# Supplementary material for: Methylobacterium Species Promoting Rice and Barley Growth and Interaction Specificity Revealed with Whole-Cell Matrix-Assisted Laser Desorption / Ionization-Time-of-Flight Mass Spectrometry (MALDI-TOF/MS) Analysis
Source: PLoS One. 2015 Jun 8;10(6):e0129509. doi: 10.1371/journal.pone.0129509 (PMC4460032; doi:10.1371/journal.pone.0129509)
Supplement: S2 Data — (ZIP) [file pone.0129509.s002.zip › Supplementary data 2 (ms from inoculated rice)/66g-19 .txt]

780.88 0
780.94 0
781.01 0
781.07 0
781.14 0
781.20 0
781.26 0
781.33 0
781.39 0
781.46 0
781.52 0
781.58 0
781.65 0
781.71 0
781.78 0
781.84 0
781.91 0
781.97 0
782.03 0
782.10 0
782.16 0
782.23 0
782.29 0
782.35 0
782.42 0
782.48 0
782.55 0
782.61 0
782.67 0
782.74 0
782.80 0
782.87 0
782.93 0
783.00 0
783.06 0
783.12 0
783.19 0
783.25 0
783.32 0
783.38 0
783.44 0
783.51 0
783.57 0
783.64 0
783.70 0
783.77 0
783.83 0
783.89 0
783.96 0
784.02 0
784.09 0
784.15 0
784.21 0
784.28 0
784.34 0
784.41 0
784.47 0
784.54 0
784.60 0
784.66 0
784.73 0
784.79 0
784.86 0
784.92 0
784.98 0
785.05 0
785.11 0
785.18 0
785.24 0
785.31 0
785.37 0
785.43 0
785.50 0
785.56 0
785.63 0
785.69 0
785.76 0
785.82 0
785.88 0
785.95 0
786.01 0
786.08 0
786.14 0
786.21 0
786.27 0
786.33 0
786.40 0
786.46 0
786.53 0
786.59 0
786.66 0
786.72 0
786.78 0
786.85 0
786.91 0
786.98 0
787.04 0
787.11 0
787.17 0
787.23 0
787.30 0
787.36 0
787.43 0
787.49 0
787.56 0
787.62 0
787.68 0
787.75 0
787.81 0
787.88 0
787.94 0
788.01 0
788.07 0
788.13 0
788.20 0
788.26 0
788.33 0
788.39 0
788.46 0
788.52 0
788.58 0
788.65 0
788.71 0
788.78 0
788.84 0
788.91 0
788.97 0
789.04 0
789.10 0
789.16 0
789.23 0
789.29 0
789.36 0
789.42 0
789.49 0
789.55 0
789.61 0
789.68 0
789.74 0
789.81 0
789.87 0
789.94 0
790.00 0
790.07 0
790.13 0
790.19 0
790.26 0
790.32 0
790.39 0
790.45 0
790.52 0
790.58 0
790.65 0
790.71 0
790.77 0
790.84 0
790.90 0
790.97 0
791.03 0
791.10 0
791.16 0
791.23 0
791.29 0
791.35 0
791.42 0
791.48 0
791.55 0
791.61 0
791.68 0
791.74 0
791.81 0
791.87 0
791.94 0
792.00 0
792.06 0
792.13 0
792.19 0
792.26 0
792.32 0
792.39 0
792.45 0
792.52 0
792.58 0
792.64 0
792.71 0
792.77 0
792.84 0
792.90 0
792.97 0
793.03 0
793.10 0
793.16 0
793.23 0
793.29 0
793.35 0
793.42 0
793.48 0
793.55 0
793.61 0
793.68 0
793.74 0
793.81 0
793.87 0
793.94 0
794.00 0
794.07 0
794.13 0
794.19 0
794.26 0
794.32 0
794.39 0
794.45 0
794.52 0
794.58 0
794.65 0
794.71 0
794.78 0
794.84 0
794.90 0
794.97 0
795.03 0
795.10 0
795.16 0
795.23 0
795.29 0
795.36 0
795.42 0
795.49 0
795.55 0
795.62 0
795.68 0
795.75 0
795.81 0
795.87 0
795.94 0
796.00 0
796.07 0
796.13 0
796.20 0
796.26 0
796.33 0
796.39 0
796.46 0
796.52 0
796.59 0
796.65 0
796.72 0
796.78 0
796.84 0
796.91 0
796.97 0
797.04 0
797.10 0
797.17 0
797.23 0
797.30 0
797.36 0
797.43 0
797.49 0
797.56 0
797.62 0
797.69 0
797.75 0
797.82 0
797.88 0
797.94 0
798.01 0
798.07 0
798.14 0
798.20 0
798.27 0
798.33 0
798.40 0
798.46 0
798.53 0
798.59 0
798.66 0
798.72 0
798.79 0
798.85 0
798.92 0
798.98 0
799.05 0
799.11 0
799.18 0
799.24 0
799.31 0
799.37 0
799.43 0
799.50 0
799.56 0
799.63 0
799.69 0
799.76 0
799.82 0
799.89 0
799.95 0
800.02 0
800.08 0
800.15 0
800.21 0
800.28 0
800.34 0
800.41 0
800.47 0
800.54 0
800.60 0
800.67 0
800.73 0
800.80 0
800.86 0
800.93 0
800.99 0
801.06 0
801.12 0
801.19 0
801.25 0
801.32 0
801.38 0
801.44 0
801.51 0
801.57 0
801.64 0
801.70 0
801.77 0
801.83 0
801.90 0
801.96 0
802.03 0
802.09 0
802.16 0
802.22 0
802.29 0
802.35 0
802.42 0
802.48 0
802.55 0
802.61 0
802.68 0
802.74 0
802.81 0
802.87 0
802.94 0
803.00 0
803.07 0
803.13 0
803.20 0
803.26 0
803.33 0
803.39 0
803.46 0
803.52 0
803.59 0
803.65 0
803.72 0
803.78 0
803.85 0
803.91 0
803.98 0
804.04 0
804.11 0
804.17 0
804.24 0
804.30 0
804.37 0
804.43 0
804.50 0
804.56 0
804.63 0
804.69 0
804.76 0
804.82 0
804.89 0
804.95 0
805.02 0
805.08 0
805.15 0
805.21 0
805.28 0
805.34 0
805.41 0
805.47 0
805.54 0
805.60 0
805.67 0
805.73 0
805.80 0
805.86 0
805.93 0
805.99 0
806.06 0
806.12 0
806.19 0
806.25 0
806.32 0
806.38 0
806.45 0
806.51 0
806.58 0
806.64 0
806.71 0
806.77 0
806.84 0
806.90 0
806.97 1
807.03 1
807.10 1
807.16 1
807.23 1
807.30 0
807.36 0
807.43 0
807.49 0
807.56 0
807.62 0
807.69 0
807.75 0
807.82 0
807.88 0
807.95 0
808.01 0
808.08 0
808.14 0
808.21 0
808.27 0
808.34 0
808.40 0
808.47 0
808.53 0
808.60 0
808.66 0
808.73 1
808.79 1
808.86 1
808.92 1
808.99 1
809.05 1
809.12 1
809.18 1
809.25 0
809.32 0
809.38 0
809.45 0
809.51 0
809.58 0
809.64 0
809.71 0
809.77 0
809.84 0
809.90 0
809.97 0
810.03 0
810.10 0
810.16 0
810.23 0
810.29 0
810.36 0
810.42 0
810.49 0
810.55 0
810.62 0
810.69 0
810.75 0
810.82 0
810.88 0
810.95 0
811.01 0
811.08 0
811.14 0
811.21 0
811.27 0
811.34 0
811.40 0
811.47 0
811.53 0
811.60 0
811.66 0
811.73 0
811.79 0
811.86 0
811.93 0
811.99 0
812.06 0
812.12 0
812.19 0
812.25 0
812.32 0
812.38 0
812.45 0
812.51 0
812.58 0
812.64 0
812.71 0
812.77 0
812.84 0
812.91 0
812.97 0
813.04 0
813.10 0
813.17 0
813.23 0
813.30 0
813.36 0
813.43 0
813.49 0
813.56 0
813.62 0
813.69 0
813.76 0
813.82 0
813.89 0
813.95 0
814.02 0
814.08 0
814.15 0
814.21 0
814.28 0
814.34 0
814.41 0
814.47 0
814.54 0
814.61 0
814.67 0
814.74 0
814.80 0
814.87 0
814.93 0
815.00 0
815.06 0
815.13 0
815.19 0
815.26 0
815.33 0
815.39 0
815.46 0
815.52 0
815.59 0
815.65 0
815.72 0
815.78 0
815.85 0
815.91 0
815.98 0
816.05 0
816.11 0
816.18 0
816.24 0
816.31 0
816.37 0
816.44 0
816.50 0
816.57 0
816.63 0
816.70 0
816.77 0
816.83 0
816.90 0
816.96 0
817.03 0
817.09 0
817.16 0
817.22 0
817.29 0
817.36 0
817.42 0
817.49 0
817.55 0
817.62 0
817.68 0
817.75 0
817.81 0
817.88 0
817.94 0
818.01 0
818.08 0
818.14 0
818.21 0
818.27 0
818.34 0
818.40 0
818.47 0
818.54 0
818.60 0
818.67 0
818.73 0
818.80 0
818.86 0
818.93 0
818.99 0
819.06 0
819.13 0
819.19 0
819.26 0
819.32 0
819.39 0
819.45 0
819.52 0
819.58 0
819.65 0
819.72 0
819.78 0
819.85 0
819.91 0
819.98 0
820.04 0
820.11 0
820.18 0
820.24 0
820.31 0
820.37 0
820.44 0
820.50 0
820.57 0
820.63 0
820.70 0
820.77 0
820.83 0
820.90 0
820.96 0
821.03 0
821.09 0
821.16 0
821.23 0
821.29 0
821.36 0
821.42 0
821.49 0
821.55 0
821.62 0
821.69 0
821.75 0
821.82 0
821.88 0
821.95 0
822.01 0
822.08 0
822.15 0
822.21 0
822.28 0
822.34 0
822.41 0
822.47 0
822.54 0
822.61 0
822.67 0
822.74 0
822.80 0
822.87 0
822.93 0
823.00 0
823.07 0
823.13 0
823.20 0
823.26 0
823.33 0
823.39 0
823.46 0
823.53 0
823.59 0
823.66 0
823.72 0
823.79 0
823.86 0
823.92 0
823.99 0
824.05 0
824.12 0
824.18 0
824.25 0
824.32 0
824.38 0
824.45 0
824.51 0
824.58 0
824.64 0
824.71 0
824.78 0
824.84 0
824.91 0
824.97 0
825.04 0
825.11 0
825.17 0
825.24 0
825.30 0
825.37 0
825.43 0
825.50 0
825.57 0
825.63 0
825.70 0
825.76 0
825.83 0
825.90 0
825.96 0
826.03 0
826.09 0
826.16 0
826.23 0
826.29 0
826.36 0
826.42 0
826.49 0
826.55 0
826.62 0
826.69 0
826.75 0
826.82 0
826.88 0
826.95 0
827.02 0
827.08 0
827.15 0
827.21 0
827.28 0
827.35 0
827.41 0
827.48 0
827.54 0
827.61 0
827.68 0
827.74 0
827.81 0
827.87 0
827.94 0
828.00 0
828.07 0
828.14 0
828.20 0
828.27 0
828.33 0
828.40 0
828.47 0
828.53 0
828.60 0
828.66 0
828.73 0
828.80 0
828.86 0
828.93 0
828.99 0
829.06 0
829.13 0
829.19 0
829.26 0
829.32 0
829.39 0
829.46 0
829.52 0
829.59 0
829.65 0
829.72 0
829.79 0
829.85 0
829.92 0
829.98 0
830.05 0
830.12 0
830.18 0
830.25 0
830.31 0
830.38 0
830.45 0
830.51 0
830.58 0
830.65 0
830.71 0
830.78 0
830.84 0
830.91 0
830.98 0
831.04 0
831.11 0
831.17 0
831.24 0
831.31 0
831.37 0
831.44 0
831.50 0
831.57 0
831.64 0
831.70 0
831.77 0
831.83 0
831.90 0
831.97 0
832.03 0
832.10 0
832.17 0
832.23 0
832.30 0
832.36 0
832.43 0
832.50 0
832.56 0
832.63 0
832.69 0
832.76 0
832.83 0
832.89 0
832.96 0
833.02 0
833.09 0
833.16 0
833.22 0
833.29 0
833.36 0
833.42 0
833.49 0
833.55 0
833.62 0
833.69 0
833.75 0
833.82 0
833.89 0
833.95 0
834.02 0
834.08 0
834.15 0
834.22 0
834.28 0
834.35 0
834.41 0
834.48 0
834.55 0
834.61 0
834.68 0
834.75 0
834.81 0
834.88 0
834.94 0
835.01 0
835.08 0
835.14 0
835.21 0
835.28 0
835.34 0
835.41 0
835.47 0
835.54 0
835.61 0
835.67 0
835.74 0
835.81 0
835.87 0
835.94 0
836.00 0
836.07 0
836.14 0
836.20 0
836.27 0
836.34 0
836.40 0
836.47 0
836.53 0
836.60 0
836.67 0
836.73 0
836.80 0
836.87 0
836.93 0
837.00 0
837.06 0
837.13 0
837.20 0
837.26 0
837.33 0
837.40 0
837.46 0
837.53 0
837.60 0
837.66 0
837.73 0
837.79 0
837.86 0
837.93 0
837.99 0
838.06 0
838.13 0
838.19 0
838.26 0
838.33 0
838.39 0
838.46 0
838.52 0
838.59 0
838.66 0
838.72 0
838.79 0
838.86 0
838.92 0
838.99 0
839.06 0
839.12 0
839.19 0
839.25 0
839.32 0
839.39 0
839.45 0
839.52 0
839.59 0
839.65 0
839.72 0
839.79 0
839.85 0
839.92 0
839.99 0
840.05 0
840.12 0
840.18 0
840.25 0
840.32 0
840.38 0
840.45 0
840.52 0
840.58 0
840.65 0
840.72 0
840.78 0
840.85 0
840.92 0
840.98 0
841.05 0
841.11 0
841.18 0
841.25 0
841.31 0
841.38 0
841.45 0
841.51 0
841.58 0
841.65 0
841.71 0
841.78 0
841.85 0
841.91 0
841.98 0
842.05 0
842.11 0
842.18 0
842.25 0
842.31 0
842.38 0
842.44 0
842.51 0
842.58 0
842.64 0
842.71 0
842.78 0
842.84 0
842.91 0
842.98 0
843.04 0
843.11 0
843.18 0
843.24 0
843.31 0
843.38 0
843.44 0
843.51 0
843.58 0
843.64 0
843.71 0
843.78 0
843.84 0
843.91 0
843.98 0
844.04 0
844.11 0
844.18 0
844.24 0
844.31 0
844.38 0
844.44 0
844.51 0
844.58 0
844.64 0
844.71 0
844.77 0
844.84 0
844.91 0
844.97 0
845.04 0
845.11 0
845.17 0
845.24 0
845.31 0
845.37 0
845.44 0
845.51 0
845.57 0
845.64 0
845.71 0
845.77 0
845.84 0
845.91 0
845.97 0
846.04 0
846.11 0
846.17 0
846.24 0
846.31 0
846.37 0
846.44 0
846.51 0
846.57 0
846.64 0
846.71 0
846.77 0
846.84 0
846.91 0
846.97 0
847.04 0
847.11 0
847.17 0
847.24 0
847.31 0
847.37 0
847.44 0
847.51 0
847.58 0
847.64 0
847.71 0
847.78 0
847.84 0
847.91 0
847.98 0
848.04 0
848.11 0
848.18 0
848.24 0
848.31 0
848.38 0
848.44 0
848.51 0
848.58 0
848.64 0
848.71 0
848.78 0
848.84 0
848.91 0
848.98 0
849.04 0
849.11 0
849.18 0
849.24 0
849.31 0
849.38 0
849.44 0
849.51 0
849.58 0
849.64 0
849.71 0
849.78 0
849.85 0
849.91 0
849.98 0
850.05 0
850.11 0
850.18 0
850.25 0
850.31 0
850.38 0
850.45 0
850.51 0
850.58 0
850.65 0
850.71 0
850.78 0
850.85 0
850.91 0
850.98 0
851.05 0
851.12 0
851.18 0
851.25 0
851.32 0
851.38 0
851.45 0
851.52 0
851.58 0
851.65 0
851.72 0
851.78 0
851.85 0
851.92 0
851.98 0
852.05 0
852.12 0
852.19 0
852.25 0
852.32 0
852.39 0
852.45 0
852.52 0
852.59 0
852.65 0
852.72 0
852.79 0
852.85 0
852.92 0
852.99 0
853.06 0
853.12 0
853.19 0
853.26 0
853.32 0
853.39 0
853.46 0
853.52 0
853.59 0
853.66 0
853.73 0
853.79 0
853.86 0
853.93 0
853.99 0
854.06 0
854.13 0
854.19 0
854.26 0
854.33 0
854.39 0
854.46 0
854.53 0
854.60 0
854.66 0
854.73 0
854.80 0
854.86 0
854.93 0
855.00 0
855.07 0
855.13 0
855.20 0
855.27 0
855.33 0
855.40 0
855.47 0
855.53 0
855.60 0
855.67 0
855.74 0
855.80 0
855.87 0
855.94 0
856.00 0
856.07 0
856.14 0
856.20 0
856.27 0
856.34 0
856.41 0
856.47 0
856.54 0
856.61 0
856.67 0
856.74 0
856.81 0
856.88 0
856.94 0
857.01 0
857.08 0
857.14 0
857.21 0
857.28 0
857.35 0
857.41 0
857.48 0
857.55 0
857.61 0
857.68 0
857.75 0
857.82 0
857.88 0
857.95 0
858.02 0
858.08 0
858.15 0
858.22 0
858.29 0
858.35 0
858.42 0
858.49 0
858.55 0
858.62 0
858.69 0
858.76 0
858.82 0
858.89 0
858.96 0
859.02 0
859.09 0
859.16 0
859.23 0
859.29 0
859.36 0
859.43 0
859.49 0
859.56 0
859.63 0
859.70 0
859.76 0
859.83 0
859.90 0
859.96 0
860.03 0
860.10 0
860.17 0
860.23 0
860.30 0
860.37 0
860.44 0
860.50 0
860.57 0
860.64 0
860.70 0
860.77 0
860.84 0
860.91 0
860.97 0
861.04 0
861.11 0
861.17 0
861.24 0
861.31 0
861.38 0
861.44 0
861.51 0
861.58 0
861.65 0
861.71 0
861.78 0
861.85 0
861.91 0
861.98 0
862.05 0
862.12 0
862.18 0
862.25 0
862.32 0
862.39 0
862.45 0
862.52 0
862.59 0
862.66 0
862.72 0
862.79 0
862.86 0
862.92 0
862.99 0
863.06 0
863.13 0
863.19 0
863.26 0
863.33 0
863.40 0
863.46 0
863.53 0
863.60 0
863.67 0
863.73 0
863.80 0
863.87 0
863.93 0
864.00 0
864.07 0
864.14 0
864.20 0
864.27 0
864.34 0
864.41 0
864.47 0
864.54 0
864.61 0
864.68 0
864.74 0
864.81 0
864.88 0
864.95 0
865.01 0
865.08 0
865.15 0
865.22 0
865.28 0
865.35 0
865.42 0
865.48 0
865.55 0
865.62 0
865.69 0
865.75 0
865.82 0
865.89 0
865.96 0
866.02 0
866.09 0
866.16 0
866.23 0
866.29 0
866.36 0
866.43 0
866.50 0
866.56 0
866.63 0
866.70 0
866.77 0
866.83 0
866.90 0
866.97 0
867.04 0
867.10 0
867.17 0
867.24 0
867.31 0
867.37 0
867.44 0
867.51 0
867.58 0
867.64 0
867.71 0
867.78 0
867.85 0
867.91 0
867.98 0
868.05 0
868.12 0
868.18 0
868.25 0
868.32 0
868.39 0
868.45 0
868.52 0
868.59 0
868.66 0
868.72 0
868.79 0
868.86 0
868.93 0
868.99 0
869.06 0
869.13 0
869.20 0
869.27 0
869.33 0
869.40 0
869.47 0
869.54 0
869.60 0
869.67 0
869.74 0
869.81 0
869.87 0
869.94 0
870.01 0
870.08 0
870.14 0
870.21 0
870.28 0
870.35 0
870.41 0
870.48 0
870.55 0
870.62 0
870.68 0
870.75 0
870.82 0
870.89 0
870.96 0
871.02 0
871.09 0
871.16 0
871.23 0
871.29 0
871.36 0
871.43 0
871.50 0
871.56 0
871.63 0
871.70 0
871.77 0
871.83 0
871.90 0
871.97 0
872.04 0
872.11 0
872.17 0
872.24 0
872.31 0
872.38 0
872.44 0
872.51 0
872.58 0
872.65 0
872.71 0
872.78 0
872.85 0
872.92 0
872.99 0
873.05 0
873.12 0
873.19 0
873.26 0
873.32 0
873.39 0
873.46 0
873.53 0
873.60 0
873.66 0
873.73 0
873.80 0
873.87 0
873.93 0
874.00 0
874.07 0
874.14 0
874.21 0
874.27 0
874.34 0
874.41 0
874.48 0
874.54 0
874.61 0
874.68 0
874.75 0
874.82 0
874.88 0
874.95 0
875.02 0
875.09 0
875.15 0
875.22 0
875.29 0
875.36 0
875.43 0
875.49 0
875.56 0
875.63 0
875.70 0
875.76 0
875.83 0
875.90 0
875.97 0
876.04 0
876.10 0
876.17 0
876.24 0
876.31 0
876.38 0
876.44 0
876.51 0
876.58 0
876.65 0
876.71 0
876.78 0
876.85 0
876.92 0
876.99 0
877.05 0
877.12 0
877.19 0
877.26 0
877.33 0
877.39 0
877.46 0
877.53 0
877.60 0
877.66 0
877.73 0
877.80 0
877.87 0
877.94 0
878.00 0
878.07 0
878.14 0
878.21 0
878.28 0
878.34 0
878.41 0
878.48 0
878.55 0
878.62 0
878.68 0
878.75 0
878.82 0
878.89 0
878.96 0
879.02 0
879.09 0
879.16 0
879.23 0
879.30 0
879.36 0
879.43 0
879.50 0
879.57 0
879.64 0
879.70 0
879.77 0
879.84 0
879.91 0
879.97 0
880.04 0
880.11 0
880.18 0
880.25 0
880.31 0
880.38 0
880.45 0
880.52 0
880.59 0
880.66 0
880.72 0
880.79 0
880.86 0
880.93 0
881.00 0
881.06 0
881.13 0
881.20 0
881.27 0
881.34 0
881.40 0
881.47 0
881.54 0
881.61 0
881.68 0
881.74 0
881.81 0
881.88 0
881.95 0
882.02 0
882.08 0
882.15 0
882.22 0
882.29 0
882.36 0
882.42 0
882.49 0
882.56 0
882.63 0
882.70 0
882.76 0
882.83 0
882.90 0
882.97 0
883.04 0
883.11 0
883.17 0
883.24 0
883.31 0
883.38 0
883.45 0
883.51 0
883.58 0
883.65 0
883.72 0
883.79 0
883.85 0
883.92 0
883.99 0
884.06 0
884.13 0
884.20 0
884.26 0
884.33 0
884.40 0
884.47 0
884.54 0
884.60 0
884.67 0
884.74 0
884.81 0
884.88 0
884.95 0
885.01 0
885.08 0
885.15 0
885.22 0
885.29 0
885.35 0
885.42 0
885.49 0
885.56 0
885.63 0
885.70 0
885.76 0
885.83 0
885.90 0
885.97 0
886.04 0
886.10 0
886.17 0
886.24 0
886.31 0
886.38 0
886.45 0
886.51 0
886.58 0
886.65 0
886.72 0
886.79 0
886.86 0
886.92 0
886.99 0
887.06 0
887.13 0
887.20 0
887.27 0
887.33 0
887.40 0
887.47 0
887.54 0
887.61 0
887.67 0
887.74 0
887.81 0
887.88 0
887.95 0
888.02 0
888.08 0
888.15 0
888.22 0
888.29 0
888.36 0
888.43 0
888.49 0
888.56 0
888.63 0
888.70 0
888.77 0
888.84 0
888.90 0
888.97 0
889.04 0
889.11 0
889.18 0
889.25 0
889.31 0
889.38 0
889.45 0
889.52 0
889.59 0
889.66 0
889.72 0
889.79 0
889.86 0
889.93 0
890.00 0
890.07 0
890.13 0
890.20 0
890.27 0
890.34 0
890.41 0
890.48 0
890.55 0
890.61 0
890.68 0
890.75 0
890.82 0
890.89 0
890.96 0
891.02 0
891.09 0
891.16 0
891.23 0
891.30 0
891.37 0
891.43 0
891.50 0
891.57 0
891.64 0
891.71 0
891.78 0
891.85 0
891.91 0
891.98 0
892.05 0
892.12 0
892.19 0
892.26 0
892.32 0
892.39 0
892.46 0
892.53 0
892.60 0
892.67 0
892.74 0
892.80 0
892.87 0
892.94 0
893.01 0
893.08 0
893.15 0
893.21 0
893.28 0
893.35 0
893.42 0
893.49 0
893.56 0
893.63 0
893.69 0
893.76 0
893.83 0
893.90 0
893.97 0
894.04 0
894.11 0
894.17 0
894.24 0
894.31 0
894.38 0
894.45 0
894.52 0
894.59 0
894.65 0
894.72 0
894.79 0
894.86 0
894.93 0
895.00 0
895.07 0
895.13 0
895.20 0
895.27 0
895.34 0
895.41 0
895.48 0
895.55 0
895.61 0
895.68 0
895.75 0
895.82 0
895.89 0
895.96 0
896.03 0
896.09 0
896.16 0
896.23 0
896.30 0
896.37 0
896.44 0
896.51 0
896.57 0
896.64 0
896.71 0
896.78 0
896.85 0
896.92 0
896.99 0
897.06 0
897.12 0
897.19 0
897.26 0
897.33 0
897.40 0
897.47 0
897.54 0
897.60 0
897.67 0
897.74 0
897.81 0
897.88 0
897.95 0
898.02 0
898.09 0
898.15 0
898.22 0
898.29 0
898.36 0
898.43 0
898.50 0
898.57 0
898.63 0
898.70 0
898.77 0
898.84 0
898.91 0
898.98 0
899.05 0
899.12 0
899.18 0
899.25 0
899.32 0
899.39 0
899.46 0
899.53 0
899.60 0
899.67 0
899.73 0
899.80 0
899.87 0
899.94 0
900.01 0
900.08 0
900.15 0
900.22 0
900.28 0
900.35 0
900.42 0
900.49 0
900.56 0
900.63 0
900.70 0
900.77 0
900.83 0
900.90 0
900.97 0
901.04 0
901.11 0
901.18 0
901.25 0
901.32 0
901.39 0
901.45 0
901.52 0
901.59 0
901.66 0
901.73 0
901.80 0
901.87 0
901.94 0
902.00 0
902.07 0
902.14 0
902.21 0
902.28 0
902.35 0
902.42 0
902.49 0
902.56 0
902.62 0
902.69 0
902.76 0
902.83 0
902.90 0
902.97 0
903.04 0
903.11 0
903.18 0
903.24 0
903.31 0
903.38 0
903.45 0
903.52 0
903.59 0
903.66 0
903.73 0
903.80 0
903.86 0
903.93 0
904.00 0
904.07 0
904.14 0
904.21 0
904.28 0
904.35 0
904.42 0
904.48 0
904.55 0
904.62 0
904.69 0
904.76 0
904.83 0
904.90 0
904.97 0
905.04 0
905.10 0
905.17 0
905.24 0
905.31 0
905.38 0
905.45 0
905.52 0
905.59 0
905.66 0
905.73 0
905.79 0
905.86 0
905.93 0
906.00 0
906.07 0
906.14 0
906.21 0
906.28 0
906.35 0
906.42 0
906.48 0
906.55 0
906.62 0
906.69 0
906.76 0
906.83 0
906.90 0
906.97 0
907.04 0
907.11 0
907.17 0
907.24 0
907.31 0
907.38 0
907.45 0
907.52 0
907.59 0
907.66 0
907.73 0
907.80 0
907.87 0
907.93 0
908.00 0
908.07 0
908.14 0
908.21 0
908.28 0
908.35 0
908.42 0
908.49 0
908.56 0
908.63 0
908.69 0
908.76 0
908.83 0
908.90 0
908.97 0
909.04 0
909.11 0
909.18 0
909.25 0
909.32 0
909.39 0
909.45 0
909.52 0
909.59 0
909.66 0
909.73 0
909.80 0
909.87 0
909.94 0
910.01 0
910.08 0
910.15 0
910.21 0
910.28 0
910.35 0
910.42 0
910.49 0
910.56 0
910.63 0
910.70 0
910.77 0
910.84 0
910.91 0
910.98 0
911.04 0
911.11 0
911.18 0
911.25 0
911.32 0
911.39 0
911.46 0
911.53 0
911.60 0
911.67 0
911.74 0
911.81 0
911.88 0
911.94 0
912.01 0
912.08 0
912.15 0
912.22 0
912.29 0
912.36 0
912.43 0
912.50 0
912.57 0
912.64 0
912.71 0
912.78 0
912.84 0
912.91 0
912.98 0
913.05 0
913.12 0
913.19 0
913.26 0
913.33 0
913.40 0
913.47 0
913.54 0
913.61 0
913.68 0
913.74 0
913.81 0
913.88 0
913.95 0
914.02 0
914.09 0
914.16 0
914.23 0
914.30 0
914.37 0
914.44 0
914.51 0
914.58 0
914.65 0
914.72 0
914.78 0
914.85 0
914.92 0
914.99 0
915.06 0
915.13 0
915.20 0
915.27 0
915.34 0
915.41 0
915.48 0
915.55 0
915.62 0
915.69 0
915.76 0
915.82 0
915.89 0
915.96 0
916.03 0
916.10 0
916.17 0
916.24 0
916.31 0
916.38 0
916.45 0
916.52 0
916.59 0
916.66 0
916.73 0
916.80 0
916.87 0
916.93 0
917.00 0
917.07 0
917.14 0
917.21 0
917.28 0
917.35 0
917.42 0
917.49 0
917.56 0
917.63 0
917.70 0
917.77 0
917.84 0
917.91 0
917.98 0
918.05 0
918.12 0
918.18 0
918.25 0
918.32 0
918.39 0
918.46 0
918.53 0
918.60 0
918.67 0
918.74 0
918.81 0
918.88 0
918.95 0
919.02 0
919.09 0
919.16 0
919.23 0
919.30 0
919.37 0
919.44 0
919.50 0
919.57 0
919.64 0
919.71 0
919.78 0
919.85 0
919.92 0
919.99 0
920.06 0
920.13 0
920.20 0
920.27 0
920.34 0
920.41 0
920.48 0
920.55 0
920.62 0
920.69 0
920.76 0
920.83 0
920.90 0
920.96 0
921.03 0
921.10 0
921.17 0
921.24 0
921.31 0
921.38 0
921.45 0
921.52 0
921.59 0
921.66 0
921.73 0
921.80 0
921.87 0
921.94 0
922.01 0
922.08 0
922.15 0
922.22 0
922.29 0
922.36 0
922.43 0
922.50 0
922.57 0
922.63 0
922.70 0
922.77 0
922.84 0
922.91 0
922.98 0
923.05 0
923.12 0
923.19 0
923.26 0
923.33 0
923.40 0
923.47 0
923.54 0
923.61 0
923.68 0
923.75 0
923.82 0
923.89 0
923.96 0
924.03 0
924.10 0
924.17 0
924.24 0
924.31 0
924.38 0
924.45 0
924.52 0
924.59 0
924.66 0
924.72 0
924.79 0
924.86 0
924.93 0
925.00 0
925.07 0
925.14 0
925.21 0
925.28 0
925.35 0
925.42 0
925.49 0
925.56 0
925.63 0
925.70 0
925.77 0
925.84 0
925.91 0
925.98 0
926.05 0
926.12 0
926.19 0
926.26 0
926.33 0
926.40 0
926.47 0
926.54 0
926.61 0
926.68 0
926.75 0
926.82 0
926.89 0
926.96 0
927.03 0
927.10 0
927.17 0
927.24 0
927.31 0
927.38 0
927.45 0
927.51 0
927.58 0
927.65 0
927.72 0
927.79 0
927.86 0
927.93 0
928.00 0
928.07 0
928.14 0
928.21 0
928.28 0
928.35 0
928.42 0
928.49 0
928.56 0
928.63 0
928.70 0
928.77 0
928.84 0
928.91 0
928.98 1
929.05 1
929.12 1
929.19 1
929.26 1
929.33 1
929.40 0
929.47 0
929.54 0
929.61 0
929.68 0
929.75 0
929.82 0
929.89 0
929.96 0
930.03 0
930.10 0
930.17 0
930.24 0
930.31 0
930.38 0
930.45 0
930.52 0
930.59 0
930.66 0
930.73 0
930.80 0
930.87 0
930.94 0
931.01 0
931.08 0
931.15 0
931.22 0
931.29 0
931.36 0
931.43 0
931.50 0
931.57 0
931.64 0
931.71 0
931.78 0
931.85 0
931.92 0
931.99 0
932.06 0
932.13 0
932.20 0
932.27 0
932.34 0
932.41 0
932.48 0
932.55 0
932.62 0
932.69 0
932.76 0
932.83 0
932.90 0
932.97 0
933.04 0
933.11 0
933.18 0
933.25 0
933.32 0
933.39 0
933.46 0
933.53 0
933.60 0
933.67 0
933.74 0
933.81 0
933.88 0
933.95 0
934.02 0
934.09 0
934.16 0
934.23 0
934.30 0
934.37 0
934.44 0
934.51 0
934.58 0
934.65 0
934.72 0
934.79 0
934.86 0
934.93 0
935.00 0
935.07 0
935.14 0
935.21 0
935.28 0
935.35 0
935.42 0
935.49 0
935.56 0
935.63 0
935.70 0
935.77 0
935.84 0
935.91 0
935.98 0
936.05 0
936.12 0
936.19 0
936.26 0
936.33 0
936.40 0
936.47 0
936.54 0
936.61 0
936.68 0
936.75 0
936.82 0
936.89 0
936.96 0
937.03 0
937.10 0
937.17 0
937.24 0
937.31 0
937.38 0
937.45 0
937.52 0
937.59 0
937.66 0
937.73 0
937.80 0
937.87 0
937.94 0
938.02 0
938.09 0
938.16 0
938.23 0
938.30 0
938.37 0
938.44 0
938.51 0
938.58 0
938.65 0
938.72 0
938.79 0
938.86 0
938.93 0
939.00 0
939.07 0
939.14 0
939.21 0
939.28 0
939.35 0
939.42 0
939.49 0
939.56 0
939.63 0
939.70 0
939.77 0
939.84 0
939.91 0
939.98 0
940.05 0
940.12 0
940.19 0
940.26 0
940.33 0
940.40 0
940.47 0
940.54 0
940.61 0
940.68 0
940.75 0
940.83 0
940.90 0
940.97 0
941.04 0
941.11 0
941.18 0
941.25 0
941.32 0
941.39 0
941.46 0
941.53 0
941.60 0
941.67 0
941.74 0
941.81 0
941.88 0
941.95 0
942.02 0
942.09 0
942.16 0
942.23 0
942.30 0
942.37 0
942.44 0
942.51 0
942.58 0
942.65 0
942.72 0
942.79 0
942.87 0
942.94 0
943.01 0
943.08 0
943.15 0
943.22 0
943.29 0
943.36 0
943.43 0
943.50 0
943.57 0
943.64 0
943.71 0
943.78 0
943.85 0
943.92 0
943.99 0
944.06 0
944.13 0
944.20 0
944.27 0
944.34 0
944.41 0
944.48 0
944.56 0
944.63 0
944.70 0
944.77 0
944.84 0
944.91 0
944.98 0
945.05 0
945.12 0
945.19 0
945.26 0
945.33 0
945.40 0
945.47 0
945.54 0
945.61 0
945.68 0
945.75 0
945.82 0
945.89 0
945.96 0
946.03 0
946.11 0
946.18 0
946.25 0
946.32 0
946.39 0
946.46 0
946.53 0
946.60 0
946.67 0
946.74 0
946.81 0
946.88 0
946.95 0
947.02 0
947.09 0
947.16 0
947.23 0
947.30 0
947.37 0
947.45 0
947.52 0
947.59 0
947.66 0
947.73 0
947.80 0
947.87 0
947.94 0
948.01 0
948.08 0
948.15 0
948.22 0
948.29 0
948.36 0
948.43 0
948.50 0
948.57 0
948.65 0
948.72 0
948.79 0
948.86 0
948.93 0
949.00 0
949.07 0
949.14 0
949.21 0
949.28 0
949.35 0
949.42 0
949.49 0
949.56 0
949.63 0
949.70 0
949.78 0
949.85 0
949.92 0
949.99 0
950.06 0
950.13 0
950.20 0
950.27 0
950.34 0
950.41 0
950.48 0
950.55 0
950.62 0
950.69 0
950.76 0
950.83 0
950.91 1
950.98 1
951.05 1
951.12 2
951.19 2
951.26 2
951.33 2
951.40 2
951.47 2
951.54 2
951.61 2
951.68 2
951.75 1
951.82 1
951.90 1
951.97 0
952.04 0
952.11 0
952.18 0
952.25 0
952.32 0
952.39 0
952.46 1
952.53 1
952.60 1
952.67 1
952.74 1
952.81 0
952.89 0
952.96 0
953.03 0
953.10 0
953.17 0
953.24 0
953.31 0
953.38 0
953.45 0
953.52 0
953.59 0
953.66 0
953.73 0
953.81 0
953.88 0
953.95 0
954.02 0
954.09 0
954.16 0
954.23 0
954.30 0
954.37 0
954.44 0
954.51 0
954.58 0
954.66 0
954.73 0
954.80 0
954.87 0
954.94 0
955.01 0
955.08 0
955.15 0
955.22 0
955.29 0
955.36 0
955.43 0
955.51 0
955.58 0
955.65 0
955.72 0
955.79 0
955.86 0
955.93 0
956.00 0
956.07 0
956.14 0
956.21 0
956.28 0
956.36 0
956.43 0
956.50 0
956.57 0
956.64 0
956.71 0
956.78 0
956.85 0
956.92 0
956.99 0
957.06 0
957.14 0
957.21 0
957.28 0
957.35 0
957.42 0
957.49 0
957.56 0
957.63 0
957.70 0
957.77 0
957.84 0
957.92 0
957.99 0
958.06 0
958.13 0
958.20 0
958.27 0
958.34 0
958.41 0
958.48 0
958.55 0
958.63 0
958.70 0
958.77 0
958.84 0
958.91 0
958.98 0
959.05 0
959.12 0
959.19 0
959.26 0
959.34 0
959.41 0
959.48 0
959.55 0
959.62 0
959.69 0
959.76 0
959.83 0
959.90 0
959.97 0
960.05 0
960.12 0
960.19 0
960.26 0
960.33 0
960.40 0
960.47 0
960.54 0
960.61 0
960.68 0
960.76 0
960.83 0
960.90 0
960.97 0
961.04 0
961.11 0
961.18 0
961.25 0
961.32 0
961.40 0
961.47 0
961.54 0
961.61 0
961.68 0
961.75 0
961.82 0
961.89 0
961.96 0
962.03 0
962.11 0
962.18 0
962.25 0
962.32 0
962.39 0
962.46 0
962.53 0
962.60 0
962.67 0
962.75 0
962.82 0
962.89 0
962.96 0
963.03 0
963.10 0
963.17 0
963.24 0
963.31 0
963.39 0
963.46 0
963.53 0
963.60 0
963.67 0
963.74 0
963.81 0
963.88 0
963.96 0
964.03 0
964.10 0
964.17 0
964.24 0
964.31 0
964.38 0
964.45 0
964.52 0
964.60 0
964.67 0
964.74 0
964.81 0
964.88 0
964.95 0
965.02 0
965.09 0
965.17 0
965.24 0
965.31 0
965.38 0
965.45 0
965.52 0
965.59 0
965.66 0
965.74 0
965.81 0
965.88 0
965.95 0
966.02 0
966.09 0
966.16 0
966.23 0
966.31 0
966.38 0
966.45 0
966.52 0
966.59 0
966.66 0
966.73 0
966.80 0
966.88 0
966.95 0
967.02 1
967.09 1
967.16 1
967.23 1
967.30 1
967.37 1
967.45 1
967.52 1
967.59 1
967.66 1
967.73 1
967.80 0
967.87 0
967.94 0
968.02 0
968.09 0
968.16 0
968.23 0
968.30 0
968.37 0
968.44 0
968.52 0
968.59 0
968.66 0
968.73 0
968.80 0
968.87 0
968.94 0
969.01 0
969.09 0
969.16 0
969.23 0
969.30 0
969.37 0
969.44 0
969.51 0
969.59 0
969.66 0
969.73 0
969.80 0
969.87 0
969.94 0
970.01 0
970.09 0
970.16 0
970.23 0
970.30 0
970.37 0
970.44 0
970.51 0
970.58 0
970.66 0
970.73 0
970.80 0
970.87 0
970.94 0
971.01 0
971.08 0
971.16 0
971.23 0
971.30 0
971.37 0
971.44 0
971.51 0
971.58 0
971.66 0
971.73 0
971.80 0
971.87 0
971.94 0
972.01 0
972.09 0
972.16 0
972.23 0
972.30 0
972.37 0
972.44 0
972.51 0
972.59 1
972.66 1
972.73 1
972.80 1
972.87 1
972.94 1
973.01 1
973.09 1
973.16 1
973.23 1
973.30 1
973.37 1
973.44 1
973.51 2
973.59 2
973.66 2
973.73 2
973.80 2
973.87 1
973.94 1
974.02 1
974.09 1
974.16 1
974.23 2
974.30 2
974.37 2
974.44 2
974.52 2
974.59 2
974.66 2
974.73 2
974.80 2
974.87 2
974.95 1
975.02 1
975.09 1
975.16 1
975.23 1
975.30 0
975.38 0
975.45 0
975.52 0
975.59 1
975.66 1
975.73 1
975.80 1
975.88 1
975.95 1
976.02 1
976.09 0
976.16 0
976.23 0
976.31 0
976.38 0
976.45 0
976.52 0
976.59 0
976.66 0
976.74 0
976.81 0
976.88 0
976.95 0
977.02 0
977.09 0
977.17 0
977.24 0
977.31 0
977.38 0
977.45 0
977.52 0
977.60 0
977.67 0
977.74 0
977.81 0
977.88 0
977.95 0
978.03 0
978.10 0
978.17 0
978.24 0
978.31 0
978.38 0
978.46 0
978.53 0
978.60 0
978.67 0
978.74 0
978.81 0
978.89 0
978.96 0
979.03 0
979.10 0
979.17 0
979.24 0
979.32 0
979.39 0
979.46 0
979.53 0
979.60 0
979.68 0
979.75 0
979.82 0
979.89 0
979.96 0
980.03 0
980.11 0
980.18 0
980.25 0
980.32 0
980.39 0
980.46 0
980.54 0
980.61 0
980.68 0
980.75 0
980.82 0
980.90 0
980.97 0
981.04 0
981.11 0
981.18 0
981.25 0
981.33 0
981.40 0
981.47 0
981.54 0
981.61 0
981.68 0
981.76 0
981.83 0
981.90 0
981.97 0
982.04 0
982.12 0
982.19 0
982.26 0
982.33 0
982.40 0
982.47 0
982.55 0
982.62 0
982.69 0
982.76 0
982.83 0
982.91 0
982.98 0
983.05 0
983.12 0
983.19 0
983.27 0
983.34 0
983.41 0
983.48 0
983.55 0
983.62 0
983.70 0
983.77 0
983.84 0
983.91 0
983.98 0
984.06 0
984.13 0
984.20 0
984.27 0
984.34 0
984.42 0
984.49 0
984.56 0
984.63 0
984.70 0
984.78 0
984.85 0
984.92 0
984.99 0
985.06 0
985.14 0
985.21 0
985.28 0
985.35 0
985.42 0
985.49 0
985.57 0
985.64 0
985.71 0
985.78 0
985.85 0
985.93 0
986.00 0
986.07 0
986.14 0
986.21 0
986.29 0
986.36 0
986.43 0
986.50 0
986.57 0
986.65 0
986.72 0
986.79 0
986.86 0
986.93 0
987.01 0
987.08 0
987.15 0
987.22 0
987.29 0
987.37 0
987.44 0
987.51 0
987.58 0
987.65 0
987.73 0
987.80 0
987.87 0
987.94 0
988.01 0
988.09 0
988.16 0
988.23 0
988.30 0
988.38 0
988.45 0
988.52 0
988.59 0
988.66 0
988.74 1
988.81 1
988.88 1
988.95 2
989.02 2
989.10 2
989.17 2
989.24 2
989.31 2
989.38 2
989.46 2
989.53 2
989.60 2
989.67 3
989.74 3
989.82 3
989.89 4
989.96 4
990.03 4
990.11 4
990.18 4
990.25 4
990.32 4
990.39 4
990.47 3
990.54 3
990.61 3
990.68 2
990.75 2
990.83 2
990.90 1
990.97 1
991.04 1
991.12 1
991.19 1
991.26 1
991.33 1
991.40 1
991.48 1
991.55 1
991.62 1
991.69 1
991.76 1
991.84 1
991.91 1
991.98 0
992.05 0
992.13 0
992.20 0
992.27 0
992.34 0
992.41 0
992.49 0
992.56 0
992.63 0
992.70 0
992.78 0
992.85 0
992.92 0
992.99 0
993.06 0
993.14 1
993.21 1
993.28 1
993.35 1
993.43 1
993.50 0
993.57 0
993.64 0
993.71 0
993.79 0
993.86 0
993.93 0
994.00 0
994.08 0
994.15 0
994.22 0
994.29 0
994.37 0
994.44 0
994.51 0
994.58 0
994.65 0
994.73 0
994.80 0
994.87 0
994.94 1
995.02 1
995.09 1
995.16 1
995.23 1
995.30 1
995.38 1
995.45 1
995.52 1
995.59 1
995.67 1
995.74 1
995.81 1
995.88 1
995.96 1
996.03 1
996.10 1
996.17 1
996.25 1
996.32 1
996.39 1
996.46 1
996.53 1
996.61 1
996.68 1
996.75 1
996.82 1
996.90 1
996.97 1
997.04 1
997.11 1
997.19 0
997.26 0
997.33 0
997.40 0
997.48 1
997.55 1
997.62 2
997.69 2
997.77 2
997.84 2
997.91 2
997.98 2
998.05 2
998.13 1
998.20 1
998.27 1
998.34 1
998.42 0
998.49 0
998.56 0
998.63 0
998.71 0
998.78 0
998.85 0
998.92 0
999.00 0
999.07 0
999.14 0
999.21 0
999.29 1
999.36 1
999.43 1
999.50 1
999.58 1
999.65 1
999.72 1
999.79 1
999.87 1
999.94 1
1000.01 0
1000.08 0
1000.16 0
1000.23 0
1000.30 0
1000.37 0
1000.45 0
1000.52 0
1000.59 0
1000.66 0
1000.74 0
1000.81 0
1000.88 0
1000.95 0
1001.03 0
1001.10 0
1001.17 0
1001.24 0
1001.32 0
1001.39 0
1001.46 0
1001.53 0
1001.61 0
1001.68 0
1001.75 0
1001.82 0
1001.90 0
1001.97 0
1002.04 0
1002.11 0
1002.19 0
1002.26 0
1002.33 0
1002.40 0
1002.48 0
1002.55 0
1002.62 0
1002.69 0
1002.77 0
1002.84 0
1002.91 0
1002.98 0
1003.06 0
1003.13 0
1003.20 0
1003.28 0
1003.35 0
1003.42 0
1003.49 0
1003.57 0
1003.64 1
1003.71 1
1003.78 1
1003.86 0
1003.93 0
1004.00 0
1004.07 0
1004.15 0
1004.22 0
1004.29 0
1004.36 0
1004.44 1
1004.51 1
1004.58 1
1004.66 2
1004.73 2
1004.80 2
1004.87 2
1004.95 2
1005.02 2
1005.09 2
1005.16 2
1005.24 2
1005.31 2
1005.38 2
1005.45 2
1005.53 2
1005.60 2
1005.67 2
1005.75 1
1005.82 1
1005.89 1
1005.96 2
1006.04 2
1006.11 2
1006.18 2
1006.25 3
1006.33 4
1006.40 6
1006.47 10
1006.55 16
1006.62 26
1006.69 39
1006.76 56
1006.84 78
1006.91 102
1006.98 128
1007.05 154
1007.13 179
1007.20 200
1007.27 216
1007.35 227
1007.42 233
1007.49 234
1007.56 232
1007.64 227
1007.71 222
1007.78 216
1007.85 211
1007.93 205
1008.00 200
1008.07 194
1008.15 188
1008.22 180
1008.29 172
1008.36 164
1008.44 154
1008.51 145
1008.58 135
1008.66 125
1008.73 115
1008.80 106
1008.87 98
1008.95 90
1009.02 83
1009.09 77
1009.16 71
1009.24 65
1009.31 59
1009.38 54
1009.46 49
1009.53 44
1009.60 40
1009.67 36
1009.75 33
1009.82 30
1009.89 28
1009.97 25
1010.04 24
1010.11 22
1010.18 21
1010.26 19
1010.33 18
1010.40 16
1010.48 15
1010.55 13
1010.62 12
1010.69 10
1010.77 9
1010.84 8
1010.91 8
1010.99 8
1011.06 7
1011.13 7
1011.20 7
1011.28 7
1011.35 8
1011.42 8
1011.50 8
1011.57 9
1011.64 9
1011.71 9
1011.79 9
1011.86 9
1011.93 10
1012.01 10
1012.08 10
1012.15 10
1012.23 10
1012.30 10
1012.37 10
1012.44 10
1012.52 10
1012.59 10
1012.66 10
1012.74 10
1012.81 9
1012.88 9
1012.95 8
1013.03 8
1013.10 7
1013.17 6
1013.25 5
1013.32 4
1013.39 3
1013.47 3
1013.54 3
1013.61 3
1013.68 3
1013.76 3
1013.83 4
1013.90 4
1013.98 4
1014.05 4
1014.12 4
1014.20 4
1014.27 4
1014.34 4
1014.41 4
1014.49 3
1014.56 3
1014.63 3
1014.71 3
1014.78 3
1014.85 3
1014.93 3
1015.00 3
1015.07 3
1015.14 3
1015.22 3
1015.29 3
1015.36 3
1015.44 3
1015.51 3
1015.58 3
1015.66 3
1015.73 4
1015.80 4
1015.87 4
1015.95 4
1016.02 4
1016.09 4
1016.17 3
1016.24 3
1016.31 2
1016.39 2
1016.46 2
1016.53 2
1016.61 2
1016.68 2
1016.75 2
1016.82 2
1016.90 2
1016.97 3
1017.04 3
1017.12 3
1017.19 3
1017.26 3
1017.34 3
1017.41 3
1017.48 2
1017.56 2
1017.63 2
1017.70 2
1017.78 1
1017.85 1
1017.92 1
1017.99 1
1018.07 1
1018.14 1
1018.21 2
1018.29 2
1018.36 2
1018.43 2
1018.51 2
1018.58 2
1018.65 2
1018.73 2
1018.80 2
1018.87 2
1018.95 2
1019.02 2
1019.09 2
1019.16 2
1019.24 2
1019.31 2
1019.38 1
1019.46 1
1019.53 1
1019.60 0
1019.68 0
1019.75 0
1019.82 0
1019.90 0
1019.97 0
1020.04 0
1020.12 0
1020.19 0
1020.26 0
1020.34 0
1020.41 0
1020.48 0
1020.56 0
1020.63 1
1020.70 1
1020.78 1
1020.85 1
1020.92 2
1021.00 2
1021.07 2
1021.14 3
1021.21 3
1021.29 3
1021.36 3
1021.43 2
1021.51 2
1021.58 2
1021.65 1
1021.73 1
1021.80 1
1021.87 2
1021.95 2
1022.02 2
1022.09 2
1022.17 2
1022.24 2
1022.31 3
1022.39 3
1022.46 4
1022.53 6
1022.61 8
1022.68 10
1022.75 13
1022.83 16
1022.90 19
1022.97 22
1023.05 25
1023.12 28
1023.19 30
1023.27 31
1023.34 32
1023.41 32
1023.49 32
1023.56 31
1023.63 29
1023.71 28
1023.78 26
1023.85 25
1023.93 23
1024.00 21
1024.07 20
1024.15 18
1024.22 18
1024.29 17
1024.37 16
1024.44 15
1024.51 15
1024.59 14
1024.66 13
1024.73 11
1024.81 10
1024.88 10
1024.95 9
1025.03 9
1025.10 9
1025.17 9
1025.25 9
1025.32 8
1025.39 8
1025.47 7
1025.54 7
1025.61 7
1025.69 6
1025.76 6
1025.83 6
1025.91 6
1025.98 6
1026.05 5
1026.13 5
1026.20 5
1026.28 5
1026.35 6
1026.42 6
1026.50 6
1026.57 6
1026.64 6
1026.72 5
1026.79 5
1026.86 5
1026.94 5
1027.01 5
1027.08 5
1027.16 5
1027.23 6
1027.30 6
1027.38 5
1027.45 5
1027.52 5
1027.60 5
1027.67 5
1027.74 5
1027.82 5
1027.89 5
1027.96 6
1028.04 6
1028.11 5
1028.19 5
1028.26 4
1028.33 4
1028.41 3
1028.48 3
1028.55 3
1028.63 3
1028.70 4
1028.77 5
1028.85 6
1028.92 6
1028.99 6
1029.07 6
1029.14 6
1029.21 5
1029.29 5
1029.36 4
1029.44 4
1029.51 3
1029.58 3
1029.66 3
1029.73 4
1029.80 4
1029.88 4
1029.95 4
1030.02 4
1030.10 4
1030.17 5
1030.24 5
1030.32 5
1030.39 5
1030.47 5
1030.54 6
1030.61 5
1030.69 5
1030.76 5
1030.83 4
1030.91 4
1030.98 3
1031.05 2
1031.13 2
1031.20 2
1031.27 2
1031.35 2
1031.42 2
1031.50 2
1031.57 2
1031.64 2
1031.72 2
1031.79 3
1031.86 3
1031.94 4
1032.01 5
1032.08 5
1032.16 5
1032.23 5
1032.31 5
1032.38 4
1032.45 4
1032.53 3
1032.60 3
1032.67 3
1032.75 3
1032.82 2
1032.89 2
1032.97 3
1033.04 3
1033.12 3
1033.19 3
1033.26 4
1033.34 4
1033.41 3
1033.48 3
1033.56 3
1033.63 2
1033.71 2
1033.78 2
1033.85 2
1033.93 2
1034.00 3
1034.07 3
1034.15 3
1034.22 4
1034.29 4
1034.37 4
1034.44 4
1034.52 4
1034.59 4
1034.66 4
1034.74 4
1034.81 5
1034.88 5
1034.96 5
1035.03 5
1035.11 5
1035.18 6
1035.25 6
1035.33 7
1035.40 7
1035.47 7
1035.55 7
1035.62 8
1035.70 8
1035.77 8
1035.84 8
1035.92 8
1035.99 8
1036.06 8
1036.14 8
1036.21 9
1036.29 9
1036.36 8
1036.43 8
1036.51 8
1036.58 7
1036.65 7
1036.73 7
1036.80 7
1036.88 7
1036.95 7
1037.02 8
1037.10 8
1037.17 7
1037.25 7
1037.32 6
1037.39 5
1037.47 4
1037.54 4
1037.61 3
1037.69 3
1037.76 3
1037.84 3
1037.91 3
1037.98 3
1038.06 3
1038.13 3
1038.21 3
1038.28 2
1038.35 2
1038.43 2
1038.50 1
1038.57 1
1038.65 1
1038.72 2
1038.80 2
1038.87 2
1038.94 2
1039.02 2
1039.09 2
1039.17 2
1039.24 2
1039.31 1
1039.39 1
1039.46 1
1039.54 2
1039.61 2
1039.68 2
1039.76 2
1039.83 3
1039.90 3
1039.98 3
1040.05 3
1040.13 2
1040.20 2
1040.27 2
1040.35 2
1040.42 1
1040.50 1
1040.57 1
1040.64 1
1040.72 1
1040.79 0
1040.87 0
1040.94 0
1041.01 0
1041.09 0
1041.16 0
1041.24 0
1041.31 0
1041.38 0
1041.46 0
1041.53 0
1041.61 0
1041.68 1
1041.75 1
1041.83 1
1041.90 1
1041.98 2
1042.05 2
1042.12 2
1042.20 2
1042.27 3
1042.35 3
1042.42 3
1042.49 3
1042.57 3
1042.64 3
1042.72 2
1042.79 2
1042.86 2
1042.94 2
1043.01 3
1043.09 3
1043.16 3
1043.23 3
1043.31 3
1043.38 3
1043.46 3
1043.53 3
1043.60 3
1043.68 3
1043.75 3
1043.83 3
1043.90 4
1043.97 4
1044.05 5
1044.12 5
1044.20 5
1044.27 6
1044.34 7
1044.42 7
1044.49 8
1044.57 8
1044.64 8
1044.71 8
1044.79 8
1044.86 7
1044.94 7
1045.01 7
1045.09 7
1045.16 7
1045.23 8
1045.31 8
1045.38 8
1045.46 9
1045.53 8
1045.60 8
1045.68 7
1045.75 7
1045.83 6
1045.90 6
1045.97 6
1046.05 5
1046.12 5
1046.20 5
1046.27 5
1046.35 5
1046.42 5
1046.49 5
1046.57 5
1046.64 5
1046.72 5
1046.79 5
1046.86 5
1046.94 5
1047.01 5
1047.09 5
1047.16 5
1047.24 5
1047.31 6
1047.38 6
1047.46 7
1047.53 8
1047.61 8
1047.68 8
1047.75 7
1047.83 6
1047.90 6
1047.98 5
1048.05 5
1048.13 5
1048.20 5
1048.27 5
1048.35 6
1048.42 6
1048.50 6
1048.57 6
1048.65 6
1048.72 6
1048.79 7
1048.87 7
1048.94 8
1049.02 8
1049.09 8
1049.16 9
1049.24 9
1049.31 9
1049.39 9
1049.46 9
1049.54 9
1049.61 10
1049.68 10
1049.76 10
1049.83 11
1049.91 11
1049.98 11
1050.06 11
1050.13 11
1050.20 11
1050.28 11
1050.35 11
1050.43 11
1050.50 11
1050.58 10
1050.65 10
1050.72 10
1050.80 9
1050.87 9
1050.95 10
1051.02 10
1051.10 11
1051.17 12
1051.24 13
1051.32 14
1051.39 15
1051.47 15
1051.54 15
1051.62 14
1051.69 14
1051.76 13
1051.84 12
1051.91 11
1051.99 10
1052.06 10
1052.14 10
1052.21 10
1052.29 11
1052.36 11
1052.43 11
1052.51 11
1052.58 11
1052.66 11
1052.73 10
1052.81 10
1052.88 10
1052.95 10
1053.03 11
1053.10 11
1053.18 12
1053.25 12
1053.33 12
1053.40 12
1053.48 12
1053.55 12
1053.62 12
1053.70 11
1053.77 10
1053.85 10
1053.92 9
1054.00 9
1054.07 8
1054.15 8
1054.22 8
1054.29 7
1054.37 7
1054.44 7
1054.52 7
1054.59 7
1054.67 6
1054.74 6
1054.81 5
1054.89 5
1054.96 5
1055.04 6
1055.11 6
1055.19 7
1055.26 8
1055.34 9
1055.41 10
1055.49 10
1055.56 10
1055.63 9
1055.71 9
1055.78 8
1055.86 8
1055.93 7
1056.01 7
1056.08 6
1056.16 6
1056.23 5
1056.30 5
1056.38 4
1056.45 4
1056.53 3
1056.60 3
1056.68 3
1056.75 2
1056.83 2
1056.90 2
1056.97 2
1057.05 1
1057.12 1
1057.20 1
1057.27 1
1057.35 1
1057.42 1
1057.50 1
1057.57 1
1057.65 1
1057.72 1
1057.79 1
1057.87 1
1057.94 2
1058.02 3
1058.09 3
1058.17 4
1058.24 5
1058.32 5
1058.39 5
1058.47 5
1058.54 5
1058.62 4
1058.69 3
1058.76 2
1058.84 2
1058.91 2
1058.99 2
1059.06 3
1059.14 3
1059.21 4
1059.29 4
1059.36 4
1059.44 4
1059.51 3
1059.58 3
1059.66 2
1059.73 2
1059.81 1
1059.88 1
1059.96 1
1060.03 1
1060.11 1
1060.18 1
1060.26 1
1060.33 2
1060.41 3
1060.48 5
1060.56 6
1060.63 7
1060.70 7
1060.78 7
1060.85 7
1060.93 6
1061.00 5
1061.08 4
1061.15 3
1061.23 2
1061.30 2
1061.38 2
1061.45 1
1061.53 1
1061.60 1
1061.68 1
1061.75 0
1061.82 0
1061.90 0
1061.97 0
1062.05 0
1062.12 0
1062.20 0
1062.27 0
1062.35 0
1062.42 0
1062.50 1
1062.57 1
1062.65 1
1062.72 2
1062.80 2
1062.87 2
1062.95 2
1063.02 2
1063.09 2
1063.17 3
1063.24 4
1063.32 5
1063.39 6
1063.47 7
1063.54 8
1063.62 9
1063.69 9
1063.77 9
1063.84 8
1063.92 7
1063.99 6
1064.07 5
1064.14 4
1064.22 4
1064.29 4
1064.37 5
1064.44 5
1064.51 7
1064.59 7
1064.66 8
1064.74 8
1064.81 8
1064.89 8
1064.96 7
1065.04 7
1065.11 7
1065.19 8
1065.26 8
1065.34 9
1065.41 10
1065.49 10
1065.56 10
1065.64 9
1065.71 8
1065.79 7
1065.86 7
1065.94 6
1066.01 6
1066.09 7
1066.16 7
1066.24 7
1066.31 8
1066.39 8
1066.46 8
1066.54 8
1066.61 9
1066.68 9
1066.76 9
1066.83 10
1066.91 10
1066.98 10
1067.06 10
1067.13 11
1067.21 11
1067.28 11
1067.36 12
1067.43 13
1067.51 14
1067.58 15
1067.66 16
1067.73 17
1067.81 17
1067.88 16
1067.96 14
1068.03 13
1068.11 11
1068.18 9
1068.26 8
1068.33 8
1068.41 8
1068.48 9
1068.56 10
1068.63 11
1068.71 12
1068.78 12
1068.86 12
1068.93 12
1069.01 11
1069.08 10
1069.16 10
1069.23 10
1069.31 11
1069.38 11
1069.46 12
1069.53 12
1069.61 12
1069.68 11
1069.76 10
1069.83 8
1069.91 6
1069.98 4
1070.06 3
1070.13 2
1070.21 1
1070.28 0
1070.36 0
1070.43 0
1070.51 1
1070.58 1
1070.66 2
1070.73 3
1070.81 5
1070.88 5
1070.96 6
1071.03 5
1071.11 5
1071.18 4
1071.26 2
1071.33 1
1071.41 1
1071.48 2
1071.56 3
1071.63 5
1071.71 6
1071.78 8
1071.86 10
1071.93 11
1072.01 11
1072.08 11
1072.16 11
1072.23 11
1072.31 11
1072.38 11
1072.46 11
1072.53 11
1072.61 11
1072.68 11
1072.76 11
1072.83 11
1072.91 11
1072.98 12
1073.06 13
1073.13 14
1073.21 14
1073.28 15
1073.36 15
1073.43 15
1073.51 15
1073.58 15
1073.66 15
1073.73 15
1073.81 16
1073.88 16
1073.96 16
1074.03 17
1074.11 18
1074.18 19
1074.26 20
1074.33 21
1074.41 22
1074.48 23
1074.56 23
1074.64 23
1074.71 22
1074.79 21
1074.86 20
1074.94 19
1075.01 18
1075.09 17
1075.16 17
1075.24 16
1075.31 15
1075.39 15
1075.46 14
1075.54 13
1075.61 13
1075.69 13
1075.76 13
1075.84 14
1075.91 14
1075.99 15
1076.06 15
1076.14 15
1076.21 14
1076.29 14
1076.36 13
1076.44 13
1076.51 12
1076.59 12
1076.66 12
1076.74 12
1076.82 11
1076.89 11
1076.97 10
1077.04 10
1077.12 9
1077.19 10
1077.27 10
1077.34 11
1077.42 13
1077.49 15
1077.57 17
1077.64 19
1077.72 21
1077.79 21
1077.87 22
1077.94 22
1078.02 22
1078.09 22
1078.17 23
1078.24 23
1078.32 24
1078.40 25
1078.47 25
1078.55 24
1078.62 23
1078.70 21
1078.77 19
1078.85 17
1078.92 15
1079.00 15
1079.07 14
1079.15 14
1079.22 15
1079.30 15
1079.37 15
1079.45 15
1079.52 15
1079.60 15
1079.68 16
1079.75 16
1079.83 17
1079.90 18
1079.98 19
1080.05 21
1080.13 22
1080.20 23
1080.28 24
1080.35 26
1080.43 27
1080.50 28
1080.58 28
1080.65 28
1080.73 27
1080.81 26
1080.88 25
1080.96 23
1081.03 22
1081.11 22
1081.18 21
1081.26 21
1081.33 21
1081.41 21
1081.48 21
1081.56 20
1081.63 19
1081.71 19
1081.79 18
1081.86 18
1081.94 18
1082.01 19
1082.09 19
1082.16 19
1082.24 19
1082.31 18
1082.39 17
1082.46 16
1082.54 14
1082.61 13
1082.69 11
1082.77 10
1082.84 8
1082.92 7
1082.99 6
1083.07 5
1083.14 4
1083.22 4
1083.29 5
1083.37 6
1083.44 7
1083.52 8
1083.60 8
1083.67 9
1083.75 9
1083.82 9
1083.90 8
1083.97 7
1084.05 5
1084.12 4
1084.20 3
1084.27 3
1084.35 3
1084.43 3
1084.50 4
1084.58 4
1084.65 5
1084.73 5
1084.80 5
1084.88 5
1084.95 6
1085.03 7
1085.11 9
1085.18 11
1085.26 13
1085.33 16
1085.41 18
1085.48 20
1085.56 21
1085.63 21
1085.71 21
1085.78 21
1085.86 21
1085.94 21
1086.01 21
1086.09 21
1086.16 20
1086.24 19
1086.31 17
1086.39 16
1086.46 15
1086.54 14
1086.62 14
1086.69 15
1086.77 16
1086.84 18
1086.92 20
1086.99 21
1087.07 23
1087.14 24
1087.22 25
1087.30 25
1087.37 25
1087.45 25
1087.52 25
1087.60 25
1087.67 25
1087.75 26
1087.83 27
1087.90 28
1087.98 28
1088.05 28
1088.13 28
1088.20 27
1088.28 25
1088.35 23
1088.43 22
1088.51 20
1088.58 19
1088.66 18
1088.73 19
1088.81 20
1088.88 22
1088.96 25
1089.03 28
1089.11 31
1089.19 34
1089.26 37
1089.34 39
1089.41 40
1089.49 42
1089.56 42
1089.64 43
1089.72 43
1089.79 43
1089.87 43
1089.94 44
1090.02 44
1090.09 45
1090.17 45
1090.25 46
1090.32 46
1090.40 47
1090.47 46
1090.55 46
1090.62 46
1090.70 46
1090.78 46
1090.85 46
1090.93 47
1091.00 48
1091.08 50
1091.15 53
1091.23 57
1091.31 62
1091.38 67
1091.46 72
1091.53 76
1091.61 79
1091.68 81
1091.76 80
1091.84 79
1091.91 76
1091.99 73
1092.06 69
1092.14 66
1092.21 63
1092.29 60
1092.37 58
1092.44 57
1092.52 56
1092.59 56
1092.67 56
1092.74 57
1092.82 57
1092.90 57
1092.97 57
1093.05 58
1093.12 58
1093.20 58
1093.28 59
1093.35 59
1093.43 59
1093.50 59
1093.58 58
1093.65 57
1093.73 56
1093.81 53
1093.88 50
1093.96 47
1094.03 44
1094.11 40
1094.18 37
1094.26 35
1094.34 33
1094.41 32
1094.49 31
1094.56 30
1094.64 31
1094.72 32
1094.79 33
1094.87 35
1094.94 37
1095.02 39
1095.09 42
1095.17 44
1095.25 46
1095.32 48
1095.40 51
1095.47 54
1095.55 57
1095.63 61
1095.70 63
1095.78 65
1095.85 65
1095.93 65
1096.01 63
1096.08 61
1096.16 59
1096.23 57
1096.31 55
1096.38 54
1096.46 53
1096.54 53
1096.61 52
1096.69 53
1096.76 53
1096.84 54
1096.92 56
1096.99 57
1097.07 59
1097.14 60
1097.22 61
1097.30 61
1097.37 61
1097.45 59
1097.52 58
1097.60 55
1097.68 53
1097.75 51
1097.83 49
1097.90 48
1097.98 48
1098.06 48
1098.13 48
1098.21 49
1098.28 49
1098.36 48
1098.43 46
1098.51 44
1098.59 41
1098.66 38
1098.74 36
1098.81 33
1098.89 31
1098.97 30
1099.04 28
1099.12 27
1099.19 26
1099.27 26
1099.35 25
1099.42 25
1099.50 24
1099.57 23
1099.65 21
1099.73 18
1099.80 15
1099.88 12
1099.95 9
1100.03 6
1100.11 4
1100.18 3
1100.26 1
1100.33 0
1100.41 0
1100.49 0
1100.56 0
1100.64 0
1100.72 0
1100.79 0
1100.87 0
1100.94 0
1101.02 1
1101.10 3
1101.17 5
1101.25 8
1101.32 10
1101.40 13
1101.48 14
1101.55 16
1101.63 16
1101.70 16
1101.78 16
1101.86 15
1101.93 13
1102.01 12
1102.08 11
1102.16 10
1102.24 9
1102.31 9
1102.39 9
1102.47 9
1102.54 9
1102.62 10
1102.69 12
1102.77 14
1102.85 18
1102.92 21
1103.00 25
1103.07 27
1103.15 29
1103.23 30
1103.30 29
1103.38 27
1103.45 25
1103.53 23
1103.61 22
1103.68 22
1103.76 22
1103.84 24
1103.91 26
1103.99 28
1104.06 31
1104.14 33
1104.22 35
1104.29 36
1104.37 37
1104.44 37
1104.52 36
1104.60 36
1104.67 36
1104.75 36
1104.83 37
1104.90 39
1104.98 40
1105.05 43
1105.13 45
1105.21 48
1105.28 51
1105.36 54
1105.44 56
1105.51 59
1105.59 62
1105.66 64
1105.74 65
1105.82 66
1105.89 67
1105.97 67
1106.05 66
1106.12 65
1106.20 64
1106.27 64
1106.35 63
1106.43 62
1106.50 62
1106.58 60
1106.65 59
1106.73 57
1106.81 56
1106.88 55
1106.96 54
1107.04 54
1107.11 56
1107.19 58
1107.27 62
1107.34 66
1107.42 69
1107.49 73
1107.57 75
1107.65 77
1107.72 77
1107.80 76
1107.88 74
1107.95 72
1108.03 71
1108.10 70
1108.18 70
1108.26 71
1108.33 73
1108.41 74
1108.49 76
1108.56 77
1108.64 78
1108.71 78
1108.79 77
1108.87 76
1108.94 75
1109.02 73
1109.10 72
1109.17 70
1109.25 69
1109.33 68
1109.40 67
1109.48 67
1109.55 67
1109.63 67
1109.71 67
1109.78 66
1109.86 65
1109.94 63
1110.01 61
1110.09 59
1110.17 57
1110.24 56
1110.32 54
1110.39 54
1110.47 53
1110.55 52
1110.62 52
1110.70 51
1110.78 50
1110.85 49
1110.93 49
1111.01 49
1111.08 49
1111.16 51
1111.23 53
1111.31 56
1111.39 58
1111.46 60
1111.54 61
1111.62 61
1111.69 60
1111.77 59
1111.85 59
1111.92 58
1112.00 59
1112.08 61
1112.15 63
1112.23 66
1112.30 69
1112.38 71
1112.46 73
1112.53 73
1112.61 72
1112.69 70
1112.76 67
1112.84 63
1112.92 61
1112.99 60
1113.07 61
1113.15 63
1113.22 67
1113.30 70
1113.38 73
1113.45 75
1113.53 74
1113.60 73
1113.68 70
1113.76 66
1113.83 63
1113.91 59
1113.99 57
1114.06 56
1114.14 55
1114.22 56
1114.29 57
1114.37 58
1114.45 60
1114.52 61
1114.60 62
1114.68 62
1114.75 61
1114.83 59
1114.91 57
1114.98 54
1115.06 52
1115.14 50
1115.21 49
1115.29 48
1115.36 48
1115.44 47
1115.52 47
1115.59 47
1115.67 46
1115.75 46
1115.82 47
1115.90 48
1115.98 49
1116.05 51
1116.13 53
1116.21 55
1116.28 56
1116.36 57
1116.44 58
1116.51 59
1116.59 61
1116.67 62
1116.74 64
1116.82 67
1116.90 70
1116.97 74
1117.05 78
1117.13 81
1117.20 84
1117.28 87
1117.36 88
1117.43 89
1117.51 90
1117.59 92
1117.66 93
1117.74 94
1117.82 95
1117.89 95
1117.97 95
1118.05 93
1118.12 91
1118.20 89
1118.28 86
1118.35 85
1118.43 83
1118.51 81
1118.58 80
1118.66 79
1118.74 78
1118.81 77
1118.89 78
1118.97 80
1119.04 83
1119.12 88
1119.20 93
1119.27 98
1119.35 102
1119.43 104
1119.50 106
1119.58 107
1119.66 107
1119.73 107
1119.81 108
1119.89 109
1119.96 110
1120.04 111
1120.12 112
1120.19 112
1120.27 110
1120.35 108
1120.42 105
1120.50 101
1120.58 97
1120.65 93
1120.73 89
1120.81 86
1120.88 84
1120.96 83
1121.04 83
1121.11 84
1121.19 86
1121.27 88
1121.34 90
1121.42 91
1121.50 92
1121.57 91
1121.65 90
1121.73 89
1121.80 88
1121.88 88
1121.96 88
1122.03 88
1122.11 88
1122.19 88
1122.27 88
1122.34 88
1122.42 87
1122.50 86
1122.57 84
1122.65 83
1122.73 81
1122.80 80
1122.88 78
1122.96 76
1123.03 73
1123.11 70
1123.19 66
1123.26 62
1123.34 58
1123.42 54
1123.49 49
1123.57 45
1123.65 41
1123.72 38
1123.80 35
1123.88 33
1123.96 32
1124.03 32
1124.11 32
1124.19 34
1124.26 36
1124.34 37
1124.42 39
1124.49 41
1124.57 44
1124.65 46
1124.72 49
1124.80 52
1124.88 55
1124.95 57
1125.03 59
1125.11 60
1125.19 60
1125.26 60
1125.34 61
1125.42 61
1125.49 61
1125.57 61
1125.65 61
1125.72 61
1125.80 60
1125.88 59
1125.95 58
1126.03 57
1126.11 56
1126.18 54
1126.26 52
1126.34 50
1126.42 48
1126.49 45
1126.57 43
1126.65 41
1126.72 40
1126.80 40
1126.88 40
1126.95 40
1127.03 41
1127.11 43
1127.19 45
1127.26 48
1127.34 52
1127.42 57
1127.49 61
1127.57 65
1127.65 68
1127.72 69
1127.80 69
1127.88 67
1127.95 65
1128.03 62
1128.11 59
1128.19 57
1128.26 56
1128.34 56
1128.42 55
1128.49 54
1128.57 52
1128.65 50
1128.72 47
1128.80 45
1128.88 43
1128.96 42
1129.03 42
1129.11 43
1129.19 45
1129.26 47
1129.34 49
1129.42 50
1129.50 52
1129.57 53
1129.65 55
1129.73 57
1129.80 59
1129.88 61
1129.96 62
1130.03 61
1130.11 60
1130.19 57
1130.27 53
1130.34 49
1130.42 46
1130.50 43
1130.57 41
1130.65 41
1130.73 41
1130.81 41
1130.88 42
1130.96 42
1131.04 42
1131.11 41
1131.19 40
1131.27 39
1131.34 38
1131.42 37
1131.50 36
1131.58 35
1131.65 34
1131.73 33
1131.81 32
1131.88 32
1131.96 33
1132.04 34
1132.12 34
1132.19 35
1132.27 35
1132.35 35
1132.42 35
1132.50 36
1132.58 38
1132.66 40
1132.73 44
1132.81 50
1132.89 56
1132.96 62
1133.04 69
1133.12 78
1133.20 87
1133.27 98
1133.35 110
1133.43 122
1133.50 133
1133.58 142
1133.66 147
1133.74 150
1133.81 150
1133.89 149
1133.97 148
1134.04 148
1134.12 152
1134.20 157
1134.28 165
1134.35 174
1134.43 182
1134.51 190
1134.59 197
1134.66 203
1134.74 210
1134.82 218
1134.89 228
1134.97 242
1135.05 260
1135.13 283
1135.20 309
1135.28 336
1135.36 364
1135.43 389
1135.51 411
1135.59 427
1135.67 438
1135.74 443
1135.82 442
1135.90 437
1135.98 428
1136.05 417
1136.13 405
1136.21 393
1136.28 382
1136.36 373
1136.44 366
1136.52 361
1136.59 359
1136.67 358
1136.75 359
1136.83 359
1136.90 359
1136.98 358
1137.06 355
1137.13 351
1137.21 347
1137.29 343
1137.37 340
1137.44 338
1137.52 337
1137.60 336
1137.68 335
1137.75 332
1137.83 326
1137.91 319
1137.99 310
1138.06 301
1138.14 291
1138.22 281
1138.29 273
1138.37 264
1138.45 256
1138.53 246
1138.60 235
1138.68 224
1138.76 211
1138.84 199
1138.91 187
1138.99 176
1139.07 167
1139.15 160
1139.22 153
1139.30 148
1139.38 143
1139.45 137
1139.53 132
1139.61 127
1139.69 121
1139.76 117
1139.84 114
1139.92 112
1140.00 111
1140.07 111
1140.15 111
1140.23 110
1140.31 108
1140.38 105
1140.46 101
1140.54 95
1140.62 90
1140.69 84
1140.77 78
1140.85 72
1140.93 67
1141.00 63
1141.08 60
1141.16 59
1141.24 60
1141.31 62
1141.39 65
1141.47 68
1141.54 70
1141.62 71
1141.70 71
1141.78 70
1141.85 70
1141.93 69
1142.01 68
1142.09 68
1142.16 67
1142.24 66
1142.32 65
1142.40 63
1142.47 62
1142.55 61
1142.63 61
1142.71 63
1142.78 65
1142.86 67
1142.94 69
1143.02 69
1143.09 69
1143.17 67
1143.25 64
1143.33 60
1143.40 56
1143.48 51
1143.56 46
1143.64 42
1143.71 38
1143.79 34
1143.87 31
1143.95 28
1144.02 26
1144.10 25
1144.18 25
1144.26 24
1144.33 24
1144.41 24
1144.49 24
1144.57 24
1144.64 23
1144.72 21
1144.80 19
1144.88 16
1144.95 12
1145.03 9
1145.11 6
1145.19 4
1145.27 2
1145.34 1
1145.42 0
1145.50 0
1145.58 0
1145.65 0
1145.73 0
1145.81 0
1145.89 0
1145.96 0
1146.04 1
1146.12 5
1146.20 9
1146.27 12
1146.35 13
1146.43 13
1146.51 11
1146.58 8
1146.66 5
1146.74 3
1146.82 3
1146.89 4
1146.97 6
1147.05 10
1147.13 14
1147.21 18
1147.28 22
1147.36 24
1147.44 25
1147.52 26
1147.59 26
1147.67 26
1147.75 26
1147.83 26
1147.90 26
1147.98 26
1148.06 25
1148.14 23
1148.21 20
1148.29 17
1148.37 14
1148.45 12
1148.53 11
1148.60 12
1148.68 14
1148.76 17
1148.84 20
1148.91 23
1148.99 26
1149.07 29
1149.15 32
1149.22 35
1149.30 39
1149.38 44
1149.46 48
1149.54 53
1149.61 57
1149.69 60
1149.77 62
1149.85 64
1149.92 65
1150.00 66
1150.08 67
1150.16 68
1150.24 70
1150.31 72
1150.39 74
1150.47 75
1150.55 76
1150.62 77
1150.70 79
1150.78 81
1150.86 84
1150.94 90
1151.01 97
1151.09 106
1151.17 117
1151.25 130
1151.32 144
1151.40 158
1151.48 172
1151.56 185
1151.64 196
1151.71 204
1151.79 210
1151.87 214
1151.95 217
1152.02 218
1152.10 219
1152.18 220
1152.26 221
1152.34 221
1152.41 221
1152.49 220
1152.57 219
1152.65 216
1152.72 213
1152.80 210
1152.88 207
1152.96 206
1153.04 206
1153.11 207
1153.19 211
1153.27 216
1153.35 222
1153.42 229
1153.50 236
1153.58 241
1153.66 244
1153.74 244
1153.81 242
1153.89 236
1153.97 227
1154.05 216
1154.13 205
1154.20 193
1154.28 183
1154.36 175
1154.44 169
1154.52 165
1154.59 164
1154.67 163
1154.75 162
1154.83 161
1154.90 159
1154.98 155
1155.06 151
1155.14 148
1155.22 145
1155.29 144
1155.37 145
1155.45 147
1155.53 150
1155.61 152
1155.68 153
1155.76 151
1155.84 148
1155.92 144
1156.00 138
1156.07 132
1156.15 126
1156.23 120
1156.31 115
1156.39 108
1156.46 101
1156.54 95
1156.62 88
1156.70 83
1156.77 79
1156.85 78
1156.93 79
1157.01 83
1157.09 88
1157.16 95
1157.24 103
1157.32 110
1157.40 117
1157.48 122
1157.55 125
1157.63 128
1157.71 129
1157.79 129
1157.87 130
1157.94 131
1158.02 133
1158.10 136
1158.18 140
1158.26 142
1158.33 143
1158.41 142
1158.49 139
1158.57 134
1158.65 128
1158.72 121
1158.80 115
1158.88 110
1158.96 106
1159.04 103
1159.11 101
1159.19 99
1159.27 97
1159.35 96
1159.43 94
1159.51 92
1159.58 90
1159.66 87
1159.74 85
1159.82 82
1159.90 79
1159.97 77
1160.05 75
1160.13 73
1160.21 72
1160.29 71
1160.36 70
1160.44 70
1160.52 70
1160.60 72
1160.68 74
1160.75 77
1160.83 79
1160.91 80
1160.99 79
1161.07 76
1161.14 70
1161.22 63
1161.30 56
1161.38 51
1161.46 49
1161.54 49
1161.61 52
1161.69 55
1161.77 59
1161.85 61
1161.93 60
1162.00 56
1162.08 50
1162.16 42
1162.24 35
1162.32 28
1162.39 22
1162.47 18
1162.55 14
1162.63 12
1162.71 10
1162.79 9
1162.86 8
1162.94 9
1163.02 9
1163.10 10
1163.18 11
1163.25 12
1163.33 13
1163.41 13
1163.49 13
1163.57 12
1163.65 11
1163.72 10
1163.80 9
1163.88 9
1163.96 8
1164.04 9
1164.11 10
1164.19 11
1164.27 12
1164.35 13
1164.43 14
1164.51 14
1164.58 14
1164.66 13
1164.74 12
1164.82 10
1164.90 8
1164.98 8
1165.05 7
1165.13 8
1165.21 10
1165.29 11
1165.37 12
1165.44 12
1165.52 10
1165.60 8
1165.68 4
1165.76 1
1165.84 0
1165.91 0
1165.99 0
1166.07 0
1166.15 0
1166.23 0
1166.31 0
1166.38 0
1166.46 1
1166.54 6
1166.62 12
1166.70 18
1166.78 24
1166.85 30
1166.93 34
1167.01 38
1167.09 41
1167.17 44
1167.25 47
1167.32 50
1167.40 55
1167.48 61
1167.56 67
1167.64 74
1167.72 81
1167.79 87
1167.87 92
1167.95 96
1168.03 99
1168.11 102
1168.19 106
1168.26 110
1168.34 117
1168.42 125
1168.50 136
1168.58 151
1168.66 170
1168.73 195
1168.81 226
1168.89 266
1168.97 314
1169.05 371
1169.13 436
1169.20 508
1169.28 585
1169.36 666
1169.44 747
1169.52 827
1169.60 902
1169.67 968
1169.75 1024
1169.83 1067
1169.91 1095
1169.99 1110
1170.07 1111
1170.14 1103
1170.22 1088
1170.30 1068
1170.38 1046
1170.46 1023
1170.54 999
1170.62 975
1170.69 948
1170.77 921
1170.85 891
1170.93 859
1171.01 825
1171.09 788
1171.16 751
1171.24 712
1171.32 674
1171.40 636
1171.48 601
1171.56 569
1171.64 540
1171.71 513
1171.79 489
1171.87 467
1171.95 446
1172.03 426
1172.11 408
1172.18 391
1172.26 376
1172.34 362
1172.42 349
1172.50 337
1172.58 325
1172.66 313
1172.73 300
1172.81 286
1172.89 272
1172.97 259
1173.05 246
1173.13 235
1173.20 226
1173.28 220
1173.36 217
1173.44 216
1173.52 217
1173.60 220
1173.68 224
1173.75 227
1173.83 231
1173.91 234
1173.99 236
1174.07 238
1174.15 239
1174.23 238
1174.30 237
1174.38 235
1174.46 234
1174.54 235
1174.62 236
1174.70 239
1174.78 244
1174.85 250
1174.93 257
1175.01 264
1175.09 270
1175.17 278
1175.25 287
1175.33 298
1175.40 310
1175.48 324
1175.56 338
1175.64 352
1175.72 363
1175.80 371
1175.88 375
1175.95 375
1176.03 373
1176.11 367
1176.19 360
1176.27 353
1176.35 345
1176.43 339
1176.50 332
1176.58 327
1176.66 322
1176.74 316
1176.82 311
1176.90 304
1176.98 295
1177.06 286
1177.13 275
1177.21 264
1177.29 254
1177.37 244
1177.45 235
1177.53 227
1177.61 220
1177.68 213
1177.76 207
1177.84 200
1177.92 193
1178.00 185
1178.08 176
1178.16 167
1178.24 158
1178.31 149
1178.39 142
1178.47 136
1178.55 132
1178.63 131
1178.71 131
1178.79 133
1178.86 135
1178.94 138
1179.02 140
1179.10 143
1179.18 144
1179.26 145
1179.34 145
1179.42 144
1179.49 143
1179.57 141
1179.65 138
1179.73 136
1179.81 134
1179.89 131
1179.97 129
1180.05 127
1180.12 124
1180.20 121
1180.28 118
1180.36 116
1180.44 114
1180.52 113
1180.60 115
1180.68 119
1180.75 126
1180.83 133
1180.91 142
1180.99 150
1181.07 158
1181.15 166
1181.23 173
1181.31 180
1181.38 188
1181.46 195
1181.54 202
1181.62 208
1181.70 213
1181.78 217
1181.86 219
1181.94 219
1182.01 219
1182.09 217
1182.17 214
1182.25 211
1182.33 207
1182.41 204
1182.49 200
1182.57 198
1182.65 196
1182.72 195
1182.80 194
1182.88 193
1182.96 192
1183.04 189
1183.12 186
1183.20 181
1183.28 176
1183.35 171
1183.43 165
1183.51 159
1183.59 152
1183.67 144
1183.75 136
1183.83 127
1183.91 119
1183.99 113
1184.06 109
1184.14 107
1184.22 109
1184.30 113
1184.38 119
1184.46 127
1184.54 136
1184.62 144
1184.70 152
1184.77 159
1184.85 166
1184.93 173
1185.01 180
1185.09 188
1185.17 197
1185.25 207
1185.33 217
1185.41 226
1185.48 235
1185.56 242
1185.64 248
1185.72 253
1185.80 256
1185.88 259
1185.96 262
1186.04 266
1186.12 269
1186.20 273
1186.27 275
1186.35 278
1186.43 279
1186.51 278
1186.59 275
1186.67 269
1186.75 261
1186.83 251
1186.91 237
1186.98 222
1187.06 206
1187.14 189
1187.22 173
1187.30 160
1187.38 150
1187.46 144
1187.54 143
1187.62 143
1187.70 144
1187.77 145
1187.85 144
1187.93 140
1188.01 133
1188.09 124
1188.17 116
1188.25 108
1188.33 101
1188.41 97
1188.49 94
1188.56 93
1188.64 92
1188.72 91
1188.80 90
1188.88 88
1188.96 86
1189.04 85
1189.12 84
1189.20 83
1189.28 83
1189.36 83
1189.43 83
1189.51 83
1189.59 84
1189.67 85
1189.75 86
1189.83 89
1189.91 91
1189.99 94
1190.07 96
1190.15 98
1190.23 100
1190.30 101
1190.38 102
1190.46 102
1190.54 103
1190.62 104
1190.70 106
1190.78 110
1190.86 115
1190.94 123
1191.02 135
1191.10 152
1191.17 173
1191.25 200
1191.33 229
1191.41 261
1191.49 294
1191.57 324
1191.65 351
1191.73 373
1191.81 389
1191.89 400
1191.97 405
1192.04 406
1192.12 404
1192.20 400
1192.28 395
1192.36 390
1192.44 386
1192.52 382
1192.60 379
1192.68 376
1192.76 372
1192.84 368
1192.92 364
1192.99 358
1193.07 352
1193.15 344
1193.23 334
1193.31 321
1193.39 307
1193.47 292
1193.55 277
1193.63 263
1193.71 251
1193.79 242
1193.87 235
1193.94 230
1194.02 225
1194.10 220
1194.18 216
1194.26 211
1194.34 207
1194.42 203
1194.50 199
1194.58 195
1194.66 191
1194.74 184
1194.82 177
1194.90 169
1194.97 162
1195.05 157
1195.13 154
1195.21 154
1195.29 156
1195.37 161
1195.45 167
1195.53 173
1195.61 180
1195.69 187
1195.77 194
1195.85 202
1195.93 210
1196.01 218
1196.08 227
1196.16 235
1196.24 243
1196.32 250
1196.40 258
1196.48 266
1196.56 275
1196.64 287
1196.72 301
1196.80 318
1196.88 340
1196.96 366
1197.04 399
1197.12 438
1197.19 483
1197.27 531
1197.35 581
1197.43 628
1197.51 670
1197.59 705
1197.67 732
1197.75 751
1197.83 764
1197.91 772
1197.99 776
1198.07 777
1198.15 777
1198.23 775
1198.31 771
1198.38 768
1198.46 765
1198.54 763
1198.62 763
1198.70 762
1198.78 761
1198.86 757
1198.94 749
1199.02 737
1199.10 722
1199.18 703
1199.26 684
1199.34 665
1199.42 646
1199.50 630
1199.58 615
1199.65 601
1199.73 586
1199.81 571
1199.89 555
1199.97 538
1200.05 521
1200.13 504
1200.21 490
1200.29 477
1200.37 467
1200.45 457
1200.53 447
1200.61 436
1200.69 422
1200.77 405
1200.85 386
1200.93 364
1201.00 343
1201.08 322
1201.16 303
1201.24 286
1201.32 272
1201.40 260
1201.48 249
1201.56 240
1201.64 233
1201.72 225
1201.80 218
1201.88 211
1201.96 204
1202.04 197
1202.12 190
1202.20 184
1202.28 178
1202.36 173
1202.43 168
1202.51 163
1202.59 157
1202.67 152
1202.75 145
1202.83 138
1202.91 131
1202.99 123
1203.07 115
1203.15 107
1203.23 100
1203.31 93
1203.39 87
1203.47 83
1203.55 80
1203.63 79
1203.71 78
1203.79 78
1203.87 78
1203.95 77
1204.03 76
1204.10 74
1204.18 72
1204.26 71
1204.34 71
1204.42 72
1204.50 76
1204.58 81
1204.66 87
1204.74 93
1204.82 99
1204.90 104
1204.98 107
1205.06 108
1205.14 108
1205.22 106
1205.30 104
1205.38 100
1205.46 98
1205.54 95
1205.62 94
1205.70 94
1205.78 94
1205.86 95
1205.93 95
1206.01 94
1206.09 92
1206.17 88
1206.25 84
1206.33 78
1206.41 74
1206.49 70
1206.57 68
1206.65 68
1206.73 70
1206.81 72
1206.89 74
1206.97 76
1207.05 76
1207.13 74
1207.21 70
1207.29 64
1207.37 56
1207.45 47
1207.53 39
1207.61 31
1207.69 26
1207.77 22
1207.85 19
1207.93 17
1208.01 15
1208.09 12
1208.16 8
1208.24 3
1208.32 0
1208.40 0
1208.48 0
1208.56 0
1208.64 0
1208.72 0
1208.80 0
1208.88 0
1208.96 0
1209.04 1
1209.12 4
1209.20 6
1209.28 9
1209.36 11
1209.44 13
1209.52 16
1209.60 19
1209.68 21
1209.76 23
1209.84 25
1209.92 27
1210.00 28
1210.08 28
1210.16 28
1210.24 29
1210.32 30
1210.40 33
1210.48 36
1210.56 41
1210.64 47
1210.72 54
1210.80 60
1210.88 67
1210.95 73
1211.03 79
1211.11 86
1211.19 93
1211.27 100
1211.35 109
1211.43 118
1211.51 127
1211.59 135
1211.67 143
1211.75 149
1211.83 155
1211.91 160
1211.99 165
1212.07 172
1212.15 179
1212.23 189
1212.31 199
1212.39 210
1212.47 221
1212.55 233
1212.63 244
1212.71 256
1212.79 270
1212.87 287
1212.95 310
1213.03 338
1213.11 373
1213.19 412
1213.27 455
1213.35 499
1213.43 540
1213.51 578
1213.59 610
1213.67 636
1213.75 655
1213.83 671
1213.91 683
1213.99 695
1214.07 707
1214.15 719
1214.23 730
1214.31 740
1214.39 747
1214.47 748
1214.55 744
1214.63 733
1214.71 717
1214.79 699
1214.87 679
1214.95 659
1215.03 642
1215.11 628
1215.19 618
1215.27 611
1215.35 608
1215.43 606
1215.51 605
1215.59 603
1215.67 598
1215.75 589
1215.83 575
1215.91 556
1215.99 533
1216.07 507
1216.15 479
1216.23 451
1216.31 424
1216.39 398
1216.47 374
1216.55 353
1216.63 334
1216.71 319
1216.79 307
1216.87 298
1216.94 291
1217.02 286
1217.10 282
1217.18 280
1217.26 279
1217.34 280
1217.42 282
1217.50 286
1217.58 289
1217.66 293
1217.74 295
1217.82 295
1217.90 293
1217.98 289
1218.06 284
1218.14 279
1218.22 274
1218.30 269
1218.38 264
1218.46 258
1218.54 251
1218.62 241
1218.70 230
1218.78 219
1218.86 209
1218.94 203
1219.02 201
1219.11 204
1219.19 210
1219.27 219
1219.35 229
1219.43 238
1219.51 246
1219.59 253
1219.67 258
1219.75 264
1219.83 268
1219.91 271
1219.99 274
1220.07 275
1220.15 277
1220.23 279
1220.31 282
1220.39 289
1220.47 299
1220.55 312
1220.63 324
1220.71 335
1220.79 342
1220.87 344
1220.95 340
1221.03 330
1221.11 317
1221.19 301
1221.27 285
1221.35 271
1221.43 260
1221.51 253
1221.59 250
1221.67 249
1221.75 249
1221.83 247
1221.91 243
1221.99 235
1222.07 225
1222.15 213
1222.23 202
1222.31 194
1222.39 188
1222.47 186
1222.55 185
1222.63 185
1222.71 186
1222.79 186
1222.87 186
1222.95 185
1223.03 183
1223.11 180
1223.19 176
1223.27 171
1223.35 165
1223.43 159
1223.51 153
1223.59 148
1223.67 143
1223.75 138
1223.83 133
1223.91 127
1223.99 121
1224.07 116
1224.15 111
1224.23 108
1224.31 106
1224.39 104
1224.47 104
1224.55 102
1224.63 100
1224.71 97
1224.79 93
1224.87 89
1224.95 85
1225.03 82
1225.12 80
1225.20 78
1225.28 77
1225.36 77
1225.44 77
1225.52 79
1225.60 80
1225.68 83
1225.76 85
1225.84 88
1225.92 91
1226.00 93
1226.08 96
1226.16 98
1226.24 100
1226.32 102
1226.40 103
1226.48 104
1226.56 103
1226.64 101
1226.72 96
1226.80 91
1226.88 84
1226.96 78
1227.04 72
1227.12 68
1227.20 66
1227.28 64
1227.36 63
1227.44 61
1227.52 59
1227.60 56
1227.68 53
1227.76 51
1227.84 50
1227.92 51
1228.01 54
1228.09 59
1228.17 64
1228.25 70
1228.33 74
1228.41 78
1228.49 81
1228.57 85
1228.65 90
1228.73 99
1228.81 111
1228.89 125
1228.97 141
1229.05 157
1229.13 172
1229.21 184
1229.29 194
1229.37 202
1229.45 210
1229.53 220
1229.61 231
1229.69 243
1229.77 255
1229.85 266
1229.93 274
1230.01 278
1230.09 278
1230.18 275
1230.26 269
1230.34 263
1230.42 257
1230.50 252
1230.58 248
1230.66 245
1230.74 244
1230.82 244
1230.90 244
1230.98 244
1231.06 244
1231.14 243
1231.22 240
1231.30 236
1231.38 230
1231.46 222
1231.54 214
1231.62 206
1231.70 198
1231.78 190
1231.86 183
1231.94 177
1232.02 172
1232.11 168
1232.19 164
1232.27 160
1232.35 156
1232.43 151
1232.51 146
1232.59 140
1232.67 134
1232.75 127
1232.83 121
1232.91 115
1232.99 110
1233.07 105
1233.15 100
1233.23 94
1233.31 88
1233.39 82
1233.47 77
1233.55 72
1233.63 69
1233.72 68
1233.80 70
1233.88 74
1233.96 79
1234.04 85
1234.12 91
1234.20 97
1234.28 102
1234.36 105
1234.44 107
1234.52 108
1234.60 107
1234.68 105
1234.76 103
1234.84 102
1234.92 103
1235.00 107
1235.08 114
1235.16 125
1235.25 139
1235.33 156
1235.41 176
1235.49 198
1235.57 221
1235.65 242
1235.73 262
1235.81 278
1235.89 292
1235.97 303
1236.05 311
1236.13 317
1236.21 323
1236.29 329
1236.37 334
1236.45 340
1236.53 345
1236.62 349
1236.70 353
1236.78 357
1236.86 359
1236.94 360
1237.02 359
1237.10 357
1237.18 354
1237.26 350
1237.34 346
1237.42 342
1237.50 339
1237.58 337
1237.66 336
1237.74 337
1237.82 338
1237.91 339
1237.99 339
1238.07 338
1238.15 335
1238.23 330
1238.31 323
1238.39 313
1238.47 304
1238.55 295
1238.63 288
1238.71 283
1238.79 281
1238.87 281
1238.95 282
1239.03 282
1239.12 282
1239.20 281
1239.28 278
1239.36 274
1239.44 269
1239.52 262
1239.60 253
1239.68 245
1239.76 236
1239.84 229
1239.92 222
1240.00 218
1240.08 215
1240.16 212
1240.25 211
1240.33 210
1240.41 209
1240.49 210
1240.57 212
1240.65 216
1240.73 220
1240.81 225
1240.89 228
1240.97 230
1241.05 228
1241.13 225
1241.21 219
1241.30 211
1241.38 203
1241.46 196
1241.54 189
1241.62 185
1241.70 182
1241.78 181
1241.86 183
1241.94 186
1242.02 190
1242.10 195
1242.18 200
1242.26 205
1242.35 209
1242.43 213
1242.51 217
1242.59 220
1242.67 223
1242.75 223
1242.83 221
1242.91 218
1242.99 211
1243.07 204
1243.15 196
1243.23 188
1243.31 181
1243.40 175
1243.48 170
1243.56 166
1243.64 161
1243.72 157
1243.80 150
1243.88 143
1243.96 136
1244.04 127
1244.12 119
1244.20 111
1244.29 103
1244.37 95
1244.45 87
1244.53 80
1244.61 73
1244.69 68
1244.77 65
1244.85 63
1244.93 63
1245.01 65
1245.09 67
1245.17 69
1245.26 70
1245.34 71
1245.42 72
1245.50 72
1245.58 73
1245.66 73
1245.74 71
1245.82 68
1245.90 64
1245.98 58
1246.06 51
1246.15 46
1246.23 42
1246.31 40
1246.39 39
1246.47 39
1246.55 39
1246.63 37
1246.71 33
1246.79 28
1246.87 23
1246.95 19
1247.04 17
1247.12 17
1247.20 19
1247.28 23
1247.36 28
1247.44 34
1247.52 39
1247.60 43
1247.68 46
1247.76 48
1247.85 49
1247.93 49
1248.01 49
1248.09 48
1248.17 47
1248.25 44
1248.33 41
1248.41 39
1248.49 37
1248.57 37
1248.66 37
1248.74 38
1248.82 38
1248.90 37
1248.98 32
1249.06 25
1249.14 17
1249.22 10
1249.30 4
1249.38 2
1249.47 2
1249.55 4
1249.63 7
1249.71 9
1249.79 8
1249.87 6
1249.95 1
1250.03 0
1250.11 0
1250.19 0
1250.28 0
1250.36 0
1250.44 0
1250.52 0
1250.60 0
1250.68 3
1250.76 8
1250.84 13
1250.92 19
1251.01 27
1251.09 37
1251.17 47
1251.25 57
1251.33 67
1251.41 77
1251.49 85
1251.57 93
1251.65 99
1251.74 106
1251.82 113
1251.90 123
1251.98 137
1252.06 155
1252.14 177
1252.22 202
1252.30 227
1252.38 251
1252.47 269
1252.55 283
1252.63 290
1252.71 293
1252.79 292
1252.87 289
1252.95 285
1253.03 280
1253.11 276
1253.20 272
1253.28 268
1253.36 263
1253.44 257
1253.52 252
1253.60 248
1253.68 245
1253.76 245
1253.84 247
1253.93 251
1254.01 255
1254.09 259
1254.17 258
1254.25 254
1254.33 245
1254.41 232
1254.49 218
1254.58 203
1254.66 190
1254.74 179
1254.82 172
1254.90 168
1254.98 166
1255.06 165
1255.14 166
1255.23 167
1255.31 168
1255.39 169
1255.47 171
1255.55 171
1255.63 171
1255.71 170
1255.79 167
1255.87 164
1255.96 158
1256.04 151
1256.12 143
1256.20 135
1256.28 126
1256.36 117
1256.44 109
1256.52 103
1256.61 99
1256.69 96
1256.77 95
1256.85 96
1256.93 100
1257.01 105
1257.09 113
1257.17 123
1257.26 135
1257.34 149
1257.42 163
1257.50 177
1257.58 191
1257.66 204
1257.74 217
1257.83 228
1257.91 238
1257.99 246
1258.07 249
1258.15 249
1258.23 245
1258.31 237
1258.39 229
1258.48 222
1258.56 218
1258.64 216
1258.72 218
1258.80 223
1258.88 230
1258.96 237
1259.05 244
1259.13 250
1259.21 255
1259.29 257
1259.37 256
1259.45 251
1259.53 243
1259.61 233
1259.70 222
1259.78 210
1259.86 199
1259.94 191
1260.02 185
1260.10 181
1260.18 179
1260.27 178
1260.35 178
1260.43 178
1260.51 177
1260.59 176
1260.67 173
1260.75 168
1260.84 161
1260.92 150
1261.00 136
1261.08 120
1261.16 102
1261.24 86
1261.32 72
1261.40 62
1261.49 57
1261.57 56
1261.65 59
1261.73 62
1261.81 66
1261.89 67
1261.97 66
1262.06 64
1262.14 62
1262.22 61
1262.30 62
1262.38 66
1262.46 71
1262.54 76
1262.63 81
1262.71 83
1262.79 83
1262.87 81
1262.95 79
1263.03 77
1263.12 76
1263.20 78
1263.28 82
1263.36 88
1263.44 95
1263.52 100
1263.60 102
1263.69 100
1263.77 95
1263.85 86
1263.93 75
1264.01 64
1264.09 54
1264.17 48
1264.26 45
1264.34 46
1264.42 49
1264.50 53
1264.58 57
1264.66 58
1264.75 56
1264.83 51
1264.91 42
1264.99 32
1265.07 21
1265.15 11
1265.23 3
1265.32 0
1265.40 0
1265.48 0
1265.56 0
1265.64 3
1265.72 7
1265.81 12
1265.89 17
1265.97 21
1266.05 27
1266.13 33
1266.21 40
1266.29 49
1266.38 60
1266.46 74
1266.54 89
1266.62 105
1266.70 120
1266.78 133
1266.87 143
1266.95 148
1267.03 150
1267.11 150
1267.19 148
1267.27 146
1267.36 145
1267.44 143
1267.52 142
1267.60 140
1267.68 139
1267.76 140
1267.84 145
1267.93 153
1268.01 166
1268.09 183
1268.17 201
1268.25 217
1268.33 231
1268.42 242
1268.50 251
1268.58 258
1268.66 265
1268.74 273
1268.82 283
1268.91 292
1268.99 301
1269.07 306
1269.15 309
1269.23 308
1269.31 306
1269.40 303
1269.48 300
1269.56 299
1269.64 297
1269.72 295
1269.80 291
1269.89 284
1269.97 275
1270.05 266
1270.13 255
1270.21 246
1270.29 237
1270.38 228
1270.46 218
1270.54 209
1270.62 199
1270.70 190
1270.78 182
1270.87 175
1270.95 170
1271.03 166
1271.11 162
1271.19 157
1271.28 151
1271.36 146
1271.44 142
1271.52 141
1271.60 141
1271.68 144
1271.77 147
1271.85 150
1271.93 151
1272.01 151
1272.09 148
1272.17 144
1272.26 139
1272.34 133
1272.42 128
1272.50 124
1272.58 121
1272.67 121
1272.75 123
1272.83 128
1272.91 134
1272.99 140
1273.07 146
1273.16 152
1273.24 156
1273.32 159
1273.40 162
1273.48 166
1273.56 172
1273.65 178
1273.73 185
1273.81 191
1273.89 195
1273.97 196
1274.06 194
1274.14 190
1274.22 184
1274.30 177
1274.38 173
1274.46 172
1274.55 174
1274.63 181
1274.71 191
1274.79 203
1274.87 215
1274.96 227
1275.04 238
1275.12 246
1275.20 252
1275.28 254
1275.37 253
1275.45 249
1275.53 243
1275.61 235
1275.69 227
1275.77 221
1275.86 218
1275.94 217
1276.02 218
1276.10 220
1276.18 221
1276.27 220
1276.35 217
1276.43 211
1276.51 203
1276.59 194
1276.68 185
1276.76 177
1276.84 170
1276.92 164
1277.00 159
1277.08 154
1277.17 150
1277.25 147
1277.33 143
1277.41 140
1277.49 136
1277.58 131
1277.66 126
1277.74 120
1277.82 114
1277.90 108
1277.99 100
1278.07 92
1278.15 83
1278.23 73
1278.31 63
1278.40 55
1278.48 48
1278.56 44
1278.64 43
1278.72 45
1278.81 50
1278.89 56
1278.97 63
1279.05 68
1279.13 73
1279.22 75
1279.30 75
1279.38 73
1279.46 71
1279.54 69
1279.63 69
1279.71 71
1279.79 74
1279.87 79
1279.95 85
1280.04 91
1280.12 95
1280.20 98
1280.28 97
1280.36 95
1280.45 90
1280.53 83
1280.61 74
1280.69 65
1280.77 55
1280.86 46
1280.94 37
1281.02 29
1281.10 20
1281.18 12
1281.27 5
1281.35 0
1281.43 0
1281.51 0
1281.59 0
1281.68 0
1281.76 0
1281.84 0
1281.92 0
1282.00 0
1282.09 3
1282.17 9
1282.25 15
1282.33 20
1282.42 24
1282.50 26
1282.58 26
1282.66 23
1282.74 21
1282.83 19
1282.91 21
1282.99 24
1283.07 30
1283.15 36
1283.24 42
1283.32 44
1283.40 43
1283.48 38
1283.56 32
1283.65 25
1283.73 19
1283.81 15
1283.89 14
1283.98 16
1284.06 19
1284.14 22
1284.22 26
1284.30 29
1284.39 31
1284.47 34
1284.55 36
1284.63 38
1284.71 39
1284.80 40
1284.88 40
1284.96 40
1285.04 40
1285.13 43
1285.21 47
1285.29 55
1285.37 66
1285.45 79
1285.54 92
1285.62 106
1285.70 118
1285.78 127
1285.87 134
1285.95 138
1286.03 140
1286.11 140
1286.19 139
1286.28 135
1286.36 130
1286.44 123
1286.52 115
1286.61 106
1286.69 99
1286.77 95
1286.85 94
1286.93 96
1287.02 102
1287.10 109
1287.18 116
1287.26 123
1287.35 129
1287.43 133
1287.51 137
1287.59 140
1287.67 143
1287.76 146
1287.84 149
1287.92 152
1288.00 155
1288.09 157
1288.17 158
1288.25 159
1288.33 157
1288.41 154
1288.50 150
1288.58 146
1288.66 142
1288.74 140
1288.83 141
1288.91 145
1288.99 150
1289.07 157
1289.16 164
1289.24 170
1289.32 174
1289.40 178
1289.48 181
1289.57 184
1289.65 188
1289.73 192
1289.81 198
1289.90 203
1289.98 208
1290.06 213
1290.14 217
1290.23 220
1290.31 221
1290.39 221
1290.47 219
1290.55 215
1290.64 209
1290.72 203
1290.80 196
1290.88 191
1290.97 187
1291.05 184
1291.13 183
1291.21 182
1291.30 183
1291.38 183
1291.46 183
1291.54 182
1291.63 179
1291.71 173
1291.79 165
1291.87 153
1291.96 140
1292.04 127
1292.12 116
1292.20 108
1292.28 103
1292.37 101
1292.45 101
1292.53 102
1292.61 105
1292.70 110
1292.78 116
1292.86 124
1292.94 134
1293.03 143
1293.11 151
1293.19 155
1293.27 156
1293.36 153
1293.44 147
1293.52 139
1293.60 130
1293.69 122
1293.77 115
1293.85 109
1293.93 105
1294.02 103
1294.10 104
1294.18 107
1294.26 112
1294.35 118
1294.43 123
1294.51 126
1294.59 125
1294.68 120
1294.76 111
1294.84 99
1294.92 84
1295.01 68
1295.09 51
1295.17 35
1295.25 21
1295.34 9
1295.42 1
1295.50 0
1295.58 0
1295.67 5
1295.75 12
1295.83 20
1295.91 28
1296.00 35
1296.08 40
1296.16 42
1296.24 43
1296.33 44
1296.41 43
1296.49 41
1296.57 38
1296.66 34
1296.74 30
1296.82 27
1296.90 25
1296.99 24
1297.07 26
1297.15 29
1297.23 35
1297.32 43
1297.40 54
1297.48 67
1297.56 85
1297.65 105
1297.73 128
1297.81 151
1297.89 172
1297.98 188
1298.06 199
1298.14 205
1298.22 207
1298.31 207
1298.39 208
1298.47 210
1298.56 213
1298.64 215
1298.72 216
1298.80 213
1298.89 208
1298.97 202
1299.05 195
1299.13 191
1299.22 192
1299.30 196
1299.38 203
1299.46 212
1299.55 220
1299.63 229
1299.71 239
1299.79 251
1299.88 266
1299.96 285
1300.04 306
1300.13 326
1300.21 341
1300.29 350
1300.37 349
1300.46 342
1300.54 329
1300.62 314
1300.70 299
1300.79 287
1300.87 278
1300.95 271
1301.03 265
1301.12 259
1301.20 253
1301.28 248
1301.37 245
1301.45 243
1301.53 245
1301.61 249
1301.70 254
1301.78 259
1301.86 264
1301.94 268
1302.03 270
1302.11 272
1302.19 272
1302.28 273
1302.36 273
1302.44 273
1302.52 273
1302.61 271
1302.69 266
1302.77 258
1302.85 246
1302.94 230
1303.02 211
1303.10 191
1303.19 172
1303.27 157
1303.35 146
1303.43 141
1303.52 139
1303.60 140
1303.68 141
1303.76 141
1303.85 139
1303.93 136
1304.01 133
1304.10 130
1304.18 128
1304.26 127
1304.34 126
1304.43 124
1304.51 121
1304.59 115
1304.68 107
1304.76 98
1304.84 87
1304.92 76
1305.01 66
1305.09 57
1305.17 50
1305.25 45
1305.34 41
1305.42 37
1305.50 34
1305.59 31
1305.67 27
1305.75 24
1305.83 22
1305.92 21
1306.00 21
1306.08 22
1306.17 24
1306.25 24
1306.33 22
1306.41 17
1306.50 10
1306.58 1
1306.66 0
1306.75 0
1306.83 0
1306.91 0
1306.99 0
1307.08 0
1307.16 0
1307.24 3
1307.33 10
1307.41 14
1307.49 16
1307.57 16
1307.66 15
1307.74 13
1307.82 12
1307.91 13
1307.99 16
1308.07 21
1308.15 27
1308.24 34
1308.32 40
1308.40 44
1308.49 45
1308.57 45
1308.65 44
1308.74 42
1308.82 41
1308.90 41
1308.98 42
1309.07 45
1309.15 48
1309.23 51
1309.32 54
1309.40 56
1309.48 58
1309.56 60
1309.65 60
1309.73 60
1309.81 60
1309.90 60
1309.98 60
1310.06 60
1310.15 59
1310.23 58
1310.31 55
1310.39 52
1310.48 47
1310.56 43
1310.64 40
1310.73 38
1310.81 39
1310.89 42
1310.98 45
1311.06 49
1311.14 51
1311.22 54
1311.31 56
1311.39 59
1311.47 64
1311.56 71
1311.64 80
1311.72 91
1311.81 102
1311.89 113
1311.97 123
1312.05 130
1312.14 134
1312.22 135
1312.30 134
1312.39 129
1312.47 123
1312.55 115
1312.64 107
1312.72 99
1312.80 91
1312.89 85
1312.97 81
1313.05 79
1313.13 81
1313.22 86
1313.30 96
1313.38 109
1313.47 125
1313.55 143
1313.63 163
1313.72 183
1313.80 202
1313.88 221
1313.97 237
1314.05 252
1314.13 265
1314.21 278
1314.30 292
1314.38 305
1314.46 320
1314.55 334
1314.63 347
1314.71 359
1314.80 368
1314.88 375
1314.96 379
1315.05 381
1315.13 381
1315.21 379
1315.29 374
1315.38 367
1315.46 356
1315.54 343
1315.63 328
1315.71 313
1315.79 299
1315.88 287
1315.96 278
1316.04 272
1316.13 268
1316.21 264
1316.29 261
1316.38 256
1316.46 249
1316.54 241
1316.63 231
1316.71 222
1316.79 215
1316.88 212
1316.96 213
1317.04 218
1317.12 226
1317.21 235
1317.29 243
1317.37 249
1317.46 250
1317.54 246
1317.62 240
1317.71 231
1317.79 221
1317.87 213
1317.96 206
1318.04 201
1318.12 197
1318.21 192
1318.29 187
1318.37 182
1318.46 176
1318.54 169
1318.62 161
1318.71 153
1318.79 144
1318.87 135
1318.96 124
1319.04 113
1319.12 104
1319.21 97
1319.29 93
1319.37 91
1319.46 91
1319.54 91
1319.62 90
1319.70 88
1319.79 83
1319.87 78
1319.95 73
1320.04 70
1320.12 70
1320.20 71
1320.29 75
1320.37 78
1320.45 81
1320.54 82
1320.62 83
1320.70 82
1320.79 82
1320.87 84
1320.95 87
1321.04 91
1321.12 97
1321.20 102
1321.29 107
1321.37 113
1321.45 118
1321.54 123
1321.62 126
1321.70 128
1321.79 129
1321.87 128
1321.95 124
1322.04 119
1322.12 114
1322.20 108
1322.29 103
1322.37 99
1322.45 96
1322.54 96
1322.62 97
1322.70 100
1322.79 104
1322.87 110
1322.95 116
1323.04 125
1323.12 134
1323.20 145
1323.29 155
1323.37 165
1323.45 171
1323.54 173
1323.62 169
1323.71 158
1323.79 142
1323.87 123
1323.96 103
1324.04 86
1324.12 74
1324.21 68
1324.29 67
1324.37 71
1324.46 76
1324.54 82
1324.62 87
1324.71 90
1324.79 90
1324.87 90
1324.96 88
1325.04 87
1325.12 87
1325.21 87
1325.29 88
1325.37 88
1325.46 86
1325.54 82
1325.62 75
1325.71 66
1325.79 57
1325.87 50
1325.96 45
1326.04 44
1326.12 46
1326.21 50
1326.29 54
1326.38 58
1326.46 60
1326.54 60
1326.63 59
1326.71 58
1326.79 57
1326.88 56
1326.96 56
1327.04 55
1327.13 54
1327.21 53
1327.29 51
1327.38 50
1327.46 49
1327.54 50
1327.63 51
1327.71 52
1327.79 52
1327.88 50
1327.96 47
1328.05 41
1328.13 35
1328.21 27
1328.30 19
1328.38 12
1328.46 7
1328.55 4
1328.63 3
1328.71 4
1328.80 8
1328.88 12
1328.96 18
1329.05 23
1329.13 28
1329.22 33
1329.30 38
1329.38 44
1329.47 50
1329.55 57
1329.63 64
1329.72 71
1329.80 80
1329.88 90
1329.97 102
1330.05 117
1330.13 135
1330.22 156
1330.30 178
1330.39 200
1330.47 221
1330.55 239
1330.64 255
1330.72 269
1330.80 282
1330.89 295
1330.97 309
1331.05 323
1331.14 338
1331.22 352
1331.31 367
1331.39 381
1331.47 394
1331.56 407
1331.64 418
1331.72 427
1331.81 433
1331.89 436
1331.97 437
1332.06 436
1332.14 434
1332.23 433
1332.31 434
1332.39 435
1332.48 435
1332.56 433
1332.64 428
1332.73 417
1332.81 401
1332.90 380
1332.98 357
1333.06 335
1333.15 314
1333.23 298
1333.31 288
1333.40 283
1333.48 283
1333.56 287
1333.65 292
1333.73 297
1333.82 301
1333.90 303
1333.98 304
1334.07 302
1334.15 298
1334.23 291
1334.32 282
1334.40 271
1334.49 259
1334.57 249
1334.65 241
1334.74 237
1334.82 236
1334.90 236
1334.99 235
1335.07 230
1335.16 219
1335.24 204
1335.32 185
1335.41 167
1335.49 153
1335.57 144
1335.66 143
1335.74 146
1335.83 153
1335.91 159
1335.99 163
1336.08 164
1336.16 161
1336.24 156
1336.33 150
1336.41 145
1336.50 141
1336.58 140
1336.66 140
1336.75 142
1336.83 145
1336.92 150
1337.00 156
1337.08 163
1337.17 171
1337.25 181
1337.33 191
1337.42 201
1337.50 212
1337.59 221
1337.67 229
1337.75 234
1337.84 235
1337.92 230
1338.01 221
1338.09 209
1338.17 195
1338.26 181
1338.34 168
1338.42 157
1338.51 148
1338.59 140
1338.68 132
1338.76 124
1338.84 116
1338.93 108
1339.01 100
1339.10 94
1339.18 90
1339.26 88
1339.35 87
1339.43 86
1339.51 85
1339.60 83
1339.68 80
1339.77 74
1339.85 68
1339.93 61
1340.02 54
1340.10 48
1340.19 43
1340.27 38
1340.35 34
1340.44 30
1340.52 26
1340.61 23
1340.69 20
1340.77 20
1340.86 23
1340.94 28
1341.03 37
1341.11 46
1341.19 57
1341.28 67
1341.36 76
1341.45 83
1341.53 89
1341.61 94
1341.70 98
1341.78 103
1341.87 108
1341.95 114
1342.03 122
1342.12 132
1342.20 144
1342.29 157
1342.37 172
1342.45 189
1342.54 205
1342.62 219
1342.70 230
1342.79 235
1342.87 234
1342.96 227
1343.04 216
1343.13 203
1343.21 190
1343.29 179
1343.38 172
1343.46 169
1343.55 169
1343.63 171
1343.71 173
1343.80 177
1343.88 180
1343.97 185
1344.05 190
1344.13 196
1344.22 202
1344.30 209
1344.39 214
1344.47 218
1344.55 221
1344.64 223
1344.72 225
1344.81 230
1344.89 236
1344.97 246
1345.06 260
1345.14 276
1345.23 294
1345.31 310
1345.39 323
1345.48 331
1345.56 332
1345.65 328
1345.73 320
1345.81 308
1345.90 297
1345.98 287
1346.07 278
1346.15 272
1346.24 267
1346.32 262
1346.40 255
1346.49 247
1346.57 238
1346.66 227
1346.74 215
1346.82 203
1346.91 192
1346.99 182
1347.08 172
1347.16 163
1347.24 153
1347.33 145
1347.41 137
1347.50 131
1347.58 127
1347.67 125
1347.75 124
1347.83 124
1347.92 124
1348.00 124
1348.09 122
1348.17 120
1348.25 118
1348.34 117
1348.42 116
1348.51 117
1348.59 119
1348.68 121
1348.76 122
1348.84 121
1348.93 118
1349.01 113
1349.10 107
1349.18 101
1349.26 97
1349.35 94
1349.43 93
1349.52 92
1349.60 89
1349.69 82
1349.77 71
1349.85 57
1349.94 41
1350.02 24
1350.11 10
1350.19 0
1350.28 0
1350.36 0
1350.44 0
1350.53 0
1350.61 0
1350.70 0
1350.78 0
1350.87 0
1350.95 1
1351.03 6
1351.12 12
1351.20 18
1351.29 24
1351.37 30
1351.46 36
1351.54 40
1351.62 43
1351.71 44
1351.79 42
1351.88 39
1351.96 35
1352.05 33
1352.13 34
1352.21 38
1352.30 46
1352.38 55
1352.47 63
1352.55 70
1352.64 72
1352.72 69
1352.80 62
1352.89 52
1352.97 40
1353.06 30
1353.14 22
1353.23 18
1353.31 17
1353.39 18
1353.48 22
1353.56 25
1353.65 30
1353.73 36
1353.82 43
1353.90 51
1353.98 59
1354.07 66
1354.15 70
1354.24 71
1354.32 67
1354.41 59
1354.49 50
1354.57 42
1354.66 36
1354.74 34
1354.83 36
1354.91 41
1355.00 47
1355.08 52
1355.17 55
1355.25 54
1355.33 48
1355.42 40
1355.50 30
1355.59 23
1355.67 18
1355.76 18
1355.84 22
1355.93 29
1356.01 37
1356.09 45
1356.18 52
1356.26 59
1356.35 64
1356.43 71
1356.52 79
1356.60 88
1356.68 98
1356.77 108
1356.85 117
1356.94 127
1357.02 139
1357.11 152
1357.19 169
1357.28 189
1357.36 213
1357.44 239
1357.53 267
1357.61 295
1357.70 324
1357.78 351
1357.87 377
1357.95 401
1358.04 422
1358.12 440
1358.21 456
1358.29 470
1358.37 482
1358.46 494
1358.54 507
1358.63 520
1358.71 535
1358.80 552
1358.88 571
1358.97 592
1359.05 615
1359.13 640
1359.22 666
1359.30 692
1359.39 717
1359.47 741
1359.56 764
1359.64 787
1359.73 810
1359.81 834
1359.90 860
1359.98 885
1360.06 909
1360.15 930
1360.23 945
1360.32 954
1360.40 956
1360.49 955
1360.57 949
1360.66 942
1360.74 933
1360.83 924
1360.91 914
1360.99 902
1361.08 889
1361.16 876
1361.25 862
1361.33 848
1361.42 833
1361.50 818
1361.59 803
1361.67 789
1361.76 774
1361.84 757
1361.92 740
1362.01 721
1362.09 701
1362.18 679
1362.26 654
1362.35 629
1362.43 604
1362.52 578
1362.60 553
1362.69 528
1362.77 504
1362.86 480
1362.94 456
1363.02 432
1363.11 410
1363.19 391
1363.28 374
1363.36 363
1363.45 354
1363.53 348
1363.62 344
1363.70 340
1363.79 335
1363.87 328
1363.96 319
1364.04 309
1364.13 299
1364.21 289
1364.29 279
1364.38 272
1364.46 266
1364.55 261
1364.63 256
1364.72 248
1364.80 237
1364.89 223
1364.97 205
1365.06 187
1365.14 169
1365.23 154
1365.31 145
1365.40 142
1365.48 144
1365.57 148
1365.65 152
1365.73 154
1365.82 153
1365.90 148
1365.99 141
1366.07 133
1366.16 127
1366.24 122
1366.33 119
1366.41 117
1366.50 117
1366.58 116
1366.67 115
1366.75 113
1366.84 111
1366.92 108
1367.01 106
1367.09 103
1367.18 100
1367.26 97
1367.34 95
1367.43 93
1367.51 93
1367.60 93
1367.68 95
1367.77 97
1367.85 99
1367.94 100
1368.02 101
1368.11 102
1368.19 103
1368.28 104
1368.36 105
1368.45 105
1368.53 103
1368.62 98
1368.70 89
1368.79 78
1368.87 63
1368.96 48
1369.04 33
1369.13 19
1369.21 6
1369.29 0
1369.38 0
1369.46 0
1369.55 0
1369.63 0
1369.72 0
1369.80 0
1369.89 0
1369.97 0
1370.06 8
1370.14 16
1370.23 24
1370.31 33
1370.40 41
1370.48 49
1370.57 54
1370.65 56
1370.74 53
1370.82 47
1370.91 37
1370.99 25
1371.08 13
1371.16 3
1371.25 0
1371.33 0
1371.42 0
1371.50 0
1371.59 10
1371.67 23
1371.76 36
1371.84 50
1371.93 62
1372.01 70
1372.10 76
1372.18 80
1372.27 84
1372.35 88
1372.44 92
1372.52 99
1372.61 107
1372.69 116
1372.78 126
1372.86 135
1372.94 145
1373.03 157
1373.11 170
1373.20 184
1373.28 200
1373.37 215
1373.45 229
1373.54 239
1373.62 246
1373.71 249
1373.79 250
1373.88 251
1373.96 253
1374.05 259
1374.13 268
1374.22 280
1374.30 293
1374.39 306
1374.47 319
1374.56 329
1374.64 336
1374.73 342
1374.81 345
1374.90 349
1374.98 354
1375.07 361
1375.15 371
1375.24 384
1375.32 397
1375.41 409
1375.49 418
1375.58 423
1375.66 425
1375.75 424
1375.83 423
1375.92 424
1376.00 426
1376.09 430
1376.17 435
1376.26 439
1376.34 439
1376.43 436
1376.51 430
1376.60 421
1376.68 411
1376.77 402
1376.85 394
1376.94 387
1377.03 383
1377.11 379
1377.20 377
1377.28 376
1377.37 376
1377.45 376
1377.54 376
1377.62 376
1377.71 375
1377.79 373
1377.88 371
1377.96 370
1378.05 370
1378.13 370
1378.22 372
1378.30 373
1378.39 375
1378.47 376
1378.56 379
1378.64 383
1378.73 389
1378.81 398
1378.90 409
1378.98 420
1379.07 429
1379.15 434
1379.24 433
1379.32 427
1379.41 415
1379.49 399
1379.58 379
1379.66 358
1379.75 337
1379.83 318
1379.92 302
1380.00 289
1380.09 280
1380.17 275
1380.26 272
1380.34 271
1380.43 269
1380.51 266
1380.60 258
1380.69 248
1380.77 234
1380.86 218
1380.94 201
1381.03 187
1381.11 175
1381.20 166
1381.28 160
1381.37 157
1381.45 158
1381.54 161
1381.62 168
1381.71 178
1381.79 191
1381.88 207
1381.96 224
1382.05 241
1382.13 256
1382.22 267
1382.30 273
1382.39 274
1382.47 269
1382.56 258
1382.65 243
1382.73 226
1382.82 208
1382.90 193
1382.99 180
1383.07 173
1383.16 171
1383.24 173
1383.33 180
1383.41 188
1383.50 197
1383.58 205
1383.67 211
1383.75 213
1383.84 213
1383.92 209
1384.01 205
1384.09 199
1384.18 195
1384.27 191
1384.35 188
1384.44 184
1384.52 178
1384.61 170
1384.69 161
1384.78 149
1384.86 137
1384.95 127
1385.03 118
1385.12 110
1385.20 103
1385.29 96
1385.37 88
1385.46 79
1385.54 69
1385.63 59
1385.72 52
1385.80 46
1385.89 43
1385.97 43
1386.06 45
1386.14 50
1386.23 56
1386.31 64
1386.40 71
1386.48 76
1386.57 78
1386.65 75
1386.74 67
1386.83 54
1386.91 39
1387.00 24
1387.08 14
1387.17 9
1387.25 13
1387.34 23
1387.42 36
1387.51 51
1387.59 64
1387.68 73
1387.76 76
1387.85 75
1387.94 70
1388.02 64
1388.11 59
1388.19 56
1388.28 54
1388.36 55
1388.45 58
1388.53 62
1388.62 65
1388.70 69
1388.79 73
1388.87 78
1388.96 82
1389.05 85
1389.13 87
1389.22 86
1389.30 82
1389.39 75
1389.47 66
1389.56 56
1389.64 46
1389.73 39
1389.81 34
1389.90 33
1389.99 33
1390.07 35
1390.16 38
1390.24 41
1390.33 44
1390.41 47
1390.50 48
1390.58 48
1390.67 46
1390.75 42
1390.84 38
1390.93 34
1391.01 33
1391.10 37
1391.18 47
1391.27 63
1391.35 81
1391.44 101
1391.52 118
1391.61 130
1391.70 135
1391.78 133
1391.87 122
1391.95 106
1392.04 87
1392.12 68
1392.21 51
1392.29 38
1392.38 31
1392.47 30
1392.55 34
1392.64 42
1392.72 50
1392.81 57
1392.89 62
1392.98 62
1393.06 59
1393.15 53
1393.24 45
1393.32 37
1393.41 31
1393.49 29
1393.58 31
1393.66 37
1393.75 46
1393.83 58
1393.92 68
1394.01 77
1394.09 83
1394.18 84
1394.26 81
1394.35 75
1394.43 67
1394.52 58
1394.60 49
1394.69 39
1394.78 30
1394.86 21
1394.95 11
1395.03 1
1395.12 0
1395.20 0
1395.29 0
1395.38 0
1395.46 0
1395.55 0
1395.63 4
1395.72 11
1395.80 15
1395.89 15
1395.97 12
1396.06 7
1396.15 3
1396.23 0
1396.32 1
1396.40 4
1396.49 9
1396.57 15
1396.66 18
1396.75 19
1396.83 17
1396.92 13
1397.00 8
1397.09 4
1397.17 1
1397.26 3
1397.35 8
1397.43 18
1397.52 32
1397.60 49
1397.69 68
1397.77 88
1397.86 109
1397.95 130
1398.03 149
1398.12 167
1398.20 185
1398.29 201
1398.37 218
1398.46 234
1398.55 250
1398.63 265
1398.72 278
1398.80 288
1398.89 293
1398.97 295
1399.06 294
1399.15 291
1399.23 289
1399.32 288
1399.40 291
1399.49 299
1399.57 311
1399.66 325
1399.75 342
1399.83 358
1399.92 373
1400.00 386
1400.09 398
1400.17 409
1400.26 420
1400.35 432
1400.43 443
1400.52 454
1400.60 463
1400.69 470
1400.78 473
1400.86 473
1400.95 470
1401.03 464
1401.12 458
1401.20 449
1401.29 439
1401.38 426
1401.46 411
1401.55 393
1401.63 373
1401.72 353
1401.80 334
1401.89 317
1401.98 303
1402.06 293
1402.15 284
1402.23 277
1402.32 269
1402.41 259
1402.49 248
1402.58 237
1402.66 225
1402.75 215
1402.83 207
1402.92 202
1403.01 201
1403.09 202
1403.18 206
1403.26 211
1403.35 217
1403.44 223
1403.52 230
1403.61 237
1403.69 243
1403.78 250
1403.87 255
1403.95 259
1404.04 263
1404.12 266
1404.21 269
1404.29 273
1404.38 278
1404.47 284
1404.55 292
1404.64 300
1404.72 309
1404.81 317
1404.90 325
1404.98 332
1405.07 338
1405.15 342
1405.24 344
1405.33 343
1405.41 340
1405.50 336
1405.58 330
1405.67 327
1405.76 326
1405.84 329
1405.93 338
1406.01 349
1406.10 361
1406.19 372
1406.27 381
1406.36 384
1406.44 384
1406.53 379
1406.62 371
1406.70 363
1406.79 354
1406.87 345
1406.96 335
1407.05 324
1407.13 312
1407.22 301
1407.30 290
1407.39 282
1407.48 277
1407.56 277
1407.65 282
1407.73 291
1407.82 302
1407.91 315
1407.99 327
1408.08 338
1408.16 346
1408.25 350
1408.34 352
1408.42 350
1408.51 347
1408.59 343
1408.68 337
1408.77 330
1408.85 320
1408.94 307
1409.02 290
1409.11 269
1409.20 247
1409.28 224
1409.37 201
1409.45 181
1409.54 162
1409.63 146
1409.71 132
1409.80 120
1409.88 111
1409.97 105
1410.06 104
1410.14 107
1410.23 114
1410.31 126
1410.40 141
1410.49 157
1410.57 172
1410.66 185
1410.75 195
1410.83 200
1410.92 200
1411.00 196
1411.09 188
1411.18 178
1411.26 168
1411.35 157
1411.43 147
1411.52 137
1411.61 127
1411.69 116
1411.78 105
1411.86 96
1411.95 87
1412.04 81
1412.12 78
1412.21 77
1412.30 78
1412.38 78
1412.47 77
1412.55 74
1412.64 69
1412.73 62
1412.81 55
1412.90 48
1412.98 44
1413.07 43
1413.16 44
1413.24 45
1413.33 47
1413.42 48
1413.50 47
1413.59 46
1413.67 46
1413.76 48
1413.85 55
1413.93 67
1414.02 84
1414.11 102
1414.19 121
1414.28 138
1414.36 151
1414.45 157
1414.54 158
1414.62 156
1414.71 155
1414.79 156
1414.88 161
1414.97 172
1415.05 188
1415.14 206
1415.23 225
1415.31 243
1415.40 257
1415.48 270
1415.57 282
1415.66 295
1415.74 311
1415.83 332
1415.92 358
1416.00 388
1416.09 421
1416.17 453
1416.26 483
1416.35 509
1416.43 529
1416.52 542
1416.61 551
1416.69 556
1416.78 559
1416.87 563
1416.95 567
1417.04 571
1417.12 574
1417.21 573
1417.30 567
1417.38 556
1417.47 540
1417.56 520
1417.64 499
1417.73 478
1417.81 460
1417.90 446
1417.99 434
1418.07 424
1418.16 416
1418.25 409
1418.33 400
1418.42 392
1418.50 382
1418.59 374
1418.68 366
1418.76 361
1418.85 357
1418.94 355
1419.02 354
1419.11 351
1419.20 347
1419.28 341
1419.37 332
1419.45 323
1419.54 315
1419.63 309
1419.71 306
1419.80 306
1419.89 310
1419.97 316
1420.06 324
1420.15 336
1420.23 350
1420.32 366
1420.41 384
1420.49 402
1420.58 420
1420.66 438
1420.75 455
1420.84 474
1420.92 497
1421.01 523
1421.10 554
1421.18 588
1421.27 625
1421.36 662
1421.44 698
1421.53 732
1421.61 766
1421.70 800
1421.79 836
1421.87 874
1421.96 913
1422.05 953
1422.13 991
1422.22 1028
1422.31 1060
1422.39 1088
1422.48 1112
1422.57 1132
1422.65 1147
1422.74 1158
1422.83 1163
1422.91 1163
1423.00 1156
1423.08 1144
1423.17 1126
1423.26 1104
1423.34 1078
1423.43 1049
1423.52 1021
1423.60 992
1423.69 965
1423.78 940
1423.86 919
1423.95 901
1424.04 886
1424.12 874
1424.21 864
1424.30 856
1424.38 848
1424.47 839
1424.56 827
1424.64 811
1424.73 792
1424.81 770
1424.90 746
1424.99 724
1425.07 704
1425.16 687
1425.25 674
1425.33 663
1425.42 652
1425.51 638
1425.59 621
1425.68 599
1425.77 573
1425.85 544
1425.94 514
1426.03 484
1426.11 457
1426.20 433
1426.29 413
1426.37 396
1426.46 383
1426.55 371
1426.63 361
1426.72 353
1426.81 345
1426.89 337
1426.98 328
1427.07 317
1427.15 302
1427.24 286
1427.33 266
1427.41 246
1427.50 225
1427.59 205
1427.67 186
1427.76 171
1427.84 159
1427.93 154
1428.02 155
1428.10 163
1428.19 179
1428.28 201
1428.36 226
1428.45 250
1428.54 270
1428.62 281
1428.71 283
1428.80 275
1428.88 258
1428.97 236
1429.06 210
1429.14 185
1429.23 162
1429.32 142
1429.40 126
1429.49 112
1429.58 99
1429.66 87
1429.75 76
1429.84 65
1429.92 54
1430.01 44
1430.10 36
1430.18 30
1430.27 27
1430.36 27
1430.44 29
1430.53 32
1430.62 36
1430.70 40
1430.79 42
1430.88 43
1430.96 43
1431.05 40
1431.14 36
1431.23 29
1431.31 19
1431.40 6
1431.49 0
1431.57 0
1431.66 0
1431.75 0
1431.83 0
1431.92 0
1432.01 0
1432.09 3
1432.18 24
1432.27 42
1432.35 57
1432.44 65
1432.53 67
1432.61 66
1432.70 62
1432.79 57
1432.87 54
1432.96 53
1433.05 54
1433.13 57
1433.22 60
1433.31 61
1433.39 59
1433.48 54
1433.57 45
1433.65 34
1433.74 22
1433.83 12
1433.91 6
1434.00 6
1434.09 10
1434.18 19
1434.26 29
1434.35 39
1434.44 46
1434.52 50
1434.61 50
1434.70 48
1434.78 46
1434.87 43
1434.96 41
1435.04 40
1435.13 40
1435.22 41
1435.30 44
1435.39 49
1435.48 57
1435.56 69
1435.65 85
1435.74 104
1435.83 125
1435.91 147
1436.00 167
1436.09 186
1436.17 202
1436.26 216
1436.35 229
1436.43 242
1436.52 255
1436.61 271
1436.69 288
1436.78 306
1436.87 326
1436.95 347
1437.04 369
1437.13 392
1437.22 414
1437.30 438
1437.39 463
1437.48 491
1437.56 523
1437.65 562
1437.74 606
1437.82 658
1437.91 715
1438.00 775
1438.08 834
1438.17 890
1438.26 940
1438.35 984
1438.43 1022
1438.52 1058
1438.61 1093
1438.69 1131
1438.78 1170
1438.87 1210
1438.95 1248
1439.04 1281
1439.13 1306
1439.22 1320
1439.30 1324
1439.39 1318
1439.48 1306
1439.56 1288
1439.65 1267
1439.74 1245
1439.82 1222
1439.91 1198
1440.00 1172
1440.08 1144
1440.17 1111
1440.26 1075
1440.35 1036
1440.43 994
1440.52 953
1440.61 913
1440.69 878
1440.78 848
1440.87 822
1440.95 799
1441.04 777
1441.13 753
1441.22 725
1441.30 694
1441.39 659
1441.48 624
1441.56 591
1441.65 563
1441.74 540
1441.83 524
1441.91 515
1442.00 510
1442.09 508
1442.17 508
1442.26 507
1442.35 506
1442.43 503
1442.52 498
1442.61 494
1442.70 492
1442.78 492
1442.87 495
1442.96 502
1443.04 510
1443.13 519
1443.22 525
1443.31 529
1443.39 529
1443.48 526
1443.57 521
1443.65 514
1443.74 507
1443.83 501
1443.92 497
1444.00 497
1444.09 503
1444.18 515
1444.26 534
1444.35 559
1444.44 588
1444.52 617
1444.61 644
1444.70 666
1444.79 685
1444.87 700
1444.96 713
1445.05 727
1445.13 742
1445.22 758
1445.31 773
1445.40 786
1445.48 796
1445.57 800
1445.66 800
1445.74 796
1445.83 787
1445.92 776
1446.01 762
1446.09 745
1446.18 727
1446.27 708
1446.36 690
1446.44 676
1446.53 667
1446.62 665
1446.70 671
1446.79 684
1446.88 705
1446.97 732
1447.05 765
1447.14 801
1447.23 838
1447.31 876
1447.40 911
1447.49 942
1447.58 968
1447.66 988
1447.75 1003
1447.84 1012
1447.92 1017
1448.01 1017
1448.10 1014
1448.19 1008
1448.27 1000
1448.36 991
1448.45 983
1448.54 978
1448.62 977
1448.71 979
1448.80 984
1448.88 989
1448.97 992
1449.06 991
1449.15 984
1449.23 969
1449.32 948
1449.41 920
1449.50 888
1449.58 852
1449.67 813
1449.76 774
1449.84 737
1449.93 701
1450.02 667
1450.11 634
1450.19 604
1450.28 576
1450.37 549
1450.46 523
1450.54 497
1450.63 472
1450.72 446
1450.80 421
1450.89 397
1450.98 374
1451.07 353
1451.15 335
1451.24 319
1451.33 304
1451.42 290
1451.50 276
1451.59 264
1451.68 254
1451.77 245
1451.85 237
1451.94 232
1452.03 228
1452.11 225
1452.20 224
1452.29 224
1452.38 226
1452.46 230
1452.55 235
1452.64 241
1452.73 246
1452.81 250
1452.90 251
1452.99 250
1453.08 248
1453.16 246
1453.25 243
1453.34 239
1453.43 236
1453.51 233
1453.60 231
1453.69 231
1453.78 234
1453.86 241
1453.95 253
1454.04 270
1454.12 289
1454.21 309
1454.30 327
1454.39 339
1454.47 346
1454.56 347
1454.65 344
1454.74 339
1454.82 334
1454.91 331
1455.00 331
1455.09 333
1455.17 337
1455.26 341
1455.35 346
1455.44 351
1455.52 354
1455.61 357
1455.70 359
1455.79 360
1455.87 360
1455.96 358
1456.05 357
1456.14 355
1456.22 353
1456.31 352
1456.40 350
1456.49 346
1456.57 340
1456.66 331
1456.75 319
1456.84 305
1456.92 291
1457.01 277
1457.10 266
1457.19 258
1457.27 252
1457.36 248
1457.45 244
1457.54 239
1457.62 231
1457.71 223
1457.80 215
1457.89 209
1457.97 208
1458.06 212
1458.15 220
1458.24 231
1458.32 243
1458.41 254
1458.50 264
1458.59 271
1458.67 277
1458.76 283
1458.85 290
1458.94 299
1459.02 308
1459.11 319
1459.20 332
1459.29 345
1459.37 360
1459.46 376
1459.55 394
1459.64 414
1459.72 435
1459.81 456
1459.90 479
1459.99 501
1460.08 524
1460.16 547
1460.25 570
1460.34 592
1460.43 614
1460.51 637
1460.60 660
1460.69 685
1460.78 712
1460.86 742
1460.95 775
1461.04 808
1461.13 841
1461.21 869
1461.30 892
1461.39 907
1461.48 914
1461.56 913
1461.65 906
1461.74 894
1461.83 882
1461.92 871
1462.00 865
1462.09 863
1462.18 867
1462.27 874
1462.35 881
1462.44 886
1462.53 887
1462.62 882
1462.70 871
1462.79 855
1462.88 837
1462.97 817
1463.06 797
1463.14 776
1463.23 755
1463.32 732
1463.41 707
1463.49 681
1463.58 654
1463.67 626
1463.76 601
1463.84 578
1463.93 558
1464.02 541
1464.11 527
1464.20 514
1464.28 502
1464.37 489
1464.46 477
1464.55 464
1464.63 452
1464.72 438
1464.81 424
1464.90 408
1464.98 391
1465.07 372
1465.16 351
1465.25 331
1465.34 311
1465.42 293
1465.51 279
1465.60 269
1465.69 264
1465.77 263
1465.86 266
1465.95 272
1466.04 279
1466.13 284
1466.21 287
1466.30 286
1466.39 282
1466.48 273
1466.56 263
1466.65 251
1466.74 240
1466.83 230
1466.92 222
1467.00 217
1467.09 213
1467.18 212
1467.27 213
1467.35 216
1467.44 219
1467.53 221
1467.62 222
1467.71 221
1467.79 216
1467.88 208
1467.97 197
1468.06 186
1468.15 178
1468.23 173
1468.32 175
1468.41 182
1468.50 195
1468.58 210
1468.67 223
1468.76 233
1468.85 238
1468.94 239
1469.02 236
1469.11 231
1469.20 227
1469.29 224
1469.38 223
1469.46 224
1469.55 224
1469.64 226
1469.73 227
1469.81 229
1469.90 231
1469.99 231
1470.08 231
1470.17 230
1470.25 230
1470.34 233
1470.43 240
1470.52 251
1470.61 267
1470.69 284
1470.78 299
1470.87 309
1470.96 313
1471.05 311
1471.13 304
1471.22 295
1471.31 288
1471.40 282
1471.48 278
1471.57 273
1471.66 264
1471.75 248
1471.84 225
1471.92 196
1472.01 163
1472.10 130
1472.19 100
1472.28 74
1472.36 53
1472.45 37
1472.54 22
1472.63 9
1472.72 0
1472.80 0
1472.89 0
1472.98 0
1473.07 0
1473.16 0
1473.24 0
1473.33 0
1473.42 11
1473.51 23
1473.60 32
1473.68 36
1473.77 37
1473.86 35
1473.95 33
1474.04 32
1474.12 33
1474.21 35
1474.30 37
1474.39 37
1474.48 34
1474.56 28
1474.65 22
1474.74 17
1474.83 17
1474.92 22
1475.00 34
1475.09 51
1475.18 71
1475.27 93
1475.36 113
1475.44 132
1475.53 148
1475.62 165
1475.71 181
1475.80 198
1475.89 215
1475.97 229
1476.06 241
1476.15 249
1476.24 255
1476.33 261
1476.41 269
1476.50 278
1476.59 289
1476.68 301
1476.77 309
1476.85 313
1476.94 312
1477.03 308
1477.12 306
1477.21 308
1477.29 318
1477.38 337
1477.47 363
1477.56 393
1477.65 424
1477.74 450
1477.82 469
1477.91 480
1478.00 485
1478.09 485
1478.18 482
1478.26 477
1478.35 473
1478.44 468
1478.53 463
1478.62 456
1478.70 447
1478.79 436
1478.88 422
1478.97 405
1479.06 385
1479.15 365
1479.23 344
1479.32 323
1479.41 305
1479.50 290
1479.59 279
1479.67 272
1479.76 269
1479.85 270
1479.94 274
1480.03 280
1480.12 289
1480.20 299
1480.29 308
1480.38 316
1480.47 321
1480.56 324
1480.64 324
1480.73 323
1480.82 322
1480.91 321
1481.00 321
1481.09 323
1481.17 325
1481.26 327
1481.35 327
1481.44 324
1481.53 318
1481.62 309
1481.70 297
1481.79 284
1481.88 272
1481.97 262
1482.06 257
1482.14 256
1482.23 261
1482.32 269
1482.41 279
1482.50 290
1482.59 300
1482.67 312
1482.76 323
1482.85 336
1482.94 352
1483.03 371
1483.12 395
1483.20 420
1483.29 447
1483.38 472
1483.47 495
1483.56 514
1483.65 527
1483.73 534
1483.82 535
1483.91 532
1484.00 526
1484.09 518
1484.18 507
1484.26 496
1484.35 483
1484.44 470
1484.53 456
1484.62 442
1484.71 426
1484.79 410
1484.88 393
1484.97 378
1485.06 365
1485.15 353
1485.24 344
1485.32 337
1485.41 331
1485.50 326
1485.59 318
1485.68 309
1485.77 299
1485.85 289
1485.94 280
1486.03 271
1486.12 264
1486.21 258
1486.30 251
1486.38 244
1486.47 236
1486.56 229
1486.65 224
1486.74 222
1486.83 223
1486.91 227
1487.00 230
1487.09 233
1487.18 231
1487.27 226
1487.36 217
1487.44 206
1487.53 194
1487.62 184
1487.71 177
1487.80 174
1487.89 174
1487.98 176
1488.06 181
1488.15 185
1488.24 188
1488.33 188
1488.42 186
1488.51 180
1488.59 171
1488.68 161
1488.77 149
1488.86 136
1488.95 124
1489.04 112
1489.12 101
1489.21 92
1489.30 84
1489.39 79
1489.48 76
1489.57 74
1489.66 73
1489.74 71
1489.83 69
1489.92 66
1490.01 62
1490.10 57
1490.19 54
1490.28 52
1490.36 50
1490.45 49
1490.54 47
1490.63 41
1490.72 33
1490.81 22
1490.89 9
1490.98 0
1491.07 0
1491.16 0
1491.25 0
1491.34 0
1491.43 0
1491.51 0
1491.60 0
1491.69 1
1491.78 7
1491.87 15
1491.96 24
1492.05 33
1492.13 44
1492.22 54
1492.31 63
1492.40 72
1492.49 83
1492.58 95
1492.67 110
1492.75 129
1492.84 150
1492.93 173
1493.02 196
1493.11 217
1493.20 233
1493.29 244
1493.37 248
1493.46 247
1493.55 240
1493.64 229
1493.73 217
1493.82 204
1493.91 193
1493.99 186
1494.08 184
1494.17 186
1494.26 189
1494.35 194
1494.44 197
1494.53 197
1494.61 194
1494.70 188
1494.79 181
1494.88 174
1494.97 169
1495.06 166
1495.15 167
1495.24 169
1495.32 172
1495.41 176
1495.50 179
1495.59 182
1495.68 184
1495.77 185
1495.86 185
1495.94 183
1496.03 179
1496.12 173
1496.21 165
1496.30 156
1496.39 147
1496.48 140
1496.57 135
1496.65 133
1496.74 135
1496.83 141
1496.92 151
1497.01 165
1497.10 183
1497.19 202
1497.27 221
1497.36 237
1497.45 249
1497.54 259
1497.63 268
1497.72 278
1497.81 291
1497.90 307
1497.98 328
1498.07 351
1498.16 375
1498.25 396
1498.34 415
1498.43 430
1498.52 441
1498.61 448
1498.69 450
1498.78 448
1498.87 441
1498.96 430
1499.05 417
1499.14 402
1499.23 387
1499.32 377
1499.40 372
1499.49 373
1499.58 380
1499.67 391
1499.76 405
1499.85 419
1499.94 431
1500.03 439
1500.11 441
1500.20 439
1500.29 433
1500.38 424
1500.47 415
1500.56 407
1500.65 398
1500.74 391
1500.83 382
1500.91 372
1501.00 360
1501.09 344
1501.18 324
1501.27 303
1501.36 279
1501.45 256
1501.54 233
1501.62 213
1501.71 196
1501.80 183
1501.89 176
1501.98 173
1502.07 174
1502.16 180
1502.25 188
1502.34 198
1502.42 209
1502.51 221
1502.60 233
1502.69 242
1502.78 249
1502.87 250
1502.96 246
1503.05 238
1503.13 225
1503.22 211
1503.31 197
1503.40 186
1503.49 177
1503.58 171
1503.67 166
1503.76 160
1503.85 155
1503.94 149
1504.02 144
1504.11 140
1504.20 137
1504.29 137
1504.38 139
1504.47 143
1504.56 150
1504.65 158
1504.74 169
1504.82 182
1504.91 196
1505.00 211
1505.09 223
1505.18 233
1505.27 237
1505.36 236
1505.45 230
1505.54 218
1505.62 204
1505.71 188
1505.80 171
1505.89 155
1505.98 138
1506.07 123
1506.16 109
1506.25 98
1506.34 93
1506.43 94
1506.51 102
1506.60 117
1506.69 137
1506.78 159
1506.87 178
1506.96 191
1507.05 197
1507.14 194
1507.23 182
1507.32 163
1507.40 140
1507.49 113
1507.58 86
1507.67 58
1507.76 32
1507.85 10
1507.94 0
1508.03 0
1508.12 0
1508.21 0
1508.29 12
1508.38 30
1508.47 48
1508.56 64
1508.65 76
1508.74 84
1508.83 91
1508.92 98
1509.01 107
1509.10 118
1509.18 129
1509.27 139
1509.36 144
1509.45 144
1509.54 139
1509.63 128
1509.72 113
1509.81 97
1509.90 80
1509.99 64
1510.08 47
1510.16 32
1510.25 20
1510.34 11
1510.43 6
1510.52 6
1510.61 12
1510.70 24
1510.79 40
1510.88 59
1510.97 76
1511.06 91
1511.14 103
1511.23 110
1511.32 111
1511.41 109
1511.50 105
1511.59 103
1511.68 102
1511.77 105
1511.86 110
1511.95 117
1512.04 126
1512.13 134
1512.21 139
1512.30 143
1512.39 144
1512.48 143
1512.57 142
1512.66 142
1512.75 144
1512.84 151
1512.93 164
1513.02 182
1513.11 204
1513.20 229
1513.28 256
1513.37 283
1513.46 309
1513.55 334
1513.64 357
1513.73 378
1513.82 396
1513.91 410
1514.00 419
1514.09 423
1514.18 419
1514.27 410
1514.35 396
1514.44 378
1514.53 358
1514.62 339
1514.71 322
1514.80 307
1514.89 294
1514.98 284
1515.07 276
1515.16 267
1515.25 259
1515.34 250
1515.43 240
1515.51 231
1515.60 223
1515.69 219
1515.78 219
1515.87 223
1515.96 232
1516.05 244
1516.14 258
1516.23 270
1516.32 281
1516.41 287
1516.50 289
1516.59 287
1516.67 282
1516.76 275
1516.85 267
1516.94 260
1517.03 253
1517.12 248
1517.21 241
1517.30 233
1517.39 222
1517.48 208
1517.57 191
1517.66 172
1517.75 154
1517.84 137
1517.93 124
1518.01 115
1518.10 110
1518.19 109
1518.28 111
1518.37 115
1518.46 119
1518.55 123
1518.64 123
1518.73 119
1518.82 109
1518.91 96
1519.00 79
1519.09 63
1519.18 49
1519.27 39
1519.35 34
1519.44 32
1519.53 33
1519.62 35
1519.71 35
1519.80 32
1519.89 29
1519.98 25
1520.07 24
1520.16 27
1520.25 35
1520.34 48
1520.43 66
1520.52 87
1520.61 109
1520.70 131
1520.78 151
1520.87 169
1520.96 185
1521.05 197
1521.14 206
1521.23 209
1521.32 208
1521.41 201
1521.50 190
1521.59 175
1521.68 158
1521.77 141
1521.86 126
1521.95 116
1522.04 111
1522.13 113
1522.22 120
1522.30 133
1522.39 147
1522.48 161
1522.57 173
1522.66 181
1522.75 186
1522.84 187
1522.93 186
1523.02 186
1523.11 186
1523.20 189
1523.29 194
1523.38 202
1523.47 211
1523.56 222
1523.65 231
1523.74 238
1523.83 243
1523.92 245
1524.00 244
1524.09 241
1524.18 236
1524.27 230
1524.36 222
1524.45 213
1524.54 202
1524.63 187
1524.72 169
1524.81 151
1524.90 132
1524.99 116
1525.08 102
1525.17 92
1525.26 84
1525.35 76
1525.44 66
1525.53 56
1525.62 44
1525.71 33
1525.80 24
1525.88 19
1525.97 20
1526.06 25
1526.15 36
1526.24 50
1526.33 66
1526.42 83
1526.51 100
1526.60 113
1526.69 123
1526.78 127
1526.87 126
1526.96 120
1527.05 110
1527.14 99
1527.23 88
1527.32 79
1527.41 73
1527.50 69
1527.59 68
1527.68 68
1527.77 69
1527.86 70
1527.94 71
1528.03 72
1528.12 74
1528.21 77
1528.30 80
1528.39 81
1528.48 83
1528.57 83
1528.66 82
1528.75 80
1528.84 78
1528.93 76
1529.02 74
1529.11 70
1529.20 66
1529.29 61
1529.38 56
1529.47 50
1529.56 46
1529.65 43
1529.74 42
1529.83 44
1529.92 49
1530.01 57
1530.10 68
1530.19 80
1530.28 92
1530.37 102
1530.46 109
1530.54 113
1530.63 113
1530.72 112
1530.81 112
1530.90 113
1530.99 118
1531.08 125
1531.17 132
1531.26 139
1531.35 142
1531.44 140
1531.53 132
1531.62 119
1531.71 102
1531.80 83
1531.89 64
1531.98 46
1532.07 30
1532.16 15
1532.25 3
1532.34 0
1532.43 0
1532.52 0
1532.61 0
1532.70 0
1532.79 0
1532.88 0
1532.97 0
1533.06 8
1533.15 15
1533.24 22
1533.33 26
1533.42 30
1533.51 32
1533.60 36
1533.69 41
1533.78 47
1533.86 53
1533.95 59
1534.04 65
1534.13 69
1534.22 72
1534.31 74
1534.40 75
1534.49 75
1534.58 77
1534.67 80
1534.76 84
1534.85 90
1534.94 97
1535.03 104
1535.12 112
1535.21 120
1535.30 128
1535.39 137
1535.48 146
1535.57 156
1535.66 167
1535.75 177
1535.84 188
1535.93 198
1536.02 207
1536.11 215
1536.20 221
1536.29 227
1536.38 231
1536.47 235
1536.56 238
1536.65 241
1536.74 244
1536.83 247
1536.92 248
1537.01 247
1537.10 242
1537.19 233
1537.28 222
1537.37 209
1537.46 199
1537.55 193
1537.64 192
1537.73 198
1537.82 209
1537.91 224
1538.00 242
1538.09 260
1538.18 277
1538.27 295
1538.36 314
1538.45 335
1538.54 357
1538.63 381
1538.72 404
1538.81 426
1538.90 443
1538.99 455
1539.08 459
1539.17 458
1539.26 452
1539.35 443
1539.44 431
1539.53 420
1539.62 410
1539.71 403
1539.80 398
1539.89 396
1539.98 396
1540.07 398
1540.16 401
1540.25 403
1540.34 406
1540.43 411
1540.52 419
1540.61 430
1540.70 445
1540.79 465
1540.88 488
1540.97 512
1541.06 533
1541.15 550
1541.24 561
1541.33 565
1541.42 564
1541.51 562
1541.60 559
1541.69 559
1541.78 562
1541.87 568
1541.96 573
1542.05 575
1542.14 571
1542.23 560
1542.32 540
1542.41 514
1542.50 483
1542.59 450
1542.68 419
1542.77 392
1542.86 370
1542.95 353
1543.04 341
1543.13 332
1543.22 326
1543.31 320
1543.40 313
1543.49 305
1543.58 296
1543.67 286
1543.76 276
1543.85 266
1543.94 258
1544.03 251
1544.12 245
1544.21 240
1544.30 234
1544.39 229
1544.48 223
1544.57 217
1544.66 214
1544.75 212
1544.84 211
1544.93 211
1545.02 209
1545.11 206
1545.20 200
1545.29 192
1545.38 182
1545.47 173
1545.56 166
1545.65 160
1545.74 156
1545.83 151
1545.92 144
1546.01 136
1546.10 126
1546.19 115
1546.28 105
1546.37 98
1546.46 94
1546.55 94
1546.64 96
1546.73 99
1546.82 103
1546.91 106
1547.00 107
1547.09 107
1547.18 103
1547.27 97
1547.36 88
1547.45 78
1547.54 69
1547.63 61
1547.72 56
1547.81 54
1547.90 54
1547.99 55
1548.08 54
1548.17 52
1548.26 49
1548.35 45
1548.44 43
1548.53 44
1548.62 49
1548.71 58
1548.81 69
1548.90 82
1548.99 93
1549.08 101
1549.17 104
1549.26 103
1549.35 95
1549.44 84
1549.53 70
1549.62 55
1549.71 42
1549.80 31
1549.89 24
1549.98 20
1550.07 18
1550.16 16
1550.25 13
1550.34 9
1550.43 2
1550.52 0
1550.61 0
1550.70 0
1550.79 0
1550.88 0
1550.97 0
1551.06 0
1551.15 7
1551.24 24
1551.33 43
1551.42 63
1551.51 82
1551.60 100
1551.69 116
1551.78 129
1551.87 138
1551.96 144
1552.05 145
1552.15 143
1552.24 138
1552.33 132
1552.42 126
1552.51 120
1552.60 114
1552.69 108
1552.78 101
1552.87 94
1552.96 87
1553.05 81
1553.14 76
1553.23 75
1553.32 77
1553.41 83
1553.50 92
1553.59 102
1553.68 113
1553.77 122
1553.86 130
1553.95 136
1554.04 140
1554.13 144
1554.22 148
1554.31 153
1554.40 158
1554.49 163
1554.58 168
1554.68 173
1554.77 179
1554.86 185
1554.95 192
1555.04 199
1555.13 203
1555.22 203
1555.31 198
1555.40 186
1555.49 169
1555.58 151
1555.67 133
1555.76 121
1555.85 115
1555.94 116
1556.03 123
1556.12 134
1556.21 146
1556.30 157
1556.39 165
1556.48 171
1556.57 173
1556.66 174
1556.75 173
1556.85 173
1556.94 174
1557.03 177
1557.12 182
1557.21 189
1557.30 198
1557.39 207
1557.48 216
1557.57 222
1557.66 226
1557.75 227
1557.84 226
1557.93 225
1558.02 223
1558.11 221
1558.20 220
1558.29 217
1558.38 214
1558.47 209
1558.56 204
1558.65 199
1558.75 198
1558.84 201
1558.93 207
1559.02 216
1559.11 225
1559.20 231
1559.29 232
1559.38 226
1559.47 214
1559.56 198
1559.65 182
1559.74 168
1559.83 160
1559.92 158
1560.01 161
1560.10 170
1560.19 180
1560.28 190
1560.37 197
1560.47 202
1560.56 203
1560.65 202
1560.74 201
1560.83 200
1560.92 202
1561.01 206
1561.10 213
1561.19 221
1561.28 230
1561.37 237
1561.46 242
1561.55 244
1561.64 242
1561.73 238
1561.82 232
1561.91 227
1562.01 224
1562.10 223
1562.19 225
1562.28 230
1562.37 236
1562.46 241
1562.55 244
1562.64 245
1562.73 244
1562.82 242
1562.91 240
1563.00 240
1563.09 240
1563.18 240
1563.27 240
1563.36 239
1563.46 235
1563.55 232
1563.64 230
1563.73 229
1563.82 232
1563.91 238
1564.00 247
1564.09 256
1564.18 266
1564.27 274
1564.36 282
1564.45 291
1564.54 300
1564.63 312
1564.72 326
1564.82 343
1564.91 360
1565.00 377
1565.09 393
1565.18 407
1565.27 419
1565.36 430
1565.45 441
1565.54 451
1565.63 463
1565.72 478
1565.81 495
1565.90 518
1565.99 545
1566.09 577
1566.18 611
1566.27 647
1566.36 680
1566.45 709
1566.54 732
1566.63 749
1566.72 761
1566.81 772
1566.90 782
1566.99 794
1567.08 808
1567.17 824
1567.26 841
1567.36 855
1567.45 867
1567.54 874
1567.63 877
1567.72 876
1567.81 873
1567.90 869
1567.99 867
1568.08 868
1568.17 875
1568.26 886
1568.35 902
1568.44 921
1568.54 940
1568.63 958
1568.72 973
1568.81 982
1568.90 986
1568.99 985
1569.08 981
1569.17 974
1569.26 966
1569.35 956
1569.44 946
1569.53 934
1569.63 922
1569.72 910
1569.81 899
1569.90 891
1569.99 887
1570.08 887
1570.17 889
1570.26 891
1570.35 893
1570.44 893
1570.53 888
1570.62 879
1570.72 867
1570.81 851
1570.90 834
1570.99 816
1571.08 798
1571.17 780
1571.26 762
1571.35 743
1571.44 724
1571.53 704
1571.62 683
1571.72 661
1571.81 638
1571.90 617
1571.99 597
1572.08 581
1572.17 570
1572.26 562
1572.35 556
1572.44 550
1572.53 542
1572.62 529
1572.71 512
1572.81 492
1572.90 470
1572.99 448
1573.08 428
1573.17 409
1573.26 392
1573.35 374
1573.44 357
1573.53 339
1573.62 322
1573.72 304
1573.81 288
1573.90 273
1573.99 259
1574.08 247
1574.17 236
1574.26 227
1574.35 219
1574.44 213
1574.53 209
1574.62 208
1574.72 209
1574.81 215
1574.90 226
1574.99 242
1575.08 263
1575.17 285
1575.26 306
1575.35 322
1575.44 330
1575.53 329
1575.63 319
1575.72 304
1575.81 285
1575.90 266
1575.99 250
1576.08 237
1576.17 228
1576.26 222
1576.35 220
1576.44 221
1576.54 225
1576.63 232
1576.72 242
1576.81 251
1576.90 258
1576.99 260
1577.08 256
1577.17 247
1577.26 234
1577.35 219
1577.45 204
1577.54 192
1577.63 182
1577.72 174
1577.81 169
1577.90 163
1577.99 157
1578.08 149
1578.17 138
1578.27 124
1578.36 106
1578.45 87
1578.54 66
1578.63 47
1578.72 32
1578.81 21
1578.90 16
1578.99 14
1579.09 16
1579.18 17
1579.27 17
1579.36 14
1579.45 8
1579.54 0
1579.63 0
1579.72 0
1579.81 0
1579.91 0
1580.00 0
1580.09 0
1580.18 7
1580.27 26
1580.36 47
1580.45 68
1580.54 86
1580.63 101
1580.73 114
1580.82 124
1580.91 133
1581.00 140
1581.09 147
1581.18 152
1581.27 158
1581.36 163
1581.45 170
1581.55 178
1581.64 188
1581.73 202
1581.82 219
1581.91 238
1582.00 259
1582.09 278
1582.18 295
1582.28 309
1582.37 319
1582.46 325
1582.55 329
1582.64 332
1582.73 337
1582.82 343
1582.91 351
1583.01 360
1583.10 367
1583.19 370
1583.28 367
1583.37 359
1583.46 345
1583.55 329
1583.64 313
1583.73 301
1583.83 293
1583.92 290
1584.01 290
1584.10 291
1584.19 291
1584.28 290
1584.37 287
1584.46 286
1584.56 287
1584.65 294
1584.74 305
1584.83 321
1584.92 339
1585.01 355
1585.10 369
1585.19 378
1585.29 383
1585.38 384
1585.47 383
1585.56 379
1585.65 374
1585.74 366
1585.83 355
1585.93 341
1586.02 322
1586.11 298
1586.20 270
1586.29 241
1586.38 211
1586.47 185
1586.56 165
1586.66 154
1586.75 151
1586.84 155
1586.93 164
1587.02 174
1587.11 183
1587.20 188
1587.29 190
1587.39 189
1587.48 186
1587.57 183
1587.66 179
1587.75 173
1587.84 166
1587.93 156
1588.03 145
1588.12 132
1588.21 121
1588.30 114
1588.39 111
1588.48 114
1588.57 123
1588.67 135
1588.76 151
1588.85 168
1588.94 185
1589.03 200
1589.12 214
1589.21 226
1589.30 234
1589.40 240
1589.49 243
1589.58 246
1589.67 247
1589.76 248
1589.85 248
1589.94 247
1590.04 245
1590.13 241
1590.22 234
1590.31 223
1590.40 211
1590.49 198
1590.58 185
1590.68 176
1590.77 173
1590.86 175
1590.95 184
1591.04 198
1591.13 215
1591.22 230
1591.32 242
1591.41 249
1591.50 250
1591.59 247
1591.68 240
1591.77 234
1591.86 228
1591.96 225
1592.05 224
1592.14 225
1592.23 227
1592.32 228
1592.41 227
1592.51 222
1592.60 215
1592.69 204
1592.78 193
1592.87 183
1592.96 175
1593.05 171
1593.15 172
1593.24 178
1593.33 187
1593.42 198
1593.51 211
1593.60 224
1593.69 237
1593.79 248
1593.88 258
1593.97 264
1594.06 266
1594.15 265
1594.24 259
1594.34 249
1594.43 235
1594.52 221
1594.61 206
1594.70 193
1594.79 184
1594.88 178
1594.98 178
1595.07 180
1595.16 185
1595.25 190
1595.34 194
1595.43 195
1595.53 193
1595.62 188
1595.71 182
1595.80 177
1595.89 175
1595.98 175
1596.08 178
1596.17 185
1596.26 193
1596.35 202
1596.44 210
1596.53 215
1596.62 217
1596.72 216
1596.81 212
1596.90 207
1596.99 201
1597.08 196
1597.17 193
1597.27 192
1597.36 193
1597.45 196
1597.54 200
1597.63 205
1597.72 210
1597.82 215
1597.91 218
1598.00 219
1598.09 219
1598.18 215
1598.27 210
1598.37 206
1598.46 204
1598.55 206
1598.64 212
1598.73 222
1598.82 235
1598.92 248
1599.01 259
1599.10 267
1599.19 270
1599.28 270
1599.37 269
1599.47 267
1599.56 266
1599.65 265
1599.74 263
1599.83 260
1599.92 254
1600.02 246
1600.11 236
1600.20 225
1600.29 215
1600.38 208
1600.47 204
1600.57 202
1600.66 203
1600.75 206
1600.84 210
1600.93 216
1601.02 224
1601.12 235
1601.21 248
1601.30 264
1601.39 283
1601.48 304
1601.58 325
1601.67 346
1601.76 366
1601.85 383
1601.94 396
1602.03 405
1602.13 409
1602.22 409
1602.31 406
1602.40 399
1602.49 392
1602.58 386
1602.68 382
1602.77 381
1602.86 383
1602.95 386
1603.04 389
1603.14 392
1603.23 394
1603.32 393
1603.41 392
1603.50 390
1603.59 388
1603.69 386
1603.78 383
1603.87 379
1603.96 372
1604.05 361
1604.15 345
1604.24 327
1604.33 307
1604.42 286
1604.51 267
1604.60 251
1604.70 237
1604.79 227
1604.88 219
1604.97 215
1605.06 213
1605.16 215
1605.25 218
1605.34 224
1605.43 230
1605.52 236
1605.61 241
1605.71 244
1605.80 244
1605.89 241
1605.98 236
1606.07 226
1606.17 214
1606.26 200
1606.35 186
1606.44 173
1606.53 164
1606.63 160
1606.72 161
1606.81 166
1606.90 173
1606.99 179
1607.08 183
1607.18 184
1607.27 181
1607.36 175
1607.45 170
1607.54 165
1607.64 164
1607.73 166
1607.82 172
1607.91 179
1608.00 186
1608.10 190
1608.19 190
1608.28 185
1608.37 175
1608.46 161
1608.56 147
1608.65 134
1608.74 127
1608.83 126
1608.92 133
1609.02 146
1609.11 161
1609.20 177
1609.29 188
1609.38 194
1609.47 194
1609.57 189
1609.66 180
1609.75 169
1609.84 158
1609.93 146
1610.03 132
1610.12 116
1610.21 99
1610.30 81
1610.39 64
1610.49 51
1610.58 44
1610.67 44
1610.76 49
1610.85 60
1610.95 71
1611.04 83
1611.13 91
1611.22 96
1611.31 97
1611.41 95
1611.50 93
1611.59 90
1611.68 90
1611.78 92
1611.87 98
1611.96 107
1612.05 118
1612.14 131
1612.24 146
1612.33 160
1612.42 175
1612.51 187
1612.60 198
1612.70 206
1612.79 212
1612.88 216
1612.97 220
1613.06 225
1613.16 230
1613.25 235
1613.34 240
1613.43 243
1613.52 242
1613.62 236
1613.71 225
1613.80 209
1613.89 187
1613.98 163
1614.08 136
1614.17 108
1614.26 80
1614.35 55
1614.45 31
1614.54 11
1614.63 0
1614.72 0
1614.81 0
1614.91 0
1615.00 0
1615.09 0
1615.18 0
1615.27 0
1615.37 2
1615.46 16
1615.55 30
1615.64 42
1615.74 55
1615.83 66
1615.92 76
1616.01 86
1616.10 95
1616.20 105
1616.29 115
1616.38 124
1616.47 131
1616.56 137
1616.66 140
1616.75 139
1616.84 135
1616.93 129
1617.03 120
1617.12 110
1617.21 98
1617.30 87
1617.39 74
1617.49 60
1617.58 46
1617.67 33
1617.76 23
1617.86 17
1617.95 17
1618.04 24
1618.13 36
1618.22 52
1618.32 70
1618.41 85
1618.50 98
1618.59 107
1618.69 110
1618.78 110
1618.87 106
1618.96 100
1619.05 92
1619.15 82
1619.24 70
1619.33 58
1619.42 47
1619.52 38
1619.61 32
1619.70 30
1619.79 33
1619.88 40
1619.98 50
1620.07 61
1620.16 69
1620.25 75
1620.35 78
1620.44 78
1620.53 77
1620.62 77
1620.72 80
1620.81 86
1620.90 95
1620.99 105
1621.08 114
1621.18 121
1621.27 126
1621.36 130
1621.45 134
1621.55 139
1621.64 146
1621.73 155
1621.82 163
1621.92 171
1622.01 177
1622.10 180
1622.19 180
1622.28 176
1622.38 169
1622.47 159
1622.56 146
1622.65 132
1622.75 120
1622.84 112
1622.93 109
1623.02 112
1623.12 122
1623.21 136
1623.30 151
1623.39 165
1623.49 174
1623.58 177
1623.67 177
1623.76 174
1623.85 171
1623.95 173
1624.04 181
1624.13 195
1624.22 213
1624.32 231
1624.41 248
1624.50 258
1624.59 261
1624.69 257
1624.78 246
1624.87 232
1624.96 218
1625.06 206
1625.15 196
1625.24 190
1625.33 189
1625.43 190
1625.52 193
1625.61 197
1625.70 198
1625.80 195
1625.89 185
1625.98 169
1626.07 146
1626.16 121
1626.26 98
1626.35 80
1626.44 71
1626.53 71
1626.63 80
1626.72 93
1626.81 107
1626.90 119
1627.00 125
1627.09 126
1627.18 120
1627.27 110
1627.37 99
1627.46 88
1627.55 80
1627.64 78
1627.74 83
1627.83 93
1627.92 108
1628.01 125
1628.11 142
1628.20 158
1628.29 172
1628.38 183
1628.48 193
1628.57 203
1628.66 213
1628.75 224
1628.85 236
1628.94 247
1629.03 257
1629.12 265
1629.22 271
1629.31 275
1629.40 279
1629.49 281
1629.59 283
1629.68 284
1629.77 284
1629.86 282
1629.96 277
1630.05 270
1630.14 260
1630.24 249
1630.33 238
1630.42 227
1630.51 218
1630.61 210
1630.70 203
1630.79 197
1630.88 190
1630.98 183
1631.07 173
1631.16 163
1631.25 152
1631.35 141
1631.44 132
1631.53 125
1631.62 120
1631.72 117
1631.81 116
1631.90 116
1631.99 115
1632.09 113
1632.18 107
1632.27 97
1632.36 82
1632.46 62
1632.55 37
1632.64 10
1632.74 0
1632.83 0
1632.92 0
1633.01 0
1633.11 0
1633.20 0
1633.29 0
1633.38 0
1633.48 21
1633.57 46
1633.66 67
1633.75 82
1633.85 92
1633.94 99
1634.03 105
1634.13 114
1634.22 128
1634.31 147
1634.40 169
1634.50 193
1634.59 214
1634.68 227
1634.77 230
1634.87 221
1634.96 202
1635.05 177
1635.14 149
1635.24 123
1635.33 103
1635.42 91
1635.52 87
1635.61 90
1635.70 98
1635.79 108
1635.89 117
1635.98 124
1636.07 129
1636.16 131
1636.26 130
1636.35 128
1636.44 125
1636.54 123
1636.63 119
1636.72 114
1636.81 107
1636.91 96
1637.00 81
1637.09 64
1637.18 46
1637.28 31
1637.37 24
1637.46 25
1637.56 35
1637.65 51
1637.74 69
1637.83 87
1637.93 99
1638.02 106
1638.11 107
1638.21 104
1638.30 101
1638.39 99
1638.48 100
1638.58 107
1638.67 119
1638.76 135
1638.85 154
1638.95 175
1639.04 193
1639.13 209
1639.23 221
1639.32 228
1639.41 231
1639.50 232
1639.60 233
1639.69 236
1639.78 242
1639.88 251
1639.97 262
1640.06 273
1640.15 282
1640.25 287
1640.34 285
1640.43 277
1640.53 262
1640.62 244
1640.71 224
1640.80 205
1640.90 187
1640.99 172
1641.08 159
1641.18 148
1641.27 138
1641.36 130
1641.45 127
1641.55 127
1641.64 133
1641.73 142
1641.83 152
1641.92 159
1642.01 162
1642.10 160
1642.20 153
1642.29 146
1642.38 139
1642.48 137
1642.57 139
1642.66 146
1642.76 154
1642.85 163
1642.94 169
1643.03 174
1643.13 177
1643.22 180
1643.31 182
1643.41 184
1643.50 186
1643.59 185
1643.68 183
1643.78 179
1643.87 174
1643.96 168
1644.06 163
1644.15 158
1644.24 156
1644.34 156
1644.43 158
1644.52 161
1644.61 167
1644.71 173
1644.80 178
1644.89 183
1644.99 185
1645.08 184
1645.17 181
1645.26 176
1645.36 170
1645.45 164
1645.54 159
1645.64 157
1645.73 157
1645.82 161
1645.92 165
1646.01 171
1646.10 175
1646.19 177
1646.29 178
1646.38 177
1646.47 176
1646.57 176
1646.66 178
1646.75 182
1646.85 189
1646.94 197
1647.03 204
1647.13 208
1647.22 209
1647.31 206
1647.40 198
1647.50 186
1647.59 170
1647.68 151
1647.78 129
1647.87 108
1647.96 88
1648.06 71
1648.15 58
1648.24 50
1648.33 46
1648.43 47
1648.52 51
1648.61 58
1648.71 67
1648.80 77
1648.89 88
1648.99 99
1649.08 108
1649.17 114
1649.27 118
1649.36 120
1649.45 121
1649.55 123
1649.64 127
1649.73 135
1649.82 146
1649.92 161
1650.01 177
1650.10 194
1650.20 208
1650.29 219
1650.38 225
1650.48 225
1650.57 219
1650.66 208
1650.76 192
1650.85 173
1650.94 153
1651.04 131
1651.13 109
1651.22 87
1651.31 65
1651.41 43
1651.50 21
1651.59 0
1651.69 0
1651.78 0
1651.87 0
1651.97 0
1652.06 0
1652.15 0
1652.25 0
1652.34 0
1652.43 21
1652.53 44
1652.62 65
1652.71 83
1652.81 97
1652.90 108
1652.99 117
1653.09 126
1653.18 135
1653.27 146
1653.36 158
1653.46 168
1653.55 174
1653.64 174
1653.74 167
1653.83 154
1653.92 135
1654.02 112
1654.11 89
1654.20 68
1654.30 49
1654.39 36
1654.48 28
1654.58 26
1654.67 31
1654.76 41
1654.86 55
1654.95 72
1655.04 88
1655.14 102
1655.23 111
1655.32 116
1655.42 114
1655.51 106
1655.60 93
1655.70 75
1655.79 55
1655.88 35
1655.98 17
1656.07 2
1656.16 0
1656.26 0
1656.35 0
1656.44 0
1656.54 0
1656.63 0
1656.72 1
1656.82 14
1656.91 30
1657.00 48
1657.10 68
1657.19 89
1657.28 110
1657.38 131
1657.47 150
1657.56 167
1657.66 180
1657.75 189
1657.84 192
1657.94 191
1658.03 188
1658.12 182
1658.22 177
1658.31 173
1658.40 172
1658.50 174
1658.59 176
1658.68 178
1658.78 180
1658.87 180
1658.96 180
1659.06 179
1659.15 177
1659.24 175
1659.34 173
1659.43 169
1659.52 162
1659.62 155
1659.71 146
1659.80 139
1659.90 134
1659.99 133
1660.08 137
1660.18 144
1660.27 154
1660.36 164
1660.46 172
1660.55 177
1660.64 178
1660.74 176
1660.83 172
1660.92 168
1661.02 165
1661.11 165
1661.20 165
1661.30 168
1661.39 171
1661.48 174
1661.58 177
1661.67 181
1661.77 185
1661.86 189
1661.95 192
1662.05 193
1662.14 192
1662.23 187
1662.33 179
1662.42 168
1662.51 158
1662.61 149
1662.70 143
1662.79 140
1662.89 140
1662.98 141
1663.07 141
1663.17 141
1663.26 140
1663.35 142
1663.45 147
1663.54 158
1663.63 175
1663.73 196
1663.82 220
1663.92 244
1664.01 264
1664.10 279
1664.20 288
1664.29 294
1664.38 296
1664.48 297
1664.57 295
1664.66 293
1664.76 290
1664.85 285
1664.94 280
1665.04 275
1665.13 270
1665.22 266
1665.32 262
1665.41 257
1665.51 251
1665.60 244
1665.69 236
1665.79 227
1665.88 219
1665.97 211
1666.07 202
1666.16 193
1666.25 183
1666.35 171
1666.44 157
1666.53 143
1666.63 131
1666.72 123
1666.82 119
1666.91 122
1667.00 131
1667.10 147
1667.19 167
1667.28 192
1667.38 220
1667.47 248
1667.56 275
1667.66 301
1667.75 323
1667.85 343
1667.94 358
1668.03 371
1668.13 380
1668.22 388
1668.31 393
1668.41 397
1668.50 398
1668.59 397
1668.69 392
1668.78 385
1668.88 376
1668.97 367
1669.06 359
1669.16 353
1669.25 350
1669.34 349
1669.44 348
1669.53 347
1669.62 344
1669.72 341
1669.81 339
1669.91 340
1670.00 344
1670.09 352
1670.19 362
1670.28 372
1670.37 379
1670.47 382
1670.56 380
1670.66 374
1670.75 365
1670.84 353
1670.94 339
1671.03 324
1671.12 308
1671.22 291
1671.31 274
1671.40 258
1671.50 244
1671.59 234
1671.69 228
1671.78 228
1671.87 231
1671.97 238
1672.06 245
1672.15 252
1672.25 257
1672.34 259
1672.44 258
1672.53 253
1672.62 247
1672.72 238
1672.81 227
1672.90 215
1673.00 200
1673.09 184
1673.19 167
1673.28 149
1673.37 132
1673.47 116
1673.56 102
1673.66 90
1673.75 79
1673.84 69
1673.94 60
1674.03 51
1674.12 44
1674.22 40
1674.31 37
1674.41 38
1674.50 40
1674.59 44
1674.69 48
1674.78 52
1674.87 55
1674.97 58
1675.06 60
1675.16 62
1675.25 65
1675.34 68
1675.44 70
1675.53 71
1675.63 70
1675.72 66
1675.81 60
1675.91 51
1676.00 42
1676.09 34
1676.19 28
1676.28 26
1676.38 27
1676.47 33
1676.56 42
1676.66 55
1676.75 69
1676.85 83
1676.94 96
1677.03 107
1677.13 116
1677.22 124
1677.31 131
1677.41 139
1677.50 149
1677.60 162
1677.69 174
1677.78 184
1677.88 191
1677.97 190
1678.07 182
1678.16 168
1678.25 149
1678.35 129
1678.44 110
1678.54 96
1678.63 86
1678.72 82
1678.82 81
1678.91 81
1679.01 83
1679.10 83
1679.19 82
1679.29 80
1679.38 77
1679.48 73
1679.57 69
1679.66 66
1679.76 66
1679.85 68
1679.94 72
1680.04 78
1680.13 85
1680.23 91
1680.32 96
1680.41 98
1680.51 99
1680.60 98
1680.70 96
1680.79 95
1680.88 94
1680.98 93
1681.07 90
1681.17 86
1681.26 82
1681.35 76
1681.45 71
1681.54 67
1681.64 65
1681.73 64
1681.82 65
1681.92 67
1682.01 68
1682.11 69
1682.20 69
1682.29 70
1682.39 73
1682.48 78
1682.58 89
1682.67 105
1682.77 126
1682.86 152
1682.95 180
1683.05 207
1683.14 231
1683.24 249
1683.33 259
1683.42 260
1683.52 254
1683.61 241
1683.71 225
1683.80 209
1683.89 197
1683.99 193
1684.08 201
1684.18 224
1684.27 260
1684.36 308
1684.46 364
1684.55 420
1684.65 470
1684.74 509
1684.83 533
1684.93 544
1685.02 544
1685.12 538
1685.21 530
1685.31 524
1685.40 522
1685.49 523
1685.59 525
1685.68 528
1685.78 531
1685.87 531
1685.96 530
1686.06 526
1686.15 518
1686.25 505
1686.34 489
1686.43 468
1686.53 446
1686.62 426
1686.72 411
1686.81 403
1686.91 403
1687.00 410
1687.09 420
1687.19 430
1687.28 437
1687.38 437
1687.47 430
1687.56 415
1687.66 395
1687.75 371
1687.85 344
1687.94 318
1688.04 294
1688.13 273
1688.22 257
1688.32 247
1688.41 241
1688.51 241
1688.60 245
1688.70 251
1688.79 258
1688.88 263
1688.98 268
1689.07 270
1689.17 272
1689.26 273
1689.35 272
1689.45 270
1689.54 266
1689.64 258
1689.73 246
1689.83 230
1689.92 209
1690.01 186
1690.11 163
1690.20 141
1690.30 121
1690.39 107
1690.49 98
1690.58 94
1690.67 95
1690.77 99
1690.86 105
1690.96 111
1691.05 115
1691.15 119
1691.24 122
1691.33 127
1691.43 134
1691.52 145
1691.62 159
1691.71 174
1691.81 189
1691.90 203
1691.99 213
1692.09 218
1692.18 220
1692.28 221
1692.37 222
1692.47 223
1692.56 225
1692.65 227
1692.75 230
1692.84 230
1692.94 228
1693.03 224
1693.13 219
1693.22 212
1693.31 205
1693.41 197
1693.50 186
1693.60 171
1693.69 151
1693.79 127
1693.88 100
1693.97 72
1694.07 46
1694.16 24
1694.26 9
1694.35 0
1694.45 0
1694.54 0
1694.64 0
1694.73 0
1694.82 0
1694.92 0
1695.01 0
1695.11 0
1695.20 0
1695.30 2
1695.39 5
1695.48 10
1695.58 15
1695.67 21
1695.77 29
1695.86 41
1695.96 56
1696.05 74
1696.15 94
1696.24 116
1696.33 136
1696.43 154
1696.52 167
1696.62 174
1696.71 174
1696.81 168
1696.90 156
1697.00 141
1697.09 125
1697.18 109
1697.28 95
1697.37 83
1697.47 73
1697.56 63
1697.66 51
1697.75 37
1697.85 21
1697.94 4
1698.03 0
1698.13 0
1698.22 0
1698.32 0
1698.41 9
1698.51 37
1698.60 68
1698.70 98
1698.79 122
1698.88 137
1698.98 144
1699.07 145
1699.17 144
1699.26 145
1699.36 149
1699.45 159
1699.55 172
1699.64 186
1699.74 198
1699.83 205
1699.92 207
1700.02 204
1700.11 197
1700.21 190
1700.30 184
1700.40 181
1700.49 183
1700.59 191
1700.68 205
1700.78 225
1700.87 250
1700.96 279
1701.06 311
1701.15 345
1701.25 377
1701.34 408
1701.44 436
1701.53 461
1701.63 481
1701.72 497
1701.82 507
1701.91 512
1702.00 511
1702.10 504
1702.19 492
1702.29 477
1702.38 461
1702.48 449
1702.57 442
1702.67 441
1702.76 445
1702.86 453
1702.95 463
1703.05 471
1703.14 475
1703.23 475
1703.33 470
1703.42 463
1703.52 454
1703.61 445
1703.71 437
1703.80 428
1703.90 420
1703.99 410
1704.09 400
1704.18 388
1704.28 374
1704.37 359
1704.46 342
1704.56 324
1704.65 304
1704.75 282
1704.84 261
1704.94 242
1705.03 226
1705.13 216
1705.22 213
1705.32 217
1705.41 228
1705.51 246
1705.60 269
1705.70 297
1705.79 327
1705.88 360
1705.98 393
1706.07 424
1706.17 454
1706.26 482
1706.36 508
1706.45 530
1706.55 548
1706.64 561
1706.74 568
1706.83 567
1706.93 559
1707.02 545
1707.12 526
1707.21 508
1707.31 491
1707.40 480
1707.49 474
1707.59 473
1707.68 477
1707.78 482
1707.87 488
1707.97 491
1708.06 492
1708.16 491
1708.25 488
1708.35 484
1708.44 480
1708.54 477
1708.63 472
1708.73 465
1708.82 455
1708.92 440
1709.01 419
1709.11 395
1709.20 368
1709.30 339
1709.39 312
1709.48 290
1709.58 274
1709.67 266
1709.77 267
1709.86 275
1709.96 288
1710.05 305
1710.15 321
1710.24 334
1710.34 341
1710.43 344
1710.53 341
1710.62 334
1710.72 325
1710.81 315
1710.91 305
1711.00 295
1711.10 283
1711.19 269
1711.29 254
1711.38 238
1711.48 219
1711.57 201
1711.67 183
1711.76 167
1711.86 153
1711.95 141
1712.05 132
1712.14 127
1712.23 125
1712.33 127
1712.42 132
1712.52 140
1712.61 150
1712.71 161
1712.80 171
1712.90 178
1712.99 180
1713.09 178
1713.18 169
1713.28 156
1713.37 140
1713.47 123
1713.56 107
1713.66 93
1713.75 81
1713.85 70
1713.94 58
1714.04 44
1714.13 27
1714.23 8
1714.32 0
1714.42 0
1714.51 0
1714.61 0
1714.70 0
1714.80 0
1714.89 0
1714.99 0
1715.08 12
1715.18 27
1715.27 42
1715.37 58
1715.46 74
1715.56 93
1715.65 114
1715.75 135
1715.84 156
1715.94 175
1716.03 192
1716.13 205
1716.22 216
1716.32 225
1716.41 232
1716.51 238
1716.60 244
1716.70 250
1716.79 254
1716.89 259
1716.98 264
1717.08 269
1717.17 272
1717.27 274
1717.36 274
1717.46 269
1717.55 261
1717.65 249
1717.74 235
1717.84 222
1717.93 212
1718.03 206
1718.12 207
1718.22 211
1718.31 219
1718.41 226
1718.50 232
1718.60 234
1718.69 235
1718.79 235
1718.88 237
1718.98 245
1719.07 257
1719.17 273
1719.26 291
1719.36 306
1719.45 317
1719.55 320
1719.64 317
1719.74 308
1719.83 298
1719.93 289
1720.02 284
1720.12 285
1720.21 293
1720.31 305
1720.40 322
1720.50 340
1720.59 357
1720.69 370
1720.78 377
1720.88 377
1720.97 370
1721.07 356
1721.16 338
1721.26 319
1721.35 301
1721.45 286
1721.54 276
1721.64 270
1721.73 268
1721.83 268
1721.92 270
1722.02 271
1722.11 274
1722.21 277
1722.31 281
1722.40 287
1722.50 293
1722.59 299
1722.69 304
1722.78 306
1722.88 305
1722.97 302
1723.07 296
1723.16 290
1723.26 284
1723.35 280
1723.45 277
1723.54 278
1723.64 283
1723.73 293
1723.83 308
1723.92 328
1724.02 352
1724.11 378
1724.21 403
1724.30 426
1724.40 443
1724.49 453
1724.59 457
1724.68 457
1724.78 455
1724.87 451
1724.97 448
1725.07 445
1725.16 442
1725.26 439
1725.35 432
1725.45 423
1725.54 410
1725.64 395
1725.73 378
1725.83 362
1725.92 348
1726.02 337
1726.11 330
1726.21 326
1726.30 323
1726.40 320
1726.49 316
1726.59 310
1726.68 300
1726.78 286
1726.88 268
1726.97 246
1727.07 223
1727.16 200
1727.26 179
1727.35 162
1727.45 149
1727.54 142
1727.64 139
1727.73 139
1727.83 143
1727.92 147
1728.02 151
1728.11 154
1728.21 158
1728.30 160
1728.40 162
1728.50 162
1728.59 161
1728.69 158
1728.78 151
1728.88 142
1728.97 131
1729.07 120
1729.16 111
1729.26 107
1729.35 108
1729.45 115
1729.54 127
1729.64 141
1729.73 154
1729.83 161
1729.93 163
1730.02 160
1730.12 152
1730.21 143
1730.31 136
1730.40 131
1730.50 130
1730.59 131
1730.69 134
1730.78 137
1730.88 140
1730.97 142
1731.07 143
1731.16 145
1731.26 146
1731.36 146
1731.45 145
1731.55 144
1731.64 142
1731.74 142
1731.83 144
1731.93 148
1732.02 153
1732.12 157
1732.21 158
1732.31 155
1732.41 146
1732.50 133
1732.60 117
1732.69 102
1732.79 89
1732.88 81
1732.98 76
1733.07 74
1733.17 72
1733.26 68
1733.36 60
1733.45 48
1733.55 30
1733.65 9
1733.74 0
1733.84 0
1733.93 0
1734.03 0
1734.12 0
1734.22 0
1734.31 0
1734.41 0
1734.51 21
1734.60 39
1734.70 52
1734.79 61
1734.89 64
1734.98 66
1735.08 67
1735.17 69
1735.27 73
1735.36 78
1735.46 82
1735.56 84
1735.65 82
1735.75 77
1735.84 70
1735.94 63
1736.03 59
1736.13 59
1736.22 64
1736.32 74
1736.42 87
1736.51 101
1736.61 114
1736.70 125
1736.80 134
1736.89 139
1736.99 142
1737.08 145
1737.18 147
1737.28 152
1737.37 158
1737.47 168
1737.56 180
1737.66 193
1737.75 204
1737.85 212
1737.94 215
1738.04 214
1738.14 208
1738.23 201
1738.33 195
1738.42 195
1738.52 200
1738.61 212
1738.71 227
1738.80 246
1738.90 264
1739.00 281
1739.09 294
1739.19 303
1739.28 307
1739.38 306
1739.47 301
1739.57 293
1739.66 284
1739.76 274
1739.86 267
1739.95 263
1740.05 265
1740.14 273
1740.24 284
1740.33 299
1740.43 317
1740.53 334
1740.62 351
1740.72 365
1740.81 374
1740.91 380
1741.00 379
1741.10 372
1741.20 359
1741.29 340
1741.39 317
1741.48 290
1741.58 263
1741.67 236
1741.77 211
1741.86 189
1741.96 168
1742.06 147
1742.15 127
1742.25 107
1742.34 87
1742.44 67
1742.53 47
1742.63 29
1742.73 15
1742.82 5
1742.92 0
1743.01 0
1743.11 5
1743.20 14
1743.30 26
1743.40 38
1743.49 48
1743.59 58
1743.68 66
1743.78 73
1743.87 81
1743.97 90
1744.07 101
1744.16 113
1744.26 127
1744.35 142
1744.45 156
1744.54 168
1744.64 175
1744.74 178
1744.83 175
1744.93 166
1745.02 154
1745.12 141
1745.22 129
1745.31 122
1745.41 120
1745.50 126
1745.60 136
1745.69 150
1745.79 165
1745.89 178
1745.98 189
1746.08 197
1746.17 204
1746.27 210
1746.36 217
1746.46 224
1746.56 233
1746.65 242
1746.75 249
1746.84 253
1746.94 253
1747.04 249
1747.13 240
1747.23 229
1747.32 217
1747.42 207
1747.51 200
1747.61 198
1747.71 199
1747.80 202
1747.90 204
1747.99 204
1748.09 199
1748.19 188
1748.28 171
1748.38 149
1748.47 125
1748.57 102
1748.66 83
1748.76 70
1748.86 67
1748.95 74
1749.05 90
1749.14 111
1749.24 134
1749.34 154
1749.43 168
1749.53 176
1749.62 175
1749.72 169
1749.82 159
1749.91 149
1750.01 140
1750.10 134
1750.20 132
1750.30 134
1750.39 138
1750.49 145
1750.58 151
1750.68 156
1750.77 157
1750.87 154
1750.97 149
1751.06 141
1751.16 134
1751.25 130
1751.35 129
1751.45 132
1751.54 137
1751.64 143
1751.73 148
1751.83 150
1751.93 149
1752.02 147
1752.12 142
1752.21 136
1752.31 129
1752.41 120
1752.50 111
1752.60 103
1752.69 94
1752.79 88
1752.89 85
1752.98 83
1753.08 84
1753.17 86
1753.27 89
1753.37 93
1753.46 96
1753.56 100
1753.65 104
1753.75 108
1753.85 112
1753.94 116
1754.04 118
1754.13 119
1754.23 119
1754.33 118
1754.42 116
1754.52 115
1754.61 114
1754.71 115
1754.81 117
1754.90 120
1755.00 125
1755.09 131
1755.19 138
1755.29 145
1755.38 154
1755.48 163
1755.57 172
1755.67 181
1755.77 187
1755.86 190
1755.96 190
1756.05 185
1756.15 176
1756.25 163
1756.34 149
1756.44 135
1756.54 124
1756.63 116
1756.73 114
1756.82 116
1756.92 120
1757.02 124
1757.11 125
1757.21 123
1757.30 116
1757.40 104
1757.50 92
1757.59 81
1757.69 75
1757.78 74
1757.88 77
1757.98 84
1758.07 93
1758.17 100
1758.26 106
1758.36 108
1758.46 109
1758.55 109
1758.65 111
1758.75 115
1758.84 119
1758.94 124
1759.03 126
1759.13 124
1759.23 117
1759.32 103
1759.42 85
1759.51 64
1759.61 43
1759.71 24
1759.80 8
1759.90 0
1760.00 0
1760.09 0
1760.19 0
1760.28 0
1760.38 0
1760.48 0
1760.57 0
1760.67 0
1760.77 0
1760.86 6
1760.96 27
1761.05 56
1761.15 92
1761.25 132
1761.34 173
1761.44 212
1761.53 246
1761.63 274
1761.73 294
1761.82 308
1761.92 315
1762.02 317
1762.11 315
1762.21 311
1762.30 305
1762.40 300
1762.50 297
1762.59 297
1762.69 301
1762.79 307
1762.88 315
1762.98 321
1763.07 325
1763.17 324
1763.27 318
1763.36 308
1763.46 297
1763.56 287
1763.65 281
1763.75 278
1763.85 279
1763.94 283
1764.04 288
1764.13 294
1764.23 300
1764.33 306
1764.42 311
1764.52 317
1764.62 321
1764.71 322
1764.81 320
1764.90 314
1765.00 303
1765.10 289
1765.19 272
1765.29 255
1765.39 237
1765.48 220
1765.58 203
1765.67 187
1765.77 173
1765.87 161
1765.96 152
1766.06 147
1766.16 145
1766.25 147
1766.35 148
1766.45 149
1766.54 146
1766.64 140
1766.73 131
1766.83 120
1766.93 109
1767.02 99
1767.12 93
1767.22 91
1767.31 94
1767.41 101
1767.51 109
1767.60 116
1767.70 121
1767.79 121
1767.89 116
1767.99 107
1768.08 94
1768.18 80
1768.28 67
1768.37 55
1768.47 44
1768.57 35
1768.66 27
1768.76 22
1768.86 18
1768.95 17
1769.05 19
1769.14 23
1769.24 29
1769.34 36
1769.43 42
1769.53 47
1769.63 51
1769.72 55
1769.82 58
1769.92 63
1770.01 68
1770.11 73
1770.21 76
1770.30 77
1770.40 74
1770.49 69
1770.59 61
1770.69 51
1770.78 42
1770.88 35
1770.98 29
1771.07 25
1771.17 22
1771.27 19
1771.36 16
1771.46 13
1771.56 12
1771.65 14
1771.75 20
1771.85 32
1771.94 50
1772.04 72
1772.14 97
1772.23 120
1772.33 140
1772.42 153
1772.52 158
1772.62 154
1772.71 141
1772.81 120
1772.91 95
1773.00 66
1773.10 37
1773.20 11
1773.29 0
1773.39 0
1773.49 0
1773.58 0
1773.68 0
1773.78 0
1773.87 0
1773.97 0
1774.07 8
1774.16 21
1774.26 32
1774.36 41
1774.45 47
1774.55 51
1774.65 51
1774.74 50
1774.84 48
1774.94 45
1775.03 42
1775.13 40
1775.22 40
1775.32 42
1775.42 46
1775.51 52
1775.61 58
1775.71 64
1775.80 68
1775.90 69
1776.00 66
1776.09 60
1776.19 50
1776.29 38
1776.38 25
1776.48 14
1776.58 6
1776.67 2
1776.77 1
1776.87 4
1776.96 11
1777.06 20
1777.16 33
1777.25 48
1777.35 66
1777.45 85
1777.54 105
1777.64 125
1777.74 142
1777.83 158
1777.93 172
1778.03 184
1778.12 195
1778.22 205
1778.32 215
1778.41 224
1778.51 229
1778.61 229
1778.70 223
1778.80 210
1778.90 192
1778.99 168
1779.09 141
1779.19 114
1779.28 90
1779.38 69
1779.48 52
1779.57 38
1779.67 27
1779.77 19
1779.86 13
1779.96 8
1780.06 5
1780.15 4
1780.25 6
1780.35 11
1780.44 20
1780.54 33
1780.64 50
1780.74 72
1780.83 97
1780.93 123
1781.03 148
1781.12 168
1781.22 181
1781.32 184
1781.41 178
1781.51 164
1781.61 144
1781.70 122
1781.80 101
1781.90 84
1781.99 74
1782.09 70
1782.19 71
1782.28 77
1782.38 85
1782.48 92
1782.57 98
1782.67 101
1782.77 103
1782.86 104
1782.96 106
1783.06 109
1783.15 113
1783.25 118
1783.35 124
1783.45 127
1783.54 129
1783.64 130
1783.74 130
1783.83 129
1783.93 129
1784.03 127
1784.12 124
1784.22 117
1784.32 107
1784.41 94
1784.51 77
1784.61 60
1784.70 45
1784.80 35
1784.90 32
1784.99 35
1785.09 44
1785.19 57
1785.29 72
1785.38 84
1785.48 91
1785.58 92
1785.67 85
1785.77 72
1785.87 53
1785.96 33
1786.06 12
1786.16 0
1786.25 0
1786.35 0
1786.45 0
1786.54 0
1786.64 5
1786.74 26
1786.84 48
1786.93 71
1787.03 90
1787.13 104
1787.22 111
1787.32 111
1787.42 107
1787.51 100
1787.61 93
1787.71 88
1787.80 86
1787.90 87
1788.00 89
1788.10 89
1788.19 86
1788.29 78
1788.39 66
1788.48 52
1788.58 36
1788.68 21
1788.77 10
1788.87 1
1788.97 0
1789.06 0
1789.16 0
1789.26 0
1789.36 0
1789.45 0
1789.55 0
1789.65 0
1789.74 0
1789.84 3
1789.94 8
1790.03 14
1790.13 21
1790.23 29
1790.33 37
1790.42 45
1790.52 54
1790.62 63
1790.71 72
1790.81 81
1790.91 89
1791.00 96
1791.10 101
1791.20 105
1791.30 108
1791.39 109
1791.49 109
1791.59 108
1791.68 105
1791.78 102
1791.88 98
1791.98 93
1792.07 90
1792.17 87
1792.27 85
1792.36 83
1792.46 82
1792.56 81
1792.65 80
1792.75 79
1792.85 79
1792.95 78
1793.04 77
1793.14 76
1793.24 74
1793.33 70
1793.43 65
1793.53 58
1793.63 52
1793.72 47
1793.82 45
1793.92 46
1794.01 50
1794.11 54
1794.21 56
1794.31 56
1794.40 52
1794.50 46
1794.60 39
1794.69 32
1794.79 29
1794.89 29
1794.99 32
1795.08 36
1795.18 41
1795.28 44
1795.37 46
1795.47 47
1795.57 46
1795.67 44
1795.76 42
1795.86 41
1795.96 38
1796.05 36
1796.15 33
1796.25 31
1796.35 30
1796.44 32
1796.54 37
1796.64 47
1796.73 61
1796.83 78
1796.93 94
1797.03 109
1797.12 118
1797.22 122
1797.32 122
1797.41 119
1797.51 114
1797.61 110
1797.71 107
1797.80 105
1797.90 103
1798.00 99
1798.09 92
1798.19 83
1798.29 72
1798.39 62
1798.48 54
1798.58 49
1798.68 47
1798.78 48
1798.87 51
1798.97 55
1799.07 59
1799.16 63
1799.26 66
1799.36 66
1799.46 62
1799.55 55
1799.65 43
1799.75 29
1799.85 14
1799.94 1
1800.04 0
1800.14 0
1800.23 0
1800.33 0
1800.43 0
1800.53 0
1800.62 2
1800.72 6
1800.82 8
1800.92 9
1801.01 8
1801.11 8
1801.21 10
1801.30 14
1801.40 21
1801.50 32
1801.60 44
1801.69 57
1801.79 68
1801.89 74
1801.99 74
1802.08 67
1802.18 54
1802.28 39
1802.37 23
1802.47 12
1802.57 7
1802.67 10
1802.76 19
1802.86 32
1802.96 43
1803.06 49
1803.15 49
1803.25 42
1803.35 32
1803.45 23
1803.54 18
1803.64 20
1803.74 31
1803.84 51
1803.93 76
1804.03 104
1804.13 131
1804.22 154
1804.32 169
1804.42 174
1804.52 170
1804.61 157
1804.71 138
1804.81 117
1804.91 97
1805.00 80
1805.10 67
1805.20 59
1805.30 55
1805.39 53
1805.49 54
1805.59 56
1805.69 61
1805.78 69
1805.88 79
1805.98 90
1806.08 99
1806.17 107
1806.27 111
1806.37 111
1806.46 108
1806.56 105
1806.66 102
1806.76 103
1806.85 108
1806.95 117
1807.05 127
1807.15 139
1807.24 149
1807.34 157
1807.44 160
1807.54 159
1807.63 154
1807.73 146
1807.83 136
1807.93 126
1808.02 117
1808.12 110
1808.22 106
1808.32 105
1808.41 106
1808.51 109
1808.61 115
1808.71 122
1808.80 130
1808.90 137
1809.00 144
1809.10 149
1809.19 151
1809.29 151
1809.39 150
1809.49 148
1809.58 147
1809.68 149
1809.78 154
1809.88 161
1809.97 169
1810.07 178
1810.17 186
1810.27 193
1810.36 200
1810.46 208
1810.56 218
1810.66 229
1810.75 239
1810.85 248
1810.95 250
1811.05 246
1811.15 234
1811.24 216
1811.34 195
1811.44 174
1811.54 157
1811.63 144
1811.73 136
1811.83 133
1811.93 132
1812.02 132
1812.12 131
1812.22 128
1812.32 123
1812.41 115
1812.51 105
1812.61 94
1812.71 83
1812.80 73
1812.90 64
1813.00 58
1813.10 52
1813.19 46
1813.29 38
1813.39 26
1813.49 12
1813.59 0
1813.68 0
1813.78 0
1813.88 0
1813.98 0
1814.07 0
1814.17 0
1814.27 0
1814.37 8
1814.46 18
1814.56 26
1814.66 30
1814.76 32
1814.85 32
1814.95 30
1815.05 26
1815.15 21
1815.25 14
1815.34 7
1815.44 1
1815.54 0
1815.64 1
1815.73 11
1815.83 27
1815.93 49
1816.03 73
1816.12 96
1816.22 117
1816.32 133
1816.42 143
1816.52 148
1816.61 149
1816.71 147
1816.81 143
1816.91 137
1817.00 130
1817.10 122
1817.20 116
1817.30 112
1817.40 111
1817.49 114
1817.59 118
1817.69 123
1817.79 129
1817.88 135
1817.98 141
1818.08 149
1818.18 160
1818.27 176
1818.37 195
1818.47 215
1818.57 231
1818.67 241
1818.76 241
1818.86 229
1818.96 208
1819.06 180
1819.15 150
1819.25 123
1819.35 101
1819.45 88
1819.55 84
1819.64 88
1819.74 98
1819.84 110
1819.94 122
1820.03 132
1820.13 138
1820.23 140
1820.33 141
1820.43 141
1820.52 143
1820.62 149
1820.72 159
1820.82 170
1820.92 180
1821.01 186
1821.11 187
1821.21 180
1821.31 166
1821.40 146
1821.50 122
1821.60 98
1821.70 76
1821.80 58
1821.89 45
1821.99 40
1822.09 41
1822.19 47
1822.29 55
1822.38 63
1822.48 69
1822.58 73
1822.68 76
1822.77 78
1822.87 81
1822.97 87
1823.07 96
1823.17 107
1823.26 118
1823.36 127
1823.46 132
1823.56 133
1823.66 129
1823.75 123
1823.85 114
1823.95 106
1824.05 99
1824.15 95
1824.24 94
1824.34 97
1824.44 104
1824.54 114
1824.63 125
1824.73 135
1824.83 144
1824.93 151
1825.03 155
1825.12 157
1825.22 158
1825.32 161
1825.42 167
1825.52 176
1825.61 187
1825.71 198
1825.81 208
1825.91 213
1826.01 212
1826.10 205
1826.20 191
1826.30 174
1826.40 155
1826.50 136
1826.59 119
1826.69 103
1826.79 90
1826.89 78
1826.99 67
1827.08 57
1827.18 51
1827.28 49
1827.38 53
1827.48 62
1827.57 76
1827.67 93
1827.77 111
1827.87 126
1827.97 138
1828.06 146
1828.16 150
1828.26 153
1828.36 153
1828.46 151
1828.55 147
1828.65 142
1828.75 134
1828.85 123
1828.95 111
1829.04 97
1829.14 84
1829.24 73
1829.34 65
1829.44 64
1829.53 70
1829.63 83
1829.73 102
1829.83 125
1829.93 149
1830.02 170
1830.12 187
1830.22 197
1830.32 200
1830.42 197
1830.52 189
1830.61 179
1830.71 168
1830.81 158
1830.91 148
1831.01 139
1831.10 128
1831.20 117
1831.30 103
1831.40 89
1831.50 75
1831.59 63
1831.69 55
1831.79 52
1831.89 54
1831.99 60
1832.09 68
1832.18 76
1832.28 84
1832.38 91
1832.48 99
1832.58 107
1832.67 118
1832.77 129
1832.87 139
1832.97 148
1833.07 153
1833.16 153
1833.26 149
1833.36 141
1833.46 132
1833.56 123
1833.66 116
1833.75 111
1833.85 109
1833.95 109
1834.05 110
1834.15 112
1834.24 112
1834.34 110
1834.44 106
1834.54 100
1834.64 92
1834.74 81
1834.83 70
1834.93 59
1835.03 49
1835.13 38
1835.23 29
1835.32 20
1835.42 12
1835.52 5
1835.62 1
1835.72 0
1835.82 0
1835.91 2
1836.01 5
1836.11 6
1836.21 4
1836.31 0
1836.41 0
1836.50 0
1836.60 0
1836.70 0
1836.80 2
1836.90 20
1836.99 43
1837.09 69
1837.19 96
1837.29 121
1837.39 141
1837.49 157
1837.58 169
1837.68 176
1837.78 179
1837.88 179
1837.98 174
1838.08 166
1838.17 153
1838.27 136
1838.37 118
1838.47 99
1838.57 82
1838.67 68
1838.76 59
1838.86 54
1838.96 52
1839.06 51
1839.16 50
1839.26 49
1839.35 46
1839.45 43
1839.55 41
1839.65 41
1839.75 45
1839.85 51
1839.94 61
1840.04 72
1840.14 83
1840.24 94
1840.34 104
1840.44 113
1840.53 121
1840.63 130
1840.73 138
1840.83 145
1840.93 150
1841.03 152
1841.12 150
1841.22 144
1841.32 135
1841.42 125
1841.52 116
1841.62 110
1841.71 108
1841.81 108
1841.91 111
1842.01 113
1842.11 115
1842.21 114
1842.30 113
1842.40 110
1842.50 109
1842.60 109
1842.70 109
1842.80 110
1842.90 112
1842.99 113
1843.09 116
1843.19 120
1843.29 127
1843.39 136
1843.49 148
1843.58 160
1843.68 171
1843.78 177
1843.88 178
1843.98 173
1844.08 164
1844.18 152
1844.27 140
1844.37 128
1844.47 118
1844.57 111
1844.67 107
1844.77 105
1844.86 105
1844.96 105
1845.06 106
1845.16 107
1845.26 106
1845.36 103
1845.46 99
1845.55 94
1845.65 88
1845.75 84
1845.85 82
1845.95 82
1846.05 84
1846.14 87
1846.24 91
1846.34 95
1846.44 98
1846.54 102
1846.64 107
1846.74 114
1846.83 122
1846.93 132
1847.03 143
1847.13 155
1847.23 166
1847.33 177
1847.43 187
1847.52 196
1847.62 203
1847.72 209
1847.82 215
1847.92 218
1848.02 219
1848.12 216
1848.21 210
1848.31 201
1848.41 188
1848.51 172
1848.61 155
1848.71 137
1848.81 122
1848.90 109
1849.00 101
1849.10 97
1849.20 97
1849.30 101
1849.40 108
1849.50 113
1849.59 118
1849.69 120
1849.79 120
1849.89 117
1849.99 112
1850.09 105
1850.19 99
1850.28 94
1850.38 90
1850.48 87
1850.58 83
1850.68 80
1850.78 76
1850.88 71
1850.97 66
1851.07 61
1851.17 56
1851.27 53
1851.37 52
1851.47 52
1851.57 52
1851.67 52
1851.76 49
1851.86 43
1851.96 34
1852.06 21
1852.16 6
1852.26 0
1852.36 0
1852.45 0
1852.55 0
1852.65 0
1852.75 0
1852.85 0
1852.95 0
1853.05 7
1853.15 21
1853.24 37
1853.34 55
1853.44 74
1853.54 93
1853.64 111
1853.74 126
1853.84 136
1853.94 140
1854.03 141
1854.13 139
1854.23 137
1854.33 136
1854.43 137
1854.53 139
1854.63 142
1854.72 143
1854.82 144
1854.92 145
1855.02 147
1855.12 152
1855.22 162
1855.32 175
1855.42 190
1855.51 204
1855.61 216
1855.71 224
1855.81 227
1855.91 225
1856.01 220
1856.11 213
1856.21 204
1856.30 196
1856.40 187
1856.50 181
1856.60 177
1856.70 176
1856.80 174
1856.90 169
1857.00 162
1857.10 151
1857.19 136
1857.29 119
1857.39 103
1857.49 89
1857.59 82
1857.69 80
1857.79 84
1857.89 92
1857.98 102
1858.08 113
1858.18 122
1858.28 128
1858.38 131
1858.48 132
1858.58 132
1858.68 133
1858.78 136
1858.87 140
1858.97 148
1859.07 156
1859.17 165
1859.27 173
1859.37 181
1859.47 191
1859.57 204
1859.66 220
1859.76 239
1859.86 261
1859.96 283
1860.06 303
1860.16 317
1860.26 325
1860.36 326
1860.46 318
1860.55 304
1860.65 285
1860.75 263
1860.85 242
1860.95 223
1861.05 210
1861.15 203
1861.25 203
1861.35 209
1861.45 216
1861.54 224
1861.64 228
1861.74 230
1861.84 227
1861.94 222
1862.04 216
1862.14 210
1862.24 205
1862.34 201
1862.43 197
1862.53 193
1862.63 187
1862.73 180
1862.83 171
1862.93 159
1863.03 144
1863.13 126
1863.23 105
1863.32 83
1863.42 59
1863.52 37
1863.62 20
1863.72 8
1863.82 2
1863.92 2
1864.02 6
1864.12 13
1864.22 21
1864.31 30
1864.41 39
1864.51 49
1864.61 60
1864.71 71
1864.81 80
1864.91 86
1865.01 88
1865.11 86
1865.21 78
1865.30 67
1865.40 55
1865.50 43
1865.60 33
1865.70 24
1865.80 15
1865.90 7
1866.00 0
1866.10 0
1866.20 0
1866.30 0
1866.39 0
1866.49 0
1866.59 0
1866.69 0
1866.79 4
1866.89 16
1866.99 28
1867.09 38
1867.19 47
1867.29 56
1867.38 64
1867.48 71
1867.58 77
1867.68 82
1867.78 85
1867.88 86
1867.98 86
1868.08 84
1868.18 82
1868.28 80
1868.38 79
1868.47 79
1868.57 79
1868.67 79
1868.77 79
1868.87 78
1868.97 77
1869.07 76
1869.17 74
1869.27 69
1869.37 63
1869.47 53
1869.56 39
1869.66 25
1869.76 10
1869.86 0
1869.96 0
1870.06 0
1870.16 0
1870.26 5
1870.36 20
1870.46 36
1870.56 52
1870.66 65
1870.75 73
1870.85 78
1870.95 80
1871.05 80
1871.15 81
1871.25 83
1871.35 86
1871.45 89
1871.55 90
1871.65 89
1871.75 85
1871.85 76
1871.94 66
1872.04 55
1872.14 46
1872.24 39
1872.34 35
1872.44 33
1872.54 31
1872.64 29
1872.74 26
1872.84 22
1872.94 20
1873.04 18
1873.14 19
1873.23 23
1873.33 28
1873.43 35
1873.53 43
1873.63 51
1873.73 61
1873.83 72
1873.93 83
1874.03 94
1874.13 102
1874.23 106
1874.33 107
1874.43 105
1874.52 100
1874.62 95
1874.72 91
1874.82 90
1874.92 91
1875.02 92
1875.12 93
1875.22 94
1875.32 93
1875.42 91
1875.52 89
1875.62 89
1875.72 92
1875.82 97
1875.91 105
1876.01 114
1876.11 124
1876.21 131
1876.31 135
1876.41 134
1876.51 128
1876.61 119
1876.71 107
1876.81 94
1876.91 84
1877.01 77
1877.11 75
1877.21 77
1877.31 80
1877.40 83
1877.50 84
1877.60 83
1877.70 78
1877.80 72
1877.90 65
1878.00 61
1878.10 60
1878.20 63
1878.30 67
1878.40 73
1878.50 78
1878.60 80
1878.70 80
1878.80 77
1878.89 72
1878.99 66
1879.09 59
1879.19 51
1879.29 41
1879.39 29
1879.49 15
1879.59 1
1879.69 0
1879.79 0
1879.89 0
1879.99 0
1880.09 0
1880.19 0
1880.29 0
1880.39 5
1880.49 17
1880.58 27
1880.68 32
1880.78 33
1880.88 30
1880.98 22
1881.08 12
1881.18 1
1881.28 0
1881.38 0
1881.48 0
1881.58 0
1881.68 0
1881.78 3
1881.88 11
1881.98 20
1882.08 31
1882.18 45
1882.28 62
1882.37 82
1882.47 104
1882.57 126
1882.67 145
1882.77 160
1882.87 168
1882.97 170
1883.07 166
1883.17 157
1883.27 143
1883.37 125
1883.47 104
1883.57 81
1883.67 58
1883.77 35
1883.87 16
1883.97 2
1884.07 0
1884.17 0
1884.27 0
1884.36 0
1884.46 0
1884.56 0
1884.66 0
1884.76 0
1884.86 0
1884.96 5
1885.06 24
1885.16 46
1885.26 70
1885.36 93
1885.46 113
1885.56 129
1885.66 140
1885.76 147
1885.86 151
1885.96 153
1886.06 152
1886.16 149
1886.26 145
1886.36 139
1886.46 133
1886.55 125
1886.65 118
1886.75 110
1886.85 102
1886.95 96
1887.05 91
1887.15 87
1887.25 85
1887.35 85
1887.45 86
1887.55 89
1887.65 94
1887.75 100
1887.85 109
1887.95 120
1888.05 131
1888.15 141
1888.25 149
1888.35 152
1888.45 149
1888.55 139
1888.65 125
1888.75 109
1888.85 94
1888.95 85
1889.05 81
1889.14 84
1889.24 92
1889.34 101
1889.44 109
1889.54 114
1889.64 115
1889.74 112
1889.84 108
1889.94 103
1890.04 99
1890.14 96
1890.24 95
1890.34 95
1890.44 95
1890.54 95
1890.64 94
1890.74 94
1890.84 93
1890.94 93
1891.04 93
1891.14 93
1891.24 93
1891.34 92
1891.44 90
1891.54 88
1891.64 86
1891.74 88
1891.84 92
1891.94 101
1892.04 116
1892.14 134
1892.24 156
1892.33 181
1892.43 207
1892.53 232
1892.63 255
1892.73 275
1892.83 290
1892.93 300
1893.03 304
1893.13 302
1893.23 296
1893.33 288
1893.43 279
1893.53 272
1893.63 269
1893.73 271
1893.83 277
1893.93 286
1894.03 296
1894.13 303
1894.23 307
1894.33 304
1894.43 296
1894.53 283
1894.63 267
1894.73 250
1894.83 235
1894.93 222
1895.03 212
1895.13 204
1895.23 198
1895.33 191
1895.43 183
1895.53 172
1895.63 160
1895.73 146
1895.83 132
1895.93 120
1896.03 110
1896.13 103
1896.23 99
1896.33 97
1896.43 95
1896.53 92
1896.63 87
1896.73 80
1896.83 74
1896.93 72
1897.03 74
1897.13 81
1897.22 92
1897.32 105
1897.42 115
1897.52 120
1897.62 117
1897.72 106
1897.82 90
1897.92 73
1898.02 58
1898.12 48
1898.22 45
1898.32 47
1898.42 52
1898.52 55
1898.62 54
1898.72 48
1898.82 38
1898.92 27
1899.02 16
1899.12 10
1899.22 10
1899.32 15
1899.42 23
1899.52 31
1899.62 36
1899.72 37
1899.82 31
1899.92 22
1900.02 10
1900.12 0
1900.22 0
1900.32 0
1900.42 0
1900.52 0
1900.62 0
1900.72 0
1900.82 0
1900.92 5
1901.02 11
1901.12 16
1901.22 18
1901.32 16
1901.42 12
1901.52 5
1901.62 0
1901.72 0
1901.82 0
1901.92 1
1902.02 10
1902.12 21
1902.22 33
1902.32 43
1902.42 51
1902.52 57
1902.62 62
1902.72 68
1902.82 75
1902.92 84
1903.02 96
1903.12 109
1903.22 122
1903.32 133
1903.42 143
1903.52 149
1903.62 152
1903.72 151
1903.82 145
1903.92 134
1904.02 120
1904.12 102
1904.22 82
1904.32 63
1904.42 48
1904.52 39
1904.62 37
1904.72 44
1904.82 58
1904.92 77
1905.02 99
1905.12 119
1905.22 136
1905.32 147
1905.42 151
1905.52 150
1905.62 147
1905.72 142
1905.82 140
1905.92 142
1906.02 149
1906.12 160
1906.22 174
1906.32 188
1906.42 199
1906.52 206
1906.62 206
1906.72 200
1906.82 187
1906.92 171
1907.02 154
1907.12 139
1907.22 128
1907.32 123
1907.42 123
1907.52 127
1907.62 133
1907.72 139
1907.83 143
1907.93 147
1908.03 150
1908.13 156
1908.23 166
1908.33 179
1908.43 197
1908.53 217
1908.63 239
1908.73 260
1908.83 279
1908.93 294
1909.03 308
1909.13 319
1909.23 329
1909.33 335
1909.43 341
1909.53 347
1909.63 352
1909.73 358
1909.83 363
1909.93 367
1910.03 371
1910.13 373
1910.23 371
1910.33 368
1910.43 364
1910.53 360
1910.63 357
1910.73 355
1910.83 355
1910.93 354
1911.03 352
1911.13 348
1911.23 342
1911.33 334
1911.43 327
1911.53 323
1911.63 322
1911.73 326
1911.83 334
1911.93 344
1912.03 356
1912.13 367
1912.23 375
1912.33 379
1912.43 381
1912.53 381
1912.63 379
1912.74 375
1912.84 371
1912.94 366
1913.04 360
1913.14 353
1913.24 343
1913.34 331
1913.44 318
1913.54 305
1913.64 292
1913.74 279
1913.84 265
1913.94 252
1914.04 241
1914.14 231
1914.24 225
1914.34 223
1914.44 225
1914.54 231
1914.64 239
1914.74 245
1914.84 250
1914.94 252
1915.04 252
1915.14 253
1915.24 254
1915.34 258
1915.44 262
1915.54 266
1915.64 268
1915.74 266
1915.84 259
1915.95 252
1916.05 245
1916.15 242
1916.25 244
1916.35 251
1916.45 261
1916.55 271
1916.65 280
1916.75 283
1916.85 280
1916.95 269
1917.05 250
1917.15 225
1917.25 195
1917.35 163
1917.45 131
1917.55 103
1917.65 81
1917.75 67
1917.85 61
1917.95 60
1918.05 64
1918.15 71
1918.25 76
1918.35 81
1918.45 85
1918.56 89
1918.66 95
1918.76 105
1918.86 121
1918.96 141
1919.06 165
1919.16 191
1919.26 217
1919.36 239
1919.46 256
1919.56 266
1919.66 268
1919.76 265
1919.86 257
1919.96 245
1920.06 233
1920.16 220
1920.26 207
1920.36 194
1920.46 182
1920.56 170
1920.66 158
1920.77 144
1920.87 130
1920.97 114
1921.07 97
1921.17 78
1921.27 58
1921.37 38
1921.47 20
1921.57 4
1921.67 0
1921.77 0
1921.87 0
1921.97 0
1922.07 0
1922.17 0
1922.27 0
1922.37 0
1922.47 6
1922.57 16
1922.67 25
1922.78 30
1922.88 32
1922.98 31
1923.08 29
1923.18 26
1923.28 27
1923.38 32
1923.48 42
1923.58 54
1923.68 68
1923.78 82
1923.88 92
1923.98 100
1924.08 106
1924.18 110
1924.28 114
1924.38 118
1924.48 125
1924.59 133
1924.69 143
1924.79 155
1924.89 169
1924.99 185
1925.09 201
1925.19 217
1925.29 230
1925.39 241
1925.49 248
1925.59 252
1925.69 253
1925.79 254
1925.89 256
1925.99 258
1926.09 262
1926.19 266
1926.30 271
1926.40 275
1926.50 278
1926.60 281
1926.70 283
1926.80 283
1926.90 282
1927.00 278
1927.10 272
1927.20 266
1927.30 260
1927.40 258
1927.50 259
1927.60 266
1927.70 277
1927.81 290
1927.91 302
1928.01 310
1928.11 313
1928.21 308
1928.31 294
1928.41 274
1928.51 249
1928.61 224
1928.71 201
1928.81 184
1928.91 175
1929.01 173
1929.11 177
1929.21 183
1929.32 189
1929.42 194
1929.52 196
1929.62 196
1929.72 194
1929.82 193
1929.92 195
1930.02 200
1930.12 209
1930.22 220
1930.32 233
1930.42 246
1930.52 259
1930.62 269
1930.73 277
1930.83 282
1930.93 286
1931.03 290
1931.13 297
1931.23 308
1931.33 324
1931.43 345
1931.53 366
1931.63 386
1931.73 400
1931.83 407
1931.93 407
1932.04 399
1932.14 389
1932.24 378
1932.34 369
1932.44 364
1932.54 361
1932.64 361
1932.74 362
1932.84 362
1932.94 362
1933.04 361
1933.14 360
1933.24 361
1933.35 362
1933.45 365
1933.55 368
1933.65 372
1933.75 377
1933.85 383
1933.95 390
1934.05 397
1934.15 405
1934.25 413
1934.35 420
1934.45 424
1934.56 424
1934.66 420
1934.76 411
1934.86 397
1934.96 376
1935.06 349
1935.16 318
1935.26 283
1935.36 247
1935.46 211
1935.56 178
1935.67 151
1935.77 133
1935.87 125
1935.97 128
1936.07 139
1936.17 156
1936.27 174
1936.37 190
1936.47 198
1936.57 198
1936.67 189
1936.77 176
1936.88 161
1936.98 147
1937.08 138
1937.18 134
1937.28 133
1937.38 134
1937.48 135
1937.58 134
1937.68 132
1937.78 128
1937.88 126
1937.99 126
1938.09 128
1938.19 132
1938.29 136
1938.39 137
1938.49 133
1938.59 123
1938.69 108
1938.79 89
1938.89 68
1939.00 50
1939.10 35
1939.20 26
1939.30 24
1939.40 28
1939.50 39
1939.60 54
1939.70 72
1939.80 90
1939.90 108
1940.00 122
1940.11 132
1940.21 137
1940.31 137
1940.41 134
1940.51 129
1940.61 122
1940.71 113
1940.81 100
1940.91 85
1941.01 68
1941.12 50
1941.22 34
1941.32 23
1941.42 21
1941.52 29
1941.62 47
1941.72 72
1941.82 100
1941.92 126
1942.03 148
1942.13 161
1942.23 164
1942.33 159
1942.43 146
1942.53 129
1942.63 108
1942.73 87
1942.83 67
1942.93 50
1943.04 38
1943.14 32
1943.24 32
1943.34 40
1943.44 52
1943.54 68
1943.64 83
1943.74 98
1943.84 109
1943.95 115
1944.05 117
1944.15 116
1944.25 113
1944.35 109
1944.45 105
1944.55 101
1944.65 97
1944.75 93
1944.86 89
1944.96 84
1945.06 79
1945.16 73
1945.26 67
1945.36 61
1945.46 57
1945.56 54
1945.66 54
1945.77 58
1945.87 66
1945.97 79
1946.07 96
1946.17 116
1946.27 139
1946.37 163
1946.47 186
1946.57 208
1946.68 228
1946.78 245
1946.88 259
1946.98 272
1947.08 285
1947.18 299
1947.28 314
1947.38 330
1947.48 347
1947.59 363
1947.69 376
1947.79 386
1947.89 390
1947.99 388
1948.09 380
1948.19 367
1948.29 351
1948.40 334
1948.50 319
1948.60 307
1948.70 300
1948.80 298
1948.90 300
1949.00 303
1949.10 304
1949.21 299
1949.31 289
1949.41 272
1949.51 252
1949.61 234
1949.71 219
1949.81 213
1949.91 217
1950.02 228
1950.12 245
1950.22 263
1950.32 279
1950.42 288
1950.52 289
1950.62 282
1950.72 268
1950.83 250
1950.93 230
1951.03 211
1951.13 196
1951.23 186
1951.33 183
1951.43 187
1951.53 197
1951.64 210
1951.74 223
1951.84 236
1951.94 244
1952.04 248
1952.14 246
1952.24 242
1952.34 237
1952.45 234
1952.55 235
1952.65 238
1952.75 242
1952.85 246
1952.95 246
1953.05 239
1953.15 225
1953.26 205
1953.36 182
1953.46 158
1953.56 137
1953.66 122
1953.76 114
1953.86 113
1953.97 117
1954.07 122
1954.17 126
1954.27 127
1954.37 125
1954.47 119
1954.57 112
1954.68 105
1954.78 101
1954.88 100
1954.98 103
1955.08 109
1955.18 118
1955.28 128
1955.38 139
1955.49 150
1955.59 160
1955.69 167
1955.79 170
1955.89 169
1955.99 161
1956.09 148
1956.20 131
1956.30 111
1956.40 93
1956.50 79
1956.60 71
1956.70 72
1956.80 80
1956.91 93
1957.01 108
1957.11 122
1957.21 133
1957.31 138
1957.41 138
1957.51 133
1957.62 126
1957.72 119
1957.82 113
1957.92 107
1958.02 102
1958.12 98
1958.22 94
1958.33 88
1958.43 81
1958.53 73
1958.63 64
1958.73 54
1958.83 43
1958.93 33
1959.04 25
1959.14 20
1959.24 19
1959.34 23
1959.44 31
1959.54 43
1959.65 58
1959.75 74
1959.85 90
1959.95 105
1960.05 117
1960.15 127
1960.25 133
1960.36 135
1960.46 134
1960.56 130
1960.66 124
1960.76 115
1960.86 103
1960.96 87
1961.07 69
1961.17 48
1961.27 26
1961.37 5
1961.47 0
1961.57 0
1961.68 0
1961.78 0
1961.88 0
1961.98 2
1962.08 10
1962.18 14
1962.28 13
1962.39 10
1962.49 5
1962.59 3
1962.69 5
1962.79 14
1962.89 29
1963.00 46
1963.10 63
1963.20 76
1963.30 83
1963.40 84
1963.50 80
1963.61 72
1963.71 62
1963.81 54
1963.91 47
1964.01 43
1964.11 41
1964.21 40
1964.32 41
1964.42 42
1964.52 46
1964.62 52
1964.72 63
1964.82 78
1964.93 97
1965.03 119
1965.13 142
1965.23 161
1965.33 174
1965.43 180
1965.54 178
1965.64 170
1965.74 157
1965.84 144
1965.94 133
1966.04 126
1966.15 123
1966.25 124
1966.35 127
1966.45 129
1966.55 127
1966.65 120
1966.76 108
1966.86 92
1966.96 74
1967.06 58
1967.16 46
1967.26 40
1967.37 39
1967.47 44
1967.57 51
1967.67 58
1967.77 64
1967.87 66
1967.98 66
1968.08 64
1968.18 62
1968.28 61
1968.38 63
1968.48 67
1968.59 71
1968.69 77
1968.79 84
1968.89 92
1968.99 101
1969.10 114
1969.20 131
1969.30 151
1969.40 175
1969.50 200
1969.60 224
1969.71 247
1969.81 266
1969.91 283
1970.01 296
1970.11 307
1970.21 317
1970.32 327
1970.42 337
1970.52 348
1970.62 360
1970.72 372
1970.83 382
1970.93 390
1971.03 392
1971.13 388
1971.23 379
1971.33 366
1971.44 352
1971.54 340
1971.64 333
1971.74 332
1971.84 337
1971.94 345
1972.05 355
1972.15 365
1972.25 373
1972.35 377
1972.45 376
1972.56 372
1972.66 365
1972.76 355
1972.86 343
1972.96 329
1973.06 314
1973.17 300
1973.27 287
1973.37 276
1973.47 265
1973.57 254
1973.68 243
1973.78 231
1973.88 219
1973.98 208
1974.08 198
1974.19 190
1974.29 185
1974.39 183
1974.49 184
1974.59 185
1974.69 186
1974.80 185
1974.90 182
1975.00 177
1975.10 170
1975.20 160
1975.31 149
1975.41 139
1975.51 130
1975.61 125
1975.71 123
1975.82 126
1975.92 132
1976.02 140
1976.12 147
1976.22 153
1976.33 154
1976.43 153
1976.53 147
1976.63 139
1976.73 130
1976.83 119
1976.94 109
1977.04 99
1977.14 90
1977.24 82
1977.34 74
1977.45 67
1977.55 60
1977.65 52
1977.75 45
1977.85 38
1977.96 32
1978.06 27
1978.16 23
1978.26 19
1978.36 15
1978.47 8
1978.57 0
1978.67 0
1978.77 0
1978.87 0
1978.98 0
1979.08 0
1979.18 0
1979.28 0
1979.38 9
1979.49 25
1979.59 39
1979.69 52
1979.79 61
1979.89 67
1980.00 70
1980.10 70
1980.20 69
1980.30 68
1980.40 68
1980.51 70
1980.61 74
1980.71 81
1980.81 89
1980.91 99
1981.02 111
1981.12 125
1981.22 141
1981.32 158
1981.42 174
1981.53 189
1981.63 200
1981.73 207
1981.83 210
1981.94 210
1982.04 209
1982.14 207
1982.24 207
1982.34 207
1982.45 209
1982.55 209
1982.65 206
1982.75 198
1982.85 184
1982.96 165
1983.06 142
1983.16 118
1983.26 97
1983.36 82
1983.47 73
1983.57 71
1983.67 73
1983.77 78
1983.87 84
1983.98 88
1984.08 91
1984.18 93
1984.28 92
1984.39 92
1984.49 90
1984.59 90
1984.69 90
1984.79 93
1984.90 98
1985.00 106
1985.10 116
1985.20 127
1985.30 140
1985.41 154
1985.51 168
1985.61 184
1985.71 201
1985.82 219
1985.92 237
1986.02 253
1986.12 268
1986.22 281
1986.33 293
1986.43 306
1986.53 321
1986.63 339
1986.74 359
1986.84 379
1986.94 395
1987.04 406
1987.14 409
1987.25 405
1987.35 395
1987.45 382
1987.55 369
1987.66 358
1987.76 349
1987.86 341
1987.96 335
1988.06 328
1988.17 319
1988.27 308
1988.37 295
1988.47 280
1988.58 264
1988.68 247
1988.78 229
1988.88 211
1988.98 193
1989.09 176
1989.19 161
1989.29 149
1989.39 141
1989.50 136
1989.60 135
1989.70 137
1989.80 140
1989.90 142
1990.01 143
1990.11 140
1990.21 132
1990.31 119
1990.42 100
1990.52 78
1990.62 54
1990.72 32
1990.83 14
1990.93 3
1991.03 1
1991.13 7
1991.23 20
1991.34 36
1991.44 54
1991.54 71
1991.64 83
1991.75 91
1991.85 92
1991.95 86
1992.05 73
1992.16 56
1992.26 37
1992.36 18
1992.46 2
1992.56 0
1992.67 0
1992.77 0
1992.87 1
1992.97 13
1993.08 28
1993.18 43
1993.28 59
1993.38 77
1993.49 97
1993.59 119
1993.69 143
1993.79 167
1993.90 190
1994.00 211
1994.10 227
1994.20 238
1994.30 244
1994.41 246
1994.51 245
1994.61 244
1994.71 243
1994.82 244
1994.92 246
1995.02 247
1995.12 246
1995.23 242
1995.33 235
1995.43 225
1995.53 214
1995.64 204
1995.74 197
1995.84 191
1995.94 187
1996.05 183
1996.15 178
1996.25 171
1996.35 163
1996.46 153
1996.56 142
1996.66 129
1996.76 112
1996.87 92
1996.97 69
1997.07 43
1997.17 19
1997.28 1
1997.38 0
1997.48 0
1997.58 0
1997.68 15
1997.79 34
1997.89 52
1997.99 64
1998.09 71
1998.20 72
1998.30 71
1998.40 69
1998.50 69
1998.61 72
1998.71 77
1998.81 83
1998.91 88
1999.02 92
1999.12 93
1999.22 92
1999.32 90
1999.43 85
1999.53 78
1999.63 67
1999.73 54
1999.84 37
1999.94 20
2000.04 4
2000.15 0
2000.25 0
2000.35 0
2000.45 0
2000.56 0
2000.66 0
2000.76 0
2000.86 2
2000.97 2
2001.07 3
2001.17 6
2001.27 12
2001.38 21
2001.48 32
2001.58 45
2001.68 57
2001.79 68
2001.89 78
2001.99 85
2002.09 90
2002.20 94
2002.30 97
2002.40 101
2002.50 105
2002.61 110
2002.71 116
2002.81 122
2002.91 128
2003.02 134
2003.12 139
2003.22 144
2003.32 148
2003.43 151
2003.53 155
2003.63 160
2003.74 166
2003.84 172
2003.94 175
2004.04 174
2004.15 168
2004.25 157
2004.35 142
2004.45 124
2004.56 107
2004.66 93
2004.76 82
2004.86 75
2004.97 71
2005.07 70
2005.17 70
2005.28 71
2005.38 74
2005.48 78
2005.58 83
2005.69 88
2005.79 92
2005.89 96
2005.99 98
2006.10 98
2006.20 94
2006.30 86
2006.40 76
2006.51 64
2006.61 51
2006.71 41
2006.82 34
2006.92 33
2007.02 37
2007.12 45
2007.23 54
2007.33 64
2007.43 70
2007.53 71
2007.64 66
2007.74 55
2007.84 41
2007.95 25
2008.05 11
2008.15 1
2008.25 0
2008.36 3
2008.46 16
2008.56 34
2008.66 54
2008.77 74
2008.87 93
2008.97 109
2009.08 122
2009.18 135
2009.28 149
2009.38 165
2009.49 183
2009.59 203
2009.69 222
2009.80 238
2009.90 248
2010.00 251
2010.10 246
2010.21 233
2010.31 214
2010.41 191
2010.51 168
2010.62 148
2010.72 133
2010.82 125
2010.93 125
2011.03 132
2011.13 145
2011.23 162
2011.34 180
2011.44 197
2011.54 211
2011.65 221
2011.75 225
2011.85 224
2011.95 217
2012.06 206
2012.16 192
2012.26 178
2012.37 164
2012.47 154
2012.57 147
2012.67 144
2012.78 142
2012.88 141
2012.98 140
2013.09 140
2013.19 140
2013.29 143
2013.39 148
2013.50 157
2013.60 169
2013.70 181
2013.81 193
2013.91 201
2014.01 202
2014.11 197
2014.22 186
2014.32 172
2014.42 157
2014.53 145
2014.63 139
2014.73 139
2014.83 146
2014.94 155
2015.04 164
2015.14 169
2015.25 167
2015.35 158
2015.45 144
2015.56 127
2015.66 112
2015.76 103
2015.86 101
2015.97 107
2016.07 118
2016.17 133
2016.28 149
2016.38 163
2016.48 174
2016.58 182
2016.69 186
2016.79 187
2016.89 184
2017.00 179
2017.10 170
2017.20 159
2017.31 145
2017.41 129
2017.51 113
2017.61 96
2017.72 81
2017.82 67
2017.92 56
2018.03 49
2018.13 46
2018.23 48
2018.34 55
2018.44 66
2018.54 77
2018.64 87
2018.75 93
2018.85 94
2018.95 89
2019.06 82
2019.16 74
2019.26 68
2019.37 67
2019.47 69
2019.57 74
2019.67 79
2019.78 83
2019.88 85
2019.98 86
2020.09 88
2020.19 93
2020.29 102
2020.40 116
2020.50 133
2020.60 152
2020.71 170
2020.81 183
2020.91 191
2021.01 191
2021.12 184
2021.22 171
2021.32 155
2021.43 138
2021.53 124
2021.63 113
2021.74 106
2021.84 105
2021.94 106
2022.05 109
2022.15 112
2022.25 114
2022.35 117
2022.46 120
2022.56 125
2022.66 132
2022.77 140
2022.87 149
2022.97 158
2023.08 165
2023.18 168
2023.28 169
2023.39 166
2023.49 162
2023.59 154
2023.70 145
2023.80 135
2023.90 125
2024.00 115
2024.11 106
2024.21 99
2024.31 94
2024.42 90
2024.52 88
2024.62 86
2024.73 84
2024.83 83
2024.93 83
2025.04 85
2025.14 89
2025.24 95
2025.35 103
2025.45 110
2025.55 116
2025.66 119
2025.76 118
2025.86 115
2025.96 110
2026.07 104
2026.17 98
2026.27 93
2026.38 90
2026.48 88
2026.58 88
2026.69 89
2026.79 90
2026.89 88
2027.00 84
2027.10 76
2027.20 64
2027.31 51
2027.41 37
2027.51 25
2027.62 17
2027.72 11
2027.82 7
2027.93 4
2028.03 0
2028.13 0
2028.24 0
2028.34 0
2028.44 0
2028.55 0
2028.65 0
2028.75 0
2028.86 10
2028.96 25
2029.06 39
2029.17 51
2029.27 60
2029.37 68
2029.48 74
2029.58 82
2029.68 91
2029.78 100
2029.89 109
2029.99 114
2030.09 115
2030.20 111
2030.30 101
2030.40 86
2030.51 70
2030.61 55
2030.71 41
2030.82 30
2030.92 22
2031.02 17
2031.13 13
2031.23 10
2031.33 7
2031.44 6
2031.54 8
2031.64 15
2031.75 27
2031.85 44
2031.95 64
2032.06 85
2032.16 106
2032.26 123
2032.37 135
2032.47 141
2032.57 143
2032.68 142
2032.78 141
2032.88 141
2032.99 144
2033.09 150
2033.20 158
2033.30 165
2033.40 171
2033.51 174
2033.61 173
2033.71 168
2033.82 161
2033.92 154
2034.02 148
2034.13 146
2034.23 147
2034.33 150
2034.44 154
2034.54 157
2034.64 157
2034.75 153
2034.85 144
2034.95 130
2035.06 113
2035.16 92
2035.26 72
2035.37 53
2035.47 40
2035.57 33
2035.68 33
2035.78 41
2035.88 54
2035.99 69
2036.09 83
2036.19 93
2036.30 97
2036.40 95
2036.50 86
2036.61 74
2036.71 60
2036.82 48
2036.92 40
2037.02 38
2037.13 42
2037.23 53
2037.33 71
2037.44 93
2037.54 116
2037.64 138
2037.75 155
2037.85 168
2037.95 176
2038.06 182
2038.16 186
2038.26 191
2038.37 197
2038.47 204
2038.57 208
2038.68 208
2038.78 204
2038.89 196
2038.99 184
2039.09 172
2039.20 160
2039.30 149
2039.40 140
2039.51 130
2039.61 120
2039.71 110
2039.82 100
2039.92 91
2040.02 85
2040.13 80
2040.23 77
2040.33 75
2040.44 71
2040.54 67
2040.65 60
2040.75 53
2040.85 47
2040.96 41
2041.06 39
2041.16 39
2041.27 40
2041.37 43
2041.47 43
2041.58 41
2041.68 34
2041.78 22
2041.89 7
2041.99 0
2042.10 0
2042.20 0
2042.30 0
2042.41 0
2042.51 0
2042.61 0
2042.72 6
2042.82 15
2042.92 21
2043.03 25
2043.13 26
2043.24 26
2043.34 27
2043.44 29
2043.55 32
2043.65 34
2043.75 34
2043.86 33
2043.96 32
2044.06 32
2044.17 35
2044.27 43
2044.38 55
2044.48 71
2044.58 87
2044.69 101
2044.79 110
2044.89 113
2045.00 110
2045.10 101
2045.21 89
2045.31 77
2045.41 66
2045.52 58
2045.62 52
2045.72 47
2045.83 45
2045.93 44
2046.03 46
2046.14 52
2046.24 64
2046.35 81
2046.45 104
2046.55 131
2046.66 159
2046.76 186
2046.86 209
2046.97 228
2047.07 243
2047.18 253
2047.28 258
2047.38 259
2047.49 256
2047.59 247
2047.69 232
2047.80 213
2047.90 192
2048.01 172
2048.11 156
2048.21 143
2048.32 134
2048.42 128
2048.52 123
2048.63 117
2048.73 108
2048.84 98
2048.94 87
2049.04 79
2049.15 74
2049.25 75
2049.35 80
2049.46 89
2049.56 100
2049.67 111
2049.77 118
2049.87 122
2049.98 122
2050.08 117
2050.19 109
2050.29 98
2050.39 85
2050.50 72
2050.60 59
2050.70 48
2050.81 39
2050.91 34
2051.02 34
2051.12 40
2051.22 49
2051.33 61
2051.43 72
2051.53 80
2051.64 83
2051.74 80
2051.85 72
2051.95 62
2052.05 51
2052.16 43
2052.26 40
2052.37 41
2052.47 47
2052.57 57
2052.68 69
2052.78 81
2052.89 93
2052.99 104
2053.09 114
2053.20 123
2053.30 129
2053.40 135
2053.51 138
2053.61 140
2053.72 140
2053.82 138
2053.92 132
2054.03 123
2054.13 110
2054.24 95
2054.34 79
2054.44 63
2054.55 49
2054.65 38
2054.76 32
2054.86 29
2054.96 30
2055.07 33
2055.17 37
2055.28 41
2055.38 44
2055.48 46
2055.59 45
2055.69 42
2055.79 36
2055.90 29
2056.00 21
2056.11 12
2056.21 4
2056.31 0
2056.42 0
2056.52 0
2056.63 0
2056.73 0
2056.83 0
2056.94 0
2057.04 0
2057.15 0
2057.25 6
2057.35 17
2057.46 29
2057.56 41
2057.67 51
2057.77 60
2057.87 67
2057.98 74
2058.08 82
2058.19 91
2058.29 101
2058.39 109
2058.50 113
2058.60 114
2058.71 110
2058.81 102
2058.91 92
2059.02 83
2059.12 77
2059.23 73
2059.33 72
2059.43 73
2059.54 73
2059.64 74
2059.75 76
2059.85 79
2059.96 84
2060.06 92
2060.16 102
2060.27 112
2060.37 120
2060.48 123
2060.58 119
2060.68 109
2060.79 95
2060.89 78
2061.00 64
2061.10 54
2061.20 53
2061.31 58
2061.41 70
2061.52 85
2061.62 99
2061.72 110
2061.83 116
2061.93 115
2062.04 110
2062.14 101
2062.25 91
2062.35 83
2062.45 78
2062.56 77
2062.66 80
2062.77 85
2062.87 90
2062.97 95
2063.08 98
2063.18 97
2063.29 92
2063.39 84
2063.49 74
2063.60 61
2063.70 48
2063.81 34
2063.91 22
2064.02 11
2064.12 4
2064.22 0
2064.33 1
2064.43 8
2064.54 19
2064.64 33
2064.74 50
2064.85 64
2064.95 75
2065.06 80
2065.16 79
2065.27 71
2065.37 57
2065.47 41
2065.58 25
2065.68 9
2065.79 0
2065.89 0
2066.00 0
2066.10 0
2066.20 0
2066.31 0
2066.41 5
2066.52 25
2066.62 49
2066.72 75
2066.83 100
2066.93 123
2067.04 143
2067.14 159
2067.25 170
2067.35 176
2067.45 178
2067.56 175
2067.66 171
2067.77 164
2067.87 158
2067.98 153
2068.08 150
2068.18 148
2068.29 146
2068.39 144
2068.50 139
2068.60 133
2068.71 126
2068.81 119
2068.91 116
2069.02 118
2069.12 124
2069.23 135
2069.33 147
2069.44 159
2069.54 167
2069.64 172
2069.75 172
2069.85 169
2069.96 163
2070.06 157
2070.17 151
2070.27 148
2070.37 145
2070.48 142
2070.58 139
2070.69 135
2070.79 129
2070.90 122
2071.00 115
2071.10 109
2071.21 104
2071.31 104
2071.42 110
2071.52 120
2071.63 136
2071.73 155
2071.84 176
2071.94 197
2072.04 215
2072.15 228
2072.25 235
2072.36 237
2072.46 235
2072.57 229
2072.67 220
2072.77 209
2072.88 198
2072.98 185
2073.09 171
2073.19 156
2073.30 142
2073.40 131
2073.51 121
2073.61 114
2073.71 107
2073.82 99
2073.92 90
2074.03 78
2074.13 63
2074.24 47
2074.34 32
2074.44 20
2074.55 13
2074.65 11
2074.76 12
2074.86 16
2074.97 20
2075.07 22
2075.18 20
2075.28 13
2075.38 3
2075.49 0
2075.59 0
2075.70 0
2075.80 0
2075.91 0
2076.01 0
2076.12 0
2076.22 6
2076.33 17
2076.43 26
2076.53 35
2076.64 45
2076.74 56
2076.85 70
2076.95 86
2077.06 102
2077.16 116
2077.27 125
2077.37 129
2077.47 128
2077.58 122
2077.68 113
2077.79 103
2077.89 92
2078.00 82
2078.10 73
2078.21 66
2078.31 60
2078.42 55
2078.52 54
2078.62 55
2078.73 60
2078.83 67
2078.94 76
2079.04 86
2079.15 97
2079.25 108
2079.36 119
2079.46 130
2079.56 140
2079.67 148
2079.77 156
2079.88 161
2079.98 165
2080.09 168
2080.19 170
2080.30 171
2080.40 171
2080.51 170
2080.61 165
2080.72 159
2080.82 149
2080.92 136
2081.03 123
2081.13 109
2081.24 96
2081.34 84
2081.45 75
2081.55 67
2081.66 60
2081.76 55
2081.87 51
2081.97 47
2082.08 44
2082.18 41
2082.28 41
2082.39 42
2082.49 46
2082.60 53
2082.70 62
2082.81 73
2082.91 86
2083.02 99
2083.12 111
2083.23 121
2083.33 129
2083.44 134
2083.54 135
2083.64 133
2083.75 129
2083.85 123
2083.96 117
2084.06 111
2084.17 105
2084.27 101
2084.38 97
2084.48 95
2084.59 94
2084.69 96
2084.80 100
2084.90 107
2085.01 115
2085.11 124
2085.21 129
2085.32 131
2085.42 126
2085.53 116
2085.63 102
2085.74 85
2085.84 69
2085.95 55
2086.05 46
2086.16 41
2086.26 39
2086.37 38
2086.47 38
2086.58 36
2086.68 32
2086.79 24
2086.89 13
2087.00 0
2087.10 0
2087.20 0
2087.31 0
2087.41 0
2087.52 0
2087.62 0
2087.73 0
2087.83 10
2087.94 25
2088.04 36
2088.15 43
2088.25 46
2088.36 46
2088.46 44
2088.57 41
2088.67 41
2088.78 43
2088.88 47
2088.99 52
2089.09 60
2089.20 68
2089.30 75
2089.40 82
2089.51 86
2089.61 86
2089.72 82
2089.82 75
2089.93 65
2090.03 54
2090.14 45
2090.24 38
2090.35 36
2090.45 37
2090.56 39
2090.66 41
2090.77 41
2090.87 36
2090.98 28
2091.08 16
2091.19 4
2091.29 0
2091.40 0
2091.50 0
2091.61 0
2091.71 0
2091.82 0
2091.92 4
2092.03 9
2092.13 11
2092.24 11
2092.34 9
2092.45 6
2092.55 3
2092.65 1
2092.76 0
2092.86 1
2092.97 2
2093.07 3
2093.18 4
2093.28 4
2093.39 4
2093.49 4
2093.60 6
2093.70 11
2093.81 17
2093.91 25
2094.02 34
2094.12 43
2094.23 49
2094.33 55
2094.44 59
2094.54 62
2094.65 66
2094.75 71
2094.86 76
2094.96 82
2095.07 90
2095.17 99
2095.28 111
2095.38 123
2095.49 135
2095.59 144
2095.70 148
2095.80 145
2095.91 135
2096.01 119
2096.12 98
2096.22 74
2096.33 49
2096.43 27
2096.54 8
2096.64 0
2096.75 0
2096.85 0
2096.96 0
2097.06 10
2097.17 30
2097.27 54
2097.38 78
2097.48 101
2097.59 121
2097.69 136
2097.80 146
2097.90 151
2098.01 152
2098.11 149
2098.22 144
2098.32 140
2098.43 140
2098.53 145
2098.64 157
2098.74 175
2098.85 196
2098.95 218
2099.06 238
2099.16 250
2099.27 255
2099.37 252
2099.48 241
2099.58 225
2099.69 205
2099.79 185
2099.90 167
2100.00 152
2100.11 142
2100.21 137
2100.32 139
2100.42 146
2100.53 159
2100.63 174
2100.74 188
2100.84 198
2100.95 202
2101.05 199
2101.16 189
2101.26 172
2101.37 152
2101.47 132
2101.58 112
2101.68 94
2101.79 78
2101.89 64
2102.00 52
2102.11 40
2102.21 30
2102.32 22
2102.42 17
2102.53 15
2102.63 17
2102.74 24
2102.84 36
2102.95 54
2103.05 76
2103.16 101
2103.26 126
2103.37 149
2103.47 168
2103.58 181
2103.68 188
2103.79 189
2103.89 186
2104.00 182
2104.10 177
2104.21 172
2104.31 167
2104.42 159
2104.52 151
2104.63 141
2104.73 131
2104.84 123
2104.94 118
2105.05 117
2105.15 120
2105.26 126
2105.37 136
2105.47 148
2105.58 162
2105.68 179
2105.79 199
2105.89 221
2106.00 242
2106.10 259
2106.21 271
2106.31 274
2106.42 268
2106.52 251
2106.63 228
2106.73 199
2106.84 169
2106.94 140
2107.05 116
2107.15 98
2107.26 87
2107.36 81
2107.47 80
2107.57 81
2107.68 81
2107.79 80
2107.89 76
2108.00 71
2108.10 65
2108.21 61
2108.31 58
2108.42 59
2108.52 61
2108.63 65
2108.73 70
2108.84 75
2108.94 80
2109.05 85
2109.15 90
2109.26 95
2109.36 100
2109.47 104
2109.58 108
2109.68 109
2109.79 108
2109.89 104
2110.00 98
2110.10 89
2110.21 77
2110.31 65
2110.42 53
2110.52 43
2110.63 36
2110.73 34
2110.84 36
2110.94 42
2111.05 51
2111.16 62
2111.26 74
2111.37 85
2111.47 94
2111.58 101
2111.68 106
2111.79 108
2111.89 107
2112.00 103
2112.10 96
2112.21 86
2112.31 73
2112.42 60
2112.53 47
2112.63 34
2112.74 24
2112.84 16
2112.95 9
2113.05 4
2113.16 0
2113.26 0
2113.37 0
2113.47 0
2113.58 0
2113.68 0
2113.79 5
2113.90 10
2114.00 12
2114.11 11
2114.21 6
2114.32 0
2114.42 0
2114.53 0
2114.63 0
2114.74 0
2114.84 8
2114.95 18
2115.05 28
2115.16 38
2115.27 47
2115.37 55
2115.48 63
2115.58 71
2115.69 77
2115.79 80
2115.90 81
2116.00 78
2116.11 75
2116.21 72
2116.32 71
2116.43 74
2116.53 81
2116.64 93
2116.74 106
2116.85 119
2116.95 128
2117.06 134
2117.16 136
2117.27 136
2117.38 135
2117.48 137
2117.59 140
2117.69 147
2117.80 154
2117.90 160
2118.01 163
2118.11 160
2118.22 152
2118.32 139
2118.43 125
2118.54 110
2118.64 97
2118.75 88
2118.85 82
2118.96 81
2119.06 85
2119.17 92
2119.27 103
2119.38 118
2119.49 136
2119.59 154
2119.70 173
2119.80 189
2119.91 203
2120.01 213
2120.12 219
2120.22 222
2120.33 224
2120.44 224
2120.54 225
2120.65 224
2120.75 223
2120.86 220
2120.96 216
2121.07 211
2121.18 206
2121.28 201
2121.39 198
2121.49 197
2121.60 196
2121.70 194
2121.81 192
2121.91 190
2122.02 187
2122.13 185
2122.23 185
2122.34 185
2122.44 186
2122.55 186
2122.65 183
2122.76 176
2122.86 162
2122.97 145
2123.08 126
2123.18 107
2123.29 93
2123.39 87
2123.50 89
2123.60 99
2123.71 114
2123.82 132
2123.92 150
2124.03 163
2124.13 172
2124.24 175
2124.34 174
2124.45 171
2124.56 167
2124.66 163
2124.77 161
2124.87 160
2124.98 160
2125.08 160
2125.19 161
2125.30 161
2125.40 160
2125.51 157
2125.61 154
2125.72 148
2125.82 142
2125.93 136
2126.04 131
2126.14 127
2126.25 124
2126.35 121
2126.46 117
2126.56 111
2126.67 102
2126.78 90
2126.88 75
2126.99 61
2127.09 49
2127.20 41
2127.30 37
2127.41 37
2127.52 41
2127.62 46
2127.73 52
2127.83 57
2127.94 60
2128.04 61
2128.15 60
2128.26 59
2128.36 56
2128.47 52
2128.57 50
2128.68 49
2128.78 51
2128.89 55
2129.00 62
2129.10 70
2129.21 79
2129.31 87
2129.42 91
2129.53 93
2129.63 91
2129.74 88
2129.84 85
2129.95 83
2130.05 81
2130.16 81
2130.27 79
2130.37 74
2130.48 66
2130.58 53
2130.69 37
2130.80 19
2130.90 1
2131.01 0
2131.11 0
2131.22 0
2131.32 0
2131.43 0
2131.54 0
2131.64 0
2131.75 0
2131.85 6
2131.96 20
2132.07 36
2132.17 53
2132.28 73
2132.38 94
2132.49 116
2132.59 139
2132.70 162
2132.81 182
2132.91 196
2133.02 203
2133.12 200
2133.23 187
2133.34 167
2133.44 141
2133.55 115
2133.65 91
2133.76 75
2133.87 68
2133.97 70
2134.08 79
2134.18 93
2134.29 108
2134.40 121
2134.50 130
2134.61 134
2134.71 134
2134.82 133
2134.92 132
2135.03 133
2135.14 135
2135.24 139
2135.35 144
2135.45 146
2135.56 146
2135.67 141
2135.77 132
2135.88 120
2135.98 108
2136.09 96
2136.20 88
2136.30 82
2136.41 80
2136.51 80
2136.62 82
2136.73 85
2136.83 88
2136.94 91
2137.04 95
2137.15 99
2137.26 103
2137.36 107
2137.47 109
2137.57 108
2137.68 105
2137.79 99
2137.89 91
2138.00 83
2138.10 75
2138.21 67
2138.32 60
2138.42 52
2138.53 43
2138.63 31
2138.74 17
2138.85 3
2138.95 0
2139.06 0
2139.16 0
2139.27 0
2139.38 0
2139.48 0
2139.59 0
2139.69 0
2139.80 17
2139.91 44
2140.01 74
2140.12 107
2140.23 139
2140.33 168
2140.44 190
2140.54 205
2140.65 213
2140.76 217
2140.86 217
2140.97 217
2141.07 216
2141.18 216
2141.29 214
2141.39 212
2141.50 208
2141.60 202
2141.71 196
2141.82 190
2141.92 184
2142.03 178
2142.13 169
2142.24 159
2142.35 144
2142.45 127
2142.56 108
2142.67 90
2142.77 73
2142.88 60
2142.98 52
2143.09 50
2143.20 53
2143.30 62
2143.41 74
2143.51 88
2143.62 103
2143.73 118
2143.83 130
2143.94 140
2144.05 146
2144.15 149
2144.26 149
2144.36 144
2144.47 137
2144.58 128
2144.68 120
2144.79 112
2144.89 108
2145.00 106
2145.11 107
2145.21 112
2145.32 117
2145.43 124
2145.53 131
2145.64 138
2145.74 145
2145.85 153
2145.96 160
2146.06 166
2146.17 168
2146.28 166
2146.38 158
2146.49 144
2146.59 123
2146.70 98
2146.81 71
2146.91 45
2147.02 24
2147.13 11
2147.23 7
2147.34 13
2147.44 29
2147.55 50
2147.66 75
2147.76 98
2147.87 119
2147.98 135
2148.08 145
2148.19 152
2148.29 155
2148.40 158
2148.51 162
2148.61 166
2148.72 171
2148.83 175
2148.93 177
2149.04 177
2149.14 173
2149.25 166
2149.36 155
2149.46 143
2149.57 129
2149.68 115
2149.78 105
2149.89 99
2149.99 98
2150.10 103
2150.21 112
2150.31 122
2150.42 133
2150.53 140
2150.63 142
2150.74 141
2150.85 135
2150.95 128
2151.06 121
2151.16 115
2151.27 109
2151.38 105
2151.48 101
2151.59 97
2151.70 92
2151.80 88
2151.91 86
2152.02 88
2152.12 97
2152.23 112
2152.33 133
2152.44 160
2152.55 188
2152.65 215
2152.76 235
2152.87 245
2152.97 244
2153.08 232
2153.19 211
2153.29 184
2153.40 156
2153.50 130
2153.61 108
2153.72 92
2153.82 82
2153.93 75
2154.04 70
2154.14 67
2154.25 66
2154.36 67
2154.46 71
2154.57 79
2154.68 92
2154.78 108
2154.89 127
2154.99 145
2155.10 160
2155.21 169
2155.31 173
2155.42 171
2155.53 166
2155.63 158
2155.74 151
2155.85 144
2155.95 139
2156.06 135
2156.17 129
2156.27 123
2156.38 115
2156.48 106
2156.59 96
2156.70 87
2156.80 78
2156.91 73
2157.02 71
2157.12 75
2157.23 84
2157.34 100
2157.44 121
2157.55 145
2157.66 167
2157.76 185
2157.87 195
2157.98 196
2158.08 189
2158.19 177
2158.30 164
2158.40 153
2158.51 145
2158.61 142
2158.72 141
2158.83 140
2158.93 137
2159.04 130
2159.15 120
2159.25 106
2159.36 91
2159.47 78
2159.57 69
2159.68 66
2159.79 69
2159.89 79
2160.00 96
2160.11 117
2160.21 140
2160.32 163
2160.43 185
2160.53 202
2160.64 217
2160.75 227
2160.85 233
2160.96 235
2161.07 232
2161.17 223
2161.28 208
2161.39 186
2161.49 161
2161.60 135
2161.71 110
2161.81 91
2161.92 79
2162.02 74
2162.13 76
2162.24 82
2162.34 89
2162.45 94
2162.56 94
2162.66 89
2162.77 79
2162.88 63
2162.98 44
2163.09 25
2163.20 9
2163.30 0
2163.41 0
2163.52 0
2163.62 5
2163.73 16
2163.84 28
2163.94 36
2164.05 39
2164.16 34
2164.26 25
2164.37 12
2164.48 0
2164.58 0
2164.69 0
2164.80 0
2164.90 13
2165.01 34
2165.12 56
2165.22 77
2165.33 94
2165.44 105
2165.54 109
2165.65 108
2165.76 105
2165.86 102
2165.97 100
2166.08 101
2166.18 105
2166.29 111
2166.40 118
2166.50 126
2166.61 135
2166.72 145
2166.83 156
2166.93 167
2167.04 178
2167.15 186
2167.25 191
2167.36 190
2167.47 182
2167.57 168
2167.68 149
2167.79 127
2167.89 103
2168.00 81
2168.11 60
2168.21 43
2168.32 30
2168.43 21
2168.53 16
2168.64 13
2168.75 15
2168.85 19
2168.96 26
2169.07 34
2169.17 44
2169.28 53
2169.39 60
2169.49 64
2169.60 63
2169.71 56
2169.81 45
2169.92 31
2170.03 15
2170.13 0
2170.24 0
2170.35 0
2170.46 0
2170.56 0
2170.67 0
2170.78 0
2170.88 0
2170.99 7
2171.10 35
2171.20 63
2171.31 86
2171.42 104
2171.52 117
2171.63 125
2171.74 133
2171.84 142
2171.95 155
2172.06 174
2172.16 198
2172.27 226
2172.38 256
2172.49 286
2172.59 313
2172.70 334
2172.81 347
2172.91 352
2173.02 347
2173.13 334
2173.23 315
2173.34 292
2173.45 270
2173.55 250
2173.66 234
2173.77 223
2173.87 216
2173.98 210
2174.09 205
2174.20 199
2174.30 190
2174.41 179
2174.52 168
2174.62 159
2174.73 153
2174.84 151
2174.94 154
2175.05 161
2175.16 170
2175.26 181
2175.37 189
2175.48 195
2175.59 196
2175.69 191
2175.80 182
2175.91 167
2176.01 149
2176.12 129
2176.23 108
2176.33 86
2176.44 66
2176.55 47
2176.66 32
2176.76 22
2176.87 16
2176.98 16
2177.08 20
2177.19 28
2177.30 37
2177.40 45
2177.51 51
2177.62 54
2177.72 56
2177.83 58
2177.94 61
2178.05 69
2178.15 80
2178.26 95
2178.37 113
2178.47 132
2178.58 150
2178.69 164
2178.80 172
2178.90 170
2179.01 160
2179.12 141
2179.22 116
2179.33 87
2179.44 61
2179.54 39
2179.65 26
2179.76 22
2179.87 25
2179.97 34
2180.08 44
2180.19 52
2180.29 55
2180.40 52
2180.51 45
2180.61 36
2180.72 28
2180.83 23
2180.94 23
2181.04 28
2181.15 36
2181.26 45
2181.36 52
2181.47 57
2181.58 59
2181.69 59
2181.79 59
2181.90 59
2182.01 61
2182.11 66
2182.22 73
2182.33 82
2182.44 94
2182.54 109
2182.65 128
2182.76 151
2182.86 178
2182.97 205
2183.08 230
2183.19 251
2183.29 264
2183.40 267
2183.51 259
2183.61 243
2183.72 220
2183.83 193
2183.94 164
2184.04 138
2184.15 114
2184.26 95
2184.36 79
2184.47 67
2184.58 59
2184.69 53
2184.79 50
2184.90 49
2185.01 51
2185.11 56
2185.22 62
2185.33 69
2185.44 77
2185.54 83
2185.65 90
2185.76 95
2185.86 99
2185.97 101
2186.08 103
2186.19 103
2186.29 100
2186.40 96
2186.51 92
2186.61 91
2186.72 93
2186.83 100
2186.94 111
2187.04 124
2187.15 136
2187.26 143
2187.37 144
2187.47 137
2187.58 125
2187.69 109
2187.79 94
2187.90 84
2188.01 80
2188.12 81
2188.22 88
2188.33 95
2188.44 101
2188.55 102
2188.65 97
2188.76 87
2188.87 73
2188.97 60
2189.08 49
2189.19 43
2189.30 44
2189.40 51
2189.51 62
2189.62 74
2189.73 86
2189.83 95
2189.94 101
2190.05 102
2190.15 100
2190.26 96
2190.37 92
2190.48 91
2190.58 93
2190.69 99
2190.80 111
2190.91 128
2191.01 148
2191.12 172
2191.23 197
2191.33 221
2191.44 242
2191.55 259
2191.66 269
2191.76 273
2191.87 270
2191.98 264
2192.09 258
2192.19 256
2192.30 259
2192.41 269
2192.52 283
2192.62 301
2192.73 317
2192.84 328
2192.95 332
2193.05 327
2193.16 316
2193.27 302
2193.37 287
2193.48 276
2193.59 269
2193.70 269
2193.80 274
2193.91 279
2194.02 280
2194.13 276
2194.23 263
2194.34 241
2194.45 212
2194.56 178
2194.66 146
2194.77 118
2194.88 99
2194.99 90
2195.09 89
2195.20 96
2195.31 107
2195.42 119
2195.52 130
2195.63 139
2195.74 145
2195.84 148
2195.95 150
2196.06 150
2196.17 150
2196.27 151
2196.38 155
2196.49 160
2196.60 167
2196.70 175
2196.81 181
2196.92 182
2197.03 179
2197.13 168
2197.24 152
2197.35 131
2197.46 109
2197.56 90
2197.67 75
2197.78 67
2197.89 66
2197.99 71
2198.10 78
2198.21 84
2198.32 87
2198.42 87
2198.53 82
2198.64 76
2198.75 71
2198.85 69
2198.96 69
2199.07 73
2199.18 78
2199.28 81
2199.39 81
2199.50 78
2199.61 71
2199.71 65
2199.82 61
2199.93 63
2200.04 72
2200.14 88
2200.25 109
2200.36 132
2200.47 153
2200.57 172
2200.68 184
2200.79 190
2200.90 189
2201.01 182
2201.11 172
2201.22 161
2201.33 149
2201.44 140
2201.54 133
2201.65 128
2201.76 124
2201.87 120
2201.97 112
2202.08 99
2202.19 83
2202.30 64
2202.40 45
2202.51 29
2202.62 19
2202.73 16
2202.83 20
2202.94 30
2203.05 42
2203.16 52
2203.26 58
2203.37 56
2203.48 45
2203.59 28
2203.70 6
2203.80 0
2203.91 0
2204.02 0
2204.13 0
2204.23 0
2204.34 0
2204.45 0
2204.56 6
2204.66 21
2204.77 33
2204.88 40
2204.99 44
2205.09 45
2205.20 46
2205.31 46
2205.42 48
2205.53 52
2205.63 58
2205.74 64
2205.85 72
2205.96 79
2206.06 86
2206.17 91
2206.28 94
2206.39 94
2206.49 91
2206.60 83
2206.71 73
2206.82 60
2206.93 48
2207.03 39
2207.14 34
2207.25 34
2207.36 40
2207.46 50
2207.57 61
2207.68 73
2207.79 84
2207.89 93
2208.00 101
2208.11 108
2208.22 115
2208.33 122
2208.43 130
2208.54 141
2208.65 153
2208.76 166
2208.86 180
2208.97 193
2209.08 205
2209.19 213
2209.30 217
2209.40 216
2209.51 212
2209.62 206
2209.73 197
2209.83 187
2209.94 175
2210.05 162
2210.16 147
2210.27 130
2210.37 112
2210.48 95
2210.59 81
2210.70 72
2210.80 68
2210.91 72
2211.02 82
2211.13 96
2211.24 112
2211.34 128
2211.45 144
2211.56 158
2211.67 171
2211.78 182
2211.88 191
2211.99 199
2212.10 205
2212.21 208
2212.31 209
2212.42 207
2212.53 205
2212.64 203
2212.75 205
2212.85 210
2212.96 219
2213.07 231
2213.18 243
2213.28 253
2213.39 259
2213.50 258
2213.61 251
2213.72 241
2213.82 228
2213.93 216
2214.04 205
2214.15 197
2214.26 191
2214.36 187
2214.47 184
2214.58 180
2214.69 176
2214.80 173
2214.90 170
2215.01 168
2215.12 167
2215.23 167
2215.33 166
2215.44 162
2215.55 153
2215.66 140
2215.77 121
2215.87 100
2215.98 78
2216.09 58
2216.20 44
2216.31 37
2216.41 36
2216.52 41
2216.63 49
2216.74 58
2216.85 64
2216.95 67
2217.06 67
2217.17 63
2217.28 58
2217.39 52
2217.49 48
2217.60 46
2217.71 47
2217.82 49
2217.93 50
2218.03 50
2218.14 47
2218.25 41
2218.36 32
2218.47 22
2218.57 13
2218.68 9
2218.79 10
2218.90 18
2219.01 32
2219.11 53
2219.22 76
2219.33 99
2219.44 118
2219.55 131
2219.65 139
2219.76 141
2219.87 140
2219.98 137
2220.09 135
2220.19 135
2220.30 136
2220.41 138
2220.52 139
2220.63 140
2220.73 139
2220.84 136
2220.95 131
2221.06 125
2221.17 118
2221.27 111
2221.38 106
2221.49 103
2221.60 101
2221.71 99
2221.81 98
2221.92 95
2222.03 90
2222.14 83
2222.25 74
2222.36 63
2222.46 52
2222.57 41
2222.68 30
2222.79 22
2222.90 15
2223.00 11
2223.11 9
2223.22 9
2223.33 11
2223.44 14
2223.54 18
2223.65 23
2223.76 29
2223.87 36
2223.98 46
2224.08 55
2224.19 64
2224.30 72
2224.41 76
2224.52 78
2224.63 76
2224.73 74
2224.84 71
2224.95 71
2225.06 74
2225.17 80
2225.27 86
2225.38 92
2225.49 95
2225.60 95
2225.71 92
2225.82 88
2225.92 85
2226.03 86
2226.14 93
2226.25 106
2226.36 124
2226.46 146
2226.57 169
2226.68 190
2226.79 208
2226.90 221
2227.01 230
2227.11 235
2227.22 236
2227.33 234
2227.44 229
2227.55 223
2227.65 217
2227.76 213
2227.87 211
2227.98 211
2228.09 215
2228.20 220
2228.30 227
2228.41 234
2228.52 239
2228.63 242
2228.74 243
2228.85 240
2228.95 234
2229.06 224
2229.17 211
2229.28 194
2229.39 175
2229.49 156
2229.60 138
2229.71 125
2229.82 119
2229.93 119
2230.04 125
2230.14 136
2230.25 149
2230.36 159
2230.47 164
2230.58 163
2230.69 156
2230.79 144
2230.90 128
2231.01 110
2231.12 92
2231.23 75
2231.34 58
2231.44 42
2231.55 26
2231.66 12
2231.77 0
2231.88 0
2231.99 0
2232.09 0
2232.20 0
2232.31 0
2232.42 2
2232.53 3
2232.64 2
2232.74 0
2232.85 0
2232.96 0
2233.07 9
2233.18 26
2233.29 50
2233.39 78
2233.50 108
2233.61 136
2233.72 160
2233.83 178
2233.94 192
2234.04 201
2234.15 207
2234.26 209
2234.37 208
2234.48 206
2234.59 202
2234.69 198
2234.80 194
2234.91 192
2235.02 191
2235.13 190
2235.24 190
2235.34 190
2235.45 188
2235.56 183
2235.67 176
2235.78 168
2235.89 159
2236.00 152
2236.10 146
2236.21 144
2236.32 146
2236.43 151
2236.54 158
2236.65 166
2236.75 174
2236.86 181
2236.97 188
2237.08 194
2237.19 200
2237.30 207
2237.40 215
2237.51 223
2237.62 232
2237.73 241
2237.84 249
2237.95 255
2238.06 258
2238.16 256
2238.27 250
2238.38 239
2238.49 224
2238.60 207
2238.71 188
2238.81 169
2238.92 152
2239.03 139
2239.14 128
2239.25 121
2239.36 116
2239.47 113
2239.57 109
2239.68 104
2239.79 97
2239.90 93
2240.01 91
2240.12 95
2240.23 106
2240.33 125
2240.44 149
2240.55 178
2240.66 205
2240.77 227
2240.88 243
2240.99 251
2241.09 252
2241.20 247
2241.31 239
2241.42 229
2241.53 220
2241.64 210
2241.75 199
2241.85 189
2241.96 178
2242.07 168
2242.18 159
2242.29 151
2242.40 145
2242.51 142
2242.61 139
2242.72 138
2242.83 136
2242.94 137
2243.05 139
2243.16 143
2243.27 149
2243.37 157
2243.48 166
2243.59 177
2243.70 190
2243.81 203
2243.92 217
2244.03 232
2244.13 246
2244.24 257
2244.35 263
2244.46 264
2244.57 258
2244.68 246
2244.79 232
2244.89 217
2245.00 203
2245.11 193
2245.22 185
2245.33 180
2245.44 175
2245.55 171
2245.65 165
2245.76 159
2245.87 152
2245.98 146
2246.09 142
2246.20 138
2246.31 136
2246.42 136
2246.52 137
2246.63 139
2246.74 142
2246.85 145
2246.96 146
2247.07 144
2247.18 137
2247.29 125
2247.39 110
2247.50 94
2247.61 80
2247.72 72
2247.83 70
2247.94 75
2248.05 86
2248.15 102
2248.26 120
2248.37 138
2248.48 155
2248.59 170
2248.70 183
2248.81 192
2248.92 196
2249.02 195
2249.13 188
2249.24 176
2249.35 161
2249.46 144
2249.57 129
2249.68 118
2249.79 113
2249.89 115
2250.00 125
2250.11 140
2250.22 159
2250.33 179
2250.44 197
2250.55 212
2250.66 222
2250.76 225
2250.87 221
2250.98 212
2251.09 199
2251.20 182
2251.31 163
2251.42 146
2251.53 132
2251.63 122
2251.74 119
2251.85 120
2251.96 127
2252.07 136
2252.18 146
2252.29 154
2252.40 159
2252.51 160
2252.61 158
2252.72 154
2252.83 149
2252.94 143
2253.05 135
2253.16 126
2253.27 114
2253.38 99
2253.48 84
2253.59 70
2253.70 59
2253.81 52
2253.92 53
2254.03 60
2254.14 74
2254.25 93
2254.36 113
2254.46 135
2254.57 154
2254.68 169
2254.79 178
2254.90 182
2255.01 181
2255.12 174
2255.23 165
2255.34 152
2255.44 138
2255.55 124
2255.66 111
2255.77 100
2255.88 91
2255.99 86
2256.10 85
2256.21 88
2256.32 96
2256.42 105
2256.53 115
2256.64 124
2256.75 131
2256.86 134
2256.97 132
2257.08 125
2257.19 113
2257.30 98
2257.40 83
2257.51 71
2257.62 62
2257.73 61
2257.84 65
2257.95 74
2258.06 84
2258.17 94
2258.28 99
2258.39 99
2258.49 94
2258.60 83
2258.71 68
2258.82 53
2258.93 37
2259.04 24
2259.15 16
2259.26 13
2259.37 18
2259.48 30
2259.58 48
2259.69 70
2259.80 93
2259.91 114
2260.02 129
2260.13 138
2260.24 139
2260.35 133
2260.46 123
2260.57 110
2260.67 99
2260.78 91
2260.89 88
2261.00 92
2261.11 101
2261.22 114
2261.33 129
2261.44 143
2261.55 154
2261.66 160
2261.76 159
2261.87 153
2261.98 142
2262.09 131
2262.20 120
2262.31 112
2262.42 110
2262.53 115
2262.64 126
2262.75 139
2262.86 153
2262.96 163
2263.07 167
2263.18 165
2263.29 156
2263.40 143
2263.51 130
2263.62 118
2263.73 111
2263.84 107
2263.95 105
2264.06 104
2264.16 100
2264.27 93
2264.38 84
2264.49 73
2264.60 64
2264.71 59
2264.82 59
2264.93 63
2265.04 72
2265.15 82
2265.26 92
2265.36 100
2265.47 106
2265.58 109
2265.69 112
2265.80 114
2265.91 118
2266.02 123
2266.13 131
2266.24 140
2266.35 149
2266.46 155
2266.57 158
2266.67 155
2266.78 148
2266.89 135
2267.00 119
2267.11 101
2267.22 83
2267.33 65
2267.44 47
2267.55 29
2267.66 11
2267.77 0
2267.88 0
2267.98 0
2268.09 0
2268.20 0
2268.31 0
2268.42 0
2268.53 0
2268.64 10
2268.75 24
2268.86 35
2268.97 42
2269.08 47
2269.19 50
2269.29 53
2269.40 56
2269.51 59
2269.62 61
2269.73 63
2269.84 64
2269.95 65
2270.06 66
2270.17 69
2270.28 73
2270.39 80
2270.50 88
2270.61 99
2270.71 112
2270.82 128
2270.93 146
2271.04 163
2271.15 179
2271.26 190
2271.37 195
2271.48 195
2271.59 192
2271.70 189
2271.81 191
2271.92 199
2272.03 215
2272.14 237
2272.24 261
2272.35 285
2272.46 303
2272.57 314
2272.68 315
2272.79 308
2272.90 293
2273.01 273
2273.12 248
2273.23 221
2273.34 192
2273.45 164
2273.56 136
2273.67 111
2273.78 88
2273.88 70
2273.99 57
2274.10 50
2274.21 50
2274.32 56
2274.43 67
2274.54 82
2274.65 99
2274.76 117
2274.87 133
2274.98 147
2275.09 160
2275.20 171
2275.31 180
2275.42 186
2275.52 189
2275.63 189
2275.74 184
2275.85 175
2275.96 164
2276.07 154
2276.18 147
2276.29 146
2276.40 151
2276.51 162
2276.62 177
2276.73 194
2276.84 209
2276.95 221
2277.06 230
2277.17 237
2277.28 243
2277.38 247
2277.49 251
2277.60 254
2277.71 255
2277.82 253
2277.93 249
2278.04 243
2278.15 238
2278.26 234
2278.37 232
2278.48 233
2278.59 236
2278.70 237
2278.81 237
2278.92 233
2279.03 224
2279.14 211
2279.25 195
2279.35 178
2279.46 159
2279.57 140
2279.68 120
2279.79 99
2279.90 77
2280.01 58
2280.12 42
2280.23 34
2280.34 34
2280.45 44
2280.56 63
2280.67 89
2280.78 117
2280.89 146
2281.00 170
2281.11 190
2281.22 203
2281.33 211
2281.44 214
2281.54 215
2281.65 213
2281.76 209
2281.87 203
2281.98 195
2282.09 185
2282.20 174
2282.31 162
2282.42 150
2282.53 138
2282.64 127
2282.75 116
2282.86 107
2282.97 97
2283.08 89
2283.19 83
2283.30 79
2283.41 79
2283.52 83
2283.63 89
2283.74 97
2283.85 103
2283.95 107
2284.06 108
2284.17 108
2284.28 108
2284.39 110
2284.50 115
2284.61 123
2284.72 135
2284.83 148
2284.94 160
2285.05 171
2285.16 177
2285.27 179
2285.38 176
2285.49 169
2285.60 159
2285.71 145
2285.82 131
2285.93 116
2286.04 102
2286.15 90
2286.26 80
2286.37 71
2286.48 64
2286.59 58
2286.69 52
2286.80 46
2286.91 40
2287.02 34
2287.13 31
2287.24 29
2287.35 29
2287.46 32
2287.57 38
2287.68 46
2287.79 56
2287.90 67
2288.01 80
2288.12 93
2288.23 109
2288.34 124
2288.45 140
2288.56 154
2288.67 166
2288.78 174
2288.89 178
2289.00 176
2289.11 168
2289.22 156
2289.33 142
2289.44 127
2289.55 115
2289.66 106
2289.77 103
2289.88 106
2289.99 114
2290.10 127
2290.20 141
2290.31 155
2290.42 166
2290.53 173
2290.64 174
2290.75 169
2290.86 159
2290.97 145
2291.08 130
2291.19 115
2291.30 101
2291.41 86
2291.52 71
2291.63 55
2291.74 37
2291.85 19
2291.96 1
2292.07 0
2292.18 0
2292.29 0
2292.40 0
2292.51 0
2292.62 0
2292.73 0
2292.84 0
2292.95 3
2293.06 9
2293.17 18
2293.28 32
2293.39 49
2293.50 69
2293.61 90
2293.72 110
2293.83 128
2293.94 140
2294.05 145
2294.16 144
2294.27 139
2294.38 130
2294.49 121
2294.60 115
2294.71 115
2294.82 122
2294.93 135
2295.04 151
2295.15 168
2295.26 179
2295.36 184
2295.47 180
2295.58 169
2295.69 155
2295.80 141
2295.91 133
2296.02 131
2296.13 135
2296.24 143
2296.35 151
2296.46 156
2296.57 155
2296.68 148
2296.79 134
2296.90 116
2297.01 97
2297.12 77
2297.23 58
2297.34 41
2297.45 27
2297.56 15
2297.67 7
2297.78 3
2297.89 3
2298.00 8
2298.11 19
2298.22 34
2298.33 52
2298.44 71
2298.55 89
2298.66 103
2298.77 113
2298.88 118
2298.99 120
2299.10 120
2299.21 119
2299.32 119
2299.43 120
2299.54 120
2299.65 120
2299.76 120
2299.87 118
2299.98 117
2300.09 116
2300.20 116
2300.31 117
2300.42 118
2300.53 118
2300.64 116
2300.75 113
2300.86 110
2300.97 109
2301.08 111
2301.19 114
2301.30 118
2301.41 122
2301.52 124
2301.63 122
2301.74 119
2301.85 114
2301.96 110
2302.07 109
2302.18 110
2302.29 113
2302.40 117
2302.51 122
2302.62 129
2302.73 136
2302.84 144
2302.95 154
2303.06 166
2303.17 179
2303.28 192
2303.39 204
2303.50 215
2303.61 226
2303.72 235
2303.83 244
2303.94 251
2304.05 256
2304.16 258
2304.27 257
2304.38 253
2304.49 247
2304.60 238
2304.71 228
2304.82 218
2304.93 207
2305.04 196
2305.15 183
2305.26 170
2305.37 156
2305.48 142
2305.59 128
2305.70 116
2305.81 107
2305.92 101
2306.03 99
2306.14 101
2306.25 105
2306.36 111
2306.47 115
2306.58 117
2306.69 115
2306.80 109
2306.91 100
2307.02 90
2307.13 79
2307.24 71
2307.35 67
2307.46 68
2307.57 73
2307.68 82
2307.79 93
2307.91 105
2308.02 116
2308.13 126
2308.24 134
2308.35 140
2308.46 142
2308.57 141
2308.68 137
2308.79 129
2308.90 119
2309.01 110
2309.12 101
2309.23 96
2309.34 95
2309.45 99
2309.56 107
2309.67 115
2309.78 123
2309.89 129
2310.00 132
2310.11 130
2310.22 125
2310.33 117
2310.44 104
2310.55 89
2310.66 72
2310.77 52
2310.88 33
2310.99 15
2311.10 2
2311.21 0
2311.32 0
2311.43 0
2311.54 0
2311.65 0
2311.76 0
2311.87 0
2311.98 0
2312.09 0
2312.20 0
2312.31 5
2312.42 18
2312.53 33
2312.64 48
2312.75 61
2312.86 72
2312.97 80
2313.09 84
2313.20 87
2313.31 87
2313.42 85
2313.53 79
2313.64 72
2313.75 63
2313.86 55
2313.97 51
2314.08 52
2314.19 61
2314.30 76
2314.41 98
2314.52 122
2314.63 147
2314.74 171
2314.85 190
2314.96 205
2315.07 215
2315.18 218
2315.29 215
2315.40 205
2315.51 188
2315.62 166
2315.73 140
2315.84 114
2315.95 91
2316.06 71
2316.17 57
2316.28 47
2316.39 42
2316.50 41
2316.62 42
2316.73 45
2316.84 49
2316.95 55
2317.06 61
2317.17 68
2317.28 74
2317.39 80
2317.50 85
2317.61 91
2317.72 99
2317.83 108
2317.94 120
2318.05 132
2318.16 144
2318.27 152
2318.38 155
2318.49 152
2318.60 142
2318.71 126
2318.82 107
2318.93 87
2319.04 69
2319.15 56
2319.26 50
2319.38 53
2319.49 64
2319.60 81
2319.71 99
2319.82 117
2319.93 130
2320.04 137
2320.15 137
2320.26 130
2320.37 119
2320.48 105
2320.59 90
2320.70 76
2320.81 62
2320.92 51
2321.03 42
2321.14 34
2321.25 29
2321.36 25
2321.47 24
2321.58 27
2321.69 33
2321.81 44
2321.92 59
2322.03 77
2322.14 97
2322.25 117
2322.36 134
2322.47 146
2322.58 153
2322.69 156
2322.80 156
2322.91 155
2323.02 155
2323.13 156
2323.24 159
2323.35 164
2323.46 169
2323.57 170
2323.68 169
2323.79 162
2323.90 153
2324.02 141
2324.13 129
2324.24 120
2324.35 113
2324.46 110
2324.57 109
2324.68 108
2324.79 104
2324.90 96
2325.01 85
2325.12 72
2325.23 60
2325.34 51
2325.45 47
2325.56 48
2325.67 53
2325.78 60
2325.89 68
2326.01 75
2326.12 80
2326.23 85
2326.34 88
2326.45 91
2326.56 91
2326.67 88
2326.78 81
2326.89 71
2327.00 59
2327.11 48
2327.22 38
2327.33 32
2327.44 30
2327.55 32
2327.66 35
2327.77 38
2327.89 39
2328.00 39
2328.11 39
2328.22 37
2328.33 37
2328.44 37
2328.55 39
2328.66 42
2328.77 45
2328.88 48
2328.99 50
2329.10 53
2329.21 57
2329.32 62
2329.43 69
2329.55 78
2329.66 88
2329.77 100
2329.88 113
2329.99 126
2330.10 139
2330.21 152
2330.32 163
2330.43 172
2330.54 179
2330.65 183
2330.76 183
2330.87 181
2330.98 177
2331.09 173
2331.21 169
2331.32 165
2331.43 160
2331.54 153
2331.65 144
2331.76 132
2331.87 115
2331.98 96
2332.09 74
2332.20 52
2332.31 30
2332.42 10
2332.53 0
2332.64 0
2332.76 0
2332.87 0
2332.98 0
2333.09 8
2333.20 27
2333.31 46
2333.42 64
2333.53 79
2333.64 93
2333.75 105
2333.86 115
2333.97 125
2334.08 131
2334.20 134
2334.31 133
2334.42 127
2334.53 116
2334.64 103
2334.75 91
2334.86 82
2334.97 78
2335.08 79
2335.19 84
2335.30 91
2335.41 99
2335.53 104
2335.64 106
2335.75 105
2335.86 100
2335.97 94
2336.08 87
2336.19 80
2336.30 73
2336.41 66
2336.52 59
2336.63 51
2336.74 41
2336.86 28
2336.97 13
2337.08 0
2337.19 0
2337.30 0
2337.41 0
2337.52 0
2337.63 0
2337.74 0
2337.85 0
2337.96 10
2338.07 28
2338.19 42
2338.30 50
2338.41 53
2338.52 52
2338.63 49
2338.74 47
2338.85 50
2338.96 59
2339.07 73
2339.18 93
2339.29 114
2339.41 136
2339.52 155
2339.63 170
2339.74 180
2339.85 184
2339.96 184
2340.07 180
2340.18 171
2340.29 159
2340.40 144
2340.51 127
2340.63 111
2340.74 97
2340.85 87
2340.96 83
2341.07 83
2341.18 88
2341.29 95
2341.40 103
2341.51 110
2341.62 116
2341.73 119
2341.85 121
2341.96 122
2342.07 121
2342.18 120
2342.29 119
2342.40 118
2342.51 117
2342.62 118
2342.73 120
2342.84 124
2342.96 131
2343.07 140
2343.18 153
2343.29 168
2343.40 184
2343.51 200
2343.62 214
2343.73 224
2343.84 229
2343.95 227
2344.07 219
2344.18 206
2344.29 190
2344.40 173
2344.51 156
2344.62 140
2344.73 126
2344.84 115
2344.95 108
2345.06 103
2345.18 100
2345.29 97
2345.40 93
2345.51 87
2345.62 79
2345.73 69
2345.84 62
2345.95 61
2346.06 67
2346.17 83
2346.29 105
2346.40 131
2346.51 155
2346.62 173
2346.73 182
2346.84 182
2346.95 173
2347.06 161
2347.17 149
2347.29 138
2347.40 130
2347.51 123
2347.62 115
2347.73 103
2347.84 86
2347.95 64
2348.06 40
2348.17 17
2348.29 0
2348.40 0
2348.51 0
2348.62 0
2348.73 0
2348.84 0
2348.95 1
2349.06 5
2349.17 7
2349.29 7
2349.40 7
2349.51 6
2349.62 7
2349.73 11
2349.84 17
2349.95 25
2350.06 35
2350.17 44
2350.29 53
2350.40 61
2350.51 67
2350.62 72
2350.73 79
2350.84 88
2350.95 99
2351.06 113
2351.18 126
2351.29 138
2351.40 148
2351.51 156
2351.62 162
2351.73 168
2351.84 175
2351.95 183
2352.06 192
2352.18 199
2352.29 203
2352.40 202
2352.51 196
2352.62 184
2352.73 169
2352.84 155
2352.95 142
2353.07 133
2353.18 128
2353.29 126
2353.40 126
2353.51 127
2353.62 128
2353.73 127
2353.84 126
2353.96 123
2354.07 118
2354.18 112
2354.29 104
2354.40 96
2354.51 89
2354.62 84
2354.73 83
2354.85 84
2354.96 89
2355.07 95
2355.18 101
2355.29 107
2355.40 111
2355.51 112
2355.62 111
2355.74 109
2355.85 105
2355.96 100
2356.07 96
2356.18 92
2356.29 88
2356.40 84
2356.52 79
2356.63 73
2356.74 67
2356.85 62
2356.96 59
2357.07 57
2357.18 58
2357.29 61
2357.41 63
2357.52 66
2357.63 68
2357.74 69
2357.85 71
2357.96 74
2358.07 79
2358.18 85
2358.30 93
2358.41 101
2358.52 109
2358.63 117
2358.74 124
2358.85 129
2358.96 132
2359.08 132
2359.19 127
2359.30 119
2359.41 106
2359.52 91
2359.63 76
2359.74 63
2359.86 53
2359.97 46
2360.08 42
2360.19 40
2360.30 41
2360.41 43
2360.52 48
2360.64 56
2360.75 69
2360.86 87
2360.97 109
2361.08 132
2361.19 155
2361.30 174
2361.42 188
2361.53 194
2361.64 191
2361.75 180
2361.86 163
2361.97 141
2362.08 119
2362.20 99
2362.31 84
2362.42 76
2362.53 76
2362.64 81
2362.75 91
2362.86 101
2362.98 110
2363.09 115
2363.20 117
2363.31 117
2363.42 114
2363.53 113
2363.64 114
2363.76 120
2363.87 131
2363.98 148
2364.09 169
2364.20 194
2364.31 220
2364.42 242
2364.54 258
2364.65 266
2364.76 265
2364.87 256
2364.98 239
2365.09 217
2365.20 193
2365.32 172
2365.43 153
2365.54 138
2365.65 128
2365.76 121
2365.87 118
2365.99 116
2366.10 116
2366.21 116
2366.32 116
2366.43 116
2366.54 116
2366.65 114
2366.77 109
2366.88 102
2366.99 91
2367.10 76
2367.21 59
2367.32 41
2367.44 23
2367.55 8
2367.66 0
2367.77 0
2367.88 0
2367.99 3
2368.11 12
2368.22 22
2368.33 29
2368.44 34
2368.55 36
2368.66 36
2368.77 36
2368.89 36
2369.00 37
2369.11 38
2369.22 38
2369.33 35
2369.44 28
2369.56 18
2369.67 5
2369.78 0
2369.89 0
2370.00 0
2370.11 0
2370.23 0
2370.34 0
2370.45 0
2370.56 2
2370.67 5
2370.78 8
2370.90 12
2371.01 18
2371.12 28
2371.23 41
2371.34 58
2371.45 74
2371.57 87
2371.68 93
2371.79 92
2371.90 83
2372.01 69
2372.12 52
2372.24 36
2372.35 25
2372.46 20
2372.57 23
2372.68 33
2372.79 48
2372.91 65
2373.02 81
2373.13 94
2373.24 101
2373.35 102
2373.46 96
2373.58 86
2373.69 72
2373.80 57
2373.91 43
2374.02 31
2374.13 22
2374.25 15
2374.36 9
2374.47 4
2374.58 0
2374.69 0
2374.80 0
2374.92 0
2375.03 0
2375.14 0
2375.25 0
2375.36 0
2375.48 7
2375.59 26
2375.70 46
2375.81 67
2375.92 85
2376.03 98
2376.15 106
2376.26 107
2376.37 102
2376.48 93
2376.59 82
2376.70 70
2376.82 60
2376.93 54
2377.04 53
2377.15 58
2377.26 68
2377.38 83
2377.49 98
2377.60 111
2377.71 120
2377.82 122
2377.93 117
2378.05 107
2378.16 94
2378.27 81
2378.38 68
2378.49 58
2378.61 50
2378.72 44
2378.83 38
2378.94 33
2379.05 29
2379.16 24
2379.28 21
2379.39 19
2379.50 18
2379.61 19
2379.72 20
2379.84 22
2379.95 23
2380.06 26
2380.17 29
2380.28 33
2380.39 40
2380.51 50
2380.62 60
2380.73 72
2380.84 83
2380.95 92
2381.07 99
2381.18 102
2381.29 101
2381.40 98
2381.51 92
2381.63 86
2381.74 78
2381.85 69
2381.96 58
2382.07 47
2382.19 33
2382.30 18
2382.41 3
2382.52 0
2382.63 0
2382.74 0
2382.86 0
2382.97 0
2383.08 0
2383.19 0
2383.30 0
2383.42 6
2383.53 22
2383.64 40
2383.75 60
2383.86 80
2383.98 98
2384.09 114
2384.20 125
2384.31 132
2384.42 133
2384.54 131
2384.65 126
2384.76 120
2384.87 112
2384.98 105
2385.10 98
2385.21 91
2385.32 84
2385.43 77
2385.54 72
2385.66 67
2385.77 64
2385.88 61
2385.99 58
2386.10 54
2386.22 49
2386.33 42
2386.44 34
2386.55 27
2386.66 21
2386.78 18
2386.89 17
2387.00 19
2387.11 22
2387.22 25
2387.34 27
2387.45 28
2387.56 30
2387.67 32
2387.78 37
2387.90 44
2388.01 54
2388.12 65
2388.23 76
2388.34 85
2388.46 92
2388.57 96
2388.68 97
2388.79 97
2388.90 98
2389.02 99
2389.13 102
2389.24 106
2389.35 110
2389.46 113
2389.58 114
2389.69 112
2389.80 109
2389.91 105
2390.03 101
2390.14 97
2390.25 94
2390.36 93
2390.47 93
2390.59 94
2390.70 96
2390.81 99
2390.92 101
2391.03 104
2391.15 107
2391.26 110
2391.37 113
2391.48 117
2391.59 122
2391.71 129
2391.82 136
2391.93 142
2392.04 145
2392.16 146
2392.27 145
2392.38 141
2392.49 135
2392.60 130
2392.72 125
2392.83 122
2392.94 120
2393.05 118
2393.17 116
2393.28 115
2393.39 115
2393.50 117
2393.61 119
2393.73 123
2393.84 126
2393.95 128
2394.06 127
2394.17 121
2394.29 111
2394.40 98
2394.51 84
2394.62 71
2394.74 62
2394.85 59
2394.96 64
2395.07 77
2395.18 95
2395.30 116
2395.41 135
2395.52 148
2395.63 153
2395.75 150
2395.86 140
2395.97 127
2396.08 116
2396.19 109
2396.31 110
2396.42 117
2396.53 128
2396.64 140
2396.76 149
2396.87 152
2396.98 148
2397.09 137
2397.20 122
2397.32 105
2397.43 89
2397.54 75
2397.65 66
2397.77 61
2397.88 61
2397.99 64
2398.10 70
2398.22 79
2398.33 90
2398.44 104
2398.55 118
2398.66 133
2398.78 146
2398.89 158
2399.00 167
2399.11 175
2399.23 183
2399.34 191
2399.45 200
2399.56 207
2399.68 213
2399.79 214
2399.90 210
2400.01 200
2400.12 186
2400.24 169
2400.35 152
2400.46 138
2400.57 128
2400.69 122
2400.80 121
2400.91 122
2401.02 123
2401.14 124
2401.25 123
2401.36 119
2401.47 111
2401.59 102
2401.70 91
2401.81 83
2401.92 78
2402.03 77
2402.15 81
2402.26 88
2402.37 98
2402.48 106
2402.60 111
2402.71 110
2402.82 104
2402.93 93
2403.05 79
2403.16 64
2403.27 51
2403.38 42
2403.50 36
2403.61 35
2403.72 36
2403.83 40
2403.95 44
2404.06 47
2404.17 50
2404.28 51
2404.40 49
2404.51 46
2404.62 42
2404.73 38
2404.84 36
2404.96 37
2405.07 41
2405.18 49
2405.29 59
2405.41 69
2405.52 77
2405.63 81
2405.74 81
2405.86 77
2405.97 69
2406.08 60
2406.19 50
2406.31 42
2406.42 38
2406.53 38
2406.64 42
2406.76 49
2406.87 56
2406.98 62
2407.09 67
2407.21 70
2407.32 74
2407.43 80
2407.54 89
2407.66 102
2407.77 118
2407.88 136
2407.99 154
2408.11 172
2408.22 186
2408.33 198
2408.44 206
2408.56 210
2408.67 209
2408.78 204
2408.89 194
2409.01 180
2409.12 163
2409.23 143
2409.34 123
2409.46 103
2409.57 84
2409.68 67
2409.79 53
2409.91 42
2410.02 34
2410.13 29
2410.25 29
2410.36 31
2410.47 35
2410.58 41
2410.70 48
2410.81 54
2410.92 61
2411.03 69
2411.15 79
2411.26 90
2411.37 104
2411.48 118
2411.60 133
2411.71 146
2411.82 158
2411.93 166
2412.05 173
2412.16 178
2412.27 181
2412.38 182
2412.50 182
2412.61 179
2412.72 173
2412.83 164
2412.95 153
2413.06 140
2413.17 127
2413.29 116
2413.40 105
2413.51 95
2413.62 86
2413.74 77
2413.85 70
2413.96 65
2414.07 61
2414.19 59
2414.30 57
2414.41 54
2414.52 50
2414.64 42
2414.75 33
2414.86 22
2414.98 13
2415.09 8
2415.20 6
2415.31 10
2415.43 17
2415.54 26
2415.65 36
2415.76 45
2415.88 51
2415.99 54
2416.10 55
2416.22 52
2416.33 48
2416.44 44
2416.55 40
2416.67 38
2416.78 38
2416.89 41
2417.00 46
2417.12 52
2417.23 59
2417.34 63
2417.46 65
2417.57 63
2417.68 59
2417.79 52
2417.91 42
2418.02 30
2418.13 17
2418.24 2
2418.36 0
2418.47 0
2418.58 0
2418.70 0
2418.81 0
2418.92 0
2419.03 0
2419.15 0
2419.26 18
2419.37 36
2419.48 54
2419.60 69
2419.71 81
2419.82 89
2419.94 94
2420.05 95
2420.16 93
2420.27 89
2420.39 84
2420.50 77
2420.61 71
2420.73 66
2420.84 63
2420.95 61
2421.06 58
2421.18 53
2421.29 45
2421.40 32
2421.52 16
2421.63 0
2421.74 0
2421.85 0
2421.97 0
2422.08 0
2422.19 0
2422.31 0
2422.42 8
2422.53 34
2422.64 59
2422.76 79
2422.87 94
2422.98 103
2423.10 110
2423.21 114
2423.32 118
2423.43 124
2423.55 131
2423.66 140
2423.77 149
2423.89 159
2424.00 170
2424.11 179
2424.22 188
2424.34 194
2424.45 197
2424.56 196
2424.68 190
2424.79 180
2424.90 167
2425.01 155
2425.13 144
2425.24 138
2425.35 136
2425.47 136
2425.58 136
2425.69 133
2425.80 124
2425.92 109
2426.03 89
2426.14 67
2426.26 47
2426.37 32
2426.48 23
2426.60 22
2426.71 25
2426.82 32
2426.93 37
2427.05 41
2427.16 42
2427.27 39
2427.39 33
2427.50 27
2427.61 21
2427.73 19
2427.84 21
2427.95 27
2428.06 38
2428.18 53
2428.29 69
2428.40 87
2428.52 104
2428.63 120
2428.74 134
2428.85 148
2428.97 160
2429.08 173
2429.19 185
2429.31 197
2429.42 207
2429.53 215
2429.65 221
2429.76 223
2429.87 222
2429.99 219
2430.10 214
2430.21 208
2430.32 202
2430.44 198
2430.55 195
2430.66 195
2430.78 199
2430.89 205
2431.00 212
2431.12 220
2431.23 225
2431.34 227
2431.45 224
2431.57 214
2431.68 199
2431.79 180
2431.91 158
2432.02 136
2432.13 115
2432.25 96
2432.36 80
2432.47 68
2432.59 60
2432.70 55
2432.81 55
2432.92 59
2433.04 66
2433.15 75
2433.26 83
2433.38 87
2433.49 87
2433.60 81
2433.72 72
2433.83 61
2433.94 52
2434.06 47
2434.17 48
2434.28 54
2434.40 65
2434.51 78
2434.62 90
2434.73 99
2434.85 103
2434.96 103
2435.07 100
2435.19 96
2435.30 92
2435.41 91
2435.53 95
2435.64 103
2435.75 114
2435.87 126
2435.98 136
2436.09 141
2436.21 140
2436.32 132
2436.43 119
2436.55 102
2436.66 86
2436.77 74
2436.88 65
2437.00 59
2437.11 56
2437.22 51
2437.34 42
2437.45 29
2437.56 10
2437.68 0
2437.79 0
2437.90 0
2438.02 0
2438.13 0
2438.24 0
2438.36 0
2438.47 0
2438.58 22
2438.70 42
2438.81 56
2438.92 62
2439.04 63
2439.15 59
2439.26 54
2439.38 50
2439.49 50
2439.60 54
2439.72 63
2439.83 76
2439.94 93
2440.06 112
2440.17 130
2440.28 147
2440.40 160
2440.51 169
2440.62 172
2440.73 168
2440.85 160
2440.96 146
2441.07 129
2441.19 109
2441.30 88
2441.41 69
2441.53 53
2441.64 41
2441.75 36
2441.87 35
2441.98 40
2442.09 48
2442.21 59
2442.32 69
2442.43 79
2442.55 89
2442.66 97
2442.77 107
2442.89 116
2443.00 125
2443.11 134
2443.23 139
2443.34 142
2443.45 140
2443.57 134
2443.68 126
2443.79 117
2443.91 109
2444.02 102
2444.13 96
2444.25 92
2444.36 88
2444.47 83
2444.59 76
2444.70 68
2444.81 59
2444.93 49
2445.04 41
2445.15 37
2445.27 39
2445.38 49
2445.49 66
2445.61 91
2445.72 118
2445.84 146
2445.95 170
2446.06 186
2446.18 195
2446.29 196
2446.40 192
2446.52 186
2446.63 180
2446.74 175
2446.86 171
2446.97 166
2447.08 160
2447.20 152
2447.31 141
2447.42 129
2447.54 118
2447.65 109
2447.76 102
2447.88 99
2447.99 99
2448.10 101
2448.22 104
2448.33 107
2448.44 111
2448.56 115
2448.67 120
2448.78 125
2448.90 130
2449.01 134
2449.12 135
2449.24 133
2449.35 127
2449.47 119
2449.58 111
2449.69 104
2449.81 99
2449.92 99
2450.03 102
2450.15 108
2450.26 115
2450.37 122
2450.49 128
2450.60 130
2450.71 129
2450.83 124
2450.94 116
2451.05 105
2451.17 93
2451.28 83
2451.39 75
2451.51 72
2451.62 75
2451.74 84
2451.85 98
2451.96 116
2452.08 134
2452.19 150
2452.30 163
2452.42 169
2452.53 170
2452.64 165
2452.76 157
2452.87 147
2452.98 138
2453.10 132
2453.21 131
2453.33 136
2453.44 146
2453.55 161
2453.67 177
2453.78 192
2453.89 203
2454.01 208
2454.12 206
2454.23 198
2454.35 184
2454.46 167
2454.57 150
2454.69 135
2454.80 124
2454.92 117
2455.03 114
2455.14 114
2455.26 113
2455.37 111
2455.48 105
2455.60 96
2455.71 86
2455.82 77
2455.94 72
2456.05 73
2456.17 79
2456.28 89
2456.39 102
2456.51 115
2456.62 124
2456.73 128
2456.85 126
2456.96 120
2457.07 110
2457.19 96
2457.30 81
2457.42 65
2457.53 50
2457.64 37
2457.76 28
2457.87 22
2457.98 22
2458.10 25
2458.21 30
2458.32 36
2458.44 41
2458.55 44
2458.67 42
2458.78 35
2458.89 24
2459.01 10
2459.12 0
2459.23 0
2459.35 0
2459.46 0
2459.58 0
2459.69 0
2459.80 0
2459.92 0
2460.03 8
2460.14 26
2460.26 44
2460.37 60
2460.49 73
2460.60 82
2460.71 83
2460.83 78
2460.94 66
2461.05 50
2461.17 32
2461.28 17
2461.40 9
2461.51 9
2461.62 19
2461.74 37
2461.85 62
2461.96 87
2462.08 111
2462.19 129
2462.31 140
2462.42 146
2462.53 146
2462.65 146
2462.76 146
2462.87 149
2462.99 155
2463.10 164
2463.22 174
2463.33 185
2463.44 194
2463.56 201
2463.67 205
2463.78 205
2463.90 202
2464.01 196
2464.13 187
2464.24 176
2464.35 162
2464.47 147
2464.58 132
2464.70 116
2464.81 99
2464.92 82
2465.04 64
2465.15 48
2465.26 33
2465.38 19
2465.49 8
2465.61 0
2465.72 0
2465.83 0
2465.95 5
2466.06 17
2466.18 33
2466.29 51
2466.40 68
2466.52 83
2466.63 94
2466.74 100
2466.86 104
2466.97 107
2467.09 111
2467.20 116
2467.31 123
2467.43 130
2467.54 134
2467.66 135
2467.77 132
2467.88 123
2468.00 112
2468.11 101
2468.23 91
2468.34 85
2468.45 83
2468.57 84
2468.68 87
2468.80 90
2468.91 92
2469.02 94
2469.14 93
2469.25 92
2469.36 89
2469.48 85
2469.59 81
2469.71 76
2469.82 71
2469.93 66
2470.05 62
2470.16 58
2470.28 55
2470.39 52
2470.50 50
2470.62 49
2470.73 48
2470.85 49
2470.96 50
2471.07 51
2471.19 53
2471.30 57
2471.42 62
2471.53 70
2471.64 79
2471.76 89
2471.87 100
2471.99 110
2472.10 119
2472.21 128
2472.33 138
2472.44 150
2472.56 164
2472.67 180
2472.78 195
2472.90 207
2473.01 214
2473.13 215
2473.24 209
2473.35 198
2473.47 185
2473.58 173
2473.70 164
2473.81 161
2473.92 166
2474.04 178
2474.15 197
2474.27 221
2474.38 249
2474.50 277
2474.61 304
2474.72 327
2474.84 345
2474.95 357
2475.07 361
2475.18 358
2475.29 348
2475.41 331
2475.52 308
2475.64 280
2475.75 248
2475.86 215
2475.98 183
2476.09 155
2476.21 130
2476.32 111
2476.43 96
2476.55 85
2476.66 76
2476.78 69
2476.89 65
2477.00 65
2477.12 69
2477.23 77
2477.35 90
2477.46 105
2477.58 120
2477.69 133
2477.80 142
2477.92 147
2478.03 148
2478.15 147
2478.26 146
2478.37 147
2478.49 151
2478.60 157
2478.72 164
2478.83 170
2478.95 175
2479.06 176
2479.17 172
2479.29 165
2479.40 154
2479.52 142
2479.63 131
2479.74 124
2479.86 121
2479.97 124
2480.09 132
2480.20 143
2480.32 155
2480.43 164
2480.54 170
2480.66 171
2480.77 167
2480.89 157
2481.00 143
2481.11 127
2481.23 109
2481.34 92
2481.46 78
2481.57 68
2481.69 66
2481.80 71
2481.91 84
2482.03 101
2482.14 121
2482.26 139
2482.37 153
2482.49 160
2482.60 160
2482.71 156
2482.83 147
2482.94 137
2483.06 127
2483.17 117
2483.29 109
2483.40 104
2483.51 101
2483.63 99
2483.74 100
2483.86 102
2483.97 103
2484.09 103
2484.20 100
2484.31 94
2484.43 87
2484.54 80
2484.66 77
2484.77 78
2484.89 84
2485.00 93
2485.11 105
2485.23 116
2485.34 125
2485.46 133
2485.57 139
2485.69 144
2485.80 149
2485.91 152
2486.03 152
2486.14 148
2486.26 138
2486.37 124
2486.49 107
2486.60 92
2486.71 80
2486.83 74
2486.94 75
2487.06 79
2487.17 84
2487.29 88
2487.40 90
2487.52 89
2487.63 85
2487.74 77
2487.86 67
2487.97 54
2488.09 39
2488.20 22
2488.32 4
2488.43 0
2488.54 0
2488.66 0
2488.77 0
2488.89 0
2489.00 0
2489.12 0
2489.23 8
2489.35 18
2489.46 24
2489.57 27
2489.69 26
2489.80 25
2489.92 22
2490.03 21
2490.15 21
2490.26 22
2490.37 25
2490.49 29
2490.60 33
2490.72 38
2490.83 43
2490.95 47
2491.06 52
2491.18 56
2491.29 59
2491.40 62
2491.52 65
2491.63 66
2491.75 68
2491.86 68
2491.98 67
2492.09 66
2492.21 65
2492.32 65
2492.44 66
2492.55 70
2492.66 75
2492.78 82
2492.89 90
2493.01 97
2493.12 103
2493.24 105
2493.35 104
2493.47 99
2493.58 92
2493.69 84
2493.81 77
2493.92 71
2494.04 68
2494.15 66
2494.27 66
2494.38 65
2494.50 63
2494.61 58
2494.73 53
2494.84 47
2494.95 44
2495.07 44
2495.18 49
2495.30 57
2495.41 68
2495.53 80
2495.64 90
2495.76 100
2495.87 108
2495.99 116
2496.10 125
2496.21 137
2496.33 152
2496.44 170
2496.56 191
2496.67 213
2496.79 233
2496.90 249
2497.02 258
2497.13 259
2497.25 251
2497.36 236
2497.47 216
2497.59 195
2497.70 174
2497.82 157
2497.93 144
2498.05 133
2498.16 125
2498.28 117
2498.39 109
2498.51 101
2498.62 94
2498.74 90
2498.85 88
2498.96 89
2499.08 91
2499.19 93
2499.31 94
2499.42 94
2499.54 93
2499.65 92
2499.77 93
2499.88 96
2500.00 100
2500.11 103
2500.23 105
2500.34 103
2500.45 100
2500.57 95
2500.68 90
2500.80 88
2500.91 88
2501.03 89
2501.14 92
2501.26 93
2501.37 92
2501.49 90
2501.60 88
2501.72 88
2501.83 91
2501.95 98
2502.06 108
2502.17 119
2502.29 129
2502.40 135
2502.52 135
2502.63 129
2502.75 118
2502.86 104
2502.98 89
2503.09 75
2503.21 65
2503.32 60
2503.44 58
2503.55 61
2503.67 66
2503.78 74
2503.90 82
2504.01 91
2504.13 102
2504.24 115
2504.35 130
2504.47 146
2504.58 164
2504.70 181
2504.81 196
2504.93 207
2505.04 213
2505.16 214
2505.27 210
2505.39 203
2505.50 195
2505.62 186
2505.73 177
2505.85 167
2505.96 156
2506.08 143
2506.19 126
2506.31 107
2506.42 85
2506.54 64
2506.65 45
2506.76 31
2506.88 24
2506.99 24
2507.11 30
2507.22 41
2507.34 52
2507.45 62
2507.57 69
2507.68 72
2507.80 73
2507.91 73
2508.03 75
2508.14 80
2508.26 88
2508.37 100
2508.49 112
2508.60 124
2508.72 133
2508.83 139
2508.95 143
2509.06 145
2509.18 144
2509.29 143
2509.41 140
2509.52 136
2509.64 131
2509.75 126
2509.87 122
2509.98 119
2510.10 117
2510.21 118
2510.33 120
2510.44 121
2510.55 121
2510.67 118
2510.78 112
2510.90 103
2511.01 93
2511.13 82
2511.24 73
2511.36 65
2511.47 62
2511.59 63
2511.70 69
2511.82 81
2511.93 96
2512.05 116
2512.16 139
2512.28 165
2512.39 191
2512.51 218
2512.62 242
2512.74 262
2512.85 276
2512.97 283
2513.08 282
2513.20 274
2513.31 260
2513.43 242
2513.54 222
2513.66 204
2513.77 186
2513.89 170
2514.00 155
2514.12 138
2514.23 121
2514.35 102
2514.46 84
2514.58 68
2514.69 56
2514.81 48
2514.92 46
2515.04 46
2515.15 50
2515.27 53
2515.38 57
2515.50 60
2515.61 62
2515.73 65
2515.84 70
2515.96 79
2516.07 91
2516.19 108
2516.30 127
2516.42 147
2516.53 164
2516.65 178
2516.76 186
2516.88 187
2516.99 181
2517.11 171
2517.22 157
2517.34 142
2517.45 127
2517.57 114
2517.68 103
2517.80 94
2517.91 86
2518.03 78
2518.14 69
2518.26 58
2518.37 45
2518.49 30
2518.60 15
2518.72 2
2518.83 0
2518.95 0
2519.06 0
2519.18 3
2519.29 16
2519.41 30
2519.52 42
2519.64 51
2519.75 55
2519.87 53
2519.98 48
2520.10 39
2520.21 28
2520.33 17
2520.45 6
2520.56 0
2520.68 0
2520.79 0
2520.91 0
2521.02 0
2521.14 0
2521.25 0
2521.37 0
2521.48 0
2521.60 12
2521.71 30
2521.83 51
2521.94 74
2522.06 97
2522.17 117
2522.29 131
2522.40 140
2522.52 141
2522.63 138
2522.75 133
2522.86 128
2522.98 125
2523.09 125
2523.21 127
2523.32 128
2523.44 129
2523.55 128
2523.67 125
2523.78 122
2523.90 121
2524.02 123
2524.13 129
2524.25 136
2524.36 144
2524.48 151
2524.59 155
2524.71 155
2524.82 152
2524.94 148
2525.05 144
2525.17 142
2525.28 144
2525.40 149
2525.51 155
2525.63 163
2525.74 169
2525.86 173
2525.97 172
2526.09 167
2526.20 159
2526.32 150
2526.43 142
2526.55 137
2526.67 138
2526.78 144
2526.90 155
2527.01 170
2527.13 184
2527.24 196
2527.36 204
2527.47 207
2527.59 206
2527.70 201
2527.82 195
2527.93 187
2528.05 179
2528.16 170
2528.28 159
2528.39 147
2528.51 135
2528.63 124
2528.74 115
2528.86 109
2528.97 107
2529.09 106
2529.20 105
2529.32 101
2529.43 94
2529.55 81
2529.66 64
2529.78 45
2529.89 27
2530.01 13
2530.12 5
2530.24 5
2530.35 12
2530.47 25
2530.59 43
2530.70 63
2530.82 83
2530.93 102
2531.05 118
2531.16 129
2531.28 134
2531.39 133
2531.51 126
2531.62 113
2531.74 97
2531.85 79
2531.97 62
2532.09 48
2532.20 39
2532.32 33
2532.43 32
2532.55 33
2532.66 35
2532.78 38
2532.89 40
2533.01 43
2533.12 46
2533.24 49
2533.35 55
2533.47 63
2533.59 73
2533.70 84
2533.82 96
2533.93 106
2534.05 115
2534.16 120
2534.28 123
2534.39 122
2534.51 119
2534.62 113
2534.74 104
2534.86 94
2534.97 83
2535.09 70
2535.20 58
2535.32 48
2535.43 40
2535.55 34
2535.66 32
2535.78 30
2535.89 28
2536.01 24
2536.13 18
2536.24 11
2536.36 2
2536.47 0
2536.59 0
2536.70 0
2536.82 0
2536.93 3
2537.05 11
2537.16 18
2537.28 24
2537.40 28
2537.51 32
2537.63 35
2537.74 39
2537.86 43
2537.97 47
2538.09 51
2538.20 51
2538.32 49
2538.44 43
2538.55 34
2538.67 24
2538.78 15
2538.90 7
2539.01 0
2539.13 0
2539.24 0
2539.36 0
2539.48 0
2539.59 0
2539.71 0
2539.82 0
2539.94 0
2540.05 2
2540.17 17
2540.28 34
2540.40 50
2540.52 61
2540.63 67
2540.75 66
2540.86 58
2540.98 46
2541.09 32
2541.21 19
2541.32 11
2541.44 8
2541.56 11
2541.67 21
2541.79 35
2541.90 55
2542.02 78
2542.13 104
2542.25 131
2542.36 157
2542.48 180
2542.60 196
2542.71 202
2542.83 198
2542.94 186
2543.06 166
2543.17 143
2543.29 122
2543.41 107
2543.52 98
2543.64 97
2543.75 102
2543.87 111
2543.98 122
2544.10 131
2544.22 137
2544.33 140
2544.45 138
2544.56 133
2544.68 126
2544.79 119
2544.91 112
2545.02 109
2545.14 109
2545.26 112
2545.37 118
2545.49 126
2545.60 133
2545.72 138
2545.83 139
2545.95 137
2546.07 132
2546.18 125
2546.30 116
2546.41 108
2546.53 100
2546.64 93
2546.76 87
2546.88 82
2546.99 79
2547.11 76
2547.22 75
2547.34 75
2547.45 76
2547.57 78
2547.69 82
2547.80 87
2547.92 92
2548.03 99
2548.15 105
2548.26 112
2548.38 120
2548.50 128
2548.61 137
2548.73 147
2548.84 157
2548.96 167
2549.08 174
2549.19 178
2549.31 178
2549.42 173
2549.54 163
2549.65 149
2549.77 133
2549.89 116
2550.00 99
2550.12 86
2550.23 75
2550.35 70
2550.46 69
2550.58 74
2550.70 81
2550.81 89
2550.93 96
2551.04 99
2551.16 99
2551.28 95
2551.39 89
2551.51 82
2551.62 76
2551.74 73
2551.85 72
2551.97 71
2552.09 71
2552.20 70
2552.32 67
2552.43 64
2552.55 58
2552.67 51
2552.78 44
2552.90 40
2553.01 38
2553.13 40
2553.24 47
2553.36 60
2553.48 78
2553.59 98
2553.71 120
2553.82 140
2553.94 156
2554.06 168
2554.17 175
2554.29 175
2554.40 168
2554.52 156
2554.63 140
2554.75 122
2554.87 104
2554.98 89
2555.10 78
2555.21 75
2555.33 77
2555.45 84
2555.56 94
2555.68 107
2555.79 119
2555.91 132
2556.03 142
2556.14 151
2556.26 156
2556.37 157
2556.49 153
2556.61 145
2556.72 132
2556.84 116
2556.95 100
2557.07 85
2557.19 73
2557.30 65
2557.42 60
2557.53 58
2557.65 58
2557.77 61
2557.88 65
2558.00 72
2558.11 80
2558.23 89
2558.34 98
2558.46 105
2558.58 109
2558.69 111
2558.81 110
2558.92 109
2559.04 109
2559.16 110
2559.27 114
2559.39 119
2559.50 124
2559.62 126
2559.74 125
2559.85 120
2559.97 113
2560.08 105
2560.20 98
2560.32 93
2560.43 90
2560.55 89
2560.67 88
2560.78 87
2560.90 84
2561.01 80
2561.13 77
2561.25 76
2561.36 77
2561.48 82
2561.59 90
2561.71 100
2561.83 110
2561.94 118
2562.06 124
2562.17 126
2562.29 125
2562.41 121
2562.52 115
2562.64 108
2562.75 101
2562.87 94
2562.99 86
2563.10 79
2563.22 72
2563.33 67
2563.45 64
2563.57 65
2563.68 69
2563.80 75
2563.92 83
2564.03 89
2564.15 94
2564.26 95
2564.38 93
2564.50 88
2564.61 79
2564.73 70
2564.84 59
2564.96 48
2565.08 38
2565.19 28
2565.31 18
2565.42 7
2565.54 0
2565.66 0
2565.77 0
2565.89 0
2566.01 0
2566.12 0
2566.24 0
2566.35 0
2566.47 14
2566.59 45
2566.70 80
2566.82 114
2566.93 144
2567.05 165
2567.17 176
2567.28 177
2567.40 167
2567.52 149
2567.63 126
2567.75 101
2567.86 78
2567.98 57
2568.10 41
2568.21 30
2568.33 25
2568.45 24
2568.56 29
2568.68 41
2568.79 58
2568.91 80
2569.03 106
2569.14 133
2569.26 158
2569.37 178
2569.49 192
2569.61 200
2569.72 203
2569.84 203
2569.96 204
2570.07 206
2570.19 211
2570.30 219
2570.42 227
2570.54 235
2570.65 241
2570.77 245
2570.89 247
2571.00 247
2571.12 246
2571.23 244
2571.35 242
2571.47 240
2571.58 237
2571.70 234
2571.82 230
2571.93 224
2572.05 215
2572.17 204
2572.28 189
2572.40 172
2572.51 153
2572.63 136
2572.75 120
2572.86 108
2572.98 100
2573.10 93
2573.21 88
2573.33 80
2573.44 70
2573.56 56
2573.68 41
2573.79 27
2573.91 16
2574.03 11
2574.14 14
2574.26 26
2574.38 46
2574.49 71
2574.61 99
2574.72 127
2574.84 153
2574.96 175
2575.07 193
2575.19 207
2575.31 216
2575.42 220
2575.54 221
2575.66 216
2575.77 208
2575.89 196
2576.00 181
2576.12 167
2576.24 154
2576.35 143
2576.47 135
2576.59 131
2576.70 128
2576.82 127
2576.94 125
2577.05 121
2577.17 116
2577.28 109
2577.40 102
2577.52 97
2577.63 93
2577.75 94
2577.87 97
2577.98 102
2578.10 107
2578.22 111
2578.33 112
2578.45 110
2578.57 106
2578.68 100
2578.80 95
2578.91 90
2579.03 86
2579.15 83
2579.26 81
2579.38 80
2579.50 81
2579.61 83
2579.73 86
2579.85 90
2579.96 95
2580.08 100
2580.20 103
2580.31 104
2580.43 103
2580.55 100
2580.66 96
2580.78 92
2580.89 88
2581.01 86
2581.13 85
2581.24 86
2581.36 88
2581.48 90
2581.59 93
2581.71 95
2581.83 96
2581.94 96
2582.06 95
2582.18 92
2582.29 88
2582.41 82
2582.53 75
2582.64 67
2582.76 60
2582.88 54
2582.99 51
2583.11 51
2583.22 55
2583.34 63
2583.46 74
2583.57 86
2583.69 98
2583.81 108
2583.92 116
2584.04 121
2584.16 124
2584.27 125
2584.39 124
2584.51 120
2584.62 115
2584.74 106
2584.86 95
2584.97 82
2585.09 70
2585.21 60
2585.32 56
2585.44 58
2585.56 67
2585.67 81
2585.79 99
2585.91 121
2586.02 142
2586.14 160
2586.26 174
2586.37 183
2586.49 186
2586.61 184
2586.72 176
2586.84 164
2586.96 151
2587.07 138
2587.19 128
2587.31 119
2587.42 112
2587.54 107
2587.66 102
2587.77 97
2587.89 92
2588.01 88
2588.12 86
2588.24 85
2588.36 85
2588.47 85
2588.59 87
2588.71 89
2588.82 94
2588.94 99
2589.06 106
2589.17 113
2589.29 119
2589.41 122
2589.52 119
2589.64 111
2589.76 97
2589.87 78
2589.99 56
2590.11 35
2590.22 18
2590.34 5
2590.46 0
2590.57 0
2590.69 3
2590.81 13
2590.92 25
2591.04 39
2591.16 53
2591.27 68
2591.39 82
2591.51 94
2591.62 104
2591.74 111
2591.86 116
2591.97 119
2592.09 118
2592.21 115
2592.32 110
2592.44 102
2592.56 90
2592.67 75
2592.79 56
2592.91 37
2593.02 18
2593.14 2
2593.26 0
2593.37 0
2593.49 0
2593.61 0
2593.72 11
2593.84 25
2593.96 41
2594.07 57
2594.19 71
2594.31 82
2594.43 88
2594.54 89
2594.66 83
2594.78 72
2594.89 57
2595.01 41
2595.13 27
2595.24 19
2595.36 16
2595.48 20
2595.59 31
2595.71 47
2595.83 65
2595.94 83
2596.06 98
2596.18 109
2596.29 115
2596.41 116
2596.53 114
2596.64 109
2596.76 105
2596.88 101
2597.00 98
2597.11 97
2597.23 98
2597.35 99
2597.46 101
2597.58 103
2597.70 104
2597.81 106
2597.93 106
2598.05 106
2598.16 104
2598.28 102
2598.40 100
2598.51 97
2598.63 95
2598.75 93
2598.87 92
2598.98 90
2599.10 87
2599.22 84
2599.33 80
2599.45 77
2599.57 74
2599.68 72
2599.80 71
2599.92 72
2600.03 72
2600.15 73
2600.27 73
2600.39 71
2600.50 69
2600.62 66
2600.74 63
2600.85 61
2600.97 61
2601.09 64
2601.20 71
2601.32 83
2601.44 99
2601.55 119
2601.67 141
2601.79 163
2601.91 183
2602.02 198
2602.14 209
2602.26 215
2602.37 215
2602.49 211
2602.61 205
2602.72 200
2602.84 196
2602.96 194
2603.08 194
2603.19 196
2603.31 199
2603.43 200
2603.54 201
2603.66 201
2603.78 201
2603.89 203
2604.01 206
2604.13 211
2604.25 218
2604.36 226
2604.48 235
2604.60 244
2604.71 253
2604.83 260
2604.95 266
2605.06 270
2605.18 272
2605.30 270
2605.42 265
2605.53 257
2605.65 247
2605.77 236
2605.88 224
2606.00 212
2606.12 199
2606.23 185
2606.35 170
2606.47 152
2606.59 132
2606.70 110
2606.82 86
2606.94 63
2607.05 41
2607.17 22
2607.29 7
2607.41 0
2607.52 0
2607.64 0
2607.76 3
2607.87 11
2607.99 19
2608.11 24
2608.23 27
2608.34 27
2608.46 24
2608.58 21
2608.69 17
2608.81 13
2608.93 9
2609.05 6
2609.16 2
2609.28 0
2609.40 0
2609.51 0
2609.63 0
2609.75 0
2609.87 0
2609.98 0
2610.10 3
2610.22 25
2610.33 52
2610.45 82
2610.57 111
2610.69 139
2610.80 162
2610.92 181
2611.04 195
2611.15 206
2611.27 213
2611.39 217
2611.51 218
2611.62 217
2611.74 212
2611.86 205
2611.97 198
2612.09 192
2612.21 188
2612.33 189
2612.44 194
2612.56 206
2612.68 221
2612.79 241
2612.91 261
2613.03 280
2613.15 297
2613.26 311
2613.38 321
2613.50 327
2613.62 332
2613.73 335
2613.85 338
2613.97 340
2614.08 340
2614.20 338
2614.32 334
2614.44 328
2614.55 321
2614.67 314
2614.79 307
2614.90 302
2615.02 298
2615.14 294
2615.26 288
2615.37 278
2615.49 264
2615.61 246
2615.73 225
2615.84 204
2615.96 184
2616.08 167
2616.19 154
2616.31 146
2616.43 142
2616.55 140
2616.66 138
2616.78 136
2616.90 134
2617.02 132
2617.13 131
2617.25 132
2617.37 134
2617.48 138
2617.60 143
2617.72 148
2617.84 155
2617.95 163
2618.07 172
2618.19 185
2618.31 199
2618.42 213
2618.54 226
2618.66 237
2618.78 243
2618.89 244
2619.01 242
2619.13 237
2619.24 231
2619.36 225
2619.48 219
2619.60 215
2619.71 209
2619.83 203
2619.95 195
2620.07 186
2620.18 177
2620.30 167
2620.42 158
2620.54 151
2620.65 145
2620.77 141
2620.89 137
2621.01 133
2621.12 129
2621.24 125
2621.36 122
2621.48 120
2621.59 118
2621.71 117
2621.83 118
2621.94 120
2622.06 122
2622.18 125
2622.30 129
2622.41 134
2622.53 139
2622.65 143
2622.77 147
2622.88 152
2623.00 156
2623.12 162
2623.24 169
2623.35 178
2623.47 187
2623.59 197
2623.71 207
2623.82 215
2623.94 220
2624.06 223
2624.18 223
2624.29 220
2624.41 214
2624.53 204
2624.65 192
2624.76 178
2624.88 162
2625.00 146
2625.12 129
2625.23 113
2625.35 99
2625.47 87
2625.59 78
2625.70 70
2625.82 66
2625.94 65
2626.06 66
2626.17 70
2626.29 74
2626.41 77
2626.53 78
2626.64 77
2626.76 72
2626.88 66
2627.00 59
2627.11 55
2627.23 56
2627.35 64
2627.47 79
2627.58 99
2627.70 121
2627.82 142
2627.94 157
2628.05 165
2628.17 166
2628.29 161
2628.41 152
2628.52 141
2628.64 132
2628.76 124
2628.88 118
2628.99 113
2629.11 109
2629.23 105
2629.35 100
2629.46 97
2629.58 96
2629.70 98
2629.82 103
2629.94 110
2630.05 119
2630.17 127
2630.29 133
2630.41 134
2630.52 131
2630.64 125
2630.76 117
2630.88 109
2630.99 102
2631.11 98
2631.23 98
2631.35 98
2631.46 97
2631.58 94
2631.70 89
2631.82 83
2631.93 77
2632.05 72
2632.17 71
2632.29 75
2632.41 82
2632.52 94
2632.64 108
2632.76 124
2632.88 142
2632.99 158
2633.11 172
2633.23 183
2633.35 187
2633.46 186
2633.58 180
2633.70 170
2633.82 161
2633.93 153
2634.05 151
2634.17 153
2634.29 159
2634.41 167
2634.52 174
2634.64 179
2634.76 181
2634.88 181
2634.99 178
2635.11 175
2635.23 170
2635.35 164
2635.46 158
2635.58 151
2635.70 145
2635.82 140
2635.94 137
2636.05 136
2636.17 135
2636.29 134
2636.41 130
2636.52 121
2636.64 109
2636.76 95
2636.88 80
2637.00 67
2637.11 57
2637.23 50
2637.35 46
2637.47 43
2637.58 41
2637.70 38
2637.82 33
2637.94 26
2638.06 17
2638.17 7
2638.29 0
2638.41 0
2638.53 0
2638.64 0
2638.76 0
2638.88 0
2639.00 0
2639.12 0
2639.23 11
2639.35 31
2639.47 52
2639.59 73
2639.70 92
2639.82 109
2639.94 122
2640.06 133
2640.18 142
2640.29 148
2640.41 153
2640.53 157
2640.65 159
2640.76 159
2640.88 156
2641.00 151
2641.12 144
2641.24 137
2641.35 130
2641.47 125
2641.59 121
2641.71 119
2641.83 118
2641.94 114
2642.06 108
2642.18 98
2642.30 88
2642.41 76
2642.53 66
2642.65 60
2642.77 57
2642.89 59
2643.00 64
2643.12 72
2643.24 79
2643.36 87
2643.48 93
2643.59 97
2643.71 99
2643.83 99
2643.95 96
2644.07 93
2644.18 90
2644.30 88
2644.42 88
2644.54 92
2644.65 98
2644.77 106
2644.89 114
2645.01 121
2645.13 126
2645.24 129
2645.36 130
2645.48 130
2645.60 130
2645.72 131
2645.83 131
2645.95 131
2646.07 130
2646.19 129
2646.31 127
2646.42 126
2646.54 126
2646.66 129
2646.78 135
2646.90 144
2647.01 155
2647.13 167
2647.25 178
2647.37 186
2647.49 190
2647.60 190
2647.72 183
2647.84 170
2647.96 152
2648.08 132
2648.19 111
2648.31 91
2648.43 76
2648.55 65
2648.67 58
2648.78 55
2648.90 54
2649.02 54
2649.14 54
2649.26 55
2649.37 56
2649.49 59
2649.61 64
2649.73 71
2649.85 82
2649.96 96
2650.08 110
2650.20 124
2650.32 137
2650.44 146
2650.55 153
2650.67 156
2650.79 157
2650.91 157
2651.03 156
2651.14 154
2651.26 151
2651.38 146
2651.50 140
2651.62 133
2651.73 123
2651.85 112
2651.97 100
2652.09 88
2652.21 77
2652.33 68
2652.44 63
2652.56 61
2652.68 62
2652.80 67
2652.92 73
2653.03 80
2653.15 85
2653.27 89
2653.39 91
2653.51 91
2653.62 91
2653.74 91
2653.86 94
2653.98 101
2654.10 111
2654.22 124
2654.33 139
2654.45 155
2654.57 169
2654.69 181
2654.81 189
2654.92 193
2655.04 193
2655.16 190
2655.28 183
2655.40 175
2655.51 167
2655.63 159
2655.75 150
2655.87 143
2655.99 134
2656.11 124
2656.22 112
2656.34 96
2656.46 77
2656.58 56
2656.70 35
2656.81 14
2656.93 0
2657.05 0
2657.17 0
2657.29 0
2657.41 0
2657.52 0
2657.64 0
2657.76 0
2657.88 0
2658.00 19
2658.11 40
2658.23 61
2658.35 80
2658.47 96
2658.59 108
2658.71 119
2658.82 129
2658.94 140
2659.06 153
2659.18 167
2659.30 180
2659.42 192
2659.53 200
2659.65 202
2659.77 200
2659.89 193
2660.01 185
2660.13 176
2660.24 168
2660.36 162
2660.48 160
2660.60 159
2660.72 158
2660.83 158
2660.95 157
2661.07 155
2661.19 153
2661.31 152
2661.43 152
2661.54 155
2661.66 161
2661.78 170
2661.90 180
2662.02 188
2662.14 193
2662.25 193
2662.37 188
2662.49 177
2662.61 163
2662.73 148
2662.85 133
2662.96 121
2663.08 110
2663.20 102
2663.32 94
2663.44 89
2663.56 85
2663.67 84
2663.79 84
2663.91 86
2664.03 90
2664.15 94
2664.27 98
2664.38 101
2664.50 103
2664.62 105
2664.74 107
2664.86 110
2664.98 113
2665.09 118
2665.21 122
2665.33 126
2665.45 127
2665.57 126
2665.69 124
2665.80 122
2665.92 121
2666.04 123
2666.16 127
2666.28 132
2666.40 138
2666.52 142
2666.63 143
2666.75 143
2666.87 142
2666.99 143
2667.11 145
2667.23 148
2667.34 151
2667.46 154
2667.58 153
2667.70 150
2667.82 143
2667.94 135
2668.05 128
2668.17 124
2668.29 125
2668.41 129
2668.53 138
2668.65 150
2668.77 164
2668.88 179
2669.00 193
2669.12 205
2669.24 213
2669.36 215
2669.48 209
2669.59 197
2669.71 179
2669.83 159
2669.95 140
2670.07 125
2670.19 115
2670.31 111
2670.42 113
2670.54 117
2670.66 123
2670.78 128
2670.90 131
2671.02 132
2671.14 131
2671.25 127
2671.37 121
2671.49 112
2671.61 100
2671.73 88
2671.85 75
2671.96 65
2672.08 59
2672.20 58
2672.32 65
2672.44 78
2672.56 97
2672.68 118
2672.79 140
2672.91 160
2673.03 175
2673.15 184
2673.27 185
2673.39 181
2673.51 171
2673.62 158
2673.74 144
2673.86 131
2673.98 121
2674.10 114
2674.22 112
2674.34 115
2674.45 121
2674.57 132
2674.69 143
2674.81 155
2674.93 164
2675.05 169
2675.17 171
2675.28 169
2675.40 164
2675.52 158
2675.64 153
2675.76 150
2675.88 149
2676.00 152
2676.12 156
2676.23 160
2676.35 163
2676.47 162
2676.59 158
2676.71 150
2676.83 137
2676.95 121
2677.06 103
2677.18 85
2677.30 71
2677.42 62
2677.54 60
2677.66 63
2677.78 70
2677.89 79
2678.01 87
2678.13 92
2678.25 94
2678.37 93
2678.49 91
2678.61 91
2678.73 92
2678.84 95
2678.96 99
2679.08 102
2679.20 102
2679.32 98
2679.44 91
2679.56 83
2679.67 76
2679.79 72
2679.91 72
2680.03 76
2680.15 82
2680.27 89
2680.39 95
2680.51 99
2680.62 100
2680.74 100
2680.86 100
2680.98 102
2681.10 105
2681.22 110
2681.34 116
2681.46 123
2681.57 130
2681.69 138
2681.81 145
2681.93 153
2682.05 161
2682.17 170
2682.29 179
2682.41 187
2682.52 195
2682.64 199
2682.76 200
2682.88 196
2683.00 187
2683.12 174
2683.24 159
2683.36 146
2683.47 137
2683.59 134
2683.71 138
2683.83 147
2683.95 161
2684.07 175
2684.19 188
2684.31 198
2684.43 205
2684.54 207
2684.66 206
2684.78 200
2684.90 191
2685.02 178
2685.14 160
2685.26 141
2685.38 120
2685.49 103
2685.61 90
2685.73 83
2685.85 83
2685.97 87
2686.09 93
2686.21 97
2686.33 98
2686.45 96
2686.56 91
2686.68 86
2686.80 83
2686.92 86
2687.04 93
2687.16 104
2687.28 117
2687.40 129
2687.51 137
2687.63 139
2687.75 137
2687.87 130
2687.99 122
2688.11 115
2688.23 109
2688.35 106
2688.47 106
2688.58 108
2688.70 112
2688.82 115
2688.94 119
2689.06 122
2689.18 125
2689.30 128
2689.42 130
2689.54 132
2689.66 133
2689.77 132
2689.89 129
2690.01 124
2690.13 118
2690.25 110
2690.37 100
2690.49 89
2690.61 78
2690.73 65
2690.84 52
2690.96 38
2691.08 25
2691.20 16
2691.32 11
2691.44 13
2691.56 21
2691.68 36
2691.80 54
2691.92 74
2692.03 93
2692.15 109
2692.27 121
2692.39 127
2692.51 128
2692.63 124
2692.75 116
2692.87 104
2692.99 90
2693.10 76
2693.22 64
2693.34 56
2693.46 54
2693.58 57
2693.70 63
2693.82 72
2693.94 80
2694.06 87
2694.18 89
2694.29 89
2694.41 85
2694.53 79
2694.65 72
2694.77 64
2694.89 56
2695.01 49
2695.13 44
2695.25 39
2695.37 35
2695.49 33
2695.60 32
2695.72 35
2695.84 41
2695.96 51
2696.08 66
2696.20 84
2696.32 103
2696.44 120
2696.56 131
2696.68 136
2696.80 133
2696.91 124
2697.03 110
2697.15 95
2697.27 82
2697.39 72
2697.51 68
2697.63 68
2697.75 71
2697.87 76
2697.99 81
2698.11 84
2698.22 84
2698.34 81
2698.46 74
2698.58 64
2698.70 51
2698.82 38
2698.94 25
2699.06 13
2699.18 4
2699.30 0
2699.42 0
2699.53 0
2699.65 0
2699.77 0
2699.89 0
2700.01 0
2700.13 0
2700.25 0
2700.37 2
2700.49 15
2700.61 27
2700.73 39
2700.85 49
2700.96 55
2701.08 58
2701.20 60
2701.32 62
2701.44 66
2701.56 71
2701.68 76
2701.80 79
2701.92 79
2702.04 76
2702.16 70
2702.28 63
2702.39 57
2702.51 56
2702.63 61
2702.75 71
2702.87 84
2702.99 95
2703.11 101
2703.23 100
2703.35 91
2703.47 76
2703.59 60
2703.71 45
2703.83 35
2703.94 30
2704.06 31
2704.18 35
2704.30 41
2704.42 47
2704.54 54
2704.66 59
2704.78 65
2704.90 70
2705.02 74
2705.14 77
2705.26 78
2705.38 77
2705.49 76
2705.61 75
2705.73 74
2705.85 75
2705.97 77
2706.09 80
2706.21 82
2706.33 84
2706.45 84
2706.57 82
2706.69 79
2706.81 75
2706.93 71
2707.05 68
2707.17 64
2707.28 61
2707.40 57
2707.52 53
2707.64 49
2707.76 44
2707.88 38
2708.00 32
2708.12 26
2708.24 19
2708.36 12
2708.48 5
2708.60 0
2708.72 0
2708.84 0
2708.95 0
2709.07 5
2709.19 16
2709.31 31
2709.43 47
2709.55 63
2709.67 77
2709.79 89
2709.91 99
2710.03 106
2710.15 112
2710.27 117
2710.39 121
2710.51 126
2710.63 129
2710.75 131
2710.86 130
2710.98 127
2711.10 121
2711.22 114
2711.34 108
2711.46 103
2711.58 102
2711.70 102
2711.82 102
2711.94 102
2712.06 99
2712.18 94
2712.30 88
2712.42 82
2712.54 78
2712.66 76
2712.78 77
2712.89 79
2713.01 79
2713.13 78
2713.25 73
2713.37 66
2713.49 57
2713.61 47
2713.73 38
2713.85 33
2713.97 30
2714.09 31
2714.21 35
2714.33 42
2714.45 51
2714.57 62
2714.69 73
2714.81 86
2714.93 100
2715.05 116
2715.16 132
2715.28 148
2715.40 163
2715.52 176
2715.64 184
2715.76 188
2715.88 186
2716.00 179
2716.12 170
2716.24 159
2716.36 149
2716.48 140
2716.60 134
2716.72 130
2716.84 129
2716.96 130
2717.08 131
2717.20 132
2717.32 131
2717.44 127
2717.55 119
2717.67 109
2717.79 96
2717.91 83
2718.03 73
2718.15 68
2718.27 68
2718.39 74
2718.51 83
2718.63 93
2718.75 102
2718.87 106
2718.99 105
2719.11 97
2719.23 83
2719.35 66
2719.47 49
2719.59 34
2719.71 23
2719.83 18
2719.95 18
2720.07 21
2720.19 25
2720.30 27
2720.42 24
2720.54 17
2720.66 5
2720.78 0
2720.90 0
2721.02 0
2721.14 0
2721.26 0
2721.38 0
2721.50 6
2721.62 22
2721.74 36
2721.86 44
2721.98 48
2722.10 46
2722.22 40
2722.34 33
2722.46 27
2722.58 21
2722.70 17
2722.82 14
2722.94 9
2723.06 1
2723.18 0
2723.30 0
2723.42 0
2723.54 0
2723.65 0
2723.77 0
2723.89 0
2724.01 8
2724.13 19
2724.25 27
2724.37 31
2724.49 33
2724.61 37
2724.73 42
2724.85 52
2724.97 65
2725.09 81
2725.21 97
2725.33 109
2725.45 117
2725.57 120
2725.69 118
2725.81 114
2725.93 111
2726.05 111
2726.17 116
2726.29 125
2726.41 136
2726.53 146
2726.65 154
2726.77 156
2726.89 154
2727.01 150
2727.13 147
2727.25 150
2727.37 161
2727.49 181
2727.61 207
2727.73 234
2727.84 258
2727.96 275
2728.08 280
2728.20 274
2728.32 258
2728.44 236
2728.56 212
2728.68 189
2728.80 168
2728.92 150
2729.04 133
2729.16 115
2729.28 94
2729.40 69
2729.52 40
2729.64 11
2729.76 0
2729.88 0
2730.00 0
2730.12 0
2730.24 0
2730.36 0
2730.48 0
2730.60 6
2730.72 19
2730.84 27
2730.96 34
2731.08 41
2731.20 50
2731.32 63
2731.44 80
2731.56 99
2731.68 117
2731.80 133
2731.92 145
2732.04 152
2732.16 156
2732.28 159
2732.40 160
2732.52 161
2732.64 161
2732.76 158
2732.88 151
2733.00 141
2733.12 128
2733.24 112
2733.36 96
2733.48 80
2733.60 66
2733.72 55
2733.84 47
2733.96 42
2734.08 39
2734.20 38
2734.32 40
2734.44 44
2734.56 52
2734.68 62
2734.80 76
2734.92 91
2735.04 106
2735.16 120
2735.28 131
2735.40 139
2735.52 144
2735.64 148
2735.75 152
2735.87 156
2735.99 161
2736.11 165
2736.23 167
2736.35 165
2736.47 159
2736.59 149
2736.71 137
2736.83 125
2736.95 115
2737.07 111
2737.19 111
2737.31 117
2737.43 127
2737.55 140
2737.67 153
2737.79 165
2737.91 174
2738.03 179
2738.15 182
2738.27 181
2738.39 176
2738.51 168
2738.63 158
2738.75 146
2738.87 131
2738.99 115
2739.11 98
2739.23 81
2739.35 66
2739.47 52
2739.59 40
2739.71 32
2739.83 27
2739.95 25
2740.07 26
2740.19 31
2740.31 38
2740.43 47
2740.55 59
2740.67 70
2740.79 82
2740.91 91
2741.03 99
2741.15 105
2741.27 107
2741.39 108
2741.52 107
2741.64 104
2741.76 101
2741.88 96
2742.00 90
2742.12 83
2742.24 76
2742.36 70
2742.48 64
2742.60 59
2742.72 56
2742.84 54
2742.96 53
2743.08 53
2743.20 55
2743.32 59
2743.44 66
2743.56 74
2743.68 82
2743.80 90
2743.92 96
2744.04 99
2744.16 100
2744.28 99
2744.40 96
2744.52 93
2744.64 90
2744.76 85
2744.88 79
2745.00 72
2745.12 63
2745.24 53
2745.36 42
2745.48 32
2745.60 23
2745.72 17
2745.84 14
2745.96 16
2746.08 23
2746.20 34
2746.32 48
2746.44 64
2746.56 81
2746.68 98
2746.80 113
2746.92 125
2747.04 133
2747.16 137
2747.28 136
2747.40 130
2747.52 120
2747.64 107
2747.76 93
2747.88 80
2748.00 69
2748.12 62
2748.24 60
2748.36 62
2748.48 68
2748.60 75
2748.72 83
2748.84 90
2748.96 96
2749.08 101
2749.20 107
2749.32 114
2749.45 121
2749.57 130
2749.69 136
2749.81 140
2749.93 139
2750.05 132
2750.17 119
2750.29 100
2750.41 79
2750.53 57
2750.65 38
2750.77 23
2750.89 14
2751.01 9
2751.13 8
2751.25 10
2751.37 13
2751.49 18
2751.61 23
2751.73 30
2751.85 37
2751.97 45
2752.09 53
2752.21 61
2752.33 69
2752.45 77
2752.57 84
2752.69 89
2752.81 94
2752.93 96
2753.05 97
2753.17 97
2753.29 96
2753.41 97
2753.53 101
2753.65 108
2753.78 119
2753.90 132
2754.02 144
2754.14 154
2754.26 161
2754.38 164
2754.50 163
2754.62 160
2754.74 156
2754.86 151
2754.98 144
2755.10 137
2755.22 128
2755.34 118
2755.46 109
2755.58 102
2755.70 98
2755.82 98
2755.94 102
2756.06 108
2756.18 114
2756.30 119
2756.42 122
2756.54 123
2756.66 124
2756.78 123
2756.90 123
2757.03 123
2757.15 123
2757.27 120
2757.39 113
2757.51 103
2757.63 89
2757.75 72
2757.87 53
2757.99 35
2758.11 18
2758.23 3
2758.35 0
2758.47 0
2758.59 0
2758.71 0
2758.83 0
2758.95 0
2759.07 0
2759.19 0
2759.31 8
2759.43 31
2759.55 55
2759.67 78
2759.80 98
2759.92 112
2760.04 118
2760.16 117
2760.28 107
2760.40 93
2760.52 75
2760.64 58
2760.76 44
2760.88 36
2761.00 36
2761.12 43
2761.24 58
2761.36 79
2761.48 103
2761.60 128
2761.72 152
2761.84 174
2761.96 190
2762.08 201
2762.21 206
2762.33 203
2762.45 193
2762.57 176
2762.69 156
2762.81 132
2762.93 108
2763.05 86
2763.17 67
2763.29 52
2763.41 40
2763.53 33
2763.65 29
2763.77 30
2763.89 33
2764.01 40
2764.13 49
2764.25 61
2764.37 73
2764.50 86
2764.62 99
2764.74 113
2764.86 127
2764.98 141
2765.10 154
2765.22 164
2765.34 171
2765.46 172
2765.58 168
2765.70 158
2765.82 146
2765.94 133
2766.06 120
2766.18 109
2766.30 101
2766.42 98
2766.55 97
2766.67 101
2766.79 109
2766.91 120
2767.03 135
2767.15 151
2767.27 170
2767.39 188
2767.51 203
2767.63 216
2767.75 225
2767.87 229
2767.99 227
2768.11 219
2768.23 206
2768.35 188
2768.48 167
2768.60 145
2768.72 125
2768.84 109
2768.96 98
2769.08 92
2769.20 90
2769.32 89
2769.44 88
2769.56 84
2769.68 78
2769.80 69
2769.92 59
2770.04 52
2770.16 49
2770.29 50
2770.41 55
2770.53 62
2770.65 71
2770.77 80
2770.89 87
2771.01 93
2771.13 99
2771.25 105
2771.37 112
2771.49 118
2771.61 123
2771.73 126
2771.85 126
2771.98 124
2772.10 121
2772.22 118
2772.34 118
2772.46 120
2772.58 125
2772.70 130
2772.82 136
2772.94 140
2773.06 143
2773.18 145
2773.30 145
2773.42 145
2773.55 144
2773.67 141
2773.79 136
2773.91 128
2774.03 117
2774.15 102
2774.27 86
2774.39 70
2774.51 54
2774.63 40
2774.75 28
2774.87 16
2774.99 4
2775.12 0
2775.24 0
2775.36 0
2775.48 0
2775.60 0
2775.72 0
2775.84 0
2775.96 0
2776.08 15
2776.20 38
2776.32 62
2776.44 84
2776.57 103
2776.69 117
2776.81 127
2776.93 130
2777.05 128
2777.17 122
2777.29 114
2777.41 107
2777.53 101
2777.65 100
2777.77 103
2777.89 109
2778.02 116
2778.14 123
2778.26 129
2778.38 134
2778.50 138
2778.62 142
2778.74 148
2778.86 156
2778.98 166
2779.10 174
2779.22 179
2779.34 180
2779.47 175
2779.59 166
2779.71 154
2779.83 141
2779.95 131
2780.07 123
2780.19 120
2780.31 120
2780.43 120
2780.55 119
2780.67 115
2780.80 106
2780.92 93
2781.04 76
2781.16 59
2781.28 43
2781.40 30
2781.52 23
2781.64 20
2781.76 22
2781.88 28
2782.01 35
2782.13 43
2782.25 52
2782.37 61
2782.49 70
2782.61 79
2782.73 86
2782.85 91
2782.97 94
2783.09 94
2783.21 93
2783.34 91
2783.46 89
2783.58 88
2783.70 88
2783.82 89
2783.94 90
2784.06 90
2784.18 91
2784.30 93
2784.42 98
2784.55 106
2784.67 115
2784.79 127
2784.91 139
2785.03 151
2785.15 163
2785.27 175
2785.39 186
2785.51 198
2785.63 209
2785.76 219
2785.88 226
2786.00 227
2786.12 223
2786.24 213
2786.36 198
2786.48 178
2786.60 155
2786.72 132
2786.85 110
2786.97 91
2787.09 76
2787.21 65
2787.33 58
2787.45 54
2787.57 51
2787.69 50
2787.81 48
2787.93 48
2788.06 49
2788.18 53
2788.30 61
2788.42 71
2788.54 81
2788.66 89
2788.78 92
2788.90 90
2789.02 81
2789.15 69
2789.27 56
2789.39 47
2789.51 44
2789.63 50
2789.75 63
2789.87 81
2789.99 103
2790.11 125
2790.24 145
2790.36 161
2790.48 172
2790.60 178
2790.72 181
2790.84 180
2790.96 178
2791.08 174
2791.20 170
2791.33 165
2791.45 162
2791.57 161
2791.69 161
2791.81 164
2791.93 168
2792.05 172
2792.17 175
2792.30 177
2792.42 176
2792.54 173
2792.66 166
2792.78 158
2792.90 148
2793.02 138
2793.14 129
2793.26 122
2793.39 119
2793.51 118
2793.63 120
2793.75 122
2793.87 123
2793.99 120
2794.11 114
2794.23 103
2794.36 89
2794.48 74
2794.60 61
2794.72 51
2794.84 46
2794.96 46
2795.08 51
2795.20 61
2795.33 74
2795.45 87
2795.57 99
2795.69 108
2795.81 115
2795.93 118
2796.05 119
2796.17 118
2796.30 116
2796.42 112
2796.54 105
2796.66 96
2796.78 84
2796.90 70
2797.02 54
2797.14 37
2797.27 22
2797.39 10
2797.51 2
2797.63 0
2797.75 1
2797.87 6
2797.99 15
2798.11 24
2798.24 33
2798.36 41
2798.48 48
2798.60 53
2798.72 57
2798.84 60
2798.96 62
2799.09 65
2799.21 68
2799.33 74
2799.45 81
2799.57 91
2799.69 102
2799.81 113
2799.93 121
2800.06 126
2800.18 124
2800.30 119
2800.42 110
2800.54 99
2800.66 89
2800.78 80
2800.91 73
2801.03 66
2801.15 60
2801.27 53
2801.39 45
2801.51 36
2801.63 28
2801.75 20
2801.88 12
2802.00 3
2802.12 0
2802.24 0
2802.36 0
2802.48 0
2802.60 0
2802.73 0
2802.85 0
2802.97 2
2803.09 13
2803.21 21
2803.33 25
2803.45 22
2803.58 15
2803.70 8
2803.82 3
2803.94 5
2804.06 14
2804.18 30
2804.30 51
2804.43 73
2804.55 93
2804.67 106
2804.79 111
2804.91 108
2805.03 101
2805.15 91
2805.28 80
2805.40 72
2805.52 65
2805.64 62
2805.76 60
2805.88 59
2806.00 59
2806.13 60
2806.25 64
2806.37 70
2806.49 78
2806.61 88
2806.73 99
2806.85 108
2806.98 115
2807.10 118
2807.22 117
2807.34 110
2807.46 100
2807.58 87
2807.71 73
2807.83 61
2807.95 52
2808.07 49
2808.19 51
2808.31 59
2808.43 71
2808.56 86
2808.68 101
2808.80 115
2808.92 125
2809.04 131
2809.16 132
2809.29 128
2809.41 121
2809.53 113
2809.65 106
2809.77 103
2809.89 104
2810.01 111
2810.14 123
2810.26 140
2810.38 161
2810.50 184
2810.62 208
2810.74 231
2810.87 252
2810.99 269
2811.11 281
2811.23 289
2811.35 294
2811.47 298
2811.59 302
2811.72 308
2811.84 315
2811.96 324
2812.08 332
2812.20 338
2812.32 342
2812.45 343
2812.57 343
2812.69 342
2812.81 342
2812.93 341
2813.05 339
2813.18 337
2813.30 333
2813.42 326
2813.54 318
2813.66 309
2813.78 298
2813.91 287
2814.03 275
2814.15 265
2814.27 256
2814.39 249
2814.51 245
2814.64 243
2814.76 241
2814.88 238
2815.00 231
2815.12 221
2815.24 205
2815.37 186
2815.49 164
2815.61 142
2815.73 122
2815.85 105
2815.97 91
2816.10 81
2816.22 74
2816.34 71
2816.46 69
2816.58 68
2816.70 67
2816.83 65
2816.95 62
2817.07 58
2817.19 53
2817.31 48
2817.43 44
2817.56 42
2817.68 43
2817.80 45
2817.92 50
2818.04 55
2818.16 60
2818.29 64
2818.41 66
2818.53 66
2818.65 67
2818.77 69
2818.90 74
2819.02 82
2819.14 92
2819.26 103
2819.38 113
2819.50 122
2819.63 127
2819.75 130
2819.87 130
2819.99 130
2820.11 130
2820.23 132
2820.36 133
2820.48 134
2820.60 134
2820.72 131
2820.84 125
2820.97 114
2821.09 101
2821.21 86
2821.33 72
2821.45 60
2821.57 51
2821.70 47
2821.82 48
2821.94 53
2822.06 60
2822.18 70
2822.31 80
2822.43 91
2822.55 102
2822.67 114
2822.79 124
2822.91 134
2823.04 141
2823.16 146
2823.28 148
2823.40 149
2823.52 149
2823.65 151
2823.77 153
2823.89 157
2824.01 163
2824.13 169
2824.25 175
2824.38 181
2824.50 187
2824.62 194
2824.74 201
2824.86 208
2824.99 216
2825.11 225
2825.23 233
2825.35 242
2825.47 251
2825.60 260
2825.72 269
2825.84 277
2825.96 283
2826.08 287
2826.20 290
2826.33 289
2826.45 287
2826.57 282
2826.69 275
2826.81 263
2826.94 248
2827.06 228
2827.18 203
2827.30 176
2827.42 149
2827.55 126
2827.67 111
2827.79 104
2827.91 106
2828.03 116
2828.16 129
2828.28 142
2828.40 150
2828.52 151
2828.64 144
2828.77 132
2828.89 116
2829.01 101
2829.13 90
2829.25 85
2829.38 87
2829.50 94
2829.62 104
2829.74 113
2829.86 120
2829.99 122
2830.11 118
2830.23 110
2830.35 99
2830.47 85
2830.60 72
2830.72 59
2830.84 48
2830.96 40
2831.08 35
2831.21 34
2831.33 36
2831.45 41
2831.57 49
2831.69 59
2831.82 69
2831.94 78
2832.06 84
2832.18 87
2832.30 87
2832.43 84
2832.55 79
2832.67 74
2832.79 69
2832.91 65
2833.04 64
2833.16 65
2833.28 67
2833.40 71
2833.52 75
2833.65 79
2833.77 82
2833.89 84
2834.01 83
2834.13 81
2834.26 79
2834.38 75
2834.50 69
2834.62 64
2834.74 57
2834.87 50
2834.99 41
2835.11 33
2835.23 26
2835.36 20
2835.48 15
2835.60 12
2835.72 11
2835.84 11
2835.97 12
2836.09 13
2836.21 13
2836.33 13
2836.45 11
2836.58 8
2836.70 2
2836.82 0
2836.94 0
2837.06 0
2837.19 0
2837.31 0
2837.43 0
2837.55 0
2837.68 3
2837.80 12
2837.92 21
2838.04 29
2838.16 38
2838.29 45
2838.41 52
2838.53 59
2838.65 64
2838.78 69
2838.90 73
2839.02 76
2839.14 77
2839.26 77
2839.39 75
2839.51 72
2839.63 69
2839.75 67
2839.87 68
2840.00 70
2840.12 72
2840.24 74
2840.36 75
2840.49 73
2840.61 68
2840.73 63
2840.85 58
2840.97 55
2841.10 55
2841.22 59
2841.34 64
2841.46 69
2841.59 73
2841.71 74
2841.83 72
2841.95 67
2842.07 62
2842.20 59
2842.32 60
2842.44 66
2842.56 77
2842.69 93
2842.81 111
2842.93 128
2843.05 142
2843.18 149
2843.30 150
2843.42 144
2843.54 133
2843.66 119
2843.79 104
2843.91 91
2844.03 78
2844.15 68
2844.28 57
2844.40 47
2844.52 38
2844.64 29
2844.76 23
2844.89 20
2845.01 22
2845.13 28
2845.25 37
2845.38 47
2845.50 55
2845.62 59
2845.74 60
2845.87 57
2845.99 52
2846.11 47
2846.23 46
2846.36 52
2846.48 64
2846.60 83
2846.72 106
2846.84 129
2846.97 148
2847.09 161
2847.21 165
2847.33 158
2847.46 142
2847.58 119
2847.70 92
2847.82 64
2847.95 38
2848.07 17
2848.19 2
2848.31 0
2848.44 0
2848.56 0
2848.68 0
2848.80 0
2848.92 0
2849.05 0
2849.17 0
2849.29 1
2849.41 2
2849.54 4
2849.66 9
2849.78 16
2849.90 26
2850.03 37
2850.15 47
2850.27 55
2850.39 60
2850.52 63
2850.64 62
2850.76 60
2850.88 56
2851.01 53
2851.13 50
2851.25 47
2851.37 44
2851.50 41
2851.62 38
2851.74 36
2851.86 36
2851.99 37
2852.11 38
2852.23 38
2852.35 36
2852.48 30
2852.60 22
2852.72 12
2852.84 4
2852.97 0
2853.09 3
2853.21 13
2853.33 30
2853.46 52
2853.58 75
2853.70 96
2853.82 112
2853.95 122
2854.07 123
2854.19 118
2854.31 106
2854.44 91
2854.56 74
2854.68 58
2854.80 46
2854.93 41
2855.05 43
2855.17 53
2855.29 70
2855.42 93
2855.54 119
2855.66 146
2855.78 170
2855.91 190
2856.03 204
2856.15 212
2856.27 212
2856.40 207
2856.52 198
2856.64 186
2856.76 174
2856.89 162
2857.01 153
2857.13 146
2857.25 143
2857.38 141
2857.50 139
2857.62 136
2857.74 132
2857.87 126
2857.99 119
2858.11 114
2858.23 111
2858.36 111
2858.48 115
2858.60 121
2858.73 127
2858.85 132
2858.97 133
2859.09 132
2859.22 128
2859.34 124
2859.46 118
2859.58 114
2859.71 112
2859.83 110
2859.95 110
2860.07 112
2860.20 116
2860.32 123
2860.44 132
2860.56 141
2860.69 148
2860.81 151
2860.93 151
2861.06 145
2861.18 136
2861.30 127
2861.42 119
2861.55 114
2861.67 112
2861.79 112
2861.91 110
2862.04 105
2862.16 96
2862.28 84
2862.40 71
2862.53 60
2862.65 53
2862.77 51
2862.90 55
2863.02 63
2863.14 74
2863.26 86
2863.39 98
2863.51 108
2863.63 117
2863.75 122
2863.88 125
2864.00 123
2864.12 118
2864.25 109
2864.37 99
2864.49 88
2864.61 78
2864.74 70
2864.86 61
2864.98 52
2865.10 42
2865.23 29
2865.35 16
2865.47 2
2865.60 0
2865.72 0
2865.84 0
2865.96 0
2866.09 0
2866.21 0
2866.33 0
2866.45 0
2866.58 7
2866.70 21
2866.82 38
2866.95 56
2867.07 75
2867.19 93
2867.31 108
2867.44 120
2867.56 129
2867.68 134
2867.81 137
2867.93 140
2868.05 142
2868.17 147
2868.30 153
2868.42 162
2868.54 172
2868.66 184
2868.79 194
2868.91 203
2869.03 210
2869.16 215
2869.28 215
2869.40 213
2869.52 207
2869.65 198
2869.77 186
2869.89 173
2870.02 159
2870.14 145
2870.26 131
2870.38 119
2870.51 107
2870.63 95
2870.75 82
2870.88 68
2871.00 54
2871.12 42
2871.24 31
2871.37 24
2871.49 21
2871.61 23
2871.74 31
2871.86 43
2871.98 59
2872.10 78
2872.23 100
2872.35 124
2872.47 148
2872.60 171
2872.72 191
2872.84 206
2872.97 216
2873.09 219
2873.21 216
2873.33 207
2873.46 195
2873.58 179
2873.70 162
2873.83 145
2873.95 128
2874.07 111
2874.19 95
2874.32 79
2874.44 64
2874.56 50
2874.69 38
2874.81 28
2874.93 24
2875.06 26
2875.18 34
2875.30 48
2875.42 67
2875.55 88
2875.67 110
2875.79 130
2875.92 148
2876.04 163
2876.16 177
2876.28 192
2876.41 207
2876.53 222
2876.65 238
2876.78 252
2876.90 264
2877.02 271
2877.15 275
2877.27 275
2877.39 272
2877.51 267
2877.64 260
2877.76 252
2877.88 242
2878.01 232
2878.13 220
2878.25 209
2878.38 198
2878.50 189
2878.62 183
2878.74 178
2878.87 176
2878.99 176
2879.11 179
2879.24 185
2879.36 194
2879.48 205
2879.61 219
2879.73 233
2879.85 248
2879.98 260
2880.10 268
2880.22 272
2880.34 272
2880.47 266
2880.59 256
2880.71 243
2880.84 229
2880.96 215
2881.08 204
2881.21 197
2881.33 193
2881.45 195
2881.58 201
2881.70 213
2881.82 231
2881.94 255
2882.07 284
2882.19 317
2882.31 349
2882.44 378
2882.56 402
2882.68 420
2882.81 431
2882.93 440
2883.05 448
2883.18 461
2883.30 480
2883.42 507
2883.55 541
2883.67 580
2883.79 620
2883.91 657
2884.04 688
2884.16 711
2884.28 725
2884.41 730
2884.53 727
2884.65 720
2884.78 711
2884.90 700
2885.02 690
2885.15 679
2885.27 666
2885.39 651
2885.52 632
2885.64 609
2885.76 583
2885.89 556
2886.01 529
2886.13 502
2886.25 477
2886.38 451
2886.50 423
2886.62 393
2886.75 360
2886.87 325
2886.99 288
2887.12 251
2887.24 215
2887.36 181
2887.49 148
2887.61 117
2887.73 87
2887.86 61
2887.98 38
2888.10 22
2888.23 12
2888.35 8
2888.47 9
2888.60 14
2888.72 23
2888.84 35
2888.97 48
2889.09 62
2889.21 76
2889.34 89
2889.46 99
2889.58 105
2889.71 107
2889.83 106
2889.95 103
2890.08 101
2890.20 100
2890.32 102
2890.45 106
2890.57 113
2890.69 121
2890.82 129
2890.94 137
2891.06 144
2891.18 151
2891.31 155
2891.43 157
2891.55 155
2891.68 147
2891.80 134
2891.92 116
2892.05 95
2892.17 75
2892.29 59
2892.42 48
2892.54 43
2892.66 43
2892.79 46
2892.91 49
2893.03 50
2893.16 48
2893.28 44
2893.40 41
2893.53 39
2893.65 41
2893.77 47
2893.90 55
2894.02 64
2894.14 72
2894.27 76
2894.39 75
2894.52 70
2894.64 61
2894.76 52
2894.89 42
2895.01 35
2895.13 29
2895.26 26
2895.38 26
2895.50 28
2895.63 32
2895.75 38
2895.87 46
2896.00 54
2896.12 63
2896.24 70
2896.37 76
2896.49 80
2896.61 82
2896.74 84
2896.86 85
2896.98 86
2897.11 88
2897.23 91
2897.35 92
2897.48 91
2897.60 88
2897.72 84
2897.85 79
2897.97 76
2898.09 75
2898.22 76
2898.34 78
2898.46 79
2898.59 78
2898.71 73
2898.83 65
2898.96 57
2899.08 49
2899.21 44
2899.33 42
2899.45 44
2899.58 48
2899.70 51
2899.82 52
2899.95 50
2900.07 45
2900.19 37
2900.32 29
2900.44 22
2900.56 18
2900.69 17
2900.81 21
2900.93 28
2901.06 37
2901.18 49
2901.30 64
2901.43 80
2901.55 99
2901.68 119
2901.80 139
2901.92 158
2902.05 173
2902.17 183
2902.29 186
2902.42 181
2902.54 169
2902.66 152
2902.79 131
2902.91 109
2903.03 87
2903.16 68
2903.28 54
2903.40 44
2903.53 38
2903.65 35
2903.78 32
2903.90 27
2904.02 19
2904.15 7
2904.27 0
2904.39 0
2904.52 0
2904.64 0
2904.76 0
2904.89 0
2905.01 0
2905.13 1
2905.26 21
2905.38 43
2905.51 63
2905.63 82
2905.75 98
2905.88 114
2906.00 129
2906.12 145
2906.25 162
2906.37 181
2906.49 198
2906.62 213
2906.74 223
2906.87 229
2906.99 228
2907.11 223
2907.24 214
2907.36 203
2907.48 191
2907.61 178
2907.73 163
2907.85 148
2907.98 131
2908.10 115
2908.23 99
2908.35 86
2908.47 74
2908.60 66
2908.72 59
2908.84 54
2908.97 50
2909.09 47
2909.22 45
2909.34 46
2909.46 50
2909.59 57
2909.71 69
2909.83 84
2909.96 101
2910.08 119
2910.20 135
2910.33 148
2910.45 157
2910.58 160
2910.70 158
2910.82 152
2910.95 143
2911.07 132
2911.19 121
2911.32 111
2911.44 103
2911.57 95
2911.69 89
2911.81 85
2911.94 84
2912.06 84
2912.18 85
2912.31 86
2912.43 86
2912.56 83
2912.68 76
2912.80 66
2912.93 54
2913.05 41
2913.17 29
2913.30 19
2913.42 12
2913.55 9
2913.67 9
2913.79 10
2913.92 13
2914.04 15
2914.16 18
2914.29 20
2914.41 22
2914.54 22
2914.66 20
2914.78 17
2914.91 12
2915.03 6
2915.15 0
2915.28 0
2915.40 0
2915.53 0
2915.65 0
2915.77 0
2915.90 0
2916.02 0
2916.15 6
2916.27 20
2916.39 35
2916.52 50
2916.64 62
2916.76 68
2916.89 68
2917.01 61
2917.14 48
2917.26 32
2917.38 17
2917.51 7
2917.63 3
2917.76 7
2917.88 16
2918.00 29
2918.13 41
2918.25 49
2918.37 51
2918.50 47
2918.62 39
2918.75 28
2918.87 19
2918.99 14
2919.12 13
2919.24 17
2919.37 23
2919.49 31
2919.61 37
2919.74 39
2919.86 38
2919.99 35
2920.11 31
2920.23 26
2920.36 22
2920.48 20
2920.61 19
2920.73 19
2920.85 19
2920.98 19
2921.10 20
2921.22 23
2921.35 27
2921.47 32
2921.60 39
2921.72 46
2921.84 52
2921.97 57
2922.09 60
2922.22 62
2922.34 62
2922.46 61
2922.59 58
2922.71 55
2922.84 50
2922.96 46
2923.08 42
2923.21 40
2923.33 39
2923.46 40
2923.58 44
2923.70 49
2923.83 55
2923.95 62
2924.08 67
2924.20 69
2924.32 67
2924.45 60
2924.57 50
2924.70 39
2924.82 27
2924.94 19
2925.07 15
2925.19 18
2925.32 27
2925.44 39
2925.56 52
2925.69 64
2925.81 73
2925.94 77
2926.06 77
2926.18 73
2926.31 68
2926.43 64
2926.56 62
2926.68 62
2926.80 65
2926.93 71
2927.05 79
2927.18 86
2927.30 92
2927.43 98
2927.55 104
2927.67 111
2927.80 120
2927.92 130
2928.05 141
2928.17 151
2928.29 159
2928.42 163
2928.54 163
2928.67 160
2928.79 156
2928.91 152
2929.04 148
2929.16 144
2929.29 141
2929.41 139
2929.53 139
2929.66 141
2929.78 146
2929.91 154
2930.03 164
2930.16 172
2930.28 176
2930.40 173
2930.53 163
2930.65 145
2930.78 123
2930.90 98
2931.02 74
2931.15 54
2931.27 39
2931.40 30
2931.52 25
2931.65 25
2931.77 28
2931.89 32
2932.02 35
2932.14 38
2932.27 40
2932.39 42
2932.51 43
2932.64 44
2932.76 44
2932.89 44
2933.01 43
2933.14 41
2933.26 37
2933.38 33
2933.51 29
2933.63 26
2933.76 23
2933.88 19
2934.00 16
2934.13 13
2934.25 12
2934.38 16
2934.50 24
2934.63 37
2934.75 53
2934.87 71
2935.00 87
2935.12 99
2935.25 107
2935.37 111
2935.50 113
2935.62 114
2935.74 117
2935.87 119
2935.99 121
2936.12 120
2936.24 115
2936.37 106
2936.49 95
2936.61 83
2936.74 72
2936.86 62
2936.99 54
2937.11 45
2937.24 34
2937.36 22
2937.48 9
2937.61 0
2937.73 0
2937.86 0
2937.98 5
2938.11 22
2938.23 45
2938.35 70
2938.48 95
2938.60 116
2938.73 133
2938.85 146
2938.98 154
2939.10 159
2939.22 160
2939.35 158
2939.47 154
2939.60 149
2939.72 143
2939.85 138
2939.97 134
2940.09 132
2940.22 131
2940.34 130
2940.47 130
2940.59 128
2940.72 126
2940.84 124
2940.96 120
2941.09 116
2941.21 111
2941.34 106
2941.46 99
2941.59 90
2941.71 79
2941.84 66
2941.96 52
2942.08 38
2942.21 25
2942.33 13
2942.46 3
2942.58 0
2942.71 0
2942.83 0
2942.95 0
2943.08 0
2943.20 0
2943.33 0
2943.45 0
2943.58 3
2943.70 12
2943.83 22
2943.95 30
2944.07 36
2944.20 41
2944.32 46
2944.45 50
2944.57 54
2944.70 58
2944.82 60
2944.95 61
2945.07 60
2945.19 60
2945.32 61
2945.44 65
2945.57 75
2945.69 90
2945.82 109
2945.94 132
2946.07 156
2946.19 178
2946.31 196
2946.44 208
2946.56 211
2946.69 208
2946.81 198
2946.94 184
2947.06 168
2947.19 151
2947.31 137
2947.44 126
2947.56 117
2947.68 111
2947.81 107
2947.93 105
2948.06 105
2948.18 105
2948.31 105
2948.43 104
2948.56 103
2948.68 100
2948.80 96
2948.93 91
2949.05 87
2949.18 83
2949.30 80
2949.43 78
2949.55 75
2949.68 71
2949.80 65
2949.93 57
2950.05 49
2950.17 42
2950.30 35
2950.42 31
2950.55 29
2950.67 28
2950.80 27
2950.92 26
2951.05 25
2951.17 22
2951.30 20
2951.42 18
2951.54 16
2951.67 17
2951.79 20
2951.92 26
2952.04 35
2952.17 45
2952.29 57
2952.42 68
2952.54 78
2952.67 84
2952.79 87
2952.92 88
2953.04 88
2953.16 86
2953.29 84
2953.41 82
2953.54 82
2953.66 83
2953.79 85
2953.91 91
2954.04 98
2954.16 109
2954.29 121
2954.41 131
2954.54 138
2954.66 140
2954.78 135
2954.91 126
2955.03 115
2955.16 104
2955.28 98
2955.41 98
2955.53 106
2955.66 121
2955.78 142
2955.91 166
2956.03 190
2956.16 211
2956.28 226
2956.41 234
2956.53 234
2956.66 227
2956.78 212
2956.90 193
2957.03 172
2957.15 149
2957.28 129
2957.40 111
2957.53 97
2957.65 89
2957.78 85
2957.90 86
2958.03 91
2958.15 99
2958.28 108
2958.40 117
2958.53 124
2958.65 129
2958.78 131
2958.90 130
2959.02 127
2959.15 121
2959.27 114
2959.40 106
2959.52 99
2959.65 95
2959.77 95
2959.90 100
2960.02 111
2960.15 128
2960.27 148
2960.40 171
2960.52 194
2960.65 218
2960.77 239
2960.90 259
2961.02 275
2961.15 288
2961.27 298
2961.40 305
2961.52 309
2961.64 314
2961.77 318
2961.89 325
2962.02 332
2962.14 342
2962.27 352
2962.39 362
2962.52 371
2962.64 379
2962.77 387
2962.89 394
2963.02 399
2963.14 402
2963.27 402
2963.39 398
2963.52 390
2963.64 377
2963.77 361
2963.89 341
2964.02 320
2964.14 301
2964.27 283
2964.39 269
2964.52 258
2964.64 251
2964.77 247
2964.89 243
2965.02 240
2965.14 235
2965.26 229
2965.39 221
2965.51 210
2965.64 198
2965.76 186
2965.89 173
2966.01 162
2966.14 154
2966.26 149
2966.39 149
2966.51 154
2966.64 162
2966.76 173
2966.89 185
2967.01 195
2967.14 204
2967.26 210
2967.39 214
2967.51 217
2967.64 219
2967.76 222
2967.89 225
2968.01 228
2968.14 231
2968.26 232
2968.39 232
2968.51 230
2968.64 224
2968.76 217
2968.89 208
2969.01 199
2969.14 191
2969.26 183
2969.39 176
2969.51 169
2969.64 162
2969.76 155
2969.89 147
2970.01 139
2970.14 130
2970.26 120
2970.39 109
2970.51 97
2970.64 84
2970.76 71
2970.89 60
2971.01 53
2971.14 51
2971.26 55
2971.39 63
2971.51 73
2971.64 83
2971.76 90
2971.89 95
2972.01 96
2972.14 95
2972.26 93
2972.39 90
2972.51 87
2972.64 84
2972.76 80
2972.89 74
2973.01 67
2973.14 59
2973.26 49
2973.39 40
2973.51 31
2973.64 23
2973.76 16
2973.89 11
2974.01 7
2974.14 4
2974.26 2
2974.39 0
2974.51 0
2974.64 0
2974.76 0
2974.89 0
2975.01 0
2975.14 0
2975.26 0
2975.39 4
2975.51 23
2975.64 49
2975.76 78
2975.89 109
2976.01 137
2976.14 161
2976.26 177
2976.39 186
2976.51 187
2976.64 182
2976.76 173
2976.89 161
2977.01 148
2977.14 133
2977.26 116
2977.39 99
2977.52 80
2977.64 59
2977.77 38
2977.89 18
2978.02 2
2978.14 0
2978.27 0
2978.39 0
2978.52 0
2978.64 12
2978.77 28
2978.89 44
2979.02 59
2979.14 73
2979.27 86
2979.39 98
2979.52 108
2979.64 115
2979.77 117
2979.89 112
2980.02 98
2980.14 75
2980.27 45
2980.39 13
2980.52 0
2980.64 0
2980.77 0
2980.89 0
2981.02 0
2981.15 0
2981.27 0
2981.40 0
2981.52 19
2981.65 36
2981.77 51
2981.90 64
2982.02 75
2982.15 85
2982.27 93
2982.40 99
2982.52 102
2982.65 102
2982.77 99
2982.90 96
2983.02 94
2983.15 93
2983.27 96
2983.40 101
2983.52 109
2983.65 118
2983.78 128
2983.90 138
2984.03 147
2984.15 154
2984.28 157
2984.40 155
2984.53 148
2984.65 136
2984.78 120
2984.90 101
2985.03 83
2985.15 67
2985.28 56
2985.40 49
2985.53 47
2985.65 48
2985.78 54
2985.90 63
2986.03 75
2986.16 88
2986.28 102
2986.41 117
2986.53 129
2986.66 137
2986.78 141
2986.91 140
2987.03 135
2987.16 127
2987.28 119
2987.41 111
2987.53 105
2987.66 101
2987.78 100
2987.91 100
2988.04 101
2988.16 103
2988.29 105
2988.41 107
2988.54 112
2988.66 120
2988.79 131
2988.91 146
2989.04 164
2989.16 182
2989.29 199
2989.41 212
2989.54 219
2989.67 220
2989.79 218
2989.92 214
2990.04 210
2990.17 208
2990.29 209
2990.42 211
2990.54 214
2990.67 216
2990.79 218
2990.92 219
2991.04 221
2991.17 222
2991.30 224
2991.42 225
2991.55 224
2991.67 223
2991.80 220
2991.92 217
2992.05 213
2992.17 207
2992.30 198
2992.42 185
2992.55 167
2992.68 144
2992.80 119
2992.93 95
2993.05 75
2993.18 61
2993.30 55
2993.43 56
2993.55 63
2993.68 73
2993.80 84
2993.93 94
2994.06 101
2994.18 106
2994.31 107
2994.43 106
2994.56 103
2994.68 100
2994.81 96
2994.93 92
2995.06 91
2995.18 90
2995.31 92
2995.44 96
2995.56 103
2995.69 113
2995.81 124
2995.94 138
2996.06 152
2996.19 165
2996.31 175
2996.44 182
2996.57 184
2996.69 181
2996.82 175
2996.94 168
2997.07 159
2997.19 152
2997.32 148
2997.44 148
2997.57 151
2997.70 156
2997.82 161
2997.95 164
2998.07 163
2998.20 157
2998.32 147
2998.45 133
2998.57 117
2998.70 102
2998.83 88
2998.95 76
2999.08 67
2999.20 59
2999.33 52
2999.45 44
2999.58 37
2999.70 31
2999.83 27
2999.96 27
3000.08 30
3000.21 36
3000.33 45
3000.46 56
3000.58 65
3000.71 72
3000.84 75
3000.96 76
3001.09 75
3001.21 73
3001.34 73
3001.46 76
3001.59 82
3001.71 91
3001.84 102
3001.97 113
3002.09 122
3002.22 128
3002.34 131
3002.47 131
3002.59 130
3002.72 130
3002.85 131
3002.97 133
3003.10 136
3003.22 137
3003.35 135
3003.47 129
3003.60 119
3003.73 106
3003.85 93
3003.98 81
3004.10 71
3004.23 63
3004.35 58
3004.48 53
3004.60 49
3004.73 44
3004.86 41
3004.98 40
3005.11 43
3005.23 52
3005.36 66
3005.48 83
3005.61 102
3005.74 120
3005.86 134
3005.99 145
3006.11 150
3006.24 151
3006.36 148
3006.49 144
3006.62 138
3006.74 132
3006.87 126
3006.99 120
3007.12 115
3007.25 109
3007.37 101
3007.50 90
3007.62 76
3007.75 59
3007.87 40
3008.00 22
3008.13 5
3008.25 0
3008.38 0
3008.50 0
3008.63 0
3008.75 7
3008.88 22
3009.01 40
3009.13 57
3009.26 72
3009.38 83
3009.51 90
3009.63 92
3009.76 90
3009.89 85
3010.01 78
3010.14 69
3010.26 60
3010.39 51
3010.52 42
3010.64 33
3010.77 25
3010.89 16
3011.02 8
3011.14 1
3011.27 0
3011.40 0
3011.52 0
3011.65 0
3011.77 6
3011.90 15
3012.03 25
3012.15 33
3012.28 40
3012.40 44
3012.53 45
3012.66 44
3012.78 43
3012.91 43
3013.03 43
3013.16 45
3013.28 47
3013.41 50
3013.54 52
3013.66 55
3013.79 58
3013.91 62
3014.04 69
3014.17 77
3014.29 85
3014.42 91
3014.54 91
3014.67 85
3014.80 72
3014.92 53
3015.05 31
3015.17 9
3015.30 0
3015.42 0
3015.55 0
3015.68 0
3015.80 0
3015.93 0
3016.05 5
3016.18 13
3016.31 17
3016.43 18
3016.56 16
3016.68 12
3016.81 7
3016.94 3
3017.06 1
3017.19 2
3017.31 7
3017.44 15
3017.57 28
3017.69 44
3017.82 62
3017.94 82
3018.07 101
3018.20 118
3018.32 132
3018.45 141
3018.57 145
3018.70 147
3018.83 146
3018.95 146
3019.08 146
3019.20 149
3019.33 155
3019.46 163
3019.58 173
3019.71 183
3019.83 191
3019.96 195
3020.09 196
3020.21 191
3020.34 183
3020.46 171
3020.59 159
3020.72 149
3020.84 142
3020.97 140
3021.09 145
3021.22 155
3021.35 167
3021.47 181
3021.60 192
3021.72 199
3021.85 200
3021.98 193
3022.10 181
3022.23 165
3022.35 147
3022.48 128
3022.61 111
3022.73 98
3022.86 88
3022.99 82
3023.11 79
3023.24 79
3023.36 83
3023.49 89
3023.62 96
3023.74 104
3023.87 112
3023.99 119
3024.12 123
3024.25 124
3024.37 122
3024.50 116
3024.62 109
3024.75 100
3024.88 92
3025.00 87
3025.13 85
3025.25 88
3025.38 93
3025.51 101
3025.63 109
3025.76 116
3025.89 121
3026.01 123
3026.14 121
3026.26 117
3026.39 111
3026.52 103
3026.64 95
3026.77 87
3026.89 81
3027.02 78
3027.15 80
3027.27 86
3027.40 96
3027.53 109
3027.65 121
3027.78 133
3027.90 140
3028.03 143
3028.16 141
3028.28 135
3028.41 126
3028.54 116
3028.66 106
3028.79 97
3028.91 90
3029.04 86
3029.17 82
3029.29 80
3029.42 76
3029.54 72
3029.67 67
3029.80 60
3029.92 54
3030.05 49
3030.18 46
3030.30 44
3030.43 46
3030.55 49
3030.68 53
3030.81 58
3030.93 63
3031.06 68
3031.19 75
3031.31 85
3031.44 98
3031.56 114
3031.69 132
3031.82 149
3031.94 162
3032.07 170
3032.20 172
3032.32 169
3032.45 163
3032.57 155
3032.70 148
3032.83 142
3032.95 137
3033.08 132
3033.21 125
3033.33 116
3033.46 109
3033.59 103
3033.71 101
3033.84 104
3033.96 111
3034.09 120
3034.22 130
3034.34 139
3034.47 146
3034.60 151
3034.72 156
3034.85 162
3034.97 171
3035.10 180
3035.23 190
3035.35 199
3035.48 204
3035.61 204
3035.73 200
3035.86 190
3035.99 175
3036.11 158
3036.24 140
3036.36 122
3036.49 107
3036.62 95
3036.74 87
3036.87 82
3037.00 80
3037.12 77
3037.25 73
3037.38 66
3037.50 57
3037.63 45
3037.75 32
3037.88 20
3038.01 10
3038.13 3
3038.26 0
3038.39 0
3038.51 0
3038.64 0
3038.77 0
3038.89 0
3039.02 0
3039.15 0
3039.27 0
3039.40 0
3039.52 4
3039.65 15
3039.78 28
3039.90 41
3040.03 52
3040.16 59
3040.28 63
3040.41 64
3040.54 63
3040.66 63
3040.79 65
3040.92 70
3041.04 77
3041.17 83
3041.29 87
3041.42 86
3041.55 79
3041.67 68
3041.80 52
3041.93 36
3042.05 21
3042.18 10
3042.31 4
3042.43 2
3042.56 3
3042.69 7
3042.81 13
3042.94 21
3043.07 30
3043.19 41
3043.32 53
3043.45 65
3043.57 74
3043.70 81
3043.82 86
3043.95 88
3044.08 89
3044.20 90
3044.33 91
3044.46 94
3044.58 96
3044.71 97
3044.84 96
3044.96 91
3045.09 83
3045.22 74
3045.34 65
3045.47 57
3045.60 52
3045.72 50
3045.85 52
3045.98 55
3046.10 60
3046.23 67
3046.36 73
3046.48 78
3046.61 83
3046.74 87
3046.86 90
3046.99 92
3047.12 95
3047.24 98
3047.37 101
3047.49 105
3047.62 107
3047.75 109
3047.87 109
3048.00 107
3048.13 103
3048.25 97
3048.38 90
3048.51 83
3048.63 75
3048.76 67
3048.89 61
3049.01 57
3049.14 54
3049.27 53
3049.39 55
3049.52 60
3049.65 65
3049.77 72
3049.90 78
3050.03 82
3050.15 85
3050.28 86
3050.41 84
3050.53 82
3050.66 81
3050.79 83
3050.91 88
3051.04 96
3051.17 104
3051.29 111
3051.42 113
3051.55 109
3051.67 98
3051.80 82
3051.93 62
3052.05 42
3052.18 25
3052.31 14
3052.43 8
3052.56 9
3052.69 15
3052.81 23
3052.94 30
3053.07 36
3053.19 38
3053.32 36
3053.45 31
3053.57 23
3053.70 15
3053.83 7
3053.95 0
3054.08 0
3054.21 0
3054.33 0
3054.46 0
3054.59 0
3054.71 0
3054.84 0
3054.97 0
3055.10 6
3055.22 18
3055.35 31
3055.48 44
3055.60 57
3055.73 69
3055.86 82
3055.98 94
3056.11 106
3056.24 118
3056.36 130
3056.49 141
3056.62 151
3056.74 158
3056.87 161
3057.00 158
3057.12 150
3057.25 137
3057.38 123
3057.50 109
3057.63 98
3057.76 90
3057.88 86
3058.01 86
3058.14 87
3058.26 88
3058.39 88
3058.52 86
3058.65 83
3058.77 80
3058.90 78
3059.03 77
3059.15 80
3059.28 85
3059.41 92
3059.53 99
3059.66 107
3059.79 112
3059.91 114
3060.04 113
3060.17 107
3060.29 97
3060.42 86
3060.55 73
3060.67 61
3060.80 51
3060.93 44
3061.06 39
3061.18 37
3061.31 37
3061.44 38
3061.56 41
3061.69 46
3061.82 53
3061.94 62
3062.07 74
3062.20 88
3062.32 104
3062.45 120
3062.58 138
3062.71 158
3062.83 180
3062.96 206
3063.09 232
3063.21 257
3063.34 279
3063.47 296
3063.59 306
3063.72 308
3063.85 303
3063.97 295
3064.10 284
3064.23 274
3064.36 264
3064.48 258
3064.61 255
3064.74 254
3064.86 256
3064.99 257
3065.12 257
3065.24 253
3065.37 245
3065.50 233
3065.62 218
3065.75 203
3065.88 192
3066.01 186
3066.13 187
3066.26 193
3066.39 202
3066.51 210
3066.64 216
3066.77 217
3066.89 213
3067.02 205
3067.15 194
3067.28 184
3067.40 175
3067.53 167
3067.66 162
3067.78 159
3067.91 157
3068.04 156
3068.16 156
3068.29 157
3068.42 159
3068.55 161
3068.67 163
3068.80 166
3068.93 170
3069.05 175
3069.18 181
3069.31 188
3069.44 196
3069.56 201
3069.69 204
3069.82 204
3069.94 201
3070.07 195
3070.20 189
3070.32 183
3070.45 178
3070.58 175
3070.71 173
3070.83 174
3070.96 176
3071.09 179
3071.21 182
3071.34 186
3071.47 189
3071.60 190
3071.72 190
3071.85 188
3071.98 186
3072.10 185
3072.23 185
3072.36 189
3072.48 196
3072.61 205
3072.74 215
3072.87 225
3072.99 233
3073.12 240
3073.25 246
3073.37 250
3073.50 255
3073.63 258
3073.76 260
3073.88 259
3074.01 256
3074.14 251
3074.26 243
3074.39 235
3074.52 229
3074.65 224
3074.77 223
3074.90 224
3075.03 227
3075.15 230
3075.28 233
3075.41 238
3075.54 243
3075.66 250
3075.79 260
3075.92 273
3076.05 286
3076.17 299
3076.30 310
3076.43 317
3076.55 320
3076.68 318
3076.81 313
3076.94 305
3077.06 295
3077.19 286
3077.32 278
3077.44 271
3077.57 267
3077.70 267
3077.83 268
3077.95 273
3078.08 278
3078.21 284
3078.33 286
3078.46 284
3078.59 276
3078.72 262
3078.84 243
3078.97 224
3079.10 206
3079.23 194
3079.35 189
3079.48 192
3079.61 198
3079.73 205
3079.86 208
3079.99 204
3080.12 192
3080.24 174
3080.37 153
3080.50 133
3080.63 116
3080.75 104
3080.88 95
3081.01 86
3081.13 75
3081.26 59
3081.39 40
3081.52 19
3081.64 0
3081.77 0
3081.90 0
3082.03 0
3082.15 4
3082.28 24
3082.41 45
3082.54 68
3082.66 89
3082.79 108
3082.92 128
3083.04 148
3083.17 168
3083.30 187
3083.43 204
3083.55 218
3083.68 226
3083.81 230
3083.94 228
3084.06 222
3084.19 213
3084.32 200
3084.45 186
3084.57 169
3084.70 149
3084.83 128
3084.95 106
3085.08 86
3085.21 68
3085.34 55
3085.46 45
3085.59 38
3085.72 34
3085.85 31
3085.97 28
3086.10 26
3086.23 25
3086.36 26
3086.48 29
3086.61 34
3086.74 39
3086.87 43
3086.99 47
3087.12 49
3087.25 50
3087.38 51
3087.50 54
3087.63 58
3087.76 64
3087.88 70
3088.01 73
3088.14 72
3088.27 67
3088.39 57
3088.52 44
3088.65 31
3088.78 20
3088.90 15
3089.03 15
3089.16 22
3089.29 33
3089.41 47
3089.54 61
3089.67 73
3089.80 81
3089.92 84
3090.05 84
3090.18 80
3090.31 74
3090.43 69
3090.56 63
3090.69 59
3090.82 54
3090.94 50
3091.07 45
3091.20 40
3091.33 33
3091.45 26
3091.58 19
3091.71 13
3091.84 9
3091.96 7
3092.09 6
3092.22 7
3092.35 8
3092.47 11
3092.60 13
3092.73 17
3092.86 22
3092.98 28
3093.11 35
3093.24 41
3093.37 47
3093.49 52
3093.62 54
3093.75 55
3093.88 54
3094.00 52
3094.13 49
3094.26 43
3094.39 35
3094.51 25
3094.64 14
3094.77 2
3094.90 0
3095.03 0
3095.15 0
3095.28 0
3095.41 0
3095.54 0
3095.66 0
3095.79 0
3095.92 2
3096.05 14
3096.17 31
3096.30 52
3096.43 75
3096.56 97
3096.68 115
3096.81 126
3096.94 130
3097.07 126
3097.19 118
3097.32 109
3097.45 101
3097.58 96
3097.70 97
3097.83 101
3097.96 108
3098.09 115
3098.22 121
3098.34 123
3098.47 121
3098.60 116
3098.73 108
3098.85 99
3098.98 88
3099.11 78
3099.24 69
3099.36 62
3099.49 58
3099.62 56
3099.75 56
3099.88 56
3100.00 55
3100.13 49
3100.26 41
3100.39 28
3100.51 14
3100.64 0
3100.77 0
3100.90 0
3101.02 0
3101.15 0
3101.28 0
3101.41 0
3101.54 0
3101.66 0
3101.79 4
3101.92 13
3102.05 22
3102.17 31
3102.30 39
3102.43 45
3102.56 47
3102.68 48
3102.81 48
3102.94 49
3103.07 51
3103.20 56
3103.32 62
3103.45 69
3103.58 74
3103.71 77
3103.83 79
3103.96 81
3104.09 84
3104.22 90
3104.35 100
3104.47 115
3104.60 133
3104.73 153
3104.86 171
3104.98 186
3105.11 197
3105.24 203
3105.37 205
3105.50 205
3105.62 205
3105.75 204
3105.88 203
3106.01 202
3106.13 201
3106.26 200
3106.39 197
3106.52 194
3106.65 190
3106.77 187
3106.90 182
3107.03 176
3107.16 168
3107.28 156
3107.41 142
3107.54 124
3107.67 105
3107.80 84
3107.92 65
3108.05 48
3108.18 37
3108.31 32
3108.44 35
3108.56 43
3108.69 56
3108.82 70
3108.95 82
3109.07 90
3109.20 94
3109.33 93
3109.46 89
3109.59 85
3109.71 82
3109.84 82
3109.97 84
3110.10 89
3110.23 94
3110.35 98
3110.48 101
3110.61 102
3110.74 102
3110.87 101
3110.99 101
3111.12 102
3111.25 102
3111.38 103
3111.50 102
3111.63 100
3111.76 97
3111.89 95
3112.02 93
3112.14 96
3112.27 102
3112.40 113
3112.53 129
3112.66 147
3112.78 167
3112.91 189
3113.04 209
3113.17 228
3113.30 243
3113.42 255
3113.55 260
3113.68 260
3113.81 253
3113.94 241
3114.06 227
3114.19 214
3114.32 202
3114.45 194
3114.58 188
3114.70 183
3114.83 177
3114.96 166
3115.09 149
3115.22 126
3115.34 99
3115.47 71
3115.60 46
3115.73 26
3115.86 13
3115.98 7
3116.11 8
3116.24 15
3116.37 26
3116.50 40
3116.62 55
3116.75 72
3116.88 88
3117.01 105
3117.14 121
3117.26 135
3117.39 146
3117.52 153
3117.65 154
3117.78 150
3117.90 140
3118.03 126
3118.16 110
3118.29 94
3118.42 80
3118.54 69
3118.67 60
3118.80 54
3118.93 50
3119.06 46
3119.18 42
3119.31 37
3119.44 31
3119.57 24
3119.70 18
3119.83 13
3119.95 11
3120.08 13
3120.21 18
3120.34 26
3120.47 34
3120.59 40
3120.72 44
3120.85 46
3120.98 46
3121.11 46
3121.23 48
3121.36 54
3121.49 64
3121.62 78
3121.75 92
3121.87 104
3122.00 111
3122.13 113
3122.26 107
3122.39 96
3122.52 81
3122.64 65
3122.77 51
3122.90 41
3123.03 37
3123.16 37
3123.28 43
3123.41 52
3123.54 61
3123.67 69
3123.80 74
3123.93 74
3124.05 71
3124.18 65
3124.31 58
3124.44 52
3124.57 47
3124.69 42
3124.82 38
3124.95 31
3125.08 23
3125.21 12
3125.34 1
3125.46 0
3125.59 0
3125.72 0
3125.85 0
3125.98 0
3126.10 0
3126.23 0
3126.36 3
3126.49 7
3126.62 11
3126.75 14
3126.87 19
3127.00 23
3127.13 26
3127.26 28
3127.39 27
3127.52 23
3127.64 17
3127.77 12
3127.90 8
3128.03 9
3128.16 14
3128.28 22
3128.41 32
3128.54 42
3128.67 50
3128.80 56
3128.93 59
3129.05 61
3129.18 62
3129.31 62
3129.44 61
3129.57 58
3129.70 53
3129.82 45
3129.95 35
3130.08 25
3130.21 18
3130.34 15
3130.47 20
3130.59 32
3130.72 51
3130.85 74
3130.98 98
3131.11 117
3131.24 129
3131.36 132
3131.49 126
3131.62 114
3131.75 101
3131.88 90
3132.01 84
3132.13 86
3132.26 94
3132.39 106
3132.52 119
3132.65 130
3132.78 138
3132.90 141
3133.03 140
3133.16 136
3133.29 130
3133.42 124
3133.55 118
3133.67 113
3133.80 110
3133.93 107
3134.06 105
3134.19 105
3134.32 107
3134.44 110
3134.57 114
3134.70 120
3134.83 125
3134.96 130
3135.09 134
3135.21 138
3135.34 144
3135.47 152
3135.60 164
3135.73 178
3135.86 195
3135.99 213
3136.11 228
3136.24 240
3136.37 247
3136.50 249
3136.63 248
3136.76 245
3136.88 244
3137.01 244
3137.14 247
3137.27 251
3137.40 253
3137.53 253
3137.65 249
3137.78 239
3137.91 226
3138.04 211
3138.17 196
3138.30 185
3138.43 177
3138.55 172
3138.68 172
3138.81 173
3138.94 177
3139.07 181
3139.20 186
3139.33 190
3139.45 193
3139.58 194
3139.71 194
3139.84 193
3139.97 191
3140.10 189
3140.22 189
3140.35 190
3140.48 191
3140.61 190
3140.74 185
3140.87 175
3141.00 160
3141.12 141
3141.25 121
3141.38 102
3141.51 88
3141.64 80
3141.77 79
3141.90 84
3142.02 93
3142.15 105
3142.28 117
3142.41 130
3142.54 143
3142.67 156
3142.80 168
3142.92 179
3143.05 188
3143.18 196
3143.31 200
3143.44 201
3143.57 197
3143.70 191
3143.82 182
3143.95 170
3144.08 158
3144.21 145
3144.34 133
3144.47 121
3144.60 111
3144.72 103
3144.85 96
3144.98 89
3145.11 83
3145.24 76
3145.37 68
3145.50 59
3145.62 49
3145.75 40
3145.88 33
3146.01 28
3146.14 27
3146.27 29
3146.40 35
3146.52 43
3146.65 52
3146.78 61
3146.91 68
3147.04 73
3147.17 76
3147.30 74
3147.43 70
3147.55 63
3147.68 53
3147.81 42
3147.94 31
3148.07 20
3148.20 9
3148.33 0
3148.45 0
3148.58 0
3148.71 0
3148.84 0
3148.97 0
3149.10 0
3149.23 0
3149.36 1
3149.48 12
3149.61 22
3149.74 29
3149.87 31
3150.00 28
3150.13 21
3150.26 12
3150.38 4
3150.51 0
3150.64 0
3150.77 7
3150.90 21
3151.03 41
3151.16 64
3151.29 88
3151.41 110
3151.54 127
3151.67 139
3151.80 145
3151.93 146
3152.06 143
3152.19 139
3152.32 135
3152.44 135
3152.57 137
3152.70 140
3152.83 144
3152.96 147
3153.09 147
3153.22 143
3153.35 138
3153.47 133
3153.60 129
3153.73 129
3153.86 133
3153.99 140
3154.12 150
3154.25 161
3154.38 171
3154.51 179
3154.63 185
3154.76 190
3154.89 195
3155.02 200
3155.15 207
3155.28 215
3155.41 223
3155.54 229
3155.66 231
3155.79 225
3155.92 212
3156.05 190
3156.18 161
3156.31 129
3156.44 97
3156.57 70
3156.70 50
3156.82 40
3156.95 38
3157.08 45
3157.21 58
3157.34 75
3157.47 94
3157.60 113
3157.73 129
3157.85 142
3157.98 149
3158.11 151
3158.24 148
3158.37 139
3158.50 127
3158.63 113
3158.76 100
3158.89 87
3159.01 77
3159.14 69
3159.27 64
3159.40 60
3159.53 57
3159.66 56
3159.79 54
3159.92 54
3160.05 52
3160.17 50
3160.30 47
3160.43 43
3160.56 40
3160.69 38
3160.82 38
3160.95 42
3161.08 50
3161.21 58
3161.34 64
3161.46 65
3161.59 59
3161.72 45
3161.85 25
3161.98 0
3162.11 0
3162.24 0
3162.37 0
3162.50 0
3162.62 0
3162.75 0
3162.88 0
3163.01 5
3163.14 32
3163.27 58
3163.40 84
3163.53 109
3163.66 131
3163.79 149
3163.91 164
3164.04 175
3164.17 182
3164.30 185
3164.43 184
3164.56 179
3164.69 171
3164.82 160
3164.95 147
3165.08 134
3165.20 122
3165.33 111
3165.46 102
3165.59 96
3165.72 91
3165.85 87
3165.98 84
3166.11 82
3166.24 79
3166.37 75
3166.50 70
3166.62 64
3166.75 59
3166.88 55
3167.01 51
3167.14 50
3167.27 51
3167.40 53
3167.53 56
3167.66 60
3167.79 63
3167.91 66
3168.04 68
3168.17 71
3168.30 74
3168.43 78
3168.56 82
3168.69 87
3168.82 91
3168.95 94
3169.08 94
3169.21 92
3169.33 88
3169.46 81
3169.59 72
3169.72 63
3169.85 54
3169.98 47
3170.11 45
3170.24 46
3170.37 53
3170.50 63
3170.63 75
3170.75 87
3170.88 99
3171.01 107
3171.14 112
3171.27 114
3171.40 114
3171.53 113
3171.66 112
3171.79 111
3171.92 111
3172.05 113
3172.18 116
3172.30 121
3172.43 126
3172.56 131
3172.69 137
3172.82 144
3172.95 151
3173.08 160
3173.21 170
3173.34 180
3173.47 190
3173.60 197
3173.73 201
3173.85 200
3173.98 193
3174.11 182
3174.24 168
3174.37 153
3174.50 139
3174.63 129
3174.76 125
3174.89 126
3175.02 133
3175.15 145
3175.28 160
3175.41 177
3175.53 193
3175.66 207
3175.79 217
3175.92 223
3176.05 225
3176.18 225
3176.31 223
3176.44 221
3176.57 220
3176.70 221
3176.83 225
3176.96 233
3177.09 242
3177.21 252
3177.34 260
3177.47 267
3177.60 270
3177.73 271
3177.86 271
3177.99 270
3178.12 270
3178.25 272
3178.38 274
3178.51 278
3178.64 284
3178.77 290
3178.90 298
3179.02 307
3179.15 315
3179.28 321
3179.41 322
3179.54 318
3179.67 306
3179.80 288
3179.93 264
3180.06 236
3180.19 207
3180.32 180
3180.45 156
3180.58 137
3180.71 124
3180.84 117
3180.96 115
3181.09 117
3181.22 121
3181.35 126
3181.48 129
3181.61 131
3181.74 132
3181.87 133
3182.00 134
3182.13 136
3182.26 141
3182.39 147
3182.52 154
3182.65 159
3182.78 162
3182.91 162
3183.03 159
3183.16 154
3183.29 147
3183.42 140
3183.55 135
3183.68 132
3183.81 131
3183.94 131
3184.07 133
3184.20 135
3184.33 136
3184.46 136
3184.59 134
3184.72 130
3184.85 124
3184.98 118
3185.10 112
3185.23 107
3185.36 105
3185.49 106
3185.62 109
3185.75 115
3185.88 120
3186.01 124
3186.14 127
3186.27 126
3186.40 121
3186.53 114
3186.66 105
3186.79 95
3186.92 87
3187.05 81
3187.18 80
3187.31 83
3187.43 90
3187.56 97
3187.69 103
3187.82 106
3187.95 104
3188.08 98
3188.21 88
3188.34 77
3188.47 68
3188.60 62
3188.73 61
3188.86 63
3188.99 68
3189.12 73
3189.25 76
3189.38 76
3189.51 72
3189.64 66
3189.77 59
3189.90 53
3190.02 50
3190.15 51
3190.28 56
3190.41 63
3190.54 74
3190.67 86
3190.80 99
3190.93 114
3191.06 131
3191.19 152
3191.32 175
3191.45 200
3191.58 227
3191.71 251
3191.84 270
3191.97 283
3192.10 287
3192.23 285
3192.36 276
3192.49 264
3192.62 251
3192.75 239
3192.88 230
3193.00 225
3193.13 224
3193.26 226
3193.39 229
3193.52 231
3193.65 231
3193.78 229
3193.91 224
3194.04 217
3194.17 210
3194.30 203
3194.43 198
3194.56 194
3194.69 191
3194.82 188
3194.95 184
3195.08 178
3195.21 171
3195.34 163
3195.47 154
3195.60 144
3195.73 132
3195.86 119
3195.99 106
3196.12 92
3196.25 80
3196.37 70
3196.50 64
3196.63 61
3196.76 61
3196.89 61
3197.02 61
3197.15 59
3197.28 55
3197.41 50
3197.54 43
3197.67 37
3197.80 32
3197.93 30
3198.06 31
3198.19 33
3198.32 37
3198.45 42
3198.58 47
3198.71 53
3198.84 58
3198.97 64
3199.10 70
3199.23 74
3199.36 77
3199.49 76
3199.62 71
3199.75 63
3199.88 51
3200.01 39
3200.14 27
3200.27 20
3200.40 18
3200.52 22
3200.65 31
3200.78 44
3200.91 57
3201.04 70
3201.17 82
3201.30 91
3201.43 98
3201.56 105
3201.69 112
3201.82 119
3201.95 126
3202.08 132
3202.21 136
3202.34 137
3202.47 134
3202.60 129
3202.73 121
3202.86 113
3202.99 105
3203.12 99
3203.25 96
3203.38 98
3203.51 104
3203.64 114
3203.77 129
3203.90 147
3204.03 166
3204.16 185
3204.29 200
3204.42 209
3204.55 213
3204.68 211
3204.81 205
3204.94 197
3205.07 189
3205.20 184
3205.33 182
3205.46 183
3205.59 187
3205.72 194
3205.85 202
3205.98 211
3206.11 221
3206.24 229
3206.37 234
3206.50 234
3206.63 227
3206.76 214
3206.89 196
3207.02 175
3207.15 154
3207.27 135
3207.40 121
3207.53 113
3207.66 111
3207.79 113
3207.92 118
3208.05 125
3208.18 131
3208.31 135
3208.44 136
3208.57 136
3208.70 136
3208.83 138
3208.96 141
3209.09 146
3209.22 153
3209.35 158
3209.48 161
3209.61 160
3209.74 156
3209.87 148
3210.00 139
3210.13 129
3210.26 120
3210.39 111
3210.52 105
3210.65 99
3210.78 96
3210.91 95
3211.04 97
3211.17 103
3211.30 111
3211.43 121
3211.56 132
3211.69 140
3211.82 144
3211.95 144
3212.08 138
3212.21 128
3212.34 115
3212.47 101
3212.60 88
3212.73 76
3212.86 66
3212.99 59
3213.12 52
3213.25 47
3213.38 41
3213.51 34
3213.64 26
3213.77 16
3213.90 5
3214.03 0
3214.16 0
3214.29 0
3214.42 0
3214.55 0
3214.68 0
3214.81 0
3214.94 0
3215.07 22
3215.20 50
3215.33 80
3215.46 107
3215.59 129
3215.72 144
3215.85 153
3215.98 155
3216.11 153
3216.24 149
3216.37 145
3216.50 143
3216.63 145
3216.76 147
3216.89 149
3217.02 149
3217.15 145
3217.28 137
3217.41 125
3217.54 113
3217.67 102
3217.80 94
3217.93 91
3218.06 91
3218.19 93
3218.32 94
3218.45 93
3218.58 89
3218.71 81
3218.84 73
3218.97 66
3219.10 62
3219.23 65
3219.36 73
3219.49 88
3219.62 105
3219.75 122
3219.89 135
3220.02 141
3220.15 139
3220.28 131
3220.41 118
3220.54 103
3220.67 90
3220.80 80
3220.93 74
3221.06 72
3221.19 71
3221.32 71
3221.45 71
3221.58 71
3221.71 71
3221.84 71
3221.97 72
3222.10 74
3222.23 77
3222.36 79
3222.49 81
3222.62 80
3222.75 77
3222.88 73
3223.01 67
3223.14 61
3223.27 56
3223.40 53
3223.53 52
3223.66 52
3223.79 54
3223.92 56
3224.05 58
3224.18 61
3224.31 62
3224.44 63
3224.57 63
3224.70 61
3224.83 58
3224.96 53
3225.09 48
3225.22 43
3225.35 39
3225.48 38
3225.61 41
3225.74 47
3225.87 56
3226.00 68
3226.13 82
3226.26 98
3226.39 114
3226.53 130
3226.66 147
3226.79 163
3226.92 178
3227.05 190
3227.18 199
3227.31 203
3227.44 200
3227.57 192
3227.70 177
3227.83 158
3227.96 135
3228.09 111
3228.22 87
3228.35 66
3228.48 48
3228.61 36
3228.74 28
3228.87 24
3229.00 22
3229.13 22
3229.26 22
3229.39 20
3229.52 17
3229.65 13
3229.78 9
3229.91 7
3230.04 8
3230.17 13
3230.30 23
3230.43 37
3230.56 53
3230.69 70
3230.83 86
3230.96 101
3231.09 112
3231.22 120
3231.35 125
3231.48 126
3231.61 124
3231.74 120
3231.87 114
3232.00 108
3232.13 103
3232.26 99
3232.39 98
3232.52 98
3232.65 100
3232.78 103
3232.91 106
3233.04 110
3233.17 114
3233.30 118
3233.43 122
3233.56 124
3233.69 125
3233.82 123
3233.95 117
3234.08 107
3234.22 94
3234.35 80
3234.48 67
3234.61 57
3234.74 51
3234.87 50
3235.00 54
3235.13 60
3235.26 66
3235.39 70
3235.52 71
3235.65 69
3235.78 63
3235.91 57
3236.04 50
3236.17 44
3236.30 39
3236.43 35
3236.56 31
3236.69 26
3236.82 20
3236.95 12
3237.09 3
3237.22 0
3237.35 0
3237.48 0
3237.61 0
3237.74 0
3237.87 0
3238.00 0
3238.13 0
3238.26 7
3238.39 19
3238.52 31
3238.65 42
3238.78 49
3238.91 53
3239.04 54
3239.17 52
3239.30 49
3239.43 47
3239.56 47
3239.70 51
3239.83 59
3239.96 71
3240.09 86
3240.22 102
3240.35 118
3240.48 132
3240.61 143
3240.74 150
3240.87 153
3241.00 153
3241.13 151
3241.26 149
3241.39 148
3241.52 147
3241.65 147
3241.78 147
3241.91 144
3242.05 140
3242.18 134
3242.31 127
3242.44 120
3242.57 114
3242.70 111
3242.83 109
3242.96 110
3243.09 113
3243.22 117
3243.35 124
3243.48 134
3243.61 146
3243.74 159
3243.87 172
3244.00 183
3244.13 190
3244.27 192
3244.40 189
3244.53 183
3244.66 176
3244.79 170
3244.92 165
3245.05 163
3245.18 162
3245.31 160
3245.44 159
3245.57 157
3245.70 154
3245.83 154
3245.96 155
3246.09 160
3246.23 165
3246.36 172
3246.49 177
3246.62 181
3246.75 180
3246.88 175
3247.01 166
3247.14 154
3247.27 141
3247.40 129
3247.53 120
3247.66 116
3247.79 117
3247.92 123
3248.05 130
3248.19 138
3248.32 141
3248.45 139
3248.58 130
3248.71 116
3248.84 100
3248.97 84
3249.10 71
3249.23 62
3249.36 59
3249.49 61
3249.62 66
3249.75 73
3249.88 82
3250.02 91
3250.15 99
3250.28 105
3250.41 110
3250.54 113
3250.67 115
3250.80 116
3250.93 116
3251.06 116
3251.19 117
3251.32 120
3251.45 122
3251.58 125
3251.72 128
3251.85 129
3251.98 128
3252.11 126
3252.24 121
3252.37 116
3252.50 110
3252.63 106
3252.76 103
3252.89 103
3253.02 106
3253.15 113
3253.28 123
3253.42 138
3253.55 156
3253.68 179
3253.81 205
3253.94 232
3254.07 261
3254.20 287
3254.33 310
3254.46 329
3254.59 346
3254.72 361
3254.85 376
3254.99 393
3255.12 412
3255.25 431
3255.38 448
3255.51 461
3255.64 467
3255.77 468
3255.90 463
3256.03 456
3256.16 449
3256.29 441
3256.42 435
3256.56 428
3256.69 420
3256.82 409
3256.95 396
3257.08 379
3257.21 361
3257.34 342
3257.47 325
3257.60 313
3257.73 305
3257.86 304
3258.00 308
3258.13 316
3258.26 325
3258.39 334
3258.52 338
3258.65 338
3258.78 334
3258.91 325
3259.04 313
3259.17 299
3259.30 284
3259.44 269
3259.57 255
3259.70 242
3259.83 229
3259.96 217
3260.09 207
3260.22 198
3260.35 191
3260.48 186
3260.61 184
3260.74 184
3260.88 186
3261.01 188
3261.14 189
3261.27 187
3261.40 180
3261.53 170
3261.66 156
3261.79 141
3261.92 126
3262.05 112
3262.19 100
3262.32 90
3262.45 82
3262.58 73
3262.71 63
3262.84 53
3262.97 41
3263.10 31
3263.23 22
3263.36 15
3263.50 13
3263.63 13
3263.76 17
3263.89 21
3264.02 27
3264.15 32
3264.28 37
3264.41 42
3264.54 49
3264.67 57
3264.81 67
3264.94 78
3265.07 90
3265.20 102
3265.33 111
3265.46 117
3265.59 119
3265.72 117
3265.85 111
3265.98 102
3266.12 91
3266.25 80
3266.38 71
3266.51 65
3266.64 60
3266.77 57
3266.90 55
3267.03 51
3267.16 47
3267.30 40
3267.43 33
3267.56 25
3267.69 17
3267.82 9
3267.95 1
3268.08 0
3268.21 0
3268.34 0
3268.48 0
3268.61 0
3268.74 0
3268.87 0
3269.00 1
3269.13 11
3269.26 19
3269.39 27
3269.52 32
3269.66 38
3269.79 45
3269.92 53
3270.05 61
3270.18 70
3270.31 77
3270.44 81
3270.57 83
3270.70 82
3270.84 79
3270.97 78
3271.10 79
3271.23 84
3271.36 91
3271.49 99
3271.62 107
3271.75 113
3271.89 115
3272.02 111
3272.15 104
3272.28 94
3272.41 82
3272.54 70
3272.67 59
3272.80 49
3272.93 39
3273.07 31
3273.20 22
3273.33 14
3273.46 5
3273.59 0
3273.72 0
3273.85 0
3273.98 0
3274.12 0
3274.25 0
3274.38 0
3274.51 0
3274.64 4
3274.77 14
3274.90 25
3275.03 36
3275.17 46
3275.30 57
3275.43 67
3275.56 78
3275.69 87
3275.82 92
3275.95 93
3276.08 88
3276.22 76
3276.35 60
3276.48 43
3276.61 27
3276.74 16
3276.87 11
3277.00 13
3277.13 20
3277.27 31
3277.40 42
3277.53 52
3277.66 61
3277.79 68
3277.92 75
3278.05 83
3278.18 92
3278.32 101
3278.45 109
3278.58 116
3278.71 119
3278.84 119
3278.97 115
3279.10 108
3279.24 98
3279.37 87
3279.50 75
3279.63 64
3279.76 53
3279.89 44
3280.02 38
3280.15 33
3280.29 30
3280.42 29
3280.55 28
3280.68 27
3280.81 26
3280.94 25
3281.07 26
3281.21 29
3281.34 36
3281.47 46
3281.60 59
3281.73 74
3281.86 91
3281.99 108
3282.13 123
3282.26 138
3282.39 150
3282.52 159
3282.65 165
3282.78 165
3282.91 161
3283.04 153
3283.18 140
3283.31 125
3283.44 110
3283.57 96
3283.70 87
3283.83 81
3283.96 81
3284.10 85
3284.23 93
3284.36 102
3284.49 112
3284.62 121
3284.75 127
3284.88 131
3285.02 133
3285.15 133
3285.28 132
3285.41 129
3285.54 127
3285.67 125
3285.80 123
3285.94 120
3286.07 117
3286.20 113
3286.33 109
3286.46 106
3286.59 103
3286.73 100
3286.86 99
3286.99 99
3287.12 100
3287.25 102
3287.38 106
3287.51 110
3287.65 113
3287.78 115
3287.91 115
3288.04 113
3288.17 109
3288.30 104
3288.43 98
3288.57 92
3288.70 86
3288.83 83
3288.96 81
3289.09 82
3289.22 85
3289.36 89
3289.49 96
3289.62 104
3289.75 113
3289.88 121
3290.01 129
3290.14 134
3290.28 137
3290.41 136
3290.54 132
3290.67 125
3290.80 115
3290.93 105
3291.07 96
3291.20 88
3291.33 81
3291.46 77
3291.59 74
3291.72 72
3291.85 71
3291.99 70
3292.12 68
3292.25 65
3292.38 61
3292.51 56
3292.64 49
3292.78 42
3292.91 35
3293.04 29
3293.17 26
3293.30 24
3293.43 24
3293.57 27
3293.70 31
3293.83 36
3293.96 42
3294.09 48
3294.22 53
3294.36 57
3294.49 61
3294.62 63
3294.75 65
3294.88 66
3295.01 66
3295.14 65
3295.28 64
3295.41 62
3295.54 60
3295.67 58
3295.80 56
3295.93 55
3296.07 55
3296.20 57
3296.33 61
3296.46 67
3296.59 74
3296.72 82
3296.86 89
3296.99 93
3297.12 93
3297.25 87
3297.38 77
3297.51 65
3297.65 52
3297.78 42
3297.91 39
3298.04 44
3298.17 58
3298.31 79
3298.44 105
3298.57 133
3298.70 159
3298.83 181
3298.96 198
3299.10 208
3299.23 212
3299.36 210
3299.49 201
3299.62 187
3299.75 168
3299.89 146
3300.02 122
3300.15 100
3300.28 79
3300.41 61
3300.54 47
3300.68 37
3300.81 30
3300.94 27
3301.07 27
3301.20 30
3301.34 36
3301.47 44
3301.60 52
3301.73 60
3301.86 63
3301.99 63
3302.13 57
3302.26 48
3302.39 35
3302.52 21
3302.65 9
3302.78 0
3302.92 0
3303.05 0
3303.18 0
3303.31 0
3303.44 0
3303.58 0
3303.71 0
3303.84 0
3303.97 10
3304.10 24
3304.23 38
3304.37 52
3304.50 63
3304.63 71
3304.76 76
3304.89 80
3305.03 84
3305.16 91
3305.29 102
3305.42 119
3305.55 141
3305.68 165
3305.82 190
3305.95 211
3306.08 225
3306.21 231
3306.34 229
3306.48 222
3306.61 212
3306.74 203
3306.87 198
3307.00 197
3307.14 202
3307.27 209
3307.40 217
3307.53 222
3307.66 225
3307.79 224
3307.93 222
3308.06 220
3308.19 219
3308.32 222
3308.45 225
3308.59 229
3308.72 231
3308.85 228
3308.98 219
3309.11 203
3309.25 183
3309.38 160
3309.51 139
3309.64 122
3309.77 111
3309.91 107
3310.04 108
3310.17 112
3310.30 114
3310.43 114
3310.57 109
3310.70 100
3310.83 90
3310.96 80
3311.09 74
3311.23 73
3311.36 78
3311.49 86
3311.62 96
3311.75 104
3311.88 108
3312.02 108
3312.15 103
3312.28 95
3312.41 87
3312.54 80
3312.68 77
3312.81 76
3312.94 79
3313.07 83
3313.20 86
3313.34 88
3313.47 87
3313.60 84
3313.73 80
3313.86 77
3314.00 75
3314.13 76
3314.26 80
3314.39 87
3314.52 94
3314.66 100
3314.79 105
3314.92 108
3315.05 110
3315.19 111
3315.32 113
3315.45 116
3315.58 123
3315.71 131
3315.85 142
3315.98 153
3316.11 162
3316.24 168
3316.37 170
3316.51 166
3316.64 158
3316.77 148
3316.90 138
3317.03 129
3317.17 124
3317.30 122
3317.43 123
3317.56 124
3317.69 125
3317.83 124
3317.96 120
3318.09 116
3318.22 111
3318.35 109
3318.49 108
3318.62 109
3318.75 112
3318.88 114
3319.02 116
3319.15 117
3319.28 116
3319.41 114
3319.54 112
3319.68 110
3319.81 108
3319.94 107
3320.07 106
3320.20 106
3320.34 105
3320.47 103
3320.60 99
3320.73 94
3320.87 88
3321.00 79
3321.13 68
3321.26 55
3321.39 41
3321.53 28
3321.66 15
3321.79 4
3321.92 0
3322.05 0
3322.19 0
3322.32 0
3322.45 0
3322.58 0
3322.72 0
3322.85 0
3322.98 0
3323.11 9
3323.24 19
3323.38 29
3323.51 36
3323.64 40
3323.77 41
3323.91 39
3324.04 37
3324.17 36
3324.30 37
3324.43 41
3324.57 48
3324.70 55
3324.83 60
3324.96 62
3325.10 61
3325.23 58
3325.36 55
3325.49 55
3325.62 60
3325.76 71
3325.89 87
3326.02 108
3326.15 132
3326.29 154
3326.42 173
3326.55 185
3326.68 190
3326.82 189
3326.95 182
3327.08 172
3327.21 161
3327.34 150
3327.48 140
3327.61 131
3327.74 121
3327.87 110
3328.01 97
3328.14 81
3328.27 64
3328.40 47
3328.53 33
3328.67 21
3328.80 12
3328.93 5
3329.06 1
3329.20 0
3329.33 0
3329.46 0
3329.59 7
3329.73 17
3329.86 30
3329.99 44
3330.12 56
3330.26 67
3330.39 74
3330.52 78
3330.65 81
3330.78 83
3330.92 87
3331.05 93
3331.18 98
3331.31 104
3331.45 107
3331.58 108
3331.71 106
3331.84 101
3331.98 95
3332.11 87
3332.24 78
3332.37 68
3332.51 58
3332.64 48
3332.77 39
3332.90 32
3333.04 29
3333.17 30
3333.30 34
3333.43 40
3333.56 47
3333.70 55
3333.83 63
3333.96 69
3334.09 73
3334.23 75
3334.36 74
3334.49 70
3334.62 62
3334.76 51
3334.89 37
3335.02 23
3335.15 10
3335.29 0
3335.42 0
3335.55 0
3335.68 0
3335.82 0
3335.95 7
3336.08 17
3336.21 26
3336.35 32
3336.48 36
3336.61 38
3336.74 39
3336.88 39
3337.01 41
3337.14 44
3337.27 48
3337.41 52
3337.54 55
3337.67 57
3337.80 57
3337.94 58
3338.07 58
3338.20 61
3338.33 65
3338.47 71
3338.60 78
3338.73 86
3338.86 93
3339.00 100
3339.13 107
3339.26 113
3339.39 118
3339.53 121
3339.66 121
3339.79 119
3339.92 115
3340.06 109
3340.19 102
3340.32 95
3340.45 89
3340.59 82
3340.72 75
3340.85 66
3340.98 56
3341.12 45
3341.25 36
3341.38 28
3341.51 24
3341.65 22
3341.78 23
3341.91 24
3342.04 24
3342.18 21
3342.31 15
3342.44 7
3342.57 0
3342.71 0
3342.84 0
3342.97 0
3343.10 0
3343.24 0
3343.37 0
3343.50 0
3343.64 8
3343.77 23
3343.90 38
3344.03 52
3344.17 64
3344.30 76
3344.43 87
3344.56 98
3344.70 110
3344.83 122
3344.96 132
3345.09 139
3345.23 143
3345.36 142
3345.49 137
3345.62 128
3345.76 114
3345.89 98
3346.02 80
3346.16 60
3346.29 39
3346.42 21
3346.55 6
3346.69 0
3346.82 0
3346.95 2
3347.08 14
3347.22 29
3347.35 47
3347.48 65
3347.61 80
3347.75 94
3347.88 105
3348.01 114
3348.15 120
3348.28 123
3348.41 124
3348.54 122
3348.68 118
3348.81 114
3348.94 110
3349.07 107
3349.21 105
3349.34 104
3349.47 105
3349.61 106
3349.74 109
3349.87 114
3350.00 120
3350.14 126
3350.27 133
3350.40 140
3350.53 145
3350.67 147
3350.80 147
3350.93 143
3351.07 135
3351.20 125
3351.33 113
3351.46 99
3351.60 87
3351.73 78
3351.86 72
3352.00 70
3352.13 73
3352.26 80
3352.39 90
3352.53 103
3352.66 115
3352.79 127
3352.92 138
3353.06 145
3353.19 150
3353.32 151
3353.46 152
3353.59 153
3353.72 155
3353.85 160
3353.99 167
3354.12 175
3354.25 182
3354.39 187
3354.52 188
3354.65 185
3354.78 177
3354.92 167
3355.05 156
3355.18 144
3355.32 132
3355.45 120
3355.58 109
3355.71 99
3355.85 91
3355.98 85
3356.11 82
3356.25 83
3356.38 87
3356.51 95
3356.64 104
3356.78 115
3356.91 125
3357.04 136
3357.18 147
3357.31 159
3357.44 172
3357.57 186
3357.71 203
3357.84 220
3357.97 237
3358.11 252
3358.24 262
3358.37 269
3358.50 270
3358.64 267
3358.77 259
3358.90 249
3359.04 237
3359.17 223
3359.30 209
3359.43 195
3359.57 181
3359.70 170
3359.83 161
3359.97 157
3360.10 155
3360.23 157
3360.37 160
3360.50 164
3360.63 167
3360.76 169
3360.90 169
3361.03 170
3361.16 171
3361.30 174
3361.43 179
3361.56 186
3361.69 195
3361.83 206
3361.96 217
3362.09 229
3362.23 239
3362.36 247
3362.49 251
3362.63 250
3362.76 245
3362.89 236
3363.02 225
3363.16 213
3363.29 201
3363.42 192
3363.56 185
3363.69 180
3363.82 176
3363.96 172
3364.09 169
3364.22 165
3364.35 161
3364.49 158
3364.62 157
3364.75 159
3364.89 164
3365.02 173
3365.15 183
3365.29 192
3365.42 198
3365.55 197
3365.68 190
3365.82 179
3365.95 166
3366.08 154
3366.22 148
3366.35 148
3366.48 154
3366.62 163
3366.75 173
3366.88 181
3367.02 186
3367.15 188
3367.28 190
3367.41 193
3367.55 202
3367.68 217
3367.81 240
3367.95 267
3368.08 298
3368.21 330
3368.35 358
3368.48 383
3368.61 401
3368.75 415
3368.88 424
3369.01 432
3369.14 441
3369.28 452
3369.41 466
3369.54 483
3369.68 500
3369.81 514
3369.94 524
3370.08 527
3370.21 522
3370.34 509
3370.48 491
3370.61 470
3370.74 449
3370.88 430
3371.01 415
3371.14 404
3371.28 397
3371.41 392
3371.54 388
3371.67 383
3371.81 376
3371.94 367
3372.07 358
3372.21 348
3372.34 339
3372.47 332
3372.61 326
3372.74 320
3372.87 314
3373.01 308
3373.14 302
3373.27 296
3373.41 291
3373.54 288
3373.67 288
3373.81 292
3373.94 301
3374.07 314
3374.21 331
3374.34 350
3374.47 370
3374.60 389
3374.74 404
3374.87 416
3375.00 423
3375.14 429
3375.27 434
3375.40 440
3375.54 450
3375.67 464
3375.80 482
3375.94 501
3376.07 521
3376.20 541
3376.34 560
3376.47 578
3376.60 595
3376.74 614
3376.87 633
3377.00 653
3377.14 671
3377.27 684
3377.40 691
3377.54 692
3377.67 687
3377.80 677
3377.94 666
3378.07 654
3378.20 643
3378.34 632
3378.47 619
3378.60 603
3378.74 585
3378.87 565
3379.00 547
3379.14 533
3379.27 524
3379.40 520
3379.54 519
3379.67 517
3379.80 512
3379.94 500
3380.07 482
3380.20 458
3380.34 432
3380.47 405
3380.60 382
3380.74 363
3380.87 347
3381.00 335
3381.14 323
3381.27 313
3381.40 302
3381.54 291
3381.67 281
3381.80 272
3381.94 263
3382.07 255
3382.20 247
3382.34 239
3382.47 229
3382.60 219
3382.74 209
3382.87 200
3383.00 191
3383.14 183
3383.27 175
3383.40 168
3383.54 161
3383.67 154
3383.80 148
3383.94 143
3384.07 139
3384.20 136
3384.34 131
3384.47 126
3384.60 118
3384.74 109
3384.87 98
3385.00 87
3385.14 76
3385.27 67
3385.40 61
3385.54 59
3385.67 60
3385.80 64
3385.94 71
3386.07 81
3386.21 91
3386.34 102
3386.47 112
3386.61 121
3386.74 130
3386.87 138
3387.01 144
3387.14 147
3387.27 148
3387.41 144
3387.54 137
3387.67 127
3387.81 117
3387.94 106
3388.07 97
3388.21 90
3388.34 84
3388.47 78
3388.61 70
3388.74 62
3388.87 53
3389.01 44
3389.14 36
3389.28 31
3389.41 29
3389.54 30
3389.68 33
3389.81 38
3389.94 44
3390.08 49
3390.21 55
3390.34 62
3390.48 68
3390.61 75
3390.74 83
3390.88 91
3391.01 98
3391.14 104
3391.28 108
3391.41 111
3391.55 113
3391.68 116
3391.81 121
3391.95 128
3392.08 138
3392.21 149
3392.35 160
3392.48 166
3392.61 168
3392.75 164
3392.88 153
3393.01 137
3393.15 116
3393.28 95
3393.42 73
3393.55 54
3393.68 37
3393.82 26
3393.95 19
3394.08 18
3394.22 22
3394.35 29
3394.48 39
3394.62 50
3394.75 60
3394.89 67
3395.02 72
3395.15 74
3395.29 75
3395.42 75
3395.55 75
3395.69 77
3395.82 78
3395.95 80
3396.09 81
3396.22 82
3396.36 82
3396.49 81
3396.62 81
3396.76 81
3396.89 80
3397.02 79
3397.16 78
3397.29 77
3397.42 76
3397.56 77
3397.69 80
3397.83 86
3397.96 94
3398.09 102
3398.23 108
3398.36 110
3398.49 108
3398.63 103
3398.76 94
3398.90 83
3399.03 74
3399.16 67
3399.30 63
3399.43 62
3399.56 64
3399.70 65
3399.83 67
3399.96 65
3400.10 61
3400.23 54
3400.37 45
3400.50 34
3400.63 22
3400.77 11
3400.90 2
3401.03 0
3401.17 0
3401.30 0
3401.44 0
3401.57 0
3401.70 0
3401.84 0
3401.97 0
3402.10 0
3402.24 8
3402.37 20
3402.51 33
3402.64 49
3402.77 66
3402.91 83
3403.04 98
3403.17 109
3403.31 115
3403.44 118
3403.58 117
3403.71 114
3403.84 110
3403.98 107
3404.11 107
3404.25 108
3404.38 111
3404.51 117
3404.65 124
3404.78 133
3404.91 145
3405.05 158
3405.18 172
3405.32 187
3405.45 201
3405.58 213
3405.72 222
3405.85 226
3405.99 227
3406.12 223
3406.25 217
3406.39 208
3406.52 197
3406.65 186
3406.79 175
3406.92 165
3407.06 158
3407.19 154
3407.32 157
3407.46 164
3407.59 177
3407.73 194
3407.86 211
3407.99 228
3408.13 241
3408.26 247
3408.39 245
3408.53 234
3408.66 215
3408.80 190
3408.93 161
3409.06 134
3409.20 110
3409.33 93
3409.47 81
3409.60 75
3409.73 72
3409.87 70
3410.00 68
3410.14 66
3410.27 66
3410.40 68
3410.54 74
3410.67 83
3410.81 93
3410.94 101
3411.07 106
3411.21 104
3411.34 96
3411.47 84
3411.61 71
3411.74 60
3411.88 54
3412.01 53
3412.14 55
3412.28 59
3412.41 61
3412.55 58
3412.68 49
3412.81 35
3412.95 20
3413.08 6
3413.22 0
3413.35 0
3413.48 0
3413.62 0
3413.75 4
3413.89 11
3414.02 14
3414.15 14
3414.29 10
3414.42 3
3414.56 0
3414.69 0
3414.82 0
3414.96 0
3415.09 1
3415.23 12
3415.36 25
3415.49 37
3415.63 47
3415.76 54
3415.90 58
3416.03 59
3416.16 59
3416.30 59
3416.43 62
3416.57 68
3416.70 77
3416.83 90
3416.97 105
3417.10 119
3417.24 130
3417.37 138
3417.51 140
3417.64 137
3417.77 131
3417.91 122
3418.04 113
3418.18 104
3418.31 97
3418.44 92
3418.58 89
3418.71 87
3418.85 85
3418.98 84
3419.11 82
3419.25 79
3419.38 75
3419.52 70
3419.65 65
3419.78 60
3419.92 57
3420.05 54
3420.19 52
3420.32 49
3420.46 43
3420.59 36
3420.72 27
3420.86 18
3420.99 11
3421.13 9
3421.26 11
3421.39 20
3421.53 32
3421.66 46
3421.80 60
3421.93 71
3422.07 81
3422.20 88
3422.33 95
3422.47 103
3422.60 114
3422.74 125
3422.87 137
3423.00 147
3423.14 151
3423.27 149
3423.41 142
3423.54 129
3423.68 113
3423.81 96
3423.94 80
3424.08 67
3424.21 56
3424.35 47
3424.48 40
3424.61 35
3424.75 31
3424.88 27
3425.02 26
3425.15 28
3425.29 33
3425.42 42
3425.55 55
3425.69 71
3425.82 88
3425.96 104
3426.09 117
3426.23 126
3426.36 132
3426.49 133
3426.63 131
3426.76 127
3426.90 120
3427.03 113
3427.16 104
3427.30 95
3427.43 85
3427.57 77
3427.70 72
3427.84 70
3427.97 72
3428.10 77
3428.24 86
3428.37 98
3428.51 111
3428.64 123
3428.78 133
3428.91 140
3429.04 141
3429.18 136
3429.31 125
3429.45 110
3429.58 91
3429.72 72
3429.85 53
3429.98 38
3430.12 25
3430.25 17
3430.39 11
3430.52 8
3430.66 5
3430.79 2
3430.93 0
3431.06 0
3431.19 0
3431.33 0
3431.46 0
3431.60 0
3431.73 0
3431.87 0
3432.00 1
3432.13 8
3432.27 17
3432.40 26
3432.54 35
3432.67 41
3432.81 46
3432.94 50
3433.07 52
3433.21 54
3433.34 56
3433.48 59
3433.61 63
3433.75 67
3433.88 72
3434.02 78
3434.15 84
3434.28 92
3434.42 100
3434.55 107
3434.69 111
3434.82 113
3434.96 110
3435.09 105
3435.23 98
3435.36 92
3435.49 89
3435.63 89
3435.76 91
3435.90 95
3436.03 98
3436.17 100
3436.30 99
3436.44 95
3436.57 90
3436.70 85
3436.84 80
3436.97 74
3437.11 67
3437.24 60
3437.38 53
3437.51 45
3437.65 37
3437.78 30
3437.91 27
3438.05 27
3438.18 32
3438.32 41
3438.45 51
3438.59 62
3438.72 72
3438.86 79
3438.99 82
3439.12 82
3439.26 80
3439.39 77
3439.53 74
3439.66 72
3439.80 69
3439.93 67
3440.07 66
3440.20 64
3440.33 62
3440.47 60
3440.60 57
3440.74 55
3440.87 52
3441.01 49
3441.14 46
3441.28 44
3441.41 44
3441.55 46
3441.68 49
3441.81 55
3441.95 63
3442.08 71
3442.22 79
3442.35 84
3442.49 86
3442.62 86
3442.76 81
3442.89 74
3443.03 66
3443.16 58
3443.29 53
3443.43 50
3443.56 50
3443.70 52
3443.83 53
3443.97 53
3444.10 49
3444.24 40
3444.37 27
3444.51 11
3444.64 0
3444.78 0
3444.91 0
3445.04 0
3445.18 0
3445.31 0
3445.45 4
3445.58 20
3445.72 37
3445.85 51
3445.99 61
3446.12 68
3446.26 73
3446.39 75
3446.53 77
3446.66 80
3446.79 83
3446.93 87
3447.06 91
3447.20 95
3447.33 97
3447.47 97
3447.60 96
3447.74 93
3447.87 90
3448.01 86
3448.14 81
3448.28 76
3448.41 68
3448.55 57
3448.68 42
3448.81 25
3448.95 6
3449.08 0
3449.22 0
3449.35 0
3449.49 0
3449.62 0
3449.76 0
3449.89 0
3450.03 0
3450.16 11
3450.30 22
3450.43 31
3450.57 40
3450.70 49
3450.84 59
3450.97 70
3451.10 81
3451.24 92
3451.37 104
3451.51 116
3451.64 128
3451.78 141
3451.91 153
3452.05 165
3452.18 176
3452.32 185
3452.45 191
3452.59 194
3452.72 195
3452.86 194
3452.99 193
3453.13 191
3453.26 191
3453.40 192
3453.53 193
3453.66 193
3453.80 193
3453.93 190
3454.07 184
3454.20 177
3454.34 169
3454.47 160
3454.61 153
3454.74 146
3454.88 140
3455.01 135
3455.15 130
3455.28 127
3455.42 126
3455.55 128
3455.69 133
3455.82 144
3455.96 157
3456.09 170
3456.23 182
3456.36 190
3456.50 191
3456.63 187
3456.77 177
3456.90 165
3457.04 153
3457.17 142
3457.30 135
3457.44 131
3457.57 129
3457.71 129
3457.84 130
3457.98 131
3458.11 133
3458.25 136
3458.38 139
3458.52 144
3458.65 148
3458.79 151
3458.92 151
3459.06 146
3459.19 136
3459.33 121
3459.46 101
3459.60 77
3459.73 51
3459.87 24
3460.00 0
3460.14 0
3460.27 0
3460.41 0
3460.54 0
3460.68 0
3460.81 0
3460.95 0
3461.08 2
3461.22 17
3461.35 31
3461.49 43
3461.62 52
3461.76 60
3461.89 67
3462.03 72
3462.16 76
3462.30 78
3462.43 78
3462.57 76
3462.70 72
3462.84 67
3462.97 64
3463.11 64
3463.24 68
3463.38 75
3463.51 83
3463.65 92
3463.78 100
3463.92 105
3464.05 106
3464.19 104
3464.32 100
3464.46 93
3464.59 85
3464.73 76
3464.86 67
3465.00 59
3465.13 50
3465.27 42
3465.40 34
3465.54 27
3465.67 20
3465.81 14
3465.94 10
3466.08 7
3466.21 7
3466.35 7
3466.48 8
3466.62 10
3466.75 13
3466.89 15
3467.02 17
3467.16 19
3467.29 22
3467.43 24
3467.56 27
3467.70 30
3467.83 33
3467.97 35
3468.10 36
3468.24 35
3468.37 33
3468.51 30
3468.64 26
3468.78 23
3468.91 22
3469.05 22
3469.18 23
3469.32 26
3469.45 29
3469.59 33
3469.72 38
3469.86 44
3469.99 53
3470.13 64
3470.26 75
3470.40 86
3470.53 93
3470.67 95
3470.80 90
3470.94 80
3471.07 66
3471.21 52
3471.34 42
3471.48 38
3471.61 43
3471.75 55
3471.88 72
3472.02 91
3472.15 107
3472.29 117
3472.42 121
3472.56 119
3472.69 112
3472.83 101
3472.96 91
3473.10 83
3473.24 78
3473.37 76
3473.51 78
3473.64 83
3473.78 90
3473.91 97
3474.05 103
3474.18 108
3474.32 111
3474.45 112
3474.59 112
3474.72 110
3474.86 108
3474.99 107
3475.13 109
3475.26 113
3475.40 121
3475.53 133
3475.67 149
3475.80 166
3475.94 184
3476.07 200
3476.21 212
3476.34 219
3476.48 222
3476.61 218
3476.75 211
3476.89 200
3477.02 189
3477.16 177
3477.29 167
3477.43 159
3477.56 151
3477.70 145
3477.83 138
3477.97 131
3478.10 123
3478.24 116
3478.37 111
3478.51 108
3478.64 107
3478.78 109
3478.91 112
3479.05 115
3479.18 117
3479.32 119
3479.46 120
3479.59 121
3479.73 121
3479.86 121
3480.00 121
3480.13 122
3480.27 125
3480.40 129
3480.54 136
3480.67 145
3480.81 156
3480.94 166
3481.08 176
3481.21 183
3481.35 187
3481.48 187
3481.62 184
3481.76 179
3481.89 172
3482.03 164
3482.16 158
3482.30 154
3482.43 152
3482.57 152
3482.70 155
3482.84 158
3482.97 160
3483.11 160
3483.24 159
3483.38 155
3483.51 150
3483.65 145
3483.79 140
3483.92 134
3484.06 129
3484.19 123
3484.33 116
3484.46 109
3484.60 101
3484.73 93
3484.87 86
3485.00 80
3485.14 74
3485.27 69
3485.41 65
3485.55 62
3485.68 57
3485.82 52
3485.95 45
3486.09 35
3486.22 25
3486.36 14
3486.49 5
3486.63 0
3486.76 0
3486.90 0
3487.03 0
3487.17 5
3487.31 12
3487.44 20
3487.58 29
3487.71 39
3487.85 51
3487.98 67
3488.12 84
3488.25 103
3488.39 121
3488.52 137
3488.66 148
3488.80 154
3488.93 156
3489.07 155
3489.20 153
3489.34 151
3489.47 149
3489.61 146
3489.74 141
3489.88 132
3490.01 119
3490.15 102
3490.29 82
3490.42 61
3490.56 41
3490.69 23
3490.83 10
3490.96 0
3491.10 0
3491.23 0
3491.37 0
3491.51 0
3491.64 0
3491.78 0
3491.91 0
3492.05 0
3492.18 3
3492.32 7
3492.45 11
3492.59 14
3492.73 17
3492.86 20
3493.00 23
3493.13 26
3493.27 28
3493.40 29
3493.54 29
3493.67 26
3493.81 22
3493.95 19
3494.08 17
3494.22 18
3494.35 21
3494.49 28
3494.62 37
3494.76 46
3494.89 55
3495.03 61
3495.17 65
3495.30 66
3495.44 65
3495.57 62
3495.71 58
3495.84 54
3495.98 49
3496.11 44
3496.25 37
3496.39 29
3496.52 19
3496.66 7
3496.79 0
3496.93 0
3497.06 0
3497.20 0
3497.34 0
3497.47 0
3497.61 0
3497.74 0
3497.88 12
3498.01 25
3498.15 37
3498.28 45
3498.42 51
3498.56 54
3498.69 56
3498.83 59
3498.96 64
3499.10 72
3499.23 84
3499.37 100
3499.51 120
3499.64 141
3499.78 164
3499.91 186
3500.05 207
3500.18 226
3500.32 242
3500.46 254
3500.59 262
3500.73 265
3500.86 263
3501.00 256
3501.13 246
3501.27 234
3501.41 220
3501.54 206
3501.68 194
3501.81 184
3501.95 176
3502.08 169
3502.22 164
3502.36 160
3502.49 156
3502.63 152
3502.76 147
3502.90 140
3503.03 130
3503.17 118
3503.31 104
3503.44 87
3503.58 71
3503.71 56
3503.85 45
3503.98 38
3504.12 35
3504.26 35
3504.39 38
3504.53 39
3504.66 39
3504.80 37
3504.93 33
3505.07 30
3505.21 29
3505.34 31
3505.48 36
3505.61 45
3505.75 55
3505.88 64
3506.02 70
3506.16 72
3506.29 69
3506.43 62
3506.56 52
3506.70 41
3506.84 30
3506.97 21
3507.11 16
3507.24 12
3507.38 8
3507.51 5
3507.65 2
3507.79 0
3507.92 0
3508.06 0
3508.19 0
3508.33 0
3508.47 0
3508.60 0
3508.74 1
3508.87 10
3509.01 19
3509.14 26
3509.28 32
3509.42 36
3509.55 38
3509.69 39
3509.82 41
3509.96 44
3510.10 49
3510.23 56
3510.37 64
3510.50 73
3510.64 81
3510.77 87
3510.91 91
3511.05 94
3511.18 95
3511.32 96
3511.45 97
3511.59 100
3511.73 105
3511.86 109
3512.00 114
3512.13 115
3512.27 113
3512.41 107
3512.54 97
3512.68 84
3512.81 69
3512.95 53
3513.09 40
3513.22 30
3513.36 24
3513.49 23
3513.63 27
3513.77 34
3513.90 43
3514.04 51
3514.17 57
3514.31 60
3514.44 60
3514.58 57
3514.72 53
3514.85 49
3514.99 47
3515.12 49
3515.26 55
3515.40 66
3515.53 81
3515.67 99
3515.80 118
3515.94 134
3516.08 146
3516.21 153
3516.35 153
3516.48 147
3516.62 136
3516.76 121
3516.89 104
3517.03 87
3517.16 72
3517.30 61
3517.44 54
3517.57 53
3517.71 58
3517.84 69
3517.98 85
3518.12 105
3518.25 126
3518.39 146
3518.52 163
3518.66 176
3518.80 182
3518.93 181
3519.07 176
3519.21 167
3519.34 157
3519.48 147
3519.61 138
3519.75 130
3519.89 123
3520.02 117
3520.16 111
3520.29 106
3520.43 101
3520.57 99
3520.70 98
3520.84 98
3520.97 99
3521.11 100
3521.25 99
3521.38 97
3521.52 93
3521.65 87
3521.79 80
3521.93 72
3522.06 65
3522.20 59
3522.33 55
3522.47 54
3522.61 55
3522.74 57
3522.88 60
3523.02 61
3523.15 59
3523.29 53
3523.42 44
3523.56 34
3523.70 23
3523.83 16
3523.97 12
3524.10 13
3524.24 19
3524.38 27
3524.51 36
3524.65 42
3524.79 45
3524.92 44
3525.06 38
3525.19 31
3525.33 23
3525.47 18
3525.60 17
3525.74 19
3525.87 25
3526.01 33
3526.15 39
3526.28 44
3526.42 46
3526.56 44
3526.69 42
3526.83 40
3526.96 41
3527.10 46
3527.24 54
3527.37 64
3527.51 72
3527.65 75
3527.78 72
3527.92 61
3528.05 43
3528.19 22
3528.33 0
3528.46 0
3528.60 0
3528.74 0
3528.87 0
3529.01 0
3529.14 0
3529.28 0
3529.42 1
3529.55 16
3529.69 29
3529.83 41
3529.96 50
3530.10 58
3530.23 64
3530.37 68
3530.51 71
3530.64 73
3530.78 73
3530.92 70
3531.05 64
3531.19 55
3531.32 44
3531.46 32
3531.60 23
3531.73 17
3531.87 14
3532.01 15
3532.14 19
3532.28 23
3532.41 28
3532.55 31
3532.69 35
3532.82 38
3532.96 42
3533.10 46
3533.23 51
3533.37 55
3533.50 59
3533.64 63
3533.78 65
3533.91 67
3534.05 67
3534.19 64
3534.32 59
3534.46 50
3534.60 39
3534.73 26
3534.87 14
3535.00 6
3535.14 3
3535.28 5
3535.41 13
3535.55 24
3535.69 36
3535.82 46
3535.96 52
3536.10 54
3536.23 54
3536.37 52
3536.50 51
3536.64 52
3536.78 56
3536.91 63
3537.05 72
3537.19 84
3537.32 97
3537.46 110
3537.60 124
3537.73 138
3537.87 153
3538.01 167
3538.14 179
3538.28 188
3538.41 191
3538.55 187
3538.69 176
3538.82 160
3538.96 140
3539.10 120
3539.23 103
3539.37 92
3539.51 89
3539.64 92
3539.78 100
3539.92 110
3540.05 122
3540.19 133
3540.32 141
3540.46 148
3540.60 152
3540.73 155
3540.87 157
3541.01 160
3541.14 162
3541.28 165
3541.42 168
3541.55 171
3541.69 173
3541.83 173
3541.96 172
3542.10 169
3542.24 165
3542.37 161
3542.51 157
3542.64 151
3542.78 145
3542.92 139
3543.05 132
3543.19 125
3543.33 120
3543.46 118
3543.60 121
3543.74 128
3543.87 140
3544.01 157
3544.15 177
3544.28 199
3544.42 224
3544.56 248
3544.69 270
3544.83 290
3544.97 307
3545.10 319
3545.24 327
3545.38 331
3545.51 332
3545.65 333
3545.79 335
3545.92 339
3546.06 345
3546.19 354
3546.33 362
3546.47 367
3546.60 369
3546.74 365
3546.88 357
3547.01 346
3547.15 333
3547.29 321
3547.42 310
3547.56 299
3547.70 288
3547.83 277
3547.97 265
3548.11 254
3548.24 244
3548.38 236
3548.52 232
3548.65 229
3548.79 227
3548.93 225
3549.06 221
3549.20 217
3549.34 212
3549.47 207
3549.61 203
3549.75 201
3549.88 199
3550.02 199
3550.16 200
3550.29 200
3550.43 199
3550.57 198
3550.70 194
3550.84 188
3550.98 180
3551.11 168
3551.25 154
3551.39 140
3551.52 125
3551.66 112
3551.80 102
3551.93 95
3552.07 91
3552.21 89
3552.34 88
3552.48 87
3552.62 84
3552.75 80
3552.89 74
3553.03 65
3553.16 55
3553.30 45
3553.44 35
3553.57 26
3553.71 20
3553.85 15
3553.98 13
3554.12 12
3554.26 11
3554.39 10
3554.53 9
3554.67 9
3554.80 10
3554.94 13
3555.08 21
3555.21 32
3555.35 46
3555.49 61
3555.62 73
3555.76 82
3555.90 85
3556.03 82
3556.17 75
3556.31 65
3556.45 55
3556.58 48
3556.72 43
3556.86 41
3556.99 42
3557.13 45
3557.27 50
3557.40 56
3557.54 62
3557.68 68
3557.81 74
3557.95 77
3558.09 79
3558.22 79
3558.36 77
3558.50 73
3558.63 69
3558.77 66
3558.91 63
3559.04 63
3559.18 65
3559.32 68
3559.45 73
3559.59 79
3559.73 84
3559.87 88
3560.00 90
3560.14 91
3560.28 88
3560.41 82
3560.55 72
3560.69 59
3560.82 42
3560.96 23
3561.10 2
3561.23 0
3561.37 0
3561.51 0
3561.64 0
3561.78 0
3561.92 0
3562.05 0
3562.19 9
3562.33 25
3562.47 37
3562.60 44
3562.74 47
3562.88 48
3563.01 49
3563.15 50
3563.29 53
3563.42 56
3563.56 59
3563.70 61
3563.83 63
3563.97 65
3564.11 68
3564.25 72
3564.38 77
3564.52 82
3564.66 86
3564.79 87
3564.93 85
3565.07 82
3565.20 78
3565.34 74
3565.48 73
3565.61 75
3565.75 79
3565.89 84
3566.03 88
3566.16 89
3566.30 87
3566.44 82
3566.57 74
3566.71 65
3566.85 57
3566.98 51
3567.12 49
3567.26 52
3567.40 58
3567.53 68
3567.67 80
3567.81 92
3567.94 102
3568.08 110
3568.22 113
3568.35 112
3568.49 107
3568.63 97
3568.77 85
3568.90 71
3569.04 58
3569.18 46
3569.31 37
3569.45 29
3569.59 22
3569.72 15
3569.86 7
3570.00 0
3570.14 0
3570.27 0
3570.41 0
3570.55 0
3570.68 0
3570.82 0
3570.96 9
3571.09 30
3571.23 50
3571.37 68
3571.51 80
3571.64 86
3571.78 86
3571.92 82
3572.05 74
3572.19 66
3572.33 58
3572.47 53
3572.60 49
3572.74 48
3572.88 50
3573.01 52
3573.15 54
3573.29 55
3573.42 52
3573.56 47
3573.70 38
3573.84 26
3573.97 13
3574.11 0
3574.25 0
3574.38 0
3574.52 0
3574.66 0
3574.80 0
3574.93 0
3575.07 0
3575.21 6
3575.34 11
3575.48 15
3575.62 17
3575.76 18
3575.89 20
3576.03 24
3576.17 28
3576.30 34
3576.44 39
3576.58 43
3576.72 46
3576.85 47
3576.99 48
3577.13 50
3577.26 53
3577.40 60
3577.54 70
3577.68 82
3577.81 95
3577.95 107
3578.09 118
3578.22 126
3578.36 131
3578.50 135
3578.64 137
3578.77 137
3578.91 135
3579.05 128
3579.19 117
3579.32 102
3579.46 84
3579.60 65
3579.73 47
3579.87 33
3580.01 22
3580.15 16
3580.28 13
3580.42 12
3580.56 12
3580.69 14
3580.83 20
3580.97 28
3581.11 41
3581.24 58
3581.38 77
3581.52 96
3581.66 112
3581.79 122
3581.93 126
3582.07 123
3582.20 115
3582.34 104
3582.48 92
3582.62 80
3582.75 70
3582.89 63
3583.03 57
3583.17 53
3583.30 47
3583.44 41
3583.58 32
3583.71 23
3583.85 12
3583.99 3
3584.13 0
3584.26 0
3584.40 0
3584.54 0
3584.68 0
3584.81 0
3584.95 0
3585.09 0
3585.22 2
3585.36 4
3585.50 6
3585.64 9
3585.77 11
3585.91 12
3586.05 14
3586.19 14
3586.32 14
3586.46 14
3586.60 14
3586.74 14
3586.87 16
3587.01 20
3587.15 28
3587.28 38
3587.42 52
3587.56 67
3587.70 83
3587.83 96
3587.97 104
3588.11 106
3588.25 100
3588.38 89
3588.52 73
3588.66 54
3588.80 35
3588.93 18
3589.07 3
3589.21 0
3589.35 0
3589.48 0
3589.62 0
3589.76 0
3589.90 0
3590.03 1
3590.17 12
3590.31 24
3590.44 33
3590.58 41
3590.72 45
3590.86 47
3590.99 45
3591.13 41
3591.27 36
3591.41 29
3591.54 21
3591.68 15
3591.82 11
3591.96 11
3592.09 15
3592.23 21
3592.37 29
3592.51 38
3592.64 46
3592.78 52
3592.92 57
3593.06 61
3593.19 66
3593.33 72
3593.47 77
3593.61 80
3593.74 80
3593.88 76
3594.02 67
3594.16 55
3594.29 41
3594.43 28
3594.57 18
3594.71 13
3594.84 13
3594.98 18
3595.12 28
3595.26 41
3595.39 55
3595.53 68
3595.67 79
3595.81 85
3595.94 86
3596.08 81
3596.22 71
3596.36 58
3596.49 42
3596.63 27
3596.77 13
3596.91 3
3597.04 0
3597.18 0
3597.32 0
3597.46 0
3597.59 3
3597.73 7
3597.87 10
3598.01 13
3598.14 15
3598.28 18
3598.42 23
3598.56 30
3598.70 38
3598.83 48
3598.97 58
3599.11 67
3599.25 73
3599.38 75
3599.52 74
3599.66 71
3599.80 68
3599.93 66
3600.07 68
3600.21 73
3600.35 83
3600.48 96
3600.62 111
3600.76 127
3600.90 141
3601.03 152
3601.17 160
3601.31 162
3601.45 159
3601.58 151
3601.72 137
3601.86 117
3602.00 93
3602.14 65
3602.27 36
3602.41 10
3602.55 0
3602.69 0
3602.82 0
3602.96 0
3603.10 0
3603.24 0
3603.37 1
3603.51 17
3603.65 32
3603.79 45
3603.93 55
3604.06 62
3604.20 66
3604.34 69
3604.48 69
3604.61 68
3604.75 65
3604.89 62
3605.03 60
3605.16 58
3605.30 57
3605.44 57
3605.58 58
3605.72 61
3605.85 64
3605.99 66
3606.13 68
3606.27 68
3606.40 66
3606.54 61
3606.68 54
3606.82 46
3606.95 37
3607.09 28
3607.23 19
3607.37 13
3607.51 8
3607.64 3
3607.78 0
3607.92 0
3608.06 0
3608.19 0
3608.33 0
3608.47 0
3608.61 0
3608.75 0
3608.88 2
3609.02 16
3609.16 32
3609.30 51
3609.43 72
3609.57 92
3609.71 109
3609.85 122
3609.99 127
3610.12 125
3610.26 115
3610.40 99
3610.54 82
3610.67 66
3610.81 55
3610.95 50
3611.09 51
3611.23 55
3611.36 60
3611.50 63
3611.64 62
3611.78 55
3611.91 46
3612.05 34
3612.19 24
3612.33 18
3612.47 16
3612.60 18
3612.74 23
3612.88 30
3613.02 36
3613.16 41
3613.29 44
3613.43 45
3613.57 45
3613.71 43
3613.84 40
3613.98 37
3614.12 34
3614.26 33
3614.40 32
3614.53 32
3614.67 33
3614.81 34
3614.95 34
3615.09 33
3615.22 31
3615.36 27
3615.50 24
3615.64 19
3615.78 15
3615.91 10
3616.05 5
3616.19 0
3616.33 0
3616.46 0
3616.60 0
3616.74 6
3616.88 16
3617.02 26
3617.15 37
3617.29 46
3617.43 52
3617.57 58
3617.71 62
3617.84 66
3617.98 71
3618.12 76
3618.26 80
3618.40 84
3618.53 87
3618.67 88
3618.81 89
3618.95 90
3619.09 90
3619.22 91
3619.36 91
3619.50 91
3619.64 90
3619.78 88
3619.91 84
3620.05 79
3620.19 74
3620.33 69
3620.47 65
3620.60 63
3620.74 63
3620.88 67
3621.02 73
3621.16 80
3621.29 87
3621.43 92
3621.57 95
3621.71 95
3621.85 93
3621.98 88
3622.12 82
3622.26 76
3622.40 71
3622.54 65
3622.67 60
3622.81 54
3622.95 45
3623.09 35
3623.23 24
3623.36 13
3623.50 4
3623.64 0
3623.78 0
3623.92 3
3624.05 12
3624.19 23
3624.33 34
3624.47 43
3624.61 49
3624.74 51
3624.88 50
3625.02 45
3625.16 38
3625.30 30
3625.44 21
3625.57 15
3625.71 11
3625.85 12
3625.99 17
3626.13 27
3626.26 41
3626.40 56
3626.54 69
3626.68 78
3626.82 82
3626.95 81
3627.09 76
3627.23 69
3627.37 62
3627.51 57
3627.65 53
3627.78 51
3627.92 49
3628.06 47
3628.20 44
3628.34 40
3628.47 34
3628.61 27
3628.75 20
3628.89 13
3629.03 8
3629.16 5
3629.30 8
3629.44 16
3629.58 30
3629.72 48
3629.86 69
3629.99 88
3630.13 103
3630.27 111
3630.41 113
3630.55 110
3630.68 102
3630.82 92
3630.96 83
3631.10 75
3631.24 68
3631.38 63
3631.51 59
3631.65 56
3631.79 54
3631.93 54
3632.07 54
3632.20 56
3632.34 57
3632.48 59
3632.62 60
3632.76 60
3632.90 60
3633.03 61
3633.17 62
3633.31 65
3633.45 71
3633.59 79
3633.73 88
3633.86 99
3634.00 109
3634.14 119
3634.28 126
3634.42 132
3634.56 136
3634.69 139
3634.83 142
3634.97 144
3635.11 145
3635.25 144
3635.38 141
3635.52 135
3635.66 127
3635.80 119
3635.94 112
3636.08 109
3636.21 112
3636.35 119
3636.49 128
3636.63 138
3636.77 145
3636.91 147
3637.04 143
3637.18 133
3637.32 118
3637.46 101
3637.60 85
3637.74 71
3637.87 62
3638.01 58
3638.15 61
3638.29 68
3638.43 78
3638.57 87
3638.70 94
3638.84 95
3638.98 90
3639.12 79
3639.26 64
3639.40 48
3639.53 33
3639.67 21
3639.81 13
3639.95 8
3640.09 5
3640.23 3
3640.36 0
3640.50 0
3640.64 0
3640.78 0
3640.92 0
3641.06 0
3641.19 0
3641.33 0
3641.47 8
3641.61 19
3641.75 30
3641.89 41
3642.03 53
3642.16 66
3642.30 80
3642.44 94
3642.58 108
3642.72 119
3642.86 127
3642.99 133
3643.13 135
3643.27 137
3643.41 137
3643.55 139
3643.69 140
3643.82 142
3643.96 142
3644.10 140
3644.24 134
3644.38 126
3644.52 116
3644.66 105
3644.79 95
3644.93 87
3645.07 83
3645.21 81
3645.35 83
3645.49 88
3645.62 93
3645.76 100
3645.90 107
3646.04 113
3646.18 118
3646.32 124
3646.46 129
3646.59 136
3646.73 143
3646.87 149
3647.01 154
3647.15 157
3647.29 157
3647.43 154
3647.56 148
3647.70 141
3647.84 132
3647.98 123
3648.12 116
3648.26 110
3648.39 109
3648.53 110
3648.67 115
3648.81 122
3648.95 127
3649.09 131
3649.23 130
3649.36 124
3649.50 115
3649.64 102
3649.78 89
3649.92 78
3650.06 71
3650.20 67
3650.33 68
3650.47 73
3650.61 81
3650.75 89
3650.89 98
3651.03 104
3651.17 109
3651.30 112
3651.44 112
3651.58 112
3651.72 111
3651.86 110
3652.00 108
3652.14 106
3652.27 101
3652.41 95
3652.55 86
3652.69 76
3652.83 66
3652.97 57
3653.11 51
3653.24 47
3653.38 45
3653.52 42
3653.66 39
3653.80 35
3653.94 29
3654.08 24
3654.22 20
3654.35 19
3654.49 20
3654.63 23
3654.77 26
3654.91 29
3655.05 30
3655.19 29
3655.32 29
3655.46 30
3655.60 35
3655.74 44
3655.88 57
3656.02 72
3656.16 88
3656.30 103
3656.43 113
3656.57 119
3656.71 119
3656.85 115
3656.99 108
3657.13 99
3657.27 91
3657.40 84
3657.54 81
3657.68 80
3657.82 82
3657.96 84
3658.10 87
3658.24 88
3658.38 90
3658.51 90
3658.65 92
3658.79 95
3658.93 100
3659.07 108
3659.21 117
3659.35 127
3659.49 137
3659.62 145
3659.76 151
3659.90 154
3660.04 153
3660.18 148
3660.32 139
3660.46 126
3660.60 110
3660.73 93
3660.87 76
3661.01 60
3661.15 47
3661.29 36
3661.43 28
3661.57 22
3661.71 17
3661.84 12
3661.98 8
3662.12 6
3662.26 6
3662.40 9
3662.54 15
3662.68 22
3662.82 30
3662.95 37
3663.09 44
3663.23 51
3663.37 57
3663.51 62
3663.65 67
3663.79 71
3663.93 72
3664.07 70
3664.20 66
3664.34 61
3664.48 56
3664.62 53
3664.76 53
3664.90 57
3665.04 65
3665.18 75
3665.31 87
3665.45 97
3665.59 105
3665.73 110
3665.87 111
3666.01 108
3666.15 102
3666.29 95
3666.43 86
3666.56 79
3666.70 73
3666.84 68
3666.98 66
3667.12 66
3667.26 68
3667.40 70
3667.54 73
3667.68 74
3667.81 75
3667.95 72
3668.09 67
3668.23 60
3668.37 51
3668.51 42
3668.65 35
3668.79 29
3668.93 27
3669.06 27
3669.20 28
3669.34 30
3669.48 32
3669.62 32
3669.76 30
3669.90 26
3670.04 19
3670.18 11
3670.32 3
3670.45 0
3670.59 0
3670.73 0
3670.87 0
3671.01 0
3671.15 0
3671.29 0
3671.43 0
3671.57 8
3671.70 16
3671.84 22
3671.98 25
3672.12 26
3672.26 27
3672.40 27
3672.54 28
3672.68 32
3672.82 37
3672.96 43
3673.09 49
3673.23 54
3673.37 57
3673.51 60
3673.65 63
3673.79 68
3673.93 75
3674.07 87
3674.21 101
3674.35 116
3674.48 130
3674.62 141
3674.76 148
3674.90 148
3675.04 142
3675.18 131
3675.32 117
3675.46 101
3675.60 86
3675.74 70
3675.87 56
3676.01 43
3676.15 31
3676.29 21
3676.43 12
3676.57 7
3676.71 4
3676.85 5
3676.99 8
3677.13 11
3677.27 12
3677.40 11
3677.54 7
3677.68 0
3677.82 0
3677.96 0
3678.10 0
3678.24 0
3678.38 0
3678.52 0
3678.66 13
3678.80 26
3678.93 36
3679.07 42
3679.21 42
3679.35 37
3679.49 28
3679.63 18
3679.77 9
3679.91 2
3680.05 0
3680.19 0
3680.33 0
3680.47 0
3680.60 0
3680.74 2
3680.88 6
3681.02 13
3681.16 21
3681.30 31
3681.44 39
3681.58 46
3681.72 48
3681.86 47
3682.00 43
3682.13 36
3682.27 29
3682.41 25
3682.55 24
3682.69 26
3682.83 31
3682.97 38
3683.11 46
3683.25 55
3683.39 62
3683.53 69
3683.67 74
3683.81 79
3683.94 82
3684.08 83
3684.22 81
3684.36 77
3684.50 71
3684.64 65
3684.78 59
3684.92 54
3685.06 52
3685.20 52
3685.34 52
3685.48 51
3685.61 46
3685.75 38
3685.89 28
3686.03 15
3686.17 4
3686.31 0
3686.45 0
3686.59 0
3686.73 0
3686.87 0
3687.01 0
3687.15 5
3687.29 13
3687.43 21
3687.56 28
3687.70 33
3687.84 35
3687.98 35
3688.12 31
3688.26 25
3688.40 17
3688.54 8
3688.68 0
3688.82 0
3688.96 0
3689.10 0
3689.24 0
3689.38 0
3689.51 0
3689.65 0
3689.79 0
3689.93 9
3690.07 24
3690.21 41
3690.35 60
3690.49 80
3690.63 100
3690.77 119
3690.91 137
3691.05 153
3691.19 166
3691.33 176
3691.47 184
3691.60 189
3691.74 194
3691.88 198
3692.02 203
3692.16 210
3692.30 221
3692.44 236
3692.58 254
3692.72 275
3692.86 295
3693.00 314
3693.14 329
3693.28 340
3693.42 346
3693.56 348
3693.69 349
3693.83 349
3693.97 348
3694.11 347
3694.25 344
3694.39 340
3694.53 335
3694.67 332
3694.81 330
3694.95 333
3695.09 338
3695.23 347
3695.37 355
3695.51 360
3695.65 361
3695.79 357
3695.93 347
3696.06 332
3696.20 314
3696.34 295
3696.48 275
3696.62 255
3696.76 237
3696.90 219
3697.04 202
3697.18 187
3697.32 175
3697.46 164
3697.60 154
3697.74 147
3697.88 139
3698.02 132
3698.16 124
3698.30 117
3698.44 111
3698.58 107
3698.71 106
3698.85 107
3698.99 110
3699.13 112
3699.27 112
3699.41 109
3699.55 103
3699.69 94
3699.83 83
3699.97 72
3700.11 62
3700.25 53
3700.39 46
3700.53 40
3700.67 33
3700.81 27
3700.95 23
3701.09 20
3701.23 22
3701.37 30
3701.50 43
3701.64 60
3701.78 79
3701.92 97
3702.06 111
3702.20 119
3702.34 121
3702.48 117
3702.62 110
3702.76 103
3702.90 100
3703.04 103
3703.18 111
3703.32 124
3703.46 139
3703.60 154
3703.74 165
3703.88 171
3704.02 170
3704.16 165
3704.30 159
3704.44 153
3704.58 150
3704.71 148
3704.85 149
3704.99 151
3705.13 151
3705.27 148
3705.41 143
3705.55 137
3705.69 132
3705.83 129
3705.97 127
3706.11 128
3706.25 130
3706.39 131
3706.53 132
3706.67 130
3706.81 127
3706.95 123
3707.09 121
3707.23 120
3707.37 123
3707.51 127
3707.65 132
3707.79 136
3707.93 138
3708.07 136
3708.21 130
3708.35 121
3708.48 110
3708.62 99
3708.76 90
3708.90 83
3709.04 80
3709.18 78
3709.32 80
3709.46 83
3709.60 88
3709.74 95
3709.88 104
3710.02 112
3710.16 121
3710.30 127
3710.44 131
3710.58 132
3710.72 128
3710.86 122
3711.00 112
3711.14 102
3711.28 91
3711.42 81
3711.56 75
3711.70 73
3711.84 76
3711.98 84
3712.12 95
3712.26 110
3712.40 124
3712.54 137
3712.68 146
3712.82 152
3712.96 154
3713.10 153
3713.23 150
3713.37 146
3713.51 141
3713.65 136
3713.79 130
3713.93 124
3714.07 118
3714.21 114
3714.35 112
3714.49 114
3714.63 119
3714.77 126
3714.91 131
3715.05 134
3715.19 132
3715.33 125
3715.47 115
3715.61 103
3715.75 93
3715.89 86
3716.03 83
3716.17 84
3716.31 87
3716.45 92
3716.59 95
3716.73 95
3716.87 94
3717.01 90
3717.15 85
3717.29 80
3717.43 76
3717.57 73
3717.71 70
3717.85 68
3717.99 64
3718.13 60
3718.27 56
3718.41 52
3718.55 49
3718.69 50
3718.83 53
3718.97 59
3719.11 66
3719.25 72
3719.39 76
3719.53 76
3719.67 73
3719.81 67
3719.95 61
3720.09 56
3720.23 54
3720.37 56
3720.51 63
3720.65 73
3720.79 86
3720.93 100
3721.07 114
3721.21 127
3721.35 141
3721.49 155
3721.63 170
3721.76 187
3721.90 205
3722.04 223
3722.18 241
3722.32 257
3722.46 270
3722.60 280
3722.74 286
3722.88 289
3723.02 290
3723.16 289
3723.30 286
3723.44 282
3723.58 278
3723.72 275
3723.86 273
3724.00 274
3724.14 278
3724.28 284
3724.42 291
3724.56 297
3724.70 301
3724.84 302
3724.98 301
3725.12 298
3725.26 293
3725.40 286
3725.54 279
3725.68 271
3725.82 262
3725.96 253
3726.10 242
3726.24 231
3726.38 219
3726.52 208
3726.66 198
3726.80 190
3726.94 185
3727.08 182
3727.22 180
3727.36 178
3727.50 175
3727.64 169
3727.78 158
3727.92 144
3728.06 125
3728.20 104
3728.34 82
3728.48 60
3728.62 41
3728.76 27
3728.90 18
3729.04 14
3729.18 15
3729.32 19
3729.46 24
3729.60 29
3729.74 34
3729.88 38
3730.02 41
3730.16 44
3730.30 48
3730.44 52
3730.58 57
3730.72 62
3730.87 66
3731.01 69
3731.15 70
3731.29 69
3731.43 66
3731.57 62
3731.71 56
3731.85 49
3731.99 43
3732.13 37
3732.27 33
3732.41 33
3732.55 37
3732.69 46
3732.83 58
3732.97 70
3733.11 81
3733.25 88
3733.39 88
3733.53 83
3733.67 71
3733.81 57
3733.95 42
3734.09 29
3734.23 18
3734.37 11
3734.51 7
3734.65 4
3734.79 2
3734.93 0
3735.07 0
3735.21 0
3735.35 0
3735.49 0
3735.63 0
3735.77 0
3735.91 0
3736.05 5
3736.19 18
3736.33 34
3736.47 49
3736.61 62
3736.75 71
3736.89 76
3737.03 76
3737.17 72
3737.31 67
3737.45 60
3737.59 54
3737.73 48
3737.87 43
3738.01 38
3738.15 35
3738.29 34
3738.43 33
3738.57 34
3738.71 35
3738.85 37
3738.99 38
3739.13 38
3739.28 37
3739.42 34
3739.56 30
3739.70 26
3739.84 21
3739.98 17
3740.12 15
3740.26 14
3740.40 16
3740.54 21
3740.68 28
3740.82 37
3740.96 47
3741.10 54
3741.24 59
3741.38 61
3741.52 59
3741.66 55
3741.80 50
3741.94 46
3742.08 43
3742.22 43
3742.36 43
3742.50 45
3742.64 48
3742.78 50
3742.92 52
3743.06 55
3743.20 57
3743.34 60
3743.48 63
3743.62 68
3743.76 75
3743.90 84
3744.04 94
3744.19 105
3744.33 116
3744.47 127
3744.61 135
3744.75 142
3744.89 147
3745.03 148
3745.17 148
3745.31 144
3745.45 137
3745.59 130
3745.73 121
3745.87 113
3746.01 108
3746.15 107
3746.29 109
3746.43 115
3746.57 124
3746.71 133
3746.85 141
3746.99 146
3747.13 149
3747.27 149
3747.41 146
3747.55 141
3747.69 135
3747.83 129
3747.98 123
3748.12 120
3748.26 119
3748.40 122
3748.54 128
3748.68 136
3748.82 146
3748.96 155
3749.10 161
3749.24 164
3749.38 165
3749.52 162
3749.66 158
3749.80 154
3749.94 151
3750.08 150
3750.22 150
3750.36 152
3750.50 155
3750.64 157
3750.78 159
3750.92 159
3751.06 158
3751.21 155
3751.35 152
3751.49 147
3751.63 143
3751.77 138
3751.91 133
3752.05 129
3752.19 126
3752.33 124
3752.47 123
3752.61 123
3752.75 124
3752.89 126
3753.03 129
3753.17 132
3753.31 136
3753.45 139
3753.59 142
3753.73 144
3753.87 144
3754.02 142
3754.16 138
3754.30 130
3754.44 120
3754.58 108
3754.72 96
3754.86 84
3755.00 75
3755.14 70
3755.28 70
3755.42 75
3755.56 85
3755.70 98
3755.84 113
3755.98 127
3756.12 141
3756.26 152
3756.40 161
3756.55 167
3756.69 170
3756.83 170
3756.97 168
3757.11 163
3757.25 157
3757.39 151
3757.53 146
3757.67 143
3757.81 142
3757.95 143
3758.09 145
3758.23 147
3758.37 147
3758.51 146
3758.65 144
3758.79 141
3758.94 139
3759.08 138
3759.22 137
3759.36 137
3759.50 137
3759.64 135
3759.78 132
3759.92 127
3760.06 122
3760.20 118
3760.34 115
3760.48 113
3760.62 113
3760.76 114
3760.90 114
3761.04 114
3761.19 112
3761.33 108
3761.47 102
3761.61 96
3761.75 88
3761.89 80
3762.03 73
3762.17 65
3762.31 57
3762.45 49
3762.59 41
3762.73 33
3762.87 26
3763.01 22
3763.15 23
3763.30 29
3763.44 42
3763.58 61
3763.72 87
3763.86 115
3764.00 141
3764.14 162
3764.28 172
3764.42 170
3764.56 154
3764.70 127
3764.84 94
3764.98 58
3765.12 24
3765.27 0
3765.41 0
3765.55 0
3765.69 0
3765.83 0
3765.97 0
3766.11 0
3766.25 0
3766.39 0
3766.53 19
3766.67 38
3766.81 54
3766.95 65
3767.10 70
3767.24 69
3767.38 63
3767.52 55
3767.66 47
3767.80 41
3767.94 37
3768.08 34
3768.22 32
3768.36 30
3768.50 26
3768.64 21
3768.78 16
3768.93 11
3769.07 6
3769.21 3
3769.35 0
3769.49 0
3769.63 0
3769.77 0
3769.91 0
3770.05 1
3770.19 4
3770.33 7
3770.47 11
3770.62 16
3770.76 20
3770.90 25
3771.04 31
3771.18 38
3771.32 47
3771.46 57
3771.60 67
3771.74 76
3771.88 82
3772.02 85
3772.16 85
3772.31 83
3772.45 79
3772.59 76
3772.73 76
3772.87 78
3773.01 83
3773.15 91
3773.29 100
3773.43 107
3773.57 111
3773.71 112
3773.86 108
3774.00 102
3774.14 94
3774.28 86
3774.42 77
3774.56 71
3774.70 66
3774.84 62
3774.98 61
3775.12 61
3775.26 62
3775.41 65
3775.55 69
3775.69 75
3775.83 81
3775.97 87
3776.11 93
3776.25 97
3776.39 100
3776.53 100
3776.67 97
3776.81 92
3776.96 86
3777.10 80
3777.24 76
3777.38 73
3777.52 73
3777.66 76
3777.80 80
3777.94 87
3778.08 95
3778.22 104
3778.37 112
3778.51 120
3778.65 127
3778.79 131
3778.93 132
3779.07 131
3779.21 127
3779.35 121
3779.49 115
3779.63 108
3779.77 102
3779.92 97
3780.06 92
3780.20 88
3780.34 85
3780.48 82
3780.62 78
3780.76 74
3780.90 70
3781.04 65
3781.19 61
3781.33 56
3781.47 52
3781.61 49
3781.75 47
3781.89 45
3782.03 42
3782.17 39
3782.31 35
3782.45 29
3782.60 21
3782.74 11
3782.88 0
3783.02 0
3783.16 0
3783.30 0
3783.44 0
3783.58 0
3783.72 0
3783.87 0
3784.01 2
3784.15 15
3784.29 26
3784.43 35
3784.57 40
3784.71 41
3784.85 39
3784.99 33
3785.13 26
3785.28 17
3785.42 9
3785.56 3
3785.70 0
3785.84 1
3785.98 7
3786.12 16
3786.26 29
3786.41 43
3786.55 56
3786.69 67
3786.83 75
3786.97 80
3787.11 81
3787.25 82
3787.39 82
3787.53 83
3787.68 87
3787.82 92
3787.96 99
3788.10 106
3788.24 110
3788.38 111
3788.52 106
3788.66 95
3788.80 78
3788.95 55
3789.09 30
3789.23 5
3789.37 0
3789.51 0
3789.65 0
3789.79 0
3789.93 0
3790.08 0
3790.22 24
3790.36 47
3790.50 69
3790.64 87
3790.78 100
3790.92 109
3791.06 116
3791.20 120
3791.35 122
3791.49 122
3791.63 118
3791.77 112
3791.91 102
3792.05 89
3792.19 76
3792.33 64
3792.48 54
3792.62 48
3792.76 47
3792.90 49
3793.04 55
3793.18 63
3793.32 71
3793.46 77
3793.61 81
3793.75 81
3793.89 79
3794.03 76
3794.17 74
3794.31 74
3794.45 77
3794.59 82
3794.74 89
3794.88 97
3795.02 104
3795.16 110
3795.30 113
3795.44 116
3795.58 118
3795.73 121
3795.87 125
3796.01 129
3796.15 133
3796.29 137
3796.43 140
3796.57 143
3796.71 145
3796.86 146
3797.00 148
3797.14 150
3797.28 151
3797.42 151
3797.56 149
3797.70 143
3797.85 134
3797.99 122
3798.13 108
3798.27 93
3798.41 78
3798.55 67
3798.69 59
3798.83 56
3798.98 58
3799.12 65
3799.26 75
3799.40 86
3799.54 95
3799.68 102
3799.82 106
3799.97 107
3800.11 106
3800.25 104
3800.39 103
3800.53 104
3800.67 107
3800.81 112
3800.96 118
3801.10 122
3801.24 123
3801.38 121
3801.52 117
3801.66 110
3801.80 102
3801.94 96
3802.09 93
3802.23 94
3802.37 99
3802.51 106
3802.65 113
3802.79 119
3802.93 122
3803.08 122
3803.22 122
3803.36 122
3803.50 125
3803.64 131
3803.78 138
3803.93 145
3804.07 148
3804.21 147
3804.35 141
3804.49 132
3804.63 122
3804.77 113
3804.92 106
3805.06 101
3805.20 100
3805.34 99
3805.48 99
3805.62 99
3805.76 97
3805.91 96
3806.05 94
3806.19 91
3806.33 88
3806.47 85
3806.61 81
3806.75 78
3806.90 74
3807.04 72
3807.18 69
3807.32 66
3807.46 62
3807.60 56
3807.75 49
3807.89 42
3808.03 36
3808.17 32
3808.31 32
3808.45 35
3808.59 41
3808.74 47
3808.88 52
3809.02 56
3809.16 59
3809.30 63
3809.44 67
3809.59 73
3809.73 81
3809.87 89
3810.01 97
3810.15 103
3810.29 105
3810.43 105
3810.58 102
3810.72 98
3810.86 92
3811.00 86
3811.14 80
3811.28 73
3811.43 66
3811.57 59
3811.71 52
3811.85 45
3811.99 39
3812.13 33
3812.28 28
3812.42 24
3812.56 21
3812.70 19
3812.84 19
3812.98 19
3813.13 20
3813.27 21
3813.41 22
3813.55 24
3813.69 26
3813.83 29
3813.97 33
3814.12 38
3814.26 44
3814.40 51
3814.54 60
3814.68 71
3814.82 84
3814.97 96
3815.11 107
3815.25 114
3815.39 114
3815.53 107
3815.67 95
3815.82 78
3815.96 62
3816.10 48
3816.24 40
3816.38 38
3816.52 41
3816.67 46
3816.81 50
3816.95 51
3817.09 47
3817.23 39
3817.38 27
3817.52 15
3817.66 4
3817.80 0
3817.94 0
3818.08 0
3818.23 0
3818.37 0
3818.51 0
3818.65 1
3818.79 8
3818.93 14
3819.08 18
3819.22 21
3819.36 22
3819.50 22
3819.64 20
3819.78 17
3819.93 13
3820.07 9
3820.21 5
3820.35 0
3820.49 0
3820.64 0
3820.78 0
3820.92 0
3821.06 0
3821.20 0
3821.34 0
3821.49 0
3821.63 1
3821.77 2
3821.91 5
3822.05 8
3822.19 14
3822.34 20
3822.48 25
3822.62 29
3822.76 29
3822.90 26
3823.05 17
3823.19 6
3823.33 0
3823.47 0
3823.61 0
3823.75 0
3823.90 0
3824.04 0
3824.18 0
3824.32 6
3824.46 25
3824.61 45
3824.75 62
3824.89 76
3825.03 84
3825.17 86
3825.31 83
3825.46 74
3825.60 63
3825.74 49
3825.88 35
3826.02 24
3826.17 15
3826.31 11
3826.45 11
3826.59 14
3826.73 19
3826.88 22
3827.02 23
3827.16 21
3827.30 17
3827.44 10
3827.58 4
3827.73 0
3827.87 0
3828.01 2
3828.15 7
3828.29 13
3828.44 18
3828.58 24
3828.72 29
3828.86 36
3829.00 44
3829.15 55
3829.29 68
3829.43 82
3829.57 95
3829.71 107
3829.86 116
3830.00 124
3830.14 128
3830.28 132
3830.42 134
3830.57 135
3830.71 134
3830.85 132
3830.99 127
3831.13 121
3831.27 115
3831.42 110
3831.56 109
3831.70 110
3831.84 115
3831.98 120
3832.13 125
3832.27 126
3832.41 122
3832.55 114
3832.69 102
3832.84 89
3832.98 77
3833.12 66
3833.26 58
3833.40 53
3833.55 50
3833.69 48
3833.83 46
3833.97 43
3834.11 39
3834.26 35
3834.40 32
3834.54 31
3834.68 33
3834.82 40
3834.97 50
3835.11 64
3835.25 79
3835.39 93
3835.53 105
3835.68 114
3835.82 119
3835.96 121
3836.10 120
3836.25 118
3836.39 116
3836.53 114
3836.67 111
3836.81 107
3836.96 101
3837.10 94
3837.24 85
3837.38 74
3837.52 62
3837.67 51
3837.81 41
3837.95 34
3838.09 29
3838.23 27
3838.38 29
3838.52 34
3838.66 43
3838.80 55
3838.94 70
3839.09 89
3839.23 109
3839.37 128
3839.51 146
3839.66 159
3839.80 165
3839.94 164
3840.08 157
3840.22 145
3840.37 132
3840.51 119
3840.65 106
3840.79 95
3840.93 86
3841.08 76
3841.22 66
3841.36 55
3841.50 43
3841.65 32
3841.79 20
3841.93 9
3842.07 0
3842.21 0
3842.36 0
3842.50 0
3842.64 0
3842.78 0
3842.92 0
3843.07 0
3843.21 4
3843.35 16
3843.49 25
3843.64 32
3843.78 35
3843.92 36
3844.06 33
3844.20 30
3844.35 26
3844.49 22
3844.63 19
3844.77 17
3844.92 16
3845.06 16
3845.20 15
3845.34 15
3845.48 14
3845.63 14
3845.77 16
3845.91 19
3846.05 24
3846.20 32
3846.34 41
3846.48 51
3846.62 62
3846.76 73
3846.91 84
3847.05 94
3847.19 104
3847.33 114
3847.48 123
3847.62 131
3847.76 138
3847.90 144
3848.04 150
3848.19 155
3848.33 161
3848.47 165
3848.61 168
3848.76 169
3848.90 166
3849.04 158
3849.18 146
3849.33 129
3849.47 111
3849.61 93
3849.75 77
3849.89 64
3850.04 57
3850.18 54
3850.32 55
3850.46 59
3850.61 64
3850.75 70
3850.89 78
3851.03 85
3851.18 94
3851.32 102
3851.46 108
3851.60 112
3851.74 113
3851.89 111
3852.03 105
3852.17 98
3852.31 91
3852.46 84
3852.60 81
3852.74 80
3852.88 83
3853.03 89
3853.17 97
3853.31 106
3853.45 115
3853.60 123
3853.74 129
3853.88 131
3854.02 129
3854.16 124
3854.31 115
3854.45 104
3854.59 92
3854.73 80
3854.88 69
3855.02 58
3855.16 48
3855.30 38
3855.45 28
3855.59 18
3855.73 9
3855.87 2
3856.02 0
3856.16 0
3856.30 0
3856.44 0
3856.59 0
3856.73 0
3856.87 0
3857.01 0
3857.16 0
3857.30 3
3857.44 10
3857.58 16
3857.73 23
3857.87 28
3858.01 30
3858.15 29
3858.30 25
3858.44 18
3858.58 12
3858.72 7
3858.87 6
3859.01 7
3859.15 12
3859.29 18
3859.43 26
3859.58 34
3859.72 41
3859.86 45
3860.00 48
3860.15 49
3860.29 47
3860.43 43
3860.57 36
3860.72 27
3860.86 17
3861.00 8
3861.14 0
3861.29 0
3861.43 0
3861.57 0
3861.72 0
3861.86 8
3862.00 15
3862.14 22
3862.29 26
3862.43 27
3862.57 27
3862.71 27
3862.86 27
3863.00 28
3863.14 30
3863.28 33
3863.43 36
3863.57 38
3863.71 38
3863.85 37
3864.00 34
3864.14 30
3864.28 25
3864.42 22
3864.57 19
3864.71 19
3864.85 21
3864.99 24
3865.14 28
3865.28 31
3865.42 32
3865.56 30
3865.71 25
3865.85 19
3865.99 13
3866.13 8
3866.28 4
3866.42 3
3866.56 5
3866.71 8
3866.85 12
3866.99 18
3867.13 24
3867.28 31
3867.42 40
3867.56 49
3867.70 59
3867.85 68
3867.99 75
3868.13 78
3868.27 77
3868.42 71
3868.56 64
3868.70 56
3868.84 50
3868.99 47
3869.13 49
3869.27 56
3869.42 64
3869.56 73
3869.70 79
3869.84 80
3869.99 76
3870.13 66
3870.27 53
3870.41 38
3870.56 25
3870.70 13
3870.84 5
3870.98 0
3871.13 0
3871.27 0
3871.41 0
3871.56 3
3871.70 8
3871.84 15
3871.98 24
3872.13 34
3872.27 44
3872.41 54
3872.55 62
3872.70 67
3872.84 68
3872.98 68
3873.13 65
3873.27 62
3873.41 61
3873.55 62
3873.70 66
3873.84 72
3873.98 81
3874.12 90
3874.27 97
3874.41 103
3874.55 105
3874.70 105
3874.84 104
3874.98 101
3875.12 97
3875.27 95
3875.41 92
3875.55 90
3875.70 88
3875.84 86
3875.98 83
3876.12 79
3876.27 73
3876.41 67
3876.55 58
3876.69 47
3876.84 34
3876.98 20
3877.12 5
3877.27 0
3877.41 0
3877.55 0
3877.69 0
3877.84 0
3877.98 0
3878.12 0
3878.27 0
3878.41 8
3878.55 14
3878.69 20
3878.84 24
3878.98 27
3879.12 27
3879.27 25
3879.41 20
3879.55 14
3879.69 6
3879.84 0
3879.98 0
3880.12 0
3880.27 0
3880.41 0
3880.55 0
3880.69 0
3880.84 0
3880.98 4
3881.12 10
3881.27 15
3881.41 18
3881.55 21
3881.69 23
3881.84 24
3881.98 26
3882.12 28
3882.27 29
3882.41 30
3882.55 31
3882.69 32
3882.84 34
3882.98 38
3883.12 43
3883.27 49
3883.41 54
3883.55 59
3883.70 61
3883.84 61
3883.98 57
3884.12 51
3884.27 43
3884.41 34
3884.55 25
3884.70 17
3884.84 11
3884.98 6
3885.12 3
3885.27 3
3885.41 5
3885.55 11
3885.70 21
3885.84 34
3885.98 49
3886.13 66
3886.27 82
3886.41 95
3886.55 105
3886.70 110
3886.84 111
3886.98 108
3887.13 103
3887.27 97
3887.41 90
3887.56 82
3887.70 74
3887.84 66
3887.98 60
3888.13 56
3888.27 53
3888.41 53
3888.56 54
3888.70 57
3888.84 60
3888.99 62
3889.13 63
3889.27 62
3889.41 59
3889.56 54
3889.70 47
3889.84 41
3889.99 34
3890.13 30
3890.27 27
3890.42 27
3890.56 31
3890.70 37
3890.85 45
3890.99 56
3891.13 67
3891.27 79
3891.42 89
3891.56 96
3891.70 101
3891.85 102
3891.99 101
3892.13 98
3892.28 95
3892.42 92
3892.56 91
3892.71 93
3892.85 97
3892.99 104
3893.13 112
3893.28 121
3893.42 130
3893.56 139
3893.71 146
3893.85 151
3893.99 155
3894.14 158
3894.28 159
3894.42 159
3894.57 158
3894.71 156
3894.85 152
3895.00 145
3895.14 137
3895.28 126
3895.42 114
3895.57 102
3895.71 91
3895.85 80
3896.00 70
3896.14 61
3896.28 50
3896.43 39
3896.57 28
3896.71 17
3896.86 6
3897.00 0
3897.14 0
3897.29 0
3897.43 0
3897.57 0
3897.72 0
3897.86 0
3898.00 0
3898.14 0
3898.29 8
3898.43 24
3898.57 41
3898.72 59
3898.86 76
3899.00 91
3899.15 103
3899.29 111
3899.43 115
3899.58 117
3899.72 115
3899.86 110
3900.01 102
3900.15 94
3900.29 84
3900.44 75
3900.58 67
3900.72 60
3900.87 56
3901.01 52
3901.15 48
3901.30 44
3901.44 38
3901.58 31
3901.73 23
3901.87 15
3902.01 8
3902.16 3
3902.30 1
3902.44 1
3902.59 4
3902.73 9
3902.87 14
3903.02 20
3903.16 24
3903.30 27
3903.44 27
3903.59 25
3903.73 20
3903.87 13
3904.02 6
3904.16 0
3904.30 0
3904.45 0
3904.59 0
3904.73 0
3904.88 0
3905.02 0
3905.16 0
3905.31 2
3905.45 8
3905.59 17
3905.74 27
3905.88 38
3906.02 49
3906.17 57
3906.31 62
3906.45 63
3906.60 61
3906.74 57
3906.88 53
3907.03 52
3907.17 55
3907.31 62
3907.46 73
3907.60 87
3907.74 100
3907.89 111
3908.03 116
3908.18 113
3908.32 104
3908.46 88
3908.61 68
3908.75 48
3908.89 30
3909.04 16
3909.18 6
3909.32 0
3909.47 0
3909.61 0
3909.75 0
3909.90 0
3910.04 0
3910.18 6
3910.33 13
3910.47 18
3910.61 21
3910.76 20
3910.90 16
3911.04 11
3911.19 4
3911.33 0
3911.47 0
3911.62 0
3911.76 0
3911.90 0
3912.05 0
3912.19 0
3912.33 0
3912.48 0
3912.62 1
3912.76 5
3912.91 10
3913.05 13
3913.20 16
3913.34 18
3913.48 18
3913.63 18
3913.77 17
3913.91 16
3914.06 16
3914.20 16
3914.34 17
3914.49 19
3914.63 23
3914.77 29
3914.92 36
3915.06 45
3915.20 55
3915.35 65
3915.49 73
3915.63 80
3915.78 83
3915.92 83
3916.07 81
3916.21 78
3916.35 74
3916.50 71
3916.64 69
3916.78 67
3916.93 66
3917.07 64
3917.21 63
3917.36 62
3917.50 62
3917.64 63
3917.79 67
3917.93 71
3918.07 75
3918.22 80
3918.36 82
3918.51 83
3918.65 83
3918.79 82
3918.94 81
3919.08 83
3919.22 86
3919.37 91
3919.51 99
3919.65 107
3919.80 116
3919.94 123
3920.08 129
3920.23 134
3920.37 136
3920.52 137
3920.66 135
3920.80 131
3920.95 126
3921.09 122
3921.23 119
3921.38 118
3921.52 120
3921.66 124
3921.81 128
3921.95 132
3922.10 134
3922.24 135
3922.38 133
3922.53 130
3922.67 126
3922.81 122
3922.96 118
3923.10 114
3923.24 110
3923.39 108
3923.53 106
3923.68 105
3923.82 105
3923.96 104
3924.11 103
3924.25 102
3924.39 102
3924.54 103
3924.68 107
3924.83 113
3924.97 120
3925.11 129
3925.26 136
3925.40 141
3925.54 142
3925.69 140
3925.83 135
3925.97 128
3926.12 120
3926.26 114
3926.41 110
3926.55 109
3926.69 110
3926.84 113
3926.98 117
3927.12 121
3927.27 124
3927.41 126
3927.56 127
3927.70 127
3927.84 126
3927.99 124
3928.13 122
3928.27 119
3928.42 118
3928.56 120
3928.71 124
3928.85 131
3928.99 142
3929.14 156
3929.28 170
3929.42 183
3929.57 194
3929.71 202
3929.86 207
3930.00 207
3930.14 203
3930.29 194
3930.43 181
3930.57 164
3930.72 143
3930.86 120
3931.01 98
3931.15 79
3931.29 66
3931.44 60
3931.58 63
3931.73 73
3931.87 90
3932.01 110
3932.16 132
3932.30 153
3932.44 172
3932.59 187
3932.73 198
3932.88 205
3933.02 210
3933.16 214
3933.31 215
3933.45 215
3933.59 212
3933.74 205
3933.88 193
3934.03 175
3934.17 153
3934.31 128
3934.46 103
3934.60 82
3934.75 68
3934.89 62
3935.03 63
3935.18 72
3935.32 87
3935.47 103
3935.61 119
3935.75 131
3935.90 140
3936.04 145
3936.18 145
3936.33 142
3936.47 135
3936.62 126
3936.76 117
3936.90 108
3937.05 99
3937.19 92
3937.34 87
3937.48 83
3937.62 81
3937.77 80
3937.91 79
3938.06 79
3938.20 79
3938.34 80
3938.49 82
3938.63 84
3938.78 87
3938.92 90
3939.06 94
3939.21 98
3939.35 102
3939.49 105
3939.64 106
3939.78 107
3939.93 106
3940.07 104
3940.21 100
3940.36 96
3940.50 89
3940.65 83
3940.79 75
3940.93 68
3941.08 59
3941.22 50
3941.37 41
3941.51 31
3941.65 21
3941.80 12
3941.94 3
3942.09 0
3942.23 0
3942.37 0
3942.52 0
3942.66 0
3942.81 0
3942.95 0
3943.09 0
3943.24 0
3943.38 5
3943.53 10
3943.67 15
3943.81 21
3943.96 27
3944.10 34
3944.25 44
3944.39 56
3944.53 71
3944.68 90
3944.82 111
3944.97 132
3945.11 151
3945.26 167
3945.40 178
3945.54 183
3945.69 183
3945.83 181
3945.98 179
3946.12 183
3946.26 193
3946.41 210
3946.55 234
3946.70 262
3946.84 293
3946.98 322
3947.13 348
3947.27 372
3947.42 395
3947.56 420
3947.70 448
3947.85 481
3947.99 517
3948.14 555
3948.28 590
3948.43 620
3948.57 642
3948.71 655
3948.86 659
3949.00 657
3949.15 650
3949.29 643
3949.43 635
3949.58 630
3949.72 628
3949.87 629
3950.01 633
3950.15 640
3950.30 648
3950.44 658
3950.59 665
3950.73 670
3950.88 669
3951.02 662
3951.16 650
3951.31 633
3951.45 615
3951.60 597
3951.74 581
3951.88 567
3952.03 555
3952.17 542
3952.32 527
3952.46 507
3952.61 484
3952.75 457
3952.89 430
3953.04 403
3953.18 379
3953.33 358
3953.47 339
3953.62 324
3953.76 310
3953.90 299
3954.05 289
3954.19 282
3954.34 278
3954.48 276
3954.62 275
3954.77 276
3954.91 275
3955.06 273
3955.20 269
3955.35 262
3955.49 252
3955.63 241
3955.78 227
3955.92 211
3956.07 193
3956.21 175
3956.36 156
3956.50 139
3956.64 125
3956.79 114
3956.93 107
3957.08 103
3957.22 101
3957.37 100
3957.51 98
3957.65 94
3957.80 90
3957.94 84
3958.09 77
3958.23 71
3958.38 64
3958.52 56
3958.66 49
3958.81 41
3958.95 33
3959.10 28
3959.24 24
3959.39 23
3959.53 25
3959.67 29
3959.82 35
3959.96 41
3960.11 46
3960.25 51
3960.40 54
3960.54 55
3960.68 54
3960.83 53
3960.97 51
3961.12 51
3961.26 52
3961.41 56
3961.55 61
3961.70 66
3961.84 69
3961.98 69
3962.13 63
3962.27 53
3962.42 38
3962.56 22
3962.71 5
3962.85 0
3962.99 0
3963.14 0
3963.28 0
3963.43 0
3963.57 0
3963.72 0
3963.86 0
3964.01 6
3964.15 23
3964.29 40
3964.44 55
3964.58 69
3964.73 80
3964.87 88
3965.02 94
3965.16 100
3965.31 106
3965.45 112
3965.59 120
3965.74 127
3965.88 133
3966.03 136
3966.17 136
3966.32 132
3966.46 126
3966.61 120
3966.75 115
3966.89 114
3967.04 117
3967.18 125
3967.33 136
3967.47 148
3967.62 160
3967.76 168
3967.91 171
3968.05 169
3968.19 163
3968.34 154
3968.48 144
3968.63 134
3968.77 125
3968.92 116
3969.06 108
3969.21 100
3969.35 93
3969.49 86
3969.64 79
3969.78 75
3969.93 73
3970.07 75
3970.22 79
3970.36 87
3970.51 97
3970.65 108
3970.80 119
3970.94 127
3971.08 132
3971.23 133
3971.37 130
3971.52 124
3971.66 117
3971.81 110
3971.95 105
3972.10 102
3972.24 101
3972.39 100
3972.53 99
3972.67 95
3972.82 89
3972.96 80
3973.11 71
3973.25 61
3973.40 53
3973.54 48
3973.69 47
3973.83 50
3973.98 56
3974.12 64
3974.26 75
3974.41 86
3974.55 97
3974.70 108
3974.84 118
3974.99 126
3975.13 131
3975.28 133
3975.42 129
3975.57 120
3975.71 106
3975.86 89
3976.00 71
3976.14 55
3976.29 44
3976.43 39
3976.58 41
3976.72 47
3976.87 56
3977.01 65
3977.16 72
3977.30 75
3977.45 75
3977.59 73
3977.74 69
3977.88 64
3978.02 58
3978.17 51
3978.31 44
3978.46 34
3978.60 23
3978.75 11
3978.89 0
3979.04 0
3979.18 0
3979.33 0
3979.47 0
3979.62 0
3979.76 0
3979.91 0
3980.05 2
3980.20 7
3980.34 12
3980.48 16
3980.63 19
3980.77 23
3980.92 28
3981.06 32
3981.21 37
3981.35 40
3981.50 42
3981.64 43
3981.79 42
3981.93 39
3982.08 36
3982.22 34
3982.37 34
3982.51 36
3982.66 40
3982.80 45
3982.94 51
3983.09 56
3983.23 61
3983.38 66
3983.52 72
3983.67 80
3983.81 88
3983.96 96
3984.10 104
3984.25 109
3984.39 112
3984.54 112
3984.68 110
3984.83 105
3984.97 100
3985.12 94
3985.26 90
3985.41 87
3985.55 84
3985.70 82
3985.84 80
3985.99 78
3986.13 74
3986.27 70
3986.42 64
3986.56 57
3986.71 50
3986.85 45
3987.00 41
3987.14 40
3987.29 42
3987.43 48
3987.58 57
3987.72 66
3987.87 75
3988.01 81
3988.16 85
3988.30 86
3988.45 84
3988.59 81
3988.74 77
3988.88 73
3989.03 68
3989.17 63
3989.32 58
3989.46 51
3989.61 43
3989.75 35
3989.90 28
3990.04 22
3990.19 18
3990.33 16
3990.48 16
3990.62 18
3990.77 22
3990.91 26
3991.05 30
3991.20 33
3991.34 36
3991.49 38
3991.63 40
3991.78 42
3991.92 46
3992.07 53
3992.21 63
3992.36 75
3992.50 88
3992.65 101
3992.79 112
3992.94 121
3993.08 125
3993.23 127
3993.37 126
3993.52 122
3993.66 116
3993.81 108
3993.95 98
3994.10 87
3994.24 74
3994.39 61
3994.53 49
3994.68 38
3994.82 30
3994.97 23
3995.11 20
3995.26 18
3995.40 20
3995.55 24
3995.69 31
3995.84 40
3995.98 51
3996.13 63
3996.27 75
3996.42 86
3996.56 93
3996.71 97
3996.85 96
3997.00 92
3997.14 84
3997.29 75
3997.43 68
3997.58 62
3997.72 61
3997.87 64
3998.01 70
3998.16 77
3998.30 84
3998.45 89
3998.59 90
3998.74 88
3998.88 84
3999.03 79
3999.17 74
3999.32 71
3999.46 69
3999.61 69
3999.75 71
3999.90 74
4000.04 78
4000.19 83
4000.33 88
4000.48 92
4000.62 94
4000.77 93
4000.91 89
4001.06 81
4001.20 72
4001.35 62
4001.49 52
4001.64 44
4001.78 37
4001.93 32
4002.07 26
4002.22 21
4002.36 15
4002.51 10
4002.66 8
4002.80 10
4002.95 17
4003.09 29
4003.24 45
4003.38 62
4003.53 77
4003.67 87
4003.82 91
4003.96 88
4004.11 82
4004.25 73
4004.40 65
4004.54 60
4004.69 58
4004.83 60
4004.98 63
4005.12 67
4005.27 68
4005.41 67
4005.56 62
4005.70 55
4005.85 46
4005.99 38
4006.14 31
4006.28 28
4006.43 27
4006.57 30
4006.72 35
4006.86 40
4007.01 44
4007.15 48
4007.30 50
4007.45 51
4007.59 51
4007.74 51
4007.88 50
4008.03 50
4008.17 50
4008.32 50
4008.46 50
4008.61 51
4008.75 51
4008.90 52
4009.04 52
4009.19 53
4009.33 52
4009.48 52
4009.62 51
4009.77 49
4009.91 48
4010.06 48
4010.20 48
4010.35 49
4010.49 50
4010.64 52
4010.79 53
4010.93 54
4011.08 54
4011.22 55
4011.37 57
4011.51 60
4011.66 64
4011.80 69
4011.95 75
4012.09 79
4012.24 82
4012.38 83
4012.53 81
4012.67 79
4012.82 76
4012.96 74
4013.11 75
4013.25 78
4013.40 83
4013.55 89
4013.69 95
4013.84 100
4013.98 103
4014.13 105
4014.27 104
4014.42 103
4014.56 100
4014.71 96
4014.85 92
4015.00 87
4015.14 84
4015.29 82
4015.43 82
4015.58 85
4015.73 90
4015.87 97
4016.02 103
4016.16 109
4016.31 113
4016.45 114
4016.60 111
4016.74 104
4016.89 95
4017.03 84
4017.18 75
4017.32 67
4017.47 60
4017.62 57
4017.76 55
4017.91 55
4018.05 56
4018.20 58
4018.34 60
4018.49 62
4018.63 64
4018.78 65
4018.92 66
4019.07 67
4019.21 69
4019.36 72
4019.51 78
4019.65 86
4019.80 97
4019.94 108
4020.09 117
4020.23 125
4020.38 128
4020.52 127
4020.67 121
4020.81 111
4020.96 97
4021.10 81
4021.25 64
4021.40 48
4021.54 33
4021.69 22
4021.83 16
4021.98 14
4022.12 17
4022.27 24
4022.41 33
4022.56 42
4022.70 50
4022.85 56
4023.00 59
4023.14 59
4023.29 58
4023.43 56
4023.58 55
4023.72 53
4023.87 53
4024.01 53
4024.16 54
4024.31 55
4024.45 56
4024.60 56
4024.74 55
4024.89 53
4025.03 50
4025.18 46
4025.32 40
4025.47 34
4025.61 27
4025.76 20
4025.91 15
4026.05 11
4026.20 10
4026.34 9
4026.49 10
4026.63 11
4026.78 11
4026.92 9
4027.07 5
4027.22 0
4027.36 0
4027.51 0
4027.65 0
4027.80 0
4027.94 0
4028.09 0
4028.23 2
4028.38 11
4028.53 20
4028.67 28
4028.82 34
4028.96 39
4029.11 42
4029.25 45
4029.40 48
4029.54 51
4029.69 54
4029.84 58
4029.98 63
4030.13 67
4030.27 70
4030.42 71
4030.56 69
4030.71 62
4030.86 52
4031.00 39
4031.15 23
4031.29 8
4031.44 0
4031.58 0
4031.73 0
4031.87 0
4032.02 0
4032.17 0
4032.31 0
4032.46 0
4032.60 2
4032.75 17
4032.89 33
4033.04 49
4033.19 63
4033.33 74
4033.48 81
4033.62 82
4033.77 79
4033.91 72
4034.06 63
4034.21 52
4034.35 42
4034.50 35
4034.64 30
4034.79 29
4034.93 29
4035.08 29
4035.23 28
4035.37 24
4035.52 16
4035.66 6
4035.81 0
4035.95 0
4036.10 0
4036.24 0
4036.39 0
4036.54 0
4036.68 0
4036.83 0
4036.97 11
4037.12 26
4037.27 41
4037.41 55
4037.56 67
4037.70 77
4037.85 83
4037.99 85
4038.14 84
4038.29 80
4038.43 75
4038.58 71
4038.72 70
4038.87 72
4039.01 76
4039.16 82
4039.31 87
4039.45 91
4039.60 93
4039.74 92
4039.89 87
4040.03 80
4040.18 71
4040.33 59
4040.47 46
4040.62 32
4040.76 19
4040.91 10
4041.06 4
4041.20 4
4041.35 7
4041.49 12
4041.64 19
4041.78 25
4041.93 28
4042.08 30
4042.22 29
4042.37 29
4042.51 29
4042.66 30
4042.80 31
4042.95 34
4043.10 36
4043.24 38
4043.39 40
4043.53 41
4043.68 42
4043.83 44
4043.97 44
4044.12 43
4044.26 41
4044.41 38
4044.56 33
4044.70 27
4044.85 22
4044.99 16
4045.14 12
4045.28 10
4045.43 9
4045.58 10
4045.72 12
4045.87 15
4046.01 17
4046.16 18
4046.31 17
4046.45 16
4046.60 14
4046.74 14
4046.89 16
4047.04 21
4047.18 28
4047.33 36
4047.47 45
4047.62 52
4047.76 59
4047.91 63
4048.06 68
4048.20 71
4048.35 75
4048.49 77
4048.64 79
4048.79 79
4048.93 76
4049.08 72
4049.22 68
4049.37 65
4049.52 64
4049.66 67
4049.81 72
4049.95 79
4050.10 84
4050.25 88
4050.39 88
4050.54 84
4050.68 78
4050.83 72
4050.98 66
4051.12 63
4051.27 61
4051.41 60
4051.56 59
4051.71 56
4051.85 51
4052.00 44
4052.14 34
4052.29 24
4052.44 15
4052.58 8
4052.73 3
4052.87 1
4053.02 1
4053.17 3
4053.31 6
4053.46 10
4053.60 15
4053.75 21
4053.90 27
4054.04 34
4054.19 39
4054.33 44
4054.48 48
4054.63 51
4054.77 53
4054.92 53
4055.06 53
4055.21 54
4055.36 55
4055.50 56
4055.65 57
4055.79 57
4055.94 54
4056.09 47
4056.23 35
4056.38 19
4056.52 2
4056.67 0
4056.82 0
4056.96 0
4057.11 0
4057.26 0
4057.40 0
4057.55 0
4057.69 5
4057.84 18
4057.99 29
4058.13 36
4058.28 40
4058.42 39
4058.57 35
4058.72 28
4058.86 18
4059.01 8
4059.15 0
4059.30 0
4059.45 0
4059.59 0
4059.74 0
4059.89 0
4060.03 1
4060.18 12
4060.32 23
4060.47 34
4060.62 43
4060.76 49
4060.91 52
4061.05 51
4061.20 46
4061.35 39
4061.49 30
4061.64 22
4061.79 15
4061.93 11
4062.08 8
4062.22 8
4062.37 10
4062.52 12
4062.66 14
4062.81 16
4062.95 19
4063.10 25
4063.25 33
4063.39 43
4063.54 56
4063.69 70
4063.83 83
4063.98 94
4064.12 99
4064.27 100
4064.42 94
4064.56 83
4064.71 68
4064.86 51
4065.00 34
4065.15 18
4065.29 6
4065.44 0
4065.59 0
4065.73 0
4065.88 0
4066.03 0
4066.17 0
4066.32 0
4066.46 0
4066.61 2
4066.76 5
4066.90 7
4067.05 10
4067.20 13
4067.34 18
4067.49 26
4067.63 35
4067.78 47
4067.93 58
4068.07 69
4068.22 77
4068.37 82
4068.51 83
4068.66 82
4068.80 78
4068.95 74
4069.10 68
4069.24 62
4069.39 56
4069.54 50
4069.68 45
4069.83 39
4069.98 34
4070.12 28
4070.27 22
4070.41 16
4070.56 10
4070.71 6
4070.85 3
4071.00 2
4071.15 3
4071.29 5
4071.44 9
4071.59 14
4071.73 20
4071.88 28
4072.02 36
4072.17 47
4072.32 59
4072.46 72
4072.61 86
4072.76 100
4072.90 113
4073.05 125
4073.20 135
4073.34 144
4073.49 151
4073.63 157
4073.78 163
4073.93 169
4074.07 176
4074.22 183
4074.37 190
4074.51 197
4074.66 202
4074.81 204
4074.95 204
4075.10 202
4075.24 199
4075.39 196
4075.54 195
4075.68 198
4075.83 205
4075.98 216
4076.12 231
4076.27 249
4076.42 269
4076.56 289
4076.71 308
4076.86 324
4077.00 335
4077.15 341
4077.29 342
4077.44 338
4077.59 331
4077.73 323
4077.88 315
4078.03 307
4078.17 298
4078.32 287
4078.47 275
4078.61 259
4078.76 243
4078.91 226
4079.05 211
4079.20 199
4079.35 190
4079.49 184
4079.64 181
4079.79 177
4079.93 172
4080.08 164
4080.22 155
4080.37 143
4080.52 131
4080.66 119
4080.81 109
4080.96 101
4081.10 96
4081.25 93
4081.40 92
4081.54 92
4081.69 91
4081.84 89
4081.98 85
4082.13 80
4082.28 74
4082.42 71
4082.57 70
4082.72 72
4082.86 77
4083.01 83
4083.16 89
4083.30 91
4083.45 89
4083.59 81
4083.74 68
4083.89 51
4084.03 33
4084.18 16
4084.33 2
4084.47 0
4084.62 0
4084.77 0
4084.91 0
4085.06 0
4085.21 0
4085.35 9
4085.50 21
4085.65 32
4085.79 42
4085.94 50
4086.09 54
4086.23 53
4086.38 48
4086.53 39
4086.67 28
4086.82 16
4086.97 6
4087.11 0
4087.26 0
4087.41 0
4087.55 0
4087.70 0
4087.85 2
4087.99 2
4088.14 0
4088.29 0
4088.43 0
4088.58 0
4088.73 0
4088.87 5
4089.02 11
4089.17 15
4089.31 17
4089.46 15
4089.61 10
4089.75 2
4089.90 0
4090.05 0
4090.19 0
4090.34 0
4090.49 0
4090.63 0
4090.78 0
4090.93 0
4091.07 2
4091.22 7
4091.37 16
4091.51 28
4091.66 44
4091.81 66
4091.95 89
4092.10 114
4092.25 136
4092.39 153
4092.54 163
4092.69 165
4092.83 162
4092.98 155
4093.13 147
4093.27 140
4093.42 135
4093.57 134
4093.71 135
4093.86 137
4094.01 140
4094.15 143
4094.30 145
4094.45 146
4094.59 147
4094.74 147
4094.89 147
4095.04 145
4095.18 141
4095.33 136
4095.48 130
4095.62 123
4095.77 115
4095.92 108
4096.06 102
4096.21 98
4096.36 96
4096.50 96
4096.65 98
4096.80 101
4096.94 104
4097.09 107
4097.24 110
4097.38 112
4097.53 114
4097.68 117
4097.82 120
4097.97 125
4098.12 130
4098.26 136
4098.41 141
4098.56 143
4098.71 143
4098.85 139
4099.00 131
4099.15 123
4099.29 114
4099.44 108
4099.59 104
4099.73 105
4099.88 109
4100.03 115
4100.17 123
4100.32 129
4100.47 133
4100.61 133
4100.76 130
4100.91 124
4101.06 116
4101.20 105
4101.35 95
4101.50 86
4101.64 78
4101.79 74
4101.94 72
4102.08 74
4102.23 78
4102.38 82
4102.52 84
4102.67 84
4102.82 79
4102.96 70
4103.11 59
4103.26 48
4103.41 38
4103.55 31
4103.70 30
4103.85 32
4103.99 38
4104.14 46
4104.29 52
4104.43 56
4104.58 58
4104.73 56
4104.88 52
4105.02 46
4105.17 40
4105.32 34
4105.46 28
4105.61 25
4105.76 23
4105.90 25
4106.05 29
4106.20 35
4106.34 43
4106.49 50
4106.64 56
4106.79 58
4106.93 56
4107.08 49
4107.23 39
4107.37 28
4107.52 17
4107.67 9
4107.81 4
4107.96 3
4108.11 6
4108.26 11
4108.40 17
4108.55 24
4108.70 31
4108.84 38
4108.99 46
4109.14 56
4109.28 67
4109.43 80
4109.58 93
4109.73 106
4109.87 116
4110.02 124
4110.17 128
4110.31 129
4110.46 127
4110.61 124
4110.76 121
4110.90 117
4111.05 114
4111.20 111
4111.34 108
4111.49 104
4111.64 99
4111.78 94
4111.93 89
4112.08 85
4112.23 82
4112.37 82
4112.52 85
4112.67 90
4112.81 97
4112.96 104
4113.11 109
4113.26 112
4113.40 110
4113.55 105
4113.70 96
4113.84 85
4113.99 72
4114.14 59
4114.29 45
4114.43 33
4114.58 23
4114.73 15
4114.87 9
4115.02 7
4115.17 8
4115.32 13
4115.46 20
4115.61 28
4115.76 34
4115.90 38
4116.05 41
4116.20 41
4116.35 39
4116.49 37
4116.64 36
4116.79 36
4116.93 37
4117.08 39
4117.23 41
4117.38 43
4117.52 44
4117.67 45
4117.82 45
4117.96 44
4118.11 44
4118.26 44
4118.41 44
4118.55 42
4118.70 39
4118.85 33
4118.99 24
4119.14 14
4119.29 3
4119.44 0
4119.58 0
4119.73 0
4119.88 0
4120.02 0
4120.17 0
4120.32 0
4120.47 0
4120.61 3
4120.76 8
4120.91 13
4121.06 21
4121.20 31
4121.35 42
4121.50 52
4121.64 61
4121.79 67
4121.94 69
4122.09 66
4122.23 60
4122.38 52
4122.53 42
4122.68 34
4122.82 28
4122.97 24
4123.12 24
4123.26 26
4123.41 28
4123.56 30
4123.71 31
4123.85 30
4124.00 27
4124.15 22
4124.30 17
4124.44 12
4124.59 7
4124.74 5
4124.88 5
4125.03 8
4125.18 14
4125.33 22
4125.47 33
4125.62 46
4125.77 59
4125.92 72
4126.06 84
4126.21 92
4126.36 96
4126.51 96
4126.65 92
4126.80 82
4126.95 69
4127.09 54
4127.24 38
4127.39 22
4127.54 9
4127.68 0
4127.83 0
4127.98 0
4128.13 0
4128.27 0
4128.42 1
4128.57 15
4128.72 32
4128.86 53
4129.01 75
4129.16 98
4129.31 118
4129.45 135
4129.60 147
4129.75 152
4129.89 152
4130.04 148
4130.19 141
4130.34 133
4130.48 126
4130.63 123
4130.78 125
4130.93 131
4131.07 141
4131.22 151
4131.37 161
4131.52 168
4131.66 170
4131.81 168
4131.96 161
4132.11 152
4132.25 142
4132.40 132
4132.55 123
4132.70 114
4132.84 105
4132.99 96
4133.14 87
4133.29 80
4133.43 76
4133.58 75
4133.73 77
4133.88 80
4134.02 82
4134.17 81
4134.32 75
4134.47 64
4134.61 49
4134.76 32
4134.91 17
4135.06 5
4135.20 0
4135.35 0
4135.50 7
4135.65 18
4135.79 32
4135.94 44
4136.09 54
4136.24 59
4136.38 59
4136.53 55
4136.68 49
4136.83 43
4136.97 37
4137.12 34
4137.27 33
4137.42 33
4137.56 34
4137.71 36
4137.86 37
4138.01 39
4138.15 40
4138.30 43
4138.45 44
4138.60 46
4138.74 45
4138.89 43
4139.04 39
4139.19 33
4139.33 26
4139.48 19
4139.63 13
4139.78 10
4139.92 8
4140.07 9
4140.22 13
4140.37 17
4140.51 22
4140.66 27
4140.81 29
4140.96 30
4141.10 27
4141.25 24
4141.40 19
4141.55 14
4141.69 11
4141.84 10
4141.99 12
4142.14 15
4142.29 20
4142.43 25
4142.58 28
4142.73 29
4142.88 27
4143.02 23
4143.17 18
4143.32 13
4143.47 8
4143.61 5
4143.76 6
4143.91 8
4144.06 14
4144.20 20
4144.35 27
4144.50 34
4144.65 38
4144.80 40
4144.94 38
4145.09 34
4145.24 27
4145.39 19
4145.53 11
4145.68 3
4145.83 0
4145.98 0
4146.12 0
4146.27 0
4146.42 0
4146.57 0
4146.72 0
4146.86 0
4147.01 3
4147.16 9
4147.31 14
4147.45 19
4147.60 22
4147.75 24
4147.90 26
4148.04 27
4148.19 27
4148.34 27
4148.49 26
4148.64 25
4148.78 24
4148.93 22
4149.08 21
4149.23 20
4149.37 20
4149.52 19
4149.67 19
4149.82 18
4149.97 16
4150.11 14
4150.26 11
4150.41 10
4150.56 10
4150.70 13
4150.85 17
4151.00 22
4151.15 28
4151.30 34
4151.44 38
4151.59 41
4151.74 40
4151.89 37
4152.03 31
4152.18 23
4152.33 13
4152.48 3
4152.63 0
4152.77 0
4152.92 0
4153.07 0
4153.22 3
4153.36 12
4153.51 20
4153.66 28
4153.81 33
4153.96 36
4154.10 38
4154.25 39
4154.40 39
4154.55 38
4154.69 35
4154.84 33
4154.99 29
4155.14 25
4155.29 22
4155.43 20
4155.58 20
4155.73 22
4155.88 28
4156.03 35
4156.17 45
4156.32 55
4156.47 65
4156.62 73
4156.76 79
4156.91 81
4157.06 81
4157.21 78
4157.36 73
4157.50 67
4157.65 59
4157.80 51
4157.95 42
4158.10 32
4158.24 21
4158.39 12
4158.54 3
4158.69 0
4158.84 0
4158.98 0
4159.13 0
4159.28 0
4159.43 3
4159.57 10
4159.72 18
4159.87 27
4160.02 36
4160.17 44
4160.31 52
4160.46 59
4160.61 64
4160.76 67
4160.91 68
4161.05 69
4161.20 69
4161.35 69
4161.50 71
4161.65 73
4161.79 76
4161.94 80
4162.09 84
4162.24 88
4162.39 90
4162.53 91
4162.68 91
4162.83 89
4162.98 87
4163.13 86
4163.27 87
4163.42 90
4163.57 96
4163.72 105
4163.87 114
4164.01 123
4164.16 130
4164.31 132
4164.46 131
4164.61 125
4164.75 117
4164.90 108
4165.05 98
4165.20 88
4165.35 79
4165.49 71
4165.64 62
4165.79 52
4165.94 43
4166.09 33
4166.23 24
4166.38 15
4166.53 9
4166.68 5
4166.83 2
4166.97 0
4167.12 0
4167.27 0
4167.42 0
4167.57 0
4167.71 0
4167.86 0
4168.01 0
4168.16 0
4168.31 4
4168.46 11
4168.60 16
4168.75 19
4168.90 19
4169.05 16
4169.20 12
4169.34 8
4169.49 6
4169.64 6
4169.79 9
4169.94 15
4170.08 22
4170.23 28
4170.38 33
4170.53 36
4170.68 36
4170.82 35
4170.97 33
4171.12 32
4171.27 32
4171.42 35
4171.57 38
4171.71 43
4171.86 49
4172.01 55
4172.16 60
4172.31 64
4172.45 67
4172.60 70
4172.75 73
4172.90 77
4173.05 83
4173.20 92
4173.34 101
4173.49 111
4173.64 118
4173.79 122
4173.94 122
4174.08 119
4174.23 114
4174.38 110
4174.53 108
4174.68 108
4174.83 111
4174.97 116
4175.12 120
4175.27 124
4175.42 126
4175.57 127
4175.71 126
4175.86 125
4176.01 124
4176.16 121
4176.31 119
4176.46 116
4176.60 113
4176.75 110
4176.90 108
4177.05 107
4177.20 104
4177.35 102
4177.49 97
4177.64 91
4177.79 82
4177.94 71
4178.09 60
4178.23 48
4178.38 39
4178.53 32
4178.68 31
4178.83 36
4178.98 47
4179.12 65
4179.27 87
4179.42 111
4179.57 131
4179.72 146
4179.87 152
4180.01 149
4180.16 136
4180.31 119
4180.46 100
4180.61 85
4180.76 76
4180.90 74
4181.05 79
4181.20 90
4181.35 103
4181.50 114
4181.65 122
4181.79 126
4181.94 125
4182.09 121
4182.24 116
4182.39 110
4182.54 104
4182.68 99
4182.83 95
4182.98 92
4183.13 89
4183.28 88
4183.43 87
4183.57 87
4183.72 88
4183.87 88
4184.02 88
4184.17 87
4184.32 86
4184.46 86
4184.61 88
4184.76 91
4184.91 97
4185.06 106
4185.21 117
4185.35 129
4185.50 140
4185.65 149
4185.80 154
4185.95 154
4186.10 148
4186.24 135
4186.39 117
4186.54 96
4186.69 75
4186.84 56
4186.99 42
4187.13 35
4187.28 35
4187.43 40
4187.58 51
4187.73 63
4187.88 74
4188.03 82
4188.17 86
4188.32 84
4188.47 77
4188.62 66
4188.77 53
4188.92 39
4189.06 26
4189.21 16
4189.36 8
4189.51 4
4189.66 2
4189.81 1
4189.96 1
4190.10 1
4190.25 0
4190.40 0
4190.55 0
4190.70 0
4190.85 0
4190.99 0
4191.14 0
4191.29 9
4191.44 19
4191.59 28
4191.74 34
4191.89 35
4192.03 33
4192.18 27
4192.33 19
4192.48 10
4192.63 2
4192.78 0
4192.93 0
4193.07 0
4193.22 0
4193.37 0
4193.52 0
4193.67 1
4193.82 6
4193.96 8
4194.11 9
4194.26 7
4194.41 6
4194.56 5
4194.71 8
4194.86 13
4195.00 21
4195.15 31
4195.30 39
4195.45 45
4195.60 47
4195.75 47
4195.90 45
4196.04 43
4196.19 44
4196.34 49
4196.49 60
4196.64 77
4196.79 97
4196.94 120
4197.08 143
4197.23 163
4197.38 179
4197.53 189
4197.68 193
4197.83 190
4197.98 182
4198.13 172
4198.27 160
4198.42 148
4198.57 139
4198.72 132
4198.87 127
4199.02 125
4199.17 123
4199.31 123
4199.46 123
4199.61 124
4199.76 125
4199.91 126
4200.06 126
4200.21 125
4200.35 122
4200.50 119
4200.65 116
4200.80 114
4200.95 114
4201.10 117
4201.25 122
4201.40 128
4201.54 133
4201.69 135
4201.84 135
4201.99 132
4202.14 127
4202.29 123
4202.44 122
4202.58 125
4202.73 130
4202.88 137
4203.03 144
4203.18 149
4203.33 151
4203.48 149
4203.63 144
4203.77 138
4203.92 131
4204.07 126
4204.22 122
4204.37 122
4204.52 123
4204.67 127
4204.82 131
4204.96 135
4205.11 139
4205.26 143
4205.41 147
4205.56 150
4205.71 154
4205.86 157
4206.01 159
4206.15 160
4206.30 159
4206.45 156
4206.60 151
4206.75 146
4206.90 143
4207.05 142
4207.20 146
4207.34 154
4207.49 166
4207.64 179
4207.79 191
4207.94 198
4208.09 200
4208.24 195
4208.39 186
4208.53 175
4208.68 163
4208.83 154
4208.98 149
4209.13 149
4209.28 151
4209.43 155
4209.58 159
4209.72 162
4209.87 162
4210.02 162
4210.17 162
4210.32 163
4210.47 168
4210.62 176
4210.77 186
4210.92 197
4211.06 208
4211.21 217
4211.36 224
4211.51 228
4211.66 231
4211.81 231
4211.96 228
4212.11 223
4212.26 216
4212.40 205
4212.55 191
4212.70 175
4212.85 159
4213.00 142
4213.15 127
4213.30 114
4213.45 105
4213.59 101
4213.74 102
4213.89 109
4214.04 121
4214.19 137
4214.34 157
4214.49 179
4214.64 200
4214.79 219
4214.94 234
4215.08 245
4215.23 251
4215.38 254
4215.53 254
4215.68 253
4215.83 251
4215.98 249
4216.13 247
4216.28 245
4216.42 242
4216.57 239
4216.72 236
4216.87 234
4217.02 234
4217.17 237
4217.32 245
4217.47 257
4217.62 276
4217.76 303
4217.91 337
4218.06 381
4218.21 433
4218.36 492
4218.51 558
4218.66 628
4218.81 700
4218.96 772
4219.11 840
4219.25 903
4219.40 961
4219.55 1013
4219.70 1062
4219.85 1109
4220.00 1157
4220.15 1208
4220.30 1262
4220.45 1319
4220.60 1376
4220.74 1431
4220.89 1480
4221.04 1523
4221.19 1559
4221.34 1586
4221.49 1606
4221.64 1620
4221.79 1628
4221.94 1632
4222.09 1631
4222.23 1626
4222.38 1619
4222.53 1607
4222.68 1592
4222.83 1573
4222.98 1548
4223.13 1517
4223.28 1481
4223.43 1439
4223.58 1391
4223.73 1338
4223.87 1280
4224.02 1219
4224.17 1155
4224.32 1088
4224.47 1019
4224.62 950
4224.77 882
4224.92 816
4225.07 754
4225.22 696
4225.37 644
4225.51 598
4225.66 556
4225.81 518
4225.96 484
4226.11 453
4226.26 425
4226.41 401
4226.56 382
4226.71 369
4226.86 361
4227.01 357
4227.15 356
4227.30 355
4227.45 351
4227.60 343
4227.75 331
4227.90 316
4228.05 299
4228.20 283
4228.35 270
4228.50 262
4228.65 258
4228.80 260
4228.94 265
4229.09 272
4229.24 281
4229.39 289
4229.54 297
4229.69 303
4229.84 309
4229.99 314
4230.14 318
4230.29 322
4230.44 326
4230.59 330
4230.73 333
4230.88 335
4231.03 336
4231.18 335
4231.33 331
4231.48 326
4231.63 318
4231.78 310
4231.93 300
4232.08 291
4232.23 283
4232.38 276
4232.52 271
4232.67 267
4232.82 264
4232.97 259
4233.12 253
4233.27 245
4233.42 235
4233.57 224
4233.72 213
4233.87 203
4234.02 197
4234.17 194
4234.32 196
4234.46 200
4234.61 207
4234.76 214
4234.91 218
4235.06 220
4235.21 218
4235.36 212
4235.51 204
4235.66 194
4235.81 183
4235.96 173
4236.11 163
4236.26 154
4236.41 145
4236.55 136
4236.70 128
4236.85 119
4237.00 111
4237.15 104
4237.30 100
4237.45 99
4237.60 99
4237.75 102
4237.90 105
4238.05 109
4238.20 111
4238.35 114
4238.50 115
4238.64 117
4238.79 119
4238.94 122
4239.09 125
4239.24 127
4239.39 129
4239.54 129
4239.69 127
4239.84 124
4239.99 121
4240.14 119
4240.29 121
4240.44 125
4240.59 133
4240.74 143
4240.89 153
4241.03 159
4241.18 162
4241.33 159
4241.48 153
4241.63 145
4241.78 138
4241.93 132
4242.08 130
4242.23 130
4242.38 131
4242.53 132
4242.68 132
4242.83 132
4242.98 132
4243.13 132
4243.28 134
4243.42 135
4243.57 136
4243.72 134
4243.87 129
4244.02 118
4244.17 105
4244.32 89
4244.47 72
4244.62 56
4244.77 43
4244.92 33
4245.07 26
4245.22 23
4245.37 23
4245.52 26
4245.67 31
4245.82 39
4245.97 48
4246.11 56
4246.26 62
4246.41 66
4246.56 68
4246.71 68
4246.86 68
4247.01 69
4247.16 70
4247.31 73
4247.46 76
4247.61 80
4247.76 84
4247.91 88
4248.06 92
4248.21 96
4248.36 100
4248.51 106
4248.66 112
4248.81 119
4248.95 127
4249.10 135
4249.25 143
4249.40 149
4249.55 154
4249.70 155
4249.85 153
4250.00 147
4250.15 138
4250.30 126
4250.45 114
4250.60 102
4250.75 92
4250.90 85
4251.05 82
4251.20 83
4251.35 88
4251.50 97
4251.65 107
4251.80 118
4251.95 127
4252.10 135
4252.24 140
4252.39 145
4252.54 149
4252.69 156
4252.84 165
4252.99 176
4253.14 188
4253.29 197
4253.44 202
4253.59 201
4253.74 192
4253.89 178
4254.04 160
4254.19 142
4254.34 126
4254.49 114
4254.64 106
4254.79 101
4254.94 98
4255.09 95
4255.24 94
4255.39 93
4255.54 94
4255.69 97
4255.84 102
4255.98 108
4256.13 114
4256.28 118
4256.43 120
4256.58 121
4256.73 121
4256.88 121
4257.03 122
4257.18 124
4257.33 126
4257.48 130
4257.63 133
4257.78 136
4257.93 139
4258.08 143
4258.23 148
4258.38 153
4258.53 157
4258.68 159
4258.83 158
4258.98 154
4259.13 146
4259.28 136
4259.43 125
4259.58 116
4259.73 110
4259.88 108
4260.03 109
4260.18 114
4260.33 119
4260.48 126
4260.62 132
4260.77 137
4260.92 141
4261.07 145
4261.22 147
4261.37 150
4261.52 151
4261.67 151
4261.82 150
4261.97 148
4262.12 143
4262.27 138
4262.42 131
4262.57 124
4262.72 116
4262.87 109
4263.02 103
4263.17 97
4263.32 91
4263.47 84
4263.62 77
4263.77 69
4263.92 61
4264.07 53
4264.22 46
4264.37 39
4264.52 33
4264.67 28
4264.82 22
4264.97 17
4265.12 11
4265.27 6
4265.42 0
4265.57 0
4265.72 0
4265.87 0
4266.02 0
4266.17 0
4266.32 0
4266.47 0
4266.62 0
4266.77 6
4266.92 18
4267.06 33
4267.21 48
4267.36 64
4267.51 77
4267.66 86
4267.81 90
4267.96 88
4268.11 82
4268.26 74
4268.41 66
4268.56 61
4268.71 59
4268.86 62
4269.01 68
4269.16 76
4269.31 84
4269.46 89
4269.61 92
4269.76 92
4269.91 88
4270.06 80
4270.21 71
4270.36 62
4270.51 53
4270.66 46
4270.81 42
4270.96 41
4271.11 43
4271.26 45
4271.41 48
4271.56 51
4271.71 52
4271.86 52
4272.01 52
4272.16 53
4272.31 55
4272.46 57
4272.61 58
4272.76 60
4272.91 60
4273.06 61
4273.21 61
4273.36 63
4273.51 67
4273.66 73
4273.81 79
4273.96 84
4274.11 86
4274.26 84
4274.41 79
4274.56 71
4274.71 61
4274.86 52
4275.01 46
4275.16 44
4275.31 45
4275.46 48
4275.61 53
4275.76 59
4275.91 63
4276.06 67
4276.21 70
4276.36 73
4276.51 76
4276.66 79
4276.81 81
4276.96 82
4277.11 81
4277.26 78
4277.41 74
4277.56 71
4277.71 69
4277.86 69
4278.01 71
4278.16 75
4278.31 80
4278.46 84
4278.61 87
4278.76 90
4278.91 91
4279.06 92
4279.21 93
4279.36 95
4279.51 97
4279.66 98
4279.81 96
4279.96 91
4280.11 83
4280.26 71
4280.41 58
4280.56 45
4280.71 34
4280.86 26
4281.01 22
4281.16 21
4281.31 21
4281.46 22
4281.61 21
4281.76 19
4281.91 15
4282.06 11
4282.21 8
4282.36 9
4282.51 13
4282.66 21
4282.81 32
4282.96 45
4283.11 55
4283.26 63
4283.41 65
4283.56 63
4283.71 55
4283.86 45
4284.01 36
4284.16 28
4284.31 23
4284.46 22
4284.61 23
4284.76 25
4284.91 28
4285.06 29
4285.21 28
4285.36 26
4285.51 23
4285.66 20
4285.81 16
4285.96 13
4286.11 12
4286.26 12
4286.41 15
4286.57 20
4286.72 25
4286.87 30
4287.02 34
4287.17 36
4287.32 33
4287.47 27
4287.62 18
4287.77 8
4287.92 0
4288.07 0
4288.22 0
4288.37 0
4288.52 0
4288.67 0
4288.82 0
4288.97 0
4289.12 0
4289.27 6
4289.42 14
4289.57 20
4289.72 27
4289.87 34
4290.02 41
4290.17 50
4290.32 62
4290.47 77
4290.62 96
4290.77 117
4290.92 139
4291.07 160
4291.22 177
4291.37 189
4291.52 195
4291.67 195
4291.82 190
4291.97 180
4292.12 169
4292.27 157
4292.42 146
4292.57 138
4292.72 133
4292.87 132
4293.02 135
4293.18 142
4293.33 153
4293.48 166
4293.63 182
4293.78 200
4293.93 218
4294.08 237
4294.23 255
4294.38 270
4294.53 282
4294.68 291
4294.83 297
4294.98 299
4295.13 298
4295.28 295
4295.43 289
4295.58 280
4295.73 268
4295.88 253
4296.03 236
4296.18 219
4296.33 205
4296.48 196
4296.63 193
4296.78 197
4296.93 205
4297.08 215
4297.23 224
4297.38 228
4297.53 228
4297.68 221
4297.84 212
4297.99 201
4298.14 192
4298.29 186
4298.44 186
4298.59 191
4298.74 197
4298.89 204
4299.04 208
4299.19 208
4299.34 204
4299.49 196
4299.64 185
4299.79 172
4299.94 158
4300.09 145
4300.24 131
4300.39 119
4300.54 107
4300.69 96
4300.84 87
4300.99 80
4301.14 74
4301.29 69
4301.44 65
4301.60 61
4301.75 56
4301.90 50
4302.05 44
4302.20 37
4302.35 31
4302.50 27
4302.65 26
4302.80 27
4302.95 32
4303.10 38
4303.25 47
4303.40 55
4303.55 62
4303.70 67
4303.85 67
4304.00 65
4304.15 60
4304.30 54
4304.45 48
4304.60 45
4304.76 45
4304.91 49
4305.06 56
4305.21 65
4305.36 74
4305.51 83
4305.66 90
4305.81 96
4305.96 98
4306.11 98
4306.26 94
4306.41 87
4306.56 77
4306.71 65
4306.86 52
4307.01 38
4307.16 26
4307.31 16
4307.46 9
4307.61 3
4307.77 0
4307.92 0
4308.07 0
4308.22 0
4308.37 0
4308.52 0
4308.67 0
4308.82 0
4308.97 0
4309.12 1
4309.27 8
4309.42 16
4309.57 24
4309.72 33
4309.87 41
4310.02 49
4310.17 56
4310.32 62
4310.48 68
4310.63 74
4310.78 80
4310.93 87
4311.08 95
4311.23 105
4311.38 116
4311.53 126
4311.68 136
4311.83 142
4311.98 144
4312.13 140
4312.28 129
4312.43 113
4312.58 94
4312.73 73
4312.89 54
4313.04 38
4313.19 27
4313.34 20
4313.49 18
4313.64 19
4313.79 22
4313.94 26
4314.09 29
4314.24 32
4314.39 34
4314.54 33
4314.69 30
4314.84 26
4314.99 22
4315.15 20
4315.30 21
4315.45 26
4315.60 33
4315.75 43
4315.90 52
4316.05 59
4316.20 65
4316.35 67
4316.50 67
4316.65 65
4316.80 62
4316.95 59
4317.10 57
4317.25 57
4317.41 58
4317.56 60
4317.71 65
4317.86 71
4318.01 77
4318.16 84
4318.31 91
4318.46 97
4318.61 103
4318.76 108
4318.91 113
4319.06 117
4319.21 123
4319.36 128
4319.52 135
4319.67 141
4319.82 148
4319.97 154
4320.12 158
4320.27 160
4320.42 160
4320.57 159
4320.72 157
4320.87 157
4321.02 158
4321.17 161
4321.32 166
4321.48 173
4321.63 183
4321.78 194
4321.93 207
4322.08 223
4322.23 241
4322.38 261
4322.53 282
4322.68 301
4322.83 316
4322.98 326
4323.13 328
4323.29 324
4323.44 315
4323.59 304
4323.74 294
4323.89 288
4324.04 288
4324.19 293
4324.34 302
4324.49 314
4324.64 326
4324.79 336
4324.94 342
4325.10 342
4325.25 337
4325.40 325
4325.55 310
4325.70 292
4325.85 274
4326.00 258
4326.15 246
4326.30 240
4326.45 239
4326.60 243
4326.75 249
4326.91 256
4327.06 263
4327.21 266
4327.36 266
4327.51 262
4327.66 254
4327.81 244
4327.96 233
4328.11 220
4328.26 208
4328.41 196
4328.57 185
4328.72 174
4328.87 165
4329.02 156
4329.17 149
4329.32 144
4329.47 139
4329.62 135
4329.77 130
4329.92 125
4330.07 121
4330.23 117
4330.38 116
4330.53 118
4330.68 125
4330.83 137
4330.98 151
4331.13 166
4331.28 181
4331.43 192
4331.58 200
4331.73 203
4331.89 202
4332.04 197
4332.19 190
4332.34 182
4332.49 173
4332.64 165
4332.79 157
4332.94 152
4333.09 148
4333.24 146
4333.40 145
4333.55 145
4333.70 144
4333.85 142
4334.00 139
4334.15 137
4334.30 136
4334.45 138
4334.60 142
4334.75 149
4334.91 156
4335.06 161
4335.21 162
4335.36 158
4335.51 147
4335.66 132
4335.81 114
4335.96 95
4336.11 78
4336.27 64
4336.42 55
4336.57 50
4336.72 49
4336.87 52
4337.02 56
4337.17 62
4337.32 68
4337.47 73
4337.62 74
4337.78 73
4337.93 69
4338.08 63
4338.23 56
4338.38 50
4338.53 45
4338.68 42
4338.83 41
4338.98 42
4339.14 43
4339.29 44
4339.44 45
4339.59 46
4339.74 49
4339.89 54
4340.04 60
4340.19 67
4340.34 74
4340.50 81
4340.65 85
4340.80 88
4340.95 89
4341.10 90
4341.25 90
4341.40 90
4341.55 91
4341.70 92
4341.86 93
4342.01 93
4342.16 92
4342.31 90
4342.46 86
4342.61 82
4342.76 77
4342.91 72
4343.06 67
4343.22 62
4343.37 58
4343.52 55
4343.67 54
4343.82 55
4343.97 55
4344.12 54
4344.27 52
4344.43 46
4344.58 36
4344.73 24
4344.88 11
4345.03 0
4345.18 0
4345.33 0
4345.48 0
4345.63 0
4345.79 0
4345.94 0
4346.09 0
4346.24 0
4346.39 7
4346.54 18
4346.69 30
4346.84 41
4347.00 49
4347.15 55
4347.30 58
4347.45 59
4347.60 58
4347.75 59
4347.90 62
4348.05 67
4348.21 75
4348.36 84
4348.51 93
4348.66 100
4348.81 102
4348.96 100
4349.11 94
4349.26 84
4349.42 73
4349.57 62
4349.72 54
4349.87 49
4350.02 48
4350.17 49
4350.32 53
4350.47 58
4350.63 63
4350.78 66
4350.93 68
4351.08 68
4351.23 65
4351.38 60
4351.53 54
4351.68 46
4351.84 37
4351.99 29
4352.14 21
4352.29 13
4352.44 6
4352.59 0
4352.74 0
4352.90 0
4353.05 0
4353.20 0
4353.35 0
4353.50 0
4353.65 0
4353.80 0
4353.95 12
4354.11 26
4354.26 39
4354.41 48
4354.56 53
4354.71 52
4354.86 47
4355.01 39
4355.17 31
4355.32 23
4355.47 18
4355.62 16
4355.77 16
4355.92 18
4356.07 19
4356.23 19
4356.38 17
4356.53 14
4356.68 11
4356.83 8
4356.98 8
4357.13 12
4357.29 21
4357.44 33
4357.59 50
4357.74 68
4357.89 87
4358.04 105
4358.19 120
4358.35 130
4358.50 136
4358.65 138
4358.80 137
4358.95 134
4359.10 131
4359.25 126
4359.41 119
4359.56 109
4359.71 96
4359.86 79
4360.01 60
4360.16 41
4360.31 26
4360.47 15
4360.62 12
4360.77 14
4360.92 21
4361.07 31
4361.22 41
4361.37 50
4361.53 56
4361.68 61
4361.83 65
4361.98 68
4362.13 71
4362.28 73
4362.43 76
4362.59 78
4362.74 81
4362.89 84
4363.04 87
4363.19 91
4363.34 94
4363.50 96
4363.65 96
4363.80 96
4363.95 94
4364.10 91
4364.25 87
4364.40 82
4364.56 76
4364.71 70
4364.86 64
4365.01 56
4365.16 48
4365.31 39
4365.46 30
4365.62 22
4365.77 17
4365.92 16
4366.07 21
4366.22 31
4366.37 46
4366.53 64
4366.68 82
4366.83 98
4366.98 108
4367.13 112
4367.28 111
4367.44 107
4367.59 99
4367.74 90
4367.89 81
4368.04 72
4368.19 62
4368.34 53
4368.50 43
4368.65 34
4368.80 25
4368.95 20
4369.10 18
4369.25 19
4369.41 25
4369.56 34
4369.71 44
4369.86 56
4370.01 66
4370.16 75
4370.32 81
4370.47 85
4370.62 87
4370.77 87
4370.92 85
4371.07 80
4371.23 73
4371.38 64
4371.53 53
4371.68 42
4371.83 32
4371.98 25
4372.14 23
4372.29 26
4372.44 33
4372.59 43
4372.74 53
4372.89 63
4373.05 69
4373.20 72
4373.35 72
4373.50 69
4373.65 64
4373.80 57
4373.96 50
4374.11 40
4374.26 29
4374.41 15
4374.56 0
4374.71 0
4374.87 0
4375.02 0
4375.17 0
4375.32 0
4375.47 0
4375.62 0
4375.78 4
4375.93 16
4376.08 25
4376.23 33
4376.38 40
4376.54 48
4376.69 58
4376.84 70
4376.99 81
4377.14 92
4377.29 101
4377.45 106
4377.60 108
4377.75 109
4377.90 110
4378.05 112
4378.20 116
4378.36 122
4378.51 127
4378.66 130
4378.81 129
4378.96 124
4379.12 115
4379.27 104
4379.42 93
4379.57 86
4379.72 81
4379.87 80
4380.03 80
4380.18 79
4380.33 76
4380.48 71
4380.63 64
4380.78 56
4380.94 48
4381.09 42
4381.24 38
4381.39 36
4381.54 36
4381.70 37
4381.85 39
4382.00 41
4382.15 43
4382.30 46
4382.45 50
4382.61 55
4382.76 61
4382.91 68
4383.06 75
4383.21 82
4383.37 88
4383.52 94
4383.67 99
4383.82 102
4383.97 105
4384.13 107
4384.28 108
4384.43 108
4384.58 107
4384.73 105
4384.88 103
4385.04 101
4385.19 99
4385.34 97
4385.49 96
4385.64 94
4385.80 93
4385.95 91
4386.10 88
4386.25 85
4386.40 82
4386.56 80
4386.71 79
4386.86 78
4387.01 77
4387.16 74
4387.32 69
4387.47 61
4387.62 49
4387.77 34
4387.92 18
4388.08 1
4388.23 0
4388.38 0
4388.53 0
4388.68 0
4388.83 0
4388.99 0
4389.14 0
4389.29 5
4389.44 17
4389.59 26
4389.75 30
4389.90 31
4390.05 30
4390.20 29
4390.35 30
4390.51 35
4390.66 44
4390.81 56
4390.96 71
4391.11 84
4391.27 95
4391.42 103
4391.57 107
4391.72 107
4391.87 105
4392.03 102
4392.18 100
4392.33 99
4392.48 98
4392.63 99
4392.79 99
4392.94 99
4393.09 99
4393.24 97
4393.39 95
4393.55 93
4393.70 92
4393.85 91
4394.00 91
4394.15 92
4394.31 91
4394.46 90
4394.61 87
4394.76 83
4394.92 78
4395.07 73
4395.22 70
4395.37 69
4395.52 71
4395.68 76
4395.83 85
4395.98 96
4396.13 108
4396.28 118
4396.44 126
4396.59 131
4396.74 132
4396.89 131
4397.04 128
4397.20 127
4397.35 127
4397.50 131
4397.65 137
4397.80 144
4397.96 150
4398.11 154
4398.26 154
4398.41 150
4398.57 143
4398.72 134
4398.87 124
4399.02 115
4399.17 108
4399.33 105
4399.48 105
4399.63 107
4399.78 112
4399.93 117
4400.09 120
4400.24 121
4400.39 118
4400.54 111
4400.70 101
4400.85 89
4401.00 79
4401.15 71
4401.30 68
4401.46 70
4401.61 75
4401.76 83
4401.91 90
4402.06 95
4402.22 96
4402.37 93
4402.52 85
4402.67 74
4402.83 61
4402.98 48
4403.13 35
4403.28 24
4403.43 15
4403.59 8
4403.74 3
4403.89 0
4404.04 0
4404.20 0
4404.35 1
4404.50 5
4404.65 10
4404.80 17
4404.96 24
4405.11 30
4405.26 33
4405.41 34
4405.57 33
4405.72 31
4405.87 30
4406.02 31
4406.17 35
4406.33 42
4406.48 51
4406.63 60
4406.78 70
4406.94 78
4407.09 84
4407.24 88
4407.39 89
4407.55 89
4407.70 85
4407.85 80
4408.00 72
4408.15 63
4408.31 53
4408.46 43
4408.61 34
4408.76 28
4408.92 25
4409.07 25
4409.22 29
4409.37 37
4409.52 48
4409.68 62
4409.83 78
4409.98 94
4410.13 109
4410.29 123
4410.44 135
4410.59 145
4410.74 154
4410.90 161
4411.05 168
4411.20 175
4411.35 180
4411.51 184
4411.66 184
4411.81 181
4411.96 176
4412.11 168
4412.27 160
4412.42 152
4412.57 145
4412.72 139
4412.88 132
4413.03 125
4413.18 117
4413.33 107
4413.49 98
4413.64 89
4413.79 84
4413.94 82
4414.10 83
4414.25 85
4414.40 88
4414.55 90
4414.71 89
4414.86 85
4415.01 77
4415.16 69
4415.31 62
4415.47 57
4415.62 56
4415.77 59
4415.92 65
4416.08 73
4416.23 82
4416.38 90
4416.53 96
4416.69 100
4416.84 103
4416.99 103
4417.14 101
4417.30 98
4417.45 92
4417.60 86
4417.75 78
4417.91 70
4418.06 64
4418.21 61
4418.36 60
4418.52 63
4418.67 68
4418.82 73
4418.97 78
4419.13 82
4419.28 82
4419.43 80
4419.58 76
4419.74 70
4419.89 62
4420.04 53
4420.19 43
4420.35 34
4420.50 27
4420.65 23
4420.80 24
4420.96 30
4421.11 40
4421.26 51
4421.41 62
4421.57 72
4421.72 80
4421.87 87
4422.02 95
4422.18 104
4422.33 116
4422.48 130
4422.63 143
4422.79 152
4422.94 156
4423.09 153
4423.24 143
4423.40 128
4423.55 110
4423.70 94
4423.85 79
4424.01 69
4424.16 61
4424.31 55
4424.46 50
4424.62 46
4424.77 41
4424.92 37
4425.07 34
4425.23 31
4425.38 30
4425.53 29
4425.68 30
4425.84 31
4425.99 33
4426.14 36
4426.30 37
4426.45 39
4426.60 39
4426.75 38
4426.91 35
4427.06 34
4427.21 33
4427.36 36
4427.52 41
4427.67 50
4427.82 61
4427.97 73
4428.13 85
4428.28 95
4428.43 103
4428.58 109
4428.74 112
4428.89 115
4429.04 117
4429.20 119
4429.35 120
4429.50 122
4429.65 124
4429.81 126
4429.96 127
4430.11 127
4430.26 124
4430.42 120
4430.57 114
4430.72 107
4430.87 100
4431.03 94
4431.18 89
4431.33 87
4431.49 88
4431.64 90
4431.79 94
4431.94 97
4432.10 99
4432.25 99
4432.40 97
4432.55 94
4432.71 90
4432.86 87
4433.01 85
4433.17 85
4433.32 87
4433.47 90
4433.62 93
4433.78 96
4433.93 98
4434.08 98
4434.23 96
4434.39 93
4434.54 90
4434.69 88
4434.85 88
4435.00 89
4435.15 92
4435.30 95
4435.46 98
4435.61 100
4435.76 99
4435.91 97
4436.07 92
4436.22 87
4436.37 82
4436.53 77
4436.68 72
4436.83 69
4436.98 67
4437.14 66
4437.29 65
4437.44 63
4437.60 62
4437.75 58
4437.90 54
4438.05 49
4438.21 43
4438.36 38
4438.51 35
4438.66 33
4438.82 35
4438.97 39
4439.12 45
4439.28 54
4439.43 62
4439.58 70
4439.73 77
4439.89 82
4440.04 86
4440.19 87
4440.35 86
4440.50 84
4440.65 81
4440.80 78
4440.96 75
4441.11 75
4441.26 77
4441.42 81
4441.57 87
4441.72 93
4441.87 98
4442.03 102
4442.18 104
4442.33 105
4442.49 105
4442.64 106
4442.79 109
4442.94 114
4443.10 121
4443.25 128
4443.40 133
4443.56 136
4443.71 133
4443.86 124
4444.01 111
4444.17 93
4444.32 75
4444.47 59
4444.63 47
4444.78 40
4444.93 38
4445.09 40
4445.24 43
4445.39 46
4445.54 47
4445.70 46
4445.85 44
4446.00 42
4446.16 41
4446.31 43
4446.46 49
4446.61 59
4446.77 70
4446.92 83
4447.07 94
4447.23 105
4447.38 113
4447.53 119
4447.69 123
4447.84 126
4447.99 128
4448.14 130
4448.30 129
4448.45 126
4448.60 121
4448.76 114
4448.91 105
4449.06 96
4449.22 88
4449.37 82
4449.52 77
4449.67 74
4449.83 71
4449.98 68
4450.13 64
4450.29 60
4450.44 57
4450.59 56
4450.75 57
4450.90 60
4451.05 67
4451.20 75
4451.36 82
4451.51 89
4451.66 94
4451.82 97
4451.97 99
4452.12 99
4452.28 100
4452.43 102
4452.58 104
4452.74 108
4452.89 112
4453.04 116
4453.19 121
4453.35 127
4453.50 133
4453.65 139
4453.81 146
4453.96 154
4454.11 161
4454.27 167
4454.42 171
4454.57 173
4454.72 170
4454.88 164
4455.03 155
4455.18 144
4455.34 133
4455.49 123
4455.64 113
4455.80 106
4455.95 100
4456.10 95
4456.26 92
4456.41 90
4456.56 89
4456.72 89
4456.87 90
4457.02 91
4457.17 94
4457.33 96
4457.48 100
4457.63 103
4457.79 108
4457.94 113
4458.09 120
4458.25 127
4458.40 135
4458.55 144
4458.71 152
4458.86 160
4459.01 165
4459.17 168
4459.32 168
4459.47 166
4459.63 160
4459.78 151
4459.93 141
4460.08 131
4460.24 121
4460.39 114
4460.54 109
4460.70 106
4460.85 104
4461.00 102
4461.16 97
4461.31 89
4461.46 77
4461.62 62
4461.77 46
4461.92 31
4462.08 19
4462.23 12
4462.38 10
4462.54 14
4462.69 22
4462.84 33
4463.00 46
4463.15 59
4463.30 73
4463.46 85
4463.61 96
4463.76 103
4463.92 107
4464.07 107
4464.22 101
4464.38 92
4464.53 79
4464.68 65
4464.83 51
4464.99 40
4465.14 32
4465.29 27
4465.45 25
4465.60 24
4465.75 22
4465.91 18
4466.06 11
4466.21 2
4466.37 0
4466.52 0
4466.67 0
4466.83 0
4466.98 0
4467.13 0
4467.29 0
4467.44 11
4467.59 33
4467.75 55
4467.90 77
4468.05 95
4468.21 109
4468.36 118
4468.51 120
4468.67 118
4468.82 111
4468.97 102
4469.13 91
4469.28 81
4469.43 72
4469.59 66
4469.74 64
4469.89 65
4470.05 68
4470.20 71
4470.35 74
4470.51 75
4470.66 74
4470.81 70
4470.97 65
4471.12 59
4471.27 54
4471.43 51
4471.58 48
4471.73 46
4471.89 43
4472.04 39
4472.19 34
4472.35 29
4472.50 27
4472.65 28
4472.81 35
4472.96 46
4473.12 60
4473.27 73
4473.42 85
4473.58 91
4473.73 92
4473.88 88
4474.04 79
4474.19 67
4474.34 55
4474.50 45
4474.65 36
4474.80 31
4474.96 29
4475.11 30
4475.26 32
4475.42 34
4475.57 36
4475.72 35
4475.88 32
4476.03 27
4476.18 21
4476.34 15
4476.49 12
4476.64 11
4476.80 13
4476.95 17
4477.10 22
4477.26 29
4477.41 34
4477.57 37
4477.72 39
4477.87 39
4478.03 37
4478.18 33
4478.33 29
4478.49 25
4478.64 20
4478.79 15
4478.95 9
4479.10 4
4479.25 0
4479.41 0
4479.56 0
4479.71 0
4479.87 0
4480.02 0
4480.17 0
4480.33 0
4480.48 4
4480.64 15
4480.79 25
4480.94 33
4481.10 39
4481.25 42
4481.40 42
4481.56 41
4481.71 40
4481.86 41
4482.02 44
4482.17 49
4482.32 58
4482.48 69
4482.63 81
4482.79 94
4482.94 106
4483.09 115
4483.25 122
4483.40 125
4483.55 126
4483.71 125
4483.86 125
4484.01 127
4484.17 132
4484.32 139
4484.47 147
4484.63 153
4484.78 156
4484.94 154
4485.09 149
4485.24 141
4485.40 133
4485.55 128
4485.70 126
4485.86 128
4486.01 134
4486.16 141
4486.32 148
4486.47 154
4486.63 157
4486.78 157
4486.93 153
4487.09 146
4487.24 135
4487.39 121
4487.55 104
4487.70 87
4487.85 71
4488.01 57
4488.16 47
4488.32 42
4488.47 40
4488.62 41
4488.78 43
4488.93 46
4489.08 47
4489.24 47
4489.39 44
4489.54 38
4489.70 30
4489.85 21
4490.01 13
4490.16 7
4490.31 5
4490.47 8
4490.62 17
4490.77 29
4490.93 45
4491.08 61
4491.24 75
4491.39 86
4491.54 93
4491.70 96
4491.85 95
4492.00 93
4492.16 89
4492.31 86
4492.47 82
4492.62 78
4492.77 73
4492.93 67
4493.08 59
4493.23 49
4493.39 39
4493.54 30
4493.70 23
4493.85 18
4494.00 15
4494.16 14
4494.31 14
4494.46 13
4494.62 13
4494.77 13
4494.93 14
4495.08 17
4495.23 22
4495.39 29
4495.54 37
4495.69 45
4495.85 51
4496.00 55
4496.16 56
4496.31 55
4496.46 53
4496.62 50
4496.77 48
4496.93 48
4497.08 49
4497.23 52
4497.39 56
4497.54 61
4497.69 67
4497.85 70
4498.00 72
4498.16 71
4498.31 68
4498.46 64
4498.62 59
4498.77 55
4498.92 53
4499.08 51
4499.23 51
4499.39 51
4499.54 51
4499.69 50
4499.85 50
4500.00 49
4500.16 47
4500.31 46
4500.46 45
4500.62 44
4500.77 42
4500.93 40
4501.08 37
4501.23 35
4501.39 34
4501.54 35
4501.69 38
4501.85 42
4502.00 47
4502.16 54
4502.31 60
4502.46 68
4502.62 75
4502.77 84
4502.93 93
4503.08 102
4503.23 110
4503.39 118
4503.54 124
4503.70 129
4503.85 133
4504.00 137
4504.16 140
4504.31 144
4504.47 147
4504.62 150
4504.77 152
4504.93 152
4505.08 149
4505.24 143
4505.39 135
4505.54 127
4505.70 120
4505.85 116
4506.00 115
4506.16 119
4506.31 125
4506.47 132
4506.62 141
4506.77 149
4506.93 156
4507.08 163
4507.24 169
4507.39 175
4507.54 179
4507.70 181
4507.85 181
4508.01 179
4508.16 176
4508.31 172
4508.47 168
4508.62 165
4508.78 162
4508.93 159
4509.08 156
4509.24 151
4509.39 146
4509.55 140
4509.70 135
4509.86 130
4510.01 126
4510.16 121
4510.32 116
4510.47 109
4510.63 101
4510.78 91
4510.93 81
4511.09 72
4511.24 65
4511.40 61
4511.55 59
4511.70 60
4511.86 62
4512.01 65
4512.17 68
4512.32 68
4512.47 66
4512.63 61
4512.78 56
4512.94 52
4513.09 49
4513.24 50
4513.40 53
4513.55 57
4513.71 61
4513.86 63
4514.02 61
4514.17 55
4514.32 46
4514.48 37
4514.63 29
4514.79 26
4514.94 29
4515.09 39
4515.25 53
4515.40 69
4515.56 84
4515.71 95
4515.86 101
4516.02 100
4516.17 95
4516.33 86
4516.48 76
4516.64 67
4516.79 61
4516.94 57
4517.10 55
4517.25 55
4517.41 56
4517.56 55
4517.71 55
4517.87 53
4518.02 50
4518.18 45
4518.33 41
4518.49 35
4518.64 30
4518.79 24
4518.95 20
4519.10 16
4519.26 13
4519.41 11
4519.56 9
4519.72 8
4519.87 7
4520.03 6
4520.18 4
4520.34 2
4520.49 0
4520.64 0
4520.80 0
4520.95 0
4521.11 0
4521.26 0
4521.42 0
4521.57 0
4521.72 2
4521.88 2
4522.03 2
4522.19 3
4522.34 4
4522.50 7
4522.65 12
4522.80 17
4522.96 22
4523.11 25
4523.27 25
4523.42 23
4523.57 18
4523.73 11
4523.88 3
4524.04 0
4524.19 0
4524.35 0
4524.50 0
4524.65 4
4524.81 11
4524.96 19
4525.12 26
4525.27 31
4525.43 33
4525.58 33
4525.73 32
4525.89 28
4526.04 24
4526.20 18
4526.35 12
4526.51 4
4526.66 0
4526.82 0
4526.97 0
4527.12 0
4527.28 0
4527.43 0
4527.59 2
4527.74 20
4527.90 41
4528.05 62
4528.20 80
4528.36 94
4528.51 104
4528.67 108
4528.82 107
4528.98 104
4529.13 99
4529.28 95
4529.44 90
4529.59 86
4529.75 83
4529.90 81
4530.06 80
4530.21 80
4530.37 82
4530.52 85
4530.67 89
4530.83 95
4530.98 101
4531.14 106
4531.29 109
4531.45 112
4531.60 114
4531.76 118
4531.91 124
4532.06 132
4532.22 142
4532.37 152
4532.53 160
4532.68 164
4532.84 162
4532.99 153
4533.14 139
4533.30 122
4533.45 104
4533.61 88
4533.76 75
4533.92 67
4534.07 63
4534.23 62
4534.38 64
4534.53 68
4534.69 72
4534.84 76
4535.00 79
4535.15 82
4535.31 82
4535.46 82
4535.62 80
4535.77 76
4535.93 72
4536.08 67
4536.23 62
4536.39 60
4536.54 59
4536.70 61
4536.85 66
4537.01 75
4537.16 85
4537.32 95
4537.47 104
4537.62 111
4537.78 115
4537.93 114
4538.09 111
4538.24 105
4538.40 99
4538.55 94
4538.71 90
4538.86 89
4539.02 91
4539.17 97
4539.32 105
4539.48 117
4539.63 129
4539.79 140
4539.94 150
4540.10 156
4540.25 158
4540.41 155
4540.56 149
4540.72 141
4540.87 131
4541.02 122
4541.18 112
4541.33 104
4541.49 96
4541.64 88
4541.80 81
4541.95 75
4542.11 70
4542.26 66
4542.42 63
4542.57 61
4542.72 60
4542.88 60
4543.03 60
4543.19 61
4543.34 62
4543.50 65
4543.65 70
4543.81 77
4543.96 86
4544.12 95
4544.27 104
4544.43 112
4544.58 117
4544.73 119
4544.89 118
4545.04 114
4545.20 108
4545.35 102
4545.51 98
4545.66 95
4545.82 94
4545.97 95
4546.13 97
4546.28 98
4546.44 98
4546.59 96
4546.75 93
4546.90 87
4547.05 80
4547.21 72
4547.36 63
4547.52 54
4547.67 48
4547.83 44
4547.98 44
4548.14 47
4548.29 54
4548.45 62
4548.60 70
4548.76 79
4548.91 86
4549.07 93
4549.22 99
4549.38 104
4549.53 108
4549.68 112
4549.84 113
4549.99 112
4550.15 107
4550.30 100
4550.46 91
4550.61 81
4550.77 71
4550.92 63
4551.08 57
4551.23 55
4551.39 57
4551.54 62
4551.70 71
4551.85 83
4552.01 96
4552.16 111
4552.32 125
4552.47 137
4552.62 148
4552.78 155
4552.93 159
4553.09 158
4553.24 152
4553.40 140
4553.55 124
4553.71 104
4553.86 83
4554.02 62
4554.17 44
4554.33 30
4554.48 21
4554.64 14
4554.79 9
4554.95 4
4555.10 0
4555.26 0
4555.41 0
4555.57 0
4555.72 0
4555.88 0
4556.03 0
4556.19 0
4556.34 13
4556.49 25
4556.65 32
4556.80 35
4556.96 32
4557.11 27
4557.27 20
4557.42 15
4557.58 12
4557.73 12
4557.89 14
4558.04 16
4558.20 18
4558.35 18
4558.51 16
4558.66 14
4558.82 13
4558.97 15
4559.13 19
4559.28 26
4559.44 35
4559.59 45
4559.75 54
4559.90 63
4560.06 69
4560.21 73
4560.37 74
4560.52 73
4560.68 68
4560.83 59
4560.99 47
4561.14 34
4561.30 20
4561.45 7
4561.61 0
4561.76 0
4561.92 0
4562.07 7
4562.23 20
4562.38 36
4562.54 53
4562.69 69
4562.85 82
4563.00 94
4563.16 102
4563.31 108
4563.46 112
4563.62 113
4563.77 113
4563.93 109
4564.08 104
4564.24 96
4564.39 87
4564.55 78
4564.70 72
4564.86 68
4565.01 66
4565.17 67
4565.32 69
4565.48 70
4565.63 70
4565.79 70
4565.94 69
4566.10 69
4566.25 72
4566.41 76
4566.56 83
4566.72 90
4566.87 98
4567.03 103
4567.18 106
4567.34 107
4567.49 106
4567.65 104
4567.80 102
4567.96 102
4568.11 103
4568.27 107
4568.42 112
4568.58 117
4568.73 121
4568.89 123
4569.04 122
4569.20 118
4569.36 113
4569.51 106
4569.67 99
4569.82 91
4569.98 83
4570.13 75
4570.29 67
4570.44 60
4570.60 52
4570.75 45
4570.91 38
4571.06 32
4571.22 26
4571.37 20
4571.53 16
4571.68 14
4571.84 16
4571.99 21
4572.15 30
4572.30 41
4572.46 54
4572.61 66
4572.77 74
4572.92 78
4573.08 77
4573.23 71
4573.39 62
4573.54 50
4573.70 37
4573.85 23
4574.01 11
4574.16 0
4574.32 0
4574.47 0
4574.63 0
4574.78 0
4574.94 0
4575.09 0
4575.25 4
4575.40 16
4575.56 30
4575.71 42
4575.87 52
4576.02 60
4576.18 64
4576.34 65
4576.49 64
4576.65 62
4576.80 60
4576.96 59
4577.11 59
4577.27 59
4577.42 60
4577.58 60
4577.73 59
4577.89 57
4578.04 53
4578.20 50
4578.35 46
4578.51 44
4578.66 44
4578.82 45
4578.97 47
4579.13 50
4579.28 53
4579.44 54
4579.59 53
4579.75 51
4579.90 46
4580.06 38
4580.22 28
4580.37 16
4580.53 3
4580.68 0
4580.84 0
4580.99 0
4581.15 0
4581.30 0
4581.46 0
4581.61 0
4581.77 0
4581.92 13
4582.08 25
4582.23 33
4582.39 38
4582.54 39
4582.70 37
4582.85 35
4583.01 34
4583.17 34
4583.32 37
4583.48 42
4583.63 48
4583.79 53
4583.94 58
4584.10 61
4584.25 62
4584.41 61
4584.56 58
4584.72 53
4584.87 48
4585.03 43
4585.18 42
4585.34 44
4585.49 51
4585.65 62
4585.81 75
4585.96 89
4586.12 103
4586.27 114
4586.43 121
4586.58 124
4586.74 124
4586.89 121
4587.05 117
4587.20 111
4587.36 105
4587.51 100
4587.67 95
4587.82 90
4587.98 85
4588.14 81
4588.29 78
4588.45 76
4588.60 75
4588.76 77
4588.91 80
4589.07 87
4589.22 96
4589.38 106
4589.53 117
4589.69 126
4589.84 132
4590.00 135
4590.16 134
4590.31 132
4590.47 129
4590.62 127
4590.78 126
4590.93 125
4591.09 124
4591.24 122
4591.40 118
4591.55 113
4591.71 108
4591.87 105
4592.02 104
4592.18 105
4592.33 107
4592.49 110
4592.64 112
4592.80 112
4592.95 109
4593.11 105
4593.26 100
4593.42 97
4593.58 97
4593.73 100
4593.89 107
4594.04 116
4594.20 126
4594.35 136
4594.51 143
4594.66 148
4594.82 148
4594.97 145
4595.13 140
4595.29 132
4595.44 123
4595.60 113
4595.75 104
4595.91 95
4596.06 87
4596.22 81
4596.37 77
4596.53 73
4596.69 70
4596.84 66
4597.00 61
4597.15 55
4597.31 48
4597.46 39
4597.62 31
4597.77 23
4597.93 18
4598.08 16
4598.24 18
4598.40 24
4598.55 35
4598.71 47
4598.86 60
4599.02 71
4599.17 78
4599.33 82
4599.48 81
4599.64 78
4599.80 73
4599.95 67
4600.11 62
4600.26 58
4600.42 56
4600.57 56
4600.73 57
4600.88 59
4601.04 63
4601.20 66
4601.35 70
4601.51 72
4601.66 72
4601.82 71
4601.97 68
4602.13 65
4602.29 62
4602.44 60
4602.60 61
4602.75 65
4602.91 72
4603.06 81
4603.22 91
4603.37 102
4603.53 110
4603.69 116
4603.84 119
4604.00 118
4604.15 114
4604.31 107
4604.46 99
4604.62 91
4604.78 81
4604.93 71
4605.09 61
4605.24 50
4605.40 39
4605.55 27
4605.71 17
4605.87 9
4606.02 4
4606.18 2
4606.33 4
4606.49 10
4606.64 17
4606.80 25
4606.95 32
4607.11 36
4607.27 37
4607.42 35
4607.58 30
4607.73 22
4607.89 14
4608.04 5
4608.20 0
4608.36 0
4608.51 0
4608.67 0
4608.82 0
4608.98 0
4609.13 0
4609.29 0
4609.45 2
4609.60 6
4609.76 11
4609.91 17
4610.07 25
4610.22 36
4610.38 49
4610.54 61
4610.69 71
4610.85 78
4611.00 80
4611.16 78
4611.32 72
4611.47 64
4611.63 56
4611.78 50
4611.94 47
4612.09 48
4612.25 52
4612.41 59
4612.56 67
4612.72 75
4612.87 81
4613.03 85
4613.18 85
4613.34 81
4613.50 74
4613.65 66
4613.81 56
4613.96 48
4614.12 43
4614.28 42
4614.43 45
4614.59 53
4614.74 63
4614.90 75
4615.05 86
4615.21 97
4615.37 105
4615.52 109
4615.68 109
4615.83 106
4615.99 102
4616.15 98
4616.30 94
4616.46 91
4616.61 91
4616.77 91
4616.92 93
4617.08 95
4617.24 96
4617.39 98
4617.55 99
4617.70 100
4617.86 100
4618.02 98
4618.17 96
4618.33 93
4618.48 89
4618.64 85
4618.79 79
4618.95 73
4619.11 65
4619.26 55
4619.42 45
4619.57 35
4619.73 29
4619.89 28
4620.04 32
4620.20 44
4620.35 59
4620.51 77
4620.67 93
4620.82 105
4620.98 112
4621.13 115
4621.29 114
4621.45 113
4621.60 114
4621.76 117
4621.91 122
4622.07 126
4622.23 128
4622.38 125
4622.54 116
4622.69 103
4622.85 87
4623.00 71
4623.16 58
4623.32 50
4623.47 46
4623.63 46
4623.78 49
4623.94 53
4624.10 59
4624.25 64
4624.41 67
4624.56 68
4624.72 66
4624.88 61
4625.03 52
4625.19 42
4625.34 30
4625.50 19
4625.66 10
4625.81 3
4625.97 0
4626.12 0
4626.28 0
4626.44 0
4626.59 3
4626.75 6
4626.90 11
4627.06 16
4627.22 22
4627.37 31
4627.53 40
4627.68 50
4627.84 58
4628.00 65
4628.15 70
4628.31 71
4628.47 69
4628.62 66
4628.78 61
4628.93 57
4629.09 54
4629.25 53
4629.40 54
4629.56 57
4629.71 61
4629.87 66
4630.03 71
4630.18 76
4630.34 81
4630.49 83
4630.65 82
4630.81 77
4630.96 68
4631.12 56
4631.27 43
4631.43 31
4631.59 22
4631.74 15
4631.90 12
4632.06 11
4632.21 11
4632.37 11
4632.52 10
4632.68 10
4632.84 11
4632.99 13
4633.15 17
4633.30 23
4633.46 28
4633.62 32
4633.77 33
4633.93 30
4634.08 24
4634.24 17
4634.40 9
4634.55 3
4634.71 0
4634.87 0
4635.02 0
4635.18 0
4635.33 0
4635.49 0
4635.65 0
4635.80 0
4635.96 0
4636.11 4
4636.27 11
4636.43 18
4636.58 22
4636.74 24
4636.90 24
4637.05 22
4637.21 18
4637.36 13
4637.52 8
4637.68 3
4637.83 0
4637.99 0
4638.15 0
4638.30 0
4638.46 0
4638.61 0
4638.77 4
4638.93 15
4639.08 26
4639.24 38
4639.40 49
4639.55 59
4639.71 67
4639.86 73
4640.02 78
4640.18 81
4640.33 82
4640.49 82
4640.65 80
4640.80 76
4640.96 69
4641.11 61
4641.27 52
4641.43 42
4641.58 33
4641.74 25
4641.90 18
4642.05 12
4642.21 7
4642.36 3
4642.52 0
4642.68 0
4642.83 0
4642.99 3
4643.15 12
4643.30 24
4643.46 39
4643.61 54
4643.77 68
4643.93 77
4644.08 82
4644.24 82
4644.40 77
4644.55 70
4644.71 63
4644.87 58
4645.02 55
4645.18 55
4645.33 55
4645.49 54
4645.65 52
4645.80 49
4645.96 45
4646.12 42
4646.27 41
4646.43 44
4646.59 51
4646.74 62
4646.90 76
4647.05 91
4647.21 107
4647.37 120
4647.52 130
4647.68 137
4647.84 139
4647.99 138
4648.15 137
4648.31 135
4648.46 137
4648.62 142
4648.77 151
4648.93 164
4649.09 180
4649.24 199
4649.40 219
4649.56 240
4649.71 263
4649.87 285
4650.03 308
4650.18 329
4650.34 349
4650.49 367
4650.65 384
4650.81 400
4650.96 419
4651.12 439
4651.28 461
4651.43 482
4651.59 501
4651.75 516
4651.90 525
4652.06 528
4652.22 528
4652.37 527
4652.53 527
4652.69 530
4652.84 536
4653.00 542
4653.15 546
4653.31 545
4653.47 539
4653.62 527
4653.78 512
4653.94 495
4654.09 480
4654.25 468
4654.41 460
4654.56 454
4654.72 449
4654.88 443
4655.03 434
4655.19 420
4655.35 401
4655.50 378
4655.66 352
4655.81 326
4655.97 301
4656.13 278
4656.28 258
4656.44 243
4656.60 231
4656.75 221
4656.91 212
4657.07 203
4657.22 196
4657.38 188
4657.54 180
4657.69 171
4657.85 163
4658.01 154
4658.16 145
4658.32 136
4658.48 127
4658.63 120
4658.79 113
4658.95 109
4659.10 106
4659.26 105
4659.42 106
4659.57 108
4659.73 110
4659.89 113
4660.04 114
4660.20 113
4660.35 109
4660.51 103
4660.67 94
4660.82 85
4660.98 74
4661.14 64
4661.29 55
4661.45 46
4661.61 39
4661.76 32
4661.92 27
4662.08 23
4662.23 20
4662.39 18
4662.55 17
4662.70 18
4662.86 21
4663.02 25
4663.17 31
4663.33 38
4663.49 45
4663.64 50
4663.80 53
4663.96 51
4664.11 46
4664.27 36
4664.43 23
4664.58 9
4664.74 0
4664.90 0
4665.05 0
4665.21 0
4665.37 0
4665.52 0
4665.68 0
4665.84 0
4665.99 1
4666.15 12
4666.31 23
4666.46 36
4666.62 49
4666.78 62
4666.93 73
4667.09 81
4667.25 85
4667.40 86
4667.56 82
4667.72 77
4667.87 70
4668.03 63
4668.19 57
4668.34 52
4668.50 47
4668.66 42
4668.81 37
4668.97 32
4669.13 27
4669.28 22
4669.44 18
4669.60 14
4669.76 11
4669.91 8
4670.07 6
4670.23 4
4670.38 3
4670.54 2
4670.70 2
4670.85 2
4671.01 3
4671.17 6
4671.32 11
4671.48 17
4671.64 23
4671.79 30
4671.95 36
4672.11 42
4672.26 48
4672.42 52
4672.58 55
4672.73 57
4672.89 57
4673.05 56
4673.20 55
4673.36 53
4673.52 50
4673.67 47
4673.83 44
4673.99 40
4674.15 36
4674.30 32
4674.46 29
4674.62 27
4674.77 26
4674.93 28
4675.09 30
4675.24 34
4675.40 37
4675.56 41
4675.71 45
4675.87 50
4676.03 56
4676.18 63
4676.34 70
4676.50 77
4676.65 83
4676.81 86
4676.97 87
4677.13 84
4677.28 80
4677.44 73
4677.60 67
4677.75 62
4677.91 59
4678.07 58
4678.22 60
4678.38 63
4678.54 66
4678.69 69
4678.85 71
4679.01 70
4679.16 69
4679.32 66
4679.48 63
4679.64 59
4679.79 55
4679.95 50
4680.11 47
4680.26 45
4680.42 47
4680.58 51
4680.73 58
4680.89 67
4681.05 75
4681.20 81
4681.36 83
4681.52 83
4681.68 80
4681.83 77
4681.99 76
4682.15 80
4682.30 86
4682.46 95
4682.62 104
4682.77 112
4682.93 118
4683.09 122
4683.25 123
4683.40 124
4683.56 123
4683.72 121
4683.87 117
4684.03 112
4684.19 105
4684.34 96
4684.50 88
4684.66 81
4684.82 76
4684.97 74
4685.13 74
4685.29 75
4685.44 75
4685.60 73
4685.76 70
4685.91 65
4686.07 60
4686.23 54
4686.39 51
4686.54 50
4686.70 52
4686.86 58
4687.01 66
4687.17 75
4687.33 87
4687.48 100
4687.64 116
4687.80 134
4687.96 157
4688.11 184
4688.27 214
4688.43 247
4688.58 281
4688.74 314
4688.90 345
4689.06 375
4689.21 403
4689.37 432
4689.53 463
4689.68 496
4689.84 533
4690.00 574
4690.15 618
4690.31 667
4690.47 720
4690.63 779
4690.78 842
4690.94 911
4691.10 982
4691.25 1053
4691.41 1124
4691.57 1191
4691.73 1255
4691.88 1315
4692.04 1372
4692.20 1426
4692.35 1477
4692.51 1524
4692.67 1565
4692.83 1600
4692.98 1626
4693.14 1643
4693.30 1651
4693.45 1650
4693.61 1644
4693.77 1634
4693.93 1622
4694.08 1607
4694.24 1590
4694.40 1567
4694.55 1537
4694.71 1496
4694.87 1445
4695.03 1385
4695.18 1319
4695.34 1250
4695.50 1184
4695.65 1121
4695.81 1064
4695.97 1014
4696.13 969
4696.28 928
4696.44 891
4696.60 854
4696.75 817
4696.91 780
4697.07 740
4697.23 700
4697.38 659
4697.54 620
4697.70 583
4697.86 549
4698.01 519
4698.17 491
4698.33 465
4698.48 439
4698.64 412
4698.80 383
4698.96 352
4699.11 321
4699.27 290
4699.43 261
4699.59 235
4699.74 210
4699.90 187
4700.06 165
4700.21 143
4700.37 122
4700.53 101
4700.69 83
4700.84 69
4701.00 59
4701.16 55
4701.31 57
4701.47 62
4701.63 71
4701.79 81
4701.94 92
4702.10 103
4702.26 112
4702.42 121
4702.57 127
4702.73 131
4702.89 133
4703.05 133
4703.20 130
4703.36 125
4703.52 118
4703.67 109
4703.83 100
4703.99 90
4704.15 80
4704.30 69
4704.46 58
4704.62 48
4704.78 37
4704.93 28
4705.09 19
4705.25 12
4705.41 8
4705.56 7
4705.72 8
4705.88 10
4706.03 13
4706.19 14
4706.35 12
4706.51 7
4706.66 0
4706.82 0
4706.98 0
4707.14 0
4707.29 0
4707.45 0
4707.61 0
4707.77 6
4707.92 16
4708.08 24
4708.24 28
4708.40 30
4708.55 29
4708.71 26
4708.87 22
4709.02 18
4709.18 16
4709.34 15
4709.50 16
4709.65 18
4709.81 21
4709.97 23
4710.13 24
4710.28 22
4710.44 20
4710.60 15
4710.76 9
4710.91 4
4711.07 0
4711.23 0
4711.39 0
4711.54 0
4711.70 2
4711.86 6
4712.02 11
4712.17 17
4712.33 22
4712.49 28
4712.65 34
4712.80 39
4712.96 45
4713.12 50
4713.28 54
4713.43 57
4713.59 57
4713.75 55
4713.91 50
4714.06 43
4714.22 35
4714.38 25
4714.54 16
4714.69 9
4714.85 4
4715.01 1
4715.17 0
4715.32 0
4715.48 1
4715.64 3
4715.80 6
4715.95 9
4716.11 13
4716.27 18
4716.43 24
4716.58 31
4716.74 39
4716.90 48
4717.06 58
4717.21 67
4717.37 75
4717.53 82
4717.69 87
4717.84 89
4718.00 90
4718.16 88
4718.32 86
4718.47 81
4718.63 76
4718.79 70
4718.95 64
4719.10 59
4719.26 56
4719.42 55
4719.58 57
4719.73 61
4719.89 64
4720.05 65
4720.21 63
4720.36 59
4720.52 51
4720.68 44
4720.84 37
4721.00 34
4721.15 36
4721.31 43
4721.47 53
4721.63 65
4721.78 79
4721.94 92
4722.10 104
4722.26 113
4722.41 118
4722.57 119
4722.73 116
4722.89 109
4723.04 101
4723.20 91
4723.36 81
4723.52 72
4723.68 63
4723.83 55
4723.99 47
4724.15 40
4724.31 34
4724.46 27
4724.62 22
4724.78 17
4724.94 15
4725.09 14
4725.25 16
4725.41 20
4725.57 26
4725.72 32
4725.88 39
4726.04 45
4726.20 49
4726.36 51
4726.51 51
4726.67 51
4726.83 50
4726.99 49
4727.14 49
4727.30 49
4727.46 48
4727.62 46
4727.77 42
4727.93 36
4728.09 29
4728.25 23
4728.41 18
4728.56 15
4728.72 14
4728.88 15
4729.04 17
4729.19 20
4729.35 24
4729.51 29
4729.67 34
4729.83 40
4729.98 47
4730.14 52
4730.30 56
4730.46 57
4730.61 54
4730.77 47
4730.93 37
4731.09 24
4731.25 10
4731.40 0
4731.56 0
4731.72 0
4731.88 0
4732.03 0
4732.19 0
4732.35 7
4732.51 16
4732.67 26
4732.82 35
4732.98 43
4733.14 52
4733.30 61
4733.45 69
4733.61 76
4733.77 80
4733.93 82
4734.09 79
4734.24 73
4734.40 64
4734.56 54
4734.72 45
4734.88 37
4735.03 30
4735.19 26
4735.35 23
4735.51 22
4735.66 20
4735.82 17
4735.98 12
4736.14 7
4736.30 0
4736.45 0
4736.61 0
4736.77 0
4736.93 0
4737.09 0
4737.24 0
4737.40 0
4737.56 5
4737.72 17
4737.87 29
4738.03 39
4738.19 46
4738.35 49
4738.51 50
4738.66 47
4738.82 44
4738.98 39
4739.14 36
4739.30 34
4739.45 34
4739.61 36
4739.77 40
4739.93 45
4740.09 50
4740.24 55
4740.40 59
4740.56 61
4740.72 62
4740.87 62
4741.03 62
4741.19 63
4741.35 66
4741.51 72
4741.66 81
4741.82 91
4741.98 101
4742.14 111
4742.30 118
4742.45 119
4742.61 115
4742.77 106
4742.93 92
4743.09 75
4743.24 58
4743.40 42
4743.56 30
4743.72 23
4743.88 20
4744.03 22
4744.19 27
4744.35 34
4744.51 42
4744.67 50
4744.82 54
4744.98 56
4745.14 55
4745.30 52
4745.46 46
4745.61 41
4745.77 36
4745.93 35
4746.09 37
4746.25 43
4746.40 50
4746.56 58
4746.72 65
4746.88 70
4747.04 73
4747.19 75
4747.35 77
4747.51 81
4747.67 86
4747.83 92
4747.98 99
4748.14 106
4748.30 110
4748.46 112
4748.62 110
4748.78 106
4748.93 100
4749.09 94
4749.25 88
4749.41 84
4749.57 82
4749.72 82
4749.88 85
4750.04 90
4750.20 96
4750.36 103
4750.51 110
4750.67 116
4750.83 120
4750.99 121
4751.15 120
4751.30 116
4751.46 109
4751.62 102
4751.78 94
4751.94 87
4752.10 82
4752.25 78
4752.41 76
4752.57 74
4752.73 72
4752.89 70
4753.04 67
4753.20 63
4753.36 59
4753.52 55
4753.68 51
4753.83 45
4753.99 39
4754.15 33
4754.31 27
4754.47 22
4754.63 18
4754.78 18
4754.94 21
4755.10 25
4755.26 31
4755.42 38
4755.57 45
4755.73 51
4755.89 57
4756.05 62
4756.21 65
4756.37 67
4756.52 65
4756.68 61
4756.84 54
4757.00 45
4757.16 36
4757.31 28
4757.47 22
4757.63 18
4757.79 18
4757.95 20
4758.11 25
4758.26 32
4758.42 40
4758.58 49
4758.74 57
4758.90 65
4759.06 71
4759.21 73
4759.37 72
4759.53 67
4759.69 60
4759.85 52
4760.00 45
4760.16 40
4760.32 38
4760.48 40
4760.64 44
4760.80 50
4760.95 58
4761.11 64
4761.27 69
4761.43 72
4761.59 74
4761.75 75
4761.90 78
4762.06 81
4762.22 85
[truncated: 741,215 more chars]
