# Supplementary material for: Methylobacterium Species Promoting Rice and Barley Growth and Interaction Specificity Revealed with Whole-Cell Matrix-Assisted Laser Desorption / Ionization-Time-of-Flight Mass Spectrometry (MALDI-TOF/MS) Analysis
Source: PLoS One. 2015 Jun 8;10(6):e0129509. doi: 10.1371/journal.pone.0129509 (PMC4460032; doi:10.1371/journal.pone.0129509)
Supplement: S2 Data — (ZIP) [file pone.0129509.s002.zip › Supplementary data 2 (ms from inoculated rice)/66g-2.txt]

781.31 0
781.37 0
781.44 0
781.50 0
781.56 0
781.63 0
781.69 0
781.76 0
781.82 0
781.88 0
781.95 0
782.01 0
782.08 0
782.14 0
782.20 0
782.27 0
782.33 0
782.40 0
782.46 0
782.52 0
782.59 0
782.65 0
782.72 0
782.78 0
782.84 0
782.91 0
782.97 0
783.04 0
783.10 0
783.16 0
783.23 0
783.29 0
783.36 0
783.42 0
783.49 0
783.55 0
783.61 0
783.68 0
783.74 0
783.81 0
783.87 0
783.93 0
784.00 0
784.06 0
784.13 0
784.19 0
784.25 0
784.32 0
784.38 0
784.45 0
784.51 0
784.57 0
784.64 0
784.70 0
784.77 0
784.83 0
784.90 0
784.96 0
785.02 0
785.09 0
785.15 0
785.22 0
785.28 0
785.34 0
785.41 0
785.47 0
785.54 0
785.60 0
785.67 0
785.73 0
785.79 0
785.86 0
785.92 0
785.99 0
786.05 0
786.11 0
786.18 0
786.24 0
786.31 0
786.37 0
786.44 0
786.50 0
786.56 0
786.63 0
786.69 0
786.76 0
786.82 0
786.88 0
786.95 0
787.01 0
787.08 0
787.14 0
787.21 0
787.27 0
787.33 0
787.40 0
787.46 0
787.53 0
787.59 0
787.66 0
787.72 0
787.78 0
787.85 0
787.91 0
787.98 0
788.04 0
788.11 0
788.17 0
788.23 0
788.30 0
788.36 0
788.43 0
788.49 0
788.56 0
788.62 0
788.68 0
788.75 0
788.81 0
788.88 0
788.94 0
789.01 0
789.07 0
789.13 0
789.20 0
789.26 0
789.33 0
789.39 0
789.46 0
789.52 0
789.58 0
789.65 0
789.71 0
789.78 0
789.84 0
789.91 0
789.97 0
790.03 0
790.10 0
790.16 0
790.23 0
790.29 0
790.36 0
790.42 0
790.48 0
790.55 0
790.61 0
790.68 0
790.74 0
790.81 0
790.87 0
790.94 0
791.00 0
791.06 0
791.13 0
791.19 0
791.26 0
791.32 0
791.39 0
791.45 0
791.51 0
791.58 0
791.64 0
791.71 0
791.77 0
791.84 0
791.90 0
791.97 0
792.03 0
792.09 0
792.16 0
792.22 0
792.29 0
792.35 0
792.42 0
792.48 0
792.55 0
792.61 0
792.67 0
792.74 0
792.80 0
792.87 0
792.93 0
793.00 0
793.06 0
793.13 0
793.19 0
793.25 0
793.32 0
793.38 0
793.45 0
793.51 0
793.58 0
793.64 0
793.71 0
793.77 0
793.83 0
793.90 0
793.96 0
794.03 0
794.09 0
794.16 0
794.22 0
794.29 0
794.35 0
794.42 0
794.48 0
794.54 0
794.61 0
794.67 0
794.74 0
794.80 0
794.87 0
794.93 0
795.00 0
795.06 0
795.13 0
795.19 0
795.25 0
795.32 0
795.38 0
795.45 0
795.51 0
795.58 0
795.64 0
795.71 0
795.77 0
795.84 0
795.90 0
795.96 0
796.03 0
796.09 0
796.16 0
796.22 0
796.29 0
796.35 0
796.42 0
796.48 0
796.55 0
796.61 0
796.68 0
796.74 0
796.80 0
796.87 0
796.93 0
797.00 0
797.06 0
797.13 0
797.19 0
797.26 0
797.32 0
797.39 0
797.45 0
797.52 0
797.58 0
797.64 0
797.71 0
797.77 0
797.84 0
797.90 0
797.97 0
798.03 0
798.10 0
798.16 0
798.23 0
798.29 0
798.36 0
798.42 0
798.49 0
798.55 0
798.61 0
798.68 0
798.74 0
798.81 0
798.87 0
798.94 0
799.00 0
799.07 0
799.13 0
799.20 0
799.26 0
799.33 0
799.39 0
799.46 0
799.52 0
799.59 0
799.65 0
799.71 0
799.78 0
799.84 0
799.91 0
799.97 0
800.04 0
800.10 0
800.17 0
800.23 0
800.30 0
800.36 0
800.43 0
800.49 0
800.56 0
800.62 0
800.69 0
800.75 0
800.82 0
800.88 0
800.94 0
801.01 0
801.07 0
801.14 0
801.20 0
801.27 0
801.33 0
801.40 0
801.46 0
801.53 0
801.59 0
801.66 0
801.72 0
801.79 0
801.85 0
801.92 0
801.98 0
802.05 0
802.11 0
802.18 0
802.24 0
802.31 0
802.37 0
802.44 0
802.50 0
802.57 0
802.63 0
802.70 0
802.76 0
802.82 0
802.89 0
802.95 0
803.02 0
803.08 0
803.15 0
803.21 0
803.28 0
803.34 0
803.41 0
803.47 0
803.54 0
803.60 0
803.67 0
803.73 0
803.80 0
803.86 0
803.93 0
803.99 0
804.06 0
804.12 0
804.19 0
804.25 0
804.32 0
804.38 0
804.45 0
804.51 0
804.58 0
804.64 0
804.71 0
804.77 0
804.84 0
804.90 0
804.97 0
805.03 0
805.10 0
805.16 0
805.23 0
805.29 0
805.36 0
805.42 0
805.49 0
805.55 0
805.62 0
805.68 0
805.75 0
805.81 0
805.88 0
805.94 0
806.01 0
806.07 0
806.14 0
806.20 0
806.27 0
806.33 0
806.40 0
806.46 0
806.53 1
806.59 1
806.66 2
806.72 3
806.79 3
806.85 3
806.92 3
806.98 2
807.05 2
807.11 1
807.18 0
807.24 0
807.31 0
807.37 0
807.44 0
807.50 0
807.57 0
807.63 0
807.70 0
807.76 1
807.83 1
807.89 0
807.96 0
808.02 0
808.09 0
808.15 0
808.22 0
808.28 0
808.35 0
808.41 1
808.48 2
808.54 3
808.61 4
808.67 4
808.74 4
808.80 4
808.87 3
808.93 2
809.00 2
809.06 1
809.13 1
809.19 1
809.26 1
809.32 1
809.39 1
809.45 1
809.52 1
809.58 1
809.65 1
809.71 1
809.78 0
809.84 0
809.91 0
809.98 0
810.04 0
810.11 0
810.17 0
810.24 0
810.30 0
810.37 0
810.43 0
810.50 0
810.56 0
810.63 0
810.69 0
810.76 0
810.82 0
810.89 0
810.95 0
811.02 0
811.08 1
811.15 1
811.21 2
811.28 2
811.34 2
811.41 2
811.47 2
811.54 2
811.60 2
811.67 1
811.74 1
811.80 1
811.87 0
811.93 0
812.00 0
812.06 0
812.13 0
812.19 0
812.26 0
812.32 0
812.39 0
812.45 0
812.52 0
812.58 0
812.65 0
812.71 0
812.78 0
812.84 0
812.91 0
812.97 0
813.04 0
813.11 0
813.17 0
813.24 0
813.30 0
813.37 0
813.43 0
813.50 0
813.56 0
813.63 0
813.69 1
813.76 1
813.82 2
813.89 2
813.95 2
814.02 2
814.08 2
814.15 2
814.22 1
814.28 1
814.35 1
814.41 0
814.48 0
814.54 0
814.61 0
814.67 0
814.74 0
814.80 0
814.87 0
814.93 0
815.00 0
815.06 0
815.13 0
815.20 0
815.26 0
815.33 0
815.39 0
815.46 0
815.52 0
815.59 0
815.65 0
815.72 1
815.78 1
815.85 1
815.91 1
815.98 1
816.05 1
816.11 1
816.18 0
816.24 0
816.31 0
816.37 0
816.44 0
816.50 1
816.57 1
816.63 1
816.70 2
816.76 2
816.83 2
816.90 1
816.96 1
817.03 1
817.09 1
817.16 0
817.22 0
817.29 0
817.35 0
817.42 0
817.48 0
817.55 0
817.62 0
817.68 0
817.75 0
817.81 0
817.88 0
817.94 0
818.01 0
818.07 0
818.14 0
818.20 0
818.27 0
818.34 0
818.40 0
818.47 0
818.53 1
818.60 1
818.66 1
818.73 1
818.79 1
818.86 1
818.92 1
818.99 1
819.06 1
819.12 1
819.19 1
819.25 1
819.32 1
819.38 1
819.45 1
819.51 0
819.58 0
819.65 0
819.71 0
819.78 0
819.84 0
819.91 0
819.97 0
820.04 0
820.10 0
820.17 0
820.24 0
820.30 0
820.37 0
820.43 0
820.50 0
820.56 0
820.63 0
820.69 0
820.76 0
820.83 0
820.89 0
820.96 0
821.02 0
821.09 0
821.15 0
821.22 0
821.28 0
821.35 0
821.42 0
821.48 0
821.55 0
821.61 0
821.68 0
821.74 0
821.81 0
821.88 0
821.94 0
822.01 0
822.07 0
822.14 0
822.20 0
822.27 0
822.33 0
822.40 0
822.47 0
822.53 0
822.60 0
822.66 0
822.73 0
822.79 0
822.86 0
822.93 0
822.99 0
823.06 0
823.12 0
823.19 0
823.25 0
823.32 0
823.39 0
823.45 0
823.52 0
823.58 0
823.65 0
823.71 0
823.78 0
823.85 0
823.91 0
823.98 0
824.04 0
824.11 0
824.17 0
824.24 0
824.31 0
824.37 0
824.44 0
824.50 0
824.57 0
824.63 0
824.70 0
824.77 0
824.83 0
824.90 0
824.96 0
825.03 0
825.09 0
825.16 0
825.23 0
825.29 0
825.36 0
825.42 0
825.49 0
825.55 0
825.62 0
825.69 0
825.75 0
825.82 0
825.88 0
825.95 0
826.01 0
826.08 0
826.15 0
826.21 0
826.28 0
826.34 0
826.41 0
826.48 1
826.54 0
826.61 0
826.67 0
826.74 0
826.80 0
826.87 0
826.94 0
827.00 0
827.07 0
827.13 0
827.20 0
827.27 0
827.33 0
827.40 0
827.46 0
827.53 0
827.59 0
827.66 0
827.73 0
827.79 0
827.86 1
827.92 1
827.99 1
828.06 1
828.12 0
828.19 0
828.25 0
828.32 0
828.38 0
828.45 0
828.52 0
828.58 1
828.65 1
828.71 1
828.78 1
828.85 1
828.91 1
828.98 1
829.04 1
829.11 1
829.18 1
829.24 1
829.31 1
829.37 0
829.44 0
829.51 0
829.57 0
829.64 0
829.70 0
829.77 0
829.84 0
829.90 0
829.97 0
830.03 0
830.10 0
830.16 0
830.23 0
830.30 0
830.36 0
830.43 0
830.49 1
830.56 1
830.63 1
830.69 1
830.76 1
830.82 1
830.89 0
830.96 0
831.02 0
831.09 0
831.15 0
831.22 0
831.29 0
831.35 0
831.42 0
831.48 0
831.55 0
831.62 0
831.68 0
831.75 0
831.81 0
831.88 0
831.95 0
832.01 0
832.08 0
832.14 0
832.21 0
832.28 0
832.34 0
832.41 0
832.47 0
832.54 0
832.61 0
832.67 0
832.74 0
832.81 0
832.87 0
832.94 0
833.00 0
833.07 0
833.14 0
833.20 0
833.27 0
833.33 0
833.40 0
833.47 0
833.53 0
833.60 0
833.66 1
833.73 1
833.80 1
833.86 1
833.93 1
833.99 1
834.06 1
834.13 1
834.19 0
834.26 0
834.33 0
834.39 0
834.46 0
834.52 0
834.59 0
834.66 0
834.72 0
834.79 0
834.85 0
834.92 0
834.99 0
835.05 0
835.12 0
835.18 0
835.25 0
835.32 0
835.38 0
835.45 0
835.52 0
835.58 0
835.65 0
835.71 0
835.78 0
835.85 0
835.91 0
835.98 0
836.05 0
836.11 0
836.18 0
836.24 0
836.31 0
836.38 0
836.44 0
836.51 0
836.57 0
836.64 0
836.71 0
836.77 0
836.84 0
836.91 0
836.97 0
837.04 0
837.10 0
837.17 0
837.24 0
837.30 0
837.37 0
837.44 0
837.50 0
837.57 0
837.63 0
837.70 0
837.77 0
837.83 0
837.90 0
837.97 0
838.03 0
838.10 0
838.16 0
838.23 0
838.30 0
838.36 0
838.43 0
838.50 0
838.56 0
838.63 1
838.69 1
838.76 1
838.83 1
838.89 1
838.96 1
839.03 0
839.09 0
839.16 0
839.23 0
839.29 0
839.36 0
839.42 0
839.49 0
839.56 0
839.62 0
839.69 0
839.76 0
839.82 0
839.89 0
839.95 0
840.02 0
840.09 0
840.15 0
840.22 0
840.29 0
840.35 0
840.42 0
840.49 0
840.55 0
840.62 0
840.68 0
840.75 0
840.82 0
840.88 0
840.95 0
841.02 0
841.08 0
841.15 1
841.22 1
841.28 1
841.35 1
841.42 1
841.48 0
841.55 0
841.61 0
841.68 0
841.75 0
841.81 0
841.88 0
841.95 0
842.01 0
842.08 0
842.15 0
842.21 0
842.28 0
842.34 0
842.41 0
842.48 0
842.54 0
842.61 0
842.68 0
842.74 0
842.81 0
842.88 0
842.94 0
843.01 0
843.08 0
843.14 0
843.21 0
843.28 0
843.34 0
843.41 0
843.47 0
843.54 0
843.61 0
843.67 0
843.74 0
843.81 0
843.87 0
843.94 0
844.01 0
844.07 0
844.14 0
844.21 0
844.27 0
844.34 0
844.41 0
844.47 0
844.54 0
844.61 0
844.67 0
844.74 0
844.80 0
844.87 0
844.94 0
845.00 0
845.07 0
845.14 0
845.20 0
845.27 0
845.34 0
845.40 0
845.47 0
845.54 0
845.60 0
845.67 0
845.74 0
845.80 0
845.87 0
845.94 0
846.00 0
846.07 0
846.14 0
846.20 0
846.27 0
846.34 1
846.40 1
846.47 1
846.54 1
846.60 1
846.67 0
846.74 0
846.80 0
846.87 0
846.94 0
847.00 0
847.07 0
847.14 0
847.20 0
847.27 0
847.34 0
847.40 0
847.47 0
847.54 0
847.60 0
847.67 0
847.73 0
847.80 0
847.87 0
847.93 0
848.00 0
848.07 0
848.13 0
848.20 0
848.27 0
848.33 0
848.40 0
848.47 0
848.53 0
848.60 0
848.67 0
848.73 0
848.80 1
848.87 1
848.94 0
849.00 0
849.07 0
849.14 0
849.20 0
849.27 0
849.34 0
849.40 0
849.47 0
849.54 0
849.60 0
849.67 0
849.74 0
849.80 0
849.87 0
849.94 0
850.00 0
850.07 0
850.14 0
850.20 0
850.27 0
850.34 0
850.40 0
850.47 0
850.54 0
850.60 0
850.67 0
850.74 0
850.80 0
850.87 0
850.94 0
851.00 0
851.07 0
851.14 0
851.20 0
851.27 0
851.34 0
851.40 0
851.47 0
851.54 0
851.61 0
851.67 0
851.74 0
851.81 0
851.87 0
851.94 0
852.01 0
852.07 0
852.14 0
852.21 0
852.27 0
852.34 0
852.41 0
852.47 0
852.54 0
852.61 0
852.67 0
852.74 0
852.81 0
852.87 0
852.94 1
853.01 1
853.08 1
853.14 1
853.21 1
853.28 0
853.34 0
853.41 0
853.48 0
853.54 0
853.61 0
853.68 0
853.74 0
853.81 0
853.88 0
853.94 0
854.01 0
854.08 0
854.15 0
854.21 0
854.28 0
854.35 0
854.41 0
854.48 0
854.55 0
854.61 0
854.68 0
854.75 0
854.81 0
854.88 0
854.95 0
855.02 0
855.08 0
855.15 0
855.22 0
855.28 0
855.35 0
855.42 0
855.48 0
855.55 0
855.62 0
855.68 0
855.75 0
855.82 0
855.89 0
855.95 0
856.02 0
856.09 0
856.15 0
856.22 0
856.29 0
856.35 0
856.42 0
856.49 0
856.56 0
856.62 0
856.69 0
856.76 0
856.82 0
856.89 0
856.96 0
857.02 0
857.09 0
857.16 0
857.23 0
857.29 0
857.36 0
857.43 0
857.49 0
857.56 0
857.63 0
857.69 0
857.76 0
857.83 0
857.90 0
857.96 0
858.03 0
858.10 0
858.16 0
858.23 0
858.30 0
858.37 0
858.43 0
858.50 0
858.57 0
858.63 0
858.70 0
858.77 0
858.84 0
858.90 0
858.97 0
859.04 0
859.10 0
859.17 0
859.24 0
859.30 0
859.37 0
859.44 0
859.51 0
859.57 0
859.64 0
859.71 0
859.77 0
859.84 0
859.91 0
859.98 0
860.04 0
860.11 0
860.18 0
860.24 0
860.31 0
860.38 0
860.45 0
860.51 0
860.58 0
860.65 0
860.71 0
860.78 0
860.85 0
860.92 0
860.98 0
861.05 0
861.12 0
861.18 0
861.25 0
861.32 0
861.39 0
861.45 0
861.52 1
861.59 1
861.65 1
861.72 1
861.79 0
861.86 0
861.92 0
861.99 0
862.06 0
862.13 0
862.19 0
862.26 0
862.33 0
862.39 0
862.46 0
862.53 0
862.60 0
862.66 0
862.73 0
862.80 0
862.86 0
862.93 0
863.00 0
863.07 0
863.13 0
863.20 0
863.27 0
863.34 0
863.40 0
863.47 0
863.54 0
863.60 0
863.67 0
863.74 0
863.81 0
863.87 0
863.94 0
864.01 0
864.08 0
864.14 0
864.21 0
864.28 0
864.34 0
864.41 0
864.48 0
864.55 0
864.61 0
864.68 0
864.75 0
864.82 0
864.88 0
864.95 0
865.02 0
865.09 0
865.15 0
865.22 0
865.29 0
865.35 0
865.42 0
865.49 0
865.56 0
865.62 0
865.69 0
865.76 0
865.83 0
865.89 0
865.96 0
866.03 0
866.10 0
866.16 0
866.23 0
866.30 0
866.37 0
866.43 0
866.50 0
866.57 0
866.63 0
866.70 0
866.77 0
866.84 0
866.90 0
866.97 0
867.04 0
867.11 0
867.17 0
867.24 0
867.31 1
867.38 1
867.44 1
867.51 1
867.58 1
867.65 0
867.71 0
867.78 0
867.85 0
867.92 0
867.98 0
868.05 0
868.12 0
868.19 0
868.25 0
868.32 0
868.39 0
868.46 0
868.52 0
868.59 0
868.66 0
868.72 0
868.79 0
868.86 0
868.93 0
868.99 0
869.06 0
869.13 0
869.20 0
869.26 0
869.33 0
869.40 0
869.47 0
869.53 0
869.60 0
869.67 0
869.74 0
869.80 0
869.87 0
869.94 0
870.01 0
870.07 0
870.14 0
870.21 0
870.28 0
870.34 0
870.41 1
870.48 1
870.55 0
870.62 0
870.68 0
870.75 0
870.82 0
870.89 0
870.95 0
871.02 0
871.09 0
871.16 0
871.22 0
871.29 0
871.36 0
871.43 0
871.49 0
871.56 0
871.63 0
871.70 1
871.76 1
871.83 1
871.90 0
871.97 0
872.03 0
872.10 0
872.17 0
872.24 0
872.30 0
872.37 0
872.44 0
872.51 0
872.58 0
872.64 0
872.71 0
872.78 0
872.85 0
872.91 0
872.98 0
873.05 0
873.12 0
873.18 0
873.25 0
873.32 0
873.39 0
873.45 0
873.52 0
873.59 0
873.66 0
873.72 0
873.79 0
873.86 0
873.93 0
874.00 0
874.06 0
874.13 0
874.20 0
874.27 0
874.33 0
874.40 0
874.47 0
874.54 0
874.60 0
874.67 0
874.74 0
874.81 0
874.88 0
874.94 0
875.01 0
875.08 0
875.15 0
875.21 0
875.28 0
875.35 0
875.42 0
875.49 0
875.55 0
875.62 0
875.69 0
875.76 0
875.82 0
875.89 0
875.96 0
876.03 0
876.09 0
876.16 0
876.23 0
876.30 0
876.37 0
876.43 0
876.50 0
876.57 0
876.64 0
876.70 0
876.77 0
876.84 0
876.91 0
876.98 0
877.04 0
877.11 0
877.18 0
877.25 0
877.31 0
877.38 0
877.45 0
877.52 0
877.59 0
877.65 0
877.72 0
877.79 0
877.86 0
877.93 0
877.99 0
878.06 0
878.13 0
878.20 0
878.26 0
878.33 0
878.40 0
878.47 0
878.54 0
878.60 0
878.67 0
878.74 0
878.81 0
878.88 0
878.94 0
879.01 0
879.08 0
879.15 0
879.21 0
879.28 0
879.35 0
879.42 0
879.49 0
879.55 1
879.62 0
879.69 0
879.76 0
879.83 0
879.89 0
879.96 0
880.03 0
880.10 0
880.17 0
880.23 0
880.30 0
880.37 0
880.44 0
880.50 0
880.57 0
880.64 0
880.71 0
880.78 0
880.84 0
880.91 0
880.98 0
881.05 0
881.12 0
881.18 0
881.25 0
881.32 0
881.39 1
881.46 1
881.52 1
881.59 1
881.66 1
881.73 1
881.80 1
881.86 1
881.93 1
882.00 0
882.07 0
882.14 0
882.20 0
882.27 0
882.34 0
882.41 0
882.48 0
882.54 0
882.61 0
882.68 0
882.75 0
882.82 0
882.88 0
882.95 0
883.02 0
883.09 0
883.16 0
883.22 0
883.29 0
883.36 0
883.43 0
883.50 0
883.56 0
883.63 0
883.70 0
883.77 0
883.84 0
883.90 0
883.97 0
884.04 0
884.11 0
884.18 0
884.24 0
884.31 0
884.38 0
884.45 0
884.52 0
884.59 0
884.65 0
884.72 0
884.79 0
884.86 0
884.93 0
884.99 0
885.06 0
885.13 0
885.20 0
885.27 0
885.33 0
885.40 0
885.47 0
885.54 0
885.61 0
885.67 0
885.74 0
885.81 0
885.88 0
885.95 0
886.02 0
886.08 0
886.15 0
886.22 0
886.29 0
886.36 0
886.42 0
886.49 0
886.56 0
886.63 0
886.70 0
886.77 0
886.83 0
886.90 0
886.97 0
887.04 0
887.11 0
887.17 0
887.24 0
887.31 0
887.38 0
887.45 0
887.52 0
887.58 0
887.65 0
887.72 0
887.79 0
887.86 0
887.92 0
887.99 0
888.06 0
888.13 0
888.20 0
888.27 0
888.33 0
888.40 0
888.47 0
888.54 0
888.61 0
888.67 0
888.74 0
888.81 0
888.88 0
888.95 0
889.02 0
889.08 0
889.15 0
889.22 0
889.29 0
889.36 0
889.43 0
889.49 0
889.56 0
889.63 0
889.70 0
889.77 0
889.84 0
889.90 0
889.97 0
890.04 0
890.11 0
890.18 0
890.25 0
890.31 0
890.38 0
890.45 0
890.52 0
890.59 0
890.65 0
890.72 0
890.79 0
890.86 0
890.93 0
891.00 0
891.06 0
891.13 0
891.20 0
891.27 0
891.34 0
891.41 0
891.47 0
891.54 0
891.61 0
891.68 0
891.75 0
891.82 0
891.89 0
891.95 0
892.02 0
892.09 0
892.16 0
892.23 0
892.30 0
892.36 0
892.43 0
892.50 0
892.57 0
892.64 0
892.71 0
892.77 0
892.84 0
892.91 0
892.98 0
893.05 0
893.12 0
893.18 0
893.25 0
893.32 0
893.39 0
893.46 0
893.53 0
893.60 0
893.66 0
893.73 0
893.80 0
893.87 0
893.94 0
894.01 0
894.07 0
894.14 0
894.21 0
894.28 0
894.35 0
894.42 0
894.48 0
894.55 0
894.62 0
894.69 0
894.76 0
894.83 0
894.90 0
894.96 0
895.03 0
895.10 0
895.17 0
895.24 0
895.31 0
895.38 0
895.44 0
895.51 0
895.58 0
895.65 0
895.72 0
895.79 0
895.85 0
895.92 0
895.99 0
896.06 0
896.13 0
896.20 0
896.27 0
896.33 0
896.40 0
896.47 0
896.54 0
896.61 0
896.68 0
896.75 0
896.81 0
896.88 0
896.95 0
897.02 0
897.09 0
897.16 0
897.23 0
897.29 0
897.36 0
897.43 0
897.50 0
897.57 0
897.64 0
897.71 0
897.77 0
897.84 0
897.91 0
897.98 0
898.05 0
898.12 0
898.19 0
898.25 0
898.32 0
898.39 0
898.46 0
898.53 0
898.60 0
898.67 0
898.73 0
898.80 0
898.87 0
898.94 0
899.01 0
899.08 0
899.15 0
899.22 0
899.28 0
899.35 0
899.42 0
899.49 0
899.56 0
899.63 0
899.70 0
899.76 0
899.83 0
899.90 0
899.97 0
900.04 0
900.11 0
900.18 0
900.25 0
900.31 0
900.38 0
900.45 0
900.52 0
900.59 0
900.66 0
900.73 0
900.79 0
900.86 0
900.93 0
901.00 0
901.07 0
901.14 0
901.21 0
901.28 0
901.34 0
901.41 0
901.48 0
901.55 0
901.62 0
901.69 0
901.76 0
901.83 0
901.89 0
901.96 0
902.03 0
902.10 0
902.17 0
902.24 0
902.31 0
902.38 0
902.44 0
902.51 0
902.58 0
902.65 0
902.72 0
902.79 0
902.86 0
902.93 0
902.99 0
903.06 0
903.13 0
903.20 0
903.27 0
903.34 0
903.41 0
903.48 0
903.55 0
903.61 0
903.68 0
903.75 0
903.82 0
903.89 0
903.96 0
904.03 0
904.10 0
904.16 0
904.23 0
904.30 0
904.37 0
904.44 0
904.51 0
904.58 0
904.65 0
904.72 0
904.78 0
904.85 0
904.92 0
904.99 0
905.06 0
905.13 0
905.20 0
905.27 0
905.34 0
905.40 0
905.47 0
905.54 0
905.61 0
905.68 0
905.75 0
905.82 0
905.89 0
905.96 0
906.02 0
906.09 0
906.16 0
906.23 0
906.30 0
906.37 0
906.44 0
906.51 0
906.58 0
906.64 0
906.71 0
906.78 0
906.85 0
906.92 0
906.99 0
907.06 0
907.13 0
907.20 0
907.26 0
907.33 0
907.40 0
907.47 0
907.54 0
907.61 0
907.68 0
907.75 0
907.82 0
907.89 0
907.95 0
908.02 0
908.09 0
908.16 0
908.23 0
908.30 0
908.37 0
908.44 0
908.51 0
908.58 0
908.64 0
908.71 0
908.78 0
908.85 0
908.92 0
908.99 0
909.06 0
909.13 0
909.20 0
909.27 0
909.33 0
909.40 0
909.47 0
909.54 0
909.61 0
909.68 0
909.75 0
909.82 0
909.89 0
909.96 0
910.03 0
910.09 0
910.16 0
910.23 0
910.30 0
910.37 0
910.44 0
910.51 0
910.58 0
910.65 0
910.72 0
910.78 0
910.85 0
910.92 0
910.99 0
911.06 0
911.13 0
911.20 0
911.27 0
911.34 0
911.41 0
911.48 0
911.55 0
911.61 0
911.68 0
911.75 0
911.82 0
911.89 0
911.96 0
912.03 0
912.10 0
912.17 0
912.24 0
912.31 0
912.37 0
912.44 0
912.51 0
912.58 0
912.65 0
912.72 0
912.79 0
912.86 0
912.93 0
913.00 0
913.07 0
913.14 0
913.20 0
913.27 0
913.34 0
913.41 0
913.48 0
913.55 0
913.62 0
913.69 0
913.76 0
913.83 0
913.90 0
913.97 0
914.03 0
914.10 0
914.17 0
914.24 0
914.31 0
914.38 0
914.45 0
914.52 0
914.59 0
914.66 0
914.73 0
914.80 0
914.87 0
914.93 0
915.00 0
915.07 0
915.14 0
915.21 0
915.28 0
915.35 0
915.42 0
915.49 0
915.56 0
915.63 0
915.70 0
915.77 0
915.84 0
915.90 0
915.97 0
916.04 0
916.11 0
916.18 0
916.25 0
916.32 0
916.39 0
916.46 0
916.53 0
916.60 0
916.67 0
916.74 0
916.81 0
916.87 0
916.94 0
917.01 0
917.08 0
917.15 0
917.22 0
917.29 0
917.36 0
917.43 0
917.50 0
917.57 0
917.64 0
917.71 0
917.78 0
917.85 0
917.91 0
917.98 0
918.05 0
918.12 0
918.19 0
918.26 0
918.33 0
918.40 0
918.47 0
918.54 0
918.61 0
918.68 0
918.75 0
918.82 0
918.89 0
918.96 0
919.02 0
919.09 0
919.16 0
919.23 0
919.30 0
919.37 0
919.44 0
919.51 0
919.58 0
919.65 0
919.72 0
919.79 0
919.86 0
919.93 0
920.00 0
920.07 0
920.14 0
920.21 0
920.27 0
920.34 0
920.41 0
920.48 0
920.55 0
920.62 0
920.69 0
920.76 0
920.83 0
920.90 0
920.97 0
921.04 0
921.11 0
921.18 0
921.25 0
921.32 0
921.39 0
921.46 0
921.52 0
921.59 0
921.66 0
921.73 0
921.80 0
921.87 0
921.94 0
922.01 0
922.08 0
922.15 0
922.22 0
922.29 0
922.36 0
922.43 0
922.50 0
922.57 0
922.64 0
922.71 0
922.78 0
922.85 0
922.92 0
922.98 0
923.05 0
923.12 0
923.19 0
923.26 0
923.33 0
923.40 0
923.47 0
923.54 0
923.61 0
923.68 0
923.75 0
923.82 0
923.89 0
923.96 0
924.03 0
924.10 0
924.17 0
924.24 0
924.31 0
924.38 0
924.45 0
924.52 0
924.59 0
924.65 0
924.72 0
924.79 0
924.86 0
924.93 0
925.00 0
925.07 0
925.14 0
925.21 0
925.28 0
925.35 0
925.42 0
925.49 0
925.56 0
925.63 0
925.70 0
925.77 0
925.84 0
925.91 0
925.98 0
926.05 0
926.12 0
926.19 0
926.26 0
926.33 0
926.40 1
926.47 1
926.54 1
926.61 1
926.67 1
926.74 0
926.81 0
926.88 0
926.95 0
927.02 0
927.09 0
927.16 0
927.23 0
927.30 0
927.37 0
927.44 0
927.51 0
927.58 0
927.65 0
927.72 0
927.79 0
927.86 0
927.93 0
928.00 0
928.07 0
928.14 0
928.21 0
928.28 0
928.35 0
928.42 0
928.49 0
928.56 0
928.63 0
928.70 0
928.77 0
928.84 0
928.91 0
928.98 0
929.05 0
929.12 0
929.19 0
929.25 0
929.32 0
929.39 0
929.46 0
929.53 0
929.60 1
929.67 1
929.74 0
929.81 0
929.88 0
929.95 0
930.02 0
930.09 0
930.16 0
930.23 0
930.30 0
930.37 0
930.44 1
930.51 1
930.58 1
930.65 1
930.72 1
930.79 1
930.86 1
930.93 1
931.00 0
931.07 0
931.14 0
931.21 0
931.28 0
931.35 0
931.42 0
931.49 0
931.56 0
931.63 0
931.70 0
931.77 0
931.84 0
931.91 0
931.98 0
932.05 0
932.12 0
932.19 0
932.26 0
932.33 0
932.40 0
932.47 0
932.54 1
932.61 1
932.68 1
932.75 1
932.82 1
932.89 1
932.96 0
933.03 0
933.10 0
933.17 0
933.24 0
933.31 0
933.38 0
933.45 0
933.52 0
933.59 0
933.66 0
933.73 0
933.80 0
933.87 0
933.94 0
934.01 0
934.08 0
934.15 0
934.22 0
934.29 0
934.36 0
934.43 0
934.50 0
934.57 0
934.64 0
934.71 0
934.78 0
934.85 0
934.92 0
934.99 0
935.06 0
935.13 0
935.20 0
935.27 0
935.34 0
935.41 0
935.48 0
935.55 0
935.62 0
935.69 0
935.76 0
935.83 0
935.90 0
935.97 0
936.04 0
936.11 0
936.18 0
936.25 0
936.32 0
936.39 0
936.46 0
936.53 0
936.60 0
936.67 0
936.74 0
936.81 0
936.88 0
936.95 0
937.02 0
937.09 0
937.16 0
937.23 0
937.30 0
937.37 0
937.44 0
937.51 0
937.58 0
937.65 0
937.72 0
937.79 0
937.86 0
937.93 0
938.00 0
938.07 0
938.14 0
938.21 0
938.28 0
938.35 0
938.42 0
938.49 0
938.56 0
938.63 0
938.70 0
938.77 0
938.84 0
938.91 0
938.98 0
939.05 1
939.12 1
939.19 1
939.26 1
939.33 1
939.40 1
939.47 1
939.54 1
939.61 1
939.68 0
939.75 0
939.82 0
939.89 0
939.96 0
940.03 0
940.10 0
940.17 0
940.24 0
940.31 0
940.38 0
940.45 0
940.52 0
940.59 0
940.66 0
940.73 0
940.81 0
940.88 0
940.95 0
941.02 0
941.09 0
941.16 0
941.23 0
941.30 0
941.37 0
941.44 0
941.51 0
941.58 0
941.65 0
941.72 0
941.79 0
941.86 0
941.93 0
942.00 0
942.07 0
942.14 0
942.21 0
942.28 0
942.35 0
942.42 0
942.49 0
942.56 0
942.63 1
942.70 1
942.77 1
942.84 1
942.91 1
942.98 0
943.05 0
943.12 0
943.19 0
943.26 0
943.33 0
943.41 0
943.48 0
943.55 0
943.62 0
943.69 0
943.76 0
943.83 0
943.90 0
943.97 0
944.04 0
944.11 0
944.18 0
944.25 0
944.32 0
944.39 0
944.46 0
944.53 0
944.60 0
944.67 0
944.74 0
944.81 0
944.88 0
944.95 0
945.02 0
945.09 0
945.16 0
945.23 0
945.30 0
945.37 0
945.45 0
945.52 0
945.59 0
945.66 0
945.73 0
945.80 0
945.87 0
945.94 0
946.01 0
946.08 0
946.15 0
946.22 0
946.29 0
946.36 0
946.43 0
946.50 0
946.57 0
946.64 0
946.71 0
946.78 0
946.85 0
946.92 0
946.99 0
947.07 0
947.14 0
947.21 0
947.28 0
947.35 0
947.42 0
947.49 0
947.56 0
947.63 0
947.70 0
947.77 0
947.84 0
947.91 0
947.98 0
948.05 0
948.12 0
948.19 0
948.26 0
948.33 0
948.40 0
948.47 0
948.55 0
948.62 0
948.69 0
948.76 0
948.83 0
948.90 0
948.97 0
949.04 0
949.11 0
949.18 0
949.25 0
949.32 0
949.39 0
949.46 0
949.53 0
949.60 0
949.67 0
949.74 0
949.81 0
949.89 0
949.96 0
950.03 0
950.10 0
950.17 0
950.24 0
950.31 1
950.38 1
950.45 0
950.52 0
950.59 0
950.66 0
950.73 0
950.80 0
950.87 0
950.94 0
951.01 0
951.09 1
951.16 1
951.23 1
951.30 1
951.37 0
951.44 0
951.51 0
951.58 0
951.65 1
951.72 1
951.79 1
951.86 1
951.93 1
952.00 0
952.07 0
952.14 0
952.21 0
952.29 0
952.36 0
952.43 0
952.50 0
952.57 0
952.64 0
952.71 1
952.78 0
952.85 0
952.92 0
952.99 0
953.06 0
953.13 0
953.20 0
953.27 0
953.35 0
953.42 0
953.49 0
953.56 0
953.63 0
953.70 0
953.77 0
953.84 0
953.91 0
953.98 0
954.05 0
954.12 1
954.19 1
954.26 1
954.34 1
954.41 1
954.48 1
954.55 1
954.62 1
954.69 1
954.76 0
954.83 0
954.90 0
954.97 0
955.04 0
955.11 0
955.18 0
955.26 0
955.33 0
955.40 0
955.47 0
955.54 0
955.61 0
955.68 0
955.75 0
955.82 0
955.89 0
955.96 0
956.03 1
956.10 1
956.18 1
956.25 1
956.32 1
956.39 1
956.46 1
956.53 1
956.60 1
956.67 1
956.74 0
956.81 0
956.88 0
956.95 0
957.02 0
957.10 0
957.17 0
957.24 0
957.31 0
957.38 0
957.45 0
957.52 0
957.59 0
957.66 0
957.73 0
957.80 0
957.87 0
957.95 0
958.02 0
958.09 0
958.16 0
958.23 0
958.30 0
958.37 0
958.44 0
958.51 0
958.58 0
958.65 0
958.73 0
958.80 0
958.87 0
958.94 0
959.01 0
959.08 0
959.15 0
959.22 0
959.29 0
959.36 0
959.43 0
959.51 0
959.58 0
959.65 0
959.72 0
959.79 0
959.86 0
959.93 0
960.00 0
960.07 0
960.14 0
960.21 0
960.29 0
960.36 0
960.43 0
960.50 0
960.57 0
960.64 0
960.71 0
960.78 0
960.85 0
960.92 0
960.99 0
961.07 0
961.14 0
961.21 0
961.28 0
961.35 0
961.42 0
961.49 0
961.56 0
961.63 0
961.70 0
961.78 0
961.85 0
961.92 0
961.99 0
962.06 0
962.13 0
962.20 0
962.27 0
962.34 0
962.41 0
962.49 0
962.56 0
962.63 0
962.70 0
962.77 0
962.84 0
962.91 0
962.98 0
963.05 0
963.13 0
963.20 0
963.27 0
963.34 0
963.41 0
963.48 0
963.55 0
963.62 0
963.69 0
963.76 0
963.84 0
963.91 0
963.98 0
964.05 0
964.12 0
964.19 0
964.26 0
964.33 0
964.40 0
964.48 0
964.55 0
964.62 0
964.69 0
964.76 0
964.83 0
964.90 0
964.97 0
965.04 0
965.12 0
965.19 0
965.26 0
965.33 0
965.40 0
965.47 0
965.54 0
965.61 0
965.68 0
965.76 0
965.83 0
965.90 0
965.97 0
966.04 0
966.11 0
966.18 1
966.25 1
966.32 1
966.40 1
966.47 1
966.54 1
966.61 1
966.68 1
966.75 0
966.82 0
966.89 0
966.97 0
967.04 1
967.11 1
967.18 1
967.25 1
967.32 1
967.39 1
967.46 1
967.54 1
967.61 1
967.68 1
967.75 1
967.82 0
967.89 0
967.96 0
968.03 0
968.10 0
968.18 0
968.25 0
968.32 1
968.39 1
968.46 1
968.53 1
968.60 1
968.67 1
968.75 1
968.82 1
968.89 1
968.96 1
969.03 0
969.10 0
969.17 0
969.24 0
969.32 0
969.39 1
969.46 1
969.53 1
969.60 1
969.67 1
969.74 0
969.82 0
969.89 0
969.96 0
970.03 0
970.10 0
970.17 0
970.24 1
970.31 1
970.39 1
970.46 1
970.53 1
970.60 1
970.67 1
970.74 1
970.81 1
970.88 0
970.96 0
971.03 0
971.10 0
971.17 0
971.24 0
971.31 0
971.38 0
971.46 0
971.53 0
971.60 0
971.67 0
971.74 0
971.81 0
971.88 0
971.96 0
972.03 0
972.10 0
972.17 0
972.24 1
972.31 1
972.38 0
972.45 0
972.53 0
972.60 0
972.67 0
972.74 0
972.81 0
972.88 0
972.95 0
973.03 0
973.10 0
973.17 0
973.24 0
973.31 0
973.38 0
973.45 0
973.53 0
973.60 0
973.67 0
973.74 0
973.81 0
973.88 0
973.95 0
974.03 0
974.10 0
974.17 0
974.24 1
974.31 1
974.38 1
974.45 1
974.53 1
974.60 1
974.67 1
974.74 1
974.81 1
974.88 1
974.96 1
975.03 1
975.10 0
975.17 0
975.24 0
975.31 0
975.38 0
975.46 0
975.53 0
975.60 0
975.67 0
975.74 0
975.81 0
975.88 0
975.96 0
976.03 0
976.10 0
976.17 0
976.24 0
976.31 0
976.39 0
976.46 0
976.53 0
976.60 0
976.67 0
976.74 0
976.81 0
976.89 0
976.96 0
977.03 0
977.10 0
977.17 0
977.24 1
977.32 1
977.39 1
977.46 1
977.53 1
977.60 1
977.67 0
977.74 0
977.82 0
977.89 0
977.96 0
978.03 1
978.10 1
978.17 1
978.25 1
978.32 1
978.39 1
978.46 1
978.53 0
978.60 0
978.68 0
978.75 0
978.82 0
978.89 0
978.96 0
979.03 0
979.11 0
979.18 0
979.25 0
979.32 0
979.39 0
979.46 0
979.54 0
979.61 0
979.68 1
979.75 1
979.82 1
979.89 1
979.97 0
980.04 0
980.11 0
980.18 0
980.25 0
980.32 0
980.40 0
980.47 0
980.54 0
980.61 0
980.68 0
980.75 0
980.83 0
980.90 0
980.97 0
981.04 0
981.11 0
981.18 0
981.26 0
981.33 0
981.40 0
981.47 0
981.54 0
981.61 0
981.69 0
981.76 0
981.83 0
981.90 0
981.97 0
982.04 0
982.12 0
982.19 0
982.26 0
982.33 0
982.40 0
982.48 0
982.55 0
982.62 0
982.69 0
982.76 0
982.83 0
982.91 0
982.98 0
983.05 0
983.12 0
983.19 0
983.26 0
983.34 0
983.41 0
983.48 0
983.55 0
983.62 0
983.70 0
983.77 0
983.84 0
983.91 1
983.98 1
984.05 0
984.13 0
984.20 0
984.27 0
984.34 0
984.41 0
984.49 0
984.56 0
984.63 0
984.70 0
984.77 0
984.84 0
984.92 0
984.99 0
985.06 1
985.13 1
985.20 1
985.28 1
985.35 1
985.42 1
985.49 1
985.56 1
985.64 0
985.71 0
985.78 0
985.85 0
985.92 0
985.99 0
986.07 0
986.14 0
986.21 0
986.28 0
986.35 0
986.43 0
986.50 0
986.57 0
986.64 0
986.71 0
986.79 0
986.86 0
986.93 0
987.00 1
987.07 1
987.15 1
987.22 1
987.29 1
987.36 1
987.43 2
987.50 2
987.58 2
987.65 1
987.72 1
987.79 1
987.86 1
987.94 1
988.01 1
988.08 1
988.15 1
988.22 0
988.30 0
988.37 0
988.44 0
988.51 0
988.58 0
988.66 0
988.73 0
988.80 0
988.87 0
988.94 1
989.02 1
989.09 1
989.16 1
989.23 1
989.30 1
989.38 1
989.45 1
989.52 1
989.59 1
989.66 0
989.74 0
989.81 0
989.88 0
989.95 0
990.02 0
990.10 0
990.17 0
990.24 0
990.31 0
990.38 0
990.46 0
990.53 0
990.60 0
990.67 0
990.74 0
990.82 0
990.89 0
990.96 0
991.03 0
991.11 0
991.18 0
991.25 0
991.32 0
991.39 0
991.47 0
991.54 0
991.61 0
991.68 0
991.75 0
991.83 0
991.90 0
991.97 0
992.04 0
992.11 0
992.19 0
992.26 0
992.33 0
992.40 0
992.48 0
992.55 0
992.62 0
992.69 0
992.76 0
992.84 0
992.91 0
992.98 0
993.05 0
993.12 0
993.20 0
993.27 0
993.34 0
993.41 0
993.48 0
993.56 0
993.63 0
993.70 0
993.77 0
993.85 0
993.92 0
993.99 0
994.06 0
994.13 0
994.21 0
994.28 0
994.35 0
994.42 1
994.50 1
994.57 1
994.64 0
994.71 0
994.78 0
994.86 0
994.93 0
995.00 0
995.07 0
995.15 0
995.22 0
995.29 1
995.36 1
995.43 1
995.51 0
995.58 0
995.65 0
995.72 0
995.80 0
995.87 0
995.94 0
996.01 0
996.08 0
996.16 0
996.23 0
996.30 1
996.37 1
996.45 1
996.52 1
996.59 0
996.66 0
996.73 0
996.81 0
996.88 0
996.95 0
997.02 0
997.10 0
997.17 0
997.24 0
997.31 1
997.39 1
997.46 1
997.53 1
997.60 1
997.67 1
997.75 1
997.82 1
997.89 1
997.96 0
998.04 0
998.11 0
998.18 0
998.25 0
998.33 0
998.40 0
998.47 0
998.54 0
998.61 0
998.69 0
998.76 0
998.83 0
998.90 0
998.98 0
999.05 0
999.12 0
999.19 0
999.27 1
999.34 1
999.41 1
999.48 1
999.56 1
999.63 1
999.70 1
999.77 1
999.85 1
999.92 1
999.99 1
1000.06 1
1000.13 0
1000.21 0
1000.28 1
1000.35 1
1000.42 1
1000.50 2
1000.57 2
1000.64 2
1000.71 3
1000.79 2
1000.86 2
1000.93 2
1001.00 2
1001.08 1
1001.15 1
1001.22 1
1001.29 1
1001.37 1
1001.44 1
1001.51 1
1001.58 1
1001.66 1
1001.73 1
1001.80 1
1001.87 1
1001.95 1
1002.02 2
1002.09 2
1002.16 2
1002.24 2
1002.31 2
1002.38 2
1002.45 2
1002.53 2
1002.60 2
1002.67 3
1002.74 3
1002.82 3
1002.89 3
1002.96 3
1003.03 3
1003.11 3
1003.18 3
1003.25 3
1003.32 3
1003.40 3
1003.47 3
1003.54 3
1003.61 3
1003.69 4
1003.76 4
1003.83 5
1003.90 5
1003.98 6
1004.05 6
1004.12 6
1004.19 6
1004.27 5
1004.34 5
1004.41 5
1004.48 5
1004.56 6
1004.63 6
1004.70 6
1004.77 6
1004.85 5
1004.92 5
1004.99 5
1005.06 5
1005.14 5
1005.21 5
1005.28 6
1005.35 7
1005.43 7
1005.50 7
1005.57 7
1005.64 7
1005.72 7
1005.79 6
1005.86 6
1005.94 5
1006.01 5
1006.08 5
1006.15 4
1006.23 4
1006.30 4
1006.37 4
1006.44 4
1006.52 4
1006.59 5
1006.66 5
1006.73 6
1006.81 6
1006.88 6
1006.95 6
1007.02 6
1007.10 6
1007.17 6
1007.24 6
1007.32 5
1007.39 5
1007.46 5
1007.53 5
1007.61 5
1007.68 4
1007.75 4
1007.82 3
1007.90 3
1007.97 2
1008.04 2
1008.11 2
1008.19 1
1008.26 1
1008.33 1
1008.41 1
1008.48 1
1008.55 1
1008.62 2
1008.70 2
1008.77 2
1008.84 3
1008.91 3
1008.99 3
1009.06 3
1009.13 2
1009.21 2
1009.28 2
1009.35 2
1009.42 3
1009.50 3
1009.57 4
1009.64 4
1009.71 4
1009.79 4
1009.86 4
1009.93 4
1010.01 3
1010.08 3
1010.15 2
1010.22 2
1010.30 2
1010.37 2
1010.44 1
1010.51 1
1010.59 1
1010.66 1
1010.73 1
1010.81 1
1010.88 1
1010.95 1
1011.02 1
1011.10 1
1011.17 2
1011.24 2
1011.32 2
1011.39 2
1011.46 1
1011.53 1
1011.61 0
1011.68 0
1011.75 0
1011.83 0
1011.90 0
1011.97 0
1012.04 0
1012.12 0
1012.19 0
1012.26 1
1012.34 1
1012.41 1
1012.48 1
1012.55 1
1012.63 1
1012.70 1
1012.77 1
1012.85 1
1012.92 1
1012.99 1
1013.06 1
1013.14 1
1013.21 1
1013.28 1
1013.36 1
1013.43 1
1013.50 1
1013.57 0
1013.65 0
1013.72 0
1013.79 0
1013.87 0
1013.94 0
1014.01 0
1014.08 0
1014.16 0
1014.23 0
1014.30 0
1014.38 0
1014.45 0
1014.52 0
1014.59 0
1014.67 0
1014.74 0
1014.81 0
1014.89 1
1014.96 1
1015.03 0
1015.11 0
1015.18 1
1015.25 1
1015.32 1
1015.40 1
1015.47 1
1015.54 2
1015.62 2
1015.69 2
1015.76 2
1015.83 2
1015.91 1
1015.98 1
1016.05 1
1016.13 1
1016.20 1
1016.27 1
1016.35 1
1016.42 1
1016.49 1
1016.56 1
1016.64 1
1016.71 1
1016.78 1
1016.86 2
1016.93 2
1017.00 2
1017.08 2
1017.15 2
1017.22 2
1017.29 2
1017.37 2
1017.44 2
1017.51 3
1017.59 3
1017.66 4
1017.73 5
1017.81 6
1017.88 6
1017.95 7
1018.02 7
1018.10 7
1018.17 7
1018.24 7
1018.32 6
1018.39 6
1018.46 6
1018.54 5
1018.61 5
1018.68 5
1018.76 4
1018.83 4
1018.90 3
1018.97 3
1019.05 3
1019.12 3
1019.19 4
1019.27 4
1019.34 5
1019.41 5
1019.49 5
1019.56 5
1019.63 5
1019.71 4
1019.78 4
1019.85 3
1019.92 3
1020.00 2
1020.07 2
1020.14 2
1020.22 2
1020.29 2
1020.36 2
1020.44 2
1020.51 2
1020.58 2
1020.66 2
1020.73 2
1020.80 2
1020.88 2
1020.95 2
1021.02 1
1021.10 1
1021.17 1
1021.24 2
1021.31 2
1021.39 2
1021.46 1
1021.53 1
1021.61 1
1021.68 1
1021.75 1
1021.83 1
1021.90 1
1021.97 2
1022.05 2
1022.12 2
1022.19 2
1022.27 2
1022.34 2
1022.41 2
1022.49 1
1022.56 1
1022.63 1
1022.71 1
1022.78 0
1022.85 1
1022.92 1
1023.00 1
1023.07 0
1023.14 0
1023.22 0
1023.29 0
1023.36 0
1023.44 1
1023.51 1
1023.58 2
1023.66 2
1023.73 3
1023.80 3
1023.88 3
1023.95 3
1024.02 2
1024.10 2
1024.17 1
1024.24 1
1024.32 1
1024.39 1
1024.46 2
1024.54 2
1024.61 2
1024.68 2
1024.76 2
1024.83 2
1024.90 2
1024.98 2
1025.05 2
1025.12 2
1025.20 2
1025.27 2
1025.34 2
1025.42 2
1025.49 2
1025.56 1
1025.64 1
1025.71 1
1025.78 0
1025.86 0
1025.93 0
1026.00 0
1026.08 0
1026.15 0
1026.22 0
1026.30 0
1026.37 0
1026.44 0
1026.52 0
1026.59 0
1026.66 0
1026.74 0
1026.81 0
1026.88 0
1026.96 0
1027.03 0
1027.10 0
1027.18 0
1027.25 0
1027.32 0
1027.40 1
1027.47 1
1027.54 2
1027.62 3
1027.69 3
1027.76 4
1027.84 4
1027.91 4
1027.98 4
1028.06 4
1028.13 4
1028.20 3
1028.28 3
1028.35 3
1028.42 2
1028.50 2
1028.57 2
1028.64 1
1028.72 1
1028.79 1
1028.86 0
1028.94 1
1029.01 1
1029.08 1
1029.16 1
1029.23 2
1029.31 2
1029.38 2
1029.45 1
1029.53 1
1029.60 1
1029.67 1
1029.75 1
1029.82 1
1029.89 1
1029.97 1
1030.04 0
1030.11 0
1030.19 0
1030.26 0
1030.33 0
1030.41 0
1030.48 0
1030.55 0
1030.63 0
1030.70 0
1030.77 0
1030.85 0
1030.92 0
1031.00 1
1031.07 1
1031.14 2
1031.22 2
1031.29 2
1031.36 3
1031.44 3
1031.51 2
1031.58 2
1031.66 2
1031.73 2
1031.80 2
1031.88 2
1031.95 1
1032.02 1
1032.10 1
1032.17 1
1032.25 1
1032.32 1
1032.39 1
1032.47 1
1032.54 0
1032.61 0
1032.69 1
1032.76 1
1032.83 1
1032.91 1
1032.98 1
1033.05 1
1033.13 1
1033.20 1
1033.28 1
1033.35 1
1033.42 1
1033.50 1
1033.57 1
1033.64 1
1033.72 1
1033.79 1
1033.86 1
1033.94 1
1034.01 2
1034.09 2
1034.16 2
1034.23 2
1034.31 2
1034.38 1
1034.45 1
1034.53 1
1034.60 0
1034.67 0
1034.75 0
1034.82 0
1034.90 0
1034.97 0
1035.04 0
1035.12 0
1035.19 1
1035.26 1
1035.34 2
1035.41 2
1035.48 3
1035.56 3
1035.63 3
1035.71 3
1035.78 3
1035.85 3
1035.93 3
1036.00 3
1036.07 3
1036.15 2
1036.22 2
1036.29 2
1036.37 2
1036.44 2
1036.52 2
1036.59 1
1036.66 1
1036.74 1
1036.81 1
1036.88 0
1036.96 0
1037.03 0
1037.11 0
1037.18 0
1037.25 0
1037.33 0
1037.40 0
1037.47 1
1037.55 1
1037.62 1
1037.70 1
1037.77 2
1037.84 2
1037.92 1
1037.99 1
1038.06 1
1038.14 1
1038.21 1
1038.29 1
1038.36 1
1038.43 1
1038.51 1
1038.58 2
1038.65 2
1038.73 1
1038.80 1
1038.88 1
1038.95 0
1039.02 0
1039.10 0
1039.17 0
1039.24 0
1039.32 1
1039.39 1
1039.47 1
1039.54 1
1039.61 1
1039.69 1
1039.76 1
1039.84 1
1039.91 1
1039.98 1
1040.06 2
1040.13 2
1040.20 2
1040.28 2
1040.35 2
1040.43 2
1040.50 2
1040.57 2
1040.65 2
1040.72 2
1040.80 2
1040.87 2
1040.94 2
1041.02 2
1041.09 2
1041.16 3
1041.24 3
1041.31 3
1041.39 3
1041.46 4
1041.53 4
1041.61 4
1041.68 5
1041.76 5
1041.83 6
1041.90 6
1041.98 6
1042.05 5
1042.13 4
1042.20 4
1042.27 4
1042.35 3
1042.42 4
1042.49 4
1042.57 4
1042.64 5
1042.72 5
1042.79 6
1042.86 6
1042.94 7
1043.01 7
1043.09 8
1043.16 9
1043.23 10
1043.31 10
1043.38 11
1043.46 12
1043.53 12
1043.60 13
1043.68 14
1043.75 14
1043.83 15
1043.90 17
1043.97 18
1044.05 20
1044.12 22
1044.20 23
1044.27 24
1044.34 24
1044.42 24
1044.49 24
1044.57 23
1044.64 22
1044.71 22
1044.79 22
1044.86 22
1044.94 22
1045.01 22
1045.08 22
1045.16 22
1045.23 22
1045.31 21
1045.38 21
1045.45 20
1045.53 20
1045.60 19
1045.68 19
1045.75 19
1045.82 18
1045.90 18
1045.97 18
1046.05 17
1046.12 17
1046.19 17
1046.27 17
1046.34 17
1046.42 17
1046.49 18
1046.56 18
1046.64 19
1046.71 19
1046.79 19
1046.86 19
1046.93 18
1047.01 18
1047.08 17
1047.16 16
1047.23 16
1047.31 15
1047.38 14
1047.45 13
1047.53 12
1047.60 11
1047.68 10
1047.75 10
1047.82 9
1047.90 9
1047.97 9
1048.05 8
1048.12 8
1048.19 7
1048.27 7
1048.34 6
1048.42 6
1048.49 5
1048.57 5
1048.64 6
1048.71 6
1048.79 7
1048.86 8
1048.94 8
1049.01 7
1049.08 7
1049.16 6
1049.23 5
1049.31 4
1049.38 3
1049.46 3
1049.53 2
1049.60 2
1049.68 2
1049.75 2
1049.83 1
1049.90 1
1049.97 0
1050.05 0
1050.12 0
1050.20 0
1050.27 0
1050.35 0
1050.42 0
1050.49 0
1050.57 0
1050.64 1
1050.72 2
1050.79 3
1050.86 4
1050.94 4
1051.01 4
1051.09 3
1051.16 3
1051.24 2
1051.31 1
1051.38 1
1051.46 0
1051.53 1
1051.61 1
1051.68 2
1051.76 2
1051.83 3
1051.90 4
1051.98 4
1052.05 4
1052.13 4
1052.20 4
1052.28 4
1052.35 4
1052.42 3
1052.50 3
1052.57 3
1052.65 3
1052.72 3
1052.80 2
1052.87 2
1052.94 2
1053.02 2
1053.09 2
1053.17 2
1053.24 3
1053.32 3
1053.39 3
1053.46 4
1053.54 4
1053.61 4
1053.69 4
1053.76 4
1053.84 4
1053.91 4
1053.98 3
1054.06 3
1054.13 2
1054.21 2
1054.28 2
1054.36 2
1054.43 2
1054.50 2
1054.58 1
1054.65 1
1054.73 1
1054.80 0
1054.88 0
1054.95 0
1055.02 0
1055.10 0
1055.17 0
1055.25 0
1055.32 0
1055.40 0
1055.47 0
1055.55 0
1055.62 1
1055.69 1
1055.77 1
1055.84 1
1055.92 2
1055.99 2
1056.07 2
1056.14 3
1056.22 3
1056.29 3
1056.36 2
1056.44 2
1056.51 1
1056.59 1
1056.66 0
1056.74 0
1056.81 0
1056.88 0
1056.96 0
1057.03 0
1057.11 1
1057.18 2
1057.26 3
1057.33 3
1057.41 3
1057.48 4
1057.55 4
1057.63 4
1057.70 4
1057.78 4
1057.85 4
1057.93 4
1058.00 4
1058.08 4
1058.15 4
1058.23 4
1058.30 4
1058.37 4
1058.45 4
1058.52 4
1058.60 5
1058.67 5
1058.75 6
1058.82 6
1058.90 6
1058.97 7
1059.04 7
1059.12 7
1059.19 7
1059.27 7
1059.34 7
1059.42 7
1059.49 7
1059.57 8
1059.64 8
1059.72 8
1059.79 9
1059.86 9
1059.94 9
1060.01 9
1060.09 9
1060.16 10
1060.24 10
1060.31 10
1060.39 10
1060.46 10
1060.54 11
1060.61 11
1060.68 11
1060.76 11
1060.83 11
1060.91 12
1060.98 12
1061.06 12
1061.13 12
1061.21 11
1061.28 11
1061.36 10
1061.43 9
1061.50 9
1061.58 8
1061.65 7
1061.73 7
1061.80 7
1061.88 7
1061.95 8
1062.03 9
1062.10 11
1062.18 12
1062.25 14
1062.33 15
1062.40 15
1062.47 15
1062.55 15
1062.62 14
1062.70 13
1062.77 12
1062.85 11
1062.92 10
1063.00 9
1063.07 7
1063.15 6
1063.22 5
1063.30 5
1063.37 4
1063.44 5
1063.52 5
1063.59 6
1063.67 7
1063.74 8
1063.82 9
1063.89 10
1063.97 10
1064.04 10
1064.12 11
1064.19 11
1064.27 11
1064.34 12
1064.42 13
1064.49 13
1064.57 14
1064.64 15
1064.71 15
1064.79 15
1064.86 15
1064.94 15
1065.01 14
1065.09 14
1065.16 13
1065.24 12
1065.31 12
1065.39 11
1065.46 10
1065.54 10
1065.61 10
1065.69 10
1065.76 10
1065.84 10
1065.91 11
1065.98 11
1066.06 12
1066.13 12
1066.21 12
1066.28 11
1066.36 11
1066.43 10
1066.51 9
1066.58 7
1066.66 6
1066.73 5
1066.81 4
1066.88 3
1066.96 3
1067.03 3
1067.11 4
1067.18 4
1067.26 5
1067.33 5
1067.41 5
1067.48 4
1067.56 4
1067.63 4
1067.70 4
1067.78 4
1067.85 4
1067.93 4
1068.00 5
1068.08 5
1068.15 4
1068.23 4
1068.30 3
1068.38 3
1068.45 2
1068.53 2
1068.60 2
1068.68 3
1068.75 5
1068.83 6
1068.90 8
1068.98 9
1069.05 9
1069.13 9
1069.20 8
1069.28 7
1069.35 6
1069.43 4
1069.50 3
1069.58 2
1069.65 2
1069.73 2
1069.80 2
1069.88 2
1069.95 2
1070.03 2
1070.10 2
1070.17 2
1070.25 2
1070.32 2
1070.40 3
1070.47 3
1070.55 4
1070.62 4
1070.70 4
1070.77 4
1070.85 3
1070.92 2
1071.00 2
1071.07 2
1071.15 2
1071.22 2
1071.30 2
1071.37 2
1071.45 2
1071.52 2
1071.60 1
1071.67 0
1071.75 0
1071.82 0
1071.90 0
1071.97 0
1072.05 0
1072.12 1
1072.20 3
1072.27 4
1072.35 5
1072.42 6
1072.50 6
1072.57 7
1072.65 7
1072.72 7
1072.80 7
1072.87 7
1072.95 8
1073.02 8
1073.10 8
1073.17 7
1073.25 7
1073.32 6
1073.40 5
1073.47 4
1073.55 3
1073.62 3
1073.70 3
1073.77 3
1073.85 3
1073.92 3
1074.00 4
1074.07 4
1074.15 4
1074.22 3
1074.30 3
1074.37 3
1074.45 2
1074.52 2
1074.60 1
1074.67 1
1074.75 0
1074.82 0
1074.90 0
1074.97 0
1075.05 0
1075.12 0
1075.20 0
1075.27 0
1075.35 0
1075.42 0
1075.50 0
1075.57 1
1075.65 1
1075.72 2
1075.80 2
1075.87 3
1075.95 3
1076.02 2
1076.10 2
1076.18 2
1076.25 2
1076.33 3
1076.40 4
1076.48 5
1076.55 6
1076.63 8
1076.70 8
1076.78 9
1076.85 8
1076.93 7
1077.00 6
1077.08 5
1077.15 5
1077.23 5
1077.30 6
1077.38 7
1077.45 8
1077.53 8
1077.60 9
1077.68 8
1077.75 8
1077.83 7
1077.90 7
1077.98 6
1078.05 6
1078.13 5
1078.20 5
1078.28 5
1078.35 5
1078.43 5
1078.50 5
1078.58 5
1078.66 4
1078.73 4
1078.81 4
1078.88 3
1078.96 3
1079.03 2
1079.11 1
1079.18 1
1079.26 0
1079.33 0
1079.41 0
1079.48 0
1079.56 0
1079.63 0
1079.71 0
1079.78 0
1079.86 0
1079.93 0
1080.01 0
1080.08 1
1080.16 2
1080.23 3
1080.31 3
1080.39 3
1080.46 3
1080.54 3
1080.61 2
1080.69 2
1080.76 2
1080.84 1
1080.91 1
1080.99 1
1081.06 1
1081.14 0
1081.21 0
1081.29 0
1081.36 0
1081.44 0
1081.51 0
1081.59 0
1081.66 1
1081.74 1
1081.82 2
1081.89 2
1081.97 3
1082.04 3
1082.12 3
1082.19 3
1082.27 4
1082.34 4
1082.42 4
1082.49 4
1082.57 4
1082.64 5
1082.72 5
1082.79 6
1082.87 6
1082.95 7
1083.02 7
1083.10 8
1083.17 8
1083.25 9
1083.32 9
1083.40 9
1083.47 9
1083.55 9
1083.62 8
1083.70 8
1083.77 7
1083.85 6
1083.93 6
1084.00 5
1084.08 5
1084.15 5
1084.23 5
1084.30 5
1084.38 5
1084.45 5
1084.53 4
1084.60 3
1084.68 2
1084.75 1
1084.83 1
1084.91 1
1084.98 2
1085.06 3
1085.13 5
1085.21 7
1085.28 10
1085.36 11
1085.43 12
1085.51 13
1085.58 12
1085.66 11
1085.73 10
1085.81 8
1085.89 7
1085.96 6
1086.04 6
1086.11 7
1086.19 8
1086.26 8
1086.34 9
1086.41 10
1086.49 10
1086.56 9
1086.64 9
1086.72 8
1086.79 8
1086.87 8
1086.94 8
1087.02 8
1087.09 9
1087.17 9
1087.24 9
1087.32 10
1087.40 10
1087.47 11
1087.55 12
1087.62 12
1087.70 13
1087.77 13
1087.85 13
1087.92 12
1088.00 11
1088.07 10
1088.15 9
1088.23 8
1088.30 7
1088.38 7
1088.45 6
1088.53 5
1088.60 4
1088.68 3
1088.75 2
1088.83 1
1088.91 0
1088.98 0
1089.06 0
1089.13 0
1089.21 0
1089.28 1
1089.36 2
1089.43 3
1089.51 5
1089.59 6
1089.66 7
1089.74 7
1089.81 7
1089.89 7
1089.96 6
1090.04 5
1090.11 3
1090.19 2
1090.27 1
1090.34 0
1090.42 0
1090.49 0
1090.57 1
1090.64 3
1090.72 5
1090.80 7
1090.87 8
1090.95 10
1091.02 11
1091.10 11
1091.17 12
1091.25 12
1091.32 12
1091.40 12
1091.48 13
1091.55 13
1091.63 12
1091.70 12
1091.78 11
1091.85 10
1091.93 9
1092.01 8
1092.08 8
1092.16 9
1092.23 9
1092.31 10
1092.38 10
1092.46 11
1092.54 11
1092.61 11
1092.69 11
1092.76 11
1092.84 11
1092.91 11
1092.99 11
1093.06 11
1093.14 11
1093.22 10
1093.29 10
1093.37 10
1093.44 10
1093.52 10
1093.59 10
1093.67 10
1093.75 11
1093.82 11
1093.90 11
1093.97 10
1094.05 9
1094.12 8
1094.20 7
1094.28 7
1094.35 6
1094.43 5
1094.50 5
1094.58 5
1094.66 5
1094.73 5
1094.81 5
1094.88 5
1094.96 5
1095.03 5
1095.11 5
1095.19 5
1095.26 6
1095.34 6
1095.41 5
1095.49 5
1095.56 5
1095.64 5
1095.72 4
1095.79 4
1095.87 4
1095.94 4
1096.02 3
1096.09 3
1096.17 3
1096.25 3
1096.32 4
1096.40 5
1096.47 6
1096.55 7
1096.63 8
1096.70 9
1096.78 10
1096.85 11
1096.93 12
1097.00 13
1097.08 14
1097.16 16
1097.23 17
1097.31 18
1097.38 18
1097.46 18
1097.54 16
1097.61 15
1097.69 12
1097.76 10
1097.84 8
1097.91 7
1097.99 7
1098.07 6
1098.14 7
1098.22 7
1098.29 7
1098.37 8
1098.45 8
1098.52 8
1098.60 9
1098.67 9
1098.75 10
1098.83 11
1098.90 11
1098.98 11
1099.05 11
1099.13 11
1099.20 10
1099.28 10
1099.36 9
1099.43 9
1099.51 8
1099.58 8
1099.66 8
1099.74 8
1099.81 7
1099.89 7
1099.96 6
1100.04 6
1100.12 5
1100.19 5
1100.27 4
1100.34 4
1100.42 3
1100.50 3
1100.57 3
1100.65 4
1100.72 4
1100.80 5
1100.88 6
1100.95 7
1101.03 8
1101.10 9
1101.18 9
1101.26 10
1101.33 11
1101.41 12
1101.48 12
1101.56 12
1101.64 11
1101.71 10
1101.79 9
1101.86 8
1101.94 7
1102.02 6
1102.09 5
1102.17 4
1102.24 4
1102.32 2
1102.40 1
1102.47 0
1102.55 0
1102.62 0
1102.70 0
1102.78 0
1102.85 1
1102.93 2
1103.00 3
1103.08 3
1103.16 3
1103.23 2
1103.31 1
1103.38 0
1103.46 0
1103.54 0
1103.61 0
1103.69 0
1103.76 0
1103.84 0
1103.92 0
1103.99 0
1104.07 0
1104.14 1
1104.22 2
1104.30 3
1104.37 4
1104.45 5
1104.52 6
1104.60 7
1104.68 8
1104.75 8
1104.83 8
1104.91 7
1104.98 6
1105.06 5
1105.13 4
1105.21 4
1105.29 4
1105.36 4
1105.44 4
1105.51 4
1105.59 5
1105.67 5
1105.74 5
1105.82 6
1105.89 6
1105.97 7
1106.05 8
1106.12 9
1106.20 9
1106.28 8
1106.35 8
1106.43 6
1106.50 5
1106.58 3
1106.66 2
1106.73 1
1106.81 1
1106.88 1
1106.96 2
1107.04 3
1107.11 4
1107.19 6
1107.27 7
1107.34 9
1107.42 10
1107.49 11
1107.57 12
1107.65 13
1107.72 13
1107.80 13
1107.88 13
1107.95 13
1108.03 13
1108.10 12
1108.18 12
1108.26 13
1108.33 14
1108.41 15
1108.48 17
1108.56 18
1108.64 19
1108.71 19
1108.79 19
1108.87 18
1108.94 17
1109.02 16
1109.09 16
1109.17 16
1109.25 16
1109.32 16
1109.40 15
1109.48 15
1109.55 14
1109.63 13
1109.70 12
1109.78 11
1109.86 10
1109.93 10
1110.01 10
1110.09 11
1110.16 11
1110.24 13
1110.32 14
1110.39 15
1110.47 15
1110.54 16
1110.62 15
1110.70 15
1110.77 15
1110.85 15
1110.93 15
1111.00 15
1111.08 16
1111.15 16
1111.23 17
1111.31 16
1111.38 15
1111.46 14
1111.54 11
1111.61 9
1111.69 6
1111.77 4
1111.84 2
1111.92 1
1111.99 0
1112.07 0
1112.15 0
1112.22 0
1112.30 0
1112.38 0
1112.45 0
1112.53 0
1112.61 0
1112.68 1
1112.76 2
1112.83 4
1112.91 5
1112.99 6
1113.06 7
1113.14 7
1113.22 7
1113.29 7
1113.37 7
1113.45 8
1113.52 9
1113.60 10
1113.67 11
1113.75 12
1113.83 13
1113.90 12
1113.98 11
1114.06 8
1114.13 6
1114.21 4
1114.29 3
1114.36 3
1114.44 3
1114.52 4
1114.59 5
1114.67 6
1114.74 6
1114.82 6
1114.90 6
1114.97 5
1115.05 4
1115.13 3
1115.20 2
1115.28 1
1115.36 0
1115.43 0
1115.51 0
1115.59 0
1115.66 0
1115.74 0
1115.81 0
1115.89 0
1115.97 0
1116.04 1
1116.12 2
1116.20 3
1116.27 4
1116.35 4
1116.43 5
1116.50 5
1116.58 6
1116.66 7
1116.73 9
1116.81 10
1116.89 11
1116.96 12
1117.04 12
1117.12 12
1117.19 11
1117.27 11
1117.35 11
1117.42 11
1117.50 11
1117.57 12
1117.65 13
1117.73 13
1117.80 14
1117.88 14
1117.96 14
1118.03 13
1118.11 11
1118.19 10
1118.26 9
1118.34 8
1118.42 7
1118.49 7
1118.57 7
1118.65 7
1118.72 9
1118.80 10
1118.88 12
1118.95 15
1119.03 16
1119.11 18
1119.18 18
1119.26 18
1119.34 17
1119.41 15
1119.49 13
1119.57 10
1119.64 8
1119.72 6
1119.80 5
1119.87 4
1119.95 4
1120.03 4
1120.10 6
1120.18 7
1120.26 9
1120.33 11
1120.41 13
1120.49 15
1120.56 17
1120.64 18
1120.71 20
1120.79 22
1120.87 24
1120.94 25
1121.02 27
1121.10 27
1121.17 27
1121.25 27
1121.33 25
1121.40 24
1121.48 24
1121.56 24
1121.63 24
1121.71 25
1121.79 25
1121.86 25
1121.94 24
1122.02 23
1122.10 22
1122.17 21
1122.25 21
1122.33 22
1122.40 23
1122.48 24
1122.56 24
1122.63 24
1122.71 23
1122.79 21
1122.86 18
1122.94 15
1123.02 12
1123.09 10
1123.17 7
1123.25 6
1123.32 5
1123.40 6
1123.48 7
1123.55 8
1123.63 10
1123.71 11
1123.78 11
1123.86 11
1123.94 11
1124.01 10
1124.09 9
1124.17 8
1124.24 7
1124.32 6
1124.40 6
1124.47 5
1124.55 5
1124.63 4
1124.70 5
1124.78 5
1124.86 6
1124.93 6
1125.01 6
1125.09 6
1125.16 6
1125.24 6
1125.32 6
1125.40 7
1125.47 8
1125.55 9
1125.63 11
1125.70 12
1125.78 12
1125.86 12
1125.93 11
1126.01 10
1126.09 8
1126.16 6
1126.24 5
1126.32 3
1126.39 1
1126.47 0
1126.55 0
1126.62 0
1126.70 0
1126.78 1
1126.86 1
1126.93 2
1127.01 3
1127.09 4
1127.16 4
1127.24 4
1127.32 3
1127.39 3
1127.47 2
1127.55 1
1127.62 0
1127.70 0
1127.78 1
1127.85 2
1127.93 4
1128.01 6
1128.09 9
1128.16 11
1128.24 12
1128.32 13
1128.39 13
1128.47 12
1128.55 11
1128.62 10
1128.70 9
1128.78 8
1128.85 7
1128.93 6
1129.01 4
1129.09 4
1129.16 4
1129.24 4
1129.32 6
1129.39 7
1129.47 9
1129.55 9
1129.62 9
1129.70 7
1129.78 6
1129.85 4
1129.93 2
1130.01 0
1130.09 0
1130.16 0
1130.24 0
1130.32 0
1130.39 0
1130.47 0
1130.55 0
1130.62 0
1130.70 2
1130.78 5
1130.86 7
1130.93 9
1131.01 10
1131.09 9
1131.16 8
1131.24 6
1131.32 5
1131.39 3
1131.47 2
1131.55 1
1131.63 1
1131.70 1
1131.78 2
1131.86 3
1131.93 6
1132.01 8
1132.09 11
1132.16 13
1132.24 14
1132.32 14
1132.40 13
1132.47 10
1132.55 7
1132.63 5
1132.70 3
1132.78 2
1132.86 2
1132.94 4
1133.01 6
1133.09 8
1133.17 9
1133.24 10
1133.32 9
1133.40 8
1133.47 6
1133.55 4
1133.63 3
1133.71 3
1133.78 4
1133.86 5
1133.94 6
1134.01 7
1134.09 9
1134.17 9
1134.25 10
1134.32 10
1134.40 11
1134.48 11
1134.55 11
1134.63 11
1134.71 10
1134.79 10
1134.86 8
1134.94 7
1135.02 6
1135.09 5
1135.17 4
1135.25 4
1135.33 5
1135.40 5
1135.48 5
1135.56 5
1135.63 5
1135.71 5
1135.79 6
1135.87 6
1135.94 7
1136.02 8
1136.10 9
1136.17 10
1136.25 11
1136.33 11
1136.41 11
1136.48 12
1136.56 13
1136.64 15
1136.71 17
1136.79 19
1136.87 21
1136.95 22
1137.02 22
1137.10 21
1137.18 19
1137.25 17
1137.33 15
1137.41 14
1137.49 13
1137.56 14
1137.64 14
1137.72 15
1137.80 15
1137.87 15
1137.95 14
1138.03 12
1138.10 10
1138.18 9
1138.26 8
1138.34 8
1138.41 8
1138.49 9
1138.57 9
1138.65 9
1138.72 9
1138.80 8
1138.88 7
1138.95 6
1139.03 5
1139.11 4
1139.19 4
1139.26 3
1139.34 3
1139.42 2
1139.50 2
1139.57 2
1139.65 2
1139.73 3
1139.80 3
1139.88 4
1139.96 5
1140.04 6
1140.11 6
1140.19 7
1140.27 8
1140.35 8
1140.42 8
1140.50 8
1140.58 8
1140.65 7
1140.73 7
1140.81 6
1140.89 5
1140.96 4
1141.04 4
1141.12 3
1141.20 3
1141.27 3
1141.35 3
1141.43 3
1141.51 3
1141.58 4
1141.66 4
1141.74 4
1141.81 4
1141.89 5
1141.97 6
1142.05 7
1142.12 8
1142.20 9
1142.28 10
1142.36 10
1142.43 10
1142.51 9
1142.59 7
1142.67 5
1142.74 3
1142.82 1
1142.90 0
1142.98 0
1143.05 0
1143.13 0
1143.21 0
1143.29 0
1143.36 0
1143.44 0
1143.52 2
1143.60 4
1143.67 6
1143.75 9
1143.83 11
1143.90 13
1143.98 15
1144.06 16
1144.14 16
1144.21 15
1144.29 13
1144.37 11
1144.45 9
1144.52 8
1144.60 8
1144.68 8
1144.76 9
1144.83 10
1144.91 12
1144.99 13
1145.07 14
1145.14 15
1145.22 16
1145.30 15
1145.38 14
1145.45 13
1145.53 11
1145.61 10
1145.69 10
1145.76 9
1145.84 9
1145.92 10
1146.00 10
1146.07 11
1146.15 11
1146.23 11
1146.31 12
1146.38 12
1146.46 12
1146.54 12
1146.62 11
1146.69 9
1146.77 7
1146.85 4
1146.93 2
1147.00 0
1147.08 0
1147.16 0
1147.24 0
1147.31 0
1147.39 0
1147.47 0
1147.55 0
1147.62 0
1147.70 1
1147.78 2
1147.86 4
1147.94 5
1148.01 7
1148.09 10
1148.17 12
1148.25 15
1148.32 18
1148.40 21
1148.48 23
1148.56 25
1148.63 26
1148.71 26
1148.79 26
1148.87 26
1148.94 25
1149.02 23
1149.10 22
1149.18 20
1149.25 18
1149.33 16
1149.41 14
1149.49 12
1149.56 11
1149.64 11
1149.72 11
1149.80 12
1149.88 13
1149.95 16
1150.03 19
1150.11 22
1150.19 24
1150.26 26
1150.34 27
1150.42 28
1150.50 27
1150.57 26
1150.65 25
1150.73 24
1150.81 23
1150.88 22
1150.96 22
1151.04 21
1151.12 21
1151.20 21
1151.27 21
1151.35 21
1151.43 21
1151.51 22
1151.58 22
1151.66 23
1151.74 23
1151.82 24
1151.89 24
1151.97 25
1152.05 27
1152.13 28
1152.21 30
1152.28 33
1152.36 36
1152.44 39
1152.52 42
1152.59 45
1152.67 48
1152.75 50
1152.83 51
1152.91 51
1152.98 52
1153.06 51
1153.14 50
1153.22 48
1153.29 45
1153.37 43
1153.45 40
1153.53 38
1153.60 36
1153.68 35
1153.76 35
1153.84 35
1153.92 36
1153.99 36
1154.07 36
1154.15 36
1154.23 37
1154.30 37
1154.38 38
1154.46 39
1154.54 40
1154.62 41
1154.69 41
1154.77 40
1154.85 40
1154.93 39
1155.01 38
1155.08 37
1155.16 36
1155.24 34
1155.32 32
1155.39 29
1155.47 25
1155.55 21
1155.63 16
1155.71 12
1155.78 9
1155.86 7
1155.94 6
1156.02 6
1156.09 7
1156.17 7
1156.25 7
1156.33 7
1156.41 6
1156.48 5
1156.56 4
1156.64 2
1156.72 1
1156.80 1
1156.87 1
1156.95 2
1157.03 4
1157.11 7
1157.18 10
1157.26 13
1157.34 16
1157.42 18
1157.50 20
1157.57 20
1157.65 19
1157.73 17
1157.81 15
1157.89 14
1157.96 12
1158.04 12
1158.12 12
1158.20 11
1158.28 11
1158.35 10
1158.43 9
1158.51 8
1158.59 7
1158.67 6
1158.74 6
1158.82 6
1158.90 6
1158.98 6
1159.05 7
1159.13 6
1159.21 6
1159.29 7
1159.37 8
1159.44 9
1159.52 12
1159.60 15
1159.68 17
1159.76 19
1159.83 20
1159.91 21
1159.99 20
1160.07 19
1160.15 18
1160.22 17
1160.30 16
1160.38 15
1160.46 15
1160.54 14
1160.61 13
1160.69 13
1160.77 13
1160.85 12
1160.93 12
1161.00 13
1161.08 12
1161.16 12
1161.24 11
1161.32 10
1161.39 8
1161.47 7
1161.55 7
1161.63 7
1161.71 7
1161.78 8
1161.86 9
1161.94 10
1162.02 10
1162.10 11
1162.18 11
1162.25 12
1162.33 14
1162.41 16
1162.49 18
1162.57 20
1162.64 21
1162.72 22
1162.80 21
1162.88 20
1162.96 19
1163.03 16
1163.11 14
1163.19 12
1163.27 10
1163.35 8
1163.42 8
1163.50 8
1163.58 9
1163.66 11
1163.74 12
1163.81 14
1163.89 16
1163.97 18
1164.05 19
1164.13 20
1164.21 21
1164.28 22
1164.36 22
1164.44 23
1164.52 23
1164.60 23
1164.67 22
1164.75 21
1164.83 19
1164.91 17
1164.99 14
1165.06 12
1165.14 10
1165.22 8
1165.30 8
1165.38 7
1165.46 8
1165.53 8
1165.61 8
1165.69 8
1165.77 8
1165.85 9
1165.92 9
1166.00 10
1166.08 11
1166.16 12
1166.24 14
1166.32 15
1166.39 16
1166.47 17
1166.55 18
1166.63 18
1166.71 18
1166.78 18
1166.86 18
1166.94 17
1167.02 17
1167.10 16
1167.18 15
1167.25 14
1167.33 13
1167.41 12
1167.49 11
1167.57 10
1167.65 8
1167.72 7
1167.80 6
1167.88 6
1167.96 7
1168.04 9
1168.11 10
1168.19 11
1168.27 11
1168.35 9
1168.43 6
1168.51 3
1168.58 0
1168.66 0
1168.74 0
1168.82 0
1168.90 1
1168.98 4
1169.05 7
1169.13 10
1169.21 13
1169.29 15
1169.37 17
1169.45 19
1169.52 19
1169.60 19
1169.68 19
1169.76 17
1169.84 16
1169.92 14
1169.99 13
1170.07 12
1170.15 11
1170.23 10
1170.31 9
1170.39 8
1170.46 7
1170.54 7
1170.62 6
1170.70 7
1170.78 8
1170.86 9
1170.93 10
1171.01 12
1171.09 13
1171.17 15
1171.25 15
1171.33 15
1171.40 15
1171.48 14
1171.56 12
1171.64 10
1171.72 8
1171.80 7
1171.87 5
1171.95 5
1172.03 4
1172.11 5
1172.19 5
1172.27 6
1172.34 7
1172.42 9
1172.50 12
1172.58 14
1172.66 16
1172.74 18
1172.81 20
1172.89 20
1172.97 21
1173.05 20
1173.13 20
1173.21 20
1173.29 19
1173.36 19
1173.44 18
1173.52 17
1173.60 17
1173.68 16
1173.76 16
1173.83 17
1173.91 19
1173.99 21
1174.07 23
1174.15 25
1174.23 26
1174.30 27
1174.38 27
1174.46 27
1174.54 26
1174.62 25
1174.70 24
1174.78 23
1174.85 21
1174.93 18
1175.01 16
1175.09 13
1175.17 10
1175.25 7
1175.33 4
1175.40 1
1175.48 0
1175.56 0
1175.64 0
1175.72 0
1175.80 0
1175.87 0
1175.95 0
1176.03 0
1176.11 4
1176.19 9
1176.27 15
1176.35 19
1176.42 23
1176.50 25
1176.58 26
1176.66 26
1176.74 25
1176.82 23
1176.90 21
1176.97 20
1177.05 19
1177.13 18
1177.21 19
1177.29 20
1177.37 21
1177.45 22
1177.52 23
1177.60 24
1177.68 24
1177.76 24
1177.84 23
1177.92 23
1178.00 23
1178.07 25
1178.15 29
1178.23 34
1178.31 40
1178.39 46
1178.47 50
1178.55 52
1178.62 52
1178.70 50
1178.78 47
1178.86 43
1178.94 40
1179.02 37
1179.10 34
1179.17 33
1179.25 34
1179.33 36
1179.41 39
1179.49 43
1179.57 48
1179.65 53
1179.73 56
1179.80 57
1179.88 57
1179.96 55
1180.04 53
1180.12 51
1180.20 50
1180.28 50
1180.35 52
1180.43 56
1180.51 60
1180.59 65
1180.67 69
1180.75 72
1180.83 74
1180.90 75
1180.98 74
1181.06 71
1181.14 68
1181.22 64
1181.30 60
1181.38 57
1181.46 53
1181.53 51
1181.61 49
1181.69 47
1181.77 45
1181.85 42
1181.93 40
1182.01 37
1182.09 33
1182.16 31
1182.24 29
1182.32 28
1182.40 29
1182.48 31
1182.56 33
1182.64 35
1182.72 36
1182.79 36
1182.87 35
1182.95 33
1183.03 30
1183.11 28
1183.19 27
1183.27 26
1183.35 26
1183.42 26
1183.50 27
1183.58 28
1183.66 30
1183.74 31
1183.82 32
1183.90 32
1183.98 31
1184.05 30
1184.13 28
1184.21 26
1184.29 26
1184.37 27
1184.45 30
1184.53 34
1184.61 38
1184.68 42
1184.76 45
1184.84 45
1184.92 45
1185.00 43
1185.08 42
1185.16 41
1185.24 43
1185.32 46
1185.39 51
1185.47 57
1185.55 64
1185.63 69
1185.71 73
1185.79 75
1185.87 76
1185.95 76
1186.02 76
1186.10 77
1186.18 79
1186.26 82
1186.34 85
1186.42 89
1186.50 93
1186.58 95
1186.66 97
1186.73 97
1186.81 95
1186.89 92
1186.97 87
1187.05 82
1187.13 76
1187.21 72
1187.29 69
1187.37 67
1187.44 66
1187.52 67
1187.60 67
1187.68 68
1187.76 68
1187.84 67
1187.92 65
1188.00 64
1188.08 63
1188.15 63
1188.23 63
1188.31 64
1188.39 65
1188.47 67
1188.55 68
1188.63 69
1188.71 69
1188.79 70
1188.87 70
1188.94 70
1189.02 70
1189.10 71
1189.18 72
1189.26 73
1189.34 72
1189.42 71
1189.50 68
1189.58 63
1189.65 58
1189.73 53
1189.81 48
1189.89 45
1189.97 44
1190.05 44
1190.13 45
1190.21 46
1190.29 47
1190.37 47
1190.44 45
1190.52 42
1190.60 38
1190.68 33
1190.76 28
1190.84 24
1190.92 20
1191.00 18
1191.08 16
1191.16 16
1191.23 16
1191.31 16
1191.39 15
1191.47 12
1191.55 8
1191.63 3
1191.71 0
1191.79 0
1191.87 0
1191.95 0
1192.03 0
1192.10 0
1192.18 0
1192.26 0
1192.34 3
1192.42 7
1192.50 9
1192.58 12
1192.66 14
1192.74 17
1192.82 20
1192.89 22
1192.97 24
1193.05 25
1193.13 24
1193.21 23
1193.29 22
1193.37 21
1193.45 21
1193.53 21
1193.61 23
1193.69 24
1193.76 25
1193.84 26
1193.92 27
1194.00 27
1194.08 27
1194.16 27
1194.24 27
1194.32 26
1194.40 25
1194.48 24
1194.56 22
1194.64 21
1194.71 20
1194.79 20
1194.87 21
1194.95 23
1195.03 26
1195.11 29
1195.19 33
1195.27 37
1195.35 40
1195.43 42
1195.51 43
1195.59 43
1195.66 43
1195.74 43
1195.82 43
1195.90 44
1195.98 44
1196.06 44
1196.14 44
1196.22 42
1196.30 41
1196.38 39
1196.46 37
1196.54 36
1196.61 36
1196.69 38
1196.77 40
1196.85 42
1196.93 44
1197.01 44
1197.09 44
1197.17 42
1197.25 40
1197.33 38
1197.41 36
1197.49 33
1197.57 31
1197.64 28
1197.72 24
1197.80 21
1197.88 18
1197.96 15
1198.04 15
1198.12 16
1198.20 18
1198.28 23
1198.36 28
1198.44 34
1198.52 38
1198.60 42
1198.67 44
1198.75 45
1198.83 43
1198.91 41
1198.99 37
1199.07 32
1199.15 28
1199.23 23
1199.31 19
1199.39 15
1199.47 12
1199.55 9
1199.63 6
1199.71 4
1199.78 2
1199.86 1
1199.94 1
1200.02 1
1200.10 3
1200.18 6
1200.26 10
1200.34 13
1200.42 17
1200.50 20
1200.58 21
1200.66 22
1200.74 22
1200.82 20
1200.90 18
1200.97 15
1201.05 12
1201.13 9
1201.21 6
1201.29 3
1201.37 2
1201.45 3
1201.53 4
1201.61 7
1201.69 11
1201.77 15
1201.85 18
1201.93 21
1202.01 23
1202.09 24
1202.17 24
1202.24 23
1202.32 22
1202.40 21
1202.48 20
1202.56 20
1202.64 20
1202.72 21
1202.80 22
1202.88 23
1202.96 25
1203.04 26
1203.12 28
1203.20 30
1203.28 32
1203.36 33
1203.44 34
1203.52 33
1203.59 31
1203.67 27
1203.75 23
1203.83 18
1203.91 13
1203.99 10
1204.07 8
1204.15 8
1204.23 8
1204.31 9
1204.39 9
1204.47 9
1204.55 9
1204.63 9
1204.71 8
1204.79 9
1204.87 10
1204.95 12
1205.02 14
1205.10 15
1205.18 16
1205.26 16
1205.34 15
1205.42 13
1205.50 10
1205.58 7
1205.66 5
1205.74 4
1205.82 4
1205.90 7
1205.98 11
1206.06 15
1206.14 20
1206.22 24
1206.30 26
1206.38 26
1206.46 25
1206.54 23
1206.62 20
1206.69 17
1206.77 14
1206.85 12
1206.93 10
1207.01 10
1207.09 9
1207.17 10
1207.25 10
1207.33 11
1207.41 12
1207.49 14
1207.57 17
1207.65 19
1207.73 22
1207.81 25
1207.89 28
1207.97 31
1208.05 34
1208.13 36
1208.21 37
1208.29 39
1208.37 40
1208.45 41
1208.52 41
1208.60 42
1208.68 41
1208.76 41
1208.84 41
1208.92 42
1209.00 42
1209.08 43
1209.16 44
1209.24 44
1209.32 44
1209.40 44
1209.48 44
1209.56 44
1209.64 45
1209.72 47
1209.80 49
1209.88 52
1209.96 55
1210.04 58
1210.12 59
1210.20 60
1210.28 59
1210.36 58
1210.44 55
1210.52 52
1210.60 50
1210.67 48
1210.75 47
1210.83 49
1210.91 51
1210.99 54
1211.07 58
1211.15 61
1211.23 64
1211.31 66
1211.39 68
1211.47 69
1211.55 69
1211.63 68
1211.71 67
1211.79 66
1211.87 63
1211.95 61
1212.03 58
1212.11 55
1212.19 52
1212.27 49
1212.35 47
1212.43 46
1212.51 46
1212.59 47
1212.67 49
1212.75 51
1212.83 54
1212.91 58
1212.99 63
1213.07 67
1213.15 72
1213.23 76
1213.31 79
1213.39 82
1213.46 84
1213.54 86
1213.62 86
1213.70 86
1213.78 85
1213.86 83
1213.94 80
1214.02 76
1214.10 71
1214.18 66
1214.26 61
1214.34 56
1214.42 51
1214.50 47
1214.58 44
1214.66 41
1214.74 38
1214.82 36
1214.90 34
1214.98 32
1215.06 30
1215.14 29
1215.22 29
1215.30 30
1215.38 31
1215.46 32
1215.54 33
1215.62 34
1215.70 34
1215.78 33
1215.86 33
1215.94 31
1216.02 30
1216.10 28
1216.18 26
1216.26 25
1216.34 23
1216.42 23
1216.50 22
1216.58 22
1216.66 23
1216.74 24
1216.82 25
1216.90 26
1216.98 27
1217.06 26
1217.14 24
1217.22 21
1217.30 17
1217.38 13
1217.46 9
1217.54 5
1217.62 1
1217.70 0
1217.78 0
1217.86 0
1217.94 0
1218.02 0
1218.10 0
1218.18 0
1218.26 0
1218.34 0
1218.42 2
1218.49 7
1218.57 13
1218.65 20
1218.73 27
1218.81 33
1218.89 39
1218.97 43
1219.05 45
1219.13 46
1219.21 45
1219.29 44
1219.37 42
1219.45 40
1219.53 37
1219.61 32
1219.69 26
1219.77 18
1219.85 10
1219.93 2
1220.01 0
1220.09 0
1220.17 0
1220.25 0
1220.33 0
1220.41 1
1220.49 4
1220.57 6
1220.65 6
1220.73 6
1220.81 5
1220.89 4
1220.97 3
1221.05 2
1221.13 1
1221.21 1
1221.29 0
1221.37 0
1221.45 0
1221.53 0
1221.61 0
1221.69 0
1221.77 0
1221.85 0
1221.93 0
1222.01 1
1222.09 3
1222.17 4
1222.25 5
1222.33 6
1222.41 7
1222.49 7
1222.57 6
1222.65 6
1222.73 4
1222.81 3
1222.89 2
1222.97 1
1223.06 0
1223.14 0
1223.22 1
1223.30 2
1223.38 2
1223.46 3
1223.54 3
1223.62 3
1223.70 2
1223.78 1
1223.86 0
1223.94 0
1224.02 0
1224.10 0
1224.18 0
1224.26 1
1224.34 1
1224.42 2
1224.50 2
1224.58 2
1224.66 2
1224.74 2
1224.82 2
1224.90 2
1224.98 3
1225.06 3
1225.14 4
1225.22 5
1225.30 7
1225.38 8
1225.46 10
1225.54 11
1225.62 12
1225.70 13
1225.78 12
1225.86 12
1225.94 11
1226.02 10
1226.10 10
1226.18 12
1226.26 14
1226.34 18
1226.42 22
1226.50 27
1226.58 31
1226.66 35
1226.74 38
1226.82 41
1226.90 44
1226.98 48
1227.06 53
1227.14 59
1227.22 67
1227.30 76
1227.38 85
1227.46 93
1227.54 100
1227.62 104
1227.70 105
1227.78 103
1227.86 101
1227.94 97
1228.02 93
1228.11 88
1228.19 85
1228.27 82
1228.35 80
1228.43 79
1228.51 80
1228.59 82
1228.67 86
1228.75 90
1228.83 94
1228.91 97
1228.99 98
1229.07 97
1229.15 95
1229.23 91
1229.31 85
1229.39 79
1229.47 73
1229.55 66
1229.63 60
1229.71 54
1229.79 48
1229.87 45
1229.95 43
1230.03 44
1230.11 46
1230.19 49
1230.27 53
1230.35 57
1230.43 59
1230.51 59
1230.59 57
1230.67 55
1230.75 51
1230.83 49
1230.92 46
1231.00 44
1231.08 43
1231.16 41
1231.24 39
1231.32 37
1231.40 35
1231.48 33
1231.56 32
1231.64 32
1231.72 32
1231.80 34
1231.88 35
1231.96 37
1232.04 37
1232.12 36
1232.20 33
1232.28 30
1232.36 25
1232.44 19
1232.52 13
1232.60 8
1232.68 4
1232.76 1
1232.84 0
1232.92 0
1233.00 1
1233.08 3
1233.17 6
1233.25 9
1233.33 11
1233.41 13
1233.49 15
1233.57 17
1233.65 18
1233.73 19
1233.81 21
1233.89 22
1233.97 25
1234.05 28
1234.13 31
1234.21 35
1234.29 39
1234.37 42
1234.45 44
1234.53 45
1234.61 45
1234.69 45
1234.77 44
1234.85 44
1234.93 44
1235.02 45
1235.10 45
1235.18 44
1235.26 41
1235.34 38
1235.42 32
1235.50 26
1235.58 20
1235.66 15
1235.74 10
1235.82 7
1235.90 5
1235.98 6
1236.06 7
1236.14 9
1236.22 11
1236.30 13
1236.38 15
1236.46 17
1236.54 19
1236.63 20
1236.71 23
1236.79 26
1236.87 29
1236.95 33
1237.03 37
1237.11 41
1237.19 44
1237.27 46
1237.35 47
1237.43 48
1237.51 47
1237.59 46
1237.67 44
1237.75 43
1237.83 41
1237.91 39
1237.99 37
1238.08 35
1238.16 32
1238.24 30
1238.32 27
1238.40 25
1238.48 22
1238.56 20
1238.64 17
1238.72 15
1238.80 13
1238.88 11
1238.96 11
1239.04 11
1239.12 13
1239.20 16
1239.28 19
1239.36 22
1239.45 24
1239.53 23
1239.61 22
1239.69 19
1239.77 15
1239.85 11
1239.93 8
1240.01 6
1240.09 5
1240.17 4
1240.25 3
1240.33 3
1240.41 2
1240.49 1
1240.57 1
1240.65 0
1240.74 0
1240.82 0
1240.90 0
1240.98 0
1241.06 0
1241.14 0
1241.22 0
1241.30 0
1241.38 0
1241.46 1
1241.54 3
1241.62 5
1241.70 8
1241.78 10
1241.86 13
1241.95 16
1242.03 19
1242.11 20
1242.19 21
1242.27 21
1242.35 20
1242.43 19
1242.51 17
1242.59 15
1242.67 14
1242.75 13
1242.83 12
1242.91 12
1242.99 12
1243.08 13
1243.16 14
1243.24 15
1243.32 16
1243.40 17
1243.48 19
1243.56 21
1243.64 22
1243.72 24
1243.80 25
1243.88 26
1243.96 26
1244.04 25
1244.12 24
1244.21 22
1244.29 19
1244.37 16
1244.45 13
1244.53 10
1244.61 8
1244.69 5
1244.77 3
1244.85 1
1244.93 0
1245.01 0
1245.09 0
1245.18 0
1245.26 0
1245.34 0
1245.42 1
1245.50 5
1245.58 10
1245.66 15
1245.74 19
1245.82 21
1245.90 22
1245.98 22
1246.06 22
1246.14 23
1246.23 25
1246.31 28
1246.39 31
1246.47 35
1246.55 38
1246.63 41
1246.71 43
1246.79 43
1246.87 43
1246.95 43
1247.03 41
1247.11 39
1247.20 36
1247.28 33
1247.36 29
1247.44 25
1247.52 22
1247.60 19
1247.68 18
1247.76 17
1247.84 16
1247.92 17
1248.00 18
1248.09 19
1248.17 22
1248.25 25
1248.33 28
1248.41 32
1248.49 37
1248.57 41
1248.65 46
1248.73 52
1248.81 57
1248.89 62
1248.98 66
1249.06 69
1249.14 70
1249.22 70
1249.30 68
1249.38 65
1249.46 60
1249.54 55
1249.62 49
1249.70 44
1249.78 40
1249.87 37
1249.95 35
1250.03 35
1250.11 36
1250.19 37
1250.27 39
1250.35 39
1250.43 39
1250.51 38
1250.59 36
1250.68 35
1250.76 34
1250.84 35
1250.92 37
1251.00 40
1251.08 45
1251.16 50
1251.24 55
1251.32 59
1251.40 62
1251.49 65
1251.57 66
1251.65 66
1251.73 65
1251.81 64
1251.89 62
1251.97 61
1252.05 60
1252.13 60
1252.21 61
1252.30 63
1252.38 67
1252.46 71
1252.54 75
1252.62 79
1252.70 82
1252.78 82
1252.86 81
1252.94 78
1253.02 74
1253.11 70
1253.19 66
1253.27 63
1253.35 61
1253.43 61
1253.51 60
1253.59 60
1253.67 58
1253.75 55
1253.84 50
1253.92 43
1254.00 36
1254.08 28
1254.16 20
1254.24 14
1254.32 8
1254.40 5
1254.48 3
1254.57 3
1254.65 3
1254.73 5
1254.81 7
1254.89 10
1254.97 11
1255.05 13
1255.13 13
1255.21 13
1255.30 12
1255.38 10
1255.46 9
1255.54 8
1255.62 6
1255.70 5
1255.78 4
1255.86 2
1255.94 0
1256.03 0
1256.11 0
1256.19 0
1256.27 0
1256.35 0
1256.43 0
1256.51 3
1256.59 7
1256.67 13
1256.76 18
1256.84 22
1256.92 26
1257.00 28
1257.08 29
1257.16 29
1257.24 27
1257.32 24
1257.41 21
1257.49 18
1257.57 15
1257.65 14
1257.73 13
1257.81 14
1257.89 16
1257.97 18
1258.06 21
1258.14 23
1258.22 25
1258.30 26
1258.38 27
1258.46 27
1258.54 27
1258.62 27
1258.70 26
1258.79 25
1258.87 24
1258.95 22
1259.03 20
1259.11 18
1259.19 15
1259.27 13
1259.35 9
1259.44 6
1259.52 2
1259.60 0
1259.68 0
1259.76 0
1259.84 0
1259.92 0
1260.00 0
1260.09 0
1260.17 1
1260.25 5
1260.33 7
1260.41 9
1260.49 9
1260.57 7
1260.66 4
1260.74 1
1260.82 0
1260.90 0
1260.98 0
1261.06 0
1261.14 0
1261.22 0
1261.31 3
1261.39 7
1261.47 11
1261.55 14
1261.63 15
1261.71 15
1261.79 13
1261.88 11
1261.96 9
1262.04 7
1262.12 5
1262.20 5
1262.28 4
1262.36 4
1262.44 5
1262.53 5
1262.61 6
1262.69 7
1262.77 8
1262.85 10
1262.93 12
1263.01 14
1263.10 16
1263.18 17
1263.26 17
1263.34 17
1263.42 16
1263.50 15
1263.58 14
1263.67 14
1263.75 16
1263.83 19
1263.91 22
1263.99 25
1264.07 27
1264.15 28
1264.23 29
1264.32 28
1264.40 27
1264.48 26
1264.56 25
1264.64 25
1264.72 25
1264.80 26
1264.89 27
1264.97 27
1265.05 28
1265.13 28
1265.21 28
1265.29 29
1265.38 30
1265.46 32
1265.54 34
1265.62 35
1265.70 35
1265.78 35
1265.86 33
1265.95 30
1266.03 27
1266.11 25
1266.19 24
1266.27 24
1266.35 26
1266.43 30
1266.52 34
1266.60 38
1266.68 42
1266.76 45
1266.84 49
1266.92 52
1267.00 55
1267.09 57
1267.17 59
1267.25 59
1267.33 58
1267.41 55
1267.49 51
1267.58 46
1267.66 43
1267.74 40
1267.82 40
1267.90 41
1267.98 45
1268.06 49
1268.15 54
1268.23 58
1268.31 62
1268.39 65
1268.47 66
1268.55 67
1268.64 67
1268.72 67
1268.80 66
1268.88 64
1268.96 63
1269.04 60
1269.12 58
1269.21 55
1269.29 52
1269.37 48
1269.45 44
1269.53 40
1269.61 37
1269.70 35
1269.78 34
1269.86 34
1269.94 35
1270.02 37
1270.10 39
1270.19 40
1270.27 40
1270.35 39
1270.43 37
1270.51 34
1270.59 31
1270.67 28
1270.76 25
1270.84 21
1270.92 17
1271.00 14
1271.08 10
1271.16 6
1271.25 3
1271.33 2
1271.41 4
1271.49 8
1271.57 15
1271.65 23
1271.74 32
1271.82 39
1271.90 44
1271.98 46
1272.06 46
1272.14 44
1272.23 41
1272.31 37
1272.39 34
1272.47 32
1272.55 30
1272.63 30
1272.72 29
1272.80 30
1272.88 30
1272.96 32
1273.04 35
1273.12 38
1273.21 41
1273.29 44
1273.37 46
1273.45 46
1273.53 45
1273.62 42
1273.70 38
1273.78 33
1273.86 28
1273.94 24
1274.02 21
1274.11 18
1274.19 16
1274.27 15
1274.35 15
1274.43 16
1274.51 17
1274.60 20
1274.68 25
1274.76 30
1274.84 37
1274.92 43
1275.00 50
1275.09 56
1275.17 61
1275.25 65
1275.33 66
1275.41 66
1275.50 64
1275.58 61
1275.66 57
1275.74 51
1275.82 45
1275.90 40
1275.99 36
1276.07 33
1276.15 31
1276.23 30
1276.31 29
1276.39 28
1276.48 27
1276.56 25
1276.64 22
1276.72 20
1276.80 18
1276.89 18
1276.97 18
1277.05 19
1277.13 20
1277.21 22
1277.29 23
1277.38 24
1277.46 24
1277.54 23
1277.62 22
1277.70 21
1277.79 21
1277.87 21
1277.95 22
1278.03 24
1278.11 27
1278.20 29
1278.28 31
1278.36 32
1278.44 32
1278.52 32
1278.60 33
1278.69 33
1278.77 35
1278.85 37
1278.93 41
1279.01 44
1279.10 47
1279.18 49
1279.26 49
1279.34 48
1279.42 45
1279.51 42
1279.59 39
1279.67 36
1279.75 34
1279.83 32
1279.91 32
1280.00 32
1280.08 34
1280.16 37
1280.24 41
1280.32 47
1280.41 53
1280.49 59
1280.57 65
1280.65 69
1280.73 72
1280.82 73
1280.90 74
1280.98 73
1281.06 73
1281.14 74
1281.23 75
1281.31 77
1281.39 78
1281.47 79
1281.55 78
1281.64 76
1281.72 73
1281.80 69
1281.88 64
1281.96 58
1282.05 53
1282.13 48
1282.21 43
1282.29 38
1282.37 34
1282.46 30
1282.54 27
1282.62 26
1282.70 27
1282.78 29
1282.87 33
1282.95 38
1283.03 44
1283.11 49
1283.19 53
1283.28 56
1283.36 57
1283.44 56
1283.52 54
1283.60 51
1283.69 48
1283.77 45
1283.85 41
1283.93 39
1284.01 37
1284.10 37
1284.18 37
1284.26 39
1284.34 40
1284.42 42
1284.51 42
1284.59 42
1284.67 41
1284.75 40
1284.83 40
1284.92 41
1285.00 43
1285.08 46
1285.16 49
1285.25 51
1285.33 52
1285.41 52
1285.49 51
1285.57 49
1285.66 48
1285.74 47
1285.82 46
1285.90 47
1285.98 49
1286.07 51
1286.15 54
1286.23 57
1286.31 61
1286.39 65
1286.48 71
1286.56 76
1286.64 82
1286.72 87
1286.81 91
1286.89 94
1286.97 95
1287.05 94
1287.13 93
1287.22 91
1287.30 89
1287.38 88
1287.46 87
1287.54 87
1287.63 86
1287.71 86
1287.79 86
1287.87 85
1287.96 83
1288.04 81
1288.12 78
1288.20 74
1288.28 70
1288.37 65
1288.45 60
1288.53 56
1288.61 51
1288.70 47
1288.78 43
1288.86 41
1288.94 39
1289.02 39
1289.11 41
1289.19 45
1289.27 50
1289.35 56
1289.44 61
1289.52 65
1289.60 66
1289.68 64
1289.76 61
1289.85 57
1289.93 53
1290.01 49
1290.09 47
1290.18 46
1290.26 45
1290.34 44
1290.42 43
1290.50 42
1290.59 41
1290.67 40
1290.75 39
1290.83 40
1290.92 41
1291.00 43
1291.08 45
1291.16 47
1291.24 49
1291.33 50
1291.41 50
1291.49 48
1291.57 46
1291.66 42
1291.74 37
1291.82 33
1291.90 28
1291.99 25
1292.07 22
1292.15 20
1292.23 18
1292.31 16
1292.40 14
1292.48 11
1292.56 8
1292.64 5
1292.73 3
1292.81 1
1292.89 0
1292.97 0
1293.06 0
1293.14 0
1293.22 0
1293.30 0
1293.38 0
1293.47 0
1293.55 0
1293.63 0
1293.71 2
1293.80 5
1293.88 9
1293.96 11
1294.04 13
1294.13 14
1294.21 14
1294.29 14
1294.37 14
1294.46 14
1294.54 15
1294.62 15
1294.70 16
1294.79 16
1294.87 16
1294.95 15
1295.03 13
1295.11 12
1295.20 10
1295.28 9
1295.36 8
1295.44 8
1295.53 8
1295.61 9
1295.69 9
1295.77 10
1295.86 10
1295.94 10
1296.02 10
1296.10 10
1296.19 10
1296.27 11
1296.35 12
1296.43 12
1296.52 13
1296.60 13
1296.68 13
1296.76 11
1296.85 10
1296.93 8
1297.01 7
1297.09 6
1297.18 5
1297.26 6
1297.34 8
1297.42 10
1297.51 13
1297.59 15
1297.67 18
1297.75 20
1297.84 20
1297.92 20
1298.00 19
1298.08 18
1298.17 16
1298.25 14
1298.33 12
1298.41 11
1298.50 10
1298.58 10
1298.66 10
1298.74 11
1298.83 14
1298.91 16
1298.99 19
1299.07 23
1299.16 25
1299.24 27
1299.32 28
1299.40 28
1299.49 28
1299.57 27
1299.65 27
1299.73 26
1299.82 27
1299.90 27
1299.98 28
1300.06 30
1300.15 31
1300.23 34
1300.31 37
1300.39 40
1300.48 44
1300.56 48
1300.64 52
1300.72 54
1300.81 55
1300.89 56
1300.97 55
1301.05 53
1301.14 51
1301.22 48
1301.30 46
1301.39 44
1301.47 42
1301.55 42
1301.63 43
1301.72 47
1301.80 53
1301.88 59
1301.96 67
1302.05 73
1302.13 79
1302.21 83
1302.29 85
1302.38 86
1302.46 87
1302.54 88
1302.62 89
1302.71 91
1302.79 93
1302.87 94
1302.96 95
1303.04 95
1303.12 95
1303.20 94
1303.29 93
1303.37 92
1303.45 90
1303.53 88
1303.62 85
1303.70 83
1303.78 81
1303.86 80
1303.95 81
1304.03 82
1304.11 83
1304.20 85
1304.28 86
1304.36 86
1304.44 84
1304.53 82
1304.61 78
1304.69 74
1304.77 71
1304.86 68
1304.94 67
1305.02 67
1305.10 70
1305.19 75
1305.27 82
1305.35 90
1305.44 100
1305.52 110
1305.60 119
1305.68 127
1305.77 133
1305.85 137
1305.93 138
1306.02 137
1306.10 134
1306.18 130
1306.26 125
1306.35 118
1306.43 111
1306.51 102
1306.59 94
1306.68 85
1306.76 76
1306.84 68
1306.93 61
1307.01 56
1307.09 54
1307.17 52
1307.26 53
1307.34 54
1307.42 56
1307.51 57
1307.59 57
1307.67 57
1307.75 57
1307.84 55
1307.92 54
1308.00 53
1308.08 53
1308.17 54
1308.25 56
1308.33 59
1308.42 62
1308.50 64
1308.58 66
1308.66 65
1308.75 61
1308.83 56
1308.91 50
1309.00 42
1309.08 35
1309.16 28
1309.24 21
1309.33 16
1309.41 12
1309.49 8
1309.58 6
1309.66 5
1309.74 5
1309.82 5
1309.91 6
1309.99 6
1310.07 6
1310.16 4
1310.24 2
1310.32 0
1310.40 0
1310.49 0
1310.57 0
1310.65 0
1310.74 0
1310.82 0
1310.90 0
1310.98 3
1311.07 7
1311.15 10
1311.23 12
1311.32 14
1311.40 16
1311.48 18
1311.57 21
1311.65 24
1311.73 27
1311.81 30
1311.90 33
1311.98 35
1312.06 36
1312.15 36
1312.23 36
1312.31 37
1312.39 38
1312.48 39
1312.56 39
1312.64 39
1312.73 38
1312.81 36
1312.89 34
1312.98 33
1313.06 32
1313.14 34
1313.22 37
1313.31 41
1313.39 47
1313.47 53
1313.56 59
1313.64 64
1313.72 69
1313.81 72
1313.89 74
1313.97 74
1314.05 73
1314.14 70
1314.22 65
1314.30 61
1314.39 56
1314.47 53
1314.55 51
1314.64 52
1314.72 54
1314.80 59
1314.88 65
1314.97 71
1315.05 78
1315.13 84
1315.22 90
1315.30 94
1315.38 98
1315.47 99
1315.55 99
1315.63 99
1315.71 97
1315.80 94
1315.88 90
1315.96 85
1316.05 78
1316.13 72
1316.21 66
1316.30 61
1316.38 59
1316.46 60
1316.55 65
1316.63 72
1316.71 80
1316.79 88
1316.88 94
1316.96 97
1317.04 97
1317.13 94
1317.21 89
1317.29 83
1317.38 77
1317.46 70
1317.54 65
1317.63 62
1317.71 61
1317.79 60
1317.88 62
1317.96 63
1318.04 65
1318.12 68
1318.21 70
1318.29 72
1318.37 74
1318.46 77
1318.54 80
1318.62 82
1318.71 84
1318.79 84
1318.87 83
1318.96 80
1319.04 75
1319.12 68
1319.21 60
1319.29 52
1319.37 43
1319.46 35
1319.54 27
1319.62 20
1319.70 15
1319.79 11
1319.87 8
1319.95 7
1320.04 7
1320.12 8
1320.20 11
1320.29 14
1320.37 18
1320.45 22
1320.54 26
1320.62 29
1320.70 33
1320.79 36
1320.87 39
1320.95 43
1321.04 48
1321.12 54
1321.20 61
1321.29 69
1321.37 76
1321.45 83
1321.54 88
1321.62 92
1321.70 93
1321.79 93
1321.87 92
1321.95 91
1322.03 91
1322.12 93
1322.20 97
1322.28 102
1322.37 107
1322.45 112
1322.53 117
1322.62 120
1322.70 123
1322.78 126
1322.87 130
1322.95 136
1323.03 145
1323.12 155
1323.20 168
1323.28 183
1323.37 200
1323.45 218
1323.53 237
1323.62 257
1323.70 279
1323.78 302
1323.87 326
1323.95 351
1324.03 375
1324.12 398
1324.20 421
1324.28 444
1324.37 467
1324.45 490
1324.53 513
1324.62 538
1324.70 562
1324.78 587
1324.87 610
1324.95 633
1325.03 654
1325.12 673
1325.20 690
1325.28 704
1325.37 715
1325.45 722
1325.53 725
1325.62 726
1325.70 725
1325.78 725
1325.87 726
1325.95 728
1326.03 730
1326.12 731
1326.20 730
1326.28 723
1326.37 712
1326.45 695
1326.53 674
1326.62 651
1326.70 627
1326.78 603
1326.87 583
1326.95 565
1327.04 550
1327.12 537
1327.20 525
1327.29 513
1327.37 500
1327.45 485
1327.54 468
1327.62 450
1327.70 431
1327.79 414
1327.87 398
1327.95 384
1328.04 373
1328.12 364
1328.20 356
1328.29 350
1328.37 343
1328.45 335
1328.54 326
1328.62 315
1328.70 303
1328.79 291
1328.87 278
1328.95 267
1329.04 257
1329.12 248
1329.20 241
1329.29 236
1329.37 232
1329.46 229
1329.54 225
1329.62 222
1329.71 218
1329.79 214
1329.87 210
1329.96 204
1330.04 198
1330.12 191
1330.21 183
1330.29 175
1330.37 167
1330.46 158
1330.54 151
1330.62 145
1330.71 141
1330.79 139
1330.87 138
1330.96 137
1331.04 136
1331.13 135
1331.21 132
1331.29 128
1331.38 124
1331.46 120
1331.54 115
1331.63 111
1331.71 106
1331.79 101
1331.88 94
1331.96 87
1332.04 81
1332.13 75
1332.21 72
1332.30 72
1332.38 74
1332.46 78
1332.55 84
1332.63 91
1332.71 98
1332.80 103
1332.88 107
1332.96 110
1333.05 110
1333.13 110
1333.21 109
1333.30 108
1333.38 107
1333.47 107
1333.55 108
1333.63 111
1333.72 113
1333.80 116
1333.88 118
1333.97 117
1334.05 114
1334.13 108
1334.22 101
1334.30 95
1334.39 89
1334.47 87
1334.55 86
1334.64 88
1334.72 91
1334.80 93
1334.89 93
1334.97 91
1335.06 87
1335.14 82
1335.22 75
1335.31 69
1335.39 64
1335.47 61
1335.56 59
1335.64 57
1335.72 56
1335.81 55
1335.89 54
1335.98 51
1336.06 49
1336.14 46
1336.23 44
1336.31 43
1336.39 42
1336.48 42
1336.56 43
1336.65 44
1336.73 44
1336.81 45
1336.90 44
1336.98 44
1337.06 45
1337.15 45
1337.23 46
1337.31 46
1337.40 46
1337.48 44
1337.57 42
1337.65 39
1337.73 36
1337.82 34
1337.90 33
1337.98 34
1338.07 36
1338.15 40
1338.24 44
1338.32 48
1338.40 51
1338.49 53
1338.57 53
1338.66 52
1338.74 49
1338.82 46
1338.91 42
1338.99 38
1339.07 34
1339.16 31
1339.24 28
1339.33 26
1339.41 26
1339.49 27
1339.58 30
1339.66 34
1339.74 39
1339.83 44
1339.91 49
1340.00 53
1340.08 56
1340.16 58
1340.25 59
1340.33 58
1340.42 55
1340.50 51
1340.58 46
1340.67 41
1340.75 36
1340.83 31
1340.92 28
1341.00 27
1341.09 28
1341.17 31
1341.25 36
1341.34 41
1341.42 46
1341.51 50
1341.59 52
1341.67 52
1341.76 50
1341.84 47
1341.92 45
1342.01 45
1342.09 47
1342.18 52
1342.26 59
1342.34 66
1342.43 72
1342.51 76
1342.60 75
1342.68 72
1342.76 64
1342.85 54
1342.93 44
1343.02 33
1343.10 24
1343.18 18
1343.27 14
1343.35 14
1343.43 17
1343.52 21
1343.60 28
1343.69 35
1343.77 42
1343.85 49
1343.94 55
1344.02 61
1344.11 66
1344.19 71
1344.27 77
1344.36 82
1344.44 87
1344.53 91
1344.61 95
1344.69 97
1344.78 97
1344.86 96
1344.95 93
1345.03 89
1345.11 83
1345.20 77
1345.28 71
1345.37 66
1345.45 62
1345.53 61
1345.62 61
1345.70 63
1345.79 67
1345.87 71
1345.95 74
1346.04 76
1346.12 76
1346.21 74
1346.29 70
1346.37 64
1346.46 58
1346.54 52
1346.63 48
1346.71 45
1346.79 45
1346.88 47
1346.96 50
1347.05 54
1347.13 58
1347.21 61
1347.30 64
1347.38 67
1347.47 69
1347.55 71
1347.63 73
1347.72 75
1347.80 76
1347.89 77
1347.97 77
1348.05 77
1348.14 76
1348.22 75
1348.31 72
1348.39 69
1348.48 64
1348.56 59
1348.64 54
1348.73 49
1348.81 45
1348.90 42
1348.98 40
1349.06 39
1349.15 38
1349.23 37
1349.32 35
1349.40 32
1349.48 29
1349.57 25
1349.65 21
1349.74 17
1349.82 15
1349.91 15
1349.99 17
1350.07 23
1350.16 32
1350.24 41
1350.33 51
1350.41 60
1350.49 65
1350.58 68
1350.66 67
1350.75 65
1350.83 61
1350.92 58
1351.00 55
1351.08 52
1351.17 50
1351.25 48
1351.34 45
1351.42 42
1351.50 39
1351.59 35
1351.67 32
1351.76 29
1351.84 28
1351.93 26
1352.01 25
1352.09 23
1352.18 21
1352.26 19
1352.35 15
1352.43 12
1352.51 9
1352.60 7
1352.68 5
1352.77 5
1352.85 6
1352.94 7
1353.02 9
1353.10 12
1353.19 14
1353.27 16
1353.36 18
1353.44 18
1353.53 17
1353.61 15
1353.69 13
1353.78 10
1353.86 6
1353.95 4
1354.03 2
1354.12 1
1354.20 0
1354.28 0
1354.37 0
1354.45 0
1354.54 0
1354.62 0
1354.71 0
1354.79 0
1354.87 0
1354.96 4
1355.04 10
1355.13 15
1355.21 20
1355.30 25
1355.38 29
1355.46 33
1355.55 37
1355.63 42
1355.72 47
1355.80 52
1355.89 56
1355.97 58
1356.05 59
1356.14 58
1356.22 55
1356.31 52
1356.39 49
1356.48 46
1356.56 45
1356.64 44
1356.73 44
1356.81 45
1356.90 46
1356.98 48
1357.07 52
1357.15 57
1357.23 63
1357.32 70
1357.40 78
1357.49 86
1357.57 93
1357.66 100
1357.74 105
1357.83 110
1357.91 114
1357.99 117
1358.08 119
1358.16 121
1358.25 121
1358.33 121
1358.42 119
1358.50 117
1358.58 114
1358.67 111
1358.75 109
1358.84 107
1358.92 105
1359.01 102
1359.09 100
1359.18 96
1359.26 93
1359.34 91
1359.43 89
1359.51 87
1359.60 87
1359.68 87
1359.77 87
1359.85 85
1359.94 82
1360.02 78
1360.10 73
1360.19 67
1360.27 61
1360.36 55
1360.44 49
1360.53 44
1360.61 38
1360.70 32
1360.78 27
1360.86 24
1360.95 22
1361.03 23
1361.12 27
1361.20 32
1361.29 38
1361.37 44
1361.46 49
1361.54 52
1361.62 53
1361.71 54
1361.79 54
1361.88 54
1361.96 55
1362.05 57
1362.13 59
1362.22 61
1362.30 63
1362.39 65
1362.47 67
1362.55 68
1362.64 69
1362.72 70
1362.81 71
1362.89 72
1362.98 72
1363.06 73
1363.15 73
1363.23 74
1363.32 76
1363.40 77
1363.48 79
1363.57 81
1363.65 82
1363.74 83
1363.82 82
1363.91 80
1363.99 77
1364.08 73
1364.16 69
1364.25 66
1364.33 63
1364.41 61
1364.50 60
1364.58 60
1364.67 61
1364.75 62
1364.84 63
1364.92 64
1365.01 64
1365.09 62
1365.18 59
1365.26 55
1365.35 49
1365.43 43
1365.51 38
1365.60 34
1365.68 34
1365.77 36
1365.85 40
1365.94 46
1366.02 53
1366.11 58
1366.19 62
1366.28 64
1366.36 63
1366.45 59
1366.53 54
1366.61 47
1366.70 38
1366.78 30
1366.87 21
1366.95 15
1367.04 10
1367.12 8
1367.21 8
1367.29 11
1367.38 16
1367.46 24
1367.55 32
1367.63 41
1367.72 49
1367.80 57
1367.88 62
1367.97 65
1368.05 64
1368.14 61
1368.22 56
1368.31 49
1368.39 43
1368.48 36
1368.56 31
1368.65 28
1368.73 26
1368.82 26
1368.90 26
1368.99 26
1369.07 27
1369.16 27
1369.24 27
1369.33 28
1369.41 30
1369.49 33
1369.58 36
1369.66 39
1369.75 42
1369.83 43
1369.92 43
1370.00 41
1370.09 39
1370.17 37
1370.26 36
1370.34 37
1370.43 40
1370.51 44
1370.60 49
1370.68 54
1370.77 57
1370.85 60
1370.94 60
1371.02 59
1371.11 56
1371.19 52
1371.27 47
1371.36 42
1371.44 37
1371.53 32
1371.61 28
1371.70 25
1371.78 23
1371.87 22
1371.95 22
1372.04 23
1372.12 24
1372.21 25
1372.29 26
1372.38 27
1372.46 27
1372.55 28
1372.63 28
1372.72 27
1372.80 26
1372.89 24
1372.97 20
1373.06 16
1373.14 11
1373.23 5
1373.31 0
1373.40 0
1373.48 0
1373.57 0
1373.65 0
1373.73 0
1373.82 0
1373.90 0
1373.99 1
1374.07 4
1374.16 6
1374.24 9
1374.33 12
1374.41 16
1374.50 21
1374.58 26
1374.67 31
1374.75 35
1374.84 37
1374.92 36
1375.01 34
1375.09 30
1375.18 26
1375.26 22
1375.35 20
1375.43 20
1375.52 22
1375.60 26
1375.69 32
1375.77 38
1375.86 44
1375.94 49
1376.03 53
1376.11 56
1376.20 59
1376.28 61
1376.37 65
1376.45 68
1376.54 72
1376.62 75
1376.71 76
1376.79 77
1376.88 76
1376.96 75
1377.05 74
1377.13 73
1377.22 72
1377.30 70
1377.39 67
1377.47 63
1377.56 60
1377.64 57
1377.73 55
1377.81 56
1377.90 59
1377.98 64
1378.07 70
1378.15 77
1378.24 84
1378.32 91
1378.41 98
1378.49 104
1378.58 109
1378.66 113
1378.75 116
1378.83 117
1378.92 116
1379.00 114
1379.09 112
1379.17 109
1379.26 107
1379.34 106
1379.43 104
1379.51 103
1379.60 103
1379.68 102
1379.77 101
1379.85 99
1379.94 95
1380.02 89
1380.11 81
1380.19 72
1380.28 63
1380.36 54
1380.45 45
1380.53 39
1380.62 33
1380.70 29
1380.79 27
1380.87 28
1380.96 30
1381.04 34
1381.13 39
1381.21 45
1381.30 51
1381.38 55
1381.47 56
1381.55 55
1381.64 52
1381.72 48
1381.81 45
1381.89 42
1381.98 40
1382.06 40
1382.15 41
1382.24 43
1382.32 44
1382.41 44
1382.49 44
1382.58 44
1382.66 43
1382.75 42
1382.83 40
1382.92 38
1383.00 36
1383.09 33
1383.17 29
1383.26 25
1383.34 22
1383.43 19
1383.51 17
1383.60 16
1383.68 17
1383.77 18
1383.85 19
1383.94 18
1384.02 16
1384.11 11
1384.19 5
1384.28 0
1384.36 0
1384.45 0
1384.53 0
1384.62 0
1384.71 0
1384.79 0
1384.88 0
1384.96 4
1385.05 11
1385.13 18
1385.22 24
1385.30 28
1385.39 31
1385.47 32
1385.56 30
1385.64 27
1385.73 22
1385.81 16
1385.90 10
1385.98 5
1386.07 2
1386.15 1
1386.24 3
1386.32 6
1386.41 10
1386.50 14
1386.58 19
1386.67 22
1386.75 24
1386.84 26
1386.92 26
1387.01 26
1387.09 25
1387.18 24
1387.26 23
1387.35 21
1387.43 20
1387.52 19
1387.60 18
1387.69 17
1387.77 16
1387.86 14
1387.95 12
1388.03 10
1388.12 9
1388.20 9
1388.29 12
1388.37 16
1388.46 22
1388.54 29
1388.63 36
1388.71 42
1388.80 46
1388.88 48
1388.97 48
1389.05 45
1389.14 42
1389.23 39
1389.31 37
1389.40 36
1389.48 36
1389.57 36
1389.65 37
1389.74 38
1389.82 40
1389.91 40
1389.99 40
1390.08 38
1390.16 35
1390.25 29
1390.33 22
1390.42 15
1390.51 10
1390.59 8
1390.68 11
1390.76 17
1390.85 28
1390.93 42
1391.02 56
1391.10 70
1391.19 80
1391.27 86
1391.36 88
1391.45 86
1391.53 81
1391.62 74
1391.70 66
1391.79 60
1391.87 56
1391.96 54
1392.04 53
1392.13 53
1392.21 54
1392.30 55
1392.38 57
1392.47 59
1392.56 62
1392.64 64
1392.73 64
1392.81 62
1392.90 57
1392.98 50
1393.07 41
1393.15 33
1393.24 27
1393.32 26
1393.41 28
1393.50 35
1393.58 44
1393.67 53
1393.75 62
1393.84 68
1393.92 71
1394.01 72
1394.09 70
1394.18 67
1394.27 64
1394.35 61
1394.44 59
1394.52 58
1394.61 57
1394.69 56
1394.78 54
1394.86 52
1394.95 49
1395.04 46
1395.12 43
1395.21 41
1395.29 38
1395.38 36
1395.46 34
1395.55 32
1395.63 30
1395.72 30
1395.80 32
1395.89 36
1395.98 41
1396.06 46
1396.15 52
1396.23 57
1396.32 59
1396.40 60
1396.49 60
1396.57 58
1396.66 56
1396.75 55
1396.83 55
1396.92 56
1397.00 58
1397.09 62
1397.17 65
1397.26 68
1397.35 70
1397.43 72
1397.52 74
1397.60 77
1397.69 80
1397.77 84
1397.86 88
1397.94 91
1398.03 93
1398.12 93
1398.20 90
1398.29 85
1398.37 80
1398.46 74
1398.54 70
1398.63 68
1398.72 69
1398.80 72
1398.89 76
1398.97 81
1399.06 84
1399.14 85
1399.23 82
1399.31 78
1399.40 71
1399.49 63
1399.57 56
1399.66 50
1399.74 47
1399.83 45
1399.91 44
1400.00 45
1400.09 45
1400.17 45
1400.26 46
1400.34 48
1400.43 51
1400.51 56
1400.60 61
1400.69 65
1400.77 68
1400.86 69
1400.94 68
1401.03 64
1401.11 60
1401.20 57
1401.29 56
1401.37 58
1401.46 62
1401.54 69
1401.63 77
1401.71 86
1401.80 94
1401.89 101
1401.97 105
1402.06 108
1402.14 109
1402.23 107
1402.31 104
1402.40 100
1402.49 96
1402.57 93
1402.66 91
1402.74 89
1402.83 88
1402.91 87
1403.00 84
1403.09 81
1403.17 78
1403.26 76
1403.34 75
1403.43 77
1403.52 81
1403.60 87
1403.69 94
1403.77 100
1403.86 105
1403.94 108
1404.03 108
1404.12 107
1404.20 105
1404.29 101
1404.37 97
1404.46 92
1404.54 87
1404.63 82
1404.72 77
1404.80 72
1404.89 68
1404.97 65
1405.06 62
1405.15 60
1405.23 59
1405.32 59
1405.40 59
1405.49 60
1405.57 61
1405.66 60
1405.75 59
1405.83 56
1405.92 52
1406.00 45
1406.09 37
1406.18 27
1406.26 15
1406.35 4
1406.43 0
1406.52 0
1406.61 0
1406.69 0
1406.78 0
1406.86 0
1406.95 0
1407.03 0
1407.12 8
1407.21 17
1407.29 23
1407.38 27
1407.46 29
1407.55 30
1407.64 30
1407.72 30
1407.81 31
1407.89 33
1407.98 37
1408.07 42
1408.15 48
1408.24 55
1408.32 62
1408.41 68
1408.50 73
1408.58 78
1408.67 82
1408.75 85
1408.84 87
1408.93 88
1409.01 87
1409.10 85
1409.18 81
1409.27 75
1409.35 68
1409.44 59
1409.53 51
1409.61 44
1409.70 40
1409.78 37
1409.87 36
1409.96 36
1410.04 38
1410.13 39
1410.21 41
1410.30 42
1410.39 43
1410.47 45
1410.56 47
1410.64 49
1410.73 51
1410.82 53
1410.90 54
1410.99 55
1411.07 54
1411.16 53
1411.25 51
1411.33 48
1411.42 44
1411.50 40
1411.59 36
1411.68 33
1411.76 30
1411.85 27
1411.94 25
1412.02 22
1412.11 19
1412.19 15
1412.28 11
1412.37 7
1412.45 3
1412.54 2
1412.62 1
1412.71 3
1412.80 7
1412.88 11
1412.97 17
1413.05 22
1413.14 26
1413.23 30
1413.31 34
1413.40 38
1413.48 44
1413.57 52
1413.66 61
1413.74 71
1413.83 81
1413.91 89
1414.00 94
1414.09 95
1414.17 93
1414.26 88
1414.35 80
1414.43 72
1414.52 63
1414.60 55
1414.69 48
1414.78 43
1414.86 40
1414.95 39
1415.03 38
1415.12 39
1415.21 39
1415.29 39
1415.38 38
1415.47 36
1415.55 33
1415.64 30
1415.72 26
1415.81 24
1415.90 24
1415.98 26
1416.07 30
1416.15 36
1416.24 41
1416.33 47
1416.41 50
1416.50 53
1416.59 53
1416.67 52
1416.76 50
1416.84 46
1416.93 42
1417.02 36
1417.10 31
1417.19 26
1417.28 21
1417.36 18
1417.45 15
1417.53 13
1417.62 12
1417.71 11
1417.79 9
1417.88 7
1417.96 4
1418.05 0
1418.14 0
1418.22 0
1418.31 0
1418.40 0
1418.48 0
1418.57 0
1418.65 0
1418.74 2
1418.83 5
1418.91 7
1419.00 8
1419.09 8
1419.17 7
1419.26 6
1419.34 5
1419.43 5
1419.52 6
1419.60 6
1419.69 7
1419.78 9
1419.86 11
1419.95 14
1420.04 17
1420.12 21
1420.21 25
1420.29 30
1420.38 33
1420.47 35
1420.55 35
1420.64 33
1420.73 29
1420.81 23
1420.90 17
1420.98 11
1421.07 7
1421.16 4
1421.24 4
1421.33 6
1421.42 9
1421.50 13
1421.59 18
1421.68 21
1421.76 24
1421.85 27
1421.93 29
1422.02 31
1422.11 33
1422.19 35
1422.28 37
1422.37 39
1422.45 40
1422.54 41
1422.63 42
1422.71 43
1422.80 45
1422.88 47
1422.97 49
1423.06 50
1423.14 50
1423.23 48
1423.32 45
1423.40 40
1423.49 35
1423.58 30
1423.66 24
1423.75 20
1423.83 15
1423.92 11
1424.01 6
1424.09 3
1424.18 0
1424.27 0
1424.35 2
1424.44 7
1424.53 16
1424.61 27
1424.70 40
1424.79 52
1424.87 62
1424.96 68
1425.04 69
1425.13 65
1425.22 57
1425.30 48
1425.39 39
1425.48 33
1425.56 30
1425.65 30
1425.74 34
1425.82 39
1425.91 44
1426.00 49
1426.08 52
1426.17 56
1426.26 59
1426.34 63
1426.43 68
1426.51 76
1426.60 84
1426.69 94
1426.77 102
1426.86 108
1426.95 111
1427.03 110
1427.12 105
1427.21 98
1427.29 89
1427.38 80
1427.47 73
1427.55 69
1427.64 67
1427.73 68
1427.81 70
1427.90 72
1427.99 73
1428.07 72
1428.16 67
1428.24 60
1428.33 51
1428.42 41
1428.50 31
1428.59 23
1428.68 19
1428.76 17
1428.85 20
1428.94 26
1429.02 35
1429.11 44
1429.20 53
1429.28 61
1429.37 66
1429.46 70
1429.54 72
1429.63 72
1429.72 72
1429.80 72
1429.89 72
1429.98 72
1430.06 73
1430.15 73
1430.24 73
1430.32 71
1430.41 67
1430.50 61
1430.58 52
1430.67 43
1430.76 34
1430.84 27
1430.93 22
1431.02 21
1431.10 24
1431.19 30
1431.28 38
1431.36 47
1431.45 55
1431.54 63
1431.62 68
1431.71 70
1431.80 70
1431.88 67
1431.97 61
1432.06 53
1432.14 44
1432.23 34
1432.32 24
1432.40 16
1432.49 12
1432.58 11
1432.66 15
1432.75 21
1432.84 29
1432.92 37
1433.01 43
1433.10 47
1433.18 47
1433.27 46
1433.36 44
1433.44 43
1433.53 43
1433.62 45
1433.70 49
1433.79 53
1433.88 57
1433.96 59
1434.05 61
1434.14 61
1434.22 60
1434.31 60
1434.40 60
1434.48 61
1434.57 64
1434.66 69
1434.74 75
1434.83 82
1434.92 89
1435.00 95
1435.09 100
1435.18 105
1435.26 108
1435.35 109
1435.44 110
1435.52 110
1435.61 110
1435.70 110
1435.78 111
1435.87 115
1435.96 120
1436.04 126
1436.13 134
1436.22 141
1436.30 146
1436.39 148
1436.48 146
1436.57 139
1436.65 130
1436.74 119
1436.83 109
1436.91 100
1437.00 93
1437.09 89
1437.17 86
1437.26 86
1437.35 87
1437.43 88
1437.52 89
1437.61 89
1437.69 88
1437.78 86
1437.87 82
1437.95 77
1438.04 71
1438.13 66
1438.21 61
1438.30 56
1438.39 53
1438.48 51
1438.56 50
1438.65 49
1438.74 49
1438.82 48
1438.91 46
1439.00 44
1439.08 41
1439.17 39
1439.26 37
1439.34 36
1439.43 36
1439.52 39
1439.60 42
1439.69 47
1439.78 52
1439.87 57
1439.95 61
1440.04 65
1440.13 67
1440.21 68
1440.30 67
1440.39 64
1440.47 60
1440.56 54
1440.65 47
1440.73 40
1440.82 33
1440.91 27
1440.99 22
1441.08 17
1441.17 12
1441.26 7
1441.34 1
1441.43 0
1441.52 0
1441.60 0
1441.69 0
1441.78 0
1441.86 0
1441.95 0
1442.04 2
1442.13 12
1442.21 21
1442.30 27
1442.39 30
1442.47 30
1442.56 29
1442.65 29
1442.73 29
1442.82 30
1442.91 32
1443.00 35
1443.08 37
1443.17 39
1443.26 39
1443.34 38
1443.43 36
1443.52 35
1443.60 33
1443.69 33
1443.78 32
1443.87 32
1443.95 31
1444.04 31
1444.13 30
1444.21 29
1444.30 29
1444.39 30
1444.47 32
1444.56 35
1444.65 38
1444.74 40
1444.82 40
1444.91 39
1445.00 36
1445.08 32
1445.17 29
1445.26 27
1445.34 27
1445.43 29
1445.52 34
1445.61 39
1445.69 46
1445.78 52
1445.87 57
1445.95 62
1446.04 67
1446.13 72
1446.22 77
1446.30 82
1446.39 87
1446.48 91
1446.56 94
1446.65 95
1446.74 94
1446.83 91
1446.91 88
1447.00 84
1447.09 80
1447.17 77
1447.26 75
1447.35 73
1447.43 72
1447.52 72
1447.61 71
1447.70 70
1447.78 69
1447.87 67
1447.96 65
1448.04 63
1448.13 61
1448.22 61
1448.31 61
1448.39 62
1448.48 63
1448.57 62
1448.65 61
1448.74 59
1448.83 56
1448.92 55
1449.00 54
1449.09 54
1449.18 56
1449.27 59
1449.35 63
1449.44 65
1449.53 66
1449.61 67
1449.70 66
1449.79 66
1449.88 68
1449.96 73
1450.05 81
1450.14 92
1450.22 106
1450.31 119
1450.40 131
1450.49 141
1450.57 146
1450.66 146
1450.75 144
1450.83 139
1450.92 134
1451.01 130
1451.10 128
1451.18 127
1451.27 128
1451.36 130
1451.45 132
1451.53 133
1451.62 133
1451.71 131
1451.79 127
1451.88 122
1451.97 115
1452.06 108
1452.14 102
1452.23 96
1452.32 91
1452.41 88
1452.49 87
1452.58 88
1452.67 92
1452.75 98
1452.84 107
1452.93 117
1453.02 127
1453.10 136
1453.19 143
1453.28 148
1453.37 149
1453.45 147
1453.54 144
1453.63 140
1453.71 136
1453.80 134
1453.89 134
1453.98 135
1454.06 138
1454.15 143
1454.24 148
1454.33 154
1454.41 158
1454.50 162
1454.59 163
1454.68 162
1454.76 158
1454.85 151
1454.94 143
1455.02 134
1455.11 124
1455.20 114
1455.29 106
1455.37 99
1455.46 94
1455.55 91
1455.64 89
1455.72 89
1455.81 91
1455.90 93
1455.99 96
1456.07 97
1456.16 97
1456.25 96
1456.34 94
1456.42 91
1456.51 88
1456.60 87
1456.68 88
1456.77 90
1456.86 93
1456.95 96
1457.03 99
1457.12 102
1457.21 104
1457.30 107
1457.38 110
1457.47 113
1457.56 117
1457.65 120
1457.73 122
1457.82 121
1457.91 118
1458.00 112
1458.08 103
1458.17 93
1458.26 81
1458.35 69
1458.43 58
1458.52 49
1458.61 42
1458.70 39
1458.78 37
1458.87 37
1458.96 38
1459.05 38
1459.13 37
1459.22 37
1459.31 36
1459.40 37
1459.48 39
1459.57 43
1459.66 48
1459.75 52
1459.83 56
1459.92 57
1460.01 57
1460.10 55
1460.18 51
1460.27 48
1460.36 44
1460.45 41
1460.53 40
1460.62 40
1460.71 42
1460.80 45
1460.88 49
1460.97 52
1461.06 53
1461.15 53
1461.23 51
1461.32 48
1461.41 44
1461.50 41
1461.58 39
1461.67 38
1461.76 37
1461.85 36
1461.93 35
1462.02 33
1462.11 30
1462.20 27
1462.28 24
1462.37 23
1462.46 24
1462.55 26
1462.63 29
1462.72 33
1462.81 37
1462.90 40
1462.98 41
1463.07 41
1463.16 39
1463.25 35
1463.33 31
1463.42 28
1463.51 26
1463.60 27
1463.69 29
1463.77 34
1463.86 38
1463.95 42
1464.04 44
1464.12 44
1464.21 42
1464.30 39
1464.39 36
1464.47 33
1464.56 31
1464.65 31
1464.74 32
1464.82 34
1464.91 37
1465.00 40
1465.09 42
1465.17 44
1465.26 43
1465.35 42
1465.44 38
1465.53 34
1465.61 29
1465.70 24
1465.79 19
1465.88 15
1465.96 11
1466.05 8
1466.14 6
1466.23 5
1466.31 4
1466.40 4
1466.49 3
1466.58 2
1466.67 1
1466.75 0
1466.84 0
1466.93 0
1467.02 0
1467.10 0
1467.19 0
1467.28 0
1467.37 2
1467.45 6
1467.54 11
1467.63 15
1467.72 20
1467.81 24
1467.89 28
1467.98 32
1468.07 36
1468.16 40
1468.24 43
1468.33 48
1468.42 53
1468.51 58
1468.60 63
1468.68 68
1468.77 72
1468.86 73
1468.95 73
1469.03 69
1469.12 63
1469.21 56
1469.30 48
1469.39 40
1469.47 33
1469.56 26
1469.65 19
1469.74 13
1469.82 7
1469.91 2
1470.00 0
1470.09 0
1470.18 1
1470.26 4
1470.35 10
1470.44 16
1470.53 22
1470.61 29
1470.70 35
1470.79 43
1470.88 50
1470.97 57
1471.05 63
1471.14 67
1471.23 68
1471.32 67
1471.41 65
1471.49 61
1471.58 57
1471.67 55
1471.76 55
1471.84 55
1471.93 57
1472.02 58
1472.11 57
1472.20 55
1472.28 50
1472.37 43
1472.46 35
1472.55 27
1472.64 21
1472.72 17
1472.81 16
1472.90 17
1472.99 21
1473.07 24
1473.16 28
1473.25 30
1473.34 30
1473.43 28
1473.51 27
1473.60 25
1473.69 25
1473.78 26
1473.87 29
1473.95 32
1474.04 34
1474.13 35
1474.22 33
1474.31 29
1474.39 24
1474.48 18
1474.57 12
1474.66 8
1474.75 5
1474.83 4
1474.92 4
1475.01 6
1475.10 8
1475.18 10
1475.27 12
1475.36 14
1475.45 16
1475.54 16
1475.62 14
1475.71 10
1475.80 5
1475.89 0
1475.98 0
1476.06 0
1476.15 0
1476.24 0
1476.33 0
1476.42 0
1476.50 0
1476.59 6
1476.68 10
1476.77 13
1476.86 13
1476.94 12
1477.03 10
1477.12 9
1477.21 7
1477.30 7
1477.38 8
1477.47 10
1477.56 13
1477.65 16
1477.74 18
1477.82 20
1477.91 23
1478.00 25
1478.09 28
1478.18 32
1478.26 36
1478.35 40
1478.44 42
1478.53 44
1478.62 43
1478.71 42
1478.79 41
1478.88 40
1478.97 40
1479.06 43
1479.15 47
1479.23 53
1479.32 59
1479.41 64
1479.50 68
1479.59 71
1479.67 71
1479.76 70
1479.85 67
1479.94 64
1480.03 60
1480.11 56
1480.20 53
1480.29 49
1480.38 47
1480.47 46
1480.55 47
1480.64 49
1480.73 53
1480.82 58
1480.91 63
1481.00 68
1481.08 71
1481.17 73
1481.26 72
1481.35 70
1481.44 66
1481.52 62
1481.61 57
1481.70 54
1481.79 53
1481.88 54
1481.97 58
1482.05 64
1482.14 72
1482.23 82
1482.32 91
1482.41 100
1482.49 108
1482.58 114
1482.67 118
1482.76 119
1482.85 117
1482.94 114
1483.02 109
1483.11 103
1483.20 99
1483.29 95
1483.38 92
1483.46 91
1483.55 90
1483.64 89
1483.73 87
1483.82 85
1483.91 82
1483.99 80
1484.08 79
1484.17 79
1484.26 82
1484.35 86
1484.43 91
1484.52 98
1484.61 105
1484.70 113
1484.79 121
1484.88 129
1484.96 137
1485.05 143
1485.14 146
1485.23 147
1485.32 144
1485.41 139
1485.49 131
1485.58 122
1485.67 113
1485.76 106
1485.85 100
1485.93 97
1486.02 98
1486.11 100
1486.20 106
1486.29 112
1486.38 119
1486.46 126
1486.55 131
1486.64 135
1486.73 137
1486.82 137
1486.91 135
1486.99 132
1487.08 129
1487.17 125
1487.26 123
1487.35 124
1487.44 126
1487.52 132
1487.61 139
1487.70 146
1487.79 153
1487.88 159
1487.97 161
1488.05 161
1488.14 159
1488.23 154
1488.32 147
1488.41 139
1488.50 132
1488.58 124
1488.67 117
1488.76 112
1488.85 107
1488.94 104
1489.03 102
1489.11 101
1489.20 101
1489.29 102
1489.38 103
1489.47 106
1489.56 108
1489.64 111
1489.73 113
1489.82 114
1489.91 114
1490.00 112
1490.09 109
1490.18 107
1490.26 104
1490.35 101
1490.44 99
1490.53 96
1490.62 93
1490.71 88
1490.79 83
1490.88 76
1490.97 69
1491.06 62
1491.15 55
1491.24 49
1491.32 44
1491.41 40
1491.50 37
1491.59 35
1491.68 34
1491.77 35
1491.86 38
1491.94 40
1492.03 42
1492.12 42
1492.21 39
1492.30 31
1492.39 20
1492.47 7
1492.56 0
1492.65 0
1492.74 0
1492.83 0
1492.92 0
1493.01 0
1493.09 1
1493.18 13
1493.27 23
1493.36 30
1493.45 34
1493.54 36
1493.62 37
1493.71 39
1493.80 41
1493.89 42
1493.98 43
1494.07 42
1494.16 40
1494.24 37
1494.33 33
1494.42 32
1494.51 34
1494.60 38
1494.69 45
1494.78 53
1494.86 60
1494.95 64
1495.04 65
1495.13 64
1495.22 60
1495.31 56
1495.40 51
1495.48 48
1495.57 45
1495.66 43
1495.75 40
1495.84 37
1495.93 33
1496.02 30
1496.10 28
1496.19 28
1496.28 30
1496.37 33
1496.46 37
1496.55 40
1496.64 41
1496.72 39
1496.81 34
1496.90 27
1496.99 19
1497.08 10
1497.17 2
1497.26 0
1497.34 0
1497.43 0
1497.52 0
1497.61 0
1497.70 0
1497.79 0
1497.88 0
1497.96 2
1498.05 13
1498.14 24
1498.23 35
1498.32 45
1498.41 52
1498.50 57
1498.59 60
1498.67 60
1498.76 59
1498.85 56
1498.94 53
1499.03 49
1499.12 46
1499.21 44
1499.29 43
1499.38 42
1499.47 43
1499.56 45
1499.65 49
1499.74 53
1499.83 58
1499.92 63
1500.00 67
1500.09 71
1500.18 73
1500.27 74
1500.36 73
1500.45 72
1500.54 72
1500.62 72
1500.71 72
1500.80 74
1500.89 76
1500.98 79
1501.07 81
1501.16 84
1501.25 86
1501.33 88
1501.42 90
1501.51 91
1501.60 91
1501.69 89
1501.78 86
1501.87 80
1501.96 71
1502.04 61
1502.13 49
1502.22 37
1502.31 26
1502.40 18
1502.49 13
1502.58 12
1502.67 13
1502.75 16
1502.84 20
1502.93 24
1503.02 26
1503.11 26
1503.20 25
1503.29 23
1503.38 19
1503.47 16
1503.55 14
1503.64 13
1503.73 13
1503.82 14
1503.91 16
1504.00 18
1504.09 21
1504.18 23
1504.26 26
1504.35 30
1504.44 34
1504.53 37
1504.62 40
1504.71 40
1504.80 37
1504.89 31
1504.97 23
1505.06 14
1505.15 5
1505.24 0
1505.33 0
1505.42 0
1505.51 0
1505.60 0
1505.69 0
1505.77 0
1505.86 0
1505.95 1
1506.04 3
1506.13 5
1506.22 8
1506.31 13
1506.40 19
1506.49 24
1506.57 28
1506.66 29
1506.75 28
1506.84 24
1506.93 18
1507.02 10
1507.11 2
1507.20 0
1507.29 0
1507.37 0
1507.46 0
1507.55 0
1507.64 0
1507.73 6
1507.82 17
1507.91 28
1508.00 38
1508.09 47
1508.17 53
1508.26 57
1508.35 60
1508.44 62
1508.53 64
1508.62 66
1508.71 68
1508.80 70
1508.89 72
1508.98 74
1509.06 74
1509.15 74
1509.24 73
1509.33 70
1509.42 66
1509.51 61
1509.60 55
1509.69 49
1509.78 44
1509.87 40
1509.95 39
1510.04 41
1510.13 45
1510.22 50
1510.31 56
1510.40 62
1510.49 68
1510.58 74
1510.67 79
1510.76 84
1510.84 89
1510.93 93
1511.02 95
1511.11 96
1511.20 94
1511.29 91
1511.38 86
1511.47 83
1511.56 81
1511.65 82
1511.73 84
1511.82 88
1511.91 92
1512.00 94
1512.09 94
1512.18 92
1512.27 88
1512.36 83
1512.45 77
1512.54 71
1512.62 64
1512.71 57
1512.80 50
1512.89 41
1512.98 33
1513.07 25
1513.16 18
1513.25 12
1513.34 8
1513.43 5
1513.52 3
1513.60 2
1513.69 3
1513.78 5
1513.87 8
1513.96 12
1514.05 17
1514.14 21
1514.23 23
1514.32 23
1514.41 23
1514.50 22
1514.59 23
1514.67 27
1514.76 33
1514.85 42
1514.94 53
1515.03 64
1515.12 72
1515.21 77
1515.30 78
1515.39 76
1515.48 71
1515.57 67
1515.65 64
1515.74 64
1515.83 67
1515.92 72
1516.01 78
1516.10 83
1516.19 87
1516.28 88
1516.37 88
1516.46 88
1516.55 87
1516.64 88
1516.72 89
1516.81 91
1516.90 92
1516.99 91
1517.08 87
1517.17 81
1517.26 72
1517.35 62
1517.44 50
1517.53 38
1517.62 26
1517.71 15
1517.80 5
1517.88 0
1517.97 0
1518.06 0
1518.15 0
1518.24 0
1518.33 2
1518.42 9
1518.51 17
1518.60 24
1518.69 30
1518.78 35
1518.87 39
1518.96 42
1519.04 43
1519.13 42
1519.22 42
1519.31 41
1519.40 41
1519.49 42
1519.58 45
1519.67 48
1519.76 51
1519.85 52
1519.94 51
1520.03 47
1520.12 41
1520.21 34
1520.29 28
1520.38 24
1520.47 24
1520.56 27
1520.65 33
1520.74 41
1520.83 48
1520.92 53
1521.01 55
1521.10 54
1521.19 49
1521.28 42
1521.37 35
1521.46 29
1521.54 26
1521.63 24
1521.72 25
1521.81 27
1521.90 30
1521.99 34
1522.08 37
1522.17 41
1522.26 45
1522.35 49
1522.44 52
1522.53 55
1522.62 56
1522.71 55
1522.80 51
1522.88 43
1522.97 33
1523.06 21
1523.15 9
1523.24 0
1523.33 0
1523.42 0
1523.51 0
1523.60 0
1523.69 0
1523.78 0
1523.87 0
1523.96 2
1524.05 9
1524.14 17
1524.23 23
1524.32 28
1524.40 32
1524.49 33
1524.58 33
1524.67 32
1524.76 32
1524.85 33
1524.94 36
1525.03 42
1525.12 50
1525.21 61
1525.30 72
1525.39 82
1525.48 91
1525.57 96
1525.66 99
1525.75 100
1525.84 98
1525.92 96
1526.01 93
1526.10 90
1526.19 88
1526.28 86
1526.37 85
1526.46 83
1526.55 81
1526.64 79
1526.73 77
1526.82 75
1526.91 75
1527.00 77
1527.09 80
1527.18 84
1527.27 90
1527.36 95
1527.45 100
1527.54 104
1527.63 105
1527.71 106
1527.80 106
1527.89 105
1527.98 106
1528.07 108
1528.16 112
1528.25 117
1528.34 122
1528.43 125
1528.52 126
1528.61 124
1528.70 119
1528.79 114
1528.88 109
1528.97 107
1529.06 107
1529.15 109
1529.24 113
1529.33 118
1529.42 122
1529.51 126
1529.59 129
1529.68 132
1529.77 136
1529.86 141
1529.95 145
1530.04 150
1530.13 153
1530.22 154
1530.31 153
1530.40 152
1530.49 150
1530.58 148
1530.67 147
1530.76 145
1530.85 141
1530.94 136
1531.03 129
1531.12 119
1531.21 109
1531.30 100
1531.39 94
1531.48 91
1531.57 93
1531.66 99
1531.75 108
1531.83 119
1531.92 127
1532.01 133
1532.10 133
1532.19 127
1532.28 116
1532.37 101
1532.46 85
1532.55 70
1532.64 59
1532.73 52
1532.82 50
1532.91 52
1533.00 55
1533.09 59
1533.18 61
1533.27 61
1533.36 59
1533.45 54
1533.54 48
1533.63 41
1533.72 34
1533.81 29
1533.90 26
1533.99 27
1534.08 31
1534.17 37
1534.26 45
1534.35 54
1534.44 61
1534.53 67
1534.61 72
1534.70 75
1534.79 78
1534.88 81
1534.97 86
1535.06 91
1535.15 98
1535.24 106
1535.33 113
1535.42 120
1535.51 125
1535.60 129
1535.69 132
1535.78 133
1535.87 133
1535.96 130
1536.05 126
1536.14 121
1536.23 116
1536.32 112
1536.41 109
1536.50 109
1536.59 111
1536.68 116
1536.77 121
1536.86 126
1536.95 131
1537.04 134
1537.13 134
1537.22 132
1537.31 129
1537.40 125
1537.49 121
1537.58 118
1537.67 116
1537.76 116
1537.85 117
1537.94 118
1538.03 119
1538.12 120
1538.21 118
1538.30 117
1538.38 114
1538.47 112
1538.56 110
1538.65 108
1538.74 106
1538.83 104
1538.92 103
1539.01 103
1539.10 103
1539.19 103
1539.28 104
1539.37 106
1539.46 108
1539.55 110
1539.64 114
1539.73 118
1539.82 124
1539.91 131
1540.00 139
1540.09 146
1540.18 151
1540.27 155
1540.36 156
1540.45 156
1540.54 155
1540.63 155
1540.72 155
1540.81 158
1540.90 164
1540.99 172
1541.08 183
1541.17 195
1541.26 208
1541.35 220
1541.44 231
1541.53 239
1541.62 244
1541.71 247
1541.80 247
1541.89 245
1541.98 244
1542.07 242
1542.16 241
1542.25 240
1542.34 238
1542.43 236
1542.52 232
1542.61 228
1542.70 222
1542.79 217
1542.88 214
1542.97 212
1543.06 211
1543.15 213
1543.24 214
1543.33 214
1543.42 212
1543.51 206
1543.60 197
1543.69 185
1543.78 171
1543.87 159
1543.96 149
1544.05 142
1544.14 139
1544.23 139
1544.32 139
1544.41 138
1544.50 135
1544.59 130
1544.68 124
1544.77 119
1544.86 115
1544.95 114
1545.04 115
1545.13 115
1545.22 115
1545.31 112
1545.40 107
1545.49 100
1545.58 93
1545.67 86
1545.76 81
1545.85 79
1545.94 78
1546.03 79
1546.12 80
1546.21 82
1546.30 85
1546.39 88
1546.48 93
1546.57 98
1546.66 103
1546.75 108
1546.84 111
1546.93 113
1547.02 114
1547.11 113
1547.20 111
1547.29 108
1547.38 105
1547.47 102
1547.56 100
1547.65 99
1547.74 100
1547.83 102
1547.92 105
1548.01 109
1548.10 112
1548.19 114
1548.28 113
1548.37 110
1548.46 103
1548.55 94
1548.64 84
1548.73 76
1548.82 70
1548.91 68
1549.00 68
1549.09 71
1549.18 74
1549.27 77
1549.36 77
1549.45 75
1549.54 70
1549.63 65
1549.72 59
1549.81 55
1549.90 52
1549.99 51
1550.08 49
1550.17 46
1550.26 40
1550.35 33
1550.44 24
1550.54 15
1550.63 6
1550.72 0
1550.81 0
1550.90 0
1550.99 0
1551.08 0
1551.17 0
1551.26 1
1551.35 4
1551.44 7
1551.53 8
1551.62 8
1551.71 7
1551.80 4
1551.89 0
1551.98 0
1552.07 0
1552.16 0
1552.25 0
1552.34 0
1552.43 2
1552.52 9
1552.61 15
1552.70 19
1552.79 20
1552.88 19
1552.97 17
1553.06 16
1553.15 16
1553.24 19
1553.33 25
1553.42 35
1553.51 46
1553.60 57
1553.69 66
1553.78 72
1553.87 74
1553.96 73
1554.05 69
1554.14 64
1554.23 59
1554.32 55
1554.42 52
1554.51 51
1554.60 51
1554.69 52
1554.78 52
1554.87 54
1554.96 55
1555.05 59
1555.14 65
1555.23 73
1555.32 83
1555.41 93
1555.50 104
1555.59 113
1555.68 119
1555.77 121
1555.86 119
1555.95 115
1556.04 108
1556.13 101
1556.22 95
1556.31 92
1556.40 92
1556.49 94
1556.58 96
1556.67 97
1556.76 96
1556.85 91
1556.94 83
1557.03 73
1557.12 65
1557.22 60
1557.31 61
1557.40 68
1557.49 79
1557.58 94
1557.67 108
1557.76 120
1557.85 127
1557.94 128
1558.03 124
1558.12 118
1558.21 110
1558.30 104
1558.39 100
1558.48 99
1558.57 100
1558.66 104
1558.75 108
1558.84 113
1558.93 118
1559.02 122
1559.11 126
1559.20 129
1559.29 131
1559.39 131
1559.48 129
1559.57 125
1559.66 120
1559.75 114
1559.84 108
1559.93 103
1560.02 99
1560.11 98
1560.20 97
1560.29 97
1560.38 97
1560.47 96
1560.56 96
1560.65 96
1560.74 97
1560.83 101
1560.92 106
1561.01 114
1561.10 122
1561.19 132
1561.28 143
1561.38 155
1561.47 168
1561.56 183
1561.65 197
1561.74 211
1561.83 221
1561.92 228
1562.01 229
1562.10 226
1562.19 220
1562.28 213
1562.37 206
1562.46 201
1562.55 201
1562.64 205
1562.73 214
1562.82 228
1562.91 245
1563.00 264
1563.10 284
1563.19 303
1563.28 321
1563.37 337
1563.46 351
1563.55 361
1563.64 370
1563.73 376
1563.82 380
1563.91 384
1564.00 388
1564.09 395
1564.18 404
1564.27 418
1564.36 434
1564.45 451
1564.54 469
1564.63 485
1564.73 499
1564.82 511
1564.91 522
1565.00 535
1565.09 552
1565.18 572
1565.27 597
1565.36 624
1565.45 652
1565.54 678
1565.63 702
1565.72 724
1565.81 745
1565.90 767
1565.99 794
1566.08 825
1566.18 861
1566.27 899
1566.36 935
1566.45 968
1566.54 997
1566.63 1020
1566.72 1041
1566.81 1063
1566.90 1087
1566.99 1117
1567.08 1152
1567.17 1191
1567.26 1232
1567.35 1271
1567.44 1305
1567.53 1335
1567.63 1358
1567.72 1376
1567.81 1391
1567.90 1403
1567.99 1415
1568.08 1425
1568.17 1435
1568.26 1444
1568.35 1451
1568.44 1455
1568.53 1457
1568.62 1455
1568.71 1450
1568.80 1443
1568.90 1435
1568.99 1425
1569.08 1415
1569.17 1405
1569.26 1395
1569.35 1386
1569.44 1378
1569.53 1368
1569.62 1357
1569.71 1343
1569.80 1327
1569.89 1307
1569.98 1285
1570.07 1262
1570.17 1239
1570.26 1218
1570.35 1198
1570.44 1181
1570.53 1165
1570.62 1150
1570.71 1135
1570.80 1120
1570.89 1104
1570.98 1088
1571.07 1072
1571.16 1056
1571.25 1042
1571.35 1030
1571.44 1020
1571.53 1012
1571.62 1004
1571.71 996
1571.80 987
1571.89 974
1571.98 959
1572.07 940
1572.16 921
1572.25 901
1572.34 883
1572.43 868
1572.53 855
1572.62 844
1572.71 833
1572.80 821
1572.89 807
1572.98 790
1573.07 770
1573.16 748
1573.25 724
1573.34 700
1573.43 676
1573.52 655
1573.62 635
1573.71 618
1573.80 603
1573.89 588
1573.98 573
1574.07 557
1574.16 540
1574.25 523
1574.34 506
1574.43 491
1574.52 477
1574.62 465
1574.71 454
1574.80 443
1574.89 431
1574.98 419
1575.07 407
1575.16 395
1575.25 385
1575.34 380
1575.43 378
1575.52 380
1575.61 386
1575.71 393
1575.80 400
1575.89 406
1575.98 409
1576.07 411
1576.16 410
1576.25 407
1576.34 402
1576.43 396
1576.52 389
1576.62 379
1576.71 368
1576.80 356
1576.89 343
1576.98 329
1577.07 317
1577.16 306
1577.25 296
1577.34 288
1577.43 281
1577.52 275
1577.62 268
1577.71 262
1577.80 256
1577.89 251
1577.98 246
1578.07 243
1578.16 241
1578.25 239
1578.34 237
1578.43 233
1578.53 226
1578.62 217
1578.71 207
1578.80 197
1578.89 188
1578.98 183
1579.07 181
1579.16 182
1579.25 184
1579.34 186
1579.44 185
1579.53 183
1579.62 179
1579.71 175
1579.80 173
1579.89 174
1579.98 178
1580.07 186
1580.16 195
1580.25 204
1580.35 211
1580.44 216
1580.53 219
1580.62 219
1580.71 218
1580.80 217
1580.89 217
1580.98 220
1581.07 226
1581.17 234
1581.26 243
1581.35 253
1581.44 261
1581.53 268
1581.62 272
1581.71 274
1581.80 274
1581.89 274
1581.98 274
1582.08 274
1582.17 275
1582.26 276
1582.35 279
1582.44 283
1582.53 287
1582.62 290
1582.71 293
1582.80 292
1582.90 288
1582.99 279
1583.08 267
1583.17 252
1583.26 238
1583.35 227
1583.44 220
1583.53 219
1583.62 224
1583.72 234
1583.81 245
1583.90 256
1583.99 264
1584.08 268
1584.17 268
1584.26 264
1584.35 257
1584.45 249
1584.54 243
1584.63 238
1584.72 235
1584.81 234
1584.90 235
1584.99 238
1585.08 242
1585.17 246
1585.27 250
1585.36 253
1585.45 255
1585.54 255
1585.63 254
1585.72 251
1585.81 248
1585.90 246
1586.00 245
1586.09 246
1586.18 250
1586.27 257
1586.36 266
1586.45 277
1586.54 288
1586.63 299
1586.72 308
1586.82 315
1586.91 319
1587.00 317
1587.09 311
1587.18 301
1587.27 288
1587.36 272
1587.45 257
1587.55 243
1587.64 233
1587.73 227
1587.82 224
1587.91 226
1588.00 229
1588.09 232
1588.18 233
1588.28 231
1588.37 225
1588.46 216
1588.55 203
1588.64 189
1588.73 173
1588.82 158
1588.92 145
1589.01 134
1589.10 126
1589.19 120
1589.28 116
1589.37 111
1589.46 106
1589.55 100
1589.65 94
1589.74 88
1589.83 85
1589.92 85
1590.01 89
1590.10 96
1590.19 106
1590.28 116
1590.38 126
1590.47 133
1590.56 137
1590.65 139
1590.74 138
1590.83 136
1590.92 132
1591.02 129
1591.11 124
1591.20 119
1591.29 114
1591.38 108
1591.47 102
1591.56 97
1591.65 92
1591.75 88
1591.84 86
1591.93 85
1592.02 84
1592.11 84
1592.20 82
1592.29 79
1592.39 72
1592.48 63
1592.57 51
1592.66 37
1592.75 24
1592.84 12
1592.93 2
1593.03 0
1593.12 0
1593.21 0
1593.30 0
1593.39 0
1593.48 0
1593.57 0
1593.67 0
1593.76 0
1593.85 6
1593.94 18
1594.03 30
1594.12 41
1594.21 49
1594.31 52
1594.40 51
1594.49 47
1594.58 39
1594.67 32
1594.76 26
1594.85 22
1594.95 22
1595.04 25
1595.13 30
1595.22 36
1595.31 41
1595.40 45
1595.49 46
1595.59 46
1595.68 46
1595.77 46
1595.86 47
1595.95 50
1596.04 53
1596.14 56
1596.23 58
1596.32 59
1596.41 59
1596.50 59
1596.59 59
1596.68 61
1596.78 65
1596.87 71
1596.96 77
1597.05 84
1597.14 88
1597.23 88
1597.32 84
1597.42 75
1597.51 61
1597.60 46
1597.69 30
1597.78 17
1597.87 7
1597.97 3
1598.06 3
1598.15 8
1598.24 16
1598.33 26
1598.42 36
1598.51 46
1598.61 55
1598.70 63
1598.79 71
1598.88 78
1598.97 86
1599.06 95
1599.16 104
1599.25 113
1599.34 121
1599.43 128
1599.52 133
1599.61 135
1599.71 135
1599.80 133
1599.89 129
1599.98 124
1600.07 118
1600.16 113
1600.26 108
1600.35 105
1600.44 105
1600.53 108
1600.62 113
1600.71 119
1600.80 125
1600.90 130
1600.99 130
1601.08 127
1601.17 119
1601.26 109
1601.35 97
1601.45 87
1601.54 79
1601.63 75
1601.72 74
1601.81 77
1601.90 83
1602.00 89
1602.09 96
1602.18 101
1602.27 105
1602.36 107
1602.45 108
1602.55 107
1602.64 107
1602.73 107
1602.82 108
1602.91 111
1603.00 114
1603.10 118
1603.19 121
1603.28 123
1603.37 123
1603.46 122
1603.55 119
1603.65 117
1603.74 115
1603.83 114
1603.92 114
1604.01 116
1604.11 118
1604.20 120
1604.29 122
1604.38 123
1604.47 123
1604.56 123
1604.66 124
1604.75 125
1604.84 128
1604.93 132
1605.02 136
1605.11 141
1605.21 146
1605.30 149
1605.39 151
1605.48 150
1605.57 149
1605.66 146
1605.76 144
1605.85 142
1605.94 142
1606.03 142
1606.12 143
1606.22 144
1606.31 144
1606.40 144
1606.49 144
1606.58 145
1606.67 148
1606.77 154
1606.86 162
1606.95 170
1607.04 176
1607.13 178
1607.23 176
1607.32 169
1607.41 159
1607.50 149
1607.59 141
1607.68 137
1607.78 138
1607.87 144
1607.96 153
1608.05 163
1608.14 170
1608.24 175
1608.33 176
1608.42 173
1608.51 168
1608.60 160
1608.69 153
1608.79 145
1608.88 140
1608.97 136
1609.06 136
1609.15 137
1609.25 142
1609.34 147
1609.43 153
1609.52 158
1609.61 163
1609.71 168
1609.80 171
1609.89 174
1609.98 176
1610.07 178
1610.16 178
1610.26 175
1610.35 171
1610.44 165
1610.53 157
1610.62 149
1610.72 142
1610.81 137
1610.90 136
1610.99 137
1611.08 141
1611.18 148
1611.27 155
1611.36 163
1611.45 170
1611.54 177
1611.64 184
1611.73 190
1611.82 198
1611.91 205
1612.00 213
1612.10 219
1612.19 222
1612.28 223
1612.37 219
1612.46 213
1612.55 205
1612.65 195
1612.74 185
1612.83 176
1612.92 167
1613.01 159
1613.11 151
1613.20 143
1613.29 136
1613.38 130
1613.47 126
1613.57 122
1613.66 120
1613.75 119
1613.84 118
1613.93 118
1614.03 118
1614.12 117
1614.21 117
1614.30 116
1614.39 115
1614.49 113
1614.58 110
1614.67 106
1614.76 103
1614.85 100
1614.95 97
1615.04 96
1615.13 95
1615.22 94
1615.32 93
1615.41 91
1615.50 90
1615.59 89
1615.68 90
1615.78 93
1615.87 99
1615.96 105
1616.05 112
1616.14 118
1616.24 122
1616.33 124
1616.42 126
1616.51 127
1616.60 130
1616.70 135
1616.79 140
1616.88 145
1616.97 150
1617.06 152
1617.16 153
1617.25 151
1617.34 148
1617.43 144
1617.52 140
1617.62 137
1617.71 134
1617.80 130
1617.89 125
1617.99 117
1618.08 108
1618.17 96
1618.26 82
1618.35 69
1618.45 58
1618.54 50
1618.63 46
1618.72 46
1618.81 49
1618.91 54
1619.00 60
1619.09 67
1619.18 73
1619.28 79
1619.37 84
1619.46 88
1619.55 90
1619.64 89
1619.74 87
1619.83 82
1619.92 76
1620.01 69
1620.11 63
1620.20 58
1620.29 53
1620.38 49
1620.47 45
1620.57 39
1620.66 33
1620.75 26
1620.84 21
1620.93 17
1621.03 15
1621.12 16
1621.21 19
1621.30 23
1621.40 25
1621.49 26
1621.58 25
1621.67 20
1621.76 14
1621.86 6
1621.95 0
1622.04 0
1622.13 0
1622.23 0
1622.32 0
1622.41 0
1622.50 0
1622.59 0
1622.69 4
1622.78 7
1622.87 9
1622.96 10
1623.06 12
1623.15 14
1623.24 17
1623.33 23
1623.43 31
1623.52 39
1623.61 47
1623.70 54
1623.79 59
1623.89 61
1623.98 61
1624.07 59
1624.16 57
1624.26 56
1624.35 56
1624.44 57
1624.53 59
1624.63 59
1624.72 58
1624.81 55
1624.90 50
1624.99 44
1625.09 38
1625.18 34
1625.27 33
1625.36 35
1625.46 41
1625.55 49
1625.64 59
1625.73 68
1625.83 75
1625.92 79
1626.01 80
1626.10 77
1626.19 72
1626.29 65
1626.38 57
1626.47 50
1626.56 43
1626.66 39
1626.75 35
1626.84 34
1626.93 35
1627.03 38
1627.12 42
1627.21 47
1627.30 52
1627.40 55
1627.49 56
1627.58 54
1627.67 48
1627.77 40
1627.86 30
1627.95 21
1628.04 12
1628.13 7
1628.23 6
1628.32 8
1628.41 14
1628.50 22
1628.60 31
1628.69 39
1628.78 47
1628.87 53
1628.97 57
1629.06 61
1629.15 64
1629.24 66
1629.34 68
1629.43 69
1629.52 70
1629.61 69
1629.71 68
1629.80 67
1629.89 66
1629.98 65
1630.08 64
1630.17 64
1630.26 64
1630.35 65
1630.45 67
1630.54 69
1630.63 71
1630.72 73
1630.82 73
1630.91 71
1631.00 68
1631.09 63
1631.19 58
1631.28 55
1631.37 56
1631.46 61
1631.56 71
1631.65 83
1631.74 96
1631.83 108
1631.93 115
1632.02 117
1632.11 115
1632.20 110
1632.30 103
1632.39 96
1632.48 92
1632.57 90
1632.67 89
1632.76 90
1632.85 90
1632.94 88
1633.04 86
1633.13 84
1633.22 84
1633.31 86
1633.41 92
1633.50 102
1633.59 115
1633.68 128
1633.78 141
1633.87 152
1633.96 161
1634.05 167
1634.15 172
1634.24 175
1634.33 176
1634.42 176
1634.52 174
1634.61 169
1634.70 161
1634.80 151
1634.89 139
1634.98 128
1635.07 118
1635.17 111
1635.26 107
1635.35 105
1635.44 107
1635.54 109
1635.63 113
1635.72 118
1635.81 122
1635.91 125
1636.00 128
1636.09 130
1636.18 129
1636.28 126
1636.37 120
1636.46 112
1636.55 101
1636.65 90
1636.74 78
1636.83 67
1636.93 58
1637.02 50
1637.11 43
1637.20 37
1637.30 33
1637.39 30
1637.48 29
1637.57 30
1637.67 32
1637.76 36
1637.85 42
1637.95 47
1638.04 53
1638.13 57
1638.22 61
1638.32 62
1638.41 62
1638.50 61
1638.59 59
1638.69 57
1638.78 54
1638.87 51
1638.96 48
1639.06 45
1639.15 42
1639.24 39
1639.34 36
1639.43 34
1639.52 32
1639.61 30
1639.71 28
1639.80 26
1639.89 24
1639.98 21
1640.08 18
1640.17 15
1640.26 12
1640.36 11
1640.45 12
1640.54 14
1640.63 17
1640.73 23
1640.82 29
1640.91 35
1641.01 40
1641.10 43
1641.19 43
1641.28 39
1641.38 34
1641.47 26
1641.56 19
1641.65 13
1641.75 10
1641.84 10
1641.93 12
1642.03 15
1642.12 20
1642.21 25
1642.30 31
1642.40 36
1642.49 40
1642.58 44
1642.68 46
1642.77 47
1642.86 47
1642.95 47
1643.05 47
1643.14 48
1643.23 50
1643.33 53
1643.42 57
1643.51 61
1643.60 65
1643.70 68
1643.79 69
1643.88 67
1643.98 62
1644.07 55
1644.16 44
1644.25 32
1644.35 18
1644.44 4
1644.53 0
1644.63 0
1644.72 0
1644.81 0
1644.90 0
1645.00 0
1645.09 0
1645.18 0
1645.28 8
1645.37 17
1645.46 24
1645.55 29
1645.65 33
1645.74 34
1645.83 35
1645.93 35
1646.02 35
1646.11 35
1646.20 35
1646.30 35
1646.39 36
1646.48 37
1646.58 40
1646.67 43
1646.76 47
1646.86 51
1646.95 54
1647.04 56
1647.13 56
1647.23 55
1647.32 52
1647.41 48
1647.51 42
1647.60 35
1647.69 27
1647.78 19
1647.88 11
1647.97 3
1648.06 0
1648.16 0
1648.25 0
1648.34 0
1648.44 0
1648.53 0
1648.62 0
1648.71 0
1648.81 1
1648.90 6
1648.99 12
1649.09 18
1649.18 23
1649.27 27
1649.37 31
1649.46 33
1649.55 35
1649.64 38
1649.74 40
1649.83 43
1649.92 46
1650.02 49
1650.11 53
1650.20 56
1650.30 59
1650.39 61
1650.48 62
1650.57 62
1650.67 63
1650.76 65
1650.85 69
1650.95 74
1651.04 79
1651.13 84
1651.23 88
1651.32 88
1651.41 84
1651.51 78
1651.60 70
1651.69 62
1651.78 56
1651.88 54
1651.97 54
1652.06 57
1652.16 60
1652.25 62
1652.34 61
1652.44 56
1652.53 50
1652.62 42
1652.72 35
1652.81 31
1652.90 30
1653.00 32
1653.09 36
1653.18 42
1653.27 49
1653.37 56
1653.46 63
1653.55 70
1653.65 77
1653.74 83
1653.83 86
1653.93 87
1654.02 84
1654.11 78
1654.21 70
1654.30 62
1654.39 56
1654.49 52
1654.58 52
1654.67 54
1654.76 57
1654.86 61
1654.95 63
1655.04 61
1655.14 57
1655.23 51
1655.32 43
1655.42 34
1655.51 26
1655.60 21
1655.70 18
1655.79 18
1655.88 20
1655.98 24
1656.07 30
1656.16 38
1656.26 48
1656.35 60
1656.44 72
1656.54 85
1656.63 97
1656.72 108
1656.81 115
1656.91 118
1657.00 118
1657.09 114
1657.19 109
1657.28 102
1657.37 95
1657.47 88
1657.56 82
1657.65 76
1657.75 70
1657.84 63
1657.93 57
1658.03 51
1658.12 47
1658.21 44
1658.31 44
1658.40 46
1658.49 49
1658.59 51
1658.68 52
1658.77 52
1658.87 51
1658.96 51
1659.05 52
1659.15 56
1659.24 64
1659.33 74
1659.43 85
1659.52 95
1659.61 103
1659.71 107
1659.80 107
1659.89 102
1659.99 95
1660.08 87
1660.17 78
1660.27 70
1660.36 63
1660.45 57
1660.55 51
1660.64 46
1660.73 42
1660.83 39
1660.92 38
1661.01 39
1661.11 42
1661.20 47
1661.29 52
1661.39 58
1661.48 63
1661.57 67
1661.67 68
1661.76 68
1661.85 66
1661.95 63
1662.04 59
1662.13 54
1662.23 50
1662.32 45
1662.41 41
1662.51 38
1662.60 37
1662.69 37
1662.79 39
1662.88 43
1662.97 46
1663.07 50
1663.16 53
1663.25 57
1663.35 60
1663.44 64
1663.53 70
1663.63 75
1663.72 81
1663.81 86
1663.91 90
1664.00 93
1664.09 93
1664.19 94
1664.28 94
1664.37 94
1664.47 94
1664.56 94
1664.65 94
1664.75 94
1664.84 93
1664.94 90
1665.03 87
1665.12 82
1665.22 75
1665.31 68
1665.40 60
1665.50 52
1665.59 45
1665.68 41
1665.78 39
1665.87 39
1665.96 42
1666.06 47
1666.15 52
1666.24 57
1666.34 62
1666.43 66
1666.52 69
1666.62 70
1666.71 70
1666.80 69
1666.90 66
1666.99 64
1667.09 62
1667.18 61
1667.27 61
1667.37 63
1667.46 66
1667.55 71
1667.65 76
1667.74 81
1667.83 85
1667.93 88
1668.02 89
1668.11 89
1668.21 87
1668.30 85
1668.39 83
1668.49 83
1668.58 84
1668.68 87
1668.77 92
1668.86 97
1668.96 103
1669.05 108
1669.14 112
1669.24 115
1669.33 115
1669.42 114
1669.52 111
1669.61 106
1669.70 101
1669.80 95
1669.89 89
1669.99 83
1670.08 77
1670.17 71
1670.27 66
1670.36 59
1670.45 51
1670.55 43
1670.64 34
1670.73 24
1670.83 15
1670.92 6
1671.02 0
1671.11 0
1671.20 0
1671.30 0
1671.39 0
1671.48 0
1671.58 0
1671.67 0
1671.76 0
1671.86 5
1671.95 11
1672.05 18
1672.14 25
1672.23 32
1672.33 40
1672.42 48
1672.51 56
1672.61 64
1672.70 72
1672.79 79
1672.89 85
1672.98 90
1673.08 94
1673.17 95
1673.26 94
1673.36 91
1673.45 85
1673.54 77
1673.64 68
1673.73 57
1673.82 48
1673.92 40
1674.01 34
1674.11 31
1674.20 31
1674.29 33
1674.39 37
1674.48 42
1674.57 48
1674.67 53
1674.76 57
1674.86 59
1674.95 58
1675.04 55
1675.14 50
1675.23 45
1675.32 40
1675.42 36
1675.51 32
1675.61 30
1675.70 29
1675.79 30
1675.89 33
1675.98 38
1676.07 45
1676.17 54
1676.26 62
1676.36 69
1676.45 72
1676.54 71
1676.64 65
1676.73 57
1676.82 49
1676.92 44
1677.01 44
1677.11 48
1677.20 56
1677.29 66
1677.39 75
1677.48 79
1677.57 79
1677.67 74
1677.76 65
1677.86 54
1677.95 44
1678.04 35
1678.14 30
1678.23 26
1678.33 25
1678.42 25
1678.51 24
1678.61 24
1678.70 23
1678.79 21
1678.89 18
1678.98 15
1679.08 13
1679.17 11
1679.26 11
1679.36 14
1679.45 18
1679.55 25
1679.64 31
1679.73 37
1679.83 42
1679.92 45
1680.01 46
1680.11 45
1680.20 45
1680.30 43
1680.39 42
1680.48 40
1680.58 37
1680.67 31
1680.77 25
1680.86 18
1680.95 10
1681.05 5
1681.14 3
1681.24 5
1681.33 10
1681.42 19
1681.52 29
1681.61 39
1681.70 47
1681.80 53
1681.89 56
1681.99 56
1682.08 55
1682.17 54
1682.27 54
1682.36 55
1682.46 56
1682.55 57
1682.64 56
1682.74 53
1682.83 47
1682.93 39
1683.02 28
1683.11 17
1683.21 7
1683.30 0
1683.40 0
1683.49 0
1683.58 0
1683.68 0
1683.77 0
1683.87 0
1683.96 6
1684.05 17
1684.15 28
1684.24 39
1684.34 50
1684.43 60
1684.52 71
1684.62 83
1684.71 95
1684.81 107
1684.90 118
1684.99 126
1685.09 132
1685.18 134
1685.28 135
1685.37 135
1685.46 135
1685.56 136
1685.65 139
1685.75 143
1685.84 146
1685.93 148
1686.03 149
1686.12 146
1686.22 141
1686.31 135
1686.40 127
1686.50 120
1686.59 114
1686.69 109
1686.78 105
1686.87 103
1686.97 100
1687.06 97
1687.16 92
1687.25 85
1687.34 76
1687.44 65
1687.53 55
1687.63 48
1687.72 43
1687.82 44
1687.91 49
1688.00 57
1688.10 68
1688.19 78
1688.29 86
1688.38 92
1688.47 94
1688.57 93
1688.66 91
1688.76 87
1688.85 84
1688.94 81
1689.04 80
1689.13 79
1689.23 79
1689.32 78
1689.42 76
1689.51 72
1689.60 66
1689.70 59
1689.79 53
1689.89 47
1689.98 44
1690.07 43
1690.17 44
1690.26 48
1690.36 51
1690.45 54
1690.55 55
1690.64 55
1690.73 55
1690.83 55
1690.92 56
1691.02 58
1691.11 62
1691.20 67
1691.30 73
1691.39 80
1691.49 85
1691.58 88
1691.68 88
1691.77 86
1691.86 80
1691.96 73
1692.05 64
1692.15 57
1692.24 51
1692.33 48
1692.43 47
1692.52 48
1692.62 50
1692.71 51
1692.81 50
1692.90 47
1692.99 43
1693.09 39
1693.18 36
1693.28 36
1693.37 39
1693.47 46
1693.56 55
1693.65 65
1693.75 77
1693.84 88
1693.94 97
1694.03 103
1694.13 107
1694.22 108
1694.31 107
1694.41 105
1694.50 103
1694.60 101
1694.69 100
1694.79 100
1694.88 99
1694.97 97
1695.07 93
1695.16 87
1695.26 79
1695.35 70
1695.45 61
1695.54 55
1695.63 52
1695.73 52
1695.82 56
1695.92 61
1696.01 66
1696.11 71
1696.20 74
1696.29 74
1696.39 73
1696.48 70
1696.58 67
1696.67 64
1696.77 62
1696.86 62
1696.95 64
1697.05 66
1697.14 69
1697.24 71
1697.33 71
1697.43 70
1697.52 68
1697.62 65
1697.71 62
1697.80 59
1697.90 58
1697.99 59
1698.09 61
1698.18 65
1698.28 71
1698.37 79
1698.46 89
1698.56 101
1698.65 112
1698.75 122
1698.84 130
1698.94 134
1699.03 136
1699.13 135
1699.22 133
1699.31 131
1699.41 131
1699.50 132
1699.60 134
1699.69 136
1699.79 138
1699.88 138
1699.98 136
1700.07 132
1700.16 127
1700.26 121
1700.35 115
1700.45 110
1700.54 106
1700.64 102
1700.73 98
1700.83 93
1700.92 87
1701.01 78
1701.11 67
1701.20 54
1701.30 40
1701.39 27
1701.49 15
1701.58 6
1701.68 0
1701.77 0
1701.86 0
1701.96 5
1702.05 12
1702.15 21
1702.24 30
1702.34 38
1702.43 47
1702.53 55
1702.62 63
1702.71 70
1702.81 77
1702.90 82
1703.00 85
1703.09 85
1703.19 83
1703.28 77
1703.38 69
1703.47 61
1703.57 53
1703.66 46
1703.75 41
1703.85 37
1703.94 35
1704.04 33
1704.13 32
1704.23 30
1704.32 28
1704.42 25
1704.51 22
1704.61 18
1704.70 14
1704.79 8
1704.89 2
1704.98 0
1705.08 0
1705.17 0
1705.27 0
1705.36 0
1705.46 0
1705.55 0
1705.65 0
1705.74 0
1705.83 7
1705.93 15
1706.02 24
1706.12 35
1706.21 47
1706.31 61
1706.40 75
1706.50 89
1706.59 101
1706.69 109
1706.78 114
1706.88 115
1706.97 114
1707.06 113
1707.16 112
1707.25 114
1707.35 116
1707.44 119
1707.54 121
1707.63 121
1707.73 118
1707.82 112
1707.92 105
1708.01 98
1708.11 91
1708.20 84
1708.30 77
1708.39 69
1708.48 62
1708.58 54
1708.67 45
1708.77 38
1708.86 32
1708.96 28
1709.05 26
1709.15 25
1709.24 25
1709.34 23
1709.43 19
1709.53 14
1709.62 6
1709.72 0
1709.81 0
1709.90 0
1710.00 0
1710.09 0
1710.19 0
1710.28 0
1710.38 4
1710.47 21
1710.57 38
1710.66 55
1710.76 69
1710.85 81
1710.95 89
1711.04 95
1711.14 97
1711.23 98
1711.33 97
1711.42 95
1711.52 93
1711.61 89
1711.70 85
1711.80 81
1711.89 78
1711.99 74
1712.08 69
1712.18 65
1712.27 61
1712.37 56
1712.46 52
1712.56 47
1712.65 43
1712.75 38
1712.84 33
1712.94 28
1713.03 23
1713.13 19
1713.22 15
1713.32 11
1713.41 7
1713.51 4
1713.60 1
1713.70 0
1713.79 0
1713.88 0
1713.98 0
1714.07 4
1714.17 10
1714.26 17
1714.36 23
1714.45 29
1714.55 31
1714.64 31
1714.74 27
1714.83 21
1714.93 12
1715.02 4
1715.12 0
1715.21 0
1715.31 0
1715.40 0
1715.50 0
1715.59 5
1715.69 13
1715.78 20
1715.88 26
1715.97 30
1716.07 34
1716.16 38
1716.26 42
1716.35 46
1716.45 48
1716.54 49
1716.64 46
1716.73 40
1716.83 30
1716.92 19
1717.02 8
1717.11 0
1717.20 0
1717.30 0
1717.39 0
1717.49 0
1717.58 0
1717.68 0
1717.77 2
1717.87 4
1717.96 5
1718.06 5
1718.15 5
1718.25 5
1718.34 5
1718.44 5
1718.53 5
1718.63 6
1718.72 7
1718.82 7
1718.91 6
1719.01 4
1719.10 2
1719.20 0
1719.29 0
1719.39 0
1719.48 4
1719.58 9
1719.67 16
1719.77 22
1719.86 28
1719.96 33
1720.05 37
1720.15 42
1720.24 47
1720.34 52
1720.43 57
1720.53 62
1720.62 67
1720.72 72
1720.81 75
1720.91 79
1721.00 82
1721.10 84
1721.19 86
1721.29 87
1721.38 87
1721.48 86
1721.57 83
1721.67 81
1721.76 79
1721.86 77
1721.95 75
1722.05 73
1722.14 71
1722.24 69
1722.33 67
1722.43 65
1722.52 63
1722.62 63
1722.71 64
1722.81 65
1722.90 68
1723.00 71
1723.09 74
1723.19 76
1723.28 76
1723.38 75
1723.47 73
1723.57 68
1723.66 63
1723.76 56
1723.85 50
1723.95 44
1724.05 38
1724.14 34
1724.24 31
1724.33 29
1724.43 29
1724.52 31
1724.62 35
1724.71 42
1724.81 52
1724.90 65
1725.00 80
1725.09 96
1725.19 112
1725.28 127
1725.38 138
1725.47 145
1725.57 149
1725.66 149
1725.76 147
1725.85 143
1725.95 138
1726.04 133
1726.14 127
1726.23 121
1726.33 115
1726.42 107
1726.52 100
1726.61 95
1726.71 92
1726.80 92
1726.90 97
1726.99 107
1727.09 120
1727.18 134
1727.28 147
1727.38 156
1727.47 162
1727.57 162
1727.66 160
1727.76 156
1727.85 154
1727.95 154
1728.04 158
1728.14 165
1728.23 172
1728.33 177
1728.42 178
1728.52 176
1728.61 169
1728.71 160
1728.80 149
1728.90 139
1728.99 132
1729.09 127
1729.18 124
1729.28 123
1729.37 122
1729.47 121
1729.57 119
1729.66 115
1729.76 110
1729.85 103
1729.95 96
1730.04 90
1730.14 85
1730.23 81
1730.33 79
1730.42 80
1730.52 81
1730.61 83
1730.71 84
1730.80 85
1730.90 84
1730.99 83
1731.09 81
1731.18 79
1731.28 78
1731.38 78
1731.47 81
1731.57 86
1731.66 92
1731.76 101
1731.85 110
1731.95 119
1732.04 127
1732.14 133
1732.23 136
1732.33 137
1732.42 135
1732.52 133
1732.61 130
1732.71 128
1732.81 128
1732.90 130
1733.00 133
1733.09 138
1733.19 142
1733.28 145
1733.38 146
1733.47 145
1733.57 140
1733.66 133
1733.76 124
1733.85 113
1733.95 102
1734.04 91
1734.14 80
1734.24 71
1734.33 64
1734.43 60
1734.52 58
1734.62 58
1734.71 59
1734.81 60
1734.90 61
1735.00 59
1735.09 57
1735.19 53
1735.28 48
1735.38 46
1735.48 45
1735.57 48
1735.67 53
1735.76 62
1735.86 74
1735.95 87
1736.05 101
1736.14 114
1736.24 127
1736.33 139
1736.43 148
1736.53 154
1736.62 156
1736.72 153
1736.81 146
1736.91 135
1737.00 121
1737.10 105
1737.19 90
1737.29 78
1737.38 68
1737.48 62
1737.58 60
1737.67 62
1737.77 67
1737.86 72
1737.96 76
1738.05 79
1738.15 81
1738.24 81
1738.34 81
1738.43 81
1738.53 80
1738.63 80
1738.72 78
1738.82 74
1738.91 68
1739.01 59
1739.10 49
1739.20 39
1739.29 30
1739.39 23
1739.49 20
1739.58 20
1739.68 22
1739.77 25
1739.87 28
1739.96 30
1740.06 29
1740.15 28
1740.25 24
1740.35 18
1740.44 11
1740.54 2
1740.63 0
1740.73 0
1740.82 0
1740.92 0
1741.01 0
1741.11 0
1741.21 0
1741.30 1
1741.40 15
1741.49 30
1741.59 43
1741.68 55
1741.78 65
1741.87 72
1741.97 76
1742.07 78
1742.16 79
1742.26 79
1742.35 79
1742.45 79
1742.54 79
1742.64 80
1742.73 82
1742.83 83
1742.93 83
1743.02 82
1743.12 79
1743.21 76
1743.31 73
1743.40 71
1743.50 70
1743.60 71
1743.69 73
1743.79 75
1743.88 79
1743.98 82
1744.07 86
1744.17 89
1744.26 92
1744.36 93
1744.46 91
1744.55 86
1744.65 78
1744.74 66
1744.84 52
1744.93 38
1745.03 25
1745.13 14
1745.22 7
1745.32 3
1745.41 3
1745.51 8
1745.60 16
1745.70 28
1745.80 43
1745.89 60
1745.99 77
1746.08 92
1746.18 105
1746.27 115
1746.37 121
1746.47 124
1746.56 124
1746.66 121
1746.75 118
1746.85 114
1746.94 110
1747.04 106
1747.14 102
1747.23 100
1747.33 98
1747.42 96
1747.52 95
1747.61 95
1747.71 95
1747.81 97
1747.90 98
1748.00 101
1748.09 104
1748.19 107
1748.28 110
1748.38 111
1748.48 112
1748.57 110
1748.67 106
1748.76 100
1748.86 92
1748.96 85
1749.05 78
1749.15 73
1749.24 71
1749.34 71
1749.43 74
1749.53 77
1749.63 79
1749.72 79
1749.82 75
1749.91 68
1750.01 59
1750.10 49
1750.20 40
1750.30 32
1750.39 26
1750.49 23
1750.58 22
1750.68 22
1750.78 24
1750.87 28
1750.97 33
1751.06 40
1751.16 47
1751.25 55
1751.35 61
1751.45 65
1751.54 67
1751.64 67
1751.73 67
1751.83 66
1751.93 66
1752.02 66
1752.12 67
1752.21 67
1752.31 67
1752.41 67
1752.50 66
1752.60 66
1752.69 67
1752.79 68
1752.88 70
1752.98 70
1753.08 69
1753.17 67
1753.27 64
1753.36 60
1753.46 56
1753.56 54
1753.65 53
1753.75 54
1753.84 57
1753.94 60
1754.04 63
1754.13 65
1754.23 64
1754.32 62
1754.42 58
1754.52 53
1754.61 47
1754.71 42
1754.80 37
1754.90 31
1754.99 26
1755.09 21
1755.19 16
1755.28 11
1755.38 7
1755.47 3
1755.57 1
1755.67 1
1755.76 1
1755.86 3
1755.95 5
1756.05 9
1756.15 12
1756.24 16
1756.34 19
1756.43 23
1756.53 26
1756.63 31
1756.72 35
1756.82 40
1756.91 44
1757.01 49
1757.11 52
1757.20 54
1757.30 55
1757.39 53
1757.49 50
1757.59 46
1757.68 41
1757.78 36
1757.87 33
1757.97 32
1758.07 33
1758.16 38
1758.26 44
1758.35 52
1758.45 58
1758.55 63
1758.64 66
1758.74 65
1758.83 62
1758.93 56
1759.03 49
1759.12 41
1759.22 32
1759.32 24
1759.41 18
1759.51 14
1759.60 12
1759.70 13
1759.80 17
1759.89 21
1759.99 24
1760.08 27
1760.18 27
1760.28 25
1760.37 22
1760.47 18
1760.56 14
1760.66 11
1760.76 9
1760.85 6
1760.95 3
1761.04 0
1761.14 0
1761.24 0
1761.33 0
1761.43 0
1761.53 0
1761.62 0
1761.72 0
1761.81 7
1761.91 18
1762.01 29
1762.10 41
1762.20 52
1762.29 62
1762.39 70
1762.49 75
1762.58 78
1762.68 78
1762.78 77
1762.87 76
1762.97 76
1763.06 77
1763.16 82
1763.26 89
1763.35 97
1763.45 107
1763.54 116
1763.64 125
1763.74 131
1763.83 134
1763.93 135
1764.03 133
1764.12 130
1764.22 127
1764.31 125
1764.41 126
1764.51 130
1764.60 136
1764.70 143
1764.80 151
1764.89 157
1764.99 161
1765.08 163
1765.18 162
1765.28 158
1765.37 154
1765.47 148
1765.57 143
1765.66 137
1765.76 132
1765.85 129
1765.95 127
1766.05 126
1766.14 129
1766.24 133
1766.34 140
1766.43 149
1766.53 158
1766.62 168
1766.72 175
1766.82 180
1766.91 181
1767.01 177
1767.11 168
1767.20 154
1767.30 138
1767.39 121
1767.49 103
1767.59 86
1767.68 72
1767.78 61
1767.88 53
1767.97 48
1768.07 46
1768.16 47
1768.26 49
1768.36 53
1768.45 56
1768.55 60
1768.65 65
1768.74 69
1768.84 73
1768.93 77
1769.03 80
1769.13 82
1769.22 81
1769.32 80
1769.42 79
1769.51 79
1769.61 81
1769.71 85
1769.80 89
1769.90 94
1769.99 96
1770.09 96
1770.19 92
1770.28 85
1770.38 77
1770.48 67
1770.57 57
1770.67 46
1770.77 35
1770.86 25
1770.96 15
1771.05 7
1771.15 3
1771.25 2
1771.34 5
1771.44 11
1771.54 18
1771.63 26
1771.73 31
1771.83 35
1771.92 37
1772.02 38
1772.12 39
1772.21 42
1772.31 48
1772.40 57
1772.50 68
1772.60 80
1772.69 92
1772.79 104
1772.89 114
1772.98 121
1773.08 126
1773.18 128
1773.27 128
1773.37 126
1773.47 122
1773.56 117
1773.66 113
1773.75 109
1773.85 108
1773.95 109
1774.04 113
1774.14 118
1774.24 123
1774.33 128
1774.43 133
1774.53 137
1774.62 141
1774.72 146
1774.82 151
1774.91 157
1775.01 161
1775.11 162
1775.20 158
1775.30 149
1775.39 135
1775.49 119
1775.59 103
1775.68 90
1775.78 81
1775.88 78
1775.97 78
1776.07 82
1776.17 87
1776.26 91
1776.36 95
1776.46 97
1776.55 98
1776.65 99
1776.75 100
1776.84 102
1776.94 105
1777.04 107
1777.13 109
1777.23 110
1777.33 109
1777.42 106
1777.52 100
1777.62 92
1777.71 83
1777.81 74
1777.91 65
1778.00 58
1778.10 52
1778.19 48
1778.29 45
1778.39 42
1778.48 40
1778.58 39
1778.68 40
1778.77 42
1778.87 46
1778.97 52
1779.06 60
1779.16 67
1779.26 75
1779.35 82
1779.45 90
1779.55 99
1779.64 108
1779.74 117
1779.84 127
1779.93 134
1780.03 139
1780.13 142
1780.22 141
1780.32 139
1780.42 135
1780.51 131
1780.61 126
1780.71 122
1780.80 118
1780.90 113
1781.00 110
1781.09 107
1781.19 107
1781.29 109
1781.38 113
1781.48 120
1781.58 126
1781.67 131
1781.77 133
1781.87 132
1781.96 128
1782.06 122
1782.16 115
1782.25 109
1782.35 106
1782.45 107
1782.54 110
1782.64 115
1782.74 121
1782.83 126
1782.93 129
1783.03 130
1783.12 128
1783.22 125
1783.32 121
1783.41 118
1783.51 115
1783.61 115
1783.70 116
1783.80 118
1783.90 121
1783.99 124
1784.09 126
1784.19 126
1784.28 123
1784.38 118
1784.48 112
1784.57 105
1784.67 98
1784.77 93
1784.87 90
1784.96 90
1785.06 92
1785.16 96
1785.25 101
1785.35 107
1785.45 111
1785.54 116
1785.64 119
1785.74 120
1785.83 119
1785.93 115
1786.03 110
1786.12 103
1786.22 95
1786.32 88
1786.41 83
1786.51 81
1786.61 83
1786.70 87
1786.80 92
1786.90 98
1786.99 102
1787.09 103
1787.19 102
1787.29 97
1787.38 90
1787.48 82
1787.58 75
1787.67 69
1787.77 65
1787.87 64
1787.96 66
1788.06 71
1788.16 77
1788.25 83
1788.35 90
1788.45 96
1788.54 101
1788.64 104
1788.74 105
1788.83 104
1788.93 102
1789.03 97
1789.13 92
1789.22 87
1789.32 84
1789.42 83
1789.51 85
1789.61 89
1789.71 96
1789.80 103
1789.90 111
1790.00 119
1790.09 126
1790.19 131
1790.29 134
1790.38 134
1790.48 132
1790.58 129
1790.68 125
1790.77 122
1790.87 120
1790.97 123
1791.06 129
1791.16 138
1791.26 150
1791.35 163
1791.45 175
1791.55 187
1791.65 195
1791.74 201
1791.84 205
1791.94 206
1792.03 204
1792.13 200
1792.23 195
1792.32 189
1792.42 184
1792.52 180
1792.61 177
1792.71 175
1792.81 173
1792.91 170
1793.00 165
1793.10 157
1793.20 145
1793.29 131
1793.39 116
1793.49 101
1793.58 87
1793.68 76
1793.78 70
1793.88 68
1793.97 72
1794.07 80
1794.17 92
1794.26 107
1794.36 124
1794.46 140
1794.55 155
1794.65 168
1794.75 177
1794.85 182
1794.94 184
1795.04 184
1795.14 182
1795.23 179
1795.33 177
1795.43 177
1795.53 178
1795.62 181
1795.72 185
1795.82 190
1795.91 194
1796.01 195
1796.11 193
1796.20 187
1796.30 177
1796.40 164
1796.50 148
1796.59 131
1796.69 115
1796.79 102
1796.88 91
1796.98 85
1797.08 83
1797.18 85
1797.27 91
1797.37 98
1797.47 107
1797.56 115
1797.66 122
1797.76 127
1797.86 130
1797.95 131
1798.05 129
1798.15 126
1798.24 122
1798.34 117
1798.44 111
1798.53 105
1798.63 99
1798.73 96
1798.83 94
1798.92 94
1799.02 95
1799.12 98
1799.21 102
1799.31 107
1799.41 111
1799.51 114
1799.60 116
1799.70 116
1799.80 114
1799.90 110
1799.99 103
1800.09 95
1800.19 86
1800.28 79
1800.38 73
1800.48 71
1800.58 72
1800.67 76
1800.77 81
1800.87 87
1800.96 91
1801.06 91
1801.16 87
1801.26 78
1801.35 66
1801.45 51
1801.55 35
1801.64 21
1801.74 9
1801.84 1
1801.94 0
1802.03 0
1802.13 0
1802.23 0
1802.33 0
1802.42 0
1802.52 0
1802.62 0
1802.71 0
1802.81 0
1802.91 0
1803.01 8
1803.10 20
1803.20 35
1803.30 49
1803.39 63
1803.49 75
1803.59 84
1803.69 90
1803.78 92
1803.88 91
1803.98 87
1804.08 80
1804.17 70
1804.27 59
1804.37 47
1804.47 35
1804.56 25
1804.66 17
1804.76 11
1804.85 8
1804.95 6
1805.05 5
1805.15 6
1805.24 8
1805.34 11
1805.44 15
1805.54 20
1805.63 25
1805.73 28
1805.83 30
1805.92 31
1806.02 30
1806.12 29
1806.22 29
1806.31 31
1806.41 36
1806.51 43
1806.61 51
1806.70 61
1806.80 71
1806.90 80
1807.00 89
1807.09 97
1807.19 104
1807.29 111
1807.39 116
1807.48 120
1807.58 125
1807.68 130
1807.77 136
1807.87 142
1807.97 149
1808.07 154
1808.16 156
1808.26 156
1808.36 152
1808.46 144
1808.55 134
1808.65 123
1808.75 113
1808.85 105
1808.94 100
1809.04 97
1809.14 97
1809.24 98
1809.33 99
1809.43 100
1809.53 100
1809.63 100
1809.72 101
1809.82 102
1809.92 104
1810.02 108
1810.11 112
1810.21 115
1810.31 116
1810.40 115
1810.50 112
1810.60 105
1810.70 96
1810.79 86
1810.89 75
1810.99 66
1811.09 59
1811.18 55
1811.28 54
1811.38 54
1811.48 55
1811.57 54
1811.67 52
1811.77 47
1811.87 41
1811.96 36
1812.06 33
1812.16 31
1812.26 33
1812.35 38
1812.45 46
1812.55 55
1812.65 65
1812.74 77
1812.84 89
1812.94 101
1813.04 112
1813.13 121
1813.23 129
1813.33 136
1813.43 142
1813.52 147
1813.62 151
1813.72 154
1813.82 156
1813.91 154
1814.01 148
1814.11 139
1814.21 125
1814.31 109
1814.40 90
1814.50 72
1814.60 55
1814.70 40
1814.79 30
1814.89 22
1814.99 17
1815.09 15
1815.18 14
1815.28 14
1815.38 15
1815.48 17
1815.57 21
1815.67 26
1815.77 31
1815.87 36
1815.96 39
1816.06 39
1816.16 36
1816.26 29
1816.35 20
1816.45 10
1816.55 1
1816.65 0
1816.75 0
1816.84 0
1816.94 0
1817.04 0
1817.14 0
1817.23 0
1817.33 0
1817.43 3
1817.53 10
1817.62 18
1817.72 26
1817.82 33
1817.92 39
1818.01 43
1818.11 45
1818.21 45
1818.31 43
1818.41 39
1818.50 34
1818.60 29
1818.70 23
1818.80 18
1818.89 13
1818.99 10
1819.09 7
1819.19 6
1819.28 6
1819.38 7
1819.48 9
1819.58 12
1819.67 15
1819.77 18
1819.87 21
1819.97 22
1820.07 23
1820.16 22
1820.26 20
1820.36 18
1820.46 16
1820.55 16
1820.65 18
1820.75 22
1820.85 30
1820.95 40
1821.04 51
1821.14 64
1821.24 76
1821.34 87
1821.43 95
1821.53 100
1821.63 102
1821.73 101
1821.83 99
1821.92 97
1822.02 96
1822.12 98
1822.22 102
1822.31 107
1822.41 114
1822.51 120
1822.61 124
1822.71 125
1822.80 124
1822.90 119
1823.00 113
1823.10 107
1823.19 104
1823.29 103
1823.39 106
1823.49 112
1823.59 120
1823.68 131
1823.78 140
1823.88 148
1823.98 153
1824.07 155
1824.17 154
1824.27 150
1824.37 144
1824.47 137
1824.56 129
1824.66 122
1824.76 114
1824.86 106
1824.95 96
1825.05 86
1825.15 76
1825.25 67
1825.35 59
1825.44 55
1825.54 53
1825.64 54
1825.74 57
1825.84 60
1825.93 63
1826.03 65
1826.13 66
1826.23 64
1826.32 62
1826.42 60
1826.52 58
1826.62 56
1826.72 55
1826.81 53
1826.91 50
1827.01 47
1827.11 42
1827.21 37
1827.30 32
1827.40 29
1827.50 26
1827.60 26
1827.70 29
1827.79 33
1827.89 39
1827.99 46
1828.09 53
1828.19 60
1828.28 68
1828.38 77
1828.48 87
1828.58 98
1828.67 111
1828.77 126
1828.87 142
1828.97 157
1829.07 172
1829.16 185
1829.26 195
1829.36 201
1829.46 203
1829.56 201
1829.65 195
1829.75 185
1829.85 173
1829.95 159
1830.05 145
1830.14 131
1830.24 117
1830.34 105
1830.44 94
1830.54 85
1830.63 76
1830.73 68
1830.83 62
1830.93 59
1831.03 58
1831.12 60
1831.22 65
1831.32 71
1831.42 77
1831.52 83
1831.61 86
1831.71 87
1831.81 86
1831.91 82
1832.01 78
1832.10 74
1832.20 71
1832.30 69
1832.40 69
1832.50 69
1832.59 70
1832.69 72
1832.79 73
1832.89 73
1832.99 72
1833.09 70
1833.18 67
1833.28 63
1833.38 59
1833.48 57
1833.58 56
1833.67 59
1833.77 64
1833.87 71
1833.97 78
1834.07 85
1834.16 90
1834.26 92
1834.36 93
1834.46 92
1834.56 92
1834.65 92
1834.75 95
1834.85 98
1834.95 101
1835.05 104
1835.15 106
1835.24 107
1835.34 107
1835.44 108
1835.54 110
1835.64 114
1835.73 119
1835.83 126
1835.93 133
1836.03 138
1836.13 139
1836.22 137
1836.32 131
1836.42 122
1836.52 111
1836.62 101
1836.72 94
1836.81 90
1836.91 90
1837.01 93
1837.11 98
1837.21 103
1837.30 109
1837.40 113
1837.50 115
1837.60 115
1837.70 114
1837.80 110
1837.89 105
1837.99 100
1838.09 94
1838.19 88
1838.29 83
1838.38 80
1838.48 77
1838.58 74
1838.68 71
1838.78 66
1838.88 60
1838.97 51
1839.07 40
1839.17 28
1839.27 16
1839.37 6
1839.46 0
1839.56 0
1839.66 0
1839.76 8
1839.86 18
1839.96 29
1840.05 42
1840.15 54
1840.25 66
1840.35 79
1840.45 94
1840.55 111
1840.64 129
1840.74 146
1840.84 160
1840.94 168
1841.04 171
1841.14 166
1841.23 156
1841.33 142
1841.43 128
1841.53 115
1841.63 104
1841.72 96
1841.82 89
1841.92 82
1842.02 76
1842.12 68
1842.22 60
1842.31 51
1842.41 43
1842.51 36
1842.61 31
1842.71 27
1842.81 24
1842.90 22
1843.00 20
1843.10 17
1843.20 13
1843.30 8
1843.40 3
1843.49 0
1843.59 0
1843.69 0
1843.79 0
1843.89 0
1843.99 0
1844.08 0
1844.18 3
1844.28 4
1844.38 5
1844.48 4
1844.58 4
1844.67 5
1844.77 10
1844.87 17
1844.97 27
1845.07 38
1845.17 51
1845.27 64
1845.36 76
1845.46 86
1845.56 94
1845.66 98
1845.76 99
1845.86 97
1845.95 93
1846.05 86
1846.15 77
1846.25 67
1846.35 57
1846.45 46
1846.54 36
1846.64 26
1846.74 16
1846.84 9
1846.94 4
1847.04 3
1847.14 5
1847.23 10
1847.33 17
1847.43 25
1847.53 34
1847.63 40
1847.73 45
1847.82 47
1847.92 46
1848.02 43
1848.12 38
1848.22 32
1848.32 25
1848.42 18
1848.51 10
1848.61 4
1848.71 0
1848.81 0
1848.91 0
1849.01 0
1849.10 0
1849.20 0
1849.30 2
1849.40 5
1849.50 6
1849.60 7
1849.70 8
1849.79 7
1849.89 6
1849.99 5
1850.09 3
1850.19 1
1850.29 0
1850.39 0
1850.48 0
1850.58 0
1850.68 0
1850.78 0
1850.88 0
1850.98 0
1851.07 0
1851.17 1
1851.27 2
1851.37 3
1851.47 6
1851.57 9
1851.67 12
1851.76 15
1851.86 17
1851.96 17
1852.06 16
1852.16 15
1852.26 14
1852.36 14
1852.45 17
1852.55 22
1852.65 29
1852.75 37
1852.85 44
1852.95 49
1853.05 52
1853.14 53
1853.24 53
1853.34 52
1853.44 51
1853.54 51
1853.64 50
1853.74 49
1853.84 47
1853.93 42
1854.03 36
1854.13 30
1854.23 23
1854.33 18
1854.43 15
1854.53 16
1854.62 19
1854.72 25
1854.82 32
1854.92 40
1855.02 48
1855.12 55
1855.22 61
1855.31 66
1855.41 71
1855.51 76
1855.61 80
1855.71 84
1855.81 87
1855.91 89
1856.01 90
1856.10 89
1856.20 87
1856.30 85
1856.40 83
1856.50 79
1856.60 74
1856.70 68
1856.79 60
1856.89 50
1856.99 42
1857.09 35
1857.19 33
1857.29 34
1857.39 41
1857.49 50
1857.58 61
1857.68 72
1857.78 81
1857.88 87
1857.98 89
1858.08 87
1858.18 83
1858.28 78
1858.37 72
1858.47 67
1858.57 63
1858.67 60
1858.77 56
1858.87 50
1858.97 41
1859.07 30
1859.16 17
1859.26 4
1859.36 0
1859.46 0
1859.56 0
1859.66 0
1859.76 0
1859.86 4
1859.95 19
1860.05 36
1860.15 52
1860.25 68
1860.35 82
1860.45 95
1860.55 105
1860.65 113
1860.74 119
1860.84 122
1860.94 123
1861.04 122
1861.14 120
1861.24 117
1861.34 114
1861.44 109
1861.54 104
1861.63 98
1861.73 90
1861.83 83
1861.93 75
1862.03 69
1862.13 64
1862.23 61
1862.33 59
1862.42 59
1862.52 60
1862.62 60
1862.72 60
1862.82 58
1862.92 56
1863.02 53
1863.12 49
1863.22 45
1863.31 39
1863.41 32
1863.51 25
1863.61 19
1863.71 13
1863.81 10
1863.91 8
1864.01 9
1864.11 11
1864.20 14
1864.30 17
1864.40 19
1864.50 20
1864.60 20
1864.70 20
1864.80 20
1864.90 20
1865.00 22
1865.09 25
1865.19 29
1865.29 34
1865.39 39
1865.49 44
1865.59 49
1865.69 54
1865.79 58
1865.89 63
1865.99 68
1866.08 74
1866.18 81
1866.28 87
1866.38 93
1866.48 97
1866.58 99
1866.68 98
1866.78 94
1866.88 87
1866.97 77
1867.07 66
1867.17 54
1867.27 43
1867.37 32
1867.47 24
1867.57 18
1867.67 15
1867.77 15
1867.87 15
1867.96 16
1868.06 17
1868.16 15
1868.26 12
1868.36 7
1868.46 1
1868.56 0
1868.66 0
1868.76 0
1868.86 0
1868.95 0
1869.05 0
1869.15 0
1869.25 2
1869.35 10
1869.45 19
1869.55 25
1869.65 30
1869.75 33
1869.85 34
1869.94 34
1870.04 34
1870.14 35
1870.24 37
1870.34 41
1870.44 45
1870.54 50
1870.64 54
1870.74 57
1870.84 59
1870.94 59
1871.03 58
1871.13 55
1871.23 52
1871.33 48
1871.43 43
1871.53 40
1871.63 37
1871.73 35
1871.83 34
1871.93 33
1872.03 32
1872.12 30
1872.22 27
1872.32 23
1872.42 18
1872.52 14
1872.62 11
1872.72 10
1872.82 10
1872.92 12
1873.02 14
1873.12 17
1873.21 19
1873.31 19
1873.41 18
1873.51 17
1873.61 16
1873.71 17
1873.81 21
1873.91 26
1874.01 34
1874.11 41
1874.21 48
1874.31 52
1874.40 54
1874.50 53
1874.60 50
1874.70 47
1874.80 43
1874.90 39
1875.00 34
1875.10 28
1875.20 21
1875.30 13
1875.40 4
1875.50 0
1875.59 0
1875.69 0
1875.79 0
1875.89 0
1875.99 0
1876.09 0
1876.19 0
1876.29 8
1876.39 22
1876.49 38
1876.59 53
1876.69 66
1876.79 76
1876.88 82
1876.98 83
1877.08 80
1877.18 74
1877.28 67
1877.38 61
1877.48 56
1877.58 53
1877.68 53
1877.78 55
1877.88 58
1877.98 62
1878.08 65
1878.17 68
1878.27 68
1878.37 65
1878.47 59
1878.57 49
1878.67 37
1878.77 24
1878.87 10
1878.97 0
1879.07 0
1879.17 0
1879.27 0
1879.37 0
1879.47 0
1879.56 0
1879.66 0
1879.76 0
1879.86 4
1879.96 9
1880.06 14
1880.16 20
1880.26 27
1880.36 32
1880.46 37
1880.56 40
1880.66 41
1880.76 41
1880.86 40
1880.96 40
1881.05 40
1881.15 40
1881.25 41
1881.35 40
1881.45 39
1881.55 37
1881.65 33
1881.75 29
1881.85 25
1881.95 21
1882.05 17
1882.15 15
1882.25 13
1882.35 13
1882.45 13
1882.55 14
1882.64 16
1882.74 19
1882.84 24
1882.94 29
1883.04 35
1883.14 41
1883.24 47
1883.34 51
1883.44 53
1883.54 53
1883.64 52
1883.74 49
1883.84 45
1883.94 40
1884.04 36
1884.14 31
1884.23 28
1884.33 26
1884.43 25
1884.53 26
1884.63 28
1884.73 30
1884.83 31
1884.93 30
1885.03 26
1885.13 20
1885.23 12
1885.33 2
1885.43 0
1885.53 0
1885.63 0
1885.73 0
1885.83 0
1885.93 0
1886.03 0
1886.12 0
1886.22 8
1886.32 16
1886.42 22
1886.52 27
1886.62 28
1886.72 28
1886.82 27
1886.92 25
1887.02 24
1887.12 23
1887.22 24
1887.32 26
1887.42 27
1887.52 29
1887.62 31
1887.72 33
1887.82 35
1887.92 39
1888.02 44
1888.11 50
1888.21 57
1888.31 65
1888.41 72
1888.51 80
1888.61 87
1888.71 93
1888.81 98
1888.91 102
1889.01 103
1889.11 103
1889.21 100
1889.31 95
1889.41 89
1889.51 82
1889.61 74
1889.71 67
1889.81 59
1889.91 51
1890.01 42
1890.11 35
1890.21 27
1890.30 20
1890.40 14
1890.50 10
1890.60 7
1890.70 7
1890.80 10
1890.90 16
1891.00 25
1891.10 37
1891.20 49
1891.30 61
1891.40 70
1891.50 76
1891.60 78
1891.70 77
1891.80 75
1891.90 72
1892.00 69
1892.10 67
1892.20 65
1892.30 63
1892.40 61
1892.50 60
1892.60 61
1892.70 66
1892.80 73
1892.89 83
1892.99 95
1893.09 105
1893.19 113
1893.29 118
1893.39 117
1893.49 113
1893.59 108
1893.69 102
1893.79 98
1893.89 95
1893.99 95
1894.09 96
1894.19 99
1894.29 102
1894.39 104
1894.49 106
1894.59 107
1894.69 106
1894.79 102
1894.89 96
1894.99 88
1895.09 78
1895.19 69
1895.29 60
1895.39 54
1895.49 50
1895.59 48
1895.69 49
1895.79 49
1895.89 48
1895.99 46
1896.09 40
1896.18 32
1896.28 22
1896.38 13
1896.48 5
1896.58 0
1896.68 0
1896.78 3
1896.88 9
1896.98 17
1897.08 24
1897.18 30
1897.28 35
1897.38 37
1897.48 39
1897.58 39
1897.68 40
1897.78 41
1897.88 42
1897.98 43
1898.08 43
1898.18 42
1898.28 40
1898.38 37
1898.48 33
1898.58 30
1898.68 29
1898.78 29
1898.88 30
1898.98 34
1899.08 37
1899.18 41
1899.28 43
1899.38 45
1899.48 46
1899.58 47
1899.68 49
1899.78 52
1899.88 57
1899.98 63
1900.08 72
1900.18 82
1900.28 93
1900.38 104
1900.48 115
1900.58 125
1900.68 133
1900.78 137
1900.88 137
1900.98 132
1901.08 121
1901.18 106
1901.28 90
1901.38 72
1901.47 56
1901.57 43
1901.67 33
1901.77 28
1901.87 27
1901.97 28
1902.07 32
1902.17 38
1902.27 46
1902.37 57
1902.47 69
1902.57 82
1902.67 96
1902.77 108
1902.87 118
1902.97 125
1903.07 126
1903.17 122
1903.27 114
1903.37 102
1903.47 90
1903.57 79
1903.67 72
1903.77 69
1903.87 70
1903.97 73
1904.07 75
1904.17 76
1904.27 74
1904.37 70
1904.47 64
1904.57 60
1904.67 59
1904.77 63
1904.87 72
1904.97 85
1905.07 100
1905.17 115
1905.27 127
1905.37 136
1905.47 140
1905.57 140
1905.67 138
1905.77 134
1905.87 131
1905.97 131
1906.07 133
1906.17 139
1906.27 148
1906.37 158
1906.47 167
1906.57 176
1906.67 182
1906.77 184
1906.87 182
1906.97 176
1907.07 168
1907.17 158
1907.27 147
1907.37 135
1907.47 125
1907.57 116
1907.67 107
1907.77 99
1907.87 90
1907.97 80
1908.07 70
1908.17 59
1908.27 48
1908.37 39
1908.47 34
1908.57 33
1908.67 35
1908.77 42
1908.87 51
1908.97 62
1909.07 73
1909.17 84
1909.27 94
1909.37 104
1909.47 114
1909.57 124
1909.67 133
1909.77 143
1909.87 151
1909.97 158
1910.07 162
1910.17 164
1910.27 164
1910.37 163
1910.47 162
1910.57 163
1910.68 166
1910.78 169
1910.88 173
1910.98 174
1911.08 173
1911.18 168
1911.28 159
1911.38 148
1911.48 135
1911.58 124
1911.68 115
1911.78 109
1911.88 107
1911.98 107
1912.08 110
1912.18 115
1912.28 119
1912.38 123
1912.48 126
1912.58 127
1912.68 128
1912.78 128
1912.88 127
1912.98 127
1913.08 127
1913.18 128
1913.28 129
1913.38 130
1913.48 130
1913.58 128
1913.68 123
1913.78 115
1913.88 105
1913.98 94
1914.08 84
1914.18 78
1914.28 77
1914.38 80
1914.48 88
1914.58 97
1914.68 108
1914.78 116
1914.88 121
1914.98 123
1915.08 122
1915.18 119
1915.28 115
1915.38 110
1915.48 106
1915.58 101
1915.68 96
1915.78 91
1915.88 86
1915.99 80
1916.09 76
1916.19 72
1916.29 70
1916.39 69
1916.49 70
1916.59 70
1916.69 70
1916.79 69
1916.89 66
1916.99 61
1917.09 55
1917.19 49
1917.29 43
1917.39 37
1917.49 31
1917.59 27
1917.69 23
1917.79 19
1917.89 16
1917.99 13
1918.09 12
1918.19 10
1918.29 7
1918.39 4
1918.49 0
1918.59 0
1918.69 0
1918.79 0
1918.89 0
1918.99 0
1919.09 0
1919.19 0
1919.30 2
1919.40 8
1919.50 13
1919.60 18
1919.70 20
1919.80 21
1919.90 21
1920.00 20
1920.10 18
1920.20 18
1920.30 18
1920.40 20
1920.50 25
1920.60 32
1920.70 41
1920.80 51
1920.90 62
1921.00 74
1921.10 84
1921.20 94
1921.30 103
1921.40 112
1921.50 121
1921.60 130
1921.70 138
1921.80 145
1921.91 150
1922.01 154
1922.11 155
1922.21 156
1922.31 156
1922.41 157
1922.51 158
1922.61 159
1922.71 160
1922.81 160
1922.91 158
1923.01 155
1923.11 150
1923.21 145
1923.31 140
1923.41 136
1923.51 132
1923.61 128
1923.71 123
1923.81 118
1923.91 112
1924.01 106
1924.11 101
1924.22 98
1924.32 99
1924.42 103
1924.52 110
1924.62 119
1924.72 128
1924.82 136
1924.92 142
1925.02 147
1925.12 150
1925.22 152
1925.32 156
1925.42 161
1925.52 167
1925.62 174
1925.72 181
1925.82 187
1925.92 191
1926.02 193
1926.13 194
1926.23 192
1926.33 190
1926.43 188
1926.53 186
1926.63 186
1926.73 188
1926.83 193
1926.93 199
1927.03 206
1927.13 212
1927.23 216
1927.33 218
1927.43 218
1927.53 217
1927.63 215
1927.73 214
1927.83 213
1927.93 212
1928.04 210
1928.14 207
1928.24 204
1928.34 199
1928.44 193
1928.54 187
1928.64 181
1928.74 175
1928.84 168
1928.94 159
1929.04 149
1929.14 138
1929.24 125
1929.34 112
1929.44 101
1929.54 93
1929.65 89
1929.75 90
1929.85 96
1929.95 107
1930.05 121
1930.15 137
1930.25 151
1930.35 163
1930.45 170
1930.55 172
1930.65 168
1930.75 160
1930.85 148
1930.95 134
1931.05 118
1931.15 102
1931.26 85
1931.36 69
1931.46 54
1931.56 42
1931.66 32
1931.76 26
1931.86 22
1931.96 20
1932.06 19
1932.16 18
1932.26 18
1932.36 18
1932.46 20
1932.56 25
1932.66 34
1932.77 47
1932.87 63
1932.97 79
1933.07 94
1933.17 105
1933.27 110
1933.37 109
1933.47 103
1933.57 95
1933.67 85
1933.77 76
1933.87 69
1933.97 65
1934.07 62
1934.18 60
1934.28 60
1934.38 62
1934.48 66
1934.58 73
1934.68 82
1934.78 92
1934.88 101
1934.98 108
1935.08 112
1935.18 111
1935.28 107
1935.38 101
1935.49 94
1935.59 89
1935.69 85
1935.79 85
1935.89 87
1935.99 89
1936.09 91
1936.19 93
1936.29 93
1936.39 92
1936.49 90
1936.59 87
1936.69 85
1936.80 82
1936.90 79
1937.00 76
1937.10 72
1937.20 69
1937.30 67
1937.40 67
1937.50 71
1937.60 76
1937.70 83
1937.80 91
1937.90 97
1938.01 99
1938.11 98
1938.21 92
1938.31 83
1938.41 72
1938.51 58
1938.61 45
1938.71 33
1938.81 22
1938.91 13
1939.01 6
1939.11 1
1939.22 0
1939.32 0
1939.42 0
1939.52 0
1939.62 0
1939.72 0
1939.82 0
1939.92 0
1940.02 0
1940.12 3
1940.22 10
1940.33 19
1940.43 29
1940.53 39
1940.63 48
1940.73 56
1940.83 63
1940.93 68
1941.03 71
1941.13 74
1941.23 75
1941.33 75
1941.44 74
1941.54 72
1941.64 70
1941.74 70
1941.84 72
1941.94 77
1942.04 85
1942.14 93
1942.24 101
1942.34 106
1942.44 110
1942.55 110
1942.65 109
1942.75 105
1942.85 102
1942.95 99
1943.05 98
1943.15 98
1943.25 99
1943.35 101
1943.45 105
1943.56 111
1943.66 118
1943.76 126
1943.86 134
1943.96 141
1944.06 145
1944.16 147
1944.26 145
1944.36 139
1944.46 132
1944.57 124
1944.67 115
1944.77 107
1944.87 100
1944.97 95
1945.07 92
1945.17 91
1945.27 92
1945.37 96
1945.47 100
1945.58 106
1945.68 111
1945.78 115
1945.88 118
1945.98 119
1946.08 119
1946.18 120
1946.28 123
1946.38 127
1946.49 134
1946.59 144
1946.69 154
1946.79 164
1946.89 172
1946.99 177
1947.09 178
1947.19 176
1947.29 170
1947.39 163
1947.50 155
1947.60 147
1947.70 139
1947.80 131
1947.90 124
1948.00 116
1948.10 107
1948.20 99
1948.30 91
1948.41 83
1948.51 77
1948.61 73
1948.71 72
1948.81 72
1948.91 75
1949.01 79
1949.11 84
1949.21 89
1949.32 93
1949.42 95
1949.52 96
1949.62 96
1949.72 97
1949.82 99
1949.92 103
1950.02 109
1950.12 118
1950.23 129
1950.33 140
1950.43 151
1950.53 161
1950.63 169
1950.73 175
1950.83 179
1950.93 180
1951.04 179
1951.14 174
1951.24 167
1951.34 156
1951.44 145
1951.54 132
1951.64 121
1951.74 111
1951.84 105
1951.95 101
1952.05 99
1952.15 99
1952.25 99
1952.35 99
1952.45 96
1952.55 93
1952.65 89
1952.76 85
1952.86 83
1952.96 82
1953.06 83
1953.16 85
1953.26 87
1953.36 89
1953.46 90
1953.57 91
1953.67 90
1953.77 90
1953.87 89
1953.97 89
1954.07 89
1954.17 90
1954.27 92
1954.38 94
1954.48 96
1954.58 97
1954.68 98
1954.78 100
1954.88 102
1954.98 107
1955.08 115
1955.19 124
1955.29 135
1955.39 146
1955.49 154
1955.59 158
1955.69 158
1955.79 154
1955.89 147
1956.00 140
1956.10 134
1956.20 131
1956.30 132
1956.40 136
1956.50 143
1956.60 150
1956.71 157
1956.81 161
1956.91 162
1957.01 160
1957.11 156
1957.21 151
1957.31 148
1957.41 145
1957.52 143
1957.62 142
1957.72 140
1957.82 135
1957.92 128
1958.02 118
1958.12 107
1958.23 95
1958.33 83
1958.43 71
1958.53 61
1958.63 51
1958.73 42
1958.83 34
1958.93 28
1959.04 24
1959.14 24
1959.24 27
1959.34 32
1959.44 39
1959.54 46
1959.64 52
1959.75 54
1959.85 53
1959.95 48
1960.05 41
1960.15 32
1960.25 23
1960.35 15
1960.46 9
1960.56 6
1960.66 7
1960.76 13
1960.86 22
1960.96 34
1961.06 48
1961.17 60
1961.27 68
1961.37 72
1961.47 69
1961.57 61
1961.67 49
1961.77 38
1961.88 28
1961.98 23
1962.08 23
1962.18 26
1962.28 33
1962.38 40
1962.48 45
1962.59 48
1962.69 47
1962.79 43
1962.89 37
1962.99 29
1963.09 20
1963.20 11
1963.30 3
1963.40 0
1963.50 0
1963.60 0
1963.70 0
1963.80 0
1963.91 3
1964.01 9
1964.11 16
1964.21 23
1964.31 29
1964.41 34
1964.51 40
1964.62 45
1964.72 50
1964.82 55
1964.92 59
1965.02 61
1965.12 60
1965.23 57
1965.33 51
1965.43 45
1965.53 38
1965.63 32
1965.73 27
1965.83 24
1965.94 23
1966.04 23
1966.14 25
1966.24 27
1966.34 30
1966.44 33
1966.55 37
1966.65 41
1966.75 47
1966.85 55
1966.95 64
1967.05 74
1967.16 86
1967.26 97
1967.36 108
1967.46 117
1967.56 123
1967.66 125
1967.77 123
1967.87 118
1967.97 108
1968.07 94
1968.17 78
1968.27 61
1968.37 44
1968.48 29
1968.58 17
1968.68 7
1968.78 0
1968.88 0
1968.98 0
1969.09 0
1969.19 0
1969.29 0
1969.39 0
1969.49 6
1969.59 15
1969.70 25
1969.80 35
1969.90 44
1970.00 51
1970.10 56
1970.20 57
1970.31 56
1970.41 52
1970.51 44
1970.61 35
1970.71 25
1970.81 17
1970.92 11
1971.02 10
1971.12 12
1971.22 17
1971.32 23
1971.42 28
1971.53 31
1971.63 30
1971.73 25
1971.83 16
1971.93 6
1972.03 0
1972.14 0
1972.24 0
1972.34 0
1972.44 0
1972.54 0
1972.65 0
1972.75 0
1972.85 4
1972.95 13
1973.05 21
1973.15 30
1973.26 37
1973.36 44
1973.46 49
1973.56 53
1973.66 55
1973.76 57
1973.87 58
1973.97 60
1974.07 63
1974.17 69
1974.27 77
1974.38 85
1974.48 93
1974.58 99
1974.68 101
1974.78 102
1974.88 101
1974.99 102
1975.09 105
1975.19 111
1975.29 121
1975.39 133
1975.49 143
1975.60 150
1975.70 151
1975.80 146
1975.90 136
1976.00 121
1976.11 104
1976.21 86
1976.31 69
1976.41 53
1976.51 40
1976.62 33
1976.72 30
1976.82 32
1976.92 38
1977.02 47
1977.12 56
1977.23 65
1977.33 71
1977.43 74
1977.53 74
1977.63 72
1977.74 68
1977.84 64
1977.94 61
1978.04 58
1978.14 57
1978.24 57
1978.35 59
1978.45 62
1978.55 66
1978.65 72
1978.75 78
1978.86 84
1978.96 89
1979.06 94
1979.16 97
1979.26 98
1979.37 98
1979.47 96
1979.57 92
1979.67 87
1979.77 79
1979.88 70
1979.98 61
1980.08 53
1980.18 48
1980.28 47
1980.38 51
1980.49 59
1980.59 69
1980.69 82
1980.79 93
1980.89 103
1981.00 108
1981.10 109
1981.20 107
1981.30 102
1981.40 95
1981.51 87
1981.61 80
1981.71 74
1981.81 68
1981.91 64
1982.02 61
1982.12 60
1982.22 61
1982.32 65
1982.42 73
1982.53 84
1982.63 97
1982.73 109
1982.83 119
1982.93 127
1983.04 131
1983.14 130
1983.24 128
1983.34 123
1983.44 119
1983.55 113
1983.65 108
1983.75 102
1983.85 95
1983.95 86
1984.06 76
1984.16 65
1984.26 56
1984.36 48
1984.46 44
1984.57 44
1984.67 47
1984.77 53
1984.87 62
1984.97 71
1985.08 79
1985.18 86
1985.28 92
1985.38 96
1985.48 99
1985.59 100
1985.69 101
1985.79 100
1985.89 98
1986.00 95
1986.10 89
1986.20 82
1986.30 74
1986.40 65
1986.51 57
1986.61 52
1986.71 50
1986.81 54
1986.91 62
1987.02 74
1987.12 89
1987.22 105
1987.32 120
1987.42 131
1987.53 138
1987.63 140
1987.73 139
1987.83 134
1987.94 127
1988.04 118
1988.14 109
1988.24 99
1988.34 89
1988.45 81
1988.55 74
1988.65 72
1988.75 73
1988.85 79
1988.96 86
1989.06 94
1989.16 101
1989.26 104
1989.37 102
1989.47 98
1989.57 93
1989.67 88
1989.77 85
1989.88 85
1989.98 86
1990.08 88
1990.18 90
1990.28 89
1990.39 86
1990.49 81
1990.59 75
1990.69 69
1990.80 66
1990.90 66
1991.00 71
1991.10 80
1991.20 92
1991.31 105
1991.41 116
1991.51 125
1991.61 130
1991.72 131
1991.82 127
1991.92 120
1992.02 112
1992.12 103
1992.23 94
1992.33 87
1992.43 80
1992.53 74
1992.64 70
1992.74 68
1992.84 67
1992.94 68
1993.05 71
1993.15 75
1993.25 80
1993.35 85
1993.45 88
1993.56 88
1993.66 87
1993.76 84
1993.86 79
1993.97 75
1994.07 71
1994.17 69
1994.27 68
1994.37 68
1994.48 69
1994.58 69
1994.68 67
1994.78 64
1994.89 59
1994.99 53
1995.09 46
1995.19 40
1995.30 35
1995.40 33
1995.50 33
1995.60 36
1995.70 41
1995.81 48
1995.91 55
1996.01 62
1996.11 68
1996.22 73
1996.32 75
1996.42 74
1996.52 70
1996.63 64
1996.73 57
1996.83 50
1996.93 45
1997.04 42
1997.14 42
1997.24 44
1997.34 48
1997.44 53
1997.55 58
1997.65 63
1997.75 67
1997.85 70
1997.96 72
1998.06 73
1998.16 72
1998.26 68
1998.37 62
1998.47 53
1998.57 43
1998.67 34
1998.78 28
1998.88 25
1998.98 27
1999.08 33
1999.19 42
1999.29 52
1999.39 59
1999.49 63
1999.60 61
1999.70 54
1999.80 43
1999.90 29
2000.00 14
2000.11 2
2000.21 0
2000.31 0
2000.41 0
2000.52 0
2000.62 0
2000.72 0
2000.82 0
2000.93 0
2001.03 1
2001.13 11
2001.23 24
2001.34 39
2001.44 55
2001.54 72
2001.64 87
2001.75 99
2001.85 106
2001.95 106
2002.05 100
2002.16 89
2002.26 74
2002.36 58
2002.46 42
2002.57 28
2002.67 18
2002.77 12
2002.87 11
2002.98 13
2003.08 19
2003.18 27
2003.28 37
2003.39 46
2003.49 54
2003.59 60
2003.69 64
2003.80 65
2003.90 63
2004.00 58
2004.10 53
2004.21 47
2004.31 41
2004.41 38
2004.51 36
2004.62 35
2004.72 36
2004.82 38
2004.93 39
2005.03 38
2005.13 36
2005.23 33
2005.34 30
2005.44 28
2005.54 28
2005.64 30
2005.75 32
2005.85 33
2005.95 33
2006.05 30
2006.16 23
2006.26 14
2006.36 4
2006.46 0
2006.57 0
2006.67 0
2006.77 0
2006.87 0
2006.98 0
2007.08 0
2007.18 1
2007.28 10
2007.39 18
2007.49 23
2007.59 23
2007.70 20
2007.80 14
2007.90 6
2008.00 0
2008.11 0
2008.21 0
2008.31 0
2008.41 0
2008.52 0
2008.62 2
2008.72 10
2008.82 18
2008.93 23
2009.03 27
2009.13 30
2009.24 32
2009.34 36
2009.44 42
2009.54 49
2009.65 58
2009.75 67
2009.85 75
2009.95 80
2010.06 84
2010.16 86
2010.26 87
2010.36 88
2010.47 88
2010.57 88
2010.67 86
2010.78 81
2010.88 73
2010.98 61
2011.08 47
2011.19 31
2011.29 17
2011.39 6
2011.49 0
2011.60 0
2011.70 0
2011.80 0
2011.91 0
2012.01 0
2012.11 1
2012.21 2
2012.32 4
2012.42 9
2012.52 15
2012.62 23
2012.73 32
2012.83 42
2012.93 52
2013.04 60
2013.14 68
2013.24 75
2013.34 81
2013.45 85
2013.55 88
2013.65 90
2013.76 92
2013.86 92
2013.96 92
2014.06 90
2014.17 88
2014.27 84
2014.37 78
2014.48 70
2014.58 59
2014.68 48
2014.78 37
2014.89 27
2014.99 20
2015.09 14
2015.19 10
2015.30 7
2015.40 6
2015.50 5
2015.61 6
2015.71 9
2015.81 15
2015.91 23
2016.02 31
2016.12 41
2016.22 50
2016.33 58
2016.43 65
2016.53 72
2016.63 80
2016.74 88
2016.84 97
2016.94 104
2017.05 108
2017.15 108
2017.25 103
2017.35 94
2017.46 81
2017.56 67
2017.66 54
2017.77 43
2017.87 35
2017.97 30
2018.08 28
2018.18 26
2018.28 26
2018.38 25
2018.49 25
2018.59 25
2018.69 26
2018.80 26
2018.90 26
2019.00 25
2019.10 22
2019.21 18
2019.31 13
2019.41 7
2019.52 1
2019.62 0
2019.72 0
2019.82 0
2019.93 0
2020.03 0
2020.13 0
2020.24 0
2020.34 0
2020.44 4
2020.55 9
2020.65 13
2020.75 18
2020.85 22
2020.96 26
2021.06 31
2021.16 37
2021.27 43
2021.37 49
2021.47 53
2021.58 56
2021.68 57
2021.78 55
2021.88 50
2021.99 42
2022.09 34
2022.19 26
2022.30 20
2022.40 17
2022.50 19
2022.61 25
2022.71 36
2022.81 48
2022.91 59
2023.02 69
2023.12 74
2023.22 75
2023.33 73
2023.43 68
2023.53 61
2023.64 55
2023.74 51
2023.84 47
2023.94 46
2024.05 46
2024.15 47
2024.25 50
2024.36 54
2024.46 59
2024.56 64
2024.67 70
2024.77 75
2024.87 81
2024.98 85
2025.08 87
2025.18 88
2025.28 87
2025.39 83
2025.49 77
2025.59 69
2025.70 58
2025.80 46
2025.90 33
2026.01 20
2026.11 8
2026.21 0
2026.32 0
2026.42 0
2026.52 0
2026.63 0
2026.73 0
2026.83 0
2026.93 3
2027.04 9
2027.14 14
2027.24 18
2027.35 19
2027.45 17
2027.55 13
2027.66 7
2027.76 0
2027.86 0
2027.97 0
2028.07 0
2028.17 0
2028.28 0
2028.38 0
2028.48 0
2028.58 1
2028.69 8
2028.79 14
2028.89 20
2029.00 26
2029.10 31
2029.20 35
2029.31 38
2029.41 40
2029.51 41
2029.62 41
2029.72 41
2029.82 41
2029.93 40
2030.03 38
2030.13 33
2030.24 26
2030.34 16
2030.44 6
2030.55 0
2030.65 0
2030.75 0
2030.86 0
2030.96 0
2031.06 0
2031.16 0
2031.27 6
2031.37 11
2031.47 15
2031.58 19
2031.68 22
2031.78 27
2031.89 33
2031.99 38
2032.09 41
2032.20 41
2032.30 37
2032.40 27
2032.51 15
2032.61 2
2032.71 0
2032.82 0
2032.92 0
2033.02 0
2033.13 0
2033.23 0
2033.33 0
2033.44 3
2033.54 8
2033.64 11
2033.75 15
2033.85 19
2033.95 25
2034.06 31
2034.16 39
2034.26 45
2034.37 50
2034.47 52
2034.57 52
2034.68 50
2034.78 47
2034.88 42
2034.99 37
2035.09 32
2035.19 27
2035.30 24
2035.40 22
2035.50 23
2035.61 26
2035.71 33
2035.81 43
2035.92 54
2036.02 65
2036.12 75
2036.23 82
2036.33 86
2036.43 87
2036.54 86
2036.64 83
2036.74 81
2036.85 80
2036.95 81
2037.05 85
2037.16 91
2037.26 99
2037.36 109
2037.47 118
2037.57 125
2037.67 129
2037.78 128
2037.88 123
2037.98 114
2038.09 102
2038.19 89
2038.29 76
2038.40 65
2038.50 56
2038.60 51
2038.71 48
2038.81 48
2038.92 49
2039.02 50
2039.12 50
2039.23 49
2039.33 47
2039.43 44
2039.54 40
2039.64 37
2039.74 37
2039.85 39
2039.95 45
2040.05 55
2040.16 68
2040.26 81
2040.36 94
2040.47 104
2040.57 110
2040.67 113
2040.78 112
2040.88 108
2040.98 103
2041.09 97
2041.19 90
2041.29 82
2041.40 73
2041.50 63
2041.61 51
2041.71 39
2041.81 27
2041.92 17
2042.02 11
2042.12 8
2042.23 10
2042.33 16
2042.43 26
2042.54 39
2042.64 52
2042.74 64
2042.85 75
2042.95 82
2043.05 87
2043.16 89
2043.26 89
2043.37 89
2043.47 88
2043.57 89
2043.68 91
2043.78 94
2043.88 97
2043.99 101
2044.09 104
2044.19 105
2044.30 106
2044.40 105
2044.50 104
2044.61 102
2044.71 99
2044.82 96
2044.92 92
2045.02 87
2045.13 80
2045.23 71
2045.33 61
2045.44 50
2045.54 38
2045.64 27
2045.75 16
2045.85 8
2045.95 3
2046.06 0
2046.16 0
2046.27 2
2046.37 5
2046.47 9
2046.58 11
2046.68 13
2046.78 13
2046.89 13
2046.99 13
2047.09 15
2047.20 19
2047.30 27
2047.41 37
2047.51 48
2047.61 60
2047.72 70
2047.82 78
2047.92 82
2048.03 84
2048.13 82
2048.23 79
2048.34 76
2048.44 74
2048.55 74
2048.65 77
2048.75 83
2048.86 90
2048.96 96
2049.06 102
2049.17 104
2049.27 104
2049.38 101
2049.48 95
2049.58 86
2049.69 75
2049.79 61
2049.89 46
2050.00 30
2050.10 13
2050.20 0
2050.31 0
2050.41 0
2050.52 0
2050.62 0
2050.72 0
2050.83 0
2050.93 0
2051.03 9
2051.14 26
2051.24 43
2051.35 61
2051.45 77
2051.55 90
2051.66 99
2051.76 104
2051.86 105
2051.97 104
2052.07 101
2052.18 98
2052.28 95
2052.38 92
2052.49 92
2052.59 93
2052.69 98
2052.80 105
2052.90 114
2053.01 125
2053.11 136
2053.21 144
2053.32 150
2053.42 150
2053.53 146
2053.63 137
2053.73 126
2053.84 113
2053.94 102
2054.04 94
2054.15 91
2054.25 92
2054.36 97
2054.46 103
2054.56 110
2054.67 115
2054.77 116
2054.88 114
2054.98 109
2055.08 101
2055.19 91
2055.29 80
2055.39 70
2055.50 61
2055.60 55
2055.71 51
2055.81 49
2055.91 48
2056.02 47
2056.12 46
2056.23 42
2056.33 36
2056.43 27
2056.54 17
2056.64 7
2056.74 0
2056.85 0
2056.95 0
2057.06 0
2057.16 0
2057.26 1
2057.37 6
2057.47 11
2057.58 14
2057.68 17
2057.78 17
2057.89 17
2057.99 15
2058.10 12
2058.20 9
2058.30 5
2058.41 1
2058.51 0
2058.61 0
2058.72 0
2058.82 0
2058.93 0
2059.03 2
2059.13 4
2059.24 5
2059.34 5
2059.45 5
2059.55 4
2059.65 2
2059.76 0
2059.86 0
2059.97 0
2060.07 0
2060.17 0
2060.28 0
2060.38 4
2060.49 13
2060.59 24
2060.69 36
2060.80 48
2060.90 58
2061.01 65
2061.11 68
2061.21 68
2061.32 62
2061.42 54
2061.53 42
2061.63 30
2061.73 18
2061.84 9
2061.94 3
2062.05 2
2062.15 5
2062.25 12
2062.36 21
2062.46 31
2062.57 41
2062.67 50
2062.77 57
2062.88 63
2062.98 66
2063.09 69
2063.19 72
2063.29 75
2063.40 79
2063.50 83
2063.61 88
2063.71 93
2063.81 96
2063.92 95
2064.02 91
2064.13 83
2064.23 73
2064.34 60
2064.44 48
2064.54 39
2064.65 32
2064.75 30
2064.86 30
2064.96 34
2065.06 39
2065.17 46
2065.27 53
2065.38 61
2065.48 70
2065.58 79
2065.69 88
2065.79 94
2065.90 98
2066.00 99
2066.10 96
2066.21 91
2066.31 84
2066.42 78
2066.52 74
2066.63 72
2066.73 71
2066.83 72
2066.94 72
2067.04 71
2067.15 69
2067.25 65
2067.35 61
2067.46 57
2067.56 54
2067.67 51
2067.77 48
2067.88 44
2067.98 37
2068.08 28
2068.19 17
2068.29 4
2068.40 0
2068.50 0
2068.60 0
2068.71 0
2068.81 0
2068.92 0
2069.02 0
2069.13 0
2069.23 9
2069.33 19
2069.44 27
2069.54 36
2069.65 43
2069.75 50
2069.85 55
2069.96 61
2070.06 66
2070.17 71
2070.27 77
2070.38 82
2070.48 87
2070.58 92
2070.69 97
2070.79 100
2070.90 103
2071.00 105
2071.11 108
2071.21 111
2071.31 113
2071.42 116
2071.52 118
2071.63 119
2071.73 118
2071.84 115
2071.94 111
2072.04 107
2072.15 102
2072.25 98
2072.36 95
2072.46 94
2072.57 95
2072.67 99
2072.77 104
2072.88 110
2072.98 117
2073.09 123
2073.19 127
2073.30 130
2073.40 129
2073.50 125
2073.61 118
2073.71 109
2073.82 99
2073.92 90
2074.03 81
2074.13 75
2074.23 71
2074.34 69
2074.44 68
2074.55 66
2074.65 64
2074.76 60
2074.86 56
2074.96 51
2075.07 48
2075.17 47
2075.28 49
2075.38 53
2075.49 58
2075.59 62
2075.70 65
2075.80 66
2075.90 67
2076.01 69
2076.11 73
2076.22 80
2076.32 89
2076.43 98
2076.53 103
2076.63 104
2076.74 99
2076.84 88
2076.95 74
2077.05 59
2077.16 48
2077.26 41
2077.37 39
2077.47 41
2077.57 47
2077.68 56
2077.78 66
2077.89 77
2077.99 88
2078.10 100
2078.20 111
2078.31 120
2078.41 126
2078.51 129
2078.62 129
2078.72 127
2078.83 122
2078.93 116
2079.04 107
2079.14 97
2079.25 85
2079.35 71
2079.45 57
2079.56 45
2079.66 35
2079.77 30
2079.87 30
2079.98 35
2080.08 44
2080.19 53
2080.29 62
2080.39 69
2080.50 74
2080.60 76
2080.71 76
2080.81 75
2080.92 74
2081.02 74
2081.13 74
2081.23 76
2081.33 79
2081.44 83
2081.54 88
2081.65 94
2081.75 101
2081.86 108
2081.96 113
2082.07 117
2082.17 119
2082.28 119
2082.38 117
2082.48 115
2082.59 113
2082.69 110
2082.80 107
2082.90 103
2083.01 99
2083.11 95
2083.22 91
2083.32 89
2083.43 87
2083.53 87
2083.63 88
2083.74 88
2083.84 88
2083.95 85
2084.05 80
2084.16 72
2084.26 62
2084.37 51
2084.47 40
2084.58 31
2084.68 26
2084.78 25
2084.89 27
2084.99 33
2085.10 41
2085.20 50
2085.31 59
2085.41 66
2085.52 72
2085.62 77
2085.73 82
2085.83 86
2085.94 90
2086.04 93
2086.14 96
2086.25 97
2086.35 97
2086.46 94
2086.56 90
2086.67 83
2086.77 76
2086.88 70
2086.98 65
2087.09 61
2087.19 61
2087.30 64
2087.40 68
2087.51 75
2087.61 83
2087.71 91
2087.82 98
2087.92 103
2088.03 106
2088.13 108
2088.24 107
2088.34 107
2088.45 106
2088.55 107
2088.66 109
2088.76 112
2088.87 117
2088.97 121
2089.08 127
2089.18 133
2089.28 139
2089.39 146
2089.49 152
2089.60 157
2089.70 159
2089.81 158
2089.91 152
2090.02 144
2090.12 134
2090.23 126
2090.33 121
2090.44 123
2090.54 131
2090.65 145
2090.75 161
2090.86 178
2090.96 192
2091.07 202
2091.17 207
2091.27 207
2091.38 203
2091.48 197
2091.59 189
2091.69 182
2091.80 176
2091.90 171
2092.01 168
2092.11 165
2092.22 161
2092.32 157
2092.43 150
2092.53 142
2092.64 133
2092.74 122
2092.85 111
2092.95 100
2093.06 91
2093.16 83
2093.27 76
2093.37 70
2093.48 65
2093.58 59
2093.68 54
2093.79 48
2093.89 43
2094.00 39
2094.10 36
2094.21 35
2094.31 35
2094.42 36
2094.52 37
2094.63 37
2094.73 35
2094.84 33
2094.94 31
2095.05 30
2095.15 31
2095.26 34
2095.36 40
2095.47 46
2095.57 52
2095.68 55
2095.78 57
2095.89 57
2095.99 57
2096.10 58
2096.20 62
2096.31 70
2096.41 80
2096.52 91
2096.62 102
2096.73 110
2096.83 116
2096.94 117
2097.04 116
2097.15 112
2097.25 107
2097.35 102
2097.46 98
2097.56 95
2097.67 92
2097.77 90
2097.88 89
2097.98 88
2098.09 88
2098.19 90
2098.30 95
2098.40 103
2098.51 112
2098.61 122
2098.72 130
2098.82 133
2098.93 132
2099.03 125
2099.14 115
2099.24 102
2099.35 90
2099.45 81
2099.56 74
2099.66 72
2099.77 72
2099.87 74
2099.98 77
2100.08 80
2100.19 83
2100.29 85
2100.40 86
2100.50 85
2100.61 81
2100.71 75
2100.82 66
2100.92 55
2101.03 45
2101.13 38
2101.24 33
2101.34 33
2101.45 36
2101.55 42
2101.66 48
2101.76 54
2101.87 59
2101.97 62
2102.08 64
2102.18 66
2102.29 68
2102.39 72
2102.50 79
2102.60 88
2102.71 100
2102.81 114
2102.92 127
2103.02 139
2103.13 146
2103.23 148
2103.34 143
2103.44 132
2103.55 118
2103.65 101
2103.76 84
2103.86 68
2103.97 56
2104.07 45
2104.18 36
2104.28 28
2104.39 21
2104.49 13
2104.60 7
2104.71 1
2104.81 0
2104.92 0
2105.02 0
2105.13 0
2105.23 0
2105.34 0
2105.44 0
2105.55 0
2105.65 0
2105.76 0
2105.86 1
2105.97 9
2106.07 20
2106.18 35
2106.28 52
2106.39 70
2106.49 88
2106.60 105
2106.70 119
2106.81 130
2106.91 138
2107.02 143
2107.12 147
2107.23 149
2107.33 151
2107.44 153
2107.54 154
2107.65 155
2107.75 154
2107.86 152
2107.96 150
2108.07 147
2108.17 145
2108.28 144
2108.38 146
2108.49 148
2108.60 152
2108.70 155
2108.81 157
2108.91 157
2109.02 155
2109.12 151
2109.23 144
2109.33 138
2109.44 131
2109.54 126
2109.65 121
2109.75 118
2109.86 115
2109.96 114
2110.07 112
2110.17 111
2110.28 110
2110.38 109
2110.49 109
2110.59 110
2110.70 111
2110.80 112
2110.91 111
2111.02 110
2111.12 109
2111.23 107
2111.33 106
2111.44 106
2111.54 109
2111.65 114
2111.75 121
2111.86 129
2111.96 136
2112.07 144
2112.17 151
2112.28 157
2112.38 162
2112.49 168
2112.59 173
2112.70 178
2112.80 182
2112.91 186
2113.02 189
2113.12 192
2113.23 194
2113.33 196
2113.44 199
2113.54 203
2113.65 210
2113.75 217
2113.86 227
2113.96 236
2114.07 244
2114.17 249
2114.28 251
2114.38 247
2114.49 240
2114.60 231
2114.70 221
2114.81 213
2114.91 207
2115.02 204
2115.12 204
2115.23 206
2115.33 208
2115.44 209
2115.54 208
2115.65 203
2115.75 194
2115.86 182
2115.96 167
2116.07 152
2116.18 136
2116.28 124
2116.39 115
2116.49 109
2116.60 108
2116.70 108
2116.81 108
2116.91 108
2117.02 106
2117.12 103
2117.23 100
2117.34 97
2117.44 95
2117.55 94
2117.65 93
2117.76 92
2117.86 90
2117.97 85
2118.07 79
2118.18 71
2118.28 62
2118.39 54
2118.49 46
2118.60 39
2118.71 34
2118.81 30
2118.92 27
2119.02 26
2119.13 28
2119.23 32
2119.34 41
2119.44 52
2119.55 65
2119.65 79
2119.76 91
2119.87 100
2119.97 106
2120.08 107
2120.18 105
2120.29 100
2120.39 93
2120.50 85
2120.60 76
2120.71 67
2120.81 60
2120.92 53
2121.03 49
2121.13 48
2121.24 50
2121.34 56
2121.45 64
2121.55 75
2121.66 88
2121.76 101
2121.87 114
2121.98 126
2122.08 136
2122.19 144
2122.29 149
2122.40 152
2122.50 153
2122.61 151
2122.71 147
2122.82 141
2122.93 135
2123.03 128
2123.14 120
2123.24 113
2123.35 105
2123.45 98
2123.56 90
2123.66 83
2123.77 75
2123.88 67
2123.98 59
2124.09 54
2124.19 50
2124.30 50
2124.40 52
2124.51 58
2124.61 67
2124.72 77
2124.83 88
2124.93 98
2125.04 106
2125.14 111
2125.25 112
2125.35 111
2125.46 107
2125.56 100
2125.67 92
2125.78 83
2125.88 74
2125.99 66
2126.09 60
2126.20 58
2126.30 59
2126.41 65
2126.52 74
2126.62 85
2126.73 95
2126.83 104
2126.94 109
2127.04 110
2127.15 108
2127.25 103
2127.36 98
2127.47 91
2127.57 85
2127.68 78
2127.78 71
2127.89 63
2127.99 55
2128.10 47
2128.21 39
2128.31 33
2128.42 29
2128.52 27
2128.63 29
2128.73 33
2128.84 40
2128.95 49
2129.05 58
2129.16 67
2129.26 74
2129.37 81
2129.47 86
2129.58 89
2129.69 90
2129.79 90
2129.90 88
2130.00 84
2130.11 78
2130.21 71
2130.32 63
2130.43 55
2130.53 47
2130.64 40
2130.74 34
2130.85 30
2130.95 27
2131.06 24
2131.17 21
2131.27 18
2131.38 15
2131.48 11
2131.59 7
2131.69 4
2131.80 1
2131.91 0
2132.01 0
2132.12 2
2132.22 5
2132.33 8
2132.44 10
2132.54 11
2132.65 9
2132.75 5
2132.86 0
2132.96 0
2133.07 0
2133.18 0
2133.28 0
2133.39 0
2133.49 6
2133.60 17
2133.70 26
2133.81 33
2133.92 35
2134.02 34
2134.13 30
2134.23 24
2134.34 19
2134.45 15
2134.55 13
2134.66 12
2134.76 13
2134.87 14
2134.97 15
2135.08 18
2135.19 21
2135.29 25
2135.40 29
2135.50 32
2135.61 33
2135.72 31
2135.82 27
2135.93 21
2136.03 14
2136.14 6
2136.25 0
2136.35 0
2136.46 0
2136.56 0
2136.67 0
2136.77 0
2136.88 0
2136.99 0
2137.09 7
2137.20 15
2137.30 23
2137.41 30
2137.52 33
2137.62 33
2137.73 30
2137.83 24
2137.94 18
2138.05 13
2138.15 10
2138.26 9
2138.36 9
2138.47 10
2138.58 10
2138.68 9
2138.79 6
2138.89 4
2139.00 3
2139.10 4
2139.21 8
2139.32 14
2139.42 21
2139.53 28
2139.63 34
2139.74 38
2139.85 40
2139.95 40
2140.06 41
2140.16 42
2140.27 44
2140.38 49
2140.48 56
2140.59 64
2140.69 72
2140.80 81
2140.91 89
2141.01 96
2141.12 102
2141.22 107
2141.33 111
2141.44 113
2141.54 112
2141.65 107
2141.75 100
2141.86 90
2141.97 78
2142.07 66
2142.18 55
2142.28 45
2142.39 36
2142.50 30
2142.60 25
2142.71 21
2142.81 18
2142.92 15
2143.03 12
2143.13 11
2143.24 10
2143.34 11
2143.45 13
2143.56 17
2143.66 20
2143.77 24
2143.88 27
2143.98 28
2144.09 28
2144.19 26
2144.30 24
2144.41 21
2144.51 18
2144.62 15
2144.72 11
2144.83 5
2144.94 0
2145.04 0
2145.15 0
2145.25 0
2145.36 0
2145.47 0
2145.57 0
2145.68 0
2145.78 5
2145.89 14
2146.00 21
2146.10 28
2146.21 34
2146.32 39
2146.42 45
2146.53 50
2146.63 56
2146.74 61
2146.85 65
2146.95 67
2147.06 65
2147.16 61
2147.27 56
2147.38 50
2147.48 45
2147.59 43
2147.70 44
2147.80 49
2147.91 56
2148.01 64
2148.12 72
2148.23 79
2148.33 84
2148.44 87
2148.54 88
2148.65 89
2148.76 88
2148.86 86
2148.97 83
2149.08 79
2149.18 75
2149.29 71
2149.39 68
2149.50 67
2149.61 67
2149.71 69
2149.82 72
2149.93 74
2150.03 75
2150.14 75
2150.24 74
2150.35 73
2150.46 72
2150.56 73
2150.67 77
2150.78 83
2150.88 91
2150.99 100
2151.09 110
2151.20 118
2151.31 125
2151.41 129
2151.52 131
2151.63 130
2151.73 127
2151.84 122
2151.94 117
2152.05 112
2152.16 109
2152.26 107
2152.37 108
2152.48 110
2152.58 113
2152.69 115
2152.79 117
2152.90 117
2153.01 115
2153.11 113
2153.22 110
2153.33 108
2153.43 106
2153.54 104
2153.64 102
2153.75 100
2153.86 95
2153.96 90
2154.07 83
2154.18 75
2154.28 67
2154.39 60
2154.50 56
2154.60 54
2154.71 54
2154.81 55
2154.92 57
2155.03 57
2155.13 56
2155.24 52
2155.35 46
2155.45 37
2155.56 28
2155.66 19
2155.77 13
2155.88 10
2155.98 12
2156.09 17
2156.20 27
2156.30 39
2156.41 53
2156.52 69
2156.62 86
2156.73 104
2156.84 122
2156.94 139
2157.05 153
2157.15 164
2157.26 168
2157.37 167
2157.47 160
2157.58 147
2157.69 132
2157.79 116
2157.90 101
2158.01 88
2158.11 79
2158.22 73
2158.32 71
2158.43 72
2158.54 74
2158.64 78
2158.75 84
2158.86 89
2158.96 95
2159.07 101
2159.18 106
2159.28 109
2159.39 111
2159.50 112
2159.60 110
2159.71 108
2159.81 106
2159.92 103
2160.03 101
2160.13 98
2160.24 95
2160.35 90
2160.45 84
2160.56 78
2160.67 72
2160.77 68
2160.88 66
2160.99 66
2161.09 69
2161.20 71
2161.31 74
2161.41 76
2161.52 78
2161.63 78
2161.73 78
2161.84 77
2161.94 76
2162.05 76
2162.16 76
2162.26 76
2162.37 76
2162.48 77
2162.58 78
2162.69 79
2162.80 80
2162.90 81
2163.01 81
2163.12 81
2163.22 80
2163.33 78
2163.44 77
2163.54 75
2163.65 75
2163.76 75
2163.86 76
2163.97 78
2164.08 80
2164.18 83
2164.29 87
2164.40 90
2164.50 94
2164.61 97
2164.71 100
2164.82 102
2164.93 103
2165.03 102
2165.14 100
2165.25 97
2165.35 93
2165.46 88
2165.57 82
2165.67 76
2165.78 71
2165.89 66
2165.99 62
2166.10 59
2166.21 57
2166.31 57
2166.42 59
2166.53 62
2166.63 67
2166.74 72
2166.85 77
2166.95 81
2167.06 83
2167.17 83
2167.27 82
2167.38 79
2167.49 76
2167.59 73
2167.70 70
2167.81 68
2167.91 66
2168.02 64
2168.13 61
2168.23 59
2168.34 57
2168.45 57
2168.55 57
2168.66 59
2168.77 63
2168.87 68
2168.98 75
2169.09 82
2169.19 90
2169.30 98
2169.41 104
2169.51 109
2169.62 111
2169.73 111
2169.83 110
2169.94 108
2170.05 104
2170.15 100
2170.26 96
2170.37 93
2170.47 91
2170.58 88
2170.69 86
2170.79 84
2170.90 82
2171.01 79
2171.11 76
2171.22 73
2171.33 70
2171.43 66
2171.54 61
2171.65 57
2171.76 53
2171.86 50
2171.97 48
2172.08 48
2172.18 50
2172.29 53
2172.40 57
2172.50 61
2172.61 64
2172.72 66
2172.82 67
2172.93 69
2173.04 71
2173.14 74
2173.25 77
2173.36 78
2173.46 76
2173.57 71
2173.68 61
2173.78 48
2173.89 32
2174.00 16
2174.10 2
2174.21 0
2174.32 0
2174.42 0
2174.53 0
2174.64 0
2174.75 0
2174.85 9
2174.96 20
2175.07 30
2175.17 38
2175.28 42
2175.39 42
2175.49 38
2175.60 32
2175.71 24
2175.81 17
2175.92 12
2176.03 9
2176.13 10
2176.24 14
2176.35 20
2176.45 25
2176.56 29
2176.67 30
2176.78 28
2176.88 23
2176.99 15
2177.10 5
2177.20 0
2177.31 0
2177.42 0
2177.52 0
2177.63 0
2177.74 0
2177.84 0
2177.95 0
2178.06 7
2178.17 18
2178.27 30
2178.38 41
2178.49 51
2178.59 58
2178.70 64
2178.81 65
2178.91 62
2179.02 54
2179.13 43
2179.23 30
2179.34 16
2179.45 5
2179.56 0
2179.66 0
2179.77 0
2179.88 4
2179.98 12
2180.09 20
2180.20 27
2180.30 30
2180.41 30
2180.52 28
2180.62 25
2180.73 22
2180.84 21
2180.95 23
2181.05 27
2181.16 32
2181.27 37
2181.37 40
2181.48 42
2181.59 42
2181.69 42
2181.80 42
2181.91 44
2182.02 50
2182.12 58
2182.23 68
2182.34 80
2182.44 90
2182.55 98
2182.66 102
2182.76 102
2182.87 100
2182.98 97
2183.09 92
2183.19 88
2183.30 84
2183.41 81
2183.51 79
2183.62 78
2183.73 77
2183.84 78
2183.94 81
2184.05 86
2184.16 93
2184.26 102
2184.37 111
2184.48 120
2184.58 125
2184.69 126
2184.80 122
2184.91 113
2185.01 102
2185.12 89
2185.23 78
2185.33 69
2185.44 64
2185.55 62
2185.66 64
2185.76 67
2185.87 70
2185.98 72
2186.08 73
2186.19 73
2186.30 72
2186.41 70
2186.51 68
2186.62 67
2186.73 66
2186.83 66
2186.94 67
2187.05 67
2187.16 66
2187.26 65
2187.37 62
2187.48 57
2187.58 51
2187.69 44
2187.80 36
2187.91 30
2188.01 25
2188.12 21
2188.23 18
2188.33 19
2188.44 22
2188.55 27
2188.66 35
2188.76 44
2188.87 54
2188.98 62
2189.08 70
2189.19 75
2189.30 79
2189.41 81
2189.51 84
2189.62 87
2189.73 91
2189.83 96
2189.94 101
2190.05 105
2190.16 107
2190.26 108
2190.37 108
2190.48 107
2190.58 106
2190.69 106
2190.80 107
2190.91 107
2191.01 105
2191.12 102
2191.23 98
2191.34 91
2191.44 85
2191.55 78
2191.66 72
2191.76 69
2191.87 67
2191.98 68
2192.09 70
2192.19 73
2192.30 74
2192.41 74
2192.52 71
2192.62 66
2192.73 59
2192.84 53
2192.94 48
2193.05 47
2193.16 49
2193.27 55
2193.37 64
2193.48 74
2193.59 83
2193.70 91
2193.80 95
2193.91 96
2194.02 93
2194.12 88
2194.23 81
2194.34 74
2194.45 68
2194.55 63
2194.66 60
2194.77 58
2194.88 57
2194.98 57
2195.09 57
2195.20 58
2195.31 60
2195.41 63
2195.52 67
2195.63 72
2195.73 79
2195.84 86
2195.95 93
2196.06 100
2196.16 107
2196.27 113
2196.38 118
2196.49 123
2196.59 129
2196.70 134
2196.81 141
2196.92 147
2197.02 154
2197.13 158
2197.24 160
2197.35 157
2197.45 150
2197.56 137
2197.67 121
2197.77 103
2197.88 87
2197.99 75
2198.10 66
2198.20 63
2198.31 64
2198.42 70
2198.53 77
2198.63 86
2198.74 95
2198.85 102
2198.96 108
2199.06 112
2199.17 112
2199.28 110
2199.39 106
2199.49 101
2199.60 95
2199.71 89
2199.82 85
2199.92 82
2200.03 81
2200.14 80
2200.25 78
2200.35 77
2200.46 74
2200.57 69
2200.68 65
2200.78 61
2200.89 57
2201.00 55
2201.11 56
2201.21 58
2201.32 62
2201.43 66
2201.54 71
2201.64 75
2201.75 77
2201.86 77
2201.96 75
2202.07 70
2202.18 63
2202.29 56
2202.40 50
2202.50 45
2202.61 42
2202.72 40
2202.83 40
2202.93 41
2203.04 42
2203.15 43
2203.26 45
2203.36 46
2203.47 47
2203.58 48
2203.69 49
2203.79 49
2203.90 47
2204.01 45
2204.12 42
2204.22 37
2204.33 32
2204.44 27
2204.55 24
2204.65 23
2204.76 26
2204.87 32
2204.98 40
2205.08 50
2205.19 60
2205.30 69
2205.41 76
2205.51 83
2205.62 89
2205.73 94
2205.84 99
2205.94 102
2206.05 103
2206.16 101
2206.27 97
2206.37 91
2206.48 84
2206.59 77
2206.70 72
2206.81 69
2206.91 67
2207.02 65
2207.13 64
2207.24 62
2207.34 61
2207.45 61
2207.56 62
2207.67 64
2207.77 66
2207.88 69
2207.99 71
2208.10 73
2208.20 75
2208.31 78
2208.42 82
2208.53 87
2208.63 92
2208.74 95
2208.85 95
2208.96 92
2209.07 85
2209.17 77
2209.28 66
2209.39 56
2209.50 47
2209.60 38
2209.71 31
2209.82 25
2209.93 20
2210.03 15
2210.14 11
2210.25 8
2210.36 7
2210.47 9
2210.57 12
2210.68 18
2210.79 26
2210.90 34
2211.00 42
2211.11 51
2211.22 58
2211.33 64
2211.43 69
2211.54 73
2211.65 77
2211.76 81
2211.87 84
2211.97 88
2212.08 93
2212.19 98
2212.30 105
2212.40 111
2212.51 118
2212.62 123
2212.73 127
2212.84 129
2212.94 128
2213.05 125
2213.16 121
2213.27 116
2213.37 111
2213.48 107
2213.59 105
2213.70 104
2213.81 103
2213.91 104
2214.02 103
2214.13 103
2214.24 101
2214.34 99
2214.45 96
2214.56 91
2214.67 84
2214.78 76
2214.88 65
2214.99 53
2215.10 40
2215.21 28
2215.31 18
2215.42 12
2215.53 9
2215.64 11
2215.75 15
2215.85 19
2215.96 24
2216.07 28
2216.18 30
2216.29 31
2216.39 32
2216.50 33
2216.61 35
2216.72 38
2216.82 41
2216.93 43
2217.04 45
2217.15 45
2217.26 42
2217.36 37
2217.47 31
2217.58 23
2217.69 15
2217.80 8
2217.90 2
2218.01 0
2218.12 0
2218.23 0
2218.34 0
2218.44 0
2218.55 0
2218.66 0
2218.77 0
2218.87 0
2218.98 0
2219.09 2
2219.20 14
2219.31 28
2219.41 40
2219.52 50
2219.63 54
2219.74 53
2219.85 47
2219.95 39
2220.06 31
2220.17 25
2220.28 23
2220.39 23
2220.49 26
2220.60 30
2220.71 33
2220.82 35
2220.93 34
2221.03 30
2221.14 25
2221.25 20
2221.36 15
2221.47 13
2221.57 12
2221.68 13
2221.79 14
2221.90 15
2222.01 15
2222.11 14
2222.22 12
2222.33 9
2222.44 7
2222.55 7
2222.65 9
2222.76 14
2222.87 21
2222.98 30
2223.09 40
2223.19 50
2223.30 59
2223.41 66
2223.52 71
2223.63 76
2223.73 79
2223.84 82
2223.95 85
2224.06 88
2224.17 91
2224.27 95
2224.38 97
2224.49 98
2224.60 98
2224.71 97
2224.81 94
2224.92 89
2225.03 82
2225.14 75
2225.25 69
2225.35 62
2225.46 57
2225.57 53
2225.68 51
2225.79 51
2225.89 54
2226.00 59
2226.11 66
2226.22 75
2226.33 83
2226.43 90
2226.54 93
2226.65 93
2226.76 88
2226.87 82
2226.98 74
2227.08 68
2227.19 62
2227.30 59
2227.41 57
2227.52 56
2227.62 55
2227.73 53
2227.84 50
2227.95 48
2228.06 47
2228.16 47
2228.27 49
2228.38 52
2228.49 56
2228.60 61
2228.71 65
2228.81 68
2228.92 70
2229.03 73
2229.14 77
2229.25 82
2229.35 89
2229.46 97
2229.57 106
2229.68 115
2229.79 122
2229.90 128
2230.00 131
2230.11 133
2230.22 132
2230.33 129
2230.44 124
2230.54 118
2230.65 110
2230.76 103
2230.87 95
2230.98 89
2231.09 84
2231.19 81
2231.30 80
2231.41 81
2231.52 83
2231.63 86
2231.73 89
2231.84 93
2231.95 96
2232.06 99
2232.17 101
2232.28 100
2232.38 97
2232.49 91
2232.60 83
2232.71 72
2232.82 61
2232.93 51
2233.03 42
2233.14 36
2233.25 33
2233.36 32
2233.47 34
2233.57 37
2233.68 41
2233.79 44
2233.90 46
2234.01 47
2234.12 47
2234.22 46
2234.33 44
2234.44 42
2234.55 41
2234.66 40
2234.77 41
2234.87 42
2234.98 44
2235.09 45
2235.20 46
2235.31 45
2235.42 42
2235.52 38
2235.63 33
2235.74 27
2235.85 20
2235.96 14
2236.07 8
2236.17 3
2236.28 0
2236.39 0
2236.50 0
2236.61 0
2236.72 0
2236.82 0
2236.93 3
2237.04 9
2237.15 15
2237.26 21
2237.37 28
2237.47 34
2237.58 40
2237.69 44
2237.80 45
2237.91 45
2238.02 41
2238.12 34
2238.23 25
2238.34 15
2238.45 5
2238.56 0
2238.67 0
2238.77 0
2238.88 0
2238.99 0
2239.10 8
2239.21 19
2239.32 30
2239.43 40
2239.53 48
2239.64 54
2239.75 57
2239.86 58
2239.97 58
2240.08 55
2240.18 52
2240.29 47
2240.40 40
2240.51 33
2240.62 27
2240.73 22
2240.83 18
2240.94 17
2241.05 17
2241.16 18
2241.27 20
2241.38 21
2241.49 20
2241.59 19
2241.70 18
2241.81 17
2241.92 16
2242.03 17
2242.14 17
2242.24 16
2242.35 14
2242.46 10
2242.57 5
2242.68 0
2242.79 0
2242.90 0
2243.00 0
2243.11 0
2243.22 0
2243.33 0
2243.44 0
2243.55 5
2243.66 16
2243.76 29
2243.87 41
2243.98 53
2244.09 64
2244.20 73
2244.31 81
2244.41 88
2244.52 94
2244.63 96
2244.74 96
2244.85 91
2244.96 82
2245.07 69
2245.17 54
2245.28 37
2245.39 23
2245.50 11
2245.61 3
2245.72 0
2245.83 0
2245.93 1
2246.04 4
2246.15 8
2246.26 13
2246.37 18
2246.48 24
2246.59 31
2246.69 37
2246.80 42
2246.91 46
2247.02 49
2247.13 51
2247.24 52
2247.35 53
2247.45 54
2247.56 53
2247.67 51
2247.78 47
2247.89 42
2248.00 35
2248.11 29
2248.21 25
2248.32 23
2248.43 25
2248.54 29
2248.65 33
2248.76 36
2248.87 36
2248.98 33
2249.08 28
2249.19 21
2249.30 15
2249.41 12
2249.52 14
2249.63 19
2249.74 28
2249.84 38
2249.95 47
2250.06 54
2250.17 59
2250.28 61
2250.39 62
2250.50 62
2250.61 64
2250.71 65
2250.82 66
2250.93 66
2251.04 62
2251.15 55
2251.26 46
2251.37 34
2251.47 23
2251.58 13
2251.69 6
2251.80 2
2251.91 2
2252.02 4
2252.13 8
2252.24 12
2252.34 16
2252.45 20
2252.56 22
2252.67 23
2252.78 23
2252.89 21
2253.00 18
2253.11 14
2253.21 11
2253.32 8
2253.43 7
2253.54 7
2253.65 10
2253.76 14
2253.87 21
2253.98 28
2254.08 35
2254.19 42
2254.30 45
2254.41 45
2254.52 41
2254.63 33
2254.74 23
2254.85 11
2254.95 0
2255.06 0
2255.17 0
2255.28 0
2255.39 0
2255.50 0
2255.61 0
2255.72 0
2255.82 0
2255.93 9
2256.04 19
2256.15 28
2256.26 36
2256.37 44
2256.48 51
2256.59 58
2256.70 66
2256.80 73
2256.91 80
2257.02 86
2257.13 89
2257.24 89
2257.35 87
2257.46 83
2257.57 80
2257.68 76
2257.78 74
2257.89 72
2258.00 71
2258.11 68
2258.22 65
2258.33 61
2258.44 59
2258.55 59
2258.65 62
2258.76 69
2258.87 79
2258.98 92
2259.09 106
2259.20 118
2259.31 127
2259.42 132
2259.53 134
2259.63 133
2259.74 129
2259.85 123
2259.96 117
2260.07 112
2260.18 109
2260.29 108
2260.40 112
2260.51 120
2260.62 132
2260.72 146
2260.83 160
2260.94 173
2261.05 183
2261.16 190
2261.27 194
2261.38 196
2261.49 197
2261.60 198
2261.70 199
2261.81 199
2261.92 198
2262.03 194
2262.14 188
2262.25 180
2262.36 170
2262.47 160
2262.58 151
2262.69 144
2262.79 139
2262.90 135
2263.01 132
2263.12 128
2263.23 123
2263.34 116
2263.45 109
2263.56 101
2263.67 95
2263.77 91
2263.88 91
2263.99 93
2264.10 96
2264.21 100
2264.32 104
2264.43 107
2264.54 109
2264.65 112
2264.76 115
2264.87 118
2264.97 120
2265.08 121
2265.19 118
2265.30 113
2265.41 106
2265.52 97
2265.63 90
2265.74 86
2265.85 86
2265.96 90
2266.06 97
2266.17 107
2266.28 117
2266.39 126
2266.50 133
2266.61 137
2266.72 138
2266.83 136
2266.94 130
2267.05 123
2267.16 114
2267.26 107
2267.37 101
2267.48 98
2267.59 98
2267.70 101
2267.81 105
2267.92 109
2268.03 114
2268.14 117
2268.25 120
2268.36 122
2268.46 126
2268.57 131
2268.68 138
2268.79 146
2268.90 154
2269.01 161
2269.12 166
2269.23 170
2269.34 172
2269.45 173
2269.56 176
2269.66 179
2269.77 183
2269.88 186
2269.99 186
2270.10 183
2270.21 174
2270.32 159
2270.43 142
2270.54 124
2270.65 107
2270.76 95
2270.87 88
2270.97 86
2271.08 88
2271.19 92
2271.30 96
2271.41 100
2271.52 103
2271.63 105
2271.74 108
2271.85 110
2271.96 111
2272.07 111
2272.18 108
2272.28 101
2272.39 91
2272.50 80
2272.61 69
2272.72 61
2272.83 57
2272.94 55
2273.05 56
2273.16 57
2273.27 58
2273.38 56
2273.49 52
2273.60 47
2273.70 40
2273.81 34
2273.92 29
2274.03 25
2274.14 23
2274.25 21
2274.36 20
2274.47 18
2274.58 14
2274.69 8
2274.80 2
2274.91 0
2275.02 0
2275.13 0
2275.23 0
2275.34 0
2275.45 0
2275.56 0
2275.67 0
2275.78 7
2275.89 16
2276.00 26
2276.11 37
2276.22 49
2276.33 62
2276.44 75
2276.55 87
2276.66 95
2276.76 100
2276.87 101
2276.98 98
2277.09 91
2277.20 82
2277.31 73
2277.42 65
2277.53 60
2277.64 57
2277.75 58
2277.86 61
2277.97 66
2278.08 70
2278.19 73
2278.30 73
2278.40 71
2278.51 66
2278.62 60
2278.73 52
2278.84 45
2278.95 38
2279.06 33
2279.17 30
2279.28 28
2279.39 28
2279.50 30
2279.61 33
2279.72 36
2279.83 39
2279.94 42
2280.04 46
2280.15 49
2280.26 54
2280.37 61
2280.48 68
2280.59 76
2280.70 83
2280.81 87
2280.92 88
2281.03 86
2281.14 80
2281.25 73
2281.36 64
2281.47 57
2281.58 52
2281.69 50
2281.80 50
2281.90 51
2282.01 54
2282.12 57
2282.23 59
2282.34 59
2282.45 58
2282.56 54
2282.67 49
2282.78 43
2282.89 35
2283.00 27
2283.11 21
2283.22 17
2283.33 16
2283.44 18
2283.55 24
2283.66 32
2283.77 41
2283.88 49
2283.98 54
2284.09 57
2284.20 57
2284.31 57
2284.42 60
2284.53 65
2284.64 75
2284.75 87
2284.86 102
2284.97 115
2285.08 124
2285.19 129
2285.30 128
2285.41 122
2285.52 112
2285.63 101
2285.74 91
2285.85 82
2285.96 75
2286.07 72
2286.17 71
2286.28 73
2286.39 76
2286.50 81
2286.61 85
2286.72 90
2286.83 94
2286.94 98
2287.05 101
2287.16 104
2287.27 106
2287.38 109
2287.49 111
2287.60 113
2287.71 115
2287.82 115
2287.93 114
2288.04 112
2288.15 109
2288.26 105
2288.37 102
2288.48 98
2288.59 97
2288.70 97
2288.80 100
2288.91 105
2289.02 112
2289.13 120
2289.24 126
2289.35 131
2289.46 133
2289.57 133
2289.68 130
2289.79 127
2289.90 124
2290.01 123
2290.12 124
2290.23 127
2290.34 130
2290.45 133
2290.56 134
2290.67 132
2290.78 126
2290.89 116
2291.00 104
2291.11 89
2291.22 73
2291.33 57
2291.44 42
2291.55 29
2291.66 17
2291.76 6
2291.87 0
2291.98 0
2292.09 0
2292.20 0
2292.31 0
2292.42 0
2292.53 0
2292.64 0
2292.75 0
2292.86 7
2292.97 17
2293.08 28
2293.19 39
2293.30 49
2293.41 60
2293.52 69
2293.63 76
2293.74 81
2293.85 84
2293.96 85
2294.07 84
2294.18 81
2294.29 78
2294.40 75
2294.51 71
2294.62 65
2294.73 58
2294.84 49
2294.95 38
2295.06 26
2295.17 14
2295.28 3
2295.39 0
2295.50 0
2295.60 0
2295.71 0
2295.82 0
2295.93 0
2296.04 4
2296.15 9
2296.26 15
2296.37 22
2296.48 29
2296.59 37
2296.70 44
2296.81 50
2296.92 53
2297.03 53
2297.14 51
2297.25 47
2297.36 41
2297.47 34
2297.58 28
2297.69 25
2297.80 24
2297.91 27
2298.02 33
2298.13 43
2298.24 53
2298.35 62
2298.46 68
2298.57 71
2298.68 71
2298.79 68
2298.90 63
2299.01 58
2299.12 55
2299.23 54
2299.34 54
2299.45 56
2299.56 57
2299.67 57
2299.78 55
2299.89 50
2300.00 43
2300.11 35
2300.22 26
2300.33 19
2300.44 14
2300.55 12
2300.66 11
2300.77 11
2300.88 14
2300.99 19
2301.10 26
2301.21 38
2301.32 54
2301.43 74
2301.54 96
2301.65 120
2301.76 143
2301.87 164
2301.98 181
2302.09 196
2302.20 206
2302.31 211
2302.42 213
2302.53 210
2302.64 203
2302.75 193
2302.86 182
2302.97 173
2303.08 166
2303.18 163
2303.29 165
2303.40 169
2303.51 174
2303.62 177
2303.73 179
2303.84 178
2303.95 174
2304.06 169
2304.17 165
2304.28 163
2304.39 162
2304.50 164
2304.61 169
2304.72 174
2304.83 180
2304.94 184
2305.05 186
2305.16 185
2305.27 181
2305.38 176
2305.49 171
2305.60 168
2305.71 167
2305.82 168
2305.93 171
2306.04 172
2306.15 171
2306.26 166
2306.37 158
2306.48 148
2306.59 138
2306.70 129
2306.81 122
2306.92 118
2307.03 115
2307.14 113
2307.25 113
2307.36 113
2307.47 114
2307.58 116
2307.69 118
2307.80 120
2307.92 121
2308.03 120
2308.14 117
2308.25 113
2308.36 108
2308.47 103
2308.58 99
2308.69 96
2308.80 94
2308.91 93
2309.02 92
2309.13 92
2309.24 94
2309.35 96
2309.46 100
2309.57 104
2309.68 109
2309.79 113
2309.90 115
2310.01 115
2310.12 113
2310.23 109
2310.34 104
2310.45 99
2310.56 93
2310.67 87
2310.78 82
2310.89 76
2311.00 71
2311.11 66
2311.22 61
2311.33 57
2311.44 53
2311.55 51
2311.66 50
2311.77 51
2311.88 52
2311.99 52
2312.10 51
2312.21 46
2312.32 40
2312.43 31
2312.54 23
2312.65 15
2312.76 11
2312.87 10
2312.98 12
2313.09 17
2313.20 23
2313.31 29
2313.42 34
2313.53 37
2313.64 39
2313.75 40
2313.86 39
2313.97 37
2314.08 34
2314.19 31
2314.30 28
2314.41 26
2314.52 25
2314.63 27
2314.74 31
2314.85 36
2314.96 42
2315.07 46
2315.18 50
2315.29 54
2315.41 59
2315.52 65
2315.63 74
2315.74 84
2315.85 95
2315.96 105
2316.07 112
2316.18 118
2316.29 121
2316.40 124
2316.51 127
2316.62 132
2316.73 139
2316.84 148
2316.95 158
2317.06 169
2317.17 181
2317.28 192
2317.39 205
2317.50 218
2317.61 233
2317.72 249
2317.83 266
2317.94 282
2318.05 296
2318.16 308
2318.27 318
2318.38 325
2318.49 329
2318.60 330
2318.71 329
2318.82 324
2318.93 316
2319.04 306
2319.15 296
2319.27 287
2319.38 280
2319.49 276
2319.60 274
2319.71 275
2319.82 276
2319.93 275
2320.04 273
2320.15 267
2320.26 259
2320.37 248
2320.48 237
2320.59 224
2320.70 212
2320.81 200
2320.92 188
2321.03 177
2321.14 167
2321.25 156
2321.36 146
2321.47 136
2321.58 126
2321.69 117
2321.80 111
2321.91 108
2322.02 110
2322.13 115
2322.24 124
2322.36 135
2322.47 145
2322.58 152
2322.69 155
2322.80 155
2322.91 151
2323.02 146
2323.13 139
2323.24 131
2323.35 122
2323.46 112
2323.57 102
2323.68 91
2323.79 79
2323.90 69
2324.01 60
2324.12 52
2324.23 44
2324.34 36
2324.45 25
2324.56 13
2324.67 0
2324.78 0
2324.90 0
2325.01 0
2325.12 0
2325.23 0
2325.34 0
2325.45 0
2325.56 4
2325.67 19
2325.78 33
2325.89 44
2326.00 53
2326.11 60
2326.22 65
2326.33 69
2326.44 72
2326.55 73
2326.66 73
2326.77 72
2326.88 70
2326.99 67
2327.11 64
2327.22 62
2327.33 61
2327.44 62
2327.55 63
2327.66 64
2327.77 63
2327.88 60
2327.99 54
2328.10 46
2328.21 37
2328.32 30
2328.43 25
2328.54 24
2328.65 26
2328.76 31
2328.87 37
2328.98 43
2329.09 48
2329.21 52
2329.32 54
2329.43 54
2329.54 52
2329.65 49
2329.76 44
2329.87 37
2329.98 30
2330.09 22
2330.20 15
2330.31 9
2330.42 4
2330.53 1
2330.64 0
2330.75 0
2330.86 0
2330.97 0
2331.09 0
2331.20 0
2331.31 0
2331.42 0
2331.53 0
2331.64 0
2331.75 4
2331.86 13
2331.97 25
2332.08 39
2332.19 53
2332.30 68
2332.41 80
2332.52 90
2332.63 99
2332.74 108
2332.86 117
2332.97 127
2333.08 139
2333.19 151
2333.30 162
2333.41 169
2333.52 172
2333.63 169
2333.74 160
2333.85 148
2333.96 133
2334.07 117
2334.18 103
2334.29 91
2334.40 82
2334.52 77
2334.63 74
2334.74 75
2334.85 77
2334.96 80
2335.07 84
2335.18 89
2335.29 93
2335.40 97
2335.51 102
2335.62 107
2335.73 113
2335.84 120
2335.95 126
2336.07 131
2336.18 134
2336.29 134
2336.40 132
2336.51 126
2336.62 118
2336.73 109
2336.84 100
2336.95 91
2337.06 85
2337.17 82
2337.28 82
2337.39 86
2337.51 90
2337.62 95
2337.73 99
2337.84 100
2337.95 99
2338.06 96
2338.17 90
2338.28 85
2338.39 82
2338.50 82
2338.61 84
2338.72 88
2338.83 94
2338.95 98
2339.06 99
2339.17 97
2339.28 92
2339.39 84
2339.50 74
2339.61 65
2339.72 57
2339.83 52
2339.94 49
2340.05 47
2340.16 47
2340.28 46
2340.39 46
2340.50 45
2340.61 44
2340.72 42
2340.83 39
2340.94 35
2341.05 29
2341.16 23
2341.27 17
2341.38 11
2341.49 5
2341.61 2
2341.72 1
2341.83 2
2341.94 6
2342.05 10
2342.16 14
2342.27 16
2342.38 17
2342.49 16
2342.60 14
2342.71 12
2342.82 11
2342.94 12
2343.05 14
2343.16 17
2343.27 19
2343.38 20
2343.49 18
2343.60 14
2343.71 10
2343.82 8
2343.93 7
2344.04 10
2344.16 15
2344.27 20
2344.38 25
2344.49 27
2344.60 29
2344.71 29
2344.82 30
2344.93 32
2345.04 36
2345.15 42
2345.27 47
2345.38 50
2345.49 50
2345.60 47
2345.71 40
2345.82 32
2345.93 24
2346.04 19
2346.15 17
2346.26 20
2346.37 26
2346.49 35
2346.60 45
2346.71 55
2346.82 64
2346.93 71
2347.04 76
2347.15 78
2347.26 77
2347.37 73
2347.48 67
2347.60 59
2347.71 49
2347.82 37
2347.93 25
2348.04 12
2348.15 0
2348.26 0
2348.37 0
2348.48 0
2348.59 0
2348.71 0
2348.82 0
2348.93 0
2349.04 4
2349.15 14
2349.26 24
2349.37 32
2349.48 39
2349.59 47
2349.71 55
2349.82 63
2349.93 70
2350.04 73
2350.15 73
2350.26 68
2350.37 61
2350.48 51
2350.59 41
2350.70 33
2350.82 27
2350.93 25
2351.04 24
2351.15 26
2351.26 28
2351.37 30
2351.48 31
2351.59 31
2351.70 30
2351.82 28
2351.93 25
2352.04 22
2352.15 19
2352.26 18
2352.37 18
2352.48 21
2352.59 26
2352.70 34
2352.82 42
2352.93 51
2353.04 61
2353.15 70
2353.26 77
2353.37 84
2353.48 88
2353.59 92
2353.70 95
2353.82 98
2353.93 101
2354.04 104
2354.15 109
2354.26 114
2354.37 118
2354.48 122
2354.59 124
2354.71 126
2354.82 127
2354.93 126
2355.04 125
2355.15 123
2355.26 121
2355.37 118
2355.48 116
2355.59 114
2355.71 113
2355.82 112
2355.93 111
2356.04 109
2356.15 107
2356.26 103
2356.37 98
2356.48 92
2356.60 87
2356.71 83
2356.82 80
2356.93 78
2357.04 79
2357.15 81
2357.26 86
2357.37 92
2357.49 99
2357.60 105
2357.71 109
2357.82 110
2357.93 107
2358.04 102
2358.15 95
2358.26 87
2358.38 80
2358.49 72
2358.60 66
2358.71 60
2358.82 55
2358.93 51
2359.04 47
2359.15 45
2359.27 46
2359.38 49
2359.49 55
2359.60 62
2359.71 70
2359.82 77
2359.93 81
2360.04 81
2360.16 77
2360.27 71
2360.38 63
2360.49 54
2360.60 45
2360.71 38
2360.82 30
2360.93 24
2361.05 17
2361.16 11
2361.27 6
2361.38 1
2361.49 0
2361.60 0
2361.71 0
2361.83 0
2361.94 0
2362.05 0
2362.16 0
2362.27 0
2362.38 0
2362.49 4
2362.60 9
2362.72 16
2362.83 24
2362.94 33
2363.05 43
2363.16 54
2363.27 63
2363.38 73
2363.50 81
2363.61 89
2363.72 96
2363.83 102
2363.94 108
2364.05 113
2364.16 118
2364.28 123
2364.39 129
2364.50 135
2364.61 144
2364.72 153
2364.83 163
2364.94 172
2365.06 179
2365.17 182
2365.28 180
2365.39 174
2365.50 164
2365.61 151
2365.72 139
2365.84 129
2365.95 123
2366.06 122
2366.17 126
2366.28 134
2366.39 143
2366.50 153
2366.62 163
2366.73 173
2366.84 181
2366.95 187
2367.06 192
2367.17 193
2367.28 191
2367.40 185
2367.51 176
2367.62 164
2367.73 153
2367.84 143
2367.95 136
2368.06 131
2368.18 128
2368.29 126
2368.40 122
2368.51 118
2368.62 113
2368.73 109
2368.85 106
2368.96 106
2369.07 110
2369.18 117
2369.29 127
2369.40 137
2369.51 147
2369.63 154
2369.74 158
2369.85 158
2369.96 154
2370.07 148
2370.18 141
2370.29 136
2370.41 134
2370.52 136
2370.63 143
2370.74 154
2370.85 165
2370.96 177
2371.08 185
2371.19 191
2371.30 192
2371.41 189
2371.52 183
2371.63 176
2371.75 167
2371.86 158
2371.97 148
2372.08 139
2372.19 131
2372.30 124
2372.41 119
2372.53 115
2372.64 114
2372.75 114
2372.86 116
2372.97 119
2373.08 122
2373.20 125
2373.31 128
2373.42 131
2373.53 134
2373.64 137
2373.75 140
2373.87 143
2373.98 146
2374.09 147
2374.20 146
2374.31 145
2374.42 142
2374.54 139
2374.65 136
2374.76 135
2374.87 136
2374.98 139
2375.09 145
2375.21 153
2375.32 161
2375.43 169
2375.54 177
2375.65 182
2375.76 184
2375.88 182
2375.99 177
2376.10 168
2376.21 157
2376.32 145
2376.43 134
2376.55 123
2376.66 115
2376.77 109
2376.88 105
2376.99 103
2377.10 102
2377.22 102
2377.33 103
2377.44 104
2377.55 105
2377.66 105
2377.77 103
2377.89 101
2378.00 99
2378.11 96
2378.22 93
2378.33 91
2378.44 89
2378.56 87
2378.67 84
2378.78 80
2378.89 75
2379.00 68
2379.11 60
2379.23 51
2379.34 43
2379.45 37
2379.56 33
2379.67 31
2379.79 31
2379.90 33
2380.01 34
2380.12 34
2380.23 32
2380.34 29
2380.46 25
2380.57 23
2380.68 22
2380.79 24
2380.90 27
2381.01 30
2381.13 31
2381.24 28
2381.35 21
2381.46 9
2381.57 0
2381.69 0
2381.80 0
2381.91 0
2382.02 0
2382.13 0
2382.24 0
2382.36 2
2382.47 24
2382.58 48
2382.69 72
2382.80 94
2382.92 110
2383.03 121
2383.14 124
2383.25 121
2383.36 114
2383.47 105
2383.59 96
2383.70 88
2383.81 83
2383.92 81
2384.03 82
2384.15 85
2384.26 91
2384.37 99
2384.48 107
2384.59 116
2384.71 123
2384.82 127
2384.93 127
2385.04 124
2385.15 117
2385.26 107
2385.38 97
2385.49 87
2385.60 79
2385.71 74
2385.82 70
2385.94 69
2386.05 69
2386.16 71
2386.27 75
2386.38 80
2386.50 88
2386.61 97
2386.72 109
2386.83 120
2386.94 131
2387.06 140
2387.17 145
2387.28 146
2387.39 143
2387.50 137
2387.62 129
2387.73 121
2387.84 116
2387.95 113
2388.06 114
2388.17 117
2388.29 122
2388.40 126
2388.51 129
2388.62 127
2388.73 121
2388.85 112
2388.96 99
2389.07 85
2389.18 72
2389.29 61
2389.41 55
2389.52 52
2389.63 54
2389.74 60
2389.85 68
2389.97 77
2390.08 84
2390.19 88
2390.30 89
2390.41 88
2390.53 84
2390.64 81
2390.75 78
2390.86 77
2390.97 78
2391.09 78
2391.20 78
2391.31 76
2391.42 73
2391.53 68
2391.65 64
2391.76 60
2391.87 58
2391.98 58
2392.10 59
2392.21 61
2392.32 66
2392.43 71
2392.54 78
2392.66 85
2392.77 92
2392.88 96
2392.99 97
2393.10 93
2393.22 84
2393.33 72
2393.44 60
2393.55 49
2393.66 43
2393.78 41
2393.89 45
2394.00 53
2394.11 64
2394.22 76
2394.34 88
2394.45 98
2394.56 107
2394.67 113
2394.79 116
2394.90 117
2395.01 114
2395.12 108
2395.23 100
2395.35 92
2395.46 84
2395.57 76
2395.68 70
2395.79 66
2395.91 63
2396.02 61
2396.13 59
2396.24 57
2396.35 55
2396.47 54
2396.58 55
2396.69 57
2396.80 60
2396.92 66
2397.03 73
2397.14 82
2397.25 91
2397.36 100
2397.48 109
2397.59 117
2397.70 123
2397.81 128
2397.93 130
2398.04 130
2398.15 129
2398.26 128
2398.37 129
2398.49 131
2398.60 136
2398.71 142
2398.82 147
2398.94 151
2399.05 152
2399.16 151
2399.27 149
2399.38 146
2399.50 145
2399.61 145
2399.72 146
2399.83 147
2399.95 147
2400.06 144
2400.17 138
2400.28 129
2400.39 120
2400.51 110
2400.62 102
2400.73 97
2400.84 95
2400.96 95
2401.07 96
2401.18 99
2401.29 102
2401.40 106
2401.52 110
2401.63 115
2401.74 119
2401.85 124
2401.97 127
2402.08 129
2402.19 128
2402.30 126
2402.41 122
2402.53 118
2402.64 115
2402.75 115
2402.86 117
2402.98 124
2403.09 133
2403.20 144
2403.31 154
2403.43 163
2403.54 168
2403.65 169
2403.76 167
2403.88 162
2403.99 155
2404.10 150
2404.21 145
2404.32 142
2404.44 140
2404.55 136
2404.66 131
2404.77 124
2404.89 115
2405.00 108
2405.11 103
2405.22 100
2405.34 101
2405.45 104
2405.56 108
2405.67 113
2405.78 115
2405.90 116
2406.01 116
2406.12 114
2406.23 111
2406.35 107
2406.46 102
2406.57 95
2406.68 87
2406.80 79
2406.91 72
2407.02 67
2407.13 65
2407.25 66
2407.36 71
2407.47 78
2407.58 88
2407.70 98
2407.81 108
2407.92 117
2408.03 124
2408.15 129
2408.26 131
2408.37 130
2408.48 129
2408.60 127
2408.71 125
2408.82 124
2408.93 124
2409.04 125
2409.16 125
2409.27 125
2409.38 125
2409.49 124
2409.61 123
2409.72 122
2409.83 122
2409.94 122
2410.06 122
2410.17 122
2410.28 120
2410.39 116
2410.51 112
2410.62 107
2410.73 103
2410.84 100
2410.96 99
2411.07 100
2411.18 101
2411.29 103
2411.41 103
2411.52 102
2411.63 97
2411.74 91
2411.86 82
2411.97 72
2412.08 63
2412.19 55
2412.31 49
2412.42 46
2412.53 44
2412.64 44
2412.76 45
2412.87 47
2412.98 50
2413.09 53
2413.21 56
2413.32 59
2413.43 62
2413.54 66
2413.66 70
2413.77 76
2413.88 83
2414.00 93
2414.11 106
2414.22 121
2414.33 137
2414.45 153
2414.56 166
2414.67 176
2414.78 182
2414.90 182
2415.01 179
2415.12 173
2415.23 168
2415.35 163
2415.46 161
2415.57 161
2415.68 162
2415.80 163
2415.91 161
2416.02 155
2416.13 144
2416.25 130
2416.36 113
2416.47 94
2416.58 77
2416.70 63
2416.81 54
2416.92 51
2417.04 54
2417.15 62
2417.26 73
2417.37 84
2417.49 92
2417.60 96
2417.71 93
2417.82 85
2417.94 72
2418.05 57
2418.16 42
2418.27 28
2418.39 18
2418.50 13
2418.61 12
2418.73 15
2418.84 21
2418.95 29
2419.06 36
2419.18 41
2419.29 44
2419.40 44
2419.51 42
2419.63 37
2419.74 31
2419.85 25
2419.96 20
2420.08 16
2420.19 13
2420.30 13
2420.42 16
2420.53 20
2420.64 24
2420.75 29
2420.87 31
2420.98 32
2421.09 29
2421.20 23
2421.32 16
2421.43 9
2421.54 3
2421.66 0
2421.77 1
2421.88 6
2421.99 14
2422.11 26
2422.22 39
2422.33 54
2422.44 68
2422.56 81
2422.67 91
2422.78 98
2422.90 101
2423.01 100
2423.12 95
2423.23 89
2423.35 82
2423.46 74
2423.57 68
2423.69 65
2423.80 64
2423.91 67
2424.02 74
2424.14 84
2424.25 98
2424.36 112
2424.48 125
2424.59 135
2424.70 140
2424.81 140
2424.93 134
2425.04 124
2425.15 111
2425.26 97
2425.38 85
2425.49 76
2425.60 71
2425.72 70
2425.83 73
2425.94 76
2426.05 80
2426.17 82
2426.28 81
2426.39 79
2426.51 76
2426.62 72
2426.73 67
2426.84 62
2426.96 56
2427.07 49
2427.18 41
2427.30 32
2427.41 24
2427.52 17
2427.63 11
2427.75 7
2427.86 3
2427.97 0
2428.09 0
2428.20 0
2428.31 0
2428.43 0
2428.54 0
2428.65 0
2428.76 0
2428.88 22
2428.99 50
2429.10 80
2429.22 107
2429.33 128
2429.44 142
2429.55 149
2429.67 150
2429.78 147
2429.89 143
2430.01 140
2430.12 137
2430.23 136
2430.34 136
2430.46 137
2430.57 137
2430.68 137
2430.80 138
2430.91 140
2431.02 142
2431.14 146
2431.25 150
2431.36 154
2431.47 158
2431.59 162
2431.70 165
2431.81 168
2431.93 170
2432.04 171
2432.15 171
2432.27 169
2432.38 166
2432.49 160
2432.60 153
2432.72 145
2432.83 137
2432.94 130
2433.06 123
2433.17 117
2433.28 111
2433.40 105
2433.51 99
2433.62 93
2433.73 88
2433.85 85
2433.96 84
2434.07 87
2434.19 91
2434.30 98
2434.41 106
2434.53 114
2434.64 121
2434.75 128
2434.86 133
2434.98 138
2435.09 143
2435.20 149
2435.32 154
2435.43 160
2435.54 166
2435.66 171
2435.77 176
2435.88 179
2436.00 180
2436.11 179
2436.22 175
2436.33 168
2436.45 159
2436.56 148
2436.67 136
2436.79 126
2436.90 116
2437.01 107
2437.13 100
2437.24 94
2437.35 88
2437.47 81
2437.58 72
2437.69 63
2437.80 54
2437.92 46
2438.03 41
2438.14 39
2438.26 40
2438.37 45
2438.48 52
2438.60 59
2438.71 67
2438.82 72
2438.94 76
2439.05 76
2439.16 74
2439.28 70
2439.39 65
2439.50 61
2439.62 59
2439.73 59
2439.84 62
2439.95 66
2440.07 70
2440.18 75
2440.29 78
2440.41 81
2440.52 84
2440.63 87
2440.75 91
2440.86 96
2440.97 102
2441.09 109
2441.20 116
2441.31 123
2441.43 129
2441.54 136
2441.65 143
2441.77 151
2441.88 159
2441.99 169
2442.11 179
2442.22 188
2442.33 197
2442.45 205
2442.56 212
2442.67 216
2442.78 218
2442.90 216
2443.01 211
2443.12 201
2443.24 188
2443.35 171
2443.46 154
2443.58 136
2443.69 121
2443.80 109
2443.92 100
2444.03 96
2444.14 93
2444.26 92
2444.37 90
2444.48 86
2444.60 79
2444.71 70
2444.82 59
2444.94 47
2445.05 38
2445.16 31
2445.28 27
2445.39 28
2445.50 33
2445.62 41
2445.73 51
2445.84 62
2445.96 72
2446.07 82
2446.18 90
2446.30 95
2446.41 98
2446.52 100
2446.64 102
2446.75 103
2446.86 105
2446.98 108
2447.09 111
2447.20 114
2447.32 117
2447.43 119
2447.54 122
2447.66 125
2447.77 128
2447.88 132
2448.00 135
2448.11 137
2448.22 138
2448.34 138
2448.45 136
2448.56 133
2448.68 129
2448.79 125
2448.90 121
2449.02 117
2449.13 113
2449.24 108
2449.36 103
2449.47 96
2449.58 88
2449.70 80
2449.81 72
2449.92 66
2450.04 60
2450.15 56
2450.26 54
2450.38 55
2450.49 60
2450.60 67
2450.72 78
2450.83 92
2450.94 109
2451.06 127
2451.17 143
2451.28 155
2451.40 162
2451.51 163
2451.63 157
2451.74 146
2451.85 133
2451.97 119
2452.08 106
2452.19 97
2452.31 90
2452.42 85
2452.53 80
2452.65 76
2452.76 70
2452.87 63
2452.99 56
2453.10 49
2453.21 43
2453.33 38
2453.44 35
2453.55 33
2453.67 31
2453.78 29
2453.89 26
2454.01 21
2454.12 15
2454.23 9
2454.35 3
2454.46 0
2454.58 0
2454.69 0
2454.80 2
2454.92 6
2455.03 9
2455.14 10
2455.26 8
2455.37 5
2455.48 0
2455.60 0
2455.71 0
2455.82 0
2455.94 0
2456.05 0
2456.16 0
2456.28 5
2456.39 12
2456.51 19
2456.62 26
2456.73 31
2456.85 35
2456.96 36
2457.07 34
2457.19 30
2457.30 24
2457.41 16
2457.53 9
2457.64 2
2457.75 0
2457.87 0
2457.98 0
2458.10 0
2458.21 0
2458.32 1
2458.44 8
2458.55 18
2458.66 29
2458.78 41
2458.89 53
2459.00 64
2459.12 73
2459.23 79
2459.35 81
2459.46 78
2459.57 71
2459.69 60
2459.80 48
2459.91 37
2460.03 30
2460.14 29
2460.25 36
2460.37 50
2460.48 70
2460.60 94
2460.71 118
2460.82 140
2460.94 157
2461.05 170
2461.16 179
2461.28 184
2461.39 188
2461.50 191
2461.62 193
2461.73 195
2461.85 195
2461.96 193
2462.07 189
2462.19 185
2462.30 181
2462.41 179
2462.53 178
2462.64 180
2462.75 184
2462.87 189
2462.98 194
2463.10 200
2463.21 205
2463.32 210
2463.44 216
2463.55 222
2463.66 231
2463.78 240
2463.89 251
2464.01 260
2464.12 267
2464.23 271
2464.35 270
2464.46 264
2464.57 254
2464.69 241
2464.80 228
2464.92 217
2465.03 208
2465.14 202
2465.26 200
2465.37 199
2465.48 201
2465.60 202
2465.71 204
2465.83 206
2465.94 206
2466.05 206
2466.17 205
2466.28 204
2466.39 202
2466.51 200
2466.62 197
2466.74 193
2466.85 186
2466.96 177
2467.08 164
2467.19 147
2467.30 128
2467.42 107
2467.53 88
2467.65 70
2467.76 57
2467.87 48
2467.99 45
2468.10 46
2468.22 50
2468.33 57
2468.44 64
2468.56 71
2468.67 78
2468.78 85
2468.90 92
2469.01 98
2469.13 105
2469.24 110
2469.35 115
2469.47 118
2469.58 121
2469.70 122
2469.81 123
2469.92 123
2470.04 122
2470.15 119
2470.26 115
2470.38 111
2470.49 107
2470.61 104
2470.72 104
2470.83 107
2470.95 114
2471.06 124
2471.18 136
2471.29 148
2471.40 157
2471.52 163
2471.63 164
2471.75 160
2471.86 151
2471.97 138
2472.09 123
2472.20 107
2472.31 93
2472.43 81
2472.54 71
2472.66 66
2472.77 64
2472.88 65
2473.00 70
2473.11 77
2473.23 87
2473.34 99
2473.45 111
2473.57 123
2473.68 134
2473.80 143
2473.91 151
2474.02 157
2474.14 163
2474.25 169
2474.37 173
2474.48 175
2474.59 176
2474.71 173
2474.82 167
2474.94 159
2475.05 150
2475.16 141
2475.28 132
2475.39 124
2475.51 115
2475.62 105
2475.73 95
2475.85 86
2475.96 78
2476.08 74
2476.19 73
2476.30 78
2476.42 85
2476.53 95
2476.65 104
2476.76 112
2476.87 118
2476.99 121
2477.10 120
2477.22 117
2477.33 111
2477.44 105
2477.56 98
2477.67 92
2477.79 87
2477.90 82
2478.01 77
2478.13 72
2478.24 66
2478.36 58
2478.47 50
2478.58 43
2478.70 36
2478.81 32
2478.93 29
2479.04 29
2479.15 29
2479.27 29
2479.38 28
2479.50 27
2479.61 25
2479.73 24
2479.84 23
2479.95 26
2480.07 33
2480.18 44
2480.30 60
2480.41 79
2480.52 99
2480.64 116
2480.75 129
2480.87 134
2480.98 132
2481.09 123
2481.21 110
2481.32 95
2481.44 81
2481.55 71
2481.67 65
2481.78 62
2481.89 62
2482.01 63
2482.12 64
2482.24 64
2482.35 64
2482.46 64
2482.58 66
2482.69 70
2482.81 77
2482.92 86
2483.03 96
2483.15 105
2483.26 112
2483.38 116
2483.49 117
2483.61 114
2483.72 107
2483.83 96
2483.95 83
2484.06 66
2484.18 47
2484.29 29
2484.41 12
2484.52 0
2484.63 0
2484.75 0
2484.86 0
2484.98 0
2485.09 0
2485.20 0
2485.32 0
2485.43 0
2485.55 0
2485.66 5
2485.78 14
2485.89 26
2486.00 39
2486.12 53
2486.23 64
2486.35 72
2486.46 76
2486.58 76
2486.69 75
2486.80 72
2486.92 72
2487.03 74
2487.15 78
2487.26 85
2487.38 93
2487.49 101
2487.60 107
2487.72 112
2487.83 115
2487.95 116
2488.06 115
2488.18 113
2488.29 110
2488.40 107
2488.52 106
2488.63 106
2488.75 109
2488.86 115
2488.98 125
2489.09 138
2489.20 152
2489.32 167
2489.43 180
2489.55 190
2489.66 197
2489.78 200
2489.89 199
2490.00 195
2490.12 189
2490.23 180
2490.35 170
2490.46 160
2490.58 149
2490.69 138
2490.80 128
2490.92 121
2491.03 116
2491.15 116
2491.26 120
2491.38 127
2491.49 136
2491.60 147
2491.72 157
2491.83 166
2491.95 173
2492.06 179
2492.18 183
2492.29 186
2492.41 189
2492.52 191
2492.63 193
2492.75 194
2492.86 194
2492.98 194
2493.09 193
2493.21 191
2493.32 188
2493.43 184
2493.55 178
2493.66 172
2493.78 164
2493.89 157
2494.01 150
2494.12 144
2494.24 139
2494.35 137
2494.46 136
2494.58 136
2494.69 138
2494.81 140
2494.92 141
2495.04 141
2495.15 138
2495.27 134
2495.38 128
2495.49 122
2495.61 117
2495.72 114
2495.84 113
2495.95 113
2496.07 115
2496.18 119
2496.30 123
2496.41 127
2496.52 132
2496.64 138
2496.75 144
2496.87 152
2496.98 159
2497.10 167
2497.21 174
2497.33 182
2497.44 188
2497.56 193
2497.67 197
2497.78 201
2497.90 204
2498.01 207
2498.13 211
2498.24 215
2498.36 219
2498.47 223
2498.59 227
2498.70 229
2498.81 230
2498.93 227
2499.04 222
2499.16 215
2499.27 205
2499.39 193
2499.50 181
2499.62 169
2499.73 158
2499.85 150
2499.96 145
2500.07 142
2500.19 142
2500.30 145
2500.42 149
2500.53 153
2500.65 158
2500.76 161
2500.88 164
2500.99 166
2501.11 167
2501.22 166
2501.34 165
2501.45 162
2501.56 158
2501.68 153
2501.79 146
2501.91 140
2502.02 133
2502.14 127
2502.25 122
2502.37 117
2502.48 113
2502.60 108
2502.71 104
2502.83 99
2502.94 94
2503.05 90
2503.17 86
2503.28 82
2503.40 80
2503.51 80
2503.63 83
2503.74 88
2503.86 97
2503.97 110
2504.09 124
2504.20 140
2504.32 154
2504.43 166
2504.54 176
2504.66 184
2504.77 190
2504.89 196
2505.00 200
2505.12 205
2505.23 208
2505.35 211
2505.46 212
2505.58 210
2505.69 206
2505.81 199
2505.92 191
2506.04 182
2506.15 173
2506.26 164
2506.38 156
2506.49 147
2506.61 137
2506.72 125
2506.84 112
2506.95 98
2507.07 83
2507.18 70
2507.30 58
2507.41 49
2507.53 44
2507.64 40
2507.76 38
2507.87 36
2507.99 32
2508.10 28
2508.22 22
2508.33 17
2508.44 13
2508.56 10
2508.67 9
2508.79 10
2508.90 11
2509.02 11
2509.13 9
2509.25 6
2509.36 2
2509.48 0
2509.59 0
2509.71 0
2509.82 0
2509.94 0
2510.05 0
2510.17 0
2510.28 0
2510.40 4
2510.51 8
2510.63 12
2510.74 16
2510.86 19
2510.97 23
2511.08 28
2511.20 35
2511.31 44
2511.43 54
2511.54 64
2511.66 74
2511.77 82
2511.89 90
2512.00 96
2512.12 101
2512.23 105
2512.35 109
2512.46 111
2512.58 111
2512.69 108
2512.81 102
2512.92 93
2513.04 82
2513.15 69
2513.27 58
2513.38 48
2513.50 41
2513.61 38
2513.73 41
2513.84 47
2513.96 58
2514.07 70
2514.19 82
2514.30 94
2514.42 103
2514.53 110
2514.65 113
2514.76 114
2514.87 114
2514.99 112
2515.10 109
2515.22 106
2515.33 102
2515.45 98
2515.56 94
2515.68 92
2515.79 90
2515.91 91
2516.02 92
2516.14 94
2516.25 96
2516.37 98
2516.48 99
2516.60 101
2516.71 102
2516.83 104
2516.94 107
2517.06 110
2517.17 114
2517.29 117
2517.40 120
2517.52 122
2517.63 123
2517.75 123
2517.86 123
2517.98 121
2518.09 117
2518.21 111
2518.32 104
2518.44 95
2518.55 85
2518.67 78
2518.78 73
2518.90 73
2519.01 75
2519.13 80
2519.24 86
2519.36 91
2519.47 95
2519.59 96
2519.70 96
2519.82 94
2519.93 92
2520.05 90
2520.16 90
2520.28 91
2520.39 94
2520.51 98
2520.62 102
2520.74 105
2520.85 107
2520.97 107
2521.08 103
2521.20 96
2521.31 84
2521.43 69
2521.54 52
2521.66 34
2521.77 18
2521.89 5
2522.00 0
2522.12 0
2522.23 0
2522.35 7
2522.46 19
2522.58 30
2522.69 40
2522.81 47
2522.92 48
2523.04 45
2523.15 39
2523.27 32
2523.38 26
2523.50 23
2523.61 24
2523.73 30
2523.84 39
2523.96 51
2524.08 64
2524.19 75
2524.31 85
2524.42 93
2524.54 99
2524.65 103
2524.77 106
2524.88 107
2525.00 106
2525.11 102
2525.23 96
2525.34 89
2525.46 81
2525.57 73
2525.69 66
2525.80 60
2525.92 55
2526.03 52
2526.15 49
2526.26 46
2526.38 44
2526.49 42
2526.61 41
2526.72 42
2526.84 43
2526.95 45
2527.07 46
2527.18 47
2527.30 45
2527.41 41
2527.53 35
2527.64 28
2527.76 20
2527.88 13
2527.99 9
2528.11 7
2528.22 9
2528.34 16
2528.45 25
2528.57 38
2528.68 52
2528.80 64
2528.91 75
2529.03 82
2529.14 86
2529.26 86
2529.37 85
2529.49 84
2529.60 83
2529.72 82
2529.83 82
2529.95 82
2530.06 81
2530.18 79
2530.29 76
2530.41 73
2530.53 70
2530.64 68
2530.76 68
2530.87 69
2530.99 71
2531.10 72
2531.22 73
2531.33 74
2531.45 73
2531.56 70
2531.68 67
2531.79 65
2531.91 62
2532.02 61
2532.14 63
2532.25 68
2532.37 75
2532.48 85
2532.60 95
2532.72 105
2532.83 113
2532.95 117
2533.06 118
2533.18 115
2533.29 110
2533.41 105
2533.52 100
2533.64 96
2533.75 94
2533.87 94
2533.98 95
2534.10 96
2534.21 96
2534.33 95
2534.45 94
2534.56 92
2534.68 91
2534.79 90
2534.91 92
2535.02 96
2535.14 101
2535.25 107
2535.37 112
2535.48 115
2535.60 116
2535.71 116
2535.83 114
2535.95 111
2536.06 108
2536.18 106
2536.29 104
2536.41 102
2536.52 101
2536.64 101
2536.75 101
2536.87 101
2536.98 101
2537.10 101
2537.21 100
2537.33 97
2537.45 92
2537.56 86
2537.68 78
2537.79 70
2537.91 63
2538.02 58
2538.14 56
2538.25 58
2538.37 64
2538.48 72
2538.60 81
2538.72 90
2538.83 98
2538.95 106
2539.06 112
2539.18 117
2539.29 122
2539.41 127
2539.52 131
2539.64 134
2539.75 137
2539.87 137
2539.99 137
2540.10 136
2540.22 133
2540.33 131
2540.45 130
2540.56 131
2540.68 133
2540.79 139
2540.91 146
2541.02 155
2541.14 165
2541.26 173
2541.37 180
2541.49 184
2541.60 185
2541.72 183
2541.83 179
2541.95 173
2542.06 166
2542.18 158
2542.29 150
2542.41 142
2542.53 137
2542.64 134
2542.76 133
2542.87 134
2542.99 137
2543.10 140
2543.22 142
2543.33 144
2543.45 143
2543.57 140
2543.68 135
2543.80 129
2543.91 122
2544.03 116
2544.14 112
2544.26 110
2544.37 110
2544.49 113
2544.61 116
2544.72 119
2544.84 123
2544.95 126
2545.07 131
2545.18 138
2545.30 146
2545.42 156
2545.53 166
2545.65 174
2545.76 178
2545.88 176
2545.99 168
2546.11 154
2546.22 138
2546.34 120
2546.46 102
2546.57 88
2546.69 77
2546.80 71
2546.92 68
2547.03 70
2547.15 74
2547.26 80
2547.38 87
2547.50 95
2547.61 103
2547.73 110
2547.84 117
2547.96 123
2548.07 127
2548.19 129
2548.31 130
2548.42 130
2548.54 131
2548.65 132
2548.77 134
2548.88 137
2549.00 140
2549.12 143
2549.23 146
2549.35 146
2549.46 145
2549.58 142
2549.69 136
2549.81 129
2549.93 122
2550.04 114
2550.16 108
2550.27 103
2550.39 100
2550.50 98
2550.62 98
2550.74 97
2550.85 96
2550.97 94
2551.08 92
2551.20 90
2551.31 89
2551.43 90
2551.55 93
2551.66 98
2551.78 105
2551.89 112
2552.01 118
2552.12 124
2552.24 127
2552.36 129
2552.47 129
2552.59 126
2552.70 121
2552.82 114
2552.93 106
2553.05 98
2553.17 91
2553.28 87
2553.40 85
2553.51 87
2553.63 90
2553.74 95
2553.86 99
2553.98 102
2554.09 103
2554.21 102
2554.32 101
2554.44 100
2554.56 100
2554.67 101
2554.79 103
2554.90 106
2555.02 108
2555.13 108
2555.25 106
2555.37 103
2555.48 100
2555.60 98
2555.71 98
2555.83 103
2555.95 112
2556.06 124
2556.18 139
2556.29 153
2556.41 164
2556.52 171
2556.64 172
2556.76 167
2556.87 156
2556.99 142
2557.10 126
2557.22 111
2557.34 98
2557.45 87
2557.57 79
2557.68 72
2557.80 66
2557.91 61
2558.03 55
2558.15 50
2558.26 46
2558.38 43
2558.49 42
2558.61 43
2558.73 45
2558.84 47
2558.96 49
2559.07 48
2559.19 46
2559.31 42
2559.42 37
2559.54 33
2559.65 31
2559.77 32
2559.88 35
2560.00 41
2560.12 48
2560.23 54
2560.35 58
2560.46 60
2560.58 58
2560.70 54
2560.81 49
2560.93 45
2561.04 42
2561.16 42
2561.28 42
2561.39 43
2561.51 42
2561.62 38
2561.74 31
2561.86 20
2561.97 8
2562.09 0
2562.20 0
2562.32 0
2562.44 0
2562.55 0
2562.67 0
2562.78 0
2562.90 0
2563.02 8
2563.13 15
2563.25 19
2563.36 21
2563.48 20
2563.60 16
2563.71 9
2563.83 1
2563.94 0
2564.06 0
2564.18 0
2564.29 0
2564.41 0
2564.52 0
2564.64 0
2564.76 8
2564.87 22
2564.99 37
2565.10 52
2565.22 67
2565.34 80
2565.45 90
2565.57 99
2565.68 105
2565.80 108
2565.92 110
2566.03 111
2566.15 111
2566.26 111
2566.38 112
2566.50 111
2566.61 110
2566.73 107
2566.85 103
2566.96 98
2567.08 93
2567.19 90
2567.31 89
2567.43 91
2567.54 96
2567.66 103
2567.77 110
2567.89 117
2568.01 122
2568.12 125
2568.24 126
2568.35 125
2568.47 124
2568.59 123
2568.70 121
2568.82 119
2568.94 116
2569.05 110
2569.17 102
2569.28 92
2569.40 82
2569.52 71
2569.63 61
2569.75 52
2569.86 45
2569.98 39
2570.10 33
2570.21 29
2570.33 26
2570.44 26
2570.56 29
2570.68 35
2570.79 44
2570.91 54
2571.03 64
2571.14 72
2571.26 77
2571.37 77
2571.49 74
2571.61 68
2571.72 61
2571.84 54
2571.96 48
2572.07 43
2572.19 40
2572.30 39
2572.42 41
2572.54 45
2572.65 51
2572.77 58
2572.88 64
2573.00 67
2573.12 66
2573.23 62
2573.35 53
2573.47 41
2573.58 27
2573.70 14
2573.81 2
2573.93 0
2574.05 0
2574.16 0
2574.28 0
2574.40 0
2574.51 0
2574.63 0
2574.74 0
2574.86 5
2574.98 13
2575.09 20
2575.21 27
2575.33 33
2575.44 39
2575.56 44
2575.67 48
2575.79 52
2575.91 55
2576.02 56
2576.14 55
2576.26 52
2576.37 48
2576.49 44
2576.61 40
2576.72 39
2576.84 39
2576.95 41
2577.07 43
2577.19 46
2577.30 48
2577.42 48
2577.54 46
2577.65 42
2577.77 35
2577.88 28
2578.00 19
2578.12 10
2578.23 2
2578.35 0
2578.47 0
2578.58 0
2578.70 0
2578.82 0
2578.93 0
2579.05 2
2579.16 6
2579.28 9
2579.40 9
2579.51 8
2579.63 5
2579.75 4
2579.86 4
2579.98 7
2580.10 13
2580.21 22
2580.33 33
2580.44 43
2580.56 53
2580.68 61
2580.79 65
2580.91 68
2581.03 67
2581.14 64
2581.26 60
2581.38 55
2581.49 50
2581.61 46
2581.73 42
2581.84 39
2581.96 38
2582.07 37
2582.19 37
2582.31 36
2582.42 35
2582.54 33
2582.66 32
2582.77 31
2582.89 29
2583.01 27
2583.12 25
2583.24 22
2583.36 19
2583.47 17
2583.59 16
2583.70 16
2583.82 18
2583.94 20
2584.05 22
2584.17 23
2584.29 22
2584.40 19
2584.52 15
2584.64 12
2584.75 9
2584.87 9
2584.99 10
2585.10 12
2585.22 14
2585.34 15
2585.45 14
2585.57 12
2585.68 10
2585.80 8
2585.92 7
2586.03 7
2586.15 9
2586.27 11
2586.38 12
2586.50 11
2586.62 8
2586.73 4
2586.85 0
2586.97 0
2587.08 0
2587.20 0
2587.32 0
2587.43 0
2587.55 0
2587.67 1
2587.78 1
2587.90 0
2588.02 0
2588.13 1
2588.25 4
2588.37 8
2588.48 13
2588.60 18
2588.71 22
2588.83 25
2588.95 26
2589.06 27
2589.18 29
2589.30 33
2589.41 40
2589.53 50
2589.65 61
2589.76 73
2589.88 84
2590.00 90
2590.11 92
2590.23 89
2590.35 82
2590.46 73
2590.58 64
2590.70 55
2590.81 48
2590.93 43
2591.05 39
2591.16 37
2591.28 36
2591.40 37
2591.51 38
2591.63 40
2591.75 41
2591.86 41
2591.98 39
2592.10 37
2592.21 33
2592.33 30
2592.45 27
2592.56 26
2592.68 27
2592.80 29
2592.91 31
2593.03 34
2593.15 36
2593.26 36
2593.38 36
2593.50 35
2593.61 33
2593.73 29
2593.85 25
2593.96 20
2594.08 16
2594.20 13
2594.31 12
2594.43 15
2594.55 20
2594.66 29
2594.78 39
2594.90 49
2595.01 57
2595.13 63
2595.25 67
2595.36 68
2595.48 68
2595.60 66
2595.71 65
2595.83 63
2595.95 62
2596.06 61
2596.18 61
2596.30 61
2596.41 62
2596.53 64
2596.65 66
2596.76 69
2596.88 73
2597.00 78
2597.12 82
2597.23 85
2597.35 86
2597.47 84
2597.58 79
2597.70 72
2597.82 65
2597.93 59
2598.05 56
2598.17 58
2598.28 65
2598.40 75
2598.52 86
2598.63 95
2598.75 103
2598.87 108
2598.98 109
2599.10 109
2599.22 109
2599.33 108
2599.45 108
2599.57 108
2599.68 107
2599.80 105
2599.92 102
2600.04 99
2600.15 94
2600.27 89
2600.39 83
2600.50 76
2600.62 69
2600.74 61
2600.85 54
2600.97 49
2601.09 45
2601.20 45
2601.32 47
2601.44 50
2601.55 53
2601.67 55
2601.79 56
2601.90 55
2602.02 52
2602.14 48
2602.26 45
2602.37 42
2602.49 39
2602.61 38
2602.72 38
2602.84 41
2602.96 48
2603.07 57
2603.19 70
2603.31 85
2603.42 102
2603.54 117
2603.66 129
2603.78 136
2603.89 139
2604.01 138
2604.13 133
2604.24 126
2604.36 118
2604.48 111
2604.59 104
2604.71 99
2604.83 95
2604.94 92
2605.06 91
2605.18 92
2605.30 94
2605.41 97
2605.53 100
2605.65 102
2605.76 104
2605.88 104
2606.00 103
2606.11 101
2606.23 100
2606.35 99
2606.46 99
2606.58 100
2606.70 101
2606.82 104
2606.93 106
2607.05 108
2607.17 111
2607.28 112
2607.40 114
2607.52 115
2607.63 115
2607.75 115
2607.87 115
2607.99 115
2608.10 115
2608.22 115
2608.34 115
2608.45 115
2608.57 114
2608.69 111
2608.80 107
2608.92 100
2609.04 92
2609.16 81
2609.27 69
2609.39 57
2609.51 46
2609.62 37
2609.74 30
2609.86 27
2609.98 27
2610.09 31
2610.21 37
2610.33 45
2610.44 54
2610.56 61
2610.68 67
2610.79 70
2610.91 70
2611.03 69
2611.15 67
2611.26 66
2611.38 66
2611.50 68
2611.61 72
2611.73 77
2611.85 84
2611.97 92
2612.08 101
2612.20 110
2612.32 119
2612.43 128
2612.55 136
2612.67 142
2612.79 146
2612.90 148
2613.02 148
2613.14 146
2613.25 142
2613.37 136
2613.49 129
2613.61 122
2613.72 114
2613.84 106
2613.96 98
2614.07 92
2614.19 87
2614.31 85
2614.43 84
2614.54 86
2614.66 89
2614.78 94
2614.89 99
2615.01 103
2615.13 105
2615.25 106
2615.36 104
2615.48 101
2615.60 97
2615.71 94
2615.83 91
2615.95 89
2616.07 90
2616.18 92
2616.30 94
2616.42 97
2616.53 98
2616.65 96
2616.77 91
2616.89 83
2617.00 73
2617.12 64
2617.24 57
2617.35 53
2617.47 53
2617.59 57
2617.71 63
2617.82 70
2617.94 77
2618.06 82
2618.18 87
2618.29 91
2618.41 95
2618.53 99
2618.64 104
2618.76 109
2618.88 114
2619.00 117
2619.11 119
2619.23 119
2619.35 117
2619.47 113
2619.58 106
2619.70 99
2619.82 91
2619.93 84
2620.05 78
2620.17 73
2620.29 71
2620.40 71
2620.52 71
2620.64 71
2620.76 72
2620.87 72
2620.99 73
2621.11 75
2621.22 78
2621.34 82
2621.46 87
2621.58 92
2621.69 96
2621.81 97
2621.93 96
2622.05 92
2622.16 86
2622.28 80
2622.40 75
2622.52 72
2622.63 72
2622.75 72
2622.87 71
2622.98 69
2623.10 64
2623.22 56
2623.34 47
2623.45 39
2623.57 34
2623.69 33
2623.81 35
2623.92 41
2624.04 49
2624.16 55
2624.28 59
2624.39 60
2624.51 57
2624.63 52
2624.75 46
2624.86 40
2624.98 35
2625.10 33
2625.21 34
2625.33 39
2625.45 48
2625.57 59
2625.68 73
2625.80 86
2625.92 97
2626.04 105
2626.15 110
2626.27 111
2626.39 109
2626.51 106
2626.62 104
2626.74 104
2626.86 104
2626.98 104
2627.09 102
2627.21 97
2627.33 87
2627.45 75
2627.56 60
2627.68 44
2627.80 31
2627.92 21
2628.03 15
2628.15 13
2628.27 14
2628.39 17
2628.50 20
2628.62 22
2628.74 23
2628.86 24
2628.97 26
2629.09 31
2629.21 40
2629.33 53
2629.44 68
2629.56 86
2629.68 103
2629.80 117
2629.91 126
2630.03 131
2630.15 132
2630.27 129
2630.38 123
2630.50 116
2630.62 108
2630.74 102
2630.85 97
2630.97 93
2631.09 91
2631.21 89
2631.32 87
2631.44 84
2631.56 80
2631.68 75
2631.79 72
2631.91 70
2632.03 70
2632.15 72
2632.26 74
2632.38 76
2632.50 75
2632.62 70
2632.73 62
2632.85 51
2632.97 39
2633.09 27
2633.20 18
2633.32 11
2633.44 7
2633.56 6
2633.67 5
2633.79 5
2633.91 4
2634.03 1
2634.14 0
2634.26 0
2634.38 0
2634.50 0
2634.61 0
2634.73 0
2634.85 0
2634.97 6
2635.09 11
2635.20 15
2635.32 18
2635.44 19
2635.56 20
2635.67 22
2635.79 25
2635.91 29
2636.03 35
2636.14 40
2636.26 44
2636.38 46
2636.50 45
2636.61 41
2636.73 35
2636.85 27
2636.97 19
2637.09 11
2637.20 3
2637.32 0
2637.44 0
2637.56 0
2637.67 0
2637.79 0
2637.91 0
2638.03 0
2638.14 6
2638.26 15
2638.38 26
2638.50 37
2638.61 48
2638.73 59
2638.85 67
2638.97 72
2639.09 74
2639.20 71
2639.32 64
2639.44 53
2639.56 39
2639.67 25
2639.79 11
2639.91 0
2640.03 0
2640.15 0
2640.26 0
2640.38 0
2640.50 5
2640.62 13
2640.73 21
2640.85 28
2640.97 34
2641.09 38
2641.20 42
2641.32 46
2641.44 50
2641.56 54
2641.68 60
2641.79 67
2641.91 75
2642.03 83
2642.15 91
2642.26 97
2642.38 102
2642.50 106
2642.62 108
2642.74 110
2642.85 112
2642.97 115
2643.09 119
2643.21 124
2643.32 129
2643.44 133
2643.56 137
2643.68 139
2643.80 140
2643.91 140
2644.03 141
2644.15 144
2644.27 147
2644.39 152
2644.50 156
2644.62 159
2644.74 160
2644.86 156
2644.97 150
2645.09 139
2645.21 128
2645.33 117
2645.45 107
2645.56 100
2645.68 97
2645.80 96
2645.92 98
2646.04 101
2646.15 104
2646.27 106
2646.39 105
2646.51 104
2646.62 101
2646.74 98
2646.86 95
2646.98 92
2647.10 91
2647.21 91
2647.33 91
2647.45 91
2647.57 90
2647.69 88
2647.80 84
2647.92 80
2648.04 75
2648.16 70
2648.27 64
2648.39 58
2648.51 51
2648.63 43
2648.75 35
2648.86 29
2648.98 24
2649.10 22
2649.22 24
2649.34 29
2649.45 36
2649.57 46
2649.69 56
2649.81 65
2649.93 74
2650.04 82
2650.16 89
2650.28 95
2650.40 99
2650.52 101
2650.63 99
2650.75 95
2650.87 89
2650.99 80
2651.11 69
2651.22 57
2651.34 44
2651.46 31
2651.58 18
2651.70 6
2651.81 0
2651.93 0
2652.05 0
2652.17 0
2652.29 0
2652.40 0
2652.52 0
2652.64 0
2652.76 0
2652.88 6
2652.99 13
2653.11 22
2653.23 34
2653.35 47
2653.47 61
2653.58 75
2653.70 87
2653.82 97
2653.94 104
2654.06 107
2654.17 108
2654.29 107
2654.41 105
2654.53 103
2654.65 101
2654.76 100
2654.88 98
2655.00 98
2655.12 98
2655.24 100
2655.35 104
2655.47 111
2655.59 119
2655.71 127
2655.83 134
2655.94 139
2656.06 140
2656.18 138
2656.30 135
2656.42 133
2656.54 131
2656.65 132
2656.77 135
2656.89 139
2657.01 143
2657.13 145
2657.24 146
2657.36 145
2657.48 143
2657.60 140
2657.72 137
2657.83 133
2657.95 129
2658.07 125
2658.19 120
2658.31 117
2658.43 116
2658.54 117
2658.66 122
2658.78 130
2658.90 139
2659.02 148
2659.13 155
2659.25 160
2659.37 161
2659.49 158
2659.61 151
2659.72 141
2659.84 130
2659.96 117
2660.08 105
2660.20 95
2660.32 85
2660.43 78
2660.55 71
2660.67 65
2660.79 58
2660.91 50
2661.02 42
2661.14 32
2661.26 23
2661.38 14
2661.50 7
2661.62 2
2661.73 0
2661.85 0
2661.97 0
2662.09 0
2662.21 0
2662.33 0
2662.44 0
2662.56 0
2662.68 0
2662.80 0
2662.92 0
2663.03 1
2663.15 4
2663.27 7
2663.39 8
2663.51 9
2663.63 7
2663.74 4
2663.86 0
2663.98 0
2664.10 0
2664.22 0
2664.34 0
2664.45 0
2664.57 8
2664.69 21
2664.81 33
2664.93 43
2665.04 49
2665.16 50
2665.28 46
2665.40 40
2665.52 32
2665.64 24
2665.75 18
2665.87 15
2665.99 16
2666.11 19
2666.23 24
2666.35 31
2666.46 40
2666.58 49
2666.70 58
2666.82 66
2666.94 74
2667.06 81
2667.17 88
2667.29 93
2667.41 97
2667.53 101
2667.65 103
2667.77 105
2667.88 106
2668.00 107
2668.12 107
2668.24 109
2668.36 111
2668.48 115
2668.59 121
2668.71 128
2668.83 137
2668.95 147
2669.07 158
2669.19 167
2669.30 175
2669.42 180
2669.54 182
2669.66 181
2669.78 177
2669.90 172
2670.02 167
2670.13 162
2670.25 157
2670.37 151
2670.49 144
2670.61 134
2670.73 121
2670.84 105
2670.96 88
2671.08 70
2671.20 55
2671.32 44
2671.44 39
2671.55 41
2671.67 49
2671.79 62
2671.91 77
2672.03 92
2672.15 105
2672.27 116
2672.38 123
2672.50 129
2672.62 134
2672.74 139
2672.86 145
2672.98 150
2673.09 156
2673.21 160
2673.33 164
2673.45 168
2673.57 171
2673.69 175
2673.81 180
2673.92 184
2674.04 188
2674.16 191
2674.28 192
2674.40 190
2674.52 186
2674.63 179
2674.75 169
2674.87 158
2674.99 145
2675.11 132
2675.23 119
2675.35 107
2675.46 97
2675.58 88
2675.70 81
2675.82 75
2675.94 71
2676.06 68
2676.18 67
2676.29 68
2676.41 72
2676.53 77
2676.65 82
2676.77 87
2676.89 89
2677.01 89
2677.12 86
2677.24 81
2677.36 76
2677.48 72
2677.60 69
2677.72 67
2677.84 67
2677.95 67
2678.07 68
2678.19 69
2678.31 70
2678.43 73
2678.55 77
2678.67 83
2678.78 90
2678.90 99
2679.02 109
2679.14 120
2679.26 130
2679.38 139
2679.50 147
2679.61 152
2679.73 154
2679.85 154
2679.97 152
2680.09 148
2680.21 144
2680.33 140
2680.44 136
2680.56 132
2680.68 127
2680.80 121
2680.92 113
2681.04 103
2681.16 93
2681.27 83
2681.39 75
2681.51 68
2681.63 64
2681.75 60
2681.87 58
2681.99 56
2682.11 55
2682.22 54
2682.34 55
2682.46 59
2682.58 65
2682.70 73
2682.82 83
2682.94 94
2683.05 105
2683.17 115
2683.29 124
2683.41 132
2683.53 140
2683.65 148
2683.77 155
2683.89 162
2684.00 168
2684.12 175
2684.24 181
2684.36 187
2684.48 193
2684.60 200
2684.72 206
2684.84 210
2684.95 211
2685.07 209
2685.19 202
2685.31 192
2685.43 180
2685.55 167
2685.67 157
2685.79 150
2685.90 148
2686.02 150
2686.14 158
2686.26 169
2686.38 182
2686.50 196
2686.62 209
2686.74 219
2686.85 225
2686.97 227
2687.09 225
2687.21 220
2687.33 215
2687.45 210
2687.57 208
2687.69 211
2687.80 216
2687.92 225
2688.04 234
2688.16 242
2688.28 247
2688.40 248
2688.52 244
2688.64 239
2688.75 232
2688.87 225
2688.99 221
2689.11 218
2689.23 217
2689.35 218
2689.47 218
2689.59 218
2689.71 216
2689.82 214
2689.94 210
2690.06 207
2690.18 204
2690.30 202
2690.42 202
2690.54 202
2690.66 204
2690.77 206
2690.89 210
2691.01 214
2691.13 216
2691.25 217
2691.37 216
2691.49 210
2691.61 202
2691.73 191
2691.84 179
2691.96 168
2692.08 157
2692.20 148
2692.32 139
2692.44 131
2692.56 125
2692.68 119
2692.80 115
2692.91 114
2693.03 116
2693.15 121
2693.27 128
2693.39 134
2693.51 138
2693.63 138
2693.75 134
2693.87 125
2693.98 112
2694.10 99
2694.22 85
2694.34 74
2694.46 66
2694.58 61
2694.70 59
2694.82 59
2694.94 61
2695.06 64
2695.17 68
2695.29 73
2695.41 79
2695.53 86
2695.65 93
2695.77 101
2695.89 109
2696.01 118
2696.13 126
2696.25 134
2696.36 140
2696.48 146
2696.60 150
2696.72 152
2696.84 152
2696.96 149
2697.08 144
2697.20 137
2697.32 130
2697.43 123
2697.55 117
2697.67 114
2697.79 112
2697.91 112
2698.03 112
2698.15 113
2698.27 113
2698.39 113
2698.51 113
2698.63 113
2698.74 113
2698.86 114
2698.98 115
2699.10 116
2699.22 117
2699.34 118
2699.46 117
2699.58 115
2699.70 110
2699.82 103
2699.93 94
2700.05 83
2700.17 73
2700.29 63
2700.41 55
2700.53 50
2700.65 48
2700.77 48
2700.89 48
2701.01 49
2701.13 49
2701.24 47
2701.36 45
2701.48 42
2701.60 40
2701.72 37
2701.84 34
2701.96 31
2702.08 28
2702.20 22
2702.32 15
2702.44 7
2702.55 0
2702.67 0
2702.79 0
2702.91 0
2703.03 0
2703.15 0
2703.27 12
2703.39 23
2703.51 33
2703.63 39
2703.75 42
2703.86 42
2703.98 39
2704.10 36
2704.22 32
2704.34 29
2704.46 25
2704.58 21
2704.70 17
2704.82 13
2704.94 10
2705.06 9
2705.18 11
2705.29 16
2705.41 23
2705.53 30
2705.65 34
2705.77 36
2705.89 34
2706.01 29
2706.13 23
2706.25 20
2706.37 20
2706.49 25
2706.61 34
2706.73 46
2706.84 60
2706.96 72
2707.08 82
2707.20 88
2707.32 90
2707.44 87
2707.56 81
2707.68 72
2707.80 61
2707.92 48
2708.04 36
2708.16 25
2708.28 15
2708.39 7
2708.51 1
2708.63 0
2708.75 0
2708.87 0
2708.99 0
2709.11 1
2709.23 4
2709.35 5
2709.47 5
2709.59 4
2709.71 2
2709.83 0
2709.94 0
2710.06 0
2710.18 0
2710.30 1
2710.42 9
2710.54 19
2710.66 29
2710.78 36
2710.90 40
2711.02 40
2711.14 35
2711.26 27
2711.38 18
2711.50 8
2711.62 0
2711.73 0
2711.85 0
2711.97 0
2712.09 0
2712.21 0
2712.33 0
2712.45 5
2712.57 13
2712.69 23
2712.81 33
2712.93 45
2713.05 57
2713.17 68
2713.29 78
2713.41 85
2713.52 89
2713.64 90
2713.76 87
2713.88 82
2714.00 74
2714.12 65
2714.24 56
2714.36 47
2714.48 38
2714.60 31
2714.72 24
2714.84 19
2714.96 16
2715.08 15
2715.20 17
2715.32 23
2715.43 32
2715.55 42
2715.67 54
2715.79 64
2715.91 72
2716.03 77
2716.15 79
2716.27 79
2716.39 78
2716.51 78
2716.63 81
2716.75 88
2716.87 96
2716.99 107
2717.11 117
2717.23 124
2717.35 127
2717.46 124
2717.58 117
2717.70 105
2717.82 92
2717.94 80
2718.06 69
2718.18 62
2718.30 58
2718.42 58
2718.54 60
2718.66 63
2718.78 67
2718.90 70
2719.02 73
2719.14 74
2719.26 72
2719.38 66
2719.50 57
2719.62 44
2719.73 29
2719.85 13
2719.97 0
2720.09 0
2720.21 0
2720.33 0
2720.45 0
2720.57 0
2720.69 0
2720.81 0
2720.93 7
2721.05 13
2721.17 18
2721.29 19
2721.41 19
2721.53 18
2721.65 18
2721.77 20
2721.89 25
2722.01 34
2722.13 45
2722.24 58
2722.36 71
2722.48 82
2722.60 89
2722.72 93
2722.84 93
2722.96 91
2723.08 86
2723.20 81
2723.32 77
2723.44 73
2723.56 72
2723.68 72
2723.80 75
2723.92 80
2724.04 87
2724.16 94
2724.28 99
2724.40 102
2724.52 103
2724.64 100
2724.76 94
2724.88 87
2725.00 78
2725.11 70
2725.23 63
2725.35 58
2725.47 55
2725.59 55
2725.71 58
2725.83 65
2725.95 73
2726.07 84
2726.19 95
2726.31 105
2726.43 114
2726.55 121
2726.67 126
2726.79 129
2726.91 131
2727.03 133
2727.15 133
2727.27 133
2727.39 131
2727.51 127
2727.63 120
2727.75 110
2727.87 97
2727.99 83
2728.11 69
2728.23 55
2728.35 43
2728.46 36
2728.58 32
2728.70 33
2728.82 38
2728.94 46
2729.06 54
2729.18 61
2729.30 65
2729.42 64
2729.54 59
2729.66 50
2729.78 38
2729.90 26
2730.02 15
2730.14 5
2730.26 0
2730.38 0
2730.50 0
2730.62 0
2730.74 5
2730.86 13
2730.98 23
2731.10 36
2731.22 50
2731.34 64
2731.46 76
2731.58 84
2731.70 89
2731.82 90
2731.94 89
2732.06 88
2732.18 86
2732.30 85
2732.42 83
2732.54 81
2732.66 77
2732.78 72
2732.90 67
2733.01 63
2733.13 61
2733.25 62
2733.37 67
2733.49 75
2733.61 85
2733.73 96
2733.85 107
2733.97 118
2734.09 128
2734.21 136
2734.33 142
2734.45 147
2734.57 150
2734.69 152
2734.81 153
2734.93 153
2735.05 152
2735.17 149
2735.29 145
2735.41 140
2735.53 135
2735.65 131
2735.77 128
2735.89 130
2736.01 135
2736.13 146
2736.25 160
2736.37 176
2736.49 193
2736.61 208
2736.73 218
2736.85 223
2736.97 221
2737.09 214
2737.21 202
2737.33 187
2737.45 170
2737.57 153
2737.69 137
2737.81 123
2737.93 112
2738.05 103
2738.17 98
2738.29 96
2738.41 96
2738.53 98
2738.65 100
2738.77 101
2738.89 101
2739.01 100
2739.13 98
2739.25 97
2739.37 98
2739.49 101
2739.61 108
2739.73 116
2739.85 125
2739.97 133
2740.09 139
2740.21 142
2740.33 143
2740.45 141
2740.57 138
2740.69 134
2740.81 131
2740.93 128
2741.05 127
2741.17 127
2741.29 130
2741.41 136
2741.53 143
2741.65 151
2741.77 159
2741.89 164
2742.01 166
2742.13 163
2742.25 157
2742.37 146
2742.49 134
2742.61 120
2742.73 106
2742.85 92
2742.97 79
2743.09 67
2743.21 57
2743.33 48
2743.45 41
2743.57 37
2743.69 34
2743.81 34
2743.93 35
2744.05 37
2744.17 39
2744.29 41
2744.41 42
2744.53 42
2744.65 40
2744.77 38
2744.89 35
2745.01 32
2745.13 30
2745.25 29
2745.37 28
2745.49 26
2745.61 24
2745.73 21
2745.85 18
2745.97 13
2746.09 6
2746.21 0
2746.33 0
2746.45 0
2746.57 0
2746.69 0
2746.81 0
2746.93 0
2747.05 0
2747.17 10
2747.29 26
2747.41 42
2747.53 55
2747.65 64
2747.77 69
2747.89 70
2748.01 69
2748.13 66
2748.25 64
2748.37 62
2748.49 61
2748.61 61
2748.73 62
2748.85 64
2748.97 67
2749.09 72
2749.21 78
2749.33 85
2749.45 92
2749.57 100
2749.69 107
2749.81 113
2749.93 120
2750.05 126
2750.17 133
2750.29 140
2750.41 148
2750.53 155
2750.65 162
2750.77 168
2750.89 172
2751.01 175
2751.13 175
2751.25 175
2751.37 173
2751.49 172
2751.61 171
2751.73 171
2751.85 174
2751.97 179
2752.09 186
2752.21 193
2752.33 200
2752.46 205
2752.58 207
2752.70 206
2752.82 203
2752.94 198
2753.06 194
2753.18 192
2753.30 192
2753.42 194
2753.54 198
2753.66 203
2753.78 207
2753.90 209
2754.02 208
2754.14 205
2754.26 201
2754.38 196
2754.50 192
2754.62 189
2754.74 187
2754.86 186
2754.98 184
2755.10 181
2755.22 179
2755.34 176
2755.46 176
2755.58 177
2755.70 182
2755.82 188
2755.94 194
2756.06 198
2756.18 200
2756.30 199
2756.42 196
2756.54 193
2756.66 192
2756.78 192
2756.90 194
2757.03 197
2757.15 201
2757.27 203
2757.39 203
2757.51 202
2757.63 201
2757.75 199
2757.87 198
2757.99 199
2758.11 200
2758.23 202
2758.35 204
2758.47 204
2758.59 204
2758.71 203
2758.83 202
2758.95 203
2759.07 206
2759.19 211
2759.31 217
2759.43 223
2759.55 226
2759.67 226
2759.79 222
2759.91 216
2760.03 207
2760.15 199
2760.27 191
2760.39 185
2760.52 181
2760.64 176
2760.76 172
2760.88 167
2761.00 161
2761.12 154
2761.24 149
2761.36 145
2761.48 144
2761.60 145
2761.72 150
2761.84 158
2761.96 169
2762.08 181
2762.20 194
2762.32 205
2762.44 214
2762.56 219
2762.68 218
2762.80 213
2762.92 204
2763.04 193
2763.16 182
2763.29 172
2763.41 164
2763.53 157
2763.65 152
2763.77 148
2763.89 144
2764.01 140
2764.13 136
2764.25 133
2764.37 131
2764.49 130
2764.61 130
2764.73 132
2764.85 136
2764.97 140
2765.09 146
2765.21 152
2765.33 157
2765.45 161
2765.57 162
2765.69 160
2765.82 154
2765.94 147
2766.06 139
2766.18 132
2766.30 128
2766.42 127
2766.54 130
2766.66 135
2766.78 141
2766.90 145
2767.02 147
2767.14 145
2767.26 141
2767.38 137
2767.50 134
2767.62 136
2767.74 142
2767.86 152
2767.98 164
2768.11 177
2768.23 189
2768.35 197
2768.47 200
2768.59 199
2768.71 195
2768.83 189
2768.95 182
2769.07 176
2769.19 169
2769.31 164
2769.43 158
2769.55 152
2769.67 145
2769.79 137
2769.91 130
2770.03 123
2770.15 118
2770.28 114
2770.40 112
2770.52 112
2770.64 113
2770.76 116
2770.88 120
2771.00 124
2771.12 129
2771.24 133
2771.36 135
2771.48 134
2771.60 131
2771.72 124
2771.84 113
2771.96 100
2772.08 86
2772.21 72
2772.33 58
2772.45 46
2772.57 36
2772.69 29
2772.81 25
2772.93 24
2773.05 26
2773.17 31
2773.29 40
2773.41 52
2773.53 64
2773.65 77
2773.77 87
2773.89 93
2774.02 93
2774.14 88
2774.26 80
2774.38 70
2774.50 61
2774.62 56
2774.74 55
2774.86 59
2774.98 65
2775.10 73
2775.22 80
2775.34 86
2775.46 89
2775.58 92
2775.71 94
2775.83 97
2775.95 99
2776.07 100
2776.19 98
2776.31 94
2776.43 85
2776.55 73
2776.67 58
2776.79 43
2776.91 30
2777.03 20
2777.15 13
2777.28 10
2777.40 11
2777.52 15
2777.64 20
2777.76 27
2777.88 36
2778.00 46
2778.12 59
2778.24 74
2778.36 93
2778.48 113
2778.60 133
2778.72 152
2778.85 167
2778.97 178
2779.09 183
2779.21 183
2779.33 179
2779.45 172
2779.57 164
2779.69 156
2779.81 148
2779.93 142
2780.05 138
2780.17 136
2780.29 135
2780.42 136
2780.54 136
2780.66 135
2780.78 131
2780.90 125
2781.02 116
2781.14 107
2781.26 100
2781.38 96
2781.50 96
2781.62 101
2781.74 111
2781.87 122
2781.99 133
2782.11 142
2782.23 146
2782.35 145
2782.47 140
2782.59 131
2782.71 120
2782.83 108
2782.95 96
2783.07 85
2783.20 74
2783.32 64
2783.44 55
2783.56 47
2783.68 39
2783.80 33
2783.92 27
2784.04 22
2784.16 15
2784.28 8
2784.40 0
2784.53 0
2784.65 0
2784.77 0
2784.89 0
2785.01 0
2785.13 0
2785.25 0
2785.37 9
2785.49 22
2785.61 33
2785.73 40
2785.86 44
2785.98 45
2786.10 43
2786.22 38
2786.34 32
2786.46 25
2786.58 17
2786.70 8
2786.82 0
2786.94 0
2787.06 0
2787.19 0
2787.31 0
2787.43 0
2787.55 4
2787.67 6
2787.79 6
2787.91 4
2788.03 1
2788.15 0
2788.27 0
2788.40 1
2788.52 6
2788.64 13
2788.76 22
2788.88 31
2789.00 38
2789.12 44
2789.24 47
2789.36 48
2789.48 47
2789.61 45
2789.73 42
2789.85 40
2789.97 40
2790.09 42
2790.21 45
2790.33 49
2790.45 53
2790.57 55
2790.70 55
2790.82 55
2790.94 54
2791.06 54
2791.18 58
2791.30 63
2791.42 71
2791.54 79
2791.66 86
2791.78 92
2791.91 97
2792.03 100
2792.15 103
2792.27 107
2792.39 112
2792.51 115
2792.63 117
2792.75 117
2792.87 113
2793.00 107
2793.12 99
2793.24 91
2793.36 84
2793.48 79
2793.60 76
2793.72 74
2793.84 75
2793.96 78
2794.09 83
2794.21 91
2794.33 100
2794.45 111
2794.57 121
2794.69 129
2794.81 134
2794.93 136
2795.05 133
2795.18 127
2795.30 118
2795.42 110
2795.54 101
2795.66 95
2795.78 90
2795.90 87
2796.02 86
2796.14 86
2796.27 88
2796.39 89
2796.51 90
2796.63 92
2796.75 93
2796.87 94
2796.99 96
2797.11 100
2797.24 104
2797.36 108
2797.48 111
2797.60 112
2797.72 113
2797.84 113
2797.96 113
2798.08 116
2798.21 123
2798.33 133
2798.45 146
2798.57 159
2798.69 169
2798.81 173
2798.93 172
2799.05 164
2799.17 153
2799.30 140
2799.42 130
2799.54 123
2799.66 121
2799.78 123
2799.90 128
2800.02 133
2800.14 138
2800.27 141
2800.39 142
2800.51 140
2800.63 135
2800.75 128
2800.87 118
2800.99 106
2801.12 95
2801.24 87
2801.36 82
2801.48 81
2801.60 85
2801.72 92
2801.84 101
2801.96 110
2802.09 118
2802.21 123
2802.33 126
2802.45 127
2802.57 128
2802.69 128
2802.81 129
2802.93 129
2803.06 127
2803.18 122
2803.30 114
2803.42 104
2803.54 90
2803.66 76
2803.78 62
2803.91 51
2804.03 41
2804.15 35
2804.27 32
2804.39 31
2804.51 32
2804.63 36
2804.75 40
2804.88 47
2805.00 54
2805.12 63
2805.24 73
2805.36 84
2805.48 97
2805.60 110
2805.73 122
2805.85 134
2805.97 142
2806.09 148
2806.21 150
2806.33 149
2806.45 146
2806.58 143
2806.70 140
2806.82 139
2806.94 138
2807.06 138
2807.18 136
2807.30 132
2807.42 124
2807.55 113
2807.67 101
2807.79 89
2807.91 78
2808.03 70
2808.15 63
2808.27 60
2808.40 58
2808.52 58
2808.64 59
2808.76 59
2808.88 59
2809.00 58
2809.12 56
2809.25 53
2809.37 50
2809.49 49
2809.61 49
2809.73 54
2809.85 62
2809.98 73
2810.10 85
2810.22 98
2810.34 108
2810.46 116
2810.58 121
2810.70 125
2810.83 128
2810.95 132
2811.07 137
2811.19 143
2811.31 148
2811.43 151
2811.55 154
2811.68 155
2811.80 156
2811.92 159
2812.04 165
2812.16 174
2812.28 183
2812.40 192
2812.53 198
2812.65 199
2812.77 197
2812.89 191
2813.01 183
2813.13 174
2813.26 165
2813.38 157
2813.50 148
2813.62 139
2813.74 130
2813.86 120
2813.98 111
2814.11 104
2814.23 99
2814.35 96
2814.47 95
2814.59 94
2814.71 94
2814.84 92
2814.96 90
2815.08 87
2815.20 85
2815.32 84
2815.44 84
2815.57 85
2815.69 87
2815.81 88
2815.93 90
2816.05 90
2816.17 89
2816.29 87
2816.42 85
2816.54 82
2816.66 81
2816.78 81
2816.90 81
2817.02 83
2817.15 85
2817.27 88
2817.39 90
2817.51 93
2817.63 96
2817.75 99
2817.88 105
2818.00 112
2818.12 120
2818.24 129
2818.36 137
2818.48 145
2818.61 150
2818.73 153
2818.85 153
2818.97 153
2819.09 152
2819.21 152
2819.34 154
2819.46 156
2819.58 159
2819.70 163
2819.82 166
2819.94 168
2820.07 169
2820.19 168
2820.31 165
2820.43 159
2820.55 151
2820.67 142
2820.80 133
2820.92 126
2821.04 121
2821.16 119
2821.28 119
2821.40 121
2821.53 123
2821.65 124
2821.77 123
2821.89 119
2822.01 114
2822.13 108
2822.26 103
2822.38 99
2822.50 98
2822.62 100
2822.74 105
2822.87 113
2822.99 122
2823.11 133
2823.23 142
2823.35 152
2823.47 160
2823.60 166
2823.72 170
2823.84 173
2823.96 175
2824.08 176
2824.20 178
2824.33 180
2824.45 183
2824.57 186
2824.69 188
2824.81 188
2824.94 183
2825.06 175
2825.18 162
2825.30 146
2825.42 129
2825.54 113
2825.67 100
2825.79 91
2825.91 86
2826.03 84
2826.15 84
2826.28 86
2826.40 89
2826.52 93
2826.64 97
2826.76 102
2826.88 108
2827.01 113
2827.13 118
2827.25 121
2827.37 122
2827.49 120
2827.62 116
2827.74 110
2827.86 102
2827.98 95
2828.10 89
2828.22 86
2828.35 87
2828.47 94
2828.59 105
2828.71 118
2828.83 133
2828.96 146
2829.08 157
2829.20 164
2829.32 169
2829.44 171
2829.57 173
2829.69 174
2829.81 176
2829.93 177
2830.05 179
2830.17 180
2830.30 180
2830.42 180
2830.54 177
2830.66 173
2830.78 166
2830.91 157
2831.03 144
2831.15 130
2831.27 115
2831.39 101
2831.52 89
2831.64 79
2831.76 73
2831.88 69
2832.00 67
2832.13 67
2832.25 69
2832.37 72
2832.49 76
2832.61 80
2832.74 84
2832.86 87
2832.98 89
2833.10 88
2833.22 85
2833.35 81
2833.47 75
2833.59 69
2833.71 63
2833.83 56
2833.96 51
2834.08 47
2834.20 45
2834.32 45
2834.44 48
2834.56 53
2834.69 59
2834.81 65
2834.93 69
2835.05 72
2835.17 72
2835.30 69
2835.42 65
2835.54 61
2835.66 57
2835.79 54
2835.91 53
2836.03 55
2836.15 58
2836.27 64
2836.40 70
2836.52 77
2836.64 84
2836.76 90
2836.88 97
2837.01 103
2837.13 109
2837.25 115
2837.37 121
2837.49 126
2837.62 130
2837.74 132
2837.86 134
2837.98 135
2838.10 135
2838.23 135
2838.35 133
2838.47 130
2838.59 126
2838.71 119
2838.84 111
2838.96 102
2839.08 93
2839.20 85
2839.32 80
2839.45 76
2839.57 73
2839.69 72
2839.81 70
2839.94 68
2840.06 64
2840.18 60
2840.30 56
2840.42 54
2840.55 52
2840.67 51
2840.79 52
2840.91 55
2841.03 59
2841.16 64
2841.28 69
2841.40 74
2841.52 80
2841.65 85
2841.77 88
2841.89 91
2842.01 91
2842.13 90
2842.26 87
2842.38 83
2842.50 79
2842.62 75
2842.74 72
2842.87 70
2842.99 71
2843.11 73
2843.23 76
2843.36 79
2843.48 82
2843.60 82
2843.72 81
2843.84 77
2843.97 71
2844.09 64
2844.21 56
2844.33 46
2844.46 37
2844.58 27
2844.70 19
2844.82 11
2844.94 5
2845.07 0
2845.19 0
2845.31 0
2845.43 0
2845.56 0
2845.68 0
2845.80 0
2845.92 0
2846.04 0
2846.17 4
2846.29 9
2846.41 14
2846.53 19
2846.66 25
2846.78 32
2846.90 42
2847.02 54
2847.14 67
2847.27 80
2847.39 91
2847.51 100
2847.63 105
2847.76 106
2847.88 103
2848.00 99
2848.12 93
2848.25 86
2848.37 79
2848.49 72
2848.61 65
2848.73 58
2848.86 52
2848.98 49
2849.10 48
2849.22 50
2849.35 55
2849.47 61
2849.59 67
2849.71 72
2849.84 76
2849.96 79
2850.08 81
2850.20 82
2850.32 82
2850.45 82
2850.57 80
2850.69 76
2850.81 69
2850.94 61
2851.06 53
2851.18 45
2851.30 38
2851.43 34
2851.55 33
2851.67 35
2851.79 40
2851.92 48
2852.04 60
2852.16 74
2852.28 90
2852.40 107
2852.53 123
2852.65 137
2852.77 146
2852.89 150
2853.02 148
2853.14 141
2853.26 129
2853.38 115
2853.51 101
2853.63 88
2853.75 78
2853.87 72
2854.00 68
2854.12 67
2854.24 66
2854.36 64
2854.49 61
2854.61 57
2854.73 53
2854.85 53
2854.98 56
2855.10 63
2855.22 73
2855.34 84
2855.47 94
2855.59 100
2855.71 101
2855.83 98
2855.95 92
2856.08 86
2856.20 80
2856.32 78
2856.44 81
2856.57 88
2856.69 98
2856.81 110
2856.93 121
2857.06 130
2857.18 137
2857.30 140
2857.42 140
2857.55 138
2857.67 134
2857.79 129
2857.91 124
2858.04 119
2858.16 114
2858.28 108
2858.40 102
2858.53 94
2858.65 87
2858.77 79
2858.89 73
2859.02 68
2859.14 67
2859.26 70
2859.38 76
2859.51 85
2859.63 95
2859.75 105
2859.87 114
2860.00 120
2860.12 124
2860.24 126
2860.37 126
2860.49 127
2860.61 128
2860.73 129
2860.86 131
2860.98 132
2861.10 130
2861.22 127
2861.35 119
2861.47 110
2861.59 100
2861.71 92
2861.84 86
2861.96 85
2862.08 89
2862.20 97
2862.33 110
2862.45 126
2862.57 142
2862.69 158
2862.82 170
2862.94 177
2863.06 178
2863.18 173
2863.31 163
2863.43 149
2863.55 136
2863.68 124
2863.80 117
2863.92 116
2864.04 120
2864.17 128
2864.29 138
2864.41 147
2864.53 151
2864.66 150
2864.78 143
2864.90 133
2865.02 120
2865.15 108
2865.27 99
2865.39 94
2865.51 94
2865.64 98
2865.76 105
2865.88 115
2866.01 126
2866.13 137
2866.25 147
2866.37 157
2866.50 167
2866.62 176
2866.74 185
2866.86 193
2866.99 200
2867.11 206
2867.23 208
2867.35 206
2867.48 200
2867.60 190
2867.72 176
2867.85 161
2867.97 146
2868.09 133
2868.21 123
2868.34 116
2868.46 111
2868.58 107
2868.70 102
2868.83 96
2868.95 88
2869.07 79
2869.20 69
2869.32 60
2869.44 52
2869.56 47
2869.69 45
2869.81 45
2869.93 46
2870.06 48
2870.18 50
2870.30 52
2870.42 52
2870.55 52
2870.67 52
2870.79 52
2870.91 54
2871.04 60
2871.16 68
2871.28 79
2871.41 92
2871.53 105
2871.65 116
2871.77 125
2871.90 131
2872.02 134
2872.14 135
2872.27 136
2872.39 139
2872.51 143
2872.63 148
2872.76 155
2872.88 161
2873.00 166
2873.12 166
2873.25 163
2873.37 156
2873.49 147
2873.62 138
2873.74 130
2873.86 125
2873.98 124
2874.11 129
2874.23 136
2874.35 147
2874.48 158
2874.60 170
2874.72 181
2874.84 191
2874.97 199
2875.09 206
2875.21 210
2875.34 212
2875.46 211
2875.58 206
2875.70 200
2875.83 191
2875.95 180
2876.07 170
2876.20 160
2876.32 150
2876.44 143
2876.57 137
2876.69 133
2876.81 131
2876.93 129
2877.06 128
2877.18 126
2877.30 123
2877.43 118
2877.55 112
2877.67 105
2877.79 98
2877.92 92
2878.04 88
2878.16 85
2878.29 84
2878.41 83
2878.53 82
2878.65 80
2878.78 76
2878.90 71
2879.02 65
2879.15 60
2879.27 56
2879.39 54
2879.52 53
2879.64 54
2879.76 54
2879.88 54
2880.01 52
2880.13 50
2880.25 46
2880.38 43
2880.50 41
2880.62 40
2880.75 41
2880.87 44
2880.99 47
2881.11 49
2881.24 51
2881.36 51
2881.48 50
2881.61 47
2881.73 42
2881.85 36
2881.98 30
2882.10 24
2882.22 18
2882.34 14
2882.47 12
2882.59 12
2882.71 14
2882.84 18
2882.96 22
2883.08 26
2883.21 29
2883.33 31
2883.45 32
2883.57 32
2883.70 31
2883.82 30
2883.94 28
2884.07 26
2884.19 23
2884.31 19
2884.44 14
2884.56 10
2884.68 6
2884.81 2
2884.93 0
2885.05 0
2885.17 0
2885.30 0
2885.42 0
2885.54 0
2885.67 0
2885.79 0
2885.91 0
2886.04 5
2886.16 10
2886.28 14
2886.41 18
2886.53 20
2886.65 22
2886.77 24
2886.90 26
2887.02 27
2887.14 26
2887.27 22
2887.39 18
2887.51 12
2887.64 6
2887.76 1
2887.88 0
2888.01 0
2888.13 0
2888.25 0
2888.38 0
2888.50 0
2888.62 0
2888.75 0
2888.87 0
2888.99 1
2889.11 7
2889.24 16
2889.36 28
2889.48 41
2889.61 55
2889.73 68
2889.85 81
2889.98 92
2890.10 101
2890.22 107
2890.35 112
2890.47 115
2890.59 116
2890.72 117
2890.84 116
2890.96 115
2891.09 114
2891.21 113
2891.33 111
2891.46 109
2891.58 107
2891.70 106
2891.82 105
2891.95 105
2892.07 106
2892.19 108
2892.32 109
2892.44 109
2892.56 109
2892.69 108
2892.81 106
2892.93 103
2893.06 101
2893.18 99
2893.30 99
2893.43 101
2893.55 106
2893.67 115
2893.80 125
2893.92 137
2894.04 148
2894.17 155
2894.29 157
2894.41 154
2894.54 144
2894.66 130
2894.78 114
2894.91 96
2895.03 80
2895.15 66
2895.28 56
2895.40 48
2895.52 43
2895.65 39
2895.77 37
2895.89 36
2896.02 36
2896.14 37
2896.26 39
2896.39 43
2896.51 51
2896.63 61
2896.76 73
2896.88 88
2897.00 102
2897.13 114
2897.25 122
2897.37 127
2897.50 127
2897.62 124
2897.74 119
2897.87 115
2897.99 111
2898.11 110
2898.24 110
2898.36 110
2898.48 109
2898.61 107
2898.73 103
2898.85 98
2898.98 93
2899.10 91
2899.22 91
2899.35 95
2899.47 102
2899.59 110
2899.72 118
2899.84 124
2899.96 127
2900.09 126
2900.21 121
2900.33 113
2900.46 102
2900.58 91
2900.70 79
2900.83 69
2900.95 60
2901.07 53
2901.20 48
2901.32 46
2901.44 46
2901.57 48
2901.69 49
2901.81 50
2901.94 49
2902.06 46
2902.19 39
2902.31 30
2902.43 20
2902.56 11
2902.68 5
2902.80 3
2902.93 4
2903.05 8
2903.17 16
2903.30 25
2903.42 35
2903.54 44
2903.67 54
2903.79 63
2903.91 71
2904.04 79
2904.16 85
2904.28 90
2904.41 94
2904.53 98
2904.65 101
2904.78 103
2904.90 106
2905.03 107
2905.15 108
2905.27 108
2905.40 107
2905.52 104
2905.64 99
2905.77 93
2905.89 85
2906.01 75
2906.14 65
2906.26 56
2906.38 48
2906.51 43
2906.63 40
2906.75 41
2906.88 43
2907.00 46
2907.13 49
2907.25 52
2907.37 54
2907.50 56
2907.62 59
2907.74 62
2907.87 65
2907.99 69
2908.11 70
2908.24 69
2908.36 65
2908.48 58
2908.61 49
2908.73 39
2908.86 31
2908.98 24
2909.10 20
2909.23 18
2909.35 17
2909.47 18
2909.60 18
2909.72 19
2909.84 19
2909.97 19
2910.09 19
2910.21 18
2910.34 16
2910.46 13
2910.59 10
2910.71 5
2910.83 2
2910.96 0
2911.08 1
2911.20 5
2911.33 13
2911.45 23
2911.57 34
2911.70 46
2911.82 56
2911.95 64
2912.07 70
2912.19 73
2912.32 74
2912.44 74
2912.56 73
2912.69 73
2912.81 72
2912.94 73
2913.06 74
2913.18 76
2913.31 78
2913.43 81
2913.55 85
2913.68 89
2913.80 93
2913.92 96
2914.05 96
2914.17 93
2914.30 84
2914.42 70
2914.54 52
2914.67 33
2914.79 14
2914.91 0
2915.04 0
2915.16 0
2915.29 0
2915.41 0
2915.53 1
2915.66 7
2915.78 10
2915.90 11
2916.03 9
2916.15 6
2916.28 2
2916.40 0
2916.52 0
2916.65 0
2916.77 0
2916.89 0
2917.02 0
2917.14 0
2917.27 0
2917.39 0
2917.51 0
2917.64 0
2917.76 0
2917.88 5
2918.01 13
2918.13 24
2918.26 37
2918.38 50
2918.50 61
2918.63 69
2918.75 73
2918.87 73
2919.00 71
2919.12 68
2919.25 64
2919.37 63
2919.49 63
2919.62 67
2919.74 72
2919.87 79
2919.99 86
2920.11 92
2920.24 97
2920.36 100
2920.48 103
2920.61 105
2920.73 107
2920.86 110
2920.98 115
2921.10 121
2921.23 127
2921.35 132
2921.48 137
2921.60 142
2921.72 146
2921.85 150
2921.97 153
2922.09 158
2922.22 162
2922.34 166
2922.47 168
2922.59 169
2922.71 167
2922.84 163
2922.96 157
2923.09 150
2923.21 143
2923.33 137
2923.46 132
2923.58 128
2923.71 125
2923.83 124
2923.95 123
2924.08 122
2924.20 120
2924.32 118
2924.45 116
2924.57 115
2924.70 114
2924.82 114
2924.94 115
2925.07 116
2925.19 116
2925.32 114
2925.44 109
2925.56 102
2925.69 92
2925.81 81
2925.94 71
2926.06 63
2926.18 59
2926.31 58
2926.43 61
2926.56 68
2926.68 76
2926.80 86
2926.93 94
2927.05 100
2927.18 103
2927.30 102
2927.42 98
2927.55 92
2927.67 87
2927.80 84
2927.92 83
2928.04 86
2928.17 89
2928.29 93
2928.42 94
2928.54 93
2928.66 90
2928.79 86
2928.91 84
2929.04 87
2929.16 95
2929.28 109
2929.41 127
2929.53 146
2929.66 163
2929.78 175
2929.90 182
2930.03 183
2930.15 179
2930.28 171
2930.40 162
2930.52 154
2930.65 147
2930.77 143
2930.90 141
2931.02 140
2931.14 139
2931.27 137
2931.39 134
2931.52 128
2931.64 119
2931.76 110
2931.89 100
2932.01 92
2932.14 87
2932.26 84
2932.38 83
2932.51 84
2932.63 85
2932.76 85
2932.88 83
2933.01 78
2933.13 69
2933.25 58
2933.38 44
2933.50 28
2933.63 12
2933.75 0
2933.87 0
2934.00 0
2934.12 0
2934.25 0
2934.37 0
2934.49 0
2934.62 0
2934.74 6
2934.87 12
2934.99 16
2935.12 19
2935.24 22
2935.36 25
2935.49 27
2935.61 27
2935.74 27
2935.86 24
2935.98 19
2936.11 14
2936.23 10
2936.36 6
2936.48 4
2936.61 4
2936.73 3
2936.85 2
2936.98 1
2937.10 0
2937.23 0
2937.35 1
2937.47 7
2937.60 18
2937.72 31
2937.85 46
2937.97 60
2938.10 72
2938.22 80
2938.34 87
2938.47 92
2938.59 97
2938.72 105
2938.84 114
2938.97 126
2939.09 139
2939.21 153
2939.34 167
2939.46 183
2939.59 200
2939.71 219
2939.84 240
2939.96 261
2940.08 281
2940.21 297
2940.33 308
2940.46 313
2940.58 312
2940.70 307
2940.83 300
2940.95 292
2941.08 287
2941.20 285
2941.33 286
2941.45 291
2941.57 297
2941.70 303
2941.82 309
2941.95 312
2942.07 313
2942.20 311
2942.32 307
2942.44 303
2942.57 298
2942.69 295
2942.82 293
2942.94 294
2943.07 295
2943.19 299
2943.32 302
2943.44 306
2943.56 309
2943.69 312
2943.81 314
2943.94 316
2944.06 318
2944.19 318
2944.31 317
2944.43 315
2944.56 311
2944.68 305
2944.81 298
2944.93 289
2945.06 278
2945.18 266
2945.30 255
2945.43 245
2945.55 236
2945.68 230
2945.80 225
2945.93 221
2946.05 217
2946.18 212
2946.30 205
2946.42 197
2946.55 190
2946.67 183
2946.80 178
2946.92 175
2947.05 175
2947.17 176
2947.29 176
2947.42 176
2947.54 174
2947.67 170
2947.79 165
2947.92 160
2948.04 155
2948.17 152
2948.29 150
2948.41 151
2948.54 152
2948.66 153
2948.79 151
2948.91 148
2949.04 141
2949.16 132
2949.29 122
2949.41 111
2949.53 102
2949.66 96
2949.78 94
2949.91 96
2950.03 102
2950.16 111
2950.28 123
2950.41 136
2950.53 148
2950.65 158
2950.78 165
2950.90 168
2951.03 166
2951.15 160
2951.28 151
2951.40 142
2951.53 132
2951.65 124
2951.77 118
2951.90 114
2952.02 110
2952.15 107
2952.27 105
2952.40 103
2952.52 104
2952.65 108
2952.77 114
2952.90 124
2953.02 136
2953.14 147
2953.27 155
2953.39 157
2953.52 153
2953.64 143
2953.77 129
2953.89 112
2954.02 95
2954.14 81
2954.27 70
2954.39 63
2954.51 57
2954.64 52
2954.76 47
2954.89 40
2955.01 31
2955.14 21
2955.26 11
2955.39 3
2955.51 0
2955.64 0
2955.76 0
2955.88 0
2956.01 0
2956.13 0
2956.26 0
2956.38 0
2956.51 0
2956.63 4
2956.76 10
2956.88 17
2957.01 22
2957.13 26
2957.26 28
2957.38 26
2957.50 23
2957.63 18
2957.75 15
2957.88 13
2958.00 15
2958.13 21
2958.25 30
2958.38 42
2958.50 54
2958.63 64
2958.75 69
2958.88 70
2959.00 65
2959.13 57
2959.25 48
2959.37 39
2959.50 34
2959.62 33
2959.75 34
2959.87 38
2960.00 41
2960.12 44
2960.25 45
2960.37 44
2960.50 41
2960.62 39
2960.75 37
2960.87 35
2961.00 35
2961.12 36
2961.24 38
2961.37 41
2961.49 46
2961.62 52
2961.74 58
2961.87 66
2961.99 74
2962.12 82
2962.24 88
2962.37 93
2962.49 96
2962.62 97
2962.74 96
2962.87 96
2962.99 96
2963.12 97
2963.24 99
2963.36 101
2963.49 103
2963.61 103
2963.74 101
2963.86 97
2963.99 91
2964.11 83
2964.24 72
2964.36 61
2964.49 49
2964.61 38
2964.74 28
2964.86 21
2964.99 17
2965.11 16
2965.24 17
2965.36 19
2965.49 21
2965.61 23
2965.74 24
2965.86 24
2965.99 25
2966.11 27
2966.23 30
2966.36 34
2966.48 39
2966.61 43
2966.73 47
2966.86 49
2966.98 49
2967.11 48
2967.23 46
2967.36 46
2967.48 47
2967.61 51
2967.73 55
2967.86 60
2967.98 63
2968.11 65
2968.23 63
2968.36 59
2968.48 55
2968.61 49
2968.73 45
2968.86 42
2968.98 40
2969.11 40
2969.23 40
2969.36 42
2969.48 45
2969.61 48
2969.73 53
2969.86 57
2969.98 62
2970.10 66
2970.23 70
2970.35 74
2970.48 77
2970.60 81
2970.73 84
2970.85 85
2970.98 85
2971.10 82
2971.23 79
2971.35 75
2971.48 71
2971.60 70
2971.73 71
2971.85 74
2971.98 79
2972.10 85
2972.23 89
2972.35 92
2972.48 92
2972.60 91
2972.73 89
2972.85 86
2972.98 83
2973.10 81
2973.23 79
2973.35 78
2973.48 75
2973.60 72
2973.73 69
2973.85 65
2973.98 62
2974.10 61
2974.23 64
2974.35 70
2974.48 79
2974.60 90
2974.73 100
2974.85 108
2974.98 113
2975.10 113
2975.23 111
2975.35 106
2975.48 101
2975.60 96
2975.73 92
2975.85 86
2975.98 79
2976.10 70
2976.23 60
2976.35 51
2976.48 42
2976.60 36
2976.73 34
2976.85 35
2976.98 39
2977.10 43
2977.23 47
2977.35 50
2977.48 53
2977.60 56
2977.73 59
2977.85 64
2977.98 70
2978.10 78
2978.23 86
2978.35 94
2978.48 102
2978.60 108
2978.73 114
2978.85 119
2978.98 122
2979.10 124
2979.23 126
2979.35 126
2979.48 125
2979.60 123
2979.73 119
2979.85 114
2979.98 107
2980.10 98
2980.23 86
2980.35 74
2980.48 63
2980.60 55
2980.73 51
2980.85 52
2980.98 57
2981.11 66
2981.23 77
2981.36 87
2981.48 95
2981.61 99
2981.73 100
2981.86 98
2981.98 93
2982.11 85
2982.23 76
2982.36 64
2982.48 52
2982.61 39
2982.73 25
2982.86 13
2982.98 3
2983.11 0
2983.23 0
2983.36 0
2983.48 4
2983.61 14
2983.73 26
2983.86 38
2983.98 50
2984.11 59
2984.23 67
2984.36 72
2984.48 75
2984.61 75
2984.73 74
2984.86 71
2984.99 68
2985.11 65
2985.24 63
2985.36 62
2985.49 64
2985.61 67
2985.74 71
2985.86 76
2985.99 81
2986.11 86
2986.24 90
2986.36 92
2986.49 92
2986.61 90
2986.74 88
2986.86 86
2986.99 84
2987.11 82
2987.24 81
2987.36 80
2987.49 78
2987.61 77
2987.74 75
2987.87 75
2987.99 76
2988.12 78
2988.24 81
2988.37 84
2988.49 84
2988.62 81
2988.74 74
2988.87 63
2988.99 50
2989.12 36
2989.24 26
2989.37 19
2989.49 17
2989.62 20
2989.74 25
2989.87 31
2990.00 37
2990.12 42
2990.25 46
2990.37 50
2990.50 53
2990.62 57
2990.75 62
2990.87 66
2991.00 71
2991.12 74
2991.25 75
2991.37 76
2991.50 74
2991.62 71
2991.75 66
2991.88 60
2992.00 53
2992.13 45
2992.25 37
2992.38 28
2992.50 21
2992.63 15
2992.75 11
2992.88 8
2993.00 6
2993.13 6
2993.25 5
2993.38 3
2993.50 0
2993.63 0
2993.76 0
2993.88 0
2994.01 0
2994.13 0
2994.26 0
2994.38 3
2994.51 15
2994.63 29
2994.76 42
2994.88 55
2995.01 66
2995.14 75
2995.26 82
2995.39 87
2995.51 92
2995.64 95
2995.76 95
2995.89 92
2996.01 86
2996.14 78
2996.26 70
2996.39 63
2996.51 61
2996.64 65
2996.77 75
2996.89 92
2997.02 112
2997.14 133
2997.27 153
2997.39 168
2997.52 177
2997.64 181
2997.77 181
2997.89 178
2998.02 175
2998.15 171
2998.27 167
2998.40 163
2998.52 157
2998.65 149
2998.77 141
2998.90 132
2999.02 123
2999.15 118
2999.28 115
2999.40 115
2999.53 118
2999.65 122
2999.78 126
2999.90 131
3000.03 136
3000.15 142
3000.28 149
3000.40 158
3000.53 168
3000.66 179
3000.78 189
3000.91 197
3001.03 203
3001.16 207
3001.28 209
3001.41 210
3001.53 209
3001.66 207
3001.79 205
3001.91 202
3002.04 199
3002.16 196
3002.29 193
3002.41 190
3002.54 186
3002.66 181
3002.79 175
3002.92 168
3003.04 162
3003.17 155
3003.29 148
3003.42 141
3003.54 133
3003.67 123
3003.79 113
3003.92 102
3004.05 91
3004.17 83
3004.30 79
3004.42 79
3004.55 83
3004.67 90
3004.80 99
3004.93 108
3005.05 115
3005.18 117
3005.30 116
3005.43 110
3005.55 101
3005.68 91
3005.80 83
3005.93 77
3006.06 76
3006.18 79
3006.31 85
3006.43 93
3006.56 101
3006.68 108
3006.81 112
3006.94 114
3007.06 114
3007.19 112
3007.31 111
3007.44 112
3007.56 115
3007.69 120
3007.82 127
3007.94 135
3008.07 142
3008.19 148
3008.32 152
3008.44 155
3008.57 155
3008.70 155
3008.82 155
3008.95 155
3009.07 156
3009.20 157
3009.32 158
3009.45 160
3009.58 161
3009.70 163
3009.83 164
3009.95 165
3010.08 168
3010.20 171
3010.33 175
3010.46 178
3010.58 181
3010.71 181
3010.83 179
3010.96 174
3011.08 168
3011.21 161
3011.34 155
3011.46 153
3011.59 155
3011.71 161
3011.84 171
3011.96 184
3012.09 196
3012.22 207
3012.34 215
3012.47 218
3012.59 217
3012.72 211
3012.84 203
3012.97 195
3013.10 187
3013.22 181
3013.35 178
3013.47 177
3013.60 177
3013.73 178
3013.85 179
3013.98 180
3014.10 180
3014.23 182
3014.35 184
3014.48 188
3014.61 194
3014.73 199
3014.86 205
3014.98 208
3015.11 210
3015.23 208
3015.36 204
3015.49 197
3015.61 187
3015.74 176
3015.86 164
3015.99 154
3016.12 146
3016.24 141
3016.37 140
3016.49 143
3016.62 148
3016.75 154
3016.87 160
3017.00 165
3017.12 170
3017.25 173
3017.37 176
3017.50 178
3017.63 181
3017.75 184
3017.88 189
3018.00 195
3018.13 201
3018.26 206
3018.38 210
3018.51 213
3018.63 214
3018.76 213
3018.89 212
3019.01 209
3019.14 205
3019.26 199
3019.39 193
3019.51 185
3019.64 177
3019.77 171
3019.89 167
3020.02 167
3020.14 171
3020.27 177
3020.40 186
3020.52 196
3020.65 203
3020.77 209
3020.90 211
3021.03 210
3021.15 206
3021.28 201
3021.40 196
3021.53 189
3021.66 183
3021.78 178
3021.91 173
3022.03 169
3022.16 167
3022.29 166
3022.41 165
3022.54 164
3022.66 162
3022.79 157
3022.92 150
3023.04 140
3023.17 129
3023.29 118
3023.42 109
3023.55 104
3023.67 104
3023.80 108
3023.92 116
3024.05 127
3024.18 138
3024.30 150
3024.43 161
3024.55 171
3024.68 180
3024.81 189
3024.93 196
3025.06 202
3025.18 207
3025.31 210
3025.44 212
3025.56 211
3025.69 208
3025.81 203
3025.94 197
3026.07 188
3026.19 178
3026.32 167
3026.44 156
3026.57 144
3026.70 133
3026.82 123
3026.95 114
3027.07 107
3027.20 101
3027.33 97
3027.45 94
3027.58 92
3027.71 90
3027.83 89
3027.96 87
3028.08 86
3028.21 84
3028.34 82
3028.46 80
3028.59 78
3028.71 77
3028.84 76
3028.97 77
3029.09 79
3029.22 82
3029.34 86
3029.47 91
3029.60 94
3029.72 95
3029.85 93
3029.98 87
3030.10 79
3030.23 68
3030.35 57
3030.48 48
3030.61 41
3030.73 37
3030.86 35
3030.98 34
3031.11 34
3031.24 35
3031.36 37
3031.49 39
3031.62 43
3031.74 49
3031.87 58
3031.99 70
3032.12 83
3032.25 97
3032.37 111
3032.50 123
3032.63 134
3032.75 144
3032.88 151
3033.00 157
3033.13 161
3033.26 162
3033.38 161
3033.51 158
3033.63 152
3033.76 145
3033.89 137
3034.01 130
3034.14 124
3034.27 119
3034.39 115
3034.52 112
3034.64 108
3034.77 104
3034.90 98
3035.02 92
3035.15 86
3035.28 81
3035.40 77
3035.53 75
3035.65 75
3035.78 78
3035.91 81
3036.03 85
3036.16 88
3036.29 91
3036.41 93
3036.54 92
3036.66 91
3036.79 87
3036.92 82
3037.04 76
3037.17 70
3037.30 65
3037.42 61
3037.55 58
3037.68 57
3037.80 56
3037.93 54
3038.05 49
3038.18 42
3038.31 31
3038.43 18
3038.56 4
3038.69 0
3038.81 0
3038.94 0
3039.06 0
3039.19 0
3039.32 0
3039.44 0
3039.57 1
3039.70 10
3039.82 17
3039.95 22
3040.08 27
3040.20 31
3040.33 37
3040.45 45
3040.58 55
3040.71 68
3040.83 82
3040.96 96
3041.09 109
3041.21 118
3041.34 122
3041.47 122
3041.59 117
3041.72 109
3041.84 101
3041.97 94
3042.10 91
3042.22 92
3042.35 97
3042.48 105
3042.60 113
3042.73 120
3042.86 125
3042.98 127
3043.11 126
3043.24 124
3043.36 122
3043.49 120
3043.61 119
3043.74 118
3043.87 117
3043.99 115
3044.12 112
3044.25 109
3044.37 106
3044.50 104
3044.63 105
3044.75 109
3044.88 115
3045.01 123
3045.13 131
3045.26 138
3045.38 142
3045.51 142
3045.64 139
3045.76 133
3045.89 128
3046.02 123
3046.14 121
3046.27 121
3046.40 123
3046.52 125
3046.65 125
3046.78 124
3046.90 120
3047.03 113
3047.16 106
3047.28 99
3047.41 92
3047.53 87
3047.66 83
3047.79 80
3047.91 78
3048.04 77
3048.17 77
3048.29 78
3048.42 81
3048.55 85
3048.67 89
3048.80 91
3048.93 92
3049.05 89
3049.18 83
3049.31 76
3049.43 69
3049.56 65
3049.69 64
3049.81 69
3049.94 77
3050.07 89
3050.19 102
3050.32 115
3050.45 127
3050.57 137
3050.70 147
3050.82 155
3050.95 163
3051.08 171
3051.20 179
3051.33 188
3051.46 195
3051.58 203
3051.71 208
3051.84 212
3051.96 213
3052.09 211
3052.22 206
3052.34 199
3052.47 190
3052.60 179
3052.72 168
3052.85 156
3052.98 144
3053.10 133
3053.23 124
3053.36 117
3053.48 114
3053.61 114
3053.74 117
3053.86 123
3053.99 129
3054.12 135
3054.24 139
3054.37 141
3054.50 141
3054.62 139
3054.75 137
3054.88 135
3055.00 135
3055.13 136
3055.26 140
3055.38 146
3055.51 155
3055.64 166
3055.76 179
3055.89 194
3056.02 211
3056.14 227
3056.27 243
3056.40 256
3056.52 265
3056.65 270
3056.78 271
3056.90 267
3057.03 260
3057.16 249
3057.28 238
3057.41 227
3057.54 218
3057.66 210
3057.79 206
3057.92 204
3058.04 203
3058.17 203
3058.30 202
3058.42 200
3058.55 198
3058.68 195
3058.80 192
3058.93 188
3059.06 185
3059.18 181
3059.31 178
3059.44 174
3059.57 170
3059.69 164
3059.82 158
3059.95 149
3060.07 139
3060.20 127
3060.33 116
3060.45 106
3060.58 100
3060.71 99
3060.83 102
3060.96 110
3061.09 120
3061.21 131
3061.34 140
3061.47 146
3061.59 148
3061.72 147
3061.85 143
3061.97 138
3062.10 133
3062.23 129
3062.35 129
3062.48 131
3062.61 135
3062.73 140
3062.86 145
3062.99 149
3063.12 152
3063.24 154
3063.37 155
3063.50 155
3063.62 157
3063.75 159
3063.88 162
3064.00 165
3064.13 168
3064.26 169
3064.38 168
3064.51 164
3064.64 159
3064.76 152
3064.89 145
3065.02 137
3065.14 130
3065.27 125
3065.40 124
3065.53 125
3065.65 128
3065.78 132
3065.91 136
3066.03 139
3066.16 140
3066.29 139
3066.41 137
3066.54 136
3066.67 136
3066.79 138
3066.92 142
3067.05 147
3067.18 152
3067.30 156
3067.43 160
3067.56 162
3067.68 164
3067.81 167
3067.94 170
3068.06 173
3068.19 176
3068.32 177
3068.44 175
3068.57 170
3068.70 161
3068.83 148
3068.95 134
3069.08 119
3069.21 107
3069.33 98
3069.46 95
3069.59 97
3069.71 103
3069.84 115
3069.97 128
3070.10 142
3070.22 155
3070.35 166
3070.48 173
3070.60 175
3070.73 174
3070.86 170
3070.98 163
3071.11 155
3071.24 147
3071.36 140
3071.49 133
3071.62 127
3071.75 122
3071.87 117
3072.00 114
3072.13 114
3072.25 118
3072.38 127
3072.51 139
3072.64 155
3072.76 171
3072.89 187
3073.02 200
3073.14 208
3073.27 213
3073.40 214
3073.52 213
3073.65 211
3073.78 208
3073.91 206
3074.03 203
3074.16 199
3074.29 195
3074.41 191
3074.54 188
3074.67 186
3074.79 186
3074.92 187
3075.05 190
3075.18 192
3075.30 193
3075.43 191
3075.56 185
3075.68 177
3075.81 168
3075.94 159
3076.07 153
3076.19 150
3076.32 149
3076.45 151
3076.57 153
3076.70 154
3076.83 153
3076.96 149
3077.08 143
3077.21 134
3077.34 125
3077.46 116
3077.59 107
3077.72 99
3077.85 93
3077.97 90
3078.10 89
3078.23 93
3078.35 99
3078.48 109
3078.61 121
3078.74 135
3078.86 149
3078.99 162
3079.12 172
3079.24 177
3079.37 178
3079.50 174
3079.63 166
3079.75 155
3079.88 143
3080.01 132
3080.13 123
3080.26 116
3080.39 113
3080.52 112
3080.64 113
3080.77 116
3080.90 121
3081.02 126
3081.15 132
3081.28 137
3081.41 142
3081.53 146
3081.66 149
3081.79 151
3081.92 151
3082.04 148
3082.17 142
3082.30 133
3082.42 122
3082.55 110
3082.68 100
3082.81 94
3082.93 92
3083.06 96
3083.19 104
3083.31 115
3083.44 128
3083.57 140
3083.70 150
3083.82 156
3083.95 159
3084.08 158
3084.21 155
3084.33 149
3084.46 143
3084.59 137
3084.71 132
3084.84 129
3084.97 128
3085.10 127
3085.22 127
3085.35 128
3085.48 127
3085.61 126
3085.73 126
3085.86 126
3085.99 128
3086.12 131
3086.24 135
3086.37 138
3086.50 140
3086.62 139
3086.75 136
3086.88 131
3087.01 125
3087.13 119
3087.26 116
3087.39 115
3087.52 117
3087.64 120
3087.77 123
3087.90 126
3088.02 127
3088.15 127
3088.28 124
3088.41 121
3088.53 117
3088.66 113
3088.79 109
3088.92 106
3089.04 104
3089.17 101
3089.30 97
3089.43 93
3089.55 87
3089.68 80
3089.81 72
3089.94 66
3090.06 62
3090.19 60
3090.32 59
3090.45 61
3090.57 64
3090.70 67
3090.83 70
3090.95 74
3091.08 77
3091.21 81
3091.34 85
3091.46 90
3091.59 95
3091.72 99
3091.85 104
3091.97 109
3092.10 114
3092.23 120
3092.36 126
3092.48 133
3092.61 140
3092.74 147
3092.87 155
3092.99 163
3093.12 172
3093.25 179
3093.38 183
3093.50 185
3093.63 182
3093.76 174
3093.89 165
3094.01 154
3094.14 145
3094.27 138
3094.40 136
3094.52 136
3094.65 138
3094.78 140
3094.91 140
3095.03 136
3095.16 128
3095.29 117
3095.42 103
3095.54 89
3095.67 76
3095.80 67
3095.93 62
3096.05 62
3096.18 66
3096.31 74
3096.44 84
3096.56 93
3096.69 101
3096.82 107
3096.95 111
3097.07 112
3097.20 113
3097.33 113
3097.46 115
3097.58 120
3097.71 126
3097.84 134
3097.97 142
3098.09 150
3098.22 156
3098.35 159
3098.48 157
3098.60 151
3098.73 140
3098.86 127
3098.99 111
3099.11 95
3099.24 81
3099.37 68
3099.50 59
3099.62 52
3099.75 47
3099.88 43
3100.01 38
3100.13 34
3100.26 29
3100.39 23
3100.52 19
3100.65 15
3100.77 13
3100.90 15
3101.03 19
3101.16 26
3101.28 35
3101.41 46
3101.54 57
3101.67 67
3101.79 74
3101.92 77
3102.05 76
3102.18 71
3102.30 65
3102.43 58
3102.56 53
3102.69 51
3102.82 51
3102.94 53
3103.07 57
3103.20 60
3103.33 62
3103.45 61
3103.58 58
3103.71 53
3103.84 47
3103.96 41
3104.09 36
3104.22 32
3104.35 30
3104.47 28
3104.60 28
3104.73 27
3104.86 25
3104.99 23
3105.11 21
3105.24 18
3105.37 16
3105.50 14
3105.62 12
3105.75 10
3105.88 8
3106.01 5
3106.13 2
3106.26 0
3106.39 0
3106.52 0
3106.65 0
3106.77 0
3106.90 0
3107.03 0
3107.16 9
3107.28 24
3107.41 38
3107.54 50
3107.67 58
3107.80 61
3107.92 59
3108.05 53
3108.18 44
3108.31 34
3108.43 23
3108.56 15
3108.69 8
3108.82 5
3108.95 5
3109.07 8
3109.20 13
3109.33 18
3109.46 24
3109.58 28
3109.71 30
3109.84 31
3109.97 31
3110.10 31
3110.22 31
3110.35 31
3110.48 32
3110.61 33
3110.73 34
3110.86 34
3110.99 35
3111.12 36
3111.25 37
3111.37 39
3111.50 43
3111.63 48
3111.76 54
3111.89 59
3112.01 61
3112.14 61
3112.27 57
3112.40 50
3112.52 43
3112.65 37
3112.78 33
3112.91 34
3113.04 38
3113.16 45
3113.29 52
3113.42 59
3113.55 63
3113.68 64
3113.80 60
3113.93 53
3114.06 45
3114.19 36
3114.31 29
3114.44 24
3114.57 22
3114.70 23
3114.83 25
3114.95 28
3115.08 30
3115.21 31
3115.34 30
3115.47 28
3115.59 26
3115.72 23
3115.85 22
3115.98 22
3116.11 25
3116.23 30
3116.36 38
3116.49 47
3116.62 57
3116.74 67
3116.87 76
3117.00 83
3117.13 88
3117.26 91
3117.38 94
3117.51 96
3117.64 99
3117.77 101
3117.90 103
3118.02 104
3118.15 103
3118.28 101
3118.41 97
3118.54 93
3118.66 89
3118.79 88
3118.92 90
3119.05 97
3119.18 109
3119.30 125
3119.43 143
3119.56 162
3119.69 177
3119.82 186
3119.94 188
3120.07 183
3120.20 172
3120.33 158
3120.46 142
3120.58 127
3120.71 114
3120.84 103
3120.97 95
3121.10 88
3121.22 82
3121.35 79
3121.48 78
3121.61 80
3121.74 83
3121.86 87
3121.99 92
3122.12 95
3122.25 98
3122.38 99
3122.50 98
3122.63 96
3122.76 92
3122.89 87
3123.02 80
3123.15 73
3123.27 66
3123.40 59
3123.53 54
3123.66 50
3123.79 48
3123.91 47
3124.04 48
3124.17 49
3124.30 51
3124.43 53
3124.55 56
3124.68 59
3124.81 61
3124.94 61
3125.07 61
3125.19 59
3125.32 58
3125.45 57
3125.58 58
3125.71 64
3125.84 72
3125.96 83
3126.09 96
3126.22 108
3126.35 117
3126.48 123
3126.60 126
3126.73 125
3126.86 122
3126.99 118
3127.12 114
3127.24 111
3127.37 110
3127.50 110
3127.63 111
3127.76 111
3127.89 110
3128.01 106
3128.14 101
3128.27 95
3128.40 90
3128.53 88
3128.65 89
3128.78 95
3128.91 104
3129.04 114
3129.17 123
3129.30 130
3129.42 133
3129.55 133
3129.68 131
3129.81 127
3129.94 124
3130.06 122
3130.19 122
3130.32 122
3130.45 124
3130.58 125
3130.71 126
3130.83 127
3130.96 128
3131.09 129
3131.22 129
3131.35 129
3131.48 128
3131.60 126
3131.73 122
3131.86 114
3131.99 104
3132.12 92
3132.24 79
3132.37 66
3132.50 56
3132.63 50
3132.76 48
3132.89 51
3133.01 57
3133.14 64
3133.27 72
3133.40 78
3133.53 81
3133.66 82
3133.78 81
3133.91 77
3134.04 71
3134.17 64
3134.30 58
3134.43 53
3134.55 53
3134.68 56
3134.81 63
3134.94 73
3135.07 83
3135.20 91
3135.32 96
3135.45 97
3135.58 95
3135.71 91
3135.84 87
3135.97 85
3136.09 84
3136.22 83
3136.35 81
3136.48 77
3136.61 68
3136.74 57
3136.86 43
3136.99 31
3137.12 23
3137.25 20
3137.38 24
3137.51 33
3137.63 45
3137.76 58
3137.89 69
3138.02 77
3138.15 81
3138.28 84
3138.40 85
3138.53 87
3138.66 90
3138.79 95
3138.92 99
3139.05 101
3139.17 101
3139.30 97
3139.43 90
3139.56 81
3139.69 70
3139.82 58
3139.95 47
3140.07 35
3140.20 25
3140.33 15
3140.46 8
3140.59 2
3140.72 0
3140.84 0
3140.97 3
3141.10 10
3141.23 18
3141.36 26
3141.49 33
3141.61 38
3141.74 39
3141.87 36
3142.00 30
3142.13 22
3142.26 15
3142.39 12
3142.51 13
3142.64 20
3142.77 31
3142.90 44
3143.03 55
3143.16 62
3143.28 64
3143.41 60
3143.54 53
3143.67 42
3143.80 32
3143.93 21
3144.06 11
3144.18 3
3144.31 0
3144.44 0
3144.57 0
3144.70 0
3144.83 0
3144.96 0
3145.08 0
3145.21 0
3145.34 0
3145.47 6
3145.60 17
3145.73 31
3145.86 48
3145.98 64
3146.11 79
3146.24 90
3146.37 97
3146.50 100
3146.63 101
3146.75 101
3146.88 102
3147.01 104
3147.14 108
3147.27 112
3147.40 116
3147.53 119
3147.65 121
3147.78 122
3147.91 124
3148.04 127
3148.17 132
3148.30 140
3148.43 149
3148.55 158
3148.68 166
3148.81 172
3148.94 175
3149.07 176
3149.20 175
3149.33 174
3149.46 175
3149.58 178
3149.71 183
3149.84 188
3149.97 193
3150.10 195
3150.23 193
3150.36 188
3150.48 181
3150.61 172
3150.74 163
3150.87 156
3151.00 150
3151.13 147
3151.26 146
3151.38 146
3151.51 147
3151.64 148
3151.77 149
3151.90 151
3152.03 152
3152.16 152
3152.29 150
3152.41 146
3152.54 139
3152.67 132
3152.80 124
3152.93 117
3153.06 112
3153.19 109
3153.31 108
3153.44 108
3153.57 107
3153.70 104
3153.83 99
3153.96 91
3154.09 81
3154.22 71
3154.34 62
3154.47 54
3154.60 50
3154.73 50
3154.86 52
3154.99 57
3155.12 64
3155.25 72
3155.37 78
3155.50 82
3155.63 83
3155.76 81
3155.89 76
3156.02 70
3156.15 64
3156.28 59
3156.40 57
3156.53 59
3156.66 64
3156.79 72
3156.92 82
3157.05 90
3157.18 96
3157.31 100
3157.43 102
3157.56 102
3157.69 101
3157.82 101
3157.95 101
3158.08 101
3158.21 98
3158.34 91
3158.46 81
3158.59 68
3158.72 55
3158.85 43
3158.98 36
3159.11 34
3159.24 40
3159.37 50
3159.49 64
3159.62 80
3159.75 94
3159.88 107
3160.01 117
3160.14 124
3160.27 129
3160.40 133
3160.53 134
3160.65 135
3160.78 133
3160.91 129
3161.04 122
3161.17 114
3161.30 104
3161.43 95
3161.56 87
3161.69 82
3161.81 78
3161.94 76
3162.07 73
3162.20 69
3162.33 63
3162.46 55
3162.59 46
3162.72 38
3162.85 31
3162.97 26
3163.10 25
3163.23 27
3163.36 30
3163.49 34
3163.62 37
3163.75 39
3163.88 39
3164.01 37
3164.13 32
3164.26 27
3164.39 20
3164.52 12
3164.65 3
3164.78 0
3164.91 0
3165.04 0
3165.17 0
3165.29 0
3165.42 0
3165.55 0
3165.68 0
3165.81 6
3165.94 14
3166.07 21
3166.20 27
3166.33 32
3166.45 36
3166.58 38
3166.71 39
3166.84 39
3166.97 38
3167.10 39
3167.23 42
3167.36 49
3167.49 59
3167.62 73
3167.74 89
3167.87 106
3168.00 122
3168.13 136
3168.26 148
3168.39 158
3168.52 167
3168.65 173
3168.78 178
3168.91 181
3169.03 182
3169.16 182
3169.29 181
3169.42 179
3169.55 179
3169.68 178
3169.81 177
3169.94 174
3170.07 170
3170.20 163
3170.32 156
3170.45 148
3170.58 144
3170.71 143
3170.84 148
3170.97 157
3171.10 169
3171.23 183
3171.36 195
3171.49 204
3171.62 209
3171.74 209
3171.87 206
3172.00 202
3172.13 198
3172.26 198
3172.39 200
3172.52 204
3172.65 210
3172.78 215
3172.91 217
3173.04 215
3173.16 209
3173.29 201
3173.42 189
3173.55 177
3173.68 165
3173.81 153
3173.94 143
3174.07 133
3174.20 126
3174.33 120
3174.46 116
3174.58 114
3174.71 114
3174.84 115
3174.97 117
3175.10 118
3175.23 120
3175.36 121
3175.49 122
3175.62 124
3175.75 126
3175.88 129
3176.01 131
3176.13 132
3176.26 131
3176.39 129
3176.52 127
3176.65 124
3176.78 123
3176.91 124
3177.04 126
3177.17 130
3177.30 134
3177.43 139
3177.56 144
3177.68 149
3177.81 153
3177.94 156
3178.07 157
3178.20 155
3178.33 150
3178.46 141
3178.59 129
3178.72 116
3178.85 102
3178.98 90
3179.11 80
3179.23 71
3179.36 64
3179.49 56
3179.62 47
3179.75 35
3179.88 20
3180.01 4
3180.14 0
3180.27 0
3180.40 0
3180.53 0
3180.66 0
3180.79 0
3180.91 0
3181.04 0
3181.17 11
3181.30 28
3181.43 45
3181.56 62
3181.69 78
3181.82 92
3181.95 103
3182.08 109
3182.21 111
3182.34 107
3182.47 98
3182.60 87
3182.72 74
3182.85 62
3182.98 53
3183.11 48
3183.24 48
3183.37 52
3183.50 59
3183.63 67
3183.76 73
3183.89 78
3184.02 78
3184.15 76
3184.28 70
3184.41 61
3184.53 52
3184.66 44
3184.79 38
3184.92 36
3185.05 38
3185.18 45
3185.31 55
3185.44 66
3185.57 77
3185.70 85
3185.83 90
3185.96 92
3186.09 93
3186.22 92
3186.35 93
3186.48 97
3186.60 104
3186.73 114
3186.86 125
3186.99 136
3187.12 145
3187.25 151
3187.38 153
3187.51 150
3187.64 144
3187.77 134
3187.90 122
3188.03 109
3188.16 95
3188.29 83
3188.42 73
3188.55 67
3188.67 66
3188.80 70
3188.93 77
3189.06 88
3189.19 99
3189.32 110
3189.45 118
3189.58 122
3189.71 121
3189.84 116
3189.97 108
3190.10 98
3190.23 89
3190.36 82
3190.49 78
3190.62 78
3190.75 82
3190.88 89
3191.00 99
3191.13 110
3191.26 122
3191.39 134
3191.52 144
3191.65 154
3191.78 164
3191.91 174
3192.04 185
3192.17 196
3192.30 207
3192.43 216
3192.56 222
3192.69 224
3192.82 222
3192.95 216
3193.08 208
3193.21 199
3193.34 189
3193.46 180
3193.59 172
3193.72 164
3193.85 155
3193.98 146
3194.11 136
3194.24 126
3194.37 116
3194.50 107
3194.63 101
3194.76 97
3194.89 96
3195.02 98
3195.15 101
3195.28 106
3195.41 110
3195.54 113
3195.67 116
3195.80 118
3195.93 120
3196.06 121
3196.19 122
3196.31 123
3196.44 122
3196.57 119
3196.70 115
3196.83 111
3196.96 107
3197.09 105
3197.22 105
3197.35 106
3197.48 108
3197.61 110
3197.74 110
3197.87 106
3198.00 100
3198.13 92
3198.26 84
3198.39 77
3198.52 73
3198.65 74
3198.78 79
3198.91 86
3199.04 94
3199.17 102
3199.30 106
3199.42 106
3199.55 102
3199.68 95
3199.81 87
3199.94 79
3200.07 74
3200.20 70
3200.33 68
3200.46 67
3200.59 64
3200.72 59
3200.85 52
3200.98 43
3201.11 33
3201.24 24
3201.37 17
3201.50 14
3201.63 15
3201.76 20
3201.89 28
3202.02 37
3202.15 45
3202.28 51
3202.41 52
3202.54 48
3202.67 41
3202.80 32
3202.93 23
3203.06 17
3203.19 14
3203.32 15
3203.44 19
3203.57 25
3203.70 31
3203.83 36
3203.96 38
3204.09 38
3204.22 36
3204.35 33
3204.48 29
3204.61 25
3204.74 21
3204.87 17
3205.00 13
3205.13 9
3205.26 4
3205.39 0
3205.52 0
3205.65 0
3205.78 0
3205.91 0
3206.04 0
3206.17 0
3206.30 0
3206.43 0
3206.56 3
3206.69 9
3206.82 14
3206.95 21
3207.08 29
3207.21 38
3207.34 48
3207.47 59
3207.60 71
3207.73 83
3207.86 95
3207.99 106
3208.12 114
3208.25 120
3208.38 124
3208.51 126
3208.64 127
3208.77 128
3208.89 130
3209.02 132
3209.15 134
3209.28 137
3209.41 139
3209.54 140
3209.67 141
3209.80 141
3209.93 142
3210.06 144
3210.19 148
3210.32 154
3210.45 161
3210.58 169
3210.71 176
3210.84 182
3210.97 186
3211.10 186
3211.23 184
3211.36 180
3211.49 176
3211.62 172
3211.75 171
3211.88 170
3212.01 170
3212.14 169
3212.27 165
3212.40 157
3212.53 146
3212.66 131
3212.79 115
3212.92 99
3213.05 85
3213.18 72
3213.31 61
3213.44 51
3213.57 43
3213.70 36
3213.83 30
3213.96 25
3214.09 23
3214.22 22
3214.35 23
3214.48 26
3214.61 29
3214.74 34
3214.87 40
3215.00 48
3215.13 58
3215.26 70
3215.39 84
3215.52 98
3215.65 111
3215.78 122
3215.91 130
3216.04 133
3216.17 131
3216.30 125
3216.43 115
3216.56 103
3216.69 89
3216.82 76
3216.95 64
3217.08 53
3217.21 44
3217.34 37
3217.47 32
3217.60 29
3217.73 27
3217.86 28
3217.99 32
3218.12 39
3218.25 48
3218.38 61
3218.51 74
3218.64 86
3218.77 96
3218.90 103
3219.03 107
3219.16 108
3219.29 106
3219.42 104
3219.55 102
3219.68 100
3219.81 98
3219.94 97
3220.07 95
3220.20 92
3220.33 88
3220.46 84
3220.59 79
3220.72 74
3220.85 70
3220.98 68
3221.11 68
3221.24 72
3221.37 78
3221.50 86
3221.63 94
3221.76 99
3221.89 101
3222.02 97
3222.15 90
3222.28 79
3222.41 68
3222.54 59
3222.67 52
3222.80 49
3222.93 48
3223.06 50
3223.19 53
3223.32 57
3223.45 61
3223.58 64
3223.71 65
3223.84 65
3223.97 64
3224.10 61
3224.23 58
3224.36 55
3224.49 54
3224.62 54
3224.75 57
3224.88 60
3225.01 63
3225.14 64
3225.27 64
3225.40 62
3225.53 59
3225.66 56
3225.79 56
3225.92 59
3226.05 64
3226.18 70
3226.31 76
3226.44 81
3226.58 82
3226.71 79
3226.84 74
3226.97 67
3227.10 60
3227.23 55
3227.36 52
3227.49 53
3227.62 57
3227.75 64
3227.88 72
3228.01 80
3228.14 88
3228.27 93
3228.40 95
3228.53 93
3228.66 88
3228.79 81
3228.92 73
3229.05 65
3229.18 58
3229.31 53
3229.44 49
3229.57 45
3229.70 39
3229.83 32
3229.96 23
3230.09 12
3230.22 0
3230.35 0
3230.48 0
3230.61 0
3230.74 0
3230.87 0
3231.00 0
3231.13 3
3231.26 10
3231.39 13
3231.52 14
3231.65 13
3231.78 12
3231.91 11
3232.05 12
3232.18 15
3232.31 21
3232.44 28
3232.57 37
3232.70 47
3232.83 55
3232.96 62
3233.09 65
3233.22 64
3233.35 59
3233.48 51
3233.61 39
3233.74 25
3233.87 13
3234.00 3
3234.13 0
3234.26 0
3234.39 0
3234.52 1
3234.65 9
3234.78 17
3234.91 25
3235.04 34
3235.17 42
3235.30 50
3235.43 58
3235.56 66
3235.69 74
3235.82 81
3235.95 85
3236.09 87
3236.22 86
3236.35 82
3236.48 75
3236.61 67
3236.74 58
3236.87 49
3237.00 41
3237.13 35
3237.26 32
3237.39 31
3237.52 32
3237.65 33
3237.78 34
3237.91 33
3238.04 29
3238.17 22
3238.30 14
3238.43 6
3238.56 0
3238.69 0
3238.82 0
3238.95 0
3239.08 0
3239.22 0
3239.35 0
3239.48 0
3239.61 0
3239.74 2
3239.87 7
3240.00 13
3240.13 22
3240.26 32
3240.39 44
3240.52 56
3240.65 67
3240.78 76
3240.91 84
3241.04 89
3241.17 93
3241.30 96
3241.43 98
3241.56 101
3241.69 103
3241.82 103
3241.95 101
3242.09 97
3242.22 90
3242.35 82
3242.48 75
3242.61 69
3242.74 66
3242.87 66
3243.00 69
3243.13 73
3243.26 79
3243.39 86
3243.52 93
3243.65 100
3243.78 109
3243.91 119
3244.04 129
3244.17 139
3244.30 146
3244.43 150
3244.57 150
3244.70 147
3244.83 141
3244.96 134
3245.09 129
3245.22 126
3245.35 125
3245.48 127
3245.61 128
3245.74 130
3245.87 132
3246.00 134
3246.13 137
3246.26 142
3246.39 150
3246.52 161
3246.65 172
3246.78 182
3246.92 190
3247.05 194
3247.18 192
3247.31 185
3247.44 174
3247.57 160
3247.70 144
3247.83 129
3247.96 115
3248.09 103
3248.22 94
3248.35 86
3248.48 79
3248.61 73
3248.74 65
3248.87 56
3249.01 45
3249.14 33
3249.27 19
3249.40 6
3249.53 0
3249.66 0
3249.79 0
3249.92 0
3250.05 0
3250.18 0
3250.31 0
3250.44 0
3250.57 5
3250.70 13
3250.83 21
3250.96 27
3251.10 33
3251.23 38
3251.36 43
3251.49 47
3251.62 52
3251.75 57
3251.88 62
3252.01 67
3252.14 71
3252.27 76
3252.40 81
3252.53 87
3252.66 92
3252.79 97
3252.93 101
3253.06 103
3253.19 103
3253.32 103
3253.45 102
3253.58 102
3253.71 103
3253.84 105
3253.97 108
3254.10 111
3254.23 112
3254.36 111
3254.49 107
3254.62 101
3254.76 95
3254.89 90
3255.02 87
3255.15 87
3255.28 90
3255.41 95
3255.54 100
3255.67 102
3255.80 102
3255.93 98
3256.06 91
3256.19 83
3256.32 76
3256.46 71
3256.59 69
3256.72 71
3256.85 75
3256.98 80
3257.11 86
3257.24 93
3257.37 99
3257.50 105
3257.63 112
3257.76 119
3257.89 125
3258.03 131
3258.16 135
3258.29 135
3258.42 132
3258.55 125
3258.68 115
3258.81 103
3258.94 90
3259.07 79
3259.20 70
3259.33 65
3259.46 63
3259.59 66
3259.73 71
3259.86 79
3259.99 88
3260.12 98
3260.25 108
3260.38 117
3260.51 124
3260.64 131
3260.77 135
3260.90 139
3261.03 141
3261.17 142
3261.30 142
3261.43 142
3261.56 142
3261.69 140
3261.82 139
3261.95 137
3262.08 136
3262.21 135
3262.34 134
3262.47 135
3262.61 136
3262.74 136
3262.87 136
3263.00 134
3263.13 131
3263.26 125
3263.39 117
3263.52 107
3263.65 96
3263.78 85
3263.91 75
3264.05 66
3264.18 58
3264.31 52
3264.44 49
3264.57 47
3264.70 47
3264.83 49
3264.96 51
3265.09 53
3265.22 53
3265.35 51
3265.49 48
3265.62 45
3265.75 41
3265.88 39
3266.01 38
3266.14 37
3266.27 36
3266.40 33
3266.53 27
3266.66 17
3266.80 4
3266.93 0
3267.06 0
3267.19 0
3267.32 0
3267.45 0
3267.58 0
3267.71 0
3267.84 3
3267.97 18
3268.11 32
3268.24 42
3268.37 48
3268.50 48
3268.63 44
3268.76 36
3268.89 27
3269.02 17
3269.15 9
3269.28 3
3269.42 1
3269.55 2
3269.68 5
3269.81 9
3269.94 15
3270.07 21
3270.20 28
3270.33 37
3270.46 47
3270.60 57
3270.73 67
3270.86 76
3270.99 82
3271.12 84
3271.25 83
3271.38 78
3271.51 70
3271.64 59
3271.78 46
3271.91 33
3272.04 19
3272.17 7
3272.30 0
3272.43 0
3272.56 0
3272.69 0
3272.82 2
3272.96 11
3273.09 22
3273.22 34
3273.35 46
3273.48 60
3273.61 74
3273.74 88
3273.87 101
3274.00 113
3274.14 121
3274.27 124
3274.40 121
3274.53 114
3274.66 104
3274.79 93
3274.92 83
3275.05 75
3275.18 71
3275.32 69
3275.45 69
3275.58 71
3275.71 73
3275.84 75
3275.97 77
3276.10 79
3276.23 80
3276.36 82
3276.50 84
3276.63 87
3276.76 92
3276.89 99
3277.02 107
3277.15 118
3277.28 130
3277.41 143
3277.55 155
3277.68 166
3277.81 175
3277.94 182
3278.07 188
3278.20 193
3278.33 198
3278.46 203
3278.60 208
3278.73 212
3278.86 214
3278.99 214
3279.12 209
3279.25 200
3279.38 188
3279.51 173
3279.65 159
3279.78 147
3279.91 140
3280.04 138
3280.17 141
3280.30 148
3280.43 156
3280.56 164
3280.70 169
3280.83 172
3280.96 171
3281.09 169
3281.22 166
3281.35 162
3281.48 161
3281.61 161
3281.75 164
3281.88 168
3282.01 175
3282.14 183
3282.27 192
3282.40 203
3282.53 215
3282.66 227
3282.80 240
3282.93 253
3283.06 264
3283.19 273
3283.32 280
3283.45 284
3283.58 286
3283.72 287
3283.85 287
3283.98 289
3284.11 291
3284.24 296
3284.37 303
3284.50 311
3284.63 321
3284.77 331
3284.90 342
3285.03 351
3285.16 359
3285.29 363
3285.42 363
3285.55 359
3285.69 352
3285.82 340
3285.95 325
3286.08 306
3286.21 284
3286.34 259
3286.47 233
3286.61 205
3286.74 179
3286.87 155
3287.00 135
3287.13 120
3287.26 109
3287.39 104
3287.52 104
3287.66 106
3287.79 111
3287.92 116
3288.05 123
3288.18 130
3288.31 138
3288.44 146
3288.58 155
3288.71 164
3288.84 173
3288.97 181
3289.10 188
3289.23 193
3289.36 198
3289.50 201
3289.63 204
3289.76 206
3289.89 206
3290.02 203
3290.15 196
3290.29 185
3290.42 169
3290.55 151
3290.68 131
3290.81 113
3290.94 97
3291.07 87
3291.21 84
3291.34 87
3291.47 95
3291.60 106
3291.73 118
3291.86 128
3291.99 134
3292.13 135
3292.26 132
3292.39 124
3292.52 115
3292.65 105
3292.78 96
3292.91 89
3293.05 83
3293.18 79
3293.31 75
3293.44 71
3293.57 67
3293.70 63
3293.84 61
3293.97 59
3294.10 59
3294.23 60
3294.36 63
3294.49 66
3294.62 68
3294.76 71
3294.89 72
3295.02 72
3295.15 72
3295.28 70
3295.41 69
3295.55 68
3295.68 67
3295.81 67
3295.94 67
3296.07 68
3296.20 68
3296.34 67
3296.47 66
3296.60 66
3296.73 66
3296.86 68
3296.99 71
3297.12 74
3297.26 77
3297.39 79
3297.52 79
3297.65 77
3297.78 72
3297.91 66
3298.05 59
3298.18 54
3298.31 49
3298.44 46
3298.57 44
3298.70 43
3298.84 41
3298.97 39
3299.10 35
3299.23 32
3299.36 28
3299.49 26
3299.63 27
3299.76 31
3299.89 39
3300.02 49
3300.15 61
3300.28 72
3300.42 82
3300.55 90
3300.68 96
3300.81 101
3300.94 105
3301.07 109
3301.21 114
3301.34 120
3301.47 127
3301.60 134
3301.73 140
3301.86 147
3302.00 153
3302.13 159
3302.26 165
3302.39 171
3302.52 175
3302.65 178
3302.79 179
3302.92 180
3303.05 180
3303.18 181
3303.31 184
3303.44 189
3303.58 194
3303.71 198
3303.84 199
3303.97 196
3304.10 190
3304.23 180
3304.37 170
3304.50 160
3304.63 152
3304.76 147
3304.89 145
3305.03 144
3305.16 142
3305.29 140
3305.42 137
3305.55 134
3305.68 132
3305.82 132
3305.95 134
3306.08 136
3306.21 138
3306.34 138
3306.47 136
3306.61 132
3306.74 126
3306.87 120
3307.00 115
3307.13 112
3307.27 111
3307.40 114
3307.53 118
3307.66 123
3307.79 127
3307.92 129
3308.06 129
3308.19 126
3308.32 121
3308.45 114
3308.58 105
3308.72 96
3308.85 88
3308.98 82
3309.11 77
3309.24 76
3309.37 76
3309.51 80
3309.64 85
3309.77 91
3309.90 96
3310.03 99
3310.17 98
3310.30 92
3310.43 83
3310.56 71
3310.69 57
3310.83 44
3310.96 32
3311.09 23
3311.22 16
3311.35 10
3311.48 6
3311.62 2
3311.75 0
3311.88 0
3312.01 0
3312.14 0
3312.28 5
3312.41 12
3312.54 20
3312.67 29
3312.80 38
3312.94 45
3313.07 52
3313.20 57
3313.33 62
3313.46 65
3313.60 67
3313.73 69
3313.86 68
3313.99 65
3314.12 60
3314.25 52
3314.39 43
3314.52 34
3314.65 24
3314.78 15
3314.91 7
3315.05 0
3315.18 0
3315.31 0
3315.44 0
3315.57 0
3315.71 0
3315.84 0
3315.97 0
3316.10 0
3316.23 4
3316.37 13
3316.50 23
3316.63 33
3316.76 44
3316.89 55
3317.03 66
3317.16 75
3317.29 81
3317.42 85
3317.55 84
3317.69 79
3317.82 71
3317.95 60
3318.08 48
3318.21 37
3318.35 26
3318.48 19
3318.61 14
3318.74 12
3318.87 11
3319.01 11
3319.14 12
3319.27 12
3319.40 13
3319.53 14
3319.67 17
3319.80 22
3319.93 30
3320.06 41
3320.19 53
3320.33 66
3320.46 77
3320.59 85
3320.72 90
3320.86 92
3320.99 90
3321.12 87
3321.25 85
3321.38 84
3321.52 84
3321.65 86
3321.78 88
3321.91 89
3322.04 88
3322.18 86
3322.31 83
3322.44 82
3322.57 82
3322.70 87
3322.84 94
3322.97 104
3323.10 115
3323.23 127
3323.37 138
3323.50 147
3323.63 155
3323.76 160
3323.89 163
3324.03 163
3324.16 160
3324.29 153
3324.42 144
3324.55 134
3324.69 123
3324.82 113
3324.95 105
3325.08 98
3325.22 94
3325.35 91
3325.48 89
3325.61 88
3325.74 87
3325.88 86
3326.01 86
3326.14 85
3326.27 84
3326.40 81
3326.54 76
3326.67 70
3326.80 62
3326.93 53
3327.07 44
3327.20 37
3327.33 33
3327.46 32
3327.59 35
3327.73 43
3327.86 54
3327.99 67
3328.12 80
3328.26 92
3328.39 100
3328.52 103
3328.65 100
3328.78 93
3328.92 82
3329.05 70
3329.18 60
3329.31 52
3329.45 50
3329.58 50
3329.71 54
3329.84 58
3329.97 61
3330.11 62
3330.24 61
3330.37 58
3330.50 53
3330.64 48
3330.77 44
3330.90 41
3331.03 40
3331.16 41
3331.30 43
3331.43 45
3331.56 49
3331.69 52
3331.83 56
3331.96 60
3332.09 64
3332.22 69
3332.36 76
3332.49 83
3332.62 91
3332.75 99
3332.88 107
3333.02 113
3333.15 116
3333.28 118
3333.41 118
3333.55 118
3333.68 119
3333.81 120
3333.94 121
3334.08 122
3334.21 121
3334.34 116
3334.47 107
3334.61 94
3334.74 79
3334.87 62
3335.00 46
3335.13 33
3335.27 22
3335.40 16
3335.53 12
3335.66 11
3335.80 12
3335.93 14
3336.06 18
3336.19 25
3336.33 34
3336.46 45
3336.59 59
3336.72 74
3336.86 91
3336.99 107
3337.12 122
3337.25 136
3337.38 148
3337.52 158
3337.65 165
3337.78 169
3337.91 169
3338.05 166
3338.18 160
3338.31 152
3338.44 142
3338.58 131
3338.71 122
3338.84 113
3338.97 107
3339.11 102
3339.24 99
3339.37 96
3339.50 92
3339.64 86
3339.77 78
3339.90 68
3340.03 57
3340.17 47
3340.30 39
3340.43 35
3340.56 34
3340.70 35
3340.83 38
3340.96 40
3341.09 40
3341.23 38
3341.36 36
3341.49 33
3341.62 33
3341.76 37
3341.89 44
3342.02 55
3342.15 67
3342.29 78
3342.42 87
3342.55 94
3342.68 98
3342.82 101
3342.95 103
3343.08 105
3343.21 108
3343.35 110
3343.48 110
3343.61 108
3343.74 103
3343.88 96
3344.01 87
3344.14 76
3344.27 63
3344.41 50
3344.54 37
3344.67 24
3344.80 13
3344.94 4
3345.07 0
3345.20 0
3345.33 0
3345.47 0
3345.60 0
3345.73 0
3345.86 0
3346.00 1
3346.13 0
3346.26 0
3346.39 0
3346.53 2
3346.66 6
3346.79 13
3346.92 20
3347.06 27
3347.19 32
3347.32 34
3347.46 33
3347.59 30
3347.72 25
3347.85 21
3347.99 18
3348.12 17
3348.25 19
3348.38 23
3348.52 29
3348.65 35
3348.78 42
3348.91 50
3349.05 57
3349.18 65
3349.31 72
3349.44 80
3349.58 87
3349.71 95
3349.84 103
3349.97 110
3350.11 116
3350.24 121
3350.37 123
3350.51 121
3350.64 117
3350.77 110
3350.90 101
3351.04 91
3351.17 82
3351.30 73
3351.43 66
3351.57 60
3351.70 55
3351.83 54
3351.97 54
3352.10 55
3352.23 58
3352.36 59
3352.50 59
3352.63 57
3352.76 51
3352.89 44
3353.03 34
3353.16 25
3353.29 16
3353.42 10
3353.56 7
3353.69 8
3353.82 11
3353.96 18
3354.09 27
3354.22 38
3354.35 50
3354.49 62
3354.62 72
3354.75 81
3354.88 86
3355.02 87
3355.15 84
3355.28 77
3355.42 67
3355.55 56
3355.68 44
3355.81 32
3355.95 23
3356.08 16
3356.21 13
3356.35 13
3356.48 16
3356.61 20
3356.74 25
3356.88 29
3357.01 33
3357.14 34
3357.27 35
3357.41 35
3357.54 36
3357.67 38
3357.81 40
3357.94 43
3358.07 46
3358.20 50
3358.34 53
3358.47 58
3358.60 63
3358.74 69
3358.87 75
3359.00 81
3359.13 85
3359.27 87
3359.40 88
3359.53 89
3359.67 91
3359.80 95
3359.93 100
3360.06 107
3360.20 113
3360.33 117
3360.46 117
3360.60 112
3360.73 102
3360.86 89
3360.99 75
3361.13 62
3361.26 51
3361.39 46
3361.53 45
3361.66 49
3361.79 57
3361.92 67
3362.06 78
3362.19 87
3362.32 92
3362.46 94
3362.59 91
3362.72 84
3362.85 73
3362.99 59
3363.12 43
3363.25 27
3363.39 12
3363.52 0
3363.65 0
3363.79 0
3363.92 0
3364.05 0
3364.18 0
3364.32 0
3364.45 0
3364.58 0
3364.72 7
3364.85 16
3364.98 25
3365.11 33
3365.25 39
3365.38 42
3365.51 43
3365.65 41
3365.78 37
3365.91 33
3366.05 29
3366.18 25
3366.31 23
3366.44 21
3366.58 21
3366.71 22
3366.84 23
3366.98 26
3367.11 30
3367.24 37
3367.38 46
3367.51 56
3367.64 68
3367.77 80
3367.91 91
3368.04 100
3368.17 106
3368.31 109
3368.44 109
3368.57 105
3368.71 99
3368.84 90
3368.97 80
3369.10 69
3369.24 58
3369.37 47
3369.50 38
3369.64 30
3369.77 24
3369.90 22
3370.04 23
3370.17 30
3370.30 41
3370.43 56
3370.57 74
3370.70 91
3370.83 106
3370.97 116
3371.10 122
3371.23 123
3371.37 121
3371.50 117
3371.63 114
3371.77 112
3371.90 111
3372.03 112
3372.16 112
3372.30 113
3372.43 112
3372.56 111
3372.70 109
3372.83 109
3372.96 109
3373.10 110
3373.23 113
3373.36 117
3373.50 121
3373.63 126
3373.76 130
3373.90 133
3374.03 135
3374.16 137
3374.29 138
3374.43 139
3374.56 141
3374.69 144
3374.83 148
3374.96 153
3375.09 157
3375.23 161
3375.36 162
3375.49 161
3375.63 159
3375.76 155
3375.89 151
3376.03 147
3376.16 142
3376.29 137
3376.42 131
3376.56 124
3376.69 118
3376.82 111
3376.96 106
3377.09 103
3377.22 101
3377.36 100
3377.49 98
3377.62 96
3377.76 93
3377.89 88
3378.02 85
3378.16 82
3378.29 83
3378.42 87
3378.56 94
3378.69 105
3378.82 117
3378.96 129
3379.09 139
3379.22 148
3379.36 154
3379.49 157
3379.62 158
3379.76 157
3379.89 155
3380.02 154
3380.15 153
3380.29 152
3380.42 152
3380.55 153
3380.69 154
3380.82 156
3380.95 158
3381.09 161
3381.22 166
3381.35 173
3381.49 182
3381.62 192
3381.75 201
3381.89 208
3382.02 210
3382.15 207
3382.29 196
3382.42 179
3382.55 157
3382.69 132
3382.82 108
3382.95 85
3383.09 68
3383.22 55
3383.35 49
3383.49 48
3383.62 51
3383.75 58
3383.89 65
3384.02 73
3384.15 79
3384.29 84
3384.42 87
3384.55 88
3384.69 90
3384.82 92
3384.95 96
3385.09 101
3385.22 107
3385.35 115
3385.49 124
3385.62 134
3385.75 145
3385.89 155
3386.02 164
3386.15 171
3386.29 176
3386.42 179
3386.55 178
3386.69 174
3386.82 168
3386.95 161
3387.09 154
3387.22 148
3387.35 144
3387.49 142
3387.62 145
3387.75 151
3387.89 161
3388.02 174
3388.15 188
3388.29 202
3388.42 214
3388.55 223
3388.69 227
3388.82 228
3388.96 225
3389.09 220
3389.22 214
3389.36 208
3389.49 203
3389.62 199
3389.76 196
3389.89 193
3390.02 191
3390.16 187
3390.29 183
3390.42 179
3390.56 175
3390.69 172
3390.82 171
3390.96 173
3391.09 176
3391.22 180
3391.36 185
3391.49 189
3391.62 192
3391.76 194
3391.89 194
3392.02 194
3392.16 194
3392.29 194
3392.43 194
3392.56 196
3392.69 198
3392.83 201
3392.96 204
3393.09 207
3393.23 209
3393.36 211
3393.49 212
3393.63 212
3393.76 210
3393.89 207
3394.03 204
3394.16 200
3394.29 196
3394.43 192
3394.56 188
3394.69 184
3394.83 181
3394.96 178
3395.10 176
3395.23 175
3395.36 174
3395.50 174
3395.63 175
3395.76 175
3395.90 174
3396.03 172
3396.16 169
3396.30 165
3396.43 160
3396.56 156
3396.70 153
3396.83 152
3396.97 151
3397.10 151
3397.23 153
3397.37 156
3397.50 160
3397.63 167
3397.77 175
3397.90 186
3398.03 197
3398.17 208
3398.30 218
3398.43 227
3398.57 232
3398.70 236
3398.84 239
3398.97 241
3399.10 242
3399.24 244
3399.37 247
3399.50 249
3399.64 250
3399.77 251
3399.90 250
3400.04 247
3400.17 244
3400.31 241
3400.44 239
3400.57 238
3400.71 239
3400.84 242
3400.97 245
3401.11 249
3401.24 255
3401.37 262
3401.51 272
3401.64 285
3401.78 301
3401.91 320
3402.04 340
3402.18 361
3402.31 380
3402.44 397
3402.58 413
3402.71 426
3402.85 438
3402.98 448
3403.11 458
3403.25 468
3403.38 479
3403.51 492
3403.65 506
3403.78 523
3403.92 541
3404.05 561
3404.18 579
3404.32 596
3404.45 610
3404.58 621
3404.72 630
3404.85 637
3404.98 644
3405.12 650
3405.25 655
3405.39 659
3405.52 661
3405.65 660
3405.79 656
3405.92 650
3406.05 640
3406.19 629
3406.32 615
3406.46 601
3406.59 587
3406.72 573
3406.86 562
3406.99 554
3407.13 548
3407.26 544
3407.39 540
3407.53 535
3407.66 528
3407.79 517
3407.93 502
3408.06 485
3408.20 468
3408.33 450
3408.46 433
3408.60 418
3408.73 403
3408.86 387
3409.00 371
3409.13 352
3409.27 332
3409.40 311
3409.53 289
3409.67 267
3409.80 245
3409.94 225
3410.07 206
3410.20 189
3410.34 172
3410.47 157
3410.60 143
3410.74 131
3410.87 120
3411.01 111
3411.14 105
3411.27 101
3411.41 102
3411.54 105
3411.68 112
3411.81 122
3411.94 134
3412.08 146
3412.21 159
3412.34 170
3412.48 178
3412.61 185
3412.75 189
3412.88 190
3413.01 189
3413.15 185
3413.28 181
3413.42 176
3413.55 171
3413.68 168
3413.82 166
3413.95 165
3414.09 163
3414.22 159
3414.35 153
3414.49 144
3414.62 134
3414.75 124
3414.89 116
3415.02 111
3415.16 110
3415.29 112
3415.42 116
3415.56 121
3415.69 126
3415.83 130
3415.96 133
3416.09 135
3416.23 135
3416.36 135
3416.50 135
3416.63 134
3416.76 132
3416.90 131
3417.03 128
3417.17 125
3417.30 122
3417.43 121
3417.57 121
3417.70 123
3417.84 128
3417.97 134
3418.10 141
3418.24 149
3418.37 154
3418.51 157
3418.64 158
3418.77 156
3418.91 153
3419.04 147
3419.18 141
3419.31 134
3419.44 127
3419.58 122
3419.71 118
3419.85 115
3419.98 115
3420.11 116
3420.25 119
3420.38 123
3420.52 125
3420.65 127
3420.78 127
3420.92 124
3421.05 118
3421.19 110
3421.32 99
3421.45 87
3421.59 74
3421.72 61
3421.86 49
3421.99 40
3422.13 34
3422.26 32
3422.39 34
3422.53 40
3422.66 48
3422.80 59
3422.93 70
3423.06 80
3423.20 89
3423.33 95
3423.47 97
3423.60 95
3423.73 87
3423.87 74
3424.00 57
3424.14 37
3424.27 17
3424.40 0
3424.54 0
3424.67 0
3424.81 0
3424.94 0
3425.08 0
3425.21 0
3425.34 0
3425.48 3
3425.61 13
3425.75 23
3425.88 31
3426.01 38
3426.15 43
3426.28 46
3426.42 48
3426.55 51
3426.69 56
3426.82 64
3426.95 75
3427.09 89
3427.22 105
3427.36 122
3427.49 138
3427.62 151
3427.76 160
3427.89 165
3428.03 167
3428.16 166
3428.30 165
3428.43 165
3428.56 168
3428.70 173
3428.83 181
3428.97 189
3429.10 196
3429.23 200
3429.37 200
3429.50 195
3429.64 189
3429.77 181
3429.91 174
3430.04 169
3430.17 165
3430.31 164
3430.44 164
3430.58 164
3430.71 165
3430.85 167
3430.98 171
3431.11 177
3431.25 184
3431.38 193
3431.52 200
3431.65 207
3431.79 211
3431.92 213
3432.05 213
3432.19 212
3432.32 213
3432.46 214
3432.59 218
3432.73 222
3432.86 228
3432.99 235
3433.13 241
3433.26 247
3433.40 252
3433.53 257
3433.67 262
3433.80 266
3433.93 271
3434.07 276
3434.20 280
3434.34 284
3434.47 286
3434.61 286
3434.74 283
3434.87 279
3435.01 273
3435.14 265
3435.28 256
3435.41 248
3435.55 242
3435.68 238
3435.81 236
3435.95 238
3436.08 242
3436.22 246
3436.35 252
3436.49 256
3436.62 260
3436.76 262
3436.89 261
3437.02 257
3437.16 248
3437.29 236
3437.43 220
3437.56 203
3437.70 186
3437.83 171
3437.96 161
3438.10 155
3438.23 153
3438.37 153
3438.50 154
3438.64 155
3438.77 153
3438.91 150
3439.04 146
3439.17 141
3439.31 136
3439.44 132
3439.58 130
3439.71 130
3439.85 131
3439.98 134
3440.12 138
3440.25 141
3440.38 143
3440.52 142
3440.65 138
3440.79 131
3440.92 122
3441.06 111
3441.19 101
3441.33 94
3441.46 89
3441.59 87
3441.73 89
3441.86 93
3442.00 98
3442.13 105
3442.27 112
3442.40 120
3442.54 127
3442.67 134
3442.80 140
3442.94 145
3443.07 149
3443.21 152
3443.34 153
3443.48 154
3443.61 155
3443.75 157
3443.88 158
3444.01 160
3444.15 162
3444.28 162
3444.42 160
3444.55 154
3444.69 146
3444.82 135
3444.96 122
3445.09 107
3445.23 92
3445.36 77
3445.49 62
3445.63 49
3445.76 36
3445.90 25
3446.03 15
3446.17 7
3446.30 0
3446.44 0
3446.57 0
3446.71 0
3446.84 0
3446.97 0
3447.11 0
3447.24 0
3447.38 0
3447.51 4
3447.65 11
3447.78 19
3447.92 27
3448.05 35
3448.19 42
3448.32 47
3448.45 50
3448.59 51
3448.72 48
3448.86 42
3448.99 33
3449.13 23
3449.26 12
3449.40 2
3449.53 0
3449.67 0
3449.80 0
3449.94 0
3450.07 0
3450.20 0
3450.34 0
3450.47 3
3450.61 7
3450.74 10
3450.88 12
3451.01 12
3451.15 12
3451.28 12
3451.42 13
3451.55 16
3451.69 21
3451.82 29
3451.96 38
3452.09 49
3452.22 59
3452.36 68
3452.49 76
3452.63 82
3452.76 87
3452.90 92
3453.03 96
3453.17 100
3453.30 103
3453.44 103
3453.57 102
3453.71 98
3453.84 92
3453.98 86
3454.11 80
3454.24 74
3454.38 70
3454.51 67
3454.65 64
3454.78 63
3454.92 62
3455.05 62
3455.19 63
3455.32 64
3455.46 66
3455.59 70
3455.73 76
3455.86 84
3456.00 94
3456.13 108
3456.27 123
3456.40 139
3456.54 154
3456.67 168
3456.80 178
3456.94 184
3457.07 187
3457.21 187
3457.34 185
3457.48 184
3457.61 183
3457.75 183
3457.88 183
3458.02 183
3458.15 179
3458.29 171
3458.42 159
3458.56 141
3458.69 121
3458.83 101
3458.96 81
3459.10 66
3459.23 57
3459.37 55
3459.50 59
3459.63 67
3459.77 79
3459.90 92
3460.04 105
3460.17 116
3460.31 123
3460.44 127
3460.58 129
3460.71 127
3460.85 122
3460.98 114
3461.12 103
3461.25 89
3461.39 75
3461.52 60
3461.66 47
3461.79 37
3461.93 32
3462.06 33
3462.20 38
3462.33 47
3462.47 57
3462.60 68
3462.74 75
3462.87 78
3463.01 75
3463.14 68
3463.28 57
3463.41 44
3463.55 32
3463.68 23
3463.82 18
3463.95 17
3464.09 20
3464.22 25
3464.36 31
3464.49 38
3464.62 45
3464.76 53
3464.89 61
3465.03 70
3465.16 80
3465.30 90
3465.43 100
3465.57 109
3465.70 116
3465.84 120
3465.97 122
3466.11 122
3466.24 120
3466.38 115
3466.51 109
3466.65 100
3466.78 91
3466.92 82
3467.05 73
3467.19 67
3467.32 62
3467.46 60
3467.59 61
3467.73 64
3467.86 68
3468.00 73
3468.13 78
3468.27 83
3468.40 89
3468.54 96
3468.67 104
3468.81 114
3468.94 126
3469.08 138
3469.21 150
3469.35 160
3469.48 166
3469.62 168
3469.75 164
3469.89 156
3470.02 144
3470.16 131
3470.29 118
3470.43 106
3470.56 98
3470.70 92
3470.83 89
3470.97 87
3471.10 86
3471.24 85
3471.37 83
3471.51 80
3471.64 77
3471.78 74
3471.91 73
3472.05 72
3472.18 73
3472.32 76
3472.45 79
3472.59 84
3472.72 89
3472.86 94
3472.99 99
3473.13 104
3473.26 107
3473.40 109
3473.53 109
3473.67 108
3473.80 105
3473.94 101
3474.07 97
3474.21 92
3474.35 86
3474.48 81
3474.62 76
3474.75 71
3474.89 67
3475.02 63
3475.16 60
3475.29 58
3475.43 57
3475.56 56
3475.70 57
3475.83 59
3475.97 63
3476.10 68
3476.24 73
3476.37 78
3476.51 80
3476.64 79
3476.78 75
3476.91 69
3477.05 61
3477.18 52
3477.32 43
3477.45 36
3477.59 29
3477.72 23
3477.86 17
3477.99 10
3478.13 4
3478.26 0
3478.40 0
3478.53 0
3478.67 0
3478.80 2
3478.94 9
3479.08 14
3479.21 17
3479.35 17
3479.48 14
3479.62 8
3479.75 0
3479.89 0
3480.02 0
3480.16 0
3480.29 0
3480.43 0
3480.56 0
3480.70 0
3480.83 10
3480.97 20
3481.10 28
3481.24 33
3481.37 36
3481.51 35
3481.64 32
3481.78 28
3481.91 24
3482.05 23
3482.19 24
3482.32 28
3482.46 35
3482.59 43
3482.73 53
3482.86 62
3483.00 71
3483.13 79
3483.27 87
3483.40 94
3483.54 99
3483.67 102
3483.81 103
3483.94 100
3484.08 94
3484.21 85
3484.35 73
3484.48 61
3484.62 49
3484.76 39
3484.89 32
3485.03 28
3485.16 27
3485.30 28
3485.43 29
3485.57 29
3485.70 27
3485.84 23
3485.97 16
3486.11 8
3486.24 0
3486.38 0
3486.51 0
3486.65 0
3486.79 0
3486.92 0
3487.06 0
3487.19 0
3487.33 2
3487.46 11
3487.60 20
3487.73 27
3487.87 34
3488.00 38
3488.14 41
3488.27 43
3488.41 43
3488.54 43
3488.68 42
3488.82 40
3488.95 40
3489.09 40
3489.22 41
3489.36 44
3489.49 48
3489.63 54
3489.76 60
3489.90 65
3490.03 69
3490.17 73
3490.30 75
3490.44 75
3490.58 76
3490.71 76
3490.85 77
3490.98 79
3491.12 83
3491.25 88
3491.39 93
3491.52 97
3491.66 99
3491.79 98
3491.93 95
3492.07 88
3492.20 80
3492.34 71
3492.47 62
3492.61 55
3492.74 49
3492.88 46
3493.01 45
3493.15 46
3493.28 49
3493.42 53
3493.56 57
3493.69 60
3493.83 62
3493.96 63
3494.10 61
3494.23 58
3494.37 54
3494.50 49
3494.64 43
3494.77 36
3494.91 29
3495.05 20
3495.18 11
3495.32 2
3495.45 0
3495.59 0
3495.72 0
3495.86 0
3495.99 0
3496.13 0
3496.27 0
3496.40 0
3496.54 5
3496.67 12
3496.81 20
3496.94 28
3497.08 36
3497.21 43
3497.35 49
3497.49 53
3497.62 55
3497.76 56
3497.89 55
3498.03 56
3498.16 57
3498.30 61
3498.43 65
3498.57 70
3498.71 76
3498.84 81
3498.98 84
3499.11 86
3499.25 87
3499.38 88
3499.52 89
3499.65 90
3499.79 93
3499.93 97
3500.06 103
3500.20 109
3500.33 115
3500.47 121
3500.60 125
3500.74 127
3500.87 128
3501.01 128
3501.15 127
3501.28 125
3501.42 123
3501.55 120
3501.69 117
3501.82 113
3501.96 109
3502.10 104
3502.23 100
3502.37 96
3502.50 94
3502.64 94
3502.77 95
3502.91 99
3503.05 102
3503.18 106
3503.32 108
3503.45 110
3503.59 110
3503.72 109
3503.86 109
3503.99 110
3504.13 112
3504.27 115
3504.40 116
3504.54 117
3504.67 114
3504.81 110
3504.94 105
3505.08 100
3505.22 97
3505.35 95
3505.49 96
3505.62 99
3505.76 102
3505.89 106
3506.03 109
3506.17 113
3506.30 117
3506.44 121
3506.57 125
3506.71 128
3506.84 128
3506.98 125
3507.12 118
3507.25 107
3507.39 95
3507.52 83
3507.66 73
3507.79 67
3507.93 66
3508.07 68
3508.20 74
3508.34 79
3508.47 83
3508.61 84
3508.74 82
3508.88 76
3509.02 69
3509.15 62
3509.29 56
3509.42 53
3509.56 53
3509.70 55
3509.83 58
3509.97 63
3510.10 68
3510.24 73
3510.37 79
3510.51 85
3510.65 92
3510.78 101
3510.92 109
3511.05 116
3511.19 122
3511.33 125
3511.46 125
3511.60 123
3511.73 121
3511.87 120
3512.00 119
3512.14 120
3512.28 123
3512.41 127
3512.55 130
3512.68 133
3512.82 134
3512.96 133
3513.09 130
3513.23 122
3513.36 112
3513.50 98
3513.63 82
3513.77 65
3513.91 48
3514.04 34
3514.18 23
3514.31 18
3514.45 18
3514.59 23
3514.72 31
3514.86 40
3514.99 49
3515.13 56
3515.26 60
3515.40 61
3515.54 61
3515.67 60
3515.81 59
3515.94 60
3516.08 62
3516.22 65
3516.35 67
3516.49 70
3516.62 71
3516.76 72
3516.90 72
3517.03 72
3517.17 72
3517.30 71
3517.44 69
3517.58 65
3517.71 61
3517.85 55
3517.98 50
3518.12 47
3518.26 45
3518.39 47
3518.53 52
3518.66 59
3518.80 67
3518.93 74
3519.07 80
3519.21 82
3519.34 80
3519.48 74
3519.61 66
3519.75 56
3519.89 46
3520.02 38
3520.16 33
3520.29 30
3520.43 30
3520.57 30
3520.70 30
3520.84 29
3520.97 28
3521.11 25
3521.25 24
3521.38 23
3521.52 24
3521.65 28
3521.79 35
3521.93 43
3522.06 51
3522.20 60
3522.33 68
3522.47 74
3522.61 77
3522.74 79
3522.88 79
3523.02 76
3523.15 73
3523.29 69
3523.42 66
3523.56 62
3523.70 59
3523.83 57
3523.97 57
3524.10 58
3524.24 61
3524.38 66
3524.51 70
3524.65 74
3524.78 76
3524.92 77
3525.06 77
3525.19 77
3525.33 80
3525.46 87
3525.60 98
3525.74 112
3525.87 128
3526.01 144
3526.14 157
3526.28 166
3526.42 171
3526.55 171
3526.69 167
3526.83 161
3526.96 153
3527.10 143
3527.23 133
3527.37 122
3527.51 110
3527.64 100
3527.78 90
3527.91 83
3528.05 79
3528.19 77
3528.32 77
3528.46 78
3528.60 81
3528.73 83
3528.87 86
3529.00 89
3529.14 93
3529.28 97
3529.41 100
3529.55 103
3529.68 104
3529.82 103
3529.96 100
3530.09 97
3530.23 94
3530.37 92
3530.50 94
3530.64 98
3530.77 106
3530.91 116
3531.05 128
3531.18 139
3531.32 148
3531.45 155
3531.59 158
3531.73 158
3531.86 156
3532.00 155
3532.14 155
3532.27 158
3532.41 164
3532.54 172
3532.68 181
3532.82 190
3532.95 199
3533.09 208
3533.23 216
3533.36 224
3533.50 232
3533.63 240
3533.77 246
3533.91 250
3534.04 251
3534.18 249
3534.32 246
3534.45 244
3534.59 243
3534.72 245
3534.86 249
3535.00 256
3535.13 264
3535.27 271
3535.41 279
3535.54 286
3535.68 292
3535.81 299
3535.95 305
3536.09 311
3536.22 316
3536.36 319
3536.50 320
3536.63 317
3536.77 313
3536.91 306
3537.04 298
3537.18 288
3537.31 279
3537.45 269
3537.59 260
3537.72 253
3537.86 247
3538.00 243
3538.13 241
3538.27 241
3538.40 241
3538.54 242
3538.68 243
3538.81 244
3538.95 244
3539.09 243
3539.22 241
3539.36 238
3539.50 234
3539.63 229
3539.77 223
3539.90 216
3540.04 208
3540.18 201
3540.31 193
3540.45 186
3540.59 179
3540.72 174
3540.86 171
3541.00 169
3541.13 167
3541.27 166
3541.40 164
3541.54 162
3541.68 160
3541.81 158
3541.95 157
3542.09 159
3542.22 165
3542.36 172
3542.50 182
3542.63 191
3542.77 199
3542.91 204
3543.04 205
3543.18 204
3543.31 202
3543.45 200
3543.59 199
3543.72 200
3543.86 203
3544.00 205
3544.13 206
3544.27 203
3544.41 197
3544.54 188
3544.68 178
3544.82 169
3544.95 161
3545.09 155
3545.23 152
3545.36 151
3545.50 151
3545.63 153
3545.77 155
3545.91 158
3546.04 162
3546.18 167
3546.32 172
3546.45 177
3546.59 180
3546.73 182
3546.86 181
3547.00 178
3547.14 172
3547.27 164
3547.41 156
3547.55 147
3547.68 138
3547.82 130
3547.96 122
3548.09 116
3548.23 112
3548.36 108
3548.50 105
3548.64 103
3548.77 102
3548.91 102
3549.05 104
3549.18 108
3549.32 111
3549.46 115
3549.59 119
3549.73 121
3549.87 123
3550.00 123
3550.14 124
3550.28 124
3550.41 126
3550.55 128
3550.69 129
3550.82 130
3550.96 130
3551.10 128
3551.23 126
3551.37 122
3551.51 117
3551.64 111
3551.78 103
3551.92 92
3552.05 77
3552.19 59
3552.33 39
3552.46 19
3552.60 1
3552.74 0
3552.87 0
3553.01 0
3553.14 0
3553.28 0
3553.42 0
3553.55 0
3553.69 0
3553.83 7
3553.96 17
3554.10 29
3554.24 41
3554.37 53
3554.51 65
3554.65 74
3554.78 80
3554.92 82
3555.06 81
3555.19 75
3555.33 66
3555.47 56
3555.60 48
3555.74 42
3555.88 39
3556.01 40
3556.15 44
3556.29 49
3556.42 53
3556.56 56
3556.70 58
3556.83 60
3556.97 63
3557.11 68
3557.24 77
3557.38 87
3557.52 100
3557.66 112
3557.79 123
3557.93 132
3558.07 138
3558.20 143
3558.34 147
3558.48 149
3558.61 151
3558.75 152
3558.89 152
3559.02 153
3559.16 155
3559.30 158
3559.43 161
3559.57 165
3559.71 169
3559.84 173
3559.98 176
3560.12 179
3560.25 181
3560.39 183
3560.53 184
3560.66 183
3560.80 181
3560.94 177
3561.07 172
3561.21 168
3561.35 165
3561.48 166
3561.62 170
3561.76 176
3561.89 183
3562.03 189
3562.17 191
3562.30 189
3562.44 183
3562.58 172
3562.72 159
3562.85 146
3562.99 134
3563.13 124
3563.26 116
3563.40 111
3563.54 107
3563.67 105
3563.81 104
3563.95 104
3564.08 106
3564.22 109
3564.36 113
3564.49 116
3564.63 118
3564.77 118
3564.90 116
3565.04 111
3565.18 106
3565.32 100
3565.45 95
3565.59 89
3565.73 84
3565.86 80
3566.00 75
3566.14 71
3566.27 68
3566.41 65
3566.55 64
3566.68 63
3566.82 63
3566.96 63
3567.09 64
3567.23 66
3567.37 69
3567.51 72
3567.64 76
3567.78 80
3567.92 85
3568.05 89
3568.19 93
3568.33 97
3568.46 101
3568.60 104
3568.74 106
3568.87 106
3569.01 104
3569.15 100
3569.29 94
3569.42 86
3569.56 79
3569.70 73
3569.83 68
3569.97 66
3570.11 65
3570.24 65
3570.38 67
3570.52 68
3570.65 69
3570.79 71
3570.93 74
3571.07 77
3571.20 82
3571.34 89
3571.48 96
3571.61 102
3571.75 108
3571.89 110
3572.02 108
3572.16 102
3572.30 93
3572.44 81
3572.57 68
3572.71 57
3572.85 47
3572.98 41
3573.12 38
3573.26 37
3573.39 37
3573.53 38
3573.67 38
3573.81 38
3573.94 37
3574.08 38
3574.22 40
3574.35 43
3574.49 47
3574.63 51
3574.76 54
3574.90 55
3575.04 53
3575.18 49
3575.31 43
3575.45 36
3575.59 30
3575.72 27
3575.86 26
3576.00 30
3576.14 35
3576.27 42
3576.41 48
3576.55 52
3576.68 53
3576.82 51
3576.96 47
3577.09 42
3577.23 36
3577.37 30
3577.51 24
3577.64 17
3577.78 11
3577.92 5
3578.05 0
3578.19 0
3578.33 0
3578.47 0
3578.60 0
3578.74 0
3578.88 0
3579.01 0
3579.15 0
3579.29 8
3579.43 18
3579.56 28
3579.70 36
3579.84 42
3579.97 46
3580.11 49
3580.25 51
3580.39 54
3580.52 58
3580.66 62
3580.80 66
3580.93 69
3581.07 71
3581.21 72
3581.35 73
3581.48 76
3581.62 81
3581.76 90
3581.89 101
3582.03 116
3582.17 133
3582.31 150
3582.44 166
3582.58 180
3582.72 193
3582.85 203
3582.99 211
3583.13 216
3583.27 219
3583.40 220
3583.54 218
3583.68 214
3583.82 208
3583.95 202
3584.09 195
3584.23 189
3584.36 183
3584.50 177
3584.64 172
3584.78 167
3584.91 163
3585.05 160
3585.19 157
3585.32 154
3585.46 151
3585.60 147
3585.74 142
3585.87 136
3586.01 129
3586.15 121
3586.29 114
3586.42 108
3586.56 103
3586.70 99
3586.83 97
3586.97 97
3587.11 100
3587.25 107
3587.38 117
3587.52 130
3587.66 145
3587.80 161
3587.93 174
3588.07 183
3588.21 187
3588.34 185
3588.48 179
3588.62 170
3588.76 160
3588.89 151
3589.03 143
3589.17 138
3589.31 136
3589.44 135
3589.58 135
3589.72 134
3589.86 132
3589.99 129
3590.13 124
3590.27 117
3590.40 109
3590.54 100
3590.68 92
3590.82 83
3590.95 74
3591.09 65
3591.23 56
3591.37 48
3591.50 41
3591.64 36
3591.78 33
3591.92 33
3592.05 35
3592.19 37
3592.33 38
3592.46 39
3592.60 40
3592.74 41
3592.88 43
3593.01 47
3593.15 53
3593.29 61
3593.43 70
3593.56 78
3593.70 86
3593.84 91
3593.98 96
3594.11 98
3594.25 100
3594.39 101
3594.53 101
3594.66 101
3594.80 102
3594.94 105
3595.08 109
3595.21 117
3595.35 127
3595.49 140
3595.63 155
3595.76 170
3595.90 183
3596.04 194
3596.18 202
3596.31 206
3596.45 208
3596.59 207
3596.73 206
3596.86 204
3597.00 203
3597.14 200
3597.27 196
3597.41 191
3597.55 182
3597.69 171
3597.82 159
3597.96 145
3598.10 134
3598.24 126
3598.37 123
3598.51 125
3598.65 133
3598.79 144
3598.92 157
3599.06 168
3599.20 176
3599.34 179
3599.47 177
3599.61 170
3599.75 161
3599.89 150
3600.02 141
3600.16 134
3600.30 131
3600.44 131
3600.58 133
3600.71 137
3600.85 141
3600.99 143
3601.13 143
3601.26 141
3601.40 137
3601.54 131
3601.68 124
3601.81 115
3601.95 106
3602.09 97
3602.23 89
3602.36 82
3602.50 77
3602.64 73
3602.78 71
3602.91 70
3603.05 70
3603.19 70
3603.33 71
3603.46 71
3603.60 71
3603.74 71
3603.88 69
3604.01 65
3604.15 60
3604.29 53
3604.43 45
3604.56 37
3604.70 30
3604.84 25
3604.98 23
3605.12 25
3605.25 30
3605.39 37
3605.53 46
3605.67 56
3605.80 64
3605.94 72
3606.08 79
3606.22 85
3606.35 91
3606.49 96
3606.63 101
3606.77 106
3606.90 109
3607.04 110
3607.18 109
3607.32 107
3607.46 104
3607.59 102
3607.73 100
3607.87 98
3608.01 97
3608.14 95
3608.28 92
3608.42 89
3608.56 87
3608.69 85
3608.83 84
3608.97 84
3609.11 84
3609.25 84
3609.38 83
3609.52 80
3609.66 76
3609.80 71
3609.93 65
3610.07 60
3610.21 58
3610.35 59
3610.48 64
3610.62 73
3610.76 86
3610.90 100
3611.04 114
3611.17 124
3611.31 130
3611.45 131
3611.59 129
3611.72 124
3611.86 118
3612.00 114
3612.14 112
3612.28 112
3612.41 113
3612.55 114
3612.69 114
3612.83 111
3612.96 104
3613.10 93
3613.24 79
3613.38 63
3613.52 47
3613.65 32
3613.79 19
3613.93 10
3614.07 4
3614.20 2
3614.34 3
3614.48 5
3614.62 8
3614.76 10
3614.89 11
3615.03 10
3615.17 6
3615.31 1
3615.44 0
3615.58 0
3615.72 0
3615.86 0
3616.00 0
3616.13 0
3616.27 13
3616.41 31
3616.55 50
3616.68 69
3616.82 86
3616.96 101
3617.10 112
3617.24 120
3617.37 126
3617.51 130
3617.65 132
3617.79 132
3617.93 131
3618.06 126
3618.20 119
3618.34 111
3618.48 101
3618.61 93
3618.75 87
3618.89 85
3619.03 86
3619.17 89
3619.30 94
3619.44 98
3619.58 100
3619.72 102
3619.86 104
3619.99 106
3620.13 109
3620.27 112
3620.41 116
3620.55 118
3620.68 116
3620.82 111
3620.96 102
3621.10 91
3621.24 81
3621.37 73
3621.51 70
3621.65 73
3621.79 82
3621.92 94
3622.06 107
3622.20 118
3622.34 125
3622.48 127
3622.61 124
3622.75 117
3622.89 108
3623.03 99
3623.17 92
3623.30 89
3623.44 90
3623.58 94
3623.72 100
3623.86 107
3623.99 114
3624.13 118
3624.27 120
3624.41 120
3624.55 115
3624.68 109
3624.82 100
3624.96 90
3625.10 81
3625.24 72
3625.37 64
3625.51 58
3625.65 51
3625.79 45
3625.93 37
3626.06 29
3626.20 22
3626.34 18
3626.48 16
3626.62 18
3626.75 24
3626.89 33
3627.03 44
3627.17 56
3627.31 66
3627.44 74
3627.58 80
3627.72 83
3627.86 85
3628.00 85
3628.14 84
3628.27 83
3628.41 82
3628.55 82
3628.69 83
3628.83 84
3628.96 86
3629.10 88
3629.24 89
3629.38 90
3629.52 90
3629.65 88
3629.79 86
3629.93 83
3630.07 80
3630.21 77
3630.34 77
3630.48 78
3630.62 83
3630.76 91
3630.90 101
3631.03 114
3631.17 128
3631.31 142
3631.45 156
3631.59 170
3631.73 182
3631.86 193
3632.00 203
3632.14 211
3632.28 216
3632.42 218
3632.55 217
3632.69 214
3632.83 209
3632.97 203
3633.11 197
3633.25 190
3633.38 185
3633.52 179
3633.66 174
3633.80 168
3633.94 163
3634.07 157
3634.21 153
3634.35 151
3634.49 150
3634.63 152
3634.77 155
3634.90 160
3635.04 163
3635.18 165
3635.32 164
3635.46 160
3635.59 153
3635.73 144
3635.87 134
3636.01 124
3636.15 113
3636.29 103
3636.42 94
3636.56 85
3636.70 77
3636.84 71
3636.98 66
3637.11 64
3637.25 63
3637.39 64
3637.53 65
3637.67 65
3637.81 65
3637.94 64
3638.08 62
3638.22 62
3638.36 63
3638.50 67
3638.64 72
3638.77 80
3638.91 87
3639.05 94
3639.19 99
3639.33 101
3639.47 99
3639.60 94
3639.74 87
3639.88 80
3640.02 74
3640.16 71
3640.29 72
3640.43 76
3640.57 84
3640.71 95
3640.85 107
3640.99 119
3641.12 131
3641.26 141
3641.40 151
3641.54 159
3641.68 165
3641.82 171
3641.95 176
3642.09 181
3642.23 187
3642.37 193
3642.51 202
3642.65 211
3642.78 222
3642.92 233
3643.06 242
3643.20 248
3643.34 250
3643.48 249
3643.61 245
3643.75 239
3643.89 233
3644.03 228
3644.17 223
3644.31 219
3644.44 215
3644.58 210
3644.72 206
3644.86 203
3645.00 202
3645.14 204
3645.28 211
3645.41 220
3645.55 233
3645.69 247
3645.83 262
3645.97 278
3646.11 294
3646.24 311
3646.38 332
3646.52 358
3646.66 386
3646.80 417
3646.94 448
3647.07 477
3647.21 499
3647.35 516
3647.49 525
3647.63 530
3647.77 533
3647.90 535
3648.04 537
3648.18 541
3648.32 545
3648.46 548
3648.60 550
3648.74 549
3648.87 543
3649.01 534
3649.15 521
3649.29 504
3649.43 486
3649.57 466
3649.70 447
3649.84 430
3649.98 417
3650.12 407
3650.26 401
3650.40 398
3650.54 397
3650.67 397
3650.81 396
3650.95 392
3651.09 386
3651.23 376
3651.37 366
3651.51 354
3651.64 344
3651.78 337
3651.92 332
3652.06 330
3652.20 330
3652.34 330
3652.47 329
3652.61 325
3652.75 319
3652.89 309
3653.03 297
3653.17 284
3653.31 271
3653.44 259
3653.58 249
3653.72 241
3653.86 233
3654.00 226
3654.14 220
3654.28 215
3654.41 211
3654.55 210
3654.69 212
3654.83 217
3654.97 225
3655.11 235
3655.25 244
3655.38 252
3655.52 257
3655.66 259
3655.80 258
3655.94 253
3656.08 246
3656.22 238
3656.35 230
3656.49 222
3656.63 216
3656.77 210
3656.91 205
3657.05 202
3657.19 199
3657.33 198
3657.46 201
3657.60 206
3657.74 213
3657.88 222
3658.02 232
3658.16 240
3658.30 244
3658.43 243
3658.57 237
3658.71 228
3658.85 218
3658.99 207
3659.13 199
3659.27 195
3659.40 193
3659.54 195
3659.68 199
3659.82 203
3659.96 207
3660.10 209
3660.24 209
3660.38 207
3660.51 204
3660.65 199
3660.79 193
3660.93 187
3661.07 180
3661.21 174
3661.35 168
3661.48 161
3661.62 154
3661.76 147
3661.90 140
3662.04 134
3662.18 130
3662.32 127
3662.46 126
3662.59 125
3662.73 123
3662.87 119
3663.01 112
3663.15 102
3663.29 92
3663.43 81
3663.57 72
3663.70 65
3663.84 60
3663.98 57
3664.12 55
3664.26 52
3664.40 48
3664.54 43
3664.68 37
3664.81 31
3664.95 26
3665.09 23
3665.23 23
3665.37 27
3665.51 33
3665.65 41
3665.79 50
3665.92 61
3666.06 71
3666.20 81
3666.34 90
3666.48 98
3666.62 104
3666.76 108
3666.90 108
3667.03 106
3667.17 101
3667.31 93
3667.45 82
3667.59 70
3667.73 58
3667.87 46
3668.01 36
3668.15 28
3668.28 24
3668.42 25
3668.56 31
3668.70 42
3668.84 58
3668.98 76
3669.12 94
3669.26 110
3669.39 123
3669.53 130
3669.67 132
3669.81 131
3669.95 128
3670.09 125
3670.23 122
3670.37 122
3670.51 124
3670.64 128
3670.78 132
3670.92 134
3671.06 133
3671.20 128
3671.34 121
3671.48 111
3671.62 99
3671.76 88
3671.89 79
3672.03 74
3672.17 71
3672.31 72
3672.45 75
3672.59 80
3672.73 85
3672.87 89
3673.01 92
3673.14 93
3673.28 92
3673.42 88
3673.56 80
3673.70 71
3673.84 59
3673.98 48
3674.12 37
3674.26 28
3674.40 23
3674.53 20
3674.67 19
3674.81 20
3674.95 21
3675.09 23
3675.23 23
3675.37 23
3675.51 21
3675.65 19
3675.78 17
3675.92 15
3676.06 13
3676.20 12
3676.34 12
3676.48 12
3676.62 13
3676.76 13
3676.90 11
3677.04 9
3677.17 5
3677.31 0
3677.45 0
3677.59 0
3677.73 0
3677.87 0
3678.01 0
3678.15 0
3678.29 2
3678.43 12
3678.56 22
3678.70 31
3678.84 39
3678.98 45
3679.12 49
3679.26 52
3679.40 52
3679.54 50
3679.68 46
3679.82 40
3679.95 33
3680.09 24
3680.23 16
3680.37 9
3680.51 3
3680.65 0
3680.79 0
3680.93 0
3681.07 0
3681.21 1
3681.35 4
3681.48 7
3681.62 10
3681.76 13
3681.90 15
3682.04 15
3682.18 15
3682.32 14
3682.46 12
3682.60 11
3682.74 10
3682.88 11
3683.01 14
3683.15 20
3683.29 28
3683.43 39
3683.57 50
3683.71 62
3683.85 73
3683.99 82
3684.13 88
3684.27 92
3684.41 92
3684.54 90
3684.68 85
3684.82 80
3684.96 73
3685.10 66
3685.24 58
3685.38 50
3685.52 42
3685.66 35
3685.80 30
3685.94 26
3686.08 24
3686.21 25
3686.35 27
3686.49 29
3686.63 31
3686.77 31
3686.91 30
3687.05 29
3687.19 27
3687.33 25
3687.47 24
3687.61 23
3687.75 24
3687.88 24
3688.02 25
3688.16 26
3688.30 26
3688.44 27
3688.58 28
3688.72 28
3688.86 28
3689.00 28
3689.14 30
3689.28 33
3689.42 39
3689.56 47
3689.69 56
3689.83 67
3689.97 75
3690.11 81
3690.25 81
3690.39 77
3690.53 67
3690.67 54
3690.81 39
3690.95 25
3691.09 12
3691.23 4
3691.37 1
3691.50 3
3691.64 8
3691.78 16
3691.92 24
3692.06 31
3692.20 37
3692.34 42
3692.48 46
3692.62 50
3692.76 55
3692.90 60
3693.04 64
3693.18 66
3693.32 65
3693.45 61
3693.59 53
3693.73 43
3693.87 32
3694.01 23
3694.15 17
3694.29 14
3694.43 14
3694.57 16
3694.71 20
3694.85 23
3694.99 24
3695.13 24
3695.27 22
3695.41 19
3695.54 15
3695.68 12
3695.82 10
3695.96 7
3696.10 5
3696.24 2
3696.38 0
3696.52 0
3696.66 0
3696.80 0
3696.94 0
3697.08 0
3697.22 0
3697.36 0
3697.50 8
3697.64 17
3697.77 26
3697.91 33
3698.05 37
3698.19 39
3698.33 39
3698.47 38
3698.61 36
3698.75 33
3698.89 31
3699.03 29
3699.17 27
3699.31 26
3699.45 26
3699.59 26
3699.73 27
3699.87 27
3700.01 26
3700.14 24
3700.28 20
3700.42 13
3700.56 5
3700.70 0
3700.84 0
3700.98 0
3701.12 0
3701.26 0
3701.40 0
3701.54 0
3701.68 0
3701.82 5
3701.96 11
3702.10 17
3702.24 21
3702.38 25
3702.52 29
3702.65 32
3702.79 34
3702.93 36
3703.07 37
3703.21 36
3703.35 35
3703.49 33
3703.63 31
3703.77 30
3703.91 30
3704.05 33
3704.19 37
3704.33 43
3704.47 49
3704.61 55
3704.75 60
3704.89 66
3705.03 72
3705.17 79
3705.31 89
3705.44 99
3705.58 111
3705.72 122
3705.86 131
3706.00 137
3706.14 138
3706.28 135
3706.42 127
3706.56 116
3706.70 101
3706.84 85
3706.98 70
3707.12 55
3707.26 43
3707.40 34
3707.54 28
3707.68 25
3707.82 24
3707.96 24
3708.10 25
3708.24 27
3708.38 27
3708.52 27
3708.65 26
3708.79 26
3708.93 26
3709.07 28
3709.21 31
3709.35 34
3709.49 38
3709.63 42
3709.77 44
3709.91 44
3710.05 44
3710.19 44
3710.33 44
3710.47 46
3710.61 50
3710.75 56
3710.89 63
3711.03 70
3711.17 76
3711.31 79
3711.45 80
3711.59 79
3711.73 76
3711.87 73
3712.01 70
3712.15 70
3712.28 72
3712.42 78
3712.56 86
3712.70 96
3712.84 105
3712.98 114
3713.12 120
3713.26 124
3713.40 124
3713.54 123
3713.68 119
3713.82 113
3713.96 106
3714.10 98
3714.24 90
3714.38 82
3714.52 75
3714.66 70
3714.80 69
3714.94 72
3715.08 77
3715.22 85
3715.36 94
3715.50 102
3715.64 108
3715.78 112
3715.92 114
3716.06 115
3716.20 115
3716.34 115
3716.48 117
3716.62 119
3716.76 123
3716.90 127
3717.03 130
3717.17 132
3717.31 131
3717.45 128
3717.59 122
3717.73 112
3717.87 101
3718.01 88
3718.15 74
3718.29 60
3718.43 46
3718.57 33
3718.71 21
3718.85 11
3718.99 4
3719.13 0
3719.27 1
3719.41 5
3719.55 13
3719.69 24
3719.83 36
3719.97 47
3720.11 57
3720.25 64
3720.39 69
3720.53 73
3720.67 75
3720.81 77
3720.95 79
3721.09 80
3721.23 82
3721.37 85
3721.51 87
3721.65 91
3721.79 94
3721.93 97
3722.07 100
3722.21 102
3722.35 101
3722.49 99
3722.63 95
3722.77 89
3722.91 84
3723.05 78
3723.19 75
3723.33 74
3723.47 75
3723.61 78
3723.75 83
3723.89 88
3724.03 93
3724.17 97
3724.31 97
3724.45 95
3724.59 90
3724.73 82
3724.86 71
3725.00 60
3725.14 50
3725.28 42
3725.42 37
3725.56 35
3725.70 37
3725.84 41
3725.98 46
3726.12 49
3726.26 51
3726.40 50
3726.54 47
3726.68 43
3726.82 38
3726.96 35
3727.10 32
3727.24 32
3727.38 32
3727.52 33
3727.66 35
3727.80 37
3727.94 40
3728.08 43
3728.22 46
3728.36 50
3728.50 53
3728.64 54
3728.78 55
3728.92 54
3729.06 51
3729.20 46
3729.34 40
3729.48 33
3729.62 26
3729.76 18
3729.90 9
3730.04 1
3730.18 0
3730.32 0
3730.46 0
3730.60 0
3730.74 0
3730.88 0
3731.02 0
3731.16 1
3731.30 8
3731.44 14
3731.58 19
3731.72 22
3731.86 23
3732.00 25
3732.14 25
3732.28 27
3732.42 28
3732.56 28
3732.70 28
3732.84 26
3732.98 23
3733.12 20
3733.26 17
3733.40 15
3733.54 13
3733.68 12
3733.82 12
3733.96 12
3734.10 13
3734.24 14
3734.38 16
3734.52 20
3734.66 24
3734.80 28
3734.94 31
3735.08 33
3735.22 33
3735.36 32
3735.50 31
3735.64 31
3735.78 32
3735.93 35
3736.07 40
3736.21 45
3736.35 49
3736.49 52
3736.63 54
3736.77 54
3736.91 55
3737.05 56
3737.19 59
3737.33 65
3737.47 73
3737.61 84
3737.75 95
3737.89 107
3738.03 119
3738.17 131
3738.31 141
3738.45 148
3738.59 153
3738.73 156
3738.87 155
3739.01 153
3739.15 150
3739.29 147
3739.43 144
3739.57 142
3739.71 140
3739.85 138
3739.99 136
3740.13 133
3740.27 129
3740.41 126
3740.55 122
3740.69 119
3740.83 116
3740.97 114
3741.11 114
3741.25 114
3741.39 117
3741.53 122
3741.67 128
3741.81 135
3741.95 141
3742.09 146
3742.23 148
3742.37 148
3742.51 144
3742.65 139
3742.79 133
3742.93 129
3743.07 125
3743.21 123
3743.35 123
3743.49 122
3743.63 119
3743.78 114
3743.92 107
3744.06 96
3744.20 85
3744.34 72
3744.48 60
3744.62 50
3744.76 42
3744.90 37
3745.04 35
3745.18 35
3745.32 38
3745.46 42
3745.60 47
3745.74 52
3745.88 57
3746.02 60
3746.16 61
3746.30 62
3746.44 62
3746.58 62
3746.72 65
3746.86 69
3747.00 76
3747.14 82
3747.28 88
3747.42 92
3747.56 93
3747.70 92
3747.84 89
3747.98 86
3748.12 82
3748.26 80
3748.40 78
3748.55 77
3748.69 75
3748.83 71
3748.97 65
3749.11 57
3749.25 48
3749.39 37
3749.53 27
3749.67 17
3749.81 9
3749.95 3
3750.09 0
3750.23 0
3750.37 0
3750.51 0
3750.65 0
3750.79 0
3750.93 0
3751.07 0
3751.21 0
3751.35 5
3751.49 15
3751.63 26
3751.77 39
3751.91 51
3752.05 63
3752.19 73
3752.34 82
3752.48 89
3752.62 94
3752.76 98
3752.90 102
3753.04 106
3753.18 109
3753.32 111
3753.46 113
3753.60 114
3753.74 114
3753.88 113
3754.02 113
3754.16 114
3754.30 116
3754.44 121
3754.58 127
3754.72 135
3754.86 142
3755.00 147
3755.14 148
3755.28 145
3755.42 138
3755.57 129
3755.71 118
3755.85 109
3755.99 104
3756.13 102
3756.27 104
3756.41 110
3756.55 118
3756.69 128
3756.83 139
3756.97 149
3757.11 159
3757.25 168
3757.39 176
3757.53 181
3757.67 185
3757.81 186
3757.95 184
3758.09 180
3758.23 175
3758.38 170
3758.52 168
3758.66 169
3758.80 172
3758.94 178
3759.08 185
3759.22 192
3759.36 196
3759.50 198
3759.64 196
3759.78 192
3759.92 187
3760.06 181
3760.20 177
3760.34 174
3760.48 174
3760.62 175
3760.76 176
3760.91 178
3761.05 178
3761.19 178
3761.33 177
3761.47 174
3761.61 171
3761.75 168
3761.89 164
3762.03 159
3762.17 151
3762.31 140
3762.45 125
3762.59 108
3762.73 90
3762.87 73
3763.01 58
3763.15 49
3763.30 45
3763.44 46
3763.58 52
3763.72 60
3763.86 70
3764.00 80
3764.14 89
3764.28 97
3764.42 104
3764.56 111
3764.70 118
3764.84 124
3764.98 130
3765.12 134
3765.26 136
3765.41 135
3765.55 129
3765.69 121
3765.83 110
3765.97 98
3766.11 86
3766.25 77
3766.39 70
3766.53 67
3766.67 69
3766.81 74
3766.95 82
3767.09 92
3767.23 103
3767.37 113
3767.52 122
3767.66 130
3767.80 135
3767.94 138
3768.08 137
3768.22 132
3768.36 124
3768.50 113
3768.64 99
3768.78 84
3768.92 70
3769.06 58
3769.20 49
3769.34 44
3769.49 43
3769.63 44
3769.77 47
3769.91 51
3770.05 54
3770.19 57
3770.33 58
3770.47 58
3770.61 58
3770.75 57
3770.89 58
3771.03 60
3771.17 63
3771.31 68
3771.46 74
3771.60 81
3771.74 87
3771.88 93
3772.02 98
3772.16 102
3772.30 105
3772.44 106
3772.58 104
3772.72 100
3772.86 94
3773.00 86
3773.15 77
3773.29 69
3773.43 64
3773.57 61
3773.71 61
3773.85 64
3773.99 67
3774.13 71
3774.27 73
3774.41 74
3774.55 74
3774.69 73
3774.84 71
3774.98 70
3775.12 70
3775.26 70
3775.40 72
3775.54 76
3775.68 80
3775.82 86
3775.96 92
3776.10 97
3776.24 102
3776.38 105
3776.53 105
3776.67 104
3776.81 102
3776.95 98
3777.09 94
3777.23 91
3777.37 88
3777.51 86
3777.65 85
3777.79 84
3777.93 83
3778.07 81
3778.22 78
3778.36 72
3778.50 65
3778.64 56
3778.78 46
3778.92 38
3779.06 31
3779.20 27
3779.34 27
3779.48 31
3779.62 39
3779.77 49
3779.91 60
3780.05 70
3780.19 79
3780.33 84
3780.47 88
3780.61 90
3780.75 92
3780.89 94
3781.03 98
3781.18 103
3781.32 109
3781.46 116
3781.60 121
3781.74 125
3781.88 126
3782.02 124
3782.16 119
3782.30 113
3782.44 106
3782.58 98
3782.73 92
3782.87 86
3783.01 81
3783.15 76
3783.29 72
3783.43 69
3783.57 65
3783.71 60
3783.85 54
3783.99 47
3784.14 40
3784.28 32
3784.42 24
3784.56 17
3784.70 13
3784.84 12
3784.98 15
3785.12 22
3785.26 32
3785.40 45
3785.55 57
3785.69 68
3785.83 76
3785.97 81
3786.11 82
3786.25 81
3786.39 78
3786.53 76
3786.67 76
3786.82 79
3786.96 83
3787.10 87
3787.24 90
3787.38 92
3787.52 90
3787.66 85
3787.80 78
3787.94 70
3788.09 63
3788.23 58
3788.37 54
3788.51 53
3788.65 52
3788.79 52
3788.93 52
3789.07 51
3789.21 48
3789.35 45
3789.50 41
3789.64 38
3789.78 34
3789.92 32
3790.06 30
3790.20 29
3790.34 28
3790.48 26
3790.62 24
3790.77 20
3790.91 15
3791.05 9
3791.19 2
3791.33 0
3791.47 0
3791.61 0
3791.75 0
3791.90 0
3792.04 0
3792.18 0
3792.32 0
3792.46 4
3792.60 14
3792.74 24
3792.88 34
3793.02 43
3793.17 48
3793.31 51
3793.45 49
3793.59 44
3793.73 37
3793.87 30
3794.01 22
3794.15 16
3794.30 12
3794.44 11
3794.58 12
3794.72 16
3794.86 20
3795.00 24
3795.14 27
3795.28 28
3795.42 26
3795.57 22
3795.71 16
3795.85 9
3795.99 3
3796.13 0
3796.27 0
3796.41 3
3796.55 10
3796.70 20
3796.84 31
3796.98 43
3797.12 55
3797.26 65
3797.40 73
3797.54 80
3797.68 84
3797.83 87
3797.97 90
3798.11 93
3798.25 97
3798.39 102
3798.53 107
3798.67 111
3798.81 113
3798.96 113
3799.10 110
3799.24 105
3799.38 99
3799.52 91
3799.66 84
3799.80 75
3799.95 66
3800.09 56
3800.23 46
3800.37 37
3800.51 30
3800.65 26
3800.79 27
3800.93 32
3801.08 40
3801.22 48
3801.36 56
3801.50 62
3801.64 66
3801.78 67
3801.92 67
3802.07 67
3802.21 65
3802.35 64
3802.49 62
3802.63 62
3802.77 61
3802.91 63
3803.05 66
3803.20 71
3803.34 75
3803.48 80
3803.62 85
3803.76 90
3803.90 94
3804.04 100
3804.19 106
3804.33 114
3804.47 121
3804.61 128
3804.75 132
3804.89 133
3805.03 130
3805.18 123
3805.32 114
3805.46 104
3805.60 94
3805.74 86
3805.88 81
3806.02 77
3806.17 75
3806.31 73
3806.45 71
3806.59 69
3806.73 66
3806.87 62
3807.01 58
3807.16 55
3807.30 51
3807.44 49
3807.58 46
3807.72 46
3807.86 47
3808.00 50
3808.15 56
3808.29 65
3808.43 75
3808.57 86
3808.71 96
3808.85 104
3808.99 110
3809.14 112
3809.28 111
3809.42 106
3809.56 98
3809.70 86
3809.84 72
3809.98 56
3810.13 40
3810.27 26
3810.41 16
3810.55 11
3810.69 11
3810.83 18
3810.97 30
3811.12 46
3811.26 64
3811.40 82
3811.54 99
3811.68 113
3811.82 125
3811.97 133
3812.11 140
3812.25 145
3812.39 149
3812.53 153
3812.67 156
3812.81 160
3812.96 162
3813.10 164
3813.24 163
3813.38 161
3813.52 157
3813.66 149
3813.81 140
3813.95 129
3814.09 118
3814.23 106
3814.37 94
3814.51 83
3814.65 72
3814.80 62
3814.94 53
3815.08 45
3815.22 38
3815.36 31
3815.50 27
3815.65 24
3815.79 22
3815.93 23
3816.07 27
3816.21 33
3816.35 41
3816.50 50
3816.64 60
3816.78 70
3816.92 78
3817.06 84
3817.20 87
3817.35 87
3817.49 83
3817.63 77
3817.77 68
3817.91 58
3818.05 48
3818.20 40
3818.34 35
3818.48 34
3818.62 38
3818.76 46
3818.90 57
3819.05 70
3819.19 82
3819.33 93
3819.47 101
3819.61 107
3819.75 110
3819.90 112
3820.04 113
3820.18 114
3820.32 116
3820.46 118
3820.60 119
3820.75 120
3820.89 118
3821.03 114
3821.17 108
3821.31 99
3821.45 90
3821.60 83
3821.74 77
3821.88 73
3822.02 70
3822.16 68
3822.30 65
3822.45 62
3822.59 59
3822.73 56
3822.87 53
3823.01 53
3823.15 54
3823.30 56
3823.44 56
3823.58 56
3823.72 54
3823.86 51
3824.00 47
3824.15 45
3824.29 45
3824.43 48
3824.57 53
3824.71 61
3824.86 69
3825.00 77
3825.14 84
3825.28 90
3825.42 94
3825.56 96
3825.71 96
3825.85 94
3825.99 90
3826.13 83
3826.27 74
3826.41 65
3826.56 55
3826.70 46
3826.84 39
3826.98 35
3827.12 33
3827.27 33
3827.41 37
3827.55 42
3827.69 48
3827.83 54
3827.97 61
3828.12 65
3828.26 68
3828.40 69
3828.54 69
3828.68 67
3828.83 66
3828.97 67
3829.11 69
3829.25 73
3829.39 78
3829.54 82
3829.68 86
3829.82 88
3829.96 89
3830.10 89
3830.24 90
3830.39 91
3830.53 91
3830.67 90
3830.81 87
3830.95 81
3831.10 70
3831.24 56
3831.38 40
3831.52 23
3831.66 6
3831.81 0
3831.95 0
3832.09 0
3832.23 0
3832.37 0
3832.51 0
3832.66 0
3832.80 0
3832.94 4
3833.08 16
3833.22 27
3833.37 37
3833.51 46
3833.65 53
3833.79 59
3833.93 64
3834.08 68
3834.22 71
3834.36 74
3834.50 77
3834.64 78
3834.79 78
3834.93 78
3835.07 77
3835.21 76
3835.35 77
3835.50 78
3835.64 79
3835.78 80
3835.92 80
3836.06 80
3836.21 78
3836.35 76
3836.49 73
3836.63 71
3836.77 68
3836.91 66
3837.06 63
3837.20 59
3837.34 54
3837.48 49
3837.62 45
3837.77 42
3837.91 43
3838.05 47
3838.19 54
3838.34 64
3838.48 76
3838.62 88
3838.76 100
3838.90 111
3839.05 120
3839.19 127
3839.33 133
3839.47 138
3839.61 141
3839.76 144
3839.90 146
3840.04 148
3840.18 149
3840.32 150
3840.47 151
3840.61 151
3840.75 150
3840.89 146
3841.03 141
3841.18 134
3841.32 126
3841.46 117
3841.60 109
3841.74 102
3841.89 94
3842.03 87
3842.17 81
3842.31 75
3842.45 71
3842.60 69
3842.74 70
3842.88 75
3843.02 84
3843.17 94
3843.31 105
3843.45 116
3843.59 124
3843.73 130
3843.88 134
3844.02 135
3844.16 133
3844.30 131
3844.44 126
3844.59 121
3844.73 113
3844.87 105
3845.01 95
3845.15 84
3845.30 73
3845.44 63
3845.58 54
3845.72 46
3845.87 39
3846.01 35
3846.15 31
3846.29 28
3846.43 26
3846.58 24
3846.72 23
3846.86 22
3847.00 22
3847.15 22
3847.29 23
3847.43 24
3847.57 26
3847.71 28
3847.86 31
3848.00 36
3848.14 41
3848.28 47
3848.42 52
3848.57 57
3848.71 60
3848.85 62
3848.99 63
3849.14 63
3849.28 64
3849.42 66
3849.56 69
3849.70 75
3849.85 82
3849.99 90
3850.13 100
3850.27 110
3850.42 120
3850.56 129
3850.70 137
3850.84 143
3850.98 146
3851.13 147
3851.27 145
3851.41 140
3851.55 134
3851.70 127
3851.84 119
3851.98 110
3852.12 103
3852.27 95
3852.41 89
3852.55 85
3852.69 81
3852.83 77
3852.98 74
3853.12 70
3853.26 65
3853.40 61
3853.55 56
3853.69 51
3853.83 48
3853.97 48
3854.12 50
3854.26 55
3854.40 63
3854.54 73
3854.68 84
3854.83 95
3854.97 104
3855.11 110
3855.25 113
3855.40 114
3855.54 115
3855.68 116
3855.82 119
3855.97 123
3856.11 129
3856.25 135
3856.39 138
3856.53 140
3856.68 138
3856.82 134
3856.96 128
3857.10 121
3857.25 114
3857.39 108
3857.53 103
3857.67 100
3857.82 99
3857.96 100
3858.10 104
3858.24 109
3858.39 115
3858.53 120
3858.67 123
3858.81 123
3858.96 120
3859.10 112
3859.24 102
3859.38 91
3859.52 79
3859.67 70
3859.81 62
3859.95 58
3860.09 58
3860.24 60
3860.38 64
3860.52 69
3860.66 73
3860.81 77
3860.95 79
3861.09 81
3861.23 83
3861.38 87
3861.52 92
3861.66 98
3861.80 106
3861.95 113
3862.09 119
3862.23 123
3862.37 125
3862.52 124
3862.66 121
3862.80 115
3862.94 107
3863.09 99
3863.23 91
3863.37 85
3863.51 82
3863.66 82
3863.80 85
3863.94 91
3864.08 98
3864.23 107
3864.37 116
3864.51 125
3864.65 131
3864.80 136
3864.94 140
3865.08 142
3865.22 142
3865.37 141
3865.51 140
3865.65 137
3865.79 132
3865.94 127
3866.08 120
3866.22 112
3866.36 105
3866.51 100
3866.65 99
3866.79 101
3866.93 107
3867.08 117
3867.22 129
3867.36 141
3867.50 153
3867.65 163
3867.79 172
3867.93 179
3868.07 184
3868.22 189
3868.36 193
3868.50 195
3868.64 195
3868.79 193
3868.93 187
3869.07 179
3869.21 167
3869.36 152
3869.50 136
3869.64 119
3869.79 104
3869.93 92
3870.07 85
3870.21 82
3870.36 86
3870.50 94
3870.64 107
3870.78 122
3870.93 137
3871.07 151
3871.21 161
3871.35 166
3871.50 166
3871.64 163
3871.78 156
3871.92 146
3872.07 136
3872.21 126
3872.35 116
3872.49 107
3872.64 98
3872.78 91
3872.92 85
3873.07 79
3873.21 75
3873.35 71
3873.49 66
3873.64 60
3873.78 53
3873.92 44
3874.06 34
3874.21 23
3874.35 14
3874.49 6
3874.63 0
3874.78 0
3874.92 0
3875.06 0
3875.21 2
3875.35 4
3875.49 6
3875.63 5
3875.78 2
3875.92 0
3876.06 0
3876.20 0
3876.35 0
3876.49 0
3876.63 6
3876.78 12
3876.92 17
3877.06 19
3877.20 19
3877.35 18
3877.49 17
3877.63 18
3877.77 22
3877.92 30
3878.06 41
3878.20 54
3878.35 67
3878.49 78
3878.63 87
3878.77 93
3878.92 98
3879.06 101
3879.20 103
3879.35 105
3879.49 107
3879.63 108
3879.77 107
3879.92 104
3880.06 99
3880.20 91
3880.34 83
3880.49 74
3880.63 66
3880.77 59
3880.92 53
3881.06 46
3881.20 37
3881.34 28
3881.49 19
3881.63 12
3881.77 7
3881.92 7
3882.06 12
3882.20 21
3882.34 32
3882.49 46
3882.63 60
3882.77 74
3882.92 86
3883.06 98
3883.20 106
3883.34 112
3883.49 115
3883.63 113
3883.77 108
3883.92 101
3884.06 92
3884.20 84
3884.34 76
3884.49 70
3884.63 66
3884.77 63
3884.92 61
3885.06 62
3885.20 65
3885.34 70
3885.49 78
3885.63 88
3885.77 99
3885.92 109
3886.06 117
3886.20 122
3886.34 124
3886.49 123
3886.63 120
3886.77 116
3886.92 112
3887.06 108
3887.20 106
3887.34 105
3887.49 105
3887.63 105
3887.77 105
3887.92 104
3888.06 101
3888.20 98
3888.35 94
3888.49 91
3888.63 91
3888.77 93
3888.92 99
3889.06 107
3889.20 116
3889.35 126
3889.49 133
3889.63 139
3889.77 141
3889.92 142
3890.06 142
3890.20 141
3890.35 140
3890.49 137
3890.63 134
3890.78 129
3890.92 123
3891.06 117
3891.20 111
3891.35 107
3891.49 103
3891.63 99
3891.78 95
3891.92 89
3892.06 83
3892.21 75
3892.35 69
3892.49 64
3892.63 63
3892.78 64
3892.92 67
3893.06 69
3893.21 70
3893.35 66
3893.49 58
3893.64 45
3893.78 28
3893.92 9
3894.06 0
3894.21 0
3894.35 0
3894.49 0
3894.64 0
3894.78 0
3894.92 0
3895.07 2
3895.21 18
3895.35 34
3895.50 51
3895.64 67
3895.78 81
3895.92 93
3896.07 102
3896.21 106
3896.35 106
3896.50 102
3896.64 95
3896.78 88
3896.93 80
3897.07 74
3897.21 70
3897.36 68
3897.50 67
3897.64 67
3897.79 66
3897.93 66
3898.07 64
3898.21 62
3898.36 60
3898.50 58
3898.64 57
3898.79 56
3898.93 56
3899.07 57
3899.22 59
3899.36 61
3899.50 63
3899.65 66
3899.79 70
3899.93 73
3900.08 75
3900.22 77
3900.36 78
3900.50 79
3900.65 79
3900.79 78
3900.93 78
3901.08 77
3901.22 76
3901.36 76
3901.51 76
3901.65 76
3901.79 76
3901.94 74
3902.08 72
3902.22 68
3902.37 63
3902.51 58
3902.65 53
3902.80 50
3902.94 49
3903.08 48
3903.23 48
3903.37 48
3903.51 46
3903.65 42
3903.80 35
3903.94 26
3904.08 14
3904.23 2
3904.37 0
3904.51 0
3904.66 0
3904.80 0
3904.94 0
3905.09 0
3905.23 0
3905.37 2
3905.52 14
3905.66 24
3905.80 31
3905.95 35
3906.09 37
3906.23 40
3906.38 43
3906.52 48
3906.66 53
3906.81 58
3906.95 61
3907.09 62
3907.24 60
3907.38 55
3907.52 48
3907.67 41
3907.81 34
3907.95 29
3908.10 25
3908.24 23
3908.38 22
3908.53 22
3908.67 22
3908.81 23
3908.96 24
3909.10 27
3909.24 31
3909.39 36
3909.53 42
3909.67 50
3909.82 57
3909.96 65
3910.10 71
3910.25 74
3910.39 76
3910.53 75
3910.68 72
3910.82 66
3910.96 59
3911.11 51
3911.25 41
3911.39 32
3911.54 23
3911.68 15
3911.82 8
3911.97 4
3912.11 2
3912.25 2
3912.40 3
3912.54 4
3912.68 6
3912.83 8
3912.97 9
3913.11 10
3913.26 10
3913.40 10
3913.54 9
3913.69 9
3913.83 8
3913.97 8
3914.12 7
3914.26 6
3914.40 4
3914.55 2
3914.69 0
3914.83 0
3914.98 0
3915.12 0
3915.26 0
3915.41 0
3915.55 0
3915.69 0
3915.84 1
3915.98 3
3916.13 6
3916.27 9
3916.41 12
3916.56 16
3916.70 22
3916.84 28
3916.99 35
3917.13 42
3917.27 48
3917.42 52
3917.56 55
3917.70 56
3917.85 55
3917.99 53
3918.13 50
3918.28 47
3918.42 45
3918.56 44
3918.71 43
3918.85 43
3918.99 44
3919.14 44
3919.28 43
3919.43 42
3919.57 40
3919.71 39
3919.86 37
3920.00 36
3920.14 36
3920.29 37
3920.43 39
3920.57 41
3920.72 40
3920.86 38
3921.00 32
3921.15 25
3921.29 15
3921.43 6
3921.58 0
3921.72 0
3921.87 0
3922.01 0
3922.15 0
3922.30 0
3922.44 6
3922.58 13
3922.73 20
3922.87 24
3923.01 26
3923.16 24
3923.30 20
3923.44 14
3923.59 8
3923.73 3
3923.88 1
3924.02 1
3924.16 3
3924.31 8
3924.45 15
3924.59 23
3924.74 32
3924.88 41
3925.02 49
3925.17 56
3925.31 62
3925.46 65
3925.60 67
3925.74 69
3925.89 70
3926.03 71
3926.17 74
3926.32 78
3926.46 83
3926.60 89
3926.75 95
3926.89 100
3927.04 104
3927.18 107
3927.32 110
3927.47 111
3927.61 111
3927.75 109
3927.90 107
3928.04 102
3928.18 96
3928.33 89
3928.47 84
3928.62 80
3928.76 78
3928.90 78
3929.05 81
3929.19 85
3929.33 89
3929.48 94
3929.62 98
3929.77 101
3929.91 104
3930.05 105
3930.20 106
3930.34 106
3930.48 105
3930.63 103
3930.77 100
3930.91 97
3931.06 94
3931.20 91
3931.35 88
3931.49 85
3931.63 82
3931.78 79
3931.92 77
3932.06 76
3932.21 77
3932.35 80
3932.50 86
3932.64 94
3932.78 103
3932.93 111
3933.07 117
3933.21 120
3933.36 119
3933.50 114
3933.65 106
3933.79 97
3933.93 87
3934.08 80
3934.22 77
3934.37 78
3934.51 82
3934.65 89
3934.80 95
3934.94 101
3935.08 105
3935.23 107
3935.37 107
3935.52 107
3935.66 108
3935.80 109
3935.95 110
3936.09 110
3936.23 109
3936.38 104
3936.52 96
3936.67 87
3936.81 77
3936.95 68
3937.10 62
3937.24 60
3937.39 61
3937.53 64
3937.67 68
3937.82 71
3937.96 72
3938.10 72
3938.25 70
3938.39 68
3938.54 65
3938.68 63
3938.82 59
3938.97 56
3939.11 51
3939.26 45
3939.40 37
3939.54 30
3939.69 22
3939.83 16
3939.97 11
3940.12 8
3940.26 7
3940.41 8
3940.55 11
3940.69 16
3940.84 21
3940.98 27
3941.13 35
3941.27 43
3941.41 52
3941.56 62
3941.70 72
3941.85 82
3941.99 92
3942.13 101
3942.28 108
3942.42 114
3942.57 118
3942.71 121
3942.85 123
3943.00 125
3943.14 128
3943.28 132
3943.43 136
3943.57 141
3943.72 147
3943.86 153
3944.00 157
3944.15 160
3944.29 160
3944.44 158
3944.58 154
3944.72 147
3944.87 140
3945.01 133
3945.16 126
3945.30 121
3945.44 116
3945.59 112
3945.73 109
3945.88 106
3946.02 103
3946.16 100
3946.31 98
3946.45 97
3946.60 97
3946.74 97
3946.88 96
3947.03 94
3947.17 91
3947.32 88
3947.46 85
3947.60 84
3947.75 85
3947.89 89
3948.04 96
3948.18 104
3948.32 111
3948.47 116
3948.61 118
3948.76 118
3948.90 117
3949.04 114
3949.19 111
3949.33 109
3949.48 105
3949.62 99
3949.77 90
3949.91 78
3950.05 64
3950.20 49
3950.34 36
3950.49 24
3950.63 16
3950.77 11
3950.92 10
3951.06 12
3951.21 17
3951.35 23
3951.49 31
3951.64 38
3951.78 44
3951.93 50
3952.07 53
3952.21 56
3952.36 58
3952.50 59
3952.65 60
3952.79 61
3952.94 61
3953.08 60
3953.22 59
3953.37 56
3953.51 54
3953.66 54
3953.80 56
3953.94 61
3954.09 71
3954.23 82
3954.38 95
3954.52 108
3954.67 118
3954.81 124
3954.95 126
3955.10 124
3955.24 119
3955.39 112
3955.53 104
3955.67 97
3955.82 92
3955.96 90
3956.11 89
3956.25 90
3956.40 91
3956.54 92
3956.68 91
3956.83 89
3956.97 85
3957.12 82
3957.26 79
3957.40 77
3957.55 76
3957.69 76
3957.84 76
3957.98 76
3958.13 74
3958.27 70
3958.41 65
3958.56 58
3958.70 50
3958.85 43
3958.99 36
3959.14 32
3959.28 29
3959.42 29
3959.57 31
3959.71 33
3959.86 36
3960.00 38
3960.15 40
3960.29 42
3960.43 43
3960.58 44
3960.72 45
3960.87 47
3961.01 50
3961.15 55
3961.30 62
3961.44 70
3961.59 79
3961.73 89
3961.88 99
3962.02 108
3962.16 115
3962.31 118
3962.45 119
3962.60 117
3962.74 113
3962.89 109
3963.03 106
3963.18 103
3963.32 101
3963.46 100
3963.61 99
3963.75 98
3963.90 97
3964.04 97
3964.19 96
3964.33 94
3964.47 92
3964.62 89
3964.76 84
3964.91 79
3965.05 74
3965.20 68
3965.34 63
3965.48 60
3965.63 58
3965.77 56
3965.92 55
3966.06 53
3966.21 49
3966.35 44
3966.50 37
3966.64 29
3966.78 20
3966.93 12
3967.07 4
3967.22 0
3967.36 0
3967.51 0
3967.65 0
3967.79 0
3967.94 0
3968.08 0
3968.23 0
3968.37 4
3968.52 8
3968.66 12
3968.81 16
3968.95 20
3969.09 26
3969.24 35
3969.38 48
3969.53 64
3969.67 82
3969.82 100
3969.96 116
3970.11 128
3970.25 136
3970.39 140
3970.54 142
3970.68 143
3970.83 145
3970.97 149
3971.12 153
3971.26 158
3971.41 162
3971.55 165
3971.69 166
3971.84 164
3971.98 160
3972.13 156
3972.27 150
3972.42 143
3972.56 135
3972.71 126
3972.85 116
3972.99 107
3973.14 100
3973.28 96
3973.43 96
3973.57 101
3973.72 112
3973.86 126
3974.01 143
3974.15 160
3974.30 176
3974.44 190
3974.58 200
3974.73 207
3974.87 209
3975.02 209
3975.16 205
3975.31 198
3975.45 189
3975.60 179
3975.74 171
3975.88 165
3976.03 163
3976.17 166
3976.32 171
3976.46 178
3976.61 186
3976.75 192
3976.90 195
3977.04 194
3977.19 191
3977.33 186
3977.48 181
3977.62 176
3977.76 174
3977.91 175
3978.05 178
3978.20 181
3978.34 183
3978.49 182
3978.63 178
3978.78 169
3978.92 158
3979.07 145
3979.21 133
3979.35 124
3979.50 119
3979.64 118
3979.79 119
3979.93 123
3980.08 126
3980.22 127
3980.37 126
3980.51 122
3980.66 116
3980.80 110
3980.95 103
3981.09 98
3981.23 94
3981.38 94
3981.52 96
3981.67 100
3981.81 106
3981.96 111
3982.10 116
3982.25 120
3982.39 121
3982.54 121
3982.68 118
3982.83 114
3982.97 109
3983.12 101
3983.26 92
3983.40 82
3983.55 70
3983.69 59
3983.84 49
3983.98 40
3984.13 34
3984.27 32
3984.42 32
3984.56 33
3984.71 36
3984.85 39
3985.00 40
3985.14 40
3985.29 39
3985.43 37
3985.58 36
3985.72 35
3985.86 35
3986.01 38
3986.15 43
3986.30 49
3986.44 57
3986.59 65
3986.73 74
3986.88 82
3987.02 89
3987.17 95
3987.31 98
3987.46 99
3987.60 97
3987.75 93
3987.89 87
3988.04 81
3988.18 75
3988.33 70
3988.47 66
3988.62 64
3988.76 63
3988.90 63
3989.05 64
3989.19 66
3989.34 69
3989.48 73
3989.63 79
3989.77 87
3989.92 95
3990.06 103
3990.21 109
3990.35 114
3990.50 116
3990.64 117
3990.79 117
3990.93 115
3991.08 114
3991.22 112
3991.37 110
3991.51 108
3991.66 105
3991.80 102
3991.95 100
3992.09 100
3992.24 101
3992.38 105
3992.53 110
3992.67 117
3992.81 125
3992.96 131
3993.10 136
3993.25 140
3993.39 141
3993.54 141
3993.68 141
3993.83 141
3993.97 140
3994.12 139
3994.26 137
3994.41 133
3994.55 126
3994.70 116
3994.84 103
3994.99 88
3995.13 72
3995.28 59
3995.42 49
3995.57 43
3995.71 41
3995.86 44
3996.00 49
3996.15 57
3996.29 65
3996.44 73
3996.58 80
3996.73 86
3996.87 91
3997.02 96
3997.16 102
3997.31 107
3997.45 113
3997.60 117
3997.74 119
3997.89 119
3998.03 117
3998.18 112
3998.32 107
3998.47 100
3998.61 93
3998.76 86
3998.90 77
3999.05 67
3999.19 57
3999.34 46
3999.48 35
3999.63 26
3999.77 19
3999.92 14
4000.06 12
4000.21 11
4000.35 12
4000.50 14
4000.64 17
4000.79 20
4000.93 26
4001.08 34
4001.22 44
4001.37 56
4001.51 70
4001.66 84
4001.80 99
4001.95 112
4002.09 123
4002.24 133
4002.38 141
4002.53 147
4002.67 153
4002.82 157
4002.96 160
4003.11 160
4003.25 156
4003.40 148
4003.54 136
4003.69 123
4003.83 111
4003.98 101
4004.12 95
4004.27 94
4004.41 97
4004.56 103
4004.70 109
4004.85 114
4004.99 115
4005.14 114
4005.28 108
4005.43 100
4005.57 90
4005.72 81
4005.86 72
4006.01 64
4006.15 58
4006.30 52
4006.44 47
4006.59 42
4006.73 37
4006.88 30
4007.02 24
4007.17 17
4007.31 11
4007.46 6
4007.60 1
4007.75 0
4007.89 0
4008.04 0
4008.18 0
4008.33 0
4008.47 0
4008.62 0
4008.76 0
4008.91 1
4009.05 3
4009.20 5
4009.35 7
4009.49 11
4009.64 16
4009.78 23
4009.93 30
4010.07 36
4010.22 41
4010.36 44
4010.51 44
4010.65 41
4010.80 38
4010.94 36
4011.09 34
4011.23 35
4011.38 37
4011.52 42
4011.67 48
4011.81 54
4011.96 61
4012.10 67
4012.25 72
4012.39 78
4012.54 83
4012.68 89
4012.83 96
4012.97 104
4013.12 114
4013.27 125
4013.41 136
4013.56 146
4013.70 155
4013.85 163
4013.99 169
4014.14 172
4014.28 173
4014.43 171
4014.57 166
4014.72 159
4014.86 152
4015.01 146
4015.15 142
4015.30 143
4015.44 148
4015.59 157
4015.73 168
4015.88 179
4016.03 189
4016.17 197
4016.32 202
4016.46 203
4016.61 202
4016.75 197
4016.90 191
4017.04 182
4017.19 171
4017.33 158
4017.48 145
4017.62 132
4017.77 122
4017.91 113
4018.06 107
4018.20 104
4018.35 101
4018.50 98
4018.64 93
4018.79 87
4018.93 81
4019.08 75
4019.22 71
4019.37 69
4019.51 71
4019.66 74
4019.80 77
4019.95 79
4020.09 77
4020.24 72
4020.38 65
4020.53 56
4020.68 48
4020.82 42
4020.97 39
4021.11 39
4021.26 43
4021.40 47
4021.55 53
4021.69 58
4021.84 60
4021.98 61
4022.13 58
4022.27 53
4022.42 45
4022.57 36
4022.71 27
4022.86 20
4023.00 15
4023.15 13
4023.29 14
4023.44 18
4023.58 23
4023.73 29
4023.87 35
4024.02 41
4024.16 47
4024.31 52
4024.46 57
4024.60 60
4024.75 62
4024.89 61
4025.04 58
4025.18 53
4025.33 45
4025.47 38
4025.62 31
4025.76 27
4025.91 26
4026.06 29
4026.20 35
4026.35 43
4026.49 52
4026.64 62
4026.78 72
4026.93 79
4027.07 85
4027.22 88
4027.36 90
4027.51 90
4027.66 89
4027.80 89
4027.95 88
4028.09 87
4028.24 86
4028.38 85
4028.53 82
4028.67 78
4028.82 73
4028.97 68
4029.11 62
4029.26 57
4029.40 54
4029.55 54
4029.69 56
4029.84 61
4029.98 67
4030.13 73
4030.27 78
4030.42 80
4030.57 80
4030.71 76
4030.86 71
4031.00 65
4031.15 59
4031.29 56
4031.44 55
4031.58 57
4031.73 63
4031.88 71
4032.02 80
4032.17 89
4032.31 96
4032.46 100
4032.60 101
4032.75 98
4032.89 93
4033.04 85
4033.19 77
4033.33 67
4033.48 58
4033.62 49
4033.77 42
4033.91 36
4034.06 32
4034.21 30
4034.35 31
4034.50 33
4034.64 36
4034.79 40
4034.93 45
4035.08 50
4035.22 55
4035.37 61
4035.52 67
4035.66 74
4035.81 81
4035.95 90
4036.10 99
4036.24 108
4036.39 118
4036.54 128
4036.68 136
4036.83 142
4036.97 145
4037.12 145
4037.26 141
4037.41 134
4037.55 125
4037.70 115
4037.85 105
4037.99 95
4038.14 87
4038.28 79
4038.43 72
4038.57 66
4038.72 61
4038.87 56
4039.01 54
4039.16 54
4039.30 57
4039.45 62
4039.59 69
4039.74 77
4039.89 84
4040.03 92
4040.18 98
4040.32 105
4040.47 113
4040.61 121
4040.76 128
4040.91 134
4041.05 136
4041.20 133
4041.34 126
4041.49 115
4041.63 102
4041.78 90
4041.93 79
4042.07 70
4042.22 63
4042.36 58
4042.51 52
4042.65 47
4042.80 40
4042.95 34
4043.09 28
4043.24 24
4043.38 21
4043.53 19
4043.68 18
4043.82 17
4043.97 17
4044.11 17
4044.26 18
4044.40 20
4044.55 22
4044.70 25
4044.84 29
4044.99 34
4045.13 39
4045.28 44
4045.42 51
4045.57 57
4045.72 64
4045.86 70
4046.01 76
4046.15 81
4046.30 84
4046.45 86
4046.59 88
4046.74 88
4046.88 88
4047.03 88
4047.17 89
4047.32 91
4047.47 93
4047.61 95
4047.76 98
4047.90 101
4048.05 104
4048.20 107
4048.34 110
4048.49 113
4048.63 115
4048.78 117
4048.92 118
4049.07 118
4049.22 116
4049.36 113
4049.51 107
4049.65 99
4049.80 88
4049.95 76
4050.09 63
4050.24 52
4050.38 44
4050.53 38
4050.68 36
4050.82 37
4050.97 39
4051.11 42
4051.26 44
4051.40 44
4051.55 43
4051.70 40
4051.84 37
4051.99 35
4052.13 35
4052.28 36
4052.43 39
4052.57 42
4052.72 44
4052.86 46
4053.01 46
4053.16 47
4053.30 48
4053.45 51
4053.59 55
4053.74 61
4053.89 67
4054.03 72
4054.18 75
4054.32 74
4054.47 71
4054.62 66
4054.76 60
4054.91 54
4055.05 50
4055.20 48
4055.35 47
4055.49 48
4055.64 49
4055.78 50
4055.93 50
4056.08 51
4056.22 53
4056.37 56
4056.51 60
4056.66 67
4056.81 75
4056.95 84
4057.10 95
4057.24 105
4057.39 113
4057.54 120
4057.68 124
4057.83 126
4057.97 126
4058.12 125
4058.27 124
4058.41 123
4058.56 123
4058.70 125
4058.85 126
4059.00 127
4059.14 127
4059.29 125
4059.43 122
4059.58 118
4059.73 113
4059.87 109
4060.02 104
4060.16 98
4060.31 92
4060.46 84
4060.60 74
4060.75 62
4060.89 47
4061.04 30
4061.19 14
4061.33 0
4061.48 0
4061.63 0
4061.77 0
4061.92 0
4062.06 0
4062.21 0
4062.36 7
4062.50 14
4062.65 19
4062.79 19
4062.94 16
4063.09 11
4063.23 6
4063.38 3
4063.52 3
4063.67 5
4063.82 9
4063.96 16
4064.11 23
4064.26 31
4064.40 40
4064.55 50
4064.69 62
4064.84 75
4064.99 89
4065.13 102
4065.28 113
4065.42 121
4065.57 124
4065.72 124
4065.86 122
4066.01 117
4066.16 112
4066.30 106
4066.45 100
4066.59 93
4066.74 86
4066.89 79
4067.03 73
4067.18 68
4067.33 66
4067.47 65
4067.62 65
4067.76 64
4067.91 62
4068.06 56
4068.20 48
4068.35 37
4068.49 25
4068.64 13
4068.79 1
4068.93 0
4069.08 0
4069.23 0
4069.37 0
4069.52 0
4069.66 0
4069.81 0
4069.96 0
4070.10 5
4070.25 14
4070.40 22
4070.54 29
4070.69 34
4070.83 38
4070.98 40
4071.13 41
4071.27 41
4071.42 40
4071.57 39
4071.71 37
4071.86 33
4072.01 30
4072.15 25
4072.30 22
4072.44 19
4072.59 19
4072.74 22
4072.88 27
4073.03 34
4073.18 42
4073.32 50
4073.47 58
4073.61 65
4073.76 71
4073.91 77
4074.05 84
4074.20 91
4074.35 98
4074.49 106
4074.64 112
4074.79 116
4074.93 119
4075.08 120
4075.22 121
4075.37 120
4075.52 119
4075.66 118
4075.81 116
4075.96 113
4076.10 110
4076.25 107
4076.39 105
4076.54 104
4076.69 104
4076.83 106
4076.98 109
4077.13 112
4077.27 116
4077.42 119
4077.57 122
4077.71 125
4077.86 128
4078.01 130
4078.15 131
4078.30 131
4078.44 129
4078.59 126
4078.74 122
4078.88 118
4079.03 114
4079.18 109
4079.32 104
4079.47 99
4079.62 93
4079.76 87
4079.91 82
4080.05 80
4080.20 80
4080.35 84
4080.49 92
4080.64 102
4080.79 113
4080.93 124
4081.08 133
4081.23 141
4081.37 146
4081.52 149
4081.67 151
4081.81 151
4081.96 149
4082.11 145
4082.25 137
4082.40 125
4082.54 111
4082.69 95
4082.84 78
4082.98 62
4083.13 47
4083.28 33
4083.42 22
4083.57 11
4083.72 2
4083.86 0
4084.01 0
4084.16 0
4084.30 0
4084.45 0
4084.60 0
4084.74 0
4084.89 0
4085.04 7
4085.18 13
4085.33 17
4085.47 19
4085.62 20
4085.77 20
4085.91 20
4086.06 21
4086.21 23
4086.35 26
4086.50 30
4086.65 33
4086.79 36
4086.94 39
4087.09 40
4087.23 41
4087.38 39
4087.53 37
4087.67 34
4087.82 32
4087.97 32
4088.11 34
4088.26 39
4088.41 46
4088.55 54
4088.70 60
4088.85 65
4088.99 66
4089.14 65
4089.29 62
4089.43 60
4089.58 58
4089.73 58
4089.87 60
4090.02 64
4090.16 70
4090.31 77
4090.46 84
4090.60 90
4090.75 96
4090.90 100
4091.04 103
4091.19 103
4091.34 103
4091.48 101
4091.63 98
4091.78 94
4091.92 92
4092.07 91
4092.22 95
4092.36 103
4092.51 115
4092.66 131
4092.80 149
4092.95 167
4093.10 182
4093.24 193
4093.39 201
4093.54 204
4093.68 204
4093.83 202
4093.98 199
4094.12 195
4094.27 189
4094.42 183
4094.56 176
4094.71 170
4094.86 164
4095.00 160
4095.15 157
4095.30 155
4095.44 155
4095.59 155
4095.74 157
4095.88 158
4096.03 160
4096.18 162
4096.33 165
4096.47 167
4096.62 169
4096.77 170
4096.91 169
4097.06 167
4097.21 163
4097.35 157
4097.50 149
4097.65 139
4097.79 129
4097.94 117
4098.09 106
4098.23 95
4098.38 86
4098.53 79
4098.67 76
4098.82 76
4098.97 78
4099.11 83
4099.26 89
4099.41 94
4099.55 97
4099.70 99
4099.85 100
4099.99 100
4100.14 101
4100.29 101
4100.43 102
4100.58 102
4100.73 102
4100.87 103
4101.02 102
4101.17 102
4101.32 102
4101.46 101
4101.61 100
4101.76 97
4101.90 92
4102.05 86
4102.20 80
4102.34 73
4102.49 67
4102.64 63
4102.78 59
4102.93 56
4103.08 53
4103.22 50
4103.37 44
4103.52 38
4103.66 32
4103.81 26
4103.96 24
4104.11 25
4104.25 29
4104.40 37
4104.55 46
4104.69 55
4104.84 61
4104.99 64
4105.13 62
4105.28 58
4105.43 53
4105.57 47
4105.72 44
4105.87 43
4106.01 45
4106.16 49
4106.31 54
4106.46 60
4106.60 65
4106.75 70
4106.90 73
4107.04 75
4107.19 77
4107.34 77
4107.48 78
4107.63 78
4107.78 78
4107.92 78
4108.07 78
4108.22 78
4108.37 77
4108.51 77
4108.66 76
4108.81 75
4108.95 73
4109.10 70
4109.25 65
4109.39 57
4109.54 47
4109.69 36
4109.83 25
4109.98 14
4110.13 6
4110.28 0
4110.42 0
4110.57 0
4110.72 0
4110.86 1
4111.01 3
4111.16 5
4111.30 6
4111.45 7
4111.60 8
4111.75 7
4111.89 6
4112.04 3
4112.19 0
4112.33 0
4112.48 0
4112.63 0
4112.77 0
4112.92 0
4113.07 0
4113.22 12
4113.36 24
4113.51 34
4113.66 42
4113.80 45
4113.95 44
4114.10 41
4114.25 36
4114.39 30
4114.54 25
4114.69 22
4114.83 21
4114.98 21
4115.13 21
4115.27 22
4115.42 22
4115.57 22
4115.72 22
4115.86 21
4116.01 19
4116.16 17
4116.30 14
4116.45 9
4116.60 5
4116.75 0
4116.89 0
4117.04 0
4117.19 0
4117.33 0
4117.48 4
4117.63 7
4117.77 9
4117.92 8
4118.07 4
4118.22 0
4118.36 0
4118.51 0
4118.66 0
4118.80 0
4118.95 0
4119.10 7
4119.25 14
4119.39 21
4119.54 28
4119.69 34
4119.83 40
4119.98 44
4120.13 48
4120.28 51
4120.42 52
4120.57 51
4120.72 47
4120.86 42
4121.01 36
4121.16 31
4121.31 29
4121.45 30
4121.60 37
4121.75 49
4121.90 64
4122.04 81
4122.19 98
4122.34 113
4122.48 123
4122.63 127
4122.78 126
4122.93 120
4123.07 112
4123.22 104
4123.37 98
4123.51 95
4123.66 96
4123.81 101
4123.96 106
4124.10 110
4124.25 111
4124.40 107
4124.54 98
4124.69 86
4124.84 71
4124.99 57
4125.13 45
4125.28 36
4125.43 32
4125.58 32
4125.72 35
4125.87 41
4126.02 47
4126.16 54
4126.31 59
4126.46 63
4126.61 66
4126.75 68
4126.90 71
4127.05 75
4127.20 79
4127.34 85
4127.49 89
4127.64 92
4127.78 91
4127.93 88
4128.08 82
4128.23 76
4128.37 70
4128.52 66
4128.67 65
4128.82 67
4128.96 70
4129.11 72
4129.26 75
4129.40 75
4129.55 75
4129.70 73
4129.85 71
4129.99 69
4130.14 67
4130.29 65
4130.44 64
4130.58 62
4130.73 60
4130.88 57
4131.03 54
4131.17 50
4131.32 46
4131.47 43
4131.61 42
4131.76 43
4131.91 47
4132.06 55
4132.20 65
4132.35 78
4132.50 92
4132.65 105
4132.79 117
4132.94 126
4133.09 132
4133.24 135
4133.38 137
4133.53 137
4133.68 138
4133.83 139
4133.97 141
4134.12 144
4134.27 146
4134.42 149
4134.56 150
4134.71 151
4134.86 150
4135.00 149
4135.15 147
4135.30 144
4135.45 141
4135.59 135
4135.74 128
4135.89 120
4136.04 112
4136.18 105
4136.33 99
4136.48 96
4136.63 93
4136.77 90
4136.92 84
4137.07 76
4137.22 65
4137.36 53
4137.51 40
4137.66 29
4137.81 21
4137.95 15
4138.10 11
4138.25 9
4138.40 6
4138.54 3
4138.69 0
4138.84 0
4138.99 0
4139.13 0
4139.28 0
4139.43 0
4139.58 0
4139.72 0
4139.87 0
4140.02 2
4140.17 6
4140.31 10
4140.46 16
4140.61 23
4140.76 32
4140.90 43
4141.05 55
4141.20 69
4141.35 85
4141.49 102
4141.64 119
4141.79 137
4141.94 153
4142.08 168
4142.23 182
4142.38 193
4142.53 203
4142.67 213
4142.82 223
4142.97 234
4143.12 248
4143.26 266
4143.41 287
4143.56 313
4143.71 342
4143.85 374
4144.00 408
4144.15 442
4144.30 474
4144.44 503
4144.59 529
4144.74 552
4144.89 574
4145.04 595
4145.18 616
4145.33 638
4145.48 661
4145.63 683
4145.77 704
4145.92 724
4146.07 741
4146.22 755
4146.36 767
4146.51 776
4146.66 784
4146.81 791
4146.95 797
4147.10 803
4147.25 808
4147.40 813
4147.54 817
4147.69 818
4147.84 819
4147.99 818
4148.14 818
4148.28 818
4148.43 821
4148.58 825
4148.73 830
4148.87 836
4149.02 840
4149.17 841
4149.32 838
4149.46 828
4149.61 811
4149.76 788
4149.91 760
4150.06 729
4150.20 696
4150.35 662
4150.50 631
4150.65 601
4150.79 573
4150.94 548
4151.09 524
4151.24 502
4151.38 482
4151.53 465
4151.68 450
4151.83 435
4151.98 421
4152.12 407
4152.27 393
4152.42 378
4152.57 365
4152.71 355
4152.86 347
4153.01 342
4153.16 338
4153.30 333
4153.45 326
4153.60 315
4153.75 301
4153.90 283
4154.04 265
4154.19 248
4154.34 234
4154.49 224
4154.63 217
4154.78 213
4154.93 209
4155.08 205
4155.23 199
4155.37 191
4155.52 182
4155.67 174
4155.82 165
4155.96 158
4156.11 150
4156.26 142
4156.41 133
4156.56 123
4156.70 112
4156.85 100
4157.00 90
4157.15 81
4157.29 75
4157.44 72
4157.59 71
4157.74 73
4157.89 76
4158.03 81
4158.18 86
4158.33 90
4158.48 95
4158.63 98
4158.77 100
4158.92 100
4159.07 97
4159.22 93
4159.36 86
4159.51 79
4159.66 71
4159.81 66
4159.96 62
4160.10 61
4160.25 63
4160.40 66
4160.55 70
4160.70 75
4160.84 79
4160.99 81
4161.14 83
4161.29 83
4161.43 81
4161.58 77
4161.73 72
4161.88 65
4162.03 56
4162.17 45
4162.32 34
4162.47 21
4162.62 9
4162.77 0
4162.91 0
4163.06 0
4163.21 0
4163.36 0
4163.51 0
4163.65 12
4163.80 24
4163.95 36
4164.10 46
4164.25 54
4164.39 59
4164.54 62
4164.69 61
4164.84 57
4164.98 51
4165.13 45
4165.28 37
4165.43 30
4165.58 24
4165.72 20
4165.87 17
4166.02 14
4166.17 12
4166.32 9
4166.46 5
4166.61 0
4166.76 0
4166.91 0
4167.06 0
4167.20 0
4167.35 0
4167.50 0
4167.65 0
4167.80 4
4167.94 12
4168.09 19
4168.24 24
4168.39 27
4168.54 28
4168.68 29
4168.83 29
4168.98 30
4169.13 32
4169.28 35
4169.42 38
4169.57 40
4169.72 41
4169.87 42
4170.02 43
4170.16 46
4170.31 50
4170.46 56
4170.61 64
4170.76 73
4170.90 81
4171.05 86
4171.20 88
4171.35 85
4171.50 79
4171.65 71
4171.79 61
4171.94 52
4172.09 45
4172.24 39
4172.39 35
4172.53 32
4172.68 28
4172.83 22
4172.98 15
4173.13 7
4173.27 0
4173.42 0
4173.57 0
4173.72 0
4173.87 0
4174.01 0
4174.16 5
4174.31 11
4174.46 16
4174.61 20
4174.76 23
4174.90 27
4175.05 30
4175.20 34
4175.35 40
4175.50 46
4175.64 53
4175.79 61
4175.94 68
4176.09 75
4176.24 82
4176.38 90
4176.53 99
4176.68 108
4176.83 118
4176.98 127
4177.13 134
4177.27 138
4177.42 140
4177.57 141
4177.72 141
4177.87 142
4178.01 146
4178.16 154
4178.31 166
4178.46 181
4178.61 200
4178.76 219
4178.90 239
4179.05 257
4179.20 274
4179.35 290
4179.50 305
4179.64 320
4179.79 335
4179.94 351
4180.09 366
4180.24 382
4180.39 396
4180.53 410
4180.68 423
4180.83 437
4180.98 449
4181.13 461
4181.28 470
4181.42 475
4181.57 477
4181.72 475
4181.87 471
4182.02 465
4182.16 458
4182.31 452
4182.46 447
4182.61 441
4182.76 434
4182.91 425
4183.05 414
4183.20 402
4183.35 389
4183.50 377
4183.65 366
4183.80 359
4183.94 353
4184.09 350
4184.24 348
4184.39 346
4184.54 343
4184.69 339
4184.83 334
4184.98 327
4185.13 320
4185.28 313
4185.43 306
4185.58 298
4185.72 290
4185.87 282
4186.02 275
4186.17 271
4186.32 269
4186.47 270
4186.61 273
4186.76 277
4186.91 278
4187.06 276
4187.21 270
4187.36 259
4187.50 244
4187.65 227
4187.80 210
4187.95 196
4188.10 184
4188.25 174
4188.39 168
4188.54 163
4188.69 159
4188.84 155
4188.99 151
4189.14 147
4189.28 143
4189.43 139
4189.58 134
4189.73 128
4189.88 120
4190.03 110
4190.17 98
4190.32 85
4190.47 71
4190.62 57
4190.77 46
4190.92 37
4191.07 30
4191.21 25
4191.36 21
4191.51 19
4191.66 17
4191.81 16
4191.96 16
4192.10 18
4192.25 23
4192.40 29
4192.55 37
4192.70 44
4192.85 51
4192.99 55
4193.14 57
4193.29 55
4193.44 51
4193.59 46
4193.74 39
4193.89 33
4194.03 27
4194.18 23
4194.33 21
4194.48 23
4194.63 27
4194.78 33
4194.92 42
4195.07 53
4195.22 63
4195.37 72
4195.52 79
4195.67 83
4195.82 82
4195.96 79
4196.11 71
4196.26 62
4196.41 51
4196.56 42
4196.71 34
4196.86 29
4197.00 28
4197.15 29
4197.30 32
4197.45 37
4197.60 42
4197.75 47
4197.90 51
4198.04 55
4198.19 60
4198.34 65
4198.49 71
4198.64 76
4198.79 82
4198.93 87
4199.08 91
4199.23 95
4199.38 99
4199.53 102
4199.68 104
4199.83 105
4199.97 104
4200.12 101
4200.27 97
4200.42 93
4200.57 90
4200.72 89
4200.87 92
4201.01 98
4201.16 107
4201.31 116
4201.46 124
4201.61 131
4201.76 135
4201.91 136
4202.06 135
4202.20 132
4202.35 129
4202.50 125
4202.65 120
4202.80 115
4202.95 109
4203.10 101
4203.24 93
4203.39 85
4203.54 77
4203.69 73
4203.84 71
4203.99 74
4204.14 81
4204.28 93
4204.43 107
4204.58 121
4204.73 133
4204.88 141
4205.03 145
4205.18 143
4205.33 137
4205.47 128
4205.62 118
4205.77 110
4205.92 106
4206.07 107
4206.22 114
4206.37 126
4206.51 144
4206.66 166
4206.81 189
4206.96 213
4207.11 237
4207.26 260
4207.41 281
4207.56 301
4207.70 319
4207.85 335
4208.00 348
4208.15 359
4208.30 368
4208.45 376
4208.60 386
4208.75 397
4208.89 413
4209.04 432
4209.19 455
4209.34 478
4209.49 502
4209.64 524
4209.79 543
4209.94 560
4210.08 575
4210.23 588
4210.38 599
4210.53 608
4210.68 617
4210.83 626
4210.98 637
4211.13 648
4211.27 660
4211.42 673
4211.57 684
4211.72 693
4211.87 698
4212.02 699
4212.17 697
4212.32 692
4212.46 685
4212.61 676
4212.76 666
4212.91 654
4213.06 639
4213.21 619
4213.36 596
4213.51 569
4213.65 539
4213.80 508
4213.95 478
4214.10 452
4214.25 431
4214.40 415
4214.55 403
4214.70 395
4214.85 386
4214.99 375
4215.14 360
4215.29 340
4215.44 316
4215.59 290
4215.74 265
4215.89 242
4216.04 226
4216.19 215
4216.33 210
4216.48 210
4216.63 215
4216.78 222
4216.93 230
4217.08 237
4217.23 242
4217.38 245
4217.52 243
4217.67 238
4217.82 230
4217.97 219
4218.12 209
4218.27 200
4218.42 193
4218.57 189
4218.72 187
4218.87 186
4219.01 187
4219.16 187
4219.31 186
4219.46 185
4219.61 184
4219.76 183
4219.91 182
4220.06 182
4220.21 183
4220.35 184
4220.50 186
4220.65 189
4220.80 193
4220.95 197
4221.10 203
4221.25 209
4221.40 215
4221.55 220
4221.69 224
4221.84 226
4221.99 225
4222.14 220
4222.29 210
4222.44 196
4222.59 177
4222.74 156
4222.89 135
4223.04 118
4223.18 106
4223.33 101
4223.48 103
4223.63 112
4223.78 122
4223.93 132
4224.08 140
4224.23 143
4224.38 141
4224.53 135
4224.67 126
4224.82 116
4224.97 106
4225.12 99
4225.27 96
4225.42 96
4225.57 99
4225.72 104
4225.87 110
4226.02 115
4226.16 119
4226.31 121
4226.46 122
4226.61 123
4226.76 125
4226.91 129
4227.06 134
4227.21 139
4227.36 143
4227.51 145
4227.66 145
4227.80 144
4227.95 141
4228.10 138
4228.25 136
4228.40 134
4228.55 133
4228.70 132
4228.85 129
4229.00 126
4229.15 121
4229.30 116
4229.44 111
4229.59 107
4229.74 105
4229.89 104
4230.04 104
4230.19 103
4230.34 102
4230.49 100
4230.64 96
4230.79 90
4230.94 83
4231.08 74
4231.23 63
4231.38 51
4231.53 40
4231.68 29
4231.83 22
4231.98 17
4232.13 16
4232.28 19
4232.43 23
4232.58 27
4232.72 29
4232.87 28
4233.02 24
4233.17 18
4233.32 12
4233.47 6
4233.62 3
4233.77 2
4233.92 1
4234.07 2
4234.22 1
4234.37 0
4234.52 0
4234.66 0
4234.81 0
4234.96 0
4235.11 0
4235.26 0
4235.41 6
4235.56 14
4235.71 23
4235.86 31
4236.01 38
4236.16 45
4236.31 52
4236.45 58
4236.60 63
4236.75 68
4236.90 71
4237.05 74
4237.20 77
4237.35 81
4237.50 86
4237.65 92
4237.80 99
4237.95 105
4238.10 109
4238.25 110
4238.39 109
4238.54 105
4238.69 99
4238.84 92
4238.99 86
4239.14 81
4239.29 77
4239.44 74
4239.59 71
4239.74 68
4239.89 63
4240.04 58
4240.19 52
4240.34 45
4240.48 39
4240.63 33
4240.78 30
4240.93 28
4241.08 28
4241.23 28
4241.38 29
4241.53 30
4241.68 29
4241.83 26
4241.98 22
4242.13 17
4242.28 11
4242.43 5
4242.57 0
4242.72 0
4242.87 0
4243.02 2
4243.17 8
4243.32 14
4243.47 20
4243.62 25
4243.77 28
4243.92 29
4244.07 26
4244.22 22
4244.37 14
4244.52 6
4244.67 0
4244.82 0
4244.96 0
4245.11 0
4245.26 0
4245.41 0
4245.56 0
4245.71 0
4245.86 8
4246.01 19
4246.16 28
4246.31 34
4246.46 37
4246.61 38
4246.76 37
4246.91 36
4247.06 36
4247.21 37
4247.35 40
4247.50 42
4247.65 45
4247.80 46
4247.95 45
4248.10 42
4248.25 36
4248.40 30
4248.55 23
4248.70 18
4248.85 14
4249.00 11
4249.15 9
4249.30 9
4249.45 9
4249.60 9
4249.75 10
4249.90 12
4250.04 16
4250.19 20
4250.34 25
4250.49 30
4250.64 34
4250.79 36
4250.94 36
4251.09 35
4251.24 34
4251.39 33
4251.54 35
4251.69 39
4251.84 46
4251.99 55
4252.14 64
4252.29 73
4252.44 80
4252.59 85
4252.74 88
4252.88 88
4253.03 87
4253.18 86
4253.33 85
4253.48 85
4253.63 87
4253.78 90
4253.93 95
4254.08 102
4254.23 108
4254.38 114
4254.53 119
4254.68 122
4254.83 124
4254.98 123
4255.13 121
4255.28 117
4255.43 113
4255.58 106
4255.73 98
4255.88 89
4256.03 79
4256.17 69
4256.32 61
4256.47 55
4256.62 52
4256.77 52
4256.92 55
4257.07 61
4257.22 69
4257.37 78
4257.52 88
4257.67 98
4257.82 108
4257.97 117
4258.12 125
4258.27 130
4258.42 133
4258.57 133
4258.72 129
4258.87 123
4259.02 113
4259.17 100
4259.32 85
4259.47 69
4259.62 54
4259.77 39
4259.91 27
4260.06 18
4260.21 13
4260.36 11
4260.51 13
4260.66 18
4260.81 24
4260.96 31
4261.11 39
4261.26 47
4261.41 54
4261.56 61
4261.71 68
4261.86 73
4262.01 78
4262.16 80
4262.31 81
4262.46 80
4262.61 77
4262.76 73
4262.91 68
4263.06 62
4263.21 56
4263.36 51
4263.51 47
4263.66 43
4263.81 41
4263.96 40
4264.11 40
4264.26 41
4264.40 43
4264.55 47
4264.70 51
4264.85 56
4265.00 62
4265.15 68
4265.30 73
4265.45 78
4265.60 82
4265.75 84
4265.90 84
4266.05 82
4266.20 77
4266.35 70
4266.50 61
4266.65 54
4266.80 48
4266.95 46
4267.10 48
4267.25 55
4267.40 65
4267.55 78
4267.70 91
4267.85 104
4268.00 115
4268.15 123
4268.30 129
4268.45 131
4268.60 130
4268.75 127
4268.90 123
4269.05 116
4269.20 108
4269.35 98
4269.50 86
4269.65 74
4269.80 62
4269.95 52
4270.10 44
4270.25 39
4270.40 37
4270.55 38
4270.70 42
4270.84 47
4270.99 53
4271.14 59
4271.29 64
4271.44 68
4271.59 72
4271.74 75
4271.89 76
4272.04 76
4272.19 74
4272.34 70
4272.49 65
4272.64 59
4272.79 52
4272.94 46
4273.09 40
4273.24 34
4273.39 30
4273.54 26
4273.69 21
4273.84 17
4273.99 11
4274.14 5
4274.29 0
4274.44 0
4274.59 0
4274.74 0
4274.89 0
4275.04 0
4275.19 0
4275.34 2
4275.49 6
4275.64 8
4275.79 9
4275.94 7
4276.09 5
4276.24 1
4276.39 0
4276.54 0
4276.69 0
4276.84 0
4276.99 3
4277.14 7
4277.29 11
4277.44 14
4277.59 16
4277.74 18
4277.89 19
4278.04 21
4278.19 24
4278.34 27
4278.49 31
4278.64 35
4278.79 38
4278.94 40
4279.09 41
4279.24 40
4279.39 38
4279.54 34
4279.69 29
4279.84 23
4279.99 17
4280.14 11
4280.29 7
4280.44 3
4280.59 1
4280.74 1
4280.89 3
4281.04 7
4281.19 12
4281.34 19
4281.49 28
4281.64 38
4281.79 48
4281.94 58
4282.09 67
4282.24 74
4282.39 79
4282.54 82
4282.69 83
4282.84 82
4282.99 80
4283.14 79
4283.29 79
4283.44 80
4283.59 84
4283.74 90
4283.89 98
4284.04 105
4284.19 110
4284.34 113
4284.49 113
4284.64 110
4284.79 106
4284.94 102
4285.09 99
4285.24 97
4285.39 97
4285.54 98
4285.69 98
4285.84 96
4285.99 94
4286.14 89
4286.29 84
4286.44 78
4286.59 73
4286.74 67
4286.89 60
4287.04 51
4287.19 40
4287.34 28
4287.49 13
4287.64 0
4287.79 0
4287.94 0
4288.09 0
4288.24 0
4288.39 0
4288.54 0
4288.69 0
4288.84 13
4288.99 28
4289.14 42
4289.29 52
4289.44 58
4289.59 60
4289.74 59
4289.89 55
4290.04 50
4290.19 45
4290.34 43
4290.49 43
4290.64 46
4290.80 52
4290.95 59
4291.10 66
4291.25 73
4291.40 79
4291.55 83
4291.70 85
4291.85 84
4292.00 82
4292.15 77
4292.30 72
4292.45 66
4292.60 60
4292.75 54
4292.90 48
4293.05 43
4293.20 37
4293.35 31
4293.50 25
4293.65 17
4293.80 10
4293.95 4
4294.10 0
4294.25 0
4294.40 0
4294.55 0
4294.70 0
4294.85 0
4295.00 0
4295.15 0
4295.30 0
4295.45 4
4295.60 8
4295.75 13
4295.90 18
4296.05 23
4296.20 30
4296.35 38
4296.50 47
4296.65 58
4296.80 69
4296.95 80
4297.10 89
4297.26 95
4297.41 98
4297.56 99
4297.71 98
4297.86 96
4298.01 95
4298.16 96
4298.31 98
4298.46 101
4298.61 104
4298.76 107
4298.91 110
4299.06 111
4299.21 111
4299.36 109
4299.51 107
4299.66 103
4299.81 99
4299.96 93
4300.11 88
4300.26 83
4300.41 78
4300.56 75
4300.71 71
4300.86 68
4301.01 65
4301.16 62
4301.31 60
4301.46 60
4301.61 63
4301.76 70
4301.92 81
4302.07 96
4302.22 111
4302.37 124
4302.52 134
4302.67 140
4302.82 142
4302.97 142
4303.12 141
4303.27 141
4303.42 144
4303.57 148
4303.72 155
4303.87 161
4304.02 166
4304.17 169
4304.32 170
4304.47 170
4304.62 167
4304.77 164
4304.92 161
4305.07 159
4305.22 158
4305.37 156
4305.52 156
4305.68 155
4305.83 155
4305.98 154
4306.13 153
4306.28 152
4306.43 151
4306.58 149
4306.73 147
4306.88 144
4307.03 140
4307.18 136
4307.33 131
4307.48 126
4307.63 121
4307.78 116
4307.93 111
4308.08 106
4308.23 101
4308.38 97
4308.53 93
4308.68 91
4308.84 90
4308.99 90
4309.14 92
4309.29 95
4309.44 98
4309.59 101
4309.74 105
4309.89 110
4310.04 115
4310.19 123
4310.34 132
4310.49 142
4310.64 153
4310.79 163
4310.94 173
4311.09 182
4311.24 190
4311.39 197
4311.54 204
4311.70 211
4311.85 218
4312.00 226
4312.15 233
4312.30 240
4312.45 246
4312.60 252
4312.75 256
4312.90 258
4313.05 259
4313.20 257
4313.35 252
4313.50 246
4313.65 237
4313.80 226
4313.95 215
4314.10 204
4314.25 195
4314.41 188
4314.56 184
4314.71 181
4314.86 180
4315.01 180
4315.16 181
4315.31 182
4315.46 183
4315.61 183
4315.76 182
4315.91 181
4316.06 178
4316.21 174
4316.36 168
4316.51 161
4316.66 152
4316.81 143
4316.97 133
4317.12 123
4317.27 115
4317.42 107
4317.57 101
4317.72 95
4317.87 90
4318.02 86
4318.17 82
4318.32 81
4318.47 82
4318.62 85
4318.77 92
4318.92 101
4319.07 111
4319.23 121
4319.38 128
4319.53 134
4319.68 137
4319.83 138
4319.98 137
4320.13 135
4320.28 132
4320.43 129
4320.58 125
4320.73 121
4320.88 119
4321.03 117
4321.18 116
4321.34 116
4321.49 117
4321.64 116
4321.79 114
4321.94 110
4322.09 103
4322.24 96
4322.39 89
4322.54 85
4322.69 84
4322.84 85
4322.99 90
4323.14 95
4323.29 100
4323.45 104
4323.60 105
4323.75 103
4323.90 98
4324.05 91
4324.20 82
4324.35 71
4324.50 60
4324.65 48
4324.80 37
4324.95 28
4325.10 22
4325.25 19
4325.41 19
4325.56 22
4325.71 26
4325.86 29
4326.01 31
4326.16 32
4326.31 30
4326.46 27
4326.61 22
4326.76 18
4326.91 14
4327.06 13
4327.21 13
4327.37 16
4327.52 20
4327.67 26
4327.82 32
4327.97 38
4328.12 43
4328.27 47
4328.42 51
4328.57 54
4328.72 57
4328.87 60
4329.02 63
4329.18 64
4329.33 63
4329.48 59
4329.63 52
4329.78 43
4329.93 32
4330.08 20
4330.23 8
4330.38 0
4330.53 0
4330.68 0
4330.84 0
4330.99 0
4331.14 0
4331.29 5
4331.44 19
4331.59 32
4331.74 44
4331.89 54
4332.04 60
4332.19 65
4332.34 68
4332.49 72
4332.65 76
4332.80 81
4332.95 86
4333.10 90
4333.25 92
4333.40 94
4333.55 93
4333.70 92
4333.85 90
4334.00 88
4334.16 86
4334.31 83
4334.46 79
4334.61 75
4334.76 71
4334.91 67
4335.06 64
4335.21 62
4335.36 61
4335.51 60
4335.66 58
4335.82 55
4335.97 51
4336.12 44
4336.27 34
4336.42 24
4336.57 13
4336.72 3
4336.87 0
4337.02 0
4337.17 0
4337.33 0
4337.48 0
4337.63 0
4337.78 0
4337.93 0
4338.08 0
4338.23 5
4338.38 13
4338.53 22
4338.68 33
4338.84 43
4338.99 53
4339.14 61
4339.29 66
4339.44 68
4339.59 68
4339.74 65
4339.89 62
4340.04 60
4340.19 58
4340.35 60
4340.50 64
4340.65 71
4340.80 79
4340.95 90
4341.10 100
4341.25 111
4341.40 122
4341.55 131
4341.71 139
4341.86 146
4342.01 153
4342.16 159
4342.31 164
4342.46 168
4342.61 169
4342.76 167
4342.91 161
4343.06 151
4343.22 139
4343.37 127
4343.52 115
4343.67 105
4343.82 97
4343.97 92
4344.12 89
4344.27 88
4344.42 87
4344.58 87
4344.73 88
4344.88 90
4345.03 91
4345.18 93
4345.33 93
4345.48 93
4345.63 92
4345.78 91
4345.94 88
4346.09 85
4346.24 81
4346.39 77
4346.54 71
4346.69 64
4346.84 56
4346.99 46
4347.15 36
4347.30 26
4347.45 19
4347.60 15
4347.75 16
4347.90 20
4348.05 27
4348.20 36
4348.35 45
4348.51 53
4348.66 59
4348.81 63
4348.96 64
4349.11 64
4349.26 61
4349.41 58
4349.56 54
4349.72 50
4349.87 48
4350.02 48
4350.17 52
4350.32 59
4350.47 69
4350.62 80
4350.77 91
4350.93 101
4351.08 109
4351.23 114
4351.38 118
4351.53 121
4351.68 123
4351.83 124
4351.98 124
4352.14 122
4352.29 120
4352.44 116
4352.59 112
4352.74 108
4352.89 106
4353.04 106
4353.19 108
4353.35 110
4353.50 111
4353.65 110
4353.80 106
4353.95 101
4354.10 94
4354.25 87
4354.40 83
4354.56 81
4354.71 83
4354.86 88
4355.01 95
4355.16 104
4355.31 112
4355.46 118
4355.61 121
4355.77 122
4355.92 119
4356.07 114
4356.22 106
4356.37 99
4356.52 92
4356.67 86
4356.83 83
4356.98 82
4357.13 83
4357.28 85
4357.43 86
4357.58 87
4357.73 87
4357.88 88
4358.04 90
4358.19 95
4358.34 103
4358.49 115
4358.64 129
4358.79 143
4358.94 155
4359.10 164
4359.25 167
4359.40 164
4359.55 156
4359.70 144
4359.85 130
4360.00 117
4360.15 107
4360.31 101
4360.46 99
4360.61 101
4360.76 105
4360.91 108
4361.06 108
4361.21 104
4361.37 95
4361.52 82
4361.67 67
4361.82 52
4361.97 40
4362.12 31
4362.27 25
4362.43 21
4362.58 18
4362.73 14
4362.88 10
4363.03 5
4363.18 2
4363.33 0
4363.49 1
4363.64 4
4363.79 8
4363.94 14
4364.09 19
4364.24 22
4364.39 24
4364.55 25
4364.70 25
4364.85 24
4365.00 25
4365.15 26
4365.30 28
4365.46 31
4365.61 34
4365.76 39
4365.91 46
4366.06 54
4366.21 64
4366.36 74
4366.52 83
4366.67 89
4366.82 92
4366.97 90
4367.12 84
4367.27 75
4367.42 64
4367.58 52
4367.73 42
4367.88 34
4368.03 29
4368.18 27
4368.33 28
4368.49 31
4368.64 34
4368.79 36
4368.94 37
4369.09 36
4369.24 34
4369.39 30
4369.55 27
4369.70 23
4369.85 19
4370.00 16
4370.15 12
4370.30 8
4370.46 3
4370.61 0
4370.76 0
4370.91 0
4371.06 0
4371.21 0
4371.36 0
4371.52 0
4371.67 0
4371.82 2
4371.97 9
4372.12 20
4372.27 32
4372.43 48
4372.58 64
4372.73 79
4372.88 92
4373.03 100
4373.18 102
4373.34 99
4373.49 89
4373.64 75
4373.79 59
4373.94 43
4374.09 29
4374.25 18
4374.40 12
4374.55 11
4374.70 14
4374.85 22
4375.00 32
4375.16 45
4375.31 57
4375.46 70
4375.61 82
4375.76 91
4375.91 97
4376.07 101
4376.22 101
4376.37 98
4376.52 93
4376.67 87
4376.82 81
4376.98 76
4377.13 73
4377.28 71
4377.43 71
4377.58 72
4377.73 73
4377.89 74
4378.04 72
4378.19 69
4378.34 64
4378.49 58
4378.64 52
4378.80 47
4378.95 43
4379.10 41
4379.25 39
4379.40 38
4379.55 38
4379.71 36
4379.86 34
4380.01 32
4380.16 29
4380.31 27
4380.46 26
4380.62 27
4380.77 30
4380.92 35
4381.07 40
4381.22 46
4381.38 50
4381.53 53
4381.68 54
4381.83 53
4381.98 51
4382.13 48
4382.29 46
4382.44 44
4382.59 42
4382.74 42
4382.89 42
4383.04 44
4383.20 46
4383.35 50
4383.50 54
4383.65 59
4383.80 63
4383.96 65
4384.11 66
4384.26 65
4384.41 63
4384.56 62
4384.71 60
4384.87 61
4385.02 63
4385.17 67
4385.32 73
4385.47 79
4385.63 84
4385.78 87
4385.93 88
4386.08 87
4386.23 83
4386.38 77
4386.54 71
4386.69 66
4386.84 61
4386.99 57
4387.14 55
4387.30 53
4387.45 52
4387.60 52
4387.75 53
4387.90 55
4388.06 58
4388.21 63
4388.36 69
4388.51 76
4388.66 82
4388.81 88
4388.97 92
4389.12 94
4389.27 94
4389.42 92
4389.57 89
4389.73 84
4389.88 78
4390.03 71
4390.18 63
4390.33 56
4390.49 51
4390.64 48
4390.79 47
4390.94 47
4391.09 48
4391.25 49
4391.40 48
4391.55 45
4391.70 41
4391.85 36
4392.00 31
4392.16 28
4392.31 26
4392.46 26
4392.61 27
4392.76 30
4392.92 32
4393.07 33
4393.22 33
4393.37 32
4393.52 29
4393.68 27
4393.83 25
4393.98 24
4394.13 25
4394.28 27
4394.44 29
4394.59 31
4394.74 33
4394.89 33
4395.04 33
4395.20 34
4395.35 35
4395.50 38
4395.65 43
4395.80 48
4395.96 52
4396.11 54
4396.26 55
4396.41 53
4396.56 51
4396.72 49
4396.87 50
4397.02 54
4397.17 60
4397.32 68
4397.48 76
4397.63 82
4397.78 86
4397.93 87
4398.08 84
4398.24 80
4398.39 75
4398.54 70
4398.69 67
4398.84 67
4399.00 69
4399.15 72
4399.30 76
4399.45 79
4399.61 82
4399.76 83
4399.91 83
4400.06 83
4400.21 82
4400.37 82
4400.52 83
4400.67 83
4400.82 82
4400.97 81
4401.13 78
4401.28 75
4401.43 73
4401.58 71
4401.73 71
4401.89 72
4402.04 73
4402.19 75
4402.34 75
4402.49 74
4402.65 71
4402.80 66
4402.95 60
4403.10 52
4403.26 44
4403.41 34
4403.56 25
4403.71 15
4403.86 7
4404.02 0
4404.17 0
4404.32 0
4404.47 0
4404.62 0
4404.78 0
4404.93 0
4405.08 0
4405.23 0
4405.39 2
4405.54 5
4405.69 9
4405.84 14
4405.99 20
4406.15 25
4406.30 31
4406.45 36
4406.60 42
4406.76 47
4406.91 53
4407.06 59
4407.21 66
4407.36 72
4407.52 77
4407.67 80
4407.82 80
4407.97 79
4408.13 75
4408.28 70
4408.43 65
4408.58 59
4408.73 54
4408.89 48
4409.04 42
4409.19 36
4409.34 30
4409.50 24
4409.65 19
4409.80 15
4409.95 13
4410.10 13
4410.26 15
4410.41 18
4410.56 21
4410.71 24
4410.87 27
4411.02 30
4411.17 32
4411.32 34
4411.47 37
4411.63 41
4411.78 44
4411.93 47
4412.08 48
4412.24 48
4412.39 48
4412.54 47
4412.69 48
4412.85 50
4413.00 54
4413.15 59
4413.30 65
4413.45 70
4413.61 74
4413.76 77
4413.91 78
4414.06 80
4414.22 81
4414.37 82
4414.52 84
4414.67 85
4414.83 84
4414.98 80
4415.13 74
4415.28 65
4415.44 55
4415.59 44
4415.74 34
4415.89 27
4416.04 24
4416.20 26
4416.35 32
4416.50 42
4416.65 54
4416.81 67
4416.96 79
4417.11 89
4417.26 95
4417.42 98
4417.57 99
4417.72 97
4417.87 95
4418.03 93
4418.18 92
4418.33 93
4418.48 96
4418.63 100
4418.79 105
4418.94 109
4419.09 114
4419.24 118
4419.40 121
4419.55 121
4419.70 120
4419.85 116
4420.01 109
4420.16 101
4420.31 93
4420.46 86
4420.62 82
4420.77 80
4420.92 81
4421.07 84
4421.23 88
4421.38 92
4421.53 96
4421.68 100
4421.84 107
4421.99 116
4422.14 129
4422.29 145
4422.45 163
4422.60 181
4422.75 198
4422.90 212
4423.06 221
4423.21 225
4423.36 225
4423.51 221
4423.67 213
4423.82 204
4423.97 193
4424.12 185
4424.28 180
4424.43 179
4424.58 182
4424.73 189
4424.89 199
4425.04 209
4425.19 216
4425.34 219
4425.50 216
4425.65 209
4425.80 198
4425.95 185
4426.11 174
4426.26 165
4426.41 160
4426.56 158
4426.72 159
4426.87 161
4427.02 163
4427.17 165
4427.33 164
4427.48 161
4427.63 155
4427.78 148
4427.94 140
4428.09 131
4428.24 121
4428.39 113
4428.55 106
4428.70 101
4428.85 99
4429.00 99
4429.16 100
4429.31 102
4429.46 103
4429.61 103
4429.77 103
4429.92 102
4430.07 100
4430.23 100
4430.38 99
4430.53 98
4430.68 96
4430.84 92
4430.99 85
4431.14 76
4431.29 65
4431.45 53
4431.60 44
4431.75 36
4431.90 31
4432.06 28
4432.21 26
4432.36 26
4432.51 25
4432.67 24
4432.82 24
4432.97 24
4433.13 25
4433.28 29
4433.43 34
4433.58 41
4433.74 47
4433.89 54
4434.04 59
4434.19 63
4434.35 66
4434.50 68
4434.65 71
4434.80 76
4434.96 81
4435.11 86
4435.26 91
4435.42 95
4435.57 96
4435.72 96
4435.87 94
4436.03 93
4436.18 92
4436.33 93
4436.48 95
4436.64 98
4436.79 99
4436.94 98
4437.10 95
4437.25 89
4437.40 82
4437.55 75
4437.71 68
4437.86 63
4438.01 61
4438.16 61
4438.32 65
4438.47 71
4438.62 77
4438.78 84
4438.93 89
4439.08 92
4439.23 92
4439.39 92
4439.54 90
4439.69 90
4439.84 92
4440.00 95
4440.15 100
4440.30 106
4440.46 110
4440.61 112
4440.76 111
4440.91 108
4441.07 104
4441.22 98
4441.37 93
4441.53 87
4441.68 81
4441.83 75
4441.98 67
4442.14 58
4442.29 50
4442.44 43
4442.59 37
4442.75 35
4442.90 36
4443.05 40
4443.21 46
4443.36 53
4443.51 59
4443.66 64
4443.82 68
4443.97 71
4444.12 73
4444.28 73
4444.43 73
4444.58 73
4444.73 72
4444.89 71
4445.04 69
4445.19 67
4445.35 65
4445.50 62
4445.65 59
4445.80 57
4445.96 56
4446.11 57
4446.26 60
4446.42 65
4446.57 71
4446.72 79
4446.87 86
4447.03 91
4447.18 92
4447.33 89
4447.49 82
4447.64 73
4447.79 61
4447.94 49
4448.10 38
4448.25 28
4448.40 21
4448.56 16
4448.71 14
4448.86 16
4449.02 19
4449.17 24
4449.32 30
4449.47 35
4449.63 39
4449.78 42
4449.93 45
4450.09 46
4450.24 48
4450.39 49
4450.54 49
4450.70 48
4450.85 45
4451.00 40
4451.16 33
4451.31 25
4451.46 16
4451.62 8
4451.77 1
4451.92 0
4452.07 0
4452.23 0
4452.38 0
4452.53 0
4452.69 0
4452.84 0
4452.99 0
4453.15 2
4453.30 6
4453.45 9
4453.60 11
4453.76 12
4453.91 11
4454.06 8
4454.22 5
4454.37 1
4454.52 0
4454.68 0
4454.83 0
4454.98 1
4455.13 5
4455.29 11
4455.44 19
4455.59 28
4455.75 38
4455.90 48
4456.05 57
4456.21 66
4456.36 71
4456.51 73
4456.67 72
4456.82 68
4456.97 62
4457.12 54
4457.28 46
4457.43 39
4457.58 32
4457.74 26
4457.89 21
4458.04 16
4458.20 13
4458.35 10
4458.50 8
4458.66 8
4458.81 8
4458.96 8
4459.11 8
4459.27 7
4459.42 5
4459.57 2
4459.73 0
4459.88 0
4460.03 0
4460.19 0
4460.34 0
4460.49 0
4460.65 0
4460.80 1
4460.95 8
4461.10 16
4461.26 24
4461.41 31
4461.56 37
4461.72 40
4461.87 40
4462.02 37
4462.18 32
4462.33 26
4462.48 21
4462.64 17
4462.79 16
4462.94 18
4463.10 23
4463.25 29
4463.40 37
4463.56 45
4463.71 53
4463.86 61
4464.01 69
4464.17 76
4464.32 81
4464.47 84
4464.63 85
4464.78 84
4464.93 82
4465.09 81
4465.24 79
4465.39 78
4465.55 76
4465.70 75
4465.85 73
4466.01 71
4466.16 69
4466.31 68
4466.47 66
4466.62 64
4466.77 61
4466.93 55
4467.08 47
4467.23 37
4467.39 25
4467.54 13
4467.69 2
4467.85 0
4468.00 0
4468.15 0
4468.31 0
4468.46 0
4468.61 0
4468.76 0
4468.92 0
4469.07 0
4469.22 3
4469.38 7
4469.53 13
4469.68 20
4469.84 28
4469.99 37
4470.14 45
4470.30 52
4470.45 58
4470.60 63
4470.76 66
4470.91 67
4471.06 67
4471.22 65
4471.37 61
4471.52 55
4471.68 47
4471.83 37
4471.98 27
4472.14 17
4472.29 7
4472.44 0
4472.60 0
4472.75 0
4472.90 0
4473.06 0
4473.21 0
4473.36 0
4473.52 0
4473.67 0
4473.82 4
4473.98 7
4474.13 12
4474.28 16
4474.44 21
4474.59 25
4474.74 27
4474.90 29
4475.05 29
4475.20 28
4475.36 26
4475.51 25
4475.66 24
4475.82 22
4475.97 19
4476.12 14
4476.28 8
4476.43 1
4476.59 0
4476.74 0
4476.89 0
4477.05 0
4477.20 0
4477.35 0
4477.51 4
4477.66 14
4477.81 22
4477.97 30
4478.12 37
4478.27 44
4478.43 50
4478.58 58
4478.73 68
4478.89 79
4479.04 90
4479.19 100
4479.35 107
4479.50 109
4479.65 107
4479.81 100
4479.96 89
4480.11 78
4480.27 68
4480.42 60
4480.57 55
4480.73 54
4480.88 55
4481.03 57
4481.19 58
4481.34 59
4481.50 57
4481.65 55
4481.80 52
4481.96 48
4482.11 46
4482.26 44
4482.42 44
4482.57 43
4482.72 41
4482.88 39
4483.03 34
4483.18 27
4483.34 19
4483.49 12
4483.64 7
4483.80 4
4483.95 6
4484.10 11
4484.26 20
4484.41 31
4484.57 42
4484.72 52
4484.87 61
4485.03 68
4485.18 72
4485.33 76
4485.49 79
4485.64 81
4485.79 84
4485.95 87
4486.10 89
4486.25 90
4486.41 90
4486.56 89
4486.72 87
4486.87 86
4487.02 84
4487.18 81
4487.33 79
4487.48 76
4487.64 73
4487.79 70
4487.94 68
4488.10 67
4488.25 69
4488.40 73
4488.56 78
4488.71 85
4488.87 91
4489.02 98
4489.17 103
4489.33 106
4489.48 108
4489.63 108
4489.79 108
4489.94 107
4490.09 106
4490.25 105
4490.40 105
4490.56 105
4490.71 105
4490.86 105
4491.02 106
4491.17 107
4491.32 106
4491.48 105
4491.63 103
4491.78 99
4491.94 94
4492.09 87
4492.25 80
4492.40 72
4492.55 64
4492.71 58
4492.86 52
4493.01 47
4493.17 42
4493.32 36
4493.48 29
4493.63 20
4493.78 11
4493.94 1
4494.09 0
4494.24 0
4494.40 0
4494.55 0
4494.70 0
4494.86 0
4495.01 0
4495.17 1
4495.32 7
4495.47 12
4495.63 18
4495.78 22
4495.93 25
4496.09 28
4496.24 31
4496.40 33
4496.55 35
4496.70 37
4496.86 38
4497.01 39
4497.16 40
4497.32 40
4497.47 41
4497.63 44
4497.78 49
4497.93 57
4498.09 66
4498.24 75
4498.39 84
4498.55 90
4498.70 92
4498.86 91
4499.01 88
4499.16 83
4499.32 78
4499.47 73
4499.63 70
4499.78 68
4499.93 67
4500.09 66
4500.24 65
4500.39 65
4500.55 66
4500.70 67
4500.86 69
4501.01 69
4501.16 68
4501.32 65
4501.47 59
4501.62 52
4501.78 44
4501.93 37
4502.09 30
4502.24 26
4502.39 22
4502.55 20
4502.70 18
4502.86 18
4503.01 18
4503.16 19
4503.32 20
4503.47 22
4503.62 24
4503.78 27
4503.93 29
4504.09 32
4504.24 35
4504.39 39
4504.55 44
4504.70 47
4504.86 50
4505.01 52
4505.16 53
4505.32 53
4505.47 53
4505.63 52
4505.78 52
4505.93 50
4506.09 47
4506.24 43
4506.39 38
4506.55 32
4506.70 26
4506.86 22
4507.01 20
4507.16 19
4507.32 19
4507.47 18
4507.63 16
4507.78 13
4507.93 10
4508.09 7
4508.24 6
4508.40 7
4508.55 11
4508.70 16
4508.86 22
4509.01 28
4509.17 32
4509.32 33
4509.47 32
4509.63 30
4509.78 27
4509.94 24
4510.09 23
4510.24 22
4510.40 22
4510.55 24
4510.71 26
4510.86 29
4511.01 32
4511.17 35
4511.32 37
4511.48 39
4511.63 42
4511.78 44
4511.94 47
4512.09 49
4512.25 51
4512.40 51
4512.55 48
4512.71 44
4512.86 36
4513.02 27
4513.17 17
4513.32 9
4513.48 2
4513.63 0
4513.79 1
4513.94 6
4514.09 15
4514.25 26
4514.40 38
4514.56 50
4514.71 60
4514.86 68
4515.02 74
4515.17 76
4515.33 76
4515.48 72
4515.63 66
4515.79 58
4515.94 49
4516.10 39
4516.25 30
4516.40 24
4516.56 21
4516.71 22
4516.87 27
4517.02 34
4517.18 42
4517.33 50
4517.48 54
4517.64 54
4517.79 52
4517.95 46
4518.10 40
4518.25 35
4518.41 32
4518.56 32
4518.72 33
4518.87 36
4519.02 40
4519.18 43
4519.33 44
4519.49 44
4519.64 42
4519.80 39
4519.95 36
4520.10 34
4520.26 32
4520.41 32
4520.57 35
4520.72 40
4520.87 48
4521.03 56
4521.18 63
4521.34 70
4521.49 75
4521.65 78
4521.80 79
4521.95 78
4522.11 76
4522.26 72
4522.42 67
4522.57 61
4522.72 53
4522.88 44
4523.03 34
4523.19 24
4523.34 15
4523.50 5
4523.65 0
4523.80 0
4523.96 0
4524.11 0
4524.27 0
4524.42 0
4524.57 0
4524.73 3
4524.88 7
4525.04 10
4525.19 11
4525.35 10
4525.50 9
4525.65 8
4525.81 9
4525.96 10
4526.12 12
4526.27 13
4526.43 12
4526.58 9
4526.73 4
4526.89 0
4527.04 0
4527.20 0
4527.35 0
4527.51 5
4527.66 14
4527.81 23
4527.97 30
4528.12 33
4528.28 32
4528.43 27
4528.59 18
4528.74 9
4528.89 0
4529.05 0
4529.20 0
4529.36 0
4529.51 0
4529.67 8
4529.82 19
4529.97 29
4530.13 37
4530.28 43
4530.44 45
4530.59 44
4530.75 41
4530.90 35
4531.05 30
4531.21 26
4531.36 23
4531.52 23
4531.67 24
4531.83 26
4531.98 29
4532.14 31
4532.29 32
4532.44 31
4532.60 30
4532.75 26
4532.91 22
4533.06 18
4533.22 15
4533.37 13
4533.52 11
4533.68 11
4533.83 11
4533.99 11
4534.14 10
4534.30 9
4534.45 9
4534.61 9
4534.76 10
4534.91 13
4535.07 15
4535.22 17
4535.38 18
4535.53 15
4535.69 9
4535.84 2
4535.99 0
4536.15 0
4536.30 0
4536.46 0
4536.61 0
4536.77 0
4536.92 0
4537.08 3
4537.23 13
4537.38 22
4537.54 31
4537.69 39
4537.85 46
4538.00 50
4538.16 53
4538.31 53
4538.47 52
4538.62 49
4538.77 46
4538.93 42
4539.08 38
4539.24 34
4539.39 30
4539.55 27
4539.70 25
4539.86 24
4540.01 26
4540.16 30
4540.32 35
4540.47 41
4540.63 47
4540.78 51
4540.94 53
4541.09 52
4541.25 50
4541.40 46
4541.56 42
4541.71 37
4541.86 33
4542.02 30
4542.17 28
4542.33 28
4542.48 31
4542.64 38
4542.79 48
4542.95 60
4543.10 73
4543.26 85
4543.41 93
4543.56 97
4543.72 98
4543.87 96
4544.03 93
4544.18 91
4544.34 90
4544.49 91
4544.65 91
4544.80 89
4544.96 85
4545.11 78
4545.26 70
4545.42 62
4545.57 56
4545.73 54
4545.88 55
4546.04 58
4546.19 63
4546.35 67
4546.50 69
4546.66 69
4546.81 67
4546.97 65
4547.12 63
4547.27 64
4547.43 67
4547.58 72
4547.74 78
4547.89 83
4548.05 85
4548.20 83
4548.36 77
4548.51 67
4548.67 55
4548.82 41
4548.98 27
4549.13 15
4549.28 5
4549.44 0
4549.59 0
4549.75 0
4549.90 7
4550.06 17
4550.21 28
4550.37 38
4550.52 47
4550.68 53
4550.83 56
4550.99 58
4551.14 59
4551.30 59
4551.45 61
4551.60 64
4551.76 68
4551.91 72
4552.07 75
4552.22 76
4552.38 76
4552.53 76
4552.69 75
4552.84 75
4553.00 76
4553.15 77
4553.31 79
4553.46 79
4553.62 77
4553.77 73
4553.93 66
4554.08 58
4554.23 50
4554.39 44
4554.54 42
4554.70 44
4554.85 50
4555.01 59
4555.16 69
4555.32 80
4555.47 88
4555.63 95
4555.78 100
4555.94 104
4556.09 107
4556.25 109
4556.40 111
4556.56 112
4556.71 111
4556.87 110
4557.02 107
4557.17 103
4557.33 97
4557.48 91
4557.64 84
4557.79 76
4557.95 69
4558.10 61
4558.26 52
4558.41 45
4558.57 38
4558.72 33
4558.88 31
4559.03 30
4559.19 31
4559.34 34
4559.50 39
4559.65 43
4559.81 47
4559.96 50
4560.12 52
4560.27 53
4560.43 54
4560.58 54
4560.74 54
4560.89 55
4561.05 58
4561.20 61
4561.35 66
4561.51 71
4561.66 76
4561.82 80
4561.97 84
4562.13 87
4562.28 90
4562.44 95
4562.59 101
4562.75 110
4562.90 120
4563.06 132
4563.21 144
4563.37 156
4563.52 165
4563.68 171
4563.83 173
4563.99 171
4564.14 165
4564.30 155
4564.45 144
4564.61 133
4564.76 123
4564.92 117
4565.07 113
4565.23 112
4565.38 113
4565.54 116
4565.69 119
4565.85 123
4566.00 126
4566.16 130
4566.31 133
4566.47 135
4566.62 136
4566.78 135
4566.93 132
4567.09 128
4567.24 123
4567.40 120
4567.55 119
4567.71 120
4567.86 124
4568.02 130
4568.17 137
4568.33 143
4568.48 146
4568.64 146
4568.79 143
4568.95 139
4569.10 135
4569.26 131
4569.41 131
4569.57 135
4569.72 143
4569.88 155
4570.03 169
4570.19 184
4570.34 200
4570.50 215
4570.65 229
4570.81 243
4570.96 255
4571.12 268
4571.27 282
4571.43 296
4571.58 312
4571.74 329
4571.89 348
4572.05 367
4572.20 385
4572.36 402
4572.51 416
4572.67 426
4572.82 434
4572.98 440
4573.13 444
4573.29 450
4573.44 457
4573.60 466
4573.75 475
4573.91 483
4574.06 489
4574.22 492
4574.37 491
4574.53 487
4574.68 481
4574.84 474
4574.99 467
4575.15 461
4575.30 456
4575.46 450
4575.61 445
4575.77 438
4575.92 431
4576.08 422
4576.23 414
4576.39 405
4576.54 398
4576.70 392
4576.85 388
4577.01 385
4577.16 382
4577.32 380
4577.47 376
4577.63 370
4577.78 362
4577.94 351
4578.09 338
4578.25 324
4578.40 309
4578.56 293
4578.71 279
4578.87 266
4579.03 255
4579.18 246
4579.34 239
4579.49 233
4579.65 226
4579.80 219
4579.96 212
4580.11 203
4580.27 194
4580.42 186
4580.58 178
4580.73 173
4580.89 170
4581.04 170
4581.20 170
4581.35 171
4581.51 170
4581.66 167
4581.82 160
4581.97 151
4582.13 140
4582.28 127
4582.44 114
4582.59 101
4582.75 90
4582.90 81
4583.06 73
4583.22 68
4583.37 64
4583.53 62
4583.68 62
4583.84 64
4583.99 68
4584.15 72
4584.30 77
4584.46 80
4584.61 82
4584.77 82
4584.92 79
4585.08 75
4585.23 69
4585.39 63
4585.54 57
4585.70 53
4585.85 50
4586.01 48
4586.17 49
4586.32 51
4586.48 53
4586.63 54
4586.79 54
4586.94 52
4587.10 47
4587.25 41
4587.41 34
4587.56 29
4587.72 26
4587.87 26
4588.03 29
4588.18 34
4588.34 39
4588.49 43
4588.65 45
4588.81 43
4588.96 40
4589.12 35
4589.27 31
4589.43 28
4589.58 29
4589.74 32
4589.89 37
4590.05 44
4590.20 50
4590.36 56
4590.51 61
4590.67 64
4590.82 66
4590.98 66
4591.14 66
4591.29 66
4591.45 67
4591.60 68
4591.76 70
4591.91 74
4592.07 79
4592.22 83
4592.38 88
4592.53 90
4592.69 91
4592.84 90
4593.00 86
4593.15 80
4593.31 72
4593.47 64
4593.62 54
4593.78 45
4593.93 35
4594.09 25
4594.24 15
4594.40 7
4594.55 0
4594.71 0
4594.86 0
4595.02 0
4595.18 0
4595.33 0
4595.49 0
4595.64 0
4595.80 0
4595.95 3
4596.11 7
4596.26 12
4596.42 17
4596.57 22
4596.73 27
4596.89 33
4597.04 37
4597.20 42
4597.35 45
4597.51 46
4597.66 45
4597.82 42
4597.97 37
4598.13 32
4598.28 27
4598.44 22
4598.60 19
4598.75 18
4598.91 19
4599.06 21
4599.22 24
4599.37 29
4599.53 35
4599.68 43
4599.84 53
4599.99 64
4600.15 76
4600.31 87
4600.46 96
4600.62 104
4600.77 109
4600.93 114
4601.08 118
4601.24 123
4601.39 128
4601.55 134
4601.71 140
4601.86 143
4602.02 144
4602.17 142
4602.33 137
4602.48 130
4602.64 124
4602.79 118
4602.95 115
4603.11 114
4603.26 115
4603.42 118
4603.57 122
4603.73 125
4603.88 128
4604.04 130
4604.19 130
4604.35 128
4604.51 124
4604.66 119
4604.82 113
4604.97 106
4605.13 101
4605.28 99
4605.44 100
4605.59 105
4605.75 113
4605.91 124
4606.06 136
4606.22 148
4606.37 157
4606.53 163
4606.68 164
4606.84 161
4607.00 156
4607.15 148
4607.31 139
4607.46 130
4607.62 121
4607.77 113
4607.93 105
4608.08 96
4608.24 87
4608.40 79
4608.55 71
4608.71 64
4608.86 59
4609.02 58
4609.17 59
4609.33 62
4609.49 66
4609.64 70
4609.80 73
4609.95 74
4610.11 74
4610.26 71
4610.42 66
4610.58 60
4610.73 52
4610.89 43
4611.04 34
4611.20 26
4611.35 19
4611.51 15
4611.67 13
4611.82 14
4611.98 16
4612.13 18
4612.29 21
4612.44 22
4612.60 23
4612.76 23
4612.91 23
4613.07 24
4613.22 26
4613.38 29
4613.53 32
4613.69 35
4613.85 37
4614.00 36
4614.16 34
4614.31 28
4614.47 21
4614.62 14
4614.78 8
4614.94 3
4615.09 2
4615.25 4
4615.40 9
4615.56 17
4615.71 26
4615.87 35
4616.03 43
4616.18 50
4616.34 54
4616.49 55
4616.65 54
4616.81 51
4616.96 47
4617.12 42
4617.27 38
4617.43 34
4617.58 32
4617.74 30
4617.90 30
4618.05 31
4618.21 32
4618.36 33
4618.52 35
4618.67 36
4618.83 37
4618.99 39
4619.14 40
4619.30 41
4619.45 43
4619.61 43
4619.77 43
4619.92 42
4620.08 40
4620.23 37
4620.39 34
4620.54 30
4620.70 26
4620.86 23
4621.01 21
4621.17 20
4621.32 19
4621.48 20
4621.64 21
4621.79 23
4621.95 24
4622.10 25
4622.26 27
4622.42 29
4622.57 32
4622.73 35
4622.88 39
4623.04 42
4623.19 44
4623.35 45
4623.51 42
4623.66 38
4623.82 33
4623.97 26
4624.13 19
4624.29 12
4624.44 6
4624.60 2
4624.75 0
4624.91 0
4625.07 0
4625.22 0
4625.38 4
4625.53 11
4625.69 20
4625.85 31
4626.00 43
4626.16 55
4626.31 65
4626.47 74
4626.63 80
4626.78 84
4626.94 85
4627.09 84
4627.25 81
4627.41 76
4627.56 69
4627.72 59
4627.87 48
4628.03 37
4628.18 26
4628.34 16
4628.50 8
4628.65 3
4628.81 1
4628.96 2
4629.12 7
4629.28 14
4629.43 24
4629.59 35
4629.74 47
4629.90 59
4630.06 69
4630.21 76
4630.37 79
4630.53 78
4630.68 74
4630.84 68
4630.99 61
4631.15 54
4631.31 49
4631.46 47
4631.62 46
4631.77 48
4631.93 50
4632.09 51
4632.24 51
4632.40 49
4632.55 44
4632.71 37
4632.87 29
4633.02 22
4633.18 17
4633.33 13
4633.49 10
4633.65 7
4633.80 4
4633.96 1
4634.11 0
4634.27 0
4634.43 0
4634.58 0
4634.74 0
4634.89 0
4635.05 0
4635.21 3
4635.36 11
4635.52 19
4635.68 25
4635.83 30
4635.99 33
4636.14 35
4636.30 36
4636.46 37
4636.61 37
4636.77 36
4636.92 35
4637.08 33
4637.24 29
4637.39 25
4637.55 21
4637.71 19
4637.86 20
4638.02 25
4638.17 35
4638.33 47
4638.49 61
4638.64 73
4638.80 83
4638.95 88
4639.11 89
4639.27 86
4639.42 80
4639.58 73
4639.74 66
4639.89 62
4640.05 60
4640.20 61
4640.36 64
4640.52 70
4640.67 77
4640.83 85
4640.98 93
4641.14 99
4641.30 104
4641.45 107
4641.61 108
4641.77 106
4641.92 103
4642.08 99
4642.23 95
4642.39 91
4642.55 89
4642.70 88
4642.86 89
4643.02 90
4643.17 91
4643.33 92
4643.48 93
4643.64 94
4643.80 96
4643.95 96
4644.11 96
4644.27 95
4644.42 91
4644.58 86
4644.73 78
4644.89 69
4645.05 60
4645.20 52
4645.36 46
4645.52 42
4645.67 41
4645.83 40
4645.98 39
4646.14 37
4646.30 34
4646.45 30
4646.61 25
4646.77 21
4646.92 19
4647.08 19
4647.23 23
4647.39 28
4647.55 35
4647.70 42
4647.86 48
4648.02 52
4648.17 53
4648.33 53
4648.49 51
4648.64 49
4648.80 46
4648.95 43
4649.11 41
4649.27 38
4649.42 35
4649.58 31
4649.74 27
4649.89 24
4650.05 22
4650.21 23
4650.36 27
4650.52 33
4650.67 40
4650.83 47
4650.99 52
4651.14 54
4651.30 51
4651.46 43
4651.61 33
4651.77 21
4651.93 8
4652.08 0
4652.24 0
4652.39 0
4652.55 0
4652.71 0
4652.86 0
4653.02 0
4653.18 0
4653.33 3
4653.49 14
4653.65 24
4653.80 33
4653.96 40
4654.11 44
4654.27 46
4654.43 47
4654.58 48
4654.74 50
4654.90 54
4655.05 59
4655.21 65
4655.37 71
4655.52 75
4655.68 78
4655.84 77
4655.99 74
4656.15 70
4656.31 67
4656.46 64
4656.62 64
4656.77 65
4656.93 67
4657.09 70
4657.24 73
4657.40 74
4657.56 74
4657.71 73
4657.87 71
4658.03 71
4658.18 72
4658.34 74
4658.50 77
4658.65 80
4658.81 83
4658.97 84
4659.12 83
4659.28 80
4659.43 77
4659.59 75
4659.75 75
4659.90 76
4660.06 79
4660.22 83
4660.37 87
4660.53 89
4660.69 89
4660.84 86
4661.00 81
4661.16 75
4661.31 68
4661.47 64
4661.63 62
4661.78 63
4661.94 66
4662.10 70
4662.25 74
4662.41 75
4662.57 73
4662.72 67
4662.88 58
4663.04 48
4663.19 37
4663.35 27
4663.51 20
4663.66 15
4663.82 13
4663.97 13
4664.13 14
4664.29 16
4664.44 16
4664.60 15
4664.76 12
4664.91 9
4665.07 6
4665.23 5
4665.38 7
4665.54 11
4665.70 19
4665.85 28
4666.01 39
4666.17 51
4666.32 61
4666.48 71
4666.64 78
4666.79 85
4666.95 90
4667.11 95
4667.26 100
4667.42 106
4667.58 112
4667.73 119
4667.89 124
4668.05 129
4668.20 133
4668.36 134
4668.52 133
4668.67 130
4668.83 125
4668.99 119
4669.14 113
4669.30 108
4669.46 105
4669.61 105
4669.77 108
4669.93 112
4670.08 117
4670.24 122
4670.40 125
4670.55 125
4670.71 123
4670.87 118
4671.02 112
4671.18 107
4671.34 102
4671.49 99
4671.65 98
4671.81 98
4671.96 99
4672.12 100
4672.28 101
4672.43 101
4672.59 100
4672.75 99
4672.90 98
4673.06 97
4673.22 97
4673.37 96
4673.53 96
4673.69 95
4673.85 93
4674.00 90
4674.16 86
4674.32 80
4674.47 72
4674.63 63
4674.79 53
4674.94 43
4675.10 34
4675.26 26
4675.41 18
4675.57 11
4675.73 6
4675.88 2
4676.04 0
4676.20 0
4676.35 0
4676.51 0
4676.67 0
4676.82 0
4676.98 0
4677.14 0
4677.29 0
4677.45 1
4677.61 1
4677.76 3
4677.92 7
4678.08 13
4678.24 23
4678.39 34
4678.55 48
4678.71 62
4678.86 76
4679.02 88
4679.18 98
4679.33 107
4679.49 114
4679.65 121
4679.80 126
4679.96 130
4680.12 132
4680.27 131
4680.43 127
4680.59 120
4680.74 111
4680.90 102
4681.06 93
4681.22 85
4681.37 79
4681.53 73
4681.69 68
4681.84 64
4682.00 59
4682.16 55
4682.31 52
4682.47 53
4682.63 55
4682.78 60
4682.94 65
4683.10 70
4683.26 73
4683.41 75
4683.57 76
4683.73 77
4683.88 79
4684.04 83
4684.20 88
4684.35 94
4684.51 100
4684.67 105
4684.82 108
4684.98 108
4685.14 107
4685.30 105
4685.45 102
4685.61 99
4685.77 96
4685.92 93
4686.08 89
4686.24 84
4686.39 78
4686.55 70
4686.71 61
4686.86 51
4687.02 42
4687.18 34
4687.34 28
4687.49 25
4687.65 24
4687.81 24
4687.96 25
4688.12 26
4688.28 26
4688.43 27
4688.59 28
4688.75 31
4688.91 36
4689.06 43
4689.22 51
4689.38 60
4689.53 67
4689.69 73
4689.85 76
4690.00 78
4690.16 78
4690.32 78
4690.48 77
4690.63 78
4690.79 79
4690.95 80
4691.10 82
4691.26 84
4691.42 84
4691.58 82
4691.73 80
4691.89 76
4692.05 71
4692.20 66
4692.36 61
4692.52 58
4692.67 56
4692.83 55
4692.99 55
4693.15 55
4693.30 54
4693.46 53
4693.62 50
4693.77 45
4693.93 40
4694.09 34
4694.25 27
4694.40 21
4694.56 15
4694.72 10
4694.87 6
4695.03 3
4695.19 2
4695.35 1
4695.50 3
4695.66 7
4695.82 12
4695.97 19
4696.13 27
4696.29 35
4696.45 43
4696.60 49
4696.76 54
4696.92 59
4697.07 62
4697.23 65
4697.39 68
4697.55 72
4697.70 76
4697.86 80
4698.02 83
4698.17 84
4698.33 83
4698.49 79
4698.65 74
4698.80 67
4698.96 61
4699.12 55
4699.27 52
4699.43 51
4699.59 51
4699.75 53
4699.90 55
4700.06 56
4700.22 56
4700.37 55
4700.53 52
4700.69 48
4700.85 43
4701.00 37
4701.16 30
4701.32 22
4701.47 15
4701.63 9
4701.79 4
4701.95 1
4702.10 0
4702.26 1
4702.42 2
4702.58 2
4702.73 2
4702.89 0
4703.05 0
4703.20 0
4703.36 0
4703.52 0
4703.68 0
4703.83 1
4703.99 5
4704.15 9
4704.31 12
4704.46 16
4704.62 20
4704.78 25
4704.93 30
4705.09 36
4705.25 42
4705.41 49
4705.56 55
4705.72 61
4705.88 65
4706.04 68
4706.19 70
4706.35 70
4706.51 71
4706.66 71
4706.82 72
4706.98 74
4707.14 77
4707.29 80
4707.45 83
4707.61 83
4707.77 81
4707.92 76
4708.08 69
4708.24 61
4708.40 53
4708.55 46
4708.71 40
4708.87 35
4709.02 31
4709.18 26
4709.34 20
4709.50 12
4709.65 4
4709.81 0
4709.97 0
4710.13 0
4710.28 0
4710.44 2
4710.60 13
4710.76 26
4710.91 40
4711.07 53
4711.23 65
4711.38 75
4711.54 84
4711.70 90
4711.86 94
4712.01 95
4712.17 94
4712.33 90
4712.49 82
4712.64 73
4712.80 64
4712.96 56
4713.12 50
4713.27 48
4713.43 50
4713.59 54
4713.75 58
4713.90 62
4714.06 63
4714.22 62
4714.38 59
4714.53 55
4714.69 51
4714.85 50
4715.01 52
4715.16 57
4715.32 64
4715.48 73
4715.64 81
4715.79 87
4715.95 89
4716.11 89
4716.27 87
4716.42 84
4716.58 81
4716.74 79
4716.90 78
4717.05 78
4717.21 78
4717.37 78
4717.52 78
4717.68 78
4717.84 78
4718.00 79
4718.15 81
4718.31 84
4718.47 87
4718.63 90
4718.78 92
4718.94 92
4719.10 89
4719.26 84
4719.41 77
4719.57 67
4719.73 57
4719.89 47
4720.05 39
4720.20 32
4720.36 27
4720.52 25
4720.68 25
4720.83 26
4720.99 28
4721.15 30
4721.31 33
4721.46 34
4721.62 35
4721.78 35
4721.94 35
4722.09 36
4722.25 37
4722.41 40
4722.57 45
4722.72 52
4722.88 62
4723.04 73
4723.20 86
4723.35 100
4723.51 114
4723.67 128
4723.83 140
4723.98 150
4724.14 156
4724.30 158
4724.46 154
4724.61 146
4724.77 134
4724.93 120
4725.09 105
4725.25 93
4725.40 84
4725.56 78
4725.72 75
4725.88 72
4726.03 69
4726.19 65
4726.35 58
4726.51 49
4726.66 39
4726.82 29
4726.98 21
4727.14 15
4727.29 11
4727.45 10
4727.61 10
4727.77 12
4727.92 15
4728.08 18
4728.24 21
4728.40 25
4728.56 28
4728.71 32
4728.87 35
4729.03 37
4729.19 36
4729.34 33
4729.50 26
4729.66 18
4729.82 9
4729.97 1
4730.13 0
4730.29 0
4730.45 0
4730.61 3
4730.76 8
4730.92 14
4731.08 18
4731.24 21
4731.39 23
4731.55 24
4731.71 26
4731.87 29
4732.02 33
4732.18 36
4732.34 40
4732.50 44
4732.66 46
4732.81 47
4732.97 45
4733.13 41
4733.29 36
4733.44 30
4733.60 23
4733.76 17
4733.92 12
4734.08 8
4734.23 4
4734.39 1
4734.55 0
4734.71 0
4734.86 0
4735.02 0
4735.18 0
4735.34 0
4735.50 0
4735.65 0
4735.81 9
4735.97 23
4736.13 38
4736.28 53
4736.44 65
4736.60 74
4736.76 80
4736.92 83
4737.07 84
4737.23 83
4737.39 82
4737.55 82
4737.71 84
4737.86 88
4738.02 95
4738.18 103
4738.34 112
4738.49 119
4738.65 124
4738.81 124
4738.97 122
4739.13 117
4739.28 113
4739.44 111
4739.60 112
4739.76 116
4739.91 122
4740.07 128
4740.23 134
4740.39 137
4740.55 137
4740.70 135
4740.86 132
4741.02 127
4741.18 122
4741.34 116
4741.49 110
4741.65 104
4741.81 96
4741.97 88
4742.13 80
4742.28 73
4742.44 65
4742.60 59
4742.76 53
4742.91 48
4743.07 43
4743.23 37
4743.39 31
4743.55 26
4743.70 20
4743.86 15
4744.02 12
4744.18 11
4744.34 12
4744.49 15
4744.65 20
4744.81 25
4744.97 30
4745.13 36
4745.28 41
4745.44 47
4745.60 51
4745.76 56
4745.92 58
4746.07 60
4746.23 61
4746.39 61
4746.55 62
4746.71 64
4746.86 67
4747.02 70
4747.18 74
4747.34 76
4747.50 77
4747.65 76
4747.81 74
4747.97 71
4748.13 69
4748.29 66
4748.44 65
4748.60 64
4748.76 65
4748.92 65
4749.08 67
4749.23 69
4749.39 71
4749.55 72
4749.71 73
4749.87 73
4750.02 72
4750.18 71
4750.34 69
4750.50 68
4750.66 66
4750.81 65
4750.97 64
4751.13 63
4751.29 62
4751.45 60
4751.60 58
4751.76 57
4751.92 55
4752.08 54
4752.24 52
4752.39 50
4752.55 48
4752.71 46
4752.87 44
4753.03 44
4753.18 45
4753.34 48
4753.50 52
4753.66 56
4753.82 59
4753.98 62
4754.13 65
4754.29 66
4754.45 68
4754.61 70
4754.77 74
4754.92 78
4755.08 84
4755.24 90
4755.40 95
4755.56 98
4755.71 98
4755.87 96
4756.03 91
4756.19 85
4756.35 78
4756.50 72
4756.66 68
4756.82 67
4756.98 69
4757.14 74
4757.30 81
4757.45 90
4757.61 98
4757.77 104
4757.93 107
4758.09 106
4758.24 100
4758.40 92
4758.56 82
4758.72 71
4758.88 61
4759.04 53
4759.19 46
4759.35 40
4759.51 35
4759.67 31
4759.83 27
4759.98 23
4760.14 20
4760.30 18
4760.46 18
4760.62 19
4760.78 21
4760.93 25
4761.09 29
4761.25 33
4761.41 37
4761.57 39
4761.72 40
4761.88 39
4762.04 37
4762.20 34
4762.36 31
4762.52 30
4762.67 30
4762.83 31
4762.99 35
4763.15 40
4763.31 47
4763.47 54
4763.62 61
4763.78 68
4763.94 74
4764.10 79
4764.26 81
4764.42 80
4764.57 76
4764.73 68
4764.89 59
4765.05 49
4765.21 41
4765.36 35
4765.52 33
4765.68 35
4765.84 40
4766.00 47
4766.16 53
4766.31 58
4766.47 62
4766.63 64
4766.79 66
4766.95 67
4767.11 66
4767.26 65
4767.42 63
4767.58 59
4767.74 53
4767.90 47
4768.06 42
4768.21 39
4768.37 39
4768.53 42
4768.69 48
4768.85 56
4769.01 64
4769.16 72
4769.32 80
4769.48 87
4769.64 94
4769.80 100
4769.96 107
4770.11 113
4770.27 120
4770.43 126
4770.59 131
4770.75 137
4770.91 142
4771.06 146
4771.22 149
4771.38 149
4771.54 147
4771.70 141
4771.86 134
4772.02 124
4772.17 115
4772.33 107
4772.49 102
4772.65 101
4772.81 102
4772.97 105
4773.12 108
4773.28 110
4773.44 110
4773.60 108
4773.76 104
4773.92 100
4774.07 96
4774.23 91
4774.39 86
4774.55 81
4774.71 76
4774.87 70
4775.03 65
4775.18 63
4775.34 62
4775.50 65
4775.66 70
4775.82 78
4775.98 86
4776.13 94
4776.29 100
4776.45 105
4776.61 109
4776.77 113
4776.93 116
4777.09 120
4777.24 124
4777.40 129
4777.56 135
4777.72 141
4777.88 146
4778.04 149
4778.19 149
4778.35 145
4778.51 139
4778.67 129
4778.83 119
4778.99 109
4779.15 102
4779.30 100
4779.46 102
4779.62 108
4779.78 117
4779.94 128
4780.10 139
4780.26 149
4780.41 159
4780.57 168
4780.73 179
4780.89 191
4781.05 204
4781.21 217
4781.37 229
4781.52 239
4781.68 244
4781.84 244
4782.00 239
4782.16 232
4782.32 225
4782.48 220
4782.63 218
4782.79 219
4782.95 222
4783.11 226
4783.27 231
4783.43 234
4783.59 235
4783.74 234
4783.90 233
4784.06 232
4784.22 232
4784.38 234
4784.54 237
4784.70 242
4784.85 248
4785.01 253
4785.17 257
4785.33 258
4785.49 257
4785.65 254
4785.81 247
4785.96 240
4786.12 231
4786.28 221
4786.44 212
4786.60 202
4786.76 193
4786.92 185
4787.07 177
4787.23 170
4787.39 165
4787.55 160
4787.71 155
4787.87 150
4788.03 145
4788.19 139
4788.34 134
4788.50 129
4788.66 125
4788.82 123
4788.98 122
4789.14 122
4789.30 121
4789.45 120
4789.61 118
4789.77 117
4789.93 117
4790.09 120
4790.25 125
4790.41 132
4790.57 139
4790.72 145
4790.88 147
4791.04 146
4791.20 142
4791.36 134
4791.52 125
4791.68 115
4791.84 105
4791.99 96
4792.15 87
4792.31 79
4792.47 73
4792.63 69
4792.79 69
4792.95 72
4793.11 79
4793.26 88
4793.42 98
4793.58 107
4793.74 114
4793.90 118
4794.06 120
4794.22 119
4794.38 116
4794.53 112
4794.69 109
4794.85 106
4795.01 105
4795.17 105
4795.33 107
4795.49 110
4795.65 113
4795.80 116
4795.96 119
4796.12 122
4796.28 123
4796.44 124
4796.60 124
4796.76 123
4796.92 122
4797.07 121
4797.23 120
4797.39 119
4797.55 119
4797.71 119
4797.87 119
4798.03 120
4798.19 120
4798.35 119
4798.50 118
4798.66 116
4798.82 115
4798.98 114
4799.14 114
4799.30 116
4799.46 119
4799.62 123
4799.78 129
4799.93 135
4800.09 142
4800.25 148
4800.41 154
4800.57 159
4800.73 162
4800.89 164
4801.05 165
4801.21 164
4801.36 161
4801.52 156
4801.68 150
4801.84 142
4802.00 135
4802.16 129
4802.32 125
4802.48 124
4802.64 125
4802.79 128
4802.95 133
4803.11 138
4803.27 143
4803.43 146
4803.59 148
4803.75 149
4803.91 148
4804.07 147
4804.22 145
4804.38 142
4804.54 138
4804.70 134
4804.86 130
4805.02 127
4805.18 125
4805.34 123
4805.50 121
4805.65 119
4805.81 117
4805.97 112
4806.13 106
4806.29 99
4806.45 92
4806.61 86
4806.77 80
4806.93 76
4807.09 73
4807.24 70
4807.40 68
4807.56 66
4807.72 66
4807.88 67
4808.04 70
4808.20 75
4808.36 81
4808.52 87
4808.68 93
4808.83 97
4808.99 101
4809.15 103
4809.31 103
4809.47 103
4809.63 100
4809.79 95
4809.95 89
4810.11 82
4810.27 73
4810.42 65
4810.58 57
4810.74 50
4810.90 44
4811.06 37
4811.22 30
4811.38 23
4811.54 17
4811.70 12
4811.86 10
4812.02 11
4812.17 14
4812.33 21
4812.49 28
4812.65 36
4812.81 41
4812.97 44
4813.13 43
4813.29 40
4813.45 35
4813.61 29
4813.76 24
4813.92 20
4814.08 17
4814.24 15
4814.40 12
4814.56 9
4814.72 5
4814.88 0
4815.04 0
4815.20 0
4815.36 0
4815.52 0
4815.67 2
4815.83 12
4815.99 23
4816.15 33
4816.31 42
4816.47 46
4816.63 48
4816.79 46
4816.95 44
4817.11 41
4817.27 39
4817.42 39
4817.58 41
4817.74 43
4817.90 43
4818.06 42
4818.22 40
4818.38 36
4818.54 31
4818.70 26
4818.86 23
4819.02 22
4819.18 22
4819.33 23
4819.49 24
4819.65 24
4819.81 23
4819.97 21
4820.13 18
4820.29 13
4820.45 8
4820.61 2
4820.77 0
4820.93 0
4821.09 0
4821.25 0
4821.40 0
4821.56 0
4821.72 0
4821.88 0
4822.04 7
4822.20 14
4822.36 19
4822.52 22
4822.68 21
4822.84 19
4823.00 14
4823.16 9
4823.32 4
4823.47 0
4823.63 0
4823.79 0
4823.95 0
4824.11 0
4824.27 0
4824.43 0
4824.59 0
4824.75 3
4824.91 5
4825.07 6
4825.23 6
4825.39 5
4825.54 3
4825.70 2
4825.86 2
4826.02 6
4826.18 12
4826.34 20
4826.50 30
4826.66 40
4826.82 49
4826.98 55
4827.14 59
4827.30 61
4827.46 63
4827.62 64
4827.78 65
4827.93 66
4828.09 67
4828.25 67
4828.41 67
4828.57 67
4828.73 66
4828.89 66
4829.05 66
4829.21 68
4829.37 70
4829.53 72
4829.69 74
4829.85 74
4830.01 73
4830.17 72
4830.32 69
4830.48 67
4830.64 65
4830.80 65
4830.96 66
4831.12 67
4831.28 69
4831.44 70
4831.60 70
4831.76 68
4831.92 65
4832.08 62
4832.24 59
4832.40 57
4832.56 56
4832.72 56
4832.87 57
4833.03 60
4833.19 63
4833.35 67
4833.51 72
4833.67 76
4833.83 81
4833.99 86
4834.15 91
4834.31 96
4834.47 101
4834.63 106
4834.79 111
4834.95 114
4835.11 116
4835.27 116
4835.43 115
4835.59 112
4835.74 107
4835.90 101
4836.06 93
4836.22 84
4836.38 74
4836.54 64
4836.70 55
4836.86 48
4837.02 43
4837.18 40
4837.34 39
4837.50 41
4837.66 43
4837.82 46
4837.98 48
4838.14 49
4838.30 48
4838.46 46
4838.62 43
4838.77 40
4838.93 37
4839.09 35
4839.25 33
4839.41 33
4839.57 34
4839.73 35
4839.89 37
4840.05 38
4840.21 39
4840.37 40
4840.53 42
4840.69 42
4840.85 43
4841.01 42
4841.17 40
4841.33 35
4841.49 30
4841.65 24
4841.81 18
4841.97 15
4842.12 15
4842.28 17
4842.44 23
4842.60 31
4842.76 39
4842.92 47
4843.08 52
4843.24 56
4843.40 57
4843.56 56
4843.72 53
4843.88 49
4844.04 46
4844.20 44
4844.36 43
4844.52 43
4844.68 43
4844.84 43
4845.00 41
4845.16 38
4845.32 34
4845.48 29
4845.64 24
4845.80 19
4845.96 15
4846.11 11
4846.27 8
4846.43 4
4846.59 1
4846.75 0
4846.91 0
4847.07 0
4847.23 0
4847.39 0
4847.55 0
4847.71 0
4847.87 0
4848.03 3
4848.19 9
4848.35 14
4848.51 19
4848.67 23
4848.83 25
4848.99 27
4849.15 28
4849.31 31
4849.47 35
4849.63 40
4849.79 46
4849.95 51
4850.11 55
4850.27 57
4850.43 56
4850.59 53
4850.75 49
4850.90 45
4851.06 42
4851.22 42
4851.38 44
4851.54 48
4851.70 54
4851.86 60
4852.02 66
4852.18 72
4852.34 77
4852.50 82
4852.66 85
4852.82 88
4852.98 90
4853.14 90
4853.30 88
4853.46 84
4853.62 77
4853.78 70
4853.94 61
4854.10 54
4854.26 48
4854.42 44
4854.58 42
4854.74 42
4854.90 41
4855.06 40
4855.22 37
4855.38 32
4855.54 26
4855.70 18
4855.86 10
4856.02 3
[truncated: 727,829 more chars]
