# Supplementary material for: Methylobacterium Species Promoting Rice and Barley Growth and Interaction Specificity Revealed with Whole-Cell Matrix-Assisted Laser Desorption / Ionization-Time-of-Flight Mass Spectrometry (MALDI-TOF/MS) Analysis
Source: PLoS One. 2015 Jun 8;10(6):e0129509. doi: 10.1371/journal.pone.0129509 (PMC4460032; doi:10.1371/journal.pone.0129509)
Supplement: S2 Data — (ZIP) [file pone.0129509.s002.zip › Supplementary data 2 (ms from inoculated rice)/66g-20 .txt]

780.88 0
780.94 0
781.01 0
781.07 0
781.14 0
781.20 0
781.26 0
781.33 0
781.39 0
781.46 0
781.52 0
781.58 0
781.65 0
781.71 0
781.78 0
781.84 0
781.91 0
781.97 0
782.03 0
782.10 0
782.16 0
782.23 0
782.29 0
782.35 0
782.42 0
782.48 0
782.55 0
782.61 0
782.67 0
782.74 0
782.80 0
782.87 0
782.93 0
783.00 0
783.06 0
783.12 0
783.19 0
783.25 0
783.32 0
783.38 0
783.44 0
783.51 0
783.57 0
783.64 0
783.70 0
783.77 0
783.83 0
783.89 0
783.96 0
784.02 0
784.09 0
784.15 0
784.21 0
784.28 0
784.34 0
784.41 0
784.47 0
784.54 0
784.60 0
784.66 0
784.73 0
784.79 0
784.86 0
784.92 0
784.98 0
785.05 0
785.11 0
785.18 0
785.24 0
785.31 0
785.37 0
785.43 0
785.50 0
785.56 0
785.63 0
785.69 0
785.76 0
785.82 0
785.88 0
785.95 0
786.01 0
786.08 0
786.14 0
786.21 0
786.27 0
786.33 0
786.40 0
786.46 0
786.53 0
786.59 0
786.66 0
786.72 0
786.78 0
786.85 0
786.91 0
786.98 0
787.04 0
787.11 0
787.17 0
787.23 0
787.30 0
787.36 0
787.43 0
787.49 0
787.56 0
787.62 0
787.68 0
787.75 0
787.81 0
787.88 0
787.94 0
788.01 0
788.07 0
788.13 0
788.20 0
788.26 0
788.33 0
788.39 0
788.46 0
788.52 0
788.58 0
788.65 0
788.71 0
788.78 0
788.84 0
788.91 0
788.97 0
789.04 0
789.10 0
789.16 0
789.23 0
789.29 0
789.36 0
789.42 0
789.49 0
789.55 0
789.61 0
789.68 0
789.74 0
789.81 0
789.87 0
789.94 0
790.00 0
790.07 0
790.13 0
790.19 0
790.26 0
790.32 0
790.39 0
790.45 0
790.52 0
790.58 0
790.65 0
790.71 0
790.77 0
790.84 0
790.90 0
790.97 0
791.03 0
791.10 0
791.16 0
791.23 0
791.29 0
791.35 0
791.42 0
791.48 0
791.55 0
791.61 0
791.68 0
791.74 0
791.81 0
791.87 0
791.94 0
792.00 0
792.06 0
792.13 0
792.19 0
792.26 0
792.32 0
792.39 0
792.45 0
792.52 0
792.58 0
792.64 0
792.71 0
792.77 0
792.84 0
792.90 0
792.97 0
793.03 0
793.10 0
793.16 0
793.23 0
793.29 0
793.35 0
793.42 0
793.48 0
793.55 0
793.61 0
793.68 0
793.74 0
793.81 0
793.87 0
793.94 0
794.00 0
794.07 0
794.13 0
794.19 0
794.26 0
794.32 0
794.39 0
794.45 0
794.52 0
794.58 0
794.65 0
794.71 0
794.78 0
794.84 0
794.90 0
794.97 0
795.03 0
795.10 0
795.16 0
795.23 0
795.29 0
795.36 0
795.42 0
795.49 0
795.55 0
795.62 0
795.68 0
795.75 0
795.81 0
795.87 0
795.94 0
796.00 0
796.07 0
796.13 0
796.20 0
796.26 0
796.33 0
796.39 0
796.46 0
796.52 0
796.59 0
796.65 0
796.72 0
796.78 0
796.84 0
796.91 0
796.97 0
797.04 0
797.10 0
797.17 0
797.23 0
797.30 0
797.36 0
797.43 0
797.49 0
797.56 0
797.62 0
797.69 0
797.75 0
797.82 0
797.88 0
797.94 0
798.01 0
798.07 0
798.14 0
798.20 0
798.27 0
798.33 0
798.40 0
798.46 0
798.53 0
798.59 0
798.66 0
798.72 0
798.79 0
798.85 0
798.92 0
798.98 0
799.05 0
799.11 0
799.18 0
799.24 0
799.31 0
799.37 0
799.43 0
799.50 0
799.56 0
799.63 0
799.69 0
799.76 0
799.82 0
799.89 0
799.95 0
800.02 0
800.08 0
800.15 0
800.21 0
800.28 0
800.34 0
800.41 0
800.47 0
800.54 0
800.60 0
800.67 0
800.73 0
800.80 0
800.86 0
800.93 0
800.99 0
801.06 0
801.12 0
801.19 0
801.25 0
801.32 0
801.38 0
801.44 0
801.51 0
801.57 0
801.64 0
801.70 0
801.77 0
801.83 0
801.90 0
801.96 0
802.03 0
802.09 0
802.16 0
802.22 0
802.29 0
802.35 0
802.42 0
802.48 0
802.55 0
802.61 0
802.68 0
802.74 0
802.81 0
802.87 0
802.94 0
803.00 0
803.07 0
803.13 0
803.20 0
803.26 0
803.33 0
803.39 0
803.46 0
803.52 0
803.59 0
803.65 0
803.72 0
803.78 0
803.85 0
803.91 0
803.98 0
804.04 0
804.11 0
804.17 0
804.24 0
804.30 0
804.37 0
804.43 0
804.50 0
804.56 0
804.63 0
804.69 0
804.76 0
804.82 0
804.89 0
804.95 0
805.02 0
805.08 0
805.15 0
805.21 0
805.28 0
805.34 0
805.41 0
805.47 0
805.54 0
805.60 0
805.67 0
805.73 0
805.80 0
805.86 0
805.93 0
805.99 0
806.06 0
806.12 0
806.19 0
806.25 0
806.32 0
806.38 0
806.45 0
806.51 0
806.58 0
806.64 0
806.71 0
806.77 0
806.84 0
806.90 0
806.97 0
807.03 0
807.10 0
807.16 0
807.23 0
807.30 0
807.36 0
807.43 0
807.49 0
807.56 0
807.62 0
807.69 0
807.75 0
807.82 0
807.88 0
807.95 0
808.01 0
808.08 0
808.14 0
808.21 0
808.27 0
808.34 0
808.40 0
808.47 0
808.53 0
808.60 0
808.66 0
808.73 0
808.79 0
808.86 0
808.92 0
808.99 0
809.05 0
809.12 0
809.18 0
809.25 0
809.32 0
809.38 0
809.45 0
809.51 0
809.58 0
809.64 0
809.71 0
809.77 0
809.84 0
809.90 0
809.97 0
810.03 0
810.10 0
810.16 0
810.23 0
810.29 0
810.36 0
810.42 0
810.49 0
810.55 0
810.62 0
810.69 0
810.75 0
810.82 0
810.88 0
810.95 0
811.01 0
811.08 0
811.14 0
811.21 0
811.27 0
811.34 0
811.40 0
811.47 0
811.53 0
811.60 0
811.66 0
811.73 0
811.79 0
811.86 0
811.93 0
811.99 0
812.06 0
812.12 0
812.19 0
812.25 0
812.32 0
812.38 0
812.45 0
812.51 0
812.58 0
812.64 0
812.71 0
812.77 0
812.84 0
812.91 0
812.97 0
813.04 0
813.10 0
813.17 0
813.23 0
813.30 0
813.36 0
813.43 0
813.49 0
813.56 0
813.62 0
813.69 0
813.76 0
813.82 0
813.89 0
813.95 0
814.02 0
814.08 0
814.15 0
814.21 0
814.28 0
814.34 0
814.41 0
814.47 0
814.54 0
814.61 0
814.67 0
814.74 0
814.80 0
814.87 0
814.93 0
815.00 0
815.06 0
815.13 0
815.19 0
815.26 0
815.33 0
815.39 0
815.46 0
815.52 0
815.59 0
815.65 0
815.72 0
815.78 0
815.85 0
815.91 0
815.98 0
816.05 0
816.11 0
816.18 0
816.24 0
816.31 0
816.37 0
816.44 0
816.50 0
816.57 0
816.63 0
816.70 0
816.77 0
816.83 0
816.90 0
816.96 0
817.03 0
817.09 0
817.16 0
817.22 0
817.29 0
817.36 0
817.42 0
817.49 0
817.55 0
817.62 0
817.68 0
817.75 0
817.81 0
817.88 0
817.94 0
818.01 0
818.08 0
818.14 0
818.21 0
818.27 0
818.34 0
818.40 0
818.47 0
818.54 0
818.60 0
818.67 0
818.73 0
818.80 0
818.86 0
818.93 0
818.99 0
819.06 0
819.13 0
819.19 0
819.26 0
819.32 0
819.39 0
819.45 0
819.52 0
819.58 0
819.65 0
819.72 0
819.78 0
819.85 0
819.91 0
819.98 0
820.04 0
820.11 0
820.18 0
820.24 0
820.31 0
820.37 0
820.44 0
820.50 0
820.57 0
820.63 0
820.70 0
820.77 0
820.83 0
820.90 0
820.96 0
821.03 0
821.09 0
821.16 0
821.23 0
821.29 0
821.36 0
821.42 0
821.49 0
821.55 0
821.62 0
821.69 0
821.75 0
821.82 0
821.88 0
821.95 0
822.01 0
822.08 0
822.15 0
822.21 0
822.28 0
822.34 0
822.41 0
822.47 0
822.54 0
822.61 0
822.67 0
822.74 0
822.80 0
822.87 0
822.93 0
823.00 0
823.07 0
823.13 0
823.20 0
823.26 0
823.33 0
823.39 0
823.46 0
823.53 0
823.59 0
823.66 0
823.72 0
823.79 0
823.86 0
823.92 0
823.99 0
824.05 0
824.12 0
824.18 0
824.25 0
824.32 0
824.38 0
824.45 0
824.51 0
824.58 0
824.64 0
824.71 0
824.78 0
824.84 0
824.91 0
824.97 0
825.04 0
825.11 0
825.17 0
825.24 0
825.30 0
825.37 0
825.43 0
825.50 0
825.57 0
825.63 0
825.70 0
825.76 0
825.83 0
825.90 0
825.96 0
826.03 0
826.09 0
826.16 0
826.23 0
826.29 0
826.36 0
826.42 0
826.49 0
826.55 0
826.62 0
826.69 0
826.75 0
826.82 0
826.88 0
826.95 0
827.02 0
827.08 0
827.15 0
827.21 0
827.28 0
827.35 0
827.41 0
827.48 0
827.54 0
827.61 0
827.68 0
827.74 0
827.81 0
827.87 0
827.94 0
828.00 0
828.07 0
828.14 0
828.20 0
828.27 0
828.33 0
828.40 0
828.47 0
828.53 0
828.60 0
828.66 0
828.73 0
828.80 0
828.86 0
828.93 0
828.99 0
829.06 0
829.13 0
829.19 0
829.26 0
829.32 0
829.39 0
829.46 0
829.52 0
829.59 0
829.65 0
829.72 0
829.79 0
829.85 0
829.92 0
829.98 0
830.05 0
830.12 0
830.18 0
830.25 0
830.31 0
830.38 0
830.45 0
830.51 0
830.58 0
830.65 0
830.71 0
830.78 0
830.84 0
830.91 0
830.98 0
831.04 0
831.11 0
831.17 0
831.24 0
831.31 0
831.37 0
831.44 0
831.50 0
831.57 0
831.64 0
831.70 0
831.77 0
831.83 0
831.90 0
831.97 0
832.03 0
832.10 0
832.17 0
832.23 0
832.30 0
832.36 0
832.43 0
832.50 0
832.56 0
832.63 0
832.69 0
832.76 0
832.83 0
832.89 0
832.96 0
833.02 0
833.09 0
833.16 0
833.22 0
833.29 0
833.36 0
833.42 0
833.49 0
833.55 0
833.62 0
833.69 0
833.75 0
833.82 0
833.89 0
833.95 0
834.02 0
834.08 0
834.15 0
834.22 0
834.28 0
834.35 0
834.41 0
834.48 0
834.55 0
834.61 0
834.68 0
834.75 0
834.81 0
834.88 0
834.94 0
835.01 0
835.08 0
835.14 0
835.21 0
835.28 0
835.34 0
835.41 0
835.47 0
835.54 0
835.61 0
835.67 0
835.74 0
835.81 0
835.87 0
835.94 0
836.00 0
836.07 0
836.14 0
836.20 0
836.27 0
836.34 0
836.40 0
836.47 0
836.53 0
836.60 0
836.67 0
836.73 0
836.80 0
836.87 0
836.93 0
837.00 0
837.06 0
837.13 0
837.20 0
837.26 0
837.33 0
837.40 0
837.46 0
837.53 0
837.60 0
837.66 0
837.73 0
837.79 0
837.86 0
837.93 0
837.99 0
838.06 0
838.13 0
838.19 0
838.26 0
838.33 0
838.39 0
838.46 0
838.52 0
838.59 0
838.66 0
838.72 0
838.79 0
838.86 0
838.92 0
838.99 0
839.06 0
839.12 0
839.19 0
839.25 0
839.32 0
839.39 0
839.45 0
839.52 0
839.59 0
839.65 0
839.72 0
839.79 0
839.85 0
839.92 0
839.99 0
840.05 0
840.12 0
840.18 0
840.25 0
840.32 0
840.38 0
840.45 0
840.52 0
840.58 0
840.65 0
840.72 0
840.78 0
840.85 0
840.92 0
840.98 0
841.05 0
841.11 0
841.18 0
841.25 0
841.31 0
841.38 0
841.45 0
841.51 0
841.58 0
841.65 0
841.71 0
841.78 0
841.85 0
841.91 0
841.98 0
842.05 0
842.11 0
842.18 0
842.25 0
842.31 0
842.38 0
842.44 0
842.51 0
842.58 0
842.64 0
842.71 0
842.78 0
842.84 0
842.91 0
842.98 0
843.04 0
843.11 0
843.18 0
843.24 0
843.31 0
843.38 0
843.44 0
843.51 0
843.58 0
843.64 0
843.71 0
843.78 0
843.84 0
843.91 0
843.98 0
844.04 0
844.11 0
844.18 0
844.24 0
844.31 0
844.38 0
844.44 0
844.51 0
844.58 0
844.64 0
844.71 0
844.77 0
844.84 0
844.91 0
844.97 0
845.04 0
845.11 0
845.17 0
845.24 0
845.31 0
845.37 0
845.44 0
845.51 0
845.57 0
845.64 0
845.71 0
845.77 0
845.84 0
845.91 0
845.97 0
846.04 0
846.11 0
846.17 0
846.24 0
846.31 0
846.37 0
846.44 0
846.51 0
846.57 0
846.64 0
846.71 0
846.77 0
846.84 0
846.91 0
846.97 0
847.04 0
847.11 0
847.17 0
847.24 0
847.31 0
847.37 0
847.44 0
847.51 0
847.58 0
847.64 0
847.71 0
847.78 0
847.84 0
847.91 0
847.98 0
848.04 0
848.11 0
848.18 0
848.24 0
848.31 0
848.38 0
848.44 0
848.51 0
848.58 0
848.64 0
848.71 0
848.78 0
848.84 0
848.91 0
848.98 0
849.04 0
849.11 0
849.18 0
849.24 0
849.31 0
849.38 0
849.44 0
849.51 0
849.58 0
849.64 0
849.71 0
849.78 0
849.85 0
849.91 0
849.98 0
850.05 0
850.11 0
850.18 0
850.25 0
850.31 0
850.38 0
850.45 0
850.51 0
850.58 0
850.65 0
850.71 0
850.78 0
850.85 0
850.91 0
850.98 0
851.05 0
851.12 0
851.18 0
851.25 0
851.32 0
851.38 0
851.45 0
851.52 0
851.58 0
851.65 0
851.72 0
851.78 0
851.85 0
851.92 0
851.98 0
852.05 0
852.12 0
852.19 0
852.25 0
852.32 0
852.39 0
852.45 0
852.52 0
852.59 0
852.65 0
852.72 0
852.79 0
852.85 0
852.92 0
852.99 0
853.06 0
853.12 0
853.19 0
853.26 0
853.32 0
853.39 0
853.46 0
853.52 0
853.59 0
853.66 0
853.73 0
853.79 0
853.86 0
853.93 0
853.99 0
854.06 0
854.13 0
854.19 0
854.26 0
854.33 0
854.39 0
854.46 0
854.53 0
854.60 0
854.66 0
854.73 0
854.80 0
854.86 0
854.93 0
855.00 0
855.07 0
855.13 0
855.20 0
855.27 0
855.33 0
855.40 0
855.47 0
855.53 0
855.60 0
855.67 0
855.74 0
855.80 0
855.87 0
855.94 0
856.00 0
856.07 0
856.14 0
856.20 0
856.27 0
856.34 0
856.41 0
856.47 0
856.54 0
856.61 0
856.67 0
856.74 0
856.81 0
856.88 0
856.94 0
857.01 0
857.08 0
857.14 0
857.21 0
857.28 0
857.35 0
857.41 0
857.48 0
857.55 0
857.61 0
857.68 0
857.75 0
857.82 0
857.88 0
857.95 0
858.02 0
858.08 0
858.15 0
858.22 0
858.29 0
858.35 0
858.42 0
858.49 0
858.55 0
858.62 0
858.69 0
858.76 0
858.82 0
858.89 0
858.96 0
859.02 0
859.09 0
859.16 0
859.23 0
859.29 0
859.36 0
859.43 0
859.49 0
859.56 0
859.63 0
859.70 0
859.76 0
859.83 0
859.90 0
859.96 0
860.03 0
860.10 0
860.17 0
860.23 0
860.30 0
860.37 0
860.44 0
860.50 0
860.57 0
860.64 0
860.70 0
860.77 0
860.84 0
860.91 0
860.97 0
861.04 0
861.11 0
861.17 0
861.24 0
861.31 0
861.38 0
861.44 0
861.51 0
861.58 0
861.65 0
861.71 0
861.78 0
861.85 0
861.91 0
861.98 0
862.05 0
862.12 0
862.18 0
862.25 0
862.32 0
862.39 0
862.45 0
862.52 0
862.59 0
862.66 0
862.72 0
862.79 0
862.86 0
862.92 0
862.99 0
863.06 0
863.13 0
863.19 0
863.26 0
863.33 0
863.40 0
863.46 0
863.53 0
863.60 0
863.67 0
863.73 0
863.80 0
863.87 0
863.93 0
864.00 0
864.07 0
864.14 0
864.20 0
864.27 0
864.34 0
864.41 0
864.47 0
864.54 0
864.61 0
864.68 0
864.74 0
864.81 0
864.88 0
864.95 0
865.01 0
865.08 0
865.15 0
865.22 0
865.28 0
865.35 0
865.42 0
865.48 0
865.55 0
865.62 0
865.69 0
865.75 0
865.82 0
865.89 0
865.96 0
866.02 0
866.09 0
866.16 0
866.23 0
866.29 0
866.36 0
866.43 0
866.50 0
866.56 0
866.63 0
866.70 0
866.77 0
866.83 0
866.90 0
866.97 0
867.04 0
867.10 0
867.17 0
867.24 0
867.31 0
867.37 0
867.44 0
867.51 0
867.58 0
867.64 0
867.71 0
867.78 0
867.85 0
867.91 0
867.98 0
868.05 0
868.12 0
868.18 0
868.25 0
868.32 0
868.39 0
868.45 0
868.52 0
868.59 0
868.66 0
868.72 0
868.79 0
868.86 0
868.93 0
868.99 0
869.06 0
869.13 0
869.20 0
869.27 0
869.33 0
869.40 0
869.47 0
869.54 0
869.60 0
869.67 0
869.74 0
869.81 0
869.87 0
869.94 0
870.01 0
870.08 0
870.14 0
870.21 0
870.28 0
870.35 0
870.41 0
870.48 0
870.55 0
870.62 0
870.68 0
870.75 0
870.82 0
870.89 0
870.96 0
871.02 0
871.09 0
871.16 0
871.23 0
871.29 0
871.36 0
871.43 0
871.50 0
871.56 0
871.63 0
871.70 0
871.77 0
871.83 0
871.90 0
871.97 0
872.04 0
872.11 0
872.17 0
872.24 0
872.31 0
872.38 0
872.44 0
872.51 0
872.58 0
872.65 0
872.71 0
872.78 0
872.85 0
872.92 0
872.99 0
873.05 0
873.12 0
873.19 0
873.26 0
873.32 0
873.39 0
873.46 0
873.53 0
873.60 0
873.66 0
873.73 0
873.80 0
873.87 0
873.93 0
874.00 0
874.07 0
874.14 0
874.21 0
874.27 0
874.34 0
874.41 0
874.48 0
874.54 0
874.61 0
874.68 0
874.75 0
874.82 0
874.88 0
874.95 0
875.02 0
875.09 0
875.15 0
875.22 0
875.29 0
875.36 0
875.43 0
875.49 0
875.56 0
875.63 0
875.70 0
875.76 0
875.83 0
875.90 0
875.97 0
876.04 0
876.10 0
876.17 0
876.24 0
876.31 0
876.38 0
876.44 0
876.51 0
876.58 0
876.65 0
876.71 0
876.78 0
876.85 0
876.92 0
876.99 0
877.05 0
877.12 0
877.19 0
877.26 0
877.33 0
877.39 0
877.46 0
877.53 0
877.60 0
877.66 0
877.73 0
877.80 0
877.87 0
877.94 0
878.00 0
878.07 0
878.14 0
878.21 0
878.28 0
878.34 0
878.41 0
878.48 0
878.55 0
878.62 0
878.68 0
878.75 0
878.82 0
878.89 0
878.96 0
879.02 0
879.09 0
879.16 0
879.23 0
879.30 0
879.36 0
879.43 0
879.50 0
879.57 0
879.64 0
879.70 0
879.77 0
879.84 0
879.91 0
879.97 0
880.04 0
880.11 0
880.18 0
880.25 0
880.31 0
880.38 0
880.45 0
880.52 0
880.59 0
880.66 0
880.72 0
880.79 0
880.86 0
880.93 0
881.00 0
881.06 0
881.13 0
881.20 0
881.27 0
881.34 0
881.40 0
881.47 0
881.54 0
881.61 0
881.68 0
881.74 0
881.81 0
881.88 0
881.95 0
882.02 0
882.08 0
882.15 0
882.22 0
882.29 0
882.36 0
882.42 0
882.49 0
882.56 0
882.63 0
882.70 0
882.76 0
882.83 0
882.90 0
882.97 0
883.04 0
883.11 0
883.17 0
883.24 0
883.31 0
883.38 0
883.45 0
883.51 0
883.58 0
883.65 0
883.72 0
883.79 0
883.85 0
883.92 0
883.99 0
884.06 0
884.13 0
884.20 0
884.26 0
884.33 0
884.40 0
884.47 0
884.54 0
884.60 0
884.67 0
884.74 0
884.81 0
884.88 0
884.95 0
885.01 0
885.08 0
885.15 0
885.22 0
885.29 0
885.35 0
885.42 0
885.49 0
885.56 0
885.63 0
885.70 0
885.76 0
885.83 0
885.90 0
885.97 0
886.04 0
886.10 0
886.17 0
886.24 0
886.31 0
886.38 0
886.45 0
886.51 0
886.58 0
886.65 0
886.72 0
886.79 0
886.86 0
886.92 0
886.99 0
887.06 0
887.13 0
887.20 0
887.27 0
887.33 0
887.40 0
887.47 0
887.54 0
887.61 0
887.67 0
887.74 0
887.81 0
887.88 0
887.95 0
888.02 0
888.08 0
888.15 0
888.22 0
888.29 0
888.36 0
888.43 0
888.49 0
888.56 0
888.63 0
888.70 0
888.77 0
888.84 0
888.90 0
888.97 0
889.04 0
889.11 0
889.18 0
889.25 0
889.31 0
889.38 0
889.45 0
889.52 0
889.59 0
889.66 0
889.72 0
889.79 0
889.86 0
889.93 0
890.00 0
890.07 0
890.13 0
890.20 0
890.27 0
890.34 0
890.41 0
890.48 0
890.55 0
890.61 0
890.68 0
890.75 0
890.82 0
890.89 0
890.96 0
891.02 0
891.09 0
891.16 0
891.23 0
891.30 0
891.37 0
891.43 0
891.50 0
891.57 0
891.64 0
891.71 0
891.78 0
891.85 0
891.91 0
891.98 0
892.05 0
892.12 0
892.19 0
892.26 0
892.32 0
892.39 0
892.46 0
892.53 0
892.60 0
892.67 0
892.74 0
892.80 0
892.87 0
892.94 0
893.01 0
893.08 0
893.15 0
893.21 0
893.28 0
893.35 0
893.42 0
893.49 0
893.56 0
893.63 0
893.69 0
893.76 0
893.83 0
893.90 0
893.97 0
894.04 0
894.11 0
894.17 0
894.24 0
894.31 0
894.38 0
894.45 0
894.52 0
894.59 0
894.65 0
894.72 0
894.79 0
894.86 0
894.93 0
895.00 0
895.07 0
895.13 0
895.20 0
895.27 0
895.34 0
895.41 0
895.48 0
895.55 0
895.61 0
895.68 0
895.75 0
895.82 0
895.89 0
895.96 0
896.03 0
896.09 0
896.16 0
896.23 0
896.30 0
896.37 0
896.44 0
896.51 0
896.57 0
896.64 0
896.71 0
896.78 0
896.85 0
896.92 0
896.99 0
897.06 0
897.12 0
897.19 0
897.26 0
897.33 0
897.40 0
897.47 0
897.54 0
897.60 0
897.67 0
897.74 0
897.81 0
897.88 0
897.95 0
898.02 0
898.09 0
898.15 0
898.22 0
898.29 0
898.36 0
898.43 0
898.50 0
898.57 0
898.63 0
898.70 0
898.77 0
898.84 0
898.91 0
898.98 0
899.05 0
899.12 0
899.18 0
899.25 0
899.32 0
899.39 0
899.46 0
899.53 0
899.60 0
899.67 0
899.73 0
899.80 0
899.87 0
899.94 0
900.01 0
900.08 0
900.15 0
900.22 0
900.28 0
900.35 0
900.42 0
900.49 0
900.56 0
900.63 0
900.70 0
900.77 0
900.83 0
900.90 0
900.97 0
901.04 0
901.11 0
901.18 0
901.25 0
901.32 0
901.39 0
901.45 0
901.52 0
901.59 0
901.66 0
901.73 0
901.80 0
901.87 0
901.94 0
902.00 0
902.07 0
902.14 0
902.21 0
902.28 0
902.35 0
902.42 0
902.49 0
902.56 0
902.62 0
902.69 0
902.76 0
902.83 0
902.90 0
902.97 0
903.04 0
903.11 0
903.18 0
903.24 0
903.31 0
903.38 0
903.45 0
903.52 0
903.59 0
903.66 0
903.73 0
903.80 0
903.86 0
903.93 0
904.00 0
904.07 0
904.14 0
904.21 0
904.28 0
904.35 0
904.42 0
904.48 0
904.55 0
904.62 0
904.69 0
904.76 0
904.83 0
904.90 0
904.97 0
905.04 0
905.10 0
905.17 0
905.24 0
905.31 0
905.38 0
905.45 0
905.52 0
905.59 0
905.66 0
905.73 0
905.79 0
905.86 0
905.93 0
906.00 0
906.07 0
906.14 0
906.21 0
906.28 0
906.35 0
906.42 0
906.48 0
906.55 0
906.62 0
906.69 0
906.76 0
906.83 0
906.90 0
906.97 0
907.04 0
907.11 0
907.17 0
907.24 0
907.31 0
907.38 0
907.45 0
907.52 0
907.59 0
907.66 0
907.73 0
907.80 0
907.87 0
907.93 0
908.00 0
908.07 0
908.14 0
908.21 0
908.28 0
908.35 0
908.42 0
908.49 0
908.56 0
908.63 0
908.69 0
908.76 0
908.83 0
908.90 0
908.97 0
909.04 0
909.11 0
909.18 0
909.25 0
909.32 0
909.39 0
909.45 0
909.52 0
909.59 0
909.66 0
909.73 0
909.80 0
909.87 0
909.94 0
910.01 0
910.08 0
910.15 0
910.21 0
910.28 0
910.35 0
910.42 0
910.49 0
910.56 0
910.63 0
910.70 0
910.77 0
910.84 0
910.91 0
910.98 0
911.04 0
911.11 0
911.18 0
911.25 0
911.32 0
911.39 0
911.46 0
911.53 0
911.60 0
911.67 0
911.74 0
911.81 0
911.88 0
911.94 0
912.01 0
912.08 0
912.15 0
912.22 0
912.29 0
912.36 0
912.43 0
912.50 0
912.57 0
912.64 0
912.71 0
912.78 0
912.84 0
912.91 0
912.98 0
913.05 0
913.12 0
913.19 0
913.26 0
913.33 0
913.40 0
913.47 0
913.54 0
913.61 0
913.68 0
913.74 0
913.81 0
913.88 0
913.95 0
914.02 0
914.09 0
914.16 0
914.23 0
914.30 0
914.37 0
914.44 0
914.51 0
914.58 0
914.65 0
914.72 0
914.78 0
914.85 0
914.92 0
914.99 0
915.06 0
915.13 0
915.20 0
915.27 0
915.34 0
915.41 0
915.48 0
915.55 0
915.62 0
915.69 0
915.76 0
915.82 0
915.89 0
915.96 0
916.03 0
916.10 0
916.17 0
916.24 0
916.31 0
916.38 0
916.45 0
916.52 0
916.59 0
916.66 0
916.73 0
916.80 0
916.87 0
916.93 0
917.00 0
917.07 0
917.14 0
917.21 0
917.28 0
917.35 0
917.42 0
917.49 0
917.56 0
917.63 0
917.70 0
917.77 0
917.84 0
917.91 0
917.98 0
918.05 0
918.12 0
918.18 0
918.25 0
918.32 0
918.39 0
918.46 0
918.53 0
918.60 0
918.67 0
918.74 0
918.81 0
918.88 0
918.95 0
919.02 0
919.09 0
919.16 0
919.23 0
919.30 0
919.37 0
919.44 0
919.50 0
919.57 0
919.64 0
919.71 0
919.78 0
919.85 0
919.92 0
919.99 0
920.06 0
920.13 0
920.20 0
920.27 0
920.34 0
920.41 0
920.48 0
920.55 0
920.62 0
920.69 0
920.76 0
920.83 0
920.90 0
920.96 0
921.03 0
921.10 0
921.17 0
921.24 0
921.31 0
921.38 0
921.45 0
921.52 0
921.59 0
921.66 0
921.73 0
921.80 0
921.87 0
921.94 0
922.01 0
922.08 0
922.15 0
922.22 0
922.29 0
922.36 0
922.43 0
922.50 0
922.57 0
922.63 0
922.70 0
922.77 0
922.84 0
922.91 0
922.98 0
923.05 0
923.12 0
923.19 0
923.26 0
923.33 0
923.40 0
923.47 0
923.54 0
923.61 0
923.68 0
923.75 0
923.82 0
923.89 0
923.96 0
924.03 0
924.10 0
924.17 0
924.24 0
924.31 0
924.38 0
924.45 0
924.52 0
924.59 0
924.66 0
924.72 0
924.79 0
924.86 0
924.93 0
925.00 0
925.07 0
925.14 0
925.21 0
925.28 0
925.35 0
925.42 0
925.49 0
925.56 0
925.63 0
925.70 0
925.77 0
925.84 0
925.91 0
925.98 0
926.05 0
926.12 0
926.19 0
926.26 0
926.33 0
926.40 0
926.47 0
926.54 0
926.61 0
926.68 0
926.75 0
926.82 0
926.89 0
926.96 0
927.03 0
927.10 0
927.17 0
927.24 0
927.31 0
927.38 0
927.45 0
927.51 0
927.58 0
927.65 0
927.72 0
927.79 0
927.86 0
927.93 0
928.00 0
928.07 0
928.14 0
928.21 0
928.28 0
928.35 0
928.42 0
928.49 0
928.56 0
928.63 0
928.70 0
928.77 0
928.84 0
928.91 0
928.98 0
929.05 0
929.12 0
929.19 0
929.26 0
929.33 0
929.40 0
929.47 0
929.54 0
929.61 0
929.68 0
929.75 0
929.82 0
929.89 0
929.96 0
930.03 0
930.10 0
930.17 0
930.24 0
930.31 0
930.38 0
930.45 0
930.52 0
930.59 0
930.66 0
930.73 0
930.80 0
930.87 0
930.94 0
931.01 0
931.08 0
931.15 0
931.22 0
931.29 0
931.36 0
931.43 0
931.50 0
931.57 0
931.64 0
931.71 0
931.78 0
931.85 0
931.92 0
931.99 0
932.06 0
932.13 0
932.20 0
932.27 0
932.34 0
932.41 0
932.48 0
932.55 0
932.62 0
932.69 0
932.76 0
932.83 0
932.90 0
932.97 0
933.04 0
933.11 0
933.18 0
933.25 0
933.32 0
933.39 0
933.46 0
933.53 0
933.60 0
933.67 0
933.74 0
933.81 0
933.88 0
933.95 0
934.02 0
934.09 0
934.16 0
934.23 0
934.30 0
934.37 0
934.44 0
934.51 0
934.58 0
934.65 0
934.72 0
934.79 0
934.86 0
934.93 0
935.00 0
935.07 0
935.14 0
935.21 0
935.28 0
935.35 0
935.42 0
935.49 0
935.56 0
935.63 0
935.70 0
935.77 0
935.84 0
935.91 0
935.98 0
936.05 0
936.12 0
936.19 0
936.26 0
936.33 0
936.40 0
936.47 0
936.54 0
936.61 0
936.68 0
936.75 0
936.82 0
936.89 0
936.96 0
937.03 0
937.10 0
937.17 0
937.24 0
937.31 0
937.38 0
937.45 0
937.52 0
937.59 0
937.66 0
937.73 0
937.80 0
937.87 0
937.94 0
938.02 0
938.09 0
938.16 0
938.23 0
938.30 0
938.37 0
938.44 0
938.51 0
938.58 0
938.65 0
938.72 0
938.79 0
938.86 0
938.93 0
939.00 0
939.07 0
939.14 0
939.21 0
939.28 0
939.35 0
939.42 0
939.49 0
939.56 0
939.63 0
939.70 0
939.77 0
939.84 0
939.91 0
939.98 0
940.05 0
940.12 0
940.19 0
940.26 0
940.33 0
940.40 0
940.47 0
940.54 0
940.61 0
940.68 0
940.75 0
940.83 0
940.90 0
940.97 0
941.04 0
941.11 0
941.18 0
941.25 0
941.32 0
941.39 0
941.46 0
941.53 0
941.60 0
941.67 0
941.74 0
941.81 0
941.88 0
941.95 0
942.02 0
942.09 0
942.16 0
942.23 0
942.30 0
942.37 0
942.44 0
942.51 0
942.58 0
942.65 0
942.72 0
942.79 0
942.87 0
942.94 0
943.01 0
943.08 0
943.15 0
943.22 0
943.29 0
943.36 0
943.43 0
943.50 0
943.57 0
943.64 0
943.71 0
943.78 0
943.85 0
943.92 0
943.99 0
944.06 0
944.13 0
944.20 0
944.27 0
944.34 0
944.41 0
944.48 0
944.56 0
944.63 0
944.70 0
944.77 0
944.84 0
944.91 0
944.98 0
945.05 0
945.12 0
945.19 0
945.26 0
945.33 0
945.40 0
945.47 0
945.54 0
945.61 0
945.68 0
945.75 0
945.82 0
945.89 0
945.96 0
946.03 0
946.11 0
946.18 0
946.25 0
946.32 0
946.39 0
946.46 0
946.53 0
946.60 0
946.67 0
946.74 0
946.81 0
946.88 0
946.95 0
947.02 0
947.09 0
947.16 0
947.23 0
947.30 0
947.37 0
947.45 0
947.52 0
947.59 0
947.66 0
947.73 0
947.80 0
947.87 0
947.94 0
948.01 0
948.08 0
948.15 0
948.22 0
948.29 0
948.36 0
948.43 0
948.50 0
948.57 0
948.65 0
948.72 0
948.79 0
948.86 0
948.93 0
949.00 0
949.07 0
949.14 0
949.21 0
949.28 0
949.35 0
949.42 0
949.49 0
949.56 0
949.63 0
949.70 0
949.78 0
949.85 0
949.92 0
949.99 0
950.06 0
950.13 0
950.20 0
950.27 0
950.34 0
950.41 0
950.48 0
950.55 0
950.62 0
950.69 0
950.76 0
950.83 0
950.91 0
950.98 0
951.05 0
951.12 0
951.19 0
951.26 0
951.33 0
951.40 0
951.47 0
951.54 0
951.61 0
951.68 0
951.75 0
951.82 0
951.90 0
951.97 0
952.04 0
952.11 0
952.18 0
952.25 0
952.32 0
952.39 0
952.46 0
952.53 0
952.60 0
952.67 0
952.74 0
952.81 0
952.89 0
952.96 0
953.03 0
953.10 0
953.17 0
953.24 0
953.31 0
953.38 0
953.45 0
953.52 0
953.59 0
953.66 0
953.73 0
953.81 0
953.88 0
953.95 0
954.02 0
954.09 0
954.16 0
954.23 0
954.30 0
954.37 0
954.44 0
954.51 0
954.58 0
954.66 0
954.73 0
954.80 0
954.87 0
954.94 0
955.01 0
955.08 0
955.15 0
955.22 0
955.29 0
955.36 0
955.43 0
955.51 0
955.58 0
955.65 0
955.72 0
955.79 0
955.86 0
955.93 0
956.00 0
956.07 0
956.14 0
956.21 0
956.28 0
956.36 0
956.43 0
956.50 0
956.57 0
956.64 0
956.71 0
956.78 0
956.85 0
956.92 0
956.99 0
957.06 0
957.14 0
957.21 0
957.28 0
957.35 0
957.42 0
957.49 0
957.56 0
957.63 0
957.70 0
957.77 0
957.84 0
957.92 0
957.99 0
958.06 0
958.13 0
958.20 0
958.27 0
958.34 0
958.41 0
958.48 0
958.55 0
958.63 0
958.70 0
958.77 0
958.84 0
958.91 0
958.98 0
959.05 0
959.12 0
959.19 0
959.26 0
959.34 0
959.41 0
959.48 0
959.55 0
959.62 0
959.69 0
959.76 0
959.83 0
959.90 0
959.97 0
960.05 0
960.12 0
960.19 0
960.26 0
960.33 0
960.40 0
960.47 0
960.54 0
960.61 0
960.68 0
960.76 0
960.83 0
960.90 0
960.97 0
961.04 0
961.11 0
961.18 0
961.25 0
961.32 0
961.40 0
961.47 0
961.54 0
961.61 0
961.68 0
961.75 0
961.82 0
961.89 0
961.96 0
962.03 0
962.11 0
962.18 0
962.25 0
962.32 0
962.39 0
962.46 0
962.53 0
962.60 0
962.67 0
962.75 0
962.82 0
962.89 0
962.96 0
963.03 0
963.10 0
963.17 0
963.24 0
963.31 0
963.39 0
963.46 0
963.53 0
963.60 0
963.67 0
963.74 0
963.81 0
963.88 0
963.96 0
964.03 0
964.10 0
964.17 0
964.24 0
964.31 0
964.38 0
964.45 0
964.52 0
964.60 0
964.67 0
964.74 0
964.81 0
964.88 0
964.95 0
965.02 0
965.09 0
965.17 0
965.24 0
965.31 0
965.38 0
965.45 0
965.52 0
965.59 0
965.66 0
965.74 0
965.81 0
965.88 0
965.95 0
966.02 0
966.09 0
966.16 0
966.23 0
966.31 0
966.38 0
966.45 0
966.52 0
966.59 0
966.66 0
966.73 0
966.80 0
966.88 0
966.95 0
967.02 0
967.09 0
967.16 0
967.23 0
967.30 0
967.37 0
967.45 0
967.52 0
967.59 0
967.66 0
967.73 0
967.80 0
967.87 0
967.94 0
968.02 0
968.09 0
968.16 0
968.23 0
968.30 0
968.37 0
968.44 0
968.52 0
968.59 0
968.66 0
968.73 0
968.80 0
968.87 0
968.94 0
969.01 0
969.09 0
969.16 0
969.23 0
969.30 0
969.37 0
969.44 0
969.51 0
969.59 0
969.66 0
969.73 0
969.80 0
969.87 0
969.94 0
970.01 0
970.09 0
970.16 0
970.23 0
970.30 0
970.37 0
970.44 0
970.51 0
970.58 0
970.66 0
970.73 0
970.80 0
970.87 0
970.94 0
971.01 0
971.08 0
971.16 0
971.23 0
971.30 0
971.37 0
971.44 0
971.51 0
971.58 0
971.66 0
971.73 0
971.80 0
971.87 0
971.94 0
972.01 0
972.09 0
972.16 0
972.23 0
972.30 0
972.37 0
972.44 0
972.51 0
972.59 0
972.66 0
972.73 0
972.80 0
972.87 0
972.94 0
973.01 0
973.09 0
973.16 0
973.23 0
973.30 0
973.37 0
973.44 0
973.51 0
973.59 0
973.66 0
973.73 0
973.80 0
973.87 0
973.94 0
974.02 0
974.09 0
974.16 0
974.23 0
974.30 0
974.37 0
974.44 0
974.52 0
974.59 0
974.66 0
974.73 0
974.80 0
974.87 0
974.95 0
975.02 0
975.09 0
975.16 0
975.23 0
975.30 0
975.38 0
975.45 0
975.52 0
975.59 0
975.66 0
975.73 0
975.80 0
975.88 0
975.95 0
976.02 0
976.09 0
976.16 0
976.23 0
976.31 0
976.38 0
976.45 0
976.52 0
976.59 0
976.66 0
976.74 0
976.81 0
976.88 0
976.95 0
977.02 0
977.09 0
977.17 0
977.24 0
977.31 0
977.38 0
977.45 0
977.52 0
977.60 0
977.67 0
977.74 0
977.81 0
977.88 0
977.95 0
978.03 0
978.10 0
978.17 0
978.24 0
978.31 0
978.38 0
978.46 0
978.53 0
978.60 0
978.67 0
978.74 0
978.81 0
978.89 0
978.96 0
979.03 0
979.10 0
979.17 0
979.24 0
979.32 0
979.39 0
979.46 0
979.53 0
979.60 0
979.68 0
979.75 0
979.82 0
979.89 0
979.96 0
980.03 0
980.11 0
980.18 0
980.25 0
980.32 0
980.39 0
980.46 0
980.54 0
980.61 0
980.68 0
980.75 0
980.82 0
980.90 0
980.97 0
981.04 0
981.11 0
981.18 0
981.25 0
981.33 0
981.40 0
981.47 0
981.54 0
981.61 0
981.68 0
981.76 0
981.83 0
981.90 0
981.97 0
982.04 0
982.12 0
982.19 0
982.26 0
982.33 0
982.40 0
982.47 0
982.55 0
982.62 0
982.69 0
982.76 0
982.83 0
982.91 0
982.98 0
983.05 0
983.12 0
983.19 0
983.27 0
983.34 0
983.41 0
983.48 0
983.55 0
983.62 0
983.70 0
983.77 0
983.84 0
983.91 0
983.98 0
984.06 0
984.13 0
984.20 0
984.27 0
984.34 0
984.42 0
984.49 0
984.56 0
984.63 0
984.70 0
984.78 0
984.85 0
984.92 0
984.99 0
985.06 0
985.14 0
985.21 0
985.28 0
985.35 0
985.42 0
985.49 0
985.57 0
985.64 0
985.71 0
985.78 0
985.85 0
985.93 0
986.00 0
986.07 0
986.14 0
986.21 0
986.29 0
986.36 0
986.43 0
986.50 0
986.57 0
986.65 0
986.72 0
986.79 0
986.86 0
986.93 0
987.01 0
987.08 0
987.15 0
987.22 0
987.29 0
987.37 0
987.44 0
987.51 0
987.58 0
987.65 0
987.73 0
987.80 0
987.87 0
987.94 0
988.01 0
988.09 0
988.16 0
988.23 0
988.30 0
988.38 0
988.45 0
988.52 0
988.59 0
988.66 0
988.74 0
988.81 0
988.88 0
988.95 0
989.02 0
989.10 0
989.17 0
989.24 0
989.31 0
989.38 0
989.46 0
989.53 0
989.60 0
989.67 0
989.74 0
989.82 0
989.89 0
989.96 0
990.03 0
990.11 0
990.18 0
990.25 0
990.32 0
990.39 0
990.47 0
990.54 0
990.61 0
990.68 0
990.75 0
990.83 0
990.90 0
990.97 0
991.04 0
991.12 0
991.19 0
991.26 0
991.33 0
991.40 0
991.48 0
991.55 0
991.62 0
991.69 0
991.76 0
991.84 0
991.91 0
991.98 0
992.05 0
992.13 0
992.20 0
992.27 0
992.34 0
992.41 0
992.49 0
992.56 0
992.63 0
992.70 0
992.78 0
992.85 0
992.92 0
992.99 0
993.06 0
993.14 0
993.21 0
993.28 0
993.35 0
993.43 0
993.50 0
993.57 0
993.64 0
993.71 0
993.79 0
993.86 0
993.93 0
994.00 0
994.08 0
994.15 0
994.22 0
994.29 0
994.37 0
994.44 0
994.51 0
994.58 0
994.65 0
994.73 0
994.80 0
994.87 0
994.94 0
995.02 0
995.09 0
995.16 0
995.23 0
995.30 0
995.38 0
995.45 0
995.52 0
995.59 0
995.67 0
995.74 0
995.81 0
995.88 0
995.96 0
996.03 0
996.10 0
996.17 0
996.25 0
996.32 0
996.39 0
996.46 0
996.53 0
996.61 0
996.68 0
996.75 0
996.82 0
996.90 0
996.97 0
997.04 0
997.11 0
997.19 0
997.26 0
997.33 0
997.40 0
997.48 0
997.55 0
997.62 0
997.69 0
997.77 0
997.84 0
997.91 0
997.98 0
998.05 0
998.13 0
998.20 0
998.27 0
998.34 0
998.42 0
998.49 0
998.56 0
998.63 0
998.71 0
998.78 0
998.85 0
998.92 0
999.00 0
999.07 0
999.14 0
999.21 0
999.29 0
999.36 0
999.43 0
999.50 0
999.58 0
999.65 0
999.72 0
999.79 0
999.87 0
999.94 0
1000.01 0
1000.08 0
1000.16 0
1000.23 0
1000.30 0
1000.37 0
1000.45 0
1000.52 0
1000.59 0
1000.66 0
1000.74 0
1000.81 0
1000.88 0
1000.95 0
1001.03 0
1001.10 0
1001.17 0
1001.24 0
1001.32 0
1001.39 0
1001.46 0
1001.53 0
1001.61 0
1001.68 0
1001.75 0
1001.82 0
1001.90 0
1001.97 0
1002.04 0
1002.11 0
1002.19 0
1002.26 0
1002.33 0
1002.40 0
1002.48 0
1002.55 0
1002.62 0
1002.69 0
1002.77 0
1002.84 0
1002.91 0
1002.98 0
1003.06 0
1003.13 0
1003.20 0
1003.28 0
1003.35 0
1003.42 0
1003.49 0
1003.57 0
1003.64 0
1003.71 0
1003.78 0
1003.86 0
1003.93 0
1004.00 0
1004.07 0
1004.15 0
1004.22 0
1004.29 0
1004.36 0
1004.44 0
1004.51 0
1004.58 0
1004.66 0
1004.73 0
1004.80 0
1004.87 0
1004.95 0
1005.02 0
1005.09 0
1005.16 0
1005.24 0
1005.31 0
1005.38 0
1005.45 0
1005.53 0
1005.60 0
1005.67 0
1005.75 0
1005.82 0
1005.89 0
1005.96 0
1006.04 0
1006.11 0
1006.18 0
1006.25 0
1006.33 0
1006.40 0
1006.47 0
1006.55 0
1006.62 0
1006.69 0
1006.76 0
1006.84 0
1006.91 1
1006.98 1
1007.05 1
1007.13 1
1007.20 2
1007.27 2
1007.35 2
1007.42 2
1007.49 2
1007.56 2
1007.64 2
1007.71 2
1007.78 2
1007.85 2
1007.93 2
1008.00 2
1008.07 2
1008.15 1
1008.22 1
1008.29 1
1008.36 1
1008.44 0
1008.51 0
1008.58 0
1008.66 0
1008.73 0
1008.80 0
1008.87 0
1008.95 0
1009.02 0
1009.09 0
1009.16 0
1009.24 0
1009.31 0
1009.38 0
1009.46 0
1009.53 0
1009.60 0
1009.67 0
1009.75 0
1009.82 0
1009.89 0
1009.97 0
1010.04 0
1010.11 0
1010.18 0
1010.26 0
1010.33 0
1010.40 0
1010.48 0
1010.55 0
1010.62 0
1010.69 0
1010.77 0
1010.84 0
1010.91 0
1010.99 0
1011.06 0
1011.13 0
1011.20 0
1011.28 0
1011.35 0
1011.42 0
1011.50 0
1011.57 0
1011.64 0
1011.71 0
1011.79 0
1011.86 0
1011.93 0
1012.01 0
1012.08 0
1012.15 0
1012.23 0
1012.30 0
1012.37 0
1012.44 0
1012.52 0
1012.59 0
1012.66 0
1012.74 0
1012.81 0
1012.88 0
1012.95 0
1013.03 0
1013.10 0
1013.17 0
1013.25 0
1013.32 0
1013.39 0
1013.47 0
1013.54 0
1013.61 0
1013.68 0
1013.76 0
1013.83 0
1013.90 0
1013.98 0
1014.05 0
1014.12 0
1014.20 0
1014.27 0
1014.34 0
1014.41 0
1014.49 0
1014.56 0
1014.63 0
1014.71 0
1014.78 0
1014.85 0
1014.93 0
1015.00 0
1015.07 0
1015.14 0
1015.22 0
1015.29 0
1015.36 0
1015.44 0
1015.51 0
1015.58 0
1015.66 0
1015.73 0
1015.80 0
1015.87 0
1015.95 0
1016.02 0
1016.09 0
1016.17 0
1016.24 0
1016.31 0
1016.39 0
1016.46 0
1016.53 0
1016.61 0
1016.68 0
1016.75 0
1016.82 0
1016.90 0
1016.97 0
1017.04 0
1017.12 0
1017.19 0
1017.26 0
1017.34 0
1017.41 0
1017.48 0
1017.56 0
1017.63 0
1017.70 0
1017.78 0
1017.85 0
1017.92 0
1017.99 0
1018.07 0
1018.14 0
1018.21 0
1018.29 0
1018.36 0
1018.43 0
1018.51 0
1018.58 0
1018.65 0
1018.73 0
1018.80 0
1018.87 0
1018.95 0
1019.02 0
1019.09 0
1019.16 0
1019.24 0
1019.31 0
1019.38 0
1019.46 0
1019.53 0
1019.60 0
1019.68 0
1019.75 0
1019.82 0
1019.90 0
1019.97 0
1020.04 0
1020.12 0
1020.19 0
1020.26 0
1020.34 0
1020.41 0
1020.48 0
1020.56 0
1020.63 0
1020.70 0
1020.78 0
1020.85 0
1020.92 0
1021.00 0
1021.07 0
1021.14 0
1021.21 0
1021.29 0
1021.36 0
1021.43 0
1021.51 0
1021.58 0
1021.65 0
1021.73 0
1021.80 0
1021.87 0
1021.95 0
1022.02 0
1022.09 0
1022.17 0
1022.24 0
1022.31 0
1022.39 0
1022.46 0
1022.53 0
1022.61 0
1022.68 0
1022.75 0
1022.83 0
1022.90 0
1022.97 0
1023.05 0
1023.12 0
1023.19 0
1023.27 0
1023.34 0
1023.41 0
1023.49 0
1023.56 0
1023.63 0
1023.71 0
1023.78 0
1023.85 0
1023.93 0
1024.00 0
1024.07 0
1024.15 0
1024.22 0
1024.29 0
1024.37 0
1024.44 0
1024.51 0
1024.59 0
1024.66 0
1024.73 0
1024.81 0
1024.88 0
1024.95 0
1025.03 0
1025.10 0
1025.17 0
1025.25 0
1025.32 0
1025.39 0
1025.47 0
1025.54 0
1025.61 0
1025.69 0
1025.76 0
1025.83 0
1025.91 0
1025.98 0
1026.05 0
1026.13 0
1026.20 0
1026.28 0
1026.35 0
1026.42 0
1026.50 0
1026.57 0
1026.64 0
1026.72 0
1026.79 0
1026.86 0
1026.94 0
1027.01 0
1027.08 0
1027.16 0
1027.23 0
1027.30 0
1027.38 0
1027.45 0
1027.52 0
1027.60 0
1027.67 0
1027.74 0
1027.82 0
1027.89 0
1027.96 0
1028.04 0
1028.11 0
1028.19 0
1028.26 0
1028.33 0
1028.41 0
1028.48 0
1028.55 0
1028.63 0
1028.70 0
1028.77 0
1028.85 0
1028.92 0
1028.99 0
1029.07 0
1029.14 0
1029.21 0
1029.29 0
1029.36 0
1029.44 0
1029.51 0
1029.58 0
1029.66 0
1029.73 0
1029.80 0
1029.88 0
1029.95 0
1030.02 0
1030.10 0
1030.17 1
1030.24 1
1030.32 1
1030.39 1
1030.47 1
1030.54 1
1030.61 1
1030.69 1
1030.76 1
1030.83 1
1030.91 1
1030.98 0
1031.05 0
1031.13 0
1031.20 0
1031.27 0
1031.35 0
1031.42 0
1031.50 0
1031.57 0
1031.64 0
1031.72 0
1031.79 0
1031.86 0
1031.94 0
1032.01 0
1032.08 0
1032.16 0
1032.23 0
1032.31 0
1032.38 0
1032.45 0
1032.53 0
1032.60 0
1032.67 0
1032.75 0
1032.82 0
1032.89 0
1032.97 0
1033.04 0
1033.12 0
1033.19 0
1033.26 0
1033.34 0
1033.41 0
1033.48 0
1033.56 0
1033.63 0
1033.71 0
1033.78 0
1033.85 0
1033.93 0
1034.00 0
1034.07 0
1034.15 0
1034.22 0
1034.29 0
1034.37 0
1034.44 0
1034.52 0
1034.59 0
1034.66 0
1034.74 0
1034.81 0
1034.88 0
1034.96 0
1035.03 0
1035.11 0
1035.18 0
1035.25 0
1035.33 0
1035.40 0
1035.47 0
1035.55 0
1035.62 0
1035.70 0
1035.77 0
1035.84 0
1035.92 0
1035.99 0
1036.06 0
1036.14 0
1036.21 0
1036.29 0
1036.36 0
1036.43 0
1036.51 0
1036.58 0
1036.65 0
1036.73 0
1036.80 0
1036.88 0
1036.95 0
1037.02 0
1037.10 0
1037.17 0
1037.25 0
1037.32 0
1037.39 0
1037.47 0
1037.54 0
1037.61 0
1037.69 0
1037.76 0
1037.84 0
1037.91 0
1037.98 0
1038.06 0
1038.13 0
1038.21 0
1038.28 0
1038.35 0
1038.43 0
1038.50 0
1038.57 0
1038.65 0
1038.72 0
1038.80 0
1038.87 0
1038.94 1
1039.02 1
1039.09 1
1039.17 0
1039.24 0
1039.31 0
1039.39 0
1039.46 0
1039.54 0
1039.61 0
1039.68 0
1039.76 0
1039.83 0
1039.90 0
1039.98 0
1040.05 0
1040.13 0
1040.20 0
1040.27 0
1040.35 0
1040.42 0
1040.50 0
1040.57 0
1040.64 1
1040.72 1
1040.79 1
1040.87 0
1040.94 0
1041.01 0
1041.09 0
1041.16 0
1041.24 0
1041.31 0
1041.38 0
1041.46 0
1041.53 1
1041.61 1
1041.68 0
1041.75 0
1041.83 0
1041.90 0
1041.98 0
1042.05 0
1042.12 0
1042.20 0
1042.27 0
1042.35 0
1042.42 0
1042.49 0
1042.57 0
1042.64 0
1042.72 0
1042.79 0
1042.86 0
1042.94 0
1043.01 0
1043.09 0
1043.16 1
1043.23 1
1043.31 1
1043.38 2
1043.46 2
1043.53 2
1043.60 2
1043.68 2
1043.75 2
1043.83 2
1043.90 2
1043.97 2
1044.05 2
1044.12 1
1044.20 1
1044.27 1
1044.34 1
1044.42 1
1044.49 1
1044.57 1
1044.64 1
1044.71 1
1044.79 1
1044.86 1
1044.94 1
1045.01 1
1045.09 1
1045.16 1
1045.23 1
1045.31 1
1045.38 1
1045.46 1
1045.53 1
1045.60 1
1045.68 1
1045.75 2
1045.83 2
1045.90 2
1045.97 2
1046.05 2
1046.12 2
1046.20 2
1046.27 2
1046.35 2
1046.42 1
1046.49 1
1046.57 1
1046.64 1
1046.72 0
1046.79 0
1046.86 0
1046.94 0
1047.01 0
1047.09 1
1047.16 1
1047.24 1
1047.31 1
1047.38 2
1047.46 2
1047.53 2
1047.61 2
1047.68 1
1047.75 1
1047.83 1
1047.90 1
1047.98 1
1048.05 1
1048.13 0
1048.20 0
1048.27 0
1048.35 0
1048.42 0
1048.50 1
1048.57 1
1048.65 1
1048.72 1
1048.79 1
1048.87 1
1048.94 1
1049.02 1
1049.09 1
1049.16 1
1049.24 1
1049.31 2
1049.39 2
1049.46 2
1049.54 2
1049.61 2
1049.68 2
1049.76 2
1049.83 2
1049.91 2
1049.98 1
1050.06 1
1050.13 1
1050.20 1
1050.28 1
1050.35 1
1050.43 1
1050.50 1
1050.58 1
1050.65 1
1050.72 1
1050.80 1
1050.87 1
1050.95 1
1051.02 2
1051.10 2
1051.17 2
1051.24 2
1051.32 2
1051.39 2
1051.47 2
1051.54 2
1051.62 2
1051.69 1
1051.76 1
1051.84 1
1051.91 1
1051.99 1
1052.06 1
1052.14 0
1052.21 0
1052.29 0
1052.36 0
1052.43 0
1052.51 0
1052.58 0
1052.66 1
1052.73 1
1052.81 1
1052.88 1
1052.95 1
1053.03 1
1053.10 1
1053.18 1
1053.25 1
1053.33 0
1053.40 0
1053.48 0
1053.55 0
1053.62 0
1053.70 0
1053.77 0
1053.85 0
1053.92 0
1054.00 0
1054.07 0
1054.15 0
1054.22 0
1054.29 0
1054.37 0
1054.44 0
1054.52 0
1054.59 0
1054.67 0
1054.74 0
1054.81 0
1054.89 0
1054.96 0
1055.04 0
1055.11 0
1055.19 0
1055.26 1
1055.34 1
1055.41 2
1055.49 2
1055.56 2
1055.63 2
1055.71 2
1055.78 2
1055.86 1
1055.93 1
1056.01 0
1056.08 0
1056.16 0
1056.23 0
1056.30 0
1056.38 0
1056.45 0
1056.53 0
1056.60 0
1056.68 0
1056.75 0
1056.83 0
1056.90 0
1056.97 0
1057.05 0
1057.12 0
1057.20 0
1057.27 0
1057.35 0
1057.42 0
1057.50 0
1057.57 0
1057.65 0
1057.72 0
1057.79 0
1057.87 0
1057.94 0
1058.02 0
1058.09 0
1058.17 0
1058.24 0
1058.32 0
1058.39 0
1058.47 0
1058.54 0
1058.62 0
1058.69 0
1058.76 0
1058.84 0
1058.91 0
1058.99 0
1059.06 0
1059.14 0
1059.21 1
1059.29 1
1059.36 1
1059.44 1
1059.51 1
1059.58 1
1059.66 1
1059.73 1
1059.81 1
1059.88 1
1059.96 1
1060.03 1
1060.11 1
1060.18 1
1060.26 1
1060.33 1
1060.41 1
1060.48 1
1060.56 1
1060.63 1
1060.70 2
1060.78 2
1060.85 2
1060.93 2
1061.00 2
1061.08 2
1061.15 1
1061.23 1
1061.30 1
1061.38 1
1061.45 0
1061.53 0
1061.60 0
1061.68 0
1061.75 1
1061.82 1
1061.90 2
1061.97 2
1062.05 2
1062.12 3
1062.20 3
1062.27 3
1062.35 2
1062.42 2
1062.50 2
1062.57 1
1062.65 1
1062.72 1
1062.80 1
1062.87 1
1062.95 1
1063.02 1
1063.09 1
1063.17 1
1063.24 1
1063.32 2
1063.39 2
1063.47 2
1063.54 2
1063.62 2
1063.69 2
1063.77 2
1063.84 1
1063.92 1
1063.99 1
1064.07 1
1064.14 1
1064.22 2
1064.29 2
1064.37 2
1064.44 2
1064.51 3
1064.59 3
1064.66 2
1064.74 3
1064.81 3
1064.89 3
1064.96 3
1065.04 4
1065.11 4
1065.19 4
1065.26 5
1065.34 4
1065.41 4
1065.49 4
1065.56 3
1065.64 3
1065.71 2
1065.79 2
1065.86 2
1065.94 2
1066.01 2
1066.09 2
1066.16 1
1066.24 1
1066.31 1
1066.39 1
1066.46 1
1066.54 1
1066.61 1
1066.68 1
1066.76 1
1066.83 1
1066.91 2
1066.98 2
1067.06 2
1067.13 2
1067.21 2
1067.28 2
1067.36 2
1067.43 2
1067.51 1
1067.58 1
1067.66 1
1067.73 1
1067.81 1
1067.88 1
1067.96 1
1068.03 1
1068.11 1
1068.18 1
1068.26 1
1068.33 1
1068.41 2
1068.48 2
1068.56 2
1068.63 2
1068.71 2
1068.78 2
1068.86 2
1068.93 2
1069.01 2
1069.08 2
1069.16 2
1069.23 2
1069.31 2
1069.38 2
1069.46 1
1069.53 1
1069.61 1
1069.68 1
1069.76 0
1069.83 0
1069.91 1
1069.98 1
1070.06 1
1070.13 1
1070.21 1
1070.28 1
1070.36 2
1070.43 2
1070.51 2
1070.58 2
1070.66 3
1070.73 3
1070.81 3
1070.88 3
1070.96 3
1071.03 3
1071.11 3
1071.18 2
1071.26 2
1071.33 2
1071.41 2
1071.48 2
1071.56 2
1071.63 2
1071.71 2
1071.78 2
1071.86 2
1071.93 2
1072.01 2
1072.08 2
1072.16 2
1072.23 2
1072.31 2
1072.38 2
1072.46 2
1072.53 1
1072.61 1
1072.68 1
1072.76 1
1072.83 1
1072.91 1
1072.98 1
1073.06 1
1073.13 1
1073.21 1
1073.28 1
1073.36 1
1073.43 1
1073.51 2
1073.58 2
1073.66 2
1073.73 2
1073.81 2
1073.88 2
1073.96 2
1074.03 2
1074.11 3
1074.18 3
1074.26 3
1074.33 4
1074.41 4
1074.48 4
1074.56 3
1074.64 3
1074.71 2
1074.79 2
1074.86 2
1074.94 2
1075.01 2
1075.09 2
1075.16 3
1075.24 3
1075.31 3
1075.39 3
1075.46 3
1075.54 3
1075.61 3
1075.69 3
1075.76 2
1075.84 2
1075.91 2
1075.99 2
1076.06 2
1076.14 1
1076.21 1
1076.29 1
1076.36 1
1076.44 0
1076.51 0
1076.59 0
1076.66 0
1076.74 0
1076.82 0
1076.89 0
1076.97 0
1077.04 0
1077.12 0
1077.19 0
1077.27 0
1077.34 0
1077.42 0
1077.49 0
1077.57 0
1077.64 0
1077.72 1
1077.79 1
1077.87 1
1077.94 2
1078.02 2
1078.09 2
1078.17 2
1078.24 2
1078.32 2
1078.40 2
1078.47 2
1078.55 2
1078.62 3
1078.70 3
1078.77 3
1078.85 3
1078.92 3
1079.00 2
1079.07 2
1079.15 2
1079.22 2
1079.30 2
1079.37 1
1079.45 1
1079.52 1
1079.60 1
1079.68 1
1079.75 1
1079.83 1
1079.90 2
1079.98 2
1080.05 3
1080.13 4
1080.20 5
1080.28 5
1080.35 6
1080.43 6
1080.50 5
1080.58 5
1080.65 4
1080.73 3
1080.81 2
1080.88 2
1080.96 2
1081.03 2
1081.11 3
1081.18 4
1081.26 4
1081.33 5
1081.41 5
1081.48 5
1081.56 5
1081.63 4
1081.71 5
1081.79 5
1081.86 5
1081.94 6
1082.01 7
1082.09 7
1082.16 7
1082.24 7
1082.31 7
1082.39 7
1082.46 6
1082.54 5
1082.61 5
1082.69 4
1082.77 3
1082.84 3
1082.92 2
1082.99 2
1083.07 2
1083.14 2
1083.22 2
1083.29 2
1083.37 2
1083.44 2
1083.52 2
1083.60 2
1083.67 1
1083.75 1
1083.82 1
1083.90 1
1083.97 2
1084.05 2
1084.12 2
1084.20 2
1084.27 1
1084.35 1
1084.43 1
1084.50 1
1084.58 0
1084.65 0
1084.73 0
1084.80 1
1084.88 1
1084.95 1
1085.03 2
1085.11 2
1085.18 3
1085.26 3
1085.33 3
1085.41 3
1085.48 2
1085.56 2
1085.63 2
1085.71 1
1085.78 1
1085.86 0
1085.94 0
1086.01 0
1086.09 0
1086.16 0
1086.24 0
1086.31 0
1086.39 0
1086.46 1
1086.54 1
1086.62 2
1086.69 3
1086.77 4
1086.84 4
1086.92 5
1086.99 5
1087.07 5
1087.14 5
1087.22 4
1087.30 4
1087.37 4
1087.45 3
1087.52 3
1087.60 3
1087.67 2
1087.75 2
1087.83 2
1087.90 2
1087.98 2
1088.05 1
1088.13 1
1088.20 1
1088.28 1
1088.35 1
1088.43 1
1088.51 1
1088.58 2
1088.66 2
1088.73 2
1088.81 2
1088.88 3
1088.96 3
1089.03 4
1089.11 5
1089.19 6
1089.26 8
1089.34 9
1089.41 10
1089.49 12
1089.56 12
1089.64 12
1089.72 12
1089.79 12
1089.87 11
1089.94 11
1090.02 10
1090.09 10
1090.17 10
1090.25 10
1090.32 10
1090.40 10
1090.47 11
1090.55 11
1090.62 11
1090.70 11
1090.78 11
1090.85 11
1090.93 11
1091.00 10
1091.08 10
1091.15 9
1091.23 9
1091.31 9
1091.38 9
1091.46 9
1091.53 9
1091.61 9
1091.68 9
1091.76 9
1091.84 9
1091.91 9
1091.99 9
1092.06 9
1092.14 10
1092.21 10
1092.29 10
1092.37 11
1092.44 11
1092.52 11
1092.59 11
1092.67 10
1092.74 10
1092.82 9
1092.90 9
1092.97 9
1093.05 9
1093.12 9
1093.20 10
1093.28 10
1093.35 10
1093.43 9
1093.50 9
1093.58 9
1093.65 9
1093.73 9
1093.81 9
1093.88 9
1093.96 9
1094.03 9
1094.11 9
1094.18 9
1094.26 9
1094.34 9
1094.41 9
1094.49 9
1094.56 10
1094.64 9
1094.72 9
1094.79 9
1094.87 8
1094.94 8
1095.02 8
1095.09 8
1095.17 8
1095.25 8
1095.32 8
1095.40 8
1095.47 8
1095.55 8
1095.63 8
1095.70 7
1095.78 7
1095.85 7
1095.93 7
1096.01 7
1096.08 6
1096.16 7
1096.23 7
1096.31 7
1096.38 7
1096.46 7
1096.54 8
1096.61 8
1096.69 9
1096.76 10
1096.84 11
1096.92 12
1096.99 13
1097.07 13
1097.14 13
1097.22 12
1097.30 11
1097.37 10
1097.45 9
1097.52 9
1097.60 9
1097.68 9
1097.75 10
1097.83 10
1097.90 11
1097.98 11
1098.06 10
1098.13 9
1098.21 8
1098.28 7
1098.36 7
1098.43 6
1098.51 6
1098.59 6
1098.66 7
1098.74 8
1098.81 8
1098.89 9
1098.97 9
1099.04 9
1099.12 8
1099.19 8
1099.27 7
1099.35 6
1099.42 6
1099.50 5
1099.57 5
1099.65 5
1099.73 5
1099.80 5
1099.88 5
1099.95 5
1100.03 5
1100.11 4
1100.18 4
1100.26 4
1100.33 3
1100.41 3
1100.49 3
1100.56 2
1100.64 3
1100.72 3
1100.79 3
1100.87 3
1100.94 3
1101.02 2
1101.10 2
1101.17 2
1101.25 1
1101.32 1
1101.40 1
1101.48 1
1101.55 1
1101.63 1
1101.70 1
1101.78 1
1101.86 1
1101.93 0
1102.01 0
1102.08 0
1102.16 0
1102.24 0
1102.31 0
1102.39 0
1102.47 0
1102.54 1
1102.62 2
1102.69 2
1102.77 3
1102.85 3
1102.92 3
1103.00 3
1103.07 2
1103.15 2
1103.23 3
1103.30 3
1103.38 4
1103.45 4
1103.53 4
1103.61 4
1103.68 4
1103.76 3
1103.84 3
1103.91 3
1103.99 2
1104.06 2
1104.14 2
1104.22 2
1104.29 2
1104.37 1
1104.44 1
1104.52 1
1104.60 0
1104.67 1
1104.75 1
1104.83 2
1104.90 3
1104.98 4
1105.05 4
1105.13 5
1105.21 5
1105.28 5
1105.36 5
1105.44 5
1105.51 5
1105.59 5
1105.66 5
1105.74 5
1105.82 4
1105.89 4
1105.97 4
1106.05 3
1106.12 3
1106.20 3
1106.27 3
1106.35 2
1106.43 2
1106.50 2
1106.58 2
1106.65 2
1106.73 2
1106.81 3
1106.88 3
1106.96 3
1107.04 4
1107.11 4
1107.19 5
1107.27 6
1107.34 7
1107.42 7
1107.49 8
1107.57 8
1107.65 8
1107.72 8
1107.80 8
1107.88 8
1107.95 7
1108.03 7
1108.10 6
1108.18 5
1108.26 5
1108.33 4
1108.41 4
1108.49 4
1108.56 5
1108.64 5
1108.71 6
1108.79 6
1108.87 7
1108.94 7
1109.02 7
1109.10 7
1109.17 6
1109.25 6
1109.33 5
1109.40 5
1109.48 5
1109.55 5
1109.63 6
1109.71 7
1109.78 8
1109.86 9
1109.94 9
1110.01 9
1110.09 9
1110.17 8
1110.24 7
1110.32 7
1110.39 7
1110.47 7
1110.55 7
1110.62 7
1110.70 7
1110.78 7
1110.85 7
1110.93 7
1111.01 6
1111.08 6
1111.16 5
1111.23 5
1111.31 4
1111.39 4
1111.46 3
1111.54 3
1111.62 3
1111.69 3
1111.77 3
1111.85 4
1111.92 4
1112.00 4
1112.08 4
1112.15 4
1112.23 4
1112.30 4
1112.38 4
1112.46 4
1112.53 4
1112.61 5
1112.69 5
1112.76 5
1112.84 5
1112.92 5
1112.99 5
1113.07 6
1113.15 6
1113.22 7
1113.30 8
1113.38 9
1113.45 9
1113.53 9
1113.60 9
1113.68 9
1113.76 9
1113.83 9
1113.91 9
1113.99 10
1114.06 11
1114.14 12
1114.22 12
1114.29 13
1114.37 14
1114.45 14
1114.52 15
1114.60 15
1114.68 16
1114.75 16
1114.83 15
1114.91 15
1114.98 14
1115.06 13
1115.14 13
1115.21 12
1115.29 12
1115.36 11
1115.44 11
1115.52 11
1115.59 11
1115.67 11
1115.75 11
1115.82 10
1115.90 10
1115.98 10
1116.05 10
1116.13 9
1116.21 9
1116.28 10
1116.36 10
1116.44 10
1116.51 10
1116.59 10
1116.67 11
1116.74 11
1116.82 11
1116.90 11
1116.97 12
1117.05 13
1117.13 14
1117.20 15
1117.28 15
1117.36 16
1117.43 16
1117.51 16
1117.59 16
1117.66 17
1117.74 17
1117.82 18
1117.89 19
1117.97 20
1118.05 22
1118.12 23
1118.20 24
1118.28 24
1118.35 23
1118.43 22
1118.51 21
1118.58 19
1118.66 18
1118.74 18
1118.81 17
1118.89 18
1118.97 18
1119.04 19
1119.12 20
1119.20 20
1119.27 21
1119.35 20
1119.43 20
1119.50 18
1119.58 17
1119.66 15
1119.73 14
1119.81 14
1119.89 14
1119.96 15
1120.04 17
1120.12 20
1120.19 22
1120.27 25
1120.35 27
1120.42 28
1120.50 28
1120.58 28
1120.65 26
1120.73 24
1120.81 21
1120.88 19
1120.96 17
1121.04 15
1121.11 14
1121.19 13
1121.27 12
1121.34 11
1121.42 11
1121.50 11
1121.57 10
1121.65 10
1121.73 10
1121.80 11
1121.88 11
1121.96 12
1122.03 12
1122.11 13
1122.19 13
1122.27 12
1122.34 12
1122.42 11
1122.50 10
1122.57 9
1122.65 9
1122.73 9
1122.80 9
1122.88 10
1122.96 11
1123.03 11
1123.11 12
1123.19 11
1123.26 11
1123.34 10
1123.42 8
1123.49 7
1123.57 5
1123.65 4
1123.72 2
1123.80 1
1123.88 0
1123.96 0
1124.03 0
1124.11 0
1124.19 0
1124.26 1
1124.34 1
1124.42 2
1124.49 2
1124.57 2
1124.65 3
1124.72 3
1124.80 4
1124.88 5
1124.95 6
1125.03 6
1125.11 7
1125.19 7
1125.26 7
1125.34 7
1125.42 6
1125.49 5
1125.57 5
1125.65 4
1125.72 4
1125.80 3
1125.88 3
1125.95 3
1126.03 3
1126.11 3
1126.18 3
1126.26 3
1126.34 3
1126.42 3
1126.49 2
1126.57 2
1126.65 2
1126.72 1
1126.80 1
1126.88 0
1126.95 0
1127.03 0
1127.11 0
1127.19 0
1127.26 0
1127.34 0
1127.42 0
1127.49 0
1127.57 1
1127.65 1
1127.72 1
1127.80 2
1127.88 2
1127.95 2
1128.03 2
1128.11 2
1128.19 2
1128.26 3
1128.34 4
1128.42 5
1128.49 6
1128.57 7
1128.65 8
1128.72 8
1128.80 8
1128.88 8
1128.96 7
1129.03 6
1129.11 5
1129.19 4
1129.26 3
1129.34 2
1129.42 1
1129.50 0
1129.57 0
1129.65 0
1129.73 0
1129.80 1
1129.88 2
1129.96 2
1130.03 3
1130.11 4
1130.19 4
1130.27 5
1130.34 5
1130.42 6
1130.50 6
1130.57 7
1130.65 7
1130.73 7
1130.81 6
1130.88 6
1130.96 5
1131.04 5
1131.11 5
1131.19 5
1131.27 6
1131.34 7
1131.42 8
1131.50 9
1131.58 9
1131.65 9
1131.73 8
1131.81 7
1131.88 7
1131.96 6
1132.04 6
1132.12 6
1132.19 6
1132.27 7
1132.35 8
1132.42 9
1132.50 9
1132.58 9
1132.66 9
1132.73 9
1132.81 8
1132.89 7
1132.96 7
1133.04 7
1133.12 7
1133.20 8
1133.27 8
1133.35 9
1133.43 11
1133.50 12
1133.58 13
1133.66 15
1133.74 17
1133.81 18
1133.89 19
1133.97 20
1134.04 21
1134.12 22
1134.20 22
1134.28 23
1134.35 24
1134.43 25
1134.51 27
1134.59 28
1134.66 30
1134.74 32
1134.82 34
1134.89 36
1134.97 38
1135.05 41
1135.13 44
1135.20 47
1135.28 51
1135.36 55
1135.43 58
1135.51 62
1135.59 64
1135.67 65
1135.74 65
1135.82 64
1135.90 62
1135.98 60
1136.05 58
1136.13 57
1136.21 56
1136.28 57
1136.36 58
1136.44 60
1136.52 63
1136.59 65
1136.67 66
1136.75 67
1136.83 68
1136.90 67
1136.98 67
1137.06 66
1137.13 65
1137.21 65
1137.29 64
1137.37 64
1137.44 64
1137.52 64
1137.60 64
1137.68 64
1137.75 63
1137.83 63
1137.91 61
1137.99 59
1138.06 57
1138.14 54
1138.22 51
1138.29 48
1138.37 45
1138.45 43
1138.53 41
1138.60 40
1138.68 38
1138.76 36
1138.84 34
1138.91 32
1138.99 31
1139.07 30
1139.15 29
1139.22 28
1139.30 27
1139.38 25
1139.45 24
1139.53 22
1139.61 20
1139.69 18
1139.76 16
1139.84 16
1139.92 15
1140.00 16
1140.07 16
1140.15 17
1140.23 17
1140.31 18
1140.38 18
1140.46 18
1140.54 17
1140.62 17
1140.69 16
1140.77 15
1140.85 14
1140.93 14
1141.00 13
1141.08 13
1141.16 13
1141.24 13
1141.31 13
1141.39 13
1141.47 13
1141.54 13
1141.62 14
1141.70 14
1141.78 14
1141.85 13
1141.93 13
1142.01 12
1142.09 11
1142.16 10
1142.24 9
1142.32 8
1142.40 8
1142.47 7
1142.55 7
1142.63 7
1142.71 7
1142.78 7
1142.86 6
1142.94 6
1143.02 5
1143.09 4
1143.17 3
1143.25 2
1143.33 2
1143.40 2
1143.48 3
1143.56 3
1143.64 4
1143.71 4
1143.79 5
1143.87 4
1143.95 4
1144.02 3
1144.10 2
1144.18 1
1144.26 1
1144.33 1
1144.41 0
1144.49 0
1144.57 0
1144.64 0
1144.72 0
1144.80 0
1144.88 0
1144.95 0
1145.03 0
1145.11 0
1145.19 1
1145.27 1
1145.34 2
1145.42 2
1145.50 2
1145.58 2
1145.65 2
1145.73 2
1145.81 1
1145.89 1
1145.96 1
1146.04 1
1146.12 1
1146.20 2
1146.27 2
1146.35 2
1146.43 3
1146.51 3
1146.58 3
1146.66 3
1146.74 3
1146.82 3
1146.89 3
1146.97 4
1147.05 4
1147.13 5
1147.21 5
1147.28 5
1147.36 4
1147.44 4
1147.52 3
1147.59 3
1147.67 2
1147.75 2
1147.83 1
1147.90 1
1147.98 1
1148.06 0
1148.14 0
1148.21 1
1148.29 1
1148.37 2
1148.45 3
1148.53 3
1148.60 4
1148.68 4
1148.76 4
1148.84 5
1148.91 5
1148.99 6
1149.07 7
1149.15 7
1149.22 8
1149.30 8
1149.38 8
1149.46 9
1149.54 9
1149.61 9
1149.69 8
1149.77 8
1149.85 8
1149.92 7
1150.00 6
1150.08 5
1150.16 4
1150.24 3
1150.31 2
1150.39 2
1150.47 2
1150.55 2
1150.62 3
1150.70 4
1150.78 4
1150.86 5
1150.94 6
1151.01 6
1151.09 6
1151.17 6
1151.25 5
1151.32 5
1151.40 5
1151.48 5
1151.56 5
1151.64 6
1151.71 6
1151.79 6
1151.87 7
1151.95 7
1152.02 8
1152.10 9
1152.18 10
1152.26 11
1152.34 12
1152.41 13
1152.49 14
1152.57 14
1152.65 15
1152.72 15
1152.80 16
1152.88 17
1152.96 18
1153.04 19
1153.11 20
1153.19 20
1153.27 20
1153.35 19
1153.42 18
1153.50 17
1153.58 16
1153.66 16
1153.74 16
1153.81 17
1153.89 18
1153.97 19
1154.05 19
1154.13 19
1154.20 19
1154.28 18
1154.36 17
1154.44 15
1154.52 14
1154.59 13
1154.67 13
1154.75 12
1154.83 12
1154.90 11
1154.98 10
1155.06 10
1155.14 10
1155.22 10
1155.29 11
1155.37 12
1155.45 13
1155.53 13
1155.61 14
1155.68 14
1155.76 13
1155.84 12
1155.92 12
1156.00 11
1156.07 11
1156.15 12
1156.23 12
1156.31 13
1156.39 13
1156.46 14
1156.54 14
1156.62 15
1156.70 15
1156.77 15
1156.85 15
1156.93 14
1157.01 13
1157.09 12
1157.16 11
1157.24 10
1157.32 9
1157.40 9
1157.48 10
1157.55 11
1157.63 12
1157.71 13
1157.79 15
1157.87 16
1157.94 17
1158.02 18
1158.10 19
1158.18 20
1158.26 21
1158.33 21
1158.41 22
1158.49 23
1158.57 23
1158.65 24
1158.72 25
1158.80 27
1158.88 28
1158.96 28
1159.04 28
1159.11 27
1159.19 26
1159.27 25
1159.35 24
1159.43 22
1159.51 21
1159.58 20
1159.66 20
1159.74 19
1159.82 19
1159.90 19
1159.97 19
1160.05 19
1160.13 19
1160.21 19
1160.29 19
1160.36 18
1160.44 18
1160.52 17
1160.60 15
1160.68 13
1160.75 11
1160.83 9
1160.91 7
1160.99 6
1161.07 5
1161.14 5
1161.22 5
1161.30 6
1161.38 6
1161.46 6
1161.54 6
1161.61 6
1161.69 5
1161.77 5
1161.85 5
1161.93 5
1162.00 5
1162.08 5
1162.16 5
1162.24 4
1162.32 4
1162.39 4
1162.47 4
1162.55 3
1162.63 4
1162.71 4
1162.79 4
1162.86 5
1162.94 5
1163.02 6
1163.10 7
1163.18 7
1163.25 7
1163.33 6
1163.41 6
1163.49 6
1163.57 5
1163.65 5
1163.72 5
1163.80 5
1163.88 5
1163.96 5
1164.04 5
1164.11 5
1164.19 6
1164.27 6
1164.35 6
1164.43 7
1164.51 7
1164.58 7
1164.66 6
1164.74 5
1164.82 5
1164.90 4
1164.98 4
1165.05 4
1165.13 5
1165.21 6
1165.29 7
1165.37 8
1165.44 8
1165.52 7
1165.60 6
1165.68 4
1165.76 3
1165.84 1
1165.91 0
1165.99 0
1166.07 0
1166.15 1
1166.23 3
1166.31 5
1166.38 6
1166.46 8
1166.54 9
1166.62 9
1166.70 9
1166.78 8
1166.85 7
1166.93 6
1167.01 5
1167.09 4
1167.17 4
1167.25 3
1167.32 3
1167.40 3
1167.48 3
1167.56 3
1167.64 4
1167.72 5
1167.79 7
1167.87 8
1167.95 9
1168.03 9
1168.11 10
1168.19 9
1168.26 9
1168.34 8
1168.42 8
1168.50 9
1168.58 10
1168.66 11
1168.73 13
1168.81 15
1168.89 16
1168.97 17
1169.05 19
1169.13 20
1169.20 21
1169.28 23
1169.36 25
1169.44 28
1169.52 30
1169.60 32
1169.67 33
1169.75 34
1169.83 34
1169.91 34
1169.99 34
1170.07 35
1170.14 37
1170.22 39
1170.30 42
1170.38 45
1170.46 47
1170.54 48
1170.62 48
1170.69 46
1170.77 43
1170.85 40
1170.93 37
1171.01 34
1171.09 31
1171.16 29
1171.24 26
1171.32 24
1171.40 21
1171.48 18
1171.56 15
1171.64 12
1171.71 10
1171.79 7
1171.87 6
1171.95 4
1172.03 4
1172.11 3
1172.18 2
1172.26 2
1172.34 1
1172.42 0
1172.50 0
1172.58 0
1172.66 0
1172.73 0
1172.81 0
1172.89 0
1172.97 0
1173.05 0
1173.13 1
1173.20 3
1173.28 5
1173.36 8
1173.44 10
1173.52 13
1173.60 14
1173.68 16
1173.75 16
1173.83 16
1173.91 16
1173.99 15
1174.07 15
1174.15 14
1174.23 13
1174.30 12
1174.38 12
1174.46 11
1174.54 11
1174.62 11
1174.70 11
1174.78 11
1174.85 11
1174.93 11
1175.01 11
1175.09 10
1175.17 10
1175.25 10
1175.33 10
1175.40 11
1175.48 12
1175.56 13
1175.64 14
1175.72 15
1175.80 16
1175.88 15
1175.95 15
1176.03 14
1176.11 12
1176.19 11
1176.27 9
1176.35 8
1176.43 7
1176.50 7
1176.58 6
1176.66 6
1176.74 5
1176.82 5
1176.90 4
1176.98 4
1177.06 4
1177.13 3
1177.21 3
1177.29 4
1177.37 4
1177.45 5
1177.53 5
1177.61 6
1177.68 6
1177.76 6
1177.84 6
1177.92 6
1178.00 6
1178.08 6
1178.16 6
1178.24 7
1178.31 7
1178.39 8
1178.47 9
1178.55 10
1178.63 10
1178.71 11
1178.79 11
1178.86 11
1178.94 11
1179.02 11
1179.10 11
1179.18 11
1179.26 11
1179.34 11
1179.42 12
1179.49 13
1179.57 13
1179.65 14
1179.73 14
1179.81 15
1179.89 15
1179.97 16
1180.05 18
1180.12 19
1180.20 21
1180.28 22
1180.36 23
1180.44 23
1180.52 23
1180.60 22
1180.68 22
1180.75 22
1180.83 22
1180.91 24
1180.99 25
1181.07 27
1181.15 28
1181.23 29
1181.31 29
1181.38 28
1181.46 27
1181.54 25
1181.62 23
1181.70 21
1181.78 20
1181.86 18
1181.94 17
1182.01 16
1182.09 15
1182.17 16
1182.25 17
1182.33 18
1182.41 21
1182.49 23
1182.57 26
1182.65 28
1182.72 30
1182.80 32
1182.88 33
1182.96 33
1183.04 33
1183.12 33
1183.20 32
1183.28 30
1183.35 28
1183.43 25
1183.51 21
1183.59 18
1183.67 15
1183.75 13
1183.83 11
1183.91 9
1183.99 8
1184.06 7
1184.14 7
1184.22 6
1184.30 5
1184.38 4
1184.46 3
1184.54 3
1184.62 4
1184.70 5
1184.77 6
1184.85 9
1184.93 12
1185.01 15
1185.09 18
1185.17 20
1185.25 22
1185.33 24
1185.41 25
1185.48 25
1185.56 25
1185.64 25
1185.72 24
1185.80 23
1185.88 22
1185.96 21
1186.04 20
1186.12 19
1186.20 18
1186.27 17
1186.35 16
1186.43 16
1186.51 15
1186.59 14
1186.67 13
1186.75 11
1186.83 10
1186.91 10
1186.98 9
1187.06 10
1187.14 11
1187.22 12
1187.30 13
1187.38 14
1187.46 15
1187.54 15
1187.62 15
1187.70 15
1187.77 14
1187.85 13
1187.93 12
1188.01 10
1188.09 7
1188.17 5
1188.25 3
1188.33 2
1188.41 1
1188.49 2
1188.56 3
1188.64 4
1188.72 6
1188.80 7
1188.88 8
1188.96 8
1189.04 8
1189.12 8
1189.20 8
1189.28 8
1189.36 7
1189.43 7
1189.51 6
1189.59 5
1189.67 4
1189.75 4
1189.83 4
1189.91 4
1189.99 5
1190.07 6
1190.15 7
1190.23 7
1190.30 7
1190.38 7
1190.46 6
1190.54 5
1190.62 4
1190.70 3
1190.78 3
1190.86 3
1190.94 3
1191.02 4
1191.10 4
1191.17 4
1191.25 4
1191.33 4
1191.41 3
1191.49 3
1191.57 2
1191.65 2
1191.73 2
1191.81 2
1191.89 2
1191.97 3
1192.04 3
1192.12 3
1192.20 4
1192.28 4
1192.36 4
1192.44 4
1192.52 4
1192.60 4
1192.68 4
1192.76 3
1192.84 3
1192.92 3
1192.99 3
1193.07 3
1193.15 4
1193.23 4
1193.31 5
1193.39 7
1193.47 9
1193.55 11
1193.63 13
1193.71 14
1193.79 15
1193.87 16
1193.94 16
1194.02 16
1194.10 15
1194.18 14
1194.26 13
1194.34 12
1194.42 10
1194.50 9
1194.58 8
1194.66 6
1194.74 5
1194.82 4
1194.90 3
1194.97 2
1195.05 1
1195.13 1
1195.21 1
1195.29 1
1195.37 1
1195.45 0
1195.53 0
1195.61 0
1195.69 0
1195.77 0
1195.85 0
1195.93 0
1196.01 0
1196.08 1
1196.16 3
1196.24 4
1196.32 6
1196.40 8
1196.48 9
1196.56 11
1196.64 12
1196.72 12
1196.80 13
1196.88 14
1196.96 16
1197.04 18
1197.12 21
1197.19 23
1197.27 26
1197.35 28
1197.43 30
1197.51 31
1197.59 31
1197.67 31
1197.75 31
1197.83 30
1197.91 30
1197.99 31
1198.07 32
1198.15 33
1198.23 34
1198.31 35
1198.38 35
1198.46 35
1198.54 34
1198.62 34
1198.70 33
1198.78 33
1198.86 33
1198.94 34
1199.02 35
1199.10 37
1199.18 38
1199.26 39
1199.34 39
1199.42 40
1199.50 40
1199.58 40
1199.65 40
1199.73 39
1199.81 38
1199.89 37
1199.97 34
1200.05 32
1200.13 29
1200.21 25
1200.29 22
1200.37 20
1200.45 17
1200.53 16
1200.61 15
1200.69 15
1200.77 16
1200.85 17
1200.93 18
1201.00 18
1201.08 18
1201.16 17
1201.24 15
1201.32 14
1201.40 12
1201.48 11
1201.56 11
1201.64 11
1201.72 12
1201.80 14
1201.88 16
1201.96 17
1202.04 19
1202.12 20
1202.20 21
1202.28 22
1202.36 22
1202.43 23
1202.51 23
1202.59 22
1202.67 22
1202.75 22
1202.83 21
1202.91 21
1202.99 20
1203.07 21
1203.15 22
1203.23 24
1203.31 26
1203.39 29
1203.47 32
1203.55 34
1203.63 36
1203.71 37
1203.79 36
1203.87 35
1203.95 32
1204.03 29
1204.10 26
1204.18 24
1204.26 22
1204.34 21
1204.42 21
1204.50 22
1204.58 23
1204.66 24
1204.74 26
1204.82 27
1204.90 28
1204.98 28
1205.06 28
1205.14 28
1205.22 27
1205.30 26
1205.38 25
1205.46 24
1205.54 22
1205.62 21
1205.70 19
1205.78 18
1205.86 16
1205.93 15
1206.01 14
1206.09 13
1206.17 12
1206.25 11
1206.33 10
1206.41 9
1206.49 9
1206.57 9
1206.65 10
1206.73 11
1206.81 12
1206.89 12
1206.97 12
1207.05 11
1207.13 10
1207.21 8
1207.29 7
1207.37 5
1207.45 4
1207.53 4
1207.61 4
1207.69 4
1207.77 4
1207.85 4
1207.93 4
1208.01 3
1208.09 3
1208.16 3
1208.24 3
1208.32 3
1208.40 3
1208.48 3
1208.56 3
1208.64 3
1208.72 2
1208.80 1
1208.88 0
1208.96 0
1209.04 0
1209.12 0
1209.20 0
1209.28 0
1209.36 0
1209.44 0
1209.52 0
1209.60 1
1209.68 2
1209.76 3
1209.84 4
1209.92 5
1210.00 6
1210.08 6
1210.16 5
1210.24 4
1210.32 3
1210.40 2
1210.48 1
1210.56 0
1210.64 0
1210.72 0
1210.80 0
1210.88 0
1210.95 0
1211.03 0
1211.11 0
1211.19 0
1211.27 1
1211.35 3
1211.43 4
1211.51 6
1211.59 8
1211.67 9
1211.75 11
1211.83 12
1211.91 13
1211.99 15
1212.07 15
1212.15 16
1212.23 16
1212.31 15
1212.39 14
1212.47 13
1212.55 12
1212.63 11
1212.71 10
1212.79 9
1212.87 8
1212.95 8
1213.03 8
1213.11 8
1213.19 8
1213.27 8
1213.35 9
1213.43 10
1213.51 11
1213.59 13
1213.67 14
1213.75 16
1213.83 17
1213.91 18
1213.99 20
1214.07 21
1214.15 22
1214.23 23
1214.31 23
1214.39 23
1214.47 22
1214.55 21
1214.63 20
1214.71 18
1214.79 17
1214.87 15
1214.95 14
1215.03 15
1215.11 16
1215.19 18
1215.27 21
1215.35 24
1215.43 27
1215.51 29
1215.59 30
1215.67 30
1215.75 29
1215.83 28
1215.91 27
1215.99 26
1216.07 25
1216.15 24
1216.23 23
1216.31 22
1216.39 21
1216.47 19
1216.55 16
1216.63 14
1216.71 12
1216.79 9
1216.87 7
1216.94 4
1217.02 1
1217.10 0
1217.18 0
1217.26 0
1217.34 0
1217.42 0
1217.50 0
1217.58 0
1217.66 2
1217.74 3
1217.82 5
1217.90 6
1217.98 7
1218.06 9
1218.14 11
1218.22 13
1218.30 15
1218.38 17
1218.46 18
1218.54 19
1218.62 19
1218.70 18
1218.78 18
1218.86 18
1218.94 19
1219.02 20
1219.11 22
1219.19 24
1219.27 25
1219.35 27
1219.43 29
1219.51 30
1219.59 32
1219.67 33
1219.75 34
1219.83 35
1219.91 36
1219.99 37
1220.07 39
1220.15 40
1220.23 42
1220.31 44
1220.39 46
1220.47 48
1220.55 49
1220.63 49
1220.71 47
1220.79 45
1220.87 42
1220.95 38
1221.03 34
1221.11 30
1221.19 27
1221.27 24
1221.35 21
1221.43 19
1221.51 17
1221.59 16
1221.67 16
1221.75 16
1221.83 16
1221.91 17
1221.99 19
1222.07 21
1222.15 23
1222.23 25
1222.31 26
1222.39 26
1222.47 26
1222.55 24
1222.63 21
1222.71 19
1222.79 16
1222.87 15
1222.95 15
1223.03 15
1223.11 16
1223.19 16
1223.27 16
1223.35 16
1223.43 15
1223.51 14
1223.59 13
1223.67 13
1223.75 13
1223.83 14
1223.91 15
1223.99 15
1224.07 16
1224.15 16
1224.23 15
1224.31 14
1224.39 14
1224.47 13
1224.55 13
1224.63 14
1224.71 15
1224.79 16
1224.87 17
1224.95 17
1225.03 17
1225.12 17
1225.20 16
1225.28 15
1225.36 14
1225.44 13
1225.52 12
1225.60 12
1225.68 12
1225.76 12
1225.84 12
1225.92 11
1226.00 10
1226.08 9
1226.16 7
1226.24 6
1226.32 6
1226.40 6
1226.48 7
1226.56 8
1226.64 10
1226.72 11
1226.80 13
1226.88 14
1226.96 15
1227.04 17
1227.12 19
1227.20 22
1227.28 25
1227.36 28
1227.44 30
1227.52 32
1227.60 32
1227.68 31
1227.76 30
1227.84 27
1227.92 25
1228.01 23
1228.09 22
1228.17 22
1228.25 23
1228.33 24
1228.41 26
1228.49 28
1228.57 29
1228.65 30
1228.73 29
1228.81 27
1228.89 24
1228.97 22
1229.05 19
1229.13 16
1229.21 15
1229.29 14
1229.37 14
1229.45 14
1229.53 15
1229.61 17
1229.69 18
1229.77 20
1229.85 22
1229.93 23
1230.01 24
1230.09 25
1230.18 25
1230.26 26
1230.34 26
1230.42 25
1230.50 25
1230.58 25
1230.66 24
1230.74 24
1230.82 24
1230.90 23
1230.98 23
1231.06 22
1231.14 21
1231.22 20
1231.30 20
1231.38 19
1231.46 18
1231.54 18
1231.62 17
1231.70 16
1231.78 15
1231.86 13
1231.94 12
1232.02 11
1232.11 10
1232.19 9
1232.27 9
1232.35 9
1232.43 9
1232.51 9
1232.59 8
1232.67 7
1232.75 6
1232.83 5
1232.91 4
1232.99 4
1233.07 4
1233.15 6
1233.23 8
1233.31 11
1233.39 14
1233.47 17
1233.55 19
1233.63 20
1233.72 20
1233.80 19
1233.88 17
1233.96 15
1234.04 13
1234.12 10
1234.20 7
1234.28 5
1234.36 3
1234.44 2
1234.52 2
1234.60 2
1234.68 4
1234.76 5
1234.84 7
1234.92 8
1235.00 9
1235.08 10
1235.16 10
1235.25 9
1235.33 8
1235.41 7
1235.49 6
1235.57 4
1235.65 3
1235.73 3
1235.81 2
1235.89 2
1235.97 2
1236.05 2
1236.13 2
1236.21 1
1236.29 1
1236.37 0
1236.45 0
1236.53 0
1236.62 0
1236.70 0
1236.78 0
1236.86 0
1236.94 0
1237.02 0
1237.10 1
1237.18 2
1237.26 3
1237.34 4
1237.42 6
1237.50 8
1237.58 10
1237.66 12
1237.74 13
1237.82 15
1237.91 16
1237.99 17
1238.07 18
1238.15 18
1238.23 17
1238.31 16
1238.39 14
1238.47 11
1238.55 8
1238.63 5
1238.71 2
1238.79 0
1238.87 0
1238.95 0
1239.03 0
1239.12 0
1239.20 0
1239.28 0
1239.36 0
1239.44 0
1239.52 1
1239.60 4
1239.68 7
1239.76 11
1239.84 13
1239.92 15
1240.00 16
1240.08 17
1240.16 16
1240.25 16
1240.33 15
1240.41 16
1240.49 17
1240.57 18
1240.65 20
1240.73 22
1240.81 23
1240.89 24
1240.97 25
1241.05 24
1241.13 24
1241.21 23
1241.30 21
1241.38 18
1241.46 16
1241.54 13
1241.62 10
1241.70 8
1241.78 7
1241.86 7
1241.94 8
1242.02 11
1242.10 15
1242.18 19
1242.26 23
1242.35 27
1242.43 31
1242.51 35
1242.59 39
1242.67 43
1242.75 46
1242.83 48
1242.91 50
1242.99 51
1243.07 51
1243.15 50
1243.23 49
1243.31 47
1243.40 44
1243.48 41
1243.56 39
1243.64 36
1243.72 33
1243.80 31
1243.88 29
1243.96 27
1244.04 25
1244.12 24
1244.20 23
1244.29 22
1244.37 21
1244.45 19
1244.53 18
1244.61 17
1244.69 15
1244.77 14
1244.85 14
1244.93 15
1245.01 17
1245.09 19
1245.17 23
1245.26 27
1245.34 31
1245.42 35
1245.50 37
1245.58 37
1245.66 36
1245.74 33
1245.82 29
1245.90 25
1245.98 20
1246.06 16
1246.15 13
1246.23 10
1246.31 8
1246.39 6
1246.47 5
1246.55 5
1246.63 6
1246.71 8
1246.79 10
1246.87 14
1246.95 18
1247.04 22
1247.12 27
1247.20 32
1247.28 37
1247.36 41
1247.44 45
1247.52 48
1247.60 51
1247.68 53
1247.76 54
1247.85 53
1247.93 52
1248.01 49
1248.09 46
1248.17 42
1248.25 38
1248.33 34
1248.41 31
1248.49 27
1248.57 25
1248.66 23
1248.74 23
1248.82 23
1248.90 24
1248.98 24
1249.06 25
1249.14 25
1249.22 23
1249.30 22
1249.38 19
1249.47 17
1249.55 15
1249.63 14
1249.71 14
1249.79 15
1249.87 16
1249.95 18
1250.03 19
1250.11 21
1250.19 22
1250.28 23
1250.36 22
1250.44 21
1250.52 19
1250.60 18
1250.68 16
1250.76 14
1250.84 13
1250.92 13
1251.01 13
1251.09 13
1251.17 13
1251.25 13
1251.33 13
1251.41 13
1251.49 13
1251.57 14
1251.65 15
1251.74 16
1251.82 18
1251.90 20
1251.98 21
1252.06 22
1252.14 23
1252.22 23
1252.30 23
1252.38 24
1252.47 24
1252.55 26
1252.63 27
1252.71 29
1252.79 30
1252.87 30
1252.95 29
1253.03 27
1253.11 25
1253.20 22
1253.28 21
1253.36 20
1253.44 21
1253.52 22
1253.60 25
1253.68 27
1253.76 28
1253.84 28
1253.93 27
1254.01 24
1254.09 22
1254.17 20
1254.25 18
1254.33 18
1254.41 19
1254.49 20
1254.58 21
1254.66 22
1254.74 23
1254.82 23
1254.90 22
1254.98 22
1255.06 21
1255.14 21
1255.23 21
1255.31 21
1255.39 22
1255.47 22
1255.55 23
1255.63 23
1255.71 23
1255.79 22
1255.87 21
1255.96 19
1256.04 18
1256.12 18
1256.20 18
1256.28 19
1256.36 20
1256.44 22
1256.52 23
1256.61 23
1256.69 24
1256.77 25
1256.85 25
1256.93 26
1257.01 27
1257.09 28
1257.17 29
1257.26 30
1257.34 30
1257.42 29
1257.50 28
1257.58 27
1257.66 25
1257.74 23
1257.83 21
1257.91 18
1257.99 16
1258.07 13
1258.15 10
1258.23 7
1258.31 5
1258.39 4
1258.48 3
1258.56 3
1258.64 4
1258.72 6
1258.80 8
1258.88 10
1258.96 12
1259.05 14
1259.13 16
1259.21 19
1259.29 23
1259.37 26
1259.45 30
1259.53 33
1259.61 35
1259.70 35
1259.78 35
1259.86 34
1259.94 32
1260.02 30
1260.10 28
1260.18 26
1260.27 25
1260.35 25
1260.43 25
1260.51 25
1260.59 24
1260.67 23
1260.75 20
1260.84 16
1260.92 12
1261.00 7
1261.08 2
1261.16 0
1261.24 0
1261.32 0
1261.40 0
1261.49 0
1261.57 0
1261.65 0
1261.73 0
1261.81 0
1261.89 1
1261.97 1
1262.06 2
1262.14 3
1262.22 5
1262.30 8
1262.38 10
1262.46 11
1262.54 13
1262.63 13
1262.71 13
1262.79 13
1262.87 13
1262.95 13
1263.03 14
1263.12 14
1263.20 15
1263.28 15
1263.36 15
1263.44 15
1263.52 14
1263.60 15
1263.69 15
1263.77 16
1263.85 18
1263.93 20
1264.01 22
1264.09 24
1264.17 25
1264.26 27
1264.34 28
1264.42 29
1264.50 31
1264.58 32
1264.66 34
1264.75 35
1264.83 37
1264.91 38
1264.99 39
1265.07 39
1265.15 39
1265.23 38
1265.32 35
1265.40 33
1265.48 30
1265.56 27
1265.64 25
1265.72 24
1265.81 23
1265.89 23
1265.97 22
1266.05 22
1266.13 22
1266.21 21
1266.29 20
1266.38 19
1266.46 19
1266.54 20
1266.62 21
1266.70 23
1266.78 26
1266.87 29
1266.95 33
1267.03 36
1267.11 39
1267.19 42
1267.27 44
1267.36 45
1267.44 46
1267.52 47
1267.60 46
1267.68 45
1267.76 44
1267.84 42
1267.93 41
1268.01 39
1268.09 38
1268.17 37
1268.25 36
1268.33 35
1268.42 34
1268.50 34
1268.58 34
1268.66 35
1268.74 36
1268.82 39
1268.91 42
1268.99 47
1269.07 52
1269.15 57
1269.23 61
1269.31 65
1269.40 68
1269.48 69
1269.56 69
1269.64 67
1269.72 64
1269.80 60
1269.89 55
1269.97 50
1270.05 47
1270.13 44
1270.21 43
1270.29 43
1270.38 43
1270.46 44
1270.54 45
1270.62 45
1270.70 45
1270.78 44
1270.87 43
1270.95 41
1271.03 38
1271.11 36
1271.19 33
1271.28 31
1271.36 30
1271.44 29
1271.52 29
1271.60 29
1271.68 30
1271.77 30
1271.85 31
1271.93 32
1272.01 33
1272.09 35
1272.17 37
1272.26 39
1272.34 42
1272.42 44
1272.50 46
1272.58 48
1272.67 49
1272.75 50
1272.83 52
1272.91 54
1272.99 57
1273.07 60
1273.16 64
1273.24 68
1273.32 73
1273.40 79
1273.48 84
1273.56 90
1273.65 95
1273.73 99
1273.81 103
1273.89 106
1273.97 107
1274.06 107
1274.14 106
1274.22 104
1274.30 101
1274.38 98
1274.46 95
1274.55 92
1274.63 90
1274.71 88
1274.79 86
1274.87 84
1274.96 81
1275.04 78
1275.12 75
1275.20 71
1275.28 68
1275.37 64
1275.45 61
1275.53 60
1275.61 59
1275.69 59
1275.77 60
1275.86 62
1275.94 65
1276.02 68
1276.10 70
1276.18 72
1276.27 73
1276.35 72
1276.43 70
1276.51 66
1276.59 62
1276.68 57
1276.76 52
1276.84 49
1276.92 47
1277.00 46
1277.08 46
1277.17 47
1277.25 48
1277.33 48
1277.41 47
1277.49 45
1277.58 42
1277.66 39
1277.74 35
1277.82 33
1277.90 31
1277.99 31
1278.07 32
1278.15 33
1278.23 35
1278.31 36
1278.40 38
1278.48 39
1278.56 40
1278.64 40
1278.72 41
1278.81 41
1278.89 40
1278.97 39
1279.05 37
1279.13 33
1279.22 29
1279.30 25
1279.38 20
1279.46 16
1279.54 13
1279.63 11
1279.71 11
1279.79 13
1279.87 15
1279.95 18
1280.04 21
1280.12 23
1280.20 24
1280.28 24
1280.36 23
1280.45 22
1280.53 20
1280.61 19
1280.69 19
1280.77 19
1280.86 19
1280.94 20
1281.02 21
1281.10 23
1281.18 25
1281.27 27
1281.35 28
1281.43 29
1281.51 28
1281.59 26
1281.68 24
1281.76 20
1281.84 15
1281.92 11
1282.00 8
1282.09 5
1282.17 4
1282.25 4
1282.33 5
1282.42 8
1282.50 11
1282.58 15
1282.66 21
1282.74 27
1282.83 34
1282.91 41
1282.99 48
1283.07 54
1283.15 58
1283.24 60
1283.32 60
1283.40 58
1283.48 55
1283.56 50
1283.65 44
1283.73 38
1283.81 33
1283.89 28
1283.98 25
1284.06 23
1284.14 22
1284.22 23
1284.30 26
1284.39 29
1284.47 33
1284.55 36
1284.63 39
1284.71 41
1284.80 42
1284.88 43
1284.96 42
1285.04 40
1285.13 39
1285.21 37
1285.29 34
1285.37 32
1285.45 29
1285.54 26
1285.62 23
1285.70 21
1285.78 19
1285.87 18
1285.95 19
1286.03 20
1286.11 23
1286.19 26
1286.28 30
1286.36 34
1286.44 38
1286.52 40
1286.61 42
1286.69 43
1286.77 43
1286.85 43
1286.93 43
1287.02 43
1287.10 44
1287.18 46
1287.26 48
1287.35 51
1287.43 55
1287.51 57
1287.59 59
1287.67 59
1287.76 58
1287.84 57
1287.92 57
1288.00 57
1288.09 58
1288.17 61
1288.25 63
1288.33 66
1288.41 67
1288.50 67
1288.58 66
1288.66 65
1288.74 65
1288.83 65
1288.91 68
1288.99 71
1289.07 75
1289.16 79
1289.24 82
1289.32 83
1289.40 82
1289.48 79
1289.57 75
1289.65 70
1289.73 65
1289.81 59
1289.90 54
1289.98 50
1290.06 46
1290.14 43
1290.23 41
1290.31 39
1290.39 39
1290.47 39
1290.55 40
1290.64 41
1290.72 42
1290.80 43
1290.88 44
1290.97 45
1291.05 45
1291.13 46
1291.21 46
1291.30 47
1291.38 47
1291.46 48
1291.54 48
1291.63 48
1291.71 48
1291.79 47
1291.87 46
1291.96 45
1292.04 42
1292.12 39
1292.20 36
1292.28 32
1292.37 28
1292.45 25
1292.53 22
1292.61 20
1292.70 19
1292.78 19
1292.86 18
1292.94 18
1293.03 18
1293.11 18
1293.19 18
1293.27 19
1293.36 19
1293.44 20
1293.52 20
1293.60 21
1293.69 21
1293.77 21
1293.85 21
1293.93 20
1294.02 19
1294.10 19
1294.18 19
1294.26 21
1294.35 24
1294.43 27
1294.51 30
1294.59 32
1294.68 34
1294.76 33
1294.84 31
1294.92 29
1295.01 26
1295.09 23
1295.17 21
1295.25 19
1295.34 18
1295.42 17
1295.50 17
1295.58 17
1295.67 17
1295.75 17
1295.83 18
1295.91 20
1296.00 21
1296.08 23
1296.16 25
1296.24 26
1296.33 26
1296.41 26
1296.49 26
1296.57 27
1296.66 27
1296.74 29
1296.82 31
1296.90 34
1296.99 37
1297.07 39
1297.15 41
1297.23 43
1297.32 43
1297.40 43
1297.48 42
1297.56 40
1297.65 37
1297.73 34
1297.81 32
1297.89 29
1297.98 28
1298.06 27
1298.14 27
1298.22 28
1298.31 29
1298.39 29
1298.47 29
1298.56 28
1298.64 26
1298.72 25
1298.80 24
1298.89 23
1298.97 24
1299.05 27
1299.13 30
1299.22 34
1299.30 38
1299.38 41
1299.46 43
1299.55 45
1299.63 47
1299.71 49
1299.79 51
1299.88 55
1299.96 59
1300.04 63
1300.13 67
1300.21 71
1300.29 72
1300.37 72
1300.46 70
1300.54 67
1300.62 63
1300.70 59
1300.79 55
1300.87 53
1300.95 50
1301.03 49
1301.12 48
1301.20 48
1301.28 48
1301.37 47
1301.45 46
1301.53 45
1301.61 43
1301.70 41
1301.78 38
1301.86 35
1301.94 33
1302.03 31
1302.11 30
1302.19 31
1302.28 32
1302.36 34
1302.44 36
1302.52 37
1302.61 39
1302.69 40
1302.77 41
1302.85 43
1302.94 46
1303.02 50
1303.10 54
1303.19 58
1303.27 61
1303.35 63
1303.43 65
1303.52 64
1303.60 63
1303.68 60
1303.76 57
1303.85 54
1303.93 50
1304.01 47
1304.10 44
1304.18 41
1304.26 39
1304.34 37
1304.43 35
1304.51 33
1304.59 32
1304.68 31
1304.76 31
1304.84 30
1304.92 29
1305.01 28
1305.09 27
1305.17 27
1305.25 26
1305.34 26
1305.42 25
1305.50 26
1305.59 26
1305.67 26
1305.75 26
1305.83 26
1305.92 26
1306.00 26
1306.08 27
1306.17 26
1306.25 26
1306.33 25
1306.41 23
1306.50 21
1306.58 19
1306.66 16
1306.75 14
1306.83 12
1306.91 11
1306.99 12
1307.08 13
1307.16 16
1307.24 20
1307.33 24
1307.41 28
1307.49 32
1307.57 35
1307.66 37
1307.74 39
1307.82 40
1307.91 40
1307.99 40
1308.07 38
1308.15 37
1308.24 34
1308.32 32
1308.40 30
1308.49 28
1308.57 27
1308.65 26
1308.74 27
1308.82 27
1308.90 29
1308.98 32
1309.07 35
1309.15 38
1309.23 42
1309.32 45
1309.40 47
1309.48 49
1309.56 49
1309.65 48
1309.73 45
1309.81 42
1309.90 37
1309.98 32
1310.06 27
1310.15 22
1310.23 18
1310.31 14
1310.39 10
1310.48 6
1310.56 3
1310.64 0
1310.73 0
1310.81 0
1310.89 0
1310.98 0
1311.06 0
1311.14 0
1311.22 0
1311.31 0
1311.39 2
1311.47 4
1311.56 7
1311.64 11
1311.72 14
1311.81 18
1311.89 22
1311.97 25
1312.05 27
1312.14 28
1312.22 28
1312.30 28
1312.39 27
1312.47 25
1312.55 24
1312.64 22
1312.72 22
1312.80 22
1312.89 23
1312.97 24
1313.05 26
1313.13 28
1313.22 29
1313.30 30
1313.38 32
1313.47 34
1313.55 37
1313.63 41
1313.72 45
1313.80 49
1313.88 53
1313.97 56
1314.05 58
1314.13 60
1314.21 61
1314.30 62
1314.38 63
1314.46 64
1314.55 65
1314.63 66
1314.71 66
1314.80 66
1314.88 64
1314.96 63
1315.05 60
1315.13 56
1315.21 52
1315.29 47
1315.38 42
1315.46 39
1315.54 38
1315.63 38
1315.71 40
1315.79 43
1315.88 47
1315.96 50
1316.04 53
1316.13 55
1316.21 56
1316.29 56
1316.38 56
1316.46 55
1316.54 54
1316.63 54
1316.71 53
1316.79 52
1316.88 51
1316.96 50
1317.04 48
1317.12 46
1317.21 43
1317.29 39
1317.37 35
1317.46 30
1317.54 24
1317.62 19
1317.71 15
1317.79 12
1317.87 10
1317.96 10
1318.04 10
1318.12 12
1318.21 14
1318.29 16
1318.37 18
1318.46 21
1318.54 23
1318.62 24
1318.71 24
1318.79 22
1318.87 20
1318.96 16
1319.04 12
1319.12 8
1319.21 4
1319.29 2
1319.37 0
1319.46 0
1319.54 1
1319.62 1
1319.70 1
1319.79 1
1319.87 0
1319.95 0
1320.04 0
1320.12 0
1320.20 0
1320.29 0
1320.37 1
1320.45 4
1320.54 7
1320.62 10
1320.70 12
1320.79 13
1320.87 12
1320.95 12
1321.04 11
1321.12 10
1321.20 11
1321.29 12
1321.37 14
1321.45 16
1321.54 17
1321.62 18
1321.70 17
1321.79 17
1321.87 16
1321.95 15
1322.04 16
1322.12 17
1322.20 19
1322.29 22
1322.37 24
1322.45 26
1322.54 27
1322.62 28
1322.70 29
1322.79 29
1322.87 29
1322.95 30
1323.04 31
1323.12 33
1323.20 35
1323.29 38
1323.37 42
1323.45 46
1323.54 50
1323.62 54
1323.71 58
1323.79 61
1323.87 64
1323.96 67
1324.04 69
1324.12 72
1324.21 74
1324.29 78
1324.37 80
1324.46 83
1324.54 85
1324.62 86
1324.71 87
1324.79 87
1324.87 87
1324.96 88
1325.04 88
1325.12 88
1325.21 88
1325.29 87
1325.37 86
1325.46 84
1325.54 83
1325.62 83
1325.71 83
1325.79 83
1325.87 83
1325.96 82
1326.04 80
1326.12 77
1326.21 72
1326.29 67
1326.38 62
1326.46 57
1326.54 54
1326.63 53
1326.71 54
1326.79 55
1326.88 56
1326.96 58
1327.04 58
1327.13 59
1327.21 58
1327.29 57
1327.38 56
1327.46 55
1327.54 54
1327.63 52
1327.71 49
1327.79 45
1327.88 41
1327.96 36
1328.05 32
1328.13 28
1328.21 26
1328.30 27
1328.38 28
1328.46 32
1328.55 35
1328.63 38
1328.71 39
1328.80 39
1328.88 37
1328.96 33
1329.05 29
1329.13 25
1329.22 23
1329.30 21
1329.38 22
1329.47 25
1329.55 28
1329.63 33
1329.72 37
1329.80 40
1329.88 43
1329.97 45
1330.05 47
1330.13 50
1330.22 53
1330.30 58
1330.39 62
1330.47 66
1330.55 69
1330.64 70
1330.72 70
1330.80 68
1330.89 67
1330.97 65
1331.05 65
1331.14 65
1331.22 66
1331.31 68
1331.39 70
1331.47 73
1331.56 75
1331.64 77
1331.72 79
1331.81 82
1331.89 85
1331.97 88
1332.06 90
1332.14 92
1332.23 93
1332.31 92
1332.39 90
1332.48 87
1332.56 83
1332.64 80
1332.73 78
1332.81 76
1332.90 75
1332.98 74
1333.06 73
1333.15 71
1333.23 69
1333.31 65
1333.40 62
1333.48 59
1333.56 57
1333.65 55
1333.73 54
1333.82 52
1333.90 49
1333.98 46
1334.07 42
1334.15 38
1334.23 34
1334.32 31
1334.40 28
1334.49 27
1334.57 28
1334.65 29
1334.74 31
1334.82 33
1334.90 34
1334.99 34
1335.07 33
1335.16 30
1335.24 26
1335.32 22
1335.41 19
1335.49 16
1335.57 14
1335.66 14
1335.74 14
1335.83 15
1335.91 15
1335.99 16
1336.08 16
1336.16 16
1336.24 15
1336.33 14
1336.41 13
1336.50 11
1336.58 10
1336.66 11
1336.75 12
1336.83 14
1336.92 16
1337.00 19
1337.08 23
1337.17 26
1337.25 29
1337.33 32
1337.42 36
1337.50 40
1337.59 44
1337.67 48
1337.75 53
1337.84 57
1337.92 60
1338.01 62
1338.09 64
1338.17 64
1338.26 64
1338.34 62
1338.42 61
1338.51 59
1338.59 58
1338.68 56
1338.76 54
1338.84 51
1338.93 48
1339.01 45
1339.10 42
1339.18 39
1339.26 37
1339.35 36
1339.43 37
1339.51 39
1339.60 41
1339.68 44
1339.77 45
1339.85 45
1339.93 44
1340.02 42
1340.10 38
1340.19 35
1340.27 31
1340.35 28
1340.44 26
1340.52 24
1340.61 23
1340.69 23
1340.77 24
1340.86 27
1340.94 30
1341.03 35
1341.11 40
1341.19 44
1341.28 48
1341.36 50
1341.45 51
1341.53 51
1341.61 49
1341.70 46
1341.78 43
1341.87 39
1341.95 34
1342.03 30
1342.12 26
1342.20 22
1342.29 20
1342.37 18
1342.45 17
1342.54 17
1342.62 17
1342.70 18
1342.79 18
1342.87 18
1342.96 18
1343.04 18
1343.13 18
1343.21 20
1343.29 22
1343.38 25
1343.46 29
1343.55 33
1343.63 36
1343.71 39
1343.80 41
1343.88 42
1343.97 44
1344.05 46
1344.13 48
1344.22 51
1344.30 54
1344.39 58
1344.47 62
1344.55 67
1344.64 72
1344.72 78
1344.81 83
1344.89 88
1344.97 92
1345.06 94
1345.14 96
1345.23 96
1345.31 95
1345.39 93
1345.48 90
1345.56 87
1345.65 84
1345.73 81
1345.81 78
1345.90 75
1345.98 74
1346.07 72
1346.15 70
1346.24 68
1346.32 66
1346.40 63
1346.49 61
1346.57 58
1346.66 55
1346.74 52
1346.82 50
1346.91 48
1346.99 46
1347.08 46
1347.16 46
1347.24 46
1347.33 46
1347.41 46
1347.50 44
1347.58 43
1347.67 40
1347.75 38
1347.83 35
1347.92 33
1348.00 31
1348.09 30
1348.17 30
1348.25 31
1348.34 32
1348.42 32
1348.51 33
1348.59 33
1348.68 32
1348.76 31
1348.84 29
1348.93 26
1349.01 24
1349.10 22
1349.18 20
1349.26 19
1349.35 19
1349.43 20
1349.52 21
1349.60 23
1349.69 24
1349.77 26
1349.85 26
1349.94 26
1350.02 24
1350.11 21
1350.19 18
1350.28 14
1350.36 11
1350.44 8
1350.53 6
1350.61 5
1350.70 5
1350.78 5
1350.87 5
1350.95 5
1351.03 5
1351.12 5
1351.20 5
1351.29 5
1351.37 5
1351.46 4
1351.54 4
1351.62 3
1351.71 3
1351.79 3
1351.88 4
1351.96 6
1352.05 8
1352.13 9
1352.21 10
1352.30 10
1352.38 10
1352.47 10
1352.55 10
1352.64 11
1352.72 12
1352.80 14
1352.89 16
1352.97 16
1353.06 16
1353.14 14
1353.23 12
1353.31 9
1353.39 6
1353.48 5
1353.56 4
1353.65 4
1353.73 3
1353.82 3
1353.90 2
1353.98 1
1354.07 0
1354.15 0
1354.24 0
1354.32 1
1354.41 3
1354.49 7
1354.57 11
1354.66 14
1354.74 17
1354.83 18
1354.91 17
1355.00 16
1355.08 14
1355.17 12
1355.25 10
1355.33 10
1355.42 10
1355.50 10
1355.59 11
1355.67 12
1355.76 12
1355.84 12
1355.93 11
1356.01 9
1356.09 6
1356.18 3
1356.26 0
1356.35 0
1356.43 0
1356.52 0
1356.60 0
1356.68 0
1356.77 5
1356.85 11
1356.94 17
1357.02 23
1357.11 28
1357.19 32
1357.28 37
1357.36 42
1357.44 49
1357.53 56
1357.61 63
1357.70 70
1357.78 76
1357.87 81
1357.95 84
1358.04 86
1358.12 87
1358.21 89
1358.29 90
1358.37 92
1358.46 95
1358.54 98
1358.63 100
1358.71 102
1358.80 103
1358.88 103
1358.97 104
1359.05 104
1359.13 104
1359.22 103
1359.30 103
1359.39 103
1359.47 103
1359.56 103
1359.64 104
1359.73 105
1359.81 107
1359.90 110
1359.98 113
1360.06 118
1360.15 123
1360.23 127
1360.32 132
1360.40 136
1360.49 140
1360.57 142
1360.66 143
1360.74 144
1360.83 143
1360.91 142
1360.99 140
1361.08 138
1361.16 136
1361.25 134
1361.33 131
1361.42 128
1361.50 125
1361.59 122
1361.67 118
1361.76 113
1361.84 107
1361.92 100
1362.01 93
1362.09 87
1362.18 81
1362.26 76
1362.35 74
1362.43 72
1362.52 71
1362.60 71
1362.69 70
1362.77 67
1362.86 64
1362.94 59
1363.02 54
1363.11 49
1363.19 44
1363.28 40
1363.36 38
1363.45 37
1363.53 38
1363.62 40
1363.70 43
1363.79 45
1363.87 47
1363.96 48
1364.04 47
1364.13 45
1364.21 42
1364.29 38
1364.38 35
1364.46 32
1364.55 30
1364.63 30
1364.72 32
1364.80 34
1364.89 36
1364.97 38
1365.06 39
1365.14 39
1365.23 38
1365.31 37
1365.40 35
1365.48 34
1365.57 34
1365.65 34
1365.73 34
1365.82 36
1365.90 37
1365.99 39
1366.07 40
1366.16 41
1366.24 42
1366.33 42
1366.41 40
1366.50 38
1366.58 36
1366.67 33
1366.75 30
1366.84 28
1366.92 28
1367.01 29
1367.09 31
1367.18 33
1367.26 36
1367.34 38
1367.43 38
1367.51 37
1367.60 34
1367.68 30
1367.77 26
1367.85 23
1367.94 20
1368.02 19
1368.11 19
1368.19 19
1368.28 19
1368.36 20
1368.45 20
1368.53 20
1368.62 19
1368.70 17
1368.79 15
1368.87 13
1368.96 10
1369.04 7
1369.13 5
1369.21 3
1369.29 3
1369.38 4
1369.46 6
1369.55 8
1369.63 11
1369.72 13
1369.80 15
1369.89 17
1369.97 18
1370.06 19
1370.14 20
1370.23 21
1370.31 22
1370.40 22
1370.48 23
1370.57 23
1370.65 23
1370.74 22
1370.82 21
1370.91 20
1370.99 19
1371.08 17
1371.16 15
1371.25 14
1371.33 13
1371.42 12
1371.50 12
1371.59 13
1371.67 14
1371.76 14
1371.84 14
1371.93 13
1372.01 12
1372.10 10
1372.18 9
1372.27 8
1372.35 8
1372.44 9
1372.52 9
1372.61 10
1372.69 11
1372.78 11
1372.86 12
1372.94 13
1373.03 14
1373.11 17
1373.20 19
1373.28 23
1373.37 25
1373.45 28
1373.54 30
1373.62 31
1373.71 31
1373.79 30
1373.88 29
1373.96 28
1374.05 28
1374.13 27
1374.22 27
1374.30 26
1374.39 26
1374.47 25
1374.56 23
1374.64 22
1374.73 20
1374.81 19
1374.90 18
1374.98 17
1375.07 18
1375.15 19
1375.24 20
1375.32 23
1375.41 26
1375.49 30
1375.58 33
1375.66 37
1375.75 40
1375.83 42
1375.92 42
1376.00 41
1376.09 38
1376.17 33
1376.26 29
1376.34 24
1376.43 19
1376.51 16
1376.60 14
1376.68 13
1376.77 13
1376.85 14
1376.94 15
1377.03 16
1377.11 17
1377.20 18
1377.28 17
1377.37 16
1377.45 14
1377.54 12
1377.62 10
1377.71 8
1377.79 7
1377.88 7
1377.96 7
1378.05 8
1378.13 8
1378.22 7
1378.30 7
1378.39 6
1378.47 4
1378.56 2
1378.64 0
1378.73 0
1378.81 0
1378.90 0
1378.98 0
1379.07 0
1379.15 0
1379.24 0
1379.32 0
1379.41 2
1379.49 3
1379.58 4
1379.66 5
1379.75 6
1379.83 8
1379.92 11
1380.00 15
1380.09 20
1380.17 25
1380.26 31
1380.34 37
1380.43 42
1380.51 47
1380.60 50
1380.69 53
1380.77 54
1380.86 55
1380.94 54
1381.03 53
1381.11 51
1381.20 49
1381.28 48
1381.37 47
1381.45 48
1381.54 49
1381.62 52
1381.71 55
1381.79 58
1381.88 62
1381.96 65
1382.05 67
1382.13 69
1382.22 70
1382.30 69
1382.39 67
1382.47 64
1382.56 59
1382.65 54
1382.73 50
1382.82 47
1382.90 45
1382.99 46
1383.07 48
1383.16 52
1383.24 57
1383.33 61
1383.41 65
1383.50 66
1383.58 66
1383.67 64
1383.75 62
1383.84 58
1383.92 54
1384.01 49
1384.09 45
1384.18 42
1384.27 39
1384.35 38
1384.44 38
1384.52 39
1384.61 40
1384.69 42
1384.78 43
1384.86 44
1384.95 43
1385.03 42
1385.12 40
1385.20 37
1385.29 34
1385.37 30
1385.46 26
1385.54 22
1385.63 18
1385.72 15
1385.80 12
1385.89 10
1385.97 8
1386.06 8
1386.14 8
1386.23 10
1386.31 11
1386.40 13
1386.48 15
1386.57 17
1386.65 18
1386.74 18
1386.83 17
1386.91 15
1387.00 12
1387.08 9
1387.17 5
1387.25 1
1387.34 0
1387.42 0
1387.51 0
1387.59 0
1387.68 0
1387.76 0
1387.85 0
1387.94 0
1388.02 0
1388.11 5
1388.19 10
1388.28 17
1388.36 24
1388.45 31
1388.53 38
1388.62 43
1388.70 47
1388.79 49
1388.87 49
1388.96 48
1389.05 46
1389.13 43
1389.22 42
1389.30 42
1389.39 43
1389.47 45
1389.56 47
1389.64 49
1389.73 50
1389.81 49
1389.90 46
1389.99 41
1390.07 35
1390.16 30
1390.24 24
1390.33 21
1390.41 18
1390.50 17
1390.58 17
1390.67 18
1390.75 18
1390.84 18
1390.93 17
1391.01 15
1391.10 12
1391.18 9
1391.27 6
1391.35 2
1391.44 0
1391.52 0
1391.61 0
1391.70 0
1391.78 0
1391.87 0
1391.95 0
1392.04 0
1392.12 3
1392.21 8
1392.29 12
1392.38 14
1392.47 15
1392.55 14
1392.64 12
1392.72 9
1392.81 6
1392.89 3
1392.98 1
1393.06 0
1393.15 0
1393.24 0
1393.32 0
1393.41 0
1393.49 0
1393.58 0
1393.66 0
1393.75 0
1393.83 1
1393.92 4
1394.01 8
1394.09 14
1394.18 18
1394.26 22
1394.35 24
1394.43 24
1394.52 22
1394.60 19
1394.69 16
1394.78 13
1394.86 12
1394.95 12
1395.03 13
1395.12 15
1395.20 17
1395.29 19
1395.38 20
1395.46 21
1395.55 21
1395.63 22
1395.72 22
1395.80 22
1395.89 22
1395.97 21
1396.06 19
1396.15 17
1396.23 15
1396.32 13
1396.40 12
1396.49 12
1396.57 14
1396.66 17
1396.75 21
1396.83 23
1396.92 25
1397.00 25
1397.09 24
1397.17 23
1397.26 21
1397.35 20
1397.43 18
1397.52 17
1397.60 16
1397.69 15
1397.77 13
1397.86 13
1397.95 12
1398.03 12
1398.12 13
1398.20 15
1398.29 17
1398.37 20
1398.46 22
1398.55 24
1398.63 26
1398.72 27
1398.80 29
1398.89 30
1398.97 31
1399.06 32
1399.15 32
1399.23 31
1399.32 31
1399.40 30
1399.49 30
1399.57 30
1399.66 31
1399.75 32
1399.83 33
1399.92 34
1400.00 34
1400.09 34
1400.17 35
1400.26 35
1400.35 36
1400.43 38
1400.52 40
1400.60 43
1400.69 47
1400.78 51
1400.86 55
1400.95 59
1401.03 62
1401.12 64
1401.20 64
1401.29 63
1401.38 60
1401.46 56
1401.55 50
1401.63 45
1401.72 40
1401.80 36
1401.89 33
1401.98 30
1402.06 27
1402.15 23
1402.23 19
1402.32 14
1402.41 8
1402.49 3
1402.58 0
1402.66 0
1402.75 0
1402.83 0
1402.92 0
1403.01 1
1403.09 5
1403.18 8
1403.26 11
1403.35 13
1403.44 15
1403.52 17
1403.61 19
1403.69 20
1403.78 22
1403.87 23
1403.95 23
1404.04 23
1404.12 21
1404.21 19
1404.29 16
1404.38 13
1404.47 10
1404.55 10
1404.64 11
1404.72 15
1404.81 21
1404.90 28
1404.98 35
1405.07 41
1405.15 45
1405.24 46
1405.33 45
1405.41 43
1405.50 40
1405.58 38
1405.67 37
1405.76 38
1405.84 40
1405.93 42
1406.01 44
1406.10 46
1406.19 46
1406.27 46
1406.36 46
1406.44 45
1406.53 45
1406.62 45
1406.70 46
1406.79 48
1406.87 49
1406.96 51
1407.05 53
1407.13 54
1407.22 55
1407.30 56
1407.39 57
1407.48 57
1407.56 56
1407.65 56
1407.73 56
1407.82 55
1407.91 55
1407.99 55
1408.08 55
1408.16 54
1408.25 53
1408.34 51
1408.42 49
1408.51 46
1408.59 43
1408.68 41
1408.77 38
1408.85 37
1408.94 36
1409.02 36
1409.11 36
1409.20 37
1409.28 36
1409.37 36
1409.45 34
1409.54 32
1409.63 29
1409.71 27
1409.80 25
1409.88 25
1409.97 27
1410.06 30
1410.14 33
1410.23 36
1410.31 38
1410.40 39
1410.49 37
1410.57 34
1410.66 31
1410.75 29
1410.83 28
1410.92 29
1411.00 31
1411.09 34
1411.18 36
1411.26 37
1411.35 36
1411.43 33
1411.52 29
1411.61 25
1411.69 21
1411.78 18
1411.86 16
1411.95 15
1412.04 16
1412.12 17
1412.21 19
1412.30 21
1412.38 22
1412.47 23
1412.55 22
1412.64 20
1412.73 18
1412.81 15
1412.90 13
1412.98 11
1413.07 11
1413.16 11
1413.24 12
1413.33 13
1413.42 14
1413.50 15
1413.59 16
1413.67 16
1413.76 16
1413.85 17
1413.93 18
1414.02 19
1414.11 20
1414.19 21
1414.28 21
1414.36 22
1414.45 22
1414.54 22
1414.62 20
1414.71 19
1414.79 16
1414.88 12
1414.97 8
1415.05 4
1415.14 1
1415.23 0
1415.31 0
1415.40 2
1415.48 6
1415.57 11
1415.66 17
1415.74 22
1415.83 26
1415.92 28
1416.00 28
1416.09 25
1416.17 21
1416.26 16
1416.35 10
1416.43 4
1416.52 0
1416.61 0
1416.69 0
1416.78 0
1416.87 0
1416.95 0
1417.04 4
1417.12 8
1417.21 12
1417.30 16
1417.38 19
1417.47 21
1417.56 23
1417.64 24
1417.73 24
1417.81 24
1417.90 24
1417.99 23
1418.07 22
1418.16 21
1418.25 19
1418.33 17
1418.42 14
1418.50 11
1418.59 9
1418.68 6
1418.76 4
1418.85 4
1418.94 4
1419.02 6
1419.11 10
1419.20 14
1419.28 19
1419.37 23
1419.45 28
1419.54 32
1419.63 34
1419.71 36
1419.80 36
1419.89 36
1419.97 35
1420.06 34
1420.15 33
1420.23 31
1420.32 28
1420.41 24
1420.49 19
1420.58 14
1420.66 9
1420.75 6
1420.84 4
1420.92 5
1421.01 9
1421.10 16
1421.18 25
1421.27 36
1421.36 47
1421.44 57
1421.53 66
1421.61 74
1421.70 81
1421.79 87
1421.87 92
1421.96 97
1422.05 102
1422.13 106
1422.22 108
1422.31 109
1422.39 109
1422.48 109
1422.57 109
1422.65 109
1422.74 110
1422.83 112
1422.91 114
1423.00 117
1423.08 119
1423.17 120
1423.26 120
1423.34 118
1423.43 116
1423.52 112
1423.60 108
1423.69 104
1423.78 100
1423.86 96
1423.95 91
1424.04 87
1424.12 83
1424.21 79
1424.30 75
1424.38 72
1424.47 69
1424.56 67
1424.64 65
1424.73 64
1424.81 63
1424.90 63
1424.99 62
1425.07 61
1425.16 60
1425.25 59
1425.33 57
1425.42 56
1425.51 56
1425.59 56
1425.68 56
1425.77 57
1425.85 58
1425.94 59
1426.03 60
1426.11 60
1426.20 60
1426.29 59
1426.37 58
1426.46 57
1426.55 55
1426.63 52
1426.72 50
1426.81 47
1426.89 44
1426.98 42
1427.07 39
1427.15 36
1427.24 34
1427.33 32
1427.41 32
1427.50 33
1427.59 36
1427.67 42
1427.76 49
1427.84 58
1427.93 66
1428.02 72
1428.10 77
1428.19 78
1428.28 76
1428.36 72
1428.45 67
1428.54 61
1428.62 56
1428.71 53
1428.80 53
1428.88 54
1428.97 56
1429.06 58
1429.14 60
1429.23 60
1429.32 58
1429.40 55
1429.49 51
1429.58 47
1429.66 43
1429.75 40
1429.84 39
1429.92 39
1430.01 41
1430.10 43
1430.18 46
1430.27 48
1430.36 50
1430.44 52
1430.53 53
1430.62 53
1430.70 53
1430.79 52
1430.88 52
1430.96 51
1431.05 51
1431.14 50
1431.23 50
1431.31 49
1431.40 46
1431.49 43
1431.57 38
1431.66 31
1431.75 23
1431.83 15
1431.92 7
1432.01 0
1432.09 0
1432.18 0
1432.27 0
1432.35 0
1432.44 0
1432.53 0
1432.61 0
1432.70 0
1432.79 0
1432.87 2
1432.96 5
1433.05 8
1433.13 12
1433.22 16
1433.31 19
1433.39 22
1433.48 24
1433.57 25
1433.65 25
1433.74 24
1433.83 22
1433.91 20
1434.00 17
1434.09 15
1434.18 12
1434.26 10
1434.35 8
1434.44 7
1434.52 6
1434.61 5
1434.70 5
1434.78 4
1434.87 3
1434.96 3
1435.04 4
1435.13 6
1435.22 11
1435.30 17
1435.39 25
1435.48 34
1435.56 42
1435.65 51
1435.74 58
1435.83 63
1435.91 66
1436.00 68
1436.09 67
1436.17 66
1436.26 63
1436.35 59
1436.43 56
1436.52 53
1436.61 50
1436.69 48
1436.78 48
1436.87 48
1436.95 50
1437.04 53
1437.13 58
1437.22 63
1437.30 70
1437.39 76
1437.48 81
1437.56 84
1437.65 85
1437.74 83
1437.82 78
1437.91 71
1438.00 63
1438.08 54
1438.17 45
1438.26 38
1438.35 33
1438.43 29
1438.52 27
1438.61 26
1438.69 26
1438.78 26
1438.87 27
1438.95 28
1439.04 29
1439.13 31
1439.22 33
1439.30 35
1439.39 35
1439.48 35
1439.56 34
1439.65 31
1439.74 28
1439.82 27
1439.91 26
1440.00 27
1440.08 30
1440.17 35
1440.26 41
1440.35 46
1440.43 51
1440.52 55
1440.61 58
1440.69 60
1440.78 60
1440.87 60
1440.95 59
1441.04 58
1441.13 56
1441.22 54
1441.30 52
1441.39 49
1441.48 46
1441.56 43
1441.65 40
1441.74 38
1441.83 35
1441.91 33
1442.00 31
1442.09 29
1442.17 27
1442.26 26
1442.35 26
1442.43 27
1442.52 28
1442.61 31
1442.70 33
1442.78 35
1442.87 37
1442.96 38
1443.04 37
1443.13 36
1443.22 34
1443.31 33
1443.39 31
1443.48 30
1443.57 30
1443.65 30
1443.74 30
1443.83 30
1443.92 30
1444.00 31
1444.09 32
1444.18 33
1444.26 35
1444.35 38
1444.44 41
1444.52 46
1444.61 50
1444.70 55
1444.79 59
1444.87 62
1444.96 65
1445.05 67
1445.13 68
1445.22 70
1445.31 72
1445.40 75
1445.48 79
1445.57 83
1445.66 87
1445.74 90
1445.83 91
1445.92 92
1446.01 92
1446.09 92
1446.18 92
1446.27 94
1446.36 96
1446.44 100
1446.53 103
1446.62 107
1446.70 111
1446.79 115
1446.88 120
1446.97 126
1447.05 133
1447.14 140
1447.23 147
1447.31 152
1447.40 155
1447.49 156
1447.58 155
1447.66 153
1447.75 151
1447.84 150
1447.92 150
1448.01 151
1448.10 153
1448.19 154
1448.27 155
1448.36 155
1448.45 155
1448.54 154
1448.62 152
1448.71 151
1448.80 149
1448.88 146
1448.97 143
1449.06 139
1449.15 134
1449.23 129
1449.32 123
1449.41 117
1449.50 111
1449.58 106
1449.67 101
1449.76 96
1449.84 92
1449.93 89
1450.02 87
1450.11 85
1450.19 85
1450.28 86
1450.37 88
1450.46 90
1450.54 93
1450.63 96
1450.72 99
1450.80 101
1450.89 102
1450.98 102
1451.07 102
1451.15 102
1451.24 102
1451.33 103
1451.42 105
1451.50 108
1451.59 113
1451.68 118
1451.77 122
1451.85 125
1451.94 126
1452.03 124
1452.11 119
1452.20 112
1452.29 104
1452.38 96
1452.46 88
1452.55 82
1452.64 76
1452.73 72
1452.81 67
1452.90 62
1452.99 57
1453.08 53
1453.16 50
1453.25 49
1453.34 49
1453.43 50
1453.51 53
1453.60 55
1453.69 56
1453.78 57
1453.86 56
1453.95 54
1454.04 52
1454.12 49
1454.21 47
1454.30 46
1454.39 46
1454.47 46
1454.56 48
1454.65 50
1454.74 51
1454.82 53
1454.91 53
1455.00 52
1455.09 51
1455.17 48
1455.26 45
1455.35 41
1455.44 37
1455.52 33
1455.61 28
1455.70 25
1455.79 21
1455.87 19
1455.96 17
1456.05 15
1456.14 14
1456.22 14
1456.31 14
1456.40 13
1456.49 12
1456.57 10
1456.66 8
1456.75 5
1456.84 4
1456.92 3
1457.01 3
1457.10 3
1457.19 4
1457.27 5
1457.36 5
1457.45 4
1457.54 3
1457.62 1
1457.71 0
1457.80 0
1457.89 0
1457.97 0
1458.06 0
1458.15 0
1458.24 0
1458.32 1
1458.41 3
1458.50 6
1458.59 7
1458.67 8
1458.76 8
1458.85 7
1458.94 6
1459.02 6
1459.11 6
1459.20 8
1459.29 12
1459.37 16
1459.46 22
1459.55 27
1459.64 31
1459.72 35
1459.81 38
1459.90 40
1459.99 41
1460.08 43
1460.16 45
1460.25 48
1460.34 51
1460.43 55
1460.51 58
1460.60 60
1460.69 61
1460.78 61
1460.86 59
1460.95 57
1461.04 56
1461.13 56
1461.21 58
1461.30 62
1461.39 66
1461.48 71
1461.56 76
1461.65 81
1461.74 84
1461.83 86
1461.92 88
1462.00 88
1462.09 88
1462.18 87
1462.27 86
1462.35 85
1462.44 83
1462.53 82
1462.62 82
1462.70 83
1462.79 84
1462.88 86
1462.97 87
1463.06 89
1463.14 90
1463.23 90
1463.32 89
1463.41 86
1463.49 83
1463.58 79
1463.67 74
1463.76 70
1463.84 65
1463.93 61
1464.02 57
1464.11 54
1464.20 50
1464.28 48
1464.37 47
1464.46 47
1464.55 49
1464.63 52
1464.72 56
1464.81 59
1464.90 61
1464.98 62
1465.07 60
1465.16 58
1465.25 55
1465.34 51
1465.42 48
1465.51 46
1465.60 44
1465.69 43
1465.77 41
1465.86 40
1465.95 39
1466.04 38
1466.13 37
1466.21 36
1466.30 36
1466.39 36
1466.48 37
1466.56 38
1466.65 41
1466.74 44
1466.83 49
1466.92 55
1467.00 63
1467.09 71
1467.18 79
1467.27 86
1467.35 91
1467.44 94
1467.53 95
1467.62 94
1467.71 93
1467.79 91
1467.88 88
1467.97 85
1468.06 82
1468.15 79
1468.23 75
1468.32 71
1468.41 68
1468.50 65
1468.58 64
1468.67 64
1468.76 66
1468.85 68
1468.94 72
1469.02 75
1469.11 77
1469.20 79
1469.29 79
1469.38 79
1469.46 79
1469.55 78
1469.64 78
1469.73 80
1469.81 83
1469.90 87
1469.99 92
1470.08 98
1470.17 104
1470.25 109
1470.34 113
1470.43 115
1470.52 115
1470.61 113
1470.69 109
1470.78 105
1470.87 101
1470.96 99
1471.05 98
1471.13 99
1471.22 102
1471.31 106
1471.40 110
1471.48 114
1471.57 116
1471.66 116
1471.75 114
1471.84 112
1471.92 109
1472.01 106
1472.10 104
1472.19 101
1472.28 97
1472.36 93
1472.45 87
1472.54 80
1472.63 72
1472.72 65
1472.80 58
1472.89 52
1472.98 48
1473.07 45
1473.16 43
1473.24 43
1473.33 42
1473.42 42
1473.51 43
1473.60 43
1473.68 43
1473.77 42
1473.86 42
1473.95 40
1474.04 38
1474.12 36
1474.21 35
1474.30 34
1474.39 35
1474.48 37
1474.56 40
1474.65 44
1474.74 48
1474.83 51
1474.92 52
1475.00 52
1475.09 49
1475.18 45
1475.27 39
1475.36 32
1475.44 25
1475.53 19
1475.62 14
1475.71 10
1475.80 9
1475.89 9
1475.97 11
1476.06 13
1476.15 14
1476.24 15
1476.33 16
1476.41 17
1476.50 17
1476.59 19
1476.68 23
1476.77 26
1476.85 31
1476.94 34
1477.03 36
1477.12 36
1477.21 35
1477.29 31
1477.38 27
1477.47 22
1477.56 18
1477.65 14
1477.74 10
1477.82 7
1477.91 5
1478.00 3
1478.09 1
1478.18 0
1478.26 0
1478.35 0
1478.44 2
1478.53 5
1478.62 8
1478.70 12
1478.79 16
1478.88 19
1478.97 21
1479.06 21
1479.15 21
1479.23 19
1479.32 17
1479.41 14
1479.50 10
1479.59 6
1479.67 2
1479.76 0
1479.85 0
1479.94 0
1480.03 0
1480.12 0
1480.20 0
1480.29 1
1480.38 1
1480.47 1
1480.56 1
1480.64 0
1480.73 0
1480.82 1
1480.91 2
1481.00 4
1481.09 6
1481.17 7
1481.26 8
1481.35 8
1481.44 8
1481.53 9
1481.62 9
1481.70 10
1481.79 11
1481.88 13
1481.97 15
1482.06 16
1482.14 16
1482.23 15
1482.32 13
1482.41 11
1482.50 8
1482.59 6
1482.67 4
1482.76 4
1482.85 5
1482.94 7
1483.03 10
1483.12 12
1483.20 14
1483.29 15
1483.38 15
1483.47 15
1483.56 14
1483.65 15
1483.73 15
1483.82 16
1483.91 18
1484.00 20
1484.09 22
1484.18 24
1484.26 27
1484.35 31
1484.44 34
1484.53 38
1484.62 40
1484.71 42
1484.79 43
1484.88 43
1484.97 42
1485.06 43
1485.15 44
1485.24 46
1485.32 49
1485.41 53
1485.50 57
1485.59 60
1485.68 64
1485.77 67
1485.85 70
1485.94 72
1486.03 74
1486.12 75
1486.21 74
1486.30 72
1486.38 68
1486.47 63
1486.56 57
1486.65 51
1486.74 45
1486.83 41
1486.91 38
1487.00 38
1487.09 39
1487.18 42
1487.27 46
1487.36 51
1487.44 55
1487.53 60
1487.62 63
1487.71 66
1487.80 67
1487.89 68
1487.98 67
1488.06 66
1488.15 65
1488.24 64
1488.33 64
1488.42 64
1488.51 65
1488.59 67
1488.68 69
1488.77 71
1488.86 73
1488.95 74
1489.04 74
1489.12 72
1489.21 68
1489.30 64
1489.39 59
1489.48 54
1489.57 51
1489.66 50
1489.74 50
1489.83 51
1489.92 54
1490.01 57
1490.10 60
1490.19 63
1490.28 65
1490.36 67
1490.45 68
1490.54 68
1490.63 68
1490.72 66
1490.81 63
1490.89 58
1490.98 52
1491.07 46
1491.16 41
1491.25 37
1491.34 36
1491.43 36
1491.51 39
1491.60 43
1491.69 47
1491.78 50
1491.87 50
1491.96 48
1492.05 43
1492.13 36
1492.22 29
1492.31 21
1492.40 15
1492.49 11
1492.58 9
1492.67 10
1492.75 12
1492.84 16
1492.93 21
1493.02 26
1493.11 31
1493.20 35
1493.29 38
1493.37 39
1493.46 38
1493.55 36
1493.64 34
1493.73 31
1493.82 29
1493.91 27
1493.99 27
1494.08 27
1494.17 26
1494.26 26
1494.35 25
1494.44 24
1494.53 24
1494.61 23
1494.70 24
1494.79 25
1494.88 27
1494.97 28
1495.06 29
1495.15 28
1495.24 28
1495.32 27
1495.41 26
1495.50 26
1495.59 28
1495.68 30
1495.77 33
1495.86 35
1495.94 37
1496.03 39
1496.12 40
1496.21 40
1496.30 41
1496.39 42
1496.48 45
1496.57 48
1496.65 51
1496.74 54
1496.83 57
1496.92 59
1497.01 61
1497.10 61
1497.19 61
1497.27 60
1497.36 59
1497.45 56
1497.54 54
1497.63 51
1497.72 49
1497.81 48
1497.90 49
1497.98 51
1498.07 54
1498.16 59
1498.25 63
1498.34 66
1498.43 69
1498.52 70
1498.61 70
1498.69 70
1498.78 71
1498.87 72
1498.96 74
1499.05 76
1499.14 78
1499.23 79
1499.32 80
1499.40 81
1499.49 81
1499.58 82
1499.67 82
1499.76 81
1499.85 78
1499.94 72
1500.03 64
1500.11 55
1500.20 45
1500.29 39
1500.38 35
1500.47 36
1500.56 40
1500.65 48
1500.74 57
1500.83 66
1500.91 74
1501.00 81
1501.09 85
1501.18 88
1501.27 89
1501.36 88
1501.45 85
1501.54 80
1501.62 73
1501.71 65
1501.80 56
1501.89 47
1501.98 40
1502.07 33
1502.16 27
1502.25 23
1502.34 18
1502.42 14
1502.51 10
1502.60 6
1502.69 4
1502.78 4
1502.87 6
1502.96 10
1503.05 15
1503.13 20
1503.22 23
1503.31 25
1503.40 25
1503.49 24
1503.58 21
1503.67 19
1503.76 17
1503.85 16
1503.94 16
1504.02 17
1504.11 19
1504.20 22
1504.29 26
1504.38 30
1504.47 34
1504.56 36
1504.65 37
1504.74 37
1504.82 36
1504.91 35
1505.00 33
1505.09 32
1505.18 31
1505.27 31
1505.36 30
1505.45 29
1505.54 28
1505.62 27
1505.71 26
1505.80 25
1505.89 24
1505.98 24
1506.07 23
1506.16 23
1506.25 23
1506.34 24
1506.43 25
1506.51 27
1506.60 30
1506.69 34
1506.78 38
1506.87 42
1506.96 45
1507.05 47
1507.14 49
1507.23 49
1507.32 49
1507.40 48
1507.49 47
1507.58 46
1507.67 45
1507.76 43
1507.85 40
1507.94 37
1508.03 34
1508.12 32
1508.21 31
1508.29 31
1508.38 33
1508.47 34
1508.56 36
1508.65 36
1508.74 34
1508.83 32
1508.92 30
1509.01 29
1509.10 29
1509.18 31
1509.27 35
1509.36 40
1509.45 44
1509.54 48
1509.63 52
1509.72 54
1509.81 57
1509.90 60
1509.99 62
1510.08 64
1510.16 66
1510.25 66
1510.34 66
1510.43 64
1510.52 61
1510.61 58
1510.70 55
1510.79 52
1510.88 49
1510.97 47
1511.06 46
1511.14 47
1511.23 50
1511.32 54
1511.41 58
1511.50 61
1511.59 63
1511.68 61
1511.77 57
1511.86 50
1511.95 41
1512.04 33
1512.13 25
1512.21 19
1512.30 15
1512.39 13
1512.48 11
1512.57 10
1512.66 7
1512.75 4
1512.84 0
1512.93 0
1513.02 0
1513.11 0
1513.20 0
1513.28 0
1513.37 0
1513.46 0
1513.55 1
1513.64 5
1513.73 10
1513.82 16
1513.91 22
1514.00 29
1514.09 37
1514.18 44
1514.27 51
1514.35 57
1514.44 61
1514.53 64
1514.62 65
1514.71 65
1514.80 64
1514.89 62
1514.98 60
1515.07 58
1515.16 56
1515.25 55
1515.34 53
1515.43 52
1515.51 51
1515.60 49
1515.69 48
1515.78 47
1515.87 46
1515.96 46
1516.05 48
1516.14 50
1516.23 54
1516.32 58
1516.41 63
1516.50 68
1516.59 71
1516.67 74
1516.76 76
1516.85 76
1516.94 74
1517.03 71
1517.12 68
1517.21 64
1517.30 59
1517.39 55
1517.48 50
1517.57 45
1517.66 40
1517.75 34
1517.84 28
1517.93 22
1518.01 16
1518.10 12
1518.19 10
1518.28 10
1518.37 12
1518.46 15
1518.55 19
1518.64 23
1518.73 28
1518.82 32
1518.91 36
1519.00 40
1519.09 44
1519.18 46
1519.27 47
1519.35 46
1519.44 43
1519.53 38
1519.62 31
1519.71 26
1519.80 21
1519.89 17
1519.98 15
1520.07 14
1520.16 15
1520.25 15
1520.34 16
1520.43 18
1520.52 21
1520.61 24
1520.70 28
1520.78 33
1520.87 37
1520.96 40
1521.05 42
1521.14 42
1521.23 41
1521.32 39
1521.41 36
1521.50 33
1521.59 30
1521.68 27
1521.77 26
1521.86 26
1521.95 27
1522.04 30
1522.13 33
1522.22 37
1522.30 41
1522.39 43
1522.48 44
1522.57 42
1522.66 39
1522.75 34
1522.84 29
1522.93 25
1523.02 22
1523.11 21
1523.20 22
1523.29 25
1523.38 28
1523.47 32
1523.56 34
1523.65 34
1523.74 33
1523.83 30
1523.92 26
1524.00 24
1524.09 22
1524.18 22
1524.27 23
1524.36 25
1524.45 27
1524.54 28
1524.63 28
1524.72 27
1524.81 24
1524.90 20
1524.99 16
1525.08 12
1525.17 9
1525.26 6
1525.35 5
1525.44 5
1525.53 5
1525.62 6
1525.71 6
1525.80 5
1525.88 2
1525.97 0
1526.06 0
1526.15 0
1526.24 0
1526.33 0
1526.42 0
1526.51 0
1526.60 3
1526.69 8
1526.78 12
1526.87 15
1526.96 17
1527.05 18
1527.14 19
1527.23 21
1527.32 23
1527.41 25
1527.50 27
1527.59 29
1527.68 30
1527.77 29
1527.86 25
1527.94 21
1528.03 16
1528.12 11
1528.21 8
1528.30 6
1528.39 6
1528.48 7
1528.57 9
1528.66 12
1528.75 13
1528.84 15
1528.93 15
1529.02 15
1529.11 14
1529.20 14
1529.29 13
1529.38 13
1529.47 12
1529.56 11
1529.65 10
1529.74 9
1529.83 8
1529.92 8
1530.01 9
1530.10 10
1530.19 12
1530.28 15
1530.37 18
1530.46 21
1530.54 24
1530.63 27
1530.72 29
1530.81 31
1530.90 33
1530.99 36
1531.08 38
1531.17 41
1531.26 44
1531.35 46
1531.44 47
1531.53 47
1531.62 45
1531.71 42
1531.80 39
1531.89 36
1531.98 33
1532.07 33
1532.16 33
1532.25 35
1532.34 37
1532.43 39
1532.52 40
1532.61 40
1532.70 39
1532.79 38
1532.88 37
1532.97 37
1533.06 38
1533.15 39
1533.24 40
1533.33 40
1533.42 39
1533.51 37
1533.60 35
1533.69 32
1533.78 29
1533.86 26
1533.95 23
1534.04 20
1534.13 17
1534.22 13
1534.31 9
1534.40 6
1534.49 4
1534.58 5
1534.67 8
1534.76 12
1534.85 18
1534.94 23
1535.03 27
1535.12 30
1535.21 31
1535.30 32
1535.39 31
1535.48 30
1535.57 28
1535.66 27
1535.75 25
1535.84 23
1535.93 22
1536.02 21
1536.11 22
1536.20 23
1536.29 24
1536.38 25
1536.47 23
1536.56 20
1536.65 15
1536.74 10
1536.83 5
1536.92 3
1537.01 3
1537.10 5
1537.19 10
1537.28 16
1537.37 22
1537.46 29
1537.55 34
1537.64 40
1537.73 45
1537.82 50
1537.91 55
1538.00 61
1538.09 67
1538.18 72
1538.27 76
1538.36 80
1538.45 83
1538.54 85
1538.63 87
1538.72 88
1538.81 90
1538.90 93
1538.99 96
1539.08 99
1539.17 102
1539.26 105
1539.35 106
1539.44 105
1539.53 103
1539.62 101
1539.71 98
1539.80 97
1539.89 97
1539.98 100
1540.07 104
1540.16 109
1540.25 114
1540.34 118
1540.43 120
1540.52 121
1540.61 119
1540.70 116
1540.79 111
1540.88 107
1540.97 103
1541.06 100
1541.15 99
1541.24 100
1541.33 101
1541.42 103
1541.51 105
1541.60 107
1541.69 109
1541.78 110
1541.87 110
1541.96 110
1542.05 111
1542.14 111
1542.23 112
1542.32 114
1542.41 115
1542.50 116
1542.59 117
1542.68 117
1542.77 116
1542.86 115
1542.95 114
1543.04 113
1543.13 113
1543.22 114
1543.31 117
1543.40 120
1543.49 123
1543.58 125
1543.67 125
1543.76 124
1543.85 120
1543.94 115
1544.03 108
1544.12 100
1544.21 93
1544.30 85
1544.39 78
1544.48 73
1544.57 70
1544.66 69
1544.75 72
1544.84 78
1544.93 86
1545.02 95
1545.11 103
1545.20 110
1545.29 113
1545.38 113
1545.47 110
1545.56 105
1545.65 97
1545.74 89
1545.83 80
1545.92 73
1546.01 66
1546.10 61
1546.19 58
1546.28 57
1546.37 57
1546.46 59
1546.55 60
1546.64 60
1546.73 59
1546.82 55
1546.91 50
1547.00 44
1547.09 37
1547.18 32
1547.27 27
1547.36 23
1547.45 20
1547.54 18
1547.63 16
1547.72 15
1547.81 16
1547.90 17
1547.99 20
1548.08 24
1548.17 29
1548.26 34
1548.35 39
1548.44 43
1548.53 46
1548.62 48
1548.71 49
1548.81 50
1548.90 50
1548.99 50
1549.08 50
1549.17 50
1549.26 51
1549.35 54
1549.44 58
1549.53 62
1549.62 66
1549.71 70
1549.80 71
1549.89 70
1549.98 67
1550.07 63
1550.16 57
1550.25 52
1550.34 48
1550.43 46
1550.52 45
1550.61 46
1550.70 47
1550.79 48
1550.88 48
1550.97 48
1551.06 48
1551.15 49
1551.24 51
1551.33 53
1551.42 55
1551.51 56
1551.60 56
1551.69 54
1551.78 49
1551.87 42
1551.96 34
1552.05 27
1552.15 21
1552.24 16
1552.33 13
1552.42 11
1552.51 12
1552.60 13
1552.69 14
1552.78 15
1552.87 16
1552.96 16
1553.05 15
1553.14 13
1553.23 10
1553.32 6
1553.41 3
1553.50 0
1553.59 0
1553.68 0
1553.77 0
1553.86 0
1553.95 0
1554.04 0
1554.13 0
1554.22 0
1554.31 0
1554.40 2
1554.49 5
1554.58 10
1554.68 15
1554.77 21
1554.86 27
1554.95 32
1555.04 35
1555.13 36
1555.22 35
1555.31 33
1555.40 29
1555.49 26
1555.58 22
1555.67 19
1555.76 17
1555.85 16
1555.94 16
1556.03 17
1556.12 18
1556.21 21
1556.30 24
1556.39 27
1556.48 29
1556.57 30
1556.66 29
1556.75 26
1556.85 22
1556.94 18
1557.03 14
1557.12 11
1557.21 10
1557.30 10
1557.39 13
1557.48 16
1557.57 19
1557.66 23
1557.75 27
1557.84 30
1557.93 33
1558.02 36
1558.11 39
1558.20 41
1558.29 42
1558.38 42
1558.47 41
1558.56 40
1558.65 38
1558.75 36
1558.84 34
1558.93 32
1559.02 30
1559.11 30
1559.20 31
1559.29 34
1559.38 38
1559.47 43
1559.56 48
1559.65 54
1559.74 60
1559.83 65
1559.92 70
1560.01 76
1560.10 82
1560.19 88
1560.28 94
1560.37 100
1560.47 104
1560.56 105
1560.65 105
1560.74 102
1560.83 99
1560.92 95
1561.01 92
1561.10 90
1561.19 89
1561.28 89
1561.37 90
1561.46 92
1561.55 95
1561.64 100
1561.73 107
1561.82 115
1561.91 124
1562.01 133
1562.10 140
1562.19 145
1562.28 145
1562.37 142
1562.46 136
1562.55 127
1562.64 118
1562.73 110
1562.82 103
1562.91 98
1563.00 95
1563.09 94
1563.18 95
1563.27 99
1563.36 104
1563.46 111
1563.55 120
1563.64 131
1563.73 144
1563.82 157
1563.91 171
1564.00 183
1564.09 195
1564.18 205
1564.27 214
1564.36 221
1564.45 227
1564.54 231
1564.63 234
1564.72 236
1564.82 239
1564.91 242
1565.00 246
1565.09 251
1565.18 258
1565.27 265
1565.36 273
1565.45 281
1565.54 288
1565.63 293
1565.72 297
1565.81 300
1565.90 303
1565.99 307
1566.09 313
1566.18 323
1566.27 336
1566.36 351
1566.45 369
1566.54 387
1566.63 405
1566.72 422
1566.81 437
1566.90 452
1566.99 465
1567.08 478
1567.17 490
1567.26 502
1567.36 513
1567.45 522
1567.54 530
1567.63 537
1567.72 544
1567.81 551
1567.90 558
1567.99 565
1568.08 571
1568.17 576
1568.26 579
1568.35 580
1568.44 578
1568.54 575
1568.63 572
1568.72 570
1568.81 571
1568.90 576
1568.99 585
1569.08 596
1569.17 608
1569.26 619
1569.35 626
1569.44 628
1569.53 625
1569.63 616
1569.72 603
1569.81 589
1569.90 574
1569.99 560
1570.08 547
1570.17 536
1570.26 526
1570.35 517
1570.44 509
1570.53 500
1570.62 492
1570.72 484
1570.81 477
1570.90 470
1570.99 464
1571.08 459
1571.17 454
1571.26 448
1571.35 441
1571.44 434
1571.53 425
1571.62 415
1571.72 406
1571.81 396
1571.90 387
1571.99 377
1572.08 367
1572.17 355
1572.26 342
1572.35 327
1572.44 311
1572.53 296
1572.62 281
1572.71 268
1572.81 258
1572.90 251
1572.99 246
1573.08 244
1573.17 243
1573.26 243
1573.35 243
1573.44 243
1573.53 242
1573.62 240
1573.72 237
1573.81 232
1573.90 225
1573.99 217
1574.08 206
1574.17 194
1574.26 181
1574.35 167
1574.44 155
1574.53 145
1574.62 139
1574.72 136
1574.81 136
1574.90 138
1574.99 141
1575.08 143
1575.17 144
1575.26 142
1575.35 137
1575.44 132
1575.53 127
1575.63 122
1575.72 119
1575.81 116
1575.90 115
1575.99 114
1576.08 112
1576.17 110
1576.26 107
1576.35 103
1576.44 99
1576.54 95
1576.63 92
1576.72 89
1576.81 87
1576.90 85
1576.99 84
1577.08 84
1577.17 84
1577.26 86
1577.35 87
1577.45 88
1577.54 89
1577.63 89
1577.72 88
1577.81 85
1577.90 83
1577.99 81
1578.08 79
1578.17 77
1578.27 77
1578.36 76
1578.45 75
1578.54 74
1578.63 73
1578.72 71
1578.81 70
1578.90 69
1578.99 67
1579.09 66
1579.18 65
1579.27 63
1579.36 61
1579.45 58
1579.54 56
1579.63 54
1579.72 52
1579.81 49
1579.91 46
1580.00 43
1580.09 39
1580.18 35
1580.27 32
1580.36 29
1580.45 29
1580.54 30
1580.63 32
1580.73 36
1580.82 41
1580.91 46
1581.00 50
1581.09 54
1581.18 57
1581.27 58
1581.36 57
1581.45 56
1581.55 53
1581.64 51
1581.73 49
1581.82 48
1581.91 47
1582.00 47
1582.09 48
1582.18 48
1582.28 49
1582.37 50
1582.46 50
1582.55 52
1582.64 53
1582.73 56
1582.82 59
1582.91 62
1583.01 66
1583.10 71
1583.19 76
1583.28 81
1583.37 86
1583.46 90
1583.55 92
1583.64 92
1583.73 90
1583.83 88
1583.92 86
1584.01 85
1584.10 86
1584.19 89
1584.28 93
1584.37 97
1584.46 102
1584.56 106
1584.65 110
1584.74 113
1584.83 114
1584.92 116
1585.01 116
1585.10 117
1585.19 117
1585.29 117
1585.38 116
1585.47 115
1585.56 114
1585.65 113
1585.74 112
1585.83 111
1585.93 111
1586.02 111
1586.11 112
1586.20 113
1586.29 115
1586.38 117
1586.47 120
1586.56 123
1586.66 128
1586.75 133
1586.84 138
1586.93 143
1587.02 148
1587.11 151
1587.20 152
1587.29 151
1587.39 149
1587.48 147
1587.57 145
1587.66 145
1587.75 146
1587.84 148
1587.93 151
1588.03 155
1588.12 159
1588.21 162
1588.30 167
1588.39 172
1588.48 179
1588.57 188
1588.67 199
1588.76 213
1588.85 229
1588.94 247
1589.03 265
1589.12 283
1589.21 299
1589.30 315
1589.40 328
1589.49 340
1589.58 351
1589.67 362
1589.76 373
1589.85 385
1589.94 399
1590.04 413
1590.13 426
1590.22 439
1590.31 449
1590.40 456
1590.49 459
1590.58 460
1590.68 457
1590.77 452
1590.86 444
1590.95 432
1591.04 418
1591.13 401
1591.22 384
1591.32 367
1591.41 350
1591.50 336
1591.59 325
1591.68 316
1591.77 311
1591.86 310
1591.96 312
1592.05 318
1592.14 326
1592.23 335
1592.32 344
1592.41 352
1592.51 356
1592.60 357
1592.69 356
1592.78 352
1592.87 346
1592.96 340
1593.05 333
1593.15 324
1593.24 315
1593.33 304
1593.42 294
1593.51 283
1593.60 275
1593.69 269
1593.79 265
1593.88 263
1593.97 262
1594.06 261
1594.15 258
1594.24 253
1594.34 247
1594.43 241
1594.52 237
1594.61 233
1594.70 232
1594.79 233
1594.88 234
1594.98 233
1595.07 230
1595.16 225
1595.25 217
1595.34 208
1595.43 200
1595.53 194
1595.62 191
1595.71 191
1595.80 194
1595.89 198
1595.98 202
1596.08 203
1596.17 202
1596.26 198
1596.35 192
1596.44 186
1596.53 182
1596.62 180
1596.72 181
1596.81 184
1596.90 188
1596.99 191
1597.08 193
1597.17 192
1597.27 188
1597.36 181
1597.45 172
1597.54 162
1597.63 152
1597.72 142
1597.82 133
1597.91 125
1598.00 119
1598.09 113
1598.18 108
1598.27 105
1598.37 103
1598.46 101
1598.55 101
1598.64 101
1598.73 101
1598.82 100
1598.92 99
1599.01 96
1599.10 92
1599.19 88
1599.28 83
1599.37 77
1599.47 72
1599.56 67
1599.65 64
1599.74 61
1599.83 61
1599.92 63
1600.02 67
1600.11 73
1600.20 80
1600.29 88
1600.38 95
1600.47 100
1600.57 101
1600.66 100
1600.75 96
1600.84 90
1600.93 85
1601.02 81
1601.12 79
1601.21 78
1601.30 79
1601.39 82
1601.48 86
1601.58 90
1601.67 95
1601.76 99
1601.85 102
1601.94 103
1602.03 102
1602.13 99
1602.22 94
1602.31 89
1602.40 83
1602.49 78
1602.58 75
1602.68 74
1602.77 73
1602.86 73
1602.95 73
1603.04 71
1603.14 68
1603.23 65
1603.32 61
1603.41 58
1603.50 56
1603.59 56
1603.69 57
1603.78 60
1603.87 63
1603.96 66
1604.05 70
1604.15 74
1604.24 79
1604.33 84
1604.42 89
1604.51 93
1604.60 96
1604.70 97
1604.79 97
1604.88 95
1604.97 93
1605.06 92
1605.16 92
1605.25 94
1605.34 97
1605.43 100
1605.52 102
1605.61 102
1605.71 100
1605.80 95
1605.89 87
1605.98 78
1606.07 69
1606.17 60
1606.26 53
1606.35 46
1606.44 42
1606.53 39
1606.63 38
1606.72 37
1606.81 38
1606.90 39
1606.99 40
1607.08 41
1607.18 42
1607.27 43
1607.36 45
1607.45 46
1607.54 48
1607.64 51
1607.73 52
1607.82 54
1607.91 54
1608.00 54
1608.10 54
1608.19 55
1608.28 56
1608.37 59
1608.46 63
1608.56 67
1608.65 71
1608.74 73
1608.83 74
1608.92 72
1609.02 70
1609.11 66
1609.20 64
1609.29 62
1609.38 63
1609.47 65
1609.57 69
1609.66 73
1609.75 78
1609.84 83
1609.93 86
1610.03 88
1610.12 88
1610.21 86
1610.30 83
1610.39 77
1610.49 70
1610.58 63
1610.67 57
1610.76 52
1610.85 50
1610.95 51
1611.04 54
1611.13 59
1611.22 64
1611.31 69
1611.41 72
1611.50 72
1611.59 70
1611.68 66
1611.78 62
1611.87 58
1611.96 56
1612.05 57
1612.14 61
1612.24 68
1612.33 75
1612.42 83
1612.51 90
1612.60 94
1612.70 96
1612.79 95
1612.88 92
1612.97 87
1613.06 80
1613.16 72
1613.25 65
1613.34 59
1613.43 56
1613.52 55
1613.62 57
1613.71 60
1613.80 64
1613.89 67
1613.98 69
1614.08 68
1614.17 65
1614.26 61
1614.35 55
1614.45 50
1614.54 44
1614.63 38
1614.72 33
1614.81 28
1614.91 24
1615.00 20
1615.09 18
1615.18 16
1615.27 15
1615.37 13
1615.46 12
1615.55 10
1615.64 8
1615.74 7
1615.83 6
1615.92 6
1616.01 8
1616.10 12
1616.20 16
1616.29 22
1616.38 27
1616.47 32
1616.56 35
1616.66 38
1616.75 39
1616.84 39
1616.93 38
1617.03 37
1617.12 36
1617.21 34
1617.30 32
1617.39 30
1617.49 28
1617.58 28
1617.67 29
1617.76 31
1617.86 34
1617.95 36
1618.04 38
1618.13 39
1618.22 38
1618.32 37
1618.41 34
1618.50 33
1618.59 31
1618.69 31
1618.78 31
1618.87 32
1618.96 33
1619.05 34
1619.15 34
1619.24 34
1619.33 34
1619.42 33
1619.52 32
1619.61 30
1619.70 27
1619.79 24
1619.88 22
1619.98 19
1620.07 17
1620.16 15
1620.25 14
1620.35 13
1620.44 11
1620.53 9
1620.62 8
1620.72 7
1620.81 6
1620.90 7
1620.99 8
1621.08 9
1621.18 11
1621.27 12
1621.36 13
1621.45 12
1621.55 11
1621.64 8
1621.73 5
1621.82 2
1621.92 0
1622.01 0
1622.10 0
1622.19 0
1622.28 0
1622.38 0
1622.47 0
1622.56 0
1622.65 3
1622.75 8
1622.84 14
1622.93 19
1623.02 24
1623.12 28
1623.21 31
1623.30 32
1623.39 32
1623.49 31
1623.58 29
1623.67 27
1623.76 25
1623.85 23
1623.95 22
1624.04 21
1624.13 19
1624.22 17
1624.32 15
1624.41 13
1624.50 10
1624.59 8
1624.69 6
1624.78 6
1624.87 6
1624.96 7
1625.06 9
1625.15 11
1625.24 13
1625.33 15
1625.43 17
1625.52 18
1625.61 21
1625.70 23
1625.80 26
1625.89 29
1625.98 33
1626.07 36
1626.16 40
1626.26 43
1626.35 45
1626.44 47
1626.53 49
1626.63 50
1626.72 51
1626.81 53
1626.90 54
1627.00 55
1627.09 56
1627.18 57
1627.27 56
1627.37 54
1627.46 51
1627.55 45
1627.64 38
1627.74 30
1627.83 23
1627.92 17
1628.01 13
1628.11 12
1628.20 13
1628.29 17
1628.38 21
1628.48 26
1628.57 31
1628.66 34
1628.75 35
1628.85 34
1628.94 33
1629.03 31
1629.12 28
1629.22 27
1629.31 26
1629.40 26
1629.49 25
1629.59 25
1629.68 25
1629.77 26
1629.86 26
1629.96 28
1630.05 30
1630.14 34
1630.24 38
1630.33 44
1630.42 49
1630.51 53
1630.61 56
1630.70 57
1630.79 56
1630.88 52
1630.98 47
1631.07 41
1631.16 35
1631.25 30
1631.35 27
1631.44 26
1631.53 27
1631.62 28
1631.72 30
1631.81 31
1631.90 30
1631.99 29
1632.09 28
1632.18 27
1632.27 27
1632.36 29
1632.46 31
1632.55 34
1632.64 36
1632.74 35
1632.83 33
1632.92 28
1633.01 22
1633.11 16
1633.20 10
1633.29 5
1633.38 3
1633.48 2
1633.57 4
1633.66 6
1633.75 9
1633.85 11
1633.94 12
1634.03 13
1634.13 14
1634.22 16
1634.31 19
1634.40 24
1634.50 30
1634.59 37
1634.68 43
1634.77 48
1634.87 51
1634.96 52
1635.05 52
1635.14 50
1635.24 47
1635.33 44
1635.42 41
1635.52 37
1635.61 32
1635.70 27
1635.79 22
1635.89 18
1635.98 15
1636.07 14
1636.16 13
1636.26 14
1636.35 16
1636.44 18
1636.54 20
1636.63 24
1636.72 29
1636.81 34
1636.91 41
1637.00 49
1637.09 56
1637.18 64
1637.28 70
1637.37 74
1637.46 77
1637.56 79
1637.65 79
1637.74 79
1637.83 78
1637.93 76
1638.02 75
1638.11 73
1638.21 71
1638.30 68
1638.39 66
1638.48 64
1638.58 62
1638.67 59
1638.76 56
1638.85 53
1638.95 50
1639.04 46
1639.13 43
1639.23 39
1639.32 36
1639.41 33
1639.50 29
1639.60 26
1639.69 24
1639.78 21
1639.88 19
1639.97 17
1640.06 16
1640.15 16
1640.25 18
1640.34 20
1640.43 23
1640.53 27
1640.62 31
1640.71 36
1640.80 40
1640.90 44
1640.99 46
1641.08 48
1641.18 48
1641.27 47
1641.36 45
1641.45 43
1641.55 41
1641.64 39
1641.73 36
1641.83 34
1641.92 31
1642.01 28
1642.10 25
1642.20 24
1642.29 24
1642.38 26
1642.48 29
1642.57 33
1642.66 36
1642.76 38
1642.85 38
1642.94 37
1643.03 33
1643.13 28
1643.22 22
1643.31 18
1643.41 14
1643.50 13
1643.59 15
1643.68 18
1643.78 23
1643.87 29
1643.96 35
1644.06 39
1644.15 42
1644.24 44
1644.34 44
1644.43 44
1644.52 43
1644.61 42
1644.71 41
1644.80 40
1644.89 38
1644.99 36
1645.08 34
1645.17 31
1645.26 28
1645.36 26
1645.45 25
1645.54 24
1645.64 24
1645.73 23
1645.82 21
1645.92 19
1646.01 16
1646.10 13
1646.19 9
1646.29 6
1646.38 3
1646.47 2
1646.57 2
1646.66 4
1646.75 7
1646.85 11
1646.94 15
1647.03 20
1647.13 26
1647.22 31
1647.31 35
1647.40 38
1647.50 40
1647.59 40
1647.68 38
1647.78 35
1647.87 32
1647.96 28
1648.06 24
1648.15 20
1648.24 18
1648.33 16
1648.43 17
1648.52 19
1648.61 23
1648.71 30
1648.80 38
1648.89 46
1648.99 54
1649.08 61
1649.17 65
1649.27 66
1649.36 65
1649.45 62
1649.55 58
1649.64 54
1649.73 51
1649.82 50
1649.92 49
1650.01 49
1650.10 49
1650.20 48
1650.29 45
1650.38 42
1650.48 39
1650.57 34
1650.66 30
1650.76 26
1650.85 23
1650.94 21
1651.04 20
1651.13 20
1651.22 21
1651.31 23
1651.41 24
1651.50 25
1651.59 24
1651.69 21
1651.78 17
1651.87 13
1651.97 8
1652.06 5
1652.15 2
1652.25 0
1652.34 0
1652.43 0
1652.53 0
1652.62 0
1652.71 0
1652.81 0
1652.90 0
1652.99 0
1653.09 0
1653.18 1
1653.27 4
1653.36 8
1653.46 11
1653.55 14
1653.64 16
1653.74 16
1653.83 15
1653.92 13
1654.02 11
1654.11 11
1654.20 11
1654.30 12
1654.39 14
1654.48 16
1654.58 18
1654.67 19
1654.76 18
1654.86 17
1654.95 14
1655.04 13
1655.14 13
1655.23 15
1655.32 20
1655.42 28
1655.51 37
1655.60 46
1655.70 54
1655.79 61
1655.88 66
1655.98 69
1656.07 69
1656.16 68
1656.26 66
1656.35 63
1656.44 59
1656.54 54
1656.63 48
1656.72 42
1656.82 35
1656.91 28
1657.00 23
1657.10 19
1657.19 18
1657.28 19
1657.38 21
1657.47 25
1657.56 30
1657.66 34
1657.75 37
1657.84 40
1657.94 42
1658.03 44
1658.12 47
1658.22 50
1658.31 53
1658.40 56
1658.50 58
1658.59 59
1658.68 58
1658.78 55
1658.87 52
1658.96 50
1659.06 49
1659.15 49
1659.24 50
1659.34 51
1659.43 51
1659.52 49
1659.62 46
1659.71 43
1659.80 39
1659.90 38
1659.99 38
1660.08 40
1660.18 43
1660.27 47
1660.36 50
1660.46 51
1660.55 51
1660.64 51
1660.74 50
1660.83 50
1660.92 52
1661.02 55
1661.11 59
1661.20 63
1661.30 68
1661.39 71
1661.48 74
1661.58 76
1661.67 78
1661.77 81
1661.86 83
1661.95 87
1662.05 91
1662.14 96
1662.23 100
1662.33 104
1662.42 105
1662.51 104
1662.61 101
1662.70 96
1662.79 90
1662.89 82
1662.98 75
1663.07 67
1663.17 61
1663.26 56
1663.35 52
1663.45 48
1663.54 45
1663.63 43
1663.73 40
1663.82 37
1663.92 34
1664.01 32
1664.10 31
1664.20 32
1664.29 35
1664.38 39
1664.48 45
1664.57 51
1664.66 57
1664.76 60
1664.85 61
1664.94 61
1665.04 58
1665.13 56
1665.22 53
1665.32 51
1665.41 51
1665.51 51
1665.60 51
1665.69 52
1665.79 53
1665.88 53
1665.97 52
1666.07 51
1666.16 49
1666.25 47
1666.35 45
1666.44 43
1666.53 42
1666.63 42
1666.72 43
1666.82 47
1666.91 52
1667.00 60
1667.10 70
1667.19 80
1667.28 89
1667.38 98
1667.47 103
1667.56 107
1667.66 107
1667.75 105
1667.85 103
1667.94 100
1668.03 97
1668.13 96
1668.22 96
1668.31 96
1668.41 96
1668.50 95
1668.59 93
1668.69 91
1668.78 89
1668.88 88
1668.97 87
1669.06 88
1669.16 89
1669.25 89
1669.34 88
1669.44 86
1669.53 83
1669.62 80
1669.72 76
1669.81 72
1669.91 69
1670.00 67
1670.09 67
1670.19 67
1670.28 68
1670.37 70
1670.47 72
1670.56 75
1670.66 76
1670.75 77
1670.84 77
1670.94 76
1671.03 74
1671.12 72
1671.22 70
1671.31 68
1671.40 66
1671.50 64
1671.59 62
1671.69 61
1671.78 60
1671.87 61
1671.97 62
1672.06 64
1672.15 67
1672.25 69
1672.34 71
1672.44 71
1672.53 70
1672.62 69
1672.72 68
1672.81 68
1672.90 69
1673.00 72
1673.09 77
1673.19 82
1673.28 87
1673.37 91
1673.47 93
1673.56 94
1673.66 92
1673.75 89
1673.84 86
1673.94 83
1674.03 82
1674.12 81
1674.22 81
1674.31 81
1674.41 81
1674.50 80
1674.59 78
1674.69 76
1674.78 72
1674.87 69
1674.97 66
1675.06 63
1675.16 61
1675.25 59
1675.34 57
1675.44 55
1675.53 54
1675.63 54
1675.72 53
1675.81 54
1675.91 54
1676.00 55
1676.09 57
1676.19 58
1676.28 60
1676.38 63
1676.47 65
1676.56 67
1676.66 68
1676.75 69
1676.85 69
1676.94 68
1677.03 66
1677.13 64
1677.22 60
1677.31 56
1677.41 51
1677.50 46
1677.60 42
1677.69 40
1677.78 39
1677.88 40
1677.97 42
1678.07 45
1678.16 48
1678.25 51
1678.35 53
1678.44 55
1678.54 57
1678.63 59
1678.72 60
1678.82 60
1678.91 58
1679.01 56
1679.10 52
1679.19 49
1679.29 47
1679.38 46
1679.48 48
1679.57 51
1679.66 54
1679.76 57
1679.85 57
1679.94 56
1680.04 52
1680.13 48
1680.23 43
1680.32 39
1680.41 36
1680.51 35
1680.60 34
1680.70 34
1680.79 33
1680.88 32
1680.98 30
1681.07 28
1681.17 26
1681.26 23
1681.35 20
1681.45 16
1681.54 13
1681.64 10
1681.73 7
1681.82 5
1681.92 4
1682.01 4
1682.11 5
1682.20 5
1682.29 5
1682.39 4
1682.48 2
1682.58 1
1682.67 0
1682.77 0
1682.86 0
1682.95 0
1683.05 0
1683.14 0
1683.24 1
1683.33 0
1683.42 0
1683.52 0
1683.61 0
1683.71 0
1683.80 4
1683.89 9
1683.99 15
1684.08 21
1684.18 25
1684.27 28
1684.36 29
1684.46 28
1684.55 27
1684.65 27
1684.74 28
1684.83 32
1684.93 37
1685.02 44
1685.12 51
1685.21 57
1685.31 63
1685.40 68
1685.49 72
1685.59 75
1685.68 78
1685.78 79
1685.87 79
1685.96 77
1686.06 74
1686.15 70
1686.25 65
1686.34 62
1686.43 60
1686.53 60
1686.62 62
1686.72 65
1686.81 68
1686.91 70
1687.00 71
1687.09 69
1687.19 65
1687.28 61
1687.38 57
1687.47 53
1687.56 50
1687.66 48
1687.75 45
1687.85 42
1687.94 39
1688.04 35
1688.13 32
1688.22 29
1688.32 27
1688.41 26
1688.51 26
1688.60 26
1688.70 25
1688.79 25
1688.88 24
1688.98 22
1689.07 21
1689.17 19
1689.26 19
1689.35 19
1689.45 20
1689.54 23
1689.64 28
1689.73 35
1689.83 44
1689.92 53
1690.01 62
1690.11 70
1690.20 76
1690.30 79
1690.39 80
1690.49 79
1690.58 76
1690.67 72
1690.77 68
1690.86 66
1690.96 64
1691.05 63
1691.15 64
1691.24 66
1691.33 69
1691.43 72
1691.52 75
1691.62 77
1691.71 78
1691.81 78
1691.90 75
1691.99 70
1692.09 63
1692.18 55
1692.28 47
1692.37 39
1692.47 32
1692.56 26
1692.65 22
1692.75 20
1692.84 18
1692.94 17
1693.03 16
1693.13 16
1693.22 16
1693.31 16
1693.41 17
1693.50 17
1693.60 18
1693.69 18
1693.79 18
1693.88 19
1693.97 21
1694.07 22
1694.16 24
1694.26 26
1694.35 27
1694.45 27
1694.54 25
1694.64 23
1694.73 21
1694.82 20
1694.92 21
1695.01 23
1695.11 26
1695.20 30
1695.30 33
1695.39 33
1695.48 31
1695.58 26
1695.67 18
1695.77 10
1695.86 3
1695.96 0
1696.05 0
1696.15 0
1696.24 0
1696.33 0
1696.43 2
1696.52 9
1696.62 15
1696.71 21
1696.81 25
1696.90 27
1697.00 28
1697.09 27
1697.18 25
1697.28 25
1697.37 26
1697.47 28
1697.56 32
1697.66 36
1697.75 41
1697.85 46
1697.94 50
1698.03 54
1698.13 58
1698.22 62
1698.32 66
1698.41 69
1698.51 69
1698.60 68
1698.70 64
1698.79 58
1698.88 51
1698.98 43
1699.07 36
1699.17 30
1699.26 26
1699.36 23
1699.45 22
1699.55 22
1699.64 22
1699.74 24
1699.83 25
1699.92 26
1700.02 27
1700.11 26
1700.21 24
1700.30 22
1700.40 19
1700.49 15
1700.59 11
1700.68 8
1700.78 5
1700.87 3
1700.96 1
1701.06 1
1701.15 2
1701.25 4
1701.34 8
1701.44 13
1701.53 19
1701.63 24
1701.72 29
1701.82 31
1701.91 32
1702.00 30
1702.10 27
1702.19 22
1702.29 18
1702.38 14
1702.48 11
1702.57 10
1702.67 10
1702.76 12
1702.86 14
1702.95 16
1703.05 17
1703.14 18
1703.23 18
1703.33 18
1703.42 16
1703.52 15
1703.61 14
1703.71 14
1703.80 14
1703.90 15
1703.99 17
1704.09 20
1704.18 24
1704.28 30
1704.37 36
1704.46 43
1704.56 50
1704.65 58
1704.75 66
1704.84 74
1704.94 81
1705.03 86
1705.13 89
1705.22 90
1705.32 88
1705.41 83
1705.51 75
1705.60 67
1705.70 57
1705.79 48
1705.88 40
1705.98 34
1706.07 30
1706.17 27
1706.26 26
1706.36 26
1706.45 27
1706.55 27
1706.64 27
1706.74 26
1706.83 24
1706.93 22
1707.02 19
1707.12 17
1707.21 14
1707.31 12
1707.40 12
1707.49 13
1707.59 14
1707.68 17
1707.78 19
1707.87 20
1707.97 19
1708.06 16
1708.16 11
1708.25 6
1708.35 1
1708.44 0
1708.54 0
1708.63 2
1708.73 9
1708.82 16
1708.92 24
1709.01 30
1709.11 34
1709.20 36
1709.30 36
1709.39 35
1709.48 33
1709.58 32
1709.67 31
1709.77 31
1709.86 31
1709.96 31
1710.05 31
1710.15 31
1710.24 32
1710.34 34
1710.43 37
1710.53 41
1710.62 45
1710.72 48
1710.81 51
1710.91 52
1711.00 53
1711.10 53
1711.19 53
1711.29 53
1711.38 54
1711.48 54
1711.57 55
1711.67 54
1711.76 53
1711.86 51
1711.95 48
1712.05 44
1712.14 41
1712.23 36
1712.33 32
1712.42 29
1712.52 25
1712.61 21
1712.71 19
1712.80 17
1712.90 16
1712.99 16
1713.09 17
1713.18 18
1713.28 22
1713.37 26
1713.47 31
1713.56 37
1713.66 44
1713.75 52
1713.85 59
1713.94 65
1714.04 69
1714.13 70
1714.23 70
1714.32 68
1714.42 66
1714.51 65
1714.61 64
1714.70 65
1714.80 66
1714.89 67
1714.99 68
1715.08 66
1715.18 63
1715.27 58
1715.37 53
1715.46 47
1715.56 42
1715.65 38
1715.75 34
1715.84 31
1715.94 28
1716.03 25
1716.13 23
1716.22 23
1716.32 23
1716.41 25
1716.51 27
1716.60 30
1716.70 31
1716.79 30
1716.89 28
1716.98 25
1717.08 21
1717.17 17
1717.27 14
1717.36 11
1717.46 9
1717.55 7
1717.65 7
1717.74 6
1717.84 7
1717.93 7
1718.03 8
1718.12 9
1718.22 9
1718.31 9
1718.41 9
1718.50 9
1718.60 8
1718.69 8
1718.79 8
1718.88 8
1718.98 9
1719.07 9
1719.17 9
1719.26 9
1719.36 8
1719.45 7
1719.55 5
1719.64 3
1719.74 1
1719.83 0
1719.93 0
1720.02 0
1720.12 0
1720.21 0
1720.31 0
1720.40 0
1720.50 0
1720.59 5
1720.69 9
1720.78 13
1720.88 14
1720.97 14
1721.07 12
1721.16 8
1721.26 4
1721.35 1
1721.45 0
1721.54 0
1721.64 1
1721.73 5
1721.83 11
1721.92 18
1722.02 24
1722.11 30
1722.21 35
1722.31 38
1722.40 40
1722.50 41
1722.59 43
1722.69 45
1722.78 47
1722.88 50
1722.97 52
1723.07 54
1723.16 53
1723.26 52
1723.35 50
1723.45 47
1723.54 45
1723.64 43
1723.73 43
1723.83 44
1723.92 45
1724.02 47
1724.11 48
1724.21 48
1724.30 48
1724.40 46
1724.49 43
1724.59 41
1724.68 39
1724.78 39
1724.87 40
1724.97 42
1725.07 44
1725.16 47
1725.26 48
1725.35 48
1725.45 47
1725.54 47
1725.64 48
1725.73 50
1725.83 55
1725.92 61
1726.02 66
1726.11 70
1726.21 72
1726.30 69
1726.40 62
1726.49 53
1726.59 41
1726.68 29
1726.78 18
1726.88 9
1726.97 3
1727.07 0
1727.16 0
1727.26 0
1727.35 3
1727.45 6
1727.54 10
1727.64 12
1727.73 13
1727.83 12
1727.92 11
1728.02 9
1728.11 6
1728.21 5
1728.30 4
1728.40 5
1728.50 6
1728.59 8
1728.69 10
1728.78 12
1728.88 13
1728.97 14
1729.07 14
1729.16 15
1729.26 17
1729.35 19
1729.45 22
1729.54 26
1729.64 30
1729.73 34
1729.83 36
1729.93 38
1730.02 40
1730.12 40
1730.21 40
1730.31 40
1730.40 41
1730.50 41
1730.59 41
1730.69 41
1730.78 41
1730.88 40
1730.97 39
1731.07 39
1731.16 38
1731.26 37
1731.36 36
1731.45 35
1731.55 35
1731.64 36
1731.74 38
1731.83 41
1731.93 45
1732.02 51
1732.12 56
1732.21 60
1732.31 63
1732.41 65
1732.50 65
1732.60 64
1732.69 61
1732.79 58
1732.88 55
1732.98 52
1733.07 49
1733.17 45
1733.26 42
1733.36 39
1733.45 36
1733.55 34
1733.65 33
1733.74 33
1733.84 35
1733.93 37
1734.03 39
1734.12 42
1734.22 44
1734.31 45
1734.41 45
1734.51 46
1734.60 46
1734.70 46
1734.79 45
1734.89 44
1734.98 42
1735.08 38
1735.17 33
1735.27 27
1735.36 21
1735.46 17
1735.56 16
1735.65 17
1735.75 22
1735.84 29
1735.94 37
1736.03 45
1736.13 52
1736.22 58
1736.32 62
1736.42 66
1736.51 69
1736.61 71
1736.70 73
1736.80 73
1736.89 72
1736.99 69
1737.08 64
1737.18 56
1737.28 48
1737.37 39
1737.47 31
1737.56 24
1737.66 19
1737.75 17
1737.85 17
1737.94 19
1738.04 22
1738.14 25
1738.23 29
1738.33 32
1738.42 34
1738.52 37
1738.61 40
1738.71 43
1738.80 46
1738.90 48
1739.00 50
1739.09 51
1739.19 51
1739.28 50
1739.38 49
1739.47 48
1739.57 48
1739.66 47
1739.76 47
1739.86 47
1739.95 46
1740.05 46
1740.14 45
1740.24 44
1740.33 43
1740.43 42
1740.53 40
1740.62 38
1740.72 36
1740.81 35
1740.91 35
1741.00 38
1741.10 42
1741.20 47
1741.29 53
1741.39 59
1741.48 63
1741.58 66
1741.67 65
1741.77 62
1741.86 57
1741.96 50
1742.06 42
1742.15 35
1742.25 27
1742.34 21
1742.44 15
1742.53 11
1742.63 9
1742.73 7
1742.82 6
1742.92 5
1743.01 5
1743.11 6
1743.20 9
1743.30 14
1743.40 22
1743.49 30
1743.59 40
1743.68 48
1743.78 55
1743.87 59
1743.97 60
1744.07 59
1744.16 56
1744.26 52
1744.35 48
1744.45 44
1744.54 41
1744.64 38
1744.74 35
1744.83 33
1744.93 31
1745.02 30
1745.12 30
1745.22 30
1745.31 31
1745.41 32
1745.50 32
1745.60 32
1745.69 30
1745.79 28
1745.89 25
1745.98 22
1746.08 19
1746.17 17
1746.27 16
1746.36 16
1746.46 17
1746.56 19
1746.65 22
1746.75 25
1746.84 28
1746.94 31
1747.04 35
1747.13 38
1747.23 41
1747.32 43
1747.42 45
1747.51 45
1747.61 44
1747.71 42
1747.80 39
1747.90 35
1747.99 32
1748.09 30
1748.19 30
1748.28 33
1748.38 38
1748.47 45
1748.57 53
1748.66 60
1748.76 66
1748.86 70
1748.95 72
1749.05 73
1749.14 74
1749.24 73
1749.34 73
1749.43 71
1749.53 69
1749.62 65
1749.72 61
1749.82 55
1749.91 49
1750.01 41
1750.10 34
1750.20 26
1750.30 19
1750.39 14
1750.49 10
1750.58 8
1750.68 8
1750.77 8
1750.87 8
1750.97 8
1751.06 6
1751.16 2
1751.25 0
1751.35 0
1751.45 0
1751.54 0
1751.64 0
1751.73 0
1751.83 0
1751.93 1
1752.02 3
1752.12 4
1752.21 4
1752.31 5
1752.41 5
1752.50 6
1752.60 7
1752.69 9
1752.79 11
1752.89 13
1752.98 15
1753.08 18
1753.17 20
1753.27 23
1753.37 25
1753.46 26
1753.56 27
1753.65 27
1753.75 26
1753.85 26
1753.94 27
1754.04 30
1754.13 35
1754.23 41
1754.33 48
1754.42 54
1754.52 59
1754.61 61
1754.71 59
1754.81 55
1754.90 49
1755.00 41
1755.09 34
1755.19 27
1755.29 24
1755.38 24
1755.48 27
1755.57 33
1755.67 41
1755.77 50
1755.86 58
1755.96 66
1756.05 71
1756.15 74
1756.25 75
1756.34 75
1756.44 73
1756.54 71
1756.63 68
1756.73 64
1756.82 62
1756.92 60
1757.02 60
1757.11 60
1757.21 60
1757.30 59
1757.40 57
1757.50 53
1757.59 49
1757.69 43
1757.78 38
1757.88 35
1757.98 34
1758.07 35
1758.17 38
1758.26 43
1758.36 50
1758.46 56
1758.55 62
1758.65 67
1758.75 70
1758.84 71
1758.94 71
1759.03 69
1759.13 65
1759.23 61
1759.32 56
1759.42 52
1759.51 47
1759.61 42
1759.71 39
1759.80 36
1759.90 34
1760.00 33
1760.09 34
1760.19 36
1760.28 39
1760.38 41
1760.48 41
1760.57 40
1760.67 38
1760.77 35
1760.86 32
1760.96 31
1761.05 32
1761.15 35
1761.25 41
1761.34 47
1761.44 54
1761.53 59
1761.63 62
1761.73 63
1761.82 63
1761.92 63
1762.02 64
1762.11 65
1762.21 67
1762.30 69
1762.40 71
1762.50 72
1762.59 72
1762.69 71
1762.79 69
1762.88 66
1762.98 63
1763.07 59
1763.17 55
1763.27 50
1763.36 44
1763.46 38
1763.56 32
1763.65 28
1763.75 25
1763.85 24
1763.94 23
1764.04 24
1764.13 26
1764.23 29
1764.33 31
1764.42 34
1764.52 38
1764.62 41
1764.71 45
1764.81 47
1764.90 49
1765.00 51
1765.10 52
1765.19 55
1765.29 58
1765.39 63
1765.48 70
1765.58 79
1765.67 88
1765.77 97
1765.87 103
1765.96 108
1766.06 110
1766.16 110
1766.25 107
1766.35 104
1766.45 101
1766.54 99
1766.64 98
1766.73 98
1766.83 98
1766.93 98
1767.02 98
1767.12 98
1767.22 97
1767.31 96
1767.41 95
1767.51 96
1767.60 97
1767.70 98
1767.79 99
1767.89 99
1767.99 97
1768.08 94
1768.18 88
1768.28 82
1768.37 75
1768.47 68
1768.57 62
1768.66 56
1768.76 51
1768.86 46
1768.95 42
1769.05 38
1769.14 35
1769.24 32
1769.34 30
1769.43 29
1769.53 29
1769.63 30
1769.72 32
1769.82 35
1769.92 39
1770.01 42
1770.11 46
1770.21 50
1770.30 54
1770.40 58
1770.49 61
1770.59 62
1770.69 62
1770.78 59
1770.88 55
1770.98 49
1771.07 43
1771.17 38
1771.27 34
1771.36 31
1771.46 30
1771.56 31
1771.65 33
1771.75 35
1771.85 38
1771.94 40
1772.04 40
1772.14 40
1772.23 39
1772.33 38
1772.42 35
1772.52 32
1772.62 29
1772.71 25
1772.81 21
1772.91 18
1773.00 16
1773.10 14
1773.20 14
1773.29 16
1773.39 19
1773.49 22
1773.58 27
1773.68 30
1773.78 33
1773.87 35
1773.97 36
1774.07 35
1774.16 35
1774.26 35
1774.36 35
1774.45 35
1774.55 36
1774.65 37
1774.74 39
1774.84 40
1774.94 41
1775.03 43
1775.13 46
1775.22 50
1775.32 55
1775.42 61
1775.51 69
1775.61 77
1775.71 84
1775.80 90
1775.90 94
1776.00 95
1776.09 93
1776.19 89
1776.29 83
1776.38 77
1776.48 71
1776.58 67
1776.67 65
1776.77 63
1776.87 62
1776.96 60
1777.06 57
1777.16 54
1777.25 50
1777.35 45
1777.45 41
1777.54 39
1777.64 38
1777.74 39
1777.83 42
1777.93 46
1778.03 49
1778.12 52
1778.22 54
1778.32 55
1778.41 54
1778.51 51
1778.61 47
1778.70 42
1778.80 38
1778.90 33
1778.99 29
1779.09 26
1779.19 24
1779.28 22
1779.38 21
1779.48 19
1779.57 18
1779.67 17
1779.77 18
1779.86 19
1779.96 23
1780.06 27
1780.15 33
1780.25 38
1780.35 41
1780.44 44
1780.54 44
1780.64 43
1780.74 40
1780.83 37
1780.93 34
1781.03 31
1781.12 29
1781.22 27
1781.32 24
1781.41 22
1781.51 18
1781.61 13
1781.70 8
1781.80 2
1781.90 0
1781.99 0
1782.09 0
1782.19 0
1782.28 0
1782.38 0
1782.48 0
1782.57 0
1782.67 3
1782.77 8
1782.86 14
1782.96 19
1783.06 24
1783.15 27
1783.25 29
1783.35 29
1783.45 29
1783.54 29
1783.64 29
1783.74 30
1783.83 31
1783.93 33
1784.03 34
1784.12 35
1784.22 35
1784.32 34
1784.41 34
1784.51 34
1784.61 34
1784.70 36
1784.80 39
1784.90 43
1784.99 48
1785.09 51
1785.19 54
1785.29 56
1785.38 56
1785.48 55
1785.58 53
1785.67 51
1785.77 50
1785.87 51
1785.96 53
1786.06 56
1786.16 59
1786.25 61
1786.35 61
1786.45 58
1786.54 52
1786.64 45
1786.74 35
1786.84 26
1786.93 16
1787.03 8
1787.13 2
1787.22 0
1787.32 0
1787.42 0
1787.51 0
1787.61 0
1787.71 0
1787.80 0
1787.90 0
1788.00 1
1788.10 6
1788.19 11
1788.29 17
1788.39 21
1788.48 25
1788.58 28
1788.68 31
1788.77 32
1788.87 33
1788.97 34
1789.06 35
1789.16 37
1789.26 40
1789.36 42
1789.45 43
1789.55 43
1789.65 40
1789.74 36
1789.84 29
1789.94 22
1790.03 14
1790.13 8
1790.23 4
1790.33 2
1790.42 1
1790.52 2
1790.62 4
1790.71 6
1790.81 9
1790.91 11
1791.00 13
1791.10 14
1791.20 15
1791.30 15
1791.39 14
1791.49 13
1791.59 13
1791.68 14
1791.78 15
1791.88 19
1791.98 23
1792.07 30
1792.17 37
1792.27 45
1792.36 52
1792.46 57
1792.56 60
1792.65 61
1792.75 59
1792.85 56
1792.95 51
1793.04 46
1793.14 41
1793.24 37
1793.33 34
1793.43 31
1793.53 29
1793.63 27
1793.72 24
1793.82 22
1793.92 20
1794.01 19
1794.11 19
1794.21 21
1794.31 24
1794.40 29
1794.50 34
1794.60 39
1794.69 43
1794.79 47
1794.89 50
1794.99 52
1795.08 54
1795.18 57
1795.28 60
1795.37 63
1795.47 65
1795.57 65
1795.67 63
1795.76 58
1795.86 50
1795.96 40
1796.05 29
1796.15 17
1796.25 6
1796.35 0
1796.44 0
1796.54 0
1796.64 0
1796.73 0
1796.83 0
1796.93 3
1797.03 8
1797.12 13
1797.22 15
1797.32 16
1797.41 15
1797.51 13
1797.61 10
1797.71 7
1797.80 4
1797.90 2
1798.00 0
1798.09 0
1798.19 0
1798.29 1
1798.39 3
1798.48 4
1798.58 5
1798.68 5
1798.78 5
1798.87 3
1798.97 1
1799.07 0
1799.16 0
1799.26 0
1799.36 0
1799.46 0
1799.55 0
1799.65 2
1799.75 6
1799.85 9
1799.94 11
1800.04 11
1800.14 10
1800.23 8
1800.33 6
1800.43 4
1800.53 4
1800.62 3
1800.72 4
1800.82 4
1800.92 4
1801.01 4
1801.11 4
1801.21 4
1801.30 5
1801.40 6
1801.50 8
1801.60 10
1801.69 12
1801.79 14
1801.89 15
1801.99 15
1802.08 15
1802.18 16
1802.28 17
1802.37 17
1802.47 17
1802.57 15
1802.67 11
1802.76 7
1802.86 3
1802.96 0
1803.06 0
1803.15 0
1803.25 0
1803.35 0
1803.45 0
1803.54 1
1803.64 3
1803.74 5
1803.84 6
1803.93 8
1804.03 8
1804.13 7
1804.22 6
1804.32 4
1804.42 2
1804.52 0
1804.61 0
1804.71 0
1804.81 1
1804.91 3
1805.00 6
1805.10 9
1805.20 11
1805.30 12
1805.39 11
1805.49 9
1805.59 6
1805.69 2
1805.78 0
1805.88 0
1805.98 0
1806.08 0
1806.17 0
1806.27 0
1806.37 0
1806.46 0
1806.56 3
1806.66 9
1806.76 15
1806.85 21
1806.95 25
1807.05 28
1807.15 29
1807.24 29
1807.34 27
1807.44 25
1807.54 23
1807.63 22
1807.73 20
1807.83 18
1807.93 16
1808.02 13
1808.12 8
1808.22 3
1808.32 0
1808.41 0
1808.51 0
1808.61 0
1808.71 0
1808.80 0
1808.90 4
1809.00 9
1809.10 12
1809.19 13
1809.29 12
1809.39 9
1809.49 6
1809.58 3
1809.68 2
1809.78 3
1809.88 5
1809.97 10
1810.07 14
1810.17 18
1810.27 22
1810.36 25
1810.46 27
1810.56 29
1810.66 31
1810.75 33
1810.85 36
1810.95 39
1811.05 41
1811.15 42
1811.24 43
1811.34 42
1811.44 41
1811.54 39
1811.63 38
1811.73 37
1811.83 37
1811.93 38
1812.02 40
1812.12 42
1812.22 45
1812.32 48
1812.41 51
1812.51 52
1812.61 53
1812.71 54
1812.80 54
1812.90 54
1813.00 53
1813.10 53
1813.19 53
1813.29 53
1813.39 53
1813.49 53
1813.59 53
1813.68 51
1813.78 48
1813.88 44
1813.98 39
1814.07 35
1814.17 31
1814.27 28
1814.37 25
1814.46 24
1814.56 23
1814.66 22
1814.76 21
1814.85 19
1814.95 16
1815.05 13
1815.15 8
1815.25 4
1815.34 0
1815.44 0
1815.54 0
1815.64 0
1815.73 0
1815.83 7
1815.93 16
1816.03 26
1816.12 37
1816.22 46
1816.32 53
1816.42 56
1816.52 56
1816.61 52
1816.71 45
1816.81 35
1816.91 25
1817.00 15
1817.10 7
1817.20 2
1817.30 0
1817.40 1
1817.49 3
1817.59 6
1817.69 8
1817.79 9
1817.88 9
1817.98 7
1818.08 4
1818.18 3
1818.27 3
1818.37 5
1818.47 9
1818.57 15
1818.67 22
1818.76 27
1818.86 31
1818.96 33
1819.06 33
1819.15 30
1819.25 27
1819.35 24
1819.45 22
1819.55 21
1819.64 21
1819.74 21
1819.84 22
1819.94 21
1820.03 19
1820.13 16
1820.23 12
1820.33 9
1820.43 6
1820.52 5
1820.62 5
1820.72 6
1820.82 7
1820.92 7
1821.01 7
1821.11 6
1821.21 6
1821.31 7
1821.40 8
1821.50 12
1821.60 16
1821.70 22
1821.80 28
1821.89 34
1821.99 40
1822.09 45
1822.19 49
1822.29 52
1822.38 53
1822.48 50
1822.58 46
1822.68 38
1822.77 28
1822.87 17
1822.97 5
1823.07 0
1823.17 0
1823.26 0
1823.36 0
1823.46 0
1823.56 0
1823.66 0
1823.75 2
1823.85 7
1823.95 11
1824.05 13
1824.15 14
1824.24 13
1824.34 11
1824.44 9
1824.54 8
1824.63 7
1824.73 8
1824.83 10
1824.93 13
1825.03 18
1825.12 23
1825.22 29
1825.32 36
1825.42 43
1825.52 51
1825.61 59
1825.71 67
1825.81 73
1825.91 78
1826.01 81
1826.10 82
1826.20 81
1826.30 77
1826.40 72
1826.50 65
1826.59 57
1826.69 49
1826.79 41
1826.89 34
1826.99 28
1827.08 24
1827.18 20
1827.28 18
1827.38 16
1827.48 14
1827.57 13
1827.67 13
1827.77 14
1827.87 16
1827.97 19
1828.06 23
1828.16 26
1828.26 28
1828.36 28
1828.46 26
1828.55 22
1828.65 17
1828.75 11
1828.85 6
1828.95 3
1829.04 1
1829.14 2
1829.24 4
1829.34 7
1829.44 9
1829.53 11
1829.63 13
1829.73 13
1829.83 12
1829.93 12
1830.02 12
1830.12 13
1830.22 15
1830.32 19
1830.42 24
1830.52 28
1830.61 33
1830.71 36
1830.81 39
1830.91 41
1831.01 41
1831.10 42
1831.20 42
1831.30 42
1831.40 42
1831.50 43
1831.59 44
1831.69 46
1831.79 50
1831.89 55
1831.99 61
1832.09 69
1832.18 76
1832.28 83
1832.38 89
1832.48 93
1832.58 95
1832.67 95
1832.77 94
1832.87 93
1832.97 94
1833.07 96
1833.16 100
1833.26 106
1833.36 114
1833.46 122
1833.56 128
1833.66 132
1833.75 134
1833.85 133
1833.95 129
1834.05 124
1834.15 118
1834.24 112
1834.34 106
1834.44 101
1834.54 97
1834.64 94
1834.74 93
1834.83 93
1834.93 95
1835.03 97
1835.13 99
1835.23 101
1835.32 102
1835.42 101
1835.52 100
1835.62 99
1835.72 98
1835.82 98
1835.91 98
1836.01 97
1836.11 97
1836.21 97
1836.31 97
1836.41 96
1836.50 95
1836.60 93
1836.70 91
1836.80 89
1836.90 86
1836.99 82
1837.09 77
1837.19 72
1837.29 67
1837.39 62
1837.49 56
1837.58 52
1837.68 48
1837.78 45
1837.88 44
1837.98 45
1838.08 47
1838.17 51
1838.27 55
1838.37 59
1838.47 62
1838.57 63
1838.67 64
1838.76 64
1838.86 63
1838.96 63
1839.06 61
1839.16 59
1839.26 56
1839.35 53
1839.45 49
1839.55 46
1839.65 43
1839.75 42
1839.85 41
1839.94 42
1840.04 43
1840.14 43
1840.24 42
1840.34 41
1840.44 39
1840.53 36
1840.63 34
1840.73 32
1840.83 31
1840.93 31
1841.03 30
1841.12 29
1841.22 26
1841.32 23
1841.42 20
1841.52 16
1841.62 14
1841.71 13
1841.81 14
1841.91 16
1842.01 19
1842.11 21
1842.21 23
1842.30 24
1842.40 25
1842.50 25
1842.60 25
1842.70 25
1842.80 26
1842.90 28
1842.99 29
1843.09 31
1843.19 33
1843.29 34
1843.39 34
1843.49 33
1843.58 31
1843.68 29
1843.78 27
1843.88 26
1843.98 27
1844.08 30
1844.18 33
1844.27 37
1844.37 40
1844.47 42
1844.57 42
1844.67 40
1844.77 37
1844.86 32
1844.96 27
1845.06 23
1845.16 19
1845.26 16
1845.36 13
1845.46 10
1845.55 7
1845.65 4
1845.75 2
1845.85 0
1845.95 0
1846.05 0
1846.14 2
1846.24 4
1846.34 7
1846.44 10
1846.54 12
1846.64 13
1846.74 13
1846.83 13
1846.93 11
1847.03 10
1847.13 9
1847.23 8
1847.33 7
1847.43 7
1847.52 8
1847.62 9
1847.72 10
1847.82 10
1847.92 10
1848.02 9
1848.12 9
1848.21 8
1848.31 9
1848.41 11
1848.51 14
1848.61 19
1848.71 24
1848.81 30
1848.90 34
1849.00 36
1849.10 37
1849.20 35
1849.30 33
1849.40 31
1849.50 29
1849.59 29
1849.69 30
1849.79 33
1849.89 36
1849.99 39
1850.09 40
1850.19 40
1850.28 38
1850.38 35
1850.48 32
1850.58 29
1850.68 26
1850.78 25
1850.88 24
1850.97 24
1851.07 24
1851.17 24
1851.27 24
1851.37 25
1851.47 25
1851.57 26
1851.67 26
1851.76 26
1851.86 26
1851.96 26
1852.06 25
1852.16 25
1852.26 26
1852.36 28
1852.45 30
1852.55 34
1852.65 37
1852.75 40
1852.85 42
1852.95 41
1853.05 39
1853.15 35
1853.24 30
1853.34 24
1853.44 19
1853.54 15
1853.64 13
1853.74 12
1853.84 13
1853.94 16
1854.03 20
1854.13 24
1854.23 28
1854.33 31
1854.43 33
1854.53 33
1854.63 30
1854.72 26
1854.82 20
1854.92 15
1855.02 10
1855.12 8
1855.22 7
1855.32 10
1855.42 15
1855.51 21
1855.61 29
1855.71 38
1855.81 46
1855.91 53
1856.01 59
1856.11 63
1856.21 67
1856.30 69
1856.40 71
1856.50 71
1856.60 69
1856.70 66
1856.80 61
1856.90 55
1857.00 47
1857.10 39
1857.19 32
1857.29 26
1857.39 22
1857.49 18
1857.59 15
1857.69 12
1857.79 9
1857.89 5
1857.98 1
1858.08 0
1858.18 0
1858.28 0
1858.38 0
1858.48 0
1858.58 0
1858.68 0
1858.78 0
1858.87 6
1858.97 11
1859.07 16
1859.17 20
1859.27 23
1859.37 25
1859.47 26
1859.57 27
1859.66 28
1859.76 29
1859.86 31
1859.96 32
1860.06 33
1860.16 33
1860.26 32
1860.36 30
1860.46 27
1860.55 24
1860.65 21
1860.75 19
1860.85 18
1860.95 17
1861.05 17
1861.15 16
1861.25 15
1861.35 14
1861.45 13
1861.54 12
1861.64 12
1861.74 13
1861.84 13
1861.94 13
1862.04 13
1862.14 11
1862.24 9
1862.34 6
1862.43 3
1862.53 0
1862.63 0
1862.73 0
1862.83 0
1862.93 0
1863.03 0
1863.13 0
1863.23 0
1863.32 0
1863.42 0
1863.52 0
1863.62 2
1863.72 4
1863.82 7
1863.92 10
1864.02 13
1864.12 15
1864.22 16
1864.31 16
1864.41 14
1864.51 11
1864.61 7
1864.71 3
1864.81 0
1864.91 0
1865.01 0
1865.11 0
1865.21 0
1865.30 0
1865.40 3
1865.50 7
1865.60 12
1865.70 16
1865.80 18
1865.90 19
1866.00 19
1866.10 18
1866.20 16
1866.30 14
1866.39 13
1866.49 12
1866.59 12
1866.69 13
1866.79 15
1866.89 18
1866.99 20
1867.09 23
1867.19 25
1867.29 27
1867.38 28
1867.48 29
1867.58 29
1867.68 28
1867.78 28
1867.88 28
1867.98 28
1868.08 29
1868.18 30
1868.28 32
1868.38 34
1868.47 37
1868.57 38
1868.67 39
1868.77 39
1868.87 38
1868.97 35
1869.07 31
1869.17 26
1869.27 21
1869.37 16
1869.47 12
1869.56 9
1869.66 7
1869.76 6
1869.86 6
1869.96 6
1870.06 6
1870.16 6
1870.26 6
1870.36 5
1870.46 6
1870.56 7
1870.66 10
1870.75 14
1870.85 19
1870.95 26
1871.05 32
1871.15 39
1871.25 45
1871.35 51
1871.45 55
1871.55 57
1871.65 57
1871.75 55
1871.85 52
1871.94 48
1872.04 43
1872.14 39
1872.24 36
1872.34 35
1872.44 35
1872.54 36
1872.64 38
1872.74 40
1872.84 42
1872.94 42
1873.04 41
1873.14 40
1873.23 38
1873.33 37
1873.43 36
1873.53 35
1873.63 36
1873.73 37
1873.83 38
1873.93 40
1874.03 42
1874.13 45
1874.23 48
1874.33 51
1874.43 54
1874.52 56
1874.62 57
1874.72 58
1874.82 57
1874.92 55
1875.02 52
1875.12 48
1875.22 43
1875.32 38
1875.42 33
1875.52 28
1875.62 24
1875.72 20
1875.82 17
1875.91 15
1876.01 15
1876.11 16
1876.21 18
1876.31 21
1876.41 24
1876.51 28
1876.61 30
1876.71 31
1876.81 31
1876.91 30
1877.01 29
1877.11 28
1877.21 29
1877.31 30
1877.40 32
1877.50 33
1877.60 34
1877.70 33
1877.80 32
1877.90 29
1878.00 26
1878.10 22
1878.20 20
1878.30 18
1878.40 18
1878.50 18
1878.60 20
1878.70 22
1878.80 23
1878.89 25
1878.99 27
1879.09 29
1879.19 32
1879.29 37
1879.39 43
1879.49 50
1879.59 58
1879.69 66
1879.79 72
1879.89 77
1879.99 79
1880.09 80
1880.19 80
1880.29 79
1880.39 78
1880.49 76
1880.58 73
1880.68 70
1880.78 67
1880.88 63
1880.98 60
1881.08 57
1881.18 55
1881.28 53
1881.38 51
1881.48 49
1881.58 48
1881.68 48
1881.78 49
1881.88 52
1881.98 55
1882.08 59
1882.18 62
1882.28 64
1882.37 63
1882.47 61
1882.57 57
1882.67 53
1882.77 49
1882.87 46
1882.97 44
1883.07 43
1883.17 42
1883.27 42
1883.37 41
1883.47 40
1883.57 40
1883.67 40
1883.77 42
1883.87 44
1883.97 46
1884.07 48
1884.17 48
1884.27 48
1884.36 45
1884.46 41
1884.56 36
1884.66 31
1884.76 27
1884.86 25
1884.96 25
1885.06 27
1885.16 32
1885.26 38
1885.36 44
1885.46 48
1885.56 50
1885.66 49
1885.76 44
1885.86 37
1885.96 30
1886.06 24
1886.16 21
1886.26 21
1886.36 23
1886.46 27
1886.55 31
1886.65 35
1886.75 38
1886.85 39
1886.95 40
1887.05 40
1887.15 40
1887.25 41
1887.35 41
1887.45 41
1887.55 41
1887.65 41
1887.75 42
1887.85 43
1887.95 44
1888.05 46
1888.15 48
1888.25 50
1888.35 50
1888.45 49
1888.55 46
1888.65 41
1888.75 35
1888.85 30
1888.95 25
1889.05 20
1889.14 15
1889.24 11
1889.34 7
1889.44 2
1889.54 0
1889.64 0
1889.74 0
1889.84 0
1889.94 0
1890.04 0
1890.14 0
1890.24 0
1890.34 4
1890.44 8
1890.54 11
1890.64 13
1890.74 14
1890.84 16
1890.94 18
1891.04 22
1891.14 26
1891.24 30
1891.34 34
1891.44 37
1891.54 37
1891.64 36
1891.74 34
1891.84 31
1891.94 29
1892.04 28
1892.14 28
1892.24 30
1892.33 32
1892.43 34
1892.53 36
1892.63 38
1892.73 39
1892.83 39
1892.93 38
1893.03 37
1893.13 35
1893.23 33
1893.33 31
1893.43 29
1893.53 29
1893.63 30
1893.73 33
1893.83 37
1893.93 40
1894.03 43
1894.13 45
1894.23 44
1894.33 42
1894.43 38
1894.53 34
1894.63 29
1894.73 26
1894.83 23
1894.93 22
1895.03 22
1895.13 25
1895.23 29
1895.33 35
1895.43 41
1895.53 48
1895.63 55
1895.73 61
1895.83 65
1895.93 69
1896.03 72
1896.13 74
1896.23 76
1896.33 78
1896.43 79
1896.53 80
1896.63 79
1896.73 77
1896.83 74
1896.93 71
1897.03 70
1897.13 69
1897.22 70
1897.32 71
1897.42 74
1897.52 77
1897.62 80
1897.72 83
1897.82 86
1897.92 89
1898.02 90
1898.12 91
1898.22 90
1898.32 87
1898.42 81
1898.52 74
1898.62 65
1898.72 55
1898.82 46
1898.92 39
1899.02 33
1899.12 29
1899.22 28
1899.32 28
1899.42 30
1899.52 32
1899.62 35
1899.72 38
1899.82 41
1899.92 44
1900.02 48
1900.12 51
1900.22 54
1900.32 56
1900.42 57
1900.52 57
1900.62 55
1900.72 52
1900.82 48
1900.92 42
1901.02 37
1901.12 32
1901.22 27
1901.32 22
1901.42 18
1901.52 13
1901.62 9
1901.72 5
1901.82 1
1901.92 0
1902.02 0
1902.12 0
1902.22 0
1902.32 0
1902.42 1
1902.52 4
1902.62 7
1902.72 11
1902.82 16
1902.92 20
1903.02 25
1903.12 29
1903.22 32
1903.32 34
1903.42 34
1903.52 32
1903.62 29
1903.72 24
1903.82 18
1903.92 14
1904.02 10
1904.12 8
1904.22 8
1904.32 8
1904.42 8
1904.52 8
1904.62 7
1904.72 4
1904.82 2
1904.92 1
1905.02 2
1905.12 5
1905.22 12
1905.32 19
1905.42 28
1905.52 36
1905.62 42
1905.72 46
1905.82 47
1905.92 46
1906.02 43
1906.12 38
1906.22 32
1906.32 25
1906.42 17
1906.52 10
1906.62 3
1906.72 0
1906.82 0
1906.92 0
1907.02 1
1907.12 7
1907.22 12
1907.32 18
1907.42 22
1907.52 26
1907.62 27
1907.72 28
1907.83 28
1907.93 28
1908.03 28
1908.13 29
1908.23 31
1908.33 32
1908.43 35
1908.53 37
1908.63 40
1908.73 41
1908.83 42
1908.93 41
1909.03 39
1909.13 37
1909.23 34
1909.33 31
1909.43 29
1909.53 27
1909.63 25
1909.73 22
1909.83 19
1909.93 14
1910.03 9
1910.13 4
1910.23 0
1910.33 0
1910.43 0
1910.53 0
1910.63 0
1910.73 0
1910.83 0
1910.93 2
1911.03 4
1911.13 4
1911.23 4
1911.33 4
1911.43 3
1911.53 1
1911.63 0
1911.73 0
1911.83 0
1911.93 0
1912.03 2
1912.13 5
1912.23 10
1912.33 15
1912.43 20
1912.53 26
1912.63 30
1912.74 34
1912.84 35
1912.94 36
1913.04 34
1913.14 32
1913.24 29
1913.34 26
1913.44 24
1913.54 22
1913.64 23
1913.74 24
1913.84 26
1913.94 29
1914.04 32
1914.14 35
1914.24 37
1914.34 39
1914.44 40
1914.54 41
1914.64 43
1914.74 45
1914.84 48
1914.94 52
1915.04 56
1915.14 59
1915.24 60
1915.34 60
1915.44 57
1915.54 52
1915.64 48
1915.74 43
1915.84 40
1915.95 39
1916.05 39
1916.15 40
1916.25 41
1916.35 41
1916.45 40
1916.55 38
1916.65 36
1916.75 34
1916.85 33
1916.95 34
1917.05 35
1917.15 37
1917.25 38
1917.35 38
1917.45 37
1917.55 35
1917.65 33
1917.75 29
1917.85 26
1917.95 22
1918.05 18
1918.15 14
1918.25 9
1918.35 4
1918.45 0
1918.56 0
1918.66 0
1918.76 0
1918.86 0
1918.96 0
1919.06 0
1919.16 2
1919.26 11
1919.36 21
1919.46 30
1919.56 38
1919.66 45
1919.76 48
1919.86 49
1919.96 48
1920.06 46
1920.16 42
1920.26 38
1920.36 35
1920.46 34
1920.56 36
1920.66 40
1920.77 45
1920.87 52
1920.97 58
1921.07 63
1921.17 67
1921.27 70
1921.37 72
1921.47 72
1921.57 72
1921.67 72
1921.77 71
1921.87 70
1921.97 69
1922.07 69
1922.17 70
1922.27 71
1922.37 74
1922.47 79
1922.57 83
1922.67 87
1922.78 89
1922.88 89
1922.98 87
1923.08 84
1923.18 80
1923.28 76
1923.38 72
1923.48 70
1923.58 68
1923.68 67
1923.78 65
1923.88 63
1923.98 61
1924.08 59
1924.18 57
1924.28 57
1924.38 57
1924.48 58
1924.59 59
1924.69 60
1924.79 62
1924.89 64
1924.99 65
1925.09 66
1925.19 68
1925.29 69
1925.39 69
1925.49 69
1925.59 68
1925.69 67
1925.79 65
1925.89 62
1925.99 58
1926.09 53
1926.19 47
1926.30 41
1926.40 34
1926.50 27
1926.60 21
1926.70 17
1926.80 15
1926.90 14
1927.00 15
1927.10 16
1927.20 19
1927.30 20
1927.40 22
1927.50 23
1927.60 23
1927.70 25
1927.81 27
1927.91 31
1928.01 36
1928.11 42
1928.21 48
1928.31 52
1928.41 55
1928.51 56
1928.61 55
1928.71 54
1928.81 53
1928.91 52
1929.01 52
1929.11 52
1929.21 52
1929.32 52
1929.42 51
1929.52 50
1929.62 49
1929.72 48
1929.82 48
1929.92 48
1930.02 47
1930.12 47
1930.22 47
1930.32 46
1930.42 45
1930.52 43
1930.62 43
1930.73 42
1930.83 43
1930.93 43
1931.03 44
1931.13 45
1931.23 46
1931.33 46
1931.43 45
1931.53 44
1931.63 41
1931.73 37
1931.83 33
1931.93 28
1932.04 23
1932.14 19
1932.24 14
1932.34 10
1932.44 5
1932.54 2
1932.64 0
1932.74 0
1932.84 0
1932.94 0
1933.04 0
1933.14 0
1933.24 0
1933.35 0
1933.45 0
1933.55 2
1933.65 5
1933.75 8
1933.85 12
1933.95 14
1934.05 16
1934.15 17
1934.25 17
1934.35 16
1934.45 15
1934.56 14
1934.66 12
1934.76 11
1934.86 11
1934.96 12
1935.06 13
1935.16 15
1935.26 18
1935.36 20
1935.46 23
1935.56 25
1935.67 27
1935.77 29
1935.87 31
1935.97 33
1936.07 35
1936.17 37
1936.27 39
1936.37 41
1936.47 42
1936.57 44
1936.67 46
1936.77 49
1936.88 52
1936.98 56
1937.08 60
1937.18 63
1937.28 64
1937.38 63
1937.48 60
1937.58 56
1937.68 53
1937.78 50
1937.88 49
1937.99 51
1938.09 55
1938.19 60
1938.29 65
1938.39 69
1938.49 71
1938.59 70
1938.69 68
1938.79 64
1938.89 60
1939.00 58
1939.10 57
1939.20 56
1939.30 56
1939.40 56
1939.50 55
1939.60 52
1939.70 49
1939.80 45
1939.90 42
1940.00 40
1940.11 39
1940.21 40
1940.31 41
1940.41 42
1940.51 44
1940.61 46
1940.71 49
1940.81 52
1940.91 56
1941.01 60
1941.12 64
1941.22 68
1941.32 70
1941.42 71
1941.52 71
1941.62 70
1941.72 67
1941.82 64
1941.92 61
1942.03 59
1942.13 57
1942.23 56
1942.33 57
1942.43 59
1942.53 62
1942.63 66
1942.73 71
1942.83 75
1942.93 80
1943.04 83
1943.14 87
1943.24 91
1943.34 96
1943.44 101
1943.54 105
1943.64 110
1943.74 112
1943.84 113
1943.95 113
1944.05 112
1944.15 111
1944.25 111
1944.35 112
1944.45 115
1944.55 119
1944.65 124
1944.75 128
1944.86 130
1944.96 130
1945.06 127
1945.16 123
1945.26 116
1945.36 110
1945.46 103
1945.56 96
1945.66 90
1945.77 85
1945.87 80
1945.97 76
1946.07 72
1946.17 70
1946.27 68
1946.37 67
1946.47 67
1946.57 66
1946.68 64
1946.78 61
1946.88 58
1946.98 53
1947.08 49
1947.18 46
1947.28 45
1947.38 47
1947.48 50
1947.59 56
1947.69 62
1947.79 69
1947.89 73
1947.99 76
1948.09 76
1948.19 73
1948.29 68
1948.40 61
1948.50 54
1948.60 48
1948.70 43
1948.80 40
1948.90 39
1949.00 38
1949.10 39
1949.21 39
1949.31 39
1949.41 39
1949.51 38
1949.61 37
1949.71 36
1949.81 35
1949.91 35
1950.02 34
1950.12 34
1950.22 35
1950.32 35
1950.42 35
1950.52 35
1950.62 35
1950.72 35
1950.83 35
1950.93 34
1951.03 32
1951.13 30
1951.23 28
1951.33 25
1951.43 21
1951.53 18
1951.64 16
1951.74 15
1951.84 16
1951.94 19
1952.04 23
1952.14 28
1952.24 33
1952.34 38
1952.45 42
1952.55 45
1952.65 47
1952.75 48
1952.85 49
1952.95 50
1953.05 50
1953.15 51
1953.26 52
1953.36 53
1953.46 53
1953.56 53
1953.66 51
1953.76 48
1953.86 43
1953.97 38
1954.07 33
1954.17 28
1954.27 24
1954.37 22
1954.47 20
1954.57 20
1954.68 21
1954.78 21
1954.88 22
1954.98 23
1955.08 23
1955.18 25
1955.28 26
1955.38 27
1955.49 28
1955.59 29
1955.69 28
1955.79 26
1955.89 22
1955.99 17
1956.09 12
1956.20 7
1956.30 2
1956.40 0
1956.50 0
1956.60 0
1956.70 0
1956.80 0
1956.91 0
1957.01 0
1957.11 0
1957.21 0
1957.31 0
1957.41 1
1957.51 4
1957.62 8
1957.72 12
1957.82 17
1957.92 22
1958.02 25
1958.12 27
1958.22 28
1958.33 26
1958.43 23
1958.53 20
1958.63 16
1958.73 12
1958.83 10
1958.93 9
1959.04 10
1959.14 11
1959.24 14
1959.34 17
1959.44 21
1959.54 24
1959.65 27
1959.75 30
1959.85 33
1959.95 36
1960.05 39
1960.15 43
1960.25 47
1960.36 51
1960.46 55
1960.56 58
1960.66 61
1960.76 62
1960.86 63
1960.96 63
1961.07 64
1961.17 66
1961.27 68
1961.37 71
1961.47 73
1961.57 75
1961.68 76
1961.78 75
1961.88 73
1961.98 70
1962.08 67
1962.18 64
1962.28 61
1962.39 59
1962.49 58
1962.59 56
1962.69 55
1962.79 55
1962.89 55
1963.00 55
1963.10 56
1963.20 56
1963.30 55
1963.40 53
1963.50 48
1963.61 43
1963.71 37
1963.81 32
1963.91 29
1964.01 27
1964.11 28
1964.21 31
1964.32 34
1964.42 39
1964.52 43
1964.62 47
1964.72 52
1964.82 56
1964.93 61
1965.03 66
1965.13 71
1965.23 75
1965.33 78
1965.43 78
1965.54 76
1965.64 72
1965.74 68
1965.84 64
1965.94 61
1966.04 60
1966.15 61
1966.25 64
1966.35 67
1966.45 69
1966.55 70
1966.65 71
1966.76 71
1966.86 71
1966.96 73
1967.06 76
1967.16 79
1967.26 84
1967.37 88
1967.47 91
1967.57 92
1967.67 92
1967.77 90
1967.87 88
1967.98 85
1968.08 83
1968.18 80
1968.28 77
1968.38 74
1968.48 72
1968.59 70
1968.69 70
1968.79 70
1968.89 70
1968.99 72
1969.10 73
1969.20 74
1969.30 74
1969.40 72
1969.50 68
1969.60 63
1969.71 57
1969.81 49
1969.91 42
1970.01 35
1970.11 29
1970.21 25
1970.32 21
1970.42 20
1970.52 19
1970.62 20
1970.72 22
1970.83 26
1970.93 30
1971.03 36
1971.13 42
1971.23 49
1971.33 55
1971.44 60
1971.54 63
1971.64 63
1971.74 61
1971.84 56
1971.94 50
1972.05 42
1972.15 34
1972.25 28
1972.35 24
1972.45 23
1972.56 24
1972.66 28
1972.76 32
1972.86 37
1972.96 41
1973.06 44
1973.17 46
1973.27 47
1973.37 47
1973.47 47
1973.57 47
1973.68 47
1973.78 47
1973.88 47
1973.98 46
1974.08 45
1974.19 43
1974.29 42
1974.39 42
1974.49 43
1974.59 44
1974.69 45
1974.80 46
1974.90 44
1975.00 41
1975.10 35
1975.20 28
1975.31 21
1975.41 14
1975.51 10
1975.61 8
1975.71 9
1975.82 13
1975.92 19
1976.02 25
1976.12 30
1976.22 35
1976.33 38
1976.43 41
1976.53 43
1976.63 45
1976.73 46
1976.83 46
1976.94 46
1977.04 44
1977.14 41
1977.24 36
1977.34 30
1977.45 24
1977.55 17
1977.65 11
1977.75 6
1977.85 3
1977.96 1
1978.06 1
1978.16 2
1978.26 5
1978.36 9
1978.47 15
1978.57 21
1978.67 28
1978.77 35
1978.87 41
1978.98 46
1979.08 50
1979.18 52
1979.28 53
1979.38 52
1979.49 50
1979.59 47
1979.69 43
1979.79 39
1979.89 36
1980.00 34
1980.10 35
1980.20 38
1980.30 43
1980.40 51
1980.51 59
1980.61 67
1980.71 73
1980.81 77
1980.91 77
1981.02 74
1981.12 69
1981.22 62
1981.32 54
1981.42 46
1981.53 38
1981.63 33
1981.73 28
1981.83 25
1981.94 24
1982.04 23
1982.14 24
1982.24 25
1982.34 26
1982.45 27
1982.55 27
1982.65 27
1982.75 26
1982.85 25
1982.96 24
1983.06 23
1983.16 24
1983.26 24
1983.36 24
1983.47 24
1983.57 24
1983.67 23
1983.77 22
1983.87 21
1983.98 21
1984.08 22
1984.18 25
1984.28 28
1984.39 33
1984.49 37
1984.59 42
1984.69 47
1984.79 51
1984.90 55
1985.00 60
1985.10 64
1985.20 68
1985.30 72
1985.41 76
1985.51 79
1985.61 82
1985.71 84
1985.82 86
1985.92 86
1986.02 86
1986.12 83
1986.22 79
1986.33 73
1986.43 66
1986.53 59
1986.63 52
1986.74 47
1986.84 43
1986.94 40
1987.04 39
1987.14 38
1987.25 36
1987.35 35
1987.45 34
1987.55 34
1987.66 35
1987.76 37
1987.86 40
1987.96 43
1988.06 46
1988.17 48
1988.27 49
1988.37 48
1988.47 47
1988.58 45
1988.68 42
1988.78 39
1988.88 36
1988.98 32
1989.09 28
1989.19 22
1989.29 17
1989.39 13
1989.50 9
1989.60 8
1989.70 8
1989.80 10
1989.90 13
1990.01 16
1990.11 18
1990.21 19
1990.31 20
1990.42 20
1990.52 22
1990.62 24
1990.72 26
1990.83 30
1990.93 33
1991.03 35
1991.13 36
1991.23 35
1991.34 33
1991.44 31
1991.54 29
1991.64 28
1991.75 27
1991.85 28
1991.95 29
1992.05 30
1992.16 31
1992.26 32
1992.36 33
1992.46 35
1992.56 38
1992.67 43
1992.77 48
1992.87 53
1992.97 57
1993.08 59
1993.18 59
1993.28 57
1993.38 54
1993.49 51
1993.59 47
1993.69 45
1993.79 44
1993.90 44
1994.00 45
1994.10 46
1994.20 46
1994.30 45
1994.41 42
1994.51 39
1994.61 35
1994.71 32
1994.82 29
1994.92 27
1995.02 26
1995.12 25
1995.23 25
1995.33 25
1995.43 25
1995.53 26
1995.64 26
1995.74 27
1995.84 28
1995.94 27
1996.05 25
1996.15 22
1996.25 19
1996.35 15
1996.46 12
1996.56 9
1996.66 6
1996.76 4
1996.87 1
1996.97 0
1997.07 0
1997.17 0
1997.28 0
1997.38 0
1997.48 0
1997.58 0
1997.68 0
1997.79 0
1997.89 0
1997.99 1
1998.09 5
1998.20 11
1998.30 17
1998.40 23
1998.50 27
1998.61 29
1998.71 29
1998.81 27
1998.91 25
1999.02 23
1999.12 24
1999.22 26
1999.32 30
1999.43 34
1999.53 39
1999.63 43
1999.73 44
1999.84 45
1999.94 43
2000.04 41
2000.15 37
2000.25 34
2000.35 30
2000.45 27
2000.56 24
2000.66 22
2000.76 21
2000.86 20
2000.97 19
2001.07 18
2001.17 16
2001.27 14
2001.38 11
2001.48 8
2001.58 7
2001.68 7
2001.79 9
2001.89 12
2001.99 17
2002.09 22
2002.20 26
2002.30 30
2002.40 32
2002.50 32
2002.61 32
2002.71 31
2002.81 31
2002.91 30
2003.02 30
2003.12 30
2003.22 30
2003.32 32
2003.43 34
2003.53 37
2003.63 40
2003.74 43
2003.84 47
2003.94 49
2004.04 51
2004.15 52
2004.25 52
2004.35 53
2004.45 53
2004.56 54
2004.66 55
2004.76 55
2004.86 56
2004.97 57
2005.07 58
2005.17 59
2005.28 60
2005.38 60
2005.48 59
2005.58 57
2005.69 53
2005.79 48
2005.89 41
2005.99 33
2006.10 26
2006.20 21
2006.30 17
2006.40 16
2006.51 17
2006.61 20
2006.71 24
2006.82 29
2006.92 33
2007.02 37
2007.12 40
2007.23 42
2007.33 42
2007.43 41
2007.53 39
2007.64 36
2007.74 31
2007.84 26
2007.95 20
2008.05 14
2008.15 9
2008.25 7
2008.36 8
2008.46 12
2008.56 20
2008.66 30
2008.77 42
2008.87 54
2008.97 64
2009.08 72
2009.18 76
2009.28 78
2009.38 77
2009.49 74
2009.59 70
2009.69 67
2009.80 65
2009.90 66
2010.00 68
2010.10 71
2010.21 75
2010.31 77
2010.41 78
2010.51 77
2010.62 74
2010.72 70
2010.82 65
2010.93 60
2011.03 55
2011.13 51
2011.23 48
2011.34 45
2011.44 43
2011.54 42
2011.65 42
2011.75 43
2011.85 47
2011.95 54
2012.06 62
2012.16 71
2012.26 80
2012.37 88
2012.47 93
2012.57 95
2012.67 94
2012.78 90
2012.88 85
2012.98 78
2013.09 70
2013.19 64
2013.29 58
2013.39 54
2013.50 52
2013.60 51
2013.70 52
2013.81 56
2013.91 60
2014.01 66
2014.11 72
2014.22 77
2014.32 80
2014.42 83
2014.53 83
2014.63 81
2014.73 77
2014.83 72
2014.94 66
2015.04 60
2015.14 55
2015.25 51
2015.35 48
2015.45 48
2015.56 49
2015.66 51
2015.76 53
2015.86 56
2015.97 59
2016.07 62
2016.17 65
2016.28 69
2016.38 72
2016.48 75
2016.58 77
2016.69 78
2016.79 77
2016.89 76
2017.00 75
2017.10 74
2017.20 75
2017.31 78
2017.41 82
2017.51 86
2017.61 89
2017.72 91
2017.82 91
2017.92 90
2018.03 87
2018.13 84
2018.23 82
2018.34 80
2018.44 78
2018.54 76
2018.64 73
2018.75 69
2018.85 65
2018.95 61
2019.06 58
2019.16 57
2019.26 58
2019.37 61
2019.47 65
2019.57 70
2019.67 75
2019.78 78
2019.88 80
2019.98 80
2020.09 78
2020.19 75
2020.29 72
2020.40 68
2020.50 64
2020.60 60
2020.71 56
2020.81 51
2020.91 46
2021.01 40
2021.12 32
2021.22 23
2021.32 14
2021.43 5
2021.53 0
2021.63 0
2021.74 0
2021.84 0
2021.94 0
2022.05 0
2022.15 1
2022.25 2
2022.35 3
2022.46 3
2022.56 3
2022.66 3
2022.77 4
2022.87 7
2022.97 10
2023.08 14
2023.18 19
2023.28 24
2023.39 29
2023.49 33
2023.59 37
2023.70 39
2023.80 39
2023.90 38
2024.00 36
2024.11 33
2024.21 31
2024.31 28
2024.42 25
2024.52 24
2024.62 22
2024.73 21
2024.83 20
2024.93 19
2025.04 19
2025.14 19
2025.24 18
2025.35 18
2025.45 18
2025.55 17
2025.66 17
2025.76 18
2025.86 19
2025.96 22
2026.07 25
2026.17 28
2026.27 32
2026.38 36
2026.48 39
2026.58 43
2026.69 48
2026.79 53
2026.89 59
2027.00 65
2027.10 71
2027.20 76
2027.31 80
2027.41 83
2027.51 84
2027.62 84
2027.72 82
2027.82 80
2027.93 77
2028.03 73
2028.13 69
2028.24 65
2028.34 62
2028.44 60
2028.55 60
2028.65 60
2028.75 61
2028.86 62
2028.96 62
2029.06 62
2029.17 62
2029.27 62
2029.37 63
2029.48 64
2029.58 66
2029.68 67
2029.78 68
2029.89 68
2029.99 66
2030.09 63
2030.20 58
2030.30 54
2030.40 50
2030.51 47
2030.61 46
2030.71 47
2030.82 49
2030.92 52
2031.02 55
2031.13 59
2031.23 63
2031.33 66
2031.44 69
2031.54 70
2031.64 70
2031.75 69
2031.85 66
2031.95 61
2032.06 56
2032.16 50
2032.26 45
2032.37 42
2032.47 40
2032.57 40
2032.68 42
2032.78 43
2032.88 44
2032.99 44
2033.09 43
2033.20 40
2033.30 37
2033.40 33
2033.51 29
2033.61 26
2033.71 24
2033.82 24
2033.92 26
2034.02 28
2034.13 30
2034.23 32
2034.33 34
2034.44 34
2034.54 34
2034.64 33
2034.75 32
2034.85 32
2034.95 32
2035.06 32
2035.16 33
2035.26 33
2035.37 34
2035.47 34
2035.57 34
2035.68 33
2035.78 31
2035.88 28
2035.99 25
2036.09 24
2036.19 23
2036.30 25
2036.40 29
2036.50 36
2036.61 43
2036.71 52
2036.82 61
2036.92 68
2037.02 75
2037.13 79
2037.23 82
2037.33 82
2037.44 80
2037.54 76
2037.64 71
2037.75 64
2037.85 57
2037.95 50
2038.06 42
2038.16 36
2038.26 31
2038.37 27
2038.47 24
2038.57 22
2038.68 22
2038.78 22
2038.89 24
2038.99 26
2039.09 29
2039.20 31
2039.30 33
2039.40 34
2039.51 35
2039.61 35
2039.71 34
2039.82 33
2039.92 32
2040.02 32
2040.13 32
2040.23 34
2040.33 37
2040.44 41
2040.54 47
2040.65 53
2040.75 59
2040.85 64
2040.96 68
2041.06 69
2041.16 68
2041.27 65
2041.37 59
2041.47 52
2041.58 45
2041.68 39
2041.78 36
2041.89 36
2041.99 38
2042.10 42
2042.20 46
2042.30 48
2042.41 49
2042.51 48
2042.61 46
2042.72 45
2042.82 44
2042.92 45
2043.03 48
2043.13 52
2043.24 54
2043.34 56
2043.44 55
2043.55 53
2043.65 50
2043.75 47
2043.86 44
2043.96 42
2044.06 42
2044.17 43
2044.27 44
2044.38 47
2044.48 50
2044.58 53
2044.69 56
2044.79 59
2044.89 62
2045.00 64
2045.10 65
2045.21 65
2045.31 66
2045.41 67
2045.52 69
2045.62 72
2045.72 75
2045.83 78
2045.93 80
2046.03 80
2046.14 79
2046.24 75
2046.35 69
2046.45 63
2046.55 58
2046.66 53
2046.76 49
2046.86 46
2046.97 45
2047.07 45
2047.18 45
2047.28 47
2047.38 48
2047.49 50
2047.59 51
2047.69 51
2047.80 49
2047.90 47
2048.01 45
2048.11 42
2048.21 40
2048.32 39
2048.42 39
2048.52 39
2048.63 39
2048.73 39
2048.84 40
2048.94 41
2049.04 43
2049.15 46
2049.25 50
2049.35 54
2049.46 59
2049.56 62
2049.67 64
2049.77 65
2049.87 63
2049.98 61
2050.08 58
2050.19 55
2050.29 52
2050.39 50
2050.50 49
2050.60 47
2050.70 46
2050.81 44
2050.91 42
2051.02 41
2051.12 41
2051.22 43
2051.33 46
2051.43 51
2051.53 56
2051.64 60
2051.74 64
2051.85 65
2051.95 65
2052.05 62
2052.16 58
2052.26 55
2052.37 52
2052.47 50
2052.57 51
2052.68 52
2052.78 55
2052.89 58
2052.99 61
2053.09 63
2053.20 65
2053.30 66
2053.40 67
2053.51 67
2053.61 67
2053.72 67
2053.82 66
2053.92 64
2054.03 62
2054.13 60
2054.24 58
2054.34 58
2054.44 58
2054.55 58
2054.65 60
2054.76 63
2054.86 66
2054.96 70
2055.07 75
2055.17 80
2055.28 85
2055.38 88
2055.48 90
2055.59 90
2055.69 88
2055.79 85
2055.90 81
2056.00 78
2056.11 76
2056.21 76
2056.31 76
2056.42 77
2056.52 79
2056.63 79
2056.73 78
2056.83 74
2056.94 69
2057.04 62
2057.15 54
2057.25 47
2057.35 42
2057.46 40
2057.56 40
2057.67 41
2057.77 42
2057.87 42
2057.98 39
2058.08 33
2058.19 25
2058.29 17
2058.39 9
2058.50 3
2058.60 1
2058.71 2
2058.81 6
2058.91 11
2059.02 18
2059.12 24
2059.23 28
2059.33 32
2059.43 34
2059.54 36
2059.64 37
2059.75 39
2059.85 42
2059.96 46
2060.06 52
2060.16 58
2060.27 64
2060.37 71
2060.48 77
2060.58 82
2060.68 85
2060.79 87
2060.89 87
2061.00 87
2061.10 87
2061.20 86
2061.31 87
2061.41 88
2061.52 89
2061.62 91
2061.72 92
2061.83 93
2061.93 93
2062.04 94
2062.14 95
2062.25 97
2062.35 99
2062.45 102
2062.56 105
2062.66 109
2062.77 114
2062.87 119
2062.97 124
2063.08 130
2063.18 134
2063.29 138
2063.39 140
2063.49 139
2063.60 136
2063.70 131
2063.81 123
2063.91 114
2064.02 103
2064.12 91
2064.22 80
2064.33 71
2064.43 63
2064.54 58
2064.64 56
2064.74 57
2064.85 60
2064.95 64
2065.06 70
2065.16 75
2065.27 79
2065.37 81
2065.47 82
2065.58 80
2065.68 77
2065.79 72
2065.89 67
2066.00 63
2066.10 60
2066.20 58
2066.31 56
2066.41 55
2066.52 54
2066.62 52
2066.72 51
2066.83 50
2066.93 50
2067.04 52
2067.14 55
2067.25 58
2067.35 61
2067.45 63
2067.56 64
2067.66 64
2067.77 62
2067.87 60
2067.98 59
2068.08 59
2068.18 60
2068.29 63
2068.39 66
2068.50 70
2068.60 73
2068.71 75
2068.81 76
2068.91 77
2069.02 77
2069.12 76
2069.23 77
2069.33 77
2069.44 78
2069.54 79
2069.64 79
2069.75 78
2069.85 76
2069.96 74
2070.06 71
2070.17 69
2070.27 67
2070.37 66
2070.48 67
2070.58 68
2070.69 69
2070.79 71
2070.90 72
2071.00 73
2071.10 73
2071.21 72
2071.31 69
2071.42 67
2071.52 63
2071.63 60
2071.73 56
2071.84 53
2071.94 50
2072.04 48
2072.15 45
2072.25 43
2072.36 40
2072.46 37
2072.57 34
2072.67 30
2072.77 27
2072.88 24
2072.98 23
2073.09 25
2073.19 28
2073.30 33
2073.40 40
2073.51 47
2073.61 53
2073.71 58
2073.82 61
2073.92 62
2074.03 60
2074.13 56
2074.24 51
2074.34 46
2074.44 41
2074.55 38
2074.65 35
2074.76 35
2074.86 35
2074.97 36
2075.07 37
2075.18 37
2075.28 37
2075.38 37
2075.49 37
2075.59 38
2075.70 39
2075.80 40
2075.91 41
2076.01 41
2076.12 41
2076.22 39
2076.33 38
2076.43 37
2076.53 36
2076.64 37
2076.74 39
2076.85 41
2076.95 44
2077.06 47
2077.16 48
2077.27 49
2077.37 49
2077.47 49
2077.58 50
2077.68 52
2077.79 55
2077.89 59
2078.00 62
2078.10 65
2078.21 65
2078.31 65
2078.42 63
2078.52 63
2078.62 63
2078.73 66
2078.83 71
2078.94 76
2079.04 82
2079.15 85
2079.25 87
2079.36 86
2079.46 83
2079.56 80
2079.67 78
2079.77 77
2079.88 77
2079.98 77
2080.09 77
2080.19 76
2080.30 73
2080.40 70
2080.51 66
2080.61 63
2080.72 61
2080.82 59
2080.92 57
2081.03 55
2081.13 51
2081.24 47
2081.34 42
2081.45 38
2081.55 36
2081.66 36
2081.76 39
2081.87 44
2081.97 51
2082.08 59
2082.18 66
2082.28 73
2082.39 78
2082.49 82
2082.60 84
2082.70 84
2082.81 82
2082.91 79
2083.02 73
2083.12 66
2083.23 58
2083.33 50
2083.44 41
2083.54 34
2083.64 29
2083.75 25
2083.85 22
2083.96 21
2084.06 21
2084.17 21
2084.27 22
2084.38 23
2084.48 26
2084.59 30
2084.69 35
2084.80 40
2084.90 45
2085.01 49
2085.11 52
2085.21 54
2085.32 55
2085.42 57
2085.53 60
2085.63 63
2085.74 65
2085.84 67
2085.95 67
2086.05 65
2086.16 60
2086.26 55
2086.37 49
2086.47 44
2086.58 38
2086.68 34
2086.79 29
2086.89 24
2087.00 18
2087.10 11
2087.20 5
2087.31 0
2087.41 0
2087.52 0
2087.62 0
2087.73 0
2087.83 0
2087.94 0
2088.04 0
2088.15 1
2088.25 1
2088.36 1
2088.46 2
2088.57 6
2088.67 11
2088.78 19
2088.88 27
2088.99 37
2089.09 45
2089.20 53
2089.30 60
2089.40 64
2089.51 68
2089.61 71
2089.72 73
2089.82 74
2089.93 76
2090.03 78
2090.14 80
2090.24 81
2090.35 82
2090.45 81
2090.56 80
2090.66 79
2090.77 77
2090.87 75
2090.98 74
2091.08 74
2091.19 74
2091.29 76
2091.40 77
2091.50 79
2091.61 81
2091.71 82
2091.82 82
2091.92 81
2092.03 78
2092.13 74
2092.24 70
2092.34 65
2092.45 62
2092.55 59
2092.65 58
2092.76 58
2092.86 58
2092.97 57
2093.07 57
2093.18 56
2093.28 55
2093.39 54
2093.49 52
2093.60 50
2093.70 48
2093.81 46
2093.91 44
2094.02 41
2094.12 39
2094.23 37
2094.33 36
2094.44 36
2094.54 36
2094.65 39
2094.75 42
2094.86 47
2094.96 52
2095.07 57
2095.17 62
2095.28 65
2095.38 66
2095.49 65
2095.59 61
2095.70 56
2095.80 50
2095.91 44
2096.01 40
2096.12 38
2096.22 38
2096.33 40
2096.43 43
2096.54 46
2096.64 48
2096.75 49
2096.85 48
2096.96 45
2097.06 41
2097.17 37
2097.27 33
2097.38 29
2097.48 27
2097.59 27
2097.69 28
2097.80 31
2097.90 36
2098.01 43
2098.11 50
2098.22 58
2098.32 65
2098.43 71
2098.53 74
2098.64 76
2098.74 77
2098.85 77
2098.95 77
2099.06 77
2099.16 78
2099.27 78
2099.37 78
2099.48 76
2099.58 73
2099.69 69
2099.79 65
2099.90 61
2100.00 57
2100.11 55
2100.21 53
2100.32 52
2100.42 51
2100.53 51
2100.63 52
2100.74 52
2100.84 52
2100.95 52
2101.05 50
2101.16 47
2101.26 42
2101.37 35
2101.47 28
2101.58 22
2101.68 18
2101.79 17
2101.89 19
2102.00 22
2102.11 27
2102.21 32
2102.32 37
2102.42 41
2102.53 45
2102.63 48
2102.74 51
2102.84 54
2102.95 56
2103.05 58
2103.16 59
2103.26 59
2103.37 58
2103.47 56
2103.58 53
2103.68 49
2103.79 46
2103.89 44
2104.00 42
2104.10 41
2104.21 40
2104.31 38
2104.42 35
2104.52 32
2104.63 27
2104.73 23
2104.84 19
2104.94 17
2105.05 17
2105.15 19
2105.26 22
2105.37 24
2105.47 25
2105.58 26
2105.68 25
2105.79 24
2105.89 22
2106.00 22
2106.10 22
2106.21 23
2106.31 25
2106.42 28
2106.52 31
2106.63 35
2106.73 39
2106.84 43
2106.94 46
2107.05 49
2107.15 52
2107.26 54
2107.36 55
2107.47 55
2107.57 54
2107.68 53
2107.79 52
2107.89 51
2108.00 49
2108.10 47
2108.21 44
2108.31 40
2108.42 36
2108.52 33
2108.63 31
2108.73 29
2108.84 29
2108.94 29
2109.05 30
2109.15 29
2109.26 27
2109.36 25
2109.47 21
2109.58 19
2109.68 18
2109.79 18
2109.89 22
2110.00 27
2110.10 33
2110.21 41
2110.31 48
2110.42 53
2110.52 57
2110.63 59
2110.73 59
2110.84 56
2110.94 52
2111.05 48
2111.16 42
2111.26 37
2111.37 33
2111.47 30
2111.58 27
2111.68 25
2111.79 25
2111.89 25
2112.00 26
2112.10 28
2112.21 31
2112.31 34
2112.42 38
2112.53 41
2112.63 44
2112.74 46
2112.84 46
2112.95 45
2113.05 42
2113.16 37
2113.26 31
2113.37 23
2113.47 14
2113.58 6
2113.68 0
2113.79 0
2113.90 0
2114.00 0
2114.11 0
2114.21 0
2114.32 0
2114.42 0
2114.53 1
2114.63 8
2114.74 14
2114.84 18
2114.95 21
2115.05 23
2115.16 23
2115.27 24
2115.37 25
2115.48 26
2115.58 28
2115.69 29
2115.79 30
2115.90 29
2116.00 26
2116.11 24
2116.21 21
2116.32 18
2116.43 17
2116.53 16
2116.64 17
2116.74 17
2116.85 17
2116.95 16
2117.06 15
2117.16 13
2117.27 11
2117.38 10
2117.48 12
2117.59 16
2117.69 22
2117.80 29
2117.90 36
2118.01 41
2118.11 44
2118.22 44
2118.32 41
2118.43 36
2118.54 31
2118.64 27
2118.75 24
2118.85 24
2118.96 26
2119.06 30
2119.17 33
2119.27 37
2119.38 40
2119.49 42
2119.59 43
2119.70 44
2119.80 45
2119.91 46
2120.01 47
2120.12 47
2120.22 47
2120.33 46
2120.44 45
2120.54 43
2120.65 40
2120.75 39
2120.86 37
2120.96 37
2121.07 37
2121.18 39
2121.28 40
2121.39 42
2121.49 43
2121.60 44
2121.70 45
2121.81 46
2121.91 47
2122.02 48
2122.13 48
2122.23 49
2122.34 48
2122.44 47
2122.55 44
2122.65 42
2122.76 40
2122.86 40
2122.97 40
2123.08 41
2123.18 43
2123.29 45
2123.39 47
2123.50 47
2123.60 47
2123.71 47
2123.82 47
2123.92 47
2124.03 48
2124.13 48
2124.24 49
2124.34 51
2124.45 51
2124.56 51
2124.66 51
2124.77 50
2124.87 49
2124.98 47
2125.08 46
2125.19 45
2125.30 44
2125.40 42
2125.51 41
2125.61 40
2125.72 39
2125.82 39
2125.93 39
2126.04 40
2126.14 42
2126.25 44
2126.35 47
2126.46 48
2126.56 49
2126.67 48
2126.78 47
2126.88 45
2126.99 43
2127.09 41
2127.20 39
2127.30 39
2127.41 39
2127.52 41
2127.62 42
2127.73 43
2127.83 44
2127.94 44
2128.04 42
2128.15 40
2128.26 37
2128.36 33
2128.47 30
2128.57 28
2128.68 27
2128.78 28
2128.89 28
2129.00 29
2129.10 30
2129.21 29
2129.31 27
2129.42 24
2129.53 20
2129.63 16
2129.74 13
2129.84 11
2129.95 12
2130.05 14
2130.16 18
2130.27 23
2130.37 29
2130.48 35
2130.58 40
2130.69 44
2130.80 47
2130.90 49
2131.01 50
2131.11 50
2131.22 48
2131.32 46
2131.43 41
2131.54 36
2131.64 29
2131.75 21
2131.85 14
2131.96 8
2132.07 3
2132.17 1
2132.28 2
2132.38 6
2132.49 12
2132.59 19
2132.70 27
2132.81 34
2132.91 39
2133.02 43
2133.12 44
2133.23 44
2133.34 43
2133.44 42
2133.55 39
2133.65 37
2133.76 34
2133.87 32
2133.97 30
2134.08 28
2134.18 27
2134.29 25
2134.40 24
2134.50 24
2134.61 25
2134.71 26
2134.82 28
2134.92 31
2135.03 33
2135.14 34
2135.24 34
2135.35 33
2135.45 32
2135.56 30
2135.67 28
2135.77 26
2135.88 25
2135.98 23
2136.09 21
2136.20 17
2136.30 13
2136.41 8
2136.51 2
2136.62 0
2136.73 0
2136.83 0
2136.94 0
2137.04 0
2137.15 0
2137.26 0
2137.36 0
2137.47 6
2137.57 11
2137.68 15
2137.79 17
2137.89 18
2138.00 19
2138.10 19
2138.21 20
2138.32 22
2138.42 25
2138.53 29
2138.63 34
2138.74 38
2138.85 41
2138.95 43
2139.06 44
2139.16 43
2139.27 41
2139.38 39
2139.48 37
2139.59 35
2139.69 33
2139.80 32
2139.91 32
2140.01 31
2140.12 31
2140.23 32
2140.33 34
2140.44 36
2140.54 40
2140.65 43
2140.76 47
2140.86 49
2140.97 50
2141.07 50
2141.18 50
2141.29 51
2141.39 54
2141.50 58
2141.60 64
2141.71 69
2141.82 74
2141.92 76
2142.03 76
2142.13 73
2142.24 68
2142.35 61
2142.45 55
2142.56 49
2142.67 44
2142.77 41
2142.88 40
2142.98 42
2143.09 45
2143.20 49
2143.30 54
2143.41 58
2143.51 61
2143.62 62
2143.73 61
2143.83 59
2143.94 56
2144.05 52
2144.15 49
2144.26 47
2144.36 46
2144.47 47
2144.58 48
2144.68 50
2144.79 52
2144.89 52
2145.00 51
2145.11 49
2145.21 45
2145.32 40
2145.43 35
2145.53 30
2145.64 26
2145.74 24
2145.85 24
2145.96 26
2146.06 29
2146.17 34
2146.28 39
2146.38 44
2146.49 48
2146.59 51
2146.70 53
2146.81 55
2146.91 55
2147.02 56
2147.13 56
2147.23 56
2147.34 57
2147.44 57
2147.55 56
2147.66 54
2147.76 51
2147.87 47
2147.98 43
2148.08 39
2148.19 35
2148.29 33
2148.40 30
2148.51 29
2148.61 28
2148.72 28
2148.83 29
2148.93 31
2149.04 34
2149.14 38
2149.25 43
2149.36 48
2149.46 52
2149.57 54
2149.68 56
2149.78 55
2149.89 54
2149.99 53
2150.10 52
2150.21 53
2150.31 55
2150.42 58
2150.53 61
2150.63 64
2150.74 66
2150.85 67
2150.95 67
2151.06 67
2151.16 66
2151.27 64
2151.38 61
2151.48 57
2151.59 53
2151.70 48
2151.80 43
2151.91 39
2152.02 36
2152.12 34
2152.23 34
2152.33 34
2152.44 33
2152.55 32
2152.65 30
2152.76 26
2152.87 21
2152.97 16
2153.08 12
2153.19 9
2153.29 8
2153.40 8
2153.50 10
2153.61 12
2153.72 15
2153.82 17
2153.93 20
2154.04 22
2154.14 24
2154.25 26
2154.36 28
2154.46 29
2154.57 30
2154.68 31
2154.78 32
2154.89 34
2154.99 35
2155.10 38
2155.21 41
2155.31 44
2155.42 48
2155.53 52
2155.63 56
2155.74 59
2155.85 60
2155.95 60
2156.06 58
2156.17 52
2156.27 45
2156.38 35
2156.48 24
2156.59 14
2156.70 5
2156.80 0
2156.91 0
2157.02 0
2157.12 2
2157.23 8
2157.34 15
2157.44 22
2157.55 27
2157.66 30
2157.76 32
2157.87 32
2157.98 31
2158.08 30
2158.19 29
2158.30 28
2158.40 28
2158.51 28
2158.61 28
2158.72 28
2158.83 28
2158.93 27
2159.04 27
2159.15 26
2159.25 26
2159.36 26
2159.47 27
2159.57 29
2159.68 34
2159.79 40
2159.89 46
2160.00 52
2160.11 56
2160.21 58
2160.32 58
2160.43 55
2160.53 50
2160.64 46
2160.75 42
2160.85 41
2160.96 41
2161.07 42
2161.17 44
2161.28 46
2161.39 47
2161.49 46
2161.60 44
2161.71 41
2161.81 38
2161.92 35
2162.02 33
2162.13 32
2162.24 33
2162.34 35
2162.45 39
2162.56 43
2162.66 48
2162.77 53
2162.88 59
2162.98 64
2163.09 69
2163.20 75
2163.30 79
2163.41 83
2163.52 86
2163.62 86
2163.73 85
2163.84 80
2163.94 73
2164.05 64
2164.16 54
2164.26 45
2164.37 38
2164.48 34
2164.58 33
2164.69 35
2164.80 40
2164.90 46
2165.01 52
2165.12 57
2165.22 59
2165.33 60
2165.44 59
2165.54 57
2165.65 55
2165.76 54
2165.86 53
2165.97 52
2166.08 51
2166.18 50
2166.29 49
2166.40 48
2166.50 47
2166.61 46
2166.72 47
2166.83 48
2166.93 49
2167.04 51
2167.15 51
2167.25 49
2167.36 46
2167.47 42
2167.57 36
2167.68 31
2167.79 26
2167.89 22
2168.00 19
2168.11 16
2168.21 15
2168.32 14
2168.43 14
2168.53 14
2168.64 14
2168.75 16
2168.85 19
2168.96 22
2169.07 26
2169.17 29
2169.28 31
2169.39 33
2169.49 33
2169.60 31
2169.71 29
2169.81 26
2169.92 23
2170.03 21
2170.13 18
2170.24 15
2170.35 13
2170.46 11
2170.56 11
2170.67 11
2170.78 14
2170.88 18
2170.99 25
2171.10 32
2171.20 41
2171.31 49
2171.42 57
2171.52 63
2171.63 68
2171.74 70
2171.84 72
2171.95 73
2172.06 74
2172.16 76
2172.27 78
2172.38 82
2172.49 86
2172.59 90
2172.70 92
2172.81 93
2172.91 93
2173.02 92
2173.13 91
2173.23 89
2173.34 88
2173.45 87
2173.55 87
2173.66 86
2173.77 86
2173.87 86
2173.98 86
2174.09 86
2174.20 85
2174.30 83
2174.41 81
2174.52 76
2174.62 70
2174.73 62
2174.84 54
2174.94 45
2175.05 37
2175.16 30
2175.26 25
2175.37 23
2175.48 23
2175.59 24
2175.69 26
2175.80 29
2175.91 33
2176.01 36
2176.12 38
2176.23 40
2176.33 41
2176.44 41
2176.55 41
2176.66 40
2176.76 39
2176.87 38
2176.98 38
2177.08 38
2177.19 40
2177.30 44
2177.40 48
2177.51 53
2177.62 58
2177.72 61
2177.83 63
2177.94 62
2178.05 58
2178.15 53
2178.26 47
2178.37 40
2178.47 35
2178.58 31
2178.69 30
2178.80 29
2178.90 28
2179.01 26
2179.12 23
2179.22 19
2179.33 13
2179.44 5
2179.54 0
2179.65 0
2179.76 0
2179.87 0
2179.97 0
2180.08 0
2180.19 0
2180.29 0
2180.40 1
2180.51 11
2180.61 23
2180.72 35
2180.83 48
2180.94 60
2181.04 71
2181.15 81
2181.26 90
2181.36 96
2181.47 101
2181.58 105
2181.69 108
2181.79 110
2181.90 111
2182.01 112
2182.11 111
2182.22 109
2182.33 106
2182.44 102
2182.54 98
2182.65 94
2182.76 91
2182.86 88
2182.97 86
2183.08 86
2183.19 87
2183.29 89
2183.40 92
2183.51 95
2183.61 97
2183.72 97
2183.83 94
2183.94 88
2184.04 79
2184.15 68
2184.26 56
2184.36 45
2184.47 37
2184.58 30
2184.69 26
2184.79 24
2184.90 24
2185.01 25
2185.11 26
2185.22 26
2185.33 27
2185.44 28
2185.54 28
2185.65 29
2185.76 30
2185.86 31
2185.97 31
2186.08 32
2186.19 32
2186.29 32
2186.40 32
2186.51 32
2186.61 32
2186.72 32
2186.83 31
2186.94 31
2187.04 33
2187.15 35
2187.26 40
2187.37 47
2187.47 56
2187.58 65
2187.69 74
2187.79 81
2187.90 84
2188.01 85
2188.12 81
2188.22 75
2188.33 65
2188.44 54
2188.55 44
2188.65 35
2188.76 30
2188.87 28
2188.97 30
2189.08 36
2189.19 45
2189.30 55
2189.40 66
2189.51 76
2189.62 85
2189.73 92
2189.83 97
2189.94 101
2190.05 102
2190.15 101
2190.26 99
2190.37 95
2190.48 91
2190.58 86
2190.69 82
2190.80 78
2190.91 75
2191.01 73
2191.12 72
2191.23 72
2191.33 72
2191.44 72
2191.55 71
2191.66 70
2191.76 67
2191.87 63
2191.98 57
2192.09 49
2192.19 41
2192.30 34
2192.41 28
2192.52 24
2192.62 23
2192.73 25
2192.84 29
2192.95 34
2193.05 41
2193.16 47
2193.27 54
2193.37 59
2193.48 64
2193.59 67
2193.70 69
2193.80 69
2193.91 67
2194.02 63
2194.13 57
2194.23 52
2194.34 48
2194.45 46
2194.56 47
2194.66 51
2194.77 56
2194.88 62
2194.99 65
2195.09 66
2195.20 62
2195.31 54
2195.42 44
2195.52 33
2195.63 23
2195.74 16
2195.84 12
2195.95 12
2196.06 15
2196.17 21
2196.27 27
2196.38 33
2196.49 37
2196.60 41
2196.70 43
2196.81 45
2196.92 47
2197.03 47
2197.13 48
2197.24 46
2197.35 43
2197.46 37
2197.56 31
2197.67 24
2197.78 17
2197.89 12
2197.99 10
2198.10 9
2198.21 10
2198.32 12
2198.42 13
2198.53 14
2198.64 16
2198.75 18
2198.85 21
2198.96 25
2199.07 30
2199.18 35
2199.28 38
2199.39 40
2199.50 38
2199.61 33
2199.71 26
2199.82 18
2199.93 10
2200.04 2
2200.14 0
2200.25 0
2200.36 0
2200.47 0
2200.57 0
2200.68 0
2200.79 0
2200.90 0
2201.01 0
2201.11 4
2201.22 9
2201.33 15
2201.44 20
2201.54 24
2201.65 27
2201.76 29
2201.87 31
2201.97 33
2202.08 35
2202.19 37
2202.30 38
2202.40 37
2202.51 36
2202.62 32
2202.73 28
2202.83 25
2202.94 22
2203.05 21
2203.16 22
2203.26 25
2203.37 28
2203.48 31
2203.59 33
2203.70 35
2203.80 36
2203.91 37
2204.02 38
2204.13 39
2204.23 40
2204.34 42
2204.45 45
2204.56 49
2204.66 53
2204.77 57
2204.88 59
2204.99 60
2205.09 58
2205.20 53
2205.31 45
2205.42 35
2205.53 24
2205.63 14
2205.74 5
2205.85 0
2205.96 0
2206.06 0
2206.17 0
2206.28 0
2206.39 0
2206.49 0
2206.60 0
2206.71 2
2206.82 4
2206.93 7
2207.03 10
2207.14 12
2207.25 14
2207.36 15
2207.46 16
2207.57 15
2207.68 15
2207.79 15
2207.89 15
2208.00 15
2208.11 16
2208.22 17
2208.33 18
2208.43 20
2208.54 22
2208.65 25
2208.76 27
2208.86 29
2208.97 30
2209.08 30
2209.19 29
2209.30 28
2209.40 28
2209.51 28
2209.62 29
2209.73 30
2209.83 32
2209.94 33
2210.05 34
2210.16 33
2210.27 32
2210.37 31
2210.48 30
2210.59 28
2210.70 27
2210.80 27
2210.91 25
2211.02 24
2211.13 22
2211.24 20
2211.34 18
2211.45 15
2211.56 13
2211.67 11
2211.78 10
2211.88 9
2211.99 11
2212.10 13
2212.21 18
2212.31 23
2212.42 29
2212.53 35
2212.64 41
2212.75 44
2212.85 46
2212.96 47
2213.07 46
2213.18 45
2213.28 44
2213.39 44
2213.50 44
2213.61 45
2213.72 47
2213.82 49
2213.93 51
2214.04 53
2214.15 55
2214.26 56
2214.36 57
2214.47 56
2214.58 54
2214.69 51
2214.80 47
2214.90 44
2215.01 40
2215.12 38
2215.23 37
2215.33 36
2215.44 36
2215.55 36
2215.66 35
2215.77 32
2215.87 30
2215.98 27
2216.09 25
2216.20 23
2216.31 22
2216.41 21
2216.52 20
2216.63 18
2216.74 17
2216.85 16
2216.95 17
2217.06 19
2217.17 22
2217.28 27
2217.39 33
2217.49 38
2217.60 42
2217.71 45
2217.82 46
2217.93 46
2218.03 46
2218.14 45
2218.25 45
2218.36 45
2218.47 45
2218.57 46
2218.68 45
2218.79 45
2218.90 44
2219.01 41
2219.11 38
2219.22 34
2219.33 29
2219.44 23
2219.55 17
2219.65 11
2219.76 7
2219.87 5
2219.98 6
2220.09 8
2220.19 12
2220.30 16
2220.41 20
2220.52 22
2220.63 24
2220.73 23
2220.84 22
2220.95 21
2221.06 20
2221.17 20
2221.27 20
2221.38 20
2221.49 20
2221.60 21
2221.71 21
2221.81 21
2221.92 21
2222.03 21
2222.14 20
2222.25 19
2222.36 17
2222.46 15
2222.57 12
2222.68 9
2222.79 7
2222.90 7
2223.00 9
2223.11 14
2223.22 20
2223.33 29
2223.44 38
2223.54 48
2223.65 56
2223.76 64
2223.87 72
2223.98 79
2224.08 85
2224.19 91
2224.30 95
2224.41 99
2224.52 100
2224.63 100
2224.73 98
2224.84 94
2224.95 89
2225.06 84
2225.17 79
2225.27 74
2225.38 70
2225.49 66
2225.60 64
2225.71 63
2225.82 63
2225.92 65
2226.03 68
2226.14 70
2226.25 72
2226.36 73
2226.46 73
2226.57 72
2226.68 70
2226.79 68
2226.90 67
2227.01 66
2227.11 64
2227.22 63
2227.33 61
2227.44 58
2227.55 55
2227.65 51
2227.76 48
2227.87 46
2227.98 45
2228.09 45
2228.20 47
2228.30 49
2228.41 51
2228.52 54
2228.63 58
2228.74 63
2228.85 67
2228.95 71
2229.06 74
2229.17 75
2229.28 74
2229.39 71
2229.49 68
2229.60 64
2229.71 60
2229.82 57
2229.93 54
2230.04 51
2230.14 47
2230.25 43
2230.36 39
2230.47 35
2230.58 34
2230.69 34
2230.79 36
2230.90 40
2231.01 45
2231.12 48
2231.23 49
2231.34 47
2231.44 42
2231.55 35
2231.66 26
2231.77 19
2231.88 12
2231.99 8
2232.09 5
2232.20 4
2232.31 4
2232.42 3
2232.53 1
2232.64 0
2232.74 0
2232.85 0
2232.96 0
2233.07 0
2233.18 0
2233.29 0
2233.39 6
2233.50 16
2233.61 28
2233.72 39
2233.83 51
2233.94 61
2234.04 70
2234.15 79
2234.26 86
2234.37 92
2234.48 96
2234.59 99
2234.69 101
2234.80 101
2234.91 99
2235.02 97
2235.13 94
2235.24 91
2235.34 89
2235.45 88
2235.56 88
2235.67 89
2235.78 91
2235.89 92
2236.00 94
2236.10 95
2236.21 95
2236.32 94
2236.43 92
2236.54 89
2236.65 84
2236.75 79
2236.86 73
2236.97 68
2237.08 65
2237.19 63
2237.30 63
2237.40 64
2237.51 64
2237.62 63
2237.73 61
2237.84 58
2237.95 55
2238.06 52
2238.16 51
2238.27 51
2238.38 52
2238.49 53
2238.60 55
2238.71 55
2238.81 55
2238.92 54
2239.03 52
2239.14 50
2239.25 47
2239.36 44
2239.47 39
2239.57 35
2239.68 31
2239.79 27
2239.90 24
2240.01 22
2240.12 22
2240.23 22
2240.33 22
2240.44 22
2240.55 21
2240.66 21
2240.77 19
2240.88 18
2240.99 17
2241.09 16
2241.20 15
2241.31 15
2241.42 15
2241.53 15
2241.64 16
2241.75 16
2241.85 16
2241.96 16
2242.07 18
2242.18 20
2242.29 24
2242.40 28
2242.51 33
2242.61 37
2242.72 39
2242.83 39
2242.94 37
2243.05 33
2243.16 29
2243.27 25
2243.37 22
2243.48 20
2243.59 18
2243.70 18
2243.81 18
2243.92 20
2244.03 22
2244.13 26
2244.24 31
2244.35 37
2244.46 42
2244.57 46
2244.68 47
2244.79 47
2244.89 44
2245.00 40
2245.11 36
2245.22 31
2245.33 28
2245.44 27
2245.55 27
2245.65 28
2245.76 29
2245.87 31
2245.98 33
2246.09 34
2246.20 34
2246.31 33
2246.42 32
2246.52 31
2246.63 29
2246.74 28
2246.85 28
2246.96 27
2247.07 27
2247.18 27
2247.29 28
2247.39 30
2247.50 33
2247.61 37
2247.72 42
2247.83 46
2247.94 50
2248.05 52
2248.15 52
2248.26 50
2248.37 48
2248.48 46
2248.59 46
2248.70 48
2248.81 51
2248.92 57
2249.02 62
2249.13 66
2249.24 67
2249.35 66
2249.46 62
2249.57 57
2249.68 50
2249.79 44
2249.89 38
2250.00 34
2250.11 31
2250.22 30
2250.33 30
2250.44 31
2250.55 33
2250.66 35
2250.76 36
2250.87 36
2250.98 35
2251.09 32
2251.20 28
2251.31 24
2251.42 20
2251.53 17
2251.63 15
2251.74 15
2251.85 16
2251.96 17
2252.07 17
2252.18 17
2252.29 16
2252.40 15
2252.51 14
2252.61 15
2252.72 17
2252.83 20
2252.94 25
2253.05 29
2253.16 34
2253.27 37
2253.38 38
2253.48 37
2253.59 34
2253.70 30
2253.81 25
2253.92 20
2254.03 16
2254.14 13
2254.25 11
2254.36 11
2254.46 11
2254.57 11
2254.68 13
2254.79 14
2254.90 16
2255.01 18
2255.12 20
2255.23 22
2255.34 25
2255.44 27
2255.55 31
2255.66 35
2255.77 39
2255.88 44
2255.99 48
2256.10 52
2256.21 55
2256.32 57
2256.42 57
2256.53 56
2256.64 55
2256.75 52
2256.86 50
2256.97 47
2257.08 45
2257.19 43
2257.30 42
2257.40 43
2257.51 44
2257.62 47
2257.73 50
2257.84 53
2257.95 55
2258.06 57
2258.17 57
2258.28 57
2258.39 57
2258.49 58
2258.60 59
2258.71 61
2258.82 64
2258.93 66
2259.04 67
2259.15 67
2259.26 67
2259.37 66
2259.48 64
2259.58 64
2259.69 63
2259.80 63
2259.91 63
2260.02 61
2260.13 57
2260.24 52
2260.35 46
2260.46 40
2260.57 35
2260.67 33
2260.78 33
2260.89 36
2261.00 41
2261.11 47
2261.22 53
2261.33 59
2261.44 62
2261.55 64
2261.66 64
2261.76 62
2261.87 60
2261.98 58
2262.09 55
2262.20 52
2262.31 49
2262.42 46
2262.53 43
2262.64 41
2262.75 39
2262.86 38
2262.96 37
2263.07 38
2263.18 40
2263.29 42
2263.40 43
2263.51 44
2263.62 45
2263.73 44
2263.84 43
2263.95 41
2264.06 39
2264.16 36
2264.27 33
2264.38 31
2264.49 28
2264.60 25
2264.71 21
2264.82 18
2264.93 16
2265.04 14
2265.15 13
2265.26 15
2265.36 19
2265.47 24
2265.58 32
2265.69 40
2265.80 49
2265.91 56
2266.02 61
2266.13 64
2266.24 66
2266.35 66
2266.46 66
2266.57 65
2266.67 64
2266.78 63
2266.89 60
2267.00 57
2267.11 52
2267.22 46
2267.33 39
2267.44 32
2267.55 25
2267.66 19
2267.77 15
2267.88 13
2267.98 11
2268.09 12
2268.20 13
2268.31 14
2268.42 17
2268.53 19
2268.64 22
2268.75 24
2268.86 27
2268.97 29
2269.08 29
2269.19 29
2269.29 28
2269.40 26
2269.51 22
2269.62 19
2269.73 17
2269.84 15
2269.95 16
2270.06 19
2270.17 24
2270.28 31
2270.39 38
2270.50 45
2270.61 51
2270.71 55
2270.82 57
2270.93 56
2271.04 54
2271.15 50
2271.26 46
2271.37 41
2271.48 36
2271.59 32
2271.70 29
2271.81 27
2271.92 26
2272.03 26
2272.14 27
2272.24 27
2272.35 28
2272.46 27
2272.57 25
2272.68 21
2272.79 17
2272.90 11
2273.01 7
2273.12 3
2273.23 2
2273.34 3
2273.45 7
2273.56 14
2273.67 22
2273.78 30
2273.88 38
2273.99 45
2274.10 48
2274.21 49
2274.32 47
2274.43 43
2274.54 37
2274.65 32
2274.76 27
2274.87 24
2274.98 23
2275.09 25
2275.20 29
2275.31 34
2275.42 41
2275.52 48
2275.63 54
2275.74 59
2275.85 62
2275.96 62
2276.07 61
2276.18 58
2276.29 53
2276.40 48
2276.51 42
2276.62 36
2276.73 30
2276.84 25
2276.95 21
2277.06 18
2277.17 15
2277.28 14
2277.38 12
2277.49 12
2277.60 12
2277.71 12
2277.82 14
2277.93 17
2278.04 20
2278.15 24
2278.26 28
2278.37 31
2278.48 32
2278.59 31
2278.70 29
2278.81 26
2278.92 23
2279.03 21
2279.14 19
2279.25 18
2279.35 17
2279.46 15
2279.57 12
2279.68 9
2279.79 5
2279.90 2
2280.01 0
2280.12 0
2280.23 0
2280.34 2
2280.45 6
2280.56 11
2280.67 16
2280.78 21
2280.89 24
2281.00 27
2281.11 28
2281.22 27
2281.33 25
2281.44 23
2281.54 21
2281.65 20
2281.76 21
2281.87 23
2281.98 27
2282.09 31
2282.20 35
2282.31 38
2282.42 38
2282.53 37
2282.64 33
2282.75 28
2282.86 24
2282.97 21
2283.08 19
2283.19 19
2283.30 21
2283.41 23
2283.52 25
2283.63 25
2283.74 24
2283.85 22
2283.95 20
2284.06 17
2284.17 16
2284.28 15
2284.39 17
2284.50 20
2284.61 24
2284.72 29
2284.83 34
2284.94 38
2285.05 41
2285.16 44
2285.27 47
2285.38 51
2285.49 54
2285.60 59
2285.71 63
2285.82 67
2285.93 70
2286.04 70
2286.15 68
2286.26 63
2286.37 55
2286.48 45
2286.59 35
2286.69 26
2286.80 19
2286.91 13
2287.02 9
2287.13 6
2287.24 4
2287.35 1
2287.46 0
2287.57 0
2287.68 0
2287.79 0
2287.90 0
2288.01 0
2288.12 0
2288.23 0
2288.34 4
2288.45 8
2288.56 12
2288.67 15
2288.78 18
2288.89 20
2289.00 21
2289.11 21
2289.22 22
2289.33 22
2289.44 23
2289.55 23
2289.66 24
2289.77 24
2289.88 24
2289.99 22
2290.10 20
2290.20 17
2290.31 13
2290.42 11
2290.53 10
2290.64 11
2290.75 14
2290.86 18
2290.97 25
2291.08 33
2291.19 42
2291.30 51
2291.41 59
2291.52 67
2291.63 72
2291.74 76
2291.85 76
2291.96 74
2292.07 69
2292.18 63
2292.29 57
2292.40 51
2292.51 46
2292.62 42
2292.73 38
2292.84 35
2292.95 32
2293.06 30
2293.17 28
2293.28 29
2293.39 30
2293.50 33
2293.61 35
2293.72 38
2293.83 40
2293.94 41
2294.05 41
2294.16 40
2294.27 40
2294.38 41
2294.49 42
2294.60 43
2294.71 44
2294.82 44
2294.93 43
2295.04 40
2295.15 35
2295.26 31
2295.36 26
2295.47 23
2295.58 21
2295.69 20
2295.80 21
2295.91 22
2296.02 25
2296.13 29
2296.24 35
2296.35 41
2296.46 49
2296.57 55
2296.68 61
2296.79 64
2296.90 65
2297.01 64
2297.12 60
2297.23 55
2297.34 50
2297.45 44
2297.56 38
2297.67 34
2297.78 30
2297.89 28
2298.00 27
2298.11 28
2298.22 31
2298.33 35
2298.44 39
2298.55 43
2298.66 46
2298.77 48
2298.88 50
2298.99 51
2299.10 51
2299.21 52
2299.32 53
2299.43 53
2299.54 54
2299.65 54
2299.76 54
2299.87 55
2299.98 55
2300.09 56
2300.20 57
2300.31 59
2300.42 62
2300.53 65
2300.64 70
2300.75 74
2300.86 78
2300.97 80
2301.08 79
2301.19 75
2301.30 69
2301.41 60
2301.52 50
2301.63 40
2301.74 31
2301.85 24
2301.96 18
2302.07 13
2302.18 9
2302.29 7
2302.40 6
2302.51 8
2302.62 10
2302.73 15
2302.84 21
2302.95 27
2303.06 32
2303.17 37
2303.28 41
2303.39 44
2303.50 46
2303.61 48
2303.72 50
2303.83 53
2303.94 56
2304.05 58
2304.16 61
2304.27 64
2304.38 68
2304.49 71
2304.60 74
2304.71 78
2304.82 82
2304.93 86
2305.04 89
2305.15 92
2305.26 95
2305.37 96
2305.48 97
2305.59 96
2305.70 94
2305.81 90
2305.92 85
2306.03 78
2306.14 71
2306.25 63
2306.36 57
2306.47 53
2306.58 50
2306.69 50
2306.80 52
2306.91 55
2307.02 57
2307.13 58
2307.24 58
2307.35 58
2307.46 57
2307.57 57
2307.68 58
2307.79 60
2307.91 62
2308.02 64
2308.13 65
2308.24 64
2308.35 61
2308.46 56
2308.57 49
2308.68 42
2308.79 35
2308.90 29
2309.01 24
2309.12 20
2309.23 17
2309.34 15
2309.45 12
2309.56 9
2309.67 7
2309.78 5
2309.89 4
2310.00 5
2310.11 6
2310.22 8
2310.33 11
2310.44 14
2310.55 18
2310.66 21
2310.77 24
2310.88 27
2310.99 30
2311.10 31
2311.21 31
2311.32 31
2311.43 30
2311.54 29
2311.65 28
2311.76 28
2311.87 27
2311.98 27
2312.09 27
2312.20 26
2312.31 26
2312.42 25
2312.53 23
2312.64 21
2312.75 18
2312.86 14
2312.97 10
2313.09 6
2313.20 4
2313.31 3
2313.42 5
2313.53 8
2313.64 11
2313.75 14
2313.86 15
2313.97 13
2314.08 9
2314.19 2
2314.30 0
2314.41 0
2314.52 0
2314.63 0
2314.74 0
2314.85 0
2314.96 0
2315.07 6
2315.18 12
2315.29 17
2315.40 18
2315.51 17
2315.62 14
2315.73 9
2315.84 3
2315.95 0
2316.06 0
2316.17 0
2316.28 0
2316.39 0
2316.50 0
2316.62 4
2316.73 14
2316.84 24
2316.95 33
2317.06 39
2317.17 43
2317.28 44
2317.39 44
2317.50 42
2317.61 41
2317.72 42
2317.83 44
2317.94 47
2318.05 52
2318.16 58
2318.27 65
2318.38 71
2318.49 77
2318.60 81
2318.71 83
2318.82 83
2318.93 81
2319.04 77
2319.15 72
2319.26 67
2319.38 63
2319.49 61
2319.60 60
2319.71 60
2319.82 60
2319.93 61
2320.04 61
2320.15 61
2320.26 61
2320.37 61
2320.48 61
2320.59 61
2320.70 62
2320.81 63
2320.92 62
2321.03 60
2321.14 57
2321.25 53
2321.36 49
2321.47 45
2321.58 44
2321.69 45
2321.81 49
2321.92 56
2322.03 63
2322.14 70
2322.25 75
2322.36 76
2322.47 74
2322.58 69
2322.69 62
2322.80 53
2322.91 44
2323.02 34
2323.13 26
2323.24 20
2323.35 17
2323.46 16
2323.57 17
2323.68 20
2323.79 25
2323.90 32
2324.02 38
2324.13 44
2324.24 50
2324.35 53
2324.46 55
2324.57 54
2324.68 50
2324.79 44
2324.90 37
2325.01 28
2325.12 20
2325.23 13
2325.34 8
2325.45 6
2325.56 6
2325.67 7
2325.78 8
2325.89 9
2326.01 9
2326.12 7
2326.23 5
2326.34 2
2326.45 0
2326.56 0
2326.67 0
2326.78 0
2326.89 0
2327.00 0
2327.11 0
2327.22 0
2327.33 0
2327.44 0
2327.55 2
2327.66 7
2327.77 12
2327.89 19
2328.00 26
2328.11 32
2328.22 37
2328.33 41
2328.44 43
2328.55 44
2328.66 44
2328.77 43
2328.88 43
2328.99 44
2329.10 44
2329.21 46
2329.32 47
2329.43 48
2329.55 49
2329.66 50
2329.77 50
2329.88 49
2329.99 47
2330.10 46
2330.21 44
2330.32 43
2330.43 42
2330.54 41
2330.65 40
2330.76 39
2330.87 38
2330.98 36
2331.09 35
2331.21 34
2331.32 33
2331.43 34
2331.54 36
2331.65 39
2331.76 41
2331.87 44
2331.98 46
2332.09 48
2332.20 49
2332.31 50
2332.42 51
2332.53 51
2332.64 51
2332.76 52
2332.87 52
2332.98 54
2333.09 55
2333.20 57
2333.31 60
2333.42 62
2333.53 64
2333.64 65
2333.75 65
2333.86 62
2333.97 59
2334.08 54
2334.20 48
2334.31 42
2334.42 35
2334.53 30
2334.64 25
2334.75 21
2334.86 18
2334.97 17
2335.08 17
2335.19 18
2335.30 21
2335.41 26
2335.53 31
2335.64 38
2335.75 44
2335.86 49
2335.97 52
2336.08 54
2336.19 55
2336.30 54
2336.41 53
2336.52 52
2336.63 50
2336.74 48
2336.86 46
2336.97 43
2337.08 40
2337.19 37
2337.30 35
2337.41 34
2337.52 33
2337.63 32
2337.74 31
2337.85 28
2337.96 25
2338.07 20
2338.19 15
2338.30 10
2338.41 8
2338.52 7
2338.63 10
2338.74 13
2338.85 18
2338.96 23
2339.07 26
2339.18 28
2339.29 27
2339.41 26
2339.52 24
2339.63 22
2339.74 21
2339.85 21
2339.96 22
2340.07 23
2340.18 25
2340.29 29
2340.40 32
2340.51 36
2340.63 39
2340.74 42
2340.85 44
2340.96 46
2341.07 47
2341.18 48
2341.29 49
2341.40 51
2341.51 54
2341.62 58
2341.73 61
2341.85 65
2341.96 67
2342.07 69
2342.18 70
2342.29 69
2342.40 67
2342.51 63
2342.62 58
2342.73 51
2342.84 44
2342.96 37
2343.07 31
2343.18 27
2343.29 24
2343.40 23
2343.51 22
2343.62 21
2343.73 20
2343.84 18
2343.95 15
2344.07 13
2344.18 10
2344.29 8
2344.40 7
2344.51 6
2344.62 6
2344.73 7
2344.84 9
2344.95 13
2345.06 18
2345.18 23
2345.29 28
2345.40 33
2345.51 35
2345.62 35
2345.73 32
2345.84 27
2345.95 21
2346.06 14
2346.17 9
2346.29 4
2346.40 1
2346.51 0
2346.62 1
2346.73 3
2346.84 7
2346.95 12
2347.06 17
2347.17 22
2347.29 26
2347.40 28
2347.51 29
2347.62 28
2347.73 26
2347.84 22
2347.95 18
2348.06 14
2348.17 9
2348.29 5
2348.40 2
2348.51 1
2348.62 2
2348.73 5
2348.84 9
2348.95 14
2349.06 21
2349.17 27
2349.29 34
2349.40 42
2349.51 50
2349.62 59
2349.73 68
2349.84 76
2349.95 84
2350.06 89
2350.17 93
2350.29 96
2350.40 98
2350.51 100
2350.62 102
2350.73 104
2350.84 106
2350.95 107
2351.06 108
2351.18 108
2351.29 107
2351.40 106
2351.51 106
2351.62 106
2351.73 106
2351.84 106
2351.95 106
2352.06 106
2352.18 106
2352.29 106
2352.40 105
2352.51 105
2352.62 105
2352.73 104
2352.84 103
2352.95 101
2353.07 98
2353.18 95
2353.29 91
2353.40 87
2353.51 84
2353.62 82
2353.73 81
2353.84 80
2353.96 79
2354.07 78
2354.18 77
2354.29 76
2354.40 75
2354.51 74
2354.62 74
2354.73 73
2354.85 71
2354.96 69
2355.07 65
2355.18 60
2355.29 54
2355.40 48
2355.51 43
2355.62 39
2355.74 36
2355.85 35
2355.96 36
2356.07 38
2356.18 40
2356.29 43
2356.40 44
2356.52 45
2356.63 45
2356.74 44
2356.85 43
2356.96 41
2357.07 39
2357.18 38
2357.29 37
2357.41 36
2357.52 35
2357.63 32
2357.74 30
2357.85 28
2357.96 26
2358.07 24
2358.18 24
2358.30 24
2358.41 25
2358.52 27
2358.63 29
2358.74 30
2358.85 31
2358.96 32
2359.08 32
2359.19 32
2359.30 32
2359.41 31
2359.52 31
2359.63 31
2359.74 32
2359.86 33
2359.97 36
2360.08 38
2360.19 40
2360.30 41
2360.41 43
2360.52 46
2360.64 50
2360.75 55
2360.86 60
2360.97 66
2361.08 70
2361.19 73
2361.30 73
2361.42 71
2361.53 67
2361.64 63
2361.75 59
2361.86 55
2361.97 53
2362.08 50
2362.20 48
2362.31 45
2362.42 43
2362.53 40
2362.64 37
2362.75 35
2362.86 34
2362.98 33
2363.09 33
2363.20 32
2363.31 30
2363.42 28
2363.53 25
2363.64 23
2363.76 20
2363.87 18
2363.98 16
2364.09 15
2364.20 14
2364.31 13
2364.42 14
2364.54 15
2364.65 17
2364.76 18
2364.87 20
2364.98 20
2365.09 20
2365.20 19
2365.32 18
2365.43 18
2365.54 18
2365.65 20
2365.76 23
2365.87 26
2365.99 29
2366.10 32
2366.21 34
2366.32 35
2366.43 36
2366.54 36
2366.65 36
2366.77 35
2366.88 33
2366.99 31
2367.10 28
2367.21 26
2367.32 24
2367.44 22
2367.55 20
2367.66 19
2367.77 17
2367.88 14
2367.99 10
2368.11 7
2368.22 4
2368.33 4
2368.44 6
2368.55 11
2368.66 17
2368.77 25
2368.89 33
2369.00 40
2369.11 45
2369.22 48
2369.33 48
2369.44 47
2369.56 43
2369.67 38
2369.78 32
2369.89 26
2370.00 19
2370.11 12
2370.23 5
2370.34 0
2370.45 0
2370.56 0
2370.67 0
2370.78 0
2370.90 0
2371.01 0
2371.12 3
2371.23 9
2371.34 15
2371.45 21
2371.57 26
2371.68 29
2371.79 31
2371.90 32
2372.01 33
2372.12 33
2372.24 35
2372.35 36
2372.46 39
2372.57 41
2372.68 43
2372.79 43
2372.91 42
2373.02 38
2373.13 33
2373.24 26
2373.35 19
2373.46 12
2373.58 6
2373.69 1
2373.80 0
2373.91 0
2374.02 0
2374.13 0
2374.25 1
2374.36 4
2374.47 7
2374.58 11
2374.69 15
2374.80 19
2374.92 23
2375.03 27
2375.14 31
2375.25 34
2375.36 37
2375.48 39
2375.59 42
2375.70 46
2375.81 50
2375.92 54
2376.03 58
2376.15 62
2376.26 65
2376.37 67
2376.48 69
2376.59 70
2376.70 70
2376.82 70
2376.93 69
2377.04 68
2377.15 67
2377.26 64
2377.38 61
2377.49 57
2377.60 52
2377.71 48
2377.82 45
2377.93 43
2378.05 42
2378.16 42
2378.27 43
2378.38 45
2378.49 48
2378.61 53
2378.72 60
2378.83 68
2378.94 78
2379.05 88
2379.16 96
2379.28 103
2379.39 108
2379.50 109
2379.61 108
2379.72 106
2379.84 103
2379.95 100
2380.06 98
2380.17 98
2380.28 99
2380.39 101
2380.51 104
2380.62 106
2380.73 106
2380.84 105
2380.95 101
2381.07 95
2381.18 87
2381.29 78
2381.40 69
2381.51 61
2381.63 55
2381.74 51
2381.85 49
2381.96 50
2382.07 52
2382.19 55
2382.30 59
2382.41 63
2382.52 67
2382.63 70
2382.74 71
2382.86 71
2382.97 70
2383.08 68
2383.19 67
2383.30 67
2383.42 67
2383.53 69
2383.64 72
2383.75 74
2383.86 77
2383.98 78
2384.09 78
2384.20 76
2384.31 73
2384.42 70
2384.54 66
2384.65 61
2384.76 58
2384.87 56
2384.98 56
2385.10 58
2385.21 61
2385.32 66
2385.43 70
2385.54 74
2385.66 76
2385.77 75
2385.88 72
2385.99 65
2386.10 57
2386.22 48
2386.33 39
2386.44 31
2386.55 26
2386.66 22
2386.78 21
2386.89 22
2387.00 23
2387.11 25
2387.22 26
2387.34 28
2387.45 29
2387.56 30
2387.67 32
2387.78 33
2387.90 34
2388.01 34
2388.12 33
2388.23 31
2388.34 28
2388.46 25
2388.57 22
2388.68 18
2388.79 15
2388.90 11
2389.02 7
2389.13 3
2389.24 0
2389.35 0
2389.46 0
2389.58 0
2389.69 0
2389.80 0
2389.91 0
2390.03 0
2390.14 3
2390.25 11
2390.36 18
2390.47 25
2390.59 31
2390.70 36
2390.81 40
2390.92 44
2391.03 48
2391.15 53
2391.26 57
2391.37 62
2391.48 67
2391.59 71
2391.71 74
2391.82 76
2391.93 77
2392.04 79
2392.16 81
2392.27 83
2392.38 85
2392.49 86
2392.60 86
2392.72 82
2392.83 75
2392.94 66
2393.05 54
2393.17 41
2393.28 28
2393.39 17
2393.50 8
2393.61 2
2393.73 0
2393.84 0
2393.95 3
2394.06 7
2394.17 13
2394.29 20
2394.40 26
2394.51 33
2394.62 38
2394.74 43
2394.85 46
2394.96 48
2395.07 49
2395.18 49
2395.30 49
2395.41 47
2395.52 45
2395.63 42
2395.75 38
2395.86 34
2395.97 29
2396.08 24
2396.19 19
2396.31 15
2396.42 11
2396.53 7
2396.64 4
2396.76 2
2396.87 1
2396.98 1
2397.09 2
2397.20 3
2397.32 5
2397.43 6
2397.54 7
2397.65 7
2397.77 7
2397.88 8
2397.99 9
2398.10 12
2398.22 15
2398.33 19
2398.44 23
2398.55 26
2398.66 28
2398.78 29
2398.89 29
2399.00 28
2399.11 28
2399.23 28
2399.34 29
2399.45 30
2399.56 31
2399.68 32
2399.79 33
2399.90 34
2400.01 33
2400.12 32
2400.24 31
2400.35 28
2400.46 26
2400.57 23
2400.69 20
2400.80 19
2400.91 19
2401.02 21
2401.14 24
2401.25 28
2401.36 30
2401.47 31
2401.59 29
2401.70 25
2401.81 19
2401.92 12
2402.03 5
2402.15 0
2402.26 0
2402.37 0
2402.48 0
2402.60 0
2402.71 0
2402.82 0
2402.93 0
2403.05 0
2403.16 0
2403.27 2
2403.38 4
2403.50 6
2403.61 8
2403.72 10
2403.83 13
2403.95 16
2404.06 20
2404.17 24
2404.28 28
2404.40 32
2404.51 36
2404.62 40
2404.73 44
2404.84 48
2404.96 52
2405.07 57
2405.18 60
2405.29 62
2405.41 62
2405.52 60
2405.63 56
2405.74 51
2405.86 45
2405.97 40
2406.08 35
2406.19 30
2406.31 26
2406.42 22
2406.53 18
2406.64 13
2406.76 8
2406.87 4
2406.98 1
2407.09 0
2407.21 0
2407.32 0
2407.43 0
2407.54 0
2407.66 0
2407.77 0
2407.88 0
2407.99 0
2408.11 3
2408.22 9
2408.33 17
2408.44 25
2408.56 32
2408.67 37
2408.78 40
2408.89 41
2409.01 40
2409.12 39
2409.23 38
2409.34 39
2409.46 41
2409.57 45
2409.68 49
2409.79 53
2409.91 56
2410.02 58
2410.13 58
2410.25 58
2410.36 57
2410.47 55
2410.58 52
2410.70 50
2410.81 46
2410.92 42
2411.03 37
2411.15 32
2411.26 28
2411.37 25
2411.48 22
2411.60 22
2411.71 23
2411.82 27
2411.93 31
2412.05 37
2412.16 44
2412.27 50
2412.38 56
2412.50 60
2412.61 62
2412.72 62
2412.83 60
2412.95 56
2413.06 51
2413.17 46
2413.29 42
2413.40 38
2413.51 36
2413.62 34
2413.74 33
2413.85 31
2413.96 29
2414.07 26
2414.19 23
2414.30 19
2414.41 16
2414.52 14
2414.64 12
2414.75 11
2414.86 11
2414.98 11
2415.09 12
2415.20 14
2415.31 16
2415.43 19
2415.54 23
2415.65 27
2415.76 31
2415.88 33
2415.99 35
2416.10 35
2416.22 34
2416.33 32
2416.44 29
2416.55 27
2416.67 26
2416.78 26
2416.89 27
2417.00 30
2417.12 33
2417.23 36
2417.34 40
2417.46 44
2417.57 47
2417.68 49
2417.79 52
2417.91 55
2418.02 59
2418.13 63
2418.24 67
2418.36 70
2418.47 72
2418.58 72
2418.70 69
2418.81 65
2418.92 60
2419.03 53
2419.15 47
2419.26 42
2419.37 37
2419.48 32
2419.60 27
2419.71 21
2419.82 15
2419.94 8
2420.05 2
2420.16 0
2420.27 0
2420.39 0
2420.50 1
2420.61 7
2420.73 13
2420.84 17
2420.95 20
2421.06 21
2421.18 20
2421.29 18
2421.40 17
2421.52 16
2421.63 16
2421.74 18
2421.85 19
2421.97 20
2422.08 21
2422.19 22
2422.31 22
2422.42 22
2422.53 23
2422.64 25
2422.76 28
2422.87 31
2422.98 36
2423.10 41
2423.21 45
2423.32 48
2423.43 50
2423.55 50
2423.66 48
2423.77 45
2423.89 42
2424.00 40
2424.11 39
2424.22 40
2424.34 43
2424.45 47
2424.56 51
2424.68 55
2424.79 57
2424.90 58
2425.01 57
2425.13 55
2425.24 53
2425.35 50
2425.47 49
2425.58 49
2425.69 51
2425.80 53
2425.92 57
2426.03 62
2426.14 67
2426.26 71
2426.37 75
2426.48 76
2426.60 76
2426.71 74
2426.82 72
2426.93 70
2427.05 68
2427.16 68
2427.27 69
2427.39 71
2427.50 73
2427.61 73
2427.73 72
2427.84 68
2427.95 63
2428.06 57
2428.18 51
2428.29 46
2428.40 42
2428.52 40
2428.63 40
2428.74 42
2428.85 45
2428.97 50
2429.08 56
2429.19 61
2429.31 65
2429.42 68
2429.53 69
2429.65 69
2429.76 68
2429.87 67
2429.99 65
2430.10 62
2430.21 60
2430.32 57
2430.44 53
2430.55 49
2430.66 45
2430.78 41
2430.89 37
2431.00 34
2431.12 33
2431.23 32
2431.34 33
2431.45 35
2431.57 38
2431.68 41
2431.79 44
2431.91 47
2432.02 49
2432.13 51
2432.25 51
2432.36 50
2432.47 47
2432.59 44
2432.70 39
2432.81 33
2432.92 27
2433.04 20
2433.15 14
2433.26 9
2433.38 7
2433.49 9
2433.60 13
2433.72 20
2433.83 28
2433.94 36
2434.06 42
2434.17 46
2434.28 48
2434.40 48
2434.51 46
2434.62 44
2434.73 42
2434.85 41
2434.96 40
2435.07 41
2435.19 42
2435.30 45
2435.41 49
2435.53 52
2435.64 56
2435.75 58
2435.87 60
2435.98 59
2436.09 58
2436.21 56
2436.32 53
2436.43 51
2436.55 48
2436.66 46
2436.77 43
2436.88 39
2437.00 34
2437.11 28
2437.22 21
2437.34 15
2437.45 9
2437.56 6
2437.68 5
2437.79 8
2437.90 13
2438.02 20
2438.13 29
2438.24 37
2438.36 46
2438.47 53
2438.58 59
2438.70 63
2438.81 66
2438.92 67
2439.04 68
2439.15 67
2439.26 67
2439.38 66
2439.49 65
2439.60 64
2439.72 63
2439.83 60
2439.94 56
2440.06 50
2440.17 43
2440.28 34
2440.40 24
2440.51 15
2440.62 5
2440.73 0
2440.85 0
2440.96 0
2441.07 0
2441.19 0
2441.30 0
2441.41 0
2441.53 0
2441.64 3
2441.75 10
2441.87 17
2441.98 22
2442.09 26
2442.21 28
2442.32 29
2442.43 31
2442.55 32
2442.66 34
2442.77 36
2442.89 39
2443.00 41
2443.11 42
2443.23 42
2443.34 41
2443.45 38
2443.57 34
2443.68 29
2443.79 24
2443.91 20
2444.02 17
2444.13 15
2444.25 16
2444.36 17
2444.47 20
2444.59 24
2444.70 28
2444.81 31
2444.93 33
2445.04 34
2445.15 35
2445.27 35
2445.38 36
2445.49 37
2445.61 38
2445.72 41
2445.84 44
2445.95 49
2446.06 54
2446.18 60
2446.29 65
2446.40 69
2446.52 71
2446.63 72
2446.74 72
2446.86 71
2446.97 69
2447.08 68
2447.20 68
2447.31 68
2447.42 67
2447.54 66
2447.65 63
2447.76 59
2447.88 55
2447.99 50
2448.10 46
2448.22 43
2448.33 40
2448.44 39
2448.56 38
2448.67 38
2448.78 39
2448.90 40
2449.01 43
2449.12 45
2449.24 47
2449.35 47
2449.47 46
2449.58 42
2449.69 38
2449.81 33
2449.92 29
2450.03 26
2450.15 26
2450.26 27
2450.37 28
2450.49 28
2450.60 26
2450.71 22
2450.83 18
2450.94 13
2451.05 10
2451.17 8
2451.28 8
2451.39 8
2451.51 8
2451.62 7
2451.74 5
2451.85 2
2451.96 0
2452.08 0
2452.19 0
2452.30 0
2452.42 0
2452.53 0
2452.64 0
2452.76 1
2452.87 5
2452.98 8
2453.10 11
2453.21 14
2453.33 17
2453.44 20
2453.55 26
2453.67 33
2453.78 42
2453.89 50
2454.01 57
2454.12 62
2454.23 63
2454.35 60
2454.46 54
2454.57 45
2454.69 35
2454.80 24
2454.92 14
2455.03 4
2455.14 0
2455.26 0
2455.37 0
2455.48 0
2455.60 0
2455.71 0
2455.82 0
2455.94 1
2456.05 6
2456.17 11
2456.28 14
2456.39 16
2456.51 18
2456.62 20
2456.73 22
2456.85 24
2456.96 27
2457.07 29
2457.19 30
2457.30 30
2457.42 29
2457.53 27
2457.64 24
2457.76 21
2457.87 19
2457.98 18
2458.10 18
2458.21 19
2458.32 20
2458.44 23
2458.55 25
2458.67 27
2458.78 29
2458.89 30
2459.01 30
2459.12 29
2459.23 27
2459.35 24
2459.46 21
2459.58 18
2459.69 17
2459.80 16
2459.92 17
2460.03 19
2460.14 21
2460.26 24
2460.37 26
2460.49 27
2460.60 29
2460.71 30
2460.83 31
2460.94 33
2461.05 36
2461.17 41
2461.28 45
2461.40 50
2461.51 54
2461.62 58
2461.74 60
2461.85 61
2461.96 62
2462.08 62
2462.19 63
2462.31 65
2462.42 66
2462.53 67
2462.65 67
2462.76 66
2462.87 64
2462.99 62
2463.10 60
2463.22 59
2463.33 59
2463.44 59
2463.56 60
2463.67 62
2463.78 63
2463.90 63
2464.01 63
2464.13 64
2464.24 64
2464.35 65
2464.47 67
2464.58 70
2464.70 74
2464.81 78
2464.92 81
2465.04 85
2465.15 86
2465.26 86
2465.38 84
2465.49 79
2465.61 71
2465.72 62
2465.83 51
2465.95 41
2466.06 31
2466.18 22
2466.29 15
2466.40 10
2466.52 7
2466.63 5
2466.74 5
2466.86 6
2466.97 9
2467.09 13
2467.20 18
2467.31 23
2467.43 27
2467.54 31
2467.66 32
2467.77 31
2467.88 28
2468.00 25
2468.11 22
2468.23 20
2468.34 20
2468.45 20
2468.57 20
2468.68 21
2468.80 21
2468.91 20
2469.02 19
2469.14 17
2469.25 16
2469.36 15
2469.48 15
2469.59 15
2469.71 16
2469.82 18
2469.93 20
2470.05 23
2470.16 26
2470.28 29
2470.39 31
2470.50 34
2470.62 35
2470.73 36
2470.85 36
2470.96 36
2471.07 35
2471.19 35
2471.30 34
2471.42 33
2471.53 32
2471.64 32
2471.76 33
2471.87 35
2471.99 38
2472.10 42
2472.21 45
2472.33 48
2472.44 49
2472.56 49
2472.67 46
2472.78 43
2472.90 39
2473.01 35
2473.13 34
2473.24 33
2473.35 35
2473.47 37
2473.58 40
2473.70 41
2473.81 41
2473.92 40
2474.04 37
2474.15 33
2474.27 30
2474.38 27
2474.50 27
2474.61 29
2474.72 33
2474.84 38
2474.95 43
2475.07 47
2475.18 48
2475.29 47
2475.41 43
2475.52 37
2475.64 31
2475.75 25
2475.86 21
2475.98 17
2476.09 15
2476.21 13
2476.32 13
2476.43 14
2476.55 16
2476.66 18
2476.78 22
2476.89 27
2477.00 32
2477.12 37
2477.23 42
2477.35 45
2477.46 46
2477.58 47
2477.69 46
2477.80 45
2477.92 44
2478.03 44
2478.15 45
2478.26 47
2478.37 50
2478.49 53
2478.60 56
2478.72 57
2478.83 55
2478.95 52
2479.06 47
2479.17 41
2479.29 35
2479.40 30
2479.52 28
2479.63 28
2479.74 31
2479.86 35
2479.97 39
2480.09 43
2480.20 45
2480.32 44
2480.43 43
2480.54 41
2480.66 39
2480.77 39
2480.89 41
2481.00 43
2481.11 46
2481.23 48
2481.34 50
2481.46 50
2481.57 50
2481.69 49
2481.80 49
2481.91 50
2482.03 51
2482.14 52
2482.26 54
2482.37 57
2482.49 61
2482.60 66
2482.71 70
2482.83 75
2482.94 78
2483.06 80
2483.17 79
2483.29 76
2483.40 71
2483.51 65
2483.63 58
2483.74 53
2483.86 49
2483.97 46
2484.09 44
2484.20 43
2484.31 43
2484.43 43
2484.54 43
2484.66 42
2484.77 41
2484.89 40
2485.00 39
2485.11 37
2485.23 36
2485.34 35
2485.46 35
2485.57 34
2485.69 33
2485.80 31
2485.91 28
2486.03 23
2486.14 17
2486.26 10
2486.37 3
2486.49 0
2486.60 0
2486.71 0
2486.83 0
2486.94 0
2487.06 0
2487.17 0
2487.29 1
2487.40 5
2487.52 8
2487.63 10
2487.74 11
2487.86 10
2487.97 10
2488.09 10
2488.20 11
2488.32 13
2488.43 16
2488.54 19
2488.66 22
2488.77 24
2488.89 27
2489.00 28
2489.12 30
2489.23 33
2489.35 36
2489.46 40
2489.57 44
2489.69 48
2489.80 52
2489.92 55
2490.03 57
2490.15 58
2490.26 59
2490.37 60
2490.49 60
2490.60 60
2490.72 58
2490.83 56
2490.95 52
2491.06 47
2491.18 42
2491.29 36
2491.40 32
2491.52 28
2491.63 25
2491.75 24
2491.86 24
2491.98 25
2492.09 27
2492.21 29
2492.32 30
2492.44 31
2492.55 30
2492.66 28
2492.78 25
2492.89 23
2493.01 21
2493.12 21
2493.24 24
2493.35 30
2493.47 37
2493.58 46
2493.69 54
2493.81 63
2493.92 70
2494.04 75
2494.15 79
2494.27 81
2494.38 82
2494.50 83
2494.61 84
2494.73 84
2494.84 83
2494.95 82
2495.07 80
2495.18 78
2495.30 75
2495.41 72
2495.53 70
2495.64 68
2495.76 67
2495.87 67
2495.99 67
2496.10 67
2496.21 67
2496.33 66
2496.44 66
2496.56 66
2496.67 66
2496.79 67
2496.90 69
2497.02 71
2497.13 74
2497.25 77
2497.36 80
2497.47 82
2497.59 83
2497.70 84
2497.82 84
2497.93 84
2498.05 83
2498.16 80
2498.28 76
2498.39 70
2498.51 61
2498.62 51
2498.74 40
2498.85 30
2498.96 21
2499.08 14
2499.19 9
2499.31 8
2499.42 9
2499.54 13
2499.65 18
2499.77 24
2499.88 30
2500.00 36
2500.11 41
2500.23 45
2500.34 46
2500.45 46
2500.57 44
2500.68 42
2500.80 40
2500.91 40
2501.03 42
2501.14 45
2501.26 50
2501.37 56
2501.49 60
2501.60 62
2501.72 62
2501.83 61
2501.95 58
2502.06 55
2502.17 52
2502.29 49
2502.40 46
2502.52 42
2502.63 39
2502.75 34
2502.86 30
2502.98 26
2503.09 22
2503.21 20
2503.32 20
2503.44 20
2503.55 22
2503.67 24
2503.78 26
2503.90 28
2504.01 30
2504.13 32
2504.24 34
2504.35 36
2504.47 37
2504.58 37
2504.70 36
2504.81 35
2504.93 33
2505.04 32
2505.16 32
2505.27 34
2505.39 38
2505.50 45
2505.62 53
2505.73 61
2505.85 68
2505.96 72
2506.08 75
2506.19 75
2506.31 74
2506.42 72
2506.54 70
2506.65 68
2506.76 65
2506.88 63
2506.99 61
2507.11 58
2507.22 55
2507.34 53
2507.45 50
2507.57 48
2507.68 46
2507.80 43
2507.91 41
2508.03 38
2508.14 35
2508.26 32
2508.37 28
2508.49 26
2508.60 24
2508.72 24
2508.83 24
2508.95 27
2509.06 32
2509.18 38
2509.29 46
2509.41 56
2509.52 67
2509.64 78
2509.75 89
2509.87 98
2509.98 104
2510.10 107
2510.21 107
2510.33 103
2510.44 97
2510.55 89
2510.67 80
2510.78 72
2510.90 65
2511.01 60
2511.13 58
2511.24 56
2511.36 56
2511.47 57
2511.59 57
2511.70 56
2511.82 54
2511.93 52
2512.05 48
2512.16 44
2512.28 41
2512.39 38
2512.51 36
2512.62 35
2512.74 36
2512.85 37
2512.97 39
2513.08 40
2513.20 41
2513.31 40
2513.43 38
2513.54 36
2513.66 33
2513.77 31
2513.89 29
2514.00 29
2514.12 31
2514.23 35
2514.35 40
2514.46 46
2514.58 54
2514.69 62
2514.81 71
2514.92 79
2515.04 86
2515.15 91
2515.27 94
2515.38 95
2515.50 94
2515.61 92
2515.73 88
2515.84 84
2515.96 79
2516.07 74
2516.19 69
2516.30 64
2516.42 58
2516.53 53
2516.65 49
2516.76 45
2516.88 43
2516.99 42
2517.11 41
2517.22 41
2517.34 42
2517.45 42
2517.57 42
2517.68 43
2517.80 43
2517.91 45
2518.03 46
2518.14 47
2518.26 49
2518.37 51
2518.49 53
2518.60 55
2518.72 57
2518.83 59
2518.95 60
2519.06 62
2519.18 63
2519.29 65
2519.41 68
2519.52 70
2519.64 73
2519.75 74
2519.87 73
2519.98 71
2520.10 66
2520.21 61
2520.33 55
2520.45 49
2520.56 45
2520.68 42
2520.79 40
2520.91 38
2521.02 36
2521.14 35
2521.25 34
2521.37 34
2521.48 35
2521.60 37
2521.71 40
2521.83 44
2521.94 47
2522.06 49
2522.17 50
2522.29 50
2522.40 50
2522.52 50
2522.63 50
2522.75 52
2522.86 55
2522.98 59
2523.09 63
2523.21 65
2523.32 66
2523.44 66
2523.55 63
2523.67 59
2523.78 54
2523.90 48
2524.02 42
2524.13 35
2524.25 28
2524.36 21
2524.48 15
2524.59 10
2524.71 6
2524.82 6
2524.94 8
2525.05 12
2525.17 18
2525.28 25
2525.40 31
2525.51 37
2525.63 42
2525.74 45
2525.86 47
2525.97 48
2526.09 48
2526.20 47
2526.32 47
2526.43 47
2526.55 48
2526.67 49
2526.78 51
2526.90 53
2527.01 54
2527.13 54
2527.24 53
2527.36 52
2527.47 50
2527.59 49
2527.70 48
2527.82 49
2527.93 51
2528.05 54
2528.16 56
2528.28 58
2528.39 58
2528.51 57
2528.63 55
2528.74 52
2528.86 49
2528.97 45
2529.09 42
2529.20 40
2529.32 40
2529.43 41
2529.55 44
2529.66 48
2529.78 55
2529.89 61
2530.01 67
2530.12 72
2530.24 75
2530.35 75
2530.47 73
2530.59 69
2530.70 63
2530.82 57
2530.93 50
2531.05 45
2531.16 39
2531.28 35
2531.39 32
2531.51 31
2531.62 32
2531.74 36
2531.85 42
2531.97 49
2532.09 58
2532.20 67
2532.32 74
2532.43 78
2532.55 78
2532.66 75
2532.78 69
2532.89 61
2533.01 52
2533.12 44
2533.24 37
2533.35 33
2533.47 32
2533.59 34
2533.70 38
2533.82 42
2533.93 46
2534.05 48
2534.16 48
2534.28 46
2534.39 41
2534.51 35
2534.62 28
2534.74 22
2534.86 17
2534.97 14
2535.09 14
2535.20 15
2535.32 18
2535.43 22
2535.55 27
2535.66 31
2535.78 35
2535.89 38
2536.01 40
2536.13 41
2536.24 41
2536.36 41
2536.47 39
2536.59 36
2536.70 33
2536.82 30
2536.93 27
2537.05 27
2537.16 28
2537.28 32
2537.40 37
2537.51 43
2537.63 48
2537.74 52
2537.86 54
2537.97 54
2538.09 54
2538.20 53
2538.32 51
2538.44 50
2538.55 49
2538.67 48
2538.78 49
2538.90 51
2539.01 54
2539.13 60
2539.24 67
2539.36 74
2539.48 80
2539.59 85
2539.71 88
2539.82 89
2539.94 90
2540.05 91
2540.17 91
2540.28 92
2540.40 92
2540.52 91
2540.63 88
2540.75 83
2540.86 77
2540.98 70
2541.09 61
2541.21 52
2541.32 43
2541.44 35
2541.56 27
2541.67 20
2541.79 14
2541.90 10
2542.02 7
2542.13 7
2542.25 10
2542.36 17
2542.48 25
2542.60 36
2542.71 47
2542.83 57
2542.94 65
2543.06 70
2543.17 72
2543.29 70
2543.41 65
2543.52 59
2543.64 52
2543.75 45
2543.87 39
2543.98 34
2544.10 31
2544.22 29
2544.33 30
2544.45 33
2544.56 37
2544.68 42
2544.79 47
2544.91 52
2545.02 58
2545.14 65
2545.26 73
2545.37 82
2545.49 92
2545.60 103
2545.72 112
2545.83 119
2545.95 123
2546.07 123
2546.18 120
2546.30 115
2546.41 107
2546.53 100
2546.64 93
2546.76 89
2546.88 86
2546.99 85
2547.11 85
2547.22 85
2547.34 86
2547.45 86
2547.57 85
2547.69 83
2547.80 81
2547.92 80
2548.03 79
2548.15 80
2548.26 81
2548.38 84
2548.50 87
2548.61 88
2548.73 89
2548.84 87
2548.96 84
2549.08 79
2549.19 74
2549.31 69
2549.42 64
2549.54 61
2549.65 59
2549.77 57
2549.89 55
2550.00 52
2550.12 48
2550.23 43
2550.35 37
2550.46 30
2550.58 24
2550.70 19
2550.81 14
2550.93 11
2551.04 8
2551.16 6
2551.28 4
2551.39 4
2551.51 5
2551.62 7
2551.74 10
2551.85 14
2551.97 19
2552.09 24
2552.20 29
2552.32 34
2552.43 38
2552.55 43
2552.67 47
2552.78 51
2552.90 55
2553.01 57
2553.13 58
2553.24 57
2553.36 56
2553.48 53
2553.59 51
2553.71 49
2553.82 49
2553.94 50
2554.06 52
2554.17 55
2554.29 58
2554.40 62
2554.52 65
2554.63 67
2554.75 69
2554.87 69
2554.98 69
2555.10 67
2555.21 64
2555.33 60
2555.45 56
2555.56 52
2555.68 49
2555.79 46
2555.91 44
2556.03 42
2556.14 39
2556.26 35
2556.37 30
2556.49 23
2556.61 16
2556.72 10
2556.84 4
2556.95 0
2557.07 0
2557.19 0
2557.30 0
2557.42 0
2557.53 0
2557.65 2
2557.77 6
2557.88 11
2558.00 16
2558.11 22
2558.23 27
2558.34 32
2558.46 36
2558.58 41
2558.69 45
2558.81 48
2558.92 51
2559.04 54
2559.16 55
2559.27 55
2559.39 53
2559.50 50
2559.62 46
2559.74 41
2559.85 36
2559.97 31
2560.08 26
2560.20 22
2560.32 18
2560.43 14
2560.55 11
2560.67 8
2560.78 5
2560.90 3
2561.01 1
2561.13 1
2561.25 1
2561.36 3
2561.48 6
2561.59 9
2561.71 13
2561.83 16
2561.94 20
2562.06 23
2562.17 27
2562.29 32
2562.41 37
2562.52 42
2562.64 47
2562.75 50
2562.87 52
2562.99 51
2563.10 48
2563.22 43
2563.33 37
2563.45 31
2563.57 25
2563.68 19
2563.80 14
2563.92 10
2564.03 5
2564.15 1
2564.26 0
2564.38 0
2564.50 0
2564.61 0
2564.73 0
2564.84 0
2564.96 0
2565.08 0
2565.19 2
2565.31 6
2565.42 10
2565.54 14
2565.66 18
2565.77 20
2565.89 22
2566.01 23
2566.12 23
2566.24 23
2566.35 23
2566.47 23
2566.59 24
2566.70 26
2566.82 29
2566.93 34
2567.05 40
2567.17 46
2567.28 54
2567.40 61
2567.52 68
2567.63 75
2567.75 80
2567.86 85
2567.98 89
2568.10 91
2568.21 91
2568.33 90
2568.45 86
2568.56 82
2568.68 78
2568.79 75
2568.91 74
2569.03 74
2569.14 77
2569.26 82
2569.37 87
2569.49 92
2569.61 95
2569.72 98
2569.84 101
2569.96 103
2570.07 105
2570.19 109
2570.30 113
2570.42 116
2570.54 119
2570.65 120
2570.77 118
2570.89 113
2571.00 107
2571.12 98
2571.23 89
2571.35 81
2571.47 73
2571.58 68
2571.70 66
2571.82 66
2571.93 68
2572.05 70
2572.17 73
2572.28 75
2572.40 75
2572.51 73
2572.63 70
2572.75 64
2572.86 58
2572.98 51
2573.10 46
2573.21 41
2573.33 38
2573.44 36
2573.56 36
2573.68 37
2573.79 40
2573.91 43
2574.03 48
2574.14 54
2574.26 59
2574.38 64
2574.49 67
2574.61 69
2574.72 69
2574.84 68
2574.96 66
2575.07 63
2575.19 59
2575.31 55
2575.42 52
2575.54 48
2575.66 45
2575.77 43
2575.89 41
2576.00 39
2576.12 37
2576.24 35
2576.35 32
2576.47 29
2576.59 26
2576.70 25
2576.82 25
2576.94 27
2577.05 31
2577.17 37
2577.28 42
2577.40 47
2577.52 51
2577.63 55
2577.75 58
2577.87 61
2577.98 65
2578.10 69
2578.22 72
2578.33 74
2578.45 74
2578.57 73
2578.68 70
2578.80 65
2578.91 61
2579.03 56
2579.15 51
2579.26 46
2579.38 41
2579.50 36
2579.61 32
2579.73 28
2579.85 26
2579.96 25
2580.08 25
2580.20 28
2580.31 32
2580.43 38
2580.55 45
2580.66 52
2580.78 59
2580.89 65
2581.01 70
2581.13 73
2581.24 73
2581.36 71
2581.48 68
2581.59 64
2581.71 60
2581.83 57
2581.94 55
2582.06 56
2582.18 60
2582.29 66
2582.41 74
2582.53 83
2582.64 93
2582.76 101
2582.88 107
2582.99 111
2583.11 113
2583.22 112
2583.34 109
2583.46 105
2583.57 100
2583.69 94
2583.81 88
2583.92 81
2584.04 76
2584.16 71
2584.27 67
2584.39 65
2584.51 64
2584.62 64
2584.74 64
2584.86 65
2584.97 66
2585.09 66
2585.21 65
2585.32 63
2585.44 61
2585.56 59
2585.67 57
2585.79 56
2585.91 54
2586.02 53
2586.14 52
2586.26 50
2586.37 46
2586.49 42
2586.61 38
2586.72 34
2586.84 31
2586.96 29
2587.07 29
2587.19 30
2587.31 32
2587.42 33
2587.54 34
2587.66 35
2587.77 36
2587.89 36
2588.01 36
2588.12 36
2588.24 36
2588.36 36
2588.47 35
2588.59 34
2588.71 33
2588.82 33
2588.94 35
2589.06 37
2589.17 41
2589.29 46
2589.41 50
2589.52 54
2589.64 57
2589.76 58
2589.87 57
2589.99 56
2590.11 55
2590.22 54
2590.34 54
2590.46 55
2590.57 57
2590.69 59
2590.81 60
2590.92 59
2591.04 58
2591.16 56
2591.27 53
2591.39 52
2591.51 51
2591.62 51
2591.74 50
2591.86 49
2591.97 47
2592.09 44
2592.21 40
2592.32 36
2592.44 34
2592.56 32
2592.67 32
2592.79 34
2592.91 36
2593.02 38
2593.14 39
2593.26 40
2593.37 40
2593.49 40
2593.61 40
2593.72 40
2593.84 41
2593.96 43
2594.07 45
2594.19 48
2594.31 50
2594.43 53
2594.54 57
2594.66 61
2594.78 65
2594.89 70
2595.01 75
2595.13 79
2595.24 83
2595.36 85
2595.48 85
2595.59 84
2595.71 81
2595.83 78
2595.94 75
2596.06 72
2596.18 70
2596.29 70
2596.41 70
2596.53 72
2596.64 74
2596.76 76
2596.88 78
2597.00 78
2597.11 77
2597.23 75
2597.35 73
2597.46 72
2597.58 73
2597.70 74
2597.81 77
2597.93 79
2598.05 81
2598.16 82
2598.28 81
2598.40 79
2598.51 77
2598.63 74
2598.75 71
2598.87 68
2598.98 66
2599.10 64
2599.22 63
2599.33 61
2599.45 60
2599.57 58
2599.68 55
2599.80 53
2599.92 51
2600.03 49
2600.15 49
2600.27 50
2600.39 52
2600.50 56
2600.62 60
2600.74 64
2600.85 68
2600.97 71
2601.09 72
2601.20 72
2601.32 72
2601.44 70
2601.55 68
2601.67 65
2601.79 61
2601.91 57
2602.02 52
2602.14 46
2602.26 41
2602.37 37
2602.49 34
2602.61 32
2602.72 32
2602.84 32
2602.96 32
2603.08 32
2603.19 32
2603.31 31
2603.43 29
2603.54 27
2603.66 24
2603.78 22
2603.89 20
2604.01 19
2604.13 19
2604.25 19
2604.36 20
2604.48 21
2604.60 22
2604.71 23
2604.83 25
2604.95 27
2605.06 29
2605.18 31
2605.30 33
2605.42 34
2605.53 33
2605.65 31
2605.77 29
2605.88 25
2606.00 22
2606.12 20
2606.23 19
2606.35 18
2606.47 18
2606.59 18
2606.70 18
2606.82 17
2606.94 16
2607.05 16
2607.17 16
2607.29 16
2607.41 17
2607.52 19
2607.64 22
2607.76 25
2607.87 28
2607.99 32
2608.11 35
2608.23 39
2608.34 42
2608.46 46
2608.58 48
2608.69 50
2608.81 50
2608.93 48
2609.05 45
2609.16 40
2609.28 34
2609.40 28
2609.51 23
2609.63 19
2609.75 16
2609.87 15
2609.98 16
2610.10 17
2610.22 19
2610.33 20
2610.45 21
2610.57 20
2610.69 18
2610.80 16
2610.92 14
2611.04 13
2611.15 13
2611.27 14
2611.39 16
2611.51 18
2611.62 20
2611.74 21
2611.86 22
2611.97 22
2612.09 23
2612.21 25
2612.33 29
2612.44 34
2612.56 40
2612.68 47
2612.79 53
2612.91 58
2613.03 62
2613.15 62
2613.26 61
2613.38 58
2613.50 54
2613.62 50
2613.73 46
2613.85 43
2613.97 42
2614.08 43
2614.20 46
2614.32 50
2614.44 56
2614.55 63
2614.67 70
2614.79 78
2614.90 86
2615.02 91
2615.14 95
2615.26 96
2615.37 95
2615.49 91
2615.61 85
2615.73 79
2615.84 72
2615.96 66
2616.08 62
2616.19 60
2616.31 60
2616.43 61
2616.55 63
2616.66 66
2616.78 67
2616.90 66
2617.02 64
2617.13 61
2617.25 56
2617.37 53
2617.48 50
2617.60 49
2617.72 49
2617.84 51
2617.95 54
2618.07 59
2618.19 63
2618.31 67
2618.42 69
2618.54 70
2618.66 69
2618.78 66
2618.89 62
2619.01 57
2619.13 53
2619.24 50
2619.36 49
2619.48 49
2619.60 51
2619.71 52
2619.83 54
2619.95 55
2620.07 55
2620.18 56
2620.30 58
2620.42 60
2620.54 64
2620.65 69
2620.77 75
2620.89 81
2621.01 86
2621.12 90
2621.24 93
2621.36 95
2621.48 94
2621.59 92
2621.71 87
2621.83 81
2621.94 72
2622.06 63
2622.18 53
2622.30 43
2622.41 35
2622.53 29
2622.65 26
2622.77 25
2622.88 26
2623.00 29
2623.12 32
2623.24 36
2623.35 39
2623.47 42
2623.59 45
2623.71 48
2623.82 51
2623.94 54
2624.06 56
2624.18 58
2624.29 59
2624.41 60
2624.53 60
2624.65 61
2624.76 62
2624.88 64
2625.00 66
2625.12 67
2625.23 66
2625.35 64
2625.47 61
2625.59 57
2625.70 53
2625.82 48
2625.94 44
2626.06 40
2626.17 36
2626.29 32
2626.41 27
2626.53 23
2626.64 20
2626.76 19
2626.88 19
2627.00 21
2627.11 22
2627.23 23
2627.35 23
2627.47 22
2627.58 20
2627.70 17
2627.82 15
2627.94 14
2628.05 15
2628.17 17
2628.29 20
2628.41 22
2628.52 23
2628.64 22
2628.76 20
2628.88 16
2628.99 12
2629.11 7
2629.23 3
2629.35 0
2629.46 0
2629.58 0
2629.70 0
2629.82 0
2629.94 0
2630.05 0
2630.17 0
2630.29 0
2630.41 6
2630.52 15
2630.64 25
2630.76 36
2630.88 46
2630.99 55
2631.11 61
2631.23 65
2631.35 66
2631.46 64
2631.58 60
2631.70 54
2631.82 47
2631.93 39
2632.05 31
2632.17 25
2632.29 19
2632.41 16
2632.52 15
2632.64 18
2632.76 22
2632.88 29
2632.99 37
2633.11 43
2633.23 49
2633.35 51
2633.46 52
2633.58 50
2633.70 48
2633.82 47
2633.93 47
2634.05 48
2634.17 51
2634.29 54
2634.41 59
2634.52 62
2634.64 64
2634.76 64
2634.88 62
2634.99 57
2635.11 51
2635.23 43
2635.35 35
2635.46 28
2635.58 24
2635.70 23
2635.82 25
2635.94 30
2636.05 37
2636.17 45
2636.29 52
2636.41 58
2636.52 60
2636.64 59
2636.76 56
2636.88 52
2637.00 46
2637.11 40
2637.23 36
2637.35 33
2637.47 32
2637.58 33
2637.70 34
2637.82 35
2637.94 37
2638.06 39
2638.17 42
2638.29 45
2638.41 49
2638.53 52
2638.64 53
2638.76 53
2638.88 52
2639.00 48
2639.12 45
2639.23 42
2639.35 41
2639.47 42
2639.59 46
2639.70 52
2639.82 60
2639.94 70
2640.06 79
2640.18 87
2640.29 93
2640.41 97
2640.53 97
2640.65 94
2640.76 89
2640.88 82
2641.00 73
2641.12 65
2641.24 56
2641.35 49
2641.47 42
2641.59 36
2641.71 30
2641.83 25
2641.94 21
2642.06 18
2642.18 16
2642.30 17
2642.41 19
2642.53 21
2642.65 25
2642.77 28
2642.89 32
2643.00 35
2643.12 39
2643.24 44
2643.36 50
2643.48 57
2643.59 64
2643.71 69
2643.83 74
2643.95 75
2644.07 75
2644.18 73
2644.30 71
2644.42 68
2644.54 66
2644.65 66
2644.77 67
2644.89 70
2645.01 72
2645.13 73
2645.24 72
2645.36 69
2645.48 64
2645.60 57
2645.72 50
2645.83 43
2645.95 36
2646.07 31
2646.19 26
2646.31 21
2646.42 16
2646.54 10
2646.66 4
2646.78 0
2646.90 0
2647.01 0
2647.13 0
2647.25 0
2647.37 0
2647.49 0
2647.60 0
2647.72 2
2647.84 5
2647.96 8
2648.08 11
2648.19 14
2648.31 16
2648.43 18
2648.55 19
2648.67 18
2648.78 16
2648.90 13
2649.02 10
2649.14 6
2649.26 3
2649.37 2
2649.49 2
2649.61 3
2649.73 6
2649.85 11
2649.96 18
2650.08 25
2650.20 33
2650.32 41
2650.44 48
2650.55 55
2650.67 60
2650.79 65
2650.91 69
2651.03 74
2651.14 78
2651.26 83
2651.38 87
2651.50 90
2651.62 92
2651.73 91
2651.85 89
2651.97 86
2652.09 81
2652.21 77
2652.33 72
2652.44 69
2652.56 67
2652.68 65
2652.80 63
2652.92 62
2653.03 61
2653.15 61
2653.27 60
2653.39 60
2653.51 59
2653.62 58
2653.74 56
2653.86 53
2653.98 49
2654.10 44
2654.22 37
2654.33 31
2654.45 24
2654.57 18
2654.69 12
2654.81 7
2654.92 3
2655.04 0
2655.16 0
2655.28 0
2655.40 0
2655.51 0
2655.63 0
2655.75 0
2655.87 0
2655.99 0
2656.11 0
2656.22 0
2656.34 1
2656.46 4
2656.58 7
2656.70 11
2656.81 16
2656.93 20
2657.05 25
2657.17 30
2657.29 35
2657.41 41
2657.52 46
2657.64 51
2657.76 54
2657.88 56
2658.00 56
2658.11 54
2658.23 50
2658.35 46
2658.47 42
2658.59 37
2658.71 33
2658.82 28
2658.94 25
2659.06 23
2659.18 22
2659.30 22
2659.42 22
2659.53 23
2659.65 23
2659.77 22
2659.89 19
2660.01 14
2660.13 9
2660.24 3
2660.36 0
2660.48 0
2660.60 0
2660.72 0
2660.83 0
2660.95 3
2661.07 7
2661.19 11
2661.31 16
2661.43 20
2661.54 25
2661.66 29
2661.78 32
2661.90 35
2662.02 37
2662.14 40
2662.25 43
2662.37 47
2662.49 52
2662.61 58
2662.73 65
2662.85 71
2662.96 75
2663.08 78
2663.20 79
2663.32 78
2663.44 75
2663.56 70
2663.67 64
2663.79 57
2663.91 49
2664.03 41
2664.15 34
2664.27 28
2664.38 24
2664.50 21
2664.62 20
2664.74 20
2664.86 20
2664.98 21
2665.09 21
2665.21 21
2665.33 21
2665.45 21
2665.57 22
2665.69 23
2665.80 24
2665.92 26
2666.04 27
2666.16 28
2666.28 29
2666.40 29
2666.52 29
2666.63 28
2666.75 29
2666.87 30
2666.99 32
2667.11 34
2667.23 36
2667.34 38
2667.46 37
2667.58 34
2667.70 28
2667.82 20
2667.94 12
2668.05 3
2668.17 0
2668.29 0
2668.41 0
2668.53 0
2668.65 0
2668.77 0
2668.88 0
2669.00 0
2669.12 4
2669.24 15
2669.36 26
2669.48 36
2669.59 43
2669.71 48
2669.83 50
2669.95 50
2670.07 47
2670.19 44
2670.31 41
2670.42 39
2670.54 38
2670.66 37
2670.78 37
2670.90 38
2671.02 39
2671.14 39
2671.25 39
2671.37 39
2671.49 38
2671.61 38
2671.73 38
2671.85 38
2671.96 39
2672.08 41
2672.20 43
2672.32 46
2672.44 49
2672.56 52
2672.68 56
2672.79 59
2672.91 63
2673.03 66
2673.15 70
2673.27 73
2673.39 76
2673.51 77
2673.62 77
2673.74 74
2673.86 69
2673.98 64
2674.10 58
2674.22 55
2674.34 55
2674.45 57
2674.57 63
2674.69 71
2674.81 80
2674.93 89
2675.05 96
2675.17 102
2675.28 107
2675.40 110
2675.52 113
2675.64 115
2675.76 116
2675.88 115
2676.00 112
2676.12 106
2676.23 99
2676.35 90
2676.47 80
2676.59 72
2676.71 64
2676.83 58
2676.95 53
2677.06 50
2677.18 47
2677.30 46
2677.42 46
2677.54 48
2677.66 51
2677.78 55
2677.89 60
2678.01 64
2678.13 68
2678.25 70
2678.37 69
2678.49 65
2678.61 58
2678.73 51
2678.84 42
2678.96 34
2679.08 27
2679.20 22
2679.32 18
2679.44 17
2679.56 17
2679.67 19
2679.79 22
2679.91 26
2680.03 31
2680.15 35
2680.27 39
2680.39 42
2680.51 44
2680.62 45
2680.74 46
2680.86 48
2680.98 49
2681.10 50
2681.22 51
2681.34 52
2681.46 52
2681.57 52
2681.69 52
2681.81 55
2681.93 58
2682.05 64
2682.17 70
2682.29 76
2682.41 81
2682.52 82
2682.64 79
2682.76 73
2682.88 64
2683.00 53
2683.12 42
2683.24 34
2683.36 28
2683.47 26
2683.59 26
2683.71 28
2683.83 31
2683.95 34
2684.07 36
2684.19 36
2684.31 36
2684.43 35
2684.54 34
2684.66 35
2684.78 36
2684.90 38
2685.02 41
2685.14 44
2685.26 47
2685.38 49
2685.49 51
2685.61 50
2685.73 48
2685.85 44
2685.97 39
2686.09 35
2686.21 32
2686.33 31
2686.45 32
2686.56 35
2686.68 39
2686.80 43
2686.92 45
2687.04 45
2687.16 44
2687.28 43
2687.40 41
2687.51 42
2687.63 44
2687.75 48
2687.87 54
2687.99 60
2688.11 66
2688.23 71
2688.35 74
2688.47 74
2688.58 72
2688.70 68
2688.82 61
2688.94 53
2689.06 43
2689.18 34
2689.30 24
2689.42 15
2689.54 8
2689.66 2
2689.77 0
2689.89 0
2690.01 0
2690.13 0
2690.25 0
2690.37 1
2690.49 5
2690.61 8
2690.73 12
2690.84 16
2690.96 20
2691.08 25
2691.20 30
2691.32 36
2691.44 40
2691.56 43
2691.68 44
2691.80 43
2691.92 40
2692.03 36
2692.15 31
2692.27 26
2692.39 22
2692.51 19
2692.63 17
2692.75 16
2692.87 16
2692.99 15
2693.10 13
2693.22 11
2693.34 8
2693.46 6
2693.58 5
2693.70 5
2693.82 6
2693.94 9
2694.06 13
2694.18 18
2694.29 23
2694.41 28
2694.53 33
2694.65 37
2694.77 39
2694.89 40
2695.01 40
2695.13 38
2695.25 35
2695.37 32
2695.49 28
2695.60 24
2695.72 21
2695.84 18
2695.96 16
2696.08 15
2696.20 15
2696.32 16
2696.44 18
2696.56 21
2696.68 24
2696.80 28
2696.91 30
2697.03 32
2697.15 32
2697.27 30
2697.39 27
2697.51 23
2697.63 19
2697.75 16
2697.87 14
2697.99 12
2698.11 11
2698.22 9
2698.34 8
2698.46 6
2698.58 4
2698.70 3
2698.82 3
2698.94 5
2699.06 8
2699.18 12
2699.30 16
2699.42 20
2699.53 22
2699.65 23
2699.77 23
2699.89 23
2700.01 22
2700.13 22
2700.25 23
2700.37 26
2700.49 30
2700.61 35
2700.73 41
2700.85 46
2700.96 50
2701.08 53
2701.20 53
2701.32 51
2701.44 47
2701.56 41
2701.68 34
2701.80 26
2701.92 18
2702.04 12
2702.16 7
2702.28 3
2702.39 2
2702.51 2
2702.63 4
2702.75 7
2702.87 9
2702.99 11
2703.11 12
2703.23 13
2703.35 14
2703.47 15
2703.59 18
2703.71 21
2703.83 24
2703.94 28
2704.06 30
2704.18 31
2704.30 29
2704.42 24
2704.54 18
2704.66 12
2704.78 5
2704.90 0
2705.02 0
2705.14 0
2705.26 0
2705.38 0
2705.49 0
2705.61 0
2705.73 0
2705.85 0
2705.97 3
2706.09 8
2706.21 13
2706.33 17
2706.45 20
2706.57 23
2706.69 26
2706.81 29
2706.93 33
2707.05 39
2707.17 46
2707.28 54
2707.40 61
2707.52 67
2707.64 70
2707.76 70
2707.88 68
2708.00 64
2708.12 61
2708.24 58
2708.36 56
2708.48 56
2708.60 56
2708.72 57
2708.84 57
2708.95 57
2709.07 57
2709.19 57
2709.31 56
2709.43 56
2709.55 55
2709.67 55
2709.79 53
2709.91 51
2710.03 48
2710.15 45
2710.27 42
2710.39 40
2710.51 38
2710.63 37
2710.75 38
2710.86 39
2710.98 40
2711.10 42
2711.22 44
2711.34 45
2711.46 47
2711.58 47
2711.70 47
2711.82 46
2711.94 44
2712.06 41
2712.18 37
2712.30 33
2712.42 28
2712.54 24
2712.66 19
2712.78 14
2712.89 10
2713.01 6
2713.13 2
2713.25 0
2713.37 0
2713.49 0
2713.61 0
2713.73 0
2713.85 0
2713.97 0
2714.09 0
2714.21 0
2714.33 1
2714.45 3
2714.57 5
2714.69 9
2714.81 13
2714.93 17
2715.05 20
2715.16 24
2715.28 26
2715.40 27
2715.52 28
2715.64 29
2715.76 30
2715.88 31
2716.00 30
2716.12 28
2716.24 25
2716.36 20
2716.48 14
2716.60 7
2716.72 2
2716.84 0
2716.96 0
2717.08 0
2717.20 2
2717.32 5
2717.44 8
2717.55 11
2717.67 13
2717.79 14
2717.91 14
2718.03 14
2718.15 14
2718.27 14
2718.39 14
2718.51 16
2718.63 19
2718.75 24
2718.87 30
2718.99 35
2719.11 38
2719.23 39
2719.35 37
2719.47 32
2719.59 27
2719.71 22
2719.83 18
2719.95 15
2720.07 15
2720.19 17
2720.30 19
2720.42 22
2720.54 24
2720.66 26
2720.78 28
2720.90 29
2721.02 30
2721.14 31
2721.26 32
2721.38 33
2721.50 33
2721.62 33
2721.74 33
2721.86 31
2721.98 29
2722.10 25
2722.22 20
2722.34 15
2722.46 10
2722.58 5
2722.70 2
2722.82 0
2722.94 0
2723.06 0
2723.18 0
2723.30 0
2723.42 0
2723.54 0
2723.65 0
2723.77 0
2723.89 0
2724.01 6
2724.13 13
2724.25 21
2724.37 29
2724.49 36
2724.61 42
2724.73 46
2724.85 49
2724.97 50
2725.09 50
2725.21 49
2725.33 46
2725.45 42
2725.57 37
2725.69 33
2725.81 30
2725.93 29
2726.05 29
2726.17 32
2726.29 35
2726.41 39
2726.53 43
2726.65 45
2726.77 47
2726.89 46
2727.01 45
2727.13 41
2727.25 36
2727.37 31
2727.49 25
2727.61 20
2727.73 16
2727.84 14
2727.96 15
2728.08 19
2728.20 25
2728.32 32
2728.44 39
2728.56 44
2728.68 47
2728.80 48
2728.92 46
2729.04 43
2729.16 40
2729.28 39
2729.40 39
2729.52 41
2729.64 44
2729.76 48
2729.88 50
2730.00 49
2730.12 47
2730.24 42
2730.36 36
2730.48 29
2730.60 23
2730.72 18
2730.84 14
2730.96 13
2731.08 14
2731.20 16
2731.32 20
2731.44 24
2731.56 28
2731.68 32
2731.80 36
2731.92 39
2732.04 42
2732.16 44
2732.28 46
2732.40 47
2732.52 47
2732.64 47
2732.76 46
2732.88 46
2733.00 45
2733.12 45
2733.24 45
2733.36 45
2733.48 44
2733.60 43
2733.72 41
2733.84 38
2733.96 35
2734.08 32
2734.20 31
2734.32 30
2734.44 30
2734.56 32
2734.68 36
2734.80 39
2734.92 44
2735.04 48
2735.16 52
2735.28 56
2735.40 59
2735.52 61
2735.64 63
2735.75 65
2735.87 67
2735.99 69
2736.11 71
2736.23 73
2736.35 75
2736.47 78
2736.59 81
2736.71 85
2736.83 89
2736.95 96
2737.07 105
2737.19 115
2737.31 127
2737.43 138
2737.55 149
2737.67 158
2737.79 165
2737.91 168
2738.03 168
2738.15 164
2738.27 159
2738.39 152
2738.51 145
2738.63 140
2738.75 136
2738.87 135
2738.99 136
2739.11 136
2739.23 136
2739.35 135
2739.47 132
2739.59 128
2739.71 123
2739.83 118
2739.95 113
2740.07 109
2740.19 106
2740.31 103
2740.43 99
2740.55 93
2740.67 87
2740.79 81
2740.91 75
2741.03 70
2741.15 67
2741.27 67
2741.39 68
2741.52 71
2741.64 74
2741.76 75
2741.88 75
2742.00 73
2742.12 69
2742.24 64
2742.36 58
2742.48 54
2742.60 51
2742.72 51
2742.84 53
2742.96 57
2743.08 63
2743.20 69
2743.32 74
2743.44 76
2743.56 77
2743.68 74
2743.80 68
2743.92 61
2744.04 53
2744.16 45
2744.28 38
2744.40 33
2744.52 30
2744.64 29
2744.76 29
2744.88 30
2745.00 31
2745.12 32
2745.24 34
2745.36 36
2745.48 39
2745.60 42
2745.72 45
2745.84 48
2745.96 51
2746.08 52
2746.20 52
2746.32 51
2746.44 49
2746.56 45
2746.68 41
2746.80 38
2746.92 34
2747.04 31
2747.16 28
2747.28 27
2747.40 27
2747.52 29
2747.64 32
2747.76 36
2747.88 42
2748.00 48
2748.12 54
2748.24 58
2748.36 61
2748.48 62
2748.60 61
2748.72 59
2748.84 57
2748.96 54
2749.08 51
2749.20 49
2749.32 47
2749.45 45
2749.57 44
2749.69 44
2749.81 45
2749.93 47
2750.05 49
2750.17 51
2750.29 52
2750.41 53
2750.53 52
2750.65 49
2750.77 46
2750.89 42
2751.01 38
2751.13 34
2751.25 30
2751.37 28
2751.49 28
2751.61 29
2751.73 31
2751.85 34
2751.97 39
2752.09 43
2752.21 48
2752.33 52
2752.45 55
2752.57 57
2752.69 56
2752.81 54
2752.93 51
2753.05 47
2753.17 42
2753.29 39
2753.41 36
2753.53 35
2753.65 35
2753.78 35
2753.90 36
2754.02 37
2754.14 37
2754.26 37
2754.38 35
2754.50 32
2754.62 28
2754.74 22
2754.86 16
2754.98 10
2755.10 5
2755.22 1
2755.34 0
2755.46 1
2755.58 3
2755.70 6
2755.82 10
2755.94 14
2756.06 18
2756.18 23
2756.30 27
2756.42 31
2756.54 34
2756.66 37
2756.78 38
2756.90 37
2757.03 35
2757.15 32
2757.27 29
2757.39 26
2757.51 24
2757.63 25
2757.75 27
2757.87 30
2757.99 34
2758.11 38
2758.23 42
2758.35 46
2758.47 50
2758.59 54
2758.71 59
2758.83 64
2758.95 69
2759.07 74
2759.19 76
2759.31 77
2759.43 75
2759.55 70
2759.67 64
2759.80 56
2759.92 49
2760.04 43
2760.16 38
2760.28 35
2760.40 34
2760.52 35
2760.64 36
2760.76 38
2760.88 39
2761.00 40
2761.12 40
2761.24 41
2761.36 42
2761.48 43
2761.60 44
2761.72 44
2761.84 43
2761.96 42
2762.08 40
2762.21 38
2762.33 37
2762.45 36
2762.57 35
2762.69 34
2762.81 32
2762.93 31
2763.05 29
2763.17 27
2763.29 25
2763.41 23
2763.53 22
2763.65 22
2763.77 22
2763.89 23
2764.01 24
2764.13 26
2764.25 27
2764.37 27
2764.50 28
2764.62 27
2764.74 27
2764.86 26
2764.98 26
2765.10 25
2765.22 25
2765.34 26
2765.46 27
2765.58 29
2765.70 31
2765.82 35
2765.94 39
2766.06 44
2766.18 49
2766.30 55
2766.42 60
2766.55 65
2766.67 69
2766.79 71
2766.91 71
2767.03 70
2767.15 68
2767.27 65
2767.39 62
2767.51 59
2767.63 57
2767.75 54
2767.87 50
2767.99 47
2768.11 42
2768.23 37
2768.35 31
2768.48 26
2768.60 21
2768.72 19
2768.84 18
2768.96 20
2769.08 23
2769.20 26
2769.32 29
2769.44 31
2769.56 31
2769.68 30
2769.80 28
2769.92 26
2770.04 24
2770.16 23
2770.29 23
2770.41 23
2770.53 24
2770.65 25
2770.77 26
2770.89 26
2771.01 25
2771.13 25
2771.25 25
2771.37 26
2771.49 27
2771.61 30
2771.73 33
2771.85 36
2771.98 39
2772.10 40
2772.22 40
2772.34 40
2772.46 39
2772.58 40
2772.70 43
2772.82 49
2772.94 57
2773.06 65
2773.18 72
2773.30 77
2773.42 77
2773.55 72
2773.67 64
2773.79 52
2773.91 41
2774.03 32
2774.15 27
2774.27 26
2774.39 30
2774.51 37
2774.63 45
2774.75 53
2774.87 59
2774.99 63
2775.12 65
2775.24 64
2775.36 62
2775.48 59
2775.60 55
2775.72 51
2775.84 48
2775.96 46
2776.08 45
2776.20 46
2776.32 50
2776.44 56
2776.57 64
2776.69 74
2776.81 84
2776.93 92
2777.05 99
2777.17 103
2777.29 104
2777.41 103
2777.53 100
2777.65 96
2777.77 92
2777.89 88
2778.02 84
2778.14 82
2778.26 81
2778.38 81
2778.50 81
2778.62 82
2778.74 82
2778.86 82
2778.98 80
2779.10 77
2779.22 72
2779.34 67
2779.47 63
2779.59 60
2779.71 61
2779.83 65
2779.95 71
2780.07 79
2780.19 86
2780.31 90
2780.43 91
2780.55 89
2780.67 84
2780.80 77
2780.92 72
2781.04 67
2781.16 63
2781.28 61
2781.40 58
2781.52 55
2781.64 51
2781.76 46
2781.88 40
2782.01 35
2782.13 32
2782.25 30
2782.37 30
2782.49 33
2782.61 37
2782.73 43
2782.85 50
2782.97 57
2783.09 64
2783.21 69
2783.34 73
2783.46 75
2783.58 75
2783.70 75
2783.82 73
2783.94 71
2784.06 69
2784.18 66
2784.30 62
2784.42 58
2784.55 54
2784.67 50
2784.79 47
2784.91 44
2785.03 41
2785.15 40
2785.27 38
2785.39 36
2785.51 33
2785.63 30
2785.76 25
2785.88 21
2786.00 16
2786.12 12
2786.24 8
2786.36 6
2786.48 5
2786.60 5
2786.72 6
2786.85 7
2786.97 8
2787.09 9
2787.21 8
2787.33 7
2787.45 4
2787.57 0
2787.69 0
2787.81 0
2787.93 0
2788.06 0
2788.18 0
2788.30 0
2788.42 0
2788.54 3
2788.66 7
2788.78 10
2788.90 13
2789.02 15
2789.15 17
2789.27 18
2789.39 20
2789.51 21
2789.63 22
2789.75 22
2789.87 21
2789.99 19
2790.11 16
2790.24 12
2790.36 8
2790.48 4
2790.60 0
2790.72 0
2790.84 0
2790.96 0
2791.08 0
2791.20 0
2791.33 2
2791.45 5
2791.57 8
2791.69 10
2791.81 12
2791.93 14
2792.05 15
2792.17 15
2792.30 15
2792.42 14
2792.54 13
2792.66 13
2792.78 12
2792.90 12
2793.02 13
2793.14 13
2793.26 13
2793.39 13
2793.51 12
2793.63 10
2793.75 8
2793.87 5
2793.99 3
2794.11 1
2794.23 0
2794.36 1
2794.48 3
2794.60 7
2794.72 11
2794.84 15
2794.96 19
2795.08 21
2795.20 21
2795.33 20
2795.45 16
2795.57 12
2795.69 6
2795.81 1
2795.93 0
2796.05 0
2796.17 0
2796.30 0
2796.42 0
2796.54 0
2796.66 5
2796.78 11
2796.90 18
2797.02 23
2797.14 28
2797.27 31
2797.39 32
2797.51 32
2797.63 29
2797.75 26
2797.87 23
2797.99 20
2798.11 18
2798.24 17
2798.36 18
2798.48 19
2798.60 20
2798.72 23
2798.84 25
2798.96 27
2799.09 29
2799.21 29
2799.33 27
2799.45 24
2799.57 19
2799.69 14
2799.81 10
2799.93 6
2800.06 4
2800.18 4
2800.30 4
2800.42 4
2800.54 4
2800.66 3
2800.78 2
2800.91 2
2801.03 4
2801.15 9
2801.27 18
2801.39 29
2801.51 42
2801.63 55
2801.75 66
2801.88 75
2802.00 81
2802.12 84
2802.24 85
2802.36 84
2802.48 81
2802.60 77
2802.73 73
2802.85 68
2802.97 63
2803.09 59
2803.21 54
2803.33 49
2803.45 45
2803.58 40
2803.70 35
2803.82 30
2803.94 25
2804.06 20
2804.18 15
2804.30 10
2804.43 6
2804.55 2
2804.67 0
2804.79 0
2804.91 0
2805.03 1
2805.15 3
2805.28 6
2805.40 10
2805.52 14
2805.64 19
2805.76 23
2805.88 28
2806.00 32
2806.13 36
2806.25 38
2806.37 40
2806.49 41
2806.61 41
2806.73 41
2806.85 39
2806.98 37
2807.10 34
2807.22 29
2807.34 24
2807.46 19
2807.58 14
2807.71 11
2807.83 10
2807.95 12
2808.07 16
2808.19 23
2808.31 31
2808.43 40
2808.56 49
2808.68 58
2808.80 66
2808.92 73
2809.04 80
2809.16 87
2809.29 93
2809.41 99
2809.53 105
2809.65 109
2809.77 113
2809.89 116
2810.01 119
2810.14 120
2810.26 121
2810.38 121
2810.50 120
2810.62 119
2810.74 118
2810.87 119
2810.99 120
2811.11 122
2811.23 126
2811.35 133
2811.47 143
2811.59 155
2811.72 171
2811.84 189
2811.96 210
2812.08 231
2812.20 252
2812.32 271
2812.45 286
2812.57 296
2812.69 301
2812.81 299
2812.93 292
2813.05 280
2813.18 267
2813.30 255
2813.42 243
2813.54 234
2813.66 226
2813.78 220
2813.91 213
2814.03 204
2814.15 193
2814.27 181
2814.39 169
2814.51 157
2814.64 148
2814.76 140
2814.88 135
2815.00 132
2815.12 129
2815.24 126
2815.37 122
2815.49 118
2815.61 112
2815.73 106
2815.85 99
2815.97 92
2816.10 85
2816.22 77
2816.34 70
2816.46 63
2816.58 56
2816.70 51
2816.83 46
2816.95 43
2817.07 41
2817.19 40
2817.31 40
2817.43 40
2817.56 41
2817.68 44
2817.80 47
2817.92 50
2818.04 53
2818.16 55
2818.29 56
2818.41 55
2818.53 53
2818.65 53
2818.77 54
2818.90 59
2819.02 67
2819.14 77
2819.26 88
2819.38 98
2819.50 106
2819.63 110
2819.75 109
2819.87 105
2819.99 97
2820.11 88
2820.23 78
2820.36 70
2820.48 63
2820.60 58
2820.72 56
2820.84 57
2820.97 60
2821.09 64
2821.21 69
2821.33 75
2821.45 80
2821.57 84
2821.70 86
2821.82 85
2821.94 81
2822.06 74
2822.18 65
2822.31 55
2822.43 45
2822.55 36
2822.67 28
2822.79 23
2822.91 19
2823.04 18
2823.16 18
2823.28 19
2823.40 21
2823.52 23
2823.65 26
2823.77 29
2823.89 32
2824.01 34
2824.13 36
2824.25 37
2824.38 35
2824.50 32
2824.62 28
2824.74 23
2824.86 19
2824.99 15
2825.11 14
2825.23 14
2825.35 16
2825.47 19
2825.60 22
2825.72 24
2825.84 24
2825.96 24
2826.08 22
2826.20 20
2826.33 17
2826.45 15
2826.57 14
2826.69 15
2826.81 17
2826.94 19
2827.06 23
2827.18 27
2827.30 31
2827.42 34
2827.55 37
2827.67 39
2827.79 41
2827.91 43
2828.03 45
2828.16 47
2828.28 50
2828.40 53
2828.52 56
2828.64 58
2828.77 61
2828.89 63
2829.01 65
2829.13 66
2829.25 67
2829.38 66
2829.50 63
2829.62 59
2829.74 53
2829.86 47
2829.99 42
2830.11 38
2830.23 36
2830.35 37
2830.47 39
2830.60 43
2830.72 46
2830.84 48
2830.96 48
2831.08 47
2831.21 43
2831.33 38
2831.45 33
2831.57 28
2831.69 24
2831.82 21
2831.94 20
2832.06 21
2832.18 22
2832.30 24
2832.43 26
2832.55 28
2832.67 29
2832.79 29
2832.91 28
2833.04 27
2833.16 25
2833.28 23
2833.40 22
2833.52 22
2833.65 23
2833.77 26
2833.89 29
2834.01 32
2834.13 35
2834.26 37
2834.38 37
2834.50 36
2834.62 33
2834.74 29
2834.87 25
2834.99 22
2835.11 19
2835.23 17
2835.36 16
2835.48 16
2835.60 16
2835.72 17
2835.84 17
2835.97 18
2836.09 19
2836.21 19
2836.33 18
2836.45 18
2836.58 17
2836.70 15
2836.82 15
2836.94 15
2837.06 16
2837.19 18
2837.31 22
2837.43 26
2837.55 29
2837.68 32
2837.80 34
2837.92 34
2838.04 32
2838.16 29
2838.29 26
2838.41 23
2838.53 21
2838.65 19
2838.78 19
2838.90 19
2839.02 19
2839.14 19
2839.26 17
2839.39 15
2839.51 12
2839.63 8
2839.75 4
2839.87 2
2840.00 1
2840.12 2
2840.24 4
2840.36 8
2840.49 13
2840.61 18
2840.73 21
2840.85 23
2840.97 23
2841.10 21
2841.22 18
2841.34 15
2841.46 12
2841.59 8
2841.71 5
2841.83 2
2841.95 0
2842.07 0
2842.20 0
2842.32 0
2842.44 0
2842.56 0
2842.69 0
2842.81 0
2842.93 2
2843.05 6
2843.18 10
2843.30 12
2843.42 13
2843.54 13
2843.66 11
2843.79 8
2843.91 5
2844.03 3
2844.15 3
2844.28 7
2844.40 13
2844.52 23
2844.64 33
2844.76 44
2844.89 54
2845.01 63
2845.13 69
2845.25 73
2845.38 75
2845.50 76
2845.62 77
2845.74 78
2845.87 78
2845.99 78
2846.11 77
2846.23 74
2846.36 71
2846.48 67
2846.60 63
2846.72 58
2846.84 55
2846.97 53
2847.09 52
2847.21 51
2847.33 51
2847.46 50
2847.58 47
2847.70 43
2847.82 38
2847.95 33
2848.07 28
2848.19 26
2848.31 26
2848.44 29
2848.56 34
2848.68 41
2848.80 47
2848.92 53
2849.05 57
2849.17 59
2849.29 59
2849.41 57
2849.54 53
2849.66 48
2849.78 41
2849.90 34
2850.03 27
2850.15 23
2850.27 20
2850.39 18
2850.52 18
2850.64 19
2850.76 19
2850.88 19
2851.01 19
2851.13 19
2851.25 19
2851.37 19
2851.50 20
2851.62 22
2851.74 24
2851.86 25
2851.99 26
2852.11 26
2852.23 25
2852.35 25
2852.48 25
2852.60 24
2852.72 25
2852.84 25
2852.97 25
2853.09 24
2853.21 24
2853.33 23
2853.46 23
2853.58 22
2853.70 22
2853.82 23
2853.95 23
2854.07 24
2854.19 24
2854.31 23
2854.44 23
2854.56 23
2854.68 24
2854.80 26
2854.93 30
2855.05 36
2855.17 42
2855.29 48
2855.42 53
2855.54 56
2855.66 57
2855.78 57
2855.91 56
2856.03 53
2856.15 51
2856.27 49
2856.40 47
2856.52 46
2856.64 46
2856.76 47
2856.89 48
2857.01 49
2857.13 49
2857.25 48
2857.38 45
2857.50 40
2857.62 33
2857.74 26
2857.87 19
2857.99 13
2858.11 8
2858.23 4
2858.36 2
2858.48 0
2858.60 0
2858.73 0
2858.85 0
2858.97 0
2859.09 1
2859.22 2
2859.34 3
2859.46 5
2859.58 9
2859.71 13
2859.83 19
2859.95 27
2860.07 34
2860.20 41
2860.32 47
2860.44 51
2860.56 53
2860.69 53
2860.81 51
2860.93 48
2861.06 45
2861.18 43
2861.30 41
2861.42 41
2861.55 41
2861.67 43
2861.79 44
2861.91 46
2862.04 47
2862.16 47
2862.28 48
2862.40 47
2862.53 46
2862.65 45
2862.77 44
2862.90 42
2863.02 41
2863.14 40
2863.26 39
2863.39 37
2863.51 34
2863.63 30
2863.75 25
2863.88 20
2864.00 15
2864.12 12
2864.25 11
2864.37 11
2864.49 13
2864.61 16
2864.74 19
2864.86 21
2864.98 23
2865.10 24
2865.23 24
2865.35 23
2865.47 22
2865.60 22
2865.72 21
2865.84 22
2865.96 23
2866.09 25
2866.21 27
2866.33 28
2866.45 29
2866.58 29
2866.70 28
2866.82 26
2866.95 23
2867.07 22
2867.19 21
2867.31 23
2867.44 26
2867.56 31
2867.68 36
2867.81 42
2867.93 45
2868.05 47
2868.17 47
2868.30 46
2868.42 43
2868.54 40
2868.66 37
2868.79 35
2868.91 34
2869.03 32
2869.16 30
2869.28 27
2869.40 23
2869.52 18
2869.65 11
2869.77 4
2869.89 0
2870.02 0
2870.14 0
2870.26 0
2870.38 0
2870.51 0
2870.63 0
2870.75 0
2870.88 4
2871.00 8
2871.12 12
2871.24 13
2871.37 13
2871.49 13
2871.61 14
2871.74 15
2871.86 17
2871.98 21
2872.10 25
2872.23 29
2872.35 32
2872.47 35
2872.60 37
2872.72 38
2872.84 40
2872.97 42
2873.09 44
2873.21 46
2873.33 47
2873.46 48
2873.58 48
2873.70 48
2873.83 48
2873.95 49
2874.07 51
2874.19 54
2874.32 57
2874.44 61
2874.56 63
2874.69 65
2874.81 65
2874.93 64
2875.06 61
2875.18 58
2875.30 54
2875.42 50
2875.55 46
2875.67 41
2875.79 37
2875.92 33
2876.04 31
2876.16 29
2876.28 29
2876.41 30
2876.53 32
2876.65 34
2876.78 36
2876.90 36
2877.02 35
2877.15 33
2877.27 31
2877.39 30
2877.51 30
2877.64 32
2877.76 36
2877.88 41
2878.01 45
2878.13 49
2878.25 51
2878.38 51
2878.50 48
2878.62 43
2878.74 38
2878.87 34
2878.99 31
2879.11 31
2879.24 34
2879.36 39
2879.48 46
2879.61 53
2879.73 60
2879.85 65
2879.98 68
2880.10 69
2880.22 69
2880.34 70
2880.47 71
2880.59 75
2880.71 80
2880.84 87
2880.96 95
2881.08 103
2881.21 109
2881.33 115
2881.45 120
2881.58 125
2881.70 130
2881.82 136
2881.94 141
2882.07 146
2882.19 149
2882.31 152
2882.44 154
2882.56 156
2882.68 160
2882.81 166
2882.93 174
2883.05 184
2883.18 195
2883.30 206
2883.42 216
2883.55 224
2883.67 230
2883.79 234
2883.91 237
2884.04 238
2884.16 238
2884.28 237
2884.41 235
2884.53 232
2884.65 228
2884.78 224
2884.90 218
2885.02 213
2885.15 207
2885.27 201
2885.39 194
2885.52 186
2885.64 177
2885.76 165
2885.89 153
2886.01 139
2886.13 125
2886.25 111
2886.38 100
2886.50 91
2886.62 85
2886.75 82
2886.87 81
2886.99 81
2887.12 82
2887.24 82
2887.36 81
2887.49 80
2887.61 78
2887.73 75
2887.86 72
2887.98 68
2888.10 65
2888.23 64
2888.35 64
2888.47 66
2888.60 70
2888.72 75
2888.84 80
2888.97 83
2889.09 84
2889.21 84
2889.34 82
2889.46 79
2889.58 78
2889.71 79
2889.83 83
2889.95 90
2890.08 99
2890.20 108
2890.32 117
2890.45 123
2890.57 127
2890.69 126
2890.82 122
2890.94 115
2891.06 106
2891.18 95
2891.31 85
2891.43 75
2891.55 67
2891.68 62
2891.80 58
2891.92 56
2892.05 55
2892.17 54
2892.29 54
2892.42 53
2892.54 52
2892.66 51
2892.79 50
2892.91 48
2893.03 46
2893.16 45
2893.28 43
2893.40 42
2893.53 42
2893.65 44
2893.77 46
2893.90 50
2894.02 55
2894.14 59
2894.27 63
2894.39 66
2894.52 67
2894.64 68
2894.76 67
2894.89 67
2895.01 67
2895.13 68
2895.26 68
2895.38 69
2895.50 69
2895.63 68
2895.75 65
2895.87 63
2896.00 59
2896.12 56
2896.24 53
2896.37 50
2896.49 47
2896.61 45
2896.74 42
2896.86 39
2896.98 37
2897.11 36
2897.23 36
2897.35 37
2897.48 39
2897.60 42
2897.72 44
2897.85 45
2897.97 45
2898.09 44
2898.22 41
2898.34 37
2898.46 34
2898.59 31
2898.71 28
2898.83 26
2898.96 25
2899.08 25
2899.21 26
2899.33 27
2899.45 29
2899.58 31
2899.70 35
2899.82 39
2899.95 43
2900.07 46
2900.19 48
2900.32 50
2900.44 50
2900.56 50
2900.69 50
2900.81 51
2900.93 52
2901.06 54
2901.18 56
2901.30 57
2901.43 57
2901.55 55
2901.68 51
2901.80 45
2901.92 39
2902.05 34
2902.17 31
2902.29 31
2902.42 34
2902.54 40
2902.66 47
2902.79 54
2902.91 61
2903.03 65
2903.16 68
2903.28 70
2903.40 72
2903.53 73
2903.65 75
2903.78 76
2903.90 77
2904.02 76
2904.15 73
2904.27 68
2904.39 63
2904.52 59
2904.64 55
2904.76 54
2904.89 54
2905.01 57
2905.13 60
2905.26 64
2905.38 68
2905.51 71
2905.63 73
2905.75 73
2905.88 72
2906.00 69
2906.12 65
2906.25 60
2906.37 55
2906.49 49
2906.62 44
2906.74 40
2906.87 38
2906.99 37
2907.11 37
2907.24 37
2907.36 36
2907.48 35
2907.61 32
2907.73 28
2907.85 23
2907.98 18
2908.10 12
2908.23 7
2908.35 2
2908.47 0
2908.60 0
2908.72 0
2908.84 2
2908.97 9
2909.09 17
2909.22 27
2909.34 38
2909.46 49
2909.59 59
2909.71 67
2909.83 72
2909.96 74
2910.08 73
2910.20 70
2910.33 66
2910.45 62
2910.58 58
2910.70 55
2910.82 52
2910.95 51
2911.07 51
2911.19 52
2911.32 53
2911.44 55
2911.57 56
2911.69 58
2911.81 60
2911.94 61
2912.06 62
2912.18 62
2912.31 60
2912.43 59
2912.56 57
2912.68 56
2912.80 54
2912.93 54
2913.05 55
2913.17 55
2913.30 56
2913.42 56
2913.55 55
2913.67 53
2913.79 49
2913.92 45
2914.04 41
2914.16 37
2914.29 35
2914.41 35
2914.54 37
2914.66 40
2914.78 42
2914.91 44
2915.03 45
2915.15 44
2915.28 42
2915.40 41
2915.53 40
2915.65 40
2915.77 42
2915.90 44
2916.02 47
2916.15 49
2916.27 51
2916.39 52
2916.52 52
2916.64 51
2916.76 50
2916.89 48
2917.01 46
2917.14 44
2917.26 42
2917.38 40
2917.51 38
2917.63 37
2917.76 36
2917.88 35
2918.00 34
2918.13 34
2918.25 34
2918.37 35
2918.50 35
2918.62 35
2918.75 34
2918.87 31
2918.99 27
2919.12 21
2919.24 15
2919.37 9
2919.49 3
2919.61 0
2919.74 0
2919.86 0
2919.99 0
2920.11 0
2920.23 0
2920.36 0
2920.48 0
2920.61 2
2920.73 4
2920.85 6
2920.98 7
2921.10 7
2921.22 7
2921.35 6
2921.47 5
2921.60 4
2921.72 2
2921.84 0
2921.97 0
2922.09 0
2922.22 0
2922.34 0
2922.46 3
2922.59 7
2922.71 13
2922.84 18
2922.96 23
2923.08 27
2923.21 29
2923.33 31
2923.46 31
2923.58 30
2923.70 28
2923.83 27
2923.95 26
2924.08 26
2924.20 28
2924.32 30
2924.45 34
2924.57 38
2924.70 42
2924.82 44
2924.94 45
2925.07 44
2925.19 43
2925.32 42
2925.44 43
2925.56 47
2925.69 53
2925.81 61
2925.94 70
2926.06 77
2926.18 82
2926.31 84
2926.43 83
2926.56 79
2926.68 74
2926.80 68
2926.93 63
2927.05 60
2927.18 57
2927.30 56
2927.43 55
2927.55 55
2927.67 55
2927.80 56
2927.92 58
2928.05 62
2928.17 67
2928.29 72
2928.42 78
2928.54 82
2928.67 85
2928.79 87
2928.91 87
2929.04 86
2929.16 86
2929.29 85
2929.41 86
2929.53 89
2929.66 92
2929.78 97
2929.91 102
2930.03 106
2930.16 110
2930.28 113
2930.40 115
2930.53 115
2930.65 114
2930.78 113
2930.90 111
2931.02 109
2931.15 106
2931.27 103
2931.40 99
2931.52 95
2931.65 90
2931.77 85
2931.89 80
2932.02 76
2932.14 72
2932.27 69
2932.39 67
2932.51 65
2932.64 64
2932.76 62
2932.89 60
2933.01 58
2933.14 56
2933.26 54
2933.38 53
2933.51 51
2933.63 50
2933.76 50
2933.88 49
2934.00 49
2934.13 49
2934.25 49
2934.38 49
2934.50 49
2934.63 49
2934.75 49
2934.87 49
2935.00 49
2935.12 48
2935.25 49
2935.37 50
2935.50 51
2935.62 53
2935.74 55
2935.87 57
2935.99 59
2936.12 60
2936.24 60
2936.37 59
2936.49 58
2936.61 58
2936.74 58
2936.86 60
2936.99 64
2937.11 69
2937.24 75
2937.36 82
2937.48 88
2937.61 93
2937.73 97
2937.86 98
2937.98 98
2938.11 97
2938.23 94
2938.35 89
2938.48 83
2938.60 76
2938.73 69
2938.85 61
2938.98 55
2939.10 51
2939.22 51
2939.35 54
2939.47 61
2939.60 69
2939.72 77
2939.85 85
2939.97 90
2940.09 93
2940.22 93
2940.34 92
2940.47 90
2940.59 88
2940.72 86
2940.84 83
2940.96 80
2941.09 75
2941.21 70
2941.34 65
2941.46 59
2941.59 54
2941.71 50
2941.84 48
2941.96 47
2942.08 48
2942.21 49
2942.33 52
2942.46 55
2942.58 58
2942.71 59
2942.83 58
2942.95 55
2943.08 50
2943.20 44
2943.33 38
2943.45 33
2943.58 30
2943.70 30
2943.83 31
2943.95 32
2944.07 34
2944.20 36
2944.32 37
2944.45 37
2944.57 38
2944.70 40
2944.82 43
2944.95 48
2945.07 52
2945.19 56
2945.32 60
2945.44 61
2945.57 62
2945.69 61
2945.82 59
2945.94 57
2946.07 55
2946.19 53
2946.31 52
2946.44 50
2946.56 49
2946.69 47
2946.81 46
2946.94 46
2947.06 45
2947.19 46
2947.31 47
2947.44 49
2947.56 52
2947.68 54
2947.81 57
2947.93 58
2948.06 58
2948.18 56
2948.31 52
2948.43 47
2948.56 41
2948.68 38
2948.80 36
2948.93 39
2949.05 44
2949.18 53
2949.30 63
2949.43 73
2949.55 81
2949.68 86
2949.80 89
2949.93 90
2950.05 91
2950.17 92
2950.30 94
2950.42 96
2950.55 99
2950.67 100
2950.80 100
2950.92 98
2951.05 94
2951.17 89
2951.30 83
2951.42 78
2951.54 74
2951.67 69
2951.79 65
2951.92 60
2952.04 56
2952.17 52
2952.29 48
2952.42 45
2952.54 44
2952.67 42
2952.79 40
2952.92 38
2953.04 35
2953.16 31
2953.29 26
2953.41 23
2953.54 21
2953.66 23
2953.79 28
2953.91 36
2954.04 46
2954.16 56
2954.29 66
2954.41 73
2954.54 78
2954.66 81
2954.78 82
2954.91 82
2955.03 82
2955.16 82
2955.28 83
2955.41 83
2955.53 82
2955.66 80
2955.78 78
2955.91 74
2956.03 70
2956.16 66
2956.28 60
2956.41 54
2956.53 48
2956.66 41
2956.78 36
2956.90 32
2957.03 30
2957.15 31
2957.28 34
2957.40 38
2957.53 43
2957.65 46
2957.78 49
2957.90 52
2958.03 55
2958.15 58
2958.28 62
2958.40 66
2958.53 70
2958.65 73
2958.78 73
2958.90 72
2959.02 69
2959.15 66
2959.27 63
2959.40 60
2959.52 57
2959.65 55
2959.77 54
2959.90 52
2960.02 52
2960.15 53
2960.27 55
2960.40 59
2960.52 63
2960.65 69
2960.77 74
2960.90 80
2961.02 85
2961.15 90
2961.27 94
2961.40 97
2961.52 100
2961.64 102
2961.77 103
2961.89 102
2962.02 102
2962.14 101
2962.27 101
2962.39 101
2962.52 103
2962.64 106
2962.77 109
2962.89 112
2963.02 113
2963.14 113
2963.27 111
2963.39 107
2963.52 103
2963.64 97
2963.77 91
2963.89 86
2964.02 81
2964.14 76
2964.27 73
2964.39 72
2964.52 73
2964.64 75
2964.77 79
2964.89 83
2965.02 89
2965.14 94
2965.26 97
2965.39 100
2965.51 100
2965.64 98
2965.76 94
2965.89 89
2966.01 84
2966.14 80
2966.26 76
2966.39 74
2966.51 74
2966.64 75
2966.76 78
2966.89 81
2967.01 85
2967.14 89
2967.26 92
2967.39 94
2967.51 95
2967.64 95
2967.76 94
2967.89 93
2968.01 92
2968.14 91
2968.26 90
2968.39 88
2968.51 87
2968.64 87
2968.76 86
2968.89 87
2969.01 87
2969.14 87
2969.26 86
2969.39 85
2969.51 81
2969.64 76
2969.76 70
2969.89 63
2970.01 56
2970.14 50
2970.26 47
2970.39 45
2970.51 44
2970.64 45
2970.76 47
2970.89 50
2971.01 54
2971.14 58
2971.26 63
2971.39 68
2971.51 72
2971.64 76
2971.76 78
2971.89 80
2972.01 80
2972.14 80
2972.26 79
2972.39 78
2972.51 76
2972.64 74
2972.76 71
2972.89 67
2973.01 63
2973.14 58
2973.26 52
2973.39 47
2973.51 42
2973.64 38
2973.76 34
2973.89 31
2974.01 29
2974.14 28
2974.26 29
2974.39 32
2974.51 37
2974.64 43
2974.76 49
2974.89 55
2975.01 59
2975.14 62
2975.26 62
2975.39 60
2975.51 57
2975.64 53
2975.76 49
2975.89 46
2976.01 43
2976.14 42
2976.26 40
2976.39 39
2976.51 36
2976.64 33
2976.76 30
2976.89 25
2977.01 21
2977.14 17
2977.26 14
2977.39 13
2977.52 14
2977.64 17
2977.77 23
2977.89 31
2978.02 41
2978.14 51
2978.27 60
2978.39 67
2978.52 73
2978.64 76
2978.77 78
2978.89 79
2979.02 80
2979.14 81
2979.27 80
2979.39 79
2979.52 76
2979.64 73
2979.77 70
2979.89 68
2980.02 67
2980.14 70
2980.27 74
2980.39 81
2980.52 87
2980.64 93
2980.77 97
2980.89 99
2981.02 100
2981.15 100
2981.27 100
2981.40 101
2981.52 102
2981.65 104
2981.77 105
2981.90 104
2982.02 102
2982.15 98
2982.27 93
2982.40 87
2982.52 81
2982.65 75
2982.77 70
2982.90 66
2983.02 62
2983.15 58
2983.27 55
2983.40 53
2983.52 50
2983.65 48
2983.78 47
2983.90 47
2984.03 49
2984.15 53
2984.28 59
2984.40 66
2984.53 74
2984.65 80
2984.78 85
2984.90 88
2985.03 87
2985.15 83
2985.28 77
2985.40 70
2985.53 61
2985.65 53
2985.78 47
2985.90 42
2986.03 40
2986.16 41
2986.28 45
2986.41 49
2986.53 55
2986.66 60
2986.78 63
2986.91 65
2987.03 65
2987.16 63
2987.28 60
2987.41 58
2987.53 55
2987.66 53
2987.78 52
2987.91 49
2988.04 47
2988.16 44
2988.29 40
2988.41 37
2988.54 35
2988.66 35
2988.79 35
2988.91 37
2989.04 40
2989.16 43
2989.29 47
2989.41 50
2989.54 53
2989.67 54
2989.79 55
2989.92 55
2990.04 53
2990.17 51
2990.29 48
2990.42 45
2990.54 42
2990.67 38
2990.79 35
2990.92 32
2991.04 29
2991.17 25
2991.30 22
2991.42 18
2991.55 14
2991.67 10
2991.80 7
2991.92 5
2992.05 5
2992.17 5
2992.30 6
2992.42 7
2992.55 8
2992.68 9
2992.80 9
2992.93 9
2993.05 11
2993.18 13
2993.30 18
2993.43 25
2993.55 34
2993.68 43
2993.80 53
2993.93 61
2994.06 67
2994.18 70
2994.31 70
2994.43 68
2994.56 63
2994.68 59
2994.81 54
2994.93 51
2995.06 49
2995.18 47
2995.31 46
2995.44 44
2995.56 41
2995.69 37
2995.81 33
2995.94 27
2996.06 22
2996.19 15
2996.31 9
2996.44 3
2996.57 0
2996.69 0
2996.82 0
2996.94 0
2997.07 0
2997.19 0
2997.32 0
2997.44 3
2997.57 5
2997.70 6
2997.82 6
2997.95 6
2998.07 5
2998.20 4
2998.32 4
2998.45 4
2998.57 6
2998.70 8
2998.83 10
2998.95 13
2999.08 14
2999.20 15
2999.33 14
2999.45 13
2999.58 11
2999.70 10
2999.83 9
2999.96 10
3000.08 12
3000.21 14
3000.33 17
3000.46 19
3000.58 19
3000.71 17
3000.84 15
3000.96 12
3001.09 9
3001.21 8
3001.34 10
3001.46 15
3001.59 22
3001.71 31
3001.84 41
3001.97 49
3002.09 56
3002.22 60
3002.34 63
3002.47 65
3002.59 67
3002.72 68
3002.85 71
3002.97 73
3003.10 75
3003.22 77
3003.35 76
3003.47 74
3003.60 71
3003.73 68
3003.85 66
3003.98 65
3004.10 65
3004.23 67
3004.35 68
3004.48 69
3004.60 68
3004.73 66
3004.86 62
3004.98 56
3005.11 50
3005.23 43
3005.36 36
3005.48 29
3005.61 22
3005.74 18
3005.86 14
3005.99 13
3006.11 14
3006.24 17
3006.36 20
3006.49 25
3006.62 29
3006.74 34
3006.87 40
3006.99 47
3007.12 55
3007.25 63
3007.37 73
3007.50 82
3007.62 89
3007.75 94
3007.87 95
3008.00 93
3008.13 88
3008.25 81
3008.38 73
3008.50 66
3008.63 61
3008.75 58
3008.88 58
3009.01 60
3009.13 63
3009.26 66
3009.38 68
3009.51 67
3009.63 66
3009.76 62
3009.89 59
3010.01 55
3010.14 52
3010.26 50
3010.39 48
3010.52 47
3010.64 44
3010.77 42
3010.89 39
3011.02 36
3011.14 33
3011.27 32
3011.40 31
3011.52 31
3011.65 32
3011.77 34
3011.90 37
3012.03 40
3012.15 44
3012.28 48
3012.40 51
3012.53 55
3012.66 59
3012.78 62
3012.91 65
3013.03 67
3013.16 70
3013.28 71
3013.41 71
3013.54 70
3013.66 69
3013.79 67
3013.91 64
3014.04 62
3014.17 61
3014.29 60
3014.42 59
3014.54 57
3014.67 56
3014.80 53
3014.92 49
3015.05 43
3015.17 37
3015.30 30
3015.42 22
3015.55 16
3015.68 11
3015.80 7
3015.93 4
3016.05 2
3016.18 0
3016.31 0
3016.43 0
3016.56 0
3016.68 0
3016.81 0
3016.94 0
3017.06 0
3017.19 1
3017.31 7
3017.44 13
3017.57 18
3017.69 22
3017.82 24
3017.94 25
3018.07 26
3018.20 26
3018.32 27
3018.45 29
3018.57 30
3018.70 31
3018.83 31
3018.95 30
3019.08 27
3019.20 24
3019.33 20
3019.46 17
3019.58 16
3019.71 15
3019.83 15
3019.96 15
3020.09 14
3020.21 14
3020.34 14
3020.46 14
3020.59 15
3020.72 18
3020.84 23
3020.97 30
3021.09 37
3021.22 45
3021.35 52
3021.47 57
3021.60 60
3021.72 61
3021.85 61
3021.98 59
3022.10 57
3022.23 54
3022.35 53
3022.48 52
3022.61 53
3022.73 54
3022.86 54
3022.99 54
3023.11 52
3023.24 48
3023.36 44
3023.49 40
3023.62 37
3023.74 37
3023.87 40
3023.99 44
3024.12 50
3024.25 55
3024.37 58
3024.50 60
3024.62 59
3024.75 57
3024.88 54
3025.00 51
3025.13 48
3025.25 46
3025.38 43
3025.51 39
3025.63 35
3025.76 31
3025.89 26
3026.01 22
3026.14 19
3026.26 17
3026.39 17
3026.52 17
3026.64 19
3026.77 22
3026.89 25
3027.02 28
3027.15 32
3027.27 35
3027.40 38
3027.53 40
3027.65 42
3027.78 43
3027.90 43
3028.03 41
3028.16 39
3028.28 35
3028.41 31
3028.54 26
3028.66 21
3028.79 17
3028.91 14
3029.04 12
3029.17 10
3029.29 9
3029.42 8
3029.54 6
3029.67 4
3029.80 2
3029.92 0
3030.05 0
3030.18 0
3030.30 0
3030.43 3
3030.55 8
3030.68 13
3030.81 19
3030.93 24
3031.06 29
3031.19 33
3031.31 37
3031.44 41
3031.56 45
3031.69 49
3031.82 52
3031.94 54
3032.07 56
3032.20 55
3032.32 53
3032.45 50
3032.57 45
3032.70 41
3032.83 36
3032.95 30
3033.08 25
3033.21 20
3033.33 14
3033.46 10
3033.59 6
3033.71 3
3033.84 2
3033.96 1
3034.09 2
3034.22 3
3034.34 4
3034.47 4
3034.60 4
3034.72 3
3034.85 3
3034.97 3
3035.10 3
3035.23 6
3035.35 10
3035.48 16
3035.61 23
3035.73 30
3035.86 37
3035.99 42
3036.11 45
3036.24 46
3036.36 45
3036.49 42
3036.62 38
3036.74 34
3036.87 30
3037.00 27
3037.12 26
3037.25 26
3037.38 28
3037.50 31
3037.63 34
3037.75 37
3037.88 40
3038.01 42
3038.13 43
3038.26 43
3038.39 43
3038.51 43
3038.64 43
3038.77 44
3038.89 44
3039.02 44
3039.15 43
3039.27 41
3039.40 37
3039.52 31
3039.65 25
3039.78 19
3039.90 15
3040.03 11
3040.16 11
3040.28 12
3040.41 15
3040.54 20
3040.66 26
3040.79 31
3040.92 37
3041.04 41
3041.17 44
3041.29 46
3041.42 47
3041.55 47
3041.67 45
3041.80 43
3041.93 40
3042.05 37
3042.18 34
3042.31 32
3042.43 30
3042.56 29
3042.69 30
3042.81 31
3042.94 33
3043.07 35
3043.19 37
3043.32 39
3043.45 39
3043.57 39
3043.70 39
3043.82 38
3043.95 38
3044.08 39
3044.20 40
3044.33 42
3044.46 44
3044.58 46
3044.71 47
3044.84 47
3044.96 45
3045.09 44
3045.22 41
3045.34 38
3045.47 36
3045.60 34
3045.72 33
3045.85 32
3045.98 32
3046.10 32
3046.23 34
3046.36 37
3046.48 42
3046.61 47
3046.74 53
3046.86 58
3046.99 61
3047.12 63
3047.24 62
3047.37 60
3047.49 55
3047.62 51
3047.75 45
3047.87 40
3048.00 35
3048.13 30
3048.25 25
3048.38 20
3048.51 16
3048.63 11
3048.76 6
3048.89 2
3049.01 0
3049.14 0
3049.27 0
3049.39 0
3049.52 0
3049.65 0
3049.77 0
3049.90 0
3050.03 4
3050.15 6
3050.28 8
3050.41 9
3050.53 11
3050.66 14
3050.79 18
3050.91 24
3051.04 31
3051.17 39
3051.29 47
3051.42 54
3051.55 59
3051.67 62
3051.80 63
3051.93 62
3052.05 60
3052.18 58
3052.31 56
3052.43 54
3052.56 52
3052.69 52
3052.81 53
3052.94 55
3053.07 57
3053.19 60
3053.32 63
3053.45 64
3053.57 64
3053.70 62
3053.83 58
3053.95 53
3054.08 47
3054.21 41
3054.33 36
3054.46 32
3054.59 29
3054.71 27
3054.84 24
3054.97 21
3055.10 19
3055.22 18
3055.35 19
3055.48 22
3055.60 27
3055.73 36
3055.86 45
3055.98 55
3056.11 64
3056.24 71
3056.36 75
3056.49 76
3056.62 73
3056.74 69
3056.87 63
3057.00 55
3057.12 47
3057.25 39
3057.38 32
3057.50 25
3057.63 19
3057.76 13
3057.88 9
3058.01 6
3058.14 4
3058.26 4
3058.39 6
3058.52 11
3058.65 17
3058.77 25
3058.90 32
3059.03 39
3059.15 43
3059.28 45
3059.41 45
3059.53 43
3059.66 40
3059.79 37
3059.91 36
3060.04 37
3060.17 39
3060.29 43
3060.42 49
3060.55 54
3060.67 58
3060.80 62
3060.93 63
3061.06 63
3061.18 61
3061.31 58
3061.44 55
3061.56 52
3061.69 49
3061.82 47
3061.94 45
3062.07 43
3062.20 41
3062.32 40
3062.45 38
3062.58 37
3062.71 35
3062.83 33
3062.96 32
3063.09 31
3063.21 31
3063.34 32
3063.47 35
3063.59 39
3063.72 45
3063.85 51
3063.97 57
3064.10 63
3064.23 69
3064.36 74
3064.48 78
3064.61 82
3064.74 84
3064.86 85
3064.99 85
3065.12 84
3065.24 83
3065.37 82
3065.50 83
3065.62 86
3065.75 91
3065.88 97
3066.01 103
3066.13 109
3066.26 113
3066.39 115
3066.51 115
3066.64 113
3066.77 111
3066.89 108
3067.02 106
3067.15 104
3067.28 103
3067.40 103
3067.53 103
3067.66 104
3067.78 106
3067.91 109
3068.04 115
3068.16 121
3068.29 128
3068.42 134
3068.55 138
3068.67 139
3068.80 137
3068.93 132
3069.05 125
3069.18 116
3069.31 108
3069.44 100
3069.56 93
3069.69 87
3069.82 83
3069.94 80
3070.07 78
3070.20 77
3070.32 77
3070.45 78
3070.58 81
3070.71 86
3070.83 93
3070.96 100
3071.09 108
3071.21 115
3071.34 119
3071.47 121
3071.60 120
3071.72 115
3071.85 109
3071.98 102
3072.10 94
3072.23 87
3072.36 80
3072.48 75
3072.61 71
3072.74 69
3072.87 69
3072.99 72
3073.12 76
3073.25 81
3073.37 86
3073.50 91
3073.63 95
3073.76 98
3073.88 98
3074.01 95
3074.14 91
3074.26 85
3074.39 78
3074.52 71
3074.65 66
3074.77 64
3074.90 64
3075.03 66
3075.15 71
3075.28 75
3075.41 79
3075.54 81
3075.66 82
3075.79 80
3075.92 77
3076.05 74
3076.17 71
3076.30 69
3076.43 68
3076.55 68
3076.68 68
3076.81 69
3076.94 71
3077.06 74
3077.19 79
3077.32 84
3077.44 89
3077.57 93
3077.70 96
3077.83 96
3077.95 94
3078.08 90
3078.21 85
3078.33 80
3078.46 76
3078.59 73
3078.72 71
3078.84 70
3078.97 70
3079.10 69
3079.23 67
3079.35 64
3079.48 61
3079.61 58
3079.73 56
3079.86 54
3079.99 55
3080.12 56
3080.24 59
3080.37 63
3080.50 68
3080.63 72
3080.75 76
3080.88 79
3081.01 80
3081.13 80
3081.26 79
3081.39 77
3081.52 75
3081.64 73
3081.77 71
3081.90 69
3082.03 68
3082.15 68
3082.28 69
3082.41 70
3082.54 71
3082.66 73
3082.79 75
3082.92 78
3083.04 81
3083.17 84
3083.30 86
3083.43 87
3083.55 87
3083.68 85
3083.81 82
3083.94 78
3084.06 74
3084.19 69
3084.32 64
3084.45 59
3084.57 55
3084.70 52
3084.83 49
3084.95 47
3085.08 45
3085.21 44
3085.34 43
3085.46 42
3085.59 42
3085.72 42
3085.85 41
3085.97 41
3086.10 40
3086.23 40
3086.36 41
3086.48 41
3086.61 42
3086.74 42
3086.87 42
3086.99 40
3087.12 38
3087.25 36
3087.38 33
3087.50 31
3087.63 29
3087.76 28
3087.88 27
3088.01 27
3088.14 27
3088.27 27
3088.39 28
3088.52 30
3088.65 32
3088.78 34
3088.90 36
3089.03 37
3089.16 37
3089.29 35
3089.41 33
3089.54 30
3089.67 28
3089.80 26
3089.92 25
3090.05 25
3090.18 25
3090.31 26
3090.43 27
3090.56 29
3090.69 31
3090.82 35
3090.94 38
3091.07 42
3091.20 45
3091.33 48
3091.45 49
3091.58 49
3091.71 48
3091.84 48
3091.96 48
3092.09 49
3092.22 51
3092.35 54
3092.47 57
3092.60 61
3092.73 63
3092.86 64
3092.98 65
3093.11 64
3093.24 63
3093.37 62
3093.49 61
3093.62 62
3093.75 64
3093.88 65
3094.00 67
3094.13 68
3094.26 67
3094.39 64
3094.51 59
3094.64 53
3094.77 47
3094.90 42
3095.03 37
3095.15 33
3095.28 30
3095.41 28
3095.54 25
3095.66 21
3095.79 16
3095.92 11
3096.05 5
3096.17 0
3096.30 0
3096.43 0
3096.56 0
3096.68 0
3096.81 0
3096.94 0
3097.07 2
3097.19 3
3097.32 4
3097.45 4
3097.58 4
3097.70 5
3097.83 6
3097.96 9
3098.09 14
3098.22 20
3098.34 25
3098.47 29
3098.60 31
3098.73 31
3098.85 28
3098.98 25
3099.11 21
3099.24 17
3099.36 14
3099.49 13
3099.62 12
3099.75 13
3099.88 15
3100.00 17
3100.13 20
3100.26 23
3100.39 26
3100.51 28
3100.64 30
3100.77 30
3100.90 28
3101.02 25
3101.15 21
3101.28 17
3101.41 12
3101.54 8
3101.66 4
3101.79 2
3101.92 0
3102.05 0
3102.17 0
3102.30 0
3102.43 0
3102.56 4
3102.68 10
3102.81 17
3102.94 25
3103.07 33
3103.20 39
3103.32 44
3103.45 47
3103.58 49
3103.71 50
3103.83 51
3103.96 53
3104.09 57
3104.22 63
3104.35 69
3104.47 76
3104.60 82
3104.73 86
3104.86 89
3104.98 89
3105.11 88
3105.24 86
3105.37 85
3105.50 84
3105.62 84
3105.75 86
3105.88 88
3106.01 91
3106.13 94
3106.26 97
3106.39 101
3106.52 105
3106.65 109
3106.77 113
3106.90 116
3107.03 117
3107.16 115
3107.28 110
3107.41 102
3107.54 91
3107.67 81
3107.80 70
3107.92 62
3108.05 57
3108.18 54
3108.31 53
3108.44 53
3108.56 55
3108.69 57
3108.82 59
3108.95 62
3109.07 64
3109.20 66
3109.33 68
3109.46 70
3109.59 70
3109.71 70
3109.84 68
3109.97 65
3110.10 60
3110.23 55
3110.35 49
3110.48 42
3110.61 36
3110.74 29
3110.87 23
3110.99 18
3111.12 14
3111.25 11
3111.38 8
3111.50 7
3111.63 5
3111.76 4
3111.89 3
3112.02 2
3112.14 2
3112.27 3
3112.40 5
3112.53 8
3112.66 11
3112.78 14
3112.91 15
3113.04 15
3113.17 13
3113.30 11
3113.42 9
3113.55 7
3113.68 6
3113.81 7
3113.94 9
3114.06 12
3114.19 15
3114.32 17
3114.45 19
3114.58 20
3114.70 22
3114.83 23
3114.96 24
3115.09 24
3115.22 24
3115.34 23
3115.47 21
3115.60 18
3115.73 16
3115.86 15
3115.98 14
3116.11 14
3116.24 14
3116.37 13
3116.50 12
3116.62 10
3116.75 8
3116.88 6
3117.01 4
3117.14 4
3117.26 6
3117.39 8
3117.52 12
3117.65 17
3117.78 21
3117.90 25
3118.03 28
3118.16 29
3118.29 29
3118.42 28
3118.54 26
3118.67 23
3118.80 20
3118.93 17
3119.06 15
3119.18 14
3119.31 15
3119.44 18
3119.57 23
3119.70 30
3119.83 37
3119.95 44
3120.08 48
3120.21 50
3120.34 49
3120.47 46
3120.59 41
3120.72 36
3120.85 31
3120.98 26
3121.11 23
3121.23 20
3121.36 17
3121.49 15
3121.62 12
3121.75 10
3121.87 9
3122.00 9
3122.13 11
3122.26 15
3122.39 20
3122.52 25
3122.64 31
3122.77 36
3122.90 41
3123.03 45
3123.16 50
3123.28 55
3123.41 61
3123.54 69
3123.67 77
3123.80 84
3123.93 91
3124.05 95
3124.18 97
3124.31 97
3124.44 93
3124.57 88
3124.69 82
3124.82 76
3124.95 70
3125.08 64
3125.21 59
3125.34 54
3125.46 50
3125.59 46
3125.72 42
3125.85 38
3125.98 36
3126.10 35
3126.23 35
3126.36 36
3126.49 39
3126.62 42
3126.75 46
3126.87 50
3127.00 54
3127.13 57
3127.26 59
3127.39 60
3127.52 60
3127.64 58
3127.77 55
3127.90 51
3128.03 48
3128.16 44
3128.28 41
3128.41 40
3128.54 39
3128.67 38
3128.80 38
3128.93 36
3129.05 33
3129.18 30
3129.31 26
3129.44 21
3129.57 18
3129.70 15
3129.82 13
3129.95 12
3130.08 11
3130.21 10
3130.34 10
3130.47 10
3130.59 10
3130.72 10
3130.85 11
3130.98 12
3131.11 13
3131.24 13
3131.36 13
3131.49 12
3131.62 11
3131.75 9
3131.88 8
3132.01 8
3132.13 8
3132.26 9
3132.39 11
3132.52 14
3132.65 18
3132.78 21
3132.90 25
3133.03 28
3133.16 31
3133.29 32
3133.42 31
3133.55 30
3133.67 27
3133.80 24
3133.93 22
3134.06 20
3134.19 19
3134.32 19
3134.44 20
3134.57 21
3134.70 23
3134.83 25
3134.96 27
3135.09 29
3135.21 30
3135.34 31
3135.47 30
3135.60 30
3135.73 29
3135.86 28
3135.99 28
3136.11 29
3136.24 30
3136.37 30
3136.50 31
3136.63 31
3136.76 31
3136.88 30
3137.01 30
3137.14 30
3137.27 31
3137.40 33
3137.53 36
3137.65 40
3137.78 45
3137.91 50
3138.04 55
3138.17 59
3138.30 63
3138.43 66
3138.55 67
3138.68 66
3138.81 63
3138.94 58
3139.07 53
3139.20 46
3139.33 41
3139.45 35
3139.58 31
3139.71 27
3139.84 23
3139.97 21
3140.10 19
3140.22 19
3140.35 18
3140.48 17
3140.61 16
3140.74 15
3140.87 13
3141.00 10
3141.12 7
3141.25 5
3141.38 4
3141.51 4
3141.64 4
3141.77 6
3141.90 8
3142.02 10
3142.15 11
3142.28 12
3142.41 13
3142.54 14
3142.67 16
3142.80 18
3142.92 21
3143.05 24
3143.18 27
3143.31 28
3143.44 29
3143.57 29
3143.70 30
3143.82 31
3143.95 33
3144.08 36
3144.21 39
3144.34 43
3144.47 45
3144.60 48
3144.72 50
3144.85 51
3144.98 53
3145.11 55
3145.24 58
3145.37 60
3145.50 62
3145.62 64
3145.75 64
3145.88 64
3146.01 63
3146.14 62
3146.27 60
3146.40 59
3146.52 58
3146.65 57
3146.78 56
3146.91 55
3147.04 53
3147.17 50
3147.30 47
3147.43 43
3147.55 39
3147.68 36
3147.81 33
3147.94 30
3148.07 28
3148.20 25
3148.33 23
3148.45 21
3148.58 19
3148.71 18
3148.84 17
3148.97 17
3149.10 18
3149.23 19
3149.36 19
3149.48 19
3149.61 19
3149.74 18
3149.87 18
3150.00 19
3150.13 21
3150.26 24
3150.38 29
3150.51 33
3150.64 38
3150.77 41
3150.90 43
3151.03 44
3151.16 45
3151.29 44
3151.41 43
3151.54 41
3151.67 39
3151.80 35
3151.93 31
3152.06 26
3152.19 20
3152.32 15
3152.44 10
3152.57 6
3152.70 3
3152.83 1
3152.96 0
3153.09 0
3153.22 0
3153.35 0
3153.47 0
3153.60 0
3153.73 0
3153.86 0
3153.99 2
3154.12 3
3154.25 4
3154.38 3
3154.51 3
3154.63 1
3154.76 0
3154.89 0
3155.02 0
3155.15 0
3155.28 0
3155.41 0
3155.54 0
3155.66 1
3155.79 4
3155.92 8
3156.05 12
3156.18 17
3156.31 22
3156.44 25
3156.57 27
3156.70 27
3156.82 27
3156.95 26
3157.08 27
3157.21 29
3157.34 34
3157.47 41
3157.60 48
3157.73 55
3157.85 60
3157.98 62
3158.11 62
3158.24 58
3158.37 52
3158.50 44
3158.63 36
3158.76 28
3158.89 21
3159.01 15
3159.14 11
3159.27 7
3159.40 6
3159.53 6
3159.66 9
3159.79 13
3159.92 18
3160.05 24
3160.17 30
3160.30 36
3160.43 43
3160.56 49
3160.69 54
3160.82 57
3160.95 59
3161.08 59
3161.21 55
3161.34 49
3161.46 41
3161.59 32
3161.72 24
3161.85 18
3161.98 15
3162.11 13
3162.24 14
3162.37 15
3162.50 18
3162.62 20
3162.75 22
3162.88 24
3163.01 26
3163.14 28
3163.27 29
3163.40 31
3163.53 32
3163.66 34
3163.79 37
3163.91 41
3164.04 46
3164.17 52
3164.30 58
3164.43 63
3164.56 66
3164.69 68
3164.82 67
3164.95 66
3165.08 63
3165.20 61
3165.33 60
3165.46 59
3165.59 59
3165.72 58
3165.85 58
3165.98 58
3166.11 57
3166.24 56
3166.37 54
3166.50 53
3166.62 50
3166.75 47
3166.88 43
3167.01 38
3167.14 34
3167.27 29
3167.40 25
3167.53 23
3167.66 21
3167.79 21
3167.91 21
3168.04 22
3168.17 24
3168.30 25
3168.43 26
3168.56 26
3168.69 25
3168.82 24
3168.95 24
3169.08 24
3169.21 26
3169.33 30
3169.46 36
3169.59 42
3169.72 48
3169.85 53
3169.98 55
3170.11 55
3170.24 53
3170.37 50
3170.50 47
3170.63 44
3170.75 42
3170.88 41
3171.01 41
3171.14 41
3171.27 42
3171.40 42
3171.53 42
3171.66 41
3171.79 40
3171.92 38
3172.05 35
3172.18 31
3172.30 26
3172.43 21
3172.56 16
3172.69 13
3172.82 12
3172.95 12
3173.08 14
3173.21 17
3173.34 21
3173.47 25
3173.60 30
3173.73 36
3173.85 42
3173.98 48
3174.11 55
3174.24 62
3174.37 67
3174.50 72
3174.63 74
3174.76 75
3174.89 73
3175.02 70
3175.15 65
3175.28 59
3175.41 54
3175.53 51
3175.66 48
3175.79 47
3175.92 47
3176.05 49
3176.18 51
3176.31 53
3176.44 55
3176.57 57
3176.70 59
3176.83 61
3176.96 62
3177.09 62
3177.21 62
3177.34 61
3177.47 59
3177.60 57
3177.73 57
3177.86 56
3177.99 57
3178.12 59
3178.25 60
3178.38 61
3178.51 61
3178.64 60
3178.77 57
3178.90 53
3179.02 48
3179.15 43
3179.28 40
3179.41 37
3179.54 37
3179.67 38
3179.80 39
3179.93 40
3180.06 39
3180.19 37
3180.32 34
3180.45 29
3180.58 25
3180.71 21
3180.84 19
3180.96 18
3181.09 19
3181.22 21
3181.35 22
3181.48 24
3181.61 24
3181.74 24
3181.87 25
3182.00 26
3182.13 28
3182.26 31
3182.39 34
3182.52 37
3182.65 38
3182.78 37
3182.91 35
3183.03 32
3183.16 30
3183.29 30
3183.42 31
3183.55 35
3183.68 41
3183.81 48
3183.94 55
3184.07 62
3184.20 67
3184.33 70
3184.46 70
3184.59 68
3184.72 63
3184.85 57
3184.98 51
3185.10 44
3185.23 39
3185.36 35
3185.49 32
3185.62 30
3185.75 30
3185.88 30
3186.01 30
3186.14 30
3186.27 29
3186.40 29
3186.53 28
3186.66 28
3186.79 28
3186.92 29
3187.05 31
3187.18 33
3187.31 35
3187.43 35
3187.56 35
3187.69 33
3187.82 31
3187.95 28
3188.08 25
3188.21 24
3188.34 25
3188.47 28
3188.60 33
3188.73 40
3188.86 47
3188.99 53
3189.12 58
3189.25 61
3189.38 63
3189.51 64
3189.64 64
3189.77 65
3189.90 68
3190.02 71
3190.15 74
3190.28 77
3190.41 79
3190.54 78
3190.67 76
3190.80 71
3190.93 65
3191.06 59
3191.19 54
3191.32 50
3191.45 48
3191.58 46
3191.71 46
3191.84 44
3191.97 42
3192.10 39
3192.23 36
3192.36 32
3192.49 28
3192.62 25
3192.75 23
3192.88 22
3193.00 22
3193.13 25
3193.26 28
3193.39 33
3193.52 38
3193.65 43
3193.78 46
3193.91 47
3194.04 45
3194.17 42
3194.30 38
3194.43 34
3194.56 30
3194.69 27
3194.82 24
3194.95 22
3195.08 19
3195.21 16
3195.34 12
3195.47 7
3195.60 3
3195.73 0
3195.86 0
3195.99 0
3196.12 0
3196.25 0
3196.37 1
3196.50 2
3196.63 2
3196.76 2
3196.89 1
3197.02 2
3197.15 4
3197.28 7
3197.41 11
3197.54 16
3197.67 21
3197.80 26
3197.93 28
3198.06 30
3198.19 30
3198.32 29
3198.45 28
3198.58 27
3198.71 26
3198.84 26
3198.97 26
3199.10 26
3199.23 26
3199.36 24
3199.49 22
3199.62 18
3199.75 13
3199.88 9
3200.01 6
3200.14 3
3200.27 2
3200.40 2
3200.52 3
3200.65 3
3200.78 3
3200.91 2
3201.04 0
3201.17 0
3201.30 0
3201.43 0
3201.56 0
3201.69 0
3201.82 0
3201.95 1
3202.08 4
3202.21 8
3202.34 13
3202.47 18
3202.60 25
3202.73 32
3202.86 41
3202.99 49
3203.12 57
3203.25 64
3203.38 69
3203.51 70
3203.64 68
3203.77 63
3203.90 56
3204.03 48
3204.16 40
3204.29 34
3204.42 31
3204.55 31
3204.68 34
3204.81 40
3204.94 47
3205.07 54
3205.20 61
3205.33 66
3205.46 68
3205.59 68
3205.72 66
3205.85 64
3205.98 62
3206.11 60
3206.24 60
3206.37 60
3206.50 60
3206.63 59
3206.76 58
3206.89 55
3207.02 50
3207.15 45
3207.27 40
3207.40 35
3207.53 31
3207.66 29
3207.79 27
3207.92 25
3208.05 24
3208.18 22
3208.31 21
3208.44 20
3208.57 20
3208.70 21
3208.83 22
3208.96 23
3209.09 23
3209.22 23
3209.35 21
3209.48 18
3209.61 14
3209.74 12
3209.87 11
3210.00 13
3210.13 17
3210.26 23
3210.39 30
3210.52 36
3210.65 41
3210.78 44
3210.91 45
3211.04 46
3211.17 45
3211.30 45
3211.43 45
3211.56 45
3211.69 46
3211.82 46
3211.95 47
3212.08 47
3212.21 47
3212.34 46
3212.47 45
3212.60 44
3212.73 43
3212.86 41
3212.99 38
3213.12 35
3213.25 32
3213.38 28
3213.51 24
3213.64 19
3213.77 15
3213.90 11
3214.03 7
3214.16 3
3214.29 0
3214.42 0
3214.55 0
3214.68 0
3214.81 0
3214.94 0
3215.07 0
3215.20 0
3215.33 0
3215.46 4
3215.59 8
3215.72 12
3215.85 14
3215.98 16
3216.11 15
3216.24 14
3216.37 12
3216.50 11
3216.63 9
3216.76 8
3216.89 8
3217.02 8
3217.15 9
3217.28 11
3217.41 14
3217.54 17
3217.67 20
3217.80 22
3217.93 22
3218.06 22
3218.19 22
3218.32 21
3218.45 21
3218.58 21
3218.71 23
3218.84 25
3218.97 26
3219.10 26
3219.23 26
3219.36 25
3219.49 24
3219.62 23
3219.75 24
3219.89 25
3220.02 28
3220.15 30
3220.28 32
3220.41 33
3220.54 32
3220.67 29
3220.80 26
3220.93 21
3221.06 16
3221.19 12
3221.32 9
3221.45 8
3221.58 9
3221.71 11
3221.84 15
3221.97 20
3222.10 24
3222.23 29
3222.36 32
3222.49 34
3222.62 35
3222.75 34
3222.88 32
3223.01 29
3223.14 24
3223.27 19
3223.40 12
3223.53 6
3223.66 0
3223.79 0
3223.92 0
3224.05 0
3224.18 0
3224.31 0
3224.44 0
3224.57 0
3224.70 5
3224.83 13
3224.96 20
3225.09 28
3225.22 33
3225.35 37
3225.48 39
3225.61 38
3225.74 35
3225.87 30
3226.00 25
3226.13 20
3226.26 17
3226.39 15
3226.53 15
3226.66 17
3226.79 20
3226.92 22
3227.05 25
3227.18 26
3227.31 27
3227.44 26
3227.57 26
3227.70 25
3227.83 26
3227.96 27
3228.09 31
3228.22 37
3228.35 44
3228.48 53
3228.61 61
3228.74 69
3228.87 75
3229.00 80
3229.13 83
3229.26 85
3229.39 86
3229.52 87
3229.65 86
3229.78 84
3229.91 81
3230.04 76
3230.17 69
3230.30 62
3230.43 55
3230.56 47
3230.69 39
3230.83 31
3230.96 23
3231.09 16
3231.22 9
3231.35 5
3231.48 4
3231.61 5
3231.74 8
3231.87 12
3232.00 16
3232.13 20
3232.26 23
3232.39 25
3232.52 26
3232.65 27
3232.78 27
3232.91 27
3233.04 25
3233.17 23
3233.30 19
3233.43 15
3233.56 10
3233.69 5
3233.82 1
3233.95 0
3234.08 0
3234.22 0
3234.35 0
3234.48 0
3234.61 0
3234.74 3
3234.87 9
3235.00 15
3235.13 22
3235.26 29
3235.39 35
3235.52 40
3235.65 45
3235.78 48
3235.91 51
3236.04 52
3236.17 52
3236.30 51
3236.43 49
3236.56 46
3236.69 43
3236.82 39
3236.95 36
3237.09 33
3237.22 31
3237.35 30
3237.48 29
3237.61 29
3237.74 30
3237.87 32
3238.00 33
3238.13 36
3238.26 38
3238.39 40
3238.52 41
3238.65 41
3238.78 40
3238.91 37
3239.04 33
3239.17 28
3239.30 23
3239.43 19
3239.56 16
3239.70 15
3239.83 15
3239.96 18
3240.09 21
3240.22 25
3240.35 29
3240.48 32
3240.61 34
3240.74 35
3240.87 34
3241.00 33
3241.13 32
3241.26 32
3241.39 32
3241.52 34
3241.65 37
3241.78 42
3241.91 46
3242.05 50
3242.18 54
3242.31 55
3242.44 55
3242.57 53
3242.70 51
3242.83 49
3242.96 47
3243.09 46
3243.22 46
3243.35 48
3243.48 49
3243.61 50
3243.74 49
3243.87 46
3244.00 42
3244.13 37
3244.27 32
3244.40 26
3244.53 22
3244.66 20
3244.79 19
3244.92 19
3245.05 20
3245.18 20
3245.31 20
3245.44 18
3245.57 16
3245.70 13
3245.83 8
3245.96 4
3246.09 1
3246.23 0
3246.36 0
3246.49 0
3246.62 0
3246.75 0
3246.88 0
3247.01 0
3247.14 0
3247.27 0
3247.40 1
3247.53 2
3247.66 4
3247.79 5
3247.92 7
3248.05 8
3248.19 8
3248.32 8
3248.45 7
3248.58 7
3248.71 6
3248.84 5
3248.97 3
3249.10 2
3249.23 1
3249.36 1
3249.49 2
3249.62 4
3249.75 6
3249.88 10
3250.02 13
3250.15 15
3250.28 16
3250.41 17
3250.54 17
3250.67 15
3250.80 14
3250.93 12
3251.06 11
3251.19 10
3251.32 10
3251.45 11
3251.58 12
3251.72 14
3251.85 17
3251.98 20
3252.11 23
3252.24 26
3252.37 29
3252.50 30
3252.63 30
3252.76 28
3252.89 25
3253.02 21
3253.15 17
3253.28 13
3253.42 11
3253.55 11
3253.68 13
3253.81 16
3253.94 21
3254.07 26
3254.20 31
3254.33 36
3254.46 40
3254.59 43
3254.72 46
3254.85 50
3254.99 53
3255.12 57
3255.25 60
3255.38 62
3255.51 63
3255.64 61
3255.77 58
3255.90 53
3256.03 48
3256.16 44
3256.29 42
3256.42 42
3256.56 45
3256.69 48
3256.82 53
3256.95 56
3257.08 58
3257.21 59
3257.34 59
3257.47 58
3257.60 56
3257.73 54
3257.86 52
3258.00 48
3258.13 44
3258.26 39
3258.39 34
3258.52 28
3258.65 23
3258.78 21
3258.91 20
3259.04 22
3259.17 26
3259.30 33
3259.44 40
3259.57 48
3259.70 57
3259.83 67
3259.96 79
3260.09 92
3260.22 107
3260.35 123
3260.48 140
3260.61 158
3260.74 174
3260.88 190
3261.01 204
3261.14 215
3261.27 225
3261.40 231
3261.53 235
3261.66 236
3261.79 236
3261.92 235
3262.05 236
3262.19 238
3262.32 243
3262.45 251
3262.58 261
3262.71 271
3262.84 279
3262.97 285
3263.10 287
3263.23 286
3263.36 283
3263.50 279
3263.63 274
3263.76 271
3263.89 268
3264.02 267
3264.15 265
3264.28 262
3264.41 258
3264.54 251
3264.67 243
3264.81 234
3264.94 224
3265.07 214
3265.20 204
3265.33 193
3265.46 183
3265.59 173
3265.72 163
3265.85 155
3265.98 148
3266.12 144
3266.25 142
3266.38 141
3266.51 141
3266.64 141
3266.77 139
3266.90 134
3267.03 128
3267.16 119
3267.30 109
3267.43 99
3267.56 90
3267.69 83
3267.82 78
3267.95 75
3268.08 73
3268.21 73
3268.34 73
3268.48 74
3268.61 76
3268.74 76
3268.87 76
3269.00 75
3269.13 72
3269.26 68
3269.39 62
3269.52 55
3269.66 49
3269.79 43
3269.92 38
3270.05 35
3270.18 32
3270.31 30
3270.44 28
3270.57 25
3270.70 21
3270.84 18
3270.97 15
3271.10 12
3271.23 11
3271.36 10
3271.49 10
3271.62 11
3271.75 11
3271.89 11
3272.02 10
3272.15 9
3272.28 8
3272.41 7
3272.54 5
3272.67 4
3272.80 3
3272.93 4
3273.07 5
3273.20 8
3273.33 13
3273.46 20
3273.59 28
3273.72 36
3273.85 42
3273.98 48
3274.12 51
3274.25 54
3274.38 55
3274.51 57
3274.64 60
3274.77 64
3274.90 70
3275.03 76
3275.17 80
3275.30 83
3275.43 83
3275.56 82
3275.69 78
3275.82 75
3275.95 74
3276.08 76
3276.22 80
3276.35 88
3276.48 96
3276.61 103
3276.74 109
3276.87 112
3277.00 112
3277.13 109
3277.27 106
3277.40 103
3277.53 101
3277.66 100
3277.79 101
3277.92 102
3278.05 103
3278.18 102
3278.32 100
3278.45 98
3278.58 94
3278.71 90
3278.84 87
3278.97 85
3279.10 84
3279.24 83
3279.37 83
3279.50 81
3279.63 79
3279.76 76
3279.89 72
3280.02 67
3280.15 63
3280.29 59
3280.42 56
3280.55 55
3280.68 55
3280.81 57
3280.94 61
3281.07 66
3281.21 71
3281.34 76
3281.47 81
3281.60 84
3281.73 86
3281.86 86
3281.99 84
3282.13 81
3282.26 77
3282.39 73
3282.52 69
3282.65 66
3282.78 63
3282.91 60
3283.04 57
3283.18 52
3283.31 47
3283.44 42
3283.57 36
3283.70 32
3283.83 29
3283.96 27
3284.10 28
3284.23 29
3284.36 32
3284.49 35
3284.62 39
3284.75 43
3284.88 46
3285.02 49
3285.15 51
3285.28 52
3285.41 53
3285.54 52
3285.67 52
3285.80 50
3285.94 48
3286.07 46
3286.20 45
3286.33 44
3286.46 44
3286.59 45
3286.73 47
3286.86 50
3286.99 52
3287.12 53
3287.25 52
3287.38 49
3287.51 44
3287.65 36
3287.78 28
3287.91 19
3288.04 11
3288.17 4
3288.30 0
3288.43 0
3288.57 0
3288.70 0
3288.83 0
3288.96 0
3289.09 0
3289.22 0
3289.36 0
3289.49 0
3289.62 5
3289.75 11
3289.88 19
3290.01 28
3290.14 37
3290.28 46
3290.41 53
3290.54 59
3290.67 62
3290.80 62
3290.93 59
3291.07 54
3291.20 47
3291.33 41
3291.46 35
3291.59 30
3291.72 28
3291.85 27
3291.99 29
3292.12 31
3292.25 35
3292.38 38
3292.51 41
3292.64 44
3292.78 47
3292.91 50
3293.04 54
3293.17 59
3293.30 65
3293.43 73
3293.57 81
3293.70 90
3293.83 98
3293.96 104
3294.09 108
3294.22 108
3294.36 105
3294.49 99
3294.62 91
3294.75 81
3294.88 71
3295.01 62
3295.14 54
3295.28 48
3295.41 43
3295.54 39
3295.67 37
3295.80 35
3295.93 34
3296.07 31
3296.20 28
3296.33 24
3296.46 20
3296.59 16
3296.72 13
3296.86 10
3296.99 10
3297.12 11
3297.25 13
3297.38 16
3297.51 19
3297.65 23
3297.78 25
3297.91 27
3298.04 29
3298.17 30
3298.31 30
3298.44 31
3298.57 31
3298.70 32
3298.83 33
3298.96 35
3299.10 37
3299.23 38
3299.36 38
3299.49 37
3299.62 35
3299.75 32
3299.89 30
3300.02 28
3300.15 28
3300.28 30
3300.41 34
3300.54 39
3300.68 44
3300.81 47
3300.94 49
3301.07 49
3301.20 47
3301.34 44
3301.47 41
3301.60 39
3301.73 39
3301.86 40
3301.99 41
3302.13 43
3302.26 44
3302.39 45
3302.52 44
3302.65 42
3302.78 40
3302.92 38
3303.05 36
3303.18 34
3303.31 33
3303.44 32
3303.58 31
3303.71 30
3303.84 30
3303.97 29
3304.10 29
3304.23 29
3304.37 30
3304.50 30
3304.63 32
3304.76 33
3304.89 35
3305.03 38
3305.16 40
3305.29 44
3305.42 48
3305.55 52
3305.68 57
3305.82 61
3305.95 65
3306.08 67
3306.21 68
3306.34 67
3306.48 65
3306.61 63
3306.74 61
3306.87 60
3307.00 60
3307.14 60
3307.27 59
3307.40 58
3307.53 55
3307.66 52
3307.79 48
3307.93 46
3308.06 44
3308.19 43
3308.32 43
3308.45 43
3308.59 43
3308.72 42
3308.85 41
3308.98 39
3309.11 38
3309.25 36
3309.38 34
3309.51 31
3309.64 28
3309.77 23
3309.91 19
3310.04 14
3310.17 10
3310.30 7
3310.43 4
3310.57 3
3310.70 2
3310.83 2
3310.96 3
3311.09 4
3311.23 6
3311.36 7
3311.49 8
3311.62 7
3311.75 6
3311.88 4
3312.02 1
3312.15 0
3312.28 0
3312.41 0
3312.54 0
3312.68 0
3312.81 0
3312.94 0
3313.07 0
3313.20 6
3313.34 12
3313.47 20
3313.60 27
3313.73 35
3313.86 41
3314.00 47
3314.13 51
3314.26 54
3314.39 57
3314.52 58
3314.66 60
3314.79 62
3314.92 63
3315.05 66
3315.19 69
3315.32 72
3315.45 76
3315.58 79
3315.71 82
3315.85 85
3315.98 86
3316.11 85
3316.24 84
3316.37 80
3316.51 76
3316.64 70
3316.77 64
3316.90 59
3317.03 53
3317.17 48
3317.30 43
3317.43 38
3317.56 34
3317.69 30
3317.83 27
3317.96 26
3318.09 26
3318.22 29
3318.35 33
3318.49 39
3318.62 44
3318.75 48
3318.88 50
3319.02 50
3319.15 48
3319.28 44
3319.41 38
3319.54 33
3319.68 28
3319.81 24
3319.94 21
3320.07 20
3320.20 21
3320.34 22
3320.47 25
3320.60 28
3320.73 31
3320.87 34
3321.00 36
3321.13 38
3321.26 38
3321.39 37
3321.53 35
3321.66 31
3321.79 27
3321.92 23
3322.05 20
3322.19 19
3322.32 19
3322.45 22
3322.58 28
3322.72 35
3322.85 42
3322.98 50
3323.11 56
3323.24 62
3323.38 66
3323.51 68
3323.64 70
3323.77 72
3323.91 74
3324.04 76
3324.17 78
3324.30 78
3324.43 77
3324.57 75
3324.70 71
3324.83 67
3324.96 63
3325.10 60
3325.23 58
3325.36 57
3325.49 56
3325.62 55
3325.76 53
3325.89 51
3326.02 49
3326.15 47
3326.29 46
3326.42 47
3326.55 49
3326.68 52
3326.82 55
3326.95 57
3327.08 58
3327.21 58
3327.34 57
3327.48 55
3327.61 53
3327.74 51
3327.87 49
3328.01 49
3328.14 49
3328.27 51
3328.40 54
3328.53 57
3328.67 59
3328.80 61
3328.93 61
3329.06 59
3329.20 55
3329.33 50
3329.46 45
3329.59 40
3329.73 36
3329.86 33
3329.99 30
3330.12 28
3330.26 26
3330.39 24
3330.52 23
3330.65 22
3330.78 22
3330.92 23
3331.05 25
3331.18 27
3331.31 29
3331.45 31
3331.58 31
3331.71 31
3331.84 30
3331.98 29
3332.11 28
3332.24 28
3332.37 30
3332.51 32
3332.64 37
3332.77 42
3332.90 48
3333.04 53
3333.17 57
3333.30 59
3333.43 58
3333.56 54
3333.70 49
3333.83 42
3333.96 35
3334.09 28
3334.23 21
3334.36 16
3334.49 11
3334.62 7
3334.76 4
3334.89 2
3335.02 1
3335.15 0
3335.29 1
3335.42 2
3335.55 4
3335.68 8
3335.82 12
3335.95 17
3336.08 22
3336.21 28
3336.35 33
3336.48 38
3336.61 42
3336.74 45
3336.88 46
3337.01 46
3337.14 45
3337.27 44
3337.41 43
3337.54 42
3337.67 41
3337.80 41
3337.94 41
3338.07 40
3338.20 39
3338.33 38
3338.47 37
3338.60 36
3338.73 35
3338.86 33
3339.00 32
3339.13 31
3339.26 29
3339.39 25
3339.53 21
3339.66 16
3339.79 10
3339.92 4
3340.06 0
3340.19 0
3340.32 0
3340.45 0
3340.59 0
3340.72 0
3340.85 0
3340.98 0
3341.12 1
3341.25 7
3341.38 12
3341.51 16
3341.65 19
3341.78 21
3341.91 22
3342.04 23
3342.18 26
3342.31 30
3342.44 37
3342.57 45
3342.71 53
3342.84 62
3342.97 69
3343.10 74
3343.24 78
3343.37 81
3343.50 83
3343.64 84
3343.77 86
3343.90 89
3344.03 90
3344.17 91
3344.30 90
3344.43 86
3344.56 81
3344.70 73
3344.83 64
3344.96 54
3345.09 45
3345.23 37
3345.36 30
3345.49 25
3345.62 22
3345.76 21
3345.89 21
3346.02 22
3346.16 24
3346.29 27
3346.42 29
3346.55 32
3346.69 35
3346.82 37
3346.95 38
3347.08 40
3347.22 40
3347.35 41
3347.48 40
3347.61 40
3347.75 40
3347.88 40
3348.01 42
3348.15 43
3348.28 46
3348.41 48
3348.54 50
3348.68 51
3348.81 51
3348.94 49
3349.07 45
3349.21 41
3349.34 35
3349.47 30
3349.61 25
3349.74 20
3349.87 16
3350.00 14
3350.14 14
3350.27 15
3350.40 19
3350.53 25
3350.67 31
3350.80 38
3350.93 45
3351.07 50
3351.20 53
3351.33 53
3351.46 52
3351.60 49
3351.73 46
3351.86 43
3352.00 41
3352.13 40
3352.26 40
3352.39 41
3352.53 42
3352.66 44
3352.79 46
3352.92 49
3353.06 52
3353.19 55
3353.32 58
3353.46 61
3353.59 64
3353.72 66
3353.85 67
3353.99 67
3354.12 66
3354.25 66
3354.39 65
3354.52 66
3354.65 68
3354.78 69
3354.92 71
3355.05 72
3355.18 72
3355.32 70
3355.45 67
3355.58 65
3355.71 62
3355.85 59
3355.98 57
3356.11 55
3356.25 54
3356.38 53
3356.51 53
3356.64 53
3356.78 53
3356.91 55
3357.04 56
3357.18 57
3357.31 58
3357.44 57
3357.57 56
3357.71 55
3357.84 53
3357.97 53
3358.11 54
3358.24 56
3358.37 60
3358.50 65
3358.64 70
3358.77 77
3358.90 83
3359.04 88
3359.17 93
3359.30 97
3359.43 99
3359.57 99
3359.70 98
3359.83 96
3359.97 93
3360.10 90
3360.23 88
3360.37 87
3360.50 86
3360.63 85
3360.76 84
3360.90 83
3361.03 82
3361.16 82
3361.30 83
3361.43 84
3361.56 86
3361.69 87
3361.83 88
3361.96 88
3362.09 86
3362.23 83
3362.36 80
3362.49 78
3362.63 75
3362.76 74
3362.89 74
3363.02 74
3363.16 75
3363.29 75
3363.42 74
3363.56 73
3363.69 72
3363.82 71
3363.96 69
3364.09 68
3364.22 68
3364.35 67
3364.49 68
3364.62 69
3364.75 71
3364.89 73
3365.02 77
3365.15 81
3365.29 85
3365.42 89
3365.55 92
3365.68 94
3365.82 95
3365.95 95
3366.08 96
3366.22 98
3366.35 103
3366.48 110
3366.62 118
3366.75 126
3366.88 132
3367.02 135
3367.15 134
3367.28 130
3367.41 125
3367.55 119
3367.68 113
3367.81 107
3367.95 103
3368.08 99
3368.21 95
3368.35 91
3368.48 87
3368.61 85
3368.75 84
3368.88 85
3369.01 89
3369.14 94
3369.28 101
3369.41 107
3369.54 113
3369.68 118
3369.81 123
3369.94 127
3370.08 132
3370.21 139
3370.34 146
3370.48 154
3370.61 161
3370.74 165
3370.88 167
3371.01 163
3371.14 156
3371.28 146
3371.41 135
3371.54 125
3371.67 116
3371.81 111
3371.94 109
3372.07 110
3372.21 113
3372.34 116
3372.47 119
3372.61 121
3372.74 121
3372.87 120
3373.01 119
3373.14 120
3373.27 121
3373.41 125
3373.54 130
3373.67 136
3373.81 141
3373.94 146
3374.07 147
3374.21 147
3374.34 144
3374.47 140
3374.60 137
3374.74 133
3374.87 132
3375.00 132
3375.14 134
3375.27 137
3375.40 141
3375.54 144
3375.67 147
3375.80 148
3375.94 149
3376.07 150
3376.20 150
3376.34 152
3376.47 155
3376.60 160
3376.74 166
3376.87 172
3377.00 179
3377.14 184
3377.27 188
3377.40 189
3377.54 188
3377.67 185
3377.80 181
3377.94 177
3378.07 172
3378.20 168
3378.34 165
3378.47 161
3378.60 158
3378.74 153
3378.87 147
3379.00 140
3379.14 132
3379.27 125
3379.40 119
3379.54 116
3379.67 115
3379.80 118
3379.94 122
3380.07 128
3380.20 133
3380.34 136
3380.47 137
3380.60 135
3380.74 131
3380.87 125
3381.00 118
3381.14 110
3381.27 102
3381.40 94
3381.54 87
3381.67 79
3381.80 73
3381.94 67
3382.07 62
3382.20 60
3382.34 59
3382.47 59
3382.60 61
3382.74 62
3382.87 64
3383.00 66
3383.14 66
3383.27 66
3383.40 64
3383.54 62
3383.67 59
3383.80 56
3383.94 51
3384.07 46
3384.20 40
3384.34 33
3384.47 28
3384.60 23
3384.74 20
3384.87 18
3385.00 19
3385.14 22
3385.27 26
3385.40 31
3385.54 37
3385.67 43
3385.80 50
3385.94 55
3386.07 59
3386.21 61
3386.34 62
3386.47 61
3386.61 60
3386.74 59
3386.87 59
3387.01 61
3387.14 64
3387.27 67
3387.41 71
3387.54 74
3387.67 77
3387.81 80
3387.94 81
3388.07 83
3388.21 83
3388.34 83
3388.47 81
3388.61 79
3388.74 75
3388.87 70
3389.01 64
3389.14 59
3389.28 54
3389.41 50
3389.54 47
3389.68 45
3389.81 46
3389.94 47
3390.08 49
3390.21 52
3390.34 56
3390.48 60
3390.61 65
3390.74 69
3390.88 74
3391.01 77
3391.14 80
3391.28 81
3391.41 80
3391.55 78
3391.68 74
3391.81 69
3391.95 62
3392.08 55
3392.21 47
3392.35 39
3392.48 33
3392.61 28
3392.75 25
3392.88 25
3393.01 27
3393.15 30
3393.28 32
3393.42 34
3393.55 34
3393.68 31
3393.82 27
3393.95 22
3394.08 16
3394.22 11
3394.35 7
3394.48 4
3394.62 2
3394.75 3
3394.89 4
3395.02 8
3395.15 13
3395.29 19
3395.42 26
3395.55 33
3395.69 40
3395.82 47
3395.95 53
3396.09 59
3396.22 64
3396.36 68
3396.49 72
3396.62 74
3396.76 76
3396.89 76
3397.02 74
3397.16 71
3397.29 67
3397.42 62
3397.56 58
3397.69 54
3397.83 52
3397.96 52
3398.09 55
3398.23 59
3398.36 64
3398.49 70
3398.63 74
3398.76 78
3398.90 82
3399.03 85
3399.16 87
3399.30 91
3399.43 94
3399.56 98
3399.70 102
3399.83 105
3399.96 106
3400.10 106
3400.23 105
3400.37 103
3400.50 100
3400.63 96
3400.77 92
3400.90 88
3401.03 83
3401.17 78
3401.30 72
3401.44 66
3401.57 59
3401.70 53
3401.84 46
3401.97 41
3402.10 35
3402.24 30
3402.37 26
3402.51 22
3402.64 19
3402.77 17
3402.91 16
3403.04 16
3403.17 16
3403.31 17
3403.44 17
3403.58 18
3403.71 19
3403.84 21
3403.98 23
3404.11 25
3404.25 28
3404.38 31
3404.51 34
3404.65 37
3404.78 39
3404.91 42
3405.05 45
3405.18 48
3405.32 52
3405.45 56
3405.58 60
3405.72 63
3405.85 65
3405.99 66
3406.12 66
3406.25 65
3406.39 63
3406.52 60
3406.65 58
3406.79 56
3406.92 55
3407.06 55
3407.19 56
3407.32 57
3407.46 59
3407.59 61
3407.73 64
3407.86 67
3407.99 71
3408.13 75
3408.26 79
3408.39 82
3408.53 84
3408.66 83
3408.80 81
3408.93 77
3409.06 72
3409.20 69
3409.33 67
3409.47 67
3409.60 70
3409.73 74
3409.87 79
3410.00 83
3410.14 84
3410.27 83
3410.40 78
3410.54 71
3410.67 62
3410.81 52
3410.94 43
3411.07 35
3411.21 27
3411.34 21
3411.47 16
3411.61 12
3411.74 11
3411.88 12
3412.01 15
3412.14 21
3412.28 27
3412.41 33
3412.55 39
3412.68 43
3412.81 46
3412.95 46
3413.08 46
3413.22 44
3413.35 42
3413.48 40
3413.62 39
3413.75 38
3413.89 37
3414.02 36
3414.15 34
3414.29 32
3414.42 29
3414.56 27
3414.69 24
3414.82 21
3414.96 19
3415.09 17
3415.23 16
3415.36 15
3415.49 15
3415.63 16
3415.76 17
3415.90 18
3416.03 18
3416.16 17
3416.30 14
3416.43 11
3416.57 7
3416.70 4
3416.83 3
3416.97 5
3417.10 9
3417.24 15
3417.37 22
3417.51 28
3417.64 33
3417.77 35
3417.91 36
3418.04 35
3418.18 33
3418.31 32
3418.44 30
3418.58 28
3418.71 26
3418.85 25
3418.98 23
3419.11 23
3419.25 23
3419.38 25
3419.52 27
3419.65 28
3419.78 30
3419.92 30
3420.05 29
3420.19 27
3420.32 24
3420.46 21
3420.59 19
3420.72 16
3420.86 14
3420.99 11
3421.13 7
3421.26 2
3421.39 0
3421.53 0
3421.66 0
3421.80 0
3421.93 0
3422.07 0
3422.20 9
3422.33 19
3422.47 30
3422.60 39
3422.74 45
3422.87 47
3423.00 46
3423.14 42
3423.27 35
3423.41 27
3423.54 20
3423.68 13
3423.81 7
3423.94 2
3424.08 0
3424.21 0
3424.35 0
3424.48 0
3424.61 0
3424.75 0
3424.88 0
3425.02 0
3425.15 0
3425.29 2
3425.42 5
3425.55 8
3425.69 11
3425.82 13
3425.96 14
3426.09 14
3426.23 14
3426.36 14
3426.49 14
3426.63 13
3426.76 12
3426.90 9
3427.03 6
3427.16 2
3427.30 0
3427.43 0
3427.57 0
3427.70 0
3427.84 0
3427.97 0
3428.10 6
3428.24 14
3428.37 23
3428.51 30
3428.64 35
3428.78 38
3428.91 39
3429.04 37
3429.18 34
3429.31 29
3429.45 24
3429.58 18
3429.72 13
3429.85 8
3429.98 4
3430.12 0
3430.25 0
3430.39 0
3430.52 1
3430.66 5
3430.79 10
3430.93 15
3431.06 19
3431.19 22
3431.33 23
3431.46 22
3431.60 21
3431.73 19
3431.87 18
3432.00 18
3432.13 18
3432.27 18
3432.40 18
3432.54 18
3432.67 15
3432.81 12
3432.94 9
3433.07 6
3433.21 4
3433.34 4
3433.48 6
3433.61 9
3433.75 14
3433.88 18
3434.02 21
3434.15 23
3434.28 22
3434.42 21
3434.55 18
3434.69 15
3434.82 13
3434.96 11
3435.09 10
3435.23 10
3435.36 10
3435.49 11
3435.63 12
3435.76 14
3435.90 16
3436.03 18
3436.17 20
3436.30 22
3436.44 23
3436.57 23
3436.70 22
3436.84 21
3436.97 18
3437.11 15
3437.24 11
3437.38 6
3437.51 1
3437.65 0
3437.78 0
3437.91 0
3438.05 0
3438.18 0
3438.32 0
3438.45 0
3438.59 0
3438.72 0
3438.86 3
3438.99 7
3439.12 11
3439.26 15
3439.39 17
3439.53 18
3439.66 17
3439.80 14
3439.93 11
3440.07 9
3440.20 8
3440.33 8
3440.47 9
3440.60 10
3440.74 12
3440.87 13
3441.01 13
3441.14 13
3441.28 12
3441.41 11
3441.55 10
3441.68 9
3441.81 8
3441.95 8
3442.08 9
3442.22 10
3442.35 12
3442.49 13
3442.62 14
3442.76 15
3442.89 16
3443.03 17
3443.16 19
3443.29 22
3443.43 25
3443.56 29
3443.70 31
3443.83 32
3443.97 32
3444.10 30
3444.24 27
3444.37 25
3444.51 22
3444.64 20
3444.78 19
3444.91 19
3445.04 19
3445.18 20
3445.31 21
3445.45 21
3445.58 22
3445.72 21
3445.85 21
3445.99 20
3446.12 18
3446.26 17
3446.39 16
3446.53 15
3446.66 15
3446.79 15
3446.93 16
3447.06 18
3447.20 20
3447.33 23
3447.47 25
3447.60 26
3447.74 25
3447.87 23
3448.01 19
3448.14 15
3448.28 11
3448.41 9
3448.55 9
3448.68 12
3448.81 18
3448.95 26
3449.08 34
3449.22 42
3449.35 48
3449.49 52
3449.62 53
3449.76 53
3449.89 53
3450.03 52
3450.16 52
3450.30 52
3450.43 52
3450.57 51
3450.70 49
3450.84 46
3450.97 43
3451.10 39
3451.24 35
3451.37 32
3451.51 30
3451.64 29
3451.78 28
3451.91 29
3452.05 30
3452.18 33
3452.32 36
3452.45 40
3452.59 43
3452.72 46
3452.86 48
3452.99 49
3453.13 48
3453.26 48
3453.40 47
3453.53 47
3453.66 48
3453.80 49
3453.93 51
3454.07 53
3454.20 55
3454.34 57
3454.47 59
3454.61 60
3454.74 61
3454.88 62
3455.01 63
3455.15 65
3455.28 67
3455.42 70
3455.55 73
3455.69 77
3455.82 79
3455.96 81
3456.09 81
3456.23 81
3456.36 81
3456.50 80
3456.63 79
3456.77 78
3456.90 76
3457.04 74
3457.17 70
3457.30 66
3457.44 62
3457.57 58
3457.71 55
3457.84 54
3457.98 55
3458.11 58
3458.25 62
3458.38 65
3458.52 69
3458.65 71
3458.79 72
3458.92 70
3459.06 67
3459.19 62
3459.33 56
3459.46 48
3459.60 41
3459.73 35
3459.87 30
3460.00 27
3460.14 26
3460.27 26
3460.41 27
3460.54 28
3460.68 30
3460.81 32
3460.95 35
3461.08 39
3461.22 43
3461.35 47
3461.49 51
3461.62 55
3461.76 57
3461.89 58
3462.03 58
3462.16 56
3462.30 53
3462.43 49
3462.57 45
3462.70 42
3462.84 39
3462.97 37
3463.11 36
3463.24 35
3463.38 35
3463.51 34
3463.65 32
3463.78 30
3463.92 27
3464.05 23
3464.19 20
3464.32 16
3464.46 14
3464.59 12
3464.73 11
3464.86 13
3465.00 16
3465.13 21
3465.27 28
3465.40 36
3465.54 44
3465.67 52
3465.81 59
3465.94 66
3466.08 72
3466.21 78
3466.35 82
3466.48 86
3466.62 88
3466.75 89
3466.89 87
3467.02 84
3467.16 80
3467.29 77
3467.43 74
3467.56 73
3467.70 74
3467.83 75
3467.97 77
3468.10 78
3468.24 78
3468.37 77
3468.51 75
3468.64 74
3468.78 74
3468.91 76
3469.05 79
3469.18 82
3469.32 85
3469.45 86
3469.59 86
3469.72 82
3469.86 77
3469.99 70
3470.13 63
3470.26 57
3470.40 51
3470.53 48
3470.67 46
3470.80 45
3470.94 46
3471.07 47
3471.21 48
3471.34 50
3471.48 51
3471.61 51
3471.75 52
3471.88 52
3472.02 53
3472.15 54
3472.29 55
3472.42 57
3472.56 60
3472.69 63
3472.83 67
3472.96 71
3473.10 74
3473.24 77
3473.37 81
3473.51 84
3473.64 87
3473.78 90
3473.91 92
3474.05 95
3474.18 96
3474.32 98
3474.45 99
3474.59 101
3474.72 103
3474.86 107
3474.99 112
3475.13 119
3475.26 125
3475.40 132
3475.53 136
3475.67 139
3475.80 139
3475.94 136
3476.07 132
3476.21 126
3476.34 121
3476.48 116
3476.61 113
3476.75 111
3476.89 111
3477.02 111
3477.16 110
3477.29 107
3477.43 103
3477.56 97
3477.70 90
3477.83 82
3477.97 76
3478.10 71
3478.24 69
3478.37 68
3478.51 69
3478.64 71
3478.78 73
3478.91 73
3479.05 72
3479.18 70
3479.32 67
3479.46 64
3479.59 60
3479.73 57
3479.86 54
3480.00 52
3480.13 51
3480.27 51
3480.40 53
3480.54 56
3480.67 60
3480.81 63
3480.94 65
3481.08 66
3481.21 63
3481.35 59
3481.48 52
3481.62 45
3481.76 37
3481.89 32
3482.03 29
3482.16 28
3482.30 29
3482.43 32
3482.57 35
3482.70 39
3482.84 41
3482.97 42
3483.11 41
3483.24 40
3483.38 39
3483.51 38
3483.65 38
3483.79 39
3483.92 40
3484.06 43
3484.19 45
3484.33 48
3484.46 50
3484.60 51
3484.73 51
3484.87 48
3485.00 45
3485.14 40
3485.27 36
3485.41 32
3485.55 30
3485.68 30
3485.82 31
3485.95 35
3486.09 39
3486.22 43
3486.36 47
3486.49 51
3486.63 54
3486.76 56
3486.90 58
3487.03 60
3487.17 61
3487.31 64
3487.44 66
3487.58 68
3487.71 70
3487.85 71
3487.98 71
3488.12 70
3488.25 67
3488.39 63
3488.52 59
3488.66 56
3488.80 54
3488.93 54
3489.07 55
3489.20 57
3489.34 58
3489.47 58
3489.61 57
3489.74 54
3489.88 51
3490.01 48
3490.15 47
3490.29 47
3490.42 48
3490.56 51
3490.69 55
3490.83 58
3490.96 60
3491.10 60
3491.23 58
3491.37 54
3491.51 49
3491.64 44
3491.78 40
3491.91 38
3492.05 37
3492.18 37
3492.32 37
3492.45 38
3492.59 39
3492.73 39
3492.86 39
3493.00 39
3493.13 38
3493.27 38
3493.40 37
3493.54 38
3493.67 38
3493.81 40
3493.95 42
3494.08 44
3494.22 47
3494.35 49
3494.49 51
3494.62 52
3494.76 52
3494.89 53
3495.03 54
3495.17 58
3495.30 63
3495.44 69
3495.57 77
3495.71 85
3495.84 93
3495.98 100
3496.11 105
3496.25 109
3496.39 111
3496.52 113
3496.66 114
3496.79 116
3496.93 119
3497.06 123
3497.20 131
3497.34 142
3497.47 157
3497.61 177
3497.74 202
3497.88 232
3498.01 263
3498.15 296
3498.28 326
3498.42 353
3498.56 376
3498.69 395
3498.83 411
3498.96 427
3499.10 443
3499.23 460
3499.37 479
3499.51 497
3499.64 515
3499.78 531
3499.91 545
3500.05 556
3500.18 566
3500.32 574
3500.46 580
3500.59 584
3500.73 587
3500.86 590
3501.00 593
3501.13 596
3501.27 599
3501.41 603
3501.54 607
3501.68 608
3501.81 607
3501.95 603
3502.08 594
3502.22 583
3502.36 568
3502.49 553
3502.63 537
3502.76 523
3502.90 509
3503.03 497
3503.17 486
3503.31 476
3503.44 466
3503.58 454
3503.71 441
3503.85 427
3503.98 412
3504.12 395
3504.26 377
3504.39 359
3504.53 340
3504.66 321
3504.80 302
3504.93 283
3505.07 265
3505.21 248
3505.34 233
3505.48 220
3505.61 208
3505.75 197
3505.88 188
3506.02 180
3506.16 173
3506.29 167
3506.43 160
3506.56 154
3506.70 148
3506.84 142
3506.97 135
3507.11 128
3507.24 119
3507.38 110
3507.51 101
3507.65 91
3507.79 82
3507.92 74
3508.06 67
3508.19 61
3508.33 56
3508.47 52
3508.60 50
3508.74 48
3508.87 47
3509.01 47
3509.14 49
3509.28 51
3509.42 54
3509.55 56
3509.69 58
3509.82 60
3509.96 60
3510.10 59
3510.23 57
3510.37 55
3510.50 53
3510.64 51
3510.77 49
3510.91 47
3511.05 45
3511.18 42
3511.32 39
3511.45 36
3511.59 33
3511.73 31
3511.86 31
3512.00 32
3512.13 34
3512.27 39
3512.41 45
3512.54 51
3512.68 57
3512.81 63
3512.95 67
3513.09 71
3513.22 73
3513.36 75
3513.49 75
3513.63 76
3513.77 77
3513.90 78
3514.04 81
3514.17 86
3514.31 91
3514.44 98
3514.58 103
3514.72 107
3514.85 108
3514.99 106
3515.12 100
3515.26 90
3515.40 79
3515.53 68
3515.67 59
3515.80 53
3515.94 50
3516.08 50
3516.21 53
3516.35 56
3516.48 58
3516.62 59
3516.76 59
3516.89 57
3517.03 54
3517.16 51
3517.30 48
3517.44 46
3517.57 45
3517.71 44
3517.84 43
3517.98 44
3518.12 44
3518.25 46
3518.39 46
3518.52 47
3518.66 46
3518.80 46
3518.93 45
3519.07 44
3519.21 44
3519.34 46
3519.48 48
3519.61 52
3519.75 56
3519.89 59
3520.02 62
3520.16 64
3520.29 66
3520.43 67
3520.57 67
3520.70 67
3520.84 67
3520.97 66
3521.11 64
3521.25 60
3521.38 55
3521.52 49
3521.65 42
3521.79 36
3521.93 31
3522.06 28
3522.20 28
3522.33 30
3522.47 34
3522.61 38
3522.74 43
3522.88 45
3523.02 46
3523.15 44
3523.29 40
3523.42 34
3523.56 29
3523.70 25
3523.83 24
3523.97 26
3524.10 29
3524.24 35
3524.38 41
3524.51 46
3524.65 48
3524.79 49
3524.92 47
3525.06 44
3525.19 39
3525.33 34
3525.47 29
3525.60 24
3525.74 20
3525.87 17
3526.01 15
3526.15 15
3526.28 17
3526.42 21
3526.56 27
3526.69 34
3526.83 41
3526.96 47
3527.10 50
3527.24 50
3527.37 47
3527.51 42
3527.65 36
3527.78 31
3527.92 28
3528.05 28
3528.19 31
3528.33 35
3528.46 41
3528.60 46
3528.74 51
3528.87 54
3529.01 55
3529.14 55
3529.28 52
3529.42 49
3529.55 44
3529.69 39
3529.83 33
3529.96 27
3530.10 21
3530.23 16
3530.37 12
3530.51 10
3530.64 10
3530.78 11
3530.92 14
3531.05 17
3531.19 20
3531.32 21
3531.46 21
3531.60 20
3531.73 17
3531.87 14
3532.01 10
3532.14 8
3532.28 6
3532.41 5
3532.55 5
3532.69 4
3532.82 2
3532.96 0
3533.10 0
3533.23 0
3533.37 0
3533.50 0
3533.64 0
3533.78 0
3533.91 0
3534.05 0
3534.19 3
3534.32 6
3534.46 11
3534.60 16
3534.73 22
3534.87 27
3535.00 32
3535.14 36
3535.28 39
3535.41 40
3535.55 41
3535.69 42
3535.82 42
3535.96 41
3536.10 40
3536.23 39
3536.37 38
3536.50 40
3536.64 43
3536.78 48
3536.91 54
3537.05 60
3537.19 65
3537.32 68
3537.46 68
3537.60 66
3537.73 61
3537.87 56
3538.01 49
3538.14 42
3538.28 35
3538.41 30
3538.55 25
3538.69 21
3538.82 18
3538.96 16
3539.10 16
3539.23 17
3539.37 18
3539.51 19
3539.64 21
3539.78 23
3539.92 25
3540.05 27
3540.19 29
3540.32 31
3540.46 33
3540.60 36
3540.73 38
3540.87 41
3541.01 44
3541.14 46
3541.28 47
3541.42 46
3541.55 45
3541.69 43
3541.83 39
3541.96 37
3542.10 35
3542.24 36
3542.37 40
3542.51 48
3542.64 58
3542.78 71
3542.92 85
3543.05 99
3543.19 112
3543.33 124
3543.46 134
3543.60 142
3543.74 150
3543.87 157
3544.01 164
3544.15 170
3544.28 176
3544.42 180
3544.56 183
3544.69 183
3544.83 181
3544.97 177
3545.10 172
3545.24 166
3545.38 162
3545.51 160
3545.65 162
3545.79 167
3545.92 177
3546.06 189
3546.19 202
3546.33 216
3546.47 228
3546.60 238
3546.74 245
3546.88 248
3547.01 249
3547.15 247
3547.29 243
3547.42 239
3547.56 233
3547.70 227
3547.83 220
3547.97 210
3548.11 199
3548.24 186
3548.38 170
3548.52 154
3548.65 138
3548.79 124
3548.93 111
3549.06 102
3549.20 96
3549.34 91
3549.47 88
3549.61 85
3549.75 82
3549.88 80
3550.02 77
3550.16 74
3550.29 73
3550.43 72
3550.57 73
3550.70 74
3550.84 75
3550.98 77
3551.11 77
3551.25 76
3551.39 73
3551.52 69
3551.66 62
3551.80 55
3551.93 47
3552.07 40
3552.21 33
3552.34 28
3552.48 24
3552.62 22
3552.75 21
3552.89 22
3553.03 23
3553.16 25
3553.30 28
3553.44 31
3553.57 36
3553.71 41
3553.85 47
3553.98 52
3554.12 56
3554.26 58
3554.39 59
3554.53 57
3554.67 54
3554.80 50
3554.94 46
3555.08 41
3555.21 36
3555.35 30
3555.49 25
3555.62 20
3555.76 16
3555.90 14
3556.03 15
3556.17 18
3556.31 23
3556.45 29
3556.58 34
3556.72 38
3556.86 38
3556.99 36
3557.13 31
3557.27 26
3557.40 21
3557.54 17
3557.68 15
3557.81 15
3557.95 18
3558.09 22
3558.22 27
3558.36 32
3558.50 37
3558.63 42
3558.77 46
3558.91 48
3559.04 49
3559.18 49
3559.32 48
3559.45 46
3559.59 44
3559.73 43
3559.87 43
3560.00 44
3560.14 46
3560.28 48
3560.41 50
3560.55 52
3560.69 53
3560.82 55
3560.96 55
3561.10 55
3561.23 55
3561.37 54
3561.51 53
3561.64 51
3561.78 49
3561.92 46
3562.05 43
3562.19 39
3562.33 36
3562.47 34
3562.60 33
3562.74 34
3562.88 37
3563.01 39
3563.15 41
3563.29 41
3563.42 39
3563.56 34
3563.70 27
3563.83 20
3563.97 13
3564.11 9
3564.25 7
3564.38 8
3564.52 12
3564.66 16
3564.79 21
3564.93 25
3565.07 29
3565.20 33
3565.34 36
3565.48 40
3565.61 44
3565.75 48
3565.89 53
3566.03 56
3566.16 59
3566.30 61
3566.44 61
3566.57 60
3566.71 57
3566.85 53
3566.98 48
3567.12 43
3567.26 37
3567.40 32
3567.53 27
3567.67 24
3567.81 23
3567.94 23
3568.08 25
3568.22 29
3568.35 34
3568.49 40
3568.63 45
3568.77 50
3568.90 53
3569.04 55
3569.18 56
3569.31 56
3569.45 55
3569.59 55
3569.72 55
3569.86 55
3570.00 56
3570.14 57
3570.27 57
3570.41 56
3570.55 54
3570.68 51
3570.82 47
3570.96 42
3571.09 38
3571.23 35
3571.37 32
3571.51 32
3571.64 33
3571.78 35
3571.92 39
3572.05 43
3572.19 47
3572.33 49
3572.47 51
3572.60 51
3572.74 49
3572.88 47
3573.01 45
3573.15 44
3573.29 44
3573.42 45
3573.56 45
3573.70 45
3573.84 44
3573.97 42
3574.11 37
3574.25 32
3574.38 25
3574.52 18
3574.66 11
3574.80 4
3574.93 0
3575.07 0
3575.21 0
3575.34 0
3575.48 1
3575.62 8
3575.76 17
3575.89 27
3576.03 37
3576.17 46
3576.30 53
3576.44 59
3576.58 62
3576.72 62
3576.85 60
3576.99 56
3577.13 51
3577.26 46
3577.40 41
3577.54 37
3577.68 34
3577.81 33
3577.95 32
3578.09 31
3578.22 30
3578.36 28
3578.50 25
3578.64 20
3578.77 14
3578.91 8
3579.05 3
3579.19 0
3579.32 0
3579.46 0
3579.60 0
3579.73 0
3579.87 1
3580.01 3
3580.15 5
3580.28 7
3580.42 11
3580.56 17
3580.69 23
3580.83 31
3580.97 37
3581.11 42
3581.24 45
3581.38 46
3581.52 45
3581.66 43
3581.79 42
3581.93 41
3582.07 43
3582.20 46
3582.34 51
3582.48 57
3582.62 64
3582.75 69
3582.89 73
3583.03 74
3583.17 73
3583.30 70
3583.44 66
3583.58 61
3583.71 56
3583.85 52
3583.99 50
3584.13 50
3584.26 51
3584.40 52
3584.54 53
3584.68 53
3584.81 51
3584.95 48
3585.09 43
3585.22 37
3585.36 30
3585.50 24
3585.64 19
3585.77 14
3585.91 11
3586.05 9
3586.19 8
3586.32 7
3586.46 8
3586.60 9
3586.74 11
3586.87 14
3587.01 17
3587.15 21
3587.28 23
3587.42 24
3587.56 23
3587.70 21
3587.83 18
3587.97 14
3588.11 12
3588.25 11
3588.38 11
3588.52 12
3588.66 14
3588.80 15
3588.93 17
3589.07 17
3589.21 17
3589.35 17
3589.48 16
3589.62 16
3589.76 15
3589.90 14
3590.03 13
3590.17 12
3590.31 9
3590.44 7
3590.58 3
3590.72 0
3590.86 0
3590.99 0
3591.13 0
3591.27 0
3591.41 0
3591.54 0
3591.68 0
3591.82 0
3591.96 5
3592.09 11
3592.23 17
3592.37 25
3592.51 33
3592.64 42
3592.78 51
3592.92 60
3593.06 67
3593.19 71
3593.33 72
3593.47 70
3593.61 65
3593.74 57
3593.88 48
3594.02 39
3594.16 30
3594.29 22
3594.43 16
3594.57 12
3594.71 10
3594.84 9
3594.98 11
3595.12 13
3595.26 16
3595.39 20
3595.53 23
3595.67 26
3595.81 28
3595.94 30
3596.08 30
3596.22 28
3596.36 26
3596.49 23
3596.63 19
3596.77 15
3596.91 12
3597.04 11
3597.18 10
3597.32 10
3597.46 10
3597.59 10
3597.73 9
3597.87 8
3598.01 7
3598.14 6
3598.28 7
3598.42 8
3598.56 11
3598.70 15
3598.83 19
3598.97 24
3599.11 27
3599.25 29
3599.38 28
3599.52 26
3599.66 23
3599.80 20
3599.93 17
3600.07 16
3600.21 16
3600.35 18
3600.48 21
3600.62 26
3600.76 33
3600.90 40
3601.03 47
3601.17 53
3601.31 57
3601.45 60
3601.58 60
3601.72 58
3601.86 54
3602.00 49
3602.14 44
3602.27 39
3602.41 35
3602.55 31
3602.69 28
3602.82 26
3602.96 25
3603.10 25
3603.24 26
3603.37 30
3603.51 35
3603.65 41
3603.79 47
3603.93 54
3604.06 60
3604.20 65
3604.34 69
3604.48 71
3604.61 72
3604.75 72
3604.89 71
3605.03 68
3605.16 65
3605.30 61
3605.44 57
3605.58 53
3605.72 49
3605.85 46
3605.99 42
3606.13 39
3606.27 35
3606.40 32
3606.54 28
3606.68 24
3606.82 22
3606.95 20
3607.09 19
3607.23 19
3607.37 21
3607.51 24
3607.64 27
3607.78 29
3607.92 31
3608.06 32
3608.19 32
3608.33 30
3608.47 28
3608.61 26
3608.75 24
3608.88 23
3609.02 23
3609.16 23
3609.30 23
3609.43 24
3609.57 24
3609.71 24
3609.85 25
3609.99 27
3610.12 30
3610.26 33
3610.40 35
3610.54 37
3610.67 38
3610.81 38
3610.95 36
3611.09 34
3611.23 32
3611.36 30
3611.50 29
3611.64 29
3611.78 30
3611.91 32
3612.05 34
3612.19 36
3612.33 38
3612.47 41
3612.60 43
3612.74 45
3612.88 45
3613.02 45
3613.16 43
3613.29 41
3613.43 38
3613.57 35
3613.71 33
3613.84 30
3613.98 26
3614.12 22
3614.26 17
3614.40 11
3614.53 5
3614.67 1
3614.81 0
3614.95 0
3615.09 0
3615.22 5
3615.36 11
3615.50 17
3615.64 22
3615.78 25
3615.91 27
3616.05 27
3616.19 25
3616.33 23
3616.46 21
3616.60 20
3616.74 19
3616.88 20
3617.02 22
3617.15 24
3617.29 27
3617.43 29
3617.57 31
3617.71 32
3617.84 32
3617.98 30
3618.12 28
3618.26 25
3618.40 23
3618.53 22
3618.67 22
3618.81 21
3618.95 21
3619.09 20
3619.22 19
3619.36 17
3619.50 16
3619.64 15
3619.78 14
3619.91 14
3620.05 12
3620.19 10
3620.33 6
3620.47 3
3620.60 0
3620.74 0
3620.88 0
3621.02 0
3621.16 0
3621.29 0
3621.43 0
3621.57 2
3621.71 3
3621.85 4
3621.98 3
3622.12 3
3622.26 2
3622.40 2
3622.54 3
3622.67 5
3622.81 8
3622.95 12
3623.09 18
3623.23 24
3623.36 31
3623.50 38
3623.64 43
3623.78 48
3623.92 50
3624.05 51
3624.19 51
3624.33 49
3624.47 47
3624.61 45
3624.74 44
3624.88 44
3625.02 45
3625.16 47
3625.30 50
3625.44 54
3625.57 59
3625.71 64
3625.85 69
3625.99 73
3626.13 76
3626.26 77
3626.40 76
3626.54 73
3626.68 68
3626.82 63
3626.95 58
3627.09 54
3627.23 52
3627.37 50
3627.51 50
3627.65 49
3627.78 49
3627.92 48
3628.06 47
3628.20 46
3628.34 47
3628.47 49
3628.61 52
3628.75 56
3628.89 60
3629.03 64
3629.16 67
3629.30 68
3629.44 68
3629.58 67
3629.72 65
3629.86 62
3629.99 59
3630.13 57
3630.27 55
3630.41 54
3630.55 53
3630.68 52
3630.82 50
3630.96 48
3631.10 46
3631.24 43
3631.38 41
3631.51 40
3631.65 41
3631.79 44
3631.93 49
3632.07 55
3632.20 62
3632.34 68
3632.48 73
3632.62 76
3632.76 76
3632.90 75
3633.03 73
3633.17 71
3633.31 69
3633.45 69
3633.59 70
3633.73 72
3633.86 73
3634.00 73
3634.14 71
3634.28 67
3634.42 61
3634.56 54
3634.69 48
3634.83 43
3634.97 41
3635.11 40
3635.25 40
3635.38 42
3635.52 43
3635.66 44
3635.80 44
3635.94 43
3636.08 41
3636.21 39
3636.35 38
3636.49 36
3636.63 36
3636.77 36
3636.91 36
3637.04 36
3637.18 34
3637.32 32
3637.46 28
3637.60 23
3637.74 18
3637.87 12
3638.01 8
3638.15 5
3638.29 5
3638.43 7
3638.57 11
3638.70 18
3638.84 25
3638.98 34
3639.12 42
3639.26 49
3639.40 54
3639.53 57
3639.67 57
3639.81 55
3639.95 50
3640.09 44
3640.23 37
3640.36 30
3640.50 25
3640.64 21
3640.78 20
3640.92 21
3641.06 23
3641.19 25
3641.33 28
3641.47 29
3641.61 30
3641.75 31
3641.89 32
3642.03 34
3642.16 37
3642.30 40
3642.44 45
3642.58 49
3642.72 52
3642.86 54
3642.99 55
3643.13 55
3643.27 53
3643.41 51
3643.55 49
3643.69 47
3643.82 47
3643.96 49
3644.10 51
3644.24 55
3644.38 59
3644.52 63
3644.66 65
3644.79 65
3644.93 63
3645.07 59
3645.21 54
3645.35 49
3645.49 45
3645.62 43
3645.76 44
3645.90 47
3646.04 51
3646.18 55
3646.32 57
3646.46 58
3646.59 57
3646.73 54
3646.87 50
3647.01 46
3647.15 41
3647.29 38
3647.43 37
3647.56 36
3647.70 36
3647.84 36
3647.98 36
3648.12 35
3648.26 33
3648.39 29
3648.53 25
3648.67 20
3648.81 17
3648.95 15
3649.09 14
3649.23 15
3649.36 18
3649.50 20
3649.64 23
3649.78 24
3649.92 25
3650.06 25
3650.20 27
3650.33 29
3650.47 34
3650.61 41
3650.75 50
3650.89 58
3651.03 65
3651.17 69
3651.30 71
3651.44 70
3651.58 66
3651.72 62
3651.86 58
3652.00 55
3652.14 53
3652.27 53
3652.41 54
3652.55 55
3652.69 57
3652.83 59
3652.97 60
3653.11 61
3653.24 60
3653.38 58
3653.52 56
3653.66 52
3653.80 49
3653.94 45
3654.08 42
3654.22 38
3654.35 34
3654.49 31
3654.63 27
3654.77 23
3654.91 19
3655.05 16
3655.19 14
3655.32 13
3655.46 14
3655.60 16
3655.74 18
3655.88 21
3656.02 24
3656.16 26
3656.30 27
3656.43 29
3656.57 30
3656.71 31
3656.85 33
3656.99 35
3657.13 38
3657.27 41
3657.40 42
3657.54 42
3657.68 41
3657.82 38
3657.96 34
3658.10 32
3658.24 30
3658.38 31
3658.51 34
3658.65 38
3658.79 41
3658.93 44
3659.07 44
3659.21 41
3659.35 37
3659.49 30
3659.62 24
3659.76 18
3659.90 14
3660.04 11
3660.18 11
3660.32 11
3660.46 13
3660.60 15
3660.73 17
3660.87 18
3661.01 18
3661.15 18
3661.29 18
3661.43 19
3661.57 21
3661.71 26
3661.84 33
3661.98 41
3662.12 49
3662.26 56
3662.40 61
3662.54 62
3662.68 62
3662.82 60
3662.95 57
3663.09 55
3663.23 52
3663.37 49
3663.51 47
3663.65 45
3663.79 43
3663.93 41
3664.07 40
3664.20 40
3664.34 40
3664.48 40
3664.62 39
3664.76 37
3664.90 33
3665.04 28
3665.18 22
3665.31 16
3665.45 12
3665.59 8
3665.73 6
3665.87 6
3666.01 8
3666.15 11
3666.29 15
3666.43 20
3666.56 25
3666.70 29
3666.84 33
3666.98 35
3667.12 36
3667.26 36
3667.40 34
3667.54 33
3667.68 31
3667.81 29
3667.95 28
3668.09 28
3668.23 29
3668.37 31
3668.51 34
3668.65 38
3668.79 42
3668.93 46
3669.06 49
3669.20 52
3669.34 52
3669.48 51
3669.62 48
3669.76 45
3669.90 40
3670.04 36
3670.18 33
3670.32 31
3670.45 31
3670.59 31
3670.73 33
3670.87 34
3671.01 35
3671.15 35
3671.29 34
3671.43 32
3671.57 29
3671.70 25
3671.84 22
3671.98 19
3672.12 17
3672.26 15
3672.40 14
3672.54 13
3672.68 13
3672.82 14
3672.96 14
3673.09 15
3673.23 15
3673.37 15
3673.51 14
3673.65 13
3673.79 12
3673.93 11
3674.07 11
3674.21 11
3674.35 12
3674.48 12
3674.62 12
3674.76 11
3674.90 8
3675.04 5
3675.18 2
3675.32 0
3675.46 0
3675.60 0
3675.74 0
3675.87 1
3676.01 3
3676.15 4
3676.29 4
3676.43 3
3676.57 1
3676.71 0
3676.85 0
3676.99 0
3677.13 0
3677.27 0
3677.40 4
3677.54 11
3677.68 18
3677.82 25
3677.96 31
3678.10 35
3678.24 37
3678.38 38
3678.52 37
3678.66 36
3678.80 36
3678.93 36
3679.07 38
3679.21 39
3679.35 41
3679.49 44
3679.63 45
3679.77 46
3679.91 47
3680.05 48
3680.19 48
3680.33 47
3680.47 45
3680.60 42
3680.74 37
3680.88 32
3681.02 27
3681.16 22
3681.30 19
3681.44 17
3681.58 18
3681.72 20
3681.86 23
3682.00 26
3682.13 28
3682.27 29
3682.41 28
3682.55 25
3682.69 22
3682.83 18
3682.97 15
3683.11 13
3683.25 12
3683.39 13
3683.53 14
3683.67 17
3683.81 21
3683.94 26
3684.08 31
3684.22 36
3684.36 41
3684.50 44
3684.64 47
3684.78 47
3684.92 46
3685.06 43
3685.20 40
3685.34 36
3685.48 33
3685.61 29
3685.75 26
3685.89 24
3686.03 22
3686.17 21
3686.31 20
3686.45 21
3686.59 21
3686.73 23
3686.87 24
3687.01 25
3687.15 27
3687.29 28
3687.43 28
3687.56 29
3687.70 29
3687.84 27
3687.98 25
3688.12 22
3688.26 17
3688.40 13
3688.54 8
3688.68 5
3688.82 2
3688.96 0
3689.10 0
3689.24 0
3689.38 0
3689.51 1
3689.65 4
3689.79 7
3689.93 13
3690.07 20
3690.21 29
3690.35 39
3690.49 49
3690.63 58
3690.77 64
3690.91 68
3691.05 69
3691.19 68
3691.33 65
3691.47 63
3691.60 61
3691.74 60
3691.88 62
3692.02 65
3692.16 71
3692.30 77
3692.44 84
3692.58 91
3692.72 97
3692.86 101
3693.00 104
3693.14 104
3693.28 102
3693.42 99
3693.56 94
3693.69 89
3693.83 85
3693.97 82
3694.11 80
3694.25 80
3694.39 81
3694.53 82
3694.67 82
3694.81 82
3694.95 80
3695.09 78
3695.23 76
3695.37 74
3695.51 72
3695.65 71
3695.79 70
3695.93 68
3696.06 66
3696.20 63
3696.34 59
3696.48 56
3696.62 54
3696.76 53
3696.90 54
3697.04 56
3697.18 59
3697.32 62
3697.46 67
3697.60 72
3697.74 77
3697.88 84
3698.02 90
3698.16 97
3698.30 103
3698.44 107
3698.58 108
3698.71 106
3698.85 102
3698.99 96
3699.13 89
3699.27 84
3699.41 79
3699.55 77
3699.69 76
3699.83 77
3699.97 78
3700.11 79
3700.25 80
3700.39 79
3700.53 79
3700.67 78
3700.81 77
3700.95 75
3701.09 72
3701.23 68
3701.37 64
3701.50 59
3701.64 54
3701.78 50
3701.92 46
3702.06 44
3702.20 42
3702.34 41
3702.48 39
3702.62 37
3702.76 35
3702.90 33
3703.04 32
3703.18 31
3703.32 31
3703.46 32
3703.60 34
3703.74 37
3703.88 40
3704.02 44
3704.16 47
3704.30 51
3704.44 53
3704.58 55
3704.71 56
3704.85 57
3704.99 56
3705.13 57
3705.27 58
3705.41 60
3705.55 65
3705.69 71
3705.83 80
3705.97 88
3706.11 97
3706.25 104
3706.39 109
3706.53 110
3706.67 110
3706.81 107
3706.95 103
3707.09 98
3707.23 93
3707.37 89
3707.51 84
3707.65 79
3707.79 75
3707.93 71
3708.07 67
3708.21 63
3708.35 59
3708.48 56
3708.62 53
3708.76 50
3708.90 47
3709.04 44
3709.18 42
3709.32 41
3709.46 42
3709.60 44
3709.74 46
3709.88 49
3710.02 51
3710.16 53
3710.30 53
3710.44 52
3710.58 49
3710.72 47
3710.86 44
3711.00 42
3711.14 40
3711.28 39
3711.42 38
3711.56 39
3711.70 40
3711.84 42
3711.98 44
3712.12 48
3712.26 51
3712.40 54
3712.54 56
3712.68 57
3712.82 56
3712.96 55
3713.10 52
3713.23 50
3713.37 47
3713.51 45
3713.65 44
3713.79 43
3713.93 42
3714.07 41
3714.21 40
3714.35 37
3714.49 35
3714.63 32
3714.77 29
3714.91 27
3715.05 26
3715.19 26
3715.33 26
3715.47 28
3715.61 29
3715.75 30
3715.89 32
3716.03 34
3716.17 37
3716.31 40
3716.45 45
3716.59 51
3716.73 58
3716.87 64
3717.01 70
3717.15 74
3717.29 75
3717.43 74
3717.57 70
3717.71 64
3717.85 56
3717.99 48
3718.13 40
3718.27 33
3718.41 28
3718.55 24
3718.69 22
3718.83 22
3718.97 23
3719.11 25
3719.25 27
3719.39 30
3719.53 33
3719.67 37
3719.81 42
3719.95 46
3720.09 51
3720.23 56
3720.37 61
3720.51 67
3720.65 72
3720.79 78
3720.93 83
3721.07 88
3721.21 91
3721.35 93
3721.49 93
3721.63 93
3721.76 93
3721.90 95
3722.04 98
3722.18 104
3722.32 112
3722.46 121
3722.60 129
3722.74 136
3722.88 141
3723.02 142
3723.16 142
3723.30 140
3723.44 137
3723.58 133
3723.72 131
3723.86 129
3724.00 127
3724.14 125
3724.28 122
3724.42 119
3724.56 115
3724.70 111
3724.84 107
3724.98 104
3725.12 101
3725.26 98
3725.40 95
3725.54 92
3725.68 88
3725.82 84
3725.96 80
3726.10 76
3726.24 74
3726.38 74
3726.52 77
3726.66 81
3726.80 86
3726.94 92
3727.08 98
3727.22 103
3727.36 108
3727.50 113
3727.64 118
3727.78 123
3727.92 128
3728.06 133
3728.20 137
3728.34 139
3728.48 138
3728.62 135
3728.76 129
3728.90 121
3729.04 112
3729.18 102
3729.32 92
3729.46 85
3729.60 79
3729.74 77
3729.88 77
3730.02 79
3730.16 82
3730.30 84
3730.44 85
3730.58 83
3730.72 78
3730.87 72
3731.01 65
3731.15 58
3731.29 52
3731.43 48
3731.57 46
3731.71 45
3731.85 46
3731.99 48
3732.13 50
3732.27 52
3732.41 53
3732.55 53
3732.69 52
3732.83 49
3732.97 44
3733.11 37
3733.25 30
3733.39 23
3733.53 17
3733.67 13
3733.81 11
3733.95 11
3734.09 13
3734.23 15
3734.37 18
3734.51 20
3734.65 20
3734.79 19
3734.93 18
3735.07 16
3735.21 15
3735.35 14
3735.49 15
3735.63 17
3735.77 19
3735.91 22
3736.05 25
3736.19 27
3736.33 29
3736.47 31
3736.61 32
3736.75 33
3736.89 34
3737.03 34
3737.17 35
3737.31 35
3737.45 34
3737.59 33
3737.73 31
3737.87 28
3738.01 25
3738.15 22
3738.29 20
3738.43 19
3738.57 19
3738.71 21
3738.85 23
3738.99 25
3739.13 26
3739.28 26
3739.42 24
3739.56 22
3739.70 21
3739.84 21
3739.98 23
3740.12 25
3740.26 29
3740.40 33
3740.54 35
3740.68 37
3740.82 37
3740.96 35
3741.10 33
3741.24 31
3741.38 30
3741.52 28
3741.66 26
3741.80 25
3741.94 22
3742.08 19
3742.22 15
3742.36 11
3742.50 7
3742.64 4
3742.78 1
3742.92 0
3743.06 0
3743.20 0
3743.34 0
3743.48 0
3743.62 0
3743.76 0
3743.90 0
3744.04 0
3744.19 0
3744.33 0
3744.47 3
3744.61 8
3744.75 16
3744.89 25
3745.03 35
3745.17 46
3745.31 56
3745.45 64
3745.59 70
3745.73 73
3745.87 75
3746.01 75
3746.15 74
3746.29 74
3746.43 75
3746.57 77
3746.71 79
3746.85 83
3746.99 87
3747.13 90
3747.27 93
3747.41 95
3747.55 96
3747.69 96
3747.83 95
3747.98 94
3748.12 92
3748.26 91
3748.40 89
3748.54 86
3748.68 84
3748.82 81
3748.96 77
3749.10 73
3749.24 69
3749.38 65
3749.52 62
3749.66 60
3749.80 59
3749.94 59
3750.08 60
3750.22 62
3750.36 64
3750.50 64
3750.64 64
3750.78 63
3750.92 61
3751.06 59
3751.21 56
3751.35 54
3751.49 51
3751.63 49
3751.77 46
3751.91 44
3752.05 42
3752.19 40
3752.33 38
3752.47 37
3752.61 36
3752.75 35
3752.89 34
3753.03 33
3753.17 31
3753.31 29
3753.45 27
3753.59 25
3753.73 23
3753.87 21
3754.02 19
3754.16 18
3754.30 16
3754.44 15
3754.58 14
3754.72 13
3754.86 12
3755.00 11
3755.14 10
3755.28 10
3755.42 11
3755.56 13
3755.70 17
3755.84 21
3755.98 27
3756.12 33
3756.26 39
3756.40 45
3756.55 50
3756.69 53
3756.83 53
3756.97 52
3757.11 48
3757.25 43
3757.39 36
3757.53 29
3757.67 23
3757.81 18
3757.95 14
3758.09 13
3758.23 14
3758.37 15
3758.51 17
3758.65 19
3758.79 21
3758.94 23
3759.08 25
3759.22 29
3759.36 33
3759.50 38
3759.64 43
3759.78 48
3759.92 53
3760.06 57
3760.20 60
3760.34 63
3760.48 65
3760.62 67
3760.76 70
3760.90 73
3761.04 75
3761.19 76
3761.33 76
3761.47 73
3761.61 67
3761.75 60
3761.89 53
3762.03 46
3762.17 41
3762.31 37
3762.45 35
3762.59 35
3762.73 36
3762.87 37
3763.01 38
3763.15 39
3763.30 39
3763.44 38
3763.58 37
3763.72 36
3763.86 35
3764.00 35
3764.14 36
3764.28 39
3764.42 41
3764.56 43
3764.70 45
3764.84 45
3764.98 45
3765.12 45
3765.27 46
3765.41 49
3765.55 53
3765.69 59
3765.83 64
3765.97 69
3766.11 72
3766.25 72
3766.39 70
3766.53 65
3766.67 59
3766.81 51
3766.95 43
3767.10 34
3767.24 27
3767.38 21
3767.52 17
3767.66 16
3767.80 17
3767.94 20
3768.08 23
3768.22 26
3768.36 27
3768.50 28
3768.64 29
3768.78 29
3768.93 30
3769.07 32
3769.21 34
3769.35 37
3769.49 40
3769.63 42
3769.77 44
3769.91 46
3770.05 48
3770.19 50
3770.33 51
3770.47 53
3770.62 53
3770.76 51
3770.90 47
3771.04 42
3771.18 37
3771.32 32
3771.46 29
3771.60 28
3771.74 29
3771.88 32
3772.02 36
3772.16 40
3772.31 44
3772.45 47
3772.59 49
3772.73 49
3772.87 48
3773.01 47
3773.15 44
3773.29 41
3773.43 38
3773.57 36
3773.71 34
3773.86 32
3774.00 30
3774.14 28
3774.28 25
3774.42 21
3774.56 18
3774.70 16
3774.84 15
3774.98 16
3775.12 18
3775.26 21
3775.41 23
3775.55 25
3775.69 26
3775.83 25
3775.97 23
3776.11 20
3776.25 17
3776.39 14
3776.53 11
3776.67 9
3776.81 7
3776.96 6
3777.10 4
3777.24 3
3777.38 2
3777.52 2
3777.66 3
3777.80 5
3777.94 7
3778.08 11
3778.22 14
3778.37 17
3778.51 19
3778.65 21
3778.79 21
3778.93 19
3779.07 17
3779.21 15
3779.35 12
3779.49 10
3779.63 10
3779.77 10
3779.92 11
3780.06 12
3780.20 13
3780.34 14
3780.48 14
3780.62 15
3780.76 15
3780.90 17
3781.04 18
3781.19 20
3781.33 22
3781.47 23
3781.61 24
3781.75 23
3781.89 22
3782.03 20
3782.17 17
3782.31 15
3782.45 13
3782.60 13
3782.74 15
3782.88 18
3783.02 24
3783.16 31
3783.30 39
3783.44 46
3783.58 52
3783.72 57
3783.87 60
3784.01 61
3784.15 60
3784.29 57
3784.43 52
3784.57 46
3784.71 38
3784.85 29
3784.99 21
3785.13 13
3785.28 8
3785.42 5
3785.56 3
3785.70 4
3785.84 6
3785.98 9
3786.12 13
3786.26 17
3786.41 21
3786.55 25
3786.69 29
3786.83 32
3786.97 35
3787.11 37
3787.25 40
3787.39 42
3787.53 45
3787.68 47
3787.82 49
3787.96 50
3788.10 49
3788.24 46
3788.38 42
3788.52 37
3788.66 31
3788.80 27
3788.95 25
3789.09 25
3789.23 28
3789.37 33
3789.51 40
3789.65 46
3789.79 51
3789.93 54
3790.08 53
3790.22 50
3790.36 46
3790.50 40
3790.64 36
3790.78 33
3790.92 32
3791.06 33
3791.20 36
3791.35 39
3791.49 43
3791.63 47
3791.77 51
3791.91 56
3792.05 59
3792.19 62
3792.33 63
3792.48 63
3792.62 60
3792.76 56
3792.90 50
3793.04 45
3793.18 42
3793.32 40
3793.46 40
3793.61 43
3793.75 46
3793.89 51
3794.03 55
3794.17 58
3794.31 59
3794.45 59
3794.59 56
3794.74 53
3794.88 47
3795.02 42
3795.16 37
3795.30 33
3795.44 31
3795.58 31
3795.73 32
3795.87 33
3796.01 35
3796.15 36
3796.29 37
3796.43 37
3796.57 36
3796.71 34
3796.86 31
3797.00 28
3797.14 25
3797.28 22
3797.42 19
3797.56 16
3797.70 14
3797.85 11
3797.99 8
3798.13 6
3798.27 3
3798.41 0
3798.55 0
3798.69 0
3798.83 0
3798.98 0
3799.12 0
3799.26 0
3799.40 0
3799.54 0
3799.68 2
3799.82 5
3799.97 8
3800.11 11
3800.25 14
3800.39 17
3800.53 20
3800.67 23
3800.81 25
3800.96 26
3801.10 28
3801.24 30
3801.38 32
3801.52 36
3801.66 40
3801.80 45
3801.94 50
3802.09 55
3802.23 59
3802.37 62
3802.51 62
3802.65 61
3802.79 57
3802.93 53
3803.08 48
3803.22 44
3803.36 40
3803.50 37
3803.64 36
3803.78 35
3803.93 36
3804.07 36
3804.21 37
3804.35 36
3804.49 35
3804.63 33
3804.77 29
3804.92 26
3805.06 22
3805.20 19
3805.34 17
3805.48 17
3805.62 18
3805.76 20
3805.91 23
3806.05 26
3806.19 29
3806.33 32
3806.47 35
3806.61 37
3806.75 38
3806.90 39
3807.04 40
3807.18 41
3807.32 42
3807.46 44
3807.60 45
3807.75 46
3807.89 47
3808.03 48
3808.17 49
3808.31 50
3808.45 51
3808.59 52
3808.74 52
3808.88 51
3809.02 49
3809.16 47
3809.30 45
3809.44 42
3809.59 40
3809.73 39
3809.87 38
3810.01 39
3810.15 40
3810.29 43
3810.43 46
3810.58 49
3810.72 51
3810.86 52
3811.00 51
3811.14 48
3811.28 44
3811.43 39
3811.57 34
3811.71 29
3811.85 25
3811.99 21
3812.13 19
3812.28 19
3812.42 19
3812.56 21
3812.70 24
3812.84 28
3812.98 32
3813.13 36
3813.27 39
3813.41 42
3813.55 44
3813.69 45
3813.83 46
3813.97 46
3814.12 46
3814.26 45
3814.40 44
3814.54 43
3814.68 41
3814.82 39
3814.97 37
3815.11 35
3815.25 33
3815.39 32
3815.53 30
3815.67 28
3815.82 27
3815.96 26
3816.10 27
3816.24 28
3816.38 29
3816.52 31
3816.67 33
3816.81 35
3816.95 36
3817.09 37
3817.23 38
3817.38 39
3817.52 39
3817.66 40
3817.80 40
3817.94 40
3818.08 40
3818.23 39
3818.37 37
3818.51 33
3818.65 30
3818.79 26
3818.93 22
3819.08 19
3819.22 16
3819.36 14
3819.50 13
3819.64 13
3819.78 13
3819.93 12
3820.07 12
3820.21 11
3820.35 10
3820.49 9
3820.64 6
3820.78 4
3820.92 1
3821.06 0
3821.20 0
3821.34 0
3821.49 0
3821.63 0
3821.77 0
3821.91 0
3822.05 0
3822.19 2
3822.34 6
3822.48 10
3822.62 16
3822.76 22
3822.90 30
3823.05 38
3823.19 47
3823.33 55
3823.47 62
3823.61 66
3823.75 67
3823.90 66
3824.04 62
3824.18 56
3824.32 48
3824.46 40
3824.61 32
3824.75 25
3824.89 19
3825.03 15
3825.17 12
3825.31 11
3825.46 11
3825.60 13
3825.74 15
3825.88 19
3826.02 23
3826.17 28
3826.31 34
3826.45 39
3826.59 45
3826.73 49
3826.88 52
3827.02 53
3827.16 53
3827.30 50
3827.44 47
3827.58 45
3827.73 43
3827.87 42
3828.01 43
3828.15 46
3828.29 50
3828.44 54
3828.58 57
3828.72 61
3828.86 64
3829.00 66
3829.15 68
3829.29 70
3829.43 70
3829.57 69
3829.71 66
3829.86 61
3830.00 56
3830.14 50
3830.28 44
3830.42 40
3830.57 39
3830.71 40
3830.85 43
3830.99 47
3831.13 51
3831.27 54
3831.42 55
3831.56 53
3831.70 49
3831.84 44
3831.98 38
3832.13 33
3832.27 30
3832.41 30
3832.55 32
3832.69 37
3832.84 44
3832.98 52
3833.12 59
3833.26 64
3833.40 68
3833.55 69
3833.69 67
3833.83 63
3833.97 59
3834.11 53
3834.26 49
3834.40 46
3834.54 44
3834.68 44
3834.82 46
3834.97 50
3835.11 53
3835.25 57
3835.39 60
3835.53 62
3835.68 62
3835.82 62
3835.96 61
3836.10 61
3836.25 62
3836.39 63
3836.53 65
3836.67 68
3836.81 71
3836.96 73
3837.10 74
3837.24 74
3837.38 74
3837.52 72
3837.67 71
3837.81 69
3837.95 67
3838.09 66
3838.23 65
3838.38 64
3838.52 64
3838.66 65
3838.80 67
3838.94 70
3839.09 73
3839.23 77
3839.37 80
3839.51 82
3839.66 83
3839.80 82
3839.94 80
3840.08 77
3840.22 74
3840.37 71
3840.51 67
3840.65 64
3840.79 59
3840.93 54
3841.08 48
3841.22 41
3841.36 35
3841.50 30
3841.65 26
3841.79 23
3841.93 21
3842.07 20
3842.21 20
3842.36 21
3842.50 23
3842.64 25
3842.78 27
3842.92 29
3843.07 31
3843.21 32
3843.35 34
3843.49 35
3843.64 35
3843.78 35
3843.92 35
3844.06 33
3844.20 32
3844.35 31
3844.49 31
3844.63 32
3844.77 34
3844.92 37
3845.06 40
3845.20 44
3845.34 47
3845.48 51
3845.63 55
3845.77 59
3845.91 63
3846.05 67
3846.20 72
3846.34 76
3846.48 80
3846.62 82
3846.76 82
3846.91 81
3847.05 78
3847.19 74
3847.33 70
3847.48 66
3847.62 63
3847.76 62
3847.90 63
3848.04 65
3848.19 68
3848.33 72
3848.47 75
3848.61 77
3848.76 77
3848.90 75
3849.04 72
3849.18 67
3849.33 61
3849.47 55
3849.61 50
3849.75 45
3849.89 42
3850.04 40
3850.18 40
3850.32 40
3850.46 41
3850.61 42
3850.75 42
3850.89 41
3851.03 39
3851.18 36
3851.32 33
3851.46 30
3851.60 28
3851.74 26
3851.89 25
3852.03 24
3852.17 24
3852.31 24
3852.46 24
3852.60 23
3852.74 21
3852.88 20
3853.03 19
3853.17 18
3853.31 18
3853.45 18
3853.60 19
3853.74 20
3853.88 20
3854.02 20
3854.16 20
3854.31 21
3854.45 24
3854.59 28
3854.73 33
3854.88 40
3855.02 47
3855.16 54
3855.30 59
3855.45 62
3855.59 63
3855.73 61
3855.87 58
3856.02 52
3856.16 46
3856.30 40
3856.44 35
3856.59 33
3856.73 33
3856.87 35
3857.01 40
3857.16 44
3857.30 48
3857.44 51
3857.58 51
3857.73 48
3857.87 45
3858.01 40
3858.15 37
3858.30 35
3858.44 35
3858.58 36
3858.72 37
3858.87 37
3859.01 36
3859.15 34
3859.29 31
3859.43 28
3859.58 25
3859.72 24
3859.86 23
3860.00 24
3860.15 24
3860.29 24
3860.43 23
3860.57 20
3860.72 16
3860.86 11
3861.00 7
3861.14 4
3861.29 3
3861.43 3
3861.57 6
3861.72 10
3861.86 15
3862.00 20
3862.14 25
3862.29 30
3862.43 34
3862.57 38
3862.71 42
3862.86 45
3863.00 47
3863.14 49
3863.28 49
3863.43 48
3863.57 45
3863.71 42
3863.85 40
3864.00 38
3864.14 38
3864.28 40
3864.42 43
3864.57 48
3864.71 52
3864.85 56
3864.99 60
3865.14 61
3865.28 61
3865.42 59
3865.56 55
3865.71 50
3865.85 44
3865.99 38
3866.13 32
3866.28 26
3866.42 21
3866.56 16
3866.71 12
3866.85 9
3866.99 7
3867.13 6
3867.28 5
3867.42 4
3867.56 3
3867.70 2
3867.85 1
3867.99 0
3868.13 0
3868.27 0
3868.42 0
3868.56 0
3868.70 0
3868.84 0
3868.99 1
3869.13 4
3869.27 6
3869.42 8
3869.56 10
3869.70 13
3869.84 17
3869.99 22
3870.13 28
3870.27 34
3870.41 40
3870.56 44
3870.70 46
3870.84 47
3870.98 47
3871.13 46
3871.27 45
3871.41 45
3871.56 46
3871.70 49
3871.84 53
3871.98 58
3872.13 63
3872.27 67
3872.41 71
3872.55 73
3872.70 73
3872.84 73
3872.98 70
3873.13 67
3873.27 62
3873.41 57
3873.55 51
3873.70 46
3873.84 42
3873.98 40
3874.12 39
3874.27 40
3874.41 43
3874.55 46
3874.70 49
3874.84 52
3874.98 54
3875.12 54
3875.27 55
3875.41 55
3875.55 56
3875.70 58
3875.84 60
3875.98 62
3876.12 63
3876.27 63
3876.41 63
3876.55 62
3876.69 61
3876.84 60
3876.98 60
3877.12 60
3877.27 61
3877.41 62
3877.55 62
3877.69 62
3877.84 60
3877.98 58
3878.12 56
3878.27 53
3878.41 51
3878.55 48
3878.69 45
3878.84 41
3878.98 37
3879.12 33
3879.27 28
3879.41 25
3879.55 23
3879.69 22
3879.84 23
3879.98 26
3880.12 30
3880.27 34
3880.41 38
3880.55 41
3880.69 43
3880.84 45
3880.98 46
3881.12 47
3881.27 49
3881.41 52
3881.55 56
3881.69 60
3881.84 66
3881.98 71
3882.12 77
3882.27 81
3882.41 84
3882.55 86
3882.69 87
3882.84 87
3882.98 88
3883.12 89
3883.27 92
3883.41 95
3883.55 99
3883.70 103
3883.84 105
3883.98 105
3884.12 103
3884.27 100
3884.41 96
3884.55 92
3884.70 90
3884.84 90
3884.98 92
3885.12 96
3885.27 102
3885.41 108
3885.55 114
3885.70 120
3885.84 126
3885.98 131
3886.13 135
3886.27 138
3886.41 139
3886.55 140
3886.70 141
3886.84 141
3886.98 141
3887.13 142
3887.27 143
3887.41 145
3887.56 146
3887.70 147
3887.84 148
3887.98 149
3888.13 149
3888.27 148
3888.41 147
3888.56 145
3888.70 142
3888.84 138
3888.99 133
3889.13 128
3889.27 123
3889.41 120
3889.56 117
3889.70 115
3889.84 114
3889.99 114
3890.13 113
3890.27 113
3890.42 111
3890.56 108
3890.70 103
3890.85 97
3890.99 90
3891.13 82
3891.27 76
3891.42 71
3891.56 67
3891.70 65
3891.85 64
3891.99 63
3892.13 63
3892.28 63
3892.42 64
3892.56 64
3892.71 64
3892.85 64
3892.99 64
3893.13 63
3893.28 63
3893.42 64
3893.56 65
3893.71 66
3893.85 67
3893.99 68
3894.14 70
3894.28 72
3894.42 74
3894.57 76
3894.71 79
3894.85 82
3895.00 85
3895.14 88
3895.28 91
3895.42 92
3895.57 92
3895.71 91
3895.85 89
3896.00 86
3896.14 82
3896.28 77
3896.43 72
3896.57 66
3896.71 62
3896.86 58
3897.00 56
3897.14 56
3897.29 58
3897.43 60
3897.57 63
3897.72 66
3897.86 68
3898.00 70
3898.14 70
3898.29 70
3898.43 68
3898.57 66
3898.72 63
3898.86 60
3899.00 58
3899.15 56
3899.29 55
3899.43 56
3899.58 59
3899.72 63
3899.86 68
3900.01 72
3900.15 76
3900.29 78
3900.44 77
3900.58 74
3900.72 68
3900.87 62
3901.01 54
3901.15 47
3901.30 41
3901.44 37
3901.58 34
3901.73 31
3901.87 30
3902.01 28
3902.16 27
3902.30 26
3902.44 26
3902.59 27
3902.73 29
3902.87 33
3903.02 40
3903.16 47
3903.30 56
3903.44 66
3903.59 75
3903.73 83
3903.87 89
3904.02 93
3904.16 95
3904.30 95
3904.45 92
3904.59 89
3904.73 86
3904.88 83
3905.02 80
3905.16 79
3905.31 79
3905.45 78
3905.59 77
3905.74 75
3905.88 72
3906.02 69
3906.17 65
3906.31 63
3906.45 62
3906.60 62
3906.74 62
3906.88 63
3907.03 65
3907.17 65
3907.31 65
3907.46 65
3907.60 65
3907.74 66
3907.89 67
3908.03 70
3908.18 74
3908.32 79
3908.46 85
3908.61 89
3908.75 91
3908.89 90
3909.04 87
3909.18 81
3909.32 73
3909.47 65
3909.61 57
3909.75 49
3909.90 44
3910.04 39
3910.18 37
3910.33 35
3910.47 34
3910.61 34
3910.76 35
3910.90 35
3911.04 35
3911.19 35
3911.33 36
3911.47 36
3911.62 36
3911.76 37
3911.90 37
3912.05 38
3912.19 39
3912.33 41
3912.48 42
3912.62 44
3912.76 45
3912.91 46
3913.05 46
3913.20 46
3913.34 44
3913.48 43
3913.63 42
3913.77 43
3913.91 44
3914.06 46
3914.20 49
3914.34 51
3914.49 53
3914.63 55
3914.77 56
3914.92 56
3915.06 56
3915.20 56
3915.35 56
3915.49 56
3915.63 56
3915.78 57
3915.92 59
3916.07 62
3916.21 66
3916.35 70
3916.50 75
3916.64 79
3916.78 81
3916.93 82
3917.07 82
3917.21 80
3917.36 78
3917.50 77
3917.64 76
3917.79 76
3917.93 76
3918.07 77
3918.22 77
3918.36 76
3918.51 73
3918.65 70
3918.79 66
3918.94 62
3919.08 59
3919.22 57
3919.37 55
3919.51 54
3919.65 53
3919.80 52
3919.94 51
3920.08 50
3920.23 50
3920.37 51
3920.52 53
3920.66 57
3920.80 62
3920.95 69
3921.09 76
3921.23 84
3921.38 90
3921.52 96
3921.66 99
3921.81 100
3921.95 99
3922.10 95
3922.24 89
3922.38 81
3922.53 73
3922.67 64
3922.81 55
3922.96 48
3923.10 42
3923.24 38
3923.39 36
3923.53 35
3923.68 36
3923.82 38
3923.96 40
3924.11 43
3924.25 45
3924.39 46
3924.54 46
3924.68 46
3924.83 43
3924.97 40
3925.11 36
3925.26 33
3925.40 30
3925.54 30
3925.69 31
3925.83 34
3925.97 39
3926.12 45
3926.26 50
3926.41 54
3926.55 57
3926.69 58
3926.84 57
3926.98 55
3927.12 52
3927.27 50
3927.41 49
3927.56 50
3927.70 53
3927.84 58
3927.99 63
3928.13 70
3928.27 76
3928.42 82
3928.56 87
3928.71 91
3928.85 93
3928.99 93
3929.14 92
3929.28 90
3929.42 86
3929.57 82
3929.71 77
3929.86 72
3930.00 68
3930.14 65
3930.29 62
3930.43 60
3930.57 58
3930.72 57
3930.86 55
3931.01 54
3931.15 55
3931.29 57
3931.44 60
3931.58 64
3931.73 69
3931.87 73
3932.01 77
3932.16 79
3932.30 80
3932.44 81
3932.59 82
3932.73 82
3932.88 83
3933.02 83
3933.16 82
3933.31 79
3933.45 75
3933.59 70
3933.74 64
3933.88 57
3934.03 51
3934.17 46
3934.31 42
3934.46 40
3934.60 38
3934.75 37
3934.89 35
3935.03 35
3935.18 35
3935.32 37
3935.47 40
3935.61 44
3935.75 49
3935.90 54
3936.04 58
3936.18 61
3936.33 62
3936.47 62
3936.62 61
3936.76 60
3936.90 59
3937.05 60
3937.19 61
3937.34 64
3937.48 67
3937.62 71
3937.77 75
3937.91 79
3938.06 83
3938.20 86
3938.34 89
3938.49 91
3938.63 92
3938.78 92
3938.92 90
3939.06 87
3939.21 83
3939.35 77
3939.49 70
3939.64 62
3939.78 53
3939.93 45
3940.07 37
3940.21 31
3940.36 28
3940.50 27
3940.65 29
3940.79 33
3940.93 39
3941.08 47
3941.22 55
3941.37 63
3941.51 70
3941.65 76
3941.80 81
3941.94 85
3942.09 88
3942.23 90
3942.37 92
3942.52 93
3942.66 95
3942.81 96
3942.95 96
3943.09 97
3943.24 96
3943.38 94
3943.53 91
3943.67 86
3943.81 80
3943.96 73
3944.10 65
3944.25 56
3944.39 49
3944.53 43
3944.68 39
3944.82 39
3944.97 41
3945.11 46
3945.26 53
3945.40 60
3945.54 67
3945.69 74
3945.83 81
3945.98 87
3946.12 93
3946.26 99
3946.41 104
3946.55 108
3946.70 112
3946.84 116
3946.98 120
3947.13 124
3947.27 128
3947.42 131
3947.56 134
3947.70 137
3947.85 140
3947.99 141
3948.14 142
3948.28 142
3948.43 140
3948.57 138
3948.71 136
3948.86 135
3949.00 136
3949.15 140
3949.29 147
3949.43 157
3949.58 170
3949.72 184
3949.87 197
3950.01 209
3950.15 217
3950.30 223
3950.44 227
3950.59 228
3950.73 228
3950.88 227
3951.02 225
3951.16 221
3951.31 216
3951.45 210
3951.60 202
3951.74 194
3951.88 185
3952.03 177
3952.17 169
3952.32 162
3952.46 155
3952.61 150
3952.75 146
3952.89 143
3953.04 141
3953.18 139
3953.33 138
3953.47 137
3953.62 136
3953.76 135
3953.90 134
3954.05 132
3954.19 131
3954.34 129
3954.48 127
3954.62 124
3954.77 120
3954.91 116
3955.06 110
3955.20 105
3955.35 99
3955.49 94
3955.63 88
3955.78 84
3955.92 79
3956.07 75
3956.21 72
3956.36 69
3956.50 66
3956.64 65
3956.79 63
3956.93 60
3957.08 57
3957.22 53
3957.37 48
3957.51 43
3957.65 37
3957.80 33
3957.94 29
3958.09 27
3958.23 26
3958.38 27
3958.52 28
3958.66 30
3958.81 32
3958.95 33
3959.10 34
3959.24 34
3959.39 34
3959.53 35
3959.67 36
3959.82 38
3959.96 41
3960.11 45
3960.25 48
3960.40 50
3960.54 51
3960.68 49
3960.83 47
3960.97 43
3961.12 38
3961.26 34
3961.41 31
3961.55 29
3961.70 27
3961.84 26
3961.98 26
3962.13 26
3962.27 26
3962.42 26
3962.56 26
3962.71 26
3962.85 28
3962.99 30
3963.14 33
3963.28 37
3963.43 41
3963.57 46
3963.72 51
3963.86 55
3964.01 58
3964.15 59
3964.29 60
3964.44 59
3964.58 57
3964.73 53
3964.87 50
3965.02 46
3965.16 42
3965.31 38
3965.45 34
3965.59 31
3965.74 29
3965.88 28
3966.03 27
3966.17 28
3966.32 29
3966.46 30
3966.61 30
3966.75 30
3966.89 28
3967.04 27
3967.18 26
3967.33 26
3967.47 27
3967.62 29
3967.76 31
3967.91 32
3968.05 33
3968.19 32
3968.34 30
3968.48 28
3968.63 25
3968.77 23
3968.92 21
3969.06 19
3969.21 18
3969.35 17
3969.49 17
3969.64 17
3969.78 16
3969.93 17
3970.07 18
3970.22 19
3970.36 22
3970.51 26
3970.65 31
3970.80 36
3970.94 42
3971.08 47
3971.23 52
3971.37 57
3971.52 61
3971.66 64
3971.81 65
3971.95 66
3972.10 64
3972.24 61
3972.39 57
3972.53 51
3972.67 46
3972.82 41
3972.96 38
3973.11 36
3973.25 36
3973.40 37
3973.54 38
3973.69 39
3973.83 39
3973.98 38
3974.12 35
3974.26 31
3974.41 27
3974.55 21
3974.70 16
3974.84 10
3974.99 6
3975.13 2
3975.28 0
3975.42 0
3975.57 0
3975.71 0
3975.86 0
3976.00 0
3976.14 1
3976.29 0
3976.43 0
3976.58 0
3976.72 0
3976.87 0
3977.01 2
3977.16 6
3977.30 9
3977.45 13
3977.59 17
3977.74 20
3977.88 22
3978.02 23
3978.17 24
3978.31 24
3978.46 24
3978.60 24
3978.75 24
3978.89 25
3979.04 26
3979.18 28
3979.33 31
3979.47 34
3979.62 37
3979.76 39
3979.91 42
3980.05 44
3980.20 47
3980.34 50
3980.48 54
3980.63 59
3980.77 64
3980.92 69
3981.06 74
3981.21 77
3981.35 78
3981.50 77
3981.64 74
3981.79 70
3981.93 65
3982.08 61
3982.22 57
3982.37 55
3982.51 54
3982.66 53
3982.80 53
3982.94 54
3983.09 54
3983.23 53
3983.38 52
3983.52 50
3983.67 48
3983.81 46
3983.96 45
3984.10 44
3984.25 44
3984.39 45
3984.54 46
3984.68 48
3984.83 51
3984.97 55
3985.12 59
3985.26 63
3985.41 68
3985.55 72
3985.70 75
3985.84 77
3985.99 78
3986.13 78
3986.27 77
3986.42 75
3986.56 73
3986.71 69
3986.85 65
3987.00 60
3987.14 55
3987.29 49
3987.43 44
3987.58 41
3987.72 39
3987.87 39
3988.01 39
3988.16 40
3988.30 41
3988.45 41
3988.59 40
3988.74 39
3988.88 37
3989.03 35
3989.17 33
3989.32 32
3989.46 33
3989.61 34
3989.75 36
3989.90 38
3990.04 40
3990.19 41
3990.33 41
3990.48 41
3990.62 40
3990.77 39
3990.91 38
3991.05 37
3991.20 36
3991.34 36
3991.49 37
3991.63 37
3991.78 36
3991.92 35
3992.07 34
3992.21 32
3992.36 30
3992.50 28
3992.65 26
3992.79 26
3992.94 27
3993.08 30
3993.23 34
3993.37 38
3993.52 43
3993.66 47
3993.81 51
3993.95 53
3994.10 54
3994.24 54
3994.39 54
3994.53 53
3994.68 52
3994.82 51
3994.97 51
3995.11 53
3995.26 54
3995.40 55
3995.55 55
3995.69 54
3995.84 51
3995.98 46
3996.13 40
3996.27 33
3996.42 27
3996.56 24
3996.71 23
3996.85 25
3997.00 29
3997.14 35
3997.29 41
3997.43 46
3997.58 50
3997.72 52
3997.87 53
3998.01 54
3998.16 55
3998.30 57
3998.45 60
3998.59 62
3998.74 64
3998.88 65
3999.03 65
3999.17 65
3999.32 64
3999.46 65
3999.61 67
3999.75 70
3999.90 74
4000.04 77
4000.19 79
4000.33 78
4000.48 75
4000.62 70
4000.77 64
4000.91 57
4001.06 50
4001.20 44
4001.35 39
4001.49 35
4001.64 32
4001.78 30
4001.93 29
4002.07 29
4002.22 29
4002.36 31
4002.51 34
4002.66 37
4002.80 40
4002.95 44
4003.09 47
4003.24 51
4003.38 55
4003.53 58
4003.67 61
4003.82 62
4003.96 63
4004.11 63
4004.25 62
4004.40 60
4004.54 58
4004.69 55
4004.83 53
4004.98 52
4005.12 52
4005.27 53
4005.41 55
4005.56 57
4005.70 59
4005.85 60
4005.99 59
4006.14 57
4006.28 53
4006.43 48
4006.57 42
4006.72 35
4006.86 30
4007.01 26
4007.15 24
4007.30 24
4007.45 26
4007.59 29
4007.74 34
4007.88 40
4008.03 46
4008.17 51
4008.32 54
4008.46 57
4008.61 58
4008.75 59
4008.90 60
4009.04 60
4009.19 59
4009.33 58
4009.48 56
4009.62 53
4009.77 49
4009.91 44
4010.06 39
4010.20 34
4010.35 30
4010.49 27
4010.64 26
4010.79 27
4010.93 30
4011.08 35
4011.22 41
4011.37 47
4011.51 53
4011.66 59
4011.80 64
4011.95 68
4012.09 70
4012.24 70
4012.38 68
4012.53 65
4012.67 61
4012.82 56
4012.96 52
4013.11 48
4013.25 45
4013.40 43
4013.55 41
4013.69 40
4013.84 38
4013.98 37
4014.13 36
4014.27 35
4014.42 34
4014.56 34
4014.71 34
4014.85 34
4015.00 35
4015.14 38
4015.29 41
4015.43 47
4015.58 53
4015.73 61
4015.87 69
4016.02 76
4016.16 82
4016.31 85
4016.45 87
4016.60 87
4016.74 85
4016.89 81
4017.03 77
4017.18 72
4017.32 68
4017.47 64
4017.62 61
4017.76 59
4017.91 58
4018.05 56
4018.20 55
4018.34 52
4018.49 50
4018.63 47
4018.78 45
4018.92 44
4019.07 45
4019.21 49
4019.36 54
4019.51 60
4019.65 66
4019.80 71
4019.94 73
4020.09 74
4020.23 71
4020.38 67
4020.52 61
4020.67 55
4020.81 49
4020.96 43
4021.10 39
4021.25 36
4021.40 35
4021.54 34
4021.69 35
4021.83 36
4021.98 37
4022.12 38
4022.27 38
4022.41 37
4022.56 36
4022.70 35
4022.85 33
4023.00 32
4023.14 31
4023.29 31
4023.43 31
4023.58 31
4023.72 32
4023.87 33
4024.01 34
4024.16 34
4024.31 33
4024.45 32
4024.60 30
4024.74 26
4024.89 23
4025.03 21
4025.18 19
4025.32 18
4025.47 17
4025.61 18
4025.76 18
4025.91 19
4026.05 20
4026.20 20
4026.34 20
4026.49 19
4026.63 17
4026.78 16
4026.92 14
4027.07 12
4027.22 12
4027.36 12
4027.51 15
4027.65 19
4027.80 23
4027.94 27
4028.09 30
4028.23 32
4028.38 32
4028.53 31
4028.67 29
4028.82 28
4028.96 28
4029.11 29
4029.25 32
4029.40 37
4029.54 41
4029.69 45
4029.84 47
4029.98 49
4030.13 49
4030.27 48
4030.42 47
4030.56 46
4030.71 43
4030.86 40
4031.00 35
4031.15 28
4031.29 20
4031.44 12
4031.58 5
4031.73 0
4031.87 0
4032.02 0
4032.17 0
4032.31 0
4032.46 0
4032.60 0
4032.75 2
4032.89 4
4033.04 5
4033.19 5
4033.33 5
4033.48 4
4033.62 3
4033.77 2
4033.91 2
4034.06 2
4034.21 3
4034.35 4
4034.50 6
4034.64 9
4034.79 11
4034.93 13
4035.08 15
4035.23 15
4035.37 15
4035.52 13
4035.66 12
4035.81 11
4035.95 10
4036.10 11
4036.24 13
4036.39 15
4036.54 18
4036.68 21
4036.83 24
4036.97 27
4037.12 29
4037.27 33
4037.41 36
4037.56 40
4037.70 44
4037.85 48
4037.99 52
4038.14 56
4038.29 59
4038.43 61
4038.58 63
4038.72 63
4038.87 62
4039.01 60
4039.16 57
4039.31 52
4039.45 46
4039.60 39
4039.74 33
4039.89 26
4040.03 21
4040.18 18
4040.33 15
4040.47 14
4040.62 15
4040.76 16
4040.91 18
4041.06 21
4041.20 24
4041.35 26
4041.49 29
4041.64 31
4041.78 32
4041.93 33
4042.08 33
4042.22 33
4042.37 33
4042.51 33
4042.66 32
4042.80 31
4042.95 30
4043.10 28
4043.24 25
4043.39 22
4043.53 20
4043.68 18
4043.83 16
4043.97 15
4044.12 14
4044.26 12
4044.41 10
4044.56 7
4044.70 3
4044.85 0
4044.99 0
4045.14 0
4045.28 0
4045.43 0
4045.58 0
4045.72 0
4045.87 0
4046.01 0
4046.16 6
4046.31 12
4046.45 19
4046.60 25
4046.74 30
4046.89 33
4047.04 34
4047.18 34
4047.33 33
4047.47 31
4047.62 30
4047.76 29
4047.91 30
4048.06 31
4048.20 33
4048.35 34
4048.49 35
4048.64 36
4048.79 35
4048.93 35
4049.08 34
4049.22 34
4049.37 35
4049.52 37
4049.66 39
4049.81 42
4049.95 44
4050.10 44
4050.25 44
4050.39 42
4050.54 40
4050.68 38
4050.83 36
4050.98 35
4051.12 34
4051.27 34
4051.41 35
4051.56 35
4051.71 35
4051.85 36
4052.00 36
4052.14 36
4052.29 36
4052.44 37
4052.58 38
4052.73 38
4052.87 38
4053.02 37
4053.17 36
4053.31 33
4053.46 31
4053.60 28
4053.75 25
4053.90 23
4054.04 22
4054.19 21
4054.33 20
4054.48 20
4054.63 19
4054.77 19
4054.92 17
4055.06 15
4055.21 12
4055.36 8
4055.50 5
4055.65 3
4055.79 1
4055.94 2
4056.09 3
4056.23 7
4056.38 11
4056.52 15
4056.67 19
4056.82 23
4056.96 26
4057.11 29
4057.26 30
4057.40 31
4057.55 30
4057.69 28
4057.84 25
4057.99 22
4058.13 17
4058.28 14
4058.42 11
4058.57 11
4058.72 12
4058.86 16
4059.01 21
4059.15 28
4059.30 35
4059.45 43
4059.59 50
4059.74 56
4059.89 61
4060.03 64
4060.18 65
4060.32 64
4060.47 61
4060.62 58
4060.76 54
4060.91 51
4061.05 49
4061.20 48
4061.35 48
4061.49 47
4061.64 46
4061.79 44
4061.93 40
4062.08 36
4062.22 31
4062.37 27
4062.52 23
4062.66 20
4062.81 18
4062.95 18
4063.10 19
4063.25 21
4063.39 24
4063.54 27
4063.69 29
4063.83 30
4063.98 29
4064.12 26
4064.27 22
4064.42 17
4064.56 13
4064.71 10
4064.86 9
4065.00 10
4065.15 12
4065.29 15
4065.44 19
4065.59 22
4065.73 24
4065.88 24
4066.03 24
4066.17 23
4066.32 21
4066.46 20
4066.61 20
4066.76 21
4066.90 23
4067.05 25
4067.20 28
4067.34 30
4067.49 33
4067.63 36
4067.78 39
4067.93 43
4068.07 48
4068.22 54
4068.37 60
4068.51 66
4068.66 70
4068.80 73
4068.95 74
4069.10 74
4069.24 72
4069.39 69
4069.54 66
4069.68 63
4069.83 61
4069.98 59
4070.12 59
4070.27 59
4070.41 59
4070.56 60
4070.71 59
4070.85 59
4071.00 57
4071.15 54
4071.29 50
4071.44 45
4071.59 41
4071.73 37
4071.88 34
4072.02 34
4072.17 36
4072.32 40
4072.46 47
4072.61 55
4072.76 65
4072.90 75
4073.05 85
4073.20 94
4073.34 103
4073.49 110
4073.63 116
4073.78 122
4073.93 127
4074.07 131
4074.22 135
4074.37 139
4074.51 142
4074.66 145
4074.81 148
4074.95 149
4075.10 151
4075.24 152
4075.39 153
4075.54 154
4075.68 156
4075.83 158
4075.98 161
4076.12 164
4076.27 166
4076.42 167
4076.56 166
4076.71 165
4076.86 162
4077.00 159
4077.15 154
4077.29 149
4077.44 143
4077.59 135
4077.73 126
4077.88 117
4078.03 107
4078.17 97
4078.32 89
4078.47 82
4078.61 76
4078.76 70
4078.91 66
4079.05 62
4079.20 58
4079.35 54
4079.49 52
4079.64 52
4079.79 54
4079.93 57
4080.08 61
4080.22 65
4080.37 70
4080.52 74
4080.66 78
4080.81 81
4080.96 85
4081.10 88
4081.25 91
4081.40 94
4081.54 96
4081.69 97
4081.84 97
4081.98 96
4082.13 95
4082.28 93
4082.42 91
4082.57 87
4082.72 83
4082.86 77
4083.01 71
4083.16 65
4083.30 59
4083.45 54
4083.59 50
4083.74 49
4083.89 50
4084.03 52
4084.18 55
4084.33 58
4084.47 60
4084.62 60
4084.77 59
4084.91 56
4085.06 52
4085.21 48
4085.35 45
4085.50 43
4085.65 43
4085.79 45
4085.94 47
4086.09 50
4086.23 53
4086.38 56
4086.53 58
4086.67 60
4086.82 61
4086.97 60
4087.11 60
4087.26 59
4087.41 58
4087.55 58
4087.70 58
4087.85 57
4087.99 56
4088.14 54
4088.29 51
4088.43 47
4088.58 43
4088.73 39
4088.87 36
4089.02 34
4089.17 33
4089.31 32
4089.46 30
4089.61 27
4089.75 22
4089.90 17
4090.05 13
4090.19 10
4090.34 9
4090.49 10
4090.63 14
4090.78 19
4090.93 24
4091.07 29
4091.22 34
4091.37 37
4091.51 41
4091.66 45
4091.81 49
4091.95 54
4092.10 59
4092.25 65
4092.39 69
4092.54 72
4092.69 74
4092.83 76
4092.98 78
4093.13 80
4093.27 82
4093.42 85
4093.57 88
4093.71 90
4093.86 90
4094.01 90
4094.15 88
4094.30 84
4094.45 80
4094.59 75
4094.74 70
4094.89 65
4095.04 60
4095.18 55
4095.33 51
4095.48 47
4095.62 42
4095.77 37
4095.92 32
4096.06 26
4096.21 20
4096.36 15
4096.50 10
4096.65 6
4096.80 2
4096.94 0
4097.09 0
4097.24 0
4097.38 0
4097.53 0
4097.68 0
4097.82 0
4097.97 0
4098.12 0
4098.26 0
4098.41 5
4098.56 11
4098.71 18
4098.85 24
4099.00 29
4099.15 33
4099.29 36
4099.44 39
4099.59 41
4099.73 43
4099.88 45
4100.03 46
4100.17 46
4100.32 44
4100.47 41
4100.61 36
4100.76 31
4100.91 25
4101.06 19
4101.20 14
4101.35 9
4101.50 5
4101.64 3
4101.79 1
4101.94 1
4102.08 2
4102.23 4
4102.38 7
4102.52 12
4102.67 17
4102.82 21
4102.96 25
4103.11 27
4103.26 27
4103.41 27
4103.55 25
4103.70 23
4103.85 22
4103.99 23
4104.14 24
4104.29 25
4104.43 27
4104.58 28
4104.73 28
4104.88 28
4105.02 28
4105.17 29
4105.32 30
4105.46 32
4105.61 36
4105.76 40
4105.90 45
4106.05 51
4106.20 57
4106.34 63
4106.49 69
4106.64 73
4106.79 76
4106.93 78
4107.08 77
4107.23 74
4107.37 70
4107.52 64
4107.67 58
4107.81 52
4107.96 47
4108.11 42
4108.26 38
4108.40 36
4108.55 35
4108.70 34
4108.84 34
4108.99 35
4109.14 36
4109.28 37
4109.43 39
4109.58 39
4109.73 40
4109.87 40
4110.02 40
4110.17 39
4110.31 39
4110.46 38
4110.61 39
4110.76 39
4110.90 40
4111.05 41
4111.20 41
4111.34 40
4111.49 39
4111.64 37
4111.78 35
4111.93 34
4112.08 33
4112.23 33
4112.37 34
4112.52 37
4112.67 40
4112.81 44
4112.96 47
4113.11 49
4113.26 49
4113.40 47
4113.55 44
4113.70 40
4113.84 38
4113.99 36
4114.14 38
4114.29 41
4114.43 45
4114.58 49
4114.73 52
4114.87 53
4115.02 51
4115.17 47
4115.32 41
4115.46 35
4115.61 30
4115.76 26
4115.90 24
4116.05 24
4116.20 25
4116.35 26
4116.49 29
4116.64 33
4116.79 38
4116.93 44
4117.08 51
4117.23 59
4117.38 67
4117.52 74
4117.67 81
4117.82 86
4117.96 89
4118.11 91
4118.26 91
4118.41 91
4118.55 91
4118.70 89
4118.85 88
4118.99 86
4119.14 83
4119.29 79
4119.44 75
4119.58 70
4119.73 66
4119.88 62
4120.02 59
4120.17 57
4120.32 56
4120.47 56
4120.61 57
4120.76 59
4120.91 60
4121.06 63
4121.20 64
4121.35 65
4121.50 65
4121.64 65
4121.79 63
4121.94 62
4122.09 61
4122.23 62
4122.38 63
4122.53 66
4122.68 69
4122.82 72
4122.97 74
4123.12 75
4123.26 74
4123.41 72
4123.56 69
4123.71 66
4123.85 63
4124.00 61
4124.15 60
4124.30 61
4124.44 63
4124.59 66
4124.74 70
4124.88 74
4125.03 77
4125.18 79
4125.33 79
4125.47 77
4125.62 75
4125.77 72
4125.92 69
4126.06 66
4126.21 64
4126.36 61
4126.51 58
4126.65 55
4126.80 52
4126.95 50
4127.09 48
4127.24 47
4127.39 46
4127.54 44
4127.68 42
4127.83 40
4127.98 37
4128.13 35
4128.27 33
4128.42 33
4128.57 33
4128.72 34
4128.86 34
4129.01 35
4129.16 35
4129.31 34
4129.45 33
4129.60 33
4129.75 33
4129.89 36
4130.04 40
4130.19 46
4130.34 53
4130.48 61
4130.63 68
4130.78 73
4130.93 76
4131.07 77
4131.22 76
4131.37 74
4131.52 72
4131.66 71
4131.81 70
4131.96 71
4132.11 72
4132.25 72
4132.40 72
4132.55 71
4132.70 68
4132.84 64
4132.99 60
4133.14 54
4133.29 48
4133.43 42
4133.58 36
4133.73 30
4133.88 26
4134.02 24
4134.17 24
4134.32 25
4134.47 27
4134.61 29
4134.76 32
4134.91 34
4135.06 35
4135.20 35
4135.35 35
4135.50 34
4135.65 33
4135.79 32
4135.94 31
4136.09 31
4136.24 31
4136.38 32
4136.53 34
4136.68 36
4136.83 38
4136.97 40
4137.12 41
4137.27 41
4137.42 39
4137.56 35
4137.71 32
4137.86 28
4138.01 25
4138.15 24
4138.30 24
4138.45 25
4138.60 27
4138.74 28
4138.89 29
4139.04 30
4139.19 29
4139.33 28
4139.48 27
4139.63 27
4139.78 27
4139.92 29
4140.07 32
4140.22 36
4140.37 41
4140.51 46
4140.66 51
4140.81 55
4140.96 58
4141.10 59
4141.25 60
4141.40 59
4141.55 58
4141.69 56
4141.84 54
4141.99 51
4142.14 48
4142.29 45
4142.43 43
4142.58 41
4142.73 40
4142.88 41
4143.02 42
4143.17 44
4143.32 45
4143.47 46
4143.61 46
4143.76 46
4143.91 44
4144.06 42
4144.20 40
4144.35 38
4144.50 36
4144.65 34
4144.80 33
4144.94 31
4145.09 31
4145.24 30
4145.39 29
4145.53 28
4145.68 26
4145.83 23
4145.98 19
4146.12 14
4146.27 9
4146.42 4
4146.57 1
4146.72 0
4146.86 0
4147.01 0
4147.16 1
4147.31 3
4147.45 3
4147.60 3
4147.75 2
4147.90 1
4148.04 0
4148.19 0
4148.34 0
4148.49 0
4148.64 0
4148.78 0
4148.93 0
4149.08 0
4149.23 0
4149.37 0
4149.52 0
4149.67 2
4149.82 3
4149.97 5
4150.11 6
4150.26 6
4150.41 6
4150.56 6
4150.70 7
4150.85 8
4151.00 11
4151.15 15
4151.30 20
4151.44 25
4151.59 30
4151.74 33
4151.89 35
4152.03 35
4152.18 33
4152.33 31
4152.48 28
4152.63 27
4152.77 28
4152.92 30
4153.07 33
4153.22 35
4153.36 37
4153.51 37
4153.66 34
4153.81 31
4153.96 26
4154.10 22
4154.25 19
4154.40 19
4154.55 21
4154.69 26
4154.84 33
4154.99 41
4155.14 49
4155.29 56
4155.43 62
4155.58 66
4155.73 69
4155.88 71
4156.03 71
4156.17 71
4156.32 70
4156.47 69
4156.62 68
4156.76 67
4156.91 68
4157.06 69
4157.21 71
4157.36 74
4157.50 76
4157.65 78
4157.80 79
4157.95 78
4158.10 77
4158.24 74
4158.39 70
4158.54 66
4158.69 62
4158.84 58
4158.98 54
4159.13 50
4159.28 48
4159.43 46
4159.57 45
4159.72 46
4159.87 48
4160.02 51
4160.17 55
4160.31 60
4160.46 66
4160.61 72
4160.76 79
4160.91 84
4161.05 88
4161.20 89
4161.35 87
4161.50 83
4161.65 78
4161.79 72
4161.94 67
4162.09 64
4162.24 62
4162.39 61
4162.53 62
4162.68 62
4162.83 62
4162.98 61
4163.13 60
4163.27 60
4163.42 59
4163.57 59
4163.72 59
4163.87 59
4164.01 60
4164.16 60
4164.31 60
4164.46 59
4164.61 57
4164.75 56
4164.90 54
4165.05 53
4165.20 52
4165.35 51
4165.49 51
4165.64 51
4165.79 52
4165.94 52
4166.09 52
4166.23 51
4166.38 49
4166.53 46
4166.68 41
4166.83 35
4166.97 29
4167.12 22
4167.27 16
4167.42 12
4167.57 9
4167.71 8
4167.86 8
4168.01 8
4168.16 9
4168.31 10
4168.46 12
4168.60 13
4168.75 15
4168.90 17
4169.05 19
4169.20 20
4169.34 22
4169.49 23
4169.64 25
4169.79 28
4169.94 31
4170.08 36
4170.23 40
4170.38 43
4170.53 46
4170.68 47
4170.82 47
4170.97 45
4171.12 41
4171.27 37
4171.42 32
4171.57 27
4171.71 22
4171.86 17
4172.01 14
4172.16 13
4172.31 15
4172.45 18
4172.60 24
4172.75 30
4172.90 37
4173.05 42
4173.20 46
4173.34 47
4173.49 46
4173.64 44
4173.79 41
4173.94 39
4174.08 38
4174.23 39
4174.38 40
4174.53 42
4174.68 43
4174.83 44
4174.97 43
4175.12 42
4175.27 40
4175.42 38
4175.57 36
4175.71 34
4175.86 33
4176.01 33
4176.16 33
4176.31 35
4176.46 37
4176.60 39
4176.75 41
4176.90 41
4177.05 41
4177.20 40
4177.35 38
4177.49 37
4177.64 35
4177.79 34
4177.94 35
4178.09 36
4178.23 39
4178.38 44
4178.53 49
4178.68 56
4178.83 61
4178.98 66
4179.12 67
4179.27 66
4179.42 62
4179.57 55
4179.72 47
4179.87 39
4180.01 31
4180.16 25
4180.31 21
4180.46 18
4180.61 15
4180.76 13
4180.90 11
4181.05 10
4181.20 9
4181.35 10
4181.50 12
4181.65 17
4181.79 24
4181.94 32
4182.09 40
4182.24 48
4182.39 55
4182.54 61
4182.68 66
4182.83 71
4182.98 75
4183.13 78
4183.28 81
4183.43 82
4183.57 81
4183.72 78
4183.87 73
4184.02 67
4184.17 59
4184.32 52
4184.46 45
4184.61 40
4184.76 36
4184.91 35
4185.06 36
4185.21 39
4185.35 43
4185.50 48
4185.65 53
4185.80 59
4185.95 63
4186.10 67
4186.24 70
4186.39 71
4186.54 71
4186.69 69
4186.84 65
4186.99 61
4187.13 57
4187.28 55
4187.43 56
4187.58 58
4187.73 61
4187.88 64
4188.03 66
4188.17 66
4188.32 65
4188.47 62
4188.62 59
4188.77 57
4188.92 56
4189.06 56
4189.21 58
4189.36 59
4189.51 60
4189.66 60
4189.81 60
4189.96 59
4190.10 57
4190.25 56
4190.40 55
4190.55 54
4190.70 52
4190.85 51
4190.99 49
4191.14 47
4191.29 45
4191.44 43
4191.59 42
4191.74 42
4191.89 42
4192.03 43
4192.18 45
4192.33 46
4192.48 48
4192.63 50
4192.78 51
4192.93 53
4193.07 55
4193.22 57
4193.37 59
4193.52 60
4193.67 60
4193.82 58
4193.96 53
4194.11 47
4194.26 39
4194.41 31
4194.56 23
4194.71 18
4194.86 15
4195.00 15
4195.15 18
4195.30 21
4195.45 25
4195.60 29
4195.75 31
4195.90 33
4196.04 33
4196.19 32
4196.34 31
4196.49 30
4196.64 28
4196.79 27
4196.94 27
4197.08 28
4197.23 31
4197.38 34
4197.53 39
4197.68 44
4197.83 50
4197.98 55
4198.13 60
4198.27 63
4198.42 66
4198.57 68
4198.72 71
4198.87 73
4199.02 74
4199.17 76
4199.31 78
4199.46 80
4199.61 82
4199.76 85
4199.91 88
4200.06 92
4200.21 95
4200.35 98
4200.50 100
4200.65 100
4200.80 99
4200.95 97
4201.10 95
4201.25 92
4201.40 91
4201.54 90
4201.69 89
4201.84 90
4201.99 92
4202.14 94
4202.29 97
4202.44 101
4202.58 104
4202.73 107
4202.88 110
4203.03 111
4203.18 110
4203.33 109
4203.48 106
4203.63 102
4203.77 98
4203.92 94
4204.07 89
4204.22 85
4204.37 81
4204.52 76
4204.67 72
4204.82 68
4204.96 65
4205.11 63
4205.26 61
4205.41 61
4205.56 62
4205.71 65
4205.86 68
4206.01 73
4206.15 79
4206.30 85
4206.45 91
4206.60 97
4206.75 101
4206.90 105
4207.05 107
4207.20 109
4207.34 110
4207.49 110
4207.64 111
4207.79 111
4207.94 111
4208.09 112
4208.24 114
4208.39 117
4208.53 120
4208.68 125
4208.83 129
4208.98 133
4209.13 136
4209.28 137
4209.43 137
4209.58 135
4209.72 134
4209.87 132
4210.02 131
4210.17 131
4210.32 131
4210.47 132
4210.62 132
4210.77 132
4210.92 131
4211.06 130
4211.21 129
4211.36 130
4211.51 131
4211.66 134
4211.81 136
4211.96 139
4212.11 140
4212.26 141
4212.40 141
4212.55 142
4212.70 144
4212.85 147
4213.00 153
4213.15 160
4213.30 169
4213.45 177
4213.59 184
4213.74 190
4213.89 193
4214.04 194
4214.19 193
4214.34 189
4214.49 183
4214.64 176
4214.79 169
4214.94 161
4215.08 156
4215.23 154
4215.38 156
4215.53 163
4215.68 176
4215.83 192
4215.98 211
4216.13 231
4216.28 250
4216.42 267
4216.57 282
4216.72 294
4216.87 306
4217.02 319
4217.17 334
4217.32 353
4217.47 377
4217.62 406
4217.76 440
4217.91 480
4218.06 525
4218.21 576
4218.36 634
4218.51 701
4218.66 775
4218.81 858
4218.96 945
4219.11 1035
4219.25 1126
4219.40 1215
4219.55 1301
4219.70 1382
4219.85 1458
4220.00 1529
4220.15 1595
4220.30 1653
4220.45 1703
4220.60 1742
4220.74 1768
4220.89 1779
4221.04 1775
4221.19 1758
4221.34 1729
4221.49 1692
4221.64 1652
4221.79 1611
4221.94 1571
4222.09 1533
4222.23 1496
4222.38 1459
4222.53 1419
4222.68 1376
4222.83 1328
4222.98 1278
4223.13 1225
4223.28 1172
4223.43 1118
4223.58 1066
4223.73 1016
4223.87 966
4224.02 918
4224.17 871
4224.32 827
4224.47 787
4224.62 749
4224.77 714
4224.92 680
4225.07 648
4225.22 614
4225.37 580
4225.51 544
4225.66 507
4225.81 471
4225.96 437
4226.11 407
4226.26 381
4226.41 360
4226.56 344
4226.71 331
4226.86 319
4227.01 309
4227.15 299
4227.30 289
4227.45 279
4227.60 269
4227.75 260
4227.90 252
4228.05 246
4228.20 241
4228.35 237
4228.50 233
4228.65 228
4228.80 223
4228.94 216
4229.09 210
4229.24 205
4229.39 203
4229.54 203
4229.69 207
4229.84 215
4229.99 224
4230.14 233
4230.29 242
4230.44 248
4230.59 250
4230.73 249
4230.88 244
4231.03 237
4231.18 226
4231.33 215
4231.48 205
4231.63 196
4231.78 191
4231.93 189
4232.08 192
4232.23 199
4232.38 208
4232.52 217
4232.67 224
4232.82 229
4232.97 229
4233.12 227
4233.27 221
4233.42 214
4233.57 206
4233.72 198
4233.87 190
4234.02 182
4234.17 172
4234.32 162
4234.46 150
4234.61 136
4234.76 122
4234.91 109
4235.06 97
4235.21 87
4235.36 79
4235.51 75
4235.66 72
4235.81 72
4235.96 74
4236.11 77
4236.26 80
4236.41 82
4236.55 84
4236.70 84
4236.85 83
4237.00 79
4237.15 74
4237.30 68
4237.45 61
4237.60 56
4237.75 51
4237.90 49
4238.05 49
4238.20 53
4238.35 59
4238.50 67
4238.64 76
4238.79 85
4238.94 93
4239.09 100
4239.24 104
4239.39 106
4239.54 106
4239.69 104
4239.84 102
4239.99 100
4240.14 100
4240.29 101
4240.44 103
4240.59 106
4240.74 110
4240.89 114
4241.03 117
4241.18 119
4241.33 121
4241.48 121
4241.63 122
4241.78 124
4241.93 126
4242.08 129
4242.23 133
4242.38 136
4242.53 139
4242.68 140
4242.83 139
4242.98 137
4243.13 134
4243.28 132
4243.42 130
4243.57 130
4243.72 132
4243.87 134
4244.02 136
4244.17 137
4244.32 137
4244.47 135
4244.62 131
4244.77 127
4244.92 122
4245.07 117
4245.22 112
4245.37 109
4245.52 106
4245.67 104
4245.82 101
4245.97 99
4246.11 98
4246.26 96
4246.41 94
4246.56 92
4246.71 89
4246.86 86
4247.01 82
4247.16 78
4247.31 73
4247.46 69
4247.61 66
4247.76 66
4247.91 68
4248.06 72
4248.21 77
4248.36 84
4248.51 90
4248.66 96
4248.81 101
4248.95 105
4249.10 109
4249.25 113
4249.40 116
4249.55 119
4249.70 122
4249.85 124
4250.00 125
4250.15 127
4250.30 130
4250.45 134
4250.60 139
4250.75 145
4250.90 152
4251.05 158
4251.20 162
4251.35 165
4251.50 164
4251.65 162
4251.80 158
4251.95 153
4252.10 147
4252.24 142
4252.39 139
4252.54 137
4252.69 136
4252.84 137
4252.99 140
4253.14 142
4253.29 144
4253.44 145
4253.59 144
4253.74 142
4253.89 139
4254.04 134
4254.19 130
4254.34 125
4254.49 120
4254.64 116
4254.79 113
4254.94 111
4255.09 109
4255.24 108
4255.39 108
4255.54 108
4255.69 107
4255.84 106
4255.98 103
4256.13 99
4256.28 95
4256.43 91
4256.58 88
4256.73 86
4256.88 85
4257.03 86
4257.18 88
4257.33 90
4257.48 91
4257.63 91
4257.78 88
4257.93 84
4258.08 78
4258.23 72
4258.38 66
4258.53 60
4258.68 56
4258.83 53
4258.98 50
4259.13 48
4259.28 46
4259.43 44
4259.58 41
4259.73 37
4259.88 34
4260.03 30
4260.18 27
4260.33 24
4260.48 22
4260.62 20
4260.77 18
4260.92 15
4261.07 12
4261.22 8
4261.37 5
4261.52 1
4261.67 0
4261.82 0
4261.97 0
4262.12 0
4262.27 0
4262.42 0
4262.57 0
4262.72 2
4262.87 2
4263.02 3
4263.17 2
4263.32 2
4263.47 2
4263.62 3
4263.77 5
4263.92 9
4264.07 14
4264.22 21
4264.37 29
4264.52 38
4264.67 45
4264.82 52
4264.97 57
4265.12 60
4265.27 61
4265.42 61
4265.57 58
4265.72 54
4265.87 49
4266.02 43
4266.17 37
4266.32 31
4266.47 27
4266.62 25
4266.77 25
4266.92 27
4267.06 31
4267.21 37
4267.36 45
4267.51 52
4267.66 59
4267.81 64
4267.96 68
4268.11 70
4268.26 70
4268.41 69
4268.56 67
4268.71 64
4268.86 62
4269.01 60
4269.16 59
4269.31 58
4269.46 58
4269.61 58
4269.76 59
4269.91 60
4270.06 61
4270.21 61
4270.36 60
4270.51 59
4270.66 58
4270.81 57
4270.96 57
4271.11 57
4271.26 57
4271.41 58
4271.56 59
4271.71 58
4271.86 57
4272.01 56
4272.16 54
4272.31 51
4272.46 49
4272.61 47
4272.76 45
4272.91 44
4273.06 42
4273.21 41
4273.36 40
4273.51 39
4273.66 40
4273.81 42
4273.96 44
4274.11 46
4274.26 47
4274.41 48
4274.56 48
4274.71 47
4274.86 47
4275.01 47
4275.16 48
4275.31 49
4275.46 51
4275.61 53
4275.76 55
4275.91 56
4276.06 57
4276.21 56
4276.36 55
4276.51 53
4276.66 51
4276.81 49
4276.96 48
4277.11 47
4277.26 47
4277.41 48
4277.56 49
4277.71 50
4277.86 50
4278.01 51
4278.16 51
4278.31 50
4278.46 49
4278.61 48
4278.76 46
4278.91 45
4279.06 44
4279.21 43
4279.36 43
4279.51 43
4279.66 42
4279.81 41
4279.96 39
4280.11 37
4280.26 35
4280.41 33
4280.56 32
4280.71 33
4280.86 36
4281.01 41
4281.16 48
4281.31 55
4281.46 62
4281.61 68
4281.76 73
4281.91 76
4282.06 77
4282.21 77
4282.36 76
4282.51 74
4282.66 71
4282.81 69
4282.96 66
4283.11 64
4283.26 62
4283.41 62
4283.56 62
4283.71 62
4283.86 62
4284.01 61
4284.16 59
4284.31 56
4284.46 53
4284.61 49
4284.76 46
4284.91 43
4285.06 42
4285.21 41
4285.36 42
4285.51 43
4285.66 46
4285.81 49
4285.96 51
4286.11 54
4286.26 57
4286.41 58
4286.57 59
4286.72 59
4286.87 59
4287.02 58
4287.17 57
4287.32 56
4287.47 54
4287.62 52
4287.77 50
4287.92 47
4288.07 45
4288.22 42
4288.37 39
4288.52 37
4288.67 34
4288.82 31
4288.97 29
4289.12 28
4289.27 27
4289.42 28
4289.57 30
4289.72 34
4289.87 38
4290.02 42
4290.17 47
4290.32 51
4290.47 54
4290.62 57
4290.77 61
4290.92 64
4291.07 68
4291.22 73
4291.37 78
4291.52 84
4291.67 89
4291.82 95
4291.97 99
4292.12 103
4292.27 106
4292.42 108
4292.57 109
4292.72 110
4292.87 111
4293.02 113
4293.18 115
4293.33 117
4293.48 120
4293.63 123
4293.78 125
4293.93 127
4294.08 128
4294.23 127
4294.38 126
4294.53 124
4294.68 122
4294.83 121
4294.98 121
4295.13 121
4295.28 123
4295.43 124
4295.58 125
4295.73 126
4295.88 126
4296.03 125
4296.18 124
4296.33 123
4296.48 122
4296.63 121
4296.78 121
4296.93 122
4297.08 122
4297.23 122
4297.38 121
4297.53 120
4297.68 118
4297.84 116
4297.99 115
4298.14 114
4298.29 116
4298.44 119
4298.59 123
4298.74 127
4298.89 132
4299.04 134
4299.19 135
4299.34 133
4299.49 130
4299.64 124
4299.79 117
4299.94 110
4300.09 103
4300.24 97
4300.39 93
4300.54 91
4300.69 91
4300.84 94
4300.99 98
4301.14 103
4301.29 108
4301.44 113
4301.60 116
4301.75 118
4301.90 119
4302.05 118
4302.20 115
4302.35 112
4302.50 107
4302.65 102
4302.80 96
4302.95 91
4303.10 86
4303.25 83
4303.40 80
4303.55 78
4303.70 77
4303.85 76
4304.00 74
4304.15 72
4304.30 69
4304.45 65
4304.60 61
4304.76 57
4304.91 53
4305.06 51
4305.21 51
4305.36 52
4305.51 56
4305.66 60
4305.81 64
4305.96 69
4306.11 73
4306.26 76
4306.41 77
4306.56 77
4306.71 76
4306.86 72
4307.01 67
4307.16 60
4307.31 53
4307.46 45
4307.61 38
4307.77 33
4307.92 30
4308.07 29
4308.22 30
4308.37 34
4308.52 40
4308.67 48
4308.82 55
4308.97 63
4309.12 69
4309.27 74
4309.42 77
4309.57 79
4309.72 79
4309.87 78
4310.02 77
4310.17 76
4310.32 74
4310.48 73
4310.63 73
4310.78 73
4310.93 73
4311.08 74
4311.23 75
4311.38 77
4311.53 79
4311.68 81
4311.83 83
4311.98 85
4312.13 87
4312.28 89
4312.43 92
4312.58 95
4312.73 98
4312.89 100
4313.04 102
4313.19 102
4313.34 101
4313.49 100
4313.64 99
4313.79 99
4313.94 99
4314.09 100
4314.24 102
4314.39 104
4314.54 105
4314.69 105
4314.84 103
4314.99 100
4315.15 96
4315.30 91
4315.45 86
4315.60 81
4315.75 77
4315.90 73
4316.05 69
4316.20 66
4316.35 63
4316.50 61
4316.65 61
4316.80 62
4316.95 64
4317.10 67
4317.25 72
4317.41 78
4317.56 85
4317.71 92
4317.86 100
4318.01 107
4318.16 114
4318.31 119
4318.46 122
4318.61 123
4318.76 122
4318.91 121
4319.06 120
4319.21 119
4319.36 120
4319.52 122
4319.67 124
4319.82 127
4319.97 129
4320.12 130
4320.27 130
4320.42 128
4320.57 124
4320.72 121
4320.87 118
4321.02 115
4321.17 114
4321.32 115
4321.48 119
4321.63 124
4321.78 131
4321.93 141
4322.08 152
4322.23 165
4322.38 179
4322.53 194
4322.68 208
4322.83 222
4322.98 234
4323.13 244
4323.29 252
4323.44 259
4323.59 264
4323.74 268
4323.89 271
4324.04 274
4324.19 275
4324.34 276
4324.49 275
4324.64 274
4324.79 274
4324.94 275
4325.10 278
4325.25 283
4325.40 287
4325.55 291
4325.70 292
4325.85 289
4326.00 282
4326.15 272
4326.30 260
4326.45 247
4326.60 235
4326.75 225
4326.91 217
4327.06 211
4327.21 206
4327.36 203
4327.51 199
4327.66 197
4327.81 194
4327.96 192
4328.11 190
4328.26 188
4328.41 186
4328.57 185
4328.72 185
4328.87 184
4329.02 184
4329.17 183
4329.32 182
4329.47 181
4329.62 178
4329.77 175
4329.92 172
4330.07 169
4330.23 167
4330.38 166
4330.53 167
4330.68 168
4330.83 170
4330.98 172
4331.13 173
4331.28 175
4331.43 177
4331.58 179
4331.73 182
4331.89 184
4332.04 187
4332.19 189
4332.34 189
4332.49 187
4332.64 183
4332.79 177
4332.94 170
4333.09 161
4333.24 153
4333.40 147
4333.55 141
4333.70 137
4333.85 134
4334.00 133
4334.15 132
4334.30 133
4334.45 134
4334.60 135
4334.75 135
4334.91 135
4335.06 133
4335.21 130
4335.36 126
4335.51 123
4335.66 121
4335.81 120
4335.96 120
4336.11 121
4336.27 123
4336.42 124
4336.57 124
4336.72 123
4336.87 121
4337.02 119
4337.17 116
4337.32 114
4337.47 111
4337.62 109
4337.78 106
4337.93 103
4338.08 99
4338.23 95
4338.38 90
4338.53 87
4338.68 84
4338.83 83
4338.98 84
4339.14 85
4339.29 88
4339.44 90
4339.59 93
4339.74 94
4339.89 95
4340.04 93
4340.19 90
4340.34 86
4340.50 82
4340.65 77
4340.80 73
4340.95 70
4341.10 68
4341.25 68
4341.40 70
4341.55 73
4341.70 76
4341.86 79
4342.01 81
4342.16 81
4342.31 79
4342.46 74
4342.61 67
4342.76 60
4342.91 52
4343.06 45
4343.22 40
4343.37 36
4343.52 33
4343.67 32
4343.82 31
4343.97 31
4344.12 31
4344.27 31
4344.43 31
4344.58 32
4344.73 33
4344.88 35
4345.03 38
4345.18 41
4345.33 46
4345.48 51
4345.63 56
4345.79 60
4345.94 64
4346.09 66
4346.24 66
4346.39 65
4346.54 62
4346.69 59
4346.84 56
4347.00 53
4347.15 51
4347.30 50
4347.45 50
4347.60 49
4347.75 49
4347.90 49
4348.05 47
4348.21 46
4348.36 43
4348.51 41
4348.66 38
4348.81 35
4348.96 32
4349.11 30
4349.26 28
4349.42 26
4349.57 25
4349.72 25
4349.87 25
4350.02 26
4350.17 28
4350.32 31
4350.47 34
4350.63 37
4350.78 41
4350.93 43
4351.08 46
4351.23 47
4351.38 48
4351.53 48
4351.68 47
4351.84 46
4351.99 46
4352.14 46
4352.29 47
4352.44 49
4352.59 51
4352.74 53
4352.90 56
4353.05 58
4353.20 60
4353.35 61
4353.50 61
4353.65 61
4353.80 59
4353.95 56
4354.11 52
4354.26 47
4354.41 42
4354.56 38
4354.71 36
4354.86 35
4355.01 36
4355.17 37
4355.32 39
4355.47 40
4355.62 40
4355.77 40
4355.92 39
4356.07 37
4356.23 36
4356.38 34
4356.53 33
4356.68 31
4356.83 30
4356.98 29
4357.13 29
4357.29 30
4357.44 32
4357.59 35
4357.74 38
4357.89 40
4358.04 41
4358.19 39
4358.35 35
4358.50 30
4358.65 25
4358.80 20
4358.95 15
4359.10 13
4359.25 12
4359.41 12
4359.56 14
4359.71 17
4359.86 20
4360.01 23
4360.16 27
4360.31 31
4360.47 35
4360.62 40
4360.77 43
4360.92 45
4361.07 45
4361.22 43
4361.37 38
4361.53 31
4361.68 22
4361.83 14
4361.98 6
4362.13 0
4362.28 0
4362.43 0
4362.59 0
4362.74 0
4362.89 0
4363.04 0
4363.19 0
4363.34 1
4363.50 2
4363.65 4
4363.80 5
4363.95 6
4364.10 7
4364.25 8
4364.40 10
4364.56 11
4364.71 13
4364.86 14
4365.01 15
4365.16 16
4365.31 17
4365.46 19
4365.62 21
4365.77 24
4365.92 28
4366.07 31
4366.22 35
4366.37 37
4366.53 38
4366.68 37
4366.83 37
4366.98 36
4367.13 36
4367.28 37
4367.44 40
4367.59 43
4367.74 48
4367.89 51
4368.04 53
4368.19 53
4368.34 50
4368.50 47
4368.65 43
4368.80 40
4368.95 37
4369.10 36
4369.25 36
4369.41 36
4369.56 37
4369.71 37
4369.86 37
4370.01 37
4370.16 37
4370.32 37
4370.47 38
4370.62 39
4370.77 39
4370.92 40
4371.07 39
4371.23 38
4371.38 35
4371.53 32
4371.68 29
4371.83 25
4371.98 22
4372.14 20
4372.29 18
4372.44 17
4372.59 15
4372.74 15
4372.89 14
4373.05 14
4373.20 15
4373.35 15
4373.50 16
4373.65 17
4373.80 18
4373.96 20
4374.11 21
4374.26 23
4374.41 25
4374.56 27
4374.71 30
4374.87 32
4375.02 35
4375.17 36
4375.32 37
4375.47 37
4375.62 35
4375.78 33
4375.93 31
4376.08 28
4376.23 26
4376.38 26
4376.54 27
4376.69 29
4376.84 33
4376.99 38
4377.14 42
4377.29 46
4377.45 48
4377.60 48
4377.75 46
4377.90 42
4378.05 36
4378.20 29
4378.36 21
4378.51 13
4378.66 5
4378.81 0
4378.96 0
4379.12 0
4379.27 0
4379.42 0
4379.57 0
4379.72 0
4379.87 0
4380.03 2
4380.18 7
4380.33 11
4380.48 13
4380.63 14
4380.78 14
4380.94 15
4381.09 16
4381.24 19
4381.39 23
4381.54 28
4381.70 34
4381.85 39
4382.00 42
4382.15 44
4382.30 43
4382.45 40
4382.61 36
4382.76 32
4382.91 29
4383.06 28
4383.21 29
4383.37 32
4383.52 35
4383.67 39
4383.82 42
4383.97 44
4384.13 45
4384.28 44
4384.43 44
4384.58 44
4384.73 44
4384.88 46
4385.04 49
4385.19 52
4385.34 55
4385.49 59
4385.64 63
4385.80 67
4385.95 71
4386.10 75
4386.25 78
4386.40 80
4386.56 81
4386.71 81
4386.86 79
4387.01 78
4387.16 76
4387.32 75
4387.47 75
4387.62 75
4387.77 74
4387.92 73
4388.08 73
4388.23 72
4388.38 71
4388.53 72
4388.68 72
4388.83 74
4388.99 76
4389.14 77
4389.29 79
4389.44 79
4389.59 78
4389.75 76
4389.90 73
4390.05 68
4390.20 62
4390.35 55
4390.51 48
4390.66 42
4390.81 36
4390.96 32
4391.11 28
4391.27 24
4391.42 20
4391.57 16
4391.72 13
4391.87 9
4392.03 7
4392.18 7
4392.33 9
4392.48 13
4392.63 19
4392.79 24
4392.94 30
4393.09 34
4393.24 38
4393.39 40
4393.55 42
4393.70 44
4393.85 46
4394.00 49
4394.15 51
4394.31 52
4394.46 54
4394.61 54
4394.76 54
4394.92 54
4395.07 55
4395.22 56
4395.37 59
4395.52 62
4395.68 66
4395.83 70
4395.98 73
4396.13 75
4396.28 76
4396.44 75
4396.59 74
4396.74 71
4396.89 68
4397.04 65
4397.20 63
4397.35 62
4397.50 62
4397.65 64
4397.80 67
4397.96 71
4398.11 75
4398.26 78
4398.41 80
4398.57 81
4398.72 79
4398.87 76
4399.02 71
4399.17 65
4399.33 58
4399.48 52
4399.63 45
4399.78 38
4399.93 32
4400.09 27
4400.24 23
4400.39 20
4400.54 18
4400.70 17
4400.85 17
4401.00 18
4401.15 18
4401.30 19
4401.46 20
4401.61 22
4401.76 24
4401.91 27
4402.06 31
4402.22 34
4402.37 37
4402.52 37
4402.67 36
4402.83 34
4402.98 29
4403.13 24
4403.28 19
4403.43 15
4403.59 12
4403.74 12
4403.89 13
4404.04 16
4404.20 19
4404.35 23
4404.50 26
4404.65 28
4404.80 29
4404.96 29
4405.11 28
4405.26 27
4405.41 26
4405.57 27
4405.72 29
4405.87 32
4406.02 35
4406.17 37
4406.33 38
4406.48 37
4406.63 37
4406.78 36
4406.94 35
4407.09 37
4407.24 39
4407.39 42
4407.55 45
4407.70 47
4407.85 48
4408.00 48
4408.15 47
4408.31 44
4408.46 41
4408.61 38
4408.76 37
4408.92 37
4409.07 38
4409.22 41
4409.37 45
4409.52 49
4409.68 52
4409.83 52
4409.98 51
4410.13 49
4410.29 46
4410.44 44
4410.59 44
4410.74 47
4410.90 52
4411.05 59
4411.20 66
4411.35 73
4411.51 79
4411.66 84
4411.81 87
4411.96 90
4412.11 91
4412.27 92
4412.42 93
4412.57 93
4412.72 93
4412.88 93
4413.03 93
4413.18 93
4413.33 92
4413.49 92
4413.64 91
4413.79 91
4413.94 89
4414.10 87
4414.25 83
4414.40 79
4414.55 75
4414.71 72
4414.86 68
4415.01 66
4415.16 65
4415.31 65
4415.47 67
4415.62 69
4415.77 71
4415.92 73
4416.08 72
4416.23 70
4416.38 64
4416.53 57
4416.69 49
4416.84 41
4416.99 34
4417.14 30
4417.30 28
4417.45 28
4417.60 31
4417.75 35
4417.91 40
4418.06 44
4418.21 49
4418.36 53
4418.52 57
4418.67 60
4418.82 62
4418.97 64
4419.13 65
4419.28 65
4419.43 64
4419.58 62
4419.74 60
4419.89 58
4420.04 56
4420.19 55
4420.35 55
4420.50 56
4420.65 57
4420.80 57
4420.96 57
4421.11 56
4421.26 55
4421.41 54
4421.57 54
4421.72 56
4421.87 58
4422.02 61
4422.18 64
4422.33 67
4422.48 68
4422.63 67
4422.79 65
4422.94 61
4423.09 57
4423.24 52
4423.40 49
4423.55 46
4423.70 44
4423.85 43
4424.01 43
4424.16 43
4424.31 44
4424.46 44
4424.62 45
4424.77 47
4424.92 50
4425.07 54
4425.23 58
4425.38 61
4425.53 64
4425.68 65
4425.84 64
4425.99 64
4426.14 63
4426.30 64
4426.45 67
4426.60 72
4426.75 77
4426.91 83
4427.06 88
4427.21 91
4427.36 93
4427.52 94
4427.67 95
4427.82 97
4427.97 99
4428.13 101
4428.28 102
4428.43 102
4428.58 100
4428.74 96
4428.89 90
4429.04 84
4429.20 77
4429.35 72
4429.50 69
4429.65 68
4429.81 70
4429.96 75
4430.11 82
4430.26 90
4430.42 99
4430.57 107
4430.72 112
4430.87 114
4431.03 113
4431.18 109
4431.33 102
4431.49 94
4431.64 85
4431.79 75
4431.94 67
4432.10 59
4432.25 53
4432.40 48
4432.55 44
4432.71 41
4432.86 40
4433.01 39
4433.17 39
4433.32 40
4433.47 40
4433.62 42
4433.78 43
4433.93 45
4434.08 47
4434.23 49
4434.39 51
4434.54 54
4434.69 56
4434.85 57
4435.00 59
4435.15 60
4435.30 62
4435.46 63
4435.61 64
4435.76 64
4435.91 63
4436.07 62
4436.22 60
4436.37 60
4436.53 60
4436.68 61
4436.83 63
4436.98 65
4437.14 67
4437.29 69
4437.44 70
4437.60 71
4437.75 73
4437.90 74
4438.05 77
4438.21 80
4438.36 83
4438.51 86
4438.66 87
4438.82 85
4438.97 82
4439.12 77
4439.28 71
4439.43 63
4439.58 56
4439.73 49
4439.89 43
4440.04 39
4440.19 36
4440.35 34
4440.50 34
4440.65 35
4440.80 38
4440.96 40
4441.11 43
4441.26 44
4441.42 45
4441.57 43
4441.72 39
4441.87 35
4442.03 30
4442.18 26
4442.33 23
4442.49 22
4442.64 23
4442.79 26
4442.94 30
4443.10 36
4443.25 43
4443.40 51
4443.56 58
4443.71 64
4443.86 69
4444.01 72
4444.17 73
4444.32 72
4444.47 70
4444.63 66
4444.78 62
4444.93 58
4445.09 53
4445.24 48
4445.39 44
4445.54 40
4445.70 36
4445.85 32
4446.00 27
4446.16 23
4446.31 19
4446.46 16
4446.61 14
4446.77 13
4446.92 14
4447.07 17
4447.23 21
4447.38 25
4447.53 28
4447.69 30
4447.84 30
4447.99 29
4448.14 26
4448.30 23
4448.45 21
4448.60 19
4448.76 17
4448.91 17
4449.06 16
4449.22 16
4449.37 15
4449.52 14
4449.67 12
4449.83 11
4449.98 9
4450.13 7
4450.29 6
4450.44 6
4450.59 6
4450.75 7
4450.90 9
4451.05 10
4451.20 12
4451.36 14
4451.51 16
4451.66 18
4451.82 22
4451.97 26
4452.12 31
4452.28 37
4452.43 41
4452.58 45
4452.74 47
4452.89 47
4453.04 47
4453.19 46
4453.35 45
4453.50 46
4453.65 47
4453.81 49
4453.96 52
4454.11 54
4454.27 56
4454.42 55
4454.57 53
4454.72 49
4454.88 43
4455.03 36
4455.18 29
4455.34 23
4455.49 19
4455.64 17
4455.80 17
4455.95 20
4456.10 25
4456.26 30
4456.41 35
4456.56 41
4456.72 45
4456.87 48
4457.02 50
4457.17 52
4457.33 54
4457.48 58
4457.63 62
4457.79 68
4457.94 75
4458.09 81
4458.25 86
4458.40 87
4458.55 86
4458.71 81
4458.86 73
4459.01 64
4459.17 55
4459.32 46
4459.47 39
4459.63 34
4459.78 32
4459.93 32
4460.08 34
4460.24 37
4460.39 41
4460.54 44
4460.70 47
4460.85 48
4461.00 48
4461.16 48
4461.31 47
4461.46 46
4461.62 46
4461.77 46
4461.92 46
4462.08 46
4462.23 45
4462.38 44
4462.54 42
4462.69 39
4462.84 37
4463.00 35
4463.15 33
4463.30 33
4463.46 34
4463.61 36
4463.76 38
4463.92 40
4464.07 42
4464.22 42
4464.38 41
4464.53 39
4464.68 37
4464.83 33
4464.99 30
4465.14 27
4465.29 25
4465.45 24
4465.60 24
4465.75 24
4465.91 25
4466.06 26
4466.21 28
4466.37 30
4466.52 33
4466.67 36
4466.83 40
4466.98 42
4467.13 45
4467.29 47
4467.44 49
4467.59 51
4467.75 52
4467.90 54
4468.05 54
4468.21 54
4468.36 53
4468.51 50
4468.67 46
4468.82 41
4468.97 35
4469.13 29
4469.28 23
4469.43 18
4469.59 15
4469.74 14
4469.89 15
4470.05 18
4470.20 22
4470.35 26
4470.51 29
4470.66 32
4470.81 34
4470.97 36
4471.12 37
4471.27 39
4471.43 42
4471.58 45
4471.73 48
4471.89 51
4472.04 53
4472.19 54
4472.35 55
4472.50 55
4472.65 54
4472.81 53
4472.96 52
4473.12 51
4473.27 49
4473.42 46
4473.58 42
4473.73 38
4473.88 32
4474.04 27
4474.19 21
4474.34 16
4474.50 13
4474.65 11
4474.80 10
4474.96 10
4475.11 12
4475.26 14
4475.42 16
4475.57 18
4475.72 18
4475.88 18
4476.03 16
4476.18 13
4476.34 10
4476.49 7
4476.64 4
4476.80 2
4476.95 1
4477.10 0
4477.26 0
4477.41 0
4477.57 0
4477.72 0
4477.87 0
4478.03 0
4478.18 0
4478.33 0
4478.49 0
4478.64 4
4478.79 8
4478.95 12
4479.10 15
4479.25 17
4479.41 17
4479.56 15
4479.71 13
4479.87 10
4480.02 6
4480.17 3
4480.33 0
4480.48 0
4480.64 0
4480.79 0
4480.94 0
4481.10 0
4481.25 0
4481.40 0
4481.56 0
4481.71 8
4481.86 17
4482.02 26
4482.17 35
4482.32 42
4482.48 48
4482.63 52
4482.79 55
4482.94 57
4483.09 59
4483.25 60
4483.40 61
4483.55 62
4483.71 63
4483.86 63
4484.01 62
4484.17 60
4484.32 58
4484.47 56
4484.63 54
4484.78 51
4484.94 49
4485.09 47
4485.24 46
4485.40 46
4485.55 46
4485.70 48
4485.86 49
4486.01 50
4486.16 50
4486.32 49
4486.47 48
4486.63 45
4486.78 41
4486.93 38
4487.09 35
4487.24 34
4487.39 34
4487.55 36
4487.70 39
4487.85 43
4488.01 48
4488.16 52
4488.32 56
4488.47 58
4488.62 58
4488.78 57
4488.93 55
4489.08 53
4489.24 51
4489.39 49
4489.54 47
4489.70 45
4489.85 44
4490.01 43
4490.16 43
4490.31 41
4490.47 39
4490.62 37
4490.77 34
4490.93 30
4491.08 27
4491.24 24
4491.39 23
4491.54 22
4491.70 23
4491.85 26
4492.00 29
4492.16 33
4492.31 39
4492.47 44
4492.62 49
4492.77 54
4492.93 59
4493.08 62
4493.23 64
4493.39 65
4493.54 64
4493.70 62
4493.85 58
4494.00 54
4494.16 50
4494.31 45
4494.46 41
4494.62 38
4494.77 35
4494.93 32
4495.08 30
4495.23 27
4495.39 25
4495.54 23
4495.69 20
4495.85 18
4496.00 17
4496.16 16
4496.31 16
4496.46 16
4496.62 17
4496.77 18
4496.93 21
4497.08 24
4497.23 28
4497.39 34
4497.54 39
4497.69 44
4497.85 47
4498.00 49
4498.16 49
4498.31 49
4498.46 48
4498.62 47
4498.77 48
4498.92 51
4499.08 54
4499.23 58
4499.39 62
4499.54 65
4499.69 66
4499.85 65
4500.00 64
4500.16 61
4500.31 59
4500.46 56
4500.62 54
4500.77 54
4500.93 55
4501.08 56
4501.23 59
4501.39 61
4501.54 63
4501.69 63
4501.85 61
4502.00 58
4502.16 53
4502.31 49
4502.46 45
4502.62 42
4502.77 41
4502.93 41
4503.08 42
4503.23 44
4503.39 45
4503.54 47
4503.70 50
4503.85 53
4504.00 56
4504.16 61
4504.31 65
4504.47 69
4504.62 73
4504.77 75
4504.93 77
4505.08 78
4505.24 78
4505.39 79
4505.54 80
4505.70 81
4505.85 82
4506.00 83
4506.16 84
4506.31 84
4506.47 83
4506.62 82
4506.77 81
4506.93 79
4507.08 76
4507.24 73
4507.39 69
4507.54 63
4507.70 58
4507.85 52
4508.01 47
4508.16 43
4508.31 41
4508.47 41
4508.62 43
4508.78 46
4508.93 49
4509.08 51
4509.24 52
4509.39 50
4509.55 48
4509.70 44
4509.86 41
4510.01 39
4510.16 39
4510.32 41
4510.47 44
4510.63 47
4510.78 50
4510.93 52
4511.09 53
4511.24 54
4511.40 55
4511.55 55
4511.70 55
4511.86 54
4512.01 53
4512.17 49
4512.32 45
4512.47 40
4512.63 34
4512.78 29
4512.94 25
4513.09 23
4513.24 22
4513.40 22
4513.55 23
4513.71 24
4513.86 26
4514.02 29
4514.17 32
4514.32 37
4514.48 42
4514.63 48
4514.79 55
4514.94 62
4515.09 69
4515.25 75
4515.40 80
4515.56 83
4515.71 84
4515.86 84
4516.02 81
4516.17 78
4516.33 73
4516.48 68
4516.64 64
4516.79 61
4516.94 59
4517.10 59
4517.25 60
4517.41 62
4517.56 66
4517.71 72
4517.87 79
4518.02 86
4518.18 94
4518.33 99
4518.49 103
4518.64 104
4518.79 102
4518.95 98
4519.10 92
4519.26 85
4519.41 77
4519.56 70
4519.72 63
4519.87 57
4520.03 50
4520.18 44
4520.34 38
4520.49 32
4520.64 28
4520.80 24
4520.95 22
4521.11 20
4521.26 18
4521.42 16
4521.57 14
4521.72 12
4521.88 10
4522.03 8
4522.19 6
4522.34 6
4522.50 5
4522.65 5
4522.80 5
4522.96 4
4523.11 3
4523.27 1
4523.42 0
4523.57 0
4523.73 0
4523.88 0
4524.04 0
4524.19 0
4524.35 0
4524.50 2
4524.65 8
4524.81 14
4524.96 20
4525.12 25
4525.27 30
4525.43 34
4525.58 38
4525.73 41
4525.89 43
4526.04 45
4526.20 44
4526.35 43
4526.51 40
4526.66 37
4526.82 34
4526.97 32
4527.12 32
4527.28 33
4527.43 35
4527.59 36
4527.74 37
4527.90 38
4528.05 37
4528.20 36
4528.36 36
4528.51 37
4528.67 40
4528.82 44
4528.98 50
4529.13 56
4529.28 63
4529.44 70
4529.59 76
4529.75 80
4529.90 83
4530.06 85
4530.21 86
4530.37 86
4530.52 87
4530.67 88
4530.83 89
4530.98 92
4531.14 94
4531.29 95
4531.45 95
4531.60 92
4531.76 86
4531.91 79
4532.06 71
4532.22 62
4532.37 55
4532.53 49
4532.68 46
4532.84 45
4532.99 46
4533.14 48
4533.30 52
4533.45 56
4533.61 61
4533.76 67
4533.92 72
4534.07 78
4534.23 84
4534.38 89
4534.53 94
4534.69 96
4534.84 97
4535.00 96
4535.15 92
4535.31 87
4535.46 82
4535.62 77
4535.77 73
4535.93 70
4536.08 68
4536.23 67
4536.39 67
4536.54 67
4536.70 66
4536.85 65
4537.01 64
4537.16 62
4537.32 60
4537.47 58
4537.62 56
4537.78 54
4537.93 52
4538.09 51
4538.24 48
4538.40 46
4538.55 44
4538.71 42
4538.86 40
4539.02 40
4539.17 41
4539.32 43
4539.48 46
4539.63 50
4539.79 55
4539.94 60
4540.10 64
4540.25 68
4540.41 71
4540.56 73
4540.72 73
4540.87 72
4541.02 68
4541.18 63
4541.33 57
4541.49 50
4541.64 42
4541.80 36
4541.95 32
4542.11 30
4542.26 30
4542.42 32
4542.57 35
4542.72 37
4542.88 39
4543.03 40
4543.19 39
4543.34 39
4543.50 38
4543.65 38
4543.81 40
4543.96 41
4544.12 43
4544.27 45
4544.43 46
4544.58 47
4544.73 47
4544.89 46
4545.04 45
4545.20 43
4545.35 41
4545.51 38
4545.66 36
4545.82 34
4545.97 32
4546.13 32
4546.28 32
4546.44 32
4546.59 33
4546.75 33
4546.90 33
4547.05 32
4547.21 32
4547.36 32
4547.52 34
4547.67 38
4547.83 43
4547.98 48
4548.14 52
4548.29 55
4548.45 55
4548.60 54
4548.76 51
4548.91 49
4549.07 46
4549.22 45
4549.38 45
4549.53 47
4549.68 50
4549.84 53
4549.99 56
4550.15 59
4550.30 59
4550.46 59
4550.61 58
4550.77 57
4550.92 56
4551.08 55
4551.23 55
4551.39 55
4551.54 56
4551.70 57
4551.85 58
4552.01 59
4552.16 60
4552.32 60
4552.47 60
4552.62 60
4552.78 58
4552.93 57
4553.09 55
4553.24 54
4553.40 54
4553.55 56
4553.71 58
4553.86 62
4554.02 65
4554.17 67
4554.33 69
4554.48 70
4554.64 69
4554.79 67
4554.95 65
4555.10 62
4555.26 57
4555.41 52
4555.57 46
4555.72 40
4555.88 34
4556.03 30
4556.19 29
4556.34 31
4556.49 35
4556.65 41
4556.80 47
4556.96 54
4557.11 60
4557.27 64
4557.42 67
4557.58 69
4557.73 70
4557.89 72
4558.04 73
4558.20 73
4558.35 72
4558.51 71
4558.66 67
4558.82 63
4558.97 57
4559.13 52
4559.28 47
4559.44 44
4559.59 43
4559.75 43
4559.90 45
4560.06 48
4560.21 49
4560.37 50
4560.52 50
4560.68 48
4560.83 46
4560.99 45
4561.14 45
4561.30 46
4561.45 49
4561.61 52
4561.76 57
4561.92 60
4562.07 63
4562.23 64
4562.38 64
4562.54 61
4562.69 57
4562.85 52
4563.00 48
4563.16 44
4563.31 42
4563.46 41
4563.62 42
4563.77 45
4563.93 49
4564.08 53
4564.24 57
4564.39 61
4564.55 65
4564.70 69
4564.86 71
4565.01 73
4565.17 74
4565.32 74
4565.48 72
4565.63 69
4565.79 66
4565.94 62
4566.10 59
4566.25 56
4566.41 52
4566.56 50
4566.72 47
4566.87 46
4567.03 45
4567.18 45
4567.34 47
4567.49 49
4567.65 51
4567.80 54
4567.96 55
4568.11 56
4568.27 56
4568.42 54
4568.58 51
4568.73 47
4568.89 42
4569.04 37
4569.20 32
4569.36 28
4569.51 24
4569.67 21
4569.82 19
4569.98 19
4570.13 20
4570.29 22
4570.44 25
4570.60 28
4570.75 31
4570.91 33
4571.06 34
4571.22 33
4571.37 32
4571.53 29
4571.68 26
4571.84 24
4571.99 22
4572.15 22
4572.30 21
4572.46 22
4572.61 22
4572.77 22
4572.92 22
4573.08 20
4573.23 18
4573.39 16
4573.54 15
4573.70 14
4573.85 15
4574.01 17
4574.16 21
4574.32 25
4574.47 29
4574.63 32
4574.78 33
4574.94 31
4575.09 28
4575.25 23
4575.40 18
4575.56 13
4575.71 9
4575.87 6
4576.02 4
4576.18 2
4576.34 1
4576.49 0
4576.65 0
4576.80 0
4576.96 0
4577.11 0
4577.27 1
4577.42 1
4577.58 0
4577.73 0
4577.89 0
4578.04 0
4578.20 0
4578.35 1
4578.51 3
4578.66 6
4578.82 9
4578.97 11
4579.13 12
4579.28 13
4579.44 12
4579.59 11
4579.75 10
4579.90 10
4580.06 10
4580.22 11
4580.37 12
4580.53 13
4580.68 14
4580.84 15
4580.99 15
4581.15 15
4581.30 14
4581.46 13
4581.61 12
4581.77 10
4581.92 8
4582.08 6
4582.23 4
4582.39 2
4582.54 2
4582.70 2
4582.85 4
4583.01 8
4583.17 13
4583.32 20
4583.48 28
4583.63 35
4583.79 41
4583.94 46
4584.10 49
4584.25 49
4584.41 48
4584.56 45
4584.72 43
4584.87 41
4585.03 40
4585.18 39
4585.34 40
4585.49 40
4585.65 40
4585.81 40
4585.96 41
4586.12 42
4586.27 42
4586.43 43
4586.58 43
4586.74 43
4586.89 43
4587.05 41
4587.20 40
4587.36 39
4587.51 38
4587.67 37
4587.82 35
4587.98 34
4588.14 32
4588.29 30
4588.45 28
4588.60 26
4588.76 26
4588.91 26
4589.07 28
4589.22 30
4589.38 33
4589.53 37
4589.69 40
4589.84 43
4590.00 45
4590.16 47
4590.31 47
4590.47 47
4590.62 46
4590.78 45
4590.93 45
4591.09 46
4591.24 49
4591.40 53
4591.55 58
4591.71 64
4591.87 70
4592.02 75
4592.18 80
4592.33 83
4592.49 86
4592.64 88
4592.80 87
4592.95 85
4593.11 81
4593.26 75
4593.42 68
4593.58 62
4593.73 57
4593.89 55
4594.04 55
4594.20 57
4594.35 61
4594.51 66
4594.66 71
4594.82 76
4594.97 80
4595.13 82
4595.29 83
4595.44 82
4595.60 81
4595.75 78
4595.91 74
4596.06 69
4596.22 65
4596.37 60
4596.53 55
4596.69 50
4596.84 45
4597.00 40
4597.15 34
4597.31 30
4597.46 25
4597.62 22
4597.77 20
4597.93 19
4598.08 19
4598.24 19
4598.40 19
4598.55 20
4598.71 20
4598.86 20
4599.02 20
4599.17 22
4599.33 24
4599.48 27
4599.64 30
4599.80 33
4599.95 34
4600.11 34
4600.26 33
4600.42 31
4600.57 28
4600.73 24
4600.88 20
4601.04 16
4601.20 14
4601.35 12
4601.51 11
4601.66 12
4601.82 13
4601.97 15
4602.13 15
4602.29 13
4602.44 10
4602.60 5
4602.75 0
4602.91 0
4603.06 0
4603.22 0
4603.37 0
4603.53 0
4603.69 0
4603.84 0
4604.00 5
4604.15 10
4604.31 15
4604.46 17
4604.62 19
4604.78 19
4604.93 18
4605.09 17
4605.24 17
4605.40 18
4605.55 20
4605.71 23
4605.87 28
4606.02 33
4606.18 39
4606.33 44
4606.49 49
4606.64 54
4606.80 58
4606.95 62
4607.11 65
4607.27 68
4607.42 70
4607.58 69
4607.73 67
4607.89 63
4608.04 57
4608.20 50
4608.36 42
4608.51 34
4608.67 27
4608.82 21
4608.98 17
4609.13 14
4609.29 14
4609.45 15
4609.60 17
4609.76 19
4609.91 22
4610.07 24
4610.22 25
4610.38 25
4610.54 25
4610.69 23
4610.85 21
4611.00 20
4611.16 18
4611.32 18
4611.47 17
4611.63 17
4611.78 16
4611.94 15
4612.09 14
4612.25 12
4612.41 10
4612.56 9
4612.72 8
4612.87 8
4613.03 10
4613.18 12
4613.34 16
4613.50 22
4613.65 28
4613.81 35
4613.96 41
4614.12 47
4614.28 51
4614.43 55
4614.59 56
4614.74 57
4614.90 56
4615.05 55
4615.21 54
4615.37 52
4615.52 50
4615.68 48
4615.83 46
4615.99 43
4616.15 40
4616.30 37
4616.46 35
4616.61 34
4616.77 34
4616.92 33
4617.08 32
4617.24 31
4617.39 29
4617.55 27
4617.70 25
4617.86 24
4618.02 25
4618.17 29
4618.33 35
4618.48 42
4618.64 50
4618.79 58
4618.95 63
4619.11 65
4619.26 65
4619.42 61
4619.57 56
4619.73 49
4619.89 43
4620.04 36
4620.20 31
4620.35 27
4620.51 24
4620.67 23
4620.82 22
4620.98 23
4621.13 25
4621.29 30
4621.45 35
4621.60 41
4621.76 47
4621.91 53
4622.07 58
4622.23 61
4622.38 62
4622.54 62
4622.69 61
4622.85 59
4623.00 57
4623.16 56
4623.32 54
4623.47 53
4623.63 51
4623.78 49
4623.94 47
4624.10 45
4624.25 44
4624.41 45
4624.56 48
4624.72 53
4624.88 60
4625.03 68
4625.19 76
4625.34 83
4625.50 89
4625.66 93
4625.81 96
4625.97 98
4626.12 100
4626.28 102
4626.44 103
4626.59 105
4626.75 106
4626.90 107
4627.06 108
4627.22 108
4627.37 109
4627.53 111
4627.68 112
4627.84 112
4628.00 112
4628.15 110
4628.31 107
4628.47 103
4628.62 99
4628.78 95
4628.93 91
4629.09 88
4629.25 86
4629.40 84
4629.56 83
4629.71 81
4629.87 80
4630.03 80
4630.18 82
4630.34 85
4630.49 89
4630.65 94
4630.81 99
4630.96 103
4631.12 105
4631.27 104
4631.43 102
4631.59 98
4631.74 94
4631.90 90
4632.06 87
4632.21 85
4632.37 83
4632.52 80
4632.68 78
4632.84 74
4632.99 70
4633.15 66
4633.30 62
4633.46 60
4633.62 59
4633.77 60
4633.93 62
4634.08 66
4634.24 71
4634.40 75
4634.55 79
4634.71 81
4634.87 80
4635.02 78
4635.18 75
4635.33 70
4635.49 66
4635.65 62
4635.80 59
4635.96 58
4636.11 59
4636.27 61
4636.43 64
4636.58 66
4636.74 68
4636.90 68
4637.05 67
4637.21 64
4637.36 60
4637.52 56
4637.68 51
4637.83 48
4637.99 47
4638.15 47
4638.30 50
4638.46 54
4638.61 60
4638.77 66
4638.93 71
4639.08 75
4639.24 77
4639.40 77
4639.55 76
4639.71 73
4639.86 70
4640.02 68
4640.18 67
4640.33 67
4640.49 68
4640.65 71
4640.80 75
4640.96 79
4641.11 82
4641.27 86
4641.43 88
4641.58 91
4641.74 93
4641.90 96
4642.05 100
4642.21 106
4642.36 112
4642.52 118
4642.68 125
4642.83 130
4642.99 135
4643.15 138
4643.30 140
4643.46 143
4643.61 145
4643.77 149
4643.93 154
4644.08 160
4644.24 168
4644.40 175
4644.55 182
4644.71 189
4644.87 195
4645.02 200
4645.18 204
4645.33 207
4645.49 209
4645.65 210
4645.80 209
4645.96 207
4646.12 204
4646.27 201
4646.43 198
4646.59 197
4646.74 199
4646.90 203
4647.05 210
4647.21 219
4647.37 230
4647.52 239
4647.68 248
4647.84 257
4647.99 263
4648.15 269
4648.31 274
4648.46 278
4648.62 280
4648.77 280
4648.93 277
4649.09 272
4649.24 265
4649.40 258
4649.56 252
4649.71 247
4649.87 244
4650.03 244
4650.18 247
4650.34 253
4650.49 261
4650.65 270
4650.81 280
4650.96 289
4651.12 297
4651.28 302
4651.43 304
4651.59 305
4651.75 304
4651.90 302
4652.06 300
4652.22 298
4652.37 296
4652.53 295
4652.69 292
4652.84 289
4653.00 284
4653.15 279
4653.31 273
4653.47 267
4653.62 263
4653.78 260
4653.94 258
4654.09 256
4654.25 254
4654.41 251
4654.56 245
4654.72 236
4654.88 226
4655.03 213
4655.19 200
4655.35 188
4655.50 176
4655.66 166
4655.81 157
4655.97 150
4656.13 144
4656.28 138
4656.44 133
4656.60 128
4656.75 122
4656.91 116
4657.07 110
4657.22 104
4657.38 99
4657.54 96
4657.69 94
4657.85 93
4658.01 92
4658.16 90
4658.32 88
4658.48 86
4658.63 82
4658.79 79
4658.95 76
4659.10 73
4659.26 72
4659.42 72
4659.57 73
4659.73 74
4659.89 75
4660.04 77
4660.20 77
4660.35 77
4660.51 76
4660.67 74
4660.82 71
4660.98 67
4661.14 63
4661.29 58
4661.45 54
4661.61 51
4661.76 48
4661.92 47
4662.08 46
4662.23 45
4662.39 43
4662.55 42
4662.70 41
4662.86 41
4663.02 42
4663.17 45
4663.33 48
4663.49 53
4663.64 58
4663.80 62
4663.96 65
4664.11 66
4664.27 66
4664.43 65
4664.58 62
4664.74 58
4664.90 53
4665.05 48
4665.21 43
4665.37 40
4665.52 37
4665.68 36
4665.84 37
4665.99 39
4666.15 43
4666.31 47
4666.46 52
4666.62 57
4666.78 60
4666.93 63
4667.09 63
4667.25 63
4667.40 60
4667.56 57
4667.72 52
4667.87 47
4668.03 41
4668.19 34
4668.34 28
4668.50 23
4668.66 18
4668.81 14
4668.97 12
4669.13 11
4669.28 12
4669.44 13
4669.60 15
4669.76 18
4669.91 21
4670.07 23
4670.23 25
4670.38 25
4670.54 24
4670.70 22
4670.85 18
4671.01 15
4671.17 13
4671.32 11
4671.48 11
4671.64 12
4671.79 14
4671.95 17
4672.11 21
4672.26 23
4672.42 26
4672.58 27
4672.73 29
4672.89 30
4673.05 31
4673.20 32
4673.36 34
4673.52 36
4673.67 38
4673.83 39
4673.99 40
4674.15 41
4674.30 41
4674.46 42
4674.62 42
4674.77 42
4674.93 43
4675.09 43
4675.24 42
4675.40 41
4675.56 40
4675.71 38
4675.87 36
4676.03 34
4676.18 32
4676.34 30
4676.50 28
4676.65 26
4676.81 25
4676.97 24
4677.13 25
4677.28 26
4677.44 29
4677.60 32
4677.75 36
4677.91 39
4678.07 43
4678.22 45
4678.38 48
4678.54 49
4678.69 51
4678.85 52
4679.01 54
4679.16 56
4679.32 57
4679.48 59
4679.64 62
4679.79 64
4679.95 66
4680.11 68
4680.26 69
4680.42 70
4680.58 70
4680.73 69
4680.89 66
4681.05 63
4681.20 59
4681.36 55
4681.52 52
4681.68 51
4681.83 51
4681.99 54
4682.15 58
4682.30 62
4682.46 66
4682.62 69
4682.77 71
4682.93 71
4683.09 70
4683.25 68
4683.40 66
4683.56 65
4683.72 64
4683.87 63
4684.03 62
4684.19 62
4684.34 61
4684.50 59
4684.66 57
4684.82 54
4684.97 52
4685.13 50
4685.29 48
4685.44 47
4685.60 46
4685.76 45
4685.91 42
4686.07 38
4686.23 34
4686.39 31
4686.54 30
4686.70 31
4686.86 34
4687.01 40
4687.17 47
4687.33 54
4687.48 60
4687.64 62
4687.80 62
4687.96 59
4688.11 55
4688.27 49
4688.43 44
4688.58 39
4688.74 37
4688.90 36
4689.06 35
4689.21 35
4689.37 34
4689.53 32
4689.68 29
4689.84 27
4690.00 24
4690.15 23
4690.31 23
4690.47 25
4690.63 28
4690.78 32
4690.94 35
4691.10 39
4691.25 42
4691.41 44
4691.57 46
4691.73 47
4691.88 47
4692.04 47
4692.20 45
4692.35 44
4692.51 42
4692.67 41
4692.83 41
4692.98 42
4693.14 43
4693.30 45
4693.45 46
4693.61 46
4693.77 46
4693.93 45
4694.08 46
4694.24 47
4694.40 49
4694.55 51
4694.71 54
4694.87 56
4695.03 58
4695.18 59
4695.34 61
4695.50 62
4695.65 65
4695.81 68
4695.97 72
4696.13 75
4696.28 78
4696.44 79
4696.60 79
4696.75 76
4696.91 72
4697.07 66
4697.23 61
4697.38 57
4697.54 55
4697.70 54
4697.86 55
4698.01 57
4698.17 59
4698.33 60
4698.48 59
4698.64 58
4698.80 55
4698.96 53
4699.11 51
4699.27 48
4699.43 46
4699.59 44
4699.74 42
4699.90 40
4700.06 39
4700.21 39
4700.37 40
4700.53 44
4700.69 48
4700.84 53
4701.00 58
4701.16 63
4701.31 68
4701.47 71
4701.63 75
4701.79 78
4701.94 82
4702.10 86
4702.26 90
4702.42 94
4702.57 99
4702.73 103
4702.89 108
4703.05 114
4703.20 122
4703.36 131
4703.52 144
4703.67 159
4703.83 177
4703.99 197
4704.15 219
4704.30 242
4704.46 267
4704.62 293
4704.78 321
4704.93 349
4705.09 379
4705.25 409
4705.41 439
4705.56 470
4705.72 501
4705.88 531
4706.03 563
4706.19 595
4706.35 631
4706.51 669
4706.66 709
4706.82 752
4706.98 795
4707.14 837
4707.29 877
4707.45 913
4707.61 946
4707.77 974
4707.92 999
4708.08 1020
4708.24 1037
4708.40 1051
4708.55 1060
4708.71 1067
4708.87 1070
4709.02 1069
4709.18 1064
4709.34 1055
4709.50 1042
4709.65 1025
4709.81 1005
4709.97 982
4710.13 957
4710.28 930
4710.44 903
4710.60 874
4710.76 845
4710.91 817
4711.07 788
4711.23 760
4711.39 733
4711.54 706
4711.70 678
4711.86 650
4712.02 621
4712.17 590
4712.33 558
4712.49 525
4712.65 493
4712.80 462
4712.96 433
4713.12 407
4713.28 383
4713.43 361
4713.59 341
4713.75 322
4713.91 304
4714.06 285
4714.22 267
4714.38 250
4714.54 233
4714.69 218
4714.85 205
4715.01 193
4715.17 182
4715.32 172
4715.48 163
4715.64 153
4715.80 144
4715.95 134
4716.11 125
4716.27 115
4716.43 106
4716.58 96
4716.74 87
4716.90 77
4717.06 68
4717.21 60
4717.37 53
4717.53 48
4717.69 44
4717.84 42
4718.00 42
4718.16 43
4718.32 45
4718.47 47
4718.63 50
4718.79 52
4718.95 53
4719.10 55
4719.26 57
4719.42 59
4719.58 62
4719.73 65
4719.89 68
4720.05 70
4720.21 71
4720.36 71
4720.52 71
4720.68 70
4720.84 69
4721.00 69
4721.15 69
4721.31 70
4721.47 71
4721.63 73
4721.78 74
4721.94 73
4722.10 72
4722.26 70
4722.41 66
4722.57 63
4722.73 60
4722.89 57
4723.04 55
4723.20 55
4723.36 55
4723.52 56
4723.68 56
4723.83 56
4723.99 56
4724.15 55
4724.31 53
4724.46 52
4724.62 50
4724.78 49
4724.94 48
4725.09 47
4725.25 46
4725.41 45
4725.57 44
4725.72 43
4725.88 43
4726.04 44
4726.20 46
4726.36 49
4726.51 53
4726.67 58
4726.83 62
4726.99 66
4727.14 69
4727.30 71
4727.46 73
4727.62 73
4727.77 72
4727.93 70
4728.09 67
4728.25 63
4728.41 60
4728.56 58
4728.72 56
4728.88 56
4729.04 56
4729.19 57
4729.35 58
4729.51 58
4729.67 57
4729.83 57
4729.98 57
4730.14 57
4730.30 58
4730.46 59
4730.61 61
4730.77 62
4730.93 62
4731.09 60
4731.25 58
4731.40 55
4731.56 52
4731.72 50
4731.88 48
4732.03 47
4732.19 47
4732.35 48
4732.51 49
4732.67 50
4732.82 51
4732.98 52
4733.14 52
4733.30 51
4733.45 50
4733.61 47
4733.77 45
4733.93 42
4734.09 39
4734.24 36
4734.40 34
4734.56 33
4734.72 32
4734.88 32
4735.03 32
4735.19 32
4735.35 32
4735.51 31
4735.66 30
4735.82 30
4735.98 31
4736.14 34
4736.30 39
4736.45 45
4736.61 52
4736.77 58
4736.93 64
4737.09 67
4737.24 67
4737.40 65
4737.56 61
4737.72 56
4737.87 52
4738.03 49
4738.19 48
4738.35 49
4738.51 51
4738.66 54
4738.82 57
4738.98 59
4739.14 60
4739.30 61
4739.45 62
4739.61 63
4739.77 64
4739.93 66
4740.09 68
4740.24 71
4740.40 72
4740.56 73
4740.72 74
4740.87 73
4741.03 72
4741.19 71
4741.35 69
4741.51 67
4741.66 66
4741.82 66
4741.98 65
4742.14 66
4742.30 66
4742.45 66
4742.61 66
4742.77 65
4742.93 63
4743.09 62
4743.24 60
4743.40 57
4743.56 55
4743.72 53
4743.88 51
4744.03 49
4744.19 48
4744.35 47
4744.51 46
4744.67 45
4744.82 44
4744.98 42
4745.14 40
4745.30 38
4745.46 37
4745.61 35
4745.77 34
4745.93 33
4746.09 34
4746.25 34
4746.40 35
4746.56 37
4746.72 39
4746.88 41
4747.04 44
4747.19 48
4747.35 53
4747.51 59
4747.67 65
4747.83 71
4747.98 75
4748.14 78
4748.30 78
4748.46 76
4748.62 72
4748.78 66
4748.93 59
4749.09 52
4749.25 47
4749.41 42
4749.57 39
4749.72 38
4749.88 38
4750.04 39
4750.20 40
4750.36 42
4750.51 42
4750.67 42
4750.83 40
4750.99 36
4751.15 33
4751.30 30
4751.46 28
4751.62 28
4751.78 30
4751.94 34
4752.10 39
4752.25 44
4752.41 47
4752.57 50
4752.73 50
4752.89 49
4753.04 46
4753.20 44
4753.36 41
4753.52 40
4753.68 40
4753.83 40
4753.99 40
4754.15 41
4754.31 40
4754.47 39
4754.63 37
4754.78 35
4754.94 33
4755.10 31
4755.26 31
4755.42 31
4755.57 33
4755.73 35
4755.89 39
4756.05 42
4756.21 45
4756.37 47
4756.52 48
4756.68 48
4756.84 46
4757.00 43
4757.16 39
4757.31 33
4757.47 28
4757.63 22
4757.79 17
4757.95 13
4758.11 10
4758.26 8
4758.42 6
4758.58 5
4758.74 4
4758.90 3
4759.06 2
4759.21 1
4759.37 0
4759.53 0
4759.69 0
4759.85 0
4760.00 0
4760.16 0
4760.32 0
4760.48 0
4760.64 6
4760.80 12
4760.95 20
4761.11 27
4761.27 34
4761.43 39
4761.59 43
4761.75 45
4761.90 47
4762.06 48
4762.22 48
4762.38 47
4762.54 46
4762.70 43
4762.85 40
4763.01 36
4763.17 32
4763.33 28
4763.49 26
4763.65 24
4763.80 24
4763.96 24
4764.12 25
4764.28 26
4764.44 27
4764.60 27
4764.75 27
4764.91 27
4765.07 28
4765.23 28
4765.39 29
4765.55 31
4765.70 33
4765.86 35
4766.02 36
4766.18 36
4766.34 36
4766.50 35
4766.65 34
4766.81 33
4766.97 33
4767.13 34
4767.29 36
4767.45 39
4767.60 42
4767.76 45
4767.92 45
4768.08 43
4768.24 39
4768.40 33
4768.55 26
4768.71 18
4768.87 13
4769.03 9
4769.19 8
4769.35 9
4769.51 12
4769.66 17
4769.82 22
4769.98 27
4770.14 32
4770.30 35
4770.46 38
4770.61 40
4770.77 40
4770.93 38
4771.09 36
4771.25 34
4771.41 31
4771.56 29
4771.72 27
4771.88 26
4772.04 26
4772.20 25
4772.36 25
4772.52 26
4772.67 27
4772.83 27
4772.99 28
4773.15 29
4773.31 30
4773.47 29
4773.62 28
4773.78 27
4773.94 26
4774.10 24
4774.26 24
4774.42 24
4774.58 25
4774.73 26
4774.89 28
4775.05 29
4775.21 30
4775.37 31
4775.53 30
4775.69 29
4775.84 27
4776.00 24
4776.16 21
4776.32 19
4776.48 17
4776.64 16
4776.80 17
4776.95 18
4777.11 20
4777.27 22
4777.43 24
4777.59 25
4777.75 24
4777.90 23
4778.06 21
4778.22 17
4778.38 14
4778.54 10
4778.70 8
4778.86 7
4779.01 7
4779.17 9
4779.33 14
4779.49 19
4779.65 25
4779.81 31
4779.97 37
4780.12 42
4780.28 45
4780.44 47
4780.60 48
4780.76 49
4780.92 48
4781.08 47
4781.24 45
4781.39 41
4781.55 37
4781.71 30
4781.87 23
4782.03 16
4782.19 10
4782.35 5
4782.50 2
4782.66 2
4782.82 5
4782.98 10
4783.14 17
4783.30 24
4783.46 32
4783.61 37
4783.77 41
4783.93 44
4784.09 45
4784.25 45
4784.41 45
4784.57 45
4784.73 45
4784.88 45
4785.04 45
4785.20 44
4785.36 42
4785.52 40
4785.68 38
4785.84 36
4785.99 34
4786.15 34
4786.31 35
4786.47 38
4786.63 41
4786.79 44
4786.95 49
4787.11 53
4787.26 59
4787.42 65
4787.58 73
4787.74 82
4787.90 92
4788.06 103
4788.22 113
4788.38 121
4788.53 126
4788.69 128
4788.85 127
4789.01 122
4789.17 116
4789.33 109
4789.49 103
4789.65 97
4789.80 94
4789.96 93
4790.12 94
4790.28 97
4790.44 100
4790.60 103
4790.76 104
4790.92 103
4791.07 101
4791.23 97
4791.39 92
4791.55 88
4791.71 85
4791.87 83
4792.03 82
4792.19 81
4792.34 80
4792.50 78
4792.66 76
4792.82 74
4792.98 72
4793.14 71
4793.30 70
4793.46 70
4793.61 69
4793.77 69
4793.93 68
4794.09 67
4794.25 65
4794.41 63
4794.57 60
4794.73 58
4794.89 57
4795.04 56
4795.20 56
4795.36 55
4795.52 55
4795.68 54
4795.84 52
4796.00 50
4796.16 48
4796.32 47
4796.47 47
4796.63 49
4796.79 52
4796.95 55
4797.11 59
4797.27 62
4797.43 65
4797.59 67
4797.75 70
4797.90 72
4798.06 74
4798.22 76
4798.38 77
4798.54 77
4798.70 75
4798.86 71
4799.02 66
4799.18 61
4799.33 56
4799.49 51
4799.65 48
4799.81 47
4799.97 47
4800.13 50
4800.29 53
4800.45 58
4800.61 63
4800.76 68
4800.92 71
4801.08 73
4801.24 73
4801.40 72
4801.56 71
4801.72 69
4801.88 67
4802.04 67
4802.19 67
4802.35 68
4802.51 69
4802.67 68
4802.83 66
4802.99 63
4803.15 58
4803.31 53
4803.47 48
4803.63 45
4803.78 44
4803.94 45
4804.10 47
4804.26 50
4804.42 54
4804.58 56
4804.74 58
4804.90 60
4805.06 60
4805.22 59
4805.37 56
4805.53 53
4805.69 47
4805.85 41
4806.01 34
4806.17 27
4806.33 21
4806.49 15
4806.65 12
4806.81 9
4806.96 8
4807.12 8
4807.28 8
4807.44 8
4807.60 8
4807.76 9
4807.92 12
4808.08 16
4808.24 23
4808.40 32
4808.56 42
4808.71 53
4808.87 64
4809.03 74
4809.19 81
4809.35 86
4809.51 90
4809.67 92
4809.83 93
4809.99 93
4810.15 94
4810.31 94
4810.46 95
4810.62 96
4810.78 98
4810.94 100
4811.10 103
4811.26 108
4811.42 114
4811.58 121
4811.74 129
4811.90 138
4812.06 147
4812.21 155
4812.37 163
4812.53 169
4812.69 175
4812.85 180
4813.01 184
4813.17 188
4813.33 191
4813.49 193
4813.65 194
4813.81 193
4813.97 192
4814.12 188
4814.28 184
4814.44 180
4814.60 175
4814.76 172
4814.92 169
4815.08 168
4815.24 167
4815.40 166
4815.56 165
4815.72 164
4815.88 161
4816.03 158
4816.19 153
4816.35 148
4816.51 143
4816.67 137
4816.83 132
4816.99 127
4817.15 122
4817.31 118
4817.47 115
4817.63 113
4817.79 111
4817.94 109
4818.10 107
4818.26 105
4818.42 102
4818.58 98
4818.74 94
4818.90 88
4819.06 82
4819.22 75
4819.38 68
4819.54 61
4819.70 55
4819.86 49
4820.01 43
4820.17 38
4820.33 34
4820.49 30
4820.65 27
4820.81 25
4820.97 23
4821.13 22
4821.29 22
4821.45 21
4821.61 21
4821.77 20
4821.93 19
4822.09 17
4822.24 15
4822.40 13
4822.56 13
4822.72 13
4822.88 14
4823.04 16
4823.20 17
4823.36 17
4823.52 17
4823.68 16
4823.84 14
4824.00 12
4824.16 10
4824.32 7
4824.47 5
4824.63 3
4824.79 1
4824.95 1
4825.11 2
4825.27 6
4825.43 11
4825.59 16
4825.75 23
4825.91 28
4826.07 33
4826.23 36
4826.39 40
4826.55 43
4826.71 46
4826.87 50
4827.02 54
4827.18 59
4827.34 63
4827.50 66
4827.66 68
4827.82 71
4827.98 72
4828.14 74
4828.30 75
4828.46 75
4828.62 75
4828.78 73
4828.94 71
4829.10 68
4829.26 65
4829.42 61
4829.57 57
4829.73 52
4829.89 47
4830.05 42
4830.21 37
4830.37 33
4830.53 30
4830.69 28
4830.85 27
4831.01 28
4831.17 31
4831.33 34
4831.49 38
4831.65 41
4831.81 43
4831.97 45
4832.13 46
4832.29 47
4832.44 47
4832.60 48
4832.76 49
4832.92 51
4833.08 52
4833.24 55
4833.40 58
4833.56 61
4833.72 65
4833.88 68
4834.04 72
4834.20 74
4834.36 74
4834.52 72
4834.68 68
4834.84 63
4835.00 57
4835.16 52
4835.32 49
4835.47 48
4835.63 48
4835.79 51
4835.95 54
4836.11 58
4836.27 60
4836.43 61
4836.59 59
4836.75 56
4836.91 51
4837.07 44
4837.23 38
4837.39 33
4837.55 29
4837.71 27
4837.87 25
4838.03 25
4838.19 25
4838.35 25
4838.51 23
4838.67 21
4838.83 19
4838.98 16
4839.14 13
4839.30 10
4839.46 8
4839.62 5
4839.78 3
4839.94 2
4840.10 1
4840.26 0
4840.42 1
4840.58 2
4840.74 3
4840.90 5
4841.06 6
4841.22 9
4841.38 12
4841.54 16
4841.70 20
4841.86 24
4842.02 27
4842.18 29
4842.34 29
4842.50 27
4842.66 23
4842.82 18
4842.97 13
4843.13 8
4843.29 6
4843.45 6
4843.61 7
4843.77 11
4843.93 15
4844.09 18
4844.25 20
4844.41 21
4844.57 19
4844.73 17
4844.89 13
4845.05 10
4845.21 8
4845.37 7
4845.53 7
4845.69 8
4845.85 9
4846.01 9
4846.17 9
4846.33 7
4846.49 5
4846.65 1
4846.81 0
4846.97 0
4847.13 0
4847.29 0
4847.45 0
4847.61 0
4847.76 0
4847.92 1
4848.08 6
4848.24 12
4848.40 17
4848.56 22
4848.72 26
4848.88 29
4849.04 32
4849.20 35
4849.36 38
4849.52 42
4849.68 47
4849.84 51
4850.00 54
4850.16 56
4850.32 57
4850.48 57
4850.64 57
4850.80 55
4850.96 54
4851.12 52
4851.28 49
4851.44 46
4851.60 43
4851.76 39
4851.92 36
4852.08 32
4852.24 30
4852.40 28
4852.56 27
4852.72 26
4852.88 26
4853.04 26
4853.20 26
4853.36 26
4853.52 28
4853.68 30
4853.84 33
4854.00 38
4854.16 43
4854.32 51
4854.48 58
4854.64 67
4854.79 75
4854.95 82
4855.11 87
4855.27 90
4855.43 90
4855.59 89
4855.75 85
4855.91 80
4856.07 75
4856.23 70
4856.39 67
4856.55 65
4856.71 64
4856.87 63
4857.03 63
4857.19 61
4857.35 59
4857.51 57
4857.67 54
4857.83 52
4857.99 50
4858.15 50
4858.31 51
4858.47 52
4858.63 54
4858.79 55
4858.95 54
4859.11 52
4859.27 49
4859.43 45
4859.59 42
4859.75 39
4859.91 39
4860.07 40
4860.23 43
4860.39 46
4860.55 50
4860.71 53
4860.87 55
4861.03 57
4861.19 57
4861.35 58
4861.51 58
4861.67 58
4861.83 57
4861.99 56
4862.15 54
4862.31 51
4862.47 48
4862.63 46
4862.79 44
4862.95 43
4863.11 43
4863.27 44
4863.43 44
4863.59 45
4863.75 45
4863.91 44
4864.07 43
4864.23 41
4864.39 38
4864.55 36
4864.71 33
4864.87 32
4865.03 32
4865.19 34
4865.35 37
4865.51 41
4865.67 46
4865.83 51
4865.99 54
4866.15 56
4866.31 55
4866.47 54
4866.63 51
4866.79 49
4866.95 46
4867.11 46
4867.27 46
4867.43 48
4867.59 51
4867.75 54
4867.91 56
4868.07 57
4868.23 57
4868.39 56
4868.55 54
4868.71 52
4868.87 51
4869.03 51
4869.19 52
4869.35 53
4869.51 55
4869.67 56
4869.83 56
4869.99 55
4870.15 52
4870.31 50
4870.47 47
4870.63 46
4870.79 46
4870.95 47
4871.11 49
4871.27 52
4871.43 55
4871.59 56
4871.75 57
4871.91 58
4872.07 58
4872.23 57
4872.39 56
4872.55 55
4872.71 54
4872.87 52
4873.03 50
4873.19 48
4873.35 46
4873.51 44
4873.67 41
4873.83 39
4873.99 37
4874.15 35
4874.31 32
4874.47 29
4874.63 25
4874.79 22
4874.95 18
4875.11 15
4875.27 12
4875.43 10
4875.59 10
4875.76 9
4875.92 9
4876.08 9
4876.24 8
4876.40 8
4876.56 7
4876.72 7
4876.88 6
4877.04 5
4877.20 4
4877.36 3
4877.52 2
4877.68 0
4877.84 0
4878.00 0
4878.16 0
4878.32 0
4878.48 0
4878.64 0
4878.80 0
4878.96 2
4879.12 7
4879.28 11
4879.44 14
4879.60 18
4879.76 20
4879.92 22
4880.08 23
4880.24 25
4880.40 27
4880.56 29
4880.72 32
4880.88 33
4881.04 35
4881.20 35
4881.36 35
4881.52 35
4881.68 35
4881.84 35
4882.00 36
4882.16 37
4882.32 39
4882.48 40
4882.64 41
4882.81 42
4882.97 42
4883.13 42
4883.29 42
4883.45 42
4883.61 42
4883.77 41
4883.93 40
4884.09 39
4884.25 39
4884.41 39
4884.57 39
4884.73 40
4884.89 41
4885.05 42
4885.21 44
4885.37 45
4885.53 47
4885.69 48
4885.85 49
4886.01 51
4886.17 52
4886.33 53
4886.49 53
4886.65 53
4886.81 51
4886.97 49
4887.13 46
4887.29 43
4887.45 41
4887.62 40
4887.78 40
4887.94 42
4888.10 44
4888.26 47
4888.42 49
4888.58 51
4888.74 52
4888.90 51
4889.06 50
4889.22 49
4889.38 47
4889.54 47
4889.70 47
4889.86 49
4890.02 50
4890.18 51
4890.34 52
4890.50 53
4890.66 54
4890.82 54
4890.98 55
4891.14 56
4891.30 57
4891.46 58
4891.63 57
4891.79 56
4891.95 53
4892.11 50
4892.27 46
4892.43 43
4892.59 40
4892.75 39
4892.91 40
4893.07 42
4893.23 45
4893.39 49
4893.55 51
4893.71 51
4893.87 49
4894.03 45
4894.19 39
4894.35 31
4894.51 24
4894.67 16
4894.83 10
4894.99 4
4895.16 0
4895.32 0
4895.48 0
4895.64 0
4895.80 0
4895.96 0
4896.12 0
4896.28 0
4896.44 0
4896.60 4
4896.76 12
4896.92 19
4897.08 26
4897.24 32
4897.40 36
4897.56 39
4897.72 40
4897.88 41
4898.04 41
4898.21 43
4898.37 44
4898.53 47
4898.69 50
4898.85 53
4899.01 56
4899.17 57
4899.33 58
4899.49 58
4899.65 59
4899.81 60
4899.97 62
4900.13 65
4900.29 69
4900.45 73
4900.61 77
4900.77 79
4900.93 79
4901.10 78
4901.26 75
4901.42 71
4901.58 66
4901.74 62
4901.90 60
4902.06 58
4902.22 58
4902.38 59
4902.54 60
4902.70 61
4902.86 61
4903.02 60
4903.18 57
4903.34 53
4903.50 49
4903.67 44
4903.83 40
4903.99 37
4904.15 35
4904.31 36
4904.47 39
4904.63 43
4904.79 48
4904.95 53
4905.11 58
4905.27 60
4905.43 61
4905.59 59
4905.75 57
4905.91 53
4906.08 48
4906.24 45
4906.40 42
4906.56 41
4906.72 41
4906.88 42
4907.04 44
4907.20 45
4907.36 45
4907.52 45
4907.68 43
4907.84 41
4908.00 39
4908.16 38
4908.32 38
4908.49 40
4908.65 43
4908.81 46
4908.97 49
4909.13 50
4909.29 50
4909.45 48
4909.61 46
4909.77 45
4909.93 46
4910.09 49
4910.25 55
4910.41 63
4910.57 72
4910.74 81
4910.90 88
4911.06 93
4911.22 96
4911.38 97
4911.54 98
4911.70 99
4911.86 101
4912.02 105
4912.18 110
4912.34 115
4912.50 120
4912.66 123
4912.83 125
4912.99 124
4913.15 123
4913.31 121
4913.47 119
4913.63 118
4913.79 117
4913.95 118
4914.11 119
4914.27 121
4914.43 123
4914.59 126
4914.76 131
4914.92 136
4915.08 141
4915.24 147
4915.40 150
4915.56 152
4915.72 152
4915.88 150
4916.04 148
4916.20 147
4916.36 148
4916.52 150
4916.69 155
4916.85 161
4917.01 167
4917.17 172
4917.33 176
4917.49 176
4917.65 174
4917.81 169
4917.97 162
4918.13 153
4918.29 144
4918.45 135
4918.62 127
4918.78 122
4918.94 119
4919.10 117
4919.26 118
4919.42 119
4919.58 120
4919.74 120
4919.90 119
4920.06 118
4920.22 115
4920.39 112
4920.55 109
4920.71 107
4920.87 105
4921.03 103
4921.19 101
4921.35 100
4921.51 97
4921.67 95
4921.83 92
4921.99 88
4922.16 84
4922.32 79
4922.48 73
4922.64 67
4922.80 61
4922.96 55
4923.12 50
4923.28 45
4923.44 42
4923.60 40
4923.76 40
4923.93 40
4924.09 42
4924.25 43
4924.41 45
4924.57 47
4924.73 48
4924.89 50
4925.05 52
4925.21 55
4925.37 57
4925.54 60
4925.70 62
4925.86 64
4926.02 64
4926.18 65
4926.34 64
4926.50 63
4926.66 62
4926.82 61
4926.98 61
4927.15 61
4927.31 61
4927.47 60
4927.63 58
4927.79 55
4927.95 51
4928.11 48
4928.27 45
4928.43 44
4928.59 43
4928.76 44
4928.92 46
4929.08 48
4929.24 49
4929.40 49
4929.56 48
4929.72 46
4929.88 43
4930.04 40
4930.21 38
4930.37 36
4930.53 35
4930.69 36
4930.85 38
4931.01 42
4931.17 46
4931.33 50
4931.49 53
4931.66 56
4931.82 57
4931.98 56
4932.14 55
4932.30 52
4932.46 49
4932.62 46
4932.78 43
4932.94 41
4933.11 40
4933.27 40
4933.43 41
4933.59 42
4933.75 44
4933.91 46
4934.07 46
4934.23 46
4934.39 45
4934.56 44
4934.72 42
4934.88 39
4935.04 37
4935.20 35
4935.36 33
4935.52 32
4935.68 31
4935.84 30
4936.01 30
4936.17 30
4936.33 31
4936.49 32
4936.65 34
4936.81 37
4936.97 39
4937.13 42
4937.29 45
4937.46 47
4937.62 49
4937.78 51
4937.94 51
4938.10 51
4938.26 49
4938.42 47
4938.58 44
4938.75 42
4938.91 39
4939.07 37
4939.23 35
4939.39 34
4939.55 32
4939.71 31
4939.87 30
4940.04 30
4940.20 30
4940.36 31
4940.52 34
4940.68 37
4940.84 42
4941.00 46
4941.16 49
4941.33 51
4941.49 51
4941.65 48
4941.81 45
4941.97 40
4942.13 34
4942.29 27
4942.45 21
4942.62 15
4942.78 9
4942.94 4
4943.10 0
4943.26 0
4943.42 0
4943.58 0
4943.74 0
4943.91 0
4944.07 0
4944.23 1
4944.39 3
4944.55 5
4944.71 5
4944.87 4
4945.03 3
4945.20 2
4945.36 2
4945.52 3
4945.68 6
4945.84 10
4946.00 16
4946.16 22
4946.33 28
4946.49 32
4946.65 36
4946.81 37
4946.97 37
4947.13 35
4947.29 33
4947.45 29
4947.62 26
4947.78 23
4947.94 21
4948.10 21
4948.26 22
4948.42 24
4948.58 26
4948.75 29
4948.91 30
4949.07 31
4949.23 30
4949.39 28
4949.55 26
4949.71 23
4949.88 20
4950.04 18
4950.20 16
4950.36 15
4950.52 14
4950.68 14
4950.84 14
4951.01 14
4951.17 13
4951.33 12
4951.49 10
4951.65 8
4951.81 5
4951.97 2
4952.13 0
4952.30 0
4952.46 0
4952.62 0
4952.78 0
4952.94 0
4953.10 0
4953.26 0
4953.43 0
4953.59 3
4953.75 6
4953.91 9
4954.07 12
4954.23 14
4954.40 17
4954.56 19
4954.72 23
4954.88 27
4955.04 32
4955.20 37
4955.36 42
4955.53 47
4955.69 51
4955.85 53
4956.01 55
4956.17 55
4956.33 54
4956.49 51
4956.66 48
4956.82 44
4956.98 39
4957.14 35
4957.30 31
4957.46 27
4957.62 22
4957.79 19
4957.95 15
4958.11 12
4958.27 9
4958.43 7
4958.59 5
4958.76 4
4958.92 3
4959.08 3
4959.24 4
4959.40 6
4959.56 9
4959.72 13
4959.89 17
4960.05 21
4960.21 24
4960.37 26
4960.53 27
4960.69 29
4960.86 30
4961.02 31
4961.18 32
4961.34 33
4961.50 34
4961.66 35
4961.83 36
4961.99 38
4962.15 42
4962.31 46
4962.47 51
4962.63 57
4962.79 62
4962.96 66
4963.12 68
4963.28 68
4963.44 68
4963.60 67
4963.76 65
4963.93 64
4964.09 62
4964.25 60
4964.41 58
4964.57 56
4964.73 54
4964.90 53
4965.06 51
4965.22 51
4965.38 50
4965.54 50
4965.70 49
4965.87 48
4966.03 47
4966.19 45
4966.35 44
4966.51 44
4966.67 43
4966.84 43
4967.00 43
4967.16 43
4967.32 44
4967.48 44
4967.64 45
4967.81 46
4967.97 49
4968.13 52
4968.29 56
4968.45 60
4968.61 65
4968.78 69
4968.94 72
4969.10 74
4969.26 75
4969.42 74
4969.58 73
4969.75 71
4969.91 68
4970.07 65
4970.23 61
4970.39 57
4970.55 51
4970.72 46
4970.88 40
4971.04 36
4971.20 33
4971.36 32
4971.52 33
4971.69 37
4971.85 41
4972.01 46
4972.17 49
4972.33 51
4972.50 52
4972.66 50
4972.82 47
4972.98 43
4973.14 39
4973.30 36
4973.47 34
4973.63 34
4973.79 34
4973.95 35
4974.11 36
4974.27 37
4974.44 37
4974.60 37
4974.76 37
4974.92 37
4975.08 38
4975.25 39
4975.41 41
4975.57 43
4975.73 46
4975.89 48
4976.05 50
4976.22 52
4976.38 54
4976.54 55
4976.70 56
4976.86 56
4977.03 56
4977.19 56
4977.35 56
4977.51 56
4977.67 57
4977.83 58
4978.00 61
4978.16 66
4978.32 72
4978.48 80
4978.64 88
4978.81 97
4978.97 105
4979.13 112
4979.29 117
4979.45 118
4979.62 117
4979.78 114
4979.94 108
4980.10 103
4980.26 97
[truncated: 715,444 more chars]
