# Supplementary material for: Methylobacterium Species Promoting Rice and Barley Growth and Interaction Specificity Revealed with Whole-Cell Matrix-Assisted Laser Desorption / Ionization-Time-of-Flight Mass Spectrometry (MALDI-TOF/MS) Analysis
Source: PLoS One. 2015 Jun 8;10(6):e0129509. doi: 10.1371/journal.pone.0129509 (PMC4460032; doi:10.1371/journal.pone.0129509)
Supplement: S2 Data — (ZIP) [file pone.0129509.s002.zip › Supplementary data 2 (ms from inoculated rice)/66g-3.txt]

781.31 0
781.37 0
781.44 0
781.50 0
781.56 0
781.63 0
781.69 0
781.76 0
781.82 0
781.88 0
781.95 0
782.01 0
782.08 0
782.14 0
782.20 0
782.27 0
782.33 0
782.40 0
782.46 0
782.52 0
782.59 0
782.65 0
782.72 0
782.78 0
782.84 0
782.91 0
782.97 0
783.04 0
783.10 0
783.16 0
783.23 0
783.29 0
783.36 0
783.42 0
783.49 0
783.55 0
783.61 0
783.68 0
783.74 0
783.81 0
783.87 0
783.93 0
784.00 0
784.06 0
784.13 0
784.19 0
784.25 0
784.32 0
784.38 0
784.45 0
784.51 0
784.57 0
784.64 0
784.70 0
784.77 0
784.83 0
784.90 0
784.96 0
785.02 0
785.09 0
785.15 0
785.22 0
785.28 0
785.34 0
785.41 0
785.47 0
785.54 0
785.60 0
785.67 0
785.73 0
785.79 0
785.86 0
785.92 0
785.99 0
786.05 0
786.11 0
786.18 0
786.24 0
786.31 0
786.37 0
786.44 0
786.50 0
786.56 0
786.63 0
786.69 0
786.76 0
786.82 0
786.88 0
786.95 0
787.01 0
787.08 0
787.14 0
787.21 0
787.27 0
787.33 0
787.40 0
787.46 0
787.53 0
787.59 0
787.66 0
787.72 0
787.78 0
787.85 0
787.91 0
787.98 0
788.04 0
788.11 0
788.17 0
788.23 0
788.30 0
788.36 0
788.43 0
788.49 0
788.56 0
788.62 0
788.68 0
788.75 0
788.81 0
788.88 0
788.94 0
789.01 0
789.07 0
789.13 0
789.20 0
789.26 0
789.33 0
789.39 0
789.46 0
789.52 0
789.58 0
789.65 0
789.71 0
789.78 0
789.84 0
789.91 0
789.97 0
790.03 0
790.10 0
790.16 0
790.23 0
790.29 0
790.36 0
790.42 0
790.48 0
790.55 0
790.61 0
790.68 0
790.74 0
790.81 0
790.87 0
790.94 0
791.00 0
791.06 0
791.13 0
791.19 0
791.26 0
791.32 0
791.39 0
791.45 0
791.51 0
791.58 0
791.64 0
791.71 0
791.77 0
791.84 0
791.90 0
791.97 0
792.03 0
792.09 0
792.16 0
792.22 0
792.29 0
792.35 0
792.42 0
792.48 0
792.55 0
792.61 0
792.67 0
792.74 0
792.80 0
792.87 0
792.93 0
793.00 0
793.06 0
793.13 0
793.19 0
793.25 0
793.32 0
793.38 0
793.45 0
793.51 0
793.58 0
793.64 0
793.71 0
793.77 0
793.83 0
793.90 0
793.96 0
794.03 0
794.09 0
794.16 0
794.22 0
794.29 0
794.35 0
794.42 0
794.48 0
794.54 0
794.61 0
794.67 0
794.74 0
794.80 0
794.87 0
794.93 0
795.00 0
795.06 0
795.13 0
795.19 0
795.25 0
795.32 0
795.38 0
795.45 0
795.51 0
795.58 0
795.64 0
795.71 0
795.77 0
795.84 0
795.90 0
795.96 0
796.03 0
796.09 0
796.16 0
796.22 0
796.29 0
796.35 0
796.42 0
796.48 0
796.55 0
796.61 0
796.68 0
796.74 0
796.80 0
796.87 0
796.93 0
797.00 0
797.06 0
797.13 0
797.19 0
797.26 0
797.32 0
797.39 0
797.45 0
797.52 0
797.58 0
797.64 0
797.71 0
797.77 0
797.84 0
797.90 0
797.97 0
798.03 0
798.10 0
798.16 0
798.23 0
798.29 0
798.36 0
798.42 0
798.49 0
798.55 0
798.61 0
798.68 0
798.74 0
798.81 0
798.87 0
798.94 0
799.00 0
799.07 0
799.13 0
799.20 0
799.26 0
799.33 0
799.39 0
799.46 0
799.52 0
799.59 0
799.65 0
799.71 0
799.78 0
799.84 0
799.91 0
799.97 0
800.04 0
800.10 0
800.17 0
800.23 0
800.30 0
800.36 0
800.43 0
800.49 0
800.56 0
800.62 0
800.69 0
800.75 0
800.82 0
800.88 0
800.94 0
801.01 0
801.07 0
801.14 0
801.20 0
801.27 0
801.33 0
801.40 0
801.46 0
801.53 0
801.59 0
801.66 0
801.72 0
801.79 0
801.85 0
801.92 0
801.98 0
802.05 0
802.11 0
802.18 0
802.24 0
802.31 0
802.37 0
802.44 0
802.50 0
802.57 0
802.63 0
802.70 0
802.76 0
802.82 0
802.89 0
802.95 0
803.02 0
803.08 0
803.15 0
803.21 0
803.28 0
803.34 0
803.41 0
803.47 0
803.54 0
803.60 0
803.67 0
803.73 0
803.80 0
803.86 0
803.93 0
803.99 0
804.06 0
804.12 0
804.19 0
804.25 0
804.32 0
804.38 0
804.45 0
804.51 0
804.58 0
804.64 0
804.71 0
804.77 0
804.84 0
804.90 0
804.97 0
805.03 0
805.10 0
805.16 0
805.23 0
805.29 0
805.36 0
805.42 0
805.49 0
805.55 0
805.62 0
805.68 0
805.75 0
805.81 0
805.88 0
805.94 0
806.01 0
806.07 0
806.14 0
806.20 0
806.27 0
806.33 0
806.40 0
806.46 1
806.53 2
806.59 4
806.66 5
806.72 6
806.79 6
806.85 6
806.92 5
806.98 4
807.05 2
807.11 1
807.18 0
807.24 0
807.31 0
807.37 0
807.44 0
807.50 1
807.57 1
807.63 1
807.70 2
807.76 2
807.83 2
807.89 2
807.96 1
808.02 0
808.09 0
808.15 0
808.22 0
808.28 0
808.35 1
808.41 3
808.48 5
808.54 7
808.61 9
808.67 10
808.74 10
808.80 9
808.87 7
808.93 5
809.00 4
809.06 2
809.13 1
809.19 1
809.26 1
809.32 1
809.39 1
809.45 1
809.52 1
809.58 1
809.65 1
809.71 1
809.78 1
809.84 1
809.91 0
809.98 0
810.04 0
810.11 0
810.17 0
810.24 0
810.30 0
810.37 0
810.43 1
810.50 1
810.56 1
810.63 1
810.69 0
810.76 0
810.82 0
810.89 0
810.95 1
811.02 1
811.08 2
811.15 3
811.21 3
811.28 4
811.34 3
811.41 3
811.47 3
811.54 2
811.60 2
811.67 1
811.74 1
811.80 2
811.87 2
811.93 2
812.00 2
812.06 2
812.13 2
812.19 1
812.26 1
812.32 1
812.39 0
812.45 0
812.52 0
812.58 0
812.65 0
812.71 0
812.78 0
812.84 0
812.91 0
812.97 0
813.04 0
813.11 0
813.17 0
813.24 0
813.30 0
813.37 0
813.43 0
813.50 0
813.56 1
813.63 2
813.69 3
813.76 4
813.82 5
813.89 6
813.95 6
814.02 6
814.08 5
814.15 3
814.22 2
814.28 1
814.35 1
814.41 1
814.48 1
814.54 1
814.61 1
814.67 1
814.74 1
814.80 0
814.87 0
814.93 0
815.00 0
815.06 0
815.13 1
815.20 1
815.26 1
815.33 1
815.39 1
815.46 1
815.52 1
815.59 0
815.65 1
815.72 1
815.78 1
815.85 1
815.91 1
815.98 2
816.05 1
816.11 1
816.18 1
816.24 1
816.31 1
816.37 1
816.44 1
816.50 2
816.57 2
816.63 3
816.70 3
816.76 2
816.83 2
816.90 2
816.96 1
817.03 1
817.09 1
817.16 1
817.22 1
817.29 1
817.35 1
817.42 1
817.48 1
817.55 0
817.62 0
817.68 0
817.75 0
817.81 0
817.88 0
817.94 0
818.01 0
818.07 0
818.14 0
818.20 0
818.27 0
818.34 1
818.40 1
818.47 1
818.53 1
818.60 2
818.66 2
818.73 2
818.79 2
818.86 2
818.92 1
818.99 1
819.06 1
819.12 1
819.19 1
819.25 1
819.32 1
819.38 1
819.45 1
819.51 1
819.58 1
819.65 0
819.71 0
819.78 0
819.84 0
819.91 0
819.97 1
820.04 1
820.10 1
820.17 1
820.24 0
820.30 0
820.37 0
820.43 0
820.50 0
820.56 0
820.63 0
820.69 0
820.76 0
820.83 1
820.89 1
820.96 1
821.02 1
821.09 1
821.15 1
821.22 1
821.28 1
821.35 1
821.42 1
821.48 1
821.55 1
821.61 1
821.68 1
821.74 1
821.81 1
821.88 1
821.94 1
822.01 1
822.07 1
822.14 1
822.20 1
822.27 1
822.33 1
822.40 1
822.47 1
822.53 1
822.60 1
822.66 1
822.73 1
822.79 1
822.86 1
822.93 1
822.99 1
823.06 1
823.12 1
823.19 1
823.25 1
823.32 1
823.39 1
823.45 1
823.52 1
823.58 1
823.65 1
823.71 1
823.78 1
823.85 1
823.91 1
823.98 1
824.04 0
824.11 0
824.17 0
824.24 0
824.31 0
824.37 0
824.44 0
824.50 0
824.57 1
824.63 1
824.70 1
824.77 1
824.83 1
824.90 1
824.96 0
825.03 0
825.09 0
825.16 0
825.23 0
825.29 0
825.36 0
825.42 1
825.49 1
825.55 1
825.62 1
825.69 1
825.75 0
825.82 0
825.88 0
825.95 0
826.01 0
826.08 0
826.15 0
826.21 0
826.28 0
826.34 0
826.41 0
826.48 0
826.54 0
826.61 1
826.67 1
826.74 1
826.80 1
826.87 1
826.94 1
827.00 1
827.07 1
827.13 1
827.20 1
827.27 0
827.33 0
827.40 0
827.46 0
827.53 0
827.59 0
827.66 0
827.73 0
827.79 0
827.86 1
827.92 1
827.99 1
828.06 1
828.12 1
828.19 1
828.25 1
828.32 1
828.38 0
828.45 0
828.52 0
828.58 0
828.65 0
828.71 0
828.78 0
828.85 1
828.91 1
828.98 1
829.04 1
829.11 1
829.18 1
829.24 1
829.31 1
829.37 1
829.44 1
829.51 0
829.57 0
829.64 0
829.70 0
829.77 0
829.84 0
829.90 0
829.97 0
830.03 0
830.10 0
830.16 0
830.23 0
830.30 0
830.36 0
830.43 0
830.49 0
830.56 0
830.63 0
830.69 0
830.76 0
830.82 0
830.89 0
830.96 1
831.02 1
831.09 1
831.15 1
831.22 0
831.29 0
831.35 0
831.42 0
831.48 0
831.55 0
831.62 0
831.68 0
831.75 1
831.81 1
831.88 1
831.95 1
832.01 1
832.08 1
832.14 1
832.21 0
832.28 0
832.34 0
832.41 0
832.47 0
832.54 0
832.61 1
832.67 1
832.74 1
832.81 1
832.87 1
832.94 0
833.00 0
833.07 0
833.14 0
833.20 0
833.27 0
833.33 0
833.40 1
833.47 1
833.53 1
833.60 0
833.66 0
833.73 0
833.80 0
833.86 0
833.93 0
833.99 0
834.06 0
834.13 0
834.19 0
834.26 0
834.33 0
834.39 0
834.46 0
834.52 0
834.59 0
834.66 0
834.72 0
834.79 0
834.85 0
834.92 0
834.99 0
835.05 0
835.12 0
835.18 0
835.25 0
835.32 0
835.38 0
835.45 0
835.52 0
835.58 0
835.65 0
835.71 0
835.78 0
835.85 0
835.91 0
835.98 1
836.05 1
836.11 1
836.18 1
836.24 1
836.31 1
836.38 1
836.44 1
836.51 1
836.57 1
836.64 1
836.71 1
836.77 1
836.84 1
836.91 1
836.97 1
837.04 1
837.10 1
837.17 0
837.24 0
837.30 0
837.37 0
837.44 0
837.50 1
837.57 1
837.63 1
837.70 1
837.77 0
837.83 0
837.90 0
837.97 0
838.03 0
838.10 0
838.16 1
838.23 1
838.30 1
838.36 1
838.43 1
838.50 1
838.56 1
838.63 1
838.69 1
838.76 1
838.83 1
838.89 1
838.96 1
839.03 1
839.09 1
839.16 1
839.23 1
839.29 1
839.36 0
839.42 0
839.49 0
839.56 0
839.62 0
839.69 0
839.76 1
839.82 1
839.89 1
839.95 0
840.02 0
840.09 0
840.15 0
840.22 0
840.29 0
840.35 0
840.42 1
840.49 1
840.55 1
840.62 1
840.68 1
840.75 1
840.82 1
840.88 1
840.95 1
841.02 1
841.08 1
841.15 1
841.22 1
841.28 1
841.35 1
841.42 1
841.48 1
841.55 1
841.61 1
841.68 1
841.75 1
841.81 1
841.88 1
841.95 1
842.01 1
842.08 0
842.15 0
842.21 0
842.28 0
842.34 0
842.41 1
842.48 1
842.54 1
842.61 1
842.68 1
842.74 1
842.81 1
842.88 1
842.94 1
843.01 1
843.08 1
843.14 1
843.21 1
843.28 1
843.34 1
843.41 1
843.47 1
843.54 1
843.61 1
843.67 1
843.74 0
843.81 0
843.87 0
843.94 0
844.01 0
844.07 0
844.14 0
844.21 0
844.27 0
844.34 0
844.41 0
844.47 0
844.54 0
844.61 1
844.67 1
844.74 1
844.80 1
844.87 1
844.94 1
845.00 1
845.07 1
845.14 0
845.20 0
845.27 0
845.34 0
845.40 0
845.47 0
845.54 1
845.60 1
845.67 1
845.74 1
845.80 1
845.87 1
845.94 1
846.00 1
846.07 1
846.14 1
846.20 1
846.27 1
846.34 1
846.40 0
846.47 0
846.54 0
846.60 0
846.67 0
846.74 0
846.80 0
846.87 0
846.94 0
847.00 0
847.07 0
847.14 0
847.20 0
847.27 0
847.34 0
847.40 0
847.47 1
847.54 1
847.60 1
847.67 1
847.73 1
847.80 1
847.87 1
847.93 1
848.00 1
848.07 1
848.13 1
848.20 1
848.27 1
848.33 1
848.40 1
848.47 1
848.53 1
848.60 0
848.67 0
848.73 0
848.80 0
848.87 0
848.94 0
849.00 0
849.07 0
849.14 0
849.20 1
849.27 1
849.34 1
849.40 1
849.47 1
849.54 1
849.60 1
849.67 1
849.74 1
849.80 1
849.87 1
849.94 1
850.00 1
850.07 1
850.14 1
850.20 1
850.27 1
850.34 1
850.40 1
850.47 1
850.54 1
850.60 1
850.67 1
850.74 1
850.80 1
850.87 1
850.94 1
851.00 1
851.07 1
851.14 1
851.20 1
851.27 1
851.34 1
851.40 1
851.47 1
851.54 1
851.61 1
851.67 1
851.74 1
851.81 1
851.87 0
851.94 0
852.01 0
852.07 0
852.14 0
852.21 0
852.27 0
852.34 1
852.41 1
852.47 1
852.54 1
852.61 1
852.67 1
852.74 1
852.81 1
852.87 0
852.94 0
853.01 0
853.08 0
853.14 0
853.21 0
853.28 0
853.34 0
853.41 0
853.48 0
853.54 1
853.61 1
853.68 1
853.74 1
853.81 1
853.88 1
853.94 0
854.01 0
854.08 0
854.15 0
854.21 0
854.28 0
854.35 0
854.41 0
854.48 1
854.55 1
854.61 1
854.68 0
854.75 0
854.81 0
854.88 0
854.95 0
855.02 0
855.08 0
855.15 0
855.22 0
855.28 0
855.35 1
855.42 1
855.48 1
855.55 1
855.62 1
855.68 0
855.75 0
855.82 0
855.89 0
855.95 0
856.02 0
856.09 0
856.15 0
856.22 0
856.29 0
856.35 0
856.42 0
856.49 0
856.56 0
856.62 0
856.69 0
856.76 0
856.82 0
856.89 0
856.96 0
857.02 0
857.09 0
857.16 0
857.23 0
857.29 0
857.36 0
857.43 0
857.49 0
857.56 0
857.63 0
857.69 0
857.76 0
857.83 0
857.90 1
857.96 1
858.03 1
858.10 1
858.16 0
858.23 0
858.30 0
858.37 1
858.43 1
858.50 1
858.57 1
858.63 1
858.70 1
858.77 1
858.84 1
858.90 0
858.97 0
859.04 0
859.10 0
859.17 0
859.24 0
859.30 0
859.37 0
859.44 0
859.51 0
859.57 0
859.64 0
859.71 0
859.77 0
859.84 1
859.91 1
859.98 1
860.04 1
860.11 1
860.18 1
860.24 1
860.31 1
860.38 1
860.45 1
860.51 1
860.58 1
860.65 0
860.71 0
860.78 0
860.85 0
860.92 0
860.98 0
861.05 0
861.12 1
861.18 1
861.25 1
861.32 1
861.39 1
861.45 1
861.52 1
861.59 1
861.65 1
861.72 1
861.79 0
861.86 0
861.92 0
861.99 0
862.06 0
862.13 0
862.19 0
862.26 0
862.33 0
862.39 0
862.46 0
862.53 0
862.60 0
862.66 0
862.73 0
862.80 0
862.86 0
862.93 0
863.00 0
863.07 0
863.13 0
863.20 0
863.27 0
863.34 0
863.40 0
863.47 0
863.54 0
863.60 0
863.67 0
863.74 0
863.81 0
863.87 0
863.94 0
864.01 0
864.08 0
864.14 0
864.21 0
864.28 0
864.34 0
864.41 0
864.48 1
864.55 1
864.61 1
864.68 1
864.75 1
864.82 1
864.88 1
864.95 0
865.02 0
865.09 0
865.15 1
865.22 1
865.29 1
865.35 1
865.42 1
865.49 1
865.56 1
865.62 1
865.69 1
865.76 1
865.83 1
865.89 0
865.96 0
866.03 0
866.10 0
866.16 0
866.23 0
866.30 0
866.37 0
866.43 0
866.50 0
866.57 0
866.63 0
866.70 0
866.77 0
866.84 0
866.90 0
866.97 0
867.04 0
867.11 0
867.17 0
867.24 0
867.31 0
867.38 0
867.44 0
867.51 0
867.58 0
867.65 0
867.71 0
867.78 0
867.85 0
867.92 0
867.98 0
868.05 0
868.12 0
868.19 0
868.25 0
868.32 0
868.39 0
868.46 0
868.52 0
868.59 0
868.66 0
868.72 0
868.79 0
868.86 0
868.93 0
868.99 0
869.06 0
869.13 0
869.20 0
869.26 0
869.33 0
869.40 0
869.47 0
869.53 0
869.60 0
869.67 0
869.74 0
869.80 0
869.87 0
869.94 1
870.01 1
870.07 1
870.14 1
870.21 1
870.28 1
870.34 0
870.41 0
870.48 0
870.55 0
870.62 0
870.68 0
870.75 1
870.82 0
870.89 0
870.95 0
871.02 0
871.09 0
871.16 0
871.22 0
871.29 0
871.36 0
871.43 0
871.49 0
871.56 0
871.63 0
871.70 1
871.76 1
871.83 1
871.90 1
871.97 1
872.03 0
872.10 0
872.17 0
872.24 0
872.30 0
872.37 0
872.44 0
872.51 0
872.58 0
872.64 0
872.71 0
872.78 0
872.85 0
872.91 0
872.98 0
873.05 0
873.12 0
873.18 1
873.25 1
873.32 1
873.39 1
873.45 1
873.52 1
873.59 1
873.66 1
873.72 1
873.79 0
873.86 0
873.93 0
874.00 0
874.06 0
874.13 0
874.20 0
874.27 0
874.33 0
874.40 0
874.47 0
874.54 0
874.60 0
874.67 0
874.74 0
874.81 0
874.88 0
874.94 0
875.01 0
875.08 1
875.15 1
875.21 1
875.28 1
875.35 1
875.42 1
875.49 1
875.55 1
875.62 0
875.69 0
875.76 0
875.82 0
875.89 0
875.96 0
876.03 0
876.09 0
876.16 0
876.23 0
876.30 0
876.37 0
876.43 1
876.50 1
876.57 1
876.64 1
876.70 1
876.77 1
876.84 1
876.91 0
876.98 0
877.04 0
877.11 0
877.18 0
877.25 0
877.31 0
877.38 0
877.45 0
877.52 0
877.59 0
877.65 0
877.72 1
877.79 1
877.86 1
877.93 1
877.99 1
878.06 1
878.13 0
878.20 0
878.26 0
878.33 0
878.40 0
878.47 0
878.54 0
878.60 0
878.67 0
878.74 0
878.81 0
878.88 0
878.94 0
879.01 0
879.08 0
879.15 0
879.21 0
879.28 0
879.35 0
879.42 0
879.49 0
879.55 0
879.62 0
879.69 0
879.76 0
879.83 1
879.89 1
879.96 0
880.03 0
880.10 0
880.17 0
880.23 0
880.30 0
880.37 0
880.44 0
880.50 0
880.57 0
880.64 0
880.71 0
880.78 0
880.84 0
880.91 0
880.98 0
881.05 0
881.12 0
881.18 0
881.25 0
881.32 0
881.39 0
881.46 0
881.52 0
881.59 0
881.66 0
881.73 0
881.80 0
881.86 0
881.93 0
882.00 0
882.07 0
882.14 0
882.20 0
882.27 0
882.34 1
882.41 1
882.48 1
882.54 1
882.61 1
882.68 1
882.75 1
882.82 1
882.88 1
882.95 1
883.02 1
883.09 0
883.16 0
883.22 0
883.29 0
883.36 0
883.43 0
883.50 0
883.56 0
883.63 0
883.70 0
883.77 0
883.84 0
883.90 0
883.97 0
884.04 1
884.11 1
884.18 1
884.24 1
884.31 1
884.38 0
884.45 0
884.52 0
884.59 0
884.65 0
884.72 0
884.79 0
884.86 0
884.93 0
884.99 0
885.06 0
885.13 0
885.20 0
885.27 0
885.33 0
885.40 0
885.47 1
885.54 1
885.61 1
885.67 1
885.74 1
885.81 1
885.88 0
885.95 0
886.02 0
886.08 0
886.15 0
886.22 0
886.29 0
886.36 0
886.42 1
886.49 1
886.56 0
886.63 0
886.70 0
886.77 0
886.83 0
886.90 0
886.97 0
887.04 0
887.11 0
887.17 0
887.24 0
887.31 0
887.38 0
887.45 0
887.52 0
887.58 0
887.65 0
887.72 0
887.79 1
887.86 1
887.92 1
887.99 1
888.06 1
888.13 1
888.20 0
888.27 0
888.33 0
888.40 0
888.47 0
888.54 0
888.61 0
888.67 0
888.74 0
888.81 0
888.88 0
888.95 0
889.02 0
889.08 0
889.15 0
889.22 1
889.29 1
889.36 1
889.43 0
889.49 0
889.56 1
889.63 1
889.70 1
889.77 1
889.84 1
889.90 1
889.97 1
890.04 1
890.11 1
890.18 1
890.25 1
890.31 1
890.38 1
890.45 1
890.52 1
890.59 1
890.65 1
890.72 1
890.79 1
890.86 1
890.93 1
891.00 1
891.06 0
891.13 0
891.20 0
891.27 0
891.34 0
891.41 0
891.47 0
891.54 0
891.61 0
891.68 0
891.75 0
891.82 0
891.89 0
891.95 0
892.02 0
892.09 0
892.16 0
892.23 0
892.30 0
892.36 0
892.43 0
892.50 1
892.57 1
892.64 1
892.71 1
892.77 1
892.84 1
892.91 1
892.98 1
893.05 1
893.12 1
893.18 1
893.25 0
893.32 0
893.39 0
893.46 0
893.53 0
893.60 0
893.66 0
893.73 1
893.80 1
893.87 1
893.94 1
894.01 1
894.07 1
894.14 1
894.21 0
894.28 0
894.35 0
894.42 0
894.48 0
894.55 1
894.62 1
894.69 1
894.76 1
894.83 1
894.90 1
894.96 1
895.03 1
895.10 0
895.17 0
895.24 0
895.31 0
895.38 0
895.44 0
895.51 0
895.58 0
895.65 0
895.72 0
895.79 0
895.85 1
895.92 1
895.99 1
896.06 1
896.13 1
896.20 1
896.27 1
896.33 0
896.40 0
896.47 0
896.54 0
896.61 0
896.68 0
896.75 0
896.81 0
896.88 0
896.95 0
897.02 0
897.09 0
897.16 1
897.23 1
897.29 1
897.36 1
897.43 1
897.50 1
897.57 1
897.64 1
897.71 1
897.77 1
897.84 1
897.91 1
897.98 1
898.05 1
898.12 1
898.19 1
898.25 1
898.32 1
898.39 1
898.46 1
898.53 1
898.60 1
898.67 1
898.73 0
898.80 0
898.87 0
898.94 0
899.01 0
899.08 0
899.15 0
899.22 0
899.28 0
899.35 0
899.42 0
899.49 0
899.56 0
899.63 0
899.70 0
899.76 0
899.83 0
899.90 0
899.97 0
900.04 0
900.11 1
900.18 1
900.25 1
900.31 1
900.38 1
900.45 1
900.52 1
900.59 0
900.66 0
900.73 0
900.79 0
900.86 0
900.93 0
901.00 0
901.07 0
901.14 0
901.21 1
901.28 1
901.34 1
901.41 1
901.48 1
901.55 1
901.62 1
901.69 1
901.76 1
901.83 0
901.89 0
901.96 0
902.03 0
902.10 0
902.17 0
902.24 0
902.31 0
902.38 0
902.44 0
902.51 0
902.58 0
902.65 0
902.72 0
902.79 0
902.86 0
902.93 0
902.99 0
903.06 0
903.13 0
903.20 0
903.27 0
903.34 0
903.41 0
903.48 0
903.55 0
903.61 0
903.68 0
903.75 0
903.82 0
903.89 0
903.96 0
904.03 0
904.10 0
904.16 0
904.23 0
904.30 0
904.37 0
904.44 0
904.51 0
904.58 0
904.65 0
904.72 0
904.78 0
904.85 0
904.92 0
904.99 0
905.06 0
905.13 0
905.20 0
905.27 0
905.34 0
905.40 0
905.47 0
905.54 0
905.61 0
905.68 0
905.75 0
905.82 0
905.89 0
905.96 0
906.02 0
906.09 0
906.16 0
906.23 0
906.30 0
906.37 0
906.44 0
906.51 0
906.58 0
906.64 0
906.71 0
906.78 0
906.85 0
906.92 0
906.99 0
907.06 0
907.13 0
907.20 0
907.26 0
907.33 0
907.40 0
907.47 0
907.54 1
907.61 1
907.68 1
907.75 1
907.82 0
907.89 0
907.95 0
908.02 0
908.09 0
908.16 0
908.23 0
908.30 0
908.37 0
908.44 0
908.51 0
908.58 0
908.64 0
908.71 0
908.78 0
908.85 0
908.92 0
908.99 0
909.06 0
909.13 0
909.20 0
909.27 0
909.33 0
909.40 0
909.47 0
909.54 0
909.61 0
909.68 0
909.75 0
909.82 0
909.89 0
909.96 0
910.03 0
910.09 0
910.16 0
910.23 0
910.30 0
910.37 0
910.44 0
910.51 0
910.58 0
910.65 0
910.72 0
910.78 0
910.85 0
910.92 0
910.99 0
911.06 0
911.13 0
911.20 0
911.27 0
911.34 0
911.41 0
911.48 0
911.55 0
911.61 0
911.68 0
911.75 0
911.82 0
911.89 0
911.96 0
912.03 0
912.10 0
912.17 0
912.24 0
912.31 0
912.37 0
912.44 0
912.51 0
912.58 0
912.65 0
912.72 0
912.79 0
912.86 0
912.93 0
913.00 0
913.07 0
913.14 0
913.20 0
913.27 0
913.34 0
913.41 0
913.48 0
913.55 0
913.62 1
913.69 1
913.76 0
913.83 0
913.90 0
913.97 0
914.03 0
914.10 0
914.17 0
914.24 0
914.31 0
914.38 0
914.45 0
914.52 0
914.59 0
914.66 0
914.73 1
914.80 1
914.87 1
914.93 1
915.00 1
915.07 0
915.14 0
915.21 0
915.28 0
915.35 0
915.42 0
915.49 0
915.56 0
915.63 0
915.70 0
915.77 1
915.84 1
915.90 1
915.97 1
916.04 1
916.11 1
916.18 0
916.25 0
916.32 0
916.39 0
916.46 0
916.53 0
916.60 0
916.67 0
916.74 0
916.81 0
916.87 0
916.94 1
917.01 1
917.08 1
917.15 1
917.22 1
917.29 1
917.36 1
917.43 0
917.50 0
917.57 0
917.64 0
917.71 0
917.78 0
917.85 0
917.91 0
917.98 0
918.05 0
918.12 0
918.19 0
918.26 0
918.33 0
918.40 0
918.47 0
918.54 0
918.61 0
918.68 0
918.75 0
918.82 0
918.89 0
918.96 0
919.02 1
919.09 1
919.16 1
919.23 1
919.30 0
919.37 0
919.44 0
919.51 0
919.58 0
919.65 0
919.72 0
919.79 0
919.86 0
919.93 0
920.00 0
920.07 0
920.14 0
920.21 0
920.27 0
920.34 0
920.41 0
920.48 0
920.55 0
920.62 0
920.69 0
920.76 0
920.83 0
920.90 0
920.97 0
921.04 0
921.11 0
921.18 0
921.25 0
921.32 0
921.39 0
921.46 0
921.52 0
921.59 0
921.66 0
921.73 0
921.80 1
921.87 1
921.94 0
922.01 0
922.08 0
922.15 0
922.22 0
922.29 0
922.36 0
922.43 0
922.50 0
922.57 0
922.64 0
922.71 0
922.78 1
922.85 1
922.92 1
922.98 1
923.05 1
923.12 0
923.19 0
923.26 0
923.33 0
923.40 0
923.47 0
923.54 0
923.61 0
923.68 0
923.75 0
923.82 0
923.89 0
923.96 0
924.03 0
924.10 0
924.17 0
924.24 0
924.31 0
924.38 0
924.45 0
924.52 1
924.59 1
924.65 1
924.72 0
924.79 0
924.86 0
924.93 0
925.00 0
925.07 0
925.14 0
925.21 0
925.28 0
925.35 0
925.42 0
925.49 0
925.56 0
925.63 0
925.70 0
925.77 0
925.84 0
925.91 0
925.98 0
926.05 0
926.12 0
926.19 0
926.26 0
926.33 0
926.40 0
926.47 0
926.54 0
926.61 0
926.67 0
926.74 0
926.81 1
926.88 1
926.95 1
927.02 1
927.09 1
927.16 1
927.23 1
927.30 1
927.37 1
927.44 1
927.51 1
927.58 1
927.65 1
927.72 0
927.79 0
927.86 0
927.93 0
928.00 0
928.07 0
928.14 0
928.21 0
928.28 0
928.35 0
928.42 0
928.49 0
928.56 0
928.63 0
928.70 0
928.77 1
928.84 1
928.91 1
928.98 1
929.05 1
929.12 1
929.19 1
929.25 1
929.32 1
929.39 1
929.46 0
929.53 0
929.60 0
929.67 0
929.74 0
929.81 1
929.88 1
929.95 1
930.02 1
930.09 1
930.16 1
930.23 1
930.30 1
930.37 1
930.44 1
930.51 1
930.58 1
930.65 1
930.72 1
930.79 1
930.86 0
930.93 0
931.00 0
931.07 0
931.14 1
931.21 1
931.28 1
931.35 1
931.42 1
931.49 1
931.56 1
931.63 1
931.70 1
931.77 1
931.84 1
931.91 1
931.98 1
932.05 1
932.12 1
932.19 1
932.26 0
932.33 0
932.40 0
932.47 0
932.54 0
932.61 0
932.68 1
932.75 1
932.82 1
932.89 1
932.96 1
933.03 1
933.10 1
933.17 1
933.24 1
933.31 1
933.38 0
933.45 0
933.52 0
933.59 0
933.66 0
933.73 0
933.80 0
933.87 0
933.94 0
934.01 0
934.08 0
934.15 0
934.22 0
934.29 0
934.36 0
934.43 0
934.50 0
934.57 0
934.64 0
934.71 1
934.78 1
934.85 1
934.92 1
934.99 1
935.06 1
935.13 1
935.20 1
935.27 0
935.34 0
935.41 0
935.48 0
935.55 0
935.62 0
935.69 0
935.76 0
935.83 0
935.90 0
935.97 0
936.04 0
936.11 0
936.18 0
936.25 0
936.32 0
936.39 0
936.46 0
936.53 0
936.60 0
936.67 0
936.74 0
936.81 0
936.88 0
936.95 0
937.02 0
937.09 0
937.16 0
937.23 0
937.30 0
937.37 0
937.44 0
937.51 0
937.58 0
937.65 0
937.72 1
937.79 1
937.86 1
937.93 0
938.00 0
938.07 0
938.14 0
938.21 0
938.28 0
938.35 0
938.42 0
938.49 0
938.56 0
938.63 0
938.70 0
938.77 0
938.84 0
938.91 0
938.98 0
939.05 0
939.12 0
939.19 0
939.26 0
939.33 0
939.40 0
939.47 0
939.54 0
939.61 0
939.68 0
939.75 0
939.82 0
939.89 0
939.96 0
940.03 0
940.10 0
940.17 0
940.24 0
940.31 0
940.38 0
940.45 0
940.52 0
940.59 0
940.66 0
940.73 0
940.81 0
940.88 0
940.95 0
941.02 0
941.09 0
941.16 0
941.23 0
941.30 0
941.37 0
941.44 0
941.51 0
941.58 0
941.65 0
941.72 0
941.79 0
941.86 0
941.93 0
942.00 0
942.07 0
942.14 0
942.21 0
942.28 0
942.35 0
942.42 0
942.49 0
942.56 0
942.63 0
942.70 1
942.77 1
942.84 1
942.91 1
942.98 1
943.05 1
943.12 1
943.19 0
943.26 0
943.33 0
943.41 0
943.48 0
943.55 0
943.62 0
943.69 0
943.76 0
943.83 0
943.90 0
943.97 0
944.04 0
944.11 0
944.18 0
944.25 0
944.32 0
944.39 1
944.46 1
944.53 1
944.60 1
944.67 1
944.74 1
944.81 1
944.88 1
944.95 0
945.02 0
945.09 0
945.16 0
945.23 0
945.30 0
945.37 0
945.45 0
945.52 0
945.59 0
945.66 0
945.73 0
945.80 0
945.87 0
945.94 0
946.01 0
946.08 0
946.15 0
946.22 0
946.29 0
946.36 0
946.43 0
946.50 0
946.57 0
946.64 0
946.71 0
946.78 0
946.85 0
946.92 0
946.99 0
947.07 0
947.14 0
947.21 0
947.28 0
947.35 0
947.42 0
947.49 0
947.56 0
947.63 0
947.70 0
947.77 0
947.84 0
947.91 0
947.98 0
948.05 0
948.12 0
948.19 0
948.26 0
948.33 0
948.40 0
948.47 0
948.55 0
948.62 0
948.69 0
948.76 0
948.83 1
948.90 1
948.97 1
949.04 0
949.11 0
949.18 0
949.25 0
949.32 0
949.39 0
949.46 0
949.53 0
949.60 0
949.67 0
949.74 0
949.81 0
949.89 0
949.96 0
950.03 0
950.10 0
950.17 1
950.24 1
950.31 1
950.38 1
950.45 1
950.52 1
950.59 0
950.66 0
950.73 0
950.80 1
950.87 1
950.94 1
951.01 1
951.09 1
951.16 1
951.23 1
951.30 0
951.37 0
951.44 0
951.51 0
951.58 0
951.65 1
951.72 1
951.79 1
951.86 1
951.93 1
952.00 1
952.07 1
952.14 1
952.21 1
952.29 1
952.36 1
952.43 1
952.50 1
952.57 1
952.64 1
952.71 2
952.78 2
952.85 2
952.92 2
952.99 2
953.06 2
953.13 2
953.20 2
953.27 2
953.35 2
953.42 2
953.49 2
953.56 3
953.63 3
953.70 3
953.77 3
953.84 3
953.91 3
953.98 3
954.05 2
954.12 2
954.19 2
954.26 1
954.34 1
954.41 1
954.48 1
954.55 1
954.62 1
954.69 1
954.76 1
954.83 1
954.90 1
954.97 1
955.04 1
955.11 1
955.18 1
955.26 1
955.33 1
955.40 1
955.47 1
955.54 1
955.61 1
955.68 1
955.75 1
955.82 1
955.89 1
955.96 0
956.03 0
956.10 0
956.18 0
956.25 0
956.32 0
956.39 0
956.46 0
956.53 1
956.60 1
956.67 0
956.74 0
956.81 0
956.88 0
956.95 0
957.02 1
957.10 1
957.17 1
957.24 1
957.31 1
957.38 1
957.45 1
957.52 0
957.59 0
957.66 0
957.73 0
957.80 0
957.87 0
957.95 0
958.02 0
958.09 0
958.16 0
958.23 0
958.30 0
958.37 0
958.44 0
958.51 0
958.58 0
958.65 0
958.73 0
958.80 0
958.87 0
958.94 0
959.01 0
959.08 0
959.15 0
959.22 0
959.29 0
959.36 0
959.43 0
959.51 0
959.58 0
959.65 0
959.72 0
959.79 0
959.86 0
959.93 0
960.00 0
960.07 0
960.14 0
960.21 0
960.29 0
960.36 0
960.43 0
960.50 0
960.57 0
960.64 0
960.71 0
960.78 1
960.85 0
960.92 0
960.99 0
961.07 0
961.14 0
961.21 0
961.28 0
961.35 0
961.42 0
961.49 0
961.56 0
961.63 0
961.70 0
961.78 1
961.85 1
961.92 1
961.99 1
962.06 1
962.13 1
962.20 0
962.27 0
962.34 0
962.41 0
962.49 0
962.56 0
962.63 1
962.70 1
962.77 1
962.84 1
962.91 1
962.98 1
963.05 1
963.13 1
963.20 1
963.27 1
963.34 1
963.41 1
963.48 1
963.55 1
963.62 1
963.69 1
963.76 1
963.84 1
963.91 1
963.98 1
964.05 1
964.12 1
964.19 1
964.26 1
964.33 1
964.40 1
964.48 1
964.55 1
964.62 1
964.69 1
964.76 0
964.83 0
964.90 0
964.97 0
965.04 0
965.12 1
965.19 1
965.26 1
965.33 1
965.40 1
965.47 1
965.54 1
965.61 1
965.68 1
965.76 1
965.83 0
965.90 0
965.97 0
966.04 0
966.11 0
966.18 0
966.25 0
966.32 0
966.40 0
966.47 0
966.54 1
966.61 1
966.68 1
966.75 0
966.82 0
966.89 0
966.97 0
967.04 0
967.11 0
967.18 1
967.25 1
967.32 1
967.39 1
967.46 1
967.54 1
967.61 1
967.68 1
967.75 1
967.82 0
967.89 0
967.96 1
968.03 1
968.10 1
968.18 1
968.25 1
968.32 1
968.39 1
968.46 1
968.53 1
968.60 1
968.67 1
968.75 1
968.82 1
968.89 1
968.96 1
969.03 1
969.10 1
969.17 1
969.24 1
969.32 1
969.39 1
969.46 0
969.53 0
969.60 0
969.67 0
969.74 0
969.82 0
969.89 0
969.96 0
970.03 1
970.10 1
970.17 1
970.24 1
970.31 1
970.39 1
970.46 1
970.53 1
970.60 0
970.67 0
970.74 0
970.81 0
970.88 0
970.96 1
971.03 1
971.10 1
971.17 1
971.24 1
971.31 1
971.38 1
971.46 1
971.53 1
971.60 1
971.67 1
971.74 1
971.81 0
971.88 1
971.96 1
972.03 1
972.10 1
972.17 1
972.24 1
972.31 1
972.38 1
972.45 1
972.53 0
972.60 0
972.67 0
972.74 0
972.81 0
972.88 0
972.95 0
973.03 0
973.10 0
973.17 0
973.24 0
973.31 0
973.38 0
973.45 0
973.53 0
973.60 0
973.67 0
973.74 0
973.81 0
973.88 0
973.95 0
974.03 0
974.10 0
974.17 0
974.24 0
974.31 0
974.38 0
974.45 1
974.53 1
974.60 1
974.67 1
974.74 1
974.81 1
974.88 1
974.96 1
975.03 1
975.10 1
975.17 0
975.24 0
975.31 0
975.38 0
975.46 0
975.53 0
975.60 0
975.67 0
975.74 0
975.81 0
975.88 0
975.96 1
976.03 1
976.10 1
976.17 1
976.24 1
976.31 1
976.39 1
976.46 1
976.53 1
976.60 1
976.67 1
976.74 1
976.81 1
976.89 0
976.96 0
977.03 0
977.10 0
977.17 0
977.24 0
977.32 0
977.39 1
977.46 1
977.53 2
977.60 2
977.67 2
977.74 2
977.82 2
977.89 1
977.96 1
978.03 1
978.10 1
978.17 1
978.25 1
978.32 0
978.39 0
978.46 0
978.53 0
978.60 0
978.68 0
978.75 0
978.82 0
978.89 1
978.96 1
979.03 1
979.11 1
979.18 2
979.25 2
979.32 2
979.39 2
979.46 2
979.54 2
979.61 1
979.68 1
979.75 1
979.82 1
979.89 1
979.97 1
980.04 1
980.11 1
980.18 1
980.25 1
980.32 1
980.40 1
980.47 1
980.54 1
980.61 1
980.68 1
980.75 2
980.83 2
980.90 2
980.97 2
981.04 2
981.11 1
981.18 1
981.26 1
981.33 1
981.40 1
981.47 1
981.54 1
981.61 1
981.69 1
981.76 1
981.83 1
981.90 1
981.97 1
982.04 1
982.12 0
982.19 0
982.26 0
982.33 0
982.40 0
982.48 1
982.55 1
982.62 1
982.69 1
982.76 1
982.83 1
982.91 1
982.98 1
983.05 1
983.12 0
983.19 0
983.26 1
983.34 1
983.41 1
983.48 1
983.55 1
983.62 1
983.70 1
983.77 1
983.84 0
983.91 0
983.98 0
984.05 0
984.13 0
984.20 1
984.27 1
984.34 1
984.41 1
984.49 1
984.56 1
984.63 1
984.70 1
984.77 1
984.84 1
984.92 1
984.99 1
985.06 1
985.13 1
985.20 2
985.28 2
985.35 2
985.42 2
985.49 2
985.56 2
985.64 2
985.71 2
985.78 1
985.85 1
985.92 1
985.99 1
986.07 1
986.14 1
986.21 1
986.28 0
986.35 0
986.43 0
986.50 0
986.57 1
986.64 1
986.71 1
986.79 1
986.86 1
986.93 1
987.00 1
987.07 1
987.15 1
987.22 1
987.29 1
987.36 1
987.43 1
987.50 1
987.58 0
987.65 0
987.72 0
987.79 0
987.86 0
987.94 0
988.01 1
988.08 1
988.15 2
988.22 2
988.30 2
988.37 2
988.44 2
988.51 1
988.58 1
988.66 1
988.73 1
988.80 1
988.87 2
988.94 2
989.02 2
989.09 2
989.16 2
989.23 3
989.30 3
989.38 3
989.45 3
989.52 3
989.59 3
989.66 3
989.74 2
989.81 2
989.88 2
989.95 1
990.02 1
990.10 1
990.17 1
990.24 1
990.31 1
990.38 1
990.46 1
990.53 1
990.60 2
990.67 2
990.74 2
990.82 1
990.89 1
990.96 1
991.03 1
991.11 0
991.18 0
991.25 0
991.32 0
991.39 0
991.47 1
991.54 1
991.61 1
991.68 1
991.75 1
991.83 1
991.90 1
991.97 1
992.04 1
992.11 1
992.19 1
992.26 1
992.33 1
992.40 0
992.48 0
992.55 0
992.62 0
992.69 0
992.76 0
992.84 0
992.91 0
992.98 0
993.05 1
993.12 1
993.20 1
993.27 1
993.34 1
993.41 1
993.48 1
993.56 1
993.63 1
993.70 1
993.77 1
993.85 1
993.92 1
993.99 0
994.06 0
994.13 0
994.21 0
994.28 0
994.35 0
994.42 0
994.50 0
994.57 0
994.64 0
994.71 1
994.78 1
994.86 2
994.93 2
995.00 2
995.07 2
995.15 1
995.22 1
995.29 1
995.36 1
995.43 1
995.51 1
995.58 1
995.65 1
995.72 1
995.80 1
995.87 0
995.94 0
996.01 0
996.08 0
996.16 0
996.23 1
996.30 1
996.37 1
996.45 1
996.52 2
996.59 2
996.66 2
996.73 2
996.81 2
996.88 1
996.95 1
997.02 1
997.10 0
997.17 0
997.24 0
997.31 1
997.39 1
997.46 1
997.53 1
997.60 1
997.67 1
997.75 1
997.82 1
997.89 2
997.96 2
998.04 2
998.11 2
998.18 2
998.25 2
998.33 1
998.40 1
998.47 0
998.54 0
998.61 0
998.69 0
998.76 0
998.83 1
998.90 1
998.98 2
999.05 2
999.12 3
999.19 3
999.27 3
999.34 3
999.41 3
999.48 2
999.56 2
999.63 1
999.70 1
999.77 0
999.85 0
999.92 0
999.99 0
1000.06 0
1000.13 0
1000.21 0
1000.28 0
1000.35 0
1000.42 0
1000.50 0
1000.57 0
1000.64 0
1000.71 0
1000.79 0
1000.86 0
1000.93 0
1001.00 1
1001.08 2
1001.15 2
1001.22 3
1001.29 3
1001.37 3
1001.44 2
1001.51 2
1001.58 1
1001.66 1
1001.73 1
1001.80 0
1001.87 0
1001.95 0
1002.02 0
1002.09 0
1002.16 0
1002.24 0
1002.31 0
1002.38 0
1002.45 0
1002.53 1
1002.60 1
1002.67 1
1002.74 1
1002.82 1
1002.89 1
1002.96 2
1003.03 2
1003.11 2
1003.18 2
1003.25 1
1003.32 1
1003.40 1
1003.47 0
1003.54 0
1003.61 0
1003.69 1
1003.76 1
1003.83 1
1003.90 1
1003.98 2
1004.05 2
1004.12 2
1004.19 2
1004.27 1
1004.34 1
1004.41 1
1004.48 0
1004.56 0
1004.63 0
1004.70 0
1004.77 0
1004.85 0
1004.92 0
1004.99 1
1005.06 1
1005.14 2
1005.21 2
1005.28 2
1005.35 2
1005.43 2
1005.50 2
1005.57 2
1005.64 2
1005.72 2
1005.79 2
1005.86 2
1005.94 3
1006.01 4
1006.08 5
1006.15 5
1006.23 6
1006.30 6
1006.37 6
1006.44 6
1006.52 6
1006.59 5
1006.66 4
1006.73 4
1006.81 4
1006.88 4
1006.95 5
1007.02 6
1007.10 7
1007.17 7
1007.24 7
1007.32 7
1007.39 7
1007.46 6
1007.53 6
1007.61 6
1007.68 6
1007.75 6
1007.82 6
1007.90 6
1007.97 6
1008.04 6
1008.11 6
1008.19 7
1008.26 7
1008.33 7
1008.41 8
1008.48 8
1008.55 8
1008.62 8
1008.70 8
1008.77 8
1008.84 8
1008.91 8
1008.99 8
1009.06 8
1009.13 7
1009.21 7
1009.28 8
1009.35 8
1009.42 9
1009.50 9
1009.57 10
1009.64 11
1009.71 11
1009.79 11
1009.86 11
1009.93 11
1010.01 11
1010.08 11
1010.15 11
1010.22 10
1010.30 10
1010.37 10
1010.44 10
1010.51 9
1010.59 9
1010.66 9
1010.73 9
1010.81 8
1010.88 8
1010.95 8
1011.02 8
1011.10 9
1011.17 9
1011.24 9
1011.32 10
1011.39 10
1011.46 11
1011.53 10
1011.61 10
1011.68 9
1011.75 8
1011.83 6
1011.90 5
1011.97 4
1012.04 3
1012.12 3
1012.19 3
1012.26 3
1012.34 3
1012.41 4
1012.48 4
1012.55 5
1012.63 5
1012.70 5
1012.77 5
1012.85 4
1012.92 3
1012.99 3
1013.06 2
1013.14 2
1013.21 2
1013.28 2
1013.36 2
1013.43 2
1013.50 2
1013.57 1
1013.65 1
1013.72 1
1013.79 1
1013.87 1
1013.94 2
1014.01 3
1014.08 3
1014.16 4
1014.23 4
1014.30 4
1014.38 4
1014.45 3
1014.52 3
1014.59 3
1014.67 2
1014.74 2
1014.81 2
1014.89 2
1014.96 2
1015.03 2
1015.11 2
1015.18 1
1015.25 0
1015.32 0
1015.40 0
1015.47 0
1015.54 0
1015.62 0
1015.69 0
1015.76 1
1015.83 2
1015.91 2
1015.98 2
1016.05 2
1016.13 2
1016.20 2
1016.27 2
1016.35 1
1016.42 1
1016.49 0
1016.56 0
1016.64 0
1016.71 0
1016.78 0
1016.86 0
1016.93 1
1017.00 2
1017.08 2
1017.15 3
1017.22 3
1017.29 3
1017.37 3
1017.44 2
1017.51 1
1017.59 0
1017.66 0
1017.73 0
1017.81 0
1017.88 0
1017.95 0
1018.02 0
1018.10 0
1018.17 0
1018.24 0
1018.32 1
1018.39 1
1018.46 1
1018.54 1
1018.61 2
1018.68 2
1018.76 1
1018.83 1
1018.90 0
1018.97 0
1019.05 0
1019.12 0
1019.19 0
1019.27 1
1019.34 1
1019.41 2
1019.49 2
1019.56 2
1019.63 2
1019.71 2
1019.78 1
1019.85 1
1019.92 1
1020.00 1
1020.07 0
1020.14 0
1020.22 0
1020.29 0
1020.36 0
1020.44 0
1020.51 0
1020.58 0
1020.66 0
1020.73 1
1020.80 2
1020.88 4
1020.95 5
1021.02 5
1021.10 5
1021.17 5
1021.24 4
1021.31 3
1021.39 3
1021.46 2
1021.53 2
1021.61 2
1021.68 2
1021.75 3
1021.83 3
1021.90 3
1021.97 3
1022.05 3
1022.12 3
1022.19 3
1022.27 3
1022.34 4
1022.41 4
1022.49 5
1022.56 5
1022.63 6
1022.71 7
1022.78 7
1022.85 7
1022.92 6
1023.00 6
1023.07 5
1023.14 4
1023.22 4
1023.29 4
1023.36 4
1023.44 5
1023.51 5
1023.58 6
1023.66 6
1023.73 6
1023.80 6
1023.88 6
1023.95 6
1024.02 7
1024.10 8
1024.17 10
1024.24 11
1024.32 13
1024.39 15
1024.46 16
1024.54 16
1024.61 16
1024.68 15
1024.76 14
1024.83 13
1024.90 12
1024.98 12
1025.05 13
1025.12 14
1025.20 16
1025.27 17
1025.34 19
1025.42 20
1025.49 20
1025.56 21
1025.64 21
1025.71 22
1025.78 24
1025.86 25
1025.93 27
1026.00 29
1026.08 30
1026.15 30
1026.22 30
1026.30 29
1026.37 28
1026.44 27
1026.52 26
1026.59 26
1026.66 25
1026.74 25
1026.81 25
1026.88 25
1026.96 24
1027.03 23
1027.10 22
1027.18 20
1027.25 19
1027.32 18
1027.40 17
1027.47 16
1027.54 15
1027.62 15
1027.69 15
1027.76 15
1027.84 15
1027.91 14
1027.98 14
1028.06 13
1028.13 12
1028.20 10
1028.28 9
1028.35 7
1028.42 6
1028.50 5
1028.57 4
1028.64 4
1028.72 4
1028.79 5
1028.86 6
1028.94 7
1029.01 8
1029.08 8
1029.16 8
1029.23 7
1029.31 7
1029.38 6
1029.45 6
1029.53 6
1029.60 6
1029.67 7
1029.75 8
1029.82 8
1029.89 8
1029.97 8
1030.04 7
1030.11 6
1030.19 6
1030.26 6
1030.33 7
1030.41 7
1030.48 8
1030.55 8
1030.63 8
1030.70 8
1030.77 7
1030.85 6
1030.92 4
1031.00 3
1031.07 2
1031.14 2
1031.22 2
1031.29 2
1031.36 2
1031.44 2
1031.51 2
1031.58 2
1031.66 2
1031.73 2
1031.80 2
1031.88 2
1031.95 2
1032.02 3
1032.10 3
1032.17 3
1032.25 4
1032.32 4
1032.39 4
1032.47 5
1032.54 5
1032.61 5
1032.69 6
1032.76 6
1032.83 5
1032.91 5
1032.98 5
1033.05 4
1033.13 4
1033.20 3
1033.28 4
1033.35 4
1033.42 5
1033.50 6
1033.57 7
1033.64 7
1033.72 8
1033.79 8
1033.86 7
1033.94 6
1034.01 5
1034.09 4
1034.16 3
1034.23 3
1034.31 3
1034.38 4
1034.45 5
1034.53 6
1034.60 8
1034.67 9
1034.75 9
1034.82 10
1034.90 11
1034.97 11
1035.04 12
1035.12 12
1035.19 12
1035.26 12
1035.34 13
1035.41 13
1035.48 13
1035.56 14
1035.63 14
1035.71 14
1035.78 13
1035.85 13
1035.93 13
1036.00 13
1036.07 14
1036.15 14
1036.22 15
1036.29 15
1036.37 15
1036.44 15
1036.52 14
1036.59 13
1036.66 12
1036.74 11
1036.81 10
1036.88 10
1036.96 10
1037.03 10
1037.11 10
1037.18 10
1037.25 10
1037.33 10
1037.40 9
1037.47 9
1037.55 8
1037.62 7
1037.70 6
1037.77 5
1037.84 4
1037.92 4
1037.99 5
1038.06 6
1038.14 7
1038.21 9
1038.29 10
1038.36 10
1038.43 10
1038.51 10
1038.58 9
1038.65 8
1038.73 8
1038.80 8
1038.88 8
1038.95 8
1039.02 8
1039.10 8
1039.17 7
1039.24 6
1039.32 4
1039.39 4
1039.47 3
1039.54 2
1039.61 2
1039.69 2
1039.76 1
1039.84 0
1039.91 0
1039.98 0
1040.06 0
1040.13 0
1040.20 0
1040.28 0
1040.35 0
1040.43 0
1040.50 2
1040.57 4
1040.65 6
1040.72 8
1040.80 10
1040.87 11
1040.94 11
1041.02 11
1041.09 10
1041.16 9
1041.24 8
1041.31 7
1041.39 7
1041.46 6
1041.53 6
1041.61 5
1041.68 5
1041.76 5
1041.83 5
1041.90 6
1041.98 6
1042.05 6
1042.13 6
1042.20 6
1042.27 5
1042.35 5
1042.42 4
1042.49 4
1042.57 4
1042.64 4
1042.72 4
1042.79 5
1042.86 6
1042.94 6
1043.01 7
1043.09 7
1043.16 7
1043.23 7
1043.31 8
1043.38 9
1043.46 10
1043.53 10
1043.60 11
1043.68 11
1043.75 11
1043.83 11
1043.90 11
1043.97 11
1044.05 12
1044.12 13
1044.20 15
1044.27 16
1044.34 17
1044.42 17
1044.49 16
1044.57 14
1044.64 13
1044.71 11
1044.79 9
1044.86 8
1044.94 8
1045.01 8
1045.08 8
1045.16 9
1045.23 10
1045.31 11
1045.38 12
1045.45 13
1045.53 14
1045.60 15
1045.68 16
1045.75 17
1045.82 18
1045.90 19
1045.97 20
1046.05 20
1046.12 21
1046.19 20
1046.27 20
1046.34 19
1046.42 18
1046.49 17
1046.56 17
1046.64 17
1046.71 17
1046.79 18
1046.86 19
1046.93 21
1047.01 22
1047.08 24
1047.16 25
1047.23 25
1047.31 25
1047.38 25
1047.45 24
1047.53 23
1047.60 22
1047.68 20
1047.75 19
1047.82 18
1047.90 17
1047.97 17
1048.05 16
1048.12 16
1048.19 15
1048.27 15
1048.34 15
1048.42 15
1048.49 15
1048.57 15
1048.64 15
1048.71 15
1048.79 15
1048.86 15
1048.94 14
1049.01 14
1049.08 13
1049.16 13
1049.23 13
1049.31 13
1049.38 13
1049.46 13
1049.53 13
1049.60 13
1049.68 14
1049.75 14
1049.83 15
1049.90 15
1049.97 14
1050.05 14
1050.12 13
1050.20 12
1050.27 11
1050.35 11
1050.42 10
1050.49 10
1050.57 10
1050.64 9
1050.72 9
1050.79 9
1050.86 9
1050.94 10
1051.01 11
1051.09 13
1051.16 15
1051.24 17
1051.31 19
1051.38 20
1051.46 21
1051.53 21
1051.61 20
1051.68 20
1051.76 19
1051.83 19
1051.90 18
1051.98 18
1052.05 18
1052.13 17
1052.20 17
1052.28 17
1052.35 17
1052.42 16
1052.50 16
1052.57 16
1052.65 15
1052.72 14
1052.80 13
1052.87 12
1052.94 11
1053.02 10
1053.09 9
1053.17 9
1053.24 10
1053.32 11
1053.39 11
1053.46 12
1053.54 12
1053.61 12
1053.69 11
1053.76 11
1053.84 11
1053.91 10
1053.98 10
1054.06 10
1054.13 10
1054.21 10
1054.28 11
1054.36 12
1054.43 13
1054.50 15
1054.58 16
1054.65 17
1054.73 17
1054.80 17
1054.88 16
1054.95 15
1055.02 13
1055.10 11
1055.17 10
1055.25 9
1055.32 7
1055.40 6
1055.47 5
1055.55 5
1055.62 4
1055.69 3
1055.77 3
1055.84 3
1055.92 2
1055.99 2
1056.07 2
1056.14 2
1056.22 1
1056.29 1
1056.36 0
1056.44 0
1056.51 0
1056.59 0
1056.66 0
1056.74 0
1056.81 0
1056.88 0
1056.96 0
1057.03 2
1057.11 5
1057.18 8
1057.26 10
1057.33 13
1057.41 15
1057.48 17
1057.55 18
1057.63 18
1057.70 17
1057.78 16
1057.85 14
1057.93 13
1058.00 11
1058.08 10
1058.15 9
1058.23 8
1058.30 8
1058.37 8
1058.45 7
1058.52 7
1058.60 7
1058.67 6
1058.75 5
1058.82 5
1058.90 4
1058.97 3
1059.04 2
1059.12 1
1059.19 0
1059.27 0
1059.34 1
1059.42 2
1059.49 4
1059.57 6
1059.64 8
1059.72 11
1059.79 13
1059.86 15
1059.94 16
1060.01 16
1060.09 16
1060.16 15
1060.24 14
1060.31 13
1060.39 13
1060.46 13
1060.54 13
1060.61 13
1060.68 14
1060.76 15
1060.83 16
1060.91 17
1060.98 18
1061.06 19
1061.13 19
1061.21 19
1061.28 18
1061.36 16
1061.43 14
1061.50 12
1061.58 11
1061.65 10
1061.73 10
1061.80 12
1061.88 13
1061.95 15
1062.03 17
1062.10 19
1062.18 19
1062.25 20
1062.33 19
1062.40 18
1062.47 16
1062.55 14
1062.62 13
1062.70 12
1062.77 11
1062.85 12
1062.92 13
1063.00 14
1063.07 16
1063.15 18
1063.22 18
1063.30 18
1063.37 18
1063.44 17
1063.52 15
1063.59 14
1063.67 13
1063.74 12
1063.82 12
1063.89 12
1063.97 13
1064.04 13
1064.12 13
1064.19 13
1064.27 12
1064.34 12
1064.42 13
1064.49 13
1064.57 15
1064.64 17
1064.71 18
1064.79 20
1064.86 22
1064.94 22
1065.01 22
1065.09 22
1065.16 21
1065.24 21
1065.31 20
1065.39 20
1065.46 19
1065.54 18
1065.61 17
1065.69 15
1065.76 13
1065.84 12
1065.91 11
1065.98 12
1066.06 12
1066.13 13
1066.21 15
1066.28 15
1066.36 16
1066.43 16
1066.51 16
1066.58 17
1066.66 18
1066.73 19
1066.81 21
1066.88 22
1066.96 23
1067.03 24
1067.11 23
1067.18 22
1067.26 21
1067.33 20
1067.41 20
1067.48 19
1067.56 20
1067.63 20
1067.70 21
1067.78 20
1067.85 20
1067.93 18
1068.00 17
1068.08 15
1068.15 14
1068.23 14
1068.30 15
1068.38 16
1068.45 18
1068.53 20
1068.60 22
1068.68 23
1068.75 23
1068.83 23
1068.90 22
1068.98 21
1069.05 21
1069.13 21
1069.20 21
1069.28 22
1069.35 22
1069.43 22
1069.50 21
1069.58 20
1069.65 19
1069.73 18
1069.80 17
1069.88 16
1069.95 15
1070.03 14
1070.10 13
1070.17 13
1070.25 12
1070.32 11
1070.40 11
1070.47 10
1070.55 10
1070.62 10
1070.70 10
1070.77 10
1070.85 10
1070.92 10
1071.00 10
1071.07 11
1071.15 11
1071.22 11
1071.30 12
1071.37 12
1071.45 12
1071.52 11
1071.60 11
1071.67 11
1071.75 11
1071.82 11
1071.90 11
1071.97 11
1072.05 11
1072.12 10
1072.20 10
1072.27 9
1072.35 9
1072.42 9
1072.50 10
1072.57 10
1072.65 9
1072.72 8
1072.80 7
1072.87 5
1072.95 3
1073.02 2
1073.10 2
1073.17 3
1073.25 4
1073.32 6
1073.40 8
1073.47 9
1073.55 10
1073.62 9
1073.70 8
1073.77 6
1073.85 5
1073.92 3
1074.00 2
1074.07 1
1074.15 1
1074.22 1
1074.30 1
1074.37 1
1074.45 0
1074.52 0
1074.60 0
1074.67 0
1074.75 0
1074.82 0
1074.90 0
1074.97 0
1075.05 1
1075.12 2
1075.20 3
1075.27 5
1075.35 7
1075.42 9
1075.50 11
1075.57 12
1075.65 13
1075.72 13
1075.80 11
1075.87 9
1075.95 6
1076.02 3
1076.10 2
1076.18 1
1076.25 1
1076.33 2
1076.40 5
1076.48 8
1076.55 11
1076.63 13
1076.70 15
1076.78 16
1076.85 17
1076.93 17
1077.00 17
1077.08 17
1077.15 18
1077.23 18
1077.30 19
1077.38 19
1077.45 19
1077.53 19
1077.60 18
1077.68 17
1077.75 16
1077.83 16
1077.90 16
1077.98 17
1078.05 19
1078.13 20
1078.20 20
1078.28 20
1078.35 19
1078.43 17
1078.50 14
1078.58 11
1078.66 8
1078.73 6
1078.81 4
1078.88 3
1078.96 2
1079.03 2
1079.11 2
1079.18 2
1079.26 2
1079.33 2
1079.41 2
1079.48 2
1079.56 3
1079.63 3
1079.71 3
1079.78 2
1079.86 1
1079.93 0
1080.01 0
1080.08 0
1080.16 0
1080.23 0
1080.31 0
1080.39 0
1080.46 2
1080.54 5
1080.61 7
1080.69 9
1080.76 10
1080.84 11
1080.91 11
1080.99 10
1081.06 8
1081.14 7
1081.21 5
1081.29 3
1081.36 2
1081.44 1
1081.51 0
1081.59 1
1081.66 2
1081.74 3
1081.82 5
1081.89 7
1081.97 8
1082.04 8
1082.12 9
1082.19 9
1082.27 9
1082.34 9
1082.42 10
1082.49 11
1082.57 13
1082.64 16
1082.72 17
1082.79 19
1082.87 19
1082.95 19
1083.02 18
1083.10 16
1083.17 14
1083.25 13
1083.32 12
1083.40 12
1083.47 12
1083.55 12
1083.62 13
1083.70 14
1083.77 15
1083.85 16
1083.93 16
1084.00 16
1084.08 15
1084.15 13
1084.23 12
1084.30 10
1084.38 9
1084.45 8
1084.53 8
1084.60 9
1084.68 10
1084.75 11
1084.83 12
1084.91 12
1084.98 12
1085.06 11
1085.13 9
1085.21 7
1085.28 6
1085.36 5
1085.43 5
1085.51 5
1085.58 6
1085.66 7
1085.73 7
1085.81 8
1085.89 9
1085.96 10
1086.04 11
1086.11 13
1086.19 14
1086.26 15
1086.34 15
1086.41 15
1086.49 13
1086.56 12
1086.64 10
1086.72 9
1086.79 8
1086.87 8
1086.94 8
1087.02 8
1087.09 8
1087.17 9
1087.24 10
1087.32 11
1087.40 12
1087.47 13
1087.55 14
1087.62 14
1087.70 15
1087.77 15
1087.85 14
1087.92 13
1088.00 12
1088.07 10
1088.15 8
1088.23 7
1088.30 6
1088.38 5
1088.45 4
1088.53 4
1088.60 3
1088.68 2
1088.75 0
1088.83 0
1088.91 0
1088.98 0
1089.06 0
1089.13 0
1089.21 0
1089.28 0
1089.36 0
1089.43 0
1089.51 0
1089.59 0
1089.66 2
1089.74 3
1089.81 5
1089.89 5
1089.96 5
1090.04 3
1090.11 1
1090.19 0
1090.27 0
1090.34 0
1090.42 0
1090.49 0
1090.57 0
1090.64 3
1090.72 7
1090.80 11
1090.87 14
1090.95 17
1091.02 19
1091.10 21
1091.17 22
1091.25 24
1091.32 25
1091.40 24
1091.48 23
1091.55 21
1091.63 19
1091.70 16
1091.78 13
1091.85 10
1091.93 9
1092.01 7
1092.08 7
1092.16 7
1092.23 8
1092.31 10
1092.38 13
1092.46 15
1092.54 18
1092.61 21
1092.69 24
1092.76 25
1092.84 26
1092.91 26
1092.99 26
1093.06 26
1093.14 25
1093.22 26
1093.29 26
1093.37 27
1093.44 28
1093.52 29
1093.59 30
1093.67 30
1093.75 31
1093.82 32
1093.90 32
1093.97 33
1094.05 33
1094.12 33
1094.20 32
1094.28 31
1094.35 31
1094.43 30
1094.50 30
1094.58 30
1094.66 31
1094.73 33
1094.81 34
1094.88 35
1094.96 37
1095.03 38
1095.11 39
1095.19 40
1095.26 41
1095.34 41
1095.41 41
1095.49 41
1095.56 41
1095.64 40
1095.72 39
1095.79 38
1095.87 36
1095.94 35
1096.02 35
1096.09 35
1096.17 36
1096.25 37
1096.32 39
1096.40 41
1096.47 43
1096.55 43
1096.63 42
1096.70 40
1096.78 36
1096.85 33
1096.93 30
1097.00 27
1097.08 26
1097.16 26
1097.23 26
1097.31 27
1097.38 28
1097.46 28
1097.54 29
1097.61 30
1097.69 32
1097.76 34
1097.84 36
1097.91 38
1097.99 40
1098.07 40
1098.14 41
1098.22 40
1098.29 40
1098.37 40
1098.45 40
1098.52 40
1098.60 40
1098.67 40
1098.75 39
1098.83 37
1098.90 34
1098.98 29
1099.05 25
1099.13 21
1099.20 17
1099.28 15
1099.36 14
1099.43 15
1099.51 16
1099.58 17
1099.66 17
1099.74 16
1099.81 14
1099.89 11
1099.96 9
1100.04 6
1100.12 5
1100.19 5
1100.27 6
1100.34 7
1100.42 9
1100.50 10
1100.57 10
1100.65 10
1100.72 8
1100.80 7
1100.88 4
1100.95 2
1101.03 0
1101.10 0
1101.18 0
1101.26 0
1101.33 0
1101.41 0
1101.48 1
1101.56 3
1101.64 3
1101.71 3
1101.79 3
1101.86 2
1101.94 1
1102.02 0
1102.09 0
1102.17 0
1102.24 0
1102.32 0
1102.40 0
1102.47 0
1102.55 0
1102.62 0
1102.70 0
1102.78 2
1102.85 3
1102.93 5
1103.00 6
1103.08 6
1103.16 6
1103.23 5
1103.31 4
1103.38 2
1103.46 1
1103.54 0
1103.61 0
1103.69 0
1103.76 0
1103.84 0
1103.92 0
1103.99 1
1104.07 1
1104.14 1
1104.22 2
1104.30 4
1104.37 7
1104.45 11
1104.52 16
1104.60 20
1104.68 23
1104.75 25
1104.83 25
1104.91 24
1104.98 23
1105.06 21
1105.13 20
1105.21 19
1105.29 20
1105.36 21
1105.44 22
1105.51 23
1105.59 24
1105.67 25
1105.74 24
1105.82 23
1105.89 21
1105.97 18
1106.05 16
1106.12 15
1106.20 15
1106.28 16
1106.35 20
1106.43 24
1106.50 29
1106.58 35
1106.66 39
1106.73 43
1106.81 46
1106.88 48
1106.96 51
1107.04 52
1107.11 54
1107.19 55
1107.27 56
1107.34 57
1107.42 57
1107.49 58
1107.57 58
1107.65 57
1107.72 57
1107.80 56
1107.88 55
1107.95 54
1108.03 52
1108.10 51
1108.18 50
1108.26 49
1108.33 49
1108.41 49
1108.48 50
1108.56 51
1108.64 52
1108.71 52
1108.79 51
1108.87 50
1108.94 49
1109.02 49
1109.09 49
1109.17 50
1109.25 52
1109.32 56
1109.40 59
1109.48 63
1109.55 66
1109.63 68
1109.70 68
1109.78 68
1109.86 66
1109.93 62
1110.01 59
1110.09 55
1110.16 51
1110.24 48
1110.32 47
1110.39 48
1110.47 49
1110.54 52
1110.62 55
1110.70 57
1110.77 58
1110.85 58
1110.93 57
1111.00 54
1111.08 52
1111.15 50
1111.23 49
1111.31 50
1111.38 52
1111.46 54
1111.54 57
1111.61 60
1111.69 61
1111.77 62
1111.84 62
1111.92 61
1111.99 60
1112.07 60
1112.15 59
1112.22 60
1112.30 61
1112.38 61
1112.45 61
1112.53 60
1112.61 58
1112.68 55
1112.76 51
1112.83 47
1112.91 43
1112.99 39
1113.06 36
1113.14 33
1113.22 32
1113.29 31
1113.37 31
1113.45 33
1113.52 35
1113.60 38
1113.67 42
1113.75 45
1113.83 48
1113.90 50
1113.98 50
1114.06 49
1114.13 47
1114.21 43
1114.29 39
1114.36 34
1114.44 30
1114.52 28
1114.59 27
1114.67 29
1114.74 31
1114.82 35
1114.90 38
1114.97 40
1115.05 42
1115.13 42
1115.20 41
1115.28 40
1115.36 39
1115.43 38
1115.51 38
1115.59 38
1115.66 38
1115.74 37
1115.81 35
1115.89 32
1115.97 29
1116.04 25
1116.12 21
1116.20 19
1116.27 17
1116.35 16
1116.43 15
1116.50 13
1116.58 12
1116.66 9
1116.73 7
1116.81 5
1116.89 4
1116.96 5
1117.04 7
1117.12 10
1117.19 13
1117.27 17
1117.35 20
1117.42 22
1117.50 23
1117.57 23
1117.65 23
1117.73 22
1117.80 22
1117.88 21
1117.96 19
1118.03 18
1118.11 17
1118.19 15
1118.26 14
1118.34 13
1118.42 12
1118.49 12
1118.57 13
1118.65 15
1118.72 17
1118.80 20
1118.88 24
1118.95 28
1119.03 32
1119.11 35
1119.18 37
1119.26 39
1119.34 39
1119.41 39
1119.49 38
1119.57 36
1119.64 35
1119.72 34
1119.80 34
1119.87 34
1119.95 35
1120.03 37
1120.10 39
1120.18 41
1120.26 44
1120.33 46
1120.41 47
1120.49 48
1120.56 48
1120.64 48
1120.71 47
1120.79 45
1120.87 43
1120.94 40
1121.02 37
1121.10 35
1121.17 33
1121.25 32
1121.33 30
1121.40 29
1121.48 28
1121.56 27
1121.63 26
1121.71 25
1121.79 25
1121.86 25
1121.94 25
1122.02 25
1122.10 26
1122.17 28
1122.25 29
1122.33 30
1122.40 32
1122.48 33
1122.56 35
1122.63 36
1122.71 37
1122.79 37
1122.86 37
1122.94 37
1123.02 38
1123.09 40
1123.17 43
1123.25 48
1123.32 55
1123.40 62
1123.48 69
1123.55 75
1123.63 80
1123.71 83
1123.78 84
1123.86 84
1123.94 82
1124.01 80
1124.09 77
1124.17 72
1124.24 67
1124.32 61
1124.40 55
1124.47 49
1124.55 45
1124.63 42
1124.70 41
1124.78 40
1124.86 41
1124.93 41
1125.01 42
1125.09 41
1125.16 41
1125.24 40
1125.32 39
1125.40 38
1125.47 38
1125.55 38
1125.63 39
1125.70 41
1125.78 42
1125.86 44
1125.93 45
1126.01 45
1126.09 44
1126.16 41
1126.24 38
1126.32 35
1126.39 33
1126.47 31
1126.55 31
1126.62 31
1126.70 32
1126.78 32
1126.86 32
1126.93 31
1127.01 29
1127.09 27
1127.16 25
1127.24 23
1127.32 21
1127.39 20
1127.47 20
1127.55 20
1127.62 20
1127.70 21
1127.78 21
1127.85 21
1127.93 20
1128.01 19
1128.09 17
1128.16 15
1128.24 13
1128.32 11
1128.39 9
1128.47 7
1128.55 4
1128.62 2
1128.70 1
1128.78 0
1128.85 0
1128.93 0
1129.01 1
1129.09 3
1129.16 5
1129.24 7
1129.32 10
1129.39 13
1129.47 16
1129.55 18
1129.62 19
1129.70 19
1129.78 19
1129.85 19
1129.93 20
1130.01 22
1130.09 24
1130.16 27
1130.24 30
1130.32 32
1130.39 33
1130.47 32
1130.55 28
1130.62 22
1130.70 15
1130.78 8
1130.86 1
1130.93 0
1131.01 0
1131.09 0
1131.16 0
1131.24 0
1131.32 0
1131.39 1
1131.47 4
1131.55 7
1131.63 8
1131.70 8
1131.78 7
1131.86 4
1131.93 2
1132.01 1
1132.09 1
1132.16 2
1132.24 5
1132.32 9
1132.40 13
1132.47 17
1132.55 20
1132.63 21
1132.70 21
1132.78 20
1132.86 19
1132.94 18
1133.01 18
1133.09 19
1133.17 20
1133.24 22
1133.32 23
1133.40 23
1133.47 23
1133.55 22
1133.63 21
1133.71 20
1133.78 20
1133.86 19
1133.94 19
1134.01 19
1134.09 20
1134.17 21
1134.25 22
1134.32 24
1134.40 26
1134.48 28
1134.55 30
1134.63 31
1134.71 32
1134.79 32
1134.86 32
1134.94 33
1135.02 34
1135.09 35
1135.17 37
1135.25 39
1135.33 41
1135.40 43
1135.48 45
1135.56 47
1135.63 49
1135.71 50
1135.79 51
1135.87 52
1135.94 53
1136.02 54
1136.10 55
1136.17 56
1136.25 58
1136.33 60
1136.41 63
1136.48 65
1136.56 68
1136.64 70
1136.71 72
1136.79 74
1136.87 76
1136.95 78
1137.02 79
1137.10 81
1137.18 82
1137.25 83
1137.33 85
1137.41 86
1137.49 87
1137.56 88
1137.64 88
1137.72 88
1137.80 87
1137.87 87
1137.95 88
1138.03 91
1138.10 95
1138.18 99
1138.26 103
1138.34 104
1138.41 104
1138.49 102
1138.57 99
1138.65 96
1138.72 94
1138.80 92
1138.88 90
1138.95 88
1139.03 86
1139.11 84
1139.19 81
1139.26 78
1139.34 77
1139.42 76
1139.50 76
1139.57 77
1139.65 77
1139.73 77
1139.80 77
1139.88 76
1139.96 75
1140.04 75
1140.11 74
1140.19 74
1140.27 73
1140.35 73
1140.42 72
1140.50 71
1140.58 70
1140.65 69
1140.73 68
1140.81 68
1140.89 69
1140.96 69
1141.04 68
1141.12 67
1141.20 65
1141.27 62
1141.35 59
1141.43 57
1141.51 55
1141.58 53
1141.66 52
1141.74 50
1141.81 48
1141.89 44
1141.97 40
1142.05 34
1142.12 29
1142.20 25
1142.28 22
1142.36 19
1142.43 18
1142.51 18
1142.59 18
1142.67 18
1142.74 18
1142.82 19
1142.90 21
1142.98 22
1143.05 24
1143.13 27
1143.21 28
1143.29 29
1143.36 29
1143.44 27
1143.52 24
1143.60 21
1143.67 16
1143.75 13
1143.83 9
1143.90 7
1143.98 6
1144.06 5
1144.14 5
1144.21 5
1144.29 5
1144.37 5
1144.45 6
1144.52 8
1144.60 12
1144.68 16
1144.76 20
1144.83 23
1144.91 26
1144.99 28
1145.07 30
1145.14 32
1145.22 33
1145.30 36
1145.38 38
1145.45 40
1145.53 42
1145.61 41
1145.69 40
1145.76 37
1145.84 33
1145.92 30
1146.00 26
1146.07 25
1146.15 24
1146.23 24
1146.31 25
1146.38 26
1146.46 27
1146.54 27
1146.62 26
1146.69 25
1146.77 24
1146.85 24
1146.93 23
1147.00 23
1147.08 24
1147.16 25
1147.24 27
1147.31 30
1147.39 33
1147.47 36
1147.55 38
1147.62 41
1147.70 43
1147.78 45
1147.86 47
1147.94 49
1148.01 50
1148.09 49
1148.17 47
1148.25 42
1148.32 37
1148.40 31
1148.48 25
1148.56 21
1148.63 19
1148.71 19
1148.79 21
1148.87 24
1148.94 28
1149.02 31
1149.10 34
1149.18 36
1149.25 37
1149.33 37
1149.41 37
1149.49 37
1149.56 37
1149.64 37
1149.72 37
1149.80 37
1149.88 38
1149.95 38
1150.03 38
1150.11 38
1150.19 38
1150.26 38
1150.34 39
1150.42 39
1150.50 39
1150.57 40
1150.65 40
1150.73 40
1150.81 41
1150.88 42
1150.96 43
1151.04 45
1151.12 47
1151.20 48
1151.27 49
1151.35 48
1151.43 48
1151.51 48
1151.58 48
1151.66 50
1151.74 54
1151.82 58
1151.89 64
1151.97 69
1152.05 74
1152.13 78
1152.21 81
1152.28 85
1152.36 88
1152.44 92
1152.52 97
1152.59 100
1152.67 103
1152.75 105
1152.83 104
1152.91 102
1152.98 99
1153.06 95
1153.14 92
1153.22 90
1153.29 91
1153.37 93
1153.45 97
1153.53 102
1153.60 107
1153.68 111
1153.76 114
1153.84 115
1153.92 114
1153.99 113
1154.07 112
1154.15 111
1154.23 112
1154.30 114
1154.38 119
1154.46 123
1154.54 129
1154.62 134
1154.69 138
1154.77 142
1154.85 145
1154.93 148
1155.01 151
1155.08 155
1155.16 157
1155.24 159
1155.32 159
1155.39 159
1155.47 156
1155.55 153
1155.63 150
1155.71 148
1155.78 147
1155.86 147
1155.94 148
1156.02 149
1156.09 150
1156.17 149
1156.25 145
1156.33 139
1156.41 132
1156.48 123
1156.56 115
1156.64 107
1156.72 100
1156.80 95
1156.87 90
1156.95 86
1157.03 83
1157.11 80
1157.18 77
1157.26 74
1157.34 71
1157.42 68
1157.50 65
1157.57 62
1157.65 58
1157.73 53
1157.81 48
1157.89 44
1157.96 40
1158.04 38
1158.12 38
1158.20 39
1158.28 41
1158.35 43
1158.43 45
1158.51 46
1158.59 46
1158.67 46
1158.74 44
1158.82 41
1158.90 39
1158.98 36
1159.05 33
1159.13 31
1159.21 30
1159.29 30
1159.37 31
1159.44 33
1159.52 36
1159.60 37
1159.68 39
1159.76 39
1159.83 40
1159.91 40
1159.99 40
1160.07 42
1160.15 44
1160.22 47
1160.30 49
1160.38 51
1160.46 51
1160.54 50
1160.61 48
1160.69 45
1160.77 41
1160.85 38
1160.93 36
1161.00 34
1161.08 34
1161.16 34
1161.24 34
1161.32 34
1161.39 33
1161.47 31
1161.55 28
1161.63 26
1161.71 23
1161.78 21
1161.86 19
1161.94 18
1162.02 18
1162.10 19
1162.18 21
1162.25 24
1162.33 27
1162.41 31
1162.49 34
1162.57 35
1162.64 35
1162.72 33
1162.80 29
1162.88 24
1162.96 19
1163.03 13
1163.11 8
1163.19 4
1163.27 2
1163.35 1
1163.42 1
1163.50 2
1163.58 4
1163.66 5
1163.74 7
1163.81 8
1163.89 9
1163.97 9
1164.05 9
1164.13 8
1164.21 6
1164.28 2
1164.36 0
1164.44 0
1164.52 0
1164.60 0
1164.67 0
1164.75 0
1164.83 0
1164.91 2
1164.99 8
1165.06 13
1165.14 18
1165.22 23
1165.30 28
1165.38 33
1165.46 39
1165.53 43
1165.61 47
1165.69 48
1165.77 46
1165.85 43
1165.92 38
1166.00 34
1166.08 29
1166.16 26
1166.24 24
1166.32 24
1166.39 24
1166.47 26
1166.55 27
1166.63 28
1166.71 29
1166.78 30
1166.86 30
1166.94 29
1167.02 27
1167.10 24
1167.18 22
1167.25 20
1167.33 19
1167.41 20
1167.49 22
1167.57 25
1167.65 29
1167.72 32
1167.80 34
1167.88 34
1167.96 34
1168.04 33
1168.11 31
1168.19 29
1168.27 27
1168.35 25
1168.43 23
1168.51 21
1168.58 19
1168.66 16
1168.74 14
1168.82 13
1168.90 12
1168.98 12
1169.05 13
1169.13 14
1169.21 14
1169.29 14
1169.37 14
1169.45 14
1169.52 14
1169.60 16
1169.68 18
1169.76 22
1169.84 26
1169.92 31
1169.99 36
1170.07 41
1170.15 45
1170.23 49
1170.31 52
1170.39 55
1170.46 58
1170.54 61
1170.62 63
1170.70 65
1170.78 66
1170.86 66
1170.93 66
1171.01 64
1171.09 62
1171.17 61
1171.25 60
1171.33 60
1171.40 61
1171.48 63
1171.56 65
1171.64 67
1171.72 71
1171.80 75
1171.87 79
1171.95 85
1172.03 90
1172.11 95
1172.19 100
1172.27 104
1172.34 107
1172.42 110
1172.50 112
1172.58 113
1172.66 113
1172.74 112
1172.81 110
1172.89 107
1172.97 104
1173.05 101
1173.13 98
1173.21 97
1173.29 97
1173.36 98
1173.44 100
1173.52 102
1173.60 105
1173.68 106
1173.76 106
1173.83 105
1173.91 103
1173.99 100
1174.07 97
1174.15 93
1174.23 91
1174.30 89
1174.38 87
1174.46 86
1174.54 85
1174.62 83
1174.70 82
1174.78 80
1174.85 79
1174.93 77
1175.01 75
1175.09 73
1175.17 71
1175.25 70
1175.33 69
1175.40 68
1175.48 67
1175.56 67
1175.64 66
1175.72 66
1175.80 64
1175.87 63
1175.95 60
1176.03 59
1176.11 57
1176.19 56
1176.27 56
1176.35 56
1176.42 56
1176.50 56
1176.58 55
1176.66 54
1176.74 52
1176.82 51
1176.90 50
1176.97 51
1177.05 52
1177.13 55
1177.21 58
1177.29 60
1177.37 62
1177.45 64
1177.52 65
1177.60 66
1177.68 66
1177.76 68
1177.84 70
1177.92 72
1178.00 75
1178.07 79
1178.15 83
1178.23 87
1178.31 91
1178.39 95
1178.47 97
1178.55 98
1178.62 98
1178.70 97
1178.78 95
1178.86 92
1178.94 89
1179.02 87
1179.10 84
1179.17 82
1179.25 80
1179.33 79
1179.41 79
1179.49 80
1179.57 83
1179.65 86
1179.73 90
1179.80 95
1179.88 99
1179.96 103
1180.04 105
1180.12 107
1180.20 107
1180.28 107
1180.35 107
1180.43 107
1180.51 107
1180.59 107
1180.67 107
1180.75 106
1180.83 103
1180.90 100
1180.98 97
1181.06 94
1181.14 92
1181.22 92
1181.30 94
1181.38 97
1181.46 100
1181.53 102
1181.61 103
1181.69 102
1181.77 100
1181.85 97
1181.93 93
1182.01 89
1182.09 86
1182.16 83
1182.24 80
1182.32 78
1182.40 75
1182.48 73
1182.56 71
1182.64 69
1182.72 68
1182.79 68
1182.87 68
1182.95 69
1183.03 69
1183.11 70
1183.19 71
1183.27 72
1183.35 74
1183.42 76
1183.50 78
1183.58 80
1183.66 80
1183.74 79
1183.82 77
1183.90 74
1183.98 71
1184.05 68
1184.13 65
1184.21 63
1184.29 63
1184.37 62
1184.45 63
1184.53 63
1184.61 62
1184.68 61
1184.76 60
1184.84 57
1184.92 53
1185.00 50
1185.08 46
1185.16 42
1185.24 40
1185.32 38
1185.39 36
1185.47 36
1185.55 36
1185.63 35
1185.71 35
1185.79 35
1185.87 36
1185.95 38
1186.02 40
1186.10 45
1186.18 50
1186.26 57
1186.34 66
1186.42 74
1186.50 83
1186.58 92
1186.66 99
1186.73 105
1186.81 111
1186.89 115
1186.97 119
1187.05 123
1187.13 127
1187.21 131
1187.29 135
1187.37 140
1187.44 143
1187.52 146
1187.60 147
1187.68 147
1187.76 146
1187.84 144
1187.92 142
1188.00 141
1188.08 141
1188.15 142
1188.23 145
1188.31 149
1188.39 154
1188.47 160
1188.55 167
1188.63 173
1188.71 178
1188.79 182
1188.87 184
1188.94 184
1189.02 181
1189.10 177
1189.18 172
1189.26 166
1189.34 159
1189.42 153
1189.50 148
1189.58 143
1189.65 141
1189.73 139
1189.81 140
1189.89 143
1189.97 145
1190.05 148
1190.13 149
1190.21 148
1190.29 144
1190.37 138
1190.44 131
1190.52 124
1190.60 117
1190.68 111
1190.76 106
1190.84 102
1190.92 98
1191.00 95
1191.08 91
1191.16 87
1191.23 84
1191.31 82
1191.39 81
1191.47 80
1191.55 81
1191.63 81
1191.71 81
1191.79 80
1191.87 78
1191.95 75
1192.03 70
1192.10 64
1192.18 57
1192.26 50
1192.34 43
1192.42 37
1192.50 32
1192.58 29
1192.66 28
1192.74 28
1192.82 29
1192.89 31
1192.97 32
1193.05 33
1193.13 33
1193.21 33
1193.29 34
1193.37 35
1193.45 38
1193.53 43
1193.61 50
1193.69 56
1193.76 61
1193.84 65
1193.92 66
1194.00 65
1194.08 62
1194.16 57
1194.24 53
1194.32 50
1194.40 47
1194.48 47
1194.56 47
1194.64 48
1194.71 50
1194.79 52
1194.87 54
1194.95 55
1195.03 55
1195.11 54
1195.19 52
1195.27 49
1195.35 45
1195.43 43
1195.51 42
1195.59 43
1195.66 46
1195.74 49
1195.82 53
1195.90 54
1195.98 54
1196.06 52
1196.14 49
1196.22 44
1196.30 40
1196.38 36
1196.46 34
1196.54 33
1196.61 33
1196.69 34
1196.77 34
1196.85 34
1196.93 33
1197.01 30
1197.09 26
1197.17 20
1197.25 13
1197.33 7
1197.41 1
1197.49 0
1197.57 0
1197.64 0
1197.72 0
1197.80 0
1197.88 0
1197.96 0
1198.04 0
1198.12 0
1198.20 0
1198.28 2
1198.36 7
1198.44 13
1198.52 20
1198.60 27
1198.67 33
1198.75 38
1198.83 40
1198.91 41
1198.99 39
1199.07 35
1199.15 30
1199.23 26
1199.31 23
1199.39 21
1199.47 20
1199.55 21
1199.63 24
1199.71 27
1199.78 30
1199.86 33
1199.94 36
1200.02 39
1200.10 41
1200.18 44
1200.26 47
1200.34 50
1200.42 53
1200.50 56
1200.58 59
1200.66 62
1200.74 65
1200.82 69
1200.90 73
1200.97 77
1201.05 79
1201.13 81
1201.21 80
1201.29 77
1201.37 73
1201.45 67
1201.53 61
1201.61 55
1201.69 51
1201.77 49
1201.85 49
1201.93 50
1202.01 53
1202.09 57
1202.17 60
1202.24 63
1202.32 66
1202.40 69
1202.48 72
1202.56 74
1202.64 77
1202.72 79
1202.80 79
1202.88 79
1202.96 76
1203.04 71
1203.12 65
1203.20 58
1203.28 52
1203.36 47
1203.44 45
1203.52 45
1203.59 48
1203.67 53
1203.75 59
1203.83 65
1203.91 71
1203.99 75
1204.07 79
1204.15 82
1204.23 84
1204.31 87
1204.39 89
1204.47 91
1204.55 93
1204.63 94
1204.71 94
1204.79 93
1204.87 91
1204.95 88
1205.02 83
1205.10 78
1205.18 73
1205.26 68
1205.34 64
1205.42 61
1205.50 59
1205.58 57
1205.66 55
1205.74 52
1205.82 50
1205.90 47
1205.98 44
1206.06 43
1206.14 42
1206.22 42
1206.30 43
1206.38 44
1206.46 44
1206.54 45
1206.62 46
1206.69 48
1206.77 52
1206.85 57
1206.93 63
1207.01 67
1207.09 69
1207.17 69
1207.25 65
1207.33 60
1207.41 53
1207.49 46
1207.57 40
1207.65 36
1207.73 33
1207.81 31
1207.89 30
1207.97 30
1208.05 30
1208.13 31
1208.21 32
1208.29 35
1208.37 38
1208.45 41
1208.52 43
1208.60 44
1208.68 43
1208.76 40
1208.84 35
1208.92 30
1209.00 25
1209.08 20
1209.16 18
1209.24 16
1209.32 16
1209.40 18
1209.48 21
1209.56 25
1209.64 29
1209.72 34
1209.80 39
1209.88 44
1209.96 47
1210.04 49
1210.12 49
1210.20 47
1210.28 42
1210.36 37
1210.44 32
1210.52 27
1210.60 22
1210.67 19
1210.75 17
1210.83 15
1210.91 13
1210.99 10
1211.07 6
1211.15 1
1211.23 0
1211.31 0
1211.39 0
1211.47 0
1211.55 0
1211.63 0
1211.71 0
1211.79 4
1211.87 7
1211.95 9
1212.03 9
1212.11 7
1212.19 5
1212.27 3
1212.35 1
1212.43 0
1212.51 0
1212.59 0
1212.67 0
1212.75 0
1212.83 0
1212.91 0
1212.99 3
1213.07 8
1213.15 14
1213.23 20
1213.31 27
1213.39 33
1213.46 38
1213.54 43
1213.62 46
1213.70 48
1213.78 49
1213.86 48
1213.94 46
1214.02 42
1214.10 37
1214.18 33
1214.26 30
1214.34 28
1214.42 27
1214.50 27
1214.58 27
1214.66 28
1214.74 28
1214.82 28
1214.90 30
1214.98 33
1215.06 39
1215.14 46
1215.22 54
1215.30 63
1215.38 70
1215.46 75
1215.54 77
1215.62 76
1215.70 74
1215.78 70
1215.86 65
1215.94 60
1216.02 57
1216.10 54
1216.18 52
1216.26 51
1216.34 50
1216.42 49
1216.50 48
1216.58 48
1216.66 48
1216.74 50
1216.82 54
1216.90 59
1216.98 65
1217.06 70
1217.14 73
1217.22 74
1217.30 74
1217.38 72
1217.46 69
1217.54 67
1217.62 67
1217.70 68
1217.78 70
1217.86 73
1217.94 76
1218.02 78
1218.10 78
1218.18 77
1218.26 72
1218.34 65
1218.42 56
1218.49 45
1218.57 33
1218.65 22
1218.73 14
1218.81 8
1218.89 6
1218.97 7
1219.05 10
1219.13 16
1219.21 22
1219.29 29
1219.37 34
1219.45 38
1219.53 40
1219.61 41
1219.69 40
1219.77 37
1219.85 32
1219.93 26
1220.01 20
1220.09 13
1220.17 8
1220.25 3
1220.33 1
1220.41 1
1220.49 3
1220.57 6
1220.65 9
1220.73 11
1220.81 12
1220.89 11
1220.97 10
1221.05 8
1221.13 6
1221.21 5
1221.29 5
1221.37 6
1221.45 7
1221.53 8
1221.61 10
1221.69 11
1221.77 12
1221.85 13
1221.93 16
1222.01 19
1222.09 22
1222.17 26
1222.25 31
1222.33 35
1222.41 39
1222.49 41
1222.57 42
1222.65 41
1222.73 37
1222.81 30
1222.89 22
1222.97 13
1223.06 5
1223.14 0
1223.22 0
1223.30 0
1223.38 0
1223.46 6
1223.54 13
1223.62 21
1223.70 28
1223.78 34
1223.86 37
1223.94 39
1224.02 38
1224.10 35
1224.18 32
1224.26 28
1224.34 25
1224.42 21
1224.50 18
1224.58 15
1224.66 10
1224.74 5
1224.82 0
1224.90 0
1224.98 0
1225.06 0
1225.14 0
1225.22 0
1225.30 0
1225.38 0
1225.46 0
1225.54 4
1225.62 7
1225.70 11
1225.78 16
1225.86 21
1225.94 25
1226.02 29
1226.10 32
1226.18 35
1226.26 36
1226.34 37
1226.42 39
1226.50 43
1226.58 49
1226.66 55
1226.74 62
1226.82 69
1226.90 75
1226.98 78
1227.06 80
1227.14 79
1227.22 77
1227.30 74
1227.38 71
1227.46 68
1227.54 65
1227.62 62
1227.70 59
1227.78 56
1227.86 54
1227.94 51
1228.02 48
1228.11 44
1228.19 39
1228.27 34
1228.35 29
1228.43 24
1228.51 20
1228.59 18
1228.67 19
1228.75 21
1228.83 26
1228.91 32
1228.99 37
1229.07 43
1229.15 46
1229.23 49
1229.31 49
1229.39 49
1229.47 48
1229.55 49
1229.63 51
1229.71 55
1229.79 61
1229.87 67
1229.95 73
1230.03 78
1230.11 80
1230.19 79
1230.27 76
1230.35 71
1230.43 65
1230.51 59
1230.59 53
1230.67 48
1230.75 45
1230.83 43
1230.92 43
1231.00 46
1231.08 50
1231.16 57
1231.24 65
1231.32 75
1231.40 85
1231.48 95
1231.56 103
1231.64 109
1231.72 113
1231.80 116
1231.88 119
1231.96 123
1232.04 128
1232.12 134
1232.20 140
1232.28 145
1232.36 147
1232.44 147
1232.52 143
1232.60 137
1232.68 128
1232.76 118
1232.84 109
1232.92 100
1233.00 92
1233.08 86
1233.17 82
1233.25 80
1233.33 79
1233.41 78
1233.49 77
1233.57 75
1233.65 72
1233.73 67
1233.81 62
1233.89 56
1233.97 51
1234.05 46
1234.13 43
1234.21 40
1234.29 37
1234.37 34
1234.45 30
1234.53 26
1234.61 23
1234.69 20
1234.77 19
1234.85 20
1234.93 24
1235.02 28
1235.10 34
1235.18 39
1235.26 43
1235.34 45
1235.42 44
1235.50 41
1235.58 36
1235.66 29
1235.74 22
1235.82 15
1235.90 9
1235.98 3
1236.06 0
1236.14 0
1236.22 0
1236.30 0
1236.38 0
1236.46 0
1236.54 0
1236.63 0
1236.71 3
1236.79 5
1236.87 6
1236.95 7
1237.03 7
1237.11 6
1237.19 6
1237.27 6
1237.35 6
1237.43 7
1237.51 8
1237.59 9
1237.67 11
1237.75 14
1237.83 17
1237.91 20
1237.99 23
1238.08 25
1238.16 26
1238.24 27
1238.32 27
1238.40 28
1238.48 29
1238.56 31
1238.64 32
1238.72 34
1238.80 34
1238.88 34
1238.96 32
1239.04 30
1239.12 28
1239.20 28
1239.28 29
1239.36 32
1239.45 37
1239.53 44
1239.61 50
1239.69 56
1239.77 59
1239.85 60
1239.93 57
1240.01 53
1240.09 47
1240.17 40
1240.25 32
1240.33 26
1240.41 21
1240.49 18
1240.57 17
1240.65 17
1240.74 19
1240.82 21
1240.90 24
1240.98 25
1241.06 25
1241.14 24
1241.22 21
1241.30 17
1241.38 13
1241.46 10
1241.54 7
1241.62 5
1241.70 4
1241.78 4
1241.86 8
1241.95 15
1242.03 25
1242.11 38
1242.19 51
1242.27 63
1242.35 72
1242.43 77
1242.51 79
1242.59 77
1242.67 73
1242.75 68
1242.83 63
1242.91 58
1242.99 54
1243.08 50
1243.16 45
1243.24 40
1243.32 35
1243.40 31
1243.48 28
1243.56 27
1243.64 28
1243.72 32
1243.80 38
1243.88 44
1243.96 50
1244.04 56
1244.12 60
1244.21 61
1244.29 60
1244.37 57
1244.45 51
1244.53 45
1244.61 38
1244.69 32
1244.77 27
1244.85 25
1244.93 24
1245.01 24
1245.09 25
1245.18 26
1245.26 28
1245.34 29
1245.42 29
1245.50 29
1245.58 28
1245.66 27
1245.74 25
1245.82 23
1245.90 21
1245.98 19
1246.06 17
1246.14 17
1246.23 17
1246.31 17
1246.39 17
1246.47 16
1246.55 14
1246.63 11
1246.71 6
1246.79 0
1246.87 0
1246.95 0
1247.03 0
1247.11 0
1247.20 0
1247.28 0
1247.36 0
1247.44 3
1247.52 11
1247.60 19
1247.68 25
1247.76 30
1247.84 34
1247.92 38
1248.00 40
1248.09 43
1248.17 44
1248.25 44
1248.33 42
1248.41 38
1248.49 32
1248.57 24
1248.65 16
1248.73 10
1248.81 6
1248.89 5
1248.98 8
1249.06 13
1249.14 20
1249.22 27
1249.30 35
1249.38 41
1249.46 47
1249.54 51
1249.62 54
1249.70 56
1249.78 59
1249.87 63
1249.95 67
1250.03 71
1250.11 75
1250.19 77
1250.27 78
1250.35 76
1250.43 73
1250.51 68
1250.59 61
1250.68 53
1250.76 45
1250.84 37
1250.92 29
1251.00 21
1251.08 15
1251.16 10
1251.24 8
1251.32 9
1251.40 14
1251.49 21
1251.57 29
1251.65 37
1251.73 44
1251.81 47
1251.89 47
1251.97 44
1252.05 40
1252.13 35
1252.21 30
1252.30 26
1252.38 25
1252.46 24
1252.54 26
1252.62 29
1252.70 33
1252.78 38
1252.86 44
1252.94 51
1253.02 59
1253.11 67
1253.19 74
1253.27 81
1253.35 86
1253.43 89
1253.51 89
1253.59 87
1253.67 84
1253.75 80
1253.84 77
1253.92 76
1254.00 76
1254.08 77
1254.16 79
1254.24 79
1254.32 77
1254.40 74
1254.48 69
1254.57 65
1254.65 62
1254.73 61
1254.81 62
1254.89 64
1254.97 68
1255.05 71
1255.13 72
1255.21 72
1255.30 70
1255.38 67
1255.46 64
1255.54 61
1255.62 58
1255.70 56
1255.78 53
1255.86 51
1255.94 48
1256.03 45
1256.11 41
1256.19 38
1256.27 35
1256.35 34
1256.43 33
1256.51 32
1256.59 31
1256.67 31
1256.76 31
1256.84 30
1256.92 30
1257.00 30
1257.08 31
1257.16 32
1257.24 35
1257.32 38
1257.41 41
1257.49 44
1257.57 47
1257.65 50
1257.73 53
1257.81 57
1257.89 61
1257.97 65
1258.06 70
1258.14 75
1258.22 80
1258.30 83
1258.38 85
1258.46 84
1258.54 81
1258.62 75
1258.70 68
1258.79 59
1258.87 49
1258.95 40
1259.03 31
1259.11 22
1259.19 15
1259.27 8
1259.35 2
1259.44 0
1259.52 0
1259.60 0
1259.68 0
1259.76 0
1259.84 0
1259.92 0
1260.00 0
1260.09 2
1260.17 6
1260.25 10
1260.33 15
1260.41 21
1260.49 27
1260.57 32
1260.66 37
1260.74 40
1260.82 39
1260.90 37
1260.98 32
1261.06 27
1261.14 22
1261.22 19
1261.31 19
1261.39 20
1261.47 23
1261.55 27
1261.63 31
1261.71 34
1261.79 36
1261.88 38
1261.96 40
1262.04 41
1262.12 42
1262.20 43
1262.28 42
1262.36 41
1262.44 39
1262.53 36
1262.61 32
1262.69 28
1262.77 26
1262.85 24
1262.93 24
1263.01 27
1263.10 31
1263.18 37
1263.26 44
1263.34 52
1263.42 59
1263.50 65
1263.58 68
1263.67 68
1263.75 64
1263.83 57
1263.91 48
1263.99 38
1264.07 29
1264.15 22
1264.23 20
1264.32 21
1264.40 25
1264.48 30
1264.56 35
1264.64 39
1264.72 40
1264.80 39
1264.89 35
1264.97 30
1265.05 24
1265.13 19
1265.21 13
1265.29 10
1265.38 8
1265.46 8
1265.54 10
1265.62 13
1265.70 18
1265.78 23
1265.86 29
1265.95 35
1266.03 42
1266.11 50
1266.19 58
1266.27 66
1266.35 73
1266.43 78
1266.52 81
1266.60 81
1266.68 79
1266.76 75
1266.84 71
1266.92 68
1267.00 65
1267.09 65
1267.17 66
1267.25 69
1267.33 72
1267.41 74
1267.49 77
1267.58 79
1267.66 81
1267.74 84
1267.82 88
1267.90 95
1267.98 103
1268.06 113
1268.15 123
1268.23 131
1268.31 137
1268.39 139
1268.47 138
1268.55 133
1268.64 125
1268.72 115
1268.80 104
1268.88 92
1268.96 82
1269.04 74
1269.12 68
1269.21 66
1269.29 67
1269.37 71
1269.45 78
1269.53 88
1269.61 100
1269.70 113
1269.78 125
1269.86 136
1269.94 143
1270.02 146
1270.10 145
1270.19 140
1270.27 133
1270.35 125
1270.43 119
1270.51 115
1270.59 115
1270.67 116
1270.76 118
1270.84 119
1270.92 118
1271.00 114
1271.08 107
1271.16 98
1271.25 89
1271.33 80
1271.41 73
1271.49 68
1271.57 66
1271.65 66
1271.74 68
1271.82 69
1271.90 71
1271.98 72
1272.06 73
1272.14 74
1272.23 76
1272.31 80
1272.39 87
1272.47 95
1272.55 105
1272.63 114
1272.72 120
1272.80 124
1272.88 124
1272.96 121
1273.04 116
1273.12 109
1273.21 102
1273.29 97
1273.37 93
1273.45 90
1273.53 88
1273.62 86
1273.70 85
1273.78 83
1273.86 82
1273.94 81
1274.02 80
1274.11 81
1274.19 83
1274.27 87
1274.35 93
1274.43 100
1274.51 108
1274.60 116
1274.68 123
1274.76 129
1274.84 134
1274.92 138
1275.00 140
1275.09 140
1275.17 140
1275.25 138
1275.33 134
1275.41 129
1275.50 122
1275.58 114
1275.66 105
1275.74 96
1275.82 86
1275.90 77
1275.99 66
1276.07 55
1276.15 43
1276.23 32
1276.31 21
1276.39 13
1276.48 10
1276.56 11
1276.64 17
1276.72 28
1276.80 42
1276.89 57
1276.97 72
1277.05 85
1277.13 97
1277.21 105
1277.29 111
1277.38 115
1277.46 115
1277.54 114
1277.62 110
1277.70 105
1277.79 99
1277.87 93
1277.95 86
1278.03 80
1278.11 74
1278.20 68
1278.28 64
1278.36 60
1278.44 58
1278.52 59
1278.60 63
1278.69 69
1278.77 78
1278.85 89
1278.93 100
1279.01 111
1279.10 121
1279.18 128
1279.26 134
1279.34 137
1279.42 139
1279.51 139
1279.59 139
1279.67 139
1279.75 139
1279.83 140
1279.91 141
1280.00 142
1280.08 143
1280.16 143
1280.24 141
1280.32 138
1280.41 133
1280.49 127
1280.57 121
1280.65 114
1280.73 108
1280.82 103
1280.90 101
1280.98 100
1281.06 103
1281.14 108
1281.23 113
1281.31 119
1281.39 124
1281.47 128
1281.55 130
1281.64 132
1281.72 136
1281.80 141
1281.88 149
1281.96 158
1282.05 168
1282.13 177
1282.21 182
1282.29 184
1282.37 182
1282.46 177
1282.54 169
1282.62 161
1282.70 153
1282.78 147
1282.87 142
1282.95 138
1283.03 135
1283.11 134
1283.19 135
1283.28 136
1283.36 139
1283.44 142
1283.52 147
1283.60 152
1283.69 158
1283.77 163
1283.85 167
1283.93 169
1284.01 169
1284.10 168
1284.18 166
1284.26 163
1284.34 161
1284.42 161
1284.51 165
1284.59 170
1284.67 178
1284.75 185
1284.83 191
1284.92 194
1285.00 193
1285.08 188
1285.16 181
1285.25 174
1285.33 167
1285.41 163
1285.49 162
1285.57 165
1285.66 172
1285.74 182
1285.82 194
1285.90 206
1285.98 217
1286.07 226
1286.15 231
1286.23 232
1286.31 231
1286.39 228
1286.48 224
1286.56 221
1286.64 219
1286.72 218
1286.81 217
1286.89 216
1286.97 215
1287.05 213
1287.13 211
1287.22 210
1287.30 209
1287.38 209
1287.46 209
1287.54 209
1287.63 208
1287.71 206
1287.79 202
1287.87 197
1287.96 192
1288.04 187
1288.12 183
1288.20 181
1288.28 181
1288.37 182
1288.45 184
1288.53 185
1288.61 185
1288.70 183
1288.78 182
1288.86 180
1288.94 181
1289.02 184
1289.11 189
1289.19 195
1289.27 200
1289.35 203
1289.44 203
1289.52 200
1289.60 193
1289.68 185
1289.76 176
1289.85 168
1289.93 162
1290.01 157
1290.09 152
1290.18 149
1290.26 146
1290.34 142
1290.42 138
1290.50 133
1290.59 128
1290.67 122
1290.75 115
1290.83 108
1290.92 103
1291.00 99
1291.08 98
1291.16 101
1291.24 106
1291.33 114
1291.41 124
1291.49 133
1291.57 142
1291.66 149
1291.74 155
1291.82 160
1291.90 164
1291.99 167
1292.07 170
1292.15 171
1292.23 171
1292.31 170
1292.40 166
1292.48 160
1292.56 152
1292.64 144
1292.73 135
1292.81 125
1292.89 115
1292.97 107
1293.06 100
1293.14 96
1293.22 95
1293.30 97
1293.38 102
1293.47 110
1293.55 118
1293.63 127
1293.71 134
1293.80 140
1293.88 143
1293.96 145
1294.04 145
1294.13 143
1294.21 139
1294.29 133
1294.37 127
1294.46 121
1294.54 114
1294.62 108
1294.70 102
1294.79 97
1294.87 91
1294.95 84
1295.03 77
1295.11 68
1295.20 59
1295.28 49
1295.36 39
1295.44 30
1295.53 22
1295.61 17
1295.69 14
1295.77 15
1295.86 19
1295.94 26
1296.02 33
1296.10 40
1296.19 45
1296.27 48
1296.35 48
1296.43 46
1296.52 41
1296.60 33
1296.68 25
1296.76 15
1296.85 4
1296.93 0
1297.01 0
1297.09 0
1297.18 0
1297.26 0
1297.34 0
1297.42 0
1297.51 0
1297.59 3
1297.67 7
1297.75 12
1297.84 17
1297.92 24
1298.00 33
1298.08 42
1298.17 51
1298.25 59
1298.33 64
1298.41 67
1298.50 68
1298.58 68
1298.66 68
1298.74 69
1298.83 71
1298.91 74
1298.99 79
1299.07 85
1299.16 93
1299.24 101
1299.32 110
1299.40 118
1299.49 126
1299.57 131
1299.65 134
1299.73 134
1299.82 131
1299.90 125
1299.98 116
1300.06 105
1300.15 94
1300.23 83
1300.31 74
1300.39 67
1300.48 64
1300.56 64
1300.64 67
1300.72 73
1300.81 79
1300.89 86
1300.97 92
1301.05 96
1301.14 99
1301.22 101
1301.30 102
1301.39 102
1301.47 104
1301.55 107
1301.63 112
1301.72 120
1301.80 129
1301.88 139
1301.96 147
1302.05 152
1302.13 152
1302.21 148
1302.29 140
1302.38 129
1302.46 118
1302.54 108
1302.62 101
1302.71 97
1302.79 94
1302.87 92
1302.96 91
1303.04 88
1303.12 85
1303.20 82
1303.29 80
1303.37 81
1303.45 83
1303.53 88
1303.62 93
1303.70 99
1303.78 103
1303.86 106
1303.95 106
1304.03 105
1304.11 104
1304.20 104
1304.28 106
1304.36 109
1304.44 115
1304.53 122
1304.61 130
1304.69 138
1304.77 144
1304.86 148
1304.94 150
1305.02 149
1305.10 147
1305.19 143
1305.27 138
1305.35 132
1305.44 125
1305.52 118
1305.60 111
1305.68 105
1305.77 99
1305.85 95
1305.93 91
1306.02 87
1306.10 84
1306.18 81
1306.26 77
1306.35 73
1306.43 69
1306.51 66
1306.59 63
1306.68 61
1306.76 59
1306.84 57
1306.93 56
1307.01 54
1307.09 52
1307.17 49
1307.26 47
1307.34 46
1307.42 46
1307.51 47
1307.59 48
1307.67 50
1307.75 52
1307.84 53
1307.92 55
1308.00 57
1308.08 60
1308.17 63
1308.25 67
1308.33 71
1308.42 76
1308.50 79
1308.58 83
1308.66 86
1308.75 88
1308.83 89
1308.91 89
1309.00 86
1309.08 81
1309.16 74
1309.24 67
1309.33 60
1309.41 55
1309.49 51
1309.58 50
1309.66 49
1309.74 48
1309.82 47
1309.91 45
1309.99 42
1310.07 39
1310.16 36
1310.24 34
1310.32 33
1310.40 33
1310.49 35
1310.57 40
1310.65 47
1310.74 57
1310.82 69
1310.90 81
1310.98 93
1311.07 103
1311.15 110
1311.23 114
1311.32 115
1311.40 115
1311.48 114
1311.57 112
1311.65 110
1311.73 107
1311.81 104
1311.90 97
1311.98 89
1312.06 77
1312.15 64
1312.23 51
1312.31 38
1312.39 27
1312.48 19
1312.56 14
1312.64 12
1312.73 13
1312.81 15
1312.89 17
1312.98 18
1313.06 18
1313.14 15
1313.22 10
1313.31 4
1313.39 0
1313.47 0
1313.56 0
1313.64 0
1313.72 0
1313.81 2
1313.89 9
1313.97 16
1314.05 22
1314.14 28
1314.22 33
1314.30 37
1314.39 40
1314.47 42
1314.55 42
1314.64 39
1314.72 34
1314.80 27
1314.88 18
1314.97 8
1315.05 0
1315.13 0
1315.22 0
1315.30 0
1315.38 0
1315.47 0
1315.55 0
1315.63 0
1315.71 1
1315.80 3
1315.88 5
1315.96 7
1316.05 10
1316.13 13
1316.21 17
1316.30 20
1316.38 22
1316.46 22
1316.55 20
1316.63 17
1316.71 12
1316.79 9
1316.88 7
1316.96 6
1317.04 8
1317.13 12
1317.21 16
1317.29 20
1317.38 23
1317.46 23
1317.54 23
1317.63 21
1317.71 20
1317.79 19
1317.88 19
1317.96 20
1318.04 23
1318.12 25
1318.21 28
1318.29 30
1318.37 30
1318.46 28
1318.54 24
1318.62 18
1318.71 9
1318.79 0
1318.87 0
1318.96 0
1319.04 0
1319.12 0
1319.21 0
1319.29 0
1319.37 0
1319.46 4
1319.54 9
1319.62 12
1319.70 13
1319.79 14
1319.87 14
1319.95 14
1320.04 13
1320.12 13
1320.20 13
1320.29 14
1320.37 17
1320.45 20
1320.54 23
1320.62 26
1320.70 28
1320.79 29
1320.87 29
1320.95 29
1321.04 30
1321.12 33
1321.20 36
1321.29 41
1321.37 47
1321.45 52
1321.54 57
1321.62 60
1321.70 63
1321.79 65
1321.87 68
1321.95 70
1322.03 70
1322.12 70
1322.20 67
1322.28 61
1322.37 53
1322.45 44
1322.53 34
1322.62 25
1322.70 20
1322.78 17
1322.87 19
1322.95 23
1323.03 29
1323.12 36
1323.20 43
1323.28 50
1323.37 57
1323.45 63
1323.53 68
1323.62 72
1323.70 75
1323.78 76
1323.87 74
1323.95 72
1324.03 70
1324.12 69
1324.20 72
1324.28 79
1324.37 91
1324.45 107
1324.53 126
1324.62 146
1324.70 165
1324.78 182
1324.87 197
1324.95 209
1325.03 221
1325.12 232
1325.20 246
1325.28 261
1325.37 279
1325.45 298
1325.53 319
1325.62 340
1325.70 360
1325.78 378
1325.87 392
1325.95 405
1326.03 415
1326.12 424
1326.20 433
1326.28 442
1326.37 452
1326.45 461
1326.53 470
1326.62 478
1326.70 483
1326.78 486
1326.87 486
1326.95 483
1327.04 477
1327.12 468
1327.20 456
1327.29 444
1327.37 430
1327.45 418
1327.54 406
1327.62 397
1327.70 391
1327.79 388
1327.87 388
1327.95 389
1328.04 390
1328.12 391
1328.20 390
1328.29 386
1328.37 379
1328.45 369
1328.54 359
1328.62 348
1328.70 337
1328.79 327
1328.87 317
1328.95 308
1329.04 298
1329.12 288
1329.20 278
1329.29 269
1329.37 261
1329.46 256
1329.54 254
1329.62 254
1329.71 256
1329.79 259
1329.87 260
1329.96 260
1330.04 258
1330.12 254
1330.21 249
1330.29 244
1330.37 240
1330.46 238
1330.54 236
1330.62 235
1330.71 234
1330.79 233
1330.87 231
1330.96 228
1331.04 223
1331.13 217
1331.21 209
1331.29 199
1331.38 189
1331.46 179
1331.54 170
1331.63 163
1331.71 159
1331.79 157
1331.88 157
1331.96 157
1332.04 157
1332.13 156
1332.21 153
1332.30 149
1332.38 145
1332.46 141
1332.55 138
1332.63 137
1332.71 138
1332.80 140
1332.88 143
1332.96 146
1333.05 149
1333.13 151
1333.21 151
1333.30 151
1333.38 150
1333.47 149
1333.55 148
1333.63 146
1333.72 144
1333.80 141
1333.88 138
1333.97 136
1334.05 136
1334.13 137
1334.22 140
1334.30 144
1334.39 148
1334.47 150
1334.55 149
1334.64 144
1334.72 135
1334.80 124
1334.89 110
1334.97 97
1335.06 84
1335.14 74
1335.22 67
1335.31 63
1335.39 64
1335.47 67
1335.56 73
1335.64 80
1335.72 86
1335.81 90
1335.89 91
1335.98 88
1336.06 83
1336.14 76
1336.23 68
1336.31 62
1336.39 58
1336.48 58
1336.56 61
1336.65 67
1336.73 74
1336.81 80
1336.90 85
1336.98 88
1337.06 89
1337.15 89
1337.23 87
1337.31 87
1337.40 87
1337.48 89
1337.57 92
1337.65 96
1337.73 100
1337.82 105
1337.90 110
1337.98 113
1338.07 115
1338.15 115
1338.24 113
1338.32 109
1338.40 103
1338.49 97
1338.57 90
1338.66 84
1338.74 79
1338.82 75
1338.91 74
1338.99 74
1339.07 75
1339.16 77
1339.24 78
1339.33 79
1339.41 78
1339.49 77
1339.58 75
1339.66 72
1339.74 71
1339.83 70
1339.91 70
1340.00 70
1340.08 69
1340.16 67
1340.25 65
1340.33 61
1340.42 56
1340.50 49
1340.58 41
1340.67 34
1340.75 28
1340.83 24
1340.92 22
1341.00 24
1341.09 30
1341.17 37
1341.25 45
1341.34 52
1341.42 57
1341.51 59
1341.59 57
1341.67 52
1341.76 45
1341.84 38
1341.92 31
1342.01 27
1342.09 23
1342.18 22
1342.26 21
1342.34 22
1342.43 23
1342.51 25
1342.60 26
1342.68 28
1342.76 29
1342.85 29
1342.93 29
1343.02 30
1343.10 33
1343.18 37
1343.27 44
1343.35 51
1343.43 60
1343.52 68
1343.60 73
1343.69 77
1343.77 77
1343.85 75
1343.94 72
1344.02 68
1344.11 64
1344.19 61
1344.27 59
1344.36 58
1344.44 59
1344.53 61
1344.61 65
1344.69 69
1344.78 74
1344.86 77
1344.95 81
1345.03 83
1345.11 85
1345.20 87
1345.28 87
1345.37 87
1345.45 87
1345.53 87
1345.62 87
1345.70 88
1345.79 89
1345.87 91
1345.95 94
1346.04 97
1346.12 98
1346.21 98
1346.29 96
1346.37 94
1346.46 92
1346.54 92
1346.63 95
1346.71 102
1346.79 113
1346.88 127
1346.96 142
1347.05 157
1347.13 170
1347.21 180
1347.30 187
1347.38 191
1347.47 193
1347.55 192
1347.63 191
1347.72 188
1347.80 186
1347.89 184
1347.97 181
1348.05 179
1348.14 178
1348.22 177
1348.31 178
1348.39 181
1348.48 186
1348.56 191
1348.64 196
1348.73 201
1348.81 204
1348.90 205
1348.98 205
1349.06 204
1349.15 203
1349.23 203
1349.32 204
1349.40 204
1349.48 206
1349.57 207
1349.65 207
1349.74 208
1349.82 207
1349.91 208
1349.99 208
1350.07 210
1350.16 213
1350.24 215
1350.33 218
1350.41 220
1350.49 220
1350.58 218
1350.66 215
1350.75 210
1350.83 206
1350.92 201
1351.00 198
1351.08 196
1351.17 194
1351.25 193
1351.34 191
1351.42 188
1351.50 184
1351.59 179
1351.67 172
1351.76 164
1351.84 156
1351.93 147
1352.01 139
1352.09 133
1352.18 128
1352.26 126
1352.35 124
1352.43 123
1352.51 120
1352.60 115
1352.68 108
1352.77 98
1352.85 86
1352.94 73
1353.02 62
1353.10 53
1353.19 46
1353.27 43
1353.36 42
1353.44 44
1353.53 47
1353.61 52
1353.69 57
1353.78 62
1353.86 67
1353.95 73
1354.03 78
1354.12 83
1354.20 89
1354.28 94
1354.37 98
1354.45 100
1354.54 99
1354.62 97
1354.71 93
1354.79 87
1354.87 81
1354.96 75
1355.04 69
1355.13 63
1355.21 57
1355.30 52
1355.38 47
1355.46 45
1355.55 45
1355.63 47
1355.72 51
1355.80 56
1355.89 61
1355.97 64
1356.05 63
1356.14 60
1356.22 53
1356.31 43
1356.39 33
1356.48 21
1356.56 10
1356.64 0
1356.73 0
1356.81 0
1356.90 0
1356.98 0
1357.07 0
1357.15 0
1357.23 0
1357.32 0
1357.40 9
1357.49 19
1357.57 27
1357.66 32
1357.74 36
1357.83 39
1357.91 41
1357.99 44
1358.08 49
1358.16 56
1358.25 64
1358.33 74
1358.42 85
1358.50 95
1358.58 104
1358.67 112
1358.75 117
1358.84 120
1358.92 121
1359.01 119
1359.09 117
1359.18 114
1359.26 112
1359.34 111
1359.43 112
1359.51 114
1359.60 118
1359.68 123
1359.77 127
1359.85 133
1359.94 139
1360.02 147
1360.10 156
1360.19 167
1360.27 181
1360.36 195
1360.44 208
1360.53 221
1360.61 232
1360.70 239
1360.78 245
1360.86 248
1360.95 249
1361.03 250
1361.12 249
1361.20 248
1361.29 247
1361.37 246
1361.46 245
1361.54 244
1361.62 244
1361.71 244
1361.79 244
1361.88 244
1361.96 242
1362.05 238
1362.13 234
1362.22 229
1362.30 225
1362.39 223
1362.47 224
1362.55 229
1362.64 237
1362.72 247
1362.81 257
1362.89 266
1362.98 271
1363.06 272
1363.15 269
1363.23 261
1363.32 251
1363.40 240
1363.48 230
1363.57 222
1363.65 219
1363.74 220
1363.82 225
1363.91 234
1363.99 244
1364.08 254
1364.16 263
1364.25 268
1364.33 270
1364.41 266
1364.50 259
1364.58 247
1364.67 232
1364.75 216
1364.84 200
1364.92 186
1365.01 174
1365.09 167
1365.18 165
1365.26 167
1365.35 172
1365.43 180
1365.51 188
1365.60 197
1365.68 204
1365.77 210
1365.85 212
1365.94 212
1366.02 209
1366.11 203
1366.19 196
1366.28 188
1366.36 180
1366.45 173
1366.53 167
1366.61 162
1366.70 158
1366.78 153
1366.87 146
1366.95 138
1367.04 129
1367.12 119
1367.21 109
1367.29 100
1367.38 91
1367.46 84
1367.55 77
1367.63 72
1367.72 67
1367.80 62
1367.88 58
1367.97 53
1368.05 49
1368.14 44
1368.22 39
1368.31 34
1368.39 29
1368.48 25
1368.56 22
1368.65 19
1368.73 17
1368.82 16
1368.90 16
1368.99 17
1369.07 18
1369.16 20
1369.24 24
1369.33 28
1369.41 33
1369.49 37
1369.58 41
1369.66 43
1369.75 44
1369.83 44
1369.92 41
1370.00 38
1370.09 34
1370.17 28
1370.26 22
1370.34 14
1370.43 6
1370.51 0
1370.60 0
1370.68 0
1370.77 0
1370.85 0
1370.94 0
1371.02 0
1371.11 0
1371.19 5
1371.27 16
1371.36 25
1371.44 31
1371.53 33
1371.61 30
1371.70 24
1371.78 16
1371.87 9
1371.95 5
1372.04 5
1372.12 10
1372.21 19
1372.29 30
1372.38 41
1372.46 51
1372.55 59
1372.63 64
1372.72 68
1372.80 71
1372.89 72
1372.97 74
1373.06 75
1373.14 75
1373.23 74
1373.31 73
1373.40 71
1373.48 70
1373.57 70
1373.65 71
1373.73 72
1373.82 75
1373.90 78
1373.99 80
1374.07 81
1374.16 81
1374.24 79
1374.33 78
1374.41 76
1374.50 76
1374.58 77
1374.67 80
1374.75 85
1374.84 90
1374.92 96
1375.01 102
1375.09 109
1375.18 116
1375.26 123
1375.35 130
1375.43 137
1375.52 144
1375.60 150
1375.69 157
1375.77 164
1375.86 174
1375.94 186
1376.03 202
1376.11 221
1376.20 241
1376.28 262
1376.37 282
1376.45 300
1376.54 316
1376.62 328
1376.71 338
1376.79 346
1376.88 353
1376.96 359
1377.05 364
1377.13 369
1377.22 373
1377.30 375
1377.39 373
1377.47 368
1377.56 359
1377.64 348
1377.73 336
1377.81 327
1377.90 322
1377.98 323
1378.07 329
1378.15 339
1378.24 351
1378.32 363
1378.41 372
1378.49 379
1378.58 382
1378.66 382
1378.75 379
1378.83 374
1378.92 366
1379.00 354
1379.09 338
1379.17 320
1379.26 300
1379.34 282
1379.43 268
1379.51 258
1379.60 254
1379.68 255
1379.77 260
1379.85 266
1379.94 271
1380.02 276
1380.11 278
1380.19 278
1380.28 276
1380.36 274
1380.45 270
1380.53 264
1380.62 257
1380.70 249
1380.79 240
1380.87 231
1380.96 222
1381.04 213
1381.13 205
1381.21 198
1381.30 191
1381.38 185
1381.47 181
1381.55 178
1381.64 178
1381.72 178
1381.81 179
1381.89 179
1381.98 178
1382.06 174
1382.15 167
1382.24 158
1382.32 147
1382.41 136
1382.49 125
1382.58 117
1382.66 110
1382.75 105
1382.83 104
1382.92 105
1383.00 108
1383.09 113
1383.17 119
1383.26 124
1383.34 129
1383.43 132
1383.51 134
1383.60 134
1383.68 135
1383.77 136
1383.85 138
1383.94 140
1384.02 143
1384.11 144
1384.19 144
1384.28 140
1384.36 135
1384.45 130
1384.53 125
1384.62 123
1384.71 124
1384.79 127
1384.88 131
1384.96 137
1385.05 142
1385.13 146
1385.22 149
1385.30 151
1385.39 151
1385.47 151
1385.56 149
1385.64 146
1385.73 142
1385.81 137
1385.90 132
1385.98 129
1386.07 127
1386.15 126
1386.24 127
1386.32 127
1386.41 127
1386.50 127
1386.58 127
1386.67 127
1386.75 128
1386.84 130
1386.92 131
1387.01 130
1387.09 126
1387.18 117
1387.26 104
1387.35 88
1387.43 70
1387.52 54
1387.60 41
1387.69 33
1387.77 31
1387.86 33
1387.95 39
1388.03 46
1388.12 52
1388.20 57
1388.29 61
1388.37 63
1388.46 67
1388.54 71
1388.63 77
1388.71 83
1388.80 89
1388.88 92
1388.97 93
1389.05 89
1389.14 81
1389.23 69
1389.31 55
1389.40 40
1389.48 27
1389.57 17
1389.65 12
1389.74 13
1389.82 19
1389.91 31
1389.99 46
1390.08 62
1390.16 77
1390.25 90
1390.33 100
1390.42 105
1390.51 106
1390.59 106
1390.68 106
1390.76 108
1390.85 113
1390.93 121
1391.02 130
1391.10 140
1391.19 149
1391.27 156
1391.36 161
1391.45 164
1391.53 167
1391.62 171
1391.70 177
1391.79 183
1391.87 188
1391.96 190
1392.04 188
1392.13 180
1392.21 168
1392.30 154
1392.38 140
1392.47 128
1392.56 119
1392.64 114
1392.73 112
1392.81 111
1392.90 111
1392.98 111
1393.07 112
1393.15 113
1393.24 116
1393.32 119
1393.41 123
1393.50 127
1393.58 130
1393.67 132
1393.75 133
1393.84 133
1393.92 132
1394.01 134
1394.09 136
1394.18 141
1394.27 146
1394.35 152
1394.44 156
1394.52 158
1394.61 155
1394.69 149
1394.78 140
1394.86 128
1394.95 115
1395.04 101
1395.12 89
1395.21 79
1395.29 71
1395.38 64
1395.46 60
1395.55 58
1395.63 56
1395.72 56
1395.80 58
1395.89 61
1395.98 65
1396.06 69
1396.15 74
1396.23 79
1396.32 83
1396.40 88
1396.49 94
1396.57 101
1396.66 108
1396.75 114
1396.83 120
1396.92 125
1397.00 129
1397.09 132
1397.17 134
1397.26 136
1397.35 138
1397.43 139
1397.52 139
1397.60 137
1397.69 133
1397.77 127
1397.86 120
1397.94 112
1398.03 103
1398.12 95
1398.20 87
1398.29 80
1398.37 74
1398.46 69
1398.54 67
1398.63 67
1398.72 69
1398.80 70
1398.89 70
1398.97 67
1399.06 63
1399.14 58
1399.23 54
1399.31 51
1399.40 52
1399.49 54
1399.57 58
1399.66 61
1399.74 63
1399.83 61
1399.91 58
1400.00 53
1400.09 49
1400.17 45
1400.26 42
1400.34 39
1400.43 36
1400.51 32
1400.60 27
1400.69 21
1400.77 14
1400.86 7
1400.94 3
1401.03 0
1401.11 0
1401.20 0
1401.29 0
1401.37 0
1401.46 0
1401.54 0
1401.63 0
1401.71 0
1401.80 0
1401.89 0
1401.97 7
1402.06 14
1402.14 20
1402.23 23
1402.31 24
1402.40 22
1402.49 17
1402.57 13
1402.66 9
1402.74 7
1402.83 8
1402.91 10
1403.00 12
1403.09 15
1403.17 16
1403.26 16
1403.34 15
1403.43 14
1403.52 14
1403.60 15
1403.69 18
1403.77 21
1403.86 24
1403.94 26
1404.03 26
1404.12 25
1404.20 25
1404.29 26
1404.37 31
1404.46 38
1404.54 47
1404.63 56
1404.72 63
1404.80 69
1404.89 71
1404.97 71
1405.06 68
1405.15 63
1405.23 58
1405.32 52
1405.40 45
1405.49 37
1405.57 29
1405.66 21
1405.75 15
1405.83 11
1405.92 9
1406.00 11
1406.09 15
1406.18 21
1406.26 27
1406.35 33
1406.43 38
1406.52 40
1406.61 41
1406.69 41
1406.78 41
1406.86 41
1406.95 40
1407.03 39
1407.12 36
1407.21 32
1407.29 26
1407.38 21
1407.46 16
1407.55 14
1407.64 16
1407.72 20
1407.81 25
1407.89 29
1407.98 31
1408.07 31
1408.15 29
1408.24 26
1408.32 24
1408.41 24
1408.50 29
1408.58 37
1408.67 49
1408.75 62
1408.84 76
1408.93 88
1409.01 99
1409.10 107
1409.18 114
1409.27 119
1409.35 122
1409.44 123
1409.53 123
1409.61 123
1409.70 122
1409.78 122
1409.87 123
1409.96 125
1410.04 128
1410.13 131
1410.21 132
1410.30 130
1410.39 124
1410.47 115
1410.56 102
1410.64 86
1410.73 69
1410.82 52
1410.90 37
1410.99 24
1411.07 16
1411.16 11
1411.25 9
1411.33 10
1411.42 12
1411.50 14
1411.59 15
1411.68 15
1411.76 14
1411.85 13
1411.94 11
1412.02 10
1412.11 10
1412.19 11
1412.28 12
1412.37 14
1412.45 17
1412.54 20
1412.62 24
1412.71 29
1412.80 34
1412.88 39
1412.97 43
1413.05 44
1413.14 43
1413.23 39
1413.31 34
1413.40 29
1413.48 24
1413.57 20
1413.66 20
1413.74 21
1413.83 25
1413.91 31
1414.00 37
1414.09 42
1414.17 45
1414.26 45
1414.35 42
1414.43 36
1414.52 28
1414.60 19
1414.69 12
1414.78 7
1414.86 5
1414.95 6
1415.03 8
1415.12 11
1415.21 16
1415.29 21
1415.38 26
1415.47 33
1415.55 40
1415.64 48
1415.72 55
1415.81 62
1415.90 67
1415.98 69
1416.07 67
1416.15 62
1416.24 54
1416.33 43
1416.41 30
1416.50 17
1416.59 7
1416.67 0
1416.76 0
1416.84 0
1416.93 0
1417.02 0
1417.10 3
1417.19 3
1417.28 2
1417.36 0
1417.45 0
1417.53 0
1417.62 0
1417.71 3
1417.79 12
1417.88 23
1417.96 33
1418.05 41
1418.14 47
1418.22 49
1418.31 48
1418.40 44
1418.48 38
1418.57 32
1418.65 27
1418.74 23
1418.83 23
1418.91 26
1419.00 32
1419.09 41
1419.17 51
1419.26 62
1419.34 72
1419.43 82
1419.52 91
1419.60 99
1419.69 106
1419.78 111
1419.86 113
1419.95 112
1420.04 106
1420.12 98
1420.21 89
1420.29 81
1420.38 76
1420.47 75
1420.55 77
1420.64 82
1420.73 86
1420.81 89
1420.90 89
1420.98 87
1421.07 84
1421.16 81
1421.24 79
1421.33 79
1421.42 80
1421.50 82
1421.59 82
1421.68 82
1421.76 80
1421.85 77
1421.93 73
1422.02 68
1422.11 62
1422.19 55
1422.28 48
1422.37 40
1422.45 34
1422.54 29
1422.63 27
1422.71 28
1422.80 32
1422.88 39
1422.97 48
1423.06 56
1423.14 63
1423.23 69
1423.32 72
1423.40 73
1423.49 73
1423.58 73
1423.66 74
1423.75 75
1423.83 77
1423.92 79
1424.01 81
1424.09 82
1424.18 81
1424.27 79
1424.35 76
1424.44 71
1424.53 67
1424.61 63
1424.70 60
1424.79 59
1424.87 60
1424.96 63
1425.04 68
1425.13 73
1425.22 79
1425.30 84
1425.39 87
1425.48 89
1425.56 89
1425.65 87
1425.74 85
1425.82 82
1425.91 80
1426.00 79
1426.08 80
1426.17 83
1426.26 86
1426.34 89
1426.43 89
1426.51 85
1426.60 77
1426.69 66
1426.77 53
1426.86 41
1426.95 33
1427.03 28
1427.12 26
1427.21 26
1427.29 26
1427.38 23
1427.47 16
1427.55 5
1427.64 0
1427.73 0
1427.81 0
1427.90 0
1427.99 0
1428.07 0
1428.16 0
1428.24 0
1428.33 10
1428.42 19
1428.50 29
1428.59 39
1428.68 49
1428.76 60
1428.85 70
1428.94 78
1429.02 84
1429.11 86
1429.20 85
1429.28 81
1429.37 75
1429.46 69
1429.54 63
1429.63 58
1429.72 53
1429.80 50
1429.89 47
1429.98 43
1430.06 38
1430.15 31
1430.24 24
1430.32 18
1430.41 14
1430.50 15
1430.58 20
1430.67 29
1430.76 42
1430.84 55
1430.93 65
1431.02 70
1431.10 69
1431.19 63
1431.28 53
1431.36 41
1431.45 29
1431.54 21
1431.62 16
1431.71 14
1431.80 16
1431.88 19
1431.97 23
1432.06 27
1432.14 30
1432.23 32
1432.32 32
1432.40 30
1432.49 26
1432.58 22
1432.66 18
1432.75 16
1432.84 17
1432.92 22
1433.01 30
1433.10 40
1433.18 51
1433.27 60
1433.36 66
1433.44 67
1433.53 64
1433.62 58
1433.70 52
1433.79 47
1433.88 47
1433.96 51
1434.05 59
1434.14 69
1434.22 79
1434.31 86
1434.40 90
1434.48 91
1434.57 88
1434.66 85
1434.74 82
1434.83 81
1434.92 84
1435.00 90
1435.09 98
1435.18 108
1435.26 118
1435.35 127
1435.44 133
1435.52 138
1435.61 141
1435.70 143
1435.78 143
1435.87 143
1435.96 143
1436.04 143
1436.13 142
1436.22 140
1436.30 137
1436.39 133
1436.48 127
1436.57 121
1436.65 115
1436.74 110
1436.83 108
1436.91 110
1437.00 115
1437.09 124
1437.17 135
1437.26 147
1437.35 157
1437.43 165
1437.52 169
1437.61 168
1437.69 166
1437.78 161
1437.87 155
1437.95 149
1438.04 143
1438.13 137
1438.21 129
1438.30 120
1438.39 108
1438.48 94
1438.56 78
1438.65 61
1438.74 44
1438.82 29
1438.91 16
1439.00 7
1439.08 2
1439.17 4
1439.26 11
1439.34 23
1439.43 40
1439.52 58
1439.60 75
1439.69 88
1439.78 95
1439.87 94
1439.95 87
1440.04 76
1440.13 62
1440.21 49
1440.30 39
1440.39 32
1440.47 29
1440.56 27
1440.65 26
1440.73 24
1440.82 21
1440.91 18
1440.99 16
1441.08 17
1441.17 20
1441.26 27
1441.34 36
1441.43 46
1441.52 54
1441.60 59
1441.69 60
1441.78 56
1441.86 50
1441.95 41
1442.04 31
1442.13 23
1442.21 16
1442.30 13
1442.39 13
1442.47 16
1442.56 21
1442.65 29
1442.73 37
1442.82 44
1442.91 48
1443.00 50
1443.08 48
1443.17 43
1443.26 34
1443.34 23
1443.43 12
1443.52 1
1443.60 0
1443.69 0
1443.78 0
1443.87 0
1443.95 0
1444.04 0
1444.13 0
1444.21 0
1444.30 4
1444.39 9
1444.47 14
1444.56 19
1444.65 23
1444.74 26
1444.82 28
1444.91 28
1445.00 29
1445.08 31
1445.17 35
1445.26 41
1445.34 50
1445.43 59
1445.52 67
1445.61 72
1445.69 74
1445.78 72
1445.87 66
1445.95 56
1446.04 45
1446.13 34
1446.22 24
1446.30 16
1446.39 11
1446.48 10
1446.56 13
1446.65 21
1446.74 31
1446.83 43
1446.91 56
1447.00 67
1447.09 74
1447.17 76
1447.26 74
1447.35 68
1447.43 60
1447.52 52
1447.61 45
1447.70 42
1447.78 44
1447.87 51
1447.96 63
1448.04 78
1448.13 92
1448.22 103
1448.31 109
1448.39 108
1448.48 100
1448.57 87
1448.65 72
1448.74 56
1448.83 43
1448.92 33
1449.00 27
1449.09 25
1449.18 26
1449.27 28
1449.35 31
1449.44 34
1449.53 37
1449.61 40
1449.70 43
1449.79 46
1449.88 49
1449.96 51
1450.05 54
1450.14 56
1450.22 59
1450.31 64
1450.40 72
1450.49 83
1450.57 95
1450.66 109
1450.75 122
1450.83 133
1450.92 140
1451.01 142
1451.10 142
1451.18 138
1451.27 134
1451.36 130
1451.45 126
1451.53 122
1451.62 118
1451.71 111
1451.79 102
1451.88 90
1451.97 74
1452.06 57
1452.14 40
1452.23 27
1452.32 18
1452.41 15
1452.49 18
1452.58 24
1452.67 33
1452.75 42
1452.84 51
1452.93 60
1453.02 69
1453.10 81
1453.19 97
1453.28 116
1453.37 136
1453.45 157
1453.54 175
1453.63 187
1453.71 191
1453.80 188
1453.89 178
1453.98 162
1454.06 142
1454.15 120
1454.24 99
1454.33 80
1454.41 64
1454.50 52
1454.59 45
1454.68 42
1454.76 41
1454.85 40
1454.94 37
1455.02 30
1455.11 18
1455.20 2
1455.29 0
1455.37 0
1455.46 0
1455.55 0
1455.64 0
1455.72 0
1455.81 0
1455.90 17
1455.99 42
1456.07 63
1456.16 78
1456.25 87
1456.34 89
1456.42 86
1456.51 79
1456.60 71
1456.68 62
1456.77 55
1456.86 49
1456.95 45
1457.03 41
1457.12 37
1457.21 31
1457.30 22
1457.38 10
1457.47 0
1457.56 0
1457.65 0
1457.73 0
1457.82 0
1457.91 0
1458.00 0
1458.08 0
1458.17 11
1458.26 22
1458.35 29
1458.43 31
1458.52 31
1458.61 29
1458.70 28
1458.78 28
1458.87 29
1458.96 32
1459.05 35
1459.13 36
1459.22 35
1459.31 32
1459.40 27
1459.48 22
1459.57 18
1459.66 16
1459.75 19
1459.83 24
1459.92 31
1460.01 38
1460.10 43
1460.18 45
1460.27 42
1460.36 35
1460.45 23
1460.53 10
1460.62 0
1460.71 0
1460.80 0
1460.88 0
1460.97 0
1461.06 5
1461.15 23
1461.23 44
1461.32 64
1461.41 81
1461.50 95
1461.58 103
1461.67 105
1461.76 101
1461.85 94
1461.93 83
1462.02 72
1462.11 61
1462.20 52
1462.28 46
1462.37 42
1462.46 40
1462.55 36
1462.63 33
1462.72 28
1462.81 23
1462.90 19
1462.98 18
1463.07 22
1463.16 30
1463.25 42
1463.33 56
1463.42 70
1463.51 80
1463.60 85
1463.69 85
1463.77 78
1463.86 67
1463.95 55
1464.04 44
1464.12 38
1464.21 38
1464.30 45
1464.39 57
1464.47 72
1464.56 86
1464.65 96
1464.74 100
1464.82 96
1464.91 85
1465.00 69
1465.09 51
1465.17 35
1465.26 21
1465.35 13
1465.44 10
1465.53 11
1465.61 17
1465.70 26
1465.79 35
1465.88 44
1465.96 51
1466.05 55
1466.14 54
1466.23 50
1466.31 42
1466.40 32
1466.49 21
1466.58 11
1466.67 4
1466.75 0
1466.84 0
1466.93 0
1467.02 0
1467.10 7
1467.19 16
1467.28 29
1467.37 44
1467.45 59
1467.54 74
1467.63 84
1467.72 89
1467.81 86
1467.89 75
1467.98 57
1468.07 35
1468.16 12
1468.24 0
1468.33 0
1468.42 0
1468.51 0
1468.60 0
1468.68 0
1468.77 0
1468.86 0
1468.95 11
1469.03 23
1469.12 32
1469.21 38
1469.30 40
1469.39 37
1469.47 31
1469.56 22
1469.65 13
1469.74 5
1469.82 0
1469.91 0
1470.00 0
1470.09 7
1470.18 17
1470.26 29
1470.35 41
1470.44 51
1470.53 58
1470.61 64
1470.70 67
1470.79 69
1470.88 71
1470.97 73
1471.05 76
1471.14 80
1471.23 84
1471.32 87
1471.41 90
1471.49 93
1471.58 95
1471.67 96
1471.76 96
1471.84 94
1471.93 91
1472.02 86
1472.11 79
1472.20 71
1472.28 61
1472.37 52
1472.46 42
1472.55 32
1472.64 23
1472.72 16
1472.81 12
1472.90 10
1472.99 10
1473.07 14
1473.16 19
1473.25 26
1473.34 33
1473.43 41
1473.51 48
1473.60 54
1473.69 60
1473.78 64
1473.87 67
1473.95 67
1474.04 63
1474.13 56
1474.22 47
1474.31 36
1474.39 24
1474.48 15
1474.57 10
1474.66 9
1474.75 13
1474.83 22
1474.92 35
1475.01 51
1475.10 70
1475.18 88
1475.27 103
1475.36 114
1475.45 118
1475.54 115
1475.62 105
1475.71 90
1475.80 74
1475.89 60
1475.98 50
1476.06 46
1476.15 46
1476.24 50
1476.33 56
1476.42 63
1476.50 71
1476.59 80
1476.68 91
1476.77 104
1476.86 118
1476.94 132
1477.03 142
1477.12 145
1477.21 141
1477.30 130
1477.38 115
1477.47 99
1477.56 86
1477.65 81
1477.74 84
1477.82 96
1477.91 114
1478.00 136
1478.09 159
1478.18 178
1478.26 193
1478.35 200
1478.44 200
1478.53 194
1478.62 185
1478.71 174
1478.79 163
1478.88 153
1478.97 145
1479.06 139
1479.15 135
1479.23 131
1479.32 128
1479.41 123
1479.50 118
1479.59 111
1479.67 103
1479.76 94
1479.85 86
1479.94 80
1480.03 77
1480.11 77
1480.20 79
1480.29 83
1480.38 88
1480.47 92
1480.55 94
1480.64 95
1480.73 94
1480.82 91
1480.91 88
1481.00 85
1481.08 82
1481.17 80
1481.26 78
1481.35 75
1481.44 73
1481.52 70
1481.61 67
1481.70 64
1481.79 61
1481.88 58
1481.97 55
1482.05 53
1482.14 50
1482.23 47
1482.32 43
1482.41 38
1482.49 31
1482.58 22
1482.67 11
1482.76 0
1482.85 0
1482.94 0
1483.02 0
1483.11 0
1483.20 0
1483.29 0
1483.38 0
1483.46 5
1483.55 21
1483.64 37
1483.73 54
1483.82 70
1483.91 88
1483.99 106
1484.08 124
1484.17 140
1484.26 153
1484.35 162
1484.43 167
1484.52 168
1484.61 168
1484.70 167
1484.79 166
1484.88 164
1484.96 160
1485.05 154
1485.14 145
1485.23 134
1485.32 120
1485.41 107
1485.49 96
1485.58 90
1485.67 90
1485.76 97
1485.85 110
1485.93 128
1486.02 148
1486.11 168
1486.20 186
1486.29 200
1486.38 211
1486.46 218
1486.55 224
1486.64 228
1486.73 231
1486.82 233
1486.91 233
1486.99 231
1487.08 227
1487.17 219
1487.26 209
1487.35 198
1487.44 187
1487.52 176
1487.61 165
1487.70 154
1487.79 143
1487.88 132
1487.97 122
1488.05 114
1488.14 107
1488.23 103
1488.32 103
1488.41 107
1488.50 113
1488.58 123
1488.67 137
1488.76 154
1488.85 175
1488.94 200
1489.03 227
1489.11 253
1489.20 276
1489.29 294
1489.38 305
1489.47 309
1489.56 306
1489.64 298
1489.73 286
1489.82 270
1489.91 252
1490.00 233
1490.09 213
1490.18 193
1490.26 175
1490.35 159
1490.44 147
1490.53 139
1490.62 135
1490.71 136
1490.79 139
1490.88 146
1490.97 155
1491.06 166
1491.15 177
1491.24 189
1491.32 200
1491.41 209
1491.50 217
1491.59 222
1491.68 227
1491.77 230
1491.86 231
1491.94 231
1492.03 228
1492.12 223
1492.21 215
1492.30 204
1492.39 192
1492.47 180
1492.56 169
1492.65 162
1492.74 159
1492.83 159
1492.92 162
1493.01 167
1493.09 172
1493.18 179
1493.27 186
1493.36 193
1493.45 200
1493.54 204
1493.62 205
1493.71 200
1493.80 191
1493.89 177
1493.98 160
1494.07 144
1494.16 131
1494.24 122
1494.33 119
1494.42 122
1494.51 128
1494.60 135
1494.69 142
1494.78 146
1494.86 148
1494.95 146
1495.04 141
1495.13 134
1495.22 126
1495.31 118
1495.40 111
1495.48 105
1495.57 102
1495.66 101
1495.75 103
1495.84 106
1495.93 112
1496.02 120
1496.10 131
1496.19 143
1496.28 155
1496.37 167
1496.46 176
1496.55 183
1496.64 187
1496.72 190
1496.81 191
1496.90 193
1496.99 195
1497.08 196
1497.17 196
1497.26 194
1497.34 189
1497.43 182
1497.52 174
1497.61 166
1497.70 161
1497.79 158
1497.88 159
1497.96 162
1498.05 167
1498.14 169
1498.23 169
1498.32 164
1498.41 154
1498.50 141
1498.59 127
1498.67 113
1498.76 103
1498.85 98
1498.94 98
1499.03 103
1499.12 111
1499.21 122
1499.29 135
1499.38 147
1499.47 159
1499.56 169
1499.65 179
1499.74 187
1499.83 194
1499.92 199
1500.00 202
1500.09 202
1500.18 200
1500.27 194
1500.36 186
1500.45 176
1500.54 165
1500.62 154
1500.71 143
1500.80 133
1500.89 125
1500.98 118
1501.07 113
1501.16 108
1501.25 104
1501.33 102
1501.42 102
1501.51 104
1501.60 108
1501.69 112
1501.78 115
1501.87 117
1501.96 118
1502.04 117
1502.13 116
1502.22 117
1502.31 119
1502.40 123
1502.49 129
1502.58 136
1502.67 142
1502.75 147
1502.84 148
1502.93 147
1503.02 142
1503.11 136
1503.20 129
1503.29 123
1503.38 119
1503.47 118
1503.55 119
1503.64 123
1503.73 127
1503.82 131
1503.91 136
1504.00 141
1504.09 148
1504.18 158
1504.26 169
1504.35 182
1504.44 194
1504.53 203
1504.62 206
1504.71 202
1504.80 192
1504.89 177
1504.97 159
1505.06 141
1505.15 125
1505.24 111
1505.33 101
1505.42 94
1505.51 90
1505.60 87
1505.69 87
1505.77 88
1505.86 91
1505.95 95
1506.04 99
1506.13 101
1506.22 101
1506.31 98
1506.40 90
1506.49 80
1506.57 70
1506.66 60
1506.75 54
1506.84 52
1506.93 54
1507.02 58
1507.11 64
1507.20 68
1507.29 67
1507.37 62
1507.46 51
1507.55 36
1507.64 19
1507.73 2
1507.82 0
1507.91 0
1508.00 0
1508.09 0
1508.17 0
1508.26 0
1508.35 0
1508.44 0
1508.53 12
1508.62 23
1508.71 33
1508.80 39
1508.89 41
1508.98 40
1509.06 36
1509.15 29
1509.24 20
1509.33 11
1509.42 2
1509.51 0
1509.60 0
1509.69 0
1509.78 4
1509.87 14
1509.95 27
1510.04 39
1510.13 48
1510.22 54
1510.31 56
1510.40 54
1510.49 51
1510.58 47
1510.67 44
1510.76 44
1510.84 46
1510.93 49
1511.02 53
1511.11 56
1511.20 57
1511.29 58
1511.38 57
1511.47 56
1511.56 55
1511.65 54
1511.73 53
1511.82 50
1511.91 45
1512.00 39
1512.09 31
1512.18 24
1512.27 19
1512.36 18
1512.45 22
1512.54 30
1512.62 41
1512.71 53
1512.80 64
1512.89 71
1512.98 74
1513.07 72
1513.16 68
1513.25 62
1513.34 57
1513.43 55
1513.52 54
1513.60 55
1513.69 57
1513.78 57
1513.87 55
1513.96 54
1514.05 53
1514.14 54
1514.23 59
1514.32 68
1514.41 80
1514.50 92
1514.59 102
1514.67 107
1514.76 106
1514.85 100
1514.94 89
1515.03 76
1515.12 64
1515.21 54
1515.30 47
1515.39 42
1515.48 38
1515.57 33
1515.65 27
1515.74 19
1515.83 9
1515.92 0
1516.01 0
1516.10 0
1516.19 0
1516.28 0
1516.37 0
1516.46 0
1516.55 7
1516.64 13
1516.72 17
1516.81 19
1516.90 20
1516.99 20
1517.08 20
1517.17 20
1517.26 22
1517.35 27
1517.44 35
1517.53 45
1517.62 57
1517.71 68
1517.80 76
1517.88 78
1517.97 75
1518.06 66
1518.15 54
1518.24 41
1518.33 30
1518.42 23
1518.51 20
1518.60 20
1518.69 20
1518.78 20
1518.87 17
1518.96 12
1519.04 6
1519.13 0
1519.22 0
1519.31 0
1519.40 0
1519.49 0
1519.58 0
1519.67 0
1519.76 0
1519.85 0
1519.94 7
1520.03 16
1520.12 25
1520.21 32
1520.29 37
1520.38 39
1520.47 39
1520.56 38
1520.65 36
1520.74 36
1520.83 38
1520.92 42
1521.01 47
1521.10 53
1521.19 58
1521.28 63
1521.37 66
1521.46 68
1521.54 69
1521.63 70
1521.72 72
1521.81 75
1521.90 79
1521.99 83
1522.08 87
1522.17 90
1522.26 93
1522.35 96
1522.44 97
1522.53 99
1522.62 101
1522.71 104
1522.80 107
1522.88 112
1522.97 118
1523.06 124
1523.15 131
1523.24 136
1523.33 139
1523.42 139
1523.51 134
1523.60 126
1523.69 116
1523.78 106
1523.87 100
1523.96 97
1524.05 101
1524.14 109
1524.23 120
1524.32 132
1524.40 142
1524.49 146
1524.58 143
1524.67 134
1524.76 118
1524.85 99
1524.94 78
1525.03 60
1525.12 46
1525.21 37
1525.30 33
1525.39 33
1525.48 35
1525.57 39
1525.66 42
1525.75 45
1525.84 47
1525.92 50
1526.01 53
1526.10 56
1526.19 57
1526.28 56
1526.37 51
1526.46 43
1526.55 34
1526.64 23
1526.73 14
1526.82 9
1526.91 8
1527.00 11
1527.09 18
1527.18 26
1527.27 34
1527.36 38
1527.45 40
1527.54 39
1527.63 38
1527.71 37
1527.80 37
1527.89 37
1527.98 37
1528.07 34
1528.16 29
1528.25 21
1528.34 11
1528.43 1
1528.52 0
1528.61 0
1528.70 0
1528.79 0
1528.88 3
1528.97 8
1529.06 10
1529.15 10
1529.24 7
1529.33 3
1529.42 0
1529.51 0
1529.59 0
1529.68 0
1529.77 0
1529.86 0
1529.95 0
1530.04 4
1530.13 16
1530.22 32
1530.31 52
1530.40 73
1530.49 95
1530.58 116
1530.67 134
1530.76 148
1530.85 157
1530.94 161
1531.03 159
1531.12 154
1531.21 146
1531.30 137
1531.39 129
1531.48 124
1531.57 121
1531.66 121
1531.75 121
1531.83 122
1531.92 123
1532.01 122
1532.10 119
1532.19 114
1532.28 107
1532.37 97
1532.46 84
1532.55 69
1532.64 54
1532.73 41
1532.82 30
1532.91 25
1533.00 23
1533.09 27
1533.18 33
1533.27 40
1533.36 46
1533.45 51
1533.54 52
1533.63 50
1533.72 45
1533.81 38
1533.90 31
1533.99 25
1534.08 21
1534.17 21
1534.26 25
1534.35 32
1534.44 41
1534.53 51
1534.61 58
1534.70 63
1534.79 65
1534.88 65
1534.97 64
1535.06 65
1535.15 67
1535.24 73
1535.33 80
1535.42 88
1535.51 94
1535.60 97
1535.69 98
1535.78 97
1535.87 95
1535.96 94
1536.05 94
1536.14 95
1536.23 97
1536.32 99
1536.41 101
1536.50 103
1536.59 104
1536.68 105
1536.77 106
1536.86 107
1536.95 107
1537.04 107
1537.13 105
1537.22 104
1537.31 103
1537.40 105
1537.49 108
1537.58 115
1537.67 122
1537.76 130
1537.85 137
1537.94 141
1538.03 142
1538.12 142
1538.21 140
1538.30 141
1538.38 146
1538.47 155
1538.56 168
1538.65 183
1538.74 197
1538.83 208
1538.92 213
1539.01 210
1539.10 201
1539.19 186
1539.28 169
1539.37 150
1539.46 131
1539.55 115
1539.64 100
1539.73 87
1539.82 75
1539.91 65
1540.00 56
1540.09 51
1540.18 49
1540.27 51
1540.36 57
1540.45 66
1540.54 77
1540.63 89
1540.72 99
1540.81 108
1540.90 113
1540.99 116
1541.08 115
1541.17 112
1541.26 107
1541.35 100
1541.44 93
1541.53 87
1541.62 84
1541.71 83
1541.80 87
1541.89 95
1541.98 107
1542.07 123
1542.16 143
1542.25 164
1542.34 187
1542.43 210
1542.52 233
1542.61 254
1542.70 272
1542.79 287
1542.88 300
1542.97 309
1543.06 317
1543.15 325
1543.24 332
1543.33 340
1543.42 349
1543.51 357
1543.60 364
1543.69 369
1543.78 372
1543.87 373
1543.96 374
1544.05 375
1544.14 379
1544.23 384
1544.32 392
1544.41 399
1544.50 405
1544.59 408
1544.68 406
1544.77 399
1544.86 389
1544.95 376
1545.04 362
1545.13 348
1545.22 334
1545.31 322
1545.40 311
1545.49 301
1545.58 293
1545.67 286
1545.76 280
1545.85 276
1545.94 271
1546.03 266
1546.12 258
1546.21 248
1546.30 235
1546.39 221
1546.48 206
1546.57 192
1546.66 181
1546.75 175
1546.84 174
1546.93 176
1547.02 181
1547.11 187
1547.20 190
1547.29 190
1547.38 186
1547.47 178
1547.56 167
1547.65 155
1547.74 143
1547.83 133
1547.92 125
1548.01 118
1548.10 113
1548.19 108
1548.28 103
1548.37 97
1548.46 90
1548.55 80
1548.64 69
1548.73 55
1548.82 41
1548.91 27
1549.00 14
1549.09 3
1549.18 0
1549.27 0
1549.36 0
1549.45 2
1549.54 11
1549.63 24
1549.72 37
1549.81 51
1549.90 64
1549.99 75
1550.08 83
1550.17 88
1550.26 91
1550.35 91
1550.44 90
1550.54 88
1550.63 86
1550.72 83
1550.81 80
1550.90 76
1550.99 72
1551.08 68
1551.17 64
1551.26 62
1551.35 63
1551.44 66
1551.53 71
1551.62 76
1551.71 80
1551.80 80
1551.89 76
1551.98 67
1552.07 53
1552.16 34
1552.25 15
1552.34 0
1552.43 0
1552.52 0
1552.61 0
1552.70 0
1552.79 0
1552.88 0
1552.97 8
1553.06 21
1553.15 31
1553.24 37
1553.33 40
1553.42 41
1553.51 39
1553.60 36
1553.69 33
1553.78 30
1553.87 26
1553.96 21
1554.05 14
1554.14 7
1554.23 0
1554.32 0
1554.42 0
1554.51 0
1554.60 0
1554.69 0
1554.78 0
1554.87 0
1554.96 4
1555.05 19
1555.14 38
1555.23 59
1555.32 79
1555.41 99
1555.50 117
1555.59 132
1555.68 143
1555.77 150
1555.86 155
1555.95 158
1556.04 160
1556.13 161
1556.22 160
1556.31 158
1556.40 154
1556.49 146
1556.58 136
1556.67 124
1556.76 112
1556.85 104
1556.94 100
1557.03 102
1557.12 109
1557.22 120
1557.31 132
1557.40 144
1557.49 152
1557.58 156
1557.67 157
1557.76 154
1557.85 149
1557.94 144
1558.03 138
1558.12 132
1558.21 127
1558.30 121
1558.39 114
1558.48 107
1558.57 99
1558.66 93
1558.75 87
1558.84 84
1558.93 82
1559.02 84
1559.11 86
1559.20 90
1559.29 94
1559.39 96
1559.48 97
1559.57 95
1559.66 92
1559.75 87
1559.84 81
1559.93 77
1560.02 73
1560.11 71
1560.20 71
1560.29 72
1560.38 75
1560.47 78
1560.56 80
1560.65 83
1560.74 86
1560.83 87
1560.92 88
1561.01 87
1561.10 85
1561.19 80
1561.28 75
1561.38 68
1561.47 61
1561.56 55
1561.65 50
1561.74 47
1561.83 46
1561.92 45
1562.01 45
1562.10 44
1562.19 42
1562.28 40
1562.37 36
1562.46 30
1562.55 23
1562.64 16
1562.73 7
1562.82 0
1562.91 0
1563.00 0
1563.10 0
1563.19 0
1563.28 0
1563.37 0
1563.46 0
1563.55 7
1563.64 11
1563.73 13
1563.82 13
1563.91 14
1564.00 15
1564.09 19
1564.18 25
1564.27 32
1564.36 38
1564.45 44
1564.54 48
1564.63 49
1564.73 49
1564.82 48
1564.91 51
1565.00 57
1565.09 68
1565.18 85
1565.27 105
1565.36 127
1565.45 149
1565.54 166
1565.63 179
1565.72 188
1565.81 193
1565.90 198
1565.99 205
1566.08 216
1566.18 235
1566.27 259
1566.36 289
1566.45 321
1566.54 354
1566.63 384
1566.72 413
1566.81 440
1566.90 467
1566.99 493
1567.08 521
1567.17 547
1567.26 571
1567.35 590
1567.44 603
1567.53 607
1567.63 606
1567.72 600
1567.81 593
1567.90 589
1567.99 591
1568.08 600
1568.17 618
1568.26 643
1568.35 675
1568.44 709
1568.53 743
1568.62 773
1568.71 799
1568.80 819
1568.90 835
1568.99 847
1569.08 858
1569.17 871
1569.26 884
1569.35 898
1569.44 913
1569.53 926
1569.62 936
1569.71 944
1569.80 951
1569.89 956
1569.98 962
1570.07 969
1570.17 978
1570.26 989
1570.35 1000
1570.44 1011
1570.53 1022
1570.62 1032
1570.71 1040
1570.80 1045
1570.89 1045
1570.98 1039
1571.07 1028
1571.16 1010
1571.25 988
1571.35 962
1571.44 936
1571.53 910
1571.62 885
1571.71 862
1571.80 841
1571.89 821
1571.98 802
1572.07 785
1572.16 772
1572.25 764
1572.34 761
1572.43 765
1572.53 775
1572.62 788
1572.71 803
1572.80 815
1572.89 823
1572.98 825
1573.07 819
1573.16 806
1573.25 787
1573.34 762
1573.43 733
1573.52 702
1573.62 670
1573.71 641
1573.80 615
1573.89 593
1573.98 575
1574.07 561
1574.16 551
1574.25 543
1574.34 536
1574.43 532
1574.52 529
1574.62 529
1574.71 530
1574.80 531
1574.89 530
1574.98 527
1575.07 521
1575.16 509
1575.25 495
1575.34 478
1575.43 462
1575.52 447
1575.61 433
1575.71 422
1575.80 411
1575.89 401
1575.98 390
1576.07 377
1576.16 364
1576.25 350
1576.34 337
1576.43 324
1576.52 311
1576.62 300
1576.71 289
1576.80 278
1576.89 268
1576.98 258
1577.07 249
1577.16 239
1577.25 228
1577.34 216
1577.43 201
1577.52 183
1577.62 166
1577.71 151
1577.80 140
1577.89 135
1577.98 137
1578.07 144
1578.16 153
1578.25 160
1578.34 162
1578.43 157
1578.53 146
1578.62 130
1578.71 115
1578.80 102
1578.89 96
1578.98 96
1579.07 103
1579.16 113
1579.25 123
1579.34 129
1579.44 129
1579.53 122
1579.62 109
1579.71 93
1579.80 75
1579.89 60
1579.98 49
1580.07 43
1580.16 40
1580.25 39
1580.35 38
1580.44 37
1580.53 35
1580.62 34
1580.71 34
1580.80 37
1580.89 44
1580.98 53
1581.07 63
1581.17 73
1581.26 80
1581.35 84
1581.44 84
1581.53 81
1581.62 77
1581.71 73
1581.80 71
1581.89 70
1581.98 71
1582.08 71
1582.17 71
1582.26 68
1582.35 62
1582.44 54
1582.53 45
1582.62 36
1582.71 30
1582.80 27
1582.90 28
1582.99 33
1583.08 42
1583.17 54
1583.26 67
1583.35 82
1583.44 95
1583.53 107
1583.62 115
1583.72 119
1583.81 118
1583.90 113
1583.99 105
1584.08 97
1584.17 89
1584.26 83
1584.35 83
1584.45 87
1584.54 97
1584.63 111
1584.72 127
1584.81 142
1584.90 154
1584.99 161
1585.08 161
1585.17 156
1585.27 147
1585.36 136
1585.45 124
1585.54 113
1585.63 104
1585.72 95
1585.81 88
1585.90 82
1586.00 77
1586.09 73
1586.18 71
1586.27 69
1586.36 67
1586.45 65
1586.54 63
1586.63 61
1586.72 60
1586.82 60
1586.91 61
1587.00 61
1587.09 60
1587.18 56
1587.27 49
1587.36 39
1587.45 28
1587.55 17
1587.64 9
1587.73 2
1587.82 0
1587.91 0
1588.00 2
1588.09 5
1588.18 9
1588.28 11
1588.37 12
1588.46 11
1588.55 7
1588.64 1
1588.73 0
1588.82 0
1588.92 0
1589.01 0
1589.10 0
1589.19 0
1589.28 11
1589.37 23
1589.46 35
1589.55 45
1589.65 51
1589.74 52
1589.83 47
1589.92 37
1590.01 24
1590.10 9
1590.19 0
1590.28 0
1590.38 0
1590.47 0
1590.56 0
1590.65 0
1590.74 0
1590.83 4
1590.92 15
1591.02 25
1591.11 33
1591.20 40
1591.29 43
1591.38 43
1591.47 41
1591.56 35
1591.65 28
1591.75 21
1591.84 15
1591.93 12
1592.02 13
1592.11 19
1592.20 30
1592.29 42
1592.39 56
1592.48 69
1592.57 80
1592.66 89
1592.75 96
1592.84 99
1592.93 102
1593.03 102
1593.12 101
1593.21 99
1593.30 96
1593.39 92
1593.48 88
1593.57 85
1593.67 83
1593.76 82
1593.85 82
1593.94 83
1594.03 84
1594.12 84
1594.21 82
1594.31 77
1594.40 69
1594.49 58
1594.58 46
1594.67 33
1594.76 21
1594.85 10
1594.95 2
1595.04 0
1595.13 0
1595.22 1
1595.31 8
1595.40 19
1595.49 31
1595.59 44
1595.68 55
1595.77 62
1595.86 63
1595.95 57
1596.04 46
1596.14 30
1596.23 13
1596.32 0
1596.41 0
1596.50 0
1596.59 0
1596.68 0
1596.78 8
1596.87 16
1596.96 19
1597.05 17
1597.14 10
1597.23 1
1597.32 0
1597.42 0
1597.51 0
1597.60 0
1597.69 0
1597.78 8
1597.87 18
1597.97 25
1598.06 29
1598.15 29
1598.24 28
1598.33 25
1598.42 22
1598.51 20
1598.61 19
1598.70 21
1598.79 23
1598.88 25
1598.97 27
1599.06 29
1599.16 30
1599.25 31
1599.34 33
1599.43 36
1599.52 40
1599.61 45
1599.71 50
1599.80 54
1599.89 56
1599.98 57
1600.07 55
1600.16 53
1600.26 51
1600.35 50
1600.44 52
1600.53 56
1600.62 62
1600.71 69
1600.80 74
1600.90 77
1600.99 77
1601.08 73
1601.17 66
1601.26 58
1601.35 49
1601.45 41
1601.54 33
1601.63 27
1601.72 22
1601.81 19
1601.90 17
1602.00 17
1602.09 20
1602.18 26
1602.27 36
1602.36 47
1602.45 59
1602.55 69
1602.64 75
1602.73 77
1602.82 75
1602.91 71
1603.00 66
1603.10 63
1603.19 62
1603.28 63
1603.37 66
1603.46 68
1603.55 68
1603.65 66
1603.74 61
1603.83 54
1603.92 47
1604.01 41
1604.11 38
1604.20 38
1604.29 41
1604.38 46
1604.47 52
1604.56 57
1604.66 62
1604.75 66
1604.84 68
1604.93 70
1605.02 69
1605.11 67
1605.21 63
1605.30 56
1605.39 46
1605.48 36
1605.57 25
1605.66 16
1605.76 10
1605.85 7
1605.94 7
1606.03 10
1606.12 15
1606.22 21
1606.31 27
1606.40 33
1606.49 41
1606.58 50
1606.67 60
1606.77 72
1606.86 85
1606.95 97
1607.04 108
1607.13 114
1607.23 116
1607.32 111
1607.41 101
1607.50 87
1607.59 73
1607.68 58
1607.78 47
1607.87 38
1607.96 32
1608.05 28
1608.14 26
1608.24 23
1608.33 20
1608.42 18
1608.51 17
1608.60 18
1608.69 21
1608.79 25
1608.88 30
1608.97 34
1609.06 36
1609.15 34
1609.25 28
1609.34 19
1609.43 10
1609.52 2
1609.61 0
1609.71 0
1609.80 0
1609.89 0
1609.98 0
1610.07 0
1610.16 3
1610.26 4
1610.35 5
1610.44 5
1610.53 4
1610.62 2
1610.72 2
1610.81 5
1610.90 12
1610.99 23
1611.08 38
1611.18 55
1611.27 70
1611.36 80
1611.45 85
1611.54 83
1611.64 75
1611.73 65
1611.82 55
1611.91 46
1612.00 41
1612.10 39
1612.19 39
1612.28 40
1612.37 41
1612.46 42
1612.55 44
1612.65 48
1612.74 55
1612.83 63
1612.92 72
1613.01 81
1613.11 87
1613.20 88
1613.29 86
1613.38 79
1613.47 70
1613.57 59
1613.66 48
1613.75 38
1613.84 30
1613.93 24
1614.03 22
1614.12 24
1614.21 28
1614.30 35
1614.39 44
1614.49 52
1614.58 58
1614.67 61
1614.76 60
1614.85 56
1614.95 50
1615.04 43
1615.13 37
1615.22 33
1615.32 31
1615.41 31
1615.50 32
1615.59 35
1615.68 39
1615.78 43
1615.87 49
1615.96 55
1616.05 61
1616.14 68
1616.24 76
1616.33 83
1616.42 90
1616.51 96
1616.60 101
1616.70 103
1616.79 103
1616.88 99
1616.97 93
1617.06 84
1617.16 73
1617.25 61
1617.34 49
1617.43 38
1617.52 30
1617.62 24
1617.71 23
1617.80 25
1617.89 30
1617.99 37
1618.08 46
1618.17 54
1618.26 63
1618.35 71
1618.45 79
1618.54 86
1618.63 93
1618.72 98
1618.81 101
1618.91 102
1619.00 103
1619.09 105
1619.18 109
1619.28 116
1619.37 125
1619.46 135
1619.55 145
1619.64 153
1619.74 158
1619.83 159
1619.92 157
1620.01 153
1620.11 148
1620.20 143
1620.29 136
1620.38 128
1620.47 118
1620.57 106
1620.66 92
1620.75 77
1620.84 63
1620.93 51
1621.03 42
1621.12 38
1621.21 38
1621.30 43
1621.40 51
1621.49 61
1621.58 72
1621.67 83
1621.76 91
1621.86 97
1621.95 100
1622.04 101
1622.13 101
1622.23 99
1622.32 98
1622.41 96
1622.50 97
1622.59 99
1622.69 104
1622.78 111
1622.87 121
1622.96 131
1623.06 140
1623.15 146
1623.24 148
1623.33 145
1623.43 139
1623.52 131
1623.61 122
1623.70 116
1623.79 112
1623.89 111
1623.98 111
1624.07 111
1624.16 108
1624.26 103
1624.35 93
1624.44 80
1624.53 65
1624.63 51
1624.72 37
1624.81 25
1624.90 14
1624.99 6
1625.09 0
1625.18 0
1625.27 0
1625.36 0
1625.46 0
1625.55 0
1625.64 0
1625.73 0
1625.83 5
1625.92 13
1626.01 19
1626.10 23
1626.19 24
1626.29 24
1626.38 24
1626.47 25
1626.56 27
1626.66 28
1626.75 27
1626.84 24
1626.93 18
1627.03 10
1627.12 1
1627.21 0
1627.30 0
1627.40 0
1627.49 0
1627.58 7
1627.67 20
1627.77 33
1627.86 46
1627.95 58
1628.04 67
1628.13 73
1628.23 79
1628.32 82
1628.41 83
1628.50 83
1628.60 80
1628.69 75
1628.78 69
1628.87 63
1628.97 56
1629.06 49
1629.15 42
1629.24 35
1629.34 28
1629.43 20
1629.52 13
1629.61 8
1629.71 5
1629.80 5
1629.89 6
1629.98 8
1630.08 9
1630.17 9
1630.26 6
1630.35 1
1630.45 0
1630.54 0
1630.63 0
1630.72 0
1630.82 0
1630.91 0
1631.00 8
1631.09 21
1631.19 35
1631.28 49
1631.37 62
1631.46 73
1631.56 83
1631.65 91
1631.74 98
1631.83 104
1631.93 110
1632.02 114
1632.11 117
1632.20 117
1632.30 115
1632.39 110
1632.48 103
1632.57 94
1632.67 82
1632.76 68
1632.85 53
1632.94 38
1633.04 24
1633.13 13
1633.22 5
1633.31 1
1633.41 1
1633.50 4
1633.59 8
1633.68 12
1633.78 16
1633.87 19
1633.96 22
1634.05 24
1634.15 24
1634.24 23
1634.33 20
1634.42 15
1634.52 9
1634.61 3
1634.70 0
1634.80 0
1634.89 4
1634.98 12
1635.07 22
1635.17 34
1635.26 46
1635.35 56
1635.44 63
1635.54 66
1635.63 68
1635.72 68
1635.81 68
1635.91 71
1636.00 76
1636.09 86
1636.18 98
1636.28 112
1636.37 125
1636.46 135
1636.55 140
1636.65 137
1636.74 129
1636.83 115
1636.93 100
1637.02 86
1637.11 77
1637.20 73
1637.30 75
1637.39 84
1637.48 97
1637.57 109
1637.67 120
1637.76 124
1637.85 122
1637.95 112
1638.04 95
1638.13 75
1638.22 54
1638.32 35
1638.41 20
1638.50 11
1638.59 7
1638.69 9
1638.78 13
1638.87 20
1638.96 28
1639.06 37
1639.15 48
1639.24 61
1639.34 76
1639.43 92
1639.52 108
1639.61 122
1639.71 132
1639.80 137
1639.89 138
1639.98 134
1640.08 128
1640.17 122
1640.26 116
1640.36 112
1640.45 108
1640.54 104
1640.63 98
1640.73 91
1640.82 83
1640.91 74
1641.01 68
1641.10 65
1641.19 66
1641.28 71
1641.38 78
1641.47 83
1641.56 86
1641.65 85
1641.75 80
1641.84 73
1641.93 65
1642.03 59
1642.12 56
1642.21 58
1642.30 63
1642.40 71
1642.49 80
1642.58 87
1642.68 91
1642.77 92
1642.86 89
1642.95 84
1643.05 78
1643.14 72
1643.23 66
1643.33 62
1643.42 59
1643.51 55
1643.60 52
1643.70 49
1643.79 45
1643.88 43
1643.98 42
1644.07 44
1644.16 49
1644.25 57
1644.35 66
1644.44 74
1644.53 82
1644.63 88
1644.72 92
1644.81 93
1644.90 94
1645.00 93
1645.09 91
1645.18 87
1645.28 80
1645.37 70
1645.46 57
1645.55 40
1645.65 21
1645.74 1
1645.83 0
1645.93 0
1646.02 0
1646.11 0
1646.20 0
1646.30 0
1646.39 0
1646.48 0
1646.58 20
1646.67 45
1646.76 70
1646.86 94
1646.95 116
1647.04 135
1647.13 151
1647.23 165
1647.32 176
1647.41 183
1647.51 186
1647.60 187
1647.69 184
1647.78 178
1647.88 171
1647.97 164
1648.06 159
1648.16 156
1648.25 155
1648.34 156
1648.44 157
1648.53 158
1648.62 157
1648.71 152
1648.81 144
1648.90 133
1648.99 121
1649.09 108
1649.18 97
1649.27 86
1649.37 77
1649.46 69
1649.55 64
1649.64 60
1649.74 58
1649.83 59
1649.92 61
1650.02 65
1650.11 69
1650.20 73
1650.30 77
1650.39 80
1650.48 85
1650.57 91
1650.67 99
1650.76 109
1650.85 120
1650.95 130
1651.04 140
1651.13 149
1651.23 157
1651.32 165
1651.41 173
1651.51 183
1651.60 194
1651.69 204
1651.78 213
1651.88 219
1651.97 222
1652.06 221
1652.16 216
1652.25 208
1652.34 198
1652.44 186
1652.53 173
1652.62 161
1652.72 149
1652.81 140
1652.90 133
1653.00 128
1653.09 125
1653.18 123
1653.27 121
1653.37 120
1653.46 118
1653.55 116
1653.65 113
1653.74 110
1653.83 108
1653.93 107
1654.02 108
1654.11 109
1654.21 111
1654.30 113
1654.39 114
1654.49 114
1654.58 111
1654.67 107
1654.76 101
1654.86 95
1654.95 89
1655.04 85
1655.14 83
1655.23 84
1655.32 89
1655.42 98
1655.51 110
1655.60 124
1655.70 139
1655.79 154
1655.88 166
1655.98 176
1656.07 182
1656.16 184
1656.26 182
1656.35 176
1656.44 168
1656.54 158
1656.63 147
1656.72 136
1656.81 126
1656.91 117
1657.00 112
1657.09 110
1657.19 111
1657.28 115
1657.37 121
1657.47 128
1657.56 136
1657.65 143
1657.75 150
1657.84 154
1657.93 158
1658.03 160
1658.12 162
1658.21 164
1658.31 167
1658.40 171
1658.49 177
1658.59 186
1658.68 197
1658.77 210
1658.87 226
1658.96 244
1659.05 263
1659.15 281
1659.24 297
1659.33 310
1659.43 317
1659.52 319
1659.61 317
1659.71 314
1659.80 312
1659.89 313
1659.99 318
1660.08 328
1660.17 341
1660.27 355
1660.36 369
1660.45 379
1660.55 387
1660.64 390
1660.73 391
1660.83 389
1660.92 386
1661.01 381
1661.11 377
1661.20 373
1661.29 370
1661.39 368
1661.48 366
1661.57 364
1661.67 361
1661.76 355
1661.85 347
1661.95 338
1662.04 329
1662.13 322
1662.23 318
1662.32 318
1662.41 323
1662.51 331
1662.60 342
1662.69 355
1662.79 369
1662.88 383
1662.97 396
1663.07 408
1663.16 417
1663.25 423
1663.35 426
1663.44 425
1663.53 421
1663.63 414
1663.72 405
1663.81 396
1663.91 386
1664.00 376
1664.09 366
1664.19 356
1664.28 346
1664.37 334
1664.47 322
1664.56 309
1664.65 295
1664.75 281
1664.84 266
1664.94 253
1665.03 241
1665.12 231
1665.22 223
1665.31 219
1665.40 217
1665.50 217
1665.59 218
1665.68 219
1665.78 219
1665.87 218
1665.96 216
1666.06 214
1666.15 212
1666.24 212
1666.34 214
1666.43 218
1666.52 224
1666.62 229
1666.71 235
1666.80 239
1666.90 243
1666.99 245
1667.09 248
1667.18 251
1667.27 254
1667.37 259
1667.46 264
1667.55 269
1667.65 276
1667.74 284
1667.83 294
1667.93 306
1668.02 320
1668.11 334
1668.21 347
1668.30 357
1668.39 362
1668.49 362
1668.58 358
1668.68 349
1668.77 339
1668.86 328
1668.96 317
1669.05 307
1669.14 297
1669.24 286
1669.33 276
1669.42 266
1669.52 256
1669.61 246
1669.70 238
1669.80 231
1669.89 223
1669.99 215
1670.08 206
1670.17 196
1670.27 185
1670.36 175
1670.45 167
1670.55 163
1670.64 163
1670.73 168
1670.83 178
1670.92 189
1671.02 202
1671.11 213
1671.20 221
1671.30 227
1671.39 230
1671.48 231
1671.58 231
1671.67 230
1671.76 229
1671.86 228
1671.95 228
1672.05 230
1672.14 234
1672.23 240
1672.33 248
1672.42 256
1672.51 262
1672.61 265
1672.70 264
1672.79 260
1672.89 255
1672.98 249
1673.08 245
1673.17 242
1673.26 241
1673.36 239
1673.45 236
1673.54 231
1673.64 224
1673.73 217
1673.82 212
1673.92 210
1674.01 211
1674.11 217
1674.20 225
1674.29 235
1674.39 244
1674.48 250
1674.57 253
1674.67 250
1674.76 243
1674.86 232
1674.95 219
1675.04 206
1675.14 195
1675.23 188
1675.32 183
1675.42 181
1675.51 180
1675.61 177
1675.70 172
1675.79 165
1675.89 158
1675.98 154
1676.07 154
1676.17 160
1676.26 172
1676.36 186
1676.45 200
1676.54 212
1676.64 218
1676.73 218
1676.82 215
1676.92 209
1677.01 204
1677.11 201
1677.20 201
1677.29 205
1677.39 210
1677.48 216
1677.57 222
1677.67 225
1677.76 227
1677.86 226
1677.95 223
1678.04 219
1678.14 213
1678.23 206
1678.33 199
1678.42 191
1678.51 184
1678.61 178
1678.70 174
1678.79 173
1678.89 173
1678.98 172
1679.08 171
1679.17 165
1679.26 156
1679.36 142
1679.45 125
1679.55 105
1679.64 84
1679.73 65
1679.83 47
1679.92 33
1680.01 21
1680.11 11
1680.20 3
1680.30 0
1680.39 0
1680.48 0
1680.58 0
1680.67 0
1680.77 0
1680.86 0
1680.95 0
1681.05 2
1681.14 14
1681.24 27
1681.33 40
1681.42 54
1681.52 67
1681.61 79
1681.70 90
1681.80 100
1681.89 109
1681.99 119
1682.08 128
1682.17 136
1682.27 143
1682.36 148
1682.46 151
1682.55 151
1682.64 148
1682.74 142
1682.83 133
1682.93 123
1683.02 111
1683.11 98
1683.21 86
1683.30 74
1683.40 64
1683.49 56
1683.58 49
1683.68 44
1683.77 41
1683.87 39
1683.96 39
1684.05 39
1684.15 40
1684.24 41
1684.34 43
1684.43 46
1684.52 51
1684.62 59
1684.71 70
1684.81 83
1684.90 100
1684.99 118
1685.09 136
1685.18 152
1685.28 165
1685.37 173
1685.46 176
1685.56 173
1685.65 167
1685.75 157
1685.84 148
1685.93 140
1686.03 135
1686.12 134
1686.22 136
1686.31 142
1686.40 148
1686.50 153
1686.59 157
1686.69 158
1686.78 157
1686.87 155
1686.97 151
1687.06 146
1687.16 141
1687.25 136
1687.34 130
1687.44 125
1687.53 121
1687.63 117
1687.72 112
1687.82 108
1687.91 103
1688.00 100
1688.10 98
1688.19 100
1688.29 104
1688.38 112
1688.47 120
1688.57 126
1688.66 130
1688.76 128
1688.85 120
1688.94 106
1689.04 89
1689.13 68
1689.23 48
1689.32 29
1689.42 13
1689.51 3
1689.60 0
1689.70 0
1689.79 0
1689.89 0
1689.98 4
1690.07 6
1690.17 6
1690.26 4
1690.36 1
1690.45 0
1690.55 0
1690.64 0
1690.73 0
1690.83 4
1690.92 13
1691.02 22
1691.11 30
1691.20 36
1691.30 40
1691.39 41
1691.49 40
1691.58 40
1691.68 42
1691.77 46
1691.86 52
1691.96 63
1692.05 76
1692.15 92
1692.24 109
1692.33 126
1692.43 142
1692.52 158
1692.62 170
1692.71 179
1692.81 185
1692.90 187
1692.99 186
1693.09 180
1693.18 170
1693.28 155
1693.37 138
1693.47 119
1693.56 100
1693.65 81
1693.75 66
1693.84 55
1693.94 48
1694.03 45
1694.13 48
1694.22 55
1694.31 67
1694.41 83
1694.50 102
1694.60 124
1694.69 144
1694.79 161
1694.88 173
1694.97 178
1695.07 176
1695.16 169
1695.26 160
1695.35 151
1695.45 143
1695.54 139
1695.63 139
1695.73 142
1695.82 146
1695.92 150
1696.01 152
1696.11 150
1696.20 146
1696.29 140
1696.39 135
1696.48 134
1696.58 136
1696.67 144
1696.77 155
1696.86 167
1696.95 177
1697.05 183
1697.14 182
1697.24 175
1697.33 162
1697.43 148
1697.52 133
1697.62 122
1697.71 115
1697.80 112
1697.90 112
1697.99 113
1698.09 114
1698.18 114
1698.28 111
1698.37 107
1698.46 103
1698.56 98
1698.65 95
1698.75 92
1698.84 90
1698.94 90
1699.03 92
1699.13 97
1699.22 104
1699.31 114
1699.41 126
1699.50 138
1699.60 150
1699.69 159
1699.79 166
1699.88 170
1699.98 172
1700.07 173
1700.16 173
1700.26 174
1700.35 176
1700.45 179
1700.54 182
1700.64 186
1700.73 189
1700.83 192
1700.92 193
1701.01 193
1701.11 191
1701.20 187
1701.30 180
1701.39 168
1701.49 153
1701.58 134
1701.68 114
1701.77 93
1701.86 76
1701.96 63
1702.05 56
1702.15 53
1702.24 52
1702.34 51
1702.43 47
1702.53 39
1702.62 29
1702.71 16
1702.81 4
1702.90 0
1703.00 0
1703.09 0
1703.19 0
1703.28 0
1703.38 0
1703.47 0
1703.57 2
1703.66 2
1703.75 2
1703.85 3
1703.94 6
1704.04 12
1704.13 20
1704.23 31
1704.32 44
1704.42 56
1704.51 68
1704.61 77
1704.70 83
1704.79 85
1704.89 83
1704.98 76
1705.08 66
1705.17 53
1705.27 39
1705.36 24
1705.46 11
1705.55 0
1705.65 0
1705.74 0
1705.83 0
1705.93 0
1706.02 8
1706.12 21
1706.21 34
1706.31 45
1706.40 54
1706.50 60
1706.59 63
1706.69 65
1706.78 66
1706.88 70
1706.97 75
1707.06 82
1707.16 90
1707.25 97
1707.35 103
1707.44 106
1707.54 108
1707.63 108
1707.73 107
1707.82 107
1707.92 109
1708.01 112
1708.11 117
1708.20 125
1708.30 135
1708.39 149
1708.48 165
1708.58 182
1708.67 199
1708.77 213
1708.86 223
1708.96 230
1709.05 231
1709.15 230
1709.24 228
1709.34 225
1709.43 223
1709.53 222
1709.62 221
1709.72 220
1709.81 219
1709.90 217
1710.00 215
1710.09 213
1710.19 212
1710.28 213
1710.38 216
1710.47 220
1710.57 224
1710.66 227
1710.76 228
1710.85 225
1710.95 216
1711.04 202
1711.14 182
1711.23 158
1711.33 131
1711.42 106
1711.52 83
1711.61 64
1711.70 50
1711.80 40
1711.89 33
1711.99 29
1712.08 26
1712.18 23
1712.27 22
1712.37 23
1712.46 25
1712.56 28
1712.65 33
1712.75 36
1712.84 38
1712.94 36
1713.03 30
1713.13 19
1713.22 5
1713.32 0
1713.41 0
1713.51 0
1713.60 0
1713.70 0
1713.79 0
1713.88 0
1713.98 4
1714.07 25
1714.17 45
1714.26 62
1714.36 74
1714.45 79
1714.55 79
1714.64 75
1714.74 69
1714.83 62
1714.93 58
1715.02 58
1715.12 62
1715.21 70
1715.31 79
1715.40 89
1715.50 96
1715.59 100
1715.69 98
1715.78 92
1715.88 81
1715.97 70
1716.07 59
1716.16 51
1716.26 46
1716.35 45
1716.45 47
1716.54 50
1716.64 51
1716.73 50
1716.83 46
1716.92 40
1717.02 33
1717.11 27
1717.20 22
1717.30 20
1717.39 21
1717.49 23
1717.58 27
1717.68 31
1717.77 36
1717.87 43
1717.96 51
1718.06 61
1718.15 72
1718.25 82
1718.34 91
1718.44 97
1718.53 100
1718.63 99
1718.72 97
1718.82 94
1718.91 94
1719.01 97
1719.10 102
1719.20 109
1719.29 117
1719.39 123
1719.48 125
1719.58 123
1719.67 117
1719.77 108
1719.86 98
1719.96 90
1720.05 85
1720.15 84
1720.24 88
1720.34 94
1720.43 101
1720.53 106
1720.62 109
1720.72 107
1720.81 99
1720.91 88
1721.00 74
1721.10 59
1721.19 47
1721.29 40
1721.38 39
1721.48 43
1721.57 50
1721.67 59
1721.76 67
1721.86 73
1721.95 76
1722.05 75
1722.14 74
1722.24 72
1722.33 72
1722.43 74
1722.52 78
1722.62 83
1722.71 87
1722.81 89
1722.90 89
1723.00 88
1723.09 87
1723.19 86
1723.28 87
1723.38 88
1723.47 89
1723.57 88
1723.66 84
1723.76 79
1723.85 71
1723.95 63
1724.05 56
1724.14 53
1724.24 53
1724.33 56
1724.43 61
1724.52 67
1724.62 73
1724.71 79
1724.81 85
1724.90 92
1725.00 99
1725.09 108
1725.19 117
1725.28 124
1725.38 128
1725.47 128
1725.57 123
1725.66 113
1725.76 101
1725.85 87
1725.95 74
1726.04 64
1726.14 59
1726.23 57
1726.33 59
1726.42 65
1726.52 72
1726.61 82
1726.71 93
1726.80 104
1726.90 116
1726.99 127
1727.09 136
1727.18 142
1727.28 145
1727.38 145
1727.47 145
1727.57 145
1727.66 147
1727.76 150
1727.85 155
1727.95 158
1728.04 158
1728.14 153
1728.23 143
1728.33 127
1728.42 107
1728.52 84
1728.61 59
1728.71 35
1728.80 13
1728.90 0
1728.99 0
1729.09 0
1729.18 0
1729.28 0
1729.37 0
1729.47 0
1729.57 0
1729.66 8
1729.76 21
1729.85 32
1729.95 39
1730.04 42
1730.14 41
1730.23 39
1730.33 38
1730.42 40
1730.52 48
1730.61 61
1730.71 78
1730.80 99
1730.90 120
1730.99 139
1731.09 154
1731.18 162
1731.28 164
1731.38 159
1731.47 151
1731.57 140
1731.66 128
1731.76 118
1731.85 110
1731.95 104
1732.04 102
1732.14 102
1732.23 102
1732.33 103
1732.42 104
1732.52 104
1732.61 103
1732.71 101
1732.81 99
1732.90 96
1733.00 94
1733.09 92
1733.19 91
1733.28 93
1733.38 96
1733.47 102
1733.57 109
1733.66 116
1733.76 122
1733.85 126
1733.95 126
1734.04 124
1734.14 120
1734.24 116
1734.33 112
1734.43 111
1734.52 112
1734.62 113
1734.71 114
1734.81 111
1734.90 106
1735.00 96
1735.09 83
1735.19 68
1735.28 54
1735.38 43
1735.48 35
1735.57 31
1735.67 31
1735.76 34
1735.86 40
1735.95 47
1736.05 55
1736.14 64
1736.24 74
1736.33 85
1736.43 97
1736.53 107
1736.62 116
1736.72 123
1736.81 126
1736.91 128
1737.00 128
1737.10 127
1737.19 126
1737.29 125
1737.38 122
1737.48 117
1737.58 109
1737.67 100
1737.77 90
1737.86 80
1737.96 71
1738.05 65
1738.15 61
1738.24 60
1738.34 61
1738.43 64
1738.53 68
1738.63 73
1738.72 80
1738.82 87
1738.91 95
1739.01 102
1739.10 107
1739.20 109
1739.29 107
1739.39 100
1739.49 89
1739.58 74
1739.68 57
1739.77 38
1739.87 20
1739.96 6
1740.06 0
1740.15 0
1740.25 0
1740.35 0
1740.44 0
1740.54 0
1740.63 0
1740.73 2
1740.82 4
1740.92 6
1741.01 7
1741.11 8
1741.21 9
1741.30 11
1741.40 14
1741.49 17
1741.59 23
1741.68 30
1741.78 38
1741.87 47
1741.97 55
1742.07 62
1742.16 66
1742.26 66
1742.35 63
1742.45 56
1742.54 47
1742.64 37
1742.73 26
1742.83 18
1742.93 12
1743.02 11
1743.12 16
1743.21 27
1743.31 41
1743.40 58
1743.50 75
1743.60 89
1743.69 100
1743.79 107
1743.88 109
1743.98 108
1744.07 104
1744.17 98
1744.26 91
1744.36 83
1744.46 76
1744.55 71
1744.65 69
1744.74 70
1744.84 75
1744.93 82
1745.03 91
1745.13 99
1745.22 104
1745.32 105
1745.41 104
1745.51 102
1745.60 100
1745.70 101
1745.80 106
1745.89 114
1745.99 125
1746.08 135
1746.18 145
1746.27 151
1746.37 153
1746.47 150
1746.56 144
1746.66 135
1746.75 125
1746.85 115
1746.94 106
1747.04 99
1747.14 96
1747.23 94
1747.33 94
1747.42 95
1747.52 97
1747.61 99
1747.71 101
1747.81 103
1747.90 105
1748.00 107
1748.09 107
1748.19 104
1748.28 98
1748.38 89
1748.48 76
1748.57 61
1748.67 45
1748.76 30
1748.86 19
1748.96 12
1749.05 12
1749.15 18
1749.24 28
1749.34 42
1749.43 56
1749.53 68
1749.63 75
1749.72 77
1749.82 74
1749.91 68
1750.01 60
1750.10 52
1750.20 47
1750.30 45
1750.39 45
1750.49 46
1750.58 47
1750.68 46
1750.78 42
1750.87 35
1750.97 28
1751.06 22
1751.16 17
1751.25 14
1751.35 13
1751.45 12
1751.54 10
1751.64 6
1751.73 1
1751.83 0
1751.93 0
1752.02 0
1752.12 0
1752.21 0
1752.31 0
1752.41 0
1752.50 9
1752.60 29
1752.69 53
1752.79 82
1752.88 113
1752.98 142
1753.08 168
1753.17 187
1753.27 198
1753.36 200
1753.46 197
1753.56 191
1753.65 184
1753.75 179
1753.84 176
1753.94 176
1754.04 177
1754.13 177
1754.23 174
1754.32 169
1754.42 161
1754.52 152
1754.61 146
1754.71 142
1754.80 141
1754.90 142
1754.99 144
1755.09 144
1755.19 141
1755.28 133
1755.38 121
1755.47 108
1755.57 95
1755.67 85
1755.76 80
1755.86 82
1755.95 91
1756.05 106
1756.15 124
1756.24 144
1756.34 161
1756.43 173
1756.53 178
1756.63 176
1756.72 167
1756.82 152
1756.91 135
1757.01 116
1757.11 99
1757.20 82
1757.30 68
1757.39 54
1757.49 41
1757.59 29
1757.68 18
1757.78 8
1757.87 0
1757.97 0
1758.07 0
1758.16 0
1758.26 1
1758.35 8
1758.45 17
1758.55 26
1758.64 36
1758.74 43
1758.83 50
1758.93 55
1759.03 59
1759.12 64
1759.22 69
1759.32 76
1759.41 84
1759.51 93
1759.60 101
1759.70 107
1759.80 110
1759.89 111
1759.99 110
1760.08 110
1760.18 111
1760.28 115
1760.37 122
1760.47 132
1760.56 143
1760.66 154
1760.76 165
1760.85 175
1760.95 183
1761.04 191
1761.14 197
1761.24 202
1761.33 205
1761.43 207
1761.53 207
1761.62 207
1761.72 206
1761.81 207
1761.91 208
1762.01 209
1762.10 209
1762.20 206
1762.29 201
1762.39 193
1762.49 184
1762.58 175
1762.68 169
1762.78 167
1762.87 170
1762.97 177
1763.06 186
1763.16 195
1763.26 202
1763.35 206
1763.45 207
1763.54 205
1763.64 202
1763.74 197
1763.83 193
1763.93 190
1764.03 187
1764.12 185
1764.22 183
1764.31 179
1764.41 173
1764.51 164
1764.60 152
1764.70 137
1764.80 120
1764.89 104
1764.99 91
1765.08 81
1765.18 76
1765.28 75
1765.37 79
1765.47 86
1765.57 95
1765.66 106
1765.76 118
1765.85 131
1765.95 144
1766.05 154
1766.14 161
1766.24 163
1766.34 162
1766.43 156
1766.53 147
1766.62 136
1766.72 125
1766.82 115
1766.91 107
1767.01 100
1767.11 95
1767.20 90
1767.30 83
1767.39 74
1767.49 61
1767.59 45
1767.68 26
1767.78 7
1767.88 0
1767.97 0
1768.07 0
1768.16 0
1768.26 0
1768.36 0
1768.45 0
1768.55 0
1768.65 6
1768.74 19
1768.84 32
1768.93 45
1769.03 57
1769.13 67
1769.22 74
1769.32 76
1769.42 74
1769.51 70
1769.61 63
1769.71 56
1769.80 51
1769.90 48
1769.99 48
1770.09 51
1770.19 56
1770.28 62
1770.38 68
1770.48 72
1770.57 73
1770.67 70
1770.77 64
1770.86 57
1770.96 50
1771.05 45
1771.15 43
1771.25 43
1771.34 46
1771.44 52
1771.54 58
1771.63 65
1771.73 73
1771.83 82
1771.92 93
1772.02 103
1772.12 114
1772.21 125
1772.31 136
1772.40 147
1772.50 157
1772.60 168
1772.69 180
1772.79 191
1772.89 202
1772.98 210
1773.08 217
1773.18 220
1773.27 220
1773.37 218
1773.47 213
1773.56 207
1773.66 199
1773.75 190
1773.85 181
1773.95 171
1774.04 161
1774.14 152
1774.24 144
1774.33 140
1774.43 138
1774.53 141
1774.62 147
1774.72 157
1774.82 168
1774.91 180
1775.01 189
1775.11 196
1775.20 197
1775.30 194
1775.39 186
1775.49 175
1775.59 162
1775.68 148
1775.78 135
1775.88 124
1775.97 115
1776.07 108
1776.17 101
1776.26 94
1776.36 88
1776.46 80
1776.55 71
1776.65 63
1776.75 56
1776.84 52
1776.94 49
1777.04 51
1777.13 55
1777.23 61
1777.33 68
1777.42 74
1777.52 78
1777.62 78
1777.71 74
1777.81 65
1777.91 53
1778.00 38
1778.10 24
1778.19 13
1778.29 4
1778.39 0
1778.48 0
1778.58 0
1778.68 0
1778.77 0
1778.87 0
1778.97 0
1779.06 0
1779.16 6
1779.26 20
1779.35 36
1779.45 52
1779.55 65
1779.64 72
1779.74 70
1779.84 60
1779.93 43
1780.03 22
1780.13 2
1780.22 0
1780.32 0
1780.42 0
1780.51 0
1780.61 0
1780.71 0
1780.80 10
1780.90 18
1781.00 21
1781.09 19
1781.19 14
1781.29 9
1781.38 7
1781.48 11
1781.58 23
1781.67 43
1781.77 68
1781.87 95
1781.96 119
1782.06 138
1782.16 149
1782.25 152
1782.35 148
1782.45 140
1782.54 130
1782.64 119
1782.74 109
1782.83 99
1782.93 91
1783.03 86
1783.12 85
1783.22 88
1783.32 94
1783.41 103
1783.51 112
1783.61 119
1783.70 122
1783.80 119
1783.90 111
1783.99 98
1784.09 82
1784.19 65
1784.28 49
1784.38 34
1784.48 23
1784.57 15
1784.67 11
1784.77 9
1784.87 11
1784.96 15
1785.06 20
1785.16 25
1785.25 30
1785.35 36
1785.45 44
1785.54 53
1785.64 65
1785.74 79
1785.83 93
1785.93 103
1786.03 109
1786.12 110
1786.22 106
1786.32 99
1786.41 93
1786.51 90
1786.61 91
1786.70 95
1786.80 101
1786.90 108
1786.99 113
1787.09 118
1787.19 123
1787.29 130
1787.38 140
1787.48 152
1787.58 165
1787.67 175
1787.77 181
1787.87 181
1787.96 175
1788.06 165
1788.16 153
1788.25 140
1788.35 127
1788.45 115
1788.54 103
1788.64 93
1788.74 85
1788.83 80
1788.93 80
1789.03 86
1789.13 97
1789.22 110
1789.32 125
1789.42 138
1789.51 149
1789.61 157
1789.71 163
1789.80 168
1789.90 175
1790.00 186
1790.09 199
1790.19 215
1790.29 231
1790.38 246
1790.48 257
1790.58 262
1790.68 261
1790.77 253
1790.87 240
1790.97 222
1791.06 202
1791.16 182
1791.26 163
1791.35 146
1791.45 134
1791.55 127
1791.65 124
1791.74 125
1791.84 127
1791.94 130
1792.03 131
1792.13 128
1792.23 122
1792.32 113
1792.42 101
1792.52 89
1792.61 78
1792.71 69
1792.81 62
1792.91 56
1793.00 51
1793.10 45
1793.20 39
1793.29 32
1793.39 25
1793.49 19
1793.58 17
1793.68 17
1793.78 22
1793.88 31
1793.97 42
1794.07 55
1794.17 67
1794.26 77
1794.36 85
1794.46 89
1794.55 91
1794.65 90
1794.75 89
1794.85 88
1794.94 88
1795.04 89
1795.14 92
1795.23 95
1795.33 98
1795.43 101
1795.53 105
1795.62 107
1795.72 110
1795.82 113
1795.91 114
1796.01 113
1796.11 109
1796.20 102
1796.30 93
1796.40 84
1796.50 78
1796.59 75
1796.69 77
1796.79 84
1796.88 94
1796.98 107
1797.08 119
1797.18 131
1797.27 142
1797.37 153
1797.47 166
1797.56 180
1797.66 194
1797.76 207
1797.86 216
1797.95 219
1798.05 215
1798.15 204
1798.24 187
1798.34 167
1798.44 146
1798.53 126
1798.63 111
1798.73 101
1798.83 98
1798.92 102
1799.02 111
1799.12 125
1799.21 141
1799.31 155
1799.41 165
1799.51 167
1799.60 160
1799.70 145
1799.80 125
1799.90 101
1799.99 78
1800.09 58
1800.19 41
1800.28 29
1800.38 22
1800.48 17
1800.58 14
1800.67 11
1800.77 10
1800.87 9
1800.96 8
1801.06 7
1801.16 7
1801.26 7
1801.35 6
1801.45 5
1801.55 3
1801.64 1
1801.74 0
1801.84 0
1801.94 0
1802.03 0
1802.13 0
1802.23 0
1802.33 0
1802.42 0
1802.52 0
1802.62 0
1802.71 1
1802.81 3
1802.91 8
1803.01 14
1803.10 22
1803.20 31
1803.30 40
1803.39 48
1803.49 55
1803.59 62
1803.69 69
1803.78 76
1803.88 83
1803.98 88
1804.08 92
1804.17 91
1804.27 86
1804.37 76
1804.47 64
1804.56 52
1804.66 41
1804.76 34
1804.85 32
1804.95 34
1805.05 41
1805.15 50
1805.24 61
1805.34 73
1805.44 85
1805.54 96
1805.63 106
1805.73 113
1805.83 117
1805.92 119
1806.02 117
1806.12 115
1806.22 113
1806.31 112
1806.41 113
1806.51 114
1806.61 116
1806.70 116
1806.80 115
1806.90 114
1807.00 114
1807.09 118
1807.19 126
1807.29 140
1807.39 156
1807.48 173
1807.58 187
1807.68 197
1807.77 200
1807.87 198
1807.97 193
1808.07 185
1808.16 178
1808.26 171
1808.36 166
1808.46 163
1808.55 160
1808.65 159
1808.75 157
1808.85 154
1808.94 149
1809.04 139
1809.14 126
1809.24 107
1809.33 86
1809.43 64
1809.53 44
1809.63 30
1809.72 24
1809.82 25
1809.92 32
1810.02 44
1810.11 58
1810.21 70
1810.31 78
1810.40 81
1810.50 80
1810.60 77
1810.70 75
1810.79 77
1810.89 84
1810.99 98
1811.09 118
1811.18 141
1811.28 164
1811.38 185
1811.48 201
1811.57 211
1811.67 214
1811.77 212
1811.87 207
1811.96 201
1812.06 196
1812.16 193
1812.26 193
1812.35 194
1812.45 195
1812.55 194
1812.65 190
1812.74 182
1812.84 171
1812.94 157
1813.04 143
1813.13 130
1813.23 119
1813.33 111
1813.43 106
1813.52 102
1813.62 99
1813.72 96
1813.82 93
1813.91 90
1814.01 89
1814.11 90
1814.21 94
1814.31 100
1814.40 108
1814.50 116
1814.60 122
1814.70 122
1814.79 117
1814.89 106
1814.99 90
1815.09 73
1815.18 56
1815.28 42
1815.38 33
1815.48 29
1815.57 31
1815.67 36
1815.77 45
1815.87 57
1815.96 71
1816.06 86
1816.16 103
1816.26 119
1816.35 134
1816.45 146
1816.55 155
1816.65 160
1816.75 161
1816.84 160
1816.94 157
1817.04 154
1817.14 152
1817.23 150
1817.33 149
1817.43 147
1817.53 146
1817.62 143
1817.72 140
1817.82 136
1817.92 132
1818.01 127
1818.11 122
1818.21 117
1818.31 112
1818.41 106
1818.50 101
1818.60 95
1818.70 89
1818.80 84
1818.89 80
1818.99 78
1819.09 77
1819.19 80
1819.28 85
1819.38 91
1819.48 96
1819.58 101
1819.67 103
1819.77 105
1819.87 105
1819.97 105
1820.07 107
1820.16 112
1820.26 118
1820.36 125
1820.46 132
1820.55 138
1820.65 143
1820.75 146
1820.85 148
1820.95 150
1821.04 153
1821.14 156
1821.24 159
1821.34 161
1821.43 161
1821.53 160
1821.63 159
1821.73 157
1821.83 155
1821.92 153
1822.02 151
1822.12 148
1822.22 143
1822.31 136
1822.41 128
1822.51 120
1822.61 113
1822.71 109
1822.80 109
1822.90 114
1823.00 121
1823.10 130
1823.19 138
1823.29 143
1823.39 145
1823.49 146
1823.59 146
1823.68 149
1823.78 157
1823.88 171
1823.98 190
1824.07 211
1824.17 232
1824.27 249
1824.37 258
1824.47 259
1824.56 252
1824.66 239
1824.76 222
1824.86 205
1824.95 189
1825.05 177
1825.15 169
1825.25 165
1825.35 165
1825.44 168
1825.54 173
1825.64 178
1825.74 184
1825.84 189
1825.93 193
1826.03 197
1826.13 200
1826.23 205
1826.32 211
1826.42 220
1826.52 233
1826.62 250
1826.72 270
1826.81 292
1826.91 314
1827.01 333
1827.11 347
1827.21 352
1827.30 349
1827.40 337
1827.50 318
1827.60 295
1827.70 271
1827.79 247
1827.89 226
1827.99 209
1828.09 194
1828.19 183
1828.28 173
1828.38 167
1828.48 163
1828.58 162
1828.67 164
1828.77 168
1828.87 174
1828.97 180
1829.07 185
1829.16 188
1829.26 189
1829.36 187
1829.46 185
1829.56 183
1829.65 182
1829.75 183
1829.85 187
1829.95 191
1830.05 196
1830.14 198
1830.24 198
1830.34 194
1830.44 186
1830.54 175
1830.63 162
1830.73 149
1830.83 135
1830.93 122
1831.03 111
1831.12 100
1831.22 93
1831.32 89
1831.42 88
1831.52 90
1831.61 94
1831.71 99
1831.81 105
1831.91 109
1832.01 111
1832.10 112
1832.20 112
1832.30 113
1832.40 115
1832.50 119
1832.59 124
1832.69 131
1832.79 139
1832.89 147
1832.99 154
1833.09 159
1833.18 163
1833.28 164
1833.38 163
1833.48 160
1833.58 155
1833.67 150
1833.77 145
1833.87 140
1833.97 136
1834.07 133
1834.16 130
1834.26 129
1834.36 127
1834.46 124
1834.56 117
1834.65 107
1834.75 93
1834.85 75
1834.95 53
1835.05 30
1835.15 7
1835.24 0
1835.34 0
1835.44 0
1835.54 0
1835.64 0
1835.73 0
1835.83 0
1835.93 0
1836.03 8
1836.13 25
1836.22 42
1836.32 58
1836.42 71
1836.52 81
1836.62 89
1836.72 95
1836.81 99
1836.91 101
1837.01 100
1837.11 99
1837.21 95
1837.30 90
1837.40 85
1837.50 83
1837.60 84
1837.70 89
1837.80 100
1837.89 115
1837.99 132
1838.09 150
1838.19 164
1838.29 173
1838.38 176
1838.48 173
1838.58 166
1838.68 156
1838.78 146
1838.88 138
1838.97 132
1839.07 128
1839.17 124
1839.27 121
1839.37 116
1839.46 111
1839.56 106
1839.66 102
1839.76 98
1839.86 95
1839.96 93
1840.05 90
1840.15 87
1840.25 83
1840.35 81
1840.45 81
1840.55 84
1840.64 89
1840.74 97
1840.84 105
1840.94 111
1841.04 113
1841.14 111
1841.23 104
1841.33 94
1841.43 83
1841.53 72
1841.63 63
1841.72 58
1841.82 56
1841.92 58
1842.02 63
1842.12 69
1842.22 76
1842.31 83
1842.41 87
1842.51 89
1842.61 88
1842.71 85
1842.81 81
1842.90 78
1843.00 74
1843.10 72
1843.20 72
1843.30 73
1843.40 76
1843.49 79
1843.59 83
1843.69 88
1843.79 91
1843.89 93
1843.99 96
1844.08 99
1844.18 102
1844.28 108
1844.38 114
1844.48 123
1844.58 132
1844.67 140
1844.77 147
1844.87 154
1844.97 159
1845.07 164
1845.17 169
1845.27 171
1845.36 173
1845.46 173
1845.56 172
1845.66 170
1845.76 169
1845.86 169
1845.95 173
1846.05 178
1846.15 186
1846.25 195
1846.35 205
1846.45 213
1846.54 220
1846.64 227
1846.74 234
1846.84 241
1846.94 248
1847.04 255
1847.14 261
1847.23 263
1847.33 260
1847.43 254
1847.53 243
1847.63 231
1847.73 219
1847.82 209
1847.92 202
1848.02 198
1848.12 195
1848.22 192
1848.32 187
1848.42 178
1848.51 165
1848.61 148
1848.71 128
1848.81 108
1848.91 88
1849.01 71
1849.10 58
1849.20 49
1849.30 44
1849.40 42
1849.50 41
1849.60 41
1849.70 39
1849.79 35
1849.89 29
1849.99 22
1850.09 14
1850.19 7
1850.29 0
1850.39 0
1850.48 0
1850.58 0
1850.68 0
1850.78 0
1850.88 0
1850.98 0
1851.07 0
1851.17 4
1851.27 11
1851.37 19
1851.47 28
1851.57 39
1851.67 52
1851.76 66
1851.86 80
1851.96 92
1852.06 101
1852.16 105
1852.26 104
1852.36 97
1852.45 88
1852.55 77
1852.65 67
1852.75 58
1852.85 52
1852.95 47
1853.05 46
1853.14 48
1853.24 54
1853.34 63
1853.44 74
1853.54 86
1853.64 97
1853.74 105
1853.84 110
1853.93 113
1854.03 114
1854.13 116
1854.23 119
1854.33 126
1854.43 135
1854.53 143
1854.62 149
1854.72 149
1854.82 142
1854.92 129
1855.02 112
1855.12 95
1855.22 80
1855.31 70
1855.41 67
1855.51 69
1855.61 75
1855.71 82
1855.81 88
1855.91 91
1856.01 91
1856.10 87
1856.20 80
1856.30 72
1856.40 63
1856.50 54
1856.60 46
1856.70 40
1856.79 36
1856.89 34
1856.99 33
1857.09 34
1857.19 36
1857.29 37
1857.39 39
1857.49 39
1857.58 38
1857.68 36
1857.78 34
1857.88 32
1857.98 29
1858.08 26
1858.18 23
1858.28 19
1858.37 16
1858.47 12
1858.57 8
1858.67 5
1858.77 5
1858.87 9
1858.97 15
1859.07 25
1859.16 37
1859.26 49
1859.36 59
1859.46 65
1859.56 66
1859.66 63
1859.76 57
1859.86 50
1859.95 44
1860.05 40
1860.15 38
1860.25 40
1860.35 44
1860.45 49
1860.55 56
1860.65 64
1860.74 71
1860.84 78
1860.94 82
1861.04 84
1861.14 82
1861.24 77
1861.34 71
1861.44 63
1861.54 55
1861.63 47
1861.73 40
1861.83 34
1861.93 29
1862.03 24
1862.13 20
1862.23 16
1862.33 12
1862.42 9
1862.52 6
1862.62 4
1862.72 4
1862.82 7
1862.92 15
1863.02 27
1863.12 45
1863.22 67
1863.31 91
1863.41 114
1863.51 135
1863.61 152
1863.71 164
1863.81 171
1863.91 175
1864.01 177
1864.11 177
1864.20 176
1864.30 174
1864.40 169
1864.50 162
1864.60 152
1864.70 140
1864.80 127
1864.90 114
1865.00 102
1865.09 93
1865.19 86
1865.29 81
1865.39 78
1865.49 77
1865.59 79
1865.69 82
1865.79 85
1865.89 89
1865.99 91
1866.08 90
1866.18 85
1866.28 76
1866.38 64
1866.48 50
1866.58 37
1866.68 25
1866.78 17
1866.88 13
1866.97 10
1867.07 8
1867.17 6
1867.27 3
1867.37 0
1867.47 0
1867.57 0
1867.67 0
1867.77 0
1867.87 0
1867.96 0
1868.06 0
1868.16 3
1868.26 8
1868.36 13
1868.46 19
1868.56 28
1868.66 38
1868.76 51
1868.86 65
1868.95 78
1869.05 90
1869.15 99
1869.25 104
1869.35 104
1869.45 102
1869.55 97
1869.65 90
1869.75 83
1869.85 75
1869.94 68
1870.04 63
1870.14 61
1870.24 64
1870.34 73
1870.44 88
1870.54 107
1870.64 128
1870.74 147
1870.84 162
1870.94 170
1871.03 170
1871.13 164
1871.23 153
1871.33 140
1871.43 126
1871.53 115
1871.63 106
1871.73 102
1871.83 100
1871.93 100
1872.03 101
1872.12 103
1872.22 103
1872.32 100
1872.42 94
1872.52 86
1872.62 77
1872.72 69
1872.82 65
1872.92 66
1873.02 72
1873.12 82
1873.21 94
1873.31 105
1873.41 111
1873.51 113
1873.61 111
1873.71 107
1873.81 104
1873.91 102
1874.01 103
1874.11 106
1874.21 110
1874.31 111
1874.40 110
1874.50 104
1874.60 96
1874.70 86
1874.80 77
1874.90 69
1875.00 63
1875.10 59
1875.20 55
1875.30 52
1875.40 47
1875.50 42
1875.59 35
1875.69 27
1875.79 16
1875.89 4
1875.99 0
1876.09 0
1876.19 0
1876.29 0
1876.39 0
1876.49 0
1876.59 0
1876.69 3
1876.79 26
1876.88 48
1876.98 67
1877.08 82
1877.18 94
1877.28 104
1877.38 113
1877.48 122
1877.58 131
1877.68 140
1877.78 147
1877.88 151
1877.98 151
1878.08 146
1878.17 137
1878.27 124
1878.37 109
1878.47 95
1878.57 84
1878.67 77
1878.77 76
1878.87 79
1878.97 85
1879.07 91
1879.17 95
1879.27 95
1879.37 92
1879.47 87
1879.56 83
1879.66 80
1879.76 80
1879.86 82
1879.96 83
1880.06 83
1880.16 81
1880.26 76
1880.36 68
1880.46 61
1880.56 55
1880.66 51
1880.76 50
1880.86 53
1880.96 59
1881.05 70
1881.15 84
1881.25 102
1881.35 123
1881.45 145
1881.55 167
1881.65 186
1881.75 203
1881.85 215
1881.95 225
1882.05 231
1882.15 236
1882.25 240
1882.35 243
1882.45 243
1882.55 241
1882.64 235
1882.74 225
1882.84 213
1882.94 200
1883.04 188
1883.14 179
1883.24 175
1883.34 176
1883.44 181
1883.54 188
1883.64 195
1883.74 200
1883.84 204
1883.94 204
1884.04 203
1884.14 201
1884.23 197
1884.33 193
1884.43 188
1884.53 182
1884.63 176
1884.73 169
1884.83 162
1884.93 157
1885.03 155
1885.13 157
1885.23 163
1885.33 173
1885.43 189
1885.53 208
1885.63 228
1885.73 249
1885.83 266
1885.93 277
1886.03 281
1886.12 278
1886.22 269
1886.32 259
1886.42 249
1886.52 244
1886.62 244
1886.72 249
1886.82 256
1886.92 264
1887.02 269
1887.12 269
1887.22 265
1887.32 256
1887.42 244
1887.52 231
1887.62 219
1887.72 209
1887.82 203
1887.92 200
1888.02 202
1888.11 206
1888.21 211
1888.31 215
1888.41 218
1888.51 216
1888.61 213
1888.71 208
1888.81 203
1888.91 200
1889.01 199
1889.11 200
1889.21 200
1889.31 200
1889.41 196
1889.51 190
1889.61 182
1889.71 174
1889.81 168
1889.91 164
1890.01 163
1890.11 163
1890.21 162
1890.30 160
1890.40 154
1890.50 145
1890.60 134
1890.70 123
1890.80 113
1890.90 106
1891.00 103
1891.10 104
1891.20 109
1891.30 117
1891.40 127
1891.50 137
1891.60 147
1891.70 155
1891.80 162
1891.90 165
1892.00 166
1892.10 165
1892.20 161
1892.30 154
1892.40 146
1892.50 137
1892.60 127
1892.70 119
1892.80 113
1892.89 111
1892.99 112
1893.09 119
1893.19 130
1893.29 143
1893.39 157
1893.49 169
1893.59 177
1893.69 180
1893.79 178
1893.89 171
1893.99 162
1894.09 153
1894.19 144
1894.29 136
1894.39 131
1894.49 127
1894.59 125
1894.69 126
1894.79 128
1894.89 132
1894.99 138
1895.09 145
1895.19 153
1895.29 160
1895.39 165
1895.49 169
1895.59 171
1895.69 172
1895.79 174
1895.89 176
1895.99 179
1896.09 184
1896.18 190
1896.28 198
1896.38 208
1896.48 220
1896.58 235
1896.68 251
1896.78 267
1896.88 283
1896.98 295
1897.08 304
1897.18 309
1897.28 310
1897.38 310
1897.48 310
1897.58 310
1897.68 311
1897.78 312
1897.88 311
1897.98 308
1898.08 302
1898.18 293
1898.28 283
1898.38 272
1898.48 260
1898.58 246
1898.68 231
1898.78 214
1898.88 196
1898.98 177
1899.08 159
1899.18 145
1899.28 137
1899.38 133
1899.48 133
1899.58 133
1899.68 133
1899.78 130
1899.88 125
1899.98 119
1900.08 112
1900.18 107
1900.28 104
1900.38 102
1900.48 101
1900.58 100
1900.68 98
1900.78 94
1900.88 89
1900.98 84
1901.08 77
1901.18 70
1901.28 64
1901.38 57
1901.47 51
1901.57 48
1901.67 48
1901.77 54
1901.87 66
1901.97 84
1902.07 107
1902.17 131
1902.27 155
1902.37 175
1902.47 189
1902.57 195
1902.67 194
1902.77 185
1902.87 172
1902.97 154
1903.07 135
1903.17 116
1903.27 98
1903.37 83
1903.47 73
1903.57 69
1903.67 69
1903.77 75
1903.87 83
1903.97 93
1904.07 101
1904.17 107
1904.27 109
1904.37 106
1904.47 101
1904.57 95
1904.67 89
1904.77 85
1904.87 83
1904.97 82
1905.07 83
1905.17 82
1905.27 81
1905.37 78
1905.47 74
1905.57 72
1905.67 72
1905.77 76
1905.87 83
1905.97 91
1906.07 99
1906.17 104
1906.27 103
1906.37 95
1906.47 81
1906.57 60
1906.67 36
1906.77 10
1906.87 0
1906.97 0
1907.07 0
1907.17 0
1907.27 0
1907.37 0
1907.47 0
1907.57 0
1907.67 15
1907.77 41
1907.87 64
1907.97 81
1908.07 91
1908.17 95
1908.27 92
1908.37 87
1908.47 79
1908.57 71
1908.67 64
1908.77 58
1908.87 52
1908.97 46
1909.07 41
1909.17 37
1909.27 34
1909.37 33
1909.47 34
1909.57 35
1909.67 36
1909.77 34
1909.87 31
1909.97 26
1910.07 21
1910.17 19
1910.27 23
1910.37 35
1910.47 54
1910.57 80
1910.68 109
1910.78 138
1910.88 163
1910.98 181
1911.08 191
1911.18 194
1911.28 189
1911.38 181
1911.48 171
1911.58 164
1911.68 160
1911.78 160
1911.88 162
1911.98 165
1912.08 166
1912.18 160
1912.28 148
1912.38 129
1912.48 106
1912.58 82
1912.68 62
1912.78 49
1912.88 43
1912.98 47
1913.08 56
1913.18 70
1913.28 84
1913.38 97
1913.48 106
1913.58 112
1913.68 112
1913.78 108
1913.88 101
1913.98 93
1914.08 85
1914.18 78
1914.28 74
1914.38 74
1914.48 78
1914.58 86
1914.68 98
1914.78 112
1914.88 128
1914.98 143
1915.08 155
1915.18 163
1915.28 166
1915.38 163
1915.48 155
1915.58 145
1915.68 135
1915.78 127
1915.88 123
1915.99 124
1916.09 128
1916.19 135
1916.29 141
1916.39 147
1916.49 152
1916.59 156
1916.69 160
1916.79 165
1916.89 171
1916.99 179
1917.09 187
1917.19 194
1917.29 200
1917.39 203
1917.49 202
1917.59 197
1917.69 189
1917.79 175
1917.89 158
1917.99 137
1918.09 113
1918.19 89
1918.29 65
1918.39 44
1918.49 28
1918.59 18
1918.69 16
1918.79 20
1918.89 31
1918.99 45
1919.09 60
1919.19 73
1919.30 82
1919.40 84
1919.50 80
1919.60 71
1919.70 59
1919.80 48
1919.90 39
1920.00 35
1920.10 37
1920.20 44
1920.30 54
1920.40 67
1920.50 81
1920.60 95
1920.70 109
1920.80 121
1920.90 131
1921.00 137
1921.10 140
1921.20 138
1921.30 132
1921.40 123
1921.50 113
1921.60 102
1921.70 90
1921.80 78
1921.91 65
1922.01 52
1922.11 40
1922.21 30
1922.31 26
1922.41 29
1922.51 40
1922.61 58
1922.71 80
1922.81 102
1922.91 122
1923.01 135
1923.11 141
1923.21 141
1923.31 137
1923.41 133
1923.51 133
1923.61 139
1923.71 152
1923.81 171
1923.91 193
1924.01 214
1924.11 231
1924.22 240
1924.32 242
1924.42 236
1924.52 225
1924.62 210
1924.72 193
1924.82 176
1924.92 158
1925.02 142
1925.12 127
1925.22 116
1925.32 108
1925.42 105
1925.52 106
1925.62 108
1925.72 112
1925.82 114
1925.92 114
1926.02 112
1926.13 109
1926.23 105
1926.33 101
1926.43 97
1926.53 94
1926.63 91
1926.73 90
1926.83 89
1926.93 91
1927.03 94
1927.13 97
1927.23 101
1927.33 104
1927.43 103
1927.53 99
1927.63 90
1927.73 79
1927.83 67
1927.93 55
1928.04 46
1928.14 41
1928.24 42
1928.34 47
1928.44 55
1928.54 65
1928.64 74
1928.74 79
1928.84 80
1928.94 76
1929.04 67
1929.14 55
1929.24 41
1929.34 28
1929.44 17
1929.54 8
1929.65 3
1929.75 1
1929.85 4
1929.95 10
1930.05 21
1930.15 35
1930.25 52
1930.35 69
1930.45 86
1930.55 100
1930.65 112
1930.75 121
1930.85 127
1930.95 131
1931.05 133
1931.15 133
1931.26 132
1931.36 130
1931.46 126
1931.56 121
1931.66 115
1931.76 109
1931.86 103
1931.96 99
1932.06 98
1932.16 99
1932.26 103
1932.36 110
1932.46 118
1932.56 125
1932.66 131
1932.77 134
1932.87 130
1932.97 119
1933.07 101
1933.17 75
1933.27 46
1933.37 15
1933.47 0
1933.57 0
1933.67 0
1933.77 0
1933.87 0
1933.97 0
1934.07 0
1934.18 9
1934.28 21
1934.38 29
1934.48 33
1934.58 33
1934.68 33
1934.78 33
1934.88 35
1934.98 36
1935.08 38
1935.18 39
1935.28 40
1935.38 40
1935.49 41
1935.59 44
1935.69 51
1935.79 63
1935.89 79
1935.99 100
1936.09 122
1936.19 145
1936.29 166
1936.39 185
1936.49 200
1936.59 212
1936.69 219
1936.80 222
1936.90 221
1937.00 215
1937.10 205
1937.20 190
1937.30 172
1937.40 151
1937.50 130
1937.60 110
1937.70 93
1937.80 80
1937.90 72
1938.01 67
1938.11 64
1938.21 61
1938.31 56
1938.41 51
1938.51 44
1938.61 40
1938.71 38
1938.81 41
1938.91 48
1939.01 59
1939.11 72
1939.22 83
1939.32 93
1939.42 100
1939.52 103
1939.62 104
1939.72 103
1939.82 101
1939.92 99
1940.02 99
1940.12 101
1940.22 103
1940.33 106
1940.43 108
1940.53 108
1940.63 104
1940.73 97
1940.83 87
1940.93 75
1941.03 62
1941.13 52
1941.23 46
1941.33 44
1941.44 49
1941.54 59
1941.64 72
1941.74 87
1941.84 102
1941.94 114
1942.04 125
1942.14 133
1942.24 141
1942.34 148
1942.44 157
1942.55 166
1942.65 174
1942.75 180
1942.85 182
1942.95 182
1943.05 179
1943.15 177
1943.25 177
1943.35 184
1943.45 196
1943.56 214
1943.66 236
1943.76 257
1943.86 275
1943.96 285
1944.06 287
1944.16 283
1944.26 274
1944.36 263
1944.46 254
1944.57 250
1944.67 250
1944.77 255
1944.87 262
1944.97 269
1945.07 275
1945.17 276
1945.27 272
1945.37 263
1945.47 251
1945.58 237
1945.68 223
1945.78 210
1945.88 200
1945.98 193
1946.08 189
1946.18 185
1946.28 182
1946.38 179
1946.49 177
1946.59 178
1946.69 183
1946.79 193
1946.89 209
1946.99 229
1947.09 251
1947.19 271
1947.29 287
1947.39 296
1947.50 298
1947.60 294
1947.70 285
1947.80 273
1947.90 262
1948.00 253
1948.10 249
1948.20 250
1948.30 255
1948.41 265
1948.51 277
1948.61 288
1948.71 296
1948.81 298
1948.91 294
1949.01 285
1949.11 272
1949.21 257
1949.32 243
1949.42 231
1949.52 221
1949.62 213
1949.72 207
1949.82 202
1949.92 196
1950.02 189
1950.12 182
1950.23 174
1950.33 165
1950.43 156
1950.53 146
1950.63 137
1950.73 128
1950.83 120
1950.93 115
1951.04 113
1951.14 116
1951.24 121
1951.34 131
1951.44 143
1951.54 156
1951.64 170
1951.74 183
1951.84 195
1951.95 205
1952.05 212
1952.15 215
1952.25 213
1952.35 205
1952.45 192
1952.55 175
1952.65 155
1952.76 134
1952.86 116
1952.96 100
1953.06 88
1953.16 79
1953.26 71
1953.36 63
1953.46 55
1953.57 45
1953.67 35
1953.77 26
1953.87 19
1953.97 14
1954.07 12
1954.17 13
1954.27 16
1954.38 20
1954.48 26
1954.58 32
1954.68 39
1954.78 46
1954.88 53
1954.98 58
1955.08 61
1955.19 61
1955.29 58
1955.39 53
1955.49 46
1955.59 38
1955.69 31
1955.79 25
1955.89 20
1956.00 16
1956.10 13
1956.20 11
1956.30 9
1956.40 7
1956.50 4
1956.60 3
1956.71 2
1956.81 4
1956.91 9
1957.01 17
1957.11 27
1957.21 38
1957.31 48
1957.41 56
1957.52 59
1957.62 56
1957.72 48
1957.82 35
1957.92 21
1958.02 8
1958.12 0
1958.23 0
1958.33 0
1958.43 0
1958.53 0
1958.63 0
1958.73 0
1958.83 0
1958.93 0
1959.04 1
1959.14 5
1959.24 10
1959.34 18
1959.44 29
1959.54 42
1959.64 58
1959.75 74
1959.85 89
1959.95 103
1960.05 113
1960.15 119
1960.25 120
1960.35 118
1960.46 112
1960.56 105
1960.66 97
1960.76 89
1960.86 82
1960.96 73
1961.06 64
1961.17 53
1961.27 42
1961.37 32
1961.47 23
1961.57 17
1961.67 14
1961.77 14
1961.88 16
1961.98 19
1962.08 23
1962.18 26
1962.28 28
1962.38 28
1962.48 27
1962.59 25
1962.69 23
1962.79 22
1962.89 23
1962.99 24
1963.09 27
1963.20 30
1963.30 33
1963.40 35
1963.50 37
1963.60 40
1963.70 45
1963.80 52
1963.91 60
1964.01 68
1964.11 74
1964.21 78
1964.31 78
1964.41 76
1964.51 73
1964.62 69
1964.72 66
1964.82 65
1964.92 66
1965.02 68
1965.12 71
1965.23 75
1965.33 79
1965.43 84
1965.53 87
1965.63 89
1965.73 90
1965.83 89
1965.94 87
1966.04 87
1966.14 88
1966.24 93
1966.34 102
1966.44 115
1966.55 127
1966.65 139
1966.75 148
1966.85 152
1966.95 154
1967.05 154
1967.16 153
1967.26 155
1967.36 160
1967.46 166
1967.56 173
1967.66 179
1967.77 182
1967.87 183
1967.97 182
1968.07 180
1968.17 178
1968.27 178
1968.37 180
1968.48 182
1968.58 184
1968.68 185
1968.78 185
1968.88 184
1968.98 184
1969.09 185
1969.19 186
1969.29 187
1969.39 187
1969.49 184
1969.59 179
1969.70 172
1969.80 164
1969.90 157
1970.00 152
1970.10 151
1970.20 153
1970.31 155
1970.41 156
1970.51 154
1970.61 147
1970.71 135
1970.81 119
1970.92 100
1971.02 81
1971.12 63
1971.22 48
1971.32 35
1971.42 26
1971.53 20
1971.63 16
1971.73 15
1971.83 16
1971.93 21
1972.03 27
1972.14 35
1972.24 43
1972.34 50
1972.44 54
1972.54 53
1972.65 48
1972.75 39
1972.85 27
1972.95 15
1973.05 3
1973.15 0
1973.26 0
1973.36 0
1973.46 3
1973.56 14
1973.66 26
1973.76 37
1973.87 44
1973.97 49
1974.07 50
1974.17 49
1974.27 48
1974.38 49
1974.48 53
1974.58 60
1974.68 70
1974.78 82
1974.88 96
1974.99 110
1975.09 121
1975.19 128
1975.29 129
1975.39 125
1975.49 116
1975.60 103
1975.70 89
1975.80 75
1975.90 65
1976.00 59
1976.11 57
1976.21 59
1976.31 62
1976.41 65
1976.51 67
1976.62 67
1976.72 64
1976.82 60
1976.92 55
1977.02 50
1977.12 46
1977.23 43
1977.33 41
1977.43 41
1977.53 42
1977.63 42
1977.74 41
1977.84 39
1977.94 37
1978.04 33
1978.14 30
1978.24 28
1978.35 30
1978.45 35
1978.55 43
1978.65 54
1978.75 66
1978.86 76
1978.96 83
1979.06 85
1979.16 82
1979.26 75
1979.37 63
1979.47 48
1979.57 32
1979.67 16
1979.77 2
1979.88 0
1979.98 0
1980.08 0
1980.18 0
1980.28 0
1980.38 0
1980.49 0
1980.59 0
1980.69 1
1980.79 4
1980.89 8
1981.00 16
1981.10 27
1981.20 42
1981.30 58
1981.40 76
1981.51 92
1981.61 106
1981.71 117
1981.81 125
1981.91 128
1982.02 128
1982.12 125
1982.22 120
1982.32 115
1982.42 110
1982.53 106
1982.63 103
1982.73 102
1982.83 102
1982.93 103
1983.04 104
1983.14 106
1983.24 108
1983.34 110
1983.44 111
1983.55 110
1983.65 108
1983.75 106
1983.85 105
1983.95 106
1984.06 110
1984.16 116
1984.26 123
1984.36 131
1984.46 137
1984.57 140
1984.67 140
1984.77 137
1984.87 131
1984.97 124
1985.08 116
1985.18 107
1985.28 99
1985.38 92
1985.48 85
1985.59 79
1985.69 73
1985.79 66
1985.89 58
1986.00 47
1986.10 34
1986.20 22
1986.30 12
1986.40 5
1986.51 2
1986.61 4
1986.71 8
1986.81 12
1986.91 16
1987.02 16
1987.12 15
1987.22 13
1987.32 13
1987.42 15
1987.53 23
1987.63 33
1987.73 46
1987.83 60
1987.94 72
1988.04 82
1988.14 91
1988.24 98
1988.34 104
1988.45 109
1988.55 112
1988.65 113
1988.75 109
1988.85 101
1988.96 88
1989.06 73
1989.16 58
1989.26 46
1989.37 38
1989.47 36
1989.57 41
1989.67 50
1989.77 62
1989.88 75
1989.98 86
1990.08 95
1990.18 100
1990.28 102
1990.39 102
1990.49 100
1990.59 98
1990.69 94
1990.80 87
1990.90 79
1991.00 67
1991.10 52
1991.20 36
1991.31 20
1991.41 6
1991.51 0
1991.61 0
1991.72 0
1991.82 0
1991.92 0
1992.02 0
1992.12 2
1992.23 1
1992.33 0
1992.43 0
1992.53 0
1992.64 0
1992.74 8
1992.84 20
1992.94 36
1993.05 53
1993.15 70
1993.25 84
1993.35 96
1993.45 105
1993.56 110
1993.66 112
1993.76 110
1993.86 105
1993.97 96
1994.07 84
1994.17 69
1994.27 55
1994.37 42
1994.48 34
1994.58 31
1994.68 33
1994.78 38
1994.89 46
1994.99 52
1995.09 55
1995.19 54
1995.30 48
1995.40 39
1995.50 29
1995.60 19
1995.70 12
1995.81 10
1995.91 12
1996.01 19
1996.11 30
1996.22 42
1996.32 54
1996.42 64
1996.52 72
1996.63 78
1996.73 81
1996.83 83
1996.93 84
1997.04 84
1997.14 83
1997.24 82
1997.34 80
1997.44 78
1997.55 75
1997.65 74
1997.75 74
1997.85 75
1997.96 79
1998.06 83
1998.16 87
1998.26 91
1998.37 93
1998.47 95
1998.57 95
1998.67 97
1998.78 99
1998.88 103
1998.98 110
1999.08 117
1999.19 124
1999.29 129
1999.39 132
1999.49 132
1999.60 128
1999.70 122
1999.80 115
1999.90 109
2000.00 105
2000.11 104
2000.21 108
2000.31 115
2000.41 125
2000.52 135
2000.62 145
2000.72 152
2000.82 154
2000.93 153
2001.03 147
2001.13 138
2001.23 127
2001.34 116
2001.44 105
2001.54 96
2001.64 88
2001.75 83
2001.85 79
2001.95 77
2002.05 76
2002.16 78
2002.26 81
2002.36 86
2002.46 90
2002.57 93
2002.67 94
2002.77 92
2002.87 89
2002.98 85
2003.08 80
2003.18 75
2003.28 70
2003.39 67
2003.49 63
2003.59 61
2003.69 60
2003.80 61
2003.90 65
2004.00 72
2004.10 81
2004.21 91
2004.31 100
2004.41 106
2004.51 107
2004.62 105
2004.72 98
2004.82 90
2004.93 80
2005.03 71
2005.13 60
2005.23 50
2005.34 39
2005.44 28
2005.54 17
2005.64 8
2005.75 1
2005.85 0
2005.95 0
2006.05 5
2006.16 12
2006.26 19
2006.36 25
2006.46 27
2006.57 26
2006.67 21
2006.77 14
2006.87 8
2006.98 4
2007.08 5
2007.18 10
2007.28 20
2007.39 31
2007.49 42
2007.59 48
2007.70 49
2007.80 44
2007.90 35
2008.00 22
2008.11 8
2008.21 0
2008.31 0
2008.41 0
2008.52 0
2008.62 0
2008.72 0
2008.82 0
2008.93 0
2009.03 3
2009.13 9
2009.24 15
2009.34 21
2009.44 27
2009.54 36
2009.65 46
2009.75 60
2009.85 75
2009.95 91
2010.06 107
2010.16 122
2010.26 134
2010.36 144
2010.47 150
2010.57 152
2010.67 151
2010.78 147
2010.88 139
2010.98 128
2011.08 115
2011.19 102
2011.29 89
2011.39 80
2011.49 75
2011.60 76
2011.70 81
2011.80 88
2011.91 95
2012.01 100
2012.11 101
2012.21 98
2012.32 94
2012.42 89
2012.52 88
2012.62 92
2012.73 101
2012.83 113
2012.93 125
2013.04 135
2013.14 140
2013.24 138
2013.34 130
2013.45 118
2013.55 106
2013.65 95
2013.76 87
2013.86 83
2013.96 83
2014.06 86
2014.17 89
2014.27 93
2014.37 97
2014.48 101
2014.58 108
2014.68 116
2014.78 126
2014.89 140
2014.99 157
2015.09 176
2015.19 198
2015.30 222
2015.40 245
2015.50 268
2015.61 288
2015.71 303
2015.81 312
2015.91 315
2016.02 314
2016.12 309
2016.22 302
2016.33 295
2016.43 287
2016.53 281
2016.63 274
2016.74 267
2016.84 259
2016.94 249
2017.05 240
2017.15 232
2017.25 227
2017.35 225
2017.46 226
2017.56 231
2017.66 238
2017.77 244
2017.87 246
2017.97 243
2018.08 233
2018.18 215
2018.28 190
2018.38 161
2018.49 130
2018.59 99
2018.69 71
2018.80 48
2018.90 31
2019.00 19
2019.10 13
2019.21 13
2019.31 18
2019.41 27
2019.52 40
2019.62 57
2019.72 75
2019.82 94
2019.93 110
2020.03 122
2020.13 128
2020.24 128
2020.34 121
2020.44 111
2020.55 99
2020.65 87
2020.75 80
2020.85 75
2020.96 74
2021.06 74
2021.16 72
2021.27 66
2021.37 57
2021.47 47
2021.58 37
2021.68 32
2021.78 34
2021.88 44
2021.99 62
2022.09 86
2022.19 110
2022.30 134
2022.40 153
2022.50 167
2022.61 176
2022.71 180
2022.81 181
2022.91 181
2023.02 179
2023.12 177
2023.22 174
2023.33 169
2023.43 164
2023.53 157
2023.64 149
2023.74 141
2023.84 132
2023.94 124
2024.05 117
2024.15 110
2024.25 105
2024.36 100
2024.46 97
2024.56 93
2024.67 90
2024.77 86
2024.87 81
2024.98 76
2025.08 68
2025.18 60
2025.28 50
2025.39 42
2025.49 35
2025.59 33
2025.70 34
2025.80 39
2025.90 47
2026.01 55
2026.11 62
2026.21 67
2026.32 69
2026.42 70
2026.52 71
2026.63 75
2026.73 81
2026.83 91
2026.93 102
2027.04 112
2027.14 119
2027.24 121
2027.35 117
2027.45 108
2027.55 98
2027.66 89
2027.76 85
2027.86 88
2027.97 100
2028.07 117
2028.17 137
2028.28 157
2028.38 172
2028.48 183
2028.58 188
2028.69 190
2028.79 190
2028.89 190
2029.00 191
2029.10 195
2029.20 200
2029.31 207
2029.41 213
2029.51 220
2029.62 226
2029.72 230
2029.82 231
2029.93 229
2030.03 223
2030.13 215
2030.24 205
2030.34 195
2030.44 188
2030.55 184
2030.65 183
2030.75 184
2030.86 185
2030.96 184
2031.06 179
2031.16 171
2031.27 159
2031.37 146
2031.47 133
2031.58 123
2031.68 118
2031.78 117
2031.89 121
2031.99 127
2032.09 132
2032.20 134
2032.30 130
2032.40 121
2032.51 104
2032.61 83
2032.71 60
2032.82 37
2032.92 17
2033.02 0
2033.13 0
2033.23 0
2033.33 0
2033.44 0
2033.54 0
2033.64 0
2033.75 0
2033.85 0
2033.95 5
2034.06 23
2034.16 43
2034.26 60
2034.37 73
2034.47 82
2034.57 86
2034.68 86
2034.78 86
2034.88 86
2034.99 90
2035.09 96
2035.19 105
2035.30 115
2035.40 124
2035.50 129
2035.61 129
2035.71 122
2035.81 109
2035.92 91
2036.02 73
2036.12 56
2036.23 44
2036.33 40
2036.43 43
2036.54 52
2036.64 65
2036.74 79
2036.85 92
2036.95 103
2037.05 111
2037.16 118
2037.26 124
2037.36 132
2037.47 140
2037.57 147
2037.67 151
2037.78 152
2037.88 146
2037.98 135
2038.09 119
2038.19 101
2038.29 83
2038.40 68
2038.50 57
2038.60 53
2038.71 53
2038.81 58
2038.92 67
2039.02 78
2039.12 89
2039.23 101
2039.33 111
2039.43 119
2039.54 124
2039.64 126
2039.74 126
2039.85 124
2039.95 121
2040.05 120
2040.16 122
2040.26 127
2040.36 134
2040.47 142
2040.57 149
2040.67 153
2040.78 151
2040.88 144
2040.98 132
2041.09 118
2041.19 105
2041.29 96
2041.40 92
2041.50 94
2041.61 101
2041.71 111
2041.81 123
2041.92 136
2042.02 147
2042.12 158
2042.23 167
2042.33 174
2042.43 179
2042.54 179
2042.64 176
2042.74 170
2042.85 161
2042.95 150
2043.05 137
2043.16 124
2043.26 111
2043.37 99
2043.47 89
2043.57 81
2043.68 78
2043.78 79
2043.88 83
2043.99 90
2044.09 96
2044.19 100
2044.30 102
2044.40 101
2044.50 98
2044.61 96
2044.71 96
2044.82 101
2044.92 111
2045.02 126
2045.13 144
2045.23 166
2045.33 188
2045.44 209
2045.54 229
2045.64 246
2045.75 260
2045.85 269
2045.95 273
2046.06 271
2046.16 263
2046.27 252
2046.37 237
2046.47 222
2046.58 210
2046.68 201
2046.78 196
2046.89 195
2046.99 195
2047.09 196
2047.20 197
2047.30 196
2047.41 195
2047.51 194
2047.61 195
2047.72 197
2047.82 202
2047.92 209
2048.03 216
2048.13 222
2048.23 228
2048.34 233
2048.44 235
2048.55 234
2048.65 230
2048.75 223
2048.86 212
2048.96 199
2049.06 185
2049.17 171
2049.27 160
2049.38 152
2049.48 146
2049.58 143
2049.69 142
2049.79 142
2049.89 142
2050.00 141
2050.10 139
2050.20 136
2050.31 133
2050.41 130
2050.52 127
2050.62 125
2050.72 124
2050.83 126
2050.93 131
2051.03 137
2051.14 146
2051.24 154
2051.35 161
2051.45 165
2051.55 166
2051.66 164
2051.76 164
2051.86 167
2051.97 176
2052.07 193
2052.18 216
2052.28 245
2052.38 275
2052.49 302
2052.59 323
2052.69 335
2052.80 336
2052.90 328
2053.01 311
2053.11 287
2053.21 261
2053.32 235
2053.42 215
2053.53 204
2053.63 203
2053.73 210
2053.84 224
2053.94 239
2054.04 253
2054.15 262
2054.25 265
2054.36 260
2054.46 249
2054.56 233
2054.67 214
2054.77 193
2054.88 171
2054.98 149
2055.08 127
2055.19 109
2055.29 93
2055.39 81
2055.50 72
2055.60 67
2055.71 65
2055.81 65
2055.91 66
2056.02 69
2056.12 75
2056.23 84
2056.33 94
2056.43 105
2056.54 115
2056.64 123
2056.74 127
2056.85 127
2056.95 121
2057.06 111
2057.16 100
2057.26 89
2057.37 80
2057.47 76
2057.58 78
2057.68 86
2057.78 99
2057.89 115
2057.99 131
2058.10 143
2058.20 150
2058.30 151
2058.41 147
2058.51 137
2058.61 126
2058.72 116
2058.82 109
2058.93 104
2059.03 102
2059.13 100
2059.24 99
2059.34 98
2059.45 95
2059.55 91
2059.65 87
2059.76 82
2059.86 78
2059.97 73
2060.07 69
2060.17 65
2060.28 64
2060.38 65
2060.49 71
2060.59 81
2060.69 94
2060.80 108
2060.90 121
2061.01 132
2061.11 140
2061.21 143
2061.32 142
2061.42 138
2061.53 134
2061.63 130
2061.73 126
2061.84 123
2061.94 120
2062.05 118
2062.15 117
2062.25 116
2062.36 117
2062.46 121
2062.57 126
2062.67 132
2062.77 139
2062.88 143
2062.98 144
2063.09 140
2063.19 131
2063.29 118
2063.40 102
2063.50 85
2063.61 71
2063.71 61
2063.81 58
2063.92 62
2064.02 70
2064.13 82
2064.23 94
2064.34 103
2064.44 107
2064.54 106
2064.65 100
2064.75 92
2064.86 85
2064.96 80
2065.06 78
2065.17 80
2065.27 84
2065.38 87
2065.48 87
2065.58 85
2065.69 80
2065.79 74
2065.90 71
2066.00 73
2066.10 81
2066.21 95
2066.31 115
2066.42 137
2066.52 158
2066.63 176
2066.73 188
2066.83 193
2066.94 192
2067.04 188
2067.15 183
2067.25 180
2067.35 180
2067.46 185
2067.56 194
2067.67 206
2067.77 219
2067.88 231
2067.98 240
2068.08 244
2068.19 243
2068.29 235
2068.40 222
2068.50 205
2068.60 187
2068.71 169
2068.81 155
2068.92 146
2069.02 142
2069.13 143
2069.23 146
2069.33 150
2069.44 152
2069.54 153
2069.65 151
2069.75 146
2069.85 139
2069.96 130
2070.06 120
2070.17 108
2070.27 97
2070.38 87
2070.48 77
2070.58 70
2070.69 64
2070.79 59
2070.90 55
2071.00 53
2071.11 51
2071.21 50
2071.31 51
2071.42 53
2071.52 56
2071.63 61
2071.73 68
2071.84 75
2071.94 83
2072.04 93
2072.15 103
2072.25 114
2072.36 127
2072.46 142
2072.57 157
2072.67 172
2072.77 186
2072.88 198
2072.98 206
2073.09 210
2073.19 210
2073.30 207
2073.40 203
2073.50 199
2073.61 197
2073.71 197
2073.82 199
2073.92 202
2074.03 203
2074.13 203
2074.23 200
2074.34 193
2074.44 186
2074.55 178
2074.65 171
2074.76 167
2074.86 166
2074.96 169
2075.07 176
2075.17 186
2075.28 197
2075.38 208
2075.49 216
2075.59 221
2075.70 222
2075.80 220
2075.90 215
2076.01 208
2076.11 200
2076.22 191
2076.32 180
2076.43 167
2076.53 151
2076.63 133
2076.74 113
2076.84 92
2076.95 73
2077.05 57
2077.16 44
2077.26 35
2077.37 30
2077.47 28
2077.57 28
2077.68 29
2077.78 32
2077.89 35
2077.99 37
2078.10 38
2078.20 37
2078.31 33
2078.41 28
2078.51 21
2078.62 12
2078.72 3
2078.83 0
2078.93 0
2079.04 0
2079.14 0
2079.25 0
2079.35 0
2079.45 0
2079.56 0
2079.66 16
2079.77 37
2079.87 56
2079.98 72
2080.08 84
2080.19 88
2080.29 84
2080.39 74
2080.50 58
2080.60 41
2080.71 26
2080.81 15
2080.92 11
2081.02 15
2081.13 24
2081.23 38
2081.33 53
2081.44 67
2081.54 76
2081.65 80
2081.75 78
2081.86 70
2081.96 57
2082.07 42
2082.17 25
2082.28 11
2082.38 0
2082.48 0
2082.59 0
2082.69 0
2082.80 1
2082.90 11
2083.01 24
2083.11 38
2083.22 55
2083.32 73
2083.43 90
2083.53 104
2083.63 114
2083.74 117
2083.84 113
2083.95 104
2084.05 92
2084.16 78
2084.26 67
2084.37 59
2084.47 55
2084.58 56
2084.68 60
2084.78 67
2084.89 77
2084.99 88
2085.10 99
2085.20 108
2085.31 115
2085.41 117
2085.52 115
2085.62 108
2085.73 97
2085.83 85
2085.94 74
2086.04 64
2086.14 56
2086.25 51
2086.35 47
2086.46 43
2086.56 38
2086.67 33
2086.77 28
2086.88 23
2086.98 21
2087.09 20
2087.19 22
2087.30 25
2087.40 29
2087.51 31
2087.61 31
2087.71 29
2087.82 25
2087.92 18
2088.03 10
2088.13 1
2088.24 0
2088.34 0
2088.45 0
2088.55 0
2088.66 0
2088.76 0
2088.87 0
2088.97 5
2089.08 15
2089.18 22
2089.28 25
2089.39 25
2089.49 23
2089.60 21
2089.70 21
2089.81 23
2089.91 25
2090.02 26
2090.12 24
2090.23 21
2090.33 17
2090.44 13
2090.54 12
2090.65 15
2090.75 22
2090.86 33
2090.96 47
2091.07 64
2091.17 82
2091.27 101
2091.38 121
2091.48 142
2091.59 162
2091.69 178
2091.80 189
2091.90 193
2092.01 190
2092.11 179
2092.22 164
2092.32 145
2092.43 127
2092.53 111
2092.64 99
2092.74 92
2092.85 91
2092.95 95
2093.06 104
2093.16 118
2093.27 135
2093.37 153
2093.48 171
2093.58 187
2093.68 199
2093.79 208
2093.89 213
2094.00 215
2094.10 215
2094.21 214
2094.31 213
2094.42 213
2094.52 215
2094.63 217
2094.73 218
2094.84 218
2094.94 215
2095.05 208
2095.15 199
2095.26 187
2095.36 174
2095.47 159
2095.57 142
2095.68 125
2095.78 107
2095.89 88
2095.99 71
2096.10 58
2096.20 50
2096.31 49
2096.41 56
2096.52 68
2096.62 85
2096.73 102
2096.83 115
2096.94 124
2097.04 127
2097.15 124
2097.25 117
2097.35 108
2097.46 101
2097.56 96
2097.67 93
2097.77 93
2097.88 94
2097.98 95
2098.09 96
2098.19 98
2098.30 99
2098.40 101
2098.51 103
2098.61 104
2098.72 104
2098.82 102
2098.93 100
2099.03 98
2099.14 97
2099.24 98
2099.35 101
2099.45 105
2099.56 108
2099.66 109
2099.77 107
2099.87 102
2099.98 94
2100.08 84
2100.19 75
2100.29 65
2100.40 54
2100.50 43
2100.61 31
2100.71 18
2100.82 6
2100.92 0
2101.03 0
2101.13 0
2101.24 0
2101.34 0
2101.45 6
2101.55 22
2101.66 40
2101.76 58
2101.87 76
2101.97 94
2102.08 112
2102.18 128
2102.29 144
2102.39 157
2102.50 166
2102.60 169
2102.71 165
2102.81 156
2102.92 141
2103.02 124
2103.13 106
2103.23 90
2103.34 77
2103.44 70
2103.55 67
2103.65 68
2103.76 74
2103.86 81
2103.97 90
2104.07 98
2104.18 104
2104.28 109
2104.39 110
2104.49 109
2104.60 104
2104.71 97
2104.81 87
2104.92 76
2105.02 66
2105.13 58
2105.23 52
2105.34 50
2105.44 50
2105.55 52
2105.65 56
2105.76 61
2105.86 68
2105.97 76
2106.07 87
2106.18 99
2106.28 112
2106.39 125
2106.49 137
2106.60 146
2106.70 151
2106.81 153
2106.91 152
2107.02 150
2107.12 146
2107.23 143
2107.33 139
2107.44 135
2107.54 131
2107.65 123
2107.75 112
2107.86 97
2107.96 78
2108.07 56
2108.17 33
2108.28 13
2108.38 0
2108.49 0
2108.60 0
2108.70 0
2108.81 0
2108.91 0
2109.02 0
2109.12 0
2109.23 0
2109.33 6
2109.44 14
2109.54 22
2109.65 29
2109.75 33
2109.86 36
2109.96 36
2110.07 37
2110.17 39
2110.28 43
2110.38 49
2110.49 57
2110.59 67
2110.70 76
2110.80 84
2110.91 89
2111.02 93
2111.12 93
2111.23 92
2111.33 89
2111.44 85
2111.54 78
2111.65 71
2111.75 62
2111.86 53
2111.96 44
2112.07 37
2112.17 32
2112.28 31
2112.38 32
2112.49 36
2112.59 40
2112.70 44
2112.80 47
2112.91 50
2113.02 53
2113.12 56
2113.23 61
2113.33 66
2113.44 71
2113.54 76
2113.65 78
2113.75 79
2113.86 79
2113.96 79
2114.07 82
2114.17 88
2114.28 99
2114.38 115
2114.49 132
2114.60 150
2114.70 165
2114.81 176
2114.91 180
2115.02 179
2115.12 173
2115.23 165
2115.33 156
2115.44 148
2115.54 141
2115.65 136
2115.75 131
2115.86 128
2115.96 126
2116.07 125
2116.18 126
2116.28 128
2116.39 128
2116.49 128
2116.60 125
2116.70 118
2116.81 107
2116.91 92
2117.02 75
2117.12 57
2117.23 38
2117.34 21
2117.44 4
2117.55 0
2117.65 0
2117.76 0
2117.86 0
2117.97 0
2118.07 0
2118.18 0
2118.28 0
2118.39 6
2118.49 24
2118.60 42
2118.71 57
2118.81 69
2118.92 78
2119.02 84
2119.13 88
2119.23 93
2119.34 99
2119.44 106
2119.55 113
2119.65 118
2119.76 119
2119.87 115
2119.97 107
2120.08 95
2120.18 83
2120.29 72
2120.39 64
2120.50 58
2120.60 56
2120.71 54
2120.81 52
2120.92 49
2121.03 47
2121.13 45
2121.24 45
2121.34 49
2121.45 56
2121.55 65
2121.66 75
2121.76 83
2121.87 88
2121.98 89
2122.08 87
2122.19 85
2122.29 84
2122.40 88
2122.50 99
2122.61 115
2122.71 136
2122.82 156
2122.93 174
2123.03 187
2123.14 193
2123.24 192
2123.35 187
2123.45 179
2123.56 171
2123.66 165
2123.77 160
2123.88 157
2123.98 157
2124.09 159
2124.19 163
2124.30 168
2124.40 174
2124.51 180
2124.61 184
2124.72 185
2124.83 184
2124.93 180
2125.04 174
2125.14 168
2125.25 163
2125.35 158
2125.46 155
2125.56 152
2125.67 149
2125.78 146
2125.88 143
2125.99 141
2126.09 143
2126.20 147
2126.30 154
2126.41 161
2126.52 167
2126.62 171
2126.73 171
2126.83 167
2126.94 160
2127.04 151
2127.15 141
2127.25 131
2127.36 121
2127.47 113
2127.57 106
2127.68 100
2127.78 95
2127.89 90
2127.99 84
2128.10 78
2128.21 71
2128.31 64
2128.42 56
2128.52 49
2128.63 43
2128.73 40
2128.84 37
2128.95 35
2129.05 33
2129.16 30
2129.26 24
2129.37 16
2129.47 6
2129.58 0
2129.69 0
2129.79 0
2129.90 0
2130.00 0
2130.11 0
2130.21 0
2130.32 0
2130.43 19
2130.53 41
2130.64 61
2130.74 80
2130.85 94
2130.95 105
2131.06 111
2131.17 115
2131.27 118
2131.38 119
2131.48 120
2131.59 119
2131.69 115
2131.80 106
2131.91 93
2132.01 74
2132.12 49
2132.22 22
2132.33 0
2132.44 0
2132.54 0
2132.65 0
2132.75 0
2132.86 0
2132.96 0
2133.07 0
2133.18 6
2133.28 34
2133.39 60
2133.49 81
2133.60 95
2133.70 99
2133.81 94
2133.92 83
2134.02 68
2134.13 53
2134.23 42
2134.34 37
2134.45 37
2134.55 43
2134.66 50
2134.76 58
2134.87 64
2134.97 68
2135.08 70
2135.19 68
2135.29 63
2135.40 57
2135.50 50
2135.61 43
2135.72 37
2135.82 32
2135.93 30
2136.03 32
2136.14 38
2136.25 47
2136.35 59
2136.46 73
2136.56 88
2136.67 105
2136.77 123
2136.88 142
2136.99 161
2137.09 181
2137.20 199
2137.30 211
2137.41 216
2137.52 211
2137.62 196
2137.73 172
2137.83 141
2137.94 109
2138.05 77
2138.15 50
2138.26 28
2138.36 13
2138.47 2
2138.58 0
2138.68 0
2138.79 0
2138.89 3
2139.00 10
2139.10 18
2139.21 24
2139.32 28
2139.42 30
2139.53 31
2139.63 31
2139.74 32
2139.85 35
2139.95 39
2140.06 45
2140.16 50
2140.27 55
2140.38 58
2140.48 59
2140.59 60
2140.69 61
2140.80 63
2140.91 65
2141.01 67
2141.12 68
2141.22 65
2141.33 59
2141.44 50
2141.54 39
2141.65 30
2141.75 24
2141.86 24
2141.97 29
2142.07 40
2142.18 56
2142.28 76
2142.39 98
2142.50 122
2142.60 146
2142.71 171
2142.81 193
2142.92 212
2143.03 225
2143.13 234
2143.24 238
2143.34 238
2143.45 235
2143.56 231
2143.66 225
2143.77 218
2143.88 209
2143.98 199
2144.09 188
2144.19 177
2144.30 167
2144.41 159
2144.51 153
2144.62 149
2144.72 147
2144.83 146
2144.94 146
2145.04 145
2145.15 145
2145.25 145
2145.36 144
2145.47 142
2145.57 140
2145.68 136
2145.78 132
2145.89 126
2146.00 119
2146.10 112
2146.21 105
2146.32 99
2146.42 95
2146.53 92
2146.63 91
2146.74 90
2146.85 90
2146.95 89
2147.06 88
2147.16 85
2147.27 81
2147.38 77
2147.48 72
2147.59 69
2147.70 67
2147.80 67
2147.91 69
2148.01 73
2148.12 78
2148.23 84
2148.33 90
2148.44 95
2148.54 99
2148.65 100
2148.76 97
2148.86 92
2148.97 84
2149.08 74
2149.18 63
2149.29 52
2149.39 43
2149.50 37
2149.61 33
2149.71 32
2149.82 33
2149.93 35
2150.03 37
2150.14 37
2150.24 35
2150.35 31
2150.46 24
2150.56 16
2150.67 6
2150.78 0
2150.88 0
2150.99 0
2151.09 0
2151.20 0
2151.31 0
2151.41 0
2151.52 0
2151.63 7
2151.73 24
2151.84 39
2151.94 50
2152.05 56
2152.16 55
2152.26 51
2152.37 45
2152.48 40
2152.58 38
2152.69 40
2152.79 45
2152.90 51
2153.01 57
2153.11 60
2153.22 59
2153.33 55
2153.43 49
2153.54 41
2153.64 33
2153.75 27
2153.86 23
2153.96 21
2154.07 18
2154.18 15
2154.28 11
2154.39 6
2154.50 0
2154.60 0
2154.71 0
2154.81 0
2154.92 0
2155.03 0
2155.13 4
2155.24 9
2155.35 10
2155.45 8
2155.56 2
2155.66 0
2155.77 0
2155.88 3
2155.98 21
2156.09 50
2156.20 88
2156.30 131
2156.41 173
2156.52 211
2156.62 241
2156.73 264
2156.84 280
2156.94 290
2157.05 295
2157.15 297
2157.26 294
2157.37 287
2157.47 276
2157.58 259
2157.69 241
2157.79 221
2157.90 203
2158.01 188
2158.11 176
2158.22 167
2158.32 160
2158.43 153
2158.54 146
2158.64 138
2158.75 130
2158.86 124
2158.96 121
2159.07 122
2159.18 127
2159.28 136
2159.39 145
2159.50 153
2159.60 158
2159.71 158
2159.81 154
2159.92 146
2160.03 136
2160.13 128
2160.24 125
2160.35 127
2160.45 137
2160.56 154
2160.67 177
2160.77 203
2160.88 231
2160.99 255
2161.09 276
2161.20 289
2161.31 296
2161.41 294
2161.52 286
2161.63 273
2161.73 257
2161.84 240
2161.94 227
2162.05 218
2162.16 214
2162.26 217
2162.37 222
2162.48 229
2162.58 235
2162.69 236
2162.80 232
2162.90 223
2163.01 209
2163.12 193
2163.22 177
2163.33 162
2163.44 150
2163.54 139
2163.65 130
2163.76 120
2163.86 109
2163.97 94
2164.08 76
2164.18 54
2164.29 31
2164.40 9
2164.50 0
2164.61 0
2164.71 0
2164.82 0
2164.93 0
2165.03 9
2165.14 27
2165.25 42
2165.35 53
2165.46 60
2165.57 63
2165.67 62
2165.78 58
2165.89 53
2165.99 48
2166.10 42
2166.21 36
2166.31 31
2166.42 29
2166.53 30
2166.63 36
2166.74 44
2166.85 55
2166.95 66
2167.06 75
2167.17 82
2167.27 85
2167.38 84
2167.49 80
2167.59 76
2167.70 71
2167.81 67
2167.91 64
2168.02 63
2168.13 63
2168.23 64
2168.34 65
2168.45 66
2168.55 68
2168.66 69
2168.77 69
2168.87 68
2168.98 66
2169.09 63
2169.19 60
2169.30 57
2169.41 53
2169.51 51
2169.62 48
2169.73 45
2169.83 40
2169.94 34
2170.05 27
2170.15 21
2170.26 15
2170.37 11
2170.47 10
2170.58 12
2170.69 15
2170.79 20
2170.90 24
2171.01 27
2171.11 28
2171.22 28
2171.33 27
2171.43 24
2171.54 21
2171.65 19
2171.76 19
2171.86 19
2171.97 22
2172.08 24
2172.18 27
2172.29 29
2172.40 30
2172.50 30
2172.61 29
2172.72 30
2172.82 32
2172.93 34
2173.04 36
2173.14 36
2173.25 33
2173.36 25
2173.46 15
2173.57 3
2173.68 0
2173.78 0
2173.89 0
2174.00 9
2174.10 27
2174.21 48
2174.32 67
2174.42 80
2174.53 88
2174.64 88
2174.75 85
2174.85 80
2174.96 76
2175.07 74
2175.17 72
2175.28 70
2175.39 66
2175.49 57
2175.60 44
2175.71 27
2175.81 9
2175.92 0
2176.03 0
2176.13 0
2176.24 0
2176.35 0
2176.45 0
2176.56 0
2176.67 0
2176.78 0
2176.88 14
2176.99 34
2177.10 57
2177.20 81
2177.31 104
2177.42 123
2177.52 135
2177.63 140
2177.74 140
2177.84 136
2177.95 133
2178.06 131
2178.17 134
2178.27 139
2178.38 146
2178.49 154
2178.59 159
2178.70 162
2178.81 161
2178.91 158
2179.02 152
2179.13 145
2179.23 137
2179.34 126
2179.45 114
2179.56 100
2179.66 84
2179.77 67
2179.88 49
2179.98 33
2180.09 18
2180.20 6
2180.30 0
2180.41 0
2180.52 0
2180.62 5
2180.73 16
2180.84 30
2180.95 42
2181.05 51
2181.16 55
2181.27 52
2181.37 44
2181.48 34
2181.59 24
2181.69 19
2181.80 21
2181.91 31
2182.02 47
2182.12 66
2182.23 85
2182.34 98
2182.44 105
2182.55 103
2182.66 94
2182.76 81
2182.87 67
2182.98 56
2183.09 50
2183.19 48
2183.30 49
2183.41 51
2183.51 51
2183.62 48
2183.73 41
2183.84 32
2183.94 23
2184.05 18
2184.16 19
2184.26 25
2184.37 36
2184.48 49
2184.58 61
2184.69 71
2184.80 75
2184.91 74
2185.01 69
2185.12 60
2185.23 51
2185.33 42
2185.44 35
2185.55 32
2185.66 32
2185.76 34
2185.87 36
2185.98 38
2186.08 37
2186.19 33
2186.30 25
2186.41 14
2186.51 3
2186.62 0
2186.73 0
2186.83 0
2186.94 0
2187.05 0
2187.16 0
2187.26 0
2187.37 0
2187.48 7
2187.58 22
2187.69 38
2187.80 52
2187.91 63
2188.01 70
2188.12 73
2188.23 73
2188.33 70
2188.44 67
2188.55 63
2188.66 58
2188.76 53
2188.87 47
2188.98 41
2189.08 36
2189.19 34
2189.30 35
2189.41 42
2189.51 53
2189.62 69
2189.73 88
2189.83 109
2189.94 131
2190.05 152
2190.16 172
2190.26 189
2190.37 201
2190.48 209
2190.58 212
2190.69 211
2190.80 207
2190.91 203
2191.01 200
2191.12 201
2191.23 206
2191.34 216
2191.44 229
2191.55 244
2191.66 260
2191.76 273
2191.87 282
2191.98 285
2192.09 282
2192.19 272
2192.30 259
2192.41 244
2192.52 231
2192.62 223
2192.73 222
2192.84 228
2192.94 241
2193.05 257
2193.16 274
2193.27 288
2193.37 297
2193.48 299
2193.59 294
2193.70 282
2193.80 264
2193.91 244
2194.02 222
2194.12 199
2194.23 178
2194.34 160
2194.45 146
2194.55 137
2194.66 135
2194.77 138
2194.88 146
2194.98 158
2195.09 171
2195.20 183
2195.31 193
2195.41 200
2195.52 205
2195.63 208
2195.73 210
2195.84 210
2195.95 209
2196.06 207
2196.16 201
2196.27 194
2196.38 186
2196.49 179
2196.59 176
2196.70 178
2196.81 185
2196.92 198
2197.02 215
2197.13 231
2197.24 244
2197.35 251
2197.45 251
2197.56 245
2197.67 233
2197.77 216
2197.88 195
2197.99 174
2198.10 152
2198.20 131
2198.31 112
2198.42 95
2198.53 83
2198.63 76
2198.74 74
2198.85 77
2198.96 83
2199.06 92
2199.17 102
2199.28 111
2199.39 118
2199.49 123
2199.60 127
2199.71 129
2199.82 129
2199.92 127
2200.03 124
2200.14 119
2200.25 114
2200.35 109
2200.46 106
2200.57 105
2200.68 107
2200.78 112
2200.89 119
2201.00 127
2201.11 135
2201.21 142
2201.32 149
2201.43 153
2201.54 157
2201.64 159
2201.75 160
2201.86 160
2201.96 158
2202.07 154
2202.18 147
2202.29 139
2202.40 128
2202.50 116
2202.61 103
2202.72 88
2202.83 73
2202.93 56
2203.04 39
2203.15 21
2203.26 3
2203.36 0
2203.47 0
2203.58 0
2203.69 0
2203.79 0
2203.90 0
2204.01 0
2204.12 0
2204.22 18
2204.33 41
2204.44 64
2204.55 85
2204.65 104
2204.76 122
2204.87 140
2204.98 159
2205.08 179
2205.19 201
2205.30 224
2205.41 247
2205.51 269
2205.62 289
2205.73 305
2205.84 317
2205.94 324
2206.05 326
2206.16 324
2206.27 319
2206.37 314
2206.48 310
2206.59 310
2206.70 312
2206.81 318
2206.91 326
2207.02 333
2207.13 338
2207.24 338
2207.34 334
2207.45 325
2207.56 314
2207.67 301
2207.77 290
2207.88 282
2207.99 278
2208.10 279
2208.20 282
2208.31 288
2208.42 294
2208.53 299
2208.63 304
2208.74 307
2208.85 310
2208.96 315
2209.07 322
2209.17 332
2209.28 344
2209.39 359
2209.50 372
2209.60 381
2209.71 384
2209.82 380
2209.93 367
2210.03 349
2210.14 329
2210.25 307
2210.36 289
2210.47 275
2210.57 266
2210.68 260
2210.79 258
2210.90 257
2211.00 258
2211.11 259
2211.22 260
2211.33 261
2211.43 262
2211.54 264
2211.65 265
2211.76 265
2211.87 266
2211.97 266
2212.08 266
2212.19 267
2212.30 269
2212.40 271
2212.51 274
2212.62 276
2212.73 277
2212.84 277
2212.94 277
2213.05 277
2213.16 278
2213.27 281
2213.37 287
2213.48 294
2213.59 303
2213.70 311
2213.81 317
2213.91 319
2214.02 316
2214.13 307
2214.24 291
2214.34 270
2214.45 247
2214.56 224
2214.67 203
2214.78 187
2214.88 177
2214.99 173
2215.10 173
2215.21 177
2215.31 182
2215.42 187
2215.53 192
2215.64 195
2215.75 196
2215.85 194
2215.96 189
2216.07 182
2216.18 173
2216.29 164
2216.39 158
2216.50 154
2216.61 154
2216.72 158
2216.82 163
2216.93 169
2217.04 175
2217.15 181
2217.26 185
2217.36 189
2217.47 193
2217.58 197
2217.69 203
2217.80 211
2217.90 220
2218.01 231
2218.12 241
2218.23 251
2218.34 259
2218.44 264
2218.55 266
2218.66 264
2218.77 260
2218.87 255
2218.98 249
2219.09 243
2219.20 238
2219.31 235
2219.41 232
2219.52 230
2219.63 227
2219.74 223
2219.85 218
2219.95 210
2220.06 200
2220.17 187
2220.28 172
2220.39 156
2220.49 139
2220.60 123
2220.71 107
2220.82 94
2220.93 84
2221.03 79
2221.14 80
2221.25 86
2221.36 99
2221.47 117
2221.57 138
2221.68 159
2221.79 178
2221.90 192
2222.01 199
2222.11 202
2222.22 200
2222.33 197
2222.44 195
2222.55 195
2222.65 197
2222.76 201
2222.87 206
2222.98 209
2223.09 209
2223.19 206
2223.30 198
2223.41 187
2223.52 173
2223.63 156
2223.73 138
2223.84 119
2223.95 102
2224.06 88
2224.17 79
2224.27 74
2224.38 74
2224.49 78
2224.60 84
2224.71 92
2224.81 99
2224.92 105
2225.03 109
2225.14 113
2225.25 118
2225.35 123
2225.46 130
2225.57 138
2225.68 146
2225.79 152
2225.89 157
2226.00 159
2226.11 157
2226.22 152
2226.33 143
2226.43 133
2226.54 123
2226.65 114
2226.76 107
2226.87 102
2226.98 99
2227.08 97
2227.19 97
2227.30 98
2227.41 100
2227.52 106
2227.62 114
2227.73 126
2227.84 140
2227.95 153
2228.06 162
2228.16 167
2228.27 164
2228.38 156
2228.49 145
2228.60 133
2228.71 125
2228.81 122
2228.92 125
2229.03 133
2229.14 143
2229.25 152
2229.35 158
2229.46 161
2229.57 160
2229.68 157
2229.79 153
2229.90 150
2230.00 148
2230.11 148
2230.22 150
2230.33 152
2230.44 154
2230.54 154
2230.65 152
2230.76 147
2230.87 139
2230.98 126
2231.09 111
2231.19 93
2231.30 74
2231.41 55
2231.52 37
2231.63 20
2231.73 6
2231.84 0
2231.95 0
2232.06 0
2232.17 0
2232.28 0
2232.38 0
2232.49 0
2232.60 0
2232.71 5
2232.82 16
2232.93 26
2233.03 33
2233.14 37
2233.25 39
2233.36 38
2233.47 36
2233.57 34
2233.68 32
2233.79 32
2233.90 33
2234.01 35
2234.12 38
2234.22 42
2234.33 46
2234.44 51
2234.55 56
2234.66 62
2234.77 68
2234.87 73
2234.98 79
2235.09 86
2235.20 92
2235.31 100
2235.42 108
2235.52 117
2235.63 126
2235.74 136
2235.85 144
2235.96 151
2236.07 157
2236.17 161
2236.28 164
2236.39 166
2236.50 166
2236.61 166
2236.72 163
2236.82 157
2236.93 149
2237.04 137
2237.15 122
2237.26 108
2237.37 95
2237.47 85
2237.58 80
2237.69 80
2237.80 83
2237.91 89
2238.02 95
2238.12 97
2238.23 96
2238.34 90
2238.45 80
2238.56 68
2238.67 55
2238.77 45
2238.88 39
2238.99 39
2239.10 45
2239.21 55
2239.32 67
2239.43 79
2239.53 88
2239.64 92
2239.75 91
2239.86 84
2239.97 74
2240.08 63
2240.18 52
2240.29 43
2240.40 36
2240.51 31
2240.62 27
2240.73 23
2240.83 21
2240.94 22
2241.05 27
2241.16 39
2241.27 60
2241.38 88
2241.49 121
2241.59 155
2241.70 187
2241.81 210
2241.92 221
2242.03 219
2242.14 203
2242.24 178
2242.35 147
2242.46 114
2242.57 85
2242.68 62
2242.79 44
2242.90 32
2243.00 24
2243.11 18
2243.22 14
2243.33 12
2243.44 12
2243.55 16
2243.66 23
2243.76 34
2243.87 47
2243.98 61
2244.09 75
2244.20 87
2244.31 96
2244.41 102
2244.52 105
2244.63 106
2244.74 106
2244.85 106
2244.96 106
2245.07 107
2245.17 107
2245.28 107
2245.39 107
2245.50 106
2245.61 104
2245.72 102
2245.83 100
2245.93 99
2246.04 99
2246.15 102
2246.26 108
2246.37 117
2246.48 125
2246.59 133
2246.69 138
2246.80 139
2246.91 134
2247.02 125
2247.13 112
2247.24 97
2247.35 81
2247.45 65
2247.56 51
2247.67 38
2247.78 28
2247.89 21
2248.00 18
2248.11 18
2248.21 22
2248.32 28
2248.43 35
2248.54 40
2248.65 43
2248.76 42
2248.87 37
2248.98 29
2249.08 19
2249.19 6
2249.30 0
2249.41 0
2249.52 0
2249.63 0
2249.74 0
2249.84 0
2249.95 0
2250.06 0
2250.17 7
2250.28 21
2250.39 36
2250.50 50
2250.61 62
2250.71 71
2250.82 76
2250.93 78
2251.04 76
2251.15 73
2251.26 69
2251.37 66
2251.47 65
2251.58 66
2251.69 70
2251.80 75
2251.91 82
2252.02 87
2252.13 90
2252.24 92
2252.34 92
2252.45 92
2252.56 91
2252.67 90
2252.78 90
2252.89 91
2253.00 91
2253.11 90
2253.21 89
2253.32 86
2253.43 85
2253.54 86
2253.65 90
2253.76 98
2253.87 110
2253.98 125
2254.08 143
2254.19 160
2254.30 175
2254.41 188
2254.52 196
2254.63 199
2254.74 197
2254.85 192
2254.95 184
2255.06 176
2255.17 167
2255.28 161
2255.39 158
2255.50 158
2255.61 162
2255.72 168
2255.82 176
2255.93 185
2256.04 193
2256.15 197
2256.26 198
2256.37 194
2256.48 186
2256.59 176
2256.70 167
2256.80 160
2256.91 159
2257.02 164
2257.13 174
2257.24 186
2257.35 198
2257.46 207
2257.57 212
2257.68 210
2257.78 205
2257.89 196
2258.00 187
2258.11 180
2258.22 175
2258.33 171
2258.44 168
2258.55 163
2258.65 155
2258.76 145
2258.87 133
2258.98 121
2259.09 110
2259.20 103
2259.31 99
2259.42 98
2259.53 98
2259.63 98
2259.74 95
2259.85 90
2259.96 81
2260.07 71
2260.18 62
2260.29 54
2260.40 49
2260.51 47
2260.62 49
2260.72 53
2260.83 58
2260.94 64
2261.05 68
2261.16 69
2261.27 67
2261.38 62
2261.49 53
2261.60 43
2261.70 32
2261.81 23
2261.92 17
2262.03 17
2262.14 20
2262.25 27
2262.36 35
2262.47 42
2262.58 47
2262.69 49
2262.79 48
2262.90 46
2263.01 46
2263.12 47
2263.23 50
2263.34 54
2263.45 58
2263.56 60
2263.67 59
2263.77 55
2263.88 49
2263.99 42
2264.10 35
2264.21 29
2264.32 25
2264.43 22
2264.54 21
2264.65 22
2264.76 22
2264.87 23
2264.97 22
2265.08 19
2265.19 15
2265.30 9
2265.41 1
2265.52 0
2265.63 0
2265.74 0
2265.85 0
2265.96 0
2266.06 0
2266.17 0
2266.28 0
2266.39 2
2266.50 11
2266.61 22
2266.72 37
2266.83 53
2266.94 70
2267.05 86
2267.16 99
2267.26 106
2267.37 108
2267.48 102
2267.59 89
2267.70 69
2267.81 46
2267.92 22
2268.03 0
2268.14 0
2268.25 0
2268.36 0
2268.46 0
2268.57 0
2268.68 10
2268.79 28
2268.90 45
2269.01 58
2269.12 67
2269.23 72
2269.34 72
2269.45 70
2269.56 67
2269.66 64
2269.77 65
2269.88 69
2269.99 76
2270.10 86
2270.21 98
2270.32 111
2270.43 123
2270.54 133
2270.65 142
2270.76 149
2270.87 154
2270.97 157
2271.08 159
2271.19 162
2271.30 166
2271.41 172
2271.52 181
2271.63 193
2271.74 206
2271.85 218
2271.96 229
2272.07 236
2272.18 239
2272.28 240
2272.39 239
2272.50 237
2272.61 235
2272.72 231
2272.83 224
2272.94 216
2273.05 204
2273.16 191
2273.27 179
2273.38 169
2273.49 164
2273.60 165
2273.70 170
2273.81 179
2273.92 187
2274.03 191
2274.14 190
2274.25 184
2274.36 174
2274.47 162
2274.58 151
2274.69 143
2274.80 139
2274.91 138
2275.02 140
2275.13 143
2275.23 147
2275.34 151
2275.45 156
2275.56 161
2275.67 167
2275.78 173
2275.89 178
2276.00 182
2276.11 182
2276.22 180
2276.33 175
2276.44 167
2276.55 158
2276.66 146
2276.76 133
2276.87 120
2276.98 107
2277.09 97
2277.20 91
2277.31 90
2277.42 94
2277.53 102
2277.64 112
2277.75 124
2277.86 135
2277.97 144
2278.08 150
2278.19 154
2278.30 155
2278.40 154
2278.51 151
2278.62 147
2278.73 143
2278.84 138
2278.95 132
2279.06 128
2279.17 124
2279.28 122
2279.39 121
2279.50 121
2279.61 120
2279.72 120
2279.83 120
2279.94 120
2280.04 122
2280.15 124
2280.26 128
2280.37 133
2280.48 139
2280.59 143
2280.70 147
2280.81 148
2280.92 149
2281.03 148
2281.14 148
2281.25 149
2281.36 151
2281.47 155
2281.58 161
2281.69 166
2281.80 170
2281.90 172
2282.01 170
2282.12 164
2282.23 155
2282.34 143
2282.45 130
2282.56 117
2282.67 107
2282.78 101
2282.89 100
2283.00 102
2283.11 107
2283.22 112
2283.33 114
2283.44 111
2283.55 103
2283.66 91
2283.77 77
2283.88 63
2283.98 52
2284.09 44
2284.20 39
2284.31 38
2284.42 41
2284.53 46
2284.64 55
2284.75 67
2284.86 80
2284.97 93
2285.08 103
2285.19 109
2285.30 110
2285.41 106
2285.52 100
2285.63 96
2285.74 98
2285.85 105
2285.96 120
2286.07 140
2286.17 161
2286.28 179
2286.39 191
2286.50 193
2286.61 185
2286.72 169
2286.83 147
2286.94 122
2287.05 98
2287.16 78
2287.27 65
2287.38 59
2287.49 62
2287.60 73
2287.71 89
2287.82 110
2287.93 130
2288.04 148
2288.15 159
2288.26 163
2288.37 159
2288.48 148
2288.59 131
2288.70 112
2288.80 93
2288.91 76
2289.02 62
2289.13 51
2289.24 44
2289.35 40
2289.46 39
2289.57 41
2289.68 46
2289.79 52
2289.90 60
2290.01 68
2290.12 73
2290.23 76
2290.34 76
2290.45 75
2290.56 73
2290.67 70
2290.78 68
2290.89 69
2291.00 71
2291.11 76
2291.22 80
2291.33 84
2291.44 86
2291.55 85
2291.66 79
2291.76 68
2291.87 54
2291.98 40
2292.09 27
2292.20 17
2292.31 14
2292.42 16
2292.53 23
2292.64 33
2292.75 43
2292.86 53
2292.97 60
2293.08 66
2293.19 71
2293.30 78
2293.41 85
2293.52 95
2293.63 105
2293.74 114
2293.85 121
2293.96 123
2294.07 120
2294.18 111
2294.29 98
2294.40 83
2294.51 67
2294.62 53
2294.73 43
2294.84 38
2294.95 39
2295.06 45
2295.17 54
2295.28 66
2295.39 79
2295.50 91
2295.60 103
2295.71 115
2295.82 125
2295.93 136
2296.04 146
2296.15 156
2296.26 166
2296.37 175
2296.48 185
2296.59 194
2296.70 204
2296.81 214
2296.92 222
2297.03 228
2297.14 232
2297.25 231
2297.36 225
2297.47 213
2297.58 196
2297.69 176
2297.80 155
2297.91 134
2298.02 116
2298.13 103
2298.24 93
2298.35 87
2298.46 84
2298.57 80
2298.68 75
2298.79 68
2298.90 61
2299.01 54
2299.12 49
2299.23 47
2299.34 48
2299.45 53
2299.56 60
2299.67 67
2299.78 71
2299.89 73
2300.00 71
2300.11 67
2300.22 60
2300.33 53
2300.44 46
2300.55 40
2300.66 36
2300.77 34
2300.88 33
2300.99 36
2301.10 43
2301.21 53
2301.32 66
2301.43 80
2301.54 95
2301.65 107
2301.76 115
2301.87 116
2301.98 112
2302.09 102
2302.20 88
2302.31 73
2302.42 58
2302.53 46
2302.64 37
2302.75 29
2302.86 23
2302.97 16
2303.08 9
2303.18 1
2303.29 0
2303.40 0
2303.51 0
2303.62 0
2303.73 0
2303.84 0
2303.95 0
2304.06 0
2304.17 0
2304.28 11
2304.39 29
2304.50 53
2304.61 80
2304.72 110
2304.83 137
2304.94 159
2305.05 176
2305.16 187
2305.27 194
2305.38 200
2305.49 206
2305.60 215
2305.71 226
2305.82 240
2305.93 257
2306.04 275
2306.15 293
2306.26 310
2306.37 323
2306.48 328
2306.59 325
2306.70 313
2306.81 294
2306.92 269
2307.03 244
2307.14 222
2307.25 207
2307.36 201
2307.47 203
2307.58 211
2307.69 220
2307.80 228
2307.92 232
2308.03 229
2308.14 220
2308.25 205
2308.36 189
2308.47 171
2308.58 155
2308.69 140
2308.80 128
2308.91 118
2309.02 108
2309.13 98
2309.24 90
2309.35 82
2309.46 75
2309.57 69
2309.68 65
2309.79 62
2309.90 59
2310.01 56
2310.12 54
2310.23 54
2310.34 57
2310.45 64
2310.56 74
2310.67 88
2310.78 103
2310.89 117
2311.00 128
2311.11 135
2311.22 136
2311.33 132
2311.44 123
2311.55 110
2311.66 97
2311.77 83
2311.88 71
2311.99 63
2312.10 59
2312.21 59
2312.32 61
2312.43 65
2312.54 71
2312.65 78
2312.76 87
2312.87 96
2312.98 105
2313.09 114
2313.20 120
2313.31 121
2313.42 116
2313.53 106
2313.64 92
2313.75 74
2313.86 57
2313.97 39
2314.08 24
2314.19 11
2314.30 1
2314.41 0
2314.52 0
2314.63 2
2314.74 16
2314.85 36
2314.96 60
2315.07 83
2315.18 104
2315.29 120
2315.41 127
2315.52 127
2315.63 120
2315.74 108
2315.85 94
2315.96 79
2316.07 64
2316.18 51
2316.29 41
2316.40 32
2316.51 26
2316.62 23
2316.73 22
2316.84 25
2316.95 30
2317.06 39
2317.17 51
2317.28 67
2317.39 87
2317.50 111
2317.61 136
2317.72 162
2317.83 188
2317.94 210
2318.05 227
2318.16 240
2318.27 246
2318.38 247
2318.49 244
2318.60 237
2318.71 228
2318.82 217
2318.93 206
2319.04 195
2319.15 185
2319.27 177
2319.38 173
2319.49 172
2319.60 174
2319.71 180
2319.82 187
2319.93 193
2320.04 196
2320.15 195
2320.26 190
2320.37 181
2320.48 169
2320.59 158
2320.70 148
2320.81 143
2320.92 143
2321.03 147
2321.14 155
2321.25 165
2321.36 174
2321.47 181
2321.58 185
2321.69 186
2321.80 185
2321.91 183
2322.02 182
2322.13 183
2322.24 187
2322.36 191
2322.47 196
2322.58 198
2322.69 196
2322.80 189
2322.91 177
2323.02 162
2323.13 145
2323.24 128
2323.35 114
2323.46 105
2323.57 101
2323.68 102
2323.79 107
2323.90 113
2324.01 119
2324.12 123
2324.23 123
2324.34 119
2324.45 114
2324.56 108
2324.67 104
2324.78 103
2324.90 104
2325.01 105
2325.12 106
2325.23 103
2325.34 98
2325.45 89
2325.56 79
2325.67 68
2325.78 57
2325.89 49
2326.00 42
2326.11 36
2326.22 30
2326.33 23
2326.44 15
2326.55 6
2326.66 0
2326.77 0
2326.88 0
2326.99 0
2327.11 0
2327.22 0
2327.33 0
2327.44 0
2327.55 1
2327.66 4
2327.77 10
2327.88 20
2327.99 36
2328.10 59
2328.21 89
2328.32 123
2328.43 157
2328.54 187
2328.65 208
2328.76 217
2328.87 215
2328.98 202
2329.09 183
2329.21 160
2329.32 139
2329.43 122
2329.54 111
2329.65 106
2329.76 105
2329.87 106
2329.98 107
2330.09 106
2330.20 106
2330.31 105
2330.42 105
2330.53 107
2330.64 113
2330.75 120
2330.86 129
2330.97 139
2331.09 147
2331.20 153
2331.31 156
2331.42 156
2331.53 154
2331.64 150
2331.75 145
2331.86 140
2331.97 136
2332.08 131
2332.19 126
2332.30 119
2332.41 109
2332.52 95
2332.63 79
2332.74 60
2332.86 42
2332.97 27
2333.08 17
2333.19 13
2333.30 16
2333.41 25
2333.52 40
2333.63 59
2333.74 80
2333.85 102
2333.96 124
2334.07 143
2334.18 160
2334.29 175
2334.40 186
2334.52 194
2334.63 200
2334.74 204
2334.85 204
2334.96 199
2335.07 188
2335.18 172
2335.29 151
2335.40 128
2335.51 107
2335.62 91
2335.73 84
2335.84 86
2335.95 95
2336.07 107
2336.18 118
2336.29 124
2336.40 123
2336.51 116
2336.62 104
2336.73 92
2336.84 82
2336.95 75
2337.06 72
2337.17 70
2337.28 69
2337.39 66
2337.51 62
2337.62 57
2337.73 53
2337.84 52
2337.95 54
2338.06 61
2338.17 70
2338.28 80
2338.39 90
2338.50 99
2338.61 107
2338.72 114
2338.83 118
2338.95 120
2339.06 120
2339.17 116
2339.28 109
2339.39 98
2339.50 83
2339.61 67
2339.72 50
2339.83 32
2339.94 15
2340.05 0
2340.16 0
2340.28 0
2340.39 0
2340.50 0
2340.61 0
2340.72 0
2340.83 0
2340.94 0
2341.05 16
2341.16 32
2341.27 48
2341.38 64
2341.49 80
2341.61 97
2341.72 115
2341.83 132
2341.94 149
2342.05 165
2342.16 179
2342.27 189
2342.38 196
2342.49 198
2342.60 197
2342.71 194
2342.82 189
2342.94 183
2343.05 178
2343.16 175
2343.27 172
2343.38 170
2343.49 167
2343.60 164
2343.71 158
2343.82 151
2343.93 142
2344.04 131
2344.16 119
2344.27 109
2344.38 100
2344.49 95
2344.60 92
2344.71 93
2344.82 98
2344.93 106
2345.04 115
2345.15 124
2345.27 133
2345.38 140
2345.49 145
2345.60 147
2345.71 146
2345.82 144
2345.93 142
2346.04 139
2346.15 137
2346.26 136
2346.37 136
2346.49 136
2346.60 134
2346.71 131
2346.82 127
2346.93 122
2347.04 116
2347.15 109
2347.26 103
2347.37 97
2347.48 91
2347.60 83
2347.71 72
2347.82 58
2347.93 43
2348.04 28
2348.15 16
2348.26 8
2348.37 7
2348.48 13
2348.59 24
2348.71 39
2348.82 55
2348.93 69
2349.04 79
2349.15 85
2349.26 86
2349.37 84
2349.48 78
2349.59 69
2349.71 60
2349.82 51
2349.93 43
2350.04 34
2350.15 26
2350.26 17
2350.37 7
2350.48 0
2350.59 0
2350.70 0
2350.82 0
2350.93 0
2351.04 0
2351.15 0
2351.26 0
2351.37 11
2351.48 26
2351.59 38
2351.70 47
2351.82 53
2351.93 60
2352.04 68
2352.15 81
2352.26 99
2352.37 121
2352.48 148
2352.59 175
2352.70 200
2352.82 220
2352.93 234
2353.04 241
2353.15 243
2353.26 243
2353.37 242
2353.48 243
2353.59 246
2353.70 250
2353.82 254
2353.93 256
2354.04 254
2354.15 248
2354.26 237
2354.37 222
2354.48 206
2354.59 191
2354.71 177
2354.82 167
2354.93 161
2355.04 158
2355.15 158
2355.26 160
2355.37 163
2355.48 164
2355.59 161
2355.71 155
2355.82 143
2355.93 128
2356.04 109
2356.15 90
2356.26 72
2356.37 59
2356.48 51
2356.60 49
2356.71 54
2356.82 63
2356.93 75
2357.04 88
2357.15 100
2357.26 108
2357.37 113
2357.49 114
2357.60 112
2357.71 109
2357.82 107
2357.93 106
2358.04 110
2358.15 118
2358.26 130
2358.38 144
2358.49 158
2358.60 170
2358.71 178
2358.82 180
2358.93 177
2359.04 169
2359.15 158
2359.27 147
2359.38 137
2359.49 130
2359.60 126
2359.71 125
2359.82 127
2359.93 131
2360.04 135
2360.16 140
2360.27 144
2360.38 149
2360.49 153
2360.60 156
2360.71 157
2360.82 158
2360.93 156
2361.05 151
2361.16 146
2361.27 139
2361.38 133
2361.49 129
2361.60 125
2361.71 123
2361.83 120
2361.94 118
2362.05 115
2362.16 113
2362.27 111
2362.38 110
2362.49 112
2362.60 115
2362.72 120
2362.83 124
2362.94 128
2363.05 130
2363.16 131
2363.27 133
2363.38 135
2363.50 139
2363.61 144
2363.72 149
2363.83 153
2363.94 153
2364.05 148
2364.16 139
2364.28 126
2364.39 111
2364.50 98
2364.61 86
2364.72 77
2364.83 72
2364.94 69
2365.06 67
2365.17 65
2365.28 64
2365.39 64
2365.50 64
2365.61 66
2365.72 69
2365.84 75
2365.95 82
2366.06 90
2366.17 98
2366.28 106
2366.39 112
2366.50 116
2366.62 118
2366.73 115
2366.84 110
2366.95 100
2367.06 89
2367.17 75
2367.28 61
2367.40 49
2367.51 38
2367.62 30
2367.73 26
2367.84 25
2367.95 28
2368.06 33
2368.18 40
2368.29 47
2368.40 53
2368.51 58
2368.62 62
2368.73 63
2368.85 63
2368.96 62
2369.07 61
2369.18 60
2369.29 59
2369.40 57
2369.51 54
2369.63 49
2369.74 41
2369.85 31
2369.96 20
2370.07 8
2370.18 0
2370.29 0
2370.41 0
2370.52 0
2370.63 0
2370.74 0
2370.85 0
2370.96 8
2371.08 14
2371.19 17
2371.30 17
2371.41 14
2371.52 9
2371.63 5
2371.75 2
2371.86 0
2371.97 0
2372.08 0
2372.19 0
2372.30 0
2372.41 0
2372.53 3
2372.64 6
2372.75 10
2372.86 12
2372.97 11
2373.08 8
2373.20 2
2373.31 0
2373.42 0
2373.53 0
2373.64 0
2373.75 0
2373.87 0
2373.98 2
2374.09 2
2374.20 1
2374.31 0
2374.42 0
2374.54 2
2374.65 8
2374.76 17
2374.87 29
2374.98 46
2375.09 65
2375.21 86
2375.32 107
2375.43 125
2375.54 137
2375.65 141
2375.76 138
2375.88 128
2375.99 115
2376.10 102
2376.21 94
2376.32 93
2376.43 97
2376.55 106
2376.66 116
2376.77 123
2376.88 126
2376.99 123
2377.10 114
2377.22 103
2377.33 89
2377.44 76
2377.55 65
2377.66 56
2377.77 51
2377.89 47
2378.00 46
2378.11 47
2378.22 48
2378.33 50
2378.44 52
2378.56 53
2378.67 54
2378.78 53
2378.89 51
2379.00 48
2379.11 45
2379.23 44
2379.34 46
2379.45 52
2379.56 61
2379.67 73
2379.79 83
2379.90 91
2380.01 94
2380.12 93
2380.23 90
2380.34 85
2380.46 84
2380.57 86
2380.68 93
2380.79 104
2380.90 115
2381.01 126
2381.13 136
2381.24 144
2381.35 150
2381.46 155
2381.57 160
2381.69 164
2381.80 167
2381.91 169
2382.02 169
2382.13 167
2382.24 163
2382.36 157
2382.47 149
2382.58 142
2382.69 136
2382.80 133
2382.92 137
2383.03 146
2383.14 163
2383.25 184
2383.36 206
2383.47 223
2383.59 233
2383.70 233
2383.81 222
2383.92 202
2384.03 180
2384.15 158
2384.26 142
2384.37 132
2384.48 126
2384.59 123
2384.71 119
2384.82 112
2384.93 101
2385.04 88
2385.15 75
2385.26 63
2385.38 55
2385.49 51
2385.60 49
2385.71 48
2385.82 47
2385.94 44
2386.05 39
2386.16 31
2386.27 20
2386.38 9
2386.50 0
2386.61 0
2386.72 0
2386.83 0
2386.94 0
2387.06 0
2387.17 8
2387.28 28
2387.39 52
2387.50 75
2387.62 98
2387.73 117
2387.84 133
2387.95 143
2388.06 149
2388.17 151
2388.29 147
2388.40 139
2388.51 128
2388.62 115
2388.73 100
2388.85 83
2388.96 66
2389.07 50
2389.18 35
2389.29 23
2389.41 17
2389.52 17
2389.63 25
2389.74 38
2389.85 55
2389.97 72
2390.08 86
2390.19 93
2390.30 92
2390.41 85
2390.53 72
2390.64 56
2390.75 41
2390.86 28
2390.97 20
2391.09 17
2391.20 18
2391.31 24
2391.42 32
2391.53 42
2391.65 50
2391.76 56
2391.87 57
2391.98 51
2392.10 38
2392.21 19
2392.32 0
2392.43 0
2392.54 0
2392.66 0
2392.77 0
2392.88 0
2392.99 0
2393.10 0
2393.22 12
2393.33 35
2393.44 56
2393.55 74
2393.66 87
2393.78 95
2393.89 96
2394.00 90
2394.11 78
2394.22 62
2394.34 45
2394.45 30
2394.56 20
2394.67 16
2394.79 20
2394.90 28
2395.01 39
2395.12 51
2395.23 62
2395.35 72
2395.46 81
2395.57 90
2395.68 99
2395.79 109
2395.91 119
2396.02 128
2396.13 134
2396.24 137
2396.35 137
2396.47 134
2396.58 129
2396.69 123
2396.80 116
2396.92 109
2397.03 104
2397.14 101
2397.25 101
2397.36 106
2397.48 114
2397.59 124
2397.70 136
2397.81 146
2397.93 153
2398.04 156
2398.15 155
2398.26 150
2398.37 143
2398.49 135
2398.60 127
2398.71 118
2398.82 111
2398.94 104
2399.05 99
2399.16 96
2399.27 93
2399.38 92
2399.50 91
2399.61 90
2399.72 88
2399.83 86
2399.95 84
2400.06 81
2400.17 79
2400.28 75
2400.39 71
2400.51 65
2400.62 57
2400.73 48
2400.84 40
2400.96 32
2401.07 25
2401.18 21
2401.29 18
2401.40 15
2401.52 12
2401.63 8
2401.74 3
2401.85 0
2401.97 0
2402.08 0
2402.19 0
2402.30 2
2402.41 5
2402.53 6
2402.64 5
2402.75 2
2402.86 0
2402.98 0
2403.09 0
2403.20 0
2403.31 1
2403.43 9
2403.54 16
2403.65 22
2403.76 24
2403.88 22
2403.99 16
2404.10 8
2404.21 1
2404.32 0
2404.44 0
2404.55 4
2404.66 13
2404.77 26
2404.89 38
2405.00 49
2405.11 56
2405.22 59
2405.34 58
2405.45 55
2405.56 50
2405.67 45
2405.78 42
2405.90 41
2406.01 40
2406.12 40
2406.23 39
2406.35 37
2406.46 33
2406.57 27
2406.68 21
2406.80 15
2406.91 10
2407.02 5
2407.13 0
2407.25 0
2407.36 0
2407.47 0
2407.58 0
2407.70 0
2407.81 5
2407.92 17
2408.03 31
2408.15 47
2408.26 65
2408.37 84
2408.48 104
2408.60 123
2408.71 141
2408.82 157
2408.93 168
2409.04 173
2409.16 171
2409.27 163
2409.38 149
2409.49 133
2409.61 117
2409.72 102
2409.83 90
2409.94 80
2410.06 70
2410.17 60
2410.28 48
2410.39 35
2410.51 24
2410.62 15
2410.73 11
2410.84 14
2410.96 23
2411.07 38
2411.18 55
2411.29 72
2411.41 87
2411.52 96
2411.63 101
2411.74 102
2411.86 100
2411.97 98
2412.08 97
2412.19 97
2412.31 99
2412.42 102
2412.53 104
2412.64 105
2412.76 103
2412.87 98
2412.98 90
2413.09 81
2413.21 69
2413.32 57
2413.43 44
2413.54 32
2413.66 22
2413.77 15
2413.88 12
2414.00 14
2414.11 20
2414.22 30
2414.33 43
2414.45 55
2414.56 66
2414.67 76
2414.78 83
2414.90 87
2415.01 89
2415.12 90
2415.23 91
2415.35 92
2415.46 93
2415.57 93
2415.68 91
2415.80 89
2415.91 87
2416.02 84
2416.13 84
2416.25 85
2416.36 90
2416.47 97
2416.58 106
2416.70 115
2416.81 122
2416.92 126
2417.04 126
2417.15 122
2417.26 115
2417.37 107
2417.49 98
2417.60 92
2417.71 89
2417.82 89
2417.94 92
2418.05 96
2418.16 99
2418.27 98
2418.39 92
2418.50 82
2418.61 69
2418.73 56
2418.84 45
2418.95 39
2419.06 37
2419.18 40
2419.29 46
2419.40 52
2419.51 58
2419.63 62
2419.74 64
2419.85 66
2419.96 68
2420.08 72
2420.19 77
2420.30 84
2420.42 92
2420.53 99
2420.64 103
2420.75 103
2420.87 100
2420.98 92
2421.09 82
2421.20 68
2421.32 53
2421.43 38
2421.54 23
2421.66 9
2421.77 0
2421.88 0
2421.99 0
2422.11 0
2422.22 0
2422.33 0
2422.44 0
2422.56 0
2422.67 0
2422.78 4
2422.90 18
2423.01 35
2423.12 53
2423.23 69
2423.35 82
2423.46 89
2423.57 90
2423.69 85
2423.80 76
2423.91 65
2424.02 54
2424.14 47
2424.25 42
2424.36 41
2424.48 43
2424.59 46
2424.70 51
2424.81 56
2424.93 61
2425.04 67
2425.15 75
2425.26 84
2425.38 94
2425.49 104
2425.60 115
2425.72 124
2425.83 132
2425.94 139
2426.05 145
2426.17 152
2426.28 160
2426.39 170
2426.51 179
2426.62 187
2426.73 192
2426.84 193
2426.96 189
2427.07 183
2427.18 174
2427.30 166
2427.41 160
2427.52 157
2427.63 156
2427.75 158
2427.86 161
2427.97 164
2428.09 166
2428.20 166
2428.31 165
2428.43 162
2428.54 158
2428.65 154
2428.76 151
2428.88 150
2428.99 152
2429.10 158
2429.22 168
2429.33 183
2429.44 201
2429.55 222
2429.67 242
2429.78 260
2429.89 272
2430.01 278
2430.12 277
2430.23 269
2430.34 258
2430.46 245
2430.57 232
2430.68 222
2430.80 215
2430.91 210
2431.02 208
2431.14 208
2431.25 210
2431.36 214
2431.47 219
2431.59 227
2431.70 238
2431.81 249
2431.93 260
2432.04 269
2432.15 274
2432.27 274
2432.38 269
2432.49 259
2432.60 245
2432.72 228
2432.83 210
2432.94 191
2433.06 174
2433.17 161
2433.28 151
2433.40 144
2433.51 140
2433.62 137
2433.73 132
2433.85 126
2433.96 118
2434.07 109
2434.19 102
2434.30 98
2434.41 97
2434.53 98
2434.64 100
2434.75 102
2434.86 103
2434.98 104
2435.09 104
2435.20 108
2435.32 116
2435.43 129
2435.54 147
2435.66 169
2435.77 191
2435.88 211
2436.00 228
2436.11 240
2436.22 249
2436.33 254
2436.45 258
2436.56 262
2436.67 266
2436.79 270
2436.90 272
2437.01 273
2437.13 270
2437.24 264
2437.35 254
2437.47 241
2437.58 225
2437.69 207
2437.80 189
2437.92 171
2438.03 156
2438.14 144
2438.26 137
2438.37 136
2438.48 140
2438.60 148
2438.71 156
2438.82 163
2438.94 167
2439.05 166
2439.16 163
2439.28 157
2439.39 151
2439.50 146
2439.62 144
2439.73 144
2439.84 147
2439.95 151
2440.07 157
2440.18 165
2440.29 175
2440.41 186
2440.52 198
2440.63 209
2440.75 218
2440.86 222
2440.97 222
2441.09 218
2441.20 211
2441.31 203
2441.43 196
2441.54 191
2441.65 189
2441.77 191
2441.88 195
2441.99 203
2442.11 211
2442.22 221
2442.33 230
2442.45 239
2442.56 246
2442.67 252
2442.78 257
2442.90 260
2443.01 262
2443.12 263
2443.24 262
2443.35 258
2443.46 251
2443.58 242
2443.69 231
2443.80 219
2443.92 208
2444.03 199
2444.14 192
2444.26 187
2444.37 182
2444.48 177
2444.60 171
2444.71 166
2444.82 162
2444.94 161
2445.05 162
2445.16 167
2445.28 174
2445.39 180
2445.50 186
2445.62 191
2445.73 193
2445.84 195
2445.96 195
2446.07 195
2446.18 193
2446.30 191
2446.41 189
2446.52 185
2446.64 182
2446.75 181
2446.86 182
2446.98 185
2447.09 191
2447.20 199
2447.32 208
2447.43 220
2447.54 235
2447.66 253
2447.77 274
2447.88 297
2448.00 321
2448.11 345
2448.22 364
2448.34 379
2448.45 389
2448.56 393
2448.68 392
2448.79 386
2448.90 374
2449.02 357
2449.13 336
2449.24 312
2449.36 286
2449.47 262
2449.58 240
2449.70 224
2449.81 213
2449.92 207
2450.04 205
2450.15 208
2450.26 214
2450.38 222
2450.49 230
2450.60 239
2450.72 245
2450.83 249
2450.94 250
2451.06 248
2451.17 243
2451.28 238
2451.40 232
2451.51 226
2451.63 221
2451.74 217
2451.85 212
2451.97 207
2452.08 201
2452.19 193
2452.31 185
2452.42 177
2452.53 169
2452.65 161
2452.76 155
2452.87 152
2452.99 151
2453.10 154
2453.21 161
2453.33 171
2453.44 183
2453.55 198
2453.67 214
2453.78 230
2453.89 246
2454.01 261
2454.12 274
2454.23 284
2454.35 292
2454.46 297
2454.58 299
2454.69 298
2454.80 296
2454.92 292
2455.03 286
2455.14 278
2455.26 267
2455.37 254
2455.48 238
2455.60 220
2455.71 201
2455.82 182
2455.94 165
2456.05 150
2456.16 139
2456.28 131
2456.39 126
2456.51 125
2456.62 126
2456.73 129
2456.85 134
2456.96 142
2457.07 151
2457.19 161
2457.30 172
2457.41 182
2457.53 189
2457.64 193
2457.75 192
2457.87 186
2457.98 177
2458.10 166
2458.21 157
2458.32 149
2458.44 146
2458.55 147
2458.66 150
2458.78 155
2458.89 160
2459.00 162
2459.12 160
2459.23 154
2459.35 144
2459.46 128
2459.57 109
2459.69 88
2459.80 67
2459.91 48
2460.03 33
2460.14 23
2460.25 19
2460.37 19
2460.48 22
2460.60 23
2460.71 22
2460.82 16
2460.94 6
2461.05 0
2461.16 0
2461.28 0
2461.39 0
2461.50 0
2461.62 0
2461.73 0
2461.85 10
2461.96 29
2462.07 45
2462.19 59
2462.30 68
2462.41 74
2462.53 78
2462.64 80
2462.75 82
2462.87 87
2462.98 95
2463.10 104
2463.21 113
2463.32 121
2463.44 127
2463.55 130
2463.66 131
2463.78 130
2463.89 128
2464.01 126
2464.12 124
2464.23 123
2464.35 121
2464.46 120
2464.57 119
2464.69 120
2464.80 123
2464.92 129
2465.03 138
2465.14 149
2465.26 162
2465.37 175
2465.48 186
2465.60 194
2465.71 199
2465.83 201
2465.94 201
2466.05 199
2466.17 195
2466.28 189
2466.39 181
2466.51 173
2466.62 164
2466.74 156
2466.85 150
2466.96 148
2467.08 150
2467.19 154
2467.30 162
2467.42 170
2467.53 178
2467.65 185
2467.76 191
2467.87 198
2467.99 204
2468.10 210
2468.22 216
2468.33 221
2468.44 226
2468.56 229
2468.67 231
2468.78 233
2468.90 236
2469.01 238
2469.13 242
2469.24 244
2469.35 244
2469.47 242
2469.58 235
2469.70 225
2469.81 212
2469.92 199
2470.04 186
2470.15 177
2470.26 172
2470.38 171
2470.49 173
2470.61 176
2470.72 179
2470.83 180
2470.95 180
2471.06 179
2471.18 179
2471.29 180
2471.40 182
2471.52 187
2471.63 191
2471.75 194
2471.86 194
2471.97 189
2472.09 181
2472.20 170
2472.31 158
2472.43 147
2472.54 140
2472.66 136
2472.77 138
2472.88 143
2473.00 150
2473.11 158
2473.23 166
2473.34 174
2473.45 180
2473.57 186
2473.68 192
2473.80 196
2473.91 199
2474.02 200
2474.14 197
2474.25 190
2474.37 180
2474.48 166
2474.59 151
2474.71 136
2474.82 124
2474.94 116
2475.05 113
2475.16 116
2475.28 122
2475.39 133
2475.51 145
2475.62 158
2475.73 168
2475.85 176
2475.96 181
2476.08 183
2476.19 183
2476.30 181
2476.42 180
2476.53 180
2476.65 182
2476.76 185
2476.87 189
2476.99 192
2477.10 194
2477.22 192
2477.33 187
2477.44 177
2477.56 163
2477.67 146
2477.79 128
2477.90 110
2478.01 94
2478.13 82
2478.24 74
2478.36 71
2478.47 72
2478.58 77
2478.70 84
2478.81 89
2478.93 93
2479.04 94
2479.15 92
2479.27 88
2479.38 83
2479.50 81
2479.61 82
2479.73 88
2479.84 98
2479.95 110
2480.07 123
2480.18 136
2480.30 146
2480.41 153
2480.52 158
2480.64 162
2480.75 165
2480.87 168
2480.98 171
2481.09 173
2481.21 174
2481.32 174
2481.44 173
2481.55 171
2481.67 169
2481.78 170
2481.89 174
2482.01 181
2482.12 191
2482.24 201
2482.35 212
2482.46 220
2482.58 226
2482.69 229
2482.81 229
2482.92 227
2483.03 224
2483.15 219
2483.26 214
2483.38 208
2483.49 201
2483.61 193
2483.72 184
2483.83 175
2483.95 169
2484.06 167
2484.18 171
2484.29 181
2484.41 197
2484.52 217
2484.63 237
2484.75 253
2484.86 263
2484.98 265
2485.09 259
2485.20 247
2485.32 232
2485.43 216
2485.55 202
2485.66 188
2485.78 177
2485.89 166
2486.00 155
2486.12 145
2486.23 136
2486.35 128
2486.46 124
2486.58 121
2486.69 121
2486.80 121
2486.92 121
2487.03 120
2487.15 117
2487.26 114
2487.38 109
2487.49 103
2487.60 97
2487.72 91
2487.83 84
2487.95 79
2488.06 74
2488.18 73
2488.29 75
2488.40 80
2488.52 88
2488.63 98
2488.75 106
2488.86 111
2488.98 111
2489.09 106
2489.20 97
2489.32 87
2489.43 76
2489.55 69
2489.66 67
2489.78 71
2489.89 79
2490.00 90
2490.12 103
2490.23 113
2490.35 120
2490.46 121
2490.58 117
2490.69 109
2490.80 97
2490.92 84
2491.03 69
2491.15 53
2491.26 38
2491.38 24
2491.49 11
2491.60 0
2491.72 0
2491.83 0
2491.95 0
2492.06 0
2492.18 0
2492.29 0
2492.41 0
2492.52 0
2492.63 11
2492.75 28
2492.86 46
2492.98 63
2493.09 80
2493.21 95
2493.32 109
2493.43 121
2493.55 134
2493.66 145
2493.78 155
2493.89 163
2494.01 169
2494.12 172
2494.24 173
2494.35 172
2494.46 170
2494.58 167
2494.69 162
2494.81 157
2494.92 151
2495.04 146
2495.15 143
2495.27 144
2495.38 149
2495.49 159
2495.61 174
2495.72 192
2495.84 212
2495.95 232
2496.07 249
2496.18 264
2496.30 275
2496.41 283
2496.52 286
2496.64 284
2496.75 278
2496.87 267
2496.98 253
2497.10 237
2497.21 219
2497.33 201
2497.44 186
2497.56 174
2497.67 166
2497.78 161
2497.90 159
2498.01 158
2498.13 159
2498.24 159
2498.36 159
2498.47 159
2498.59 160
2498.70 160
2498.81 160
2498.93 158
2499.04 154
2499.16 148
2499.27 140
2499.39 132
2499.50 126
2499.62 124
2499.73 129
2499.85 140
2499.96 156
2500.07 174
2500.19 193
2500.30 210
2500.42 225
2500.53 235
2500.65 242
2500.76 245
2500.88 245
2500.99 241
2501.11 234
2501.22 227
2501.34 221
2501.45 217
2501.56 216
2501.68 219
2501.79 225
2501.91 233
2502.02 240
2502.14 246
2502.25 251
2502.37 257
2502.48 264
2502.60 274
2502.71 287
2502.83 301
2502.94 314
2503.05 324
2503.17 331
2503.28 332
2503.40 328
2503.51 320
2503.63 310
2503.74 299
2503.86 289
2503.97 281
2504.09 275
2504.20 271
2504.32 268
2504.43 265
2504.54 263
2504.66 262
2504.77 261
2504.89 261
2505.00 263
2505.12 265
2505.23 267
2505.35 268
2505.46 267
2505.58 264
2505.69 260
2505.81 257
2505.92 255
2506.04 255
2506.15 259
2506.26 267
2506.38 276
2506.49 288
2506.61 299
2506.72 311
2506.84 321
2506.95 330
2507.07 335
2507.18 336
2507.30 334
2507.41 328
2507.53 319
2507.64 308
2507.76 297
2507.87 288
2507.99 283
2508.10 281
2508.22 282
2508.33 285
2508.44 287
2508.56 286
2508.67 280
2508.79 269
2508.90 252
2509.02 232
2509.13 211
2509.25 191
2509.36 175
2509.48 165
2509.59 162
2509.71 165
2509.82 173
2509.94 185
2510.05 201
2510.17 218
2510.28 237
2510.40 256
2510.51 275
2510.63 293
2510.74 309
2510.86 322
2510.97 331
2511.08 335
2511.20 336
2511.31 334
2511.43 329
2511.54 322
2511.66 315
2511.77 308
2511.89 301
2512.00 293
2512.12 285
2512.23 277
2512.35 270
2512.46 263
2512.58 257
2512.69 251
2512.81 246
2512.92 241
2513.04 235
2513.15 230
2513.27 226
2513.38 222
2513.50 222
2513.61 225
2513.73 232
2513.84 242
2513.96 256
2514.07 270
2514.19 284
2514.30 295
2514.42 301
2514.53 300
2514.65 293
2514.76 280
2514.87 265
2514.99 249
2515.10 236
2515.22 227
2515.33 221
2515.45 221
2515.56 223
2515.68 227
2515.79 232
2515.91 235
2516.02 235
2516.14 234
2516.25 229
2516.37 221
2516.48 211
2516.60 200
2516.71 189
2516.83 182
2516.94 177
2517.06 176
2517.17 176
2517.29 174
2517.40 169
2517.52 157
2517.63 138
2517.75 115
2517.86 92
2517.98 71
2518.09 55
2518.21 48
2518.32 49
2518.44 57
2518.55 68
2518.67 79
2518.78 89
2518.90 97
2519.01 102
2519.13 105
2519.24 106
2519.36 106
2519.47 104
2519.59 101
2519.70 95
2519.82 88
2519.93 79
2520.05 72
2520.16 68
2520.28 67
2520.39 71
2520.51 78
2520.62 87
2520.74 97
2520.85 106
2520.97 114
2521.08 122
2521.20 131
2521.31 141
2521.43 152
2521.54 162
2521.66 169
2521.77 172
2521.89 171
2522.00 166
2522.12 158
2522.23 151
2522.35 144
2522.46 141
2522.58 141
2522.69 144
2522.81 147
2522.92 150
2523.04 151
2523.15 149
2523.27 142
2523.38 131
2523.50 118
2523.61 105
2523.73 93
2523.84 84
2523.96 79
2524.08 79
2524.19 80
2524.31 83
2524.42 86
2524.54 89
2524.65 94
2524.77 102
2524.88 114
2525.00 131
2525.11 150
2525.23 170
2525.34 187
2525.46 198
2525.57 203
2525.69 202
2525.80 198
2525.92 193
2526.03 190
2526.15 190
2526.26 193
2526.38 198
2526.49 202
2526.61 204
2526.72 202
2526.84 197
2526.95 190
2527.07 181
2527.18 172
2527.30 164
2527.41 160
2527.53 160
2527.64 165
2527.76 175
2527.88 188
2527.99 204
2528.11 221
2528.22 236
2528.34 247
2528.45 254
2528.57 255
2528.68 250
2528.80 241
2528.91 229
2529.03 214
2529.14 199
2529.26 184
2529.37 169
2529.49 155
2529.60 144
2529.72 135
2529.83 130
2529.95 129
2530.06 131
2530.18 133
2530.29 135
2530.41 134
2530.53 126
2530.64 112
2530.76 92
2530.87 67
2530.99 42
2531.10 19
2531.22 1
2531.33 0
2531.45 0
2531.56 0
2531.68 14
2531.79 35
2531.91 60
2532.02 85
2532.14 109
2532.25 128
2532.37 142
2532.48 150
2532.60 153
2532.72 152
2532.83 147
2532.95 142
2533.06 137
2533.18 134
2533.29 133
2533.41 133
2533.52 133
2533.64 134
2533.75 132
2533.87 127
2533.98 118
2534.10 104
2534.21 86
2534.33 65
2534.45 44
2534.56 24
2534.68 8
2534.79 0
2534.91 0
2535.02 1
2535.14 13
2535.25 28
2535.37 45
2535.48 60
2535.60 70
2535.71 76
2535.83 76
2535.95 74
2536.06 69
2536.18 65
2536.29 62
2536.41 60
2536.52 61
2536.64 61
2536.75 63
2536.87 64
2536.98 65
2537.10 66
2537.21 66
2537.33 67
2537.45 69
2537.56 71
2537.68 74
2537.79 77
2537.91 80
2538.02 80
2538.14 79
2538.25 74
2538.37 66
2538.48 56
2538.60 44
2538.72 34
2538.83 24
2538.95 16
2539.06 10
2539.18 4
2539.29 0
2539.41 0
2539.52 0
2539.64 0
2539.75 0
2539.87 0
2539.99 0
2540.10 0
2540.22 4
2540.33 19
2540.45 34
2540.56 47
2540.68 57
2540.79 64
2540.91 67
2541.02 69
2541.14 71
2541.26 74
2541.37 78
2541.49 85
2541.60 93
2541.72 101
2541.83 109
2541.95 116
2542.06 123
2542.18 130
2542.29 138
2542.41 148
2542.53 158
2542.64 170
2542.76 182
2542.87 193
2542.99 202
2543.10 210
2543.22 217
2543.33 223
2543.45 228
2543.57 232
2543.68 233
2543.80 232
2543.91 227
2544.03 220
2544.14 211
2544.26 203
2544.37 198
2544.49 196
2544.61 198
2544.72 204
2544.84 210
2544.95 216
2545.07 220
2545.18 221
2545.30 220
2545.42 218
2545.53 217
2545.65 218
2545.76 220
2545.88 225
2545.99 230
2546.11 235
2546.22 239
2546.34 240
2546.46 239
2546.57 236
2546.69 234
2546.80 235
2546.92 239
2547.03 249
2547.15 264
2547.26 282
2547.38 301
2547.50 317
2547.61 329
2547.73 334
2547.84 332
2547.96 322
2548.07 307
2548.19 289
2548.31 270
2548.42 251
2548.54 235
2548.65 222
2548.77 210
2548.88 200
2549.00 190
2549.12 180
2549.23 170
2549.35 162
2549.46 155
2549.58 151
2549.69 151
2549.81 155
2549.93 161
2550.04 169
2550.16 176
2550.27 181
2550.39 182
2550.50 179
2550.62 173
2550.74 166
2550.85 161
2550.97 159
2551.08 162
2551.20 170
2551.31 180
2551.43 189
2551.55 197
2551.66 200
2551.78 198
2551.89 192
2552.01 184
2552.12 176
2552.24 172
2552.36 172
2552.47 176
2552.59 184
2552.70 194
2552.82 205
2552.93 213
2553.05 216
2553.17 215
2553.28 210
2553.40 200
2553.51 188
2553.63 176
2553.74 164
2553.86 156
2553.98 151
2554.09 149
2554.21 147
2554.32 145
2554.44 140
2554.56 131
2554.67 117
2554.79 100
2554.90 80
2555.02 60
2555.13 42
2555.25 27
2555.37 16
2555.48 8
2555.60 4
2555.71 4
2555.83 5
2555.95 7
2556.06 9
2556.18 10
2556.29 8
2556.41 5
2556.52 0
2556.64 0
2556.76 0
2556.87 0
2556.99 0
2557.10 0
2557.22 0
2557.34 0
2557.45 10
2557.57 24
2557.68 41
2557.80 59
2557.91 76
2558.03 92
2558.15 105
2558.26 114
2558.38 117
2558.49 116
2558.61 111
2558.73 103
2558.84 93
2558.96 82
2559.07 74
2559.19 68
2559.31 66
2559.42 68
2559.54 73
2559.65 81
2559.77 89
2559.88 95
2560.00 100
2560.12 103
2560.23 107
2560.35 112
2560.46 122
2560.58 135
2560.70 152
2560.81 172
2560.93 191
2561.04 209
2561.16 223
2561.28 232
2561.39 235
2561.51 232
2561.62 224
2561.74 211
2561.86 194
2561.97 177
2562.09 160
2562.20 147
2562.32 138
2562.44 134
2562.55 133
2562.67 133
2562.78 133
2562.90 129
2563.02 123
2563.13 114
2563.25 103
2563.36 94
2563.48 86
2563.60 80
2563.71 76
2563.83 72
2563.94 68
2564.06 63
2564.18 58
2564.29 54
2564.41 53
2564.52 54
2564.64 59
2564.76 64
2564.87 69
2564.99 71
2565.10 67
2565.22 57
2565.34 43
2565.45 28
2565.57 14
2565.68 5
2565.80 1
2565.92 4
2566.03 10
2566.15 18
2566.26 26
2566.38 31
2566.50 33
2566.61 31
2566.73 27
2566.85 20
2566.96 12
2567.08 3
2567.19 0
2567.31 0
2567.43 0
2567.54 0
2567.66 8
2567.77 21
2567.89 35
2568.01 49
2568.12 62
2568.24 72
2568.35 81
2568.47 88
2568.59 95
2568.70 101
2568.82 107
2568.94 113
2569.05 117
2569.17 121
2569.28 122
2569.40 122
2569.52 120
2569.63 117
2569.75 114
2569.86 111
2569.98 109
2570.10 109
2570.21 111
2570.33 114
2570.44 120
2570.56 126
2570.68 134
2570.79 140
2570.91 145
2571.03 147
2571.14 145
2571.26 140
2571.37 133
2571.49 127
2571.61 124
2571.72 125
2571.84 131
2571.96 142
2572.07 155
2572.19 169
2572.30 182
2572.42 193
2572.54 201
2572.65 205
2572.77 208
2572.88 209
2573.00 208
2573.12 205
2573.23 200
2573.35 193
2573.47 185
2573.58 176
2573.70 168
2573.81 162
2573.93 157
2574.05 153
2574.16 151
2574.28 151
2574.40 152
2574.51 155
2574.63 161
2574.74 171
2574.86 183
2574.98 195
2575.09 207
2575.21 216
2575.33 219
2575.44 216
2575.56 207
2575.67 196
2575.79 184
2575.91 172
2576.02 164
2576.14 158
2576.26 154
2576.37 151
2576.49 146
2576.61 139
2576.72 130
2576.84 119
2576.95 106
2577.07 94
2577.19 83
2577.30 75
2577.42 70
2577.54 69
2577.65 72
2577.77 77
2577.88 82
2578.00 84
2578.12 81
2578.23 73
2578.35 59
2578.47 39
2578.58 17
2578.70 0
2578.82 0
2578.93 0
2579.05 0
2579.16 0
2579.28 0
2579.40 0
2579.51 19
2579.63 41
2579.75 63
2579.86 83
2579.98 99
2580.10 109
2580.21 115
2580.33 116
2580.44 116
2580.56 116
2580.68 117
2580.79 120
2580.91 123
2581.03 125
2581.14 123
2581.26 118
2581.38 108
2581.49 95
2581.61 80
2581.73 65
2581.84 50
2581.96 37
2582.07 25
2582.19 14
2582.31 5
2582.42 0
2582.54 0
2582.66 0
2582.77 0
2582.89 0
2583.01 2
2583.12 8
2583.24 16
2583.36 24
2583.47 34
2583.59 43
2583.70 53
2583.82 61
2583.94 68
2584.05 73
2584.17 79
2584.29 84
2584.40 89
2584.52 95
2584.64 99
2584.75 100
2584.87 97
2584.99 90
2585.10 79
2585.22 66
2585.34 52
2585.45 41
2585.57 33
2585.68 30
2585.80 33
2585.92 41
2586.03 56
2586.15 75
2586.27 97
2586.38 119
2586.50 139
2586.62 154
2586.73 163
2586.85 165
2586.97 161
2587.08 154
2587.20 146
2587.32 138
2587.43 132
2587.55 128
2587.67 124
2587.78 119
2587.90 112
2588.02 101
2588.13 88
2588.25 72
2588.37 57
2588.48 45
2588.60 37
2588.71 35
2588.83 38
2588.95 44
2589.06 51
2589.18 57
2589.30 63
2589.41 66
2589.53 69
2589.65 73
2589.76 77
2589.88 81
2590.00 84
2590.11 85
2590.23 83
2590.35 78
2590.46 70
2590.58 62
2590.70 53
2590.81 46
2590.93 40
2591.05 36
2591.16 33
2591.28 32
2591.40 34
2591.51 39
2591.63 47
2591.75 59
2591.86 74
2591.98 89
2592.10 104
2592.21 116
2592.33 125
2592.45 129
2592.56 129
2592.68 127
2592.80 124
2592.91 121
2593.03 119
2593.15 117
2593.26 116
2593.38 114
2593.50 112
2593.61 110
2593.73 106
2593.85 102
2593.96 98
2594.08 92
2594.20 86
2594.31 80
2594.43 73
2594.55 67
2594.66 62
2594.78 59
2594.90 57
2595.01 58
2595.13 60
2595.25 64
2595.36 70
2595.48 76
2595.60 83
2595.71 92
2595.83 99
2595.95 105
2596.06 108
2596.18 107
2596.30 102
2596.41 93
2596.53 82
2596.65 71
2596.76 63
2596.88 59
2597.00 60
2597.12 65
2597.23 71
2597.35 77
2597.47 80
2597.58 79
2597.70 73
2597.82 62
2597.93 48
2598.05 34
2598.17 21
2598.28 10
2598.40 2
2598.52 0
2598.63 0
2598.75 0
2598.87 0
2598.98 0
2599.10 0
2599.22 0
2599.33 0
2599.45 0
2599.57 0
2599.68 0
2599.80 5
2599.92 13
2600.04 22
2600.15 32
2600.27 40
2600.39 46
2600.50 50
2600.62 53
2600.74 55
2600.85 58
2600.97 64
2601.09 72
2601.20 85
2601.32 99
2601.44 114
2601.55 127
2601.67 138
2601.79 145
2601.90 149
2602.02 150
2602.14 147
2602.26 142
2602.37 135
2602.49 127
2602.61 119
2602.72 112
2602.84 107
2602.96 105
2603.07 106
2603.19 111
2603.31 119
2603.42 129
2603.54 137
2603.66 144
2603.78 146
2603.89 145
2604.01 140
2604.13 132
2604.24 123
2604.36 115
2604.48 109
2604.59 107
2604.71 110
2604.83 118
2604.94 129
2605.06 143
2605.18 157
2605.30 170
2605.41 179
2605.53 184
2605.65 186
2605.76 184
2605.88 179
2606.00 171
2606.11 162
2606.23 151
2606.35 138
2606.46 126
2606.58 115
2606.70 107
2606.82 103
2606.93 106
2607.05 114
2607.17 128
2607.28 146
2607.40 164
2607.52 181
2607.63 195
2607.75 205
2607.87 211
2607.99 215
2608.10 218
2608.22 220
2608.34 222
2608.45 224
2608.57 226
2608.69 227
2608.80 229
2608.92 231
2609.04 235
2609.16 241
2609.27 248
2609.39 257
2609.51 265
2609.62 270
2609.74 271
2609.86 269
2609.98 262
2610.09 253
2610.21 242
2610.33 231
2610.44 220
2610.56 209
2610.68 197
2610.79 184
2610.91 170
2611.03 155
2611.15 140
2611.26 125
2611.38 112
2611.50 102
2611.61 95
2611.73 90
2611.85 89
2611.97 90
2612.08 93
2612.20 98
2612.32 106
2612.43 116
2612.55 130
2612.67 148
2612.79 168
2612.90 191
2613.02 214
2613.14 235
2613.25 253
2613.37 267
2613.49 276
2613.61 283
2613.72 289
2613.84 296
2613.96 306
2614.07 320
2614.19 338
2614.31 358
2614.43 378
2614.54 396
2614.66 410
2614.78 421
2614.89 428
2615.01 431
2615.13 432
2615.25 431
2615.36 428
2615.48 424
2615.60 417
2615.71 409
2615.83 400
2615.95 393
2616.07 390
2616.18 390
2616.30 396
2616.42 406
2616.53 417
2616.65 427
2616.77 431
2616.89 428
2617.00 418
2617.12 401
2617.24 379
2617.35 355
2617.47 333
2617.59 312
2617.71 296
2617.82 282
2617.94 270
2618.06 259
2618.18 249
2618.29 239
2618.41 230
2618.53 224
2618.64 219
2618.76 219
2618.88 221
2619.00 226
2619.11 233
2619.23 240
2619.35 247
2619.47 252
2619.58 256
2619.70 259
2619.82 260
2619.93 261
2620.05 261
2620.17 261
2620.29 261
2620.40 261
2620.52 260
2620.64 259
2620.76 255
2620.87 250
2620.99 241
2621.11 230
2621.22 218
2621.34 205
2621.46 192
2621.58 181
2621.69 173
2621.81 169
2621.93 169
2622.05 174
2622.16 183
2622.28 195
2622.40 209
2622.52 224
2622.63 237
2622.75 249
2622.87 256
2622.98 261
2623.10 261
2623.22 259
2623.34 255
2623.45 248
2623.57 241
2623.69 231
2623.81 221
2623.92 209
2624.04 196
2624.16 184
2624.28 173
2624.39 163
2624.51 153
2624.63 144
2624.75 135
2624.86 126
2624.98 117
2625.10 107
2625.21 97
2625.33 89
2625.45 81
2625.57 75
2625.68 69
2625.80 63
2625.92 59
2626.04 54
2626.15 49
2626.27 44
2626.39 41
2626.51 39
2626.62 40
2626.74 44
2626.86 51
2626.98 61
2627.09 71
2627.21 79
2627.33 83
2627.45 81
2627.56 71
2627.68 55
2627.80 34
2627.92 13
2628.03 0
2628.15 0
2628.27 0
2628.39 0
2628.50 0
2628.62 0
2628.74 0
2628.86 0
2628.97 2
2629.09 16
2629.21 29
2629.33 43
2629.44 55
2629.56 66
2629.68 75
2629.80 83
2629.91 90
2630.03 96
2630.15 102
2630.27 108
2630.38 114
2630.50 120
2630.62 128
2630.74 137
2630.85 148
2630.97 159
2631.09 170
2631.21 181
2631.32 191
2631.44 200
2631.56 208
2631.68 218
2631.79 228
2631.91 239
2632.03 250
2632.15 259
2632.26 265
2632.38 265
2632.50 261
2632.62 252
2632.73 241
2632.85 231
2632.97 222
2633.09 216
2633.20 213
2633.32 211
2633.44 208
2633.56 202
2633.67 192
2633.79 179
2633.91 162
2634.03 145
2634.14 131
2634.26 122
2634.38 120
2634.50 126
2634.61 136
2634.73 150
2634.85 165
2634.97 178
2635.09 186
2635.20 190
2635.32 190
2635.44 188
2635.56 186
2635.67 186
2635.79 187
2635.91 190
2636.03 193
2636.14 192
2636.26 186
2636.38 174
2636.50 157
2636.61 136
2636.73 114
2636.85 95
2636.97 83
2637.09 79
2637.20 84
2637.32 97
2637.44 115
2637.56 136
2637.67 155
2637.79 170
2637.91 180
2638.03 184
2638.14 184
2638.26 181
2638.38 178
2638.50 174
2638.61 169
2638.73 164
2638.85 158
2638.97 151
2639.09 142
2639.20 134
2639.32 126
2639.44 122
2639.56 121
2639.67 124
2639.79 128
2639.91 134
2640.03 138
2640.15 139
2640.26 138
2640.38 133
2640.50 124
2640.62 113
2640.73 99
2640.85 85
2640.97 71
2641.09 58
2641.20 47
2641.32 41
2641.44 39
2641.56 43
2641.68 51
2641.79 64
2641.91 79
2642.03 98
2642.15 118
2642.26 139
2642.38 159
2642.50 178
2642.62 195
2642.74 208
2642.85 218
2642.97 223
2643.09 224
2643.21 222
2643.32 218
2643.44 212
2643.56 206
2643.68 200
2643.80 195
2643.91 192
2644.03 190
2644.15 191
2644.27 193
2644.39 195
2644.50 198
2644.62 199
2644.74 199
2644.86 197
2644.97 195
2645.09 190
2645.21 184
2645.33 177
2645.45 168
2645.56 157
2645.68 147
2645.80 138
2645.92 131
2646.04 127
2646.15 125
2646.27 126
2646.39 129
2646.51 132
2646.62 134
2646.74 134
2646.86 131
2646.98 128
2647.10 123
2647.21 119
2647.33 117
2647.45 117
2647.57 119
2647.69 121
2647.80 122
2647.92 120
2648.04 116
2648.16 108
2648.27 99
2648.39 88
2648.51 80
2648.63 74
2648.75 71
2648.86 70
2648.98 71
2649.10 74
2649.22 77
2649.34 81
2649.45 87
2649.57 96
2649.69 109
2649.81 124
2649.93 140
2650.04 153
2650.16 161
2650.28 163
2650.40 157
2650.52 145
2650.63 129
2650.75 110
2650.87 91
2650.99 75
2651.11 61
2651.22 50
2651.34 42
2651.46 39
2651.58 40
2651.70 46
2651.81 59
2651.93 78
2652.05 100
2652.17 125
2652.29 149
2652.40 169
2652.52 184
2652.64 193
2652.76 197
2652.88 197
2652.99 195
2653.11 192
2653.23 190
2653.35 188
2653.47 186
2653.58 182
2653.70 175
2653.82 164
2653.94 150
2654.06 131
2654.17 111
2654.29 91
2654.41 73
2654.53 60
2654.65 52
2654.76 52
2654.88 57
2655.00 65
2655.12 73
2655.24 79
2655.35 83
2655.47 82
2655.59 77
2655.71 71
2655.83 63
2655.94 55
2656.06 48
2656.18 39
2656.30 30
2656.42 21
2656.54 13
2656.65 8
2656.77 6
2656.89 9
2657.01 17
2657.13 29
2657.24 42
2657.36 54
2657.48 61
2657.60 62
2657.72 57
2657.83 45
2657.95 30
2658.07 14
2658.19 0
2658.31 0
2658.43 0
2658.54 0
2658.66 0
2658.78 0
2658.90 0
2659.02 0
2659.13 0
2659.25 3
2659.37 12
2659.49 23
2659.61 36
2659.72 49
2659.84 63
2659.96 75
2660.08 85
2660.20 90
2660.32 91
2660.43 87
2660.55 80
2660.67 71
2660.79 61
2660.91 53
2661.02 47
2661.14 44
2661.26 42
2661.38 42
2661.50 40
2661.62 37
2661.73 32
2661.85 25
2661.97 18
2662.09 11
2662.21 5
2662.33 1
2662.44 0
2662.56 0
2662.68 0
2662.80 3
2662.92 7
2663.03 11
2663.15 15
2663.27 17
2663.39 19
2663.51 21
2663.63 23
2663.74 27
2663.86 34
2663.98 42
2664.10 52
2664.22 62
2664.34 72
2664.45 80
2664.57 86
2664.69 91
2664.81 96
2664.93 103
2665.04 112
2665.16 124
2665.28 138
2665.40 154
2665.52 171
2665.64 187
2665.75 202
2665.87 216
2665.99 229
2666.11 242
2666.23 254
2666.35 267
2666.46 280
2666.58 292
2666.70 305
2666.82 314
2666.94 320
2667.06 321
2667.17 317
2667.29 306
2667.41 291
2667.53 275
2667.65 260
2667.77 249
2667.88 244
2668.00 247
2668.12 254
2668.24 265
2668.36 276
2668.48 284
2668.59 287
2668.71 286
2668.83 282
2668.95 276
2669.07 272
2669.19 269
2669.30 268
2669.42 269
2669.54 269
2669.66 266
2669.78 259
2669.90 246
2670.02 229
2670.13 207
2670.25 183
2670.37 159
2670.49 139
2670.61 122
2670.73 112
2670.84 108
2670.96 111
2671.08 119
2671.20 130
2671.32 143
2671.44 156
2671.55 166
2671.67 173
2671.79 176
2671.91 175
2672.03 171
2672.15 166
2672.27 159
2672.38 153
2672.50 147
2672.62 142
2672.74 136
2672.86 130
2672.98 122
2673.09 113
2673.21 104
2673.33 94
2673.45 84
2673.57 76
2673.69 71
2673.81 68
2673.92 67
2674.04 66
2674.16 67
2674.28 67
2674.40 66
2674.52 64
2674.63 61
2674.75 56
2674.87 50
2674.99 43
2675.11 33
2675.23 23
2675.35 13
2675.46 3
2675.58 0
2675.70 0
2675.82 0
2675.94 0
2676.06 0
2676.18 0
2676.29 0
2676.41 0
2676.53 0
2676.65 3
2676.77 12
2676.89 24
2677.01 37
2677.12 51
2677.24 64
2677.36 73
2677.48 80
2677.60 84
2677.72 85
2677.84 84
2677.95 83
2678.07 82
2678.19 82
2678.31 81
2678.43 82
2678.55 82
2678.67 81
2678.78 81
2678.90 79
2679.02 78
2679.14 76
2679.26 77
2679.38 80
2679.50 86
2679.61 97
2679.73 111
2679.85 126
2679.97 141
2680.09 153
2680.21 161
2680.33 164
2680.44 164
2680.56 161
2680.68 157
2680.80 152
2680.92 148
2681.04 142
2681.16 135
2681.27 127
2681.39 118
2681.51 109
2681.63 101
2681.75 94
2681.87 87
2681.99 81
2682.11 74
2682.22 63
2682.34 50
2682.46 36
2682.58 23
2682.70 13
2682.82 8
2682.94 11
2683.05 20
2683.17 33
2683.29 47
2683.41 60
2683.53 70
2683.65 78
2683.77 84
2683.89 90
2684.00 98
2684.12 108
2684.24 119
2684.36 129
2684.48 135
2684.60 137
2684.72 133
2684.84 124
2684.95 113
2685.07 102
2685.19 92
2685.31 85
2685.43 83
2685.55 84
2685.67 89
2685.79 97
2685.90 106
2686.02 116
2686.14 126
2686.26 133
2686.38 137
2686.50 139
2686.62 140
2686.74 141
2686.85 143
2686.97 148
2687.09 155
2687.21 165
2687.33 177
2687.45 188
2687.57 199
2687.69 207
2687.80 212
2687.92 214
2688.04 211
2688.16 203
2688.28 193
2688.40 180
2688.52 168
2688.64 156
2688.75 146
2688.87 138
2688.99 130
2689.11 122
2689.23 111
2689.35 97
2689.47 80
2689.59 60
2689.71 39
2689.82 20
2689.94 5
2690.06 0
2690.18 0
2690.30 0
2690.42 0
2690.54 3
2690.66 13
2690.77 26
2690.89 41
2691.01 59
2691.13 79
2691.25 99
2691.37 117
2691.49 133
2691.61 145
2691.73 152
2691.84 156
2691.96 158
2692.08 159
2692.20 159
2692.32 159
2692.44 159
2692.56 158
2692.68 158
2692.80 157
2692.91 156
2693.03 155
2693.15 155
2693.27 155
2693.39 154
2693.51 152
2693.63 150
2693.75 148
2693.87 148
2693.98 151
2694.10 157
2694.22 166
2694.34 177
2694.46 189
2694.58 200
2694.70 208
2694.82 211
2694.94 209
2695.06 202
2695.17 190
2695.29 177
2695.41 163
2695.53 152
2695.65 145
2695.77 142
2695.89 141
2696.01 142
2696.13 142
2696.25 140
2696.36 136
2696.48 131
2696.60 126
2696.72 122
2696.84 120
2696.96 120
2697.08 123
2697.20 126
2697.32 128
2697.43 130
2697.55 129
2697.67 126
2697.79 121
2697.91 114
2698.03 107
2698.15 100
2698.27 96
2698.39 93
2698.51 94
2698.63 98
2698.74 103
2698.86 110
2698.98 115
2699.10 119
2699.22 121
2699.34 120
2699.46 119
2699.58 118
2699.70 118
2699.82 118
2699.93 118
2700.05 115
2700.17 109
2700.29 99
2700.41 82
2700.53 62
2700.65 40
2700.77 18
2700.89 1
2701.01 0
2701.13 0
2701.24 0
2701.36 0
2701.48 0
2701.60 0
2701.72 0
2701.84 0
2701.96 0
2702.08 7
2702.20 15
2702.32 27
2702.44 40
2702.55 53
2702.67 64
2702.79 72
2702.91 77
2703.03 77
2703.15 74
2703.27 68
2703.39 62
2703.51 56
2703.63 50
2703.75 45
2703.86 41
2703.98 37
2704.10 34
2704.22 31
2704.34 29
2704.46 28
2704.58 30
2704.70 35
2704.82 44
2704.94 56
2705.06 70
2705.18 85
2705.29 97
2705.41 106
2705.53 109
2705.65 106
2705.77 97
2705.89 85
2706.01 71
2706.13 58
2706.25 46
2706.37 39
2706.49 36
2706.61 37
2706.73 42
2706.84 49
2706.96 58
2707.08 67
2707.20 76
2707.32 83
2707.44 90
2707.56 97
2707.68 104
2707.80 111
2707.92 119
2708.04 125
2708.16 130
2708.28 131
2708.39 130
2708.51 124
2708.63 116
2708.75 104
2708.87 90
2708.99 74
2709.11 57
2709.23 39
2709.35 21
2709.47 4
2709.59 0
2709.71 0
2709.83 0
2709.94 0
2710.06 0
2710.18 0
2710.30 0
2710.42 0
2710.54 8
2710.66 23
2710.78 37
2710.90 50
2711.02 61
2711.14 70
2711.26 77
2711.38 82
2711.50 85
2711.62 88
2711.73 91
2711.85 93
2711.97 96
2712.09 100
2712.21 106
2712.33 114
2712.45 125
2712.57 139
2712.69 155
2712.81 170
2712.93 183
2713.05 190
2713.17 190
2713.29 184
2713.41 171
2713.52 155
2713.64 140
2713.76 127
2713.88 120
2714.00 120
2714.12 126
2714.24 137
2714.36 153
2714.48 171
2714.60 188
2714.72 202
2714.84 212
2714.96 216
2715.08 215
2715.20 209
2715.32 200
2715.43 190
2715.55 183
2715.67 178
2715.79 176
2715.91 176
2716.03 175
2716.15 172
2716.27 164
2716.39 152
2716.51 135
2716.63 116
2716.75 96
2716.87 77
2716.99 61
2717.11 49
2717.23 40
2717.35 36
2717.46 37
2717.58 42
2717.70 52
2717.82 66
2717.94 81
2718.06 95
2718.18 106
2718.30 114
2718.42 115
2718.54 111
2718.66 103
2718.78 93
2718.90 81
2719.02 70
2719.14 62
2719.26 58
2719.38 58
2719.50 63
2719.62 72
2719.73 84
2719.85 96
2719.97 108
2720.09 117
2720.21 123
2720.33 126
2720.45 128
2720.57 130
2720.69 131
2720.81 134
2720.93 137
2721.05 141
2721.17 146
2721.29 150
2721.41 152
2721.53 153
2721.65 153
2721.77 152
2721.89 152
2722.01 152
2722.13 154
2722.24 157
2722.36 162
2722.48 166
2722.60 168
2722.72 167
2722.84 164
2722.96 157
2723.08 149
2723.20 141
2723.32 135
2723.44 131
2723.56 130
2723.68 131
2723.80 132
2723.92 133
2724.04 131
2724.16 128
2724.28 123
2724.40 119
2724.52 117
2724.64 119
2724.76 123
2724.88 128
2725.00 133
2725.11 136
2725.23 136
2725.35 132
2725.47 126
2725.59 119
2725.71 114
2725.83 113
2725.95 117
2726.07 124
2726.19 134
2726.31 144
2726.43 151
2726.55 153
2726.67 149
2726.79 141
2726.91 131
2727.03 118
2727.15 107
2727.27 96
2727.39 86
2727.51 77
2727.63 69
2727.75 60
2727.87 52
2727.99 46
2728.11 43
2728.23 43
2728.35 49
2728.46 59
2728.58 74
2728.70 93
2728.82 115
2728.94 139
2729.06 162
2729.18 183
2729.30 199
2729.42 211
2729.54 217
2729.66 217
2729.78 212
2729.90 203
2730.02 193
2730.14 182
2730.26 172
2730.38 163
2730.50 156
2730.62 150
2730.74 147
2730.86 146
2730.98 149
2731.10 154
2731.22 163
2731.34 174
2731.46 186
2731.58 196
2731.70 205
2731.82 210
2731.94 211
2732.06 209
2732.18 205
2732.30 200
2732.42 197
2732.54 195
2732.66 197
2732.78 204
2732.90 215
2733.01 231
2733.13 250
2733.25 272
2733.37 295
2733.49 314
2733.61 328
2733.73 335
2733.85 332
2733.97 321
2734.09 304
2734.21 284
2734.33 264
2734.45 248
2734.57 236
2734.69 231
2734.81 230
2734.93 233
2735.05 238
2735.17 243
2735.29 246
2735.41 248
2735.53 248
2735.65 246
2735.77 242
2735.89 238
2736.01 234
2736.13 232
2736.25 234
2736.37 238
2736.49 247
2736.61 259
2736.73 274
2736.85 291
2736.97 307
2737.09 321
2737.21 331
2737.33 336
2737.45 335
2737.57 328
2737.69 317
2737.81 304
2737.93 289
2738.05 276
2738.17 264
2738.29 255
2738.41 249
2738.53 244
2738.65 241
2738.77 240
2738.89 241
2739.01 243
2739.13 247
2739.25 253
2739.37 259
2739.49 264
2739.61 268
2739.73 269
2739.85 267
2739.97 261
2740.09 253
2740.21 242
2740.33 230
2740.45 217
2740.57 203
2740.69 188
2740.81 172
2740.93 154
2741.05 134
2741.17 114
2741.29 93
2741.41 74
2741.53 56
2741.65 41
2741.77 30
2741.89 22
2742.01 17
2742.13 16
2742.25 19
2742.37 26
2742.49 37
2742.61 50
2742.73 65
2742.85 80
2742.97 92
2743.09 101
2743.21 108
2743.33 112
2743.45 114
2743.57 116
2743.69 116
2743.81 115
2743.93 112
2744.05 107
2744.17 97
2744.29 84
2744.41 67
2744.53 49
2744.65 30
2744.77 13
2744.89 0
2745.01 0
2745.13 0
2745.25 0
2745.37 0
2745.49 0
2745.61 0
2745.73 0
2745.85 5
2745.97 10
2746.09 14
2746.21 17
2746.33 19
2746.45 22
2746.57 25
2746.69 28
2746.81 30
2746.93 32
2747.05 31
2747.17 29
2747.29 26
2747.41 22
2747.53 20
2747.65 21
2747.77 25
2747.89 33
2748.01 45
2748.13 60
2748.25 77
2748.37 93
2748.49 108
2748.61 119
2748.73 127
2748.85 130
2748.97 129
2749.09 125
2749.21 120
2749.33 114
2749.45 109
2749.57 103
2749.69 99
2749.81 96
2749.93 95
2750.05 95
2750.17 98
2750.29 103
2750.41 108
2750.53 113
2750.65 116
2750.77 117
2750.89 115
2751.01 110
2751.13 104
2751.25 97
2751.37 90
2751.49 85
2751.61 81
2751.73 79
2751.85 79
2751.97 81
2752.09 85
2752.21 89
2752.33 93
2752.46 97
2752.58 98
2752.70 98
2752.82 95
2752.94 90
2753.06 86
2753.18 82
2753.30 80
2753.42 80
2753.54 83
2753.66 88
2753.78 94
2753.90 100
2754.02 107
2754.14 113
2754.26 118
2754.38 122
2754.50 125
2754.62 130
2754.74 135
2754.86 141
2754.98 147
2755.10 154
2755.22 160
2755.34 163
2755.46 163
2755.58 160
2755.70 155
2755.82 150
2755.94 145
2756.06 140
2756.18 137
2756.30 135
2756.42 132
2756.54 127
2756.66 120
2756.78 111
2756.90 101
2757.03 94
2757.15 90
2757.27 92
2757.39 101
2757.51 115
2757.63 132
2757.75 148
2757.87 162
2757.99 172
2758.11 177
2758.23 178
2758.35 178
2758.47 177
2758.59 176
2758.71 176
2758.83 176
2758.95 174
2759.07 171
2759.19 166
2759.31 158
2759.43 149
2759.55 141
2759.67 133
2759.79 128
2759.91 124
2760.03 124
2760.15 125
2760.27 128
2760.39 131
2760.52 132
2760.64 129
2760.76 122
2760.88 112
2761.00 99
2761.12 84
2761.24 68
2761.36 54
2761.48 40
2761.60 29
2761.72 18
2761.84 9
2761.96 1
2762.08 0
2762.20 0
2762.32 0
2762.44 0
2762.56 0
2762.68 0
2762.80 0
2762.92 0
2763.04 5
2763.16 15
2763.29 23
2763.41 29
2763.53 32
2763.65 33
2763.77 32
2763.89 32
2764.01 34
2764.13 38
2764.25 43
2764.37 50
2764.49 56
2764.61 60
2764.73 61
2764.85 59
2764.97 57
2765.09 56
2765.21 58
2765.33 65
2765.45 75
2765.57 89
2765.69 106
2765.82 123
2765.94 140
2766.06 157
2766.18 174
2766.30 191
2766.42 209
2766.54 227
2766.66 244
2766.78 258
2766.90 269
2767.02 275
2767.14 276
2767.26 271
2767.38 261
2767.50 246
2767.62 228
2767.74 207
2767.86 186
2767.98 164
2768.11 145
2768.23 129
2768.35 117
2768.47 108
2768.59 102
2768.71 99
2768.83 96
2768.95 94
2769.07 92
2769.19 89
2769.31 87
2769.43 87
2769.55 90
2769.67 97
2769.79 107
2769.91 119
2770.03 130
2770.15 137
2770.28 138
2770.40 134
2770.52 125
2770.64 115
2770.76 108
2770.88 106
2771.00 110
2771.12 120
2771.24 132
2771.36 143
2771.48 150
2771.60 151
2771.72 146
2771.84 135
2771.96 121
2772.08 106
2772.21 91
2772.33 79
2772.45 70
2772.57 67
2772.69 68
2772.81 74
2772.93 85
2773.05 99
2773.17 114
2773.29 129
2773.41 142
2773.53 153
2773.65 162
2773.77 169
2773.89 174
2774.02 177
2774.14 178
2774.26 176
2774.38 172
2774.50 163
2774.62 151
2774.74 136
2774.86 121
2774.98 106
2775.10 93
2775.22 82
2775.34 75
2775.46 71
2775.58 68
2775.71 66
2775.83 63
2775.95 60
2776.07 56
2776.19 53
2776.31 51
2776.43 51
2776.55 53
2776.67 58
2776.79 64
2776.91 73
2777.03 82
2777.15 92
2777.28 103
2777.40 114
2777.52 124
2777.64 134
2777.76 144
2777.88 152
2778.00 159
2778.12 166
2778.24 171
2778.36 175
2778.48 178
2778.60 180
2778.72 181
2778.85 180
2778.97 178
2779.09 174
2779.21 168
2779.33 161
2779.45 154
2779.57 148
2779.69 146
2779.81 148
2779.93 156
2780.05 170
2780.17 187
2780.29 206
2780.42 223
2780.54 238
2780.66 247
2780.78 251
2780.90 250
2781.02 248
2781.14 246
2781.26 246
2781.38 248
2781.50 252
2781.62 257
2781.74 261
2781.87 262
2781.99 261
2782.11 258
2782.23 253
2782.35 249
2782.47 245
2782.59 242
2782.71 239
2782.83 237
2782.95 232
2783.07 225
2783.20 214
2783.32 201
2783.44 186
2783.56 171
2783.68 157
2783.80 146
2783.92 139
2784.04 137
2784.16 140
2784.28 145
2784.40 153
2784.53 162
2784.65 172
2784.77 180
2784.89 187
2785.01 192
2785.13 198
2785.25 203
2785.37 208
2785.49 213
2785.61 217
2785.73 218
2785.86 214
2785.98 206
2786.10 194
2786.22 178
2786.34 161
2786.46 146
2786.58 133
2786.70 122
2786.82 114
2786.94 107
2787.06 100
2787.19 94
2787.31 90
2787.43 88
2787.55 89
2787.67 93
2787.79 100
2787.91 106
2788.03 109
2788.15 107
2788.27 97
2788.40 81
2788.52 58
2788.64 32
2788.76 5
2788.88 0
2789.00 0
2789.12 0
2789.24 0
2789.36 0
2789.48 0
2789.61 0
2789.73 1
2789.85 17
2789.97 32
2790.09 43
2790.21 52
2790.33 58
2790.45 63
2790.57 65
2790.70 67
2790.82 68
2790.94 70
2791.06 73
2791.18 75
2791.30 76
2791.42 76
2791.54 74
2791.66 71
2791.78 67
2791.91 64
2792.03 64
2792.15 68
2792.27 75
2792.39 85
2792.51 97
2792.63 112
2792.75 126
2792.87 140
2793.00 155
2793.12 170
2793.24 187
2793.36 204
2793.48 221
2793.60 238
2793.72 255
2793.84 270
2793.96 284
2794.09 295
2794.21 304
2794.33 312
2794.45 317
2794.57 322
2794.69 324
2794.81 324
2794.93 321
2795.05 314
2795.18 302
2795.30 284
2795.42 263
2795.54 238
2795.66 212
2795.78 187
2795.90 163
2796.02 143
2796.14 124
2796.27 109
2796.39 97
2796.51 88
2796.63 85
2796.75 87
2796.87 95
2796.99 108
2797.11 123
2797.24 138
2797.36 150
2797.48 157
2797.60 160
2797.72 159
2797.84 155
2797.96 151
2798.08 147
2798.21 143
2798.33 139
2798.45 135
2798.57 132
2798.69 128
2798.81 127
2798.93 127
2799.05 129
2799.17 133
2799.30 138
2799.42 142
2799.54 144
2799.66 145
2799.78 146
2799.90 146
2800.02 148
2800.14 151
2800.27 156
2800.39 162
2800.51 169
2800.63 175
2800.75 180
2800.87 183
2800.99 184
2801.12 183
2801.24 181
2801.36 179
2801.48 179
2801.60 182
2801.72 189
2801.84 198
2801.96 210
2802.09 222
2802.21 232
2802.33 239
2802.45 242
2802.57 240
2802.69 233
2802.81 222
2802.93 207
2803.06 189
2803.18 171
2803.30 154
2803.42 139
2803.54 128
2803.66 121
2803.78 117
2803.91 114
2804.03 110
2804.15 102
2804.27 91
2804.39 77
2804.51 62
2804.63 51
2804.75 45
2804.88 45
2805.00 52
2805.12 64
2805.24 80
2805.36 95
2805.48 108
2805.60 118
2805.73 125
2805.85 129
2805.97 131
2806.09 131
2806.21 130
2806.33 129
2806.45 127
2806.58 125
2806.70 121
2806.82 118
2806.94 113
2807.06 109
2807.18 104
2807.30 101
2807.42 102
2807.55 106
2807.67 116
2807.79 132
2807.91 152
2808.03 175
2808.15 197
2808.27 217
2808.40 233
2808.52 244
2808.64 252
2808.76 258
2808.88 264
2809.00 272
2809.12 285
2809.25 303
2809.37 323
2809.49 346
2809.61 370
2809.73 394
2809.85 418
2809.98 444
2810.10 472
2810.22 503
2810.34 538
2810.46 577
2810.58 616
2810.70 654
2810.83 688
2810.95 717
2811.07 740
2811.19 758
2811.31 770
2811.43 777
2811.55 781
2811.68 782
2811.80 780
2811.92 777
2812.04 772
2812.16 767
2812.28 764
2812.40 761
2812.53 760
2812.65 758
2812.77 755
2812.89 749
2813.01 739
2813.13 724
2813.26 706
2813.38 685
2813.50 664
2813.62 643
2813.74 623
2813.86 606
2813.98 589
2814.11 573
2814.23 558
2814.35 544
2814.47 532
2814.59 523
2814.71 518
2814.84 517
2814.96 519
2815.08 522
2815.20 524
2815.32 521
2815.44 512
2815.57 496
2815.69 473
2815.81 446
2815.93 418
2816.05 390
2816.17 364
2816.29 341
2816.42 321
2816.54 303
2816.66 287
2816.78 272
2816.90 258
2817.02 245
2817.15 235
2817.27 225
2817.39 217
2817.51 209
2817.63 203
2817.75 197
2817.88 193
2818.00 191
2818.12 193
2818.24 199
2818.36 210
2818.48 227
2818.61 248
2818.73 273
2818.85 299
2818.97 325
2819.09 349
2819.21 367
2819.34 380
2819.46 386
2819.58 386
2819.70 380
2819.82 370
2819.94 356
2820.07 340
2820.19 321
2820.31 300
2820.43 279
2820.55 258
2820.67 238
2820.80 221
2820.92 209
2821.04 203
2821.16 203
2821.28 210
2821.40 222
2821.53 236
2821.65 250
2821.77 261
2821.89 266
2822.01 264
2822.13 256
2822.26 243
2822.38 229
2822.50 214
2822.62 201
2822.74 191
2822.87 185
2822.99 184
2823.11 185
2823.23 188
2823.35 192
2823.47 196
2823.60 201
2823.72 205
2823.84 211
2823.96 217
2824.08 225
2824.20 234
2824.33 244
2824.45 254
2824.57 263
2824.69 270
2824.81 275
2824.94 279
2825.06 281
2825.18 283
2825.30 283
2825.42 281
2825.54 276
2825.67 269
2825.79 260
2825.91 252
2826.03 248
2826.15 248
2826.28 256
2826.40 269
2826.52 286
2826.64 303
2826.76 317
2826.88 325
2827.01 327
2827.13 324
2827.25 316
2827.37 306
2827.49 294
2827.62 280
2827.74 265
2827.86 248
2827.98 228
2828.10 206
2828.22 183
2828.35 162
2828.47 144
2828.59 132
2828.71 128
2828.83 129
2828.96 136
2829.08 144
2829.20 153
2829.32 159
2829.44 163
2829.57 164
2829.69 163
2829.81 161
2829.93 158
2830.05 154
2830.17 151
2830.30 147
2830.42 144
2830.54 143
2830.66 144
2830.78 149
2830.91 157
2831.03 168
2831.15 180
2831.27 191
2831.39 200
2831.52 208
2831.64 214
2831.76 219
2831.88 223
2832.00 227
2832.13 231
2832.25 234
2832.37 236
2832.49 236
2832.61 234
2832.74 230
2832.86 224
2832.98 217
2833.10 208
2833.22 199
2833.35 189
2833.47 180
2833.59 172
2833.71 164
2833.83 157
2833.96 150
2834.08 145
2834.20 141
2834.32 137
2834.44 133
2834.56 128
2834.69 122
2834.81 115
2834.93 107
2835.05 101
2835.17 97
2835.30 97
2835.42 102
2835.54 110
2835.66 120
2835.79 129
2835.91 134
2836.03 134
2836.15 130
2836.27 124
2836.40 116
2836.52 110
2836.64 106
2836.76 103
2836.88 102
2837.01 102
2837.13 101
2837.25 100
2837.37 99
2837.49 99
2837.62 100
2837.74 103
2837.86 107
2837.98 114
2838.10 122
2838.23 132
2838.35 144
2838.47 157
2838.59 171
2838.71 185
2838.84 199
2838.96 211
2839.08 221
2839.20 226
2839.32 228
2839.45 225
2839.57 219
2839.69 210
2839.81 200
2839.94 190
2840.06 181
2840.18 174
2840.30 167
2840.42 161
2840.55 155
2840.67 148
2840.79 140
2840.91 132
2841.03 125
2841.16 119
2841.28 115
2841.40 114
2841.52 115
2841.65 118
2841.77 123
2841.89 128
2842.01 134
2842.13 140
2842.26 145
2842.38 148
2842.50 148
2842.62 146
2842.74 140
2842.87 132
2842.99 123
2843.11 115
2843.23 109
2843.36 107
2843.48 108
2843.60 111
2843.72 117
2843.84 123
2843.97 129
2844.09 134
2844.21 139
2844.33 143
2844.46 146
2844.58 148
2844.70 146
2844.82 141
2844.94 131
2845.07 117
2845.19 100
2845.31 80
2845.43 60
2845.56 39
2845.68 20
2845.80 1
2845.92 0
2846.04 0
2846.17 0
2846.29 0
2846.41 0
2846.53 0
2846.66 0
2846.78 0
2846.90 10
2847.02 29
2847.14 49
2847.27 69
2847.39 87
2847.51 101
2847.63 110
2847.76 111
2847.88 104
2848.00 92
2848.12 76
2848.25 61
2848.37 48
2848.49 41
2848.61 40
2848.73 44
2848.86 51
2848.98 57
2849.10 61
2849.22 61
2849.35 56
2849.47 48
2849.59 38
2849.71 30
2849.84 25
2849.96 24
2850.08 27
2850.20 32
2850.32 36
2850.45 36
2850.57 31
2850.69 21
2850.81 7
2850.94 0
2851.06 0
2851.18 0
2851.30 0
2851.43 0
2851.55 0
2851.67 0
2851.79 1
2851.92 17
2852.04 32
2852.16 47
2852.28 60
2852.40 74
2852.53 86
2852.65 98
2852.77 108
2852.89 115
2853.02 116
2853.14 112
2853.26 103
2853.38 89
2853.51 75
2853.63 63
2853.75 55
2853.87 55
2854.00 62
2854.12 74
2854.24 88
2854.36 102
2854.49 113
2854.61 118
2854.73 118
2854.85 114
2854.98 106
2855.10 98
2855.22 90
2855.34 83
2855.47 77
2855.59 73
2855.71 72
2855.83 71
2855.95 73
2856.08 77
2856.20 82
2856.32 87
2856.44 93
2856.57 96
2856.69 97
2856.81 93
2856.93 87
2857.06 77
2857.18 65
2857.30 53
2857.42 43
2857.55 34
2857.67 28
2857.79 23
2857.91 20
2858.04 17
2858.16 15
2858.28 13
2858.40 12
2858.53 14
2858.65 19
2858.77 28
2858.89 41
2859.02 57
2859.14 73
2859.26 88
2859.38 100
2859.51 106
2859.63 108
2859.75 104
2859.87 96
2860.00 86
2860.12 76
2860.24 66
2860.37 60
2860.49 58
2860.61 60
2860.73 66
2860.86 75
2860.98 87
2861.10 99
2861.22 111
2861.35 120
2861.47 126
2861.59 128
2861.71 127
2861.84 121
2861.96 111
2862.08 99
2862.20 84
2862.33 70
2862.45 58
2862.57 49
2862.69 45
2862.82 48
2862.94 58
2863.06 72
2863.18 90
2863.31 109
2863.43 126
2863.55 141
2863.68 152
2863.80 156
2863.92 155
2864.04 148
2864.17 137
2864.29 123
2864.41 108
2864.53 94
2864.66 84
2864.78 78
2864.90 78
2865.02 82
2865.15 90
2865.27 99
2865.39 109
2865.51 116
2865.64 119
2865.76 117
2865.88 113
2866.01 106
2866.13 99
2866.25 93
2866.37 88
2866.50 86
2866.62 87
2866.74 90
2866.86 94
2866.99 99
2867.11 104
2867.23 109
2867.35 113
2867.48 117
2867.60 119
2867.72 121
2867.85 122
2867.97 124
2868.09 126
2868.21 128
2868.34 129
2868.46 131
2868.58 135
2868.70 140
2868.83 148
2868.95 159
2869.07 172
2869.20 185
2869.32 196
2869.44 204
2869.56 208
2869.69 210
2869.81 212
2869.93 217
2870.06 226
2870.18 242
2870.30 264
2870.42 288
2870.55 312
2870.67 332
2870.79 345
2870.91 349
2871.04 345
2871.16 334
2871.28 319
2871.41 302
2871.53 285
2871.65 268
2871.77 254
2871.90 243
2872.02 234
2872.14 229
2872.27 228
2872.39 229
2872.51 231
2872.63 233
2872.76 232
2872.88 228
2873.00 221
2873.12 212
2873.25 202
2873.37 193
2873.49 187
2873.62 185
2873.74 185
2873.86 187
2873.98 190
2874.11 193
2874.23 196
2874.35 201
2874.48 207
2874.60 215
2874.72 227
2874.84 242
2874.97 260
2875.09 281
2875.21 303
2875.34 325
2875.46 345
2875.58 361
2875.70 371
2875.83 374
2875.95 370
2876.07 361
2876.20 348
2876.32 337
2876.44 328
2876.57 325
2876.69 327
2876.81 333
2876.93 341
2877.06 349
2877.18 354
2877.30 357
2877.43 360
2877.55 363
2877.67 367
2877.79 373
2877.92 378
2878.04 382
2878.16 379
2878.29 369
2878.41 351
2878.53 326
2878.65 297
2878.78 269
2878.90 244
2879.02 227
2879.15 218
2879.27 217
2879.39 222
2879.52 231
2879.64 240
2879.76 247
2879.88 250
2880.01 249
2880.13 244
2880.25 238
2880.38 232
2880.50 228
2880.62 227
2880.75 228
2880.87 229
2880.99 231
2881.11 230
2881.24 227
2881.36 221
2881.48 216
2881.61 211
2881.73 209
2881.85 211
2881.98 219
2882.10 231
2882.22 247
2882.34 265
2882.47 282
2882.59 296
2882.71 304
2882.84 304
2882.96 296
2883.08 279
2883.21 257
2883.33 232
2883.45 208
2883.57 188
2883.70 172
2883.82 162
2883.94 157
2884.07 156
2884.19 157
2884.31 157
2884.44 156
2884.56 153
2884.68 148
2884.81 141
2884.93 134
2885.05 128
2885.17 124
2885.30 122
2885.42 121
2885.54 122
2885.67 121
2885.79 119
2885.91 115
2886.04 109
2886.16 101
2886.28 95
2886.41 89
2886.53 85
2886.65 82
2886.77 79
2886.90 76
2887.02 70
2887.14 63
2887.27 55
2887.39 46
2887.51 40
2887.64 37
2887.76 37
2887.88 39
2888.01 42
2888.13 46
2888.25 50
2888.38 53
2888.50 56
2888.62 60
2888.75 66
2888.87 77
2888.99 92
2889.11 111
2889.24 132
2889.36 156
2889.48 178
2889.61 198
2889.73 213
2889.85 222
2889.98 228
2890.10 229
2890.22 228
2890.35 226
2890.47 224
2890.59 223
2890.72 222
2890.84 219
2890.96 216
2891.09 210
2891.21 201
2891.33 191
2891.46 178
2891.58 164
2891.70 150
2891.82 137
2891.95 126
2892.07 118
2892.19 112
2892.32 110
2892.44 109
2892.56 111
2892.69 112
2892.81 113
2892.93 113
2893.06 112
2893.18 111
2893.30 110
2893.43 110
2893.55 112
2893.67 117
2893.80 124
2893.92 133
2894.04 143
2894.17 153
2894.29 160
2894.41 163
2894.54 161
2894.66 153
2894.78 141
2894.91 126
2895.03 111
2895.15 100
2895.28 93
2895.40 92
2895.52 97
2895.65 104
2895.77 112
2895.89 118
2896.02 122
2896.14 123
2896.26 123
2896.39 122
2896.51 123
2896.63 123
2896.76 123
2896.88 121
2897.00 114
2897.13 103
2897.25 88
2897.37 69
2897.50 50
2897.62 32
2897.74 15
2897.87 2
2897.99 0
2898.11 0
2898.24 0
2898.36 0
2898.48 0
2898.61 0
2898.73 0
2898.85 0
2898.98 2
2899.10 7
2899.22 14
2899.35 22
2899.47 32
2899.59 42
2899.72 51
2899.84 59
2899.96 64
2900.09 67
2900.21 68
2900.33 69
2900.46 70
2900.58 72
2900.70 75
2900.83 79
2900.95 83
2901.07 84
2901.20 82
2901.32 79
2901.44 76
2901.57 75
2901.69 76
2901.81 80
2901.94 85
2902.06 91
2902.19 94
2902.31 93
2902.43 89
2902.56 83
2902.68 76
2902.80 72
2902.93 72
2903.05 78
2903.17 91
2903.30 108
2903.42 128
2903.54 148
2903.67 167
2903.79 182
2903.91 192
2904.04 195
2904.16 193
2904.28 186
2904.41 176
2904.53 166
2904.65 157
2904.78 150
2904.90 147
2905.03 147
2905.15 148
2905.27 150
2905.40 152
2905.52 152
2905.64 151
2905.77 149
2905.89 147
2906.01 145
2906.14 143
2906.26 141
2906.38 138
2906.51 133
2906.63 126
2906.75 119
2906.88 111
2907.00 105
2907.13 101
2907.25 101
2907.37 104
2907.50 109
2907.62 115
2907.74 119
2907.87 122
2907.99 122
2908.11 119
2908.24 114
2908.36 107
2908.48 98
2908.61 88
2908.73 77
2908.86 66
2908.98 57
2909.10 50
2909.23 49
2909.35 54
2909.47 65
2909.60 80
2909.72 96
2909.84 109
2909.97 116
2910.09 116
2910.21 110
2910.34 100
2910.46 91
2910.59 84
2910.71 83
2910.83 88
2910.96 95
2911.08 103
2911.20 109
2911.33 109
2911.45 103
2911.57 91
2911.70 75
2911.82 56
2911.95 37
2912.07 20
2912.19 6
2912.32 0
2912.44 0
2912.56 0
2912.69 0
2912.81 1
2912.94 12
2913.06 25
2913.18 40
2913.31 53
2913.43 64
2913.55 70
2913.68 71
2913.80 67
2913.92 58
2914.05 46
2914.17 33
2914.30 21
2914.42 11
2914.54 5
2914.67 3
2914.79 3
2914.91 5
2915.04 8
2915.16 11
2915.29 16
2915.41 21
2915.53 27
2915.66 34
2915.78 41
2915.90 47
2916.03 52
2916.15 55
2916.28 56
2916.40 56
2916.52 56
2916.65 57
2916.77 61
2916.89 68
2917.02 78
2917.14 91
2917.27 106
2917.39 122
2917.51 138
2917.64 152
2917.76 163
2917.88 169
2918.01 171
2918.13 167
2918.26 159
2918.38 146
2918.50 131
2918.63 114
2918.75 96
2918.87 79
2919.00 64
2919.12 52
2919.25 45
2919.37 44
2919.49 49
2919.62 58
2919.74 68
2919.87 77
2919.99 82
2920.11 80
2920.24 74
2920.36 64
2920.48 54
2920.61 47
2920.73 44
2920.86 45
2920.98 51
2921.10 58
2921.23 66
2921.35 74
2921.48 80
2921.60 87
2921.72 94
2921.85 102
2921.97 110
2922.09 118
2922.22 123
2922.34 125
2922.47 122
2922.59 114
2922.71 101
2922.84 87
2922.96 73
2923.09 62
2923.21 56
2923.33 55
2923.46 59
2923.58 65
2923.71 71
2923.83 76
2923.95 77
2924.08 74
2924.20 68
2924.32 59
2924.45 51
2924.57 43
2924.70 36
2924.82 32
2924.94 29
2925.07 29
2925.19 31
2925.32 35
2925.44 40
2925.56 44
2925.69 48
2925.81 50
2925.94 50
2926.06 48
2926.18 45
2926.31 42
2926.43 38
2926.56 34
2926.68 30
2926.80 25
2926.93 18
2927.05 8
2927.18 0
2927.30 0
2927.42 0
2927.55 0
2927.67 0
2927.80 0
2927.92 0
2928.04 0
2928.17 18
2928.29 38
2928.42 55
2928.54 68
2928.66 77
2928.79 83
2928.91 87
2929.04 89
2929.16 92
2929.28 94
2929.41 97
2929.53 99
2929.66 101
2929.78 103
2929.90 103
2930.03 101
2930.15 97
2930.28 89
2930.40 78
2930.52 64
2930.65 47
2930.77 29
2930.90 11
2931.02 0
2931.14 0
2931.27 0
2931.39 0
2931.52 0
2931.64 0
2931.76 0
2931.89 0
2932.01 3
2932.14 15
2932.26 27
2932.38 38
2932.51 47
2932.63 56
2932.76 65
2932.88 75
2933.01 86
2933.13 98
2933.25 110
2933.38 121
2933.50 131
2933.63 138
2933.75 144
2933.87 149
2934.00 153
2934.12 157
2934.25 162
2934.37 167
2934.49 171
2934.62 175
2934.74 179
2934.87 182
2934.99 185
2935.12 189
2935.24 192
2935.36 195
2935.49 197
2935.61 198
2935.74 197
2935.86 194
2935.98 190
2936.11 185
2936.23 180
2936.36 174
2936.48 168
2936.61 163
2936.73 158
2936.85 154
2936.98 152
2937.10 153
2937.23 157
2937.35 164
2937.47 173
2937.60 184
2937.72 194
2937.85 203
2937.97 210
2938.10 213
2938.22 211
2938.34 205
2938.47 195
2938.59 181
2938.72 164
2938.84 147
2938.97 131
2939.09 118
2939.21 110
2939.34 107
2939.46 109
2939.59 116
2939.71 126
2939.84 137
2939.96 148
2940.08 156
2940.21 161
2940.33 162
2940.46 162
2940.58 161
2940.70 161
2940.83 164
2940.95 171
2941.08 181
2941.20 194
2941.33 208
2941.45 223
2941.57 236
2941.70 247
2941.82 255
2941.95 260
2942.07 263
2942.20 263
2942.32 261
2942.44 257
2942.57 250
2942.69 240
2942.82 228
2942.94 214
2943.07 200
2943.19 185
2943.32 170
2943.44 157
2943.56 145
2943.69 135
2943.81 127
2943.94 120
2944.06 115
2944.19 110
2944.31 105
2944.43 100
2944.56 94
2944.68 87
2944.81 81
2944.93 75
2945.06 69
2945.18 66
2945.30 66
2945.43 68
2945.55 73
2945.68 82
2945.80 93
2945.93 105
2946.05 117
2946.18 128
2946.30 138
2946.42 146
2946.55 154
2946.67 161
2946.80 168
2946.92 175
2947.05 181
2947.17 187
2947.29 191
2947.42 194
2947.54 197
2947.67 201
2947.79 207
2947.92 215
2948.04 226
2948.17 237
2948.29 250
2948.41 261
2948.54 271
2948.66 280
2948.79 287
2948.91 294
2949.04 298
2949.16 299
2949.29 296
2949.41 287
2949.53 271
2949.66 249
2949.78 222
2949.91 195
2950.03 169
2950.16 149
2950.28 136
2950.41 129
2950.53 128
2950.65 130
2950.78 133
2950.90 136
2951.03 138
2951.15 140
2951.28 142
2951.40 141
2951.53 138
2951.65 132
2951.77 121
2951.90 106
2952.02 90
2952.15 74
2952.27 62
2952.40 57
2952.52 60
2952.65 71
2952.77 87
2952.90 104
2953.02 119
2953.14 127
2953.27 128
2953.39 121
2953.52 109
2953.64 94
2953.77 77
2953.89 62
2954.02 48
2954.14 36
2954.27 25
2954.39 16
2954.51 10
2954.64 7
2954.76 8
2954.89 13
2955.01 22
2955.14 34
2955.26 46
2955.39 56
2955.51 61
2955.64 62
2955.76 58
2955.88 51
2956.01 41
2956.13 30
2956.26 20
2956.38 12
2956.51 8
2956.63 8
2956.76 11
2956.88 18
2957.01 27
2957.13 38
2957.26 47
2957.38 53
2957.50 54
2957.63 51
2957.75 43
2957.88 32
2958.00 19
2958.13 7
2958.25 0
2958.38 0
2958.50 0
2958.63 0
2958.75 0
2958.88 0
2959.00 0
2959.13 0
2959.25 1
2959.37 5
2959.50 9
2959.62 15
2959.75 24
2959.87 37
2960.00 54
2960.12 73
2960.25 93
2960.37 110
2960.50 124
2960.62 133
2960.75 136
2960.87 135
2961.00 131
2961.12 126
2961.24 122
2961.37 119
2961.49 119
2961.62 120
2961.74 120
2961.87 119
2961.99 114
2962.12 105
2962.24 92
2962.37 75
2962.49 55
2962.62 36
2962.74 18
2962.87 3
2962.99 0
2963.12 0
2963.24 0
2963.36 8
2963.49 22
2963.61 39
2963.74 55
2963.86 68
2963.99 77
2964.11 81
2964.24 80
2964.36 75
2964.49 67
2964.61 56
2964.74 43
2964.86 28
2964.99 13
2965.11 0
2965.24 0
2965.36 0
2965.49 0
2965.61 0
2965.74 0
2965.86 0
2965.99 0
2966.11 14
2966.23 29
2966.36 42
2966.48 53
2966.61 63
2966.73 71
2966.86 78
2966.98 84
2967.11 89
2967.23 92
2967.36 94
2967.48 94
2967.61 93
2967.73 91
2967.86 87
2967.98 84
2968.11 79
2968.23 75
2968.36 70
2968.48 66
2968.61 63
2968.73 62
2968.86 62
2968.98 65
2969.11 70
2969.23 78
2969.36 90
2969.48 105
2969.61 120
2969.73 137
2969.86 151
2969.98 161
2970.10 165
2970.23 163
2970.35 153
2970.48 138
2970.60 120
2970.73 100
2970.85 83
2970.98 71
2971.10 63
2971.23 62
2971.35 64
2971.48 69
2971.60 74
2971.73 76
2971.85 76
2971.98 72
2972.10 65
2972.23 55
2972.35 44
2972.48 32
2972.60 21
2972.73 13
2972.85 8
2972.98 6
2973.10 7
2973.23 11
2973.35 17
2973.48 24
2973.60 33
2973.73 41
2973.85 50
2973.98 57
2974.10 63
2974.23 67
2974.35 69
2974.48 69
2974.60 67
2974.73 65
2974.85 62
2974.98 58
2975.10 53
2975.23 47
2975.35 40
2975.48 32
2975.60 24
2975.73 17
2975.85 12
2975.98 9
2976.10 8
2976.23 10
2976.35 13
2976.48 18
2976.60 24
2976.73 31
2976.85 38
2976.98 45
2977.10 52
2977.23 58
2977.35 63
2977.48 67
2977.60 70
2977.73 73
2977.85 75
2977.98 77
2978.10 78
2978.23 77
2978.35 75
2978.48 70
2978.60 63
2978.73 56
2978.85 51
2978.98 47
2979.10 47
2979.23 50
2979.35 54
2979.48 60
2979.60 63
2979.73 64
2979.85 61
2979.98 55
2980.10 47
2980.23 38
2980.35 29
2980.48 22
2980.60 15
2980.73 10
2980.85 5
2980.98 0
2981.11 0
2981.23 0
2981.36 0
2981.48 0
2981.61 0
2981.73 0
2981.86 0
2981.98 0
2982.11 7
2982.23 13
2982.36 17
2982.48 19
2982.61 18
2982.73 16
2982.86 13
2982.98 11
2983.11 10
2983.23 11
2983.36 12
2983.48 15
2983.61 18
2983.73 21
2983.86 24
2983.98 27
2984.11 31
2984.23 36
2984.36 40
2984.48 44
2984.61 48
2984.73 50
2984.86 51
2984.99 50
2985.11 48
2985.24 44
2985.36 38
2985.49 32
2985.61 25
2985.74 19
2985.86 15
2985.99 12
2986.11 11
2986.24 11
2986.36 12
2986.49 12
2986.61 12
2986.74 11
2986.86 11
2986.99 12
2987.11 16
2987.24 21
2987.36 28
2987.49 34
2987.61 39
2987.74 40
2987.87 37
2987.99 32
2988.12 25
2988.24 19
2988.37 15
2988.49 15
2988.62 18
2988.74 24
2988.87 32
2988.99 38
2989.12 44
2989.24 49
2989.37 53
2989.49 57
2989.62 62
2989.74 67
2989.87 72
2990.00 76
2990.12 76
2990.25 71
2990.37 62
2990.50 49
2990.62 34
2990.75 22
2990.87 13
2991.00 10
2991.12 15
2991.25 25
2991.37 38
2991.50 52
2991.62 64
2991.75 74
2991.88 79
2992.00 80
2992.13 77
2992.25 72
2992.38 64
2992.50 55
2992.63 45
2992.75 36
2992.88 29
2993.00 25
2993.13 25
2993.25 28
2993.38 35
2993.50 45
2993.63 56
2993.76 65
2993.88 70
2994.01 71
2994.13 65
2994.26 54
2994.38 40
2994.51 26
2994.63 14
2994.76 7
2994.88 5
2995.01 6
2995.14 9
2995.26 10
2995.39 9
2995.51 3
2995.64 0
2995.76 0
2995.89 0
2996.01 0
2996.14 0
2996.26 0
2996.39 10
2996.51 25
2996.64 39
2996.77 48
2996.89 53
2997.02 52
2997.14 48
2997.27 43
2997.39 37
2997.52 32
2997.64 29
2997.77 28
2997.89 28
2998.02 29
2998.15 30
2998.27 32
2998.40 35
2998.52 39
2998.65 45
2998.77 53
2998.90 62
2999.02 72
2999.15 82
2999.28 90
2999.40 95
2999.53 97
2999.65 97
2999.78 95
2999.90 92
3000.03 89
3000.15 86
3000.28 84
3000.40 83
3000.53 83
3000.66 82
3000.78 81
3000.91 79
3001.03 76
3001.16 70
3001.28 63
3001.41 54
3001.53 46
3001.66 38
3001.79 33
3001.91 30
3002.04 31
3002.16 35
3002.29 39
3002.41 41
3002.54 41
3002.66 37
3002.79 30
3002.92 20
3003.04 9
3003.17 0
3003.29 0
3003.42 0
3003.54 0
3003.67 9
3003.79 24
3003.92 41
3004.05 60
3004.17 78
3004.30 94
3004.42 105
3004.55 112
3004.67 116
3004.80 117
3004.93 117
3005.05 120
3005.18 127
3005.30 137
3005.43 150
3005.55 165
3005.68 179
3005.80 191
3005.93 200
3006.06 205
3006.18 206
3006.31 205
3006.43 202
3006.56 200
3006.68 199
3006.81 200
3006.94 205
3007.06 214
3007.19 226
3007.31 241
3007.44 257
3007.56 274
3007.69 288
3007.82 300
3007.94 307
3008.07 309
3008.19 307
3008.32 301
3008.44 292
3008.57 280
3008.70 268
3008.82 255
3008.95 242
3009.07 230
3009.20 218
3009.32 206
3009.45 194
3009.58 181
3009.70 168
3009.83 154
3009.95 138
3010.08 121
3010.20 103
3010.33 85
3010.46 68
3010.58 54
3010.71 44
3010.83 39
3010.96 40
3011.08 46
3011.21 54
3011.34 64
3011.46 72
3011.59 78
3011.71 81
3011.84 80
3011.96 77
3012.09 72
3012.22 66
3012.34 59
3012.47 53
3012.59 49
3012.72 45
3012.84 44
3012.97 45
3013.10 48
3013.22 52
3013.35 56
3013.47 60
3013.60 64
3013.73 67
3013.85 70
3013.98 74
3014.10 81
3014.23 90
3014.35 102
3014.48 115
3014.61 128
3014.73 140
3014.86 149
3014.98 154
3015.11 157
3015.23 157
3015.36 155
3015.49 151
3015.61 145
3015.74 136
3015.86 123
3015.99 105
3016.12 83
3016.24 59
3016.37 36
3016.49 17
3016.62 4
3016.75 0
3016.87 0
3017.00 0
3017.12 0
3017.25 1
3017.37 1
3017.50 0
3017.63 0
3017.75 0
3017.88 0
3018.00 0
3018.13 1
3018.26 4
3018.38 9
3018.51 16
3018.63 25
3018.76 36
3018.89 48
3019.01 59
3019.14 68
3019.26 75
3019.39 77
3019.51 77
3019.64 75
3019.77 69
3019.89 62
3020.02 52
3020.14 41
3020.27 29
3020.40 17
3020.52 8
3020.65 1
3020.77 0
3020.90 0
3021.03 5
3021.15 12
3021.28 20
3021.40 29
3021.53 38
3021.66 48
3021.78 59
3021.91 69
3022.03 78
3022.16 86
3022.29 92
3022.41 95
3022.54 96
3022.66 97
3022.79 99
3022.92 104
3023.04 111
3023.17 120
3023.29 129
3023.42 138
3023.55 145
3023.67 150
3023.80 151
3023.92 150
3024.05 148
3024.18 144
3024.30 140
3024.43 134
3024.55 127
3024.68 119
3024.81 110
3024.93 100
3025.06 89
3025.18 79
3025.31 70
3025.44 63
3025.56 58
3025.69 55
3025.81 55
3025.94 56
3026.07 59
3026.19 62
3026.32 65
3026.44 66
3026.57 65
3026.70 63
3026.82 60
3026.95 58
3027.07 56
3027.20 56
3027.33 58
3027.45 62
3027.58 66
3027.71 70
3027.83 74
3027.96 78
3028.08 81
3028.21 86
3028.34 91
3028.46 97
3028.59 104
3028.71 110
3028.84 115
3028.97 118
3029.09 118
3029.22 117
3029.34 112
3029.47 106
3029.60 98
3029.72 88
3029.85 77
3029.98 68
3030.10 61
3030.23 59
3030.35 61
3030.48 67
3030.61 77
3030.73 88
3030.86 97
3030.98 103
3031.11 104
3031.24 101
3031.36 96
3031.49 89
3031.62 82
3031.74 76
3031.87 71
3031.99 68
3032.12 64
3032.25 62
3032.37 60
3032.50 58
3032.63 59
3032.75 60
3032.88 61
3033.00 62
3033.13 62
3033.26 61
3033.38 59
3033.51 58
3033.63 58
3033.76 59
3033.89 61
3034.01 64
3034.14 64
3034.27 61
3034.39 53
3034.52 40
3034.64 23
3034.77 5
3034.90 0
3035.02 0
3035.15 0
3035.28 0
3035.40 0
3035.53 0
3035.65 0
3035.78 0
3035.91 16
3036.03 31
3036.16 44
3036.29 53
3036.41 59
3036.54 61
3036.66 62
3036.79 62
3036.92 61
3037.04 60
3037.17 59
3037.30 59
3037.42 61
3037.55 65
3037.68 71
3037.80 81
3037.93 92
3038.05 105
3038.18 118
3038.31 128
3038.43 135
3038.56 138
3038.69 139
3038.81 136
3038.94 131
3039.06 124
3039.19 113
3039.32 99
3039.44 80
3039.57 58
3039.70 33
3039.82 11
3039.95 0
3040.08 0
3040.20 0
3040.33 2
3040.45 23
3040.58 48
3040.71 72
3040.83 91
3040.96 104
3041.09 109
3041.21 109
3041.34 104
3041.47 97
3041.59 87
3041.72 75
3041.84 63
3041.97 52
3042.10 42
3042.22 35
3042.35 31
3042.48 30
3042.60 32
3042.73 36
3042.86 41
3042.98 46
3043.11 50
3043.24 54
3043.36 58
3043.49 63
3043.61 68
3043.74 73
3043.87 78
3043.99 83
3044.12 85
3044.25 86
3044.37 86
3044.50 86
3044.63 87
3044.75 90
3044.88 97
3045.01 108
3045.13 122
3045.26 137
3045.38 150
3045.51 159
3045.64 162
3045.76 159
3045.89 151
3046.02 140
3046.14 129
3046.27 121
3046.40 116
3046.52 115
3046.65 116
3046.78 117
3046.90 115
3047.03 109
3047.16 100
3047.28 87
3047.41 74
3047.53 64
3047.66 59
3047.79 59
3047.91 66
3048.04 76
3048.17 87
3048.29 95
3048.42 99
3048.55 97
3048.67 89
3048.80 78
3048.93 64
3049.05 50
3049.18 37
3049.31 24
3049.43 11
3049.56 0
3049.69 0
3049.81 0
3049.94 0
3050.07 0
3050.19 0
3050.32 0
3050.45 0
3050.57 4
3050.70 25
3050.82 48
3050.95 72
3051.08 95
3051.20 116
3051.33 134
3051.46 148
3051.58 156
3051.71 158
3051.84 154
3051.96 145
3052.09 134
3052.22 122
3052.34 113
3052.47 108
3052.60 107
3052.72 109
3052.85 113
3052.98 117
3053.10 121
3053.23 122
3053.36 121
3053.48 118
3053.61 112
3053.74 103
3053.86 92
3053.99 80
3054.12 67
3054.24 54
3054.37 44
3054.50 37
3054.62 33
3054.75 33
3054.88 36
3055.00 40
3055.13 43
3055.26 45
3055.38 46
3055.51 46
3055.64 46
3055.76 50
3055.89 57
3056.02 68
3056.14 83
3056.27 99
3056.40 114
3056.52 125
3056.65 131
3056.78 132
3056.90 129
3057.03 125
3057.16 120
3057.28 117
3057.41 116
3057.54 116
3057.66 115
3057.79 112
3057.92 107
3058.04 100
3058.17 91
3058.30 81
3058.42 74
3058.55 69
3058.68 68
3058.80 70
3058.93 75
3059.06 82
3059.18 90
3059.31 99
3059.44 106
3059.57 113
3059.69 118
3059.82 123
3059.95 127
3060.07 129
3060.20 131
3060.33 131
3060.45 131
3060.58 132
3060.71 133
3060.83 135
3060.96 140
3061.09 147
3061.21 154
3061.34 160
3061.47 164
3061.59 164
3061.72 160
3061.85 152
3061.97 140
3062.10 126
3062.23 112
3062.35 97
3062.48 84
3062.61 72
3062.73 63
3062.86 57
3062.99 54
3063.12 54
3063.24 56
3063.37 61
3063.50 68
3063.62 77
3063.75 89
3063.88 102
3064.00 115
3064.13 127
3064.26 136
3064.38 142
3064.51 145
3064.64 144
3064.76 142
3064.89 140
3065.02 139
3065.14 141
3065.27 147
3065.40 158
3065.53 174
3065.65 195
3065.78 218
3065.91 244
3066.03 270
3066.16 293
3066.29 312
3066.41 327
3066.54 338
3066.67 344
3066.79 348
3066.92 349
3067.05 349
3067.18 349
3067.30 348
3067.43 346
3067.56 343
3067.68 339
3067.81 333
3067.94 326
3068.06 319
3068.19 314
3068.32 312
3068.44 315
3068.57 321
3068.70 330
3068.83 340
3068.95 349
3069.08 354
3069.21 355
3069.33 351
3069.46 343
3069.59 336
3069.71 330
3069.84 328
3069.97 329
3070.10 335
3070.22 342
3070.35 347
3070.48 349
3070.60 346
3070.73 336
3070.86 322
3070.98 305
3071.11 287
3071.24 270
3071.36 257
3071.49 248
3071.62 241
3071.75 238
3071.87 235
3072.00 232
3072.13 228
3072.25 223
3072.38 217
3072.51 208
3072.64 197
3072.76 185
3072.89 171
3073.02 158
3073.14 146
3073.27 138
3073.40 135
3073.52 136
3073.65 143
3073.78 153
3073.91 165
3074.03 178
3074.16 188
3074.29 194
3074.41 195
3074.54 191
3074.67 183
3074.79 173
3074.92 163
3075.05 157
3075.18 155
3075.30 160
3075.43 172
3075.56 189
3075.68 208
3075.81 228
3075.94 244
3076.07 256
3076.19 262
3076.32 262
3076.45 256
3076.57 248
3076.70 239
3076.83 231
3076.96 225
3077.08 220
3077.21 218
3077.34 218
3077.46 219
3077.59 220
3077.72 223
3077.85 228
3077.97 235
3078.10 243
3078.23 251
3078.35 258
3078.48 264
3078.61 268
3078.74 270
3078.86 269
3078.99 267
3079.12 265
3079.24 261
3079.37 257
3079.50 252
3079.63 246
3079.75 238
3079.88 229
3080.01 220
3080.13 210
3080.26 203
3080.39 199
3080.52 199
3080.64 204
3080.77 213
3080.90 225
3081.02 240
3081.15 255
3081.28 271
3081.41 286
3081.53 301
3081.66 315
3081.79 328
3081.92 337
3082.04 342
3082.17 343
3082.30 338
3082.42 330
3082.55 321
3082.68 312
3082.81 307
3082.93 306
3083.06 309
3083.19 315
3083.31 321
3083.44 326
3083.57 328
3083.70 327
3083.82 323
3083.95 318
3084.08 314
3084.21 310
3084.33 308
3084.46 304
3084.59 299
3084.71 290
3084.84 277
3084.97 259
3085.10 238
3085.22 216
3085.35 194
3085.48 175
3085.61 159
3085.73 146
3085.86 135
3085.99 125
3086.12 114
3086.24 101
3086.37 88
3086.50 75
3086.62 63
3086.75 53
3086.88 44
3087.01 38
3087.13 31
3087.26 25
3087.39 19
3087.52 13
3087.64 10
3087.77 9
3087.90 12
3088.02 18
3088.15 26
3088.28 35
3088.41 43
3088.53 47
3088.66 48
3088.79 45
3088.92 41
3089.04 38
3089.17 38
3089.30 43
3089.43 54
3089.55 70
3089.68 89
3089.81 109
3089.94 126
3090.06 141
3090.19 152
3090.32 160
3090.45 165
3090.57 170
3090.70 173
3090.83 176
3090.95 178
3091.08 179
3091.21 178
3091.34 177
3091.46 175
3091.59 173
3091.72 170
3091.85 167
3091.97 165
3092.10 162
3092.23 159
3092.36 156
3092.48 155
3092.61 154
3092.74 153
3092.87 153
3092.99 150
3093.12 144
3093.25 137
3093.38 127
3093.50 117
3093.63 106
3093.76 97
3093.89 89
3094.01 82
3094.14 76
3094.27 69
3094.40 62
3094.52 58
3094.65 56
3094.78 59
3094.91 66
3095.03 78
3095.16 91
3095.29 104
3095.42 112
3095.54 116
3095.67 113
3095.80 106
3095.93 96
3096.05 84
3096.18 73
3096.31 65
3096.44 59
3096.56 55
3096.69 52
3096.82 50
3096.95 49
3097.07 49
3097.20 49
3097.33 52
3097.46 58
3097.58 66
3097.71 77
3097.84 90
3097.97 102
3098.09 112
3098.22 118
3098.35 119
3098.48 114
3098.60 104
3098.73 90
3098.86 74
3098.99 58
3099.11 45
3099.24 35
3099.37 29
3099.50 27
3099.62 28
3099.75 31
3099.88 35
3100.01 39
3100.13 44
3100.26 49
3100.39 53
3100.52 57
3100.65 61
3100.77 64
3100.90 65
3101.03 66
3101.16 66
3101.28 65
3101.41 63
3101.54 61
3101.67 60
3101.79 59
3101.92 58
3102.05 58
3102.18 58
3102.30 56
3102.43 53
3102.56 49
3102.69 47
3102.82 45
3102.94 48
3103.07 54
3103.20 65
3103.33 77
3103.45 89
3103.58 98
3103.71 104
3103.84 105
3103.96 102
3104.09 98
3104.22 92
3104.35 87
3104.47 84
3104.60 83
3104.73 83
3104.86 83
3104.99 82
3105.11 81
3105.24 77
3105.37 71
3105.50 62
3105.62 50
3105.75 36
3105.88 20
3106.01 4
3106.13 0
3106.26 0
3106.39 0
3106.52 0
3106.65 0
3106.77 0
3106.90 11
3107.03 27
3107.16 42
3107.28 56
3107.41 67
3107.54 73
3107.67 74
3107.80 69
3107.92 58
3108.05 43
3108.18 25
3108.31 5
3108.43 0
3108.56 0
3108.69 0
3108.82 0
3108.95 0
3109.07 0
3109.20 0
3109.33 14
3109.46 34
3109.58 53
3109.71 70
3109.84 82
3109.97 90
3110.10 94
3110.22 94
3110.35 92
3110.48 93
3110.61 98
3110.73 108
3110.86 123
3110.99 139
3111.12 155
3111.25 168
3111.37 177
3111.50 180
3111.63 178
3111.76 175
3111.89 172
3112.01 171
3112.14 174
3112.27 178
3112.40 185
3112.52 193
3112.65 200
3112.78 206
3112.91 210
3113.04 214
3113.16 217
3113.29 219
3113.42 218
3113.55 216
3113.68 210
3113.80 202
3113.93 193
3114.06 185
3114.19 180
3114.31 178
3114.44 182
3114.57 190
3114.70 201
3114.83 212
3114.95 223
3115.08 233
3115.21 241
3115.34 247
3115.47 251
3115.59 255
3115.72 258
3115.85 259
3115.98 258
3116.11 252
3116.23 242
3116.36 227
3116.49 208
3116.62 186
3116.74 163
3116.87 140
3117.00 119
3117.13 101
3117.26 85
3117.38 72
3117.51 61
3117.64 55
3117.77 51
3117.90 52
3118.02 56
3118.15 63
3118.28 73
3118.41 83
3118.54 93
3118.66 103
3118.79 111
3118.92 117
3119.05 121
3119.18 121
3119.30 117
3119.43 110
3119.56 100
3119.69 89
3119.82 78
3119.94 71
3120.07 68
3120.20 68
3120.33 70
3120.46 72
3120.58 71
3120.71 68
3120.84 60
3120.97 48
3121.10 35
3121.22 21
3121.35 9
3121.48 0
3121.61 0
3121.74 0
3121.86 0
3121.99 0
3122.12 0
3122.25 0
3122.38 0
3122.50 0
3122.63 0
3122.76 0
3122.89 2
3123.02 6
3123.15 11
3123.27 18
3123.40 26
3123.53 35
3123.66 43
3123.79 49
3123.91 51
3124.04 50
3124.17 48
3124.30 47
3124.43 49
3124.55 57
3124.68 72
3124.81 93
3124.94 117
3125.07 140
3125.19 159
3125.32 172
3125.45 178
3125.58 179
3125.71 177
3125.84 173
3125.96 168
3126.09 162
3126.22 154
3126.35 145
3126.48 136
3126.60 128
3126.73 123
3126.86 123
3126.99 131
3127.12 144
3127.24 160
3127.37 176
3127.50 189
3127.63 196
3127.76 195
3127.89 187
3128.01 174
3128.14 159
3128.27 145
3128.40 134
3128.53 128
3128.65 127
3128.78 130
3128.91 136
3129.04 144
3129.17 152
3129.30 160
3129.42 168
3129.55 176
3129.68 183
3129.81 190
3129.94 196
3130.06 200
3130.19 202
3130.32 201
3130.45 198
3130.58 193
3130.71 187
3130.83 181
3130.96 175
3131.09 171
3131.22 168
3131.35 167
3131.48 167
3131.60 168
3131.73 170
3131.86 171
3131.99 171
3132.12 169
3132.24 165
3132.37 161
3132.50 156
3132.63 154
3132.76 154
3132.89 158
3133.01 165
3133.14 176
3133.27 190
3133.40 205
3133.53 220
3133.66 233
3133.78 243
3133.91 247
3134.04 245
3134.17 236
3134.30 222
3134.43 205
3134.55 187
3134.68 171
3134.81 158
3134.94 149
3135.07 144
3135.20 143
3135.32 144
3135.45 148
3135.58 152
3135.71 157
3135.84 162
3135.97 166
3136.09 170
3136.22 171
3136.35 171
3136.48 169
3136.61 167
3136.74 166
3136.86 166
3136.99 170
3137.12 176
3137.25 183
3137.38 192
3137.51 199
3137.63 203
3137.76 205
3137.89 203
3138.02 200
3138.15 195
3138.28 188
3138.40 180
3138.53 172
3138.66 163
3138.79 153
3138.92 143
3139.05 132
3139.17 121
3139.30 112
3139.43 104
3139.56 99
3139.69 97
3139.82 100
3139.95 106
3140.07 115
3140.20 127
3140.33 139
3140.46 150
3140.59 157
3140.72 159
3140.84 154
3140.97 141
3141.10 123
3141.23 99
3141.36 73
3141.49 47
3141.61 25
3141.74 9
3141.87 0
3142.00 0
3142.13 0
3142.26 5
3142.39 14
3142.51 23
3142.64 31
3142.77 39
3142.90 46
3143.03 54
3143.16 60
3143.28 65
3143.41 68
3143.54 67
3143.67 63
3143.80 57
3143.93 52
3144.06 49
3144.18 50
3144.31 58
3144.44 69
3144.57 84
3144.70 100
3144.83 113
3144.96 124
3145.08 129
3145.21 128
3145.34 122
3145.47 112
3145.60 96
3145.73 78
3145.86 57
3145.98 35
3146.11 16
3146.24 0
3146.37 0
3146.50 0
3146.63 0
3146.75 0
3146.88 0
3147.01 0
3147.14 0
3147.27 0
3147.40 0
3147.53 0
3147.65 6
3147.78 16
3147.91 30
3148.04 45
3148.17 60
3148.30 73
3148.43 84
3148.55 92
3148.68 97
3148.81 103
3148.94 108
3149.07 114
3149.20 121
3149.33 128
3149.46 135
3149.58 140
3149.71 145
3149.84 149
3149.97 151
3150.10 152
3150.23 152
3150.36 152
3150.48 151
3150.61 149
3150.74 146
3150.87 144
3151.00 143
3151.13 145
3151.26 152
3151.38 162
3151.51 177
3151.64 195
3151.77 213
3151.90 228
3152.03 238
3152.16 242
3152.29 240
3152.41 232
3152.54 222
3152.67 209
3152.80 196
3152.93 185
3153.06 174
3153.19 165
3153.31 156
3153.44 147
3153.57 139
3153.70 132
3153.83 125
3153.96 116
3154.09 107
3154.22 97
3154.34 86
3154.47 75
3154.60 65
3154.73 57
3154.86 49
3154.99 43
3155.12 36
3155.25 28
3155.37 19
3155.50 9
3155.63 0
3155.76 0
3155.89 0
3156.02 0
3156.15 4
3156.28 17
3156.40 33
3156.53 48
3156.66 60
3156.79 68
3156.92 71
3157.05 70
3157.18 66
3157.31 62
3157.43 58
3157.56 55
3157.69 54
3157.82 55
3157.95 56
3158.08 57
3158.21 58
3158.34 57
3158.46 55
3158.59 53
3158.72 52
3158.85 52
3158.98 55
3159.11 61
3159.24 69
3159.37 79
3159.49 90
3159.62 99
3159.75 105
3159.88 106
3160.01 101
3160.14 90
3160.27 74
3160.40 55
3160.53 35
3160.65 18
3160.78 7
3160.91 2
3161.04 4
3161.17 11
3161.30 22
3161.43 33
3161.56 42
3161.69 49
3161.81 53
3161.94 55
3162.07 57
3162.20 57
3162.33 57
3162.46 56
3162.59 55
3162.72 53
3162.85 51
3162.97 50
3163.10 50
3163.23 52
3163.36 54
3163.49 55
3163.62 53
3163.75 49
3163.88 41
3164.01 33
3164.13 25
3164.26 20
3164.39 19
3164.52 23
3164.65 29
3164.78 38
3164.91 45
3165.04 50
3165.17 51
3165.29 46
3165.42 36
3165.55 24
3165.68 12
3165.81 1
3165.94 0
3166.07 0
3166.20 0
3166.33 0
3166.45 0
3166.58 0
3166.71 1
3166.84 6
3166.97 13
3167.10 24
3167.23 38
3167.36 53
3167.49 68
3167.62 80
3167.74 89
3167.87 93
3168.00 93
3168.13 89
3168.26 82
3168.39 73
3168.52 63
3168.65 53
3168.78 42
3168.91 34
3169.03 28
3169.16 26
3169.29 29
3169.42 35
3169.55 44
3169.68 54
3169.81 63
3169.94 70
3170.07 75
3170.20 76
3170.32 73
3170.45 67
3170.58 57
3170.71 44
3170.84 29
3170.97 14
3171.10 0
3171.23 0
3171.36 0
3171.49 0
3171.62 0
3171.74 0
3171.87 0
3172.00 0
3172.13 0
3172.26 5
3172.39 19
3172.52 38
3172.65 59
3172.78 82
3172.91 105
3173.04 128
3173.16 149
3173.29 166
3173.42 177
3173.55 182
3173.68 183
3173.81 179
3173.94 172
3174.07 162
3174.20 152
3174.33 142
3174.46 131
3174.58 119
3174.71 108
3174.84 96
3174.97 85
3175.10 75
3175.23 67
3175.36 62
3175.49 62
3175.62 64
3175.75 69
3175.88 75
3176.01 81
3176.13 87
3176.26 91
3176.39 95
3176.52 99
3176.65 104
3176.78 109
3176.91 114
3177.04 119
3177.17 122
3177.30 123
3177.43 122
3177.56 121
3177.68 119
3177.81 119
3177.94 120
3178.07 124
3178.20 129
3178.33 135
3178.46 141
3178.59 146
3178.72 149
3178.85 150
3178.98 149
3179.11 148
3179.23 147
3179.36 150
3179.49 156
3179.62 166
3179.75 178
3179.88 191
3180.01 202
3180.14 209
3180.27 211
3180.40 207
3180.53 201
3180.66 194
3180.79 188
3180.91 186
3181.04 187
3181.17 191
3181.30 196
3181.43 199
3181.56 197
3181.69 191
3181.82 181
3181.95 169
3182.08 158
3182.21 150
3182.34 148
3182.47 151
3182.60 157
3182.72 164
3182.85 171
3182.98 176
3183.11 179
3183.24 181
3183.37 184
3183.50 189
3183.63 199
3183.76 211
3183.89 223
3184.02 232
3184.15 236
3184.28 233
3184.41 222
3184.53 206
3184.66 187
3184.79 170
3184.92 156
3185.05 148
3185.18 146
3185.31 149
3185.44 155
3185.57 160
3185.70 164
3185.83 166
3185.96 165
3186.09 162
3186.22 158
3186.35 154
3186.48 151
3186.60 148
3186.73 146
3186.86 144
3186.99 141
3187.12 138
3187.25 133
3187.38 126
3187.51 119
3187.64 111
3187.77 105
3187.90 101
3188.03 100
3188.16 101
3188.29 103
3188.42 104
3188.55 103
3188.67 98
3188.80 89
3188.93 78
3189.06 67
3189.19 57
3189.32 51
3189.45 50
3189.58 54
3189.71 61
3189.84 70
3189.97 80
3190.10 90
3190.23 98
3190.36 104
3190.49 111
3190.62 119
3190.75 130
3190.88 144
3191.00 161
3191.13 178
3191.26 194
3191.39 206
3191.52 213
3191.65 215
3191.78 212
3191.91 207
3192.04 201
3192.17 196
3192.30 192
3192.43 189
3192.56 188
3192.69 188
3192.82 190
3192.95 193
3193.08 200
3193.21 211
3193.34 225
3193.46 242
3193.59 260
3193.72 278
3193.85 292
3193.98 301
3194.11 303
3194.24 299
3194.37 288
3194.50 274
3194.63 259
3194.76 244
3194.89 233
3195.02 226
3195.15 225
3195.28 230
3195.41 237
3195.54 248
3195.67 258
3195.80 267
3195.93 273
3196.06 277
3196.19 279
3196.31 279
3196.44 281
3196.57 284
3196.70 290
3196.83 299
3196.96 311
3197.09 326
3197.22 341
3197.35 355
3197.48 367
3197.61 376
3197.74 382
3197.87 385
3198.00 386
3198.13 385
3198.26 382
3198.39 378
3198.52 371
3198.65 360
3198.78 344
3198.91 323
3199.04 298
3199.17 269
3199.30 240
3199.42 212
3199.55 188
3199.68 172
3199.81 162
3199.94 161
3200.07 166
3200.20 176
3200.33 187
3200.46 199
3200.59 209
3200.72 216
3200.85 218
3200.98 216
3201.11 208
3201.24 195
3201.37 178
3201.50 159
3201.63 139
3201.76 122
3201.89 108
3202.02 99
3202.15 95
3202.28 94
3202.41 95
3202.54 95
3202.67 92
3202.80 88
3202.93 82
3203.06 76
3203.19 71
3203.32 69
3203.44 69
3203.57 71
3203.70 73
3203.83 75
3203.96 76
3204.09 75
3204.22 75
3204.35 75
3204.48 79
3204.61 86
3204.74 96
3204.87 110
3205.00 125
3205.13 141
3205.26 154
3205.39 163
3205.52 167
3205.65 166
3205.78 162
3205.91 155
3206.04 149
3206.17 144
3206.30 143
3206.43 145
3206.56 148
3206.69 151
3206.82 152
3206.95 151
3207.08 148
3207.21 143
3207.34 139
3207.47 137
3207.60 138
3207.73 141
3207.86 145
3207.99 148
3208.12 150
3208.25 149
3208.38 145
3208.51 139
3208.64 132
3208.77 125
3208.89 119
3209.02 116
3209.15 115
3209.28 117
3209.41 122
3209.54 129
3209.67 138
3209.80 148
3209.93 159
3210.06 170
3210.19 180
3210.32 190
3210.45 199
3210.58 207
3210.71 213
3210.84 216
3210.97 215
3211.10 209
3211.23 197
3211.36 178
3211.49 153
3211.62 124
3211.75 91
3211.88 59
3212.01 29
3212.14 4
3212.27 0
3212.40 0
3212.53 0
3212.66 0
3212.79 0
3212.92 0
3213.05 0
3213.18 4
3213.31 7
3213.44 8
3213.57 11
3213.70 15
3213.83 21
3213.96 29
3214.09 38
3214.22 49
3214.35 61
3214.48 73
3214.61 84
3214.74 94
3214.87 103
3215.00 109
3215.13 112
3215.26 113
3215.39 110
3215.52 106
3215.65 101
3215.78 96
3215.91 90
3216.04 85
3216.17 80
3216.30 76
3216.43 73
3216.56 73
3216.69 74
3216.82 79
3216.95 85
3217.08 93
3217.21 102
3217.34 111
3217.47 120
3217.60 127
3217.73 133
3217.86 136
3217.99 135
3218.12 130
3218.25 121
3218.38 108
3218.51 94
3218.64 80
3218.77 69
3218.90 62
3219.03 60
3219.16 64
3219.29 72
3219.42 83
3219.55 94
3219.68 103
3219.81 108
3219.94 108
3220.07 104
3220.20 98
3220.33 92
3220.46 88
3220.59 88
3220.72 92
3220.85 97
3220.98 103
3221.11 106
3221.24 106
3221.37 103
3221.50 98
3221.63 91
3221.76 83
3221.89 75
3222.02 67
3222.15 58
3222.28 51
3222.41 45
3222.54 42
3222.67 46
3222.80 56
3222.93 71
3223.06 90
3223.19 108
3223.32 123
3223.45 132
3223.58 133
3223.71 128
3223.84 118
3223.97 105
3224.10 93
3224.23 82
3224.36 72
3224.49 63
3224.62 52
3224.75 39
3224.88 25
3225.01 12
3225.14 1
3225.27 0
3225.40 0
3225.53 0
3225.66 0
3225.79 2
3225.92 4
3226.05 4
3226.18 2
3226.31 0
3226.44 0
3226.58 0
3226.71 0
3226.84 6
3226.97 15
3227.10 27
3227.23 39
3227.36 52
3227.49 65
3227.62 77
3227.75 87
3227.88 95
3228.01 98
3228.14 96
3228.27 89
3228.40 78
3228.53 64
3228.66 49
3228.79 37
3228.92 31
3229.05 31
3229.18 38
3229.31 51
3229.44 68
3229.57 86
3229.70 103
3229.83 116
3229.96 125
3230.09 128
3230.22 126
3230.35 122
3230.48 116
3230.61 111
3230.74 107
3230.87 105
3231.00 106
3231.13 109
3231.26 116
3231.39 126
3231.52 140
3231.65 157
3231.78 177
3231.91 199
3232.05 219
3232.18 235
3232.31 246
3232.44 250
3232.57 247
3232.70 239
3232.83 229
3232.96 218
3233.09 210
3233.22 206
3233.35 204
3233.48 205
3233.61 208
3233.74 212
3233.87 216
3234.00 219
3234.13 221
3234.26 223
3234.39 224
3234.52 224
3234.65 223
3234.78 222
3234.91 221
3235.04 221
3235.17 223
3235.30 225
3235.43 228
3235.56 230
3235.69 230
3235.82 228
3235.95 222
3236.09 214
3236.22 205
3236.35 195
3236.48 183
3236.61 170
3236.74 156
3236.87 139
3237.00 119
3237.13 97
3237.26 72
3237.39 48
3237.52 25
3237.65 4
3237.78 0
3237.91 0
3238.04 0
3238.17 0
3238.30 0
3238.43 0
3238.56 0
3238.69 0
3238.82 8
3238.95 30
3239.08 52
3239.22 72
3239.35 88
3239.48 99
3239.61 104
3239.74 103
3239.87 99
3240.00 94
3240.13 88
3240.26 85
3240.39 87
3240.52 94
3240.65 105
3240.78 119
3240.91 134
3241.04 145
3241.17 152
3241.30 153
3241.43 149
3241.56 140
3241.69 129
3241.82 118
3241.95 110
3242.09 104
3242.22 103
3242.35 106
3242.48 111
3242.61 118
3242.74 124
3242.87 127
3243.00 125
3243.13 117
3243.26 105
3243.39 89
3243.52 72
3243.65 58
3243.78 48
3243.91 43
3244.04 40
3244.17 40
3244.30 39
3244.43 37
3244.57 34
3244.70 31
3244.83 31
3244.96 33
3245.09 39
3245.22 48
3245.35 59
3245.48 68
3245.61 76
3245.74 80
3245.87 81
3246.00 81
3246.13 79
3246.26 76
3246.39 73
3246.52 71
3246.65 69
3246.78 68
3246.92 67
3247.05 67
3247.18 69
3247.31 74
3247.44 81
3247.57 91
3247.70 101
3247.83 112
3247.96 121
3248.09 128
3248.22 131
3248.35 132
3248.48 130
3248.61 126
3248.74 120
3248.87 114
3249.01 107
3249.14 102
3249.27 97
3249.40 93
3249.53 90
3249.66 88
3249.79 86
3249.92 86
3250.05 86
3250.18 87
3250.31 90
3250.44 94
3250.57 100
3250.70 107
3250.83 115
3250.96 124
3251.10 132
3251.23 139
3251.36 145
3251.49 150
3251.62 152
3251.75 154
3251.88 153
3252.01 151
3252.14 146
3252.27 139
3252.40 130
3252.53 119
3252.66 109
3252.79 101
3252.93 95
3253.06 92
3253.19 94
3253.32 98
3253.45 103
3253.58 106
3253.71 105
3253.84 99
3253.97 86
3254.10 68
3254.23 47
3254.36 23
3254.49 2
3254.62 0
3254.76 0
3254.89 0
3255.02 0
3255.15 0
3255.28 0
3255.41 0
3255.54 0
3255.67 5
3255.80 13
3255.93 24
3256.06 35
3256.19 46
3256.32 55
3256.46 60
3256.59 59
3256.72 52
3256.85 41
3256.98 28
3257.11 17
3257.24 11
3257.37 11
3257.50 16
3257.63 23
3257.76 32
3257.89 38
3258.03 42
3258.16 43
3258.29 43
3258.42 44
3258.55 46
3258.68 52
3258.81 61
3258.94 73
3259.07 86
3259.20 100
3259.33 113
3259.46 125
3259.59 133
3259.73 137
3259.86 139
3259.99 138
3260.12 137
3260.25 138
3260.38 143
3260.51 153
3260.64 168
3260.77 186
3260.90 204
3261.03 219
3261.17 228
3261.30 231
3261.43 227
3261.56 220
3261.69 213
3261.82 209
3261.95 211
3262.08 218
3262.21 231
3262.34 246
3262.47 262
3262.61 273
3262.74 279
3262.87 277
3263.00 270
3263.13 259
3263.26 247
3263.39 235
3263.52 225
3263.65 218
3263.78 213
3263.91 211
3264.05 210
3264.18 211
3264.31 213
3264.44 217
3264.57 221
3264.70 226
3264.83 231
3264.96 234
3265.09 235
3265.22 233
3265.35 227
3265.49 218
3265.62 207
3265.75 196
3265.88 186
3266.01 180
3266.14 178
3266.27 180
3266.40 184
3266.53 190
3266.66 196
3266.80 199
3266.93 199
3267.06 197
3267.19 194
3267.32 193
3267.45 194
3267.58 197
3267.71 204
3267.84 213
3267.97 223
3268.11 232
3268.24 241
3268.37 249
3268.50 255
3268.63 258
3268.76 259
3268.89 255
3269.02 246
3269.15 233
3269.28 217
3269.42 197
3269.55 176
3269.68 156
3269.81 138
3269.94 123
3270.07 112
3270.20 106
3270.33 104
3270.46 106
3270.60 112
3270.73 120
3270.86 129
3270.99 140
3271.12 152
3271.25 165
3271.38 179
3271.51 193
3271.64 208
3271.78 220
3271.91 230
3272.04 234
3272.17 232
3272.30 226
3272.43 216
3272.56 204
3272.69 192
3272.82 181
3272.96 170
3273.09 160
3273.22 150
3273.35 140
3273.48 132
3273.61 126
3273.74 122
3273.87 122
3274.00 125
3274.14 129
3274.27 134
3274.40 139
3274.53 142
3274.66 144
3274.79 144
3274.92 143
3275.05 141
3275.18 138
3275.32 134
3275.45 130
3275.58 124
3275.71 118
3275.84 113
3275.97 108
3276.10 104
3276.23 101
3276.36 98
3276.50 96
3276.63 92
3276.76 88
3276.89 83
3277.02 80
3277.15 79
3277.28 84
3277.41 95
3277.55 113
3277.68 135
3277.81 161
3277.94 186
3278.07 208
3278.20 225
3278.33 238
3278.46 246
3278.60 252
3278.73 255
3278.86 257
3278.99 258
3279.12 256
3279.25 251
3279.38 243
3279.51 232
3279.65 221
3279.78 211
3279.91 204
3280.04 201
3280.17 203
3280.30 210
3280.43 221
3280.56 233
3280.70 244
3280.83 251
3280.96 253
3281.09 251
3281.22 245
3281.35 237
3281.48 231
3281.61 229
3281.75 232
3281.88 239
3282.01 249
3282.14 258
3282.27 264
3282.40 264
3282.53 258
3282.66 247
3282.80 234
3282.93 222
3283.06 214
3283.19 212
3283.32 216
3283.45 223
3283.58 231
3283.72 236
3283.85 238
3283.98 236
3284.11 231
3284.24 226
3284.37 224
3284.50 226
3284.63 233
3284.77 245
3284.90 259
3285.03 273
3285.16 285
3285.29 294
3285.42 301
3285.55 308
3285.69 315
3285.82 325
3285.95 338
3286.08 353
3286.21 368
3286.34 381
3286.47 390
3286.61 392
3286.74 389
3286.87 382
3287.00 372
3287.13 362
3287.26 352
3287.39 345
3287.52 338
3287.66 334
3287.79 331
3287.92 330
3288.05 332
3288.18 338
3288.31 348
3288.44 363
3288.58 384
3288.71 409
3288.84 434
3288.97 458
3289.10 478
3289.23 493
3289.36 501
3289.50 504
3289.63 501
3289.76 496
3289.89 489
3290.02 482
3290.15 474
3290.29 466
3290.42 460
3290.55 454
3290.68 450
3290.81 448
3290.94 448
3291.07 450
3291.21 453
3291.34 456
3291.47 457
3291.60 457
3291.73 454
3291.86 449
3291.99 444
3292.13 439
3292.26 435
3292.39 435
3292.52 438
3292.65 447
3292.78 461
3292.91 481
3293.05 506
3293.18 533
3293.31 562
3293.44 590
3293.57 614
3293.70 633
3293.84 645
3293.97 649
3294.10 646
3294.23 636
3294.36 620
3294.49 599
3294.62 574
3294.76 547
3294.89 519
3295.02 493
3295.15 470
3295.28 449
3295.41 432
3295.55 420
3295.68 411
3295.81 406
3295.94 404
3296.07 405
3296.20 407
3296.34 408
3296.47 408
3296.60 406
3296.73 401
3296.86 394
3296.99 386
3297.12 377
3297.26 369
3297.39 363
3297.52 360
3297.65 360
3297.78 364
3297.91 370
3298.05 377
3298.18 385
3298.31 390
3298.44 392
3298.57 391
3298.70 387
3298.84 382
3298.97 379
3299.10 381
3299.23 389
3299.36 401
3299.49 415
3299.63 428
3299.76 437
3299.89 440
3300.02 437
3300.15 430
3300.28 424
3300.42 422
3300.55 427
3300.68 440
3300.81 459
3300.94 484
3301.07 508
3301.21 529
3301.34 544
3301.47 553
3301.60 555
3301.73 553
3301.86 551
3302.00 553
3302.13 560
3302.26 575
3302.39 596
3302.52 619
3302.65 640
3302.79 655
3302.92 660
3303.05 655
3303.18 640
3303.31 618
3303.44 592
3303.58 568
3303.71 548
3303.84 534
3303.97 528
3304.10 527
3304.23 532
3304.37 541
3304.50 551
3304.63 562
3304.76 573
3304.89 584
3305.03 594
3305.16 602
3305.29 608
3305.42 612
3305.55 614
3305.68 616
3305.82 620
3305.95 626
3306.08 635
3306.21 650
3306.34 668
3306.47 690
3306.61 715
3306.74 744
3306.87 777
3307.00 813
3307.13 852
3307.27 894
3307.40 938
3307.53 983
3307.66 1029
3307.79 1076
3307.92 1127
3308.06 1180
3308.19 1237
3308.32 1295
3308.45 1351
3308.58 1403
3308.72 1447
3308.85 1482
3308.98 1510
3309.11 1535
3309.24 1560
3309.37 1590
3309.51 1626
3309.64 1670
3309.77 1721
3309.90 1775
3310.03 1830
3310.17 1881
3310.30 1928
3310.43 1968
3310.56 2001
3310.69 2025
3310.83 2039
3310.96 2045
3311.09 2041
3311.22 2028
3311.35 2005
3311.48 1974
3311.62 1936
3311.75 1894
3311.88 1848
3312.01 1802
3312.14 1756
3312.28 1712
3312.41 1671
3312.54 1631
3312.67 1593
3312.80 1555
3312.94 1517
3313.07 1481
3313.20 1446
3313.33 1413
3313.46 1383
3313.60 1356
3313.73 1331
3313.86 1308
3313.99 1284
3314.12 1259
3314.25 1232
3314.39 1204
3314.52 1173
3314.65 1140
3314.78 1105
3314.91 1069
3315.05 1031
3315.18 994
3315.31 958
3315.44 925
3315.57 896
3315.71 871
3315.84 851
3315.97 833
3316.10 815
3316.23 795
3316.37 772
3316.50 743
3316.63 709
3316.76 673
3316.89 638
3317.03 607
3317.16 583
3317.29 568
3317.42 562
3317.55 561
3317.69 562
3317.82 562
3317.95 557
3318.08 547
3318.21 534
3318.35 519
3318.48 506
3318.61 498
3318.74 495
3318.87 496
3319.01 500
3319.14 503
3319.27 503
3319.40 498
3319.53 489
3319.67 475
3319.80 459
3319.93 441
3320.06 422
3320.19 403
3320.33 384
3320.46 367
3320.59 351
3320.72 339
3320.86 331
3320.99 326
3321.12 325
3321.25 325
3321.38 326
3321.52 325
3321.65 321
3321.78 315
3321.91 307
3322.04 299
3322.18 292
3322.31 285
3322.44 280
3322.57 274
3322.70 269
3322.84 263
3322.97 257
3323.10 253
3323.23 251
3323.37 254
3323.50 261
3323.63 271
3323.76 284
3323.89 297
3324.03 308
3324.16 315
3324.29 317
3324.42 313
3324.55 303
3324.69 287
3324.82 267
3324.95 245
3325.08 223
3325.22 203
3325.35 187
3325.48 175
3325.61 169
3325.74 168
3325.88 170
3326.01 173
3326.14 175
3326.27 175
3326.40 172
3326.54 166
3326.67 157
3326.80 145
3326.93 133
3327.07 121
3327.20 109
3327.33 97
3327.46 85
3327.59 71
3327.73 54
3327.86 36
3327.99 17
3328.12 0
3328.26 0
3328.39 0
3328.52 0
3328.65 0
3328.78 0
3328.92 0
3329.05 0
3329.18 7
3329.31 22
3329.45 33
3329.58 39
3329.71 39
3329.84 34
3329.97 25
3330.11 15
3330.24 7
3330.37 0
3330.50 0
3330.64 0
3330.77 0
3330.90 0
3331.03 0
3331.16 0
3331.30 0
3331.43 2
3331.56 3
3331.69 5
3331.83 5
3331.96 5
3332.09 4
3332.22 2
3332.36 0
3332.49 0
3332.62 0
3332.75 0
3332.88 1
3333.02 8
3333.15 19
3333.28 33
3333.41 48
3333.55 62
3333.68 73
3333.81 81
3333.94 86
3334.08 89
3334.21 91
3334.34 96
3334.47 104
3334.61 117
3334.74 134
3334.87 154
3335.00 175
3335.13 195
3335.27 213
3335.40 226
3335.53 235
3335.66 238
3335.80 238
3335.93 235
3336.06 229
3336.19 221
3336.33 214
3336.46 205
3336.59 196
3336.72 186
3336.86 175
3336.99 162
3337.12 148
3337.25 133
3337.38 117
3337.52 102
3337.65 87
3337.78 72
3337.91 58
3338.05 45
3338.18 34
3338.31 25
3338.44 20
3338.58 20
3338.71 26
3338.84 38
3338.97 53
3339.11 69
3339.24 84
3339.37 94
3339.50 97
3339.64 92
3339.77 79
3339.90 58
3340.03 34
3340.17 10
3340.30 0
3340.43 0
3340.56 0
3340.70 0
3340.83 0
3340.96 17
3341.09 36
3341.23 53
3341.36 65
3341.49 72
3341.62 75
3341.76 77
3341.89 81
3342.02 88
3342.15 100
3342.29 115
3342.42 131
3342.55 146
3342.68 158
3342.82 165
3342.95 168
3343.08 167
3343.21 163
3343.35 159
3343.48 155
3343.61 151
3343.74 147
3343.88 143
3344.01 138
3344.14 131
3344.27 124
3344.41 116
3344.54 107
3344.67 97
3344.80 87
3344.94 76
3345.07 65
3345.20 55
3345.33 44
3345.47 34
3345.60 25
3345.73 17
3345.86 10
3346.00 5
3346.13 1
3346.26 0
3346.39 0
3346.53 0
3346.66 4
3346.79 8
3346.92 14
3347.06 20
3347.19 27
3347.32 34
3347.46 40
3347.59 46
3347.72 51
3347.85 56
3347.99 59
3348.12 62
3348.25 65
3348.38 67
3348.52 70
3348.65 73
3348.78 74
3348.91 75
3349.05 74
3349.18 72
3349.31 66
3349.44 59
3349.58 49
3349.71 38
3349.84 26
3349.97 17
3350.11 12
3350.24 13
3350.37 20
3350.51 34
3350.64 52
3350.77 72
3350.90 90
3351.04 104
3351.17 110
3351.30 109
3351.43 101
3351.57 88
3351.70 73
3351.83 57
3351.97 43
3352.10 30
3352.23 20
3352.36 12
3352.50 5
3352.63 1
3352.76 0
3352.89 0
3353.03 0
3353.16 3
3353.29 7
3353.42 11
3353.56 13
3353.69 12
3353.82 10
3353.96 6
3354.09 1
3354.22 0
3354.35 0
3354.49 0
3354.62 0
3354.75 0
3354.88 0
3355.02 0
3355.15 7
3355.28 19
3355.42 31
3355.55 41
3355.68 48
3355.81 52
3355.95 55
3356.08 56
3356.21 58
3356.35 60
3356.48 63
3356.61 66
3356.74 68
3356.88 69
3357.01 67
3357.14 63
3357.27 56
3357.41 48
3357.54 39
3357.67 31
3357.81 25
3357.94 21
3358.07 20
3358.20 22
3358.34 27
3358.47 35
3358.60 44
3358.74 54
3358.87 66
3359.00 78
3359.13 91
3359.27 105
3359.40 118
3359.53 130
3359.67 140
3359.80 147
3359.93 152
3360.06 156
3360.20 159
3360.33 161
3360.46 164
3360.60 167
3360.73 169
3360.86 170
3360.99 169
3361.13 164
3361.26 157
3361.39 148
3361.53 138
3361.66 128
3361.79 120
3361.92 115
3362.06 111
3362.19 110
3362.32 111
3362.46 113
3362.59 117
3362.72 120
3362.85 123
3362.99 125
3363.12 126
3363.25 125
3363.39 124
3363.52 122
3363.65 119
3363.79 116
3363.92 113
3364.05 111
3364.18 110
3364.32 110
3364.45 112
3364.58 116
3364.72 122
3364.85 129
3364.98 136
3365.11 144
3365.25 152
3365.38 159
3365.51 163
3365.65 162
3365.78 157
3365.91 146
3366.05 131
3366.18 112
3366.31 94
3366.44 79
3366.58 69
3366.71 66
3366.84 67
3366.98 72
3367.11 78
3367.24 84
3367.38 88
3367.51 91
3367.64 96
3367.77 101
3367.91 108
3368.04 113
3368.17 116
3368.31 115
3368.44 108
3368.57 96
3368.71 79
3368.84 61
3368.97 44
3369.10 29
3369.24 17
3369.37 9
3369.50 4
3369.64 3
3369.77 4
3369.90 6
3370.04 8
3370.17 9
3370.30 7
3370.43 3
3370.57 0
3370.70 0
3370.83 0
3370.97 0
3371.10 0
3371.23 0
3371.37 4
3371.50 18
3371.63 33
3371.77 49
3371.90 64
3372.03 78
3372.16 89
3372.30 97
3372.43 103
3372.56 106
3372.70 108
3372.83 109
3372.96 110
3373.10 109
3373.23 108
3373.36 104
3373.50 99
3373.63 93
3373.76 86
3373.90 79
3374.03 76
3374.16 75
3374.29 79
3374.43 87
3374.56 96
3374.69 106
3374.83 115
3374.96 122
3375.09 124
3375.23 121
3375.36 115
3375.49 106
3375.63 98
3375.76 92
3375.89 90
3376.03 91
3376.16 94
3376.29 100
3376.42 105
3376.56 108
3376.69 109
3376.82 109
3376.96 106
3377.09 103
3377.22 98
3377.36 94
3377.49 89
3377.62 86
3377.76 84
3377.89 83
3378.02 83
3378.16 84
3378.29 85
3378.42 83
3378.56 80
3378.69 75
3378.82 68
3378.96 61
3379.09 54
3379.22 48
3379.36 42
3379.49 38
3379.62 35
3379.76 35
3379.89 37
3380.02 41
3380.15 47
3380.29 52
3380.42 56
3380.55 57
3380.69 55
3380.82 52
3380.95 47
3381.09 44
3381.22 42
3381.35 43
3381.49 46
3381.62 49
3381.75 51
3381.89 50
3382.02 45
3382.15 37
3382.29 28
3382.42 19
3382.55 12
3382.69 8
3382.82 9
3382.95 13
3383.09 18
3383.22 24
3383.35 29
3383.49 32
3383.62 33
3383.75 32
3383.89 32
3384.02 32
3384.15 34
3384.29 39
3384.42 46
3384.55 53
3384.69 62
3384.82 69
3384.95 76
3385.09 81
3385.22 84
3385.35 86
3385.49 86
3385.62 86
3385.75 85
3385.89 83
3386.02 80
3386.15 77
3386.29 74
3386.42 70
3386.55 67
3386.69 65
3386.82 63
3386.95 63
3387.09 63
3387.22 63
3387.35 64
3387.49 64
3387.62 62
3387.75 60
3387.89 57
3388.02 54
3388.15 53
3388.29 53
3388.42 55
3388.55 57
3388.69 58
3388.82 57
3388.96 52
3389.09 44
3389.22 35
3389.36 24
3389.49 14
3389.62 5
3389.76 0
3389.89 0
3390.02 0
3390.16 0
3390.29 0
3390.42 0
3390.56 0
3390.69 0
3390.82 1
3390.96 11
3391.09 18
3391.22 21
3391.36 20
3391.49 15
3391.62 8
3391.76 0
3391.89 0
3392.02 0
3392.16 0
3392.29 0
3392.43 0
3392.56 0
3392.69 3
3392.83 6
3392.96 9
3393.09 14
3393.23 21
3393.36 32
3393.49 44
3393.63 57
3393.76 69
3393.89 76
3394.03 78
3394.16 74
3394.29 65
3394.43 54
3394.56 44
3394.69 37
3394.83 35
3394.96 39
3395.10 48
3395.23 61
3395.36 77
3395.50 91
3395.63 104
3395.76 113
3395.90 118
3396.03 118
3396.16 113
3396.30 104
3396.43 92
3396.56 79
3396.70 68
3396.83 60
3396.97 57
3397.10 59
3397.23 66
3397.37 75
3397.50 86
3397.63 97
3397.77 108
3397.90 119
3398.03 131
3398.17 144
3398.30 157
3398.43 170
3398.57 182
3398.70 191
3398.84 196
3398.97 196
3399.10 194
3399.24 190
3399.37 187
3399.50 185
3399.64 186
3399.77 189
3399.90 192
3400.04 196
3400.17 196
3400.31 193
3400.44 188
3400.57 179
3400.71 169
3400.84 158
3400.97 147
3401.11 138
3401.24 130
3401.37 122
3401.51 116
3401.64 108
3401.78 101
3401.91 92
3402.04 82
3402.18 74
3402.31 67
3402.44 66
3402.58 70
3402.71 80
3402.85 96
3402.98 114
3403.11 132
3403.25 145
3403.38 151
3403.51 150
3403.65 142
3403.78 129
3403.92 115
3404.05 102
3404.18 93
3404.32 88
3404.45 90
3404.58 95
3404.72 104
3404.85 115
3404.98 123
3405.12 127
3405.25 126
3405.39 118
3405.52 106
3405.65 91
3405.79 75
3405.92 63
3406.05 54
3406.19 51
3406.32 51
3406.46 54
3406.59 58
3406.72 60
3406.86 61
3406.99 60
3407.13 60
3407.26 60
3407.39 63
3407.53 71
3407.66 84
3407.79 103
3407.93 126
3408.06 152
3408.20 177
3408.33 200
3408.46 217
3408.60 228
3408.73 233
3408.86 233
3409.00 232
3409.13 229
3409.27 225
3409.40 221
3409.53 216
3409.67 208
3409.80 197
3409.94 185
3410.07 173
3410.20 164
3410.34 160
3410.47 161
3410.60 167
3410.74 176
3410.87 188
3411.01 198
3411.14 207
3411.27 213
3411.41 216
3411.54 216
3411.68 212
3411.81 205
3411.94 194
3412.08 181
3412.21 167
3412.34 156
3412.48 149
3412.61 149
3412.75 157
3412.88 172
3413.01 192
3413.15 212
3413.28 230
3413.42 243
3413.55 249
3413.68 250
3413.82 246
3413.95 240
3414.09 232
3414.22 223
3414.35 213
3414.49 202
3414.62 190
3414.75 176
3414.89 162
3415.02 148
3415.16 136
3415.29 127
3415.42 121
3415.56 117
3415.69 116
3415.83 117
3415.96 118
3416.09 120
3416.23 123
3416.36 126
3416.50 128
3416.63 128
3416.76 126
3416.90 121
3417.03 113
3417.17 103
3417.30 92
3417.43 80
3417.57 69
3417.70 59
3417.84 49
3417.97 41
3418.10 34
3418.24 27
3418.37 20
3418.51 14
3418.64 6
3418.77 0
3418.91 0
3419.04 0
3419.18 0
3419.31 0
3419.44 0
3419.58 0
3419.71 0
3419.85 26
3419.98 52
3420.11 75
3420.25 92
3420.38 101
3420.52 105
3420.65 104
3420.78 101
3420.92 100
3421.05 102
3421.19 107
3421.32 114
3421.45 121
3421.59 129
3421.72 136
3421.86 140
3421.99 143
3422.13 143
3422.26 141
3422.39 136
3422.53 129
3422.66 120
3422.80 113
3422.93 108
3423.06 108
3423.20 114
3423.33 125
3423.47 139
3423.60 155
3423.73 169
3423.87 181
3424.00 188
3424.14 193
3424.27 195
3424.40 197
3424.54 199
3424.67 200
3424.81 201
3424.94 198
3425.08 190
3425.21 178
3425.34 161
3425.48 142
3425.61 125
3425.75 112
3425.88 104
3426.01 103
3426.15 106
3426.28 112
3426.42 118
3426.55 120
3426.69 118
3426.82 112
3426.95 103
3427.09 94
3427.22 85
3427.36 79
3427.49 75
3427.62 72
3427.76 70
3427.89 67
3428.03 62
3428.16 57
3428.30 53
3428.43 51
3428.56 53
3428.70 60
3428.83 71
3428.97 84
3429.10 97
3429.23 107
3429.37 112
3429.50 112
3429.64 108
3429.77 102
3429.91 96
3430.04 93
3430.17 94
3430.31 100
3430.44 110
3430.58 123
3430.71 139
3430.85 155
3430.98 169
3431.11 181
3431.25 189
3431.38 193
3431.52 195
3431.65 197
3431.79 199
3431.92 203
3432.05 209
3432.19 217
3432.32 225
3432.46 231
3432.59 235
3432.73 237
3432.86 238
3432.99 240
3433.13 244
3433.26 251
3433.40 260
3433.53 270
3433.67 280
3433.80 287
3433.93 290
3434.07 290
3434.20 287
3434.34 282
3434.47 277
3434.61 273
3434.74 268
3434.87 264
3435.01 260
3435.14 256
3435.28 253
3435.41 251
3435.55 251
3435.68 255
3435.81 261
3435.95 268
3436.08 274
3436.22 277
3436.35 276
3436.49 272
3436.62 264
3436.76 255
3436.89 244
3437.02 234
3437.16 225
3437.29 217
3437.43 209
3437.56 202
3437.70 195
3437.83 188
3437.96 181
3438.10 172
3438.23 163
3438.37 152
3438.50 140
3438.64 127
3438.77 113
3438.91 99
3439.04 86
3439.17 73
3439.31 62
3439.44 53
3439.58 45
3439.71 38
3439.85 33
3439.98 30
3440.12 28
3440.25 28
3440.38 29
3440.52 32
3440.65 36
3440.79 41
3440.92 47
3441.06 54
3441.19 60
3441.33 65
3441.46 68
3441.59 70
3441.73 70
3441.86 70
3442.00 69
3442.13 70
3442.27 72
3442.40 76
3442.54 81
3442.67 87
3442.80 94
3442.94 101
3443.07 108
3443.21 116
3443.34 124
3443.48 132
3443.61 139
3443.75 147
3443.88 153
3444.01 159
3444.15 164
3444.28 168
3444.42 169
3444.55 166
3444.69 158
3444.82 145
3444.96 128
3445.09 110
3445.23 92
3445.36 76
3445.49 63
3445.63 54
3445.76 47
3445.90 43
3446.03 40
3446.17 39
3446.30 39
3446.44 42
3446.57 46
3446.71 50
3446.84 54
3446.97 55
3447.11 53
3447.24 48
3447.38 39
3447.51 29
3447.65 19
3447.78 11
3447.92 4
3448.05 0
3448.19 0
3448.32 0
3448.45 0
3448.59 3
3448.72 9
3448.86 18
3448.99 30
3449.13 46
3449.26 64
3449.40 84
3449.53 103
3449.67 120
3449.80 133
3449.94 141
3450.07 144
3450.20 141
3450.34 133
3450.47 121
3450.61 104
3450.74 85
3450.88 65
3451.01 43
3451.15 23
3451.28 5
3451.42 0
3451.55 0
3451.69 0
3451.82 0
3451.96 0
3452.09 0
3452.22 0
3452.36 0
3452.49 2
3452.63 15
3452.76 30
3452.90 46
3453.03 61
3453.17 76
3453.30 88
3453.44 98
3453.57 104
3453.71 106
3453.84 106
3453.98 103
3454.11 98
3454.24 92
3454.38 85
3454.51 79
3454.65 74
3454.78 69
3454.92 64
3455.05 60
3455.19 56
3455.32 53
3455.46 49
3455.59 46
3455.73 41
3455.86 37
3456.00 31
3456.13 25
3456.27 20
3456.40 17
3456.54 17
3456.67 22
3456.80 31
3456.94 45
3457.07 61
3457.21 77
3457.34 93
3457.48 106
3457.61 116
3457.75 125
3457.88 134
3458.02 143
3458.15 155
3458.29 168
3458.42 181
3458.56 193
3458.69 201
3458.83 205
3458.96 204
3459.10 199
3459.23 194
3459.37 189
3459.50 188
3459.63 190
3459.77 196
3459.90 204
3460.04 210
3460.17 215
3460.31 216
3460.44 214
3460.58 209
3460.71 204
3460.85 201
3460.98 198
3461.12 199
3461.25 200
3461.39 200
3461.52 198
3461.66 192
3461.79 182
3461.93 168
3462.06 152
3462.20 133
3462.33 116
3462.47 102
3462.60 92
3462.74 85
3462.87 83
3463.01 82
3463.14 83
3463.28 83
3463.41 82
3463.55 78
3463.68 73
3463.82 69
3463.95 67
3464.09 68
3464.22 75
3464.36 85
3464.49 98
3464.62 111
3464.76 120
3464.89 123
3465.03 119
3465.16 109
3465.30 95
3465.43 80
3465.57 67
3465.70 57
3465.84 50
3465.97 46
3466.11 44
3466.24 41
3466.38 39
3466.51 36
3466.65 33
3466.78 32
3466.92 32
3467.05 33
3467.19 36
3467.32 40
3467.46 44
3467.59 48
3467.73 50
3467.86 51
3468.00 50
3468.13 46
3468.27 41
3468.40 33
3468.54 25
3468.67 18
3468.81 13
3468.94 11
3469.08 13
3469.21 16
3469.35 21
3469.48 26
3469.62 31
3469.75 36
3469.89 40
3470.02 46
3470.16 52
3470.29 61
3470.43 70
3470.56 79
3470.70 88
3470.83 95
3470.97 98
3471.10 98
3471.24 93
3471.37 85
3471.51 73
3471.64 58
3471.78 40
3471.91 22
3472.05 3
3472.18 0
3472.32 0
3472.45 0
3472.59 0
3472.72 0
3472.86 0
3472.99 0
3473.13 0
3473.26 18
3473.40 35
3473.53 49
3473.67 58
3473.80 61
3473.94 60
3474.07 55
3474.21 48
3474.35 39
3474.48 29
3474.62 21
3474.75 14
3474.89 11
3475.02 13
3475.16 19
3475.29 27
3475.43 36
3475.56 42
3475.70 43
3475.83 39
3475.97 30
3476.10 20
3476.24 11
3476.37 6
3476.51 7
3476.64 13
3476.78 22
3476.91 31
3477.05 39
3477.18 44
3477.32 45
3477.45 44
3477.59 41
3477.72 38
3477.86 36
3477.99 35
3478.13 36
3478.26 38
3478.40 40
3478.53 43
3478.67 44
3478.80 45
3478.94 43
3479.08 39
3479.21 31
3479.35 22
3479.48 12
3479.62 4
3479.75 0
3479.89 1
3480.02 5
3480.16 12
3480.29 20
3480.43 26
3480.56 29
3480.70 28
3480.83 25
3480.97 21
3481.10 17
3481.24 15
3481.37 16
3481.51 22
3481.64 30
3481.78 40
3481.91 51
3482.05 62
3482.19 72
3482.32 79
3482.46 85
3482.59 88
3482.73 89
3482.86 88
3483.00 86
3483.13 83
3483.27 78
3483.40 73
3483.54 67
3483.67 59
3483.81 51
3483.94 41
3484.08 31
3484.21 20
3484.35 10
3484.48 0
3484.62 0
3484.76 0
3484.89 0
3485.03 0
3485.16 0
3485.30 0
3485.43 0
3485.57 0
3485.70 16
3485.84 37
3485.97 60
3486.11 83
3486.24 104
3486.38 124
3486.51 141
3486.65 155
3486.79 165
3486.92 173
3487.06 177
3487.19 178
3487.33 178
3487.46 176
3487.60 176
3487.73 178
3487.87 184
3488.00 193
3488.14 205
3488.27 219
3488.41 233
3488.54 244
3488.68 253
3488.82 257
3488.95 256
3489.09 250
3489.22 241
3489.36 230
3489.49 218
3489.63 209
3489.76 204
3489.90 203
3490.03 207
3490.17 216
3490.30 226
3490.44 239
3490.58 253
3490.71 270
3490.85 291
3490.98 315
3491.12 342
3491.25 371
3491.39 398
3491.52 420
3491.66 435
3491.79 442
3491.93 442
3492.07 436
3492.20 429
3492.34 425
3492.47 425
3492.61 431
3492.74 444
3492.88 460
3493.01 480
3493.15 499
3493.28 515
3493.42 526
3493.56 535
3493.69 542
3493.83 550
3493.96 564
3494.10 584
3494.23 612
3494.37 647
3494.50 685
3494.64 721
3494.77 750
3494.91 769
3495.05 776
3495.18 771
3495.32 755
3495.45 733
3495.59 708
3495.72 683
3495.86 662
3495.99 646
3496.13 636
3496.27 633
3496.40 634
3496.54 640
3496.67 646
3496.81 652
3496.94 654
3497.08 652
3497.21 647
3497.35 639
3497.49 631
3497.62 623
3497.76 618
3497.89 615
3498.03 613
3498.16 611
3498.30 609
3498.43 604
3498.57 596
3498.71 583
3498.84 566
3498.98 546
3499.11 523
3499.25 501
3499.38 481
3499.52 464
3499.65 450
3499.79 438
3499.93 426
3500.06 415
3500.20 403
3500.33 392
3500.47 382
3500.60 374
3500.74 368
3500.87 364
3501.01 360
3501.15 355
3501.28 348
3501.42 339
3501.55 330
3501.69 321
3501.82 313
3501.96 305
3502.10 297
3502.23 287
3502.37 276
3502.50 263
3502.64 249
3502.77 235
3502.91 223
3503.05 212
3503.18 203
3503.32 196
3503.45 191
3503.59 187
3503.72 184
3503.86 184
3503.99 188
3504.13 195
3504.27 205
3504.40 217
3504.54 231
3504.67 244
3504.81 256
3504.94 267
3505.08 275
3505.22 281
3505.35 284
3505.49 285
3505.62 283
3505.76 278
3505.89 270
3506.03 259
3506.17 245
3506.30 228
3506.44 207
3506.57 184
3506.71 158
3506.84 131
3506.98 105
3507.12 81
3507.25 62
3507.39 48
3507.52 40
3507.66 36
3507.79 36
3507.93 39
3508.07 43
3508.20 46
3508.34 48
3508.47 49
3508.61 47
3508.74 43
3508.88 37
3509.02 28
3509.15 19
3509.29 10
3509.42 3
3509.56 0
3509.70 0
3509.83 0
3509.97 0
3510.10 0
3510.24 0
3510.37 0
3510.51 0
3510.65 0
3510.78 1
3510.92 9
3511.05 18
3511.19 29
3511.33 41
3511.46 52
3511.60 62
3511.73 72
3511.87 82
3512.00 95
3512.14 110
3512.28 127
3512.41 145
3512.55 159
3512.68 168
3512.82 170
3512.96 165
3513.09 153
3513.23 139
3513.36 125
3513.50 116
3513.63 111
3513.77 111
3513.91 116
3514.04 122
3514.18 128
3514.31 134
3514.45 138
3514.59 141
3514.72 143
3514.86 143
3514.99 142
3515.13 140
3515.26 136
3515.40 132
3515.54 126
3515.67 120
3515.81 114
3515.94 108
3516.08 102
3516.22 96
3516.35 91
3516.49 88
3516.62 87
3516.76 91
3516.90 99
3517.03 110
3517.17 123
3517.30 134
3517.44 143
3517.58 146
3517.71 145
3517.85 141
3517.98 134
3518.12 126
3518.26 120
3518.39 114
3518.53 109
3518.66 102
3518.80 93
3518.93 82
3519.07 70
3519.21 59
3519.34 50
3519.48 46
3519.61 48
3519.75 56
3519.89 66
3520.02 77
3520.16 85
3520.29 91
3520.43 93
3520.57 93
3520.70 92
3520.84 92
3520.97 94
3521.11 98
3521.25 102
3521.38 106
3521.52 109
3521.65 109
3521.79 107
3521.93 103
3522.06 98
3522.20 93
3522.33 91
3522.47 91
3522.61 93
3522.74 97
3522.88 102
3523.02 106
3523.15 110
3523.29 113
3523.42 117
3523.56 122
3523.70 131
3523.83 142
3523.97 156
3524.10 171
3524.24 186
3524.38 199
3524.51 209
3524.65 217
3524.78 221
3524.92 223
3525.06 223
3525.19 223
3525.33 223
3525.46 223
3525.60 225
3525.74 228
3525.87 234
3526.01 241
3526.14 248
3526.28 256
3526.42 263
3526.55 269
3526.69 272
3526.83 273
3526.96 274
3527.10 273
3527.23 273
3527.37 274
3527.51 275
3527.64 277
3527.78 280
3527.91 283
3528.05 287
3528.19 291
3528.32 298
3528.46 306
3528.60 317
3528.73 329
3528.87 344
3529.00 359
3529.14 376
3529.28 393
3529.41 411
3529.55 431
3529.68 452
3529.82 475
3529.96 499
3530.09 524
3530.23 549
3530.37 574
3530.50 598
3530.64 621
3530.77 644
3530.91 667
3531.05 690
3531.18 713
3531.32 735
3531.45 754
3531.59 770
3531.73 784
3531.86 795
3532.00 807
3532.14 820
3532.27 837
3532.41 856
3532.54 877
3532.68 897
3532.82 914
3532.95 925
3533.09 929
3533.23 925
3533.36 914
3533.50 897
3533.63 876
3533.77 854
3533.91 832
3534.04 814
3534.18 799
3534.32 789
3534.45 784
3534.59 783
3534.72 782
3534.86 782
3535.00 779
3535.13 772
3535.27 762
3535.41 749
3535.54 734
3535.68 718
3535.81 702
3535.95 688
3536.09 675
3536.22 664
3536.36 656
3536.50 649
3536.63 643
3536.77 638
3536.91 632
3537.04 626
3537.18 617
3537.31 605
3537.45 590
3537.59 574
3537.72 556
3537.86 538
3538.00 522
3538.13 507
3538.27 494
3538.40 482
3538.54 468
3538.68 454
3538.81 438
3538.95 420
3539.09 402
3539.22 384
3539.36 367
3539.50 352
3539.63 338
3539.77 326
3539.90 315
3540.04 307
3540.18 302
3540.31 301
3540.45 305
3540.59 312
3540.72 323
3540.86 334
3541.00 346
3541.13 357
3541.27 366
3541.40 372
3541.54 374
3541.68 373
3541.81 368
3541.95 359
3542.09 347
3542.22 334
3542.36 320
3542.50 309
3542.63 301
3542.77 297
3542.91 295
3543.04 295
3543.18 294
3543.31 293
3543.45 290
3543.59 287
3543.72 284
3543.86 283
3544.00 284
3544.13 288
3544.27 293
3544.41 299
3544.54 304
3544.68 308
3544.82 311
3544.95 315
3545.09 320
3545.23 328
3545.36 337
3545.50 350
3545.63 363
3545.77 376
3545.91 388
3546.04 397
3546.18 404
3546.32 409
3546.45 413
3546.59 416
3546.73 419
3546.86 421
3547.00 423
3547.14 421
3547.27 416
3547.41 407
3547.55 394
3547.68 378
3547.82 361
3547.96 345
3548.09 333
3548.23 328
3548.36 329
3548.50 336
3548.64 348
3548.77 361
3548.91 373
3549.05 381
3549.18 383
3549.32 378
3549.46 366
3549.59 348
3549.73 325
3549.87 301
3550.00 279
3550.14 260
3550.28 247
3550.41 240
3550.55 238
3550.69 238
3550.82 239
3550.96 238
3551.10 233
3551.23 227
3551.37 219
3551.51 211
3551.64 203
3551.78 197
3551.92 191
3552.05 183
3552.19 172
3552.33 158
3552.46 142
3552.60 125
3552.74 108
3552.87 95
3553.01 86
3553.14 83
3553.28 84
3553.42 91
3553.55 100
3553.69 111
3553.83 120
3553.96 127
3554.10 128
3554.24 123
3554.37 113
3554.51 101
3554.65 89
3554.78 81
3554.92 77
3555.06 80
3555.19 87
3555.33 95
3555.47 104
3555.60 109
3555.74 110
3555.88 107
3556.01 101
3556.15 92
3556.29 82
3556.42 70
3556.56 57
3556.70 41
3556.83 25
3556.97 8
3557.11 0
3557.24 0
3557.38 0
3557.52 0
3557.66 0
3557.79 0
3557.93 0
3558.07 0
3558.20 5
3558.34 21
3558.48 38
3558.61 52
3558.75 64
3558.89 71
3559.02 72
3559.16 68
3559.30 61
3559.43 55
3559.57 51
3559.71 52
3559.84 57
3559.98 65
3560.12 74
3560.25 82
3560.39 86
3560.53 87
3560.66 84
3560.80 80
3560.94 76
3561.07 74
3561.21 74
3561.35 76
3561.48 78
3561.62 78
3561.76 75
3561.89 68
3562.03 56
3562.17 42
3562.30 27
3562.44 15
3562.58 7
3562.72 4
3562.85 7
3562.99 13
3563.13 22
3563.26 32
3563.40 41
3563.54 51
3563.67 59
3563.81 67
3563.95 73
3564.08 76
3564.22 75
3564.36 69
3564.49 58
3564.63 42
3564.77 24
3564.90 5
3565.04 0
3565.18 0
3565.32 0
3565.45 0
3565.59 0
3565.73 0
3565.86 0
3566.00 2
3566.14 12
3566.27 21
3566.41 28
3566.55 34
3566.68 39
3566.82 44
3566.96 50
3567.09 55
3567.23 58
3567.37 59
3567.51 57
3567.64 51
3567.78 41
3567.92 30
3568.05 19
3568.19 9
3568.33 3
3568.46 1
3568.60 4
3568.74 11
3568.87 22
3569.01 33
3569.15 44
3569.29 52
3569.42 56
3569.56 57
3569.70 54
3569.83 50
3569.97 47
3570.11 46
3570.24 49
3570.38 55
3570.52 64
3570.65 75
3570.79 84
3570.93 91
3571.07 95
3571.20 96
3571.34 94
3571.48 88
3571.61 81
3571.75 72
3571.89 64
3572.02 56
3572.16 52
3572.30 51
3572.44 53
3572.57 59
3572.71 66
3572.85 73
3572.98 78
3573.12 80
3573.26 81
3573.39 80
3573.53 80
3573.67 80
3573.81 82
3573.94 85
3574.08 86
3574.22 85
3574.35 80
3574.49 70
3574.63 57
3574.76 42
3574.90 27
3575.04 16
3575.18 9
3575.31 7
3575.45 10
3575.59 15
3575.72 19
3575.86 21
3576.00 18
3576.14 11
3576.27 1
3576.41 0
3576.55 0
3576.68 0
3576.82 0
3576.96 0
3577.09 0
3577.23 8
3577.37 29
3577.51 53
3577.64 79
3577.78 103
3577.92 126
3578.05 144
3578.19 157
3578.33 163
3578.47 163
3578.60 157
3578.74 149
3578.88 139
3579.01 129
3579.15 119
3579.29 111
3579.43 105
3579.56 101
3579.70 99
3579.84 99
3579.97 102
3580.11 106
3580.25 112
3580.39 116
3580.52 119
3580.66 119
3580.80 117
3580.93 115
3581.07 114
3581.21 115
3581.35 119
3581.48 125
3581.62 131
3581.76 135
3581.89 135
3582.03 130
3582.17 121
3582.31 111
3582.44 100
3582.58 92
3582.72 87
3582.85 87
3582.99 89
3583.13 93
3583.27 97
3583.40 100
3583.54 101
3583.68 100
3583.82 99
3583.95 97
3584.09 97
3584.23 97
3584.36 100
3584.50 104
3584.64 110
3584.78 118
3584.91 126
3585.05 136
3585.19 147
3585.32 157
3585.46 167
3585.60 175
3585.74 178
3585.87 178
3586.01 172
3586.15 163
3586.29 151
3586.42 142
3586.56 137
3586.70 139
3586.83 148
3586.97 163
3587.11 182
3587.25 203
3587.38 221
3587.52 236
3587.66 246
3587.80 252
3587.93 254
3588.07 254
3588.21 251
3588.34 247
3588.48 240
3588.62 233
3588.76 225
3588.89 218
3589.03 214
3589.17 213
3589.31 215
3589.44 220
3589.58 227
3589.72 234
3589.86 241
3589.99 245
3590.13 249
3590.27 251
3590.40 252
3590.54 253
3590.68 252
3590.82 251
3590.95 246
3591.09 239
3591.23 229
3591.37 217
3591.50 204
3591.64 192
3591.78 180
3591.92 171
3592.05 165
3592.19 161
3592.33 159
3592.46 156
3592.60 153
3592.74 149
3592.88 142
3593.01 133
3593.15 123
3593.29 112
3593.43 101
3593.56 93
3593.70 87
3593.84 84
3593.98 85
3594.11 89
3594.25 97
3594.39 108
3594.53 123
3594.66 139
3594.80 157
3594.94 174
3595.08 189
3595.21 200
3595.35 207
3595.49 210
3595.63 208
3595.76 203
3595.90 194
3596.04 184
3596.18 171
3596.31 156
3596.45 141
3596.59 126
3596.73 112
3596.86 100
3597.00 89
3597.14 81
3597.27 75
3597.41 71
3597.55 70
3597.69 71
3597.82 77
3597.96 88
3598.10 104
3598.24 123
3598.37 145
3598.51 168
3598.65 189
3598.79 205
3598.92 216
3599.06 221
3599.20 218
3599.34 210
3599.47 196
3599.61 180
3599.75 162
3599.89 144
3600.02 129
3600.16 117
3600.30 108
3600.44 104
3600.58 102
3600.71 102
3600.85 104
3600.99 106
3601.13 109
3601.26 112
3601.40 116
3601.54 120
3601.68 126
3601.81 133
3601.95 139
3602.09 143
3602.23 146
3602.36 144
3602.50 139
3602.64 130
3602.78 118
3602.91 103
3603.05 87
3603.19 71
3603.33 55
3603.46 39
3603.60 25
3603.74 11
3603.88 0
3604.01 0
3604.15 0
3604.29 0
3604.43 0
3604.56 0
3604.70 4
3604.84 10
3604.98 14
3605.12 15
3605.25 11
3605.39 6
3605.53 0
3605.67 0
3605.80 0
3605.94 0
3606.08 8
3606.22 20
3606.35 34
3606.49 47
3606.63 58
3606.77 65
3606.90 67
3607.04 65
3607.18 58
3607.32 47
3607.46 34
3607.59 21
3607.73 9
3607.87 2
3608.01 0
3608.14 5
3608.28 17
3608.42 36
3608.56 58
3608.69 80
3608.83 100
3608.97 114
3609.11 121
3609.25 122
3609.38 117
3609.52 109
3609.66 99
3609.80 88
3609.93 78
3610.07 69
3610.21 60
3610.35 51
3610.48 43
3610.62 35
3610.76 29
3610.90 25
3611.04 23
3611.17 23
3611.31 25
3611.45 30
3611.59 38
3611.72 48
3611.86 61
3612.00 75
3612.14 91
3612.28 107
3612.41 122
3612.55 135
3612.69 143
3612.83 147
3612.96 146
3613.10 141
3613.24 133
3613.38 124
3613.52 115
3613.65 107
3613.79 101
3613.93 96
3614.07 91
3614.20 87
3614.34 83
3614.48 79
3614.62 75
3614.76 72
3614.89 69
3615.03 68
3615.17 68
3615.31 69
3615.44 70
3615.58 72
3615.72 75
3615.86 80
3616.00 85
3616.13 89
3616.27 92
3616.41 91
3616.55 87
3616.68 77
3616.82 63
3616.96 45
3617.10 24
3617.24 4
3617.37 0
3617.51 0
3617.65 0
3617.79 0
3617.93 0
3618.06 0
3618.20 8
3618.34 28
3618.48 47
3618.61 63
3618.75 74
3618.89 79
3619.03 81
3619.17 80
3619.30 78
3619.44 76
3619.58 77
3619.72 81
3619.86 87
3619.99 96
3620.13 106
3620.27 116
3620.41 125
3620.55 132
3620.68 136
3620.82 136
3620.96 132
3621.10 124
3621.24 112
3621.37 96
3621.51 79
3621.65 61
3621.79 44
3621.92 28
3622.06 14
3622.20 4
3622.34 0
3622.48 0
3622.61 0
3622.75 0
3622.89 0
3623.03 0
3623.17 2
3623.30 2
3623.44 1
3623.58 1
3623.72 0
3623.86 1
3623.99 3
3624.13 6
3624.27 10
3624.41 13
3624.55 15
3624.68 16
3624.82 17
3624.96 17
3625.10 17
3625.24 17
3625.37 16
3625.51 15
3625.65 11
3625.79 5
3625.93 0
3626.06 0
3626.20 0
3626.34 0
3626.48 0
3626.62 0
3626.75 8
3626.89 18
3627.03 27
3627.17 36
3627.31 45
3627.44 51
3627.58 56
3627.72 59
3627.86 60
3628.00 61
3628.14 63
3628.27 67
3628.41 76
3628.55 89
3628.69 106
3628.83 125
3628.96 143
3629.10 156
3629.24 164
3629.38 164
3629.52 156
3629.65 142
3629.79 125
3629.93 108
3630.07 95
3630.21 88
3630.34 88
3630.48 94
3630.62 104
3630.76 116
3630.90 127
3631.03 133
3631.17 135
3631.31 133
3631.45 128
3631.59 123
3631.73 120
3631.86 119
3632.00 120
3632.14 122
3632.28 122
3632.42 121
3632.55 116
3632.69 109
3632.83 102
3632.97 95
3633.11 90
3633.25 89
3633.38 91
3633.52 94
3633.66 97
3633.80 97
3633.94 94
3634.07 87
3634.21 78
3634.35 67
3634.49 58
3634.63 51
3634.77 47
3634.90 46
3635.04 47
3635.18 50
3635.32 54
3635.46 59
3635.59 65
3635.73 73
3635.87 82
3636.01 91
3636.15 99
3636.29 106
3636.42 111
3636.56 115
3636.70 117
3636.84 119
3636.98 122
3637.11 125
3637.25 127
3637.39 125
3637.53 118
3637.67 105
3637.81 87
3637.94 66
3638.08 46
3638.22 30
3638.36 20
3638.50 18
3638.64 21
3638.77 28
3638.91 36
3639.05 43
3639.19 47
3639.33 51
3639.47 54
3639.60 58
3639.74 64
3639.88 70
3640.02 74
3640.16 74
3640.29 71
3640.43 62
3640.57 48
3640.71 31
3640.85 14
3640.99 0
3641.12 0
3641.26 0
3641.40 0
3641.54 0
3641.68 0
3641.82 0
3641.95 0
3642.09 0
3642.23 18
3642.37 37
3642.51 57
3642.65 75
3642.78 94
3642.92 112
3643.06 130
3643.20 149
3643.34 169
3643.48 189
3643.61 211
3643.75 233
3643.89 254
3644.03 274
3644.17 290
3644.31 300
3644.44 304
3644.58 300
3644.72 288
3644.86 271
3645.00 250
3645.14 231
3645.28 216
3645.41 206
3645.55 204
3645.69 208
3645.83 217
3645.97 227
3646.11 237
3646.24 245
3646.38 249
3646.52 251
3646.66 250
3646.80 248
3646.94 245
3647.07 241
3647.21 236
3647.35 230
3647.49 223
3647.63 215
3647.77 204
3647.90 192
3648.04 178
3648.18 163
3648.32 146
3648.46 130
3648.60 114
3648.74 102
3648.87 93
3649.01 90
3649.15 92
3649.29 96
3649.43 101
3649.57 103
3649.70 102
3649.84 95
3649.98 85
3650.12 73
3650.26 63
3650.40 56
3650.54 53
3650.67 56
3650.81 62
3650.95 69
3651.09 75
3651.23 78
3651.37 78
3651.51 75
3651.64 72
3651.78 69
3651.92 68
3652.06 70
3652.20 73
3652.34 78
3652.47 82
3652.61 85
3652.75 87
3652.89 88
3653.03 90
3653.17 93
3653.31 97
3653.44 100
3653.58 102
3653.72 101
3653.86 97
3654.00 89
3654.14 80
3654.28 71
3654.41 63
3654.55 58
3654.69 57
3654.83 58
3654.97 62
3655.11 66
3655.25 70
3655.38 73
3655.52 75
3655.66 75
3655.80 74
3655.94 73
3656.08 70
3656.22 66
3656.35 61
3656.49 54
3656.63 48
3656.77 41
3656.91 35
3657.05 30
3657.19 27
3657.33 25
3657.46 24
3657.60 21
3657.74 16
3657.88 8
3658.02 0
3658.16 0
3658.30 0
3658.43 0
3658.57 0
3658.71 0
3658.85 0
3658.99 6
3659.13 31
3659.27 56
3659.40 78
3659.54 96
3659.68 108
3659.82 116
3659.96 120
3660.10 123
3660.24 126
3660.38 129
3660.51 132
3660.65 132
3660.79 130
3660.93 126
3661.07 121
3661.21 117
3661.35 118
3661.48 122
3661.62 131
3661.76 143
3661.90 155
3662.04 165
3662.18 170
3662.32 172
3662.46 169
3662.59 165
3662.73 159
3662.87 153
3663.01 146
3663.15 139
3663.29 131
3663.43 123
3663.57 114
3663.70 108
3663.84 103
3663.98 100
3664.12 98
3664.26 98
3664.40 98
3664.54 98
3664.68 98
3664.81 100
3664.95 103
3665.09 110
3665.23 119
3665.37 129
3665.51 140
3665.65 151
3665.79 162
3665.92 171
3666.06 178
3666.20 183
3666.34 186
3666.48 186
3666.62 183
3666.76 178
3666.90 171
3667.03 162
3667.17 152
3667.31 142
3667.45 133
3667.59 125
3667.73 118
3667.87 113
3668.01 110
3668.15 109
3668.28 109
3668.42 110
3668.56 111
3668.70 113
3668.84 116
3668.98 120
3669.12 124
3669.26 129
3669.39 133
3669.53 135
3669.67 134
3669.81 130
3669.95 123
3670.09 112
3670.23 101
3670.37 90
3670.51 80
3670.64 74
3670.78 69
3670.92 67
3671.06 64
3671.20 61
3671.34 56
3671.48 50
3671.62 42
3671.76 36
3671.89 33
3672.03 35
3672.17 42
3672.31 55
3672.45 72
3672.59 92
3672.73 110
3672.87 126
3673.01 136
3673.14 140
3673.28 140
3673.42 137
3673.56 131
3673.70 125
3673.84 120
3673.98 116
3674.12 112
3674.26 107
3674.40 101
3674.53 92
3674.67 83
3674.81 72
3674.95 62
3675.09 54
3675.23 48
3675.37 45
3675.51 45
3675.65 47
3675.78 51
3675.92 56
3676.06 61
3676.20 66
3676.34 70
3676.48 72
3676.62 75
3676.76 78
3676.90 83
3677.04 90
3677.17 99
3677.31 109
3677.45 119
3677.59 127
3677.73 132
3677.87 133
3678.01 130
3678.15 123
3678.29 115
3678.43 108
3678.56 102
3678.70 97
3678.84 96
3678.98 95
3679.12 96
3679.26 96
3679.40 95
3679.54 94
3679.68 94
3679.82 95
3679.95 96
3680.09 99
3680.23 101
3680.37 101
3680.51 99
3680.65 94
3680.79 87
3680.93 80
3681.07 73
3681.21 68
3681.35 63
3681.48 58
3681.62 50
3681.76 38
3681.90 23
3682.04 4
3682.18 0
3682.32 0
3682.46 0
3682.60 0
3682.74 0
3682.88 0
3683.01 0
3683.15 0
3683.29 20
3683.43 40
3683.57 58
3683.71 73
3683.85 86
3683.99 94
3684.13 98
3684.27 99
3684.41 97
3684.54 92
3684.68 87
3684.82 82
3684.96 77
3685.10 72
3685.24 67
3685.38 61
3685.52 53
3685.66 43
3685.80 32
3685.94 22
3686.08 14
3686.21 10
3686.35 10
3686.49 16
3686.63 25
3686.77 37
3686.91 49
3687.05 60
3687.19 68
3687.33 73
3687.47 75
3687.61 73
3687.75 69
3687.88 62
3688.02 54
3688.16 47
3688.30 41
3688.44 39
3688.58 41
3688.72 47
3688.86 56
3689.00 67
3689.14 78
3689.28 88
3689.42 95
3689.56 100
3689.69 104
3689.83 106
3689.97 105
3690.11 101
3690.25 92
3690.39 78
3690.53 57
3690.67 33
3690.81 6
3690.95 0
3691.09 0
3691.23 0
3691.37 0
3691.50 0
3691.64 16
3691.78 48
3691.92 80
3692.06 108
3692.20 129
3692.34 144
3692.48 154
3692.62 161
3692.76 168
3692.90 177
3693.04 187
3693.18 197
3693.32 207
3693.45 215
3693.59 222
3693.73 228
3693.87 233
3694.01 239
3694.15 246
3694.29 253
3694.43 258
3694.57 262
3694.71 265
3694.85 268
3694.99 273
3695.13 282
3695.27 294
3695.41 309
3695.54 324
3695.68 337
3695.82 344
3695.96 344
3696.10 337
3696.24 325
3696.38 310
3696.52 295
3696.66 283
3696.80 274
3696.94 269
3697.08 267
3697.22 268
3697.36 269
3697.50 271
3697.64 272
3697.77 275
3697.91 279
3698.05 285
3698.19 294
3698.33 306
3698.47 318
3698.61 330
3698.75 339
3698.89 344
3699.03 345
3699.17 342
3699.31 337
3699.45 331
3699.59 325
3699.73 320
3699.87 316
3700.01 313
3700.14 309
3700.28 304
3700.42 298
3700.56 293
3700.70 291
3700.84 292
3700.98 299
3701.12 312
3701.26 329
3701.40 348
3701.54 365
3701.68 378
3701.82 384
3701.96 384
3702.10 378
3702.24 367
3702.38 353
3702.52 337
3702.65 321
3702.79 304
3702.93 288
3703.07 273
3703.21 261
3703.35 254
3703.49 252
3703.63 254
3703.77 259
3703.91 266
3704.05 271
3704.19 275
3704.33 278
3704.47 280
3704.61 282
3704.75 286
3704.89 290
3705.03 295
3705.17 298
3705.31 299
3705.44 298
3705.58 297
3705.72 295
3705.86 295
3706.00 297
3706.14 302
3706.28 307
3706.42 313
3706.56 318
3706.70 323
3706.84 328
3706.98 334
3707.12 342
3707.26 353
3707.40 366
3707.54 382
3707.68 398
3707.82 415
3707.96 429
3708.10 442
3708.24 451
3708.38 457
3708.52 461
3708.65 462
3708.79 463
3708.93 466
3709.07 469
3709.21 474
3709.35 478
3709.49 482
3709.63 483
3709.77 482
3709.91 478
3710.05 471
3710.19 463
3710.33 453
3710.47 442
3710.61 430
3710.75 417
3710.89 405
3711.03 393
3711.17 382
3711.31 373
3711.45 365
3711.59 356
3711.73 345
3711.87 333
3712.01 318
3712.15 303
3712.28 289
3712.42 277
3712.56 269
3712.70 264
3712.84 261
3712.98 261
3713.12 263
3713.26 267
3713.40 272
3713.54 278
3713.68 284
3713.82 290
3713.96 294
3714.10 296
3714.24 294
3714.38 289
3714.52 279
3714.66 266
3714.80 250
3714.94 232
3715.08 213
3715.22 194
3715.36 175
3715.50 159
3715.64 145
3715.78 134
3715.92 126
3716.06 121
3716.20 118
3716.34 116
3716.48 114
3716.62 111
3716.76 108
3716.90 104
3717.03 100
3717.17 96
3717.31 92
3717.45 88
3717.59 85
3717.73 82
3717.87 79
3718.01 78
3718.15 78
3718.29 81
3718.43 88
3718.57 98
3718.71 111
3718.85 123
3718.99 132
3719.13 136
3719.27 134
3719.41 126
3719.55 116
3719.69 106
3719.83 98
3719.97 95
3720.11 96
3720.25 101
3720.39 106
3720.53 111
3720.67 112
3720.81 110
3720.95 105
3721.09 96
3721.23 85
3721.37 73
3721.51 64
3721.65 57
3721.79 54
3721.93 56
3722.07 62
3722.21 71
3722.35 80
3722.49 87
3722.63 91
3722.77 92
3722.91 89
3723.05 83
3723.19 77
3723.33 71
3723.47 66
3723.61 64
3723.75 64
3723.89 65
3724.03 67
3724.17 67
3724.31 64
3724.45 57
3724.59 48
3724.73 37
3724.86 26
3725.00 16
3725.14 10
3725.28 6
3725.42 6
3725.56 7
3725.70 8
3725.84 9
3725.98 8
3726.12 8
3726.26 6
3726.40 6
3726.54 6
3726.68 7
3726.82 8
3726.96 10
3727.10 12
3727.24 12
3727.38 11
3727.52 6
3727.66 0
3727.80 0
3727.94 0
3728.08 0
3728.22 0
3728.36 0
3728.50 0
3728.64 6
3728.78 17
3728.92 29
3729.06 38
3729.20 46
3729.34 51
3729.48 55
3729.62 57
3729.76 59
3729.90 59
3730.04 60
3730.18 60
3730.32 61
3730.46 64
3730.60 67
3730.74 71
3730.88 76
3731.02 81
3731.16 86
3731.30 91
3731.44 97
3731.58 102
3731.72 108
3731.86 112
3732.00 115
3732.14 115
3732.28 113
3732.42 108
3732.56 101
3732.70 93
3732.84 86
3732.98 81
3733.12 78
3733.26 76
3733.40 76
3733.54 76
3733.68 76
3733.82 75
3733.96 74
3734.10 74
3734.24 76
3734.38 80
3734.52 85
3734.66 92
3734.80 97
3734.94 100
3735.08 100
3735.22 96
3735.36 89
3735.50 81
3735.64 72
3735.78 65
3735.93 60
3736.07 56
3736.21 55
3736.35 54
3736.49 54
3736.63 52
3736.77 50
3736.91 45
3737.05 40
3737.19 34
3737.33 28
3737.47 22
3737.61 17
3737.75 13
3737.89 10
3738.03 7
3738.17 5
3738.31 3
3738.45 2
3738.59 2
3738.73 2
3738.87 3
3739.01 4
3739.15 5
3739.29 7
3739.43 8
3739.57 10
3739.71 12
3739.85 14
3739.99 14
3740.13 13
3740.27 10
3740.41 4
3740.55 0
3740.69 0
3740.83 0
3740.97 0
3741.11 0
3741.25 0
3741.39 0
3741.53 8
3741.67 22
3741.81 35
3741.95 47
3742.09 57
3742.23 66
3742.37 76
3742.51 89
3742.65 104
3742.79 123
3742.93 144
3743.07 166
3743.21 185
3743.35 202
3743.49 214
3743.63 220
3743.78 222
3743.92 219
3744.06 212
3744.20 200
3744.34 185
3744.48 167
3744.62 148
3744.76 129
3744.90 111
3745.04 96
3745.18 84
3745.32 75
3745.46 70
3745.60 67
3745.74 65
3745.88 64
3746.02 65
3746.16 66
3746.30 69
3746.44 75
3746.58 82
3746.72 92
3746.86 104
3747.00 115
3747.14 126
3747.28 135
3747.42 142
3747.56 146
3747.70 148
3747.84 149
3747.98 150
3748.12 151
3748.26 153
3748.40 154
3748.55 155
3748.69 154
3748.83 151
3748.97 146
3749.11 140
3749.25 133
3749.39 126
3749.53 122
3749.67 122
3749.81 125
3749.95 130
3750.09 138
3750.23 147
3750.37 154
3750.51 158
3750.65 159
3750.79 158
3750.93 154
3751.07 150
3751.21 147
3751.35 145
3751.49 147
3751.63 150
3751.77 155
3751.91 160
3752.05 164
3752.19 168
3752.34 171
3752.48 174
3752.62 181
3752.76 190
3752.90 201
3753.04 213
3753.18 222
3753.32 227
3753.46 226
3753.60 218
3753.74 206
3753.88 192
3754.02 179
3754.16 169
3754.30 164
3754.44 163
3754.58 167
3754.72 174
3754.86 183
3755.00 193
3755.14 205
3755.28 217
3755.42 229
3755.57 238
3755.71 244
3755.85 244
3755.99 237
3756.13 223
3756.27 203
3756.41 178
3756.55 152
3756.69 126
3756.83 102
3756.97 82
3757.11 66
3757.25 54
3757.39 45
3757.53 39
3757.67 36
3757.81 37
3757.95 43
3758.09 53
3758.23 67
3758.38 83
3758.52 99
3758.66 113
3758.80 120
3758.94 121
3759.08 115
3759.22 104
3759.36 89
3759.50 76
3759.64 66
3759.78 63
3759.92 67
3760.06 80
3760.20 98
3760.34 120
3760.48 142
3760.62 163
3760.76 182
3760.91 197
3761.05 208
3761.19 216
3761.33 221
3761.47 225
3761.61 226
3761.75 226
3761.89 223
3762.03 220
3762.17 217
3762.31 216
3762.45 219
3762.59 228
3762.73 243
3762.87 262
3763.01 283
3763.15 301
3763.30 313
3763.44 318
3763.58 314
3763.72 303
3763.86 285
3764.00 266
3764.14 248
3764.28 233
3764.42 224
3764.56 219
3764.70 219
3764.84 220
3764.98 220
3765.12 220
3765.26 218
3765.41 215
3765.55 213
3765.69 211
3765.83 211
3765.97 212
3766.11 214
3766.25 213
3766.39 212
3766.53 210
3766.67 207
3766.81 207
3766.95 209
3767.09 215
3767.23 223
3767.37 232
3767.52 240
3767.66 245
3767.80 247
3767.94 244
3768.08 239
3768.22 231
3768.36 223
3768.50 216
3768.64 211
3768.78 207
3768.92 205
3769.06 205
3769.20 207
3769.34 210
3769.49 212
3769.63 214
3769.77 214
3769.91 211
3770.05 205
3770.19 196
3770.33 183
3770.47 169
3770.61 154
3770.75 141
3770.89 129
3771.03 119
3771.17 111
3771.31 107
3771.46 105
3771.60 107
3771.74 110
3771.88 116
3772.02 123
3772.16 131
3772.30 138
3772.44 143
3772.58 146
3772.72 145
3772.86 139
3773.00 131
3773.15 120
3773.29 109
3773.43 96
3773.57 85
3773.71 74
3773.85 65
3773.99 57
3774.13 52
3774.27 50
3774.41 52
3774.55 60
3774.69 71
3774.84 85
3774.98 100
3775.12 114
3775.26 125
3775.40 132
3775.54 136
3775.68 136
3775.82 135
3775.96 134
3776.10 136
3776.24 140
3776.38 148
3776.53 158
3776.67 171
3776.81 184
3776.95 196
3777.09 206
3777.23 212
3777.37 216
3777.51 219
3777.65 221
3777.79 225
3777.93 230
3778.07 236
3778.22 242
3778.36 245
3778.50 243
3778.64 235
3778.78 221
3778.92 202
3779.06 182
3779.20 163
3779.34 148
3779.48 139
3779.62 136
3779.77 138
3779.91 144
3780.05 150
3780.19 155
3780.33 157
3780.47 156
3780.61 153
3780.75 148
3780.89 143
3781.03 136
3781.18 130
3781.32 122
3781.46 115
3781.60 108
3781.74 102
3781.88 99
3782.02 101
3782.16 106
3782.30 114
3782.44 124
3782.58 133
3782.73 139
3782.87 142
3783.01 142
3783.15 139
3783.29 135
3783.43 131
3783.57 127
3783.71 123
3783.85 118
3783.99 114
3784.14 109
3784.28 102
3784.42 95
3784.56 87
3784.70 77
3784.84 67
3784.98 55
3785.12 43
3785.26 33
3785.40 28
3785.55 27
3785.69 32
3785.83 41
3785.97 52
3786.11 61
3786.25 65
3786.39 64
3786.53 56
3786.67 44
3786.82 31
3786.96 19
3787.10 13
3787.24 12
3787.38 18
3787.52 29
3787.66 43
3787.80 59
3787.94 74
3788.09 85
3788.23 93
3788.37 96
3788.51 94
3788.65 89
3788.79 81
3788.93 71
3789.07 63
3789.21 55
3789.35 50
3789.50 46
3789.64 43
3789.78 41
3789.92 39
3790.06 35
3790.20 30
3790.34 24
3790.48 16
3790.62 8
3790.77 0
3790.91 0
3791.05 0
3791.19 0
3791.33 11
3791.47 25
3791.61 43
3791.75 60
3791.90 76
3792.04 88
3792.18 96
3792.32 98
3792.46 95
3792.60 89
3792.74 80
3792.88 70
3793.02 58
3793.17 46
3793.31 33
3793.45 20
3793.59 7
3793.73 0
3793.87 0
3794.01 0
3794.15 0
3794.30 5
3794.44 20
3794.58 36
3794.72 50
3794.86 62
3795.00 70
3795.14 74
3795.28 76
3795.42 76
3795.57 77
3795.71 78
3795.85 80
3795.99 80
3796.13 78
3796.27 73
3796.41 66
3796.55 57
3796.70 48
3796.84 40
3796.98 34
3797.12 30
3797.26 27
3797.40 24
3797.54 21
3797.68 17
3797.83 11
3797.97 4
3798.11 0
3798.25 0
3798.39 0
3798.53 0
3798.67 0
3798.81 0
3798.96 2
3799.10 4
3799.24 4
3799.38 3
3799.52 1
3799.66 1
3799.80 3
3799.95 9
3800.09 18
3800.23 30
3800.37 43
3800.51 56
3800.65 65
3800.79 70
3800.93 70
3801.08 65
3801.22 57
3801.36 48
3801.50 41
3801.64 37
3801.78 38
3801.92 44
3802.07 55
3802.21 68
3802.35 84
3802.49 99
3802.63 112
3802.77 124
3802.91 134
3803.05 142
3803.20 148
3803.34 153
3803.48 154
3803.62 153
3803.76 148
3803.90 140
3804.04 130
3804.19 119
3804.33 111
3804.47 105
3804.61 103
3804.75 105
3804.89 110
3805.03 117
3805.18 124
3805.32 130
3805.46 134
3805.60 135
3805.74 133
3805.88 129
3806.02 125
3806.17 120
3806.31 116
3806.45 113
3806.59 112
3806.73 111
3806.87 108
3807.01 104
3807.16 95
3807.30 84
3807.44 69
3807.58 53
3807.72 38
3807.86 26
3808.00 18
3808.15 14
3808.29 15
3808.43 18
3808.57 22
3808.71 26
3808.85 27
3808.99 27
3809.14 24
3809.28 21
3809.42 16
3809.56 13
3809.70 10
3809.84 8
3809.98 7
3810.13 7
3810.27 7
3810.41 6
3810.55 4
3810.69 2
3810.83 0
3810.97 0
3811.12 0
3811.26 0
3811.40 0
3811.54 0
3811.68 0
3811.82 1
3811.97 9
3812.11 17
3812.25 25
3812.39 31
3812.53 35
3812.67 35
3812.81 30
3812.96 23
3813.10 13
3813.24 1
3813.38 0
3813.52 0
3813.66 0
3813.81 0
3813.95 0
3814.09 0
3814.23 5
3814.37 21
3814.51 35
3814.65 46
3814.80 52
3814.94 52
3815.08 46
3815.22 38
3815.36 28
3815.50 20
3815.65 16
3815.79 15
3815.93 19
3816.07 25
3816.21 32
3816.35 38
3816.50 42
3816.64 44
3816.78 45
3816.92 43
3817.06 41
3817.20 39
3817.35 38
3817.49 37
3817.63 39
3817.77 42
3817.91 49
3818.05 60
3818.20 73
3818.34 88
3818.48 104
3818.62 118
3818.76 130
3818.90 137
3819.05 138
3819.19 135
3819.33 128
3819.47 116
3819.61 101
3819.75 86
3819.90 71
3820.04 58
3820.18 49
3820.32 45
3820.46 46
3820.60 51
3820.75 59
3820.89 66
3821.03 71
3821.17 72
3821.31 70
3821.45 65
3821.60 59
3821.74 53
3821.88 50
3822.02 49
3822.16 51
3822.30 54
3822.45 57
3822.59 58
3822.73 58
3822.87 57
3823.01 55
3823.15 53
3823.30 51
3823.44 49
3823.58 47
3823.72 45
3823.86 42
3824.00 40
3824.15 38
3824.29 39
3824.43 42
3824.57 46
3824.71 53
3824.86 60
3825.00 67
3825.14 75
3825.28 83
3825.42 92
3825.56 103
3825.71 116
3825.85 131
3825.99 147
3826.13 163
3826.27 177
3826.41 188
3826.56 194
3826.70 195
3826.84 189
3826.98 179
3827.12 165
3827.27 148
3827.41 133
3827.55 120
3827.69 112
3827.83 109
3827.97 111
3828.12 115
3828.26 121
3828.40 126
3828.54 128
3828.68 126
3828.83 120
3828.97 111
3829.11 100
3829.25 87
3829.39 75
3829.54 65
3829.68 57
3829.82 52
3829.96 49
3830.10 47
3830.24 46
3830.39 44
3830.53 41
3830.67 37
3830.81 32
3830.95 27
3831.10 22
3831.24 19
3831.38 17
3831.52 19
3831.66 23
3831.81 30
3831.95 38
3832.09 46
3832.23 54
3832.37 58
3832.51 59
3832.66 55
3832.80 48
3832.94 40
3833.08 32
3833.22 25
3833.37 20
3833.51 18
3833.65 17
3833.79 15
3833.93 12
3834.08 7
3834.22 0
3834.36 0
3834.50 0
3834.64 0
3834.79 0
3834.93 0
3835.07 0
3835.21 0
3835.35 16
3835.50 35
3835.64 55
3835.78 74
3835.92 90
3836.06 101
3836.21 108
3836.35 110
3836.49 110
3836.63 111
3836.77 113
3836.91 120
3837.06 129
3837.20 140
3837.34 150
3837.48 157
3837.62 159
3837.77 155
3837.91 145
3838.05 131
3838.19 117
3838.34 103
3838.48 93
3838.62 87
3838.76 84
3838.90 85
3839.05 87
3839.19 92
3839.33 98
3839.47 106
3839.61 116
3839.76 129
3839.90 144
3840.04 161
3840.18 178
3840.32 194
3840.47 206
3840.61 213
3840.75 216
3840.89 214
3841.03 207
3841.18 197
3841.32 185
3841.46 173
3841.60 160
3841.74 147
3841.89 136
3842.03 125
3842.17 115
3842.31 106
3842.45 98
3842.60 92
3842.74 88
3842.88 86
3843.02 88
3843.17 92
3843.31 98
3843.45 106
3843.59 116
3843.73 126
3843.88 136
3844.02 146
3844.16 156
3844.30 166
3844.44 174
3844.59 180
3844.73 183
3844.87 185
3845.01 184
3845.15 182
3845.30 180
3845.44 177
3845.58 176
3845.72 175
3845.87 176
3846.01 178
3846.15 182
3846.29 189
3846.43 198
3846.58 209
3846.72 223
3846.86 239
3847.00 255
3847.15 270
3847.29 283
3847.43 292
3847.57 297
3847.71 298
3847.86 295
3848.00 291
3848.14 284
3848.28 278
3848.42 271
3848.57 265
3848.71 259
3848.85 254
3848.99 252
3849.14 253
3849.28 258
3849.42 267
3849.56 279
3849.70 294
3849.85 311
3849.99 326
3850.13 340
3850.27 350
3850.42 356
3850.56 359
3850.70 358
3850.84 355
3850.98 350
3851.13 343
3851.27 335
3851.41 324
3851.55 311
3851.70 297
3851.84 283
3851.98 269
3852.12 257
3852.27 246
3852.41 237
3852.55 229
3852.69 222
3852.83 216
3852.98 209
3853.12 202
3853.26 197
3853.40 193
3853.55 190
3853.69 188
3853.83 188
3853.97 189
3854.12 192
3854.26 196
3854.40 203
3854.54 213
3854.68 225
3854.83 239
3854.97 254
3855.11 267
3855.25 277
3855.40 284
3855.54 287
3855.68 287
3855.82 286
3855.97 286
3856.11 288
3856.25 292
3856.39 299
3856.53 308
3856.68 318
3856.82 326
3856.96 331
3857.10 332
3857.25 328
3857.39 321
3857.53 310
3857.67 296
3857.82 281
3857.96 268
3858.10 256
3858.24 248
3858.39 243
3858.53 239
3858.67 235
3858.81 228
3858.96 216
3859.10 200
3859.24 179
3859.38 155
3859.52 131
3859.67 110
3859.81 93
3859.95 82
3860.09 78
3860.24 80
3860.38 87
3860.52 98
3860.66 110
3860.81 121
3860.95 130
3861.09 136
3861.23 139
3861.38 141
3861.52 142
3861.66 144
3861.80 148
3861.95 154
3862.09 159
3862.23 162
3862.37 163
3862.52 161
3862.66 158
3862.80 154
3862.94 152
3863.09 153
3863.23 158
3863.37 166
3863.51 175
3863.66 185
3863.80 194
3863.94 202
3864.08 207
3864.23 208
3864.37 206
3864.51 199
3864.65 187
3864.80 170
3864.94 150
3865.08 130
3865.22 111
3865.37 94
3865.51 82
3865.65 73
3865.79 68
3865.94 65
3866.08 64
3866.22 67
3866.36 72
3866.51 81
3866.65 93
3866.79 107
3866.93 123
3867.08 138
3867.22 151
3867.36 160
3867.50 165
3867.65 167
3867.79 166
3867.93 163
3868.07 159
3868.22 156
3868.36 156
3868.50 157
3868.64 161
3868.79 166
3868.93 173
3869.07 179
3869.21 184
3869.36 189
3869.50 193
3869.64 197
3869.79 200
3869.93 204
3870.07 206
3870.21 206
3870.36 202
3870.50 194
3870.64 179
3870.78 158
3870.93 132
3871.07 103
3871.21 73
3871.35 46
3871.50 23
3871.64 7
3871.78 0
3871.92 0
3872.07 0
3872.21 0
3872.35 3
3872.49 4
3872.64 3
3872.78 1
3872.92 0
3873.07 0
3873.21 0
3873.35 0
3873.49 0
3873.64 3
3873.78 8
3873.92 13
3874.06 20
3874.21 29
3874.35 38
3874.49 49
3874.63 61
3874.78 74
3874.92 88
3875.06 102
3875.21 115
3875.35 125
3875.49 131
3875.63 135
3875.78 135
3875.92 135
3876.06 135
3876.20 138
3876.35 144
3876.49 152
3876.63 160
3876.78 166
3876.92 168
3877.06 165
3877.20 158
3877.35 147
3877.49 135
3877.63 121
3877.77 108
3877.92 95
3878.06 83
3878.20 72
3878.35 64
3878.49 58
3878.63 54
3878.77 53
3878.92 52
3879.06 50
3879.20 48
3879.35 44
3879.49 39
3879.63 33
3879.77 27
3879.92 22
3880.06 17
3880.20 14
3880.34 11
3880.49 11
3880.63 13
3880.77 19
3880.92 30
3881.06 44
3881.20 61
3881.34 78
3881.49 92
3881.63 100
3881.77 102
3881.92 96
3882.06 86
3882.20 73
3882.34 61
3882.49 53
3882.63 50
3882.77 53
3882.92 62
3883.06 73
3883.20 87
3883.34 99
3883.49 110
3883.63 117
3883.77 120
3883.92 119
3884.06 115
3884.20 109
3884.34 103
3884.49 95
3884.63 87
3884.77 79
3884.92 70
3885.06 60
3885.20 50
3885.34 39
3885.49 30
3885.63 24
3885.77 21
3885.92 22
3886.06 28
3886.20 37
3886.34 49
3886.49 62
3886.63 74
3886.77 86
3886.92 95
3887.06 102
3887.20 107
3887.34 112
3887.49 117
3887.63 125
3887.77 135
3887.92 147
3888.06 159
3888.20 170
3888.35 179
3888.49 185
3888.63 190
3888.77 193
3888.92 197
3889.06 201
3889.20 205
3889.35 209
3889.49 211
3889.63 210
3889.77 208
3889.92 205
3890.06 201
3890.20 198
3890.35 195
3890.49 194
3890.63 193
3890.78 192
3890.92 189
3891.06 183
3891.20 176
3891.35 166
3891.49 154
3891.63 140
3891.78 126
3891.92 113
3892.06 101
3892.21 92
3892.35 87
3892.49 84
3892.63 85
3892.78 88
3892.92 92
3893.06 97
3893.21 102
3893.35 109
3893.49 115
3893.64 121
3893.78 126
3893.92 129
3894.06 131
3894.21 131
3894.35 129
3894.49 128
3894.64 127
3894.78 127
3894.92 129
3895.07 132
3895.21 136
3895.35 139
3895.50 143
3895.64 146
3895.78 149
3895.92 151
3896.07 153
3896.21 154
3896.35 156
3896.50 156
3896.64 154
3896.78 149
3896.93 140
3897.07 126
3897.21 108
3897.36 88
3897.50 66
3897.64 46
3897.79 29
3897.93 17
3898.07 10
3898.21 8
3898.36 9
3898.50 13
3898.64 18
3898.79 25
3898.93 33
3899.07 40
3899.22 49
3899.36 59
3899.50 70
3899.65 81
3899.79 93
3899.93 104
3900.08 115
3900.22 123
3900.36 127
3900.50 129
3900.65 127
3900.79 122
3900.93 114
3901.08 105
3901.22 94
3901.36 83
3901.51 71
3901.65 60
3901.79 48
3901.94 38
3902.08 31
3902.22 27
3902.37 28
3902.51 34
3902.65 45
3902.80 58
3902.94 71
3903.08 82
3903.23 88
3903.37 90
3903.51 87
3903.65 80
3903.80 71
3903.94 61
3904.08 53
3904.23 46
3904.37 41
3904.51 37
3904.66 34
3904.80 31
3904.94 26
3905.09 21
3905.23 14
3905.37 6
3905.52 0
3905.66 0
3905.80 0
3905.95 0
3906.09 0
3906.23 0
3906.38 0
3906.52 0
3906.66 0
3906.81 5
3906.95 14
3907.09 24
3907.24 34
3907.38 43
3907.52 52
3907.67 60
3907.81 67
3907.95 74
3908.10 79
3908.24 82
3908.38 81
3908.53 76
3908.67 66
3908.81 54
3908.96 41
3909.10 30
3909.24 22
3909.39 18
3909.53 19
3909.67 23
3909.82 28
3909.96 32
3910.10 33
3910.25 32
3910.39 29
3910.53 24
3910.68 20
3910.82 15
3910.96 12
3911.11 10
3911.25 8
3911.39 4
3911.54 0
3911.68 0
3911.82 0
3911.97 0
3912.11 0
3912.25 0
3912.40 13
3912.54 30
3912.68 48
3912.83 64
3912.97 76
3913.11 82
3913.26 81
3913.40 76
3913.54 67
3913.69 56
3913.83 45
3913.97 35
3914.12 26
3914.26 18
3914.40 11
3914.55 5
3914.69 0
3914.83 0
3914.98 0
3915.12 0
3915.26 0
3915.41 0
3915.55 0
3915.69 3
3915.84 4
3915.98 5
3916.13 5
3916.27 5
3916.41 3
3916.56 1
3916.70 0
3916.84 0
3916.99 0
3917.13 5
3917.27 14
3917.42 27
3917.56 43
3917.70 60
3917.85 77
3917.99 91
3918.13 103
3918.28 113
3918.42 122
3918.56 130
3918.71 139
3918.85 148
3918.99 156
3919.14 163
3919.28 167
3919.43 169
3919.57 171
3919.71 172
3919.86 176
3920.00 182
3920.14 191
3920.29 200
3920.43 207
3920.57 210
3920.72 207
3920.86 198
3921.00 185
3921.15 170
3921.29 158
3921.43 150
3921.58 147
3921.72 150
3921.87 156
3922.01 163
3922.15 168
3922.30 170
3922.44 167
3922.58 161
3922.73 152
3922.87 143
3923.01 134
3923.16 128
3923.30 124
3923.44 125
3923.59 130
3923.73 139
3923.88 152
3924.02 166
3924.16 181
3924.31 196
3924.45 208
3924.59 218
3924.74 224
3924.88 228
3925.02 230
3925.17 232
3925.31 233
3925.46 234
3925.60 235
3925.74 237
3925.89 239
3926.03 243
3926.17 249
3926.32 259
3926.46 271
3926.60 284
3926.75 298
3926.89 308
3927.04 312
3927.18 311
3927.32 303
3927.47 291
3927.61 276
3927.75 262
3927.90 248
3928.04 235
3928.18 223
3928.33 210
3928.47 195
3928.62 177
3928.76 159
3928.90 143
3929.05 130
3929.19 124
3929.33 124
3929.48 131
3929.62 143
3929.77 157
3929.91 171
3930.05 181
3930.20 186
3930.34 185
3930.48 177
3930.63 163
3930.77 146
3930.91 127
3931.06 109
3931.20 93
3931.35 80
3931.49 70
3931.63 64
3931.78 61
3931.92 62
3932.06 67
3932.21 74
3932.35 84
3932.50 94
3932.64 106
3932.78 116
3932.93 127
3933.07 138
3933.21 150
3933.36 163
3933.50 178
3933.65 194
3933.79 209
3933.93 221
3934.08 231
3934.22 238
3934.37 243
3934.51 247
3934.65 252
3934.80 257
3934.94 260
3935.08 259
3935.23 252
3935.37 238
3935.52 217
3935.66 189
3935.80 160
3935.95 133
3936.09 112
3936.23 99
3936.38 95
3936.52 101
3936.67 113
3936.81 130
3936.95 150
3937.10 168
3937.24 183
3937.39 194
3937.53 199
3937.67 198
3937.82 191
3937.96 180
3938.10 165
3938.25 150
3938.39 134
3938.54 121
3938.68 110
3938.82 101
3938.97 93
3939.11 87
3939.26 81
3939.40 74
3939.54 67
3939.69 59
3939.83 50
3939.97 42
3940.12 32
3940.26 22
3940.41 11
3940.55 2
3940.69 0
3940.84 0
3940.98 0
3941.13 0
3941.27 0
3941.41 0
3941.56 0
3941.70 0
3941.85 6
3941.99 13
3942.13 18
3942.28 21
3942.42 22
3942.57 19
3942.71 14
3942.85 9
3943.00 5
3943.14 5
3943.28 11
3943.43 23
3943.57 41
3943.72 62
3943.86 84
3944.00 105
3944.15 123
3944.29 137
3944.44 149
3944.58 157
3944.72 163
3944.87 168
3945.01 173
3945.16 178
3945.30 186
3945.44 197
3945.59 214
3945.73 237
3945.88 266
3946.02 299
3946.16 335
3946.31 370
3946.45 401
3946.60 428
3946.74 450
3946.88 466
3947.03 479
3947.17 490
3947.32 500
3947.46 509
3947.60 518
3947.75 526
3947.89 534
3948.04 542
3948.18 551
3948.32 562
3948.47 577
3948.61 599
3948.76 627
3948.90 663
3949.04 706
3949.19 754
3949.33 804
3949.48 855
3949.62 901
3949.77 941
3949.91 971
3950.05 991
3950.20 1000
3950.34 1001
3950.49 997
3950.63 990
3950.77 987
3950.92 989
3951.06 997
3951.21 1014
3951.35 1037
3951.49 1065
3951.64 1095
3951.78 1125
3951.93 1151
3952.07 1172
3952.21 1186
3952.36 1193
3952.50 1193
3952.65 1188
3952.79 1179
3952.94 1170
3953.08 1160
3953.22 1151
3953.37 1143
3953.51 1137
3953.66 1130
3953.80 1124
3953.94 1116
3954.09 1108
3954.23 1099
3954.38 1091
3954.52 1082
3954.67 1075
3954.81 1068
3954.95 1062
3955.10 1056
3955.24 1048
3955.39 1037
3955.53 1024
3955.67 1007
3955.82 989
3955.96 969
3956.11 950
3956.25 930
3956.40 910
3956.54 889
3956.68 866
3956.83 841
3956.97 815
3957.12 789
3957.26 767
3957.40 749
3957.55 736
3957.69 730
3957.84 727
3957.98 725
3958.13 721
3958.27 713
3958.41 700
3958.56 682
3958.70 660
3958.85 636
3958.99 614
3959.14 594
3959.28 577
3959.42 563
3959.57 549
3959.71 534
3959.86 518
3960.00 501
3960.15 482
3960.29 465
3960.43 449
3960.58 436
3960.72 426
3960.87 416
3961.01 405
3961.15 392
3961.30 379
3961.44 365
3961.59 351
3961.73 339
3961.88 330
3962.02 324
3962.16 319
3962.31 315
3962.45 312
3962.60 310
3962.74 308
3962.89 307
3963.03 306
3963.18 306
3963.32 305
3963.46 302
3963.61 297
3963.75 287
3963.90 273
3964.04 256
3964.19 237
3964.33 217
3964.47 197
3964.62 180
3964.76 166
3964.91 155
3965.05 145
3965.20 137
3965.34 129
3965.48 120
3965.63 112
3965.77 104
3965.92 97
3966.06 92
3966.21 89
3966.35 87
3966.50 88
3966.64 88
3966.78 88
3966.93 86
3967.07 80
3967.22 73
3967.36 64
3967.51 57
3967.65 52
3967.79 50
3967.94 54
3968.08 61
3968.23 72
3968.37 86
3968.52 102
3968.66 119
3968.81 139
3968.95 159
3969.09 179
3969.24 198
3969.38 212
3969.53 222
3969.67 225
3969.82 223
3969.96 216
3970.11 206
3970.25 192
3970.39 177
3970.54 159
3970.68 140
3970.83 120
3970.97 100
3971.12 81
3971.26 64
3971.41 51
3971.55 41
3971.69 33
3971.84 26
3971.98 20
3972.13 14
3972.27 9
3972.42 5
3972.56 2
3972.71 0
3972.85 0
3972.99 0
3973.14 0
3973.28 0
3973.43 0
3973.57 0
3973.72 0
3973.86 0
3974.01 12
3974.15 30
3974.30 51
3974.44 73
3974.58 91
3974.73 105
3974.87 111
3975.02 110
3975.16 102
3975.31 89
3975.45 74
3975.60 60
3975.74 49
3975.88 42
3976.03 40
3976.17 41
3976.32 45
3976.46 49
3976.61 53
3976.75 56
3976.90 59
3977.04 64
3977.19 71
3977.33 80
3977.48 91
3977.62 102
3977.76 113
3977.91 122
3978.05 128
3978.20 131
3978.34 132
3978.49 131
3978.63 132
3978.78 133
3978.92 134
3979.07 137
3979.21 140
3979.35 142
3979.50 142
3979.64 141
3979.79 139
3979.93 137
3980.08 137
3980.22 139
3980.37 143
3980.51 150
3980.66 158
3980.80 167
3980.95 176
3981.09 183
3981.23 189
3981.38 193
3981.52 194
3981.67 192
3981.81 188
3981.96 183
3982.10 178
3982.25 174
3982.39 172
3982.54 173
3982.68 176
3982.83 180
3982.97 183
3983.12 185
3983.26 184
3983.40 179
3983.55 171
3983.69 160
3983.84 145
3983.98 129
3984.13 111
3984.27 93
3984.42 77
3984.56 64
3984.71 54
3984.85 48
3985.00 47
3985.14 48
3985.29 52
3985.43 57
3985.58 63
3985.72 69
3985.86 76
3986.01 82
3986.15 89
3986.30 94
3986.44 99
3986.59 102
3986.73 104
3986.88 106
3987.02 109
3987.17 113
3987.31 117
3987.46 123
3987.60 129
3987.75 135
3987.89 142
3988.04 148
3988.18 152
3988.33 154
3988.47 154
3988.62 149
3988.76 140
3988.90 127
3989.05 113
3989.19 98
3989.34 86
3989.48 77
3989.63 72
3989.77 70
3989.92 71
3990.06 72
3990.21 75
3990.35 77
3990.50 81
3990.64 87
3990.79 94
3990.93 105
3991.08 117
3991.22 130
3991.37 142
3991.51 151
3991.66 157
3991.80 160
3991.95 160
3992.09 158
3992.24 156
3992.38 154
3992.53 152
3992.67 152
3992.81 152
3992.96 152
3993.10 153
3993.25 155
3993.39 159
3993.54 165
3993.68 172
3993.83 179
3993.97 184
3994.12 187
3994.26 188
3994.41 187
3994.55 184
3994.70 181
3994.84 177
3994.99 172
3995.13 164
3995.28 154
3995.42 142
3995.57 128
3995.71 116
3995.86 109
3996.00 108
3996.15 114
3996.29 127
3996.44 144
3996.58 163
3996.73 180
3996.87 191
3997.02 197
3997.16 197
3997.31 193
3997.45 186
3997.60 178
3997.74 171
3997.89 166
3998.03 161
3998.18 158
3998.32 155
3998.47 152
3998.61 151
3998.76 150
3998.90 150
3999.05 151
3999.19 153
3999.34 154
3999.48 154
3999.63 154
3999.77 153
3999.92 152
4000.06 151
4000.21 149
4000.35 147
4000.50 143
4000.64 137
4000.79 130
4000.93 121
4001.08 112
4001.22 104
4001.37 99
4001.51 96
4001.66 96
4001.80 99
4001.95 104
4002.09 110
4002.24 116
4002.38 122
4002.53 128
4002.67 134
4002.82 141
4002.96 148
4003.11 155
4003.25 162
4003.40 168
4003.54 171
4003.69 171
4003.83 168
4003.98 162
4004.12 155
4004.27 150
4004.41 146
4004.56 146
4004.70 148
4004.85 152
4004.99 156
4005.14 158
4005.28 157
4005.43 155
4005.57 152
4005.72 149
4005.86 149
4006.01 153
4006.15 161
4006.30 172
4006.44 183
4006.59 194
4006.73 201
4006.88 206
4007.02 206
4007.17 202
4007.31 195
4007.46 186
4007.60 176
4007.75 163
4007.89 149
4008.04 131
4008.18 113
4008.33 93
4008.47 72
4008.62 53
4008.76 35
4008.91 20
4009.05 8
4009.20 0
4009.35 0
4009.49 0
4009.64 0
4009.78 0
4009.93 0
4010.07 0
4010.22 0
4010.36 0
4010.51 3
4010.65 13
4010.80 23
4010.94 34
4011.09 45
4011.23 54
4011.38 62
4011.52 67
4011.67 70
4011.81 73
4011.96 74
4012.10 76
4012.25 78
4012.39 80
4012.54 83
4012.68 86
4012.83 91
4012.97 97
4013.12 107
4013.27 117
4013.41 129
4013.56 140
4013.70 148
4013.85 152
4013.99 153
4014.14 152
4014.28 152
4014.43 154
4014.57 159
4014.72 167
4014.86 175
4015.01 182
4015.15 186
4015.30 183
4015.44 175
4015.59 163
4015.73 148
4015.88 133
4016.03 121
4016.17 114
4016.32 111
4016.46 113
4016.61 118
4016.75 124
4016.90 130
4017.04 135
4017.19 139
4017.33 142
4017.48 143
4017.62 143
4017.77 141
4017.91 138
4018.06 134
4018.20 128
4018.35 122
4018.50 118
4018.64 116
4018.79 119
4018.93 125
4019.08 134
4019.22 144
4019.37 154
4019.51 161
4019.66 165
4019.80 163
4019.95 157
4020.09 148
4020.24 138
4020.38 128
4020.53 121
4020.68 118
4020.82 118
4020.97 122
4021.11 127
4021.26 132
4021.40 135
4021.55 135
4021.69 131
4021.84 125
4021.98 120
4022.13 115
4022.27 114
4022.42 117
4022.57 122
4022.71 129
4022.86 135
4023.00 139
4023.15 138
4023.29 133
4023.44 126
4023.58 117
4023.73 110
4023.87 104
4024.02 102
4024.16 102
4024.31 104
4024.46 106
4024.60 107
4024.75 107
4024.89 106
4025.04 105
4025.18 104
4025.33 104
4025.47 103
4025.62 103
4025.76 103
4025.91 103
4026.06 105
4026.20 108
4026.35 113
4026.49 119
4026.64 125
4026.78 131
4026.93 133
4027.07 133
4027.22 129
4027.36 125
4027.51 120
4027.66 118
4027.80 120
4027.95 127
4028.09 136
4028.24 146
4028.38 155
4028.53 162
4028.67 166
4028.82 167
4028.97 165
4029.11 162
4029.26 160
4029.40 158
4029.55 158
4029.69 157
4029.84 155
4029.98 152
4030.13 146
4030.27 138
4030.42 128
4030.57 115
4030.71 102
4030.86 88
4031.00 75
4031.15 63
4031.29 54
4031.44 46
4031.58 41
4031.73 39
4031.88 40
4032.02 44
4032.17 50
4032.31 60
4032.46 70
4032.60 82
4032.75 92
4032.89 101
4033.04 105
4033.19 106
4033.33 103
4033.48 97
4033.62 90
4033.77 83
4033.91 78
4034.06 74
4034.21 73
4034.35 74
4034.50 76
4034.64 80
4034.79 84
4034.93 88
4035.08 94
4035.22 99
4035.37 105
4035.52 112
4035.66 120
4035.81 129
4035.95 141
4036.10 155
4036.24 170
4036.39 186
4036.54 200
4036.68 212
4036.83 220
4036.97 223
4037.12 220
4037.26 214
4037.41 203
4037.55 189
4037.70 174
4037.85 159
4037.99 144
4038.14 130
4038.28 118
4038.43 108
4038.57 101
4038.72 97
4038.87 98
4039.01 102
4039.16 108
4039.30 116
4039.45 125
4039.59 132
4039.74 138
4039.89 143
4040.03 149
4040.18 155
4040.32 162
4040.47 168
4040.61 171
4040.76 170
4040.91 163
4041.05 150
4041.20 133
4041.34 113
4041.49 94
4041.63 78
4041.78 68
4041.93 63
4042.07 64
4042.22 68
4042.36 74
4042.51 80
4042.65 85
4042.80 87
4042.95 87
4043.09 86
4043.24 85
4043.38 85
4043.53 87
4043.68 91
4043.82 95
4043.97 100
4044.11 103
4044.26 104
4044.40 102
4044.55 98
4044.70 92
4044.84 86
4044.99 81
4045.13 78
4045.28 78
4045.42 79
4045.57 82
4045.72 83
4045.86 84
4046.01 81
4046.15 76
4046.30 68
4046.45 58
4046.59 45
4046.74 31
4046.88 15
4047.03 0
4047.17 0
4047.32 0
4047.47 0
4047.61 0
4047.76 0
4047.90 0
4048.05 0
4048.20 5
4048.34 16
4048.49 24
4048.63 29
4048.78 31
4048.92 30
4049.07 28
4049.22 26
4049.36 26
4049.51 28
4049.65 33
4049.80 42
4049.95 52
4050.09 63
4050.24 72
4050.38 79
4050.53 83
4050.68 85
4050.82 84
4050.97 82
4051.11 79
4051.26 77
4051.40 73
4051.55 68
4051.70 61
4051.84 52
4051.99 42
4052.13 34
4052.28 29
4052.43 28
4052.57 33
4052.72 42
4052.86 55
4053.01 70
4053.16 84
4053.30 96
4053.45 106
4053.59 113
4053.74 120
4053.89 127
4054.03 135
4054.18 145
4054.32 156
4054.47 167
4054.62 178
4054.76 187
4054.91 192
4055.05 193
4055.20 190
4055.35 183
4055.49 173
4055.64 160
4055.78 145
4055.93 130
4056.08 116
4056.22 104
4056.37 97
4056.51 94
4056.66 96
4056.81 102
4056.95 112
4057.10 123
4057.24 135
4057.39 145
4057.54 153
4057.68 157
4057.83 156
4057.97 149
4058.12 138
4058.27 123
4058.41 107
4058.56 92
4058.70 80
4058.85 72
4059.00 69
4059.14 69
4059.29 72
4059.43 75
4059.58 80
4059.73 84
4059.87 87
4060.02 89
4060.16 90
4060.31 88
4060.46 84
4060.60 76
4060.75 67
4060.89 56
4061.04 46
4061.19 38
4061.33 32
4061.48 27
4061.63 23
4061.77 19
4061.92 13
4062.06 5
4062.21 0
4062.36 0
4062.50 0
4062.65 0
4062.79 0
4062.94 0
4063.09 0
4063.23 0
4063.38 14
4063.52 32
4063.67 49
4063.82 65
4063.96 78
4064.11 88
4064.26 95
4064.40 102
4064.55 109
4064.69 117
4064.84 126
4064.99 134
4065.13 140
4065.28 142
4065.42 138
4065.57 128
4065.72 112
4065.86 93
4066.01 71
4066.16 52
4066.30 36
4066.45 25
4066.59 21
4066.74 22
4066.89 28
4067.03 35
4067.18 43
4067.33 50
4067.47 54
4067.62 55
4067.76 54
4067.91 52
4068.06 49
4068.20 49
4068.35 51
4068.49 56
4068.64 64
4068.79 75
4068.93 87
4069.08 97
4069.23 105
4069.37 111
4069.52 113
4069.66 114
4069.81 113
4069.96 113
4070.10 114
4070.25 115
4070.40 118
4070.54 119
4070.69 119
4070.83 116
4070.98 112
4071.13 107
4071.27 103
4071.42 102
4071.57 104
4071.71 110
4071.86 119
4072.01 128
4072.15 137
4072.30 143
4072.44 146
4072.59 147
4072.74 148
4072.88 149
4073.03 153
4073.18 159
4073.32 169
4073.47 179
4073.61 189
4073.76 197
4073.91 202
4074.05 204
4074.20 203
4074.35 199
4074.49 192
4074.64 183
4074.79 173
4074.93 163
4075.08 155
4075.22 149
4075.37 146
4075.52 149
4075.66 156
4075.81 166
4075.96 180
4076.10 195
4076.25 211
4076.39 225
4076.54 237
4076.69 247
4076.83 254
4076.98 256
4077.13 254
4077.27 249
4077.42 239
4077.57 227
4077.71 214
4077.86 199
4078.01 186
4078.15 175
4078.30 166
4078.44 159
4078.59 156
4078.74 154
4078.88 153
4079.03 153
4079.18 152
4079.32 150
4079.47 146
4079.62 140
4079.76 134
4079.91 128
4080.05 121
4080.20 116
4080.35 113
4080.49 111
4080.64 110
4080.79 109
4080.93 108
4081.08 107
4081.23 106
4081.37 104
4081.52 101
4081.67 99
4081.81 97
4081.96 94
4082.11 88
4082.25 81
4082.40 71
4082.54 61
4082.69 52
4082.84 46
4082.98 45
4083.13 48
4083.28 55
4083.42 65
4083.57 75
4083.72 85
4083.86 93
4084.01 97
4084.16 100
4084.30 99
4084.45 97
4084.60 93
4084.74 89
4084.89 85
4085.04 83
4085.18 84
4085.33 86
4085.47 90
4085.62 94
4085.77 97
4085.91 96
4086.06 91
4086.21 82
4086.35 71
4086.50 58
4086.65 47
4086.79 37
4086.94 32
4087.09 32
4087.23 36
4087.38 43
4087.53 51
4087.67 60
4087.82 70
4087.97 78
4088.11 86
4088.26 92
4088.41 98
4088.55 101
4088.70 103
4088.85 101
4088.99 96
4089.14 88
4089.29 80
4089.43 73
4089.58 69
4089.73 69
4089.87 73
4090.02 80
4090.16 87
4090.31 93
4090.46 95
4090.60 94
4090.75 90
4090.90 85
4091.04 85
4091.19 90
4091.34 103
4091.48 125
4091.63 153
4091.78 186
4091.92 217
4092.07 245
4092.22 265
4092.36 278
4092.51 282
4092.66 280
4092.80 272
4092.95 261
4093.10 249
4093.24 238
4093.39 227
4093.54 219
4093.68 212
4093.83 207
4093.98 204
4094.12 201
4094.27 201
4094.42 203
4094.56 206
4094.71 212
4094.86 218
4095.00 223
4095.15 226
4095.30 227
4095.44 224
4095.59 220
4095.74 215
4095.88 213
4096.03 215
4096.18 222
4096.33 233
4096.47 246
4096.62 258
4096.77 265
4096.91 268
4097.06 265
4097.21 256
4097.35 246
4097.50 236
4097.65 228
4097.79 226
4097.94 227
4098.09 233
4098.23 241
4098.38 250
4098.53 259
4098.67 266
4098.82 270
4098.97 273
4099.11 273
4099.26 272
4099.41 270
4099.55 268
4099.70 267
4099.85 265
4099.99 264
4100.14 260
4100.29 255
4100.43 247
4100.58 237
4100.73 225
4100.87 213
4101.02 203
4101.17 198
4101.32 198
4101.46 202
4101.61 211
4101.76 221
4101.90 232
4102.05 240
4102.20 245
4102.34 246
4102.49 244
4102.64 239
4102.78 232
4102.93 225
4103.08 219
4103.22 213
4103.37 206
4103.52 197
4103.66 186
4103.81 172
4103.96 157
4104.11 141
4104.25 126
4104.40 115
4104.55 107
4104.69 104
4104.84 103
4104.99 104
4105.13 106
4105.28 107
4105.43 108
4105.57 107
4105.72 106
4105.87 105
4106.01 103
4106.16 101
4106.31 98
4106.46 95
4106.60 92
4106.75 89
4106.90 87
4107.04 84
4107.19 83
4107.34 81
4107.48 79
4107.63 78
4107.78 79
4107.92 82
4108.07 87
4108.22 94
4108.37 102
4108.51 111
4108.66 118
4108.81 122
4108.95 122
4109.10 119
4109.25 113
4109.39 104
4109.54 92
4109.69 78
4109.83 63
4109.98 48
4110.13 33
4110.28 22
4110.42 16
4110.57 16
4110.72 23
4110.86 36
4111.01 52
4111.16 68
4111.30 81
4111.45 90
4111.60 93
4111.75 94
4111.89 94
4112.04 96
4112.19 101
4112.33 110
4112.48 120
4112.63 129
4112.77 135
4112.92 136
4113.07 132
4113.22 124
4113.36 113
4113.51 101
4113.66 91
4113.80 83
4113.95 78
4114.10 77
4114.25 77
4114.39 80
4114.54 84
4114.69 89
4114.83 94
4114.98 98
4115.13 99
4115.27 98
4115.42 93
4115.57 86
4115.72 77
4115.86 67
4116.01 57
4116.16 48
4116.30 40
4116.45 34
4116.60 30
4116.75 29
4116.89 31
4117.04 37
4117.19 46
4117.33 58
4117.48 70
4117.63 83
4117.77 92
4117.92 96
4118.07 95
4118.22 90
4118.36 83
4118.51 75
4118.66 69
4118.80 65
4118.95 64
4119.10 65
4119.25 66
4119.39 65
4119.54 62
4119.69 55
4119.83 46
4119.98 36
4120.13 26
4120.28 17
4120.42 12
4120.57 10
4120.72 12
4120.86 17
4121.01 24
4121.16 31
4121.31 38
4121.45 41
4121.60 42
4121.75 39
4121.90 33
4122.04 26
4122.19 18
4122.34 12
4122.48 8
4122.63 6
4122.78 6
4122.93 8
4123.07 10
4123.22 11
4123.37 12
4123.51 11
4123.66 8
4123.81 3
4123.96 0
4124.10 0
4124.25 0
4124.40 0
4124.54 0
4124.69 0
4124.84 0
4124.99 12
4125.13 24
4125.28 34
4125.43 40
4125.58 41
4125.72 38
4125.87 31
4126.02 24
4126.16 18
4126.31 13
4126.46 11
4126.61 11
4126.75 12
4126.90 13
4127.05 14
4127.20 16
4127.34 18
4127.49 23
4127.64 29
4127.78 37
4127.93 44
4128.08 50
4128.23 53
4128.37 53
4128.52 50
4128.67 48
4128.82 47
4128.96 50
4129.11 58
4129.26 71
4129.40 86
4129.55 104
4129.70 120
4129.85 134
4129.99 143
4130.14 147
4130.29 145
4130.44 140
4130.58 131
4130.73 122
4130.88 112
4131.03 104
4131.17 98
4131.32 93
4131.47 88
4131.61 84
4131.76 79
4131.91 73
4132.06 67
4132.20 60
4132.35 55
4132.50 53
4132.65 54
4132.79 58
4132.94 63
4133.09 67
4133.24 69
4133.38 68
4133.53 62
4133.68 54
4133.83 45
4133.97 36
4134.12 29
4134.27 26
4134.42 27
4134.56 30
4134.71 34
4134.86 38
4135.00 41
4135.15 41
4135.30 37
4135.45 31
4135.59 23
4135.74 14
4135.89 5
4136.04 0
4136.18 0
4136.33 0
4136.48 0
4136.63 0
4136.77 0
4136.92 0
4137.07 0
4137.22 0
4137.36 3
4137.51 7
4137.66 12
4137.81 17
4137.95 23
4138.10 31
4138.25 39
4138.40 47
4138.54 57
4138.69 67
4138.84 78
4138.99 89
4139.13 101
4139.28 113
4139.43 126
4139.58 139
4139.72 153
4139.87 168
4140.02 183
4140.17 197
4140.31 210
4140.46 220
4140.61 225
4140.76 225
4140.90 218
4141.05 204
4141.20 183
4141.35 158
4141.49 130
4141.64 101
4141.79 75
4141.94 54
4142.08 38
4142.23 30
4142.38 27
4142.53 28
4142.67 31
4142.82 35
4142.97 36
4143.12 35
4143.26 32
4143.41 27
4143.56 22
4143.71 20
4143.85 22
4144.00 27
4144.15 35
4144.30 44
4144.44 54
4144.59 62
4144.74 68
4144.89 73
4145.04 79
4145.18 86
4145.33 96
4145.48 107
4145.63 121
4145.77 134
4145.92 146
4146.07 153
4146.22 155
4146.36 152
4146.51 145
4146.66 136
4146.81 128
4146.95 122
4147.10 119
4147.25 120
4147.40 122
4147.54 124
4147.69 124
4147.84 121
4147.99 115
4148.14 108
4148.28 102
4148.43 98
4148.58 97
4148.73 98
4148.87 102
4149.02 105
4149.17 107
4149.32 108
4149.46 107
4149.61 105
4149.76 104
4149.91 103
4150.06 103
4150.20 102
4150.35 99
4150.50 92
4150.65 81
4150.79 66
4150.94 48
4151.09 30
4151.24 13
4151.38 1
4151.53 0
4151.68 0
4151.83 0
4151.98 0
4152.12 0
4152.27 0
4152.42 0
4152.57 0
4152.71 0
4152.86 3
4153.01 9
4153.16 16
4153.30 24
4153.45 32
4153.60 39
4153.75 45
4153.90 48
4154.04 48
4154.19 46
4154.34 43
4154.49 38
4154.63 34
4154.78 30
4154.93 29
4155.08 29
4155.23 30
4155.37 32
4155.52 35
4155.67 37
4155.82 40
4155.96 43
4156.11 48
4156.26 54
4156.41 61
4156.56 68
4156.70 72
4156.85 74
4157.00 74
4157.15 71
4157.29 68
4157.44 67
4157.59 68
4157.74 72
4157.89 80
4158.03 90
4158.18 100
4158.33 109
4158.48 116
4158.63 119
4158.77 120
4158.92 119
4159.07 117
4159.22 116
4159.36 116
4159.51 118
4159.66 121
4159.81 123
4159.96 124
4160.10 123
4160.25 120
4160.40 116
4160.55 110
4160.70 104
4160.84 98
4160.99 94
4161.14 92
4161.29 92
4161.43 94
4161.58 98
4161.73 104
4161.88 110
4162.03 117
4162.17 122
4162.32 124
4162.47 122
4162.62 115
4162.77 103
4162.91 88
4163.06 71
4163.21 55
4163.36 40
4163.51 29
4163.65 23
4163.80 22
4163.95 25
4164.10 31
4164.25 38
4164.39 44
4164.54 47
4164.69 47
4164.84 44
4164.98 39
4165.13 34
4165.28 30
4165.43 29
4165.58 32
4165.72 38
4165.87 47
4166.02 58
4166.17 69
4166.32 78
4166.46 86
4166.61 91
4166.76 92
4166.91 90
4167.06 84
4167.20 76
4167.35 67
4167.50 57
4167.65 47
4167.80 38
4167.94 30
4168.09 25
4168.24 22
4168.39 21
4168.54 23
4168.68 27
4168.83 32
4168.98 38
4169.13 44
4169.28 48
4169.42 51
4169.57 50
4169.72 47
4169.87 41
4170.02 33
4170.16 24
4170.31 15
4170.46 8
4170.61 2
4170.76 0
4170.90 0
4171.05 0
4171.20 0
4171.35 0
4171.50 0
4171.65 0
4171.79 0
4171.94 0
4172.09 3
4172.24 6
4172.39 10
4172.53 14
4172.68 22
4172.83 34
4172.98 50
4173.13 71
4173.27 95
4173.42 119
4173.57 141
4173.72 158
4173.87 169
4174.01 173
4174.16 170
4174.31 161
4174.46 149
4174.61 133
4174.76 116
4174.90 97
4175.05 79
4175.20 62
4175.35 48
4175.50 38
4175.64 32
4175.79 31
4175.94 34
4176.09 40
4176.24 46
4176.38 52
4176.53 57
4176.68 60
4176.83 61
4176.98 59
4177.13 55
4177.27 48
4177.42 38
4177.57 25
4177.72 10
4177.87 0
4178.01 0
4178.16 0
4178.31 0
4178.46 0
4178.61 0
4178.76 0
4178.90 0
4179.05 6
4179.20 23
4179.35 39
4179.50 54
4179.64 66
4179.79 74
4179.94 79
4180.09 80
4180.24 80
4180.39 77
4180.53 73
4180.68 68
4180.83 62
4180.98 56
4181.13 49
4181.28 43
4181.42 40
4181.57 40
4181.72 43
4181.87 50
4182.02 59
4182.16 68
4182.31 75
4182.46 78
4182.61 77
4182.76 74
4182.91 69
4183.05 65
4183.20 65
4183.35 70
4183.50 78
4183.65 90
4183.80 102
4183.94 114
4184.09 122
4184.24 125
4184.39 124
4184.54 120
4184.69 113
4184.83 105
4184.98 98
4185.13 92
4185.28 90
4185.43 90
4185.58 91
4185.72 94
4185.87 95
4186.02 94
4186.17 89
4186.32 81
4186.47 70
4186.61 58
4186.76 46
4186.91 35
4187.06 28
4187.21 26
4187.36 29
4187.50 37
4187.65 50
4187.80 69
4187.95 93
4188.10 118
4188.25 144
4188.39 168
4188.54 188
4188.69 203
4188.84 213
4188.99 219
4189.14 222
4189.28 224
4189.43 225
4189.58 226
4189.73 224
4189.88 220
4190.03 212
4190.17 202
4190.32 189
4190.47 177
4190.62 166
4190.77 157
4190.92 151
4191.07 148
4191.21 145
4191.36 143
4191.51 139
4191.66 133
4191.81 126
4191.96 119
4192.10 114
4192.25 112
4192.40 116
4192.55 127
4192.70 142
4192.85 159
4192.99 174
4193.14 184
4193.29 186
4193.44 179
4193.59 165
4193.74 147
4193.89 128
4194.03 113
4194.18 103
4194.33 98
4194.48 99
4194.63 104
4194.78 112
4194.92 121
4195.07 129
4195.22 137
4195.37 143
4195.52 149
4195.67 155
4195.82 160
4195.96 166
4196.11 172
4196.26 177
4196.41 181
4196.56 182
4196.71 181
4196.86 177
4197.00 171
4197.15 161
4197.30 150
4197.45 138
4197.60 127
4197.75 118
4197.90 110
4198.04 105
4198.19 102
4198.34 103
4198.49 107
4198.64 114
4198.79 122
4198.93 132
4199.08 142
4199.23 153
4199.38 163
4199.53 171
4199.68 179
4199.83 187
4199.97 195
4200.12 203
4200.27 211
4200.42 218
4200.57 223
4200.72 226
4200.87 226
4201.01 222
4201.16 218
4201.31 215
4201.46 215
4201.61 220
4201.76 230
4201.91 243
4202.06 259
4202.20 274
4202.35 288
4202.50 300
4202.65 309
4202.80 317
4202.95 325
4203.10 332
4203.24 340
4203.39 346
4203.54 352
4203.69 356
4203.84 359
4203.99 360
4204.14 361
4204.28 362
4204.43 362
4204.58 362
4204.73 362
4204.88 361
4205.03 359
4205.18 357
4205.33 357
4205.47 358
4205.62 362
4205.77 368
4205.92 377
4206.07 386
4206.22 393
4206.37 396
4206.51 394
4206.66 388
4206.81 380
4206.96 371
4207.11 366
4207.26 365
4207.41 370
4207.56 380
4207.70 392
4207.85 403
4208.00 409
4208.15 408
4208.30 401
4208.45 389
4208.60 375
4208.75 363
4208.89 356
4209.04 357
4209.19 366
4209.34 380
4209.49 398
4209.64 418
4209.79 436
4209.94 453
4210.08 467
4210.23 480
4210.38 494
4210.53 509
4210.68 525
4210.83 543
4210.98 561
4211.13 578
4211.27 592
4211.42 601
4211.57 606
4211.72 604
4211.87 597
4212.02 586
4212.17 571
4212.32 554
4212.46 536
4212.61 521
4212.76 509
4212.91 502
4213.06 498
4213.21 500
4213.36 505
4213.51 513
4213.65 523
4213.80 535
4213.95 548
4214.10 563
4214.25 580
4214.40 601
4214.55 625
4214.70 654
4214.85 688
4214.99 726
4215.14 767
4215.29 811
4215.44 857
4215.59 902
4215.74 947
4215.89 991
4216.04 1033
4216.19 1073
4216.33 1113
4216.48 1154
4216.63 1198
4216.78 1250
4216.93 1313
4217.08 1389
4217.23 1480
4217.38 1585
4217.52 1698
4217.67 1817
4217.82 1935
4217.97 2048
4218.12 2152
4218.27 2245
4218.42 2326
4218.57 2393
4218.72 2447
4218.87 2490
4219.01 2524
4219.16 2553
4219.31 2579
4219.46 2606
4219.61 2636
4219.76 2669
4219.91 2703
4220.06 2737
4220.21 2770
4220.35 2801
4220.50 2830
4220.65 2855
4220.80 2876
4220.95 2889
4221.10 2893
4221.25 2885
4221.40 2863
4221.55 2829
4221.69 2786
4221.84 2737
4221.99 2686
4222.14 2638
4222.29 2594
4222.44 2556
4222.59 2520
4222.74 2486
4222.89 2449
4223.04 2407
4223.18 2358
4223.33 2302
4223.48 2241
4223.63 2175
4223.78 2109
4223.93 2043
4224.08 1980
4224.23 1920
4224.38 1863
4224.53 1807
4224.67 1754
4224.82 1702
4224.97 1652
4225.12 1606
4225.27 1564
4225.42 1526
4225.57 1493
4225.72 1462
4225.87 1432
4226.02 1402
4226.16 1371
4226.31 1341
4226.46 1311
4226.61 1283
4226.76 1258
4226.91 1236
4227.06 1216
4227.21 1194
4227.36 1169
4227.51 1138
4227.66 1100
4227.80 1054
4227.95 1003
4228.10 948
4228.25 894
4228.40 845
4228.55 803
4228.70 771
4228.85 750
4229.00 738
4229.15 735
4229.30 737
4229.44 739
4229.59 741
4229.74 739
4229.89 734
4230.04 726
4230.19 717
4230.34 707
4230.49 699
4230.64 692
4230.79 687
4230.94 682
4231.08 676
4231.23 668
4231.38 659
4231.53 650
4231.68 642
4231.83 637
4231.98 634
4232.13 633
4232.28 632
4232.43 629
4232.58 621
4232.72 608
4232.87 591
4233.02 573
4233.17 556
4233.32 541
4233.47 529
4233.62 521
4233.77 515
4233.92 510
4234.07 504
4234.22 496
4234.37 486
4234.52 474
4234.66 460
4234.81 445
4234.96 430
4235.11 416
4235.26 403
4235.41 392
4235.56 383
4235.71 377
4235.86 373
4236.01 371
4236.16 371
4236.31 370
4236.45 370
4236.60 368
4236.75 367
4236.90 366
4237.05 365
4237.20 366
4237.35 369
4237.50 372
4237.65 376
4237.80 378
4237.95 377
4238.10 374
4238.25 369
4238.39 364
4238.54 359
4238.69 356
4238.84 356
4238.99 358
4239.14 361
4239.29 364
4239.44 366
4239.59 366
4239.74 363
4239.89 358
4240.04 351
4240.19 344
4240.34 337
4240.48 332
4240.63 329
4240.78 327
4240.93 326
4241.08 324
4241.23 319
4241.38 311
4241.53 300
4241.68 286
4241.83 271
4241.98 257
4242.13 244
4242.28 235
4242.43 228
4242.57 225
4242.72 223
4242.87 222
4243.02 222
4243.17 221
4243.32 220
4243.47 219
4243.62 218
4243.77 218
4243.92 218
4244.07 219
4244.22 219
4244.37 220
4244.52 222
4244.67 223
4244.82 225
4244.96 226
4245.11 228
4245.26 229
4245.41 229
4245.56 228
4245.71 226
4245.86 225
4246.01 225
4246.16 226
4246.31 229
4246.46 231
4246.61 233
4246.76 231
4246.91 226
4247.06 215
4247.21 200
4247.35 183
4247.50 165
4247.65 149
4247.80 137
4247.95 129
4248.10 128
4248.25 130
4248.40 135
4248.55 141
4248.70 147
4248.85 152
4249.00 155
4249.15 156
4249.30 156
4249.45 155
4249.60 153
4249.75 151
4249.90 150
4250.04 149
4250.19 149
4250.34 150
4250.49 151
4250.64 152
4250.79 153
4250.94 156
4251.09 161
4251.24 167
4251.39 174
4251.54 182
4251.69 189
4251.84 193
4251.99 193
4252.14 191
4252.29 188
4252.44 186
4252.59 185
4252.74 185
4252.88 187
4253.03 186
4253.18 182
4253.33 174
4253.48 162
4253.63 148
4253.78 134
4253.93 125
4254.08 120
4254.23 122
4254.38 129
4254.53 140
4254.68 151
4254.83 160
4254.98 167
4255.13 170
4255.28 169
4255.43 166
4255.58 162
4255.73 158
4255.88 154
4256.03 151
4256.17 149
4256.32 147
4256.47 146
4256.62 145
4256.77 144
4256.92 143
4257.07 144
4257.22 146
4257.37 148
4257.52 150
4257.67 152
4257.82 153
4257.97 152
4258.12 149
4258.27 145
4258.42 139
4258.57 133
4258.72 128
4258.87 123
4259.02 121
4259.17 119
4259.32 120
4259.47 120
4259.62 121
4259.77 120
4259.91 118
4260.06 116
4260.21 114
4260.36 111
4260.51 110
4260.66 110
4260.81 112
4260.96 116
4261.11 122
4261.26 128
4261.41 136
4261.56 144
4261.71 152
4261.86 159
4262.01 163
4262.16 166
4262.31 166
4262.46 163
4262.61 158
4262.76 151
4262.91 142
4263.06 131
4263.21 119
4263.36 106
4263.51 92
4263.66 78
4263.81 64
4263.96 51
4264.11 39
4264.26 29
4264.40 21
4264.55 15
4264.70 9
4264.85 4
4265.00 0
4265.15 0
4265.30 0
4265.45 0
4265.60 0
4265.75 0
4265.90 0
4266.05 4
4266.20 9
4266.35 11
4266.50 11
4266.65 7
4266.80 1
4266.95 0
4267.10 0
4267.25 0
4267.40 0
4267.55 0
4267.70 0
4267.85 4
4268.00 12
4268.15 19
4268.30 25
4268.45 29
4268.60 32
4268.75 34
4268.90 35
4269.05 34
4269.20 33
4269.35 30
4269.50 26
4269.65 22
4269.80 17
4269.95 14
4270.10 12
4270.25 12
4270.40 12
4270.55 14
4270.70 16
4270.84 18
4270.99 21
4271.14 24
4271.29 29
4271.44 34
4271.59 38
4271.74 40
4271.89 40
4272.04 36
4272.19 29
4272.34 20
4272.49 12
4272.64 6
4272.79 4
4272.94 6
4273.09 12
4273.24 21
4273.39 32
4273.54 43
4273.69 52
4273.84 58
4273.99 61
4274.14 62
4274.29 61
4274.44 60
4274.59 60
4274.74 62
4274.89 67
4275.04 73
4275.19 79
4275.34 84
4275.49 86
4275.64 85
4275.79 80
4275.94 73
4276.09 64
4276.24 55
4276.39 46
4276.54 39
4276.69 34
4276.84 31
4276.99 30
4277.14 30
4277.29 32
4277.44 35
4277.59 39
4277.74 42
4277.89 47
4278.04 51
4278.19 55
4278.34 60
4278.49 66
4278.64 73
4278.79 80
4278.94 88
4279.09 94
4279.24 98
4279.39 99
4279.54 97
4279.69 91
4279.84 82
4279.99 71
4280.14 60
4280.29 49
4280.44 39
4280.59 32
4280.74 28
4280.89 25
4281.04 24
4281.19 22
4281.34 19
4281.49 15
4281.64 9
4281.79 2
4281.94 0
4282.09 0
4282.24 0
4282.39 0
4282.54 1
4282.69 6
4282.84 10
4282.99 12
4283.14 11
4283.29 8
4283.44 3
4283.59 0
4283.74 0
4283.89 0
4284.04 0
4284.19 0
4284.34 0
4284.49 0
4284.64 2
4284.79 10
4284.94 19
4285.09 27
4285.24 33
4285.39 36
4285.54 35
4285.69 29
4285.84 20
4285.99 9
4286.14 0
4286.29 0
4286.44 0
4286.59 0
4286.74 0
4286.89 0
4287.04 0
4287.19 11
4287.34 22
4287.49 32
4287.64 40
4287.79 48
4287.94 55
4288.09 61
4288.24 67
4288.39 72
4288.54 75
4288.69 77
4288.84 79
4288.99 80
4289.14 84
4289.29 88
4289.44 95
4289.59 103
4289.74 111
4289.89 119
4290.04 124
4290.19 128
4290.34 130
4290.49 131
4290.64 133
4290.80 137
4290.95 143
4291.10 151
4291.25 162
4291.40 175
4291.55 188
4291.70 201
4291.85 211
4292.00 218
4292.15 221
4292.30 219
4292.45 213
4292.60 204
4292.75 193
4292.90 184
4293.05 177
4293.20 174
4293.35 174
4293.50 179
4293.65 186
4293.80 197
4293.95 210
4294.10 226
4294.25 245
4294.40 266
4294.55 287
4294.70 308
4294.85 326
4295.00 340
4295.15 348
4295.30 350
4295.45 345
4295.60 336
4295.75 325
4295.90 313
4296.05 303
4296.20 295
4296.35 291
4296.50 292
4296.65 295
4296.80 302
4296.95 310
4297.10 316
4297.26 321
4297.41 321
4297.56 317
4297.71 310
4297.86 300
4298.01 290
4298.16 279
4298.31 270
4298.46 262
4298.61 255
4298.76 248
4298.91 241
4299.06 234
4299.21 226
4299.36 219
4299.51 214
4299.66 210
4299.81 209
4299.96 210
4300.11 212
4300.26 214
4300.41 215
4300.56 215
4300.71 213
4300.86 210
4301.01 207
4301.16 207
4301.31 208
4301.46 212
4301.61 218
4301.76 224
4301.92 229
4302.07 232
4302.22 232
4302.37 229
4302.52 227
4302.67 224
4302.82 222
4302.97 221
4303.12 219
4303.27 216
4303.42 211
4303.57 203
4303.72 191
4303.87 178
4304.02 164
4304.17 150
4304.32 138
4304.47 128
4304.62 121
4304.77 117
4304.92 115
4305.07 116
4305.22 118
4305.37 120
4305.52 122
4305.68 122
4305.83 120
4305.98 117
4306.13 113
4306.28 109
4306.43 106
4306.58 104
4306.73 105
4306.88 108
4307.03 114
4307.18 123
4307.33 134
4307.48 148
4307.63 163
4307.78 180
4307.93 196
4308.08 212
4308.23 225
4308.38 236
4308.53 243
4308.68 245
4308.84 244
4308.99 239
4309.14 232
4309.29 222
4309.44 212
4309.59 200
4309.74 188
4309.89 177
4310.04 166
4310.19 156
4310.34 148
4310.49 143
4310.64 142
4310.79 143
4310.94 147
4311.09 153
4311.24 158
4311.39 163
4311.54 165
4311.70 164
4311.85 159
4312.00 151
4312.15 141
4312.30 129
4312.45 117
4312.60 106
4312.75 96
4312.90 87
4313.05 79
4313.20 71
4313.35 63
4313.50 56
4313.65 50
4313.80 45
4313.95 44
4314.10 46
4314.25 51
4314.41 59
4314.56 69
4314.71 80
4314.86 90
4315.01 100
4315.16 109
4315.31 118
4315.46 126
4315.61 135
4315.76 144
4315.91 154
4316.06 162
4316.21 168
4316.36 172
4316.51 176
4316.66 181
4316.81 187
4316.97 193
4317.12 199
4317.27 204
4317.42 204
4317.57 199
4317.72 189
4317.87 174
4318.02 159
4318.17 146
4318.32 137
4318.47 135
4318.62 139
4318.77 148
4318.92 161
4319.07 175
4319.23 189
4319.38 203
4319.53 218
4319.68 232
4319.83 245
4319.98 258
4320.13 271
4320.28 282
4320.43 294
4320.58 307
4320.73 322
4320.88 340
4321.03 362
4321.18 385
4321.34 409
4321.49 431
4321.64 450
4321.79 465
4321.94 476
4322.09 483
4322.24 487
4322.39 489
4322.54 490
4322.69 489
4322.84 486
4322.99 479
4323.14 468
4323.29 453
4323.45 434
4323.60 413
4323.75 393
4323.90 378
4324.05 369
4324.20 368
4324.35 374
4324.50 387
4324.65 403
4324.80 418
4324.95 431
4325.10 439
4325.25 442
4325.41 442
4325.56 438
4325.71 433
4325.86 427
4326.01 419
4326.16 411
4326.31 400
4326.46 388
4326.61 376
4326.76 364
4326.91 356
4327.06 352
4327.21 353
4327.37 358
4327.52 365
4327.67 373
4327.82 380
4327.97 385
4328.12 388
4328.27 391
4328.42 396
4328.57 404
4328.72 414
4328.87 427
4329.02 440
4329.18 452
4329.33 459
4329.48 462
4329.63 459
4329.78 452
4329.93 441
4330.08 428
4330.23 414
4330.38 401
4330.53 389
4330.68 380
4330.84 375
4330.99 372
4331.14 373
4331.29 375
4331.44 380
4331.59 386
4331.74 394
4331.89 405
4332.04 420
4332.19 437
4332.34 456
4332.49 474
4332.65 487
4332.80 494
4332.95 493
4333.10 486
4333.25 473
4333.40 457
4333.55 441
4333.70 427
4333.85 415
4334.00 404
4334.16 392
4334.31 379
4334.46 363
4334.61 344
4334.76 324
4334.91 303
4335.06 283
4335.21 267
4335.36 255
4335.51 247
4335.66 244
4335.82 242
4335.97 243
4336.12 243
4336.27 243
4336.42 241
4336.57 237
4336.72 232
4336.87 228
4337.02 223
4337.17 220
4337.33 219
4337.48 219
4337.63 223
4337.78 228
4337.93 236
4338.08 246
4338.23 257
4338.38 270
4338.53 284
4338.68 298
4338.84 311
4338.99 321
4339.14 328
4339.29 330
4339.44 326
4339.59 318
4339.74 306
4339.89 293
4340.04 281
4340.19 269
4340.35 260
4340.50 253
4340.65 246
4340.80 240
4340.95 233
4341.10 226
4341.25 219
4341.40 211
4341.55 204
4341.71 199
4341.86 195
4342.01 193
4342.16 192
4342.31 194
4342.46 195
4342.61 197
4342.76 196
4342.91 192
4343.06 185
4343.22 173
4343.37 158
4343.52 139
4343.67 117
4343.82 93
4343.97 68
4344.12 45
4344.27 23
4344.42 5
4344.58 0
4344.73 0
4344.88 0
4345.03 0
4345.18 7
4345.33 20
4345.48 31
4345.63 40
4345.78 44
4345.94 44
4346.09 40
4346.24 32
4346.39 22
4346.54 12
4346.69 2
4346.84 0
4346.99 0
4347.15 0
4347.30 0
4347.45 0
4347.60 0
4347.75 0
4347.90 0
4348.05 4
4348.20 12
4348.35 22
4348.51 32
4348.66 43
4348.81 54
4348.96 65
4349.11 73
4349.26 78
4349.41 80
4349.56 79
4349.72 76
4349.87 74
4350.02 75
4350.17 78
4350.32 85
4350.47 94
4350.62 104
4350.77 113
4350.93 119
4351.08 123
4351.23 124
4351.38 124
4351.53 124
4351.68 127
4351.83 132
4351.98 140
4352.14 149
4352.29 157
4352.44 161
4352.59 160
4352.74 153
4352.89 140
4353.04 123
4353.19 103
4353.35 85
4353.50 69
4353.65 58
4353.80 53
4353.95 53
4354.10 60
4354.25 71
4354.40 85
4354.56 100
4354.71 114
4354.86 124
4355.01 129
4355.16 129
4355.31 124
4355.46 117
4355.61 109
4355.77 103
4355.92 100
4356.07 101
4356.22 105
4356.37 108
4356.52 110
4356.67 109
4356.83 104
4356.98 96
4357.13 87
4357.28 78
4357.43 70
4357.58 66
4357.73 66
4357.88 70
4358.04 78
4358.19 90
4358.34 106
4358.49 123
4358.64 140
4358.79 157
4358.94 170
4359.10 180
4359.25 186
4359.40 186
4359.55 180
4359.70 170
4359.85 155
4360.00 139
4360.15 122
4360.31 106
4360.46 95
4360.61 90
4360.76 90
4360.91 94
4361.06 102
4361.21 110
4361.37 115
4361.52 118
4361.67 115
4361.82 107
4361.97 97
4362.12 84
4362.27 70
4362.43 57
4362.58 47
4362.73 38
4362.88 32
4363.03 29
4363.18 27
4363.33 26
4363.49 26
4363.64 25
4363.79 24
4363.94 21
4364.09 19
4364.24 18
4364.39 19
4364.55 22
4364.70 30
4364.85 41
4365.00 55
4365.15 72
4365.30 89
4365.46 105
4365.61 118
4365.76 126
4365.91 130
4366.06 128
4366.21 121
4366.36 111
4366.52 98
4366.67 86
4366.82 75
4366.97 68
4367.12 66
4367.27 70
4367.42 78
4367.58 90
4367.73 105
4367.88 120
4368.03 133
4368.18 144
4368.33 152
4368.49 156
4368.64 157
4368.79 155
4368.94 152
4369.09 146
4369.24 140
4369.39 133
4369.55 126
4369.70 118
4369.85 111
4370.00 106
4370.15 103
4370.30 103
4370.46 107
4370.61 114
4370.76 124
4370.91 135
4371.06 146
4371.21 155
4371.36 159
4371.52 158
4371.67 151
4371.82 137
4371.97 119
4372.12 98
4372.27 77
4372.43 58
4372.58 43
4372.73 34
4372.88 31
4373.03 34
4373.18 42
4373.34 52
4373.49 63
4373.64 72
4373.79 78
4373.94 81
4374.09 81
4374.25 80
4374.40 81
4374.55 84
4374.70 90
4374.85 99
4375.00 109
4375.16 120
4375.31 131
4375.46 140
4375.61 147
4375.76 153
4375.91 156
4376.07 157
4376.22 155
4376.37 149
4376.52 140
4376.67 128
4376.82 113
4376.98 98
4377.13 83
4377.28 71
4377.43 61
4377.58 53
4377.73 46
4377.89 40
4378.04 34
4378.19 27
4378.34 19
4378.49 10
4378.64 3
4378.80 0
4378.95 0
4379.10 0
4379.25 0
4379.40 0
4379.55 0
4379.71 0
4379.86 0
4380.01 3
4380.16 5
4380.31 6
4380.46 7
4380.62 6
4380.77 6
4380.92 6
4381.07 7
4381.22 8
4381.38 9
4381.53 10
4381.68 10
4381.83 9
4381.98 8
4382.13 7
4382.29 6
4382.44 6
4382.59 10
4382.74 16
4382.89 26
4383.04 37
4383.20 49
4383.35 61
4383.50 71
4383.65 79
4383.80 85
4383.96 91
4384.11 97
4384.26 105
4384.41 115
4384.56 128
4384.71 141
4384.87 153
4385.02 161
4385.17 163
4385.32 160
4385.47 151
4385.63 139
4385.78 126
4385.93 113
4386.08 103
4386.23 96
4386.38 90
4386.54 85
4386.69 79
4386.84 70
4386.99 60
4387.14 47
4387.30 34
4387.45 22
4387.60 13
4387.75 9
4387.90 8
4388.06 11
4388.21 16
4388.36 21
4388.51 25
4388.66 24
4388.81 20
4388.97 13
4389.12 4
4389.27 0
4389.42 0
4389.57 0
4389.73 0
4389.88 0
4390.03 4
4390.18 10
4390.33 13
4390.49 11
4390.64 6
4390.79 0
4390.94 0
4391.09 0
4391.25 2
4391.40 13
4391.55 27
4391.70 40
4391.85 50
4392.00 53
4392.16 51
4392.31 44
4392.46 34
4392.61 26
4392.76 19
4392.92 16
4393.07 14
4393.22 15
4393.37 16
4393.52 17
4393.68 18
4393.83 18
4393.98 19
4394.13 20
4394.28 21
4394.44 22
4394.59 23
4394.74 24
4394.89 25
4395.04 28
4395.20 30
4395.35 32
4395.50 33
4395.65 33
4395.80 33
4395.96 33
4396.11 34
4396.26 39
4396.41 46
4396.56 55
4396.72 65
4396.87 74
4397.02 81
4397.17 86
4397.32 89
4397.48 90
4397.63 91
4397.78 94
4397.93 98
4398.08 105
4398.24 113
4398.39 121
4398.54 128
4398.69 131
4398.84 129
4399.00 121
4399.15 110
4399.30 95
4399.45 80
4399.61 67
4399.76 56
4399.91 50
4400.06 46
4400.21 45
4400.37 45
4400.52 45
4400.67 44
4400.82 44
4400.97 44
4401.13 45
4401.28 48
4401.43 53
4401.58 60
4401.73 68
4401.89 77
4402.04 86
4402.19 95
4402.34 103
4402.49 110
4402.65 114
4402.80 116
4402.95 116
4403.10 113
4403.26 108
4403.41 103
4403.56 98
4403.71 93
4403.86 89
4404.02 85
4404.17 81
4404.32 78
4404.47 75
4404.62 72
4404.78 69
4404.93 67
4405.08 66
4405.23 67
4405.39 69
4405.54 72
4405.69 77
4405.84 82
4405.99 85
4406.15 88
4406.30 88
4406.45 87
4406.60 85
4406.76 83
4406.91 83
4407.06 84
4407.21 87
4407.36 89
4407.52 90
4407.67 89
4407.82 84
4407.97 77
4408.13 68
4408.28 58
4408.43 48
4408.58 39
4408.73 31
4408.89 25
4409.04 20
4409.19 17
4409.34 17
4409.50 18
4409.65 22
4409.80 28
4409.95 34
4410.10 42
4410.26 47
4410.41 52
4410.56 53
4410.71 52
4410.87 49
4411.02 43
4411.17 36
4411.32 31
4411.47 28
4411.63 31
4411.78 38
4411.93 51
4412.08 68
4412.24 87
4412.39 106
4412.54 121
4412.69 133
4412.85 140
4413.00 143
4413.15 143
4413.30 144
4413.45 145
4413.61 150
4413.76 156
4413.91 163
4414.06 169
4414.22 173
4414.37 172
4414.52 164
4414.67 151
4414.83 134
4414.98 115
4415.13 95
4415.28 78
4415.44 64
4415.59 55
4415.74 49
4415.89 46
4416.04 43
4416.20 42
4416.35 41
4416.50 41
4416.65 42
4416.81 45
4416.96 50
4417.11 57
4417.26 66
4417.42 75
4417.57 83
4417.72 88
4417.87 91
4418.03 90
4418.18 86
4418.33 81
4418.48 75
4418.63 70
4418.79 65
4418.94 61
4419.09 58
4419.24 54
4419.40 50
4419.55 47
4419.70 46
4419.85 47
4420.01 51
4420.16 58
4420.31 67
4420.46 76
4420.62 83
4420.77 86
4420.92 86
4421.07 82
4421.23 75
4421.38 66
4421.53 58
4421.68 52
4421.84 46
4421.99 42
4422.14 39
4422.29 38
4422.45 36
4422.60 36
4422.75 36
4422.90 36
4423.06 37
4423.21 37
4423.36 37
4423.51 36
4423.67 34
4423.82 31
4423.97 29
4424.12 28
4424.28 29
4424.43 33
4424.58 38
4424.73 46
4424.89 54
4425.04 62
4425.19 70
4425.34 76
4425.50 80
4425.65 83
4425.80 85
4425.95 87
4426.11 89
4426.26 92
4426.41 97
4426.56 104
4426.72 113
4426.87 124
4427.02 136
4427.17 148
4427.33 157
4427.48 162
4427.63 161
4427.78 153
4427.94 140
4428.09 122
4428.24 103
4428.39 83
4428.55 66
4428.70 53
4428.85 43
4429.00 38
4429.16 35
4429.31 36
4429.46 38
4429.61 41
4429.77 44
4429.92 46
4430.07 46
4430.23 45
4430.38 41
4430.53 37
4430.68 31
4430.84 25
4430.99 20
4431.14 14
4431.29 9
4431.45 4
4431.60 1
4431.75 0
4431.90 0
4432.06 0
4432.21 1
4432.36 3
4432.51 4
4432.67 3
4432.82 0
4432.97 0
4433.13 0
4433.28 0
4433.43 0
4433.58 9
4433.74 26
4433.89 47
4434.04 71
4434.19 95
4434.35 117
4434.50 134
4434.65 145
4434.80 149
4434.96 146
4435.11 136
4435.26 122
4435.42 105
4435.57 87
4435.72 70
4435.87 57
4436.03 47
4436.18 40
4436.33 36
4436.48 32
4436.64 29
4436.79 26
4436.94 23
4437.10 23
4437.25 24
4437.40 30
4437.55 39
4437.71 51
4437.86 63
4438.01 74
4438.16 83
4438.32 87
4438.47 87
4438.62 83
4438.78 76
4438.93 68
4439.08 59
4439.23 50
4439.39 40
4439.54 30
4439.69 20
4439.84 11
4440.00 2
4440.15 0
4440.30 0
4440.46 0
4440.61 0
4440.76 0
4440.91 11
4441.07 24
4441.22 38
4441.37 52
4441.53 64
4441.68 71
4441.83 74
4441.98 72
4442.14 65
4442.29 56
4442.44 47
4442.59 39
4442.75 35
4442.90 35
4443.05 40
4443.21 48
4443.36 58
4443.51 70
4443.66 82
4443.82 93
4443.97 103
4444.12 110
4444.28 114
4444.43 115
4444.58 112
4444.73 105
4444.89 95
4445.04 85
4445.19 76
4445.35 70
4445.50 70
4445.65 75
4445.80 86
4445.96 99
4446.11 112
4446.26 124
4446.42 131
4446.57 133
4446.72 132
4446.87 128
4447.03 123
4447.18 120
4447.33 119
4447.49 119
4447.64 122
4447.79 125
4447.94 127
4448.10 126
4448.25 122
4448.40 113
4448.56 101
4448.71 84
4448.86 66
4449.02 46
4449.17 28
4449.32 14
4449.47 4
4449.63 0
4449.78 0
4449.93 3
4450.09 11
4450.24 20
4450.39 29
4450.54 35
4450.70 37
4450.85 35
4451.00 29
4451.16 21
4451.31 12
4451.46 6
4451.62 3
4451.77 5
4451.92 11
4452.07 20
4452.23 32
4452.38 46
4452.53 60
4452.69 75
4452.84 88
4452.99 99
4453.15 106
4453.30 108
4453.45 103
4453.60 92
4453.76 77
4453.91 60
4454.06 43
4454.22 30
4454.37 21
4454.52 17
4454.68 17
4454.83 19
4454.98 21
4455.13 21
4455.29 19
4455.44 15
4455.59 9
4455.75 4
4455.90 0
4456.05 0
4456.21 0
4456.36 0
4456.51 0
4456.67 0
4456.82 0
4456.97 0
4457.12 0
4457.28 0
4457.43 0
4457.58 6
4457.74 15
4457.89 25
4458.04 37
4458.20 47
4458.35 57
4458.50 65
4458.66 70
4458.81 72
4458.96 72
4459.11 71
4459.27 69
4459.42 67
4459.57 65
4459.73 65
4459.88 66
4460.03 70
4460.19 75
4460.34 83
4460.49 93
4460.65 103
4460.80 112
4460.95 120
4461.10 126
4461.26 129
4461.41 129
4461.56 127
4461.72 124
4461.87 121
4462.02 118
4462.18 115
4462.33 113
4462.48 112
4462.64 113
4462.79 116
4462.94 122
4463.10 131
4463.25 141
4463.40 151
4463.56 160
4463.71 164
4463.86 165
4464.01 163
4464.17 157
4464.32 151
4464.47 145
4464.63 140
4464.78 136
4464.93 134
4465.09 132
4465.24 129
4465.39 124
4465.55 118
4465.70 110
4465.85 102
4466.01 94
4466.16 87
4466.31 83
4466.47 83
4466.62 87
4466.77 96
4466.93 110
4467.08 128
4467.23 148
4467.39 167
4467.54 183
4467.69 192
4467.85 194
4468.00 188
4468.15 175
4468.31 158
4468.46 141
4468.61 125
4468.76 114
4468.92 107
4469.07 106
4469.22 108
4469.38 114
4469.53 122
4469.68 131
4469.84 139
4469.99 147
4470.14 155
4470.30 161
4470.45 166
4470.60 170
4470.76 171
4470.91 170
4471.06 167
4471.22 161
4471.37 153
4471.52 145
4471.68 136
4471.83 129
4471.98 125
4472.14 123
4472.29 124
4472.44 127
4472.60 131
4472.75 133
4472.90 134
4473.06 132
4473.21 127
4473.36 119
4473.52 108
4473.67 96
4473.82 83
4473.98 69
4474.13 56
4474.28 45
4474.44 35
4474.59 29
4474.74 27
4474.90 28
4475.05 33
4475.20 41
4475.36 48
4475.51 53
4475.66 54
4475.82 50
4475.97 41
4476.12 29
4476.28 14
4476.43 2
4476.59 0
4476.74 0
4476.89 0
4477.05 7
4477.20 23
4477.35 40
4477.51 57
4477.66 70
4477.81 79
4477.97 82
4478.12 80
4478.27 75
4478.43 67
4478.58 57
4478.73 45
4478.89 31
4479.04 17
4479.19 3
4479.35 0
4479.50 0
4479.65 0
4479.81 0
4479.96 0
4480.11 10
4480.27 24
4480.42 35
4480.57 44
4480.73 47
4480.88 47
4481.03 44
4481.19 41
4481.34 40
4481.50 41
4481.65 45
4481.80 52
4481.96 59
4482.11 64
4482.26 66
4482.42 64
4482.57 57
4482.72 46
4482.88 33
4483.03 21
4483.18 10
4483.34 2
4483.49 0
4483.64 0
4483.80 0
4483.95 0
4484.10 0
4484.26 0
4484.41 0
4484.57 0
4484.72 0
4484.87 11
4485.03 27
4485.18 43
4485.33 58
4485.49 70
4485.64 78
4485.79 82
4485.95 83
4486.10 81
4486.25 78
4486.41 75
4486.56 73
4486.72 74
4486.87 76
4487.02 80
4487.18 84
4487.33 88
4487.48 90
4487.64 91
4487.79 91
4487.94 88
4488.10 85
4488.25 81
4488.40 76
4488.56 71
4488.71 66
4488.87 63
4489.02 60
4489.17 59
4489.33 60
4489.48 63
4489.63 68
4489.79 73
4489.94 79
4490.09 85
4490.25 90
4490.40 95
4490.56 98
4490.71 99
4490.86 97
4491.02 95
4491.17 91
4491.32 86
4491.48 82
4491.63 79
4491.78 77
4491.94 74
4492.09 71
4492.25 67
4492.40 62
4492.55 56
4492.71 51
4492.86 45
4493.01 41
4493.17 37
4493.32 35
4493.48 35
4493.63 38
4493.78 43
4493.94 50
4494.09 58
4494.24 66
4494.40 74
4494.55 81
4494.70 86
4494.86 89
4495.01 91
4495.17 92
4495.32 91
4495.47 90
4495.63 89
4495.78 88
4495.93 89
4496.09 92
4496.24 98
4496.40 106
4496.55 117
4496.70 130
4496.86 143
4497.01 155
4497.16 165
4497.32 174
4497.47 182
4497.63 187
4497.78 193
4497.93 197
4498.09 199
4498.24 200
4498.39 198
4498.55 194
4498.70 188
4498.86 179
4499.01 170
4499.16 161
4499.32 153
4499.47 148
4499.63 145
4499.78 146
4499.93 149
4500.09 154
4500.24 162
4500.39 170
4500.55 179
4500.70 187
4500.86 195
4501.01 202
4501.16 207
4501.32 210
4501.47 211
4501.62 210
4501.78 206
4501.93 200
4502.09 192
4502.24 182
4502.39 172
4502.55 161
4502.70 152
4502.86 146
4503.01 142
4503.16 142
4503.32 146
4503.47 153
4503.62 162
4503.78 171
4503.93 178
4504.09 182
4504.24 183
4504.39 181
4504.55 177
4504.70 172
4504.86 167
4505.01 164
4505.16 161
4505.32 160
4505.47 158
4505.63 156
4505.78 154
4505.93 154
4506.09 156
4506.24 160
4506.39 167
4506.55 174
4506.70 179
4506.86 181
4507.01 177
4507.16 168
4507.32 154
4507.47 136
4507.63 117
4507.78 99
4507.93 83
4508.09 70
4508.24 62
4508.40 57
4508.55 56
4508.70 57
4508.86 59
4509.01 60
4509.17 60
4509.32 58
4509.47 55
4509.63 53
4509.78 53
4509.94 56
4510.09 62
4510.24 71
4510.40 82
4510.55 93
4510.71 102
4510.86 107
4511.01 109
4511.17 106
4511.32 101
4511.48 96
4511.63 90
4511.78 88
4511.94 88
4512.09 92
4512.25 99
4512.40 106
4512.55 113
4512.71 118
4512.86 122
4513.02 124
4513.17 125
4513.32 125
4513.48 125
4513.63 125
4513.79 124
4513.94 119
4514.09 112
4514.25 101
4514.40 88
4514.56 74
4514.71 59
4514.86 44
4515.02 30
4515.17 16
4515.33 4
4515.48 0
4515.63 0
4515.79 0
4515.94 0
4516.10 0
4516.25 0
4516.40 0
4516.56 0
4516.71 2
4516.87 16
4517.02 30
4517.18 44
4517.33 57
4517.48 68
4517.64 76
4517.79 80
4517.95 83
4518.10 83
4518.25 83
4518.41 84
4518.56 85
4518.72 86
4518.87 87
4519.02 86
4519.18 84
4519.33 81
4519.49 77
4519.64 74
4519.80 72
4519.95 72
4520.10 74
4520.26 77
4520.41 80
4520.57 81
4520.72 81
4520.87 78
4521.03 74
4521.18 68
4521.34 61
4521.49 53
4521.65 44
4521.80 35
4521.95 25
4522.11 16
4522.26 8
4522.42 2
4522.57 0
4522.72 0
4522.88 1
4523.03 3
4523.19 6
4523.34 10
4523.50 13
4523.65 16
4523.80 20
4523.96 24
4524.11 29
4524.27 33
4524.42 36
4524.57 38
4524.73 41
4524.88 43
4525.04 47
4525.19 51
4525.35 57
4525.50 63
4525.65 69
4525.81 75
4525.96 80
4526.12 84
4526.27 88
4526.43 91
4526.58 95
4526.73 98
4526.89 102
4527.04 106
4527.20 108
4527.35 110
4527.51 111
4527.66 111
4527.81 111
4527.97 112
4528.12 113
4528.28 115
4528.43 117
4528.59 120
4528.74 123
4528.89 127
4529.05 131
4529.20 135
4529.36 139
4529.51 140
4529.67 140
4529.82 137
4529.97 130
4530.13 119
4530.28 104
4530.44 87
4530.59 70
4530.75 55
4530.90 42
4531.05 35
4531.21 34
4531.36 39
4531.52 47
4531.67 59
4531.83 71
4531.98 83
4532.14 96
4532.29 109
4532.44 123
4532.60 138
4532.75 154
4532.91 168
4533.06 178
4533.22 183
4533.37 182
4533.52 175
4533.68 165
4533.83 154
4533.99 145
4534.14 139
4534.30 137
4534.45 138
4534.61 141
4534.76 143
4534.91 142
4535.07 137
4535.22 129
4535.38 117
4535.53 104
4535.69 93
4535.84 83
4535.99 78
4536.15 77
4536.30 79
4536.46 84
4536.61 90
4536.77 95
4536.92 98
4537.08 100
4537.23 100
4537.38 99
4537.54 97
4537.69 93
4537.85 88
4538.00 82
4538.16 75
4538.31 68
4538.47 64
4538.62 62
4538.77 62
4538.93 66
4539.08 72
4539.24 78
4539.39 85
4539.55 93
4539.70 101
4539.86 111
4540.01 121
4540.16 129
4540.32 134
4540.47 135
4540.63 130
4540.78 120
4540.94 107
4541.09 92
4541.25 79
4541.40 70
4541.56 64
4541.71 63
4541.86 64
4542.02 66
4542.17 67
4542.33 65
4542.48 62
4542.64 58
4542.79 55
4542.95 54
4543.10 57
4543.26 62
4543.41 72
4543.56 84
4543.72 96
4543.87 107
4544.03 116
4544.18 122
4544.34 124
4544.49 122
4544.65 115
4544.80 104
4544.96 89
4545.11 71
4545.26 52
4545.42 33
4545.57 17
4545.73 6
4545.88 0
4546.04 0
4546.19 0
4546.35 3
4546.50 6
4546.66 8
4546.81 9
4546.97 7
4547.12 5
4547.27 2
4547.43 0
4547.58 0
4547.74 0
4547.89 0
4548.05 0
4548.20 0
4548.36 0
4548.51 0
4548.67 0
4548.82 0
4548.98 1
4549.13 5
4549.28 11
4549.44 18
4549.59 26
4549.75 35
4549.90 46
4550.06 57
4550.21 69
4550.37 80
4550.52 90
4550.68 97
4550.83 102
4550.99 104
4551.14 104
4551.30 104
4551.45 103
4551.60 103
4551.76 105
4551.91 108
4552.07 110
4552.22 109
4552.38 105
4552.53 99
4552.69 90
4552.84 82
4553.00 74
4553.15 69
4553.31 66
4553.46 65
4553.62 64
4553.77 62
4553.93 59
4554.08 57
4554.23 57
4554.39 59
4554.54 65
4554.70 73
4554.85 82
4555.01 89
4555.16 92
4555.32 90
4555.47 85
4555.63 77
4555.78 68
4555.94 60
4556.09 54
4556.25 51
4556.40 50
4556.56 51
4556.71 54
4556.87 59
4557.02 66
4557.17 74
4557.33 83
4557.48 90
4557.64 96
4557.79 98
4557.95 96
4558.10 90
4558.26 80
4558.41 68
4558.57 55
4558.72 44
4558.88 35
4559.03 29
4559.19 29
4559.34 33
4559.50 41
4559.65 51
4559.81 60
4559.96 67
4560.12 71
4560.27 72
4560.43 71
4560.58 72
4560.74 75
4560.89 80
4561.05 86
4561.20 92
4561.35 95
4561.51 93
4561.66 87
4561.82 79
4561.97 69
4562.13 61
4562.28 57
4562.44 56
4562.59 57
4562.75 60
4562.90 61
4563.06 61
4563.21 59
4563.37 57
4563.52 56
4563.68 56
4563.83 59
4563.99 63
4564.14 67
4564.30 71
4564.45 73
4564.61 73
4564.76 73
4564.92 73
4565.07 73
4565.23 72
4565.38 70
4565.54 67
4565.69 63
4565.85 59
4566.00 57
4566.16 58
4566.31 63
4566.47 73
4566.62 84
4566.78 96
4566.93 108
4567.09 118
4567.24 126
4567.40 132
4567.55 136
4567.71 138
4567.86 139
4568.02 137
4568.17 133
4568.33 127
4568.48 120
4568.64 114
4568.79 110
4568.95 107
4569.10 106
4569.26 107
4569.41 109
4569.57 113
4569.72 120
4569.88 128
4570.03 140
4570.19 154
4570.34 170
4570.50 186
4570.65 200
4570.81 210
4570.96 216
4571.12 215
4571.27 210
4571.43 201
4571.58 191
4571.74 181
4571.89 172
4572.05 166
4572.20 163
4572.36 163
4572.51 166
4572.67 173
4572.82 184
4572.98 198
4573.13 215
4573.29 233
4573.44 250
4573.60 264
4573.75 273
4573.91 275
4574.06 271
4574.22 261
4574.37 247
4574.53 230
4574.68 214
4574.84 199
4574.99 187
4575.15 179
4575.30 175
4575.46 172
4575.61 171
4575.77 170
4575.92 167
4576.08 162
4576.23 155
4576.39 147
4576.54 139
4576.70 131
4576.85 123
4577.01 115
4577.16 106
4577.32 95
4577.47 84
4577.63 72
4577.78 60
4577.94 51
4578.09 44
4578.25 40
4578.40 38
4578.56 36
4578.71 34
4578.87 32
4579.03 28
4579.18 23
4579.34 18
4579.49 13
4579.65 8
4579.80 2
4579.96 0
4580.11 0
4580.27 0
4580.42 0
4580.58 0
4580.73 0
4580.89 0
4581.04 1
4581.20 9
4581.35 17
4581.51 24
4581.66 29
4581.82 34
4581.97 38
4582.13 41
4582.28 44
4582.44 45
4582.59 44
4582.75 40
4582.90 35
4583.06 28
4583.22 22
4583.37 18
4583.53 14
4583.68 13
4583.84 12
4583.99 10
4584.15 7
4584.30 3
4584.46 0
4584.61 0
4584.77 0
4584.92 0
4585.08 0
4585.23 0
4585.39 0
4585.54 0
4585.70 6
4585.85 12
4586.01 15
4586.17 16
4586.32 13
4586.48 9
4586.63 5
4586.79 3
4586.94 4
4587.10 8
4587.25 16
4587.41 28
4587.56 41
4587.72 53
4587.87 65
4588.03 73
4588.18 78
4588.34 80
4588.49 81
4588.65 82
4588.81 86
4588.96 94
4589.12 106
4589.27 119
4589.43 134
4589.58 146
4589.74 154
4589.89 157
4590.05 156
4590.20 153
4590.36 150
4590.51 149
4590.67 153
4590.82 161
4590.98 173
4591.14 185
4591.29 197
4591.45 206
4591.60 212
4591.76 216
4591.91 218
4592.07 221
4592.22 226
4592.38 232
4592.53 240
4592.69 247
4592.84 252
4593.00 255
4593.15 257
4593.31 257
4593.47 257
4593.62 259
4593.78 261
4593.93 265
4594.09 269
4594.24 272
4594.40 273
4594.55 271
4594.71 269
4594.86 266
4595.02 265
4595.18 266
4595.33 268
4595.49 271
4595.64 273
4595.80 272
4595.95 267
4596.11 258
4596.26 247
4596.42 234
4596.57 222
4596.73 210
4596.89 201
4597.04 195
4597.20 191
4597.35 190
4597.51 192
4597.66 197
4597.82 205
4597.97 218
4598.13 235
4598.28 254
4598.44 275
4598.60 296
4598.75 315
4598.91 330
4599.06 340
4599.22 346
4599.37 348
4599.53 347
4599.68 344
4599.84 341
4599.99 336
4600.15 332
4600.31 326
4600.46 320
4600.62 314
4600.77 307
4600.93 299
4601.08 291
4601.24 283
4601.39 275
4601.55 267
4601.71 259
4601.86 252
4602.02 246
4602.17 239
4602.33 231
4602.48 223
4602.64 214
4602.79 207
4602.95 201
4603.11 199
4603.26 200
4603.42 203
4603.57 209
4603.73 213
4603.88 215
4604.04 214
4604.19 209
4604.35 201
4604.51 193
4604.66 187
4604.82 184
4604.97 186
4605.13 193
4605.28 204
4605.44 217
4605.59 233
4605.75 248
4605.91 262
4606.06 274
4606.22 283
4606.37 289
4606.53 292
4606.68 293
4606.84 292
4607.00 290
4607.15 287
4607.31 283
4607.46 279
4607.62 275
4607.77 272
4607.93 269
4608.08 268
4608.24 268
4608.40 267
4608.55 265
4608.71 262
4608.86 256
4609.02 248
4609.17 239
4609.33 231
4609.49 227
4609.64 227
4609.80 233
4609.95 245
4610.11 260
4610.26 275
4610.42 290
4610.58 300
4610.73 307
4610.89 309
4611.04 307
4611.20 302
4611.35 295
4611.51 287
4611.67 279
4611.82 274
4611.98 273
4612.13 278
4612.29 289
4612.44 306
4612.60 328
4612.76 352
4612.91 377
4613.07 401
4613.22 422
4613.38 440
4613.53 456
4613.69 470
4613.85 483
4614.00 494
4614.16 505
4614.31 516
4614.47 528
4614.62 541
4614.78 556
4614.94 573
4615.09 594
4615.25 616
4615.40 641
4615.56 667
4615.71 694
4615.87 719
4616.03 743
4616.18 762
4616.34 776
4616.49 786
4616.65 792
4616.81 796
4616.96 801
4617.12 809
4617.27 819
4617.43 833
4617.58 848
4617.74 863
4617.90 876
4618.05 885
4618.21 889
4618.36 889
4618.52 884
4618.67 878
4618.83 873
4618.99 869
4619.14 869
4619.30 872
4619.45 876
4619.61 881
4619.77 884
4619.92 884
4620.08 878
4620.23 868
4620.39 855
4620.54 839
4620.70 825
4620.86 811
4621.01 801
4621.17 793
4621.32 787
4621.48 782
4621.64 777
4621.79 769
4621.95 761
4622.10 751
4622.26 742
4622.42 735
4622.57 731
4622.73 732
4622.88 738
4623.04 747
4623.19 758
4623.35 767
4623.51 773
4623.66 774
4623.82 768
4623.97 758
4624.13 744
4624.29 729
4624.44 713
4624.60 698
4624.75 686
4624.91 676
4625.07 668
4625.22 662
4625.38 658
4625.53 657
4625.69 658
4625.85 661
4626.00 666
4626.16 672
4626.31 676
4626.47 677
4626.63 673
4626.78 662
4626.94 644
4627.09 621
4627.25 593
4627.41 564
4627.56 535
4627.72 508
4627.87 484
4628.03 463
4628.18 444
4628.34 425
4628.50 406
4628.65 388
4628.81 370
4628.96 355
4629.12 342
4629.28 333
4629.43 328
4629.59 328
4629.74 331
4629.90 337
4630.06 345
4630.21 355
4630.37 364
4630.53 371
4630.68 376
4630.84 377
4630.99 375
4631.15 370
4631.31 362
4631.46 353
4631.62 343
4631.77 333
4631.93 323
4632.09 313
4632.24 305
4632.40 299
4632.55 297
4632.71 298
4632.87 304
4633.02 311
4633.18 320
4633.33 328
4633.49 332
4633.65 333
4633.80 329
4633.96 320
4634.11 309
4634.27 295
4634.43 281
4634.58 268
4634.74 255
4634.89 244
4635.05 233
4635.21 223
4635.36 212
4635.52 201
4635.68 190
4635.83 178
4635.99 165
4636.14 153
4636.30 140
4636.46 126
4636.61 112
4636.77 98
4636.92 82
4637.08 66
4637.24 49
4637.39 33
4637.55 20
4637.71 10
4637.86 4
4638.02 3
4638.17 6
4638.33 10
4638.49 14
4638.64 16
4638.80 15
4638.95 9
4639.11 0
4639.27 0
4639.42 0
4639.58 0
4639.74 0
4639.89 0
4640.05 1
4640.20 15
4640.36 30
4640.52 42
4640.67 50
4640.83 56
4640.98 61
4641.14 65
4641.30 71
4641.45 78
4641.61 86
4641.77 95
4641.92 103
4642.08 110
4642.23 116
4642.39 120
4642.55 124
4642.70 130
4642.86 136
4643.02 142
4643.17 146
4643.33 149
4643.48 149
4643.64 144
4643.80 136
4643.95 124
4644.11 112
4644.27 100
4644.42 91
4644.58 87
4644.73 88
4644.89 95
4645.05 107
4645.20 121
4645.36 136
4645.52 150
4645.67 161
4645.83 169
4645.98 174
4646.14 179
4646.30 184
4646.45 191
4646.61 200
4646.77 209
4646.92 217
4647.08 224
4647.23 228
4647.39 228
4647.55 225
4647.70 219
4647.86 211
4648.02 201
4648.17 188
4648.33 175
4648.49 160
4648.64 147
4648.80 137
4648.95 131
4649.11 130
4649.27 135
4649.42 144
4649.58 154
4649.74 164
4649.89 171
4650.05 175
4650.21 177
4650.36 177
4650.52 176
4650.67 175
4650.83 175
4650.99 176
4651.14 176
4651.30 176
4651.46 173
4651.61 167
4651.77 158
4651.93 146
4652.08 133
4652.24 120
4652.39 109
4652.55 99
4652.71 93
4652.86 90
4653.02 90
4653.18 91
4653.33 93
4653.49 95
4653.65 98
4653.80 100
4653.96 102
4654.11 106
4654.27 111
4654.43 117
4654.58 124
4654.74 134
4654.90 145
4655.05 158
4655.21 171
4655.37 183
4655.52 192
4655.68 197
4655.84 195
4655.99 187
4656.15 173
4656.31 156
4656.46 136
4656.62 117
4656.77 100
4656.93 85
4657.09 73
4657.24 62
4657.40 53
4657.56 47
4657.71 45
4657.87 47
4658.03 53
4658.18 64
4658.34 76
4658.50 89
4658.65 100
4658.81 107
4658.97 110
4659.12 109
4659.28 106
4659.43 102
4659.59 98
4659.75 96
4659.90 94
4660.06 94
4660.22 93
4660.37 91
4660.53 87
4660.69 80
4660.84 70
4661.00 58
4661.16 44
4661.31 31
4661.47 20
4661.63 13
4661.78 11
4661.94 15
4662.10 23
4662.25 36
4662.41 50
4662.57 64
4662.72 76
4662.88 85
4663.04 89
4663.19 88
4663.35 82
4663.51 72
4663.66 57
4663.82 41
4663.97 24
4664.13 9
4664.29 0
4664.44 0
4664.60 0
4664.76 0
4664.91 0
4665.07 0
4665.23 0
4665.38 0
4665.54 0
4665.70 6
4665.85 16
4666.01 26
4666.17 35
4666.32 42
4666.48 46
4666.64 46
4666.79 44
4666.95 41
4667.11 40
4667.26 42
4667.42 47
4667.58 54
4667.73 62
4667.89 67
4668.05 69
4668.20 66
4668.36 60
4668.52 55
4668.67 51
4668.83 53
4668.99 60
4669.14 73
4669.30 91
4669.46 110
4669.61 127
4669.77 140
4669.93 148
4670.08 149
4670.24 146
4670.40 140
4670.55 133
4670.71 128
4670.87 125
4671.02 123
4671.18 123
4671.34 124
4671.49 125
4671.65 127
4671.81 131
4671.96 136
4672.12 143
4672.28 152
4672.43 162
4672.59 170
4672.75 175
4672.90 178
4673.06 179
4673.22 178
4673.37 178
4673.53 180
4673.69 184
4673.85 190
4674.00 197
4674.16 204
4674.32 211
4674.47 216
4674.63 219
4674.79 221
4674.94 221
4675.10 219
4675.26 216
4675.41 212
4675.57 207
4675.73 202
4675.88 198
4676.04 195
4676.20 193
4676.35 192
4676.51 194
4676.67 197
4676.82 202
4676.98 208
4677.14 216
4677.29 225
4677.45 236
4677.61 248
4677.76 262
4677.92 280
4678.08 300
4678.24 322
4678.39 345
4678.55 368
4678.71 388
4678.86 405
4679.02 419
4679.18 429
4679.33 438
4679.49 448
4679.65 460
4679.80 475
4679.96 491
4680.12 506
4680.27 520
4680.43 528
4680.59 531
4680.74 528
4680.90 522
4681.06 518
4681.22 518
4681.37 527
4681.53 547
4681.69 576
4681.84 614
4682.00 656
4682.16 699
4682.31 741
4682.47 777
4682.63 810
4682.78 839
4682.94 867
4683.10 895
4683.26 926
4683.41 959
4683.57 995
4683.73 1034
4683.88 1075
4684.04 1116
4684.20 1158
4684.35 1199
4684.51 1239
4684.67 1278
4684.82 1315
4684.98 1350
4685.14 1384
4685.30 1415
4685.45 1445
4685.61 1473
4685.77 1499
4685.92 1522
4686.08 1543
4686.24 1561
4686.39 1577
4686.55 1592
4686.71 1607
4686.86 1622
4687.02 1638
4687.18 1655
4687.34 1671
4687.49 1686
4687.65 1699
4687.81 1708
4687.96 1714
4688.12 1716
4688.28 1716
4688.43 1714
4688.59 1711
4688.75 1709
4688.91 1706
4689.06 1701
4689.22 1695
4689.38 1687
4689.53 1677
4689.69 1665
4689.85 1652
4690.00 1639
4690.16 1626
4690.32 1613
4690.48 1600
4690.63 1588
4690.79 1575
4690.95 1563
4691.10 1549
4691.26 1535
4691.42 1519
4691.58 1499
4691.73 1475
4691.89 1446
4692.05 1411
4692.20 1371
4692.36 1326
4692.52 1277
4692.67 1227
4692.83 1176
4692.99 1128
4693.15 1082
4693.30 1043
4693.46 1011
4693.62 988
4693.77 972
4693.93 963
4694.09 957
4694.25 953
4694.40 946
4694.56 934
4694.72 918
4694.87 897
4695.03 874
4695.19 850
4695.35 825
4695.50 801
4695.66 778
4695.82 755
4695.97 732
4696.13 709
4696.29 689
4696.45 671
4696.60 657
4696.76 646
4696.92 638
4697.07 631
4697.23 624
4697.39 618
4697.55 614
4697.70 613
4697.86 616
4698.02 624
4698.17 635
4698.33 645
4698.49 654
4698.65 657
4698.80 653
4698.96 643
4699.12 629
4699.27 613
4699.43 599
4699.59 586
4699.75 575
4699.90 567
4700.06 559
4700.22 552
4700.37 544
4700.53 535
4700.69 527
4700.85 518
4701.00 511
4701.16 503
4701.32 496
4701.47 489
4701.63 480
4701.79 471
4701.95 461
4702.10 451
4702.26 442
4702.42 434
4702.58 427
4702.73 421
4702.89 413
4703.05 405
4703.20 395
4703.36 384
4703.52 372
4703.68 360
4703.83 348
4703.99 336
4704.15 322
4704.31 307
4704.46 292
4704.62 279
4704.78 269
4704.93 264
4705.09 265
4705.25 270
4705.41 279
4705.56 287
4705.72 293
4705.88 293
4706.04 287
4706.19 276
4706.35 261
4706.51 243
4706.66 225
4706.82 208
4706.98 193
4707.14 180
4707.29 168
4707.45 159
4707.61 153
4707.77 150
4707.92 150
4708.08 151
4708.24 151
4708.40 151
4708.55 148
4708.71 143
4708.87 137
4709.02 132
4709.18 127
4709.34 125
4709.50 123
4709.65 122
4709.81 121
4709.97 120
4710.13 119
4710.28 120
4710.44 123
4710.60 126
4710.76 131
4710.91 135
4711.07 137
4711.23 137
4711.38 135
4711.54 132
4711.70 130
4711.86 128
4712.01 127
4712.17 126
4712.33 127
4712.49 127
4712.64 126
4712.80 123
4712.96 118
4713.12 111
4713.27 104
4713.43 96
4713.59 88
4713.75 80
4713.90 75
4714.06 71
4714.22 68
4714.38 65
4714.53 64
4714.69 62
4714.85 60
4715.01 57
4715.16 54
4715.32 51
4715.48 47
4715.64 44
4715.79 43
4715.95 44
4716.11 48
4716.27 54
4716.42 63
4716.58 72
4716.74 80
4716.90 87
4717.05 92
4717.21 95
4717.37 96
4717.52 97
4717.68 97
4717.84 99
4718.00 101
4718.15 104
4718.31 107
4718.47 111
4718.63 114
4718.78 116
4718.94 116
4719.10 113
4719.26 106
4719.41 96
4719.57 82
4719.73 68
4719.89 53
4720.05 40
4720.20 30
4720.36 22
4720.52 17
4720.68 12
4720.83 8
4720.99 2
4721.15 0
4721.31 0
4721.46 0
4721.62 0
4721.78 0
4721.94 0
4722.09 0
4722.25 0
4722.41 0
4722.57 3
4722.72 14
4722.88 26
4723.04 41
4723.20 56
4723.35 68
4723.51 76
4723.67 80
4723.83 78
4723.98 73
4724.14 67
4724.30 62
4724.46 60
4724.61 62
4724.77 67
4724.93 72
4725.09 77
4725.25 81
4725.40 81
4725.56 79
4725.72 74
4725.88 67
4726.03 57
4726.19 47
4726.35 36
4726.51 25
4726.66 16
4726.82 11
4726.98 10
4727.14 13
4727.29 21
4727.45 32
4727.61 43
4727.77 53
4727.92 59
4728.08 61
4728.24 59
4728.40 53
4728.56 45
4728.71 37
4728.87 31
4729.03 27
4729.19 25
4729.34 25
4729.50 26
4729.66 25
4729.82 22
4729.97 16
4730.13 6
4730.29 0
4730.45 0
4730.61 0
4730.76 0
4730.92 0
4731.08 0
4731.24 0
4731.39 2
4731.55 11
4731.71 19
4731.87 22
4732.02 22
4732.18 19
4732.34 15
4732.50 14
4732.66 17
4732.81 23
4732.97 34
4733.13 46
4733.29 58
4733.44 68
4733.60 75
4733.76 78
4733.92 80
4734.08 80
4734.23 81
4734.39 84
4734.55 87
4734.71 90
4734.86 92
4735.02 90
4735.18 84
4735.34 75
4735.50 63
4735.65 49
4735.81 37
4735.97 26
4736.13 20
4736.28 18
4736.44 21
4736.60 25
4736.76 31
4736.92 36
4737.07 38
4737.23 37
4737.39 34
4737.55 28
4737.71 23
4737.86 20
4738.02 18
4738.18 19
4738.34 21
4738.49 22
4738.65 21
4738.81 17
4738.97 12
4739.13 7
4739.28 3
4739.44 1
4739.60 3
4739.76 9
4739.91 17
4740.07 26
4740.23 33
4740.39 38
4740.55 41
4740.70 41
4740.86 39
4741.02 35
4741.18 32
4741.34 28
4741.49 26
4741.65 24
4741.81 24
4741.97 25
4742.13 28
4742.28 32
4742.44 35
4742.60 37
4742.76 38
4742.91 35
4743.07 30
4743.23 23
4743.39 15
4743.55 8
4743.70 3
4743.86 2
4744.02 4
4744.18 8
4744.34 13
4744.49 17
4744.65 18
4744.81 16
4744.97 11
4745.13 6
4745.28 1
4745.44 0
4745.60 4
4745.76 14
4745.92 28
4746.07 45
4746.23 63
4746.39 80
4746.55 95
4746.71 107
4746.86 116
4747.02 121
4747.18 123
4747.34 122
4747.50 119
4747.65 113
4747.81 106
4747.97 98
4748.13 89
4748.29 80
4748.44 71
4748.60 62
4748.76 55
4748.92 47
4749.08 40
4749.23 32
4749.39 23
4749.55 14
4749.71 4
4749.87 0
4750.02 0
4750.18 0
4750.34 0
4750.50 0
4750.66 0
4750.81 0
4750.97 0
4751.13 2
4751.29 11
4751.45 22
4751.60 35
4751.76 50
4751.92 65
4752.08 81
4752.24 95
4752.39 108
4752.55 118
4752.71 125
4752.87 126
4753.03 124
4753.18 118
4753.34 108
4753.50 98
4753.66 87
4753.82 77
4753.98 70
4754.13 66
4754.29 65
4754.45 66
4754.61 69
4754.77 72
4754.92 75
4755.08 77
4755.24 77
4755.40 75
4755.56 73
4755.71 70
4755.87 68
4756.03 68
4756.19 71
4756.35 76
4756.50 82
4756.66 87
4756.82 91
4756.98 93
4757.14 93
4757.30 92
4757.45 90
4757.61 89
4757.77 88
4757.93 88
4758.09 89
4758.24 89
4758.40 89
4758.56 91
4758.72 95
4758.88 103
4759.04 114
4759.19 128
[truncated: 749,495 more chars]
