# Supplementary material for: Methylobacterium Species Promoting Rice and Barley Growth and Interaction Specificity Revealed with Whole-Cell Matrix-Assisted Laser Desorption / Ionization-Time-of-Flight Mass Spectrometry (MALDI-TOF/MS) Analysis
Source: PLoS One. 2015 Jun 8;10(6):e0129509. doi: 10.1371/journal.pone.0129509 (PMC4460032; doi:10.1371/journal.pone.0129509)
Supplement: S2 Data — (ZIP) [file pone.0129509.s002.zip › Supplementary data 2 (ms from inoculated rice)/66g-4.txt]

781.31 0
781.37 0
781.44 0
781.50 0
781.56 0
781.63 0
781.69 0
781.76 0
781.82 0
781.88 0
781.95 0
782.01 0
782.08 0
782.14 0
782.20 0
782.27 0
782.33 0
782.40 0
782.46 0
782.52 0
782.59 0
782.65 0
782.72 0
782.78 0
782.84 0
782.91 0
782.97 0
783.04 0
783.10 0
783.16 0
783.23 0
783.29 0
783.36 0
783.42 0
783.49 0
783.55 0
783.61 0
783.68 0
783.74 0
783.81 0
783.87 0
783.93 0
784.00 0
784.06 0
784.13 0
784.19 0
784.25 0
784.32 0
784.38 0
784.45 0
784.51 0
784.57 0
784.64 0
784.70 0
784.77 0
784.83 0
784.90 0
784.96 0
785.02 0
785.09 0
785.15 0
785.22 0
785.28 0
785.34 0
785.41 0
785.47 0
785.54 0
785.60 0
785.67 0
785.73 0
785.79 0
785.86 0
785.92 0
785.99 0
786.05 0
786.11 0
786.18 0
786.24 0
786.31 0
786.37 0
786.44 0
786.50 0
786.56 0
786.63 0
786.69 0
786.76 0
786.82 0
786.88 0
786.95 0
787.01 0
787.08 0
787.14 0
787.21 0
787.27 0
787.33 0
787.40 0
787.46 0
787.53 0
787.59 0
787.66 0
787.72 0
787.78 0
787.85 0
787.91 0
787.98 0
788.04 0
788.11 0
788.17 0
788.23 0
788.30 0
788.36 0
788.43 0
788.49 0
788.56 0
788.62 0
788.68 0
788.75 0
788.81 0
788.88 0
788.94 0
789.01 0
789.07 0
789.13 0
789.20 0
789.26 0
789.33 0
789.39 0
789.46 0
789.52 0
789.58 0
789.65 0
789.71 0
789.78 0
789.84 0
789.91 0
789.97 0
790.03 0
790.10 0
790.16 0
790.23 0
790.29 0
790.36 0
790.42 0
790.48 0
790.55 0
790.61 0
790.68 0
790.74 0
790.81 0
790.87 0
790.94 0
791.00 0
791.06 0
791.13 0
791.19 0
791.26 0
791.32 0
791.39 0
791.45 0
791.51 0
791.58 0
791.64 0
791.71 0
791.77 0
791.84 0
791.90 0
791.97 0
792.03 0
792.09 0
792.16 0
792.22 0
792.29 0
792.35 0
792.42 0
792.48 0
792.55 0
792.61 0
792.67 0
792.74 0
792.80 0
792.87 0
792.93 0
793.00 0
793.06 0
793.13 0
793.19 0
793.25 0
793.32 0
793.38 0
793.45 0
793.51 0
793.58 0
793.64 0
793.71 0
793.77 0
793.83 0
793.90 0
793.96 0
794.03 0
794.09 0
794.16 0
794.22 0
794.29 0
794.35 0
794.42 0
794.48 0
794.54 0
794.61 0
794.67 0
794.74 0
794.80 0
794.87 0
794.93 0
795.00 0
795.06 0
795.13 0
795.19 0
795.25 0
795.32 0
795.38 0
795.45 0
795.51 0
795.58 0
795.64 0
795.71 0
795.77 0
795.84 0
795.90 0
795.96 0
796.03 0
796.09 0
796.16 0
796.22 0
796.29 0
796.35 0
796.42 0
796.48 0
796.55 0
796.61 0
796.68 0
796.74 0
796.80 0
796.87 0
796.93 0
797.00 0
797.06 0
797.13 0
797.19 0
797.26 0
797.32 0
797.39 0
797.45 0
797.52 0
797.58 0
797.64 0
797.71 0
797.77 0
797.84 0
797.90 0
797.97 0
798.03 0
798.10 0
798.16 0
798.23 0
798.29 0
798.36 0
798.42 0
798.49 0
798.55 0
798.61 0
798.68 0
798.74 0
798.81 0
798.87 0
798.94 0
799.00 0
799.07 0
799.13 0
799.20 0
799.26 0
799.33 0
799.39 0
799.46 0
799.52 0
799.59 0
799.65 0
799.71 0
799.78 0
799.84 0
799.91 0
799.97 0
800.04 0
800.10 0
800.17 0
800.23 0
800.30 0
800.36 0
800.43 0
800.49 0
800.56 0
800.62 0
800.69 0
800.75 0
800.82 0
800.88 0
800.94 0
801.01 0
801.07 0
801.14 0
801.20 0
801.27 0
801.33 0
801.40 0
801.46 0
801.53 0
801.59 0
801.66 0
801.72 0
801.79 0
801.85 0
801.92 0
801.98 0
802.05 0
802.11 0
802.18 0
802.24 0
802.31 0
802.37 0
802.44 0
802.50 0
802.57 0
802.63 0
802.70 0
802.76 0
802.82 0
802.89 0
802.95 0
803.02 0
803.08 0
803.15 0
803.21 0
803.28 0
803.34 0
803.41 0
803.47 0
803.54 0
803.60 0
803.67 0
803.73 0
803.80 0
803.86 0
803.93 0
803.99 0
804.06 0
804.12 0
804.19 0
804.25 0
804.32 0
804.38 0
804.45 0
804.51 0
804.58 0
804.64 0
804.71 0
804.77 0
804.84 0
804.90 0
804.97 0
805.03 0
805.10 0
805.16 0
805.23 0
805.29 0
805.36 0
805.42 0
805.49 0
805.55 0
805.62 0
805.68 0
805.75 0
805.81 0
805.88 0
805.94 0
806.01 0
806.07 0
806.14 0
806.20 0
806.27 0
806.33 0
806.40 0
806.46 1
806.53 2
806.59 4
806.66 5
806.72 6
806.79 7
806.85 6
806.92 5
806.98 4
807.05 2
807.11 1
807.18 0
807.24 0
807.31 0
807.37 0
807.44 0
807.50 0
807.57 0
807.63 0
807.70 1
807.76 1
807.83 1
807.89 1
807.96 1
808.02 0
808.09 0
808.15 0
808.22 0
808.28 0
808.35 0
808.41 1
808.48 2
808.54 4
808.61 5
808.67 5
808.74 5
808.80 4
808.87 4
808.93 2
809.00 1
809.06 1
809.13 0
809.19 0
809.26 0
809.32 0
809.39 0
809.45 0
809.52 0
809.58 0
809.65 0
809.71 1
809.78 1
809.84 1
809.91 1
809.98 1
810.04 1
810.11 1
810.17 0
810.24 0
810.30 0
810.37 0
810.43 0
810.50 0
810.56 0
810.63 0
810.69 0
810.76 0
810.82 0
810.89 0
810.95 1
811.02 1
811.08 1
811.15 2
811.21 2
811.28 2
811.34 2
811.41 2
811.47 1
811.54 1
811.60 1
811.67 1
811.74 1
811.80 1
811.87 1
811.93 1
812.00 1
812.06 1
812.13 1
812.19 1
812.26 1
812.32 1
812.39 1
812.45 1
812.52 1
812.58 0
812.65 0
812.71 0
812.78 0
812.84 0
812.91 0
812.97 0
813.04 0
813.11 0
813.17 0
813.24 0
813.30 0
813.37 0
813.43 0
813.50 0
813.56 0
813.63 1
813.69 2
813.76 2
813.82 3
813.89 4
813.95 4
814.02 4
814.08 3
814.15 2
814.22 2
814.28 1
814.35 1
814.41 1
814.48 1
814.54 1
814.61 1
814.67 1
814.74 1
814.80 0
814.87 0
814.93 0
815.00 0
815.06 0
815.13 0
815.20 0
815.26 0
815.33 0
815.39 0
815.46 0
815.52 0
815.59 1
815.65 1
815.72 1
815.78 1
815.85 1
815.91 2
815.98 1
816.05 1
816.11 1
816.18 1
816.24 0
816.31 0
816.37 0
816.44 1
816.50 1
816.57 1
816.63 1
816.70 1
816.76 1
816.83 1
816.90 1
816.96 1
817.03 1
817.09 1
817.16 1
817.22 1
817.29 1
817.35 1
817.42 1
817.48 1
817.55 1
817.62 0
817.68 0
817.75 0
817.81 0
817.88 0
817.94 0
818.01 0
818.07 0
818.14 0
818.20 0
818.27 0
818.34 0
818.40 0
818.47 0
818.53 0
818.60 0
818.66 0
818.73 0
818.79 0
818.86 1
818.92 1
818.99 1
819.06 1
819.12 1
819.19 1
819.25 1
819.32 1
819.38 1
819.45 1
819.51 0
819.58 0
819.65 0
819.71 0
819.78 0
819.84 0
819.91 0
819.97 0
820.04 0
820.10 0
820.17 0
820.24 0
820.30 0
820.37 0
820.43 0
820.50 0
820.56 0
820.63 0
820.69 1
820.76 1
820.83 1
820.89 1
820.96 1
821.02 1
821.09 1
821.15 1
821.22 1
821.28 1
821.35 1
821.42 1
821.48 1
821.55 1
821.61 0
821.68 0
821.74 0
821.81 0
821.88 0
821.94 0
822.01 1
822.07 1
822.14 1
822.20 1
822.27 1
822.33 1
822.40 0
822.47 0
822.53 0
822.60 0
822.66 0
822.73 0
822.79 0
822.86 0
822.93 0
822.99 0
823.06 0
823.12 0
823.19 0
823.25 0
823.32 0
823.39 0
823.45 0
823.52 0
823.58 0
823.65 0
823.71 0
823.78 0
823.85 0
823.91 0
823.98 1
824.04 1
824.11 1
824.17 1
824.24 1
824.31 1
824.37 0
824.44 0
824.50 0
824.57 0
824.63 0
824.70 1
824.77 1
824.83 1
824.90 0
824.96 0
825.03 0
825.09 0
825.16 0
825.23 0
825.29 0
825.36 0
825.42 0
825.49 0
825.55 0
825.62 0
825.69 0
825.75 0
825.82 0
825.88 0
825.95 0
826.01 0
826.08 0
826.15 0
826.21 0
826.28 0
826.34 0
826.41 0
826.48 0
826.54 0
826.61 0
826.67 0
826.74 0
826.80 1
826.87 1
826.94 1
827.00 1
827.07 1
827.13 1
827.20 1
827.27 0
827.33 0
827.40 0
827.46 0
827.53 0
827.59 0
827.66 0
827.73 0
827.79 0
827.86 0
827.92 0
827.99 0
828.06 0
828.12 0
828.19 0
828.25 0
828.32 0
828.38 0
828.45 0
828.52 0
828.58 0
828.65 0
828.71 0
828.78 0
828.85 0
828.91 0
828.98 1
829.04 1
829.11 1
829.18 1
829.24 1
829.31 1
829.37 1
829.44 0
829.51 0
829.57 0
829.64 0
829.70 0
829.77 1
829.84 1
829.90 1
829.97 1
830.03 1
830.10 1
830.16 0
830.23 0
830.30 0
830.36 0
830.43 0
830.49 0
830.56 0
830.63 0
830.69 0
830.76 0
830.82 0
830.89 0
830.96 0
831.02 0
831.09 0
831.15 1
831.22 1
831.29 1
831.35 1
831.42 1
831.48 1
831.55 1
831.62 1
831.68 0
831.75 0
831.81 0
831.88 0
831.95 0
832.01 0
832.08 1
832.14 1
832.21 1
832.28 1
832.34 1
832.41 0
832.47 0
832.54 0
832.61 0
832.67 0
832.74 0
832.81 0
832.87 0
832.94 0
833.00 0
833.07 0
833.14 0
833.20 1
833.27 1
833.33 1
833.40 1
833.47 1
833.53 0
833.60 0
833.66 0
833.73 0
833.80 0
833.86 0
833.93 0
833.99 0
834.06 0
834.13 1
834.19 1
834.26 0
834.33 0
834.39 0
834.46 0
834.52 0
834.59 0
834.66 0
834.72 0
834.79 0
834.85 1
834.92 1
834.99 1
835.05 1
835.12 1
835.18 1
835.25 1
835.32 1
835.38 1
835.45 1
835.52 1
835.58 1
835.65 1
835.71 1
835.78 1
835.85 0
835.91 0
835.98 0
836.05 0
836.11 0
836.18 0
836.24 0
836.31 0
836.38 0
836.44 0
836.51 1
836.57 1
836.64 1
836.71 1
836.77 0
836.84 0
836.91 0
836.97 1
837.04 1
837.10 1
837.17 1
837.24 1
837.30 1
837.37 1
837.44 1
837.50 1
837.57 1
837.63 1
837.70 0
837.77 0
837.83 0
837.90 0
837.97 0
838.03 1
838.10 1
838.16 0
838.23 0
838.30 0
838.36 0
838.43 0
838.50 0
838.56 0
838.63 0
838.69 1
838.76 1
838.83 0
838.89 0
838.96 0
839.03 0
839.09 0
839.16 0
839.23 1
839.29 1
839.36 1
839.42 1
839.49 1
839.56 1
839.62 1
839.69 1
839.76 1
839.82 1
839.89 1
839.95 1
840.02 1
840.09 1
840.15 1
840.22 1
840.29 1
840.35 1
840.42 0
840.49 0
840.55 0
840.62 0
840.68 0
840.75 0
840.82 0
840.88 0
840.95 0
841.02 1
841.08 1
841.15 1
841.22 1
841.28 1
841.35 1
841.42 1
841.48 1
841.55 1
841.61 1
841.68 1
841.75 1
841.81 1
841.88 0
841.95 0
842.01 0
842.08 0
842.15 0
842.21 0
842.28 0
842.34 0
842.41 1
842.48 1
842.54 1
842.61 1
842.68 1
842.74 1
842.81 0
842.88 0
842.94 0
843.01 0
843.08 0
843.14 0
843.21 0
843.28 0
843.34 0
843.41 0
843.47 0
843.54 0
843.61 0
843.67 0
843.74 0
843.81 0
843.87 0
843.94 1
844.01 1
844.07 1
844.14 1
844.21 0
844.27 0
844.34 0
844.41 0
844.47 0
844.54 0
844.61 0
844.67 0
844.74 0
844.80 0
844.87 0
844.94 0
845.00 0
845.07 0
845.14 0
845.20 0
845.27 0
845.34 0
845.40 0
845.47 0
845.54 0
845.60 0
845.67 0
845.74 0
845.80 0
845.87 0
845.94 0
846.00 0
846.07 0
846.14 0
846.20 0
846.27 0
846.34 0
846.40 0
846.47 0
846.54 0
846.60 0
846.67 0
846.74 0
846.80 0
846.87 0
846.94 0
847.00 0
847.07 0
847.14 0
847.20 1
847.27 1
847.34 1
847.40 1
847.47 1
847.54 1
847.60 1
847.67 1
847.73 1
847.80 1
847.87 0
847.93 0
848.00 0
848.07 0
848.13 0
848.20 0
848.27 1
848.33 1
848.40 1
848.47 1
848.53 1
848.60 0
848.67 0
848.73 0
848.80 0
848.87 0
848.94 0
849.00 1
849.07 1
849.14 1
849.20 1
849.27 1
849.34 1
849.40 1
849.47 1
849.54 1
849.60 0
849.67 0
849.74 0
849.80 0
849.87 0
849.94 0
850.00 0
850.07 0
850.14 0
850.20 0
850.27 0
850.34 0
850.40 0
850.47 1
850.54 1
850.60 1
850.67 1
850.74 1
850.80 0
850.87 0
850.94 0
851.00 0
851.07 0
851.14 0
851.20 0
851.27 0
851.34 0
851.40 0
851.47 0
851.54 0
851.61 0
851.67 0
851.74 0
851.81 0
851.87 0
851.94 0
852.01 0
852.07 0
852.14 0
852.21 0
852.27 0
852.34 0
852.41 0
852.47 0
852.54 0
852.61 0
852.67 0
852.74 0
852.81 0
852.87 0
852.94 0
853.01 0
853.08 0
853.14 1
853.21 1
853.28 1
853.34 1
853.41 1
853.48 1
853.54 1
853.61 1
853.68 1
853.74 1
853.81 1
853.88 1
853.94 1
854.01 1
854.08 1
854.15 1
854.21 1
854.28 1
854.35 1
854.41 1
854.48 0
854.55 0
854.61 0
854.68 0
854.75 0
854.81 0
854.88 0
854.95 0
855.02 0
855.08 0
855.15 0
855.22 0
855.28 0
855.35 1
855.42 1
855.48 1
855.55 1
855.62 1
855.68 1
855.75 1
855.82 0
855.89 0
855.95 1
856.02 1
856.09 1
856.15 1
856.22 1
856.29 1
856.35 1
856.42 1
856.49 1
856.56 0
856.62 0
856.69 0
856.76 0
856.82 1
856.89 1
856.96 1
857.02 1
857.09 1
857.16 0
857.23 0
857.29 0
857.36 0
857.43 0
857.49 0
857.56 0
857.63 0
857.69 0
857.76 0
857.83 0
857.90 0
857.96 0
858.03 0
858.10 0
858.16 0
858.23 0
858.30 0
858.37 0
858.43 0
858.50 0
858.57 0
858.63 0
858.70 0
858.77 0
858.84 0
858.90 0
858.97 0
859.04 0
859.10 0
859.17 0
859.24 0
859.30 0
859.37 0
859.44 1
859.51 1
859.57 1
859.64 1
859.71 1
859.77 1
859.84 1
859.91 1
859.98 1
860.04 1
860.11 1
860.18 1
860.24 1
860.31 1
860.38 1
860.45 1
860.51 0
860.58 0
860.65 0
860.71 0
860.78 0
860.85 0
860.92 0
860.98 0
861.05 0
861.12 0
861.18 0
861.25 0
861.32 0
861.39 0
861.45 0
861.52 0
861.59 0
861.65 0
861.72 0
861.79 0
861.86 0
861.92 0
861.99 0
862.06 0
862.13 0
862.19 0
862.26 0
862.33 0
862.39 0
862.46 0
862.53 0
862.60 0
862.66 0
862.73 0
862.80 0
862.86 0
862.93 0
863.00 0
863.07 0
863.13 0
863.20 0
863.27 0
863.34 0
863.40 0
863.47 0
863.54 0
863.60 0
863.67 0
863.74 0
863.81 0
863.87 0
863.94 0
864.01 0
864.08 0
864.14 0
864.21 0
864.28 0
864.34 0
864.41 0
864.48 0
864.55 0
864.61 0
864.68 0
864.75 0
864.82 0
864.88 0
864.95 0
865.02 0
865.09 0
865.15 0
865.22 0
865.29 0
865.35 0
865.42 0
865.49 0
865.56 0
865.62 0
865.69 0
865.76 0
865.83 0
865.89 0
865.96 0
866.03 0
866.10 0
866.16 0
866.23 0
866.30 0
866.37 1
866.43 1
866.50 1
866.57 1
866.63 1
866.70 1
866.77 1
866.84 1
866.90 1
866.97 1
867.04 1
867.11 1
867.17 1
867.24 1
867.31 0
867.38 0
867.44 0
867.51 0
867.58 0
867.65 0
867.71 0
867.78 0
867.85 0
867.92 0
867.98 0
868.05 0
868.12 0
868.19 0
868.25 0
868.32 0
868.39 0
868.46 1
868.52 1
868.59 1
868.66 1
868.72 1
868.79 1
868.86 1
868.93 0
868.99 0
869.06 0
869.13 0
869.20 0
869.26 0
869.33 0
869.40 0
869.47 0
869.53 0
869.60 0
869.67 0
869.74 0
869.80 0
869.87 0
869.94 0
870.01 0
870.07 0
870.14 0
870.21 0
870.28 0
870.34 0
870.41 0
870.48 0
870.55 0
870.62 0
870.68 0
870.75 1
870.82 1
870.89 1
870.95 1
871.02 1
871.09 1
871.16 1
871.22 0
871.29 0
871.36 0
871.43 0
871.49 0
871.56 0
871.63 0
871.70 0
871.76 0
871.83 0
871.90 0
871.97 1
872.03 1
872.10 1
872.17 1
872.24 1
872.30 1
872.37 1
872.44 1
872.51 1
872.58 0
872.64 0
872.71 0
872.78 0
872.85 0
872.91 0
872.98 0
873.05 0
873.12 0
873.18 0
873.25 1
873.32 1
873.39 1
873.45 1
873.52 1
873.59 1
873.66 1
873.72 0
873.79 0
873.86 0
873.93 0
874.00 0
874.06 0
874.13 0
874.20 0
874.27 0
874.33 0
874.40 1
874.47 1
874.54 1
874.60 1
874.67 0
874.74 0
874.81 0
874.88 0
874.94 0
875.01 0
875.08 0
875.15 0
875.21 0
875.28 0
875.35 0
875.42 0
875.49 0
875.55 0
875.62 0
875.69 0
875.76 1
875.82 1
875.89 1
875.96 1
876.03 1
876.09 1
876.16 1
876.23 1
876.30 1
876.37 1
876.43 1
876.50 1
876.57 1
876.64 1
876.70 1
876.77 1
876.84 1
876.91 0
876.98 0
877.04 0
877.11 0
877.18 0
877.25 0
877.31 0
877.38 0
877.45 1
877.52 1
877.59 1
877.65 1
877.72 1
877.79 1
877.86 0
877.93 0
877.99 0
878.06 0
878.13 0
878.20 0
878.26 0
878.33 0
878.40 1
878.47 1
878.54 1
878.60 1
878.67 1
878.74 1
878.81 0
878.88 0
878.94 0
879.01 0
879.08 0
879.15 0
879.21 0
879.28 0
879.35 0
879.42 0
879.49 0
879.55 0
879.62 0
879.69 0
879.76 0
879.83 0
879.89 0
879.96 0
880.03 0
880.10 1
880.17 1
880.23 1
880.30 1
880.37 1
880.44 1
880.50 0
880.57 0
880.64 0
880.71 0
880.78 0
880.84 0
880.91 0
880.98 1
881.05 1
881.12 1
881.18 1
881.25 1
881.32 1
881.39 1
881.46 1
881.52 1
881.59 1
881.66 1
881.73 1
881.80 1
881.86 1
881.93 0
882.00 0
882.07 0
882.14 0
882.20 0
882.27 0
882.34 0
882.41 0
882.48 0
882.54 0
882.61 0
882.68 0
882.75 0
882.82 0
882.88 0
882.95 0
883.02 0
883.09 0
883.16 0
883.22 0
883.29 0
883.36 0
883.43 0
883.50 0
883.56 0
883.63 0
883.70 0
883.77 0
883.84 0
883.90 0
883.97 0
884.04 0
884.11 0
884.18 0
884.24 0
884.31 0
884.38 0
884.45 0
884.52 0
884.59 1
884.65 0
884.72 0
884.79 0
884.86 0
884.93 0
884.99 0
885.06 0
885.13 0
885.20 0
885.27 0
885.33 0
885.40 0
885.47 0
885.54 0
885.61 0
885.67 0
885.74 0
885.81 0
885.88 0
885.95 0
886.02 0
886.08 0
886.15 0
886.22 0
886.29 0
886.36 0
886.42 0
886.49 1
886.56 1
886.63 1
886.70 1
886.77 1
886.83 0
886.90 0
886.97 0
887.04 0
887.11 0
887.17 0
887.24 0
887.31 0
887.38 0
887.45 0
887.52 0
887.58 0
887.65 0
887.72 0
887.79 0
887.86 0
887.92 0
887.99 0
888.06 0
888.13 0
888.20 0
888.27 0
888.33 1
888.40 1
888.47 1
888.54 1
888.61 1
888.67 1
888.74 1
888.81 1
888.88 1
888.95 1
889.02 1
889.08 1
889.15 0
889.22 0
889.29 0
889.36 0
889.43 0
889.49 0
889.56 0
889.63 1
889.70 1
889.77 1
889.84 1
889.90 1
889.97 0
890.04 0
890.11 0
890.18 0
890.25 0
890.31 0
890.38 0
890.45 0
890.52 0
890.59 0
890.65 0
890.72 1
890.79 1
890.86 1
890.93 1
891.00 1
891.06 0
891.13 0
891.20 0
891.27 0
891.34 0
891.41 0
891.47 0
891.54 0
891.61 0
891.68 0
891.75 0
891.82 0
891.89 0
891.95 0
892.02 0
892.09 0
892.16 0
892.23 0
892.30 0
892.36 0
892.43 0
892.50 0
892.57 0
892.64 0
892.71 0
892.77 0
892.84 0
892.91 0
892.98 0
893.05 0
893.12 0
893.18 0
893.25 0
893.32 0
893.39 0
893.46 0
893.53 0
893.60 0
893.66 1
893.73 1
893.80 1
893.87 1
893.94 1
894.01 1
894.07 1
894.14 1
894.21 1
894.28 0
894.35 0
894.42 0
894.48 0
894.55 0
894.62 0
894.69 0
894.76 0
894.83 0
894.90 0
894.96 0
895.03 0
895.10 0
895.17 0
895.24 0
895.31 0
895.38 1
895.44 1
895.51 1
895.58 1
895.65 1
895.72 0
895.79 0
895.85 0
895.92 0
895.99 0
896.06 0
896.13 0
896.20 0
896.27 0
896.33 0
896.40 0
896.47 0
896.54 0
896.61 0
896.68 0
896.75 0
896.81 0
896.88 0
896.95 0
897.02 0
897.09 0
897.16 0
897.23 0
897.29 0
897.36 0
897.43 0
897.50 1
897.57 1
897.64 1
897.71 1
897.77 1
897.84 1
897.91 1
897.98 0
898.05 0
898.12 0
898.19 0
898.25 0
898.32 0
898.39 0
898.46 0
898.53 0
898.60 0
898.67 0
898.73 0
898.80 0
898.87 0
898.94 0
899.01 0
899.08 0
899.15 0
899.22 0
899.28 0
899.35 0
899.42 0
899.49 0
899.56 0
899.63 0
899.70 0
899.76 0
899.83 0
899.90 0
899.97 0
900.04 0
900.11 0
900.18 0
900.25 0
900.31 0
900.38 0
900.45 0
900.52 0
900.59 0
900.66 0
900.73 0
900.79 0
900.86 0
900.93 0
901.00 0
901.07 0
901.14 0
901.21 0
901.28 0
901.34 0
901.41 0
901.48 0
901.55 0
901.62 0
901.69 0
901.76 0
901.83 0
901.89 0
901.96 0
902.03 0
902.10 0
902.17 0
902.24 0
902.31 0
902.38 0
902.44 0
902.51 0
902.58 0
902.65 0
902.72 0
902.79 0
902.86 0
902.93 0
902.99 0
903.06 0
903.13 0
903.20 0
903.27 0
903.34 0
903.41 0
903.48 0
903.55 0
903.61 0
903.68 0
903.75 0
903.82 0
903.89 0
903.96 0
904.03 0
904.10 0
904.16 0
904.23 0
904.30 0
904.37 0
904.44 0
904.51 0
904.58 0
904.65 0
904.72 0
904.78 0
904.85 0
904.92 0
904.99 0
905.06 0
905.13 0
905.20 0
905.27 0
905.34 1
905.40 1
905.47 1
905.54 1
905.61 0
905.68 0
905.75 0
905.82 0
905.89 0
905.96 0
906.02 0
906.09 0
906.16 0
906.23 0
906.30 0
906.37 0
906.44 0
906.51 0
906.58 0
906.64 0
906.71 0
906.78 0
906.85 0
906.92 0
906.99 0
907.06 0
907.13 0
907.20 0
907.26 0
907.33 0
907.40 0
907.47 0
907.54 0
907.61 0
907.68 0
907.75 0
907.82 0
907.89 0
907.95 0
908.02 0
908.09 0
908.16 0
908.23 0
908.30 0
908.37 0
908.44 0
908.51 0
908.58 0
908.64 0
908.71 0
908.78 0
908.85 0
908.92 0
908.99 0
909.06 0
909.13 0
909.20 0
909.27 0
909.33 0
909.40 0
909.47 0
909.54 0
909.61 0
909.68 0
909.75 0
909.82 0
909.89 0
909.96 0
910.03 0
910.09 0
910.16 0
910.23 0
910.30 0
910.37 0
910.44 0
910.51 0
910.58 0
910.65 0
910.72 0
910.78 0
910.85 0
910.92 0
910.99 0
911.06 0
911.13 0
911.20 0
911.27 0
911.34 0
911.41 0
911.48 0
911.55 0
911.61 0
911.68 0
911.75 0
911.82 0
911.89 0
911.96 0
912.03 0
912.10 0
912.17 0
912.24 0
912.31 0
912.37 0
912.44 0
912.51 0
912.58 0
912.65 0
912.72 0
912.79 0
912.86 0
912.93 0
913.00 0
913.07 0
913.14 0
913.20 0
913.27 0
913.34 0
913.41 0
913.48 0
913.55 0
913.62 0
913.69 0
913.76 0
913.83 0
913.90 0
913.97 0
914.03 0
914.10 0
914.17 0
914.24 1
914.31 1
914.38 1
914.45 1
914.52 1
914.59 1
914.66 1
914.73 0
914.80 0
914.87 0
914.93 0
915.00 0
915.07 0
915.14 0
915.21 0
915.28 0
915.35 0
915.42 0
915.49 0
915.56 0
915.63 0
915.70 0
915.77 0
915.84 0
915.90 0
915.97 0
916.04 0
916.11 0
916.18 0
916.25 0
916.32 0
916.39 0
916.46 0
916.53 0
916.60 0
916.67 0
916.74 0
916.81 0
916.87 0
916.94 0
917.01 0
917.08 0
917.15 0
917.22 0
917.29 0
917.36 0
917.43 0
917.50 0
917.57 0
917.64 0
917.71 0
917.78 1
917.85 1
917.91 1
917.98 1
918.05 0
918.12 0
918.19 0
918.26 0
918.33 0
918.40 0
918.47 0
918.54 0
918.61 0
918.68 0
918.75 0
918.82 0
918.89 0
918.96 0
919.02 0
919.09 0
919.16 0
919.23 0
919.30 0
919.37 0
919.44 0
919.51 0
919.58 0
919.65 0
919.72 0
919.79 0
919.86 0
919.93 0
920.00 0
920.07 0
920.14 0
920.21 0
920.27 1
920.34 1
920.41 1
920.48 1
920.55 1
920.62 1
920.69 1
920.76 1
920.83 0
920.90 0
920.97 0
921.04 0
921.11 0
921.18 0
921.25 0
921.32 0
921.39 0
921.46 0
921.52 0
921.59 0
921.66 0
921.73 0
921.80 0
921.87 0
921.94 0
922.01 0
922.08 0
922.15 0
922.22 0
922.29 1
922.36 1
922.43 1
922.50 1
922.57 1
922.64 1
922.71 0
922.78 0
922.85 0
922.92 0
922.98 0
923.05 0
923.12 0
923.19 0
923.26 0
923.33 0
923.40 0
923.47 0
923.54 0
923.61 0
923.68 0
923.75 0
923.82 0
923.89 0
923.96 0
924.03 0
924.10 0
924.17 0
924.24 0
924.31 0
924.38 0
924.45 0
924.52 0
924.59 0
924.65 0
924.72 0
924.79 0
924.86 0
924.93 0
925.00 0
925.07 0
925.14 0
925.21 0
925.28 0
925.35 0
925.42 0
925.49 0
925.56 0
925.63 0
925.70 0
925.77 0
925.84 0
925.91 0
925.98 0
926.05 0
926.12 0
926.19 0
926.26 0
926.33 0
926.40 0
926.47 0
926.54 0
926.61 0
926.67 0
926.74 0
926.81 0
926.88 0
926.95 0
927.02 0
927.09 0
927.16 0
927.23 0
927.30 0
927.37 0
927.44 0
927.51 0
927.58 0
927.65 0
927.72 1
927.79 1
927.86 0
927.93 0
928.00 0
928.07 0
928.14 0
928.21 0
928.28 0
928.35 0
928.42 0
928.49 0
928.56 0
928.63 0
928.70 0
928.77 0
928.84 0
928.91 0
928.98 0
929.05 0
929.12 0
929.19 0
929.25 0
929.32 0
929.39 0
929.46 0
929.53 0
929.60 0
929.67 0
929.74 0
929.81 0
929.88 0
929.95 0
930.02 0
930.09 0
930.16 0
930.23 0
930.30 0
930.37 0
930.44 1
930.51 1
930.58 0
930.65 0
930.72 0
930.79 0
930.86 0
930.93 0
931.00 0
931.07 0
931.14 0
931.21 0
931.28 0
931.35 0
931.42 0
931.49 0
931.56 1
931.63 1
931.70 1
931.77 1
931.84 1
931.91 1
931.98 1
932.05 1
932.12 1
932.19 0
932.26 0
932.33 0
932.40 0
932.47 0
932.54 0
932.61 0
932.68 0
932.75 0
932.82 0
932.89 0
932.96 0
933.03 0
933.10 0
933.17 0
933.24 0
933.31 1
933.38 1
933.45 1
933.52 1
933.59 1
933.66 1
933.73 1
933.80 1
933.87 0
933.94 0
934.01 0
934.08 0
934.15 0
934.22 0
934.29 0
934.36 0
934.43 0
934.50 0
934.57 0
934.64 0
934.71 0
934.78 0
934.85 0
934.92 0
934.99 0
935.06 0
935.13 0
935.20 0
935.27 0
935.34 0
935.41 0
935.48 1
935.55 1
935.62 1
935.69 1
935.76 1
935.83 1
935.90 0
935.97 0
936.04 0
936.11 0
936.18 0
936.25 0
936.32 0
936.39 0
936.46 0
936.53 0
936.60 0
936.67 0
936.74 0
936.81 0
936.88 0
936.95 0
937.02 0
937.09 0
937.16 0
937.23 0
937.30 0
937.37 0
937.44 0
937.51 0
937.58 0
937.65 0
937.72 0
937.79 0
937.86 0
937.93 0
938.00 0
938.07 0
938.14 0
938.21 0
938.28 0
938.35 0
938.42 0
938.49 0
938.56 0
938.63 0
938.70 0
938.77 1
938.84 1
938.91 0
938.98 0
939.05 0
939.12 0
939.19 0
939.26 0
939.33 0
939.40 0
939.47 0
939.54 0
939.61 0
939.68 0
939.75 0
939.82 0
939.89 0
939.96 0
940.03 0
940.10 0
940.17 0
940.24 0
940.31 0
940.38 0
940.45 0
940.52 0
940.59 0
940.66 0
940.73 0
940.81 0
940.88 0
940.95 0
941.02 0
941.09 0
941.16 0
941.23 0
941.30 0
941.37 0
941.44 0
941.51 0
941.58 0
941.65 0
941.72 0
941.79 0
941.86 0
941.93 0
942.00 0
942.07 0
942.14 0
942.21 0
942.28 0
942.35 0
942.42 0
942.49 0
942.56 0
942.63 0
942.70 0
942.77 0
942.84 0
942.91 0
942.98 0
943.05 0
943.12 0
943.19 0
943.26 0
943.33 0
943.41 0
943.48 0
943.55 0
943.62 0
943.69 0
943.76 0
943.83 0
943.90 0
943.97 0
944.04 0
944.11 0
944.18 0
944.25 0
944.32 0
944.39 0
944.46 0
944.53 0
944.60 0
944.67 0
944.74 0
944.81 0
944.88 0
944.95 0
945.02 0
945.09 0
945.16 0
945.23 0
945.30 0
945.37 0
945.45 0
945.52 0
945.59 0
945.66 0
945.73 0
945.80 0
945.87 0
945.94 0
946.01 0
946.08 0
946.15 0
946.22 0
946.29 0
946.36 0
946.43 0
946.50 0
946.57 0
946.64 0
946.71 0
946.78 0
946.85 0
946.92 0
946.99 0
947.07 0
947.14 0
947.21 0
947.28 0
947.35 0
947.42 0
947.49 0
947.56 0
947.63 0
947.70 0
947.77 0
947.84 0
947.91 0
947.98 0
948.05 0
948.12 0
948.19 0
948.26 0
948.33 0
948.40 0
948.47 0
948.55 0
948.62 0
948.69 0
948.76 0
948.83 0
948.90 0
948.97 0
949.04 0
949.11 0
949.18 0
949.25 0
949.32 0
949.39 0
949.46 0
949.53 0
949.60 0
949.67 0
949.74 0
949.81 0
949.89 0
949.96 0
950.03 0
950.10 0
950.17 0
950.24 0
950.31 0
950.38 0
950.45 0
950.52 0
950.59 0
950.66 0
950.73 0
950.80 0
950.87 0
950.94 1
951.01 1
951.09 1
951.16 1
951.23 1
951.30 1
951.37 1
951.44 1
951.51 1
951.58 1
951.65 2
951.72 2
951.79 3
951.86 3
951.93 3
952.00 2
952.07 2
952.14 2
952.21 1
952.29 1
952.36 1
952.43 1
952.50 1
952.57 2
952.64 2
952.71 2
952.78 2
952.85 2
952.92 2
952.99 2
953.06 2
953.13 2
953.20 2
953.27 2
953.35 2
953.42 2
953.49 1
953.56 1
953.63 1
953.70 1
953.77 1
953.84 1
953.91 1
953.98 1
954.05 1
954.12 1
954.19 1
954.26 1
954.34 1
954.41 1
954.48 1
954.55 1
954.62 1
954.69 1
954.76 1
954.83 1
954.90 1
954.97 1
955.04 0
955.11 0
955.18 0
955.26 0
955.33 0
955.40 0
955.47 0
955.54 1
955.61 1
955.68 1
955.75 1
955.82 1
955.89 1
955.96 0
956.03 0
956.10 0
956.18 0
956.25 0
956.32 0
956.39 0
956.46 0
956.53 0
956.60 0
956.67 0
956.74 0
956.81 0
956.88 0
956.95 0
957.02 0
957.10 0
957.17 0
957.24 0
957.31 0
957.38 0
957.45 0
957.52 0
957.59 0
957.66 0
957.73 0
957.80 0
957.87 0
957.95 0
958.02 0
958.09 0
958.16 0
958.23 0
958.30 0
958.37 0
958.44 0
958.51 0
958.58 0
958.65 0
958.73 0
958.80 0
958.87 0
958.94 0
959.01 0
959.08 0
959.15 0
959.22 0
959.29 0
959.36 0
959.43 0
959.51 0
959.58 0
959.65 0
959.72 0
959.79 0
959.86 0
959.93 0
960.00 0
960.07 0
960.14 0
960.21 0
960.29 0
960.36 0
960.43 0
960.50 0
960.57 0
960.64 0
960.71 0
960.78 0
960.85 1
960.92 1
960.99 1
961.07 1
961.14 0
961.21 0
961.28 0
961.35 0
961.42 0
961.49 0
961.56 0
961.63 0
961.70 0
961.78 0
961.85 0
961.92 0
961.99 0
962.06 0
962.13 0
962.20 0
962.27 0
962.34 0
962.41 0
962.49 0
962.56 0
962.63 0
962.70 0
962.77 0
962.84 0
962.91 0
962.98 0
963.05 0
963.13 0
963.20 0
963.27 0
963.34 0
963.41 0
963.48 0
963.55 0
963.62 0
963.69 0
963.76 0
963.84 0
963.91 0
963.98 0
964.05 0
964.12 0
964.19 0
964.26 0
964.33 0
964.40 0
964.48 0
964.55 0
964.62 0
964.69 0
964.76 1
964.83 1
964.90 1
964.97 1
965.04 1
965.12 1
965.19 1
965.26 1
965.33 0
965.40 0
965.47 0
965.54 0
965.61 0
965.68 0
965.76 0
965.83 0
965.90 0
965.97 0
966.04 0
966.11 0
966.18 1
966.25 1
966.32 1
966.40 1
966.47 0
966.54 0
966.61 0
966.68 0
966.75 0
966.82 0
966.89 0
966.97 0
967.04 0
967.11 0
967.18 0
967.25 0
967.32 0
967.39 0
967.46 0
967.54 0
967.61 0
967.68 0
967.75 0
967.82 0
967.89 0
967.96 0
968.03 0
968.10 0
968.18 1
968.25 1
968.32 1
968.39 1
968.46 1
968.53 1
968.60 0
968.67 0
968.75 0
968.82 0
968.89 0
968.96 0
969.03 0
969.10 0
969.17 0
969.24 0
969.32 0
969.39 1
969.46 1
969.53 1
969.60 1
969.67 1
969.74 1
969.82 1
969.89 0
969.96 0
970.03 0
970.10 0
970.17 0
970.24 0
970.31 0
970.39 0
970.46 0
970.53 0
970.60 0
970.67 0
970.74 0
970.81 0
970.88 1
970.96 1
971.03 1
971.10 1
971.17 1
971.24 1
971.31 1
971.38 0
971.46 0
971.53 0
971.60 0
971.67 0
971.74 0
971.81 0
971.88 0
971.96 0
972.03 0
972.10 0
972.17 0
972.24 0
972.31 0
972.38 0
972.45 0
972.53 0
972.60 0
972.67 0
972.74 0
972.81 0
972.88 0
972.95 0
973.03 0
973.10 0
973.17 0
973.24 0
973.31 0
973.38 0
973.45 0
973.53 0
973.60 0
973.67 0
973.74 0
973.81 0
973.88 0
973.95 0
974.03 0
974.10 0
974.17 0
974.24 0
974.31 0
974.38 0
974.45 0
974.53 0
974.60 1
974.67 1
974.74 1
974.81 1
974.88 1
974.96 1
975.03 1
975.10 0
975.17 0
975.24 0
975.31 0
975.38 1
975.46 1
975.53 1
975.60 1
975.67 0
975.74 0
975.81 0
975.88 0
975.96 0
976.03 0
976.10 0
976.17 0
976.24 0
976.31 0
976.39 1
976.46 1
976.53 1
976.60 1
976.67 1
976.74 0
976.81 0
976.89 0
976.96 0
977.03 0
977.10 0
977.17 0
977.24 0
977.32 0
977.39 0
977.46 0
977.53 0
977.60 0
977.67 0
977.74 0
977.82 0
977.89 0
977.96 0
978.03 0
978.10 0
978.17 0
978.25 0
978.32 0
978.39 0
978.46 0
978.53 0
978.60 0
978.68 0
978.75 0
978.82 0
978.89 0
978.96 0
979.03 0
979.11 0
979.18 0
979.25 0
979.32 0
979.39 0
979.46 0
979.54 0
979.61 0
979.68 0
979.75 0
979.82 0
979.89 0
979.97 0
980.04 0
980.11 0
980.18 0
980.25 0
980.32 0
980.40 0
980.47 0
980.54 0
980.61 0
980.68 0
980.75 0
980.83 0
980.90 0
980.97 0
981.04 0
981.11 0
981.18 1
981.26 1
981.33 1
981.40 1
981.47 1
981.54 0
981.61 0
981.69 0
981.76 1
981.83 1
981.90 1
981.97 1
982.04 1
982.12 1
982.19 0
982.26 0
982.33 0
982.40 0
982.48 0
982.55 0
982.62 0
982.69 0
982.76 0
982.83 0
982.91 0
982.98 0
983.05 0
983.12 0
983.19 0
983.26 0
983.34 0
983.41 1
983.48 1
983.55 1
983.62 0
983.70 0
983.77 0
983.84 0
983.91 0
983.98 0
984.05 1
984.13 1
984.20 1
984.27 1
984.34 1
984.41 1
984.49 2
984.56 2
984.63 2
984.70 1
984.77 1
984.84 1
984.92 0
984.99 0
985.06 0
985.13 1
985.20 1
985.28 1
985.35 1
985.42 1
985.49 1
985.56 1
985.64 0
985.71 0
985.78 0
985.85 0
985.92 0
985.99 0
986.07 0
986.14 1
986.21 1
986.28 1
986.35 1
986.43 1
986.50 1
986.57 1
986.64 1
986.71 1
986.79 1
986.86 1
986.93 1
987.00 1
987.07 1
987.15 1
987.22 1
987.29 1
987.36 1
987.43 1
987.50 1
987.58 1
987.65 1
987.72 0
987.79 0
987.86 0
987.94 0
988.01 0
988.08 0
988.15 0
988.22 1
988.30 1
988.37 1
988.44 1
988.51 1
988.58 1
988.66 1
988.73 1
988.80 1
988.87 0
988.94 0
989.02 0
989.09 0
989.16 0
989.23 0
989.30 0
989.38 0
989.45 0
989.52 0
989.59 0
989.66 0
989.74 1
989.81 1
989.88 1
989.95 2
990.02 2
990.10 2
990.17 1
990.24 1
990.31 1
990.38 1
990.46 1
990.53 0
990.60 0
990.67 0
990.74 0
990.82 0
990.89 0
990.96 0
991.03 0
991.11 0
991.18 0
991.25 0
991.32 0
991.39 0
991.47 0
991.54 0
991.61 0
991.68 0
991.75 1
991.83 1
991.90 1
991.97 1
992.04 1
992.11 1
992.19 1
992.26 1
992.33 1
992.40 1
992.48 1
992.55 1
992.62 1
992.69 1
992.76 0
992.84 0
992.91 0
992.98 0
993.05 0
993.12 0
993.20 0
993.27 0
993.34 1
993.41 1
993.48 1
993.56 1
993.63 1
993.70 1
993.77 0
993.85 0
993.92 0
993.99 0
994.06 0
994.13 0
994.21 0
994.28 0
994.35 0
994.42 0
994.50 0
994.57 1
994.64 1
994.71 1
994.78 1
994.86 0
994.93 0
995.00 0
995.07 0
995.15 0
995.22 0
995.29 0
995.36 0
995.43 0
995.51 1
995.58 0
995.65 0
995.72 0
995.80 1
995.87 1
995.94 1
996.01 1
996.08 1
996.16 1
996.23 0
996.30 0
996.37 0
996.45 0
996.52 0
996.59 0
996.66 0
996.73 1
996.81 1
996.88 1
996.95 1
997.02 1
997.10 1
997.17 0
997.24 0
997.31 0
997.39 0
997.46 0
997.53 0
997.60 0
997.67 1
997.75 1
997.82 1
997.89 1
997.96 1
998.04 0
998.11 0
998.18 0
998.25 0
998.33 0
998.40 0
998.47 0
998.54 0
998.61 0
998.69 0
998.76 0
998.83 0
998.90 0
998.98 0
999.05 0
999.12 0
999.19 1
999.27 1
999.34 1
999.41 1
999.48 1
999.56 1
999.63 1
999.70 1
999.77 1
999.85 1
999.92 1
999.99 2
1000.06 2
1000.13 2
1000.21 2
1000.28 2
1000.35 2
1000.42 1
1000.50 1
1000.57 1
1000.64 1
1000.71 1
1000.79 1
1000.86 1
1000.93 1
1001.00 2
1001.08 2
1001.15 1
1001.22 1
1001.29 1
1001.37 1
1001.44 0
1001.51 0
1001.58 0
1001.66 0
1001.73 0
1001.80 0
1001.87 0
1001.95 0
1002.02 0
1002.09 0
1002.16 0
1002.24 1
1002.31 1
1002.38 1
1002.45 1
1002.53 1
1002.60 1
1002.67 1
1002.74 1
1002.82 1
1002.89 1
1002.96 2
1003.03 2
1003.11 2
1003.18 2
1003.25 1
1003.32 1
1003.40 1
1003.47 1
1003.54 1
1003.61 1
1003.69 2
1003.76 2
1003.83 3
1003.90 3
1003.98 3
1004.05 3
1004.12 3
1004.19 3
1004.27 3
1004.34 3
1004.41 3
1004.48 3
1004.56 2
1004.63 2
1004.70 2
1004.77 1
1004.85 1
1004.92 1
1004.99 1
1005.06 0
1005.14 0
1005.21 0
1005.28 0
1005.35 0
1005.43 0
1005.50 0
1005.57 0
1005.64 0
1005.72 0
1005.79 0
1005.86 0
1005.94 0
1006.01 1
1006.08 1
1006.15 2
1006.23 2
1006.30 3
1006.37 3
1006.44 4
1006.52 4
1006.59 4
1006.66 4
1006.73 3
1006.81 2
1006.88 2
1006.95 1
1007.02 1
1007.10 1
1007.17 1
1007.24 1
1007.32 1
1007.39 1
1007.46 2
1007.53 2
1007.61 2
1007.68 1
1007.75 1
1007.82 1
1007.90 1
1007.97 1
1008.04 1
1008.11 1
1008.19 1
1008.26 2
1008.33 2
1008.41 2
1008.48 3
1008.55 3
1008.62 3
1008.70 2
1008.77 2
1008.84 2
1008.91 2
1008.99 2
1009.06 3
1009.13 3
1009.21 3
1009.28 3
1009.35 3
1009.42 3
1009.50 3
1009.57 3
1009.64 3
1009.71 3
1009.79 3
1009.86 4
1009.93 4
1010.01 4
1010.08 4
1010.15 4
1010.22 3
1010.30 3
1010.37 2
1010.44 2
1010.51 1
1010.59 1
1010.66 1
1010.73 1
1010.81 2
1010.88 2
1010.95 2
1011.02 2
1011.10 2
1011.17 2
1011.24 2
1011.32 1
1011.39 1
1011.46 1
1011.53 1
1011.61 1
1011.68 1
1011.75 1
1011.83 2
1011.90 2
1011.97 2
1012.04 1
1012.12 1
1012.19 1
1012.26 1
1012.34 1
1012.41 0
1012.48 0
1012.55 0
1012.63 0
1012.70 0
1012.77 0
1012.85 0
1012.92 0
1012.99 0
1013.06 0
1013.14 0
1013.21 1
1013.28 1
1013.36 1
1013.43 1
1013.50 1
1013.57 1
1013.65 1
1013.72 1
1013.79 2
1013.87 2
1013.94 2
1014.01 2
1014.08 2
1014.16 2
1014.23 2
1014.30 2
1014.38 2
1014.45 2
1014.52 2
1014.59 2
1014.67 2
1014.74 2
1014.81 1
1014.89 1
1014.96 1
1015.03 1
1015.11 1
1015.18 1
1015.25 1
1015.32 1
1015.40 1
1015.47 1
1015.54 1
1015.62 1
1015.69 1
1015.76 0
1015.83 0
1015.91 0
1015.98 0
1016.05 0
1016.13 1
1016.20 1
1016.27 1
1016.35 2
1016.42 2
1016.49 2
1016.56 2
1016.64 2
1016.71 2
1016.78 2
1016.86 1
1016.93 1
1017.00 1
1017.08 0
1017.15 0
1017.22 0
1017.29 0
1017.37 0
1017.44 0
1017.51 0
1017.59 0
1017.66 0
1017.73 0
1017.81 0
1017.88 0
1017.95 0
1018.02 0
1018.10 1
1018.17 1
1018.24 1
1018.32 1
1018.39 1
1018.46 1
1018.54 1
1018.61 1
1018.68 1
1018.76 2
1018.83 2
1018.90 2
1018.97 2
1019.05 2
1019.12 2
1019.19 2
1019.27 2
1019.34 2
1019.41 2
1019.49 2
1019.56 2
1019.63 2
1019.71 2
1019.78 2
1019.85 2
1019.92 1
1020.00 1
1020.07 1
1020.14 0
1020.22 0
1020.29 0
1020.36 0
1020.44 0
1020.51 0
1020.58 0
1020.66 0
1020.73 0
1020.80 0
1020.88 0
1020.95 0
1021.02 0
1021.10 0
1021.17 1
1021.24 1
1021.31 1
1021.39 1
1021.46 2
1021.53 2
1021.61 2
1021.68 2
1021.75 2
1021.83 2
1021.90 2
1021.97 2
1022.05 2
1022.12 1
1022.19 1
1022.27 1
1022.34 1
1022.41 1
1022.49 1
1022.56 2
1022.63 2
1022.71 2
1022.78 2
1022.85 2
1022.92 2
1023.00 2
1023.07 2
1023.14 2
1023.22 2
1023.29 3
1023.36 4
1023.44 4
1023.51 6
1023.58 7
1023.66 8
1023.73 10
1023.80 12
1023.88 14
1023.95 16
1024.02 18
1024.10 20
1024.17 22
1024.24 22
1024.32 23
1024.39 22
1024.46 22
1024.54 21
1024.61 20
1024.68 20
1024.76 20
1024.83 20
1024.90 19
1024.98 19
1025.05 19
1025.12 19
1025.20 18
1025.27 18
1025.34 18
1025.42 18
1025.49 19
1025.56 19
1025.64 18
1025.71 18
1025.78 17
1025.86 16
1025.93 15
1026.00 14
1026.08 13
1026.15 13
1026.22 12
1026.30 11
1026.37 11
1026.44 10
1026.52 9
1026.59 9
1026.66 8
1026.74 8
1026.81 8
1026.88 8
1026.96 9
1027.03 10
1027.10 10
1027.18 11
1027.25 11
1027.32 10
1027.40 9
1027.47 8
1027.54 7
1027.62 6
1027.69 5
1027.76 4
1027.84 4
1027.91 4
1027.98 4
1028.06 5
1028.13 5
1028.20 6
1028.28 6
1028.35 6
1028.42 5
1028.50 5
1028.57 5
1028.64 4
1028.72 4
1028.79 4
1028.86 4
1028.94 3
1029.01 3
1029.08 3
1029.16 3
1029.23 3
1029.31 3
1029.38 2
1029.45 2
1029.53 2
1029.60 2
1029.67 2
1029.75 2
1029.82 3
1029.89 3
1029.97 4
1030.04 4
1030.11 5
1030.19 5
1030.26 5
1030.33 5
1030.41 5
1030.48 4
1030.55 4
1030.63 3
1030.70 3
1030.77 3
1030.85 3
1030.92 3
1031.00 4
1031.07 4
1031.14 4
1031.22 4
1031.29 4
1031.36 3
1031.44 4
1031.51 4
1031.58 4
1031.66 4
1031.73 4
1031.80 5
1031.88 5
1031.95 5
1032.02 5
1032.10 5
1032.17 5
1032.25 5
1032.32 4
1032.39 4
1032.47 5
1032.54 5
1032.61 5
1032.69 5
1032.76 5
1032.83 5
1032.91 5
1032.98 5
1033.05 4
1033.13 4
1033.20 4
1033.28 4
1033.35 4
1033.42 3
1033.50 3
1033.57 3
1033.64 3
1033.72 3
1033.79 3
1033.86 4
1033.94 4
1034.01 4
1034.09 4
1034.16 4
1034.23 4
1034.31 4
1034.38 5
1034.45 5
1034.53 5
1034.60 6
1034.67 7
1034.75 7
1034.82 7
1034.90 8
1034.97 7
1035.04 7
1035.12 7
1035.19 6
1035.26 6
1035.34 6
1035.41 6
1035.48 6
1035.56 6
1035.63 7
1035.71 7
1035.78 8
1035.85 9
1035.93 9
1036.00 10
1036.07 10
1036.15 11
1036.22 11
1036.29 11
1036.37 11
1036.44 10
1036.52 10
1036.59 9
1036.66 9
1036.74 8
1036.81 8
1036.88 7
1036.96 7
1037.03 7
1037.11 7
1037.18 7
1037.25 7
1037.33 7
1037.40 7
1037.47 6
1037.55 6
1037.62 6
1037.70 6
1037.77 6
1037.84 6
1037.92 6
1037.99 6
1038.06 6
1038.14 6
1038.21 6
1038.29 6
1038.36 6
1038.43 6
1038.51 5
1038.58 5
1038.65 5
1038.73 5
1038.80 5
1038.88 5
1038.95 5
1039.02 5
1039.10 5
1039.17 5
1039.24 5
1039.32 5
1039.39 5
1039.47 5
1039.54 5
1039.61 5
1039.69 5
1039.76 5
1039.84 5
1039.91 6
1039.98 5
1040.06 5
1040.13 4
1040.20 4
1040.28 3
1040.35 2
1040.43 2
1040.50 2
1040.57 2
1040.65 3
1040.72 3
1040.80 4
1040.87 4
1040.94 5
1041.02 5
1041.09 5
1041.16 4
1041.24 4
1041.31 4
1041.39 4
1041.46 5
1041.53 5
1041.61 6
1041.68 7
1041.76 7
1041.83 8
1041.90 8
1041.98 8
1042.05 8
1042.13 8
1042.20 9
1042.27 9
1042.35 9
1042.42 9
1042.49 8
1042.57 8
1042.64 8
1042.72 8
1042.79 9
1042.86 9
1042.94 9
1043.01 9
1043.09 9
1043.16 9
1043.23 8
1043.31 8
1043.38 7
1043.46 7
1043.53 8
1043.60 9
1043.68 10
1043.75 11
1043.83 12
1043.90 13
1043.97 13
1044.05 14
1044.12 14
1044.20 13
1044.27 13
1044.34 13
1044.42 12
1044.49 12
1044.57 11
1044.64 11
1044.71 10
1044.79 10
1044.86 10
1044.94 9
1045.01 9
1045.08 9
1045.16 9
1045.23 9
1045.31 8
1045.38 8
1045.45 8
1045.53 7
1045.60 7
1045.68 7
1045.75 8
1045.82 8
1045.90 8
1045.97 8
1046.05 8
1046.12 8
1046.19 8
1046.27 8
1046.34 7
1046.42 7
1046.49 8
1046.56 8
1046.64 9
1046.71 9
1046.79 10
1046.86 10
1046.93 10
1047.01 11
1047.08 11
1047.16 11
1047.23 11
1047.31 11
1047.38 10
1047.45 10
1047.53 10
1047.60 10
1047.68 9
1047.75 8
1047.82 7
1047.90 7
1047.97 6
1048.05 6
1048.12 6
1048.19 6
1048.27 7
1048.34 7
1048.42 7
1048.49 7
1048.57 7
1048.64 7
1048.71 6
1048.79 6
1048.86 5
1048.94 5
1049.01 5
1049.08 5
1049.16 5
1049.23 5
1049.31 5
1049.38 5
1049.46 5
1049.53 5
1049.60 5
1049.68 6
1049.75 7
1049.83 7
1049.90 8
1049.97 8
1050.05 8
1050.12 8
1050.20 7
1050.27 6
1050.35 5
1050.42 4
1050.49 3
1050.57 3
1050.64 2
1050.72 2
1050.79 2
1050.86 2
1050.94 3
1051.01 3
1051.09 3
1051.16 3
1051.24 3
1051.31 3
1051.38 3
1051.46 3
1051.53 4
1051.61 4
1051.68 5
1051.76 7
1051.83 8
1051.90 8
1051.98 9
1052.05 9
1052.13 8
1052.20 8
1052.28 7
1052.35 6
1052.42 5
1052.50 5
1052.57 5
1052.65 5
1052.72 5
1052.80 5
1052.87 4
1052.94 4
1053.02 4
1053.09 4
1053.17 4
1053.24 4
1053.32 5
1053.39 5
1053.46 5
1053.54 6
1053.61 6
1053.69 5
1053.76 5
1053.84 4
1053.91 4
1053.98 4
1054.06 4
1054.13 4
1054.21 4
1054.28 4
1054.36 5
1054.43 5
1054.50 5
1054.58 4
1054.65 4
1054.73 3
1054.80 2
1054.88 2
1054.95 1
1055.02 1
1055.10 1
1055.17 1
1055.25 0
1055.32 0
1055.40 0
1055.47 0
1055.55 0
1055.62 0
1055.69 0
1055.77 0
1055.84 0
1055.92 0
1055.99 0
1056.07 1
1056.14 1
1056.22 2
1056.29 3
1056.36 4
1056.44 4
1056.51 5
1056.59 5
1056.66 5
1056.74 4
1056.81 4
1056.88 3
1056.96 3
1057.03 3
1057.11 3
1057.18 3
1057.26 3
1057.33 3
1057.41 3
1057.48 4
1057.55 4
1057.63 5
1057.70 6
1057.78 6
1057.85 6
1057.93 6
1058.00 6
1058.08 5
1058.15 4
1058.23 3
1058.30 2
1058.37 2
1058.45 2
1058.52 2
1058.60 3
1058.67 3
1058.75 3
1058.82 4
1058.90 4
1058.97 4
1059.04 4
1059.12 4
1059.19 4
1059.27 4
1059.34 5
1059.42 5
1059.49 6
1059.57 6
1059.64 7
1059.72 8
1059.79 8
1059.86 9
1059.94 10
1060.01 11
1060.09 12
1060.16 12
1060.24 12
1060.31 12
1060.39 11
1060.46 10
1060.54 9
1060.61 8
1060.68 8
1060.76 8
1060.83 8
1060.91 8
1060.98 7
1061.06 7
1061.13 7
1061.21 6
1061.28 5
1061.36 5
1061.43 5
1061.50 5
1061.58 5
1061.65 6
1061.73 6
1061.80 6
1061.88 7
1061.95 7
1062.03 7
1062.10 8
1062.18 8
1062.25 8
1062.33 8
1062.40 8
1062.47 7
1062.55 7
1062.62 7
1062.70 6
1062.77 6
1062.85 5
1062.92 5
1063.00 5
1063.07 5
1063.15 5
1063.22 5
1063.30 4
1063.37 4
1063.44 3
1063.52 3
1063.59 3
1063.67 4
1063.74 4
1063.82 5
1063.89 6
1063.97 7
1064.04 9
1064.12 10
1064.19 11
1064.27 12
1064.34 13
1064.42 14
1064.49 14
1064.57 14
1064.64 13
1064.71 13
1064.79 12
1064.86 11
1064.94 11
1065.01 11
1065.09 11
1065.16 12
1065.24 12
1065.31 13
1065.39 13
1065.46 14
1065.54 13
1065.61 13
1065.69 13
1065.76 12
1065.84 12
1065.91 12
1065.98 12
1066.06 12
1066.13 11
1066.21 11
1066.28 11
1066.36 10
1066.43 9
1066.51 9
1066.58 9
1066.66 9
1066.73 10
1066.81 11
1066.88 12
1066.96 12
1067.03 12
1067.11 12
1067.18 11
1067.26 10
1067.33 8
1067.41 7
1067.48 5
1067.56 4
1067.63 3
1067.70 2
1067.78 2
1067.85 2
1067.93 3
1068.00 4
1068.08 5
1068.15 5
1068.23 5
1068.30 5
1068.38 5
1068.45 5
1068.53 5
1068.60 6
1068.68 6
1068.75 6
1068.83 6
1068.90 5
1068.98 4
1069.05 4
1069.13 3
1069.20 2
1069.28 2
1069.35 1
1069.43 1
1069.50 1
1069.58 1
1069.65 1
1069.73 2
1069.80 2
1069.88 2
1069.95 2
1070.03 2
1070.10 2
1070.17 2
1070.25 2
1070.32 2
1070.40 2
1070.47 2
1070.55 2
1070.62 2
1070.70 2
1070.77 2
1070.85 3
1070.92 3
1071.00 4
1071.07 4
1071.15 4
1071.22 5
1071.30 4
1071.37 4
1071.45 3
1071.52 3
1071.60 2
1071.67 1
1071.75 0
1071.82 0
1071.90 0
1071.97 0
1072.05 0
1072.12 0
1072.20 0
1072.27 0
1072.35 0
1072.42 1
1072.50 1
1072.57 1
1072.65 1
1072.72 1
1072.80 1
1072.87 0
1072.95 0
1073.02 0
1073.10 0
1073.17 0
1073.25 0
1073.32 0
1073.40 1
1073.47 2
1073.55 3
1073.62 4
1073.70 5
1073.77 6
1073.85 7
1073.92 8
1074.00 8
1074.07 8
1074.15 8
1074.22 7
1074.30 6
1074.37 5
1074.45 4
1074.52 3
1074.60 2
1074.67 2
1074.75 2
1074.82 3
1074.90 4
1074.97 5
1075.05 6
1075.12 6
1075.20 6
1075.27 6
1075.35 5
1075.42 5
1075.50 5
1075.57 4
1075.65 4
1075.72 4
1075.80 5
1075.87 5
1075.95 6
1076.02 7
1076.10 8
1076.18 9
1076.25 9
1076.33 10
1076.40 10
1076.48 10
1076.55 9
1076.63 8
1076.70 8
1076.78 7
1076.85 6
1076.93 6
1077.00 5
1077.08 5
1077.15 4
1077.23 4
1077.30 3
1077.38 3
1077.45 2
1077.53 1
1077.60 0
1077.68 0
1077.75 0
1077.83 1
1077.90 2
1077.98 3
1078.05 4
1078.13 5
1078.20 5
1078.28 5
1078.35 5
1078.43 5
1078.50 4
1078.58 4
1078.66 4
1078.73 4
1078.81 5
1078.88 6
1078.96 7
1079.03 8
1079.11 8
1079.18 8
1079.26 8
1079.33 8
1079.41 7
1079.48 7
1079.56 6
1079.63 5
1079.71 5
1079.78 4
1079.86 3
1079.93 3
1080.01 2
1080.08 1
1080.16 1
1080.23 1
1080.31 1
1080.39 1
1080.46 1
1080.54 1
1080.61 1
1080.69 1
1080.76 0
1080.84 0
1080.91 0
1080.99 0
1081.06 0
1081.14 0
1081.21 0
1081.29 0
1081.36 0
1081.44 0
1081.51 1
1081.59 2
1081.66 3
1081.74 4
1081.82 5
1081.89 5
1081.97 6
1082.04 6
1082.12 6
1082.19 6
1082.27 6
1082.34 5
1082.42 5
1082.49 4
1082.57 3
1082.64 2
1082.72 2
1082.79 1
1082.87 1
1082.95 1
1083.02 2
1083.10 3
1083.17 4
1083.25 5
1083.32 6
1083.40 6
1083.47 6
1083.55 5
1083.62 5
1083.70 3
1083.77 2
1083.85 1
1083.93 0
1084.00 0
1084.08 0
1084.15 1
1084.23 2
1084.30 3
1084.38 4
1084.45 5
1084.53 6
1084.60 6
1084.68 7
1084.75 7
1084.83 6
1084.91 5
1084.98 4
1085.06 3
1085.13 2
1085.21 1
1085.28 0
1085.36 0
1085.43 1
1085.51 1
1085.58 2
1085.66 2
1085.73 2
1085.81 2
1085.89 1
1085.96 0
1086.04 0
1086.11 0
1086.19 0
1086.26 1
1086.34 1
1086.41 2
1086.49 3
1086.56 3
1086.64 2
1086.72 2
1086.79 1
1086.87 0
1086.94 0
1087.02 0
1087.09 0
1087.17 0
1087.24 1
1087.32 2
1087.40 3
1087.47 3
1087.55 3
1087.62 3
1087.70 2
1087.77 1
1087.85 0
1087.92 0
1088.00 0
1088.07 0
1088.15 0
1088.23 0
1088.30 0
1088.38 0
1088.45 0
1088.53 0
1088.60 0
1088.68 0
1088.75 0
1088.83 1
1088.91 1
1088.98 2
1089.06 3
1089.13 3
1089.21 4
1089.28 4
1089.36 4
1089.43 4
1089.51 5
1089.59 6
1089.66 6
1089.74 6
1089.81 6
1089.89 5
1089.96 4
1090.04 2
1090.11 1
1090.19 0
1090.27 0
1090.34 1
1090.42 2
1090.49 3
1090.57 4
1090.64 5
1090.72 6
1090.80 6
1090.87 6
1090.95 6
1091.02 6
1091.10 6
1091.17 6
1091.25 6
1091.32 5
1091.40 5
1091.48 5
1091.55 6
1091.63 6
1091.70 7
1091.78 7
1091.85 8
1091.93 8
1092.01 9
1092.08 9
1092.16 10
1092.23 10
1092.31 11
1092.38 11
1092.46 11
1092.54 10
1092.61 10
1092.69 9
1092.76 9
1092.84 8
1092.91 8
1092.99 8
1093.06 8
1093.14 8
1093.22 9
1093.29 10
1093.37 11
1093.44 13
1093.52 14
1093.59 15
1093.67 15
1093.75 15
1093.82 15
1093.90 14
1093.97 14
1094.05 14
1094.12 14
1094.20 15
1094.28 16
1094.35 16
1094.43 16
1094.50 16
1094.58 15
1094.66 14
1094.73 13
1094.81 12
1094.88 11
1094.96 11
1095.03 11
1095.11 11
1095.19 11
1095.26 11
1095.34 10
1095.41 9
1095.49 9
1095.56 8
1095.64 7
1095.72 7
1095.79 7
1095.87 6
1095.94 6
1096.02 7
1096.09 7
1096.17 8
1096.25 9
1096.32 10
1096.40 11
1096.47 11
1096.55 11
1096.63 11
1096.70 11
1096.78 10
1096.85 10
1096.93 9
1097.00 9
1097.08 9
1097.16 9
1097.23 10
1097.31 10
1097.38 11
1097.46 12
1097.54 13
1097.61 14
1097.69 15
1097.76 16
1097.84 16
1097.91 15
1097.99 14
1098.07 13
1098.14 11
1098.22 10
1098.29 8
1098.37 7
1098.45 7
1098.52 7
1098.60 8
1098.67 8
1098.75 9
1098.83 10
1098.90 10
1098.98 9
1099.05 9
1099.13 8
1099.20 8
1099.28 8
1099.36 9
1099.43 10
1099.51 11
1099.58 12
1099.66 12
1099.74 13
1099.81 12
1099.89 12
1099.96 11
1100.04 11
1100.12 10
1100.19 10
1100.27 9
1100.34 9
1100.42 8
1100.50 8
1100.57 7
1100.65 7
1100.72 6
1100.80 5
1100.88 5
1100.95 4
1101.03 4
1101.10 3
1101.18 3
1101.26 3
1101.33 2
1101.41 2
1101.48 2
1101.56 2
1101.64 2
1101.71 2
1101.79 3
1101.86 3
1101.94 3
1102.02 3
1102.09 3
1102.17 3
1102.24 3
1102.32 2
1102.40 2
1102.47 2
1102.55 2
1102.62 1
1102.70 1
1102.78 1
1102.85 0
1102.93 0
1103.00 0
1103.08 0
1103.16 0
1103.23 0
1103.31 0
1103.38 0
1103.46 2
1103.54 5
1103.61 7
1103.69 9
1103.76 10
1103.84 11
1103.92 11
1103.99 10
1104.07 9
1104.14 7
1104.22 6
1104.30 5
1104.37 4
1104.45 5
1104.52 7
1104.60 9
1104.68 12
1104.75 15
1104.83 18
1104.91 20
1104.98 21
1105.06 22
1105.13 22
1105.21 21
1105.29 20
1105.36 19
1105.44 18
1105.51 17
1105.59 16
1105.67 16
1105.74 17
1105.82 17
1105.89 18
1105.97 18
1106.05 18
1106.12 18
1106.20 17
1106.28 17
1106.35 16
1106.43 16
1106.50 16
1106.58 16
1106.66 16
1106.73 16
1106.81 16
1106.88 17
1106.96 18
1107.04 19
1107.11 21
1107.19 22
1107.27 23
1107.34 23
1107.42 23
1107.49 23
1107.57 23
1107.65 23
1107.72 24
1107.80 25
1107.88 27
1107.95 29
1108.03 31
1108.10 31
1108.18 32
1108.26 31
1108.33 29
1108.41 27
1108.48 25
1108.56 23
1108.64 21
1108.71 19
1108.79 18
1108.87 18
1108.94 18
1109.02 18
1109.09 19
1109.17 19
1109.25 20
1109.32 21
1109.40 21
1109.48 22
1109.55 23
1109.63 24
1109.70 24
1109.78 24
1109.86 23
1109.93 22
1110.01 21
1110.09 18
1110.16 16
1110.24 14
1110.32 13
1110.39 13
1110.47 13
1110.54 14
1110.62 15
1110.70 16
1110.77 18
1110.85 19
1110.93 20
1111.00 21
1111.08 22
1111.15 24
1111.23 25
1111.31 26
1111.38 27
1111.46 27
1111.54 26
1111.61 25
1111.69 23
1111.77 21
1111.84 19
1111.92 18
1111.99 17
1112.07 16
1112.15 16
1112.22 16
1112.30 17
1112.38 17
1112.45 18
1112.53 19
1112.61 20
1112.68 22
1112.76 24
1112.83 25
1112.91 26
1112.99 27
1113.06 27
1113.14 27
1113.22 26
1113.29 24
1113.37 23
1113.45 21
1113.52 20
1113.60 19
1113.67 19
1113.75 19
1113.83 19
1113.90 19
1113.98 18
1114.06 17
1114.13 15
1114.21 13
1114.29 11
1114.36 8
1114.44 6
1114.52 5
1114.59 4
1114.67 4
1114.74 4
1114.82 4
1114.90 4
1114.97 5
1115.05 6
1115.13 7
1115.20 8
1115.28 9
1115.36 11
1115.43 13
1115.51 14
1115.59 15
1115.66 16
1115.74 16
1115.81 16
1115.89 15
1115.97 15
1116.04 15
1116.12 15
1116.20 15
1116.27 15
1116.35 15
1116.43 14
1116.50 13
1116.58 11
1116.66 9
1116.73 8
1116.81 6
1116.89 5
1116.96 5
1117.04 5
1117.12 5
1117.19 6
1117.27 7
1117.35 7
1117.42 8
1117.50 8
1117.57 9
1117.65 10
1117.73 10
1117.80 11
1117.88 12
1117.96 13
1118.03 14
1118.11 14
1118.19 14
1118.26 13
1118.34 12
1118.42 11
1118.49 11
1118.57 10
1118.65 11
1118.72 12
1118.80 13
1118.88 15
1118.95 16
1119.03 17
1119.11 18
1119.18 18
1119.26 17
1119.34 17
1119.41 16
1119.49 16
1119.57 17
1119.64 17
1119.72 18
1119.80 18
1119.87 18
1119.95 18
1120.03 17
1120.10 15
1120.18 14
1120.26 13
1120.33 13
1120.41 13
1120.49 14
1120.56 15
1120.64 17
1120.71 18
1120.79 18
1120.87 19
1120.94 18
1121.02 18
1121.10 18
1121.17 17
1121.25 18
1121.33 19
1121.40 20
1121.48 21
1121.56 22
1121.63 22
1121.71 23
1121.79 23
1121.86 23
1121.94 23
1122.02 23
1122.10 23
1122.17 23
1122.25 24
1122.33 23
1122.40 23
1122.48 23
1122.56 22
1122.63 21
1122.71 19
1122.79 18
1122.86 17
1122.94 15
1123.02 15
1123.09 14
1123.17 15
1123.25 16
1123.32 18
1123.40 20
1123.48 22
1123.55 23
1123.63 24
1123.71 25
1123.78 25
1123.86 26
1123.94 26
1124.01 26
1124.09 27
1124.17 28
1124.24 29
1124.32 30
1124.40 31
1124.47 31
1124.55 30
1124.63 30
1124.70 28
1124.78 26
1124.86 24
1124.93 21
1125.01 18
1125.09 15
1125.16 12
1125.24 10
1125.32 8
1125.40 7
1125.47 7
1125.55 6
1125.63 6
1125.70 6
1125.78 6
1125.86 5
1125.93 5
1126.01 5
1126.09 5
1126.16 6
1126.24 7
1126.32 7
1126.39 8
1126.47 7
1126.55 6
1126.62 5
1126.70 4
1126.78 3
1126.86 2
1126.93 2
1127.01 2
1127.09 2
1127.16 2
1127.24 1
1127.32 0
1127.39 0
1127.47 0
1127.55 0
1127.62 0
1127.70 0
1127.78 2
1127.85 4
1127.93 5
1128.01 6
1128.09 6
1128.16 5
1128.24 4
1128.32 3
1128.39 3
1128.47 2
1128.55 2
1128.62 2
1128.70 2
1128.78 2
1128.85 3
1128.93 3
1129.01 3
1129.09 3
1129.16 3
1129.24 3
1129.32 3
1129.39 2
1129.47 2
1129.55 2
1129.62 2
1129.70 2
1129.78 3
1129.85 3
1129.93 3
1130.01 2
1130.09 2
1130.16 1
1130.24 0
1130.32 0
1130.39 0
1130.47 0
1130.55 0
1130.62 0
1130.70 0
1130.78 0
1130.86 0
1130.93 1
1131.01 2
1131.09 3
1131.16 4
1131.24 6
1131.32 7
1131.39 8
1131.47 9
1131.55 9
1131.63 8
1131.70 8
1131.78 7
1131.86 7
1131.93 7
1132.01 8
1132.09 10
1132.16 11
1132.24 13
1132.32 15
1132.40 16
1132.47 16
1132.55 15
1132.63 14
1132.70 12
1132.78 11
1132.86 10
1132.94 11
1133.01 12
1133.09 15
1133.17 17
1133.24 20
1133.32 21
1133.40 22
1133.47 21
1133.55 20
1133.63 18
1133.71 16
1133.78 15
1133.86 15
1133.94 17
1134.01 19
1134.09 23
1134.17 26
1134.25 29
1134.32 30
1134.40 31
1134.48 32
1134.55 32
1134.63 32
1134.71 32
1134.79 32
1134.86 33
1134.94 33
1135.02 33
1135.09 32
1135.17 31
1135.25 31
1135.33 31
1135.40 32
1135.48 33
1135.56 35
1135.63 37
1135.71 39
1135.79 40
1135.87 41
1135.94 42
1136.02 43
1136.10 44
1136.17 46
1136.25 48
1136.33 50
1136.41 51
1136.48 52
1136.56 51
1136.64 50
1136.71 47
1136.79 44
1136.87 41
1136.95 39
1137.02 38
1137.10 37
1137.18 38
1137.25 39
1137.33 41
1137.41 42
1137.49 42
1137.56 41
1137.64 40
1137.72 37
1137.80 35
1137.87 32
1137.95 31
1138.03 29
1138.10 28
1138.18 28
1138.26 27
1138.34 27
1138.41 26
1138.49 26
1138.57 26
1138.65 26
1138.72 27
1138.80 28
1138.88 29
1138.95 30
1139.03 30
1139.11 30
1139.19 30
1139.26 30
1139.34 29
1139.42 29
1139.50 29
1139.57 29
1139.65 29
1139.73 29
1139.80 28
1139.88 28
1139.96 27
1140.04 27
1140.11 26
1140.19 24
1140.27 23
1140.35 21
1140.42 20
1140.50 19
1140.58 18
1140.65 18
1140.73 18
1140.81 19
1140.89 21
1140.96 23
1141.04 24
1141.12 26
1141.20 27
1141.27 27
1141.35 26
1141.43 26
1141.51 25
1141.58 24
1141.66 24
1141.74 24
1141.81 23
1141.89 22
1141.97 21
1142.05 20
1142.12 18
1142.20 17
1142.28 15
1142.36 14
1142.43 13
1142.51 12
1142.59 11
1142.67 10
1142.74 8
1142.82 7
1142.90 6
1142.98 7
1143.05 8
1143.13 10
1143.21 12
1143.29 14
1143.36 16
1143.44 17
1143.52 18
1143.60 18
1143.67 17
1143.75 16
1143.83 14
1143.90 11
1143.98 9
1144.06 6
1144.14 3
1144.21 1
1144.29 0
1144.37 0
1144.45 0
1144.52 0
1144.60 0
1144.68 0
1144.76 0
1144.83 0
1144.91 0
1144.99 1
1145.07 3
1145.14 4
1145.22 5
1145.30 6
1145.38 8
1145.45 9
1145.53 11
1145.61 13
1145.69 15
1145.76 18
1145.84 21
1145.92 23
1146.00 26
1146.07 29
1146.15 32
1146.23 34
1146.31 35
1146.38 36
1146.46 35
1146.54 34
1146.62 32
1146.69 31
1146.77 29
1146.85 28
1146.93 28
1147.00 29
1147.08 29
1147.16 30
1147.24 30
1147.31 30
1147.39 29
1147.47 30
1147.55 31
1147.62 32
1147.70 35
1147.78 37
1147.86 39
1147.94 40
1148.01 40
1148.09 38
1148.17 35
1148.25 33
1148.32 30
1148.40 27
1148.48 25
1148.56 23
1148.63 22
1148.71 21
1148.79 21
1148.87 22
1148.94 22
1149.02 24
1149.10 25
1149.18 26
1149.25 28
1149.33 29
1149.41 30
1149.49 31
1149.56 31
1149.64 31
1149.72 30
1149.80 29
1149.88 27
1149.95 26
1150.03 26
1150.11 26
1150.19 27
1150.26 29
1150.34 32
1150.42 35
1150.50 38
1150.57 40
1150.65 42
1150.73 44
1150.81 46
1150.88 47
1150.96 47
1151.04 48
1151.12 48
1151.20 48
1151.27 47
1151.35 47
1151.43 48
1151.51 48
1151.58 49
1151.66 51
1151.74 52
1151.82 53
1151.89 55
1151.97 56
1152.05 57
1152.13 59
1152.21 60
1152.28 61
1152.36 62
1152.44 63
1152.52 64
1152.59 64
1152.67 63
1152.75 61
1152.83 58
1152.91 55
1152.98 52
1153.06 49
1153.14 48
1153.22 46
1153.29 46
1153.37 45
1153.45 44
1153.53 44
1153.60 43
1153.68 42
1153.76 42
1153.84 43
1153.92 45
1153.99 47
1154.07 49
1154.15 51
1154.23 53
1154.30 53
1154.38 53
1154.46 52
1154.54 51
1154.62 50
1154.69 49
1154.77 49
1154.85 50
1154.93 51
1155.01 51
1155.08 51
1155.16 51
1155.24 49
1155.32 47
1155.39 45
1155.47 43
1155.55 42
1155.63 42
1155.71 43
1155.78 43
1155.86 44
1155.94 45
1156.02 45
1156.09 45
1156.17 45
1156.25 43
1156.33 41
1156.41 39
1156.48 36
1156.56 33
1156.64 30
1156.72 26
1156.80 24
1156.87 22
1156.95 21
1157.03 21
1157.11 22
1157.18 23
1157.26 24
1157.34 26
1157.42 27
1157.50 28
1157.57 28
1157.65 29
1157.73 29
1157.81 28
1157.89 28
1157.96 26
1158.04 25
1158.12 23
1158.20 21
1158.28 19
1158.35 16
1158.43 15
1158.51 13
1158.59 12
1158.67 12
1158.74 12
1158.82 12
1158.90 13
1158.98 13
1159.05 14
1159.13 14
1159.21 14
1159.29 14
1159.37 14
1159.44 14
1159.52 14
1159.60 15
1159.68 16
1159.76 17
1159.83 18
1159.91 19
1159.99 19
1160.07 19
1160.15 19
1160.22 18
1160.30 17
1160.38 16
1160.46 14
1160.54 12
1160.61 10
1160.69 8
1160.77 6
1160.85 4
1160.93 2
1161.00 1
1161.08 0
1161.16 0
1161.24 0
1161.32 0
1161.39 0
1161.47 0
1161.55 0
1161.63 0
1161.71 0
1161.78 3
1161.86 6
1161.94 10
1162.02 13
1162.10 15
1162.18 17
1162.25 17
1162.33 17
1162.41 17
1162.49 17
1162.57 17
1162.64 18
1162.72 18
1162.80 19
1162.88 19
1162.96 19
1163.03 19
1163.11 19
1163.19 18
1163.27 17
1163.35 16
1163.42 14
1163.50 13
1163.58 11
1163.66 10
1163.74 8
1163.81 7
1163.89 6
1163.97 6
1164.05 6
1164.13 7
1164.21 8
1164.28 10
1164.36 11
1164.44 13
1164.52 14
1164.60 15
1164.67 15
1164.75 16
1164.83 15
1164.91 15
1164.99 14
1165.06 13
1165.14 12
1165.22 10
1165.30 8
1165.38 6
1165.46 5
1165.53 5
1165.61 6
1165.69 7
1165.77 9
1165.85 11
1165.92 12
1166.00 14
1166.08 15
1166.16 15
1166.24 16
1166.32 16
1166.39 15
1166.47 15
1166.55 15
1166.63 14
1166.71 14
1166.78 14
1166.86 14
1166.94 15
1167.02 16
1167.10 18
1167.18 18
1167.25 19
1167.33 19
1167.41 17
1167.49 15
1167.57 13
1167.65 10
1167.72 7
1167.80 5
1167.88 4
1167.96 3
1168.04 4
1168.11 4
1168.19 6
1168.27 7
1168.35 7
1168.43 8
1168.51 8
1168.58 8
1168.66 9
1168.74 11
1168.82 13
1168.90 15
1168.98 17
1169.05 19
1169.13 20
1169.21 19
1169.29 18
1169.37 16
1169.45 14
1169.52 12
1169.60 11
1169.68 11
1169.76 12
1169.84 13
1169.92 15
1169.99 17
1170.07 19
1170.15 21
1170.23 23
1170.31 24
1170.39 25
1170.46 24
1170.54 22
1170.62 19
1170.70 16
1170.78 13
1170.86 10
1170.93 8
1171.01 7
1171.09 8
1171.17 9
1171.25 10
1171.33 12
1171.40 14
1171.48 16
1171.56 17
1171.64 18
1171.72 18
1171.80 18
1171.87 18
1171.95 18
1172.03 17
1172.11 17
1172.19 16
1172.27 16
1172.34 16
1172.42 16
1172.50 17
1172.58 17
1172.66 17
1172.74 16
1172.81 15
1172.89 14
1172.97 12
1173.05 11
1173.13 11
1173.21 11
1173.29 13
1173.36 14
1173.44 16
1173.52 18
1173.60 20
1173.68 21
1173.76 21
1173.83 22
1173.91 23
1173.99 23
1174.07 25
1174.15 26
1174.23 27
1174.30 29
1174.38 30
1174.46 30
1174.54 30
1174.62 30
1174.70 31
1174.78 31
1174.85 32
1174.93 33
1175.01 35
1175.09 37
1175.17 39
1175.25 41
1175.33 42
1175.40 44
1175.48 45
1175.56 45
1175.64 46
1175.72 46
1175.80 46
1175.87 46
1175.95 46
1176.03 45
1176.11 45
1176.19 44
1176.27 43
1176.35 43
1176.42 42
1176.50 41
1176.58 40
1176.66 38
1176.74 35
1176.82 32
1176.90 29
1176.97 25
1177.05 21
1177.13 18
1177.21 16
1177.29 16
1177.37 17
1177.45 20
1177.52 24
1177.60 28
1177.68 32
1177.76 37
1177.84 42
1177.92 47
1178.00 52
1178.07 59
1178.15 65
1178.23 71
1178.31 77
1178.39 81
1178.47 84
1178.55 85
1178.62 84
1178.70 83
1178.78 82
1178.86 81
1178.94 82
1179.02 83
1179.10 84
1179.17 86
1179.25 88
1179.33 89
1179.41 88
1179.49 87
1179.57 84
1179.65 80
1179.73 77
1179.80 74
1179.88 72
1179.96 71
1180.04 71
1180.12 72
1180.20 74
1180.28 75
1180.35 75
1180.43 74
1180.51 72
1180.59 69
1180.67 67
1180.75 65
1180.83 64
1180.90 64
1180.98 65
1181.06 67
1181.14 70
1181.22 72
1181.30 72
1181.38 72
1181.46 69
1181.53 66
1181.61 63
1181.69 60
1181.77 57
1181.85 57
1181.93 58
1182.01 60
1182.09 63
1182.16 65
1182.24 68
1182.32 69
1182.40 69
1182.48 69
1182.56 67
1182.64 65
1182.72 63
1182.79 62
1182.87 62
1182.95 61
1183.03 62
1183.11 62
1183.19 62
1183.27 62
1183.35 61
1183.42 59
1183.50 57
1183.58 55
1183.66 53
1183.74 52
1183.82 51
1183.90 52
1183.98 55
1184.05 58
1184.13 63
1184.21 68
1184.29 73
1184.37 78
1184.45 82
1184.53 85
1184.61 87
1184.68 88
1184.76 88
1184.84 88
1184.92 88
1185.00 87
1185.08 86
1185.16 85
1185.24 85
1185.32 84
1185.39 84
1185.47 85
1185.55 86
1185.63 88
1185.71 90
1185.79 92
1185.87 94
1185.95 96
1186.02 98
1186.10 100
1186.18 102
1186.26 104
1186.34 107
1186.42 109
1186.50 110
1186.58 112
1186.66 112
1186.73 112
1186.81 112
1186.89 110
1186.97 109
1187.05 107
1187.13 105
1187.21 102
1187.29 101
1187.37 100
1187.44 100
1187.52 101
1187.60 102
1187.68 103
1187.76 103
1187.84 101
1187.92 98
1188.00 93
1188.08 87
1188.15 81
1188.23 76
1188.31 71
1188.39 68
1188.47 65
1188.55 62
1188.63 60
1188.71 57
1188.79 55
1188.87 53
1188.94 52
1189.02 51
1189.10 50
1189.18 49
1189.26 48
1189.34 48
1189.42 47
1189.50 46
1189.58 46
1189.65 46
1189.73 45
1189.81 45
1189.89 44
1189.97 43
1190.05 43
1190.13 43
1190.21 43
1190.29 43
1190.37 44
1190.44 44
1190.52 44
1190.60 43
1190.68 41
1190.76 38
1190.84 35
1190.92 31
1191.00 29
1191.08 28
1191.16 28
1191.23 31
1191.31 34
1191.39 38
1191.47 43
1191.55 47
1191.63 51
1191.71 53
1191.79 54
1191.87 54
1191.95 54
1192.03 53
1192.10 52
1192.18 50
1192.26 49
1192.34 46
1192.42 43
1192.50 40
1192.58 36
1192.66 33
1192.74 31
1192.82 29
1192.89 28
1192.97 28
1193.05 29
1193.13 28
1193.21 28
1193.29 26
1193.37 24
1193.45 22
1193.53 21
1193.61 22
1193.69 23
1193.76 26
1193.84 29
1193.92 32
1194.00 34
1194.08 36
1194.16 37
1194.24 37
1194.32 37
1194.40 37
1194.48 36
1194.56 35
1194.64 34
1194.71 32
1194.79 30
1194.87 28
1194.95 25
1195.03 22
1195.11 19
1195.19 18
1195.27 17
1195.35 17
1195.43 18
1195.51 19
1195.59 19
1195.66 19
1195.74 19
1195.82 19
1195.90 18
1195.98 17
1196.06 17
1196.14 17
1196.22 17
1196.30 18
1196.38 20
1196.46 21
1196.54 23
1196.61 24
1196.69 25
1196.77 25
1196.85 24
1196.93 22
1197.01 21
1197.09 19
1197.17 19
1197.25 20
1197.33 23
1197.41 26
1197.49 31
1197.57 35
1197.64 38
1197.72 41
1197.80 42
1197.88 41
1197.96 40
1198.04 38
1198.12 35
1198.20 33
1198.28 30
1198.36 29
1198.44 27
1198.52 27
1198.60 27
1198.67 27
1198.75 27
1198.83 27
1198.91 26
1198.99 25
1199.07 23
1199.15 20
1199.23 17
1199.31 14
1199.39 12
1199.47 10
1199.55 9
1199.63 9
1199.71 9
1199.78 9
1199.86 9
1199.94 9
1200.02 8
1200.10 7
1200.18 5
1200.26 4
1200.34 2
1200.42 0
1200.50 0
1200.58 0
1200.66 1
1200.74 2
1200.82 4
1200.90 6
1200.97 8
1201.05 10
1201.13 12
1201.21 13
1201.29 13
1201.37 13
1201.45 12
1201.53 11
1201.61 8
1201.69 6
1201.77 4
1201.85 2
1201.93 1
1202.01 0
1202.09 1
1202.17 3
1202.24 5
1202.32 7
1202.40 10
1202.48 13
1202.56 16
1202.64 19
1202.72 22
1202.80 25
1202.88 27
1202.96 29
1203.04 31
1203.12 32
1203.20 32
1203.28 33
1203.36 34
1203.44 34
1203.52 35
1203.59 34
1203.67 33
1203.75 31
1203.83 28
1203.91 25
1203.99 22
1204.07 20
1204.15 19
1204.23 19
1204.31 18
1204.39 17
1204.47 16
1204.55 15
1204.63 14
1204.71 12
1204.79 11
1204.87 11
1204.95 11
1205.02 11
1205.10 12
1205.18 12
1205.26 11
1205.34 11
1205.42 9
1205.50 8
1205.58 7
1205.66 6
1205.74 5
1205.82 5
1205.90 5
1205.98 5
1206.06 4
1206.14 3
1206.22 2
1206.30 0
1206.38 0
1206.46 0
1206.54 0
1206.62 0
1206.69 0
1206.77 0
1206.85 0
1206.93 0
1207.01 2
1207.09 6
1207.17 10
1207.25 15
1207.33 19
1207.41 23
1207.49 26
1207.57 28
1207.65 29
1207.73 28
1207.81 28
1207.89 28
1207.97 28
1208.05 29
1208.13 30
1208.21 32
1208.29 34
1208.37 36
1208.45 37
1208.52 38
1208.60 37
1208.68 35
1208.76 33
1208.84 30
1208.92 27
1209.00 25
1209.08 24
1209.16 24
1209.24 24
1209.32 25
1209.40 26
1209.48 27
1209.56 27
1209.64 26
1209.72 24
1209.80 22
1209.88 20
1209.96 18
1210.04 17
1210.12 16
1210.20 16
1210.28 17
1210.36 18
1210.44 19
1210.52 20
1210.60 21
1210.67 22
1210.75 22
1210.83 22
1210.91 21
1210.99 20
1211.07 18
1211.15 17
1211.23 15
1211.31 14
1211.39 14
1211.47 14
1211.55 15
1211.63 17
1211.71 18
1211.79 19
1211.87 19
1211.95 18
1212.03 16
1212.11 13
1212.19 11
1212.27 10
1212.35 10
1212.43 10
1212.51 12
1212.59 14
1212.67 16
1212.75 18
1212.83 19
1212.91 19
1212.99 19
1213.07 18
1213.15 19
1213.23 20
1213.31 21
1213.39 24
1213.46 27
1213.54 29
1213.62 30
1213.70 31
1213.78 30
1213.86 28
1213.94 26
1214.02 24
1214.10 22
1214.18 20
1214.26 19
1214.34 18
1214.42 17
1214.50 16
1214.58 15
1214.66 15
1214.74 15
1214.82 17
1214.90 19
1214.98 23
1215.06 26
1215.14 30
1215.22 34
1215.30 38
1215.38 41
1215.46 44
1215.54 46
1215.62 48
1215.70 49
1215.78 49
1215.86 49
1215.94 49
1216.02 48
1216.10 47
1216.18 45
1216.26 43
1216.34 41
1216.42 39
1216.50 38
1216.58 37
1216.66 36
1216.74 36
1216.82 35
1216.90 35
1216.98 33
1217.06 32
1217.14 30
1217.22 29
1217.30 28
1217.38 28
1217.46 29
1217.54 30
1217.62 32
1217.70 33
1217.78 32
1217.86 29
1217.94 25
1218.02 20
1218.10 14
1218.18 9
1218.26 6
1218.34 3
1218.42 3
1218.49 3
1218.57 3
1218.65 3
1218.73 3
1218.81 2
1218.89 1
1218.97 1
1219.05 1
1219.13 1
1219.21 3
1219.29 3
1219.37 4
1219.45 3
1219.53 1
1219.61 0
1219.69 0
1219.77 0
1219.85 0
1219.93 0
1220.01 0
1220.09 0
1220.17 3
1220.25 5
1220.33 7
1220.41 9
1220.49 10
1220.57 11
1220.65 11
1220.73 11
1220.81 11
1220.89 12
1220.97 12
1221.05 14
1221.13 16
1221.21 19
1221.29 23
1221.37 26
1221.45 30
1221.53 32
1221.61 33
1221.69 33
1221.77 32
1221.85 31
1221.93 29
1222.01 28
1222.09 27
1222.17 27
1222.25 28
1222.33 28
1222.41 29
1222.49 29
1222.57 28
1222.65 27
1222.73 25
1222.81 23
1222.89 21
1222.97 19
1223.06 18
1223.14 18
1223.22 18
1223.30 19
1223.38 21
1223.46 23
1223.54 24
1223.62 26
1223.70 27
1223.78 29
1223.86 30
1223.94 31
1224.02 31
1224.10 31
1224.18 31
1224.26 30
1224.34 28
1224.42 25
1224.50 22
1224.58 19
1224.66 16
1224.74 13
1224.82 12
1224.90 11
1224.98 12
1225.06 14
1225.14 16
1225.22 18
1225.30 19
1225.38 19
1225.46 18
1225.54 17
1225.62 14
1225.70 12
1225.78 11
1225.86 10
1225.94 11
1226.02 13
1226.10 15
1226.18 17
1226.26 18
1226.34 19
1226.42 19
1226.50 19
1226.58 17
1226.66 16
1226.74 14
1226.82 12
1226.90 11
1226.98 11
1227.06 12
1227.14 13
1227.22 15
1227.30 19
1227.38 22
1227.46 26
1227.54 31
1227.62 35
1227.70 38
1227.78 41
1227.86 43
1227.94 45
1228.02 46
1228.11 47
1228.19 49
1228.27 50
1228.35 52
1228.43 54
1228.51 54
1228.59 54
1228.67 52
1228.75 49
1228.83 46
1228.91 42
1228.99 39
1229.07 37
1229.15 37
1229.23 38
1229.31 40
1229.39 42
1229.47 45
1229.55 47
1229.63 49
1229.71 49
1229.79 49
1229.87 48
1229.95 46
1230.03 43
1230.11 39
1230.19 36
1230.27 31
1230.35 27
1230.43 24
1230.51 21
1230.59 18
1230.67 17
1230.75 16
1230.83 17
1230.92 18
1231.00 21
1231.08 24
1231.16 27
1231.24 31
1231.32 34
1231.40 38
1231.48 41
1231.56 44
1231.64 46
1231.72 48
1231.80 49
1231.88 49
1231.96 49
1232.04 48
1232.12 47
1232.20 46
1232.28 44
1232.36 43
1232.44 41
1232.52 39
1232.60 37
1232.68 34
1232.76 31
1232.84 29
1232.92 27
1233.00 26
1233.08 27
1233.17 27
1233.25 29
1233.33 30
1233.41 31
1233.49 32
1233.57 34
1233.65 36
1233.73 37
1233.81 38
1233.89 38
1233.97 37
1234.05 35
1234.13 33
1234.21 29
1234.29 25
1234.37 21
1234.45 17
1234.53 14
1234.61 11
1234.69 9
1234.77 7
1234.85 6
1234.93 5
1235.02 5
1235.10 4
1235.18 2
1235.26 1
1235.34 0
1235.42 0
1235.50 2
1235.58 5
1235.66 9
1235.74 14
1235.82 19
1235.90 23
1235.98 27
1236.06 28
1236.14 29
1236.22 29
1236.30 28
1236.38 28
1236.46 27
1236.54 26
1236.63 24
1236.71 21
1236.79 17
1236.87 12
1236.95 8
1237.03 6
1237.11 6
1237.19 9
1237.27 14
1237.35 21
1237.43 27
1237.51 32
1237.59 36
1237.67 37
1237.75 36
1237.83 34
1237.91 32
1237.99 30
1238.08 28
1238.16 27
1238.24 26
1238.32 26
1238.40 26
1238.48 26
1238.56 27
1238.64 28
1238.72 30
1238.80 31
1238.88 33
1238.96 34
1239.04 33
1239.12 32
1239.20 29
1239.28 26
1239.36 22
1239.45 18
1239.53 14
1239.61 11
1239.69 10
1239.77 10
1239.85 12
1239.93 15
1240.01 17
1240.09 19
1240.17 19
1240.25 19
1240.33 17
1240.41 16
1240.49 14
1240.57 14
1240.65 14
1240.74 15
1240.82 17
1240.90 18
1240.98 19
1241.06 19
1241.14 19
1241.22 19
1241.30 18
1241.38 17
1241.46 16
1241.54 14
1241.62 12
1241.70 10
1241.78 8
1241.86 7
1241.95 6
1242.03 6
1242.11 6
1242.19 6
1242.27 6
1242.35 6
1242.43 5
1242.51 4
1242.59 2
1242.67 0
1242.75 0
1242.83 0
1242.91 0
1242.99 0
1243.08 0
1243.16 0
1243.24 0
1243.32 4
1243.40 9
1243.48 14
1243.56 18
1243.64 21
1243.72 22
1243.80 23
1243.88 22
1243.96 20
1244.04 17
1244.12 14
1244.21 11
1244.29 8
1244.37 6
1244.45 5
1244.53 4
1244.61 5
1244.69 7
1244.77 9
1244.85 10
1244.93 10
1245.01 9
1245.09 6
1245.18 4
1245.26 2
1245.34 1
1245.42 2
1245.50 5
1245.58 8
1245.66 11
1245.74 15
1245.82 17
1245.90 19
1245.98 21
1246.06 23
1246.14 26
1246.23 29
1246.31 32
1246.39 34
1246.47 35
1246.55 34
1246.63 31
1246.71 28
1246.79 24
1246.87 21
1246.95 18
1247.03 15
1247.11 14
1247.20 12
1247.28 11
1247.36 9
1247.44 9
1247.52 9
1247.60 10
1247.68 13
1247.76 18
1247.84 23
1247.92 31
1248.00 38
1248.09 46
1248.17 54
1248.25 60
1248.33 64
1248.41 67
1248.49 69
1248.57 70
1248.65 69
1248.73 68
1248.81 67
1248.89 65
1248.98 62
1249.06 59
1249.14 55
1249.22 52
1249.30 49
1249.38 47
1249.46 46
1249.54 45
1249.62 44
1249.70 42
1249.78 40
1249.87 38
1249.95 36
1250.03 34
1250.11 32
1250.19 32
1250.27 33
1250.35 35
1250.43 39
1250.51 43
1250.59 49
1250.68 55
1250.76 61
1250.84 66
1250.92 71
1251.00 74
1251.08 76
1251.16 76
1251.24 76
1251.32 75
1251.40 75
1251.49 76
1251.57 78
1251.65 81
1251.73 85
1251.81 90
1251.89 95
1251.97 102
1252.05 109
1252.13 116
1252.21 123
1252.30 127
1252.38 129
1252.46 128
1252.54 123
1252.62 116
1252.70 107
1252.78 98
1252.86 89
1252.94 82
1253.02 76
1253.11 72
1253.19 68
1253.27 66
1253.35 64
1253.43 62
1253.51 60
1253.59 58
1253.67 55
1253.75 53
1253.84 49
1253.92 45
1254.00 41
1254.08 36
1254.16 33
1254.24 31
1254.32 31
1254.40 33
1254.48 35
1254.57 39
1254.65 43
1254.73 47
1254.81 49
1254.89 51
1254.97 52
1255.05 53
1255.13 53
1255.21 53
1255.30 52
1255.38 51
1255.46 50
1255.54 47
1255.62 44
1255.70 41
1255.78 39
1255.86 36
1255.94 34
1256.03 33
1256.11 32
1256.19 32
1256.27 33
1256.35 33
1256.43 33
1256.51 33
1256.59 33
1256.67 33
1256.76 33
1256.84 34
1256.92 34
1257.00 35
1257.08 34
1257.16 32
1257.24 29
1257.32 25
1257.41 20
1257.49 16
1257.57 12
1257.65 10
1257.73 10
1257.81 10
1257.89 11
1257.97 11
1258.06 11
1258.14 9
1258.22 8
1258.30 7
1258.38 7
1258.46 8
1258.54 9
1258.62 11
1258.70 12
1258.79 13
1258.87 12
1258.95 11
1259.03 9
1259.11 7
1259.19 5
1259.27 4
1259.35 4
1259.44 5
1259.52 6
1259.60 9
1259.68 11
1259.76 12
1259.84 13
1259.92 13
1260.00 12
1260.09 11
1260.17 9
1260.25 8
1260.33 8
1260.41 10
1260.49 12
1260.57 17
1260.66 21
1260.74 26
1260.82 30
1260.90 32
1260.98 32
1261.06 30
1261.14 28
1261.22 25
1261.31 22
1261.39 20
1261.47 19
1261.55 19
1261.63 19
1261.71 20
1261.79 22
1261.88 23
1261.96 24
1262.04 24
1262.12 24
1262.20 22
1262.28 20
1262.36 18
1262.44 14
1262.53 11
1262.61 8
1262.69 5
1262.77 2
1262.85 0
1262.93 0
1263.01 0
1263.10 0
1263.18 0
1263.26 0
1263.34 0
1263.42 2
1263.50 4
1263.58 5
1263.67 5
1263.75 3
1263.83 2
1263.91 0
1263.99 0
1264.07 0
1264.15 1
1264.23 3
1264.32 6
1264.40 9
1264.48 12
1264.56 13
1264.64 14
1264.72 15
1264.80 14
1264.89 12
1264.97 10
1265.05 8
1265.13 6
1265.21 5
1265.29 5
1265.38 7
1265.46 10
1265.54 15
1265.62 20
1265.70 24
1265.78 28
1265.86 32
1265.95 35
1266.03 38
1266.11 40
1266.19 43
1266.27 44
1266.35 45
1266.43 45
1266.52 43
1266.60 41
1266.68 38
1266.76 36
1266.84 33
1266.92 31
1267.00 30
1267.09 29
1267.17 29
1267.25 30
1267.33 33
1267.41 37
1267.49 42
1267.58 48
1267.66 54
1267.74 59
1267.82 62
1267.90 63
1267.98 63
1268.06 62
1268.15 62
1268.23 63
1268.31 64
1268.39 67
1268.47 70
1268.55 72
1268.64 73
1268.72 72
1268.80 71
1268.88 69
1268.96 68
1269.04 67
1269.12 67
1269.21 68
1269.29 69
1269.37 70
1269.45 70
1269.53 70
1269.61 68
1269.70 66
1269.78 63
1269.86 61
1269.94 58
1270.02 55
1270.10 53
1270.19 52
1270.27 52
1270.35 53
1270.43 54
1270.51 57
1270.59 60
1270.67 63
1270.76 67
1270.84 70
1270.92 72
1271.00 74
1271.08 74
1271.16 73
1271.25 71
1271.33 68
1271.41 63
1271.49 58
1271.57 52
1271.65 47
1271.74 42
1271.82 39
1271.90 36
1271.98 34
1272.06 33
1272.14 33
1272.23 33
1272.31 32
1272.39 32
1272.47 32
1272.55 32
1272.63 33
1272.72 33
1272.80 34
1272.88 36
1272.96 38
1273.04 40
1273.12 41
1273.21 42
1273.29 42
1273.37 42
1273.45 40
1273.53 38
1273.62 37
1273.70 36
1273.78 37
1273.86 38
1273.94 40
1274.02 42
1274.11 44
1274.19 45
1274.27 45
1274.35 44
1274.43 42
1274.51 40
1274.60 38
1274.68 36
1274.76 35
1274.84 36
1274.92 37
1275.00 38
1275.09 39
1275.17 40
1275.25 40
1275.33 40
1275.41 38
1275.50 37
1275.58 35
1275.66 34
1275.74 33
1275.82 34
1275.90 34
1275.99 35
1276.07 36
1276.15 37
1276.23 37
1276.31 35
1276.39 33
1276.48 29
1276.56 25
1276.64 20
1276.72 15
1276.80 10
1276.89 6
1276.97 3
1277.05 0
1277.13 0
1277.21 0
1277.29 0
1277.38 0
1277.46 0
1277.54 0
1277.62 0
1277.70 0
1277.79 0
1277.87 0
1277.95 0
1278.03 1
1278.11 1
1278.20 1
1278.28 1
1278.36 0
1278.44 0
1278.52 0
1278.60 0
1278.69 0
1278.77 1
1278.85 4
1278.93 9
1279.01 14
1279.10 20
1279.18 26
1279.26 31
1279.34 35
1279.42 37
1279.51 37
1279.59 35
1279.67 32
1279.75 29
1279.83 25
1279.91 22
1280.00 20
1280.08 19
1280.16 18
1280.24 17
1280.32 16
1280.41 15
1280.49 15
1280.57 15
1280.65 15
1280.73 17
1280.82 20
1280.90 23
1280.98 27
1281.06 31
1281.14 33
1281.23 34
1281.31 33
1281.39 30
1281.47 27
1281.55 23
1281.64 20
1281.72 17
1281.80 15
1281.88 15
1281.96 15
1282.05 15
1282.13 16
1282.21 17
1282.29 18
1282.37 20
1282.46 22
1282.54 24
1282.62 26
1282.70 28
1282.78 29
1282.87 29
1282.95 29
1283.03 28
1283.11 26
1283.19 24
1283.28 23
1283.36 22
1283.44 22
1283.52 23
1283.60 25
1283.69 27
1283.77 31
1283.85 34
1283.93 38
1284.01 41
1284.10 44
1284.18 48
1284.26 51
1284.34 54
1284.42 57
1284.51 59
1284.59 60
1284.67 60
1284.75 59
1284.83 57
1284.92 54
1285.00 51
1285.08 49
1285.16 48
1285.25 47
1285.33 48
1285.41 50
1285.49 52
1285.57 54
1285.66 56
1285.74 58
1285.82 59
1285.90 59
1285.98 58
1286.07 57
1286.15 55
1286.23 53
1286.31 51
1286.39 47
1286.48 43
1286.56 38
1286.64 34
1286.72 30
1286.81 28
1286.89 27
1286.97 29
1287.05 31
1287.13 34
1287.22 36
1287.30 37
1287.38 37
1287.46 36
1287.54 36
1287.63 37
1287.71 38
1287.79 41
1287.87 44
1287.96 47
1288.04 49
1288.12 50
1288.20 48
1288.28 45
1288.37 40
1288.45 34
1288.53 28
1288.61 22
1288.70 18
1288.78 14
1288.86 12
1288.94 10
1289.02 8
1289.11 7
1289.19 4
1289.27 2
1289.35 1
1289.44 0
1289.52 2
1289.60 6
1289.68 12
1289.76 18
1289.85 25
1289.93 31
1290.01 34
1290.09 35
1290.18 35
1290.26 33
1290.34 32
1290.42 31
1290.50 32
1290.59 34
1290.67 36
1290.75 39
1290.83 42
1290.92 44
1291.00 44
1291.08 43
1291.16 41
1291.24 39
1291.33 38
1291.41 39
1291.49 41
1291.57 46
1291.66 52
1291.74 59
1291.82 66
1291.90 70
1291.99 72
1292.07 71
1292.15 67
1292.23 61
1292.31 53
1292.40 46
1292.48 39
1292.56 34
1292.64 31
1292.73 30
1292.81 30
1292.89 31
1292.97 31
1293.06 30
1293.14 27
1293.22 24
1293.30 22
1293.38 22
1293.47 24
1293.55 28
1293.63 33
1293.71 37
1293.80 40
1293.88 41
1293.96 39
1294.04 35
1294.13 31
1294.21 26
1294.29 23
1294.37 22
1294.46 23
1294.54 24
1294.62 26
1294.70 28
1294.79 30
1294.87 30
1294.95 29
1295.03 27
1295.11 23
1295.20 19
1295.28 15
1295.36 11
1295.44 9
1295.53 8
1295.61 9
1295.69 11
1295.77 13
1295.86 16
1295.94 19
1296.02 22
1296.10 24
1296.19 26
1296.27 28
1296.35 30
1296.43 31
1296.52 32
1296.60 33
1296.68 34
1296.76 35
1296.85 36
1296.93 37
1297.01 37
1297.09 37
1297.18 36
1297.26 35
1297.34 32
1297.42 30
1297.51 28
1297.59 27
1297.67 26
1297.75 26
1297.84 27
1297.92 27
1298.00 28
1298.08 28
1298.17 29
1298.25 29
1298.33 30
1298.41 31
1298.50 33
1298.58 34
1298.66 34
1298.74 34
1298.83 33
1298.91 31
1298.99 30
1299.07 29
1299.16 29
1299.24 31
1299.32 34
1299.40 37
1299.49 40
1299.57 42
1299.65 42
1299.73 41
1299.82 38
1299.90 32
1299.98 26
1300.06 20
1300.15 14
1300.23 9
1300.31 6
1300.39 5
1300.48 6
1300.56 9
1300.64 13
1300.72 18
1300.81 24
1300.89 30
1300.97 35
1301.05 39
1301.14 42
1301.22 45
1301.30 48
1301.39 50
1301.47 51
1301.55 52
1301.63 51
1301.72 50
1301.80 47
1301.88 44
1301.96 41
1302.05 38
1302.13 37
1302.21 37
1302.29 38
1302.38 39
1302.46 40
1302.54 42
1302.62 43
1302.71 44
1302.79 46
1302.87 48
1302.96 51
1303.04 54
1303.12 57
1303.20 59
1303.29 60
1303.37 59
1303.45 57
1303.53 53
1303.62 49
1303.70 45
1303.78 41
1303.86 38
1303.95 35
1304.03 33
1304.11 31
1304.20 29
1304.28 25
1304.36 21
1304.44 17
1304.53 14
1304.61 12
1304.69 12
1304.77 16
1304.86 21
1304.94 27
1305.02 33
1305.10 38
1305.19 41
1305.27 40
1305.35 38
1305.44 33
1305.52 28
1305.60 23
1305.68 19
1305.77 17
1305.85 17
1305.93 18
1306.02 21
1306.10 25
1306.18 29
1306.26 33
1306.35 36
1306.43 38
1306.51 39
1306.59 39
1306.68 38
1306.76 37
1306.84 35
1306.93 35
1307.01 34
1307.09 35
1307.17 35
1307.26 35
1307.34 34
1307.42 33
1307.51 31
1307.59 29
1307.67 27
1307.75 25
1307.84 25
1307.92 25
1308.00 25
1308.08 25
1308.17 25
1308.25 23
1308.33 20
1308.42 17
1308.50 14
1308.58 11
1308.66 10
1308.75 11
1308.83 13
1308.91 16
1309.00 20
1309.08 25
1309.16 29
1309.24 32
1309.33 34
1309.41 35
1309.49 35
1309.58 34
1309.66 33
1309.74 31
1309.82 30
1309.91 28
1309.99 26
1310.07 23
1310.16 19
1310.24 14
1310.32 10
1310.40 5
1310.49 1
1310.57 0
1310.65 0
1310.74 0
1310.82 0
1310.90 0
1310.98 0
1311.07 0
1311.15 0
1311.23 0
1311.32 3
1311.40 9
1311.48 14
1311.57 19
1311.65 21
1311.73 21
1311.81 19
1311.90 16
1311.98 11
1312.06 7
1312.15 4
1312.23 3
1312.31 5
1312.39 9
1312.48 14
1312.56 21
1312.64 28
1312.73 35
1312.81 41
1312.89 46
1312.98 49
1313.06 50
1313.14 49
1313.22 47
1313.31 43
1313.39 39
1313.47 35
1313.56 33
1313.64 33
1313.72 34
1313.81 37
1313.89 41
1313.97 44
1314.05 47
1314.14 48
1314.22 49
1314.30 49
1314.39 49
1314.47 49
1314.55 48
1314.64 48
1314.72 46
1314.80 44
1314.88 42
1314.97 39
1315.05 37
1315.13 35
1315.22 34
1315.30 33
1315.38 34
1315.47 35
1315.55 36
1315.63 35
1315.71 35
1315.80 33
1315.88 31
1315.96 30
1316.05 31
1316.13 34
1316.21 39
1316.30 45
1316.38 52
1316.46 58
1316.55 62
1316.63 64
1316.71 63
1316.79 59
1316.88 53
1316.96 47
1317.04 40
1317.13 33
1317.21 27
1317.29 22
1317.38 19
1317.46 17
1317.54 17
1317.63 19
1317.71 22
1317.79 25
1317.88 28
1317.96 30
1318.04 31
1318.12 31
1318.21 31
1318.29 31
1318.37 31
1318.46 32
1318.54 33
1318.62 35
1318.71 35
1318.79 35
1318.87 34
1318.96 33
1319.04 31
1319.12 28
1319.21 25
1319.29 22
1319.37 19
1319.46 18
1319.54 18
1319.62 20
1319.70 23
1319.79 27
1319.87 32
1319.95 35
1320.04 38
1320.12 40
1320.20 41
1320.29 42
1320.37 42
1320.45 43
1320.54 43
1320.62 44
1320.70 43
1320.79 42
1320.87 39
1320.95 36
1321.04 33
1321.12 29
1321.20 27
1321.29 24
1321.37 23
1321.45 23
1321.54 24
1321.62 27
1321.70 30
1321.79 34
1321.87 39
1321.95 44
1322.03 47
1322.12 50
1322.20 51
1322.28 53
1322.37 55
1322.45 57
1322.53 62
1322.62 68
1322.70 75
1322.78 83
1322.87 91
1322.95 99
1323.03 105
1323.12 111
1323.20 117
1323.28 123
1323.37 130
1323.45 137
1323.53 146
1323.62 157
1323.70 169
1323.78 183
1323.87 200
1323.95 219
1324.03 242
1324.12 269
1324.20 297
1324.28 328
1324.37 358
1324.45 386
1324.53 410
1324.62 430
1324.70 446
1324.78 460
1324.87 472
1324.95 484
1325.03 499
1325.12 515
1325.20 533
1325.28 552
1325.37 571
1325.45 588
1325.53 604
1325.62 618
1325.70 628
1325.78 637
1325.87 644
1325.95 650
1326.03 655
1326.12 659
1326.20 662
1326.28 664
1326.37 663
1326.45 660
1326.53 655
1326.62 646
1326.70 635
1326.78 621
1326.87 604
1326.95 583
1327.04 560
1327.12 535
1327.20 509
1327.29 484
1327.37 459
1327.45 436
1327.54 414
1327.62 394
1327.70 373
1327.79 353
1327.87 332
1327.95 311
1328.04 291
1328.12 272
1328.20 254
1328.29 238
1328.37 224
1328.45 211
1328.54 199
1328.62 190
1328.70 183
1328.79 179
1328.87 178
1328.95 179
1329.04 182
1329.12 186
1329.20 190
1329.29 191
1329.37 190
1329.46 185
1329.54 177
1329.62 168
1329.71 158
1329.79 149
1329.87 141
1329.96 137
1330.04 134
1330.12 134
1330.21 134
1330.29 134
1330.37 135
1330.46 135
1330.54 134
1330.62 134
1330.71 133
1330.79 132
1330.87 129
1330.96 125
1331.04 120
1331.13 115
1331.21 109
1331.29 105
1331.38 102
1331.46 102
1331.54 103
1331.63 106
1331.71 109
1331.79 112
1331.88 115
1331.96 116
1332.04 118
1332.13 118
1332.21 119
1332.30 119
1332.38 120
1332.46 120
1332.55 120
1332.63 121
1332.71 121
1332.80 123
1332.88 124
1332.96 125
1333.05 125
1333.13 123
1333.21 118
1333.30 111
1333.38 102
1333.47 93
1333.55 84
1333.63 76
1333.72 70
1333.80 66
1333.88 63
1333.97 61
1334.05 60
1334.13 58
1334.22 55
1334.30 52
1334.39 48
1334.47 44
1334.55 39
1334.64 34
1334.72 30
1334.80 27
1334.89 26
1334.97 25
1335.06 26
1335.14 27
1335.22 27
1335.31 28
1335.39 28
1335.47 27
1335.56 26
1335.64 24
1335.72 23
1335.81 21
1335.89 20
1335.98 19
1336.06 20
1336.14 23
1336.23 26
1336.31 30
1336.39 33
1336.48 37
1336.56 39
1336.65 41
1336.73 42
1336.81 42
1336.90 43
1336.98 43
1337.06 43
1337.15 43
1337.23 42
1337.31 40
1337.40 36
1337.48 32
1337.57 27
1337.65 23
1337.73 19
1337.82 17
1337.90 16
1337.98 17
1338.07 20
1338.15 24
1338.24 29
1338.32 33
1338.40 37
1338.49 41
1338.57 43
1338.66 44
1338.74 45
1338.82 47
1338.91 49
1338.99 51
1339.07 54
1339.16 56
1339.24 59
1339.33 60
1339.41 61
1339.49 61
1339.58 60
1339.66 59
1339.74 58
1339.83 56
1339.91 52
1340.00 47
1340.08 40
1340.16 31
1340.25 22
1340.33 12
1340.42 5
1340.50 0
1340.58 0
1340.67 0
1340.75 0
1340.83 0
1340.92 1
1341.00 4
1341.09 5
1341.17 5
1341.25 4
1341.34 1
1341.42 0
1341.51 0
1341.59 0
1341.67 1
1341.76 5
1341.84 10
1341.92 15
1342.01 21
1342.09 26
1342.18 30
1342.26 33
1342.34 35
1342.43 36
1342.51 36
1342.60 37
1342.68 39
1342.76 42
1342.85 46
1342.93 51
1343.02 57
1343.10 62
1343.18 67
1343.27 71
1343.35 74
1343.43 78
1343.52 82
1343.60 86
1343.69 92
1343.77 97
1343.85 102
1343.94 106
1344.02 107
1344.11 107
1344.19 103
1344.27 98
1344.36 92
1344.44 84
1344.53 77
1344.61 71
1344.69 65
1344.78 59
1344.86 53
1344.95 47
1345.03 42
1345.11 38
1345.20 36
1345.28 35
1345.37 36
1345.45 37
1345.53 40
1345.62 43
1345.70 45
1345.79 46
1345.87 47
1345.95 47
1346.04 47
1346.12 47
1346.21 48
1346.29 50
1346.37 53
1346.46 57
1346.54 62
1346.63 67
1346.71 70
1346.79 72
1346.88 73
1346.96 71
1347.05 68
1347.13 65
1347.21 62
1347.30 60
1347.38 59
1347.47 60
1347.55 63
1347.63 67
1347.72 74
1347.80 81
1347.89 90
1347.97 99
1348.05 109
1348.14 117
1348.22 123
1348.31 128
1348.39 130
1348.48 132
1348.56 135
1348.64 137
1348.73 141
1348.81 145
1348.90 148
1348.98 150
1349.06 149
1349.15 145
1349.23 138
1349.32 128
1349.40 118
1349.48 108
1349.57 100
1349.65 95
1349.74 93
1349.82 93
1349.91 94
1349.99 95
1350.07 95
1350.16 94
1350.24 91
1350.33 86
1350.41 81
1350.49 75
1350.58 69
1350.66 65
1350.75 61
1350.83 59
1350.92 58
1351.00 58
1351.08 60
1351.17 62
1351.25 64
1351.34 66
1351.42 66
1351.50 65
1351.59 62
1351.67 59
1351.76 56
1351.84 54
1351.93 54
1352.01 55
1352.09 58
1352.18 61
1352.26 63
1352.35 65
1352.43 64
1352.51 61
1352.60 58
1352.68 54
1352.77 50
1352.85 47
1352.94 44
1353.02 43
1353.10 41
1353.19 38
1353.27 34
1353.36 29
1353.44 22
1353.53 16
1353.61 10
1353.69 5
1353.78 2
1353.86 1
1353.95 1
1354.03 3
1354.12 5
1354.20 7
1354.28 9
1354.37 12
1354.45 13
1354.54 15
1354.62 17
1354.71 17
1354.79 17
1354.87 16
1354.96 14
1355.04 11
1355.13 7
1355.21 3
1355.30 0
1355.38 0
1355.46 0
1355.55 4
1355.63 11
1355.72 20
1355.80 29
1355.89 38
1355.97 46
1356.05 52
1356.14 55
1356.22 56
1356.31 55
1356.39 53
1356.48 50
1356.56 48
1356.64 48
1356.73 49
1356.81 51
1356.90 54
1356.98 57
1357.07 59
1357.15 61
1357.23 63
1357.32 65
1357.40 67
1357.49 70
1357.57 74
1357.66 79
1357.74 85
1357.83 92
1357.91 98
1357.99 103
1358.08 105
1358.16 104
1358.25 101
1358.33 95
1358.42 89
1358.50 82
1358.58 77
1358.67 73
1358.75 72
1358.84 72
1358.92 73
1359.01 73
1359.09 74
1359.18 74
1359.26 74
1359.34 75
1359.43 78
1359.51 81
1359.60 84
1359.68 86
1359.77 88
1359.85 87
1359.94 84
1360.02 79
1360.10 72
1360.19 64
1360.27 56
1360.36 48
1360.44 41
1360.53 35
1360.61 31
1360.70 30
1360.78 32
1360.86 35
1360.95 40
1361.03 45
1361.12 50
1361.20 54
1361.29 57
1361.37 60
1361.46 63
1361.54 67
1361.62 72
1361.71 78
1361.79 86
1361.88 93
1361.96 101
1362.05 107
1362.13 112
1362.22 114
1362.30 115
1362.39 113
1362.47 108
1362.55 102
1362.64 95
1362.72 87
1362.81 79
1362.89 73
1362.98 68
1363.06 66
1363.15 64
1363.23 64
1363.32 63
1363.40 64
1363.48 64
1363.57 64
1363.65 65
1363.74 67
1363.82 70
1363.91 73
1363.99 77
1364.08 80
1364.16 82
1364.25 82
1364.33 79
1364.41 75
1364.50 68
1364.58 62
1364.67 55
1364.75 51
1364.84 48
1364.92 48
1365.01 50
1365.09 52
1365.18 55
1365.26 57
1365.35 58
1365.43 57
1365.51 55
1365.60 53
1365.68 51
1365.77 48
1365.85 46
1365.94 44
1366.02 40
1366.11 36
1366.19 30
1366.28 22
1366.36 15
1366.45 7
1366.53 2
1366.61 0
1366.70 0
1366.78 0
1366.87 0
1366.95 1
1367.04 4
1367.12 5
1367.21 5
1367.29 4
1367.38 2
1367.46 0
1367.55 0
1367.63 0
1367.72 0
1367.80 0
1367.88 0
1367.97 0
1368.05 3
1368.14 7
1368.22 12
1368.31 17
1368.39 23
1368.48 29
1368.56 34
1368.65 39
1368.73 43
1368.82 47
1368.90 48
1368.99 48
1369.07 47
1369.16 46
1369.24 43
1369.33 41
1369.41 39
1369.49 38
1369.58 38
1369.66 39
1369.75 39
1369.83 39
1369.92 38
1370.00 37
1370.09 34
1370.17 31
1370.26 27
1370.34 21
1370.43 16
1370.51 11
1370.60 6
1370.68 3
1370.77 3
1370.85 6
1370.94 11
1371.02 19
1371.11 28
1371.19 37
1371.27 44
1371.36 50
1371.44 53
1371.53 54
1371.61 53
1371.70 52
1371.78 50
1371.87 49
1371.95 47
1372.04 45
1372.12 42
1372.21 39
1372.29 35
1372.38 32
1372.46 30
1372.55 30
1372.63 31
1372.72 34
1372.80 36
1372.89 38
1372.97 40
1373.06 40
1373.14 41
1373.23 43
1373.31 47
1373.40 52
1373.48 59
1373.57 66
1373.65 72
1373.73 77
1373.82 80
1373.90 80
1373.99 77
1374.07 71
1374.16 63
1374.24 54
1374.33 43
1374.41 33
1374.50 25
1374.58 18
1374.67 13
1374.75 10
1374.84 10
1374.92 13
1375.01 17
1375.09 24
1375.18 33
1375.26 43
1375.35 56
1375.43 69
1375.52 81
1375.60 92
1375.69 99
1375.77 103
1375.86 104
1375.94 101
1376.03 96
1376.11 90
1376.20 84
1376.28 80
1376.37 77
1376.45 77
1376.54 78
1376.62 81
1376.71 87
1376.79 93
1376.88 100
1376.96 105
1377.05 109
1377.13 111
1377.22 111
1377.30 111
1377.39 110
1377.47 111
1377.56 113
1377.64 115
1377.73 118
1377.81 119
1377.90 117
1377.98 113
1378.07 106
1378.15 99
1378.24 91
1378.32 85
1378.41 81
1378.49 80
1378.58 81
1378.66 84
1378.75 87
1378.83 89
1378.92 90
1379.00 89
1379.09 86
1379.17 82
1379.26 78
1379.34 75
1379.43 73
1379.51 72
1379.60 73
1379.68 75
1379.77 77
1379.85 79
1379.94 81
1380.02 81
1380.11 79
1380.19 76
1380.28 71
1380.36 65
1380.45 59
1380.53 54
1380.62 48
1380.70 43
1380.79 38
1380.87 34
1380.96 31
1381.04 29
1381.13 27
1381.21 27
1381.30 26
1381.38 26
1381.47 25
1381.55 24
1381.64 22
1381.72 20
1381.81 19
1381.89 19
1381.98 20
1382.06 24
1382.15 28
1382.24 34
1382.32 40
1382.41 45
1382.49 49
1382.58 51
1382.66 51
1382.75 50
1382.83 48
1382.92 46
1383.00 42
1383.09 39
1383.17 35
1383.26 30
1383.34 26
1383.43 23
1383.51 21
1383.60 21
1383.68 23
1383.77 26
1383.85 29
1383.94 31
1384.02 30
1384.11 27
1384.19 23
1384.28 17
1384.36 12
1384.45 9
1384.53 9
1384.62 11
1384.71 16
1384.79 22
1384.88 29
1384.96 34
1385.05 37
1385.13 39
1385.22 40
1385.30 40
1385.39 39
1385.47 38
1385.56 37
1385.64 35
1385.73 32
1385.81 27
1385.90 22
1385.98 17
1386.07 13
1386.15 9
1386.24 7
1386.32 5
1386.41 4
1386.50 3
1386.58 2
1386.67 0
1386.75 0
1386.84 0
1386.92 0
1387.01 0
1387.09 0
1387.18 0
1387.26 0
1387.35 0
1387.43 3
1387.52 7
1387.60 11
1387.69 15
1387.77 18
1387.86 20
1387.95 22
1388.03 22
1388.12 22
1388.20 22
1388.29 22
1388.37 24
1388.46 26
1388.54 29
1388.63 33
1388.71 37
1388.80 41
1388.88 45
1388.97 48
1389.05 52
1389.14 55
1389.23 57
1389.31 60
1389.40 62
1389.48 64
1389.57 66
1389.65 67
1389.74 69
1389.82 70
1389.91 70
1389.99 70
1390.08 69
1390.16 66
1390.25 63
1390.33 60
1390.42 57
1390.51 54
1390.59 52
1390.68 51
1390.76 50
1390.85 49
1390.93 49
1391.02 48
1391.10 47
1391.19 45
1391.27 45
1391.36 44
1391.45 44
1391.53 44
1391.62 43
1391.70 42
1391.79 40
1391.87 38
1391.96 37
1392.04 35
1392.13 35
1392.21 35
1392.30 36
1392.38 38
1392.47 40
1392.56 42
1392.64 45
1392.73 48
1392.81 51
1392.90 55
1392.98 58
1393.07 59
1393.15 60
1393.24 58
1393.32 55
1393.41 52
1393.50 48
1393.58 45
1393.67 44
1393.75 45
1393.84 48
1393.92 52
1394.01 57
1394.09 61
1394.18 65
1394.27 68
1394.35 69
1394.44 69
1394.52 68
1394.61 66
1394.69 63
1394.78 59
1394.86 57
1394.95 54
1395.04 53
1395.12 54
1395.21 55
1395.29 57
1395.38 58
1395.46 59
1395.55 59
1395.63 57
1395.72 53
1395.80 49
1395.89 44
1395.98 39
1396.06 35
1396.15 31
1396.23 30
1396.32 30
1396.40 31
1396.49 34
1396.57 37
1396.66 40
1396.75 41
1396.83 42
1396.92 41
1397.00 40
1397.09 39
1397.17 39
1397.26 42
1397.35 46
1397.43 52
1397.52 58
1397.60 64
1397.69 69
1397.77 72
1397.86 74
1397.94 73
1398.03 72
1398.12 70
1398.20 68
1398.29 66
1398.37 65
1398.46 65
1398.54 64
1398.63 63
1398.72 62
1398.80 60
1398.89 58
1398.97 55
1399.06 53
1399.14 51
1399.23 50
1399.31 50
1399.40 49
1399.49 48
1399.57 47
1399.66 45
1399.74 43
1399.83 40
1399.91 39
1400.00 38
1400.09 38
1400.17 40
1400.26 42
1400.34 47
1400.43 53
1400.51 60
1400.60 67
1400.69 74
1400.77 79
1400.86 81
1400.94 81
1401.03 77
1401.11 72
1401.20 67
1401.29 62
1401.37 60
1401.46 60
1401.54 61
1401.63 64
1401.71 66
1401.80 68
1401.89 69
1401.97 68
1402.06 67
1402.14 65
1402.23 64
1402.31 63
1402.40 63
1402.49 64
1402.57 64
1402.66 65
1402.74 65
1402.83 65
1402.91 66
1403.00 66
1403.09 68
1403.17 70
1403.26 72
1403.34 73
1403.43 74
1403.52 73
1403.60 72
1403.69 69
1403.77 67
1403.86 64
1403.94 62
1404.03 59
1404.12 55
1404.20 51
1404.29 46
1404.37 41
1404.46 36
1404.54 32
1404.63 28
1404.72 25
1404.80 22
1404.89 19
1404.97 16
1405.06 13
1405.15 8
1405.23 4
1405.32 0
1405.40 0
1405.49 0
1405.57 0
1405.66 0
1405.75 0
1405.83 0
1405.92 0
1406.00 0
1406.09 4
1406.18 7
1406.26 10
1406.35 13
1406.43 15
1406.52 18
1406.61 20
1406.69 23
1406.78 25
1406.86 27
1406.95 30
1407.03 32
1407.12 36
1407.21 39
1407.29 42
1407.38 44
1407.46 45
1407.55 46
1407.64 46
1407.72 47
1407.81 49
1407.89 52
1407.98 57
1408.07 62
1408.15 67
1408.24 71
1408.32 74
1408.41 74
1408.50 72
1408.58 70
1408.67 67
1408.75 64
1408.84 63
1408.93 63
1409.01 63
1409.10 63
1409.18 62
1409.27 61
1409.35 60
1409.44 57
1409.53 55
1409.61 53
1409.70 52
1409.78 51
1409.87 50
1409.96 48
1410.04 46
1410.13 45
1410.21 44
1410.30 44
1410.39 46
1410.47 48
1410.56 51
1410.64 53
1410.73 54
1410.82 52
1410.90 47
1410.99 41
1411.07 35
1411.16 29
1411.25 24
1411.33 22
1411.42 22
1411.50 23
1411.59 25
1411.68 28
1411.76 31
1411.85 35
1411.94 40
1412.02 46
1412.11 53
1412.19 60
1412.28 66
1412.37 71
1412.45 74
1412.54 76
1412.62 75
1412.71 74
1412.80 71
1412.88 69
1412.97 68
1413.05 67
1413.14 68
1413.23 70
1413.31 73
1413.40 75
1413.48 77
1413.57 77
1413.66 75
1413.74 72
1413.83 67
1413.91 62
1414.00 57
1414.09 53
1414.17 49
1414.26 47
1414.35 45
1414.43 44
1414.52 42
1414.60 41
1414.69 39
1414.78 37
1414.86 34
1414.95 31
1415.03 29
1415.12 26
1415.21 24
1415.29 23
1415.38 23
1415.47 25
1415.55 27
1415.64 31
1415.72 35
1415.81 38
1415.90 41
1415.98 44
1416.07 46
1416.15 48
1416.24 50
1416.33 52
1416.41 53
1416.50 55
1416.59 56
1416.67 57
1416.76 57
1416.84 58
1416.93 59
1417.02 60
1417.10 61
1417.19 63
1417.28 64
1417.36 66
1417.45 66
1417.53 64
1417.62 61
1417.71 56
1417.79 49
1417.88 41
1417.96 33
1418.05 26
1418.14 20
1418.22 15
1418.31 10
1418.40 5
1418.48 0
1418.57 0
1418.65 0
1418.74 0
1418.83 0
1418.91 0
1419.00 0
1419.09 6
1419.17 17
1419.26 25
1419.34 32
1419.43 35
1419.52 35
1419.60 33
1419.69 30
1419.78 27
1419.86 26
1419.95 26
1420.04 27
1420.12 30
1420.21 33
1420.29 35
1420.38 38
1420.47 39
1420.55 40
1420.64 40
1420.73 40
1420.81 40
1420.90 40
1420.98 40
1421.07 40
1421.16 40
1421.24 41
1421.33 41
1421.42 42
1421.50 44
1421.59 45
1421.68 47
1421.76 49
1421.85 50
1421.93 51
1422.02 51
1422.11 50
1422.19 47
1422.28 43
1422.37 39
1422.45 36
1422.54 33
1422.63 33
1422.71 35
1422.80 40
1422.88 48
1422.97 58
1423.06 70
1423.14 82
1423.23 94
1423.32 102
1423.40 108
1423.49 109
1423.58 105
1423.66 97
1423.75 86
1423.83 73
1423.92 59
1424.01 46
1424.09 33
1424.18 22
1424.27 14
1424.35 7
1424.44 3
1424.53 0
1424.61 0
1424.70 1
1424.79 2
1424.87 4
1424.96 5
1425.04 5
1425.13 4
1425.22 4
1425.30 5
1425.39 6
1425.48 9
1425.56 11
1425.65 14
1425.74 16
1425.82 17
1425.91 17
1426.00 15
1426.08 13
1426.17 11
1426.26 9
1426.34 9
1426.43 9
1426.51 9
1426.60 9
1426.69 8
1426.77 7
1426.86 4
1426.95 0
1427.03 0
1427.12 0
1427.21 0
1427.29 0
1427.38 0
1427.47 0
1427.55 0
1427.64 7
1427.73 16
1427.81 27
1427.90 38
1427.99 48
1428.07 59
1428.16 68
1428.24 75
1428.33 80
1428.42 82
1428.50 83
1428.59 81
1428.68 77
1428.76 73
1428.85 69
1428.94 66
1429.02 64
1429.11 64
1429.20 64
1429.28 66
1429.37 67
1429.46 67
1429.54 65
1429.63 61
1429.72 54
1429.80 46
1429.89 36
1429.98 27
1430.06 19
1430.15 13
1430.24 10
1430.32 10
1430.41 13
1430.50 17
1430.58 21
1430.67 26
1430.76 30
1430.84 34
1430.93 37
1431.02 40
1431.10 43
1431.19 44
1431.28 45
1431.36 45
1431.45 43
1431.54 41
1431.62 38
1431.71 34
1431.80 31
1431.88 29
1431.97 26
1432.06 25
1432.14 23
1432.23 20
1432.32 17
1432.40 14
1432.49 11
1432.58 7
1432.66 4
1432.75 0
1432.84 0
1432.92 0
1433.01 0
1433.10 0
1433.18 0
1433.27 3
1433.36 11
1433.44 19
1433.53 26
1433.62 32
1433.70 35
1433.79 35
1433.88 33
1433.96 31
1434.05 31
1434.14 34
1434.22 41
1434.31 54
1434.40 70
1434.48 89
1434.57 109
1434.66 127
1434.74 142
1434.83 154
1434.92 163
1435.00 169
1435.09 172
1435.18 173
1435.26 173
1435.35 171
1435.44 168
1435.52 163
1435.61 159
1435.70 155
1435.78 152
1435.87 151
1435.96 152
1436.04 154
1436.13 157
1436.22 159
1436.30 161
1436.39 162
1436.48 160
1436.57 158
1436.65 153
1436.74 149
1436.83 144
1436.91 139
1437.00 136
1437.09 133
1437.17 131
1437.26 129
1437.35 127
1437.43 125
1437.52 123
1437.61 121
1437.69 119
1437.78 117
1437.87 114
1437.95 111
1438.04 107
1438.13 102
1438.21 97
1438.30 92
1438.39 88
1438.48 83
1438.56 80
1438.65 77
1438.74 75
1438.82 75
1438.91 76
1439.00 79
1439.08 83
1439.17 88
1439.26 93
1439.34 98
1439.43 101
1439.52 101
1439.60 98
1439.69 91
1439.78 83
1439.87 73
1439.95 64
1440.04 57
1440.13 53
1440.21 52
1440.30 54
1440.39 57
1440.47 62
1440.56 65
1440.65 67
1440.73 67
1440.82 66
1440.91 62
1440.99 57
1441.08 51
1441.17 45
1441.26 39
1441.34 33
1441.43 28
1441.52 24
1441.60 22
1441.69 21
1441.78 21
1441.86 21
1441.95 19
1442.04 16
1442.13 11
1442.21 5
1442.30 0
1442.39 0
1442.47 0
1442.56 0
1442.65 0
1442.73 0
1442.82 6
1442.91 16
1443.00 26
1443.08 36
1443.17 45
1443.26 52
1443.34 59
1443.43 64
1443.52 69
1443.60 73
1443.69 77
1443.78 82
1443.87 86
1443.95 90
1444.04 95
1444.13 98
1444.21 100
1444.30 100
1444.39 97
1444.47 92
1444.56 84
1444.65 74
1444.74 64
1444.82 53
1444.91 44
1445.00 36
1445.08 31
1445.17 28
1445.26 28
1445.34 30
1445.43 33
1445.52 39
1445.61 45
1445.69 51
1445.78 58
1445.87 64
1445.95 70
1446.04 74
1446.13 78
1446.22 81
1446.30 83
1446.39 86
1446.48 89
1446.56 93
1446.65 97
1446.74 101
1446.83 105
1446.91 106
1447.00 106
1447.09 104
1447.17 101
1447.26 99
1447.35 99
1447.43 103
1447.52 111
1447.61 121
1447.70 132
1447.78 142
1447.87 149
1447.96 150
1448.04 147
1448.13 140
1448.22 130
1448.31 120
1448.39 110
1448.48 102
1448.57 95
1448.65 89
1448.74 86
1448.83 84
1448.92 85
1449.00 89
1449.09 96
1449.18 107
1449.27 119
1449.35 132
1449.44 144
1449.53 154
1449.61 162
1449.70 168
1449.79 171
1449.88 174
1449.96 176
1450.05 177
1450.14 177
1450.22 176
1450.31 170
1450.40 161
1450.49 148
1450.57 132
1450.66 115
1450.75 98
1450.83 83
1450.92 72
1451.01 65
1451.10 61
1451.18 60
1451.27 60
1451.36 62
1451.45 64
1451.53 67
1451.62 71
1451.71 74
1451.79 77
1451.88 79
1451.97 79
1452.06 78
1452.14 75
1452.23 71
1452.32 66
1452.41 62
1452.49 59
1452.58 56
1452.67 54
1452.75 52
1452.84 51
1452.93 49
1453.02 47
1453.10 45
1453.19 42
1453.28 38
1453.37 33
1453.45 28
1453.54 22
1453.63 17
1453.71 12
1453.80 9
1453.89 8
1453.98 9
1454.06 13
1454.15 19
1454.24 27
1454.33 36
1454.41 45
1454.50 54
1454.59 61
1454.68 66
1454.76 69
1454.85 72
1454.94 74
1455.02 76
1455.11 77
1455.20 79
1455.29 80
1455.37 81
1455.46 81
1455.55 83
1455.64 86
1455.72 90
1455.81 96
1455.90 102
1455.99 107
1456.07 112
1456.16 115
1456.25 116
1456.34 114
1456.42 110
1456.51 105
1456.60 99
1456.68 92
1456.77 86
1456.86 82
1456.95 79
1457.03 79
1457.12 81
1457.21 85
1457.30 90
1457.38 95
1457.47 98
1457.56 99
1457.65 98
1457.73 95
1457.82 90
1457.91 83
1458.00 77
1458.08 70
1458.17 63
1458.26 57
1458.35 50
1458.43 43
1458.52 36
1458.61 29
1458.70 21
1458.78 13
1458.87 6
1458.96 0
1459.05 0
1459.13 0
1459.22 0
1459.31 0
1459.40 0
1459.48 0
1459.57 0
1459.66 0
1459.75 3
1459.83 8
1459.92 14
1460.01 20
1460.10 26
1460.18 33
1460.27 41
1460.36 51
1460.45 63
1460.53 75
1460.62 86
1460.71 96
1460.80 104
1460.88 107
1460.97 108
1461.06 105
1461.15 102
1461.23 98
1461.32 95
1461.41 93
1461.50 93
1461.58 93
1461.67 94
1461.76 95
1461.85 96
1461.93 95
1462.02 93
1462.11 88
1462.20 82
1462.28 74
1462.37 64
1462.46 54
1462.55 45
1462.63 38
1462.72 33
1462.81 30
1462.90 29
1462.98 28
1463.07 28
1463.16 29
1463.25 30
1463.33 33
1463.42 38
1463.51 45
1463.60 54
1463.69 64
1463.77 73
1463.86 81
1463.95 86
1464.04 90
1464.12 92
1464.21 94
1464.30 96
1464.39 98
1464.47 100
1464.56 101
1464.65 101
1464.74 100
1464.82 97
1464.91 93
1465.00 88
1465.09 83
1465.17 78
1465.26 75
1465.35 73
1465.44 72
1465.53 71
1465.61 70
1465.70 68
1465.79 64
1465.88 59
1465.96 52
1466.05 46
1466.14 39
1466.23 32
1466.31 26
1466.40 21
1466.49 17
1466.58 13
1466.67 10
1466.75 8
1466.84 8
1466.93 9
1467.02 11
1467.10 14
1467.19 18
1467.28 22
1467.37 27
1467.45 32
1467.54 37
1467.63 41
1467.72 43
1467.81 45
1467.89 45
1467.98 44
1468.07 43
1468.16 42
1468.24 41
1468.33 40
1468.42 39
1468.51 36
1468.60 32
1468.68 28
1468.77 24
1468.86 20
1468.95 16
1469.03 13
1469.12 9
1469.21 6
1469.30 2
1469.39 0
1469.47 0
1469.56 0
1469.65 0
1469.74 0
1469.82 0
1469.91 0
1470.00 0
1470.09 9
1470.18 17
1470.26 25
1470.35 32
1470.44 38
1470.53 43
1470.61 47
1470.70 50
1470.79 53
1470.88 56
1470.97 58
1471.05 61
1471.14 64
1471.23 66
1471.32 70
1471.41 73
1471.49 76
1471.58 79
1471.67 82
1471.76 86
1471.84 89
1471.93 92
1472.02 96
1472.11 100
1472.20 104
1472.28 108
1472.37 112
1472.46 116
1472.55 121
1472.64 125
1472.72 128
1472.81 130
1472.90 131
1472.99 131
1473.07 129
1473.16 125
1473.25 121
1473.34 117
1473.43 112
1473.51 107
1473.60 101
1473.69 94
1473.78 86
1473.87 75
1473.95 64
1474.04 53
1474.13 44
1474.22 37
1474.31 34
1474.39 35
1474.48 38
1474.57 43
1474.66 48
1474.75 53
1474.83 57
1474.92 58
1475.01 59
1475.10 59
1475.18 58
1475.27 58
1475.36 58
1475.45 59
1475.54 62
1475.62 65
1475.71 68
1475.80 72
1475.89 74
1475.98 77
1476.06 78
1476.15 79
1476.24 79
1476.33 79
1476.42 79
1476.50 78
1476.59 78
1476.68 80
1476.77 83
1476.86 89
1476.94 97
1477.03 107
1477.12 119
1477.21 130
1477.30 141
1477.38 148
1477.47 151
1477.56 150
1477.65 145
1477.74 138
1477.82 128
1477.91 119
1478.00 109
1478.09 99
1478.18 90
1478.26 79
1478.35 68
1478.44 57
1478.53 44
1478.62 33
1478.71 23
1478.79 16
1478.88 12
1478.97 12
1479.06 15
1479.15 21
1479.23 30
1479.32 39
1479.41 48
1479.50 56
1479.59 62
1479.67 66
1479.76 69
1479.85 70
1479.94 71
1480.03 72
1480.11 75
1480.20 78
1480.29 81
1480.38 83
1480.47 84
1480.55 83
1480.64 82
1480.73 79
1480.82 76
1480.91 73
1481.00 71
1481.08 68
1481.17 65
1481.26 62
1481.35 58
1481.44 55
1481.52 51
1481.61 49
1481.70 47
1481.79 47
1481.88 47
1481.97 47
1482.05 47
1482.14 47
1482.23 47
1482.32 48
1482.41 48
1482.49 48
1482.58 49
1482.67 48
1482.76 47
1482.85 44
1482.94 41
1483.02 37
1483.11 34
1483.20 32
1483.29 31
1483.38 31
1483.46 32
1483.55 34
1483.64 35
1483.73 35
1483.82 34
1483.91 33
1483.99 30
1484.08 27
1484.17 24
1484.26 20
1484.35 16
1484.43 13
1484.52 10
1484.61 8
1484.70 7
1484.79 8
1484.88 10
1484.96 14
1485.05 19
1485.14 24
1485.23 30
1485.32 36
1485.41 42
1485.49 48
1485.58 54
1485.67 61
1485.76 69
1485.85 78
1485.93 88
1486.02 98
1486.11 106
1486.20 111
1486.29 112
1486.38 109
1486.46 104
1486.55 97
1486.64 92
1486.73 89
1486.82 89
1486.91 92
1486.99 96
1487.08 101
1487.17 104
1487.26 105
1487.35 105
1487.44 103
1487.52 100
1487.61 96
1487.70 92
1487.79 86
1487.88 78
1487.97 69
1488.05 59
1488.14 49
1488.23 40
1488.32 34
1488.41 30
1488.50 29
1488.58 29
1488.67 28
1488.76 26
1488.85 22
1488.94 16
1489.03 8
1489.11 0
1489.20 0
1489.29 0
1489.38 0
1489.47 0
1489.56 0
1489.64 0
1489.73 0
1489.82 0
1489.91 5
1490.00 10
1490.09 14
1490.18 18
1490.26 20
1490.35 21
1490.44 21
1490.53 20
1490.62 18
1490.71 14
1490.79 11
1490.88 7
1490.97 2
1491.06 0
1491.15 0
1491.24 0
1491.32 0
1491.41 0
1491.50 0
1491.59 1
1491.68 5
1491.77 7
1491.86 7
1491.94 6
1492.03 3
1492.12 1
1492.21 0
1492.30 0
1492.39 2
1492.47 7
1492.56 13
1492.65 18
1492.74 22
1492.83 24
1492.92 22
1493.01 18
1493.09 12
1493.18 6
1493.27 0
1493.36 0
1493.45 0
1493.54 0
1493.62 0
1493.71 2
1493.80 8
1493.89 15
1493.98 23
1494.07 30
1494.16 37
1494.24 45
1494.33 53
1494.42 62
1494.51 71
1494.60 79
1494.69 86
1494.78 91
1494.86 95
1494.95 95
1495.04 94
1495.13 92
1495.22 88
1495.31 84
1495.40 79
1495.48 75
1495.57 71
1495.66 67
1495.75 63
1495.84 59
1495.93 54
1496.02 48
1496.10 42
1496.19 35
1496.28 28
1496.37 22
1496.46 16
1496.55 11
1496.64 8
1496.72 6
1496.81 4
1496.90 4
1496.99 4
1497.08 5
1497.17 7
1497.26 10
1497.34 15
1497.43 22
1497.52 31
1497.61 41
1497.70 51
1497.79 61
1497.88 68
1497.96 74
1498.05 77
1498.14 78
1498.23 78
1498.32 79
1498.41 80
1498.50 82
1498.59 84
1498.67 86
1498.76 86
1498.85 86
1498.94 85
1499.03 82
1499.12 80
1499.21 78
1499.29 77
1499.38 77
1499.47 78
1499.56 80
1499.65 82
1499.74 83
1499.83 84
1499.92 84
1500.00 83
1500.09 81
1500.18 79
1500.27 75
1500.36 71
1500.45 67
1500.54 64
1500.62 60
1500.71 57
1500.80 53
1500.89 49
1500.98 44
1501.07 40
1501.16 35
1501.25 32
1501.33 32
1501.42 34
1501.51 38
1501.60 43
1501.69 48
1501.78 51
1501.87 51
1501.96 48
1502.04 43
1502.13 36
1502.22 29
1502.31 24
1502.40 20
1502.49 18
1502.58 17
1502.67 17
1502.75 16
1502.84 15
1502.93 12
1503.02 9
1503.11 5
1503.20 2
1503.29 1
1503.38 2
1503.47 5
1503.55 10
1503.64 17
1503.73 25
1503.82 34
1503.91 42
1504.00 51
1504.09 59
1504.18 67
1504.26 73
1504.35 77
1504.44 79
1504.53 80
1504.62 79
1504.71 77
1504.80 76
1504.89 76
1504.97 76
1505.06 76
1505.15 74
1505.24 71
1505.33 66
1505.42 59
1505.51 51
1505.60 44
1505.69 38
1505.77 36
1505.86 36
1505.95 39
1506.04 44
1506.13 51
1506.22 58
1506.31 64
1506.40 69
1506.49 72
1506.57 73
1506.66 70
1506.75 65
1506.84 56
1506.93 45
1507.02 32
1507.11 19
1507.20 6
1507.29 0
1507.37 0
1507.46 0
1507.55 0
1507.64 0
1507.73 0
1507.82 0
1507.91 0
1508.00 7
1508.09 14
1508.17 20
1508.26 23
1508.35 25
1508.44 25
1508.53 26
1508.62 29
1508.71 35
1508.80 44
1508.89 56
1508.98 68
1509.06 79
1509.15 87
1509.24 92
1509.33 93
1509.42 91
1509.51 86
1509.60 81
1509.69 76
1509.78 72
1509.87 70
1509.95 70
1510.04 73
1510.13 77
1510.22 82
1510.31 87
1510.40 91
1510.49 92
1510.58 91
1510.67 87
1510.76 81
1510.84 73
1510.93 65
1511.02 58
1511.11 52
1511.20 49
1511.29 49
1511.38 51
1511.47 57
1511.56 65
1511.65 74
1511.73 84
1511.82 93
1511.91 101
1512.00 107
1512.09 110
1512.18 111
1512.27 108
1512.36 104
1512.45 97
1512.54 88
1512.62 79
1512.71 69
1512.80 60
1512.89 52
1512.98 46
1513.07 41
1513.16 39
1513.25 40
1513.34 44
1513.43 51
1513.52 61
1513.60 73
1513.69 87
1513.78 102
1513.87 115
1513.96 128
1514.05 137
1514.14 144
1514.23 148
1514.32 150
1514.41 151
1514.50 149
1514.59 145
1514.67 140
1514.76 133
1514.85 125
1514.94 115
1515.03 104
1515.12 93
1515.21 83
1515.30 75
1515.39 70
1515.48 66
1515.57 65
1515.65 66
1515.74 68
1515.83 72
1515.92 77
1516.01 83
1516.10 90
1516.19 96
1516.28 102
1516.37 107
1516.46 108
1516.55 106
1516.64 100
1516.72 92
1516.81 81
1516.90 69
1516.99 58
1517.08 49
1517.17 42
1517.26 37
1517.35 34
1517.44 32
1517.53 30
1517.62 27
1517.71 25
1517.80 22
1517.88 20
1517.97 21
1518.06 25
1518.15 32
1518.24 42
1518.33 54
1518.42 66
1518.51 78
1518.60 88
1518.69 95
1518.78 100
1518.87 103
1518.96 103
1519.04 102
1519.13 99
1519.22 95
1519.31 89
1519.40 83
1519.49 76
1519.58 69
1519.67 63
1519.76 58
1519.85 54
1519.94 53
1520.03 54
1520.12 55
1520.21 58
1520.29 60
1520.38 62
1520.47 64
1520.56 66
1520.65 69
1520.74 73
1520.83 78
1520.92 83
1521.01 88
1521.10 92
1521.19 93
1521.28 91
1521.37 86
1521.46 77
1521.54 66
1521.63 55
1521.72 45
1521.81 39
1521.90 36
1521.99 38
1522.08 43
1522.17 50
1522.26 57
1522.35 61
1522.44 63
1522.53 62
1522.62 58
1522.71 52
1522.80 46
1522.88 40
1522.97 35
1523.06 32
1523.15 30
1523.24 29
1523.33 29
1523.42 29
1523.51 30
1523.60 30
1523.69 31
1523.78 31
1523.87 31
1523.96 31
1524.05 31
1524.14 29
1524.23 28
1524.32 25
1524.40 23
1524.49 20
1524.58 18
1524.67 15
1524.76 14
1524.85 13
1524.94 12
1525.03 12
1525.12 13
1525.21 16
1525.30 21
1525.39 27
1525.48 35
1525.57 42
1525.66 48
1525.75 52
1525.84 54
1525.92 55
1526.01 53
1526.10 52
1526.19 51
1526.28 52
1526.37 54
1526.46 56
1526.55 58
1526.64 59
1526.73 59
1526.82 56
1526.91 52
1527.00 47
1527.09 42
1527.18 37
1527.27 32
1527.36 29
1527.45 26
1527.54 25
1527.63 24
1527.71 24
1527.80 25
1527.89 27
1527.98 30
1528.07 34
1528.16 40
1528.25 46
1528.34 51
1528.43 57
1528.52 62
1528.61 68
1528.70 75
1528.79 82
1528.88 90
1528.97 97
1529.06 102
1529.15 103
1529.24 101
1529.33 95
1529.42 87
1529.51 79
1529.59 73
1529.68 70
1529.77 71
1529.86 75
1529.95 80
1530.04 86
1530.13 90
1530.22 94
1530.31 95
1530.40 95
1530.49 94
1530.58 92
1530.67 91
1530.76 90
1530.85 89
1530.94 89
1531.03 89
1531.12 90
1531.21 90
1531.30 90
1531.39 90
1531.48 89
1531.57 88
1531.66 87
1531.75 86
1531.83 84
1531.92 81
1532.01 77
1532.10 72
1532.19 66
1532.28 60
1532.37 53
1532.46 46
1532.55 40
1532.64 33
1532.73 27
1532.82 20
1532.91 14
1533.00 9
1533.09 7
1533.18 9
1533.27 14
1533.36 24
1533.45 36
1533.54 49
1533.63 62
1533.72 73
1533.81 80
1533.90 84
1533.99 84
1534.08 80
1534.17 74
1534.26 66
1534.35 56
1534.44 47
1534.53 38
1534.61 32
1534.70 28
1534.79 26
1534.88 27
1534.97 29
1535.06 31
1535.15 33
1535.24 35
1535.33 37
1535.42 38
1535.51 38
1535.60 37
1535.69 36
1535.78 33
1535.87 29
1535.96 24
1536.05 17
1536.14 10
1536.23 1
1536.32 0
1536.41 0
1536.50 0
1536.59 0
1536.68 0
1536.77 0
1536.86 0
1536.95 0
1537.04 10
1537.13 20
1537.22 29
1537.31 38
1537.40 47
1537.49 56
1537.58 65
1537.67 73
1537.76 79
1537.85 83
1537.94 84
1538.03 83
1538.12 81
1538.21 79
1538.30 77
1538.38 77
1538.47 78
1538.56 80
1538.65 83
1538.74 86
1538.83 91
1538.92 95
1539.01 101
1539.10 106
1539.19 111
1539.28 115
1539.37 118
1539.46 120
1539.55 121
1539.64 120
1539.73 120
1539.82 120
1539.91 121
1540.00 123
1540.09 127
1540.18 132
1540.27 137
1540.36 141
1540.45 144
1540.54 144
1540.63 140
1540.72 133
1540.81 124
1540.90 115
1540.99 106
1541.08 100
1541.17 97
1541.26 98
1541.35 101
1541.44 106
1541.53 112
1541.62 116
1541.71 118
1541.80 117
1541.89 113
1541.98 108
1542.07 102
1542.16 96
1542.25 90
1542.34 85
1542.43 82
1542.52 79
1542.61 77
1542.70 75
1542.79 72
1542.88 69
1542.97 66
1543.06 65
1543.15 66
1543.24 70
1543.33 76
1543.42 84
1543.51 93
1543.60 100
1543.69 104
1543.78 106
1543.87 106
1543.96 104
1544.05 100
1544.14 96
1544.23 92
1544.32 88
1544.41 86
1544.50 84
1544.59 82
1544.68 81
1544.77 81
1544.86 81
1544.95 82
1545.04 83
1545.13 84
1545.22 86
1545.31 88
1545.40 90
1545.49 94
1545.58 99
1545.67 106
1545.76 115
1545.85 124
1545.94 134
1546.03 142
1546.12 149
1546.21 153
1546.30 154
1546.39 152
1546.48 149
1546.57 144
1546.66 139
1546.75 135
1546.84 132
1546.93 131
1547.02 131
1547.11 132
1547.20 133
1547.29 134
1547.38 134
1547.47 134
1547.56 134
1547.65 137
1547.74 142
1547.83 150
1547.92 162
1548.01 176
1548.10 191
1548.19 205
1548.28 217
1548.37 227
1548.46 233
1548.55 236
1548.64 236
1548.73 234
1548.82 229
1548.91 222
1549.00 214
1549.09 206
1549.18 198
1549.27 191
1549.36 187
1549.45 185
1549.54 185
1549.63 186
1549.72 188
1549.81 190
1549.90 191
1549.99 192
1550.08 194
1550.17 196
1550.26 200
1550.35 204
1550.44 208
1550.54 212
1550.63 212
1550.72 208
1550.81 198
1550.90 183
1550.99 164
1551.08 144
1551.17 123
1551.26 105
1551.35 90
1551.44 79
1551.53 71
1551.62 65
1551.71 59
1551.80 53
1551.89 46
1551.98 39
1552.07 34
1552.16 30
1552.25 31
1552.34 35
1552.43 42
1552.52 52
1552.61 63
1552.70 73
1552.79 81
1552.88 88
1552.97 93
1553.06 96
1553.15 98
1553.24 98
1553.33 97
1553.42 94
1553.51 88
1553.60 81
1553.69 71
1553.78 62
1553.87 52
1553.96 43
1554.05 35
1554.14 31
1554.23 29
1554.32 29
1554.42 33
1554.51 39
1554.60 47
1554.69 56
1554.78 65
1554.87 72
1554.96 77
1555.05 79
1555.14 78
1555.23 75
1555.32 70
1555.41 64
1555.50 60
1555.59 57
1555.68 55
1555.77 54
1555.86 54
1555.95 54
1556.04 54
1556.13 53
1556.22 51
1556.31 48
1556.40 45
1556.49 41
1556.58 37
1556.67 35
1556.76 34
1556.85 37
1556.94 42
1557.03 50
1557.12 59
1557.22 68
1557.31 76
1557.40 83
1557.49 88
1557.58 92
1557.67 94
1557.76 94
1557.85 93
1557.94 90
1558.03 85
1558.12 78
1558.21 71
1558.30 63
1558.39 57
1558.48 54
1558.57 53
1558.66 55
1558.75 58
1558.84 61
1558.93 65
1559.02 67
1559.11 68
1559.20 68
1559.29 68
1559.39 68
1559.48 69
1559.57 69
1559.66 70
1559.75 69
1559.84 68
1559.93 67
1560.02 65
1560.11 64
1560.20 64
1560.29 64
1560.38 66
1560.47 68
1560.56 72
1560.65 77
1560.74 82
1560.83 86
1560.92 89
1561.01 91
1561.10 92
1561.19 91
1561.28 89
1561.38 86
1561.47 83
1561.56 81
1561.65 79
1561.74 79
1561.83 79
1561.92 81
1562.01 83
1562.10 87
1562.19 91
1562.28 96
1562.37 101
1562.46 106
1562.55 111
1562.64 116
1562.73 121
1562.82 124
1562.91 127
1563.00 128
1563.10 127
1563.19 126
1563.28 124
1563.37 123
1563.46 122
1563.55 122
1563.64 122
1563.73 122
1563.82 122
1563.91 120
1564.00 119
1564.09 118
1564.18 117
1564.27 117
1564.36 118
1564.45 119
1564.54 120
1564.63 122
1564.73 124
1564.82 128
1564.91 133
1565.00 138
1565.09 143
1565.18 147
1565.27 150
1565.36 152
1565.45 153
1565.54 154
1565.63 157
1565.72 160
1565.81 165
1565.90 170
1565.99 173
1566.08 175
1566.18 175
1566.27 173
1566.36 170
1566.45 169
1566.54 170
1566.63 175
1566.72 183
1566.81 194
1566.90 209
1566.99 225
1567.08 243
1567.17 262
1567.26 279
1567.35 295
1567.44 308
1567.53 318
1567.63 324
1567.72 327
1567.81 327
1567.90 325
1567.99 323
1568.08 321
1568.17 320
1568.26 319
1568.35 319
1568.44 321
1568.53 323
1568.62 325
1568.71 326
1568.80 327
1568.90 328
1568.99 328
1569.08 329
1569.17 330
1569.26 333
1569.35 338
1569.44 343
1569.53 350
1569.62 357
1569.71 367
1569.80 377
1569.89 389
1569.98 402
1570.07 413
1570.17 421
1570.26 424
1570.35 420
1570.44 409
1570.53 393
1570.62 373
1570.71 351
1570.80 330
1570.89 312
1570.98 296
1571.07 283
1571.16 272
1571.25 263
1571.35 254
1571.44 243
1571.53 232
1571.62 218
1571.71 204
1571.80 190
1571.89 177
1571.98 167
1572.07 159
1572.16 156
1572.25 157
1572.34 161
1572.43 167
1572.53 174
1572.62 181
1572.71 187
1572.80 190
1572.89 191
1572.98 189
1573.07 185
1573.16 180
1573.25 174
1573.34 169
1573.43 165
1573.52 163
1573.62 162
1573.71 164
1573.80 168
1573.89 175
1573.98 184
1574.07 194
1574.16 204
1574.25 212
1574.34 215
1574.43 214
1574.52 208
1574.62 199
1574.71 188
1574.80 178
1574.89 170
1574.98 163
1575.07 156
1575.16 149
1575.25 140
1575.34 128
1575.43 113
1575.52 97
1575.61 82
1575.71 68
1575.80 57
1575.89 50
1575.98 46
1576.07 46
1576.16 48
1576.25 52
1576.34 57
1576.43 63
1576.52 69
1576.62 74
1576.71 77
1576.80 79
1576.89 79
1576.98 78
1577.07 75
1577.16 72
1577.25 69
1577.34 67
1577.43 66
1577.52 66
1577.62 67
1577.71 70
1577.80 74
1577.89 78
1577.98 82
1578.07 85
1578.16 87
1578.25 89
1578.34 92
1578.43 94
1578.53 97
1578.62 100
1578.71 103
1578.80 105
1578.89 105
1578.98 104
1579.07 103
1579.16 101
1579.25 99
1579.34 97
1579.44 94
1579.53 91
1579.62 86
1579.71 80
1579.80 73
1579.89 65
1579.98 57
1580.07 48
1580.16 40
1580.25 31
1580.35 23
1580.44 16
1580.53 11
1580.62 8
1580.71 8
1580.80 12
1580.89 17
1580.98 24
1581.07 31
1581.17 36
1581.26 38
1581.35 38
1581.44 36
1581.53 33
1581.62 30
1581.71 28
1581.80 27
1581.89 27
1581.98 28
1582.08 28
1582.17 28
1582.26 28
1582.35 28
1582.44 29
1582.53 31
1582.62 34
1582.71 38
1582.80 43
1582.90 48
1582.99 51
1583.08 53
1583.17 53
1583.26 51
1583.35 49
1583.44 46
1583.53 44
1583.62 44
1583.72 46
1583.81 51
1583.90 57
1583.99 64
1584.08 70
1584.17 75
1584.26 78
1584.35 79
1584.45 78
1584.54 77
1584.63 74
1584.72 71
1584.81 67
1584.90 61
1584.99 53
1585.08 45
1585.17 36
1585.27 28
1585.36 22
1585.45 17
1585.54 14
1585.63 12
1585.72 10
1585.81 8
1585.90 5
1586.00 3
1586.09 2
1586.18 2
1586.27 5
1586.36 10
1586.45 16
1586.54 22
1586.63 26
1586.72 27
1586.82 24
1586.91 18
1587.00 10
1587.09 1
1587.18 0
1587.27 0
1587.36 0
1587.45 0
1587.55 0
1587.64 0
1587.73 0
1587.82 0
1587.91 13
1588.00 26
1588.09 38
1588.18 48
1588.28 54
1588.37 58
1588.46 60
1588.55 60
1588.64 60
1588.73 60
1588.82 60
1588.92 60
1589.01 60
1589.10 58
1589.19 55
1589.28 51
1589.37 46
1589.46 42
1589.55 40
1589.65 39
1589.74 41
1589.83 45
1589.92 49
1590.01 53
1590.10 56
1590.19 58
1590.28 58
1590.38 57
1590.47 57
1590.56 59
1590.65 63
1590.74 69
1590.83 76
1590.92 83
1591.02 90
1591.11 95
1591.20 98
1591.29 99
1591.38 99
1591.47 99
1591.56 98
1591.65 97
1591.75 96
1591.84 94
1591.93 92
1592.02 90
1592.11 88
1592.20 87
1592.29 86
1592.39 86
1592.48 85
1592.57 84
1592.66 81
1592.75 77
1592.84 73
1592.93 70
1593.03 69
1593.12 71
1593.21 75
1593.30 81
1593.39 88
1593.48 94
1593.57 97
1593.67 98
1593.76 96
1593.85 93
1593.94 90
1594.03 88
1594.12 87
1594.21 88
1594.31 88
1594.40 89
1594.49 88
1594.58 87
1594.67 86
1594.76 85
1594.85 85
1594.95 87
1595.04 90
1595.13 93
1595.22 97
1595.31 99
1595.40 99
1595.49 98
1595.59 96
1595.68 93
1595.77 91
1595.86 91
1595.95 92
1596.04 94
1596.14 96
1596.23 99
1596.32 100
1596.41 101
1596.50 101
1596.59 99
1596.68 96
1596.78 91
1596.87 87
1596.96 82
1597.05 79
1597.14 77
1597.23 77
1597.32 78
1597.42 79
1597.51 79
1597.60 77
1597.69 73
1597.78 67
1597.87 58
1597.97 48
1598.06 38
1598.15 28
1598.24 20
1598.33 14
1598.42 10
1598.51 9
1598.61 11
1598.70 15
1598.79 21
1598.88 28
1598.97 34
1599.06 39
1599.16 43
1599.25 44
1599.34 45
1599.43 45
1599.52 45
1599.61 46
1599.71 48
1599.80 52
1599.89 58
1599.98 66
1600.07 77
1600.16 90
1600.26 103
1600.35 115
1600.44 125
1600.53 130
1600.62 131
1600.71 128
1600.80 122
1600.90 114
1600.99 107
1601.08 102
1601.17 98
1601.26 96
1601.35 95
1601.45 94
1601.54 92
1601.63 90
1601.72 87
1601.81 84
1601.90 82
1602.00 80
1602.09 79
1602.18 79
1602.27 79
1602.36 80
1602.45 80
1602.55 80
1602.64 79
1602.73 78
1602.82 77
1602.91 76
1603.00 75
1603.10 74
1603.19 74
1603.28 74
1603.37 74
1603.46 74
1603.55 75
1603.65 75
1603.74 77
1603.83 79
1603.92 81
1604.01 82
1604.11 82
1604.20 80
1604.29 76
1604.38 70
1604.47 62
1604.56 54
1604.66 46
1604.75 40
1604.84 36
1604.93 33
1605.02 32
1605.11 32
1605.21 32
1605.30 33
1605.39 34
1605.48 35
1605.57 37
1605.66 40
1605.76 45
1605.85 52
1605.94 62
1606.03 72
1606.12 84
1606.22 93
1606.31 99
1606.40 101
1606.49 96
1606.58 87
1606.67 75
1606.77 61
1606.86 50
1606.95 42
1607.04 38
1607.13 37
1607.23 40
1607.32 43
1607.41 48
1607.50 51
1607.59 54
1607.68 57
1607.78 60
1607.87 64
1607.96 68
1608.05 72
1608.14 77
1608.24 80
1608.33 81
1608.42 81
1608.51 80
1608.60 76
1608.69 73
1608.79 70
1608.88 68
1608.97 67
1609.06 68
1609.15 70
1609.25 74
1609.34 79
1609.43 85
1609.52 93
1609.61 101
1609.71 109
1609.80 116
1609.89 121
1609.98 122
1610.07 120
1610.16 114
1610.26 105
1610.35 94
1610.44 83
1610.53 74
1610.62 65
1610.72 59
1610.81 55
1610.90 53
1610.99 53
1611.08 56
1611.18 61
1611.27 68
1611.36 76
1611.45 84
1611.54 89
1611.64 91
1611.73 89
1611.82 83
1611.91 75
1612.00 67
1612.10 60
1612.19 56
1612.28 56
1612.37 59
1612.46 63
1612.55 67
1612.65 69
1612.74 69
1612.83 67
1612.92 63
1613.01 60
1613.11 59
1613.20 60
1613.29 62
1613.38 66
1613.47 68
1613.57 69
1613.66 68
1613.75 67
1613.84 66
1613.93 69
1614.03 76
1614.12 87
1614.21 102
1614.30 117
1614.39 131
1614.49 140
1614.58 143
1614.67 141
1614.76 135
1614.85 126
1614.95 116
1615.04 108
1615.13 102
1615.22 98
1615.32 95
1615.41 92
1615.50 89
1615.59 87
1615.68 84
1615.78 82
1615.87 81
1615.96 82
1616.05 85
1616.14 88
1616.24 92
1616.33 96
1616.42 99
1616.51 101
1616.60 101
1616.70 99
1616.79 95
1616.88 90
1616.97 82
1617.06 73
1617.16 64
1617.25 53
1617.34 43
1617.43 34
1617.52 26
1617.62 19
1617.71 13
1617.80 9
1617.89 5
1617.99 2
1618.08 0
1618.17 0
1618.26 0
1618.35 4
1618.45 9
1618.54 15
1618.63 20
1618.72 24
1618.81 25
1618.91 22
1619.00 16
1619.09 8
1619.18 0
1619.28 0
1619.37 0
1619.46 0
1619.55 0
1619.64 0
1619.74 0
1619.83 0
1619.92 2
1620.01 10
1620.11 19
1620.20 26
1620.29 33
1620.38 39
1620.47 45
1620.57 49
1620.66 53
1620.75 57
1620.84 59
1620.93 61
1621.03 62
1621.12 61
1621.21 59
1621.30 54
1621.40 47
1621.49 38
1621.58 27
1621.67 17
1621.76 8
1621.86 3
1621.95 2
1622.04 6
1622.13 14
1622.23 24
1622.32 34
1622.41 43
1622.50 49
1622.59 53
1622.69 53
1622.78 51
1622.87 47
1622.96 43
1623.06 37
1623.15 32
1623.24 27
1623.33 24
1623.43 23
1623.52 23
1623.61 25
1623.70 26
1623.79 27
1623.89 25
1623.98 21
1624.07 15
1624.16 7
1624.26 0
1624.35 0
1624.44 0
1624.53 0
1624.63 0
1624.72 0
1624.81 0
1624.90 0
1624.99 0
1625.09 8
1625.18 16
1625.27 23
1625.36 29
1625.46 33
1625.55 33
1625.64 30
1625.73 24
1625.83 17
1625.92 11
1626.01 7
1626.10 6
1626.19 9
1626.29 16
1626.38 24
1626.47 33
1626.56 42
1626.66 49
1626.75 54
1626.84 58
1626.93 60
1627.03 61
1627.12 61
1627.21 60
1627.30 57
1627.40 53
1627.49 50
1627.58 46
1627.67 44
1627.77 43
1627.86 44
1627.95 47
1628.04 49
1628.13 52
1628.23 53
1628.32 53
1628.41 54
1628.50 54
1628.60 55
1628.69 57
1628.78 61
1628.87 65
1628.97 69
1629.06 72
1629.15 71
1629.24 68
1629.34 61
1629.43 51
1629.52 38
1629.61 25
1629.71 11
1629.80 0
1629.89 0
1629.98 0
1630.08 0
1630.17 0
1630.26 0
1630.35 0
1630.45 0
1630.54 3
1630.63 9
1630.72 15
1630.82 19
1630.91 22
1631.00 25
1631.09 28
1631.19 31
1631.28 37
1631.37 43
1631.46 49
1631.56 54
1631.65 58
1631.74 58
1631.83 57
1631.93 54
1632.02 50
1632.11 47
1632.20 45
1632.30 45
1632.39 45
1632.48 46
1632.57 45
1632.67 43
1632.76 40
1632.85 37
1632.94 33
1633.04 31
1633.13 30
1633.22 32
1633.31 35
1633.41 39
1633.50 43
1633.59 47
1633.68 49
1633.78 50
1633.87 49
1633.96 46
1634.05 42
1634.15 37
1634.24 32
1634.33 25
1634.42 19
1634.52 14
1634.61 10
1634.70 8
1634.80 9
1634.89 12
1634.98 19
1635.07 29
1635.17 40
1635.26 52
1635.35 64
1635.44 74
1635.54 81
1635.63 85
1635.72 85
1635.81 84
1635.91 82
1636.00 79
1636.09 78
1636.18 77
1636.28 76
1636.37 74
1636.46 70
1636.55 64
1636.65 55
1636.74 44
1636.83 33
1636.93 22
1637.02 14
1637.11 8
1637.20 5
1637.30 5
1637.39 6
1637.48 8
1637.57 12
1637.67 15
1637.76 19
1637.85 22
1637.95 25
1638.04 28
1638.13 29
1638.22 30
1638.32 30
1638.41 30
1638.50 31
1638.59 32
1638.69 35
1638.78 39
1638.87 44
1638.96 49
1639.06 53
1639.15 56
1639.24 57
1639.34 57
1639.43 55
1639.52 52
1639.61 49
1639.71 47
1639.80 46
1639.89 46
1639.98 47
1640.08 48
1640.17 50
1640.26 53
1640.36 56
1640.45 60
1640.54 65
1640.63 69
1640.73 72
1640.82 73
1640.91 71
1641.01 68
1641.10 63
1641.19 58
1641.28 54
1641.38 51
1641.47 49
1641.56 48
1641.65 48
1641.75 48
1641.84 48
1641.93 48
1642.03 46
1642.12 45
1642.21 43
1642.30 41
1642.40 39
1642.49 38
1642.58 39
1642.68 42
1642.77 48
1642.86 55
1642.95 63
1643.05 71
1643.14 79
1643.23 85
1643.33 89
1643.42 90
1643.51 89
1643.60 85
1643.70 80
1643.79 73
1643.88 66
1643.98 58
1644.07 51
1644.16 46
1644.25 41
1644.35 37
1644.44 34
1644.53 30
1644.63 26
1644.72 21
1644.81 15
1644.90 8
1645.00 2
1645.09 0
1645.18 0
1645.28 0
1645.37 0
1645.46 0
1645.55 6
1645.65 12
1645.74 17
1645.83 21
1645.93 23
1646.02 23
1646.11 23
1646.20 23
1646.30 24
1646.39 27
1646.48 31
1646.58 35
1646.67 40
1646.76 43
1646.86 45
1646.95 45
1647.04 42
1647.13 38
1647.23 33
1647.32 26
1647.41 18
1647.51 9
1647.60 1
1647.69 0
1647.78 0
1647.88 0
1647.97 0
1648.06 0
1648.16 0
1648.25 0
1648.34 8
1648.44 18
1648.53 27
1648.62 34
1648.71 39
1648.81 41
1648.90 41
1648.99 39
1649.09 35
1649.18 30
1649.27 25
1649.37 21
1649.46 19
1649.55 17
1649.64 16
1649.74 16
1649.83 15
1649.92 15
1650.02 14
1650.11 12
1650.20 10
1650.30 9
1650.39 7
1650.48 5
1650.57 4
1650.67 2
1650.76 0
1650.85 0
1650.95 0
1651.04 0
1651.13 0
1651.23 0
1651.32 0
1651.41 0
1651.51 1
1651.60 5
1651.69 10
1651.78 15
1651.88 21
1651.97 25
1652.06 29
1652.16 30
1652.25 30
1652.34 29
1652.44 26
1652.53 22
1652.62 19
1652.72 16
1652.81 14
1652.90 15
1653.00 17
1653.09 22
1653.18 29
1653.27 38
1653.37 47
1653.46 55
1653.55 59
1653.65 59
1653.74 56
1653.83 49
1653.93 41
1654.02 34
1654.11 28
1654.21 26
1654.30 26
1654.39 28
1654.49 30
1654.58 32
1654.67 34
1654.76 34
1654.86 35
1654.95 36
1655.04 38
1655.14 40
1655.23 43
1655.32 46
1655.42 49
1655.51 52
1655.60 54
1655.70 55
1655.79 56
1655.88 58
1655.98 60
1656.07 62
1656.16 66
1656.26 70
1656.35 76
1656.44 82
1656.54 88
1656.63 93
1656.72 96
1656.81 95
1656.91 93
1657.00 88
1657.09 81
1657.19 75
1657.28 70
1657.37 66
1657.47 63
1657.56 61
1657.65 57
1657.75 51
1657.84 42
1657.93 31
1658.03 19
1658.12 6
1658.21 0
1658.31 0
1658.40 0
1658.49 0
1658.59 0
1658.68 0
1658.77 0
1658.87 0
1658.96 7
1659.05 13
1659.15 18
1659.24 22
1659.33 25
1659.43 27
1659.52 31
1659.61 36
1659.71 40
1659.80 45
1659.89 48
1659.99 49
1660.08 48
1660.17 45
1660.27 42
1660.36 41
1660.45 44
1660.55 50
1660.64 61
1660.73 75
1660.83 91
1660.92 109
1661.01 127
1661.11 143
1661.20 156
1661.29 165
1661.39 169
1661.48 169
1661.57 165
1661.67 158
1661.76 151
1661.85 144
1661.95 140
1662.04 138
1662.13 139
1662.23 142
1662.32 146
1662.41 151
1662.51 157
1662.60 164
1662.69 171
1662.79 177
1662.88 181
1662.97 182
1663.07 178
1663.16 170
1663.25 158
1663.35 144
1663.44 129
1663.53 116
1663.63 106
1663.72 100
1663.81 98
1663.91 98
1664.00 99
1664.09 101
1664.19 103
1664.28 103
1664.37 101
1664.47 96
1664.56 90
1664.65 83
1664.75 75
1664.84 68
1664.94 62
1665.03 58
1665.12 56
1665.22 56
1665.31 57
1665.40 59
1665.50 59
1665.59 56
1665.68 50
1665.78 42
1665.87 32
1665.96 22
1666.06 14
1666.15 8
1666.24 6
1666.34 7
1666.43 11
1666.52 15
1666.62 20
1666.71 24
1666.80 28
1666.90 31
1666.99 35
1667.09 40
1667.18 45
1667.27 50
1667.37 55
1667.46 58
1667.55 59
1667.65 57
1667.74 55
1667.83 52
1667.93 49
1668.02 46
1668.11 45
1668.21 46
1668.30 47
1668.39 50
1668.49 55
1668.58 61
1668.68 68
1668.77 75
1668.86 83
1668.96 90
1669.05 95
1669.14 98
1669.24 98
1669.33 94
1669.42 87
1669.52 76
1669.61 63
1669.70 49
1669.80 37
1669.89 28
1669.99 22
1670.08 20
1670.17 21
1670.27 23
1670.36 26
1670.45 28
1670.55 31
1670.64 33
1670.73 35
1670.83 39
1670.92 43
1671.02 48
1671.11 52
1671.20 53
1671.30 52
1671.39 48
1671.48 41
1671.58 32
1671.67 22
1671.76 12
1671.86 5
1671.95 1
1672.05 1
1672.14 6
1672.23 16
1672.33 29
1672.42 42
1672.51 55
1672.61 65
1672.70 70
1672.79 72
1672.89 70
1672.98 66
1673.08 61
1673.17 58
1673.26 56
1673.36 55
1673.45 56
1673.54 57
1673.64 59
1673.73 62
1673.82 64
1673.92 67
1674.01 70
1674.11 72
1674.20 73
1674.29 73
1674.39 73
1674.48 74
1674.57 75
1674.67 78
1674.76 84
1674.86 90
1674.95 98
1675.04 106
1675.14 112
1675.23 117
1675.32 119
1675.42 121
1675.51 120
1675.61 120
1675.70 119
1675.79 118
1675.89 117
1675.98 117
1676.07 117
1676.17 117
1676.26 118
1676.36 120
1676.45 124
1676.54 128
1676.64 134
1676.73 138
1676.82 141
1676.92 142
1677.01 141
1677.11 138
1677.20 134
1677.29 130
1677.39 127
1677.48 125
1677.57 124
1677.67 123
1677.76 120
1677.86 117
1677.95 112
1678.04 107
1678.14 101
1678.23 95
1678.33 90
1678.42 85
1678.51 80
1678.61 73
1678.70 64
1678.79 54
1678.89 43
1678.98 32
1679.08 21
1679.17 13
1679.26 6
1679.36 2
1679.45 0
1679.55 0
1679.64 0
1679.73 0
1679.83 0
1679.92 0
1680.01 0
1680.11 0
1680.20 0
1680.30 0
1680.39 0
1680.48 0
1680.58 3
1680.67 6
1680.77 10
1680.86 15
1680.95 20
1681.05 26
1681.14 31
1681.24 37
1681.33 43
1681.42 48
1681.52 52
1681.61 56
1681.70 59
1681.80 61
1681.89 63
1681.99 64
1682.08 66
1682.17 66
1682.27 66
1682.36 65
1682.46 63
1682.55 61
1682.64 57
1682.74 53
1682.83 49
1682.93 45
1683.02 42
1683.11 39
1683.21 37
1683.30 37
1683.40 40
1683.49 44
1683.58 50
1683.68 55
1683.77 59
1683.87 60
1683.96 59
1684.05 55
1684.15 49
1684.24 42
1684.34 36
1684.43 31
1684.52 28
1684.62 25
1684.71 23
1684.81 21
1684.90 19
1684.99 17
1685.09 15
1685.18 14
1685.28 13
1685.37 12
1685.46 11
1685.56 9
1685.65 5
1685.75 1
1685.84 0
1685.93 0
1686.03 0
1686.12 0
1686.22 7
1686.31 17
1686.40 26
1686.50 33
1686.59 38
1686.69 41
1686.78 43
1686.87 44
1686.97 46
1687.06 50
1687.16 57
1687.25 65
1687.34 73
1687.44 80
1687.53 83
1687.63 82
1687.72 76
1687.82 69
1687.91 60
1688.00 53
1688.10 49
1688.19 51
1688.29 57
1688.38 67
1688.47 80
1688.57 93
1688.66 105
1688.76 116
1688.85 125
1688.94 132
1689.04 138
1689.13 144
1689.23 150
1689.32 155
1689.42 160
1689.51 164
1689.60 165
1689.70 164
1689.79 162
1689.89 158
1689.98 154
1690.07 152
1690.17 151
1690.26 152
1690.36 154
1690.45 157
1690.55 160
1690.64 161
1690.73 161
1690.83 158
1690.92 153
1691.02 146
1691.11 138
1691.20 129
1691.30 121
1691.39 114
1691.49 109
1691.58 107
1691.68 108
1691.77 110
1691.86 113
1691.96 117
1692.05 120
1692.15 122
1692.24 123
1692.33 122
1692.43 119
1692.52 115
1692.62 111
1692.71 107
1692.81 104
1692.90 102
1692.99 102
1693.09 103
1693.18 106
1693.28 109
1693.37 111
1693.47 114
1693.56 114
1693.65 114
1693.75 113
1693.84 111
1693.94 107
1694.03 103
1694.13 97
1694.22 90
1694.31 82
1694.41 73
1694.50 65
1694.60 58
1694.69 52
1694.79 49
1694.88 47
1694.97 46
1695.07 46
1695.16 45
1695.26 44
1695.35 42
1695.45 40
1695.54 37
1695.63 34
1695.73 31
1695.82 27
1695.92 23
1696.01 19
1696.11 17
1696.20 15
1696.29 15
1696.39 14
1696.48 13
1696.58 10
1696.67 6
1696.77 1
1696.86 0
1696.95 0
1697.05 0
1697.14 0
1697.24 0
1697.33 0
1697.43 0
1697.52 2
1697.62 8
1697.71 15
1697.80 21
1697.90 26
1697.99 30
1698.09 33
1698.18 33
1698.28 31
1698.37 29
1698.46 26
1698.56 23
1698.65 22
1698.75 22
1698.84 23
1698.94 25
1699.03 28
1699.13 30
1699.22 33
1699.31 34
1699.41 35
1699.50 36
1699.60 37
1699.69 39
1699.79 40
1699.88 42
1699.98 43
1700.07 43
1700.16 42
1700.26 39
1700.35 34
1700.45 27
1700.54 19
1700.64 11
1700.73 5
1700.83 0
1700.92 0
1701.01 0
1701.11 1
1701.20 6
1701.30 12
1701.39 19
1701.49 24
1701.58 28
1701.68 30
1701.77 30
1701.86 29
1701.96 28
1702.05 27
1702.15 28
1702.24 32
1702.34 38
1702.43 46
1702.53 54
1702.62 61
1702.71 64
1702.81 65
1702.90 62
1703.00 56
1703.09 49
1703.19 41
1703.28 33
1703.38 26
1703.47 20
1703.57 17
1703.66 15
1703.75 15
1703.85 16
1703.94 19
1704.04 21
1704.13 22
1704.23 22
1704.32 20
1704.42 18
1704.51 15
1704.61 13
1704.70 15
1704.79 19
1704.89 28
1704.98 40
1705.08 54
1705.17 67
1705.27 79
1705.36 87
1705.46 89
1705.55 88
1705.65 83
1705.74 78
1705.83 74
1705.93 72
1706.02 74
1706.12 79
1706.21 85
1706.31 92
1706.40 98
1706.50 103
1706.59 108
1706.69 113
1706.78 118
1706.88 123
1706.97 128
1707.06 131
1707.16 131
1707.25 128
1707.35 122
1707.44 114
1707.54 104
1707.63 96
1707.73 90
1707.82 85
1707.92 83
1708.01 81
1708.11 80
1708.20 80
1708.30 78
1708.39 76
1708.48 73
1708.58 70
1708.67 66
1708.77 62
1708.86 57
1708.96 51
1709.05 45
1709.15 40
1709.24 35
1709.34 31
1709.43 30
1709.53 29
1709.62 30
1709.72 33
1709.81 38
1709.90 43
1710.00 50
1710.09 57
1710.19 64
1710.28 70
1710.38 75
1710.47 77
1710.57 77
1710.66 74
1710.76 67
1710.85 59
1710.95 49
1711.04 39
1711.14 30
1711.23 22
1711.33 17
1711.42 13
1711.52 10
1711.61 8
1711.70 6
1711.80 4
1711.89 1
1711.99 0
1712.08 1
1712.18 3
1712.27 9
1712.37 16
1712.46 23
1712.56 29
1712.65 32
1712.75 33
1712.84 30
1712.94 26
1713.03 21
1713.13 18
1713.22 16
1713.32 16
1713.41 19
1713.51 22
1713.60 24
1713.70 24
1713.79 23
1713.88 20
1713.98 17
1714.07 13
1714.17 10
1714.26 8
1714.36 8
1714.45 10
1714.55 13
1714.64 18
1714.74 25
1714.83 35
1714.93 47
1715.02 60
1715.12 73
1715.21 85
1715.31 94
1715.40 98
1715.50 98
1715.59 93
1715.69 84
1715.78 73
1715.88 62
1715.97 50
1716.07 39
1716.16 30
1716.26 22
1716.35 16
1716.45 11
1716.54 7
1716.64 3
1716.73 1
1716.83 0
1716.92 0
1717.02 0
1717.11 0
1717.20 0
1717.30 0
1717.39 0
1717.49 0
1717.58 0
1717.68 3
1717.77 8
1717.87 13
1717.96 19
1718.06 24
1718.15 28
1718.25 32
1718.34 34
1718.44 36
1718.53 36
1718.63 36
1718.72 36
1718.82 35
1718.91 35
1719.01 36
1719.10 39
1719.20 44
1719.29 51
1719.39 60
1719.48 70
1719.58 80
1719.67 88
1719.77 95
1719.86 99
1719.96 102
1720.05 105
1720.15 107
1720.24 110
1720.34 114
1720.43 118
1720.53 122
1720.62 125
1720.72 126
1720.81 126
1720.91 125
1721.00 124
1721.10 125
1721.19 129
1721.29 135
1721.38 142
1721.48 149
1721.57 155
1721.67 157
1721.76 157
1721.86 155
1721.95 150
1722.05 145
1722.14 141
1722.24 137
1722.33 133
1722.43 129
1722.52 125
1722.62 120
1722.71 113
1722.81 105
1722.90 95
1723.00 82
1723.09 68
1723.19 52
1723.28 37
1723.38 24
1723.47 14
1723.57 7
1723.66 3
1723.76 1
1723.85 0
1723.95 0
1724.05 0
1724.14 0
1724.24 0
1724.33 0
1724.43 0
1724.52 0
1724.62 0
1724.71 0
1724.81 0
1724.90 2
1725.00 8
1725.09 16
1725.19 26
1725.28 36
1725.38 46
1725.47 55
1725.57 62
1725.66 68
1725.76 71
1725.85 74
1725.95 76
1726.04 78
1726.14 78
1726.23 76
1726.33 72
1726.42 65
1726.52 55
1726.61 43
1726.71 29
1726.80 15
1726.90 3
1726.99 0
1727.09 0
1727.18 0
1727.28 0
1727.38 0
1727.47 9
1727.57 21
1727.66 34
1727.76 45
1727.85 55
1727.95 62
1728.04 66
1728.14 66
1728.23 62
1728.33 57
1728.42 49
1728.52 41
1728.61 34
1728.71 28
1728.80 24
1728.90 22
1728.99 23
1729.09 24
1729.18 26
1729.28 27
1729.37 27
1729.47 25
1729.57 21
1729.66 16
1729.76 11
1729.85 6
1729.95 3
1730.04 1
1730.14 1
1730.23 3
1730.33 7
1730.42 13
1730.52 21
1730.61 31
1730.71 41
1730.80 51
1730.90 59
1730.99 66
1731.09 69
1731.18 69
1731.28 67
1731.38 64
1731.47 60
1731.57 57
1731.66 54
1731.76 52
1731.85 51
1731.95 49
1732.04 48
1732.14 46
1732.23 45
1732.33 44
1732.42 46
1732.52 48
1732.61 53
1732.71 58
1732.81 64
1732.90 69
1733.00 73
1733.09 74
1733.19 74
1733.28 72
1733.38 69
1733.47 64
1733.57 60
1733.66 56
1733.76 51
1733.85 48
1733.95 44
1734.04 41
1734.14 39
1734.24 39
1734.33 39
1734.43 39
1734.52 38
1734.62 37
1734.71 33
1734.81 28
1734.90 22
1735.00 16
1735.09 11
1735.19 8
1735.28 8
1735.38 12
1735.48 19
1735.57 28
1735.67 39
1735.76 49
1735.86 59
1735.95 66
1736.05 71
1736.14 72
1736.24 70
1736.33 65
1736.43 57
1736.53 49
1736.62 40
1736.72 33
1736.81 28
1736.91 24
1737.00 22
1737.10 20
1737.19 17
1737.29 14
1737.38 10
1737.48 6
1737.58 2
1737.67 0
1737.77 0
1737.86 2
1737.96 6
1738.05 10
1738.15 15
1738.24 20
1738.34 25
1738.43 31
1738.53 37
1738.63 44
1738.72 51
1738.82 57
1738.91 60
1739.01 61
1739.10 60
1739.20 56
1739.29 51
1739.39 45
1739.49 39
1739.58 32
1739.68 25
1739.77 18
1739.87 11
1739.96 5
1740.06 1
1740.15 0
1740.25 0
1740.35 4
1740.44 10
1740.54 19
1740.63 29
1740.73 38
1740.82 45
1740.92 50
1741.01 53
1741.11 54
1741.21 54
1741.30 52
1741.40 50
1741.49 48
1741.59 45
1741.68 41
1741.78 35
1741.87 29
1741.97 22
1742.07 16
1742.16 12
1742.26 8
1742.35 7
1742.45 8
1742.54 10
1742.64 13
1742.73 15
1742.83 16
1742.93 16
1743.02 15
1743.12 14
1743.21 13
1743.31 13
1743.40 13
1743.50 14
1743.60 15
1743.69 16
1743.79 15
1743.88 13
1743.98 10
1744.07 7
1744.17 3
1744.26 1
1744.36 0
1744.46 0
1744.55 3
1744.65 7
1744.74 12
1744.84 17
1744.93 21
1745.03 25
1745.13 27
1745.22 29
1745.32 31
1745.41 34
1745.51 39
1745.60 46
1745.70 55
1745.80 65
1745.89 74
1745.99 80
1746.08 82
1746.18 81
1746.27 76
1746.37 69
1746.47 62
1746.56 55
1746.66 49
1746.75 45
1746.85 43
1746.94 43
1747.04 46
1747.14 51
1747.23 59
1747.33 69
1747.42 80
1747.52 90
1747.61 97
1747.71 100
1747.81 97
1747.90 91
1748.00 80
1748.09 67
1748.19 55
1748.28 43
1748.38 33
1748.48 24
1748.57 18
1748.67 12
1748.76 8
1748.86 5
1748.96 2
1749.05 2
1749.15 3
1749.24 5
1749.34 7
1749.43 9
1749.53 9
1749.63 7
1749.72 3
1749.82 0
1749.91 0
1750.01 0
1750.10 0
1750.20 0
1750.30 0
1750.39 7
1750.49 14
1750.58 18
1750.68 19
1750.78 16
1750.87 8
1750.97 0
1751.06 0
1751.16 0
1751.25 0
1751.35 0
1751.45 0
1751.54 1
1751.64 12
1751.73 22
1751.83 30
1751.93 35
1752.02 38
1752.12 40
1752.21 40
1752.31 40
1752.41 39
1752.50 37
1752.60 35
1752.69 32
1752.79 30
1752.88 29
1752.98 31
1753.08 35
1753.17 40
1753.27 46
1753.36 50
1753.46 50
1753.56 47
1753.65 40
1753.75 31
1753.84 22
1753.94 15
1754.04 10
1754.13 9
1754.23 10
1754.32 13
1754.42 17
1754.52 20
1754.61 22
1754.71 24
1754.80 24
1754.90 24
1754.99 23
1755.09 23
1755.19 23
1755.28 24
1755.38 25
1755.47 28
1755.57 33
1755.67 38
1755.76 43
1755.86 49
1755.95 54
1756.05 58
1756.15 62
1756.24 63
1756.34 63
1756.43 61
1756.53 57
1756.63 49
1756.72 40
1756.82 30
1756.91 21
1757.01 15
1757.11 12
1757.20 13
1757.30 17
1757.39 21
1757.49 24
1757.59 24
1757.68 20
1757.78 12
1757.87 1
1757.97 0
1758.07 0
1758.16 0
1758.26 0
1758.35 0
1758.45 0
1758.55 0
1758.64 6
1758.74 19
1758.83 33
1758.93 46
1759.03 56
1759.12 63
1759.22 65
1759.32 65
1759.41 62
1759.51 58
1759.60 55
1759.70 54
1759.80 55
1759.89 58
1759.99 62
1760.08 64
1760.18 65
1760.28 63
1760.37 60
1760.47 57
1760.56 55
1760.66 56
1760.76 60
1760.85 66
1760.95 75
1761.04 85
1761.14 94
1761.24 103
1761.33 110
1761.43 115
1761.53 118
1761.62 118
1761.72 116
1761.81 112
1761.91 107
1762.01 101
1762.10 95
1762.20 90
1762.29 85
1762.39 81
1762.49 75
1762.58 67
1762.68 59
1762.78 50
1762.87 42
1762.97 37
1763.06 35
1763.16 36
1763.26 39
1763.35 43
1763.45 45
1763.54 46
1763.64 43
1763.74 39
1763.83 34
1763.93 30
1764.03 27
1764.12 28
1764.22 31
1764.31 37
1764.41 45
1764.51 53
1764.60 60
1764.70 66
1764.80 69
1764.89 69
1764.99 65
1765.08 58
1765.18 50
1765.28 42
1765.37 35
1765.47 30
1765.57 30
1765.66 32
1765.76 37
1765.85 42
1765.95 46
1766.05 48
1766.14 48
1766.24 45
1766.34 42
1766.43 38
1766.53 34
1766.62 32
1766.72 31
1766.82 31
1766.91 32
1767.01 32
1767.11 31
1767.20 28
1767.30 24
1767.39 19
1767.49 13
1767.59 6
1767.68 1
1767.78 0
1767.88 0
1767.97 0
1768.07 0
1768.16 0
1768.26 0
1768.36 0
1768.45 0
1768.55 1
1768.65 2
1768.74 4
1768.84 6
1768.93 10
1769.03 13
1769.13 16
1769.22 18
1769.32 19
1769.42 18
1769.51 17
1769.61 15
1769.71 15
1769.80 15
1769.90 17
1769.99 21
1770.09 25
1770.19 29
1770.28 32
1770.38 33
1770.48 34
1770.57 34
1770.67 35
1770.77 38
1770.86 43
1770.96 49
1771.05 56
1771.15 62
1771.25 65
1771.34 64
1771.44 61
1771.54 56
1771.63 51
1771.73 46
1771.83 44
1771.92 45
1772.02 48
1772.12 53
1772.21 60
1772.31 68
1772.40 76
1772.50 84
1772.60 90
1772.69 95
1772.79 97
1772.89 99
1772.98 99
1773.08 100
1773.18 101
1773.27 103
1773.37 106
1773.47 108
1773.56 110
1773.66 110
1773.75 109
1773.85 106
1773.95 101
1774.04 96
1774.14 91
1774.24 87
1774.33 84
1774.43 84
1774.53 87
1774.62 90
1774.72 93
1774.82 94
1774.91 93
1775.01 88
1775.11 81
1775.20 72
1775.30 62
1775.39 53
1775.49 46
1775.59 40
1775.68 36
1775.78 35
1775.88 35
1775.97 38
1776.07 42
1776.17 48
1776.26 57
1776.36 68
1776.46 79
1776.55 92
1776.65 105
1776.75 118
1776.84 130
1776.94 140
1777.04 147
1777.13 150
1777.23 147
1777.33 139
1777.42 128
1777.52 115
1777.62 102
1777.71 92
1777.81 87
1777.91 87
1778.00 92
1778.10 101
1778.19 113
1778.29 125
1778.39 135
1778.48 142
1778.58 145
1778.68 144
1778.77 140
1778.87 133
1778.97 125
1779.06 117
1779.16 109
1779.26 101
1779.35 94
1779.45 86
1779.55 79
1779.64 73
1779.74 69
1779.84 67
1779.93 68
1780.03 71
1780.13 77
1780.22 84
1780.32 92
1780.42 99
1780.51 104
1780.61 108
1780.71 110
1780.80 109
1780.90 105
1781.00 99
1781.09 89
1781.19 79
1781.29 68
1781.38 58
1781.48 51
1781.58 47
1781.67 46
1781.77 47
1781.87 50
1781.96 52
1782.06 52
1782.16 50
1782.25 45
1782.35 39
1782.45 31
1782.54 23
1782.64 16
1782.74 11
1782.83 8
1782.93 6
1783.03 4
1783.12 3
1783.22 1
1783.32 0
1783.41 0
1783.51 0
1783.61 0
1783.70 0
1783.80 0
1783.90 0
1783.99 3
1784.09 4
1784.19 5
1784.28 4
1784.38 3
1784.48 3
1784.57 3
1784.67 4
1784.77 5
1784.87 6
1784.96 8
1785.06 9
1785.16 12
1785.25 15
1785.35 20
1785.45 26
1785.54 33
1785.64 40
1785.74 45
1785.83 49
1785.93 52
1786.03 54
1786.12 56
1786.22 58
1786.32 62
1786.41 68
1786.51 75
1786.61 82
1786.70 89
1786.80 95
1786.90 100
1786.99 104
1787.09 107
1787.19 109
1787.29 111
1787.38 113
1787.48 115
1787.58 116
1787.67 115
1787.77 113
1787.87 108
1787.96 101
1788.06 92
1788.16 83
1788.25 74
1788.35 65
1788.45 58
1788.54 51
1788.64 46
1788.74 41
1788.83 36
1788.93 34
1789.03 33
1789.13 36
1789.22 42
1789.32 52
1789.42 65
1789.51 78
1789.61 91
1789.71 101
1789.80 107
1789.90 108
1790.00 105
1790.09 99
1790.19 92
1790.29 86
1790.38 83
1790.48 82
1790.58 82
1790.68 84
1790.77 84
1790.87 82
1790.97 78
1791.06 72
1791.16 66
1791.26 60
1791.35 57
1791.45 55
1791.55 56
1791.65 57
1791.74 60
1791.84 62
1791.94 65
1792.03 69
1792.13 74
1792.23 81
1792.32 88
1792.42 95
1792.52 101
1792.61 104
1792.71 105
1792.81 102
1792.91 98
1793.00 91
1793.10 84
1793.20 75
1793.29 67
1793.39 59
1793.49 51
1793.58 46
1793.68 43
1793.78 43
1793.88 48
1793.97 56
1794.07 68
1794.17 80
1794.26 92
1794.36 103
1794.46 112
1794.55 118
1794.65 122
1794.75 123
1794.85 124
1794.94 123
1795.04 123
1795.14 122
1795.23 122
1795.33 123
1795.43 125
1795.53 127
1795.62 130
1795.72 132
1795.82 134
1795.91 136
1796.01 137
1796.11 137
1796.20 137
1796.30 137
1796.40 136
1796.50 134
1796.59 132
1796.69 129
1796.79 125
1796.88 120
1796.98 114
1797.08 108
1797.18 100
1797.27 93
1797.37 86
1797.47 81
1797.56 80
1797.66 81
1797.76 86
1797.86 93
1797.95 102
1798.05 111
1798.15 118
1798.24 123
1798.34 125
1798.44 124
1798.53 122
1798.63 117
1798.73 111
1798.83 105
1798.92 100
1799.02 96
1799.12 93
1799.21 91
1799.31 89
1799.41 86
1799.51 82
1799.60 76
1799.70 68
1799.80 58
1799.90 46
1799.99 35
1800.09 24
1800.19 14
1800.28 7
1800.38 2
1800.48 0
1800.58 0
1800.67 1
1800.77 3
1800.87 6
1800.96 8
1801.06 8
1801.16 7
1801.26 4
1801.35 0
1801.45 0
1801.55 0
1801.64 0
1801.74 0
1801.84 0
1801.94 0
1802.03 6
1802.13 14
1802.23 21
1802.33 28
1802.42 32
1802.52 33
1802.62 32
1802.71 28
1802.81 24
1802.91 20
1803.01 17
1803.10 16
1803.20 17
1803.30 20
1803.39 25
1803.49 30
1803.59 34
1803.69 37
1803.78 38
1803.88 38
1803.98 37
1804.08 36
1804.17 34
1804.27 34
1804.37 32
1804.47 31
1804.56 28
1804.66 24
1804.76 19
1804.85 14
1804.95 9
1805.05 6
1805.15 6
1805.24 8
1805.34 12
1805.44 18
1805.54 25
1805.63 32
1805.73 36
1805.83 38
1805.92 37
1806.02 33
1806.12 28
1806.22 24
1806.31 22
1806.41 22
1806.51 26
1806.61 32
1806.70 40
1806.80 48
1806.90 53
1807.00 57
1807.09 57
1807.19 56
1807.29 52
1807.39 48
1807.48 46
1807.58 47
1807.68 50
1807.77 55
1807.87 62
1807.97 70
1808.07 78
1808.16 85
1808.26 90
1808.36 93
1808.46 94
1808.55 93
1808.65 91
1808.75 88
1808.85 85
1808.94 82
1809.04 80
1809.14 79
1809.24 79
1809.33 79
1809.43 79
1809.53 80
1809.63 80
1809.72 80
1809.82 81
1809.92 84
1810.02 89
1810.11 97
1810.21 107
1810.31 119
1810.40 131
1810.50 141
1810.60 147
1810.70 147
1810.79 141
1810.89 129
1810.99 112
1811.09 94
1811.18 75
1811.28 59
1811.38 45
1811.48 34
1811.57 27
1811.67 22
1811.77 18
1811.87 15
1811.96 12
1812.06 11
1812.16 12
1812.26 14
1812.35 18
1812.45 25
1812.55 32
1812.65 39
1812.74 45
1812.84 50
1812.94 53
1813.04 54
1813.13 54
1813.23 54
1813.33 53
1813.43 54
1813.52 55
1813.62 59
1813.72 64
1813.82 71
1813.91 78
1814.01 85
1814.11 91
1814.21 94
1814.31 95
1814.40 93
1814.50 91
1814.60 87
1814.70 85
1814.79 83
1814.89 83
1814.99 84
1815.09 86
1815.18 89
1815.28 93
1815.38 99
1815.48 107
1815.57 117
1815.67 129
1815.77 143
1815.87 158
1815.96 172
1816.06 184
1816.16 192
1816.26 196
1816.35 195
1816.45 191
1816.55 186
1816.65 183
1816.75 183
1816.84 186
1816.94 193
1817.04 202
1817.14 209
1817.23 214
1817.33 215
1817.43 213
1817.53 209
1817.62 205
1817.72 203
1817.82 205
1817.92 210
1818.01 218
1818.11 228
1818.21 238
1818.31 245
1818.41 250
1818.50 251
1818.60 248
1818.70 243
1818.80 235
1818.89 226
1818.99 218
1819.09 211
1819.19 206
1819.28 203
1819.38 203
1819.48 203
1819.58 204
1819.67 203
1819.77 199
1819.87 195
1819.97 189
1820.07 183
1820.16 180
1820.26 180
1820.36 185
1820.46 193
1820.55 203
1820.65 212
1820.75 220
1820.85 224
1820.95 224
1821.04 220
1821.14 214
1821.24 206
1821.34 199
1821.43 192
1821.53 186
1821.63 181
1821.73 176
1821.83 173
1821.92 170
1822.02 169
1822.12 168
1822.22 167
1822.31 166
1822.41 165
1822.51 163
1822.61 158
1822.71 151
1822.80 143
1822.90 133
1823.00 123
1823.10 115
1823.19 108
1823.29 104
1823.39 103
1823.49 105
1823.59 109
1823.68 116
1823.78 124
1823.88 132
1823.98 141
1824.07 149
1824.17 154
1824.27 157
1824.37 154
1824.47 148
1824.56 138
1824.66 126
1824.76 114
1824.86 102
1824.95 94
1825.05 88
1825.15 84
1825.25 82
1825.35 82
1825.44 82
1825.54 84
1825.64 86
1825.74 89
1825.84 94
1825.93 99
1826.03 104
1826.13 107
1826.23 109
1826.32 108
1826.42 105
1826.52 100
1826.62 96
1826.72 91
1826.81 88
1826.91 86
1827.01 84
1827.11 82
1827.21 79
1827.30 73
1827.40 66
1827.50 58
1827.60 51
1827.70 45
1827.79 43
1827.89 45
1827.99 51
1828.09 58
1828.19 66
1828.28 74
1828.38 80
1828.48 86
1828.58 90
1828.67 93
1828.77 96
1828.87 98
1828.97 99
1829.07 97
1829.16 93
1829.26 86
1829.36 76
1829.46 65
1829.56 52
1829.65 40
1829.75 28
1829.85 17
1829.95 9
1830.05 3
1830.14 0
1830.24 0
1830.34 0
1830.44 2
1830.54 6
1830.63 10
1830.73 12
1830.83 13
1830.93 13
1831.03 10
1831.12 5
1831.22 0
1831.32 0
1831.42 0
1831.52 0
1831.61 0
1831.71 0
1831.81 0
1831.91 0
1832.01 6
1832.10 17
1832.20 28
1832.30 39
1832.40 48
1832.50 54
1832.59 56
1832.69 55
1832.79 50
1832.89 42
1832.99 35
1833.09 28
1833.18 24
1833.28 24
1833.38 28
1833.48 36
1833.58 46
1833.67 57
1833.77 67
1833.87 74
1833.97 79
1834.07 81
1834.16 81
1834.26 80
1834.36 79
1834.46 78
1834.56 78
1834.65 79
1834.75 79
1834.85 78
1834.95 76
1835.05 73
1835.15 68
1835.24 63
1835.34 59
1835.44 56
1835.54 55
1835.64 57
1835.73 61
1835.83 68
1835.93 78
1836.03 89
1836.13 100
1836.22 109
1836.32 116
1836.42 118
1836.52 115
1836.62 108
1836.72 96
1836.81 80
1836.91 64
1837.01 47
1837.11 31
1837.21 17
1837.30 6
1837.40 0
1837.50 0
1837.60 0
1837.70 0
1837.80 4
1837.89 10
1837.99 15
1838.09 19
1838.19 21
1838.29 22
1838.38 23
1838.48 23
1838.58 23
1838.68 24
1838.78 24
1838.88 24
1838.97 23
1839.07 20
1839.17 18
1839.27 18
1839.37 19
1839.46 22
1839.56 28
1839.66 35
1839.76 42
1839.86 47
1839.96 50
1840.05 51
1840.15 51
1840.25 50
1840.35 50
1840.45 52
1840.55 56
1840.64 62
1840.74 70
1840.84 80
1840.94 90
1841.04 101
1841.14 112
1841.23 121
1841.33 129
1841.43 134
1841.53 136
1841.63 133
1841.72 128
1841.82 119
1841.92 110
1842.02 102
1842.12 95
1842.22 92
1842.31 92
1842.41 95
1842.51 99
1842.61 102
1842.71 103
1842.81 101
1842.90 95
1843.00 85
1843.10 74
1843.20 64
1843.30 55
1843.40 51
1843.49 50
1843.59 52
1843.69 56
1843.79 60
1843.89 64
1843.99 67
1844.08 70
1844.18 74
1844.28 78
1844.38 83
1844.48 87
1844.58 90
1844.67 91
1844.77 91
1844.87 91
1844.97 90
1845.07 90
1845.17 91
1845.27 94
1845.36 97
1845.46 100
1845.56 102
1845.66 103
1845.76 103
1845.86 102
1845.95 97
1846.05 91
1846.15 82
1846.25 70
1846.35 55
1846.45 41
1846.54 26
1846.64 15
1846.74 7
1846.84 5
1846.94 7
1847.04 13
1847.14 20
1847.23 27
1847.33 33
1847.43 35
1847.53 33
1847.63 29
1847.73 22
1847.82 16
1847.92 10
1848.02 6
1848.12 4
1848.22 4
1848.32 6
1848.42 9
1848.51 12
1848.61 14
1848.71 16
1848.81 16
1848.91 17
1849.01 16
1849.10 16
1849.20 16
1849.30 16
1849.40 17
1849.50 19
1849.60 22
1849.70 25
1849.79 29
1849.89 34
1849.99 38
1850.09 42
1850.19 44
1850.29 45
1850.39 44
1850.48 40
1850.58 34
1850.68 27
1850.78 22
1850.88 20
1850.98 22
1851.07 29
1851.17 41
1851.27 56
1851.37 73
1851.47 87
1851.57 96
1851.67 100
1851.76 99
1851.86 92
1851.96 82
1852.06 71
1852.16 61
1852.26 53
1852.36 48
1852.45 45
1852.55 42
1852.65 39
1852.75 35
1852.85 29
1852.95 22
1853.05 15
1853.14 9
1853.24 6
1853.34 5
1853.44 6
1853.54 10
1853.64 15
1853.74 22
1853.84 28
1853.93 35
1854.03 40
1854.13 43
1854.23 45
1854.33 45
1854.43 42
1854.53 37
1854.62 31
1854.72 25
1854.82 21
1854.92 20
1855.02 21
1855.12 25
1855.22 31
1855.31 38
1855.41 44
1855.51 47
1855.61 47
1855.71 44
1855.81 38
1855.91 31
1856.01 23
1856.10 17
1856.20 13
1856.30 11
1856.40 13
1856.50 18
1856.60 25
1856.70 34
1856.79 44
1856.89 52
1856.99 58
1857.09 62
1857.19 62
1857.29 60
1857.39 55
1857.49 50
1857.58 44
1857.68 38
1857.78 32
1857.88 27
1857.98 22
1858.08 17
1858.18 14
1858.28 12
1858.37 12
1858.47 14
1858.57 18
1858.67 25
1858.77 33
1858.87 42
1858.97 50
1859.07 57
1859.16 62
1859.26 65
1859.36 66
1859.46 65
1859.56 63
1859.66 60
1859.76 56
1859.86 50
1859.95 44
1860.05 38
1860.15 31
1860.25 26
1860.35 22
1860.45 21
1860.55 23
1860.65 28
1860.74 35
1860.84 44
1860.94 53
1861.04 61
1861.14 66
1861.24 68
1861.34 66
1861.44 62
1861.54 55
1861.63 45
1861.73 35
1861.83 25
1861.93 14
1862.03 5
1862.13 0
1862.23 0
1862.33 0
1862.42 0
1862.52 0
1862.62 0
1862.72 0
1862.82 0
1862.92 4
1863.02 9
1863.12 14
1863.22 16
1863.31 16
1863.41 14
1863.51 11
1863.61 8
1863.71 6
1863.81 6
1863.91 10
1864.01 18
1864.11 29
1864.20 41
1864.30 55
1864.40 67
1864.50 76
1864.60 81
1864.70 82
1864.80 79
1864.90 73
1865.00 65
1865.09 56
1865.19 48
1865.29 41
1865.39 35
1865.49 29
1865.59 24
1865.69 20
1865.79 17
1865.89 14
1865.99 14
1866.08 16
1866.18 20
1866.28 25
1866.38 31
1866.48 37
1866.58 40
1866.68 42
1866.78 40
1866.88 35
1866.97 28
1867.07 20
1867.17 12
1867.27 6
1867.37 3
1867.47 4
1867.57 9
1867.67 16
1867.77 25
1867.87 33
1867.96 40
1868.06 44
1868.16 46
1868.26 45
1868.36 44
1868.46 43
1868.56 42
1868.66 41
1868.76 41
1868.86 41
1868.95 40
1869.05 37
1869.15 34
1869.25 30
1869.35 28
1869.45 27
1869.55 29
1869.65 33
1869.75 41
1869.85 52
1869.94 63
1870.04 74
1870.14 84
1870.24 89
1870.34 89
1870.44 85
1870.54 76
1870.64 65
1870.74 54
1870.84 44
1870.94 39
1871.03 38
1871.13 42
1871.23 47
1871.33 54
1871.43 59
1871.53 62
1871.63 62
1871.73 60
1871.83 58
1871.93 57
1872.03 58
1872.12 61
1872.22 67
1872.32 72
1872.42 77
1872.52 80
1872.62 82
1872.72 82
1872.82 82
1872.92 83
1873.02 87
1873.12 92
1873.21 98
1873.31 104
1873.41 109
1873.51 110
1873.61 109
1873.71 106
1873.81 100
1873.91 95
1874.01 90
1874.11 86
1874.21 84
1874.31 83
1874.40 81
1874.50 79
1874.60 76
1874.70 70
1874.80 62
1874.90 53
1875.00 42
1875.10 32
1875.20 22
1875.30 14
1875.40 8
1875.50 4
1875.59 3
1875.69 4
1875.79 5
1875.89 6
1875.99 7
1876.09 7
1876.19 6
1876.29 5
1876.39 3
1876.49 1
1876.59 0
1876.69 0
1876.79 0
1876.88 0
1876.98 0
1877.08 0
1877.18 0
1877.28 0
1877.38 6
1877.48 16
1877.58 27
1877.68 40
1877.78 54
1877.88 67
1877.98 80
1878.08 90
1878.17 99
1878.27 105
1878.37 110
1878.47 112
1878.57 114
1878.67 115
1878.77 116
1878.87 115
1878.97 114
1879.07 112
1879.17 109
1879.27 106
1879.37 103
1879.47 99
1879.56 95
1879.66 91
1879.76 88
1879.86 85
1879.96 83
1880.06 84
1880.16 87
1880.26 92
1880.36 100
1880.46 110
1880.56 121
1880.66 131
1880.76 139
1880.86 144
1880.96 146
1881.05 145
1881.15 141
1881.25 135
1881.35 128
1881.45 121
1881.55 115
1881.65 110
1881.75 106
1881.85 103
1881.95 100
1882.05 98
1882.15 96
1882.25 93
1882.35 92
1882.45 91
1882.55 92
1882.64 95
1882.74 99
1882.84 105
1882.94 111
1883.04 117
1883.14 122
1883.24 125
1883.34 128
1883.44 131
1883.54 133
1883.64 137
1883.74 140
1883.84 141
1883.94 141
1884.04 137
1884.14 130
1884.23 120
1884.33 108
1884.43 96
1884.53 85
1884.63 76
1884.73 71
1884.83 69
1884.93 71
1885.03 75
1885.13 81
1885.23 87
1885.33 93
1885.43 99
1885.53 104
1885.63 109
1885.73 113
1885.83 118
1885.93 123
1886.03 128
1886.12 133
1886.22 137
1886.32 139
1886.42 141
1886.52 142
1886.62 143
1886.72 144
1886.82 146
1886.92 148
1887.02 151
1887.12 152
1887.22 152
1887.32 149
1887.42 143
1887.52 135
1887.62 125
1887.72 116
1887.82 109
1887.92 106
1888.02 106
1888.11 109
1888.21 112
1888.31 115
1888.41 114
1888.51 110
1888.61 102
1888.71 91
1888.81 81
1888.91 72
1889.01 66
1889.11 65
1889.21 69
1889.31 77
1889.41 88
1889.51 99
1889.61 110
1889.71 118
1889.81 122
1889.91 122
1890.01 117
1890.11 109
1890.21 99
1890.30 88
1890.40 77
1890.50 67
1890.60 58
1890.70 51
1890.80 44
1890.90 37
1891.00 29
1891.10 21
1891.20 12
1891.30 4
1891.40 0
1891.50 0
1891.60 0
1891.70 0
1891.80 0
1891.90 0
1892.00 0
1892.10 0
1892.20 0
1892.30 1
1892.40 3
1892.50 7
1892.60 14
1892.70 23
1892.80 32
1892.89 41
1892.99 48
1893.09 51
1893.19 51
1893.29 48
1893.39 45
1893.49 41
1893.59 38
1893.69 37
1893.79 38
1893.89 40
1893.99 43
1894.09 46
1894.19 48
1894.29 50
1894.39 52
1894.49 54
1894.59 55
1894.69 56
1894.79 57
1894.89 58
1894.99 58
1895.09 59
1895.19 60
1895.29 61
1895.39 62
1895.49 61
1895.59 58
1895.69 53
1895.79 46
1895.89 37
1895.99 29
1896.09 22
1896.18 18
1896.28 16
1896.38 16
1896.48 17
1896.58 18
1896.68 18
1896.78 19
1896.88 19
1896.98 20
1897.08 22
1897.18 26
1897.28 31
1897.38 36
1897.48 41
1897.58 44
1897.68 46
1897.78 45
1897.88 43
1897.98 39
1898.08 34
1898.18 29
1898.28 25
1898.38 22
1898.48 22
1898.58 23
1898.68 26
1898.78 30
1898.88 34
1898.98 39
1899.08 42
1899.18 43
1899.28 44
1899.38 43
1899.48 42
1899.58 42
1899.68 44
1899.78 48
1899.88 54
1899.98 61
1900.08 69
1900.18 77
1900.28 83
1900.38 87
1900.48 90
1900.58 92
1900.68 94
1900.78 95
1900.88 96
1900.98 97
1901.08 96
1901.18 93
1901.28 88
1901.38 81
1901.47 74
1901.57 66
1901.67 60
1901.77 55
1901.87 52
1901.97 52
1902.07 54
1902.17 57
1902.27 61
1902.37 64
1902.47 65
1902.57 65
1902.67 64
1902.77 62
1902.87 61
1902.97 61
1903.07 62
1903.17 65
1903.27 68
1903.37 72
1903.47 75
1903.57 78
1903.67 81
1903.77 85
1903.87 88
1903.97 91
1904.07 94
1904.17 96
1904.27 98
1904.37 99
1904.47 100
1904.57 100
1904.67 100
1904.77 100
1904.87 100
1904.97 98
1905.07 96
1905.17 92
1905.27 86
1905.37 78
1905.47 67
1905.57 56
1905.67 44
1905.77 34
1905.87 26
1905.97 23
1906.07 23
1906.17 27
1906.27 34
1906.37 42
1906.47 49
1906.57 54
1906.67 56
1906.77 56
1906.87 54
1906.97 51
1907.07 47
1907.17 44
1907.27 41
1907.37 39
1907.47 38
1907.57 39
1907.67 42
1907.77 44
1907.87 47
1907.97 49
1908.07 49
1908.17 48
1908.27 46
1908.37 43
1908.47 41
1908.57 39
1908.67 39
1908.77 40
1908.87 42
1908.97 44
1909.07 47
1909.17 49
1909.27 50
1909.37 49
1909.47 47
1909.57 43
1909.67 39
1909.77 34
1909.87 31
1909.97 30
1910.07 31
1910.17 37
1910.27 45
1910.37 55
1910.47 67
1910.57 78
1910.68 88
1910.78 95
1910.88 99
1910.98 98
1911.08 94
1911.18 85
1911.28 74
1911.38 63
1911.48 51
1911.58 43
1911.68 39
1911.78 39
1911.88 44
1911.98 52
1912.08 61
1912.18 70
1912.28 78
1912.38 84
1912.48 88
1912.58 91
1912.68 93
1912.78 94
1912.88 94
1912.98 94
1913.08 93
1913.18 91
1913.28 89
1913.38 88
1913.48 89
1913.58 91
1913.68 95
1913.78 100
1913.88 105
1913.98 110
1914.08 113
1914.18 115
1914.28 114
1914.38 111
1914.48 106
1914.58 100
1914.68 94
1914.78 87
1914.88 80
1914.98 74
1915.08 68
1915.18 63
1915.28 59
1915.38 57
1915.48 57
1915.58 59
1915.68 62
1915.78 65
1915.88 68
1915.99 68
1916.09 65
1916.19 59
1916.29 50
1916.39 39
1916.49 27
1916.59 16
1916.69 7
1916.79 0
1916.89 0
1916.99 0
1917.09 0
1917.19 0
1917.29 0
1917.39 0
1917.49 0
1917.59 0
1917.69 0
1917.79 5
1917.89 13
1917.99 24
1918.09 37
1918.19 51
1918.29 67
1918.39 81
1918.49 95
1918.59 106
1918.69 115
1918.79 121
1918.89 124
1918.99 124
1919.09 121
1919.19 115
1919.30 109
1919.40 103
1919.50 100
1919.60 102
1919.70 109
1919.80 121
1919.90 136
1920.00 152
1920.10 165
1920.20 174
1920.30 178
1920.40 177
1920.50 173
1920.60 168
1920.70 162
1920.80 157
1920.90 152
1921.00 148
1921.10 144
1921.20 140
1921.30 136
1921.40 134
1921.50 133
1921.60 134
1921.70 136
1921.80 139
1921.91 142
1922.01 144
1922.11 145
1922.21 145
1922.31 144
1922.41 142
1922.51 139
1922.61 136
1922.71 134
1922.81 133
1922.91 133
1923.01 134
1923.11 135
1923.21 136
1923.31 135
1923.41 133
1923.51 129
1923.61 124
1923.71 119
1923.81 116
1923.91 115
1924.01 118
1924.11 124
1924.22 131
1924.32 140
1924.42 147
1924.52 151
1924.62 150
1924.72 145
1924.82 136
1924.92 125
1925.02 114
1925.12 105
1925.22 99
1925.32 95
1925.42 95
1925.52 96
1925.62 99
1925.72 103
1925.82 107
1925.92 110
1926.02 114
1926.13 116
1926.23 118
1926.33 120
1926.43 121
1926.53 123
1926.63 128
1926.73 134
1926.83 143
1926.93 152
1927.03 162
1927.13 170
1927.23 176
1927.33 179
1927.43 179
1927.53 178
1927.63 176
1927.73 173
1927.83 169
1927.93 165
1928.04 160
1928.14 154
1928.24 148
1928.34 142
1928.44 137
1928.54 134
1928.64 135
1928.74 137
1928.84 142
1928.94 147
1929.04 154
1929.14 159
1929.24 162
1929.34 163
1929.44 161
1929.54 155
1929.65 148
1929.75 138
1929.85 130
1929.95 122
1930.05 116
1930.15 112
1930.25 111
1930.35 111
1930.45 111
1930.55 112
1930.65 114
1930.75 116
1930.85 120
1930.95 125
1931.05 130
1931.15 134
1931.26 136
1931.36 136
1931.46 133
1931.56 129
1931.66 123
1931.76 118
1931.86 113
1931.96 110
1932.06 106
1932.16 102
1932.26 97
1932.36 89
1932.46 79
1932.56 69
1932.66 57
1932.77 48
1932.87 41
1932.97 37
1933.07 37
1933.17 40
1933.27 45
1933.37 52
1933.47 58
1933.57 65
1933.67 70
1933.77 74
1933.87 77
1933.97 80
1934.07 81
1934.18 80
1934.28 79
1934.38 78
1934.48 78
1934.58 78
1934.68 82
1934.78 87
1934.88 96
1934.98 105
1935.08 114
1935.18 122
1935.28 128
1935.38 131
1935.49 131
1935.59 130
1935.69 129
1935.79 127
1935.89 126
1935.99 125
1936.09 124
1936.19 121
1936.29 117
1936.39 110
1936.49 102
1936.59 93
1936.69 84
1936.80 75
1936.90 67
1937.00 61
1937.10 59
1937.20 59
1937.30 60
1937.40 63
1937.50 66
1937.60 68
1937.70 68
1937.80 66
1937.90 63
1938.01 58
1938.11 53
1938.21 49
1938.31 45
1938.41 42
1938.51 41
1938.61 42
1938.71 44
1938.81 48
1938.91 54
1939.01 61
1939.11 69
1939.22 77
1939.32 85
1939.42 92
1939.52 97
1939.62 99
1939.72 100
1939.82 98
1939.92 96
1940.02 93
1940.12 91
1940.22 91
1940.33 91
1940.43 92
1940.53 93
1940.63 95
1940.73 98
1940.83 102
1940.93 108
1941.03 117
1941.13 129
1941.23 141
1941.33 152
1941.44 162
1941.54 168
1941.64 172
1941.74 172
1941.84 170
1941.94 167
1942.04 165
1942.14 164
1942.24 166
1942.34 170
1942.44 178
1942.55 188
1942.65 200
1942.75 212
1942.85 223
1942.95 233
1943.05 242
1943.15 248
1943.25 254
1943.35 259
1943.45 263
1943.56 268
1943.66 274
1943.76 279
1943.86 285
1943.96 291
1944.06 298
1944.16 306
1944.26 317
1944.36 329
1944.46 343
1944.57 357
1944.67 369
1944.77 378
1944.87 384
1944.97 386
1945.07 386
1945.17 385
1945.27 385
1945.37 386
1945.47 390
1945.58 394
1945.68 399
1945.78 403
1945.88 403
1945.98 399
1946.08 391
1946.18 378
1946.28 362
1946.38 344
1946.49 327
1946.59 311
1946.69 299
1946.79 290
1946.89 284
1946.99 282
1947.09 282
1947.19 283
1947.29 284
1947.39 284
1947.50 281
1947.60 276
1947.70 270
1947.80 261
1947.90 252
1948.00 241
1948.10 231
1948.20 220
1948.30 210
1948.41 200
1948.51 193
1948.61 188
1948.71 185
1948.81 184
1948.91 185
1949.01 185
1949.11 184
1949.21 181
1949.32 177
1949.42 172
1949.52 167
1949.62 162
1949.72 157
1949.82 150
1949.92 143
1950.02 133
1950.12 122
1950.23 110
1950.33 98
1950.43 86
1950.53 76
1950.63 67
1950.73 59
1950.83 52
1950.93 46
1951.04 41
1951.14 39
1951.24 41
1951.34 45
1951.44 53
1951.54 63
1951.64 75
1951.74 88
1951.84 102
1951.95 117
1952.05 133
1952.15 149
1952.25 165
1952.35 179
1952.45 190
1952.55 198
1952.65 201
1952.76 201
1952.86 196
1952.96 187
1953.06 175
1953.16 162
1953.26 147
1953.36 134
1953.46 122
1953.57 114
1953.67 111
1953.77 113
1953.87 118
1953.97 126
1954.07 133
1954.17 138
1954.27 138
1954.38 133
1954.48 123
1954.58 111
1954.68 99
1954.78 90
1954.88 85
1954.98 85
1955.08 88
1955.19 94
1955.29 100
1955.39 105
1955.49 107
1955.59 105
1955.69 101
1955.79 96
1955.89 91
1956.00 86
1956.10 81
1956.20 75
1956.30 69
1956.40 63
1956.50 56
1956.60 50
1956.71 47
1956.81 45
1956.91 47
1957.01 51
1957.11 57
1957.21 63
1957.31 71
1957.41 78
1957.52 84
1957.62 89
1957.72 91
1957.82 91
1957.92 88
1958.02 83
1958.12 75
1958.23 67
1958.33 58
1958.43 50
1958.53 42
1958.63 34
1958.73 26
1958.83 17
1958.93 9
1959.04 2
1959.14 0
1959.24 0
1959.34 0
1959.44 5
1959.54 13
1959.64 22
1959.75 30
1959.85 37
1959.95 41
1960.05 41
1960.15 38
1960.25 30
1960.35 19
1960.46 6
1960.56 0
1960.66 0
1960.76 0
1960.86 0
1960.96 0
1961.06 0
1961.17 0
1961.27 1
1961.37 15
1961.47 27
1961.57 35
1961.67 39
1961.77 39
1961.88 37
1961.98 33
1962.08 27
1962.18 21
1962.28 16
1962.38 12
1962.48 10
1962.59 12
1962.69 18
1962.79 28
1962.89 41
1962.99 56
1963.09 71
1963.20 85
1963.30 95
1963.40 102
1963.50 106
1963.60 106
1963.70 103
1963.80 99
1963.91 96
1964.01 92
1964.11 89
1964.21 87
1964.31 87
1964.41 87
1964.51 87
1964.62 87
1964.72 86
1964.82 83
1964.92 79
1965.02 74
1965.12 68
1965.23 63
1965.33 59
1965.43 58
1965.53 60
1965.63 66
1965.73 76
1965.83 88
1965.94 102
1966.04 116
1966.14 127
1966.24 135
1966.34 139
1966.44 140
1966.55 138
1966.65 135
1966.75 131
1966.85 127
1966.95 124
1967.05 121
1967.16 118
1967.26 115
1967.36 112
1967.46 109
1967.56 108
1967.66 107
1967.77 107
1967.87 108
1967.97 109
1968.07 109
1968.17 107
1968.27 105
1968.37 103
1968.48 101
1968.58 101
1968.68 104
1968.78 109
1968.88 116
1968.98 123
1969.09 128
1969.19 130
1969.29 128
1969.39 124
1969.49 119
1969.59 114
1969.70 113
1969.80 115
1969.90 121
1970.00 129
1970.10 136
1970.20 141
1970.31 141
1970.41 137
1970.51 127
1970.61 115
1970.71 103
1970.81 92
1970.92 83
1971.02 77
1971.12 74
1971.22 73
1971.32 73
1971.42 72
1971.53 70
1971.63 66
1971.73 61
1971.83 54
1971.93 46
1972.03 38
1972.14 30
1972.24 24
1972.34 19
1972.44 16
1972.54 14
1972.65 14
1972.75 14
1972.85 14
1972.95 13
1973.05 11
1973.15 10
1973.26 8
1973.36 8
1973.46 9
1973.56 12
1973.66 17
1973.76 22
1973.87 26
1973.97 28
1974.07 28
1974.17 24
1974.27 18
1974.38 9
1974.48 0
1974.58 0
1974.68 0
1974.78 0
1974.88 0
1974.99 0
1975.09 0
1975.19 0
1975.29 0
1975.39 10
1975.49 26
1975.60 46
1975.70 68
1975.80 91
1975.90 114
1976.00 134
1976.11 151
1976.21 162
1976.31 169
1976.41 173
1976.51 173
1976.62 171
1976.72 168
1976.82 164
1976.92 160
1977.02 153
1977.12 145
1977.23 133
1977.33 119
1977.43 104
1977.53 89
1977.63 76
1977.74 67
1977.84 62
1977.94 63
1978.04 69
1978.14 77
1978.24 87
1978.35 95
1978.45 100
1978.55 102
1978.65 100
1978.75 95
1978.86 89
1978.96 83
1979.06 77
1979.16 72
1979.26 67
1979.37 63
1979.47 58
1979.57 53
1979.67 48
1979.77 43
1979.88 39
1979.98 37
1980.08 36
1980.18 36
1980.28 37
1980.38 37
1980.49 35
1980.59 33
1980.69 29
1980.79 25
1980.89 22
1981.00 21
1981.10 23
1981.20 26
1981.30 30
1981.40 34
1981.51 38
1981.61 40
1981.71 41
1981.81 41
1981.91 42
1982.02 44
1982.12 47
1982.22 51
1982.32 55
1982.42 59
1982.53 62
1982.63 65
1982.73 66
1982.83 66
1982.93 64
1983.04 60
1983.14 56
1983.24 52
1983.34 50
1983.44 50
1983.55 53
1983.65 59
1983.75 67
1983.85 75
1983.95 83
1984.06 90
1984.16 96
1984.26 100
1984.36 105
1984.46 111
1984.57 119
1984.67 129
1984.77 139
1984.87 150
1984.97 159
1985.08 166
1985.18 171
1985.28 174
1985.38 174
1985.48 173
1985.59 169
1985.69 164
1985.79 155
1985.89 143
1986.00 128
1986.10 109
1986.20 88
1986.30 67
1986.40 47
1986.51 30
1986.61 17
1986.71 10
1986.81 7
1986.91 8
1987.02 13
1987.12 19
1987.22 27
1987.32 34
1987.42 41
1987.53 48
1987.63 54
1987.73 61
1987.83 66
1987.94 71
1988.04 75
1988.14 77
1988.24 78
1988.34 76
1988.45 72
1988.55 68
1988.65 62
1988.75 57
1988.85 53
1988.96 50
1989.06 49
1989.16 50
1989.26 54
1989.37 59
1989.47 66
1989.57 72
1989.67 78
1989.77 81
1989.88 81
1989.98 79
1990.08 73
1990.18 66
1990.28 58
1990.39 50
1990.49 42
1990.59 35
1990.69 29
1990.80 22
1990.90 15
1991.00 8
1991.10 1
1991.20 0
1991.31 0
1991.41 0
1991.51 0
1991.61 0
1991.72 0
1991.82 0
1991.92 2
1992.02 5
1992.12 8
1992.23 10
1992.33 12
1992.43 14
1992.53 17
1992.64 21
1992.74 24
1992.84 26
1992.94 27
1993.05 27
1993.15 25
1993.25 22
1993.35 19
1993.45 17
1993.56 18
1993.66 22
1993.76 28
1993.86 35
1993.97 43
1994.07 49
1994.17 53
1994.27 53
1994.37 49
1994.48 43
1994.58 36
1994.68 29
1994.78 24
1994.89 21
1994.99 21
1995.09 24
1995.19 29
1995.30 36
1995.40 43
1995.50 50
1995.60 56
1995.70 61
1995.81 65
1995.91 69
1996.01 74
1996.11 80
1996.22 87
1996.32 95
1996.42 103
1996.52 110
1996.63 117
1996.73 121
1996.83 124
1996.93 124
1997.04 123
1997.14 121
1997.24 117
1997.34 113
1997.44 109
1997.55 106
1997.65 104
1997.75 104
1997.85 104
1997.96 105
1998.06 106
1998.16 104
1998.26 99
1998.37 92
1998.47 82
1998.57 72
1998.67 63
1998.78 55
1998.88 51
1998.98 48
1999.08 48
1999.19 50
1999.29 52
1999.39 54
1999.49 56
1999.60 58
1999.70 60
1999.80 62
1999.90 65
2000.00 68
2000.11 71
2000.21 75
2000.31 77
2000.41 80
2000.52 83
2000.62 85
2000.72 87
2000.82 90
2000.93 93
2001.03 97
2001.13 100
2001.23 103
2001.34 105
2001.44 105
2001.54 103
2001.64 98
2001.75 92
2001.85 87
2001.95 83
2002.05 83
2002.16 87
2002.26 93
2002.36 100
2002.46 104
2002.57 104
2002.67 97
2002.77 85
2002.87 70
2002.98 53
2003.08 39
2003.18 28
2003.28 23
2003.39 23
2003.49 28
2003.59 35
2003.69 44
2003.80 53
2003.90 62
2004.00 71
2004.10 79
2004.21 86
2004.31 91
2004.41 93
2004.51 94
2004.62 94
2004.72 92
2004.82 90
2004.93 86
2005.03 83
2005.13 78
2005.23 74
2005.34 69
2005.44 64
2005.54 61
2005.64 58
2005.75 56
2005.85 56
2005.95 56
2006.05 56
2006.16 57
2006.26 58
2006.36 58
2006.46 58
2006.57 59
2006.67 59
2006.77 59
2006.87 57
2006.98 55
2007.08 52
2007.18 47
2007.28 41
2007.39 34
2007.49 28
2007.59 24
2007.70 23
2007.80 26
2007.90 35
2008.00 47
2008.11 63
2008.21 81
2008.31 98
2008.41 112
2008.52 121
2008.62 124
2008.72 122
2008.82 116
2008.93 107
2009.03 97
2009.13 88
2009.24 80
2009.34 73
2009.44 67
2009.54 63
2009.65 59
2009.75 56
2009.85 54
2009.95 53
2010.06 55
2010.16 60
2010.26 66
2010.36 74
2010.47 84
2010.57 94
2010.67 103
2010.78 112
2010.88 118
2010.98 123
2011.08 126
2011.19 128
2011.29 128
2011.39 127
2011.49 125
2011.60 122
2011.70 119
2011.80 114
2011.91 108
2012.01 100
2012.11 90
2012.21 77
2012.32 64
2012.42 48
2012.52 33
2012.62 18
2012.73 4
2012.83 0
2012.93 0
2013.04 0
2013.14 0
2013.24 0
2013.34 0
2013.45 0
2013.55 0
2013.65 8
2013.76 32
2013.86 58
2013.96 83
2014.06 105
2014.17 122
2014.27 135
2014.37 141
2014.48 143
2014.58 141
2014.68 136
2014.78 129
2014.89 119
2014.99 108
2015.09 97
2015.19 85
2015.30 74
2015.40 66
2015.50 60
2015.61 57
2015.71 56
2015.81 58
2015.91 60
2016.02 63
2016.12 65
2016.22 67
2016.33 70
2016.43 75
2016.53 85
2016.63 98
2016.74 116
2016.84 135
2016.94 154
2017.05 170
2017.15 181
2017.25 187
2017.35 189
2017.46 187
2017.56 183
2017.66 180
2017.77 177
2017.87 175
2017.97 173
2018.08 171
2018.18 168
2018.28 163
2018.38 157
2018.49 150
2018.59 144
2018.69 141
2018.80 141
2018.90 146
2019.00 156
2019.10 168
2019.21 182
2019.31 195
2019.41 204
2019.52 207
2019.62 204
2019.72 195
2019.82 180
2019.93 161
2020.03 140
2020.13 119
2020.24 99
2020.34 83
2020.44 71
2020.55 62
2020.65 57
2020.75 54
2020.85 54
2020.96 55
2021.06 58
2021.16 61
2021.27 64
2021.37 67
2021.47 67
2021.58 65
2021.68 60
2021.78 53
2021.88 44
2021.99 35
2022.09 26
2022.19 20
2022.30 17
2022.40 17
2022.50 20
2022.61 27
2022.71 37
2022.81 50
2022.91 64
2023.02 80
2023.12 95
2023.22 110
2023.33 123
2023.43 133
2023.53 140
2023.64 144
2023.74 144
2023.84 141
2023.94 136
2024.05 128
2024.15 118
2024.25 107
2024.36 94
2024.46 80
2024.56 66
2024.67 52
2024.77 39
2024.87 28
2024.98 20
2025.08 15
2025.18 14
2025.28 15
2025.39 19
2025.49 24
2025.59 29
2025.70 34
2025.80 38
2025.90 41
2026.01 43
2026.11 44
2026.21 45
2026.32 45
2026.42 45
2026.52 44
2026.63 43
2026.73 41
2026.83 38
2026.93 35
2027.04 31
2027.14 26
2027.24 20
2027.35 15
2027.45 10
2027.55 6
2027.66 4
2027.76 3
2027.86 4
2027.97 5
2028.07 6
2028.17 6
2028.28 5
2028.38 3
2028.48 0
2028.58 0
2028.69 0
2028.79 0
2028.89 0
2029.00 0
2029.10 0
2029.20 4
2029.31 11
2029.41 19
2029.51 27
2029.62 35
2029.72 41
2029.82 44
2029.93 45
2030.03 43
2030.13 38
2030.24 31
2030.34 23
2030.44 15
2030.55 10
2030.65 8
2030.75 12
2030.86 20
2030.96 31
2031.06 45
2031.16 58
2031.27 69
2031.37 78
2031.47 82
2031.58 84
2031.68 83
2031.78 81
2031.89 78
2031.99 75
2032.09 71
2032.20 65
2032.30 59
2032.40 53
2032.51 47
2032.61 43
2032.71 40
2032.82 41
2032.92 44
2033.02 51
2033.13 60
2033.23 71
2033.33 82
2033.44 93
2033.54 102
2033.64 109
2033.75 113
2033.85 114
2033.95 112
2034.06 110
2034.16 107
2034.26 106
2034.37 108
2034.47 112
2034.57 117
2034.68 123
2034.78 128
2034.88 129
2034.99 125
2035.09 116
2035.19 103
2035.30 88
2035.40 72
2035.50 57
2035.61 46
2035.71 38
2035.81 36
2035.92 39
2036.02 46
2036.12 58
2036.23 71
2036.33 86
2036.43 99
2036.54 111
2036.64 122
2036.74 132
2036.85 144
2036.95 158
2037.05 175
2037.16 194
2037.26 214
2037.36 233
2037.47 248
2037.57 257
2037.67 260
2037.78 258
2037.88 253
2037.98 246
2038.09 240
2038.19 235
2038.29 232
2038.40 231
2038.50 230
2038.60 229
2038.71 226
2038.81 222
2038.92 218
2039.02 213
2039.12 212
2039.23 213
2039.33 220
2039.43 230
2039.54 243
2039.64 256
2039.74 268
2039.85 276
2039.95 280
2040.05 281
2040.16 280
2040.26 279
2040.36 278
2040.47 280
2040.57 284
2040.67 287
2040.78 290
2040.88 290
2040.98 287
2041.09 281
2041.19 272
2041.29 262
2041.40 252
2041.50 244
2041.61 238
2041.71 233
2041.81 229
2041.92 226
2042.02 224
2042.12 222
2042.23 221
2042.33 222
2042.43 225
2042.54 230
2042.64 236
2042.74 243
2042.85 250
2042.95 254
2043.05 257
2043.16 258
2043.26 258
2043.37 258
2043.47 258
2043.57 258
2043.68 259
2043.78 259
2043.88 259
2043.99 256
2044.09 250
2044.19 242
2044.30 232
2044.40 221
2044.50 210
2044.61 200
2044.71 192
2044.82 186
2044.92 183
2045.02 183
2045.13 186
2045.23 192
2045.33 201
2045.44 212
2045.54 224
2045.64 236
2045.75 247
2045.85 256
2045.95 263
2046.06 266
2046.16 266
2046.27 265
2046.37 261
2046.47 255
2046.58 248
2046.68 241
2046.78 232
2046.89 221
2046.99 210
2047.09 198
2047.20 186
2047.30 176
2047.41 168
2047.51 163
2047.61 161
2047.72 162
2047.82 163
2047.92 165
2048.03 165
2048.13 164
2048.23 162
2048.34 157
2048.44 151
2048.55 143
2048.65 134
2048.75 124
2048.86 114
2048.96 106
2049.06 99
2049.17 95
2049.27 93
2049.38 93
2049.48 94
2049.58 96
2049.69 96
2049.79 96
2049.89 95
2050.00 95
2050.10 96
2050.20 97
2050.31 101
2050.41 106
2050.52 111
2050.62 116
2050.72 119
2050.83 120
2050.93 119
2051.03 117
2051.14 115
2051.24 112
2051.35 111
2051.45 110
2051.55 111
2051.66 113
2051.76 115
2051.86 117
2051.97 119
2052.07 121
2052.18 121
2052.28 119
2052.38 115
2052.49 109
2052.59 103
2052.69 97
2052.80 93
2052.90 91
2053.01 91
2053.11 93
2053.21 97
2053.32 102
2053.42 108
2053.53 115
2053.63 122
2053.73 128
2053.84 134
2053.94 137
2054.04 137
2054.15 134
2054.25 128
2054.36 120
2054.46 110
2054.56 98
2054.67 87
2054.77 75
2054.88 65
2054.98 56
2055.08 48
2055.19 44
2055.29 42
2055.39 44
2055.50 48
2055.60 54
2055.71 59
2055.81 62
2055.91 62
2056.02 57
2056.12 46
2056.23 32
2056.33 14
2056.43 0
2056.54 0
2056.64 0
2056.74 0
2056.85 0
2056.95 0
2057.06 0
2057.16 0
2057.26 6
2057.37 19
2057.47 31
2057.58 40
2057.68 46
2057.78 49
2057.89 48
2057.99 46
2058.10 43
2058.20 41
2058.30 41
2058.41 42
2058.51 44
2058.61 47
2058.72 47
2058.82 46
2058.93 41
2059.03 35
2059.13 28
2059.24 21
2059.34 16
2059.45 14
2059.55 16
2059.65 22
2059.76 30
2059.86 41
2059.97 55
2060.07 69
2060.17 84
2060.28 98
2060.38 110
2060.49 119
2060.59 126
2060.69 129
2060.80 130
2060.90 129
2061.01 127
2061.11 124
2061.21 120
2061.32 116
2061.42 110
2061.53 103
2061.63 94
2061.73 83
2061.84 71
2061.94 59
2062.05 49
2062.15 39
2062.25 32
2062.36 28
2062.46 25
2062.57 25
2062.67 26
2062.77 29
2062.88 33
2062.98 37
2063.09 42
2063.19 46
2063.29 49
2063.40 51
2063.50 51
2063.61 50
2063.71 49
2063.81 48
2063.92 47
2064.02 47
2064.13 47
2064.23 47
2064.34 47
2064.44 48
2064.54 49
2064.65 51
2064.75 53
2064.86 56
2064.96 58
2065.06 58
2065.17 55
2065.27 52
2065.38 49
2065.48 48
2065.58 49
2065.69 54
2065.79 61
2065.90 69
2066.00 77
2066.10 83
2066.21 86
2066.31 86
2066.42 84
2066.52 80
2066.63 76
2066.73 71
2066.83 66
2066.94 61
2067.04 57
2067.15 55
2067.25 53
2067.35 53
2067.46 55
2067.56 58
2067.67 61
2067.77 66
2067.88 71
2067.98 76
2068.08 83
2068.19 89
2068.29 96
2068.40 102
2068.50 106
2068.60 107
2068.71 106
2068.81 101
2068.92 94
2069.02 85
2069.13 78
2069.23 72
2069.33 68
2069.44 68
2069.54 70
2069.65 74
2069.75 78
2069.85 82
2069.96 85
2070.06 86
2070.17 87
2070.27 86
2070.38 85
2070.48 82
2070.58 77
2070.69 71
2070.79 64
2070.90 57
2071.00 50
2071.11 45
2071.21 43
2071.31 44
2071.42 48
2071.52 53
2071.63 59
2071.73 63
2071.84 65
2071.94 64
2072.04 60
2072.15 53
2072.25 45
2072.36 36
2072.46 28
2072.57 21
2072.67 18
2072.77 18
2072.88 23
2072.98 32
2073.09 43
2073.19 55
2073.30 67
2073.40 77
2073.50 83
2073.61 85
2073.71 84
2073.82 80
2073.92 75
2074.03 71
2074.13 69
2074.23 69
2074.34 72
2074.44 78
2074.55 85
2074.65 91
2074.76 96
2074.86 98
2074.96 97
2075.07 92
2075.17 85
2075.28 76
2075.38 68
2075.49 60
2075.59 54
2075.70 49
2075.80 47
2075.90 48
2076.01 50
2076.11 54
2076.22 59
2076.32 64
2076.43 67
2076.53 68
2076.63 67
2076.74 63
2076.84 58
2076.95 52
2077.05 46
2077.16 42
2077.26 41
2077.37 42
2077.47 46
2077.57 52
2077.68 60
2077.78 69
2077.89 78
2077.99 88
2078.10 96
2078.20 104
2078.31 109
2078.41 112
2078.51 112
2078.62 111
2078.72 109
2078.83 108
2078.93 110
2079.04 113
2079.14 120
2079.25 127
2079.35 134
2079.45 139
2079.56 140
2079.66 138
2079.77 132
2079.87 126
2079.98 119
2080.08 115
2080.19 113
2080.29 113
2080.39 114
2080.50 115
2080.60 114
2080.71 111
2080.81 105
2080.92 97
2081.02 90
2081.13 83
2081.23 79
2081.33 79
2081.44 82
2081.54 87
2081.65 95
2081.75 104
2081.86 111
2081.96 116
2082.07 118
2082.17 115
2082.28 110
2082.38 103
2082.48 95
2082.59 88
2082.69 85
2082.80 86
2082.90 90
2083.01 97
2083.11 105
2083.22 111
2083.32 114
2083.43 112
2083.53 103
2083.63 90
2083.74 73
2083.84 56
2083.95 40
2084.05 27
2084.16 18
2084.26 14
2084.37 14
2084.47 19
2084.58 28
2084.68 39
2084.78 52
2084.89 65
2084.99 77
2085.10 88
2085.20 95
2085.31 100
2085.41 101
2085.52 99
2085.62 96
2085.73 89
2085.83 81
2085.94 70
2086.04 58
2086.14 45
2086.25 33
2086.35 23
2086.46 14
2086.56 9
2086.67 6
2086.77 5
2086.88 5
2086.98 4
2087.09 2
2087.19 0
2087.30 0
2087.40 0
2087.51 0
2087.61 0
2087.71 0
2087.82 0
2087.92 6
2088.03 17
2088.13 29
2088.24 39
2088.34 47
2088.45 51
2088.55 53
2088.66 51
2088.76 48
2088.87 44
2088.97 39
2089.08 35
2089.18 31
2089.28 26
2089.39 23
2089.49 19
2089.60 15
2089.70 11
2089.81 6
2089.91 1
2090.02 0
2090.12 0
2090.23 0
2090.33 0
2090.44 0
2090.54 0
2090.65 0
2090.75 0
2090.86 9
2090.96 22
2091.07 36
2091.17 51
2091.27 64
2091.38 75
2091.48 84
2091.59 90
2091.69 94
2091.80 96
2091.90 98
2092.01 100
2092.11 102
2092.22 106
2092.32 110
2092.43 114
2092.53 117
2092.64 119
2092.74 119
2092.85 117
2092.95 115
2093.06 113
2093.16 112
2093.27 112
2093.37 115
2093.48 119
2093.58 122
2093.68 124
2093.79 124
2093.89 122
2094.00 118
2094.10 113
2094.21 107
2094.31 102
2094.42 97
2094.52 93
2094.63 88
2094.73 83
2094.84 78
2094.94 73
2095.05 69
2095.15 67
2095.26 68
2095.36 73
2095.47 80
2095.57 90
2095.68 100
2095.78 110
2095.89 118
2095.99 123
2096.10 126
2096.20 127
2096.31 127
2096.41 125
2096.52 124
2096.62 122
2096.73 121
2096.83 120
2096.94 120
2097.04 120
2097.15 120
2097.25 120
2097.35 118
2097.46 114
2097.56 107
2097.67 98
2097.77 89
2097.88 79
2097.98 72
2098.09 67
2098.19 65
2098.30 67
2098.40 70
2098.51 74
2098.61 77
2098.72 79
2098.82 79
2098.93 78
2099.03 76
2099.14 75
2099.24 74
2099.35 75
2099.45 79
2099.56 85
2099.66 92
2099.77 100
2099.87 108
2099.98 116
2100.08 121
2100.19 125
2100.29 126
2100.40 126
2100.50 124
2100.61 121
2100.71 118
2100.82 113
2100.92 107
2101.03 100
2101.13 92
2101.24 84
2101.34 77
2101.45 72
2101.55 69
2101.66 67
2101.76 65
2101.87 64
2101.97 61
2102.08 58
2102.18 54
2102.29 49
2102.39 46
2102.50 43
2102.60 41
2102.71 39
2102.81 38
2102.92 36
2103.02 33
2103.13 28
2103.23 23
2103.34 18
2103.44 12
2103.55 8
2103.65 6
2103.76 6
2103.86 8
2103.97 11
2104.07 15
2104.18 19
2104.28 22
2104.39 24
2104.49 25
2104.60 27
2104.71 30
2104.81 35
2104.92 41
2105.02 49
2105.13 56
2105.23 61
2105.34 64
2105.44 63
2105.55 60
2105.65 54
2105.76 48
2105.86 42
2105.97 39
2106.07 38
2106.18 40
2106.28 44
2106.39 50
2106.49 56
2106.60 63
2106.70 70
2106.81 77
2106.91 84
2107.02 90
2107.12 95
2107.23 100
2107.33 105
2107.44 108
2107.54 111
2107.65 112
2107.75 113
2107.86 112
2107.96 111
2108.07 108
2108.17 105
2108.28 102
2108.38 98
2108.49 94
2108.60 90
2108.70 85
2108.81 81
2108.91 77
2109.02 75
2109.12 76
2109.23 79
2109.33 84
2109.44 92
2109.54 101
2109.65 110
2109.75 117
2109.86 122
2109.96 123
2110.07 121
2110.17 116
2110.28 107
2110.38 96
2110.49 84
2110.59 73
2110.70 64
2110.80 60
2110.91 61
2111.02 67
2111.12 78
2111.23 92
2111.33 104
2111.44 114
2111.54 121
2111.65 123
2111.75 122
2111.86 119
2111.96 115
2112.07 112
2112.17 109
2112.28 107
2112.38 107
2112.49 106
2112.59 107
2112.70 108
2112.80 109
2112.91 111
2113.02 113
2113.12 114
2113.23 114
2113.33 112
2113.44 107
2113.54 100
2113.65 91
2113.75 80
2113.86 68
2113.96 56
2114.07 44
2114.17 32
2114.28 21
2114.38 10
2114.49 1
2114.60 0
2114.70 0
2114.81 0
2114.91 0
2115.02 0
2115.12 0
2115.23 0
2115.33 0
2115.44 8
2115.54 15
2115.65 20
2115.75 25
2115.86 28
2115.96 31
2116.07 33
2116.18 34
2116.28 35
2116.39 36
2116.49 35
2116.60 34
2116.70 32
2116.81 28
2116.91 25
2117.02 22
2117.12 21
2117.23 22
2117.34 25
2117.44 30
2117.55 37
2117.65 45
2117.76 54
2117.86 62
2117.97 67
2118.07 71
2118.18 72
2118.28 71
2118.39 67
2118.49 63
2118.60 58
2118.71 54
2118.81 50
2118.92 48
2119.02 47
2119.13 49
2119.23 53
2119.34 60
2119.44 67
2119.55 76
2119.65 86
2119.76 94
2119.87 101
2119.97 106
2120.08 108
2120.18 107
2120.29 103
2120.39 95
2120.50 86
2120.60 75
2120.71 64
2120.81 54
2120.92 46
2121.03 40
2121.13 39
2121.24 41
2121.34 46
2121.45 54
2121.55 65
2121.66 78
2121.76 91
2121.87 103
2121.98 113
2122.08 120
2122.19 124
2122.29 124
2122.40 120
2122.50 114
2122.61 106
2122.71 98
2122.82 91
2122.93 87
2123.03 86
2123.14 88
2123.24 94
2123.35 101
2123.45 109
2123.56 115
2123.66 119
2123.77 120
2123.88 118
2123.98 115
2124.09 111
2124.19 107
2124.30 104
2124.40 102
2124.51 101
2124.61 102
2124.72 103
2124.83 104
2124.93 106
2125.04 108
2125.14 109
2125.25 110
2125.35 110
2125.46 108
2125.56 105
2125.67 100
2125.78 95
2125.88 89
2125.99 84
2126.09 80
2126.20 79
2126.30 80
2126.41 83
2126.52 87
2126.62 91
2126.73 93
2126.83 94
2126.94 94
2127.04 92
2127.15 91
2127.25 91
2127.36 92
2127.47 93
2127.57 94
2127.68 93
2127.78 91
2127.89 87
2127.99 82
2128.10 78
2128.21 75
2128.31 75
2128.42 76
2128.52 77
2128.63 78
2128.73 78
2128.84 76
2128.95 73
2129.05 68
2129.16 62
2129.26 57
2129.37 51
2129.47 46
2129.58 42
2129.69 39
2129.79 40
2129.90 44
2130.00 51
2130.11 61
2130.21 73
2130.32 85
2130.43 97
2130.53 106
2130.64 112
2130.74 115
2130.85 115
2130.95 113
2131.06 109
2131.17 105
2131.27 102
2131.38 98
2131.48 95
2131.59 92
2131.69 89
2131.80 86
2131.91 82
2132.01 79
2132.12 77
2132.22 74
2132.33 73
2132.44 73
2132.54 75
2132.65 79
2132.75 84
2132.86 90
2132.96 97
2133.07 104
2133.18 110
2133.28 115
2133.39 119
2133.49 123
2133.60 129
2133.70 137
2133.81 146
2133.92 158
2134.02 169
2134.13 177
2134.23 182
2134.34 181
2134.45 174
2134.55 163
2134.66 147
2134.76 130
2134.87 113
2134.97 97
2135.08 83
2135.19 72
2135.29 63
2135.40 56
2135.50 50
2135.61 44
2135.72 39
2135.82 34
2135.93 30
2136.03 30
2136.14 33
2136.25 40
2136.35 51
2136.46 64
2136.56 77
2136.67 88
2136.77 95
2136.88 98
2136.99 97
2137.09 93
2137.20 89
2137.30 85
2137.41 81
2137.52 79
2137.62 78
2137.73 77
2137.83 75
2137.94 72
2138.05 69
2138.15 66
2138.26 62
2138.36 58
2138.47 54
2138.58 51
2138.68 49
2138.79 48
2138.89 49
2139.00 52
2139.10 57
2139.21 63
2139.32 68
2139.42 72
2139.53 74
2139.63 72
2139.74 68
2139.85 61
2139.95 54
2140.06 48
2140.16 43
2140.27 41
2140.38 40
2140.48 41
2140.59 42
2140.69 41
2140.80 38
2140.91 33
2141.01 26
2141.12 19
2141.22 12
2141.33 5
2141.44 1
2141.54 0
2141.65 0
2141.75 0
2141.86 0
2141.97 0
2142.07 0
2142.18 0
2142.28 0
2142.39 0
2142.50 3
2142.60 6
2142.71 11
2142.81 18
2142.92 27
2143.03 41
2143.13 57
2143.24 74
2143.34 89
2143.45 101
2143.56 107
2143.66 107
2143.77 101
2143.88 91
2143.98 79
2144.09 67
2144.19 58
2144.30 52
2144.41 48
2144.51 45
2144.62 43
2144.72 39
2144.83 33
2144.94 26
2145.04 19
2145.15 13
2145.25 10
2145.36 8
2145.47 10
2145.57 14
2145.68 20
2145.78 29
2145.89 42
2146.00 58
2146.10 78
2146.21 103
2146.32 130
2146.42 159
2146.53 186
2146.63 208
2146.74 225
2146.85 234
2146.95 235
2147.06 230
2147.16 220
2147.27 209
2147.38 198
2147.48 189
2147.59 182
2147.70 179
2147.80 178
2147.91 177
2148.01 174
2148.12 170
2148.23 163
2148.33 154
2148.44 145
2148.54 137
2148.65 132
2148.76 129
2148.86 130
2148.97 133
2149.08 137
2149.18 140
2149.29 143
2149.39 143
2149.50 141
2149.61 137
2149.71 130
2149.82 121
2149.93 111
2150.03 101
2150.14 94
2150.24 89
2150.35 87
2150.46 89
2150.56 94
2150.67 100
2150.78 108
2150.88 115
2150.99 122
2151.09 130
2151.20 140
2151.31 152
2151.41 167
2151.52 186
2151.63 208
2151.73 231
2151.84 253
2151.94 273
2152.05 289
2152.16 301
2152.26 307
2152.37 309
2152.48 306
2152.58 300
2152.69 292
2152.79 283
2152.90 274
2153.01 266
2153.11 259
2153.22 253
2153.33 249
2153.43 246
2153.54 244
2153.64 242
2153.75 241
2153.86 240
2153.96 239
2154.07 237
2154.18 233
2154.28 226
2154.39 217
2154.50 204
2154.60 190
2154.71 176
2154.81 163
2154.92 153
2155.03 147
2155.13 142
2155.24 139
2155.35 134
2155.45 126
2155.56 115
2155.66 101
2155.77 86
2155.88 72
2155.98 63
2156.09 59
2156.20 61
2156.30 68
2156.41 78
2156.52 89
2156.62 97
2156.73 102
2156.84 104
2156.94 102
2157.05 97
2157.15 91
2157.26 86
2157.37 80
2157.47 74
2157.58 67
2157.69 59
2157.79 49
2157.90 38
2158.01 26
2158.11 14
2158.22 5
2158.32 0
2158.43 0
2158.54 0
2158.64 0
2158.75 3
2158.86 4
2158.96 4
2159.07 2
2159.18 0
2159.28 0
2159.39 0
2159.50 0
2159.60 0
2159.71 3
2159.81 9
2159.92 16
2160.03 22
2160.13 28
2160.24 33
2160.35 38
2160.45 43
2160.56 47
2160.67 51
2160.77 52
2160.88 52
2160.99 50
2161.09 46
2161.20 40
2161.31 34
2161.41 29
2161.52 23
2161.63 19
2161.73 15
2161.84 11
2161.94 8
2162.05 6
2162.16 6
2162.26 7
2162.37 10
2162.48 14
2162.58 19
2162.69 24
2162.80 29
2162.90 33
2163.01 37
2163.12 42
2163.22 48
2163.33 56
2163.44 64
2163.54 73
2163.65 81
2163.76 86
2163.86 87
2163.97 86
2164.08 83
2164.18 80
2164.29 77
2164.40 76
2164.50 76
2164.61 77
2164.71 79
2164.82 80
2164.93 79
2165.03 76
2165.14 71
2165.25 65
2165.35 58
2165.46 51
2165.57 45
2165.67 40
2165.78 36
2165.89 33
2165.99 32
2166.10 32
2166.21 34
2166.31 37
2166.42 40
2166.53 44
2166.63 48
2166.74 52
2166.85 55
2166.95 58
2167.06 59
2167.17 58
2167.27 54
2167.38 47
2167.49 37
2167.59 27
2167.70 16
2167.81 5
2167.91 0
2168.02 0
2168.13 0
2168.23 0
2168.34 0
2168.45 0
2168.55 0
2168.66 0
2168.77 3
2168.87 17
2168.98 29
2169.09 40
2169.19 47
2169.30 50
2169.41 52
2169.51 52
2169.62 54
2169.73 57
2169.83 61
2169.94 65
2170.05 68
2170.15 68
2170.26 67
2170.37 64
2170.47 61
2170.58 60
2170.69 62
2170.79 69
2170.90 79
2171.01 93
2171.11 108
2171.22 124
2171.33 138
2171.43 149
2171.54 157
2171.65 162
2171.76 163
2171.86 163
2171.97 162
2172.08 162
2172.18 164
2172.29 165
2172.40 166
2172.50 165
2172.61 161
2172.72 154
2172.82 145
2172.93 135
2173.04 125
2173.14 117
2173.25 110
2173.36 105
2173.46 101
2173.57 100
2173.68 100
2173.78 101
2173.89 103
2174.00 104
2174.10 103
2174.21 98
2174.32 90
2174.42 78
2174.53 63
2174.64 46
2174.75 30
2174.85 17
2174.96 8
2175.07 4
2175.17 3
2175.28 3
2175.39 4
2175.49 2
2175.60 0
2175.71 0
2175.81 0
2175.92 0
2176.03 0
2176.13 0
2176.24 0
2176.35 8
2176.45 16
2176.56 21
2176.67 23
2176.78 22
2176.88 20
2176.99 17
2177.10 18
2177.20 21
2177.31 29
2177.42 39
2177.52 52
2177.63 63
2177.74 73
2177.84 79
2177.95 82
2178.06 83
2178.17 82
2178.27 79
2178.38 77
2178.49 74
2178.59 72
2178.70 70
2178.81 67
2178.91 65
2179.02 62
2179.13 59
2179.23 54
2179.34 49
2179.45 42
2179.56 33
2179.66 24
2179.77 15
2179.88 7
2179.98 2
2180.09 2
2180.20 5
2180.30 12
2180.41 20
2180.52 29
2180.62 36
2180.73 39
2180.84 39
2180.95 34
2181.05 27
2181.16 19
2181.27 11
2181.37 4
2181.48 0
2181.59 0
2181.69 1
2181.80 7
2181.91 15
2182.02 25
2182.12 34
2182.23 42
2182.34 48
2182.44 50
2182.55 50
2182.66 48
2182.76 44
2182.87 39
2182.98 34
2183.09 29
2183.19 25
2183.30 23
2183.41 23
2183.51 26
2183.62 30
2183.73 36
2183.84 43
2183.94 49
2184.05 56
2184.16 60
2184.26 64
2184.37 66
2184.48 67
2184.58 67
2184.69 65
2184.80 64
2184.91 61
2185.01 59
2185.12 56
2185.23 55
2185.33 55
2185.44 58
2185.55 62
2185.66 67
2185.76 73
2185.87 79
2185.98 82
2186.08 82
2186.19 78
2186.30 71
2186.41 60
2186.51 48
2186.62 35
2186.73 25
2186.83 18
2186.94 16
2187.05 20
2187.16 31
2187.26 48
2187.37 69
2187.48 92
2187.58 118
2187.69 144
2187.80 169
2187.91 193
2188.01 216
2188.12 237
2188.23 256
2188.33 272
2188.44 284
2188.55 291
2188.66 295
2188.76 296
2188.87 297
2188.98 298
2189.08 301
2189.19 306
2189.30 313
2189.41 320
2189.51 326
2189.62 330
2189.73 333
2189.83 334
2189.94 333
2190.05 331
2190.16 329
2190.26 325
2190.37 320
2190.48 314
2190.58 306
2190.69 297
2190.80 285
2190.91 272
2191.01 258
2191.12 244
2191.23 232
2191.34 223
2191.44 218
2191.55 217
2191.66 219
2191.76 222
2191.87 224
2191.98 223
2192.09 217
2192.19 209
2192.30 199
2192.41 189
2192.52 181
2192.62 176
2192.73 173
2192.84 173
2192.94 174
2193.05 175
2193.16 177
2193.27 178
2193.37 179
2193.48 181
2193.59 183
2193.70 184
2193.80 184
2193.91 181
2194.02 177
2194.12 172
2194.23 167
2194.34 164
2194.45 163
2194.55 166
2194.66 172
2194.77 180
2194.88 187
2194.98 194
2195.09 199
2195.20 201
2195.31 201
2195.41 200
2195.52 198
2195.63 196
2195.73 194
2195.84 192
2195.95 191
2196.06 190
2196.16 190
2196.27 190
2196.38 191
2196.49 192
2196.59 192
2196.70 192
2196.81 191
2196.92 190
2197.02 190
2197.13 191
2197.24 193
2197.35 197
2197.45 201
2197.56 206
2197.67 209
2197.77 209
2197.88 207
2197.99 202
2198.10 193
2198.20 183
2198.31 171
2198.42 158
2198.53 144
2198.63 130
2198.74 117
2198.85 103
2198.96 88
2199.06 75
2199.17 61
2199.28 50
2199.39 42
2199.49 38
2199.60 39
2199.71 44
2199.82 52
2199.92 60
2200.03 66
2200.14 69
2200.25 68
2200.35 66
2200.46 63
2200.57 63
2200.68 66
2200.78 73
2200.89 82
2201.00 91
2201.11 99
2201.21 103
2201.32 102
2201.43 97
2201.54 89
2201.64 81
2201.75 73
2201.86 65
2201.96 59
2202.07 54
2202.18 50
2202.29 45
2202.40 41
2202.50 38
2202.61 35
2202.72 33
2202.83 33
2202.93 35
2203.04 40
2203.15 47
2203.26 55
2203.36 64
2203.47 74
2203.58 82
2203.69 88
2203.79 90
2203.90 89
2204.01 85
2204.12 79
2204.22 71
2204.33 64
2204.44 58
2204.55 56
2204.65 56
2204.76 58
2204.87 61
2204.98 65
2205.08 66
2205.19 66
2205.30 63
2205.41 59
2205.51 54
2205.62 49
2205.73 44
2205.84 40
2205.94 36
2206.05 33
2206.16 29
2206.27 25
2206.37 21
2206.48 15
2206.59 10
2206.70 5
2206.81 1
2206.91 0
2207.02 0
2207.13 0
2207.24 0
2207.34 0
2207.45 0
2207.56 0
2207.67 0
2207.77 4
2207.88 12
2207.99 20
2208.10 28
2208.20 34
2208.31 40
2208.42 46
2208.53 52
2208.63 59
2208.74 66
2208.85 75
2208.96 83
2209.07 91
2209.17 97
2209.28 102
2209.39 106
2209.50 109
2209.60 112
2209.71 115
2209.82 116
2209.93 117
2210.03 117
2210.14 115
2210.25 111
2210.36 106
2210.47 100
2210.57 93
2210.68 86
2210.79 80
2210.90 74
2211.00 68
2211.11 63
2211.22 58
2211.33 54
2211.43 50
2211.54 47
2211.65 45
2211.76 44
2211.87 46
2211.97 50
2212.08 57
2212.19 64
2212.30 72
2212.40 80
2212.51 85
2212.62 89
2212.73 90
2212.84 89
2212.94 85
2213.05 80
2213.16 73
2213.27 65
2213.37 59
2213.48 54
2213.59 52
2213.70 53
2213.81 57
2213.91 63
2214.02 72
2214.13 81
2214.24 89
2214.34 96
2214.45 101
2214.56 103
2214.67 102
2214.78 99
2214.88 93
2214.99 86
2215.10 79
2215.21 72
2215.31 66
2215.42 61
2215.53 58
2215.64 57
2215.75 57
2215.85 60
2215.96 65
2216.07 72
2216.18 81
2216.29 91
2216.39 101
2216.50 112
2216.61 123
2216.72 132
2216.82 140
2216.93 146
2217.04 148
2217.15 147
2217.26 141
2217.36 132
2217.47 120
2217.58 105
2217.69 90
2217.80 77
2217.90 65
2218.01 55
2218.12 48
2218.23 43
2218.34 39
2218.44 36
2218.55 32
2218.66 29
2218.77 25
2218.87 21
2218.98 18
2219.09 17
2219.20 17
2219.31 19
2219.41 24
2219.52 31
2219.63 41
2219.74 53
2219.85 66
2219.95 80
2220.06 93
2220.17 105
2220.28 114
2220.39 119
2220.49 123
2220.60 123
2220.71 122
2220.82 120
2220.93 119
2221.03 118
2221.14 117
2221.25 115
2221.36 111
2221.47 105
2221.57 96
2221.68 86
2221.79 76
2221.90 67
2222.01 62
2222.11 60
2222.22 61
2222.33 63
2222.44 66
2222.55 67
2222.65 67
2222.76 63
2222.87 56
2222.98 47
2223.09 37
2223.19 28
2223.30 21
2223.41 16
2223.52 13
2223.63 11
2223.73 10
2223.84 7
2223.95 4
2224.06 0
2224.17 0
2224.27 0
2224.38 0
2224.49 0
2224.60 0
2224.71 0
2224.81 0
2224.92 2
2225.03 6
2225.14 9
2225.25 11
2225.35 13
2225.46 13
2225.57 11
2225.68 9
2225.79 6
2225.89 4
2226.00 4
2226.11 8
2226.22 15
2226.33 25
2226.43 37
2226.54 48
2226.65 58
2226.76 64
2226.87 67
2226.98 66
2227.08 62
2227.19 55
2227.30 48
2227.41 40
2227.52 33
2227.62 28
2227.73 24
2227.84 21
2227.95 18
2228.06 17
2228.16 17
2228.27 18
2228.38 20
2228.49 23
2228.60 27
2228.71 31
2228.81 34
2228.92 34
2229.03 32
2229.14 27
2229.25 19
2229.35 11
2229.46 2
2229.57 0
2229.68 0
2229.79 0
2229.90 0
2230.00 0
2230.11 0
2230.22 3
2230.33 10
2230.44 18
2230.54 27
2230.65 35
2230.76 41
2230.87 44
2230.98 44
2231.09 40
2231.19 33
2231.30 24
2231.41 14
2231.52 6
2231.63 0
2231.73 0
2231.84 0
2231.95 1
2232.06 7
2232.17 14
2232.28 22
2232.38 30
2232.49 38
2232.60 44
2232.71 49
2232.82 52
2232.93 53
2233.03 55
2233.14 56
2233.25 58
2233.36 60
2233.47 63
2233.57 65
2233.68 66
2233.79 67
2233.90 67
2234.01 67
2234.12 67
2234.22 65
2234.33 63
2234.44 58
2234.55 50
2234.66 39
2234.77 27
2234.87 13
2234.98 1
2235.09 0
2235.20 0
2235.31 0
2235.42 0
2235.52 0
2235.63 0
2235.74 0
2235.85 1
2235.96 8
2236.07 13
2236.17 19
2236.28 24
2236.39 29
2236.50 35
2236.61 40
2236.72 46
2236.82 52
2236.93 58
2237.04 64
2237.15 71
2237.26 78
2237.37 85
2237.47 92
2237.58 98
2237.69 101
2237.80 102
2237.91 101
2238.02 100
2238.12 100
2238.23 101
2238.34 105
2238.45 109
2238.56 114
2238.67 117
2238.77 118
2238.88 116
2238.99 111
2239.10 104
2239.21 96
2239.32 88
2239.43 81
2239.53 74
2239.64 69
2239.75 67
2239.86 67
2239.97 70
2240.08 75
2240.18 84
2240.29 95
2240.40 107
2240.51 120
2240.62 133
2240.73 145
2240.83 154
2240.94 161
2241.05 163
2241.16 162
2241.27 157
2241.38 149
2241.49 140
2241.59 130
2241.70 121
2241.81 114
2241.92 109
2242.03 108
2242.14 108
2242.24 110
2242.35 113
2242.46 117
2242.57 120
2242.68 121
2242.79 121
2242.90 120
2243.00 118
2243.11 115
2243.22 113
2243.33 111
2243.44 111
2243.55 110
2243.66 111
2243.76 111
2243.87 112
2243.98 113
2244.09 114
2244.20 115
2244.31 117
2244.41 118
2244.52 119
2244.63 120
2244.74 120
2244.85 118
2244.96 115
2245.07 111
2245.17 106
2245.28 103
2245.39 101
2245.50 103
2245.61 108
2245.72 116
2245.83 126
2245.93 135
2246.04 143
2246.15 147
2246.26 149
2246.37 147
2246.48 143
2246.59 139
2246.69 136
2246.80 133
2246.91 131
2247.02 129
2247.13 126
2247.24 122
2247.35 118
2247.45 114
2247.56 111
2247.67 108
2247.78 106
2247.89 104
2248.00 101
2248.11 98
2248.21 93
2248.32 88
2248.43 83
2248.54 79
2248.65 76
2248.76 73
2248.87 71
2248.98 70
2249.08 69
2249.19 71
2249.30 73
2249.41 78
2249.52 83
2249.63 88
2249.74 91
2249.84 94
2249.95 95
2250.06 94
2250.17 93
2250.28 92
2250.39 91
2250.50 90
2250.61 88
2250.71 87
2250.82 86
2250.93 86
2251.04 86
2251.15 86
2251.26 89
2251.37 93
2251.47 97
2251.58 102
2251.69 106
2251.80 109
2251.91 110
2252.02 109
2252.13 106
2252.24 100
2252.34 94
2252.45 88
2252.56 83
2252.67 79
2252.78 78
2252.89 79
2253.00 80
2253.11 81
2253.21 80
2253.32 77
2253.43 71
2253.54 64
2253.65 57
2253.76 52
2253.87 49
2253.98 51
2254.08 56
2254.19 64
2254.30 73
2254.41 82
2254.52 90
2254.63 96
2254.74 100
2254.85 102
2254.95 101
2255.06 99
2255.17 96
2255.28 91
2255.39 87
2255.50 82
2255.61 77
2255.72 73
2255.82 68
2255.93 64
2256.04 60
2256.15 55
2256.26 50
2256.37 46
2256.48 42
2256.59 38
2256.70 35
2256.80 33
2256.91 32
2257.02 32
2257.13 33
2257.24 33
2257.35 32
2257.46 30
2257.57 26
2257.68 21
2257.78 15
2257.89 10
2258.00 9
2258.11 12
2258.22 21
2258.33 36
2258.44 55
2258.55 76
2258.65 96
2258.76 111
2258.87 120
2258.98 123
2259.09 120
2259.20 112
2259.31 103
2259.42 94
2259.53 87
2259.63 83
2259.74 82
2259.85 84
2259.96 87
2260.07 91
2260.18 93
2260.29 93
2260.40 90
2260.51 84
2260.62 75
2260.72 65
2260.83 54
2260.94 44
2261.05 36
2261.16 30
2261.27 25
2261.38 22
2261.49 20
2261.60 19
2261.70 17
2261.81 14
2261.92 11
2262.03 6
2262.14 0
2262.25 0
2262.36 0
2262.47 0
2262.58 0
2262.69 0
2262.79 0
2262.90 0
2263.01 9
2263.12 20
2263.23 29
2263.34 35
2263.45 38
2263.56 39
2263.67 40
2263.77 41
2263.88 43
2263.99 45
2264.10 49
2264.21 52
2264.32 55
2264.43 57
2264.54 58
2264.65 59
2264.76 59
2264.87 59
2264.97 59
2265.08 57
2265.19 56
2265.30 54
2265.41 53
2265.52 52
2265.63 54
2265.74 58
2265.85 64
2265.96 71
2266.06 79
2266.17 85
2266.28 89
2266.39 90
2266.50 89
2266.61 87
2266.72 84
2266.83 81
2266.94 80
2267.05 79
2267.16 79
2267.26 79
2267.37 78
2267.48 76
2267.59 72
2267.70 68
2267.81 63
2267.92 58
2268.03 54
2268.14 51
2268.25 51
2268.36 51
2268.46 53
2268.57 54
2268.68 57
2268.79 59
2268.90 62
2269.01 66
2269.12 71
2269.23 78
2269.34 86
2269.45 92
2269.56 97
2269.66 98
2269.77 95
2269.88 90
2269.99 82
2270.10 74
2270.21 67
2270.32 62
2270.43 59
2270.54 57
2270.65 55
2270.76 51
2270.87 43
2270.97 33
2271.08 21
2271.19 8
2271.30 0
2271.41 0
2271.52 0
2271.63 0
2271.74 8
2271.85 17
2271.96 26
2272.07 32
2272.18 37
2272.28 41
2272.39 46
2272.50 54
2272.61 64
2272.72 77
2272.83 90
2272.94 102
2273.05 110
2273.16 114
2273.27 113
2273.38 109
2273.49 105
2273.60 103
2273.70 105
2273.81 111
2273.92 119
2274.03 128
2274.14 135
2274.25 139
2274.36 139
2274.47 136
2274.58 131
2274.69 124
2274.80 118
2274.91 111
2275.02 105
2275.13 100
2275.23 97
2275.34 97
2275.45 100
2275.56 106
2275.67 114
2275.78 124
2275.89 134
2276.00 143
2276.11 151
2276.22 156
2276.33 160
2276.44 163
2276.55 163
2276.66 162
2276.76 159
2276.87 154
2276.98 148
2277.09 141
2277.20 133
2277.31 124
2277.42 115
2277.53 107
2277.64 98
2277.75 90
2277.86 84
2277.97 80
2278.08 80
2278.19 83
2278.30 90
2278.40 100
2278.51 111
2278.62 124
2278.73 135
2278.84 146
2278.95 155
2279.06 162
2279.17 167
2279.28 170
2279.39 170
2279.50 168
2279.61 163
2279.72 154
2279.83 143
2279.94 128
2280.04 111
2280.15 94
2280.26 76
2280.37 59
2280.48 44
2280.59 32
2280.70 22
2280.81 16
2280.92 12
2281.03 10
2281.14 9
2281.25 7
2281.36 4
2281.47 0
2281.58 0
2281.69 0
2281.80 0
2281.90 0
2282.01 0
2282.12 0
2282.23 0
2282.34 3
2282.45 7
2282.56 9
2282.67 11
2282.78 12
2282.89 13
2283.00 16
2283.11 18
2283.22 20
2283.33 20
2283.44 18
2283.55 14
2283.66 7
2283.77 0
2283.88 0
2283.98 0
2284.09 0
2284.20 0
2284.31 0
2284.42 9
2284.53 21
2284.64 33
2284.75 45
2284.86 54
2284.97 61
2285.08 67
2285.19 72
2285.30 77
2285.41 85
2285.52 95
2285.63 107
2285.74 119
2285.85 129
2285.96 136
2286.07 138
2286.17 136
2286.28 129
2286.39 120
2286.50 109
2286.61 98
2286.72 89
2286.83 80
2286.94 73
2287.05 66
2287.16 59
2287.27 51
2287.38 42
2287.49 33
2287.60 25
2287.71 17
2287.82 11
2287.93 6
2288.04 2
2288.15 0
2288.26 0
2288.37 0
2288.48 0
2288.59 0
2288.70 4
2288.80 16
2288.91 32
2289.02 50
2289.13 68
2289.24 84
2289.35 94
2289.46 98
2289.57 96
2289.68 88
2289.79 77
2289.90 64
2290.01 52
2290.12 42
2290.23 35
2290.34 31
2290.45 30
2290.56 32
2290.67 37
2290.78 44
2290.89 52
2291.00 61
2291.11 71
2291.22 81
2291.33 92
2291.44 102
2291.55 112
2291.66 121
2291.76 127
2291.87 132
2291.98 134
2292.09 134
2292.20 133
2292.31 130
2292.42 128
2292.53 125
2292.64 123
2292.75 123
2292.86 122
2292.97 121
2293.08 118
2293.19 112
2293.30 104
2293.41 94
2293.52 82
2293.63 70
2293.74 62
2293.85 57
2293.96 58
2294.07 64
2294.18 76
2294.29 90
2294.40 107
2294.51 125
2294.62 140
2294.73 153
2294.84 161
2294.95 163
2295.06 160
2295.17 152
2295.28 141
2295.39 129
2295.50 119
2295.60 111
2295.71 108
2295.82 108
2295.93 109
2296.04 111
2296.15 112
2296.26 112
2296.37 108
2296.48 104
2296.59 98
2296.70 93
2296.81 88
2296.92 85
2297.03 84
2297.14 84
2297.25 86
2297.36 89
2297.47 92
2297.58 95
2297.69 96
2297.80 97
2297.91 96
2298.02 95
2298.13 95
2298.24 95
2298.35 97
2298.46 100
2298.57 102
2298.68 103
2298.79 103
2298.90 101
2299.01 96
2299.12 89
2299.23 82
2299.34 74
2299.45 67
2299.56 61
2299.67 55
2299.78 49
2299.89 43
2300.00 37
2300.11 29
2300.22 20
2300.33 12
2300.44 4
2300.55 0
2300.66 0
2300.77 0
2300.88 0
2300.99 0
2301.10 0
2301.21 0
2301.32 0
2301.43 0
2301.54 4
2301.65 13
2301.76 24
2301.87 36
2301.98 47
2302.09 58
2302.20 67
2302.31 74
2302.42 78
2302.53 78
2302.64 75
2302.75 69
2302.86 60
2302.97 50
2303.08 42
2303.18 37
2303.29 38
2303.40 46
2303.51 60
2303.62 80
2303.73 103
2303.84 127
2303.95 150
2304.06 170
2304.17 185
2304.28 196
2304.39 203
2304.50 207
2304.61 208
2304.72 208
2304.83 206
2304.94 203
2305.05 198
2305.16 193
2305.27 186
2305.38 179
2305.49 172
2305.60 167
2305.71 163
2305.82 161
2305.93 161
2306.04 162
2306.15 163
2306.26 161
2306.37 157
2306.48 149
2306.59 136
2306.70 121
2306.81 103
2306.92 86
2307.03 69
2307.14 56
2307.25 46
2307.36 40
2307.47 37
2307.58 36
2307.69 37
2307.80 39
2307.92 41
2308.03 44
2308.14 47
2308.25 49
2308.36 51
2308.47 53
2308.58 56
2308.69 61
2308.80 67
2308.91 76
2309.02 86
2309.13 98
2309.24 109
2309.35 119
2309.46 125
2309.57 127
2309.68 124
2309.79 118
2309.90 108
2310.01 97
2310.12 87
2310.23 77
2310.34 71
2310.45 68
2310.56 68
2310.67 70
2310.78 74
2310.89 77
2311.00 79
2311.11 79
2311.22 77
2311.33 75
2311.44 72
2311.55 72
2311.66 74
2311.77 78
2311.88 84
2311.99 90
2312.10 95
2312.21 97
2312.32 97
2312.43 94
2312.54 90
2312.65 85
2312.76 82
2312.87 78
2312.98 75
2313.09 72
2313.20 67
2313.31 60
2313.42 52
2313.53 42
2313.64 32
2313.75 24
2313.86 18
2313.97 14
2314.08 14
2314.19 15
2314.30 17
2314.41 20
2314.52 24
2314.63 27
2314.74 30
2314.85 32
2314.96 34
2315.07 35
2315.18 36
2315.29 36
2315.41 38
2315.52 41
2315.63 47
2315.74 54
2315.85 62
2315.96 70
2316.07 78
2316.18 83
2316.29 87
2316.40 89
2316.51 89
2316.62 89
2316.73 89
2316.84 90
2316.95 91
2317.06 94
2317.17 100
2317.28 108
2317.39 119
2317.50 133
2317.61 148
2317.72 164
2317.83 178
2317.94 189
2318.05 197
2318.16 202
2318.27 206
2318.38 209
2318.49 213
2318.60 217
2318.71 223
2318.82 228
2318.93 232
2319.04 234
2319.15 235
2319.27 235
2319.38 234
2319.49 233
2319.60 231
2319.71 231
2319.82 231
2319.93 232
2320.04 233
2320.15 234
2320.26 236
2320.37 237
2320.48 237
2320.59 238
2320.70 238
2320.81 238
2320.92 238
2321.03 238
2321.14 237
2321.25 234
2321.36 230
2321.47 222
2321.58 210
2321.69 196
2321.80 179
2321.91 161
2322.02 145
2322.13 132
2322.24 123
2322.36 119
2322.47 120
2322.58 124
2322.69 129
2322.80 134
2322.91 139
2323.02 142
2323.13 144
2323.24 145
2323.35 147
2323.46 148
2323.57 148
2323.68 147
2323.79 144
2323.90 138
2324.01 130
2324.12 119
2324.23 106
2324.34 94
2324.45 82
2324.56 73
2324.67 66
2324.78 61
2324.90 59
2325.01 58
2325.12 57
2325.23 56
2325.34 54
2325.45 52
2325.56 50
2325.67 48
2325.78 47
2325.89 46
2326.00 47
2326.11 48
2326.22 50
2326.33 53
2326.44 57
2326.55 61
2326.66 66
2326.77 72
2326.88 78
2326.99 85
2327.11 91
2327.22 98
2327.33 104
2327.44 108
2327.55 110
2327.66 109
2327.77 105
2327.88 98
2327.99 90
2328.10 80
2328.21 71
2328.32 62
2328.43 53
2328.54 46
2328.65 38
2328.76 31
2328.87 24
2328.98 19
2329.09 15
2329.21 15
2329.32 18
2329.43 25
2329.54 34
2329.65 45
2329.76 56
2329.87 65
2329.98 71
2330.09 74
2330.20 73
2330.31 69
2330.42 62
2330.53 55
2330.64 50
2330.75 47
2330.86 47
2330.97 49
2331.09 52
2331.20 54
2331.31 54
2331.42 50
2331.53 42
2331.64 33
2331.75 24
2331.86 17
2331.97 13
2332.08 12
2332.19 12
2332.30 13
2332.41 13
2332.52 11
2332.63 7
2332.74 2
2332.86 0
2332.97 0
2333.08 0
2333.19 0
2333.30 0
2333.41 0
2333.52 0
2333.63 0
2333.74 5
2333.85 12
2333.96 20
2334.07 29
2334.18 39
2334.29 49
2334.40 60
2334.52 71
2334.63 82
2334.74 91
2334.85 99
2334.96 104
2335.07 107
2335.18 107
2335.29 107
2335.40 106
2335.51 105
2335.62 104
2335.73 104
2335.84 105
2335.95 106
2336.07 107
2336.18 108
2336.29 110
2336.40 112
2336.51 114
2336.62 116
2336.73 117
2336.84 117
2336.95 116
2337.06 114
2337.17 112
2337.28 109
2337.39 107
2337.51 105
2337.62 105
2337.73 107
2337.84 111
2337.95 117
2338.06 123
2338.17 129
2338.28 134
2338.39 136
2338.50 135
2338.61 132
2338.72 127
2338.83 120
2338.95 113
2339.06 105
2339.17 96
2339.28 87
2339.39 77
2339.50 68
2339.61 60
2339.72 54
2339.83 51
2339.94 51
2340.05 55
2340.16 62
2340.28 71
2340.39 80
2340.50 88
2340.61 94
2340.72 98
2340.83 100
2340.94 100
2341.05 98
2341.16 96
2341.27 94
2341.38 90
2341.49 87
2341.61 82
2341.72 76
2341.83 69
2341.94 62
2342.05 57
2342.16 55
2342.27 55
2342.38 59
2342.49 64
2342.60 71
2342.71 78
2342.82 82
2342.94 85
2343.05 85
2343.16 83
2343.27 81
2343.38 78
2343.49 77
2343.60 76
2343.71 78
2343.82 80
2343.93 81
2344.04 83
2344.16 82
2344.27 80
2344.38 77
2344.49 72
2344.60 67
2344.71 64
2344.82 62
2344.93 63
2345.04 66
2345.15 69
2345.27 71
2345.38 72
2345.49 71
2345.60 68
2345.71 65
2345.82 62
2345.93 60
2346.04 59
2346.15 59
2346.26 59
2346.37 58
2346.49 55
2346.60 51
2346.71 46
2346.82 42
2346.93 40
2347.04 40
2347.15 41
2347.26 44
2347.37 46
2347.48 46
2347.60 45
2347.71 43
2347.82 41
2347.93 41
2348.04 44
2348.15 50
2348.26 59
2348.37 69
2348.48 80
2348.59 89
2348.71 97
2348.82 104
2348.93 110
2349.04 116
2349.15 122
2349.26 127
2349.37 132
2349.48 134
2349.59 135
2349.71 134
2349.82 130
2349.93 125
2350.04 119
2350.15 110
2350.26 100
2350.37 89
2350.48 78
2350.59 69
2350.70 62
2350.82 58
2350.93 58
2351.04 61
2351.15 66
2351.26 70
2351.37 73
2351.48 75
2351.59 75
2351.70 73
2351.82 70
2351.93 67
2352.04 63
2352.15 60
2352.26 58
2352.37 56
2352.48 56
2352.59 57
2352.70 59
2352.82 61
2352.93 63
2353.04 65
2353.15 66
2353.26 68
2353.37 70
2353.48 73
2353.59 79
2353.70 86
2353.82 96
2353.93 107
2354.04 117
2354.15 125
2354.26 131
2354.37 133
2354.48 132
2354.59 126
2354.71 119
2354.82 109
2354.93 100
2355.04 91
2355.15 85
2355.26 82
2355.37 82
2355.48 86
2355.59 91
2355.71 98
2355.82 104
2355.93 109
2356.04 112
2356.15 112
2356.26 110
2356.37 105
2356.48 99
2356.60 92
2356.71 86
2356.82 82
2356.93 82
2357.04 84
2357.15 89
2357.26 97
2357.37 105
2357.49 113
2357.60 119
2357.71 121
2357.82 121
2357.93 119
2358.04 116
2358.15 114
2358.26 112
2358.38 111
2358.49 111
2358.60 112
2358.71 114
2358.82 117
2358.93 122
2359.04 129
2359.15 139
2359.27 151
2359.38 164
2359.49 176
2359.60 185
2359.71 191
2359.82 193
2359.93 192
2360.04 190
2360.16 188
2360.27 188
2360.38 190
2360.49 193
2360.60 196
2360.71 198
2360.82 198
2360.93 197
2361.05 194
2361.16 191
2361.27 187
2361.38 183
2361.49 179
2361.60 174
2361.71 167
2361.83 159
2361.94 150
2362.05 141
2362.16 133
2362.27 127
2362.38 123
2362.49 119
2362.60 115
2362.72 111
2362.83 106
2362.94 101
2363.05 97
2363.16 95
2363.27 95
2363.38 96
2363.50 99
2363.61 102
2363.72 102
2363.83 100
2363.94 96
2364.05 90
2364.16 84
2364.28 79
2364.39 76
2364.50 75
2364.61 76
2364.72 79
2364.83 83
2364.94 88
2365.06 94
2365.17 100
2365.28 107
2365.39 113
2365.50 118
2365.61 123
2365.72 127
2365.84 131
2365.95 135
2366.06 138
2366.17 140
2366.28 141
2366.39 141
2366.50 139
2366.62 138
2366.73 139
2366.84 141
2366.95 145
2367.06 152
2367.17 159
2367.28 165
2367.40 167
2367.51 166
2367.62 161
2367.73 153
2367.84 144
2367.95 135
2368.06 128
2368.18 123
2368.29 120
2368.40 117
2368.51 115
2368.62 112
2368.73 109
2368.85 106
2368.96 105
2369.07 107
2369.18 112
2369.29 120
2369.40 131
2369.51 143
2369.63 154
2369.74 164
2369.85 170
2369.96 173
2370.07 173
2370.18 171
2370.29 167
2370.41 162
2370.52 157
2370.63 153
2370.74 149
2370.85 144
2370.96 138
2371.08 131
2371.19 124
2371.30 115
2371.41 105
2371.52 96
2371.63 87
2371.75 80
2371.86 74
2371.97 70
2372.08 69
2372.19 70
2372.30 73
2372.41 78
2372.53 84
2372.64 90
2372.75 96
2372.86 100
2372.97 101
2373.08 101
2373.20 100
2373.31 97
2373.42 94
2373.53 91
2373.64 88
2373.75 86
2373.87 86
2373.98 87
2374.09 91
2374.20 97
2374.31 107
2374.42 119
2374.54 131
2374.65 143
2374.76 153
2374.87 160
2374.98 164
2375.09 167
2375.21 170
2375.32 173
2375.43 176
2375.54 180
2375.65 183
2375.76 183
2375.88 181
2375.99 177
2376.10 170
2376.21 163
2376.32 156
2376.43 150
2376.55 146
2376.66 143
2376.77 140
2376.88 136
2376.99 129
2377.10 120
2377.22 108
2377.33 96
2377.44 84
2377.55 75
2377.66 69
2377.77 67
2377.89 71
2378.00 78
2378.11 87
2378.22 97
2378.33 107
2378.44 114
2378.56 118
2378.67 120
2378.78 119
2378.89 116
2379.00 111
2379.11 106
2379.23 100
2379.34 94
2379.45 89
2379.56 84
2379.67 81
2379.79 80
2379.90 80
2380.01 81
2380.12 82
2380.23 83
2380.34 82
2380.46 79
2380.57 77
2380.68 74
2380.79 72
2380.90 71
2381.01 71
2381.13 72
2381.24 72
2381.35 72
2381.46 71
2381.57 70
2381.69 70
2381.80 70
2381.91 72
2382.02 75
2382.13 78
2382.24 80
2382.36 82
2382.47 82
2382.58 81
2382.69 79
2382.80 78
2382.92 76
2383.03 74
2383.14 72
2383.25 69
2383.36 65
2383.47 60
2383.59 54
2383.70 47
2383.81 42
2383.92 39
2384.03 39
2384.15 41
2384.26 46
2384.37 52
2384.48 58
2384.59 63
2384.71 65
2384.82 65
2384.93 62
2385.04 56
2385.15 51
2385.26 46
2385.38 44
2385.49 46
2385.60 50
2385.71 58
2385.82 65
2385.94 72
2386.05 76
2386.16 77
2386.27 74
2386.38 67
2386.50 57
2386.61 46
2386.72 35
2386.83 25
2386.94 15
2387.06 6
2387.17 0
2387.28 0
2387.39 0
2387.50 0
2387.62 0
2387.73 0
2387.84 0
2387.95 0
2388.06 0
2388.17 6
2388.29 20
2388.40 35
2388.51 51
2388.62 65
2388.73 76
2388.85 84
2388.96 88
2389.07 89
2389.18 90
2389.29 91
2389.41 92
2389.52 95
2389.63 99
2389.74 103
2389.85 106
2389.97 108
2390.08 108
2390.19 106
2390.30 104
2390.41 102
2390.53 100
2390.64 100
2390.75 100
2390.86 101
2390.97 103
2391.09 106
2391.20 109
2391.31 111
2391.42 113
2391.53 114
2391.65 113
2391.76 111
2391.87 107
2391.98 103
2392.10 98
2392.21 93
2392.32 88
2392.43 85
2392.54 82
2392.66 81
2392.77 81
2392.88 83
2392.99 86
2393.10 91
2393.22 96
2393.33 101
2393.44 107
2393.55 113
2393.66 118
2393.78 121
2393.89 124
2394.00 125
2394.11 125
2394.22 122
2394.34 118
2394.45 112
2394.56 104
2394.67 95
2394.79 85
2394.90 75
2395.01 68
2395.12 64
2395.23 63
2395.35 66
2395.46 73
2395.57 84
2395.68 97
2395.79 112
2395.91 125
2396.02 136
2396.13 144
2396.24 149
2396.35 152
2396.47 154
2396.58 156
2396.69 160
2396.80 167
2396.92 176
2397.03 185
2397.14 194
2397.25 200
2397.36 203
2397.48 203
2397.59 201
2397.70 197
2397.81 192
2397.93 187
2398.04 183
2398.15 177
2398.26 171
2398.37 164
2398.49 155
2398.60 146
2398.71 136
2398.82 127
2398.94 117
2399.05 108
2399.16 100
2399.27 93
2399.38 88
2399.50 84
2399.61 83
2399.72 84
2399.83 88
2399.95 94
2400.06 101
2400.17 108
2400.28 116
2400.39 123
2400.51 130
2400.62 135
2400.73 140
2400.84 144
2400.96 147
2401.07 150
2401.18 152
2401.29 154
2401.40 155
2401.52 155
2401.63 155
2401.74 154
2401.85 151
2401.97 147
2402.08 140
2402.19 131
2402.30 120
2402.41 108
2402.53 98
2402.64 90
2402.75 86
2402.86 87
2402.98 91
2403.09 97
2403.20 104
2403.31 110
2403.43 114
2403.54 114
2403.65 111
2403.76 105
2403.88 98
2403.99 90
2404.10 81
2404.21 73
2404.32 67
2404.44 64
2404.55 64
2404.66 68
2404.77 76
2404.89 86
2405.00 96
2405.11 104
2405.22 109
2405.34 110
2405.45 107
2405.56 103
2405.67 98
2405.78 95
2405.90 96
2406.01 100
2406.12 106
2406.23 112
2406.35 116
2406.46 118
2406.57 118
2406.68 115
2406.80 112
2406.91 108
2407.02 106
2407.13 105
2407.25 106
2407.36 109
2407.47 113
2407.58 118
2407.70 126
2407.81 136
2407.92 146
2408.03 155
2408.15 163
2408.26 166
2408.37 164
2408.48 156
2408.60 143
2408.71 127
2408.82 110
2408.93 96
2409.04 87
2409.16 82
2409.27 82
2409.38 83
2409.49 85
2409.61 84
2409.72 81
2409.83 74
2409.94 67
2410.06 60
2410.17 56
2410.28 56
2410.39 59
2410.51 65
2410.62 71
2410.73 75
2410.84 77
2410.96 76
2411.07 72
2411.18 68
2411.29 64
2411.41 60
2411.52 57
2411.63 54
2411.74 51
2411.86 46
2411.97 41
2412.08 34
2412.19 28
2412.31 22
2412.42 15
2412.53 9
2412.64 2
2412.76 0
2412.87 0
2412.98 0
2413.09 0
2413.21 0
2413.32 0
2413.43 0
2413.54 0
2413.66 13
2413.77 28
2413.88 42
2414.00 53
2414.11 61
2414.22 66
2414.33 66
2414.45 62
2414.56 56
2414.67 49
2414.78 43
2414.90 41
2415.01 43
2415.12 50
2415.23 61
2415.35 75
2415.46 91
2415.57 105
2415.68 117
2415.80 125
2415.91 128
2416.02 128
2416.13 125
2416.25 121
2416.36 117
2416.47 115
2416.58 115
2416.70 117
2416.81 121
2416.92 126
2417.04 131
2417.15 137
2417.26 142
2417.37 147
2417.49 151
2417.60 153
2417.71 154
2417.82 154
2417.94 153
2418.05 152
2418.16 151
2418.27 150
2418.39 149
2418.50 148
2418.61 147
2418.73 145
2418.84 144
2418.95 142
2419.06 140
2419.18 138
2419.29 136
2419.40 136
2419.51 137
2419.63 141
2419.74 147
2419.85 155
2419.96 166
2420.08 179
2420.19 193
2420.30 207
2420.42 219
2420.53 230
2420.64 239
2420.75 246
2420.87 251
2420.98 254
2421.09 256
2421.20 257
2421.32 256
2421.43 255
2421.54 252
2421.66 249
2421.77 245
2421.88 239
2421.99 231
2422.11 220
2422.22 206
2422.33 190
2422.44 171
2422.56 153
2422.67 135
2422.78 120
2422.90 107
2423.01 98
2423.12 94
2423.23 92
2423.35 93
2423.46 94
2423.57 96
2423.69 96
2423.80 93
2423.91 86
2424.02 77
2424.14 65
2424.25 53
2424.36 43
2424.48 36
2424.59 34
2424.70 37
2424.81 43
2424.93 51
2425.04 60
2425.15 68
2425.26 74
2425.38 78
2425.49 80
2425.60 81
2425.72 82
2425.83 84
2425.94 87
2426.05 93
2426.17 99
2426.28 104
2426.39 108
2426.51 109
2426.62 108
2426.73 106
2426.84 102
2426.96 98
2427.07 95
2427.18 91
2427.30 85
2427.41 78
2427.52 68
2427.63 56
2427.75 43
2427.86 30
2427.97 20
2428.09 15
2428.20 15
2428.31 21
2428.43 32
2428.54 47
2428.65 64
2428.76 82
2428.88 98
2428.99 112
2429.10 123
2429.22 130
2429.33 134
2429.44 135
2429.55 133
2429.67 128
2429.78 122
2429.89 116
2430.01 110
2430.12 106
2430.23 103
2430.34 102
2430.46 101
2430.57 102
2430.68 104
2430.80 107
2430.91 112
2431.02 118
2431.14 127
2431.25 137
2431.36 148
2431.47 158
2431.59 164
2431.70 166
2431.81 161
2431.93 151
2432.04 136
2432.15 118
2432.27 99
2432.38 80
2432.49 64
2432.60 51
2432.72 41
2432.83 34
2432.94 29
2433.06 26
2433.17 24
2433.28 24
2433.40 25
2433.51 26
2433.62 27
2433.73 29
2433.85 29
2433.96 27
2434.07 25
2434.19 21
2434.30 18
2434.41 16
2434.53 16
2434.64 17
2434.75 19
2434.86 21
2434.98 22
2435.09 22
2435.20 20
2435.32 19
2435.43 18
2435.54 19
2435.66 23
2435.77 31
2435.88 41
2436.00 53
2436.11 66
2436.22 77
2436.33 87
2436.45 94
2436.56 98
2436.67 97
2436.79 93
2436.90 87
2437.01 79
2437.13 72
2437.24 65
2437.35 60
2437.47 57
2437.58 56
2437.69 54
2437.80 50
2437.92 45
2438.03 39
2438.14 30
2438.26 20
2438.37 9
2438.48 0
2438.60 0
2438.71 0
2438.82 0
2438.94 0
2439.05 0
2439.16 0
2439.28 0
2439.39 0
2439.50 11
2439.62 23
2439.73 33
2439.84 40
2439.95 44
2440.07 45
2440.18 44
2440.29 44
2440.41 44
2440.52 47
2440.63 51
2440.75 57
2440.86 64
2440.97 70
2441.09 77
2441.20 83
2441.31 89
2441.43 94
2441.54 97
2441.65 97
2441.77 93
2441.88 85
2441.99 74
2442.11 62
2442.22 51
2442.33 42
2442.45 37
2442.56 35
2442.67 35
2442.78 37
2442.90 37
2443.01 37
2443.12 35
2443.24 33
2443.35 32
2443.46 31
2443.58 32
2443.69 35
2443.80 40
2443.92 45
2444.03 51
2444.14 55
2444.26 58
2444.37 59
2444.48 58
2444.60 56
2444.71 53
2444.82 50
2444.94 46
2445.05 43
2445.16 41
2445.28 39
2445.39 39
2445.50 41
2445.62 43
2445.73 47
2445.84 50
2445.96 52
2446.07 52
2446.18 49
2446.30 45
2446.41 41
2446.52 38
2446.64 39
2446.75 44
2446.86 54
2446.98 67
2447.09 82
2447.20 96
2447.32 108
2447.43 116
2447.54 120
2447.66 119
2447.77 115
2447.88 109
2448.00 101
2448.11 93
2448.22 86
2448.34 80
2448.45 77
2448.56 75
2448.68 76
2448.79 77
2448.90 77
2449.02 76
2449.13 73
2449.24 68
2449.36 62
2449.47 56
2449.58 49
2449.70 44
2449.81 39
2449.92 35
2450.04 31
2450.15 25
2450.26 19
2450.38 12
2450.49 5
2450.60 0
2450.72 0
2450.83 1
2450.94 10
2451.06 25
2451.17 44
2451.28 65
2451.40 86
2451.51 104
2451.63 119
2451.74 130
2451.85 137
2451.97 143
2452.08 149
2452.19 156
2452.31 164
2452.42 172
2452.53 180
2452.65 186
2452.76 189
2452.87 188
2452.99 183
2453.10 176
2453.21 166
2453.33 156
2453.44 146
2453.55 137
2453.67 130
2453.78 124
2453.89 120
2454.01 117
2454.12 114
2454.23 113
2454.35 110
2454.46 106
2454.58 99
2454.69 90
2454.80 77
2454.92 62
2455.03 46
2455.14 31
2455.26 20
2455.37 12
2455.48 9
2455.60 12
2455.71 18
2455.82 27
2455.94 37
2456.05 45
2456.16 52
2456.28 56
2456.39 57
2456.51 55
2456.62 50
2456.73 44
2456.85 37
2456.96 30
2457.07 24
2457.19 20
2457.30 19
2457.41 20
2457.53 23
2457.64 27
2457.75 31
2457.87 34
2457.98 33
2458.10 30
2458.21 23
2458.32 14
2458.44 6
2458.55 0
2458.66 0
2458.78 0
2458.89 3
2459.00 10
2459.12 17
2459.23 23
2459.35 25
2459.46 24
2459.57 20
2459.69 14
2459.80 9
2459.91 4
2460.03 2
2460.14 1
2460.25 0
2460.37 0
2460.48 0
2460.60 0
2460.71 0
2460.82 0
2460.94 0
2461.05 0
2461.16 0
2461.28 3
2461.39 9
2461.50 13
2461.62 15
2461.73 15
2461.85 12
2461.96 9
2462.07 5
2462.19 3
2462.30 4
2462.41 9
2462.53 16
2462.64 25
2462.75 35
2462.87 44
2462.98 51
2463.10 56
2463.21 59
2463.32 60
2463.44 59
2463.55 58
2463.66 57
2463.78 57
2463.89 58
2464.01 60
2464.12 62
2464.23 64
2464.35 66
2464.46 67
2464.57 69
2464.69 71
2464.80 75
2464.92 80
2465.03 85
2465.14 90
2465.26 94
2465.37 96
2465.48 94
2465.60 90
2465.71 85
2465.83 79
2465.94 74
2466.05 71
2466.17 71
2466.28 71
2466.39 73
2466.51 74
2466.62 76
2466.74 79
2466.85 81
2466.96 85
2467.08 90
2467.19 95
2467.30 101
2467.42 107
2467.53 113
2467.65 117
2467.76 121
2467.87 123
2467.99 123
2468.10 121
2468.22 118
2468.33 112
2468.44 105
2468.56 97
2468.67 90
2468.78 83
2468.90 76
2469.01 71
2469.13 68
2469.24 66
2469.35 67
2469.47 69
2469.58 73
2469.70 78
2469.81 83
2469.92 87
2470.04 90
2470.15 92
2470.26 92
2470.38 91
2470.49 89
2470.61 86
2470.72 82
2470.83 77
2470.95 72
2471.06 65
2471.18 59
2471.29 52
2471.40 46
2471.52 42
2471.63 40
2471.75 42
2471.86 46
2471.97 52
2472.09 60
2472.20 70
2472.31 80
2472.43 91
2472.54 101
2472.66 112
2472.77 122
2472.88 133
2473.00 143
2473.11 153
2473.23 162
2473.34 170
2473.45 176
2473.57 180
2473.68 184
2473.80 189
2473.91 195
2474.02 202
2474.14 209
2474.25 215
2474.37 219
2474.48 221
2474.59 220
2474.71 217
2474.82 214
2474.94 212
2475.05 213
2475.16 217
2475.28 224
2475.39 233
2475.51 244
2475.62 254
2475.73 264
2475.85 272
2475.96 277
2476.08 278
2476.19 275
2476.30 268
2476.42 258
2476.53 245
2476.65 228
2476.76 210
2476.87 189
2476.99 168
2477.10 147
2477.22 127
2477.33 110
2477.44 97
2477.56 89
2477.67 83
2477.79 78
2477.90 73
2478.01 68
2478.13 60
2478.24 52
2478.36 45
2478.47 40
2478.58 39
2478.70 40
2478.81 45
2478.93 50
2479.04 56
2479.15 62
2479.27 66
2479.38 70
2479.50 74
2479.61 78
2479.73 82
2479.84 86
2479.95 91
2480.07 97
2480.18 104
2480.30 112
2480.41 119
2480.52 127
2480.64 132
2480.75 134
2480.87 132
2480.98 126
2481.09 117
2481.21 106
2481.32 95
2481.44 84
2481.55 75
2481.67 69
2481.78 65
2481.89 63
2482.01 61
2482.12 61
2482.24 60
2482.35 60
2482.46 60
2482.58 61
2482.69 64
2482.81 67
2482.92 73
2483.03 78
2483.15 82
2483.26 85
2483.38 84
2483.49 80
2483.61 73
2483.72 64
2483.83 54
2483.95 46
2484.06 42
2484.18 41
2484.29 43
2484.41 48
2484.52 53
2484.63 58
2484.75 61
2484.86 62
2484.98 63
2485.09 63
2485.20 62
2485.32 60
2485.43 58
2485.55 53
2485.66 47
2485.78 41
2485.89 35
2486.00 31
2486.12 30
2486.23 32
2486.35 37
2486.46 44
2486.58 50
2486.69 53
2486.80 53
2486.92 49
2487.03 41
2487.15 30
2487.26 18
2487.38 7
2487.49 0
2487.60 0
2487.72 0
2487.83 0
2487.95 0
2488.06 0
2488.18 0
2488.29 0
2488.40 2
2488.52 5
2488.63 8
2488.75 10
2488.86 12
2488.98 14
2489.09 16
2489.20 18
2489.32 21
2489.43 25
2489.55 29
2489.66 33
2489.78 35
2489.89 35
2490.00 31
2490.12 25
2490.23 16
2490.35 7
2490.46 0
2490.58 0
2490.69 0
2490.80 0
2490.92 0
2491.03 0
2491.15 2
2491.26 15
2491.38 28
2491.49 40
2491.60 49
2491.72 55
2491.83 58
2491.95 59
2492.06 58
2492.18 56
2492.29 54
2492.41 52
2492.52 50
2492.63 47
2492.75 44
2492.86 42
2492.98 44
2493.09 50
2493.21 62
2493.32 78
2493.43 99
2493.55 122
2493.66 146
2493.78 166
2493.89 183
2494.01 194
2494.12 200
2494.24 202
2494.35 202
2494.46 200
2494.58 198
2494.69 197
2494.81 195
2494.92 193
2495.04 188
2495.15 181
2495.27 169
2495.38 155
2495.49 139
2495.61 124
2495.72 110
2495.84 101
2495.95 95
2496.07 92
2496.18 92
2496.30 93
2496.41 93
2496.52 91
2496.64 87
2496.75 81
2496.87 74
2496.98 67
2497.10 60
2497.21 54
2497.33 48
2497.44 42
2497.56 37
2497.67 30
2497.78 23
2497.90 16
2498.01 9
2498.13 4
2498.24 2
2498.36 1
2498.47 3
2498.59 7
2498.70 11
2498.81 15
2498.93 17
2499.04 20
2499.16 21
2499.27 23
2499.39 25
2499.50 27
2499.62 28
2499.73 29
2499.85 29
2499.96 28
2500.07 27
2500.19 25
2500.30 24
2500.42 26
2500.53 29
2500.65 34
2500.76 41
2500.88 49
2500.99 56
2501.11 63
2501.22 69
2501.34 73
2501.45 75
2501.56 77
2501.68 78
2501.79 79
2501.91 78
2502.02 77
2502.14 74
2502.25 71
2502.37 66
2502.48 61
2502.60 55
2502.71 50
2502.83 46
2502.94 41
2503.05 37
2503.17 34
2503.28 33
2503.40 34
2503.51 36
2503.63 41
2503.74 46
2503.86 51
2503.97 55
2504.09 56
2504.20 55
2504.32 52
2504.43 49
2504.54 46
2504.66 44
2504.77 44
2504.89 44
2505.00 45
2505.12 45
2505.23 43
2505.35 41
2505.46 38
2505.58 34
2505.69 31
2505.81 26
2505.92 21
2506.04 13
2506.15 4
2506.26 0
2506.38 0
2506.49 0
2506.61 0
2506.72 0
2506.84 0
2506.95 0
2507.07 1
2507.18 12
2507.30 23
2507.41 32
2507.53 40
2507.64 46
2507.76 52
2507.87 56
2507.99 59
2508.10 60
2508.22 60
2508.33 58
2508.44 55
2508.56 52
2508.67 48
2508.79 45
2508.90 41
2509.02 38
2509.13 35
2509.25 33
2509.36 31
2509.48 30
2509.59 30
2509.71 30
2509.82 28
2509.94 24
2510.05 18
2510.17 9
2510.28 0
2510.40 0
2510.51 0
2510.63 0
2510.74 0
2510.86 0
2510.97 0
2511.08 0
2511.20 4
2511.31 18
2511.43 31
2511.54 44
2511.66 54
2511.77 62
2511.89 66
2512.00 66
2512.12 63
2512.23 58
2512.35 50
2512.46 41
2512.58 32
2512.69 23
2512.81 15
2512.92 9
2513.04 5
2513.15 4
2513.27 6
2513.38 10
2513.50 15
2513.61 20
2513.73 25
2513.84 30
2513.96 33
2514.07 36
2514.19 38
2514.30 39
2514.42 40
2514.53 39
2514.65 36
2514.76 30
2514.87 21
2514.99 10
2515.10 0
2515.22 0
2515.33 0
2515.45 0
2515.56 0
2515.68 0
2515.79 0
2515.91 6
2516.02 19
2516.14 30
2516.25 39
2516.37 42
2516.48 42
2516.60 37
2516.71 29
2516.83 18
2516.94 8
2517.06 0
2517.17 0
2517.29 0
2517.40 0
2517.52 0
2517.63 0
2517.75 0
2517.86 0
2517.98 0
2518.09 4
2518.21 12
2518.32 20
2518.44 29
2518.55 36
2518.67 42
2518.78 46
2518.90 50
2519.01 53
2519.13 56
2519.24 59
2519.36 62
2519.47 64
2519.59 65
2519.70 63
2519.82 58
2519.93 49
2520.05 38
2520.16 26
2520.28 15
2520.39 6
2520.51 1
2520.62 1
2520.74 5
2520.85 13
2520.97 24
2521.08 38
2521.20 53
2521.31 69
2521.43 85
2521.54 99
2521.66 110
2521.77 119
2521.89 124
2522.00 126
2522.12 126
2522.23 123
2522.35 119
2522.46 115
2522.58 111
2522.69 110
2522.81 110
2522.92 112
2523.04 115
2523.15 118
2523.27 120
2523.38 119
2523.50 115
2523.61 109
2523.73 100
2523.84 92
2523.96 86
2524.08 81
2524.19 79
2524.31 78
2524.42 78
2524.54 79
2524.65 80
2524.77 81
2524.88 82
2525.00 84
2525.11 86
2525.23 88
2525.34 89
2525.46 88
2525.57 86
2525.69 82
2525.80 78
2525.92 74
2526.03 72
2526.15 71
2526.26 73
2526.38 76
2526.49 79
2526.61 81
2526.72 82
2526.84 80
2526.95 76
2527.07 70
2527.18 63
2527.30 57
2527.41 52
2527.53 49
2527.64 49
2527.76 52
2527.88 57
2527.99 63
2528.11 71
2528.22 79
2528.34 86
2528.45 91
2528.57 95
2528.68 96
2528.80 94
2528.91 91
2529.03 87
2529.14 82
2529.26 77
2529.37 74
2529.49 71
2529.60 69
2529.72 67
2529.83 64
2529.95 60
2530.06 54
2530.18 48
2530.29 41
2530.41 35
2530.53 30
2530.64 27
2530.76 26
2530.87 27
2530.99 28
2531.10 30
2531.22 31
2531.33 32
2531.45 33
2531.56 34
2531.68 37
2531.79 42
2531.91 49
2532.02 57
2532.14 64
2532.25 70
2532.37 73
2532.48 72
2532.60 68
2532.72 61
2532.83 53
2532.95 45
2533.06 40
2533.18 38
2533.29 39
2533.41 43
2533.52 48
2533.64 53
2533.75 57
2533.87 60
2533.98 62
2534.10 63
2534.21 62
2534.33 61
2534.45 58
2534.56 54
2534.68 50
2534.79 47
2534.91 45
2535.02 44
2535.14 44
2535.25 46
2535.37 48
2535.48 48
2535.60 46
2535.71 39
2535.83 30
2535.95 19
2536.06 7
2536.18 0
2536.29 0
2536.41 0
2536.52 0
2536.64 5
2536.75 15
2536.87 24
2536.98 31
2537.10 34
2537.21 33
2537.33 29
2537.45 23
2537.56 16
2537.68 9
2537.79 1
2537.91 0
2538.02 0
2538.14 0
2538.25 0
2538.37 0
2538.48 0
2538.60 0
2538.72 0
2538.83 8
2538.95 16
2539.06 23
2539.18 30
2539.29 37
2539.41 43
2539.52 49
2539.64 54
2539.75 57
2539.87 58
2539.99 58
2540.10 58
2540.22 60
2540.33 64
2540.45 71
2540.56 80
2540.68 91
2540.79 102
2540.91 113
2541.02 122
2541.14 129
2541.26 136
2541.37 142
2541.49 147
2541.60 154
2541.72 161
2541.83 169
2541.95 176
2542.06 182
2542.18 186
2542.29 188
2542.41 186
2542.53 181
2542.64 174
2542.76 165
2542.87 157
2542.99 150
2543.10 147
2543.22 146
2543.33 150
2543.45 156
2543.57 162
2543.68 168
2543.80 171
2543.91 169
2544.03 163
2544.14 151
2544.26 137
2544.37 121
2544.49 107
2544.61 96
2544.72 90
2544.84 89
2544.95 92
2545.07 99
2545.18 108
2545.30 117
2545.42 125
2545.53 132
2545.65 139
2545.76 145
2545.88 151
2545.99 159
2546.11 167
2546.22 178
2546.34 189
2546.46 200
2546.57 210
2546.69 218
2546.80 220
2546.92 217
2547.03 209
2547.15 195
2547.26 178
2547.38 160
2547.50 144
2547.61 130
2547.73 120
2547.84 114
2547.96 111
2548.07 111
2548.19 113
2548.31 116
2548.42 119
2548.54 123
2548.65 126
2548.77 128
2548.88 130
2549.00 130
2549.12 129
2549.23 127
2549.35 124
2549.46 120
2549.58 114
2549.69 107
2549.81 99
2549.93 90
2550.04 81
2550.16 72
2550.27 63
2550.39 54
2550.50 46
2550.62 39
2550.74 35
2550.85 33
2550.97 36
2551.08 43
2551.20 54
2551.31 67
2551.43 80
2551.55 91
2551.66 99
2551.78 103
2551.89 102
2552.01 99
2552.12 93
2552.24 87
2552.36 82
2552.47 79
2552.59 78
2552.70 79
2552.82 82
2552.93 85
2553.05 87
2553.17 87
2553.28 86
2553.40 82
2553.51 76
2553.63 68
2553.74 61
2553.86 54
2553.98 50
2554.09 47
2554.21 47
2554.32 47
2554.44 49
2554.56 49
2554.67 47
2554.79 42
2554.90 34
2555.02 24
2555.13 11
2555.25 0
2555.37 0
2555.48 0
2555.60 0
2555.71 0
2555.83 0
2555.95 0
2556.06 0
2556.18 1
2556.29 9
2556.41 18
2556.52 26
2556.64 34
2556.76 42
2556.87 48
2556.99 53
2557.10 57
2557.22 59
2557.34 62
2557.45 64
2557.57 68
2557.68 73
2557.80 80
2557.91 87
2558.03 93
2558.15 98
2558.26 100
2558.38 98
2558.49 91
2558.61 80
2558.73 65
2558.84 50
2558.96 36
2559.07 24
2559.19 17
2559.31 14
2559.42 16
2559.54 22
2559.65 31
2559.77 42
2559.88 54
2560.00 66
2560.12 79
2560.23 90
2560.35 100
2560.46 106
2560.58 108
2560.70 107
2560.81 102
2560.93 96
2561.04 88
2561.16 80
2561.28 73
2561.39 66
2561.51 61
2561.62 55
2561.74 50
2561.86 45
2561.97 39
2562.09 32
2562.20 25
2562.32 19
2562.44 12
2562.55 8
2562.67 6
2562.78 6
2562.90 8
2563.02 13
2563.13 18
2563.25 23
2563.36 29
2563.48 35
2563.60 41
2563.71 49
2563.83 58
2563.94 68
2564.06 76
2564.18 84
2564.29 89
2564.41 92
2564.52 93
2564.64 92
2564.76 92
2564.87 92
2564.99 92
2565.10 93
2565.22 95
2565.34 95
2565.45 95
2565.57 94
2565.68 91
2565.80 87
2565.92 83
2566.03 79
2566.15 75
2566.26 72
2566.38 68
2566.50 63
2566.61 57
2566.73 50
2566.85 42
2566.96 34
2567.08 26
2567.19 21
2567.31 17
2567.43 17
2567.54 20
2567.66 25
2567.77 32
2567.89 41
2568.01 50
2568.12 60
2568.24 68
2568.35 74
2568.47 78
2568.59 79
2568.70 77
2568.82 72
2568.94 66
2569.05 60
2569.17 54
2569.28 49
2569.40 46
2569.52 44
2569.63 42
2569.75 41
2569.86 41
2569.98 40
2570.10 39
2570.21 38
2570.33 36
2570.44 34
2570.56 32
2570.68 29
2570.79 26
2570.91 24
2571.03 24
2571.14 26
2571.26 32
2571.37 42
2571.49 54
2571.61 70
2571.72 85
2571.84 99
2571.96 110
2572.07 116
2572.19 118
2572.30 116
2572.42 112
2572.54 108
2572.65 105
2572.77 103
2572.88 102
2573.00 101
2573.12 98
2573.23 93
2573.35 85
2573.47 75
2573.58 64
2573.70 54
2573.81 44
2573.93 37
2574.05 33
2574.16 31
2574.28 33
2574.40 36
2574.51 40
2574.63 44
2574.74 46
2574.86 45
2574.98 40
2575.09 34
2575.21 25
2575.33 18
2575.44 11
2575.56 6
2575.67 2
2575.79 0
2575.91 0
2576.02 0
2576.14 0
2576.26 0
2576.37 0
2576.49 0
2576.61 0
2576.72 0
2576.84 10
2576.95 24
2577.07 39
2577.19 53
2577.30 64
2577.42 70
2577.54 71
2577.65 67
2577.77 58
2577.88 46
2578.00 34
2578.12 23
2578.23 16
2578.35 12
2578.47 13
2578.58 17
2578.70 24
2578.82 32
2578.93 41
2579.05 50
2579.16 58
2579.28 67
2579.40 74
2579.51 80
2579.63 85
2579.75 90
2579.86 93
2579.98 95
2580.10 98
2580.21 100
2580.33 103
2580.44 107
2580.56 113
2580.68 120
2580.79 130
2580.91 140
2581.03 151
2581.14 163
2581.26 174
2581.38 183
2581.49 190
2581.61 194
2581.73 195
2581.84 195
2581.96 192
2582.07 188
2582.19 182
2582.31 177
2582.42 171
2582.54 166
2582.66 161
2582.77 157
2582.89 153
2583.01 149
2583.12 144
2583.24 140
2583.36 136
2583.47 133
2583.59 132
2583.70 134
2583.82 138
2583.94 144
2584.05 150
2584.17 155
2584.29 159
2584.40 159
2584.52 156
2584.64 152
2584.75 147
2584.87 142
2584.99 137
2585.10 133
2585.22 130
2585.34 127
2585.45 124
2585.57 121
2585.68 117
2585.80 114
2585.92 111
2586.03 112
2586.15 117
2586.27 127
2586.38 143
2586.50 164
2586.62 189
2586.73 217
2586.85 245
2586.97 271
2587.08 294
2587.20 313
2587.32 329
2587.43 341
2587.55 352
2587.67 364
2587.78 379
2587.90 398
2588.02 420
2588.13 445
2588.25 470
2588.37 493
2588.48 511
2588.60 524
2588.71 530
2588.83 530
2588.95 526
2589.06 518
2589.18 505
2589.30 490
2589.41 471
2589.53 451
2589.65 430
2589.76 409
2589.88 389
2590.00 371
2590.11 356
2590.23 346
2590.35 340
2590.46 338
2590.58 338
2590.70 339
2590.81 340
2590.93 339
2591.05 334
2591.16 326
2591.28 315
2591.40 303
2591.51 290
2591.63 279
2591.75 270
2591.86 262
2591.98 257
2592.10 253
2592.21 247
2592.33 240
2592.45 231
2592.56 218
2592.68 203
2592.80 187
2592.91 172
2593.03 159
2593.15 150
2593.26 143
2593.38 139
2593.50 135
2593.61 131
2593.73 126
2593.85 120
2593.96 115
2594.08 112
2594.20 112
2594.31 115
2594.43 121
2594.55 129
2594.66 135
2594.78 140
2594.90 142
2595.01 142
2595.13 141
2595.25 139
2595.36 137
2595.48 135
2595.60 133
2595.71 131
2595.83 127
2595.95 122
2596.06 117
2596.18 111
2596.30 105
2596.41 99
2596.53 93
2596.65 88
2596.76 83
2596.88 78
2597.00 75
2597.12 73
2597.23 72
2597.35 73
2597.47 74
2597.58 75
2597.70 76
2597.82 76
2597.93 75
2598.05 74
2598.17 73
2598.28 72
2598.40 72
2598.52 73
2598.63 74
2598.75 75
2598.87 76
2598.98 78
2599.10 80
2599.22 82
2599.33 85
2599.45 87
2599.57 89
2599.68 89
2599.80 88
2599.92 84
2600.04 79
2600.15 74
2600.27 69
2600.39 67
2600.50 68
2600.62 72
2600.74 80
2600.85 90
2600.97 101
2601.09 111
2601.20 120
2601.32 128
2601.44 133
2601.55 134
2601.67 132
2601.79 126
2601.90 118
2602.02 107
2602.14 96
2602.26 86
2602.37 79
2602.49 77
2602.61 80
2602.72 86
2602.84 93
2602.96 100
2603.07 103
2603.19 103
2603.31 99
2603.42 91
2603.54 82
2603.66 73
2603.78 65
2603.89 61
2604.01 58
2604.13 58
2604.24 60
2604.36 64
2604.48 68
2604.59 72
2604.71 76
2604.83 79
2604.94 81
2605.06 83
2605.18 86
2605.30 89
2605.41 95
2605.53 104
2605.65 114
2605.76 125
2605.88 135
2606.00 143
2606.11 147
2606.23 146
2606.35 141
2606.46 133
2606.58 123
2606.70 113
2606.82 105
2606.93 98
2607.05 93
2607.17 89
2607.28 86
2607.40 82
2607.52 78
2607.63 72
2607.75 67
2607.87 62
2607.99 58
2608.10 56
2608.22 57
2608.34 59
2608.45 63
2608.57 68
2608.69 74
2608.80 79
2608.92 82
2609.04 83
2609.16 82
2609.27 80
2609.39 77
2609.51 75
2609.62 74
2609.74 76
2609.86 80
2609.98 84
2610.09 90
2610.21 96
2610.33 102
2610.44 107
2610.56 113
2610.68 119
2610.79 125
2610.91 130
2611.03 135
2611.15 137
2611.26 137
2611.38 134
2611.50 130
2611.61 124
2611.73 119
2611.85 115
2611.97 114
2612.08 117
2612.20 123
2612.32 130
2612.43 140
2612.55 149
2612.67 159
2612.79 167
2612.90 175
2613.02 182
2613.14 189
2613.25 195
2613.37 200
2613.49 204
2613.61 207
2613.72 207
2613.84 206
2613.96 203
2614.07 200
2614.19 197
2614.31 195
2614.43 195
2614.54 196
2614.66 200
2614.78 206
2614.89 213
2615.01 220
2615.13 227
2615.25 232
2615.36 236
2615.48 239
2615.60 239
2615.71 239
2615.83 239
2615.95 238
2616.07 237
2616.18 237
2616.30 236
2616.42 234
2616.53 231
2616.65 228
2616.77 226
2616.89 224
2617.00 224
2617.12 226
2617.24 230
2617.35 234
2617.47 238
2617.59 239
2617.71 238
2617.82 234
2617.94 226
2618.06 216
2618.18 204
2618.29 192
2618.41 181
2618.53 170
2618.64 161
2618.76 155
2618.88 151
2619.00 150
2619.11 153
2619.23 158
2619.35 164
2619.47 172
2619.58 178
2619.70 182
2619.82 183
2619.93 182
2620.05 178
2620.17 173
2620.29 168
2620.40 164
2620.52 160
2620.64 157
2620.76 154
2620.87 152
2620.99 148
2621.11 142
2621.22 136
2621.34 129
2621.46 123
2621.58 118
2621.69 117
2621.81 121
2621.93 129
2622.05 142
2622.16 157
2622.28 172
2622.40 185
2622.52 192
2622.63 195
2622.75 193
2622.87 188
2622.98 183
2623.10 181
2623.22 183
2623.34 187
2623.45 192
2623.57 197
2623.69 199
2623.81 197
2623.92 191
2624.04 184
2624.16 177
2624.28 173
2624.39 172
2624.51 176
2624.63 184
2624.75 194
2624.86 204
2624.98 214
2625.10 222
2625.21 228
2625.33 230
2625.45 230
2625.57 228
2625.68 224
2625.80 218
2625.92 211
2626.04 204
2626.15 197
2626.27 190
2626.39 184
2626.51 178
2626.62 172
2626.74 166
2626.86 159
2626.98 151
2627.09 142
2627.21 133
2627.33 126
2627.45 121
2627.56 118
2627.68 118
2627.80 119
2627.92 121
2628.03 122
2628.15 122
2628.27 120
2628.39 117
2628.50 112
2628.62 106
2628.74 100
2628.86 94
2628.97 89
2629.09 85
2629.21 80
2629.33 77
2629.44 75
2629.56 75
2629.68 76
2629.80 80
2629.91 84
2630.03 90
2630.15 95
2630.27 99
2630.38 102
2630.50 102
2630.62 101
2630.74 98
2630.85 95
2630.97 92
2631.09 89
2631.21 86
2631.32 83
2631.44 80
2631.56 76
2631.68 71
2631.79 67
2631.91 63
2632.03 60
2632.15 58
2632.26 58
2632.38 58
2632.50 58
2632.62 58
2632.73 58
2632.85 57
2632.97 56
2633.09 56
2633.20 57
2633.32 58
2633.44 60
2633.56 62
2633.67 63
2633.79 66
2633.91 68
2634.03 72
2634.14 77
2634.26 83
2634.38 90
2634.50 95
2634.61 99
2634.73 100
2634.85 100
2634.97 98
2635.09 95
2635.20 94
2635.32 94
2635.44 96
2635.56 98
2635.67 98
2635.79 96
2635.91 90
2636.03 81
2636.14 70
2636.26 59
2636.38 50
2636.50 45
2636.61 43
2636.73 45
2636.85 48
2636.97 51
2637.09 53
2637.20 54
2637.32 54
2637.44 55
2637.56 56
2637.67 59
2637.79 64
2637.91 68
2638.03 70
2638.14 71
2638.26 70
2638.38 67
2638.50 63
2638.61 58
2638.73 55
2638.85 53
2638.97 52
2639.09 52
2639.20 52
2639.32 52
2639.44 51
2639.56 48
2639.67 43
2639.79 37
2639.91 30
2640.03 22
2640.15 14
2640.26 5
2640.38 0
2640.50 0
2640.62 0
2640.73 0
2640.85 0
2640.97 0
2641.09 0
2641.20 0
2641.32 8
2641.44 27
2641.56 47
2641.68 66
2641.79 83
2641.91 97
2642.03 108
2642.15 114
2642.26 118
2642.38 118
2642.50 117
2642.62 115
2642.74 114
2642.85 113
2642.97 113
2643.09 115
2643.21 118
2643.32 123
2643.44 130
2643.56 137
2643.68 145
2643.80 152
2643.91 158
2644.03 162
2644.15 162
2644.27 159
2644.39 153
2644.50 145
2644.62 136
2644.74 128
2644.86 122
2644.97 119
2645.09 119
2645.21 121
2645.33 124
2645.45 128
2645.56 130
2645.68 131
2645.80 130
2645.92 129
2646.04 127
2646.15 127
2646.27 127
2646.39 129
2646.51 132
2646.62 134
2646.74 134
2646.86 133
2646.98 129
2647.10 124
2647.21 120
2647.33 118
2647.45 120
2647.57 126
2647.69 135
2647.80 146
2647.92 158
2648.04 168
2648.16 177
2648.27 184
2648.39 191
2648.51 197
2648.63 202
2648.75 207
2648.86 212
2648.98 215
2649.10 217
2649.22 219
2649.34 220
2649.45 222
2649.57 225
2649.69 227
2649.81 229
2649.93 229
2650.04 226
2650.16 219
2650.28 209
2650.40 196
2650.52 182
2650.63 168
2650.75 155
2650.87 145
2650.99 139
2651.11 135
2651.22 134
2651.34 134
2651.46 136
2651.58 138
2651.70 140
2651.81 142
2651.93 144
2652.05 145
2652.17 147
2652.29 149
2652.40 152
2652.52 154
2652.64 157
2652.76 159
2652.88 160
2652.99 160
2653.11 160
2653.23 161
2653.35 164
2653.47 169
2653.58 177
2653.70 185
2653.82 194
2653.94 202
2654.06 208
2654.17 210
2654.29 208
2654.41 203
2654.53 196
2654.65 185
2654.76 174
2654.88 162
2655.00 152
2655.12 142
2655.24 135
2655.35 129
2655.47 125
2655.59 121
2655.71 118
2655.83 115
2655.94 114
2656.06 114
2656.18 116
2656.30 120
2656.42 126
2656.54 134
2656.65 144
2656.77 153
2656.89 161
2657.01 169
2657.13 176
2657.24 182
2657.36 189
2657.48 196
2657.60 204
2657.72 215
2657.83 229
2657.95 245
2658.07 263
2658.19 281
2658.31 296
2658.43 308
2658.54 315
2658.66 318
2658.78 318
2658.90 318
2659.02 320
2659.13 327
2659.25 338
2659.37 353
2659.49 370
2659.61 387
2659.72 401
2659.84 409
2659.96 410
2660.08 405
2660.20 394
2660.32 378
2660.43 360
2660.55 341
2660.67 323
2660.79 307
2660.91 293
2661.02 281
2661.14 270
2661.26 260
2661.38 250
2661.50 240
2661.62 230
2661.73 222
2661.85 215
2661.97 211
2662.09 210
2662.21 212
2662.33 216
2662.44 220
2662.56 222
2662.68 221
2662.80 216
2662.92 206
2663.03 193
2663.15 179
2663.27 165
2663.39 153
2663.51 144
2663.63 138
2663.74 135
2663.86 134
2663.98 133
2664.10 132
2664.22 130
2664.34 126
2664.45 121
2664.57 115
2664.69 109
2664.81 104
2664.93 99
2665.04 97
2665.16 96
2665.28 97
2665.40 101
2665.52 107
2665.64 115
2665.75 124
2665.87 132
2665.99 138
2666.11 141
2666.23 140
2666.35 136
2666.46 130
2666.58 124
2666.70 119
2666.82 118
2666.94 120
2667.06 128
2667.17 138
2667.29 151
2667.41 165
2667.53 178
2667.65 189
2667.77 198
2667.88 203
2668.00 204
2668.12 201
2668.24 194
2668.36 185
2668.48 174
2668.59 163
2668.71 156
2668.83 153
2668.95 155
2669.07 161
2669.19 170
2669.30 178
2669.42 183
2669.54 183
2669.66 176
2669.78 164
2669.90 150
2670.02 136
2670.13 125
2670.25 118
2670.37 115
2670.49 117
2670.61 122
2670.73 128
2670.84 134
2670.96 139
2671.08 143
2671.20 145
2671.32 145
2671.44 142
2671.55 138
2671.67 132
2671.79 127
2671.91 122
2672.03 117
2672.15 113
2672.27 110
2672.38 107
2672.50 103
2672.62 99
2672.74 98
2672.86 99
2672.98 103
2673.09 111
2673.21 123
2673.33 136
2673.45 149
2673.57 160
2673.69 166
2673.81 169
2673.92 168
2674.04 165
2674.16 160
2674.28 156
2674.40 154
2674.52 153
2674.63 154
2674.75 157
2674.87 161
2674.99 165
2675.11 168
2675.23 169
2675.35 169
2675.46 168
2675.58 165
2675.70 162
2675.82 159
2675.94 157
2676.06 155
2676.18 155
2676.29 156
2676.41 158
2676.53 161
2676.65 165
2676.77 168
2676.89 171
2677.01 172
2677.12 170
2677.24 166
2677.36 160
2677.48 153
2677.60 145
2677.72 137
2677.84 131
2677.95 126
2678.07 122
2678.19 120
2678.31 120
2678.43 122
2678.55 126
2678.67 132
2678.78 139
2678.90 145
2679.02 148
2679.14 147
2679.26 142
2679.38 133
2679.50 121
2679.61 110
2679.73 101
2679.85 95
2679.97 93
2680.09 94
2680.21 96
2680.33 97
2680.44 96
2680.56 92
2680.68 86
2680.80 79
2680.92 72
2681.04 68
2681.16 67
2681.27 70
2681.39 77
2681.51 85
2681.63 93
2681.75 99
2681.87 101
2681.99 100
2682.11 96
2682.22 90
2682.34 83
2682.46 78
2682.58 73
2682.70 69
2682.82 66
2682.94 63
2683.05 61
2683.17 59
2683.29 59
2683.41 60
2683.53 63
2683.65 67
2683.77 70
2683.89 74
2684.00 77
2684.12 78
2684.24 78
2684.36 77
2684.48 74
2684.60 71
2684.72 68
2684.84 64
2684.95 60
2685.07 58
2685.19 56
2685.31 54
2685.43 52
2685.55 48
2685.67 43
2685.79 36
2685.90 26
2686.02 16
2686.14 6
2686.26 0
2686.38 0
2686.50 0
2686.62 0
2686.74 0
2686.85 0
2686.97 0
2687.09 5
2687.21 9
2687.33 11
2687.45 11
2687.57 9
2687.69 7
2687.80 5
2687.92 6
2688.04 9
2688.16 14
2688.28 19
2688.40 22
2688.52 23
2688.64 22
2688.75 17
2688.87 12
2688.99 8
2689.11 6
2689.23 8
2689.35 13
2689.47 21
2689.59 30
2689.71 40
2689.82 48
2689.94 53
2690.06 56
2690.18 57
2690.30 55
2690.42 52
2690.54 48
2690.66 44
2690.77 41
2690.89 40
2691.01 41
2691.13 41
2691.25 41
2691.37 39
2691.49 35
2691.61 29
2691.73 21
2691.84 14
2691.96 9
2692.08 8
2692.20 11
2692.32 18
2692.44 27
2692.56 37
2692.68 46
2692.80 54
2692.91 58
2693.03 60
2693.15 59
2693.27 56
2693.39 52
2693.51 45
2693.63 37
2693.75 28
2693.87 18
2693.98 8
2694.10 1
2694.22 0
2694.34 0
2694.46 0
2694.58 5
2694.70 14
2694.82 25
2694.94 35
2695.06 45
2695.17 55
2695.29 65
2695.41 74
2695.53 83
2695.65 91
2695.77 98
2695.89 104
2696.01 107
2696.13 109
2696.25 108
2696.36 106
2696.48 103
2696.60 98
2696.72 92
2696.84 86
2696.96 79
2697.08 71
2697.20 64
2697.32 58
2697.43 54
2697.55 51
2697.67 50
2697.79 48
2697.91 46
2698.03 43
2698.15 39
2698.27 34
2698.39 31
2698.51 30
2698.63 34
2698.74 42
2698.86 54
2698.98 67
2699.10 79
2699.22 89
2699.34 94
2699.46 95
2699.58 94
2699.70 91
2699.82 89
2699.93 87
2700.05 86
2700.17 87
2700.29 88
2700.41 88
2700.53 86
2700.65 83
2700.77 78
2700.89 72
2701.01 64
2701.13 57
2701.24 50
2701.36 44
2701.48 39
2701.60 33
2701.72 27
2701.84 22
2701.96 17
2702.08 14
2702.20 13
2702.32 16
2702.44 22
2702.55 31
2702.67 42
2702.79 51
2702.91 58
2703.03 61
2703.15 61
2703.27 59
2703.39 56
2703.51 53
2703.63 50
2703.75 49
2703.86 48
2703.98 48
2704.10 47
2704.22 45
2704.34 44
2704.46 44
2704.58 45
2704.70 48
2704.82 53
2704.94 59
2705.06 67
2705.18 75
2705.29 83
2705.41 90
2705.53 97
2705.65 101
2705.77 104
2705.89 104
2706.01 102
2706.13 99
2706.25 97
2706.37 96
2706.49 97
2706.61 100
2706.73 106
2706.84 112
2706.96 119
2707.08 124
2707.20 128
2707.32 132
2707.44 135
2707.56 139
2707.68 145
2707.80 152
2707.92 161
2708.04 171
2708.16 179
2708.28 186
2708.39 190
2708.51 190
2708.63 188
2708.75 183
2708.87 176
2708.99 168
2709.11 160
2709.23 153
2709.35 146
2709.47 139
2709.59 131
2709.71 123
2709.83 115
2709.94 107
2710.06 102
2710.18 99
2710.30 98
2710.42 101
2710.54 103
2710.66 106
2710.78 106
2710.90 104
2711.02 100
2711.14 95
2711.26 90
2711.38 88
2711.50 88
2711.62 93
2711.73 100
2711.85 108
2711.97 117
2712.09 124
2712.21 128
2712.33 128
2712.45 124
2712.57 117
2712.69 107
2712.81 97
2712.93 88
2713.05 81
2713.17 77
2713.29 77
2713.41 81
2713.52 88
2713.64 97
2713.76 108
2713.88 118
2714.00 128
2714.12 136
2714.24 144
2714.36 151
2714.48 158
2714.60 167
2714.72 178
2714.84 192
2714.96 209
2715.08 229
2715.20 250
2715.32 272
2715.43 293
2715.55 312
2715.67 329
2715.79 343
2715.91 355
2716.03 366
2716.15 376
2716.27 387
2716.39 399
2716.51 411
2716.63 424
2716.75 436
2716.87 446
2716.99 453
2717.11 456
2717.23 457
2717.35 456
2717.46 454
2717.58 452
2717.70 451
2717.82 450
2717.94 449
2718.06 447
2718.18 445
2718.30 443
2718.42 439
2718.54 435
2718.66 430
2718.78 424
2718.90 415
2719.02 403
2719.14 388
2719.26 371
2719.38 352
2719.50 333
2719.62 315
2719.73 298
2719.85 283
2719.97 270
2720.09 257
2720.21 244
2720.33 232
2720.45 222
2720.57 213
2720.69 206
2720.81 201
2720.93 199
2721.05 197
2721.17 195
2721.29 191
2721.41 183
2721.53 173
2721.65 160
2721.77 146
2721.89 132
2722.01 120
2722.13 111
2722.24 104
2722.36 100
2722.48 98
2722.60 97
2722.72 97
2722.84 99
2722.96 102
2723.08 106
2723.20 112
2723.32 119
2723.44 126
2723.56 132
2723.68 138
2723.80 142
2723.92 146
2724.04 150
2724.16 154
2724.28 159
2724.40 166
2724.52 173
2724.64 179
2724.76 184
2724.88 188
2725.00 188
2725.11 186
2725.23 180
2725.35 172
2725.47 161
2725.59 148
2725.71 133
2725.83 118
2725.95 103
2726.07 89
2726.19 76
2726.31 66
2726.43 57
2726.55 50
2726.67 45
2726.79 41
2726.91 39
2727.03 38
2727.15 38
2727.27 40
2727.39 44
2727.51 51
2727.63 58
2727.75 67
2727.87 77
2727.99 86
2728.11 95
2728.23 102
2728.35 108
2728.46 111
2728.58 113
2728.70 114
2728.82 113
2728.94 111
2729.06 108
2729.18 103
2729.30 99
2729.42 94
2729.54 89
2729.66 83
2729.78 77
2729.90 70
2730.02 64
2730.14 59
2730.26 55
2730.38 53
2730.50 54
2730.62 58
2730.74 64
2730.86 71
2730.98 78
2731.10 84
2731.22 86
2731.34 84
2731.46 78
2731.58 70
2731.70 60
2731.82 51
2731.94 44
2732.06 41
2732.18 42
2732.30 47
2732.42 54
2732.54 63
2732.66 73
2732.78 81
2732.90 88
2733.01 94
2733.13 98
2733.25 102
2733.37 104
2733.49 107
2733.61 109
2733.73 111
2733.85 113
2733.97 115
2734.09 116
2734.21 116
2734.33 114
2734.45 110
2734.57 105
2734.69 97
2734.81 87
2734.93 77
2735.05 65
2735.17 53
2735.29 40
2735.41 27
2735.53 14
2735.65 1
2735.77 0
2735.89 0
2736.01 0
2736.13 0
2736.25 0
2736.37 0
2736.49 0
2736.61 6
2736.73 18
2736.85 26
2736.97 29
2737.09 27
2737.21 21
2737.33 12
2737.45 3
2737.57 0
2737.69 0
2737.81 0
2737.93 0
2738.05 0
2738.17 0
2738.29 2
2738.41 3
2738.53 4
2738.65 4
2738.77 4
2738.89 3
2739.01 3
2739.13 3
2739.25 4
2739.37 6
2739.49 10
2739.61 16
2739.73 24
2739.85 31
2739.97 38
2740.09 41
2740.21 41
2740.33 37
2740.45 29
2740.57 20
2740.69 12
2740.81 6
2740.93 4
2741.05 7
2741.17 15
2741.29 26
2741.41 38
2741.53 49
2741.65 57
2741.77 64
2741.89 69
2742.01 72
2742.13 73
2742.25 73
2742.37 71
2742.49 67
2742.61 60
2742.73 52
2742.85 43
2742.97 35
2743.09 31
2743.21 30
2743.33 33
2743.45 40
2743.57 52
2743.69 65
2743.81 77
2743.93 88
2744.05 95
2744.17 97
2744.29 95
2744.41 88
2744.53 78
2744.65 68
2744.77 59
2744.89 53
2745.01 51
2745.13 51
2745.25 54
2745.37 57
2745.49 62
2745.61 66
2745.73 71
2745.85 75
2745.97 79
2746.09 82
2746.21 83
2746.33 82
2746.45 79
2746.57 75
2746.69 69
2746.81 63
2746.93 58
2747.05 55
2747.17 57
2747.29 62
2747.41 71
2747.53 82
2747.65 93
2747.77 103
2747.89 109
2748.01 111
2748.13 108
2748.25 102
2748.37 94
2748.49 85
2748.61 79
2748.73 77
2748.85 79
2748.97 84
2749.09 93
2749.21 102
2749.33 111
2749.45 118
2749.57 122
2749.69 123
2749.81 121
2749.93 118
2750.05 115
2750.17 114
2750.29 116
2750.41 121
2750.53 127
2750.65 134
2750.77 139
2750.89 141
2751.01 139
2751.13 133
2751.25 124
2751.37 114
2751.49 106
2751.61 99
2751.73 96
2751.85 94
2751.97 94
2752.09 93
2752.21 91
2752.33 86
2752.46 79
2752.58 72
2752.70 64
2752.82 58
2752.94 54
2753.06 52
2753.18 52
2753.30 52
2753.42 52
2753.54 50
2753.66 46
2753.78 42
2753.90 36
2754.02 32
2754.14 30
2754.26 31
2754.38 34
2754.50 41
2754.62 49
2754.74 58
2754.86 68
2754.98 78
2755.10 87
2755.22 96
2755.34 103
2755.46 109
2755.58 114
2755.70 117
2755.82 120
2755.94 123
2756.06 126
2756.18 131
2756.30 138
2756.42 146
2756.54 155
2756.66 164
2756.78 172
2756.90 178
2757.03 181
2757.15 182
2757.27 180
2757.39 178
2757.51 175
2757.63 173
2757.75 172
2757.87 172
2757.99 173
2758.11 172
2758.23 170
2758.35 166
2758.47 161
2758.59 157
2758.71 154
2758.83 154
2758.95 157
2759.07 163
2759.19 169
2759.31 176
2759.43 181
2759.55 183
2759.67 182
2759.79 179
2759.91 173
2760.03 165
2760.15 157
2760.27 150
2760.39 146
2760.52 144
2760.64 145
2760.76 150
2760.88 157
2761.00 166
2761.12 175
2761.24 183
2761.36 188
2761.48 188
2761.60 184
2761.72 174
2761.84 160
2761.96 143
2762.08 124
2762.20 106
2762.32 90
2762.44 78
2762.56 69
2762.68 65
2762.80 65
2762.92 66
2763.04 69
2763.16 69
2763.29 67
2763.41 62
2763.53 54
2763.65 45
2763.77 36
2763.89 30
2764.01 27
2764.13 27
2764.25 31
2764.37 35
2764.49 40
2764.61 44
2764.73 48
2764.85 50
2764.97 51
2765.09 51
2765.21 49
2765.33 46
2765.45 41
2765.57 34
2765.69 28
2765.82 22
2765.94 18
2766.06 15
2766.18 12
2766.30 9
2766.42 6
2766.54 1
2766.66 0
2766.78 0
2766.90 0
2767.02 0
2767.14 0
2767.26 0
2767.38 0
2767.50 5
2767.62 14
2767.74 23
2767.86 30
2767.98 36
2768.11 39
2768.23 40
2768.35 41
2768.47 43
2768.59 46
2768.71 52
2768.83 60
2768.95 70
2769.07 81
2769.19 90
2769.31 96
2769.43 99
2769.55 96
2769.67 90
2769.79 81
2769.91 69
2770.03 57
2770.15 45
2770.28 35
2770.40 27
2770.52 22
2770.64 20
2770.76 21
2770.88 26
2771.00 33
2771.12 41
2771.24 48
2771.36 53
2771.48 55
2771.60 53
2771.72 46
2771.84 34
2771.96 20
2772.08 5
2772.21 0
2772.33 0
2772.45 0
2772.57 0
2772.69 0
2772.81 0
2772.93 0
2773.05 0
2773.17 8
2773.29 16
2773.41 24
2773.53 32
2773.65 41
2773.77 50
2773.89 60
2774.02 70
2774.14 79
2774.26 84
2774.38 86
2774.50 84
2774.62 81
2774.74 77
2774.86 75
2774.98 77
2775.10 82
2775.22 92
2775.34 105
2775.46 119
2775.58 133
2775.71 147
2775.83 158
2775.95 167
2776.07 173
2776.19 177
2776.31 178
2776.43 177
2776.55 175
2776.67 171
2776.79 167
2776.91 165
2777.03 165
2777.15 169
2777.28 175
2777.40 183
2777.52 193
2777.64 201
2777.76 207
2777.88 210
2778.00 210
2778.12 208
2778.24 204
2778.36 201
2778.48 199
2778.60 200
2778.72 204
2778.85 210
2778.97 217
2779.09 225
2779.21 231
2779.33 235
2779.45 237
2779.57 237
2779.69 235
2779.81 233
2779.93 230
2780.05 227
2780.17 224
2780.29 220
2780.42 215
2780.54 209
2780.66 203
2780.78 195
2780.90 186
2781.02 176
2781.14 164
2781.26 151
2781.38 135
2781.50 119
2781.62 102
2781.74 88
2781.87 76
2781.99 67
2782.11 63
2782.23 63
2782.35 66
2782.47 73
2782.59 80
2782.71 87
2782.83 93
2782.95 96
2783.07 97
2783.20 95
2783.32 92
2783.44 88
2783.56 83
2783.68 79
2783.80 75
2783.92 73
2784.04 72
2784.16 74
2784.28 79
2784.40 86
2784.53 95
2784.65 104
2784.77 114
2784.89 124
2785.01 132
2785.13 140
2785.25 146
2785.37 150
2785.49 152
2785.61 152
2785.73 149
2785.86 143
2785.98 137
2786.10 130
2786.22 123
2786.34 118
2786.46 113
2786.58 109
2786.70 104
2786.82 98
2786.94 92
2787.06 87
2787.19 82
2787.31 79
2787.43 79
2787.55 80
2787.67 83
2787.79 85
2787.91 87
2788.03 87
2788.15 84
2788.27 81
2788.40 77
2788.52 74
2788.64 74
2788.76 76
2788.88 80
2789.00 84
2789.12 89
2789.24 91
2789.36 92
2789.48 89
2789.61 85
2789.73 80
2789.85 75
2789.97 70
2790.09 66
2790.21 61
2790.33 56
2790.45 51
2790.57 46
2790.70 43
2790.82 43
2790.94 45
2791.06 49
2791.18 52
2791.30 53
2791.42 50
2791.54 42
2791.66 30
2791.78 16
2791.91 3
2792.03 0
2792.15 0
2792.27 0
2792.39 0
2792.51 7
2792.63 19
2792.75 31
2792.87 41
2793.00 48
2793.12 51
2793.24 53
2793.36 53
2793.48 54
2793.60 55
2793.72 56
2793.84 57
2793.96 59
2794.09 59
2794.21 57
2794.33 54
2794.45 48
2794.57 43
2794.69 37
2794.81 31
2794.93 26
2795.05 20
2795.18 14
2795.30 6
2795.42 0
2795.54 0
2795.66 0
2795.78 0
2795.90 0
2796.02 0
2796.14 0
2796.27 0
2796.39 8
2796.51 18
2796.63 28
2796.75 36
2796.87 43
2796.99 49
2797.11 54
2797.24 59
2797.36 65
2797.48 69
2797.60 73
2797.72 75
2797.84 77
2797.96 77
2798.08 78
2798.21 79
2798.33 83
2798.45 88
2798.57 94
2798.69 101
2798.81 108
2798.93 114
2799.05 117
2799.17 117
2799.30 115
2799.42 108
2799.54 99
2799.66 86
2799.78 71
2799.90 55
2800.02 39
2800.14 26
2800.27 15
2800.39 10
2800.51 11
2800.63 17
2800.75 28
2800.87 45
2800.99 65
2801.12 89
2801.24 115
2801.36 143
2801.48 172
2801.60 201
2801.72 230
2801.84 259
2801.96 287
2802.09 313
2802.21 339
2802.33 362
2802.45 382
2802.57 399
2802.69 412
2802.81 422
2802.93 430
2803.06 438
2803.18 448
2803.30 462
2803.42 478
2803.54 495
2803.66 512
2803.78 525
2803.91 533
2804.03 535
2804.15 534
2804.27 530
2804.39 527
2804.51 526
2804.63 529
2804.75 534
2804.88 540
2805.00 543
2805.12 542
2805.24 535
2805.36 522
2805.48 503
2805.60 480
2805.73 457
2805.85 435
2805.97 415
2806.09 397
2806.21 380
2806.33 364
2806.45 348
2806.58 333
2806.70 318
2806.82 305
2806.94 293
2807.06 282
2807.18 270
2807.30 259
2807.42 248
2807.55 236
2807.67 225
2807.79 216
2807.91 209
2808.03 204
2808.15 199
2808.27 195
2808.40 187
2808.52 177
2808.64 163
2808.76 145
2808.88 127
2809.00 108
2809.12 90
2809.25 75
2809.37 63
2809.49 54
2809.61 48
2809.73 45
2809.85 45
2809.98 46
2810.10 49
2810.22 52
2810.34 55
2810.46 57
2810.58 58
2810.70 59
2810.83 60
2810.95 62
2811.07 65
2811.19 69
2811.31 73
2811.43 77
2811.55 81
2811.68 85
2811.80 87
2811.92 89
2812.04 90
2812.16 89
2812.28 84
2812.40 77
2812.53 66
2812.65 52
2812.77 37
2812.89 22
2813.01 9
2813.13 0
2813.26 0
2813.38 0
2813.50 0
2813.62 0
2813.74 4
2813.86 9
2813.98 15
2814.11 20
2814.23 25
2814.35 30
2814.47 33
2814.59 37
2814.71 38
2814.84 39
2814.96 39
2815.08 38
2815.20 37
2815.32 36
2815.44 35
2815.57 34
2815.69 34
2815.81 35
2815.93 35
2816.05 36
2816.17 36
2816.29 37
2816.42 39
2816.54 42
2816.66 47
2816.78 54
2816.90 63
2817.02 72
2817.15 81
2817.27 89
2817.39 95
2817.51 99
2817.63 100
2817.75 98
2817.88 94
2818.00 89
2818.12 83
2818.24 76
2818.36 69
2818.48 63
2818.61 57
2818.73 53
2818.85 49
2818.97 45
2819.09 43
2819.21 41
2819.34 39
2819.46 38
2819.58 37
2819.70 35
2819.82 34
2819.94 32
2820.07 29
2820.19 27
2820.31 27
2820.43 29
2820.55 34
2820.67 44
2820.80 56
2820.92 71
2821.04 86
2821.16 98
2821.28 107
2821.40 111
2821.53 111
2821.65 108
2821.77 103
2821.89 98
2822.01 95
2822.13 95
2822.26 98
2822.38 104
2822.50 110
2822.62 118
2822.74 126
2822.87 134
2822.99 141
2823.11 147
2823.23 151
2823.35 154
2823.47 154
2823.60 154
2823.72 153
2823.84 151
2823.96 150
2824.08 150
2824.20 150
2824.33 151
2824.45 152
2824.57 153
2824.69 155
2824.81 158
2824.94 160
2825.06 162
2825.18 161
2825.30 157
2825.42 146
2825.54 130
2825.67 109
2825.79 86
2825.91 62
2826.03 41
2826.15 25
2826.28 15
2826.40 12
2826.52 12
2826.64 14
2826.76 15
2826.88 13
2827.01 7
2827.13 0
2827.25 0
2827.37 0
2827.49 0
2827.62 0
2827.74 0
2827.86 0
2827.98 10
2828.10 24
2828.22 38
2828.35 50
2828.47 60
2828.59 68
2828.71 76
2828.83 83
2828.96 90
2829.08 97
2829.20 105
2829.32 113
2829.44 121
2829.57 130
2829.69 140
2829.81 151
2829.93 163
2830.05 177
2830.17 191
2830.30 204
2830.42 214
2830.54 219
2830.66 218
2830.78 210
2830.91 196
2831.03 179
2831.15 160
2831.27 142
2831.39 127
2831.52 116
2831.64 111
2831.76 109
2831.88 109
2832.00 110
2832.13 111
2832.25 110
2832.37 108
2832.49 106
2832.61 103
2832.74 99
2832.86 96
2832.98 93
2833.10 91
2833.22 89
2833.35 88
2833.47 87
2833.59 88
2833.71 88
2833.83 89
2833.96 90
2834.08 90
2834.20 90
2834.32 90
2834.44 92
2834.56 95
2834.69 101
2834.81 108
2834.93 118
2835.05 127
2835.17 137
2835.30 145
2835.42 150
2835.54 153
2835.66 153
2835.79 151
2835.91 148
2836.03 143
2836.15 139
2836.27 134
2836.40 130
2836.52 127
2836.64 126
2836.76 126
2836.88 129
2837.01 134
2837.13 141
2837.25 150
2837.37 158
2837.49 164
2837.62 169
2837.74 170
2837.86 169
2837.98 167
2838.10 165
2838.23 165
2838.35 167
2838.47 171
2838.59 177
2838.71 185
2838.84 195
2838.96 206
2839.08 218
2839.20 229
2839.32 241
2839.45 251
2839.57 260
2839.69 266
2839.81 270
2839.94 272
2840.06 273
2840.18 274
2840.30 276
2840.42 281
2840.55 289
2840.67 300
2840.79 314
2840.91 330
2841.03 348
2841.16 366
2841.28 384
2841.40 400
2841.52 412
2841.65 421
2841.77 425
2841.89 424
2842.01 419
2842.13 412
2842.26 407
2842.38 403
2842.50 405
2842.62 412
2842.74 425
2842.87 443
2842.99 464
2843.11 486
2843.23 507
2843.36 524
2843.48 536
2843.60 542
2843.72 542
2843.84 539
2843.97 535
2844.09 534
2844.21 539
2844.33 550
2844.46 569
2844.58 594
2844.70 620
2844.82 645
2844.94 667
2845.07 684
2845.19 698
2845.31 710
2845.43 722
2845.56 735
2845.68 749
2845.80 763
2845.92 774
2846.04 781
2846.17 782
2846.29 775
2846.41 762
2846.53 742
2846.66 719
2846.78 693
2846.90 666
2847.02 640
2847.14 617
2847.27 597
2847.39 580
2847.51 567
2847.63 558
2847.76 553
2847.88 549
2848.00 545
2848.12 538
2848.25 527
2848.37 511
2848.49 489
2848.61 465
2848.73 438
2848.86 414
2848.98 392
2849.10 376
2849.22 365
2849.35 359
2849.47 357
2849.59 357
2849.71 358
2849.84 358
2849.96 357
2850.08 355
2850.20 352
2850.32 348
2850.45 345
2850.57 343
2850.69 342
2850.81 342
2850.94 343
2851.06 343
2851.18 343
2851.30 342
2851.43 340
2851.55 336
2851.67 329
2851.79 321
2851.92 313
2852.04 303
2852.16 295
2852.28 289
2852.40 285
2852.53 282
2852.65 281
2852.77 279
2852.89 275
2853.02 270
2853.14 263
2853.26 256
2853.38 250
2853.51 246
2853.63 245
2853.75 246
2853.87 250
2854.00 254
2854.12 257
2854.24 259
2854.36 258
2854.49 255
2854.61 250
2854.73 243
2854.85 235
2854.98 227
2855.10 218
2855.22 209
2855.34 200
2855.47 192
2855.59 185
2855.71 181
2855.83 180
2855.95 181
2856.08 182
2856.20 183
2856.32 182
2856.44 178
2856.57 171
2856.69 161
2856.81 150
2856.93 139
2857.06 129
2857.18 122
2857.30 118
2857.42 117
2857.55 117
2857.67 116
2857.79 115
2857.91 112
2858.04 106
2858.16 98
2858.28 91
2858.40 83
2858.53 77
2858.65 72
2858.77 68
2858.89 64
2859.02 59
2859.14 53
2859.26 47
2859.38 42
2859.51 40
2859.63 42
2859.75 47
2859.87 55
2860.00 64
2860.12 73
2860.24 78
2860.37 79
2860.49 77
2860.61 72
2860.73 67
2860.86 62
2860.98 61
2861.10 62
2861.22 67
2861.35 73
2861.47 80
2861.59 86
2861.71 91
2861.84 95
2861.96 99
2862.08 102
2862.20 106
2862.33 110
2862.45 114
2862.57 116
2862.69 117
2862.82 116
2862.94 112
2863.06 106
2863.18 100
2863.31 95
2863.43 91
2863.55 89
2863.68 91
2863.80 95
2863.92 101
2864.04 107
2864.17 113
2864.29 118
2864.41 121
2864.53 122
2864.66 123
2864.78 123
2864.90 123
2865.02 124
2865.15 124
2865.27 125
2865.39 126
2865.51 126
2865.64 127
2865.76 127
2865.88 128
2866.01 129
2866.13 130
2866.25 132
2866.37 133
2866.50 136
2866.62 140
2866.74 146
2866.86 152
2866.99 160
2867.11 167
2867.23 173
2867.35 175
2867.48 172
2867.60 164
2867.72 152
2867.85 136
2867.97 118
2868.09 100
2868.21 83
2868.34 69
2868.46 59
2868.58 52
2868.70 49
2868.83 50
2868.95 52
2869.07 56
2869.20 61
2869.32 65
2869.44 68
2869.56 69
2869.69 68
2869.81 66
2869.93 63
2870.06 60
2870.18 57
2870.30 57
2870.42 59
2870.55 64
2870.67 74
2870.79 88
2870.91 104
2871.04 122
2871.16 137
2871.28 148
2871.41 154
2871.53 154
2871.65 149
2871.77 141
2871.90 132
2872.02 123
2872.14 117
2872.27 113
2872.39 110
2872.51 110
2872.63 110
2872.76 112
2872.88 113
2873.00 114
2873.12 114
2873.25 112
2873.37 108
2873.49 102
2873.62 93
2873.74 83
2873.86 73
2873.98 65
2874.11 59
2874.23 56
2874.35 55
2874.48 56
2874.60 57
2874.72 56
2874.84 54
2874.97 49
2875.09 43
2875.21 37
2875.34 31
2875.46 27
2875.58 25
2875.70 27
2875.83 30
2875.95 35
2876.07 40
2876.20 45
2876.32 48
2876.44 50
2876.57 52
2876.69 53
2876.81 55
2876.93 59
2877.06 65
2877.18 74
2877.30 82
2877.43 90
2877.55 94
2877.67 95
2877.79 90
2877.92 82
2878.04 69
2878.16 55
2878.29 41
2878.41 27
2878.53 16
2878.65 6
2878.78 0
2878.90 0
2879.02 0
2879.15 0
2879.27 0
2879.39 0
2879.52 0
2879.64 0
2879.76 0
2879.88 5
2880.01 10
2880.13 15
2880.25 19
2880.38 23
2880.50 27
2880.62 29
2880.75 31
2880.87 33
2880.99 35
2881.11 36
2881.24 38
2881.36 40
2881.48 43
2881.61 46
2881.73 48
2881.85 50
2881.98 50
2882.10 49
2882.22 48
2882.34 47
2882.47 47
2882.59 48
2882.71 49
2882.84 49
2882.96 46
2883.08 40
2883.21 32
2883.33 25
2883.45 19
2883.57 19
2883.70 26
2883.82 40
2883.94 58
2884.07 78
2884.19 97
2884.31 112
2884.44 120
2884.56 123
2884.68 121
2884.81 117
2884.93 112
2885.05 109
2885.17 106
2885.30 105
2885.42 105
2885.54 104
2885.67 102
2885.79 100
2885.91 97
2886.04 94
2886.16 92
2886.28 92
2886.41 94
2886.53 99
2886.65 105
2886.77 112
2886.90 121
2887.02 131
2887.14 141
2887.27 150
2887.39 158
2887.51 165
2887.64 170
2887.76 172
2887.88 171
2888.01 169
2888.13 166
2888.25 163
2888.38 160
2888.50 157
2888.62 154
2888.75 151
2888.87 145
2888.99 139
2889.11 131
2889.24 124
2889.36 119
2889.48 116
2889.61 114
2889.73 113
2889.85 112
2889.98 111
2890.10 108
2890.22 105
2890.35 100
2890.47 96
2890.59 92
2890.72 91
2890.84 91
2890.96 94
2891.09 99
2891.21 106
2891.33 114
2891.46 122
2891.58 129
2891.70 135
2891.82 138
2891.95 139
2892.07 137
2892.19 134
2892.32 130
2892.44 127
2892.56 126
2892.69 126
2892.81 128
2892.93 131
2893.06 134
2893.18 136
2893.30 135
2893.43 132
2893.55 127
2893.67 120
2893.80 112
2893.92 104
2894.04 98
2894.17 93
2894.29 89
2894.41 86
2894.54 85
2894.66 85
2894.78 86
2894.91 88
2895.03 90
2895.15 93
2895.28 96
2895.40 97
2895.52 97
2895.65 95
2895.77 91
2895.89 85
2896.02 79
2896.14 73
2896.26 68
2896.39 64
2896.51 63
2896.63 65
2896.76 68
2896.88 72
2897.00 75
2897.13 78
2897.25 78
2897.37 77
2897.50 75
2897.62 72
2897.74 70
2897.87 68
2897.99 67
2898.11 66
2898.24 64
2898.36 62
2898.48 59
2898.61 54
2898.73 49
2898.85 43
2898.98 38
2899.10 34
2899.22 30
2899.35 26
2899.47 21
2899.59 15
2899.72 8
2899.84 1
2899.96 0
2900.09 0
2900.21 0
2900.33 0
2900.46 0
2900.58 0
2900.70 0
2900.83 0
2900.95 1
2901.07 6
2901.20 13
2901.32 21
2901.44 31
2901.57 42
2901.69 53
2901.81 63
2901.94 72
2902.06 79
2902.19 83
2902.31 84
2902.43 83
2902.56 80
2902.68 76
2902.80 70
2902.93 65
2903.05 60
2903.17 56
2903.30 53
2903.42 51
2903.54 49
2903.67 45
2903.79 40
2903.91 34
2904.04 26
2904.16 17
2904.28 8
2904.41 1
2904.53 0
2904.65 0
2904.78 0
2904.90 6
2905.03 14
2905.15 24
2905.27 34
2905.40 43
2905.52 50
2905.64 54
2905.77 56
2905.89 57
2906.01 57
2906.14 57
2906.26 57
2906.38 59
2906.51 62
2906.63 66
2906.75 71
2906.88 77
2907.00 85
2907.13 92
2907.25 99
2907.37 106
2907.50 112
2907.62 117
2907.74 120
2907.87 124
2907.99 126
2908.11 128
2908.24 129
2908.36 129
2908.48 127
2908.61 123
2908.73 117
2908.86 109
2908.98 100
2909.10 91
2909.23 82
2909.35 75
2909.47 71
2909.60 70
2909.72 72
2909.84 78
2909.97 86
2910.09 96
2910.21 106
2910.34 115
2910.46 123
2910.59 129
2910.71 134
2910.83 138
2910.96 142
2911.08 146
2911.20 152
2911.33 158
2911.45 164
2911.57 169
2911.70 174
2911.82 176
2911.95 175
2912.07 172
2912.19 167
2912.32 160
2912.44 152
2912.56 144
2912.69 136
2912.81 129
2912.94 123
2913.06 119
2913.18 116
2913.31 116
2913.43 118
2913.55 123
2913.68 130
2913.80 140
2913.92 151
2914.05 164
2914.17 176
2914.30 187
2914.42 196
2914.54 200
2914.67 200
2914.79 196
2914.91 187
2915.04 175
2915.16 162
2915.29 146
2915.41 132
2915.53 118
2915.66 107
2915.78 98
2915.90 93
2916.03 93
2916.15 97
2916.28 104
2916.40 112
2916.52 120
2916.65 126
2916.77 129
2916.89 128
2917.02 125
2917.14 120
2917.27 115
2917.39 112
2917.51 110
2917.64 111
2917.76 114
2917.88 119
2918.01 124
2918.13 129
2918.26 134
2918.38 139
2918.50 144
2918.63 148
2918.75 152
2918.87 156
2919.00 159
2919.12 160
2919.25 157
2919.37 151
2919.49 139
2919.62 124
2919.74 105
2919.87 85
2919.99 66
2920.11 50
2920.24 39
2920.36 32
2920.48 29
2920.61 28
2920.73 30
2920.86 32
2920.98 34
2921.10 38
2921.23 44
2921.35 52
2921.48 64
2921.60 77
2921.72 92
2921.85 107
2921.97 121
2922.09 135
2922.22 146
2922.34 156
2922.47 165
2922.59 172
2922.71 178
2922.84 182
2922.96 183
2923.09 181
2923.21 177
2923.33 169
2923.46 160
2923.58 149
2923.71 138
2923.83 126
2923.95 115
2924.08 105
2924.20 96
2924.32 90
2924.45 86
2924.57 85
2924.70 85
2924.82 87
2924.94 89
2925.07 91
2925.19 92
2925.32 92
2925.44 90
2925.56 88
2925.69 86
2925.81 84
2925.94 82
2926.06 82
2926.18 83
2926.31 85
2926.43 87
2926.56 87
2926.68 87
2926.80 84
2926.93 80
2927.05 73
2927.18 65
2927.30 57
2927.42 48
2927.55 40
2927.67 33
2927.80 27
2927.92 22
2928.04 20
2928.17 21
2928.29 26
2928.42 35
2928.54 48
2928.66 64
2928.79 82
2928.91 100
2929.04 119
2929.16 136
2929.28 153
2929.41 167
2929.53 180
2929.66 190
2929.78 198
2929.90 205
2930.03 213
2930.15 223
2930.28 237
2930.40 255
2930.52 276
2930.65 300
2930.77 323
2930.90 344
2931.02 362
2931.14 374
2931.27 383
2931.39 389
2931.52 394
2931.64 400
2931.76 406
2931.89 414
2932.01 421
2932.14 428
2932.26 434
2932.38 439
2932.51 442
2932.63 443
2932.76 444
2932.88 444
2933.01 444
2933.13 445
2933.25 446
2933.38 447
2933.50 449
2933.63 450
2933.75 450
2933.87 448
2934.00 443
2934.12 435
2934.25 423
2934.37 409
2934.49 393
2934.62 375
2934.74 359
2934.87 344
2934.99 332
2935.12 324
2935.24 319
2935.36 317
2935.49 315
2935.61 312
2935.74 306
2935.86 297
2935.98 286
2936.11 272
2936.23 258
2936.36 245
2936.48 232
2936.61 220
2936.73 209
2936.85 197
2936.98 185
2937.10 174
2937.23 165
2937.35 159
2937.47 157
2937.60 158
2937.72 160
2937.85 163
2937.97 165
2938.10 166
2938.22 166
2938.34 165
2938.47 164
2938.59 164
2938.72 165
2938.84 166
2938.97 169
2939.09 170
2939.21 171
2939.34 170
2939.46 167
2939.59 161
2939.71 153
2939.84 141
2939.96 126
2940.08 110
2940.21 94
2940.33 79
2940.46 67
2940.58 59
2940.70 56
2940.83 57
2940.95 61
2941.08 69
2941.20 78
2941.33 88
2941.45 99
2941.57 109
2941.70 119
2941.82 126
2941.95 131
2942.07 133
2942.20 131
2942.32 124
2942.44 115
2942.57 103
2942.69 91
2942.82 80
2942.94 71
2943.07 64
2943.19 61
2943.32 61
2943.44 63
2943.56 67
2943.69 71
2943.81 75
2943.94 78
2944.06 79
2944.19 79
2944.31 80
2944.43 82
2944.56 88
2944.68 98
2944.81 113
2944.93 130
2945.06 150
2945.18 169
2945.30 187
2945.43 202
2945.55 216
2945.68 229
2945.80 242
2945.93 256
2946.05 273
2946.18 292
2946.30 311
2946.42 329
2946.55 346
2946.67 361
2946.80 373
2946.92 382
2947.05 390
2947.17 395
2947.29 399
2947.42 401
2947.54 398
2947.67 393
2947.79 384
2947.92 374
2948.04 363
2948.17 355
2948.29 351
2948.41 350
2948.54 353
2948.66 358
2948.79 362
2948.91 363
2949.04 360
2949.16 351
2949.29 338
2949.41 322
2949.53 304
2949.66 286
2949.78 269
2949.91 253
2950.03 239
2950.16 227
2950.28 216
2950.41 206
2950.53 196
2950.65 187
2950.78 178
2950.90 171
2951.03 165
2951.15 159
2951.28 153
2951.40 147
2951.53 141
2951.65 133
2951.77 125
2951.90 117
2952.02 111
2952.15 106
2952.27 102
2952.40 100
2952.52 99
2952.65 99
2952.77 100
2952.90 101
2953.02 101
2953.14 101
2953.27 100
2953.39 96
2953.52 89
2953.64 79
2953.77 65
2953.89 49
2954.02 32
2954.14 16
2954.27 2
2954.39 0
2954.51 0
2954.64 0
2954.76 0
2954.89 0
2955.01 0
2955.14 0
2955.26 0
2955.39 1
2955.51 8
2955.64 16
2955.76 24
2955.88 32
2956.01 37
2956.13 40
2956.26 40
2956.38 39
2956.51 36
2956.63 34
2956.76 32
2956.88 32
2957.01 32
2957.13 35
2957.26 39
2957.38 45
2957.50 53
2957.63 62
2957.75 73
2957.88 83
2958.00 91
2958.13 97
2958.25 100
2958.38 99
2958.50 97
2958.63 94
2958.75 92
2958.88 91
2959.00 90
2959.13 88
2959.25 86
2959.37 81
2959.50 73
2959.62 64
2959.75 54
2959.87 45
2960.00 38
2960.12 33
2960.25 31
2960.37 32
2960.50 34
2960.62 37
2960.75 40
2960.87 42
2961.00 45
2961.12 48
2961.24 52
2961.37 56
2961.49 61
2961.62 65
2961.74 68
2961.87 69
2961.99 69
2962.12 67
2962.24 66
2962.37 66
2962.49 68
2962.62 72
2962.74 78
2962.87 86
2962.99 93
2963.12 99
2963.24 102
2963.36 104
2963.49 103
2963.61 102
2963.74 100
2963.86 98
2963.99 98
2964.11 98
2964.24 97
2964.36 96
2964.49 93
2964.61 87
2964.74 79
2964.86 68
2964.99 56
2965.11 45
2965.24 35
2965.36 28
2965.49 22
2965.61 19
2965.74 18
2965.86 17
2965.99 17
2966.11 18
2966.23 19
2966.36 22
2966.48 27
2966.61 34
2966.73 42
2966.86 50
2966.98 57
2967.11 63
2967.23 67
2967.36 70
2967.48 71
2967.61 72
2967.73 73
2967.86 74
2967.98 74
2968.11 74
2968.23 72
2968.36 69
2968.48 64
2968.61 57
2968.73 50
2968.86 43
2968.98 35
2969.11 28
2969.23 21
2969.36 15
2969.48 9
2969.61 4
2969.73 1
2969.86 0
2969.98 2
2970.10 4
2970.23 7
2970.35 10
2970.48 13
2970.60 13
2970.73 11
2970.85 7
2970.98 2
2971.10 0
2971.23 0
2971.35 0
2971.48 0
2971.60 0
2971.73 0
2971.85 0
2971.98 4
2972.10 13
2972.23 22
2972.35 30
2972.48 37
2972.60 41
2972.73 43
2972.85 43
2972.98 39
2973.10 34
2973.23 27
2973.35 19
2973.48 11
2973.60 5
2973.73 0
2973.85 0
2973.98 0
2974.10 0
2974.23 1
2974.35 5
2974.48 10
2974.60 15
2974.73 20
2974.85 25
2974.98 29
2975.10 34
2975.23 39
2975.35 43
2975.48 47
2975.60 48
2975.73 49
2975.85 48
2975.98 46
2976.10 44
2976.23 44
2976.35 44
2976.48 47
2976.60 50
2976.73 54
2976.85 56
2976.98 58
2977.10 58
2977.23 58
2977.35 59
2977.48 61
2977.60 66
2977.73 73
2977.85 83
2977.98 93
2978.10 101
2978.23 106
2978.35 108
2978.48 106
2978.60 101
2978.73 95
2978.85 91
2978.98 88
2979.10 89
2979.23 93
2979.35 101
2979.48 110
2979.60 120
2979.73 131
2979.85 143
2979.98 154
2980.10 163
2980.23 171
2980.35 176
2980.48 178
2980.60 174
2980.73 167
2980.85 156
2980.98 144
2981.11 132
2981.23 122
2981.36 115
2981.48 110
2981.61 106
2981.73 103
2981.86 100
2981.98 97
2982.11 94
2982.23 93
2982.36 93
2982.48 97
2982.61 103
2982.73 110
2982.86 117
2982.98 123
2983.11 127
2983.23 128
2983.36 126
2983.48 122
2983.61 116
2983.73 109
2983.86 101
2983.98 94
2984.11 87
2984.23 82
2984.36 78
2984.48 75
2984.61 73
2984.73 71
2984.86 68
2984.99 64
2985.11 60
2985.24 56
2985.36 53
2985.49 52
2985.61 52
2985.74 54
2985.86 57
2985.99 60
2986.11 61
2986.24 61
2986.36 59
2986.49 57
2986.61 54
2986.74 52
2986.86 52
2986.99 54
2987.11 57
2987.24 60
2987.36 63
2987.49 65
2987.61 67
2987.74 68
2987.87 70
2987.99 74
2988.12 79
2988.24 86
2988.37 93
2988.49 98
2988.62 102
2988.74 103
2988.87 101
2988.99 97
2989.12 91
2989.24 83
2989.37 75
2989.49 66
2989.62 57
2989.74 47
2989.87 37
2990.00 26
2990.12 15
2990.25 6
2990.37 0
2990.50 0
2990.62 0
2990.75 3
2990.87 16
2991.00 33
2991.12 52
2991.25 72
2991.37 90
2991.50 105
2991.62 115
2991.75 120
2991.88 121
2992.00 120
2992.13 118
2992.25 114
2992.38 110
2992.50 105
2992.63 100
2992.75 95
2992.88 89
2993.00 84
2993.13 81
2993.25 80
2993.38 81
2993.50 84
2993.63 88
2993.76 92
2993.88 95
2994.01 96
2994.13 94
2994.26 90
2994.38 86
2994.51 82
2994.63 78
2994.76 76
2994.88 74
2995.01 73
2995.14 70
2995.26 66
2995.39 61
2995.51 54
2995.64 47
2995.76 40
2995.89 35
2996.01 32
2996.14 30
2996.26 29
2996.39 30
2996.51 32
2996.64 34
2996.77 37
2996.89 41
2997.02 45
2997.14 48
2997.27 51
2997.39 53
2997.52 54
2997.64 55
2997.77 55
2997.89 56
2998.02 58
2998.15 62
2998.27 67
2998.40 73
2998.52 80
2998.65 87
2998.77 94
2998.90 101
2999.02 107
2999.15 112
2999.28 115
2999.40 116
2999.53 115
2999.65 111
2999.78 104
2999.90 94
3000.03 83
3000.15 70
3000.28 59
3000.40 49
3000.53 43
3000.66 39
3000.78 39
3000.91 41
3001.03 45
3001.16 48
3001.28 51
3001.41 54
3001.53 56
3001.66 58
3001.79 60
3001.91 62
3002.04 65
3002.16 68
3002.29 72
3002.41 77
3002.54 83
3002.66 90
3002.79 98
3002.92 106
3003.04 112
3003.17 116
3003.29 116
3003.42 112
3003.54 105
3003.67 96
3003.79 86
3003.92 79
3004.05 75
3004.17 75
3004.30 81
3004.42 90
3004.55 100
3004.67 111
3004.80 118
3004.93 122
3005.05 123
3005.18 121
3005.30 118
3005.43 116
3005.55 116
3005.68 118
3005.80 122
3005.93 127
3006.06 131
3006.18 133
3006.31 133
3006.43 130
3006.56 127
3006.68 124
3006.81 122
3006.94 123
3007.06 126
3007.19 131
3007.31 136
3007.44 142
3007.56 145
3007.69 145
3007.82 142
3007.94 137
3008.07 129
3008.19 120
3008.32 110
3008.44 100
3008.57 92
3008.70 85
3008.82 79
3008.95 75
3009.07 72
3009.20 71
3009.32 71
3009.45 72
3009.58 73
3009.70 73
3009.83 73
3009.95 73
3010.08 72
3010.20 72
3010.33 71
3010.46 71
3010.58 71
3010.71 71
3010.83 73
3010.96 76
3011.08 79
3011.21 83
3011.34 86
3011.46 88
3011.59 88
3011.71 86
3011.84 82
3011.96 77
3012.09 71
3012.22 64
3012.34 56
3012.47 47
3012.59 36
3012.72 24
3012.84 11
3012.97 0
3013.10 0
3013.22 0
3013.35 0
3013.47 0
3013.60 0
3013.73 0
3013.85 0
3013.98 0
3014.10 3
3014.23 6
3014.35 11
3014.48 17
3014.61 24
3014.73 29
3014.86 33
3014.98 34
3015.11 32
3015.23 28
3015.36 24
3015.49 22
3015.61 25
3015.74 32
3015.86 45
3015.99 60
3016.12 76
3016.24 91
3016.37 101
3016.49 106
3016.62 106
3016.75 101
3016.87 93
3017.00 82
3017.12 71
3017.25 60
3017.37 51
3017.50 44
3017.63 39
3017.75 39
3017.88 42
3018.00 49
3018.13 57
3018.26 67
3018.38 75
3018.51 82
3018.63 87
3018.76 89
3018.89 90
3019.01 91
3019.14 93
3019.26 96
3019.39 101
3019.51 107
3019.64 113
3019.77 118
3019.89 121
3020.02 122
3020.14 121
3020.27 117
3020.40 112
3020.52 105
3020.65 97
3020.77 89
3020.90 82
3021.03 79
3021.15 78
3021.28 81
3021.40 86
3021.53 92
3021.66 97
3021.78 99
3021.91 98
3022.03 94
3022.16 88
3022.29 81
3022.41 75
3022.54 72
3022.66 72
3022.79 75
3022.92 80
3023.04 85
3023.17 89
3023.29 92
3023.42 94
3023.55 95
3023.67 95
3023.80 93
3023.92 91
3024.05 86
3024.18 79
3024.30 71
3024.43 60
3024.55 50
3024.68 40
3024.81 31
3024.93 26
3025.06 23
3025.18 24
3025.31 26
3025.44 31
3025.56 35
3025.69 40
3025.81 44
3025.94 46
3026.07 46
3026.19 43
3026.32 40
3026.44 36
3026.57 33
3026.70 32
3026.82 33
3026.95 35
3027.07 39
3027.20 43
3027.33 47
3027.45 49
3027.58 51
3027.71 52
3027.83 54
3027.96 57
3028.08 63
3028.21 70
3028.34 79
3028.46 89
3028.59 99
3028.71 107
3028.84 114
3028.97 117
3029.09 119
3029.22 119
3029.34 119
3029.47 119
3029.60 120
3029.72 120
3029.85 121
3029.98 120
3030.10 116
3030.23 111
3030.35 103
3030.48 95
3030.61 87
3030.73 80
3030.86 76
3030.98 76
3031.11 79
3031.24 85
3031.36 91
3031.49 97
3031.62 100
3031.74 100
3031.87 95
3031.99 87
3032.12 77
3032.25 66
3032.37 57
3032.50 51
3032.63 49
3032.75 52
3032.88 56
3033.00 62
3033.13 66
3033.26 68
3033.38 68
3033.51 65
3033.63 63
3033.76 62
3033.89 62
3034.01 65
3034.14 67
3034.27 69
3034.39 68
3034.52 65
3034.64 60
3034.77 54
3034.90 49
3035.02 48
3035.15 49
3035.28 53
3035.40 57
3035.53 62
3035.65 64
3035.78 63
3035.91 60
3036.03 56
3036.16 53
3036.29 52
3036.41 54
3036.54 58
3036.66 63
3036.79 67
3036.92 70
3037.04 70
3037.17 68
3037.30 64
3037.42 62
3037.55 61
3037.68 63
3037.80 68
3037.93 76
3038.05 83
3038.18 90
3038.31 93
3038.43 92
3038.56 87
3038.69 81
3038.81 74
3038.94 69
3039.06 67
3039.19 68
3039.32 73
3039.44 81
3039.57 89
3039.70 97
3039.82 103
3039.95 106
3040.08 106
3040.20 104
3040.33 100
3040.45 96
3040.58 92
3040.71 88
3040.83 84
3040.96 80
3041.09 77
3041.21 72
3041.34 68
3041.47 65
3041.59 63
3041.72 64
3041.84 68
3041.97 73
3042.10 81
3042.22 89
3042.35 98
3042.48 104
3042.60 108
3042.73 111
3042.86 112
3042.98 112
3043.11 113
3043.24 113
3043.36 114
3043.49 113
3043.61 112
3043.74 108
3043.87 103
3043.99 98
3044.12 95
3044.25 94
3044.37 96
3044.50 103
3044.63 113
3044.75 126
3044.88 139
3045.01 152
3045.13 162
3045.26 170
3045.38 173
3045.51 171
3045.64 166
3045.76 159
3045.89 151
3046.02 145
3046.14 140
3046.27 140
3046.40 144
3046.52 151
3046.65 162
3046.78 175
3046.90 188
3047.03 202
3047.16 214
3047.28 224
3047.41 232
3047.53 236
3047.66 238
3047.79 238
3047.91 238
3048.04 240
3048.17 245
3048.29 254
3048.42 267
3048.55 282
3048.67 296
3048.80 307
3048.93 314
3049.05 316
3049.18 313
3049.31 308
3049.43 303
3049.56 302
3049.69 305
3049.81 311
3049.94 321
3050.07 331
3050.19 341
3050.32 348
3050.45 352
3050.57 352
3050.70 350
3050.82 344
3050.95 337
3051.08 327
3051.20 316
3051.33 303
3051.46 290
3051.58 277
3051.71 266
3051.84 257
3051.96 251
3052.09 247
3052.22 243
3052.34 241
3052.47 237
3052.60 231
3052.72 222
3052.85 210
3052.98 196
3053.10 181
3053.23 167
3053.36 156
3053.48 146
3053.61 140
3053.74 134
3053.86 128
3053.99 120
3054.12 110
3054.24 99
3054.37 88
3054.50 79
3054.62 72
3054.75 69
3054.88 68
3055.00 68
3055.13 70
3055.26 73
3055.38 75
3055.51 78
3055.64 81
3055.76 85
3055.89 88
3056.02 91
3056.14 92
3056.27 93
3056.40 93
3056.52 93
3056.65 93
3056.78 93
3056.90 93
3057.03 92
3057.16 89
3057.28 81
3057.41 71
3057.54 56
3057.66 40
3057.79 24
3057.92 9
3058.04 0
3058.17 0
3058.30 0
3058.42 0
3058.55 1
3058.68 8
3058.80 15
3058.93 19
3059.06 22
3059.18 21
3059.31 19
3059.44 13
3059.57 6
3059.69 0
3059.82 0
3059.95 0
3060.07 0
3060.20 0
3060.33 0
3060.45 0
3060.58 0
3060.71 8
3060.83 16
3060.96 21
3061.09 22
3061.21 21
3061.34 18
3061.47 16
3061.59 14
3061.72 15
3061.85 16
3061.97 19
3062.10 23
3062.23 27
3062.35 31
3062.48 35
3062.61 39
3062.73 43
3062.86 46
3062.99 48
3063.12 49
3063.24 49
3063.37 47
3063.50 46
3063.62 46
3063.75 48
3063.88 50
3064.00 53
3064.13 57
3064.26 60
3064.38 63
3064.51 64
3064.64 65
3064.76 65
3064.89 65
3065.02 65
3065.14 65
3065.27 66
3065.40 67
3065.53 69
3065.65 70
3065.78 70
3065.91 69
3066.03 68
3066.16 66
3066.29 64
3066.41 63
3066.54 61
3066.67 59
3066.79 57
3066.92 52
3067.05 46
3067.18 38
3067.30 28
3067.43 18
3067.56 9
3067.68 2
3067.81 0
3067.94 0
3068.06 0
3068.19 6
3068.32 13
3068.44 21
3068.57 31
3068.70 42
3068.83 53
3068.95 63
3069.08 72
3069.21 78
3069.33 80
3069.46 80
3069.59 76
3069.71 70
3069.84 63
3069.97 56
3070.10 51
3070.22 46
3070.35 42
3070.48 39
3070.60 37
3070.73 37
3070.86 39
3070.98 42
3071.11 48
3071.24 56
3071.36 65
3071.49 73
3071.62 80
3071.75 86
3071.87 89
3072.00 90
3072.13 88
3072.25 85
3072.38 79
3072.51 73
3072.64 67
3072.76 61
3072.89 55
3073.02 50
3073.14 45
3073.27 39
3073.40 33
3073.52 26
3073.65 20
3073.78 16
3073.91 13
3074.03 13
3074.16 15
3074.29 18
3074.41 19
3074.54 19
3074.67 16
3074.79 10
3074.92 3
3075.05 0
3075.18 0
3075.30 0
3075.43 0
3075.56 0
3075.68 0
3075.81 0
3075.94 0
3076.07 8
3076.19 16
3076.32 24
3076.45 32
3076.57 38
3076.70 45
3076.83 51
3076.96 57
3077.08 64
3077.21 70
3077.34 75
3077.46 78
3077.59 76
3077.72 72
3077.85 66
3077.97 59
3078.10 55
3078.23 53
3078.35 53
3078.48 55
3078.61 57
3078.74 57
3078.86 52
3078.99 43
3079.12 29
3079.24 13
3079.37 0
3079.50 0
3079.63 0
3079.75 0
3079.88 0
3080.01 0
3080.13 4
3080.26 21
3080.39 37
3080.52 50
3080.64 59
3080.77 63
3080.90 63
3081.02 60
3081.15 55
3081.28 51
3081.41 48
3081.53 47
3081.66 47
3081.79 48
3081.92 50
3082.04 50
3082.17 49
3082.30 48
3082.42 46
3082.55 45
3082.68 45
3082.81 47
3082.93 51
3083.06 54
3083.19 56
3083.31 55
3083.44 50
3083.57 41
3083.70 30
3083.82 18
3083.95 8
3084.08 0
3084.21 0
3084.33 0
3084.46 0
3084.59 0
3084.71 0
3084.84 0
3084.97 0
3085.10 0
3085.22 0
3085.35 2
3085.48 10
3085.61 19
3085.73 29
3085.86 38
3085.99 45
3086.12 49
3086.24 48
3086.37 45
3086.50 40
3086.62 33
3086.75 27
3086.88 21
3087.01 17
3087.13 14
3087.26 12
3087.39 10
3087.52 9
3087.64 9
3087.77 8
3087.90 7
3088.02 6
3088.15 4
3088.28 2
3088.41 0
3088.53 0
3088.66 0
3088.79 0
3088.92 0
3089.04 0
3089.17 0
3089.30 4
3089.43 13
3089.55 23
3089.68 32
3089.81 39
3089.94 43
3090.06 46
3090.19 47
3090.32 47
3090.45 46
3090.57 47
3090.70 47
3090.83 48
3090.95 49
3091.08 50
3091.21 50
3091.34 50
3091.46 51
3091.59 54
3091.72 59
3091.85 66
3091.97 76
3092.10 87
3092.23 100
3092.36 113
3092.48 126
3092.61 141
3092.74 156
3092.87 174
3092.99 193
3093.12 214
3093.25 235
3093.38 256
3093.50 275
3093.63 294
3093.76 313
3093.89 333
3094.01 357
3094.14 384
3094.27 414
3094.40 445
3094.52 478
3094.65 510
3094.78 541
3094.91 571
3095.03 598
3095.16 623
3095.29 646
3095.42 665
3095.54 679
3095.67 690
3095.80 697
3095.93 701
3096.05 702
3096.18 700
3096.31 696
3096.44 688
3096.56 677
3096.69 663
3096.82 646
3096.95 628
3097.07 610
3097.20 593
3097.33 579
3097.46 568
3097.58 561
3097.71 556
3097.84 551
3097.97 542
3098.09 530
3098.22 513
3098.35 490
3098.48 465
3098.60 438
3098.73 412
3098.86 389
3098.99 369
3099.11 353
3099.24 338
3099.37 326
3099.50 316
3099.62 308
3099.75 301
3099.88 297
3100.01 294
3100.13 291
3100.26 287
3100.39 281
3100.52 272
3100.65 261
3100.77 248
3100.90 234
3101.03 219
3101.16 206
3101.28 194
3101.41 182
3101.54 172
3101.67 163
3101.79 155
3101.92 149
3102.05 143
3102.18 139
3102.30 136
3102.43 134
3102.56 133
3102.69 133
3102.82 132
3102.94 132
3103.07 130
3103.20 127
3103.33 120
3103.45 111
3103.58 100
3103.71 86
3103.84 71
3103.96 56
3104.09 42
3104.22 32
3104.35 25
3104.47 24
3104.60 29
3104.73 39
3104.86 55
3104.99 73
3105.11 92
3105.24 110
3105.37 123
3105.50 130
3105.62 132
3105.75 130
3105.88 125
3106.01 118
3106.13 112
3106.26 109
3106.39 108
3106.52 110
3106.65 115
3106.77 122
3106.90 131
3107.03 141
3107.16 150
3107.28 158
3107.41 165
3107.54 170
3107.67 173
3107.80 174
3107.92 172
3108.05 169
3108.18 163
3108.31 155
3108.43 146
3108.56 136
3108.69 124
3108.82 111
3108.95 99
3109.07 89
3109.20 80
3109.33 74
3109.46 71
3109.58 71
3109.71 72
3109.84 74
3109.97 75
3110.10 74
3110.22 71
3110.35 64
3110.48 55
3110.61 43
3110.73 32
3110.86 21
3110.99 12
3111.12 5
3111.25 2
3111.37 4
3111.50 8
3111.63 16
3111.76 25
3111.89 36
3112.01 46
3112.14 55
3112.27 61
3112.40 63
3112.52 62
3112.65 58
3112.78 51
3112.91 42
3113.04 34
3113.16 27
3113.29 21
3113.42 18
3113.55 16
3113.68 15
3113.80 14
3113.93 13
3114.06 13
3114.19 13
3114.31 15
3114.44 19
3114.57 25
3114.70 33
3114.83 40
3114.95 47
3115.08 52
3115.21 56
3115.34 58
3115.47 59
3115.59 59
3115.72 60
3115.85 60
3115.98 61
3116.11 62
3116.23 62
3116.36 62
3116.49 61
3116.62 61
3116.74 61
3116.87 62
3117.00 63
3117.13 66
3117.26 70
3117.38 75
3117.51 81
3117.64 88
3117.77 93
3117.90 98
3118.02 101
3118.15 101
3118.28 97
3118.41 91
3118.54 83
3118.66 75
3118.79 67
3118.92 61
3119.05 58
3119.18 58
3119.30 62
3119.43 68
3119.56 75
3119.69 82
3119.82 90
3119.94 97
3120.07 104
3120.20 113
3120.33 124
3120.46 136
3120.58 149
3120.71 161
3120.84 173
3120.97 183
3121.10 190
3121.22 195
3121.35 199
3121.48 201
3121.61 204
3121.74 206
3121.86 207
3121.99 208
3122.12 207
3122.25 204
3122.38 198
3122.50 189
3122.63 179
3122.76 168
3122.89 159
3123.02 154
3123.15 153
3123.27 158
3123.40 169
3123.53 184
3123.66 201
3123.79 218
3123.91 233
3124.04 244
3124.17 250
3124.30 253
3124.43 251
3124.55 247
3124.68 241
3124.81 234
3124.94 228
3125.07 223
3125.19 217
3125.32 212
3125.45 207
3125.58 201
3125.71 194
3125.84 186
3125.96 179
3126.09 174
3126.22 171
3126.35 170
3126.48 172
3126.60 177
3126.73 183
3126.86 189
3126.99 195
3127.12 200
3127.24 203
3127.37 204
3127.50 204
3127.63 200
3127.76 192
3127.89 181
3128.01 167
3128.14 150
3128.27 133
3128.40 118
3128.53 104
3128.65 93
3128.78 84
3128.91 75
3129.04 66
3129.17 56
3129.30 46
3129.42 37
3129.55 29
3129.68 25
3129.81 24
3129.94 26
3130.06 29
3130.19 33
3130.32 35
3130.45 36
3130.58 37
3130.71 37
3130.83 37
3130.96 39
3131.09 42
3131.22 45
3131.35 49
3131.48 53
3131.60 56
3131.73 59
3131.86 63
3131.99 67
3132.12 71
3132.24 73
3132.37 73
3132.50 69
3132.63 60
3132.76 48
3132.89 32
3133.01 16
3133.14 1
3133.27 0
3133.40 0
3133.53 0
3133.66 0
3133.78 0
3133.91 1
3134.04 9
3134.17 16
3134.30 20
3134.43 20
3134.55 16
3134.68 8
3134.81 0
3134.94 0
3135.07 0
3135.20 0
3135.32 0
3135.45 0
3135.58 10
3135.71 22
3135.84 32
3135.97 41
3136.09 47
3136.22 51
3136.35 52
3136.48 51
3136.61 48
3136.74 43
3136.86 38
3136.99 35
3137.12 33
3137.25 35
3137.38 41
3137.51 51
3137.63 64
3137.76 77
3137.89 91
3138.02 103
3138.15 112
3138.28 119
3138.40 123
3138.53 124
3138.66 123
3138.79 120
3138.92 115
3139.05 107
3139.17 98
3139.30 88
3139.43 78
3139.56 70
3139.69 65
3139.82 62
3139.95 62
3140.07 64
3140.20 65
3140.33 65
3140.46 65
3140.59 64
3140.72 64
3140.84 63
3140.97 63
3141.10 64
3141.23 64
3141.36 62
3141.49 59
3141.61 53
3141.74 46
3141.87 38
3142.00 29
3142.13 22
3142.26 16
3142.39 12
3142.51 12
3142.64 14
3142.77 21
3142.90 31
3143.03 43
3143.16 58
3143.28 73
3143.41 88
3143.54 101
3143.67 111
3143.80 117
3143.93 120
3144.06 119
3144.18 116
3144.31 111
3144.44 105
3144.57 98
3144.70 91
3144.83 83
3144.96 75
3145.08 66
3145.21 58
3145.34 50
3145.47 44
3145.60 38
3145.73 34
3145.86 30
3145.98 27
3146.11 25
3146.24 24
3146.37 24
3146.50 25
3146.63 27
3146.75 29
3146.88 30
3147.01 29
3147.14 27
3147.27 25
3147.40 22
3147.53 22
3147.65 24
3147.78 30
3147.91 40
3148.04 53
3148.17 67
3148.30 82
3148.43 95
3148.55 105
3148.68 111
3148.81 114
3148.94 113
3149.07 111
3149.20 107
3149.33 102
3149.46 97
3149.58 93
3149.71 88
3149.84 83
3149.97 78
3150.10 74
3150.23 70
3150.36 66
3150.48 64
3150.61 63
3150.74 63
3150.87 65
3151.00 68
3151.13 70
3151.26 71
3151.38 71
3151.51 70
3151.64 68
3151.77 67
3151.90 68
3152.03 72
3152.16 78
3152.29 85
3152.41 90
3152.54 93
3152.67 92
3152.80 88
3152.93 82
3153.06 75
3153.19 69
3153.31 64
3153.44 60
3153.57 56
3153.70 52
3153.83 48
3153.96 42
3154.09 35
3154.22 28
3154.34 21
3154.47 13
3154.60 5
3154.73 0
3154.86 0
3154.99 0
3155.12 0
3155.25 0
3155.37 0
3155.50 0
3155.63 0
3155.76 3
3155.89 18
3156.02 36
3156.15 54
3156.28 73
3156.40 91
3156.53 108
3156.66 125
3156.79 141
3156.92 156
3157.05 169
3157.18 179
3157.31 187
3157.43 191
3157.56 192
3157.69 191
3157.82 187
3157.95 181
3158.08 174
3158.21 165
3158.34 155
3158.46 145
3158.59 135
3158.72 128
3158.85 124
3158.98 122
3159.11 122
3159.24 124
3159.37 126
3159.49 126
3159.62 125
3159.75 121
3159.88 114
3160.01 105
3160.14 96
3160.27 85
3160.40 77
3160.53 70
3160.65 67
3160.78 68
3160.91 71
3161.04 76
3161.17 81
3161.30 86
3161.43 87
3161.56 86
3161.69 81
3161.81 73
3161.94 63
3162.07 51
3162.20 40
3162.33 31
3162.46 26
3162.59 25
3162.72 29
3162.85 37
3162.97 49
3163.10 62
3163.23 75
3163.36 86
3163.49 93
3163.62 97
3163.75 98
3163.88 96
3164.01 93
3164.13 89
3164.26 85
3164.39 81
3164.52 77
3164.65 75
3164.78 73
3164.91 72
3165.04 73
3165.17 76
3165.29 80
3165.42 85
3165.55 91
3165.68 95
3165.81 98
3165.94 98
3166.07 95
3166.20 89
3166.33 82
3166.45 74
3166.58 68
3166.71 65
3166.84 64
3166.97 66
3167.10 70
3167.23 75
3167.36 79
3167.49 84
3167.62 87
3167.74 89
3167.87 91
3168.00 93
3168.13 95
3168.26 97
3168.39 99
3168.52 99
3168.65 98
3168.78 94
3168.91 88
3169.03 79
3169.16 68
3169.29 56
3169.42 42
3169.55 29
3169.68 17
3169.81 6
3169.94 0
3170.07 0
3170.20 0
3170.32 0
3170.45 0
3170.58 0
3170.71 0
3170.84 0
3170.97 0
3171.10 4
3171.23 14
3171.36 26
3171.49 39
3171.62 51
3171.74 60
3171.87 66
3172.00 66
3172.13 61
3172.26 54
3172.39 45
3172.52 39
3172.65 36
3172.78 39
3172.91 47
3173.04 58
3173.16 72
3173.29 87
3173.42 100
3173.55 110
3173.68 119
3173.81 125
3173.94 129
3174.07 133
3174.20 137
3174.33 141
3174.46 145
3174.58 150
3174.71 154
3174.84 158
3174.97 160
3175.10 162
3175.23 163
3175.36 164
3175.49 165
3175.62 166
3175.75 169
3175.88 171
3176.01 173
3176.13 174
3176.26 171
3176.39 166
3176.52 157
3176.65 144
3176.78 130
3176.91 115
3177.04 100
3177.17 88
3177.30 79
3177.43 74
3177.56 73
3177.68 77
3177.81 85
3177.94 94
3178.07 104
3178.20 114
3178.33 121
3178.46 125
3178.59 127
3178.72 126
3178.85 123
3178.98 119
3179.11 114
3179.23 110
3179.36 108
3179.49 108
3179.62 111
3179.75 114
3179.88 117
3180.01 120
3180.14 121
3180.27 119
3180.40 116
3180.53 113
3180.66 110
3180.79 109
3180.91 109
3181.04 111
3181.17 113
3181.30 114
3181.43 114
3181.56 110
3181.69 104
3181.82 96
3181.95 86
3182.08 77
3182.21 69
3182.34 65
3182.47 64
3182.60 66
3182.72 70
3182.85 75
3182.98 80
3183.11 82
3183.24 83
3183.37 82
3183.50 79
3183.63 76
3183.76 73
3183.89 73
3184.02 75
3184.15 81
3184.28 89
3184.41 100
3184.53 111
3184.66 121
3184.79 127
3184.92 128
3185.05 124
3185.18 115
3185.31 104
3185.44 92
3185.57 82
3185.70 75
3185.83 74
3185.96 78
3186.09 85
3186.22 94
3186.35 102
3186.48 108
3186.60 109
3186.73 107
3186.86 101
3186.99 93
3187.12 84
3187.25 75
3187.38 66
3187.51 57
3187.64 49
3187.77 40
3187.90 32
3188.03 26
3188.16 21
3188.29 20
3188.42 22
3188.55 28
3188.67 38
3188.80 50
3188.93 62
3189.06 71
3189.19 77
3189.32 79
3189.45 78
3189.58 74
3189.71 72
3189.84 72
3189.97 76
3190.10 84
3190.23 97
3190.36 111
3190.49 126
3190.62 140
3190.75 152
3190.88 163
3191.00 172
3191.13 179
3191.26 185
3191.39 191
3191.52 197
3191.65 203
3191.78 211
3191.91 220
3192.04 230
3192.17 241
3192.30 252
3192.43 263
3192.56 273
3192.69 282
3192.82 290
3192.95 297
3193.08 303
3193.21 307
3193.34 312
3193.46 315
3193.59 319
3193.72 324
3193.85 329
3193.98 336
3194.11 344
3194.24 351
3194.37 357
3194.50 361
3194.63 362
3194.76 360
3194.89 356
3195.02 351
3195.15 346
3195.28 342
3195.41 339
3195.54 339
3195.67 341
3195.80 345
3195.93 353
3196.06 363
3196.19 375
3196.31 389
3196.44 403
3196.57 417
3196.70 430
3196.83 442
3196.96 452
3197.09 460
3197.22 465
3197.35 467
3197.48 466
3197.61 460
3197.74 452
3197.87 441
3198.00 427
3198.13 410
3198.26 390
3198.39 369
3198.52 346
3198.65 323
3198.78 300
3198.91 279
3199.04 262
3199.17 249
3199.30 240
3199.42 236
3199.55 235
3199.68 238
3199.81 243
3199.94 249
3200.07 254
3200.20 257
3200.33 257
3200.46 253
3200.59 246
3200.72 237
3200.85 227
3200.98 218
3201.11 212
3201.24 208
3201.37 207
3201.50 207
3201.63 209
3201.76 211
3201.89 214
3202.02 216
3202.15 219
3202.28 220
3202.41 221
3202.54 222
3202.67 221
3202.80 219
3202.93 215
3203.06 210
3203.19 202
3203.32 194
3203.44 184
3203.57 175
3203.70 167
3203.83 161
3203.96 159
3204.09 158
3204.22 158
3204.35 157
3204.48 155
3204.61 150
3204.74 144
3204.87 137
3205.00 131
3205.13 130
3205.26 133
3205.39 141
3205.52 155
3205.65 173
3205.78 192
3205.91 210
3206.04 227
3206.17 239
3206.30 246
3206.43 248
3206.56 246
3206.69 239
3206.82 228
3206.95 213
3207.08 196
3207.21 176
3207.34 155
3207.47 134
3207.60 114
3207.73 98
3207.86 86
3207.99 79
3208.12 76
3208.25 77
3208.38 80
3208.51 81
3208.64 79
3208.77 73
3208.89 63
3209.02 50
3209.15 36
3209.28 21
3209.41 9
3209.54 0
3209.67 0
3209.80 0
3209.93 0
3210.06 0
3210.19 0
3210.32 0
3210.45 0
3210.58 0
3210.71 6
3210.84 13
3210.97 20
3211.10 26
3211.23 33
3211.36 40
3211.49 47
3211.62 53
3211.75 58
3211.88 62
3212.01 63
3212.14 60
3212.27 55
3212.40 48
3212.53 39
3212.66 31
3212.79 24
3212.92 18
3213.05 16
3213.18 16
3213.31 18
3213.44 22
3213.57 28
3213.70 33
3213.83 39
3213.96 43
3214.09 46
3214.22 48
3214.35 47
3214.48 45
3214.61 42
3214.74 39
3214.87 34
3215.00 30
3215.13 25
3215.26 19
3215.39 13
3215.52 6
3215.65 0
3215.78 0
3215.91 0
3216.04 4
3216.17 16
3216.30 34
3216.43 55
3216.56 75
3216.69 90
3216.82 99
3216.95 101
3217.08 98
3217.21 92
3217.34 88
3217.47 89
3217.60 96
3217.73 107
3217.86 122
3217.99 135
3218.12 145
3218.25 148
3218.38 145
3218.51 135
3218.64 122
3218.77 106
3218.90 89
3219.03 74
3219.16 60
3219.29 48
3219.42 38
3219.55 32
3219.68 29
3219.81 31
3219.94 37
3220.07 47
3220.20 60
3220.33 73
3220.46 84
3220.59 92
3220.72 95
3220.85 92
3220.98 84
3221.11 73
3221.24 59
3221.37 45
3221.50 33
3221.63 23
3221.76 16
3221.89 11
3222.02 8
3222.15 7
3222.28 6
3222.41 6
3222.54 7
3222.67 9
3222.80 11
3222.93 14
3223.06 17
3223.19 18
3223.32 18
3223.45 14
3223.58 9
3223.71 2
3223.84 0
3223.97 0
3224.10 0
3224.23 0
3224.36 0
3224.49 0
3224.62 0
3224.75 0
3224.88 2
3225.01 6
3225.14 9
3225.27 14
3225.40 19
3225.53 25
3225.66 30
3225.79 33
3225.92 35
3226.05 35
3226.18 33
3226.31 30
3226.44 25
3226.58 20
3226.71 14
3226.84 9
3226.97 4
3227.10 0
3227.23 0
3227.36 0
3227.49 0
3227.62 0
3227.75 0
3227.88 0
3228.01 0
3228.14 1
3228.27 6
3228.40 10
3228.53 14
3228.66 17
3228.79 18
3228.92 18
3229.05 18
3229.18 20
3229.31 23
3229.44 30
3229.57 40
3229.70 52
3229.83 64
3229.96 76
3230.09 85
3230.22 90
3230.35 91
3230.48 89
3230.61 85
3230.74 79
3230.87 75
3231.00 71
3231.13 70
3231.26 70
3231.39 73
3231.52 77
3231.65 83
3231.78 89
3231.91 95
3232.05 103
3232.18 110
3232.31 116
3232.44 121
3232.57 126
3232.70 130
3232.83 132
3232.96 134
3233.09 135
3233.22 136
3233.35 136
3233.48 135
3233.61 133
3233.74 129
3233.87 123
3234.00 118
3234.13 112
3234.26 109
3234.39 109
3234.52 111
3234.65 115
3234.78 121
3234.91 126
3235.04 130
3235.17 132
3235.30 134
3235.43 135
3235.56 136
3235.69 137
3235.82 137
3235.95 136
3236.09 134
3236.22 129
3236.35 123
3236.48 117
3236.61 111
3236.74 108
3236.87 109
3237.00 114
3237.13 124
3237.26 138
3237.39 153
3237.52 168
3237.65 181
3237.78 191
3237.91 196
3238.04 198
3238.17 199
3238.30 200
3238.43 202
3238.56 204
3238.69 205
3238.82 204
3238.95 198
3239.08 188
3239.22 174
3239.35 156
3239.48 138
3239.61 120
3239.74 105
3239.87 94
3240.00 86
3240.13 81
3240.26 77
3240.39 73
3240.52 69
3240.65 64
3240.78 59
3240.91 54
3241.04 51
3241.17 50
3241.30 52
3241.43 55
3241.56 60
3241.69 65
3241.82 69
3241.95 71
3242.09 71
3242.22 67
3242.35 59
3242.48 48
3242.61 36
3242.74 23
3242.87 12
3243.00 4
3243.13 1
3243.26 2
3243.39 6
3243.52 11
3243.65 16
3243.78 17
3243.91 15
3244.04 10
3244.17 1
3244.30 0
3244.43 0
3244.57 0
3244.70 0
3244.83 0
3244.96 0
3245.09 1
3245.22 11
3245.35 19
3245.48 24
3245.61 27
3245.74 27
3245.87 25
3246.00 22
3246.13 19
3246.26 18
3246.39 19
3246.52 22
3246.65 26
3246.78 32
3246.92 39
3247.05 44
3247.18 48
3247.31 51
3247.44 52
3247.57 53
3247.70 53
3247.83 53
3247.96 52
3248.09 51
3248.22 50
3248.35 47
3248.48 45
3248.61 43
3248.74 42
3248.87 43
3249.01 45
3249.14 48
3249.27 52
3249.40 55
3249.53 57
3249.66 59
3249.79 60
3249.92 60
3250.05 62
3250.18 65
3250.31 69
3250.44 73
3250.57 76
3250.70 77
3250.83 74
3250.96 67
3251.10 57
3251.23 46
3251.36 36
3251.49 29
3251.62 25
3251.75 27
3251.88 31
3252.01 37
3252.14 43
3252.27 47
3252.40 49
3252.53 51
3252.66 52
3252.79 53
3252.93 55
3253.06 57
3253.19 58
3253.32 58
3253.45 56
3253.58 52
3253.71 48
3253.84 44
3253.97 42
3254.10 42
3254.23 43
3254.36 45
3254.49 45
3254.62 44
3254.76 41
3254.89 39
3255.02 38
3255.15 39
3255.28 42
3255.41 49
3255.54 57
3255.67 66
3255.80 74
3255.93 80
3256.06 83
3256.19 84
3256.32 82
3256.46 77
3256.59 71
3256.72 64
3256.85 57
3256.98 51
3257.11 46
3257.24 43
3257.37 42
3257.50 44
3257.63 48
3257.76 51
3257.89 52
3258.03 52
3258.16 48
3258.29 41
3258.42 33
3258.55 25
3258.68 18
3258.81 14
3258.94 13
3259.07 13
3259.20 15
3259.33 17
3259.46 19
3259.59 20
3259.73 22
3259.86 25
3259.99 30
3260.12 37
3260.25 45
3260.38 53
3260.51 59
3260.64 64
3260.77 65
3260.90 63
3261.03 60
3261.17 55
3261.30 49
3261.43 43
3261.56 37
3261.69 31
3261.82 23
3261.95 15
3262.08 7
3262.21 0
3262.34 0
3262.47 0
3262.61 0
3262.74 0
3262.87 0
3263.00 0
3263.13 2
3263.26 6
3263.39 9
3263.52 10
3263.65 11
3263.78 11
3263.91 13
3264.05 16
3264.18 19
3264.31 22
3264.44 23
3264.57 24
3264.70 24
3264.83 22
3264.96 18
3265.09 13
3265.22 7
3265.35 0
3265.49 0
3265.62 0
3265.75 0
3265.88 0
3266.01 0
3266.14 0
3266.27 8
3266.40 17
3266.53 24
3266.66 29
3266.80 31
3266.93 32
3267.06 33
3267.19 34
3267.32 37
3267.45 40
3267.58 45
3267.71 50
3267.84 54
3267.97 58
3268.11 59
3268.24 58
3268.37 56
3268.50 51
3268.63 45
3268.76 38
3268.89 31
3269.02 25
3269.15 20
3269.28 15
3269.42 11
3269.55 7
3269.68 5
3269.81 4
3269.94 6
3270.07 9
3270.20 15
3270.33 22
3270.46 30
3270.60 36
3270.73 40
3270.86 43
3270.99 44
3271.12 44
3271.25 43
3271.38 42
3271.51 40
3271.64 38
3271.78 33
3271.91 28
3272.04 22
3272.17 15
3272.30 10
3272.43 5
3272.56 1
3272.69 0
3272.82 0
3272.96 0
3273.09 0
3273.22 0
3273.35 0
3273.48 0
3273.61 0
3273.74 1
3273.87 8
3274.00 16
3274.14 24
3274.27 32
3274.40 39
3274.53 45
3274.66 50
3274.79 55
3274.92 60
3275.05 65
3275.18 72
3275.32 79
3275.45 87
3275.58 97
3275.71 106
3275.84 116
3275.97 126
3276.10 136
3276.23 144
3276.36 150
3276.50 154
3276.63 156
3276.76 158
3276.89 158
3277.02 159
3277.15 160
3277.28 161
3277.41 162
3277.55 163
3277.68 164
3277.81 163
3277.94 161
3278.07 159
3278.20 157
3278.33 156
3278.46 155
3278.60 154
3278.73 154
3278.86 153
3278.99 150
3279.12 146
3279.25 141
3279.38 134
3279.51 126
3279.65 118
3279.78 111
3279.91 106
3280.04 105
3280.17 106
3280.30 110
3280.43 115
3280.56 120
3280.70 122
3280.83 122
3280.96 119
3281.09 113
3281.22 104
3281.35 95
3281.48 86
3281.61 78
3281.75 72
3281.88 70
3282.01 72
3282.14 76
3282.27 83
3282.40 91
3282.53 97
3282.66 102
3282.80 103
3282.93 100
3283.06 95
3283.19 87
3283.32 77
3283.45 66
3283.58 56
3283.72 45
3283.85 36
3283.98 28
3284.11 22
3284.24 17
3284.37 13
3284.50 8
3284.63 3
3284.77 0
3284.90 0
3285.03 0
3285.16 0
3285.29 0
3285.42 0
3285.55 0
3285.69 0
3285.82 11
3285.95 25
3286.08 39
3286.21 53
3286.34 67
3286.47 80
3286.61 90
3286.74 96
3286.87 97
3287.00 92
3287.13 81
3287.26 67
3287.39 51
3287.52 37
3287.66 28
3287.79 24
3287.92 25
3288.05 30
3288.18 37
3288.31 42
3288.44 43
3288.58 40
3288.71 34
3288.84 28
3288.97 25
3289.10 28
3289.23 37
3289.36 52
3289.50 70
3289.63 89
3289.76 104
3289.89 115
3290.02 119
3290.15 118
3290.29 114
3290.42 107
3290.55 101
3290.68 96
3290.81 92
3290.94 88
3291.07 84
3291.21 79
3291.34 72
3291.47 65
3291.60 56
3291.73 48
3291.86 40
3291.99 34
3292.13 29
3292.26 26
3292.39 25
3292.52 24
3292.65 24
3292.78 23
3292.91 23
3293.05 21
3293.18 18
3293.31 14
3293.44 10
3293.57 6
3293.70 1
3293.84 0
3293.97 0
3294.10 0
3294.23 0
3294.36 0
3294.49 0
3294.62 0
3294.76 0
3294.89 4
3295.02 9
3295.15 12
3295.28 14
3295.41 16
3295.55 17
3295.68 20
3295.81 24
3295.94 30
3296.07 38
3296.20 47
3296.34 57
3296.47 66
3296.60 74
3296.73 79
3296.86 81
3296.99 79
3297.12 74
3297.26 67
3297.39 58
3297.52 48
3297.65 40
3297.78 32
3297.91 26
3298.05 21
3298.18 17
3298.31 14
3298.44 11
3298.57 9
3298.70 9
3298.84 12
3298.97 16
3299.10 22
3299.23 30
3299.36 38
3299.49 47
3299.63 55
3299.76 62
3299.89 69
3300.02 74
3300.15 79
3300.28 84
3300.42 88
3300.55 93
3300.68 97
3300.81 103
3300.94 111
3301.07 121
3301.21 133
3301.34 147
3301.47 162
3301.60 177
3301.73 190
3301.86 199
3302.00 204
3302.13 204
3302.26 199
3302.39 191
3302.52 183
3302.65 174
3302.79 169
3302.92 166
3303.05 166
3303.18 169
3303.31 174
3303.44 179
3303.58 184
3303.71 188
3303.84 191
3303.97 192
3304.10 192
3304.23 192
3304.37 192
3304.50 194
3304.63 198
3304.76 207
3304.89 220
3305.03 237
3305.16 257
3305.29 278
3305.42 298
3305.55 314
3305.68 325
3305.82 331
3305.95 330
3306.08 325
3306.21 316
3306.34 306
3306.47 295
3306.61 284
3306.74 274
3306.87 264
3307.00 255
3307.13 247
3307.27 241
3307.40 237
3307.53 237
3307.66 241
3307.79 248
3307.92 258
3308.06 268
3308.19 279
3308.32 289
3308.45 299
3308.58 310
3308.72 321
3308.85 333
3308.98 345
3309.11 356
3309.24 365
3309.37 371
3309.51 373
3309.64 371
3309.77 366
3309.90 356
3310.03 345
3310.17 332
3310.30 318
3310.43 306
3310.56 296
3310.69 288
3310.83 282
3310.96 277
3311.09 271
3311.22 264
3311.35 255
3311.48 244
3311.62 231
3311.75 217
3311.88 203
3312.01 191
3312.14 180
3312.28 171
3312.41 165
3312.54 163
3312.67 163
3312.80 166
3312.94 171
3313.07 176
3313.20 180
3313.33 182
3313.46 182
3313.60 178
3313.73 171
3313.86 160
3313.99 148
3314.12 133
3314.25 119
3314.39 106
3314.52 95
3314.65 86
3314.78 80
3314.91 75
3315.05 71
3315.18 68
3315.31 65
3315.44 62
3315.57 60
3315.71 58
3315.84 57
3315.97 56
3316.10 54
3316.23 51
3316.37 47
3316.50 42
3316.63 37
3316.76 33
3316.89 30
3317.03 29
3317.16 30
3317.29 33
3317.42 37
3317.55 44
3317.69 53
3317.82 64
3317.95 77
3318.08 91
3318.21 106
3318.35 120
3318.48 133
3318.61 144
3318.74 151
3318.87 154
3319.01 154
3319.14 151
3319.27 145
3319.40 136
3319.53 126
3319.67 115
3319.80 105
3319.93 96
3320.06 88
3320.19 82
3320.33 80
3320.46 79
3320.59 81
3320.72 82
3320.86 82
3320.99 79
3321.12 72
3321.25 62
3321.38 48
3321.52 33
3321.65 18
3321.78 6
3321.91 0
3322.04 0
3322.18 0
3322.31 0
3322.44 0
3322.57 0
3322.70 3
3322.84 9
3322.97 15
3323.10 23
3323.23 31
3323.37 37
3323.50 41
3323.63 40
3323.76 35
3323.89 26
3324.03 15
3324.16 5
3324.29 0
3324.42 0
3324.55 0
3324.69 0
3324.82 0
3324.95 0
3325.08 0
3325.22 3
3325.35 4
3325.48 4
3325.61 4
3325.74 6
3325.88 8
3326.01 13
3326.14 19
3326.27 26
3326.40 33
3326.54 39
3326.67 46
3326.80 51
3326.93 55
3327.07 59
3327.20 61
3327.33 62
3327.46 62
3327.59 60
3327.73 57
3327.86 55
3327.99 54
3328.12 54
3328.26 57
3328.39 61
3328.52 66
3328.65 71
3328.78 74
3328.92 75
3329.05 74
3329.18 73
3329.31 72
3329.45 73
3329.58 77
3329.71 83
3329.84 92
3329.97 102
3330.11 111
3330.24 117
3330.37 119
3330.50 117
3330.64 111
3330.77 103
3330.90 94
3331.03 85
3331.16 77
3331.30 72
3331.43 69
3331.56 69
3331.69 70
3331.83 71
3331.96 73
3332.09 75
3332.22 76
3332.36 76
3332.49 74
3332.62 71
3332.75 67
3332.88 62
3333.02 59
3333.15 57
3333.28 58
3333.41 63
3333.55 69
3333.68 77
3333.81 83
3333.94 86
3334.08 85
3334.21 81
3334.34 75
3334.47 70
3334.61 67
3334.74 67
3334.87 72
3335.00 78
3335.13 84
3335.27 88
3335.40 87
3335.53 83
3335.66 75
3335.80 66
3335.93 59
3336.06 54
3336.19 52
3336.33 53
3336.46 57
3336.59 63
3336.72 69
3336.86 77
3336.99 85
3337.12 94
3337.25 104
3337.38 112
3337.52 118
3337.65 120
3337.78 117
3337.91 110
3338.05 99
3338.18 87
3338.31 74
3338.44 64
3338.58 55
3338.71 48
3338.84 42
3338.97 37
3339.11 32
3339.24 27
3339.37 25
3339.50 25
3339.64 28
3339.77 33
3339.90 38
3340.03 42
3340.17 43
3340.30 40
3340.43 33
3340.56 23
3340.70 10
3340.83 0
3340.96 0
3341.09 0
3341.23 0
3341.36 0
3341.49 0
3341.62 0
3341.76 0
3341.89 2
3342.02 13
3342.15 24
3342.29 35
3342.42 45
3342.55 53
3342.68 60
3342.82 65
3342.95 68
3343.08 70
3343.21 72
3343.35 73
3343.48 74
3343.61 76
3343.74 78
3343.88 79
3344.01 80
3344.14 79
3344.27 78
3344.41 76
3344.54 74
3344.67 72
3344.80 70
3344.94 70
3345.07 69
3345.20 68
3345.33 66
3345.47 62
3345.60 58
3345.73 53
3345.86 47
3346.00 41
3346.13 35
3346.26 29
3346.39 23
3346.53 15
3346.66 7
3346.79 0
3346.92 0
3347.06 0
3347.19 0
3347.32 0
3347.46 0
3347.59 0
3347.72 0
3347.85 0
3347.99 15
3348.12 35
3348.25 56
3348.38 77
3348.52 94
3348.65 107
3348.78 115
3348.91 119
3349.05 120
3349.18 120
3349.31 120
3349.44 121
3349.58 124
3349.71 128
3349.84 134
3349.97 140
3350.11 148
3350.24 155
3350.37 160
3350.51 163
3350.64 162
3350.77 157
3350.90 148
3351.04 137
3351.17 126
3351.30 116
3351.43 109
3351.57 105
3351.70 103
3351.83 102
3351.97 101
3352.10 99
3352.23 98
3352.36 96
3352.50 96
3352.63 95
3352.76 95
3352.89 95
3353.03 93
3353.16 90
3353.29 85
3353.42 79
3353.56 73
3353.69 67
3353.82 63
3353.96 60
3354.09 60
3354.22 61
3354.35 63
3354.49 66
3354.62 69
3354.75 71
3354.88 74
3355.02 77
3355.15 80
3355.28 83
3355.42 86
3355.55 88
3355.68 89
3355.81 88
3355.95 85
3356.08 82
3356.21 80
3356.35 79
3356.48 80
3356.61 83
3356.74 88
3356.88 93
3357.01 98
3357.14 102
3357.27 104
3357.41 106
3357.54 106
3357.67 106
3357.81 106
3357.94 105
3358.07 104
3358.20 103
3358.34 101
3358.47 99
3358.60 98
3358.74 97
3358.87 96
3359.00 95
3359.13 93
3359.27 91
3359.40 87
3359.53 81
3359.67 73
3359.80 64
3359.93 54
3360.06 45
3360.20 37
3360.33 32
3360.46 29
3360.60 28
3360.73 29
3360.86 30
3360.99 32
3361.13 33
3361.26 34
3361.39 36
3361.53 39
3361.66 43
3361.79 48
3361.92 52
3362.06 56
3362.19 58
3362.32 58
3362.46 57
3362.59 54
3362.72 51
3362.85 49
3362.99 47
3363.12 46
3363.25 45
3363.39 45
3363.52 44
3363.65 43
3363.79 42
3363.92 41
3364.05 40
3364.18 41
3364.32 43
3364.45 47
3364.58 52
3364.72 59
3364.85 66
3364.98 74
3365.11 82
3365.25 88
3365.38 93
3365.51 96
3365.65 96
3365.78 94
3365.91 89
3366.05 81
3366.18 71
3366.31 60
3366.44 49
3366.58 39
3366.71 32
3366.84 28
3366.98 29
3367.11 34
3367.24 43
3367.38 56
3367.51 72
3367.64 88
3367.77 103
3367.91 117
3368.04 129
3368.17 138
3368.31 143
3368.44 144
3368.57 141
3368.71 135
3368.84 126
3368.97 118
3369.10 110
3369.24 105
3369.37 102
3369.50 101
3369.64 100
3369.77 97
3369.90 91
3370.04 83
3370.17 71
3370.30 59
3370.43 47
3370.57 38
3370.70 31
3370.83 28
3370.97 28
3371.10 30
3371.23 33
3371.37 37
3371.50 42
3371.63 46
3371.77 51
3371.90 56
3372.03 61
3372.16 65
3372.30 68
3372.43 69
3372.56 68
3372.70 66
3372.83 65
3372.96 65
3373.10 68
3373.23 73
3373.36 80
3373.50 87
3373.63 93
3373.76 96
3373.90 96
3374.03 93
3374.16 87
3374.29 80
3374.43 74
3374.56 69
3374.69 66
3374.83 65
3374.96 64
3375.09 62
3375.23 59
3375.36 55
3375.49 49
3375.63 43
3375.76 38
3375.89 34
3376.03 32
3376.16 32
3376.29 33
3376.42 33
3376.56 33
3376.69 30
3376.82 26
3376.96 21
3377.09 14
3377.22 6
3377.36 0
3377.49 0
3377.62 0
3377.76 0
3377.89 0
3378.02 0
3378.16 0
3378.29 0
3378.42 1
3378.56 6
3378.69 11
3378.82 16
3378.96 21
3379.09 25
3379.22 29
3379.36 33
3379.49 36
3379.62 39
3379.76 40
3379.89 41
3380.02 42
3380.15 42
3380.29 43
3380.42 43
3380.55 43
3380.69 43
3380.82 42
3380.95 41
3381.09 40
3381.22 39
3381.35 39
3381.49 39
3381.62 41
3381.75 45
3381.89 49
3382.02 55
3382.15 62
3382.29 69
3382.42 77
3382.55 86
3382.69 94
3382.82 102
3382.95 107
3383.09 110
3383.22 111
3383.35 111
3383.49 109
3383.62 106
3383.75 104
3383.89 103
3384.02 102
3384.15 102
3384.29 100
3384.42 98
3384.55 95
3384.69 90
3384.82 85
3384.95 80
3385.09 77
3385.22 76
3385.35 79
3385.49 84
3385.62 92
3385.75 101
3385.89 109
3386.02 116
3386.15 120
3386.29 121
3386.42 119
3386.55 117
3386.69 114
3386.82 113
3386.95 114
3387.09 117
3387.22 122
3387.35 127
3387.49 130
3387.62 132
3387.75 130
3387.89 126
3388.02 120
3388.15 111
3388.29 102
3388.42 93
3388.55 86
3388.69 81
3388.82 80
3388.96 81
3389.09 86
3389.22 93
3389.36 101
3389.49 110
3389.62 117
3389.76 123
3389.89 127
3390.02 129
3390.16 129
3390.29 127
3390.42 122
3390.56 116
3390.69 108
3390.82 99
3390.96 89
3391.09 78
3391.22 68
3391.36 60
3391.49 52
3391.62 45
3391.76 41
3391.89 38
3392.02 39
3392.16 43
3392.29 52
3392.43 65
3392.56 82
3392.69 102
3392.83 122
3392.96 141
3393.09 157
3393.23 170
3393.36 178
3393.49 182
3393.63 183
3393.76 182
3393.89 180
3394.03 178
3394.16 176
3394.29 173
3394.43 171
3394.56 170
3394.69 169
3394.83 169
3394.96 168
3395.10 167
3395.23 164
3395.36 160
3395.50 154
3395.63 148
3395.76 142
3395.90 138
3396.03 137
3396.16 138
3396.30 143
3396.43 148
3396.56 155
3396.70 161
3396.83 166
3396.97 171
3397.10 174
3397.23 177
3397.37 177
3397.50 176
3397.63 173
3397.77 167
3397.90 159
3398.03 149
3398.17 136
3398.30 122
3398.43 105
3398.57 87
3398.70 69
3398.84 53
3398.97 39
3399.10 29
3399.24 25
3399.37 26
3399.50 31
3399.64 39
3399.77 48
3399.90 56
3400.04 62
3400.17 65
3400.31 64
3400.44 62
3400.57 58
3400.71 55
3400.84 52
3400.97 51
3401.11 52
3401.24 53
3401.37 53
3401.51 52
3401.64 49
3401.78 44
3401.91 38
3402.04 33
3402.18 29
3402.31 28
3402.44 29
3402.58 31
3402.71 33
3402.85 34
3402.98 33
3403.11 31
3403.25 28
3403.38 25
3403.51 22
3403.65 21
3403.78 20
3403.92 19
3404.05 16
3404.18 11
3404.32 6
3404.45 0
3404.58 0
3404.72 0
3404.85 0
3404.98 0
3405.12 0
3405.25 0
3405.39 0
3405.52 0
3405.65 3
3405.79 8
3405.92 14
3406.05 21
3406.19 28
3406.32 35
3406.46 41
3406.59 47
3406.72 52
3406.86 57
3406.99 64
3407.13 71
3407.26 78
3407.39 85
3407.53 90
3407.66 93
3407.79 94
3407.93 92
3408.06 89
3408.20 86
3408.33 83
3408.46 80
3408.60 78
3408.73 76
3408.86 72
3409.00 66
3409.13 59
3409.27 49
3409.40 40
3409.53 31
3409.67 25
3409.80 23
3409.94 25
3410.07 28
3410.20 32
3410.34 35
3410.47 35
3410.60 32
3410.74 27
3410.87 22
3411.01 21
3411.14 23
3411.27 30
3411.41 41
3411.54 52
3411.68 63
3411.81 71
3411.94 73
3412.08 71
3412.21 65
3412.34 58
3412.48 52
3412.61 49
3412.75 49
3412.88 54
3413.01 60
3413.15 68
3413.28 75
3413.42 79
3413.55 81
3413.68 81
3413.82 79
3413.95 76
3414.09 73
3414.22 71
3414.35 70
3414.49 70
3414.62 70
3414.75 72
3414.89 73
3415.02 73
3415.16 73
3415.29 70
3415.42 66
3415.56 59
3415.69 51
3415.83 42
3415.96 33
3416.09 26
3416.23 20
3416.36 15
3416.50 12
3416.63 11
3416.76 10
3416.90 10
3417.03 9
3417.17 9
3417.30 8
3417.43 7
3417.57 5
3417.70 3
3417.84 0
3417.97 0
3418.10 0
3418.24 0
3418.37 0
3418.51 0
3418.64 0
3418.77 0
3418.91 1
3419.04 4
3419.18 7
3419.31 10
3419.44 12
3419.58 16
3419.71 22
3419.85 30
3419.98 39
3420.11 49
3420.25 56
3420.38 61
3420.52 62
3420.65 62
3420.78 59
3420.92 57
3421.05 56
3421.19 56
3421.32 58
3421.45 61
3421.59 63
3421.72 64
3421.86 65
3421.99 64
3422.13 63
3422.26 62
3422.39 60
3422.53 59
3422.66 57
3422.80 55
3422.93 51
3423.06 46
3423.20 40
3423.33 32
3423.47 23
3423.60 14
3423.73 6
3423.87 0
3424.00 0
3424.14 0
3424.27 0
3424.40 0
3424.54 0
3424.67 0
3424.81 4
3424.94 12
3425.08 21
3425.21 33
3425.34 44
3425.48 53
3425.61 59
3425.75 61
3425.88 59
3426.01 54
3426.15 48
3426.28 43
3426.42 40
3426.55 40
3426.69 41
3426.82 43
3426.95 44
3427.09 42
3427.22 38
3427.36 34
3427.49 29
3427.62 27
3427.76 29
3427.89 34
3428.03 43
3428.16 53
3428.30 63
3428.43 70
3428.56 75
3428.70 78
3428.83 80
3428.97 82
3429.10 85
3429.23 88
3429.37 92
3429.50 94
3429.64 95
3429.77 94
3429.91 92
3430.04 89
3430.17 87
3430.31 88
3430.44 91
3430.58 97
3430.71 105
3430.85 116
3430.98 130
3431.11 145
3431.25 161
3431.38 176
3431.52 190
3431.65 200
3431.79 205
3431.92 204
3432.05 198
3432.19 191
3432.32 183
3432.46 178
3432.59 177
3432.73 179
3432.86 186
3432.99 194
3433.13 204
3433.26 214
3433.40 225
3433.53 237
3433.67 251
3433.80 267
3433.93 284
3434.07 301
3434.20 316
3434.34 327
3434.47 334
3434.61 336
3434.74 334
3434.87 330
3435.01 324
3435.14 319
3435.28 316
3435.41 316
3435.55 321
3435.68 330
3435.81 343
3435.95 360
3436.08 380
3436.22 402
3436.35 425
3436.49 447
3436.62 465
3436.76 480
3436.89 490
3437.02 496
3437.16 501
3437.29 504
3437.43 510
3437.56 517
3437.70 528
3437.83 539
3437.96 549
3438.10 556
3438.23 557
3438.37 552
3438.50 541
3438.64 526
3438.77 509
3438.91 493
3439.04 480
3439.17 471
3439.31 467
3439.44 468
3439.58 472
3439.71 478
3439.85 485
3439.98 491
3440.12 495
3440.25 496
3440.38 495
3440.52 490
3440.65 483
3440.79 475
3440.92 465
3441.06 455
3441.19 443
3441.33 431
3441.46 418
3441.59 405
3441.73 392
3441.86 378
3442.00 364
3442.13 351
3442.27 339
3442.40 327
3442.54 315
3442.67 305
3442.80 295
3442.94 287
3443.07 280
3443.21 275
3443.34 272
3443.48 271
3443.61 274
3443.75 278
3443.88 285
3444.01 292
3444.15 299
3444.28 305
3444.42 309
3444.55 312
3444.69 313
3444.82 314
3444.96 314
3445.09 312
3445.23 310
3445.36 305
3445.49 299
3445.63 290
3445.76 279
3445.90 268
3446.03 255
3446.17 243
3446.30 231
3446.44 220
3446.57 211
3446.71 204
3446.84 199
3446.97 198
3447.11 200
3447.24 202
3447.38 205
3447.51 207
3447.65 207
3447.78 205
3447.92 201
3448.05 197
3448.19 192
3448.32 188
3448.45 185
3448.59 183
3448.72 182
3448.86 181
3448.99 181
3449.13 181
3449.26 182
3449.40 182
3449.53 182
3449.67 183
3449.80 185
3449.94 188
3450.07 194
3450.20 202
3450.34 210
3450.47 218
3450.61 223
3450.74 225
3450.88 224
3451.01 221
3451.15 219
3451.28 219
3451.42 221
3451.55 227
3451.69 234
3451.82 240
3451.96 245
3452.09 246
3452.22 244
3452.36 239
3452.49 232
3452.63 225
3452.76 218
3452.90 213
3453.03 209
3453.17 208
3453.30 207
3453.44 208
3453.57 211
3453.71 215
3453.84 221
3453.98 228
3454.11 236
3454.24 244
3454.38 252
3454.51 258
3454.65 264
3454.78 269
3454.92 272
3455.05 275
3455.19 278
3455.32 280
3455.46 280
3455.59 279
3455.73 276
3455.86 273
3456.00 269
3456.13 265
3456.27 260
3456.40 255
3456.54 251
3456.67 247
3456.80 244
3456.94 242
3457.07 243
3457.21 246
3457.34 250
3457.48 254
3457.61 257
3457.75 258
3457.88 256
3458.02 252
3458.15 249
3458.29 247
3458.42 250
3458.56 259
3458.69 272
3458.83 289
3458.96 307
3459.10 323
3459.23 336
3459.37 343
3459.50 345
3459.63 341
3459.77 333
3459.90 323
3460.04 311
3460.17 297
3460.31 284
3460.44 271
3460.58 259
3460.71 247
3460.85 238
3460.98 229
3461.12 223
3461.25 218
3461.39 214
3461.52 209
3461.66 205
3461.79 200
3461.93 196
3462.06 191
3462.20 187
3462.33 183
3462.47 179
3462.60 174
3462.74 168
3462.87 161
3463.01 154
3463.14 149
3463.28 146
3463.41 146
3463.55 150
3463.68 156
3463.82 164
3463.95 171
3464.09 176
3464.22 179
3464.36 179
3464.49 176
3464.62 172
3464.76 166
3464.89 159
3465.03 152
3465.16 145
3465.30 138
3465.43 131
3465.57 125
3465.70 121
3465.84 119
3465.97 120
3466.11 123
3466.24 127
3466.38 130
3466.51 130
3466.65 126
3466.78 117
3466.92 103
3467.05 87
3467.19 71
3467.32 58
3467.46 48
3467.59 43
3467.73 41
3467.86 41
3468.00 40
3468.13 36
3468.27 29
3468.40 20
3468.54 9
3468.67 0
3468.81 0
3468.94 0
3469.08 0
3469.21 0
3469.35 0
3469.48 0
3469.62 0
3469.75 1
3469.89 13
3470.02 25
3470.16 36
3470.29 46
3470.43 54
3470.56 60
3470.70 63
3470.83 63
3470.97 60
3471.10 57
3471.24 53
3471.37 49
3471.51 47
3471.64 46
3471.78 47
3471.91 47
3472.05 46
3472.18 43
3472.32 37
3472.45 29
3472.59 22
3472.72 17
3472.86 16
3472.99 22
3473.13 32
3473.26 46
3473.40 60
3473.53 71
3473.67 78
3473.80 81
3473.94 78
3474.07 73
3474.21 68
3474.35 65
3474.48 65
3474.62 69
3474.75 77
3474.89 89
3475.02 103
3475.16 118
3475.29 133
3475.43 145
3475.56 154
3475.70 159
3475.83 160
3475.97 156
3476.10 150
3476.24 141
3476.37 130
3476.51 120
3476.64 112
3476.78 107
3476.91 105
3477.05 106
3477.18 109
3477.32 114
3477.45 118
3477.59 122
3477.72 126
3477.86 130
3477.99 135
3478.13 141
3478.26 148
3478.40 155
3478.53 161
3478.67 167
3478.80 171
3478.94 173
3479.08 173
3479.21 171
3479.35 167
3479.48 162
3479.62 155
3479.75 149
3479.89 143
3480.02 139
3480.16 136
3480.29 135
3480.43 135
3480.56 136
3480.70 136
3480.83 136
3480.97 135
3481.10 134
3481.24 133
3481.37 132
3481.51 130
3481.64 128
3481.78 126
3481.91 124
3482.05 124
3482.19 127
3482.32 134
3482.46 145
3482.59 160
3482.73 177
3482.86 194
3483.00 209
3483.13 220
3483.27 227
3483.40 229
3483.54 228
3483.67 225
3483.81 220
3483.94 215
3484.08 209
3484.21 204
3484.35 199
3484.48 193
3484.62 186
3484.76 178
3484.89 168
3485.03 157
3485.16 146
3485.30 136
3485.43 128
3485.57 124
3485.70 124
3485.84 127
3485.97 131
3486.11 136
3486.24 140
3486.38 142
3486.51 142
3486.65 139
3486.79 134
3486.92 129
3487.06 124
3487.19 118
3487.33 113
3487.46 108
3487.60 102
3487.73 95
3487.87 86
3488.00 76
3488.14 65
3488.27 52
3488.41 40
3488.54 31
3488.68 24
3488.82 21
3488.95 22
3489.09 26
3489.22 32
3489.36 38
3489.49 42
3489.63 43
3489.76 41
3489.90 37
3490.03 31
3490.17 26
3490.30 21
3490.44 18
3490.58 19
3490.71 22
3490.85 28
3490.98 35
3491.12 43
3491.25 50
3491.39 54
3491.52 54
3491.66 49
3491.79 41
3491.93 29
3492.07 16
3492.20 4
3492.34 0
3492.47 0
3492.61 0
3492.74 0
3492.88 0
3493.01 0
3493.15 0
3493.28 0
3493.42 4
3493.56 20
3493.69 37
3493.83 53
3493.96 66
3494.10 75
3494.23 79
3494.37 79
3494.50 76
3494.64 73
3494.77 71
3494.91 72
3495.05 76
3495.18 83
3495.32 91
3495.45 99
3495.59 105
3495.72 108
3495.86 110
3495.99 111
3496.13 111
3496.27 114
3496.40 118
3496.54 126
3496.67 135
3496.81 146
3496.94 157
3497.08 165
3497.21 171
3497.35 175
3497.49 176
3497.62 175
3497.76 173
3497.89 172
3498.03 171
3498.16 172
3498.30 172
3498.43 171
3498.57 169
3498.71 166
3498.84 160
3498.98 153
3499.11 146
3499.25 138
3499.38 132
3499.52 126
3499.65 120
3499.79 115
3499.93 111
3500.06 109
3500.20 107
3500.33 108
3500.47 110
3500.60 112
3500.74 113
3500.87 112
3501.01 106
3501.15 96
3501.28 83
3501.42 69
3501.55 54
3501.69 42
3501.82 31
3501.96 23
3502.10 18
3502.23 16
3502.37 15
3502.50 16
3502.64 21
3502.77 28
3502.91 39
3503.05 52
3503.18 67
3503.32 81
3503.45 93
3503.59 103
3503.72 109
3503.86 111
3503.99 111
3504.13 109
3504.27 105
3504.40 102
3504.54 99
3504.67 98
3504.81 96
3504.94 95
3505.08 94
3505.22 92
3505.35 88
3505.49 82
3505.62 75
3505.76 67
3505.89 58
3506.03 51
3506.17 45
3506.30 41
3506.44 39
3506.57 39
3506.71 40
3506.84 42
3506.98 46
3507.12 50
3507.25 55
3507.39 60
3507.52 66
3507.66 71
3507.79 76
3507.93 81
3508.07 85
3508.20 89
3508.34 92
3508.47 94
3508.61 95
3508.74 94
3508.88 92
3509.02 89
3509.15 86
3509.29 83
3509.42 80
3509.56 78
3509.70 77
3509.83 76
3509.97 77
3510.10 79
3510.24 83
3510.37 89
3510.51 99
3510.65 111
3510.78 125
3510.92 140
3511.05 155
3511.19 168
3511.33 178
3511.46 185
3511.60 188
3511.73 188
3511.87 186
3512.00 181
3512.14 175
3512.28 170
3512.41 168
3512.55 168
3512.68 172
3512.82 179
3512.96 187
3513.09 195
3513.23 200
3513.36 200
3513.50 194
3513.63 184
3513.77 171
3513.91 157
3514.04 145
3514.18 136
3514.31 132
3514.45 133
3514.59 137
3514.72 142
3514.86 145
3514.99 146
3515.13 143
3515.26 135
3515.40 123
3515.54 107
3515.67 91
3515.81 77
3515.94 67
3516.08 62
3516.22 62
3516.35 68
3516.49 78
3516.62 87
3516.76 96
3516.90 100
3517.03 100
3517.17 96
3517.30 89
3517.44 80
3517.58 72
3517.71 67
3517.85 65
3517.98 67
3518.12 71
3518.26 77
3518.39 84
3518.53 89
3518.66 91
3518.80 89
3518.93 83
3519.07 72
3519.21 59
3519.34 43
3519.48 28
3519.61 13
3519.75 0
3519.89 0
3520.02 0
3520.16 0
3520.29 0
3520.43 0
3520.57 0
3520.70 0
3520.84 0
3520.97 7
3521.11 17
3521.25 25
3521.38 32
3521.52 36
3521.65 37
3521.79 37
3521.93 34
3522.06 31
3522.20 27
3522.33 23
3522.47 20
3522.61 18
3522.74 17
3522.88 18
3523.02 20
3523.15 23
3523.29 28
3523.42 35
3523.56 44
3523.70 53
3523.83 64
3523.97 76
3524.10 87
3524.24 99
3524.38 109
3524.51 118
3524.65 125
3524.78 128
3524.92 128
3525.06 124
3525.19 116
3525.33 107
3525.46 97
3525.60 88
3525.74 81
3525.87 77
3526.01 75
3526.14 76
3526.28 77
3526.42 77
3526.55 75
3526.69 72
3526.83 66
3526.96 60
3527.10 53
3527.23 47
3527.37 43
3527.51 41
3527.64 42
3527.78 45
3527.91 50
3528.05 56
3528.19 62
3528.32 67
3528.46 72
3528.60 76
3528.73 78
3528.87 79
3529.00 79
3529.14 79
3529.28 78
3529.41 78
3529.55 79
3529.68 81
3529.82 83
3529.96 84
3530.09 85
3530.23 84
3530.37 82
3530.50 78
3530.64 75
3530.77 71
3530.91 68
3531.05 67
3531.18 67
3531.32 68
3531.45 70
3531.59 73
3531.73 75
3531.86 76
3532.00 75
3532.14 73
3532.27 70
3532.41 66
3532.54 62
3532.68 61
3532.82 62
3532.95 66
3533.09 72
3533.23 80
3533.36 89
3533.50 98
3533.63 107
3533.77 115
3533.91 121
3534.04 126
3534.18 129
3534.32 130
3534.45 127
3534.59 123
3534.72 117
3534.86 111
3535.00 105
3535.13 100
3535.27 97
3535.41 96
3535.54 97
3535.68 97
3535.81 99
3535.95 100
3536.09 103
3536.22 107
3536.36 112
3536.50 119
3536.63 128
3536.77 137
3536.91 146
3537.04 153
3537.18 158
3537.31 161
3537.45 163
3537.59 162
3537.72 161
3537.86 158
3538.00 155
3538.13 152
3538.27 150
3538.40 149
3538.54 149
3538.68 151
3538.81 154
3538.95 159
3539.09 164
3539.22 171
3539.36 177
3539.50 184
3539.63 191
3539.77 198
3539.90 204
3540.04 209
3540.18 212
3540.31 214
3540.45 214
3540.59 212
3540.72 207
3540.86 201
3541.00 193
3541.13 186
3541.27 181
3541.40 180
3541.54 183
3541.68 191
3541.81 203
3541.95 218
3542.09 233
3542.22 248
3542.36 261
3542.50 271
3542.63 278
3542.77 282
3542.91 282
3543.04 278
3543.18 270
3543.31 258
3543.45 242
3543.59 224
3543.72 206
3543.86 190
3544.00 176
3544.13 164
3544.27 154
3544.41 144
3544.54 134
3544.68 121
3544.82 108
3544.95 94
3545.09 81
3545.23 71
3545.36 66
3545.50 65
3545.63 68
3545.77 75
3545.91 81
3546.04 87
3546.18 90
3546.32 90
3546.45 88
3546.59 83
3546.73 77
3546.86 71
3547.00 66
3547.14 61
3547.27 57
3547.41 53
3547.55 49
3547.68 45
3547.82 40
3547.96 36
3548.09 33
3548.23 31
3548.36 31
3548.50 34
3548.64 39
3548.77 47
3548.91 57
3549.05 67
3549.18 76
3549.32 84
3549.46 90
3549.59 94
3549.73 95
3549.87 93
3550.00 90
3550.14 87
3550.28 82
3550.41 77
3550.55 71
3550.69 66
3550.82 61
3550.96 56
3551.10 51
3551.23 46
3551.37 42
3551.51 38
3551.64 36
3551.78 34
3551.92 33
3552.05 33
3552.19 34
3552.33 35
3552.46 36
3552.60 37
3552.74 37
3552.87 36
3553.01 35
3553.14 33
3553.28 31
3553.42 30
3553.55 30
3553.69 30
3553.83 32
3553.96 36
3554.10 42
3554.24 48
3554.37 55
3554.51 60
3554.65 64
3554.78 64
3554.92 61
3555.06 56
3555.19 49
3555.33 43
3555.47 38
3555.60 35
3555.74 34
3555.88 35
3556.01 37
3556.15 40
3556.29 46
3556.42 53
3556.56 62
3556.70 73
3556.83 85
3556.97 96
3557.11 105
3557.24 113
3557.38 119
3557.52 122
3557.66 123
3557.79 122
3557.93 117
3558.07 111
3558.20 101
3558.34 89
3558.48 76
3558.61 63
3558.75 50
3558.89 39
3559.02 29
3559.16 22
3559.30 18
3559.43 16
3559.57 16
3559.71 17
3559.84 19
3559.98 20
3560.12 19
3560.25 17
3560.39 14
3560.53 10
3560.66 7
3560.80 4
3560.94 2
3561.07 0
3561.21 0
3561.35 0
3561.48 0
3561.62 0
3561.76 0
3561.89 0
3562.03 0
3562.17 0
3562.30 2
3562.44 5
3562.58 7
3562.72 10
3562.85 13
3562.99 17
3563.13 22
3563.26 26
3563.40 31
3563.54 35
3563.67 39
3563.81 43
3563.95 46
3564.08 51
3564.22 56
3564.36 60
3564.49 63
3564.63 65
3564.77 65
3564.90 64
3565.04 63
3565.18 62
3565.32 64
3565.45 68
3565.59 74
3565.73 82
3565.86 90
3566.00 98
3566.14 106
3566.27 113
3566.41 119
3566.55 124
3566.68 127
3566.82 129
3566.96 129
3567.09 128
3567.23 128
3567.37 129
3567.51 132
3567.64 137
3567.78 144
3567.92 153
3568.05 163
3568.19 172
3568.33 181
3568.46 190
3568.60 199
3568.74 209
3568.87 221
3569.01 234
3569.15 249
3569.29 264
3569.42 278
3569.56 292
3569.70 304
3569.83 313
3569.97 320
3570.11 326
3570.24 330
3570.38 334
3570.52 340
3570.65 347
3570.79 357
3570.93 367
3571.07 379
3571.20 393
3571.34 407
3571.48 423
3571.61 440
3571.75 459
3571.89 480
3572.02 502
3572.16 524
3572.30 545
3572.44 565
3572.57 583
3572.71 601
3572.85 617
3572.98 631
3573.12 644
3573.26 654
3573.39 660
3573.53 662
3573.67 660
3573.81 652
3573.94 642
3574.08 629
3574.22 615
3574.35 601
3574.49 587
3574.63 576
3574.76 565
3574.90 556
3575.04 548
3575.18 541
3575.31 534
3575.45 527
3575.59 517
3575.72 506
3575.86 492
3576.00 475
3576.14 457
3576.27 441
3576.41 426
3576.55 416
3576.68 410
3576.82 407
3576.96 405
3577.09 402
3577.23 397
3577.37 387
3577.51 374
3577.64 358
3577.78 339
3577.92 321
3578.05 302
3578.19 284
3578.33 266
3578.47 249
3578.60 232
3578.74 216
3578.88 202
3579.01 189
3579.15 179
3579.29 172
3579.43 167
3579.56 164
3579.70 163
3579.84 162
3579.97 160
3580.11 156
3580.25 149
3580.39 138
3580.52 125
3580.66 108
3580.80 91
3580.93 75
3581.07 60
3581.21 49
3581.35 42
3581.48 39
3581.62 38
3581.76 40
3581.89 41
3582.03 41
3582.17 40
3582.31 37
3582.44 32
3582.58 28
3582.72 23
3582.85 19
3582.99 17
3583.13 17
3583.27 17
3583.40 19
3583.54 20
3583.68 22
3583.82 25
3583.95 28
3584.09 31
3584.23 37
3584.36 44
3584.50 52
3584.64 61
3584.78 69
3584.91 75
3585.05 79
3585.19 78
3585.32 75
3585.46 69
3585.60 62
3585.74 55
3585.87 50
3586.01 46
3586.15 43
3586.29 41
3586.42 39
3586.56 37
3586.70 34
3586.83 29
3586.97 24
3587.11 18
3587.25 12
3587.38 5
3587.52 0
3587.66 0
3587.80 0
3587.93 0
3588.07 0
3588.21 0
3588.34 0
3588.48 0
3588.62 0
3588.76 11
3588.89 26
3589.03 43
3589.17 60
3589.31 75
3589.44 88
3589.58 97
3589.72 103
3589.86 105
3589.99 106
3590.13 106
3590.27 106
3590.40 106
3590.54 105
3590.68 103
3590.82 98
3590.95 91
3591.09 82
3591.23 72
3591.37 63
3591.50 56
3591.64 52
3591.78 52
3591.92 54
3592.05 58
3592.19 62
3592.33 66
3592.46 68
3592.60 69
3592.74 69
3592.88 68
3593.01 65
3593.15 61
3593.29 56
3593.43 49
3593.56 42
3593.70 35
3593.84 28
3593.98 21
3594.11 14
3594.25 7
3594.39 1
3594.53 0
3594.66 0
3594.80 0
3594.94 0
3595.08 0
3595.21 0
3595.35 0
3595.49 0
3595.63 5
3595.76 15
3595.90 26
3596.04 37
3596.18 46
3596.31 54
3596.45 60
3596.59 63
3596.73 65
3596.86 66
3597.00 67
3597.14 67
3597.27 66
3597.41 65
3597.55 64
3597.69 62
3597.82 60
3597.96 58
3598.10 57
3598.24 57
3598.37 59
3598.51 62
3598.65 66
3598.79 71
3598.92 75
3599.06 79
3599.20 80
3599.34 80
3599.47 76
3599.61 71
3599.75 64
3599.89 56
3600.02 49
3600.16 43
3600.30 39
3600.44 38
3600.58 37
3600.71 37
3600.85 37
3600.99 37
3601.13 37
3601.26 37
3601.40 38
3601.54 41
3601.68 45
3601.81 50
3601.95 54
3602.09 57
3602.23 59
3602.36 60
3602.50 60
3602.64 60
3602.78 62
3602.91 66
3603.05 71
3603.19 77
3603.33 83
3603.46 88
3603.60 90
3603.74 90
3603.88 88
3604.01 86
3604.15 85
3604.29 85
3604.43 88
3604.56 91
3604.70 95
3604.84 96
3604.98 95
3605.12 90
3605.25 83
3605.39 73
3605.53 62
3605.67 53
3605.80 47
3605.94 43
3606.08 43
3606.22 46
3606.35 50
3606.49 56
3606.63 62
3606.77 67
3606.90 72
3607.04 76
3607.18 80
3607.32 83
3607.46 86
3607.59 87
3607.73 87
3607.87 85
3608.01 81
3608.14 75
3608.28 69
3608.42 63
3608.56 58
3608.69 55
3608.83 54
3608.97 55
3609.11 56
3609.25 59
3609.38 62
3609.52 65
3609.66 68
3609.80 71
3609.93 72
3610.07 72
3610.21 70
3610.35 66
3610.48 61
3610.62 56
3610.76 53
3610.90 50
3611.04 50
3611.17 51
3611.31 52
3611.45 53
3611.59 54
3611.72 54
3611.86 54
3612.00 55
3612.14 57
3612.28 59
3612.41 62
3612.55 64
3612.69 66
3612.83 66
3612.96 64
3613.10 62
3613.24 60
3613.38 59
3613.52 60
3613.65 63
3613.79 67
3613.93 72
3614.07 78
3614.20 83
3614.34 89
3614.48 95
3614.62 101
3614.76 107
3614.89 113
3615.03 118
3615.17 121
3615.31 122
3615.44 121
3615.58 117
3615.72 112
3615.86 105
3616.00 98
3616.13 91
3616.27 86
3616.41 81
3616.55 77
3616.68 74
3616.82 70
3616.96 65
3617.10 58
3617.24 51
3617.37 44
3617.51 39
3617.65 37
3617.79 37
3617.93 40
3618.06 47
3618.20 54
3618.34 62
3618.48 70
3618.61 76
3618.75 81
3618.89 85
3619.03 88
3619.17 93
3619.30 98
3619.44 105
3619.58 113
3619.72 122
3619.86 130
3619.99 137
3620.13 143
3620.27 147
3620.41 150
3620.55 151
3620.68 151
3620.82 150
3620.96 148
3621.10 146
3621.24 144
3621.37 142
3621.51 140
3621.65 139
3621.79 136
3621.92 132
3622.06 126
3622.20 117
3622.34 106
3622.48 94
3622.61 82
3622.75 73
3622.89 66
3623.03 61
3623.17 58
3623.30 56
3623.44 54
3623.58 52
3623.72 48
3623.86 44
3623.99 42
3624.13 40
3624.27 41
3624.41 44
3624.55 48
3624.68 53
3624.82 58
3624.96 63
3625.10 68
3625.24 73
3625.37 78
3625.51 82
3625.65 85
3625.79 87
3625.93 87
3626.06 86
3626.20 84
3626.34 82
3626.48 80
3626.62 79
3626.75 79
3626.89 78
3627.03 77
3627.17 75
3627.31 73
3627.44 70
3627.58 67
3627.72 64
3627.86 63
3628.00 63
3628.14 63
3628.27 63
3628.41 62
3628.55 61
3628.69 58
3628.83 55
3628.96 52
3629.10 49
3629.24 47
3629.38 44
3629.52 40
3629.65 36
3629.79 31
3629.93 25
3630.07 20
3630.21 16
3630.34 14
3630.48 14
3630.62 17
3630.76 23
3630.90 32
3631.03 43
3631.17 53
3631.31 63
3631.45 71
3631.59 75
3631.73 75
3631.86 71
3632.00 64
3632.14 54
3632.28 43
3632.42 31
3632.55 19
3632.69 10
3632.83 3
3632.97 0
3633.11 0
3633.25 3
3633.38 7
3633.52 11
3633.66 13
3633.80 13
3633.94 10
3634.07 4
3634.21 0
3634.35 0
3634.49 0
3634.63 0
3634.77 0
3634.90 0
3635.04 0
3635.18 11
3635.32 22
3635.46 31
3635.59 39
3635.73 42
3635.87 42
3636.01 39
3636.15 34
3636.29 30
3636.42 26
3636.56 25
3636.70 27
3636.84 31
3636.98 36
3637.11 43
3637.25 48
3637.39 52
3637.53 55
3637.67 57
3637.81 58
3637.94 60
3638.08 62
3638.22 66
3638.36 71
3638.50 77
3638.64 84
3638.77 90
3638.91 98
3639.05 106
3639.19 115
3639.33 126
3639.47 137
3639.60 148
3639.74 158
3639.88 165
3640.02 168
3640.16 166
3640.29 161
3640.43 153
3640.57 144
3640.71 136
3640.85 130
3640.99 128
3641.12 130
3641.26 134
3641.40 139
3641.54 145
3641.68 149
3641.82 152
3641.95 154
3642.09 153
3642.23 151
3642.37 148
3642.51 143
3642.65 136
3642.78 128
3642.92 120
3643.06 111
3643.20 104
3643.34 98
3643.48 93
3643.61 91
3643.75 91
3643.89 91
3644.03 93
3644.17 94
3644.31 96
3644.44 99
3644.58 103
3644.72 109
3644.86 117
3645.00 126
3645.14 134
3645.28 142
3645.41 147
3645.55 150
3645.69 151
3645.83 150
3645.97 149
3646.11 148
3646.24 149
3646.38 150
3646.52 150
3646.66 147
3646.80 140
3646.94 129
3647.07 114
3647.21 96
3647.35 77
3647.49 59
3647.63 43
3647.77 30
3647.90 22
3648.04 17
3648.18 15
3648.32 17
3648.46 20
3648.60 25
3648.74 30
3648.87 34
3649.01 37
3649.15 38
3649.29 38
3649.43 36
3649.57 32
3649.70 27
3649.84 21
3649.98 16
3650.12 12
3650.26 10
3650.40 10
3650.54 13
3650.67 20
3650.81 28
3650.95 38
3651.09 48
3651.23 58
3651.37 67
3651.51 74
3651.64 80
3651.78 83
3651.92 85
3652.06 85
3652.20 82
3652.34 78
3652.47 72
3652.61 65
3652.75 56
3652.89 46
3653.03 36
3653.17 25
3653.31 15
3653.44 6
3653.58 0
3653.72 0
3653.86 0
3654.00 0
3654.14 0
3654.28 0
3654.41 5
3654.55 14
3654.69 23
3654.83 34
3654.97 44
3655.11 52
3655.25 58
3655.38 61
3655.52 61
3655.66 58
3655.80 52
3655.94 45
3656.08 39
3656.22 33
3656.35 29
3656.49 27
3656.63 26
3656.77 25
3656.91 24
3657.05 22
3657.19 19
3657.33 14
3657.46 10
3657.60 7
3657.74 6
3657.88 9
3658.02 16
3658.16 26
3658.30 38
3658.43 52
3658.57 63
3658.71 71
3658.85 75
3658.99 74
3659.13 68
3659.27 61
3659.40 53
3659.54 47
3659.68 45
3659.82 45
3659.96 49
3660.10 55
3660.24 60
3660.38 65
3660.51 69
3660.65 71
3660.79 71
3660.93 71
3661.07 71
3661.21 70
3661.35 69
3661.48 67
3661.62 64
3661.76 62
3661.90 61
3662.04 62
3662.18 67
3662.32 75
3662.46 87
3662.59 101
3662.73 113
3662.87 121
3663.01 124
3663.15 121
3663.29 111
3663.43 97
3663.57 81
3663.70 66
3663.84 52
3663.98 40
3664.12 31
3664.26 23
3664.40 16
3664.54 8
3664.68 0
3664.81 0
3664.95 0
3665.09 0
3665.23 0
3665.37 0
3665.51 0
3665.65 0
3665.79 4
3665.92 12
3666.06 20
3666.20 25
3666.34 28
3666.48 29
3666.62 30
3666.76 32
3666.90 35
3667.03 41
3667.17 50
3667.31 63
3667.45 77
3667.59 94
3667.73 110
3667.87 127
3668.01 141
3668.15 153
3668.28 163
3668.42 172
3668.56 180
3668.70 188
3668.84 197
3668.98 206
3669.12 214
3669.26 222
3669.39 229
3669.53 234
3669.67 236
3669.81 237
3669.95 237
3670.09 236
3670.23 237
3670.37 238
3670.51 242
3670.64 247
3670.78 254
3670.92 261
3671.06 268
3671.20 273
3671.34 275
3671.48 274
3671.62 269
3671.76 263
3671.89 256
3672.03 250
3672.17 246
3672.31 244
3672.45 245
3672.59 248
3672.73 254
3672.87 261
3673.01 269
3673.14 277
3673.28 284
3673.42 290
3673.56 293
3673.70 294
3673.84 291
3673.98 285
3674.12 277
3674.26 266
3674.40 254
3674.53 242
3674.67 230
3674.81 219
3674.95 209
3675.09 198
3675.23 187
3675.37 177
3675.51 167
3675.65 158
3675.78 152
3675.92 148
3676.06 146
3676.20 146
3676.34 148
3676.48 151
3676.62 156
3676.76 161
3676.90 168
3677.04 177
3677.17 187
3677.31 197
3677.45 206
3677.59 211
3677.73 211
3677.87 206
3678.01 196
3678.15 183
3678.29 168
3678.43 153
3678.56 139
3678.70 128
3678.84 118
3678.98 109
3679.12 102
3679.26 97
3679.40 94
3679.54 95
3679.68 100
3679.82 108
3679.95 120
3680.09 133
3680.23 145
3680.37 155
3680.51 161
3680.65 162
3680.79 158
3680.93 152
3681.07 142
3681.21 130
3681.35 116
3681.48 102
3681.62 88
3681.76 73
3681.90 60
3682.04 49
3682.18 41
3682.32 36
3682.46 35
3682.60 40
3682.74 50
3682.88 64
3683.01 82
3683.15 101
3683.29 119
3683.43 135
3683.57 147
3683.71 153
3683.85 154
3683.99 150
3684.13 143
3684.27 134
3684.41 126
3684.54 119
3684.68 115
3684.82 112
3684.96 112
3685.10 113
3685.24 115
3685.38 117
3685.52 119
3685.66 121
3685.80 123
3685.94 125
3686.08 128
3686.21 131
3686.35 133
3686.49 133
3686.63 130
3686.77 125
3686.91 117
3687.05 107
3687.19 97
3687.33 88
3687.47 82
3687.61 80
3687.75 84
3687.88 93
3688.02 107
3688.16 123
3688.30 141
3688.44 157
3688.58 171
3688.72 181
3688.86 188
3689.00 191
3689.14 192
3689.28 193
3689.42 192
3689.56 191
3689.69 189
3689.83 185
3689.97 180
3690.11 172
3690.25 163
3690.39 154
3690.53 145
3690.67 138
3690.81 133
3690.95 131
3691.09 130
3691.23 130
3691.37 131
3691.50 132
3691.64 134
3691.78 135
3691.92 138
3692.06 140
3692.20 144
3692.34 148
3692.48 153
3692.62 157
3692.76 161
3692.90 163
3693.04 162
3693.18 158
3693.32 152
3693.45 143
3693.59 132
3693.73 119
3693.87 107
3694.01 93
3694.15 80
3694.29 65
3694.43 51
3694.57 36
3694.71 21
3694.85 6
3694.99 0
3695.13 0
3695.27 0
3695.41 0
3695.54 0
3695.68 0
3695.82 0
3695.96 0
3696.10 5
3696.24 21
3696.38 36
3696.52 51
3696.66 62
3696.80 70
3696.94 74
3697.08 73
3697.22 71
3697.36 66
3697.50 61
3697.64 57
3697.77 55
3697.91 54
3698.05 56
3698.19 57
3698.33 59
3698.47 59
3698.61 59
3698.75 59
3698.89 58
3699.03 57
3699.17 57
3699.31 58
3699.45 58
3699.59 58
3699.73 59
3699.87 59
3700.01 60
3700.14 62
3700.28 65
3700.42 70
3700.56 76
3700.70 82
3700.84 89
3700.98 94
3701.12 96
3701.26 95
3701.40 89
3701.54 78
3701.68 65
3701.82 50
3701.96 35
3702.10 23
3702.24 16
3702.38 13
3702.52 15
3702.65 21
3702.79 30
3702.93 40
3703.07 51
3703.21 61
3703.35 68
3703.49 73
3703.63 75
3703.77 74
3703.91 70
3704.05 64
3704.19 57
3704.33 50
3704.47 45
3704.61 40
3704.75 37
3704.89 34
3705.03 31
3705.17 27
3705.31 23
3705.44 19
3705.58 16
3705.72 15
3705.86 15
3706.00 17
3706.14 21
3706.28 24
3706.42 26
3706.56 27
3706.70 26
3706.84 25
3706.98 24
3707.12 24
3707.26 25
3707.40 27
3707.54 30
3707.68 31
3707.82 31
3707.96 30
3708.10 30
3708.24 31
3708.38 33
3708.52 38
3708.65 44
3708.79 50
3708.93 55
3709.07 60
3709.21 64
3709.35 68
3709.49 72
3709.63 79
3709.77 88
3709.91 99
3710.05 112
3710.19 126
3710.33 138
3710.47 147
3710.61 153
3710.75 154
3710.89 150
3711.03 142
3711.17 130
3711.31 116
3711.45 102
3711.59 89
3711.73 77
3711.87 69
3712.01 64
3712.15 63
3712.28 68
3712.42 76
3712.56 87
3712.70 99
3712.84 110
3712.98 119
3713.12 123
3713.26 121
3713.40 112
3713.54 98
3713.68 81
3713.82 62
3713.96 45
3714.10 32
3714.24 23
3714.38 20
3714.52 23
3714.66 29
3714.80 39
3714.94 49
3715.08 60
3715.22 70
3715.36 77
3715.50 81
3715.64 82
3715.78 81
3715.92 78
3716.06 75
3716.20 72
3716.34 70
3716.48 69
3716.62 70
3716.76 72
3716.90 75
3717.03 78
3717.17 81
3717.31 82
3717.45 80
3717.59 75
3717.73 68
3717.87 58
3718.01 48
3718.15 38
3718.29 30
3718.43 25
3718.57 23
3718.71 24
3718.85 28
3718.99 32
3719.13 38
3719.27 44
3719.41 50
3719.55 55
3719.69 61
3719.83 66
3719.97 71
3720.11 77
3720.25 82
3720.39 89
3720.53 96
3720.67 103
3720.81 111
3720.95 119
3721.09 126
3721.23 130
3721.37 132
3721.51 130
3721.65 125
3721.79 116
3721.93 105
3722.07 94
3722.21 85
3722.35 78
3722.49 75
3722.63 75
3722.77 79
3722.91 84
3723.05 90
3723.19 95
3723.33 98
3723.47 100
3723.61 100
3723.75 99
3723.89 99
3724.03 98
3724.17 98
3724.31 98
3724.45 99
3724.59 101
3724.73 102
3724.86 104
3725.00 104
3725.14 104
3725.28 101
3725.42 97
3725.56 89
3725.70 80
3725.84 68
3725.98 55
3726.12 41
3726.26 27
3726.40 14
3726.54 2
3726.68 0
3726.82 0
3726.96 0
3727.10 0
3727.24 0
3727.38 0
3727.52 0
3727.66 0
3727.80 6
3727.94 16
3728.08 25
3728.22 33
3728.36 40
3728.50 46
3728.64 52
3728.78 57
3728.92 62
3729.06 69
3729.20 77
3729.34 86
3729.48 96
3729.62 106
3729.76 116
3729.90 123
3730.04 127
3730.18 126
3730.32 122
3730.46 116
3730.60 109
3730.74 103
3730.88 100
3731.02 100
3731.16 104
3731.30 110
3731.44 116
3731.58 122
3731.72 125
3731.86 126
3732.00 126
3732.14 124
3732.28 123
3732.42 122
3732.56 121
3732.70 120
3732.84 119
3732.98 118
3733.12 115
3733.26 111
3733.40 105
3733.54 99
3733.68 91
3733.82 82
3733.96 72
3734.10 63
3734.24 55
3734.38 47
3734.52 42
3734.66 39
3734.80 39
3734.94 42
3735.08 46
3735.22 51
3735.36 58
3735.50 63
3735.64 67
3735.78 67
3735.93 65
3736.07 60
3736.21 53
3736.35 45
3736.49 35
3736.63 25
3736.77 15
3736.91 7
3737.05 1
3737.19 0
3737.33 0
3737.47 5
3737.61 17
3737.75 33
3737.89 51
3738.03 68
3738.17 83
3738.31 95
3738.45 102
3738.59 105
3738.73 105
3738.87 104
3739.01 102
3739.15 100
3739.29 98
3739.43 94
3739.57 89
3739.71 82
3739.85 72
3739.99 61
3740.13 48
3740.27 37
3740.41 27
3740.55 20
3740.69 17
3740.83 18
3740.97 22
3741.11 29
3741.25 39
3741.39 49
3741.53 61
3741.67 72
3741.81 83
3741.95 92
3742.09 99
3742.23 104
3742.37 106
3742.51 106
3742.65 104
3742.79 99
3742.93 93
3743.07 87
3743.21 79
3743.35 72
3743.49 64
3743.63 56
3743.78 49
3743.92 42
3744.06 37
3744.20 35
3744.34 35
3744.48 39
3744.62 46
3744.76 54
3744.90 62
3745.04 69
3745.18 73
3745.32 73
3745.46 72
3745.60 70
3745.74 69
3745.88 70
3746.02 73
3746.16 78
3746.30 82
3746.44 84
3746.58 85
3746.72 83
3746.86 80
3747.00 77
3747.14 75
3747.28 75
3747.42 77
3747.56 79
3747.70 80
3747.84 79
3747.98 73
3748.12 64
3748.26 52
3748.40 38
3748.55 26
3748.69 16
3748.83 9
3748.97 7
3749.11 9
3749.25 13
3749.39 18
3749.53 23
3749.67 26
3749.81 29
3749.95 32
3750.09 35
3750.23 39
3750.37 45
3750.51 51
3750.65 58
3750.79 64
3750.93 68
3751.07 70
3751.21 72
3751.35 74
3751.49 76
3751.63 79
3751.77 83
3751.91 86
3752.05 87
3752.19 87
3752.34 84
3752.48 79
3752.62 73
3752.76 67
3752.90 61
3753.04 57
3753.18 53
3753.32 50
3753.46 47
3753.60 46
3753.74 45
3753.88 46
3754.02 48
3754.16 50
3754.30 53
3754.44 55
3754.58 57
3754.72 58
3754.86 59
3755.00 61
3755.14 63
3755.28 68
3755.42 73
3755.57 79
3755.71 85
3755.85 89
3755.99 91
3756.13 92
3756.27 92
3756.41 92
3756.55 93
3756.69 95
3756.83 97
3756.97 98
3757.11 99
3757.25 96
3757.39 90
3757.53 81
3757.67 71
3757.81 60
3757.95 51
3758.09 45
3758.23 43
3758.38 45
3758.52 50
3758.66 57
3758.80 64
3758.94 71
3759.08 77
3759.22 81
3759.36 85
3759.50 89
3759.64 92
3759.78 94
3759.92 94
3760.06 93
3760.20 88
3760.34 80
3760.48 71
3760.62 61
3760.76 53
3760.91 46
3761.05 42
3761.19 39
3761.33 38
3761.47 38
3761.61 36
3761.75 34
3761.89 31
3762.03 27
3762.17 23
3762.31 18
3762.45 15
3762.59 12
3762.73 11
3762.87 10
3763.01 11
3763.15 11
3763.30 11
3763.44 9
3763.58 6
3763.72 1
3763.86 0
3764.00 0
3764.14 0
3764.28 0
3764.42 0
3764.56 0
3764.70 1
3764.84 10
3764.98 20
3765.12 28
3765.26 32
3765.41 34
3765.55 33
3765.69 31
3765.83 27
3765.97 23
3766.11 19
3766.25 16
3766.39 13
3766.53 10
3766.67 8
3766.81 7
3766.95 7
3767.09 10
3767.23 14
3767.37 20
3767.52 28
3767.66 36
3767.80 44
3767.94 51
3768.08 57
3768.22 61
3768.36 62
3768.50 60
3768.64 55
3768.78 47
3768.92 38
3769.06 27
3769.20 16
3769.34 7
3769.49 0
3769.63 0
3769.77 0
3769.91 0
3770.05 0
3770.19 0
3770.33 0
3770.47 4
3770.61 12
3770.75 21
3770.89 29
3771.03 37
3771.17 44
3771.31 50
3771.46 53
3771.60 54
3771.74 53
3771.88 49
3772.02 42
3772.16 34
3772.30 24
3772.44 13
3772.58 3
3772.72 0
3772.86 0
3773.00 0
3773.15 0
3773.29 0
3773.43 0
3773.57 0
3773.71 0
3773.85 1
3773.99 10
3774.13 21
3774.27 34
3774.41 47
3774.55 58
3774.69 67
3774.84 71
3774.98 72
3775.12 69
3775.26 63
3775.40 57
3775.54 52
3775.68 48
3775.82 47
3775.96 49
3776.10 54
3776.24 61
3776.38 70
3776.53 80
3776.67 89
3776.81 97
3776.95 102
3777.09 104
3777.23 105
3777.37 105
3777.51 105
3777.65 107
3777.79 111
3777.93 117
3778.07 125
3778.22 133
3778.36 142
3778.50 150
3778.64 158
3778.78 164
3778.92 169
3779.06 172
3779.20 172
3779.34 169
3779.48 163
3779.62 154
3779.77 143
3779.91 132
3780.05 122
3780.19 116
3780.33 113
3780.47 115
3780.61 120
3780.75 128
3780.89 138
3781.03 147
3781.18 154
3781.32 157
3781.46 158
3781.60 155
3781.74 151
3781.88 147
3782.02 145
3782.16 145
3782.30 149
3782.44 155
3782.58 161
3782.73 166
3782.87 169
3783.01 170
3783.15 171
3783.29 172
3783.43 177
3783.57 185
3783.71 196
3783.85 209
3783.99 220
3784.14 228
3784.28 230
3784.42 226
3784.56 216
3784.70 203
3784.84 189
3784.98 177
3785.12 169
3785.26 165
3785.40 165
3785.55 168
3785.69 173
3785.83 178
3785.97 182
3786.11 184
3786.25 184
3786.39 182
3786.53 178
3786.67 175
3786.82 172
3786.96 171
3787.10 170
3787.24 171
3787.38 172
3787.52 174
3787.66 176
3787.80 177
3787.94 177
3788.09 177
3788.23 177
3788.37 175
3788.51 174
3788.65 173
3788.79 172
3788.93 171
3789.07 172
3789.21 175
3789.35 178
3789.50 180
3789.64 181
3789.78 179
3789.92 174
3790.06 166
3790.20 157
3790.34 149
3790.48 144
3790.62 143
3790.77 145
3790.91 149
3791.05 153
3791.19 156
3791.33 156
3791.47 154
3791.61 152
3791.75 149
3791.90 149
3792.04 149
3792.18 151
3792.32 153
3792.46 152
3792.60 149
3792.74 142
3792.88 131
3793.02 118
3793.17 103
3793.31 89
3793.45 75
3793.59 64
3793.73 55
3793.87 49
3794.01 46
3794.15 45
3794.30 46
3794.44 49
3794.58 53
3794.72 59
3794.86 66
3795.00 73
3795.14 80
3795.28 86
3795.42 89
3795.57 88
3795.71 85
3795.85 79
3795.99 72
3796.13 65
3796.27 58
3796.41 52
3796.55 47
3796.70 43
3796.84 39
3796.98 36
3797.12 34
3797.26 33
3797.40 33
3797.54 33
3797.68 34
3797.83 33
3797.97 32
3798.11 31
3798.25 29
3798.39 28
3798.53 28
3798.67 29
3798.81 32
3798.96 34
3799.10 36
3799.24 36
3799.38 34
3799.52 29
3799.66 23
3799.80 15
3799.95 7
3800.09 0
3800.23 0
3800.37 0
3800.51 0
3800.65 0
3800.79 0
3800.93 0
3801.08 0
3801.22 0
3801.36 1
3801.50 6
3801.64 13
3801.78 20
3801.92 28
3802.07 36
3802.21 43
3802.35 49
3802.49 54
3802.63 57
3802.77 59
3802.91 61
3803.05 62
3803.20 62
3803.34 62
3803.48 60
3803.62 56
3803.76 51
3803.90 46
3804.04 42
3804.19 39
3804.33 39
3804.47 42
3804.61 47
3804.75 52
3804.89 57
3805.03 60
3805.18 61
3805.32 59
3805.46 57
3805.60 55
3805.74 54
3805.88 55
3806.02 59
3806.17 63
3806.31 68
3806.45 71
3806.59 70
3806.73 67
3806.87 60
3807.01 51
3807.16 41
3807.30 31
3807.44 21
3807.58 13
3807.72 7
3807.86 2
3808.00 0
3808.15 0
3808.29 0
3808.43 0
3808.57 3
3808.71 9
3808.85 16
3808.99 23
3809.14 29
3809.28 34
3809.42 36
3809.56 36
3809.70 34
3809.84 30
3809.98 27
3810.13 25
3810.27 24
3810.41 25
3810.55 27
3810.69 30
3810.83 32
3810.97 35
3811.12 37
3811.26 40
3811.40 43
3811.54 47
3811.68 52
3811.82 58
3811.97 64
3812.11 70
3812.25 75
3812.39 79
3812.53 81
3812.67 83
3812.81 84
3812.96 86
3813.10 89
3813.24 94
3813.38 100
3813.52 107
3813.66 112
3813.81 115
3813.95 115
3814.09 110
3814.23 103
3814.37 95
3814.51 87
3814.65 81
3814.80 77
3814.94 76
3815.08 77
3815.22 78
3815.36 79
3815.50 78
3815.65 77
3815.79 74
3815.93 70
3816.07 65
3816.21 59
3816.35 53
3816.50 48
3816.64 42
3816.78 37
3816.92 33
3817.06 31
3817.20 32
3817.35 35
3817.49 41
3817.63 48
3817.77 57
3817.91 65
3818.05 72
3818.20 74
3818.34 73
3818.48 68
3818.62 61
3818.76 53
3818.90 45
3819.05 37
3819.19 31
3819.33 26
3819.47 22
3819.61 19
3819.75 17
3819.90 15
3820.04 15
3820.18 15
3820.32 16
3820.46 18
3820.60 19
3820.75 19
3820.89 18
3821.03 16
3821.17 13
3821.31 11
3821.45 8
3821.60 7
3821.74 6
3821.88 7
3822.02 8
3822.16 8
3822.30 8
3822.45 8
3822.59 6
3822.73 3
3822.87 0
3823.01 0
3823.15 0
3823.30 0
3823.44 0
3823.58 0
3823.72 0
3823.86 6
3824.00 20
3824.15 34
3824.29 48
3824.43 59
3824.57 67
3824.71 70
3824.86 72
3825.00 72
3825.14 71
3825.28 71
3825.42 70
3825.56 69
3825.71 66
3825.85 61
3825.99 56
3826.13 50
3826.27 46
3826.41 43
3826.56 42
3826.70 42
3826.84 42
3826.98 42
3827.12 40
3827.27 37
3827.41 35
3827.55 33
3827.69 34
3827.83 36
3827.97 41
3828.12 49
3828.26 58
3828.40 68
3828.54 78
3828.68 88
3828.83 97
3828.97 104
3829.11 107
3829.25 107
3829.39 103
3829.54 97
3829.68 89
3829.82 82
3829.96 76
3830.10 73
3830.24 75
3830.39 82
3830.53 93
3830.67 107
3830.81 121
3830.95 132
3831.10 139
3831.24 141
3831.38 138
3831.52 131
3831.66 124
3831.81 116
3831.95 110
3832.09 105
3832.23 103
3832.37 101
3832.51 99
3832.66 98
3832.80 96
3832.94 94
3833.08 92
3833.22 90
3833.37 88
3833.51 88
3833.65 89
3833.79 90
3833.93 91
3834.08 92
3834.22 93
3834.36 93
3834.50 92
3834.64 92
3834.79 93
3834.93 96
3835.07 100
3835.21 104
3835.35 108
3835.50 111
3835.64 111
3835.78 111
3835.92 109
3836.06 108
3836.21 108
3836.35 110
3836.49 114
3836.63 119
3836.77 123
3836.91 126
3837.06 125
3837.20 123
3837.34 119
3837.48 115
3837.62 112
3837.77 111
3837.91 114
3838.05 118
3838.19 125
3838.34 132
3838.48 137
3838.62 141
3838.76 143
3838.90 145
3839.05 147
3839.19 149
3839.33 154
3839.47 160
3839.61 168
3839.76 176
3839.90 184
3840.04 191
3840.18 197
3840.32 202
3840.47 207
3840.61 211
3840.75 215
3840.89 220
3841.03 225
3841.18 229
3841.32 231
3841.46 231
3841.60 228
3841.74 222
3841.89 213
3842.03 203
3842.17 193
3842.31 184
3842.45 179
3842.60 177
3842.74 177
3842.88 179
3843.02 183
3843.17 187
3843.31 192
3843.45 198
3843.59 205
3843.73 212
3843.88 219
3844.02 226
3844.16 231
3844.30 236
3844.44 239
3844.59 241
3844.73 243
3844.87 246
3845.01 249
3845.15 251
3845.30 253
3845.44 255
3845.58 257
3845.72 258
3845.87 259
3846.01 260
3846.15 260
3846.29 259
3846.43 257
3846.58 254
3846.72 250
3846.86 247
3847.00 244
3847.15 243
3847.29 241
3847.43 240
3847.57 237
3847.71 234
3847.86 228
3848.00 221
3848.14 215
3848.28 208
3848.42 202
3848.57 196
3848.71 189
3848.85 181
3848.99 171
3849.14 159
3849.28 146
3849.42 133
3849.56 120
3849.70 110
3849.85 103
3849.99 97
3850.13 93
3850.27 89
3850.42 83
3850.56 75
3850.70 65
3850.84 54
3850.98 44
3851.13 36
3851.27 32
3851.41 31
3851.55 34
3851.70 39
3851.84 46
3851.98 54
3852.12 63
3852.27 72
3852.41 81
3852.55 89
3852.69 96
3852.83 100
3852.98 101
3853.12 98
3853.26 92
3853.40 84
3853.55 75
3853.69 67
3853.83 60
3853.97 55
3854.12 51
3854.26 49
3854.40 48
3854.54 47
3854.68 46
3854.83 44
3854.97 42
3855.11 40
3855.25 36
3855.40 30
3855.54 23
3855.68 14
3855.82 4
3855.97 0
3856.11 0
3856.25 0
3856.39 0
3856.53 0
3856.68 0
3856.82 0
3856.96 4
3857.10 13
3857.25 18
3857.39 20
3857.53 19
3857.67 16
3857.82 14
3857.96 12
3858.10 12
3858.24 14
3858.39 16
3858.53 16
3858.67 15
3858.81 11
3858.96 5
3859.10 0
3859.24 0
3859.38 0
3859.52 0
3859.67 1
3859.81 14
3859.95 30
3860.09 46
3860.24 61
3860.38 72
3860.52 75
3860.66 72
3860.81 63
3860.95 51
3861.09 37
3861.23 27
3861.38 20
3861.52 19
3861.66 23
3861.80 30
3861.95 37
3862.09 44
3862.23 49
3862.37 51
3862.52 51
3862.66 51
3862.80 51
3862.94 52
3863.09 54
3863.23 58
3863.37 63
3863.51 69
3863.66 73
3863.80 77
3863.94 78
3864.08 78
3864.23 76
3864.37 72
3864.51 69
3864.65 66
3864.80 66
3864.94 70
3865.08 77
3865.22 88
3865.37 101
3865.51 115
3865.65 126
3865.79 133
3865.94 137
3866.08 137
3866.22 135
3866.36 132
3866.51 129
3866.65 127
3866.79 124
3866.93 120
3867.08 114
3867.22 106
3867.36 94
3867.50 81
3867.65 66
3867.79 51
3867.93 37
3868.07 23
3868.22 11
3868.36 1
3868.50 0
3868.64 0
3868.79 0
3868.93 0
3869.07 0
3869.21 0
3869.36 0
3869.50 6
3869.64 10
3869.79 13
3869.93 15
3870.07 17
3870.21 20
3870.36 24
3870.50 29
3870.64 34
3870.78 38
3870.93 39
3871.07 37
3871.21 33
3871.35 27
3871.50 22
3871.64 20
3871.78 20
3871.92 23
3872.07 25
3872.21 25
3872.35 22
3872.49 15
3872.64 5
3872.78 0
3872.92 0
3873.07 0
3873.21 0
3873.35 0
3873.49 0
3873.64 0
3873.78 0
3873.92 8
3874.06 16
3874.21 24
3874.35 34
3874.49 44
3874.63 54
3874.78 65
3874.92 73
3875.06 79
3875.21 80
3875.35 77
3875.49 71
3875.63 62
3875.78 54
3875.92 49
3876.06 47
3876.20 48
3876.35 53
3876.49 59
3876.63 64
3876.78 67
3876.92 68
3877.06 65
3877.20 60
3877.35 54
3877.49 46
3877.63 38
3877.77 30
3877.92 23
3878.06 16
3878.20 10
3878.35 5
3878.49 2
3878.63 1
3878.77 1
3878.92 1
3879.06 1
3879.20 1
3879.35 0
3879.49 0
3879.63 0
3879.77 0
3879.92 2
3880.06 4
3880.20 6
3880.34 7
3880.49 6
3880.63 3
3880.77 0
3880.92 0
3881.06 0
3881.20 0
3881.34 0
3881.49 0
3881.63 4
3881.77 13
3881.92 23
3882.06 35
3882.20 48
3882.34 61
3882.49 73
3882.63 83
3882.77 91
3882.92 95
3883.06 96
3883.20 94
3883.34 91
3883.49 87
3883.63 83
3883.77 80
3883.92 78
3884.06 77
3884.20 77
3884.34 76
3884.49 75
3884.63 74
3884.77 73
3884.92 71
3885.06 70
3885.20 67
3885.34 65
3885.49 61
3885.63 56
3885.77 49
3885.92 41
3886.06 30
3886.20 20
3886.34 10
3886.49 1
3886.63 0
3886.77 0
3886.92 0
3887.06 0
3887.20 0
3887.34 0
3887.49 0
3887.63 0
3887.77 1
3887.92 3
3888.06 5
3888.20 9
3888.35 15
3888.49 21
3888.63 28
3888.77 35
3888.92 42
3889.06 46
3889.20 49
3889.35 50
3889.49 49
3889.63 47
3889.77 46
3889.92 47
3890.06 51
3890.20 56
3890.35 63
3890.49 71
3890.63 78
3890.78 84
3890.92 89
3891.06 93
3891.20 97
3891.35 101
3891.49 106
3891.63 110
3891.78 114
3891.92 117
3892.06 117
3892.21 113
3892.35 106
3892.49 97
3892.63 86
3892.78 76
3892.92 67
3893.06 62
3893.21 61
3893.35 65
3893.49 72
3893.64 84
3893.78 99
3893.92 117
3894.06 136
3894.21 156
3894.35 175
3894.49 190
3894.64 200
3894.78 205
3894.92 204
3895.07 198
3895.21 189
3895.35 177
3895.50 164
3895.64 150
3895.78 135
3895.92 121
3896.07 106
3896.21 93
3896.35 83
3896.50 77
3896.64 74
3896.78 76
3896.93 80
3897.07 87
3897.21 94
3897.36 100
3897.50 105
3897.64 109
3897.79 111
3897.93 113
3898.07 113
3898.21 112
3898.36 111
3898.50 109
3898.64 106
3898.79 101
3898.93 96
3899.07 91
3899.22 85
3899.36 81
3899.50 78
3899.65 76
3899.79 77
3899.93 80
3900.08 84
3900.22 87
3900.36 91
3900.50 94
3900.65 96
3900.79 98
3900.93 99
3901.08 101
3901.22 103
3901.36 105
3901.51 106
3901.65 106
3901.79 103
3901.94 100
3902.08 95
3902.22 89
3902.37 84
3902.51 79
3902.65 74
3902.80 70
3902.94 66
3903.08 62
3903.23 56
3903.37 51
3903.51 45
3903.65 39
3903.80 34
3903.94 28
3904.08 23
3904.23 18
3904.37 14
3904.51 13
3904.66 14
3904.80 18
3904.94 25
3905.09 35
3905.23 44
3905.37 53
3905.52 59
3905.66 62
3905.80 63
3905.95 61
3906.09 58
3906.23 53
3906.38 49
3906.52 44
3906.66 40
3906.81 37
3906.95 35
3907.09 34
3907.24 33
3907.38 32
3907.52 30
3907.67 27
3907.81 23
3907.95 18
3908.10 14
3908.24 13
3908.38 14
3908.53 20
3908.67 29
3908.81 41
3908.96 54
3909.10 65
3909.24 74
3909.39 81
3909.53 86
3909.67 90
3909.82 94
3909.96 99
3910.10 106
3910.25 113
3910.39 122
3910.53 132
3910.68 142
3910.82 153
3910.96 166
3911.11 181
3911.25 197
3911.39 214
3911.54 230
3911.68 245
3911.82 256
3911.97 263
3912.11 265
3912.25 263
3912.40 257
3912.54 250
3912.68 242
3912.83 234
3912.97 227
3913.11 221
3913.26 215
3913.40 209
3913.54 202
3913.69 196
3913.83 193
3913.97 194
3914.12 201
3914.26 214
3914.40 231
3914.55 250
3914.69 268
3914.83 284
3914.98 295
3915.12 302
3915.26 306
3915.41 308
3915.55 308
3915.69 307
3915.84 303
3915.98 297
3916.13 288
3916.27 275
3916.41 260
3916.56 243
3916.70 227
3916.84 212
3916.99 199
3917.13 189
3917.27 182
3917.42 177
3917.56 173
3917.70 171
3917.85 167
3917.99 162
3918.13 154
3918.28 143
3918.42 131
3918.56 120
3918.71 111
3918.85 106
3918.99 105
3919.14 108
3919.28 113
3919.43 118
3919.57 123
3919.71 124
3919.86 124
3920.00 121
3920.14 119
3920.29 116
3920.43 114
3920.57 114
3920.72 115
3920.86 116
3921.00 118
3921.15 117
3921.29 115
3921.43 109
3921.58 100
3921.72 88
3921.87 75
3922.01 61
3922.15 50
3922.30 40
3922.44 34
3922.58 30
3922.73 29
3922.87 29
3923.01 29
3923.16 29
3923.30 28
3923.44 27
3923.59 24
3923.73 21
3923.88 18
3924.02 16
3924.16 15
3924.31 16
3924.45 19
3924.59 23
3924.74 29
3924.88 35
3925.02 40
3925.17 45
3925.31 49
3925.46 52
3925.60 53
3925.74 53
3925.89 52
3926.03 50
3926.17 46
3926.32 42
3926.46 37
3926.60 31
3926.75 24
3926.89 17
3927.04 9
3927.18 2
3927.32 0
3927.47 0
3927.61 0
3927.75 0
3927.90 0
3928.04 0
3928.18 0
3928.33 0
3928.47 1
3928.62 8
3928.76 16
3928.90 24
3929.05 31
3929.19 38
3929.33 45
3929.48 53
3929.62 62
3929.77 72
3929.91 81
3930.05 88
3930.20 92
3930.34 92
3930.48 87
3930.63 78
3930.77 67
3930.91 55
3931.06 44
3931.20 34
3931.35 27
3931.49 20
3931.63 15
3931.78 11
3931.92 6
3932.06 2
3932.21 0
3932.35 0
3932.50 0
3932.64 0
3932.78 0
3932.93 0
3933.07 0
3933.21 0
3933.36 3
3933.50 6
3933.65 9
3933.79 12
3933.93 16
3934.08 23
3934.22 31
3934.37 42
3934.51 54
3934.65 68
3934.80 80
3934.94 91
3935.08 98
3935.23 102
3935.37 104
3935.52 105
3935.66 107
3935.80 109
3935.95 114
3936.09 121
3936.23 129
3936.38 137
3936.52 143
3936.67 145
3936.81 145
3936.95 141
3937.10 135
3937.24 127
3937.39 119
3937.53 112
3937.67 107
3937.82 104
3937.96 105
3938.10 109
3938.25 115
3938.39 124
3938.54 134
3938.68 145
3938.82 154
3938.97 161
3939.11 165
3939.26 164
3939.40 160
3939.54 152
3939.69 141
3939.83 130
3939.97 119
3940.12 111
3940.26 105
3940.41 103
3940.55 105
3940.69 109
3940.84 115
3940.98 122
3941.13 129
3941.27 136
3941.41 141
3941.56 143
3941.70 142
3941.85 138
3941.99 132
3942.13 125
3942.28 119
3942.42 115
3942.57 113
3942.71 114
3942.85 115
3943.00 117
3943.14 117
3943.28 116
3943.43 114
3943.57 111
3943.72 107
3943.86 103
3944.00 99
3944.15 94
3944.29 88
3944.44 81
3944.58 73
3944.72 63
3944.87 53
3945.01 42
3945.16 31
3945.30 21
3945.44 11
3945.59 3
3945.73 0
3945.88 0
3946.02 0
3946.16 2
3946.31 11
3946.45 24
3946.60 38
3946.74 52
3946.88 64
3947.03 74
3947.17 81
3947.32 84
3947.46 84
3947.60 81
3947.75 76
3947.89 71
3948.04 67
3948.18 64
3948.32 63
3948.47 63
3948.61 65
3948.76 67
3948.90 70
3949.04 74
3949.19 78
3949.33 82
3949.48 86
3949.62 88
3949.77 89
3949.91 87
3950.05 83
3950.20 77
3950.34 70
3950.49 64
3950.63 59
3950.77 57
3950.92 58
3951.06 60
3951.21 64
3951.35 68
3951.49 72
3951.64 77
3951.78 83
3951.93 90
3952.07 98
3952.21 108
3952.36 118
3952.50 128
3952.65 135
3952.79 138
3952.94 137
3953.08 131
3953.22 122
3953.37 110
3953.51 98
3953.66 86
3953.80 77
3953.94 71
3954.09 69
3954.23 68
3954.38 68
3954.52 69
3954.67 69
3954.81 68
3954.95 65
3955.10 62
3955.24 58
3955.39 54
3955.53 49
3955.67 43
3955.82 37
3955.96 31
3956.11 26
3956.25 20
3956.40 16
3956.54 13
3956.68 10
3956.83 8
3956.97 6
3957.12 4
3957.26 2
3957.40 0
3957.55 0
3957.69 0
3957.84 0
3957.98 0
3958.13 0
3958.27 0
3958.41 0
3958.56 1
3958.70 6
3958.85 13
3958.99 21
3959.14 30
3959.28 39
3959.42 49
3959.57 56
3959.71 60
3959.86 61
3960.00 59
3960.15 54
3960.29 48
3960.43 43
3960.58 40
3960.72 39
3960.87 40
3961.01 43
3961.15 46
3961.30 48
3961.44 49
3961.59 48
3961.73 46
3961.88 45
3962.02 46
3962.16 50
3962.31 57
3962.45 65
3962.60 74
3962.74 81
3962.89 85
3963.03 83
3963.18 77
3963.32 67
3963.46 56
3963.61 46
3963.75 38
3963.90 33
3964.04 33
3964.19 37
3964.33 42
3964.47 47
3964.62 49
3964.76 48
3964.91 43
3965.05 35
3965.20 25
3965.34 14
3965.48 5
3965.63 0
3965.77 0
3965.92 4
3966.06 13
3966.21 26
3966.35 40
3966.50 55
3966.64 69
3966.78 79
3966.93 85
3967.07 87
3967.22 84
3967.36 77
3967.51 69
3967.65 60
3967.79 51
3967.94 44
3968.08 37
3968.23 30
3968.37 24
3968.52 18
3968.66 12
3968.81 8
3968.95 5
3969.09 4
3969.24 5
3969.38 8
3969.53 11
3969.67 14
3969.82 15
3969.96 14
3970.11 11
3970.25 6
3970.39 2
3970.54 0
3970.68 0
3970.83 0
3970.97 1
3971.12 6
3971.26 12
3971.41 19
3971.55 27
3971.69 35
3971.84 44
3971.98 52
3972.13 59
3972.27 63
3972.42 65
3972.56 64
3972.71 62
3972.85 60
3972.99 59
3973.14 61
3973.28 65
3973.43 72
3973.57 79
3973.72 86
3973.86 92
3974.01 95
3974.15 96
3974.30 93
3974.44 88
3974.58 80
3974.73 72
3974.87 63
3975.02 55
3975.16 48
3975.31 42
3975.45 38
3975.60 34
3975.74 29
3975.88 23
3976.03 16
3976.17 8
3976.32 2
3976.46 0
3976.61 0
3976.75 0
3976.90 0
3977.04 0
3977.19 1
3977.33 3
3977.48 4
3977.62 4
3977.76 3
3977.91 2
3978.05 1
3978.20 0
3978.34 1
3978.49 2
3978.63 2
3978.78 3
3978.92 3
3979.07 3
3979.21 3
3979.35 5
3979.50 8
3979.64 13
3979.79 19
3979.93 27
3980.08 35
3980.22 42
3980.37 47
3980.51 51
3980.66 53
3980.80 53
3980.95 53
3981.09 52
3981.23 51
3981.38 51
3981.52 53
3981.67 55
3981.81 59
3981.96 64
3982.10 71
3982.25 80
3982.39 91
3982.54 103
3982.68 117
3982.83 129
3982.97 140
3983.12 147
3983.26 149
3983.40 145
3983.55 137
3983.69 125
3983.84 111
3983.98 97
3984.13 83
3984.27 72
3984.42 63
3984.56 56
3984.71 50
3984.85 46
3985.00 43
3985.14 40
3985.29 35
3985.43 30
3985.58 24
3985.72 18
3985.86 11
3986.01 4
3986.15 0
3986.30 0
3986.44 1
3986.59 8
3986.73 19
3986.88 33
3987.02 48
3987.17 62
3987.31 73
3987.46 80
3987.60 81
3987.75 78
3987.89 71
3988.04 62
3988.18 52
3988.33 43
3988.47 37
3988.62 32
3988.76 30
3988.90 29
3989.05 30
3989.19 30
3989.34 29
3989.48 27
3989.63 23
3989.77 18
3989.92 11
3990.06 5
3990.21 0
3990.35 0
3990.50 0
3990.64 0
3990.79 0
3990.93 0
3991.08 0
3991.22 0
3991.37 0
3991.51 5
3991.66 12
3991.80 19
3991.95 24
3992.09 28
3992.24 29
3992.38 28
3992.53 24
3992.67 18
3992.81 11
3992.96 4
3993.10 0
3993.25 0
3993.39 0
3993.54 0
3993.68 0
3993.83 0
3993.97 0
3994.12 0
3994.26 9
3994.41 19
3994.55 29
3994.70 36
3994.84 40
3994.99 41
3995.13 39
3995.28 34
3995.42 28
3995.57 23
3995.71 20
3995.86 19
3996.00 20
3996.15 22
3996.29 25
3996.44 26
3996.58 26
3996.73 24
3996.87 22
3997.02 19
3997.16 18
3997.31 19
3997.45 21
3997.60 24
3997.74 27
3997.89 28
3998.03 28
3998.18 26
3998.32 23
3998.47 20
3998.61 19
3998.76 19
3998.90 22
3999.05 27
3999.19 34
3999.34 40
3999.48 47
3999.63 51
3999.77 54
3999.92 56
4000.06 58
4000.21 61
4000.35 65
4000.50 71
4000.64 79
4000.79 87
4000.93 94
4001.08 98
4001.22 98
4001.37 95
4001.51 91
4001.66 87
4001.80 85
4001.95 87
4002.09 92
4002.24 101
4002.38 110
4002.53 118
4002.67 122
4002.82 122
4002.96 116
4003.11 107
4003.25 95
4003.40 83
4003.54 72
4003.69 65
4003.83 60
4003.98 60
4004.12 63
4004.27 69
4004.41 76
4004.56 83
4004.70 88
4004.85 91
4004.99 92
4005.14 90
4005.28 84
4005.43 76
4005.57 67
4005.72 56
4005.86 47
4006.01 38
4006.15 30
4006.30 24
4006.44 18
4006.59 14
4006.73 10
4006.88 7
4007.02 4
4007.17 3
4007.31 2
4007.46 4
4007.60 8
4007.75 13
4007.89 19
4008.04 24
4008.18 26
4008.33 26
4008.47 24
4008.62 19
4008.76 12
4008.91 6
4009.05 1
4009.20 0
4009.35 0
4009.49 0
4009.64 0
4009.78 0
4009.93 5
4010.07 16
4010.22 31
4010.36 49
4010.51 68
4010.65 85
4010.80 101
4010.94 112
4011.09 120
4011.23 123
4011.38 125
4011.52 124
4011.67 124
4011.81 124
4011.96 124
4012.10 124
4012.25 125
4012.39 125
4012.54 124
4012.68 122
4012.83 119
4012.97 114
4013.12 109
4013.27 102
4013.41 95
4013.56 88
4013.70 82
4013.85 75
4013.99 69
4014.14 61
4014.28 52
4014.43 44
4014.57 35
4014.72 27
4014.86 20
4015.01 14
4015.15 8
4015.30 1
4015.44 0
4015.59 0
4015.73 0
4015.88 0
4016.03 0
4016.17 0
4016.32 0
4016.46 2
4016.61 10
4016.75 16
4016.90 19
4017.04 20
4017.19 19
4017.33 18
4017.48 17
4017.62 17
4017.77 18
4017.91 18
4018.06 19
4018.20 18
4018.35 18
4018.50 16
4018.64 14
4018.79 12
4018.93 11
4019.08 9
4019.22 8
4019.37 7
4019.51 7
4019.66 9
4019.80 12
4019.95 16
4020.09 21
4020.24 25
4020.38 29
4020.53 31
4020.68 31
4020.82 30
4020.97 27
4021.11 24
4021.26 21
4021.40 19
4021.55 17
4021.69 16
4021.84 15
4021.98 16
4022.13 18
4022.27 22
4022.42 29
4022.57 36
4022.71 45
4022.86 53
4023.00 59
4023.15 64
4023.29 67
4023.44 68
4023.58 68
4023.73 68
4023.87 68
4024.02 68
4024.16 70
4024.31 73
4024.46 77
4024.60 81
4024.75 86
4024.89 90
4025.04 94
4025.18 97
4025.33 100
4025.47 101
4025.62 101
4025.76 100
4025.91 97
4026.06 95
4026.20 93
4026.35 93
4026.49 94
4026.64 96
4026.78 100
4026.93 104
4027.07 107
4027.22 110
4027.36 112
4027.51 113
4027.66 115
4027.80 117
4027.95 118
4028.09 120
4028.24 119
4028.38 117
4028.53 113
4028.67 106
4028.82 98
4028.97 88
4029.11 78
4029.26 69
4029.40 61
4029.55 56
4029.69 54
4029.84 54
4029.98 56
4030.13 59
4030.27 60
4030.42 60
4030.57 57
4030.71 52
4030.86 45
4031.00 38
4031.15 31
4031.29 26
4031.44 24
4031.58 22
4031.73 21
4031.88 19
4032.02 16
4032.17 12
4032.31 5
4032.46 0
4032.60 0
4032.75 0
4032.89 0
4033.04 0
4033.19 0
4033.33 0
4033.48 0
4033.62 6
4033.77 12
4033.91 15
4034.06 16
4034.21 16
4034.35 17
4034.50 19
4034.64 22
4034.79 28
4034.93 36
4035.08 44
4035.22 51
4035.37 57
4035.52 61
4035.66 64
4035.81 63
4035.95 61
4036.10 58
4036.24 53
4036.39 47
4036.54 40
4036.68 34
4036.83 29
4036.97 25
4037.12 22
4037.26 22
4037.41 25
4037.55 30
4037.70 36
4037.85 42
4037.99 47
4038.14 49
4038.28 49
4038.43 45
4038.57 39
4038.72 33
4038.87 27
4039.01 23
4039.16 21
4039.30 23
4039.45 28
4039.59 37
4039.74 47
4039.89 60
4040.03 74
4040.18 90
4040.32 107
4040.47 126
4040.61 144
4040.76 163
4040.91 180
4041.05 193
4041.20 203
4041.34 209
4041.49 212
4041.63 211
4041.78 209
4041.93 206
4042.07 204
4042.22 202
4042.36 202
4042.51 202
4042.65 202
4042.80 204
4042.95 206
4043.09 207
4043.24 209
4043.38 209
4043.53 207
4043.68 203
4043.82 197
4043.97 189
4044.11 180
4044.26 171
4044.40 164
4044.55 159
4044.70 158
4044.84 160
4044.99 164
4045.13 170
4045.28 176
4045.42 180
4045.57 181
4045.72 181
4045.86 178
4046.01 175
4046.15 172
4046.30 170
4046.45 169
4046.59 169
4046.74 170
4046.88 171
4047.03 172
4047.17 172
4047.32 171
4047.47 169
4047.61 166
4047.76 165
4047.90 164
4048.05 164
4048.20 165
4048.34 167
4048.49 168
4048.63 168
4048.78 166
4048.92 164
4049.07 160
4049.22 156
4049.36 152
4049.51 148
4049.65 144
4049.80 140
4049.95 136
4050.09 132
4050.24 129
4050.38 129
4050.53 132
4050.68 138
4050.82 144
4050.97 150
4051.11 153
4051.26 151
4051.40 144
4051.55 134
4051.70 121
4051.84 109
4051.99 99
4052.13 93
4052.28 89
4052.43 88
4052.57 87
4052.72 84
4052.86 80
4053.01 75
4053.16 69
4053.30 65
4053.45 65
4053.59 68
4053.74 75
4053.89 86
4054.03 98
4054.18 109
4054.32 117
4054.47 121
4054.62 120
4054.76 115
4054.91 108
4055.05 98
4055.20 89
4055.35 80
4055.49 73
4055.64 68
4055.78 64
4055.93 62
4056.08 63
4056.22 65
4056.37 69
4056.51 73
4056.66 76
4056.81 77
4056.95 74
4057.10 67
4057.24 57
4057.39 44
4057.54 30
4057.68 18
4057.83 8
4057.97 2
4058.12 0
4058.27 3
4058.41 9
4058.56 19
4058.70 31
4058.85 44
4059.00 58
4059.14 71
4059.29 82
4059.43 89
4059.58 93
4059.73 93
4059.87 90
4060.02 84
4060.16 77
4060.31 70
4060.46 66
4060.60 64
4060.75 65
4060.89 68
4061.04 72
4061.19 77
4061.33 82
4061.48 86
4061.63 90
4061.77 95
4061.92 100
4062.06 106
4062.21 110
4062.36 113
4062.50 114
4062.65 113
4062.79 109
4062.94 105
4063.09 100
4063.23 95
4063.38 92
4063.52 89
4063.67 86
4063.82 84
4063.96 81
4064.11 79
4064.26 79
4064.40 81
4064.55 87
4064.69 97
4064.84 109
4064.99 123
4065.13 135
4065.28 143
4065.42 146
4065.57 144
4065.72 137
4065.86 125
4066.01 113
4066.16 99
4066.30 88
4066.45 78
4066.59 69
4066.74 62
4066.89 56
4067.03 51
4067.18 46
4067.33 41
4067.47 39
4067.62 39
4067.76 42
4067.91 49
4068.06 60
4068.20 74
4068.35 90
4068.49 107
4068.64 123
4068.79 136
4068.93 145
4069.08 148
4069.23 147
4069.37 140
4069.52 129
4069.66 116
4069.81 103
4069.96 91
4070.10 83
4070.25 80
4070.40 81
4070.54 88
4070.69 98
4070.83 109
4070.98 121
4071.13 131
4071.27 137
4071.42 140
4071.57 138
4071.71 133
4071.86 125
4072.01 116
4072.15 107
4072.30 98
4072.44 90
4072.59 84
4072.74 79
4072.88 75
4073.03 73
4073.18 71
4073.32 71
4073.47 72
4073.61 74
4073.76 76
4073.91 80
4074.05 86
4074.20 95
4074.35 107
4074.49 123
4074.64 141
4074.79 159
4074.93 174
4075.08 184
4075.22 187
4075.37 182
4075.52 171
4075.66 155
4075.81 138
4075.96 121
4076.10 108
4076.25 98
4076.39 94
4076.54 92
4076.69 93
4076.83 94
4076.98 95
4077.13 94
4077.27 92
4077.42 89
4077.57 87
4077.71 87
4077.86 89
4078.01 94
4078.15 102
4078.30 112
4078.44 123
4078.59 135
4078.74 147
4078.88 158
4079.03 169
4079.18 181
4079.32 193
4079.47 205
4079.62 217
4079.76 228
4079.91 238
4080.05 246
4080.20 252
4080.35 258
4080.49 265
4080.64 274
4080.79 285
4080.93 300
4081.08 316
4081.23 332
4081.37 347
4081.52 358
4081.67 366
4081.81 370
4081.96 370
4082.11 368
4082.25 365
4082.40 362
4082.54 360
4082.69 360
4082.84 360
4082.98 359
4083.13 356
4083.28 349
4083.42 339
4083.57 326
4083.72 311
4083.86 297
4084.01 284
4084.16 274
4084.30 266
4084.45 261
4084.60 256
4084.74 250
4084.89 241
4085.04 229
4085.18 214
4085.33 197
4085.47 182
4085.62 169
4085.77 160
4085.91 157
4086.06 157
4086.21 160
4086.35 164
4086.50 166
4086.65 165
4086.79 160
4086.94 152
4087.09 142
4087.23 132
4087.38 124
4087.53 119
4087.67 117
4087.82 116
4087.97 115
4088.11 114
4088.26 113
4088.41 110
4088.55 108
4088.70 106
4088.85 106
4088.99 109
4089.14 113
4089.29 118
4089.43 124
4089.58 128
4089.73 131
4089.87 132
4090.02 129
4090.16 124
4090.31 117
4090.46 110
4090.60 103
4090.75 97
4090.90 91
4091.04 86
4091.19 81
4091.34 76
4091.48 70
4091.63 64
4091.78 59
4091.92 55
4092.07 51
4092.22 48
4092.36 45
4092.51 43
4092.66 40
4092.80 36
4092.95 32
4093.10 25
4093.24 17
4093.39 8
4093.54 0
4093.68 0
4093.83 0
4093.98 0
4094.12 0
4094.27 0
4094.42 0
4094.56 0
4094.71 6
4094.86 21
4095.00 36
4095.15 50
4095.30 63
4095.44 74
4095.59 83
4095.74 90
4095.88 96
4096.03 99
4096.18 99
4096.33 98
4096.47 93
4096.62 88
4096.77 81
4096.91 76
4097.06 72
4097.21 72
4097.35 74
4097.50 80
4097.65 89
4097.79 97
4097.94 105
4098.09 111
4098.23 113
4098.38 112
4098.53 107
4098.67 99
4098.82 91
4098.97 82
4099.11 75
4099.26 70
4099.41 68
4099.55 67
4099.70 68
4099.85 69
4099.99 71
4100.14 73
4100.29 76
4100.43 78
4100.58 81
4100.73 83
4100.87 84
4101.02 84
4101.17 80
4101.32 75
4101.46 68
4101.61 59
4101.76 51
4101.90 44
4102.05 39
4102.20 35
4102.34 33
4102.49 32
4102.64 32
4102.78 32
4102.93 33
4103.08 36
4103.22 41
4103.37 48
4103.52 57
4103.66 68
4103.81 79
4103.96 90
4104.11 99
4104.25 105
4104.40 110
4104.55 113
4104.69 115
4104.84 116
4104.99 116
4105.13 115
4105.28 112
4105.43 107
4105.57 99
4105.72 90
4105.87 80
4106.01 72
4106.16 67
4106.31 65
4106.46 67
4106.60 73
4106.75 81
4106.90 90
4107.04 99
4107.19 106
4107.34 111
4107.48 114
4107.63 116
4107.78 117
4107.92 117
4108.07 117
4108.22 117
4108.37 116
4108.51 113
4108.66 109
4108.81 103
4108.95 99
4109.10 97
4109.25 98
4109.39 104
4109.54 113
4109.69 124
4109.83 135
4109.98 143
4110.13 146
4110.28 145
4110.42 139
4110.57 131
4110.72 121
4110.86 111
4111.01 102
4111.16 94
4111.30 86
4111.45 78
4111.60 71
4111.75 65
4111.89 60
4112.04 57
4112.19 56
4112.33 54
4112.48 53
4112.63 49
4112.77 44
4112.92 36
4113.07 26
4113.22 16
4113.36 8
4113.51 1
4113.66 0
4113.80 0
4113.95 0
4114.10 0
4114.25 0
4114.39 0
4114.54 0
4114.69 0
4114.83 0
4114.98 2
4115.13 4
4115.27 8
4115.42 12
4115.57 17
4115.72 24
4115.86 31
4116.01 37
4116.16 43
4116.30 47
4116.45 49
4116.60 49
4116.75 48
4116.89 46
4117.04 46
4117.19 46
4117.33 48
4117.48 51
4117.63 53
4117.77 54
4117.92 53
4118.07 49
4118.22 42
4118.36 34
4118.51 26
4118.66 18
4118.80 11
4118.95 6
4119.10 2
4119.25 0
4119.39 0
4119.54 0
4119.69 0
4119.83 0
4119.98 0
4120.13 0
4120.28 0
4120.42 0
4120.57 3
4120.72 9
4120.86 17
4121.01 26
4121.16 37
4121.31 47
4121.45 58
4121.60 68
4121.75 76
4121.90 84
4122.04 91
4122.19 95
4122.34 99
4122.48 100
4122.63 99
4122.78 95
4122.93 90
4123.07 84
4123.22 76
4123.37 67
4123.51 58
4123.66 47
4123.81 37
4123.96 27
4124.10 19
4124.25 12
4124.40 8
4124.54 6
4124.69 7
4124.84 10
4124.99 16
4125.13 25
4125.28 36
4125.43 49
4125.58 62
4125.72 74
4125.87 83
4126.02 89
4126.16 89
4126.31 85
4126.46 78
4126.61 69
4126.75 61
4126.90 55
4127.05 52
4127.20 51
4127.34 53
4127.49 55
4127.64 57
4127.78 58
4127.93 57
4128.08 54
4128.23 49
4128.37 41
4128.52 33
4128.67 24
4128.82 15
4128.96 7
4129.11 0
4129.26 0
4129.40 0
4129.55 0
4129.70 0
4129.85 0
4129.99 0
4130.14 0
4130.29 2
4130.44 5
4130.58 6
4130.73 7
4130.88 7
4131.03 5
4131.17 4
4131.32 2
4131.47 2
4131.61 3
4131.76 6
4131.91 12
4132.06 18
4132.20 26
4132.35 31
4132.50 34
4132.65 33
4132.79 27
4132.94 17
4133.09 5
4133.24 0
4133.38 0
4133.53 0
4133.68 0
4133.83 0
4133.97 14
4134.12 29
4134.27 43
4134.42 52
4134.56 56
4134.71 55
4134.86 50
4135.00 43
4135.15 37
4135.30 32
4135.45 31
4135.59 35
4135.74 42
4135.89 52
4136.04 64
4136.18 74
4136.33 81
4136.48 86
4136.63 88
4136.77 89
4136.92 89
4137.07 92
4137.22 97
4137.36 104
4137.51 112
4137.66 118
4137.81 123
4137.95 124
4138.10 123
4138.25 122
4138.40 121
4138.54 122
4138.69 125
4138.84 130
4138.99 134
4139.13 137
4139.28 136
4139.43 132
4139.58 124
4139.72 114
4139.87 102
4140.02 90
4140.17 79
4140.31 71
4140.46 67
4140.61 66
4140.76 67
4140.90 70
4141.05 74
4141.20 76
4141.35 76
4141.49 72
4141.64 66
4141.79 57
4141.94 46
4142.08 35
4142.23 26
4142.38 18
4142.53 14
4142.67 12
4142.82 12
4142.97 13
4143.12 14
4143.26 14
4143.41 13
4143.56 11
4143.71 8
4143.85 5
4144.00 1
4144.15 0
4144.30 0
4144.44 0
4144.59 0
4144.74 0
4144.89 0
4145.04 0
4145.18 0
4145.33 0
4145.48 4
4145.63 10
4145.77 15
4145.92 21
4146.07 26
4146.22 31
4146.36 34
4146.51 36
4146.66 38
4146.81 39
4146.95 41
4147.10 43
4147.25 46
4147.40 50
4147.54 54
4147.69 58
4147.84 61
4147.99 62
4148.14 62
4148.28 61
4148.43 58
4148.58 55
4148.73 53
4148.87 51
4149.02 50
4149.17 51
4149.32 52
4149.46 54
4149.61 55
4149.76 56
4149.91 55
4150.06 55
4150.20 53
4150.35 52
4150.50 52
4150.65 53
4150.79 54
4150.94 55
4151.09 56
4151.24 58
4151.38 60
4151.53 64
4151.68 71
4151.83 81
4151.98 93
4152.12 106
4152.27 118
4152.42 129
4152.57 137
4152.71 144
4152.86 148
4153.01 151
4153.16 154
4153.30 157
4153.45 161
4153.60 166
4153.75 172
4153.90 178
4154.04 185
4154.19 193
4154.34 202
4154.49 210
4154.63 217
4154.78 223
4154.93 228
4155.08 231
4155.23 233
4155.37 235
4155.52 236
4155.67 237
4155.82 238
4155.96 239
4156.11 240
4156.26 241
4156.41 240
4156.56 239
4156.70 237
4156.85 235
4157.00 233
4157.15 232
4157.29 232
4157.44 232
4157.59 234
4157.74 236
4157.89 238
4158.03 239
4158.18 239
4158.33 238
4158.48 236
4158.63 235
4158.77 234
4158.92 233
4159.07 233
4159.22 234
4159.36 233
4159.51 233
4159.66 231
4159.81 229
4159.96 227
4160.10 225
4160.25 223
4160.40 223
4160.55 222
4160.70 221
4160.84 218
4160.99 213
4161.14 206
4161.29 198
4161.43 190
4161.58 181
4161.73 172
4161.88 163
4162.03 152
4162.17 139
4162.32 124
4162.47 108
4162.62 91
4162.77 75
4162.91 61
4163.06 50
4163.21 43
4163.36 37
4163.51 32
4163.65 28
4163.80 24
4163.95 19
4164.10 15
4164.25 13
4164.39 14
4164.54 18
4164.69 24
4164.84 32
4164.98 40
4165.13 48
4165.28 54
4165.43 60
4165.58 64
4165.72 69
4165.87 72
4166.02 76
4166.17 78
4166.32 79
4166.46 77
4166.61 74
4166.76 70
4166.91 64
4167.06 58
4167.20 52
4167.35 47
4167.50 43
4167.65 41
4167.80 41
4167.94 43
4168.09 49
4168.24 56
4168.39 65
4168.54 73
4168.68 79
4168.83 82
4168.98 82
4169.13 79
4169.28 73
4169.42 66
4169.57 58
4169.72 52
4169.87 46
4170.02 42
4170.16 40
4170.31 39
4170.46 38
4170.61 36
4170.76 35
4170.90 32
4171.05 30
4171.20 27
4171.35 26
4171.50 26
4171.65 28
4171.79 30
4171.94 32
4172.09 33
4172.24 34
4172.39 36
4172.53 38
4172.68 41
4172.83 44
4172.98 46
4173.13 45
4173.27 42
4173.42 36
4173.57 27
4173.72 19
4173.87 13
4174.01 10
4174.16 12
4174.31 17
4174.46 23
4174.61 30
4174.76 35
4174.90 38
4175.05 38
4175.20 37
4175.35 35
4175.50 34
4175.64 35
4175.79 38
4175.94 41
4176.09 45
4176.24 49
4176.38 52
4176.53 55
4176.68 57
4176.83 59
4176.98 63
4177.13 69
4177.27 75
4177.42 82
4177.57 88
4177.72 94
4177.87 98
4178.01 99
4178.16 100
4178.31 98
4178.46 97
4178.61 94
4178.76 91
4178.90 88
4179.05 85
4179.20 82
4179.35 79
4179.50 76
4179.64 72
4179.79 68
4179.94 62
4180.09 54
4180.24 45
4180.39 34
4180.53 24
4180.68 14
4180.83 7
4180.98 2
4181.13 1
4181.28 2
4181.42 6
4181.57 11
4181.72 18
4181.87 26
4182.02 36
4182.16 46
4182.31 56
4182.46 64
4182.61 69
4182.76 70
4182.91 68
4183.05 63
4183.20 56
4183.35 49
4183.50 44
4183.65 40
4183.80 38
4183.94 38
4184.09 39
4184.24 40
4184.39 41
4184.54 41
4184.69 40
4184.83 37
4184.98 34
4185.13 30
4185.28 26
4185.43 25
4185.58 28
4185.72 35
4185.87 44
4186.02 53
4186.17 61
4186.32 65
4186.47 64
4186.61 59
4186.76 50
4186.91 41
4187.06 34
4187.21 30
4187.36 29
4187.50 31
4187.65 35
4187.80 38
4187.95 39
4188.10 38
4188.25 37
4188.39 35
4188.54 35
4188.69 37
4188.84 41
4188.99 46
4189.14 53
4189.28 60
4189.43 65
4189.58 69
4189.73 72
4189.88 74
4190.03 75
4190.17 77
4190.32 78
4190.47 79
4190.62 79
4190.77 78
4190.92 76
4191.07 73
4191.21 69
4191.36 66
4191.51 62
4191.66 60
4191.81 57
4191.96 54
4192.10 51
4192.25 46
4192.40 41
4192.55 35
4192.70 30
4192.85 26
4192.99 23
4193.14 20
4193.29 18
4193.44 16
4193.59 12
4193.74 8
4193.89 4
4194.03 0
4194.18 0
4194.33 0
4194.48 0
4194.63 0
4194.78 0
4194.92 0
4195.07 1
4195.22 1
4195.37 1
4195.52 1
4195.67 1
4195.82 2
4195.96 2
4196.11 4
4196.26 6
4196.41 10
4196.56 14
4196.71 19
4196.86 24
4197.00 27
4197.15 26
4197.30 23
4197.45 18
4197.60 12
4197.75 8
4197.90 7
4198.04 10
4198.19 18
4198.34 29
4198.49 42
4198.64 54
4198.79 63
4198.93 70
4199.08 72
4199.23 70
4199.38 65
4199.53 57
4199.68 49
4199.83 40
4199.97 31
4200.12 25
4200.27 21
4200.42 21
4200.57 24
4200.72 30
4200.87 38
4201.01 48
4201.16 59
4201.31 68
4201.46 76
4201.61 83
4201.76 88
4201.91 92
4202.06 95
4202.20 97
4202.35 97
4202.50 96
4202.65 93
4202.80 88
4202.95 82
4203.10 76
4203.24 70
4203.39 65
4203.54 61
4203.69 60
4203.84 59
4203.99 60
4204.14 60
4204.28 61
4204.43 61
4204.58 60
4204.73 59
4204.88 60
4205.03 62
4205.18 66
4205.33 72
4205.47 78
4205.62 84
4205.77 89
4205.92 93
4206.07 95
4206.22 95
4206.37 95
4206.51 94
4206.66 92
4206.81 89
4206.96 86
4207.11 81
4207.26 74
4207.41 66
4207.56 57
4207.70 47
4207.85 38
4208.00 28
4208.15 19
4208.30 11
4208.45 4
4208.60 0
4208.75 0
4208.89 0
4209.04 0
4209.19 3
4209.34 11
4209.49 20
4209.64 28
4209.79 36
4209.94 41
4210.08 43
4210.23 43
4210.38 41
4210.53 37
4210.68 33
4210.83 28
4210.98 23
4211.13 18
4211.27 12
4211.42 7
4211.57 3
4211.72 0
4211.87 0
4212.02 0
4212.17 4
4212.32 8
4212.46 13
4212.61 17
4212.76 19
4212.91 19
4213.06 16
4213.21 13
4213.36 9
4213.51 8
4213.65 9
4213.80 14
4213.95 24
4214.10 36
4214.25 51
4214.40 65
4214.55 77
4214.70 85
4214.85 89
4214.99 88
4215.14 83
4215.29 76
4215.44 67
4215.59 59
4215.74 52
4215.89 45
4216.04 40
4216.19 36
4216.33 33
4216.48 32
4216.63 32
4216.78 32
4216.93 34
4217.08 37
4217.23 41
4217.38 46
4217.52 53
4217.67 62
4217.82 73
4217.97 83
4218.12 93
4218.27 100
4218.42 104
4218.57 106
4218.72 104
4218.87 101
4219.01 97
4219.16 91
4219.31 86
4219.46 79
4219.61 72
4219.76 65
4219.91 58
4220.06 53
4220.21 50
4220.35 51
4220.50 54
4220.65 61
4220.80 69
4220.95 76
4221.10 82
4221.25 86
4221.40 87
4221.55 86
4221.69 82
4221.84 77
4221.99 70
4222.14 63
4222.29 55
4222.44 47
4222.59 39
4222.74 32
4222.89 26
4223.04 20
4223.18 15
4223.33 11
4223.48 7
4223.63 3
4223.78 0
4223.93 0
4224.08 0
4224.23 0
4224.38 0
4224.53 0
4224.67 0
4224.82 0
4224.97 4
4225.12 6
4225.27 7
4225.42 7
4225.57 5
4225.72 3
4225.87 1
4226.02 0
4226.16 0
4226.31 0
4226.46 0
4226.61 0
4226.76 3
4226.91 7
4227.06 12
4227.21 18
4227.36 26
4227.51 34
4227.66 43
4227.80 52
4227.95 62
4228.10 71
4228.25 80
4228.40 88
4228.55 96
4228.70 104
4228.85 111
4229.00 118
4229.15 126
4229.30 135
4229.44 144
4229.59 153
4229.74 161
4229.89 165
4230.04 166
4230.19 161
4230.34 152
4230.49 139
4230.64 125
4230.79 110
4230.94 96
4231.08 85
4231.23 76
4231.38 71
4231.53 69
4231.68 70
4231.83 72
4231.98 75
4232.13 78
4232.28 81
4232.43 83
4232.58 84
4232.72 84
4232.87 83
4233.02 82
4233.17 81
4233.32 80
4233.47 80
4233.62 81
4233.77 83
4233.92 87
4234.07 91
4234.22 96
4234.37 100
4234.52 103
4234.66 104
4234.81 102
4234.96 99
4235.11 95
4235.26 91
4235.41 89
4235.56 90
4235.71 94
4235.86 100
4236.01 107
4236.16 115
4236.31 121
4236.45 128
4236.60 133
4236.75 137
4236.90 139
4237.05 141
4237.20 141
4237.35 141
4237.50 139
4237.65 136
4237.80 132
4237.95 126
4238.10 119
4238.25 110
4238.39 99
4238.54 89
4238.69 79
4238.84 72
4238.99 69
4239.14 71
4239.29 76
4239.44 84
4239.59 92
4239.74 99
4239.89 104
4240.04 105
4240.19 106
4240.34 106
4240.48 107
4240.63 111
4240.78 117
4240.93 126
4241.08 135
4241.23 143
4241.38 149
4241.53 153
4241.68 154
4241.83 153
4241.98 150
4242.13 148
4242.28 147
4242.43 147
4242.57 150
4242.72 156
4242.87 162
4243.02 170
4243.17 176
4243.32 181
4243.47 184
4243.62 185
4243.77 185
4243.92 185
4244.07 188
4244.22 194
4244.37 204
4244.52 217
4244.67 232
4244.82 248
4244.96 263
4245.11 276
4245.26 285
4245.41 291
4245.56 293
4245.71 292
4245.86 288
4246.01 281
4246.16 272
4246.31 262
4246.46 251
4246.61 240
4246.76 228
4246.91 218
4247.06 208
4247.21 200
4247.35 195
4247.50 192
4247.65 192
4247.80 196
4247.95 202
4248.10 209
4248.25 216
4248.40 222
4248.55 226
4248.70 230
4248.85 233
4249.00 236
4249.15 242
4249.30 249
4249.45 257
4249.60 266
4249.75 274
4249.90 281
4250.04 286
4250.19 289
4250.34 293
4250.49 297
4250.64 304
4250.79 312
4250.94 321
4251.09 330
4251.24 337
4251.39 339
4251.54 336
4251.69 328
4251.84 316
4251.99 301
4252.14 285
4252.29 271
4252.44 258
4252.59 249
4252.74 242
4252.88 238
4253.03 237
4253.18 237
4253.33 239
4253.48 243
4253.63 248
4253.78 253
4253.93 260
4254.08 266
4254.23 272
4254.38 278
4254.53 283
4254.68 289
4254.83 296
4254.98 305
4255.13 317
4255.28 331
4255.43 348
4255.58 366
4255.73 386
4255.88 405
4256.03 424
4256.17 441
4256.32 457
4256.47 473
4256.62 488
4256.77 503
4256.92 517
4257.07 530
4257.22 542
4257.37 553
4257.52 563
4257.67 571
4257.82 578
4257.97 585
4258.12 592
4258.27 599
4258.42 607
4258.57 617
4258.72 628
4258.87 640
4259.02 652
4259.17 663
4259.32 674
4259.47 683
4259.62 690
4259.77 696
4259.91 703
4260.06 711
4260.21 723
4260.36 737
4260.51 753
4260.66 771
4260.81 789
4260.96 804
4261.11 816
4261.26 823
4261.41 826
4261.56 827
4261.71 827
4261.86 828
4262.01 830
4262.16 834
4262.31 838
4262.46 844
4262.61 850
4262.76 857
4262.91 868
4263.06 883
4263.21 903
4263.36 930
4263.51 963
4263.66 1001
4263.81 1044
4263.96 1093
4264.11 1148
4264.26 1211
4264.40 1285
4264.55 1372
4264.70 1474
4264.85 1592
4265.00 1723
4265.15 1867
4265.30 2018
4265.45 2173
4265.60 2328
4265.75 2479
4265.90 2627
4266.05 2772
4266.20 2916
4266.35 3060
4266.50 3206
4266.65 3351
4266.80 3494
4266.95 3628
4267.10 3750
4267.25 3855
4267.40 3944
4267.55 4016
4267.70 4071
4267.85 4113
4268.00 4141
4268.15 4155
4268.30 4155
4268.45 4138
4268.60 4106
4268.75 4060
4268.90 4005
4269.05 3945
4269.20 3884
4269.35 3823
4269.50 3763
4269.65 3702
4269.80 3635
4269.95 3560
4270.10 3472
4270.25 3371
4270.40 3257
4270.55 3134
4270.70 3005
4270.84 2875
4270.99 2747
4271.14 2625
4271.29 2510
4271.44 2405
4271.59 2308
4271.74 2218
4271.89 2135
4272.04 2058
4272.19 1985
4272.34 1917
4272.49 1854
4272.64 1794
4272.79 1739
4272.94 1685
4273.09 1634
4273.24 1582
4273.39 1530
4273.54 1476
4273.69 1421
4273.84 1365
4273.99 1310
4274.14 1257
4274.29 1209
4274.44 1166
4274.59 1129
4274.74 1099
4274.89 1074
4275.04 1055
4275.19 1040
4275.34 1028
4275.49 1020
4275.64 1015
4275.79 1011
4275.94 1010
4276.09 1008
4276.24 1006
4276.39 1000
4276.54 988
4276.69 969
4276.84 944
4276.99 915
4277.14 885
4277.29 858
4277.44 836
4277.59 820
4277.74 810
4277.89 802
4278.04 793
4278.19 781
4278.34 763
4278.49 741
4278.64 715
4278.79 687
4278.94 660
4279.09 636
4279.24 615
4279.39 598
4279.54 585
4279.69 574
4279.84 566
4279.99 560
4280.14 554
4280.29 549
4280.44 544
4280.59 538
4280.74 533
4280.89 528
4281.04 524
4281.19 520
4281.34 517
4281.49 514
4281.64 511
4281.79 509
4281.94 508
4282.09 509
4282.24 510
4282.39 511
4282.54 510
4282.69 508
4282.84 502
4282.99 492
4283.14 479
4283.29 463
4283.44 447
4283.59 431
4283.74 417
4283.89 407
4284.04 400
4284.19 398
4284.34 398
4284.49 402
4284.64 406
4284.79 411
4284.94 415
4285.09 418
4285.24 419
4285.39 419
4285.54 419
4285.69 418
4285.84 416
4285.99 412
4286.14 406
4286.29 397
4286.44 383
4286.59 367
4286.74 348
4286.89 327
4287.04 307
4287.19 289
4287.34 274
4287.49 263
4287.64 256
4287.79 252
4287.94 251
4288.09 253
4288.24 256
4288.39 259
4288.54 261
4288.69 262
4288.84 261
4288.99 259
4289.14 256
4289.29 252
4289.44 249
4289.59 247
4289.74 246
4289.89 246
4290.04 246
4290.19 247
4290.34 247
4290.49 245
4290.64 242
4290.80 237
4290.95 230
4291.10 221
4291.25 210
4291.40 199
4291.55 189
4291.70 180
4291.85 172
4292.00 165
4292.15 156
4292.30 146
4292.45 134
4292.60 121
4292.75 108
4292.90 98
4293.05 91
4293.20 89
4293.35 90
4293.50 93
4293.65 96
4293.80 97
4293.95 95
4294.10 91
4294.25 86
4294.40 81
4294.55 76
4294.70 74
4294.85 72
4295.00 71
4295.15 70
4295.30 67
4295.45 62
4295.60 56
4295.75 49
4295.90 43
4296.05 38
4296.20 35
4296.35 36
4296.50 39
4296.65 44
4296.80 50
4296.95 56
4297.10 61
4297.26 64
4297.41 66
4297.56 66
4297.71 64
4297.86 62
4298.01 58
4298.16 54
4298.31 48
4298.46 43
4298.61 39
4298.76 36
4298.91 36
4299.06 39
4299.21 45
4299.36 52
4299.51 60
4299.66 65
4299.81 68
4299.96 67
4300.11 63
4300.26 57
4300.41 51
4300.56 45
4300.71 42
4300.86 43
4301.01 46
4301.16 52
4301.31 59
4301.46 67
4301.61 73
4301.76 77
4301.92 79
4302.07 78
4302.22 75
4302.37 71
4302.52 68
4302.67 65
4302.82 63
4302.97 62
4303.12 61
4303.27 59
4303.42 57
4303.57 53
4303.72 48
4303.87 43
4304.02 40
4304.17 37
4304.32 37
4304.47 38
4304.62 40
4304.77 44
4304.92 49
4305.07 53
4305.22 57
4305.37 61
4305.52 64
4305.68 66
4305.83 67
4305.98 67
4306.13 68
4306.28 69
4306.43 70
4306.58 72
4306.73 74
4306.88 75
4307.03 76
4307.18 76
4307.33 76
4307.48 78
4307.63 80
4307.78 84
4307.93 87
4308.08 88
4308.23 87
4308.38 83
4308.53 76
4308.68 68
4308.84 61
4308.99 57
4309.14 56
4309.29 60
4309.44 66
4309.59 74
4309.74 82
4309.89 87
4310.04 91
4310.19 91
4310.34 91
4310.49 89
4310.64 88
4310.79 90
4310.94 95
4311.09 103
4311.24 114
4311.39 125
4311.54 135
4311.70 142
4311.85 143
4312.00 140
4312.15 131
4312.30 118
4312.45 103
4312.60 89
4312.75 77
4312.90 68
4313.05 62
4313.20 59
4313.35 57
4313.50 57
4313.65 58
4313.80 59
4313.95 60
4314.10 62
4314.25 64
4314.41 64
4314.56 63
4314.71 58
4314.86 51
4315.01 42
4315.16 32
4315.31 22
4315.46 11
4315.61 2
4315.76 0
4315.91 0
4316.06 0
4316.21 0
4316.36 0
4316.51 0
4316.66 0
4316.81 0
4316.97 6
4317.12 17
4317.27 28
4317.42 39
4317.57 50
4317.72 61
4317.87 73
4318.02 83
4318.17 91
4318.32 94
4318.47 93
4318.62 86
4318.77 75
4318.92 61
4319.07 46
4319.23 32
4319.38 21
4319.53 14
4319.68 12
4319.83 13
4319.98 16
4320.13 21
4320.28 25
4320.43 28
4320.58 28
4320.73 25
4320.88 20
4321.03 13
4321.18 6
4321.34 0
4321.49 0
4321.64 0
4321.79 0
4321.94 0
4322.09 3
4322.24 11
4322.39 18
4322.54 25
4322.69 29
4322.84 32
4322.99 32
4323.14 30
4323.29 26
4323.45 23
4323.60 19
4323.75 18
4323.90 18
4324.05 20
4324.20 23
4324.35 27
4324.50 31
4324.65 34
4324.80 35
4324.95 34
4325.10 29
4325.25 22
4325.41 13
4325.56 3
4325.71 0
4325.86 0
4326.01 0
4326.16 0
4326.31 0
4326.46 0
4326.61 0
4326.76 1
4326.91 8
4327.06 13
4327.21 17
4327.37 20
4327.52 22
4327.67 24
4327.82 26
4327.97 27
4328.12 28
4328.27 28
4328.42 27
4328.57 25
4328.72 23
4328.87 20
4329.02 17
4329.18 15
4329.33 14
4329.48 14
4329.63 14
4329.78 15
4329.93 16
4330.08 18
4330.23 20
4330.38 22
4330.53 26
4330.68 30
4330.84 36
4330.99 44
4331.14 54
4331.29 67
4331.44 81
4331.59 97
4331.74 113
4331.89 128
4332.04 141
4332.19 153
4332.34 163
4332.49 170
4332.65 175
4332.80 180
4332.95 184
4333.10 189
4333.25 197
4333.40 206
4333.55 217
4333.70 226
4333.85 233
4334.00 235
4334.16 233
4334.31 227
4334.46 218
4334.61 208
4334.76 200
4334.91 193
4335.06 188
4335.21 185
4335.36 182
4335.51 179
4335.66 177
4335.82 175
4335.97 175
4336.12 177
4336.27 181
4336.42 188
4336.57 195
4336.72 204
4336.87 213
4337.02 222
4337.17 230
4337.33 239
4337.48 248
4337.63 256
4337.78 263
4337.93 269
4338.08 275
4338.23 280
4338.38 283
4338.53 284
4338.68 285
4338.84 284
4338.99 282
4339.14 279
4339.29 275
4339.44 273
4339.59 271
4339.74 272
4339.89 274
4340.04 278
4340.19 283
4340.35 288
4340.50 293
4340.65 296
4340.80 299
4340.95 300
4341.10 299
4341.25 298
4341.40 295
4341.55 291
4341.71 286
4341.86 280
4342.01 274
4342.16 269
4342.31 266
4342.46 266
4342.61 269
4342.76 275
4342.91 283
4343.06 293
4343.22 303
4343.37 314
4343.52 325
4343.67 337
4343.82 350
4343.97 364
4344.12 379
4344.27 396
4344.42 413
4344.58 431
4344.73 449
4344.88 468
4345.03 487
4345.18 505
4345.33 525
4345.48 546
4345.63 568
4345.78 591
4345.94 617
4346.09 644
4346.24 674
4346.39 707
4346.54 744
4346.69 784
4346.84 827
4346.99 874
4347.15 922
4347.30 971
4347.45 1017
4347.60 1060
4347.75 1099
4347.90 1132
4348.05 1159
4348.20 1183
4348.35 1204
4348.51 1225
4348.66 1247
4348.81 1271
4348.96 1298
4349.11 1327
4349.26 1358
4349.41 1389
4349.56 1418
4349.72 1444
4349.87 1465
4350.02 1482
4350.17 1495
4350.32 1503
4350.47 1509
4350.62 1513
4350.77 1515
4350.93 1514
4351.08 1511
4351.23 1504
4351.38 1494
4351.53 1479
4351.68 1461
4351.83 1440
4351.98 1420
4352.14 1400
4352.29 1383
4352.44 1368
4352.59 1354
4352.74 1343
4352.89 1331
4353.04 1319
4353.19 1307
4353.35 1294
4353.50 1280
4353.65 1264
4353.80 1246
4353.95 1224
4354.10 1198
4354.25 1167
4354.40 1131
4354.56 1091
4354.71 1049
4354.86 1007
4355.01 966
4355.16 929
4355.31 895
4355.46 865
4355.61 837
4355.77 813
4355.92 790
4356.07 770
4356.22 753
4356.37 740
4356.52 729
4356.67 721
4356.83 715
4356.98 710
4357.13 705
4357.28 698
4357.43 691
4357.58 682
4357.73 672
4357.88 662
4358.04 652
4358.19 642
4358.34 632
4358.49 621
4358.64 610
4358.79 599
4358.94 587
4359.10 573
4359.25 559
4359.40 544
4359.55 528
4359.70 511
4359.85 495
4360.00 479
4360.15 464
4360.31 451
4360.46 440
4360.61 431
4360.76 425
4360.91 421
4361.06 419
4361.21 419
4361.37 419
4361.52 419
4361.67 417
4361.82 413
4361.97 405
4362.12 395
4362.27 384
4362.43 372
4362.58 361
4362.73 354
4362.88 352
4363.03 354
4363.18 360
4363.33 368
4363.49 375
4363.64 379
4363.79 378
4363.94 373
4364.09 365
4364.24 355
4364.39 345
4364.55 337
4364.70 332
4364.85 330
4365.00 330
4365.15 330
4365.30 329
4365.46 326
4365.61 319
4365.76 310
4365.91 300
4366.06 290
4366.21 282
4366.36 279
4366.52 281
4366.67 289
4366.82 302
4366.97 317
4367.12 334
4367.27 350
4367.42 363
4367.58 374
4367.73 383
4367.88 392
4368.03 401
4368.18 412
4368.33 424
4368.49 435
4368.64 445
4368.79 453
4368.94 457
4369.09 459
4369.24 459
4369.39 460
4369.55 463
4369.70 468
4369.85 476
4370.00 486
4370.15 496
4370.30 505
4370.46 511
4370.61 514
4370.76 515
4370.91 513
4371.06 510
4371.21 506
4371.36 503
4371.52 500
4371.67 497
4371.82 493
4371.97 488
4372.12 483
4372.27 477
4372.43 470
4372.58 465
4372.73 460
4372.88 456
4373.03 454
4373.18 451
4373.34 450
4373.49 449
4373.64 448
4373.79 448
4373.94 448
4374.09 448
4374.25 448
4374.40 446
4374.55 441
4374.70 434
4374.85 424
4375.00 411
4375.16 396
4375.31 379
4375.46 361
4375.61 343
4375.76 327
4375.91 314
4376.07 304
4376.22 300
4376.37 302
4376.52 309
4376.67 319
4376.82 332
4376.98 343
4377.13 353
4377.28 360
4377.43 364
4377.58 366
4377.73 367
4377.89 369
4378.04 369
4378.19 370
4378.34 369
4378.49 366
4378.64 362
4378.80 356
4378.95 349
4379.10 342
4379.25 336
4379.40 331
4379.55 328
4379.71 326
4379.86 327
4380.01 328
4380.16 331
4380.31 334
4380.46 336
4380.62 338
4380.77 339
4380.92 338
4381.07 336
4381.22 332
4381.38 327
4381.53 321
4381.68 316
4381.83 311
4381.98 309
4382.13 310
4382.29 315
4382.44 324
4382.59 334
4382.74 344
4382.89 352
4383.04 356
4383.20 355
4383.35 350
4383.50 341
4383.65 331
4383.80 321
4383.96 313
4384.11 308
4384.26 306
4384.41 306
4384.56 308
4384.71 312
4384.87 317
4385.02 322
4385.17 327
4385.32 332
4385.47 336
4385.63 339
4385.78 341
4385.93 343
4386.08 345
4386.23 349
4386.38 355
4386.54 364
4386.69 375
4386.84 388
4386.99 402
4387.14 416
4387.30 427
4387.45 434
4387.60 436
4387.75 434
4387.90 426
4388.06 416
4388.21 403
4388.36 391
4388.51 380
4388.66 372
4388.81 365
4388.97 362
4389.12 360
4389.27 360
4389.42 363
4389.57 367
4389.73 373
4389.88 380
4390.03 387
4390.18 392
4390.33 394
4390.49 393
4390.64 389
4390.79 383
4390.94 376
4391.09 369
4391.25 364
4391.40 361
4391.55 358
4391.70 355
4391.85 352
4392.00 348
4392.16 344
4392.31 340
4392.46 337
4392.61 335
4392.76 332
4392.92 329
4393.07 324
4393.22 317
4393.37 309
4393.52 300
4393.68 293
4393.83 288
4393.98 286
4394.13 288
4394.28 293
4394.44 300
4394.59 310
4394.74 321
4394.89 331
4395.04 341
4395.20 347
4395.35 352
4395.50 354
4395.65 354
4395.80 353
4395.96 353
4396.11 352
4396.26 352
4396.41 353
4396.56 353
4396.72 354
4396.87 356
4397.02 359
4397.17 365
4397.32 372
4397.48 380
4397.63 388
4397.78 392
4397.93 392
4398.08 388
4398.24 379
4398.39 368
4398.54 355
4398.69 343
4398.84 332
4399.00 324
4399.15 319
4399.30 316
4399.45 315
4399.61 316
4399.76 317
4399.91 318
4400.06 317
4400.21 313
4400.37 307
4400.52 298
4400.67 289
4400.82 279
4400.97 269
4401.13 262
4401.28 257
4401.43 254
4401.58 253
4401.73 254
4401.89 254
4402.04 253
4402.19 250
4402.34 245
4402.49 237
4402.65 228
4402.80 218
4402.95 210
4403.10 205
4403.26 202
4403.41 201
4403.56 201
4403.71 202
4403.86 201
4404.02 198
4404.17 195
4404.32 191
4404.47 188
4404.62 187
4404.78 188
4404.93 191
4405.08 194
4405.23 198
4405.39 201
4405.54 203
4405.69 202
4405.84 198
4405.99 190
4406.15 180
4406.30 167
4406.45 151
4406.60 136
4406.76 122
4406.91 110
4407.06 102
4407.21 98
4407.36 96
4407.52 95
4407.67 95
4407.82 93
4407.97 90
4408.13 85
4408.28 80
4408.43 73
4408.58 67
4408.73 61
4408.89 56
4409.04 51
4409.19 47
4409.34 43
4409.50 38
4409.65 32
4409.80 26
4409.95 20
4410.10 15
4410.26 14
4410.41 18
4410.56 26
4410.71 38
4410.87 53
4411.02 69
4411.17 82
4411.32 92
4411.47 97
4411.63 98
4411.78 96
4411.93 92
4412.08 86
4412.24 81
4412.39 76
4412.54 72
4412.69 69
4412.85 66
4413.00 64
4413.15 62
4413.30 58
4413.45 54
4413.61 49
4413.76 44
4413.91 40
4414.06 36
4414.22 33
4414.37 31
4414.52 29
4414.67 27
4414.83 24
4414.98 22
4415.13 18
4415.28 14
4415.44 9
4415.59 3
4415.74 0
4415.89 0
4416.04 0
4416.20 0
4416.35 0
4416.50 0
4416.65 0
4416.81 0
4416.96 6
4417.11 14
4417.26 22
4417.42 28
4417.57 34
4417.72 39
4417.87 44
4418.03 49
4418.18 55
4418.33 62
4418.48 69
4418.63 75
4418.79 81
4418.94 84
4419.09 86
4419.24 85
4419.40 82
4419.55 77
4419.70 71
4419.85 64
4420.01 56
4420.16 49
4420.31 43
4420.46 38
4420.62 35
4420.77 34
4420.92 35
4421.07 39
4421.23 44
4421.38 50
4421.53 58
4421.68 65
4421.84 72
4421.99 79
4422.14 84
4422.29 89
4422.45 94
4422.60 98
4422.75 102
4422.90 105
4423.06 107
4423.21 108
4423.36 107
4423.51 105
4423.67 103
4423.82 101
4423.97 101
4424.12 104
4424.28 108
4424.43 115
4424.58 121
4424.73 127
4424.89 129
4425.04 129
4425.19 125
4425.34 118
4425.50 110
4425.65 102
4425.80 95
4425.95 91
4426.11 90
4426.26 92
4426.41 97
4426.56 103
4426.72 110
4426.87 115
4427.02 119
4427.17 121
4427.33 121
4427.48 120
4427.63 117
4427.78 114
4427.94 112
4428.09 110
4428.24 110
4428.39 112
4428.55 117
4428.70 124
4428.85 131
4429.00 139
4429.16 145
4429.31 149
4429.46 150
4429.61 150
4429.77 151
4429.92 154
4430.07 161
4430.23 171
4430.38 184
4430.53 198
4430.68 210
4430.84 218
4430.99 221
4431.14 220
4431.29 213
4431.45 203
4431.60 192
4431.75 180
4431.90 170
4432.06 164
4432.21 161
4432.36 162
4432.51 166
4432.67 172
4432.82 177
4432.97 181
4433.13 182
4433.28 181
4433.43 175
4433.58 168
4433.74 160
4433.89 151
4434.04 143
4434.19 137
4434.35 133
4434.50 131
4434.65 130
4434.80 128
4434.96 127
4435.11 124
4435.26 120
4435.42 115
4435.57 110
4435.72 104
4435.87 97
4436.03 89
4436.18 80
4436.33 70
4436.48 60
4436.64 51
4436.79 45
4436.94 40
4437.10 39
4437.25 40
4437.40 42
4437.55 43
4437.71 44
4437.86 43
4438.01 39
4438.16 34
4438.32 26
4438.47 17
4438.62 8
4438.78 0
4438.93 0
4439.08 0
4439.23 0
4439.39 0
4439.54 0
4439.69 0
4439.84 4
4440.00 8
4440.15 10
4440.30 10
4440.46 9
4440.61 7
4440.76 7
4440.91 8
4441.07 10
4441.22 12
4441.37 13
4441.53 13
4441.68 11
4441.83 7
4441.98 3
4442.14 0
4442.29 0
4442.44 0
4442.59 0
4442.75 4
4442.90 10
4443.05 17
4443.21 22
4443.36 26
4443.51 27
4443.66 25
4443.82 20
4443.97 15
4444.12 10
4444.28 7
4444.43 6
4444.58 9
4444.73 15
4444.89 23
4445.04 32
4445.19 40
4445.35 47
4445.50 53
4445.65 58
4445.80 63
4445.96 68
4446.11 75
4446.26 81
4446.42 86
4446.57 90
4446.72 93
4446.87 93
4447.03 93
4447.18 92
4447.33 93
4447.49 97
4447.64 103
4447.79 112
4447.94 122
4448.10 132
4448.25 139
4448.40 144
4448.56 145
4448.71 142
4448.86 136
4449.02 127
4449.17 118
4449.32 108
4449.47 99
4449.63 90
4449.78 81
4449.93 72
4450.09 64
4450.24 57
4450.39 53
4450.54 53
4450.70 57
4450.85 67
4451.00 82
4451.16 102
4451.31 123
4451.46 143
4451.62 161
4451.77 173
4451.92 181
4452.07 185
4452.23 187
4452.38 188
4452.53 192
4452.69 197
4452.84 203
4452.99 208
4453.15 210
4453.30 209
4453.45 203
4453.60 193
4453.76 183
4453.91 172
4454.06 163
4454.22 157
4454.37 153
4454.52 151
4454.68 148
4454.83 144
4454.98 138
4455.13 131
4455.29 123
4455.44 115
4455.59 108
4455.75 103
4455.90 100
4456.05 99
4456.21 100
4456.36 102
4456.51 104
4456.67 106
4456.82 107
4456.97 107
4457.12 105
4457.28 101
4457.43 96
4457.58 91
4457.74 85
4457.89 79
4458.04 73
4458.20 69
4458.35 67
4458.50 66
4458.66 68
4458.81 71
4458.96 75
4459.11 77
4459.27 76
4459.42 72
4459.57 65
4459.73 55
4459.88 46
4460.03 37
4460.19 31
4460.34 29
4460.49 29
4460.65 33
4460.80 37
4460.95 43
4461.10 48
4461.26 54
4461.41 59
4461.56 64
4461.72 69
4461.87 71
4462.02 72
4462.18 70
4462.33 68
4462.48 65
4462.64 63
4462.79 63
4462.94 66
4463.10 71
4463.25 76
4463.40 80
4463.56 83
4463.71 83
4463.86 80
4464.01 76
4464.17 72
4464.32 69
4464.47 68
4464.63 68
4464.78 71
4464.93 74
4465.09 78
4465.24 81
4465.39 84
4465.55 87
4465.70 91
4465.85 95
4466.01 101
4466.16 106
4466.31 112
4466.47 115
4466.62 116
4466.77 115
4466.93 112
4467.08 108
4467.23 106
4467.39 105
4467.54 108
4467.69 114
4467.85 124
4468.00 135
4468.15 147
4468.31 159
4468.46 169
4468.61 176
4468.76 180
4468.92 179
4469.07 174
4469.22 166
4469.38 156
4469.53 146
4469.68 138
4469.84 133
4469.99 132
4470.14 136
4470.30 143
4470.45 153
4470.60 163
4470.76 172
4470.91 181
4471.06 189
4471.22 195
4471.37 201
4471.52 207
4471.68 213
4471.83 218
4471.98 223
4472.14 225
4472.29 225
4472.44 222
4472.60 216
4472.75 209
4472.90 200
4473.06 192
4473.21 186
4473.36 183
4473.52 184
4473.67 188
4473.82 195
4473.98 205
4474.13 216
4474.28 228
4474.44 239
4474.59 250
4474.74 258
4474.90 262
4475.05 262
4475.20 256
4475.36 245
4475.51 230
4475.66 214
4475.82 197
4475.97 181
4476.12 169
4476.28 160
4476.43 155
4476.59 154
4476.74 156
4476.89 162
4477.05 170
4477.20 180
4477.35 191
4477.51 202
4477.66 210
4477.81 217
4477.97 221
4478.12 223
4478.27 225
4478.43 227
4478.58 230
4478.73 233
4478.89 238
4479.04 242
4479.19 246
4479.35 247
4479.50 246
4479.65 243
4479.81 238
4479.96 233
4480.11 228
4480.27 227
4480.42 230
4480.57 238
4480.73 252
4480.88 270
4481.03 290
4481.19 309
4481.34 325
4481.50 336
4481.65 341
4481.80 342
4481.96 340
4482.11 339
4482.26 340
4482.42 346
4482.57 358
4482.72 375
4482.88 397
4483.03 421
4483.18 445
4483.34 467
4483.49 487
4483.64 503
4483.80 517
4483.95 529
4484.10 540
4484.26 551
4484.41 563
4484.57 575
4484.72 587
4484.87 599
4485.03 611
4485.18 622
4485.33 633
4485.49 643
4485.64 652
4485.79 661
4485.95 668
4486.10 673
4486.25 676
4486.41 678
4486.56 678
4486.72 678
4486.87 678
4487.02 679
4487.18 682
4487.33 686
4487.48 692
4487.64 699
4487.79 706
4487.94 714
4488.10 721
4488.25 726
4488.40 731
4488.56 732
4488.71 731
4488.87 726
4489.02 718
4489.17 707
4489.33 695
4489.48 681
4489.63 667
4489.79 654
4489.94 640
4490.09 625
4490.25 609
4490.40 593
4490.56 576
4490.71 560
4490.86 547
4491.02 539
4491.17 536
4491.32 538
4491.48 545
4491.63 554
4491.78 564
4491.94 571
4492.09 574
4492.25 573
4492.40 566
4492.55 555
4492.71 541
4492.86 525
4493.01 509
4493.17 493
4493.32 479
4493.48 467
4493.63 455
4493.78 443
4493.94 430
4494.09 415
4494.24 399
4494.40 382
4494.55 367
4494.70 353
4494.86 343
4495.01 336
4495.17 331
4495.32 327
4495.47 322
4495.63 316
4495.78 309
4495.93 300
4496.09 290
4496.24 280
4496.40 270
4496.55 260
4496.70 251
4496.86 244
4497.01 239
4497.16 235
4497.32 233
4497.47 231
4497.63 230
4497.78 228
4497.93 226
4498.09 224
4498.24 221
4498.39 217
4498.55 212
4498.70 206
4498.86 199
4499.01 192
4499.16 183
4499.32 175
4499.47 166
4499.63 157
4499.78 150
4499.93 142
4500.09 136
4500.24 130
4500.39 125
4500.55 122
4500.70 120
4500.86 118
4501.01 115
4501.16 111
4501.32 106
4501.47 99
4501.62 92
4501.78 85
4501.93 79
4502.09 76
4502.24 76
4502.39 79
4502.55 84
4502.70 89
4502.86 94
4503.01 98
4503.16 100
4503.32 99
4503.47 97
4503.62 94
4503.78 92
4503.93 91
4504.09 93
4504.24 99
4504.39 107
4504.55 116
4504.70 125
4504.86 132
4505.01 135
4505.16 133
4505.32 126
4505.47 115
4505.63 100
4505.78 83
4505.93 66
4506.09 50
4506.24 36
4506.39 24
4506.55 15
4506.70 8
4506.86 3
4507.01 0
4507.16 0
4507.32 0
4507.47 0
4507.63 0
4507.78 0
4507.93 0
4508.09 0
4508.24 0
4508.40 3
4508.55 9
4508.70 16
4508.86 23
4509.01 30
4509.17 36
4509.32 43
4509.47 50
4509.63 58
4509.78 67
4509.94 78
4510.09 89
4510.24 99
4510.40 105
4510.55 108
4510.71 104
4510.86 97
4511.01 86
4511.17 74
4511.32 64
4511.48 58
4511.63 57
4511.78 61
4511.94 68
4512.09 76
4512.25 83
4512.40 88
4512.55 90
4512.71 88
4512.86 84
4513.02 78
4513.17 71
4513.32 65
4513.48 59
4513.63 54
4513.79 50
4513.94 46
4514.09 44
4514.25 42
4514.40 43
4514.56 45
4514.71 49
4514.86 57
4515.02 66
4515.17 77
4515.33 89
4515.48 100
4515.63 110
4515.79 118
4515.94 123
4516.10 126
4516.25 127
4516.40 126
4516.56 125
4516.71 123
4516.87 121
4517.02 120
4517.18 120
4517.33 120
4517.48 122
4517.64 125
4517.79 127
4517.95 128
4518.10 128
4518.25 127
4518.41 123
4518.56 118
4518.72 112
4518.87 105
4519.02 98
4519.18 93
4519.33 88
4519.49 84
4519.64 80
4519.80 76
4519.95 72
4520.10 67
4520.26 62
4520.41 56
4520.57 50
4520.72 44
4520.87 39
4521.03 35
4521.18 31
4521.34 26
4521.49 23
4521.65 21
4521.80 21
4521.95 23
4522.11 28
4522.26 35
4522.42 44
4522.57 53
4522.72 60
4522.88 66
4523.03 70
4523.19 72
4523.34 74
4523.50 76
4523.65 79
4523.80 83
4523.96 89
4524.11 97
4524.27 107
4524.42 117
4524.57 127
4524.73 137
4524.88 146
4525.04 154
4525.19 161
4525.35 168
4525.50 175
4525.65 183
4525.81 191
4525.96 200
4526.12 208
4526.27 215
4526.43 220
4526.58 222
4526.73 223
4526.89 223
4527.04 222
4527.20 222
4527.35 222
4527.51 223
4527.66 223
4527.81 222
4527.97 219
4528.12 215
4528.28 207
4528.43 198
4528.59 187
4528.74 174
4528.89 160
4529.05 146
4529.20 131
4529.36 116
4529.51 101
4529.67 86
4529.82 73
4529.97 60
4530.13 50
4530.28 42
4530.44 38
4530.59 37
4530.75 40
4530.90 46
4531.05 55
4531.21 65
4531.36 75
4531.52 85
4531.67 95
4531.83 103
4531.98 110
4532.14 115
4532.29 118
4532.44 118
4532.60 115
4532.75 109
4532.91 101
4533.06 92
4533.22 83
4533.37 75
4533.52 70
4533.68 67
4533.83 68
4533.99 70
4534.14 75
4534.30 80
4534.45 85
4534.61 89
4534.76 91
4534.91 91
4535.07 88
4535.22 82
4535.38 74
4535.53 64
4535.69 52
4535.84 40
4535.99 28
4536.15 17
4536.30 8
4536.46 2
4536.61 0
4536.77 0
4536.92 1
4537.08 6
4537.23 12
4537.38 19
4537.54 26
4537.69 33
4537.85 39
4538.00 45
4538.16 50
4538.31 53
4538.47 55
4538.62 54
4538.77 52
4538.93 47
4539.08 41
4539.24 34
4539.39 28
4539.55 24
4539.70 21
4539.86 20
4540.01 20
4540.16 21
4540.32 21
4540.47 19
4540.63 17
4540.78 14
4540.94 12
4541.09 11
4541.25 13
4541.40 18
4541.56 25
4541.71 33
4541.86 40
4542.02 44
4542.17 44
4542.33 41
4542.48 35
4542.64 27
4542.79 19
4542.95 14
4543.10 10
4543.26 9
4543.41 9
4543.56 9
4543.72 9
4543.87 8
4544.03 6
4544.18 2
4544.34 0
4544.49 0
4544.65 0
4544.80 0
4544.96 0
4545.11 0
4545.26 0
4545.42 0
4545.57 0
4545.73 0
4545.88 2
4546.04 5
4546.19 8
4546.35 11
4546.50 15
4546.66 19
4546.81 23
4546.97 26
4547.12 28
4547.27 29
4547.43 29
4547.58 28
4547.74 26
4547.89 25
4548.05 25
4548.20 25
4548.36 28
4548.51 30
4548.67 33
4548.82 34
4548.98 33
4549.13 30
4549.28 26
4549.44 22
4549.59 19
4549.75 18
4549.90 20
4550.06 25
4550.21 33
4550.37 42
4550.52 53
4550.68 63
4550.83 73
4550.99 81
4551.14 85
4551.30 85
4551.45 82
4551.60 75
4551.76 66
4551.91 58
4552.07 51
4552.22 48
4552.38 49
4552.53 54
4552.69 61
4552.84 70
4553.00 78
4553.15 85
4553.31 91
4553.46 97
4553.62 103
4553.77 110
4553.93 118
4554.08 126
4554.23 132
4554.39 136
4554.54 135
4554.70 131
4554.85 122
4555.01 111
4555.16 99
4555.32 87
4555.47 78
4555.63 70
4555.78 64
4555.94 60
4556.09 58
4556.25 57
4556.40 58
4556.56 60
4556.71 64
4556.87 70
4557.02 78
4557.17 86
4557.33 95
4557.48 103
4557.64 112
4557.79 121
4557.95 129
4558.10 136
4558.26 140
4558.41 142
4558.57 140
4558.72 136
4558.88 129
4559.03 120
4559.19 110
4559.34 101
4559.50 93
4559.65 86
4559.81 80
4559.96 76
4560.12 71
4560.27 67
4560.43 63
4560.58 59
4560.74 54
4560.89 51
4561.05 49
4561.20 50
4561.35 53
4561.51 59
4561.66 66
4561.82 74
4561.97 82
4562.13 87
4562.28 92
4562.44 94
4562.59 95
4562.75 96
4562.90 97
4563.06 98
4563.21 99
4563.37 100
4563.52 100
4563.68 101
4563.83 103
4563.99 105
4564.14 108
4564.30 111
4564.45 114
4564.61 114
4564.76 111
4564.92 104
4565.07 96
4565.23 86
4565.38 76
4565.54 69
4565.69 64
4565.85 61
4566.00 61
4566.16 62
4566.31 62
4566.47 60
4566.62 56
4566.78 50
4566.93 42
4567.09 34
4567.24 27
4567.40 21
4567.55 18
4567.71 18
4567.86 20
4568.02 25
4568.17 32
4568.33 39
4568.48 46
4568.64 52
4568.79 55
4568.95 57
4569.10 57
4569.26 56
4569.41 55
4569.57 56
4569.72 58
4569.88 63
4570.03 69
4570.19 75
4570.34 80
4570.50 83
4570.65 82
4570.81 80
4570.96 75
4571.12 69
4571.27 64
4571.43 60
4571.58 58
4571.74 58
4571.89 60
4572.05 64
4572.20 68
4572.36 73
4572.51 77
4572.67 79
4572.82 78
4572.98 75
4573.13 70
4573.29 63
4573.44 54
4573.60 46
4573.75 38
4573.91 32
4574.06 26
4574.22 21
4574.37 15
4574.53 8
4574.68 1
4574.84 0
4574.99 0
4575.15 0
4575.30 0
4575.46 0
4575.61 0
4575.77 0
4575.92 3
4576.08 13
4576.23 23
4576.39 30
4576.54 33
4576.70 34
4576.85 32
4577.01 28
4577.16 24
4577.32 20
4577.47 17
4577.63 14
4577.78 11
4577.94 7
4578.09 3
4578.25 0
4578.40 0
4578.56 0
4578.71 0
4578.87 0
4579.03 0
4579.18 0
4579.34 0
4579.49 4
4579.65 11
4579.80 17
4579.96 23
4580.11 28
4580.27 31
4580.42 31
4580.58 28
4580.73 23
4580.89 16
4581.04 8
4581.20 0
4581.35 0
4581.51 0
4581.66 0
4581.82 0
4581.97 0
4582.13 6
4582.28 16
4582.44 27
4582.59 37
4582.75 44
4582.90 48
4583.06 49
4583.22 47
4583.37 45
4583.53 41
4583.68 38
4583.84 37
4583.99 37
4584.15 39
4584.30 42
4584.46 45
4584.61 48
4584.77 49
4584.92 49
4585.08 46
4585.23 42
4585.39 36
4585.54 29
4585.70 23
4585.85 19
4586.01 17
4586.17 18
4586.32 22
4586.48 28
4586.63 34
4586.79 41
4586.94 48
4587.10 53
4587.25 58
4587.41 62
4587.56 66
4587.72 69
4587.87 71
4588.03 71
4588.18 69
4588.34 65
4588.49 59
4588.65 52
4588.81 45
4588.96 38
4589.12 34
4589.27 33
4589.43 34
4589.58 38
4589.74 44
4589.89 50
4590.05 56
4590.20 60
4590.36 62
4590.51 62
4590.67 60
4590.82 59
4590.98 57
4591.14 56
4591.29 56
4591.45 58
4591.60 62
4591.76 70
4591.91 80
4592.07 94
4592.22 109
4592.38 126
4592.53 143
4592.69 158
4592.84 170
4593.00 179
4593.15 185
4593.31 190
4593.47 194
4593.62 198
4593.78 203
4593.93 209
4594.09 216
4594.24 221
4594.40 225
4594.55 227
4594.71 228
4594.86 227
4595.02 226
4595.18 227
4595.33 231
4595.49 240
4595.64 254
4595.80 272
4595.95 292
4596.11 314
4596.26 336
4596.42 357
4596.57 376
4596.73 393
4596.89 407
4597.04 418
4597.20 425
4597.35 428
4597.51 428
4597.66 425
4597.82 419
4597.97 412
4598.13 404
4598.28 396
4598.44 386
4598.60 376
4598.75 365
4598.91 353
4599.06 342
4599.22 332
4599.37 326
4599.53 323
4599.68 323
4599.84 325
4599.99 328
4600.15 331
4600.31 332
4600.46 330
4600.62 327
4600.77 323
4600.93 320
4601.08 320
4601.24 323
4601.39 330
4601.55 340
4601.71 352
4601.86 364
4602.02 374
4602.17 380
4602.33 382
4602.48 380
4602.64 376
4602.79 370
4602.95 365
4603.11 360
4603.26 356
4603.42 352
4603.57 348
4603.73 344
4603.88 339
4604.04 335
4604.19 330
4604.35 325
4604.51 320
4604.66 314
4604.82 306
4604.97 297
4605.13 286
4605.28 276
4605.44 267
4605.59 260
4605.75 256
4605.91 254
4606.06 253
4606.22 253
4606.37 250
4606.53 244
4606.68 235
4606.84 222
4607.00 209
4607.15 195
4607.31 182
4607.46 172
4607.62 165
4607.77 159
4607.93 153
4608.08 147
4608.24 139
4608.40 130
4608.55 119
4608.71 108
4608.86 99
4609.02 92
4609.17 89
4609.33 89
4609.49 92
4609.64 97
4609.80 101
4609.95 106
4610.11 107
4610.26 106
4610.42 102
4610.58 95
4610.73 87
4610.89 79
4611.04 73
4611.20 68
4611.35 67
4611.51 69
4611.67 74
4611.82 80
4611.98 87
4612.13 94
4612.29 102
4612.44 111
4612.60 118
4612.76 125
4612.91 130
4613.07 133
4613.22 133
4613.38 130
4613.53 125
4613.69 119
4613.85 114
4614.00 112
4614.16 111
4614.31 113
4614.47 119
4614.62 126
4614.78 136
4614.94 145
4615.09 155
4615.25 163
4615.40 169
4615.56 171
4615.71 170
4615.87 165
4616.03 158
4616.18 150
4616.34 142
4616.49 137
4616.65 134
4616.81 133
4616.96 134
4617.12 137
4617.27 138
4617.43 139
4617.58 139
4617.74 138
4617.90 137
4618.05 137
4618.21 137
4618.36 139
4618.52 140
4618.67 142
4618.83 143
4618.99 142
4619.14 141
4619.30 139
4619.45 136
4619.61 132
4619.77 129
4619.92 125
4620.08 121
4620.23 117
4620.39 114
4620.54 112
4620.70 110
4620.86 110
4621.01 111
4621.17 113
4621.32 117
4621.48 121
4621.64 127
4621.79 134
4621.95 142
4622.10 150
4622.26 157
4622.42 163
4622.57 168
4622.73 170
4622.88 171
4623.04 170
4623.19 167
4623.35 163
4623.51 157
4623.66 151
4623.82 145
4623.97 139
4624.13 135
4624.29 133
4624.44 135
4624.60 138
4624.75 143
4624.91 148
4625.07 152
4625.22 153
4625.38 152
4625.53 149
4625.69 143
4625.85 136
4626.00 128
4626.16 120
4626.31 112
4626.47 105
4626.63 99
4626.78 93
4626.94 89
4627.09 84
4627.25 79
4627.41 73
4627.56 67
4627.72 59
4627.87 52
4628.03 46
4628.18 45
4628.34 47
4628.50 53
4628.65 62
4628.81 70
4628.96 77
4629.12 80
4629.28 78
4629.43 72
4629.59 63
4629.74 54
4629.90 46
4630.06 41
4630.21 40
4630.37 43
4630.53 49
4630.68 57
4630.84 66
4630.99 75
4631.15 83
4631.31 91
4631.46 98
4631.62 103
4631.77 106
4631.93 108
4632.09 109
4632.24 108
4632.40 105
4632.55 100
4632.71 92
4632.87 82
4633.02 69
4633.18 54
4633.33 39
4633.49 26
4633.65 16
4633.80 11
4633.96 10
4634.11 12
4634.27 16
4634.43 20
4634.58 24
4634.74 27
4634.89 28
4635.05 29
4635.21 30
4635.36 32
4635.52 34
4635.68 35
4635.83 36
4635.99 34
4636.14 31
4636.30 25
4636.46 17
4636.61 9
4636.77 1
4636.92 0
4637.08 0
4637.24 0
4637.39 0
4637.55 0
4637.71 0
4637.86 0
4638.02 0
4638.17 3
4638.33 8
4638.49 13
4638.64 18
4638.80 23
4638.95 26
4639.11 29
4639.27 31
4639.42 33
4639.58 36
4639.74 40
4639.89 47
4640.05 55
4640.20 65
4640.36 74
4640.52 83
4640.67 89
4640.83 93
4640.98 94
4641.14 92
4641.30 88
4641.45 82
4641.61 74
4641.77 66
4641.92 57
4642.08 48
4642.23 41
4642.39 35
4642.55 32
4642.70 31
4642.86 32
4643.02 36
4643.17 42
4643.33 49
4643.48 56
4643.64 62
4643.80 66
4643.95 68
4644.11 67
4644.27 64
4644.42 57
4644.58 48
4644.73 39
4644.89 29
4645.05 20
4645.20 12
4645.36 6
4645.52 2
4645.67 0
4645.83 0
4645.98 0
4646.14 1
4646.30 4
4646.45 8
4646.61 12
4646.77 16
4646.92 19
4647.08 22
4647.23 25
4647.39 27
4647.55 30
4647.70 32
4647.86 34
4648.02 36
4648.17 38
4648.33 38
4648.49 37
4648.64 35
4648.80 33
4648.95 31
4649.11 30
4649.27 31
4649.42 33
4649.58 38
4649.74 46
4649.89 55
4650.05 65
4650.21 75
4650.36 84
4650.52 91
4650.67 94
4650.83 93
4650.99 88
4651.14 79
4651.30 67
4651.46 52
4651.61 36
4651.77 22
4651.93 9
4652.08 0
4652.24 0
4652.39 0
4652.55 0
4652.71 0
4652.86 0
4653.02 0
4653.18 0
4653.33 0
4653.49 1
4653.65 5
4653.80 10
4653.96 16
4654.11 22
4654.27 26
4654.43 29
4654.58 31
4654.74 31
4654.90 31
4655.05 31
4655.21 30
4655.37 29
4655.52 28
4655.68 25
4655.84 20
4655.99 15
4656.15 9
4656.31 3
4656.46 0
4656.62 0
4656.77 0
4656.93 0
4657.09 0
4657.24 0
4657.40 0
4657.56 0
4657.71 3
4657.87 14
4658.03 25
4658.18 35
4658.34 44
4658.50 49
4658.65 52
4658.81 53
4658.97 52
4659.12 51
4659.28 52
4659.43 54
4659.59 60
4659.75 69
4659.90 82
4660.06 97
4660.22 112
4660.37 125
4660.53 136
4660.69 143
4660.84 148
4661.00 151
4661.16 155
4661.31 158
4661.47 164
4661.63 169
4661.78 175
4661.94 179
4662.10 179
4662.25 177
4662.41 172
4662.57 165
4662.72 157
4662.88 150
4663.04 145
4663.19 141
4663.35 139
4663.51 137
4663.66 133
4663.82 126
4663.97 115
4664.13 101
4664.29 84
4664.44 68
4664.60 54
4664.76 45
4664.91 42
4665.07 45
4665.23 54
4665.38 65
4665.54 78
4665.70 88
4665.85 95
4666.01 97
4666.17 94
4666.32 88
4666.48 81
4666.64 73
4666.79 66
4666.95 62
4667.11 60
4667.26 60
4667.42 60
4667.58 61
4667.73 61
4667.89 60
4668.05 59
4668.20 58
4668.36 56
4668.52 56
4668.67 57
4668.83 59
4668.99 62
4669.14 66
4669.30 69
4669.46 71
4669.61 71
4669.77 70
4669.93 66
4670.08 61
4670.24 55
4670.40 48
4670.55 42
4670.71 39
4670.87 38
4671.02 40
4671.18 45
4671.34 52
4671.49 61
4671.65 70
4671.81 78
4671.96 85
4672.12 90
4672.28 92
4672.43 93
4672.59 92
4672.75 90
4672.90 88
4673.06 87
4673.22 86
4673.37 85
4673.53 85
4673.69 84
4673.85 83
4674.00 80
4674.16 75
4674.32 68
4674.47 59
4674.63 48
4674.79 38
4674.94 28
4675.10 20
4675.26 15
4675.41 14
4675.57 15
4675.73 18
4675.88 22
4676.04 26
4676.20 28
4676.35 28
4676.51 27
4676.67 23
4676.82 19
4676.98 14
4677.14 10
4677.29 6
4677.45 2
4677.61 0
4677.76 0
4677.92 0
4678.08 0
4678.24 0
4678.39 0
4678.55 0
4678.71 0
4678.86 0
4679.02 1
4679.18 7
4679.33 14
4679.49 23
4679.65 32
4679.80 40
4679.96 48
4680.12 54
4680.27 58
4680.43 61
4680.59 63
4680.74 65
4680.90 69
4681.06 74
4681.22 81
4681.37 88
4681.53 94
4681.69 98
4681.84 99
4682.00 95
4682.16 88
4682.31 78
4682.47 69
4682.63 60
4682.78 53
4682.94 48
4683.10 44
4683.26 42
4683.41 41
4683.57 40
4683.73 40
4683.88 41
4684.04 43
4684.20 46
4684.35 49
4684.51 52
4684.67 52
4684.82 50
4684.98 46
4685.14 41
4685.30 35
4685.45 29
4685.61 24
4685.77 20
4685.92 18
4686.08 17
4686.24 18
4686.39 20
4686.55 24
4686.71 30
4686.86 37
4687.02 44
4687.18 51
4687.34 55
4687.49 58
4687.65 58
4687.81 57
4687.96 56
4688.12 56
4688.28 57
4688.43 59
4688.59 61
4688.75 63
4688.91 64
4689.06 63
4689.22 60
4689.38 57
4689.53 53
4689.69 49
4689.85 44
4690.00 39
4690.16 33
4690.32 27
4690.48 21
4690.63 16
4690.79 15
4690.95 19
4691.10 27
4691.26 41
4691.42 57
4691.58 75
4691.73 91
4691.89 105
4692.05 115
4692.20 121
4692.36 126
4692.52 128
4692.67 131
4692.83 133
4692.99 136
4693.15 138
4693.30 138
4693.46 139
4693.62 139
4693.77 139
4693.93 140
4694.09 142
4694.25 143
4694.40 144
4694.56 142
4694.72 138
4694.87 131
4695.03 122
4695.19 112
4695.35 104
4695.50 98
4695.66 95
4695.82 95
4695.97 99
4696.13 106
4696.29 114
4696.45 122
4696.60 130
4696.76 136
4696.92 140
4697.07 143
4697.23 145
4697.39 146
4697.55 149
4697.70 153
4697.86 158
4698.02 163
4698.17 169
4698.33 173
4698.49 175
4698.65 174
4698.80 171
4698.96 164
4699.12 155
4699.27 144
4699.43 133
4699.59 121
4699.75 111
4699.90 104
4700.06 99
4700.22 96
4700.37 96
4700.53 99
4700.69 102
4700.85 106
4701.00 109
4701.16 113
4701.32 116
4701.47 120
4701.63 123
4701.79 124
4701.95 124
4702.10 122
4702.26 118
4702.42 112
4702.58 106
4702.73 101
4702.89 97
4703.05 94
4703.20 92
4703.36 90
4703.52 87
4703.68 83
4703.83 78
4703.99 74
4704.15 70
4704.31 70
4704.46 71
4704.62 74
4704.78 78
4704.93 82
4705.09 86
4705.25 87
4705.41 88
4705.56 88
4705.72 87
4705.88 87
4706.04 87
4706.19 87
4706.35 87
4706.51 87
4706.66 86
4706.82 83
4706.98 78
4707.14 71
4707.29 61
4707.45 50
4707.61 40
4707.77 32
4707.92 27
4708.08 27
4708.24 32
4708.40 40
4708.55 52
4708.71 64
4708.87 76
4709.02 85
4709.18 93
4709.34 97
4709.50 100
4709.65 102
4709.81 102
4709.97 103
4710.13 103
4710.28 104
4710.44 104
4710.60 105
4710.76 106
4710.91 108
4711.07 112
4711.23 118
4711.38 125
4711.54 132
4711.70 140
4711.86 148
4712.01 153
4712.17 157
4712.33 160
4712.49 162
4712.64 165
4712.80 168
4712.96 172
4713.12 176
4713.27 180
4713.43 183
4713.59 184
4713.75 184
4713.90 183
4714.06 180
4714.22 176
4714.38 171
4714.53 166
4714.69 161
4714.85 157
4715.01 153
4715.16 152
4715.32 153
4715.48 155
4715.64 158
4715.79 162
4715.95 166
4716.11 170
4716.27 173
4716.42 177
4716.58 181
4716.74 186
4716.90 191
4717.05 194
4717.21 195
4717.37 193
4717.52 187
4717.68 180
4717.84 171
4718.00 164
4718.15 158
4718.31 154
4718.47 150
4718.63 145
4718.78 138
4718.94 128
4719.10 116
4719.26 104
4719.41 92
4719.57 84
4719.73 79
4719.89 79
4720.05 83
4720.20 89
4720.36 96
4720.52 102
4720.68 106
4720.83 108
4720.99 107
4721.15 106
4721.31 105
4721.46 104
4721.62 105
4721.78 107
4721.94 108
4722.09 107
4722.25 105
4722.41 99
4722.57 92
4722.72 85
4722.88 78
4723.04 73
4723.20 69
4723.35 68
4723.51 67
4723.67 67
4723.83 65
4723.98 63
4724.14 59
4724.30 54
4724.46 49
4724.61 44
4724.77 40
4724.93 37
4725.09 34
4725.25 32
4725.40 29
4725.56 26
4725.72 23
4725.88 21
4726.03 20
4726.19 19
4726.35 21
4726.51 24
4726.66 28
4726.82 33
4726.98 36
4727.14 39
4727.29 40
4727.45 40
4727.61 39
4727.77 37
4727.92 35
4728.08 33
4728.24 30
4728.40 28
4728.56 25
4728.71 23
4728.87 22
4729.03 21
4729.19 20
4729.34 20
4729.50 18
4729.66 15
4729.82 10
4729.97 5
4730.13 0
4730.29 0
4730.45 0
4730.61 0
4730.76 1
4730.92 4
4731.08 7
4731.24 8
4731.39 6
4731.55 3
4731.71 0
4731.87 0
4732.02 0
4732.18 0
4732.34 0
4732.50 0
4732.66 5
4732.81 9
4732.97 13
4733.13 17
4733.29 19
4733.44 21
4733.60 21
4733.76 22
4733.92 23
4734.08 24
4734.23 27
4734.39 30
4734.55 36
4734.71 42
4734.86 49
4735.02 57
4735.18 64
4735.34 70
4735.50 75
4735.65 80
4735.81 85
4735.97 90
4736.13 94
4736.28 98
4736.44 99
4736.60 99
4736.76 97
4736.92 94
4737.07 89
4737.23 84
4737.39 80
4737.55 76
4737.71 73
4737.86 69
4738.02 66
4738.18 62
4738.34 58
4738.49 53
4738.65 49
4738.81 45
4738.97 41
4739.13 36
4739.28 32
4739.44 28
4739.60 25
4739.76 22
4739.91 21
4740.07 20
4740.23 21
4740.39 23
4740.55 27
4740.70 33
4740.86 41
4741.02 49
4741.18 58
4741.34 66
4741.49 72
4741.65 76
4741.81 79
4741.97 83
4742.13 86
4742.28 91
4742.44 97
4742.60 105
4742.76 112
4742.91 117
4743.07 120
4743.23 122
4743.39 122
4743.55 121
4743.70 122
4743.86 125
4744.02 130
4744.18 137
4744.34 145
4744.49 155
4744.65 164
4744.81 172
4744.97 179
4745.13 183
4745.28 185
4745.44 183
4745.60 179
4745.76 173
4745.92 166
4746.07 160
4746.23 155
4746.39 152
4746.55 150
4746.71 148
4746.86 144
4747.02 139
4747.18 131
4747.34 120
4747.50 108
4747.65 96
4747.81 85
4747.97 75
4748.13 66
4748.29 59
4748.44 54
4748.60 50
4748.76 46
4748.92 45
4749.08 44
4749.23 46
4749.39 51
4749.55 58
4749.71 66
4749.87 76
4750.02 86
4750.18 94
4750.34 101
4750.50 105
4750.66 106
4750.81 107
4750.97 106
4751.13 106
4751.29 107
4751.45 109
4751.60 113
4751.76 117
4751.92 122
4752.08 127
4752.24 131
4752.39 135
4752.55 138
4752.71 141
4752.87 141
4753.03 141
4753.18 138
4753.34 135
4753.50 130
4753.66 126
4753.82 123
4753.98 122
4754.13 122
4754.29 124
4754.45 127
4754.61 129
4754.77 130
4754.92 129
4755.08 126
4755.24 121
4755.40 116
4755.56 112
4755.71 110
4755.87 111
4756.03 113
4756.19 117
4756.35 121
4756.50 126
4756.66 130
4756.82 133
4756.98 136
4757.14 137
4757.30 136
4757.45 133
4757.61 128
4757.77 119
4757.93 107
4758.09 93
4758.24 80
4758.40 67
4758.56 58
4758.72 53
4758.88 53
4759.04 57
4759.19 64
4759.35 74
4759.51 85
4759.67 96
4759.83 105
4759.98 111
4760.14 113
4760.30 109
4760.46 103
4760.62 93
4760.78 82
4760.93 73
4761.09 65
4761.25 61
4761.41 60
4761.57 62
4761.72 64
4761.88 66
4762.04 67
4762.20 66
4762.36 65
4762.52 62
4762.67 60
4762.83 59
4762.99 60
4763.15 62
4763.31 66
4763.47 72
4763.62 78
4763.78 85
4763.94 91
4764.10 96
4764.26 99
4764.42 100
4764.57 100
4764.73 98
4764.89 94
4765.05 90
4765.21 87
4765.36 85
4765.52 86
4765.68 89
4765.84 96
4766.00 105
4766.16 116
4766.31 126
4766.47 134
4766.63 140
4766.79 143
4766.95 143
4767.11 140
4767.26 136
4767.42 133
4767.58 130
4767.74 129
4767.90 129
4768.06 129
4768.21 129
4768.37 127
4768.53 124
4768.69 119
4768.85 113
4769.01 107
4769.16 102
4769.32 99
4769.48 99
4769.64 101
4769.80 103
4769.96 105
4770.11 106
4770.27 105
4770.43 102
4770.59 98
4770.75 93
4770.91 89
4771.06 87
4771.22 85
4771.38 83
4771.54 82
4771.70 80
4771.86 79
4772.02 78
4772.17 77
4772.33 76
4772.49 77
4772.65 78
4772.81 80
4772.97 81
4773.12 80
4773.28 79
4773.44 76
4773.60 73
4773.76 70
4773.92 67
4774.07 65
4774.23 65
4774.39 65
4774.55 67
4774.71 70
4774.87 73
4775.03 77
4775.18 82
4775.34 88
4775.50 94
4775.66 99
4775.82 103
4775.98 105
4776.13 106
4776.29 105
4776.45 104
4776.61 102
4776.77 99
4776.93 96
4777.09 94
4777.24 91
4777.40 90
4777.56 89
4777.72 90
4777.88 92
4778.04 95
4778.19 99
4778.35 103
4778.51 107
4778.67 111
4778.83 115
4778.99 118
4779.15 120
4779.30 120
4779.46 118
4779.62 114
4779.78 107
4779.94 99
4780.10 90
4780.26 82
4780.41 75
4780.57 70
4780.73 68
4780.89 68
4781.05 71
4781.21 74
4781.37 78
4781.52 81
4781.68 83
4781.84 85
4782.00 85
4782.16 85
4782.32 86
4782.48 86
4782.63 87
4782.79 88
4782.95 88
4783.11 87
4783.27 84
4783.43 80
4783.59 75
4783.74 69
4783.90 62
4784.06 55
4784.22 47
4784.38 39
4784.54 30
4784.70 20
4784.85 10
4785.01 1
4785.17 0
4785.33 0
4785.49 0
4785.65 0
4785.81 0
4785.96 0
4786.12 0
4786.28 0
4786.44 4
4786.60 9
4786.76 15
4786.92 20
4787.07 25
4787.23 29
4787.39 33
4787.55 36
4787.71 38
4787.87 39
4788.03 38
4788.19 38
4788.34 37
4788.50 36
4788.66 35
4788.82 35
4788.98 35
4789.14 34
4789.30 32
4789.45 28
4789.61 24
4789.77 19
4789.93 15
4790.09 12
4790.25 11
4790.41 11
4790.57 13
4790.72 16
4790.88 19
4791.04 23
4791.20 26
4791.36 29
4791.52 31
4791.68 33
4791.84 35
4791.99 35
4792.15 35
4792.31 34
4792.47 34
4792.63 35
4792.79 37
4792.95 40
4793.11 46
4793.26 52
4793.42 59
4793.58 66
4793.74 73
4793.90 78
4794.06 82
4794.22 85
4794.38 88
4794.53 89
4794.69 90
4794.85 91
4795.01 91
4795.17 91
4795.33 90
4795.49 88
4795.65 85
4795.80 82
4795.96 80
4796.12 78
4796.28 76
4796.44 76
4796.60 75
4796.76 75
4796.92 74
4797.07 70
4797.23 65
4797.39 58
4797.55 50
4797.71 43
4797.87 37
4798.03 34
4798.19 34
4798.35 37
4798.50 42
4798.66 48
4798.82 55
4798.98 62
4799.14 68
4799.30 74
4799.46 78
4799.62 82
4799.78 85
4799.93 86
4800.09 86
4800.25 85
4800.41 84
4800.57 82
4800.73 81
4800.89 81
4801.05 82
4801.21 84
4801.36 85
4801.52 86
4801.68 86
4801.84 83
4802.00 78
4802.16 73
4802.32 68
4802.48 64
4802.64 63
4802.79 65
4802.95 68
4803.11 73
4803.27 77
4803.43 82
4803.59 85
4803.75 87
4803.91 88
4804.07 88
4804.22 88
4804.38 88
4804.54 87
4804.70 85
4804.86 82
4805.02 80
4805.18 78
4805.34 77
4805.50 76
4805.65 77
4805.81 79
4805.97 82
4806.13 84
4806.29 87
4806.45 89
4806.61 90
4806.77 90
4806.93 89
4807.09 86
4807.24 82
4807.40 76
4807.56 70
4807.72 64
4807.88 58
4808.04 54
4808.20 52
4808.36 51
4808.52 50
4808.68 51
4808.83 51
4808.99 50
4809.15 50
4809.31 51
4809.47 51
4809.63 53
4809.79 55
4809.95 56
4810.11 57
4810.27 55
4810.42 52
4810.58 48
4810.74 42
4810.90 35
4811.06 28
4811.22 21
4811.38 14
4811.54 6
4811.70 0
4811.86 0
4812.02 0
4812.17 0
4812.33 0
4812.49 0
4812.65 0
4812.81 0
4812.97 4
4813.13 9
4813.29 13
4813.45 17
4813.61 21
4813.76 26
4813.92 33
4814.08 41
4814.24 50
4814.40 58
4814.56 65
4814.72 67
4814.88 65
4815.04 59
4815.20 49
4815.36 39
4815.52 29
4815.67 22
4815.83 20
4815.99 23
4816.15 28
4816.31 36
4816.47 43
4816.63 50
4816.79 55
4816.95 59
4817.11 63
4817.27 66
4817.42 68
4817.58 69
4817.74 69
4817.90 66
4818.06 60
4818.22 52
4818.38 43
4818.54 32
4818.70 23
4818.86 14
4819.02 7
4819.18 0
4819.33 0
4819.49 0
4819.65 0
4819.81 0
4819.97 3
4820.13 15
4820.29 29
4820.45 44
4820.61 59
4820.77 70
4820.93 78
4821.09 81
4821.25 81
4821.40 79
4821.56 76
4821.72 74
4821.88 74
4822.04 74
4822.20 76
4822.36 78
4822.52 80
4822.68 81
4822.84 81
4823.00 79
4823.16 76
4823.32 72
4823.47 70
4823.63 69
4823.79 71
4823.95 76
4824.11 84
4824.27 93
4824.43 102
4824.59 107
4824.75 109
4824.91 107
4825.07 101
4825.23 93
4825.39 86
4825.54 80
4825.70 78
4825.86 78
4826.02 80
4826.18 84
4826.34 89
4826.50 96
4826.66 102
4826.82 109
4826.98 115
4827.14 119
4827.30 120
4827.46 117
4827.62 109
4827.78 100
4827.93 89
4828.09 79
4828.25 73
4828.41 71
4828.57 74
4828.73 81
4828.89 90
4829.05 100
4829.21 109
4829.37 116
4829.53 119
4829.69 120
4829.85 117
4830.01 112
4830.17 107
4830.32 100
4830.48 94
4830.64 89
4830.80 86
4830.96 84
4831.12 85
4831.28 87
4831.44 89
4831.60 92
4831.76 93
4831.92 92
4832.08 88
4832.24 83
4832.40 77
4832.56 72
4832.72 68
4832.87 66
4833.03 65
4833.19 64
4833.35 61
4833.51 57
4833.67 50
4833.83 42
4833.99 35
4834.15 28
4834.31 24
4834.47 21
4834.63 19
4834.79 17
4834.95 14
4835.11 10
4835.27 6
4835.43 3
4835.59 2
4835.74 4
4835.90 7
4836.06 11
4836.22 14
4836.38 16
4836.54 15
4836.70 13
4836.86 9
4837.02 5
4837.18 3
4837.34 1
4837.50 1
4837.66 1
4837.82 1
4837.98 1
4838.14 0
4838.30 0
4838.46 0
4838.62 0
4838.77 0
4838.93 0
4839.09 1
4839.25 2
4839.41 1
4839.57 0
4839.73 0
4839.89 0
4840.05 0
4840.21 0
4840.37 3
4840.53 8
4840.69 13
4840.85 19
4841.01 25
4841.17 32
4841.33 41
4841.49 51
4841.65 61
4841.81 71
4841.97 77
4842.12 80
4842.28 79
4842.44 74
4842.60 67
4842.76 61
4842.92 57
4843.08 57
4843.24 60
4843.40 65
4843.56 72
4843.72 77
4843.88 79
4844.04 79
4844.20 76
4844.36 72
4844.52 69
4844.68 68
4844.84 70
4845.00 75
4845.16 83
4845.32 90
4845.48 98
4845.64 104
4845.80 107
4845.96 109
4846.11 109
4846.27 108
4846.43 107
4846.59 107
4846.75 108
4846.91 111
4847.07 115
4847.23 120
4847.39 124
4847.55 129
4847.71 133
4847.87 135
4848.03 137
4848.19 138
4848.35 137
4848.51 134
4848.67 130
4848.83 124
4848.99 116
4849.15 109
4849.31 100
4849.47 93
4849.63 86
4849.79 79
4849.95 74
4850.11 69
4850.27 65
4850.43 61
4850.59 59
4850.75 57
4850.90 56
4851.06 57
4851.22 59
4851.38 62
4851.54 65
4851.70 69
4851.86 73
4852.02 75
4852.18 77
4852.34 77
4852.50 77
4852.66 76
4852.82 74
4852.98 73
[truncated: 731,145 more chars]
