# Supplementary material for: Methylobacterium Species Promoting Rice and Barley Growth and Interaction Specificity Revealed with Whole-Cell Matrix-Assisted Laser Desorption / Ionization-Time-of-Flight Mass Spectrometry (MALDI-TOF/MS) Analysis
Source: PLoS One. 2015 Jun 8;10(6):e0129509. doi: 10.1371/journal.pone.0129509 (PMC4460032; doi:10.1371/journal.pone.0129509)
Supplement: S2 Data — (ZIP) [file pone.0129509.s002.zip › Supplementary data 2 (ms from inoculated rice)/66g-5.txt]

783.12 0
783.18 0
783.25 0
783.31 0
783.37 0
783.44 0
783.50 0
783.57 0
783.63 0
783.69 0
783.76 0
783.82 0
783.89 0
783.95 0
784.01 0
784.08 0
784.14 0
784.21 0
784.27 0
784.33 0
784.40 0
784.46 0
784.53 0
784.59 0
784.65 0
784.72 0
784.78 0
784.85 0
784.91 0
784.97 0
785.04 0
785.10 0
785.17 0
785.23 0
785.30 0
785.36 0
785.42 0
785.49 0
785.55 0
785.62 0
785.68 0
785.74 0
785.81 0
785.87 0
785.94 0
786.00 0
786.06 0
786.13 0
786.19 0
786.26 0
786.32 0
786.38 0
786.45 0
786.51 0
786.58 0
786.64 0
786.71 0
786.77 0
786.83 0
786.90 0
786.96 0
787.03 0
787.09 0
787.15 0
787.22 0
787.28 0
787.35 0
787.41 0
787.47 0
787.54 0
787.60 0
787.67 0
787.73 0
787.80 0
787.86 0
787.92 0
787.99 0
788.05 0
788.12 1
788.18 1
788.24 1
788.31 1
788.37 1
788.44 0
788.50 0
788.57 0
788.63 0
788.69 0
788.76 0
788.82 0
788.89 0
788.95 0
789.02 0
789.08 0
789.14 0
789.21 0
789.27 0
789.34 0
789.40 0
789.46 0
789.53 0
789.59 0
789.66 0
789.72 0
789.79 0
789.85 0
789.91 0
789.98 0
790.04 0
790.11 0
790.17 0
790.24 0
790.30 0
790.36 0
790.43 0
790.49 0
790.56 0
790.62 0
790.69 0
790.75 0
790.81 0
790.88 0
790.94 0
791.01 0
791.07 0
791.14 0
791.20 0
791.26 0
791.33 0
791.39 0
791.46 0
791.52 0
791.59 0
791.65 0
791.71 0
791.78 0
791.84 0
791.91 0
791.97 0
792.04 0
792.10 0
792.16 0
792.23 0
792.29 0
792.36 0
792.42 0
792.49 0
792.55 0
792.62 0
792.68 0
792.74 0
792.81 0
792.87 0
792.94 0
793.00 0
793.07 0
793.13 0
793.19 0
793.26 0
793.32 0
793.39 0
793.45 0
793.52 0
793.58 0
793.65 0
793.71 0
793.77 0
793.84 0
793.90 0
793.97 0
794.03 0
794.10 0
794.16 0
794.22 0
794.29 0
794.35 0
794.42 0
794.48 0
794.55 0
794.61 0
794.68 0
794.74 0
794.80 0
794.87 0
794.93 0
795.00 0
795.06 0
795.13 0
795.19 0
795.26 0
795.32 0
795.38 0
795.45 0
795.51 0
795.58 0
795.64 0
795.71 0
795.77 0
795.84 0
795.90 0
795.97 0
796.03 0
796.09 0
796.16 0
796.22 0
796.29 0
796.35 0
796.42 0
796.48 0
796.55 0
796.61 0
796.67 0
796.74 0
796.80 0
796.87 0
796.93 0
797.00 0
797.06 0
797.13 0
797.19 0
797.26 0
797.32 0
797.38 0
797.45 0
797.51 0
797.58 0
797.64 0
797.71 0
797.77 0
797.84 0
797.90 0
797.97 0
798.03 0
798.10 0
798.16 0
798.22 0
798.29 0
798.35 0
798.42 0
798.48 0
798.55 0
798.61 0
798.68 0
798.74 0
798.81 0
798.87 0
798.93 0
799.00 0
799.06 0
799.13 0
799.19 0
799.26 0
799.32 0
799.39 0
799.45 0
799.52 0
799.58 0
799.65 0
799.71 0
799.78 0
799.84 0
799.90 0
799.97 0
800.03 0
800.10 0
800.16 0
800.23 0
800.29 0
800.36 0
800.42 0
800.49 0
800.55 0
800.62 0
800.68 0
800.75 0
800.81 0
800.87 0
800.94 0
801.00 0
801.07 0
801.13 0
801.20 0
801.26 0
801.33 0
801.39 0
801.46 0
801.52 0
801.59 0
801.65 0
801.72 0
801.78 0
801.85 0
801.91 0
801.97 0
802.04 0
802.10 0
802.17 0
802.23 0
802.30 0
802.36 0
802.43 0
802.49 0
802.56 0
802.62 0
802.69 0
802.75 0
802.82 0
802.88 0
802.95 0
803.01 0
803.08 0
803.14 0
803.21 0
803.27 0
803.33 0
803.40 0
803.46 0
803.53 0
803.59 0
803.66 0
803.72 0
803.79 0
803.85 0
803.92 0
803.98 0
804.05 0
804.11 0
804.18 0
804.24 0
804.31 0
804.37 0
804.44 0
804.50 0
804.57 0
804.63 0
804.70 0
804.76 0
804.83 0
804.89 0
804.96 0
805.02 0
805.09 0
805.15 0
805.21 0
805.28 0
805.34 0
805.41 0
805.47 0
805.54 0
805.60 0
805.67 0
805.73 0
805.80 0
805.86 0
805.93 0
805.99 0
806.06 0
806.12 0
806.19 0
806.25 0
806.32 1
806.38 3
806.45 5
806.51 7
806.58 8
806.64 9
806.71 9
806.77 8
806.84 6
806.90 4
806.97 2
807.03 1
807.10 0
807.16 0
807.23 0
807.29 0
807.36 1
807.42 1
807.49 2
807.55 2
807.62 2
807.68 2
807.75 2
807.81 1
807.88 1
807.94 0
808.01 0
808.07 0
808.14 0
808.20 1
808.27 2
808.33 4
808.40 6
808.46 7
808.53 8
808.59 8
808.66 7
808.72 6
808.79 4
808.85 3
808.92 2
808.98 2
809.05 2
809.11 2
809.18 2
809.24 2
809.31 2
809.37 2
809.44 1
809.50 1
809.57 1
809.63 1
809.70 1
809.76 1
809.83 1
809.89 1
809.96 1
810.02 1
810.09 1
810.15 0
810.22 0
810.28 0
810.35 0
810.41 0
810.48 0
810.54 0
810.61 0
810.67 0
810.74 1
810.80 1
810.87 2
810.93 2
811.00 3
811.06 3
811.13 3
811.19 3
811.26 3
811.32 3
811.39 2
811.45 2
811.52 2
811.58 2
811.65 2
811.72 2
811.78 2
811.85 2
811.91 2
811.98 1
812.04 1
812.11 1
812.17 0
812.24 0
812.30 0
812.37 0
812.43 0
812.50 1
812.56 1
812.63 0
812.69 0
812.76 0
812.82 0
812.89 0
812.95 0
813.02 1
813.08 1
813.15 1
813.21 1
813.28 1
813.34 1
813.41 2
813.47 2
813.54 3
813.60 3
813.67 4
813.74 5
813.80 5
813.87 4
813.93 4
814.00 3
814.06 2
814.13 1
814.19 1
814.26 1
814.32 1
814.39 1
814.45 2
814.52 2
814.58 1
814.65 1
814.71 1
814.78 0
814.84 0
814.91 0
814.97 0
815.04 0
815.11 0
815.17 1
815.24 0
815.30 0
815.37 0
815.43 1
815.50 1
815.56 1
815.63 2
815.69 2
815.76 2
815.82 2
815.89 2
815.95 2
816.02 1
816.08 1
816.15 1
816.22 1
816.28 2
816.35 2
816.41 3
816.48 3
816.54 3
816.61 3
816.67 2
816.74 2
816.80 1
816.87 1
816.93 1
817.00 1
817.06 1
817.13 1
817.20 1
817.26 1
817.33 1
817.39 1
817.46 0
817.52 0
817.59 0
817.65 0
817.72 0
817.78 0
817.85 0
817.91 0
817.98 0
818.05 0
818.11 0
818.18 1
818.24 1
818.31 2
818.37 2
818.44 3
818.50 3
818.57 3
818.63 3
818.70 2
818.76 2
818.83 1
818.90 1
818.96 1
819.03 1
819.09 1
819.16 1
819.22 1
819.29 1
819.35 1
819.42 0
819.48 0
819.55 0
819.62 0
819.68 0
819.75 0
819.81 0
819.88 0
819.94 0
820.01 0
820.07 0
820.14 0
820.20 1
820.27 1
820.34 1
820.40 1
820.47 1
820.53 1
820.60 1
820.66 1
820.73 1
820.79 1
820.86 1
820.92 1
820.99 1
821.06 1
821.12 1
821.19 1
821.25 1
821.32 1
821.38 1
821.45 1
821.51 1
821.58 1
821.65 1
821.71 1
821.78 1
821.84 1
821.91 1
821.97 1
822.04 1
822.10 1
822.17 1
822.24 1
822.30 1
822.37 1
822.43 1
822.50 1
822.56 1
822.63 1
822.69 1
822.76 0
822.83 0
822.89 0
822.96 0
823.02 0
823.09 1
823.15 1
823.22 1
823.28 1
823.35 1
823.42 1
823.48 1
823.55 1
823.61 1
823.68 1
823.74 1
823.81 1
823.87 2
823.94 2
824.01 2
824.07 1
824.14 1
824.20 1
824.27 1
824.33 1
824.40 1
824.47 1
824.53 1
824.60 1
824.66 1
824.73 1
824.79 1
824.86 1
824.92 1
824.99 1
825.06 1
825.12 1
825.19 1
825.25 1
825.32 1
825.38 1
825.45 1
825.52 0
825.58 0
825.65 0
825.71 1
825.78 1
825.84 1
825.91 1
825.98 1
826.04 1
826.11 1
826.17 1
826.24 1
826.30 1
826.37 1
826.44 1
826.50 1
826.57 1
826.63 1
826.70 1
826.76 1
826.83 1
826.90 1
826.96 1
827.03 0
827.09 0
827.16 0
827.22 0
827.29 0
827.36 0
827.42 0
827.49 1
827.55 1
827.62 1
827.68 1
827.75 1
827.82 1
827.88 1
827.95 1
828.01 1
828.08 1
828.15 1
828.21 1
828.28 1
828.34 1
828.41 1
828.47 1
828.54 1
828.61 1
828.67 1
828.74 1
828.80 1
828.87 1
828.94 1
829.00 1
829.07 1
829.13 1
829.20 1
829.26 1
829.33 1
829.40 1
829.46 1
829.53 1
829.59 1
829.66 1
829.73 1
829.79 1
829.86 1
829.92 1
829.99 1
830.05 1
830.12 1
830.19 1
830.25 1
830.32 1
830.38 0
830.45 0
830.52 0
830.58 0
830.65 0
830.71 0
830.78 1
830.84 1
830.91 1
830.98 1
831.04 1
831.11 1
831.17 0
831.24 0
831.31 1
831.37 1
831.44 1
831.50 1
831.57 1
831.64 1
831.70 1
831.77 1
831.83 1
831.90 1
831.97 1
832.03 1
832.10 1
832.16 1
832.23 1
832.30 0
832.36 0
832.43 0
832.49 0
832.56 1
832.63 1
832.69 1
832.76 1
832.82 1
832.89 1
832.95 1
833.02 1
833.09 1
833.15 1
833.22 1
833.28 1
833.35 1
833.42 1
833.48 1
833.55 1
833.61 1
833.68 1
833.75 1
833.81 1
833.88 0
833.94 0
834.01 0
834.08 0
834.14 0
834.21 0
834.28 1
834.34 1
834.41 1
834.47 1
834.54 1
834.61 1
834.67 1
834.74 1
834.80 1
834.87 1
834.94 1
835.00 1
835.07 1
835.13 1
835.20 1
835.27 1
835.33 1
835.40 1
835.46 1
835.53 1
835.60 1
835.66 1
835.73 1
835.79 1
835.86 1
835.93 1
835.99 1
836.06 1
836.13 1
836.19 1
836.26 1
836.32 1
836.39 1
836.46 1
836.52 1
836.59 1
836.65 1
836.72 1
836.79 1
836.85 1
836.92 1
836.98 1
837.05 1
837.12 1
837.18 1
837.25 0
837.32 0
837.38 0
837.45 0
837.51 0
837.58 0
837.65 1
837.71 1
837.78 0
837.84 0
837.91 0
837.98 0
838.04 0
838.11 0
838.18 0
838.24 0
838.31 1
838.37 1
838.44 1
838.51 1
838.57 1
838.64 1
838.71 1
838.77 1
838.84 1
838.90 1
838.97 1
839.04 1
839.10 1
839.17 1
839.23 1
839.30 1
839.37 1
839.43 1
839.50 1
839.57 1
839.63 1
839.70 1
839.76 1
839.83 1
839.90 1
839.96 1
840.03 1
840.10 1
840.16 1
840.23 1
840.29 1
840.36 0
840.43 0
840.49 0
840.56 1
840.63 1
840.69 1
840.76 1
840.83 1
840.89 1
840.96 1
841.02 1
841.09 1
841.16 1
841.22 1
841.29 1
841.36 1
841.42 1
841.49 1
841.55 1
841.62 1
841.69 1
841.75 0
841.82 0
841.89 0
841.95 0
842.02 1
842.09 1
842.15 1
842.22 1
842.28 1
842.35 2
842.42 2
842.48 1
842.55 1
842.62 1
842.68 1
842.75 1
842.81 1
842.88 1
842.95 1
843.01 0
843.08 0
843.15 1
843.21 1
843.28 1
843.35 1
843.41 1
843.48 1
843.55 1
843.61 1
843.68 1
843.74 1
843.81 1
843.88 1
843.94 1
844.01 1
844.08 1
844.14 1
844.21 1
844.28 1
844.34 1
844.41 1
844.48 1
844.54 1
844.61 1
844.67 1
844.74 1
844.81 1
844.87 1
844.94 1
845.01 1
845.07 1
845.14 1
845.21 1
845.27 1
845.34 1
845.41 1
845.47 1
845.54 1
845.60 1
845.67 1
845.74 1
845.80 1
845.87 1
845.94 1
846.00 1
846.07 1
846.14 1
846.20 1
846.27 1
846.34 1
846.40 1
846.47 1
846.54 1
846.60 1
846.67 1
846.74 1
846.80 1
846.87 1
846.93 1
847.00 1
847.07 1
847.13 1
847.20 1
847.27 1
847.33 1
847.40 0
847.47 0
847.53 0
847.60 0
847.67 0
847.73 0
847.80 0
847.87 0
847.93 0
848.00 0
848.07 0
848.13 0
848.20 0
848.27 1
848.33 1
848.40 1
848.47 1
848.53 1
848.60 1
848.67 1
848.73 1
848.80 1
848.87 1
848.93 1
849.00 1
849.07 1
849.13 1
849.20 1
849.27 1
849.33 0
849.40 0
849.47 0
849.53 0
849.60 1
849.66 1
849.73 1
849.80 1
849.86 0
849.93 0
850.00 0
850.06 0
850.13 0
850.20 0
850.26 1
850.33 1
850.40 1
850.46 1
850.53 1
850.60 1
850.66 1
850.73 1
850.80 1
850.86 1
850.93 1
851.00 1
851.06 1
851.13 1
851.20 1
851.26 1
851.33 1
851.40 1
851.47 0
851.53 0
851.60 0
851.67 0
851.73 0
851.80 0
851.87 0
851.93 1
852.00 1
852.07 1
852.13 1
852.20 1
852.27 1
852.33 1
852.40 1
852.47 1
852.53 1
852.60 1
852.67 1
852.73 1
852.80 0
852.87 0
852.93 0
853.00 0
853.07 1
853.13 1
853.20 1
853.27 1
853.33 1
853.40 1
853.47 1
853.53 1
853.60 1
853.67 1
853.73 1
853.80 1
853.87 1
853.94 1
854.00 1
854.07 1
854.14 1
854.20 1
854.27 1
854.34 1
854.40 1
854.47 1
854.54 1
854.60 1
854.67 0
854.74 0
854.80 0
854.87 0
854.94 0
855.00 0
855.07 1
855.14 1
855.20 1
855.27 1
855.34 1
855.41 1
855.47 1
855.54 1
855.61 0
855.67 0
855.74 0
855.81 0
855.87 0
855.94 0
856.01 0
856.07 1
856.14 1
856.21 1
856.27 1
856.34 1
856.41 1
856.48 1
856.54 1
856.61 1
856.68 1
856.74 1
856.81 1
856.88 1
856.94 1
857.01 1
857.08 1
857.14 1
857.21 1
857.28 0
857.35 0
857.41 0
857.48 0
857.55 1
857.61 1
857.68 1
857.75 1
857.81 1
857.88 1
857.95 1
858.02 1
858.08 1
858.15 1
858.22 1
858.28 1
858.35 1
858.42 1
858.48 1
858.55 1
858.62 1
858.69 1
858.75 0
858.82 0
858.89 0
858.95 0
859.02 0
859.09 1
859.15 1
859.22 1
859.29 1
859.36 1
859.42 1
859.49 1
859.56 1
859.62 1
859.69 1
859.76 1
859.82 1
859.89 1
859.96 1
860.03 1
860.09 1
860.16 1
860.23 1
860.29 1
860.36 1
860.43 1
860.49 1
860.56 1
860.63 1
860.70 1
860.76 1
860.83 1
860.90 1
860.96 1
861.03 1
861.10 1
861.17 1
861.23 1
861.30 0
861.37 0
861.43 0
861.50 0
861.57 0
861.64 0
861.70 0
861.77 0
861.84 0
861.90 0
861.97 0
862.04 0
862.11 0
862.17 0
862.24 0
862.31 0
862.37 0
862.44 1
862.51 1
862.57 1
862.64 1
862.71 1
862.78 1
862.84 1
862.91 1
862.98 0
863.05 0
863.11 0
863.18 0
863.25 0
863.31 0
863.38 0
863.45 0
863.52 0
863.58 0
863.65 0
863.72 0
863.78 0
863.85 1
863.92 1
863.99 1
864.05 1
864.12 1
864.19 1
864.25 1
864.32 1
864.39 0
864.46 0
864.52 0
864.59 0
864.66 0
864.72 0
864.79 0
864.86 0
864.93 0
864.99 0
865.06 0
865.13 0
865.20 1
865.26 1
865.33 1
865.40 1
865.46 1
865.53 1
865.60 1
865.67 1
865.73 1
865.80 1
865.87 1
865.94 1
866.00 1
866.07 0
866.14 0
866.20 0
866.27 0
866.34 0
866.41 0
866.47 0
866.54 0
866.61 0
866.68 0
866.74 0
866.81 0
866.88 0
866.94 1
867.01 1
867.08 1
867.15 1
867.21 1
867.28 1
867.35 1
867.42 1
867.48 1
867.55 1
867.62 1
867.69 0
867.75 0
867.82 0
867.89 0
867.95 0
868.02 0
868.09 1
868.16 1
868.22 1
868.29 1
868.36 1
868.43 1
868.49 1
868.56 1
868.63 1
868.70 1
868.76 0
868.83 0
868.90 0
868.97 0
869.03 0
869.10 0
869.17 0
869.24 0
869.30 0
869.37 0
869.44 0
869.50 0
869.57 0
869.64 0
869.71 0
869.77 0
869.84 0
869.91 0
869.98 0
870.04 0
870.11 0
870.18 1
870.25 1
870.31 1
870.38 1
870.45 1
870.52 1
870.58 1
870.65 2
870.72 2
870.79 1
870.85 1
870.92 1
870.99 1
871.06 1
871.12 0
871.19 0
871.26 0
871.33 0
871.39 0
871.46 1
871.53 1
871.60 1
871.66 1
871.73 1
871.80 1
871.87 1
871.93 1
872.00 1
872.07 1
872.14 1
872.20 1
872.27 1
872.34 1
872.41 1
872.47 1
872.54 1
872.61 1
872.68 1
872.74 1
872.81 1
872.88 1
872.95 1
873.01 1
873.08 1
873.15 1
873.22 1
873.28 1
873.35 1
873.42 1
873.49 1
873.55 1
873.62 1
873.69 1
873.76 1
873.82 1
873.89 1
873.96 2
874.03 2
874.09 2
874.16 2
874.23 2
874.30 2
874.37 2
874.43 1
874.50 1
874.57 1
874.64 1
874.70 1
874.77 1
874.84 1
874.91 1
874.97 1
875.04 1
875.11 1
875.18 1
875.24 1
875.31 1
875.38 0
875.45 0
875.51 0
875.58 0
875.65 0
875.72 0
875.79 0
875.85 0
875.92 0
875.99 1
876.06 1
876.12 1
876.19 1
876.26 1
876.33 1
876.39 1
876.46 1
876.53 1
876.60 1
876.67 1
876.73 1
876.80 1
876.87 1
876.94 1
877.00 1
877.07 1
877.14 0
877.21 0
877.27 0
877.34 0
877.41 0
877.48 1
877.55 1
877.61 1
877.68 1
877.75 1
877.82 1
877.88 1
877.95 1
878.02 1
878.09 1
878.16 1
878.22 1
878.29 1
878.36 1
878.43 1
878.49 1
878.56 1
878.63 1
878.70 1
878.76 1
878.83 1
878.90 1
878.97 1
879.04 1
879.10 1
879.17 1
879.24 0
879.31 0
879.38 1
879.44 1
879.51 1
879.58 1
879.65 1
879.71 1
879.78 1
879.85 0
879.92 0
879.99 0
880.05 0
880.12 0
880.19 0
880.26 0
880.32 0
880.39 0
880.46 0
880.53 0
880.60 0
880.66 0
880.73 0
880.80 0
880.87 0
880.94 0
881.00 0
881.07 0
881.14 0
881.21 0
881.27 0
881.34 0
881.41 0
881.48 0
881.55 0
881.61 0
881.68 0
881.75 0
881.82 0
881.89 0
881.95 0
882.02 0
882.09 0
882.16 0
882.22 0
882.29 0
882.36 0
882.43 0
882.50 0
882.56 0
882.63 0
882.70 1
882.77 1
882.84 1
882.90 1
882.97 1
883.04 1
883.11 1
883.18 1
883.24 0
883.31 0
883.38 0
883.45 0
883.52 0
883.58 0
883.65 0
883.72 0
883.79 1
883.86 1
883.92 1
883.99 1
884.06 1
884.13 1
884.20 1
884.26 0
884.33 0
884.40 0
884.47 0
884.54 0
884.60 0
884.67 0
884.74 0
884.81 0
884.88 0
884.94 0
885.01 0
885.08 0
885.15 0
885.22 0
885.28 0
885.35 0
885.42 0
885.49 0
885.56 0
885.62 0
885.69 0
885.76 0
885.83 0
885.90 0
885.96 0
886.03 1
886.10 1
886.17 1
886.24 1
886.30 1
886.37 1
886.44 1
886.51 0
886.58 0
886.64 0
886.71 0
886.78 1
886.85 1
886.92 1
886.98 1
887.05 1
887.12 1
887.19 1
887.26 1
887.33 1
887.39 1
887.46 0
887.53 0
887.60 0
887.67 0
887.73 0
887.80 0
887.87 0
887.94 0
888.01 0
888.07 1
888.14 1
888.21 1
888.28 1
888.35 1
888.42 1
888.48 1
888.55 0
888.62 0
888.69 0
888.76 0
888.82 0
888.89 0
888.96 0
889.03 1
889.10 1
889.16 1
889.23 1
889.30 1
889.37 0
889.44 0
889.51 0
889.57 0
889.64 0
889.71 0
889.78 0
889.85 0
889.91 0
889.98 0
890.05 0
890.12 1
890.19 1
890.26 1
890.32 1
890.39 1
890.46 1
890.53 1
890.60 1
890.67 0
890.73 0
890.80 0
890.87 0
890.94 0
891.01 0
891.07 0
891.14 0
891.21 1
891.28 1
891.35 1
891.42 1
891.48 1
891.55 0
891.62 0
891.69 0
891.76 0
891.83 0
891.89 0
891.96 0
892.03 0
892.10 1
892.17 1
892.24 1
892.30 1
892.37 0
892.44 0
892.51 0
892.58 0
892.65 0
892.71 0
892.78 0
892.85 0
892.92 0
892.99 1
893.05 1
893.12 1
893.19 1
893.26 1
893.33 1
893.40 1
893.46 1
893.53 0
893.60 0
893.67 0
893.74 0
893.81 0
893.87 0
893.94 0
894.01 0
894.08 0
894.15 0
894.22 0
894.29 1
894.35 1
894.42 1
894.49 1
894.56 1
894.63 1
894.70 1
894.76 1
894.83 1
894.90 1
894.97 0
895.04 0
895.11 1
895.17 1
895.24 0
895.31 0
895.38 0
895.45 0
895.52 0
895.58 0
895.65 0
895.72 0
895.79 0
895.86 0
895.93 0
896.00 0
896.06 0
896.13 0
896.20 0
896.27 0
896.34 0
896.41 0
896.47 1
896.54 1
896.61 1
896.68 1
896.75 1
896.82 1
896.89 1
896.95 1
897.02 1
897.09 1
897.16 0
897.23 0
897.30 0
897.36 0
897.43 0
897.50 0
897.57 0
897.64 0
897.71 0
897.78 0
897.84 0
897.91 0
897.98 0
898.05 0
898.12 0
898.19 0
898.25 1
898.32 1
898.39 1
898.46 1
898.53 1
898.60 1
898.67 1
898.73 1
898.80 1
898.87 1
898.94 0
899.01 0
899.08 0
899.15 0
899.21 1
899.28 1
899.35 1
899.42 1
899.49 1
899.56 1
899.63 1
899.69 1
899.76 1
899.83 0
899.90 0
899.97 0
900.04 0
900.11 0
900.17 0
900.24 0
900.31 0
900.38 0
900.45 0
900.52 0
900.59 1
900.65 1
900.72 1
900.79 1
900.86 1
900.93 1
901.00 1
901.07 1
901.14 0
901.20 0
901.27 0
901.34 0
901.41 0
901.48 0
901.55 0
901.62 0
901.68 0
901.75 0
901.82 0
901.89 0
901.96 0
902.03 0
902.10 0
902.16 0
902.23 0
902.30 0
902.37 0
902.44 0
902.51 0
902.58 0
902.65 1
902.71 1
902.78 1
902.85 1
902.92 1
902.99 1
903.06 1
903.13 1
903.20 1
903.26 1
903.33 1
903.40 1
903.47 1
903.54 1
903.61 1
903.68 0
903.75 0
903.81 0
903.88 0
903.95 0
904.02 0
904.09 0
904.16 0
904.23 0
904.29 0
904.36 0
904.43 0
904.50 0
904.57 0
904.64 0
904.71 0
904.78 0
904.85 0
904.91 0
904.98 0
905.05 0
905.12 1
905.19 1
905.26 1
905.33 0
905.40 0
905.46 0
905.53 0
905.60 0
905.67 0
905.74 0
905.81 0
905.88 0
905.95 0
906.01 0
906.08 0
906.15 0
906.22 1
906.29 1
906.36 1
906.43 1
906.50 1
906.57 1
906.63 1
906.70 1
906.77 1
906.84 0
906.91 0
906.98 0
907.05 0
907.12 1
907.18 1
907.25 1
907.32 1
907.39 1
907.46 1
907.53 1
907.60 0
907.67 0
907.74 0
907.80 0
907.87 0
907.94 0
908.01 0
908.08 0
908.15 0
908.22 0
908.29 0
908.36 0
908.42 0
908.49 0
908.56 0
908.63 0
908.70 0
908.77 0
908.84 0
908.91 0
908.98 0
909.05 0
909.11 0
909.18 1
909.25 1
909.32 1
909.39 1
909.46 1
909.53 1
909.60 0
909.67 0
909.73 0
909.80 0
909.87 0
909.94 0
910.01 0
910.08 0
910.15 0
910.22 0
910.29 0
910.36 0
910.42 0
910.49 0
910.56 0
910.63 0
910.70 0
910.77 0
910.84 0
910.91 0
910.98 0
911.05 0
911.11 0
911.18 0
911.25 0
911.32 0
911.39 0
911.46 0
911.53 0
911.60 0
911.67 0
911.74 0
911.80 0
911.87 0
911.94 0
912.01 0
912.08 0
912.15 0
912.22 0
912.29 0
912.36 0
912.43 0
912.49 0
912.56 0
912.63 0
912.70 0
912.77 0
912.84 1
912.91 1
912.98 1
913.05 1
913.12 1
913.19 0
913.25 0
913.32 0
913.39 0
913.46 0
913.53 0
913.60 0
913.67 0
913.74 0
913.81 0
913.88 0
913.95 0
914.01 0
914.08 0
914.15 0
914.22 0
914.29 0
914.36 1
914.43 1
914.50 1
914.57 1
914.64 1
914.71 0
914.78 0
914.84 0
914.91 0
914.98 0
915.05 0
915.12 0
915.19 0
915.26 0
915.33 0
915.40 0
915.47 0
915.54 0
915.61 0
915.67 0
915.74 0
915.81 0
915.88 0
915.95 1
916.02 1
916.09 1
916.16 1
916.23 1
916.30 1
916.37 1
916.44 1
916.50 1
916.57 0
916.64 0
916.71 0
916.78 0
916.85 0
916.92 0
916.99 0
917.06 0
917.13 0
917.20 1
917.27 1
917.34 1
917.40 1
917.47 1
917.54 1
917.61 1
917.68 0
917.75 0
917.82 0
917.89 0
917.96 0
918.03 0
918.10 0
918.17 0
918.24 0
918.31 0
918.37 0
918.44 0
918.51 0
918.58 0
918.65 0
918.72 0
918.79 0
918.86 0
918.93 0
919.00 0
919.07 0
919.14 0
919.21 0
919.28 0
919.34 0
919.41 0
919.48 0
919.55 0
919.62 0
919.69 0
919.76 0
919.83 0
919.90 0
919.97 0
920.04 0
920.11 0
920.18 0
920.25 0
920.32 0
920.39 0
920.45 0
920.52 0
920.59 0
920.66 0
920.73 0
920.80 0
920.87 0
920.94 0
921.01 0
921.08 0
921.15 0
921.22 0
921.29 0
921.36 0
921.43 0
921.50 0
921.56 0
921.63 0
921.70 0
921.77 0
921.84 0
921.91 0
921.98 0
922.05 0
922.12 0
922.19 0
922.26 0
922.33 0
922.40 0
922.47 0
922.54 1
922.61 0
922.68 0
922.74 0
922.81 0
922.88 0
922.95 0
923.02 0
923.09 0
923.16 0
923.23 0
923.30 1
923.37 1
923.44 1
923.51 1
923.58 1
923.65 1
923.72 1
923.79 1
923.86 0
923.93 0
924.00 0
924.06 0
924.13 0
924.20 0
924.27 0
924.34 0
924.41 0
924.48 0
924.55 0
924.62 0
924.69 0
924.76 0
924.83 0
924.90 0
924.97 0
925.04 0
925.11 0
925.18 0
925.25 0
925.32 0
925.39 0
925.46 0
925.53 0
925.59 0
925.66 0
925.73 0
925.80 0
925.87 0
925.94 0
926.01 0
926.08 0
926.15 0
926.22 0
926.29 0
926.36 0
926.43 0
926.50 0
926.57 0
926.64 0
926.71 0
926.78 0
926.85 0
926.92 0
926.99 0
927.06 0
927.13 0
927.20 0
927.26 0
927.33 0
927.40 0
927.47 0
927.54 0
927.61 0
927.68 0
927.75 0
927.82 0
927.89 0
927.96 0
928.03 0
928.10 0
928.17 0
928.24 0
928.31 0
928.38 0
928.45 0
928.52 0
928.59 0
928.66 0
928.73 0
928.80 0
928.87 0
928.94 0
929.01 0
929.08 0
929.15 0
929.22 1
929.28 1
929.35 1
929.42 1
929.49 1
929.56 0
929.63 0
929.70 0
929.77 0
929.84 0
929.91 0
929.98 0
930.05 0
930.12 0
930.19 0
930.26 0
930.33 0
930.40 0
930.47 0
930.54 0
930.61 0
930.68 0
930.75 0
930.82 0
930.89 0
930.96 0
931.03 0
931.10 0
931.17 0
931.24 0
931.31 0
931.38 0
931.45 0
931.52 0
931.59 0
931.66 0
931.73 0
931.80 0
931.87 0
931.94 0
932.00 0
932.07 0
932.14 0
932.21 0
932.28 0
932.35 0
932.42 0
932.49 0
932.56 0
932.63 0
932.70 0
932.77 0
932.84 0
932.91 0
932.98 0
933.05 0
933.12 0
933.19 0
933.26 0
933.33 0
933.40 1
933.47 1
933.54 1
933.61 1
933.68 1
933.75 0
933.82 0
933.89 0
933.96 0
934.03 0
934.10 0
934.17 0
934.24 0
934.31 0
934.38 0
934.45 0
934.52 0
934.59 0
934.66 0
934.73 0
934.80 0
934.87 0
934.94 0
935.01 0
935.08 0
935.15 0
935.22 0
935.29 1
935.36 1
935.43 1
935.50 1
935.57 1
935.64 1
935.71 1
935.78 1
935.85 1
935.92 1
935.99 0
936.06 0
936.13 0
936.20 0
936.27 0
936.34 0
936.41 0
936.48 0
936.55 0
936.62 1
936.69 1
936.76 1
936.83 1
936.90 0
936.97 0
937.04 0
937.11 0
937.18 0
937.25 0
937.32 0
937.39 0
937.46 0
937.53 0
937.60 0
937.67 0
937.74 0
937.81 0
937.88 0
937.95 0
938.02 0
938.09 0
938.16 0
938.23 0
938.30 0
938.37 0
938.44 0
938.51 0
938.58 0
938.65 1
938.72 1
938.79 1
938.86 1
938.93 1
939.00 1
939.07 1
939.14 0
939.21 0
939.28 0
939.35 0
939.42 0
939.49 1
939.56 1
939.63 1
939.70 1
939.77 1
939.84 1
939.91 1
939.98 1
940.05 1
940.12 1
940.19 1
940.26 1
940.33 0
940.40 0
940.47 0
940.54 0
940.61 0
940.68 0
940.75 0
940.82 0
940.89 0
940.96 0
941.03 0
941.10 0
941.17 0
941.24 0
941.31 0
941.38 0
941.45 0
941.52 0
941.59 1
941.66 1
941.73 1
941.80 1
941.87 0
941.94 0
942.01 0
942.08 0
942.15 0
942.22 0
942.29 0
942.36 0
942.43 0
942.50 0
942.57 0
942.64 0
942.71 0
942.79 0
942.86 0
942.93 0
943.00 0
943.07 0
943.14 0
943.21 0
943.28 0
943.35 0
943.42 0
943.49 0
943.56 0
943.63 0
943.70 0
943.77 0
943.84 0
943.91 0
943.98 0
944.05 0
944.12 0
944.19 0
944.26 0
944.33 0
944.40 0
944.47 0
944.54 0
944.61 0
944.68 0
944.75 0
944.82 0
944.89 0
944.96 0
945.03 0
945.10 0
945.17 0
945.24 0
945.31 0
945.38 0
945.45 0
945.52 0
945.60 0
945.67 0
945.74 0
945.81 0
945.88 0
945.95 0
946.02 0
946.09 0
946.16 0
946.23 0
946.30 0
946.37 0
946.44 0
946.51 0
946.58 0
946.65 0
946.72 0
946.79 0
946.86 0
946.93 0
947.00 0
947.07 0
947.14 0
947.21 0
947.28 0
947.35 0
947.42 1
947.49 1
947.56 1
947.64 1
947.71 1
947.78 1
947.85 1
947.92 1
947.99 1
948.06 1
948.13 1
948.20 1
948.27 1
948.34 1
948.41 1
948.48 1
948.55 1
948.62 0
948.69 0
948.76 0
948.83 0
948.90 0
948.97 0
949.04 0
949.11 0
949.18 0
949.25 0
949.33 0
949.40 0
949.47 0
949.54 0
949.61 0
949.68 0
949.75 0
949.82 0
949.89 0
949.96 0
950.03 0
950.10 0
950.17 0
950.24 0
950.31 0
950.38 0
950.45 0
950.52 0
950.59 0
950.66 0
950.73 0
950.81 0
950.88 1
950.95 1
951.02 1
951.09 1
951.16 1
951.23 0
951.30 0
951.37 0
951.44 0
951.51 0
951.58 0
951.65 0
951.72 0
951.79 0
951.86 0
951.93 0
952.00 0
952.07 0
952.15 0
952.22 0
952.29 0
952.36 0
952.43 0
952.50 0
952.57 0
952.64 0
952.71 0
952.78 0
952.85 0
952.92 0
952.99 0
953.06 0
953.13 0
953.20 0
953.27 1
953.34 1
953.42 1
953.49 1
953.56 1
953.63 0
953.70 0
953.77 0
953.84 0
953.91 0
953.98 0
954.05 0
954.12 1
954.19 1
954.26 1
954.33 1
954.40 1
954.47 1
954.55 1
954.62 1
954.69 1
954.76 0
954.83 0
954.90 0
954.97 0
955.04 1
955.11 1
955.18 1
955.25 1
955.32 1
955.39 1
955.46 1
955.53 1
955.61 1
955.68 1
955.75 1
955.82 1
955.89 1
955.96 1
956.03 1
956.10 1
956.17 1
956.24 1
956.31 1
956.38 0
956.45 0
956.52 0
956.59 0
956.67 0
956.74 0
956.81 1
956.88 1
956.95 1
957.02 1
957.09 0
957.16 0
957.23 0
957.30 0
957.37 0
957.44 0
957.51 0
957.59 0
957.66 0
957.73 0
957.80 0
957.87 0
957.94 0
958.01 0
958.08 0
958.15 0
958.22 0
958.29 0
958.36 0
958.43 0
958.51 0
958.58 0
958.65 0
958.72 0
958.79 0
958.86 0
958.93 0
959.00 0
959.07 0
959.14 0
959.21 0
959.28 0
959.35 0
959.43 1
959.50 1
959.57 1
959.64 1
959.71 1
959.78 1
959.85 1
959.92 1
959.99 1
960.06 1
960.13 1
960.20 1
960.28 1
960.35 1
960.42 0
960.49 0
960.56 0
960.63 0
960.70 0
960.77 0
960.84 0
960.91 0
960.98 0
961.06 0
961.13 0
961.20 0
961.27 0
961.34 0
961.41 0
961.48 0
961.55 0
961.62 0
961.69 0
961.76 0
961.83 0
961.91 1
961.98 1
962.05 1
962.12 1
962.19 1
962.26 0
962.33 0
962.40 0
962.47 0
962.54 0
962.62 0
962.69 0
962.76 0
962.83 0
962.90 0
962.97 0
963.04 0
963.11 1
963.18 1
963.25 1
963.32 1
963.40 1
963.47 1
963.54 1
963.61 1
963.68 0
963.75 0
963.82 0
963.89 0
963.96 0
964.03 1
964.11 1
964.18 1
964.25 1
964.32 1
964.39 1
964.46 1
964.53 1
964.60 1
964.67 1
964.74 0
964.82 0
964.89 0
964.96 0
965.03 0
965.10 0
965.17 0
965.24 0
965.31 0
965.38 0
965.45 0
965.53 0
965.60 0
965.67 0
965.74 0
965.81 0
965.88 1
965.95 1
966.02 1
966.09 1
966.17 1
966.24 1
966.31 1
966.38 1
966.45 1
966.52 1
966.59 1
966.66 1
966.73 1
966.80 1
966.88 1
966.95 1
967.02 1
967.09 1
967.16 1
967.23 1
967.30 1
967.37 1
967.44 1
967.52 0
967.59 0
967.66 0
967.73 0
967.80 0
967.87 0
967.94 0
968.01 0
968.09 0
968.16 0
968.23 0
968.30 0
968.37 0
968.44 0
968.51 1
968.58 1
968.65 1
968.73 1
968.80 2
968.87 2
968.94 1
969.01 1
969.08 1
969.15 1
969.22 1
969.29 1
969.37 1
969.44 1
969.51 1
969.58 1
969.65 1
969.72 1
969.79 1
969.86 1
969.94 1
970.01 1
970.08 1
970.15 1
970.22 1
970.29 1
970.36 1
970.43 1
970.51 1
970.58 0
970.65 0
970.72 0
970.79 0
970.86 0
970.93 0
971.00 0
971.08 0
971.15 1
971.22 1
971.29 1
971.36 1
971.43 1
971.50 1
971.57 1
971.65 1
971.72 1
971.79 1
971.86 1
971.93 0
972.00 0
972.07 0
972.14 0
972.22 1
972.29 1
972.36 1
972.43 1
972.50 1
972.57 1
972.64 1
972.71 1
972.79 1
972.86 1
972.93 1
973.00 1
973.07 1
973.14 1
973.21 1
973.29 1
973.36 1
973.43 1
973.50 1
973.57 1
973.64 1
973.71 1
973.78 1
973.86 1
973.93 1
974.00 1
974.07 1
974.14 1
974.21 1
974.28 1
974.36 1
974.43 1
974.50 1
974.57 1
974.64 1
974.71 1
974.78 1
974.86 1
974.93 1
975.00 1
975.07 1
975.14 1
975.21 1
975.28 1
975.35 1
975.43 1
975.50 1
975.57 1
975.64 1
975.71 1
975.78 1
975.85 1
975.93 1
976.00 1
976.07 1
976.14 1
976.21 1
976.28 1
976.35 1
976.43 1
976.50 1
976.57 1
976.64 1
976.71 1
976.78 1
976.85 1
976.93 1
977.00 1
977.07 1
977.14 1
977.21 1
977.28 1
977.36 2
977.43 2
977.50 2
977.57 1
977.64 1
977.71 1
977.78 1
977.86 1
977.93 1
978.00 1
978.07 0
978.14 0
978.21 0
978.28 0
978.36 0
978.43 0
978.50 0
978.57 0
978.64 0
978.71 0
978.79 0
978.86 0
978.93 0
979.00 0
979.07 1
979.14 1
979.21 1
979.29 1
979.36 1
979.43 1
979.50 1
979.57 1
979.64 1
979.72 1
979.79 1
979.86 1
979.93 1
980.00 1
980.07 1
980.14 1
980.22 1
980.29 1
980.36 1
980.43 1
980.50 1
980.57 1
980.65 1
980.72 1
980.79 1
980.86 1
980.93 1
981.00 1
981.08 1
981.15 1
981.22 1
981.29 1
981.36 0
981.43 0
981.51 0
981.58 0
981.65 0
981.72 0
981.79 0
981.86 0
981.94 0
982.01 0
982.08 0
982.15 0
982.22 0
982.29 0
982.37 0
982.44 0
982.51 0
982.58 0
982.65 0
982.72 1
982.80 1
982.87 1
982.94 1
983.01 1
983.08 1
983.15 1
983.23 1
983.30 1
983.37 1
983.44 1
983.51 0
983.58 0
983.66 0
983.73 0
983.80 0
983.87 0
983.94 0
984.01 0
984.09 0
984.16 0
984.23 0
984.30 0
984.37 1
984.44 1
984.52 1
984.59 1
984.66 1
984.73 1
984.80 0
984.88 0
984.95 0
985.02 0
985.09 0
985.16 0
985.23 0
985.31 0
985.38 0
985.45 0
985.52 0
985.59 0
985.66 0
985.74 0
985.81 1
985.88 1
985.95 1
986.02 2
986.10 2
986.17 2
986.24 2
986.31 2
986.38 1
986.45 1
986.53 1
986.60 1
986.67 0
986.74 0
986.81 0
986.89 0
986.96 0
987.03 0
987.10 0
987.17 1
987.24 1
987.32 1
987.39 1
987.46 1
987.53 1
987.60 1
987.68 1
987.75 0
987.82 0
987.89 0
987.96 0
988.03 0
988.11 0
988.18 0
988.25 0
988.32 0
988.39 0
988.47 0
988.54 0
988.61 0
988.68 0
988.75 0
988.83 0
988.90 1
988.97 1
989.04 1
989.11 1
989.19 0
989.26 0
989.33 0
989.40 0
989.47 0
989.54 0
989.62 0
989.69 1
989.76 1
989.83 1
989.90 1
989.98 1
990.05 1
990.12 1
990.19 1
990.26 1
990.34 1
990.41 1
990.48 1
990.55 1
990.62 2
990.70 2
990.77 2
990.84 2
990.91 2
990.98 2
991.06 2
991.13 2
991.20 2
991.27 2
991.34 2
991.42 2
991.49 2
991.56 2
991.63 2
991.70 2
991.78 2
991.85 2
991.92 1
991.99 1
992.06 1
992.14 0
992.21 0
992.28 0
992.35 1
992.42 1
992.50 2
992.57 2
992.64 3
992.71 3
992.78 3
992.86 3
992.93 3
993.00 3
993.07 3
993.14 3
993.22 2
993.29 2
993.36 2
993.43 2
993.50 2
993.58 2
993.65 2
993.72 2
993.79 2
993.86 2
993.94 2
994.01 2
994.08 2
994.15 1
994.23 1
994.30 1
994.37 1
994.44 1
994.51 1
994.59 1
994.66 2
994.73 2
994.80 2
994.87 2
994.95 2
995.02 2
995.09 2
995.16 3
995.23 3
995.31 3
995.38 3
995.45 3
995.52 3
995.60 3
995.67 3
995.74 3
995.81 3
995.88 3
995.96 3
996.03 3
996.10 3
996.17 3
996.24 4
996.32 4
996.39 4
996.46 4
996.53 4
996.61 4
996.68 4
996.75 4
996.82 4
996.89 4
996.97 3
997.04 3
997.11 3
997.18 3
997.26 4
997.33 4
997.40 4
997.47 4
997.54 4
997.62 4
997.69 4
997.76 4
997.83 4
997.91 4
997.98 4
998.05 4
998.12 4
998.19 4
998.27 4
998.34 4
998.41 4
998.48 4
998.56 4
998.63 3
998.70 3
998.77 3
998.84 2
998.92 2
998.99 1
999.06 1
999.13 1
999.21 1
999.28 0
999.35 0
999.42 0
999.50 0
999.57 0
999.64 0
999.71 0
999.78 1
999.86 1
999.93 1
1000.00 2
1000.07 2
1000.15 2
1000.22 2
1000.29 2
1000.36 2
1000.44 1
1000.51 1
1000.58 1
1000.65 1
1000.72 1
1000.80 1
1000.87 1
1000.94 1
1001.01 1
1001.09 2
1001.16 2
1001.23 2
1001.30 1
1001.38 1
1001.45 1
1001.52 1
1001.59 1
1001.66 1
1001.74 1
1001.81 1
1001.88 1
1001.95 1
1002.03 2
1002.10 1
1002.17 1
1002.24 1
1002.32 1
1002.39 1
1002.46 1
1002.53 1
1002.61 1
1002.68 1
1002.75 1
1002.82 1
1002.90 1
1002.97 1
1003.04 1
1003.11 1
1003.19 1
1003.26 1
1003.33 1
1003.40 1
1003.47 1
1003.55 1
1003.62 1
1003.69 1
1003.76 1
1003.84 1
1003.91 2
1003.98 2
1004.05 2
1004.13 3
1004.20 3
1004.27 3
1004.34 3
1004.42 3
1004.49 3
1004.56 3
1004.63 2
1004.71 2
1004.78 2
1004.85 2
1004.92 2
1005.00 2
1005.07 2
1005.14 2
1005.21 2
1005.29 2
1005.36 2
1005.43 2
1005.50 2
1005.58 2
1005.65 2
1005.72 3
1005.79 3
1005.87 4
1005.94 4
1006.01 5
1006.08 6
1006.16 6
1006.23 6
1006.30 6
1006.37 6
1006.45 6
1006.52 6
1006.59 6
1006.66 6
1006.74 6
1006.81 6
1006.88 6
1006.95 5
1007.03 5
1007.10 5
1007.17 5
1007.24 4
1007.32 4
1007.39 4
1007.46 3
1007.54 3
1007.61 3
1007.68 3
1007.75 4
1007.83 4
1007.90 4
1007.97 5
1008.04 5
1008.12 5
1008.19 4
1008.26 4
1008.33 4
1008.41 4
1008.48 4
1008.55 5
1008.62 5
1008.70 5
1008.77 5
1008.84 6
1008.91 5
1008.99 5
1009.06 5
1009.13 5
1009.20 5
1009.28 5
1009.35 5
1009.42 5
1009.50 5
1009.57 4
1009.64 4
1009.71 4
1009.79 4
1009.86 5
1009.93 5
1010.00 5
1010.08 5
1010.15 6
1010.22 6
1010.29 7
1010.37 7
1010.44 7
1010.51 7
1010.59 8
1010.66 8
1010.73 7
1010.80 7
1010.88 7
1010.95 7
1011.02 7
1011.09 7
1011.17 7
1011.24 7
1011.31 7
1011.39 7
1011.46 8
1011.53 8
1011.60 7
1011.68 7
1011.75 6
1011.82 5
1011.89 4
1011.97 4
1012.04 3
1012.11 4
1012.19 4
1012.26 5
1012.33 5
1012.40 6
1012.48 6
1012.55 6
1012.62 6
1012.69 5
1012.77 5
1012.84 5
1012.91 4
1012.99 4
1013.06 4
1013.13 4
1013.20 5
1013.28 5
1013.35 5
1013.42 5
1013.50 5
1013.57 5
1013.64 4
1013.71 4
1013.79 4
1013.86 4
1013.93 3
1014.00 3
1014.08 2
1014.15 2
1014.22 2
1014.30 1
1014.37 1
1014.44 1
1014.51 1
1014.59 1
1014.66 1
1014.73 1
1014.81 1
1014.88 1
1014.95 1
1015.02 1
1015.10 1
1015.17 2
1015.24 2
1015.32 2
1015.39 2
1015.46 2
1015.53 2
1015.61 2
1015.68 2
1015.75 2
1015.83 2
1015.90 2
1015.97 3
1016.04 3
1016.12 3
1016.19 3
1016.26 3
1016.34 3
1016.41 3
1016.48 2
1016.55 2
1016.63 2
1016.70 1
1016.77 1
1016.85 0
1016.92 0
1016.99 0
1017.07 0
1017.14 0
1017.21 1
1017.28 1
1017.36 1
1017.43 1
1017.50 0
1017.58 0
1017.65 0
1017.72 0
1017.79 0
1017.87 0
1017.94 0
1018.01 0
1018.09 0
1018.16 0
1018.23 1
1018.31 1
1018.38 1
1018.45 2
1018.52 2
1018.60 3
1018.67 3
1018.74 4
1018.82 4
1018.89 3
1018.96 3
1019.03 3
1019.11 2
1019.18 2
1019.25 3
1019.33 3
1019.40 3
1019.47 4
1019.55 4
1019.62 4
1019.69 4
1019.76 4
1019.84 3
1019.91 3
1019.98 3
1020.06 3
1020.13 3
1020.20 3
1020.28 3
1020.35 3
1020.42 3
1020.50 3
1020.57 3
1020.64 3
1020.71 3
1020.79 3
1020.86 3
1020.93 3
1021.01 3
1021.08 2
1021.15 2
1021.23 2
1021.30 2
1021.37 3
1021.44 4
1021.52 4
1021.59 5
1021.66 6
1021.74 6
1021.81 6
1021.88 6
1021.96 6
1022.03 6
1022.10 6
1022.18 6
1022.25 5
1022.32 5
1022.40 5
1022.47 4
1022.54 4
1022.61 3
1022.69 3
1022.76 3
1022.83 3
1022.91 4
1022.98 4
1023.05 4
1023.13 5
1023.20 4
1023.27 4
1023.35 4
1023.42 3
1023.49 2
1023.57 1
1023.64 1
1023.71 0
1023.78 0
1023.86 0
1023.93 0
1024.00 1
1024.08 2
1024.15 3
1024.22 4
1024.30 5
1024.37 5
1024.44 6
1024.52 6
1024.59 5
1024.66 5
1024.74 4
1024.81 4
1024.88 4
1024.96 4
1025.03 4
1025.10 4
1025.18 5
1025.25 5
1025.32 6
1025.39 7
1025.47 7
1025.54 8
1025.61 8
1025.69 8
1025.76 8
1025.83 9
1025.91 9
1025.98 9
1026.05 10
1026.13 11
1026.20 12
1026.27 13
1026.35 14
1026.42 15
1026.49 16
1026.57 17
1026.64 17
1026.71 18
1026.79 18
1026.86 18
1026.93 18
1027.01 17
1027.08 17
1027.15 16
1027.23 15
1027.30 14
1027.37 13
1027.45 13
1027.52 13
1027.59 14
1027.67 14
1027.74 14
1027.81 14
1027.89 14
1027.96 14
1028.03 14
1028.11 13
1028.18 13
1028.25 12
1028.33 11
1028.40 10
1028.47 9
1028.55 9
1028.62 8
1028.69 8
1028.77 7
1028.84 7
1028.91 7
1028.99 6
1029.06 6
1029.13 5
1029.21 5
1029.28 4
1029.35 4
1029.43 4
1029.50 3
1029.57 3
1029.65 3
1029.72 4
1029.79 4
1029.87 4
1029.94 3
1030.01 3
1030.09 3
1030.16 2
1030.23 2
1030.31 2
1030.38 2
1030.45 2
1030.53 2
1030.60 2
1030.67 2
1030.75 3
1030.82 3
1030.89 3
1030.97 3
1031.04 4
1031.11 4
1031.19 3
1031.26 3
1031.33 3
1031.41 2
1031.48 2
1031.55 1
1031.63 1
1031.70 1
1031.77 1
1031.85 1
1031.92 2
1032.00 2
1032.07 3
1032.14 3
1032.22 3
1032.29 3
1032.36 3
1032.44 3
1032.51 2
1032.58 1
1032.66 0
1032.73 0
1032.80 0
1032.88 0
1032.95 0
1033.02 0
1033.10 0
1033.17 0
1033.24 0
1033.32 1
1033.39 2
1033.46 3
1033.54 3
1033.61 4
1033.69 4
1033.76 5
1033.83 5
1033.91 4
1033.98 3
1034.05 3
1034.13 2
1034.20 1
1034.27 1
1034.35 1
1034.42 2
1034.49 2
1034.57 4
1034.64 5
1034.71 5
1034.79 6
1034.86 6
1034.94 5
1035.01 5
1035.08 5
1035.16 4
1035.23 4
1035.30 4
1035.38 4
1035.45 4
1035.52 4
1035.60 4
1035.67 4
1035.74 4
1035.82 3
1035.89 3
1035.97 3
1036.04 3
1036.11 3
1036.19 3
1036.26 3
1036.33 3
1036.41 3
1036.48 2
1036.55 2
1036.63 2
1036.70 1
1036.78 1
1036.85 1
1036.92 1
1037.00 1
1037.07 1
1037.14 2
1037.22 2
1037.29 3
1037.36 4
1037.44 4
1037.51 5
1037.59 6
1037.66 6
1037.73 6
1037.81 6
1037.88 6
1037.95 6
1038.03 6
1038.10 5
1038.17 5
1038.25 5
1038.32 5
1038.40 5
1038.47 6
1038.54 6
1038.62 7
1038.69 7
1038.76 7
1038.84 8
1038.91 7
1038.99 7
1039.06 6
1039.13 5
1039.21 4
1039.28 3
1039.35 2
1039.43 2
1039.50 1
1039.57 1
1039.65 1
1039.72 1
1039.80 1
1039.87 1
1039.94 1
1040.02 2
1040.09 2
1040.16 2
1040.24 2
1040.31 2
1040.39 1
1040.46 1
1040.53 1
1040.61 1
1040.68 1
1040.75 2
1040.83 2
1040.90 2
1040.98 2
1041.05 1
1041.12 1
1041.20 0
1041.27 0
1041.34 0
1041.42 1
1041.49 2
1041.57 3
1041.64 4
1041.71 5
1041.79 5
1041.86 4
1041.94 4
1042.01 3
1042.08 3
1042.16 3
1042.23 3
1042.30 3
1042.38 2
1042.45 2
1042.53 1
1042.60 1
1042.67 1
1042.75 1
1042.82 2
1042.89 3
1042.97 3
1043.04 4
1043.12 4
1043.19 4
1043.26 4
1043.34 3
1043.41 3
1043.49 3
1043.56 3
1043.63 3
1043.71 4
1043.78 4
1043.86 4
1043.93 4
1044.00 4
1044.08 4
1044.15 4
1044.22 3
1044.30 3
1044.37 2
1044.45 1
1044.52 1
1044.59 0
1044.67 0
1044.74 1
1044.82 1
1044.89 1
1044.96 2
1045.04 2
1045.11 2
1045.19 1
1045.26 0
1045.33 0
1045.41 0
1045.48 0
1045.55 0
1045.63 0
1045.70 0
1045.78 0
1045.85 1
1045.92 2
1046.00 4
1046.07 7
1046.15 8
1046.22 9
1046.29 9
1046.37 8
1046.44 6
1046.52 4
1046.59 2
1046.66 0
1046.74 0
1046.81 0
1046.89 0
1046.96 0
1047.03 1
1047.11 3
1047.18 4
1047.26 5
1047.33 5
1047.40 6
1047.48 6
1047.55 6
1047.63 7
1047.70 7
1047.77 7
1047.85 8
1047.92 8
1048.00 8
1048.07 7
1048.14 6
1048.22 6
1048.29 5
1048.37 5
1048.44 5
1048.51 5
1048.59 4
1048.66 4
1048.74 4
1048.81 4
1048.88 3
1048.96 3
1049.03 3
1049.11 4
1049.18 4
1049.26 4
1049.33 5
1049.40 5
1049.48 6
1049.55 6
1049.63 6
1049.70 7
1049.77 7
1049.85 7
1049.92 6
1050.00 6
1050.07 6
1050.14 6
1050.22 6
1050.29 6
1050.37 6
1050.44 6
1050.51 6
1050.59 6
1050.66 6
1050.74 5
1050.81 5
1050.89 5
1050.96 5
1051.03 5
1051.11 5
1051.18 6
1051.26 6
1051.33 6
1051.40 6
1051.48 6
1051.55 6
1051.63 6
1051.70 5
1051.77 5
1051.85 5
1051.92 5
1052.00 4
1052.07 3
1052.15 2
1052.22 1
1052.29 0
1052.37 0
1052.44 0
1052.52 0
1052.59 0
1052.66 0
1052.74 1
1052.81 3
1052.89 4
1052.96 5
1053.04 6
1053.11 7
1053.18 7
1053.26 7
1053.33 7
1053.41 6
1053.48 6
1053.56 6
1053.63 7
1053.70 7
1053.78 7
1053.85 6
1053.93 5
1054.00 4
1054.07 3
1054.15 3
1054.22 2
1054.30 2
1054.37 2
1054.45 2
1054.52 3
1054.59 3
1054.67 3
1054.74 3
1054.82 4
1054.89 4
1054.97 4
1055.04 5
1055.11 5
1055.19 5
1055.26 5
1055.34 4
1055.41 3
1055.49 2
1055.56 2
1055.63 1
1055.71 0
1055.78 0
1055.86 0
1055.93 0
1056.01 0
1056.08 0
1056.15 0
1056.23 0
1056.30 0
1056.38 0
1056.45 1
1056.53 2
1056.60 3
1056.67 4
1056.75 4
1056.82 5
1056.90 5
1056.97 5
1057.05 5
1057.12 4
1057.20 3
1057.27 3
1057.34 2
1057.42 1
1057.49 1
1057.57 1
1057.64 2
1057.72 3
1057.79 4
1057.86 5
1057.94 5
1058.01 5
1058.09 5
1058.16 5
1058.24 4
1058.31 4
1058.39 4
1058.46 4
1058.53 4
1058.61 4
1058.68 5
1058.76 5
1058.83 5
1058.91 5
1058.98 4
1059.05 4
1059.13 3
1059.20 3
1059.28 2
1059.35 2
1059.43 2
1059.50 2
1059.58 2
1059.65 2
1059.72 2
1059.80 1
1059.87 1
1059.95 1
1060.02 1
1060.10 2
1060.17 2
1060.25 2
1060.32 3
1060.39 3
1060.47 4
1060.54 4
1060.62 4
1060.69 5
1060.77 5
1060.84 6
1060.92 6
1060.99 6
1061.06 6
1061.14 6
1061.21 5
1061.29 4
1061.36 4
1061.44 4
1061.51 5
1061.59 6
1061.66 7
1061.74 7
1061.81 7
1061.88 7
1061.96 6
1062.03 6
1062.11 5
1062.18 6
1062.26 6
1062.33 7
1062.41 8
1062.48 9
1062.55 10
1062.63 10
1062.70 10
1062.78 10
1062.85 10
1062.93 9
1063.00 8
1063.08 7
1063.15 6
1063.23 5
1063.30 4
1063.37 3
1063.45 2
1063.52 1
1063.60 1
1063.67 0
1063.75 0
1063.82 1
1063.90 2
1063.97 3
1064.05 5
1064.12 6
1064.20 8
1064.27 9
1064.34 10
1064.42 10
1064.49 10
1064.57 10
1064.64 10
1064.72 9
1064.79 9
1064.87 8
1064.94 7
1065.02 6
1065.09 5
1065.17 5
1065.24 6
1065.31 7
1065.39 8
1065.46 10
1065.54 12
1065.61 13
1065.69 15
1065.76 15
1065.84 16
1065.91 16
1065.99 16
1066.06 15
1066.14 15
1066.21 15
1066.28 15
1066.36 15
1066.43 16
1066.51 16
1066.58 16
1066.66 16
1066.73 16
1066.81 15
1066.88 15
1066.96 14
1067.03 13
1067.11 12
1067.18 11
1067.26 10
1067.33 9
1067.41 8
1067.48 7
1067.55 7
1067.63 8
1067.70 9
1067.78 10
1067.85 11
1067.93 12
1068.00 13
1068.08 13
1068.15 13
1068.23 12
1068.30 11
1068.38 10
1068.45 9
1068.53 8
1068.60 9
1068.68 9
1068.75 10
1068.83 10
1068.90 10
1068.97 11
1069.05 12
1069.12 13
1069.20 14
1069.27 16
1069.35 18
1069.42 19
1069.50 20
1069.57 20
1069.65 19
1069.72 18
1069.80 17
1069.87 16
1069.95 15
1070.02 15
1070.10 16
1070.17 16
1070.25 17
1070.32 17
1070.40 17
1070.47 17
1070.55 17
1070.62 16
1070.69 15
1070.77 15
1070.84 14
1070.92 14
1070.99 15
1071.07 16
1071.14 17
1071.22 17
1071.29 18
1071.37 19
1071.44 20
1071.52 21
1071.59 22
1071.67 23
1071.74 24
1071.82 25
1071.89 26
1071.97 26
1072.04 25
1072.12 23
1072.19 21
1072.27 19
1072.34 18
1072.42 17
1072.49 16
1072.57 15
1072.64 13
1072.72 11
1072.79 9
1072.87 7
1072.94 6
1073.02 4
1073.09 4
1073.17 4
1073.24 4
1073.32 4
1073.39 4
1073.46 4
1073.54 4
1073.61 4
1073.69 4
1073.76 5
1073.84 6
1073.91 7
1073.99 7
1074.06 7
1074.14 7
1074.21 6
1074.29 6
1074.36 5
1074.44 5
1074.51 5
1074.59 6
1074.66 6
1074.74 7
1074.81 7
1074.89 7
1074.96 7
1075.04 6
1075.11 6
1075.19 6
1075.26 6
1075.34 6
1075.41 6
1075.49 7
1075.56 8
1075.64 8
1075.71 8
1075.79 8
1075.86 7
1075.94 7
1076.01 6
1076.09 5
1076.16 5
1076.24 4
1076.31 4
1076.39 4
1076.46 3
1076.54 3
1076.61 4
1076.69 4
1076.76 5
1076.84 6
1076.91 6
1076.99 5
1077.06 4
1077.14 2
1077.21 1
1077.29 0
1077.36 0
1077.44 0
1077.51 0
1077.59 0
1077.66 0
1077.74 0
1077.81 0
1077.89 1
1077.96 2
1078.04 2
1078.11 3
1078.19 3
1078.27 4
1078.34 5
1078.42 6
1078.49 7
1078.57 8
1078.64 9
1078.72 9
1078.79 8
1078.87 7
1078.94 6
1079.02 6
1079.09 5
1079.17 6
1079.24 7
1079.32 8
1079.39 10
1079.47 12
1079.54 13
1079.62 14
1079.69 14
1079.77 15
1079.84 15
1079.92 15
1079.99 15
1080.07 14
1080.14 13
1080.22 12
1080.29 11
1080.37 10
1080.44 9
1080.52 9
1080.59 9
1080.67 9
1080.74 8
1080.82 8
1080.89 8
1080.97 7
1081.05 7
1081.12 6
1081.20 6
1081.27 6
1081.35 6
1081.42 6
1081.50 6
1081.57 5
1081.65 4
1081.72 4
1081.80 4
1081.87 5
1081.95 7
1082.02 9
1082.10 11
1082.17 14
1082.25 15
1082.32 17
1082.40 17
1082.47 17
1082.55 18
1082.62 18
1082.70 18
1082.77 19
1082.85 19
1082.93 20
1083.00 20
1083.08 19
1083.15 19
1083.23 19
1083.30 18
1083.38 18
1083.45 17
1083.53 16
1083.60 14
1083.68 12
1083.75 10
1083.83 9
1083.90 9
1083.98 9
1084.05 11
1084.13 13
1084.21 15
1084.28 16
1084.36 17
1084.43 16
1084.51 16
1084.58 15
1084.66 14
1084.73 13
1084.81 13
1084.88 13
1084.96 14
1085.03 14
1085.11 13
1085.18 11
1085.26 9
1085.33 7
1085.41 5
1085.49 3
1085.56 2
1085.64 1
1085.71 2
1085.79 2
1085.86 3
1085.94 3
1086.01 4
1086.09 5
1086.16 5
1086.24 6
1086.31 6
1086.39 6
1086.46 6
1086.54 6
1086.62 6
1086.69 7
1086.77 7
1086.84 8
1086.92 9
1086.99 10
1087.07 12
1087.14 12
1087.22 13
1087.29 13
1087.37 13
1087.45 13
1087.52 12
1087.60 11
1087.67 11
1087.75 10
1087.82 10
1087.90 9
1087.97 8
1088.05 8
1088.12 8
1088.20 9
1088.27 10
1088.35 11
1088.43 12
1088.50 14
1088.58 16
1088.65 18
1088.73 19
1088.80 21
1088.88 22
1088.95 22
1089.03 21
1089.10 20
1089.18 18
1089.26 16
1089.33 13
1089.41 11
1089.48 10
1089.56 9
1089.63 8
1089.71 9
1089.78 9
1089.86 9
1089.93 10
1090.01 10
1090.09 10
1090.16 10
1090.24 9
1090.31 8
1090.39 7
1090.46 7
1090.54 6
1090.61 6
1090.69 6
1090.77 6
1090.84 6
1090.92 6
1090.99 6
1091.07 5
1091.14 4
1091.22 3
1091.29 1
1091.37 0
1091.45 0
1091.52 0
1091.60 0
1091.67 0
1091.75 0
1091.82 0
1091.90 0
1091.97 0
1092.05 2
1092.13 4
1092.20 6
1092.28 8
1092.35 10
1092.43 12
1092.50 14
1092.58 16
1092.65 18
1092.73 20
1092.81 21
1092.88 21
1092.96 21
1093.03 20
1093.11 19
1093.18 18
1093.26 16
1093.33 13
1093.41 11
1093.49 9
1093.56 8
1093.64 8
1093.71 9
1093.79 10
1093.86 12
1093.94 14
1094.02 16
1094.09 18
1094.17 19
1094.24 20
1094.32 20
1094.39 20
1094.47 18
1094.54 17
1094.62 15
1094.70 14
1094.77 14
1094.85 14
1094.92 14
1095.00 14
1095.07 15
1095.15 15
1095.23 15
1095.30 16
1095.38 17
1095.45 18
1095.53 19
1095.60 20
1095.68 21
1095.76 21
1095.83 21
1095.91 20
1095.98 20
1096.06 19
1096.13 19
1096.21 19
1096.29 19
1096.36 20
1096.44 21
1096.51 22
1096.59 22
1096.66 22
1096.74 22
1096.82 22
1096.89 22
1096.97 22
1097.04 23
1097.12 23
1097.19 23
1097.27 24
1097.35 24
1097.42 24
1097.50 25
1097.57 26
1097.65 27
1097.72 28
1097.80 29
1097.88 30
1097.95 30
1098.03 31
1098.10 31
1098.18 32
1098.25 33
1098.33 33
1098.41 34
1098.48 34
1098.56 34
1098.63 34
1098.71 33
1098.79 32
1098.86 32
1098.94 32
1099.01 31
1099.09 31
1099.16 30
1099.24 30
1099.32 29
1099.39 28
1099.47 27
1099.54 25
1099.62 24
1099.69 22
1099.77 21
1099.85 20
1099.92 20
1100.00 20
1100.07 21
1100.15 23
1100.23 24
1100.30 25
1100.38 26
1100.45 26
1100.53 26
1100.61 24
1100.68 22
1100.76 20
1100.83 19
1100.91 17
1100.98 17
1101.06 16
1101.14 15
1101.21 13
1101.29 12
1101.36 10
1101.44 7
1101.52 5
1101.59 3
1101.67 2
1101.74 2
1101.82 2
1101.90 3
1101.97 5
1102.05 6
1102.12 7
1102.20 8
1102.27 8
1102.35 7
1102.43 6
1102.50 4
1102.58 3
1102.65 3
1102.73 4
1102.81 6
1102.88 8
1102.96 11
1103.03 13
1103.11 14
1103.19 14
1103.26 12
1103.34 10
1103.41 8
1103.49 6
1103.57 4
1103.64 3
1103.72 2
1103.79 2
1103.87 2
1103.95 3
1104.02 4
1104.10 5
1104.17 6
1104.25 7
1104.33 7
1104.40 7
1104.48 5
1104.55 4
1104.63 2
1104.71 0
1104.78 0
1104.86 0
1104.93 0
1105.01 0
1105.09 0
1105.16 0
1105.24 0
1105.31 0
1105.39 0
1105.47 1
1105.54 2
1105.62 3
1105.69 4
1105.77 4
1105.85 3
1105.92 2
1106.00 1
1106.07 0
1106.15 0
1106.23 0
1106.30 0
1106.38 0
1106.45 2
1106.53 3
1106.61 5
1106.68 6
1106.76 7
1106.83 8
1106.91 8
1106.99 8
1107.06 8
1107.14 7
1107.21 7
1107.29 7
1107.37 6
1107.44 7
1107.52 7
1107.60 8
1107.67 10
1107.75 12
1107.82 14
1107.90 18
1107.98 22
1108.05 26
1108.13 30
1108.20 33
1108.28 35
1108.36 36
1108.43 36
1108.51 36
1108.58 35
1108.66 35
1108.74 34
1108.81 33
1108.89 32
1108.97 30
1109.04 28
1109.12 26
1109.19 23
1109.27 22
1109.35 20
1109.42 20
1109.50 21
1109.57 22
1109.65 24
1109.73 26
1109.80 27
1109.88 28
1109.96 29
1110.03 29
1110.11 30
1110.18 32
1110.26 33
1110.34 35
1110.41 38
1110.49 40
1110.57 42
1110.64 43
1110.72 44
1110.79 45
1110.87 45
1110.95 45
1111.02 45
1111.10 44
1111.18 44
1111.25 45
1111.33 45
1111.40 46
1111.48 47
1111.56 47
1111.63 47
1111.71 47
1111.78 46
1111.86 44
1111.94 42
1112.01 40
1112.09 38
1112.17 36
1112.24 34
1112.32 32
1112.39 31
1112.47 30
1112.55 29
1112.62 29
1112.70 29
1112.78 29
1112.85 29
1112.93 29
1113.01 29
1113.08 30
1113.16 30
1113.23 30
1113.31 30
1113.39 31
1113.46 31
1113.54 31
1113.62 32
1113.69 33
1113.77 33
1113.84 33
1113.92 33
1114.00 31
1114.07 29
1114.15 26
1114.23 23
1114.30 21
1114.38 19
1114.46 17
1114.53 16
1114.61 15
1114.68 14
1114.76 13
1114.84 11
1114.91 10
1114.99 10
1115.07 10
1115.14 12
1115.22 13
1115.30 15
1115.37 17
1115.45 18
1115.52 19
1115.60 20
1115.68 20
1115.75 19
1115.83 19
1115.91 19
1115.98 19
1116.06 19
1116.14 20
1116.21 20
1116.29 20
1116.36 21
1116.44 22
1116.52 23
1116.59 24
1116.67 24
1116.75 23
1116.82 22
1116.90 21
1116.98 20
1117.05 19
1117.13 19
1117.20 19
1117.28 19
1117.36 19
1117.43 18
1117.51 17
1117.59 15
1117.66 13
1117.74 11
1117.82 9
1117.89 8
1117.97 7
1118.05 7
1118.12 9
1118.20 10
1118.28 12
1118.35 14
1118.43 16
1118.50 19
1118.58 21
1118.66 23
1118.73 25
1118.81 26
1118.89 28
1118.96 29
1119.04 31
1119.12 32
1119.19 33
1119.27 34
1119.35 36
1119.42 37
1119.50 38
1119.58 39
1119.65 39
1119.73 40
1119.81 40
1119.88 40
1119.96 40
1120.03 40
1120.11 41
1120.19 41
1120.26 41
1120.34 41
1120.42 41
1120.49 41
1120.57 40
1120.65 39
1120.72 38
1120.80 37
1120.88 35
1120.95 34
1121.03 33
1121.11 32
1121.18 32
1121.26 33
1121.34 34
1121.41 36
1121.49 37
1121.57 39
1121.64 41
1121.72 43
1121.80 46
1121.87 48
1121.95 50
1122.03 52
1122.10 54
1122.18 55
1122.26 56
1122.33 56
1122.41 55
1122.49 54
1122.56 52
1122.64 49
1122.71 45
1122.79 41
1122.87 36
1122.94 32
1123.02 28
1123.10 26
1123.17 25
1123.25 25
1123.33 27
1123.40 29
1123.48 30
1123.56 32
1123.63 32
1123.71 31
1123.79 30
1123.86 29
1123.94 27
1124.02 26
1124.09 25
1124.17 25
1124.25 25
1124.32 25
1124.40 25
1124.48 26
1124.55 26
1124.63 27
1124.71 28
1124.78 30
1124.86 32
1124.94 34
1125.01 36
1125.09 37
1125.17 38
1125.24 38
1125.32 37
1125.40 36
1125.47 34
1125.55 32
1125.63 30
1125.71 29
1125.78 28
1125.86 28
1125.94 28
1126.01 28
1126.09 29
1126.17 30
1126.24 30
1126.32 29
1126.40 28
1126.47 25
1126.55 23
1126.63 21
1126.70 19
1126.78 19
1126.86 19
1126.93 21
1127.01 23
1127.09 25
1127.16 27
1127.24 29
1127.32 29
1127.39 29
1127.47 28
1127.55 26
1127.62 24
1127.70 22
1127.78 20
1127.85 18
1127.93 17
1128.01 16
1128.08 16
1128.16 16
1128.24 16
1128.32 15
1128.39 14
1128.47 13
1128.55 12
1128.62 9
1128.70 7
1128.78 5
1128.85 3
1128.93 2
1129.01 1
1129.08 0
1129.16 0
1129.24 1
1129.31 3
1129.39 4
1129.47 5
1129.54 6
1129.62 6
1129.70 5
1129.78 4
1129.85 3
1129.93 2
1130.01 1
1130.08 0
1130.16 0
1130.24 0
1130.31 0
1130.39 0
1130.47 0
1130.54 0
1130.62 0
1130.70 0
1130.77 0
1130.85 1
1130.93 4
1131.01 8
1131.08 11
1131.16 13
1131.24 15
1131.31 15
1131.39 14
1131.47 13
1131.54 13
1131.62 13
1131.70 14
1131.77 16
1131.85 19
1131.93 21
1132.01 23
1132.08 23
1132.16 23
1132.24 23
1132.31 22
1132.39 21
1132.47 21
1132.54 20
1132.62 20
1132.70 19
1132.77 19
1132.85 18
1132.93 18
1133.01 18
1133.08 17
1133.16 17
1133.24 17
1133.31 17
1133.39 17
1133.47 17
1133.54 17
1133.62 17
1133.70 18
1133.78 19
1133.85 20
1133.93 21
1134.01 21
1134.08 20
1134.16 19
1134.24 18
1134.31 17
1134.39 16
1134.47 14
1134.55 12
1134.62 11
1134.70 9
1134.78 7
1134.85 6
1134.93 6
1135.01 7
1135.08 9
1135.16 12
1135.24 17
1135.32 22
1135.39 26
1135.47 31
1135.55 34
1135.62 35
1135.70 36
1135.78 35
1135.86 35
1135.93 34
1136.01 34
1136.09 36
1136.16 38
1136.24 40
1136.32 43
1136.39 46
1136.47 47
1136.55 48
1136.63 49
1136.70 49
1136.78 48
1136.86 49
1136.93 49
1137.01 50
1137.09 51
1137.17 53
1137.24 54
1137.32 56
1137.40 59
1137.47 61
1137.55 64
1137.63 66
1137.71 67
1137.78 66
1137.86 65
1137.94 62
1138.01 58
1138.09 55
1138.17 53
1138.25 52
1138.32 51
1138.40 52
1138.48 53
1138.55 54
1138.63 54
1138.71 55
1138.79 55
1138.86 56
1138.94 58
1139.02 60
1139.09 63
1139.17 66
1139.25 69
1139.33 70
1139.40 71
1139.48 70
1139.56 69
1139.63 68
1139.71 68
1139.79 67
1139.87 68
1139.94 69
1140.02 70
1140.10 71
1140.18 72
1140.25 73
1140.33 72
1140.41 71
1140.48 69
1140.56 66
1140.64 63
1140.72 60
1140.79 57
1140.87 55
1140.95 53
1141.02 53
1141.10 52
1141.18 52
1141.26 51
1141.33 49
1141.41 46
1141.49 42
1141.57 37
1141.64 32
1141.72 28
1141.80 25
1141.87 23
1141.95 22
1142.03 22
1142.11 22
1142.18 22
1142.26 21
1142.34 21
1142.42 22
1142.49 24
1142.57 27
1142.65 31
1142.72 35
1142.80 39
1142.88 43
1142.96 45
1143.03 47
1143.11 48
1143.19 48
1143.27 48
1143.34 46
1143.42 44
1143.50 41
1143.58 38
1143.65 34
1143.73 30
1143.81 26
1143.88 23
1143.96 20
1144.04 18
1144.12 15
1144.19 13
1144.27 10
1144.35 8
1144.43 7
1144.50 6
1144.58 6
1144.66 7
1144.74 8
1144.81 10
1144.89 10
1144.97 11
1145.04 11
1145.12 11
1145.20 11
1145.28 11
1145.35 12
1145.43 12
1145.51 12
1145.59 12
1145.66 12
1145.74 12
1145.82 12
1145.90 13
1145.97 15
1146.05 17
1146.13 19
1146.21 21
1146.28 21
1146.36 20
1146.44 19
1146.52 16
1146.59 14
1146.67 12
1146.75 11
1146.83 11
1146.90 11
1146.98 11
1147.06 12
1147.14 12
1147.21 12
1147.29 12
1147.37 12
1147.44 13
1147.52 13
1147.60 14
1147.68 16
1147.75 17
1147.83 19
1147.91 20
1147.99 22
1148.06 23
1148.14 23
1148.22 24
1148.30 24
1148.37 24
1148.45 23
1148.53 22
1148.61 21
1148.68 20
1148.76 19
1148.84 19
1148.92 20
1148.99 22
1149.07 25
1149.15 27
1149.23 30
1149.30 31
1149.38 32
1149.46 31
1149.54 30
1149.61 29
1149.69 28
1149.77 26
1149.85 24
1149.93 22
1150.00 20
1150.08 18
1150.16 16
1150.24 14
1150.31 12
1150.39 11
1150.47 10
1150.55 10
1150.62 11
1150.70 12
1150.78 12
1150.86 13
1150.93 13
1151.01 13
1151.09 13
1151.17 13
1151.24 13
1151.32 13
1151.40 12
1151.48 12
1151.55 11
1151.63 11
1151.71 12
1151.79 13
1151.86 16
1151.94 18
1152.02 21
1152.10 24
1152.17 27
1152.25 29
1152.33 31
1152.41 33
1152.49 37
1152.56 42
1152.64 48
1152.72 55
1152.80 62
1152.87 68
1152.95 73
1153.03 77
1153.11 80
1153.18 82
1153.26 83
1153.34 84
1153.42 84
1153.49 83
1153.57 82
1153.65 81
1153.73 81
1153.81 80
1153.88 80
1153.96 81
1154.04 82
1154.12 83
1154.19 85
1154.27 86
1154.35 87
1154.43 89
1154.50 91
1154.58 93
1154.66 96
1154.74 99
1154.82 102
1154.89 103
1154.97 105
1155.05 106
1155.13 107
1155.20 107
1155.28 108
1155.36 108
1155.44 109
1155.52 109
1155.59 108
1155.67 107
1155.75 106
1155.83 106
1155.90 106
1155.98 106
1156.06 107
1156.14 108
1156.21 110
1156.29 111
1156.37 111
1156.45 112
1156.53 111
1156.60 111
1156.68 110
1156.76 110
1156.84 109
1156.91 109
1156.99 109
1157.07 108
1157.15 106
1157.23 103
1157.30 99
1157.38 94
1157.46 89
1157.54 83
1157.61 79
1157.69 74
1157.77 71
1157.85 67
1157.93 64
1158.00 61
1158.08 59
1158.16 58
1158.24 57
1158.32 57
1158.39 58
1158.47 59
1158.55 60
1158.63 61
1158.70 61
1158.78 62
1158.86 62
1158.94 62
1159.02 63
1159.09 64
1159.17 65
1159.25 66
1159.33 66
1159.40 65
1159.48 63
1159.56 60
1159.64 57
1159.72 54
1159.79 51
1159.87 49
1159.95 46
1160.03 44
1160.11 41
1160.18 37
1160.26 32
1160.34 27
1160.42 22
1160.50 19
1160.57 17
1160.65 17
1160.73 19
1160.81 21
1160.88 25
1160.96 28
1161.04 31
1161.12 33
1161.20 34
1161.27 35
1161.35 36
1161.43 37
1161.51 38
1161.59 40
1161.66 42
1161.74 43
1161.82 44
1161.90 45
1161.98 45
1162.05 44
1162.13 43
1162.21 41
1162.29 39
1162.37 37
1162.44 35
1162.52 32
1162.60 29
1162.68 25
1162.76 21
1162.83 17
1162.91 14
1162.99 10
1163.07 8
1163.15 6
1163.22 5
1163.30 6
1163.38 7
1163.46 9
1163.54 11
1163.61 14
1163.69 17
1163.77 20
1163.85 22
1163.93 23
1164.00 24
1164.08 25
1164.16 25
1164.24 25
1164.32 24
1164.39 23
1164.47 21
1164.55 19
1164.63 16
1164.71 13
1164.78 10
1164.86 7
1164.94 5
1165.02 4
1165.10 4
1165.17 5
1165.25 6
1165.33 9
1165.41 12
1165.49 16
1165.56 20
1165.64 23
1165.72 26
1165.80 28
1165.88 29
1165.95 29
1166.03 28
1166.11 26
1166.19 25
1166.27 25
1166.35 26
1166.42 28
1166.50 30
1166.58 32
1166.66 34
1166.74 34
1166.81 33
1166.89 32
1166.97 29
1167.05 27
1167.13 24
1167.20 23
1167.28 22
1167.36 22
1167.44 23
1167.52 23
1167.60 24
1167.67 24
1167.75 23
1167.83 22
1167.91 20
1167.99 17
1168.06 14
1168.14 11
1168.22 9
1168.30 7
1168.38 7
1168.45 7
1168.53 8
1168.61 8
1168.69 9
1168.77 10
1168.85 10
1168.92 11
1169.00 11
1169.08 11
1169.16 11
1169.24 9
1169.31 7
1169.39 4
1169.47 0
1169.55 0
1169.63 0
1169.71 0
1169.78 0
1169.86 0
1169.94 0
1170.02 0
1170.10 2
1170.18 7
1170.25 11
1170.33 14
1170.41 15
1170.49 14
1170.57 12
1170.64 8
1170.72 3
1170.80 0
1170.88 0
1170.96 0
1171.04 0
1171.11 0
1171.19 0
1171.27 0
1171.35 2
1171.43 3
1171.51 4
1171.58 5
1171.66 5
1171.74 6
1171.82 8
1171.90 11
1171.98 16
1172.05 20
1172.13 25
1172.21 30
1172.29 34
1172.37 36
1172.44 37
1172.52 38
1172.60 37
1172.68 37
1172.76 37
1172.84 36
1172.91 34
1172.99 33
1173.07 30
1173.15 27
1173.23 24
1173.31 22
1173.38 20
1173.46 20
1173.54 21
1173.62 22
1173.70 25
1173.78 28
1173.85 31
1173.93 34
1174.01 36
1174.09 37
1174.17 35
1174.25 33
1174.32 29
1174.40 24
1174.48 20
1174.56 15
1174.64 12
1174.72 10
1174.80 10
1174.87 10
1174.95 10
1175.03 11
1175.11 12
1175.19 13
1175.27 14
1175.34 16
1175.42 17
1175.50 19
1175.58 21
1175.66 22
1175.74 22
1175.81 21
1175.89 20
1175.97 19
1176.05 18
1176.13 17
1176.21 18
1176.28 18
1176.36 19
1176.44 19
1176.52 19
1176.60 18
1176.68 16
1176.76 14
1176.83 11
1176.91 9
1176.99 7
1177.07 7
1177.15 8
1177.23 10
1177.30 13
1177.38 17
1177.46 20
1177.54 23
1177.62 24
1177.70 24
1177.78 24
1177.85 22
1177.93 22
1178.01 22
1178.09 23
1178.17 26
1178.25 29
1178.32 32
1178.40 35
1178.48 37
1178.56 37
1178.64 36
1178.72 35
1178.80 33
1178.87 31
1178.95 31
1179.03 33
1179.11 37
1179.19 42
1179.27 47
1179.35 53
1179.42 56
1179.50 58
1179.58 59
1179.66 58
1179.74 56
1179.82 54
1179.90 52
1179.97 51
1180.05 50
1180.13 48
1180.21 47
1180.29 44
1180.37 42
1180.45 40
1180.52 38
1180.60 37
1180.68 37
1180.76 38
1180.84 40
1180.92 43
1181.00 46
1181.07 49
1181.15 52
1181.23 54
1181.31 55
1181.39 55
1181.47 55
1181.55 53
1181.62 51
1181.70 49
1181.78 46
1181.86 43
1181.94 41
1182.02 40
1182.10 39
1182.17 39
1182.25 39
1182.33 40
1182.41 41
1182.49 42
1182.57 42
1182.65 41
1182.72 40
1182.80 39
1182.88 38
1182.96 37
1183.04 36
1183.12 36
1183.20 36
1183.28 35
1183.35 35
1183.43 33
1183.51 31
1183.59 28
1183.67 24
1183.75 20
1183.83 16
1183.90 13
1183.98 11
1184.06 10
1184.14 10
1184.22 11
1184.30 12
1184.38 13
1184.46 15
1184.53 18
1184.61 21
1184.69 26
1184.77 31
1184.85 36
1184.93 40
1185.01 42
1185.09 43
1185.16 42
1185.24 39
1185.32 37
1185.40 35
1185.48 33
1185.56 32
1185.64 33
1185.72 33
1185.79 34
1185.87 35
1185.95 36
1186.03 37
1186.11 37
1186.19 37
1186.27 37
1186.35 36
1186.42 34
1186.50 33
1186.58 32
1186.66 32
1186.74 33
1186.82 36
1186.90 40
1186.98 45
1187.05 49
1187.13 53
1187.21 56
1187.29 57
1187.37 57
1187.45 57
1187.53 58
1187.61 60
1187.68 64
1187.76 69
1187.84 76
1187.92 83
1188.00 91
1188.08 99
1188.16 105
1188.24 110
1188.32 114
1188.39 117
1188.47 119
1188.55 120
1188.63 122
1188.71 123
1188.79 125
1188.87 127
1188.95 129
1189.02 132
1189.10 135
1189.18 139
1189.26 142
1189.34 144
1189.42 146
1189.50 147
1189.58 147
1189.66 145
1189.73 143
1189.81 140
1189.89 137
1189.97 136
1190.05 135
1190.13 134
1190.21 135
1190.29 135
1190.37 135
1190.44 133
1190.52 129
1190.60 125
1190.68 119
1190.76 113
1190.84 108
1190.92 103
1191.00 99
1191.08 97
1191.15 95
1191.23 93
1191.31 92
1191.39 91
1191.47 91
1191.55 91
1191.63 92
1191.71 94
1191.79 95
1191.87 96
1191.94 96
1192.02 94
1192.10 91
1192.18 87
1192.26 81
1192.34 76
1192.42 71
1192.50 67
1192.58 64
1192.66 62
1192.73 59
1192.81 58
1192.89 57
1192.97 56
1193.05 56
1193.13 56
1193.21 57
1193.29 58
1193.37 60
1193.44 61
1193.52 63
1193.60 64
1193.68 65
1193.76 65
1193.84 65
1193.92 65
1194.00 66
1194.08 66
1194.16 66
1194.24 66
1194.31 64
1194.39 62
1194.47 59
1194.55 54
1194.63 50
1194.71 47
1194.79 44
1194.87 42
1194.95 41
1195.03 41
1195.10 41
1195.18 40
1195.26 38
1195.34 35
1195.42 32
1195.50 28
1195.58 24
1195.66 20
1195.74 16
1195.82 12
1195.90 8
1195.97 5
1196.05 3
1196.13 2
1196.21 2
1196.29 3
1196.37 4
1196.45 6
1196.53 7
1196.61 9
1196.69 10
1196.77 11
1196.84 11
1196.92 10
1197.00 8
1197.08 5
1197.16 0
1197.24 0
1197.32 0
1197.40 0
1197.48 0
1197.56 0
1197.64 0
1197.71 0
1197.79 7
1197.87 15
1197.95 22
1198.03 28
1198.11 32
1198.19 35
1198.27 36
1198.35 35
1198.43 35
1198.51 35
1198.59 35
1198.66 37
1198.74 38
1198.82 39
1198.90 40
1198.98 39
1199.06 38
1199.14 34
1199.22 30
1199.30 26
1199.38 23
1199.46 20
1199.54 19
1199.61 19
1199.69 19
1199.77 20
1199.85 21
1199.93 23
1200.01 24
1200.09 26
1200.17 29
1200.25 32
1200.33 36
1200.41 39
1200.49 42
1200.57 44
1200.64 45
1200.72 45
1200.80 44
1200.88 43
1200.96 41
1201.04 39
1201.12 37
1201.20 36
1201.28 36
1201.36 37
1201.44 39
1201.52 42
1201.60 45
1201.68 49
1201.75 52
1201.83 53
1201.91 54
1201.99 52
1202.07 50
1202.15 46
1202.23 41
1202.31 36
1202.39 32
1202.47 28
1202.55 25
1202.63 23
1202.71 23
1202.79 23
1202.86 25
1202.94 27
1203.02 28
1203.10 29
1203.18 29
1203.26 27
1203.34 24
1203.42 20
1203.50 16
1203.58 11
1203.66 7
1203.74 3
1203.82 0
1203.90 0
1203.98 0
1204.05 0
1204.13 4
1204.21 9
1204.29 15
1204.37 22
1204.45 29
1204.53 36
1204.61 41
1204.69 44
1204.77 44
1204.85 43
1204.93 40
1205.01 35
1205.09 31
1205.17 27
1205.25 25
1205.32 26
1205.40 28
1205.48 33
1205.56 38
1205.64 43
1205.72 47
1205.80 49
1205.88 49
1205.96 48
1206.04 45
1206.12 42
1206.20 40
1206.28 39
1206.36 38
1206.44 37
1206.52 37
1206.60 37
1206.67 38
1206.75 39
1206.83 41
1206.91 44
1206.99 47
1207.07 50
1207.15 52
1207.23 53
1207.31 53
1207.39 51
1207.47 48
1207.55 43
1207.63 39
1207.71 35
1207.79 31
1207.87 28
1207.95 25
1208.03 23
1208.10 20
1208.18 18
1208.26 16
1208.34 15
1208.42 15
1208.50 15
1208.58 17
1208.66 20
1208.74 24
1208.82 27
1208.90 31
1208.98 33
1209.06 36
1209.14 37
1209.22 39
1209.30 41
1209.38 43
1209.46 47
1209.54 51
1209.62 56
1209.70 61
1209.77 65
1209.85 70
1209.93 73
1210.01 76
1210.09 79
1210.17 81
1210.25 83
1210.33 85
1210.41 86
1210.49 86
1210.57 84
1210.65 80
1210.73 75
1210.81 70
1210.89 65
1210.97 62
1211.05 60
1211.13 59
1211.21 58
1211.29 56
1211.37 53
1211.45 47
1211.53 40
1211.60 33
1211.68 25
1211.76 19
1211.84 15
1211.92 15
1212.00 18
1212.08 23
1212.16 30
1212.24 38
1212.32 44
1212.40 49
1212.48 51
1212.56 50
1212.64 47
1212.72 43
1212.80 39
1212.88 36
1212.96 34
1213.04 34
1213.12 35
1213.20 37
1213.28 39
1213.36 40
1213.44 40
1213.52 38
1213.60 34
1213.68 30
1213.76 25
1213.83 20
1213.91 16
1213.99 13
1214.07 11
1214.15 10
1214.23 11
1214.31 11
1214.39 12
1214.47 13
1214.55 13
1214.63 13
1214.71 12
1214.79 11
1214.87 10
1214.95 10
1215.03 11
1215.11 14
1215.19 18
1215.27 24
1215.35 30
1215.43 36
1215.51 40
1215.59 43
1215.67 45
1215.75 44
1215.83 43
1215.91 40
1215.99 36
1216.07 31
1216.15 27
1216.23 23
1216.31 19
1216.39 16
1216.47 14
1216.55 13
1216.62 12
1216.70 12
1216.78 11
1216.86 9
1216.94 6
1217.02 4
1217.10 3
1217.18 3
1217.26 6
1217.34 9
1217.42 13
1217.50 17
1217.58 19
1217.66 20
1217.74 19
1217.82 19
1217.90 20
1217.98 22
1218.06 25
1218.14 29
1218.22 33
1218.30 36
1218.38 38
1218.46 40
1218.54 40
1218.62 41
1218.70 42
1218.78 44
1218.86 46
1218.94 47
1219.02 48
1219.10 48
1219.18 47
1219.26 45
1219.34 42
1219.42 37
1219.50 33
1219.58 28
1219.66 24
1219.74 20
1219.82 18
1219.90 17
1219.98 17
1220.06 16
1220.14 15
1220.22 14
1220.30 12
1220.38 10
1220.46 8
1220.54 7
1220.62 7
1220.70 7
1220.78 8
1220.86 7
1220.94 6
1221.02 2
1221.10 0
1221.18 0
1221.26 0
1221.34 0
1221.42 0
1221.50 0
1221.58 0
1221.66 4
1221.74 10
1221.82 16
1221.90 21
1221.98 25
1222.06 29
1222.14 33
1222.22 36
1222.30 38
1222.37 40
1222.45 40
1222.53 39
1222.61 36
1222.69 31
1222.77 25
1222.85 18
1222.93 11
1223.01 5
1223.09 0
1223.17 0
1223.25 0
1223.33 0
1223.41 4
1223.49 12
1223.57 20
1223.65 29
1223.73 37
1223.81 43
1223.89 47
1223.97 49
1224.05 50
1224.13 49
1224.21 48
1224.29 48
1224.37 49
1224.45 51
1224.53 53
1224.61 54
1224.69 55
1224.77 54
1224.85 53
1224.93 51
1225.01 49
1225.09 49
1225.17 51
1225.26 55
1225.34 61
1225.42 68
1225.50 73
1225.58 77
1225.66 78
1225.74 77
1225.82 74
1225.90 70
1225.98 65
1226.06 61
1226.14 57
1226.22 54
1226.30 51
1226.38 48
1226.46 45
1226.54 44
1226.62 44
1226.70 45
1226.78 48
1226.86 52
1226.94 57
1227.02 61
1227.10 64
1227.18 65
1227.26 67
1227.34 67
1227.42 68
1227.50 69
1227.58 69
1227.66 69
1227.74 69
1227.82 67
1227.90 64
1227.98 60
1228.06 56
1228.14 54
1228.22 53
1228.30 53
1228.38 55
1228.46 57
1228.54 59
1228.62 61
1228.70 61
1228.78 61
1228.86 60
1228.94 60
1229.02 60
1229.10 60
1229.18 61
1229.26 62
1229.34 63
1229.42 63
1229.50 62
1229.58 60
1229.66 56
1229.74 52
1229.82 48
1229.90 43
1229.98 39
1230.06 36
1230.14 35
1230.22 35
1230.30 38
1230.38 43
1230.46 49
1230.54 57
1230.62 65
1230.70 74
1230.78 82
1230.86 90
1230.95 97
1231.03 103
1231.11 107
1231.19 109
1231.27 108
1231.35 105
1231.43 100
1231.51 94
1231.59 87
1231.67 81
1231.75 76
1231.83 72
1231.91 71
1231.99 72
1232.07 75
1232.15 78
1232.23 81
1232.31 83
1232.39 84
1232.47 85
1232.55 86
1232.63 87
1232.71 88
1232.79 90
1232.87 92
1232.95 94
1233.03 95
1233.11 96
1233.19 96
1233.27 96
1233.35 96
1233.43 96
1233.51 96
1233.59 96
1233.67 96
1233.75 97
1233.84 98
1233.92 99
1234.00 100
1234.08 101
1234.16 102
1234.24 103
1234.32 104
1234.40 103
1234.48 102
1234.56 100
1234.64 96
1234.72 91
1234.80 85
1234.88 78
1234.96 72
1235.04 66
1235.12 61
1235.20 58
1235.28 56
1235.36 54
1235.44 52
1235.52 49
1235.60 46
1235.68 42
1235.76 39
1235.84 35
1235.92 32
1236.01 28
1236.09 25
1236.17 21
1236.25 16
1236.33 11
1236.41 6
1236.49 4
1236.57 5
1236.65 8
1236.73 15
1236.81 24
1236.89 34
1236.97 43
1237.05 50
1237.13 53
1237.21 54
1237.29 53
1237.37 51
1237.45 48
1237.53 46
1237.61 46
1237.69 46
1237.77 47
1237.86 48
1237.94 49
1238.02 48
1238.10 48
1238.18 47
1238.26 47
1238.34 47
1238.42 48
1238.50 49
1238.58 49
1238.66 48
1238.74 46
1238.82 42
1238.90 39
1238.98 35
1239.06 33
1239.14 32
1239.22 32
1239.30 34
1239.38 35
1239.46 36
1239.55 36
1239.63 35
1239.71 33
1239.79 30
1239.87 27
1239.95 25
1240.03 23
1240.11 23
1240.19 23
1240.27 24
1240.35 26
1240.43 28
1240.51 31
1240.59 34
1240.67 37
1240.75 40
1240.83 44
1240.91 49
1241.00 53
1241.08 57
1241.16 60
1241.24 62
1241.32 63
1241.40 64
1241.48 64
1241.56 65
1241.64 68
1241.72 72
1241.80 78
1241.88 85
1241.96 92
1242.04 97
1242.12 101
1242.20 104
1242.28 104
1242.36 103
1242.45 100
1242.53 97
1242.61 92
1242.69 86
1242.77 79
1242.85 72
1242.93 65
1243.01 58
1243.09 54
1243.17 52
1243.25 52
1243.33 52
1243.41 54
1243.49 54
1243.57 54
1243.66 53
1243.74 52
1243.82 51
1243.90 50
1243.98 49
1244.06 48
1244.14 47
1244.22 45
1244.30 43
1244.38 39
1244.46 35
1244.54 32
1244.62 29
1244.70 28
1244.78 29
1244.87 32
1244.95 37
1245.03 43
1245.11 49
1245.19 54
1245.27 58
1245.35 60
1245.43 60
1245.51 58
1245.59 56
1245.67 55
1245.75 54
1245.83 55
1245.91 58
1245.99 62
1246.08 66
1246.16 72
1246.24 77
1246.32 83
1246.40 89
1246.48 94
1246.56 98
1246.64 101
1246.72 102
1246.80 101
1246.88 99
1246.96 95
1247.04 90
1247.13 84
1247.21 78
1247.29 71
1247.37 65
1247.45 59
1247.53 54
1247.61 49
1247.69 46
1247.77 43
1247.85 41
1247.93 39
1248.01 36
1248.09 34
1248.18 31
1248.26 28
1248.34 25
1248.42 22
1248.50 21
1248.58 22
1248.66 25
1248.74 32
1248.82 40
1248.90 49
1248.98 58
1249.06 65
1249.15 71
1249.23 74
1249.31 75
1249.39 75
1249.47 75
1249.55 76
1249.63 76
1249.71 76
1249.79 75
1249.87 72
1249.95 66
1250.03 59
1250.12 50
1250.20 40
1250.28 30
1250.36 21
1250.44 13
1250.52 6
1250.60 1
1250.68 0
1250.76 0
1250.84 0
1250.92 0
1251.00 0
1251.09 0
1251.17 0
1251.25 0
1251.33 0
1251.41 3
1251.49 7
1251.57 11
1251.65 16
1251.73 20
1251.81 25
1251.89 30
1251.98 35
1252.06 41
1252.14 47
1252.22 54
1252.30 61
1252.38 68
1252.46 73
1252.54 75
1252.62 76
1252.70 74
1252.79 70
1252.87 65
1252.95 60
1253.03 56
1253.11 53
1253.19 52
1253.27 52
1253.35 53
1253.43 55
1253.51 56
1253.59 56
1253.68 55
1253.76 53
1253.84 49
1253.92 46
1254.00 42
1254.08 38
1254.16 36
1254.24 36
1254.32 36
1254.40 38
1254.49 41
1254.57 44
1254.65 46
1254.73 48
1254.81 49
1254.89 49
1254.97 49
1255.05 49
1255.13 48
1255.21 49
1255.30 50
1255.38 51
1255.46 52
1255.54 54
1255.62 54
1255.70 53
1255.78 50
1255.86 46
1255.94 40
1256.03 33
1256.11 26
1256.19 20
1256.27 15
1256.35 12
1256.43 11
1256.51 11
1256.59 13
1256.67 14
1256.75 15
1256.84 16
1256.92 17
1257.00 17
1257.08 17
1257.16 17
1257.24 16
1257.32 15
1257.40 14
1257.48 13
1257.57 12
1257.65 12
1257.73 13
1257.81 14
1257.89 16
1257.97 19
1258.05 23
1258.13 27
1258.21 31
1258.30 36
1258.38 40
1258.46 45
1258.54 49
1258.62 52
1258.70 53
1258.78 53
1258.86 52
1258.94 49
1259.03 45
1259.11 42
1259.19 39
1259.27 38
1259.35 38
1259.43 39
1259.51 41
1259.59 44
1259.67 47
1259.76 50
1259.84 53
1259.92 57
1260.00 61
1260.08 64
1260.16 67
1260.24 69
1260.32 69
1260.41 67
1260.49 64
1260.57 61
1260.65 58
1260.73 55
1260.81 54
1260.89 53
1260.97 53
1261.06 52
1261.14 50
1261.22 47
1261.30 44
1261.38 39
1261.46 35
1261.54 32
1261.62 30
1261.71 29
1261.79 30
1261.87 32
1261.95 34
1262.03 37
1262.11 38
1262.19 40
1262.27 40
1262.35 40
1262.44 41
1262.52 42
1262.60 43
1262.68 45
1262.76 47
1262.84 49
1262.92 49
1263.01 49
1263.09 46
1263.17 42
1263.25 36
1263.33 29
1263.41 22
1263.49 15
1263.57 8
1263.66 3
1263.74 0
1263.82 0
1263.90 1
1263.98 3
1264.06 5
1264.14 7
1264.22 8
1264.31 7
1264.39 5
1264.47 2
1264.55 0
1264.63 0
1264.71 0
1264.79 0
1264.88 0
1264.96 0
1265.04 2
1265.12 10
1265.20 18
1265.28 26
1265.36 32
1265.44 36
1265.53 38
1265.61 38
1265.69 35
1265.77 31
1265.85 27
1265.93 23
1266.01 20
1266.10 18
1266.18 18
1266.26 20
1266.34 23
1266.42 27
1266.50 31
1266.58 33
1266.67 33
1266.75 31
1266.83 27
1266.91 21
1266.99 15
1267.07 9
1267.15 5
1267.23 2
1267.32 2
1267.40 5
1267.48 9
1267.56 15
1267.64 20
1267.72 24
1267.80 27
1267.89 27
1267.97 26
1268.05 22
1268.13 18
1268.21 15
1268.29 12
1268.37 11
1268.46 12
1268.54 14
1268.62 18
1268.70 23
1268.78 27
1268.86 31
1268.95 35
1269.03 39
1269.11 44
1269.19 48
1269.27 54
1269.35 59
1269.43 65
1269.52 69
1269.60 71
1269.68 72
1269.76 71
1269.84 67
1269.92 62
1270.00 56
1270.09 50
1270.17 44
1270.25 39
1270.33 36
1270.41 34
1270.49 34
1270.58 36
1270.66 38
1270.74 39
1270.82 39
1270.90 37
1270.98 33
1271.06 29
1271.15 25
1271.23 24
1271.31 24
1271.39 28
1271.47 33
1271.55 38
1271.64 43
1271.72 45
1271.80 45
1271.88 43
1271.96 41
1272.04 41
1272.12 43
1272.21 48
1272.29 53
1272.37 58
1272.45 62
1272.53 64
1272.61 63
1272.70 61
1272.78 59
1272.86 58
1272.94 59
1273.02 60
1273.10 62
1273.18 63
1273.27 62
1273.35 60
1273.43 55
1273.51 49
1273.59 42
1273.67 35
1273.76 29
1273.84 24
1273.92 19
1274.00 16
1274.08 15
1274.16 14
1274.25 15
1274.33 17
1274.41 19
1274.49 23
1274.57 28
1274.65 35
1274.74 44
1274.82 53
1274.90 63
1274.98 72
1275.06 80
1275.14 84
1275.23 86
1275.31 84
1275.39 79
1275.47 73
1275.55 67
1275.63 62
1275.72 57
1275.80 53
1275.88 50
1275.96 48
1276.04 46
1276.12 44
1276.21 42
1276.29 40
1276.37 38
1276.45 37
1276.53 35
1276.61 35
1276.70 35
1276.78 35
1276.86 37
1276.94 40
1277.02 44
1277.10 49
1277.19 55
1277.27 61
1277.35 67
1277.43 71
1277.51 74
1277.60 74
1277.68 72
1277.76 68
1277.84 62
1277.92 56
1278.00 50
1278.09 44
1278.17 40
1278.25 37
1278.33 35
1278.41 32
1278.49 30
1278.58 26
1278.66 23
1278.74 18
1278.82 13
1278.90 8
1278.99 5
1279.07 4
1279.15 4
1279.23 7
1279.31 12
1279.39 18
1279.48 24
1279.56 30
1279.64 35
1279.72 38
1279.80 40
1279.89 41
1279.97 41
1280.05 41
1280.13 42
1280.21 43
1280.29 46
1280.38 48
1280.46 52
1280.54 56
1280.62 61
1280.70 67
1280.79 72
1280.87 77
1280.95 81
1281.03 84
1281.11 86
1281.19 87
1281.28 87
1281.36 86
1281.44 83
1281.52 80
1281.60 77
1281.69 74
1281.77 72
1281.85 70
1281.93 68
1282.01 68
1282.10 68
1282.18 68
1282.26 69
1282.34 69
1282.42 70
1282.50 71
1282.59 72
1282.67 73
1282.75 75
1282.83 76
1282.91 77
1283.00 77
1283.08 77
1283.16 75
1283.24 71
1283.32 66
1283.41 60
1283.49 54
1283.57 49
1283.65 44
1283.73 42
1283.82 42
1283.90 44
1283.98 48
1284.06 51
1284.14 55
1284.23 57
1284.31 59
1284.39 60
1284.47 61
1284.55 62
1284.64 64
1284.72 66
1284.80 68
1284.88 69
1284.96 69
1285.04 69
1285.13 67
1285.21 66
1285.29 64
1285.37 64
1285.45 64
1285.54 65
1285.62 66
1285.70 66
1285.78 65
1285.86 63
1285.95 61
1286.03 60
1286.11 60
1286.19 61
1286.28 65
1286.36 69
1286.44 74
1286.52 79
1286.60 82
1286.69 85
1286.77 87
1286.85 88
1286.93 88
1287.01 87
1287.10 85
1287.18 82
1287.26 78
1287.34 72
1287.42 66
1287.51 60
1287.59 56
1287.67 53
1287.75 52
1287.83 53
1287.92 55
1288.00 59
1288.08 63
1288.16 69
1288.24 76
1288.33 84
1288.41 93
1288.49 103
1288.57 112
1288.65 119
1288.74 124
1288.82 124
1288.90 121
1288.98 114
1289.07 104
1289.15 92
1289.23 79
1289.31 68
1289.39 58
1289.48 52
1289.56 48
1289.64 47
1289.72 48
1289.80 51
1289.89 54
1289.97 56
1290.05 57
1290.13 56
1290.22 55
1290.30 55
1290.38 58
1290.46 62
1290.54 70
1290.63 78
1290.71 87
1290.79 94
1290.87 99
1290.95 103
1291.04 105
1291.12 108
1291.20 112
1291.28 116
1291.37 120
1291.45 123
1291.53 124
1291.61 122
1291.69 118
1291.78 113
1291.86 106
1291.94 101
1292.02 96
1292.11 92
1292.19 90
1292.27 88
1292.35 86
1292.43 84
1292.52 81
1292.60 77
1292.68 74
1292.76 72
1292.85 72
1292.93 73
1293.01 77
1293.09 82
1293.17 88
1293.26 94
1293.34 98
1293.42 101
1293.50 100
1293.59 96
1293.67 90
1293.75 81
1293.83 72
1293.91 64
1294.00 56
1294.08 51
1294.16 47
1294.24 45
1294.33 44
1294.41 43
1294.49 43
1294.57 42
1294.65 40
1294.74 38
1294.82 37
1294.90 37
1294.98 38
1295.07 42
1295.15 47
1295.23 53
1295.31 58
1295.40 61
1295.48 61
1295.56 58
1295.64 52
1295.72 45
1295.81 38
1295.89 32
1295.97 28
1296.05 26
1296.14 27
1296.22 30
1296.30 35
1296.38 40
1296.47 46
1296.55 52
1296.63 57
1296.71 59
1296.80 59
1296.88 56
1296.96 48
1297.04 38
1297.12 27
1297.21 15
1297.29 4
1297.37 0
1297.45 0
1297.54 0
1297.62 0
1297.70 0
1297.78 0
1297.87 0
1297.95 0
1298.03 1
1298.11 7
1298.20 14
1298.28 21
1298.36 27
1298.44 32
1298.53 35
1298.61 36
1298.69 35
1298.77 33
1298.86 30
1298.94 28
1299.02 27
1299.10 27
1299.18 28
1299.27 30
1299.35 32
1299.43 34
1299.51 37
1299.60 39
1299.68 41
1299.76 42
1299.84 42
1299.93 41
1300.01 39
1300.09 37
1300.17 34
1300.26 32
1300.34 30
1300.42 29
1300.50 29
1300.59 28
1300.67 26
1300.75 22
1300.83 18
1300.92 13
1301.00 8
1301.08 2
1301.16 0
1301.25 0
1301.33 0
1301.41 0
1301.49 0
1301.58 0
1301.66 3
1301.74 11
1301.82 20
1301.91 29
1301.99 37
1302.07 44
1302.15 49
1302.24 53
1302.32 55
1302.40 55
1302.48 55
1302.57 53
1302.65 50
1302.73 46
1302.81 43
1302.90 42
1302.98 44
1303.06 48
1303.14 56
1303.23 66
1303.31 75
1303.39 83
1303.47 86
1303.56 86
1303.64 81
1303.72 73
1303.81 64
1303.89 54
1303.97 47
1304.05 42
1304.14 40
1304.22 41
1304.30 45
1304.38 50
1304.47 56
1304.55 62
1304.63 67
1304.71 70
1304.80 72
1304.88 73
1304.96 73
1305.04 72
1305.13 72
1305.21 71
1305.29 70
1305.37 68
1305.46 64
1305.54 59
1305.62 54
1305.71 49
1305.79 46
1305.87 45
1305.95 46
1306.04 49
1306.12 54
1306.20 59
1306.28 65
1306.37 69
1306.45 72
1306.53 74
1306.61 75
1306.70 73
1306.78 70
1306.86 65
1306.95 59
1307.03 54
1307.11 50
1307.19 46
1307.28 44
1307.36 42
1307.44 41
1307.52 41
1307.61 41
1307.69 40
1307.77 40
1307.85 39
1307.94 38
1308.02 37
1308.10 35
1308.19 34
1308.27 33
1308.35 33
1308.43 33
1308.52 34
1308.60 35
1308.68 37
1308.76 37
1308.85 38
1308.93 38
1309.01 37
1309.10 37
1309.18 37
1309.26 39
1309.34 44
1309.43 50
1309.51 58
1309.59 68
1309.68 77
1309.76 85
1309.84 90
1309.92 93
1310.01 93
1310.09 90
1310.17 86
1310.25 81
1310.34 77
1310.42 74
1310.50 72
1310.59 72
1310.67 71
1310.75 69
1310.83 67
1310.92 63
1311.00 58
1311.08 55
1311.17 53
1311.25 53
1311.33 54
1311.41 57
1311.50 60
1311.58 61
1311.66 61
1311.75 58
1311.83 54
1311.91 50
1311.99 47
1312.08 45
1312.16 46
1312.24 49
1312.32 53
1312.41 59
1312.49 66
1312.57 72
1312.66 77
1312.74 81
1312.82 83
1312.90 82
1312.99 79
1313.07 75
1313.15 70
1313.24 64
1313.32 60
1313.40 56
1313.49 54
1313.57 52
1313.65 49
1313.73 45
1313.82 38
1313.90 30
1313.98 20
1314.07 11
1314.15 3
1314.23 0
1314.31 0
1314.40 0
1314.48 4
1314.56 11
1314.65 20
1314.73 30
1314.81 39
1314.89 48
1314.98 58
1315.06 66
1315.14 74
1315.23 81
1315.31 87
1315.39 91
1315.48 94
1315.56 94
1315.64 93
1315.72 90
1315.81 84
1315.89 77
1315.97 66
1316.06 55
1316.14 42
1316.22 30
1316.30 18
1316.39 9
1316.47 3
1316.55 0
1316.64 1
1316.72 6
1316.80 13
1316.89 21
1316.97 30
1317.05 38
1317.13 45
1317.22 49
1317.30 52
1317.38 51
1317.47 49
1317.55 45
1317.63 42
1317.72 40
1317.80 39
1317.88 39
1317.96 40
1318.05 42
1318.13 43
1318.21 43
1318.30 43
1318.38 42
1318.46 42
1318.55 43
1318.63 45
1318.71 48
1318.80 51
1318.88 53
1318.96 54
1319.04 53
1319.13 50
1319.21 45
1319.29 36
1319.38 27
1319.46 15
1319.54 4
1319.63 0
1319.71 0
1319.79 0
1319.88 0
1319.96 0
1320.04 0
1320.12 0
1320.21 0
1320.29 6
1320.37 16
1320.46 25
1320.54 33
1320.62 40
1320.71 46
1320.79 49
1320.87 50
1320.96 49
1321.04 45
1321.12 40
1321.20 34
1321.29 28
1321.37 23
1321.45 21
1321.54 20
1321.62 22
1321.70 25
1321.79 29
1321.87 33
1321.95 38
1322.04 42
1322.12 46
1322.20 49
1322.29 50
1322.37 51
1322.45 51
1322.54 50
1322.62 49
1322.70 49
1322.78 51
1322.87 55
1322.95 61
1323.03 69
1323.12 77
1323.20 85
1323.28 91
1323.37 94
1323.45 94
1323.53 91
1323.62 86
1323.70 80
1323.78 73
1323.87 68
1323.95 64
1324.03 63
1324.12 64
1324.20 66
1324.28 70
1324.37 74
1324.45 78
1324.53 83
1324.62 86
1324.70 90
1324.78 95
1324.87 101
1324.95 110
1325.03 121
1325.11 134
1325.20 147
1325.28 160
1325.36 170
1325.45 176
1325.53 178
1325.61 178
1325.70 179
1325.78 183
1325.86 191
1325.95 205
1326.03 224
1326.11 246
1326.20 269
1326.28 291
1326.36 310
1326.45 324
1326.53 336
1326.61 346
1326.70 356
1326.78 366
1326.86 378
1326.95 391
1327.03 405
1327.11 420
1327.20 436
1327.28 452
1327.36 469
1327.45 485
1327.53 502
1327.61 520
1327.70 538
1327.78 554
1327.86 569
1327.95 582
1328.03 590
1328.11 595
1328.20 595
1328.28 593
1328.36 588
1328.45 581
1328.53 573
1328.61 563
1328.70 553
1328.78 541
1328.86 528
1328.95 514
1329.03 500
1329.11 486
1329.20 474
1329.28 462
1329.36 451
1329.45 441
1329.53 431
1329.61 421
1329.70 412
1329.78 404
1329.86 397
1329.95 391
1330.03 386
1330.11 382
1330.20 379
1330.28 374
1330.37 369
1330.45 361
1330.53 352
1330.62 339
1330.70 324
1330.78 307
1330.87 289
1330.95 273
1331.03 260
1331.12 251
1331.20 246
1331.28 246
1331.37 247
1331.45 250
1331.53 250
1331.62 249
1331.70 245
1331.78 239
1331.87 232
1331.95 225
1332.03 218
1332.12 212
1332.20 207
1332.28 202
1332.37 198
1332.45 193
1332.53 187
1332.62 181
1332.70 174
1332.79 167
1332.87 160
1332.95 154
1333.04 148
1333.12 143
1333.20 140
1333.29 138
1333.37 137
1333.45 137
1333.54 138
1333.62 139
1333.70 142
1333.79 145
1333.87 149
1333.95 154
1334.04 160
1334.12 166
1334.21 171
1334.29 175
1334.37 177
1334.46 177
1334.54 174
1334.62 170
1334.71 164
1334.79 159
1334.87 155
1334.96 151
1335.04 149
1335.12 147
1335.21 144
1335.29 142
1335.38 139
1335.46 136
1335.54 132
1335.63 130
1335.71 127
1335.79 126
1335.88 124
1335.96 122
1336.04 119
1336.13 116
1336.21 113
1336.29 110
1336.38 108
1336.46 108
1336.55 110
1336.63 114
1336.71 121
1336.80 129
1336.88 137
1336.96 144
1337.05 148
1337.13 149
1337.21 146
1337.30 140
1337.38 133
1337.47 125
1337.55 119
1337.63 114
1337.72 112
1337.80 112
1337.88 114
1337.97 116
1338.05 118
1338.13 118
1338.22 116
1338.30 111
1338.39 105
1338.47 98
1338.55 89
1338.64 79
1338.72 68
1338.80 58
1338.89 49
1338.97 40
1339.05 33
1339.14 28
1339.22 24
1339.31 22
1339.39 21
1339.47 21
1339.56 22
1339.64 23
1339.72 25
1339.81 28
1339.89 31
1339.98 35
1340.06 40
1340.14 45
1340.23 51
1340.31 58
1340.39 67
1340.48 76
1340.56 85
1340.65 93
1340.73 99
1340.81 103
1340.90 103
1340.98 100
1341.06 95
1341.15 89
1341.23 83
1341.32 78
1341.40 75
1341.48 75
1341.57 77
1341.65 79
1341.73 83
1341.82 85
1341.90 86
1341.99 87
1342.07 87
1342.15 87
1342.24 88
1342.32 91
1342.40 94
1342.49 99
1342.57 104
1342.66 109
1342.74 114
1342.82 119
1342.91 123
1342.99 126
1343.08 129
1343.16 131
1343.24 132
1343.33 133
1343.41 133
1343.49 133
1343.58 133
1343.66 133
1343.75 133
1343.83 133
1343.91 133
1344.00 133
1344.08 132
1344.16 130
1344.25 128
1344.33 125
1344.42 123
1344.50 120
1344.58 117
1344.67 114
1344.75 110
1344.84 105
1344.92 100
1345.00 94
1345.09 88
1345.17 82
1345.26 77
1345.34 72
1345.42 68
1345.51 64
1345.59 62
1345.67 60
1345.76 60
1345.84 61
1345.93 62
1346.01 64
1346.09 64
1346.18 64
1346.26 63
1346.35 61
1346.43 60
1346.51 60
1346.60 61
1346.68 65
1346.77 69
1346.85 74
1346.93 79
1347.02 83
1347.10 87
1347.19 92
1347.27 97
1347.35 103
1347.44 110
1347.52 116
1347.61 121
1347.69 125
1347.77 128
1347.86 131
1347.94 133
1348.02 135
1348.11 137
1348.19 138
1348.28 137
1348.36 134
1348.44 128
1348.53 120
1348.61 112
1348.70 106
1348.78 102
1348.86 101
1348.95 102
1349.03 106
1349.12 111
1349.20 115
1349.28 118
1349.37 120
1349.45 122
1349.54 123
1349.62 123
1349.70 122
1349.79 121
1349.87 119
1349.96 117
1350.04 115
1350.13 113
1350.21 112
1350.29 111
1350.38 110
1350.46 109
1350.55 107
1350.63 105
1350.71 102
1350.80 101
1350.88 100
1350.97 102
1351.05 106
1351.13 114
1351.22 124
1351.30 135
1351.39 148
1351.47 160
1351.55 172
1351.64 181
1351.72 188
1351.81 192
1351.89 194
1351.97 193
1352.06 189
1352.14 182
1352.23 172
1352.31 161
1352.39 148
1352.48 134
1352.56 121
1352.65 110
1352.73 102
1352.82 97
1352.90 95
1352.98 95
1353.07 96
1353.15 97
1353.24 97
1353.32 97
1353.40 95
1353.49 94
1353.57 93
1353.66 93
1353.74 93
1353.83 94
1353.91 94
1353.99 92
1354.08 89
1354.16 84
1354.25 77
1354.33 69
1354.41 60
1354.50 52
1354.58 46
1354.67 41
1354.75 38
1354.84 36
1354.92 35
1355.00 34
1355.09 32
1355.17 30
1355.26 26
1355.34 21
1355.42 14
1355.51 7
1355.59 0
1355.68 0
1355.76 0
1355.85 0
1355.93 0
1356.01 0
1356.10 0
1356.18 0
1356.27 0
1356.35 10
1356.44 21
1356.52 32
1356.60 44
1356.69 55
1356.77 64
1356.86 72
1356.94 78
1357.02 81
1357.11 80
1357.19 76
1357.28 69
1357.36 60
1357.45 50
1357.53 42
1357.61 35
1357.70 32
1357.78 33
1357.87 36
1357.95 42
1358.04 49
1358.12 55
1358.20 60
1358.29 63
1358.37 64
1358.46 61
1358.54 56
1358.63 48
1358.71 38
1358.79 28
1358.88 19
1358.96 12
1359.05 9
1359.13 10
1359.22 14
1359.30 20
1359.39 28
1359.47 35
1359.55 43
1359.64 50
1359.72 57
1359.81 65
1359.89 73
1359.98 80
1360.06 86
1360.14 89
1360.23 90
1360.31 88
1360.40 86
1360.48 82
1360.57 80
1360.65 79
1360.73 78
1360.82 78
1360.90 79
1360.99 78
1361.07 77
1361.16 77
1361.24 77
1361.33 79
1361.41 83
1361.49 89
1361.58 95
1361.66 101
1361.75 105
1361.83 108
1361.92 108
1362.00 107
1362.08 104
1362.17 102
1362.25 101
1362.34 101
1362.42 101
1362.51 102
1362.59 102
1362.68 103
1362.76 105
1362.84 107
1362.93 111
1363.01 118
1363.10 127
1363.18 137
1363.27 148
1363.35 159
1363.44 168
1363.52 174
1363.60 178
1363.69 177
1363.77 174
1363.86 168
1363.94 160
1364.03 153
1364.11 146
1364.20 141
1364.28 138
1364.36 138
1364.45 139
1364.53 140
1364.62 142
1364.70 143
1364.79 143
1364.87 141
1364.96 138
1365.04 133
1365.13 128
1365.21 123
1365.29 118
1365.38 113
1365.46 111
1365.55 110
1365.63 111
1365.72 112
1365.80 115
1365.89 117
1365.97 118
1366.05 118
1366.14 116
1366.22 112
1366.31 108
1366.39 102
1366.48 97
1366.56 93
1366.65 91
1366.73 92
1366.82 94
1366.90 98
1366.98 102
1367.07 105
1367.15 106
1367.24 105
1367.32 101
1367.41 96
1367.49 89
1367.58 83
1367.66 76
1367.75 70
1367.83 66
1367.92 62
1368.00 60
1368.08 59
1368.17 58
1368.25 59
1368.34 61
1368.42 62
1368.51 64
1368.59 65
1368.68 65
1368.76 65
1368.85 64
1368.93 63
1369.02 62
1369.10 61
1369.18 60
1369.27 60
1369.35 60
1369.44 60
1369.52 61
1369.61 62
1369.69 65
1369.78 69
1369.86 73
1369.95 76
1370.03 78
1370.12 79
1370.20 77
1370.28 73
1370.37 67
1370.45 59
1370.54 52
1370.62 45
1370.71 40
1370.79 36
1370.88 33
1370.96 32
1371.05 30
1371.13 26
1371.22 22
1371.30 16
1371.39 10
1371.47 5
1371.56 1
1371.64 0
1371.72 0
1371.81 0
1371.89 0
1371.98 0
1372.06 0
1372.15 0
1372.23 0
1372.32 0
1372.40 3
1372.49 12
1372.57 24
1372.66 36
1372.74 47
1372.83 56
1372.91 62
1373.00 65
1373.08 66
1373.16 64
1373.25 62
1373.33 60
1373.42 58
1373.50 56
1373.59 55
1373.67 52
1373.76 49
1373.84 44
1373.93 40
1374.01 36
1374.10 36
1374.18 38
1374.27 45
1374.35 55
1374.44 66
1374.52 77
1374.61 87
1374.69 93
1374.78 95
1374.86 94
1374.95 91
1375.03 86
1375.11 81
1375.20 76
1375.28 71
1375.37 66
1375.45 62
1375.54 57
1375.62 53
1375.71 49
1375.79 47
1375.88 47
1375.96 48
1376.05 51
1376.13 56
1376.22 62
1376.30 68
1376.39 73
1376.47 79
1376.56 82
1376.64 84
1376.73 85
1376.81 83
1376.90 80
1376.98 76
1377.07 71
1377.15 67
1377.24 64
1377.32 64
1377.41 66
1377.49 71
1377.58 79
1377.66 88
1377.75 100
1377.83 114
1377.92 131
1378.00 151
1378.09 174
1378.17 198
1378.25 221
1378.34 242
1378.42 256
1378.51 262
1378.59 260
1378.68 251
1378.76 238
1378.85 223
1378.93 211
1379.02 202
1379.10 197
1379.19 194
1379.27 191
1379.36 187
1379.44 180
1379.53 170
1379.61 159
1379.70 146
1379.78 135
1379.87 127
1379.95 122
1380.04 121
1380.12 124
1380.21 130
1380.29 138
1380.38 148
1380.46 158
1380.55 167
1380.63 174
1380.72 178
1380.80 179
1380.89 177
1380.97 174
1381.06 169
1381.14 164
1381.23 159
1381.31 152
1381.40 145
1381.48 135
1381.57 124
1381.65 111
1381.74 98
1381.82 84
1381.91 73
1381.99 64
1382.08 59
1382.16 58
1382.25 63
1382.33 71
1382.42 82
1382.50 95
1382.59 106
1382.67 115
1382.76 119
1382.84 117
1382.93 111
1383.01 100
1383.10 87
1383.18 72
1383.27 59
1383.35 49
1383.44 45
1383.52 47
1383.61 55
1383.69 67
1383.78 80
1383.86 91
1383.95 97
1384.03 96
1384.12 89
1384.20 77
1384.29 63
1384.38 50
1384.46 40
1384.55 35
1384.63 33
1384.72 35
1384.80 38
1384.89 43
1384.97 48
1385.06 54
1385.14 61
1385.23 69
1385.31 76
1385.40 83
1385.48 89
1385.57 92
1385.65 93
1385.74 92
1385.82 88
1385.91 84
1385.99 80
1386.08 77
1386.16 76
1386.25 78
1386.33 84
1386.42 92
1386.50 103
1386.59 114
1386.67 123
1386.76 128
1386.84 128
1386.93 124
1387.01 115
1387.10 104
1387.18 91
1387.27 81
1387.36 72
1387.44 67
1387.53 65
1387.61 64
1387.70 64
1387.78 63
1387.87 62
1387.95 59
1388.04 57
1388.12 55
1388.21 55
1388.29 55
1388.38 55
1388.46 55
1388.55 54
1388.63 51
1388.72 46
1388.80 40
1388.89 33
1388.97 25
1389.06 18
1389.14 11
1389.23 6
1389.32 3
1389.40 1
1389.49 0
1389.57 0
1389.66 2
1389.74 5
1389.83 9
1389.91 14
1390.00 20
1390.08 27
1390.17 34
1390.25 41
1390.34 47
1390.42 51
1390.51 52
1390.59 52
1390.68 49
1390.76 45
1390.85 42
1390.94 41
1391.02 43
1391.11 46
1391.19 51
1391.28 56
1391.36 60
1391.45 62
1391.53 62
1391.62 60
1391.70 58
1391.79 56
1391.87 57
1391.96 59
1392.04 65
1392.13 72
1392.22 80
1392.30 88
1392.39 93
1392.47 96
1392.56 94
1392.64 90
1392.73 82
1392.81 72
1392.90 62
1392.98 53
1393.07 45
1393.15 40
1393.24 38
1393.32 39
1393.41 42
1393.50 48
1393.58 54
1393.67 59
1393.75 62
1393.84 62
1393.92 60
1394.01 55
1394.09 49
1394.18 42
1394.26 36
1394.35 32
1394.44 28
1394.52 24
1394.61 19
1394.69 13
1394.78 5
1394.86 0
1394.95 0
1395.03 0
1395.12 0
1395.20 0
1395.29 0
1395.37 0
1395.46 0
1395.55 8
1395.63 15
1395.72 21
1395.80 24
1395.89 26
1395.97 27
1396.06 28
1396.14 29
1396.23 31
1396.31 32
1396.40 33
1396.49 31
1396.57 27
1396.66 21
1396.74 13
1396.83 4
1396.91 0
1397.00 0
1397.08 0
1397.17 0
1397.25 0
1397.34 0
1397.43 0
1397.51 5
1397.60 14
1397.68 21
1397.77 27
1397.85 30
1397.94 30
1398.02 27
1398.11 23
1398.20 19
1398.28 15
1398.37 12
1398.45 10
1398.54 8
1398.62 7
1398.71 6
1398.79 5
1398.88 4
1398.97 4
1399.05 4
1399.14 4
1399.22 3
1399.31 2
1399.39 0
1399.48 0
1399.56 0
1399.65 0
1399.74 0
1399.82 0
1399.91 0
1399.99 6
1400.08 14
1400.16 23
1400.25 32
1400.33 40
1400.42 49
1400.51 60
1400.59 71
1400.68 82
1400.76 93
1400.85 100
1400.93 102
1401.02 99
1401.10 89
1401.19 76
1401.28 62
1401.36 48
1401.45 36
1401.53 27
1401.62 22
1401.70 19
1401.79 18
1401.88 19
1401.96 20
1402.05 23
1402.13 28
1402.22 34
1402.30 41
1402.39 47
1402.48 53
1402.56 56
1402.65 57
1402.73 55
1402.82 52
1402.90 47
1402.99 42
1403.07 36
1403.16 29
1403.25 22
1403.33 15
1403.42 9
1403.50 5
1403.59 2
1403.67 1
1403.76 2
1403.85 4
1403.93 7
1404.02 9
1404.10 11
1404.19 12
1404.27 14
1404.36 15
1404.45 17
1404.53 21
1404.62 26
1404.70 34
1404.79 42
1404.87 52
1404.96 62
1405.05 72
1405.13 80
1405.22 86
1405.30 90
1405.39 91
1405.47 91
1405.56 92
1405.65 93
1405.73 95
1405.82 98
1405.90 100
1405.99 102
1406.07 101
1406.16 97
1406.25 90
1406.33 82
1406.42 72
1406.50 63
1406.59 55
1406.68 50
1406.76 46
1406.85 43
1406.93 41
1407.02 40
1407.10 39
1407.19 37
1407.28 36
1407.36 34
1407.45 33
1407.53 32
1407.62 30
1407.70 28
1407.79 24
1407.88 20
1407.96 16
1408.05 12
1408.13 9
1408.22 7
1408.31 5
1408.39 5
1408.48 4
1408.56 2
1408.65 1
1408.73 0
1408.82 0
1408.91 0
1408.99 0
1409.08 0
1409.16 1
1409.25 6
1409.34 13
1409.42 21
1409.51 31
1409.59 40
1409.68 49
1409.77 58
1409.85 65
1409.94 71
1410.02 76
1410.11 81
1410.19 85
1410.28 88
1410.37 89
1410.45 88
1410.54 84
1410.62 78
1410.71 70
1410.80 60
1410.88 51
1410.97 42
1411.05 35
1411.14 31
1411.23 28
1411.31 27
1411.40 25
1411.48 23
1411.57 20
1411.66 17
1411.74 12
1411.83 7
1411.91 3
1412.00 0
1412.08 0
1412.17 0
1412.26 0
1412.34 0
1412.43 0
1412.51 0
1412.60 0
1412.69 0
1412.77 1
1412.86 9
1412.94 18
1413.03 24
1413.12 28
1413.20 30
1413.29 29
1413.37 28
1413.46 27
1413.55 27
1413.63 27
1413.72 29
1413.80 32
1413.89 34
1413.98 38
1414.06 41
1414.15 45
1414.23 50
1414.32 55
1414.41 61
1414.49 67
1414.58 72
1414.66 76
1414.75 78
1414.84 77
1414.92 74
1415.01 69
1415.09 61
1415.18 52
1415.27 42
1415.35 33
1415.44 26
1415.52 21
1415.61 17
1415.70 15
1415.78 16
1415.87 17
1415.96 21
1416.04 26
1416.13 33
1416.21 40
1416.30 48
1416.39 54
1416.47 57
1416.56 57
1416.64 54
1416.73 49
1416.82 42
1416.90 35
1416.99 30
1417.07 25
1417.16 22
1417.25 20
1417.33 18
1417.42 16
1417.50 15
1417.59 13
1417.68 11
1417.76 10
1417.85 9
1417.94 7
1418.02 4
1418.11 0
1418.19 0
1418.28 0
1418.37 0
1418.45 0
1418.54 0
1418.62 0
1418.71 1
1418.80 12
1418.88 21
1418.97 28
1419.06 33
1419.14 34
1419.23 31
1419.31 28
1419.40 23
1419.49 19
1419.57 17
1419.66 17
1419.74 17
1419.83 17
1419.92 17
1420.00 15
1420.09 12
1420.18 8
1420.26 4
1420.35 1
1420.43 1
1420.52 2
1420.61 6
1420.69 9
1420.78 12
1420.87 14
1420.95 14
1421.04 13
1421.12 11
1421.21 9
1421.30 9
1421.38 10
1421.47 12
1421.55 16
1421.64 20
1421.73 25
1421.81 30
1421.90 37
1421.99 44
1422.07 53
1422.16 62
1422.24 71
1422.33 81
1422.42 88
1422.50 94
1422.59 96
1422.68 96
1422.76 92
1422.85 86
1422.94 78
1423.02 70
1423.11 63
1423.19 60
1423.28 60
1423.37 64
1423.45 71
1423.54 80
1423.63 89
1423.71 96
1423.80 98
1423.88 95
1423.97 86
1424.06 74
1424.14 60
1424.23 46
1424.32 35
1424.40 28
1424.49 27
1424.57 30
1424.66 37
1424.75 45
1424.83 54
1424.92 61
1425.01 65
1425.09 66
1425.18 63
1425.27 59
1425.35 53
1425.44 49
1425.52 47
1425.61 49
1425.70 53
1425.78 59
1425.87 67
1425.96 73
1426.04 77
1426.13 78
1426.22 77
1426.30 76
1426.39 76
1426.47 78
1426.56 83
1426.65 91
1426.73 101
1426.82 111
1426.91 119
1426.99 124
1427.08 125
1427.17 123
1427.25 119
1427.34 113
1427.43 108
1427.51 105
1427.60 105
1427.68 109
1427.77 115
1427.86 124
1427.94 133
1428.03 142
1428.12 150
1428.20 158
1428.29 167
1428.38 176
1428.46 186
1428.55 195
1428.64 202
1428.72 204
1428.81 201
1428.89 192
1428.98 178
1429.07 158
1429.15 137
1429.24 116
1429.33 97
1429.41 82
1429.50 72
1429.59 68
1429.67 67
1429.76 69
1429.85 72
1429.93 75
1430.02 78
1430.11 80
1430.19 82
1430.28 85
1430.36 88
1430.45 93
1430.54 100
1430.62 106
1430.71 112
1430.80 117
1430.88 119
1430.97 119
1431.06 118
1431.14 116
1431.23 115
1431.32 114
1431.40 115
1431.49 117
1431.58 118
1431.66 119
1431.75 117
1431.84 112
1431.92 105
1432.01 97
1432.10 88
1432.18 81
1432.27 78
1432.35 80
1432.44 87
1432.53 97
1432.61 110
1432.70 124
1432.79 137
1432.87 147
1432.96 154
1433.05 156
1433.13 154
1433.22 148
1433.31 138
1433.39 126
1433.48 112
1433.57 99
1433.65 87
1433.74 77
1433.83 70
1433.91 66
1434.00 65
1434.09 66
1434.17 68
1434.26 71
1434.35 74
1434.43 79
1434.52 84
1434.61 91
1434.69 98
1434.78 107
1434.87 117
1434.95 126
1435.04 133
1435.13 140
1435.21 144
1435.30 147
1435.39 149
1435.47 149
1435.56 150
1435.65 150
1435.73 151
1435.82 152
1435.91 153
1435.99 152
1436.08 149
1436.17 146
1436.25 140
1436.34 133
1436.43 125
1436.51 118
1436.60 112
1436.69 109
1436.77 111
1436.86 116
1436.95 127
1437.03 141
1437.12 158
1437.21 175
1437.29 191
1437.38 206
1437.47 217
1437.55 227
1437.64 235
1437.73 242
1437.81 248
1437.90 252
1437.99 254
1438.07 253
1438.16 248
1438.25 239
1438.33 228
1438.42 215
1438.51 203
1438.59 193
1438.68 187
1438.77 185
1438.85 186
1438.94 190
1439.03 194
1439.11 198
1439.20 199
1439.29 197
1439.38 191
1439.46 182
1439.55 171
1439.64 160
1439.72 148
1439.81 138
1439.90 129
1439.98 122
1440.07 117
1440.16 114
1440.24 113
1440.33 115
1440.42 118
1440.50 123
1440.59 128
1440.68 131
1440.76 130
1440.85 125
1440.94 115
1441.02 100
1441.11 83
1441.20 67
1441.28 54
1441.37 48
1441.46 51
1441.55 61
1441.63 76
1441.72 92
1441.81 108
1441.89 119
1441.98 125
1442.07 124
1442.15 119
1442.24 110
1442.33 100
1442.41 91
1442.50 82
1442.59 76
1442.67 73
1442.76 72
1442.85 74
1442.94 77
1443.02 82
1443.11 87
1443.20 94
1443.28 100
1443.37 106
1443.46 110
1443.54 112
1443.63 110
1443.72 105
1443.80 95
1443.89 82
1443.98 67
1444.07 52
1444.15 39
1444.24 26
1444.33 16
1444.41 7
1444.50 0
1444.59 0
1444.67 0
1444.76 0
1444.85 0
1444.93 0
1445.02 0
1445.11 0
1445.20 0
1445.28 9
1445.37 23
1445.46 39
1445.54 56
1445.63 72
1445.72 88
1445.80 101
1445.89 113
1445.98 123
1446.06 132
1446.15 141
1446.24 150
1446.33 159
1446.41 167
1446.50 172
1446.59 172
1446.67 168
1446.76 160
1446.85 149
1446.93 138
1447.02 129
1447.11 124
1447.20 123
1447.28 127
1447.37 134
1447.46 142
1447.54 150
1447.63 157
1447.72 161
1447.80 164
1447.89 165
1447.98 165
1448.07 164
1448.15 161
1448.24 157
1448.33 153
1448.41 149
1448.50 145
1448.59 143
1448.68 143
1448.76 146
1448.85 153
1448.94 162
1449.02 172
1449.11 184
1449.20 196
1449.28 208
1449.37 220
1449.46 233
1449.55 247
1449.63 262
1449.72 277
1449.81 291
1449.89 303
1449.98 312
1450.07 317
1450.16 319
1450.24 320
1450.33 320
1450.42 321
1450.50 325
1450.59 330
1450.68 339
1450.77 350
1450.85 361
1450.94 373
1451.03 384
1451.11 396
1451.20 407
1451.29 419
1451.38 431
1451.46 443
1451.55 454
1451.64 464
1451.72 470
1451.81 473
1451.90 470
1451.99 464
1452.07 456
1452.16 445
1452.25 434
1452.33 423
1452.42 412
1452.51 402
1452.60 391
1452.68 380
1452.77 369
1452.86 360
1452.94 351
1453.03 343
1453.12 337
1453.21 332
1453.29 326
1453.38 321
1453.47 315
1453.55 308
1453.64 301
1453.73 294
1453.82 288
1453.90 281
1453.99 276
1454.08 272
1454.17 270
1454.25 271
1454.34 274
1454.43 279
1454.51 285
1454.60 291
1454.69 295
1454.78 298
1454.86 298
1454.95 295
1455.04 289
1455.12 281
1455.21 271
1455.30 260
1455.39 249
1455.47 239
1455.56 229
1455.65 220
1455.74 212
1455.82 203
1455.91 193
1456.00 182
1456.08 170
1456.17 157
1456.26 143
1456.35 130
1456.43 118
1456.52 107
1456.61 99
1456.70 93
1456.78 88
1456.87 83
1456.96 77
1457.04 70
1457.13 61
1457.22 51
1457.31 40
1457.39 29
1457.48 19
1457.57 11
1457.66 5
1457.74 1
1457.83 0
1457.92 3
1458.01 8
1458.09 15
1458.18 24
1458.27 32
1458.35 40
1458.44 47
1458.53 51
1458.62 53
1458.70 54
1458.79 53
1458.88 53
1458.97 52
1459.05 51
1459.14 51
1459.23 51
1459.32 52
1459.40 52
1459.49 51
1459.58 48
1459.67 43
1459.75 34
1459.84 24
1459.93 14
1460.01 5
1460.10 0
1460.19 0
1460.28 6
1460.36 16
1460.45 30
1460.54 45
1460.63 59
1460.71 69
1460.80 75
1460.89 78
1460.98 77
1461.06 73
1461.15 66
1461.24 58
1461.33 49
1461.41 40
1461.50 33
1461.59 28
1461.68 26
1461.76 29
1461.85 36
1461.94 47
1462.03 61
1462.11 77
1462.20 94
1462.29 109
1462.38 121
1462.46 130
1462.55 134
1462.64 134
1462.73 131
1462.81 126
1462.90 120
1462.99 115
1463.08 112
1463.16 111
1463.25 112
1463.34 114
1463.43 116
1463.51 115
1463.60 111
1463.69 103
1463.78 91
1463.86 77
1463.95 63
1464.04 51
1464.13 43
1464.21 41
1464.30 43
1464.39 49
1464.48 57
1464.56 65
1464.65 71
1464.74 75
1464.83 76
1464.91 74
1465.00 70
1465.09 66
1465.18 63
1465.26 62
1465.35 65
1465.44 72
1465.53 84
1465.61 98
1465.70 113
1465.79 125
1465.88 132
1465.96 132
1466.05 124
1466.14 109
1466.23 90
1466.31 69
1466.40 50
1466.49 35
1466.58 25
1466.66 21
1466.75 23
1466.84 27
1466.93 33
1467.02 38
1467.10 43
1467.19 46
1467.28 48
1467.37 50
1467.45 54
1467.54 60
1467.63 68
1467.72 77
1467.80 88
1467.89 98
1467.98 108
1468.07 116
1468.15 121
1468.24 123
1468.33 122
1468.42 119
1468.50 113
1468.59 107
1468.68 101
1468.77 97
1468.86 96
1468.94 98
1469.03 102
1469.12 109
1469.21 116
1469.29 123
1469.38 130
1469.47 136
1469.56 141
1469.64 146
1469.73 152
1469.82 159
1469.91 166
1470.00 174
1470.08 181
1470.17 186
1470.26 190
1470.35 192
1470.43 191
1470.52 189
1470.61 186
1470.70 182
1470.78 178
1470.87 174
1470.96 169
1471.05 164
1471.14 160
1471.22 156
1471.31 151
1471.40 146
1471.49 139
1471.57 131
1471.66 121
1471.75 109
1471.84 95
1471.93 82
1472.01 69
1472.10 59
1472.19 51
1472.28 45
1472.36 43
1472.45 44
1472.54 49
1472.63 56
1472.72 65
1472.80 74
1472.89 82
1472.98 88
1473.07 89
1473.15 85
1473.24 76
1473.33 65
1473.42 50
1473.51 36
1473.59 22
1473.68 11
1473.77 4
1473.86 0
1473.94 1
1474.03 5
1474.12 10
1474.21 15
1474.30 19
1474.38 21
1474.47 20
1474.56 18
1474.65 16
1474.73 15
1474.82 17
1474.91 21
1475.00 26
1475.09 32
1475.17 37
1475.26 41
1475.35 45
1475.44 48
1475.53 52
1475.61 58
1475.70 64
1475.79 70
1475.88 76
1475.96 81
1476.05 83
1476.14 81
1476.23 77
1476.32 71
1476.40 64
1476.49 58
1476.58 54
1476.67 54
1476.76 57
1476.84 62
1476.93 69
1477.02 74
1477.11 75
1477.20 72
1477.28 63
1477.37 49
1477.46 31
1477.55 12
1477.63 0
1477.72 0
1477.81 0
1477.90 0
1477.99 0
1478.07 0
1478.16 0
1478.25 0
1478.34 5
1478.43 19
1478.51 33
1478.60 44
1478.69 52
1478.78 56
1478.87 58
1478.95 56
1479.04 51
1479.13 44
1479.22 36
1479.31 27
1479.39 18
1479.48 12
1479.57 9
1479.66 9
1479.75 13
1479.83 20
1479.92 27
1480.01 34
1480.10 38
1480.19 40
1480.27 39
1480.36 37
1480.45 35
1480.54 34
1480.63 34
1480.71 34
1480.80 33
1480.89 29
1480.98 23
1481.07 15
1481.15 6
1481.24 0
1481.33 0
1481.42 0
1481.51 0
1481.59 0
1481.68 0
1481.77 3
1481.86 9
1481.95 17
1482.03 24
1482.12 32
1482.21 39
1482.30 45
1482.39 47
1482.47 47
1482.56 43
1482.65 37
1482.74 30
1482.83 22
1482.91 15
1483.00 10
1483.09 6
1483.18 3
1483.27 0
1483.36 0
1483.44 0
1483.53 0
1483.62 0
1483.71 0
1483.80 0
1483.88 0
1483.97 1
1484.06 6
1484.15 11
1484.24 15
1484.32 19
1484.41 22
1484.50 27
1484.59 32
1484.68 37
1484.77 44
1484.85 50
1484.94 56
1485.03 62
1485.12 66
1485.21 70
1485.29 73
1485.38 75
1485.47 77
1485.56 79
1485.65 79
1485.73 80
1485.82 80
1485.91 81
1486.00 81
1486.09 83
1486.18 86
1486.26 92
1486.35 98
1486.44 105
1486.53 112
1486.62 118
1486.70 123
1486.79 127
1486.88 130
1486.97 134
1487.06 139
1487.15 144
1487.23 150
1487.32 155
1487.41 158
1487.50 159
1487.59 160
1487.68 160
1487.76 161
1487.85 163
1487.94 168
1488.03 173
1488.12 178
1488.20 182
1488.29 183
1488.38 181
1488.47 177
1488.56 170
1488.65 163
1488.73 156
1488.82 151
1488.91 150
1489.00 153
1489.09 160
1489.18 169
1489.26 179
1489.35 187
1489.44 191
1489.53 190
1489.62 185
1489.71 178
1489.79 170
1489.88 164
1489.97 161
1490.06 161
1490.15 163
1490.23 166
1490.32 169
1490.41 170
1490.50 169
1490.59 165
1490.68 158
1490.76 150
1490.85 139
1490.94 126
1491.03 113
1491.12 99
1491.21 86
1491.29 76
1491.38 68
1491.47 63
1491.56 61
1491.65 61
1491.74 62
1491.82 64
1491.91 67
1492.00 69
1492.09 72
1492.18 77
1492.27 83
1492.35 91
1492.44 100
1492.53 110
1492.62 117
1492.71 122
1492.80 123
1492.88 122
1492.97 118
1493.06 115
1493.15 111
1493.24 107
1493.33 105
1493.42 102
1493.50 100
1493.59 97
1493.68 95
1493.77 94
1493.86 94
1493.95 96
1494.03 100
1494.12 104
1494.21 108
1494.30 111
1494.39 111
1494.48 109
1494.56 104
1494.65 96
1494.74 86
1494.83 75
1494.92 65
1495.01 56
1495.10 51
1495.18 50
1495.27 53
1495.36 61
1495.45 71
1495.54 84
1495.63 97
1495.71 111
1495.80 123
1495.89 133
1495.98 141
1496.07 146
1496.16 148
1496.25 147
1496.33 143
1496.42 139
1496.51 135
1496.60 133
1496.69 133
1496.78 134
1496.86 136
1496.95 137
1497.04 136
1497.13 133
1497.22 129
1497.31 124
1497.40 119
1497.48 118
1497.57 119
1497.66 124
1497.75 131
1497.84 139
1497.93 149
1498.02 158
1498.10 167
1498.19 175
1498.28 181
1498.37 185
1498.46 185
1498.55 181
1498.64 172
1498.72 159
1498.81 143
1498.90 125
1498.99 107
1499.08 92
1499.17 81
1499.25 74
1499.34 72
1499.43 75
1499.52 81
1499.61 89
1499.70 98
1499.79 106
1499.88 112
1499.96 116
1500.05 117
1500.14 115
1500.23 111
1500.32 104
1500.41 96
1500.50 87
1500.58 76
1500.67 65
1500.76 55
1500.85 47
1500.94 41
1501.03 38
1501.12 37
1501.20 38
1501.29 39
1501.38 40
1501.47 39
1501.56 38
1501.65 37
1501.74 38
1501.82 41
1501.91 48
1502.00 56
1502.09 67
1502.18 77
1502.27 87
1502.36 93
1502.45 97
1502.53 98
1502.62 98
1502.71 96
1502.80 95
1502.89 94
1502.98 95
1503.07 96
1503.15 99
1503.24 101
1503.33 104
1503.42 106
1503.51 107
1503.60 106
1503.69 102
1503.78 95
1503.86 85
1503.95 74
1504.04 63
1504.13 54
1504.22 48
1504.31 46
1504.40 48
1504.48 53
1504.57 61
1504.66 69
1504.75 77
1504.84 83
1504.93 86
1505.02 87
1505.11 84
1505.19 79
1505.28 73
1505.37 66
1505.46 60
1505.55 56
1505.64 55
1505.73 57
1505.82 62
1505.90 69
1505.99 78
1506.08 87
1506.17 96
1506.26 104
1506.35 111
1506.44 115
1506.53 118
1506.62 120
1506.70 120
1506.79 121
1506.88 122
1506.97 124
1507.06 128
1507.15 134
1507.24 141
1507.33 148
1507.41 153
1507.50 154
1507.59 152
1507.68 143
1507.77 129
1507.86 111
1507.95 91
1508.04 70
1508.12 51
1508.21 35
1508.30 23
1508.39 16
1508.48 14
1508.57 15
1508.66 19
1508.75 24
1508.84 30
1508.92 34
1509.01 37
1509.10 38
1509.19 36
1509.28 31
1509.37 25
1509.46 17
1509.55 8
1509.64 0
1509.72 0
1509.81 0
1509.90 0
1509.99 0
1510.08 0
1510.17 0
1510.26 2
1510.35 10
1510.44 15
1510.52 17
1510.61 15
1510.70 11
1510.79 8
1510.88 8
1510.97 12
1511.06 20
1511.15 31
1511.24 44
1511.32 58
1511.41 71
1511.50 84
1511.59 97
1511.68 110
1511.77 124
1511.86 139
1511.95 154
1512.04 167
1512.12 178
1512.21 185
1512.30 188
1512.39 187
1512.48 184
1512.57 179
1512.66 172
1512.75 165
1512.84 159
1512.93 154
1513.01 151
1513.10 151
1513.19 153
1513.28 157
1513.37 162
1513.46 167
1513.55 171
1513.64 172
1513.73 171
1513.82 167
1513.90 159
1513.99 148
1514.08 135
1514.17 120
1514.26 105
1514.35 91
1514.44 78
1514.53 67
1514.62 59
1514.71 54
1514.79 52
1514.88 52
1514.97 53
1515.06 54
1515.15 54
1515.24 52
1515.33 50
1515.42 46
1515.51 43
1515.60 41
1515.68 40
1515.77 42
1515.86 46
1515.95 52
1516.04 57
1516.13 61
1516.22 62
1516.31 60
1516.40 53
1516.49 44
1516.58 34
1516.66 24
1516.75 19
1516.84 19
1516.93 24
1517.02 33
1517.11 46
1517.20 60
1517.29 74
1517.38 87
1517.47 99
1517.56 112
1517.64 125
1517.73 138
1517.82 149
1517.91 157
1518.00 161
1518.09 159
1518.18 152
1518.27 141
1518.36 129
1518.45 118
1518.54 109
1518.62 103
1518.71 101
1518.80 100
1518.89 101
1518.98 102
1519.07 103
1519.16 104
1519.25 104
1519.34 104
1519.43 102
1519.52 99
1519.61 94
1519.69 88
1519.78 82
1519.87 75
1519.96 69
1520.05 65
1520.14 62
1520.23 60
1520.32 60
1520.41 61
1520.50 63
1520.59 65
1520.68 67
1520.76 68
1520.85 67
1520.94 64
1521.03 58
1521.12 50
1521.21 42
1521.30 36
1521.39 33
1521.48 35
1521.57 41
1521.66 50
1521.75 62
1521.84 74
1521.92 86
1522.01 98
1522.10 108
1522.19 119
1522.28 129
1522.37 139
1522.46 149
1522.55 157
1522.64 163
1522.73 167
1522.82 168
1522.91 168
1523.00 168
1523.09 169
1523.17 171
1523.26 174
1523.35 176
1523.44 176
1523.53 174
1523.62 167
1523.71 158
1523.80 148
1523.89 139
1523.98 131
1524.07 125
1524.16 122
1524.25 119
1524.34 117
1524.42 115
1524.51 113
1524.60 112
1524.69 112
1524.78 115
1524.87 120
1524.96 128
1525.05 136
1525.14 144
1525.23 152
1525.32 158
1525.41 163
1525.50 166
1525.59 167
1525.67 169
1525.76 170
1525.85 172
1525.94 175
1526.03 179
1526.12 183
1526.21 187
1526.30 191
1526.39 194
1526.48 196
1526.57 197
1526.66 196
1526.75 194
1526.84 191
1526.93 187
1527.02 182
1527.10 177
1527.19 171
1527.28 166
1527.37 160
1527.46 155
1527.55 150
1527.64 144
1527.73 139
1527.82 133
1527.91 128
1528.00 122
1528.09 116
1528.18 111
1528.27 106
1528.36 100
1528.45 95
1528.54 88
1528.62 81
1528.71 73
1528.80 65
1528.89 55
1528.98 45
1529.07 35
1529.16 26
1529.25 18
1529.34 11
1529.43 5
1529.52 0
1529.61 0
1529.70 0
1529.79 0
1529.88 0
1529.97 0
1530.06 0
1530.15 0
1530.23 0
1530.32 7
1530.41 17
1530.50 26
1530.59 33
1530.68 37
1530.77 39
1530.86 40
1530.95 42
1531.04 45
1531.13 50
1531.22 57
1531.31 64
1531.40 70
1531.49 75
1531.58 77
1531.67 77
1531.76 75
1531.85 73
1531.94 70
1532.03 67
1532.11 66
1532.20 67
1532.29 71
1532.38 77
1532.47 84
1532.56 93
1532.65 101
1532.74 107
1532.83 109
1532.92 108
1533.01 104
1533.10 97
1533.19 89
1533.28 82
1533.37 76
1533.46 73
1533.55 72
1533.64 73
1533.73 75
1533.82 77
1533.91 78
1534.00 79
1534.09 78
1534.17 78
1534.26 79
1534.35 79
1534.44 80
1534.53 80
1534.62 79
1534.71 76
1534.80 71
1534.89 64
1534.98 57
1535.07 50
1535.16 44
1535.25 38
1535.34 33
1535.43 29
1535.52 25
1535.61 22
1535.70 22
1535.79 25
1535.88 33
1535.97 46
1536.06 63
1536.15 84
1536.24 106
1536.33 129
1536.42 149
1536.50 165
1536.59 177
1536.68 183
1536.77 185
1536.86 184
1536.95 181
1537.04 175
1537.13 167
1537.22 157
1537.31 145
1537.40 134
1537.49 124
1537.58 117
1537.67 116
1537.76 120
1537.85 130
1537.94 142
1538.03 154
1538.12 162
1538.21 164
1538.30 160
1538.39 151
1538.48 140
1538.57 131
1538.66 127
1538.75 129
1538.84 137
1538.93 150
1539.02 165
1539.11 180
1539.20 193
1539.29 203
1539.38 210
1539.47 215
1539.55 216
1539.64 216
1539.73 214
1539.82 213
1539.91 212
1540.00 212
1540.09 215
1540.18 220
1540.27 228
1540.36 238
1540.45 250
1540.54 263
1540.63 277
1540.72 291
1540.81 304
1540.90 315
1540.99 324
1541.08 330
1541.17 333
1541.26 333
1541.35 331
1541.44 325
1541.53 318
1541.62 310
1541.71 302
1541.80 295
1541.89 291
1541.98 292
1542.07 299
1542.16 311
1542.25 328
1542.34 349
1542.43 371
1542.52 392
1542.61 410
1542.70 424
1542.79 434
1542.88 440
1542.97 442
1543.06 442
1543.15 441
1543.24 439
1543.33 439
1543.42 440
1543.51 443
1543.60 449
1543.69 457
1543.78 465
1543.87 474
1543.96 482
1544.05 489
1544.14 495
1544.23 499
1544.32 503
1544.41 505
1544.50 506
1544.59 507
1544.68 508
1544.77 508
1544.85 511
1544.94 514
1545.03 520
1545.12 528
1545.21 537
1545.30 547
1545.39 555
1545.48 561
1545.57 563
1545.66 561
1545.75 555
1545.84 546
1545.93 534
1546.02 522
1546.11 509
1546.20 498
1546.29 488
1546.38 480
1546.47 474
1546.56 468
1546.65 464
1546.74 459
1546.83 454
1546.92 449
1547.01 444
1547.10 440
1547.19 435
1547.28 431
1547.37 427
1547.46 425
1547.55 424
1547.64 424
1547.73 426
1547.82 430
1547.91 434
1548.00 439
1548.09 443
1548.18 446
1548.27 446
1548.36 444
1548.45 439
1548.54 432
1548.63 422
1548.72 412
1548.81 403
1548.90 395
1548.99 389
1549.08 387
1549.17 385
1549.26 385
1549.35 382
1549.44 376
1549.53 366
1549.62 352
1549.71 334
1549.80 315
1549.89 296
1549.98 278
1550.07 262
1550.16 247
1550.25 234
1550.34 223
1550.43 211
1550.52 201
1550.61 192
1550.70 184
1550.79 177
1550.88 170
1550.97 163
1551.06 155
1551.15 148
1551.24 141
1551.33 134
1551.43 127
1551.52 122
1551.61 119
1551.70 117
1551.79 117
1551.88 120
1551.97 126
1552.06 134
1552.15 143
1552.24 154
1552.33 165
1552.42 174
1552.51 181
1552.60 184
1552.69 185
1552.78 183
1552.87 179
1552.96 175
1553.05 170
1553.14 166
1553.23 162
1553.32 159
1553.41 156
1553.50 154
1553.59 152
1553.68 153
1553.77 154
1553.86 157
1553.95 159
1554.04 159
1554.13 157
1554.22 152
1554.31 144
1554.40 134
1554.49 125
1554.58 118
1554.67 113
1554.76 110
1554.85 108
1554.94 104
1555.03 96
1555.12 83
1555.21 65
1555.30 44
1555.39 22
1555.48 2
1555.57 0
1555.66 0
1555.75 0
1555.84 0
1555.93 0
1556.02 0
1556.11 0
1556.20 6
1556.29 13
1556.38 18
1556.47 21
1556.56 23
1556.66 25
1556.75 29
1556.84 37
1556.93 50
1557.02 68
1557.11 90
1557.20 111
1557.29 130
1557.38 144
1557.47 152
1557.56 154
1557.65 150
1557.74 145
1557.83 141
1557.92 139
1558.01 139
1558.10 143
1558.19 148
1558.28 153
1558.37 157
1558.46 160
1558.55 160
1558.64 156
1558.73 150
1558.82 142
1558.91 132
1559.00 122
1559.09 112
1559.18 103
1559.27 97
1559.36 94
1559.45 92
1559.54 92
1559.63 92
1559.73 91
1559.82 90
1559.91 88
1560.00 85
1560.09 82
1560.18 79
1560.27 77
1560.36 74
1560.45 71
1560.54 66
1560.63 61
1560.72 55
1560.81 48
1560.90 40
1560.99 31
1561.08 22
1561.17 14
1561.26 8
1561.35 5
1561.44 7
1561.53 15
1561.62 28
1561.71 46
1561.80 66
1561.89 85
1561.98 102
1562.07 115
1562.17 122
1562.26 125
1562.35 125
1562.44 122
1562.53 118
1562.62 113
1562.71 110
1562.80 106
1562.89 104
1562.98 101
1563.07 99
1563.16 97
1563.25 95
1563.34 94
1563.43 95
1563.52 97
1563.61 101
1563.70 106
1563.79 112
1563.88 118
1563.97 124
1564.06 129
1564.15 132
1564.25 135
1564.34 138
1564.43 143
1564.52 150
1564.61 159
1564.70 170
1564.79 182
1564.88 193
1564.97 202
1565.06 209
1565.15 214
1565.24 219
1565.33 225
1565.42 233
1565.51 243
1565.60 255
1565.69 268
1565.78 280
1565.87 289
1565.96 294
1566.06 295
1566.15 294
1566.24 292
1566.33 290
1566.42 288
1566.51 289
1566.60 293
1566.69 300
1566.78 312
1566.87 327
1566.96 347
1567.05 371
1567.14 396
1567.23 423
1567.32 449
1567.41 474
1567.50 497
1567.59 519
1567.69 541
1567.78 564
1567.87 588
1567.96 612
1568.05 635
1568.14 654
1568.23 668
1568.32 676
1568.41 681
1568.50 685
1568.59 689
1568.68 696
1568.77 709
1568.86 727
1568.95 750
1569.04 776
1569.13 805
1569.23 836
1569.32 869
1569.41 904
1569.50 942
1569.59 982
1569.68 1025
1569.77 1068
1569.86 1109
1569.95 1147
1570.04 1180
1570.13 1206
1570.22 1226
1570.31 1239
1570.40 1246
1570.49 1250
1570.58 1254
1570.68 1259
1570.77 1267
1570.86 1279
1570.95 1295
1571.04 1312
1571.13 1328
1571.22 1342
1571.31 1352
1571.40 1358
1571.49 1362
1571.58 1365
1571.67 1370
1571.76 1376
1571.85 1382
1571.94 1387
1572.04 1390
1572.13 1389
1572.22 1384
1572.31 1375
1572.40 1365
1572.49 1353
1572.58 1340
1572.67 1327
1572.76 1313
1572.85 1298
1572.94 1282
1573.03 1265
1573.12 1250
1573.21 1236
1573.31 1224
1573.40 1216
1573.49 1209
1573.58 1202
1573.67 1194
1573.76 1182
1573.85 1166
1573.94 1144
1574.03 1116
1574.12 1085
1574.21 1052
1574.30 1018
1574.39 986
1574.49 956
1574.58 929
1574.67 905
1574.76 882
1574.85 859
1574.94 837
1575.03 813
1575.12 788
1575.21 762
1575.30 736
1575.39 709
1575.48 682
1575.57 658
1575.67 637
1575.76 620
1575.85 606
1575.94 595
1576.03 584
1576.12 573
1576.21 560
1576.30 546
1576.39 530
1576.48 513
1576.57 497
1576.66 484
1576.76 473
1576.85 466
1576.94 463
1577.03 465
1577.12 473
1577.21 484
1577.30 500
1577.39 516
1577.48 531
1577.57 542
1577.66 548
1577.75 546
1577.85 538
1577.94 524
1578.03 508
1578.12 492
1578.21 476
1578.30 462
1578.39 451
1578.48 441
1578.57 432
1578.66 422
1578.75 410
1578.85 395
1578.94 378
1579.03 359
1579.12 340
1579.21 323
1579.30 309
1579.39 301
1579.48 298
1579.57 299
1579.66 303
1579.75 306
1579.85 307
1579.94 305
1580.03 299
1580.12 290
1580.21 280
1580.30 272
1580.39 265
1580.48 263
1580.57 263
1580.66 264
1580.75 266
1580.85 266
1580.94 264
1581.03 257
1581.12 248
1581.21 236
1581.30 224
1581.39 211
1581.48 200
1581.57 190
1581.66 182
1581.75 175
1581.85 169
1581.94 165
1582.03 163
1582.12 165
1582.21 171
1582.30 180
1582.39 193
1582.48 206
1582.57 219
1582.66 231
1582.76 239
1582.85 243
1582.94 244
1583.03 241
1583.12 235
1583.21 226
1583.30 216
1583.39 205
1583.48 195
1583.58 185
1583.67 177
1583.76 171
1583.85 167
1583.94 166
1584.03 166
1584.12 167
1584.21 168
1584.30 169
1584.39 169
1584.49 165
1584.58 159
1584.67 150
1584.76 140
1584.85 129
1584.94 118
1585.03 111
1585.12 106
1585.21 104
1585.31 105
1585.40 106
1585.49 108
1585.58 110
1585.67 112
1585.76 113
1585.85 116
1585.94 119
1586.03 124
1586.12 130
1586.22 137
1586.31 143
1586.40 149
1586.49 153
1586.58 155
1586.67 154
1586.76 151
1586.85 147
1586.94 143
1587.04 141
1587.13 139
1587.22 140
1587.31 141
1587.40 143
1587.49 143
1587.58 141
1587.67 137
1587.77 132
1587.86 125
1587.95 118
1588.04 110
1588.13 102
1588.22 95
1588.31 87
1588.40 80
1588.49 75
1588.59 71
1588.68 71
1588.77 75
1588.86 82
1588.95 91
1589.04 101
1589.13 109
1589.22 114
1589.32 116
1589.41 112
1589.50 105
1589.59 95
1589.68 84
1589.77 74
1589.86 65
1589.95 59
1590.04 55
1590.14 53
1590.23 52
1590.32 53
1590.41 54
1590.50 57
1590.59 62
1590.68 69
1590.77 78
1590.87 87
1590.96 94
1591.05 99
1591.14 99
1591.23 95
1591.32 88
1591.41 78
1591.50 68
1591.60 59
1591.69 50
1591.78 42
1591.87 34
1591.96 26
1592.05 20
1592.14 15
1592.23 14
1592.33 18
1592.42 25
1592.51 35
1592.60 46
1592.69 54
1592.78 60
1592.87 62
1592.96 61
1593.06 58
1593.15 54
1593.24 50
1593.33 47
1593.42 44
1593.51 42
1593.60 41
1593.70 41
1593.79 41
1593.88 44
1593.97 47
1594.06 52
1594.15 57
1594.24 64
1594.33 70
1594.43 77
1594.52 83
1594.61 89
1594.70 94
1594.79 97
1594.88 97
1594.97 93
1595.07 86
1595.16 77
1595.25 66
1595.34 55
1595.43 45
1595.52 35
1595.61 27
1595.71 21
1595.80 17
1595.89 16
1595.98 17
1596.07 21
1596.16 26
1596.25 31
1596.34 37
1596.44 41
1596.53 43
1596.62 42
1596.71 38
1596.80 32
1596.89 24
1596.98 15
1597.08 6
1597.17 0
1597.26 0
1597.35 0
1597.44 3
1597.53 11
1597.62 20
1597.72 30
1597.81 38
1597.90 45
1597.99 49
1598.08 52
1598.17 53
1598.26 54
1598.36 54
1598.45 53
1598.54 53
1598.63 52
1598.72 51
1598.81 50
1598.90 48
1599.00 44
1599.09 39
1599.18 31
1599.27 22
1599.36 11
1599.45 1
1599.55 0
1599.64 0
1599.73 0
1599.82 0
1599.91 0
1600.00 0
1600.09 0
1600.19 0
1600.28 5
1600.37 17
1600.46 32
1600.55 49
1600.64 67
1600.73 84
1600.83 101
1600.92 115
1601.01 127
1601.10 136
1601.19 142
1601.28 145
1601.38 146
1601.47 144
1601.56 141
1601.65 135
1601.74 128
1601.83 120
1601.92 111
1602.02 103
1602.11 95
1602.20 89
1602.29 85
1602.38 82
1602.47 80
1602.57 77
1602.66 74
1602.75 69
1602.84 64
1602.93 59
1603.02 54
1603.12 52
1603.21 52
1603.30 55
1603.39 60
1603.48 67
1603.57 75
1603.66 82
1603.76 88
1603.85 94
1603.94 100
1604.03 107
1604.12 116
1604.21 128
1604.31 142
1604.40 156
1604.49 169
1604.58 179
1604.67 186
1604.76 188
1604.86 186
1604.95 182
1605.04 177
1605.13 171
1605.22 166
1605.31 161
1605.41 158
1605.50 155
1605.59 153
1605.68 151
1605.77 149
1605.86 146
1605.96 144
1606.05 141
1606.14 137
1606.23 133
1606.32 126
1606.41 119
1606.51 110
1606.60 100
1606.69 89
1606.78 77
1606.87 64
1606.96 51
1607.06 38
1607.15 27
1607.24 19
1607.33 15
1607.42 17
1607.51 23
1607.61 34
1607.70 47
1607.79 61
1607.88 72
1607.97 81
1608.06 85
1608.16 86
1608.25 84
1608.34 80
1608.43 76
1608.52 74
1608.62 74
1608.71 77
1608.80 81
1608.89 88
1608.98 93
1609.07 98
1609.17 101
1609.26 101
1609.35 98
1609.44 95
1609.53 91
1609.62 88
1609.72 86
1609.81 86
1609.90 85
1609.99 85
1610.08 82
1610.18 78
1610.27 72
1610.36 64
1610.45 58
1610.54 54
1610.63 54
1610.73 58
1610.82 67
1610.91 78
1611.00 90
1611.09 102
1611.19 112
1611.28 120
1611.37 128
1611.46 137
1611.55 146
1611.64 156
1611.74 166
1611.83 176
1611.92 182
1612.01 185
1612.10 183
1612.20 177
1612.29 169
1612.38 159
1612.47 150
1612.56 143
1612.65 139
1612.75 137
1612.84 137
1612.93 139
1613.02 141
1613.11 143
1613.21 143
1613.30 141
1613.39 137
1613.48 132
1613.57 127
1613.67 122
1613.76 119
1613.85 118
1613.94 117
1614.03 117
1614.12 117
1614.22 115
1614.31 112
1614.40 109
1614.49 106
1614.58 104
1614.68 104
1614.77 105
1614.86 108
1614.95 110
1615.04 112
1615.14 112
1615.23 109
1615.32 105
1615.41 101
1615.50 97
1615.60 95
1615.69 95
1615.78 96
1615.87 98
1615.96 101
1616.06 103
1616.15 104
1616.24 103
1616.33 101
1616.42 97
1616.52 93
1616.61 88
1616.70 84
1616.79 82
1616.88 80
1616.98 79
1617.07 79
1617.16 79
1617.25 79
1617.34 78
1617.44 77
1617.53 75
1617.62 71
1617.71 65
1617.80 57
1617.90 47
1617.99 38
1618.08 30
1618.17 26
1618.26 26
1618.36 31
1618.45 40
1618.54 52
1618.63 66
1618.72 80
1618.82 92
1618.91 102
1619.00 108
1619.09 109
1619.18 107
1619.28 100
1619.37 91
1619.46 81
1619.55 73
1619.64 69
1619.74 72
1619.83 80
1619.92 93
1620.01 109
1620.10 127
1620.20 142
1620.29 152
1620.38 157
1620.47 158
1620.56 155
1620.66 150
1620.75 146
1620.84 143
1620.93 142
1621.03 142
1621.12 144
1621.21 144
1621.30 144
1621.39 141
1621.49 136
1621.58 128
1621.67 118
1621.76 106
1621.85 94
1621.95 82
1622.04 73
1622.13 66
1622.22 61
1622.31 60
1622.41 59
1622.50 60
1622.59 60
1622.68 59
1622.78 59
1622.87 59
1622.96 60
1623.05 61
1623.14 62
1623.24 62
1623.33 60
1623.42 55
1623.51 49
1623.60 42
1623.70 36
1623.79 33
1623.88 34
1623.97 38
1624.07 44
1624.16 53
1624.25 61
1624.34 68
1624.43 73
1624.53 76
1624.62 77
1624.71 77
1624.80 76
1624.90 74
1624.99 71
1625.08 68
1625.17 65
1625.26 61
1625.36 58
1625.45 55
1625.54 52
1625.63 51
1625.73 50
1625.82 49
1625.91 49
1626.00 47
1626.09 44
1626.19 39
1626.28 32
1626.37 25
1626.46 16
1626.56 9
1626.65 3
1626.74 0
1626.83 0
1626.92 0
1627.02 0
1627.11 0
1627.20 0
1627.29 0
1627.39 0
1627.48 0
1627.57 0
1627.66 4
1627.76 10
1627.85 17
1627.94 22
1628.03 27
1628.12 29
1628.22 30
1628.31 29
1628.40 28
1628.49 27
1628.59 28
1628.68 31
1628.77 34
1628.86 37
1628.96 40
1629.05 42
1629.14 44
1629.23 46
1629.32 49
1629.42 54
1629.51 62
1629.60 71
1629.69 79
1629.79 86
1629.88 89
1629.97 87
1630.06 80
1630.16 71
1630.25 59
1630.34 48
1630.43 39
1630.53 33
1630.62 31
1630.71 33
1630.80 39
1630.89 47
1630.99 58
1631.08 69
1631.17 81
1631.26 91
1631.36 99
1631.45 104
1631.54 106
1631.63 104
1631.73 99
1631.82 89
1631.91 77
1632.00 63
1632.10 48
1632.19 35
1632.28 25
1632.37 19
1632.47 17
1632.56 20
1632.65 26
1632.74 33
1632.84 41
1632.93 48
1633.02 55
1633.11 60
1633.21 65
1633.30 68
1633.39 70
1633.48 71
1633.58 71
1633.67 71
1633.76 71
1633.85 70
1633.94 70
1634.04 68
1634.13 64
1634.22 58
1634.31 49
1634.41 38
1634.50 28
1634.59 19
1634.68 14
1634.78 14
1634.87 18
1634.96 27
1635.05 40
1635.15 54
1635.24 68
1635.33 81
1635.42 91
1635.52 98
1635.61 101
1635.70 99
1635.79 94
1635.89 86
1635.98 77
1636.07 69
1636.16 64
1636.26 61
1636.35 62
1636.44 65
1636.54 70
1636.63 75
1636.72 80
1636.81 85
1636.91 91
1637.00 97
1637.09 105
1637.18 115
1637.28 125
1637.37 135
1637.46 143
1637.55 148
1637.65 151
1637.74 152
1637.83 151
1637.92 149
1638.02 147
1638.11 145
1638.20 142
1638.29 139
1638.39 135
1638.48 132
1638.57 130
1638.66 129
1638.76 130
1638.85 131
1638.94 132
1639.03 133
1639.13 133
1639.22 133
1639.31 133
1639.41 133
1639.50 135
1639.59 138
1639.68 142
1639.78 146
1639.87 148
1639.96 149
1640.05 147
1640.15 144
1640.24 138
1640.33 131
1640.42 123
1640.52 114
1640.61 105
1640.70 96
1640.79 86
1640.89 76
1640.98 66
1641.07 57
1641.17 47
1641.26 39
1641.35 32
1641.44 26
1641.54 21
1641.63 17
1641.72 14
1641.81 12
1641.91 11
1642.00 10
1642.09 9
1642.19 9
1642.28 8
1642.37 6
1642.46 4
1642.56 1
1642.65 0
1642.74 0
1642.83 0
1642.93 0
1643.02 0
1643.11 0
1643.20 0
1643.30 6
1643.39 15
1643.48 25
1643.58 34
1643.67 41
1643.76 45
1643.85 46
1643.95 44
1644.04 40
1644.13 35
1644.23 30
1644.32 27
1644.41 25
1644.50 26
1644.60 29
1644.69 34
1644.78 40
1644.87 46
1644.97 51
1645.06 56
1645.15 59
1645.25 62
1645.34 65
1645.43 69
1645.52 73
1645.62 77
1645.71 80
1645.80 82
1645.90 81
1645.99 79
1646.08 76
1646.17 74
1646.27 72
1646.36 71
1646.45 70
1646.54 71
1646.64 71
1646.73 71
1646.82 71
1646.92 71
1647.01 73
1647.10 76
1647.19 80
1647.29 84
1647.38 87
1647.47 88
1647.57 86
1647.66 81
1647.75 74
1647.84 66
1647.94 58
1648.03 52
1648.12 47
1648.22 44
1648.31 41
1648.40 40
1648.49 38
1648.59 37
1648.68 37
1648.77 38
1648.87 42
1648.96 50
1649.05 62
1649.15 78
1649.24 94
1649.33 110
1649.42 123
1649.52 131
1649.61 134
1649.70 131
1649.80 125
1649.89 117
1649.98 106
1650.07 95
1650.17 83
1650.26 69
1650.35 55
1650.45 41
1650.54 28
1650.63 17
1650.72 10
1650.82 7
1650.91 8
1651.00 12
1651.10 17
1651.19 23
1651.28 29
1651.38 34
1651.47 39
1651.56 44
1651.65 49
1651.75 53
1651.84 56
1651.93 56
1652.03 55
1652.12 53
1652.21 48
1652.31 43
1652.40 36
1652.49 28
1652.58 19
1652.68 8
1652.77 0
1652.86 0
1652.96 0
1653.05 0
1653.14 0
1653.24 0
1653.33 0
1653.42 0
1653.51 4
1653.61 13
1653.70 19
1653.79 23
1653.89 24
1653.98 22
1654.07 19
1654.17 13
1654.26 7
1654.35 1
1654.44 0
1654.54 0
1654.63 0
1654.72 0
1654.82 0
1654.91 0
1655.00 9
1655.10 25
1655.19 42
1655.28 59
1655.38 75
1655.47 87
1655.56 97
1655.65 105
1655.75 111
1655.84 117
1655.93 124
1656.03 132
1656.12 139
1656.21 144
1656.31 147
1656.40 147
1656.49 143
1656.59 136
1656.68 127
1656.77 118
1656.86 111
1656.96 107
1657.05 105
1657.14 105
1657.24 106
1657.33 105
1657.42 103
1657.52 97
1657.61 91
1657.70 83
1657.80 76
1657.89 71
1657.98 67
1658.08 65
1658.17 64
1658.26 62
1658.35 61
1658.45 57
1658.54 53
1658.63 47
1658.73 41
1658.82 37
1658.91 35
1659.01 37
1659.10 44
1659.19 56
1659.29 69
1659.38 82
1659.47 92
1659.57 97
1659.66 97
1659.75 90
1659.85 81
1659.94 70
1660.03 60
1660.13 54
1660.22 52
1660.31 53
1660.40 57
1660.50 61
1660.59 66
1660.68 71
1660.78 74
1660.87 78
1660.96 82
1661.06 88
1661.15 95
1661.24 105
1661.34 117
1661.43 130
1661.52 144
1661.62 157
1661.71 170
1661.80 179
1661.90 186
1661.99 190
1662.08 193
1662.18 195
1662.27 197
1662.36 200
1662.46 203
1662.55 205
1662.64 205
1662.74 204
1662.83 199
1662.92 194
1663.02 188
1663.11 185
1663.20 184
1663.30 186
1663.39 191
1663.48 197
1663.58 202
1663.67 205
1663.76 206
1663.86 205
1663.95 202
1664.04 198
1664.14 193
1664.23 189
1664.32 184
1664.42 179
1664.51 173
1664.60 169
1664.70 165
1664.79 164
1664.88 165
1664.98 170
1665.07 178
1665.16 188
1665.26 198
1665.35 208
1665.44 215
1665.54 219
1665.63 219
1665.72 217
1665.82 213
1665.91 207
1666.00 201
1666.10 193
1666.19 186
1666.28 177
1666.38 169
1666.47 160
1666.56 151
1666.66 142
1666.75 135
1666.84 130
1666.94 128
1667.03 130
1667.12 135
1667.22 144
1667.31 155
1667.40 167
1667.50 177
1667.59 182
1667.68 182
1667.78 175
1667.87 163
1667.96 146
1668.06 128
1668.15 111
1668.24 96
1668.34 87
1668.43 82
1668.52 83
1668.62 88
1668.71 96
1668.80 105
1668.90 114
1668.99 122
1669.09 128
1669.18 132
1669.27 134
1669.37 134
1669.46 133
1669.55 131
1669.65 128
1669.74 125
1669.83 125
1669.93 127
1670.02 132
1670.11 140
1670.21 151
1670.30 161
1670.39 170
1670.49 176
1670.58 177
1670.67 175
1670.77 170
1670.86 163
1670.96 156
1671.05 149
1671.14 142
1671.24 136
1671.33 130
1671.42 126
1671.52 123
1671.61 121
1671.70 120
1671.80 122
1671.89 124
1671.98 127
1672.08 131
1672.17 135
1672.26 141
1672.36 148
1672.45 154
1672.55 158
1672.64 160
1672.73 159
1672.83 156
1672.92 150
1673.01 143
1673.11 134
1673.20 125
1673.29 117
1673.39 109
1673.48 102
1673.57 98
1673.67 98
1673.76 100
1673.86 106
1673.95 114
1674.04 121
1674.14 127
1674.23 129
1674.32 128
1674.42 124
1674.51 118
1674.60 114
1674.70 111
1674.79 111
1674.88 114
1674.98 117
1675.07 120
1675.17 122
1675.26 124
1675.35 125
1675.45 128
1675.54 132
1675.63 137
1675.73 144
1675.82 152
1675.91 160
1676.01 168
1676.10 175
1676.20 182
1676.29 188
1676.38 194
1676.48 197
1676.57 197
1676.66 192
1676.76 183
1676.85 169
1676.95 150
1677.04 129
1677.13 108
1677.23 91
1677.32 79
1677.41 74
1677.51 75
1677.60 82
1677.69 93
1677.79 105
1677.88 117
1677.98 128
1678.07 138
1678.16 147
1678.26 155
1678.35 161
1678.44 164
1678.54 164
1678.63 161
1678.73 155
1678.82 149
1678.91 142
1679.01 138
1679.10 135
1679.19 134
1679.29 132
1679.38 128
1679.48 121
1679.57 110
1679.66 95
1679.76 78
1679.85 60
1679.94 43
1680.04 28
1680.13 17
1680.23 10
1680.32 8
1680.41 10
1680.51 17
1680.60 28
1680.69 42
1680.79 57
1680.88 72
1680.98 86
1681.07 96
1681.16 102
1681.26 104
1681.35 102
1681.44 98
1681.54 91
1681.63 84
1681.73 78
1681.82 74
1681.91 71
1682.01 70
1682.10 70
1682.20 71
1682.29 70
1682.38 68
1682.48 62
1682.57 54
1682.66 44
1682.76 34
1682.85 26
1682.95 23
1683.04 26
1683.13 37
1683.23 54
1683.32 74
1683.42 94
1683.51 112
1683.60 124
1683.70 130
1683.79 131
1683.88 127
1683.98 120
1684.07 112
1684.17 103
1684.26 93
1684.35 82
1684.45 70
1684.54 57
1684.64 46
1684.73 36
1684.82 30
1684.92 30
1685.01 35
1685.11 45
1685.20 59
1685.29 74
1685.39 90
1685.48 104
1685.57 115
1685.67 122
1685.76 125
1685.86 122
1685.95 114
1686.04 102
1686.14 88
1686.23 72
1686.33 58
1686.42 46
1686.51 39
1686.61 37
1686.70 40
1686.80 48
1686.89 60
1686.98 74
1687.08 91
1687.17 108
1687.27 127
1687.36 146
1687.45 163
1687.55 176
1687.64 185
1687.74 189
1687.83 187
1687.92 179
1688.02 167
1688.11 155
1688.21 144
1688.30 136
1688.39 132
1688.49 130
1688.58 129
1688.68 128
1688.77 125
1688.86 118
1688.96 108
1689.05 95
1689.15 80
1689.24 63
1689.33 47
1689.43 31
1689.52 17
1689.62 5
1689.71 0
1689.80 0
1689.90 0
1689.99 0
1690.09 0
1690.18 0
1690.27 0
1690.37 0
1690.46 0
1690.56 10
1690.65 22
1690.74 34
1690.84 44
1690.93 54
1691.03 62
1691.12 69
1691.21 76
1691.31 84
1691.40 93
1691.50 104
1691.59 115
1691.69 125
1691.78 132
1691.87 135
1691.97 132
1692.06 126
1692.16 117
1692.25 106
1692.34 97
1692.44 90
1692.53 84
1692.63 79
1692.72 73
1692.81 65
1692.91 55
1693.00 44
1693.10 35
1693.19 29
1693.29 29
1693.38 34
1693.47 42
1693.57 51
1693.66 58
1693.76 60
1693.85 56
1693.94 47
1694.04 35
1694.13 23
1694.23 14
1694.32 9
1694.41 9
1694.51 13
1694.60 20
1694.70 27
1694.79 34
1694.89 40
1694.98 45
1695.07 49
1695.17 52
1695.26 54
1695.36 55
1695.45 57
1695.55 58
1695.64 59
1695.73 59
1695.83 59
1695.92 56
1696.02 52
1696.11 45
1696.20 36
1696.30 28
1696.39 20
1696.49 16
1696.58 15
1696.68 19
1696.77 26
1696.86 35
1696.96 43
1697.05 48
1697.15 50
1697.24 48
1697.34 44
1697.43 38
1697.52 33
1697.62 30
1697.71 30
1697.81 31
1697.90 33
1698.00 35
1698.09 35
1698.18 35
1698.28 33
1698.37 30
1698.47 27
1698.56 25
1698.66 24
1698.75 23
1698.84 22
1698.94 21
1699.03 18
1699.13 13
1699.22 7
1699.32 0
1699.41 0
1699.50 0
1699.60 0
1699.69 0
1699.79 0
1699.88 0
1699.98 0
1700.07 10
1700.16 30
1700.26 53
1700.35 78
1700.45 103
1700.54 126
1700.64 144
1700.73 156
1700.82 160
1700.92 158
1701.01 152
1701.11 142
1701.20 133
1701.30 124
1701.39 117
1701.48 111
1701.58 103
1701.67 93
1701.77 79
1701.86 62
1701.96 43
1702.05 23
1702.15 5
1702.24 0
1702.33 0
1702.43 0
1702.52 0
1702.62 0
1702.71 0
1702.81 0
1702.90 3
1703.00 8
1703.09 11
1703.18 14
1703.28 15
1703.37 15
1703.47 13
1703.56 11
1703.66 10
1703.75 9
1703.84 10
1703.94 14
1704.03 22
1704.13 33
1704.22 48
1704.32 64
1704.41 82
1704.51 99
1704.60 114
1704.69 124
1704.79 128
1704.88 126
1704.98 119
1705.07 108
1705.17 96
1705.26 86
1705.36 80
1705.45 80
1705.55 86
1705.64 95
1705.73 107
1705.83 117
1705.92 124
1706.02 127
1706.11 126
1706.21 121
1706.30 114
1706.40 106
1706.49 100
1706.58 97
1706.68 97
1706.77 99
1706.87 105
1706.96 112
1707.06 118
1707.15 124
1707.25 126
1707.34 125
1707.44 121
1707.53 113
1707.62 104
1707.72 93
1707.81 84
1707.91 75
1708.00 69
1708.10 65
1708.19 63
1708.29 64
1708.38 66
1708.48 70
1708.57 75
1708.66 82
1708.76 89
1708.85 95
1708.95 100
1709.04 103
1709.14 102
1709.23 97
1709.33 91
1709.42 84
1709.52 78
1709.61 75
1709.70 76
1709.80 78
1709.89 82
1709.99 84
1710.08 84
1710.18 81
1710.27 75
1710.37 69
1710.46 63
1710.56 58
1710.65 55
1710.75 52
1710.84 50
1710.93 48
1711.03 46
1711.12 44
1711.22 44
1711.31 46
1711.41 50
1711.50 54
1711.60 58
1711.69 62
1711.79 63
1711.88 61
1711.98 57
1712.07 49
1712.16 40
1712.26 29
1712.35 19
1712.45 9
1712.54 3
1712.64 0
1712.73 0
1712.83 3
1712.92 10
1713.02 18
1713.11 26
1713.21 33
1713.30 37
1713.40 38
1713.49 37
1713.59 32
1713.68 26
1713.77 21
1713.87 18
1713.96 17
1714.06 19
1714.15 22
1714.25 25
1714.34 27
1714.44 26
1714.53 22
1714.63 15
1714.72 6
1714.82 0
1714.91 0
1715.01 0
1715.10 0
1715.20 0
1715.29 0
1715.38 0
1715.48 0
1715.57 3
1715.67 7
1715.76 11
1715.86 15
1715.95 20
1716.05 26
1716.14 34
1716.24 44
1716.33 54
1716.43 63
1716.52 71
1716.62 76
1716.71 78
1716.81 78
1716.90 76
1717.00 74
1717.09 76
1717.19 80
1717.28 89
1717.38 100
1717.47 112
1717.56 122
1717.66 129
1717.75 131
1717.85 127
1717.94 117
1718.04 102
1718.13 86
1718.23 69
1718.32 55
1718.42 45
1718.51 41
1718.61 42
1718.70 47
1718.80 55
1718.89 63
1718.99 69
1719.08 72
1719.18 73
1719.27 70
1719.37 65
1719.46 60
1719.56 54
1719.65 48
1719.75 44
1719.84 43
1719.94 44
1720.03 46
1720.13 50
1720.22 55
1720.32 58
1720.41 60
1720.51 60
1720.60 58
1720.69 55
1720.79 52
1720.88 51
1720.98 50
1721.07 49
1721.17 48
1721.26 45
1721.36 39
1721.45 31
1721.55 20
1721.64 8
1721.74 0
1721.83 0
1721.93 0
1722.02 0
1722.12 0
1722.21 0
1722.31 0
1722.40 0
1722.50 5
1722.59 13
1722.69 20
1722.78 26
1722.88 31
1722.97 36
1723.07 41
1723.16 46
1723.26 54
1723.35 63
1723.45 73
1723.54 85
1723.64 97
1723.73 110
1723.83 122
1723.92 132
1724.02 140
1724.11 145
1724.21 145
1724.30 142
1724.40 134
1724.49 123
1724.59 110
1724.68 96
1724.78 83
1724.87 72
1724.97 64
1725.06 60
1725.16 62
1725.25 68
1725.35 78
1725.44 90
1725.54 103
1725.63 115
1725.73 125
1725.82 133
1725.92 140
1726.01 145
1726.11 149
1726.20 152
1726.30 154
1726.39 154
1726.49 153
1726.58 151
1726.68 147
1726.77 144
1726.87 143
1726.96 143
1727.06 144
1727.15 146
1727.25 149
1727.34 150
1727.44 150
1727.53 147
1727.63 142
1727.72 134
1727.82 124
1727.91 113
1728.01 101
1728.10 91
1728.20 82
1728.30 76
1728.39 71
1728.49 66
1728.58 62
1728.68 58
1728.77 53
1728.87 48
1728.96 45
1729.06 44
1729.15 45
1729.25 48
1729.34 52
1729.44 55
1729.53 58
1729.63 60
1729.72 60
1729.82 60
1729.91 60
1730.01 61
1730.10 62
1730.20 63
1730.29 63
1730.39 62
1730.48 58
1730.58 55
1730.67 51
1730.77 50
1730.86 50
1730.96 54
1731.05 59
1731.15 64
1731.24 67
1731.34 69
1731.44 69
1731.53 68
1731.63 68
1731.72 71
1731.82 76
1731.91 82
1732.01 87
1732.10 89
1732.20 88
1732.29 83
1732.39 75
1732.48 63
1732.58 50
1732.67 37
1732.77 25
1732.86 15
1732.96 8
1733.05 6
1733.15 7
1733.24 13
1733.34 22
1733.43 33
1733.53 43
1733.63 51
1733.72 56
1733.82 57
1733.91 56
1734.01 53
1734.10 52
1734.20 53
1734.29 55
1734.39 59
1734.48 63
1734.58 65
1734.67 66
1734.77 64
1734.86 61
1734.96 58
1735.05 57
1735.15 58
1735.24 61
1735.34 66
1735.44 70
1735.53 73
1735.63 72
1735.72 69
1735.82 64
1735.91 59
1736.01 55
1736.10 53
1736.20 53
1736.29 55
1736.39 55
1736.48 54
1736.58 50
1736.67 43
1736.77 33
1736.87 24
1736.96 16
1737.06 11
1737.15 10
1737.25 14
1737.34 21
1737.44 30
1737.53 38
1737.63 46
1737.72 50
1737.82 52
1737.91 50
1738.01 46
1738.10 41
1738.20 34
1738.30 27
1738.39 20
1738.49 12
1738.58 3
1738.68 0
1738.77 0
1738.87 0
1738.96 0
1739.06 0
1739.15 0
1739.25 0
1739.35 0
1739.44 8
1739.54 17
1739.63 25
1739.73 31
1739.82 38
1739.92 43
1740.01 48
1740.11 53
1740.20 56
1740.30 57
1740.39 56
1740.49 52
1740.59 46
1740.68 38
1740.78 29
1740.87 19
1740.97 11
1741.06 5
1741.16 3
1741.25 5
1741.35 11
1741.44 22
1741.54 35
1741.64 49
1741.73 61
1741.83 70
1741.92 75
1742.02 77
1742.11 75
1742.21 73
1742.30 71
1742.40 71
1742.50 74
1742.59 78
1742.69 84
1742.78 90
1742.88 95
1742.97 98
1743.07 99
1743.16 98
1743.26 96
1743.35 93
1743.45 89
1743.55 85
1743.64 81
1743.74 79
1743.83 78
1743.93 80
1744.02 85
1744.12 91
1744.21 98
1744.31 104
1744.41 107
1744.50 107
1744.60 103
1744.69 96
1744.79 89
1744.88 83
1744.98 79
1745.07 79
1745.17 81
1745.27 86
1745.36 92
1745.46 97
1745.55 99
1745.65 99
1745.74 95
1745.84 89
1745.93 80
1746.03 70
1746.13 60
1746.22 51
1746.32 43
1746.41 36
1746.51 30
1746.60 26
1746.70 22
1746.80 19
1746.89 16
1746.99 14
1747.08 13
1747.18 14
1747.27 14
1747.37 16
1747.46 18
1747.56 20
1747.66 22
1747.75 23
1747.85 24
1747.94 26
1748.04 27
1748.13 29
1748.23 31
1748.33 31
1748.42 28
1748.52 23
1748.61 14
1748.71 2
1748.80 0
1748.90 0
1748.99 0
1749.09 0
1749.19 0
1749.28 0
1749.38 0
1749.47 16
1749.57 39
1749.66 61
1749.76 79
1749.86 93
1749.95 102
1750.05 107
1750.14 107
1750.24 104
1750.33 97
1750.43 88
1750.53 77
1750.62 67
1750.72 58
1750.81 52
1750.91 51
1751.00 55
1751.10 64
1751.20 76
1751.29 90
1751.39 105
1751.48 118
1751.58 130
1751.67 139
1751.77 143
1751.87 143
1751.96 139
1752.06 131
1752.15 121
1752.25 111
1752.35 104
1752.44 102
1752.54 105
1752.63 112
1752.73 122
1752.82 130
1752.92 135
1753.02 136
1753.11 132
1753.21 125
1753.30 115
1753.40 106
1753.49 97
1753.59 90
1753.69 83
1753.78 75
1753.88 67
1753.97 59
1754.07 50
1754.17 44
1754.26 40
1754.36 42
1754.45 49
1754.55 61
1754.64 78
1754.74 96
1754.84 115
1754.93 132
1755.03 145
1755.12 154
1755.22 159
1755.32 160
1755.41 157
1755.51 150
1755.60 140
1755.70 127
1755.79 112
1755.89 97
1755.99 85
1756.08 76
1756.18 72
1756.27 74
1756.37 79
1756.47 87
1756.56 94
1756.66 101
1756.75 105
1756.85 108
1756.95 109
1757.04 110
1757.14 111
1757.23 110
1757.33 107
1757.42 102
1757.52 95
1757.62 87
1757.71 80
1757.81 73
1757.90 69
1758.00 67
1758.10 67
1758.19 67
1758.29 68
1758.38 69
1758.48 72
1758.58 77
1758.67 86
1758.77 98
1758.86 113
1758.96 127
1759.06 141
1759.15 152
1759.25 159
1759.34 162
1759.44 160
1759.54 156
1759.63 148
1759.73 139
1759.82 130
1759.92 121
1760.01 115
1760.11 115
1760.21 120
1760.30 133
1760.40 150
1760.49 170
1760.59 189
1760.69 203
1760.78 209
1760.88 205
1760.97 193
1761.07 173
1761.17 149
1761.26 122
1761.36 97
1761.45 73
1761.55 52
1761.65 35
1761.74 22
1761.84 14
1761.94 11
1762.03 13
1762.13 19
1762.22 27
1762.32 37
1762.42 47
1762.51 57
1762.61 66
1762.70 74
1762.80 81
1762.90 87
1762.99 92
1763.09 95
1763.18 96
1763.28 95
1763.38 93
1763.47 92
1763.57 93
1763.66 96
1763.76 102
1763.86 109
1763.95 116
1764.05 122
1764.14 124
1764.24 123
1764.34 118
1764.43 109
1764.53 99
1764.62 88
1764.72 77
1764.82 68
1764.91 62
1765.01 58
1765.11 56
1765.20 57
1765.30 58
1765.39 61
1765.49 63
1765.59 66
1765.68 69
1765.78 71
1765.87 73
1765.97 74
1766.07 76
1766.16 78
1766.26 80
1766.36 83
1766.45 85
1766.55 88
1766.64 91
1766.74 94
1766.84 96
1766.93 100
1767.03 104
1767.12 111
1767.22 119
1767.32 128
1767.41 139
1767.51 149
1767.61 158
1767.70 165
1767.80 168
1767.89 168
1767.99 165
1768.09 160
1768.18 154
1768.28 148
1768.37 144
1768.47 141
1768.57 140
1768.66 139
1768.76 139
1768.86 137
1768.95 133
1769.05 128
1769.14 123
1769.24 119
1769.34 118
1769.43 121
1769.53 127
1769.63 136
1769.72 146
1769.82 155
1769.91 161
1770.01 163
1770.11 162
1770.20 158
1770.30 152
1770.40 147
1770.49 141
1770.59 137
1770.68 134
1770.78 132
1770.88 129
1770.97 125
1771.07 119
1771.17 110
1771.26 98
1771.36 82
1771.45 65
1771.55 46
1771.65 28
1771.74 12
1771.84 0
1771.94 0
1772.03 0
1772.13 0
1772.23 0
1772.32 0
1772.42 0
1772.51 0
1772.61 0
1772.71 2
1772.80 14
1772.90 29
1773.00 46
1773.09 65
1773.19 83
1773.28 102
1773.38 120
1773.48 135
1773.57 147
1773.67 155
1773.77 160
1773.86 161
1773.96 160
1774.06 159
1774.15 157
1774.25 156
1774.34 157
1774.44 161
1774.54 165
1774.63 169
1774.73 172
1774.83 172
1774.92 168
1775.02 160
1775.12 148
1775.21 134
1775.31 121
1775.40 110
1775.50 104
1775.60 102
1775.69 104
1775.79 109
1775.89 115
1775.98 121
1776.08 128
1776.18 133
1776.27 138
1776.37 141
1776.47 143
1776.56 142
1776.66 138
1776.75 131
1776.85 121
1776.95 110
1777.04 99
1777.14 89
1777.24 82
1777.33 77
1777.43 74
1777.53 73
1777.62 74
1777.72 75
1777.82 77
1777.91 78
1778.01 79
1778.11 78
1778.20 74
1778.30 70
1778.39 64
1778.49 58
1778.59 55
1778.68 57
1778.78 63
1778.88 74
1778.97 88
1779.07 103
1779.17 116
1779.26 126
1779.36 132
1779.46 133
1779.55 131
1779.65 126
1779.75 121
1779.84 115
1779.94 109
1780.04 105
1780.13 102
1780.23 100
1780.32 99
1780.42 100
1780.52 103
1780.61 106
1780.71 111
1780.81 115
1780.90 119
1781.00 121
1781.10 123
1781.19 123
1781.29 121
1781.39 118
1781.48 114
1781.58 109
1781.68 103
1781.77 97
1781.87 92
1781.97 89
1782.06 90
1782.16 94
1782.26 104
1782.35 117
1782.45 133
1782.55 147
1782.64 160
1782.74 167
1782.84 170
1782.93 168
1783.03 163
1783.13 157
1783.22 151
1783.32 146
1783.41 144
1783.51 143
1783.61 143
1783.70 145
1783.80 147
1783.90 150
1783.99 154
1784.09 158
1784.19 161
1784.28 162
1784.38 160
1784.48 155
1784.57 148
1784.67 138
1784.77 129
1784.86 121
1784.96 116
1785.06 114
1785.15 115
1785.25 118
1785.35 122
1785.44 127
1785.54 132
1785.64 137
1785.73 142
1785.83 145
1785.93 145
1786.02 144
1786.12 139
1786.22 134
1786.31 128
1786.41 123
1786.51 122
1786.60 124
1786.70 130
1786.80 139
1786.89 149
1786.99 158
1787.09 166
1787.18 170
1787.28 172
1787.38 172
1787.48 169
1787.57 165
1787.67 158
1787.77 150
1787.86 141
1787.96 131
1788.06 120
1788.15 109
1788.25 100
1788.35 93
1788.44 90
1788.54 90
1788.64 93
1788.73 99
1788.83 107
1788.93 114
1789.02 121
1789.12 127
1789.22 132
1789.31 134
1789.41 134
1789.51 132
1789.60 125
1789.70 117
1789.80 106
1789.89 96
1789.99 87
1790.09 81
1790.18 80
1790.28 86
1790.38 97
1790.47 114
1790.57 134
1790.67 155
1790.77 176
1790.86 195
1790.96 210
1791.06 221
1791.15 228
1791.25 234
1791.35 238
1791.44 242
1791.54 248
1791.64 254
1791.73 261
1791.83 267
1791.93 272
1792.02 274
1792.12 273
1792.22 268
1792.31 259
1792.41 247
1792.51 234
1792.61 222
1792.70 213
1792.80 208
1792.90 208
1792.99 211
1793.09 216
1793.19 221
1793.28 226
1793.38 228
1793.48 227
1793.57 225
1793.67 221
1793.77 217
1793.86 211
1793.96 204
1794.06 197
1794.16 190
1794.25 184
1794.35 181
1794.45 181
1794.54 184
1794.64 189
1794.74 195
1794.83 200
1794.93 203
1795.03 205
1795.12 206
1795.22 207
1795.32 209
1795.42 213
1795.51 219
1795.61 226
1795.71 233
1795.80 240
1795.90 246
1796.00 251
1796.09 254
1796.19 257
1796.29 258
1796.38 259
1796.48 260
1796.58 258
1796.68 254
1796.77 246
1796.87 235
1796.97 222
1797.06 208
1797.16 196
1797.26 189
1797.35 187
1797.45 192
1797.55 200
1797.65 208
1797.74 214
1797.84 214
1797.94 208
1798.03 196
1798.13 180
1798.23 164
1798.32 151
1798.42 143
1798.52 142
1798.62 147
1798.71 157
1798.81 170
1798.91 185
1799.00 198
1799.10 210
1799.20 219
1799.30 224
1799.39 225
1799.49 223
1799.59 218
1799.68 212
1799.78 205
1799.88 198
1799.97 193
1800.07 189
1800.17 186
1800.27 182
1800.36 176
1800.46 169
1800.56 161
1800.65 152
1800.75 144
1800.85 137
1800.95 131
1801.04 127
1801.14 125
1801.24 123
1801.33 122
1801.43 123
1801.53 124
1801.62 127
1801.72 132
1801.82 137
1801.92 143
1802.01 150
1802.11 158
1802.21 166
1802.30 174
1802.40 181
1802.50 187
1802.60 190
1802.69 190
1802.79 187
1802.89 180
1802.98 171
1803.08 161
1803.18 150
1803.28 140
1803.37 132
1803.47 124
1803.57 118
1803.66 114
1803.76 109
1803.86 106
1803.96 105
1804.05 104
1804.15 106
1804.25 108
1804.34 112
1804.44 117
1804.54 122
1804.64 126
1804.73 130
1804.83 133
1804.93 135
1805.03 139
1805.12 144
1805.22 151
1805.32 160
1805.41 169
1805.51 179
1805.61 187
1805.71 192
1805.80 195
1805.90 195
1806.00 194
1806.09 194
1806.19 194
1806.29 195
1806.39 199
1806.48 204
1806.58 210
1806.68 219
1806.78 229
1806.87 242
1806.97 257
1807.07 273
1807.16 287
1807.26 298
1807.36 304
1807.46 303
1807.55 295
1807.65 281
1807.75 263
1807.85 243
1807.94 223
1808.04 204
1808.14 188
1808.23 174
1808.33 162
1808.43 154
1808.53 149
1808.62 149
1808.72 154
1808.82 163
1808.92 176
1809.01 191
1809.11 205
1809.21 216
1809.30 223
1809.40 225
1809.50 224
1809.60 220
1809.69 215
1809.79 211
1809.89 208
1809.99 207
1810.08 207
1810.18 207
1810.28 209
1810.38 210
1810.47 210
1810.57 209
1810.67 207
1810.76 202
1810.86 196
1810.96 189
1811.06 184
1811.15 180
1811.25 178
1811.35 178
1811.45 179
1811.54 180
1811.64 179
1811.74 175
1811.84 171
1811.93 166
1812.03 162
1812.13 161
1812.23 164
1812.32 171
1812.42 181
1812.52 194
1812.61 206
1812.71 218
1812.81 227
1812.91 233
1813.00 236
1813.10 235
1813.20 232
1813.30 226
1813.39 218
1813.49 209
1813.59 199
1813.69 189
1813.78 181
1813.88 174
1813.98 168
1814.08 164
1814.17 162
1814.27 161
1814.37 161
1814.47 163
1814.56 167
1814.66 172
1814.76 179
1814.86 186
1814.95 192
1815.05 196
1815.15 197
1815.25 195
1815.34 187
1815.44 175
1815.54 160
1815.64 141
1815.73 122
1815.83 104
1815.93 87
1816.03 75
1816.12 67
1816.22 64
1816.32 65
1816.42 70
1816.51 77
1816.61 84
1816.71 90
1816.81 94
1816.90 96
1817.00 96
1817.10 93
1817.20 90
1817.29 85
1817.39 81
1817.49 77
1817.59 73
1817.68 70
1817.78 67
1817.88 62
1817.98 56
1818.07 49
1818.17 39
1818.27 29
1818.37 19
1818.46 10
1818.56 3
1818.66 0
1818.76 0
1818.85 0
1818.95 0
1819.05 0
1819.15 0
1819.24 0
1819.34 0
1819.44 0
1819.54 0
1819.63 6
1819.73 16
1819.83 27
1819.93 41
1820.03 54
1820.12 67
1820.22 80
1820.32 90
1820.42 98
1820.51 103
1820.61 105
1820.71 104
1820.81 99
1820.90 93
1821.00 85
1821.10 79
1821.20 74
1821.29 73
1821.39 74
1821.49 77
1821.59 82
1821.68 87
1821.78 90
1821.88 93
1821.98 95
1822.08 97
1822.17 99
1822.27 102
1822.37 105
1822.47 108
1822.56 112
1822.66 118
1822.76 126
1822.86 138
1822.95 153
1823.05 170
1823.15 187
1823.25 203
1823.35 215
1823.44 222
1823.54 224
1823.64 221
1823.74 215
1823.83 205
1823.93 194
1824.03 182
1824.13 171
1824.22 161
1824.32 154
1824.42 150
1824.52 148
1824.62 148
1824.71 150
1824.81 151
1824.91 151
1825.01 148
1825.10 143
1825.20 135
1825.30 127
1825.40 119
1825.50 112
1825.59 108
1825.69 105
1825.79 102
1825.89 98
1825.98 93
1826.08 87
1826.18 79
1826.28 71
1826.37 67
1826.47 68
1826.57 74
1826.67 87
1826.77 104
1826.86 124
1826.96 143
1827.06 160
1827.16 171
1827.25 178
1827.35 180
1827.45 179
1827.55 175
1827.65 170
1827.74 165
1827.84 159
1827.94 152
1828.04 145
1828.14 136
1828.23 126
1828.33 115
1828.43 104
1828.53 91
1828.62 79
1828.72 69
1828.82 62
1828.92 60
1829.02 64
1829.11 75
1829.21 92
1829.31 112
1829.41 132
1829.50 149
1829.60 161
1829.70 166
1829.80 165
1829.90 161
1829.99 154
1830.09 148
1830.19 142
1830.29 137
1830.39 132
1830.48 124
1830.58 112
1830.68 97
1830.78 78
1830.88 59
1830.97 40
1831.07 25
1831.17 14
1831.27 9
1831.36 12
1831.46 20
1831.56 35
1831.66 54
1831.76 76
1831.85 100
1831.95 122
1832.05 141
1832.15 155
1832.25 164
1832.34 167
1832.44 166
1832.54 162
1832.64 158
1832.74 155
1832.83 155
1832.93 157
1833.03 160
1833.13 163
1833.23 167
1833.32 169
1833.42 171
1833.52 170
1833.62 168
1833.72 165
1833.81 161
1833.91 157
1834.01 154
1834.11 150
1834.21 148
1834.30 147
1834.40 146
1834.50 144
1834.60 142
1834.70 140
1834.79 137
1834.89 134
1834.99 132
1835.09 131
1835.19 132
1835.28 134
1835.38 136
1835.48 138
1835.58 140
1835.68 140
1835.77 139
1835.87 136
1835.97 132
1836.07 128
1836.17 123
1836.26 118
1836.36 112
1836.46 107
1836.56 103
1836.66 99
1836.75 96
1836.85 93
1836.95 91
1837.05 88
1837.15 83
1837.24 75
1837.34 65
1837.44 52
1837.54 38
1837.64 24
1837.73 13
1837.83 4
1837.93 0
1838.03 1
1838.13 4
1838.22 7
1838.32 10
1838.42 11
1838.52 8
1838.62 3
1838.72 0
1838.81 0
1838.91 0
1839.01 0
1839.11 0
1839.21 1
1839.30 13
1839.40 29
1839.50 46
1839.60 64
1839.70 80
1839.79 93
1839.89 103
1839.99 109
1840.09 109
1840.19 105
1840.29 97
1840.38 86
1840.48 74
1840.58 63
1840.68 55
1840.78 50
1840.87 49
1840.97 51
1841.07 55
1841.17 62
1841.27 70
1841.37 79
1841.46 89
1841.56 100
1841.66 110
1841.76 119
1841.86 125
1841.95 128
1842.05 126
1842.15 119
1842.25 109
1842.35 96
1842.45 82
1842.54 69
1842.64 58
1842.74 51
1842.84 49
1842.94 51
1843.03 57
1843.13 65
1843.23 74
1843.33 81
1843.43 86
1843.53 86
1843.62 81
1843.72 74
1843.82 65
1843.92 56
1844.02 49
1844.11 46
1844.21 46
1844.31 50
1844.41 56
1844.51 63
1844.61 68
1844.70 73
1844.80 75
1844.90 76
1845.00 78
1845.10 82
1845.20 89
1845.29 101
1845.39 115
1845.49 130
1845.59 144
1845.69 155
1845.79 160
1845.88 161
1845.98 157
1846.08 150
1846.18 143
1846.28 138
1846.38 136
1846.47 137
1846.57 142
1846.67 147
1846.77 153
1846.87 157
1846.97 157
1847.06 154
1847.16 148
1847.26 139
1847.36 129
1847.46 118
1847.56 107
1847.65 95
1847.75 84
1847.85 74
1847.95 66
1848.05 62
1848.15 63
1848.24 70
1848.34 82
1848.44 97
1848.54 113
1848.64 128
1848.74 141
1848.83 150
1848.93 157
1849.03 162
1849.13 165
1849.23 169
1849.33 173
1849.42 176
1849.52 176
1849.62 173
1849.72 164
1849.82 151
1849.92 135
1850.01 116
1850.11 97
1850.21 80
1850.31 65
1850.41 56
1850.51 52
1850.61 53
1850.70 60
1850.80 72
1850.90 88
1851.00 106
1851.10 123
1851.20 136
1851.29 143
1851.39 144
1851.49 139
1851.59 129
1851.69 116
1851.79 102
1851.88 91
1851.98 83
1852.08 79
1852.18 79
1852.28 81
1852.38 85
1852.48 89
1852.57 92
1852.67 92
1852.77 91
1852.87 88
1852.97 84
1853.07 80
1853.16 78
1853.26 78
1853.36 80
1853.46 84
1853.56 89
1853.66 93
1853.76 96
1853.85 96
1853.95 95
1854.05 91
1854.15 86
1854.25 80
1854.35 73
1854.45 65
1854.54 58
1854.64 52
1854.74 47
1854.84 42
1854.94 38
1855.04 35
1855.14 31
1855.23 26
1855.33 21
1855.43 16
1855.53 13
1855.63 12
1855.73 13
1855.83 17
1855.92 24
1856.02 33
1856.12 44
1856.22 57
1856.32 71
1856.42 85
1856.52 98
1856.61 108
1856.71 116
1856.81 121
1856.91 123
1857.01 124
1857.11 124
1857.21 123
1857.30 123
1857.40 123
1857.50 123
1857.60 125
1857.70 127
1857.80 132
1857.90 139
1857.99 149
1858.09 159
1858.19 170
1858.29 178
1858.39 184
1858.49 186
1858.59 184
1858.68 179
1858.78 174
1858.88 171
1858.98 170
1859.08 174
1859.18 180
1859.28 186
1859.38 190
1859.47 190
1859.57 185
1859.67 174
1859.77 161
1859.87 148
1859.97 136
1860.07 128
1860.16 123
1860.26 120
1860.36 119
1860.46 118
1860.56 116
1860.66 113
1860.76 110
1860.86 109
1860.95 108
1861.05 109
1861.15 111
1861.25 113
1861.35 113
1861.45 112
1861.55 108
1861.64 101
1861.74 93
1861.84 83
1861.94 72
1862.04 60
1862.14 49
1862.24 38
1862.34 26
1862.43 14
1862.53 4
1862.63 0
1862.73 0
1862.83 0
1862.93 0
1863.03 0
1863.13 3
1863.22 6
1863.32 6
1863.42 5
1863.52 3
1863.62 0
1863.72 0
1863.82 0
1863.92 0
1864.01 2
1864.11 5
1864.21 8
1864.31 12
1864.41 18
1864.51 25
1864.61 36
1864.71 49
1864.81 63
1864.90 78
1865.00 90
1865.10 100
1865.20 105
1865.30 105
1865.40 103
1865.50 99
1865.60 97
1865.69 96
1865.79 97
1865.89 101
1865.99 105
1866.09 108
1866.19 107
1866.29 102
1866.39 92
1866.49 76
1866.58 57
1866.68 36
1866.78 15
1866.88 0
1866.98 0
1867.08 0
1867.18 0
1867.28 0
1867.37 8
1867.47 21
1867.57 30
1867.67 35
1867.77 36
1867.87 34
1867.97 31
1868.07 29
1868.17 28
1868.26 30
1868.36 32
1868.46 36
1868.56 38
1868.66 39
1868.76 41
1868.86 42
1868.96 45
1869.06 49
1869.15 53
1869.25 57
1869.35 60
1869.45 61
1869.55 59
1869.65 55
1869.75 50
1869.85 45
1869.95 41
1870.05 39
1870.14 40
1870.24 43
1870.34 46
1870.44 51
1870.54 55
1870.64 60
1870.74 65
1870.84 72
1870.94 81
1871.03 89
1871.13 97
1871.23 103
1871.33 106
1871.43 106
1871.53 103
1871.63 99
1871.73 96
1871.83 94
1871.93 95
1872.02 99
1872.12 103
1872.22 109
1872.32 115
1872.42 122
1872.52 128
1872.62 134
1872.72 139
1872.82 144
1872.92 148
1873.01 151
1873.11 154
1873.21 158
1873.31 161
1873.41 164
1873.51 166
1873.61 165
1873.71 160
1873.81 152
1873.91 140
1874.00 127
1874.10 113
1874.20 101
1874.30 91
1874.40 83
1874.50 78
1874.60 76
1874.70 74
1874.80 74
1874.90 74
1875.00 76
1875.09 79
1875.19 81
1875.29 82
1875.39 81
1875.49 76
1875.59 68
1875.69 57
1875.79 46
1875.89 36
1875.99 30
1876.09 29
1876.18 33
1876.28 43
1876.38 57
1876.48 74
1876.58 91
1876.68 107
1876.78 121
1876.88 132
1876.98 138
1877.08 142
1877.18 143
1877.27 144
1877.37 145
1877.47 149
1877.57 154
1877.67 161
1877.77 168
1877.87 174
1877.97 178
1878.07 179
1878.17 176
1878.27 170
1878.37 161
1878.46 149
1878.56 135
1878.66 119
1878.76 103
1878.86 90
1878.96 79
1879.06 74
1879.16 73
1879.26 77
1879.36 82
1879.46 88
1879.56 91
1879.65 92
1879.75 89
1879.85 85
1879.95 80
1880.05 76
1880.15 76
1880.25 79
1880.35 86
1880.45 95
1880.55 108
1880.65 121
1880.75 135
1880.85 147
1880.94 157
1881.04 163
1881.14 164
1881.24 160
1881.34 149
1881.44 133
1881.54 112
1881.64 89
1881.74 66
1881.84 46
1881.94 28
1882.04 16
1882.14 9
1882.23 8
1882.33 13
1882.43 23
1882.53 37
1882.63 54
1882.73 72
1882.83 92
1882.93 110
1883.03 126
1883.13 139
1883.23 148
1883.33 152
1883.43 152
1883.53 148
1883.62 140
1883.72 131
1883.82 122
1883.92 115
1884.02 111
1884.12 110
1884.22 113
1884.32 118
1884.42 124
1884.52 127
1884.62 127
1884.72 123
1884.82 116
1884.92 106
1885.01 96
1885.11 86
1885.21 78
1885.31 72
1885.41 69
1885.51 69
1885.61 70
1885.71 72
1885.81 74
1885.91 74
1886.01 72
1886.11 68
1886.21 64
1886.31 59
1886.41 57
1886.51 59
1886.60 64
1886.70 73
1886.80 84
1886.90 95
1887.00 105
1887.10 112
1887.20 117
1887.30 119
1887.40 119
1887.50 118
1887.60 117
1887.70 115
1887.80 114
1887.90 114
1888.00 116
1888.10 118
1888.19 122
1888.29 127
1888.39 132
1888.49 136
1888.59 139
1888.69 141
1888.79 142
1888.89 143
1888.99 145
1889.09 149
1889.19 155
1889.29 163
1889.39 172
1889.49 183
1889.59 195
1889.69 207
1889.79 219
1889.89 229
1889.98 236
1890.08 240
1890.18 239
1890.28 233
1890.38 223
1890.48 210
1890.58 196
1890.68 184
1890.78 172
1890.88 163
1890.98 154
1891.08 146
1891.18 136
1891.28 125
1891.38 112
1891.48 100
1891.58 88
1891.68 79
1891.78 74
1891.88 72
1891.97 74
1892.07 80
1892.17 91
1892.27 104
1892.37 121
1892.47 140
1892.57 158
1892.67 175
1892.77 186
1892.87 192
1892.97 191
1893.07 183
1893.17 172
1893.27 159
1893.37 148
1893.47 139
1893.57 135
1893.67 133
1893.77 133
1893.87 132
1893.97 129
1894.07 123
1894.16 117
1894.26 110
1894.36 103
1894.46 97
1894.56 91
1894.66 86
1894.76 82
1894.86 78
1894.96 75
1895.06 74
1895.16 74
1895.26 75
1895.36 77
1895.46 80
1895.56 83
1895.66 87
1895.76 92
1895.86 99
1895.96 107
1896.06 116
1896.16 125
1896.26 133
1896.36 138
1896.46 141
1896.56 142
1896.66 143
1896.75 144
1896.85 144
1896.95 144
1897.05 143
1897.15 139
1897.25 132
1897.35 123
1897.45 113
1897.55 103
1897.65 95
1897.75 89
1897.85 85
1897.95 84
1898.05 84
1898.15 85
1898.25 85
1898.35 86
1898.45 85
1898.55 85
1898.65 84
1898.75 81
1898.85 78
1898.95 76
1899.05 74
1899.15 73
1899.25 75
1899.35 80
1899.45 86
1899.55 94
1899.65 100
1899.75 105
1899.84 106
1899.94 105
1900.04 101
1900.14 96
1900.24 93
1900.34 92
1900.44 95
1900.54 101
1900.64 110
1900.74 120
1900.84 130
1900.94 139
1901.04 146
1901.14 152
1901.24 158
1901.34 162
1901.44 165
1901.54 168
1901.64 169
1901.74 169
1901.84 167
1901.94 165
1902.04 163
1902.14 162
1902.24 164
1902.34 168
1902.44 174
1902.54 181
1902.64 187
1902.74 192
1902.84 194
1902.94 195
1903.04 193
1903.14 190
1903.24 186
1903.34 180
1903.44 173
1903.54 164
1903.64 155
1903.74 145
1903.84 136
1903.94 131
1904.04 129
1904.14 132
1904.24 139
1904.34 148
1904.44 158
1904.53 167
1904.63 173
1904.73 175
1904.83 174
1904.93 171
1905.03 167
1905.13 163
1905.23 158
1905.33 153
1905.43 149
1905.53 144
1905.63 141
1905.73 138
1905.83 136
1905.93 135
1906.03 134
1906.13 133
1906.23 130
1906.33 127
1906.43 122
1906.53 116
1906.63 109
1906.73 102
1906.83 96
1906.93 89
1907.03 82
1907.13 75
1907.23 68
1907.33 62
1907.43 58
1907.53 55
1907.63 55
1907.73 55
1907.83 56
1907.93 56
1908.03 55
1908.13 52
1908.23 47
1908.33 42
1908.43 36
1908.53 30
1908.63 22
1908.73 15
1908.83 7
1908.93 0
1909.03 0
1909.13 0
1909.23 0
1909.33 0
1909.43 0
1909.53 0
1909.63 0
1909.73 0
1909.83 4
1909.93 15
1910.03 29
1910.13 49
1910.23 71
1910.33 97
1910.43 123
1910.53 147
1910.63 168
1910.73 184
1910.83 196
1910.93 204
1911.03 210
1911.13 215
1911.23 220
1911.33 226
1911.43 233
1911.53 239
1911.63 244
1911.73 245
1911.83 244
1911.93 241
1912.03 237
1912.13 233
1912.23 231
1912.33 233
1912.43 237
1912.53 242
1912.63 246
1912.73 247
1912.83 244
1912.93 237
1913.03 227
1913.13 217
1913.23 207
1913.33 201
1913.43 198
1913.53 197
1913.63 198
1913.73 200
1913.83 201
1913.93 200
1914.03 197
1914.13 191
1914.23 184
1914.33 177
1914.43 170
1914.53 164
1914.63 160
1914.73 159
1914.83 160
1914.93 163
1915.03 168
1915.13 173
1915.23 177
1915.33 180
1915.43 179
1915.53 174
1915.63 166
1915.73 155
1915.83 143
1915.93 131
1916.04 121
1916.14 114
1916.24 109
1916.34 106
1916.44 105
1916.54 102
1916.64 98
1916.74 92
1916.84 84
1916.94 75
1917.04 67
1917.14 62
1917.24 59
1917.34 59
1917.44 61
1917.54 63
1917.64 65
1917.74 63
1917.84 60
1917.94 55
1918.04 51
1918.14 49
1918.24 50
1918.34 56
1918.44 65
1918.54 78
1918.64 92
1918.74 107
1918.84 121
1918.94 135
1919.04 149
1919.14 162
1919.24 174
1919.34 182
1919.44 185
1919.54 182
1919.64 174
1919.74 160
1919.84 144
1919.94 127
1920.04 113
1920.14 102
1920.24 96
1920.34 93
1920.44 93
1920.54 95
1920.64 98
1920.75 102
1920.85 106
1920.95 108
1921.05 108
1921.15 105
1921.25 98
1921.35 88
1921.45 76
1921.55 64
1921.65 56
1921.75 54
1921.85 58
1921.95 70
1922.05 89
1922.15 112
1922.25 139
1922.35 166
1922.45 191
1922.55 213
1922.65 230
1922.75 240
1922.85 242
1922.95 237
1923.05 225
1923.15 209
1923.25 190
1923.35 172
1923.45 155
1923.55 140
1923.65 128
1923.75 117
1923.85 109
1923.96 102
1924.06 99
1924.16 99
1924.26 102
1924.36 109
1924.46 117
1924.56 124
1924.66 129
1924.76 130
1924.86 127
1924.96 121
1925.06 114
1925.16 107
1925.26 101
1925.36 97
1925.46 94
1925.56 94
1925.66 96
1925.76 99
1925.86 104
1925.96 108
1926.06 111
1926.16 113
1926.26 113
1926.36 111
1926.46 107
1926.57 103
1926.67 99
1926.77 97
1926.87 96
1926.97 98
1927.07 103
1927.17 111
1927.27 121
1927.37 133
1927.47 144
1927.57 153
1927.67 157
1927.77 156
1927.87 149
1927.97 138
1928.07 125
1928.17 113
1928.27 103
1928.37 98
1928.47 97
1928.57 101
1928.67 107
1928.78 114
1928.88 121
1928.98 127
1929.08 129
1929.18 128
1929.28 124
1929.38 117
1929.48 109
1929.58 100
1929.68 93
1929.78 88
1929.88 84
1929.98 82
1930.08 79
1930.18 75
1930.28 70
1930.38 64
1930.48 56
1930.58 48
1930.69 42
1930.79 37
1930.89 35
1930.99 37
1931.09 42
1931.19 52
1931.29 65
1931.39 81
1931.49 98
1931.59 114
1931.69 128
1931.79 136
1931.89 138
1931.99 132
1932.09 119
1932.19 99
1932.29 75
1932.39 52
1932.50 32
1932.60 20
1932.70 18
1932.80 26
1932.90 43
1933.00 64
1933.10 87
1933.20 108
1933.30 123
1933.40 131
1933.50 133
1933.60 129
1933.70 122
1933.80 114
1933.90 104
1934.00 94
1934.10 84
1934.21 73
1934.31 60
1934.41 46
1934.51 32
1934.61 19
1934.71 7
1934.81 0
1934.91 0
1935.01 0
1935.11 0
1935.21 0
1935.31 1
1935.41 3
1935.51 4
1935.61 4
1935.72 3
1935.82 2
1935.92 1
1936.02 0
1936.12 0
1936.22 0
1936.32 1
1936.42 1
1936.52 2
1936.62 4
1936.72 9
1936.82 16
1936.92 27
1937.02 40
1937.12 57
1937.23 74
1937.33 92
1937.43 109
1937.53 125
1937.63 139
1937.73 151
1937.83 162
1937.93 170
1938.03 176
1938.13 177
1938.23 175
1938.33 170
1938.43 162
1938.53 152
1938.64 141
1938.74 132
1938.84 125
1938.94 122
1939.04 121
1939.14 125
1939.24 131
1939.34 139
1939.44 148
1939.54 156
1939.64 163
1939.74 168
1939.84 173
1939.95 177
1940.05 182
1940.15 189
1940.25 196
1940.35 201
1940.45 204
1940.55 202
1940.65 195
1940.75 183
1940.85 167
1940.95 150
1941.05 134
1941.15 122
1941.26 113
1941.36 107
1941.46 104
1941.56 101
1941.66 99
1941.76 96
1941.86 93
1941.96 90
1942.06 88
1942.16 88
1942.26 88
1942.36 89
1942.47 89
1942.57 88
1942.67 85
1942.77 80
1942.87 72
1942.97 63
1943.07 52
1943.17 42
1943.27 33
1943.37 27
1943.47 26
1943.57 31
1943.68 43
1943.78 61
1943.88 83
1943.98 106
1944.08 130
1944.18 151
1944.28 168
1944.38 182
1944.48 194
1944.58 204
1944.68 216
1944.79 228
1944.89 242
1944.99 257
1945.09 271
1945.19 284
1945.29 293
1945.39 298
1945.49 300
1945.59 300
1945.69 297
1945.79 295
1945.90 294
1946.00 294
1946.10 296
1946.20 299
1946.30 303
1946.40 306
1946.50 309
1946.60 310
1946.70 310
1946.80 309
1946.91 309
1947.01 310
1947.11 313
1947.21 319
1947.31 328
1947.41 338
1947.51 348
1947.61 357
1947.71 363
1947.81 364
1947.91 360
1948.02 353
1948.12 344
1948.22 335
1948.32 326
1948.42 319
1948.52 312
1948.62 305
1948.72 297
1948.82 287
1948.92 276
1949.03 266
1949.13 257
1949.23 251
1949.33 248
1949.43 249
1949.53 253
1949.63 258
1949.73 263
1949.83 267
1949.93 271
1950.04 274
1950.14 278
1950.24 282
1950.34 289
1950.44 299
1950.54 312
1950.64 325
1950.74 337
1950.84 346
1950.95 350
1951.05 346
1951.15 335
1951.25 318
1951.35 296
1951.45 270
1951.55 244
1951.65 218
1951.75 195
1951.86 177
1951.96 165
1952.06 161
1952.16 162
1952.26 170
1952.36 180
1952.46 190
1952.56 197
1952.66 199
1952.76 195
1952.87 187
1952.97 178
1953.07 168
1953.17 162
1953.27 160
1953.37 163
1953.47 167
1953.57 172
1953.68 175
1953.78 176
1953.88 173
1953.98 167
1954.08 158
1954.18 148
1954.28 138
1954.38 127
1954.48 117
1954.59 107
1954.69 96
1954.79 85
1954.89 74
1954.99 63
1955.09 54
1955.19 46
1955.29 41
1955.39 38
1955.50 39
1955.60 41
1955.70 44
1955.80 45
1955.90 45
1956.00 42
1956.10 37
1956.20 29
1956.31 19
1956.41 9
1956.51 0
1956.61 0
1956.71 0
1956.81 0
1956.91 0
1957.01 0
1957.12 0
1957.22 0
1957.32 2
1957.42 16
1957.52 28
1957.62 37
1957.72 40
1957.82 36
1957.92 28
1958.03 18
1958.13 7
1958.23 0
1958.33 0
1958.43 0
1958.53 0
1958.63 8
1958.73 22
1958.84 39
1958.94 59
1959.04 81
1959.14 102
1959.24 120
1959.34 135
1959.44 146
1959.55 152
1959.65 154
1959.75 152
1959.85 146
1959.95 138
1960.05 127
1960.15 115
1960.25 102
1960.36 90
1960.46 80
1960.56 72
1960.66 68
1960.76 65
1960.86 66
1960.96 68
1961.06 71
1961.17 75
1961.27 79
1961.37 82
1961.47 84
1961.57 83
1961.67 80
1961.77 75
1961.88 69
1961.98 62
1962.08 56
1962.18 50
1962.28 46
1962.38 42
1962.48 39
1962.58 35
1962.69 31
1962.79 27
1962.89 23
1962.99 19
1963.09 16
1963.19 15
1963.29 17
1963.40 21
1963.50 28
1963.60 36
1963.70 46
1963.80 56
1963.90 66
1964.00 76
1964.11 89
1964.21 103
1964.31 119
1964.41 136
1964.51 153
1964.61 169
1964.71 182
1964.82 191
1964.92 197
1965.02 201
1965.12 202
1965.22 202
1965.32 201
1965.42 199
1965.53 196
1965.63 192
1965.73 187
1965.83 181
1965.93 175
1966.03 168
1966.13 161
1966.24 152
1966.34 144
1966.44 136
1966.54 131
1966.64 129
1966.74 131
1966.84 136
1966.95 144
1967.05 152
1967.15 160
1967.25 168
1967.35 175
1967.45 183
1967.55 192
1967.66 203
1967.76 216
1967.86 231
1967.96 246
1968.06 261
1968.16 274
1968.27 284
1968.37 290
1968.47 290
1968.57 283
1968.67 270
1968.77 253
1968.87 234
1968.98 217
1969.08 206
1969.18 202
1969.28 207
1969.38 218
1969.48 233
1969.59 250
1969.69 265
1969.79 276
1969.89 282
1969.99 284
1970.09 282
1970.19 276
1970.30 266
1970.40 254
1970.50 239
1970.60 224
1970.70 209
1970.80 195
1970.91 183
1971.01 173
1971.11 165
1971.21 160
1971.31 158
1971.41 158
1971.51 162
1971.62 167
1971.72 173
1971.82 178
1971.92 181
1972.02 179
1972.12 173
1972.23 162
1972.33 148
1972.43 131
1972.53 114
1972.63 98
1972.73 84
1972.84 73
1972.94 66
1973.04 63
1973.14 63
1973.24 67
1973.34 73
1973.45 79
1973.55 85
1973.65 90
1973.75 94
1973.85 98
1973.95 103
1974.06 109
1974.16 115
1974.26 120
1974.36 121
1974.46 119
1974.56 114
1974.67 107
1974.77 101
1974.87 97
1974.97 98
1975.07 105
1975.17 115
1975.28 127
1975.38 140
1975.48 151
1975.58 159
1975.68 163
1975.78 164
1975.89 161
1975.99 157
1976.09 150
1976.19 141
1976.29 133
1976.39 125
1976.50 119
1976.60 116
1976.70 116
1976.80 118
1976.90 123
1977.00 129
1977.11 134
1977.21 138
1977.31 139
1977.41 136
1977.51 129
1977.62 118
1977.72 104
1977.82 89
1977.92 75
1978.02 64
1978.12 56
1978.23 52
1978.33 51
1978.43 51
1978.53 52
1978.63 51
1978.73 49
1978.84 47
1978.94 45
1979.04 45
1979.14 47
1979.24 50
1979.35 55
1979.45 62
1979.55 71
1979.65 81
1979.75 91
1979.85 101
1979.96 110
1980.06 116
1980.16 118
1980.26 115
1980.36 107
1980.47 96
1980.57 82
1980.67 65
1980.77 47
1980.87 28
1980.97 10
1981.08 0
1981.18 0
1981.28 0
1981.38 0
1981.48 0
1981.59 0
1981.69 0
1981.79 0
1981.89 7
1981.99 22
1982.09 37
1982.20 50
1982.30 61
1982.40 69
1982.50 74
1982.60 76
1982.71 74
1982.81 69
1982.91 62
1983.01 54
1983.11 47
1983.22 43
1983.32 43
1983.42 46
1983.52 51
1983.62 57
1983.73 62
1983.83 64
1983.93 63
1984.03 60
1984.13 56
1984.23 52
1984.34 51
1984.44 52
1984.54 57
1984.64 66
1984.74 76
1984.85 88
1984.95 100
1985.05 113
1985.15 126
1985.25 137
1985.36 148
1985.46 158
1985.56 166
1985.66 171
1985.76 174
1985.87 174
1985.97 171
1986.07 165
1986.17 158
1986.27 149
1986.38 138
1986.48 127
1986.58 117
1986.68 108
1986.78 102
1986.89 99
1986.99 99
1987.09 102
1987.19 106
1987.29 109
1987.40 111
1987.50 111
1987.60 109
1987.70 105
1987.80 101
1987.91 98
1988.01 96
1988.11 95
1988.21 92
1988.31 87
1988.42 79
1988.52 69
1988.62 57
1988.72 45
1988.82 36
1988.93 30
1989.03 30
1989.13 35
1989.23 43
1989.33 55
1989.44 68
1989.54 84
1989.64 100
1989.74 118
1989.84 135
1989.95 152
1990.05 167
1990.15 181
1990.25 192
1990.35 200
1990.46 205
1990.56 207
1990.66 205
1990.76 198
1990.87 188
1990.97 173
1991.07 156
1991.17 137
1991.27 120
1991.38 104
1991.48 91
1991.58 83
1991.68 80
1991.78 82
1991.89 89
1991.99 101
1992.09 117
1992.19 135
1992.29 155
1992.40 173
1992.50 188
1992.60 196
1992.70 196
1992.81 187
1992.91 170
1993.01 147
1993.11 120
1993.21 93
1993.32 67
1993.42 45
1993.52 27
1993.62 13
1993.72 4
1993.83 0
1993.93 0
1994.03 6
1994.13 17
1994.24 32
1994.34 50
1994.44 68
1994.54 84
1994.64 99
1994.75 110
1994.85 119
1994.95 125
1995.05 130
1995.16 132
1995.26 132
1995.36 129
1995.46 122
1995.56 113
1995.67 104
1995.77 98
1995.87 96
1995.97 99
1996.08 106
1996.18 116
1996.28 126
1996.38 133
1996.48 135
1996.59 131
1996.69 123
1996.79 113
1996.89 102
1997.00 93
1997.10 89
1997.20 89
1997.30 95
1997.40 106
1997.51 118
1997.61 131
1997.71 142
1997.81 150
1997.92 153
1998.02 153
1998.12 151
1998.22 150
1998.33 149
1998.43 151
1998.53 156
1998.63 163
1998.73 169
1998.84 174
1998.94 175
1999.04 171
1999.14 163
1999.25 149
1999.35 133
1999.45 116
1999.55 98
1999.65 83
1999.76 70
1999.86 59
1999.96 49
2000.06 40
2000.17 31
2000.27 22
2000.37 15
2000.47 9
2000.58 8
2000.68 10
2000.78 16
2000.88 24
2000.99 31
2001.09 36
2001.19 39
2001.29 40
2001.39 41
2001.50 42
2001.60 45
2001.70 50
2001.80 53
2001.91 54
2002.01 52
2002.11 45
2002.21 35
2002.32 22
2002.42 10
2002.52 1
2002.62 0
2002.73 0
2002.83 0
2002.93 0
2003.03 2
2003.14 4
2003.24 3
2003.34 1
2003.44 0
2003.54 0
2003.65 0
2003.75 0
2003.85 3
2003.95 11
2004.06 20
2004.16 30
2004.26 42
2004.36 54
2004.47 67
2004.57 80
2004.67 91
2004.77 99
2004.88 103
2004.98 101
2005.08 94
2005.18 82
2005.29 69
2005.39 56
2005.49 45
2005.59 38
2005.70 35
2005.80 35
2005.90 37
2006.00 39
2006.11 40
2006.21 41
2006.31 42
2006.41 45
2006.52 51
2006.62 61
2006.72 76
2006.82 94
2006.93 112
2007.03 127
2007.13 137
2007.23 140
2007.34 135
2007.44 123
2007.54 108
2007.64 93
2007.75 81
2007.85 75
2007.95 75
2008.05 81
2008.16 90
2008.26 100
2008.36 108
2008.46 115
2008.57 119
2008.67 121
2008.77 123
2008.87 125
2008.98 127
2009.08 130
2009.18 131
2009.28 131
2009.39 128
2009.49 123
2009.59 116
2009.69 107
2009.80 98
2009.90 91
2010.00 87
2010.11 86
2010.21 88
2010.31 93
2010.41 100
2010.52 106
2010.62 111
2010.72 111
2010.82 106
2010.93 96
2011.03 83
2011.13 67
2011.23 49
2011.34 31
2011.44 14
2011.54 1
2011.64 0
2011.75 0
2011.85 0
2011.95 0
2012.05 0
2012.16 0
2012.26 0
2012.36 1
2012.47 7
2012.57 12
2012.67 17
2012.77 22
2012.88 27
2012.98 32
2013.08 39
2013.18 47
2013.29 55
2013.39 63
2013.49 71
2013.59 77
2013.70 82
2013.80 86
2013.90 89
2014.01 93
2014.11 97
2014.21 104
2014.31 112
2014.42 122
2014.52 132
2014.62 142
2014.72 149
2014.83 152
2014.93 153
2015.03 151
2015.13 147
2015.24 144
2015.34 143
2015.44 144
2015.55 147
2015.65 151
2015.75 155
2015.85 157
2015.96 158
2016.06 156
2016.16 154
2016.26 150
2016.37 148
2016.47 147
2016.57 148
2016.68 151
2016.78 156
2016.88 161
2016.98 167
2017.09 171
2017.19 173
2017.29 172
2017.40 167
2017.50 159
2017.60 149
2017.70 138
2017.81 128
2017.91 122
2018.01 119
2018.11 119
2018.22 122
2018.32 125
2018.42 128
2018.53 128
2018.63 126
2018.73 121
2018.83 116
2018.94 112
2019.04 110
2019.14 110
2019.25 114
2019.35 120
2019.45 128
2019.55 137
2019.66 147
2019.76 158
2019.86 168
2019.97 178
2020.07 187
2020.17 192
2020.27 192
2020.38 187
2020.48 178
2020.58 165
2020.69 150
2020.79 135
2020.89 121
2020.99 108
2021.10 96
2021.20 84
2021.30 72
2021.41 58
2021.51 44
2021.61 30
2021.71 15
2021.82 1
2021.92 0
2022.02 0
2022.13 0
2022.23 0
2022.33 0
2022.43 0
2022.54 0
2022.64 0
2022.74 12
2022.85 31
2022.95 49
2023.05 66
2023.15 80
2023.26 90
2023.36 95
2023.46 95
2023.57 90
2023.67 82
2023.77 74
2023.88 66
2023.98 61
2024.08 56
2024.18 54
2024.29 52
2024.39 50
2024.49 45
2024.60 38
2024.70 29
2024.80 20
2024.90 11
2025.01 4
2025.11 0
2025.21 0
2025.32 2
2025.42 8
2025.52 18
2025.63 30
2025.73 44
2025.83 60
2025.93 78
2026.04 95
2026.14 111
2026.24 123
2026.35 130
2026.45 131
2026.55 125
2026.66 115
2026.76 102
2026.86 91
2026.96 83
2027.07 80
2027.17 81
2027.27 85
2027.38 91
2027.48 96
2027.58 98
2027.69 98
2027.79 94
2027.89 87
2027.99 78
2028.10 67
2028.20 54
2028.30 42
2028.41 31
2028.51 23
2028.61 18
2028.72 17
2028.82 21
2028.92 28
2029.03 37
2029.13 48
2029.23 58
2029.33 66
2029.44 71
2029.54 72
2029.64 69
2029.75 62
2029.85 52
2029.95 41
2030.06 30
2030.16 19
2030.26 9
2030.37 0
2030.47 0
2030.57 0
2030.67 0
2030.78 0
2030.88 0
2030.98 0
2031.09 0
2031.19 0
2031.29 7
2031.40 16
2031.50 24
2031.60 33
2031.71 41
2031.81 51
2031.91 61
2032.02 71
2032.12 80
2032.22 86
2032.32 88
2032.43 87
2032.53 84
2032.63 79
2032.74 74
2032.84 70
2032.94 68
2033.05 68
2033.15 71
2033.25 76
2033.36 82
2033.46 90
2033.56 97
2033.67 102
2033.77 105
2033.87 105
2033.98 99
2034.08 90
2034.18 77
2034.29 62
2034.39 48
2034.49 36
2034.59 28
2034.70 25
2034.80 26
2034.90 30
2035.01 36
2035.11 43
2035.21 49
2035.32 54
2035.42 58
2035.52 60
2035.63 61
2035.73 61
2035.83 63
2035.94 66
2036.04 73
2036.14 82
2036.25 94
2036.35 107
2036.45 120
2036.56 131
2036.66 138
2036.76 141
2036.87 141
2036.97 138
2037.07 135
2037.18 131
2037.28 129
2037.38 127
2037.49 125
2037.59 124
2037.69 122
2037.80 118
2037.90 113
2038.00 106
2038.11 98
2038.21 91
2038.31 84
2038.42 79
2038.52 78
2038.62 81
2038.73 87
2038.83 96
2038.93 106
2039.04 115
2039.14 123
2039.24 127
2039.35 128
2039.45 127
2039.55 124
2039.66 121
2039.76 117
2039.86 114
2039.97 110
2040.07 106
2040.17 101
2040.28 96
2040.38 90
2040.48 83
2040.59 77
2040.69 71
2040.79 66
2040.90 64
2041.00 65
2041.10 69
2041.21 75
2041.31 82
2041.41 88
2041.52 93
2041.62 95
2041.72 94
2041.83 92
2041.93 90
2042.03 90
2042.14 93
2042.24 99
2042.34 108
2042.45 118
2042.55 129
2042.65 136
2042.76 141
2042.86 140
2042.96 136
2043.07 129
2043.17 120
2043.27 110
2043.38 103
2043.48 97
2043.58 94
2043.69 93
2043.79 93
2043.89 93
2044.00 91
2044.10 89
2044.20 85
2044.31 80
2044.41 74
2044.52 68
2044.62 63
2044.72 58
2044.83 55
2044.93 54
2045.03 54
2045.14 57
2045.24 61
2045.34 67
2045.45 72
2045.55 78
2045.65 83
2045.76 88
2045.86 93
2045.96 98
2046.07 104
2046.17 109
2046.27 113
2046.38 114
2046.48 111
2046.59 104
2046.69 93
2046.79 80
2046.90 67
2047.00 55
2047.10 48
2047.21 45
2047.31 47
2047.41 54
2047.52 63
2047.62 73
2047.72 82
2047.83 89
2047.93 94
2048.03 98
2048.14 100
2048.24 102
2048.35 104
2048.45 106
2048.55 107
2048.66 107
2048.76 106
2048.86 102
2048.97 96
2049.07 89
2049.17 82
2049.28 78
2049.38 75
2049.48 75
2049.59 76
2049.69 77
2049.80 77
2049.90 75
2050.00 72
2050.11 69
2050.21 68
2050.31 71
2050.42 80
2050.52 94
2050.62 111
2050.73 131
2050.83 150
2050.93 166
2051.04 178
2051.14 186
2051.25 189
2051.35 190
2051.45 188
2051.56 187
2051.66 185
2051.76 185
2051.87 185
2051.97 185
2052.08 186
2052.18 186
2052.28 186
2052.39 186
2052.49 186
2052.59 187
2052.70 190
2052.80 193
2052.90 197
2053.01 199
2053.11 198
2053.22 193
2053.32 185
2053.42 173
2053.53 160
2053.63 148
2053.73 138
2053.84 130
2053.94 123
2054.04 118
2054.15 112
2054.25 108
2054.36 104
2054.46 101
2054.56 100
2054.67 102
2054.77 104
2054.87 106
2054.98 107
2055.08 105
2055.19 100
2055.29 94
2055.39 88
2055.50 83
2055.60 81
2055.70 82
2055.81 87
2055.91 96
2056.02 107
2056.12 121
2056.22 136
2056.33 152
2056.43 168
2056.53 183
2056.64 197
2056.74 209
2056.85 219
2056.95 225
2057.05 228
2057.16 227
2057.26 223
2057.36 214
2057.47 203
2057.57 191
2057.68 180
2057.78 171
2057.88 164
2057.99 160
2058.09 158
2058.20 157
2058.30 155
2058.40 152
2058.51 148
2058.61 143
2058.71 139
2058.82 135
2058.92 133
2059.03 132
2059.13 132
2059.23 132
2059.34 131
2059.44 130
2059.54 128
2059.65 125
2059.75 121
2059.86 116
2059.96 109
2060.06 101
2060.17 92
2060.27 84
2060.38 77
2060.48 73
2060.58 72
2060.69 75
2060.79 79
2060.90 86
2061.00 92
2061.10 97
2061.21 100
2061.31 102
2061.41 102
2061.52 100
2061.62 97
2061.73 92
2061.83 86
2061.93 78
2062.04 70
2062.14 61
2062.25 53
2062.35 46
2062.45 41
2062.56 37
2062.66 33
2062.77 31
2062.87 28
2062.97 23
2063.08 17
2063.18 9
2063.28 1
2063.39 0
2063.49 0
2063.60 0
2063.70 0
2063.80 0
2063.91 0
2064.01 0
2064.12 0
2064.22 10
2064.32 21
2064.43 32
2064.53 44
2064.64 55
2064.74 64
2064.84 72
2064.95 78
2065.05 81
2065.16 83
2065.26 84
2065.36 83
2065.47 82
2065.57 82
2065.68 83
2065.78 84
2065.88 88
2065.99 93
2066.09 99
2066.20 106
2066.30 110
2066.40 113
2066.51 112
2066.61 109
2066.72 105
2066.82 101
2066.92 98
2067.03 98
2067.13 100
2067.24 105
2067.34 110
2067.44 115
2067.55 120
2067.65 124
2067.76 128
2067.86 131
2067.96 134
2068.07 137
2068.17 139
2068.28 142
2068.38 143
2068.49 144
2068.59 144
2068.69 142
2068.80 139
2068.90 137
2069.01 135
2069.11 135
2069.21 136
2069.32 138
2069.42 138
2069.53 136
2069.63 131
2069.73 123
2069.84 113
2069.94 105
2070.05 101
2070.15 103
2070.25 112
2070.36 127
2070.46 147
2070.57 167
2070.67 185
2070.78 198
2070.88 204
2070.98 203
2071.09 197
2071.19 188
2071.30 180
2071.40 175
2071.50 174
2071.61 177
2071.71 183
2071.82 193
2071.92 203
2072.03 214
2072.13 225
2072.23 235
2072.34 244
2072.44 250
2072.55 253
2072.65 252
2072.75 247
2072.86 238
2072.96 226
2073.07 213
2073.17 200
2073.28 189
2073.38 180
2073.48 175
2073.59 173
2073.69 172
2073.80 174
2073.90 175
2074.00 175
2074.11 173
2074.21 167
2074.32 157
2074.42 145
2074.53 131
2074.63 118
2074.73 106
2074.84 98
2074.94 93
2075.05 93
2075.15 97
2075.26 104
2075.36 115
2075.46 128
2075.57 143
2075.67 156
2075.78 167
2075.88 173
2075.98 174
2076.09 170
2076.19 160
2076.30 146
2076.40 130
2076.51 113
2076.61 96
2076.71 80
2076.82 65
2076.92 52
2077.03 40
2077.13 28
2077.24 19
2077.34 11
2077.44 5
2077.55 1
2077.65 0
2077.76 0
2077.86 0
2077.97 0
2078.07 0
2078.17 0
2078.28 0
2078.38 0
2078.49 0
2078.59 1
2078.70 7
2078.80 14
2078.91 23
2079.01 35
2079.11 48
2079.22 63
2079.32 80
2079.43 99
2079.53 119
2079.64 138
2079.74 154
2079.84 167
2079.95 174
2080.05 174
2080.16 168
2080.26 154
2080.37 135
2080.47 112
2080.57 88
2080.68 66
2080.78 49
2080.89 39
2080.99 39
2081.10 47
2081.20 62
2081.31 82
2081.41 103
2081.51 121
2081.62 135
2081.72 142
2081.83 143
2081.93 138
2082.04 129
2082.14 118
2082.25 107
2082.35 98
2082.45 93
2082.56 93
2082.66 100
2082.77 111
2082.87 127
2082.98 145
2083.08 163
2083.18 180
2083.29 195
2083.39 205
2083.50 213
2083.60 218
2083.71 221
2083.81 224
2083.92 227
2084.02 231
2084.13 235
2084.23 239
2084.33 242
2084.44 243
2084.54 242
2084.65 239
2084.75 235
2084.86 230
2084.96 224
2085.07 220
2085.17 216
2085.27 212
2085.38 209
2085.48 205
2085.59 201
2085.69 197
2085.80 194
2085.90 191
2086.01 190
2086.11 191
2086.21 194
2086.32 197
2086.42 199
2086.53 199
2086.63 197
2086.74 191
2086.84 182
2086.95 171
2087.05 158
2087.16 144
2087.26 130
2087.36 117
2087.47 104
2087.57 92
2087.68 80
2087.78 69
2087.89 59
2087.99 52
2088.10 47
2088.20 47
2088.31 51
2088.41 58
2088.51 69
2088.62 80
2088.72 90
2088.83 96
2088.93 99
2089.04 96
2089.14 90
2089.25 79
2089.35 65
2089.46 48
2089.56 30
2089.67 12
2089.77 0
2089.87 0
2089.98 0
2090.08 0
2090.19 0
2090.29 0
2090.40 0
2090.50 0
2090.61 9
2090.71 23
2090.82 33
2090.92 37
2091.03 36
2091.13 30
2091.23 20
2091.34 9
2091.44 0
2091.55 0
2091.65 0
2091.76 0
2091.86 9
2091.97 21
2092.07 36
2092.18 50
2092.28 64
2092.39 77
2092.49 90
2092.60 103
2092.70 117
2092.80 131
2092.91 147
2093.01 162
2093.12 177
2093.22 189
2093.33 199
2093.43 205
2093.54 207
2093.64 207
2093.75 204
2093.85 201
2093.96 195
2094.06 188
2094.17 179
2094.27 168
2094.37 155
2094.48 141
2094.58 128
2094.69 118
2094.79 112
2094.90 109
2095.00 109
2095.11 109
2095.21 109
2095.32 107
2095.42 104
2095.53 99
2095.63 96
2095.74 96
2095.84 100
2095.95 105
2096.05 111
2096.16 115
2096.26 117
2096.37 115
2096.47 109
2096.57 101
2096.68 93
2096.78 87
2096.89 84
2096.99 83
2097.10 84
2097.20 87
2097.31 89
2097.41 89
2097.52 87
2097.62 82
2097.73 75
2097.83 67
2097.94 60
2098.04 55
2098.15 53
2098.25 56
2098.36 65
2098.46 80
2098.57 100
2098.67 122
2098.78 145
2098.88 166
2098.99 183
2099.09 193
2099.19 196
2099.30 192
2099.40 182
2099.51 168
2099.61 154
2099.72 142
2099.82 133
2099.93 128
2100.03 128
2100.14 132
2100.24 139
2100.35 149
2100.45 159
2100.56 170
2100.66 180
2100.77 188
2100.87 193
2100.98 194
2101.08 190
2101.19 182
2101.29 170
2101.40 156
2101.50 140
2101.61 125
2101.71 110
2101.82 96
2101.92 84
2102.03 73
2102.13 65
2102.24 59
2102.34 58
2102.45 62
2102.55 71
2102.66 84
2102.76 98
2102.87 112
2102.97 124
2103.08 135
2103.18 143
2103.29 151
2103.39 160
2103.50 170
2103.60 183
2103.71 196
2103.81 208
2103.92 217
2104.02 221
2104.13 220
2104.23 215
2104.34 207
2104.44 197
2104.55 188
2104.65 180
2104.76 174
2104.86 169
2104.97 165
2105.07 162
2105.18 159
2105.28 157
2105.38 156
2105.49 156
2105.59 155
2105.70 154
2105.80 151
2105.91 146
2106.02 139
2106.12 130
2106.23 121
2106.33 114
2106.44 110
2106.54 111
2106.65 117
2106.75 127
2106.86 137
2106.96 146
2107.07 152
2107.17 155
2107.28 154
2107.38 153
2107.49 151
2107.59 151
2107.70 152
2107.80 153
2107.91 153
2108.01 152
2108.12 148
2108.22 143
2108.33 138
2108.43 135
2108.54 135
2108.64 139
2108.75 146
2108.85 156
2108.96 167
2109.06 176
2109.17 184
2109.27 189
2109.38 192
2109.48 191
2109.59 190
2109.69 188
2109.80 187
2109.90 188
2110.01 192
2110.11 198
2110.22 205
2110.32 211
2110.43 215
2110.53 216
2110.64 213
2110.74 209
2110.85 203
2110.95 196
2111.06 191
2111.16 186
2111.27 184
2111.37 185
2111.48 190
2111.58 197
2111.69 206
2111.79 214
2111.90 219
2112.00 219
2112.11 213
2112.22 201
2112.32 186
2112.43 171
2112.53 159
2112.64 154
2112.74 156
2112.85 164
2112.95 175
2113.06 186
2113.16 194
2113.27 197
2113.37 195
2113.48 190
2113.58 185
2113.69 182
2113.79 182
2113.90 183
2114.00 186
2114.11 186
2114.21 183
2114.32 176
2114.42 164
2114.53 150
2114.63 134
2114.74 119
2114.85 104
2114.95 89
2115.06 74
2115.16 59
2115.27 43
2115.37 29
2115.48 16
2115.58 6
2115.69 0
2115.79 0
2115.90 0
2116.00 0
2116.11 2
2116.21 6
2116.32 9
2116.42 11
2116.53 11
2116.63 9
2116.74 6
2116.85 2
2116.95 0
2117.06 0
2117.16 0
2117.27 0
2117.37 0
2117.48 0
2117.58 0
2117.69 0
2117.79 2
2117.90 9
2118.00 17
2118.11 27
2118.21 40
2118.32 56
2118.42 76
2118.53 100
2118.64 126
2118.74 152
2118.85 174
2118.95 189
2119.06 195
2119.16 193
2119.27 184
2119.37 170
2119.48 154
2119.58 139
2119.69 126
2119.79 114
2119.90 104
2120.00 94
2120.11 83
2120.22 72
2120.32 62
2120.43 54
2120.53 48
2120.64 44
2120.74 42
2120.85 41
2120.95 40
2121.06 39
2121.16 37
2121.27 36
2121.37 36
2121.48 40
2121.59 46
2121.69 57
2121.80 71
2121.90 89
2122.01 108
2122.11 129
2122.22 149
2122.32 169
2122.43 186
2122.53 200
2122.64 209
2122.74 212
2122.85 212
2122.96 209
2123.06 203
2123.17 198
2123.27 192
2123.38 185
2123.48 176
2123.59 165
2123.69 150
2123.80 133
2123.90 114
2124.01 96
2124.12 80
2124.22 68
2124.33 59
2124.43 54
2124.54 51
2124.64 50
2124.75 52
2124.85 54
2124.96 59
2125.07 65
2125.17 74
2125.28 85
2125.38 98
2125.49 112
2125.59 126
2125.70 140
2125.80 153
2125.91 163
2126.01 170
2126.12 174
2126.23 173
2126.33 169
2126.44 162
2126.54 153
2126.65 143
2126.75 134
2126.86 125
2126.96 118
2127.07 112
2127.18 107
2127.28 103
2127.39 99
2127.49 95
2127.60 93
2127.70 93
2127.81 98
2127.91 108
2128.02 123
2128.13 142
2128.23 162
2128.34 179
2128.44 189
2128.55 190
2128.65 182
2128.76 164
2128.86 141
2128.97 117
2129.08 96
2129.18 81
2129.29 75
2129.39 76
2129.50 81
2129.60 88
2129.71 93
2129.81 94
2129.92 92
2130.03 88
2130.13 85
2130.24 86
2130.34 92
2130.45 104
2130.55 119
2130.66 135
2130.77 150
2130.87 164
2130.98 174
2131.08 181
2131.19 185
2131.29 187
2131.40 185
2131.50 181
2131.61 175
2131.72 166
2131.82 158
2131.93 150
2132.03 145
2132.14 144
2132.24 146
2132.35 151
2132.46 159
2132.56 169
2132.67 179
2132.77 189
2132.88 198
2132.98 205
2133.09 210
2133.20 211
2133.30 208
2133.41 201
2133.51 191
2133.62 179
2133.72 166
2133.83 153
2133.94 140
2134.04 129
2134.15 118
2134.25 108
2134.36 98
2134.46 90
2134.57 82
2134.68 76
2134.78 71
2134.89 68
2134.99 66
2135.10 67
2135.20 69
2135.31 74
2135.42 81
2135.52 90
2135.63 100
2135.73 110
2135.84 119
2135.94 125
2136.05 127
2136.16 126
2136.26 122
2136.37 116
2136.47 111
2136.58 107
2136.68 105
2136.79 106
2136.90 110
2137.00 115
2137.11 123
2137.21 131
2137.32 139
2137.42 146
2137.53 151
2137.64 155
2137.74 156
2137.85 153
2137.95 148
2138.06 141
2138.17 133
2138.27 124
2138.38 114
2138.48 105
2138.59 98
2138.69 91
2138.80 85
2138.91 80
2139.01 76
2139.12 75
2139.22 77
2139.33 81
2139.44 88
2139.54 98
2139.65 108
2139.75 117
2139.86 124
2139.96 129
2140.07 132
2140.18 132
2140.28 129
2140.39 124
2140.49 118
2140.60 111
2140.71 103
2140.81 95
2140.92 88
2141.02 82
2141.13 75
2141.24 68
2141.34 60
2141.45 49
2141.55 36
2141.66 22
2141.76 8
2141.87 0
2141.98 0
2142.08 0
2142.19 0
2142.29 2
2142.40 15
2142.51 29
2142.61 42
2142.72 52
2142.82 59
2142.93 63
2143.04 63
2143.14 63
2143.25 63
2143.35 64
2143.46 70
2143.57 79
2143.67 92
2143.78 107
2143.88 121
2143.99 134
2144.10 143
2144.20 149
2144.31 150
2144.41 149
2144.52 147
2144.62 143
2144.73 139
2144.84 134
2144.94 129
2145.05 125
2145.15 123
2145.26 124
2145.37 129
2145.47 136
2145.58 145
2145.68 153
2145.79 158
2145.90 158
2146.00 154
2146.11 147
2146.21 137
2146.32 127
2146.43 117
2146.53 110
2146.64 103
2146.74 98
2146.85 93
2146.96 90
2147.06 89
2147.17 90
2147.28 95
2147.38 100
2147.49 107
2147.59 111
2147.70 111
2147.81 106
2147.91 95
2148.02 80
2148.12 63
2148.23 47
2148.34 35
2148.44 28
2148.55 27
2148.65 32
2148.76 40
2148.87 50
2148.97 60
2149.08 68
2149.18 75
2149.29 78
2149.40 79
2149.50 76
2149.61 71
2149.71 62
2149.82 53
2149.93 42
2150.03 31
2150.14 20
2150.25 10
2150.35 0
2150.46 0
2150.56 0
2150.67 0
2150.78 0
2150.88 0
2150.99 0
2151.09 0
2151.20 0
2151.31 7
2151.41 15
2151.52 24
2151.62 31
2151.73 38
2151.84 43
2151.94 48
2152.05 50
2152.16 50
2152.26 48
2152.37 44
2152.47 40
2152.58 37
2152.69 37
2152.79 40
2152.90 46
2153.00 54
2153.11 62
2153.22 68
2153.32 72
2153.43 73
2153.54 71
2153.64 67
2153.75 62
2153.85 59
2153.96 56
2154.07 54
2154.17 52
2154.28 50
2154.39 48
2154.49 43
2154.60 37
2154.70 30
2154.81 25
2154.92 22
2155.02 24
2155.13 31
2155.24 40
2155.34 52
2155.45 62
2155.55 70
2155.66 73
2155.77 72
2155.87 70
2155.98 70
2156.09 74
2156.19 84
2156.30 100
2156.40 120
2156.51 142
2156.62 160
2156.72 172
2156.83 177
2156.94 172
2157.04 161
2157.15 146
2157.25 132
2157.36 121
2157.47 116
2157.57 118
2157.68 127
2157.79 139
2157.89 152
2158.00 163
2158.10 169
2158.21 170
2158.32 164
2158.42 153
2158.53 137
2158.64 120
2158.74 103
2158.85 88
2158.96 77
2159.06 68
2159.17 63
2159.27 60
2159.38 58
2159.49 55
2159.59 53
2159.70 51
2159.81 51
2159.91 53
2160.02 58
2160.12 67
2160.23 79
2160.34 92
2160.44 104
2160.55 114
2160.66 120
2160.76 122
2160.87 119
2160.98 112
2161.08 103
2161.19 93
2161.29 83
2161.40 74
2161.51 68
2161.61 65
2161.72 64
2161.83 67
2161.93 71
2162.04 77
2162.15 83
2162.25 89
2162.36 96
2162.47 101
2162.57 106
2162.68 112
2162.78 118
2162.89 126
2163.00 137
2163.10 151
2163.21 170
2163.32 194
2163.42 222
2163.53 252
2163.64 282
2163.74 310
2163.85 333
2163.96 350
2164.06 362
2164.17 370
2164.27 375
2164.38 379
2164.49 383
2164.59 386
2164.70 386
2164.81 382
2164.91 373
2165.02 358
2165.13 339
2165.23 319
2165.34 300
2165.45 285
2165.55 277
2165.66 274
2165.77 277
2165.87 283
2165.98 290
2166.08 296
2166.19 300
2166.30 301
2166.40 298
2166.51 293
2166.62 287
2166.72 281
2166.83 275
2166.94 271
2167.04 269
2167.15 269
2167.26 271
2167.36 274
2167.47 278
2167.58 281
2167.68 284
2167.79 287
2167.90 290
2168.00 293
2168.11 295
2168.22 297
2168.32 297
2168.43 296
2168.53 293
2168.64 289
2168.75 283
2168.85 276
2168.96 269
2169.07 262
2169.17 257
2169.28 255
2169.39 254
2169.49 256
2169.60 258
2169.71 260
2169.81 262
2169.92 262
2170.03 258
2170.13 253
2170.24 245
2170.35 238
2170.45 231
2170.56 226
2170.67 222
2170.77 218
2170.88 216
2170.99 213
2171.09 208
2171.20 201
2171.31 193
2171.41 184
2171.52 176
2171.63 170
2171.73 168
2171.84 168
2171.95 172
2172.05 177
2172.16 181
2172.27 183
2172.37 181
2172.48 175
2172.59 166
2172.69 155
2172.80 146
2172.91 141
2173.01 141
2173.12 148
2173.23 159
2173.33 172
2173.44 183
2173.55 189
2173.65 189
2173.76 182
2173.87 168
2173.97 150
2174.08 131
2174.19 111
2174.29 93
2174.40 77
2174.51 64
2174.61 55
2174.72 48
2174.83 44
2174.93 42
2175.04 43
2175.15 46
2175.25 50
2175.36 55
2175.47 63
2175.57 74
2175.68 87
2175.79 103
2175.89 121
2176.00 139
2176.11 155
2176.21 166
2176.32 172
2176.43 172
2176.53 165
2176.64 152
2176.75 137
2176.85 120
2176.96 104
2177.07 91
2177.18 80
2177.28 74
2177.39 71
2177.50 71
2177.60 73
2177.71 77
2177.82 80
2177.92 84
2178.03 86
2178.14 88
2178.24 88
2178.35 89
2178.46 90
2178.56 91
2178.67 94
2178.78 98
2178.88 105
2178.99 113
2179.10 124
2179.20 136
2179.31 149
2179.42 162
2179.52 176
2179.63 188
2179.74 197
2179.85 203
2179.95 206
2180.06 204
2180.17 199
2180.27 191
2180.38 181
2180.49 168
2180.59 155
2180.70 141
2180.81 126
2180.91 112
2181.02 97
2181.13 84
2181.23 73
2181.34 64
2181.45 59
2181.56 58
2181.66 62
2181.77 69
2181.88 78
2181.98 88
2182.09 98
2182.20 107
2182.30 115
2182.41 122
2182.52 129
2182.62 136
2182.73 142
2182.84 149
2182.94 157
2183.05 163
2183.16 169
2183.27 173
2183.37 174
2183.48 172
2183.59 166
2183.69 156
2183.80 143
2183.91 129
2184.01 116
2184.12 106
2184.23 100
2184.33 99
2184.44 101
2184.55 105
2184.66 111
2184.76 116
2184.87 121
2184.98 125
2185.08 129
2185.19 133
2185.30 137
2185.40 140
2185.51 140
2185.62 138
2185.73 131
2185.83 121
2185.94 108
2186.05 93
2186.15 77
2186.26 60
2186.37 43
2186.47 24
2186.58 6
2186.69 0
2186.80 0
2186.90 0
2187.01 0
2187.12 0
2187.22 0
2187.33 0
2187.44 0
2187.54 9
2187.65 20
2187.76 31
2187.87 44
2187.97 58
2188.08 73
2188.19 88
2188.29 101
2188.40 110
2188.51 114
2188.62 114
2188.72 113
2188.83 113
2188.94 116
2189.04 123
2189.15 133
2189.26 144
2189.36 155
2189.47 164
2189.58 169
2189.69 170
2189.79 167
2189.90 163
2190.01 158
2190.11 154
2190.22 152
2190.33 153
2190.44 159
2190.54 169
2190.65 182
2190.76 196
2190.86 211
2190.97 223
2191.08 231
2191.19 235
2191.29 236
2191.40 236
2191.51 236
2191.61 239
2191.72 244
2191.83 250
2191.94 257
2192.04 262
2192.15 264
2192.26 262
2192.36 259
2192.47 255
2192.58 254
2192.69 258
2192.79 265
2192.90 276
2193.01 289
2193.11 301
2193.22 310
2193.33 316
2193.44 319
2193.54 321
2193.65 323
2193.76 324
2193.86 324
2193.97 325
2194.08 323
2194.19 318
2194.29 311
2194.40 300
2194.51 288
2194.61 276
2194.72 265
2194.83 255
2194.94 248
2195.04 242
2195.15 238
2195.26 233
2195.36 228
2195.47 222
2195.58 216
2195.69 210
2195.79 206
2195.90 204
2196.01 205
2196.12 207
2196.22 209
2196.33 210
2196.44 208
2196.54 201
2196.65 190
2196.76 174
2196.87 155
2196.97 135
2197.08 113
2197.19 93
2197.30 76
2197.40 61
2197.51 51
2197.62 45
2197.72 43
2197.83 47
2197.94 54
2198.05 64
2198.15 76
2198.26 87
2198.37 98
2198.48 106
2198.58 113
2198.69 120
2198.80 126
2198.90 134
2199.01 143
2199.12 153
2199.23 164
2199.33 174
2199.44 182
2199.55 187
2199.66 187
2199.76 183
2199.87 173
2199.98 160
2200.09 144
2200.19 127
2200.30 111
2200.41 97
2200.51 86
2200.62 77
2200.73 70
2200.84 64
2200.94 60
2201.05 58
2201.16 60
2201.27 67
2201.37 79
2201.48 96
2201.59 118
2201.70 143
2201.80 167
2201.91 188
2202.02 204
2202.13 214
2202.23 218
2202.34 216
2202.45 209
2202.55 199
2202.66 187
2202.77 175
2202.88 162
2202.98 149
2203.09 138
2203.20 127
2203.31 118
2203.41 113
2203.52 111
2203.63 112
2203.74 117
2203.84 123
2203.95 130
2204.06 137
2204.17 142
2204.27 144
2204.38 144
2204.49 143
2204.60 140
2204.70 136
2204.81 132
2204.92 128
2205.03 124
2205.13 120
2205.24 117
2205.35 114
2205.46 111
2205.56 108
2205.67 104
2205.78 98
2205.89 90
2205.99 79
2206.10 66
2206.21 53
2206.32 42
2206.42 33
2206.53 28
2206.64 28
2206.75 30
2206.85 33
2206.96 35
2207.07 35
2207.18 34
2207.28 31
2207.39 29
2207.50 30
2207.61 34
2207.71 43
2207.82 56
2207.93 72
2208.04 88
2208.14 105
2208.25 120
2208.36 134
2208.47 146
2208.57 159
2208.68 171
2208.79 184
2208.90 197
2209.00 210
2209.11 222
2209.22 233
2209.33 242
2209.43 250
2209.54 256
2209.65 260
2209.76 261
2209.86 257
2209.97 249
2210.08 235
2210.19 215
2210.29 192
2210.40 167
2210.51 144
2210.62 124
2210.72 109
2210.83 100
2210.94 95
2211.05 92
2211.15 89
2211.26 84
2211.37 76
2211.48 66
2211.59 55
2211.69 44
2211.80 32
2211.91 21
2212.02 8
2212.12 0
2212.23 0
2212.34 0
2212.45 0
2212.55 0
2212.66 0
2212.77 0
2212.88 0
2212.98 13
2213.09 32
2213.20 48
2213.31 61
2213.42 71
2213.52 80
2213.63 88
2213.74 95
2213.85 103
2213.95 111
2214.06 118
2214.17 125
2214.28 129
2214.38 132
2214.49 132
2214.60 131
2214.71 130
2214.81 130
2214.92 130
2215.03 133
2215.14 139
2215.25 146
2215.35 154
2215.46 163
2215.57 170
2215.68 175
2215.78 178
2215.89 179
2216.00 178
2216.11 175
2216.22 172
2216.32 168
2216.43 164
2216.54 159
2216.65 153
2216.75 145
2216.86 135
2216.97 124
2217.08 111
2217.18 99
2217.29 87
2217.40 78
2217.51 71
2217.62 67
2217.72 65
2217.83 65
2217.94 67
2218.05 68
2218.15 68
2218.26 66
2218.37 62
2218.48 56
2218.59 50
2218.69 43
2218.80 37
2218.91 34
2219.02 33
2219.12 35
2219.23 38
2219.34 41
2219.45 44
2219.56 45
2219.66 45
2219.77 44
2219.88 44
2219.99 45
2220.10 47
2220.20 50
2220.31 54
2220.42 57
2220.53 59
2220.63 61
2220.74 61
2220.85 63
2220.96 66
2221.07 72
2221.17 80
2221.28 91
2221.39 103
2221.50 116
2221.60 127
2221.71 138
2221.82 147
2221.93 154
2222.04 157
2222.14 158
2222.25 153
2222.36 145
2222.47 133
2222.58 118
2222.68 101
2222.79 84
2222.90 69
2223.01 57
2223.12 47
2223.22 42
2223.33 39
2223.44 38
2223.55 37
2223.65 37
2223.76 35
2223.87 32
2223.98 29
2224.09 28
2224.19 31
2224.30 38
2224.41 50
2224.52 67
2224.63 86
2224.73 103
2224.84 117
2224.95 125
2225.06 126
2225.17 120
2225.27 110
2225.38 98
2225.49 87
2225.60 78
2225.71 73
2225.81 73
2225.92 75
2226.03 78
2226.14 81
2226.25 82
2226.35 82
2226.46 81
2226.57 78
2226.68 76
2226.79 74
2226.89 73
2227.00 73
2227.11 74
2227.22 76
2227.33 77
2227.43 76
2227.54 72
2227.65 66
2227.76 57
2227.87 47
2227.97 39
2228.08 35
2228.19 37
2228.30 44
2228.41 56
2228.51 70
2228.62 83
2228.73 93
2228.84 98
2228.95 98
2229.05 93
2229.16 86
2229.27 77
2229.38 67
2229.49 57
2229.59 47
2229.70 36
2229.81 25
2229.92 15
2230.03 5
2230.13 0
2230.24 0
2230.35 0
2230.46 0
2230.57 0
2230.67 0
2230.78 0
2230.89 0
2231.00 0
2231.11 6
2231.22 13
2231.32 21
2231.43 27
2231.54 31
2231.65 32
2231.76 28
2231.86 20
2231.97 10
2232.08 0
2232.19 0
2232.30 0
2232.40 0
2232.51 0
2232.62 0
2232.73 0
2232.84 3
2232.94 21
2233.05 41
2233.16 62
2233.27 81
2233.38 99
2233.49 114
2233.59 124
2233.70 128
2233.81 126
2233.92 118
2234.03 106
2234.13 90
2234.24 73
2234.35 56
2234.46 42
2234.57 33
2234.68 29
2234.78 32
2234.89 39
2235.00 50
2235.11 60
2235.22 67
2235.32 71
2235.43 69
2235.54 64
2235.65 56
2235.76 46
2235.87 37
2235.97 30
2236.08 24
2236.19 21
2236.30 21
2236.41 24
2236.51 32
2236.62 44
2236.73 60
2236.84 78
2236.95 96
2237.06 112
2237.16 122
2237.27 124
2237.38 119
2237.49 107
2237.60 92
2237.71 76
2237.81 63
2237.92 57
2238.03 58
2238.14 67
2238.25 81
2238.36 97
2238.46 111
2238.57 123
2238.68 128
2238.79 128
2238.90 124
2239.00 119
2239.11 116
2239.22 118
2239.33 126
2239.44 139
2239.55 156
2239.65 173
2239.76 188
2239.87 196
2239.98 198
2240.09 192
2240.20 179
2240.30 164
2240.41 147
2240.52 132
2240.63 119
2240.74 110
2240.85 104
2240.95 102
2241.06 102
2241.17 104
2241.28 105
2241.39 107
2241.50 108
2241.60 109
2241.71 108
2241.82 108
2241.93 107
2242.04 108
2242.15 112
2242.25 117
2242.36 125
2242.47 134
2242.58 144
2242.69 154
2242.80 159
2242.90 161
2243.01 156
2243.12 147
2243.23 133
2243.34 117
2243.45 101
2243.56 89
2243.66 83
2243.77 82
2243.88 87
2243.99 96
2244.10 108
2244.21 122
2244.31 135
2244.42 147
2244.53 156
2244.64 163
2244.75 166
2244.86 164
2244.96 156
2245.07 143
2245.18 126
2245.29 107
2245.40 87
2245.51 69
2245.62 54
2245.72 44
2245.83 37
2245.94 34
2246.05 35
2246.16 38
2246.27 42
2246.37 48
2246.48 53
2246.59 57
2246.70 59
2246.81 59
2246.92 57
2247.03 54
2247.13 52
2247.24 52
2247.35 55
2247.46 61
2247.57 68
2247.68 75
2247.78 80
2247.89 83
2248.00 82
2248.11 79
2248.22 74
2248.33 71
2248.44 69
2248.54 69
2248.65 73
2248.76 78
2248.87 86
2248.98 95
2249.09 104
2249.20 114
2249.30 125
2249.41 135
2249.52 145
2249.63 153
2249.74 159
2249.85 162
2249.95 162
2250.06 159
2250.17 153
2250.28 145
2250.39 136
2250.50 127
2250.61 118
2250.71 110
2250.82 105
2250.93 103
2251.04 106
2251.15 115
2251.26 128
2251.37 145
2251.47 162
2251.58 178
2251.69 188
2251.80 192
2251.91 189
2252.02 179
2252.13 166
2252.24 153
2252.34 142
2252.45 133
2252.56 127
2252.67 120
2252.78 112
2252.89 100
2253.00 84
2253.10 66
2253.21 49
2253.32 35
2253.43 26
2253.54 24
2253.65 28
2253.76 37
2253.86 49
2253.97 61
2254.08 70
2254.19 77
2254.30 80
2254.41 79
2254.52 75
2254.62 67
2254.73 58
2254.84 48
2254.95 40
2255.06 36
2255.17 36
2255.28 40
2255.39 48
2255.49 57
2255.60 65
2255.71 69
2255.82 70
2255.93 67
2256.04 63
2256.15 59
2256.26 57
2256.36 57
2256.47 60
2256.58 63
2256.69 64
2256.80 62
2256.91 55
2257.02 42
2257.12 26
2257.23 8
2257.34 0
2257.45 0
2257.56 0
2257.67 0
2257.78 0
2257.89 0
2257.99 0
2258.10 0
2258.21 12
2258.32 28
2258.43 42
2258.54 54
2258.65 63
2258.76 68
2258.86 69
2258.97 65
2259.08 57
2259.19 46
2259.30 32
2259.41 17
2259.52 1
2259.63 0
2259.73 0
2259.84 0
2259.95 0
2260.06 0
2260.17 0
2260.28 6
2260.39 26
2260.50 46
2260.61 63
2260.71 77
2260.82 87
2260.93 93
2261.04 96
2261.15 97
2261.26 96
2261.37 94
2261.48 91
2261.58 88
2261.69 82
2261.80 76
2261.91 69
2262.02 62
2262.13 55
2262.24 48
2262.35 43
2262.46 41
2262.56 40
2262.67 43
2262.78 48
2262.89 55
2263.00 63
2263.11 73
2263.22 84
2263.33 94
2263.44 104
2263.54 113
2263.65 121
2263.76 126
2263.87 128
2263.98 126
2264.09 120
2264.20 112
2264.31 102
2264.42 92
2264.52 83
2264.63 77
2264.74 73
2264.85 72
2264.96 73
2265.07 77
2265.18 82
2265.29 88
2265.40 96
2265.50 104
2265.61 111
2265.72 117
2265.83 120
2265.94 121
2266.05 120
2266.16 118
2266.27 117
2266.38 119
2266.48 124
2266.59 131
2266.70 139
2266.81 145
2266.92 149
2267.03 148
2267.14 143
2267.25 134
2267.36 124
2267.47 115
2267.57 106
2267.68 98
2267.79 92
2267.90 84
2268.01 75
2268.12 63
2268.23 50
2268.34 36
2268.45 20
2268.56 6
2268.66 0
2268.77 0
2268.88 0
2268.99 0
2269.10 0
2269.21 0
2269.32 0
2269.43 0
2269.54 2
2269.65 9
2269.75 17
2269.86 29
2269.97 46
2270.08 66
2270.19 89
2270.30 112
2270.41 132
2270.52 147
2270.63 157
2270.74 161
2270.84 160
2270.95 156
2271.06 149
2271.17 141
2271.28 131
2271.39 120
2271.50 110
2271.61 100
2271.72 93
2271.83 90
2271.94 92
2272.04 98
2272.15 110
2272.26 124
2272.37 140
2272.48 155
2272.59 167
2272.70 172
2272.81 171
2272.92 162
2273.03 146
2273.14 125
2273.24 102
2273.35 80
2273.46 62
2273.57 50
2273.68 44
2273.79 44
2273.90 50
2274.01 59
2274.12 72
2274.23 87
2274.34 104
2274.45 124
2274.55 145
2274.66 165
2274.77 183
2274.88 196
2274.99 203
2275.10 204
2275.21 200
2275.32 192
2275.43 182
2275.54 173
2275.65 166
2275.75 161
2275.86 158
2275.97 157
2276.08 157
2276.19 156
2276.30 155
2276.41 154
2276.52 151
2276.63 147
2276.74 141
2276.85 135
2276.96 129
2277.07 122
2277.17 115
2277.28 108
2277.39 101
2277.50 96
2277.61 92
2277.72 91
2277.83 92
2277.94 95
2278.05 99
2278.16 105
2278.27 110
2278.38 114
2278.49 116
2278.59 115
2278.70 114
2278.81 111
2278.92 110
2279.03 111
2279.14 115
2279.25 124
2279.36 136
2279.47 150
2279.58 165
2279.69 178
2279.80 187
2279.91 191
2280.01 190
2280.12 184
2280.23 176
2280.34 166
2280.45 157
2280.56 150
2280.67 144
2280.78 139
2280.89 136
2281.00 132
2281.11 128
2281.22 124
2281.33 120
2281.44 118
2281.54 118
2281.65 122
2281.76 127
2281.87 134
2281.98 140
2282.09 145
2282.20 147
2282.31 146
2282.42 144
2282.53 140
2282.64 137
2282.75 134
2282.86 131
2282.97 129
2283.08 128
2283.18 126
2283.29 124
2283.40 122
2283.51 121
2283.62 121
2283.73 123
2283.84 125
2283.95 128
2284.06 130
2284.17 132
2284.28 132
2284.39 132
2284.50 131
2284.61 131
2284.72 133
2284.83 136
2284.93 140
2285.04 143
2285.15 143
2285.26 138
2285.37 129
2285.48 114
2285.59 98
2285.70 82
2285.81 69
2285.92 61
2286.03 57
2286.14 57
2286.25 59
2286.36 61
2286.47 62
2286.58 60
2286.69 57
2286.79 51
2286.90 45
2287.01 41
2287.12 38
2287.23 38
2287.34 39
2287.45 42
2287.56 45
2287.67 47
2287.78 47
2287.89 45
2288.00 42
2288.11 37
2288.22 30
2288.33 22
2288.44 14
2288.55 5
2288.66 0
2288.76 0
2288.87 0
2288.98 0
2289.09 0
2289.20 0
2289.31 0
2289.42 0
2289.53 0
2289.64 3
2289.75 7
2289.86 14
2289.97 22
2290.08 31
2290.19 40
2290.30 47
2290.41 52
2290.52 55
2290.63 58
2290.74 61
2290.85 65
2290.96 72
2291.06 81
2291.17 90
2291.28 97
2291.39 100
2291.50 98
2291.61 92
2291.72 83
2291.83 73
2291.94 65
2292.05 60
2292.16 61
2292.27 67
2292.38 77
2292.49 90
2292.60 103
2292.71 116
2292.82 125
2292.93 131
2293.04 133
2293.15 132
2293.26 127
2293.37 122
2293.48 117
2293.58 115
2293.69 117
2293.80 123
2293.91 133
2294.02 145
2294.13 159
2294.24 174
2294.35 189
2294.46 205
2294.57 222
2294.68 240
2294.79 261
2294.90 281
2295.01 300
2295.12 317
2295.23 329
2295.34 336
2295.45 337
2295.56 333
2295.67 325
2295.78 314
2295.89 302
2296.00 289
2296.11 277
2296.22 267
2296.33 258
2296.44 252
2296.54 248
2296.65 245
2296.76 241
2296.87 236
2296.98 228
2297.09 218
2297.20 207
2297.31 196
2297.42 188
2297.53 182
2297.64 180
2297.75 181
2297.86 183
2297.97 186
2298.08 188
2298.19 190
2298.30 193
2298.41 197
2298.52 203
2298.63 210
2298.74 216
2298.85 221
2298.96 224
2299.07 225
2299.18 225
2299.29 224
2299.40 224
2299.51 223
2299.62 221
2299.73 218
2299.84 211
2299.95 203
2300.06 193
2300.17 183
2300.28 175
2300.39 169
2300.49 165
2300.60 165
2300.71 165
2300.82 166
2300.93 167
2301.04 168
2301.15 169
2301.26 171
2301.37 174
2301.48 181
2301.59 190
2301.70 203
2301.81 218
2301.92 234
2302.03 250
2302.14 266
2302.25 278
2302.36 287
2302.47 291
2302.58 292
2302.69 290
2302.80 286
2302.91 282
2303.02 280
2303.13 279
2303.24 281
2303.35 284
2303.46 287
2303.57 291
2303.68 293
2303.79 294
2303.90 293
2304.01 292
2304.12 291
2304.23 291
2304.34 292
2304.45 295
2304.56 299
2304.67 305
2304.78 312
2304.89 318
2305.00 324
2305.11 329
2305.22 331
2305.33 331
2305.44 327
2305.55 317
2305.66 303
2305.77 284
2305.88 262
2305.99 239
2306.10 216
2306.21 196
2306.32 180
2306.43 169
2306.54 162
2306.65 159
2306.76 159
2306.87 160
2306.98 162
2307.09 164
2307.20 166
2307.31 166
2307.42 163
2307.53 159
2307.64 151
2307.75 141
2307.85 131
2307.96 120
2308.07 110
2308.18 101
2308.29 95
2308.40 91
2308.51 88
2308.62 86
2308.73 84
2308.84 83
2308.95 82
2309.06 82
2309.17 83
2309.28 86
2309.39 89
2309.50 93
2309.61 98
2309.72 103
2309.83 110
2309.94 116
2310.05 124
2310.16 132
2310.27 140
2310.38 148
2310.49 154
2310.60 159
2310.71 163
2310.82 165
2310.93 166
2311.04 167
2311.15 168
2311.26 167
2311.37 165
2311.48 159
2311.59 150
2311.70 136
2311.81 118
2311.92 100
2312.03 82
2312.14 69
2312.25 60
2312.36 57
2312.47 58
2312.58 61
2312.69 65
2312.80 67
2312.92 66
2313.03 64
2313.14 61
2313.25 58
2313.36 56
2313.47 56
2313.58 57
2313.69 59
2313.80 62
2313.91 68
2314.02 79
2314.13 94
2314.24 114
2314.35 137
2314.46 162
2314.57 185
2314.68 204
2314.79 215
2314.90 219
2315.01 215
2315.12 204
2315.23 190
2315.34 172
2315.45 153
2315.56 135
2315.67 118
2315.78 105
2315.89 95
2316.00 90
2316.11 90
2316.22 96
2316.33 105
2316.44 117
2316.55 129
2316.66 139
2316.77 145
2316.88 146
2316.99 141
2317.10 132
2317.21 120
2317.32 107
2317.43 96
2317.54 87
2317.65 83
2317.76 83
2317.87 89
2317.98 99
2318.09 114
2318.20 131
2318.31 151
2318.42 173
2318.53 193
2318.64 213
2318.75 230
2318.86 244
2318.97 255
2319.08 261
2319.19 262
2319.30 259
2319.41 251
2319.52 240
2319.63 227
2319.74 213
2319.85 201
2319.96 190
2320.07 182
2320.18 175
2320.30 169
2320.41 162
2320.52 154
2320.63 146
2320.74 140
2320.85 137
2320.96 138
2321.07 142
2321.18 148
2321.29 154
2321.40 158
2321.51 158
2321.62 152
2321.73 143
2321.84 130
2321.95 117
2322.06 105
2322.17 93
2322.28 83
2322.39 76
2322.50 72
2322.61 71
2322.72 74
2322.83 80
2322.94 90
2323.05 101
2323.16 112
2323.27 122
2323.38 129
2323.49 134
2323.60 138
2323.71 140
2323.82 142
2323.93 144
2324.04 146
2324.16 147
2324.27 148
2324.38 149
2324.49 152
2324.60 156
2324.71 161
2324.82 167
2324.93 172
2325.04 175
2325.15 174
2325.26 168
2325.37 159
2325.48 146
2325.59 133
2325.70 121
2325.81 111
2325.92 101
2326.03 93
2326.14 85
2326.25 76
2326.36 66
2326.47 56
2326.58 49
2326.69 45
2326.80 46
2326.91 53
2327.02 65
2327.13 81
2327.25 98
2327.36 113
2327.47 123
2327.58 129
2327.69 127
2327.80 118
2327.91 103
2328.02 83
2328.13 61
2328.24 40
2328.35 22
2328.46 9
2328.57 0
2328.68 0
2328.79 0
2328.90 0
2329.01 0
2329.12 0
2329.23 0
2329.34 0
2329.45 0
2329.56 0
2329.67 0
2329.79 6
2329.90 16
2330.01 24
2330.12 31
2330.23 35
2330.34 36
2330.45 34
2330.56 31
2330.67 27
2330.78 23
2330.89 19
2331.00 15
2331.11 12
2331.22 10
2331.33 7
2331.44 4
2331.55 2
2331.66 0
2331.77 0
2331.88 0
2332.00 0
2332.11 4
2332.22 8
2332.33 12
2332.44 14
2332.55 14
2332.66 11
2332.77 6
2332.88 1
2332.99 0
2333.10 1
2333.21 8
2333.32 22
2333.43 41
2333.54 62
2333.65 84
2333.76 103
2333.87 117
2333.98 125
2334.10 128
2334.21 125
2334.32 119
2334.43 111
2334.54 102
2334.65 94
2334.76 86
2334.87 80
2334.98 74
2335.09 69
2335.20 66
2335.31 64
2335.42 61
2335.53 58
2335.64 54
2335.75 49
2335.86 44
2335.98 40
2336.09 38
2336.20 40
2336.31 46
2336.42 56
2336.53 71
2336.64 87
2336.75 103
2336.86 119
2336.97 131
2337.08 139
2337.19 143
2337.30 144
2337.41 144
2337.52 143
2337.63 145
2337.75 149
2337.86 158
2337.97 169
2338.08 182
2338.19 193
2338.30 200
2338.41 200
2338.52 194
2338.63 184
2338.74 170
2338.85 156
2338.96 144
2339.07 135
2339.18 129
2339.29 125
2339.41 122
2339.52 121
2339.63 120
2339.74 120
2339.85 122
2339.96 124
2340.07 126
2340.18 127
2340.29 126
2340.40 123
2340.51 118
2340.62 112
2340.73 103
2340.84 94
2340.96 84
2341.07 75
2341.18 67
2341.29 62
2341.40 60
2341.51 61
2341.62 66
2341.73 72
2341.84 78
2341.95 81
2342.06 80
2342.17 75
2342.28 66
2342.40 55
2342.51 45
2342.62 36
2342.73 29
2342.84 24
2342.95 20
2343.06 15
2343.17 10
2343.28 5
2343.39 0
2343.50 0
2343.61 0
2343.72 0
2343.84 0
2343.95 0
2344.06 0
2344.17 0
2344.28 0
2344.39 0
2344.50 0
2344.61 0
2344.72 2
2344.83 5
2344.94 10
2345.05 14
2345.17 19
2345.28 24
2345.39 27
2345.50 28
2345.61 27
2345.72 24
2345.83 18
2345.94 10
2346.05 3
2346.16 0
2346.27 0
2346.38 1
2346.50 9
2346.61 21
2346.72 36
2346.83 50
2346.94 64
2347.05 74
2347.16 81
2347.27 84
2347.38 84
2347.49 82
2347.60 78
2347.71 75
2347.83 73
2347.94 71
2348.05 71
2348.16 72
2348.27 75
2348.38 80
2348.49 86
2348.60 91
2348.71 97
2348.82 103
2348.93 108
2349.05 113
2349.16 118
2349.27 122
2349.38 127
2349.49 131
2349.60 134
2349.71 137
2349.82 139
2349.93 140
2350.04 141
2350.15 142
2350.27 145
2350.38 150
2350.49 158
2350.60 170
2350.71 184
2350.82 200
2350.93 216
2351.04 232
2351.15 246
2351.26 256
2351.38 263
2351.49 268
2351.60 270
2351.71 272
2351.82 272
2351.93 271
2352.04 269
2352.15 267
2352.26 263
2352.37 259
2352.49 254
2352.60 250
2352.71 247
2352.82 247
2352.93 249
2353.04 254
2353.15 261
2353.26 269
2353.37 277
2353.48 285
2353.60 291
2353.71 295
2353.82 298
2353.93 299
2354.04 297
2354.15 293
2354.26 285
2354.37 272
2354.48 254
2354.59 233
2354.71 208
2354.82 182
2354.93 159
2355.04 140
2355.15 128
2355.26 122
2355.37 123
2355.48 127
2355.59 133
2355.71 139
2355.82 142
2355.93 143
2356.04 142
2356.15 139
2356.26 138
2356.37 140
2356.48 144
2356.59 151
2356.71 159
2356.82 166
2356.93 171
2357.04 172
2357.15 170
2357.26 166
2357.37 161
2357.48 155
2357.59 150
2357.71 146
2357.82 142
2357.93 139
2358.04 138
2358.15 139
2358.26 143
2358.37 151
2358.48 161
2358.59 173
2358.71 183
2358.82 192
2358.93 196
2359.04 196
2359.15 194
2359.26 191
2359.37 189
2359.48 192
2359.59 200
2359.71 211
2359.82 223
2359.93 231
2360.04 234
2360.15 228
2360.26 215
2360.37 196
2360.48 176
2360.60 158
2360.71 147
2360.82 144
2360.93 150
2361.04 162
2361.15 176
2361.26 190
2361.37 199
2361.49 203
2361.60 201
2361.71 194
2361.82 184
2361.93 175
2362.04 168
2362.15 167
2362.26 171
2362.38 181
2362.49 195
2362.60 212
2362.71 230
2362.82 246
2362.93 259
2363.04 267
2363.15 270
2363.26 267
2363.38 261
2363.49 251
2363.60 240
2363.71 230
2363.82 222
2363.93 220
2364.04 222
2364.16 227
2364.27 233
2364.38 239
2364.49 241
2364.60 239
2364.71 232
2364.82 222
2364.93 209
2365.05 197
2365.16 187
2365.27 179
2365.38 173
2365.49 169
2365.60 168
2365.71 167
2365.82 169
2365.94 171
2366.05 174
2366.16 176
2366.27 177
2366.38 176
2366.49 172
2366.60 166
2366.72 160
2366.83 153
2366.94 148
2367.05 145
2367.16 145
2367.27 148
2367.38 154
2367.49 163
2367.61 173
2367.72 183
2367.83 191
2367.94 195
2368.05 195
2368.16 189
2368.27 179
2368.39 167
2368.50 155
2368.61 145
2368.72 140
2368.83 139
2368.94 141
2369.05 144
2369.17 145
2369.28 143
2369.39 137
2369.50 129
2369.61 122
2369.72 117
2369.83 117
2369.95 123
2370.06 133
2370.17 146
2370.28 160
2370.39 172
2370.50 181
2370.61 186
2370.73 188
2370.84 187
2370.95 185
2371.06 181
2371.17 177
2371.28 175
2371.39 173
2371.51 172
2371.62 172
2371.73 173
2371.84 174
2371.95 174
2372.06 173
2372.17 170
2372.29 164
2372.40 156
2372.51 145
2372.62 132
2372.73 119
2372.84 106
2372.95 95
2373.07 87
2373.18 82
2373.29 82
2373.40 84
2373.51 88
2373.62 92
2373.73 95
2373.85 96
2373.96 94
2374.07 88
2374.18 81
2374.29 73
2374.40 66
2374.52 60
2374.63 58
2374.74 59
2374.85 64
2374.96 70
2375.07 79
2375.18 89
2375.30 99
2375.41 108
2375.52 116
2375.63 123
2375.74 127
2375.85 130
2375.97 131
2376.08 129
2376.19 127
2376.30 122
2376.41 116
2376.52 108
2376.63 98
2376.75 88
2376.86 78
2376.97 69
2377.08 63
2377.19 60
2377.30 59
2377.42 61
2377.53 65
2377.64 68
2377.75 70
2377.86 69
2377.97 65
2378.09 58
2378.20 49
2378.31 39
2378.42 30
2378.53 23
2378.64 20
2378.76 19
2378.87 19
2378.98 19
2379.09 18
2379.20 13
2379.31 5
2379.42 0
2379.54 0
2379.65 0
2379.76 0
2379.87 0
2379.98 0
2380.09 0
2380.21 23
2380.32 55
2380.43 89
2380.54 125
2380.65 158
2380.76 188
2380.88 213
2380.99 233
2381.10 249
2381.21 262
2381.32 274
2381.43 284
2381.55 292
2381.66 296
2381.77 297
2381.88 292
2381.99 283
2382.10 269
2382.22 253
2382.33 235
2382.44 216
2382.55 199
2382.66 185
2382.78 176
2382.89 171
2383.00 171
2383.11 178
2383.22 190
2383.33 206
2383.45 224
2383.56 241
2383.67 255
2383.78 264
2383.89 267
2384.00 265
2384.12 257
2384.23 246
2384.34 233
2384.45 220
2384.56 206
2384.67 194
2384.79 182
2384.90 171
2385.01 159
2385.12 146
2385.23 131
2385.35 115
2385.46 98
2385.57 82
2385.68 68
2385.79 58
2385.90 52
2386.02 52
2386.13 57
2386.24 65
2386.35 74
2386.46 85
2386.57 95
2386.69 104
2386.80 112
2386.91 118
2387.02 123
2387.13 126
2387.25 126
2387.36 122
2387.47 116
2387.58 108
2387.69 100
2387.81 93
2387.92 89
2388.03 89
2388.14 92
2388.25 98
2388.36 105
2388.48 112
2388.59 117
2388.70 123
2388.81 127
2388.92 130
2389.04 131
2389.15 132
2389.26 131
2389.37 128
2389.48 122
2389.59 115
2389.71 108
2389.82 103
2389.93 100
2390.04 101
2390.15 106
2390.27 116
2390.38 130
2390.49 146
2390.60 163
2390.71 180
2390.83 193
2390.94 202
2391.05 204
2391.16 200
2391.27 191
2391.39 177
2391.50 162
2391.61 148
2391.72 134
2391.83 123
2391.94 113
2392.06 104
2392.17 95
2392.28 88
2392.39 83
2392.50 82
2392.62 86
2392.73 94
2392.84 106
2392.95 119
2393.06 129
2393.18 135
2393.29 135
2393.40 129
2393.51 120
2393.62 110
2393.74 102
2393.85 99
2393.96 99
2394.07 104
2394.18 110
2394.30 116
2394.41 120
2394.52 121
2394.63 119
2394.74 116
2394.86 114
2394.97 114
2395.08 116
2395.19 120
2395.30 124
2395.42 127
2395.53 128
2395.64 126
2395.75 123
2395.86 118
2395.98 114
2396.09 112
2396.20 111
2396.31 111
2396.42 109
2396.54 106
2396.65 101
2396.76 95
2396.87 88
2396.98 81
2397.10 76
2397.21 73
2397.32 71
2397.43 71
2397.54 72
2397.66 74
2397.77 76
2397.88 80
2397.99 85
2398.10 92
2398.22 98
2398.33 105
2398.44 112
2398.55 118
2398.67 124
2398.78 129
2398.89 134
2399.00 139
2399.11 144
2399.23 148
2399.34 151
2399.45 154
2399.56 155
2399.67 157
2399.79 158
2399.90 160
2400.01 161
2400.12 161
2400.23 159
2400.35 157
2400.46 154
2400.57 151
2400.68 149
2400.80 150
2400.91 153
2401.02 157
2401.13 163
2401.24 167
2401.36 169
2401.47 169
2401.58 167
2401.69 165
2401.80 164
2401.92 168
2402.03 177
2402.14 189
2402.25 204
2402.37 219
2402.48 230
2402.59 236
2402.70 236
2402.81 231
2402.93 222
2403.04 210
2403.15 199
2403.26 191
2403.38 185
2403.49 183
2403.60 184
2403.71 186
2403.82 189
2403.94 192
2404.05 193
2404.16 192
2404.27 190
2404.39 186
2404.50 183
2404.61 181
2404.72 181
2404.83 184
2404.95 190
2405.06 196
2405.17 202
2405.28 206
2405.40 209
2405.51 209
2405.62 208
2405.73 205
2405.84 203
2405.96 200
2406.07 197
2406.18 194
2406.29 188
2406.41 181
2406.52 172
2406.63 161
2406.74 149
2406.85 138
2406.97 127
2407.08 118
2407.19 112
2407.30 108
2407.42 106
2407.53 106
2407.64 108
2407.75 111
2407.87 115
2407.98 121
2408.09 126
2408.20 132
2408.31 136
2408.43 137
2408.54 135
2408.65 130
2408.76 123
2408.88 114
2408.99 105
2409.10 98
2409.21 93
2409.33 92
2409.44 93
2409.55 97
2409.66 101
2409.77 105
2409.89 108
2410.00 108
2410.11 106
2410.22 101
2410.34 95
2410.45 89
2410.56 84
2410.67 80
2410.79 77
2410.90 75
2411.01 74
2411.12 73
2411.24 72
2411.35 73
2411.46 76
2411.57 84
2411.69 94
2411.80 107
2411.91 120
2412.02 133
2412.13 142
2412.25 149
2412.36 153
2412.47 156
2412.58 157
2412.70 158
2412.81 158
2412.92 157
2413.03 152
2413.15 144
2413.26 132
2413.37 117
2413.48 99
2413.60 79
2413.71 60
2413.82 42
2413.93 25
2414.05 11
2414.16 1
2414.27 0
2414.38 0
2414.50 0
2414.61 0
2414.72 0
2414.83 1
2414.95 3
2415.06 4
2415.17 3
2415.28 2
2415.40 2
2415.51 3
2415.62 6
2415.73 11
2415.85 16
2415.96 20
2416.07 24
2416.18 26
2416.30 28
2416.41 30
2416.52 32
2416.63 34
2416.75 35
2416.86 33
2416.97 29
2417.08 21
2417.20 11
2417.31 0
2417.42 0
2417.53 0
2417.65 0
2417.76 0
2417.87 0
2417.98 0
2418.10 0
2418.21 0
2418.32 11
2418.43 22
2418.55 34
2418.66 44
2418.77 54
2418.88 61
2419.00 65
2419.11 67
2419.22 66
2419.33 64
2419.45 62
2419.56 60
2419.67 58
2419.78 57
2419.90 57
2420.01 56
2420.12 56
2420.23 56
2420.35 55
2420.46 54
2420.57 51
2420.69 47
2420.80 43
2420.91 37
2421.02 33
2421.14 31
2421.25 32
2421.36 36
2421.47 44
2421.59 56
2421.70 69
2421.81 83
2421.92 97
2422.04 108
2422.15 118
2422.26 124
2422.37 127
2422.49 126
2422.60 123
2422.71 117
2422.83 109
2422.94 101
2423.05 94
2423.16 88
2423.28 84
2423.39 82
2423.50 83
2423.61 85
2423.73 88
2423.84 92
2423.95 96
2424.06 99
2424.18 102
2424.29 105
2424.40 109
2424.52 113
2424.63 119
2424.74 125
2424.85 130
2424.97 135
2425.08 137
2425.19 137
2425.30 137
2425.42 135
2425.53 133
2425.64 133
2425.76 134
2425.87 135
2425.98 135
2426.09 131
2426.21 124
2426.32 112
2426.43 95
2426.54 75
2426.66 52
2426.77 31
2426.88 14
2427.00 1
2427.11 0
2427.22 0
2427.33 3
2427.45 13
2427.56 26
2427.67 39
2427.78 51
2427.90 61
2428.01 67
2428.12 72
2428.24 75
2428.35 77
2428.46 79
2428.57 81
2428.69 84
2428.80 87
2428.91 91
2429.03 94
2429.14 98
2429.25 100
2429.36 100
2429.48 99
2429.59 95
2429.70 89
2429.81 83
2429.93 77
2430.04 73
2430.15 72
2430.27 75
2430.38 81
2430.49 90
2430.60 98
2430.72 105
2430.83 109
2430.94 110
2431.06 108
2431.17 105
2431.28 102
2431.39 101
2431.51 101
2431.62 104
2431.73 107
2431.85 110
2431.96 114
2432.07 118
2432.18 122
2432.30 126
2432.41 132
2432.52 138
2432.64 143
2432.75 146
2432.86 147
2432.97 144
2433.09 137
2433.20 128
2433.31 117
2433.43 105
2433.54 92
2433.65 78
2433.76 64
2433.88 51
2433.99 38
2434.10 26
2434.22 15
2434.33 7
2434.44 1
2434.56 0
2434.67 0
2434.78 0
2434.89 0
2435.01 0
2435.12 0
2435.23 0
2435.35 0
2435.46 0
2435.57 2
2435.68 13
2435.80 26
2435.91 39
2436.02 50
2436.14 59
2436.25 65
2436.36 71
2436.48 79
2436.59 92
2436.70 109
2436.81 130
2436.93 152
2437.04 174
2437.15 191
2437.27 201
2437.38 205
2437.49 204
2437.61 198
2437.72 191
2437.83 183
2437.94 176
2438.06 169
2438.17 161
2438.28 152
2438.40 142
2438.51 132
2438.62 125
2438.74 121
2438.85 123
2438.96 130
2439.07 142
2439.19 156
2439.30 169
2439.41 178
2439.53 180
2439.64 176
2439.75 167
2439.87 152
2439.98 136
2440.09 121
2440.20 106
2440.32 95
2440.43 85
2440.54 78
2440.66 73
2440.77 69
2440.88 67
2441.00 65
2441.11 65
2441.22 65
2441.34 66
2441.45 68
2441.56 71
2441.67 74
2441.79 79
2441.90 85
2442.01 91
2442.13 97
2442.24 101
2442.35 103
2442.47 101
2442.58 96
2442.69 88
2442.81 78
2442.92 69
2443.03 59
2443.15 52
2443.26 47
2443.37 45
2443.48 44
2443.60 45
2443.71 46
2443.82 49
2443.94 52
2444.05 57
2444.16 63
2444.28 71
2444.39 82
2444.50 96
2444.62 112
2444.73 129
2444.84 145
2444.96 158
2445.07 165
2445.18 164
2445.30 157
2445.41 144
2445.52 128
2445.63 111
2445.75 96
2445.86 83
2445.97 75
2446.09 71
2446.20 69
2446.31 69
2446.43 71
2446.54 73
2446.65 75
2446.77 77
2446.88 78
2446.99 79
2447.11 78
2447.22 77
2447.33 75
2447.45 72
2447.56 71
2447.67 71
2447.79 75
2447.90 83
2448.01 97
2448.13 117
2448.24 140
2448.35 166
2448.47 190
2448.58 210
2448.69 222
2448.80 225
2448.92 218
2449.03 205
2449.14 187
2449.26 168
2449.37 153
2449.48 144
2449.60 142
2449.71 147
2449.82 159
2449.94 176
2450.05 195
2450.16 216
2450.28 235
2450.39 253
2450.50 268
2450.62 278
2450.73 283
2450.84 283
2450.96 280
2451.07 275
2451.18 270
2451.30 265
2451.41 262
2451.52 260
2451.64 258
2451.75 257
2451.86 256
2451.98 254
2452.09 253
2452.20 252
2452.32 250
2452.43 246
2452.54 240
2452.66 231
2452.77 219
2452.88 204
2453.00 187
2453.11 170
2453.22 155
2453.34 143
2453.45 135
2453.56 130
2453.68 127
2453.79 124
2453.90 118
2454.02 110
2454.13 100
2454.24 91
2454.36 84
2454.47 82
2454.58 85
2454.70 93
2454.81 104
2454.92 114
2455.04 120
2455.15 123
2455.26 122
2455.38 118
2455.49 112
2455.61 106
2455.72 100
2455.83 94
2455.95 86
2456.06 78
2456.17 69
2456.29 59
2456.40 51
2456.51 45
2456.63 41
2456.74 40
2456.85 41
2456.97 44
2457.08 49
2457.19 55
2457.31 62
2457.42 70
2457.53 79
2457.65 88
2457.76 98
2457.87 108
2457.99 117
2458.10 123
2458.21 127
2458.33 125
2458.44 119
2458.55 109
2458.67 94
2458.78 78
2458.90 62
2459.01 49
2459.12 40
2459.24 36
2459.35 37
2459.46 42
2459.58 51
2459.69 63
2459.80 76
2459.92 89
2460.03 102
2460.14 114
2460.26 124
2460.37 131
2460.48 134
2460.60 136
2460.71 135
2460.83 134
2460.94 132
2461.05 130
2461.17 129
2461.28 130
2461.39 131
2461.51 132
2461.62 134
2461.73 135
2461.85 136
2461.96 134
2462.07 129
2462.19 121
2462.30 110
2462.41 97
2462.53 83
2462.64 70
2462.76 59
2462.87 50
2462.98 45
2463.10 44
2463.21 48
2463.32 55
2463.44 67
2463.55 82
2463.66 98
2463.78 114
2463.89 126
2464.01 133
2464.12 133
2464.23 128
2464.35 119
2464.46 109
2464.57 100
2464.69 94
2464.80 92
2464.91 95
2465.03 99
2465.14 105
2465.25 109
2465.37 111
2465.48 111
2465.60 110
2465.71 107
2465.82 103
2465.94 99
2466.05 95
2466.16 91
2466.28 86
2466.39 82
2466.51 79
2466.62 79
2466.73 83
2466.85 90
2466.96 101
2467.07 114
2467.19 128
2467.30 141
2467.41 151
2467.53 158
2467.64 163
2467.76 165
2467.87 165
2467.98 162
2468.10 157
2468.21 150
2468.32 141
2468.44 130
2468.55 119
2468.67 109
2468.78 103
2468.89 101
2469.01 103
2469.12 109
2469.23 117
2469.35 124
2469.46 127
2469.58 124
2469.69 116
2469.80 102
2469.92 86
2470.03 70
2470.14 56
2470.26 48
2470.37 44
2470.49 46
2470.60 49
2470.71 52
2470.83 52
2470.94 47
2471.05 38
2471.17 23
2471.28 7
2471.40 0
2471.51 0
2471.62 0
2471.74 0
2471.85 0
2471.96 0
2472.08 0
2472.19 0
2472.31 9
2472.42 25
2472.53 42
2472.65 58
2472.76 73
2472.87 84
2472.99 93
2473.10 97
2473.22 96
2473.33 92
2473.44 84
2473.56 75
2473.67 65
2473.79 56
2473.90 50
2474.01 47
2474.13 49
2474.24 54
2474.35 62
2474.47 69
2474.58 74
2474.70 76
2474.81 74
2474.92 68
2475.04 61
2475.15 52
2475.27 46
2475.38 41
2475.49 39
2475.61 38
2475.72 37
2475.83 37
2475.95 35
2476.06 34
2476.18 33
2476.29 33
2476.40 35
2476.52 38
2476.63 41
2476.75 44
2476.86 44
2476.97 43
2477.09 41
2477.20 39
2477.32 38
2477.43 38
2477.54 41
2477.66 46
2477.77 51
2477.88 55
2478.00 58
2478.11 58
2478.23 56
2478.34 51
2478.45 45
2478.57 38
2478.68 30
2478.80 23
2478.91 17
2479.02 11
2479.14 6
2479.25 2
2479.37 0
2479.48 0
2479.59 0
2479.71 2
2479.82 5
2479.94 10
2480.05 15
2480.16 21
2480.28 29
2480.39 37
2480.51 47
2480.62 57
2480.73 66
2480.85 73
2480.96 75
2481.08 74
2481.19 68
2481.30 61
2481.42 52
2481.53 46
2481.65 42
2481.76 42
2481.87 46
2481.99 52
2482.10 62
2482.22 72
2482.33 82
2482.44 89
2482.56 93
2482.67 93
2482.79 88
2482.90 78
2483.01 63
2483.13 46
2483.24 28
2483.36 10
2483.47 0
2483.58 0
2483.70 0
2483.81 0
2483.93 0
2484.04 0
2484.16 0
2484.27 0
2484.38 7
2484.50 19
2484.61 27
2484.73 32
2484.84 31
2484.95 28
2485.07 22
2485.18 16
2485.30 13
2485.41 14
2485.52 18
2485.64 24
2485.75 30
2485.87 34
2485.98 36
2486.09 35
2486.21 34
2486.32 33
2486.44 33
2486.55 37
2486.67 43
2486.78 49
2486.89 55
2487.01 58
2487.12 58
2487.24 54
2487.35 48
2487.46 41
2487.58 36
2487.69 34
2487.81 35
2487.92 39
2488.04 45
2488.15 52
2488.26 59
2488.38 65
2488.49 70
2488.61 73
2488.72 77
2488.83 79
2488.95 82
2489.06 85
2489.18 89
2489.29 93
2489.41 99
2489.52 104
2489.63 110
2489.75 115
2489.86 117
2489.98 115
2490.09 110
2490.20 102
2490.32 92
2490.43 80
2490.55 69
2490.66 60
2490.78 53
2490.89 49
2491.00 48
2491.12 49
2491.23 52
2491.35 56
2491.46 60
2491.58 65
2491.69 69
2491.80 72
2491.92 75
2492.03 77
2492.15 79
2492.26 81
2492.38 83
2492.49 84
2492.60 85
2492.72 85
2492.83 84
2492.95 81
2493.06 75
2493.18 68
2493.29 59
2493.40 50
2493.52 44
2493.63 40
2493.75 39
2493.86 42
2493.98 46
2494.09 51
2494.20 55
2494.32 57
2494.43 59
2494.55 62
2494.66 65
2494.78 71
2494.89 78
2495.00 86
2495.12 91
2495.23 93
2495.35 90
2495.46 81
2495.58 68
2495.69 53
2495.80 38
2495.92 26
2496.03 17
2496.15 12
2496.26 11
2496.38 12
2496.49 16
2496.60 21
2496.72 29
2496.83 40
2496.95 52
2497.06 66
2497.18 82
2497.29 97
2497.41 111
2497.52 121
2497.63 126
2497.75 127
2497.86 123
2497.98 114
2498.09 102
2498.21 88
2498.32 75
2498.43 62
2498.55 53
2498.66 46
2498.78 45
2498.89 48
2499.01 56
2499.12 68
2499.24 81
2499.35 94
2499.46 105
2499.58 113
2499.69 117
2499.81 116
2499.92 113
2500.04 109
2500.15 105
2500.27 100
2500.38 95
2500.49 89
2500.61 83
2500.72 77
2500.84 71
2500.95 66
2501.07 62
2501.18 61
2501.30 61
2501.41 63
2501.52 66
2501.64 69
2501.75 72
2501.87 74
2501.98 76
2502.10 78
2502.21 81
2502.33 84
2502.44 89
2502.56 94
2502.67 100
2502.78 105
2502.90 109
2503.01 109
2503.13 107
2503.24 101
2503.36 92
2503.47 83
2503.59 73
2503.70 66
2503.81 62
2503.93 62
2504.04 66
2504.16 74
2504.27 85
2504.39 96
2504.50 107
2504.62 116
2504.73 120
2504.85 120
2504.96 113
2505.07 102
2505.19 86
2505.30 67
2505.42 46
2505.53 27
2505.65 10
2505.76 0
2505.88 0
2505.99 0
2506.11 0
2506.22 0
2506.33 0
2506.45 0
2506.56 0
2506.68 0
2506.79 2
2506.91 6
2507.02 12
2507.14 19
2507.25 27
2507.37 35
2507.48 42
2507.60 48
2507.71 52
2507.82 54
2507.94 53
2508.05 49
2508.17 44
2508.28 39
2508.40 33
2508.51 30
2508.63 32
2508.74 40
2508.86 55
2508.97 77
2509.09 104
2509.20 134
2509.32 164
2509.43 192
2509.54 215
2509.66 233
2509.77 244
2509.89 249
2510.00 250
2510.12 246
2510.23 238
2510.35 227
2510.46 215
2510.58 202
2510.69 189
2510.81 177
2510.92 166
2511.04 158
2511.15 153
2511.26 150
2511.38 150
2511.49 154
2511.61 161
2511.72 170
2511.84 180
2511.95 189
2512.07 196
2512.18 199
2512.30 196
2512.41 189
2512.53 177
2512.64 163
2512.76 149
2512.87 135
2512.99 124
2513.10 117
2513.21 114
2513.33 114
2513.44 116
2513.56 121
2513.67 128
2513.79 135
2513.90 144
2514.02 153
2514.13 164
2514.25 177
2514.36 192
2514.48 208
2514.59 223
2514.71 237
2514.82 248
2514.94 253
2515.05 253
2515.17 248
2515.28 240
2515.40 232
2515.51 226
2515.62 224
2515.74 226
2515.85 232
2515.97 239
2516.08 244
2516.20 245
2516.31 242
2516.43 235
2516.54 225
2516.66 215
2516.77 208
2516.89 203
2517.00 201
2517.12 200
2517.23 199
2517.35 194
2517.46 187
2517.58 177
2517.69 166
2517.81 156
2517.92 147
2518.04 140
2518.15 135
2518.27 132
2518.38 129
2518.50 126
2518.61 125
2518.73 126
2518.84 130
2518.96 138
2519.07 148
2519.18 159
2519.30 168
2519.41 174
2519.53 174
2519.64 170
2519.76 161
2519.87 151
2519.99 142
2520.10 135
2520.22 129
2520.33 124
2520.45 118
2520.56 111
2520.68 102
2520.79 92
2520.91 83
2521.02 77
2521.14 76
2521.25 80
2521.37 89
2521.48 101
2521.60 115
2521.71 127
2521.83 137
2521.94 145
2522.06 151
2522.17 155
2522.29 160
2522.40 164
2522.52 169
2522.63 175
2522.75 182
2522.86 190
2522.98 201
2523.09 212
2523.21 223
2523.32 233
2523.44 240
2523.55 243
2523.67 243
2523.78 238
2523.90 232
2524.01 227
2524.13 223
2524.24 221
2524.36 221
2524.47 222
2524.59 224
2524.70 226
2524.82 226
2524.93 227
2525.05 227
2525.16 227
2525.28 226
2525.39 224
2525.51 220
2525.62 212
2525.74 202
2525.85 188
2525.97 173
2526.08 158
2526.20 142
2526.31 128
2526.43 115
2526.54 103
2526.66 94
2526.77 86
2526.89 81
2527.00 78
2527.12 77
2527.23 76
2527.35 77
2527.46 79
2527.58 82
2527.69 87
2527.81 95
2527.92 105
2528.04 116
2528.15 126
2528.27 136
2528.38 144
2528.50 150
2528.61 154
2528.73 159
2528.84 164
2528.96 170
2529.07 176
2529.19 182
2529.30 186
2529.42 188
2529.53 187
2529.65 185
2529.76 181
2529.88 175
2529.99 170
2530.11 163
2530.23 157
2530.34 150
2530.46 143
2530.57 135
2530.69 128
2530.80 121
2530.92 116
2531.03 113
2531.15 112
2531.26 112
2531.38 114
2531.49 115
2531.61 117
2531.72 117
2531.84 115
2531.95 112
2532.07 107
2532.18 103
2532.30 99
2532.41 97
2532.53 95
2532.64 95
2532.76 95
2532.87 95
2532.99 94
2533.10 91
2533.22 87
2533.33 82
2533.45 76
2533.57 71
2533.68 67
2533.80 65
2533.91 63
2534.03 63
2534.14 64
2534.26 64
2534.37 64
2534.49 61
2534.60 55
2534.72 46
2534.83 34
2534.95 21
2535.06 8
2535.18 0
2535.29 0
2535.41 0
2535.52 0
2535.64 0
2535.75 0
2535.87 0
2535.99 0
2536.10 2
2536.22 17
2536.33 32
2536.45 46
2536.56 57
2536.68 66
2536.79 72
2536.91 77
2537.02 80
2537.14 84
2537.25 87
2537.37 91
2537.48 93
2537.60 93
2537.71 90
2537.83 84
2537.94 76
2538.06 68
2538.18 59
2538.29 53
2538.41 48
2538.52 45
2538.64 45
2538.75 45
2538.87 45
2538.98 46
2539.10 48
2539.21 53
2539.33 59
2539.44 68
2539.56 77
2539.67 86
2539.79 92
2539.91 96
2540.02 95
2540.14 92
2540.25 87
2540.37 82
2540.48 78
2540.60 75
2540.71 74
2540.83 75
2540.94 76
2541.06 78
2541.17 81
2541.29 84
2541.41 87
2541.52 89
2541.64 90
2541.75 89
2541.87 85
2541.98 78
2542.10 68
2542.21 56
2542.33 44
2542.44 33
2542.56 24
2542.67 16
2542.79 13
2542.91 14
2543.02 21
2543.14 33
2543.25 51
2543.37 72
2543.48 94
2543.60 114
2543.71 131
2543.83 142
2543.94 148
2544.06 150
2544.18 149
2544.29 148
2544.41 149
2544.52 151
2544.64 156
2544.75 164
2544.87 175
2544.98 188
2545.10 202
2545.21 216
2545.33 229
2545.45 241
2545.56 251
2545.68 260
2545.79 267
2545.91 273
2546.02 277
2546.14 280
2546.25 282
2546.37 283
2546.48 283
2546.60 283
2546.72 285
2546.83 288
2546.95 290
2547.06 289
2547.18 284
2547.29 274
2547.41 259
2547.52 241
2547.64 222
2547.76 206
2547.87 196
2547.99 192
2548.10 195
2548.22 201
2548.33 208
2548.45 215
2548.56 219
2548.68 220
2548.80 218
2548.91 213
2549.03 206
2549.14 198
2549.26 188
2549.37 174
2549.49 158
2549.60 141
2549.72 122
2549.84 104
2549.95 89
2550.07 80
2550.18 77
2550.30 81
2550.41 91
2550.53 102
2550.64 114
2550.76 123
2550.88 127
2550.99 126
2551.11 120
2551.22 112
2551.34 104
2551.45 98
2551.57 96
2551.68 97
2551.80 99
2551.92 101
2552.03 100
2552.15 96
2552.26 89
2552.38 80
2552.49 72
2552.61 65
2552.73 59
2552.84 55
2552.96 53
2553.07 51
2553.19 50
2553.30 50
2553.42 51
2553.54 54
2553.65 59
2553.77 66
2553.88 74
2554.00 83
2554.11 92
2554.23 101
2554.34 108
2554.46 114
2554.58 118
2554.69 120
2554.81 122
2554.92 125
2555.04 131
2555.15 140
2555.27 152
2555.39 165
2555.50 178
2555.62 187
2555.73 189
2555.85 184
2555.96 173
2556.08 156
2556.20 136
2556.31 114
2556.43 94
2556.54 75
2556.66 58
2556.77 44
2556.89 32
2557.01 22
2557.12 15
2557.24 9
2557.35 6
2557.47 3
2557.58 1
2557.70 1
2557.82 0
2557.93 0
2558.05 0
2558.16 0
2558.28 0
2558.40 0
2558.51 0
2558.63 0
2558.74 0
2558.86 0
2558.97 5
2559.09 15
2559.21 28
2559.32 43
2559.44 57
2559.55 70
2559.67 80
2559.78 87
2559.90 91
2560.02 94
2560.13 98
2560.25 102
2560.36 108
2560.48 115
2560.60 122
2560.71 127
2560.83 129
2560.94 129
2561.06 127
2561.17 124
2561.29 123
2561.41 125
2561.52 129
2561.64 136
2561.75 143
2561.87 148
2561.99 149
2562.10 146
2562.22 138
2562.33 127
2562.45 115
2562.56 103
2562.68 92
2562.80 83
2562.91 77
2563.03 73
2563.14 69
2563.26 67
2563.38 64
2563.49 60
2563.61 56
2563.72 50
2563.84 43
2563.96 35
2564.07 25
2564.19 15
2564.30 5
2564.42 0
2564.53 0
2564.65 0
2564.77 0
2564.88 0
2565.00 0
2565.11 0
2565.23 0
2565.35 3
2565.46 9
2565.58 15
2565.69 20
2565.81 25
2565.93 31
2566.04 35
2566.16 39
2566.27 42
2566.39 44
2566.51 45
2566.62 46
2566.74 48
2566.85 50
2566.97 55
2567.09 62
2567.20 71
2567.32 81
2567.43 92
2567.55 102
2567.67 111
2567.78 118
2567.90 122
2568.01 122
2568.13 119
2568.25 114
2568.36 109
2568.48 104
2568.59 102
2568.71 103
2568.83 107
2568.94 113
2569.06 121
2569.17 128
2569.29 135
2569.41 141
2569.52 147
2569.64 153
2569.75 158
2569.87 164
2569.99 169
2570.10 174
2570.22 177
2570.33 178
2570.45 177
2570.57 174
2570.68 169
2570.80 162
2570.91 153
2571.03 141
2571.15 126
2571.26 111
2571.38 97
2571.49 84
2571.61 75
2571.73 71
2571.84 71
2571.96 77
2572.07 85
2572.19 96
2572.31 108
2572.42 120
2572.54 131
2572.65 140
2572.77 147
2572.89 151
2573.00 153
2573.12 155
2573.24 156
2573.35 158
2573.47 162
2573.58 166
2573.70 169
2573.82 170
2573.93 167
2574.05 159
2574.16 147
2574.28 131
2574.40 115
2574.51 101
2574.63 90
2574.75 83
2574.86 79
2574.98 79
2575.09 82
2575.21 87
2575.33 93
2575.44 101
2575.56 111
2575.67 122
2575.79 133
2575.91 143
2576.02 151
2576.14 157
2576.26 160
2576.37 159
2576.49 155
2576.60 149
2576.72 139
2576.84 126
2576.95 111
2577.07 94
2577.18 77
2577.30 63
2577.42 53
2577.53 48
2577.65 47
2577.77 51
2577.88 56
2578.00 63
2578.11 71
2578.23 79
2578.35 86
2578.46 95
2578.58 103
2578.70 112
2578.81 118
2578.93 122
2579.04 122
2579.16 118
2579.28 110
2579.39 99
2579.51 88
2579.63 79
2579.74 73
2579.86 71
2579.97 74
2580.09 81
2580.21 89
2580.32 99
2580.44 107
2580.56 111
2580.67 112
2580.79 108
2580.90 101
2581.02 94
2581.14 86
2581.25 80
2581.37 76
2581.49 73
2581.60 71
2581.72 67
2581.83 63
2581.95 57
2582.07 52
2582.18 48
2582.30 47
2582.42 50
2582.53 55
2582.65 61
2582.77 66
2582.88 69
2583.00 71
2583.11 72
2583.23 74
2583.35 79
2583.46 88
2583.58 102
2583.70 117
2583.81 134
2583.93 150
2584.04 163
2584.16 174
2584.28 182
2584.39 188
2584.51 193
2584.63 198
2584.74 205
2584.86 213
2584.98 222
2585.09 229
2585.21 234
2585.32 236
2585.44 235
2585.56 231
2585.67 224
2585.79 218
2585.91 214
2586.02 212
2586.14 214
2586.26 218
2586.37 223
2586.49 227
2586.61 229
2586.72 225
2586.84 216
2586.95 204
2587.07 188
2587.19 172
2587.30 158
2587.42 146
2587.54 137
2587.65 132
2587.77 130
2587.89 130
2588.00 131
2588.12 132
2588.24 132
2588.35 132
2588.47 132
2588.58 131
2588.70 129
2588.82 127
2588.93 126
2589.05 124
2589.17 124
2589.28 125
2589.40 127
2589.52 130
2589.63 134
2589.75 138
2589.87 141
2589.98 143
2590.10 145
2590.22 144
2590.33 142
2590.45 138
2590.56 133
2590.68 127
2590.80 121
2590.91 115
2591.03 109
2591.15 104
2591.26 98
2591.38 93
2591.50 88
2591.61 84
2591.73 83
2591.85 84
2591.96 90
2592.08 99
2592.20 110
2592.31 122
2592.43 134
2592.55 143
2592.66 149
2592.78 150
2592.90 148
2593.01 142
2593.13 135
2593.24 126
2593.36 118
2593.48 113
2593.59 111
2593.71 113
2593.83 118
2593.94 126
2594.06 134
2594.18 142
2594.29 147
2594.41 149
2594.53 149
2594.64 148
2594.76 146
2594.88 144
2594.99 143
2595.11 140
2595.23 136
2595.34 130
2595.46 122
2595.58 111
2595.69 101
2595.81 90
2595.93 82
2596.04 74
2596.16 69
2596.28 64
2596.39 60
2596.51 56
2596.63 54
2596.74 56
2596.86 62
2596.98 74
2597.09 91
2597.21 111
2597.33 132
2597.44 150
2597.56 161
2597.68 165
2597.79 162
2597.91 154
2598.03 144
2598.14 136
2598.26 132
2598.38 130
2598.49 129
2598.61 128
2598.73 124
2598.84 118
2598.96 108
2599.08 99
2599.19 91
2599.31 88
2599.43 90
2599.54 96
2599.66 105
2599.78 116
2599.89 126
2600.01 135
2600.13 140
2600.24 143
2600.36 143
2600.48 142
2600.59 140
2600.71 139
2600.83 140
2600.94 143
2601.06 149
2601.18 156
2601.29 162
2601.41 167
2601.53 168
2601.64 166
2601.76 159
2601.88 149
2601.99 139
2602.11 128
2602.23 120
2602.34 115
2602.46 112
2602.58 112
2602.69 112
2602.81 112
2602.93 111
2603.05 108
2603.16 102
2603.28 94
2603.40 84
2603.51 74
2603.63 63
2603.75 51
2603.86 37
2603.98 22
2604.10 5
2604.21 0
2604.33 0
2604.45 0
2604.56 0
2604.68 0
2604.80 0
2604.91 0
2605.03 0
2605.15 12
2605.26 29
2605.38 45
2605.50 61
2605.61 77
2605.73 92
2605.85 105
2605.97 116
2606.08 126
2606.20 135
2606.32 143
2606.43 150
2606.55 157
2606.67 163
2606.78 166
2606.90 166
2607.02 164
2607.13 161
2607.25 157
2607.37 155
2607.48 154
2607.60 156
2607.72 158
2607.84 159
2607.95 159
2608.07 156
2608.19 151
2608.30 143
2608.42 133
2608.54 122
2608.65 109
2608.77 97
2608.89 87
2609.00 79
2609.12 76
2609.24 77
2609.35 85
2609.47 98
2609.59 116
2609.71 137
2609.82 158
2609.94 179
2610.06 197
2610.17 212
2610.29 223
2610.41 230
2610.52 233
2610.64 231
2610.76 226
2610.88 217
2610.99 206
2611.11 191
2611.23 175
2611.34 158
2611.46 141
2611.58 126
2611.69 114
2611.81 108
2611.93 108
2612.04 113
2612.16 124
2612.28 137
2612.40 150
2612.51 162
2612.63 170
2612.75 175
2612.86 177
2612.98 180
2613.10 184
2613.21 191
2613.33 202
2613.45 216
2613.57 230
2613.68 244
2613.80 256
2613.92 264
2614.03 268
2614.15 268
2614.27 266
2614.39 262
2614.50 256
2614.62 250
2614.74 243
2614.85 237
2614.97 232
2615.09 227
2615.20 224
2615.32 222
2615.44 221
2615.56 221
2615.67 222
2615.79 222
2615.91 222
2616.02 219
2616.14 215
2616.26 210
2616.38 203
2616.49 197
2616.61 192
2616.73 190
2616.84 191
2616.96 197
2617.08 204
2617.19 213
2617.31 222
2617.43 228
2617.55 232
2617.66 233
2617.78 231
2617.90 228
2618.01 223
2618.13 218
2618.25 213
2618.37 209
2618.48 206
2618.60 203
2618.72 201
2618.83 199
2618.95 195
2619.07 189
2619.19 181
2619.30 171
2619.42 161
2619.54 152
2619.65 148
2619.77 147
2619.89 149
2620.01 152
2620.12 154
2620.24 153
2620.36 147
2620.47 138
2620.59 125
2620.71 112
2620.83 100
2620.94 89
2621.06 80
2621.18 72
2621.29 64
2621.41 56
2621.53 48
2621.65 40
2621.76 33
2621.88 26
2622.00 20
2622.12 16
2622.23 14
2622.35 14
2622.47 15
2622.58 18
2622.70 23
2622.82 29
2622.94 34
2623.05 38
2623.17 38
2623.29 37
2623.40 33
2623.52 29
2623.64 25
2623.76 23
2623.87 24
2623.99 28
2624.11 34
2624.23 44
2624.34 54
2624.46 66
2624.58 76
2624.69 84
2624.81 90
2624.93 92
2625.05 92
2625.16 89
2625.28 86
2625.40 81
2625.52 77
2625.63 74
2625.75 71
2625.87 68
2625.98 65
2626.10 61
2626.22 56
2626.34 51
2626.45 46
2626.57 43
2626.69 41
2626.81 43
2626.92 48
2627.04 55
2627.16 63
2627.27 72
2627.39 80
2627.51 87
2627.63 92
2627.74 95
2627.86 97
2627.98 97
2628.10 95
2628.21 93
2628.33 91
2628.45 89
2628.57 86
2628.68 83
2628.80 78
2628.92 73
2629.03 66
2629.15 59
2629.27 50
2629.39 42
2629.50 35
2629.62 29
2629.74 24
2629.86 21
2629.97 17
2630.09 14
2630.21 10
2630.33 5
2630.44 0
2630.56 0
2630.68 0
2630.80 0
2630.91 0
2631.03 0
2631.15 0
2631.27 0
2631.38 0
2631.50 10
2631.62 21
2631.73 33
2631.85 44
2631.97 54
2632.09 64
2632.20 72
2632.32 78
2632.44 84
2632.56 88
2632.67 92
2632.79 94
2632.91 96
2633.03 97
2633.14 98
2633.26 100
2633.38 103
2633.50 107
2633.61 110
2633.73 112
2633.85 111
2633.97 106
2634.08 97
2634.20 85
2634.32 70
2634.44 54
2634.55 37
2634.67 22
2634.79 10
2634.91 1
2635.02 0
2635.14 0
2635.26 0
2635.38 6
2635.49 14
2635.61 23
2635.73 32
2635.85 40
2635.96 47
2636.08 54
2636.20 60
2636.32 66
2636.43 72
2636.55 76
2636.67 78
2636.79 77
2636.90 75
2637.02 70
2637.14 66
2637.26 62
2637.37 60
2637.49 59
2637.61 58
2637.73 57
2637.84 53
2637.96 48
2638.08 43
2638.20 40
2638.31 40
2638.43 45
2638.55 55
2638.67 68
2638.79 81
2638.90 95
2639.02 106
2639.14 115
2639.26 121
2639.37 127
2639.49 131
2639.61 133
2639.73 133
2639.84 128
2639.96 120
2640.08 109
2640.20 97
2640.31 87
2640.43 82
2640.55 84
2640.67 93
2640.78 108
2640.90 127
2641.02 146
2641.14 162
2641.25 175
2641.37 183
2641.49 187
2641.61 189
2641.73 189
2641.84 189
2641.96 187
2642.08 185
2642.20 180
2642.31 174
2642.43 167
2642.55 163
2642.67 163
2642.78 170
2642.90 183
2643.02 202
2643.14 224
2643.26 247
2643.37 266
2643.49 280
2643.61 288
2643.73 289
2643.84 285
2643.96 275
2644.08 261
2644.20 242
2644.31 221
2644.43 198
2644.55 175
2644.67 153
2644.79 136
2644.90 125
2645.02 119
2645.14 120
2645.26 124
2645.37 132
2645.49 139
2645.61 146
2645.73 150
2645.84 152
2645.96 152
2646.08 149
2646.20 145
2646.32 140
2646.43 135
2646.55 130
2646.67 127
2646.79 124
2646.90 122
2647.02 122
2647.14 123
2647.26 125
2647.38 126
2647.49 127
2647.61 127
2647.73 126
2647.85 123
2647.96 120
2648.08 115
2648.20 109
2648.32 103
2648.44 97
2648.55 91
2648.67 84
2648.79 78
2648.91 71
2649.02 63
2649.14 54
2649.26 44
2649.38 34
2649.50 24
2649.61 15
2649.73 8
2649.85 3
2649.97 3
2650.08 7
2650.20 14
2650.32 26
2650.44 41
2650.56 59
2650.67 79
2650.79 99
2650.91 119
2651.03 135
2651.15 148
2651.26 157
2651.38 162
2651.50 162
2651.62 159
2651.73 154
2651.85 148
2651.97 144
2652.09 141
2652.21 143
2652.32 149
2652.44 159
2652.56 171
2652.68 184
2652.80 196
2652.91 204
2653.03 208
2653.15 210
2653.27 210
2653.39 208
2653.50 207
2653.62 205
2653.74 204
2653.86 202
2653.97 198
2654.09 193
2654.21 185
2654.33 176
2654.45 166
2654.56 157
2654.68 150
2654.80 145
2654.92 142
2655.04 142
2655.15 143
2655.27 144
2655.39 145
2655.51 145
2655.63 144
2655.74 141
2655.86 137
2655.98 132
2656.10 126
2656.22 120
2656.33 113
2656.45 103
2656.57 91
2656.69 77
2656.81 62
2656.92 48
2657.04 35
2657.16 26
2657.28 21
2657.40 21
2657.51 23
2657.63 27
2657.75 31
2657.87 33
2657.99 34
2658.10 32
2658.22 30
2658.34 28
2658.46 27
2658.58 29
2658.69 32
2658.81 38
2658.93 44
2659.05 48
2659.17 48
2659.28 44
2659.40 34
2659.52 21
2659.64 6
2659.76 0
2659.87 0
2659.99 0
2660.11 0
2660.23 0
2660.35 0
2660.46 0
2660.58 1
2660.70 6
2660.82 10
2660.94 14
2661.05 19
2661.17 26
2661.29 34
2661.41 45
2661.53 56
2661.65 67
2661.76 76
2661.88 83
2662.00 88
2662.12 90
2662.24 90
2662.35 91
2662.47 93
2662.59 97
2662.71 105
2662.83 115
2662.94 127
2663.06 137
2663.18 146
2663.30 151
2663.42 150
2663.54 146
2663.65 137
2663.77 126
2663.89 113
2664.01 101
2664.13 91
2664.24 83
2664.36 77
2664.48 74
2664.60 72
2664.72 71
2664.83 69
2664.95 66
2665.07 62
2665.19 57
2665.31 52
2665.43 47
2665.54 42
2665.66 38
2665.78 34
2665.90 31
2666.02 27
2666.13 24
2666.25 21
2666.37 20
2666.49 20
2666.61 21
2666.73 24
2666.84 27
2666.96 30
2667.08 32
2667.20 32
2667.32 30
2667.43 27
2667.55 23
2667.67 18
2667.79 14
2667.91 10
2668.03 8
2668.14 7
2668.26 9
2668.38 13
2668.50 20
2668.62 28
2668.74 37
2668.85 45
2668.97 50
2669.09 51
2669.21 47
2669.33 38
2669.44 28
2669.56 19
2669.68 11
2669.80 8
2669.92 8
2670.04 11
2670.15 16
2670.27 22
2670.39 26
2670.51 30
2670.63 34
2670.75 39
2670.86 43
2670.98 46
2671.10 47
2671.22 44
2671.34 37
2671.46 25
2671.57 11
2671.69 0
2671.81 0
2671.93 0
2672.05 0
2672.17 0
2672.28 0
2672.40 0
2672.52 0
2672.64 5
2672.76 16
2672.88 25
2672.99 33
2673.11 37
2673.23 38
2673.35 38
2673.47 37
2673.59 37
2673.70 40
2673.82 47
2673.94 60
2674.06 76
2674.18 94
2674.30 112
2674.41 128
2674.53 141
2674.65 148
2674.77 149
2674.89 146
2675.01 139
2675.12 129
2675.24 116
2675.36 103
2675.48 91
2675.60 80
2675.72 74
2675.84 72
2675.95 74
2676.07 79
2676.19 86
2676.31 91
2676.43 94
2676.55 93
2676.66 90
2676.78 86
2676.90 84
2677.02 85
2677.14 89
2677.26 94
2677.37 98
2677.49 99
2677.61 95
2677.73 88
2677.85 78
2677.97 68
2678.09 61
2678.20 58
2678.32 61
2678.44 67
2678.56 76
2678.68 87
2678.80 98
2678.91 107
2679.03 113
2679.15 117
2679.27 118
2679.39 116
2679.51 110
2679.63 102
2679.74 92
2679.86 81
2679.98 72
2680.10 64
2680.22 59
2680.34 56
2680.45 54
2680.57 53
2680.69 51
2680.81 51
2680.93 53
2681.05 58
2681.17 66
2681.28 78
2681.40 90
2681.52 103
2681.64 114
2681.76 121
2681.88 124
2682.00 123
2682.11 120
2682.23 115
2682.35 111
2682.47 107
2682.59 106
2682.71 108
2682.83 113
2682.94 121
2683.06 131
2683.18 142
2683.30 153
2683.42 161
2683.54 166
2683.66 166
2683.77 162
2683.89 154
2684.01 145
2684.13 137
2684.25 131
2684.37 129
2684.49 131
2684.60 136
2684.72 141
2684.84 145
2684.96 146
2685.08 145
2685.20 141
2685.32 135
2685.43 127
2685.55 121
2685.67 117
2685.79 115
2685.91 117
2686.03 122
2686.15 130
2686.26 141
2686.38 152
2686.50 161
2686.62 166
2686.74 167
2686.86 161
2686.98 150
2687.10 135
2687.21 119
2687.33 104
2687.45 94
2687.57 88
2687.69 88
2687.81 93
2687.93 101
2688.04 111
2688.16 120
2688.28 128
2688.40 133
2688.52 136
2688.64 136
2688.76 136
2688.88 135
2688.99 136
2689.11 137
2689.23 139
2689.35 141
2689.47 141
2689.59 137
2689.71 131
2689.83 121
2689.94 108
2690.06 96
2690.18 85
2690.30 77
2690.42 74
2690.54 76
2690.66 83
2690.78 93
2690.89 103
2691.01 114
2691.13 121
2691.25 125
2691.37 125
2691.49 123
2691.61 119
2691.73 116
2691.84 112
2691.96 110
2692.08 108
2692.20 106
2692.32 103
2692.44 98
2692.56 91
2692.68 82
2692.79 73
2692.91 63
2693.03 55
2693.15 49
2693.27 46
2693.39 45
2693.51 45
2693.63 42
2693.74 37
2693.86 27
2693.98 12
2694.10 0
2694.22 0
2694.34 0
2694.46 0
2694.58 0
2694.69 0
2694.81 0
2694.93 0
2695.05 15
2695.17 34
2695.29 51
2695.41 63
2695.53 72
2695.65 76
2695.76 76
2695.88 71
2696.00 63
2696.12 50
2696.24 36
2696.36 20
2696.48 5
2696.60 0
2696.72 0
2696.83 0
2696.95 0
2697.07 0
2697.19 0
2697.31 0
2697.43 3
2697.55 13
2697.67 21
2697.79 26
2697.90 26
2698.02 21
2698.14 11
2698.26 0
2698.38 0
2698.50 0
2698.62 0
2698.74 0
2698.86 0
2698.97 8
2699.09 24
2699.21 39
2699.33 50
2699.45 57
2699.57 58
2699.69 55
2699.81 48
2699.93 40
2700.04 31
2700.16 24
2700.28 19
2700.40 18
2700.52 19
2700.64 23
2700.76 29
2700.88 37
2701.00 46
2701.12 53
2701.23 59
2701.35 63
2701.47 65
2701.59 64
2701.71 60
2701.83 56
2701.95 51
2702.07 48
2702.19 47
2702.30 50
2702.42 58
2702.54 69
2702.66 84
2702.78 99
2702.90 114
2703.02 128
2703.14 140
2703.26 149
2703.38 157
2703.49 164
2703.61 170
2703.73 174
2703.85 178
2703.97 181
2704.09 184
2704.21 187
2704.33 191
2704.45 197
2704.57 205
2704.69 214
2704.80 224
2704.92 234
2705.04 243
2705.16 249
2705.28 253
2705.40 253
2705.52 250
2705.64 244
2705.76 237
2705.88 227
2705.99 215
2706.11 203
2706.23 191
2706.35 179
2706.47 167
2706.59 155
2706.71 142
2706.83 129
2706.95 115
2707.07 100
2707.19 86
2707.30 74
2707.42 66
2707.54 64
2707.66 67
2707.78 78
2707.90 95
2708.02 115
2708.14 137
2708.26 156
2708.38 170
2708.50 177
2708.62 176
2708.73 171
2708.85 161
2708.97 151
2709.09 143
2709.21 138
2709.33 136
2709.45 137
2709.57 140
2709.69 142
2709.81 142
2709.93 138
2710.04 132
2710.16 122
2710.28 111
2710.40 99
2710.52 87
2710.64 77
2710.76 69
2710.88 64
2711.00 60
2711.12 57
2711.24 56
2711.36 54
2711.48 53
2711.59 50
2711.71 47
2711.83 43
2711.95 38
2712.07 33
2712.19 28
2712.31 23
2712.43 18
2712.55 15
2712.67 14
2712.79 15
2712.91 18
2713.02 24
2713.14 33
2713.26 44
2713.38 55
2713.50 68
2713.62 79
2713.74 90
2713.86 98
2713.98 105
2714.10 111
2714.22 115
2714.34 117
2714.46 118
2714.58 118
2714.69 115
2714.81 110
2714.93 101
2715.05 90
2715.17 78
2715.29 67
2715.41 59
2715.53 54
2715.65 52
2715.77 54
2715.89 57
2716.01 61
2716.13 63
2716.24 65
2716.36 64
2716.48 63
2716.60 61
2716.72 58
2716.84 57
2716.96 56
2717.08 57
2717.20 59
2717.32 62
2717.44 65
2717.56 69
2717.68 70
2717.80 69
2717.92 66
2718.03 59
2718.15 49
2718.27 39
2718.39 29
2718.51 20
2718.63 15
2718.75 12
2718.87 10
2718.99 8
2719.11 5
2719.23 0
2719.35 0
2719.47 0
2719.59 0
2719.71 0
2719.83 0
2719.94 0
2720.06 2
2720.18 16
2720.30 30
2720.42 45
2720.54 57
2720.66 68
2720.78 76
2720.90 80
2721.02 80
2721.14 74
2721.26 63
2721.38 48
2721.50 30
2721.62 10
2721.74 0
2721.85 0
2721.97 0
2722.09 0
2722.21 0
2722.33 0
2722.45 0
2722.57 0
2722.69 2
2722.81 11
2722.93 22
2723.05 34
2723.17 48
2723.29 62
2723.41 76
2723.53 88
2723.65 98
2723.77 104
2723.89 108
2724.00 109
2724.12 109
2724.24 109
2724.36 109
2724.48 108
2724.60 106
2724.72 105
2724.84 102
2724.96 97
2725.08 92
2725.20 87
2725.32 84
2725.44 83
2725.56 86
2725.68 93
2725.80 105
2725.92 120
2726.04 137
2726.16 154
2726.28 168
2726.39 177
2726.51 179
2726.63 175
2726.75 165
2726.87 150
2726.99 135
2727.11 122
2727.23 113
2727.35 110
2727.47 114
2727.59 123
2727.71 136
2727.83 149
2727.95 160
2728.07 165
2728.19 166
2728.31 162
2728.43 154
2728.55 144
2728.67 134
2728.79 125
2728.91 118
2729.03 113
2729.14 110
2729.26 110
2729.38 113
2729.50 121
2729.62 133
2729.74 149
2729.86 166
2729.98 184
2730.10 200
2730.22 211
2730.34 217
2730.46 217
2730.58 210
2730.70 197
2730.82 180
2730.94 160
2731.06 140
2731.18 120
2731.30 102
2731.42 86
2731.54 72
2731.66 59
2731.78 47
2731.90 36
2732.02 26
2732.14 19
2732.25 16
2732.37 18
2732.49 25
2732.61 37
2732.73 54
2732.85 74
2732.97 95
2733.09 112
2733.21 125
2733.33 130
2733.45 128
2733.57 119
2733.69 106
2733.81 91
2733.93 80
2734.05 75
2734.17 77
2734.29 87
2734.41 101
2734.53 118
2734.65 133
2734.77 143
2734.89 145
2735.01 141
2735.13 129
2735.25 113
2735.37 96
2735.49 80
2735.61 69
2735.73 63
2735.85 64
2735.97 70
2736.08 80
2736.20 91
2736.32 103
2736.44 111
2736.56 117
2736.68 119
2736.80 118
2736.92 116
2737.04 113
2737.16 111
2737.28 111
2737.40 111
2737.52 111
2737.64 112
2737.76 112
2737.88 110
2738.00 108
2738.12 104
2738.24 99
2738.36 93
2738.48 88
2738.60 83
2738.72 80
2738.84 80
2738.96 83
2739.08 89
2739.20 99
2739.32 112
2739.44 126
2739.56 140
2739.68 152
2739.80 162
2739.92 168
2740.04 170
2740.16 168
2740.28 163
2740.40 156
2740.52 148
2740.64 141
2740.76 135
2740.88 133
2741.00 134
2741.12 138
2741.24 146
2741.36 155
2741.48 164
2741.60 173
2741.72 179
2741.84 183
2741.96 184
2742.07 183
2742.19 181
2742.31 179
2742.43 177
2742.55 176
2742.67 174
2742.79 171
2742.91 165
2743.03 158
2743.15 149
2743.27 139
2743.39 130
2743.51 123
2743.63 119
2743.75 117
2743.87 118
2743.99 120
2744.11 121
2744.23 123
2744.35 125
2744.47 128
2744.59 132
2744.71 136
2744.83 139
2744.95 141
2745.07 139
2745.19 132
2745.31 122
2745.43 109
2745.55 95
2745.67 81
2745.79 70
2745.91 61
2746.03 54
2746.15 48
2746.27 44
2746.39 41
2746.51 38
2746.63 37
2746.75 35
2746.87 33
2746.99 28
2747.11 19
2747.23 9
2747.35 0
2747.47 0
2747.59 0
2747.71 0
2747.83 0
2747.95 0
2748.07 0
2748.19 6
2748.31 13
2748.43 16
2748.55 16
2748.67 14
2748.79 14
2748.91 17
2749.03 26
2749.15 40
2749.27 58
2749.39 78
2749.51 96
2749.63 111
2749.75 120
2749.87 122
2749.99 118
2750.11 109
2750.23 98
2750.35 84
2750.47 71
2750.59 60
2750.71 51
2750.83 46
2750.95 44
2751.07 44
2751.19 48
2751.31 54
2751.43 61
2751.55 69
2751.67 77
2751.79 83
2751.91 87
2752.03 89
2752.15 89
2752.27 88
2752.39 87
2752.51 86
2752.63 87
2752.75 90
2752.87 93
2752.99 97
2753.11 101
2753.23 104
2753.35 107
2753.47 109
2753.59 112
2753.71 115
2753.83 119
2753.95 122
2754.07 125
2754.19 126
2754.31 123
2754.44 118
2754.56 111
2754.68 104
2754.80 97
2754.92 93
2755.04 93
2755.16 96
2755.28 103
2755.40 111
2755.52 121
2755.64 131
2755.76 141
2755.88 150
2756.00 159
2756.12 165
2756.24 171
2756.36 173
2756.48 173
2756.60 169
2756.72 164
2756.84 157
2756.96 150
2757.08 143
2757.20 137
2757.32 132
2757.44 127
2757.56 123
2757.68 118
2757.80 114
2757.92 111
2758.04 108
2758.16 108
2758.28 108
2758.40 110
2758.52 113
2758.64 114
2758.76 114
2758.88 112
2759.00 110
2759.12 107
2759.24 105
2759.36 105
2759.48 107
2759.60 110
2759.72 113
2759.84 115
2759.96 113
2760.08 109
2760.20 100
2760.33 89
2760.45 75
2760.57 60
2760.69 44
2760.81 28
2760.93 12
2761.05 0
2761.17 0
2761.29 0
2761.41 0
2761.53 0
2761.65 0
2761.77 0
2761.89 0
2762.01 11
2762.13 19
2762.25 24
2762.37 25
2762.49 24
2762.61 22
2762.73 20
2762.85 21
2762.97 23
2763.09 27
2763.21 33
2763.33 38
2763.45 44
2763.57 48
2763.69 53
2763.81 57
2763.93 62
2764.05 66
2764.17 71
2764.30 74
2764.42 74
2764.54 72
2764.66 66
2764.78 56
2764.90 44
2765.02 31
2765.14 20
2765.26 12
2765.38 9
2765.50 12
2765.62 19
2765.74 28
2765.86 39
2765.98 49
2766.10 56
2766.22 61
2766.34 63
2766.46 63
2766.58 63
2766.70 64
2766.82 66
2766.94 70
2767.06 77
2767.18 86
2767.30 97
2767.43 108
2767.55 120
2767.67 129
2767.79 134
2767.91 134
2768.03 128
2768.15 117
2768.27 102
2768.39 85
2768.51 69
2768.63 58
2768.75 51
2768.87 51
2768.99 55
2769.11 63
2769.23 70
2769.35 75
2769.47 77
2769.59 74
2769.71 70
2769.83 65
2769.95 62
2770.08 63
2770.20 70
2770.32 81
2770.44 96
2770.56 113
2770.68 129
2770.80 144
2770.92 157
2771.04 167
2771.16 174
2771.28 179
2771.40 182
2771.52 182
2771.64 180
2771.76 174
2771.88 165
2772.00 153
2772.12 139
2772.24 124
2772.36 109
2772.49 95
2772.61 83
2772.73 72
2772.85 65
2772.97 61
2773.09 61
2773.21 64
2773.33 72
2773.45 81
2773.57 93
2773.69 106
2773.81 119
2773.93 130
2774.05 139
2774.17 145
2774.29 150
2774.41 152
2774.53 154
2774.66 156
2774.78 159
2774.90 163
2775.02 168
2775.14 172
2775.26 175
2775.38 176
2775.50 175
2775.62 172
2775.74 168
2775.86 164
2775.98 159
2776.10 155
2776.22 152
2776.34 150
2776.46 150
2776.58 152
2776.71 155
2776.83 159
2776.95 162
2777.07 166
2777.19 167
2777.31 168
2777.43 168
2777.55 169
2777.67 173
2777.79 179
2777.91 187
2778.03 197
2778.15 206
2778.27 213
2778.39 217
2778.52 217
2778.64 216
2778.76 215
2778.88 216
2779.00 219
2779.12 224
2779.24 229
2779.36 232
2779.48 231
2779.60 226
2779.72 214
2779.84 198
2779.96 178
2780.08 156
2780.20 134
2780.33 113
2780.45 95
2780.57 79
2780.69 68
2780.81 61
2780.93 59
2781.05 59
2781.17 62
2781.29 66
2781.41 69
2781.53 71
2781.65 71
2781.77 69
2781.89 65
2782.02 60
2782.14 55
2782.26 50
2782.38 44
2782.50 39
2782.62 33
2782.74 27
2782.86 20
2782.98 13
2783.10 8
2783.22 5
2783.34 5
2783.46 9
2783.59 17
2783.71 26
2783.83 37
2783.95 47
2784.07 55
2784.19 62
2784.31 66
2784.43 68
2784.55 70
2784.67 71
2784.79 71
2784.91 69
2785.03 64
2785.16 56
2785.28 44
2785.40 31
2785.52 17
2785.64 3
2785.76 0
2785.88 0
2786.00 0
2786.12 0
2786.24 0
2786.36 0
2786.48 17
2786.61 39
2786.73 62
2786.85 86
2786.97 107
2787.09 124
2787.21 135
2787.33 140
2787.45 139
2787.57 134
2787.69 126
2787.81 115
2787.93 104
2788.06 94
2788.18 86
2788.30 81
2788.42 79
2788.54 81
2788.66 86
2788.78 92
2788.90 97
2789.02 101
2789.14 101
2789.26 98
2789.39 93
2789.51 86
2789.63 79
2789.75 72
2789.87 65
2789.99 58
2790.11 52
2790.23 46
2790.35 39
2790.47 33
2790.59 26
2790.72 20
2790.84 13
2790.96 6
2791.08 0
2791.20 0
2791.32 0
2791.44 0
2791.56 0
2791.68 0
2791.80 0
2791.92 0
2792.05 3
2792.17 17
2792.29 33
2792.41 49
2792.53 65
2792.65 81
2792.77 96
2792.89 109
2793.01 120
2793.13 130
2793.26 138
2793.38 143
2793.50 146
2793.62 148
2793.74 150
2793.86 154
2793.98 159
2794.10 167
2794.22 178
2794.34 189
2794.47 200
2794.59 207
2794.71 209
2794.83 206
2794.95 198
2795.07 186
2795.19 173
2795.31 162
2795.43 155
2795.55 153
2795.68 155
2795.80 159
2795.92 164
2796.04 167
2796.16 166
2796.28 161
2796.40 153
2796.52 142
2796.64 130
2796.77 118
2796.89 107
2797.01 98
2797.13 90
2797.25 84
2797.37 80
2797.49 78
2797.61 78
2797.73 79
2797.85 80
2797.98 81
2798.10 80
2798.22 78
2798.34 73
2798.46 69
2798.58 66
2798.70 66
2798.82 70
2798.94 77
2799.07 86
2799.19 95
2799.31 100
2799.43 101
2799.55 96
2799.67 87
2799.79 74
2799.91 60
2800.03 48
2800.16 39
2800.28 34
2800.40 34
2800.52 38
2800.64 44
2800.76 51
2800.88 58
2801.00 64
2801.13 70
2801.25 76
2801.37 85
2801.49 96
2801.61 109
2801.73 123
2801.85 137
2801.97 149
2802.09 159
2802.22 167
2802.34 174
2802.46 180
2802.58 187
2802.70 193
2802.82 198
2802.94 200
2803.06 199
2803.19 195
2803.31 187
2803.43 176
2803.55 165
2803.67 153
2803.79 145
2803.91 140
2804.03 139
2804.15 143
2804.28 150
2804.40 159
2804.52 167
2804.64 172
2804.76 174
2804.88 172
2805.00 167
2805.12 160
2805.25 152
2805.37 143
2805.49 134
2805.61 123
2805.73 111
2805.85 99
2805.97 88
2806.09 78
2806.22 73
2806.34 73
2806.46 78
2806.58 87
2806.70 98
2806.82 107
2806.94 114
2807.06 114
2807.19 106
2807.31 91
2807.43 71
2807.55 47
2807.67 25
2807.79 7
2807.91 0
2808.04 0
2808.16 1
2808.28 13
2808.40 29
2808.52 44
2808.64 56
2808.76 63
2808.88 64
2809.01 58
2809.13 47
2809.25 33
2809.37 17
2809.49 2
2809.61 0
2809.73 0
2809.86 0
2809.98 0
2810.10 0
2810.22 14
2810.34 29
2810.46 43
2810.58 54
2810.70 62
2810.83 65
2810.95 66
2811.07 67
2811.19 67
2811.31 68
2811.43 70
2811.55 72
2811.68 75
2811.80 78
2811.92 80
2812.04 81
2812.16 81
2812.28 81
2812.40 80
2812.53 80
2812.65 79
2812.77 80
2812.89 82
2813.01 86
2813.13 92
2813.25 99
2813.38 108
2813.50 118
2813.62 130
2813.74 144
2813.86 160
2813.98 177
2814.10 195
2814.23 213
2814.35 228
2814.47 239
2814.59 245
2814.71 246
2814.83 241
2814.95 234
2815.08 224
2815.20 214
2815.32 202
2815.44 188
2815.56 173
2815.68 154
2815.80 132
2815.93 109
2816.05 87
2816.17 68
2816.29 52
2816.41 41
2816.53 34
2816.65 30
2816.78 26
2816.90 21
2817.02 14
2817.14 7
2817.26 0
2817.38 0
2817.50 0
2817.63 0
2817.75 0
2817.87 0
2817.99 0
2818.11 0
2818.23 2
2818.36 15
2818.48 30
2818.60 46
2818.72 62
2818.84 77
2818.96 92
2819.08 106
2819.21 117
2819.33 126
2819.45 133
2819.57 137
2819.69 138
2819.81 137
2819.94 135
2820.06 131
2820.18 127
2820.30 123
2820.42 119
2820.54 115
2820.67 111
2820.79 107
2820.91 101
2821.03 95
2821.15 86
2821.27 76
2821.39 63
2821.52 48
2821.64 34
2821.76 21
2821.88 11
2822.00 7
2822.12 10
2822.25 20
2822.37 36
2822.49 55
2822.61 76
2822.73 95
2822.85 110
2822.98 121
2823.10 127
2823.22 128
2823.34 125
2823.46 120
2823.58 114
2823.71 106
2823.83 98
2823.95 89
2824.07 80
2824.19 71
2824.31 64
2824.44 60
2824.56 58
2824.68 59
2824.80 63
2824.92 68
2825.04 75
2825.17 81
2825.29 85
2825.41 86
2825.53 84
2825.65 78
2825.77 68
2825.90 54
2826.02 39
2826.14 25
2826.26 12
2826.38 3
2826.50 0
2826.63 0
2826.75 0
2826.87 5
2826.99 11
2827.11 19
2827.23 28
2827.36 38
2827.48 50
2827.60 63
2827.72 76
2827.84 88
2827.96 96
2828.09 99
2828.21 98
2828.33 93
2828.45 85
2828.57 77
2828.69 69
2828.82 64
2828.94 62
2829.06 63
2829.18 65
2829.30 68
2829.43 71
2829.55 73
2829.67 75
2829.79 76
2829.91 77
2830.03 79
2830.16 80
2830.28 82
2830.40 85
2830.52 87
2830.64 89
2830.76 90
2830.89 89
2831.01 86
2831.13 80
2831.25 72
2831.37 63
2831.50 53
2831.62 42
2831.74 33
2831.86 25
2831.98 19
2832.10 14
2832.23 12
2832.35 11
2832.47 12
2832.59 14
2832.71 18
2832.84 23
2832.96 29
2833.08 38
2833.20 49
2833.32 62
2833.45 76
2833.57 91
2833.69 105
2833.81 116
2833.93 123
2834.05 124
2834.18 119
2834.30 110
2834.42 98
2834.54 84
2834.66 71
2834.79 61
2834.91 54
2835.03 50
2835.15 49
2835.27 51
2835.40 54
2835.52 57
2835.64 59
2835.76 59
2835.88 57
2836.00 53
2836.13 46
2836.25 37
2836.37 28
2836.49 20
2836.61 15
2836.74 12
2836.86 12
2836.98 15
2837.10 20
2837.22 26
2837.35 32
2837.47 38
2837.59 42
2837.71 44
2837.83 44
2837.96 41
2838.08 34
2838.20 26
2838.32 17
2838.44 9
2838.57 3
2838.69 2
2838.81 6
2838.93 15
2839.05 28
2839.18 42
2839.30 54
2839.42 65
2839.54 71
2839.66 74
2839.79 74
2839.91 72
2840.03 70
2840.15 69
2840.27 67
2840.40 66
2840.52 64
2840.64 61
2840.76 56
2840.88 48
2841.01 40
2841.13 32
2841.25 24
2841.37 20
2841.49 18
2841.62 20
2841.74 24
2841.86 30
2841.98 38
2842.10 47
2842.23 55
2842.35 62
2842.47 67
2842.59 69
2842.71 67
2842.84 62
2842.96 54
2843.08 47
2843.20 43
2843.32 43
2843.45 47
2843.57 56
2843.69 66
2843.81 74
2843.93 79
2844.06 79
2844.18 74
2844.30 66
2844.42 56
2844.54 47
2844.67 40
2844.79 35
2844.91 34
2845.03 35
2845.16 37
2845.28 39
2845.40 41
2845.52 41
2845.64 40
2845.77 38
2845.89 36
2846.01 36
2846.13 37
2846.25 41
2846.38 47
2846.50 56
2846.62 66
2846.74 76
2846.86 85
2846.99 92
2847.11 95
2847.23 95
2847.35 92
2847.48 85
2847.60 78
2847.72 72
2847.84 67
2847.96 66
2848.09 69
2848.21 75
2848.33 83
2848.45 91
2848.58 97
2848.70 101
2848.82 102
2848.94 99
2849.06 95
2849.19 91
2849.31 87
2849.43 85
2849.55 85
2849.67 85
2849.80 86
2849.92 86
2850.04 84
2850.16 80
2850.29 76
2850.41 70
2850.53 64
2850.65 60
2850.77 58
2850.90 58
2851.02 62
2851.14 67
2851.26 73
2851.39 79
2851.51 83
2851.63 83
2851.75 81
2851.87 75
2852.00 68
2852.12 61
2852.24 56
2852.36 54
2852.49 55
2852.61 59
2852.73 63
2852.85 67
2852.98 70
2853.10 71
2853.22 69
2853.34 65
2853.46 59
2853.59 52
2853.71 44
2853.83 36
2853.95 28
2854.08 23
2854.20 21
2854.32 21
2854.44 26
2854.57 32
2854.69 41
2854.81 50
2854.93 58
2855.05 63
2855.18 65
2855.30 63
2855.42 58
2855.54 51
2855.67 43
2855.79 34
2855.91 25
2856.03 16
2856.16 7
2856.28 0
2856.40 0
2856.52 0
2856.64 0
2856.77 0
2856.89 0
2857.01 0
2857.13 0
2857.26 7
2857.38 25
2857.50 43
2857.62 59
2857.75 74
2857.87 86
2857.99 96
2858.11 103
2858.24 107
2858.36 109
2858.48 108
2858.60 104
2858.73 97
2858.85 89
2858.97 81
2859.09 73
2859.21 68
2859.34 64
2859.46 63
2859.58 65
2859.70 69
2859.83 75
2859.95 83
2860.07 92
2860.19 102
2860.32 112
2860.44 121
2860.56 128
2860.68 132
2860.81 134
2860.93 135
2861.05 135
2861.17 135
2861.30 134
2861.42 132
2861.54 128
2861.66 121
2861.79 111
2861.91 99
2862.03 87
2862.15 76
2862.28 69
2862.40 65
2862.52 64
2862.64 65
2862.77 65
2862.89 62
2863.01 56
2863.13 47
2863.26 36
2863.38 25
2863.50 18
2863.62 15
2863.75 17
2863.87 22
2863.99 28
2864.11 33
2864.24 36
2864.36 36
2864.48 33
2864.60 30
2864.73 28
2864.85 29
2864.97 35
2865.09 44
2865.22 57
2865.34 70
2865.46 83
2865.58 95
2865.71 103
2865.83 108
2865.95 109
2866.07 106
2866.20 101
2866.32 93
2866.44 83
2866.56 74
2866.69 64
2866.81 56
2866.93 49
2867.05 44
2867.18 40
2867.30 37
2867.42 34
2867.54 30
2867.67 25
2867.79 18
2867.91 9
2868.03 0
2868.16 0
2868.28 0
2868.40 0
2868.53 0
2868.65 0
2868.77 0
2868.89 0
2869.02 4
2869.14 15
2869.26 23
2869.38 30
2869.51 36
2869.63 43
2869.75 53
2869.87 65
2870.00 80
2870.12 97
2870.24 114
2870.36 128
2870.49 139
2870.61 146
2870.73 149
2870.86 149
2870.98 147
2871.10 144
2871.22 140
2871.35 136
2871.47 134
2871.59 134
2871.71 137
2871.84 141
2871.96 146
2872.08 149
2872.20 151
2872.33 149
2872.45 144
2872.57 138
2872.70 134
2872.82 133
2872.94 137
2873.06 145
2873.19 158
2873.31 174
2873.43 190
2873.55 207
2873.68 224
2873.80 242
2873.92 259
2874.05 277
2874.17 292
2874.29 302
2874.41 306
2874.54 302
2874.66 291
2874.78 275
2874.90 258
2875.03 242
2875.15 230
2875.27 222
2875.40 219
2875.52 220
2875.64 222
2875.76 225
2875.89 228
2876.01 232
2876.13 238
2876.25 245
2876.38 254
2876.50 262
2876.62 271
2876.75 277
2876.87 281
2876.99 281
2877.11 276
2877.24 267
2877.36 254
2877.48 239
2877.61 222
2877.73 206
2877.85 191
2877.97 179
2878.10 168
2878.22 159
2878.34 151
2878.47 145
2878.59 141
2878.71 140
2878.83 141
2878.96 144
2879.08 147
2879.20 150
2879.32 151
2879.45 148
2879.57 143
2879.69 136
2879.82 128
2879.94 121
2880.06 115
2880.18 110
2880.31 106
2880.43 101
2880.55 97
2880.68 92
2880.80 89
2880.92 86
2881.04 85
2881.17 87
2881.29 90
2881.41 96
2881.54 103
2881.66 112
2881.78 123
2881.91 137
2882.03 152
2882.15 169
2882.27 188
2882.40 208
2882.52 229
2882.64 252
2882.77 275
2882.89 297
2883.01 318
2883.13 335
2883.26 348
2883.38 356
2883.50 359
2883.63 359
2883.75 359
2883.87 362
2883.99 368
2884.12 379
2884.24 394
2884.36 412
2884.49 429
2884.61 444
2884.73 455
2884.86 461
2884.98 463
2885.10 462
2885.22 458
2885.35 454
2885.47 448
2885.59 443
2885.72 437
2885.84 431
2885.96 424
2886.09 416
2886.21 406
2886.33 394
2886.45 378
2886.58 359
2886.70 337
2886.82 313
2886.95 289
2887.07 267
2887.19 249
2887.31 235
2887.44 226
2887.56 223
2887.68 224
2887.81 230
2887.93 240
2888.05 251
2888.18 263
2888.30 275
2888.42 284
2888.55 289
2888.67 288
2888.79 282
2888.91 269
2889.04 250
2889.16 226
2889.28 199
2889.41 170
2889.53 142
2889.65 117
2889.78 96
2889.90 83
2890.02 77
2890.14 81
2890.27 94
2890.39 114
2890.51 139
2890.64 165
2890.76 188
2890.88 208
2891.01 220
2891.13 226
2891.25 226
2891.38 221
2891.50 214
2891.62 205
2891.75 196
2891.87 187
2891.99 178
2892.11 168
2892.24 160
2892.36 153
2892.48 149
2892.61 149
2892.73 153
2892.85 160
2892.98 169
2893.10 175
2893.22 177
2893.35 173
2893.47 164
2893.59 151
2893.72 137
2893.84 125
2893.96 116
2894.08 112
2894.21 110
2894.33 111
2894.45 112
2894.58 113
2894.70 113
2894.82 113
2894.95 113
2895.07 114
2895.19 116
2895.32 117
2895.44 118
2895.56 118
2895.69 117
2895.81 118
2895.93 120
2896.06 125
2896.18 132
2896.30 142
2896.42 153
2896.55 164
2896.67 172
2896.79 176
2896.92 175
2897.04 168
2897.16 155
2897.29 137
2897.41 117
2897.53 95
2897.66 76
2897.78 60
2897.90 49
2898.03 42
2898.15 39
2898.27 39
2898.40 38
2898.52 37
2898.64 34
2898.77 32
2898.89 30
2899.01 31
2899.14 36
2899.26 44
2899.38 54
2899.51 65
2899.63 74
2899.75 79
2899.88 79
2900.00 74
2900.12 67
2900.25 57
2900.37 48
2900.49 40
2900.62 33
2900.74 27
2900.86 23
2900.99 21
2901.11 20
2901.23 20
2901.36 23
2901.48 26
2901.60 30
2901.73 33
2901.85 36
2901.97 39
2902.10 42
2902.22 46
2902.34 51
2902.47 56
2902.59 59
2902.71 61
2902.84 58
2902.96 52
2903.08 44
2903.21 36
2903.33 30
2903.45 29
2903.58 31
2903.70 38
2903.82 48
2903.95 59
2904.07 71
2904.19 81
2904.32 91
2904.44 99
2904.56 106
2904.69 112
2904.81 117
2904.93 121
2905.06 125
2905.18 129
2905.30 135
2905.43 141
2905.55 148
2905.67 156
2905.80 162
2905.92 166
2906.04 167
2906.17 166
2906.29 164
2906.41 162
2906.54 162
2906.66 165
2906.78 170
2906.91 177
2907.03 185
2907.15 191
2907.28 195
2907.40 197
2907.52 196
2907.65 195
2907.77 193
2907.89 194
2908.02 195
2908.14 195
2908.26 194
2908.39 188
2908.51 176
2908.63 158
2908.76 134
2908.88 108
2909.01 81
2909.13 58
2909.25 40
2909.38 29
2909.50 24
2909.62 26
2909.75 33
2909.87 44
2909.99 58
2910.12 72
2910.24 84
2910.36 93
2910.49 96
2910.61 94
2910.73 88
2910.86 79
2910.98 71
2911.10 66
2911.23 65
2911.35 69
2911.48 75
2911.60 81
2911.72 85
2911.85 86
2911.97 83
2912.09 77
2912.22 69
2912.34 61
2912.46 53
2912.59 47
2912.71 44
2912.83 43
2912.96 44
2913.08 48
2913.20 54
2913.33 63
2913.45 73
2913.58 84
2913.70 95
2913.82 105
2913.95 112
2914.07 116
2914.19 117
2914.32 114
2914.44 109
2914.56 105
2914.69 101
2914.81 101
2914.94 103
2915.06 107
2915.18 111
2915.31 113
2915.43 112
2915.55 106
2915.68 94
2915.80 78
2915.92 58
2916.05 35
2916.17 11
2916.29 0
2916.42 0
2916.54 0
2916.67 0
2916.79 0
2916.91 0
2917.04 0
2917.16 0
2917.28 13
2917.41 24
2917.53 34
2917.65 41
2917.78 46
2917.90 50
2918.03 53
2918.15 54
2918.27 54
2918.40 54
2918.52 56
2918.64 60
2918.77 68
2918.89 78
2919.02 88
2919.14 97
2919.26 102
2919.39 103
2919.51 101
2919.63 100
2919.76 101
2919.88 107
2920.00 117
2920.13 131
2920.25 147
2920.38 160
2920.50 169
2920.62 174
2920.75 174
2920.87 172
2920.99 171
2921.12 171
2921.24 175
2921.37 181
2921.49 190
2921.61 198
2921.74 204
2921.86 206
2921.98 204
2922.11 197
2922.23 186
2922.36 173
2922.48 158
2922.60 143
2922.73 129
2922.85 117
2922.97 109
2923.10 104
2923.22 103
2923.35 104
2923.47 106
2923.59 110
2923.72 112
2923.84 111
2923.96 108
2924.09 101
2924.21 92
2924.34 80
2924.46 67
2924.58 53
2924.71 40
2924.83 30
2924.96 23
2925.08 21
2925.20 24
2925.33 33
2925.45 46
2925.57 62
2925.70 80
2925.82 99
2925.95 117
2926.07 133
2926.19 146
2926.32 155
2926.44 161
2926.56 163
2926.69 162
2926.81 159
2926.94 154
2927.06 150
2927.18 146
2927.31 144
2927.43 145
2927.56 148
2927.68 152
2927.80 156
2927.93 159
2928.05 160
2928.18 159
2928.30 156
2928.42 152
2928.55 150
2928.67 150
2928.79 152
2928.92 156
2929.04 161
2929.17 167
2929.29 174
2929.41 180
2929.54 186
2929.66 193
2929.79 199
2929.91 205
2930.03 211
2930.16 215
2930.28 219
2930.41 220
2930.53 219
2930.65 215
2930.78 209
2930.90 201
2931.03 192
2931.15 183
2931.27 176
2931.40 171
2931.52 169
2931.64 170
2931.77 174
2931.89 181
2932.02 190
2932.14 200
2932.26 210
2932.39 220
2932.51 229
2932.64 236
2932.76 239
2932.88 237
2933.01 231
2933.13 219
2933.26 203
2933.38 183
2933.50 162
2933.63 141
2933.75 122
2933.88 106
2934.00 94
2934.12 86
2934.25 81
2934.37 79
2934.50 78
2934.62 78
2934.74 79
2934.87 80
2934.99 82
2935.12 87
2935.24 93
2935.36 101
2935.49 109
2935.61 117
2935.74 123
2935.86 126
2935.98 126
2936.11 124
2936.23 121
2936.36 120
2936.48 122
2936.61 127
2936.73 135
2936.85 143
2936.98 152
2937.10 157
2937.23 160
2937.35 159
2937.47 155
2937.60 150
2937.72 144
2937.85 138
2937.97 133
2938.09 128
2938.22 124
2938.34 119
2938.47 113
2938.59 104
2938.71 92
2938.84 76
2938.96 57
2939.09 36
2939.21 14
2939.33 0
2939.46 0
2939.58 0
2939.71 0
2939.83 0
2939.96 0
2940.08 0
2940.20 0
2940.33 0
2940.45 15
2940.58 37
2940.70 61
2940.82 85
2940.95 107
2941.07 127
2941.20 141
2941.32 149
2941.45 153
2941.57 153
2941.69 150
2941.82 146
2941.94 141
2942.07 136
2942.19 134
2942.31 132
2942.44 133
2942.56 136
2942.69 140
2942.81 146
2942.94 152
2943.06 158
2943.18 164
2943.31 168
2943.43 172
2943.56 173
2943.68 172
2943.80 169
2943.93 164
2944.05 159
2944.18 155
2944.30 151
2944.43 149
2944.55 150
2944.67 152
2944.80 155
2944.92 158
2945.05 160
2945.17 159
2945.30 156
2945.42 150
2945.54 143
2945.67 135
2945.79 129
2945.92 124
2946.04 120
2946.17 116
2946.29 109
2946.41 100
2946.54 87
2946.66 71
2946.79 54
2946.91 39
2947.04 28
2947.16 23
2947.28 24
2947.41 29
2947.53 35
2947.66 42
2947.78 46
2947.91 46
2948.03 42
2948.15 36
2948.28 28
2948.40 23
2948.53 20
2948.65 20
2948.78 24
2948.90 31
2949.02 38
2949.15 43
2949.27 46
2949.40 44
2949.52 38
2949.65 30
2949.77 20
2949.89 11
2950.02 2
2950.14 0
2950.27 0
2950.39 0
2950.52 0
2950.64 0
2950.76 0
2950.89 0
2951.01 0
2951.14 2
2951.26 4
2951.39 7
2951.51 10
2951.64 13
2951.76 17
2951.88 22
2952.01 29
2952.13 37
2952.26 47
2952.38 60
2952.51 75
2952.63 90
2952.75 107
2952.88 123
2953.00 138
2953.13 151
2953.25 161
2953.38 169
2953.50 175
2953.63 178
2953.75 180
2953.87 182
2954.00 184
2954.12 187
2954.25 192
2954.37 198
2954.50 204
2954.62 209
2954.75 213
2954.87 214
2954.99 213
2955.12 211
2955.24 207
2955.37 202
2955.49 195
2955.62 186
2955.74 176
2955.87 164
2955.99 153
2956.11 143
2956.24 136
2956.36 133
2956.49 134
2956.61 138
2956.74 144
2956.86 151
2956.99 155
2957.11 158
2957.23 158
2957.36 159
2957.48 160
2957.61 163
2957.73 170
2957.86 180
2957.98 193
2958.11 207
2958.23 222
2958.36 235
2958.48 244
2958.60 249
2958.73 250
2958.85 246
2958.98 239
2959.10 230
2959.23 219
2959.35 208
2959.48 197
2959.60 189
2959.73 183
2959.85 179
2959.97 179
2960.10 182
2960.22 189
2960.35 199
2960.47 209
2960.60 220
2960.72 231
2960.85 242
2960.97 253
2961.10 263
2961.22 274
2961.34 284
2961.47 296
2961.59 307
2961.72 318
2961.84 329
2961.97 342
2962.09 356
2962.22 372
2962.34 390
2962.47 411
2962.59 434
2962.72 457
2962.84 479
2962.96 498
2963.09 513
2963.21 523
2963.34 527
2963.46 524
2963.59 515
2963.71 500
2963.84 481
2963.96 458
2964.09 435
2964.21 416
2964.34 403
2964.46 398
2964.58 404
2964.71 417
2964.83 436
2964.96 456
2965.08 473
2965.21 483
2965.33 484
2965.46 476
2965.58 460
2965.71 439
2965.83 416
2965.96 393
2966.08 371
2966.21 352
2966.33 335
2966.45 320
2966.58 306
2966.70 294
2966.83 283
2966.95 272
2967.08 262
2967.20 251
2967.33 240
2967.45 228
2967.58 217
2967.70 207
2967.83 199
2967.95 195
2968.08 195
2968.20 200
2968.33 209
2968.45 220
2968.57 232
2968.70 243
2968.82 253
2968.95 261
2969.07 266
2969.20 270
2969.32 274
2969.45 277
2969.57 280
2969.70 283
2969.82 286
2969.95 289
2970.07 292
2970.20 296
2970.32 299
2970.45 303
2970.57 308
2970.70 311
2970.82 313
2970.95 312
2971.07 307
2971.19 298
2971.32 285
2971.44 267
2971.57 247
2971.69 226
2971.82 204
2971.94 185
2972.07 167
2972.19 153
2972.32 142
2972.44 134
2972.57 129
2972.69 128
2972.82 131
2972.94 138
2973.07 147
2973.19 159
2973.32 171
2973.44 180
2973.57 184
2973.69 183
2973.82 177
2973.94 167
2974.07 155
2974.19 144
2974.32 135
2974.44 129
2974.57 127
2974.69 128
2974.81 132
2974.94 138
2975.06 144
2975.19 152
2975.31 159
2975.44 163
2975.56 165
2975.69 163
2975.81 158
2975.94 150
2976.06 141
2976.19 134
2976.31 130
2976.44 129
2976.56 132
2976.69 138
2976.81 144
2976.94 149
2977.06 151
2977.19 150
2977.31 146
2977.44 141
2977.56 135
2977.69 130
2977.81 126
2977.94 125
2978.06 126
2978.19 130
2978.31 135
2978.44 143
2978.56 152
2978.69 161
2978.81 170
2978.94 178
2979.06 184
2979.19 187
2979.31 187
2979.44 186
2979.56 184
2979.69 181
2979.81 178
2979.94 177
2980.06 177
2980.19 179
2980.31 183
2980.44 189
2980.56 197
2980.69 205
2980.81 213
2980.94 220
2981.06 224
2981.19 224
2981.31 221
2981.44 215
2981.56 206
2981.69 198
2981.81 190
2981.94 185
2982.06 185
2982.19 189
2982.31 198
2982.44 212
2982.56 230
2982.69 248
2982.81 265
2982.94 278
2983.06 285
2983.19 287
2983.31 285
2983.44 279
2983.56 273
2983.69 268
2983.81 267
2983.94 269
2984.06 272
2984.19 277
2984.31 281
2984.44 284
2984.56 285
2984.69 286
2984.81 285
2984.94 286
2985.06 287
2985.19 290
2985.31 295
2985.44 301
2985.56 310
2985.69 321
2985.81 333
2985.94 344
2986.06 353
2986.19 360
2986.31 364
2986.44 363
2986.56 358
2986.69 351
2986.81 343
2986.94 334
2987.06 326
2987.19 318
2987.31 310
2987.44 301
2987.56 291
2987.69 280
2987.81 267
2987.94 254
2988.07 240
2988.19 228
2988.32 217
2988.44 208
2988.57 201
2988.69 194
2988.82 187
2988.94 180
2989.07 173
2989.19 166
2989.32 160
2989.44 156
2989.57 153
2989.69 153
2989.82 155
2989.94 158
2990.07 162
2990.19 166
2990.32 169
2990.44 170
2990.57 170
2990.69 167
2990.82 163
2990.94 156
2991.07 149
2991.19 141
2991.32 135
2991.45 131
2991.57 132
2991.70 136
2991.82 145
2991.95 156
2992.07 167
2992.20 177
2992.32 185
2992.45 191
2992.57 195
2992.70 199
2992.82 203
2992.95 209
2993.07 218
2993.20 227
2993.32 238
2993.45 248
2993.57 257
2993.70 262
2993.82 265
2993.95 263
2994.08 257
2994.20 248
2994.33 237
2994.45 225
2994.58 212
2994.70 200
2994.83 188
2994.95 176
2995.08 165
2995.20 155
2995.33 145
2995.45 136
2995.58 129
2995.70 123
2995.83 118
2995.95 115
2996.08 114
2996.21 114
2996.33 118
2996.46 124
2996.58 136
2996.71 152
2996.83 172
2996.96 193
2997.08 215
2997.21 234
2997.33 249
2997.46 259
2997.58 265
2997.71 269
2997.83 271
2997.96 272
2998.09 270
2998.21 265
2998.34 257
2998.46 245
2998.59 231
2998.71 217
2998.84 206
2998.96 197
2999.09 191
2999.21 187
2999.34 183
2999.46 177
2999.59 169
2999.71 159
2999.84 150
2999.97 144
3000.09 141
3000.22 143
3000.34 147
3000.47 151
3000.59 154
3000.72 153
3000.84 149
3000.97 141
3001.09 131
3001.22 121
3001.35 112
3001.47 106
3001.60 104
3001.72 106
3001.85 111
3001.97 118
3002.10 127
3002.22 138
3002.35 149
3002.47 160
3002.60 169
3002.73 175
3002.85 178
3002.98 178
3003.10 176
3003.23 174
3003.35 171
3003.48 169
3003.60 167
3003.73 165
3003.85 161
3003.98 154
3004.11 144
3004.23 132
3004.36 117
3004.48 102
3004.61 87
3004.73 73
3004.86 59
3004.98 46
3005.11 34
3005.23 21
3005.36 9
3005.49 0
3005.61 0
3005.74 0
3005.86 0
3005.99 0
3006.11 0
3006.24 0
3006.36 0
3006.49 0
3006.62 8
3006.74 16
3006.87 25
3006.99 33
3007.12 42
3007.24 49
3007.37 55
3007.49 60
3007.62 65
3007.75 70
3007.87 74
3008.00 76
3008.12 75
3008.25 70
3008.37 59
3008.50 44
3008.62 26
3008.75 8
3008.88 0
3009.00 0
3009.13 0
3009.25 0
3009.38 0
3009.50 10
3009.63 26
3009.75 43
3009.88 57
3010.01 69
3010.13 79
3010.26 86
3010.38 89
3010.51 91
3010.63 92
3010.76 93
3010.88 95
3011.01 97
3011.14 101
3011.26 104
3011.39 105
3011.51 101
3011.64 93
3011.76 78
3011.89 60
3012.02 39
3012.14 19
3012.27 3
3012.39 0
3012.52 0
3012.64 0
3012.77 0
3012.90 0
3013.02 0
3013.15 0
3013.27 0
3013.40 0
3013.52 5
3013.65 14
3013.77 26
3013.90 40
3014.03 53
3014.15 66
3014.28 76
3014.40 84
3014.53 88
3014.65 88
3014.78 86
3014.91 80
3015.03 72
3015.16 64
3015.28 56
3015.41 50
3015.53 48
3015.66 51
3015.79 57
3015.91 66
3016.04 76
3016.16 87
3016.29 96
3016.41 103
3016.54 106
3016.67 106
3016.79 103
3016.92 99
3017.04 96
3017.17 94
3017.30 94
3017.42 96
3017.55 97
3017.67 97
3017.80 93
3017.92 84
3018.05 70
3018.18 53
3018.30 36
3018.43 22
3018.55 12
3018.68 8
3018.80 9
3018.93 14
3019.06 23
3019.18 33
3019.31 44
3019.43 56
3019.56 66
3019.68 75
3019.81 80
3019.94 82
3020.06 81
3020.19 78
3020.31 75
3020.44 74
3020.57 75
3020.69 80
3020.82 87
3020.94 96
3021.07 103
3021.19 110
3021.32 114
3021.45 118
3021.57 120
3021.70 122
3021.82 123
3021.95 121
3022.08 117
3022.20 111
3022.33 101
3022.45 91
3022.58 80
3022.71 72
3022.83 66
3022.96 63
3023.08 62
3023.21 63
3023.33 63
3023.46 63
3023.59 61
3023.71 59
3023.84 57
3023.96 55
3024.09 54
3024.22 56
3024.34 59
3024.47 63
3024.59 69
3024.72 74
3024.85 78
3024.97 79
3025.10 76
3025.22 70
3025.35 62
3025.47 52
3025.60 42
3025.73 34
3025.85 29
3025.98 28
3026.10 32
3026.23 39
3026.36 50
3026.48 63
3026.61 78
3026.73 91
3026.86 103
3026.99 113
3027.11 121
3027.24 126
3027.36 130
3027.49 133
3027.62 134
3027.74 135
3027.87 137
3027.99 138
3028.12 139
3028.25 140
3028.37 140
3028.50 140
3028.62 139
3028.75 135
3028.88 130
3029.00 121
3029.13 111
3029.25 98
3029.38 85
3029.51 73
3029.63 62
3029.76 55
3029.88 51
3030.01 52
3030.14 56
3030.26 64
3030.39 72
3030.51 82
3030.64 90
3030.77 95
3030.89 98
3031.02 96
3031.14 91
3031.27 83
3031.40 73
3031.52 62
3031.65 51
3031.77 42
3031.90 37
3032.03 35
3032.15 36
3032.28 41
3032.40 48
3032.53 56
3032.66 65
3032.78 75
3032.91 84
3033.04 94
3033.16 105
3033.29 115
3033.41 125
3033.54 134
3033.67 141
3033.79 143
3033.92 141
3034.04 134
3034.17 122
3034.30 107
3034.42 90
3034.55 73
3034.67 58
3034.80 47
3034.93 40
3035.05 36
3035.18 34
3035.31 33
3035.43 32
3035.56 29
3035.68 25
3035.81 18
3035.94 12
3036.06 7
3036.19 5
3036.31 6
3036.44 11
3036.57 17
3036.69 25
3036.82 34
3036.95 42
3037.07 49
3037.20 54
3037.32 57
3037.45 58
3037.58 56
3037.70 52
3037.83 46
3037.95 39
3038.08 33
3038.21 27
3038.33 23
3038.46 20
3038.59 15
3038.71 9
3038.84 1
3038.96 0
3039.09 0
3039.22 0
3039.34 0
3039.47 0
3039.60 0
3039.72 0
3039.85 7
3039.97 18
3040.10 27
3040.23 34
3040.35 40
3040.48 45
3040.60 50
3040.73 58
3040.86 67
3040.98 79
3041.11 92
3041.24 106
3041.36 119
3041.49 132
3041.62 144
3041.74 154
3041.87 163
3041.99 169
3042.12 173
3042.25 177
3042.37 182
3042.50 187
3042.63 193
3042.75 201
3042.88 208
3043.00 212
3043.13 214
3043.26 213
3043.38 211
3043.51 210
3043.64 212
3043.76 217
3043.89 227
3044.01 241
3044.14 257
3044.27 274
3044.39 289
3044.52 301
3044.65 309
3044.77 310
3044.90 305
3045.03 294
3045.15 276
3045.28 253
3045.40 226
3045.53 200
3045.66 175
3045.78 154
3045.91 139
3046.04 128
3046.16 122
3046.29 118
3046.41 115
3046.54 113
3046.67 110
3046.79 107
3046.92 104
3047.05 101
3047.17 100
3047.30 99
3047.43 100
3047.55 101
3047.68 103
3047.81 103
3047.93 101
3048.06 95
3048.18 86
3048.31 72
3048.44 55
3048.56 36
3048.69 18
3048.82 2
3048.94 0
3049.07 0
3049.20 0
3049.32 0
3049.45 10
3049.57 19
3049.70 27
3049.83 32
3049.95 34
3050.08 34
3050.21 34
3050.33 34
3050.46 35
3050.59 37
3050.71 39
3050.84 40
3050.97 41
3051.09 40
3051.22 39
3051.35 37
3051.47 33
3051.60 29
3051.72 25
3051.85 21
3051.98 18
3052.10 16
3052.23 16
3052.36 18
3052.48 20
3052.61 23
3052.74 25
3052.86 27
3052.99 29
3053.12 30
3053.24 31
3053.37 32
3053.50 31
3053.62 29
3053.75 26
3053.87 20
3054.00 12
3054.13 4
3054.25 0
3054.38 0
3054.51 0
3054.63 0
3054.76 0
3054.89 0
3055.01 0
3055.14 0
3055.27 4
3055.39 9
3055.52 12
3055.65 16
3055.77 20
3055.90 25
3056.03 30
3056.15 35
3056.28 40
3056.41 44
3056.53 48
3056.66 51
3056.79 54
3056.91 58
3057.04 64
3057.17 72
3057.29 82
3057.42 94
3057.55 106
3057.67 117
3057.80 125
3057.92 127
3058.05 124
3058.18 114
3058.30 98
3058.43 79
3058.56 59
3058.68 41
3058.81 27
3058.94 19
3059.06 16
3059.19 18
3059.32 24
3059.44 33
3059.57 45
3059.70 57
3059.82 69
3059.95 79
3060.08 87
3060.20 92
3060.33 93
3060.46 91
3060.58 88
3060.71 84
3060.84 83
3060.96 83
3061.09 85
3061.22 88
3061.34 92
3061.47 95
3061.60 98
3061.72 99
3061.85 98
3061.98 96
3062.10 93
3062.23 87
3062.36 81
3062.48 74
3062.61 69
3062.74 66
3062.86 67
3062.99 71
3063.12 78
3063.24 85
3063.37 91
3063.50 95
3063.62 97
3063.75 98
3063.88 99
3064.00 101
3064.13 104
3064.26 108
3064.39 111
3064.51 112
3064.64 110
3064.77 105
3064.89 97
3065.02 89
3065.15 84
3065.27 84
3065.40 90
3065.53 102
3065.65 120
3065.78 141
3065.91 165
3066.03 189
3066.16 211
3066.29 231
3066.41 247
3066.54 260
3066.67 269
3066.79 274
3066.92 274
3067.05 270
3067.17 262
3067.30 251
3067.43 239
3067.55 225
3067.68 212
3067.81 200
3067.93 190
3068.06 183
3068.19 179
3068.32 177
3068.44 179
3068.57 182
3068.70 186
3068.82 192
3068.95 198
3069.08 203
3069.20 208
3069.33 211
3069.46 212
3069.58 212
3069.71 212
3069.84 212
3069.96 214
3070.09 217
3070.22 222
3070.34 226
3070.47 229
3070.60 229
3070.73 226
3070.85 220
3070.98 212
3071.11 203
3071.23 196
3071.36 191
3071.49 189
3071.61 190
3071.74 193
3071.87 196
3071.99 198
3072.12 199
3072.25 199
3072.37 199
3072.50 199
3072.63 199
3072.76 198
3072.88 193
3073.01 183
3073.14 168
3073.26 149
3073.39 129
3073.52 112
3073.64 100
3073.77 95
3073.90 96
3074.02 103
3074.15 110
3074.28 117
3074.41 121
3074.53 122
3074.66 122
3074.79 123
3074.91 127
3075.04 135
3075.17 148
3075.29 164
3075.42 180
3075.55 193
3075.68 201
3075.80 201
3075.93 195
3076.06 182
3076.18 164
3076.31 143
3076.44 123
3076.56 107
3076.69 95
3076.82 90
3076.94 90
3077.07 95
3077.20 103
3077.33 111
3077.45 119
3077.58 123
3077.71 124
3077.83 122
3077.96 119
3078.09 116
3078.21 115
3078.34 117
3078.47 121
3078.60 127
3078.72 133
3078.85 136
3078.98 137
3079.10 133
3079.23 127
3079.36 119
3079.49 110
3079.61 104
3079.74 100
3079.87 98
3079.99 98
3080.12 100
3080.25 102
3080.37 105
3080.50 108
3080.63 113
3080.76 119
3080.88 128
3081.01 139
3081.14 150
3081.26 161
3081.39 169
3081.52 175
3081.65 178
3081.77 176
3081.90 172
3082.03 165
3082.15 159
3082.28 152
3082.41 147
3082.54 142
3082.66 138
3082.79 134
3082.92 128
3083.04 119
3083.17 108
3083.30 95
3083.43 81
3083.55 68
3083.68 57
3083.81 49
3083.93 44
3084.06 43
3084.19 43
3084.32 44
3084.44 46
3084.57 48
3084.70 51
3084.82 55
3084.95 62
3085.08 70
3085.21 80
3085.33 90
3085.46 96
3085.59 98
3085.71 95
3085.84 84
3085.97 69
3086.10 51
3086.22 34
3086.35 21
3086.48 16
3086.60 18
3086.73 26
3086.86 39
3086.99 52
3087.11 62
3087.24 69
3087.37 73
3087.49 75
3087.62 78
3087.75 84
3087.88 94
3088.00 107
3088.13 122
3088.26 137
3088.39 148
3088.51 155
3088.64 156
3088.77 151
3088.89 142
3089.02 129
3089.15 115
3089.28 99
3089.40 83
3089.53 67
3089.66 50
3089.78 35
3089.91 21
3090.04 10
3090.17 3
3090.29 0
3090.42 0
3090.55 2
3090.68 4
3090.80 4
3090.93 1
3091.06 0
3091.19 0
3091.31 0
3091.44 0
3091.57 0
3091.69 5
3091.82 21
3091.95 38
3092.08 54
3092.20 67
3092.33 76
3092.46 81
3092.59 85
3092.71 87
3092.84 89
3092.97 90
3093.09 90
3093.22 89
3093.35 87
3093.48 83
3093.60 78
3093.73 71
3093.86 65
3093.99 59
3094.11 54
3094.24 49
3094.37 44
3094.50 39
3094.62 36
3094.75 35
3094.88 36
3095.00 39
3095.13 45
3095.26 54
3095.39 63
3095.51 71
3095.64 79
3095.77 84
3095.90 87
3096.02 87
3096.15 86
3096.28 84
3096.41 82
3096.53 79
3096.66 78
3096.79 76
3096.92 75
3097.04 73
3097.17 70
3097.30 64
3097.43 56
3097.55 44
3097.68 32
3097.81 19
3097.94 9
3098.06 3
3098.19 2
3098.32 6
3098.44 14
3098.57 23
3098.70 30
3098.83 32
3098.95 29
3099.08 19
3099.21 5
3099.34 0
3099.46 0
3099.59 0
3099.72 0
3099.85 0
3099.97 0
3100.10 2
3100.23 25
3100.36 48
3100.48 69
3100.61 85
3100.74 95
3100.87 101
3100.99 103
3101.12 104
3101.25 106
3101.38 109
3101.50 114
3101.63 120
3101.76 127
3101.89 133
3102.01 138
3102.14 143
3102.27 146
3102.40 150
3102.52 153
3102.65 156
3102.78 158
3102.91 160
3103.03 159
3103.16 158
3103.29 154
3103.42 150
3103.54 147
3103.67 144
3103.80 144
3103.93 148
3104.05 156
3104.18 170
3104.31 189
3104.44 211
3104.57 236
3104.69 261
3104.82 283
3104.95 301
3105.08 312
3105.20 317
3105.33 317
3105.46 312
3105.59 306
3105.71 301
3105.84 299
3105.97 300
3106.10 305
3106.22 312
3106.35 319
3106.48 325
3106.61 329
3106.73 332
3106.86 332
3106.99 331
3107.12 329
3107.24 326
3107.37 320
3107.50 311
3107.63 298
3107.76 281
3107.88 263
3108.01 244
3108.14 228
3108.27 217
3108.39 211
3108.52 211
3108.65 215
3108.78 222
3108.90 228
3109.03 231
3109.16 231
3109.29 228
3109.41 221
3109.54 214
3109.67 208
3109.80 205
3109.93 206
3110.05 212
3110.18 221
3110.31 232
3110.44 241
3110.56 247
3110.69 246
3110.82 239
3110.95 227
3111.07 212
3111.20 197
3111.33 184
3111.46 176
3111.59 173
3111.71 173
3111.84 174
3111.97 175
3112.10 174
3112.22 171
3112.35 166
3112.48 159
3112.61 152
3112.73 147
3112.86 141
3112.99 137
3113.12 131
3113.25 124
3113.37 116
3113.50 107
3113.63 99
3113.76 92
3113.88 86
3114.01 82
3114.14 80
3114.27 76
3114.40 71
3114.52 63
3114.65 53
3114.78 40
3114.91 28
3115.03 17
3115.16 8
3115.29 2
3115.42 0
3115.55 0
3115.67 0
3115.80 0
3115.93 2
3116.06 7
3116.18 13
3116.31 20
3116.44 28
3116.57 35
3116.70 40
3116.82 42
3116.95 40
3117.08 36
3117.21 31
3117.34 26
3117.46 21
3117.59 18
3117.72 15
3117.85 14
3117.97 12
3118.10 10
3118.23 7
3118.36 2
3118.49 0
3118.61 0
3118.74 0
3118.87 0
3119.00 0
3119.12 0
3119.25 0
3119.38 0
3119.51 12
3119.64 28
3119.76 48
3119.89 71
3120.02 94
3120.15 115
3120.28 130
3120.40 139
3120.53 139
3120.66 133
3120.79 120
3120.92 106
3121.04 92
3121.17 80
3121.30 72
3121.43 68
3121.55 68
3121.68 70
3121.81 73
3121.94 77
3122.07 81
3122.19 84
3122.32 88
3122.45 92
3122.58 97
3122.71 103
3122.83 110
3122.96 119
3123.09 126
3123.22 133
3123.35 137
3123.47 137
3123.60 134
3123.73 126
3123.86 115
3123.99 102
3124.11 87
3124.24 74
3124.37 63
3124.50 57
3124.63 55
3124.75 59
3124.88 68
3125.01 80
3125.14 94
3125.27 107
3125.39 118
3125.52 125
3125.65 127
3125.78 124
3125.91 115
3126.03 103
3126.16 89
3126.29 74
3126.42 60
3126.55 49
3126.67 40
3126.80 35
3126.93 33
3127.06 33
3127.19 34
3127.31 39
3127.44 47
3127.57 59
3127.70 74
3127.83 93
3127.95 112
3128.08 129
3128.21 142
3128.34 149
3128.47 148
3128.59 141
3128.72 128
3128.85 111
3128.98 93
3129.11 74
3129.23 57
3129.36 42
3129.49 30
3129.62 20
3129.75 11
3129.88 5
3130.00 0
3130.13 0
3130.26 0
3130.39 0
3130.52 0
3130.64 0
3130.77 0
3130.90 0
3131.03 10
3131.16 23
3131.28 34
3131.41 42
3131.54 46
3131.67 46
3131.80 41
3131.92 34
3132.05 25
3132.18 17
3132.31 9
3132.44 1
3132.57 0
3132.69 0
3132.82 0
3132.95 0
3133.08 0
3133.21 0
3133.33 0
3133.46 0
3133.59 14
3133.72 29
3133.85 41
3133.98 48
3134.10 50
3134.23 47
3134.36 40
3134.49 30
3134.62 21
3134.74 13
3134.87 7
3135.00 6
3135.13 8
3135.26 15
3135.39 26
3135.51 40
3135.64 55
3135.77 71
3135.90 87
3136.03 102
3136.15 115
3136.28 128
3136.41 139
3136.54 150
3136.67 161
3136.80 170
3136.92 176
3137.05 180
3137.18 181
3137.31 180
3137.44 177
3137.57 173
3137.69 170
3137.82 166
3137.95 161
3138.08 154
3138.21 143
3138.33 129
3138.46 112
3138.59 94
3138.72 77
3138.85 63
3138.98 53
3139.10 47
3139.23 46
3139.36 49
3139.49 54
3139.62 63
3139.75 74
3139.87 88
3140.00 102
3140.13 117
3140.26 130
3140.39 142
3140.52 150
3140.64 155
3140.77 157
3140.90 157
3141.03 155
3141.16 154
3141.29 152
3141.41 152
3141.54 152
3141.67 152
3141.80 152
3141.93 150
3142.06 145
3142.18 136
3142.31 124
3142.44 109
3142.57 93
3142.70 77
3142.83 63
3142.95 50
3143.08 41
3143.21 34
3143.34 28
3143.47 23
3143.60 19
3143.72 16
3143.85 14
3143.98 15
3144.11 16
3144.24 18
3144.37 20
3144.49 21
3144.62 22
3144.75 23
3144.88 25
3145.01 27
3145.14 31
3145.26 35
3145.39 41
3145.52 46
3145.65 51
3145.78 56
3145.91 61
3146.03 66
3146.16 70
3146.29 72
3146.42 72
3146.55 70
3146.68 65
3146.81 59
3146.93 52
3147.06 46
3147.19 42
3147.32 40
3147.45 41
3147.58 44
3147.70 49
3147.83 54
3147.96 59
3148.09 64
3148.22 67
3148.35 70
3148.48 72
3148.60 74
3148.73 78
3148.86 82
3148.99 87
3149.12 92
3149.25 95
3149.37 94
3149.50 89
3149.63 80
3149.76 68
3149.89 54
3150.02 40
3150.15 28
3150.27 18
3150.40 12
3150.53 10
3150.66 10
3150.79 12
3150.92 16
3151.05 21
3151.17 27
3151.30 34
3151.43 41
3151.56 49
3151.69 56
3151.82 61
3151.95 64
3152.07 64
3152.20 61
3152.33 56
3152.46 50
3152.59 43
3152.72 37
3152.84 32
3152.97 27
3153.10 23
3153.23 18
3153.36 14
3153.49 10
3153.62 7
3153.74 5
3153.87 5
3154.00 7
3154.13 13
3154.26 21
3154.39 32
3154.52 45
3154.64 59
3154.77 72
3154.90 84
3155.03 93
3155.16 98
3155.29 98
3155.42 93
3155.55 84
3155.67 70
3155.80 54
3155.93 36
3156.06 20
3156.19 5
3156.32 0
3156.45 0
3156.57 0
3156.70 0
3156.83 0
3156.96 0
3157.09 0
3157.22 0
3157.35 6
3157.47 13
3157.60 19
3157.73 21
3157.86 19
3157.99 13
3158.12 5
3158.25 0
3158.38 0
3158.50 0
3158.63 0
3158.76 0
3158.89 5
3159.02 14
3159.15 21
3159.28 26
3159.40 30
3159.53 32
3159.66 34
3159.79 37
3159.92 43
3160.05 50
3160.18 57
3160.31 63
3160.43 66
3160.56 64
3160.69 59
3160.82 48
3160.95 34
3161.08 17
3161.21 0
3161.34 0
3161.46 0
3161.59 0
3161.72 0
3161.85 0
3161.98 0
3162.11 0
3162.24 4
3162.37 21
3162.49 36
3162.62 48
3162.75 57
3162.88 62
3163.01 64
3163.14 62
3163.27 58
3163.40 52
3163.52 45
3163.65 38
3163.78 33
3163.91 30
3164.04 30
3164.17 31
3164.30 33
3164.43 32
3164.55 27
3164.68 20
3164.81 12
3164.94 4
3165.07 1
3165.20 4
3165.33 14
3165.46 30
3165.59 49
3165.71 67
3165.84 84
3165.97 96
3166.10 106
3166.23 114
3166.36 122
3166.49 130
3166.62 139
3166.74 148
3166.87 156
3167.00 161
3167.13 163
3167.26 163
3167.39 161
3167.52 159
3167.65 158
3167.78 159
3167.90 163
3168.03 167
3168.16 173
3168.29 180
3168.42 187
3168.55 196
3168.68 206
3168.81 217
3168.94 229
3169.06 242
3169.19 253
3169.32 261
3169.45 265
3169.58 267
3169.71 266
3169.84 264
3169.97 263
3170.10 263
3170.22 265
3170.35 266
3170.48 267
3170.61 265
3170.74 261
3170.87 254
3171.00 245
3171.13 233
3171.26 220
3171.38 205
3171.51 188
3171.64 168
3171.77 148
3171.90 129
3172.03 114
3172.16 106
3172.29 105
3172.42 114
3172.55 131
3172.67 154
3172.80 180
3172.93 204
3173.06 225
3173.19 239
3173.32 245
3173.45 242
3173.58 232
3173.71 217
3173.83 199
3173.96 180
3174.09 163
3174.22 147
3174.35 135
3174.48 125
3174.61 118
3174.74 113
3174.87 109
3175.00 107
3175.12 104
3175.25 101
3175.38 98
3175.51 93
3175.64 87
3175.77 80
3175.90 75
3176.03 69
3176.16 65
3176.29 63
3176.42 64
3176.54 67
3176.67 73
3176.80 80
3176.93 89
3177.06 97
3177.19 104
3177.32 107
3177.45 106
3177.58 100
3177.71 90
3177.83 78
3177.96 64
3178.09 51
3178.22 41
3178.35 34
3178.48 32
3178.61 34
3178.74 38
3178.87 43
3179.00 47
3179.13 50
3179.25 50
3179.38 48
3179.51 45
3179.64 43
3179.77 43
3179.90 47
3180.03 52
3180.16 60
3180.29 67
3180.42 73
3180.55 77
3180.67 77
3180.80 74
3180.93 68
3181.06 60
3181.19 51
3181.32 42
3181.45 34
3181.58 29
3181.71 27
3181.84 28
3181.97 31
3182.10 36
3182.22 42
3182.35 47
3182.48 52
3182.61 56
3182.74 59
3182.87 62
3183.00 63
3183.13 62
3183.26 58
3183.39 51
3183.52 42
3183.65 31
3183.77 22
3183.90 18
3184.03 19
3184.16 28
3184.29 42
3184.42 60
3184.55 78
3184.68 94
3184.81 105
3184.94 111
3185.07 113
3185.20 112
3185.33 110
3185.45 110
3185.58 112
3185.71 116
3185.84 121
3185.97 126
3186.10 129
3186.23 129
3186.36 127
3186.49 122
3186.62 117
3186.75 111
3186.88 106
3187.01 101
3187.13 97
3187.26 93
3187.39 88
3187.52 83
3187.65 78
3187.78 74
3187.91 71
3188.04 70
3188.17 71
3188.30 74
3188.43 78
3188.56 82
3188.69 85
3188.82 89
3188.94 93
3189.07 99
3189.20 106
3189.33 116
3189.46 129
3189.59 143
3189.72 160
3189.85 176
3189.98 191
3190.11 203
3190.24 211
3190.37 215
3190.50 214
3190.63 209
3190.75 203
3190.88 197
3191.01 193
3191.14 191
3191.27 192
3191.40 194
3191.53 198
3191.66 203
3191.79 210
3191.92 219
3192.05 231
3192.18 247
3192.31 265
3192.44 285
3192.57 306
3192.69 325
3192.82 343
3192.95 357
3193.08 367
3193.21 373
3193.34 375
3193.47 373
3193.60 366
3193.73 357
3193.86 345
3193.99 331
3194.12 316
3194.25 299
3194.38 280
3194.51 259
3194.64 235
3194.77 210
3194.89 184
3195.02 159
3195.15 136
3195.28 115
3195.41 97
3195.54 82
3195.67 68
3195.80 56
3195.93 44
3196.06 34
3196.19 26
3196.32 20
3196.45 17
3196.58 16
3196.71 19
3196.84 25
3196.97 32
3197.10 40
3197.22 46
3197.35 50
3197.48 51
3197.61 49
3197.74 44
3197.87 38
3198.00 34
3198.13 33
3198.26 35
3198.39 39
3198.52 44
3198.65 49
3198.78 53
3198.91 54
3199.04 53
3199.17 51
3199.30 49
3199.43 46
3199.56 43
3199.68 39
3199.81 34
3199.94 29
3200.07 22
3200.20 16
3200.33 10
3200.46 6
3200.59 4
3200.72 3
3200.85 2
3200.98 2
3201.11 1
3201.24 1
3201.37 0
3201.50 0
3201.63 0
3201.76 0
3201.89 0
3202.02 0
3202.15 0
3202.28 0
3202.41 5
3202.53 11
3202.66 16
3202.79 20
3202.92 21
3203.05 19
3203.18 13
3203.31 4
3203.44 0
3203.57 0
3203.70 0
3203.83 0
3203.96 0
3204.09 0
3204.22 1
3204.35 21
3204.48 44
3204.61 66
3204.74 85
3204.87 99
3205.00 105
3205.13 104
3205.26 97
3205.39 85
3205.52 70
3205.65 56
3205.77 43
3205.90 34
3206.03 29
3206.16 27
3206.29 29
3206.42 34
3206.55 43
3206.68 55
3206.81 70
3206.94 87
3207.07 104
3207.20 119
3207.33 130
3207.46 135
3207.59 134
3207.72 129
3207.85 123
3207.98 117
3208.11 114
3208.24 116
3208.37 124
3208.50 137
3208.63 154
3208.76 172
3208.89 189
3209.02 204
3209.15 215
3209.28 223
3209.41 226
3209.54 228
3209.67 228
3209.79 228
3209.92 228
3210.05 226
3210.18 223
3210.31 217
3210.44 208
3210.57 196
3210.70 181
3210.83 167
3210.96 155
3211.09 146
3211.22 140
3211.35 137
3211.48 137
3211.61 140
3211.74 145
3211.87 152
3212.00 161
3212.13 171
3212.26 182
3212.39 193
3212.52 205
3212.65 217
3212.78 228
3212.91 239
3213.04 249
3213.17 257
3213.30 264
3213.43 268
3213.56 269
3213.69 267
3213.82 263
3213.95 258
3214.08 251
3214.21 245
3214.34 240
3214.47 235
3214.60 230
3214.73 226
3214.86 222
3214.99 220
3215.12 221
3215.25 223
3215.38 228
3215.51 234
3215.63 239
3215.76 243
3215.89 244
3216.02 241
3216.15 233
3216.28 223
3216.41 211
3216.54 198
3216.67 186
3216.80 177
3216.93 169
3217.06 165
3217.19 162
3217.32 161
3217.45 159
3217.58 156
3217.71 150
3217.84 141
3217.97 129
3218.10 114
3218.23 99
3218.36 84
3218.49 70
3218.62 58
3218.75 50
3218.88 44
3219.01 41
3219.14 40
3219.27 41
3219.40 45
3219.53 48
3219.66 53
3219.79 57
3219.92 60
3220.05 62
3220.18 63
3220.31 61
3220.44 58
3220.57 55
3220.70 53
3220.83 51
3220.96 52
3221.09 55
3221.22 59
3221.35 63
3221.48 66
3221.61 65
3221.74 62
3221.87 55
3222.00 47
3222.13 40
3222.26 35
3222.39 34
3222.52 35
3222.65 39
3222.78 42
3222.91 44
3223.04 42
3223.17 37
3223.30 30
3223.43 23
3223.56 16
3223.69 10
3223.82 5
3223.95 0
3224.08 0
3224.21 0
3224.34 0
3224.47 0
3224.60 0
3224.73 0
3224.86 0
3224.99 5
3225.12 20
3225.25 35
3225.38 48
3225.51 58
3225.64 65
3225.77 70
3225.90 75
3226.03 79
3226.16 84
3226.29 89
3226.42 94
3226.55 98
3226.68 100
3226.81 99
3226.94 95
3227.07 88
3227.20 81
3227.33 73
3227.46 66
3227.59 62
3227.72 60
3227.85 59
3227.98 59
3228.11 58
3228.24 57
3228.37 53
3228.50 48
3228.63 43
3228.76 39
3228.89 37
3229.02 37
3229.15 40
3229.28 45
3229.41 51
3229.54 59
3229.67 66
3229.80 71
3229.93 73
3230.06 72
3230.19 68
3230.32 61
3230.45 52
3230.58 42
3230.71 33
3230.84 25
3230.97 19
3231.10 15
3231.23 13
3231.36 14
3231.49 17
3231.62 23
3231.75 31
3231.88 40
3232.02 50
3232.15 58
3232.28 64
3232.41 68
3232.54 68
3232.67 64
3232.80 57
3232.93 48
3233.06 37
3233.19 26
3233.32 17
3233.45 10
3233.58 7
3233.71 8
3233.84 11
3233.97 18
3234.10 26
3234.23 33
3234.36 39
3234.49 42
3234.62 41
3234.75 38
3234.88 31
3235.01 25
3235.14 21
3235.27 20
3235.40 25
3235.53 36
3235.66 52
3235.79 70
3235.92 90
3236.05 107
3236.18 121
3236.31 131
3236.44 136
3236.57 138
3236.70 138
3236.83 137
3236.96 135
3237.09 132
3237.22 128
3237.35 122
3237.48 114
3237.61 106
3237.75 99
3237.88 93
3238.01 90
3238.14 89
3238.27 90
3238.40 92
3238.53 94
3238.66 96
3238.79 98
3238.92 101
3239.05 106
3239.18 113
3239.31 122
3239.44 132
3239.57 141
3239.70 148
3239.83 151
3239.96 148
3240.09 139
3240.22 126
3240.35 109
3240.48 92
3240.61 76
3240.74 65
3240.87 58
3241.00 57
3241.13 60
3241.26 67
3241.39 77
3241.52 87
3241.65 97
3241.79 106
3241.92 114
3242.05 121
3242.18 127
3242.31 131
3242.44 133
3242.57 134
3242.70 133
3242.83 132
3242.96 131
3243.09 130
3243.22 133
3243.35 140
3243.48 151
3243.61 168
3243.74 189
3243.87 215
3244.00 244
3244.13 274
3244.26 305
3244.39 334
3244.52 362
3244.65 389
3244.78 413
3244.91 436
3245.05 458
3245.18 480
3245.31 505
3245.44 533
3245.57 566
3245.70 605
3245.83 648
3245.96 697
3246.09 750
3246.22 804
3246.35 860
3246.48 915
3246.61 969
3246.74 1022
3246.87 1074
3247.00 1127
3247.13 1182
3247.26 1240
3247.39 1301
3247.52 1364
3247.65 1427
3247.78 1488
3247.92 1542
3248.05 1588
3248.18 1623
3248.31 1647
3248.44 1660
3248.57 1664
3248.70 1661
3248.83 1653
3248.96 1641
3249.09 1627
3249.22 1610
3249.35 1589
3249.48 1563
3249.61 1531
3249.74 1494
3249.87 1452
3250.00 1406
3250.13 1359
3250.26 1311
3250.39 1263
3250.53 1216
3250.66 1168
3250.79 1119
3250.92 1071
3251.05 1024
3251.18 979
3251.31 937
3251.44 900
3251.57 868
3251.70 842
3251.83 819
3251.96 801
3252.09 783
3252.22 765
3252.35 745
3252.48 720
3252.61 691
3252.75 657
3252.88 619
3253.01 579
3253.14 538
3253.27 498
3253.40 462
3253.53 432
3253.66 410
3253.79 396
3253.92 390
3254.05 391
3254.18 397
3254.31 404
3254.44 408
3254.57 407
3254.70 400
3254.83 387
3254.97 368
3255.10 348
3255.23 329
3255.36 316
3255.49 307
3255.62 305
3255.75 307
3255.88 310
3256.01 311
3256.14 309
3256.27 302
3256.40 292
3256.53 281
3256.66 272
3256.79 266
3256.93 264
3257.06 267
3257.19 274
3257.32 282
3257.45 289
3257.58 294
3257.71 295
3257.84 292
3257.97 286
3258.10 277
3258.23 267
3258.36 257
3258.49 249
3258.62 244
3258.75 242
3258.89 244
3259.02 246
3259.15 247
3259.28 247
3259.41 244
3259.54 240
3259.67 235
3259.80 231
3259.93 228
3260.06 226
3260.19 226
3260.32 226
3260.45 226
3260.58 225
3260.72 223
3260.85 220
3260.98 218
3261.11 215
3261.24 213
3261.37 211
3261.50 207
3261.63 202
3261.76 195
3261.89 187
3262.02 178
3262.15 170
3262.28 165
3262.42 163
3262.55 167
3262.68 175
3262.81 187
3262.94 201
3263.07 214
3263.20 223
3263.33 225
3263.46 220
3263.59 209
3263.72 193
3263.85 175
3263.99 159
3264.12 147
3264.25 142
3264.38 142
3264.51 148
3264.64 155
3264.77 162
3264.90 167
3265.03 169
3265.16 168
3265.29 168
3265.42 167
3265.56 166
3265.69 166
3265.82 164
3265.95 160
3266.08 154
3266.21 145
3266.34 137
3266.47 130
3266.60 127
3266.73 129
3266.86 135
3266.99 144
3267.13 156
3267.26 166
3267.39 174
3267.52 177
3267.65 176
3267.78 170
3267.91 161
3268.04 151
3268.17 139
3268.30 129
3268.43 120
3268.57 113
3268.70 107
3268.83 102
3268.96 97
3269.09 91
3269.22 83
3269.35 73
3269.48 60
3269.61 45
3269.74 28
3269.87 11
3270.01 0
3270.14 0
3270.27 0
3270.40 0
3270.53 0
3270.66 0
3270.79 0
3270.92 9
3271.05 15
3271.18 16
3271.31 15
3271.45 11
3271.58 7
3271.71 7
3271.84 11
3271.97 20
3272.10 36
3272.23 56
3272.36 78
3272.49 102
3272.62 124
3272.76 144
3272.89 160
3273.02 171
3273.15 176
3273.28 176
3273.41 170
3273.54 162
3273.67 151
3273.80 142
3273.93 134
3274.07 128
3274.20 123
3274.33 119
3274.46 114
3274.59 106
3274.72 93
3274.85 77
3274.98 60
3275.11 42
3275.24 26
3275.38 14
3275.51 8
3275.64 8
3275.77 15
3275.90 27
3276.03 42
3276.16 57
3276.29 70
3276.42 79
3276.56 84
3276.69 85
3276.82 84
3276.95 83
3277.08 86
3277.21 92
3277.34 103
3277.47 118
3277.60 133
3277.73 147
3277.87 157
3278.00 162
3278.13 161
3278.26 156
3278.39 150
3278.52 143
3278.65 137
3278.78 133
3278.91 129
3279.05 126
3279.18 121
3279.31 117
3279.44 113
3279.57 112
3279.70 116
3279.83 125
3279.96 138
3280.09 154
3280.23 172
3280.36 189
3280.49 203
3280.62 216
3280.75 225
3280.88 232
3281.01 236
3281.14 237
3281.28 236
3281.41 232
3281.54 226
3281.67 218
3281.80 210
3281.93 204
3282.06 199
3282.19 197
3282.32 198
3282.46 200
3282.59 205
3282.72 210
3282.85 215
3282.98 221
3283.11 226
3283.24 232
3283.37 238
3283.51 244
3283.64 249
3283.77 251
3283.90 250
3284.03 245
3284.16 236
3284.29 224
3284.42 211
3284.56 198
3284.69 187
3284.82 177
3284.95 170
3285.08 163
3285.21 156
3285.34 148
3285.47 138
3285.60 127
3285.74 114
3285.87 102
3286.00 91
3286.13 84
3286.26 82
3286.39 84
3286.52 91
3286.65 101
3286.79 113
3286.92 123
3287.05 132
3287.18 138
3287.31 141
3287.44 141
3287.57 140
3287.71 138
3287.84 137
3287.97 136
3288.10 136
3288.23 137
3288.36 137
3288.49 138
3288.62 137
3288.76 135
3288.89 132
3289.02 129
3289.15 126
3289.28 123
3289.41 122
3289.54 121
3289.67 121
3289.81 121
3289.94 120
3290.07 116
3290.20 111
3290.33 102
3290.46 90
3290.59 76
3290.73 61
3290.86 46
3290.99 33
3291.12 24
3291.25 18
3291.38 15
3291.51 14
3291.64 14
3291.78 12
3291.91 10
3292.04 7
3292.17 4
3292.30 2
3292.43 1
3292.56 2
3292.70 5
3292.83 8
3292.96 11
3293.09 13
3293.22 13
3293.35 11
3293.48 9
3293.62 6
3293.75 4
3293.88 4
3294.01 4
3294.14 4
3294.27 4
3294.40 3
3294.54 0
3294.67 0
3294.80 0
3294.93 0
3295.06 0
3295.19 0
3295.32 0
3295.46 11
3295.59 26
3295.72 44
3295.85 63
3295.98 82
3296.11 98
3296.24 110
3296.38 119
3296.51 123
3296.64 124
3296.77 122
3296.90 118
3297.03 115
3297.16 111
3297.30 108
3297.43 106
3297.56 105
3297.69 105
3297.82 103
3297.95 100
3298.09 94
3298.22 87
3298.35 77
3298.48 67
3298.61 57
3298.74 49
3298.87 46
3299.01 48
3299.14 55
3299.27 67
3299.40 83
3299.53 100
3299.66 118
3299.79 134
3299.93 147
3300.06 157
3300.19 164
3300.32 166
3300.45 166
3300.58 163
3300.72 157
3300.85 148
3300.98 138
3301.11 128
3301.24 118
3301.37 111
3301.50 107
3301.64 106
3301.77 108
3301.90 111
3302.03 112
3302.16 111
3302.29 105
3302.43 95
3302.56 82
3302.69 67
3302.82 53
3302.95 40
3303.08 32
3303.22 29
3303.35 31
3303.48 38
3303.61 47
3303.74 56
3303.87 62
3304.01 65
3304.14 63
3304.27 57
3304.40 47
3304.53 36
3304.66 25
3304.79 15
3304.93 8
3305.06 4
3305.19 2
3305.32 2
3305.45 4
3305.58 7
3305.72 11
3305.85 17
3305.98 25
3306.11 36
3306.24 49
3306.37 63
3306.51 77
3306.64 88
3306.77 97
3306.90 100
3307.03 100
3307.16 97
3307.30 91
3307.43 85
3307.56 80
3307.69 75
3307.82 72
3307.95 70
3308.09 68
3308.22 65
3308.35 63
3308.48 60
3308.61 57
3308.74 55
3308.88 53
3309.01 52
3309.14 51
3309.27 50
3309.40 49
3309.54 46
3309.67 43
3309.80 39
3309.93 35
3310.06 33
3310.19 33
3310.33 35
3310.46 41
3310.59 49
3310.72 58
3310.85 67
3310.98 75
3311.12 82
3311.25 85
3311.38 87
3311.51 88
3311.64 88
3311.77 87
3311.91 85
3312.04 82
3312.17 76
3312.30 68
3312.43 59
3312.57 49
3312.70 41
3312.83 36
3312.96 35
3313.09 38
3313.22 43
3313.36 49
3313.49 55
3313.62 60
3313.75 63
3313.88 64
3314.02 64
3314.15 63
3314.28 61
3314.41 56
3314.54 51
3314.67 44
3314.81 37
3314.94 31
3315.07 26
3315.20 23
3315.33 22
3315.47 22
3315.60 22
3315.73 20
3315.86 16
3315.99 10
3316.12 0
3316.26 0
3316.39 0
3316.52 0
3316.65 0
3316.78 0
3316.92 0
3317.05 0
3317.18 0
3317.31 3
3317.44 14
3317.58 22
3317.71 26
3317.84 25
3317.97 20
3318.10 14
3318.23 6
3318.37 0
3318.50 0
3318.63 0
3318.76 0
3318.89 0
3319.03 3
3319.16 7
3319.29 10
3319.42 13
3319.55 16
3319.69 19
3319.82 22
3319.95 25
3320.08 27
3320.21 29
3320.35 30
3320.48 31
3320.61 31
3320.74 31
3320.87 30
3321.01 29
3321.14 28
3321.27 26
3321.40 24
3321.53 21
3321.66 18
3321.80 16
3321.93 13
3322.06 11
3322.19 7
3322.32 5
3322.46 2
3322.59 1
3322.72 2
3322.85 3
3322.98 7
3323.12 11
3323.25 17
3323.38 24
3323.51 31
3323.64 38
3323.78 43
3323.91 46
3324.04 47
3324.17 46
3324.30 41
3324.44 36
3324.57 31
3324.70 28
3324.83 28
3324.96 31
3325.10 38
3325.23 49
3325.36 62
3325.49 75
3325.63 87
3325.76 96
3325.89 102
3326.02 103
3326.15 101
3326.29 96
3326.42 88
3326.55 80
3326.68 73
3326.81 67
3326.95 62
3327.08 59
3327.21 56
3327.34 54
3327.47 51
3327.61 46
3327.74 41
3327.87 35
3328.00 29
3328.13 23
3328.27 17
3328.40 11
3328.53 5
3328.66 0
3328.79 0
3328.93 0
3329.06 0
3329.19 0
3329.32 0
3329.46 0
3329.59 0
3329.72 9
3329.85 24
3329.98 38
3330.12 46
3330.25 47
3330.38 41
3330.51 30
3330.64 16
3330.78 2
3330.91 0
3331.04 0
3331.17 0
3331.31 0
3331.44 1
3331.57 5
3331.70 8
3331.83 7
3331.97 4
3332.10 1
3332.23 0
3332.36 0
3332.50 0
3332.63 0
3332.76 6
3332.89 15
3333.02 27
3333.16 43
3333.29 60
3333.42 79
3333.55 99
3333.68 117
3333.82 132
3333.95 140
3334.08 142
3334.21 135
3334.35 122
3334.48 103
3334.61 82
3334.74 60
3334.87 41
3335.01 26
3335.14 17
3335.27 12
3335.40 13
3335.54 18
3335.67 27
3335.80 39
3335.93 52
3336.06 65
3336.20 77
3336.33 87
3336.46 94
3336.59 98
3336.73 99
3336.86 100
3336.99 100
3337.12 99
3337.26 97
3337.39 93
3337.52 87
3337.65 78
3337.78 68
3337.92 57
3338.05 47
3338.18 40
3338.31 36
3338.45 36
3338.58 40
3338.71 45
3338.84 53
3338.98 63
3339.11 73
3339.24 82
3339.37 91
3339.50 98
3339.64 102
3339.77 102
3339.90 96
3340.03 87
3340.17 75
3340.30 64
3340.43 57
3340.56 56
3340.70 61
3340.83 72
3340.96 87
3341.09 103
3341.22 117
3341.36 127
3341.49 132
3341.62 134
3341.75 133
3341.89 131
3342.02 130
3342.15 133
3342.28 137
3342.42 144
3342.55 150
3342.68 156
3342.81 158
3342.95 156
3343.08 150
3343.21 143
3343.34 134
3343.48 127
3343.61 123
3343.74 122
3343.87 124
3344.00 127
3344.14 130
3344.27 133
3344.40 133
3344.53 133
3344.67 132
3344.80 130
3344.93 128
3345.06 124
3345.20 119
3345.33 111
3345.46 102
3345.59 90
3345.73 78
3345.86 67
3345.99 58
3346.12 52
3346.26 49
3346.39 50
3346.52 53
3346.65 57
3346.79 60
3346.92 63
3347.05 64
3347.18 64
3347.32 63
3347.45 61
3347.58 57
3347.71 53
3347.85 49
3347.98 45
3348.11 43
3348.24 43
3348.38 45
3348.51 50
3348.64 56
3348.77 63
3348.91 70
3349.04 78
3349.17 87
3349.30 98
3349.44 111
3349.57 127
3349.70 144
3349.83 160
3349.97 172
3350.10 180
3350.23 182
3350.36 179
3350.50 172
3350.63 164
3350.76 155
3350.89 147
3351.03 140
3351.16 134
3351.29 130
3351.42 127
3351.56 126
3351.69 126
3351.82 130
3351.95 138
3352.09 150
3352.22 164
3352.35 181
3352.48 197
3352.62 213
3352.75 225
3352.88 235
3353.01 240
3353.15 242
3353.28 241
3353.41 238
3353.55 236
3353.68 235
3353.81 237
3353.94 242
3354.08 250
3354.21 260
3354.34 271
3354.47 281
3354.61 291
3354.74 300
3354.87 309
3355.00 318
3355.14 326
3355.27 333
3355.40 338
3355.53 340
3355.67 338
3355.80 332
3355.93 322
3356.07 309
3356.20 297
3356.33 285
3356.46 276
3356.60 271
3356.73 272
3356.86 281
3356.99 296
3357.13 319
3357.26 346
3357.39 375
3357.52 402
3357.66 422
3357.79 432
3357.92 433
3358.06 425
3358.19 410
3358.32 393
3358.45 375
3358.59 360
3358.72 348
3358.85 340
3358.98 335
3359.12 333
3359.25 333
3359.38 334
3359.51 333
3359.65 330
3359.78 324
3359.91 315
3360.05 302
3360.18 289
3360.31 276
3360.44 267
3360.58 261
3360.71 261
3360.84 265
3360.97 272
3361.11 278
3361.24 282
3361.37 281
3361.51 276
3361.64 266
3361.77 254
3361.90 244
3362.04 237
3362.17 237
3362.30 245
3362.44 258
3362.57 276
3362.70 293
3362.83 307
3362.97 317
3363.10 322
3363.23 321
3363.36 315
3363.50 306
3363.63 295
3363.76 283
3363.90 270
3364.03 258
3364.16 246
3364.29 236
3364.43 227
3364.56 219
3364.69 213
3364.83 209
3364.96 207
3365.09 208
3365.22 210
3365.36 212
3365.49 214
3365.62 214
3365.76 212
3365.89 207
3366.02 201
3366.15 195
3366.29 192
3366.42 193
3366.55 196
3366.69 204
3366.82 214
3366.95 226
3367.08 241
3367.22 257
3367.35 274
3367.48 292
3367.62 310
3367.75 327
3367.88 342
3368.01 353
3368.15 360
3368.28 364
3368.41 363
3368.55 359
3368.68 353
3368.81 346
3368.94 339
3369.08 332
3369.21 327
3369.34 324
3369.48 323
3369.61 324
3369.74 325
3369.87 326
3370.01 329
3370.14 332
3370.27 337
3370.41 343
3370.54 350
3370.67 359
3370.81 369
3370.94 380
3371.07 391
3371.20 401
3371.34 411
3371.47 420
3371.60 427
3371.74 430
3371.87 429
3372.00 423
3372.14 414
3372.27 403
3372.40 392
3372.53 381
3372.67 375
3372.80 373
3372.93 376
3373.07 383
3373.20 392
3373.33 400
3373.46 406
3373.60 407
3373.73 402
3373.86 393
3374.00 381
3374.13 368
3374.26 357
3374.40 350
3374.53 348
3374.66 352
3374.79 361
3374.93 375
3375.06 393
3375.19 413
3375.33 434
3375.46 455
3375.59 474
3375.73 490
3375.86 504
3375.99 516
3376.13 530
3376.26 546
3376.39 563
3376.52 583
3376.66 601
3376.79 616
3376.92 625
3377.06 627
3377.19 622
3377.32 612
3377.46 598
3377.59 583
3377.72 570
3377.86 559
3377.99 551
3378.12 543
3378.25 536
3378.39 529
3378.52 520
3378.65 510
3378.79 498
3378.92 486
3379.05 472
3379.19 457
3379.32 441
3379.45 423
3379.59 405
3379.72 385
3379.85 366
3379.98 347
3380.12 330
3380.25 316
3380.38 305
3380.52 298
3380.65 294
3380.78 292
3380.92 292
3381.05 291
3381.18 287
3381.32 278
3381.45 263
3381.58 244
3381.72 220
3381.85 196
3381.98 173
3382.12 152
3382.25 137
3382.38 125
3382.51 119
3382.65 116
3382.78 116
3382.91 120
3383.05 125
3383.18 132
3383.31 140
3383.45 148
3383.58 154
3383.71 157
3383.85 156
3383.98 152
3384.11 144
3384.25 136
3384.38 128
3384.51 122
3384.65 118
3384.78 116
3384.91 114
3385.05 112
3385.18 109
3385.31 105
3385.44 101
3385.58 97
3385.71 94
3385.84 92
3385.98 90
3386.11 88
3386.24 85
3386.38 79
3386.51 72
3386.64 63
3386.78 54
3386.91 46
3387.04 40
3387.18 35
3387.31 32
3387.44 30
3387.58 26
3387.71 21
3387.84 15
3387.98 8
3388.11 3
3388.24 1
3388.38 3
3388.51 12
3388.64 25
3388.78 42
3388.91 60
3389.04 75
3389.18 85
3389.31 88
3389.44 86
3389.58 79
3389.71 69
3389.84 59
3389.98 50
3390.11 43
3390.24 38
3390.38 34
3390.51 30
3390.64 25
3390.78 21
3390.91 16
3391.04 10
3391.18 6
3391.31 2
3391.44 0
3391.58 0
3391.71 0
3391.84 0
3391.98 3
3392.11 11
3392.24 20
3392.38 32
3392.51 43
3392.64 54
3392.78 61
3392.91 67
3393.04 70
3393.18 71
3393.31 72
3393.44 73
3393.58 73
3393.71 72
3393.84 68
3393.98 60
3394.11 49
3394.24 36
3394.38 21
3394.51 6
3394.64 0
3394.78 0
3394.91 0
3395.04 0
3395.18 0
3395.31 0
3395.44 0
3395.58 1
3395.71 7
3395.85 11
3395.98 14
3396.11 18
3396.25 22
3396.38 30
3396.51 41
3396.65 55
3396.78 70
3396.91 84
3397.05 96
3397.18 102
3397.31 104
3397.45 100
3397.58 93
3397.71 85
3397.85 79
3397.98 75
3398.11 75
3398.25 78
3398.38 85
3398.51 93
3398.65 100
3398.78 107
3398.91 111
3399.05 114
3399.18 114
3399.32 114
3399.45 114
3399.58 115
3399.72 118
3399.85 122
3399.98 126
3400.12 129
3400.25 131
3400.38 131
3400.52 129
3400.65 124
3400.78 118
3400.92 110
3401.05 101
3401.18 90
3401.32 77
3401.45 64
3401.59 51
3401.72 41
3401.85 34
3401.99 34
3402.12 39
3402.25 51
3402.39 66
3402.52 83
3402.65 97
3402.79 108
3402.92 114
3403.05 115
3403.19 111
3403.32 105
3403.46 97
3403.59 91
3403.72 86
3403.86 83
3403.99 82
3404.12 85
3404.26 90
3404.39 99
3404.52 109
3404.66 121
3404.79 134
3404.92 145
3405.06 154
3405.19 158
3405.33 158
3405.46 153
3405.59 142
3405.73 129
3405.86 114
3405.99 100
3406.13 89
3406.26 81
3406.39 77
3406.53 76
3406.66 79
3406.80 83
3406.93 87
3407.06 91
3407.20 94
3407.33 94
3407.46 93
3407.60 91
3407.73 89
3407.86 89
3408.00 91
3408.13 98
3408.27 109
3408.40 127
3408.53 148
3408.67 172
3408.80 196
3408.93 217
3409.07 233
3409.20 243
3409.34 247
3409.47 243
3409.60 235
3409.74 224
3409.87 212
3410.00 202
3410.14 195
3410.27 191
3410.41 190
3410.54 191
3410.67 192
3410.81 191
3410.94 186
3411.07 178
3411.21 166
3411.34 151
3411.48 134
3411.61 117
3411.74 99
3411.88 84
3412.01 71
3412.14 60
3412.28 51
3412.41 44
3412.55 37
3412.68 30
3412.81 22
3412.95 13
3413.08 2
3413.21 0
3413.35 0
3413.48 0
3413.62 0
3413.75 0
3413.88 0
3414.02 6
3414.15 17
3414.28 26
3414.42 31
3414.55 32
3414.69 30
3414.82 25
3414.95 20
3415.09 15
3415.22 11
3415.35 9
3415.49 9
3415.62 10
3415.76 12
3415.89 13
3416.02 12
3416.16 10
3416.29 5
3416.43 0
3416.56 0
3416.69 0
3416.83 0
3416.96 0
3417.09 0
3417.23 0
3417.36 0
3417.50 2
3417.63 11
3417.76 18
3417.90 25
3418.03 31
3418.17 35
3418.30 39
3418.43 44
3418.57 51
3418.70 58
3418.84 67
3418.97 75
3419.10 81
3419.24 84
3419.37 82
3419.50 76
3419.64 68
3419.77 59
3419.91 50
3420.04 43
3420.17 38
3420.31 36
3420.44 35
3420.58 36
3420.71 39
3420.84 43
3420.98 48
3421.11 54
3421.25 58
3421.38 61
3421.51 60
3421.65 58
3421.78 55
3421.92 53
3422.05 55
3422.18 62
3422.32 74
3422.45 87
3422.58 101
3422.72 111
3422.85 115
3422.99 112
3423.12 102
3423.25 87
3423.39 69
3423.52 53
3423.66 40
3423.79 32
3423.92 30
3424.06 33
3424.19 41
3424.33 51
3424.46 62
3424.59 73
3424.73 84
3424.86 95
3425.00 105
3425.13 115
3425.26 124
3425.40 131
3425.53 135
3425.67 137
3425.80 138
3425.93 137
3426.07 135
3426.20 133
3426.34 132
3426.47 130
3426.60 127
3426.74 123
3426.87 119
3427.01 113
3427.14 107
3427.28 102
3427.41 99
3427.54 97
3427.68 96
3427.81 96
3427.95 96
3428.08 95
3428.21 91
3428.35 84
3428.48 73
3428.62 60
3428.75 44
3428.88 29
3429.02 15
3429.15 5
3429.29 0
3429.42 0
3429.55 0
3429.69 4
3429.82 11
3429.96 19
3430.09 29
3430.23 39
3430.36 50
3430.49 60
3430.63 70
3430.76 78
3430.90 82
3431.03 84
3431.16 82
3431.30 78
3431.43 73
3431.57 66
3431.70 60
3431.83 55
3431.97 50
3432.10 47
3432.24 46
3432.37 45
3432.51 47
3432.64 50
3432.77 55
3432.91 61
3433.04 68
3433.18 74
3433.31 80
3433.44 83
3433.58 83
3433.71 79
3433.85 72
3433.98 63
3434.12 52
3434.25 40
3434.38 29
3434.52 19
3434.65 12
3434.79 8
3434.92 7
3435.05 9
3435.19 15
3435.32 22
3435.46 31
3435.59 40
3435.73 48
3435.86 54
3435.99 59
3436.13 61
3436.26 61
3436.40 61
3436.53 59
3436.67 58
3436.80 58
3436.93 60
3437.07 63
3437.20 68
3437.34 74
3437.47 81
3437.61 86
3437.74 90
3437.87 91
3438.01 88
3438.14 82
3438.28 75
3438.41 69
3438.55 65
3438.68 66
3438.81 70
3438.95 80
3439.08 91
3439.22 104
3439.35 114
3439.49 121
3439.62 124
3439.75 124
3439.89 122
3440.02 121
3440.16 120
3440.29 121
3440.43 123
3440.56 125
3440.69 125
3440.83 122
3440.96 115
3441.10 104
3441.23 88
3441.37 70
3441.50 51
3441.63 34
3441.77 19
3441.90 10
3442.04 6
3442.17 8
3442.31 15
3442.44 24
3442.57 34
3442.71 41
3442.84 44
3442.98 43
3443.11 35
3443.25 24
3443.38 10
3443.52 0
3443.65 0
3443.78 0
3443.92 0
3444.05 0
3444.19 0
3444.32 0
3444.46 0
3444.59 3
3444.72 15
3444.86 29
3444.99 42
3445.13 56
3445.26 67
3445.40 77
3445.53 85
3445.67 91
3445.80 97
3445.93 103
3446.07 112
3446.20 124
3446.34 137
3446.47 149
3446.61 159
3446.74 165
3446.88 166
3447.01 161
3447.14 153
3447.28 142
3447.41 131
3447.55 121
3447.68 111
3447.82 101
3447.95 91
3448.09 82
3448.22 75
3448.35 70
3448.49 70
3448.62 74
3448.76 83
3448.89 96
3449.03 112
3449.16 130
3449.30 148
3449.43 166
3449.56 183
3449.70 200
3449.83 216
3449.97 230
3450.10 243
3450.24 252
3450.37 259
3450.51 263
3450.64 263
3450.78 261
3450.91 255
3451.04 247
3451.18 236
3451.31 224
3451.45 213
3451.58 203
3451.72 198
3451.85 198
3451.99 203
3452.12 212
3452.25 224
3452.39 238
3452.52 250
3452.66 260
3452.79 267
3452.93 271
3453.06 274
3453.20 276
3453.33 278
3453.47 280
3453.60 282
3453.74 283
3453.87 285
3454.00 286
3454.14 287
3454.27 288
3454.41 290
3454.54 291
3454.68 292
3454.81 293
3454.95 293
3455.08 292
3455.22 292
3455.35 292
3455.48 293
3455.62 297
3455.75 304
3455.89 313
3456.02 324
3456.16 337
3456.29 351
3456.43 364
3456.56 376
3456.70 385
3456.83 391
3456.97 395
3457.10 396
3457.23 398
3457.37 402
3457.50 410
3457.64 421
3457.77 436
3457.91 453
3458.04 469
3458.18 482
3458.31 489
3458.45 488
3458.58 481
3458.72 467
3458.85 449
3458.99 430
3459.12 411
3459.25 397
3459.39 387
3459.52 383
3459.66 384
3459.79 387
3459.93 391
3460.06 393
3460.20 393
3460.33 390
3460.47 385
3460.60 379
3460.74 373
3460.87 368
3461.01 365
3461.14 365
3461.28 367
3461.41 371
3461.54 376
3461.68 382
3461.81 389
3461.95 395
3462.08 400
3462.22 402
3462.35 401
3462.49 396
3462.62 388
3462.76 377
3462.89 364
3463.03 352
3463.16 342
3463.30 335
3463.43 332
3463.57 334
3463.70 338
3463.84 343
3463.97 348
3464.10 349
3464.24 348
3464.37 341
3464.51 332
3464.64 320
3464.78 308
3464.91 298
3465.05 291
3465.18 287
3465.32 284
3465.45 284
3465.59 283
3465.72 281
3465.86 278
3465.99 271
3466.13 263
3466.26 253
3466.40 242
3466.53 231
3466.67 222
3466.80 215
3466.94 213
3467.07 216
3467.21 223
3467.34 233
3467.48 244
3467.61 255
3467.74 264
3467.88 269
3468.01 271
3468.15 271
3468.28 271
3468.42 271
3468.55 273
3468.69 276
3468.82 279
3468.96 282
3469.09 283
3469.23 281
3469.36 275
3469.50 265
3469.63 252
3469.77 235
3469.90 217
3470.04 200
3470.17 185
3470.31 176
3470.44 174
3470.58 178
3470.71 189
3470.85 205
3470.98 224
3471.12 243
3471.25 263
3471.39 281
3471.52 298
3471.66 313
3471.79 326
3471.93 336
3472.06 344
3472.20 350
3472.33 356
3472.47 360
3472.60 364
3472.74 369
3472.87 373
3473.01 378
3473.14 384
3473.28 391
3473.41 402
3473.55 417
3473.68 437
3473.82 460
3473.95 484
3474.09 506
3474.22 524
3474.36 537
3474.49 544
3474.63 547
3474.76 548
3474.90 548
3475.03 551
3475.17 554
3475.30 559
3475.44 564
3475.57 568
3475.71 570
3475.84 571
3475.98 570
3476.11 568
3476.25 565
3476.38 563
3476.52 559
3476.65 553
3476.79 545
3476.92 533
3477.06 518
3477.19 500
3477.33 481
3477.46 462
3477.60 446
3477.73 434
3477.87 429
3478.00 430
3478.14 436
3478.27 445
3478.41 452
3478.54 456
3478.68 453
3478.81 442
3478.95 425
3479.08 403
3479.22 380
3479.35 359
3479.49 342
3479.62 330
3479.76 322
3479.89 318
3480.03 315
3480.16 312
3480.30 308
3480.43 303
3480.57 297
3480.70 292
3480.84 288
3480.97 285
3481.11 283
3481.24 282
3481.38 280
3481.51 277
3481.65 272
3481.78 265
3481.92 257
3482.05 249
3482.19 242
3482.32 238
3482.46 237
3482.59 239
3482.73 245
3482.86 252
3483.00 259
3483.13 265
3483.27 268
3483.40 268
3483.54 265
3483.67 260
3483.81 254
3483.95 251
3484.08 250
3484.22 254
3484.35 261
3484.49 269
3484.62 278
3484.76 285
3484.89 288
3485.03 289
3485.16 288
3485.30 286
3485.43 286
3485.57 289
3485.70 296
3485.84 306
3485.97 317
3486.11 325
3486.24 327
3486.38 324
3486.51 313
3486.65 296
3486.78 275
3486.92 253
3487.05 234
3487.19 219
3487.33 210
3487.46 206
3487.60 209
3487.73 216
3487.87 228
3488.00 241
3488.14 255
3488.27 267
3488.41 276
3488.54 281
3488.68 283
3488.81 281
3488.95 278
3489.08 275
3489.22 275
3489.35 277
3489.49 282
3489.62 289
3489.76 297
3489.89 304
3490.03 308
3490.17 309
3490.30 306
3490.44 301
3490.57 292
3490.71 283
3490.84 273
3490.98 264
3491.11 257
3491.25 253
3491.38 252
3491.52 252
3491.65 255
3491.79 259
3491.92 263
3492.06 268
3492.20 270
3492.33 271
3492.47 269
3492.60 265
3492.74 257
3492.87 248
3493.01 238
3493.14 230
3493.28 222
3493.41 217
3493.55 213
3493.68 211
3493.82 211
3493.95 212
3494.09 215
3494.23 220
3494.36 227
3494.50 238
3494.63 251
3494.77 265
3494.90 281
3495.04 297
3495.17 312
3495.31 326
3495.44 338
3495.58 350
3495.71 360
3495.85 373
3495.99 389
3496.12 410
3496.26 437
3496.39 471
3496.53 509
3496.66 551
3496.80 595
3496.93 639
3497.07 683
3497.20 727
3497.34 770
3497.47 813
3497.61 856
3497.75 901
3497.88 947
3498.02 994
3498.15 1042
3498.29 1091
3498.42 1140
3498.56 1186
3498.69 1230
3498.83 1271
3498.96 1308
3499.10 1343
3499.24 1377
3499.37 1411
3499.51 1446
3499.64 1483
3499.78 1522
3499.91 1561
3500.05 1600
3500.18 1635
3500.32 1665
3500.45 1690
3500.59 1709
3500.73 1723
3500.86 1735
3501.00 1750
3501.13 1770
3501.27 1797
3501.40 1832
3501.54 1869
3501.67 1905
3501.81 1931
3501.95 1942
3502.08 1935
3502.22 1912
3502.35 1878
3502.49 1836
3502.62 1794
3502.76 1755
3502.89 1720
3503.03 1688
3503.16 1657
3503.30 1623
3503.44 1586
3503.57 1545
3503.71 1503
3503.84 1460
3503.98 1419
3504.11 1379
3504.25 1343
3504.38 1308
3504.52 1274
3504.66 1240
3504.79 1205
3504.93 1170
3505.06 1135
3505.20 1099
3505.33 1064
3505.47 1030
3505.60 997
3505.74 968
3505.88 941
3506.01 915
3506.15 889
3506.28 861
3506.42 830
3506.55 795
3506.69 757
3506.83 717
3506.96 676
3507.10 635
3507.23 596
3507.37 560
3507.50 527
3507.64 497
3507.77 470
3507.91 448
3508.05 430
3508.18 416
3508.32 407
3508.45 400
3508.59 396
3508.72 393
3508.86 389
3509.00 383
3509.13 375
3509.27 364
3509.40 351
3509.54 334
3509.67 315
3509.81 296
3509.94 279
3510.08 264
3510.22 253
3510.35 246
3510.49 243
3510.62 243
3510.76 244
3510.89 245
3511.03 244
3511.17 241
3511.30 237
3511.44 232
3511.57 226
3511.71 220
3511.84 213
3511.98 205
3512.12 198
3512.25 192
3512.39 188
3512.52 185
3512.66 185
3512.79 186
3512.93 186
3513.07 185
3513.20 180
3513.34 172
3513.47 162
3513.61 152
3513.74 141
3513.88 131
3514.02 122
3514.15 115
3514.29 109
3514.42 102
3514.56 97
3514.69 92
3514.83 89
3514.97 86
3515.10 84
3515.24 81
3515.37 76
3515.51 70
3515.65 64
3515.78 58
3515.92 53
3516.05 50
3516.19 48
3516.32 48
3516.46 48
3516.60 47
3516.73 45
3516.87 42
3517.00 37
3517.14 32
3517.27 26
3517.41 20
3517.55 13
3517.68 6
3517.82 0
3517.95 0
3518.09 0
3518.23 0
3518.36 0
3518.50 0
3518.63 0
3518.77 0
3518.90 1
3519.04 2
3519.18 3
3519.31 5
3519.45 7
3519.58 12
3519.72 19
3519.86 27
3519.99 36
3520.13 46
3520.26 55
3520.40 63
3520.53 70
3520.67 73
3520.81 73
3520.94 69
3521.08 62
3521.21 54
3521.35 45
3521.49 38
3521.62 32
3521.76 29
3521.89 27
3522.03 26
3522.17 24
3522.30 22
3522.44 19
3522.57 18
3522.71 18
3522.85 22
3522.98 29
3523.12 38
3523.25 48
3523.39 57
3523.52 64
3523.66 66
3523.80 65
3523.93 61
3524.07 56
3524.20 51
3524.34 48
3524.48 48
3524.61 54
3524.75 63
3524.88 75
3525.02 87
3525.16 97
3525.29 104
3525.43 105
3525.56 102
3525.70 95
3525.84 88
3525.97 85
3526.11 85
3526.24 92
3526.38 103
3526.52 117
3526.65 131
3526.79 142
3526.92 149
3527.06 152
3527.20 152
3527.33 151
3527.47 151
3527.60 151
3527.74 152
3527.88 151
3528.01 147
3528.15 140
3528.28 130
3528.42 118
3528.56 107
3528.69 99
3528.83 95
3528.96 96
3529.10 102
3529.24 110
3529.37 122
3529.51 135
3529.64 149
3529.78 163
3529.92 177
3530.05 190
3530.19 200
3530.32 205
3530.46 205
3530.60 198
3530.73 184
3530.87 165
3531.00 142
3531.14 117
3531.28 93
3531.41 71
3531.55 54
3531.69 43
3531.82 39
3531.96 40
3532.09 46
3532.23 57
3532.37 70
3532.50 86
3532.64 101
3532.77 115
3532.91 127
3533.05 137
3533.18 144
3533.32 148
3533.45 152
3533.59 156
3533.73 161
3533.86 166
3534.00 171
3534.14 175
3534.27 178
3534.41 180
3534.54 180
3534.68 180
3534.82 179
3534.95 178
3535.09 176
3535.22 174
3535.36 170
3535.50 166
3535.63 161
3535.77 158
3535.91 157
3536.04 157
3536.18 158
3536.31 160
3536.45 162
3536.59 163
3536.72 163
3536.86 161
3536.99 160
3537.13 158
3537.27 156
3537.40 155
3537.54 154
3537.68 155
3537.81 157
3537.95 161
3538.08 168
3538.22 177
3538.36 187
3538.49 197
3538.63 206
3538.77 212
3538.90 215
3539.04 215
3539.17 214
3539.31 212
3539.45 211
3539.58 215
3539.72 224
3539.86 239
3539.99 259
3540.13 283
3540.26 307
3540.40 330
3540.54 347
3540.67 357
3540.81 359
3540.95 353
3541.08 342
3541.22 328
3541.35 313
3541.49 300
3541.63 289
3541.76 283
3541.90 282
3542.04 287
3542.17 298
3542.31 316
3542.44 341
3542.58 370
3542.72 402
3542.85 434
3542.99 461
3543.13 482
3543.26 496
3543.40 503
3543.53 504
3543.67 501
3543.81 496
3543.94 491
3544.08 485
3544.22 479
3544.35 474
3544.49 469
3544.63 466
3544.76 466
3544.90 469
3545.03 476
3545.17 484
3545.31 492
3545.44 498
3545.58 500
3545.72 498
3545.85 492
3545.99 485
3546.13 478
3546.26 473
3546.40 470
3546.53 468
3546.67 465
3546.81 458
3546.94 446
3547.08 428
3547.22 404
3547.35 377
3547.49 349
3547.63 325
3547.76 305
3547.90 289
3548.03 278
3548.17 269
3548.31 261
3548.44 253
3548.58 245
3548.72 237
3548.85 229
3548.99 220
3549.13 213
3549.26 205
3549.40 197
3549.54 188
3549.67 180
3549.81 173
3549.94 168
3550.08 165
3550.22 164
3550.35 163
3550.49 160
3550.63 155
3550.76 145
3550.90 132
3551.04 117
3551.17 102
3551.31 88
3551.45 76
3551.58 68
3551.72 63
3551.86 61
3551.99 62
3552.13 66
3552.26 73
3552.40 82
3552.54 92
3552.67 102
3552.81 110
3552.95 116
3553.08 120
3553.22 123
3553.36 124
3553.49 125
3553.63 128
3553.77 131
3553.90 135
3554.04 140
3554.18 145
3554.31 150
3554.45 154
3554.59 157
3554.72 159
3554.86 159
3554.99 158
3555.13 156
3555.27 152
3555.40 148
3555.54 144
3555.68 140
3555.81 135
3555.95 129
3556.09 123
3556.22 117
3556.36 110
3556.50 103
3556.63 96
3556.77 89
3556.91 82
3557.04 76
3557.18 71
3557.32 66
3557.45 62
3557.59 60
3557.73 59
3557.86 59
3558.00 59
3558.14 60
3558.27 59
3558.41 58
3558.55 55
3558.68 50
3558.82 45
3558.96 38
3559.09 29
3559.23 20
3559.37 9
3559.50 0
3559.64 0
3559.78 0
3559.91 0
3560.05 0
3560.19 0
3560.32 0
3560.46 0
3560.59 4
3560.73 17
3560.87 28
3561.00 38
3561.14 45
3561.28 48
3561.41 49
3561.55 47
3561.69 44
3561.82 38
3561.96 33
3562.10 27
3562.23 23
3562.37 21
3562.51 21
3562.64 24
3562.78 30
3562.92 39
3563.06 50
3563.19 62
3563.33 73
3563.47 82
3563.60 86
3563.74 86
3563.88 81
3564.01 73
3564.15 63
3564.29 52
3564.42 44
3564.56 38
3564.70 36
3564.83 38
3564.97 42
3565.11 47
3565.24 52
3565.38 57
3565.52 59
3565.65 58
3565.79 55
3565.93 49
3566.06 43
3566.20 37
3566.34 33
3566.47 34
3566.61 39
3566.75 49
3566.88 60
3567.02 73
3567.16 84
3567.29 93
3567.43 100
3567.57 105
3567.70 110
3567.84 116
3567.98 125
3568.11 135
3568.25 145
3568.39 154
3568.52 159
3568.66 160
3568.80 155
3568.94 147
3569.07 137
3569.21 129
3569.35 125
3569.48 126
3569.62 134
3569.76 149
3569.89 169
3570.03 191
3570.17 212
3570.30 228
3570.44 238
3570.58 241
3570.71 236
3570.85 225
3570.99 211
3571.12 197
3571.26 184
3571.40 177
3571.54 175
3571.67 178
3571.81 187
3571.95 198
3572.08 211
3572.22 223
3572.36 233
3572.49 238
3572.63 238
3572.77 234
3572.90 225
3573.04 213
3573.18 199
3573.31 186
3573.45 175
3573.59 167
3573.73 163
3573.86 162
3574.00 163
3574.14 164
3574.27 162
3574.41 157
3574.55 147
3574.68 134
3574.82 120
3574.96 106
3575.09 95
3575.23 88
3575.37 85
3575.50 85
3575.64 87
3575.78 89
3575.92 92
3576.05 95
3576.19 98
3576.33 102
3576.46 106
3576.60 111
3576.74 115
3576.87 118
3577.01 117
3577.15 112
3577.29 104
3577.42 93
3577.56 81
3577.70 69
3577.83 60
3577.97 52
3578.11 47
3578.24 44
3578.38 41
3578.52 40
3578.66 41
3578.79 43
3578.93 47
3579.07 54
3579.20 64
3579.34 75
3579.48 86
3579.61 95
3579.75 102
3579.89 104
3580.03 103
3580.16 99
3580.30 92
3580.44 84
3580.57 75
3580.71 68
3580.85 61
3580.98 57
3581.12 54
3581.26 52
3581.40 52
3581.53 52
3581.67 53
3581.81 54
3581.94 56
3582.08 57
3582.22 60
3582.35 63
3582.49 65
3582.63 68
3582.77 69
3582.90 69
3583.04 67
3583.18 63
3583.31 59
3583.45 56
3583.59 55
3583.73 57
3583.86 62
3584.00 70
3584.14 80
3584.27 91
3584.41 102
3584.55 110
3584.69 116
3584.82 119
3584.96 118
3585.10 114
3585.23 106
3585.37 95
3585.51 84
3585.65 73
3585.78 63
3585.92 56
3586.06 50
3586.19 45
3586.33 42
3586.47 37
3586.61 32
3586.74 27
3586.88 21
3587.02 16
3587.15 10
3587.29 5
3587.43 1
3587.57 0
3587.70 0
3587.84 0
3587.98 0
3588.11 0
3588.25 0
3588.39 0
3588.53 0
3588.66 2
3588.80 6
3588.94 10
3589.07 15
3589.21 20
3589.35 25
3589.49 28
3589.62 29
3589.76 25
3589.90 18
3590.03 7
3590.17 0
3590.31 0
3590.45 0
3590.58 0
3590.72 0
3590.86 0
3591.00 0
3591.13 1
3591.27 9
3591.41 16
3591.54 22
3591.68 27
3591.82 33
3591.96 39
3592.09 47
3592.23 56
3592.37 65
3592.50 75
3592.64 86
3592.78 95
3592.92 103
3593.05 109
3593.19 111
3593.33 109
3593.47 103
3593.60 94
3593.74 83
3593.88 72
3594.01 63
3594.15 57
3594.29 55
3594.43 57
3594.56 63
3594.70 73
3594.84 88
3594.98 107
3595.11 130
3595.25 154
3595.39 178
3595.53 199
3595.66 216
3595.80 225
3595.94 226
3596.07 218
3596.21 204
3596.35 184
3596.49 161
3596.62 137
3596.76 115
3596.90 95
3597.04 80
3597.17 69
3597.31 63
3597.45 61
3597.59 62
3597.72 66
3597.86 71
3598.00 75
3598.13 78
3598.27 80
3598.41 80
3598.55 79
3598.68 79
3598.82 80
3598.96 81
3599.10 83
3599.23 85
3599.37 85
3599.51 85
3599.65 82
3599.78 78
3599.92 72
3600.06 65
3600.20 57
3600.33 50
3600.47 45
3600.61 43
3600.75 45
3600.88 51
3601.02 59
3601.16 68
3601.29 77
3601.43 84
3601.57 89
3601.71 90
3601.84 88
3601.98 84
3602.12 78
3602.26 69
3602.39 59
3602.53 47
3602.67 34
3602.81 24
3602.94 17
3603.08 16
3603.22 21
3603.36 33
3603.49 49
3603.63 69
3603.77 90
3603.91 111
3604.04 130
3604.18 147
3604.32 163
3604.46 177
3604.59 188
3604.73 197
3604.87 201
3605.01 201
3605.14 197
3605.28 189
3605.42 179
3605.56 168
3605.69 159
3605.83 152
3605.97 148
3606.11 145
3606.24 145
3606.38 146
3606.52 147
3606.66 149
3606.79 152
3606.93 155
3607.07 158
3607.21 161
3607.34 162
3607.48 160
3607.62 156
3607.76 149
3607.89 139
3608.03 127
3608.17 114
3608.31 101
3608.44 89
3608.58 80
3608.72 74
3608.86 71
3608.99 70
3609.13 71
3609.27 72
3609.41 73
3609.55 73
3609.68 74
3609.82 75
3609.96 78
3610.10 81
3610.23 87
3610.37 93
3610.51 100
3610.65 106
3610.78 110
3610.92 111
3611.06 109
3611.20 102
3611.33 91
3611.47 76
3611.61 59
3611.75 43
3611.88 30
3612.02 21
3612.16 18
3612.30 21
3612.43 26
3612.57 33
3612.71 40
3612.85 47
3612.99 52
3613.12 55
3613.26 58
3613.40 61
3613.54 63
3613.67 63
3613.81 62
3613.95 56
3614.09 47
3614.22 33
3614.36 17
3614.50 1
3614.64 0
3614.78 0
3614.91 0
3615.05 0
3615.19 0
3615.33 0
3615.46 0
3615.60 4
3615.74 10
3615.88 16
3616.01 22
3616.15 28
3616.29 34
3616.43 38
3616.57 42
3616.70 43
3616.84 42
3616.98 39
3617.12 37
3617.25 36
3617.39 38
3617.53 42
3617.67 48
3617.80 55
3617.94 64
3618.08 74
3618.22 83
3618.36 91
3618.49 97
3618.63 101
3618.77 101
3618.91 98
3619.04 91
3619.18 81
3619.32 71
3619.46 60
3619.60 51
3619.73 44
3619.87 41
3620.01 42
3620.15 47
3620.28 55
3620.42 66
3620.56 78
3620.70 89
3620.84 97
3620.97 101
3621.11 100
3621.25 95
3621.39 89
3621.52 83
3621.66 78
3621.80 75
3621.94 75
3622.08 77
3622.21 79
3622.35 81
3622.49 81
3622.63 81
3622.77 81
3622.90 81
3623.04 81
3623.18 82
3623.32 84
3623.45 88
3623.59 92
3623.73 97
3623.87 103
3624.01 109
3624.14 116
3624.28 123
3624.42 129
3624.56 134
3624.70 138
3624.83 142
3624.97 146
3625.11 148
3625.25 150
3625.38 151
3625.52 151
3625.66 149
3625.80 147
3625.94 145
3626.07 144
3626.21 145
3626.35 147
3626.49 151
3626.63 155
3626.76 160
3626.90 163
3627.04 164
3627.18 163
3627.32 158
3627.45 151
3627.59 141
3627.73 128
3627.87 115
3628.01 102
3628.14 92
3628.28 85
3628.42 84
3628.56 88
3628.69 97
3628.83 112
3628.97 130
3629.11 148
3629.25 166
3629.38 179
3629.52 188
3629.66 190
3629.80 186
3629.94 176
3630.07 162
3630.21 147
3630.35 134
3630.49 123
3630.63 119
3630.76 120
3630.90 126
3631.04 137
3631.18 149
3631.32 160
3631.45 168
3631.59 172
3631.73 170
3631.87 165
3632.01 156
3632.14 146
3632.28 135
3632.42 124
3632.56 114
3632.70 104
3632.83 94
3632.97 84
3633.11 76
3633.25 70
3633.39 67
3633.52 67
3633.66 68
3633.80 71
3633.94 72
3634.08 71
3634.21 67
3634.35 60
3634.49 52
3634.63 44
3634.77 38
3634.91 35
3635.04 35
3635.18 40
3635.32 48
3635.46 59
3635.60 72
3635.73 85
3635.87 100
3636.01 115
3636.15 131
3636.29 147
3636.42 164
3636.56 180
3636.70 193
3636.84 201
3636.98 202
3637.11 197
3637.25 187
3637.39 174
3637.53 160
3637.67 148
3637.81 141
3637.94 139
3638.08 142
3638.22 147
3638.36 153
3638.50 157
3638.63 159
3638.77 157
3638.91 152
3639.05 144
3639.19 135
3639.32 124
3639.46 115
3639.60 105
3639.74 98
3639.88 92
3640.02 88
3640.15 84
3640.29 82
3640.43 79
3640.57 77
3640.71 76
3640.84 77
3640.98 80
3641.12 87
3641.26 96
3641.40 108
3641.54 121
3641.67 134
3641.81 144
3641.95 152
3642.09 156
3642.23 157
3642.36 153
3642.50 147
3642.64 139
3642.78 130
3642.92 122
3643.06 117
3643.19 114
3643.33 113
3643.47 115
3643.61 117
3643.75 119
3643.89 120
3644.02 121
3644.16 120
3644.30 120
3644.44 120
3644.58 120
3644.71 120
3644.85 120
3644.99 119
3645.13 117
3645.27 117
3645.41 119
3645.54 124
3645.68 132
3645.82 144
3645.96 157
3646.10 170
3646.24 183
3646.37 194
3646.51 203
3646.65 210
3646.79 215
3646.93 219
3647.07 221
3647.20 221
3647.34 219
3647.48 217
3647.62 215
3647.76 214
3647.90 215
3648.03 217
3648.17 222
3648.31 226
3648.45 230
3648.59 232
3648.73 230
3648.86 226
3649.00 220
3649.14 212
3649.28 205
3649.42 198
3649.56 195
3649.69 194
3649.83 197
3649.97 202
3650.11 209
3650.25 214
3650.39 217
3650.52 215
3650.66 208
3650.80 196
3650.94 181
3651.08 165
3651.22 150
3651.35 136
3651.49 124
3651.63 115
3651.77 106
3651.91 98
3652.05 90
3652.18 82
3652.32 76
3652.46 73
3652.60 72
3652.74 74
3652.88 79
3653.01 85
3653.15 91
3653.29 98
3653.43 106
3653.57 113
3653.71 122
3653.85 131
3653.98 141
3654.12 150
3654.26 159
3654.40 165
3654.54 168
3654.68 167
3654.81 163
3654.95 156
3655.09 146
3655.23 135
3655.37 123
3655.51 111
3655.65 101
3655.78 91
3655.92 81
3656.06 70
3656.20 59
3656.34 47
3656.48 34
3656.61 21
3656.75 9
3656.89 0
3657.03 0
3657.17 0
3657.31 0
3657.45 0
3657.58 0
3657.72 0
3657.86 0
3658.00 0
3658.14 2
3658.28 7
3658.41 12
3658.55 17
3658.69 20
3658.83 23
3658.97 26
3659.11 28
3659.25 30
3659.38 32
3659.52 34
3659.66 36
3659.80 38
3659.94 41
3660.08 44
3660.22 49
3660.35 54
3660.49 60
3660.63 64
3660.77 68
3660.91 68
3661.05 66
3661.19 61
3661.32 55
3661.46 47
3661.60 39
3661.74 32
3661.88 26
3662.02 22
3662.16 18
3662.29 15
3662.43 12
3662.57 10
3662.71 9
3662.85 9
3662.99 11
3663.13 16
3663.26 22
3663.40 30
3663.54 39
3663.68 46
3663.82 53
3663.96 58
3664.10 61
3664.23 61
3664.37 61
3664.51 60
3664.65 60
3664.79 60
3664.93 62
3665.07 64
3665.21 65
3665.34 64
3665.48 60
3665.62 53
3665.76 44
3665.90 33
3666.04 24
3666.18 17
3666.31 14
3666.45 15
3666.59 18
3666.73 22
3666.87 24
3667.01 24
3667.15 21
3667.29 16
3667.42 10
3667.56 2
3667.70 0
3667.84 0
3667.98 0
3668.12 0
3668.26 0
3668.39 0
3668.53 0
3668.67 0
3668.81 16
3668.95 35
3669.09 54
3669.23 72
3669.37 87
3669.50 98
3669.64 106
3669.78 111
3669.92 114
3670.06 115
3670.20 115
3670.34 111
3670.48 104
3670.61 93
3670.75 78
3670.89 61
3671.03 42
3671.17 26
3671.31 13
3671.45 5
3671.59 3
3671.72 5
3671.86 10
3672.00 16
3672.14 22
3672.28 27
3672.42 30
3672.56 32
3672.70 35
3672.83 37
3672.97 40
3673.11 45
3673.25 50
3673.39 56
3673.53 62
3673.67 67
3673.81 72
3673.95 75
3674.08 77
3674.22 77
3674.36 76
3674.50 73
3674.64 69
3674.78 65
3674.92 60
3675.06 55
3675.19 51
3675.33 47
3675.47 43
3675.61 40
3675.75 37
3675.89 33
3676.03 29
3676.17 25
3676.31 19
3676.44 13
3676.58 5
3676.72 0
3676.86 0
3677.00 0
3677.14 0
3677.28 0
3677.42 0
3677.56 0
3677.69 0
3677.83 0
3677.97 7
3678.11 19
3678.25 28
3678.39 34
3678.53 38
3678.67 40
3678.81 43
3678.94 48
3679.08 54
3679.22 61
3679.36 67
3679.50 71
3679.64 71
3679.78 66
3679.92 59
3680.06 51
3680.19 43
3680.33 37
3680.47 34
3680.61 35
3680.75 39
3680.89 43
3681.03 48
3681.17 51
3681.31 53
3681.44 53
3681.58 51
3681.72 47
3681.86 42
3682.00 37
3682.14 32
3682.28 29
3682.42 27
3682.56 29
3682.70 31
3682.83 34
3682.97 36
3683.11 36
3683.25 33
3683.39 27
3683.53 20
3683.67 13
3683.81 9
3683.95 9
3684.09 14
3684.22 23
3684.36 36
3684.50 51
3684.64 66
3684.78 78
3684.92 87
3685.06 91
3685.20 92
3685.34 88
3685.48 83
3685.61 76
3685.75 68
3685.89 59
3686.03 51
3686.17 42
3686.31 33
3686.45 23
3686.59 14
3686.73 5
3686.87 0
3687.00 0
3687.14 0
3687.28 0
3687.42 0
3687.56 0
3687.70 0
3687.84 1
3687.98 9
3688.12 14
3688.26 17
3688.40 17
3688.53 14
3688.67 11
3688.81 10
3688.95 12
3689.09 17
3689.23 26
3689.37 38
3689.51 50
3689.65 62
3689.79 72
3689.93 77
3690.06 79
3690.20 78
3690.34 74
3690.48 68
3690.62 61
3690.76 56
3690.90 52
3691.04 53
3691.18 57
3691.32 65
3691.46 76
3691.60 89
3691.73 100
3691.87 108
3692.01 111
3692.15 111
3692.29 107
3692.43 103
3692.57 101
3692.71 104
3692.85 111
3692.99 123
3693.13 139
3693.27 157
3693.40 175
3693.54 192
3693.68 206
3693.82 217
3693.96 225
3694.10 232
3694.24 240
3694.38 250
3694.52 263
3694.66 279
3694.80 298
3694.94 316
3695.07 330
3695.21 337
3695.35 337
3695.49 329
3695.63 316
3695.77 301
3695.91 286
3696.05 275
3696.19 269
3696.33 267
3696.47 270
3696.61 274
3696.75 278
3696.88 278
3697.02 275
3697.16 268
3697.30 258
3697.44 248
3697.58 238
3697.72 231
3697.86 227
3698.00 227
3698.14 229
3698.28 232
3698.42 236
3698.56 240
3698.70 244
3698.83 249
3698.97 254
3699.11 259
3699.25 264
3699.39 265
3699.53 261
3699.67 251
3699.81 234
3699.95 214
3700.09 191
3700.23 169
3700.37 151
3700.51 139
3700.65 132
3700.78 129
3700.92 128
3701.06 126
3701.20 122
3701.34 115
3701.48 106
3701.62 95
3701.76 85
3701.90 77
3702.04 71
3702.18 66
3702.32 64
3702.46 62
3702.60 62
3702.74 63
3702.87 65
3703.01 68
3703.15 71
3703.29 74
3703.43 77
3703.57 79
3703.71 78
3703.85 76
3703.99 72
3704.13 67
3704.27 62
3704.41 58
3704.55 57
3704.69 60
3704.83 66
3704.97 75
3705.10 86
3705.24 98
3705.38 109
3705.52 118
3705.66 124
3705.80 129
3705.94 133
3706.08 138
3706.22 143
3706.36 149
3706.50 155
3706.64 162
3706.78 166
3706.92 170
3707.06 171
3707.20 173
3707.34 175
3707.47 177
3707.61 181
3707.75 185
3707.89 189
3708.03 192
3708.17 194
3708.31 194
3708.45 192
3708.59 189
3708.73 184
3708.87 178
3709.01 170
3709.15 163
3709.29 156
3709.43 151
3709.57 149
3709.71 151
3709.85 157
3709.99 165
3710.12 173
3710.26 180
3710.40 184
3710.54 184
3710.68 180
3710.82 174
3710.96 167
3711.10 160
3711.24 156
3711.38 153
3711.52 153
3711.66 154
3711.80 155
3711.94 154
3712.08 152
3712.22 147
3712.36 140
3712.50 131
3712.64 124
3712.78 118
3712.92 114
3713.05 113
3713.19 113
3713.33 113
3713.47 111
3713.61 107
3713.75 99
3713.89 89
3714.03 77
3714.17 64
3714.31 50
3714.45 37
3714.59 26
3714.73 16
3714.87 8
3715.01 4
3715.15 3
3715.29 6
3715.43 11
3715.57 15
3715.71 18
3715.85 17
3715.99 12
3716.13 4
3716.27 0
3716.40 0
3716.54 0
3716.68 0
3716.82 0
3716.96 0
3717.10 4
3717.24 20
3717.38 37
3717.52 54
3717.66 69
3717.80 81
3717.94 89
3718.08 94
3718.22 94
3718.36 92
3718.50 87
3718.64 81
3718.78 77
3718.92 74
3719.06 74
3719.20 78
3719.34 83
3719.48 90
3719.62 96
3719.76 100
3719.90 101
3720.04 102
3720.18 101
3720.31 100
3720.45 101
3720.59 104
3720.73 109
3720.87 115
3721.01 122
3721.15 127
3721.29 131
3721.43 133
3721.57 134
3721.71 136
3721.85 139
3721.99 144
3722.13 154
3722.27 168
3722.41 184
3722.55 203
3722.69 221
3722.83 237
3722.97 249
3723.11 255
3723.25 256
3723.39 251
3723.53 241
3723.67 227
3723.81 212
3723.95 196
3724.09 181
3724.23 168
3724.37 158
3724.51 151
3724.65 145
3724.79 142
3724.93 140
3725.07 138
3725.21 137
3725.35 138
3725.49 140
3725.62 145
3725.76 151
3725.90 159
3726.04 167
3726.18 173
3726.32 176
3726.46 175
3726.60 169
3726.74 159
3726.88 146
3727.02 132
3727.16 119
3727.30 109
3727.44 101
3727.58 94
3727.72 89
3727.86 83
3728.00 75
3728.14 65
3728.28 52
3728.42 38
3728.56 24
3728.70 11
3728.84 0
3728.98 0
3729.12 0
3729.26 0
3729.40 0
3729.54 0
3729.68 7
3729.82 15
3729.96 20
3730.10 24
3730.24 24
3730.38 21
3730.52 18
3730.66 14
3730.80 11
3730.94 9
3731.08 9
3731.22 10
3731.36 12
3731.50 16
3731.64 20
3731.78 26
3731.92 32
3732.06 39
3732.20 45
3732.34 50
3732.48 53
3732.62 55
3732.76 55
3732.90 54
3733.04 50
3733.18 46
3733.32 40
3733.46 34
3733.60 26
3733.74 18
3733.88 9
3734.02 1
3734.16 0
3734.30 0
3734.44 0
3734.58 0
3734.72 0
3734.86 0
3735.00 0
3735.14 0
3735.28 6
3735.42 12
3735.56 18
3735.70 24
3735.84 28
3735.98 33
3736.12 38
3736.26 43
3736.40 49
3736.54 56
3736.68 63
3736.82 71
3736.96 78
3737.10 85
3737.24 90
3737.38 93
3737.52 95
3737.66 96
3737.80 94
3737.94 91
3738.08 88
3738.22 85
3738.36 83
3738.50 83
3738.64 85
3738.78 91
3738.92 97
3739.06 104
3739.20 110
3739.34 113
3739.48 112
3739.62 109
3739.76 103
3739.90 97
3740.04 90
3740.18 84
3740.32 80
3740.46 77
3740.60 77
3740.74 79
3740.88 84
3741.02 91
3741.16 101
3741.30 112
3741.44 122
3741.58 131
3741.72 136
3741.86 138
3742.00 135
3742.14 130
3742.28 123
3742.42 116
3742.56 108
3742.70 101
3742.84 94
3742.98 86
3743.12 78
3743.26 68
3743.40 58
3743.54 50
3743.68 46
3743.82 46
3743.96 51
3744.10 61
3744.24 76
3744.38 95
3744.52 116
3744.66 138
3744.80 161
3744.94 183
3745.08 202
3745.22 217
3745.36 226
3745.50 229
3745.64 225
3745.78 216
3745.92 203
3746.06 190
3746.20 178
3746.34 169
3746.48 163
3746.62 160
3746.76 156
3746.90 148
3747.04 135
3747.18 116
3747.32 90
3747.46 61
3747.60 32
3747.74 6
3747.88 0
3748.02 0
3748.16 0
3748.30 0
3748.45 0
3748.59 6
3748.73 19
3748.87 30
3749.01 38
3749.15 44
3749.29 47
3749.43 48
3749.57 48
3749.71 45
3749.85 43
3749.99 40
3750.13 38
3750.27 38
3750.41 40
3750.55 44
3750.69 48
3750.83 52
3750.97 54
3751.11 55
3751.25 54
3751.39 53
3751.53 53
3751.67 55
3751.81 60
3751.95 68
3752.09 78
3752.23 88
3752.37 97
3752.51 104
3752.65 110
3752.79 114
3752.93 116
3753.07 117
3753.21 119
3753.35 120
3753.49 122
3753.63 125
3753.78 127
3753.92 130
3754.06 134
3754.20 137
3754.34 140
3754.48 144
3754.62 148
3754.76 153
3754.90 158
3755.04 164
3755.18 169
3755.32 172
3755.46 174
3755.60 172
3755.74 168
3755.88 163
3756.02 156
3756.16 151
3756.30 146
3756.44 143
3756.58 141
3756.72 140
3756.86 137
3757.00 132
3757.14 123
3757.28 111
3757.42 96
3757.56 81
3757.71 69
3757.85 62
3757.99 60
3758.13 63
3758.27 70
3758.41 79
3758.55 87
3758.69 93
3758.83 96
3758.97 98
3759.11 101
3759.25 105
3759.39 112
3759.53 122
3759.67 132
3759.81 139
3759.95 140
3760.09 135
3760.23 123
3760.37 106
3760.51 85
3760.65 64
3760.79 47
3760.93 35
3761.08 29
3761.22 28
3761.36 33
3761.50 41
3761.64 50
3761.78 59
3761.92 65
3762.06 69
3762.20 71
3762.34 71
3762.48 70
3762.62 70
3762.76 71
3762.90 75
3763.04 81
3763.18 88
3763.32 96
3763.46 105
3763.60 113
3763.74 121
3763.88 128
3764.03 133
3764.17 136
3764.31 138
3764.45 137
3764.59 133
3764.73 127
3764.87 120
3765.01 112
3765.15 104
3765.29 97
3765.43 89
3765.57 81
3765.71 72
3765.85 64
3765.99 56
3766.13 48
3766.27 44
3766.41 43
3766.55 46
3766.70 53
3766.84 63
3766.98 75
3767.12 87
3767.26 100
3767.40 112
3767.54 121
3767.68 127
3767.82 130
3767.96 129
3768.10 124
3768.24 116
3768.38 104
3768.52 92
3768.66 80
3768.80 70
3768.94 63
3769.09 60
3769.23 60
3769.37 65
3769.51 71
3769.65 80
3769.79 88
3769.93 97
3770.07 104
3770.21 111
3770.35 116
3770.49 121
3770.63 125
3770.77 129
3770.91 134
3771.05 140
3771.19 147
3771.34 153
3771.48 159
3771.62 164
3771.76 167
3771.90 169
3772.04 170
3772.18 172
3772.32 175
3772.46 179
3772.60 184
3772.74 190
3772.88 195
3773.02 198
3773.16 198
3773.30 194
3773.45 186
3773.59 176
3773.73 163
3773.87 150
3774.01 137
3774.15 125
3774.29 113
3774.43 102
3774.57 93
3774.71 86
3774.85 82
3774.99 82
3775.13 85
3775.27 92
3775.42 100
3775.56 108
3775.70 116
3775.84 122
3775.98 127
3776.12 131
3776.26 135
3776.40 140
3776.54 146
3776.68 154
3776.82 162
3776.96 171
3777.10 178
3777.24 183
3777.39 185
3777.53 183
3777.67 179
3777.81 172
3777.95 163
3778.09 156
3778.23 150
3778.37 147
3778.51 147
3778.65 151
3778.79 155
3778.93 159
3779.07 160
3779.22 157
3779.36 149
3779.50 139
3779.64 128
3779.78 119
3779.92 113
3780.06 110
3780.20 110
3780.34 109
3780.48 106
3780.62 98
3780.76 87
3780.91 73
3781.05 58
3781.19 45
3781.33 34
3781.47 26
3781.61 20
3781.75 16
3781.89 11
3782.03 6
3782.17 0
3782.31 0
3782.45 0
3782.60 0
3782.74 0
3782.88 0
3783.02 0
3783.16 0
3783.30 1
3783.44 4
3783.58 7
3783.72 11
3783.86 15
3784.00 21
3784.14 27
3784.29 32
3784.43 36
3784.57 39
3784.71 39
3784.85 38
3784.99 37
3785.13 34
3785.27 31
3785.41 27
3785.55 24
3785.69 20
3785.84 17
3785.98 15
3786.12 13
3786.26 13
3786.40 12
3786.54 12
3786.68 12
3786.82 12
3786.96 13
3787.10 15
3787.24 19
3787.39 25
3787.53 33
3787.67 41
3787.81 47
3787.95 50
3788.09 48
3788.23 42
3788.37 32
3788.51 20
3788.65 9
3788.80 1
3788.94 0
3789.08 0
3789.22 0
3789.36 2
3789.50 8
3789.64 14
3789.78 22
3789.92 30
3790.06 40
3790.21 51
3790.35 63
3790.49 77
3790.63 90
3790.77 103
3790.91 114
3791.05 124
3791.19 132
3791.33 137
3791.47 141
3791.62 143
3791.76 144
3791.90 145
3792.04 145
3792.18 146
3792.32 148
3792.46 149
3792.60 151
3792.74 152
3792.88 153
3793.03 154
3793.17 154
3793.31 153
3793.45 152
3793.59 149
3793.73 144
3793.87 136
3794.01 126
3794.15 114
3794.30 100
3794.44 87
3794.58 73
3794.72 61
3794.86 49
3795.00 39
3795.14 29
3795.28 21
3795.42 16
3795.57 15
3795.71 18
3795.85 26
3795.99 38
3796.13 53
3796.27 67
3796.41 81
3796.55 93
3796.69 103
3796.84 111
3796.98 118
3797.12 124
3797.26 129
3797.40 134
3797.54 137
3797.68 138
3797.82 136
3797.96 131
3798.11 125
3798.25 117
3798.39 108
3798.53 98
3798.67 89
3798.81 81
3798.95 74
3799.09 68
3799.23 62
3799.38 57
3799.52 52
3799.66 48
3799.80 44
3799.94 41
3800.08 40
3800.22 39
3800.36 41
3800.51 44
3800.65 48
3800.79 51
3800.93 54
3801.07 55
3801.21 53
3801.35 47
3801.49 37
3801.63 24
3801.78 9
3801.92 0
3802.06 0
3802.20 0
3802.34 0
3802.48 0
3802.62 0
3802.76 0
3802.91 0
3803.05 11
3803.19 29
3803.33 44
3803.47 57
3803.61 65
3803.75 69
3803.89 69
3804.04 66
3804.18 61
3804.32 54
3804.46 45
3804.60 35
3804.74 24
3804.88 12
3805.02 0
3805.17 0
3805.31 0
3805.45 0
3805.59 0
3805.73 0
3805.87 8
3806.01 28
3806.15 50
3806.30 73
3806.44 93
3806.58 111
3806.72 128
3806.86 142
3807.00 154
3807.14 164
3807.29 171
3807.43 174
3807.57 172
3807.71 167
3807.85 158
3807.99 149
3808.13 140
3808.27 133
3808.42 128
3808.56 125
3808.70 123
3808.84 119
3808.98 114
3809.12 107
3809.26 98
3809.41 90
3809.55 84
3809.69 80
3809.83 78
3809.97 77
3810.11 75
3810.25 72
3810.39 65
3810.54 57
3810.68 47
3810.82 37
3810.96 31
3811.10 29
3811.24 34
3811.38 45
3811.53 60
3811.67 80
3811.81 100
3811.95 120
3812.09 137
3812.23 151
3812.37 160
3812.52 165
3812.66 167
3812.80 164
3812.94 159
3813.08 153
3813.22 146
3813.36 137
3813.51 128
3813.65 117
3813.79 104
3813.93 89
3814.07 74
3814.21 58
3814.35 44
3814.50 31
3814.64 20
3814.78 11
3814.92 4
3815.06 0
3815.20 0
3815.34 0
3815.49 0
3815.63 0
3815.77 0
3815.91 0
3816.05 6
3816.19 10
3816.33 12
3816.48 11
3816.62 7
3816.76 2
3816.90 0
3817.04 0
3817.18 3
3817.33 13
3817.47 25
3817.61 39
3817.75 51
3817.89 58
3818.03 58
3818.17 53
3818.32 42
3818.46 29
3818.60 15
3818.74 5
3818.88 0
3819.02 0
3819.17 0
3819.31 3
3819.45 8
3819.59 14
3819.73 20
3819.87 24
3820.01 28
3820.16 31
3820.30 34
3820.44 37
3820.58 40
3820.72 43
3820.86 46
3821.01 49
3821.15 53
3821.29 56
3821.43 59
3821.57 61
3821.71 63
3821.85 63
3822.00 64
3822.14 64
3822.28 64
3822.42 65
3822.56 66
3822.70 69
3822.85 72
3822.99 75
3823.13 80
3823.27 85
3823.41 90
3823.55 94
3823.70 98
3823.84 101
3823.98 104
3824.12 108
3824.26 116
3824.40 128
3824.55 145
3824.69 166
3824.83 190
3824.97 214
3825.11 235
3825.25 253
3825.40 265
3825.54 271
3825.68 271
3825.82 267
3825.96 261
3826.10 253
3826.25 245
3826.39 239
3826.53 234
3826.67 231
3826.81 230
3826.95 229
3827.10 228
3827.24 227
3827.38 226
3827.52 224
3827.66 222
3827.80 219
3827.95 214
3828.09 208
3828.23 201
3828.37 192
3828.51 181
3828.65 171
3828.80 163
3828.94 159
3829.08 159
3829.22 162
3829.36 168
3829.50 173
3829.65 175
3829.79 172
3829.93 163
3830.07 149
3830.21 134
3830.35 119
3830.50 106
3830.64 98
3830.78 93
3830.92 91
3831.06 91
3831.21 90
3831.35 87
3831.49 83
3831.63 77
3831.77 72
3831.91 67
3832.06 64
3832.20 62
3832.34 61
3832.48 62
3832.62 63
3832.76 65
3832.91 67
3833.05 71
3833.19 77
3833.33 85
3833.47 93
3833.62 102
3833.76 110
3833.90 115
3834.04 117
3834.18 115
3834.32 111
3834.47 105
3834.61 99
3834.75 95
3834.89 92
3835.03 92
3835.18 94
3835.32 96
3835.46 98
3835.60 100
3835.74 101
3835.88 103
3836.03 106
3836.17 109
3836.31 113
3836.45 116
3836.59 119
3836.74 120
3836.88 119
3837.02 115
3837.16 110
3837.30 105
3837.45 101
3837.59 99
3837.73 99
3837.87 100
3838.01 101
3838.15 102
3838.30 102
3838.44 101
3838.58 100
3838.72 100
3838.86 101
3839.01 105
3839.15 111
3839.29 120
3839.43 132
3839.57 144
3839.72 155
3839.86 164
3840.00 171
3840.14 173
3840.28 172
3840.43 167
3840.57 160
3840.71 153
3840.85 147
3840.99 143
3841.13 143
3841.28 146
3841.42 152
3841.56 161
3841.70 171
3841.84 181
3841.99 189
3842.13 194
3842.27 197
3842.41 199
3842.55 199
3842.70 201
3842.84 204
3842.98 209
3843.12 214
3843.26 220
3843.41 223
3843.55 224
3843.69 221
3843.83 214
3843.97 205
3844.12 195
3844.26 186
3844.40 179
3844.54 176
3844.68 175
3844.83 176
3844.97 179
3845.11 181
3845.25 182
3845.39 182
3845.54 182
3845.68 186
3845.82 195
3845.96 211
3846.10 233
3846.25 260
3846.39 287
3846.53 311
3846.67 328
3846.81 339
3846.96 344
3847.10 345
3847.24 343
3847.38 340
3847.53 337
3847.67 334
3847.81 332
3847.95 330
3848.09 329
3848.24 329
3848.38 331
3848.52 334
3848.66 337
3848.80 339
3848.95 339
3849.09 338
3849.23 336
3849.37 333
3849.51 332
3849.66 334
3849.80 338
3849.94 343
3850.08 350
3850.22 357
3850.37 363
3850.51 367
3850.65 370
3850.79 370
3850.94 368
3851.08 363
3851.22 354
3851.36 342
3851.50 327
3851.65 311
3851.79 293
3851.93 275
3852.07 256
3852.21 238
3852.36 219
3852.50 200
3852.64 182
3852.78 164
3852.93 147
3853.07 133
3853.21 121
3853.35 112
3853.49 105
3853.64 100
3853.78 96
3853.92 94
3854.06 92
3854.20 89
3854.35 85
3854.49 80
3854.63 73
3854.77 63
3854.92 51
3855.06 38
3855.20 24
3855.34 13
3855.48 6
3855.63 6
3855.77 13
3855.91 29
3856.05 51
3856.20 78
3856.34 105
3856.48 129
3856.62 147
3856.76 158
3856.91 159
3857.05 152
3857.19 140
3857.33 125
3857.48 110
3857.62 98
3857.76 91
3857.90 88
3858.04 90
3858.19 93
3858.33 97
3858.47 99
3858.61 98
3858.76 93
3858.90 85
3859.04 73
3859.18 60
3859.33 46
3859.47 34
3859.61 23
3859.75 14
3859.89 6
3860.04 0
3860.18 0
3860.32 0
3860.46 0
3860.61 0
3860.75 0
3860.89 0
3861.03 0
3861.18 0
3861.32 0
3861.46 0
3861.60 2
3861.74 5
3861.89 8
3862.03 11
3862.17 14
3862.31 15
3862.46 16
3862.60 16
3862.74 15
3862.88 15
3863.03 14
3863.17 14
3863.31 13
3863.45 12
3863.59 12
3863.74 12
3863.88 14
3864.02 18
3864.16 24
3864.31 31
3864.45 37
3864.59 42
3864.73 45
3864.88 44
3865.02 42
3865.16 38
3865.30 34
3865.45 33
3865.59 34
3865.73 36
3865.87 39
3866.02 42
3866.16 43
3866.30 43
3866.44 41
3866.59 39
3866.73 39
3866.87 40
3867.01 44
3867.15 50
3867.30 57
3867.44 65
3867.58 72
3867.72 77
3867.87 81
3868.01 83
3868.15 85
3868.29 87
3868.44 89
3868.58 92
3868.72 94
3868.86 95
3869.01 96
3869.15 95
3869.29 94
3869.43 92
3869.58 91
3869.72 90
3869.86 91
3870.00 92
3870.15 94
3870.29 98
3870.43 104
3870.57 111
3870.72 120
3870.86 130
3871.00 140
3871.14 148
3871.29 153
3871.43 155
3871.57 152
3871.71 144
3871.86 133
3872.00 119
3872.14 105
3872.28 92
3872.43 82
3872.57 77
3872.71 79
3872.85 85
3873.00 96
3873.14 109
3873.28 122
3873.42 132
3873.57 139
3873.71 142
3873.85 141
3873.99 138
3874.14 136
3874.28 134
3874.42 135
3874.56 138
3874.71 144
3874.85 151
3874.99 158
3875.13 165
3875.28 170
3875.42 174
3875.56 177
3875.71 179
3875.85 180
3875.99 179
3876.13 174
3876.28 164
3876.42 148
3876.56 126
3876.70 101
3876.85 75
3876.99 50
3877.13 30
3877.27 15
3877.42 7
3877.56 4
3877.70 4
3877.84 7
3877.99 11
3878.13 15
3878.27 19
3878.41 23
3878.56 28
3878.70 34
3878.84 40
3878.99 47
3879.13 54
3879.27 61
3879.41 66
3879.56 69
3879.70 70
3879.84 70
3879.98 71
3880.13 74
3880.27 80
3880.41 90
3880.55 103
3880.70 118
3880.84 133
3880.98 146
3881.13 157
3881.27 163
3881.41 165
3881.55 163
3881.70 158
3881.84 153
3881.98 148
3882.12 145
3882.27 144
3882.41 146
3882.55 149
3882.69 154
3882.84 158
3882.98 160
3883.12 158
3883.27 154
3883.41 147
3883.55 139
3883.69 132
3883.84 126
3883.98 122
3884.12 120
3884.26 120
3884.41 119
3884.55 118
3884.69 115
3884.84 111
3884.98 106
3885.12 99
3885.26 92
3885.41 85
3885.55 77
3885.69 70
3885.84 64
3885.98 59
3886.12 54
3886.26 51
3886.41 48
3886.55 47
3886.69 46
3886.83 47
3886.98 50
3887.12 55
3887.26 61
3887.41 69
3887.55 77
3887.69 85
3887.83 93
3887.98 99
3888.12 106
3888.26 112
3888.41 118
3888.55 124
3888.69 130
3888.83 134
3888.98 136
3889.12 136
3889.26 135
3889.41 133
3889.55 132
3889.69 133
3889.83 136
3889.98 141
3890.12 147
3890.26 154
3890.41 158
3890.55 161
3890.69 162
3890.83 160
3890.98 158
3891.12 154
3891.26 151
3891.41 148
3891.55 147
3891.69 146
3891.83 145
3891.98 144
3892.12 143
3892.26 140
3892.41 138
3892.55 135
3892.69 133
3892.83 133
3892.98 134
3893.12 137
3893.26 140
3893.41 142
3893.55 143
3893.69 140
3893.83 133
3893.98 123
3894.12 109
3894.26 95
3894.41 82
3894.55 70
3894.69 61
3894.83 55
3894.98 52
3895.12 51
3895.26 54
3895.41 59
3895.55 68
3895.69 79
3895.84 93
3895.98 107
3896.12 122
3896.26 134
3896.41 144
3896.55 150
3896.69 153
3896.84 152
3896.98 150
3897.12 147
3897.27 144
3897.41 140
3897.55 136
3897.69 131
3897.84 124
3897.98 115
3898.12 105
3898.27 92
3898.41 79
3898.55 66
3898.70 56
3898.84 49
3898.98 45
3899.12 43
3899.27 44
3899.41 46
3899.55 47
3899.70 46
3899.84 44
3899.98 40
3900.13 35
3900.27 30
3900.41 27
3900.55 26
3900.70 30
3900.84 38
3900.98 50
3901.13 66
3901.27 86
3901.41 107
3901.56 129
3901.70 150
3901.84 169
3901.99 184
3902.13 195
3902.27 199
3902.41 196
3902.56 187
3902.70 172
3902.84 154
3902.99 136
3903.13 120
3903.27 108
3903.42 101
3903.56 97
3903.70 95
3903.85 92
3903.99 88
3904.13 81
3904.27 73
3904.42 63
3904.56 55
3904.70 49
3904.85 46
3904.99 46
3905.13 48
3905.28 52
3905.42 57
3905.56 61
3905.71 64
3905.85 66
3905.99 67
3906.14 66
3906.28 65
3906.42 62
3906.56 59
3906.71 56
3906.85 54
3906.99 53
3907.14 53
3907.28 54
3907.42 57
3907.57 60
3907.71 62
3907.85 65
3908.00 67
3908.14 70
3908.28 74
3908.43 80
3908.57 87
3908.71 95
3908.86 104
3909.00 113
3909.14 121
3909.29 126
3909.43 128
3909.57 128
3909.71 127
3909.86 126
3910.00 126
3910.14 127
3910.29 129
3910.43 131
3910.57 132
3910.72 132
3910.86 128
3911.00 123
3911.15 115
3911.29 106
3911.43 97
3911.58 89
3911.72 82
3911.86 76
3912.01 73
3912.15 71
3912.29 70
3912.44 71
3912.58 73
3912.72 73
3912.87 72
3913.01 66
3913.15 56
3913.30 42
3913.44 26
3913.58 9
3913.73 0
3913.87 0
3914.01 0
3914.16 0
3914.30 0
3914.44 0
3914.59 0
3914.73 0
3914.87 6
3915.02 12
3915.16 18
3915.30 22
3915.45 26
3915.59 29
3915.73 34
3915.88 39
3916.02 44
3916.16 50
3916.31 56
3916.45 60
3916.59 62
3916.74 60
3916.88 56
3917.02 49
3917.17 42
3917.31 35
3917.45 29
3917.60 27
3917.74 28
3917.88 33
3918.03 38
3918.17 44
3918.31 47
3918.46 47
3918.60 42
3918.74 33
3918.89 23
3919.03 11
3919.17 0
3919.32 0
3919.46 0
3919.60 0
3919.75 0
3919.89 0
3920.03 0
3920.18 0
3920.32 0
3920.46 4
3920.61 13
3920.75 22
3920.89 32
3921.04 42
3921.18 51
3921.32 60
3921.47 68
3921.61 75
3921.75 82
3921.90 89
3922.04 98
3922.18 108
3922.33 119
3922.47 130
3922.61 138
3922.76 144
3922.90 144
3923.04 138
3923.19 127
3923.33 113
3923.47 98
3923.62 83
3923.76 70
3923.91 59
3924.05 50
3924.19 43
3924.34 37
3924.48 33
3924.62 32
3924.77 35
3924.91 43
3925.05 57
3925.20 76
3925.34 98
3925.48 122
3925.63 146
3925.77 167
3925.91 185
3926.06 198
3926.20 206
3926.34 210
3926.49 211
3926.63 209
3926.78 206
3926.92 202
3927.06 198
3927.21 195
3927.35 192
3927.49 190
3927.64 187
3927.78 185
3927.92 182
3928.07 179
3928.21 174
3928.35 168
3928.50 162
3928.64 155
3928.78 149
3928.93 144
3929.07 142
3929.22 141
3929.36 143
3929.50 147
3929.65 152
3929.79 157
3929.93 161
3930.08 163
3930.22 163
3930.36 160
3930.51 156
3930.65 151
3930.80 146
3930.94 142
3931.08 139
3931.23 135
3931.37 131
3931.51 124
3931.66 116
3931.80 107
3931.94 97
3932.09 89
3932.23 83
3932.37 82
3932.52 83
3932.66 85
3932.81 87
3932.95 86
3933.09 83
3933.24 77
3933.38 70
3933.52 64
3933.67 61
3933.81 61
3933.95 64
3934.10 69
3934.24 74
3934.39 77
3934.53 78
3934.67 80
3934.82 83
3934.96 90
3935.10 101
3935.25 117
3935.39 137
3935.54 157
3935.68 173
3935.82 183
3935.97 185
3936.11 178
3936.25 164
3936.40 145
3936.54 126
3936.68 109
3936.83 97
3936.97 90
3937.12 88
3937.26 90
3937.40 93
3937.55 95
3937.69 95
3937.83 92
3937.98 88
3938.12 84
3938.27 82
3938.41 82
3938.55 86
3938.70 93
3938.84 100
3938.98 107
3939.13 112
3939.27 115
3939.42 114
3939.56 112
3939.70 108
3939.85 103
3939.99 100
3940.13 99
3940.28 98
3940.42 99
3940.57 101
3940.71 104
3940.85 107
3941.00 109
3941.14 110
3941.28 110
3941.43 108
3941.57 106
3941.72 101
3941.86 96
3942.00 90
3942.15 84
3942.29 78
3942.44 71
3942.58 65
3942.72 58
3942.87 52
3943.01 49
3943.15 48
3943.30 50
3943.44 55
3943.59 62
3943.73 70
3943.87 77
3944.02 83
3944.16 89
3944.30 95
3944.45 107
3944.59 127
3944.74 159
3944.88 205
3945.02 262
3945.17 327
3945.31 395
3945.46 461
3945.60 523
3945.74 576
3945.89 623
3946.03 666
3946.18 707
3946.32 749
3946.46 792
3946.61 838
3946.75 885
3946.89 931
3947.04 975
3947.18 1015
3947.33 1052
3947.47 1085
3947.61 1117
3947.76 1147
3947.90 1178
3948.05 1210
3948.19 1242
3948.33 1276
3948.48 1308
3948.62 1340
3948.77 1369
3948.91 1396
3949.05 1422
3949.20 1446
3949.34 1470
3949.48 1496
3949.63 1521
3949.77 1546
3949.92 1567
3950.06 1582
3950.20 1587
3950.35 1580
3950.49 1561
3950.64 1532
3950.78 1496
3950.92 1456
3951.07 1416
3951.21 1380
3951.36 1347
3951.50 1317
3951.64 1289
3951.79 1260
3951.93 1232
3952.08 1203
3952.22 1174
3952.36 1146
3952.51 1120
3952.65 1095
3952.80 1070
3952.94 1043
3953.08 1013
3953.23 980
3953.37 943
3953.52 906
3953.66 870
3953.80 838
3953.95 810
3954.09 787
3954.24 767
3954.38 747
3954.52 725
3954.67 701
3954.81 674
3954.96 644
3955.10 612
3955.24 581
3955.39 550
3955.53 521
3955.68 494
3955.82 470
3955.96 448
3956.11 430
3956.25 414
3956.40 402
3956.54 392
3956.69 384
3956.83 375
3956.97 365
3957.12 353
3957.26 337
3957.41 318
3957.55 298
3957.69 277
3957.84 255
3957.98 234
3958.13 213
3958.27 192
3958.41 171
3958.56 151
3958.70 133
3958.85 120
3958.99 112
3959.13 111
3959.28 116
3959.42 125
3959.57 135
3959.71 145
3959.86 153
3960.00 159
3960.14 164
3960.29 169
3960.43 174
3960.58 178
3960.72 182
3960.86 184
3961.01 184
3961.15 182
3961.30 178
3961.44 173
3961.59 168
3961.73 162
3961.87 155
3962.02 147
3962.16 137
3962.31 125
3962.45 112
3962.59 101
3962.74 92
3962.88 88
3963.03 90
3963.17 99
3963.32 112
3963.46 128
3963.60 144
3963.75 158
3963.89 167
3964.04 169
3964.18 165
3964.32 155
3964.47 140
3964.61 121
3964.76 100
3964.90 80
3965.05 62
3965.19 45
3965.33 32
3965.48 22
3965.62 15
3965.77 12
3965.91 12
3966.06 13
3966.20 17
3966.34 22
3966.49 28
3966.63 33
3966.78 40
3966.92 45
3967.07 51
3967.21 55
3967.35 57
3967.50 56
3967.64 51
3967.79 43
3967.93 34
3968.08 25
3968.22 18
3968.36 14
3968.51 14
3968.65 17
3968.80 23
3968.94 31
3969.09 40
3969.23 52
3969.37 65
3969.52 82
3969.66 100
3969.81 118
3969.95 135
3970.10 148
3970.24 156
3970.38 158
3970.53 155
3970.67 149
3970.82 141
3970.96 133
3971.11 126
3971.25 122
3971.39 120
3971.54 119
3971.68 118
3971.83 117
3971.97 113
3972.12 107
3972.26 98
3972.40 88
3972.55 77
3972.69 67
3972.84 59
3972.98 53
3973.13 51
3973.27 50
3973.42 49
3973.56 47
3973.70 42
3973.85 36
3973.99 27
3974.14 18
3974.28 11
3974.43 7
3974.57 9
3974.71 17
3974.86 29
3975.00 44
3975.15 60
3975.29 74
3975.44 84
3975.58 90
3975.73 93
3975.87 92
3976.01 90
3976.16 88
3976.30 89
3976.45 91
3976.59 96
3976.74 100
3976.88 102
3977.03 100
3977.17 93
3977.31 81
3977.46 65
3977.60 47
3977.75 30
3977.89 18
3978.04 10
3978.18 9
3978.33 12
3978.47 18
3978.61 24
3978.76 28
3978.90 29
3979.05 27
3979.19 22
3979.34 15
3979.48 9
3979.63 3
3979.77 0
3979.91 0
3980.06 0
3980.20 0
3980.35 0
3980.49 0
3980.64 0
3980.78 0
3980.93 0
3981.07 0
3981.22 3
3981.36 9
3981.50 15
3981.65 21
3981.79 25
3981.94 28
3982.08 30
3982.23 33
3982.37 36
3982.52 42
3982.66 49
3982.81 57
3982.95 66
3983.09 74
3983.24 81
3983.38 87
3983.53 90
3983.67 91
3983.82 90
3983.96 86
3984.11 81
3984.25 73
3984.40 65
3984.54 57
3984.68 50
3984.83 44
3984.97 41
3985.12 40
3985.26 41
3985.41 44
3985.55 49
3985.70 54
3985.84 61
3985.99 70
3986.13 81
3986.28 95
3986.42 111
3986.56 129
3986.71 147
3986.85 161
3987.00 170
3987.14 173
3987.29 169
3987.43 160
3987.58 146
3987.72 131
3987.87 116
3988.01 102
3988.16 89
3988.30 77
3988.44 68
3988.59 60
3988.73 54
3988.88 52
3989.02 53
3989.17 55
3989.31 58
3989.46 61
3989.60 61
3989.75 59
3989.89 55
3990.04 50
3990.18 46
3990.33 43
3990.47 42
3990.61 42
3990.76 42
3990.90 43
3991.05 43
3991.19 43
3991.34 45
3991.48 50
3991.63 57
3991.77 67
3991.92 79
3992.06 90
3992.21 98
3992.35 102
3992.50 102
3992.64 97
3992.79 91
3992.93 85
3993.07 81
3993.22 80
3993.36 83
3993.51 89
3993.65 97
3993.80 104
3993.94 110
3994.09 113
3994.23 113
3994.38 111
3994.52 108
3994.67 104
3994.81 101
3994.96 100
3995.10 100
3995.25 103
3995.39 108
3995.54 114
3995.68 122
3995.83 132
3995.97 143
3996.11 154
3996.26 165
3996.40 174
3996.55 180
3996.69 183
3996.84 179
3996.98 170
3997.13 154
3997.27 134
3997.42 111
3997.56 86
3997.71 64
3997.85 45
3998.00 32
3998.14 24
3998.29 22
3998.43 23
3998.58 27
3998.72 34
3998.87 41
3999.01 50
3999.16 58
3999.30 65
3999.45 72
3999.59 75
3999.74 77
3999.88 76
4000.02 73
4000.17 69
4000.31 66
4000.46 62
4000.60 59
4000.75 58
4000.89 59
4001.04 62
4001.18 67
4001.33 75
4001.47 86
4001.62 98
4001.76 111
4001.91 124
4002.05 135
4002.20 144
4002.34 150
4002.49 152
4002.63 150
4002.78 145
4002.92 139
4003.07 131
4003.21 125
4003.36 119
4003.50 116
4003.65 114
4003.79 112
4003.94 109
4004.08 102
4004.23 89
4004.37 72
4004.52 51
4004.66 28
4004.81 6
4004.95 0
4005.10 0
4005.24 0
4005.39 0
4005.53 0
4005.68 0
4005.82 0
4005.97 0
4006.11 10
4006.26 22
4006.40 33
4006.55 43
4006.69 51
4006.84 58
4006.98 63
4007.13 67
4007.27 72
4007.42 77
4007.56 83
4007.71 90
4007.85 97
4008.00 105
4008.14 113
4008.29 119
4008.43 125
4008.58 128
4008.72 129
4008.87 129
4009.01 127
4009.16 124
4009.30 121
4009.45 118
4009.59 115
4009.74 115
4009.88 116
4010.03 117
4010.17 119
4010.32 121
4010.46 121
4010.61 121
4010.75 121
4010.90 123
4011.04 127
4011.19 135
4011.33 147
4011.48 159
4011.62 170
4011.77 177
4011.91 180
4012.06 176
4012.20 167
4012.35 153
4012.49 136
4012.64 119
4012.78 103
4012.93 90
4013.07 81
4013.22 76
4013.36 75
4013.51 77
4013.65 84
4013.80 93
4013.94 104
4014.09 117
4014.23 130
4014.38 142
4014.52 152
4014.67 158
4014.81 161
4014.96 160
4015.10 157
4015.25 152
4015.40 148
4015.54 142
4015.69 137
4015.83 131
4015.98 124
4016.12 114
4016.27 102
4016.41 88
4016.56 73
4016.70 59
4016.85 47
4016.99 38
4017.14 32
4017.28 29
4017.43 27
4017.57 26
4017.72 23
4017.86 17
4018.01 10
4018.15 1
4018.30 0
4018.44 0
4018.59 0
4018.73 0
4018.88 0
4019.02 0
4019.17 0
4019.31 4
4019.46 22
4019.61 43
4019.75 64
4019.90 85
4020.04 104
4020.19 118
4020.33 128
4020.48 132
4020.62 132
4020.77 130
4020.91 127
4021.06 126
4021.20 126
4021.35 127
4021.49 129
4021.64 129
4021.78 126
4021.93 119
4022.07 110
4022.22 101
4022.36 93
4022.51 90
4022.66 94
4022.80 104
4022.95 120
4023.09 140
4023.24 160
4023.38 179
4023.53 193
4023.67 201
4023.82 203
4023.96 202
4024.11 196
4024.25 189
4024.40 182
4024.54 175
4024.69 168
4024.83 162
4024.98 158
4025.13 157
4025.27 160
4025.42 166
4025.56 175
4025.71 187
4025.85 199
4026.00 210
4026.14 218
4026.29 222
4026.43 221
4026.58 216
4026.72 208
4026.87 198
4027.01 188
4027.16 180
4027.31 176
4027.45 175
4027.60 177
4027.74 181
4027.89 186
4028.03 190
4028.18 191
4028.32 189
4028.47 183
4028.61 173
4028.76 162
4028.90 150
4029.05 139
4029.20 131
4029.34 127
4029.49 127
4029.63 131
4029.78 138
4029.92 147
4030.07 157
4030.21 166
4030.36 172
4030.50 176
4030.65 177
4030.79 174
4030.94 167
4031.09 158
4031.23 145
4031.38 131
4031.52 116
4031.67 102
4031.81 91
4031.96 83
4032.10 78
4032.25 76
4032.39 75
4032.54 75
4032.69 75
4032.83 77
4032.98 80
4033.12 85
4033.27 91
4033.41 98
4033.56 103
4033.70 105
4033.85 104
4033.99 98
4034.14 88
4034.29 76
4034.43 65
4034.58 55
4034.72 50
4034.87 49
4035.01 53
4035.16 61
4035.30 70
4035.45 79
4035.59 85
4035.74 88
4035.89 86
4036.03 82
4036.18 74
4036.32 66
4036.47 56
4036.61 48
4036.76 40
4036.90 34
4037.05 30
4037.20 29
4037.34 31
4037.49 34
4037.63 40
4037.78 47
4037.92 55
4038.07 63
4038.21 71
4038.36 77
4038.51 83
4038.65 87
4038.80 91
4038.94 94
4039.09 96
4039.23 100
4039.38 104
4039.52 109
4039.67 114
4039.82 120
4039.96 125
4040.11 129
4040.25 131
4040.40 131
4040.54 130
4040.69 129
4040.83 126
4040.98 121
4041.13 115
4041.27 106
4041.42 94
4041.56 81
4041.71 66
4041.85 52
4042.00 41
4042.15 35
4042.29 34
4042.44 38
4042.58 47
4042.73 57
4042.87 68
4043.02 77
4043.16 84
4043.31 89
4043.46 91
4043.60 90
4043.75 88
4043.89 85
4044.04 82
4044.18 82
4044.33 83
4044.48 89
4044.62 96
4044.77 105
4044.91 114
4045.06 121
4045.20 127
4045.35 130
4045.50 133
4045.64 135
4045.79 139
4045.93 144
4046.08 151
4046.22 157
4046.37 162
4046.52 165
4046.66 166
4046.81 164
4046.95 160
4047.10 155
4047.24 151
4047.39 149
4047.54 148
4047.68 148
4047.83 148
4047.97 146
4048.12 141
4048.26 134
4048.41 126
4048.56 117
4048.70 110
4048.85 105
4048.99 104
4049.14 106
4049.28 109
4049.43 113
4049.58 115
4049.72 116
4049.87 115
4050.01 114
4050.16 112
4050.30 110
4050.45 107
4050.60 104
4050.74 101
4050.89 96
4051.03 92
4051.18 87
4051.32 85
4051.47 84
4051.62 86
4051.76 90
4051.91 95
4052.05 102
4052.20 109
4052.35 116
4052.49 121
4052.64 125
4052.78 128
4052.93 130
4053.07 132
4053.22 133
4053.37 135
4053.51 138
4053.66 141
4053.80 146
4053.95 153
4054.10 160
4054.24 167
4054.39 173
4054.53 177
4054.68 178
4054.82 174
4054.97 165
4055.12 153
4055.26 139
4055.41 124
4055.55 111
4055.70 102
4055.85 98
4055.99 99
4056.14 105
4056.28 113
4056.43 121
4056.58 126
4056.72 126
4056.87 121
4057.01 112
4057.16 99
4057.30 84
4057.45 69
4057.60 55
4057.74 42
4057.89 30
4058.03 19
4058.18 9
4058.33 0
4058.47 0
4058.62 0
4058.76 0
4058.91 0
4059.06 0
4059.20 0
4059.35 0
4059.49 2
4059.64 8
4059.79 12
4059.93 16
4060.08 18
4060.22 19
4060.37 18
4060.51 17
4060.66 16
4060.81 16
4060.95 17
4061.10 19
4061.24 22
4061.39 26
4061.54 30
4061.68 35
4061.83 39
4061.97 43
4062.12 46
4062.27 48
4062.41 49
4062.56 48
4062.70 45
4062.85 40
4063.00 34
4063.14 28
4063.29 24
4063.43 25
4063.58 29
4063.73 39
4063.87 52
4064.02 68
4064.16 85
4064.31 100
4064.46 111
4064.60 119
4064.75 123
4064.89 123
4065.04 122
4065.19 119
4065.33 116
4065.48 113
4065.62 110
4065.77 108
4065.92 106
4066.06 105
4066.21 104
4066.36 105
4066.50 107
4066.65 111
4066.79 116
4066.94 123
4067.09 130
4067.23 136
4067.38 140
4067.52 143
4067.67 146
4067.82 148
4067.96 151
4068.11 156
4068.25 163
4068.40 172
4068.55 181
4068.69 191
4068.84 200
4068.98 209
4069.13 217
4069.28 225
4069.42 231
4069.57 235
4069.72 239
4069.86 241
4070.01 243
4070.15 245
4070.30 247
4070.45 251
4070.59 256
4070.74 261
4070.88 268
4071.03 275
4071.18 282
4071.32 289
4071.47 297
4071.62 306
4071.76 314
4071.91 322
4072.05 331
4072.20 338
4072.35 346
4072.49 353
4072.64 360
4072.78 367
4072.93 374
4073.08 381
4073.22 386
4073.37 390
4073.52 392
4073.66 391
4073.81 389
4073.95 384
4074.10 378
4074.25 372
4074.39 366
4074.54 361
4074.68 359
4074.83 359
4074.98 363
4075.12 370
4075.27 382
4075.42 395
4075.56 409
4075.71 422
4075.85 431
4076.00 436
4076.15 435
4076.29 429
4076.44 419
4076.59 406
4076.73 392
4076.88 376
4077.02 359
4077.17 343
4077.32 326
4077.46 311
4077.61 297
4077.76 287
4077.90 280
4078.05 276
4078.19 275
4078.34 273
4078.49 271
4078.63 267
4078.78 260
4078.93 253
4079.07 246
4079.22 239
4079.37 233
4079.51 227
4079.66 221
4079.80 213
4079.95 204
4080.10 193
4080.24 182
4080.39 172
4080.54 165
4080.68 162
4080.83 165
4080.97 172
4081.12 182
4081.27 194
4081.41 204
4081.56 213
4081.71 218
4081.85 219
4082.00 216
4082.15 210
4082.29 201
4082.44 188
4082.58 174
4082.73 158
4082.88 144
4083.02 131
4083.17 122
4083.32 116
4083.46 114
4083.61 113
4083.76 114
4083.90 114
4084.05 112
4084.19 110
4084.34 107
4084.49 104
4084.63 101
4084.78 99
4084.93 97
4085.07 96
4085.22 94
4085.37 92
4085.51 89
4085.66 86
4085.80 84
4085.95 82
4086.10 82
4086.24 82
4086.39 82
4086.54 82
4086.68 82
4086.83 80
4086.98 78
4087.12 74
4087.27 71
4087.42 67
4087.56 64
4087.71 59
4087.85 55
4088.00 51
4088.15 48
4088.29 45
4088.44 43
4088.59 42
4088.73 41
4088.88 40
4089.03 39
4089.17 35
4089.32 31
4089.47 24
4089.61 17
4089.76 8
4089.91 0
4090.05 0
4090.20 0
4090.34 0
4090.49 0
4090.64 0
4090.78 0
4090.93 0
4091.08 1
4091.22 17
4091.37 35
4091.52 56
4091.66 78
4091.81 98
4091.96 114
4092.10 125
4092.25 130
4092.40 128
4092.54 121
4092.69 110
4092.84 97
4092.98 86
4093.13 77
4093.27 73
4093.42 73
4093.57 76
4093.71 82
4093.86 89
4094.01 94
4094.15 96
4094.30 93
4094.45 87
4094.59 77
4094.74 66
4094.89 55
4095.03 46
4095.18 42
4095.33 42
4095.47 45
4095.62 49
4095.77 55
4095.91 60
4096.06 65
4096.21 71
4096.35 77
4096.50 86
4096.65 96
4096.79 109
4096.94 122
4097.09 133
4097.23 142
4097.38 147
4097.53 148
4097.67 147
4097.82 142
4097.97 137
4098.11 130
4098.26 125
4098.41 122
4098.55 120
4098.70 122
4098.85 126
4098.99 132
4099.14 138
4099.29 143
4099.43 147
4099.58 147
4099.73 144
4099.87 139
4100.02 131
4100.17 122
4100.31 112
4100.46 102
4100.61 93
4100.75 83
4100.90 74
4101.05 64
4101.19 56
4101.34 48
4101.49 42
4101.63 39
4101.78 40
4101.93 46
4102.07 57
4102.22 72
4102.37 91
4102.51 112
4102.66 133
4102.81 151
4102.95 165
4103.10 174
4103.25 178
4103.39 177
4103.54 173
4103.69 167
4103.83 162
4103.98 158
4104.13 157
4104.27 158
4104.42 161
4104.57 164
4104.71 166
4104.86 166
4105.01 163
4105.15 158
4105.30 151
4105.45 140
4105.59 128
4105.74 113
4105.89 98
4106.03 83
4106.18 69
4106.33 58
4106.47 49
4106.62 42
4106.77 37
4106.92 32
4107.06 27
4107.21 22
4107.36 18
4107.50 16
4107.65 16
4107.80 19
4107.94 24
4108.09 29
4108.24 34
4108.38 36
4108.53 35
4108.68 32
4108.82 29
4108.97 28
4109.12 29
4109.26 35
4109.41 44
4109.56 57
4109.70 73
4109.85 89
4110.00 105
4110.15 119
4110.29 130
4110.44 137
4110.59 140
4110.73 139
4110.88 134
4111.03 128
4111.17 119
4111.32 110
4111.47 100
4111.61 92
4111.76 84
4111.91 77
4112.05 71
4112.20 65
4112.35 61
4112.50 57
4112.64 55
4112.79 54
4112.94 55
4113.08 58
4113.23 60
4113.38 63
4113.52 64
4113.67 64
4113.82 61
4113.96 57
4114.11 52
4114.26 46
4114.40 42
4114.55 39
4114.70 39
4114.85 41
4114.99 45
4115.14 50
4115.29 55
4115.43 58
4115.58 61
4115.73 63
4115.87 64
4116.02 64
4116.17 64
4116.32 63
4116.46 61
4116.61 60
4116.76 59
4116.90 60
4117.05 63
4117.20 68
4117.34 74
4117.49 79
4117.64 82
4117.78 81
4117.93 77
4118.08 68
4118.23 57
4118.37 46
4118.52 35
4118.67 25
4118.81 18
4118.96 12
4119.11 8
4119.25 6
4119.40 5
4119.55 4
4119.70 5
4119.84 6
4119.99 9
4120.14 12
4120.28 17
4120.43 24
4120.58 31
4120.73 40
4120.87 48
4121.02 56
4121.17 62
4121.31 65
4121.46 66
4121.61 66
4121.75 64
4121.90 63
4122.05 62
4122.20 62
4122.34 62
4122.49 62
4122.64 61
4122.78 58
4122.93 55
4123.08 52
4123.23 51
4123.37 53
4123.52 57
4123.67 64
4123.81 72
4123.96 79
4124.11 85
4124.25 88
4124.40 88
4124.55 85
4124.70 80
4124.84 73
4124.99 64
4125.14 53
4125.28 42
4125.43 30
4125.58 20
4125.73 12
4125.87 7
4126.02 5
4126.17 5
4126.31 7
4126.46 10
4126.61 13
4126.76 17
4126.90 23
4127.05 31
4127.20 41
4127.34 53
4127.49 65
4127.64 76
4127.79 86
4127.93 92
4128.08 97
4128.23 99
4128.37 100
4128.52 101
4128.67 102
4128.82 103
4128.96 104
4129.11 106
4129.26 107
4129.40 110
4129.55 113
4129.70 117
4129.85 122
4129.99 129
4130.14 136
4130.29 145
4130.44 156
4130.58 167
4130.73 177
4130.88 187
4131.02 193
4131.17 196
4131.32 194
4131.47 189
4131.61 182
4131.76 174
4131.91 166
4132.05 161
4132.20 158
4132.35 159
4132.50 162
4132.64 167
4132.79 173
4132.94 177
4133.09 180
4133.23 181
4133.38 179
4133.53 175
4133.67 169
4133.82 162
4133.97 155
4134.12 148
4134.26 141
4134.41 133
4134.56 123
4134.71 111
4134.85 96
4135.00 79
4135.15 62
4135.29 46
4135.44 34
4135.59 25
4135.74 18
4135.88 13
4136.03 8
4136.18 1
4136.33 0
4136.47 0
4136.62 0
4136.77 0
4136.92 0
4137.06 0
4137.21 0
4137.36 7
4137.50 21
4137.65 33
4137.80 43
4137.95 50
4138.09 55
4138.24 59
4138.39 63
4138.54 66
4138.68 68
4138.83 69
4138.98 69
4139.13 68
4139.27 68
4139.42 69
4139.57 71
4139.71 76
4139.86 83
4140.01 93
4140.16 103
4140.30 114
4140.45 123
4140.60 128
4140.75 129
4140.89 124
4141.04 114
4141.19 98
4141.34 80
4141.48 60
4141.63 40
4141.78 23
4141.93 10
4142.07 0
4142.22 0
4142.37 0
4142.52 0
4142.66 0
4142.81 0
4142.96 0
4143.11 0
4143.25 0
4143.40 0
4143.55 2
4143.69 8
4143.84 15
4143.99 23
4144.14 30
4144.28 36
4144.43 39
4144.58 40
4144.73 39
4144.87 37
4145.02 35
4145.17 33
4145.32 33
4145.46 32
4145.61 32
4145.76 30
4145.91 28
4146.05 25
4146.20 22
4146.35 20
4146.50 18
4146.64 18
4146.79 18
4146.94 19
4147.09 20
4147.23 21
4147.38 23
4147.53 25
4147.68 27
4147.82 29
4147.97 33
4148.12 37
4148.27 44
4148.41 52
4148.56 62
4148.71 74
4148.86 87
4149.00 98
4149.15 109
4149.30 119
4149.45 127
4149.60 134
4149.74 139
4149.89 142
4150.04 146
4150.19 150
4150.33 155
4150.48 160
4150.63 165
4150.78 170
4150.92 174
4151.07 175
4151.22 173
4151.37 169
4151.51 164
4151.66 158
4151.81 153
4151.96 150
4152.10 147
4152.25 145
4152.40 141
4152.55 136
4152.69 129
4152.84 121
4152.99 112
4153.14 104
4153.28 98
4153.43 94
4153.58 92
4153.73 93
4153.88 95
4154.02 99
4154.17 107
4154.32 118
4154.47 133
4154.61 152
4154.76 172
4154.91 191
4155.06 208
4155.20 220
4155.35 227
4155.50 227
4155.65 224
4155.79 217
4155.94 210
4156.09 203
4156.24 196
4156.39 190
4156.53 186
4156.68 183
4156.83 181
4156.98 179
4157.12 178
4157.27 176
4157.42 173
4157.57 168
4157.71 161
4157.86 152
4158.01 143
4158.16 134
4158.31 126
4158.45 120
4158.60 115
4158.75 110
4158.90 106
4159.04 101
4159.19 96
4159.34 91
4159.49 89
4159.63 90
4159.78 95
4159.93 103
4160.08 115
4160.23 127
4160.37 137
4160.52 145
4160.67 150
4160.82 151
4160.96 149
4161.11 145
4161.26 141
4161.41 137
4161.56 133
4161.70 130
4161.85 128
4162.00 126
4162.15 125
4162.29 126
4162.44 128
4162.59 131
4162.74 134
4162.89 135
4163.03 133
4163.18 126
4163.33 113
4163.48 95
4163.62 73
4163.77 49
4163.92 25
4164.07 4
4164.22 0
4164.36 0
4164.51 0
4164.66 0
4164.81 0
4164.95 0
4165.10 0
4165.25 0
4165.40 8
4165.55 16
4165.69 24
4165.84 31
4165.99 38
4166.14 45
4166.29 52
4166.43 59
4166.58 66
4166.73 72
4166.88 77
4167.02 80
4167.17 82
4167.32 83
4167.47 82
4167.62 80
4167.76 78
4167.91 76
4168.06 74
4168.21 72
4168.36 70
4168.50 69
4168.65 69
4168.80 69
4168.95 68
4169.10 66
4169.24 61
4169.39 55
4169.54 49
4169.69 43
4169.83 40
4169.98 39
4170.13 42
4170.28 47
4170.43 54
4170.57 62
4170.72 69
4170.87 76
4171.02 81
4171.17 84
4171.31 86
4171.46 85
4171.61 82
4171.76 77
4171.91 71
4172.05 66
4172.20 61
4172.35 58
4172.50 57
4172.65 56
4172.79 55
4172.94 52
4173.09 46
4173.24 39
4173.39 31
4173.53 24
4173.68 20
4173.83 21
4173.98 26
4174.13 34
4174.27 45
4174.42 57
4174.57 68
4174.72 77
4174.87 86
4175.01 95
4175.16 104
4175.31 112
4175.46 120
4175.61 125
4175.75 128
4175.90 125
4176.05 118
4176.20 106
4176.35 92
4176.49 75
4176.64 59
4176.79 44
4176.94 31
4177.09 20
4177.23 13
4177.38 8
4177.53 3
4177.68 0
4177.83 0
4177.97 0
4178.12 0
4178.27 0
4178.42 0
4178.57 0
4178.71 3
4178.86 14
4179.01 26
4179.16 38
4179.31 49
4179.45 57
4179.60 61
4179.75 60
4179.90 55
4180.05 48
4180.20 39
4180.34 30
4180.49 23
4180.64 18
4180.79 15
4180.94 15
4181.08 17
4181.23 22
4181.38 28
4181.53 37
4181.68 45
4181.82 53
4181.97 60
4182.12 66
4182.27 70
4182.42 74
4182.56 76
4182.71 78
4182.86 79
4183.01 79
4183.16 78
4183.31 76
4183.45 75
4183.60 74
4183.75 74
4183.90 77
4184.05 80
4184.19 83
4184.34 85
4184.49 83
4184.64 77
4184.79 68
4184.94 57
4185.08 46
4185.23 38
4185.38 35
4185.53 40
4185.68 51
4185.82 68
4185.97 88
4186.12 108
4186.27 126
4186.42 140
4186.57 147
4186.71 148
4186.86 144
4187.01 137
4187.16 130
4187.31 123
4187.46 117
4187.60 114
4187.75 112
4187.90 111
4188.05 111
4188.20 110
4188.34 108
4188.49 105
4188.64 98
4188.79 89
4188.94 77
4189.09 63
4189.23 50
4189.38 40
4189.53 35
4189.68 37
4189.83 45
4189.98 59
4190.12 77
4190.27 96
4190.42 114
4190.57 131
4190.72 147
4190.86 159
4191.01 168
4191.16 175
4191.31 178
4191.46 178
4191.61 173
4191.75 166
4191.90 155
4192.05 144
4192.20 133
4192.35 124
4192.50 117
4192.64 114
4192.79 113
4192.94 114
4193.09 117
4193.24 121
4193.39 126
4193.53 132
4193.68 137
4193.83 143
4193.98 149
4194.13 154
4194.28 157
4194.42 161
4194.57 165
4194.72 172
4194.87 182
4195.02 197
4195.17 217
4195.31 240
4195.46 263
4195.61 284
4195.76 299
4195.91 306
4196.06 307
4196.21 302
4196.35 294
4196.50 286
4196.65 282
4196.80 282
4196.95 288
4197.10 297
4197.24 308
4197.39 318
4197.54 325
4197.69 330
4197.84 332
4197.99 335
4198.13 340
4198.28 351
4198.43 368
4198.58 390
4198.73 417
4198.88 445
4199.02 472
4199.17 493
4199.32 506
4199.47 512
4199.62 510
4199.77 504
4199.92 496
4200.06 489
4200.21 488
4200.36 495
4200.51 511
4200.66 535
4200.81 568
4200.95 608
4201.10 651
4201.25 697
4201.40 745
4201.55 792
4201.70 841
4201.85 890
4201.99 939
4202.14 988
4202.29 1035
4202.44 1080
4202.59 1121
4202.74 1160
4202.88 1195
4203.03 1230
4203.18 1265
4203.33 1302
4203.48 1343
4203.63 1387
4203.78 1434
4203.92 1485
4204.07 1536
4204.22 1587
4204.37 1634
4204.52 1678
4204.67 1717
4204.82 1750
4204.96 1776
4205.11 1798
4205.26 1816
4205.41 1831
4205.56 1842
4205.71 1849
4205.86 1848
4206.00 1838
4206.15 1818
4206.30 1788
4206.45 1750
4206.60 1711
4206.75 1675
4206.90 1645
4207.04 1625
4207.19 1614
4207.34 1607
4207.49 1600
4207.64 1587
4207.79 1564
4207.94 1530
4208.08 1487
4208.23 1435
4208.38 1381
4208.53 1328
4208.68 1280
4208.83 1239
4208.98 1205
4209.12 1179
4209.27 1159
4209.42 1144
4209.57 1130
4209.72 1115
4209.87 1097
4210.02 1075
4210.16 1048
4210.31 1016
4210.46 982
4210.61 946
4210.76 911
4210.91 879
4211.06 852
4211.21 830
4211.35 813
4211.50 801
4211.65 791
4211.80 781
4211.95 770
4212.10 755
4212.25 737
4212.39 716
4212.54 695
4212.69 674
4212.84 657
4212.99 643
4213.14 633
4213.29 626
4213.44 620
4213.58 613
4213.73 605
4213.88 595
4214.03 583
4214.18 569
4214.33 555
4214.48 541
4214.62 528
4214.77 516
4214.92 506
4215.07 499
4215.22 493
4215.37 489
4215.52 486
4215.67 484
4215.81 483
4215.96 482
4216.11 481
4216.26 479
4216.41 475
4216.56 469
4216.71 461
4216.86 450
4217.00 437
4217.15 423
4217.30 410
4217.45 398
4217.60 387
4217.75 376
4217.90 367
4218.05 358
4218.19 351
4218.34 344
4218.49 339
4218.64 333
4218.79 327
4218.94 319
4219.09 308
4219.24 295
4219.38 279
4219.53 262
4219.68 246
4219.83 232
4219.98 220
4220.13 210
4220.28 203
4220.43 196
4220.58 190
4220.72 184
4220.87 178
4221.02 172
4221.17 165
4221.32 159
4221.47 152
4221.62 145
4221.77 138
4221.91 132
4222.06 126
4222.21 122
4222.36 120
4222.51 120
4222.66 121
4222.81 122
4222.96 123
4223.11 122
4223.25 119
4223.40 114
4223.55 109
4223.70 104
4223.85 101
4224.00 98
4224.15 97
4224.30 97
4224.45 99
4224.59 104
4224.74 111
4224.89 120
4225.04 130
4225.19 140
4225.34 147
4225.49 150
4225.64 148
4225.79 140
4225.93 128
4226.08 115
4226.23 103
4226.38 94
4226.53 92
4226.68 95
4226.83 106
4226.98 121
4227.13 139
4227.27 158
4227.42 175
4227.57 187
4227.72 194
4227.87 195
4228.02 191
4228.17 183
4228.32 173
4228.47 163
4228.62 153
4228.76 144
4228.91 135
4229.06 125
4229.21 115
4229.36 104
4229.51 93
4229.66 83
4229.81 75
4229.96 69
4230.10 64
4230.25 60
4230.40 58
4230.55 55
4230.70 53
4230.85 51
4231.00 50
4231.15 50
4231.30 53
4231.45 58
4231.59 65
4231.74 73
4231.89 82
4232.04 89
4232.19 93
4232.34 93
4232.49 91
4232.64 86
4232.79 80
4232.94 75
4233.09 72
4233.23 72
4233.38 73
4233.53 76
4233.68 77
4233.83 76
4233.98 73
4234.13 68
4234.28 61
4234.43 54
4234.58 47
4234.72 42
4234.87 37
4235.02 34
4235.17 31
4235.32 28
4235.47 26
4235.62 24
4235.77 23
4235.92 22
4236.07 21
4236.22 22
4236.36 24
4236.51 27
4236.66 32
4236.81 37
4236.96 41
4237.11 44
4237.26 43
4237.41 40
4237.56 34
4237.71 27
4237.86 21
4238.00 17
4238.15 16
4238.30 17
4238.45 19
4238.60 21
4238.75 23
4238.90 23
4239.05 24
4239.20 24
4239.35 26
4239.50 29
4239.65 32
4239.79 34
4239.94 35
4240.09 33
4240.24 28
4240.39 22
4240.54 14
4240.69 6
4240.84 0
4240.99 0
4241.14 0
4241.29 0
4241.44 0
4241.58 0
4241.73 0
4241.88 0
4242.03 0
4242.18 2
4242.33 5
4242.48 8
4242.63 11
4242.78 15
4242.93 19
4243.08 24
4243.23 28
4243.37 32
4243.52 35
4243.67 37
4243.82 37
4243.97 34
4244.12 30
4244.27 23
4244.42 14
4244.57 4
4244.72 0
4244.87 0
4245.02 0
4245.17 0
4245.31 0
4245.46 0
4245.61 10
4245.76 28
4245.91 47
4246.06 65
4246.21 79
4246.36 89
4246.51 94
4246.66 96
4246.81 94
4246.96 92
4247.11 89
4247.26 87
4247.40 86
4247.55 86
4247.70 87
4247.85 90
4248.00 93
4248.15 97
4248.30 101
4248.45 104
4248.60 107
4248.75 108
4248.90 110
4249.05 111
4249.20 113
4249.35 116
4249.49 118
4249.64 119
4249.79 117
4249.94 113
4250.09 106
4250.24 94
4250.39 80
4250.54 63
4250.69 46
4250.84 30
4250.99 15
4251.14 3
4251.29 0
4251.44 0
4251.59 0
4251.74 0
4251.88 0
4252.03 0
4252.18 0
4252.33 0
4252.48 4
4252.63 7
4252.78 10
4252.93 13
4253.08 15
4253.23 16
4253.38 18
4253.53 21
4253.68 25
4253.83 31
4253.98 38
4254.13 46
4254.27 53
4254.42 60
4254.57 64
4254.72 66
4254.87 66
4255.02 66
4255.17 66
4255.32 68
4255.47 72
4255.62 78
4255.77 87
4255.92 98
4256.07 110
4256.22 123
4256.37 136
4256.52 147
4256.67 157
4256.82 166
4256.96 171
4257.11 174
4257.26 173
4257.41 170
4257.56 164
4257.71 155
4257.86 145
4258.01 135
4258.16 125
4258.31 116
4258.46 109
4258.61 103
4258.76 100
4258.91 100
4259.06 102
4259.21 105
4259.36 108
4259.51 110
4259.66 110
4259.80 107
4259.95 101
4260.10 94
4260.25 86
4260.40 79
4260.55 74
4260.70 70
4260.85 69
4261.00 69
4261.15 72
4261.30 76
4261.45 80
4261.60 86
4261.75 93
4261.90 100
4262.05 107
4262.20 112
4262.35 116
4262.50 117
4262.65 116
4262.80 112
4262.94 107
4263.09 100
4263.24 93
4263.39 87
4263.54 82
4263.69 78
4263.84 75
4263.99 73
4264.14 72
4264.29 71
4264.44 70
4264.59 68
4264.74 65
4264.89 62
4265.04 60
4265.19 57
4265.34 56
4265.49 56
4265.64 56
4265.79 57
4265.94 57
4266.09 55
4266.24 53
4266.39 49
4266.54 45
4266.68 41
4266.83 38
4266.98 36
4267.13 35
4267.28 34
4267.43 33
4267.58 31
4267.73 28
4267.88 23
4268.03 17
4268.18 10
4268.33 2
4268.48 0
4268.63 0
4268.78 0
4268.93 0
4269.08 0
4269.23 0
4269.38 0
4269.53 0
4269.68 8
4269.83 18
4269.98 28
4270.13 38
4270.28 47
4270.43 54
4270.58 59
4270.73 60
4270.88 59
4271.03 54
4271.17 47
4271.32 40
4271.47 33
4271.62 28
4271.77 26
4271.92 27
4272.07 29
4272.22 31
4272.37 34
4272.52 35
4272.67 37
4272.82 39
4272.97 44
4273.12 51
4273.27 61
4273.42 72
4273.57 83
4273.72 92
4273.87 98
4274.02 100
4274.17 99
4274.32 98
4274.47 98
4274.62 100
4274.77 104
4274.92 111
4275.07 118
4275.22 124
4275.37 128
4275.52 129
4275.67 125
4275.82 119
4275.97 111
4276.12 103
4276.27 97
4276.42 94
4276.57 93
4276.72 96
4276.87 101
4277.02 108
4277.17 113
4277.32 118
4277.46 120
4277.61 118
4277.76 114
4277.91 108
4278.06 101
4278.21 96
4278.36 92
4278.51 91
4278.66 92
4278.81 96
4278.96 100
4279.11 104
4279.26 107
4279.41 107
4279.56 106
4279.71 105
4279.86 105
4280.01 106
4280.16 109
4280.31 114
4280.46 119
4280.61 123
4280.76 126
4280.91 126
4281.06 125
4281.21 122
4281.36 118
4281.51 115
4281.66 114
4281.81 117
4281.96 122
4282.11 131
4282.26 142
4282.41 151
4282.56 159
4282.71 163
4282.86 163
4283.01 161
4283.16 157
4283.31 153
4283.46 151
4283.61 150
4283.76 149
4283.91 147
4284.06 143
4284.21 136
4284.36 127
4284.51 116
4284.66 104
4284.81 94
4284.96 85
4285.11 78
4285.26 73
4285.41 70
4285.56 68
4285.71 68
4285.86 70
4286.01 72
4286.16 76
4286.31 81
4286.46 87
4286.61 93
4286.76 100
4286.91 106
4287.06 113
4287.21 119
4287.36 124
4287.51 128
4287.66 130
4287.81 131
4287.96 132
4288.11 134
4288.26 139
4288.41 147
4288.56 159
4288.71 176
4288.86 194
4289.01 214
4289.16 233
4289.31 249
4289.46 262
4289.61 272
4289.76 278
4289.91 283
4290.06 286
4290.21 291
4290.36 296
4290.51 304
4290.66 315
4290.81 328
4290.96 343
4291.11 360
4291.26 377
4291.41 396
4291.56 415
4291.71 435
4291.86 456
4292.01 479
4292.16 501
4292.31 523
4292.46 543
4292.61 560
4292.76 573
4292.91 584
4293.06 592
4293.21 599
4293.36 605
4293.51 610
4293.66 613
4293.81 612
4293.96 609
4294.11 602
4294.26 592
4294.41 582
4294.56 572
4294.71 564
4294.86 557
4295.01 550
4295.16 544
4295.31 536
4295.46 526
4295.61 513
4295.76 500
4295.91 487
4296.06 477
4296.21 470
4296.36 467
4296.51 467
4296.66 470
4296.81 473
4296.96 474
4297.11 473
4297.26 468
4297.41 462
4297.56 455
4297.71 450
4297.86 446
4298.01 446
4298.16 448
4298.32 451
4298.47 454
4298.62 454
4298.77 452
4298.92 448
4299.07 442
4299.22 435
4299.37 427
4299.52 419
4299.67 410
4299.82 400
4299.97 388
4300.12 375
4300.27 363
4300.42 352
4300.57 345
4300.72 342
4300.87 345
4301.02 352
4301.17 362
4301.32 373
4301.47 383
4301.62 389
4301.77 389
4301.92 384
4302.07 373
4302.22 360
4302.37 345
4302.52 331
4302.67 319
4302.82 307
4302.97 297
4303.12 285
4303.27 274
4303.42 263
4303.57 255
4303.72 252
4303.87 255
4304.02 264
4304.17 276
4304.32 290
4304.47 300
4304.63 306
4304.78 305
4304.93 299
4305.08 290
4305.23 280
4305.38 271
4305.53 266
4305.68 264
4305.83 263
4305.98 264
4306.13 264
4306.28 263
4306.43 260
4306.58 256
4306.73 251
4306.88 246
4307.03 243
4307.18 242
4307.33 245
4307.48 251
4307.63 262
4307.78 277
4307.93 296
4308.08 317
4308.23 340
4308.38 360
4308.53 376
4308.68 385
4308.83 388
4308.98 382
4309.14 371
4309.29 355
4309.44 339
4309.59 323
4309.74 310
4309.89 300
4310.04 293
4310.19 289
4310.34 287
4310.49 286
4310.64 285
4310.79 281
4310.94 276
4311.09 266
4311.24 255
4311.39 242
4311.54 231
4311.69 223
4311.84 220
4311.99 222
4312.14 229
4312.29 239
4312.44 248
4312.59 255
4312.74 259
4312.90 259
4313.05 257
4313.20 254
4313.35 251
4313.50 251
4313.65 253
4313.80 256
4313.95 259
4314.10 259
4314.25 257
4314.40 252
4314.55 244
4314.70 234
4314.85 223
4315.00 214
4315.15 207
4315.30 202
4315.45 201
4315.60 202
4315.75 204
4315.90 206
4316.06 208
4316.21 208
4316.36 207
4316.51 206
4316.66 203
4316.81 200
4316.96 197
4317.11 193
4317.26 188
4317.41 184
4317.56 180
4317.71 177
4317.86 174
4318.01 172
4318.16 170
4318.31 169
4318.46 169
4318.61 169
4318.76 171
4318.91 173
4319.07 176
4319.22 177
4319.37 176
4319.52 172
4319.67 164
4319.82 154
4319.97 141
4320.12 126
4320.27 110
4320.42 95
4320.57 81
4320.72 69
4320.87 60
4321.02 54
4321.17 50
4321.32 49
4321.47 48
4321.63 46
4321.78 43
4321.93 38
4322.08 32
4322.23 26
4322.38 23
4322.53 23
4322.68 29
4322.83 40
4322.98 54
4323.13 71
4323.28 87
4323.43 100
4323.58 110
4323.73 115
4323.88 116
4324.04 113
4324.19 108
4324.34 103
4324.49 99
4324.64 97
4324.79 97
4324.94 100
4325.09 103
4325.24 106
4325.39 107
4325.54 106
4325.69 103
4325.84 99
4325.99 96
4326.14 95
4326.29 97
4326.45 100
4326.60 105
4326.75 109
4326.90 113
4327.05 116
4327.20 119
4327.35 122
4327.50 126
4327.65 132
4327.80 139
4327.95 146
4328.10 153
4328.25 158
4328.40 162
4328.56 165
4328.71 168
4328.86 173
4329.01 179
4329.16 186
4329.31 192
4329.46 197
4329.61 198
4329.76 195
4329.91 189
4330.06 180
4330.21 171
4330.36 162
4330.51 155
4330.67 151
4330.82 149
4330.97 152
4331.12 157
4331.27 166
4331.42 177
4331.57 190
4331.72 202
4331.87 211
4332.02 217
4332.17 217
4332.32 213
4332.47 206
4332.63 197
4332.78 189
4332.93 184
4333.08 183
4333.23 185
4333.38 189
4333.53 193
4333.68 194
4333.83 194
4333.98 190
4334.13 183
4334.28 175
4334.44 166
4334.59 157
4334.74 150
4334.89 142
4335.04 136
4335.19 129
4335.34 123
4335.49 117
4335.64 112
4335.79 108
4335.94 107
4336.09 109
4336.25 116
4336.40 125
4336.55 137
4336.70 151
4336.85 164
4337.00 174
4337.15 180
4337.30 181
4337.45 178
4337.60 170
4337.75 159
4337.90 147
4338.06 135
4338.21 124
4338.36 115
4338.51 108
4338.66 104
4338.81 100
4338.96 98
4339.11 97
4339.26 94
4339.41 91
4339.56 87
4339.72 82
4339.87 77
4340.02 75
4340.17 76
4340.32 81
4340.47 90
4340.62 103
4340.77 118
4340.92 134
4341.07 147
4341.22 157
4341.38 162
4341.53 162
4341.68 159
4341.83 152
4341.98 143
4342.13 134
4342.28 126
4342.43 119
4342.58 113
4342.73 108
4342.88 101
4343.04 93
4343.19 82
4343.34 70
4343.49 56
4343.64 44
4343.79 35
4343.94 31
4344.09 33
4344.24 41
4344.39 54
4344.55 68
4344.70 83
4344.85 98
4345.00 111
4345.15 121
4345.30 129
4345.45 135
4345.60 137
4345.75 135
4345.90 129
4346.06 118
4346.21 103
4346.36 85
4346.51 64
4346.66 43
4346.81 22
4346.96 4
4347.11 0
4347.26 0
4347.41 0
4347.57 0
4347.72 0
4347.87 0
4348.02 0
4348.17 4
4348.32 13
4348.47 20
4348.62 24
4348.77 26
4348.93 25
4349.08 22
4349.23 18
4349.38 13
4349.53 8
4349.68 3
4349.83 1
4349.98 1
4350.13 3
4350.29 9
4350.44 18
4350.59 29
4350.74 41
4350.89 54
4351.04 66
4351.19 76
4351.34 83
4351.49 88
4351.65 90
4351.80 89
4351.95 87
4352.10 84
4352.25 81
4352.40 78
4352.55 75
4352.70 75
4352.85 76
4353.01 79
4353.16 83
4353.31 88
4353.46 92
4353.61 94
4353.76 94
4353.91 92
4354.06 87
4354.21 83
4354.37 79
4354.52 77
4354.67 77
4354.82 78
4354.97 78
4355.12 76
4355.27 70
4355.42 60
4355.58 47
4355.73 33
4355.88 19
4356.03 8
4356.18 0
4356.33 0
4356.48 0
4356.63 0
4356.78 0
4356.94 0
4357.09 0
4357.24 0
4357.39 0
4357.54 0
4357.69 2
4357.84 6
4357.99 11
4358.15 16
4358.30 22
4358.45 27
4358.60 31
4358.75 33
4358.90 33
4359.05 30
4359.20 26
4359.36 21
4359.51 15
4359.66 9
4359.81 5
4359.96 3
4360.11 2
4360.26 4
4360.41 7
4360.57 11
4360.72 16
4360.87 20
4361.02 26
4361.17 32
4361.32 40
4361.47 48
4361.62 58
4361.78 66
4361.93 72
4362.08 74
4362.23 73
4362.38 67
4362.53 58
4362.68 46
4362.84 34
4362.99 23
4363.14 14
4363.29 5
4363.44 0
4363.59 0
4363.74 0
4363.89 0
4364.05 0
4364.20 0
4364.35 0
4364.50 0
4364.65 0
4364.80 5
4364.95 15
4365.11 25
4365.26 32
4365.41 36
4365.56 37
4365.71 34
4365.86 27
4366.01 19
4366.16 11
4366.32 4
4366.47 0
4366.62 0
4366.77 0
4366.92 0
4367.07 1
4367.22 8
4367.38 16
4367.53 25
4367.68 35
4367.83 43
4367.98 51
4368.13 55
4368.28 57
4368.44 56
4368.59 53
4368.74 48
4368.89 42
4369.04 35
4369.19 28
4369.34 21
4369.50 15
4369.65 10
4369.80 7
4369.95 5
4370.10 5
4370.25 6
4370.40 7
4370.56 8
4370.71 8
4370.86 6
4371.01 2
4371.16 0
4371.31 0
4371.46 0
4371.62 0
4371.77 0
4371.92 0
4372.07 6
4372.22 19
4372.37 33
4372.52 45
4372.68 54
4372.83 59
4372.98 59
4373.13 57
4373.28 52
4373.43 46
4373.58 40
4373.74 37
4373.89 35
4374.04 38
4374.19 43
4374.34 51
4374.49 61
4374.65 72
4374.80 83
4374.95 93
4375.10 100
4375.25 104
4375.40 103
4375.55 99
4375.71 92
4375.86 81
4376.01 70
4376.16 61
4376.31 54
4376.46 51
4376.62 51
4376.77 53
4376.92 58
4377.07 63
4377.22 68
4377.37 72
4377.52 76
4377.68 80
4377.83 83
4377.98 86
4378.13 87
4378.28 87
4378.43 86
4378.59 84
4378.74 82
4378.89 82
4379.04 84
4379.19 88
4379.34 91
4379.50 94
4379.65 95
4379.80 95
4379.95 96
4380.10 98
4380.25 102
4380.40 109
4380.56 119
4380.71 129
4380.86 138
4381.01 144
4381.16 147
4381.31 148
4381.47 146
4381.62 144
4381.77 141
4381.92 140
4382.07 140
4382.22 141
4382.38 141
4382.53 140
4382.68 140
4382.83 140
4382.98 141
4383.13 144
4383.29 151
4383.44 161
4383.59 173
4383.74 186
4383.89 198
4384.04 209
4384.20 217
4384.35 223
4384.50 227
4384.65 229
4384.80 230
4384.95 229
4385.11 227
4385.26 225
4385.41 221
4385.56 218
4385.71 215
4385.86 212
4386.02 209
4386.17 206
4386.32 202
4386.47 196
4386.62 188
4386.78 178
4386.93 167
4387.08 154
4387.23 142
4387.38 129
4387.53 117
4387.69 106
4387.84 96
4387.99 88
4388.14 84
4388.29 84
4388.44 90
4388.60 101
4388.75 115
4388.90 131
4389.05 146
4389.20 157
4389.35 164
4389.51 167
4389.66 166
4389.81 164
4389.96 162
4390.11 160
4390.27 161
4390.42 162
4390.57 163
4390.72 162
4390.87 159
4391.02 153
4391.18 145
4391.33 137
4391.48 130
4391.63 126
4391.78 123
4391.94 122
4392.09 121
4392.24 118
4392.39 114
4392.54 107
4392.69 97
4392.85 87
4393.00 76
4393.15 67
4393.30 61
4393.45 58
4393.61 58
4393.76 61
4393.91 66
4394.06 74
4394.21 84
4394.36 96
4394.52 111
4394.67 127
4394.82 145
4394.97 162
4395.12 177
4395.28 188
4395.43 196
4395.58 198
4395.73 195
4395.88 188
4396.04 180
4396.19 170
4396.34 160
4396.49 151
4396.64 142
4396.79 134
4396.95 126
4397.10 120
4397.25 116
4397.40 114
4397.55 114
4397.71 116
4397.86 118
4398.01 120
4398.16 121
4398.31 120
4398.47 118
4398.62 115
4398.77 112
4398.92 110
4399.07 109
4399.23 109
4399.38 109
4399.53 110
4399.68 112
4399.83 114
4399.99 116
4400.14 119
4400.29 122
4400.44 125
4400.59 128
4400.75 132
4400.90 136
4401.05 140
4401.20 144
4401.35 147
4401.51 150
4401.66 151
4401.81 151
4401.96 150
4402.11 148
4402.26 145
4402.42 141
4402.57 137
4402.72 132
4402.87 126
4403.02 120
4403.18 114
4403.33 107
4403.48 100
4403.63 94
4403.79 89
4403.94 86
4404.09 87
4404.24 92
4404.39 101
4404.55 111
4404.70 121
4404.85 128
4405.00 131
4405.15 128
4405.31 121
4405.46 112
4405.61 104
4405.76 98
4405.91 96
4406.07 98
4406.22 102
4406.37 108
4406.52 115
4406.67 121
4406.83 128
4406.98 137
4407.13 148
4407.28 163
4407.43 181
4407.59 202
4407.74 223
4407.89 242
4408.04 257
4408.19 266
4408.35 268
4408.50 264
4408.65 257
4408.80 250
4408.96 245
4409.11 244
4409.26 249
4409.41 257
4409.56 269
4409.72 281
4409.87 292
4410.02 300
4410.17 304
4410.32 305
4410.48 303
4410.63 299
4410.78 294
4410.93 287
4411.09 281
4411.24 274
4411.39 268
4411.54 262
4411.69 257
4411.85 253
4412.00 251
4412.15 250
4412.30 251
4412.45 254
4412.61 258
4412.76 261
4412.91 264
4413.06 266
4413.22 267
4413.37 266
4413.52 265
4413.67 263
4413.82 261
4413.98 258
4414.13 253
4414.28 247
4414.43 240
4414.59 232
4414.74 225
4414.89 219
4415.04 216
4415.19 216
4415.35 220
4415.50 225
4415.65 229
4415.80 232
4415.96 232
4416.11 228
4416.26 222
4416.41 215
4416.56 210
4416.72 207
4416.87 207
4417.02 210
4417.17 214
4417.33 217
4417.48 218
4417.63 215
4417.78 209
4417.93 201
4418.09 191
4418.24 183
4418.39 178
4418.54 178
4418.70 182
4418.85 189
4419.00 197
4419.15 204
4419.31 210
4419.46 213
4419.61 212
4419.76 209
4419.91 203
4420.07 196
4420.22 190
4420.37 185
4420.52 182
4420.68 181
4420.83 183
4420.98 187
4421.13 192
4421.29 197
4421.44 202
4421.59 204
4421.74 204
4421.89 200
4422.05 192
4422.20 182
4422.35 170
4422.50 158
4422.66 147
4422.81 139
4422.96 133
4423.11 132
4423.27 134
4423.42 138
4423.57 144
4423.72 151
4423.87 158
4424.03 164
4424.18 170
4424.33 174
4424.48 178
4424.64 181
4424.79 186
4424.94 192
4425.09 199
4425.25 208
4425.40 218
4425.55 228
4425.70 237
4425.86 245
4426.01 250
4426.16 252
4426.31 250
4426.47 246
4426.62 240
4426.77 232
4426.92 225
4427.08 218
4427.23 211
4427.38 206
4427.53 200
4427.68 193
4427.84 185
4427.99 176
4428.14 167
4428.29 159
4428.45 152
4428.60 144
4428.75 137
4428.90 129
4429.06 119
4429.21 109
4429.36 99
4429.51 91
4429.67 87
4429.82 87
4429.97 92
4430.12 101
4430.28 113
4430.43 125
4430.58 137
4430.73 146
4430.89 154
4431.04 159
4431.19 161
4431.34 162
4431.50 161
4431.65 159
4431.80 156
4431.95 152
4432.11 147
4432.26 141
4432.41 134
4432.56 127
4432.72 120
4432.87 115
4433.02 111
4433.17 107
4433.33 104
4433.48 102
4433.63 99
4433.78 97
4433.94 95
4434.09 95
4434.24 97
4434.39 102
4434.55 109
4434.70 117
4434.85 125
4435.00 130
4435.16 131
4435.31 127
4435.46 120
4435.62 111
4435.77 104
4435.92 100
4436.07 101
4436.23 109
4436.38 121
4436.53 136
4436.68 152
4436.84 166
4436.99 177
4437.14 184
4437.29 188
4437.45 190
4437.60 190
4437.75 188
4437.90 185
4438.06 181
4438.21 174
4438.36 166
4438.51 155
4438.67 144
4438.82 134
4438.97 124
4439.13 116
4439.28 110
4439.43 106
4439.58 103
4439.74 101
4439.89 99
4440.04 97
4440.19 95
4440.35 92
4440.50 87
4440.65 80
4440.80 72
4440.96 63
4441.11 56
4441.26 51
4441.41 52
4441.57 58
4441.72 71
4441.87 90
4442.03 111
4442.18 133
4442.33 152
4442.48 165
4442.64 172
4442.79 172
4442.94 166
4443.09 156
4443.25 145
4443.40 133
4443.55 123
4443.71 114
4443.86 105
4444.01 98
4444.16 90
4444.32 84
4444.47 78
4444.62 75
4444.77 73
4444.93 74
4445.08 75
4445.23 77
4445.39 78
4445.54 77
4445.69 75
4445.84 72
4446.00 67
4446.15 62
4446.30 56
4446.45 50
4446.61 44
4446.76 39
4446.91 36
4447.07 34
4447.22 36
4447.37 38
4447.52 42
4447.68 45
4447.83 47
4447.98 46
4448.14 42
4448.29 37
4448.44 30
4448.59 23
4448.75 16
4448.90 10
4449.05 5
4449.20 0
4449.36 0
4449.51 0
4449.66 0
4449.82 0
4449.97 0
4450.12 0
4450.27 0
4450.43 0
4450.58 4
4450.73 8
4450.89 12
4451.04 16
4451.19 22
4451.34 29
4451.50 38
4451.65 48
4451.80 59
4451.96 71
4452.11 84
4452.26 97
4452.41 109
4452.57 121
4452.72 131
4452.87 141
4453.03 148
4453.18 153
4453.33 155
4453.48 156
4453.64 156
4453.79 154
4453.94 153
4454.10 152
4454.25 152
4454.40 152
4454.55 150
4454.71 146
4454.86 139
4455.01 131
4455.17 122
4455.32 114
4455.47 108
4455.62 106
4455.78 107
4455.93 112
4456.08 119
4456.24 129
4456.39 139
4456.54 150
4456.70 160
4456.85 169
4457.00 178
4457.15 185
4457.31 192
4457.46 198
4457.61 203
4457.77 209
4457.92 214
4458.07 218
4458.22 220
4458.38 220
4458.53 217
4458.68 209
4458.84 197
4458.99 182
4459.14 165
4459.30 148
4459.45 134
4459.60 125
4459.75 121
4459.91 122
4460.06 127
4460.21 135
4460.37 143
4460.52 150
4460.67 153
4460.83 153
4460.98 149
4461.13 143
4461.28 134
4461.44 124
4461.59 116
4461.74 110
4461.90 107
4462.05 106
4462.20 107
4462.36 108
4462.51 107
4462.66 103
4462.81 96
4462.97 86
4463.12 77
4463.27 70
4463.43 67
4463.58 70
4463.73 78
4463.89 91
4464.04 107
4464.19 123
4464.35 137
4464.50 149
4464.65 156
4464.80 161
4464.96 162
4465.11 161
4465.26 158
4465.42 154
4465.57 149
4465.72 143
4465.88 137
4466.03 132
4466.18 129
4466.34 128
4466.49 131
4466.64 137
4466.79 147
4466.95 158
4467.10 171
4467.25 184
4467.41 198
4467.56 211
4467.71 225
4467.87 239
4468.02 253
4468.17 264
4468.33 271
4468.48 273
4468.63 268
4468.79 257
4468.94 241
4469.09 222
4469.24 204
4469.40 187
4469.55 172
4469.70 160
4469.86 151
4470.01 144
4470.16 138
4470.32 134
4470.47 130
4470.62 127
4470.78 124
4470.93 120
4471.08 115
4471.24 109
4471.39 104
4471.54 99
4471.70 95
4471.85 94
4472.00 94
4472.16 96
4472.31 99
4472.46 103
4472.61 106
4472.77 110
4472.92 113
4473.07 115
4473.23 117
4473.38 119
4473.53 119
4473.69 118
4473.84 115
4473.99 110
4474.15 103
4474.30 95
4474.45 88
4474.61 83
4474.76 81
4474.91 82
4475.07 87
4475.22 95
4475.37 104
4475.53 111
4475.68 116
4475.83 117
4475.99 114
4476.14 109
4476.29 101
4476.45 94
4476.60 87
4476.75 82
4476.91 79
4477.06 79
4477.21 81
4477.37 84
4477.52 89
4477.67 95
4477.83 102
4477.98 111
4478.13 122
4478.29 135
4478.44 151
4478.59 170
4478.75 190
4478.90 210
4479.05 228
4479.21 242
4479.36 251
4479.51 253
4479.67 249
4479.82 240
4479.97 229
4480.13 217
4480.28 207
4480.43 199
4480.59 195
4480.74 194
4480.89 196
4481.05 200
4481.20 204
4481.35 209
4481.51 213
4481.66 217
4481.81 221
4481.97 225
4482.12 229
4482.27 233
4482.43 239
4482.58 245
4482.73 251
4482.89 255
4483.04 259
4483.19 259
4483.35 258
4483.50 253
4483.65 247
4483.81 240
4483.96 232
4484.11 223
4484.27 212
4484.42 201
4484.57 190
4484.73 181
4484.88 173
4485.03 168
4485.19 167
4485.34 168
4485.49 170
4485.65 172
4485.80 170
4485.95 166
4486.11 161
4486.26 154
4486.41 150
4486.57 147
4486.72 148
4486.87 152
4487.03 156
4487.18 159
4487.34 159
4487.49 156
4487.64 150
4487.80 142
4487.95 131
4488.10 120
4488.26 108
4488.41 98
4488.56 88
4488.72 80
4488.87 75
4489.02 72
4489.18 72
4489.33 73
4489.48 75
4489.64 76
4489.79 76
4489.94 73
4490.10 66
4490.25 58
4490.40 47
4490.56 36
4490.71 26
4490.87 16
4491.02 9
4491.17 4
4491.33 1
4491.48 0
4491.63 0
4491.79 0
4491.94 0
4492.09 0
4492.25 0
4492.40 0
4492.55 0
4492.71 0
4492.86 3
4493.02 13
4493.17 25
4493.32 38
4493.48 50
4493.63 61
4493.78 70
4493.94 75
4494.09 78
4494.24 78
4494.40 75
4494.55 70
4494.70 64
4494.86 58
4495.01 53
4495.17 51
4495.32 53
4495.47 60
4495.63 71
4495.78 86
4495.93 102
4496.09 117
4496.24 128
4496.39 134
4496.55 136
4496.70 132
4496.85 126
4497.01 118
4497.16 109
4497.32 100
4497.47 92
4497.62 85
4497.78 77
4497.93 70
4498.08 63
4498.24 57
4498.39 53
4498.55 50
4498.70 49
4498.85 51
4499.01 54
4499.16 57
4499.31 61
4499.47 64
4499.62 66
4499.77 66
4499.93 65
4500.08 62
4500.24 59
4500.39 56
4500.54 54
4500.70 54
4500.85 56
4501.00 59
4501.16 66
4501.31 75
4501.46 86
4501.62 100
4501.77 114
4501.93 128
4502.08 140
4502.23 146
4502.39 147
4502.54 142
4502.69 134
4502.85 123
4503.00 111
4503.16 101
4503.31 92
4503.46 86
4503.62 81
4503.77 77
4503.92 75
4504.08 75
4504.23 77
4504.39 82
4504.54 89
4504.69 97
4504.85 107
4505.00 116
4505.15 125
4505.31 133
4505.46 142
4505.62 151
4505.77 159
4505.92 168
4506.08 174
4506.23 177
4506.38 176
4506.54 169
4506.69 157
4506.85 142
4507.00 125
4507.15 108
4507.31 92
4507.46 82
4507.62 75
4507.77 75
4507.92 78
4508.08 85
4508.23 93
4508.38 101
4508.54 107
4508.69 111
4508.85 111
4509.00 109
4509.15 106
4509.31 102
4509.46 100
4509.62 100
4509.77 102
4509.92 105
4510.08 110
4510.23 114
4510.38 119
4510.54 124
4510.69 129
4510.85 135
4511.00 141
4511.15 147
4511.31 151
4511.46 153
4511.62 152
4511.77 147
4511.92 138
4512.08 128
4512.23 117
4512.38 108
4512.54 102
4512.69 99
4512.85 97
4513.00 97
4513.15 97
4513.31 95
4513.46 91
4513.62 85
4513.77 79
4513.92 73
4514.08 69
4514.23 66
4514.39 65
4514.54 65
4514.69 65
4514.85 64
4515.00 61
4515.16 56
4515.31 49
4515.46 40
4515.62 31
4515.77 22
4515.92 14
4516.08 8
4516.23 4
4516.39 3
4516.54 3
4516.69 4
4516.85 6
4517.00 5
4517.16 3
4517.31 0
4517.46 0
4517.62 0
4517.77 0
4517.93 0
4518.08 0
4518.23 9
4518.39 21
4518.54 33
4518.70 41
4518.85 45
4519.00 46
4519.16 45
4519.31 43
4519.47 43
4519.62 45
4519.77 51
4519.93 59
4520.08 68
4520.24 78
4520.39 87
4520.54 94
4520.70 99
4520.85 101
4521.01 101
4521.16 98
4521.31 93
4521.47 88
4521.62 83
4521.78 78
4521.93 75
4522.09 74
4522.24 76
4522.39 81
4522.55 89
4522.70 99
4522.86 111
4523.01 124
4523.16 135
4523.32 144
4523.47 148
4523.63 146
4523.78 139
4523.93 127
4524.09 113
4524.24 96
4524.40 81
4524.55 66
4524.70 52
4524.86 40
4525.01 28
4525.17 18
4525.32 10
4525.47 6
4525.63 5
4525.78 9
4525.94 16
4526.09 26
4526.25 37
4526.40 47
4526.55 57
4526.71 66
4526.86 75
4527.02 84
4527.17 94
4527.32 106
4527.48 119
4527.63 133
4527.79 147
4527.94 160
4528.10 171
4528.25 178
4528.40 181
4528.56 180
4528.71 175
4528.87 166
4529.02 154
4529.17 140
4529.33 126
4529.48 113
4529.64 103
4529.79 96
4529.95 92
4530.10 90
4530.25 90
4530.41 91
4530.56 90
4530.72 89
4530.87 88
4531.02 88
4531.18 89
4531.33 93
4531.49 100
4531.64 107
4531.80 113
4531.95 118
4532.10 120
4532.26 120
4532.41 118
4532.57 116
4532.72 115
4532.88 114
4533.03 115
4533.18 117
4533.34 119
4533.49 120
4533.65 121
4533.80 120
4533.96 118
4534.11 114
4534.26 108
4534.42 101
4534.57 91
4534.73 82
4534.88 74
4535.04 67
4535.19 63
4535.34 61
4535.50 61
4535.65 61
4535.81 63
4535.96 65
4536.12 68
4536.27 74
4536.42 82
4536.58 92
4536.73 101
4536.89 110
4537.04 115
4537.20 117
4537.35 116
4537.50 113
4537.66 108
4537.81 103
4537.97 99
4538.12 98
4538.28 98
4538.43 100
4538.58 102
4538.74 105
4538.89 107
4539.05 109
4539.20 111
4539.36 113
4539.51 115
4539.66 118
4539.82 120
4539.97 122
4540.13 122
4540.28 120
4540.44 117
4540.59 113
4540.75 110
4540.90 108
4541.05 109
4541.21 113
4541.36 119
4541.52 127
4541.67 136
4541.83 144
4541.98 151
4542.13 156
4542.29 158
4542.44 156
4542.60 150
4542.75 140
4542.91 127
4543.06 112
4543.22 97
4543.37 84
4543.52 75
4543.68 70
4543.83 70
4543.99 72
4544.14 75
4544.30 76
4544.45 76
4544.61 75
4544.76 71
4544.91 68
4545.07 65
4545.22 62
4545.38 60
4545.53 57
4545.69 52
4545.84 45
4546.00 35
4546.15 25
4546.30 16
4546.46 9
4546.61 7
4546.77 9
4546.92 14
4547.08 22
4547.23 29
4547.39 34
4547.54 36
4547.70 34
4547.85 30
4548.00 22
4548.16 13
4548.31 1
4548.47 0
4548.62 0
4548.78 0
4548.93 0
4549.09 0
4549.24 0
4549.39 0
4549.55 4
4549.70 20
4549.86 36
4550.01 48
4550.17 56
4550.32 61
4550.48 63
4550.63 63
4550.79 63
4550.94 64
4551.09 66
4551.25 71
4551.40 78
4551.56 86
4551.71 96
4551.87 106
4552.02 116
4552.18 124
4552.33 130
4552.49 134
4552.64 137
4552.79 139
4552.95 141
4553.10 145
4553.26 149
4553.41 153
4553.57 159
4553.72 164
4553.88 167
4554.03 168
4554.19 166
4554.34 163
4554.50 158
4554.65 153
4554.80 147
4554.96 141
4555.11 136
4555.27 131
4555.42 126
4555.58 120
4555.73 114
4555.89 106
4556.04 99
4556.20 91
4556.35 82
4556.51 75
4556.66 68
4556.81 64
4556.97 63
4557.12 64
4557.28 69
4557.43 78
4557.59 89
4557.74 101
4557.90 113
4558.05 124
4558.21 131
4558.36 135
4558.52 134
4558.67 129
4558.83 120
4558.98 109
4559.13 97
4559.29 85
4559.44 74
4559.60 65
4559.75 59
4559.91 55
4560.06 52
4560.22 50
4560.37 47
4560.53 44
4560.68 39
4560.84 35
4560.99 30
4561.15 28
4561.30 28
4561.46 31
4561.61 36
4561.76 43
4561.92 50
4562.07 57
4562.23 64
4562.38 69
4562.54 73
4562.69 75
4562.85 74
4563.00 73
4563.16 69
4563.31 65
4563.47 60
4563.62 55
4563.78 49
4563.93 44
4564.09 39
4564.24 33
4564.40 26
4564.55 20
4564.71 14
4564.86 9
4565.02 6
4565.17 4
4565.32 4
4565.48 6
4565.63 9
4565.79 14
4565.94 19
4566.10 26
4566.25 34
4566.41 43
4566.56 54
4566.72 65
4566.87 76
4567.03 87
4567.18 96
4567.34 105
4567.49 113
4567.65 121
4567.80 130
4567.96 138
4568.11 146
4568.27 153
4568.42 156
4568.58 156
4568.73 153
4568.89 149
4569.04 142
4569.20 136
4569.35 130
4569.51 126
4569.66 122
4569.81 118
4569.97 114
4570.12 110
4570.28 104
4570.43 97
4570.59 90
4570.74 83
4570.90 77
4571.05 73
4571.21 70
4571.36 71
4571.52 73
4571.67 77
4571.83 82
4571.98 86
4572.14 88
4572.29 88
4572.45 85
4572.60 81
4572.76 76
4572.91 71
4573.07 69
4573.22 70
4573.38 76
4573.53 87
4573.69 101
4573.84 115
4574.00 126
4574.15 132
4574.31 132
4574.46 124
4574.62 112
4574.77 96
4574.93 80
4575.08 67
4575.24 58
4575.39 55
4575.55 57
4575.70 62
4575.86 69
4576.01 76
4576.17 81
4576.32 84
4576.48 84
4576.63 82
4576.79 79
4576.94 73
4577.10 67
4577.25 60
4577.41 54
4577.56 48
4577.72 44
4577.87 41
4578.03 40
4578.18 40
4578.34 39
4578.49 38
4578.65 36
4578.80 32
4578.96 28
4579.11 24
4579.27 21
4579.42 21
4579.58 22
4579.73 25
4579.89 27
4580.04 26
4580.20 23
4580.35 17
4580.51 7
4580.66 0
4580.82 0
4580.97 0
4581.13 0
4581.28 0
4581.44 0
4581.59 0
4581.75 0
4581.90 7
4582.06 16
4582.21 24
4582.37 32
4582.52 41
4582.68 49
4582.83 57
4582.99 65
4583.14 70
4583.30 72
4583.45 73
4583.61 71
4583.76 69
4583.92 67
4584.07 66
4584.23 68
4584.38 69
4584.54 71
4584.69 72
4584.85 72
4585.00 73
4585.16 73
4585.32 76
4585.47 80
4585.63 86
4585.78 93
4585.94 100
4586.09 107
4586.25 111
4586.40 114
4586.56 115
4586.71 114
4586.87 112
4587.02 108
4587.18 102
4587.33 96
4587.49 89
4587.64 83
4587.80 80
4587.95 79
4588.11 83
4588.26 88
4588.42 95
4588.57 102
4588.73 106
4588.88 107
4589.04 104
4589.19 97
4589.35 87
4589.50 73
4589.66 58
4589.82 44
4589.97 33
4590.13 26
4590.28 24
4590.44 27
4590.59 35
4590.75 46
4590.90 60
4591.06 75
4591.21 91
4591.37 107
4591.52 123
4591.68 138
4591.83 151
4591.99 160
4592.14 165
4592.30 162
4592.45 153
4592.61 137
4592.76 116
4592.92 92
4593.08 67
4593.23 44
4593.39 23
4593.54 6
4593.70 0
4593.85 0
4594.01 0
4594.16 0
4594.32 0
4594.47 0
4594.63 0
4594.78 0
4594.94 0
4595.09 5
4595.25 15
4595.40 28
4595.56 44
4595.72 62
4595.87 83
4596.03 104
4596.18 124
4596.34 142
4596.49 155
4596.65 164
4596.80 167
4596.96 165
4597.11 158
4597.27 150
4597.42 142
4597.58 136
4597.73 133
4597.89 131
4598.05 131
4598.20 131
4598.36 129
4598.51 125
4598.67 118
4598.82 111
4598.98 106
4599.13 105
4599.29 108
4599.44 115
4599.60 126
4599.75 139
4599.91 152
4600.06 163
4600.22 173
4600.38 180
4600.53 186
4600.69 191
4600.84 195
4601.00 198
4601.15 199
4601.31 200
4601.46 200
4601.62 200
4601.77 201
4601.93 203
4602.09 206
4602.24 210
4602.40 212
4602.55 210
4602.71 203
4602.86 193
4603.02 179
4603.17 163
4603.33 150
4603.48 139
4603.64 132
4603.79 130
4603.95 130
4604.11 130
4604.26 128
4604.42 123
4604.57 112
4604.73 98
4604.88 81
4605.04 62
4605.19 45
4605.35 30
4605.51 20
4605.66 12
4605.82 8
4605.97 7
4606.13 9
4606.28 13
4606.44 19
4606.59 26
4606.75 34
4606.90 42
4607.06 47
4607.22 50
4607.37 51
4607.53 50
4607.68 50
4607.84 52
4607.99 56
4608.15 64
4608.30 74
4608.46 84
4608.62 94
4608.77 102
4608.93 108
4609.08 112
4609.24 114
4609.39 114
4609.55 113
4609.70 110
4609.86 105
4610.01 100
4610.17 94
4610.33 87
4610.48 80
4610.64 74
4610.79 69
4610.95 68
4611.10 70
4611.26 76
4611.42 84
4611.57 95
4611.73 107
4611.88 117
4612.04 125
4612.19 130
4612.35 132
4612.50 132
4612.66 130
4612.82 128
4612.97 125
4613.13 122
4613.28 119
4613.44 116
4613.59 114
4613.75 113
4613.90 115
4614.06 118
4614.22 123
4614.37 128
4614.53 132
4614.68 133
4614.84 132
4614.99 130
4615.15 129
4615.31 129
4615.46 133
4615.62 140
4615.77 149
4615.93 160
4616.08 170
4616.24 177
4616.39 181
4616.55 179
4616.71 172
4616.86 162
4617.02 148
4617.17 133
4617.33 117
4617.48 102
4617.64 88
4617.80 77
4617.95 69
4618.11 64
4618.26 64
4618.42 69
4618.57 78
4618.73 91
4618.89 105
4619.04 118
4619.20 128
4619.35 133
4619.51 133
4619.66 128
4619.82 119
4619.98 110
4620.13 102
4620.29 96
4620.44 92
4620.60 91
4620.75 91
4620.91 91
4621.07 91
4621.22 91
4621.38 91
4621.53 94
4621.69 99
4621.84 106
4622.00 116
4622.16 126
4622.31 136
4622.47 143
4622.62 146
4622.78 145
4622.94 139
4623.09 128
4623.25 114
4623.40 97
4623.56 78
4623.71 60
4623.87 44
4624.03 33
4624.18 26
4624.34 26
4624.49 31
4624.65 41
4624.80 54
4624.96 66
4625.12 77
4625.27 85
4625.43 91
4625.58 93
4625.74 95
4625.90 95
4626.05 94
4626.21 94
4626.36 93
4626.52 91
4626.67 87
4626.83 80
4626.99 73
4627.14 66
4627.30 59
4627.45 54
4627.61 52
4627.77 54
4627.92 57
4628.08 62
4628.23 67
4628.39 72
4628.54 74
4628.70 74
4628.86 71
4629.01 66
4629.17 59
4629.32 51
4629.48 41
4629.64 32
4629.79 23
4629.95 17
4630.10 14
4630.26 13
4630.42 15
4630.57 19
4630.73 23
4630.88 25
4631.04 26
4631.19 26
4631.35 24
4631.51 22
4631.66 21
4631.82 20
4631.97 19
4632.13 18
4632.29 14
4632.44 7
4632.60 0
4632.75 0
4632.91 0
4633.07 0
4633.22 0
4633.38 0
4633.53 0
4633.69 6
4633.85 25
4634.00 44
4634.16 60
4634.31 72
4634.47 79
4634.63 81
4634.78 79
4634.94 76
4635.09 73
4635.25 73
4635.41 75
4635.56 81
4635.72 88
4635.87 94
4636.03 97
4636.19 98
4636.34 95
4636.50 90
4636.65 85
4636.81 82
4636.97 83
4637.12 90
4637.28 101
4637.43 115
4637.59 129
4637.75 140
4637.90 145
4638.06 142
4638.21 133
4638.37 119
4638.53 103
4638.68 88
4638.84 77
4638.99 69
4639.15 67
4639.31 69
4639.46 74
4639.62 80
4639.77 89
4639.93 98
4640.09 107
4640.24 116
4640.40 123
4640.55 128
4640.71 131
4640.87 131
4641.02 129
4641.18 126
4641.33 122
4641.49 119
4641.65 116
4641.80 112
4641.96 107
4642.12 101
4642.27 91
4642.43 80
4642.58 67
4642.74 56
4642.90 50
4643.05 49
4643.21 55
4643.36 69
4643.52 87
4643.68 108
4643.83 128
4643.99 143
4644.14 152
4644.30 154
4644.46 150
4644.61 142
4644.77 133
4644.93 125
4645.08 120
4645.24 120
4645.39 125
4645.55 135
4645.71 149
4645.86 167
4646.02 187
4646.17 209
4646.33 232
4646.49 255
4646.64 280
4646.80 307
4646.96 337
4647.11 371
4647.27 406
4647.42 444
4647.58 480
4647.74 514
4647.89 544
4648.05 568
4648.20 587
4648.36 601
4648.52 612
4648.67 621
4648.83 629
4648.99 636
4649.14 641
4649.30 644
4649.45 645
4649.61 645
4649.77 645
4649.92 646
4650.08 650
4650.24 656
4650.39 666
4650.55 675
4650.70 684
4650.86 691
4651.02 693
4651.17 691
4651.33 685
4651.49 675
4651.64 662
4651.80 649
4651.95 636
4652.11 623
4652.27 611
4652.42 600
4652.58 589
4652.74 579
4652.89 569
4653.05 557
4653.20 545
4653.36 531
4653.52 515
4653.67 499
4653.83 483
4653.99 467
4654.14 454
4654.30 444
4654.45 438
4654.61 434
4654.77 433
4654.92 433
4655.08 433
4655.24 431
4655.39 428
4655.55 424
4655.71 417
4655.86 409
4656.02 400
4656.17 391
4656.33 382
4656.49 373
4656.64 365
4656.80 358
4656.96 351
4657.11 345
4657.27 341
4657.43 338
4657.58 337
4657.74 336
4657.89 335
4658.05 334
4658.21 331
4658.36 326
4658.52 321
4658.68 315
4658.83 311
4658.99 307
4659.15 305
4659.30 304
4659.46 303
4659.61 302
4659.77 300
4659.93 297
4660.08 293
4660.24 286
4660.40 277
4660.55 266
4660.71 252
4660.87 238
4661.02 224
4661.18 212
4661.33 203
4661.49 197
4661.65 194
4661.80 192
4661.96 192
4662.12 191
4662.27 189
4662.43 187
4662.59 186
4662.74 185
4662.90 188
4663.06 194
4663.21 203
4663.37 214
4663.53 226
4663.68 238
4663.84 247
4663.99 252
4664.15 254
4664.31 250
4664.46 241
4664.62 228
4664.78 211
4664.93 193
4665.09 174
4665.25 154
4665.40 136
4665.56 119
4665.72 104
4665.87 90
4666.03 77
4666.19 65
4666.34 54
4666.50 44
4666.65 37
4666.81 32
4666.97 29
4667.12 28
4667.28 28
4667.44 27
4667.59 26
4667.75 23
4667.91 19
4668.06 13
4668.22 8
4668.38 4
4668.53 2
4668.69 2
4668.85 3
4669.00 5
4669.16 6
4669.32 6
4669.47 4
4669.63 1
4669.79 0
4669.94 0
4670.10 0
4670.26 0
4670.41 0
4670.57 0
4670.72 0
4670.88 0
4671.04 2
4671.19 6
4671.35 10
4671.51 16
4671.66 24
4671.82 34
4671.98 45
4672.13 57
4672.29 68
4672.45 78
4672.60 84
4672.76 87
4672.92 86
4673.07 83
4673.23 78
4673.39 73
4673.54 67
4673.70 61
4673.86 56
4674.01 51
4674.17 46
4674.33 42
4674.48 38
4674.64 36
4674.80 36
4674.95 36
4675.11 39
4675.27 43
4675.42 49
4675.58 57
4675.74 67
4675.89 78
4676.05 90
4676.21 102
4676.36 113
4676.52 123
4676.68 130
4676.83 134
4676.99 135
4677.15 135
4677.30 132
4677.46 130
4677.62 130
4677.77 132
4677.93 138
4678.09 147
4678.24 160
4678.40 174
4678.56 189
4678.71 203
4678.87 215
4679.03 224
4679.18 229
4679.34 231
4679.50 227
4679.65 219
4679.81 208
4679.97 195
4680.12 183
4680.28 174
4680.44 170
4680.59 171
4680.75 177
4680.91 187
4681.06 198
4681.22 207
4681.38 212
4681.54 212
4681.69 208
4681.85 199
4682.01 187
4682.16 173
4682.32 159
4682.48 146
4682.63 137
4682.79 131
4682.95 130
4683.10 132
4683.26 138
4683.42 144
4683.57 149
4683.73 150
4683.89 147
4684.04 141
4684.20 133
4684.36 123
4684.51 115
4684.67 109
4684.83 106
4684.98 104
4685.14 102
4685.30 98
4685.45 90
4685.61 80
4685.77 68
4685.93 57
4686.08 49
4686.24 47
4686.40 51
4686.55 61
4686.71 75
4686.87 89
4687.02 101
4687.18 108
4687.34 111
4687.49 110
4687.65 106
4687.81 102
4687.96 99
4688.12 95
4688.28 91
4688.44 86
4688.59 78
4688.75 68
4688.91 58
4689.06 48
4689.22 41
4689.38 36
4689.53 34
4689.69 34
4689.85 34
4690.00 35
4690.16 34
4690.32 33
4690.47 32
4690.63 30
4690.79 29
4690.95 27
4691.10 26
4691.26 25
4691.42 24
4691.57 23
4691.73 22
4691.89 23
4692.04 26
4692.20 31
4692.36 37
4692.51 44
4692.67 50
4692.83 55
4692.99 58
4693.14 60
4693.30 61
4693.46 64
4693.61 68
4693.77 73
4693.93 78
4694.08 83
4694.24 86
4694.40 87
4694.56 87
4694.71 87
4694.87 89
4695.03 95
4695.18 105
4695.34 117
4695.50 131
4695.65 142
4695.81 150
4695.97 152
4696.13 148
4696.28 139
4696.44 130
4696.60 121
4696.75 116
4696.91 116
4697.07 121
4697.22 128
4697.38 136
4697.54 142
4697.70 145
4697.85 146
4698.01 146
4698.17 145
4698.32 147
4698.48 150
4698.64 156
4698.79 163
4698.95 169
4699.11 173
4699.27 176
4699.42 177
4699.58 177
4699.74 176
4699.89 175
4700.05 173
4700.21 170
4700.37 164
4700.52 156
4700.68 147
4700.84 140
4700.99 137
4701.15 139
4701.31 147
4701.46 161
4701.62 178
4701.78 199
4701.94 220
4702.09 242
4702.25 264
4702.41 288
4702.56 312
4702.72 338
4702.88 366
4703.04 397
4703.19 431
4703.35 471
4703.51 515
4703.66 566
4703.82 621
4703.98 681
4704.14 742
4704.29 801
4704.45 856
4704.61 905
4704.76 946
4704.92 979
4705.08 1006
4705.24 1027
4705.39 1044
4705.55 1058
4705.71 1069
4705.86 1078
4706.02 1087
4706.18 1095
4706.34 1102
4706.49 1111
4706.65 1120
4706.81 1129
4706.96 1139
4707.12 1148
4707.28 1156
4707.44 1163
4707.59 1168
4707.75 1171
4707.91 1171
4708.07 1168
4708.22 1162
4708.38 1153
4708.54 1141
4708.69 1125
4708.85 1107
4709.01 1084
4709.17 1059
4709.32 1032
4709.48 1002
4709.64 971
4709.79 938
4709.95 907
4710.11 879
4710.27 852
4710.42 829
4710.58 808
4710.74 789
4710.90 772
4711.05 756
4711.21 741
4711.37 726
4711.52 711
4711.68 696
4711.84 678
4712.00 658
4712.15 634
4712.31 607
4712.47 577
4712.63 546
4712.78 516
4712.94 489
4713.10 465
4713.25 445
4713.41 430
4713.57 419
4713.73 411
4713.88 404
4714.04 397
4714.20 389
4714.36 380
4714.51 369
4714.67 357
4714.83 344
4714.98 330
4715.14 317
4715.30 304
4715.46 290
4715.61 277
4715.77 263
4715.93 250
4716.09 236
4716.24 223
4716.40 210
4716.56 199
4716.72 190
4716.87 182
4717.03 176
4717.19 172
4717.35 169
4717.50 169
4717.66 170
4717.82 172
4717.97 174
4718.13 176
4718.29 177
4718.45 177
4718.60 175
4718.76 173
4718.92 169
4719.08 165
4719.23 159
4719.39 151
4719.55 141
4719.71 129
4719.86 116
4720.02 103
4720.18 92
4720.34 84
4720.49 80
4720.65 80
4720.81 82
4720.97 87
4721.12 93
4721.28 98
4721.44 104
4721.59 109
4721.75 113
4721.91 118
4722.07 121
4722.22 125
4722.38 129
4722.54 133
4722.70 136
4722.85 137
4723.01 134
4723.17 127
4723.33 115
4723.48 99
4723.64 81
4723.80 64
4723.96 49
4724.11 40
4724.27 36
4724.43 37
4724.59 40
4724.74 46
4724.90 51
4725.06 56
4725.22 61
4725.37 66
4725.53 72
4725.69 79
4725.85 85
4726.00 91
4726.16 94
4726.32 92
4726.48 87
4726.63 79
4726.79 69
4726.95 60
4727.11 52
4727.26 46
4727.42 41
4727.58 37
4727.74 32
4727.89 27
4728.05 21
4728.21 16
4728.37 14
4728.52 13
4728.68 14
4728.84 16
4729.00 17
4729.15 16
4729.31 11
4729.47 5
4729.63 0
4729.78 0
4729.94 0
4730.10 0
4730.26 0
4730.42 0
4730.57 0
4730.73 0
4730.89 2
4731.05 11
4731.20 20
4731.36 28
4731.52 35
4731.68 41
4731.83 47
4731.99 51
4732.15 56
4732.31 60
4732.46 63
4732.62 64
4732.78 64
4732.94 63
4733.09 61
4733.25 60
4733.41 61
4733.57 66
4733.72 72
4733.88 79
4734.04 84
4734.20 85
4734.36 81
4734.51 73
4734.67 61
4734.83 49
4734.99 38
4735.14 31
4735.30 28
4735.46 28
4735.62 31
4735.77 36
4735.93 41
4736.09 44
4736.25 44
4736.41 41
4736.56 37
4736.72 31
4736.88 26
4737.04 23
4737.19 23
4737.35 28
4737.51 36
4737.67 46
4737.82 57
4737.98 68
4738.14 77
4738.30 84
4738.46 90
4738.61 94
4738.77 98
4738.93 101
4739.09 103
4739.24 102
4739.40 101
4739.56 97
4739.72 93
4739.87 89
4740.03 84
4740.19 80
4740.35 75
4740.51 68
4740.66 59
4740.82 48
4740.98 36
4741.14 25
4741.29 14
4741.45 8
4741.61 7
4741.77 11
4741.93 18
4742.08 27
4742.24 36
4742.40 43
4742.56 46
4742.71 46
4742.87 43
4743.03 39
4743.19 34
4743.35 30
4743.50 26
4743.66 25
4743.82 25
4743.98 27
4744.13 32
4744.29 39
4744.45 47
4744.61 55
4744.77 63
4744.92 69
4745.08 74
4745.24 77
4745.40 79
4745.55 82
4745.71 85
4745.87 91
4746.03 97
4746.19 103
4746.34 108
4746.50 110
4746.66 108
4746.82 103
4746.98 93
4747.13 82
4747.29 71
4747.45 63
4747.61 59
4747.76 60
4747.92 66
4748.08 75
4748.24 86
4748.40 98
4748.55 110
4748.71 119
4748.87 126
4749.03 129
4749.19 126
4749.34 118
4749.50 104
4749.66 86
4749.82 66
4749.98 48
4750.13 33
4750.29 22
4750.45 17
4750.61 17
4750.76 19
4750.92 23
4751.08 26
4751.24 29
4751.40 31
4751.55 33
4751.71 37
4751.87 41
4752.03 47
4752.19 53
4752.34 59
4752.50 63
4752.66 66
4752.82 67
4752.98 66
4753.13 63
4753.29 59
4753.45 54
4753.61 49
4753.77 45
4753.92 42
4754.08 40
4754.24 39
4754.40 38
4754.56 37
4754.71 35
4754.87 31
4755.03 26
4755.19 20
4755.35 13
4755.50 5
4755.66 0
4755.82 0
4755.98 0
4756.14 0
4756.29 0
4756.45 0
4756.61 0
4756.77 2
4756.93 7
4757.08 10
4757.24 11
4757.40 11
4757.56 11
4757.72 13
4757.87 18
4758.03 24
4758.19 33
4758.35 41
4758.51 49
4758.66 55
4758.82 59
4758.98 60
4759.14 59
4759.30 57
4759.45 54
4759.61 50
4759.77 47
4759.93 45
4760.09 43
4760.24 43
4760.40 45
4760.56 47
4760.72 50
4760.88 53
4761.04 56
4761.19 58
4761.35 58
4761.51 57
4761.67 55
4761.83 54
4761.98 54
4762.14 57
4762.30 62
4762.46 70
4762.62 79
4762.77 89
4762.93 99
4763.09 106
4763.25 112
4763.41 116
4763.57 120
4763.72 125
4763.88 132
4764.04 141
4764.20 154
4764.36 170
4764.51 187
4764.67 205
4764.83 223
4764.99 239
4765.15 253
4765.30 265
4765.46 274
4765.62 280
4765.78 283
4765.94 284
4766.10 281
4766.25 276
4766.41 268
4766.57 259
4766.73 250
4766.89 243
4767.04 238
4767.20 235
4767.36 236
4767.52 238
4767.68 242
4767.84 246
4767.99 250
4768.15 255
[truncated: 748,213 more chars]
