# Supplementary material for: Methylobacterium Species Promoting Rice and Barley Growth and Interaction Specificity Revealed with Whole-Cell Matrix-Assisted Laser Desorption / Ionization-Time-of-Flight Mass Spectrometry (MALDI-TOF/MS) Analysis
Source: PLoS One. 2015 Jun 8;10(6):e0129509. doi: 10.1371/journal.pone.0129509 (PMC4460032; doi:10.1371/journal.pone.0129509)
Supplement: S2 Data — (ZIP) [file pone.0129509.s002.zip › Supplementary data 2 (ms from inoculated rice)/66g-6.txt]

783.12 0
783.18 0
783.25 0
783.31 0
783.37 0
783.44 0
783.50 0
783.57 0
783.63 0
783.69 0
783.76 0
783.82 0
783.89 0
783.95 0
784.01 0
784.08 0
784.14 0
784.21 0
784.27 0
784.33 0
784.40 0
784.46 0
784.53 0
784.59 0
784.65 0
784.72 0
784.78 0
784.85 0
784.91 0
784.97 0
785.04 0
785.10 0
785.17 0
785.23 0
785.30 0
785.36 0
785.42 0
785.49 0
785.55 0
785.62 0
785.68 0
785.74 0
785.81 0
785.87 0
785.94 0
786.00 0
786.06 0
786.13 0
786.19 0
786.26 0
786.32 0
786.38 0
786.45 0
786.51 0
786.58 0
786.64 0
786.71 0
786.77 0
786.83 0
786.90 0
786.96 0
787.03 0
787.09 0
787.15 0
787.22 0
787.28 0
787.35 0
787.41 0
787.47 0
787.54 0
787.60 0
787.67 0
787.73 0
787.80 0
787.86 0
787.92 0
787.99 0
788.05 0
788.12 0
788.18 0
788.24 0
788.31 0
788.37 0
788.44 0
788.50 0
788.57 0
788.63 0
788.69 0
788.76 0
788.82 0
788.89 0
788.95 0
789.02 0
789.08 0
789.14 0
789.21 0
789.27 0
789.34 0
789.40 0
789.46 0
789.53 0
789.59 0
789.66 0
789.72 0
789.79 0
789.85 0
789.91 0
789.98 0
790.04 0
790.11 0
790.17 0
790.24 0
790.30 0
790.36 0
790.43 0
790.49 0
790.56 0
790.62 0
790.69 0
790.75 0
790.81 0
790.88 0
790.94 0
791.01 0
791.07 0
791.14 0
791.20 0
791.26 0
791.33 0
791.39 0
791.46 0
791.52 0
791.59 0
791.65 0
791.71 0
791.78 0
791.84 0
791.91 0
791.97 0
792.04 0
792.10 0
792.16 0
792.23 0
792.29 0
792.36 0
792.42 0
792.49 0
792.55 0
792.62 0
792.68 0
792.74 0
792.81 0
792.87 0
792.94 0
793.00 0
793.07 0
793.13 0
793.19 0
793.26 0
793.32 0
793.39 0
793.45 0
793.52 0
793.58 0
793.65 0
793.71 0
793.77 0
793.84 0
793.90 0
793.97 0
794.03 0
794.10 0
794.16 0
794.22 0
794.29 0
794.35 0
794.42 0
794.48 0
794.55 0
794.61 0
794.68 0
794.74 0
794.80 0
794.87 0
794.93 0
795.00 0
795.06 0
795.13 0
795.19 0
795.26 0
795.32 0
795.38 0
795.45 0
795.51 0
795.58 0
795.64 0
795.71 0
795.77 0
795.84 0
795.90 0
795.97 0
796.03 0
796.09 0
796.16 0
796.22 0
796.29 0
796.35 0
796.42 0
796.48 0
796.55 0
796.61 0
796.67 0
796.74 0
796.80 0
796.87 0
796.93 0
797.00 0
797.06 0
797.13 0
797.19 0
797.26 0
797.32 0
797.38 0
797.45 0
797.51 0
797.58 0
797.64 0
797.71 0
797.77 0
797.84 0
797.90 0
797.97 0
798.03 0
798.10 0
798.16 0
798.22 0
798.29 0
798.35 0
798.42 0
798.48 0
798.55 0
798.61 0
798.68 0
798.74 0
798.81 0
798.87 0
798.93 0
799.00 0
799.06 0
799.13 0
799.19 0
799.26 0
799.32 0
799.39 0
799.45 0
799.52 0
799.58 0
799.65 0
799.71 0
799.78 0
799.84 0
799.90 0
799.97 0
800.03 0
800.10 0
800.16 0
800.23 0
800.29 0
800.36 0
800.42 0
800.49 0
800.55 0
800.62 0
800.68 0
800.75 0
800.81 0
800.87 0
800.94 0
801.00 0
801.07 0
801.13 0
801.20 0
801.26 0
801.33 0
801.39 0
801.46 0
801.52 0
801.59 0
801.65 0
801.72 0
801.78 0
801.85 0
801.91 0
801.97 0
802.04 0
802.10 0
802.17 0
802.23 0
802.30 0
802.36 0
802.43 0
802.49 0
802.56 0
802.62 0
802.69 0
802.75 0
802.82 0
802.88 0
802.95 0
803.01 0
803.08 0
803.14 0
803.21 0
803.27 0
803.33 0
803.40 0
803.46 0
803.53 0
803.59 0
803.66 0
803.72 0
803.79 0
803.85 0
803.92 0
803.98 0
804.05 0
804.11 0
804.18 0
804.24 0
804.31 0
804.37 0
804.44 0
804.50 0
804.57 0
804.63 0
804.70 0
804.76 0
804.83 0
804.89 0
804.96 0
805.02 0
805.09 0
805.15 0
805.21 0
805.28 0
805.34 0
805.41 0
805.47 0
805.54 0
805.60 0
805.67 0
805.73 0
805.80 0
805.86 0
805.93 0
805.99 0
806.06 0
806.12 0
806.19 0
806.25 0
806.32 1
806.38 2
806.45 3
806.51 4
806.58 4
806.64 5
806.71 4
806.77 4
806.84 3
806.90 2
806.97 1
807.03 0
807.10 0
807.16 0
807.23 0
807.29 0
807.36 0
807.42 0
807.49 1
807.55 1
807.62 1
807.68 1
807.75 1
807.81 0
807.88 0
807.94 0
808.01 0
808.07 0
808.14 0
808.20 1
808.27 3
808.33 5
808.40 7
808.46 8
808.53 9
808.59 9
808.66 7
808.72 6
808.79 4
808.85 2
808.92 1
808.98 1
809.05 0
809.11 1
809.18 1
809.24 1
809.31 2
809.37 2
809.44 2
809.50 2
809.57 1
809.63 1
809.70 1
809.76 1
809.83 0
809.89 0
809.96 0
810.02 0
810.09 0
810.15 0
810.22 0
810.28 0
810.35 0
810.41 0
810.48 0
810.54 0
810.61 0
810.67 0
810.74 0
810.80 1
810.87 1
810.93 1
811.00 1
811.06 1
811.13 2
811.19 1
811.26 1
811.32 1
811.39 1
811.45 1
811.52 1
811.58 1
811.65 1
811.72 2
811.78 2
811.85 2
811.91 2
811.98 2
812.04 1
812.11 1
812.17 1
812.24 0
812.30 0
812.37 0
812.43 0
812.50 0
812.56 0
812.63 0
812.69 0
812.76 0
812.82 0
812.89 0
812.95 1
813.02 1
813.08 1
813.15 1
813.21 1
813.28 1
813.34 1
813.41 2
813.47 2
813.54 3
813.60 4
813.67 5
813.74 6
813.80 6
813.87 6
813.93 5
814.00 4
814.06 3
814.13 1
814.19 1
814.26 1
814.32 1
814.39 1
814.45 1
814.52 1
814.58 1
814.65 1
814.71 0
814.78 0
814.84 0
814.91 0
814.97 0
815.04 0
815.11 0
815.17 0
815.24 0
815.30 0
815.37 0
815.43 1
815.50 1
815.56 1
815.63 2
815.69 2
815.76 2
815.82 2
815.89 1
815.95 1
816.02 1
816.08 0
816.15 0
816.22 0
816.28 1
816.35 1
816.41 2
816.48 3
816.54 3
816.61 3
816.67 3
816.74 3
816.80 2
816.87 2
816.93 1
817.00 1
817.06 1
817.13 1
817.20 1
817.26 1
817.33 0
817.39 0
817.46 0
817.52 0
817.59 0
817.65 1
817.72 1
817.78 1
817.85 1
817.91 1
817.98 1
818.05 0
818.11 0
818.18 0
818.24 0
818.31 1
818.37 1
818.44 1
818.50 1
818.57 1
818.63 1
818.70 1
818.76 1
818.83 1
818.90 1
818.96 1
819.03 1
819.09 1
819.16 1
819.22 1
819.29 1
819.35 1
819.42 0
819.48 0
819.55 0
819.62 0
819.68 0
819.75 0
819.81 1
819.88 1
819.94 1
820.01 1
820.07 1
820.14 1
820.20 1
820.27 1
820.34 1
820.40 0
820.47 0
820.53 0
820.60 0
820.66 0
820.73 0
820.79 0
820.86 0
820.92 1
820.99 1
821.06 1
821.12 1
821.19 1
821.25 1
821.32 1
821.38 1
821.45 1
821.51 1
821.58 1
821.65 1
821.71 1
821.78 1
821.84 1
821.91 1
821.97 0
822.04 0
822.10 0
822.17 0
822.24 0
822.30 0
822.37 0
822.43 0
822.50 0
822.56 0
822.63 0
822.69 1
822.76 1
822.83 1
822.89 1
822.96 1
823.02 1
823.09 1
823.15 1
823.22 1
823.28 1
823.35 1
823.42 0
823.48 0
823.55 0
823.61 0
823.68 1
823.74 1
823.81 1
823.87 1
823.94 1
824.01 1
824.07 1
824.14 1
824.20 1
824.27 1
824.33 1
824.40 1
824.47 1
824.53 1
824.60 0
824.66 0
824.73 0
824.79 0
824.86 0
824.92 0
824.99 0
825.06 0
825.12 0
825.19 0
825.25 0
825.32 0
825.38 0
825.45 0
825.52 0
825.58 0
825.65 0
825.71 0
825.78 0
825.84 0
825.91 1
825.98 1
826.04 1
826.11 1
826.17 1
826.24 1
826.30 1
826.37 1
826.44 1
826.50 1
826.57 1
826.63 1
826.70 0
826.76 0
826.83 0
826.90 0
826.96 0
827.03 0
827.09 0
827.16 0
827.22 0
827.29 0
827.36 0
827.42 0
827.49 0
827.55 0
827.62 0
827.68 0
827.75 0
827.82 0
827.88 1
827.95 1
828.01 1
828.08 1
828.15 1
828.21 1
828.28 1
828.34 0
828.41 0
828.47 0
828.54 0
828.61 0
828.67 0
828.74 0
828.80 0
828.87 1
828.94 1
829.00 1
829.07 1
829.13 1
829.20 1
829.26 1
829.33 1
829.40 0
829.46 0
829.53 0
829.59 0
829.66 0
829.73 0
829.79 0
829.86 0
829.92 0
829.99 0
830.05 0
830.12 0
830.19 0
830.25 0
830.32 0
830.38 0
830.45 0
830.52 0
830.58 0
830.65 0
830.71 0
830.78 0
830.84 0
830.91 1
830.98 1
831.04 1
831.11 1
831.17 1
831.24 1
831.31 1
831.37 1
831.44 2
831.50 2
831.57 1
831.64 1
831.70 1
831.77 1
831.83 1
831.90 1
831.97 1
832.03 0
832.10 0
832.16 0
832.23 0
832.30 0
832.36 0
832.43 0
832.49 0
832.56 0
832.63 0
832.69 0
832.76 1
832.82 1
832.89 0
832.95 0
833.02 0
833.09 0
833.15 0
833.22 0
833.28 0
833.35 0
833.42 1
833.48 1
833.55 1
833.61 1
833.68 1
833.75 1
833.81 0
833.88 0
833.94 0
834.01 0
834.08 0
834.14 0
834.21 0
834.28 0
834.34 0
834.41 0
834.47 0
834.54 0
834.61 0
834.67 0
834.74 0
834.80 1
834.87 1
834.94 1
835.00 1
835.07 1
835.13 0
835.20 0
835.27 0
835.33 0
835.40 0
835.46 0
835.53 0
835.60 1
835.66 1
835.73 1
835.79 1
835.86 1
835.93 0
835.99 0
836.06 0
836.13 0
836.19 0
836.26 0
836.32 0
836.39 0
836.46 0
836.52 0
836.59 0
836.65 0
836.72 0
836.79 0
836.85 1
836.92 1
836.98 1
837.05 1
837.12 1
837.18 0
837.25 0
837.32 0
837.38 0
837.45 0
837.51 1
837.58 1
837.65 1
837.71 1
837.78 1
837.84 1
837.91 1
837.98 1
838.04 1
838.11 1
838.18 0
838.24 0
838.31 0
838.37 0
838.44 0
838.51 0
838.57 0
838.64 1
838.71 1
838.77 1
838.84 1
838.90 1
838.97 1
839.04 1
839.10 0
839.17 0
839.23 0
839.30 1
839.37 1
839.43 1
839.50 1
839.57 1
839.63 1
839.70 1
839.76 0
839.83 0
839.90 0
839.96 0
840.03 0
840.10 0
840.16 0
840.23 0
840.29 0
840.36 0
840.43 0
840.49 0
840.56 0
840.63 1
840.69 1
840.76 1
840.83 1
840.89 1
840.96 1
841.02 1
841.09 1
841.16 1
841.22 1
841.29 1
841.36 1
841.42 0
841.49 0
841.55 0
841.62 0
841.69 0
841.75 0
841.82 1
841.89 1
841.95 1
842.02 0
842.09 0
842.15 0
842.22 0
842.28 0
842.35 0
842.42 1
842.48 1
842.55 1
842.62 1
842.68 1
842.75 1
842.81 1
842.88 1
842.95 0
843.01 0
843.08 0
843.15 1
843.21 1
843.28 1
843.35 0
843.41 0
843.48 0
843.55 0
843.61 0
843.68 0
843.74 0
843.81 0
843.88 0
843.94 0
844.01 0
844.08 0
844.14 1
844.21 1
844.28 1
844.34 1
844.41 1
844.48 1
844.54 1
844.61 1
844.67 1
844.74 1
844.81 1
844.87 1
844.94 1
845.01 1
845.07 1
845.14 1
845.21 1
845.27 1
845.34 1
845.41 1
845.47 1
845.54 1
845.60 1
845.67 1
845.74 1
845.80 1
845.87 0
845.94 0
846.00 0
846.07 0
846.14 0
846.20 0
846.27 0
846.34 0
846.40 0
846.47 0
846.54 0
846.60 1
846.67 1
846.74 1
846.80 1
846.87 1
846.93 1
847.00 1
847.07 1
847.13 1
847.20 1
847.27 1
847.33 1
847.40 1
847.47 1
847.53 1
847.60 1
847.67 1
847.73 1
847.80 1
847.87 1
847.93 1
848.00 1
848.07 1
848.13 1
848.20 1
848.27 1
848.33 0
848.40 0
848.47 0
848.53 0
848.60 0
848.67 1
848.73 1
848.80 1
848.87 1
848.93 1
849.00 1
849.07 1
849.13 1
849.20 1
849.27 1
849.33 0
849.40 0
849.47 0
849.53 0
849.60 0
849.66 1
849.73 1
849.80 1
849.86 1
849.93 1
850.00 1
850.06 1
850.13 1
850.20 0
850.26 0
850.33 0
850.40 0
850.46 0
850.53 0
850.60 0
850.66 1
850.73 1
850.80 1
850.86 1
850.93 1
851.00 1
851.06 1
851.13 0
851.20 0
851.26 0
851.33 0
851.40 0
851.47 0
851.53 1
851.60 1
851.67 1
851.73 1
851.80 1
851.87 1
851.93 1
852.00 1
852.07 1
852.13 1
852.20 1
852.27 1
852.33 1
852.40 1
852.47 1
852.53 1
852.60 1
852.67 0
852.73 0
852.80 0
852.87 0
852.93 0
853.00 0
853.07 0
853.13 0
853.20 0
853.27 0
853.33 0
853.40 0
853.47 0
853.53 0
853.60 0
853.67 0
853.73 1
853.80 1
853.87 1
853.94 1
854.00 1
854.07 1
854.14 1
854.20 1
854.27 1
854.34 1
854.40 1
854.47 1
854.54 1
854.60 1
854.67 1
854.74 1
854.80 0
854.87 0
854.94 0
855.00 0
855.07 0
855.14 0
855.20 0
855.27 0
855.34 0
855.41 0
855.47 0
855.54 0
855.61 0
855.67 0
855.74 0
855.81 0
855.87 0
855.94 0
856.01 0
856.07 0
856.14 0
856.21 0
856.27 1
856.34 1
856.41 1
856.48 1
856.54 1
856.61 0
856.68 0
856.74 0
856.81 0
856.88 0
856.94 0
857.01 0
857.08 0
857.14 0
857.21 0
857.28 0
857.35 0
857.41 0
857.48 0
857.55 0
857.61 0
857.68 1
857.75 1
857.81 1
857.88 1
857.95 0
858.02 0
858.08 0
858.15 0
858.22 0
858.28 0
858.35 1
858.42 1
858.48 1
858.55 1
858.62 1
858.69 1
858.75 1
858.82 1
858.89 1
858.95 1
859.02 1
859.09 1
859.15 1
859.22 0
859.29 0
859.36 0
859.42 0
859.49 0
859.56 0
859.62 0
859.69 0
859.76 0
859.82 0
859.89 0
859.96 0
860.03 0
860.09 0
860.16 0
860.23 0
860.29 0
860.36 0
860.43 1
860.49 1
860.56 1
860.63 1
860.70 1
860.76 1
860.83 0
860.90 0
860.96 0
861.03 0
861.10 0
861.17 0
861.23 0
861.30 1
861.37 1
861.43 1
861.50 1
861.57 1
861.64 0
861.70 0
861.77 0
861.84 0
861.90 0
861.97 0
862.04 0
862.11 0
862.17 0
862.24 1
862.31 1
862.37 0
862.44 0
862.51 0
862.57 0
862.64 0
862.71 0
862.78 0
862.84 0
862.91 0
862.98 0
863.05 0
863.11 0
863.18 0
863.25 0
863.31 0
863.38 0
863.45 0
863.52 0
863.58 0
863.65 0
863.72 0
863.78 0
863.85 0
863.92 0
863.99 0
864.05 0
864.12 0
864.19 1
864.25 1
864.32 1
864.39 1
864.46 1
864.52 1
864.59 0
864.66 0
864.72 0
864.79 0
864.86 0
864.93 0
864.99 0
865.06 1
865.13 1
865.20 1
865.26 1
865.33 1
865.40 1
865.46 1
865.53 1
865.60 1
865.67 1
865.73 1
865.80 1
865.87 1
865.94 0
866.00 0
866.07 0
866.14 0
866.20 0
866.27 0
866.34 0
866.41 0
866.47 0
866.54 0
866.61 0
866.68 0
866.74 0
866.81 0
866.88 0
866.94 0
867.01 0
867.08 0
867.15 0
867.21 0
867.28 0
867.35 0
867.42 0
867.48 0
867.55 0
867.62 0
867.69 0
867.75 0
867.82 0
867.89 0
867.95 0
868.02 0
868.09 0
868.16 0
868.22 0
868.29 1
868.36 1
868.43 1
868.49 1
868.56 1
868.63 1
868.70 1
868.76 1
868.83 1
868.90 1
868.97 1
869.03 1
869.10 1
869.17 1
869.24 1
869.30 1
869.37 1
869.44 1
869.50 1
869.57 1
869.64 1
869.71 1
869.77 1
869.84 1
869.91 1
869.98 1
870.04 1
870.11 1
870.18 0
870.25 0
870.31 0
870.38 0
870.45 0
870.52 0
870.58 0
870.65 0
870.72 0
870.79 0
870.85 0
870.92 0
870.99 0
871.06 0
871.12 0
871.19 0
871.26 0
871.33 0
871.39 0
871.46 1
871.53 1
871.60 1
871.66 1
871.73 1
871.80 1
871.87 1
871.93 1
872.00 1
872.07 1
872.14 0
872.20 0
872.27 0
872.34 0
872.41 0
872.47 0
872.54 1
872.61 1
872.68 1
872.74 1
872.81 1
872.88 1
872.95 0
873.01 0
873.08 0
873.15 0
873.22 0
873.28 1
873.35 1
873.42 1
873.49 1
873.55 1
873.62 1
873.69 1
873.76 1
873.82 1
873.89 1
873.96 1
874.03 1
874.09 1
874.16 1
874.23 1
874.30 0
874.37 0
874.43 0
874.50 0
874.57 0
874.64 0
874.70 0
874.77 0
874.84 0
874.91 0
874.97 0
875.04 0
875.11 0
875.18 0
875.24 0
875.31 0
875.38 0
875.45 0
875.51 0
875.58 0
875.65 0
875.72 0
875.79 0
875.85 1
875.92 1
875.99 1
876.06 1
876.12 1
876.19 1
876.26 1
876.33 1
876.39 1
876.46 1
876.53 0
876.60 0
876.67 0
876.73 0
876.80 0
876.87 0
876.94 0
877.00 0
877.07 0
877.14 1
877.21 1
877.27 1
877.34 1
877.41 1
877.48 1
877.55 1
877.61 1
877.68 1
877.75 1
877.82 1
877.88 1
877.95 1
878.02 0
878.09 0
878.16 0
878.22 0
878.29 0
878.36 0
878.43 0
878.49 0
878.56 0
878.63 0
878.70 0
878.76 0
878.83 0
878.90 1
878.97 1
879.04 1
879.10 1
879.17 1
879.24 1
879.31 1
879.38 1
879.44 1
879.51 1
879.58 0
879.65 0
879.71 0
879.78 0
879.85 0
879.92 0
879.99 0
880.05 0
880.12 0
880.19 0
880.26 1
880.32 1
880.39 1
880.46 0
880.53 0
880.60 0
880.66 0
880.73 0
880.80 0
880.87 0
880.94 0
881.00 0
881.07 0
881.14 0
881.21 1
881.27 1
881.34 1
881.41 1
881.48 1
881.55 1
881.61 1
881.68 1
881.75 1
881.82 1
881.89 1
881.95 1
882.02 1
882.09 1
882.16 1
882.22 1
882.29 1
882.36 1
882.43 1
882.50 0
882.56 1
882.63 1
882.70 1
882.77 0
882.84 0
882.90 0
882.97 0
883.04 0
883.11 0
883.18 0
883.24 0
883.31 0
883.38 0
883.45 0
883.52 0
883.58 0
883.65 0
883.72 0
883.79 0
883.86 1
883.92 1
883.99 1
884.06 1
884.13 1
884.20 1
884.26 1
884.33 0
884.40 0
884.47 0
884.54 0
884.60 0
884.67 0
884.74 0
884.81 0
884.88 0
884.94 0
885.01 0
885.08 0
885.15 0
885.22 0
885.28 0
885.35 0
885.42 0
885.49 0
885.56 0
885.62 0
885.69 0
885.76 0
885.83 0
885.90 0
885.96 0
886.03 0
886.10 1
886.17 1
886.24 1
886.30 1
886.37 1
886.44 0
886.51 0
886.58 0
886.64 0
886.71 0
886.78 0
886.85 0
886.92 0
886.98 0
887.05 0
887.12 0
887.19 1
887.26 1
887.33 1
887.39 1
887.46 1
887.53 0
887.60 0
887.67 0
887.73 0
887.80 0
887.87 0
887.94 0
888.01 0
888.07 0
888.14 0
888.21 0
888.28 0
888.35 0
888.42 0
888.48 0
888.55 0
888.62 0
888.69 0
888.76 0
888.82 0
888.89 0
888.96 0
889.03 0
889.10 0
889.16 0
889.23 0
889.30 0
889.37 0
889.44 0
889.51 0
889.57 0
889.64 0
889.71 0
889.78 0
889.85 0
889.91 0
889.98 0
890.05 0
890.12 0
890.19 0
890.26 0
890.32 1
890.39 1
890.46 1
890.53 1
890.60 1
890.67 1
890.73 0
890.80 0
890.87 0
890.94 0
891.01 0
891.07 0
891.14 0
891.21 0
891.28 0
891.35 0
891.42 0
891.48 0
891.55 0
891.62 0
891.69 0
891.76 0
891.83 0
891.89 0
891.96 0
892.03 0
892.10 0
892.17 0
892.24 0
892.30 0
892.37 0
892.44 0
892.51 0
892.58 0
892.65 0
892.71 0
892.78 0
892.85 0
892.92 0
892.99 0
893.05 0
893.12 0
893.19 0
893.26 0
893.33 0
893.40 0
893.46 0
893.53 0
893.60 0
893.67 0
893.74 0
893.81 0
893.87 0
893.94 0
894.01 0
894.08 0
894.15 0
894.22 0
894.29 0
894.35 0
894.42 0
894.49 0
894.56 0
894.63 0
894.70 0
894.76 0
894.83 0
894.90 0
894.97 0
895.04 0
895.11 0
895.17 0
895.24 0
895.31 0
895.38 0
895.45 0
895.52 0
895.58 0
895.65 0
895.72 0
895.79 0
895.86 0
895.93 0
896.00 0
896.06 0
896.13 0
896.20 0
896.27 0
896.34 0
896.41 0
896.47 0
896.54 0
896.61 0
896.68 0
896.75 0
896.82 0
896.89 0
896.95 0
897.02 0
897.09 1
897.16 1
897.23 1
897.30 1
897.36 1
897.43 1
897.50 1
897.57 1
897.64 0
897.71 0
897.78 0
897.84 0
897.91 0
897.98 0
898.05 0
898.12 0
898.19 0
898.25 0
898.32 0
898.39 0
898.46 0
898.53 0
898.60 0
898.67 0
898.73 0
898.80 0
898.87 0
898.94 0
899.01 0
899.08 0
899.15 0
899.21 0
899.28 0
899.35 0
899.42 0
899.49 0
899.56 0
899.63 0
899.69 0
899.76 0
899.83 0
899.90 0
899.97 0
900.04 0
900.11 0
900.17 0
900.24 0
900.31 0
900.38 0
900.45 0
900.52 0
900.59 0
900.65 1
900.72 0
900.79 0
900.86 0
900.93 0
901.00 0
901.07 0
901.14 0
901.20 0
901.27 0
901.34 0
901.41 0
901.48 0
901.55 0
901.62 0
901.68 0
901.75 0
901.82 0
901.89 0
901.96 0
902.03 0
902.10 0
902.16 0
902.23 0
902.30 0
902.37 0
902.44 0
902.51 0
902.58 0
902.65 0
902.71 0
902.78 0
902.85 0
902.92 0
902.99 0
903.06 0
903.13 0
903.20 0
903.26 0
903.33 0
903.40 0
903.47 0
903.54 0
903.61 0
903.68 0
903.75 0
903.81 0
903.88 0
903.95 0
904.02 0
904.09 0
904.16 0
904.23 0
904.29 0
904.36 0
904.43 0
904.50 0
904.57 0
904.64 0
904.71 0
904.78 0
904.85 0
904.91 0
904.98 0
905.05 0
905.12 0
905.19 0
905.26 0
905.33 0
905.40 0
905.46 0
905.53 0
905.60 0
905.67 0
905.74 0
905.81 0
905.88 0
905.95 0
906.01 0
906.08 0
906.15 0
906.22 0
906.29 0
906.36 0
906.43 0
906.50 0
906.57 0
906.63 0
906.70 0
906.77 0
906.84 0
906.91 0
906.98 0
907.05 0
907.12 0
907.18 0
907.25 0
907.32 0
907.39 0
907.46 0
907.53 0
907.60 0
907.67 0
907.74 0
907.80 0
907.87 0
907.94 0
908.01 0
908.08 0
908.15 0
908.22 0
908.29 1
908.36 1
908.42 1
908.49 0
908.56 0
908.63 0
908.70 0
908.77 0
908.84 0
908.91 0
908.98 0
909.05 0
909.11 0
909.18 0
909.25 0
909.32 0
909.39 0
909.46 0
909.53 0
909.60 0
909.67 0
909.73 0
909.80 0
909.87 0
909.94 0
910.01 0
910.08 0
910.15 0
910.22 0
910.29 0
910.36 0
910.42 0
910.49 0
910.56 0
910.63 0
910.70 0
910.77 0
910.84 0
910.91 0
910.98 0
911.05 0
911.11 0
911.18 0
911.25 0
911.32 0
911.39 0
911.46 1
911.53 1
911.60 1
911.67 1
911.74 1
911.80 1
911.87 1
911.94 1
912.01 1
912.08 1
912.15 1
912.22 0
912.29 0
912.36 0
912.43 0
912.49 0
912.56 0
912.63 0
912.70 0
912.77 1
912.84 1
912.91 1
912.98 1
913.05 1
913.12 0
913.19 0
913.25 0
913.32 0
913.39 0
913.46 0
913.53 0
913.60 0
913.67 0
913.74 0
913.81 0
913.88 0
913.95 0
914.01 0
914.08 0
914.15 0
914.22 0
914.29 0
914.36 1
914.43 1
914.50 1
914.57 1
914.64 1
914.71 1
914.78 1
914.84 1
914.91 1
914.98 1
915.05 1
915.12 1
915.19 0
915.26 0
915.33 0
915.40 0
915.47 0
915.54 0
915.61 1
915.67 1
915.74 1
915.81 1
915.88 1
915.95 1
916.02 1
916.09 1
916.16 1
916.23 1
916.30 1
916.37 1
916.44 1
916.50 1
916.57 1
916.64 1
916.71 0
916.78 0
916.85 0
916.92 0
916.99 0
917.06 0
917.13 0
917.20 0
917.27 0
917.34 0
917.40 0
917.47 1
917.54 1
917.61 1
917.68 1
917.75 1
917.82 1
917.89 0
917.96 0
918.03 0
918.10 0
918.17 0
918.24 0
918.31 0
918.37 0
918.44 0
918.51 0
918.58 0
918.65 0
918.72 0
918.79 0
918.86 0
918.93 1
919.00 1
919.07 1
919.14 0
919.21 0
919.28 0
919.34 0
919.41 0
919.48 0
919.55 0
919.62 0
919.69 0
919.76 0
919.83 0
919.90 0
919.97 0
920.04 1
920.11 1
920.18 1
920.25 1
920.32 1
920.39 0
920.45 0
920.52 0
920.59 0
920.66 0
920.73 0
920.80 0
920.87 0
920.94 0
921.01 0
921.08 1
921.15 1
921.22 1
921.29 1
921.36 1
921.43 1
921.50 0
921.56 0
921.63 0
921.70 0
921.77 0
921.84 0
921.91 1
921.98 1
922.05 1
922.12 1
922.19 1
922.26 1
922.33 1
922.40 1
922.47 1
922.54 1
922.61 1
922.68 0
922.74 0
922.81 0
922.88 0
922.95 0
923.02 0
923.09 0
923.16 0
923.23 0
923.30 0
923.37 0
923.44 0
923.51 0
923.58 0
923.65 0
923.72 0
923.79 0
923.86 0
923.93 0
924.00 0
924.06 0
924.13 0
924.20 0
924.27 0
924.34 0
924.41 0
924.48 0
924.55 0
924.62 0
924.69 0
924.76 0
924.83 1
924.90 1
924.97 0
925.04 0
925.11 0
925.18 0
925.25 0
925.32 0
925.39 0
925.46 0
925.53 0
925.59 0
925.66 0
925.73 0
925.80 0
925.87 0
925.94 0
926.01 0
926.08 0
926.15 0
926.22 0
926.29 0
926.36 0
926.43 1
926.50 1
926.57 1
926.64 1
926.71 1
926.78 1
926.85 1
926.92 1
926.99 1
927.06 1
927.13 0
927.20 0
927.26 0
927.33 0
927.40 0
927.47 0
927.54 0
927.61 0
927.68 0
927.75 0
927.82 0
927.89 0
927.96 0
928.03 0
928.10 0
928.17 0
928.24 0
928.31 1
928.38 1
928.45 1
928.52 1
928.59 1
928.66 1
928.73 1
928.80 0
928.87 0
928.94 0
929.01 0
929.08 0
929.15 0
929.22 0
929.28 1
929.35 1
929.42 1
929.49 1
929.56 0
929.63 0
929.70 0
929.77 0
929.84 0
929.91 0
929.98 1
930.05 1
930.12 1
930.19 2
930.26 2
930.33 2
930.40 2
930.47 2
930.54 1
930.61 1
930.68 1
930.75 1
930.82 0
930.89 0
930.96 0
931.03 0
931.10 0
931.17 1
931.24 1
931.31 1
931.38 1
931.45 1
931.52 1
931.59 1
931.66 1
931.73 2
931.80 2
931.87 2
931.94 2
932.00 3
932.07 3
932.14 3
932.21 3
932.28 3
932.35 2
932.42 2
932.49 2
932.56 2
932.63 2
932.70 1
932.77 1
932.84 1
932.91 1
932.98 1
933.05 1
933.12 1
933.19 2
933.26 2
933.33 2
933.40 2
933.47 2
933.54 2
933.61 2
933.68 2
933.75 2
933.82 2
933.89 2
933.96 2
934.03 2
934.10 2
934.17 2
934.24 2
934.31 1
934.38 1
934.45 1
934.52 1
934.59 1
934.66 1
934.73 1
934.80 1
934.87 1
934.94 1
935.01 1
935.08 1
935.15 1
935.22 1
935.29 1
935.36 1
935.43 1
935.50 0
935.57 0
935.64 0
935.71 0
935.78 0
935.85 0
935.92 0
935.99 1
936.06 1
936.13 1
936.20 1
936.27 1
936.34 1
936.41 0
936.48 0
936.55 0
936.62 0
936.69 0
936.76 0
936.83 0
936.90 0
936.97 1
937.04 1
937.11 1
937.18 1
937.25 0
937.32 0
937.39 0
937.46 0
937.53 0
937.60 0
937.67 0
937.74 0
937.81 1
937.88 1
937.95 1
938.02 1
938.09 1
938.16 1
938.23 0
938.30 0
938.37 0
938.44 0
938.51 0
938.58 0
938.65 0
938.72 0
938.79 0
938.86 0
938.93 0
939.00 0
939.07 0
939.14 0
939.21 0
939.28 0
939.35 1
939.42 1
939.49 1
939.56 0
939.63 0
939.70 0
939.77 0
939.84 0
939.91 0
939.98 0
940.05 0
940.12 0
940.19 1
940.26 1
940.33 1
940.40 1
940.47 1
940.54 1
940.61 1
940.68 1
940.75 1
940.82 0
940.89 0
940.96 0
941.03 0
941.10 0
941.17 0
941.24 0
941.31 0
941.38 0
941.45 0
941.52 0
941.59 0
941.66 0
941.73 1
941.80 1
941.87 1
941.94 1
942.01 1
942.08 1
942.15 1
942.22 1
942.29 1
942.36 1
942.43 0
942.50 0
942.57 0
942.64 1
942.71 1
942.79 1
942.86 0
942.93 0
943.00 0
943.07 0
943.14 0
943.21 0
943.28 0
943.35 0
943.42 0
943.49 0
943.56 0
943.63 0
943.70 0
943.77 0
943.84 0
943.91 0
943.98 0
944.05 0
944.12 0
944.19 0
944.26 0
944.33 0
944.40 0
944.47 0
944.54 0
944.61 0
944.68 0
944.75 0
944.82 0
944.89 0
944.96 0
945.03 0
945.10 1
945.17 1
945.24 0
945.31 0
945.38 0
945.45 0
945.52 0
945.60 0
945.67 0
945.74 0
945.81 0
945.88 0
945.95 0
946.02 0
946.09 0
946.16 0
946.23 0
946.30 0
946.37 0
946.44 0
946.51 0
946.58 0
946.65 0
946.72 1
946.79 1
946.86 1
946.93 1
947.00 1
947.07 1
947.14 1
947.21 0
947.28 0
947.35 0
947.42 0
947.49 0
947.56 0
947.64 1
947.71 1
947.78 1
947.85 1
947.92 1
947.99 1
948.06 1
948.13 1
948.20 1
948.27 0
948.34 0
948.41 0
948.48 0
948.55 0
948.62 0
948.69 1
948.76 1
948.83 1
948.90 1
948.97 1
949.04 1
949.11 1
949.18 1
949.25 1
949.33 1
949.40 1
949.47 1
949.54 1
949.61 0
949.68 0
949.75 0
949.82 0
949.89 0
949.96 0
950.03 0
950.10 0
950.17 0
950.24 0
950.31 0
950.38 0
950.45 0
950.52 0
950.59 0
950.66 0
950.73 0
950.81 0
950.88 0
950.95 0
951.02 0
951.09 0
951.16 0
951.23 0
951.30 0
951.37 1
951.44 1
951.51 1
951.58 1
951.65 1
951.72 1
951.79 1
951.86 1
951.93 1
952.00 1
952.07 1
952.15 1
952.22 0
952.29 0
952.36 1
952.43 1
952.50 1
952.57 1
952.64 1
952.71 1
952.78 1
952.85 1
952.92 1
952.99 0
953.06 0
953.13 0
953.20 0
953.27 1
953.34 1
953.42 2
953.49 2
953.56 3
953.63 3
953.70 3
953.77 3
953.84 3
953.91 4
953.98 4
954.05 4
954.12 5
954.19 6
954.26 6
954.33 7
954.40 7
954.47 7
954.55 7
954.62 7
954.69 7
954.76 7
954.83 6
954.90 6
954.97 6
955.04 7
955.11 7
955.18 7
955.25 7
955.32 7
955.39 7
955.46 7
955.53 6
955.61 6
955.68 6
955.75 5
955.82 5
955.89 5
955.96 5
956.03 5
956.10 5
956.17 5
956.24 6
956.31 6
956.38 6
956.45 6
956.52 6
956.59 6
956.67 6
956.74 5
956.81 4
956.88 4
956.95 4
957.02 3
957.09 3
957.16 3
957.23 3
957.30 3
957.37 3
957.44 3
957.51 3
957.59 3
957.66 3
957.73 3
957.80 2
957.87 2
957.94 2
958.01 1
958.08 1
958.15 1
958.22 1
958.29 1
958.36 1
958.43 1
958.51 1
958.58 1
958.65 1
958.72 1
958.79 1
958.86 0
958.93 0
959.00 0
959.07 0
959.14 0
959.21 0
959.28 0
959.35 0
959.43 0
959.50 0
959.57 1
959.64 1
959.71 1
959.78 1
959.85 1
959.92 1
959.99 1
960.06 0
960.13 0
960.20 0
960.28 0
960.35 0
960.42 0
960.49 0
960.56 0
960.63 0
960.70 0
960.77 0
960.84 0
960.91 0
960.98 1
961.06 1
961.13 1
961.20 1
961.27 1
961.34 1
961.41 1
961.48 1
961.55 1
961.62 1
961.69 0
961.76 0
961.83 0
961.91 0
961.98 0
962.05 0
962.12 0
962.19 0
962.26 0
962.33 0
962.40 0
962.47 0
962.54 0
962.62 0
962.69 0
962.76 0
962.83 0
962.90 0
962.97 0
963.04 0
963.11 0
963.18 1
963.25 1
963.32 1
963.40 1
963.47 1
963.54 1
963.61 1
963.68 0
963.75 0
963.82 0
963.89 0
963.96 0
964.03 0
964.11 0
964.18 0
964.25 0
964.32 0
964.39 1
964.46 1
964.53 1
964.60 1
964.67 1
964.74 1
964.82 1
964.89 1
964.96 1
965.03 1
965.10 1
965.17 1
965.24 1
965.31 1
965.38 1
965.45 1
965.53 1
965.60 1
965.67 1
965.74 1
965.81 1
965.88 1
965.95 1
966.02 1
966.09 1
966.17 1
966.24 1
966.31 1
966.38 1
966.45 2
966.52 2
966.59 2
966.66 2
966.73 1
966.80 1
966.88 1
966.95 0
967.02 0
967.09 0
967.16 1
967.23 1
967.30 1
967.37 1
967.44 1
967.52 1
967.59 1
967.66 1
967.73 1
967.80 1
967.87 1
967.94 1
968.01 1
968.09 1
968.16 1
968.23 2
968.30 2
968.37 2
968.44 3
968.51 3
968.58 3
968.65 4
968.73 4
968.80 3
968.87 3
968.94 3
969.01 3
969.08 3
969.15 2
969.22 2
969.29 2
969.37 2
969.44 2
969.51 2
969.58 2
969.65 3
969.72 3
969.79 3
969.86 4
969.94 4
970.01 4
970.08 5
970.15 5
970.22 5
970.29 4
970.36 4
970.43 4
970.51 4
970.58 4
970.65 4
970.72 5
970.79 5
970.86 5
970.93 5
971.00 5
971.08 5
971.15 4
971.22 4
971.29 3
971.36 3
971.43 3
971.50 3
971.57 2
971.65 2
971.72 2
971.79 3
971.86 3
971.93 4
972.00 4
972.07 5
972.14 5
972.22 5
972.29 5
972.36 5
972.43 5
972.50 5
972.57 5
972.64 5
972.71 5
972.79 4
972.86 4
972.93 4
973.00 3
973.07 3
973.14 3
973.21 3
973.29 2
973.36 2
973.43 2
973.50 2
973.57 1
973.64 1
973.71 1
973.78 1
973.86 1
973.93 2
974.00 2
974.07 2
974.14 2
974.21 2
974.28 2
974.36 1
974.43 1
974.50 1
974.57 1
974.64 1
974.71 1
974.78 2
974.86 2
974.93 2
975.00 2
975.07 2
975.14 1
975.21 1
975.28 1
975.35 0
975.43 0
975.50 1
975.57 1
975.64 2
975.71 2
975.78 2
975.85 2
975.93 2
976.00 2
976.07 2
976.14 2
976.21 2
976.28 2
976.35 2
976.43 2
976.50 2
976.57 2
976.64 2
976.71 2
976.78 1
976.85 1
976.93 1
977.00 1
977.07 1
977.14 1
977.21 1
977.28 1
977.36 1
977.43 1
977.50 1
977.57 1
977.64 1
977.71 2
977.78 2
977.86 2
977.93 2
978.00 1
978.07 1
978.14 1
978.21 1
978.28 1
978.36 1
978.43 1
978.50 1
978.57 1
978.64 1
978.71 1
978.79 1
978.86 1
978.93 1
979.00 1
979.07 1
979.14 1
979.21 1
979.29 1
979.36 1
979.43 1
979.50 0
979.57 0
979.64 0
979.72 0
979.79 0
979.86 0
979.93 0
980.00 0
980.07 0
980.14 0
980.22 0
980.29 0
980.36 0
980.43 1
980.50 1
980.57 1
980.65 1
980.72 2
980.79 2
980.86 2
980.93 1
981.00 1
981.08 1
981.15 1
981.22 1
981.29 1
981.36 1
981.43 2
981.51 2
981.58 2
981.65 2
981.72 2
981.79 2
981.86 1
981.94 1
982.01 1
982.08 1
982.15 1
982.22 1
982.29 1
982.37 1
982.44 2
982.51 2
982.58 2
982.65 2
982.72 2
982.80 2
982.87 2
982.94 2
983.01 1
983.08 1
983.15 1
983.23 1
983.30 1
983.37 1
983.44 1
983.51 1
983.58 2
983.66 2
983.73 2
983.80 1
983.87 1
983.94 1
984.01 1
984.09 0
984.16 0
984.23 0
984.30 0
984.37 0
984.44 0
984.52 0
984.59 0
984.66 0
984.73 0
984.80 0
984.88 0
984.95 0
985.02 0
985.09 0
985.16 0
985.23 1
985.31 1
985.38 0
985.45 0
985.52 0
985.59 0
985.66 0
985.74 0
985.81 0
985.88 0
985.95 0
986.02 0
986.10 1
986.17 1
986.24 2
986.31 2
986.38 3
986.45 3
986.53 3
986.60 3
986.67 3
986.74 2
986.81 2
986.89 2
986.96 1
987.03 1
987.10 1
987.17 2
987.24 2
987.32 2
987.39 2
987.46 2
987.53 2
987.60 2
987.68 2
987.75 2
987.82 2
987.89 2
987.96 2
988.03 2
988.11 2
988.18 2
988.25 2
988.32 2
988.39 2
988.47 3
988.54 3
988.61 4
988.68 4
988.75 4
988.83 3
988.90 3
988.97 2
989.04 1
989.11 1
989.19 1
989.26 2
989.33 2
989.40 3
989.47 4
989.54 4
989.62 5
989.69 5
989.76 5
989.83 4
989.90 4
989.98 4
990.05 3
990.12 3
990.19 3
990.26 3
990.34 3
990.41 3
990.48 4
990.55 4
990.62 4
990.70 5
990.77 5
990.84 6
990.91 6
990.98 7
991.06 7
991.13 7
991.20 7
991.27 7
991.34 8
991.42 8
991.49 8
991.56 9
991.63 9
991.70 10
991.78 10
991.85 10
991.92 11
991.99 11
992.06 11
992.14 10
992.21 10
992.28 10
992.35 9
992.42 9
992.50 10
992.57 10
992.64 11
992.71 12
992.78 12
992.86 13
992.93 13
993.00 12
993.07 11
993.14 10
993.22 9
993.29 8
993.36 8
993.43 8
993.50 8
993.58 9
993.65 9
993.72 9
993.79 9
993.86 9
993.94 8
994.01 7
994.08 7
994.15 7
994.23 7
994.30 7
994.37 8
994.44 8
994.51 9
994.59 9
994.66 10
994.73 10
994.80 11
994.87 11
994.95 12
995.02 12
995.09 12
995.16 12
995.23 12
995.31 13
995.38 13
995.45 12
995.52 12
995.60 11
995.67 10
995.74 9
995.81 8
995.88 7
995.96 7
996.03 7
996.10 7
996.17 7
996.24 7
996.32 7
996.39 7
996.46 6
996.53 6
996.61 5
996.68 5
996.75 4
996.82 4
996.89 4
996.97 4
997.04 4
997.11 4
997.18 4
997.26 5
997.33 5
997.40 5
997.47 5
997.54 5
997.62 5
997.69 5
997.76 5
997.83 5
997.91 5
997.98 5
998.05 4
998.12 4
998.19 4
998.27 4
998.34 4
998.41 4
998.48 4
998.56 4
998.63 5
998.70 6
998.77 6
998.84 6
998.92 6
998.99 6
999.06 5
999.13 4
999.21 4
999.28 3
999.35 2
999.42 2
999.50 3
999.57 3
999.64 4
999.71 4
999.78 5
999.86 5
999.93 5
1000.00 5
1000.07 5
1000.15 4
1000.22 4
1000.29 4
1000.36 4
1000.44 4
1000.51 4
1000.58 3
1000.65 3
1000.72 3
1000.80 3
1000.87 3
1000.94 3
1001.01 4
1001.09 4
1001.16 4
1001.23 4
1001.30 4
1001.38 3
1001.45 2
1001.52 1
1001.59 0
1001.66 0
1001.74 0
1001.81 0
1001.88 0
1001.95 0
1002.03 0
1002.10 0
1002.17 0
1002.24 0
1002.32 0
1002.39 1
1002.46 1
1002.53 2
1002.61 2
1002.68 2
1002.75 2
1002.82 2
1002.90 2
1002.97 1
1003.04 1
1003.11 1
1003.19 1
1003.26 1
1003.33 2
1003.40 3
1003.47 4
1003.55 5
1003.62 6
1003.69 7
1003.76 7
1003.84 7
1003.91 6
1003.98 5
1004.05 4
1004.13 4
1004.20 3
1004.27 3
1004.34 3
1004.42 3
1004.49 2
1004.56 2
1004.63 1
1004.71 1
1004.78 0
1004.85 0
1004.92 1
1005.00 1
1005.07 2
1005.14 2
1005.21 3
1005.29 2
1005.36 2
1005.43 1
1005.50 1
1005.58 1
1005.65 1
1005.72 2
1005.79 3
1005.87 4
1005.94 4
1006.01 5
1006.08 5
1006.16 5
1006.23 4
1006.30 4
1006.37 4
1006.45 4
1006.52 5
1006.59 6
1006.66 8
1006.74 9
1006.81 9
1006.88 10
1006.95 10
1007.03 10
1007.10 10
1007.17 11
1007.24 11
1007.32 11
1007.39 11
1007.46 11
1007.54 11
1007.61 12
1007.68 13
1007.75 13
1007.83 14
1007.90 15
1007.97 16
1008.04 16
1008.12 16
1008.19 15
1008.26 14
1008.33 14
1008.41 13
1008.48 13
1008.55 13
1008.62 14
1008.70 15
1008.77 17
1008.84 18
1008.91 19
1008.99 20
1009.06 20
1009.13 20
1009.20 19
1009.28 18
1009.35 17
1009.42 15
1009.50 14
1009.57 13
1009.64 13
1009.71 12
1009.79 11
1009.86 10
1009.93 10
1010.00 9
1010.08 10
1010.15 10
1010.22 11
1010.29 13
1010.37 14
1010.44 16
1010.51 16
1010.59 17
1010.66 16
1010.73 15
1010.80 13
1010.88 11
1010.95 10
1011.02 8
1011.09 8
1011.17 8
1011.24 9
1011.31 10
1011.39 11
1011.46 12
1011.53 13
1011.60 13
1011.68 13
1011.75 12
1011.82 11
1011.89 10
1011.97 9
1012.04 9
1012.11 9
1012.19 9
1012.26 9
1012.33 9
1012.40 9
1012.48 8
1012.55 7
1012.62 6
1012.69 6
1012.77 5
1012.84 5
1012.91 4
1012.99 4
1013.06 4
1013.13 4
1013.20 4
1013.28 3
1013.35 3
1013.42 3
1013.50 4
1013.57 4
1013.64 4
1013.71 4
1013.79 4
1013.86 4
1013.93 4
1014.00 3
1014.08 3
1014.15 3
1014.22 3
1014.30 3
1014.37 3
1014.44 2
1014.51 2
1014.59 1
1014.66 1
1014.73 1
1014.81 1
1014.88 2
1014.95 3
1015.02 4
1015.10 5
1015.17 6
1015.24 7
1015.32 7
1015.39 8
1015.46 8
1015.53 8
1015.61 8
1015.68 8
1015.75 8
1015.83 8
1015.90 8
1015.97 8
1016.04 7
1016.12 6
1016.19 5
1016.26 4
1016.34 4
1016.41 3
1016.48 3
1016.55 3
1016.63 3
1016.70 4
1016.77 5
1016.85 5
1016.92 5
1016.99 4
1017.07 3
1017.14 3
1017.21 2
1017.28 2
1017.36 2
1017.43 3
1017.50 4
1017.58 5
1017.65 6
1017.72 7
1017.79 8
1017.87 9
1017.94 9
1018.01 9
1018.09 8
1018.16 8
1018.23 8
1018.31 7
1018.38 7
1018.45 6
1018.52 7
1018.60 7
1018.67 7
1018.74 8
1018.82 8
1018.89 7
1018.96 7
1019.03 6
1019.11 5
1019.18 3
1019.25 2
1019.33 2
1019.40 1
1019.47 1
1019.55 1
1019.62 1
1019.69 1
1019.76 1
1019.84 1
1019.91 2
1019.98 3
1020.06 4
1020.13 5
1020.20 6
1020.28 6
1020.35 7
1020.42 7
1020.50 7
1020.57 7
1020.64 6
1020.71 5
1020.79 4
1020.86 3
1020.93 1
1021.01 0
1021.08 0
1021.15 0
1021.23 0
1021.30 0
1021.37 0
1021.44 0
1021.52 0
1021.59 0
1021.66 0
1021.74 0
1021.81 0
1021.88 1
1021.96 3
1022.03 3
1022.10 4
1022.18 4
1022.25 4
1022.32 4
1022.40 3
1022.47 3
1022.54 2
1022.61 3
1022.69 3
1022.76 4
1022.83 5
1022.91 6
1022.98 7
1023.05 7
1023.13 7
1023.20 6
1023.27 5
1023.35 5
1023.42 4
1023.49 4
1023.57 5
1023.64 6
1023.71 7
1023.78 9
1023.86 10
1023.93 12
1024.00 12
1024.08 12
1024.15 12
1024.22 11
1024.30 10
1024.37 9
1024.44 8
1024.52 8
1024.59 8
1024.66 9
1024.74 9
1024.81 10
1024.88 10
1024.96 10
1025.03 9
1025.10 8
1025.18 7
1025.25 6
1025.32 6
1025.39 6
1025.47 7
1025.54 8
1025.61 9
1025.69 10
1025.76 11
1025.83 12
1025.91 13
1025.98 14
1026.05 15
1026.13 16
1026.20 17
1026.27 19
1026.35 20
1026.42 21
1026.49 22
1026.57 21
1026.64 20
1026.71 19
1026.79 17
1026.86 17
1026.93 16
1027.01 16
1027.08 17
1027.15 17
1027.23 17
1027.30 17
1027.37 17
1027.45 16
1027.52 15
1027.59 15
1027.67 14
1027.74 14
1027.81 14
1027.89 15
1027.96 15
1028.03 16
1028.11 17
1028.18 19
1028.25 20
1028.33 21
1028.40 22
1028.47 23
1028.55 23
1028.62 24
1028.69 24
1028.77 24
1028.84 24
1028.91 23
1028.99 22
1029.06 20
1029.13 19
1029.21 18
1029.28 17
1029.35 17
1029.43 17
1029.50 18
1029.57 19
1029.65 20
1029.72 22
1029.79 23
1029.87 24
1029.94 25
1030.01 25
1030.09 24
1030.16 24
1030.23 23
1030.31 24
1030.38 24
1030.45 25
1030.53 26
1030.60 26
1030.67 27
1030.75 27
1030.82 27
1030.89 28
1030.97 28
1031.04 27
1031.11 27
1031.19 26
1031.26 25
1031.33 24
1031.41 23
1031.48 22
1031.55 22
1031.63 22
1031.70 22
1031.77 22
1031.85 21
1031.92 21
1032.00 20
1032.07 20
1032.14 19
1032.22 19
1032.29 19
1032.36 19
1032.44 19
1032.51 19
1032.58 20
1032.66 21
1032.73 21
1032.80 23
1032.88 24
1032.95 26
1033.02 29
1033.10 31
1033.17 34
1033.24 36
1033.32 37
1033.39 37
1033.46 36
1033.54 35
1033.61 33
1033.69 31
1033.76 29
1033.83 28
1033.91 27
1033.98 25
1034.05 24
1034.13 22
1034.20 21
1034.27 20
1034.35 19
1034.42 18
1034.49 19
1034.57 20
1034.64 21
1034.71 23
1034.79 24
1034.86 25
1034.94 25
1035.01 24
1035.08 23
1035.16 20
1035.23 18
1035.30 16
1035.38 14
1035.45 13
1035.52 13
1035.60 13
1035.67 14
1035.74 15
1035.82 16
1035.89 17
1035.97 17
1036.04 17
1036.11 17
1036.19 16
1036.26 16
1036.33 15
1036.41 15
1036.48 15
1036.55 14
1036.63 14
1036.70 14
1036.78 14
1036.85 14
1036.92 15
1037.00 16
1037.07 17
1037.14 19
1037.22 20
1037.29 21
1037.36 22
1037.44 22
1037.51 22
1037.59 21
1037.66 20
1037.73 19
1037.81 18
1037.88 17
1037.95 16
1038.03 16
1038.10 17
1038.17 19
1038.25 20
1038.32 21
1038.40 22
1038.47 22
1038.54 22
1038.62 20
1038.69 18
1038.76 16
1038.84 14
1038.91 12
1038.99 11
1039.06 10
1039.13 9
1039.21 9
1039.28 9
1039.35 10
1039.43 11
1039.50 12
1039.57 13
1039.65 13
1039.72 13
1039.80 12
1039.87 10
1039.94 9
1040.02 8
1040.09 7
1040.16 7
1040.24 7
1040.31 8
1040.39 8
1040.46 8
1040.53 7
1040.61 7
1040.68 6
1040.75 6
1040.83 6
1040.90 7
1040.98 8
1041.05 10
1041.12 12
1041.20 14
1041.27 16
1041.34 16
1041.42 16
1041.49 16
1041.57 16
1041.64 16
1041.71 16
1041.79 16
1041.86 17
1041.94 17
1042.01 17
1042.08 17
1042.16 17
1042.23 15
1042.30 14
1042.38 12
1042.45 11
1042.53 9
1042.60 8
1042.67 6
1042.75 4
1042.82 3
1042.89 1
1042.97 0
1043.04 0
1043.12 0
1043.19 0
1043.26 0
1043.34 0
1043.41 0
1043.49 0
1043.56 1
1043.63 2
1043.71 3
1043.78 4
1043.86 5
1043.93 5
1044.00 5
1044.08 6
1044.15 7
1044.22 7
1044.30 8
1044.37 8
1044.45 7
1044.52 6
1044.59 4
1044.67 3
1044.74 3
1044.82 3
1044.89 4
1044.96 6
1045.04 8
1045.11 12
1045.19 14
1045.26 17
1045.33 19
1045.41 20
1045.48 21
1045.55 20
1045.63 20
1045.70 20
1045.78 19
1045.85 19
1045.92 20
1046.00 21
1046.07 21
1046.15 22
1046.22 23
1046.29 24
1046.37 26
1046.44 27
1046.52 29
1046.59 32
1046.66 34
1046.74 37
1046.81 38
1046.89 39
1046.96 39
1047.03 38
1047.11 37
1047.18 37
1047.26 37
1047.33 38
1047.40 39
1047.48 41
1047.55 43
1047.63 45
1047.70 47
1047.77 48
1047.85 49
1047.92 50
1048.00 51
1048.07 53
1048.14 54
1048.22 54
1048.29 55
1048.37 54
1048.44 53
1048.51 51
1048.59 50
1048.66 49
1048.74 48
1048.81 49
1048.88 49
1048.96 50
1049.03 50
1049.11 50
1049.18 50
1049.26 50
1049.33 51
1049.40 51
1049.48 52
1049.55 53
1049.63 53
1049.70 53
1049.77 53
1049.85 53
1049.92 51
1050.00 50
1050.07 49
1050.14 48
1050.22 47
1050.29 46
1050.37 44
1050.44 43
1050.51 42
1050.59 41
1050.66 41
1050.74 41
1050.81 41
1050.89 41
1050.96 40
1051.03 40
1051.11 39
1051.18 38
1051.26 38
1051.33 37
1051.40 37
1051.48 37
1051.55 37
1051.63 36
1051.70 34
1051.77 32
1051.85 30
1051.92 29
1052.00 28
1052.07 28
1052.15 29
1052.22 31
1052.29 32
1052.37 34
1052.44 34
1052.52 34
1052.59 33
1052.66 31
1052.74 29
1052.81 27
1052.89 25
1052.96 24
1053.04 22
1053.11 20
1053.18 18
1053.26 15
1053.33 13
1053.41 12
1053.48 11
1053.56 12
1053.63 13
1053.70 15
1053.78 17
1053.85 18
1053.93 18
1054.00 17
1054.07 15
1054.15 14
1054.22 12
1054.30 11
1054.37 10
1054.45 10
1054.52 11
1054.59 12
1054.67 13
1054.74 14
1054.82 14
1054.89 13
1054.97 12
1055.04 12
1055.11 11
1055.19 11
1055.26 12
1055.34 14
1055.41 16
1055.49 19
1055.56 21
1055.63 22
1055.71 22
1055.78 22
1055.86 21
1055.93 20
1056.01 19
1056.08 19
1056.15 19
1056.23 19
1056.30 18
1056.38 18
1056.45 17
1056.53 17
1056.60 16
1056.67 16
1056.75 16
1056.82 16
1056.90 17
1056.97 19
1057.05 20
1057.12 22
1057.20 23
1057.27 24
1057.34 24
1057.42 24
1057.49 25
1057.57 25
1057.64 26
1057.72 26
1057.79 25
1057.86 24
1057.94 23
1058.01 20
1058.09 18
1058.16 15
1058.24 14
1058.31 13
1058.39 12
1058.46 12
1058.53 12
1058.61 12
1058.68 10
1058.76 8
1058.83 5
1058.91 2
1058.98 0
1059.05 0
1059.13 0
1059.20 0
1059.28 0
1059.35 2
1059.43 3
1059.50 4
1059.58 4
1059.65 4
1059.72 3
1059.80 2
1059.87 0
1059.95 0
1060.02 0
1060.10 1
1060.17 2
1060.25 3
1060.32 4
1060.39 5
1060.47 6
1060.54 6
1060.62 6
1060.69 5
1060.77 5
1060.84 4
1060.92 3
1060.99 2
1061.06 1
1061.14 0
1061.21 0
1061.29 0
1061.36 0
1061.44 0
1061.51 0
1061.59 0
1061.66 0
1061.74 1
1061.81 4
1061.88 7
1061.96 9
1062.03 11
1062.11 13
1062.18 14
1062.26 14
1062.33 15
1062.41 16
1062.48 17
1062.55 19
1062.63 21
1062.70 23
1062.78 26
1062.85 29
1062.93 31
1063.00 32
1063.08 32
1063.15 31
1063.23 29
1063.30 26
1063.37 23
1063.45 20
1063.52 17
1063.60 15
1063.67 14
1063.75 14
1063.82 16
1063.90 19
1063.97 22
1064.05 26
1064.12 30
1064.20 34
1064.27 37
1064.34 38
1064.42 39
1064.49 38
1064.57 37
1064.64 35
1064.72 34
1064.79 33
1064.87 34
1064.94 36
1065.02 40
1065.09 44
1065.17 49
1065.24 53
1065.31 55
1065.39 56
1065.46 55
1065.54 53
1065.61 50
1065.69 47
1065.76 45
1065.84 42
1065.91 41
1065.99 40
1066.06 39
1066.14 39
1066.21 39
1066.28 40
1066.36 41
1066.43 42
1066.51 44
1066.58 45
1066.66 45
1066.73 45
1066.81 45
1066.88 44
1066.96 44
1067.03 44
1067.11 45
1067.18 46
1067.26 48
1067.33 50
1067.41 51
1067.48 51
1067.55 52
1067.63 52
1067.70 52
1067.78 52
1067.85 52
1067.93 53
1068.00 53
1068.08 53
1068.15 53
1068.23 52
1068.30 52
1068.38 51
1068.45 51
1068.53 51
1068.60 52
1068.68 54
1068.75 57
1068.83 60
1068.90 63
1068.97 66
1069.05 67
1069.12 68
1069.20 67
1069.27 66
1069.35 64
1069.42 61
1069.50 58
1069.57 55
1069.65 53
1069.72 51
1069.80 50
1069.87 50
1069.95 50
1070.02 51
1070.10 51
1070.17 51
1070.25 51
1070.32 50
1070.40 48
1070.47 46
1070.55 43
1070.62 40
1070.69 38
1070.77 35
1070.84 34
1070.92 34
1070.99 36
1071.07 39
1071.14 43
1071.22 48
1071.29 52
1071.37 56
1071.44 58
1071.52 58
1071.59 56
1071.67 54
1071.74 51
1071.82 48
1071.89 46
1071.97 44
1072.04 42
1072.12 41
1072.19 40
1072.27 38
1072.34 37
1072.42 36
1072.49 35
1072.57 35
1072.64 34
1072.72 33
1072.79 32
1072.87 31
1072.94 29
1073.02 27
1073.09 25
1073.17 22
1073.24 19
1073.32 16
1073.39 13
1073.46 11
1073.54 8
1073.61 6
1073.69 4
1073.76 2
1073.84 1
1073.91 1
1073.99 0
1074.06 0
1074.14 0
1074.21 0
1074.29 0
1074.36 0
1074.44 0
1074.51 0
1074.59 0
1074.66 3
1074.74 6
1074.81 9
1074.89 13
1074.96 16
1075.04 18
1075.11 20
1075.19 21
1075.26 22
1075.34 21
1075.41 20
1075.49 19
1075.56 18
1075.64 17
1075.71 17
1075.79 18
1075.86 20
1075.94 22
1076.01 24
1076.09 26
1076.16 29
1076.24 30
1076.31 31
1076.39 31
1076.46 29
1076.54 26
1076.61 23
1076.69 18
1076.76 14
1076.84 11
1076.91 10
1076.99 10
1077.06 11
1077.14 13
1077.21 16
1077.29 19
1077.36 21
1077.44 23
1077.51 24
1077.59 24
1077.66 23
1077.74 21
1077.81 18
1077.89 16
1077.96 13
1078.04 11
1078.11 10
1078.19 10
1078.27 11
1078.34 12
1078.42 14
1078.49 16
1078.57 19
1078.64 22
1078.72 26
1078.79 29
1078.87 32
1078.94 33
1079.02 34
1079.09 33
1079.17 31
1079.24 29
1079.32 27
1079.39 25
1079.47 24
1079.54 24
1079.62 25
1079.69 27
1079.77 29
1079.84 32
1079.92 34
1079.99 36
1080.07 37
1080.14 38
1080.22 36
1080.29 34
1080.37 31
1080.44 28
1080.52 25
1080.59 23
1080.67 21
1080.74 21
1080.82 22
1080.89 24
1080.97 28
1081.05 31
1081.12 35
1081.20 39
1081.27 41
1081.35 43
1081.42 43
1081.50 42
1081.57 40
1081.65 38
1081.72 35
1081.80 33
1081.87 32
1081.95 31
1082.02 32
1082.10 33
1082.17 35
1082.25 36
1082.32 37
1082.40 37
1082.47 36
1082.55 34
1082.62 32
1082.70 30
1082.77 29
1082.85 29
1082.93 30
1083.00 32
1083.08 35
1083.15 38
1083.23 40
1083.30 42
1083.38 42
1083.45 42
1083.53 40
1083.60 37
1083.68 34
1083.75 30
1083.83 28
1083.90 25
1083.98 25
1084.05 25
1084.13 27
1084.21 29
1084.28 31
1084.36 33
1084.43 35
1084.51 35
1084.58 36
1084.66 35
1084.73 35
1084.81 35
1084.88 36
1084.96 37
1085.03 38
1085.11 39
1085.18 39
1085.26 39
1085.33 37
1085.41 35
1085.49 32
1085.56 30
1085.64 27
1085.71 24
1085.79 22
1085.86 21
1085.94 21
1086.01 22
1086.09 24
1086.16 26
1086.24 28
1086.31 31
1086.39 33
1086.46 35
1086.54 36
1086.62 38
1086.69 38
1086.77 39
1086.84 39
1086.92 38
1086.99 37
1087.07 36
1087.14 35
1087.22 35
1087.29 35
1087.37 35
1087.45 36
1087.52 35
1087.60 34
1087.67 31
1087.75 29
1087.82 26
1087.90 24
1087.97 23
1088.05 22
1088.12 22
1088.20 22
1088.27 21
1088.35 19
1088.43 17
1088.50 15
1088.58 12
1088.65 10
1088.73 8
1088.80 7
1088.88 7
1088.95 8
1089.03 9
1089.10 11
1089.18 14
1089.26 17
1089.33 20
1089.41 22
1089.48 23
1089.56 24
1089.63 24
1089.71 24
1089.78 24
1089.86 25
1089.93 26
1090.01 28
1090.09 29
1090.16 30
1090.24 31
1090.31 31
1090.39 31
1090.46 32
1090.54 34
1090.61 36
1090.69 39
1090.77 42
1090.84 44
1090.92 46
1090.99 46
1091.07 46
1091.14 45
1091.22 44
1091.29 43
1091.37 41
1091.45 38
1091.52 36
1091.60 33
1091.67 29
1091.75 26
1091.82 23
1091.90 21
1091.97 22
1092.05 24
1092.13 27
1092.20 31
1092.28 35
1092.35 37
1092.43 39
1092.50 39
1092.58 38
1092.65 37
1092.73 37
1092.81 38
1092.88 41
1092.96 44
1093.03 49
1093.11 55
1093.18 59
1093.26 63
1093.33 65
1093.41 66
1093.49 64
1093.56 63
1093.64 61
1093.71 59
1093.79 59
1093.86 60
1093.94 62
1094.02 64
1094.09 67
1094.17 70
1094.24 73
1094.32 77
1094.39 80
1094.47 84
1094.54 86
1094.62 88
1094.70 88
1094.77 87
1094.85 84
1094.92 82
1095.00 79
1095.07 77
1095.15 77
1095.23 78
1095.30 80
1095.38 82
1095.45 84
1095.53 85
1095.60 85
1095.68 85
1095.76 84
1095.83 83
1095.91 81
1095.98 80
1096.06 80
1096.13 80
1096.21 80
1096.29 80
1096.36 80
1096.44 80
1096.51 80
1096.59 78
1096.66 76
1096.74 73
1096.82 69
1096.89 66
1096.97 63
1097.04 61
1097.12 60
1097.19 59
1097.27 58
1097.35 58
1097.42 57
1097.50 57
1097.57 57
1097.65 59
1097.72 61
1097.80 64
1097.88 68
1097.95 72
1098.03 76
1098.10 78
1098.18 79
1098.25 78
1098.33 76
1098.41 72
1098.48 67
1098.56 60
1098.63 54
1098.71 47
1098.79 41
1098.86 37
1098.94 36
1099.01 38
1099.09 43
1099.16 50
1099.24 58
1099.32 66
1099.39 74
1099.47 79
1099.54 83
1099.62 83
1099.69 82
1099.77 79
1099.85 75
1099.92 71
1100.00 67
1100.07 65
1100.15 63
1100.23 62
1100.30 61
1100.38 61
1100.45 61
1100.53 59
1100.61 57
1100.68 53
1100.76 49
1100.83 44
1100.91 40
1100.98 38
1101.06 36
1101.14 36
1101.21 38
1101.29 41
1101.36 44
1101.44 47
1101.52 50
1101.59 53
1101.67 55
1101.74 57
1101.82 58
1101.90 59
1101.97 59
1102.05 59
1102.12 58
1102.20 58
1102.27 57
1102.35 56
1102.43 56
1102.50 56
1102.58 55
1102.65 54
1102.73 53
1102.81 51
1102.88 50
1102.96 49
1103.03 49
1103.11 50
1103.19 51
1103.26 52
1103.34 52
1103.41 52
1103.49 51
1103.57 49
1103.64 46
1103.72 43
1103.79 39
1103.87 36
1103.95 32
1104.02 29
1104.10 25
1104.17 22
1104.25 19
1104.33 16
1104.40 13
1104.48 11
1104.55 9
1104.63 8
1104.71 7
1104.78 6
1104.86 6
1104.93 7
1105.01 8
1105.09 9
1105.16 10
1105.24 10
1105.31 9
1105.39 8
1105.47 6
1105.54 3
1105.62 0
1105.69 0
1105.77 0
1105.85 0
1105.92 0
1106.00 0
1106.07 0
1106.15 0
1106.23 0
1106.30 5
1106.38 10
1106.45 15
1106.53 20
1106.61 26
1106.68 31
1106.76 36
1106.83 42
1106.91 47
1106.99 51
1107.06 55
1107.14 57
1107.21 58
1107.29 58
1107.37 56
1107.44 54
1107.52 52
1107.60 51
1107.67 51
1107.75 52
1107.82 53
1107.90 54
1107.98 55
1108.05 55
1108.13 55
1108.20 55
1108.28 56
1108.36 57
1108.43 59
1108.51 63
1108.58 68
1108.66 73
1108.74 78
1108.81 84
1108.89 89
1108.97 95
1109.04 100
1109.12 105
1109.19 109
1109.27 113
1109.35 115
1109.42 116
1109.50 115
1109.57 113
1109.65 111
1109.73 108
1109.80 106
1109.88 105
1109.96 105
1110.03 108
1110.11 112
1110.18 118
1110.26 125
1110.34 133
1110.41 141
1110.49 149
1110.57 156
1110.64 163
1110.72 169
1110.79 174
1110.87 179
1110.95 183
1111.02 187
1111.10 191
1111.18 196
1111.25 200
1111.33 203
1111.40 206
1111.48 209
1111.56 212
1111.63 214
1111.71 216
1111.78 218
1111.86 220
1111.94 220
1112.01 219
1112.09 217
1112.17 214
1112.24 212
1112.32 209
1112.39 206
1112.47 202
1112.55 198
1112.62 192
1112.70 185
1112.78 176
1112.85 168
1112.93 161
1113.01 156
1113.08 153
1113.16 152
1113.23 153
1113.31 154
1113.39 154
1113.46 152
1113.54 148
1113.62 142
1113.69 135
1113.77 127
1113.84 119
1113.92 113
1114.00 107
1114.07 104
1114.15 101
1114.23 98
1114.30 96
1114.38 92
1114.46 89
1114.53 85
1114.61 82
1114.68 79
1114.76 78
1114.84 78
1114.91 79
1114.99 82
1115.07 84
1115.14 87
1115.22 89
1115.30 89
1115.37 89
1115.45 86
1115.52 82
1115.60 78
1115.68 73
1115.75 69
1115.83 67
1115.91 66
1115.98 67
1116.06 70
1116.14 74
1116.21 77
1116.29 80
1116.36 82
1116.44 82
1116.52 83
1116.59 83
1116.67 84
1116.75 86
1116.82 88
1116.90 91
1116.98 93
1117.05 95
1117.13 95
1117.20 95
1117.28 94
1117.36 93
1117.43 92
1117.51 91
1117.59 90
1117.66 90
1117.74 91
1117.82 92
1117.89 92
1117.97 92
1118.05 90
1118.12 87
1118.20 82
1118.28 76
1118.35 70
1118.43 64
1118.50 59
1118.58 55
1118.66 52
1118.73 49
1118.81 47
1118.89 44
1118.96 42
1119.04 40
1119.12 39
1119.19 40
1119.27 42
1119.35 46
1119.42 52
1119.50 58
1119.58 63
1119.65 68
1119.73 72
1119.81 73
1119.88 73
1119.96 70
1120.03 67
1120.11 62
1120.19 57
1120.26 52
1120.34 48
1120.42 45
1120.49 42
1120.57 40
1120.65 38
1120.72 36
1120.80 34
1120.88 33
1120.95 33
1121.03 35
1121.11 40
1121.18 46
1121.26 54
1121.34 62
1121.41 69
1121.49 74
1121.57 77
1121.64 79
1121.72 80
1121.80 82
1121.87 84
1121.95 88
1122.03 91
1122.10 94
1122.18 97
1122.26 99
1122.33 101
1122.41 102
1122.49 105
1122.56 107
1122.64 108
1122.71 109
1122.79 109
1122.87 108
1122.94 106
1123.02 105
1123.10 105
1123.17 106
1123.25 107
1123.33 107
1123.40 106
1123.48 104
1123.56 102
1123.63 101
1123.71 101
1123.79 104
1123.86 110
1123.94 118
1124.02 126
1124.09 133
1124.17 138
1124.25 140
1124.32 139
1124.40 136
1124.48 131
1124.55 127
1124.63 123
1124.71 119
1124.78 117
1124.86 115
1124.94 114
1125.01 112
1125.09 110
1125.17 108
1125.24 107
1125.32 106
1125.40 106
1125.47 106
1125.55 107
1125.63 108
1125.71 110
1125.78 111
1125.86 112
1125.94 112
1126.01 112
1126.09 111
1126.17 110
1126.24 107
1126.32 105
1126.40 102
1126.47 99
1126.55 95
1126.63 93
1126.70 91
1126.78 90
1126.86 91
1126.93 91
1127.01 93
1127.09 94
1127.16 95
1127.24 95
1127.32 95
1127.39 95
1127.47 94
1127.55 92
1127.62 89
1127.70 85
1127.78 80
1127.85 74
1127.93 68
1128.01 62
1128.08 56
1128.16 52
1128.24 49
1128.32 49
1128.39 50
1128.47 52
1128.55 55
1128.62 58
1128.70 60
1128.78 62
1128.85 63
1128.93 64
1129.01 64
1129.08 63
1129.16 61
1129.24 58
1129.31 53
1129.39 47
1129.47 39
1129.54 31
1129.62 23
1129.70 15
1129.78 10
1129.85 7
1129.93 6
1130.01 7
1130.08 10
1130.16 12
1130.24 14
1130.31 15
1130.39 15
1130.47 14
1130.54 14
1130.62 14
1130.70 14
1130.77 16
1130.85 19
1130.93 22
1131.01 25
1131.08 28
1131.16 31
1131.24 35
1131.31 37
1131.39 39
1131.47 40
1131.54 38
1131.62 35
1131.70 31
1131.77 26
1131.85 21
1131.93 18
1132.01 16
1132.08 16
1132.16 17
1132.24 19
1132.31 20
1132.39 21
1132.47 22
1132.54 22
1132.62 22
1132.70 21
1132.77 20
1132.85 19
1132.93 17
1133.01 14
1133.08 10
1133.16 7
1133.24 3
1133.31 0
1133.39 0
1133.47 0
1133.54 0
1133.62 0
1133.70 0
1133.78 0
1133.85 0
1133.93 0
1134.01 1
1134.08 3
1134.16 6
1134.24 10
1134.31 16
1134.39 21
1134.47 26
1134.55 29
1134.62 31
1134.70 31
1134.78 29
1134.85 28
1134.93 26
1135.01 25
1135.08 26
1135.16 28
1135.24 29
1135.32 30
1135.39 31
1135.47 31
1135.55 32
1135.62 32
1135.70 35
1135.78 38
1135.86 44
1135.93 50
1136.01 57
1136.09 62
1136.16 66
1136.24 69
1136.32 71
1136.39 72
1136.47 73
1136.55 75
1136.63 78
1136.70 83
1136.78 88
1136.86 93
1136.93 100
1137.01 106
1137.09 112
1137.17 118
1137.24 122
1137.32 125
1137.40 127
1137.47 127
1137.55 126
1137.63 124
1137.71 123
1137.78 123
1137.86 124
1137.94 127
1138.01 132
1138.09 136
1138.17 140
1138.25 143
1138.32 145
1138.40 147
1138.48 149
1138.55 151
1138.63 155
1138.71 160
1138.79 165
1138.86 171
1138.94 176
1139.02 180
1139.09 184
1139.17 188
1139.25 194
1139.33 200
1139.40 208
1139.48 217
1139.56 226
1139.63 234
1139.71 240
1139.79 244
1139.87 245
1139.94 244
1140.02 241
1140.10 237
1140.18 233
1140.25 230
1140.33 228
1140.41 226
1140.48 225
1140.56 223
1140.64 222
1140.72 220
1140.79 219
1140.87 218
1140.95 218
1141.02 219
1141.10 220
1141.18 220
1141.26 219
1141.33 217
1141.41 212
1141.49 207
1141.57 201
1141.64 195
1141.72 190
1141.80 186
1141.87 182
1141.95 178
1142.03 175
1142.11 172
1142.18 169
1142.26 167
1142.34 164
1142.42 161
1142.49 157
1142.57 152
1142.65 146
1142.72 139
1142.80 132
1142.88 126
1142.96 121
1143.03 117
1143.11 114
1143.19 113
1143.27 113
1143.34 114
1143.42 115
1143.50 116
1143.58 116
1143.65 116
1143.73 114
1143.81 111
1143.88 107
1143.96 104
1144.04 100
1144.12 97
1144.19 94
1144.27 91
1144.35 87
1144.43 82
1144.50 77
1144.58 70
1144.66 65
1144.74 59
1144.81 55
1144.89 51
1144.97 48
1145.04 44
1145.12 39
1145.20 33
1145.28 26
1145.35 19
1145.43 13
1145.51 9
1145.59 6
1145.66 7
1145.74 10
1145.82 15
1145.90 21
1145.97 26
1146.05 30
1146.13 32
1146.21 31
1146.28 30
1146.36 28
1146.44 28
1146.52 30
1146.59 35
1146.67 40
1146.75 46
1146.83 51
1146.90 52
1146.98 51
1147.06 47
1147.14 41
1147.21 33
1147.29 25
1147.37 16
1147.44 8
1147.52 1
1147.60 0
1147.68 0
1147.75 0
1147.83 0
1147.91 0
1147.99 0
1148.06 0
1148.14 5
1148.22 12
1148.30 19
1148.37 26
1148.45 31
1148.53 35
1148.61 37
1148.68 37
1148.76 35
1148.84 32
1148.92 26
1148.99 19
1149.07 11
1149.15 4
1149.23 0
1149.30 0
1149.38 0
1149.46 0
1149.54 0
1149.61 0
1149.69 0
1149.77 0
1149.85 1
1149.93 5
1150.00 9
1150.08 14
1150.16 19
1150.24 24
1150.31 27
1150.39 30
1150.47 31
1150.55 32
1150.62 33
1150.70 34
1150.78 34
1150.86 34
1150.93 33
1151.01 32
1151.09 31
1151.17 31
1151.24 32
1151.32 36
1151.40 43
1151.48 51
1151.55 59
1151.63 68
1151.71 74
1151.79 78
1151.86 80
1151.94 80
1152.02 80
1152.10 81
1152.17 83
1152.25 88
1152.33 94
1152.41 101
1152.49 109
1152.56 116
1152.64 123
1152.72 129
1152.80 134
1152.87 137
1152.95 139
1153.03 141
1153.11 142
1153.18 143
1153.26 146
1153.34 150
1153.42 157
1153.49 166
1153.57 179
1153.65 193
1153.73 209
1153.81 225
1153.88 240
1153.96 254
1154.04 267
1154.12 278
1154.19 289
1154.27 299
1154.35 310
1154.43 321
1154.50 332
1154.58 343
1154.66 353
1154.74 363
1154.82 373
1154.89 382
1154.97 390
1155.05 398
1155.13 405
1155.20 409
1155.28 412
1155.36 412
1155.44 411
1155.52 408
1155.59 403
1155.67 399
1155.75 395
1155.83 392
1155.90 391
1155.98 392
1156.06 395
1156.14 399
1156.21 404
1156.29 409
1156.37 413
1156.45 416
1156.53 416
1156.60 413
1156.68 408
1156.76 401
1156.84 394
1156.91 387
1156.99 381
1157.07 377
1157.15 374
1157.23 372
1157.30 370
1157.38 367
1157.46 364
1157.54 360
1157.61 356
1157.69 352
1157.77 350
1157.85 349
1157.93 350
1158.00 353
1158.08 357
1158.16 362
1158.24 366
1158.32 370
1158.39 372
1158.47 372
1158.55 370
1158.63 364
1158.70 357
1158.78 347
1158.86 336
1158.94 324
1159.02 312
1159.09 300
1159.17 289
1159.25 278
1159.33 269
1159.40 260
1159.48 251
1159.56 242
1159.64 233
1159.72 224
1159.79 216
1159.87 209
1159.95 203
1160.03 197
1160.11 191
1160.18 185
1160.26 179
1160.34 173
1160.42 168
1160.50 165
1160.57 163
1160.65 162
1160.73 161
1160.81 159
1160.88 155
1160.96 150
1161.04 144
1161.12 137
1161.20 131
1161.27 126
1161.35 121
1161.43 118
1161.51 116
1161.59 115
1161.66 115
1161.74 114
1161.82 111
1161.90 108
1161.98 102
1162.05 95
1162.13 86
1162.21 76
1162.29 67
1162.37 60
1162.44 56
1162.52 54
1162.60 55
1162.68 59
1162.76 63
1162.83 67
1162.91 70
1162.99 71
1163.07 70
1163.15 67
1163.22 62
1163.30 57
1163.38 50
1163.46 45
1163.54 41
1163.61 40
1163.69 41
1163.77 46
1163.85 53
1163.93 61
1164.00 69
1164.08 75
1164.16 78
1164.24 78
1164.32 75
1164.39 70
1164.47 64
1164.55 58
1164.63 52
1164.71 47
1164.78 44
1164.86 40
1164.94 37
1165.02 34
1165.10 30
1165.17 26
1165.25 23
1165.33 20
1165.41 17
1165.49 14
1165.56 12
1165.64 10
1165.72 8
1165.80 5
1165.88 2
1165.95 0
1166.03 0
1166.11 0
1166.19 0
1166.27 0
1166.35 0
1166.42 0
1166.50 0
1166.58 7
1166.66 14
1166.74 21
1166.81 26
1166.89 30
1166.97 31
1167.05 30
1167.13 29
1167.20 27
1167.28 25
1167.36 24
1167.44 23
1167.52 22
1167.60 20
1167.67 18
1167.75 16
1167.83 12
1167.91 8
1167.99 4
1168.06 1
1168.14 0
1168.22 0
1168.30 0
1168.38 0
1168.45 0
1168.53 0
1168.61 0
1168.69 0
1168.77 2
1168.85 3
1168.92 4
1169.00 5
1169.08 6
1169.16 7
1169.24 9
1169.31 13
1169.39 19
1169.47 26
1169.55 33
1169.63 40
1169.71 45
1169.78 48
1169.86 48
1169.94 46
1170.02 41
1170.10 36
1170.18 30
1170.25 24
1170.33 19
1170.41 15
1170.49 14
1170.57 13
1170.64 14
1170.72 14
1170.80 13
1170.88 12
1170.96 10
1171.04 8
1171.11 9
1171.19 11
1171.27 17
1171.35 24
1171.43 33
1171.51 42
1171.58 49
1171.66 54
1171.74 56
1171.82 56
1171.90 55
1171.98 54
1172.05 52
1172.13 52
1172.21 53
1172.29 55
1172.37 59
1172.44 64
1172.52 69
1172.60 75
1172.68 81
1172.76 86
1172.84 91
1172.91 95
1172.99 98
1173.07 100
1173.15 101
1173.23 101
1173.31 101
1173.38 100
1173.46 100
1173.54 99
1173.62 99
1173.70 99
1173.78 100
1173.85 101
1173.93 101
1174.01 101
1174.09 101
1174.17 99
1174.25 96
1174.32 91
1174.40 85
1174.48 79
1174.56 73
1174.64 67
1174.72 62
1174.80 58
1174.87 56
1174.95 56
1175.03 58
1175.11 60
1175.19 63
1175.27 66
1175.34 70
1175.42 74
1175.50 76
1175.58 78
1175.66 79
1175.74 79
1175.81 78
1175.89 78
1175.97 77
1176.05 76
1176.13 76
1176.21 75
1176.28 73
1176.36 70
1176.44 66
1176.52 60
1176.60 53
1176.68 46
1176.76 40
1176.83 35
1176.91 32
1176.99 31
1177.07 32
1177.15 34
1177.23 36
1177.30 38
1177.38 37
1177.46 35
1177.54 31
1177.62 27
1177.70 21
1177.78 16
1177.85 12
1177.93 8
1178.01 5
1178.09 3
1178.17 0
1178.25 0
1178.32 0
1178.40 0
1178.48 0
1178.56 0
1178.64 0
1178.72 0
1178.80 0
1178.87 7
1178.95 16
1179.03 27
1179.11 38
1179.19 48
1179.27 58
1179.35 67
1179.42 73
1179.50 77
1179.58 80
1179.66 81
1179.74 82
1179.82 82
1179.90 82
1179.97 82
1180.05 81
1180.13 78
1180.21 75
1180.29 70
1180.37 66
1180.45 61
1180.52 58
1180.60 55
1180.68 53
1180.76 52
1180.84 50
1180.92 50
1181.00 49
1181.07 50
1181.15 52
1181.23 55
1181.31 60
1181.39 67
1181.47 76
1181.55 85
1181.62 95
1181.70 105
1181.78 114
1181.86 121
1181.94 126
1182.02 128
1182.10 129
1182.17 128
1182.25 127
1182.33 126
1182.41 124
1182.49 121
1182.57 116
1182.65 110
1182.72 104
1182.80 98
1182.88 92
1182.96 87
1183.04 82
1183.12 79
1183.20 75
1183.28 71
1183.35 66
1183.43 62
1183.51 58
1183.59 55
1183.67 53
1183.75 51
1183.83 50
1183.90 47
1183.98 43
1184.06 36
1184.14 29
1184.22 21
1184.30 13
1184.38 7
1184.46 3
1184.53 2
1184.61 5
1184.69 9
1184.77 15
1184.85 22
1184.93 29
1185.01 35
1185.09 40
1185.16 45
1185.24 48
1185.32 50
1185.40 51
1185.48 51
1185.56 51
1185.64 50
1185.72 49
1185.79 50
1185.87 51
1185.95 52
1186.03 53
1186.11 53
1186.19 52
1186.27 49
1186.35 47
1186.42 45
1186.50 46
1186.58 50
1186.66 56
1186.74 66
1186.82 77
1186.90 88
1186.98 99
1187.05 108
1187.13 116
1187.21 123
1187.29 130
1187.37 137
1187.45 144
1187.53 152
1187.61 161
1187.68 169
1187.76 178
1187.84 186
1187.92 192
1188.00 198
1188.08 204
1188.16 208
1188.24 213
1188.32 219
1188.39 226
1188.47 233
1188.55 242
1188.63 253
1188.71 265
1188.79 278
1188.87 293
1188.95 307
1189.02 322
1189.10 336
1189.18 349
1189.26 360
1189.34 370
1189.42 378
1189.50 385
1189.58 390
1189.66 394
1189.73 396
1189.81 396
1189.89 394
1189.97 390
1190.05 384
1190.13 378
1190.21 372
1190.29 365
1190.37 360
1190.44 356
1190.52 353
1190.60 351
1190.68 350
1190.76 350
1190.84 352
1190.92 354
1191.00 356
1191.08 358
1191.15 358
1191.23 357
1191.31 354
1191.39 349
1191.47 342
1191.55 334
1191.63 325
1191.71 317
1191.79 308
1191.87 300
1191.94 293
1192.02 287
1192.10 281
1192.18 277
1192.26 274
1192.34 271
1192.42 268
1192.50 265
1192.58 260
1192.66 254
1192.73 246
1192.81 238
1192.89 230
1192.97 221
1193.05 214
1193.13 207
1193.21 202
1193.29 197
1193.37 194
1193.44 192
1193.52 190
1193.60 189
1193.68 186
1193.76 183
1193.84 178
1193.92 171
1194.00 164
1194.08 157
1194.16 151
1194.24 145
1194.31 141
1194.39 136
1194.47 131
1194.55 126
1194.63 120
1194.71 114
1194.79 108
1194.87 105
1194.95 103
1195.03 103
1195.10 105
1195.18 107
1195.26 107
1195.34 107
1195.42 106
1195.50 104
1195.58 101
1195.66 98
1195.74 95
1195.82 91
1195.90 86
1195.97 80
1196.05 73
1196.13 64
1196.21 56
1196.29 49
1196.37 45
1196.45 43
1196.53 44
1196.61 48
1196.69 52
1196.77 57
1196.84 60
1196.92 63
1197.00 65
1197.08 67
1197.16 70
1197.24 75
1197.32 80
1197.40 87
1197.48 93
1197.56 98
1197.64 103
1197.71 107
1197.79 110
1197.87 114
1197.95 117
1198.03 120
1198.11 122
1198.19 122
1198.27 120
1198.35 117
1198.43 113
1198.51 108
1198.59 105
1198.66 103
1198.74 104
1198.82 107
1198.90 113
1198.98 121
1199.06 129
1199.14 136
1199.22 142
1199.30 146
1199.38 145
1199.46 141
1199.54 135
1199.61 126
1199.69 116
1199.77 108
1199.85 102
1199.93 99
1200.01 99
1200.09 101
1200.17 103
1200.25 106
1200.33 107
1200.41 107
1200.49 106
1200.57 104
1200.64 102
1200.72 100
1200.80 99
1200.88 97
1200.96 93
1201.04 89
1201.12 83
1201.20 77
1201.28 73
1201.36 71
1201.44 71
1201.52 74
1201.60 78
1201.68 81
1201.75 83
1201.83 82
1201.91 79
1201.99 76
1202.07 72
1202.15 69
1202.23 68
1202.31 68
1202.39 68
1202.47 67
1202.55 65
1202.63 62
1202.71 58
1202.79 55
1202.86 52
1202.94 51
1203.02 52
1203.10 55
1203.18 60
1203.26 65
1203.34 72
1203.42 78
1203.50 83
1203.58 88
1203.66 92
1203.74 94
1203.82 95
1203.90 94
1203.98 92
1204.05 88
1204.13 85
1204.21 81
1204.29 78
1204.37 77
1204.45 78
1204.53 83
1204.61 92
1204.69 102
1204.77 113
1204.85 124
1204.93 131
1205.01 134
1205.09 131
1205.17 123
1205.25 112
1205.32 98
1205.40 85
1205.48 74
1205.56 66
1205.64 62
1205.72 62
1205.80 62
1205.88 63
1205.96 63
1206.04 62
1206.12 59
1206.20 55
1206.28 53
1206.36 53
1206.44 55
1206.52 60
1206.60 65
1206.67 70
1206.75 75
1206.83 77
1206.91 78
1206.99 76
1207.07 74
1207.15 71
1207.23 68
1207.31 65
1207.39 64
1207.47 63
1207.55 64
1207.63 66
1207.71 67
1207.79 69
1207.87 69
1207.95 67
1208.03 64
1208.10 59
1208.18 52
1208.26 43
1208.34 35
1208.42 27
1208.50 20
1208.58 13
1208.66 8
1208.74 3
1208.82 0
1208.90 0
1208.98 0
1209.06 0
1209.14 0
1209.22 0
1209.30 0
1209.38 0
1209.46 1
1209.54 9
1209.62 18
1209.70 26
1209.77 34
1209.85 39
1209.93 43
1210.01 44
1210.09 41
1210.17 35
1210.25 27
1210.33 19
1210.41 12
1210.49 8
1210.57 7
1210.65 9
1210.73 13
1210.81 18
1210.89 22
1210.97 26
1211.05 29
1211.13 33
1211.21 40
1211.29 50
1211.37 63
1211.45 77
1211.53 91
1211.60 104
1211.68 114
1211.76 122
1211.84 127
1211.92 130
1212.00 134
1212.08 137
1212.16 140
1212.24 145
1212.32 150
1212.40 157
1212.48 166
1212.56 175
1212.64 184
1212.72 194
1212.80 203
1212.88 210
1212.96 217
1213.04 223
1213.12 229
1213.20 238
1213.28 249
1213.36 262
1213.44 277
1213.52 293
1213.60 307
1213.68 320
1213.76 328
1213.83 331
1213.91 329
1213.99 324
1214.07 317
1214.15 309
1214.23 303
1214.31 300
1214.39 301
1214.47 304
1214.55 308
1214.63 313
1214.71 316
1214.79 318
1214.87 318
1214.95 317
1215.03 316
1215.11 314
1215.19 314
1215.27 315
1215.35 317
1215.43 319
1215.51 320
1215.59 319
1215.67 317
1215.75 312
1215.83 306
1215.91 300
1215.99 296
1216.07 293
1216.15 294
1216.23 298
1216.31 305
1216.39 314
1216.47 325
1216.55 337
1216.62 351
1216.70 365
1216.78 379
1216.86 391
1216.94 400
1217.02 406
1217.10 408
1217.18 407
1217.26 404
1217.34 397
1217.42 388
1217.50 378
1217.58 367
1217.66 355
1217.74 343
1217.82 330
1217.90 317
1217.98 306
1218.06 297
1218.14 288
1218.22 282
1218.30 276
1218.38 271
1218.46 267
1218.54 263
1218.62 258
1218.70 253
1218.78 248
1218.86 243
1218.94 238
1219.02 233
1219.10 228
1219.18 223
1219.26 218
1219.34 212
1219.42 205
1219.50 197
1219.58 186
1219.66 173
1219.74 158
1219.82 143
1219.90 128
1219.98 115
1220.06 105
1220.14 97
1220.22 92
1220.30 89
1220.38 87
1220.46 84
1220.54 82
1220.62 78
1220.70 74
1220.78 69
1220.86 64
1220.94 57
1221.02 50
1221.10 42
1221.18 35
1221.26 29
1221.34 25
1221.42 24
1221.50 27
1221.58 31
1221.66 37
1221.74 42
1221.82 44
1221.90 43
1221.98 38
1222.06 29
1222.14 19
1222.22 9
1222.30 0
1222.37 0
1222.45 0
1222.53 0
1222.61 0
1222.69 5
1222.77 8
1222.85 9
1222.93 8
1223.01 4
1223.09 0
1223.17 0
1223.25 0
1223.33 0
1223.41 0
1223.49 0
1223.57 5
1223.65 9
1223.73 13
1223.81 17
1223.89 20
1223.97 24
1224.05 28
1224.13 33
1224.21 39
1224.29 46
1224.37 53
1224.45 59
1224.53 64
1224.61 67
1224.69 67
1224.77 65
1224.85 61
1224.93 56
1225.01 51
1225.09 48
1225.17 46
1225.26 46
1225.34 48
1225.42 51
1225.50 55
1225.58 60
1225.66 63
1225.74 64
1225.82 64
1225.90 62
1225.98 59
1226.06 55
1226.14 51
1226.22 47
1226.30 44
1226.38 42
1226.46 40
1226.54 38
1226.62 36
1226.70 34
1226.78 30
1226.86 25
1226.94 20
1227.02 14
1227.10 9
1227.18 7
1227.26 8
1227.34 12
1227.42 19
1227.50 28
1227.58 37
1227.66 46
1227.74 51
1227.82 54
1227.90 53
1227.98 51
1228.06 49
1228.14 48
1228.22 47
1228.30 48
1228.38 50
1228.46 51
1228.54 51
1228.62 50
1228.70 48
1228.78 45
1228.86 42
1228.94 39
1229.02 35
1229.10 32
1229.18 29
1229.26 28
1229.34 28
1229.42 30
1229.50 33
1229.58 37
1229.66 41
1229.74 44
1229.82 45
1229.90 46
1229.98 45
1230.06 44
1230.14 42
1230.22 41
1230.30 40
1230.38 39
1230.46 39
1230.54 38
1230.62 39
1230.70 41
1230.78 45
1230.86 51
1230.95 59
1231.03 68
1231.11 78
1231.19 88
1231.27 98
1231.35 107
1231.43 114
1231.51 120
1231.59 125
1231.67 128
1231.75 129
1231.83 128
1231.91 126
1231.99 123
1232.07 118
1232.15 113
1232.23 108
1232.31 103
1232.39 101
1232.47 100
1232.55 102
1232.63 107
1232.71 113
1232.79 120
1232.87 127
1232.95 134
1233.03 139
1233.11 143
1233.19 145
1233.27 145
1233.35 144
1233.43 141
1233.51 137
1233.59 134
1233.67 133
1233.75 135
1233.84 139
1233.92 145
1234.00 152
1234.08 157
1234.16 160
1234.24 160
1234.32 156
1234.40 149
1234.48 141
1234.56 132
1234.64 123
1234.72 114
1234.80 105
1234.88 96
1234.96 86
1235.04 77
1235.12 69
1235.20 63
1235.28 59
1235.36 59
1235.44 61
1235.52 65
1235.60 71
1235.68 76
1235.76 79
1235.84 80
1235.92 78
1236.01 73
1236.09 66
1236.17 58
1236.25 48
1236.33 37
1236.41 26
1236.49 14
1236.57 3
1236.65 0
1236.73 0
1236.81 0
1236.89 0
1236.97 0
1237.05 0
1237.13 0
1237.21 0
1237.29 9
1237.37 21
1237.45 32
1237.53 41
1237.61 49
1237.69 55
1237.77 60
1237.86 63
1237.94 65
1238.02 65
1238.10 64
1238.18 62
1238.26 60
1238.34 57
1238.42 54
1238.50 51
1238.58 49
1238.66 47
1238.74 45
1238.82 42
1238.90 39
1238.98 36
1239.06 32
1239.14 28
1239.22 25
1239.30 23
1239.38 20
1239.46 18
1239.55 15
1239.63 13
1239.71 10
1239.79 6
1239.87 2
1239.95 0
1240.03 0
1240.11 0
1240.19 0
1240.27 0
1240.35 0
1240.43 0
1240.51 0
1240.59 9
1240.67 22
1240.75 36
1240.83 49
1240.91 61
1241.00 69
1241.08 73
1241.16 75
1241.24 74
1241.32 73
1241.40 72
1241.48 71
1241.56 71
1241.64 70
1241.72 69
1241.80 66
1241.88 62
1241.96 57
1242.04 51
1242.12 46
1242.20 43
1242.28 42
1242.36 45
1242.45 50
1242.53 57
1242.61 63
1242.69 68
1242.77 70
1242.85 70
1242.93 67
1243.01 62
1243.09 57
1243.17 53
1243.25 51
1243.33 50
1243.41 51
1243.49 53
1243.57 55
1243.66 56
1243.74 57
1243.82 57
1243.90 57
1243.98 57
1244.06 59
1244.14 62
1244.22 66
1244.30 70
1244.38 72
1244.46 72
1244.54 68
1244.62 62
1244.70 53
1244.78 44
1244.87 35
1244.95 29
1245.03 26
1245.11 25
1245.19 27
1245.27 31
1245.35 37
1245.43 44
1245.51 51
1245.59 59
1245.67 64
1245.75 67
1245.83 67
1245.91 63
1245.99 56
1246.08 47
1246.16 38
1246.24 31
1246.32 27
1246.40 26
1246.48 28
1246.56 31
1246.64 36
1246.72 41
1246.80 45
1246.88 49
1246.96 51
1247.04 52
1247.13 51
1247.21 49
1247.29 47
1247.37 43
1247.45 40
1247.53 37
1247.61 35
1247.69 34
1247.77 34
1247.85 35
1247.93 38
1248.01 42
1248.09 47
1248.18 53
1248.26 60
1248.34 67
1248.42 73
1248.50 76
1248.58 76
1248.66 73
1248.74 67
1248.82 59
1248.90 50
1248.98 42
1249.06 36
1249.15 33
1249.23 34
1249.31 38
1249.39 47
1249.47 58
1249.55 71
1249.63 84
1249.71 96
1249.79 106
1249.87 111
1249.95 113
1250.03 111
1250.12 106
1250.20 102
1250.28 100
1250.36 101
1250.44 106
1250.52 116
1250.60 131
1250.68 150
1250.76 171
1250.84 192
1250.92 212
1251.00 230
1251.09 245
1251.17 256
1251.25 265
1251.33 272
1251.41 278
1251.49 285
1251.57 292
1251.65 301
1251.73 310
1251.81 322
1251.89 335
1251.98 350
1252.06 366
1252.14 383
1252.22 402
1252.30 420
1252.38 436
1252.46 449
1252.54 458
1252.62 463
1252.70 464
1252.79 462
1252.87 457
1252.95 451
1253.03 444
1253.11 435
1253.19 427
1253.27 418
1253.35 410
1253.43 404
1253.51 401
1253.59 401
1253.68 403
1253.76 407
1253.84 410
1253.92 413
1254.00 413
1254.08 412
1254.16 411
1254.24 409
1254.32 407
1254.40 406
1254.49 404
1254.57 400
1254.65 394
1254.73 388
1254.81 381
1254.89 376
1254.97 372
1255.05 371
1255.13 373
1255.21 376
1255.30 380
1255.38 382
1255.46 383
1255.54 382
1255.62 378
1255.70 372
1255.78 365
1255.86 358
1255.94 351
1256.03 346
1256.11 342
1256.19 340
1256.27 338
1256.35 337
1256.43 335
1256.51 332
1256.59 328
1256.67 324
1256.75 320
1256.84 318
1256.92 316
1257.00 316
1257.08 317
1257.16 318
1257.24 318
1257.32 317
1257.40 313
1257.48 307
1257.57 298
1257.65 287
1257.73 275
1257.81 261
1257.89 247
1257.97 233
1258.05 220
1258.13 206
1258.21 194
1258.30 182
1258.38 171
1258.46 162
1258.54 155
1258.62 150
1258.70 149
1258.78 151
1258.86 157
1258.94 167
1259.03 179
1259.11 191
1259.19 204
1259.27 214
1259.35 220
1259.43 223
1259.51 220
1259.59 215
1259.67 207
1259.76 198
1259.84 190
1259.92 184
1260.00 178
1260.08 173
1260.16 168
1260.24 162
1260.32 155
1260.41 148
1260.49 140
1260.57 134
1260.65 129
1260.73 125
1260.81 124
1260.89 126
1260.97 129
1261.06 134
1261.14 139
1261.22 144
1261.30 148
1261.38 148
1261.46 145
1261.54 137
1261.62 125
1261.71 111
1261.79 95
1261.87 80
1261.95 66
1262.03 57
1262.11 50
1262.19 47
1262.27 45
1262.35 44
1262.44 43
1262.52 41
1262.60 38
1262.68 33
1262.76 26
1262.84 19
1262.92 12
1263.01 7
1263.09 2
1263.17 0
1263.25 0
1263.33 1
1263.41 2
1263.49 3
1263.57 3
1263.66 1
1263.74 0
1263.82 0
1263.90 0
1263.98 0
1264.06 0
1264.14 0
1264.22 1
1264.31 2
1264.39 2
1264.47 1
1264.55 0
1264.63 0
1264.71 0
1264.79 0
1264.88 0
1264.96 0
1265.04 1
1265.12 4
1265.20 8
1265.28 12
1265.36 15
1265.44 19
1265.53 22
1265.61 24
1265.69 26
1265.77 27
1265.85 27
1265.93 28
1266.01 29
1266.10 29
1266.18 29
1266.26 30
1266.34 32
1266.42 34
1266.50 37
1266.58 40
1266.67 44
1266.75 46
1266.83 47
1266.91 47
1266.99 47
1267.07 48
1267.15 51
1267.23 57
1267.32 64
1267.40 72
1267.48 79
1267.56 83
1267.64 84
1267.72 81
1267.80 77
1267.89 72
1267.97 67
1268.05 64
1268.13 62
1268.21 60
1268.29 57
1268.37 52
1268.46 45
1268.54 38
1268.62 30
1268.70 25
1268.78 20
1268.86 17
1268.95 15
1269.03 11
1269.11 5
1269.19 0
1269.27 0
1269.35 0
1269.43 0
1269.52 0
1269.60 0
1269.68 8
1269.76 23
1269.84 39
1269.92 56
1270.00 71
1270.09 85
1270.17 98
1270.25 108
1270.33 116
1270.41 121
1270.49 124
1270.58 125
1270.66 125
1270.74 124
1270.82 124
1270.90 124
1270.98 125
1271.06 126
1271.15 126
1271.23 124
1271.31 121
1271.39 117
1271.47 114
1271.55 111
1271.64 110
1271.72 110
1271.80 113
1271.88 117
1271.96 120
1272.04 124
1272.12 127
1272.21 130
1272.29 133
1272.37 137
1272.45 141
1272.53 146
1272.61 150
1272.70 152
1272.78 152
1272.86 151
1272.94 148
1273.02 145
1273.10 142
1273.18 140
1273.27 139
1273.35 139
1273.43 141
1273.51 142
1273.59 143
1273.67 142
1273.76 139
1273.84 132
1273.92 122
1274.00 109
1274.08 94
1274.16 81
1274.25 71
1274.33 64
1274.41 63
1274.49 66
1274.57 70
1274.65 75
1274.74 78
1274.82 78
1274.90 76
1274.98 71
1275.06 66
1275.14 61
1275.23 57
1275.31 55
1275.39 55
1275.47 58
1275.55 63
1275.63 70
1275.72 79
1275.80 90
1275.88 100
1275.96 107
1276.04 112
1276.12 111
1276.21 106
1276.29 97
1276.37 86
1276.45 74
1276.53 63
1276.61 55
1276.70 49
1276.78 46
1276.86 46
1276.94 47
1277.02 50
1277.10 53
1277.19 57
1277.27 60
1277.35 65
1277.43 70
1277.51 76
1277.60 84
1277.68 94
1277.76 105
1277.84 116
1277.92 127
1278.00 137
1278.09 145
1278.17 151
1278.25 156
1278.33 159
1278.41 161
1278.49 161
1278.58 161
1278.66 160
1278.74 158
1278.82 155
1278.90 150
1278.99 143
1279.07 135
1279.15 124
1279.23 112
1279.31 99
1279.39 86
1279.48 74
1279.56 64
1279.64 56
1279.72 50
1279.80 45
1279.89 39
1279.97 33
1280.05 25
1280.13 15
1280.21 4
1280.29 0
1280.38 0
1280.46 0
1280.54 0
1280.62 0
1280.70 0
1280.79 0
1280.87 6
1280.95 11
1281.03 13
1281.11 13
1281.19 12
1281.28 10
1281.36 8
1281.44 7
1281.52 6
1281.60 6
1281.69 5
1281.77 6
1281.85 7
1281.93 9
1282.01 12
1282.10 17
1282.18 22
1282.26 27
1282.34 30
1282.42 30
1282.50 26
1282.59 21
1282.67 13
1282.75 5
1282.83 0
1282.91 0
1283.00 0
1283.08 0
1283.16 0
1283.24 0
1283.32 0
1283.41 0
1283.49 3
1283.57 7
1283.65 11
1283.73 13
1283.82 14
1283.90 13
1283.98 12
1284.06 10
1284.14 10
1284.23 12
1284.31 16
1284.39 24
1284.47 34
1284.55 47
1284.64 60
1284.72 72
1284.80 82
1284.88 88
1284.96 91
1285.04 91
1285.13 89
1285.21 86
1285.29 84
1285.37 82
1285.45 81
1285.54 80
1285.62 78
1285.70 76
1285.78 73
1285.86 70
1285.95 69
1286.03 71
1286.11 77
1286.19 84
1286.28 94
1286.36 102
1286.44 108
1286.52 110
1286.60 109
1286.69 104
1286.77 98
1286.85 92
1286.93 87
1287.01 86
1287.10 88
1287.18 92
1287.26 98
1287.34 104
1287.42 109
1287.51 113
1287.59 114
1287.67 115
1287.75 114
1287.83 112
1287.92 111
1288.00 110
1288.08 111
1288.16 113
1288.24 116
1288.33 121
1288.41 125
1288.49 129
1288.57 132
1288.65 133
1288.74 133
1288.82 136
1288.90 141
1288.98 151
1289.07 165
1289.15 184
1289.23 206
1289.31 229
1289.39 250
1289.48 269
1289.56 286
1289.64 299
1289.72 310
1289.80 320
1289.89 327
1289.97 332
1290.05 335
1290.13 335
1290.22 334
1290.30 331
1290.38 328
1290.46 324
1290.54 321
1290.63 318
1290.71 317
1290.79 316
1290.87 318
1290.95 322
1291.04 328
1291.12 337
1291.20 348
1291.28 359
1291.37 369
1291.45 378
1291.53 385
1291.61 388
1291.69 387
1291.78 383
1291.86 374
1291.94 362
1292.02 348
1292.11 335
1292.19 324
1292.27 318
1292.35 316
1292.43 318
1292.52 321
1292.60 323
1292.68 322
1292.76 315
1292.85 305
1292.93 291
1293.01 277
1293.09 266
1293.17 258
1293.26 254
1293.34 254
1293.42 256
1293.50 258
1293.59 261
1293.67 261
1293.75 261
1293.83 259
1293.91 256
1294.00 251
1294.08 245
1294.16 236
1294.24 226
1294.33 214
1294.41 202
1294.49 191
1294.57 180
1294.65 172
1294.74 165
1294.82 160
1294.90 155
1294.98 150
1295.07 144
1295.15 138
1295.23 130
1295.31 123
1295.40 115
1295.48 107
1295.56 100
1295.64 92
1295.72 84
1295.81 76
1295.89 68
1295.97 61
1296.05 55
1296.14 52
1296.22 49
1296.30 47
1296.38 44
1296.47 40
1296.55 35
1296.63 29
1296.71 25
1296.80 23
1296.88 24
1296.96 28
1297.04 34
1297.12 41
1297.21 47
1297.29 50
1297.37 50
1297.45 47
1297.54 42
1297.62 37
1297.70 32
1297.78 28
1297.87 27
1297.95 28
1298.03 32
1298.11 36
1298.20 40
1298.28 43
1298.36 44
1298.44 43
1298.53 41
1298.61 39
1298.69 38
1298.77 39
1298.86 43
1298.94 49
1299.02 56
1299.10 64
1299.18 71
1299.27 76
1299.35 80
1299.43 81
1299.51 80
1299.60 78
1299.68 75
1299.76 70
1299.84 66
1299.93 63
1300.01 61
1300.09 61
1300.17 64
1300.26 68
1300.34 75
1300.42 83
1300.50 92
1300.59 102
1300.67 110
1300.75 118
1300.83 125
1300.92 130
1301.00 133
1301.08 134
1301.16 132
1301.25 127
1301.33 121
1301.41 115
1301.49 110
1301.58 108
1301.66 109
1301.74 113
1301.82 120
1301.91 128
1301.99 134
1302.07 137
1302.15 138
1302.24 136
1302.32 131
1302.40 126
1302.48 120
1302.57 116
1302.65 114
1302.73 112
1302.81 109
1302.90 106
1302.98 101
1303.06 95
1303.14 88
1303.23 81
1303.31 75
1303.39 73
1303.47 73
1303.56 76
1303.64 80
1303.72 85
1303.81 89
1303.89 90
1303.97 87
1304.05 80
1304.14 70
1304.22 58
1304.30 45
1304.38 32
1304.47 21
1304.55 13
1304.63 8
1304.71 6
1304.80 8
1304.88 11
1304.96 17
1305.04 23
1305.13 31
1305.21 38
1305.29 47
1305.37 56
1305.46 66
1305.54 76
1305.62 84
1305.71 92
1305.79 97
1305.87 99
1305.95 100
1306.04 101
1306.12 102
1306.20 104
1306.28 108
1306.37 113
1306.45 119
1306.53 124
1306.61 127
1306.70 127
1306.78 125
1306.86 119
1306.95 112
1307.03 103
1307.11 92
1307.19 81
1307.28 69
1307.36 57
1307.44 47
1307.52 37
1307.61 30
1307.69 25
1307.77 23
1307.85 23
1307.94 24
1308.02 24
1308.10 25
1308.19 24
1308.27 21
1308.35 16
1308.43 9
1308.52 0
1308.60 0
1308.68 0
1308.76 0
1308.85 0
1308.93 0
1309.01 0
1309.10 0
1309.18 12
1309.26 29
1309.34 44
1309.43 56
1309.51 64
1309.59 68
1309.68 69
1309.76 69
1309.84 68
1309.92 68
1310.01 68
1310.09 68
1310.17 66
1310.25 63
1310.34 58
1310.42 50
1310.50 41
1310.59 31
1310.67 21
1310.75 13
1310.83 7
1310.92 4
1311.00 3
1311.08 4
1311.17 4
1311.25 5
1311.33 4
1311.41 4
1311.50 3
1311.58 2
1311.66 1
1311.75 0
1311.83 0
1311.91 0
1311.99 0
1312.08 0
1312.16 0
1312.24 0
1312.32 4
1312.41 11
1312.49 17
1312.57 21
1312.66 25
1312.74 26
1312.82 26
1312.90 26
1312.99 24
1313.07 21
1313.15 18
1313.24 16
1313.32 14
1313.40 13
1313.49 14
1313.57 17
1313.65 23
1313.73 32
1313.82 42
1313.90 53
1313.98 62
1314.07 70
1314.15 75
1314.23 76
1314.31 74
1314.40 70
1314.48 66
1314.56 65
1314.65 65
1314.73 69
1314.81 75
1314.89 81
1314.98 86
1315.06 89
1315.14 88
1315.23 83
1315.31 75
1315.39 66
1315.48 56
1315.56 48
1315.64 40
1315.72 34
1315.81 29
1315.89 26
1315.97 24
1316.06 24
1316.14 26
1316.22 29
1316.30 32
1316.39 36
1316.47 38
1316.55 39
1316.64 39
1316.72 39
1316.80 40
1316.89 42
1316.97 46
1317.05 53
1317.13 61
1317.22 70
1317.30 79
1317.38 89
1317.47 99
1317.55 110
1317.63 120
1317.72 129
1317.80 137
1317.88 141
1317.96 141
1318.05 138
1318.13 131
1318.21 121
1318.30 111
1318.38 102
1318.46 96
1318.55 91
1318.63 90
1318.71 90
1318.80 90
1318.88 91
1318.96 92
1319.04 93
1319.13 93
1319.21 94
1319.29 95
1319.38 97
1319.46 100
1319.54 103
1319.63 107
1319.71 112
1319.79 116
1319.88 119
1319.96 122
1320.04 123
1320.12 124
1320.21 124
1320.29 123
1320.37 122
1320.46 121
1320.54 120
1320.62 118
1320.71 115
1320.79 113
1320.87 112
1320.96 111
1321.04 111
1321.12 112
1321.20 114
1321.29 115
1321.37 115
1321.45 114
1321.54 111
1321.62 107
1321.70 102
1321.79 97
1321.87 92
1321.95 87
1322.04 84
1322.12 82
1322.20 81
1322.29 82
1322.37 84
1322.45 85
1322.54 85
1322.62 84
1322.70 81
1322.78 76
1322.87 71
1322.95 67
1323.03 65
1323.12 65
1323.20 69
1323.28 74
1323.37 81
1323.45 86
1323.53 89
1323.62 87
1323.70 82
1323.78 72
1323.87 62
1323.95 51
1324.03 43
1324.12 39
1324.20 40
1324.28 45
1324.37 52
1324.45 61
1324.53 69
1324.62 76
1324.70 83
1324.78 90
1324.87 97
1324.95 106
1325.03 115
1325.11 123
1325.20 130
1325.28 136
1325.36 140
1325.45 145
1325.53 152
1325.61 161
1325.70 174
1325.78 190
1325.86 208
1325.95 227
1326.03 244
1326.11 260
1326.20 274
1326.28 288
1326.36 302
1326.45 318
1326.53 338
1326.61 361
1326.70 390
1326.78 425
1326.86 465
1326.95 511
1327.03 560
1327.11 613
1327.20 667
1327.28 722
1327.36 777
1327.45 830
1327.53 881
1327.61 928
1327.70 969
1327.78 1004
1327.86 1031
1327.95 1050
1328.03 1064
1328.11 1076
1328.20 1089
1328.28 1106
1328.36 1129
1328.45 1156
1328.53 1186
1328.61 1213
1328.70 1232
1328.78 1241
1328.86 1237
1328.95 1220
1329.03 1194
1329.11 1162
1329.20 1129
1329.28 1099
1329.36 1074
1329.45 1057
1329.53 1045
1329.61 1039
1329.70 1034
1329.78 1029
1329.86 1022
1329.95 1011
1330.03 996
1330.11 977
1330.20 955
1330.28 932
1330.37 909
1330.45 887
1330.53 866
1330.62 846
1330.70 827
1330.78 809
1330.87 790
1330.95 770
1331.03 748
1331.12 723
1331.20 695
1331.28 664
1331.37 632
1331.45 600
1331.53 570
1331.62 541
1331.70 516
1331.78 493
1331.87 474
1331.95 457
1332.03 441
1332.12 428
1332.20 417
1332.28 407
1332.37 398
1332.45 390
1332.53 384
1332.62 378
1332.70 373
1332.79 371
1332.87 369
1332.95 370
1333.04 371
1333.12 372
1333.20 372
1333.29 371
1333.37 369
1333.45 365
1333.54 360
1333.62 353
1333.70 346
1333.79 338
1333.87 328
1333.95 317
1334.04 306
1334.12 295
1334.21 287
1334.29 283
1334.37 283
1334.46 288
1334.54 297
1334.62 308
1334.71 319
1334.79 327
1334.87 332
1334.96 332
1335.04 328
1335.12 319
1335.21 310
1335.29 301
1335.38 294
1335.46 291
1335.54 289
1335.63 289
1335.71 287
1335.79 281
1335.88 271
1335.96 256
1336.04 239
1336.13 222
1336.21 207
1336.29 196
1336.38 191
1336.46 192
1336.55 198
1336.63 207
1336.71 217
1336.80 224
1336.88 228
1336.96 227
1337.05 223
1337.13 217
1337.21 212
1337.30 209
1337.38 210
1337.47 215
1337.55 223
1337.63 229
1337.72 232
1337.80 229
1337.88 221
1337.97 208
1338.05 191
1338.13 174
1338.22 157
1338.30 142
1338.39 129
1338.47 117
1338.55 104
1338.64 91
1338.72 78
1338.80 64
1338.89 53
1338.97 43
1339.05 37
1339.14 34
1339.22 33
1339.31 33
1339.39 35
1339.47 37
1339.56 38
1339.64 39
1339.72 39
1339.81 39
1339.89 38
1339.98 36
1340.06 32
1340.14 27
1340.23 20
1340.31 13
1340.39 6
1340.48 0
1340.56 0
1340.65 0
1340.73 0
1340.81 0
1340.90 1
1340.98 9
1341.06 18
1341.15 28
1341.23 37
1341.32 44
1341.40 49
1341.48 52
1341.57 51
1341.65 46
1341.73 38
1341.82 28
1341.90 17
1341.99 7
1342.07 0
1342.15 0
1342.24 0
1342.32 0
1342.40 3
1342.49 9
1342.57 14
1342.66 17
1342.74 18
1342.82 17
1342.91 12
1342.99 5
1343.08 0
1343.16 0
1343.24 0
1343.33 0
1343.41 0
1343.49 0
1343.58 0
1343.66 15
1343.75 34
1343.83 51
1343.91 65
1344.00 72
1344.08 73
1344.16 69
1344.25 62
1344.33 54
1344.42 47
1344.50 41
1344.58 39
1344.67 38
1344.75 37
1344.84 36
1344.92 34
1345.00 30
1345.09 24
1345.17 16
1345.26 9
1345.34 3
1345.42 1
1345.51 4
1345.59 13
1345.67 25
1345.76 39
1345.84 51
1345.93 60
1346.01 63
1346.09 61
1346.18 55
1346.26 47
1346.35 41
1346.43 39
1346.51 42
1346.60 50
1346.68 62
1346.77 78
1346.85 96
1346.93 114
1347.02 131
1347.10 148
1347.19 161
1347.27 171
1347.35 178
1347.44 182
1347.52 183
1347.61 183
1347.69 182
1347.77 181
1347.86 181
1347.94 181
1348.02 180
1348.11 179
1348.19 177
1348.28 176
1348.36 174
1348.44 173
1348.53 173
1348.61 172
1348.70 170
1348.78 169
1348.86 168
1348.95 167
1349.03 166
1349.12 166
1349.20 167
1349.28 169
1349.37 171
1349.45 173
1349.54 176
1349.62 180
1349.70 184
1349.79 189
1349.87 193
1349.96 198
1350.04 202
1350.13 204
1350.21 204
1350.29 202
1350.38 197
1350.46 190
1350.55 181
1350.63 171
1350.71 162
1350.80 153
1350.88 146
1350.97 138
1351.05 132
1351.13 127
1351.22 122
1351.30 120
1351.39 120
1351.47 122
1351.55 127
1351.64 134
1351.72 141
1351.81 147
1351.89 151
1351.97 152
1352.06 151
1352.14 148
1352.23 146
1352.31 145
1352.39 144
1352.48 145
1352.56 147
1352.65 148
1352.73 146
1352.82 142
1352.90 135
1352.98 125
1353.07 114
1353.15 102
1353.24 91
1353.32 80
1353.40 72
1353.49 66
1353.57 61
1353.66 58
1353.74 56
1353.83 53
1353.91 49
1353.99 46
1354.08 44
1354.16 45
1354.25 49
1354.33 59
1354.41 72
1354.50 88
1354.58 104
1354.67 116
1354.75 123
1354.84 125
1354.92 122
1355.00 117
1355.09 110
1355.17 103
1355.26 98
1355.34 92
1355.42 87
1355.51 79
1355.59 70
1355.68 58
1355.76 45
1355.85 32
1355.93 23
1356.01 17
1356.10 18
1356.18 25
1356.27 38
1356.35 54
1356.44 71
1356.52 87
1356.60 99
1356.69 107
1356.77 109
1356.86 108
1356.94 106
1357.02 103
1357.11 100
1357.19 99
1357.28 100
1357.36 101
1357.45 103
1357.53 103
1357.61 101
1357.70 97
1357.78 90
1357.87 81
1357.95 69
1358.04 56
1358.12 43
1358.20 30
1358.29 19
1358.37 9
1358.46 2
1358.54 0
1358.63 0
1358.71 0
1358.79 0
1358.88 1
1358.96 4
1359.05 6
1359.13 6
1359.22 5
1359.30 2
1359.39 0
1359.47 0
1359.55 0
1359.64 0
1359.72 2
1359.81 12
1359.89 25
1359.98 38
1360.06 49
1360.14 57
1360.23 61
1360.31 61
1360.40 58
1360.48 54
1360.57 53
1360.65 55
1360.73 62
1360.82 73
1360.90 86
1360.99 101
1361.07 114
1361.16 125
1361.24 133
1361.33 139
1361.41 144
1361.49 149
1361.58 157
1361.66 169
1361.75 185
1361.83 205
1361.92 227
1362.00 248
1362.08 267
1362.17 280
1362.25 286
1362.34 286
1362.42 280
1362.51 271
1362.59 262
1362.68 256
1362.76 254
1362.84 257
1362.93 263
1363.01 271
1363.10 279
1363.18 285
1363.27 288
1363.35 288
1363.44 285
1363.52 279
1363.60 272
1363.69 265
1363.77 257
1363.86 250
1363.94 245
1364.03 241
1364.11 239
1364.20 237
1364.28 236
1364.36 236
1364.45 235
1364.53 235
1364.62 235
1364.70 235
1364.79 234
1364.87 233
1364.96 231
1365.04 228
1365.13 225
1365.21 224
1365.29 225
1365.38 229
1365.46 236
1365.55 246
1365.63 257
1365.72 267
1365.80 277
1365.89 286
1365.97 294
1366.05 302
1366.14 310
1366.22 318
1366.31 325
1366.39 329
1366.48 330
1366.56 326
1366.65 318
1366.73 306
1366.82 291
1366.90 274
1366.98 255
1367.07 236
1367.15 216
1367.24 195
1367.32 176
1367.41 158
1367.49 142
1367.58 130
1367.66 121
1367.75 116
1367.83 112
1367.92 110
1368.00 108
1368.08 107
1368.17 106
1368.25 106
1368.34 108
1368.42 110
1368.51 114
1368.59 116
1368.68 117
1368.76 114
1368.85 108
1368.93 98
1369.02 87
1369.10 75
1369.18 64
1369.27 55
1369.35 46
1369.44 39
1369.52 33
1369.61 27
1369.69 22
1369.78 17
1369.86 16
1369.95 17
1370.03 22
1370.12 29
1370.20 36
1370.28 42
1370.37 46
1370.45 45
1370.54 39
1370.62 30
1370.71 18
1370.79 5
1370.88 0
1370.96 0
1371.05 0
1371.13 0
1371.22 0
1371.30 0
1371.39 0
1371.47 0
1371.56 6
1371.64 12
1371.72 18
1371.81 23
1371.89 30
1371.98 37
1372.06 45
1372.15 53
1372.23 60
1372.32 65
1372.40 67
1372.49 66
1372.57 62
1372.66 56
1372.74 49
1372.83 43
1372.91 37
1373.00 31
1373.08 26
1373.16 21
1373.25 15
1373.33 9
1373.42 1
1373.50 0
1373.59 0
1373.67 0
1373.76 0
1373.84 0
1373.93 0
1374.01 0
1374.10 2
1374.18 14
1374.27 25
1374.35 36
1374.44 44
1374.52 49
1374.61 52
1374.69 54
1374.78 54
1374.86 54
1374.95 52
1375.03 48
1375.11 45
1375.20 41
1375.28 39
1375.37 39
1375.45 42
1375.54 48
1375.62 55
1375.71 61
1375.79 66
1375.88 67
1375.96 66
1376.05 63
1376.13 59
1376.22 57
1376.30 59
1376.39 65
1376.47 74
1376.56 85
1376.64 98
1376.73 111
1376.81 123
1376.90 135
1376.98 146
1377.07 156
1377.15 166
1377.24 174
1377.32 180
1377.41 185
1377.49 189
1377.58 193
1377.66 198
1377.75 205
1377.83 214
1377.92 225
1378.00 237
1378.09 249
1378.17 259
1378.25 267
1378.34 272
1378.42 275
1378.51 278
1378.59 281
1378.68 283
1378.76 287
1378.85 291
1378.93 297
1379.02 304
1379.10 313
1379.19 325
1379.27 339
1379.36 356
1379.44 374
1379.53 393
1379.61 410
1379.70 423
1379.78 431
1379.87 433
1379.95 429
1380.04 420
1380.12 406
1380.21 390
1380.29 374
1380.38 358
1380.46 347
1380.55 340
1380.63 337
1380.72 340
1380.80 347
1380.89 356
1380.97 367
1381.06 377
1381.14 385
1381.23 390
1381.31 393
1381.40 393
1381.48 391
1381.57 387
1381.65 382
1381.74 377
1381.82 372
1381.91 366
1381.99 361
1382.08 358
1382.16 356
1382.25 359
1382.33 366
1382.42 376
1382.50 388
1382.59 399
1382.67 405
1382.76 404
1382.84 393
1382.93 373
1383.01 347
1383.10 317
1383.18 287
1383.27 261
1383.35 240
1383.44 224
1383.52 211
1383.61 201
1383.69 192
1383.78 183
1383.86 172
1383.95 162
1384.03 152
1384.12 142
1384.20 134
1384.29 127
1384.38 121
1384.46 115
1384.55 110
1384.63 105
1384.72 100
1384.80 94
1384.89 87
1384.97 79
1385.06 69
1385.14 59
1385.23 48
1385.31 40
1385.40 36
1385.48 38
1385.57 43
1385.65 52
1385.74 62
1385.82 70
1385.91 76
1385.99 78
1386.08 77
1386.16 75
1386.25 73
1386.33 72
1386.42 73
1386.50 75
1386.59 79
1386.67 82
1386.76 84
1386.84 85
1386.93 85
1387.01 85
1387.10 86
1387.18 88
1387.27 93
1387.36 100
1387.44 107
1387.53 114
1387.61 118
1387.70 118
1387.78 113
1387.87 101
1387.95 85
1388.04 64
1388.12 41
1388.21 18
1388.29 0
1388.38 0
1388.46 0
1388.55 0
1388.63 0
1388.72 0
1388.80 0
1388.89 3
1388.97 21
1389.06 38
1389.14 53
1389.23 64
1389.32 71
1389.40 74
1389.49 73
1389.57 67
1389.66 58
1389.74 46
1389.83 32
1389.91 18
1390.00 4
1390.08 0
1390.17 0
1390.25 0
1390.34 0
1390.42 0
1390.51 0
1390.59 0
1390.68 0
1390.76 0
1390.85 7
1390.94 21
1391.02 38
1391.11 58
1391.19 78
1391.28 96
1391.36 110
1391.45 117
1391.53 119
1391.62 116
1391.70 111
1391.79 105
1391.87 100
1391.96 97
1392.04 96
1392.13 97
1392.22 99
1392.30 100
1392.39 101
1392.47 101
1392.56 101
1392.64 102
1392.73 102
1392.81 104
1392.90 106
1392.98 108
1393.07 109
1393.15 109
1393.24 108
1393.32 107
1393.41 106
1393.50 108
1393.58 112
1393.67 119
1393.75 128
1393.84 139
1393.92 148
1394.01 156
1394.09 161
1394.18 164
1394.26 164
1394.35 164
1394.44 164
1394.52 165
1394.61 165
1394.69 164
1394.78 162
1394.86 157
1394.95 148
1395.03 134
1395.12 116
1395.20 95
1395.29 72
1395.37 50
1395.46 28
1395.55 11
1395.63 0
1395.72 0
1395.80 0
1395.89 0
1395.97 0
1396.06 0
1396.14 0
1396.23 1
1396.31 10
1396.40 20
1396.49 27
1396.57 32
1396.66 35
1396.74 35
1396.83 34
1396.91 34
1397.00 38
1397.08 48
1397.17 62
1397.25 80
1397.34 101
1397.43 121
1397.51 139
1397.60 152
1397.68 160
1397.77 165
1397.85 167
1397.94 169
1398.02 172
1398.11 177
1398.20 184
1398.28 191
1398.37 197
1398.45 201
1398.54 201
1398.62 197
1398.71 189
1398.79 178
1398.88 165
1398.97 152
1399.05 137
1399.14 121
1399.22 105
1399.31 88
1399.39 71
1399.48 55
1399.56 40
1399.65 27
1399.74 17
1399.82 8
1399.91 1
1399.99 0
1400.08 0
1400.16 0
1400.25 0
1400.33 0
1400.42 0
1400.51 0
1400.59 0
1400.68 0
1400.76 6
1400.85 12
1400.93 21
1401.02 29
1401.10 37
1401.19 45
1401.28 51
1401.36 56
1401.45 61
1401.53 66
1401.62 70
1401.70 74
1401.79 78
1401.88 80
1401.96 81
1402.05 80
1402.13 77
1402.22 75
1402.30 74
1402.39 74
1402.48 75
1402.56 79
1402.65 85
1402.73 92
1402.82 99
1402.90 107
1402.99 114
1403.07 121
1403.16 127
1403.25 132
1403.33 137
1403.42 140
1403.50 144
1403.59 146
1403.67 147
1403.76 148
1403.85 150
1403.93 155
1404.02 162
1404.10 171
1404.19 181
1404.27 190
1404.36 196
1404.45 199
1404.53 196
1404.62 190
1404.70 182
1404.79 173
1404.87 164
1404.96 156
1405.05 148
1405.13 141
1405.22 131
1405.30 120
1405.39 108
1405.47 97
1405.56 88
1405.65 83
1405.73 84
1405.82 89
1405.90 97
1405.99 106
1406.07 112
1406.16 113
1406.25 107
1406.33 96
1406.42 82
1406.50 66
1406.59 52
1406.68 43
1406.76 39
1406.85 41
1406.93 47
1407.02 56
1407.10 66
1407.19 76
1407.28 84
1407.36 91
1407.45 96
1407.53 100
1407.62 102
1407.70 103
1407.79 101
1407.88 96
1407.96 88
1408.05 77
1408.13 64
1408.22 53
1408.31 43
1408.39 37
1408.48 35
1408.56 38
1408.65 42
1408.73 47
1408.82 49
1408.91 49
1408.99 45
1409.08 39
1409.16 30
1409.25 22
1409.34 14
1409.42 5
1409.51 0
1409.59 0
1409.68 0
1409.77 0
1409.85 0
1409.94 0
1410.02 0
1410.11 0
1410.19 7
1410.28 26
1410.37 45
1410.45 62
1410.54 76
1410.62 87
1410.71 92
1410.80 93
1410.88 87
1410.97 76
1411.05 61
1411.14 44
1411.23 26
1411.31 10
1411.40 0
1411.48 0
1411.57 0
1411.66 8
1411.74 22
1411.83 39
1411.91 56
1412.00 74
1412.08 88
1412.17 100
1412.26 109
1412.34 114
1412.43 117
1412.51 117
1412.60 117
1412.69 118
1412.77 121
1412.86 126
1412.94 134
1413.03 143
1413.12 149
1413.20 151
1413.29 147
1413.37 137
1413.46 120
1413.55 100
1413.63 81
1413.72 63
1413.80 50
1413.89 41
1413.98 36
1414.06 33
1414.15 29
1414.23 23
1414.32 14
1414.41 2
1414.49 0
1414.58 0
1414.66 0
1414.75 0
1414.84 0
1414.92 0
1415.01 0
1415.09 4
1415.18 18
1415.27 30
1415.35 41
1415.44 49
1415.52 56
1415.61 61
1415.70 65
1415.78 69
1415.87 72
1415.96 74
1416.04 76
1416.13 76
1416.21 74
1416.30 71
1416.39 65
1416.47 58
1416.56 49
1416.64 38
1416.73 28
1416.82 19
1416.90 12
1416.99 8
1417.07 7
1417.16 8
1417.25 9
1417.33 11
1417.42 11
1417.50 10
1417.59 7
1417.68 3
1417.76 0
1417.85 0
1417.94 0
1418.02 0
1418.11 0
1418.19 0
1418.28 0
1418.37 0
1418.45 0
1418.54 5
1418.62 14
1418.71 26
1418.80 39
1418.88 52
1418.97 62
1419.06 68
1419.14 71
1419.23 71
1419.31 70
1419.40 69
1419.49 70
1419.57 72
1419.66 75
1419.74 77
1419.83 79
1419.92 80
1420.00 80
1420.09 81
1420.18 83
1420.26 88
1420.35 96
1420.43 105
1420.52 115
1420.61 126
1420.69 136
1420.78 145
1420.87 155
1420.95 164
1421.04 173
1421.12 180
1421.21 185
1421.30 187
1421.38 186
1421.47 181
1421.55 175
1421.64 169
1421.73 165
1421.81 163
1421.90 163
1421.99 165
1422.07 167
1422.16 168
1422.24 168
1422.33 165
1422.42 160
1422.50 153
1422.59 146
1422.68 138
1422.76 130
1422.85 123
1422.94 115
1423.02 107
1423.11 98
1423.19 86
1423.28 74
1423.37 60
1423.45 47
1423.54 35
1423.63 26
1423.71 19
1423.80 15
1423.88 11
1423.97 7
1424.06 4
1424.14 0
1424.23 0
1424.32 0
1424.40 0
1424.49 0
1424.57 0
1424.66 0
1424.75 0
1424.83 0
1424.92 0
1425.01 8
1425.09 19
1425.18 32
1425.27 47
1425.35 61
1425.44 72
1425.52 79
1425.61 80
1425.70 75
1425.78 66
1425.87 53
1425.96 39
1426.04 25
1426.13 13
1426.22 5
1426.30 3
1426.39 6
1426.47 14
1426.56 27
1426.65 42
1426.73 57
1426.82 71
1426.91 80
1426.99 83
1427.08 79
1427.17 68
1427.25 52
1427.34 32
1427.43 13
1427.51 0
1427.60 0
1427.68 0
1427.77 0
1427.86 1
1427.94 19
1428.03 40
1428.12 63
1428.20 85
1428.29 106
1428.38 124
1428.46 139
1428.55 151
1428.64 160
1428.72 166
1428.81 169
1428.89 171
1428.98 170
1429.07 169
1429.15 167
1429.24 167
1429.33 166
1429.41 166
1429.50 166
1429.59 164
1429.67 161
1429.76 156
1429.85 150
1429.93 142
1430.02 133
1430.11 124
1430.19 114
1430.28 103
1430.36 91
1430.45 79
1430.54 68
1430.62 61
1430.71 60
1430.80 68
1430.88 85
1430.97 109
1431.06 136
1431.14 164
1431.23 186
1431.32 201
1431.40 205
1431.49 200
1431.58 187
1431.66 170
1431.75 153
1431.84 139
1431.92 131
1432.01 131
1432.10 138
1432.18 151
1432.27 167
1432.35 185
1432.44 201
1432.53 212
1432.61 216
1432.70 215
1432.79 207
1432.87 195
1432.96 179
1433.05 163
1433.13 148
1433.22 135
1433.31 125
1433.39 117
1433.48 111
1433.57 107
1433.65 106
1433.74 107
1433.83 110
1433.91 116
1434.00 123
1434.09 131
1434.17 138
1434.26 142
1434.35 141
1434.43 136
1434.52 128
1434.61 118
1434.69 108
1434.78 101
1434.87 98
1434.95 100
1435.04 107
1435.13 117
1435.21 127
1435.30 137
1435.39 145
1435.47 150
1435.56 152
1435.65 153
1435.73 154
1435.82 156
1435.91 159
1435.99 162
1436.08 165
1436.17 167
1436.25 166
1436.34 162
1436.43 156
1436.51 149
1436.60 142
1436.69 137
1436.77 134
1436.86 135
1436.95 138
1437.03 143
1437.12 148
1437.21 153
1437.29 158
1437.38 163
1437.47 167
1437.55 172
1437.64 176
1437.73 181
1437.81 183
1437.90 184
1437.99 184
1438.07 182
1438.16 181
1438.25 181
1438.33 183
1438.42 189
1438.51 196
1438.59 204
1438.68 211
1438.77 217
1438.85 219
1438.94 218
1439.03 215
1439.11 211
1439.20 209
1439.29 211
1439.38 217
1439.46 227
1439.55 239
1439.64 253
1439.72 265
1439.81 273
1439.90 277
1439.98 277
1440.07 273
1440.16 266
1440.24 259
1440.33 251
1440.42 245
1440.50 240
1440.59 236
1440.68 233
1440.76 232
1440.85 232
1440.94 233
1441.02 235
1441.11 237
1441.20 240
1441.28 241
1441.37 241
1441.46 238
1441.55 234
1441.63 227
1441.72 221
1441.81 216
1441.89 215
1441.98 218
1442.07 226
1442.15 237
1442.24 249
1442.33 261
1442.41 269
1442.50 274
1442.59 274
1442.67 271
1442.76 266
1442.85 261
1442.94 255
1443.02 249
1443.11 243
1443.20 237
1443.28 232
1443.37 227
1443.46 223
1443.54 222
1443.63 222
1443.72 222
1443.80 221
1443.89 216
1443.98 208
1444.07 197
1444.15 184
1444.24 168
1444.33 152
1444.41 136
1444.50 120
1444.59 104
1444.67 88
1444.76 70
1444.85 54
1444.93 40
1445.02 28
1445.11 21
1445.20 19
1445.28 24
1445.37 34
1445.46 48
1445.54 64
1445.63 81
1445.72 97
1445.80 111
1445.89 121
1445.98 126
1446.06 126
1446.15 121
1446.24 112
1446.33 103
1446.41 93
1446.50 87
1446.59 86
1446.67 90
1446.76 96
1446.85 104
1446.93 109
1447.02 111
1447.11 107
1447.20 98
1447.28 85
1447.37 70
1447.46 57
1447.54 45
1447.63 36
1447.72 31
1447.80 30
1447.89 32
1447.98 38
1448.07 46
1448.15 57
1448.24 68
1448.33 79
1448.41 88
1448.50 94
1448.59 95
1448.68 91
1448.76 84
1448.85 74
1448.94 62
1449.02 49
1449.11 36
1449.20 25
1449.28 15
1449.37 7
1449.46 1
1449.55 0
1449.63 0
1449.72 0
1449.81 0
1449.89 0
1449.98 0
1450.07 0
1450.16 0
1450.24 2
1450.33 11
1450.42 21
1450.50 33
1450.59 47
1450.68 61
1450.77 77
1450.85 91
1450.94 104
1451.03 113
1451.11 117
1451.20 116
1451.29 109
1451.38 99
1451.46 89
1451.55 81
1451.64 77
1451.72 77
1451.81 82
1451.90 90
1451.99 98
1452.07 106
1452.16 113
1452.25 117
1452.33 121
1452.42 122
1452.51 123
1452.60 123
1452.68 121
1452.77 118
1452.86 114
1452.94 109
1453.03 105
1453.12 101
1453.21 98
1453.29 96
1453.38 95
1453.47 94
1453.55 91
1453.64 87
1453.73 81
1453.82 75
1453.90 69
1453.99 65
1454.08 65
1454.17 67
1454.25 71
1454.34 75
1454.43 77
1454.51 74
1454.60 67
1454.69 57
1454.78 44
1454.86 32
1454.95 24
1455.04 20
1455.12 21
1455.21 27
1455.30 35
1455.39 44
1455.47 55
1455.56 65
1455.65 77
1455.74 90
1455.82 106
1455.91 123
1456.00 142
1456.08 160
1456.17 175
1456.26 186
1456.35 192
1456.43 193
1456.52 190
1456.61 185
1456.70 180
1456.78 176
1456.87 176
1456.96 178
1457.04 183
1457.13 190
1457.22 198
1457.31 206
1457.39 212
1457.48 217
1457.57 221
1457.66 223
1457.74 226
1457.83 227
1457.92 228
1458.01 228
1458.09 225
1458.18 219
1458.27 209
1458.35 197
1458.44 184
1458.53 172
1458.62 162
1458.70 157
1458.79 157
1458.88 160
1458.97 166
1459.05 172
1459.14 177
1459.23 180
1459.32 180
1459.40 179
1459.49 180
1459.58 182
1459.67 188
1459.75 197
1459.84 206
1459.93 214
1460.01 217
1460.10 213
1460.19 202
1460.28 186
1460.36 166
1460.45 146
1460.54 130
1460.63 120
1460.71 117
1460.80 121
1460.89 131
1460.98 144
1461.06 156
1461.15 166
1461.24 171
1461.33 171
1461.41 167
1461.50 160
1461.59 152
1461.68 142
1461.76 130
1461.85 116
1461.94 99
1462.03 79
1462.11 57
1462.20 34
1462.29 13
1462.38 0
1462.46 0
1462.55 0
1462.64 0
1462.73 0
1462.81 0
1462.90 0
1462.99 3
1463.08 11
1463.16 17
1463.25 20
1463.34 20
1463.43 18
1463.51 15
1463.60 13
1463.69 13
1463.78 14
1463.86 19
1463.95 27
1464.04 37
1464.13 50
1464.21 65
1464.30 82
1464.39 100
1464.48 118
1464.56 134
1464.65 148
1464.74 160
1464.83 169
1464.91 175
1465.00 179
1465.09 181
1465.18 182
1465.26 182
1465.35 181
1465.44 177
1465.53 171
1465.61 163
1465.70 153
1465.79 142
1465.88 132
1465.96 123
1466.05 114
1466.14 106
1466.23 98
1466.31 89
1466.40 79
1466.49 69
1466.58 60
1466.66 52
1466.75 47
1466.84 44
1466.93 42
1467.02 43
1467.10 44
1467.19 46
1467.28 49
1467.37 53
1467.45 60
1467.54 70
1467.63 81
1467.72 94
1467.80 107
1467.89 119
1467.98 128
1468.07 133
1468.15 136
1468.24 135
1468.33 133
1468.42 129
1468.50 125
1468.59 121
1468.68 116
1468.77 111
1468.86 104
1468.94 95
1469.03 84
1469.12 73
1469.21 62
1469.29 54
1469.38 50
1469.47 51
1469.56 57
1469.64 66
1469.73 77
1469.82 87
1469.91 94
1470.00 96
1470.08 93
1470.17 85
1470.26 75
1470.35 62
1470.43 49
1470.52 37
1470.61 26
1470.70 16
1470.78 6
1470.87 0
1470.96 0
1471.05 0
1471.14 0
1471.22 0
1471.31 0
1471.40 0
1471.49 7
1471.57 15
1471.66 23
1471.75 28
1471.84 30
1471.93 30
1472.01 28
1472.10 26
1472.19 25
1472.28 26
1472.36 29
1472.45 33
1472.54 38
1472.63 42
1472.72 44
1472.80 45
1472.89 43
1472.98 40
1473.07 36
1473.15 32
1473.24 27
1473.33 21
1473.42 15
1473.51 10
1473.59 7
1473.68 5
1473.77 5
1473.86 6
1473.94 9
1474.03 12
1474.12 14
1474.21 16
1474.30 17
1474.38 19
1474.47 20
1474.56 20
1474.65 20
1474.73 19
1474.82 17
1474.91 13
1475.00 8
1475.09 2
1475.17 0
1475.26 0
1475.35 0
1475.44 0
1475.53 0
1475.61 0
1475.70 0
1475.79 0
1475.88 0
1475.96 0
1476.05 2
1476.14 6
1476.23 11
1476.32 16
1476.40 20
1476.49 22
1476.58 19
1476.67 14
1476.76 6
1476.84 0
1476.93 0
1477.02 0
1477.11 0
1477.20 0
1477.28 0
1477.37 0
1477.46 2
1477.55 3
1477.63 3
1477.72 4
1477.81 7
1477.90 14
1477.99 24
1478.07 36
1478.16 49
1478.25 63
1478.34 76
1478.43 90
1478.51 104
1478.60 117
1478.69 130
1478.78 139
1478.87 142
1478.95 139
1479.04 129
1479.13 116
1479.22 102
1479.31 91
1479.39 85
1479.48 86
1479.57 92
1479.66 102
1479.75 112
1479.83 121
1479.92 129
1480.01 137
1480.10 146
1480.19 158
1480.27 172
1480.36 189
1480.45 206
1480.54 220
1480.63 228
1480.71 230
1480.80 226
1480.89 218
1480.98 206
1481.07 195
1481.15 186
1481.24 180
1481.33 179
1481.42 182
1481.51 186
1481.59 190
1481.68 192
1481.77 191
1481.86 186
1481.95 177
1482.03 166
1482.12 154
1482.21 144
1482.30 136
1482.39 130
1482.47 125
1482.56 122
1482.65 118
1482.74 115
1482.83 111
1482.91 108
1483.00 108
1483.09 111
1483.18 119
1483.27 130
1483.36 144
1483.44 159
1483.53 173
1483.62 183
1483.71 189
1483.80 188
1483.88 182
1483.97 172
1484.06 160
1484.15 149
1484.24 141
1484.32 136
1484.41 136
1484.50 139
1484.59 143
1484.68 147
1484.77 152
1484.85 156
1484.94 162
1485.03 168
1485.12 175
1485.21 181
1485.29 185
1485.38 186
1485.47 181
1485.56 171
1485.65 156
1485.73 137
1485.82 116
1485.91 95
1486.00 75
1486.09 58
1486.18 44
1486.26 34
1486.35 26
1486.44 19
1486.53 12
1486.62 4
1486.70 0
1486.79 0
1486.88 0
1486.97 0
1487.06 0
1487.15 0
1487.23 0
1487.32 5
1487.41 9
1487.50 10
1487.59 10
1487.68 8
1487.76 6
1487.85 5
1487.94 5
1488.03 7
1488.12 12
1488.20 19
1488.29 29
1488.38 42
1488.47 59
1488.56 78
1488.65 97
1488.73 117
1488.82 134
1488.91 148
1489.00 159
1489.09 165
1489.18 169
1489.26 170
1489.35 169
1489.44 168
1489.53 166
1489.62 164
1489.71 162
1489.79 160
1489.88 159
1489.97 157
1490.06 155
1490.15 152
1490.23 148
1490.32 144
1490.41 139
1490.50 133
1490.59 126
1490.68 118
1490.76 108
1490.85 99
1490.94 90
1491.03 83
1491.12 81
1491.21 82
1491.29 88
1491.38 96
1491.47 105
1491.56 112
1491.65 117
1491.74 118
1491.82 115
1491.91 108
1492.00 97
1492.09 84
1492.18 70
1492.27 56
1492.35 45
1492.44 37
1492.53 33
1492.62 34
1492.71 39
1492.80 47
1492.88 56
1492.97 65
1493.06 71
1493.15 73
1493.24 70
1493.33 63
1493.42 54
1493.50 45
1493.59 39
1493.68 38
1493.77 43
1493.86 55
1493.95 73
1494.03 92
1494.12 110
1494.21 121
1494.30 125
1494.39 120
1494.48 108
1494.56 91
1494.65 72
1494.74 55
1494.83 41
1494.92 32
1495.01 26
1495.10 22
1495.18 20
1495.27 18
1495.36 18
1495.45 20
1495.54 25
1495.63 33
1495.71 45
1495.80 56
1495.89 66
1495.98 73
1496.07 74
1496.16 71
1496.25 66
1496.33 59
1496.42 54
1496.51 52
1496.60 54
1496.69 58
1496.78 64
1496.86 70
1496.95 75
1497.04 78
1497.13 78
1497.22 77
1497.31 74
1497.40 69
1497.48 64
1497.57 59
1497.66 55
1497.75 50
1497.84 46
1497.93 43
1498.02 41
1498.10 41
1498.19 43
1498.28 48
1498.37 57
1498.46 70
1498.55 85
1498.64 102
1498.72 118
1498.81 133
1498.90 143
1498.99 149
1499.08 151
1499.17 148
1499.25 142
1499.34 134
1499.43 126
1499.52 119
1499.61 112
1499.70 107
1499.79 105
1499.88 108
1499.96 115
1500.05 128
1500.14 145
1500.23 166
1500.32 188
1500.41 210
1500.50 228
1500.58 240
1500.67 245
1500.76 244
1500.85 237
1500.94 226
1501.03 214
1501.12 201
1501.20 192
1501.29 187
1501.38 187
1501.47 191
1501.56 199
1501.65 209
1501.74 218
1501.82 224
1501.91 227
1502.00 225
1502.09 219
1502.18 208
1502.27 193
1502.36 177
1502.45 159
1502.53 142
1502.62 125
1502.71 109
1502.80 96
1502.89 84
1502.98 75
1503.07 68
1503.15 63
1503.24 60
1503.33 58
1503.42 57
1503.51 57
1503.60 58
1503.69 61
1503.78 67
1503.86 75
1503.95 85
1504.04 95
1504.13 104
1504.22 110
1504.31 112
1504.40 109
1504.48 103
1504.57 95
1504.66 87
1504.75 81
1504.84 76
1504.93 75
1505.02 75
1505.11 78
1505.19 80
1505.28 82
1505.37 83
1505.46 83
1505.55 82
1505.64 82
1505.73 82
1505.82 84
1505.90 88
1505.99 94
1506.08 102
1506.17 109
1506.26 114
1506.35 117
1506.44 117
1506.53 113
1506.62 107
1506.70 98
1506.79 90
1506.88 82
1506.97 76
1507.06 72
1507.15 70
1507.24 70
1507.33 73
1507.41 75
1507.50 78
1507.59 81
1507.68 83
1507.77 85
1507.86 86
1507.95 86
1508.04 84
1508.12 81
1508.21 77
1508.30 72
1508.39 66
1508.48 59
1508.57 52
1508.66 45
1508.75 39
1508.84 35
1508.92 33
1509.01 36
1509.10 43
1509.19 55
1509.28 69
1509.37 85
1509.46 101
1509.55 115
1509.64 125
1509.72 130
1509.81 129
1509.90 125
1509.99 116
1510.08 103
1510.17 87
1510.26 69
1510.35 49
1510.44 28
1510.52 8
1510.61 0
1510.70 0
1510.79 0
1510.88 0
1510.97 0
1511.06 0
1511.15 0
1511.24 5
1511.32 11
1511.41 15
1511.50 17
1511.59 18
1511.68 21
1511.77 26
1511.86 34
1511.95 42
1512.04 50
1512.12 56
1512.21 60
1512.30 59
1512.39 56
1512.48 50
1512.57 43
1512.66 38
1512.75 36
1512.84 37
1512.93 44
1513.01 58
1513.10 77
1513.19 99
1513.28 122
1513.37 141
1513.46 154
1513.55 158
1513.64 155
1513.73 144
1513.82 132
1513.90 122
1513.99 116
1514.08 116
1514.17 121
1514.26 127
1514.35 133
1514.44 137
1514.53 139
1514.62 141
1514.71 146
1514.79 155
1514.88 171
1514.97 190
1515.06 211
1515.15 229
1515.24 243
1515.33 250
1515.42 249
1515.51 243
1515.60 233
1515.68 221
1515.77 208
1515.86 196
1515.95 185
1516.04 175
1516.13 167
1516.22 162
1516.31 159
1516.40 158
1516.49 161
1516.58 168
1516.66 177
1516.75 187
1516.84 196
1516.93 202
1517.02 204
1517.11 201
1517.20 193
1517.29 182
1517.38 168
1517.47 153
1517.56 140
1517.64 127
1517.73 117
1517.82 110
1517.91 107
1518.00 111
1518.09 120
1518.18 136
1518.27 158
1518.36 182
1518.45 206
1518.54 224
1518.62 236
1518.71 237
1518.80 229
1518.89 211
1518.98 189
1519.07 164
1519.16 140
1519.25 121
1519.34 107
1519.43 99
1519.52 96
1519.61 98
1519.69 103
1519.78 111
1519.87 121
1519.96 131
1520.05 142
1520.14 150
1520.23 155
1520.32 155
1520.41 150
1520.50 142
1520.59 133
1520.68 125
1520.76 120
1520.85 117
1520.94 116
1521.03 116
1521.12 114
1521.21 109
1521.30 101
1521.39 90
1521.48 77
1521.57 63
1521.66 50
1521.75 38
1521.84 27
1521.92 19
1522.01 12
1522.10 6
1522.19 3
1522.28 1
1522.37 1
1522.46 1
1522.55 2
1522.64 2
1522.73 1
1522.82 0
1522.91 0
1523.00 0
1523.09 0
1523.17 0
1523.26 0
1523.35 12
1523.44 29
1523.53 49
1523.62 68
1523.71 84
1523.80 94
1523.89 95
1523.98 89
1524.07 77
1524.16 62
1524.25 46
1524.34 32
1524.42 20
1524.51 12
1524.60 6
1524.69 2
1524.78 0
1524.87 0
1524.96 2
1525.05 9
1525.14 20
1525.23 34
1525.32 49
1525.41 63
1525.50 72
1525.59 74
1525.67 68
1525.76 57
1525.85 43
1525.94 30
1526.03 21
1526.12 17
1526.21 19
1526.30 26
1526.39 34
1526.48 43
1526.57 50
1526.66 56
1526.75 59
1526.84 62
1526.93 65
1527.02 69
1527.10 73
1527.19 77
1527.28 81
1527.37 86
1527.46 92
1527.55 98
1527.64 107
1527.73 116
1527.82 126
1527.91 136
1528.00 144
1528.09 148
1528.18 149
1528.27 144
1528.36 135
1528.45 120
1528.54 99
1528.62 75
1528.71 48
1528.80 21
1528.89 0
1528.98 0
1529.07 0
1529.16 0
1529.25 0
1529.34 15
1529.43 32
1529.52 47
1529.61 57
1529.70 61
1529.79 62
1529.88 59
1529.97 55
1530.06 51
1530.15 47
1530.23 44
1530.32 41
1530.41 40
1530.50 38
1530.59 36
1530.68 32
1530.77 27
1530.86 21
1530.95 17
1531.04 15
1531.13 18
1531.22 27
1531.31 42
1531.40 61
1531.49 82
1531.58 103
1531.67 120
1531.76 132
1531.85 140
1531.94 145
1532.03 148
1532.11 148
1532.20 148
1532.29 148
1532.38 149
1532.47 152
1532.56 157
1532.65 163
1532.74 170
1532.83 177
1532.92 182
1533.01 183
1533.10 181
1533.19 175
1533.28 168
1533.37 160
1533.46 154
1533.55 149
1533.64 145
1533.73 140
1533.82 134
1533.91 125
1534.00 114
1534.09 101
1534.17 89
1534.26 79
1534.35 72
1534.44 68
1534.53 67
1534.62 68
1534.71 69
1534.80 68
1534.89 66
1534.98 63
1535.07 59
1535.16 55
1535.25 52
1535.34 47
1535.43 41
1535.52 30
1535.61 16
1535.70 0
1535.79 0
1535.88 0
1535.97 0
1536.06 0
1536.15 0
1536.24 0
1536.33 0
1536.42 21
1536.50 44
1536.59 60
1536.68 69
1536.77 68
1536.86 61
1536.95 49
1537.04 37
1537.13 26
1537.22 19
1537.31 18
1537.40 21
1537.49 27
1537.58 34
1537.67 42
1537.76 47
1537.85 51
1537.94 53
1538.03 54
1538.12 55
1538.21 57
1538.30 59
1538.39 62
1538.48 64
1538.57 65
1538.66 65
1538.75 64
1538.84 62
1538.93 59
1539.02 56
1539.11 55
1539.20 56
1539.29 57
1539.38 58
1539.47 57
1539.55 54
1539.64 47
1539.73 38
1539.82 27
1539.91 17
1540.00 9
1540.09 6
1540.18 8
1540.27 15
1540.36 25
1540.45 37
1540.54 50
1540.63 62
1540.72 70
1540.81 75
1540.90 76
1540.99 75
1541.08 71
1541.17 69
1541.26 70
1541.35 76
1541.44 89
1541.53 108
1541.62 130
1541.71 153
1541.80 175
1541.89 191
1541.98 203
1542.07 209
1542.16 211
1542.25 210
1542.34 208
1542.43 205
1542.52 203
1542.61 202
1542.70 202
1542.79 205
1542.88 210
1542.97 217
1543.06 227
1543.15 237
1543.24 247
1543.33 255
1543.42 260
1543.51 261
1543.60 261
1543.69 258
1543.78 257
1543.87 257
1543.96 259
1544.05 265
1544.14 274
1544.23 284
1544.32 295
1544.41 308
1544.50 321
1544.59 335
1544.68 351
1544.77 367
1544.85 384
1544.94 399
1545.03 411
1545.12 418
1545.21 419
1545.30 415
1545.39 407
1545.48 397
1545.57 387
1545.66 377
1545.75 369
1545.84 362
1545.93 356
1546.02 350
1546.11 344
1546.20 338
1546.29 333
1546.38 328
1546.47 323
1546.56 319
1546.65 315
1546.74 311
1546.83 305
1546.92 299
1547.01 294
1547.10 288
1547.19 283
1547.28 278
1547.37 271
1547.46 260
1547.55 246
1547.64 227
1547.73 203
1547.82 178
1547.91 153
1548.00 132
1548.09 117
1548.18 109
1548.27 109
1548.36 115
1548.45 123
1548.54 132
1548.63 138
1548.72 140
1548.81 137
1548.90 132
1548.99 125
1549.08 120
1549.17 118
1549.26 120
1549.35 124
1549.44 132
1549.53 141
1549.62 150
1549.71 158
1549.80 164
1549.89 167
1549.98 168
1550.07 165
1550.16 159
1550.25 150
1550.34 141
1550.43 131
1550.52 123
1550.61 116
1550.70 111
1550.79 105
1550.88 97
1550.97 84
1551.06 67
1551.15 48
1551.24 30
1551.33 19
1551.43 18
1551.52 30
1551.61 55
1551.70 89
1551.79 127
1551.88 162
1551.97 190
1552.06 206
1552.15 211
1552.24 205
1552.33 193
1552.42 176
1552.51 157
1552.60 136
1552.69 114
1552.78 91
1552.87 66
1552.96 43
1553.05 22
1553.14 7
1553.23 0
1553.32 0
1553.41 4
1553.50 12
1553.59 19
1553.68 21
1553.77 19
1553.86 12
1553.95 1
1554.04 0
1554.13 0
1554.22 0
1554.31 0
1554.40 0
1554.49 1
1554.58 19
1554.67 40
1554.76 64
1554.85 89
1554.94 110
1555.03 127
1555.12 134
1555.21 131
1555.30 118
1555.39 97
1555.48 72
1555.57 48
1555.66 30
1555.75 20
1555.84 19
1555.93 25
1556.02 36
1556.11 50
1556.20 66
1556.29 83
1556.38 100
1556.47 118
1556.56 136
1556.66 154
1556.75 168
1556.84 178
1556.93 182
1557.02 179
1557.11 170
1557.20 157
1557.29 144
1557.38 132
1557.47 125
1557.56 123
1557.65 128
1557.74 138
1557.83 150
1557.92 162
1558.01 173
1558.10 181
1558.19 187
1558.28 190
1558.37 191
1558.46 192
1558.55 192
1558.64 191
1558.73 186
1558.82 177
1558.91 161
1559.00 140
1559.09 115
1559.18 89
1559.27 66
1559.36 48
1559.45 39
1559.54 38
1559.63 42
1559.73 51
1559.82 60
1559.91 69
1560.00 75
1560.09 78
1560.18 79
1560.27 78
1560.36 74
1560.45 68
1560.54 60
1560.63 51
1560.72 41
1560.81 34
1560.90 29
1560.99 28
1561.08 30
1561.17 37
1561.26 46
1561.35 57
1561.44 69
1561.53 83
1561.62 97
1561.71 111
1561.80 125
1561.89 137
1561.98 147
1562.07 155
1562.17 161
1562.26 164
1562.35 166
1562.44 166
1562.53 164
1562.62 160
1562.71 153
1562.80 142
1562.89 128
1562.98 111
1563.07 93
1563.16 75
1563.25 61
1563.34 52
1563.43 50
1563.52 55
1563.61 65
1563.70 78
1563.79 92
1563.88 105
1563.97 114
1564.06 118
1564.15 118
1564.25 115
1564.34 110
1564.43 105
1564.52 99
1564.61 96
1564.70 95
1564.79 98
1564.88 104
1564.97 114
1565.06 127
1565.15 143
1565.24 159
1565.33 175
1565.42 188
1565.51 199
1565.60 206
1565.69 212
1565.78 218
1565.87 224
1565.96 234
1566.06 248
1566.15 266
1566.24 286
1566.33 307
1566.42 326
1566.51 341
1566.60 351
1566.69 354
1566.78 353
1566.87 347
1566.96 340
1567.05 332
1567.14 328
1567.23 329
1567.32 336
1567.41 351
1567.50 373
1567.59 401
1567.69 432
1567.78 465
1567.87 498
1567.96 530
1568.05 561
1568.14 591
1568.23 622
1568.32 654
1568.41 686
1568.50 720
1568.59 755
1568.68 790
1568.77 827
1568.86 863
1568.95 898
1569.04 932
1569.13 963
1569.23 989
1569.32 1013
1569.41 1036
1569.50 1058
1569.59 1084
1569.68 1114
1569.77 1150
1569.86 1190
1569.95 1233
1570.04 1276
1570.13 1316
1570.22 1354
1570.31 1387
1570.40 1417
1570.49 1445
1570.58 1473
1570.68 1501
1570.77 1530
1570.86 1559
1570.95 1588
1571.04 1617
1571.13 1645
1571.22 1671
1571.31 1693
1571.40 1711
1571.49 1724
1571.58 1730
1571.67 1729
1571.76 1722
1571.85 1711
1571.94 1699
1572.04 1689
1572.13 1682
1572.22 1679
1572.31 1679
1572.40 1680
1572.49 1679
1572.58 1675
1572.67 1666
1572.76 1654
1572.85 1641
1572.94 1628
1573.03 1616
1573.12 1605
1573.21 1593
1573.31 1579
1573.40 1561
1573.49 1539
1573.58 1512
1573.67 1484
1573.76 1456
1573.85 1430
1573.94 1406
1574.03 1386
1574.12 1368
1574.21 1352
1574.30 1339
1574.39 1327
1574.49 1317
1574.58 1307
1574.67 1297
1574.76 1284
1574.85 1267
1574.94 1245
1575.03 1217
1575.12 1187
1575.21 1156
1575.30 1126
1575.39 1100
1575.48 1076
1575.57 1054
1575.67 1032
1575.76 1010
1575.85 986
1575.94 960
1576.03 937
1576.12 916
1576.21 901
1576.30 890
1576.39 882
1576.48 873
1576.57 860
1576.66 840
1576.76 813
1576.85 779
1576.94 743
1577.03 709
1577.12 680
1577.21 658
1577.30 643
1577.39 633
1577.48 626
1577.57 619
1577.66 612
1577.75 602
1577.85 590
1577.94 577
1578.03 564
1578.12 550
1578.21 534
1578.30 516
1578.39 496
1578.48 473
1578.57 450
1578.66 425
1578.75 402
1578.85 380
1578.94 362
1579.03 347
1579.12 334
1579.21 325
1579.30 319
1579.39 317
1579.48 319
1579.57 324
1579.66 333
1579.75 343
1579.85 354
1579.94 363
1580.03 368
1580.12 369
1580.21 365
1580.30 356
1580.39 346
1580.48 335
1580.57 327
1580.66 321
1580.75 320
1580.85 321
1580.94 324
1581.03 326
1581.12 327
1581.21 327
1581.30 325
1581.39 321
1581.48 317
1581.57 313
1581.66 310
1581.75 308
1581.85 307
1581.94 308
1582.03 309
1582.12 312
1582.21 317
1582.30 323
1582.39 331
1582.48 341
1582.57 354
1582.66 368
1582.76 384
1582.85 399
1582.94 413
1583.03 423
1583.12 429
1583.21 431
1583.30 428
1583.39 423
1583.48 416
1583.58 407
1583.67 399
1583.76 391
1583.85 384
1583.94 380
1584.03 379
1584.12 382
1584.21 389
1584.30 400
1584.39 413
1584.49 425
1584.58 435
1584.67 443
1584.76 447
1584.85 447
1584.94 446
1585.03 444
1585.12 443
1585.21 443
1585.31 443
1585.40 443
1585.49 442
1585.58 440
1585.67 435
1585.76 429
1585.85 422
1585.94 416
1586.03 411
1586.12 408
1586.22 408
1586.31 409
1586.40 411
1586.49 412
1586.58 410
1586.67 407
1586.76 401
1586.85 395
1586.94 390
1587.04 388
1587.13 389
1587.22 394
1587.31 402
1587.40 411
1587.49 420
1587.58 426
1587.67 430
1587.77 430
1587.86 428
1587.95 425
1588.04 420
1588.13 415
1588.22 409
1588.31 400
1588.40 389
1588.49 376
1588.59 360
1588.68 345
1588.77 330
1588.86 318
1588.95 309
1589.04 303
1589.13 298
1589.22 294
1589.32 288
1589.41 280
1589.50 270
1589.59 258
1589.68 246
1589.77 236
1589.86 229
1589.95 227
1590.04 228
1590.14 231
1590.23 235
1590.32 238
1590.41 241
1590.50 243
1590.59 243
1590.68 243
1590.77 243
1590.87 242
1590.96 239
1591.05 235
1591.14 230
1591.23 224
1591.32 217
1591.41 210
1591.50 203
1591.60 198
1591.69 194
1591.78 191
1591.87 189
1591.96 188
1592.05 187
1592.14 187
1592.23 186
1592.33 186
1592.42 184
1592.51 182
1592.60 179
1592.69 175
1592.78 170
1592.87 164
1592.96 158
1593.06 152
1593.15 147
1593.24 142
1593.33 137
1593.42 133
1593.51 131
1593.60 132
1593.70 138
1593.79 149
1593.88 165
1593.97 185
1594.06 205
1594.15 221
1594.24 232
1594.33 233
1594.43 227
1594.52 212
1594.61 192
1594.70 167
1594.79 140
1594.88 113
1594.97 86
1595.07 60
1595.16 37
1595.25 17
1595.34 1
1595.43 0
1595.52 0
1595.61 0
1595.71 0
1595.80 0
1595.89 0
1595.98 0
1596.07 0
1596.16 2
1596.25 10
1596.34 19
1596.44 28
1596.53 37
1596.62 44
1596.71 50
1596.80 53
1596.89 54
1596.98 54
1597.08 53
1597.17 53
1597.26 56
1597.35 61
1597.44 70
1597.53 82
1597.62 94
1597.72 107
1597.81 117
1597.90 124
1597.99 126
1598.08 122
1598.17 115
1598.26 103
1598.36 90
1598.45 77
1598.54 65
1598.63 57
1598.72 54
1598.81 57
1598.90 63
1599.00 73
1599.09 83
1599.18 91
1599.27 94
1599.36 91
1599.45 82
1599.55 68
1599.64 53
1599.73 38
1599.82 26
1599.91 19
1600.00 18
1600.09 23
1600.19 31
1600.28 41
1600.37 51
1600.46 61
1600.55 70
1600.64 79
1600.73 89
1600.83 104
1600.92 123
1601.01 145
1601.10 168
1601.19 190
1601.28 209
1601.38 222
1601.47 229
1601.56 233
1601.65 234
1601.74 236
1601.83 239
1601.92 242
1602.02 246
1602.11 249
1602.20 250
1602.29 247
1602.38 239
1602.47 228
1602.57 214
1602.66 200
1602.75 189
1602.84 183
1602.93 183
1603.02 190
1603.12 204
1603.21 221
1603.30 238
1603.39 252
1603.48 262
1603.57 268
1603.66 271
1603.76 274
1603.85 280
1603.94 290
1604.03 305
1604.12 324
1604.21 343
1604.31 362
1604.40 379
1604.49 393
1604.58 404
1604.67 414
1604.76 424
1604.86 434
1604.95 442
1605.04 447
1605.13 447
1605.22 442
1605.31 432
1605.41 417
1605.50 401
1605.59 386
1605.68 375
1605.77 370
1605.86 370
1605.96 377
1606.05 387
1606.14 399
1606.23 411
1606.32 422
1606.41 429
1606.51 432
1606.60 433
1606.69 433
1606.78 433
1606.87 435
1606.96 440
1607.06 449
1607.15 459
1607.24 468
1607.33 473
1607.42 471
1607.51 461
1607.61 443
1607.70 419
1607.79 391
1607.88 363
1607.97 339
1608.06 320
1608.16 309
1608.25 304
1608.34 306
1608.43 313
1608.52 322
1608.62 330
1608.71 335
1608.80 336
1608.89 332
1608.98 323
1609.07 312
1609.17 299
1609.26 289
1609.35 282
1609.44 279
1609.53 281
1609.62 287
1609.72 296
1609.81 306
1609.90 319
1609.99 335
1610.08 351
1610.18 369
1610.27 387
1610.36 405
1610.45 421
1610.54 434
1610.63 442
1610.73 445
1610.82 444
1610.91 440
1611.00 433
1611.09 428
1611.19 424
1611.28 425
1611.37 429
1611.46 436
1611.55 443
1611.64 447
1611.74 446
1611.83 439
1611.92 425
1612.01 406
1612.10 385
1612.20 363
1612.29 344
1612.38 328
1612.47 318
1612.56 313
1612.65 313
1612.75 315
1612.84 318
1612.93 320
1613.02 321
1613.11 320
1613.21 315
1613.30 307
1613.39 297
1613.48 286
1613.57 273
1613.67 259
1613.76 244
1613.85 230
1613.94 215
1614.03 202
1614.12 192
1614.22 186
1614.31 185
1614.40 188
1614.49 195
1614.58 203
1614.68 211
1614.77 216
1614.86 215
1614.95 208
1615.04 195
1615.14 178
1615.23 159
1615.32 140
1615.41 125
1615.50 113
1615.60 107
1615.69 105
1615.78 107
1615.87 113
1615.96 120
1616.06 127
1616.15 134
1616.24 140
1616.33 145
1616.42 151
1616.52 158
1616.61 168
1616.70 180
1616.79 194
1616.88 208
1616.98 218
1617.07 222
1617.16 219
1617.25 210
1617.34 197
1617.44 184
1617.53 176
1617.62 176
1617.71 185
1617.80 204
1617.90 229
1617.99 255
1618.08 280
1618.17 298
1618.26 308
1618.36 310
1618.45 304
1618.54 295
1618.63 283
1618.72 273
1618.82 266
1618.91 264
1619.00 267
1619.09 273
1619.18 283
1619.28 294
1619.37 306
1619.46 318
1619.55 329
1619.64 339
1619.74 349
1619.83 357
1619.92 363
1620.01 364
1620.10 358
1620.20 345
1620.29 326
1620.38 300
1620.47 273
1620.56 246
1620.66 224
1620.75 209
1620.84 199
1620.93 195
1621.03 194
1621.12 195
1621.21 196
1621.30 197
1621.39 195
1621.49 193
1621.58 188
1621.67 181
1621.76 173
1621.85 164
1621.95 155
1622.04 148
1622.13 142
1622.22 140
1622.31 140
1622.41 144
1622.50 152
1622.59 164
1622.68 179
1622.78 195
1622.87 210
1622.96 220
1623.05 223
1623.14 216
1623.24 202
1623.33 181
1623.42 157
1623.51 135
1623.60 118
1623.70 109
1623.79 107
1623.88 110
1623.97 116
1624.07 123
1624.16 130
1624.25 137
1624.34 143
1624.43 148
1624.53 154
1624.62 158
1624.71 161
1624.80 162
1624.90 158
1624.99 151
1625.08 142
1625.17 132
1625.26 124
1625.36 121
1625.45 125
1625.54 137
1625.63 156
1625.73 177
1625.82 199
1625.91 216
1626.00 227
1626.09 229
1626.19 224
1626.28 212
1626.37 195
1626.46 176
1626.56 156
1626.65 135
1626.74 114
1626.83 94
1626.92 76
1627.02 60
1627.11 49
1627.20 42
1627.29 38
1627.39 37
1627.48 35
1627.57 32
1627.66 26
1627.76 18
1627.85 8
1627.94 0
1628.03 0
1628.12 0
1628.22 0
1628.31 0
1628.40 0
1628.49 5
1628.59 9
1628.68 9
1628.77 7
1628.86 4
1628.96 0
1629.05 0
1629.14 0
1629.23 0
1629.32 0
1629.42 0
1629.51 0
1629.60 0
1629.69 1
1629.79 3
1629.88 6
1629.97 12
1630.06 21
1630.16 36
1630.25 55
1630.34 76
1630.43 98
1630.53 119
1630.62 134
1630.71 143
1630.80 144
1630.89 138
1630.99 127
1631.08 116
1631.17 108
1631.26 104
1631.36 107
1631.45 116
1631.54 130
1631.63 147
1631.73 165
1631.82 181
1631.91 195
1632.00 205
1632.10 211
1632.19 213
1632.28 211
1632.37 204
1632.47 193
1632.56 179
1632.65 163
1632.74 148
1632.84 134
1632.93 123
1633.02 116
1633.11 112
1633.21 109
1633.30 106
1633.39 102
1633.48 94
1633.58 83
1633.67 68
1633.76 50
1633.85 32
1633.94 15
1634.04 3
1634.13 0
1634.22 0
1634.31 0
1634.41 7
1634.50 16
1634.59 23
1634.68 26
1634.78 24
1634.87 19
1634.96 11
1635.05 3
1635.15 0
1635.24 0
1635.33 0
1635.42 0
1635.52 0
1635.61 0
1635.70 0
1635.79 0
1635.89 0
1635.98 2
1636.07 12
1636.16 25
1636.26 40
1636.35 56
1636.44 70
1636.54 81
1636.63 87
1636.72 88
1636.81 84
1636.91 77
1637.00 68
1637.09 59
1637.18 54
1637.28 52
1637.37 53
1637.46 56
1637.55 59
1637.65 61
1637.74 61
1637.83 60
1637.92 58
1638.02 57
1638.11 58
1638.20 63
1638.29 69
1638.39 77
1638.48 85
1638.57 93
1638.66 99
1638.76 103
1638.85 105
1638.94 103
1639.03 99
1639.13 93
1639.22 84
1639.31 75
1639.41 67
1639.50 63
1639.59 62
1639.68 64
1639.78 69
1639.87 75
1639.96 82
1640.05 88
1640.15 93
1640.24 97
1640.33 101
1640.42 105
1640.52 109
1640.61 112
1640.70 114
1640.79 115
1640.89 114
1640.98 112
1641.07 109
1641.17 106
1641.26 103
1641.35 101
1641.44 99
1641.54 99
1641.63 100
1641.72 101
1641.81 103
1641.91 105
1642.00 106
1642.09 105
1642.19 102
1642.28 96
1642.37 87
1642.46 76
1642.56 63
1642.65 51
1642.74 42
1642.83 39
1642.93 41
1643.02 49
1643.11 62
1643.20 79
1643.30 96
1643.39 110
1643.48 120
1643.58 123
1643.67 120
1643.76 112
1643.85 100
1643.95 85
1644.04 69
1644.13 55
1644.23 44
1644.32 37
1644.41 35
1644.50 38
1644.60 45
1644.69 55
1644.78 65
1644.87 74
1644.97 80
1645.06 82
1645.15 81
1645.25 79
1645.34 78
1645.43 80
1645.52 87
1645.62 98
1645.71 113
1645.80 131
1645.90 148
1645.99 163
1646.08 174
1646.17 180
1646.27 182
1646.36 182
1646.45 180
1646.54 178
1646.64 176
1646.73 174
1646.82 170
1646.92 165
1647.01 158
1647.10 149
1647.19 138
1647.29 127
1647.38 116
1647.47 109
1647.57 105
1647.66 106
1647.75 112
1647.84 125
1647.94 142
1648.03 161
1648.12 181
1648.22 198
1648.31 211
1648.40 221
1648.49 225
1648.59 225
1648.68 221
1648.77 215
1648.87 207
1648.96 198
1649.05 191
1649.15 185
1649.24 184
1649.33 185
1649.42 188
1649.52 191
1649.61 195
1649.70 198
1649.80 201
1649.89 205
1649.98 211
1650.07 220
1650.17 231
1650.26 242
1650.35 251
1650.45 255
1650.54 252
1650.63 245
1650.72 232
1650.82 217
1650.91 203
1651.00 192
1651.10 184
1651.19 181
1651.28 181
1651.38 182
1651.47 183
1651.56 182
1651.65 179
1651.75 175
1651.84 172
1651.93 171
1652.03 172
1652.12 175
1652.21 180
1652.31 186
1652.40 189
1652.49 190
1652.58 187
1652.68 182
1652.77 175
1652.86 169
1652.96 164
1653.05 161
1653.14 162
1653.24 166
1653.33 173
1653.42 183
1653.51 194
1653.61 205
1653.70 214
1653.79 220
1653.89 220
1653.98 216
1654.07 207
1654.17 195
1654.26 181
1654.35 167
1654.44 153
1654.54 143
1654.63 134
1654.72 128
1654.82 123
1654.91 120
1655.00 116
1655.10 112
1655.19 109
1655.28 105
1655.38 102
1655.47 99
1655.56 94
1655.65 88
1655.75 80
1655.84 70
1655.93 57
1656.03 42
1656.12 26
1656.21 11
1656.31 0
1656.40 0
1656.49 0
1656.59 0
1656.68 0
1656.77 0
1656.86 0
1656.96 0
1657.05 4
1657.14 16
1657.24 27
1657.33 36
1657.42 42
1657.52 46
1657.61 49
1657.70 52
1657.80 58
1657.89 67
1657.98 79
1658.08 93
1658.17 108
1658.26 123
1658.35 136
1658.45 144
1658.54 149
1658.63 151
1658.73 151
1658.82 150
1658.91 150
1659.01 150
1659.10 150
1659.19 150
1659.29 147
1659.38 142
1659.47 133
1659.57 123
1659.66 113
1659.75 107
1659.85 106
1659.94 109
1660.03 117
1660.13 128
1660.22 140
1660.31 152
1660.40 163
1660.50 172
1660.59 180
1660.68 186
1660.78 189
1660.87 188
1660.96 183
1661.06 171
1661.15 154
1661.24 131
1661.34 106
1661.43 82
1661.52 61
1661.62 48
1661.71 42
1661.80 44
1661.90 52
1661.99 62
1662.08 71
1662.18 80
1662.27 86
1662.36 90
1662.46 92
1662.55 95
1662.64 97
1662.74 98
1662.83 98
1662.92 94
1663.02 87
1663.11 78
1663.20 68
1663.30 58
1663.39 49
1663.48 43
1663.58 39
1663.67 38
1663.76 39
1663.86 40
1663.95 43
1664.04 46
1664.14 49
1664.23 53
1664.32 58
1664.42 65
1664.51 72
1664.60 80
1664.70 86
1664.79 91
1664.88 93
1664.98 92
1665.07 89
1665.16 85
1665.26 81
1665.35 79
1665.44 80
1665.54 85
1665.63 94
1665.72 107
1665.82 124
1665.91 144
1666.00 164
1666.10 182
1666.19 197
1666.28 206
1666.38 209
1666.47 204
1666.56 195
1666.66 183
1666.75 171
1666.84 162
1666.94 157
1667.03 156
1667.12 159
1667.22 164
1667.31 169
1667.40 170
1667.50 166
1667.59 157
1667.68 142
1667.78 123
1667.87 101
1667.96 80
1668.06 62
1668.15 52
1668.24 49
1668.34 56
1668.43 70
1668.52 90
1668.62 112
1668.71 133
1668.80 148
1668.90 158
1668.99 160
1669.09 157
1669.18 148
1669.27 136
1669.37 123
1669.46 108
1669.55 93
1669.65 78
1669.74 65
1669.83 53
1669.93 44
1670.02 38
1670.11 33
1670.21 30
1670.30 27
1670.39 23
1670.49 17
1670.58 9
1670.67 1
1670.77 0
1670.86 0
1670.96 0
1671.05 0
1671.14 0
1671.24 0
1671.33 0
1671.42 2
1671.52 13
1671.61 21
1671.70 28
1671.80 31
1671.89 31
1671.98 28
1672.08 22
1672.17 16
1672.26 10
1672.36 3
1672.45 0
1672.55 0
1672.64 0
1672.73 0
1672.83 0
1672.92 0
1673.01 0
1673.11 6
1673.20 14
1673.29 20
1673.39 22
1673.48 21
1673.57 19
1673.67 16
1673.76 15
1673.86 17
1673.95 22
1674.04 30
1674.14 39
1674.23 49
1674.32 56
1674.42 59
1674.51 57
1674.60 51
1674.70 42
1674.79 30
1674.88 19
1674.98 11
1675.07 7
1675.17 8
1675.26 13
1675.35 20
1675.45 28
1675.54 34
1675.63 38
1675.73 38
1675.82 37
1675.91 34
1676.01 32
1676.10 32
1676.20 35
1676.29 43
1676.38 53
1676.48 64
1676.57 75
1676.66 84
1676.76 88
1676.85 88
1676.95 83
1677.04 73
1677.13 61
1677.23 46
1677.32 31
1677.41 17
1677.51 5
1677.60 0
1677.69 0
1677.79 0
1677.88 5
1677.98 18
1678.07 36
1678.16 55
1678.26 75
1678.35 92
1678.44 104
1678.54 112
1678.63 114
1678.73 112
1678.82 104
1678.91 93
1679.01 80
1679.10 65
1679.19 50
1679.29 37
1679.38 27
1679.48 20
1679.57 15
1679.66 13
1679.76 12
1679.85 10
1679.94 8
1680.04 4
1680.13 0
1680.23 0
1680.32 0
1680.41 0
1680.51 0
1680.60 0
1680.69 0
1680.79 4
1680.88 20
1680.98 39
1681.07 58
1681.16 75
1681.26 89
1681.35 98
1681.44 103
1681.54 104
1681.63 105
1681.73 106
1681.82 110
1681.91 116
1682.01 124
1682.10 132
1682.20 136
1682.29 134
1682.38 127
1682.48 116
1682.57 102
1682.66 90
1682.76 81
1682.85 78
1682.95 80
1683.04 85
1683.13 90
1683.23 95
1683.32 97
1683.42 96
1683.51 94
1683.60 91
1683.70 91
1683.79 94
1683.88 99
1683.98 106
1684.07 115
1684.17 123
1684.26 132
1684.35 140
1684.45 148
1684.54 157
1684.64 165
1684.73 173
1684.82 179
1684.92 183
1685.01 185
1685.11 186
1685.20 187
1685.29 187
1685.39 189
1685.48 193
1685.57 198
1685.67 205
1685.76 211
1685.86 218
1685.95 225
1686.04 233
1686.14 243
1686.23 254
1686.33 267
1686.42 281
1686.51 297
1686.61 313
1686.70 327
1686.80 341
1686.89 352
1686.98 361
1687.08 366
1687.17 369
1687.27 370
1687.36 370
1687.45 370
1687.55 371
1687.64 377
1687.74 389
1687.83 406
1687.92 427
1688.02 451
1688.11 474
1688.21 492
1688.30 502
1688.39 504
1688.49 497
1688.58 483
1688.68 463
1688.77 443
1688.86 423
1688.96 405
1689.05 392
1689.15 383
1689.24 378
1689.33 380
1689.43 386
1689.52 397
1689.62 413
1689.71 432
1689.80 453
1689.90 473
1689.99 491
1690.09 505
1690.18 514
1690.27 518
1690.37 518
1690.46 515
1690.56 510
1690.65 507
1690.74 505
1690.84 508
1690.93 515
1691.03 524
1691.12 535
1691.21 544
1691.31 548
1691.40 547
1691.50 540
1691.59 529
1691.69 516
1691.78 503
1691.87 490
1691.97 478
1692.06 466
1692.16 454
1692.25 440
1692.34 425
1692.44 410
1692.53 398
1692.63 387
1692.72 380
1692.81 375
1692.91 370
1693.00 366
1693.10 361
1693.19 356
1693.29 351
1693.38 346
1693.47 342
1693.57 339
1693.66 335
1693.76 330
1693.85 325
1693.94 318
1694.04 312
1694.13 308
1694.23 306
1694.32 306
1694.41 308
1694.51 311
1694.60 314
1694.70 314
1694.79 312
1694.89 308
1694.98 300
1695.07 291
1695.17 280
1695.26 267
1695.36 252
1695.45 235
1695.55 217
1695.64 198
1695.73 180
1695.83 163
1695.92 149
1696.02 139
1696.11 133
1696.20 130
1696.30 131
1696.39 133
1696.49 137
1696.58 141
1696.68 143
1696.77 142
1696.86 138
1696.96 130
1697.05 121
1697.15 111
1697.24 103
1697.34 98
1697.43 96
1697.52 97
1697.62 100
1697.71 103
1697.81 104
1697.90 102
1698.00 97
1698.09 88
1698.18 76
1698.28 62
1698.37 48
1698.47 37
1698.56 33
1698.66 37
1698.75 50
1698.84 70
1698.94 95
1699.03 120
1699.13 142
1699.22 157
1699.32 162
1699.41 159
1699.50 150
1699.60 137
1699.69 124
1699.79 112
1699.88 105
1699.98 102
1700.07 104
1700.16 108
1700.26 113
1700.35 117
1700.45 120
1700.54 119
1700.64 114
1700.73 107
1700.82 99
1700.92 92
1701.01 88
1701.11 89
1701.20 94
1701.30 103
1701.39 115
1701.48 128
1701.58 139
1701.67 147
1701.77 153
1701.86 156
1701.96 158
1702.05 161
1702.15 164
1702.24 169
1702.33 177
1702.43 185
1702.52 194
1702.62 203
1702.71 210
1702.81 214
1702.90 215
1703.00 211
1703.09 203
1703.18 191
1703.28 176
1703.37 159
1703.47 140
1703.56 123
1703.66 109
1703.75 99
1703.84 95
1703.94 96
1704.03 104
1704.13 116
1704.22 129
1704.32 143
1704.41 155
1704.51 164
1704.60 172
1704.69 178
1704.79 184
1704.88 190
1704.98 196
1705.07 200
1705.17 202
1705.26 199
1705.36 193
1705.45 182
1705.55 170
1705.64 156
1705.73 144
1705.83 133
1705.92 125
1706.02 120
1706.11 120
1706.21 123
1706.30 129
1706.40 138
1706.49 148
1706.58 156
1706.68 163
1706.77 166
1706.87 164
1706.96 159
1707.06 152
1707.15 143
1707.25 136
1707.34 130
1707.44 127
1707.53 126
1707.62 127
1707.72 128
1707.81 127
1707.91 123
1708.00 115
1708.10 103
1708.19 91
1708.29 81
1708.38 77
1708.48 79
1708.57 90
1708.66 109
1708.76 133
1708.85 161
1708.95 187
1709.04 208
1709.14 222
1709.23 227
1709.33 223
1709.42 211
1709.52 194
1709.61 173
1709.70 153
1709.80 134
1709.89 120
1709.99 108
1710.08 100
1710.18 94
1710.27 91
1710.37 88
1710.46 86
1710.56 84
1710.65 83
1710.75 81
1710.84 78
1710.93 74
1711.03 69
1711.12 64
1711.22 61
1711.31 60
1711.41 63
1711.50 70
1711.60 81
1711.69 95
1711.79 111
1711.88 128
1711.98 145
1712.07 160
1712.16 172
1712.26 181
1712.35 187
1712.45 188
1712.54 186
1712.64 182
1712.73 178
1712.83 175
1712.92 174
1713.02 174
1713.11 176
1713.21 179
1713.30 181
1713.40 181
1713.49 178
1713.59 173
1713.68 165
1713.77 154
1713.87 144
1713.96 133
1714.06 125
1714.15 119
1714.25 116
1714.34 114
1714.44 113
1714.53 111
1714.63 109
1714.72 107
1714.82 105
1714.91 105
1715.01 109
1715.10 118
1715.20 130
1715.29 144
1715.38 158
1715.48 168
1715.57 173
1715.67 170
1715.76 159
1715.86 139
1715.95 112
1716.05 82
1716.14 51
1716.24 21
1716.33 0
1716.43 0
1716.52 0
1716.62 0
1716.71 0
1716.81 0
1716.90 0
1717.00 0
1717.09 0
1717.19 21
1717.28 51
1717.38 82
1717.47 111
1717.56 135
1717.66 154
1717.75 168
1717.85 178
1717.94 185
1718.04 192
1718.13 198
1718.23 204
1718.32 210
1718.42 216
1718.51 220
1718.61 221
1718.70 218
1718.80 210
1718.89 199
1718.99 183
1719.08 164
1719.18 143
1719.27 122
1719.37 103
1719.46 85
1719.56 70
1719.65 59
1719.75 52
1719.84 49
1719.94 50
1720.03 55
1720.13 61
1720.22 68
1720.32 74
1720.41 77
1720.51 77
1720.60 76
1720.69 75
1720.79 76
1720.88 80
1720.98 90
1721.07 105
1721.17 125
1721.26 149
1721.36 172
1721.45 193
1721.55 208
1721.64 217
1721.74 217
1721.83 209
1721.93 195
1722.02 177
1722.12 158
1722.21 140
1722.31 122
1722.40 106
1722.50 90
1722.59 75
1722.69 60
1722.78 48
1722.88 39
1722.97 36
1723.07 40
1723.16 50
1723.26 64
1723.35 79
1723.45 92
1723.54 99
1723.64 101
1723.73 99
1723.83 93
1723.92 88
1724.02 85
1724.11 87
1724.21 92
1724.30 98
1724.40 104
1724.49 108
1724.59 109
1724.68 107
1724.78 102
1724.87 97
1724.97 91
1725.06 87
1725.16 82
1725.25 76
1725.35 67
1725.44 56
1725.54 44
1725.63 33
1725.73 25
1725.82 24
1725.92 30
1726.01 44
1726.11 63
1726.20 86
1726.30 108
1726.39 129
1726.49 147
1726.58 162
1726.68 174
1726.77 185
1726.87 193
1726.96 197
1727.06 195
1727.15 185
1727.25 167
1727.34 141
1727.44 111
1727.53 80
1727.63 51
1727.72 29
1727.82 16
1727.91 11
1728.01 14
1728.10 21
1728.20 29
1728.30 38
1728.39 45
1728.49 50
1728.58 56
1728.68 62
1728.77 73
1728.87 88
1728.96 107
1729.06 129
1729.15 151
1729.25 170
1729.34 183
1729.44 188
1729.53 185
1729.63 174
1729.72 159
1729.82 141
1729.91 123
1730.01 107
1730.10 95
1730.20 85
1730.29 80
1730.39 78
1730.48 81
1730.58 86
1730.67 93
1730.77 101
1730.86 109
1730.96 117
1731.05 122
1731.15 127
1731.24 132
1731.34 138
1731.44 147
1731.53 160
1731.63 175
1731.72 193
1731.82 210
1731.91 226
1732.01 240
1732.10 251
1732.20 260
1732.29 267
1732.39 272
1732.48 277
1732.58 281
1732.67 284
1732.77 285
1732.86 286
1732.96 284
1733.05 282
1733.15 279
1733.24 275
1733.34 269
1733.43 258
1733.53 244
1733.63 228
1733.72 211
1733.82 194
1733.91 181
1734.01 173
1734.10 171
1734.20 173
1734.29 178
1734.39 185
1734.48 192
1734.58 198
1734.67 202
1734.77 202
1734.86 197
1734.96 188
1735.05 175
1735.15 160
1735.24 144
1735.34 131
1735.44 124
1735.53 125
1735.63 135
1735.72 152
1735.82 174
1735.91 197
1736.01 218
1736.10 236
1736.20 249
1736.29 259
1736.39 265
1736.48 270
1736.58 273
1736.67 275
1736.77 273
1736.87 267
1736.96 257
1737.06 242
1737.15 224
1737.25 206
1737.34 190
1737.44 177
1737.53 170
1737.63 167
1737.72 168
1737.82 171
1737.91 173
1738.01 174
1738.10 173
1738.20 169
1738.30 164
1738.39 157
1738.49 149
1738.58 140
1738.68 131
1738.77 120
1738.87 110
1738.96 101
1739.06 91
1739.15 82
1739.25 73
1739.35 64
1739.44 56
1739.54 49
1739.63 42
1739.73 38
1739.82 36
1739.92 36
1740.01 38
1740.11 42
1740.20 45
1740.30 48
1740.39 48
1740.49 47
1740.59 44
1740.68 41
1740.78 40
1740.87 42
1740.97 48
1741.06 59
1741.16 74
1741.25 92
1741.35 111
1741.44 131
1741.54 148
1741.64 164
1741.73 179
1741.83 191
1741.92 203
1742.02 213
1742.11 223
1742.21 230
1742.30 234
1742.40 231
1742.50 220
1742.59 201
1742.69 173
1742.78 139
1742.88 103
1742.97 68
1743.07 38
1743.16 16
1743.26 2
1743.35 0
1743.45 0
1743.55 0
1743.64 0
1743.74 0
1743.83 0
1743.93 0
1744.02 0
1744.12 0
1744.21 3
1744.31 20
1744.41 37
1744.50 53
1744.60 66
1744.69 73
1744.79 75
1744.88 74
1744.98 73
1745.07 73
1745.17 76
1745.27 79
1745.36 83
1745.46 87
1745.55 89
1745.65 90
1745.74 92
1745.84 95
1745.93 101
1746.03 110
1746.13 121
1746.22 131
1746.32 138
1746.41 140
1746.51 136
1746.60 125
1746.70 110
1746.80 95
1746.89 80
1746.99 68
1747.08 60
1747.18 54
1747.27 51
1747.37 48
1747.46 45
1747.56 40
1747.66 35
1747.75 32
1747.85 30
1747.94 31
1748.04 35
1748.13 42
1748.23 52
1748.33 65
1748.42 79
1748.52 94
1748.61 108
1748.71 118
1748.80 125
1748.90 125
1748.99 121
1749.09 112
1749.19 100
1749.28 88
1749.38 75
1749.47 64
1749.57 56
1749.66 49
1749.76 46
1749.86 44
1749.95 46
1750.05 50
1750.14 56
1750.24 63
1750.33 69
1750.43 74
1750.53 76
1750.62 75
1750.72 69
1750.81 59
1750.91 46
1751.00 30
1751.10 11
1751.20 0
1751.29 0
1751.39 0
1751.48 0
1751.58 0
1751.67 0
1751.77 0
1751.87 0
1751.96 9
1752.06 27
1752.15 43
1752.25 59
1752.35 75
1752.44 92
1752.54 109
1752.63 127
1752.73 143
1752.82 157
1752.92 167
1753.02 175
1753.11 181
1753.21 187
1753.30 196
1753.40 208
1753.49 221
1753.59 234
1753.69 244
1753.78 247
1753.88 241
1753.97 226
1754.07 204
1754.17 177
1754.26 149
1754.36 122
1754.45 100
1754.55 84
1754.64 74
1754.74 71
1754.84 71
1754.93 72
1755.03 70
1755.12 62
1755.22 48
1755.32 28
1755.41 3
1755.51 0
1755.60 0
1755.70 0
1755.79 0
1755.89 0
1755.99 0
1756.08 0
1756.18 9
1756.27 42
1756.37 73
1756.47 100
1756.56 121
1756.66 138
1756.75 153
1756.85 166
1756.95 178
1757.04 187
1757.14 194
1757.23 197
1757.33 195
1757.42 188
1757.52 181
1757.62 173
1757.71 169
1757.81 168
1757.90 171
1758.00 176
1758.10 183
1758.19 191
1758.29 197
1758.38 201
1758.48 202
1758.58 199
1758.67 193
1758.77 182
1758.86 169
1758.96 154
1759.06 141
1759.15 131
1759.25 126
1759.34 126
1759.44 131
1759.54 139
1759.63 149
1759.73 158
1759.82 166
1759.92 172
1760.01 179
1760.11 187
1760.21 197
1760.30 208
1760.40 221
1760.49 235
1760.59 246
1760.69 253
1760.78 255
1760.88 251
1760.97 242
1761.07 229
1761.17 213
1761.26 198
1761.36 185
1761.45 177
1761.55 173
1761.65 175
1761.74 179
1761.84 185
1761.94 191
1762.03 194
1762.13 195
1762.22 193
1762.32 188
1762.42 180
1762.51 169
1762.61 155
1762.70 140
1762.80 124
1762.90 108
1762.99 95
1763.09 85
1763.18 79
1763.28 77
1763.38 80
1763.47 84
1763.57 89
1763.66 95
1763.76 100
1763.86 106
1763.95 112
1764.05 117
1764.14 123
1764.24 129
1764.34 135
1764.43 140
1764.53 145
1764.62 149
1764.72 150
1764.82 148
1764.91 141
1765.01 129
1765.11 112
1765.20 94
1765.30 75
1765.39 59
1765.49 47
1765.59 43
1765.68 45
1765.78 55
1765.87 70
1765.97 91
1766.07 114
1766.16 139
1766.26 163
1766.36 183
1766.45 198
1766.55 207
1766.64 210
1766.74 207
1766.84 201
1766.93 193
1767.03 186
1767.12 179
1767.22 173
1767.32 168
1767.41 161
1767.51 153
1767.61 142
1767.70 129
1767.80 114
1767.89 101
1767.99 91
1768.09 85
1768.18 86
1768.28 94
1768.37 106
1768.47 120
1768.57 131
1768.66 137
1768.76 135
1768.86 126
1768.95 112
1769.05 94
1769.14 77
1769.24 63
1769.34 55
1769.43 53
1769.53 57
1769.63 67
1769.72 80
1769.82 94
1769.91 106
1770.01 113
1770.11 113
1770.20 106
1770.30 93
1770.40 76
1770.49 59
1770.59 47
1770.68 43
1770.78 47
1770.88 60
1770.97 77
1771.07 97
1771.17 115
1771.26 129
1771.36 138
1771.45 144
1771.55 148
1771.65 152
1771.74 158
1771.84 166
1771.94 177
1772.03 187
1772.13 197
1772.23 202
1772.32 202
1772.42 194
1772.51 181
1772.61 162
1772.71 142
1772.80 123
1772.90 108
1773.00 97
1773.09 91
1773.19 88
1773.28 85
1773.38 82
1773.48 78
1773.57 72
1773.67 65
1773.77 60
1773.86 56
1773.96 54
1774.06 55
1774.15 58
1774.25 64
1774.34 73
1774.44 84
1774.54 97
1774.63 111
1774.73 125
1774.83 138
1774.92 146
1775.02 148
1775.12 144
1775.21 133
1775.31 117
1775.40 96
1775.50 74
1775.60 53
1775.69 37
1775.79 27
1775.89 22
1775.98 23
1776.08 27
1776.18 33
1776.27 39
1776.37 43
1776.47 46
1776.56 47
1776.66 47
1776.75 45
1776.85 41
1776.95 34
1777.04 23
1777.14 10
1777.24 0
1777.33 0
1777.43 0
1777.53 0
1777.62 0
1777.72 0
1777.82 0
1777.91 0
1778.01 2
1778.11 15
1778.20 32
1778.30 52
1778.39 77
1778.49 104
1778.59 131
1778.68 155
1778.78 173
1778.88 185
1778.97 190
1779.07 191
1779.17 190
1779.26 191
1779.36 196
1779.46 207
1779.55 222
1779.65 240
1779.75 257
1779.84 272
1779.94 280
1780.04 283
1780.13 279
1780.23 272
1780.32 264
1780.42 258
1780.52 254
1780.61 254
1780.71 257
1780.81 263
1780.90 269
1781.00 274
1781.10 275
1781.19 272
1781.29 264
1781.39 251
1781.48 233
1781.58 213
1781.68 194
1781.77 179
1781.87 172
1781.97 175
1782.06 189
1782.16 213
1782.26 244
1782.35 278
1782.45 309
1782.55 333
1782.64 349
1782.74 357
1782.84 357
1782.93 353
1783.03 348
1783.13 342
1783.22 338
1783.32 335
1783.41 332
1783.51 329
1783.61 325
1783.70 319
1783.80 313
1783.90 306
1783.99 300
1784.09 294
1784.19 289
1784.28 285
1784.38 280
1784.48 274
1784.57 266
1784.67 255
1784.77 241
1784.86 224
1784.96 206
1785.06 187
1785.15 170
1785.25 155
1785.35 143
1785.44 136
1785.54 132
1785.64 132
1785.73 134
1785.83 136
1785.93 136
1786.02 133
1786.12 126
1786.22 114
1786.31 97
1786.41 78
1786.51 57
1786.60 37
1786.70 19
1786.80 7
1786.89 1
1786.99 1
1787.09 8
1787.18 19
1787.28 31
1787.38 41
1787.48 46
1787.57 45
1787.67 38
1787.77 27
1787.86 17
1787.96 9
1788.06 7
1788.15 13
1788.25 26
1788.35 45
1788.44 67
1788.54 92
1788.64 117
1788.73 141
1788.83 161
1788.93 178
1789.02 189
1789.12 196
1789.22 198
1789.31 197
1789.41 193
1789.51 187
1789.60 181
1789.70 174
1789.80 167
1789.89 158
1789.99 148
1790.09 138
1790.18 127
1790.28 118
1790.38 111
1790.47 106
1790.57 103
1790.67 102
1790.77 101
1790.86 98
1790.96 95
1791.06 91
1791.15 88
1791.25 88
1791.35 91
1791.44 97
1791.54 105
1791.64 113
1791.73 119
1791.83 119
1791.93 112
1792.02 99
1792.12 81
1792.22 59
1792.31 36
1792.41 16
1792.51 0
1792.61 0
1792.70 0
1792.80 0
1792.90 0
1792.99 0
1793.09 6
1793.19 10
1793.28 11
1793.38 9
1793.48 5
1793.57 2
1793.67 0
1793.77 0
1793.86 2
1793.96 10
1794.06 20
1794.16 34
1794.25 49
1794.35 65
1794.45 79
1794.54 89
1794.64 94
1794.74 95
1794.83 92
1794.93 89
1795.03 89
1795.12 94
1795.22 108
1795.32 130
1795.42 157
1795.51 187
1795.61 214
1795.71 236
1795.80 248
1795.90 248
1796.00 238
1796.09 221
1796.19 200
1796.29 180
1796.38 165
1796.48 157
1796.58 159
1796.68 169
1796.77 185
1796.87 202
1796.97 217
1797.06 227
1797.16 230
1797.26 227
1797.35 220
1797.45 214
1797.55 211
1797.65 214
1797.74 224
1797.84 239
1797.94 257
1798.03 273
1798.13 285
1798.23 291
1798.32 290
1798.42 283
1798.52 271
1798.62 256
1798.71 241
1798.81 228
1798.91 219
1799.00 216
1799.10 219
1799.20 227
1799.30 240
1799.39 255
1799.49 268
1799.59 278
1799.68 283
1799.78 283
1799.88 277
1799.97 266
1800.07 251
1800.17 234
1800.27 214
1800.36 194
1800.46 174
1800.56 156
1800.65 140
1800.75 126
1800.85 115
1800.95 105
1801.04 98
1801.14 93
1801.24 91
1801.33 92
1801.43 96
1801.53 102
1801.62 107
1801.72 110
1801.82 108
1801.92 101
1802.01 89
1802.11 73
1802.21 56
1802.30 42
1802.40 30
1802.50 23
1802.60 18
1802.69 15
1802.79 13
1802.89 14
1802.98 17
1803.08 25
1803.18 37
1803.28 53
1803.37 71
1803.47 89
1803.57 104
1803.66 114
1803.76 118
1803.86 116
1803.96 112
1804.05 106
1804.15 102
1804.25 102
1804.34 107
1804.44 115
1804.54 125
1804.64 134
1804.73 141
1804.83 144
1804.93 144
1805.03 140
1805.12 132
1805.22 124
1805.32 113
1805.41 101
1805.51 87
1805.61 70
1805.71 52
1805.80 34
1805.90 17
1806.00 5
1806.09 0
1806.19 0
1806.29 2
1806.39 11
1806.48 22
1806.58 34
1806.68 46
1806.78 58
1806.87 69
1806.97 82
1807.07 94
1807.16 105
1807.26 112
1807.36 114
1807.46 112
1807.55 105
1807.65 95
1807.75 85
1807.85 80
1807.94 80
1808.04 85
1808.14 96
1808.23 109
1808.33 124
1808.43 139
1808.53 152
1808.62 162
1808.72 170
1808.82 177
1808.92 183
1809.01 188
1809.11 191
1809.21 194
1809.30 196
1809.40 196
1809.50 194
1809.60 190
1809.69 184
1809.79 177
1809.89 168
1809.99 159
1810.08 151
1810.18 145
1810.28 144
1810.38 147
1810.47 155
1810.57 165
1810.67 176
1810.76 184
1810.86 189
1810.96 187
1811.06 181
1811.15 171
1811.25 159
1811.35 149
1811.45 144
1811.54 143
1811.64 148
1811.74 156
1811.84 166
1811.93 175
1812.03 180
1812.13 179
1812.23 171
1812.32 157
1812.42 139
1812.52 118
1812.61 97
1812.71 76
1812.81 57
1812.91 39
1813.00 22
1813.10 6
1813.20 0
1813.30 0
1813.39 0
1813.49 0
1813.59 0
1813.69 0
1813.78 0
1813.88 0
1813.98 10
1814.08 31
1814.17 51
1814.27 68
1814.37 80
1814.47 86
1814.56 85
1814.66 79
1814.76 69
1814.86 59
1814.95 51
1815.05 47
1815.15 49
1815.25 55
1815.34 65
1815.44 77
1815.54 89
1815.64 100
1815.73 109
1815.83 116
1815.93 121
1816.03 124
1816.12 126
1816.22 127
1816.32 128
1816.42 131
1816.51 136
1816.61 143
1816.71 154
1816.81 167
1816.90 181
1817.00 195
1817.10 208
1817.20 216
1817.29 219
1817.39 217
1817.49 209
1817.59 198
1817.68 185
1817.78 172
1817.88 162
1817.98 156
1818.07 152
1818.17 149
1818.27 145
1818.37 136
1818.46 122
1818.56 103
1818.66 82
1818.76 62
1818.85 47
1818.95 39
1819.05 40
1819.15 48
1819.24 62
1819.34 78
1819.44 96
1819.54 113
1819.63 130
1819.73 147
1819.83 165
1819.93 184
1820.03 204
1820.12 222
1820.22 237
1820.32 247
1820.42 252
1820.51 253
1820.61 250
1820.71 245
1820.81 240
1820.90 234
1821.00 227
1821.10 221
1821.20 214
1821.29 206
1821.39 196
1821.49 186
1821.59 174
1821.68 161
1821.78 145
1821.88 129
1821.98 114
1822.08 102
1822.17 94
1822.27 91
1822.37 95
1822.47 105
1822.56 119
1822.66 136
1822.76 152
1822.86 166
1822.95 178
1823.05 186
1823.15 190
1823.25 193
1823.35 196
1823.44 199
1823.54 204
1823.64 210
1823.74 217
1823.83 224
1823.93 228
1824.03 227
1824.13 221
1824.22 209
1824.32 192
1824.42 173
1824.52 154
1824.62 137
1824.71 127
1824.81 123
1824.91 128
1825.01 140
1825.10 157
1825.20 178
1825.30 199
1825.40 218
1825.50 232
1825.59 241
1825.69 243
1825.79 238
1825.89 229
1825.98 217
1826.08 204
1826.18 192
1826.28 182
1826.37 174
1826.47 169
1826.57 166
1826.67 163
1826.77 160
1826.86 159
1826.96 160
1827.06 164
1827.16 172
1827.25 184
1827.35 200
1827.45 220
1827.55 242
1827.65 266
1827.74 291
1827.84 315
1827.94 339
1828.04 361
1828.14 381
1828.23 399
1828.33 413
1828.43 424
1828.53 431
1828.62 435
1828.72 436
1828.82 435
1828.92 433
1829.02 431
1829.11 429
1829.21 428
1829.31 427
1829.41 425
1829.50 423
1829.60 418
1829.70 409
1829.80 397
1829.90 382
1829.99 364
1830.09 345
1830.19 325
1830.29 305
1830.39 283
1830.48 260
1830.58 234
1830.68 207
1830.78 179
1830.88 154
1830.97 133
1831.07 119
1831.17 112
1831.27 110
1831.36 114
1831.46 118
1831.56 123
1831.66 125
1831.76 124
1831.85 119
1831.95 112
1832.05 101
1832.15 89
1832.25 75
1832.34 62
1832.44 51
1832.54 41
1832.64 34
1832.74 28
1832.83 23
1832.93 18
1833.03 14
1833.13 9
1833.23 4
1833.32 0
1833.42 0
1833.52 0
1833.62 0
1833.72 0
1833.81 0
1833.91 0
1834.01 0
1834.11 1
1834.21 16
1834.30 35
1834.40 57
1834.50 78
1834.60 98
1834.70 115
1834.79 128
1834.89 137
1834.99 142
1835.09 142
1835.19 139
1835.28 133
1835.38 124
1835.48 114
1835.58 105
1835.68 97
1835.77 91
1835.87 87
1835.97 84
1836.07 81
1836.17 77
1836.26 72
1836.36 65
1836.46 60
1836.56 56
1836.66 55
1836.75 57
1836.85 62
1836.95 66
1837.05 68
1837.15 67
1837.24 61
1837.34 52
1837.44 42
1837.54 33
1837.64 27
1837.73 26
1837.83 31
1837.93 40
1838.03 53
1838.13 67
1838.22 80
1838.32 90
1838.42 96
1838.52 97
1838.62 95
1838.72 89
1838.81 82
1838.91 76
1839.01 71
1839.11 69
1839.21 69
1839.30 71
1839.40 74
1839.50 76
1839.60 79
1839.70 80
1839.79 82
1839.89 84
1839.99 88
1840.09 94
1840.19 103
1840.29 114
1840.38 126
1840.48 137
1840.58 146
1840.68 153
1840.78 156
1840.87 157
1840.97 155
1841.07 151
1841.17 147
1841.27 144
1841.37 141
1841.46 142
1841.56 145
1841.66 151
1841.76 160
1841.86 168
1841.95 175
1842.05 177
1842.15 174
1842.25 165
1842.35 152
1842.45 135
1842.54 117
1842.64 101
1842.74 88
1842.84 76
1842.94 67
1843.03 59
1843.13 52
1843.23 43
1843.33 34
1843.43 24
1843.53 14
1843.62 4
1843.72 0
1843.82 0
1843.92 0
1844.02 0
1844.11 0
1844.21 0
1844.31 0
1844.41 0
1844.51 3
1844.61 13
1844.70 22
1844.80 30
1844.90 38
1845.00 45
1845.10 52
1845.20 60
1845.29 68
1845.39 76
1845.49 84
1845.59 90
1845.69 95
1845.79 98
1845.88 99
1845.98 98
1846.08 93
1846.18 86
1846.28 76
1846.38 63
1846.47 48
1846.57 33
1846.67 20
1846.77 11
1846.87 8
1846.97 12
1847.06 24
1847.16 42
1847.26 62
1847.36 83
1847.46 100
1847.56 112
1847.65 118
1847.75 118
1847.85 115
1847.95 111
1848.05 109
1848.15 112
1848.24 120
1848.34 133
1848.44 151
1848.54 170
1848.64 188
1848.74 201
1848.83 208
1848.93 210
1849.03 206
1849.13 199
1849.23 191
1849.33 185
1849.42 181
1849.52 179
1849.62 177
1849.72 173
1849.82 167
1849.92 159
1850.01 150
1850.11 139
1850.21 127
1850.31 115
1850.41 103
1850.51 90
1850.61 77
1850.70 65
1850.80 55
1850.90 50
1851.00 50
1851.10 57
1851.20 69
1851.29 83
1851.39 98
1851.49 110
1851.59 119
1851.69 123
1851.79 124
1851.88 122
1851.98 118
1852.08 114
1852.18 109
1852.28 102
1852.38 94
1852.48 82
1852.57 70
1852.67 56
1852.77 44
1852.87 35
1852.97 32
1853.07 35
1853.16 43
1853.26 53
1853.36 62
1853.46 69
1853.56 72
1853.66 71
1853.76 66
1853.85 61
1853.95 57
1854.05 58
1854.15 63
1854.25 73
1854.35 86
1854.45 100
1854.54 115
1854.64 127
1854.74 134
1854.84 137
1854.94 134
1855.04 126
1855.14 116
1855.23 103
1855.33 92
1855.43 82
1855.53 75
1855.63 70
1855.73 66
1855.83 62
1855.92 55
1856.02 47
1856.12 39
1856.22 31
1856.32 26
1856.42 24
1856.52 25
1856.61 29
1856.71 32
1856.81 33
1856.91 32
1857.01 28
1857.11 21
1857.21 13
1857.30 5
1857.40 0
1857.50 0
1857.60 0
1857.70 0
1857.80 0
1857.90 0
1857.99 0
1858.09 0
1858.19 0
1858.29 9
1858.39 23
1858.49 37
1858.59 50
1858.68 62
1858.78 74
1858.88 84
1858.98 94
1859.08 100
1859.18 104
1859.28 105
1859.38 103
1859.47 100
1859.57 97
1859.67 95
1859.77 94
1859.87 94
1859.97 93
1860.07 91
1860.16 88
1860.26 83
1860.36 78
1860.46 76
1860.56 76
1860.66 81
1860.76 91
1860.86 104
1860.95 120
1861.05 139
1861.15 159
1861.25 179
1861.35 197
1861.45 213
1861.55 225
1861.64 232
1861.74 232
1861.84 225
1861.94 213
1862.04 197
1862.14 179
1862.24 160
1862.34 141
1862.43 122
1862.53 105
1862.63 88
1862.73 71
1862.83 55
1862.93 39
1863.03 22
1863.13 6
1863.22 0
1863.32 0
1863.42 0
1863.52 0
1863.62 0
1863.72 0
1863.82 0
1863.92 0
1864.01 14
1864.11 31
1864.21 45
1864.31 55
1864.41 62
1864.51 65
1864.61 66
1864.71 65
1864.81 63
1864.90 60
1865.00 58
1865.10 56
1865.20 56
1865.30 58
1865.40 62
1865.50 68
1865.60 73
1865.69 77
1865.79 79
1865.89 77
1865.99 73
1866.09 69
1866.19 68
1866.29 74
1866.39 89
1866.49 113
1866.58 145
1866.68 180
1866.78 215
1866.88 244
1866.98 263
1867.08 269
1867.18 264
1867.28 250
1867.37 233
1867.47 216
1867.57 205
1867.67 201
1867.77 206
1867.87 217
1867.97 231
1868.07 245
1868.17 255
1868.26 260
1868.36 259
1868.46 252
1868.56 241
1868.66 226
1868.76 210
1868.86 192
1868.96 175
1869.06 159
1869.15 145
1869.25 134
1869.35 126
1869.45 122
1869.55 123
1869.65 127
1869.75 134
1869.85 142
1869.95 151
1870.05 159
1870.14 164
1870.24 166
1870.34 165
1870.44 161
1870.54 155
1870.64 147
1870.74 138
1870.84 127
1870.94 114
1871.03 101
1871.13 88
1871.23 75
1871.33 67
1871.43 62
1871.53 62
1871.63 64
1871.73 69
1871.83 73
1871.93 75
1872.02 74
1872.12 71
1872.22 67
1872.32 62
1872.42 58
1872.52 55
1872.62 52
1872.72 50
1872.82 48
1872.92 47
1873.01 47
1873.11 47
1873.21 48
1873.31 49
1873.41 51
1873.51 52
1873.61 55
1873.71 60
1873.81 67
1873.91 77
1874.00 91
1874.10 106
1874.20 122
1874.30 137
1874.40 148
1874.50 154
1874.60 154
1874.70 147
1874.80 137
1874.90 123
1875.00 109
1875.09 96
1875.19 86
1875.29 80
1875.39 76
1875.49 74
1875.59 73
1875.69 72
1875.79 71
1875.89 69
1875.99 66
1876.09 61
1876.18 55
1876.28 48
1876.38 40
1876.48 31
1876.58 25
1876.68 21
1876.78 23
1876.88 29
1876.98 39
1877.08 51
1877.18 61
1877.27 69
1877.37 74
1877.47 74
1877.57 71
1877.67 66
1877.77 61
1877.87 55
1877.97 49
1878.07 43
1878.17 38
1878.27 34
1878.37 32
1878.46 32
1878.56 35
1878.66 40
1878.76 46
1878.86 51
1878.96 53
1879.06 52
1879.16 48
1879.26 43
1879.36 39
1879.46 37
1879.56 39
1879.65 44
1879.75 51
1879.85 58
1879.95 64
1880.05 67
1880.15 68
1880.25 69
1880.35 72
1880.45 78
1880.55 88
1880.65 101
1880.75 116
1880.85 132
1880.94 145
1881.04 156
1881.14 163
1881.24 167
1881.34 167
1881.44 162
1881.54 155
1881.64 145
1881.74 132
1881.84 118
1881.94 103
1882.04 90
1882.14 77
1882.23 65
1882.33 55
1882.43 46
1882.53 40
1882.63 34
1882.73 29
1882.83 25
1882.93 20
1883.03 15
1883.13 10
1883.23 5
1883.33 1
1883.43 1
1883.53 5
1883.62 13
1883.72 25
1883.82 40
1883.92 55
1884.02 67
1884.12 72
1884.22 70
1884.32 59
1884.42 43
1884.52 24
1884.62 6
1884.72 0
1884.82 0
1884.92 0
1885.01 0
1885.11 0
1885.21 9
1885.31 16
1885.41 22
1885.51 27
1885.61 33
1885.71 40
1885.81 48
1885.91 55
1886.01 61
1886.11 66
1886.21 71
1886.31 76
1886.41 82
1886.51 87
1886.60 93
1886.70 96
1886.80 95
1886.90 88
1887.00 76
1887.10 58
1887.20 38
1887.30 16
1887.40 0
1887.50 0
1887.60 0
1887.70 0
1887.80 0
1887.90 0
1888.00 0
1888.10 0
1888.19 10
1888.29 21
1888.39 30
1888.49 34
1888.59 34
1888.69 30
1888.79 25
1888.89 20
1888.99 16
1889.09 15
1889.19 16
1889.29 19
1889.39 23
1889.49 27
1889.59 31
1889.69 35
1889.79 38
1889.89 41
1889.98 45
1890.08 50
1890.18 55
1890.28 62
1890.38 69
1890.48 77
1890.58 84
1890.68 91
1890.78 96
1890.88 98
1890.98 98
1891.08 95
1891.18 93
1891.28 90
1891.38 90
1891.48 92
1891.58 97
1891.68 105
1891.78 115
1891.88 125
1891.97 133
1892.07 139
1892.17 144
1892.27 146
1892.37 148
1892.47 150
1892.57 152
1892.67 157
1892.77 162
1892.87 168
1892.97 172
1893.07 173
1893.17 169
1893.27 161
1893.37 149
1893.47 135
1893.57 122
1893.67 111
1893.77 103
1893.87 99
1893.97 100
1894.07 103
1894.16 107
1894.26 113
1894.36 120
1894.46 129
1894.56 139
1894.66 151
1894.76 164
1894.86 179
1894.96 192
1895.06 201
1895.16 205
1895.26 202
1895.36 193
1895.46 180
1895.56 164
1895.66 149
1895.76 138
1895.86 132
1895.96 131
1896.06 134
1896.16 138
1896.26 142
1896.36 144
1896.46 143
1896.56 140
1896.66 137
1896.75 136
1896.85 138
1896.95 143
1897.05 152
1897.15 163
1897.25 172
1897.35 177
1897.45 175
1897.55 166
1897.65 149
1897.75 127
1897.85 103
1897.95 78
1898.05 55
1898.15 36
1898.25 18
1898.35 4
1898.45 0
1898.55 0
1898.65 0
1898.75 0
1898.85 0
1898.95 0
1899.05 0
1899.15 0
1899.25 6
1899.35 23
1899.45 41
1899.55 56
1899.65 68
1899.75 75
1899.84 78
1899.94 79
1900.04 77
1900.14 74
1900.24 71
1900.34 69
1900.44 68
1900.54 68
1900.64 68
1900.74 68
1900.84 68
1900.94 68
1901.04 67
1901.14 66
1901.24 65
1901.34 62
1901.44 58
1901.54 54
1901.64 50
1901.74 48
1901.84 50
1901.94 56
1902.04 65
1902.14 76
1902.24 87
1902.34 95
1902.44 99
1902.54 97
1902.64 89
1902.74 78
1902.84 64
1902.94 51
1903.04 37
1903.14 25
1903.24 12
1903.34 1
1903.44 0
1903.54 0
1903.64 0
1903.74 0
1903.84 0
1903.94 0
1904.04 0
1904.14 7
1904.24 15
1904.34 20
1904.44 21
1904.53 21
1904.63 20
1904.73 21
1904.83 25
1904.93 32
1905.03 42
1905.13 53
1905.23 62
1905.33 69
1905.43 72
1905.53 73
1905.63 70
1905.73 67
1905.83 63
1905.93 61
1906.03 60
1906.13 60
1906.23 59
1906.33 56
1906.43 50
1906.53 41
1906.63 31
1906.73 21
1906.83 14
1906.93 10
1907.03 12
1907.13 17
1907.23 24
1907.33 32
1907.43 38
1907.53 41
1907.63 43
1907.73 43
1907.83 43
1907.93 46
1908.03 51
1908.13 59
1908.23 68
1908.33 77
1908.43 86
1908.53 95
1908.63 102
1908.73 110
1908.83 119
1908.93 128
1909.03 139
1909.13 149
1909.23 158
1909.33 164
1909.43 167
1909.53 165
1909.63 159
1909.73 150
1909.83 137
1909.93 124
1910.03 111
1910.13 98
1910.23 87
1910.33 79
1910.43 75
1910.53 75
1910.63 76
1910.73 79
1910.83 82
1910.93 85
1911.03 84
1911.13 82
1911.23 77
1911.33 71
1911.43 64
1911.53 57
1911.63 52
1911.73 49
1911.83 47
1911.93 49
1912.03 53
1912.13 58
1912.23 65
1912.33 71
1912.43 77
1912.53 82
1912.63 88
1912.73 95
1912.83 107
1912.93 122
1913.03 141
1913.13 160
1913.23 177
1913.33 188
1913.43 190
1913.53 185
1913.63 173
1913.73 157
1913.83 141
1913.93 127
1914.03 118
1914.13 116
1914.23 119
1914.33 128
1914.43 140
1914.53 156
1914.63 174
1914.73 192
1914.83 211
1914.93 227
1915.03 241
1915.13 252
1915.23 258
1915.33 261
1915.43 260
1915.53 258
1915.63 254
1915.73 252
1915.83 252
1915.93 255
1916.04 259
1916.14 264
1916.24 268
1916.34 270
1916.44 269
1916.54 263
1916.64 255
1916.74 244
1916.84 233
1916.94 221
1917.04 211
1917.14 203
1917.24 196
1917.34 193
1917.44 191
1917.54 191
1917.64 193
1917.74 196
1917.84 200
1917.94 205
1918.04 210
1918.14 215
1918.24 220
1918.34 225
1918.44 228
1918.54 228
1918.64 225
1918.74 219
1918.84 211
1918.94 204
1919.04 198
1919.14 194
1919.24 193
1919.34 194
1919.44 195
1919.54 195
1919.64 191
1919.74 184
1919.84 175
1919.94 164
1920.04 152
1920.14 141
1920.24 131
1920.34 123
1920.44 117
1920.54 114
1920.64 113
1920.75 115
1920.85 117
1920.95 120
1921.05 123
1921.15 124
1921.25 123
1921.35 123
1921.45 122
1921.55 122
1921.65 121
1921.75 119
1921.85 114
1921.95 106
1922.05 94
1922.15 81
1922.25 68
1922.35 56
1922.45 48
1922.55 42
1922.65 38
1922.75 34
1922.85 30
1922.95 25
1923.05 20
1923.15 16
1923.25 13
1923.35 11
1923.45 10
1923.55 8
1923.65 4
1923.75 0
1923.85 0
1923.96 0
1924.06 0
1924.16 0
1924.26 0
1924.36 0
1924.46 5
1924.56 20
1924.66 37
1924.76 53
1924.86 66
1924.96 74
1925.06 77
1925.16 74
1925.26 68
1925.36 61
1925.46 56
1925.56 55
1925.66 61
1925.76 74
1925.86 93
1925.96 116
1926.06 142
1926.16 169
1926.26 194
1926.36 217
1926.46 236
1926.57 252
1926.67 266
1926.77 278
1926.87 288
1926.97 297
1927.07 305
1927.17 310
1927.27 309
1927.37 303
1927.47 291
1927.57 274
1927.67 254
1927.77 235
1927.87 221
1927.97 213
1928.07 212
1928.17 219
1928.27 230
1928.37 244
1928.47 257
1928.57 268
1928.67 275
1928.78 278
1928.88 276
1928.98 271
1929.08 265
1929.18 258
1929.28 253
1929.38 251
1929.48 253
1929.58 257
1929.68 266
1929.78 276
1929.88 289
1929.98 303
1930.08 317
1930.18 331
1930.28 344
1930.38 353
1930.48 359
1930.58 361
1930.69 360
1930.79 356
1930.89 351
1930.99 348
1931.09 346
1931.19 345
1931.29 346
1931.39 347
1931.49 346
1931.59 344
1931.69 337
1931.79 327
1931.89 314
1931.99 299
1932.09 285
1932.19 271
1932.29 259
1932.39 251
1932.50 246
1932.60 243
1932.70 241
1932.80 240
1932.90 239
1933.00 238
1933.10 236
1933.20 234
1933.30 231
1933.40 230
1933.50 228
1933.60 225
1933.70 221
1933.80 216
1933.90 211
1934.00 206
1934.10 201
1934.21 196
1934.31 192
1934.41 189
1934.51 185
1934.61 182
1934.71 180
1934.81 181
1934.91 183
1935.01 189
1935.11 197
1935.21 205
1935.31 213
1935.41 217
1935.51 217
1935.61 213
1935.72 207
1935.82 200
1935.92 193
1936.02 189
1936.12 186
1936.22 185
1936.32 183
1936.42 180
1936.52 174
1936.62 166
1936.72 157
1936.82 148
1936.92 142
1937.02 139
1937.12 139
1937.23 143
1937.33 151
1937.43 162
1937.53 177
1937.63 195
1937.73 214
1937.83 234
1937.93 250
1938.03 261
1938.13 264
1938.23 258
1938.33 244
1938.43 224
1938.53 202
1938.64 181
1938.74 164
1938.84 153
1938.94 148
1939.04 147
1939.14 148
1939.24 150
1939.34 153
1939.44 155
1939.54 158
1939.64 164
1939.74 172
1939.84 183
1939.95 195
1940.05 208
1940.15 219
1940.25 226
1940.35 228
1940.45 225
1940.55 216
1940.65 205
1940.75 192
1940.85 179
1940.95 169
1941.05 162
1941.15 158
1941.26 157
1941.36 159
1941.46 161
1941.56 163
1941.66 164
1941.76 163
1941.86 159
1941.96 151
1942.06 141
1942.16 129
1942.26 116
1942.36 105
1942.47 95
1942.57 88
1942.67 82
1942.77 79
1942.87 76
1942.97 73
1943.07 71
1943.17 72
1943.27 76
1943.37 85
1943.47 99
1943.57 116
1943.68 135
1943.78 152
1943.88 166
1943.98 175
1944.08 178
1944.18 176
1944.28 169
1944.38 157
1944.48 143
1944.58 125
1944.68 107
1944.79 88
1944.89 71
1944.99 55
1945.09 43
1945.19 35
1945.29 32
1945.39 33
1945.49 38
1945.59 44
1945.69 52
1945.79 60
1945.90 69
1946.00 80
1946.10 93
1946.20 109
1946.30 128
1946.40 151
1946.50 175
1946.60 198
1946.70 219
1946.80 235
1946.91 244
1947.01 248
1947.11 247
1947.21 242
1947.31 234
1947.41 225
1947.51 215
1947.61 207
1947.71 199
1947.81 192
1947.91 187
1948.02 185
1948.12 186
1948.22 191
1948.32 199
1948.42 209
1948.52 219
1948.62 228
1948.72 234
1948.82 238
1948.92 240
1949.03 243
1949.13 247
1949.23 253
1949.33 260
1949.43 266
1949.53 268
1949.63 264
1949.73 254
1949.83 236
1949.93 214
1950.04 188
1950.14 161
1950.24 134
1950.34 109
1950.44 88
1950.54 73
1950.64 65
1950.74 65
1950.84 72
1950.95 86
1951.05 104
1951.15 124
1951.25 143
1951.35 160
1951.45 175
1951.55 189
1951.65 201
1951.75 213
1951.86 226
1951.96 238
1952.06 247
1952.16 253
1952.26 255
1952.36 253
1952.46 246
1952.56 236
1952.66 224
1952.76 211
1952.87 198
1952.97 186
1953.07 173
1953.17 161
1953.27 149
1953.37 137
1953.47 124
1953.57 110
1953.68 95
1953.78 81
1953.88 69
1953.98 61
1954.08 60
1954.18 65
1954.28 77
1954.38 93
1954.48 109
1954.59 123
1954.69 131
1954.79 133
1954.89 129
1954.99 121
1955.09 111
1955.19 101
1955.29 91
1955.39 82
1955.50 74
1955.60 68
1955.70 63
1955.80 60
1955.90 59
1956.00 61
1956.10 64
1956.20 67
1956.31 70
1956.41 71
1956.51 71
1956.61 70
1956.71 68
1956.81 66
1956.91 63
1957.01 57
1957.12 48
1957.22 34
1957.32 17
1957.42 0
1957.52 0
1957.62 0
1957.72 0
1957.82 0
1957.92 0
1958.03 0
1958.13 0
1958.23 9
1958.33 23
1958.43 36
1958.53 50
1958.63 66
1958.73 85
1958.84 107
1958.94 130
1959.04 152
1959.14 170
1959.24 181
1959.34 184
1959.44 178
1959.55 164
1959.65 144
1959.75 120
1959.85 94
1959.95 69
1960.05 47
1960.15 30
1960.25 19
1960.36 14
1960.46 15
1960.56 22
1960.66 35
1960.76 53
1960.86 76
1960.96 102
1961.06 130
1961.17 156
1961.27 177
1961.37 190
1961.47 194
1961.57 188
1961.67 173
1961.77 153
1961.88 130
1961.98 107
1962.08 88
1962.18 72
1962.28 60
1962.38 50
1962.48 42
1962.58 35
1962.69 28
1962.79 22
1962.89 17
1962.99 14
1963.09 14
1963.19 15
1963.29 18
1963.40 22
1963.50 26
1963.60 31
1963.70 34
1963.80 37
1963.90 38
1964.00 37
1964.11 33
1964.21 27
1964.31 21
1964.41 15
1964.51 11
1964.61 10
1964.71 14
1964.82 21
1964.92 32
1965.02 44
1965.12 56
1965.22 68
1965.32 77
1965.42 84
1965.53 88
1965.63 89
1965.73 89
1965.83 87
1965.93 86
1966.03 85
1966.13 86
1966.24 89
1966.34 92
1966.44 96
1966.54 100
1966.64 105
1966.74 112
1966.84 122
1966.95 136
1967.05 154
1967.15 173
1967.25 192
1967.35 207
1967.45 216
1967.55 219
1967.66 217
1967.76 212
1967.86 205
1967.96 201
1968.06 198
1968.16 198
1968.27 199
1968.37 201
1968.47 203
1968.57 204
1968.67 203
1968.77 198
1968.87 191
1968.98 181
1969.08 168
1969.18 154
1969.28 140
1969.38 127
1969.48 114
1969.59 101
1969.69 85
1969.79 65
1969.89 41
1969.99 14
1970.09 0
1970.19 0
1970.30 0
1970.40 0
1970.50 0
1970.60 0
1970.70 0
1970.80 0
1970.91 18
1971.01 43
1971.11 66
1971.21 85
1971.31 100
1971.41 113
1971.51 123
1971.62 131
1971.72 138
1971.82 146
1971.92 153
1972.02 159
1972.12 165
1972.23 169
1972.33 170
1972.43 168
1972.53 163
1972.63 158
1972.73 154
1972.84 152
1972.94 155
1973.04 163
1973.14 174
1973.24 188
1973.34 201
1973.45 211
1973.55 215
1973.65 214
1973.75 208
1973.85 198
1973.95 185
1974.06 172
1974.16 159
1974.26 146
1974.36 133
1974.46 121
1974.56 109
1974.67 96
1974.77 81
1974.87 65
1974.97 47
1975.07 29
1975.17 11
1975.28 0
1975.38 0
1975.48 0
1975.58 0
1975.68 0
1975.78 4
1975.89 22
1975.99 43
1976.09 65
1976.19 89
1976.29 115
1976.39 141
1976.50 167
1976.60 189
1976.70 206
1976.80 214
1976.90 213
1977.00 204
1977.11 188
1977.21 168
1977.31 146
1977.41 126
1977.51 109
1977.62 95
1977.72 85
1977.82 80
1977.92 78
1978.02 80
1978.12 86
1978.23 93
1978.33 102
1978.43 112
1978.53 123
1978.63 135
1978.73 145
1978.84 155
1978.94 161
1979.04 164
1979.14 163
1979.24 159
1979.35 154
1979.45 149
1979.55 148
1979.65 151
1979.75 158
1979.85 169
1979.96 182
1980.06 194
1980.16 204
1980.26 212
1980.36 216
1980.47 217
1980.57 217
1980.67 216
1980.77 216
1980.87 216
1980.97 216
1981.08 215
1981.18 214
1981.28 210
1981.38 205
1981.48 198
1981.59 191
1981.69 186
1981.79 185
1981.89 188
1981.99 195
1982.09 206
1982.20 217
1982.30 228
1982.40 236
1982.50 240
1982.60 242
1982.71 243
1982.81 243
1982.91 245
1983.01 248
1983.11 252
1983.22 256
1983.32 258
1983.42 257
1983.52 250
1983.62 238
1983.73 218
1983.83 193
1983.93 164
1984.03 132
1984.13 100
1984.23 71
1984.34 46
1984.44 28
1984.54 16
1984.64 10
1984.74 8
1984.85 8
1984.95 9
1985.05 11
1985.15 12
1985.25 16
1985.36 24
1985.46 37
1985.56 56
1985.66 78
1985.76 100
1985.87 120
1985.97 133
1986.07 138
1986.17 135
1986.27 128
1986.38 120
1986.48 115
1986.58 117
1986.68 124
1986.78 136
1986.89 148
1986.99 157
1987.09 159
1987.19 152
1987.29 137
1987.40 115
1987.50 91
1987.60 69
1987.70 49
1987.80 35
1987.91 25
1988.01 20
1988.11 16
1988.21 13
1988.31 11
1988.42 10
1988.52 11
1988.62 14
1988.72 19
1988.82 25
1988.93 31
1989.03 35
1989.13 36
1989.23 33
1989.33 27
1989.44 20
1989.54 12
1989.64 4
1989.74 0
1989.84 0
1989.95 0
1990.05 0
1990.15 0
1990.25 0
1990.35 0
1990.46 0
1990.56 3
1990.66 7
1990.76 10
1990.87 14
1990.97 20
1991.07 28
1991.17 40
1991.27 54
1991.38 66
1991.48 73
1991.58 74
1991.68 67
1991.78 53
1991.89 34
1991.99 15
1992.09 0
1992.19 0
1992.29 0
1992.40 0
1992.50 0
1992.60 10
1992.70 28
1992.81 47
1992.91 64
1993.01 79
1993.11 91
1993.21 97
1993.32 99
1993.42 96
1993.52 89
1993.62 79
1993.72 66
1993.83 51
1993.93 37
1994.03 24
1994.13 16
1994.24 14
1994.34 20
1994.44 35
1994.54 56
1994.64 81
1994.75 107
1994.85 129
1994.95 143
1995.05 150
1995.16 149
1995.26 142
1995.36 134
1995.46 126
1995.56 121
1995.67 121
1995.77 125
1995.87 132
1995.97 140
1996.08 149
1996.18 157
1996.28 162
1996.38 164
1996.48 163
1996.59 159
1996.69 154
1996.79 147
1996.89 141
1997.00 134
1997.10 127
1997.20 119
1997.30 110
1997.40 100
1997.51 91
1997.61 85
1997.71 82
1997.81 84
1997.92 90
1998.02 98
1998.12 106
1998.22 112
1998.33 114
1998.43 113
1998.53 108
1998.63 101
1998.73 94
1998.84 89
1998.94 87
1999.04 90
1999.14 97
1999.25 107
1999.35 120
1999.45 134
1999.55 147
1999.65 157
1999.76 164
1999.86 166
1999.96 164
2000.06 158
2000.17 148
2000.27 137
2000.37 126
2000.47 118
2000.58 114
2000.68 116
2000.78 122
2000.88 130
2000.99 137
2001.09 141
2001.19 138
2001.29 127
2001.39 111
2001.50 91
2001.60 70
2001.70 50
2001.80 35
2001.91 26
2002.01 22
2002.11 24
2002.21 30
2002.32 39
2002.42 49
2002.52 59
2002.62 67
2002.73 74
2002.83 82
2002.93 90
2003.03 102
2003.14 117
2003.24 136
2003.34 156
2003.44 179
2003.54 200
2003.65 222
2003.75 241
2003.85 260
2003.95 277
2004.06 294
2004.16 308
2004.26 319
2004.36 326
2004.47 329
2004.57 327
2004.67 322
2004.77 314
2004.88 305
2004.98 295
2005.08 284
2005.18 272
2005.29 258
2005.39 241
2005.49 223
2005.59 203
2005.70 185
2005.80 170
2005.90 160
2006.00 155
2006.11 155
2006.21 159
2006.31 162
2006.41 163
2006.52 161
2006.62 154
2006.72 144
2006.82 130
2006.93 116
2007.03 102
2007.13 91
2007.23 82
2007.34 77
2007.44 75
2007.54 76
2007.64 79
2007.75 81
2007.85 82
2007.95 78
2008.05 71
2008.16 60
2008.26 46
2008.36 33
2008.46 23
2008.57 19
2008.67 20
2008.77 27
2008.87 38
2008.98 52
2009.08 66
2009.18 80
2009.28 92
2009.39 104
2009.49 114
2009.59 123
2009.69 130
2009.80 134
2009.90 134
2010.00 132
2010.11 126
2010.21 119
2010.31 111
2010.41 103
2010.52 97
2010.62 92
2010.72 89
2010.82 88
2010.93 90
2011.03 93
2011.13 98
2011.23 105
2011.34 113
2011.44 121
2011.54 127
2011.64 131
2011.75 132
2011.85 130
2011.95 128
2012.05 126
2012.16 126
2012.26 131
2012.36 139
2012.47 150
2012.57 161
2012.67 170
2012.77 174
2012.88 173
2012.98 166
2013.08 155
2013.18 141
2013.29 126
2013.39 111
2013.49 99
2013.59 91
2013.70 86
2013.80 86
2013.90 90
2014.01 96
2014.11 103
2014.21 108
2014.31 111
2014.42 109
2014.52 103
2014.62 94
2014.72 84
2014.83 72
2014.93 60
2015.03 49
2015.13 40
2015.24 31
2015.34 26
2015.44 24
2015.55 29
2015.65 41
2015.75 61
2015.85 86
2015.96 116
2016.06 147
2016.16 176
2016.26 199
2016.37 215
2016.47 224
2016.57 227
2016.68 226
2016.78 223
2016.88 219
2016.98 214
2017.09 208
2017.19 201
2017.29 191
2017.40 179
2017.50 165
2017.60 151
2017.70 138
2017.81 125
2017.91 114
2018.01 103
2018.11 93
2018.22 83
2018.32 74
2018.42 67
2018.53 61
2018.63 56
2018.73 50
2018.83 43
2018.94 34
2019.04 23
2019.14 10
2019.25 0
2019.35 0
2019.45 0
2019.55 0
2019.66 0
2019.76 0
2019.86 0
2019.97 0
2020.07 0
2020.17 12
2020.27 27
2020.38 43
2020.48 59
2020.58 73
2020.69 85
2020.79 93
2020.89 98
2020.99 99
2021.10 96
2021.20 89
2021.30 80
2021.41 68
2021.51 56
2021.61 45
2021.71 38
2021.82 39
2021.92 50
2022.02 72
2022.13 104
2022.23 144
2022.33 187
2022.43 230
2022.54 268
2022.64 298
2022.74 318
2022.85 330
2022.95 335
2023.05 334
2023.15 329
2023.26 321
2023.36 311
2023.46 299
2023.57 287
2023.67 275
2023.77 264
2023.88 254
2023.98 246
2024.08 240
2024.18 235
2024.29 233
2024.39 233
2024.49 235
2024.60 240
2024.70 247
2024.80 255
2024.90 263
2025.01 268
2025.11 270
2025.21 266
2025.32 257
2025.42 243
2025.52 224
2025.63 200
2025.73 174
2025.83 145
2025.93 115
2026.04 86
2026.14 59
2026.24 36
2026.35 18
2026.45 4
2026.55 0
2026.66 0
2026.76 0
2026.86 0
2026.96 0
2027.07 0
2027.17 0
2027.27 0
2027.38 0
2027.48 13
2027.58 31
2027.69 49
2027.79 68
2027.89 85
2027.99 100
2028.10 113
2028.20 124
2028.30 131
2028.41 134
2028.51 133
2028.61 128
2028.72 119
2028.82 107
2028.92 92
2029.03 75
2029.13 59
2029.23 45
2029.33 33
2029.44 25
2029.54 19
2029.64 18
2029.75 19
2029.85 25
2029.95 36
2030.06 50
2030.16 67
2030.26 87
2030.37 106
2030.47 122
2030.57 132
2030.67 137
2030.78 135
2030.88 128
2030.98 119
2031.09 111
2031.19 106
2031.29 105
2031.40 109
2031.50 119
2031.60 133
2031.71 150
2031.81 169
2031.91 187
2032.02 203
2032.12 217
2032.22 227
2032.32 233
2032.43 236
2032.53 236
2032.63 232
2032.74 225
2032.84 215
2032.94 202
2033.05 186
2033.15 169
2033.25 153
2033.36 138
2033.46 127
2033.56 120
2033.67 117
2033.77 117
2033.87 118
2033.98 119
2034.08 118
2034.18 113
2034.29 107
2034.39 99
2034.49 93
2034.59 90
2034.70 90
2034.80 95
2034.90 103
2035.01 114
2035.11 126
2035.21 136
2035.32 145
2035.42 153
2035.52 161
2035.63 169
2035.73 180
2035.83 194
2035.94 211
2036.04 230
2036.14 248
2036.25 264
2036.35 276
2036.45 283
2036.56 284
2036.66 280
2036.76 273
2036.87 262
2036.97 250
2037.07 237
2037.18 225
2037.28 213
2037.38 203
2037.49 193
2037.59 186
2037.69 181
2037.80 178
2037.90 178
2038.00 181
2038.11 186
2038.21 192
2038.31 201
2038.42 210
2038.52 219
2038.62 228
2038.73 237
2038.83 245
2038.93 251
2039.04 256
2039.14 258
2039.24 260
2039.35 262
2039.45 263
2039.55 265
2039.66 268
2039.76 272
2039.86 274
2039.97 275
2040.07 272
2040.17 266
2040.28 258
2040.38 248
2040.48 237
2040.59 228
2040.69 222
2040.79 219
2040.90 219
2041.00 221
2041.10 223
2041.21 224
2041.31 223
2041.41 220
2041.52 216
2041.62 211
2041.72 207
2041.83 204
2041.93 202
2042.03 203
2042.14 206
2042.24 210
2042.34 215
2042.45 219
2042.55 223
2042.65 224
2042.76 223
2042.86 218
2042.96 209
2043.07 198
2043.17 184
2043.27 170
2043.38 157
2043.48 149
2043.58 147
2043.69 152
2043.79 162
2043.89 178
2044.00 194
2044.10 210
2044.20 223
2044.31 230
2044.41 231
2044.52 227
2044.62 219
2044.72 208
2044.83 196
2044.93 184
2045.03 172
2045.14 162
2045.24 156
2045.34 154
2045.45 158
2045.55 167
2045.65 180
2045.76 195
2045.86 210
2045.96 220
2046.07 224
2046.17 220
2046.27 211
2046.38 198
2046.48 182
2046.59 166
2046.69 151
2046.79 138
2046.90 127
2047.00 117
2047.10 107
2047.21 97
2047.31 85
2047.41 72
2047.52 59
2047.62 44
2047.72 29
2047.83 17
2047.93 10
2048.03 7
2048.14 12
2048.24 23
2048.35 40
2048.45 62
2048.55 85
2048.66 108
2048.76 128
2048.86 146
2048.97 160
2049.07 171
2049.17 179
2049.28 185
2049.38 189
2049.48 190
2049.59 188
2049.69 181
2049.80 171
2049.90 156
2050.00 138
2050.11 120
2050.21 104
2050.31 92
2050.42 85
2050.52 83
2050.62 84
2050.73 88
2050.83 91
2050.93 92
2051.04 89
2051.14 83
2051.25 73
2051.35 63
2051.45 54
2051.56 49
2051.66 49
2051.76 55
2051.87 67
2051.97 82
2052.08 98
2052.18 112
2052.28 122
2052.39 125
2052.49 121
2052.59 111
2052.70 97
2052.80 80
2052.90 63
2053.01 48
2053.11 35
2053.22 25
2053.32 20
2053.42 18
2053.53 20
2053.63 27
2053.73 38
2053.84 52
2053.94 67
2054.04 79
2054.15 88
2054.25 90
2054.36 84
2054.46 71
2054.56 54
2054.67 35
2054.77 18
2054.87 5
2054.98 0
2055.08 0
2055.19 0
2055.29 0
2055.39 5
2055.50 14
2055.60 26
2055.70 42
2055.81 63
2055.91 86
2056.02 109
2056.12 128
2056.22 141
2056.33 146
2056.43 144
2056.53 137
2056.64 128
2056.74 119
2056.85 113
2056.95 109
2057.05 106
2057.16 104
2057.26 102
2057.36 99
2057.47 96
2057.57 95
2057.68 94
2057.78 93
2057.88 92
2057.99 87
2058.09 78
2058.20 65
2058.30 50
2058.40 33
2058.51 19
2058.61 9
2058.71 6
2058.82 9
2058.92 18
2059.03 30
2059.13 42
2059.23 51
2059.34 57
2059.44 57
2059.54 52
2059.65 43
2059.75 33
2059.86 25
2059.96 19
2060.06 16
2060.17 16
2060.27 19
2060.38 22
2060.48 22
2060.58 18
2060.69 9
2060.79 0
2060.90 0
2061.00 0
2061.10 0
2061.21 0
2061.31 0
2061.41 0
2061.52 13
2061.62 31
2061.73 46
2061.83 54
2061.93 57
2062.04 54
2062.14 49
2062.25 44
2062.35 41
2062.45 39
2062.56 40
2062.66 40
2062.77 40
2062.87 38
2062.97 36
2063.08 36
2063.18 41
2063.28 53
2063.39 72
2063.49 96
2063.60 122
2063.70 147
2063.80 166
2063.91 179
2064.01 183
2064.12 182
2064.22 175
2064.32 165
2064.43 153
2064.53 140
2064.64 126
2064.74 111
2064.84 98
2064.95 87
2065.05 82
2065.16 83
2065.26 91
2065.36 104
2065.47 120
2065.57 136
2065.68 149
2065.78 157
2065.88 161
2065.99 159
2066.09 154
2066.20 145
2066.30 136
2066.40 125
2066.51 116
2066.61 108
2066.72 101
2066.82 97
2066.92 94
2067.03 92
2067.13 91
2067.24 89
2067.34 86
2067.44 81
2067.55 74
2067.65 65
2067.76 56
2067.86 48
2067.96 40
2068.07 33
2068.17 27
2068.28 21
2068.38 16
2068.49 10
2068.59 5
2068.69 1
2068.80 0
2068.90 0
2069.01 0
2069.11 3
2069.21 6
2069.32 8
2069.42 7
2069.53 4
2069.63 0
2069.73 0
2069.84 0
2069.94 0
2070.05 0
2070.15 5
2070.25 20
2070.36 36
2070.46 50
2070.57 59
2070.67 60
2070.78 54
2070.88 43
2070.98 29
2071.09 17
2071.19 11
2071.30 14
2071.40 25
2071.50 44
2071.61 67
2071.71 93
2071.82 116
2071.92 135
2072.03 149
2072.13 155
2072.23 153
2072.34 146
2072.44 133
2072.55 117
2072.65 101
2072.75 88
2072.86 81
2072.96 81
2073.07 87
2073.17 96
2073.28 107
2073.38 115
2073.48 118
2073.59 112
2073.69 101
2073.80 84
2073.90 65
2074.00 48
2074.11 35
2074.21 27
2074.32 23
2074.42 23
2074.53 23
2074.63 24
2074.73 23
2074.84 22
2074.94 18
2075.05 14
2075.15 8
2075.26 2
2075.36 0
2075.46 0
2075.57 0
2075.67 0
2075.78 0
2075.88 0
2075.98 0
2076.09 4
2076.19 13
2076.30 18
2076.40 21
2076.51 21
2076.61 20
2076.71 18
2076.82 17
2076.92 16
2077.03 15
2077.13 12
2077.24 7
2077.34 2
2077.44 0
2077.55 0
2077.65 7
2077.76 21
2077.86 41
2077.97 64
2078.07 87
2078.17 109
2078.28 128
2078.38 145
2078.49 162
2078.59 180
2078.70 202
2078.80 227
2078.91 253
2079.01 279
2079.11 301
2079.22 317
2079.32 326
2079.43 328
2079.53 323
2079.64 314
2079.74 301
2079.84 285
2079.95 268
2080.05 248
2080.16 228
2080.26 208
2080.37 188
2080.47 171
2080.57 156
2080.68 144
2080.78 136
2080.89 130
2080.99 128
2081.10 129
2081.20 131
2081.31 133
2081.41 133
2081.51 129
2081.62 121
2081.72 109
2081.83 94
2081.93 79
2082.04 67
2082.14 59
2082.25 56
2082.35 59
2082.45 64
2082.56 70
2082.66 74
2082.77 75
2082.87 71
2082.98 63
2083.08 51
2083.18 36
2083.29 22
2083.39 8
2083.50 0
2083.60 0
2083.71 0
2083.81 0
2083.92 0
2084.02 0
2084.13 0
2084.23 0
2084.33 8
2084.44 17
2084.54 26
2084.65 33
2084.75 35
2084.86 31
2084.96 21
2085.07 8
2085.17 0
2085.27 0
2085.38 0
2085.48 0
2085.59 0
2085.69 0
2085.80 0
2085.90 0
2086.01 14
2086.11 29
2086.21 42
2086.32 54
2086.42 66
2086.53 77
2086.63 89
2086.74 101
2086.84 115
2086.95 128
2087.05 140
2087.16 148
2087.26 155
2087.36 158
2087.47 158
2087.57 157
2087.68 155
2087.78 152
2087.89 147
2087.99 141
2088.10 133
2088.20 124
2088.31 115
2088.41 106
2088.51 98
2088.62 91
2088.72 86
2088.83 81
2088.93 76
2089.04 70
2089.14 64
2089.25 57
2089.35 53
2089.46 53
2089.56 57
2089.67 68
2089.77 84
2089.87 105
2089.98 128
2090.08 150
2090.19 169
2090.29 183
2090.40 190
2090.50 191
2090.61 187
2090.71 179
2090.82 168
2090.92 156
2091.03 144
2091.13 132
2091.23 124
2091.34 118
2091.44 117
2091.55 120
2091.65 128
2091.76 141
2091.86 158
2091.97 177
2092.07 197
2092.18 217
2092.28 238
2092.39 258
2092.49 277
2092.60 297
2092.70 317
2092.80 338
2092.91 361
2093.01 383
2093.12 405
2093.22 424
2093.33 439
2093.43 448
2093.54 451
2093.64 448
2093.75 440
2093.85 431
2093.96 419
2094.06 408
2094.17 398
2094.27 389
2094.37 381
2094.48 374
2094.58 367
2094.69 361
2094.79 356
2094.90 348
2095.00 339
2095.11 325
2095.21 306
2095.32 284
2095.42 258
2095.53 231
2095.63 206
2095.74 185
2095.84 169
2095.95 159
2096.05 153
2096.16 149
2096.26 146
2096.37 144
2096.47 142
2096.57 142
2096.68 145
2096.78 153
2096.89 166
2096.99 183
2097.10 203
2097.20 223
2097.31 239
2097.41 247
2097.52 246
2097.62 234
2097.73 212
2097.83 182
2097.94 149
2098.04 115
2098.15 84
2098.25 60
2098.36 43
2098.46 36
2098.57 37
2098.67 45
2098.78 61
2098.88 81
2098.99 105
2099.09 129
2099.19 151
2099.30 168
2099.40 180
2099.51 185
2099.61 184
2099.72 177
2099.82 167
2099.93 156
2100.03 144
2100.14 134
2100.24 126
2100.35 121
2100.45 118
2100.56 117
2100.66 117
2100.77 116
2100.87 113
2100.98 108
2101.08 101
2101.19 94
2101.29 88
2101.40 85
2101.50 86
2101.61 91
2101.71 101
2101.82 112
2101.92 123
2102.03 133
2102.13 138
2102.24 138
2102.34 133
2102.45 122
2102.55 107
2102.66 90
2102.76 75
2102.87 63
2102.97 57
2103.08 58
2103.18 64
2103.29 74
2103.39 83
2103.50 90
2103.60 91
2103.71 88
2103.81 83
2103.92 76
2104.02 70
2104.13 66
2104.23 65
2104.34 66
2104.44 71
2104.55 77
2104.65 85
2104.76 94
2104.86 105
2104.97 115
2105.07 123
2105.18 128
2105.28 129
2105.38 127
2105.49 121
2105.59 114
2105.70 107
2105.80 100
2105.91 95
2106.02 91
2106.12 89
2106.23 89
2106.33 90
2106.44 93
2106.54 97
2106.65 100
2106.75 104
2106.86 106
2106.96 108
2107.07 107
2107.17 104
2107.28 101
2107.38 97
2107.49 95
2107.59 94
2107.70 95
2107.80 97
2107.91 100
2108.01 103
2108.12 104
2108.22 105
2108.33 105
2108.43 106
2108.54 108
2108.64 112
2108.75 118
2108.85 125
2108.96 130
2109.06 133
2109.17 132
2109.27 129
2109.38 122
2109.48 115
2109.59 108
2109.69 103
2109.80 100
2109.90 98
2110.01 98
2110.11 98
2110.22 97
2110.32 96
2110.43 94
2110.53 93
2110.64 92
2110.74 94
2110.85 98
2110.95 105
2111.06 116
2111.16 128
2111.27 141
2111.37 153
2111.48 161
2111.58 165
2111.69 164
2111.79 160
2111.90 152
2112.00 144
2112.11 136
2112.22 128
2112.32 121
2112.43 114
2112.53 107
2112.64 98
2112.74 89
2112.85 79
2112.95 68
2113.06 57
2113.16 47
2113.27 37
2113.37 28
2113.48 20
2113.58 12
2113.69 5
2113.79 1
2113.90 0
2114.00 0
2114.11 0
2114.21 3
2114.32 6
2114.42 7
2114.53 6
2114.63 3
2114.74 0
2114.85 0
2114.95 0
2115.06 0
2115.16 0
2115.27 5
2115.37 17
2115.48 33
2115.58 52
2115.69 73
2115.79 96
2115.90 117
2116.00 138
2116.11 155
2116.21 168
2116.32 175
2116.42 177
2116.53 173
2116.63 164
2116.74 151
2116.85 136
2116.95 119
2117.06 103
2117.16 91
2117.27 83
2117.37 82
2117.48 88
2117.58 101
2117.69 117
2117.79 136
2117.90 152
2118.00 166
2118.11 174
2118.21 178
2118.32 179
2118.42 178
2118.53 179
2118.64 183
2118.74 190
2118.85 200
2118.95 210
2119.06 220
2119.16 227
2119.27 232
2119.37 233
2119.48 232
2119.58 229
2119.69 225
2119.79 220
2119.90 215
2120.00 211
2120.11 208
2120.22 206
2120.32 206
2120.43 207
2120.53 208
2120.64 208
2120.74 208
2120.85 207
2120.95 205
2121.06 201
2121.16 198
2121.27 194
2121.37 191
2121.48 187
2121.59 184
2121.69 178
2121.80 170
2121.90 159
2122.01 146
2122.11 131
2122.22 117
2122.32 106
2122.43 99
2122.53 97
2122.64 102
2122.74 110
2122.85 122
2122.96 135
2123.06 148
2123.17 160
2123.27 170
2123.38 178
2123.48 183
2123.59 186
2123.69 187
2123.80 187
2123.90 187
2124.01 189
2124.12 192
2124.22 196
2124.33 202
2124.43 209
2124.54 215
2124.64 220
2124.75 223
2124.85 224
2124.96 221
2125.07 216
2125.17 207
2125.28 195
2125.38 178
2125.49 159
2125.59 137
2125.70 115
2125.80 95
2125.91 77
2126.01 63
2126.12 55
2126.23 52
2126.33 54
2126.44 60
2126.54 68
2126.65 78
2126.75 88
2126.86 96
2126.96 102
2127.07 108
2127.18 112
2127.28 117
2127.39 124
2127.49 132
2127.60 142
2127.70 152
2127.81 162
2127.91 169
2128.02 176
2128.13 181
2128.23 186
2128.34 192
2128.44 199
2128.55 206
2128.65 210
2128.76 208
2128.86 198
2128.97 181
2129.08 158
2129.18 130
2129.29 103
2129.39 80
2129.50 65
2129.60 57
2129.71 57
2129.81 62
2129.92 73
2130.03 85
2130.13 100
2130.24 114
2130.34 127
2130.45 139
2130.55 147
2130.66 151
2130.77 149
2130.87 139
2130.98 122
2131.08 98
2131.19 68
2131.29 35
2131.40 3
2131.50 0
2131.61 0
2131.72 0
2131.82 0
2131.93 0
2132.03 0
2132.14 0
2132.24 15
2132.35 30
2132.46 41
2132.56 45
2132.67 44
2132.77 40
2132.88 35
2132.98 30
2133.09 28
2133.20 31
2133.30 38
2133.41 51
2133.51 67
2133.62 86
2133.72 105
2133.83 121
2133.94 135
2134.04 143
2134.15 149
2134.25 154
2134.36 159
2134.46 165
2134.57 174
2134.68 184
2134.78 194
2134.89 202
2134.99 208
2135.10 210
2135.20 208
2135.31 204
2135.42 198
2135.52 191
2135.63 185
2135.73 180
2135.84 178
2135.94 180
2136.05 189
2136.16 204
2136.26 223
2136.37 246
2136.47 268
2136.58 287
2136.68 300
2136.79 307
2136.90 307
2137.00 303
2137.11 295
2137.21 286
2137.32 277
2137.42 269
2137.53 261
2137.64 253
2137.74 245
2137.85 238
2137.95 232
2138.06 228
2138.17 225
2138.27 223
2138.38 219
2138.48 213
2138.59 205
2138.69 195
2138.80 184
2138.91 174
2139.01 169
2139.12 169
2139.22 175
2139.33 187
2139.44 202
2139.54 219
2139.65 233
2139.75 243
2139.86 247
2139.96 244
2140.07 235
2140.18 222
2140.28 208
2140.39 195
2140.49 186
2140.60 182
2140.71 185
2140.81 193
2140.92 204
2141.02 216
2141.13 228
2141.24 239
2141.34 247
2141.45 254
2141.55 261
2141.66 265
2141.76 268
2141.87 268
2141.98 263
2142.08 255
2142.19 242
2142.29 226
2142.40 208
2142.51 190
2142.61 175
2142.72 162
2142.82 153
2142.93 148
2143.04 146
2143.14 146
2143.25 147
2143.35 149
2143.46 152
2143.57 156
2143.67 161
2143.78 170
2143.88 182
2143.99 198
2144.10 215
2144.20 232
2144.31 245
2144.41 252
2144.52 249
2144.62 237
2144.73 217
2144.84 191
2144.94 165
2145.05 141
2145.15 123
2145.26 111
2145.37 106
2145.47 106
2145.58 110
2145.68 116
2145.79 121
2145.90 126
2146.00 131
2146.11 134
2146.21 137
2146.32 140
2146.43 144
2146.53 150
2146.64 156
2146.74 164
2146.85 172
2146.96 180
2147.06 188
2147.17 196
2147.28 203
2147.38 211
2147.49 219
2147.59 227
2147.70 235
2147.81 241
2147.91 245
2148.02 245
2148.12 240
2148.23 231
2148.34 216
2148.44 198
2148.55 178
2148.65 157
2148.76 137
2148.87 121
2148.97 110
2149.08 104
2149.18 103
2149.29 106
2149.40 113
2149.50 123
2149.61 134
2149.71 145
2149.82 157
2149.93 167
2150.03 176
2150.14 183
2150.25 186
2150.35 187
2150.46 186
2150.56 183
2150.67 180
2150.78 179
2150.88 180
2150.99 184
2151.09 190
2151.20 199
2151.31 209
2151.41 220
2151.52 230
2151.62 237
2151.73 242
2151.84 243
2151.94 241
2152.05 236
2152.16 229
2152.26 223
2152.37 220
2152.47 220
2152.58 224
2152.69 230
2152.79 236
2152.90 240
2153.00 239
2153.11 233
2153.22 222
2153.32 210
2153.43 198
2153.54 191
2153.64 189
2153.75 192
2153.85 198
2153.96 203
2154.07 204
2154.17 201
2154.28 192
2154.39 178
2154.49 163
2154.60 148
2154.70 136
2154.81 129
2154.92 126
2155.02 126
2155.13 130
2155.24 136
2155.34 142
2155.45 145
2155.55 146
2155.66 142
2155.77 134
2155.87 123
2155.98 110
2156.09 100
2156.19 93
2156.30 91
2156.40 94
2156.51 102
2156.62 113
2156.72 124
2156.83 135
2156.94 145
2157.04 153
2157.15 159
2157.25 163
2157.36 165
2157.47 165
2157.57 162
2157.68 155
2157.79 144
2157.89 130
2158.00 113
2158.10 95
2158.21 76
2158.32 58
2158.42 41
2158.53 28
2158.64 18
2158.74 11
2158.85 8
2158.96 8
2159.06 11
2159.17 15
2159.27 18
2159.38 19
2159.49 17
2159.59 11
2159.70 2
2159.81 0
2159.91 0
2160.02 0
2160.12 0
2160.23 0
2160.34 0
2160.44 7
2160.55 29
2160.66 52
2160.76 76
2160.87 99
2160.98 118
2161.08 130
2161.19 136
2161.29 133
2161.40 122
2161.51 107
2161.61 90
2161.72 76
2161.83 67
2161.93 65
2162.04 70
2162.15 80
2162.25 92
2162.36 104
2162.47 116
2162.57 124
2162.68 132
2162.78 138
2162.89 143
2163.00 148
2163.10 151
2163.21 150
2163.32 147
2163.42 141
2163.53 133
2163.64 126
2163.74 121
2163.85 119
2163.96 120
2164.06 121
2164.17 122
2164.27 120
2164.38 115
2164.49 107
2164.59 98
2164.70 91
2164.81 86
2164.91 85
2165.02 89
2165.13 96
2165.23 107
2165.34 119
2165.45 132
2165.55 144
2165.66 154
2165.77 161
2165.87 164
2165.98 162
2166.08 154
2166.19 141
2166.30 124
2166.40 105
2166.51 88
2166.62 73
2166.72 64
2166.83 60
2166.94 61
2167.04 64
2167.15 67
2167.26 69
2167.36 69
2167.47 67
2167.58 63
2167.68 61
2167.79 59
2167.90 59
2168.00 60
2168.11 60
2168.22 58
2168.32 55
2168.43 51
2168.53 47
2168.64 47
2168.75 52
2168.85 61
2168.96 74
2169.07 86
2169.17 95
2169.28 97
2169.39 90
2169.49 74
2169.60 53
2169.71 29
2169.81 5
2169.92 0
2170.03 0
2170.13 0
2170.24 0
2170.35 0
2170.45 0
2170.56 9
2170.67 31
2170.77 52
2170.88 71
2170.99 85
2171.09 95
2171.20 98
2171.31 97
2171.41 93
2171.52 85
2171.63 75
2171.73 66
2171.84 57
2171.95 51
2172.05 47
2172.16 46
2172.27 47
2172.37 49
2172.48 47
2172.59 42
2172.69 32
2172.80 18
2172.91 2
2173.01 0
2173.12 0
2173.23 0
2173.33 0
2173.44 0
2173.55 0
2173.65 2
2173.76 10
2173.87 15
2173.97 16
2174.08 16
2174.19 19
2174.29 25
2174.40 37
2174.51 53
2174.61 72
2174.72 89
2174.83 100
2174.93 104
2175.04 101
2175.15 92
2175.25 79
2175.36 67
2175.47 56
2175.57 49
2175.68 43
2175.79 38
2175.89 31
2176.00 22
2176.11 11
2176.21 0
2176.32 0
2176.43 0
2176.53 0
2176.64 0
2176.75 0
2176.85 0
2176.96 2
2177.07 15
2177.18 26
2177.28 34
2177.39 38
2177.50 40
2177.60 39
2177.71 37
2177.82 37
2177.92 39
2178.03 43
2178.14 50
2178.24 57
2178.35 63
2178.46 65
2178.56 63
2178.67 54
2178.78 39
2178.88 20
2178.99 0
2179.10 0
2179.20 0
2179.31 0
2179.42 0
2179.52 0
2179.63 0
2179.74 8
2179.85 30
2179.95 52
2180.06 72
2180.17 90
2180.27 107
2180.38 122
2180.49 135
2180.59 147
2180.70 158
2180.81 165
2180.91 168
2181.02 168
2181.13 164
2181.23 157
2181.34 147
2181.45 137
2181.56 127
2181.66 119
2181.77 115
2181.88 112
2181.98 111
2182.09 110
2182.20 109
2182.30 105
2182.41 99
2182.52 90
2182.62 80
2182.73 69
2182.84 58
2182.94 48
2183.05 39
2183.16 30
2183.27 22
2183.37 13
2183.48 2
2183.59 0
2183.69 0
2183.80 0
2183.91 0
2184.01 0
2184.12 0
2184.23 0
2184.33 4
2184.44 22
2184.55 39
2184.66 53
2184.76 62
2184.87 68
2184.98 71
2185.08 73
2185.19 74
2185.30 76
2185.40 79
2185.51 82
2185.62 85
2185.73 89
2185.83 93
2185.94 97
2186.05 100
2186.15 102
2186.26 102
2186.37 99
2186.47 93
2186.58 84
2186.69 73
2186.80 60
2186.90 48
2187.01 37
2187.12 29
2187.22 25
2187.33 24
2187.44 24
2187.54 26
2187.65 29
2187.76 32
2187.87 36
2187.97 41
2188.08 48
2188.19 54
2188.29 60
2188.40 61
2188.51 57
2188.62 46
2188.72 29
2188.83 8
2188.94 0
2189.04 0
2189.15 0
2189.26 0
2189.36 0
2189.47 0
2189.58 0
2189.69 0
2189.79 14
2189.90 29
2190.01 46
2190.11 62
2190.22 80
2190.33 96
2190.44 110
2190.54 120
2190.65 125
2190.76 126
2190.86 124
2190.97 121
2191.08 120
2191.19 122
2191.29 127
2191.40 133
2191.51 140
2191.61 144
2191.72 146
2191.83 143
2191.94 137
2192.04 129
2192.15 121
2192.26 112
2192.36 103
2192.47 95
2192.58 86
2192.69 77
2192.79 68
2192.90 59
2193.01 51
2193.11 44
2193.22 38
2193.33 32
2193.44 25
2193.54 16
2193.65 7
2193.76 0
2193.86 0
2193.97 0
2194.08 0
2194.19 0
2194.29 1
2194.40 13
2194.51 25
2194.61 33
2194.72 37
2194.83 38
2194.94 40
2195.04 44
2195.15 50
2195.26 59
2195.36 69
2195.47 77
2195.58 81
2195.69 82
2195.79 81
2195.90 81
2196.01 83
2196.12 88
2196.22 95
2196.33 104
2196.44 112
2196.54 117
2196.65 119
2196.76 118
2196.87 115
2196.97 111
2197.08 106
2197.19 102
2197.30 99
2197.40 99
2197.51 101
2197.62 107
2197.72 116
2197.83 126
2197.94 136
2198.05 142
2198.15 144
2198.26 139
2198.37 128
2198.48 113
2198.58 94
2198.69 76
2198.80 59
2198.90 47
2199.01 40
2199.12 37
2199.23 38
2199.33 41
2199.44 44
2199.55 45
2199.66 45
2199.76 42
2199.87 39
2199.98 38
2200.09 40
2200.19 46
2200.30 55
2200.41 67
2200.51 79
2200.62 91
2200.73 101
2200.84 107
2200.94 111
2201.05 113
2201.16 114
2201.27 115
2201.37 116
2201.48 117
2201.59 117
2201.70 117
2201.80 115
2201.91 111
2202.02 107
2202.13 103
2202.23 100
2202.34 97
2202.45 96
2202.55 95
2202.66 92
2202.77 88
2202.88 80
2202.98 69
2203.09 56
2203.20 42
2203.31 28
2203.41 16
2203.52 7
2203.63 2
2203.74 0
2203.84 1
2203.95 4
2204.06 8
2204.17 10
2204.27 11
2204.38 9
2204.49 5
2204.60 0
2204.70 0
2204.81 0
2204.92 0
2205.03 0
2205.13 0
2205.24 2
2205.35 14
2205.46 27
2205.56 40
2205.67 51
2205.78 58
2205.89 62
2205.99 62
2206.10 61
2206.21 60
2206.32 59
2206.42 58
2206.53 58
2206.64 56
2206.75 53
2206.85 49
2206.96 44
2207.07 41
2207.18 40
2207.28 44
2207.39 51
2207.50 63
2207.61 76
2207.71 89
2207.82 100
2207.93 107
2208.04 110
2208.14 109
2208.25 107
2208.36 103
2208.47 99
2208.57 96
2208.68 94
2208.79 95
2208.90 99
2209.00 107
2209.11 117
2209.22 130
2209.33 145
2209.43 158
2209.54 170
2209.65 179
2209.76 186
2209.86 191
2209.97 194
2210.08 197
2210.19 198
2210.29 198
2210.40 195
2210.51 188
2210.62 177
2210.72 164
2210.83 149
2210.94 135
2211.05 122
2211.15 112
2211.26 106
2211.37 103
2211.48 101
2211.59 100
2211.69 99
2211.80 99
2211.91 100
2212.02 101
2212.12 103
2212.23 105
2212.34 108
2212.45 110
2212.55 110
2212.66 107
2212.77 101
2212.88 92
2212.98 79
2213.09 64
2213.20 49
2213.31 35
2213.42 24
2213.52 19
2213.63 17
2213.74 16
2213.85 15
2213.95 11
2214.06 3
2214.17 0
2214.28 0
2214.38 0
2214.49 0
2214.60 0
2214.71 0
2214.81 1
2214.92 18
2215.03 34
2215.14 48
2215.25 59
2215.35 66
2215.46 71
2215.57 75
2215.68 79
2215.78 82
2215.89 87
2216.00 92
2216.11 97
2216.22 103
2216.32 108
2216.43 112
2216.54 115
2216.65 116
2216.75 117
2216.86 118
2216.97 118
2217.08 119
2217.18 118
2217.29 114
2217.40 108
2217.51 99
2217.62 90
2217.72 83
2217.83 80
2217.94 83
2218.05 92
2218.15 105
2218.26 120
2218.37 134
2218.48 145
2218.59 151
2218.69 153
2218.80 151
2218.91 145
2219.02 136
2219.12 123
2219.23 108
2219.34 91
2219.45 72
2219.56 53
2219.66 36
2219.77 23
2219.88 15
2219.99 12
2220.10 14
2220.20 20
2220.31 28
2220.42 35
2220.53 40
2220.63 43
2220.74 43
2220.85 40
2220.96 34
2221.07 26
2221.17 17
2221.28 8
2221.39 1
2221.50 0
2221.60 0
2221.71 7
2221.82 18
2221.93 32
2222.04 47
2222.14 59
2222.25 66
2222.36 69
2222.47 66
2222.58 60
2222.68 52
2222.79 47
2222.90 45
2223.01 51
2223.12 63
2223.22 82
2223.33 106
2223.44 132
2223.55 160
2223.65 187
2223.76 212
2223.87 236
2223.98 257
2224.09 277
2224.19 295
2224.30 309
2224.41 318
2224.52 322
2224.63 317
2224.73 307
2224.84 290
2224.95 271
2225.06 252
2225.17 234
2225.27 220
2225.38 209
2225.49 201
2225.60 195
2225.71 188
2225.81 181
2225.92 174
2226.03 168
2226.14 162
2226.25 160
2226.35 159
2226.46 161
2226.57 165
2226.68 170
2226.79 176
2226.89 182
2227.00 187
2227.11 193
2227.22 197
2227.33 199
2227.43 199
2227.54 196
2227.65 192
2227.76 186
2227.87 179
2227.97 174
2228.08 170
2228.19 167
2228.30 163
2228.41 156
2228.51 146
2228.62 131
2228.73 114
2228.84 96
2228.95 78
2229.05 62
2229.16 48
2229.27 37
2229.38 26
2229.49 15
2229.59 2
2229.70 0
2229.81 0
2229.92 0
2230.03 0
2230.13 0
2230.24 0
2230.35 0
2230.46 3
2230.57 18
2230.67 29
2230.78 36
2230.89 37
2231.00 34
2231.11 27
2231.22 20
2231.32 13
2231.43 9
2231.54 5
2231.65 4
2231.76 4
2231.86 5
2231.97 8
2232.08 15
2232.19 25
2232.30 38
2232.40 54
2232.51 69
2232.62 81
2232.73 89
2232.84 92
2232.94 89
2233.05 85
2233.16 80
2233.27 76
2233.38 75
2233.49 76
2233.59 79
2233.70 81
2233.81 82
2233.92 80
2234.03 77
2234.13 73
2234.24 69
2234.35 67
2234.46 67
2234.57 69
2234.68 73
2234.78 76
2234.89 79
2235.00 80
2235.11 80
2235.22 79
2235.32 77
2235.43 76
2235.54 75
2235.65 75
2235.76 73
2235.87 69
2235.97 61
2236.08 49
2236.19 33
2236.30 16
2236.41 1
2236.51 0
2236.62 0
2236.73 0
2236.84 9
2236.95 31
2237.06 57
2237.16 84
2237.27 108
2237.38 127
2237.49 141
2237.60 148
2237.71 150
2237.81 148
2237.92 144
2238.03 139
2238.14 133
2238.25 127
2238.36 122
2238.46 119
2238.57 117
2238.68 117
2238.79 119
2238.90 121
2239.00 122
2239.11 122
2239.22 118
2239.33 114
2239.44 109
2239.55 106
2239.65 106
2239.76 110
2239.87 117
2239.98 125
2240.09 131
2240.20 132
2240.30 128
2240.41 119
2240.52 105
2240.63 91
2240.74 79
2240.85 70
2240.95 66
2241.06 67
2241.17 72
2241.28 78
2241.39 86
2241.50 94
2241.60 102
2241.71 111
2241.82 121
2241.93 132
2242.04 142
2242.15 149
2242.25 152
2242.36 149
2242.47 141
2242.58 130
2242.69 118
2242.80 111
2242.90 110
2243.01 118
2243.12 135
2243.23 158
2243.34 182
2243.45 203
2243.56 218
2243.66 224
2243.77 220
2243.88 207
2243.99 188
2244.10 166
2244.21 143
2244.31 123
2244.42 105
2244.53 92
2244.64 81
2244.75 73
2244.86 67
2244.96 61
2245.07 53
2245.18 45
2245.29 34
2245.40 22
2245.51 8
2245.62 0
2245.72 0
2245.83 0
2245.94 0
2246.05 0
2246.16 0
2246.27 0
2246.37 0
2246.48 11
2246.59 25
2246.70 37
2246.81 45
2246.92 50
2247.03 55
2247.13 60
2247.24 67
2247.35 77
2247.46 89
2247.57 102
2247.68 115
2247.78 128
2247.89 137
2248.00 144
2248.11 146
2248.22 142
2248.33 135
2248.44 122
2248.54 104
2248.65 82
2248.76 57
2248.87 31
2248.98 6
2249.09 0
2249.20 0
2249.30 0
2249.41 0
2249.52 0
2249.63 0
2249.74 0
2249.85 0
2249.95 18
2250.06 37
2250.17 51
2250.28 59
2250.39 57
2250.50 47
2250.61 30
2250.71 10
2250.82 0
2250.93 0
2251.04 0
2251.15 0
2251.26 0
2251.37 0
2251.47 12
2251.58 44
2251.69 79
2251.80 114
2251.91 146
2252.02 172
2252.13 190
2252.24 200
2252.34 203
2252.45 198
2252.56 189
2252.67 176
2252.78 161
2252.89 145
2253.00 131
2253.10 119
2253.21 112
2253.32 111
2253.43 113
2253.54 119
2253.65 123
2253.76 125
2253.86 122
2253.97 113
2254.08 98
2254.19 81
2254.30 64
2254.41 49
2254.52 39
2254.62 35
2254.73 36
2254.84 41
2254.95 47
2255.06 52
2255.17 53
2255.28 49
2255.39 40
2255.49 29
2255.60 17
2255.71 9
2255.82 6
2255.93 10
2256.04 19
2256.15 32
2256.26 47
2256.36 62
2256.47 75
2256.58 87
2256.69 99
2256.80 112
2256.91 130
2257.02 152
2257.12 179
2257.23 209
2257.34 237
2257.45 262
2257.56 278
2257.67 285
2257.78 281
2257.89 269
2257.99 249
2258.10 226
2258.21 204
2258.32 184
2258.43 169
2258.54 160
2258.65 156
2258.76 157
2258.86 163
2258.97 173
2259.08 188
2259.19 205
2259.30 226
2259.41 246
2259.52 265
2259.63 279
2259.73 286
2259.84 286
2259.95 278
2260.06 266
2260.17 250
2260.28 235
2260.39 222
2260.50 212
2260.61 206
2260.71 203
2260.82 202
2260.93 201
2261.04 199
2261.15 196
2261.26 190
2261.37 180
2261.48 167
2261.58 150
2261.69 131
2261.80 113
2261.91 100
2262.02 94
2262.13 97
2262.24 108
2262.35 125
2262.46 144
2262.56 160
2262.67 171
2262.78 175
2262.89 174
2263.00 170
2263.11 167
2263.22 167
2263.33 170
2263.44 175
2263.54 181
2263.65 186
2263.76 189
2263.87 187
2263.98 181
2264.09 172
2264.20 162
2264.31 152
2264.42 141
2264.52 132
2264.63 125
2264.74 119
2264.85 116
2264.96 114
2265.07 114
2265.18 115
2265.29 117
2265.40 116
2265.50 113
2265.61 105
2265.72 92
2265.83 74
2265.94 54
2266.05 31
2266.16 11
2266.27 0
2266.38 0
2266.48 0
2266.59 0
2266.70 0
2266.81 4
2266.92 24
2267.03 48
2267.14 74
2267.25 102
2267.36 131
2267.47 160
2267.57 190
2267.68 220
2267.79 247
2267.90 272
2268.01 291
2268.12 305
2268.23 312
2268.34 313
2268.45 309
2268.56 302
2268.66 294
2268.77 286
2268.88 277
2268.99 268
2269.10 258
2269.21 248
2269.32 235
2269.43 219
2269.54 201
2269.65 181
2269.75 159
2269.86 139
2269.97 121
2270.08 109
2270.19 103
2270.30 105
2270.41 113
2270.52 125
2270.63 138
2270.74 150
2270.84 159
2270.95 165
2271.06 165
2271.17 162
2271.28 155
2271.39 144
2271.50 128
2271.61 109
2271.72 87
2271.83 65
2271.94 45
2272.04 28
2272.15 15
2272.26 8
2272.37 3
2272.48 1
2272.59 0
2272.70 0
2272.81 0
2272.92 0
2273.03 0
2273.14 1
2273.24 11
2273.35 23
2273.46 36
2273.57 48
2273.68 57
2273.79 65
2273.90 70
2274.01 76
2274.12 81
2274.23 87
2274.34 93
2274.45 99
2274.55 102
2274.66 102
2274.77 99
2274.88 94
2274.99 86
2275.10 78
2275.21 71
2275.32 64
2275.43 59
2275.54 54
2275.65 48
2275.75 41
2275.86 30
2275.97 17
2276.08 1
2276.19 0
2276.30 0
2276.41 0
2276.52 0
2276.63 0
2276.74 0
2276.85 0
2276.96 7
2277.07 31
2277.17 54
2277.28 73
2277.39 87
2277.50 96
2277.61 98
2277.72 95
2277.83 90
2277.94 82
2278.05 75
2278.16 71
2278.27 69
2278.38 69
2278.49 71
2278.59 71
2278.70 69
2278.81 61
2278.92 48
2279.03 30
2279.14 9
2279.25 0
2279.36 0
2279.47 0
2279.58 0
2279.69 0
2279.80 0
2279.91 16
2280.01 35
2280.12 51
2280.23 62
2280.34 70
2280.45 74
2280.56 79
2280.67 84
2280.78 90
2280.89 96
2281.00 100
2281.11 102
2281.22 99
2281.33 90
2281.44 76
2281.54 60
2281.65 45
2281.76 35
2281.87 31
2281.98 37
2282.09 52
2282.20 75
2282.31 102
2282.42 129
2282.53 151
2282.64 167
2282.75 175
2282.86 175
2282.97 168
2283.08 158
2283.18 144
2283.29 130
2283.40 115
2283.51 101
2283.62 90
2283.73 84
2283.84 82
2283.95 86
2284.06 97
2284.17 111
2284.28 129
2284.39 146
2284.50 160
2284.61 171
2284.72 177
2284.83 178
2284.93 177
2285.04 175
2285.15 173
2285.26 172
2285.37 172
2285.48 174
2285.59 177
2285.70 181
2285.81 185
2285.92 191
2286.03 197
2286.14 204
2286.25 208
2286.36 209
2286.47 206
2286.58 198
2286.69 187
2286.79 174
2286.90 162
2287.01 155
2287.12 154
2287.23 159
2287.34 171
2287.45 188
2287.56 207
2287.67 227
2287.78 244
2287.89 257
2288.00 265
2288.11 267
2288.22 265
2288.33 259
2288.44 254
2288.55 249
2288.66 246
2288.76 245
2288.87 246
2288.98 248
2289.09 252
2289.20 258
2289.31 268
2289.42 282
2289.53 300
2289.64 320
2289.75 338
2289.86 354
2289.97 365
2290.08 370
2290.19 372
2290.30 374
2290.41 378
2290.52 385
2290.63 396
2290.74 408
2290.85 419
2290.96 427
2291.06 429
2291.17 428
2291.28 423
2291.39 419
2291.50 416
2291.61 417
2291.72 422
2291.83 431
2291.94 443
2292.05 457
2292.16 471
2292.27 481
2292.38 487
2292.49 487
2292.60 480
2292.71 469
2292.82 456
2292.93 445
2293.04 439
2293.15 440
2293.26 448
2293.37 462
2293.48 477
2293.58 491
2293.69 500
2293.80 502
2293.91 496
2294.02 484
2294.13 469
2294.24 454
2294.35 440
2294.46 430
2294.57 424
2294.68 420
2294.79 416
2294.90 411
2295.01 402
2295.12 387
2295.23 368
2295.34 344
2295.45 315
2295.56 285
2295.67 254
2295.78 225
2295.89 199
2296.00 178
2296.11 161
2296.22 149
2296.33 143
2296.44 140
2296.54 141
2296.65 145
2296.76 152
2296.87 158
2296.98 165
2297.09 171
2297.20 174
2297.31 173
2297.42 168
2297.53 159
2297.64 145
2297.75 127
2297.86 105
2297.97 80
2298.08 53
2298.19 27
2298.30 2
2298.41 0
2298.52 0
2298.63 0
2298.74 0
2298.85 0
2298.96 0
2299.07 0
2299.18 0
2299.29 18
2299.40 39
2299.51 57
2299.62 71
2299.73 81
2299.84 89
2299.95 95
2300.06 100
2300.17 104
2300.28 106
2300.39 106
2300.49 101
2300.60 90
2300.71 73
2300.82 54
2300.93 33
2301.04 15
2301.15 3
2301.26 0
2301.37 5
2301.48 20
2301.59 43
2301.70 71
2301.81 103
2301.92 138
2302.03 175
2302.14 214
2302.25 255
2302.36 299
2302.47 345
2302.58 392
2302.69 439
2302.80 485
2302.91 528
2303.02 567
2303.13 604
2303.24 639
2303.35 673
2303.46 711
2303.57 753
2303.68 803
2303.79 861
2303.90 927
2304.01 1000
2304.12 1077
2304.23 1156
2304.34 1235
2304.45 1313
2304.56 1390
2304.67 1466
2304.78 1544
2304.89 1624
2305.00 1706
2305.11 1790
2305.22 1874
2305.33 1956
2305.44 2038
2305.55 2119
2305.66 2203
2305.77 2290
2305.88 2383
2305.99 2478
2306.10 2575
2306.21 2668
2306.32 2753
2306.43 2828
2306.54 2893
2306.65 2950
2306.76 3000
2306.87 3048
2306.98 3095
2307.09 3143
2307.20 3190
2307.31 3236
2307.42 3278
2307.53 3314
2307.64 3343
2307.75 3364
2307.85 3378
2307.96 3385
2308.07 3385
2308.18 3382
2308.29 3376
2308.40 3367
2308.51 3358
2308.62 3349
2308.73 3340
2308.84 3328
2308.95 3312
2309.06 3289
2309.17 3259
2309.28 3220
2309.39 3173
2309.50 3119
2309.61 3060
2309.72 2999
2309.83 2938
2309.94 2876
2310.05 2815
2310.16 2754
2310.27 2695
2310.38 2637
2310.49 2581
2310.60 2525
2310.71 2469
2310.82 2412
2310.93 2353
2311.04 2291
2311.15 2228
2311.26 2165
2311.37 2104
2311.48 2045
2311.59 1988
2311.70 1931
2311.81 1873
2311.92 1811
2312.03 1744
2312.14 1671
2312.25 1596
2312.36 1521
2312.47 1448
2312.58 1382
2312.69 1323
2312.80 1272
2312.92 1228
2313.03 1191
2313.14 1159
2313.25 1129
2313.36 1099
2313.47 1069
2313.58 1038
2313.69 1005
2313.80 971
2313.91 937
2314.02 906
2314.13 878
2314.24 855
2314.35 838
2314.46 827
2314.57 823
2314.68 823
2314.79 826
2314.90 828
2315.01 827
2315.12 820
2315.23 807
2315.34 788
2315.45 763
2315.56 733
2315.67 702
2315.78 670
2315.89 639
2316.00 610
2316.11 584
2316.22 564
2316.33 551
2316.44 546
2316.55 549
2316.66 557
2316.77 567
2316.88 576
2316.99 580
2317.10 577
2317.21 570
2317.32 559
2317.43 548
2317.54 542
2317.65 541
2317.76 547
2317.87 559
2317.98 575
2318.09 592
2318.20 609
2318.31 624
2318.42 636
2318.53 646
2318.64 654
2318.75 662
2318.86 670
2318.97 680
2319.08 694
2319.19 710
2319.30 729
2319.41 750
2319.52 771
2319.63 790
2319.74 806
2319.85 818
2319.96 827
2320.07 833
2320.18 837
2320.30 840
2320.41 843
2320.52 846
2320.63 848
2320.74 849
2320.85 850
2320.96 850
2321.07 850
2321.18 852
2321.29 857
2321.40 864
2321.51 874
2321.62 884
2321.73 893
2321.84 898
2321.95 899
2322.06 894
2322.17 886
2322.28 876
2322.39 866
2322.50 857
2322.61 850
2322.72 843
2322.83 834
2322.94 820
2323.05 799
2323.16 773
2323.27 741
2323.38 709
2323.49 679
2323.60 655
2323.71 641
2323.82 635
2323.93 636
2324.04 642
2324.16 649
2324.27 652
2324.38 650
2324.49 641
2324.60 624
2324.71 602
2324.82 577
2324.93 548
2325.04 519
2325.15 489
2325.26 459
2325.37 428
2325.48 397
2325.59 367
2325.70 338
2325.81 314
2325.92 295
2326.03 280
2326.14 269
2326.25 260
2326.36 250
2326.47 238
2326.58 222
2326.69 204
2326.80 185
2326.91 167
2327.02 153
2327.13 144
2327.25 141
2327.36 142
2327.47 147
2327.58 154
2327.69 163
2327.80 172
2327.91 181
2328.02 190
2328.13 198
2328.24 204
2328.35 207
2328.46 204
2328.57 196
2328.68 184
2328.79 171
2328.90 160
2329.01 156
2329.12 159
2329.23 172
2329.34 190
2329.45 210
2329.56 226
2329.67 233
2329.79 229
2329.90 214
2330.01 190
2330.12 162
2330.23 133
2330.34 108
2330.45 90
2330.56 80
2330.67 78
2330.78 82
2330.89 91
2331.00 102
2331.11 113
2331.22 122
2331.33 129
2331.44 130
2331.55 128
2331.66 121
2331.77 112
2331.88 103
2332.00 96
2332.11 93
2332.22 94
2332.33 100
2332.44 109
2332.55 118
2332.66 126
2332.77 130
2332.88 131
2332.99 127
2333.10 121
2333.21 115
2333.32 110
2333.43 108
2333.54 111
2333.65 117
2333.76 128
2333.87 141
2333.98 155
2334.10 170
2334.21 183
2334.32 192
2334.43 198
2334.54 198
2334.65 195
2334.76 189
2334.87 184
2334.98 179
2335.09 179
2335.20 182
2335.31 189
2335.42 198
2335.53 207
2335.64 215
2335.75 220
2335.86 224
2335.98 227
2336.09 232
2336.20 241
2336.31 255
2336.42 274
2336.53 296
2336.64 318
2336.75 337
2336.86 351
2336.97 357
2337.08 356
2337.19 349
2337.30 338
2337.41 326
2337.52 316
2337.63 309
2337.75 305
2337.86 304
2337.97 306
2338.08 309
2338.19 313
2338.30 316
2338.41 321
2338.52 325
2338.63 330
2338.74 335
2338.85 338
2338.96 339
2339.07 334
2339.18 324
2339.29 307
2339.41 284
2339.52 258
2339.63 232
2339.74 209
2339.85 193
2339.96 185
2340.07 187
2340.18 196
2340.29 212
2340.40 232
2340.51 255
2340.62 278
2340.73 299
2340.84 320
2340.96 337
2341.07 351
2341.18 361
2341.29 367
2341.40 366
2341.51 361
2341.62 350
2341.73 336
2341.84 320
2341.95 303
2342.06 284
2342.17 266
2342.28 246
2342.40 227
2342.51 206
2342.62 187
2342.73 171
2342.84 159
2342.95 152
2343.06 151
2343.17 155
2343.28 161
2343.39 170
2343.50 178
2343.61 185
2343.72 190
2343.84 192
2343.95 190
2344.06 184
2344.17 173
2344.28 159
2344.39 142
2344.50 124
2344.61 107
2344.72 92
2344.83 79
2344.94 68
2345.05 58
2345.17 48
2345.28 35
2345.39 21
2345.50 6
2345.61 0
2345.72 0
2345.83 0
2345.94 0
2346.05 0
2346.16 0
2346.27 0
2346.38 0
2346.50 6
2346.61 19
2346.72 33
2346.83 47
2346.94 61
2347.05 74
2347.16 86
2347.27 95
2347.38 103
2347.49 109
2347.60 115
2347.71 119
2347.83 123
2347.94 126
2348.05 128
2348.16 128
2348.27 128
2348.38 126
2348.49 123
2348.60 122
2348.71 121
2348.82 122
2348.93 125
2349.05 128
2349.16 131
2349.27 133
2349.38 131
2349.49 127
2349.60 119
2349.71 109
2349.82 99
2349.93 90
2350.04 85
2350.15 83
2350.27 85
2350.38 90
2350.49 96
2350.60 104
2350.71 112
2350.82 121
2350.93 130
2351.04 141
2351.15 155
2351.26 172
2351.38 190
2351.49 208
2351.60 222
2351.71 232
2351.82 236
2351.93 233
2352.04 227
2352.15 218
2352.26 211
2352.37 207
2352.49 209
2352.60 216
2352.71 230
2352.82 247
2352.93 266
2353.04 284
2353.15 299
2353.26 310
2353.37 315
2353.48 315
2353.60 311
2353.71 304
2353.82 296
2353.93 289
2354.04 283
2354.15 279
2354.26 278
2354.37 278
2354.48 277
2354.59 276
2354.71 273
2354.82 270
2354.93 266
2355.04 265
2355.15 266
2355.26 271
2355.37 277
2355.48 283
2355.59 287
2355.71 286
2355.82 279
2355.93 265
2356.04 245
2356.15 222
2356.26 198
2356.37 176
2356.48 159
2356.59 148
2356.71 143
2356.82 142
2356.93 144
2357.04 145
2357.15 145
2357.26 142
2357.37 138
2357.48 134
2357.59 131
2357.71 132
2357.82 136
2357.93 144
2358.04 154
2358.15 163
2358.26 168
2358.37 169
2358.48 162
2358.59 150
2358.71 133
2358.82 113
2358.93 92
2359.04 72
2359.15 56
2359.26 44
2359.37 37
2359.48 35
2359.59 38
2359.71 46
2359.82 57
2359.93 70
2360.04 84
2360.15 98
2360.26 111
2360.37 124
2360.48 136
2360.60 148
2360.71 160
2360.82 171
2360.93 181
2361.04 189
2361.15 195
2361.26 198
2361.37 198
2361.49 197
2361.60 194
2361.71 190
2361.82 187
2361.93 185
2362.04 184
2362.15 185
2362.26 188
2362.38 193
2362.49 200
2362.60 207
2362.71 214
2362.82 220
2362.93 227
2363.04 234
2363.15 242
2363.26 250
2363.38 258
2363.49 263
2363.60 266
2363.71 265
2363.82 258
2363.93 245
2364.04 227
2364.16 206
2364.27 184
2364.38 163
2364.49 144
2364.60 130
2364.71 121
2364.82 115
2364.93 113
2365.05 113
2365.16 112
2365.27 111
2365.38 109
2365.49 107
2365.60 105
2365.71 103
2365.82 101
2365.94 98
2366.05 95
2366.16 91
2366.27 87
2366.38 82
2366.49 79
2366.60 80
2366.72 83
2366.83 89
2366.94 95
2367.05 99
2367.16 100
2367.27 96
2367.38 88
2367.49 75
2367.61 61
2367.72 48
2367.83 37
2367.94 29
2368.05 25
2368.16 23
2368.27 23
2368.39 26
2368.50 32
2368.61 40
2368.72 51
2368.83 63
2368.94 76
2369.05 87
2369.17 94
2369.28 98
2369.39 99
2369.50 97
2369.61 94
2369.72 91
2369.83 91
2369.95 92
2370.06 95
2370.17 99
2370.28 103
2370.39 106
2370.50 108
2370.61 109
2370.73 106
2370.84 100
2370.95 90
2371.06 75
2371.17 55
2371.28 32
2371.39 10
2371.51 0
2371.62 0
2371.73 0
2371.84 0
2371.95 0
2372.06 0
2372.17 15
2372.29 31
2372.40 43
2372.51 51
2372.62 55
2372.73 55
2372.84 53
2372.95 49
2373.07 46
2373.18 41
2373.29 37
2373.40 30
2373.51 22
2373.62 11
2373.73 0
2373.85 0
2373.96 0
2374.07 0
2374.18 0
2374.29 0
2374.40 0
2374.52 0
2374.63 6
2374.74 23
2374.85 41
2374.96 59
2375.07 79
2375.18 98
2375.30 116
2375.41 133
2375.52 147
2375.63 157
2375.74 161
2375.85 158
2375.97 150
2376.08 140
2376.19 129
2376.30 120
2376.41 116
2376.52 117
2376.63 122
2376.75 129
2376.86 136
2376.97 138
2377.08 136
2377.19 126
2377.30 111
2377.42 91
2377.53 70
2377.64 50
2377.75 36
2377.86 27
2377.97 27
2378.09 33
2378.20 45
2378.31 59
2378.42 74
2378.53 88
2378.64 101
2378.76 113
2378.87 125
2378.98 137
2379.09 149
2379.20 161
2379.31 172
2379.42 181
2379.54 186
2379.65 190
2379.76 194
2379.87 197
2379.98 201
2380.09 206
2380.21 212
2380.32 216
2380.43 218
2380.54 218
2380.65 216
2380.76 215
2380.88 216
2380.99 219
2381.10 226
2381.21 233
2381.32 240
2381.43 243
2381.55 241
2381.66 234
2381.77 223
2381.88 211
2381.99 200
2382.10 189
2382.22 181
2382.33 174
2382.44 170
2382.55 166
2382.66 165
2382.78 164
2382.89 165
2383.00 165
2383.11 165
2383.22 163
2383.33 159
2383.45 153
2383.56 149
2383.67 148
2383.78 153
2383.89 163
2384.00 179
2384.12 196
2384.23 212
2384.34 222
2384.45 224
2384.56 216
2384.67 201
2384.79 181
2384.90 159
2385.01 138
2385.12 121
2385.23 108
2385.35 100
2385.46 96
2385.57 94
2385.68 93
2385.79 93
2385.90 91
2386.02 89
2386.13 87
2386.24 86
2386.35 87
2386.46 92
2386.57 100
2386.69 113
2386.80 129
2386.91 145
2387.02 160
2387.13 171
2387.25 178
2387.36 180
2387.47 178
2387.58 174
2387.69 171
2387.81 170
2387.92 175
2388.03 184
2388.14 199
2388.25 219
2388.36 240
2388.48 262
2388.59 281
2388.70 295
2388.81 302
2388.92 300
2389.04 291
2389.15 275
2389.26 253
2389.37 227
2389.48 198
2389.59 171
2389.71 145
2389.82 123
2389.93 107
2390.04 99
2390.15 98
2390.27 105
2390.38 118
2390.49 136
2390.60 155
2390.71 173
2390.83 187
2390.94 196
2391.05 197
2391.16 192
2391.27 181
2391.39 168
2391.50 154
2391.61 144
2391.72 140
2391.83 144
2391.94 156
2392.06 174
2392.17 194
2392.28 214
2392.39 230
2392.50 239
2392.62 239
2392.73 230
2392.84 213
2392.95 190
2393.06 164
2393.18 136
2393.29 110
2393.40 87
2393.51 68
2393.62 55
2393.74 48
2393.85 47
2393.96 50
2394.07 58
2394.18 70
2394.30 83
2394.41 97
2394.52 110
2394.63 121
2394.74 130
2394.86 135
2394.97 137
2395.08 138
2395.19 137
2395.30 135
2395.42 131
2395.53 125
2395.64 116
2395.75 102
2395.86 84
2395.98 62
2396.09 39
2396.20 15
2396.31 0
2396.42 0
2396.54 0
2396.65 0
2396.76 0
2396.87 0
2396.98 0
2397.10 0
2397.21 8
2397.32 28
2397.43 47
2397.54 63
2397.66 76
2397.77 87
2397.88 95
2397.99 101
2398.10 106
2398.22 110
2398.33 114
2398.44 119
2398.55 123
2398.67 129
2398.78 138
2398.89 148
2399.00 161
2399.11 174
2399.23 187
2399.34 197
2399.45 203
2399.56 207
2399.67 209
2399.79 211
2399.90 214
2400.01 220
2400.12 227
2400.23 234
2400.35 238
2400.46 237
2400.57 232
2400.68 223
2400.80 213
2400.91 203
2401.02 196
2401.13 192
2401.24 193
2401.36 196
2401.47 202
2401.58 209
2401.69 216
2401.80 224
2401.92 233
2402.03 242
2402.14 253
2402.25 264
2402.37 276
2402.48 287
2402.59 296
2402.70 303
2402.81 307
2402.93 306
2403.04 303
2403.15 295
2403.26 286
2403.38 275
2403.49 265
2403.60 256
2403.71 251
2403.82 250
2403.94 254
2404.05 262
2404.16 272
2404.27 282
2404.39 291
2404.50 298
2404.61 303
2404.72 309
2404.83 318
2404.95 331
2405.06 348
2405.17 367
2405.28 385
2405.40 398
2405.51 404
2405.62 403
2405.73 397
2405.84 388
2405.96 377
2406.07 367
2406.18 358
2406.29 350
2406.41 340
2406.52 329
2406.63 316
2406.74 303
2406.85 289
2406.97 275
2407.08 261
2407.19 249
2407.30 237
2407.42 227
2407.53 217
2407.64 208
2407.75 201
2407.87 195
2407.98 189
2408.09 184
2408.20 178
2408.31 173
2408.43 168
2408.54 164
2408.65 160
2408.76 158
2408.88 157
2408.99 156
2409.10 155
2409.21 152
2409.33 147
2409.44 137
2409.55 124
2409.66 107
2409.77 88
2409.89 71
2410.00 56
2410.11 46
2410.22 43
2410.34 45
2410.45 52
2410.56 63
2410.67 77
2410.79 91
2410.90 104
2411.01 115
2411.12 123
2411.24 126
2411.35 125
2411.46 117
2411.57 105
2411.69 90
2411.80 74
2411.91 58
2412.02 43
2412.13 30
2412.25 19
2412.36 9
2412.47 0
2412.58 0
2412.70 0
2412.81 0
2412.92 0
2413.03 0
2413.15 0
2413.26 0
2413.37 4
2413.48 11
2413.60 16
2413.71 19
2413.82 18
2413.93 14
2414.05 9
2414.16 4
2414.27 1
2414.38 2
2414.50 8
2414.61 17
2414.72 27
2414.83 37
2414.95 45
2415.06 50
2415.17 52
2415.28 53
2415.40 55
2415.51 59
2415.62 66
2415.73 74
2415.85 83
2415.96 91
2416.07 96
2416.18 100
2416.30 103
2416.41 106
2416.52 111
2416.63 118
2416.75 124
2416.86 130
2416.97 132
2417.08 132
2417.20 127
2417.31 120
2417.42 112
2417.53 102
2417.65 94
2417.76 86
2417.87 81
2417.98 77
2418.10 77
2418.21 78
2418.32 83
2418.43 90
2418.55 98
2418.66 106
2418.77 116
2418.88 125
2419.00 133
2419.11 140
2419.22 143
2419.33 143
2419.45 137
2419.56 125
2419.67 108
2419.78 86
2419.90 63
2420.01 42
2420.12 24
2420.23 12
2420.35 6
2420.46 3
2420.57 2
2420.69 0
2420.80 0
2420.91 0
2421.02 0
2421.14 0
2421.25 0
2421.36 0
2421.47 0
2421.59 11
2421.70 31
2421.81 52
2421.92 72
2422.04 91
2422.15 107
2422.26 121
2422.37 134
2422.49 147
2422.60 159
2422.71 169
2422.83 176
2422.94 179
2423.05 177
2423.16 170
2423.28 158
2423.39 142
2423.50 125
2423.61 109
2423.73 96
2423.84 86
2423.95 82
2424.06 83
2424.18 88
2424.29 96
2424.40 106
2424.52 115
2424.63 123
2424.74 128
2424.85 132
2424.97 133
2425.08 132
2425.19 130
2425.30 128
2425.42 127
2425.53 129
2425.64 135
2425.76 146
2425.87 159
2425.98 174
2426.09 188
2426.21 199
2426.32 206
2426.43 207
2426.54 204
2426.66 198
2426.77 190
2426.88 181
2427.00 174
2427.11 170
2427.22 167
2427.33 167
2427.45 169
2427.56 171
2427.67 175
2427.78 178
2427.90 181
2428.01 184
2428.12 188
2428.24 192
2428.35 197
2428.46 202
2428.57 208
2428.69 215
2428.80 222
2428.91 230
2429.03 237
2429.14 245
2429.25 252
2429.36 259
2429.48 265
2429.59 267
2429.70 267
2429.81 264
2429.93 257
2430.04 248
2430.15 239
2430.27 231
2430.38 226
2430.49 224
2430.60 224
2430.72 224
2430.83 223
2430.94 217
2431.06 204
2431.17 185
2431.28 161
2431.39 135
2431.51 112
2431.62 95
2431.73 88
2431.85 92
2431.96 104
2432.07 123
2432.18 142
2432.30 157
2432.41 165
2432.52 165
2432.64 158
2432.75 146
2432.86 134
2432.97 125
2433.09 120
2433.20 122
2433.31 129
2433.43 138
2433.54 147
2433.65 153
2433.76 155
2433.88 151
2433.99 142
2434.10 131
2434.22 121
2434.33 114
2434.44 112
2434.56 117
2434.67 127
2434.78 139
2434.89 151
2435.01 158
2435.12 157
2435.23 149
2435.35 135
2435.46 116
2435.57 96
2435.68 81
2435.80 72
2435.91 71
2436.02 77
2436.14 90
2436.25 105
2436.36 121
2436.48 134
2436.59 142
2436.70 144
2436.81 139
2436.93 130
2437.04 116
2437.15 101
2437.27 87
2437.38 75
2437.49 68
2437.61 65
2437.72 66
2437.83 70
2437.94 77
2438.06 85
2438.17 93
2438.28 100
2438.40 105
2438.51 109
2438.62 112
2438.74 115
2438.85 117
2438.96 120
2439.07 122
2439.19 124
2439.30 125
2439.41 125
2439.53 124
2439.64 123
2439.75 122
2439.87 120
2439.98 119
2440.09 117
2440.20 113
2440.32 107
2440.43 97
2440.54 85
2440.66 69
2440.77 50
2440.88 30
2441.00 8
2441.11 0
2441.22 0
2441.34 0
2441.45 0
2441.56 0
2441.67 0
2441.79 0
2441.90 0
2442.01 17
2442.13 32
2442.24 43
2442.35 47
2442.47 44
2442.58 37
2442.69 26
2442.81 13
2442.92 2
2443.03 0
2443.15 0
2443.26 0
2443.37 3
2443.48 13
2443.60 23
2443.71 31
2443.82 33
2443.94 29
2444.05 21
2444.16 11
2444.28 2
2444.39 0
2444.50 0
2444.62 5
2444.73 19
2444.84 37
2444.96 56
2445.07 74
2445.18 89
2445.30 99
2445.41 106
2445.52 108
2445.63 108
2445.75 107
2445.86 106
2445.97 107
2446.09 110
2446.20 117
2446.31 126
2446.43 137
2446.54 150
2446.65 162
2446.77 173
2446.88 184
2446.99 193
2447.11 202
2447.22 212
2447.33 222
2447.45 231
2447.56 241
2447.67 248
2447.79 252
2447.90 254
2448.01 253
2448.13 250
2448.24 248
2448.35 247
2448.47 249
2448.58 254
2448.69 262
2448.80 272
2448.92 280
2449.03 286
2449.14 287
2449.26 284
2449.37 276
2449.48 265
2449.60 253
2449.71 244
2449.82 240
2449.94 242
2450.05 249
2450.16 261
2450.28 272
2450.39 280
2450.50 281
2450.62 273
2450.73 258
2450.84 238
2450.96 216
2451.07 197
2451.18 183
2451.30 174
2451.41 170
2451.52 169
2451.64 171
2451.75 172
2451.86 172
2451.98 170
2452.09 165
2452.20 157
2452.32 146
2452.43 132
2452.54 116
2452.66 99
2452.77 83
2452.88 69
2453.00 59
2453.11 54
2453.22 55
2453.34 60
2453.45 71
2453.56 86
2453.68 103
2453.79 121
2453.90 137
2454.02 153
2454.13 166
2454.24 176
2454.36 183
2454.47 189
2454.58 194
2454.70 198
2454.81 201
2454.92 204
2455.04 204
2455.15 203
2455.26 199
2455.38 192
2455.49 182
2455.61 171
2455.72 158
2455.83 145
2455.95 132
2456.06 121
2456.17 111
2456.29 103
2456.40 97
2456.51 94
2456.63 95
2456.74 99
2456.85 107
2456.97 117
2457.08 127
2457.19 134
2457.31 137
2457.42 133
2457.53 124
2457.65 112
2457.76 99
2457.87 88
2457.99 80
2458.10 76
2458.21 75
2458.33 75
2458.44 76
2458.55 76
2458.67 77
2458.78 81
2458.90 90
2459.01 103
2459.12 120
2459.24 139
2459.35 155
2459.46 165
2459.58 166
2459.69 157
2459.80 139
2459.92 115
2460.03 88
2460.14 60
2460.26 35
2460.37 14
2460.48 0
2460.60 0
2460.71 0
2460.83 0
2460.94 0
2461.05 0
2461.17 0
2461.28 0
2461.39 0
2461.51 8
2461.62 25
2461.73 42
2461.85 61
2461.96 80
2462.07 97
2462.19 113
2462.30 124
2462.41 129
2462.53 127
2462.64 120
2462.76 107
2462.87 93
2462.98 81
2463.10 73
2463.21 72
2463.32 80
2463.44 94
2463.55 112
2463.66 133
2463.78 153
2463.89 171
2464.01 186
2464.12 196
2464.23 202
2464.35 204
2464.46 203
2464.57 199
2464.69 192
2464.80 183
2464.91 173
2465.03 163
2465.14 155
2465.25 151
2465.37 150
2465.48 155
2465.60 164
2465.71 177
2465.82 193
2465.94 212
2466.05 233
2466.16 256
2466.28 280
2466.39 304
2466.51 325
2466.62 342
2466.73 352
2466.85 353
2466.96 347
2467.07 335
2467.19 322
2467.30 309
2467.41 301
2467.53 297
2467.64 297
2467.76 300
2467.87 302
2467.98 302
2468.10 298
2468.21 291
2468.32 279
2468.44 261
2468.55 237
2468.67 209
2468.78 176
2468.89 143
2469.01 111
2469.12 85
2469.23 67
2469.35 57
2469.46 54
2469.58 57
2469.69 62
2469.80 67
2469.92 72
2470.03 78
2470.14 85
2470.26 95
2470.37 109
2470.49 123
2470.60 137
2470.71 147
2470.83 151
2470.94 148
2471.05 140
2471.17 129
2471.28 117
2471.40 106
2471.51 96
2471.62 90
2471.74 85
2471.85 81
2471.96 78
2472.08 76
2472.19 75
2472.31 75
2472.42 78
2472.53 82
2472.65 89
2472.76 100
2472.87 115
2472.99 133
2473.10 155
2473.22 178
2473.33 200
2473.44 218
2473.56 229
2473.67 232
2473.79 226
2473.90 214
2474.01 199
2474.13 184
2474.24 173
2474.35 168
2474.47 170
2474.58 177
2474.70 186
2474.81 194
2474.92 198
2475.04 195
2475.15 185
2475.27 169
2475.38 147
2475.49 124
2475.61 100
2475.72 78
2475.83 60
2475.95 47
2476.06 40
2476.18 38
2476.29 42
2476.40 50
2476.52 61
2476.63 74
2476.75 86
2476.86 97
2476.97 104
2477.09 109
2477.20 111
2477.32 113
2477.43 118
2477.54 126
2477.66 138
2477.77 155
2477.88 176
2478.00 198
2478.11 218
2478.23 235
2478.34 246
2478.45 249
2478.57 246
2478.68 235
2478.80 218
2478.91 197
2479.02 173
2479.14 150
2479.25 128
2479.37 109
2479.48 93
2479.59 79
2479.71 67
2479.82 56
2479.94 43
2480.05 29
2480.16 15
2480.28 1
2480.39 0
2480.51 0
2480.62 0
2480.73 0
2480.85 0
2480.96 0
2481.08 0
2481.19 4
2481.30 8
2481.42 10
2481.53 12
2481.65 17
2481.76 24
2481.87 35
2481.99 48
2482.10 61
2482.22 72
2482.33 79
2482.44 80
2482.56 76
2482.67 68
2482.79 59
2482.90 52
2483.01 47
2483.13 46
2483.24 47
2483.36 50
2483.47 53
2483.58 57
2483.70 59
2483.81 62
2483.93 65
2484.04 70
2484.16 76
2484.27 84
2484.38 93
2484.50 102
2484.61 108
2484.73 111
2484.84 110
2484.95 104
2485.07 94
2485.18 81
2485.30 66
2485.41 52
2485.52 39
2485.64 29
2485.75 23
2485.87 22
2485.98 25
2486.09 33
2486.21 45
2486.32 61
2486.44 79
2486.55 97
2486.67 114
2486.78 128
2486.89 138
2487.01 144
2487.12 146
2487.24 147
2487.35 147
2487.46 147
2487.58 148
2487.69 148
2487.81 146
2487.92 142
2488.04 135
2488.15 127
2488.26 118
2488.38 109
2488.49 100
2488.61 93
2488.72 86
2488.83 78
2488.95 69
2489.06 58
2489.18 45
2489.29 30
2489.41 14
2489.52 0
2489.63 0
2489.75 0
2489.86 0
2489.98 0
2490.09 0
2490.20 0
2490.32 0
2490.43 5
2490.55 22
2490.66 37
2490.78 50
2490.89 61
2491.00 70
2491.12 76
2491.23 82
2491.35 86
2491.46 89
2491.58 90
2491.69 91
2491.80 91
2491.92 91
2492.03 92
2492.15 96
2492.26 101
2492.38 110
2492.49 123
2492.60 141
2492.72 165
2492.83 195
2492.95 230
2493.06 267
2493.18 304
2493.29 337
2493.40 361
2493.52 377
2493.63 384
2493.75 384
2493.86 380
2493.98 373
2494.09 365
2494.20 358
2494.32 349
2494.43 340
2494.55 330
2494.66 317
2494.78 305
2494.89 294
2495.00 285
2495.12 279
2495.23 274
2495.35 272
2495.46 270
2495.58 268
2495.69 265
2495.80 262
2495.92 258
2496.03 254
2496.15 249
2496.26 242
2496.38 234
2496.49 224
2496.60 214
2496.72 204
2496.83 198
2496.95 198
2497.06 203
2497.18 214
2497.29 231
2497.41 250
2497.52 270
2497.63 288
2497.75 303
2497.86 312
2497.98 317
2498.09 317
2498.21 312
2498.32 303
2498.43 291
2498.55 275
2498.66 258
2498.78 240
2498.89 222
2499.01 206
2499.12 193
2499.24 184
2499.35 179
2499.46 178
2499.58 178
2499.69 177
2499.81 175
2499.92 169
2500.04 160
2500.15 147
2500.27 134
2500.38 121
2500.49 111
2500.61 104
2500.72 101
2500.84 100
2500.95 101
2501.07 102
2501.18 102
2501.30 102
2501.41 102
2501.52 102
2501.64 104
2501.75 109
2501.87 116
2501.98 126
2502.10 137
2502.21 148
2502.33 158
2502.44 164
2502.56 166
2502.67 164
2502.78 158
2502.90 149
2503.01 139
2503.13 132
2503.24 128
2503.36 128
2503.47 135
2503.59 145
2503.70 158
2503.81 173
2503.93 186
2504.04 198
2504.16 206
2504.27 210
2504.39 210
2504.50 205
2504.62 195
2504.73 179
2504.85 159
2504.96 137
2505.07 114
2505.19 92
2505.30 75
2505.42 62
2505.53 56
2505.65 54
2505.76 55
2505.88 57
2505.99 60
2506.11 61
2506.22 59
2506.33 55
2506.45 48
2506.56 40
2506.68 32
2506.79 22
2506.91 14
2507.02 6
2507.14 0
2507.25 0
2507.37 0
2507.48 0
2507.60 0
2507.71 0
2507.82 0
2507.94 0
2508.05 0
2508.17 2
2508.28 7
2508.40 15
2508.51 23
2508.63 33
2508.74 45
2508.86 59
2508.97 73
2509.09 87
2509.20 100
2509.32 112
2509.43 121
2509.54 128
2509.66 132
2509.77 134
2509.89 135
2510.00 133
2510.12 130
2510.23 126
2510.35 122
2510.46 117
2510.58 111
2510.69 106
2510.81 101
2510.92 98
2511.04 96
2511.15 98
2511.26 104
2511.38 115
2511.49 130
2511.61 149
2511.72 167
2511.84 184
2511.95 196
2512.07 201
2512.18 201
2512.30 195
2512.41 186
2512.53 178
2512.64 173
2512.76 173
2512.87 179
2512.99 189
2513.10 203
2513.21 217
2513.33 230
2513.44 238
2513.56 241
2513.67 238
2513.79 232
2513.90 224
2514.02 217
2514.13 212
2514.25 211
2514.36 214
2514.48 217
2514.59 220
2514.71 220
2514.82 214
2514.94 205
2515.05 194
2515.17 184
2515.28 176
2515.40 174
2515.51 175
2515.62 179
2515.74 183
2515.85 184
2515.97 181
2516.08 174
2516.20 165
2516.31 156
2516.43 147
2516.54 140
2516.66 135
2516.77 129
2516.89 122
2517.00 111
2517.12 97
2517.23 79
2517.35 60
2517.46 42
2517.58 27
2517.69 19
2517.81 17
2517.92 22
2518.04 34
2518.15 52
2518.27 73
2518.38 95
2518.50 115
2518.61 134
2518.73 150
2518.84 162
2518.96 171
2519.07 179
2519.18 184
2519.30 188
2519.41 191
2519.53 193
2519.64 192
2519.76 189
2519.87 185
2519.99 180
2520.10 175
2520.22 171
2520.33 169
2520.45 169
2520.56 170
2520.68 170
2520.79 169
2520.91 168
2521.02 165
2521.14 161
2521.25 157
2521.37 153
2521.48 148
2521.60 143
2521.71 136
2521.83 129
2521.94 121
2522.06 113
2522.17 107
2522.29 104
2522.40 104
2522.52 111
2522.63 123
2522.75 140
2522.86 158
2522.98 177
2523.09 193
2523.21 203
2523.32 206
2523.44 201
2523.55 191
2523.67 176
2523.78 158
2523.90 139
2524.01 120
2524.13 103
2524.24 90
2524.36 81
2524.47 76
2524.59 77
2524.70 81
2524.82 88
2524.93 97
2525.05 107
2525.16 116
2525.28 123
2525.39 129
2525.51 131
2525.62 128
2525.74 122
2525.85 111
2525.97 98
2526.08 84
2526.20 73
2526.31 65
2526.43 62
2526.54 62
2526.66 64
2526.77 64
2526.89 61
2527.00 55
2527.12 46
2527.23 38
2527.35 33
2527.46 34
2527.58 40
2527.69 51
2527.81 65
2527.92 79
2528.04 92
2528.15 104
2528.27 114
2528.38 124
2528.50 134
2528.61 144
2528.73 154
2528.84 163
2528.96 169
2529.07 174
2529.19 174
2529.30 172
2529.42 165
2529.53 155
2529.65 142
2529.76 126
2529.88 109
2529.99 93
2530.11 79
2530.23 68
2530.34 59
2530.46 50
2530.57 41
2530.69 31
2530.80 20
2530.92 8
2531.03 0
2531.15 0
2531.26 0
2531.38 0
2531.49 0
2531.61 0
2531.72 0
2531.84 0
2531.95 7
2532.07 11
2532.18 14
2532.30 15
2532.41 15
2532.53 14
2532.64 13
2532.76 12
2532.87 12
2532.99 12
2533.10 12
2533.22 11
2533.33 8
2533.45 5
2533.57 1
2533.68 0
2533.80 0
2533.91 0
2534.03 0
2534.14 0
2534.26 0
2534.37 0
2534.49 0
2534.60 0
2534.72 0
2534.83 0
2534.95 11
2535.06 27
2535.18 46
2535.29 64
2535.41 80
2535.52 91
2535.64 97
2535.75 99
2535.87 99
2535.99 101
2536.10 105
2536.22 111
2536.33 118
2536.45 126
2536.56 131
2536.68 133
2536.79 131
2536.91 128
2537.02 124
2537.14 122
2537.25 120
2537.37 119
2537.48 117
2537.60 113
2537.71 108
2537.83 101
2537.94 93
2538.06 87
2538.18 85
2538.29 88
2538.41 98
2538.52 113
2538.64 133
2538.75 157
2538.87 183
2538.98 208
2539.10 232
2539.21 253
2539.33 270
2539.44 282
2539.56 291
2539.67 296
2539.79 299
2539.91 301
2540.02 301
2540.14 301
2540.25 301
2540.37 300
2540.48 297
2540.60 291
2540.71 282
2540.83 270
2540.94 255
2541.06 237
2541.17 218
2541.29 200
2541.41 183
2541.52 168
2541.64 155
2541.75 144
2541.87 134
2541.98 124
2542.10 115
2542.21 105
2542.33 95
2542.44 86
2542.56 78
2542.67 70
2542.79 63
2542.91 58
2543.02 54
2543.14 54
2543.25 56
2543.37 62
2543.48 70
2543.60 80
2543.71 87
2543.83 89
2543.94 87
2544.06 78
2544.18 66
2544.29 53
2544.41 41
2544.52 31
2544.64 26
2544.75 25
2544.87 25
2544.98 27
2545.10 31
2545.21 35
2545.33 41
2545.45 50
2545.56 61
2545.68 75
2545.79 92
2545.91 111
2546.02 130
2546.14 151
2546.25 170
2546.37 188
2546.48 201
2546.60 210
2546.72 213
2546.83 212
2546.95 207
2547.06 200
2547.18 194
2547.29 190
2547.41 188
2547.52 186
2547.64 183
2547.76 176
2547.87 164
2547.99 149
2548.10 132
2548.22 115
2548.33 102
2548.45 96
2548.56 97
2548.68 104
2548.80 116
2548.91 131
2549.03 145
2549.14 158
2549.26 168
2549.37 175
2549.49 180
2549.60 184
2549.72 188
2549.84 193
2549.95 199
2550.07 205
2550.18 211
2550.30 215
2550.41 218
2550.53 219
2550.64 218
2550.76 218
2550.88 218
2550.99 221
2551.11 226
2551.22 232
2551.34 241
2551.45 250
2551.57 257
2551.68 262
2551.80 261
2551.92 255
2552.03 244
2552.15 227
2552.26 207
2552.38 186
2552.49 168
2552.61 154
2552.73 148
2552.84 146
2552.96 149
2553.07 153
2553.19 158
2553.30 159
2553.42 157
2553.54 153
2553.65 148
2553.77 143
2553.88 138
2554.00 131
2554.11 124
2554.23 115
2554.34 103
2554.46 90
2554.58 77
2554.69 66
2554.81 59
2554.92 56
2555.04 58
2555.15 63
2555.27 69
2555.39 76
2555.50 81
2555.62 83
2555.73 82
2555.85 79
2555.96 73
2556.08 67
2556.20 60
2556.31 53
2556.43 47
2556.54 42
2556.66 37
2556.77 31
2556.89 24
2557.01 15
2557.12 5
2557.24 0
2557.35 0
2557.47 0
2557.58 0
2557.70 0
2557.82 0
2557.93 0
2558.05 2
2558.16 7
2558.28 10
2558.40 10
2558.51 10
2558.63 9
2558.74 9
2558.86 11
2558.97 17
2559.09 25
2559.21 37
2559.32 50
2559.44 66
2559.55 83
2559.67 99
2559.78 114
2559.90 126
2560.02 135
2560.13 141
2560.25 145
2560.36 149
2560.48 152
2560.60 158
2560.71 165
2560.83 174
2560.94 183
2561.06 191
2561.17 196
2561.29 197
2561.41 192
2561.52 181
2561.64 164
2561.75 144
2561.87 122
2561.99 102
2562.10 88
2562.22 81
2562.33 84
2562.45 96
2562.56 115
2562.68 138
2562.80 161
2562.91 181
2563.03 195
2563.14 203
2563.26 205
2563.38 205
2563.49 202
2563.61 200
2563.72 197
2563.84 194
2563.96 190
2564.07 185
2564.19 177
2564.30 167
2564.42 154
2564.53 141
2564.65 127
2564.77 116
2564.88 107
2565.00 103
2565.11 104
2565.23 110
2565.35 119
2565.46 130
2565.58 139
2565.69 144
2565.81 143
2565.93 136
2566.04 125
2566.16 111
2566.27 99
2566.39 92
2566.51 91
2566.62 96
2566.74 107
2566.85 122
2566.97 139
2567.09 158
2567.20 177
2567.32 195
2567.43 212
2567.55 227
2567.67 239
2567.78 247
2567.90 249
2568.01 245
2568.13 236
2568.25 224
2568.36 211
2568.48 198
2568.59 189
2568.71 184
2568.83 182
2568.94 184
2569.06 189
2569.17 197
2569.29 209
2569.41 226
2569.52 244
2569.64 265
2569.75 285
2569.87 302
2569.99 315
2570.10 321
2570.22 322
2570.33 318
2570.45 311
2570.57 303
2570.68 292
2570.80 281
2570.91 267
2571.03 252
2571.15 237
2571.26 223
2571.38 214
2571.49 210
2571.61 213
2571.73 222
2571.84 234
2571.96 247
2572.07 258
2572.19 265
2572.31 265
2572.42 259
2572.54 248
2572.65 231
2572.77 213
2572.89 194
2573.00 176
2573.12 163
2573.24 155
2573.35 153
2573.47 158
2573.58 168
2573.70 181
2573.82 197
2573.93 213
2574.05 230
2574.16 245
2574.28 259
2574.40 270
2574.51 276
2574.63 275
2574.75 266
2574.86 251
2574.98 231
2575.09 209
2575.21 190
2575.33 176
2575.44 170
2575.56 173
2575.67 183
2575.79 198
2575.91 215
2576.02 230
2576.14 240
2576.26 243
2576.37 240
2576.49 231
2576.60 217
2576.72 202
2576.84 186
2576.95 171
2577.07 157
2577.18 142
2577.30 126
2577.42 110
2577.53 94
2577.65 80
2577.77 70
2577.88 67
2578.00 71
2578.11 81
2578.23 94
2578.35 107
2578.46 118
2578.58 123
2578.70 123
2578.81 118
2578.93 109
2579.04 99
2579.16 89
2579.28 80
2579.39 72
2579.51 66
2579.63 60
2579.74 52
2579.86 41
2579.97 27
2580.09 13
2580.21 0
2580.32 0
2580.44 0
2580.56 0
2580.67 4
2580.79 24
2580.90 48
2581.02 73
2581.14 97
2581.25 117
2581.37 132
2581.49 140
2581.60 143
2581.72 142
2581.83 137
2581.95 132
2582.07 126
2582.18 121
2582.30 116
2582.42 113
2582.53 109
2582.65 104
2582.77 95
2582.88 83
2583.00 69
2583.11 53
2583.23 37
2583.35 22
2583.46 11
2583.58 2
2583.70 0
2583.81 0
2583.93 0
2584.04 0
2584.16 0
2584.28 0
2584.39 0
2584.51 0
2584.63 2
2584.74 11
2584.86 18
2584.98 25
2585.09 29
2585.21 32
2585.32 32
2585.44 32
2585.56 30
2585.67 28
2585.79 26
2585.91 26
2586.02 28
2586.14 32
2586.26 37
2586.37 43
2586.49 48
2586.61 52
2586.72 54
2586.84 53
2586.95 51
2587.07 48
2587.19 45
2587.30 42
2587.42 39
2587.54 38
2587.65 36
2587.77 35
2587.89 32
2588.00 27
2588.12 19
2588.24 10
2588.35 0
2588.47 0
2588.58 0
2588.70 0
2588.82 0
2588.93 0
2589.05 0
2589.17 0
2589.28 6
2589.40 11
2589.52 13
2589.63 15
2589.75 16
2589.87 20
2589.98 25
2590.10 31
2590.22 37
2590.33 42
2590.45 46
2590.56 47
2590.68 47
2590.80 48
2590.91 50
2591.03 57
2591.15 67
2591.26 81
2591.38 95
2591.50 109
2591.61 118
2591.73 122
2591.85 120
2591.96 110
2592.08 96
2592.20 79
2592.31 62
2592.43 48
2592.55 39
2592.66 35
2592.78 37
2592.90 42
2593.01 49
2593.13 57
2593.24 62
2593.36 66
2593.48 67
2593.59 65
2593.71 63
2593.83 60
2593.94 58
2594.06 57
2594.18 58
2594.29 63
2594.41 71
2594.53 82
2594.64 95
2594.76 107
2594.88 116
2594.99 121
2595.11 121
2595.23 116
2595.34 106
2595.46 94
2595.58 81
2595.69 70
2595.81 60
2595.93 52
2596.04 46
2596.16 40
2596.28 35
2596.39 31
2596.51 29
2596.63 31
2596.74 38
2596.86 51
2596.98 67
2597.09 85
2597.21 103
2597.33 118
2597.44 129
2597.56 137
2597.68 142
2597.79 146
2597.91 150
2598.03 156
2598.14 165
2598.26 175
2598.38 188
2598.49 202
2598.61 218
2598.73 236
2598.84 253
2598.96 269
2599.08 281
2599.19 287
2599.31 287
2599.43 279
2599.54 265
2599.66 246
2599.78 223
2599.89 199
2600.01 173
2600.13 147
2600.24 120
2600.36 94
2600.48 71
2600.59 51
2600.71 38
2600.83 34
2600.94 37
2601.06 48
2601.18 65
2601.29 85
2601.41 105
2601.53 122
2601.64 134
2601.76 141
2601.88 142
2601.99 140
2602.11 137
2602.23 134
2602.34 133
2602.46 135
2602.58 139
2602.69 145
2602.81 150
2602.93 154
2603.05 155
2603.16 155
2603.28 153
2603.40 151
2603.51 148
2603.63 145
2603.75 141
2603.86 136
2603.98 130
2604.10 121
2604.21 109
2604.33 94
2604.45 76
2604.56 58
2604.68 40
2604.80 25
2604.91 15
2605.03 10
2605.15 10
2605.26 14
2605.38 19
2605.50 24
2605.61 27
2605.73 29
2605.85 31
2605.97 33
2606.08 38
2606.20 47
2606.32 59
2606.43 74
2606.55 91
2606.67 107
2606.78 122
2606.90 135
2607.02 146
2607.13 155
2607.25 164
2607.37 173
2607.48 183
2607.60 197
2607.72 214
2607.84 236
2607.95 262
2608.07 289
2608.19 316
2608.30 339
2608.42 355
2608.54 363
2608.65 361
2608.77 351
2608.89 333
2609.00 312
2609.12 289
2609.24 269
2609.35 251
2609.47 238
2609.59 229
2609.71 225
2609.82 225
2609.94 228
2610.06 233
2610.17 241
2610.29 250
2610.41 259
2610.52 268
2610.64 274
2610.76 278
2610.88 280
2610.99 279
2611.11 278
2611.23 277
2611.34 278
2611.46 281
2611.58 287
2611.69 294
2611.81 304
2611.93 314
2612.04 323
2612.16 329
2612.28 331
2612.40 330
2612.51 326
2612.63 318
2612.75 308
2612.86 298
2612.98 288
2613.10 278
2613.21 269
2613.33 259
2613.45 249
2613.57 239
2613.68 229
2613.80 220
2613.92 213
2614.03 210
2614.15 210
2614.27 214
2614.39 221
2614.50 229
2614.62 237
2614.74 242
2614.85 244
2614.97 242
2615.09 238
2615.20 233
2615.32 230
2615.44 229
2615.56 232
2615.67 238
2615.79 243
2615.91 246
2616.02 244
2616.14 236
2616.26 222
2616.38 204
2616.49 187
2616.61 171
2616.73 160
2616.84 155
2616.96 154
2617.08 158
2617.19 163
2617.31 169
2617.43 174
2617.55 176
2617.66 176
2617.78 174
2617.90 169
2618.01 164
2618.13 158
2618.25 154
2618.37 152
2618.48 154
2618.60 161
2618.72 171
2618.83 186
2618.95 203
2619.07 222
2619.19 240
2619.30 256
2619.42 267
2619.54 271
2619.65 266
2619.77 251
2619.89 229
2620.01 202
2620.12 173
2620.24 147
2620.36 126
2620.47 111
2620.59 104
2620.71 100
2620.83 99
2620.94 98
2621.06 95
2621.18 90
2621.29 83
2621.41 75
2621.53 67
2621.65 60
2621.76 55
2621.88 53
2622.00 52
2622.12 55
2622.23 61
2622.35 70
2622.47 81
2622.58 94
2622.70 107
2622.82 118
2622.94 125
2623.05 126
2623.17 121
2623.29 110
2623.40 94
2623.52 76
2623.64 56
2623.76 39
2623.87 25
2623.99 14
2624.11 5
2624.23 0
2624.34 0
2624.46 0
2624.58 0
2624.69 0
2624.81 0
2624.93 0
2625.05 0
2625.16 0
2625.28 15
2625.40 35
2625.52 55
2625.63 75
2625.75 92
2625.87 107
2625.98 119
2626.10 128
2626.22 134
2626.34 138
2626.45 139
2626.57 138
2626.69 134
2626.81 128
2626.92 119
2627.04 109
2627.16 96
2627.27 81
2627.39 64
2627.51 45
2627.63 25
2627.74 6
2627.86 0
2627.98 0
2628.10 0
2628.21 0
2628.33 0
2628.45 12
2628.57 27
2628.68 38
2628.80 45
2628.92 45
2629.03 39
2629.15 29
2629.27 17
2629.39 6
2629.50 0
2629.62 0
2629.74 0
2629.86 0
2629.97 0
2630.09 2
2630.21 4
2630.33 3
2630.44 0
2630.56 0
2630.68 0
2630.80 0
2630.91 5
2631.03 17
2631.15 34
2631.27 52
2631.38 71
2631.50 86
2631.62 97
2631.73 102
2631.85 103
2631.97 99
2632.09 94
2632.20 90
2632.32 86
2632.44 83
2632.56 82
2632.67 79
2632.79 75
2632.91 69
2633.03 61
2633.14 53
2633.26 47
2633.38 44
2633.50 44
2633.61 46
2633.73 48
2633.85 51
2633.97 52
2634.08 53
2634.20 55
2634.32 60
2634.44 67
2634.55 80
2634.67 96
2634.79 116
2634.91 136
2635.02 155
2635.14 171
2635.26 186
2635.38 196
2635.49 203
2635.61 207
2635.73 207
2635.85 203
2635.96 196
2636.08 186
2636.20 175
2636.32 165
2636.43 157
2636.55 154
2636.67 156
2636.79 164
2636.90 177
2637.02 194
2637.14 215
2637.26 239
2637.37 265
2637.49 291
2637.61 316
2637.73 337
2637.84 352
2637.96 360
2638.08 361
2638.20 353
2638.31 340
2638.43 322
2638.55 302
2638.67 283
2638.79 266
2638.90 250
2639.02 237
2639.14 226
2639.26 218
2639.37 211
2639.49 204
2639.61 198
2639.73 192
2639.84 187
2639.96 183
2640.08 180
2640.20 181
2640.31 184
2640.43 190
2640.55 199
2640.67 208
2640.78 216
2640.90 223
2641.02 226
2641.14 225
2641.25 220
2641.37 214
2641.49 208
2641.61 205
2641.73 204
2641.84 207
2641.96 212
2642.08 216
2642.20 218
2642.31 214
2642.43 206
2642.55 195
2642.67 183
2642.78 174
2642.90 168
2643.02 165
2643.14 165
2643.26 167
2643.37 166
2643.49 162
2643.61 155
2643.73 144
2643.84 130
2643.96 115
2644.08 98
2644.20 83
2644.31 68
2644.43 56
2644.55 47
2644.67 42
2644.79 43
2644.90 50
2645.02 61
2645.14 77
2645.26 94
2645.37 112
2645.49 130
2645.61 146
2645.73 158
2645.84 168
2645.96 173
2646.08 176
2646.20 175
2646.32 170
2646.43 163
2646.55 155
2646.67 148
2646.79 143
2646.90 143
2647.02 147
2647.14 155
2647.26 166
2647.38 178
2647.49 190
2647.61 200
2647.73 208
2647.85 211
2647.96 211
2648.08 207
2648.20 201
2648.32 195
2648.44 188
2648.55 183
2648.67 180
2648.79 179
2648.91 178
2649.02 179
2649.14 180
2649.26 182
2649.38 185
2649.50 189
2649.61 194
2649.73 199
2649.85 203
2649.97 203
2650.08 200
2650.20 194
2650.32 188
2650.44 182
2650.56 179
2650.67 180
2650.79 183
2650.91 186
2651.03 189
2651.15 188
2651.26 185
2651.38 181
2651.50 176
2651.62 172
2651.73 169
2651.85 167
2651.97 164
2652.09 159
2652.21 151
2652.32 141
2652.44 131
2652.56 122
2652.68 115
2652.80 111
2652.91 109
2653.03 109
2653.15 109
2653.27 108
2653.39 107
2653.50 106
2653.62 105
2653.74 107
2653.86 112
2653.97 118
2654.09 125
2654.21 130
2654.33 130
2654.45 126
2654.56 115
2654.68 100
2654.80 82
2654.92 64
2655.04 49
2655.15 39
2655.27 33
2655.39 31
2655.51 32
2655.63 34
2655.74 38
2655.86 42
2655.98 50
2656.10 60
2656.22 73
2656.33 89
2656.45 105
2656.57 118
2656.69 126
2656.81 127
2656.92 120
2657.04 108
2657.16 93
2657.28 78
2657.40 67
2657.51 61
2657.63 61
2657.75 66
2657.87 73
2657.99 79
2658.10 82
2658.22 80
2658.34 73
2658.46 63
2658.58 50
2658.69 37
2658.81 27
2658.93 19
2659.05 15
2659.17 14
2659.28 14
2659.40 14
2659.52 11
2659.64 7
2659.76 0
2659.87 0
2659.99 0
2660.11 0
2660.23 0
2660.35 0
2660.46 0
2660.58 0
2660.70 10
2660.82 20
2660.94 29
2661.05 34
2661.17 35
2661.29 32
2661.41 25
2661.53 14
2661.65 2
2661.76 0
2661.88 0
2662.00 0
2662.12 0
2662.24 0
2662.35 0
2662.47 0
2662.59 0
2662.71 3
2662.83 10
2662.94 16
2663.06 20
2663.18 23
2663.30 26
2663.42 29
2663.54 34
2663.65 42
2663.77 52
2663.89 65
2664.01 80
2664.13 95
2664.24 111
2664.36 127
2664.48 142
2664.60 156
2664.72 169
2664.83 180
2664.95 189
2665.07 194
2665.19 195
2665.31 192
2665.43 186
2665.54 179
2665.66 172
2665.78 166
2665.90 162
2666.02 161
2666.13 164
2666.25 170
2666.37 180
2666.49 194
2666.61 212
2666.73 232
2666.84 253
2666.96 272
2667.08 287
2667.20 296
2667.32 298
2667.43 292
2667.55 281
2667.67 268
2667.79 256
2667.91 246
2668.03 241
2668.14 238
2668.26 235
2668.38 231
2668.50 224
2668.62 214
2668.74 202
2668.85 190
2668.97 180
2669.09 174
2669.21 171
2669.33 172
2669.44 175
2669.56 177
2669.68 180
2669.80 181
2669.92 182
2670.04 183
2670.15 186
2670.27 191
2670.39 197
2670.51 203
2670.63 207
2670.75 207
2670.86 202
2670.98 192
2671.10 177
2671.22 159
2671.34 140
2671.46 123
2671.57 110
2671.69 101
2671.81 97
2671.93 96
2672.05 97
2672.17 97
2672.28 96
2672.40 91
2672.52 83
2672.64 73
2672.76 64
2672.88 55
2672.99 49
2673.11 44
2673.23 40
2673.35 36
2673.47 30
2673.59 23
2673.70 16
2673.82 10
2673.94 6
2674.06 7
2674.18 11
2674.30 19
2674.41 30
2674.53 42
2674.65 54
2674.77 64
2674.89 73
2675.01 78
2675.12 82
2675.24 83
2675.36 83
2675.48 83
2675.60 82
2675.72 81
2675.84 81
2675.95 82
2676.07 83
2676.19 86
2676.31 90
2676.43 95
2676.55 103
2676.66 111
2676.78 121
2676.90 131
2677.02 142
2677.14 154
2677.26 168
2677.37 185
2677.49 203
2677.61 222
2677.73 240
2677.85 254
2677.97 261
2678.09 261
2678.20 255
2678.32 244
2678.44 233
2678.56 225
2678.68 223
2678.80 229
2678.91 242
2679.03 258
2679.15 275
2679.27 289
2679.39 296
2679.51 296
2679.63 289
2679.74 277
2679.86 265
2679.98 256
2680.10 252
2680.22 253
2680.34 259
2680.45 266
2680.57 272
2680.69 273
2680.81 268
2680.93 256
2681.05 241
2681.17 224
2681.28 207
2681.40 193
2681.52 184
2681.64 181
2681.76 185
2681.88 194
2682.00 207
2682.11 223
2682.23 239
2682.35 254
2682.47 266
2682.59 275
2682.71 281
2682.83 285
2682.94 288
2683.06 290
2683.18 290
2683.30 288
2683.42 284
2683.54 276
2683.66 264
2683.77 250
2683.89 234
2684.01 220
2684.13 207
2684.25 198
2684.37 191
2684.49 187
2684.60 185
2684.72 185
2684.84 187
2684.96 192
2685.08 200
2685.20 211
2685.32 224
2685.43 239
2685.55 255
2685.67 271
2685.79 285
2685.91 298
2686.03 310
2686.15 320
2686.26 330
2686.38 337
2686.50 342
2686.62 344
2686.74 343
2686.86 337
2686.98 327
2687.10 313
2687.21 298
2687.33 281
2687.45 266
2687.57 253
2687.69 244
2687.81 240
2687.93 239
2688.04 241
2688.16 245
2688.28 249
2688.40 253
2688.52 256
2688.64 258
2688.76 260
2688.88 260
2688.99 260
2689.11 258
2689.23 256
2689.35 255
2689.47 257
2689.59 264
2689.71 276
2689.83 295
2689.94 318
2690.06 342
2690.18 363
2690.30 379
2690.42 390
2690.54 394
2690.66 394
2690.78 390
2690.89 384
2691.01 375
2691.13 364
2691.25 348
2691.37 329
2691.49 306
2691.61 282
2691.73 258
2691.84 237
2691.96 220
2692.08 207
2692.20 200
2692.32 196
2692.44 197
2692.56 200
2692.68 206
2692.79 214
2692.91 223
2693.03 231
2693.15 237
2693.27 240
2693.39 241
2693.51 237
2693.63 231
2693.74 223
2693.86 214
2693.98 203
2694.10 192
2694.22 179
2694.34 164
2694.46 149
2694.58 132
2694.69 116
2694.81 101
2694.93 87
2695.05 77
2695.17 70
2695.29 65
2695.41 64
2695.53 64
2695.65 67
2695.76 72
2695.88 77
2696.00 84
2696.12 91
2696.24 98
2696.36 103
2696.48 107
2696.60 110
2696.72 113
2696.83 117
2696.95 120
2697.07 124
2697.19 127
2697.31 129
2697.43 131
2697.55 131
2697.67 132
2697.79 134
2697.90 137
2698.02 143
2698.14 151
2698.26 160
2698.38 172
2698.50 186
2698.62 203
2698.74 222
2698.86 243
2698.97 264
2699.09 283
2699.21 298
2699.33 305
2699.45 303
2699.57 293
2699.69 274
2699.81 251
2699.93 225
2700.04 198
2700.16 173
2700.28 151
2700.40 134
2700.52 119
2700.64 108
2700.76 99
2700.88 94
2701.00 90
2701.12 87
2701.23 84
2701.35 82
2701.47 81
2701.59 81
2701.71 82
2701.83 84
2701.95 89
2702.07 95
2702.19 102
2702.30 106
2702.42 109
2702.54 109
2702.66 107
2702.78 101
2702.90 94
2703.02 85
2703.14 77
2703.26 69
2703.38 61
2703.49 56
2703.61 53
2703.73 54
2703.85 58
2703.97 64
2704.09 72
2704.21 79
2704.33 83
2704.45 85
2704.57 85
2704.69 85
2704.80 86
2704.92 92
2705.04 103
2705.16 119
2705.28 138
2705.40 157
2705.52 174
2705.64 187
2705.76 197
2705.88 202
2705.99 206
2706.11 208
2706.23 210
2706.35 210
2706.47 210
2706.59 207
2706.71 201
2706.83 193
2706.95 182
2707.07 168
2707.19 153
2707.30 137
2707.42 121
2707.54 105
2707.66 92
2707.78 82
2707.90 78
2708.02 80
2708.14 89
2708.26 102
2708.38 117
2708.50 133
2708.62 148
2708.73 158
2708.85 164
2708.97 165
2709.09 162
2709.21 156
2709.33 149
2709.45 140
2709.57 132
2709.69 123
2709.81 115
2709.93 107
2710.04 100
2710.16 92
2710.28 84
2710.40 77
2710.52 72
2710.64 69
2710.76 68
2710.88 70
2711.00 73
2711.12 76
2711.24 77
2711.36 75
2711.48 68
2711.59 58
2711.71 44
2711.83 30
2711.95 15
2712.07 2
2712.19 0
2712.31 0
2712.43 0
2712.55 0
2712.67 0
2712.79 0
2712.91 0
2713.02 0
2713.14 5
2713.26 18
2713.38 32
2713.50 44
2713.62 56
2713.74 65
2713.86 73
2713.98 78
2714.10 78
2714.22 74
2714.34 65
2714.46 50
2714.58 33
2714.69 15
2714.81 0
2714.93 0
2715.05 0
2715.17 0
2715.29 0
2715.41 15
2715.53 31
2715.65 48
2715.77 64
2715.89 80
2716.01 95
2716.13 109
2716.24 121
2716.36 131
2716.48 138
2716.60 140
2716.72 139
2716.84 136
2716.96 135
2717.08 137
2717.20 143
2717.32 152
2717.44 162
2717.56 171
2717.68 175
2717.80 174
2717.92 168
2718.03 157
2718.15 144
2718.27 131
2718.39 119
2718.51 109
2718.63 100
2718.75 93
2718.87 88
2718.99 83
2719.11 79
2719.23 76
2719.35 73
2719.47 71
2719.59 70
2719.71 71
2719.83 72
2719.94 75
2720.06 78
2720.18 80
2720.30 82
2720.42 83
2720.54 84
2720.66 84
2720.78 84
2720.90 83
2721.02 80
2721.14 77
2721.26 71
2721.38 66
2721.50 62
2721.62 59
2721.74 61
2721.85 65
2721.97 73
2722.09 83
2722.21 93
2722.33 102
2722.45 109
2722.57 115
2722.69 120
2722.81 124
2722.93 129
2723.05 133
2723.17 137
2723.29 142
2723.41 147
2723.53 152
2723.65 160
2723.77 170
2723.89 184
2724.00 200
2724.12 217
2724.24 233
2724.36 245
2724.48 251
2724.60 251
2724.72 246
2724.84 238
2724.96 229
2725.08 223
2725.20 220
2725.32 220
2725.44 219
2725.56 217
2725.68 212
2725.80 203
2725.92 190
2726.04 176
2726.16 162
2726.28 150
2726.39 142
2726.51 137
2726.63 136
2726.75 138
2726.87 140
2726.99 142
2727.11 143
2727.23 142
2727.35 140
2727.47 137
2727.59 133
2727.71 129
2727.83 127
2727.95 127
2728.07 130
2728.19 136
2728.31 147
2728.43 161
2728.55 178
2728.67 196
2728.79 214
2728.91 228
2729.03 238
2729.14 243
2729.26 242
2729.38 237
2729.50 230
2729.62 221
2729.74 214
2729.86 209
2729.98 209
2730.10 212
2730.22 218
2730.34 228
2730.46 240
2730.58 252
2730.70 264
2730.82 275
2730.94 283
2731.06 289
2731.18 291
2731.30 290
2731.42 287
2731.54 283
2731.66 278
2731.78 274
2731.90 272
2732.02 273
2732.14 278
2732.25 286
2732.37 296
2732.49 309
2732.61 323
2732.73 336
2732.85 347
2732.97 354
2733.09 358
2733.21 360
2733.33 359
2733.45 360
2733.57 362
2733.69 367
2733.81 375
2733.93 384
2734.05 391
2734.17 394
2734.29 391
2734.41 383
2734.53 373
2734.65 362
2734.77 355
2734.89 353
2735.01 358
2735.13 368
2735.25 378
2735.37 387
2735.49 391
2735.61 389
2735.73 381
2735.85 368
2735.97 354
2736.08 341
2736.20 331
2736.32 325
2736.44 322
2736.56 322
2736.68 323
2736.80 324
2736.92 324
2737.04 323
2737.16 323
2737.28 324
2737.40 328
2737.52 334
2737.64 342
2737.76 349
2737.88 353
2738.00 354
2738.12 349
2738.24 338
2738.36 323
2738.48 305
2738.60 287
2738.72 269
2738.84 255
2738.96 244
2739.08 238
2739.20 237
2739.32 239
2739.44 244
2739.56 250
2739.68 252
2739.80 251
2739.92 242
2740.04 227
2740.16 207
2740.28 184
2740.40 161
2740.52 142
2740.64 129
2740.76 122
2740.88 122
2741.00 127
2741.12 135
2741.24 144
2741.36 154
2741.48 164
2741.60 175
2741.72 187
2741.84 202
2741.96 220
2742.07 240
2742.19 262
2742.31 288
2742.43 315
2742.55 342
2742.67 370
2742.79 396
2742.91 421
2743.03 443
2743.15 461
2743.27 474
2743.39 484
2743.51 489
2743.63 491
2743.75 487
2743.87 480
2743.99 467
2744.11 450
2744.23 430
2744.35 409
2744.47 388
2744.59 370
2744.71 358
2744.83 350
2744.95 347
2745.07 348
2745.19 349
2745.31 350
2745.43 348
2745.55 344
2745.67 336
2745.79 327
2745.91 317
2746.03 307
2746.15 297
2746.27 287
2746.39 279
2746.51 271
2746.63 265
2746.75 259
2746.87 253
2746.99 247
2747.11 241
2747.23 236
2747.35 233
2747.47 232
2747.59 234
2747.71 239
2747.83 246
2747.95 253
2748.07 259
2748.19 262
2748.31 261
2748.43 257
2748.55 249
2748.67 239
2748.79 228
2748.91 216
2749.03 205
2749.15 192
2749.27 179
2749.39 165
2749.51 149
2749.63 131
2749.75 111
2749.87 89
2749.99 67
2750.11 45
2750.23 24
2750.35 5
2750.47 0
2750.59 0
2750.71 0
2750.83 0
2750.95 0
2751.07 0
2751.19 0
2751.31 0
2751.43 0
2751.55 13
2751.67 30
2751.79 48
2751.91 69
2752.03 90
2752.15 110
2752.27 128
2752.39 141
2752.51 149
2752.63 151
2752.75 148
2752.87 141
2752.99 133
2753.11 125
2753.23 118
2753.35 113
2753.47 110
2753.59 108
2753.71 107
2753.83 106
2753.95 107
2754.07 111
2754.19 118
2754.31 130
2754.44 146
2754.56 166
2754.68 186
2754.80 203
2754.92 216
2755.04 223
2755.16 224
2755.28 220
2755.40 212
2755.52 205
2755.64 200
2755.76 199
2755.88 202
2756.00 208
2756.12 215
2756.24 222
2756.36 227
2756.48 229
2756.60 230
2756.72 231
2756.84 233
2756.96 236
2757.08 241
2757.20 247
2757.32 253
2757.44 258
2757.56 262
2757.68 265
2757.80 266
2757.92 266
2758.04 267
2758.16 269
2758.28 272
2758.40 278
2758.52 285
2758.64 294
2758.76 302
2758.88 306
2759.00 305
2759.12 300
2759.24 290
2759.36 277
2759.48 264
2759.60 253
2759.72 246
2759.84 242
2759.96 241
2760.08 240
2760.20 238
2760.33 235
2760.45 229
2760.57 221
2760.69 212
2760.81 203
2760.93 193
2761.05 185
2761.17 177
2761.29 171
2761.41 165
2761.53 162
2761.65 160
2761.77 159
2761.89 160
2762.01 162
2762.13 163
2762.25 165
2762.37 166
2762.49 166
2762.61 164
2762.73 160
2762.85 154
2762.97 147
2763.09 139
2763.21 130
2763.33 121
2763.45 114
2763.57 108
2763.69 104
2763.81 102
2763.93 101
2764.05 99
2764.17 96
2764.30 91
2764.42 83
2764.54 72
2764.66 61
2764.78 50
2764.90 41
2765.02 35
2765.14 32
2765.26 30
2765.38 28
2765.50 25
2765.62 20
2765.74 14
2765.86 7
2765.98 2
2766.10 0
2766.22 4
2766.34 13
2766.46 27
2766.58 45
2766.70 63
2766.82 80
2766.94 94
2767.06 102
2767.18 105
2767.30 103
2767.43 95
2767.55 85
2767.67 72
2767.79 59
2767.91 46
2768.03 35
2768.15 28
2768.27 23
2768.39 21
2768.51 23
2768.63 26
2768.75 32
2768.87 41
2768.99 52
2769.11 65
2769.23 79
2769.35 94
2769.47 107
2769.59 117
2769.71 123
2769.83 126
2769.95 126
2770.08 125
2770.20 124
2770.32 123
2770.44 123
2770.56 123
2770.68 120
2770.80 114
2770.92 104
2771.04 88
2771.16 68
2771.28 47
2771.40 28
2771.52 14
2771.64 7
2771.76 9
2771.88 17
2772.00 31
2772.12 44
2772.24 55
2772.36 60
2772.49 58
2772.61 51
2772.73 40
2772.85 28
2772.97 15
2773.09 3
2773.21 0
2773.33 0
2773.45 0
2773.57 0
2773.69 0
2773.81 0
2773.93 0
2774.05 3
2774.17 9
2774.29 14
2774.41 16
2774.53 16
2774.66 14
2774.78 13
2774.90 12
2775.02 14
2775.14 19
2775.26 29
2775.38 42
2775.50 57
2775.62 71
2775.74 84
2775.86 91
2775.98 91
2776.10 84
2776.22 71
2776.34 55
2776.46 38
2776.58 25
2776.71 17
2776.83 15
2776.95 19
2777.07 28
2777.19 40
2777.31 53
2777.43 64
2777.55 71
2777.67 75
2777.79 74
2777.91 70
2778.03 63
2778.15 55
2778.27 48
2778.39 44
2778.52 42
2778.64 42
2778.76 45
2778.88 48
2779.00 51
2779.12 54
2779.24 56
2779.36 59
2779.48 63
2779.60 67
2779.72 71
2779.84 73
2779.96 72
2780.08 67
2780.20 59
2780.33 50
2780.45 39
2780.57 28
2780.69 17
2780.81 9
2780.93 2
2781.05 0
2781.17 0
2781.29 0
2781.41 0
2781.53 0
2781.65 0
2781.77 4
2781.89 11
2782.02 19
2782.14 31
2782.26 46
2782.38 63
2782.50 80
2782.62 97
2782.74 111
2782.86 120
2782.98 125
2783.10 126
2783.22 126
2783.34 127
2783.46 130
2783.59 135
2783.71 143
2783.83 153
2783.95 161
2784.07 167
2784.19 171
2784.31 171
2784.43 169
2784.55 165
2784.67 162
2784.79 160
2784.91 160
2785.03 161
2785.16 165
2785.28 170
2785.40 176
2785.52 182
2785.64 189
2785.76 196
2785.88 202
2786.00 207
2786.12 211
2786.24 217
2786.36 224
2786.48 232
2786.61 243
2786.73 256
2786.85 270
2786.97 282
2787.09 291
2787.21 296
2787.33 297
2787.45 294
2787.57 290
2787.69 286
2787.81 285
2787.93 286
2788.06 292
2788.18 302
2788.30 314
2788.42 326
2788.54 335
2788.66 341
2788.78 341
2788.90 336
2789.02 325
2789.14 309
2789.26 291
2789.39 271
2789.51 249
2789.63 226
2789.75 200
2789.87 173
2789.99 145
2790.11 117
2790.23 92
2790.35 71
2790.47 59
2790.59 55
2790.72 60
2790.84 72
2790.96 90
2791.08 108
2791.20 126
2791.32 142
2791.44 154
2791.56 161
2791.68 164
2791.80 162
2791.92 158
2792.05 149
2792.17 137
2792.29 121
2792.41 102
2792.53 81
2792.65 58
2792.77 35
2792.89 13
2793.01 0
2793.13 0
2793.26 0
2793.38 0
2793.50 2
2793.62 21
2793.74 42
2793.86 60
2793.98 73
2794.10 77
2794.22 72
2794.34 59
2794.47 38
2794.59 14
2794.71 0
2794.83 0
2794.95 0
2795.07 0
2795.19 0
2795.31 0
2795.43 0
2795.55 0
2795.68 16
2795.80 34
2795.92 48
2796.04 56
2796.16 59
2796.28 57
2796.40 51
2796.52 43
2796.64 34
2796.77 26
2796.89 21
2797.01 19
2797.13 22
2797.25 29
2797.37 39
2797.49 52
2797.61 64
2797.73 76
2797.85 86
2797.98 93
2798.10 97
2798.22 98
2798.34 95
2798.46 89
2798.58 79
2798.70 69
2798.82 59
2798.94 50
2799.07 44
2799.19 42
2799.31 42
2799.43 43
2799.55 45
2799.67 45
2799.79 44
2799.91 42
2800.03 37
2800.16 33
2800.28 29
2800.40 26
2800.52 26
2800.64 26
2800.76 27
2800.88 28
2801.00 27
2801.13 24
2801.25 19
2801.37 12
2801.49 5
2801.61 0
2801.73 0
2801.85 0
2801.97 0
2802.09 0
2802.22 0
2802.34 0
2802.46 0
2802.58 0
2802.70 0
2802.82 4
2802.94 10
2803.06 14
2803.19 17
2803.31 16
2803.43 14
2803.55 10
2803.67 8
2803.79 10
2803.91 17
2804.03 31
2804.15 50
2804.28 73
2804.40 97
2804.52 120
2804.64 139
2804.76 153
2804.88 160
2805.00 163
2805.12 163
2805.25 161
2805.37 160
2805.49 161
2805.61 165
2805.73 172
2805.85 182
2805.97 192
2806.09 201
2806.22 209
2806.34 214
2806.46 215
2806.58 212
2806.70 204
2806.82 194
2806.94 182
2807.06 171
2807.19 163
2807.31 163
2807.43 172
2807.55 191
2807.67 218
2807.79 250
2807.91 281
2808.04 307
2808.16 325
2808.28 332
2808.40 331
2808.52 322
2808.64 309
2808.76 294
2808.88 277
2809.01 259
2809.13 239
2809.25 217
2809.37 194
2809.49 171
2809.61 152
2809.73 137
2809.86 129
2809.98 126
2810.10 128
2810.22 133
2810.34 140
2810.46 150
2810.58 160
2810.70 173
2810.83 188
2810.95 204
2811.07 220
2811.19 234
2811.31 244
2811.43 247
2811.55 244
2811.68 236
2811.80 224
2811.92 212
2812.04 201
2812.16 195
2812.28 194
2812.40 197
2812.53 204
2812.65 213
2812.77 224
2812.89 233
2813.01 240
2813.13 244
2813.25 245
2813.38 243
2813.50 240
2813.62 237
2813.74 235
2813.86 235
2813.98 238
2814.10 242
2814.23 247
2814.35 250
2814.47 252
2814.59 251
2814.71 247
2814.83 241
2814.95 232
2815.08 221
2815.20 209
2815.32 195
2815.44 181
2815.56 165
2815.68 150
2815.80 134
2815.93 118
2816.05 103
2816.17 88
2816.29 76
2816.41 66
2816.53 59
2816.65 56
2816.78 58
2816.90 62
2817.02 68
2817.14 74
2817.26 78
2817.38 81
2817.50 82
2817.63 82
2817.75 82
2817.87 82
2817.99 85
2818.11 89
2818.23 94
2818.36 100
2818.48 106
2818.60 113
2818.72 121
2818.84 129
2818.96 139
2819.08 149
2819.21 160
2819.33 169
2819.45 176
2819.57 180
2819.69 179
2819.81 176
2819.94 170
2820.06 163
2820.18 156
2820.30 151
2820.42 147
2820.54 143
2820.67 137
2820.79 130
2820.91 121
2821.03 109
2821.15 96
2821.27 84
2821.39 73
2821.52 65
2821.64 60
2821.76 59
2821.88 61
2822.00 66
2822.12 72
2822.25 80
2822.37 88
2822.49 95
2822.61 101
2822.73 107
2822.85 113
2822.98 118
2823.10 124
2823.22 130
2823.34 137
2823.46 144
2823.58 150
2823.71 156
2823.83 161
2823.95 164
2824.07 166
2824.19 165
2824.31 163
2824.44 160
2824.56 157
2824.68 155
2824.80 154
2824.92 154
2825.04 155
2825.17 157
2825.29 159
2825.41 160
2825.53 160
2825.65 157
2825.77 152
2825.90 143
2826.02 131
2826.14 117
2826.26 101
2826.38 87
2826.50 75
2826.63 69
2826.75 69
2826.87 77
2826.99 91
2827.11 110
2827.23 131
2827.36 151
2827.48 165
2827.60 171
2827.72 168
2827.84 157
2827.96 139
2828.09 117
2828.21 95
2828.33 75
2828.45 60
2828.57 50
2828.69 43
2828.82 39
2828.94 37
2829.06 35
2829.18 34
2829.30 32
2829.43 30
2829.55 27
2829.67 23
2829.79 17
2829.91 9
2830.03 0
2830.16 0
2830.28 0
2830.40 0
2830.52 0
2830.64 0
2830.76 0
2830.89 0
2831.01 8
2831.13 23
2831.25 37
2831.37 49
2831.50 61
2831.62 71
2831.74 80
2831.86 87
2831.98 90
2832.10 88
2832.23 80
2832.35 68
2832.47 54
2832.59 40
2832.71 32
2832.84 31
2832.96 38
2833.08 53
2833.20 71
2833.32 90
2833.45 105
2833.57 114
2833.69 118
2833.81 119
2833.93 119
2834.05 122
2834.18 131
2834.30 146
2834.42 165
2834.54 187
2834.66 206
2834.79 218
2834.91 221
2835.03 215
2835.15 203
2835.27 186
2835.40 170
2835.52 157
2835.64 149
2835.76 147
2835.88 149
2836.00 153
2836.13 159
2836.25 166
2836.37 172
2836.49 177
2836.61 179
2836.74 178
2836.86 174
2836.98 168
2837.10 163
2837.22 159
2837.35 160
2837.47 167
2837.59 180
2837.71 195
2837.83 208
2837.96 215
2838.08 215
2838.20 207
2838.32 193
2838.44 173
2838.57 153
2838.69 134
2838.81 119
2838.93 110
2839.05 107
2839.18 108
2839.30 115
2839.42 124
2839.54 135
2839.66 145
2839.79 151
2839.91 152
2840.03 149
2840.15 141
2840.27 130
2840.40 116
2840.52 101
2840.64 85
2840.76 69
2840.88 53
2841.01 39
2841.13 30
2841.25 26
2841.37 30
2841.49 42
2841.62 60
2841.74 82
2841.86 104
2841.98 124
2842.10 139
2842.23 148
2842.35 150
2842.47 147
2842.59 141
2842.71 132
2842.84 122
2842.96 113
2843.08 103
2843.20 95
2843.32 87
2843.45 80
2843.57 76
2843.69 73
2843.81 73
2843.93 74
2844.06 76
2844.18 77
2844.30 77
2844.42 74
2844.54 69
2844.67 64
2844.79 58
2844.91 54
2845.03 52
2845.16 52
2845.28 55
2845.40 61
2845.52 68
2845.64 75
2845.77 81
2845.89 85
2846.01 86
2846.13 84
2846.25 80
2846.38 75
2846.50 70
2846.62 65
2846.74 62
2846.86 59
2846.99 58
2847.11 57
2847.23 57
2847.35 56
2847.48 56
2847.60 57
2847.72 59
2847.84 63
2847.96 69
2848.09 78
2848.21 90
2848.33 103
2848.45 116
2848.58 129
2848.70 137
2848.82 141
2848.94 139
2849.06 131
2849.19 116
2849.31 98
2849.43 78
2849.55 59
2849.67 43
2849.80 32
2849.92 26
2850.04 26
2850.16 31
2850.29 39
2850.41 46
2850.53 52
2850.65 55
2850.77 54
2850.90 50
2851.02 43
2851.14 35
2851.26 27
2851.39 19
2851.51 12
2851.63 7
2851.75 3
2851.87 1
2852.00 3
2852.12 7
2852.24 14
2852.36 23
2852.49 31
2852.61 38
2852.73 41
2852.85 38
2852.98 29
2853.10 15
2853.22 0
2853.34 0
2853.46 0
2853.59 0
2853.71 0
2853.83 0
2853.95 0
2854.08 0
2854.20 15
2854.32 31
2854.44 44
2854.57 52
2854.69 56
2854.81 55
2854.93 53
2855.05 49
2855.18 47
2855.30 46
2855.42 47
2855.54 51
2855.67 56
2855.79 63
2855.91 70
2856.03 75
2856.16 77
2856.28 75
2856.40 69
2856.52 58
2856.64 44
2856.77 27
2856.89 10
2857.01 0
2857.13 0
2857.26 0
2857.38 0
2857.50 0
2857.62 0
2857.75 0
2857.87 13
2857.99 28
2858.11 45
2858.24 63
2858.36 82
2858.48 101
2858.60 119
2858.73 134
2858.85 146
2858.97 152
2859.09 153
2859.21 152
2859.34 149
2859.46 146
2859.58 145
2859.70 144
2859.83 144
2859.95 142
2860.07 138
2860.19 130
2860.32 120
2860.44 109
2860.56 98
2860.68 90
2860.81 84
2860.93 83
2861.05 84
2861.17 87
2861.30 89
2861.42 88
2861.54 85
2861.66 78
2861.79 70
2861.91 60
2862.03 51
2862.15 44
2862.28 38
2862.40 33
2862.52 29
2862.64 24
2862.77 18
2862.89 13
2863.01 9
2863.13 7
2863.26 7
2863.38 9
2863.50 12
2863.62 16
2863.75 22
2863.87 29
2863.99 37
2864.11 46
2864.24 56
2864.36 66
2864.48 76
2864.60 84
2864.73 90
2864.85 94
2864.97 96
2865.09 97
2865.22 95
2865.34 90
2865.46 84
2865.58 76
2865.71 69
2865.83 63
2865.95 60
2866.07 62
2866.20 67
2866.32 75
2866.44 84
2866.56 91
2866.69 95
2866.81 96
2866.93 92
2867.05 86
2867.18 79
2867.30 71
2867.42 64
2867.54 57
2867.67 50
2867.79 44
2867.91 39
2868.03 37
2868.16 39
2868.28 46
2868.40 58
2868.53 73
2868.65 88
2868.77 102
2868.89 112
2869.02 118
2869.14 120
2869.26 119
2869.38 117
2869.51 113
2869.63 109
2869.75 102
2869.87 94
2870.00 81
2870.12 65
2870.24 46
2870.36 25
2870.49 2
2870.61 0
2870.73 0
2870.86 0
2870.98 0
2871.10 0
2871.22 0
2871.35 0
2871.47 1
2871.59 24
2871.71 45
2871.84 62
2871.96 74
2872.08 80
2872.20 81
2872.33 77
2872.45 69
2872.57 58
2872.70 46
2872.82 34
2872.94 25
2873.06 19
2873.19 17
2873.31 19
2873.43 23
2873.55 28
2873.68 32
2873.80 33
2873.92 34
2874.05 34
2874.17 37
2874.29 43
2874.41 54
2874.54 69
2874.66 87
2874.78 104
2874.90 116
2875.03 121
2875.15 115
2875.27 100
2875.40 76
2875.52 49
2875.64 21
2875.76 0
2875.89 0
2876.01 0
2876.13 0
2876.25 5
2876.38 26
2876.50 50
2876.62 73
2876.75 93
2876.87 108
2876.99 118
2877.11 122
2877.24 121
2877.36 114
2877.48 102
2877.61 89
2877.73 77
2877.85 68
2877.97 66
2878.10 74
2878.22 91
2878.34 116
2878.47 145
2878.59 175
2878.71 202
2878.83 222
2878.96 235
2879.08 240
2879.20 239
2879.32 235
2879.45 228
2879.57 220
2879.69 210
2879.82 195
2879.94 175
2880.06 149
2880.18 117
2880.31 82
2880.43 46
2880.55 15
2880.68 0
2880.80 0
2880.92 0
2881.04 0
2881.17 0
2881.29 0
2881.41 0
2881.54 0
2881.66 0
2881.78 11
2881.91 27
2882.03 46
2882.15 64
2882.27 79
2882.40 87
2882.52 88
2882.64 80
2882.77 64
2882.89 42
2883.01 16
2883.13 0
2883.26 0
2883.38 0
2883.50 0
2883.63 0
2883.75 0
2883.87 0
2883.99 7
2884.12 22
2884.24 33
2884.36 38
2884.49 37
2884.61 32
2884.73 25
2884.86 17
2884.98 9
2885.10 2
2885.22 0
2885.35 0
2885.47 5
2885.59 14
2885.72 24
2885.84 34
2885.96 41
2886.09 45
2886.21 44
2886.33 41
2886.45 36
2886.58 31
2886.70 28
2886.82 27
2886.95 27
2887.07 30
2887.19 35
2887.31 43
2887.44 51
2887.56 60
2887.68 66
2887.81 70
2887.93 70
2888.05 66
2888.18 57
2888.30 47
2888.42 36
2888.55 26
2888.67 19
2888.79 16
2888.91 17
2889.04 22
2889.16 29
2889.28 37
2889.41 46
2889.53 52
2889.65 55
2889.78 54
2889.90 49
2890.02 42
2890.14 33
2890.27 25
2890.39 17
2890.51 12
2890.64 8
2890.76 4
2890.88 0
2891.01 0
2891.13 0
2891.25 0
2891.38 0
2891.50 0
2891.62 0
2891.75 0
2891.87 18
2891.99 44
2892.11 72
2892.24 99
2892.36 121
2892.48 137
2892.61 144
2892.73 142
2892.85 134
2892.98 122
2893.10 109
2893.22 98
2893.35 91
2893.47 89
2893.59 92
2893.72 98
2893.84 105
2893.96 113
2894.08 119
2894.21 123
2894.33 124
2894.45 122
2894.58 117
2894.70 110
2894.82 100
2894.95 91
2895.07 84
2895.19 82
2895.32 86
2895.44 95
2895.56 109
2895.69 124
2895.81 136
2895.93 144
2896.06 145
2896.18 140
2896.30 131
2896.42 117
2896.55 104
2896.67 91
2896.79 82
2896.92 76
2897.04 73
2897.16 73
2897.29 73
2897.41 73
2897.53 70
2897.66 64
2897.78 55
2897.90 44
2898.03 32
2898.15 23
2898.27 17
2898.40 16
2898.52 20
2898.64 27
2898.77 36
2898.89 44
2899.01 51
2899.14 57
2899.26 62
2899.38 68
2899.51 75
2899.63 85
2899.75 96
2899.88 108
2900.00 119
2900.12 127
2900.25 132
2900.37 134
2900.49 132
2900.62 128
2900.74 126
2900.86 126
2900.99 131
2901.11 142
2901.23 157
2901.36 174
2901.48 192
2901.60 207
2901.73 219
2901.85 225
2901.97 227
2902.10 224
2902.22 218
2902.34 208
2902.47 193
2902.59 173
2902.71 149
2902.84 121
2902.96 92
2903.08 67
2903.21 47
2903.33 35
2903.45 32
2903.58 37
2903.70 48
2903.82 62
2903.95 76
2904.07 91
2904.19 103
2904.32 113
2904.44 121
2904.56 127
2904.69 132
2904.81 137
2904.93 142
2905.06 148
2905.18 156
2905.30 166
2905.43 177
2905.55 189
2905.67 202
2905.80 216
2905.92 231
2906.04 249
2906.17 270
2906.29 294
2906.41 321
2906.54 350
2906.66 377
2906.78 401
2906.91 422
2907.03 438
2907.15 449
2907.28 456
2907.40 460
2907.52 462
2907.65 464
2907.77 467
2907.89 469
2908.02 474
2908.14 483
2908.26 495
2908.39 513
2908.51 536
2908.63 562
2908.76 592
2908.88 623
2909.01 654
2909.13 683
2909.25 710
2909.38 738
2909.50 768
2909.62 800
2909.75 836
2909.87 874
2909.99 914
2910.12 953
2910.24 990
2910.36 1023
2910.49 1052
2910.61 1079
2910.73 1105
2910.86 1129
2910.98 1152
2911.10 1173
2911.23 1192
2911.35 1207
2911.48 1218
2911.60 1226
2911.72 1232
2911.85 1235
2911.97 1237
2912.09 1235
2912.22 1228
2912.34 1214
2912.46 1191
2912.59 1160
2912.71 1124
2912.83 1085
2912.96 1047
2913.08 1014
2913.20 988
2913.33 968
2913.45 952
2913.58 939
2913.70 925
2913.82 908
2913.95 888
2914.07 865
2914.19 840
2914.32 814
2914.44 787
2914.56 758
2914.69 728
2914.81 696
2914.94 662
2915.06 628
2915.18 594
2915.31 563
2915.43 535
2915.55 512
2915.68 494
2915.80 480
2915.92 470
2916.05 463
2916.17 457
2916.29 453
2916.42 450
2916.54 447
2916.67 445
2916.79 442
2916.91 439
2917.04 435
2917.16 430
2917.28 423
2917.41 416
2917.53 411
2917.65 409
2917.78 412
2917.90 421
2918.03 436
2918.15 455
2918.27 476
2918.40 497
2918.52 513
2918.64 524
2918.77 527
2918.89 523
2919.02 514
2919.14 502
2919.26 488
2919.39 474
2919.51 461
2919.63 448
2919.76 436
2919.88 425
2920.00 417
2920.13 412
2920.25 412
2920.38 417
2920.50 427
2920.62 441
2920.75 457
2920.87 471
2920.99 480
2921.12 481
2921.24 474
2921.37 459
2921.49 441
2921.61 422
2921.74 408
2921.86 401
2921.98 405
2922.11 417
2922.23 436
2922.36 459
2922.48 480
2922.60 497
2922.73 508
2922.85 512
2922.97 511
2923.10 505
2923.22 497
2923.35 489
2923.47 482
2923.59 476
2923.72 472
2923.84 470
2923.96 467
2924.09 465
2924.21 462
2924.34 456
2924.46 450
2924.58 442
2924.71 435
2924.83 429
2924.96 425
2925.08 423
2925.20 422
2925.33 420
2925.45 417
2925.57 412
2925.70 407
2925.82 402
2925.95 399
2926.07 400
2926.19 403
2926.32 408
2926.44 413
2926.56 415
2926.69 413
2926.81 407
2926.94 398
2927.06 385
2927.18 369
2927.31 352
2927.43 334
2927.56 315
2927.68 297
2927.80 279
2927.93 265
2928.05 254
2928.18 247
2928.30 243
2928.42 241
2928.55 239
2928.67 235
2928.79 229
2928.92 219
2929.04 207
2929.17 192
2929.29 177
2929.41 160
2929.54 143
2929.66 127
2929.79 112
2929.91 100
2930.03 91
2930.16 87
2930.28 89
2930.41 98
2930.53 113
2930.65 134
2930.78 159
2930.90 185
2931.03 211
2931.15 235
2931.27 254
2931.40 269
2931.52 279
2931.64 283
2931.77 282
2931.89 277
2932.02 266
2932.14 251
2932.26 233
2932.39 212
2932.51 190
2932.64 168
2932.76 147
2932.88 128
2933.01 114
2933.13 104
2933.26 100
2933.38 102
2933.50 112
2933.63 129
2933.75 151
2933.88 175
2934.00 199
2934.12 219
2934.25 234
2934.37 242
2934.50 242
2934.62 235
2934.74 223
2934.87 207
2934.99 189
2935.12 170
2935.24 151
2935.36 134
2935.49 120
2935.61 109
2935.74 103
2935.86 101
2935.98 103
2936.11 109
2936.23 117
2936.36 125
2936.48 134
2936.61 142
2936.73 150
2936.85 159
2936.98 169
2937.10 181
2937.23 194
2937.35 206
2937.47 216
2937.60 220
2937.72 220
2937.85 213
2937.97 204
2938.09 194
2938.22 186
2938.34 181
2938.47 180
2938.59 181
2938.71 183
2938.84 183
2938.96 180
2939.09 173
2939.21 165
2939.33 157
2939.46 149
2939.58 143
2939.71 137
2939.83 130
2939.96 120
2940.08 107
2940.20 92
2940.33 77
2940.45 65
2940.58 59
2940.70 58
2940.82 63
2940.95 71
2941.07 78
2941.20 82
2941.32 80
2941.45 72
2941.57 59
2941.69 42
2941.82 26
2941.94 10
2942.07 0
2942.19 0
2942.31 0
2942.44 0
2942.56 0
2942.69 0
2942.81 0
2942.94 0
2943.06 0
2943.18 7
2943.31 15
2943.43 23
2943.56 32
2943.68 41
2943.80 53
2943.93 66
2944.05 83
2944.18 100
2944.30 116
2944.43 129
2944.55 136
2944.67 137
2944.80 131
2944.92 120
2945.05 107
2945.17 95
2945.30 85
2945.42 79
2945.54 77
2945.67 79
2945.79 84
2945.92 90
2946.04 96
2946.17 102
2946.29 108
2946.41 114
2946.54 119
2946.66 123
2946.79 125
2946.91 127
2947.04 126
2947.16 125
2947.28 123
2947.41 122
2947.53 122
2947.66 126
2947.78 133
2947.91 143
2948.03 155
2948.15 167
2948.28 178
2948.40 185
2948.53 188
2948.65 187
2948.78 182
2948.90 175
2949.02 169
2949.15 165
2949.27 164
2949.40 165
2949.52 170
2949.65 178
2949.77 186
2949.89 193
2950.02 199
2950.14 205
2950.27 212
2950.39 218
2950.52 225
2950.64 232
2950.76 238
2950.89 243
2951.01 244
2951.14 243
2951.26 239
2951.39 236
2951.51 234
2951.64 234
2951.76 236
2951.88 241
2952.01 247
2952.13 253
2952.26 259
2952.38 265
2952.51 270
2952.63 273
2952.75 274
2952.88 272
2953.00 265
2953.13 254
2953.25 237
2953.38 218
2953.50 198
2953.63 180
2953.75 167
2953.87 159
2954.00 158
2954.12 163
2954.25 173
2954.37 185
2954.50 197
2954.62 207
2954.75 215
2954.87 220
2954.99 221
2955.12 221
2955.24 221
2955.37 221
2955.49 225
2955.62 231
2955.74 240
2955.87 250
2955.99 261
2956.11 269
2956.24 274
2956.36 275
2956.49 271
2956.61 262
2956.74 249
2956.86 233
2956.99 216
2957.11 200
2957.23 186
2957.36 174
2957.48 164
2957.61 156
2957.73 149
2957.86 139
2957.98 128
2958.11 114
2958.23 97
2958.36 78
2958.48 57
2958.60 36
2958.73 17
2958.85 1
2958.98 0
2959.10 0
2959.23 0
2959.35 0
2959.48 0
2959.60 0
2959.73 0
2959.85 1
2959.97 8
2960.10 14
2960.22 20
2960.35 27
2960.47 37
2960.60 51
2960.72 67
2960.85 86
2960.97 106
2961.10 125
2961.22 141
2961.34 151
2961.47 154
2961.59 151
2961.72 142
2961.84 130
2961.97 117
2962.09 107
2962.22 100
2962.34 97
2962.47 100
2962.59 108
2962.72 120
2962.84 135
2962.96 152
2963.09 169
2963.21 185
2963.34 198
2963.46 208
2963.59 214
2963.71 217
2963.84 218
2963.96 218
2964.09 219
2964.21 221
2964.34 222
2964.46 221
2964.58 216
2964.71 207
2964.83 194
2964.96 178
2965.08 164
2965.21 153
2965.33 148
2965.46 147
2965.58 152
2965.71 159
2965.83 165
2965.96 170
2966.08 173
2966.21 174
2966.33 176
2966.45 176
2966.58 175
2966.70 172
2966.83 166
2966.95 154
2967.08 138
2967.20 119
2967.33 100
2967.45 85
2967.58 75
2967.70 71
2967.83 72
2967.95 77
2968.08 85
2968.20 93
2968.33 101
2968.45 110
2968.57 118
2968.70 123
2968.82 126
2968.95 122
2969.07 113
2969.20 98
2969.32 79
2969.45 58
2969.57 40
2969.70 26
2969.82 20
2969.95 20
2970.07 26
2970.20 35
2970.32 46
2970.45 56
2970.57 64
2970.70 70
2970.82 74
2970.95 77
2971.07 78
2971.19 78
2971.32 77
2971.44 75
2971.57 72
2971.69 68
2971.82 63
2971.94 57
2972.07 51
2972.19 46
2972.32 43
2972.44 41
2972.57 41
2972.69 43
2972.82 46
2972.94 49
2973.07 52
2973.19 55
2973.32 56
2973.44 58
2973.57 61
2973.69 66
2973.82 76
2973.94 90
2974.07 110
2974.19 134
2974.32 160
2974.44 183
2974.57 200
2974.69 207
2974.81 204
2974.94 191
2975.06 171
2975.19 146
2975.31 120
2975.44 98
2975.56 80
2975.69 68
2975.81 60
2975.94 57
2976.06 58
2976.19 62
2976.31 69
2976.44 78
2976.56 88
2976.69 98
2976.81 108
2976.94 117
2977.06 123
2977.19 129
2977.31 135
2977.44 140
2977.56 144
2977.69 147
2977.81 149
2977.94 148
2978.06 146
2978.19 142
2978.31 139
2978.44 138
2978.56 141
2978.69 147
2978.81 155
2978.94 164
2979.06 172
2979.19 177
2979.31 176
2979.44 170
2979.56 158
2979.69 141
2979.81 120
2979.94 97
2980.06 73
2980.19 49
2980.31 29
2980.44 14
2980.56 4
2980.69 0
2980.81 2
2980.94 8
2981.06 16
2981.19 24
2981.31 33
2981.44 40
2981.56 48
2981.69 57
2981.81 69
2981.94 83
2982.06 100
2982.19 116
2982.31 130
2982.44 138
2982.56 139
2982.69 132
2982.81 118
2982.94 101
2983.06 84
2983.19 70
2983.31 60
2983.44 55
2983.56 53
2983.69 54
2983.81 54
2983.94 54
2984.06 53
2984.19 54
2984.31 57
2984.44 62
2984.56 69
2984.69 77
2984.81 84
2984.94 88
2985.06 90
2985.19 92
2985.31 94
2985.44 99
2985.56 108
2985.69 122
2985.81 139
2985.94 157
2986.06 174
2986.19 186
2986.31 192
2986.44 190
2986.56 183
2986.69 171
2986.81 155
2986.94 136
2987.06 114
2987.19 90
2987.31 64
2987.44 37
2987.56 11
2987.69 0
2987.81 0
2987.94 0
2988.07 0
2988.19 0
2988.32 0
2988.44 0
2988.57 1
2988.69 12
2988.82 22
2988.94 30
2989.07 37
2989.19 45
2989.32 53
2989.44 60
2989.57 68
2989.69 74
2989.82 80
2989.94 87
2990.07 94
2990.19 102
2990.32 112
2990.44 122
2990.57 131
2990.69 140
2990.82 147
2990.94 152
2991.07 156
2991.19 158
2991.32 158
2991.45 154
2991.57 148
2991.70 137
2991.82 125
2991.95 110
2992.07 97
2992.20 86
2992.32 78
2992.45 74
2992.57 72
2992.70 70
2992.82 68
2992.95 64
2993.07 57
2993.20 46
2993.32 34
2993.45 22
2993.57 12
2993.70 3
2993.82 0
2993.95 0
2994.08 0
2994.20 0
2994.33 0
2994.45 0
2994.58 0
2994.70 0
2994.83 0
2994.95 0
2995.08 5
2995.20 14
2995.33 23
2995.45 30
2995.58 36
2995.70 41
2995.83 47
2995.95 56
2996.08 70
2996.21 88
2996.33 110
2996.46 131
2996.58 150
2996.71 163
2996.83 169
2996.96 168
2997.08 161
2997.21 151
2997.33 141
2997.46 133
2997.58 130
2997.71 131
2997.83 137
2997.96 147
2998.09 158
2998.21 170
2998.34 180
2998.46 186
2998.59 189
2998.71 187
2998.84 182
2998.96 173
2999.09 163
2999.21 151
2999.34 138
2999.46 125
2999.59 112
2999.71 102
2999.84 95
2999.97 92
3000.09 94
3000.22 99
3000.34 107
3000.47 116
3000.59 126
3000.72 135
3000.84 143
3000.97 150
3001.09 157
3001.22 163
3001.35 167
3001.47 171
3001.60 174
3001.72 176
3001.85 178
3001.97 181
3002.10 185
3002.22 191
3002.35 199
3002.47 208
3002.60 217
3002.73 226
3002.85 235
3002.98 241
3003.10 247
3003.23 251
3003.35 253
3003.48 253
3003.60 250
3003.73 244
3003.85 235
3003.98 221
3004.11 204
3004.23 185
3004.36 166
3004.48 150
3004.61 138
3004.73 131
3004.86 130
3004.98 134
3005.11 140
3005.23 146
3005.36 149
3005.49 150
3005.61 146
3005.74 140
3005.86 133
3005.99 126
3006.11 121
3006.24 121
3006.36 126
3006.49 135
3006.62 145
3006.74 153
3006.87 156
3006.99 151
3007.12 139
3007.24 119
3007.37 95
3007.49 71
3007.62 51
3007.75 34
3007.87 22
3008.00 13
3008.12 6
3008.25 0
3008.37 0
3008.50 0
3008.62 0
3008.75 0
3008.88 0
3009.00 0
3009.13 0
3009.25 2
3009.38 17
3009.50 33
3009.63 51
3009.75 69
3009.88 86
3010.01 102
3010.13 116
3010.26 127
3010.38 135
3010.51 141
3010.63 144
3010.76 147
3010.88 148
3011.01 150
3011.14 151
3011.26 151
3011.39 152
3011.51 151
3011.64 151
3011.76 154
3011.89 159
3012.02 170
3012.14 187
3012.27 209
3012.39 234
3012.52 261
3012.64 285
3012.77 305
3012.90 318
3013.02 326
3013.15 328
3013.27 328
3013.40 326
3013.52 326
3013.65 328
3013.77 333
3013.90 338
3014.03 344
3014.15 350
3014.28 355
3014.40 358
3014.53 359
3014.65 358
3014.78 354
3014.91 347
3015.03 338
3015.16 327
3015.28 315
3015.41 304
3015.53 294
3015.66 286
3015.79 281
3015.91 278
3016.04 276
3016.16 274
3016.29 271
3016.41 265
3016.54 257
3016.67 244
3016.79 228
3016.92 209
3017.04 189
3017.17 167
3017.30 146
3017.42 125
3017.55 106
3017.67 90
3017.80 77
3017.92 71
3018.05 71
3018.18 79
3018.30 95
3018.43 117
3018.55 141
3018.68 166
3018.80 189
3018.93 207
3019.06 222
3019.18 231
3019.31 236
3019.43 237
3019.56 233
3019.68 224
3019.81 210
3019.94 191
3020.06 169
3020.19 144
3020.31 120
3020.44 100
3020.57 84
3020.69 73
3020.82 67
3020.94 65
3021.07 66
3021.19 69
3021.32 74
3021.45 80
3021.57 89
3021.70 102
3021.82 118
3021.95 139
3022.08 163
3022.20 188
3022.33 212
3022.45 233
3022.58 249
3022.71 257
3022.83 258
3022.96 253
3023.08 245
3023.21 238
3023.33 234
3023.46 236
3023.59 243
3023.71 253
3023.84 264
3023.96 272
3024.09 272
3024.22 266
3024.34 254
3024.47 240
3024.59 227
3024.72 218
3024.85 216
3024.97 219
3025.10 224
3025.22 230
3025.35 233
3025.47 231
3025.60 224
3025.73 214
3025.85 202
3025.98 191
3026.10 181
3026.23 173
3026.36 168
3026.48 166
3026.61 166
3026.73 167
3026.86 169
3026.99 173
3027.11 177
3027.24 180
3027.36 183
3027.49 186
3027.62 187
3027.74 188
3027.87 189
3027.99 188
3028.12 188
3028.25 188
3028.37 189
3028.50 192
3028.62 196
3028.75 202
3028.88 209
3029.00 217
3029.13 225
3029.25 232
3029.38 237
3029.51 239
3029.63 237
3029.76 231
3029.88 223
3030.01 212
3030.14 202
3030.26 193
3030.39 187
3030.51 184
3030.64 184
3030.77 185
3030.89 186
3031.02 183
3031.14 177
3031.27 168
3031.40 155
3031.52 142
3031.65 130
3031.77 121
3031.90 116
3032.03 114
3032.15 114
3032.28 114
3032.40 112
3032.53 107
3032.66 99
3032.78 89
3032.91 77
3033.04 67
3033.16 60
3033.29 57
3033.41 58
3033.54 62
3033.67 69
3033.79 77
3033.92 83
3034.04 87
3034.17 88
3034.30 88
3034.42 89
3034.55 92
3034.67 98
3034.80 109
3034.93 122
3035.05 136
3035.18 147
3035.31 153
3035.43 154
3035.56 152
3035.68 147
3035.81 145
3035.94 147
3036.06 153
3036.19 164
3036.31 178
3036.44 191
3036.57 202
3036.69 208
3036.82 209
3036.95 205
3037.07 196
3037.20 184
3037.32 169
3037.45 152
3037.58 134
3037.70 115
3037.83 98
3037.95 82
3038.08 71
3038.21 63
3038.33 60
3038.46 60
3038.59 63
3038.71 67
3038.84 73
3038.96 79
3039.09 87
3039.22 98
3039.34 113
3039.47 132
3039.60 154
3039.72 178
3039.85 200
3039.97 218
3040.10 229
3040.23 231
3040.35 224
3040.48 210
3040.60 190
3040.73 169
3040.86 147
3040.98 128
3041.11 112
3041.24 99
3041.36 90
3041.49 84
3041.62 80
3041.74 78
3041.87 75
3041.99 73
3042.12 69
3042.25 64
3042.37 57
3042.50 49
3042.63 42
3042.75 35
3042.88 30
3043.00 28
3043.13 28
3043.26 31
3043.38 37
3043.51 45
3043.64 53
3043.76 60
3043.89 65
3044.01 68
3044.14 68
3044.27 65
3044.39 59
3044.52 50
3044.65 39
3044.77 25
3044.90 11
3045.03 0
3045.15 0
3045.28 0
3045.40 0
3045.53 0
3045.66 0
3045.78 0
3045.91 8
3046.04 19
3046.16 25
3046.29 26
3046.41 21
3046.54 12
3046.67 2
3046.79 0
3046.92 0
3047.05 8
3047.17 27
3047.30 54
3047.43 84
3047.55 112
3047.68 136
3047.81 154
3047.93 164
3048.06 169
3048.18 170
3048.31 167
3048.44 162
3048.56 155
3048.69 145
3048.82 132
3048.94 117
3049.07 101
3049.20 86
3049.32 72
3049.45 61
3049.57 54
3049.70 52
3049.83 54
3049.95 62
3050.08 74
3050.21 92
3050.33 113
3050.46 137
3050.59 160
3050.71 180
3050.84 195
3050.97 204
3051.09 206
3051.22 203
3051.35 197
3051.47 190
3051.60 185
3051.72 181
3051.85 178
3051.98 175
3052.10 171
3052.23 163
3052.36 153
3052.48 141
3052.61 130
3052.74 122
3052.86 119
3052.99 122
3053.12 131
3053.24 144
3053.37 158
3053.50 171
3053.62 178
3053.75 180
3053.87 174
3054.00 162
3054.13 146
3054.25 129
3054.38 114
3054.51 102
3054.63 96
3054.76 95
3054.89 99
3055.01 107
3055.14 116
3055.27 126
3055.39 135
3055.52 144
3055.65 150
3055.77 156
3055.90 160
3056.03 163
3056.15 166
3056.28 168
3056.41 167
3056.53 164
3056.66 158
3056.79 150
3056.91 142
3057.04 134
3057.17 130
3057.29 129
3057.42 133
3057.55 142
3057.67 154
3057.80 168
3057.92 183
3058.05 198
3058.18 212
3058.30 223
3058.43 232
3058.56 238
3058.68 238
3058.81 233
3058.94 221
3059.06 205
3059.19 185
3059.32 164
3059.44 143
3059.57 124
3059.70 109
3059.82 100
3059.95 97
3060.08 99
3060.20 106
3060.33 117
3060.46 132
3060.58 150
3060.71 167
3060.84 185
3060.96 200
3061.09 213
3061.22 224
3061.34 232
3061.47 237
3061.60 240
3061.72 241
3061.85 238
3061.98 233
3062.10 224
3062.23 213
3062.36 199
3062.48 183
3062.61 166
3062.74 149
3062.86 132
3062.99 117
3063.12 105
3063.24 94
3063.37 86
3063.50 79
3063.62 74
3063.75 68
3063.88 62
3064.00 56
3064.13 49
3064.26 42
3064.39 38
3064.51 36
3064.64 36
3064.77 38
3064.89 40
3065.02 43
3065.15 44
3065.27 44
3065.40 44
3065.53 43
3065.65 43
3065.78 44
3065.91 47
3066.03 51
3066.16 56
3066.29 61
3066.41 66
3066.54 69
3066.67 70
3066.79 67
3066.92 61
3067.05 52
3067.17 42
3067.30 32
3067.43 24
3067.55 20
3067.68 23
3067.81 31
3067.93 44
3068.06 61
3068.19 80
3068.32 99
3068.44 115
3068.57 127
3068.70 134
3068.82 135
3068.95 131
3069.08 122
3069.20 110
3069.33 95
3069.46 78
3069.58 62
3069.71 48
3069.84 36
3069.96 28
3070.09 23
3070.22 22
3070.34 24
3070.47 30
3070.60 36
3070.73 45
3070.85 55
3070.98 67
3071.11 81
3071.23 97
3071.36 116
3071.49 137
3071.61 158
3071.74 178
3071.87 196
3071.99 210
3072.12 220
3072.25 227
3072.37 230
3072.50 230
3072.63 226
3072.76 220
3072.88 210
3073.01 197
3073.14 182
3073.26 166
3073.39 150
3073.52 134
3073.64 118
3073.77 102
3073.90 83
3074.02 63
3074.15 39
3074.28 14
3074.41 0
3074.53 0
3074.66 0
3074.79 0
3074.91 0
3075.04 0
3075.17 0
3075.29 0
3075.42 16
3075.55 39
3075.68 58
3075.80 72
3075.93 81
3076.06 86
3076.18 88
3076.31 89
3076.44 89
3076.56 90
3076.69 89
3076.82 88
3076.94 87
3077.07 87
3077.20 89
3077.33 94
3077.45 102
3077.58 114
3077.71 128
3077.83 142
3077.96 152
3078.09 158
3078.21 156
3078.34 147
3078.47 132
3078.60 113
3078.72 92
3078.85 73
3078.98 56
3079.10 43
3079.23 33
3079.36 26
3079.49 22
3079.61 19
3079.74 17
3079.87 17
3079.99 18
3080.12 21
3080.25 26
3080.37 34
3080.50 42
3080.63 53
3080.76 66
3080.88 79
3081.01 92
3081.14 105
3081.26 115
3081.39 122
3081.52 127
3081.65 131
3081.77 135
3081.90 140
3082.03 148
3082.15 156
3082.28 164
3082.41 169
3082.54 170
3082.66 167
3082.79 158
3082.92 146
3083.04 132
3083.17 118
3083.30 106
3083.43 97
3083.55 91
3083.68 88
3083.81 88
3083.93 90
3084.06 93
3084.19 96
3084.32 99
3084.44 101
3084.57 101
3084.70 98
3084.82 93
3084.95 86
3085.08 77
3085.21 67
3085.33 57
3085.46 47
3085.59 38
3085.71 29
3085.84 22
3085.97 16
3086.10 14
3086.22 14
3086.35 17
3086.48 21
3086.60 25
3086.73 28
3086.86 27
3086.99 23
3087.11 18
3087.24 12
3087.37 9
3087.49 10
3087.62 16
3087.75 27
3087.88 41
3088.00 57
3088.13 72
3088.26 86
3088.39 96
3088.51 103
3088.64 105
3088.77 104
3088.89 98
3089.02 90
3089.15 80
3089.28 70
3089.40 60
3089.53 52
3089.66 47
3089.78 44
3089.91 44
3090.04 45
3090.17 47
3090.29 49
3090.42 50
3090.55 51
3090.68 52
3090.80 53
3090.93 55
3091.06 60
3091.19 66
3091.31 74
3091.44 81
3091.57 86
3091.69 87
3091.82 83
3091.95 75
3092.08 62
3092.20 47
3092.33 31
3092.46 16
3092.59 2
3092.71 0
3092.84 0
3092.97 0
3093.09 0
3093.22 0
3093.35 0
3093.48 0
3093.60 0
3093.73 12
3093.86 23
3093.99 31
3094.11 36
3094.24 38
3094.37 38
3094.50 37
3094.62 38
3094.75 40
3094.88 44
3095.00 48
3095.13 53
3095.26 56
3095.39 57
3095.51 58
3095.64 59
3095.77 59
3095.90 61
3096.02 64
3096.15 68
3096.28 73
3096.41 77
3096.53 80
3096.66 81
3096.79 81
3096.92 81
3097.04 81
3097.17 82
3097.30 85
3097.43 90
3097.55 95
3097.68 100
3097.81 102
3097.94 102
3098.06 100
3098.19 97
3098.32 94
3098.44 93
3098.57 94
3098.70 97
3098.83 102
3098.95 107
3099.08 110
3099.21 110
3099.34 107
3099.46 100
3099.59 92
3099.72 82
3099.85 74
3099.97 69
3100.10 68
3100.23 71
3100.36 76
3100.48 83
3100.61 89
3100.74 92
3100.87 91
3100.99 86
3101.12 77
3101.25 66
3101.38 54
3101.50 45
3101.63 41
3101.76 42
3101.89 49
3102.01 61
3102.14 74
3102.27 89
3102.40 101
3102.52 112
3102.65 119
3102.78 124
3102.91 127
3103.03 128
3103.16 127
3103.29 124
3103.42 120
3103.54 116
3103.67 113
3103.80 114
3103.93 118
3104.05 125
3104.18 135
3104.31 146
3104.44 155
3104.57 159
3104.69 159
3104.82 152
3104.95 139
3105.08 122
3105.20 103
3105.33 83
3105.46 67
3105.59 55
3105.71 52
3105.84 55
3105.97 64
3106.10 77
3106.22 87
3106.35 92
3106.48 90
3106.61 79
3106.73 63
3106.86 43
3106.99 24
3107.12 9
3107.24 0
3107.37 0
3107.50 0
3107.63 0
3107.76 2
3107.88 6
3108.01 9
3108.14 13
3108.27 19
3108.39 29
3108.52 41
3108.65 56
3108.78 71
3108.90 86
3109.03 99
3109.16 109
3109.29 115
3109.41 118
3109.54 118
3109.67 116
3109.80 112
3109.93 106
3110.05 98
3110.18 87
3110.31 75
3110.44 60
3110.56 46
3110.69 33
3110.82 23
3110.95 16
3111.07 13
3111.20 14
3111.33 18
3111.46 24
3111.59 30
3111.71 35
3111.84 36
3111.97 33
3112.10 27
3112.22 19
3112.35 10
3112.48 3
3112.61 0
3112.73 0
3112.86 0
3112.99 2
3113.12 6
3113.25 9
3113.37 9
3113.50 7
3113.63 2
3113.76 0
3113.88 0
3114.01 0
3114.14 0
3114.27 0
3114.40 0
3114.52 1
3114.65 8
3114.78 12
3114.91 14
3115.03 12
3115.16 9
3115.29 6
3115.42 4
3115.55 4
3115.67 7
3115.80 11
3115.93 14
3116.06 14
3116.18 10
3116.31 3
3116.44 0
3116.57 0
3116.70 0
3116.82 0
3116.95 0
3117.08 0
3117.21 0
3117.34 10
3117.46 18
3117.59 25
3117.72 29
3117.85 31
3117.97 34
3118.10 37
3118.23 41
3118.36 47
3118.49 53
3118.61 58
3118.74 62
3118.87 65
3119.00 68
3119.12 71
3119.25 75
3119.38 80
3119.51 87
3119.64 94
3119.76 98
3119.89 99
3120.02 95
3120.15 86
3120.28 71
3120.40 53
3120.53 33
3120.66 16
3120.79 2
3120.92 0
3121.04 0
3121.17 0
3121.30 9
3121.43 25
3121.55 42
3121.68 60
3121.81 76
3121.94 88
3122.07 95
3122.19 97
3122.32 96
3122.45 91
3122.58 85
3122.71 80
3122.83 76
3122.96 75
3123.09 75
3123.22 78
3123.35 80
3123.47 80
3123.60 77
3123.73 70
3123.86 60
3123.99 48
3124.11 36
3124.24 26
3124.37 20
3124.50 19
3124.63 23
3124.75 32
3124.88 45
3125.01 62
3125.14 79
3125.27 96
3125.39 110
3125.52 120
3125.65 126
3125.78 128
3125.91 128
3126.03 127
3126.16 127
3126.29 128
3126.42 130
3126.55 135
3126.67 139
3126.80 143
3126.93 147
3127.06 148
3127.19 148
3127.31 146
3127.44 143
3127.57 140
3127.70 137
3127.83 137
3127.95 139
3128.08 144
3128.21 152
3128.34 161
3128.47 171
3128.59 178
3128.72 181
3128.85 179
3128.98 174
3129.11 165
3129.23 156
3129.36 148
3129.49 144
3129.62 143
3129.75 146
3129.88 149
3130.00 152
3130.13 154
3130.26 153
3130.39 150
3130.52 147
3130.64 143
3130.77 140
3130.90 139
3131.03 138
3131.16 137
3131.28 137
3131.41 136
3131.54 135
3131.67 132
3131.80 128
3131.92 123
3132.05 117
3132.18 112
3132.31 111
3132.44 113
3132.57 119
3132.69 128
3132.82 137
3132.95 143
3133.08 142
3133.21 135
3133.33 120
3133.46 101
3133.59 80
3133.72 63
3133.85 50
3133.98 45
3134.10 48
3134.23 55
3134.36 65
3134.49 77
3134.62 86
3134.74 93
3134.87 97
3135.00 96
3135.13 93
3135.26 88
3135.39 82
3135.51 77
3135.64 74
3135.77 75
3135.90 79
3136.03 87
3136.15 98
3136.28 109
3136.41 121
3136.54 130
3136.67 137
3136.80 142
3136.92 144
3137.05 145
3137.18 145
3137.31 146
3137.44 147
3137.57 149
3137.69 150
3137.82 152
3137.95 154
3138.08 157
3138.21 159
3138.33 161
3138.46 163
3138.59 165
3138.72 165
3138.85 164
3138.98 160
3139.10 152
3139.23 142
3139.36 129
3139.49 115
3139.62 100
3139.75 85
3139.87 70
3140.00 58
3140.13 47
3140.26 39
3140.39 34
3140.52 32
3140.64 33
3140.77 38
3140.90 47
3141.03 58
3141.16 71
3141.29 86
3141.41 100
3141.54 113
3141.67 122
3141.80 126
3141.93 125
3142.06 117
3142.18 104
3142.31 86
3142.44 66
3142.57 45
3142.70 25
3142.83 8
3142.95 0
3143.08 0
3143.21 0
3143.34 0
3143.47 0
3143.60 0
3143.72 0
3143.85 0
3143.98 3
3144.11 8
3144.24 13
3144.37 18
3144.49 24
3144.62 31
3144.75 38
3144.88 44
3145.01 50
3145.14 54
3145.26 56
3145.39 55
3145.52 50
3145.65 43
3145.78 34
3145.91 25
3146.03 17
3146.16 10
3146.29 7
3146.42 7
3146.55 10
3146.68 13
3146.81 16
3146.93 18
3147.06 19
3147.19 19
3147.32 20
3147.45 24
3147.58 30
3147.70 40
3147.83 52
3147.96 67
3148.09 82
3148.22 97
3148.35 108
3148.48 117
3148.60 123
3148.73 126
3148.86 126
3148.99 123
3149.12 118
3149.25 112
3149.37 105
3149.50 99
3149.63 93
3149.76 89
3149.89 89
3150.02 93
3150.15 101
3150.27 111
3150.40 122
3150.53 133
3150.66 142
3150.79 146
3150.92 146
3151.05 141
3151.17 131
3151.30 119
3151.43 105
3151.56 93
3151.69 83
3151.82 78
3151.95 78
3152.07 83
3152.20 93
3152.33 106
3152.46 121
3152.59 134
3152.72 142
3152.84 146
3152.97 143
3153.10 134
3153.23 122
3153.36 107
3153.49 93
3153.62 80
3153.74 69
3153.87 59
3154.00 52
3154.13 46
3154.26 42
3154.39 39
3154.52 36
3154.64 33
3154.77 29
3154.90 24
3155.03 17
3155.16 12
3155.29 10
3155.42 12
3155.55 20
3155.67 31
3155.80 43
3155.93 53
3156.06 58
3156.19 58
3156.32 52
3156.45 43
3156.57 32
3156.70 21
3156.83 11
3156.96 2
3157.09 0
3157.22 0
3157.35 0
3157.47 0
3157.60 0
3157.73 0
3157.86 0
3157.99 1
3158.12 16
3158.25 27
3158.38 34
3158.50 33
3158.63 25
3158.76 13
3158.89 0
3159.02 0
3159.15 0
3159.28 0
3159.40 0
3159.53 0
3159.66 3
3159.79 19
3159.92 37
3160.05 55
3160.18 72
3160.31 85
3160.43 93
3160.56 95
3160.69 90
3160.82 80
3160.95 68
3161.08 55
3161.21 46
3161.34 44
3161.46 50
3161.59 61
3161.72 76
3161.85 91
3161.98 103
3162.11 111
3162.24 116
3162.37 118
3162.49 121
3162.62 125
3162.75 131
3162.88 136
3163.01 140
3163.14 140
3163.27 135
3163.40 125
3163.52 111
3163.65 96
3163.78 81
3163.91 68
3164.04 58
3164.17 52
3164.30 48
3164.43 45
3164.55 45
3164.68 45
3164.81 46
3164.94 49
3165.07 55
3165.20 62
3165.33 69
3165.46 75
3165.59 78
3165.71 76
3165.84 70
3165.97 60
3166.10 48
3166.23 37
3166.36 29
3166.49 25
3166.62 25
3166.74 28
3166.87 32
3167.00 37
3167.13 41
3167.26 45
3167.39 50
3167.52 58
3167.65 69
3167.78 82
3167.90 95
3168.03 107
3168.16 115
3168.29 120
3168.42 120
3168.55 118
3168.68 115
3168.81 112
3168.94 111
3169.06 113
3169.19 116
3169.32 118
3169.45 117
3169.58 112
3169.71 100
3169.84 82
3169.97 61
3170.10 40
3170.22 25
3170.35 20
3170.48 26
3170.61 44
3170.74 71
3170.87 100
3171.00 126
3171.13 143
3171.26 151
3171.38 148
3171.51 138
3171.64 125
3171.77 114
3171.90 107
3172.03 107
3172.16 113
3172.29 126
3172.42 142
3172.55 161
3172.67 180
3172.80 198
3172.93 214
3173.06 228
3173.19 238
3173.32 246
3173.45 252
3173.58 255
3173.71 257
3173.83 258
3173.96 261
3174.09 265
3174.22 272
3174.35 282
3174.48 294
3174.61 307
3174.74 318
3174.87 326
3175.00 329
3175.12 327
3175.25 319
3175.38 307
3175.51 292
3175.64 277
3175.77 262
3175.90 248
3176.03 238
3176.16 229
3176.29 222
3176.42 215
3176.54 206
3176.67 194
3176.80 181
3176.93 166
3177.06 153
3177.19 143
3177.32 138
3177.45 140
3177.58 149
3177.71 161
3177.83 176
3177.96 190
3178.09 200
3178.22 207
3178.35 209
3178.48 207
3178.61 203
3178.74 196
3178.87 189
3179.00 183
3179.13 179
3179.25 177
3179.38 179
3179.51 186
3179.64 196
3179.77 208
3179.90 218
3180.03 223
3180.16 219
3180.29 206
3180.42 183
3180.55 155
3180.67 124
3180.80 97
3180.93 76
3181.06 63
3181.19 59
3181.32 60
3181.45 64
3181.58 69
3181.71 72
3181.84 72
3181.97 72
3182.10 72
3182.22 74
3182.35 78
3182.48 84
3182.61 92
3182.74 99
3182.87 103
3183.00 104
3183.13 99
3183.26 90
3183.39 76
3183.52 59
3183.65 40
3183.77 22
3183.90 5
3184.03 0
3184.16 0
3184.29 0
3184.42 0
3184.55 0
3184.68 0
3184.81 0
3184.94 12
3185.07 31
3185.20 51
3185.33 70
3185.45 86
3185.58 98
3185.71 104
3185.84 103
3185.97 95
3186.10 82
3186.23 67
3186.36 50
3186.49 36
3186.62 24
3186.75 16
3186.88 11
3187.01 8
3187.13 6
3187.26 5
3187.39 6
3187.52 11
3187.65 19
3187.78 32
3187.91 49
3188.04 67
3188.17 84
3188.30 99
3188.43 110
3188.56 116
3188.69 119
3188.82 120
3188.94 119
3189.07 118
3189.20 116
3189.33 115
3189.46 114
3189.59 115
3189.72 117
3189.85 122
3189.98 128
3190.11 137
3190.24 145
3190.37 153
3190.50 158
3190.63 158
3190.75 155
3190.88 149
3191.01 141
3191.14 135
3191.27 130
3191.40 129
3191.53 131
3191.66 135
3191.79 139
3191.92 142
3192.05 142
3192.18 138
3192.31 130
3192.44 118
3192.57 102
3192.69 84
3192.82 64
3192.95 46
3193.08 30
3193.21 20
3193.34 16
3193.47 18
3193.60 25
3193.73 35
3193.86 46
3193.99 54
3194.12 59
3194.25 59
3194.38 53
3194.51 45
3194.64 34
3194.77 26
3194.89 20
3195.02 20
3195.15 25
3195.28 34
3195.41 47
3195.54 60
3195.67 73
3195.80 82
3195.93 88
3196.06 90
3196.19 87
3196.32 82
3196.45 73
3196.58 62
3196.71 49
3196.84 34
3196.97 18
3197.10 3
3197.22 0
3197.35 0
3197.48 0
3197.61 0
3197.74 0
3197.87 0
3198.00 0
3198.13 0
3198.26 9
3198.39 22
3198.52 35
3198.65 47
3198.78 56
3198.91 63
3199.04 68
3199.17 73
3199.30 76
3199.43 79
3199.56 82
3199.68 83
3199.81 83
3199.94 81
3200.07 77
3200.20 69
3200.33 60
3200.46 49
3200.59 36
3200.72 22
3200.85 8
3200.98 0
3201.11 0
3201.24 0
3201.37 0
3201.50 0
3201.63 0
3201.76 0
3201.89 0
3202.02 2
3202.15 13
3202.28 26
3202.41 41
3202.53 57
3202.66 74
3202.79 91
3202.92 107
3203.05 119
3203.18 128
3203.31 133
3203.44 134
3203.57 131
3203.70 126
3203.83 120
3203.96 116
3204.09 114
3204.22 116
3204.35 122
3204.48 131
3204.61 140
3204.74 150
3204.87 157
3205.00 160
3205.13 159
3205.26 153
3205.39 143
3205.52 129
3205.65 112
3205.77 95
3205.90 80
3206.03 67
3206.16 60
3206.29 58
3206.42 61
3206.55 68
3206.68 78
3206.81 88
3206.94 98
3207.07 105
3207.20 108
3207.33 106
3207.46 101
3207.59 92
3207.72 82
3207.85 71
3207.98 61
3208.11 55
3208.24 52
3208.37 54
3208.50 59
3208.63 65
3208.76 72
3208.89 79
3209.02 85
3209.15 90
3209.28 95
3209.41 100
3209.54 105
3209.67 110
3209.79 114
3209.92 117
3210.05 118
3210.18 116
3210.31 114
3210.44 111
3210.57 108
3210.70 106
3210.83 104
3210.96 103
3211.09 102
3211.22 101
3211.35 101
3211.48 101
3211.61 102
3211.74 105
3211.87 110
3212.00 115
3212.13 120
3212.26 124
3212.39 126
3212.52 127
3212.65 126
3212.78 124
3212.91 121
3213.04 119
3213.17 117
3213.30 116
3213.43 117
3213.56 117
3213.69 118
3213.82 118
3213.95 117
3214.08 114
3214.21 110
3214.34 107
3214.47 105
3214.60 107
3214.73 112
3214.86 121
3214.99 133
3215.12 145
3215.25 155
3215.38 161
3215.51 164
3215.63 163
3215.76 159
3215.89 155
3216.02 151
3216.15 147
3216.28 141
3216.41 135
3216.54 126
3216.67 116
3216.80 106
3216.93 96
3217.06 89
3217.19 85
3217.32 85
3217.45 86
3217.58 87
3217.71 87
3217.84 84
3217.97 79
3218.10 71
3218.23 63
3218.36 56
3218.49 52
3218.62 49
3218.75 49
3218.88 49
3219.01 50
3219.14 52
3219.27 53
3219.40 54
3219.53 55
3219.66 55
3219.79 54
3219.92 51
3220.05 47
3220.18 42
3220.31 38
3220.44 37
3220.57 39
3220.70 46
3220.83 56
3220.96 68
3221.09 79
3221.22 86
3221.35 88
3221.48 81
3221.61 66
3221.74 46
3221.87 23
3222.00 1
3222.13 0
3222.26 0
3222.39 0
3222.52 0
3222.65 0
3222.78 0
3222.91 0
3223.04 2
3223.17 10
3223.30 17
3223.43 24
3223.56 29
3223.69 33
3223.82 34
3223.95 32
3224.08 28
3224.21 23
3224.34 21
3224.47 23
3224.60 31
3224.73 45
3224.86 64
3224.99 84
3225.12 105
3225.25 122
3225.38 136
3225.51 146
3225.64 154
3225.77 158
3225.90 162
3226.03 164
3226.16 164
3226.29 162
3226.42 158
3226.55 153
3226.68 148
3226.81 146
3226.94 149
3227.07 156
3227.20 167
3227.33 181
3227.46 195
3227.59 208
3227.72 218
3227.85 224
3227.98 227
3228.11 227
3228.24 226
3228.37 225
3228.50 223
3228.63 221
3228.76 219
3228.89 217
3229.02 214
3229.15 211
3229.28 206
3229.41 201
3229.54 195
3229.67 189
3229.80 185
3229.93 181
3230.06 178
3230.19 176
3230.32 173
3230.45 169
3230.58 164
3230.71 159
3230.84 153
3230.97 147
3231.10 142
3231.23 137
3231.36 132
3231.49 126
3231.62 120
3231.75 114
3231.88 109
3232.02 106
3232.15 106
3232.28 110
3232.41 117
3232.54 128
3232.67 141
3232.80 156
3232.93 171
3233.06 186
3233.19 200
3233.32 211
3233.45 220
3233.58 226
3233.71 230
3233.84 230
3233.97 227
3234.10 220
3234.23 211
3234.36 198
3234.49 184
3234.62 169
3234.75 157
3234.88 148
3235.01 142
3235.14 140
3235.27 140
3235.40 140
3235.53 140
3235.66 139
3235.79 137
3235.92 135
3236.05 132
3236.18 130
3236.31 128
3236.44 124
3236.57 118
3236.70 109
3236.83 99
3236.96 88
3237.09 79
3237.22 73
3237.35 71
3237.48 72
3237.61 76
3237.75 78
3237.88 77
3238.01 70
3238.14 58
3238.27 45
3238.40 31
3238.53 22
3238.66 20
3238.79 25
3238.92 38
3239.05 54
3239.18 71
3239.31 86
3239.44 96
3239.57 99
3239.70 97
3239.83 90
3239.96 81
3240.09 72
3240.22 65
3240.35 60
3240.48 59
3240.61 61
3240.74 66
3240.87 72
3241.00 76
3241.13 78
3241.26 77
3241.39 73
3241.52 66
3241.65 59
3241.79 53
3241.92 49
3242.05 48
3242.18 50
3242.31 55
3242.44 60
3242.57 65
3242.70 69
3242.83 69
3242.96 68
3243.09 65
3243.22 63
3243.35 61
3243.48 61
3243.61 63
3243.74 66
3243.87 71
3244.00 77
3244.13 82
3244.26 87
3244.39 91
3244.52 94
3244.65 96
3244.78 96
3244.91 95
3245.05 95
3245.18 96
3245.31 100
3245.44 106
3245.57 116
3245.70 126
3245.83 137
3245.96 146
3246.09 152
3246.22 156
3246.35 156
3246.48 155
3246.61 152
3246.74 149
3246.87 145
3247.00 142
3247.13 138
3247.26 133
3247.39 128
3247.52 122
3247.65 115
3247.78 109
3247.92 104
3248.05 102
3248.18 102
3248.31 106
3248.44 111
3248.57 118
3248.70 124
3248.83 129
3248.96 131
3249.09 131
3249.22 129
3249.35 127
3249.48 124
3249.61 121
3249.74 117
3249.87 113
3250.00 107
3250.13 101
3250.26 94
3250.39 87
3250.53 81
3250.66 77
3250.79 74
3250.92 72
3251.05 71
3251.18 70
3251.31 69
3251.44 69
3251.57 68
3251.70 68
3251.83 68
3251.96 69
3252.09 70
3252.22 71
3252.35 72
3252.48 73
3252.61 73
3252.75 74
3252.88 72
3253.01 70
3253.14 67
3253.27 63
3253.40 59
3253.53 55
3253.66 51
3253.79 49
3253.92 46
3254.05 43
3254.18 39
3254.31 33
3254.44 27
3254.57 21
3254.70 16
3254.83 14
3254.97 16
3255.10 24
3255.23 35
3255.36 51
3255.49 68
3255.62 85
3255.75 102
3255.88 117
3256.01 128
3256.14 135
3256.27 136
3256.40 132
3256.53 120
3256.66 103
3256.79 81
3256.93 58
3257.06 36
3257.19 18
3257.32 4
3257.45 0
3257.58 0
3257.71 0
3257.84 1
3257.97 12
3258.10 27
3258.23 46
3258.36 67
3258.49 89
3258.62 110
3258.75 130
3258.89 148
3259.02 164
3259.15 180
3259.28 196
3259.41 213
3259.54 230
3259.67 246
3259.80 260
3259.93 269
3260.06 275
3260.19 277
3260.32 278
3260.45 279
3260.58 283
3260.72 289
3260.85 296
3260.98 304
3261.11 310
3261.24 314
3261.37 316
3261.50 318
3261.63 321
3261.76 326
3261.89 334
3262.02 344
3262.15 354
3262.28 361
3262.42 364
3262.55 361
3262.68 354
3262.81 344
3262.94 332
3263.07 321
3263.20 312
3263.33 304
3263.46 299
3263.59 297
3263.72 297
3263.85 299
3263.99 303
3264.12 308
3264.25 315
3264.38 321
3264.51 327
3264.64 329
3264.77 329
3264.90 325
3265.03 318
3265.16 310
3265.29 303
3265.42 299
3265.56 298
3265.69 302
3265.82 311
3265.95 322
3266.08 335
3266.21 347
3266.34 358
3266.47 364
3266.60 367
3266.73 366
3266.86 362
3266.99 356
3267.13 350
3267.26 343
3267.39 337
3267.52 331
3267.65 324
3267.78 315
3267.91 304
3268.04 290
3268.17 274
3268.30 257
3268.43 243
3268.57 232
3268.70 225
3268.83 223
3268.96 225
3269.09 229
3269.22 233
3269.35 236
3269.48 238
3269.61 237
3269.74 236
3269.87 234
3270.01 233
3270.14 232
3270.27 231
3270.40 231
3270.53 232
3270.66 233
3270.79 236
3270.92 241
3271.05 248
3271.18 256
3271.31 265
3271.45 271
3271.58 272
3271.71 267
3271.84 253
3271.97 233
3272.10 208
3272.23 182
3272.36 157
3272.49 135
3272.62 117
3272.76 102
3272.89 90
3273.02 78
3273.15 64
3273.28 47
3273.41 29
3273.54 9
3273.67 0
3273.80 0
3273.93 0
3274.07 0
3274.20 0
3274.33 0
3274.46 0
3274.59 0
3274.72 7
3274.85 17
3274.98 26
3275.11 36
3275.24 47
3275.38 58
3275.51 70
3275.64 80
3275.77 88
3275.90 91
3276.03 91
3276.16 88
3276.29 82
3276.42 76
3276.56 72
3276.69 72
3276.82 75
3276.95 80
3277.08 86
3277.21 91
3277.34 94
3277.47 93
3277.60 90
3277.73 86
3277.87 81
3278.00 78
3278.13 77
3278.26 75
3278.39 74
3278.52 72
3278.65 69
3278.78 66
3278.91 63
3279.05 61
3279.18 60
3279.31 60
3279.44 61
3279.57 60
3279.70 59
3279.83 57
3279.96 55
3280.09 54
3280.23 56
3280.36 60
3280.49 66
3280.62 75
3280.75 84
3280.88 94
3281.01 105
3281.14 116
3281.28 128
3281.41 140
3281.54 152
3281.67 163
3281.80 173
3281.93 180
3282.06 184
3282.19 185
3282.32 185
3282.46 183
3282.59 182
3282.72 182
3282.85 184
3282.98 190
3283.11 199
3283.24 210
3283.37 221
3283.51 232
3283.64 240
3283.77 242
3283.90 238
3284.03 230
3284.16 218
3284.29 206
3284.42 195
3284.56 188
3284.69 185
3284.82 184
3284.95 185
3285.08 186
3285.21 186
3285.34 186
3285.47 187
3285.60 190
3285.74 197
3285.87 209
3286.00 226
3286.13 245
3286.26 263
3286.39 279
3286.52 290
3286.65 296
3286.79 298
3286.92 298
3287.05 297
3287.18 297
3287.31 300
3287.44 306
3287.57 314
3287.71 322
3287.84 328
3287.97 333
3288.10 335
3288.23 334
3288.36 330
3288.49 324
3288.62 318
3288.76 311
3288.89 305
3289.02 301
3289.15 300
3289.28 302
3289.41 306
3289.54 312
3289.67 317
3289.81 318
3289.94 313
3290.07 301
3290.20 280
3290.33 253
3290.46 223
3290.59 193
3290.73 167
3290.86 148
3290.99 137
3291.12 131
3291.25 128
3291.38 126
3291.51 121
3291.64 113
3291.78 102
3291.91 90
3292.04 80
3292.17 74
3292.30 73
3292.43 76
3292.56 81
3292.70 85
3292.83 89
3292.96 89
3293.09 88
3293.22 86
3293.35 83
3293.48 81
3293.62 81
3293.75 82
3293.88 83
3294.01 84
3294.14 84
3294.27 82
3294.40 77
3294.54 70
3294.67 60
3294.80 48
3294.93 34
3295.06 20
3295.19 8
3295.32 0
3295.46 0
3295.59 0
3295.72 8
3295.85 21
3295.98 34
3296.11 47
3296.24 57
3296.38 63
3296.51 65
3296.64 65
3296.77 65
3296.90 67
3297.03 72
3297.16 78
3297.30 85
3297.43 90
3297.56 91
3297.69 87
3297.82 77
3297.95 62
3298.09 46
3298.22 29
3298.35 16
3298.48 7
3298.61 3
3298.74 3
3298.87 5
3299.01 8
3299.14 10
3299.27 10
3299.40 7
3299.53 1
3299.66 0
3299.79 0
3299.93 0
3300.06 0
3300.19 0
3300.32 0
3300.45 7
3300.58 18
3300.72 28
3300.85 39
3300.98 49
3301.11 59
3301.24 69
3301.37 78
3301.50 86
3301.64 93
3301.77 98
3301.90 101
3302.03 105
3302.16 109
3302.29 114
3302.43 120
3302.56 125
3302.69 129
3302.82 130
3302.95 129
3303.08 126
3303.22 122
3303.35 120
3303.48 119
3303.61 119
3303.74 119
3303.87 118
3304.01 115
3304.14 110
3304.27 106
3304.40 103
3304.53 105
3304.66 111
3304.79 123
3304.93 140
3305.06 159
3305.19 178
3305.32 196
3305.45 209
3305.58 219
3305.72 226
3305.85 230
3305.98 232
3306.11 234
3306.24 235
3306.37 236
3306.51 236
3306.64 235
3306.77 235
3306.90 234
3307.03 234
3307.16 235
3307.30 236
3307.43 238
3307.56 241
3307.69 244
3307.82 248
3307.95 254
3308.09 260
3308.22 265
3308.35 269
3308.48 269
3308.61 265
3308.74 256
3308.88 243
3309.01 226
3309.14 209
3309.27 194
3309.40 180
3309.54 169
3309.67 160
3309.80 151
3309.93 143
3310.06 133
3310.19 123
3310.33 113
3310.46 105
3310.59 100
3310.72 99
3310.85 103
3310.98 110
3311.12 120
3311.25 130
3311.38 139
3311.51 144
3311.64 146
3311.77 144
3311.91 138
3312.04 131
3312.17 123
3312.30 115
3312.43 109
3312.57 104
3312.70 99
3312.83 95
3312.96 89
3313.09 83
3313.22 76
3313.36 69
3313.49 63
3313.62 61
3313.75 62
3313.88 67
3314.02 76
3314.15 86
3314.28 97
3314.41 105
3314.54 110
3314.67 111
3314.81 108
3314.94 103
3315.07 96
3315.20 89
3315.33 81
3315.47 74
3315.60 68
3315.73 62
3315.86 57
3315.99 54
3316.12 55
3316.26 58
3316.39 66
3316.52 75
3316.65 84
3316.78 92
3316.92 97
3317.05 99
3317.18 98
3317.31 95
3317.44 91
3317.58 88
3317.71 85
3317.84 83
3317.97 80
3318.10 76
3318.23 71
3318.37 63
3318.50 53
3318.63 43
3318.76 33
3318.89 24
3319.03 19
3319.16 16
3319.29 16
3319.42 18
3319.55 19
3319.69 19
3319.82 16
3319.95 12
3320.08 6
3320.21 0
3320.35 0
3320.48 0
3320.61 0
3320.74 0
3320.87 0
3321.01 1
3321.14 4
3321.27 5
3321.40 5
3321.53 4
3321.66 2
3321.80 2
3321.93 3
3322.06 6
3322.19 10
3322.32 16
3322.46 22
3322.59 28
3322.72 34
3322.85 38
3322.98 43
3323.12 47
3323.25 51
3323.38 56
3323.51 59
3323.64 62
3323.78 63
3323.91 61
3324.04 59
3324.17 56
3324.30 55
3324.44 56
3324.57 59
3324.70 66
3324.83 74
3324.96 84
3325.10 92
3325.23 98
3325.36 99
3325.49 97
3325.63 88
3325.76 75
3325.89 58
3326.02 39
3326.15 22
3326.29 10
3326.42 6
3326.55 11
3326.68 26
3326.81 46
3326.95 70
3327.08 93
3327.21 112
3327.34 126
3327.47 136
3327.61 144
3327.74 153
3327.87 163
3328.00 174
3328.13 186
3328.27 198
3328.40 206
3328.53 211
3328.66 212
3328.79 211
3328.93 210
3329.06 210
3329.19 212
3329.32 217
3329.46 223
3329.59 229
3329.72 233
3329.85 232
3329.98 227
3330.12 217
3330.25 204
3330.38 188
3330.51 171
3330.64 154
3330.78 138
3330.91 122
3331.04 107
3331.17 92
3331.31 78
3331.44 66
3331.57 57
3331.70 51
3331.83 49
3331.97 51
3332.10 55
3332.23 62
3332.36 71
3332.50 80
3332.63 90
3332.76 98
3332.89 106
3333.02 112
3333.16 116
3333.29 118
3333.42 119
3333.55 118
3333.68 118
3333.82 117
3333.95 115
3334.08 111
3334.21 105
3334.35 98
3334.48 89
3334.61 79
3334.74 70
3334.87 62
3335.01 56
3335.14 52
3335.27 49
3335.40 47
3335.54 46
3335.67 46
3335.80 47
3335.93 48
3336.06 48
3336.20 48
3336.33 47
3336.46 47
3336.59 47
3336.73 49
3336.86 52
3336.99 56
3337.12 61
3337.26 65
3337.39 67
3337.52 68
3337.65 67
3337.78 67
3337.92 69
3338.05 74
3338.18 84
3338.31 97
3338.45 112
3338.58 125
3338.71 134
3338.84 138
3338.98 136
3339.11 130
3339.24 122
3339.37 117
3339.50 114
3339.64 116
3339.77 121
3339.90 127
3340.03 134
3340.17 138
3340.30 137
3340.43 131
3340.56 120
3340.70 104
3340.83 85
3340.96 64
3341.09 46
3341.22 33
3341.36 26
3341.49 26
3341.62 32
3341.75 43
3341.89 55
3342.02 66
3342.15 73
3342.28 76
3342.42 75
3342.55 71
3342.68 66
3342.81 61
3342.95 56
3343.08 51
3343.21 45
3343.34 37
3343.48 28
3343.61 16
3343.74 2
3343.87 0
3344.00 0
3344.14 0
3344.27 0
3344.40 0
3344.53 0
3344.67 0
3344.80 0
3344.93 12
3345.06 28
3345.20 45
3345.33 61
3345.46 75
3345.59 87
3345.73 94
3345.86 97
3345.99 98
3346.12 96
3346.26 96
3346.39 97
3346.52 102
3346.65 109
3346.79 119
3346.92 130
3347.05 139
3347.18 146
3347.32 149
3347.45 148
3347.58 146
3347.71 143
3347.85 140
3347.98 138
3348.11 136
3348.24 134
3348.38 132
3348.51 129
3348.64 125
3348.77 120
3348.91 114
3349.04 109
3349.17 104
3349.30 101
3349.44 98
3349.57 95
3349.70 92
3349.83 90
3349.97 89
3350.10 91
3350.23 95
3350.36 102
3350.50 110
3350.63 119
3350.76 127
3350.89 132
3351.03 133
3351.16 128
3351.29 119
3351.42 106
3351.56 92
3351.69 77
3351.82 65
3351.95 56
3352.09 52
3352.22 54
3352.35 59
3352.48 67
3352.62 76
3352.75 86
3352.88 95
3353.01 104
3353.15 111
3353.28 118
3353.41 123
3353.55 124
3353.68 121
3353.81 114
3353.94 103
3354.08 89
3354.21 74
3354.34 59
3354.47 48
3354.61 40
3354.74 36
3354.87 36
3355.00 39
3355.14 44
3355.27 50
3355.40 54
3355.53 58
3355.67 60
3355.80 60
3355.93 59
3356.07 55
3356.20 51
3356.33 45
3356.46 38
3356.60 31
3356.73 24
3356.86 18
3356.99 11
3357.13 5
3357.26 0
3357.39 0
3357.52 0
3357.66 0
3357.79 0
3357.92 0
3358.06 0
3358.19 0
3358.32 0
3358.45 8
3358.59 20
3358.72 33
3358.85 49
3358.98 66
3359.12 84
3359.25 103
3359.38 124
3359.51 144
3359.65 162
3359.78 179
3359.91 191
3360.05 199
3360.18 203
3360.31 203
3360.44 200
3360.58 196
3360.71 191
3360.84 187
3360.97 184
3361.11 181
3361.24 180
3361.37 180
3361.51 182
3361.64 186
3361.77 191
3361.90 197
3362.04 202
3362.17 205
3362.30 205
3362.44 202
3362.57 196
3362.70 189
3362.83 181
3362.97 174
3363.10 167
3363.23 162
3363.36 157
3363.50 153
3363.63 149
3363.76 145
3363.90 140
3364.03 133
3364.16 126
3364.29 117
3364.43 107
3364.56 99
3364.69 94
3364.83 92
3364.96 94
3365.09 101
3365.22 110
3365.36 120
3365.49 130
3365.62 138
3365.76 145
3365.89 149
3366.02 152
3366.15 153
3366.29 153
3366.42 150
3366.55 145
3366.69 136
3366.82 125
3366.95 112
3367.08 98
3367.22 84
3367.35 72
3367.48 64
3367.62 58
3367.75 54
3367.88 51
3368.01 46
3368.15 39
3368.28 31
3368.41 21
3368.55 12
3368.68 4
3368.81 0
3368.94 0
3369.08 0
3369.21 0
3369.34 0
3369.48 0
3369.61 0
3369.74 2
3369.87 7
3370.01 11
3370.14 15
3370.27 15
3370.41 13
3370.54 9
3370.67 2
3370.81 0
3370.94 0
3371.07 0
3371.20 0
3371.34 0
3371.47 0
3371.60 0
3371.74 5
3371.87 8
3372.00 10
3372.14 10
3372.27 8
3372.40 7
3372.53 9
3372.67 14
3372.80 23
3372.93 36
3373.07 53
3373.20 72
3373.33 92
3373.46 113
3373.60 134
3373.73 155
3373.86 175
3374.00 194
3374.13 210
3374.26 223
3374.40 230
3374.53 234
3374.66 233
3374.79 230
3374.93 226
3375.06 223
3375.19 220
3375.33 219
3375.46 220
3375.59 224
3375.73 231
3375.86 241
3375.99 253
3376.13 267
3376.26 279
3376.39 289
3376.52 294
3376.66 296
3376.79 293
3376.92 287
3377.06 280
3377.19 273
3377.32 267
3377.46 261
3377.59 259
3377.72 260
3377.86 266
3377.99 279
3378.12 297
3378.25 320
3378.39 345
3378.52 368
3378.65 387
3378.79 400
3378.92 405
3379.05 402
3379.19 393
3379.32 381
3379.45 367
3379.59 354
3379.72 345
3379.85 341
3379.98 341
3380.12 347
3380.25 354
3380.38 363
3380.52 369
3380.65 372
3380.78 369
3380.92 362
3381.05 352
3381.18 340
3381.32 328
3381.45 317
3381.58 307
3381.72 299
3381.85 292
3381.98 285
3382.12 277
3382.25 268
3382.38 261
3382.51 254
3382.65 250
3382.78 247
3382.91 246
3383.05 246
3383.18 245
3383.31 243
3383.45 239
3383.58 233
3383.71 225
3383.85 216
3383.98 206
3384.11 196
3384.25 186
3384.38 175
3384.51 166
3384.65 156
3384.78 147
3384.91 139
3385.05 130
3385.18 121
3385.31 112
3385.44 104
3385.58 97
3385.71 94
3385.84 95
3385.98 101
3386.11 113
3386.24 129
3386.38 146
3386.51 164
3386.64 178
3386.78 187
3386.91 191
3387.04 191
3387.18 189
3387.31 188
3387.44 188
3387.58 192
3387.71 200
3387.84 210
3387.98 222
3388.11 234
3388.24 243
3388.38 251
3388.51 256
3388.64 260
3388.78 263
3388.91 267
3389.04 273
3389.18 282
3389.31 294
3389.44 309
3389.58 325
3389.71 342
3389.84 355
3389.98 363
3390.11 363
3390.24 356
3390.38 342
3390.51 322
3390.64 299
3390.78 275
3390.91 252
3391.04 230
3391.18 210
3391.31 191
3391.44 174
3391.58 158
3391.71 146
3391.84 139
3391.98 139
3392.11 146
3392.24 161
3392.38 181
3392.51 203
3392.64 223
3392.78 236
3392.91 239
3393.04 230
3393.18 211
3393.31 183
3393.44 152
3393.58 121
3393.71 96
3393.84 77
3393.98 68
3394.11 68
3394.24 76
3394.38 91
3394.51 110
3394.64 131
3394.78 153
3394.91 174
3395.04 193
3395.18 209
3395.31 223
3395.44 235
3395.58 244
3395.71 251
3395.85 255
3395.98 255
3396.11 252
3396.25 245
3396.38 235
3396.51 223
3396.65 211
3396.78 201
3396.91 194
3397.05 192
3397.18 194
3397.31 200
3397.45 209
3397.58 221
3397.71 234
3397.85 247
3397.98 260
3398.11 271
3398.25 281
3398.38 288
3398.51 294
3398.65 297
3398.78 297
3398.91 294
3399.05 291
3399.18 289
3399.32 290
3399.45 294
3399.58 304
3399.72 318
3399.85 335
3399.98 351
3400.12 363
3400.25 369
3400.38 367
3400.52 360
3400.65 351
3400.78 343
3400.92 339
3401.05 341
3401.18 350
3401.32 362
3401.45 375
3401.59 387
3401.72 397
3401.85 404
3401.99 409
3402.12 412
3402.25 414
3402.39 414
3402.52 413
3402.65 410
3402.79 408
3402.92 407
3403.05 412
3403.19 423
3403.32 442
3403.46 468
3403.59 499
3403.72 530
3403.86 559
3403.99 583
3404.12 602
3404.26 617
3404.39 630
3404.52 644
3404.66 661
3404.79 683
3404.92 709
3405.06 734
3405.19 757
3405.33 774
3405.46 783
3405.59 785
3405.73 783
3405.86 780
3405.99 781
3406.13 788
3406.26 801
3406.39 820
3406.53 842
3406.66 863
3406.80 881
3406.93 895
3407.06 907
3407.20 919
3407.33 932
3407.46 948
3407.60 968
3407.73 991
3407.86 1016
3408.00 1040
3408.13 1062
3408.27 1081
3408.40 1097
3408.53 1109
3408.67 1117
3408.80 1121
3408.93 1119
3409.07 1111
3409.20 1095
3409.34 1073
3409.47 1045
3409.60 1013
3409.74 979
3409.87 946
3410.00 914
3410.14 886
3410.27 861
3410.41 840
3410.54 823
3410.67 811
3410.81 803
3410.94 799
3411.07 799
3411.21 800
3411.34 802
3411.48 800
3411.61 795
3411.74 783
3411.88 766
3412.01 742
3412.14 715
3412.28 686
3412.41 657
3412.55 631
3412.68 607
3412.81 587
3412.95 571
3413.08 559
3413.21 551
3413.35 546
3413.48 545
3413.62 546
3413.75 548
3413.88 550
3414.02 548
3414.15 541
3414.28 530
3414.42 515
3414.55 497
3414.69 478
3414.82 460
3414.95 445
3415.09 434
3415.22 426
3415.35 421
3415.49 418
3415.62 419
3415.76 424
3415.89 434
3416.02 447
3416.16 464
3416.29 483
3416.43 502
3416.56 516
3416.69 524
3416.83 524
3416.96 518
3417.09 507
3417.23 493
3417.36 479
3417.50 468
3417.63 459
3417.76 453
3417.90 450
3418.03 447
3418.17 443
3418.30 439
3418.43 434
3418.57 428
3418.70 421
3418.84 413
3418.97 405
3419.10 395
3419.24 384
3419.37 369
3419.50 352
3419.64 332
3419.77 309
3419.91 284
3420.04 258
3420.17 233
3420.31 209
3420.44 188
3420.58 171
3420.71 158
3420.84 152
3420.98 150
3421.11 154
3421.25 163
3421.38 175
3421.51 190
3421.65 204
3421.78 218
3421.92 229
3422.05 237
3422.18 243
3422.32 245
3422.45 244
3422.58 241
3422.72 237
3422.85 232
3422.99 226
3423.12 222
3423.25 219
3423.39 217
3423.52 216
3423.66 215
3423.79 212
3423.92 207
3424.06 199
3424.19 190
3424.33 180
3424.46 171
3424.59 164
3424.73 160
3424.86 157
3425.00 155
3425.13 152
3425.26 147
3425.40 140
3425.53 132
3425.67 123
3425.80 112
3425.93 102
3426.07 91
3426.20 81
3426.34 71
3426.47 61
3426.60 51
3426.74 42
3426.87 35
3427.01 30
3427.14 26
3427.28 23
3427.41 20
3427.54 17
3427.68 13
3427.81 7
3427.95 0
3428.08 0
3428.21 0
3428.35 0
3428.48 0
3428.62 0
3428.75 0
3428.88 0
3429.02 9
3429.15 26
3429.29 46
3429.42 68
3429.55 90
3429.69 111
3429.82 128
3429.96 140
3430.09 144
3430.23 140
3430.36 130
3430.49 117
3430.63 103
3430.76 91
3430.90 82
3431.03 77
3431.16 75
3431.30 76
3431.43 77
3431.57 77
3431.70 76
3431.83 75
3431.97 74
3432.10 74
3432.24 74
3432.37 76
3432.51 78
3432.64 79
3432.77 79
3432.91 78
3433.04 74
3433.18 69
3433.31 63
3433.44 60
3433.58 60
3433.71 65
3433.85 76
3433.98 92
3434.12 112
3434.25 134
3434.38 157
3434.52 180
3434.65 202
3434.79 221
3434.92 237
3435.05 248
3435.19 254
3435.32 255
3435.46 251
3435.59 243
3435.73 232
3435.86 220
3435.99 208
3436.13 196
3436.26 184
3436.40 171
3436.53 157
3436.67 140
3436.80 124
3436.93 107
3437.07 92
3437.20 81
3437.34 74
3437.47 71
3437.61 72
3437.74 76
3437.87 81
3438.01 88
3438.14 97
3438.28 106
3438.41 117
3438.55 129
3438.68 141
3438.81 153
3438.95 163
3439.08 169
3439.22 169
3439.35 162
3439.49 148
3439.62 127
3439.75 102
3439.89 74
3440.02 49
3440.16 29
3440.29 17
3440.43 14
3440.56 18
3440.69 30
3440.83 46
3440.96 63
3441.10 79
3441.23 92
3441.37 102
3441.50 107
3441.63 108
3441.77 105
3441.90 97
3442.04 85
3442.17 71
3442.31 57
3442.44 45
3442.57 35
3442.71 29
3442.84 28
3442.98 32
3443.11 38
3443.25 45
3443.38 51
3443.52 56
3443.65 59
3443.78 61
3443.92 61
3444.05 61
3444.19 62
3444.32 64
3444.46 69
3444.59 75
3444.72 82
3444.86 88
3444.99 92
3445.13 93
3445.26 90
3445.40 83
3445.53 75
3445.67 67
3445.80 61
3445.93 60
3446.07 63
3446.20 71
3446.34 81
3446.47 93
3446.61 102
3446.74 108
3446.88 109
3447.01 103
3447.14 91
3447.28 75
3447.41 56
3447.55 36
3447.68 17
3447.82 3
3447.95 0
3448.09 0
3448.22 0
3448.35 0
3448.49 4
3448.62 12
3448.76 19
3448.89 25
3449.03 29
3449.16 32
3449.30 36
3449.43 41
3449.56 48
3449.70 59
3449.83 71
3449.97 85
3450.10 98
3450.24 109
3450.37 117
3450.51 122
3450.64 123
3450.78 121
3450.91 117
3451.04 111
3451.18 104
3451.31 96
3451.45 84
3451.58 71
3451.72 57
3451.85 44
3451.99 33
3452.12 26
3452.25 25
3452.39 29
3452.52 35
3452.66 42
3452.79 46
3452.93 44
3453.06 37
3453.20 25
3453.33 11
3453.47 0
3453.60 0
3453.74 0
3453.87 0
3454.00 0
3454.14 12
3454.27 22
3454.41 28
3454.54 28
3454.68 20
3454.81 8
3454.95 0
3455.08 0
3455.22 0
3455.35 0
3455.48 0
3455.62 0
3455.75 10
3455.89 21
3456.02 28
3456.16 32
3456.29 33
3456.43 33
3456.56 34
3456.70 37
3456.83 43
3456.97 50
3457.10 57
3457.23 63
3457.37 67
3457.50 69
3457.64 70
3457.77 70
3457.91 70
3458.04 70
3458.18 69
3458.31 68
3458.45 66
3458.58 62
3458.72 57
3458.85 50
3458.99 42
3459.12 34
3459.25 26
3459.39 19
3459.52 14
3459.66 12
3459.79 15
3459.93 23
3460.06 37
3460.20 54
3460.33 74
3460.47 94
3460.60 112
3460.74 128
3460.87 140
3461.01 149
3461.14 156
3461.28 162
3461.41 167
3461.54 172
3461.68 178
3461.81 184
3461.95 189
3462.08 194
3462.22 196
3462.35 196
3462.49 191
3462.62 184
3462.76 175
3462.89 166
3463.03 159
3463.16 155
3463.30 153
3463.43 153
3463.57 153
3463.70 150
3463.84 144
3463.97 135
3464.10 124
3464.24 114
3464.37 107
3464.51 106
3464.64 111
3464.78 119
3464.91 128
3465.05 135
3465.18 137
3465.32 133
3465.45 124
3465.59 111
3465.72 95
3465.86 79
3465.99 64
3466.13 51
3466.26 42
3466.40 38
3466.53 38
3466.67 42
3466.80 51
3466.94 63
3467.07 76
3467.21 88
3467.34 97
3467.48 102
3467.61 103
3467.74 100
3467.88 95
3468.01 89
3468.15 82
3468.28 77
3468.42 73
3468.55 69
3468.69 65
3468.82 61
3468.96 56
3469.09 50
3469.23 44
3469.36 39
3469.50 36
3469.63 35
3469.77 36
3469.90 38
3470.04 40
3470.17 40
3470.31 37
3470.44 29
3470.58 18
3470.71 4
3470.85 0
3470.98 0
3471.12 0
3471.25 0
3471.39 0
3471.52 0
3471.66 0
3471.79 4
3471.93 28
3472.06 53
3472.20 78
3472.33 101
3472.47 119
3472.60 132
3472.74 142
3472.87 148
3473.01 153
3473.14 156
3473.28 157
3473.41 158
3473.55 156
3473.68 153
3473.82 147
3473.95 138
3474.09 128
3474.22 115
3474.36 100
3474.49 83
3474.63 66
3474.76 49
3474.90 35
3475.03 25
3475.17 20
3475.30 20
3475.44 25
3475.57 33
3475.71 44
3475.84 55
3475.98 68
3476.11 81
3476.25 95
3476.38 109
3476.52 124
3476.65 139
3476.79 151
3476.92 161
3477.06 166
3477.19 165
3477.33 161
3477.46 154
3477.60 145
3477.73 136
3477.87 128
3478.00 120
3478.14 113
3478.27 105
3478.41 96
3478.54 85
3478.68 74
3478.81 66
3478.95 61
3479.08 60
3479.22 64
3479.35 71
3479.49 79
3479.62 87
3479.76 92
3479.89 96
3480.03 98
3480.16 100
3480.30 103
3480.43 107
3480.57 112
3480.70 120
3480.84 128
3480.97 138
3481.11 147
3481.24 155
3481.38 159
3481.51 160
3481.65 156
3481.78 146
3481.92 131
3482.05 114
3482.19 95
3482.32 78
3482.46 66
3482.59 59
3482.73 58
3482.86 61
3483.00 66
3483.13 71
3483.27 72
3483.40 69
3483.54 61
3483.67 50
3483.81 37
3483.95 26
3484.08 18
3484.22 15
3484.35 18
3484.49 25
3484.62 34
3484.76 44
3484.89 53
3485.03 60
3485.16 63
3485.30 65
3485.43 63
3485.57 61
3485.70 58
3485.84 55
3485.97 53
3486.11 52
3486.24 53
3486.38 54
3486.51 56
3486.65 58
3486.78 58
3486.92 58
3487.05 57
3487.19 58
3487.33 61
3487.46 67
3487.60 75
3487.73 85
3487.87 95
3488.00 103
3488.14 108
3488.27 110
3488.41 109
3488.54 106
3488.68 102
3488.81 98
3488.95 95
3489.08 94
3489.22 94
3489.35 98
3489.49 103
3489.62 110
3489.76 118
3489.89 125
3490.03 129
3490.17 128
3490.30 123
3490.44 116
3490.57 107
3490.71 100
3490.84 95
3490.98 93
3491.11 95
3491.25 99
3491.38 105
3491.52 112
3491.65 121
3491.79 132
3491.92 145
3492.06 161
3492.20 177
3492.33 191
3492.47 202
3492.60 208
3492.74 210
3492.87 207
3493.01 202
3493.14 198
3493.28 194
3493.41 190
3493.55 186
3493.68 181
3493.82 172
3493.95 159
3494.09 144
3494.23 127
3494.36 110
3494.50 96
3494.63 86
3494.77 80
3494.90 77
3495.04 76
3495.17 77
3495.31 77
3495.44 78
3495.58 78
3495.71 81
3495.85 85
3495.99 92
3496.12 100
3496.26 108
3496.39 113
3496.53 113
3496.66 108
3496.80 98
3496.93 83
3497.07 66
3497.20 50
3497.34 36
3497.47 25
3497.61 18
3497.75 14
3497.88 13
3498.02 12
3498.15 11
3498.29 8
3498.42 4
3498.56 0
3498.69 0
3498.83 0
3498.96 0
3499.10 0
3499.24 0
3499.37 0
3499.51 6
3499.64 18
3499.78 28
3499.91 33
3500.05 33
3500.18 26
3500.32 16
3500.45 7
3500.59 0
3500.73 0
3500.86 7
3501.00 20
3501.13 36
3501.27 52
3501.40 67
3501.54 77
3501.67 82
3501.81 84
3501.95 83
3502.08 81
3502.22 77
3502.35 73
3502.49 70
3502.62 67
3502.76 66
3502.89 66
3503.03 67
3503.16 71
3503.30 76
3503.44 84
3503.57 93
3503.71 103
3503.84 113
3503.98 123
3504.11 132
3504.25 139
3504.38 142
3504.52 143
3504.66 142
3504.79 142
3504.93 142
3505.06 145
3505.20 152
3505.33 160
3505.47 170
3505.60 178
3505.74 183
3505.88 184
3506.01 180
3506.15 173
3506.28 164
3506.42 157
3506.55 155
3506.69 159
3506.83 170
3506.96 187
3507.10 209
3507.23 232
3507.37 253
3507.50 269
3507.64 278
3507.77 281
3507.91 278
3508.05 270
3508.18 258
3508.32 245
3508.45 231
3508.59 218
3508.72 207
3508.86 200
3509.00 195
3509.13 194
3509.27 195
3509.40 197
3509.54 198
3509.67 198
3509.81 196
3509.94 193
3510.08 190
3510.22 187
3510.35 185
3510.49 185
3510.62 187
3510.76 191
3510.89 195
3511.03 201
3511.17 206
3511.30 212
3511.44 218
3511.57 224
3511.71 227
3511.84 229
3511.98 228
3512.12 225
3512.25 219
3512.39 211
3512.52 201
3512.66 188
3512.79 172
3512.93 154
3513.07 135
3513.20 117
3513.34 103
3513.47 93
3513.61 88
3513.74 90
3513.88 96
3514.02 106
3514.15 116
3514.29 126
3514.42 135
3514.56 142
3514.69 147
3514.83 150
3514.97 152
3515.10 154
3515.24 157
3515.37 161
3515.51 167
3515.65 174
3515.78 180
3515.92 186
3516.05 188
3516.19 185
3516.32 177
3516.46 164
3516.60 148
3516.73 130
3516.87 114
3517.00 103
3517.14 99
3517.27 103
3517.41 115
3517.55 133
3517.68 154
3517.82 175
3517.95 192
3518.09 203
3518.23 209
3518.36 210
3518.50 206
3518.63 200
3518.77 195
3518.90 190
3519.04 187
3519.18 186
3519.31 185
3519.45 183
3519.58 180
3519.72 172
3519.86 160
3519.99 143
3520.13 123
3520.26 103
3520.40 85
3520.53 74
3520.67 71
3520.81 77
3520.94 89
3521.08 105
3521.21 121
3521.35 134
3521.49 144
3521.62 150
3521.76 154
3521.89 159
3522.03 165
3522.17 173
3522.30 180
3522.44 186
3522.57 187
3522.71 180
3522.85 166
3522.98 144
3523.12 117
3523.25 88
3523.39 59
3523.52 34
3523.66 14
3523.80 0
3523.93 0
3524.07 0
3524.20 0
3524.34 0
3524.48 0
3524.61 0
3524.75 1
3524.88 3
3525.02 4
3525.16 5
3525.29 6
3525.43 6
3525.56 7
3525.70 10
3525.84 15
3525.97 23
3526.11 34
3526.24 50
3526.38 68
3526.52 88
3526.65 107
3526.79 124
3526.92 136
3527.06 144
3527.20 149
3527.33 151
3527.47 153
3527.60 156
3527.74 160
3527.88 167
3528.01 173
3528.15 180
3528.28 185
3528.42 188
3528.56 188
3528.69 187
3528.83 183
3528.96 177
3529.10 170
3529.24 161
3529.37 151
3529.51 141
3529.64 130
3529.78 120
3529.92 112
3530.05 105
3530.19 100
3530.32 99
3530.46 102
3530.60 111
3530.73 126
3530.87 148
3531.00 174
3531.14 203
3531.28 230
3531.41 254
3531.55 273
3531.69 287
3531.82 297
3531.96 304
3532.09 310
3532.23 316
3532.37 321
3532.50 327
3532.64 330
3532.77 332
3532.91 331
3533.05 330
3533.18 328
3533.32 327
3533.45 328
3533.59 332
3533.73 337
3533.86 345
3534.00 354
3534.14 367
3534.27 382
3534.41 402
3534.54 425
3534.68 450
3534.82 475
3534.95 498
3535.09 515
3535.22 525
3535.36 527
3535.50 523
3535.63 516
3535.77 507
3535.91 500
3536.04 497
3536.18 496
3536.31 498
3536.45 500
3536.59 499
3536.72 493
3536.86 481
3536.99 464
3537.13 445
3537.27 424
3537.40 405
3537.54 389
3537.68 379
3537.81 373
3537.95 373
3538.08 375
3538.22 379
3538.36 381
3538.49 381
3538.63 378
3538.77 370
3538.90 356
3539.04 338
3539.17 315
3539.31 291
3539.45 267
3539.58 245
3539.72 228
3539.86 218
3539.99 216
3540.13 219
3540.26 225
3540.40 233
3540.54 241
3540.67 245
3540.81 244
3540.95 241
3541.08 235
3541.22 229
3541.35 225
3541.49 223
3541.63 222
3541.76 222
3541.90 222
3542.04 218
3542.17 212
3542.31 202
3542.44 190
3542.58 176
3542.72 163
3542.85 151
3542.99 141
3543.13 135
3543.26 131
3543.40 129
3543.53 131
3543.67 134
3543.81 138
3543.94 142
3544.08 146
3544.22 152
3544.35 160
3544.49 170
3544.63 184
3544.76 201
3544.90 221
3545.03 240
3545.17 258
3545.31 273
3545.44 287
3545.58 298
3545.72 307
3545.85 317
3545.99 326
3546.13 334
3546.26 340
3546.40 344
3546.53 343
3546.67 339
3546.81 330
3546.94 317
3547.08 300
3547.22 280
3547.35 258
3547.49 235
3547.63 213
3547.76 195
3547.90 179
3548.03 167
3548.17 157
3548.31 148
3548.44 139
3548.58 130
3548.72 118
3548.85 106
3548.99 94
3549.13 81
3549.26 69
3549.40 59
3549.54 50
3549.67 46
3549.81 47
3549.94 54
3550.08 68
3550.22 88
3550.35 110
3550.49 131
3550.63 148
3550.76 158
3550.90 160
3551.04 157
3551.17 149
3551.31 138
3551.45 128
3551.58 117
3551.72 106
3551.86 96
3551.99 86
3552.13 76
3552.26 66
3552.40 58
3552.54 51
3552.67 46
3552.81 43
3552.95 41
3553.08 41
3553.22 43
3553.36 47
3553.49 53
3553.63 61
3553.77 71
3553.90 81
3554.04 89
3554.18 96
3554.31 102
3554.45 108
3554.59 115
3554.72 125
3554.86 139
3554.99 156
3555.13 175
3555.27 193
3555.40 209
3555.54 221
3555.68 227
3555.81 228
3555.95 224
3556.09 217
3556.22 208
3556.36 198
3556.50 188
3556.63 178
3556.77 168
3556.91 157
3557.04 146
3557.18 135
3557.32 122
3557.45 109
3557.59 96
3557.73 83
3557.86 70
3558.00 59
3558.14 51
3558.27 45
3558.41 42
3558.55 43
3558.68 47
3558.82 53
3558.96 61
3559.09 69
3559.23 75
3559.37 80
3559.50 83
3559.64 84
3559.78 82
3559.91 77
3560.05 68
3560.19 57
3560.32 42
3560.46 26
3560.59 10
3560.73 0
3560.87 0
3561.00 0
3561.14 0
3561.28 0
3561.41 0
3561.55 0
3561.69 0
3561.82 1
3561.96 8
3562.10 16
3562.23 28
3562.37 42
3562.51 61
3562.64 82
3562.78 104
3562.92 125
3563.06 144
3563.19 159
3563.33 171
3563.47 178
3563.60 183
3563.74 187
3563.88 190
3564.01 194
3564.15 198
3564.29 203
3564.42 209
3564.56 216
3564.70 222
3564.83 227
3564.97 232
3565.11 237
3565.24 242
3565.38 250
3565.52 262
3565.65 276
3565.79 293
3565.93 310
3566.06 324
3566.20 335
3566.34 342
3566.47 345
3566.61 346
3566.75 346
3566.88 346
3567.02 345
3567.16 345
3567.29 345
3567.43 346
3567.57 346
3567.70 349
3567.84 352
3567.98 357
3568.11 362
3568.25 367
3568.39 371
3568.52 374
3568.66 375
3568.80 376
3568.94 378
3569.07 379
3569.21 380
3569.35 378
3569.48 374
3569.62 368
3569.76 358
3569.89 348
3570.03 338
3570.17 331
3570.30 328
3570.44 332
3570.58 340
3570.71 351
3570.85 363
3570.99 373
3571.12 381
3571.26 384
3571.40 382
3571.54 376
3571.67 367
3571.81 356
3571.95 345
3572.08 335
3572.22 326
3572.36 319
3572.49 314
3572.63 310
3572.77 308
3572.90 306
3573.04 305
3573.18 305
3573.31 304
3573.45 303
3573.59 300
3573.73 296
3573.86 291
3574.00 283
3574.14 273
3574.27 260
3574.41 244
3574.55 224
3574.68 201
3574.82 176
3574.96 151
3575.09 128
3575.23 111
3575.37 100
3575.50 98
3575.64 105
3575.78 117
3575.92 134
3576.05 153
3576.19 171
3576.33 186
3576.46 197
3576.60 203
3576.74 204
3576.87 199
3577.01 191
3577.15 179
3577.29 166
3577.42 153
3577.56 142
3577.70 134
3577.83 127
3577.97 122
3578.11 119
3578.24 116
3578.38 113
3578.52 111
3578.66 111
3578.79 113
3578.93 117
3579.07 122
3579.20 128
3579.34 132
3579.48 135
3579.61 135
3579.75 134
3579.89 132
3580.03 133
3580.16 136
3580.30 144
3580.44 156
3580.57 171
3580.71 188
3580.85 207
3580.98 225
3581.12 241
3581.26 256
3581.40 269
3581.53 279
3581.67 285
3581.81 287
3581.94 285
3582.08 278
3582.22 269
3582.35 258
3582.49 247
3582.63 237
3582.77 229
3582.90 221
3583.04 212
3583.18 203
3583.31 192
3583.45 179
3583.59 165
3583.73 150
3583.86 136
3584.00 124
3584.14 113
3584.27 105
3584.41 99
3584.55 96
3584.69 96
3584.82 97
3584.96 99
3585.10 99
3585.23 97
3585.37 92
3585.51 85
3585.65 74
3585.78 61
3585.92 46
3586.06 32
3586.19 19
3586.33 8
3586.47 0
3586.61 0
3586.74 0
3586.88 0
3587.02 8
3587.15 19
3587.29 33
3587.43 47
3587.57 62
3587.70 75
3587.84 86
3587.98 94
3588.11 98
3588.25 98
3588.39 97
3588.53 96
3588.66 96
3588.80 99
3588.94 105
3589.07 114
3589.21 123
3589.35 130
3589.49 132
3589.62 128
3589.76 119
3589.90 105
3590.03 89
3590.17 72
3590.31 58
3590.45 46
3590.58 38
3590.72 34
3590.86 31
3591.00 31
3591.13 32
3591.27 35
3591.41 39
3591.54 46
3591.68 54
3591.82 63
3591.96 72
3592.09 78
3592.23 80
3592.37 78
3592.50 71
3592.64 61
3592.78 50
3592.92 39
3593.05 29
3593.19 22
3593.33 15
3593.47 9
3593.60 1
3593.74 0
3593.88 0
3594.01 0
3594.15 0
3594.29 0
3594.43 0
3594.56 0
3594.70 0
3594.84 14
3594.98 31
3595.11 49
3595.25 68
3595.39 87
3595.53 104
3595.66 119
3595.80 130
3595.94 138
3596.07 142
3596.21 143
3596.35 141
3596.49 140
3596.62 140
3596.76 143
3596.90 150
3597.04 160
3597.17 173
3597.31 189
3597.45 204
3597.59 218
3597.72 228
3597.86 233
3598.00 234
3598.13 230
3598.27 221
3598.41 210
3598.55 199
3598.68 190
3598.82 186
3598.96 188
3599.10 196
3599.23 209
3599.37 224
3599.51 239
3599.65 249
3599.78 255
3599.92 254
3600.06 249
3600.20 241
3600.33 234
3600.47 228
3600.61 224
3600.75 222
3600.88 223
3601.02 226
3601.16 229
3601.29 232
3601.43 236
3601.57 240
3601.71 246
3601.84 252
3601.98 258
3602.12 263
3602.26 267
3602.39 269
3602.53 267
3602.67 262
3602.81 255
3602.94 248
3603.08 240
3603.22 234
3603.36 228
3603.49 221
3603.63 213
3603.77 202
3603.91 187
3604.04 169
3604.18 150
3604.32 133
3604.46 119
3604.59 111
3604.73 108
3604.87 110
3605.01 117
3605.14 126
3605.28 134
3605.42 141
3605.56 145
3605.69 144
3605.83 138
3605.97 126
3606.11 111
3606.24 94
3606.38 78
3606.52 64
3606.66 56
3606.79 53
3606.93 55
3607.07 60
3607.21 65
3607.34 69
3607.48 72
3607.62 72
3607.76 69
3607.89 65
3608.03 60
3608.17 52
3608.31 43
3608.44 31
3608.58 18
3608.72 3
3608.86 0
3608.99 0
3609.13 0
3609.27 0
3609.41 0
3609.55 0
3609.68 0
3609.82 0
3609.96 13
3610.10 32
3610.23 52
3610.37 70
3610.51 85
3610.65 96
3610.78 101
3610.92 101
3611.06 98
3611.20 94
3611.33 91
3611.47 90
3611.61 89
3611.75 89
3611.88 87
3612.02 81
3612.16 72
3612.30 59
3612.43 45
3612.57 31
3612.71 20
3612.85 14
3612.99 14
3613.12 19
3613.26 27
3613.40 37
3613.54 48
3613.67 57
3613.81 64
3613.95 70
3614.09 75
3614.22 78
3614.36 82
3614.50 86
3614.64 88
3614.78 89
3614.91 90
3615.05 89
3615.19 89
3615.33 90
3615.46 92
3615.60 98
3615.74 104
3615.88 112
3616.01 119
3616.15 124
3616.29 127
3616.43 129
3616.57 129
3616.70 129
3616.84 129
3616.98 129
3617.12 129
3617.25 129
3617.39 127
3617.53 124
3617.67 121
3617.80 118
3617.94 118
3618.08 121
3618.22 128
3618.36 138
3618.49 150
3618.63 162
3618.77 171
3618.91 176
3619.04 177
3619.18 173
3619.32 166
3619.46 157
3619.60 146
3619.73 135
3619.87 124
3620.01 112
3620.15 99
3620.28 85
3620.42 70
3620.56 56
3620.70 44
3620.84 35
3620.97 31
3621.11 30
3621.25 33
3621.39 38
3621.52 43
3621.66 47
3621.80 51
3621.94 54
3622.08 56
3622.21 58
3622.35 58
3622.49 56
3622.63 49
3622.77 38
3622.90 22
3623.04 5
3623.18 0
3623.32 0
3623.45 0
3623.59 0
3623.73 4
3623.87 27
3624.01 51
3624.14 72
3624.28 89
3624.42 101
3624.56 108
3624.70 113
3624.83 116
3624.97 118
3625.11 119
3625.25 116
3625.38 110
3625.52 100
3625.66 86
3625.80 72
3625.94 60
3626.07 51
3626.21 46
3626.35 45
3626.49 48
3626.63 55
3626.76 62
3626.90 70
3627.04 76
3627.18 80
3627.32 80
3627.45 77
3627.59 71
3627.73 64
3627.87 57
3628.01 51
3628.14 46
3628.28 42
3628.42 38
3628.56 34
3628.69 29
3628.83 24
3628.97 19
3629.11 17
3629.25 16
3629.38 18
3629.52 21
3629.66 25
3629.80 28
3629.94 30
3630.07 31
3630.21 30
3630.35 27
3630.49 23
3630.63 18
3630.76 12
3630.90 5
3631.04 0
3631.18 0
3631.32 0
3631.45 0
3631.59 0
3631.73 0
3631.87 0
3632.01 0
3632.14 9
3632.28 19
3632.42 27
3632.56 33
3632.70 35
3632.83 35
3632.97 33
3633.11 31
3633.25 28
3633.39 26
3633.52 24
3633.66 21
3633.80 18
3633.94 15
3634.08 11
3634.21 8
3634.35 7
3634.49 9
3634.63 14
3634.77 24
3634.91 38
3635.04 56
3635.18 76
3635.32 97
3635.46 117
3635.60 134
3635.73 145
3635.87 150
3636.01 148
3636.15 139
3636.29 122
3636.42 100
3636.56 75
3636.70 50
3636.84 26
3636.98 7
3637.11 0
3637.25 0
3637.39 0
3637.53 0
3637.67 0
3637.81 0
3637.94 0
3638.08 0
3638.22 2
3638.36 9
3638.50 16
3638.63 23
3638.77 31
3638.91 37
3639.05 43
3639.19 48
3639.32 52
3639.46 54
3639.60 53
3639.74 50
3639.88 45
3640.02 40
3640.15 34
3640.29 30
3640.43 28
3640.57 30
3640.71 35
3640.84 44
3640.98 55
3641.12 68
3641.26 82
3641.40 98
3641.54 113
3641.67 128
3641.81 139
3641.95 147
3642.09 151
3642.23 150
3642.36 145
3642.50 137
3642.64 127
3642.78 117
3642.92 107
3643.06 97
3643.19 86
3643.33 76
3643.47 65
3643.61 53
3643.75 40
3643.89 28
3644.02 19
3644.16 15
3644.30 16
3644.44 23
3644.58 36
3644.71 52
3644.85 68
3644.99 80
3645.13 84
3645.27 81
3645.41 70
3645.54 55
3645.68 39
3645.82 25
3645.96 18
3646.10 19
3646.24 27
3646.37 42
3646.51 60
3646.65 80
3646.79 98
3646.93 114
3647.07 126
3647.20 134
3647.34 139
3647.48 142
3647.62 145
3647.76 148
3647.90 154
3648.03 163
3648.17 174
3648.31 187
3648.45 199
3648.59 209
3648.73 214
3648.86 215
3649.00 210
3649.14 201
3649.28 191
3649.42 180
3649.56 171
3649.69 163
3649.83 156
3649.97 149
3650.11 141
3650.25 132
3650.39 120
3650.52 108
3650.66 97
3650.80 88
3650.94 82
3651.08 79
3651.22 79
3651.35 81
3651.49 85
3651.63 90
3651.77 96
3651.91 102
3652.05 109
3652.18 116
3652.32 121
3652.46 124
3652.60 126
3652.74 125
3652.88 122
3653.01 119
3653.15 116
3653.29 114
3653.43 116
3653.57 121
3653.71 130
3653.85 140
3653.98 152
3654.12 164
3654.26 175
3654.40 183
3654.54 189
3654.68 192
3654.81 194
3654.95 195
3655.09 195
3655.23 194
3655.37 192
3655.51 189
3655.65 185
3655.78 180
3655.92 176
3656.06 174
3656.20 174
3656.34 177
3656.48 181
3656.61 184
3656.75 186
3656.89 183
3657.03 177
3657.17 168
3657.31 156
3657.45 145
3657.58 134
3657.72 126
3657.86 119
3658.00 113
3658.14 108
3658.28 103
3658.41 99
3658.55 95
3658.69 93
3658.83 93
3658.97 96
3659.11 101
3659.25 109
3659.38 118
3659.52 128
3659.66 136
3659.80 143
3659.94 146
3660.08 147
3660.22 146
3660.35 143
3660.49 141
3660.63 141
3660.77 144
3660.91 151
3661.05 162
3661.19 175
3661.32 192
3661.46 210
3661.60 229
3661.74 247
3661.88 264
3662.02 277
3662.16 286
3662.29 288
3662.43 285
3662.57 276
3662.71 262
3662.85 245
3662.99 226
3663.13 209
3663.26 195
3663.40 185
3663.54 181
3663.68 184
3663.82 193
3663.96 207
3664.10 223
3664.23 240
3664.37 254
3664.51 263
3664.65 267
3664.79 266
3664.93 263
3665.07 258
3665.21 253
3665.34 251
3665.48 251
3665.62 254
3665.76 257
3665.90 260
3666.04 260
3666.18 257
3666.31 248
3666.45 236
3666.59 219
3666.73 201
3666.87 182
3667.01 166
3667.15 153
3667.29 145
3667.42 142
3667.56 142
3667.70 144
3667.84 147
3667.98 148
3668.12 147
3668.26 142
3668.39 133
3668.53 120
3668.67 106
3668.81 90
3668.95 76
3669.09 64
3669.23 56
3669.37 51
3669.50 51
3669.64 53
3669.78 58
3669.92 64
3670.06 72
3670.20 81
3670.34 89
3670.48 96
3670.61 101
3670.75 104
3670.89 106
3671.03 106
3671.17 107
3671.31 109
3671.45 113
3671.59 118
3671.72 124
3671.86 130
3672.00 134
3672.14 136
3672.28 136
3672.42 135
3672.56 134
3672.70 133
3672.83 133
3672.97 133
3673.11 135
3673.25 138
3673.39 143
3673.53 151
3673.67 161
3673.81 173
3673.95 186
3674.08 198
3674.22 208
3674.36 216
3674.50 221
3674.64 224
3674.78 227
3674.92 231
3675.06 237
3675.19 245
3675.33 252
3675.47 259
3675.61 261
3675.75 260
3675.89 253
3676.03 244
3676.17 233
3676.31 221
3676.44 210
3676.58 199
3676.72 189
3676.86 179
3677.00 168
3677.14 155
3677.28 142
3677.42 129
3677.56 118
3677.69 110
3677.83 103
3677.97 98
3678.11 93
3678.25 87
3678.39 79
3678.53 68
3678.67 55
3678.81 41
3678.94 28
3679.08 16
3679.22 7
3679.36 0
3679.50 0
3679.64 0
3679.78 0
3679.92 0
3680.06 0
3680.19 0
3680.33 0
3680.47 0
3680.61 6
3680.75 22
3680.89 41
3681.03 60
3681.17 77
3681.31 91
3681.44 102
3681.58 109
3681.72 113
3681.86 115
3682.00 118
3682.14 120
3682.28 124
3682.42 130
3682.56 137
3682.70 145
3682.83 154
3682.97 163
3683.11 172
3683.25 181
3683.39 189
3683.53 197
3683.67 205
3683.81 212
3683.95 216
3684.09 218
3684.22 217
3684.36 213
3684.50 206
3684.64 199
3684.78 193
3684.92 188
3685.06 184
3685.20 182
3685.34 179
3685.48 174
3685.61 166
3685.75 155
3685.89 142
3686.03 132
3686.17 124
3686.31 123
3686.45 127
3686.59 134
3686.73 143
3686.87 150
3687.00 152
3687.14 148
3687.28 138
3687.42 125
3687.56 112
3687.70 100
3687.84 92
3687.98 88
3688.12 86
3688.26 85
3688.40 84
3688.53 81
3688.67 76
3688.81 71
3688.95 67
3689.09 67
3689.23 72
3689.37 80
3689.51 89
3689.65 99
3689.79 106
3689.93 108
3690.06 104
3690.20 96
3690.34 86
3690.48 77
3690.62 70
3690.76 68
3690.90 72
3691.04 81
3691.18 94
3691.32 110
3691.46 128
3691.60 147
3691.73 166
3691.87 184
3692.01 201
3692.15 214
3692.29 224
3692.43 230
3692.57 232
3692.71 230
3692.85 224
3692.99 215
3693.13 204
3693.27 190
3693.40 175
3693.54 158
3693.68 143
3693.82 132
3693.96 126
3694.10 126
3694.24 132
3694.38 145
3694.52 161
3694.66 178
3694.80 194
3694.94 207
3695.07 219
3695.21 229
3695.35 238
3695.49 249
3695.63 263
3695.77 281
3695.91 300
3696.05 318
3696.19 332
3696.33 341
3696.47 343
3696.61 337
3696.75 327
3696.88 314
3697.02 304
3697.16 298
3697.30 296
3697.44 298
3697.58 300
3697.72 299
3697.86 293
3698.00 279
3698.14 260
3698.28 236
3698.42 212
3698.56 189
3698.70 170
3698.83 155
3698.97 142
3699.11 131
3699.25 119
3699.39 105
3699.53 90
3699.67 75
3699.81 60
3699.95 48
3700.09 40
3700.23 39
3700.37 44
3700.51 57
3700.65 76
3700.78 99
3700.92 125
3701.06 150
3701.20 171
3701.34 186
3701.48 195
3701.62 198
3701.76 198
3701.90 196
3702.04 195
3702.18 196
3702.32 200
3702.46 206
3702.60 213
3702.74 220
3702.87 227
3703.01 235
3703.15 243
3703.29 253
3703.43 263
3703.57 273
3703.71 281
3703.85 286
3703.99 285
3704.13 279
3704.27 268
3704.41 255
3704.55 242
3704.69 231
3704.83 223
3704.97 220
3705.10 219
3705.24 221
3705.38 224
3705.52 227
3705.66 229
3705.80 229
3705.94 227
3706.08 224
3706.22 219
3706.36 215
3706.50 212
3706.64 210
3706.78 211
3706.92 215
3707.06 221
3707.20 228
3707.34 235
3707.47 242
3707.61 249
3707.75 257
3707.89 266
3708.03 277
3708.17 289
3708.31 302
3708.45 315
3708.59 327
3708.73 337
3708.87 345
3709.01 350
3709.15 352
3709.29 351
3709.43 344
3709.57 334
3709.71 318
3709.85 300
3709.99 279
3710.12 259
3710.26 240
3710.40 224
3710.54 211
3710.68 201
3710.82 193
3710.96 187
3711.10 182
3711.24 178
3711.38 176
3711.52 175
3711.66 177
3711.80 181
3711.94 187
3712.08 194
3712.22 201
3712.36 205
3712.50 207
3712.64 206
3712.78 201
3712.92 195
3713.05 189
3713.19 182
3713.33 178
3713.47 174
3713.61 171
3713.75 169
3713.89 168
3714.03 166
3714.17 165
3714.31 164
3714.45 162
3714.59 159
3714.73 155
3714.87 149
3715.01 142
3715.15 133
3715.29 125
3715.43 118
3715.57 113
3715.71 110
3715.85 110
3715.99 112
3716.13 115
3716.27 116
3716.40 117
3716.54 117
3716.68 117
3716.82 117
3716.96 119
3717.10 122
3717.24 127
3717.38 132
3717.52 137
3717.66 140
3717.80 142
3717.94 142
3718.08 141
3718.22 138
3718.36 134
3718.50 130
3718.64 124
3718.78 118
3718.92 114
3719.06 110
3719.20 109
3719.34 109
3719.48 111
3719.62 114
3719.76 114
3719.90 113
3720.04 107
3720.18 99
3720.31 90
3720.45 81
3720.59 74
3720.73 69
3720.87 67
3721.01 68
3721.15 70
3721.29 73
3721.43 74
3721.57 75
3721.71 75
3721.85 74
3721.99 72
3722.13 70
3722.27 66
3722.41 61
3722.55 54
3722.69 45
3722.83 34
3722.97 22
3723.11 10
3723.25 0
3723.39 0
3723.53 0
3723.67 0
3723.81 0
3723.95 0
3724.09 0
3724.23 0
3724.37 1
3724.51 10
3724.65 19
3724.79 27
3724.93 34
3725.07 40
3725.21 44
3725.35 49
3725.49 53
3725.62 58
3725.76 63
3725.90 67
3726.04 71
3726.18 73
3726.32 74
3726.46 74
3726.60 73
3726.74 72
3726.88 72
3727.02 75
3727.16 80
3727.30 88
3727.44 98
3727.58 110
3727.72 124
3727.86 139
3728.00 155
3728.14 172
3728.28 188
3728.42 203
3728.56 217
3728.70 229
3728.84 237
3728.98 243
3729.12 244
3729.26 242
3729.40 236
3729.54 228
3729.68 220
3729.82 212
3729.96 205
3730.10 200
3730.24 196
3730.38 192
3730.52 188
3730.66 182
3730.80 173
3730.94 163
3731.08 150
3731.22 138
3731.36 127
3731.50 119
3731.64 114
3731.78 114
3731.92 116
3732.06 118
3732.20 119
3732.34 119
3732.48 115
3732.62 108
3732.76 100
3732.90 92
3733.04 87
3733.18 83
3733.32 81
3733.46 82
3733.60 83
3733.74 83
3733.88 82
3734.02 80
3734.16 75
3734.30 69
3734.44 60
3734.58 52
3734.72 44
3734.86 39
3735.00 39
3735.14 46
3735.28 59
3735.42 78
3735.56 100
3735.70 123
3735.84 141
3735.98 152
3736.12 154
3736.26 149
3736.40 138
3736.54 123
3736.68 107
3736.82 94
3736.96 86
3737.10 82
3737.24 84
3737.38 89
3737.52 98
3737.66 110
3737.80 122
3737.94 134
3738.08 146
3738.22 156
3738.36 164
3738.50 170
3738.64 174
3738.78 179
3738.92 183
3739.06 189
3739.20 195
3739.34 201
3739.48 204
3739.62 205
3739.76 201
3739.90 192
3740.04 180
3740.18 166
3740.32 152
3740.46 143
3740.60 139
3740.74 141
3740.88 150
3741.02 163
3741.16 179
3741.30 195
3741.44 209
3741.58 221
3741.72 229
3741.86 235
3742.00 240
3742.14 244
3742.28 247
3742.42 250
3742.56 251
3742.70 252
3742.84 251
3742.98 248
3743.12 242
3743.26 234
3743.40 223
3743.54 211
3743.68 199
3743.82 191
3743.96 185
3744.10 185
3744.24 188
3744.38 195
3744.52 203
3744.66 213
3744.80 223
3744.94 233
3745.08 243
3745.22 252
3745.36 259
3745.50 264
3745.64 265
3745.78 261
3745.92 253
3746.06 242
3746.20 230
3746.34 220
3746.48 215
3746.62 214
3746.76 218
3746.90 226
3747.04 234
3747.18 241
3747.32 246
3747.46 249
3747.60 251
3747.74 251
3747.88 251
3748.02 249
3748.16 245
3748.30 239
3748.45 227
3748.59 212
3748.73 194
3748.87 177
3749.01 162
3749.15 154
3749.29 151
3749.43 154
3749.57 162
3749.71 171
3749.85 180
3749.99 187
3750.13 191
3750.27 192
3750.41 192
3750.55 192
3750.69 192
3750.83 194
3750.97 197
3751.11 202
3751.25 209
3751.39 218
3751.53 228
3751.67 239
3751.81 250
3751.95 261
3752.09 269
3752.23 272
3752.37 269
3752.51 260
3752.65 245
3752.79 226
3752.93 204
3753.07 183
3753.21 164
3753.35 150
3753.49 139
3753.63 132
3753.78 125
3753.92 119
3754.06 112
3754.20 103
3754.34 93
3754.48 81
3754.62 70
3754.76 61
3754.90 53
3755.04 48
3755.18 46
3755.32 47
3755.46 50
3755.60 54
3755.74 60
3755.88 67
3756.02 75
3756.16 86
3756.30 99
3756.44 113
3756.58 129
3756.72 143
3756.86 156
3757.00 166
3757.14 172
3757.28 174
3757.42 172
3757.56 168
3757.71 160
3757.85 151
3757.99 141
3758.13 132
3758.27 126
3758.41 125
3758.55 129
3758.69 138
3758.83 153
3758.97 171
3759.11 188
3759.25 202
3759.39 211
3759.53 214
3759.67 212
3759.81 207
3759.95 199
3760.09 191
3760.23 185
3760.37 180
3760.51 177
3760.65 176
3760.79 177
3760.93 181
3761.08 188
3761.22 200
3761.36 214
3761.50 229
3761.64 242
3761.78 251
3761.92 255
3762.06 253
3762.20 247
3762.34 239
3762.48 232
3762.62 229
3762.76 230
3762.90 236
3763.04 245
3763.18 256
3763.32 266
3763.46 275
3763.60 280
3763.74 283
3763.88 282
3764.03 280
3764.17 277
3764.31 274
3764.45 271
3764.59 269
3764.73 267
3764.87 264
3765.01 259
3765.15 252
3765.29 242
3765.43 230
3765.57 217
3765.71 204
3765.85 192
3765.99 183
3766.13 178
3766.27 175
3766.41 173
3766.55 170
3766.70 165
3766.84 155
3766.98 141
3767.12 123
3767.26 103
3767.40 83
3767.54 65
3767.68 50
3767.82 39
3767.96 30
3768.10 23
3768.24 17
3768.38 10
3768.52 1
3768.66 0
3768.80 0
3768.94 0
3769.09 0
3769.23 0
3769.37 0
3769.51 0
3769.65 3
3769.79 17
3769.93 30
3770.07 42
3770.21 50
3770.35 54
3770.49 54
3770.63 51
3770.77 46
3770.91 40
3771.05 36
3771.19 32
3771.34 29
3771.48 28
3771.62 28
3771.76 27
3771.90 27
3772.04 28
3772.18 31
3772.32 38
3772.46 49
3772.60 64
3772.74 82
3772.88 100
3773.02 117
3773.16 132
3773.30 143
3773.45 150
3773.59 156
3773.73 161
3773.87 165
3774.01 170
3774.15 174
3774.29 178
3774.43 181
3774.57 181
3774.71 178
3774.85 171
3774.99 160
3775.13 146
3775.27 130
3775.42 113
3775.56 98
3775.70 87
3775.84 80
3775.98 78
3776.12 81
3776.26 86
3776.40 91
3776.54 94
3776.68 93
3776.82 89
3776.96 83
3777.10 75
3777.24 69
3777.39 67
3777.53 68
3777.67 73
3777.81 81
3777.95 88
3778.09 94
3778.23 97
3778.37 98
3778.51 98
3778.65 98
3778.79 98
3778.93 98
3779.07 98
3779.22 96
3779.36 93
3779.50 88
3779.64 81
3779.78 73
3779.92 66
3780.06 60
3780.20 56
3780.34 55
3780.48 56
3780.62 59
3780.76 63
3780.91 70
3781.05 77
3781.19 84
3781.33 90
3781.47 95
3781.61 98
3781.75 98
3781.89 95
3782.03 91
3782.17 85
3782.31 79
3782.45 71
3782.60 63
3782.74 53
3782.88 42
3783.02 29
3783.16 16
3783.30 3
3783.44 0
3783.58 0
3783.72 0
3783.86 0
3784.00 0
3784.14 0
3784.29 0
3784.43 5
3784.57 8
3784.71 11
3784.85 12
3784.99 13
3785.13 13
3785.27 12
3785.41 10
3785.55 7
3785.69 3
3785.84 0
3785.98 0
3786.12 0
3786.26 0
3786.40 0
3786.54 0
3786.68 0
3786.82 1
3786.96 14
3787.10 30
3787.24 47
3787.39 63
3787.53 77
3787.67 89
3787.81 97
3787.95 102
3788.09 105
3788.23 106
3788.37 105
3788.51 102
3788.65 96
3788.80 89
3788.94 82
3789.08 75
3789.22 72
3789.36 73
3789.50 81
3789.64 94
3789.78 112
3789.92 132
3790.06 151
3790.21 170
3790.35 184
3790.49 196
3790.63 205
3790.77 211
3790.91 216
3791.05 219
3791.19 221
3791.33 223
3791.47 224
3791.62 226
3791.76 228
3791.90 231
3792.04 234
3792.18 236
3792.32 237
3792.46 235
3792.60 231
3792.74 224
3792.88 216
3793.03 208
3793.17 199
3793.31 191
3793.45 186
3793.59 184
3793.73 186
3793.87 192
3794.01 201
3794.15 213
3794.30 225
3794.44 237
3794.58 247
3794.72 253
3794.86 256
3795.00 256
3795.14 254
3795.28 250
3795.42 245
3795.57 240
3795.71 237
3795.85 234
3795.99 231
3796.13 228
3796.27 223
3796.41 216
3796.55 205
3796.69 190
3796.84 173
3796.98 155
3797.12 139
3797.26 127
3797.40 121
3797.54 121
3797.68 126
3797.82 134
3797.96 143
3798.11 150
3798.25 153
3798.39 155
3798.53 154
3798.67 153
3798.81 152
3798.95 152
3799.09 153
3799.23 155
3799.38 155
3799.52 153
3799.66 148
3799.80 140
3799.94 128
3800.08 114
3800.22 100
3800.36 86
3800.51 76
3800.65 68
3800.79 64
3800.93 62
3801.07 62
3801.21 61
3801.35 60
3801.49 58
3801.63 55
3801.78 53
3801.92 51
3802.06 49
3802.20 47
3802.34 45
3802.48 42
3802.62 39
3802.76 37
3802.91 37
3803.05 42
3803.19 51
3803.33 64
3803.47 81
3803.61 100
3803.75 118
3803.89 133
3804.04 146
3804.18 156
3804.32 164
3804.46 171
3804.60 180
3804.74 189
3804.88 200
3805.02 211
3805.17 221
3805.31 228
3805.45 231
3805.59 229
3805.73 223
3805.87 214
3806.01 202
3806.15 190
3806.30 179
3806.44 168
3806.58 160
3806.72 153
3806.86 148
3807.00 145
3807.14 143
3807.29 142
3807.43 142
3807.57 142
3807.71 141
3807.85 138
3807.99 133
3808.13 124
3808.27 113
3808.42 99
3808.56 85
3808.70 72
3808.84 61
3808.98 54
3809.12 50
3809.26 50
3809.41 54
3809.55 60
3809.69 68
3809.83 76
3809.97 85
3810.11 93
3810.25 102
3810.39 110
3810.54 119
3810.68 126
3810.82 133
3810.96 137
3811.10 140
3811.24 142
3811.38 143
3811.53 143
3811.67 144
3811.81 144
3811.95 142
3812.09 139
3812.23 132
3812.37 122
3812.52 108
3812.66 93
3812.80 78
3812.94 66
3813.08 58
3813.22 55
3813.36 55
3813.51 58
3813.65 63
3813.79 66
3813.93 68
3814.07 68
3814.21 65
3814.35 62
3814.50 60
3814.64 57
3814.78 55
3814.92 52
3815.06 47
3815.20 38
3815.34 25
3815.49 9
3815.63 0
3815.77 0
3815.91 0
3816.05 0
3816.19 0
3816.33 0
3816.48 0
3816.62 0
3816.76 18
3816.90 37
3817.04 52
3817.18 64
3817.33 72
3817.47 79
3817.61 86
3817.75 95
3817.89 107
3818.03 121
3818.17 137
3818.32 154
3818.46 168
3818.60 178
3818.74 184
3818.88 185
3819.02 181
3819.17 176
3819.31 170
3819.45 164
3819.59 160
3819.73 156
3819.87 151
3820.01 143
3820.16 132
3820.30 117
3820.44 101
3820.58 85
3820.72 73
3820.86 67
3821.01 66
3821.15 71
3821.29 78
3821.43 85
3821.57 89
3821.71 89
3821.85 84
3822.00 75
3822.14 65
3822.28 56
3822.42 49
3822.56 47
3822.70 51
3822.85 59
3822.99 72
3823.13 88
3823.27 106
3823.41 125
3823.55 144
3823.70 162
3823.84 177
3823.98 189
3824.12 196
3824.26 198
3824.40 194
3824.55 184
3824.69 169
3824.83 149
3824.97 128
3825.11 107
3825.25 88
3825.40 73
3825.54 62
3825.68 56
3825.82 53
3825.96 53
3826.10 55
3826.25 57
3826.39 59
3826.53 61
3826.67 64
3826.81 67
3826.95 71
3827.10 76
3827.24 82
3827.38 88
3827.52 94
3827.66 99
3827.80 104
3827.95 109
3828.09 116
3828.23 124
3828.37 132
3828.51 138
3828.65 142
3828.80 140
3828.94 133
3829.08 120
3829.22 104
3829.36 86
3829.50 71
3829.65 59
3829.79 54
3829.93 54
3830.07 58
3830.21 64
3830.35 70
3830.50 74
3830.64 77
3830.78 78
3830.92 77
3831.06 76
3831.21 76
3831.35 75
3831.49 76
3831.63 78
3831.77 82
3831.91 88
3832.06 96
3832.20 105
3832.34 114
3832.48 122
3832.62 128
3832.76 132
3832.91 135
3833.05 137
3833.19 140
3833.33 142
3833.47 143
3833.62 143
3833.76 140
3833.90 135
3834.04 128
3834.18 120
3834.32 113
3834.47 106
3834.61 101
3834.75 99
3834.89 99
3835.03 103
3835.18 112
3835.32 124
3835.46 140
3835.60 157
3835.74 172
3835.88 184
3836.03 189
3836.17 188
3836.31 181
3836.45 170
3836.59 156
3836.74 142
3836.88 129
3837.02 116
3837.16 106
3837.30 98
3837.45 92
3837.59 91
3837.73 93
3837.87 100
3838.01 112
3838.15 126
3838.30 143
3838.44 159
3838.58 173
3838.72 185
3838.86 192
3839.01 196
3839.15 195
3839.29 191
3839.43 185
3839.57 177
3839.72 168
3839.86 160
3840.00 155
3840.14 153
3840.28 153
3840.43 156
3840.57 158
3840.71 160
3840.85 158
3840.99 153
3841.13 144
3841.28 135
3841.42 129
3841.56 128
3841.70 133
3841.84 144
3841.99 161
3842.13 179
3842.27 196
3842.41 208
3842.55 214
3842.70 214
3842.84 210
3842.98 202
3843.12 193
3843.26 183
3843.41 175
3843.55 168
3843.69 163
3843.83 161
3843.97 161
3844.12 161
3844.26 161
3844.40 160
3844.54 156
3844.68 151
3844.83 145
3844.97 139
3845.11 134
3845.25 131
3845.39 129
3845.54 128
3845.68 128
3845.82 127
3845.96 127
3846.10 129
3846.25 132
3846.39 138
3846.53 146
3846.67 155
3846.81 165
3846.96 173
3847.10 182
3847.24 189
3847.38 196
3847.53 204
3847.67 211
3847.81 218
3847.95 223
3848.09 225
3848.24 226
3848.38 224
3848.52 219
3848.66 213
3848.80 206
3848.95 199
3849.09 191
3849.23 181
3849.37 171
3849.51 158
3849.66 144
3849.80 129
3849.94 115
3850.08 104
3850.22 95
3850.37 92
3850.51 94
3850.65 100
3850.79 111
3850.94 123
3851.08 137
3851.22 152
3851.36 166
3851.50 181
3851.65 195
3851.79 209
3851.93 222
3852.07 233
3852.21 242
3852.36 249
3852.50 254
3852.64 258
3852.78 261
3852.93 265
3853.07 270
3853.21 278
3853.35 288
3853.49 300
3853.64 313
3853.78 325
3853.92 336
3854.06 344
3854.20 348
3854.35 349
3854.49 347
3854.63 342
3854.77 335
3854.92 327
3855.06 319
3855.20 313
3855.34 309
3855.48 307
3855.63 308
3855.77 311
3855.91 317
3856.05 324
3856.20 334
3856.34 345
3856.48 356
3856.62 366
3856.76 375
3856.91 381
3857.05 382
3857.19 378
3857.33 370
3857.48 359
3857.62 347
3857.76 338
3857.90 333
3858.04 335
3858.19 343
3858.33 356
3858.47 370
3858.61 383
3858.76 392
3858.90 395
3859.04 392
3859.18 385
3859.33 375
3859.47 365
3859.61 355
3859.75 346
3859.89 338
3860.04 329
3860.18 319
3860.32 306
3860.46 290
3860.61 273
3860.75 256
3860.89 241
3861.03 227
3861.18 216
3861.32 207
3861.46 200
3861.60 195
3861.74 189
3861.89 182
3862.03 174
3862.17 165
3862.31 155
3862.46 146
3862.60 140
3862.74 138
3862.88 140
3863.03 148
3863.17 160
3863.31 174
3863.45 188
3863.59 199
3863.74 208
3863.88 213
3864.02 215
3864.16 216
3864.31 218
3864.45 220
3864.59 224
3864.73 229
3864.88 233
3865.02 234
3865.16 231
3865.30 224
3865.45 213
3865.59 199
3865.73 184
3865.87 169
3866.02 158
3866.16 149
3866.30 145
3866.44 146
3866.59 150
3866.73 157
3866.87 167
3867.01 179
3867.15 192
3867.30 205
3867.44 217
3867.58 226
3867.72 234
3867.87 238
3868.01 239
3868.15 239
3868.29 238
3868.44 241
3868.58 247
3868.72 257
3868.86 271
3869.01 289
3869.15 309
3869.29 328
3869.43 344
3869.58 358
3869.72 369
3869.86 378
3870.00 385
3870.15 391
3870.29 397
3870.43 403
3870.57 409
3870.72 415
3870.86 420
3871.00 427
3871.14 433
3871.29 439
3871.43 444
3871.57 446
3871.71 444
3871.86 437
3872.00 424
3872.14 407
3872.28 387
3872.43 365
3872.57 343
3872.71 323
3872.85 303
3873.00 285
3873.14 269
3873.28 256
3873.42 245
3873.57 237
3873.71 232
3873.85 230
3873.99 229
3874.14 228
3874.28 224
3874.42 219
3874.56 213
3874.71 208
3874.85 205
3874.99 205
3875.13 209
3875.28 216
3875.42 226
3875.56 238
3875.71 250
3875.85 264
3875.99 280
3876.13 298
3876.28 318
3876.42 338
3876.56 356
3876.70 368
3876.85 373
3876.99 371
3877.13 361
3877.27 347
3877.42 331
3877.56 316
3877.70 303
3877.84 292
3877.99 283
3878.13 273
3878.27 262
3878.41 250
3878.56 237
3878.70 223
3878.84 211
3878.99 201
3879.13 192
3879.27 184
3879.41 178
3879.56 172
3879.70 169
3879.84 167
3879.98 168
3880.13 171
3880.27 175
3880.41 179
3880.55 181
3880.70 181
3880.84 177
3880.98 170
3881.13 161
3881.27 150
3881.41 138
3881.55 126
3881.70 115
3881.84 106
3881.98 99
3882.12 93
3882.27 88
3882.41 85
3882.55 83
3882.69 81
3882.84 79
3882.98 78
3883.12 77
3883.27 76
3883.41 75
3883.55 73
3883.69 68
3883.84 61
3883.98 52
3884.12 39
3884.26 24
3884.41 8
3884.55 0
3884.69 0
3884.84 0
3884.98 0
3885.12 0
3885.26 0
3885.41 0
3885.55 0
3885.69 9
3885.84 24
3885.98 39
3886.12 52
3886.26 63
3886.41 73
3886.55 81
3886.69 89
3886.83 97
3886.98 105
3887.12 112
3887.26 121
3887.41 132
3887.55 145
3887.69 158
3887.83 172
3887.98 185
3888.12 196
3888.26 204
3888.41 208
3888.55 209
3888.69 208
3888.83 205
3888.98 203
3889.12 200
3889.26 197
3889.41 193
3889.55 190
3889.69 185
3889.83 180
3889.98 175
3890.12 172
3890.26 169
3890.41 167
3890.55 165
3890.69 160
3890.83 152
3890.98 141
3891.12 125
3891.26 106
3891.41 89
3891.55 75
3891.69 68
3891.83 68
3891.98 77
3892.12 92
3892.26 108
3892.41 124
3892.55 136
3892.69 143
3892.83 144
3892.98 141
3893.12 136
3893.26 129
3893.41 123
3893.55 117
3893.69 112
3893.83 106
3893.98 100
3894.12 93
3894.26 86
3894.41 77
3894.55 66
3894.69 53
3894.83 37
3894.98 19
3895.12 1
3895.26 0
3895.41 0
3895.55 0
3895.69 0
3895.84 0
3895.98 0
3896.12 0
3896.26 8
3896.41 22
3896.55 33
3896.69 38
3896.84 39
3896.98 37
3897.12 34
3897.27 32
3897.41 32
3897.55 35
3897.69 41
3897.84 50
3897.98 60
3898.12 70
3898.27 80
3898.41 88
3898.55 94
3898.70 97
3898.84 99
3898.98 100
3899.12 100
3899.27 101
3899.41 105
3899.55 110
3899.70 115
3899.84 121
3899.98 127
3900.13 132
3900.27 138
3900.41 144
3900.55 153
3900.70 163
3900.84 174
3900.98 183
3901.13 188
3901.27 188
3901.41 182
3901.56 170
3901.70 155
3901.84 140
3901.99 127
3902.13 119
3902.27 117
3902.41 120
3902.56 128
3902.70 137
3902.84 146
3902.99 152
3903.13 154
3903.27 151
3903.42 144
3903.56 135
3903.70 124
3903.85 114
3903.99 106
3904.13 99
3904.27 93
3904.42 88
3904.56 83
3904.70 77
3904.85 69
3904.99 62
3905.13 54
3905.28 47
3905.42 41
3905.56 36
3905.71 32
3905.85 30
3905.99 31
3906.14 34
3906.28 40
3906.42 49
3906.56 60
3906.71 73
3906.85 86
3906.99 99
3907.14 110
3907.28 119
3907.42 126
3907.57 130
3907.71 133
3907.85 134
3908.00 132
3908.14 129
3908.28 123
3908.43 114
3908.57 102
3908.71 86
3908.86 67
3909.00 49
3909.14 33
3909.29 21
3909.43 15
3909.57 17
3909.71 24
3909.86 36
3910.00 50
3910.14 64
3910.29 75
3910.43 83
3910.57 86
3910.72 84
3910.86 80
3911.00 74
3911.15 67
3911.29 61
3911.43 56
3911.58 52
3911.72 50
3911.86 49
3912.01 51
3912.15 56
3912.29 64
3912.44 76
3912.58 91
3912.72 107
3912.87 121
3913.01 132
3913.15 138
3913.30 138
3913.44 134
3913.58 125
3913.73 114
3913.87 103
3914.01 93
3914.16 84
3914.30 77
3914.44 71
3914.59 66
3914.73 61
3914.87 56
3915.02 50
3915.16 44
3915.30 38
3915.45 32
3915.59 25
3915.73 19
3915.88 14
3916.02 9
3916.16 6
3916.31 3
3916.45 3
3916.59 7
3916.74 14
3916.88 26
3917.02 42
3917.17 63
3917.31 87
3917.45 112
3917.60 137
3917.74 160
3917.88 179
3918.03 195
3918.17 205
3918.31 211
3918.46 212
3918.60 208
3918.74 201
3918.89 191
3919.03 181
3919.17 169
3919.32 158
3919.46 148
3919.60 140
3919.75 133
3919.89 129
3920.03 129
3920.18 131
3920.32 136
3920.46 143
3920.61 151
3920.75 158
3920.89 163
3921.04 165
3921.18 161
3921.32 153
3921.47 141
3921.61 126
3921.75 111
3921.90 98
3922.04 88
3922.18 81
3922.33 79
3922.47 79
3922.61 79
3922.76 80
3922.90 79
3923.04 77
3923.19 74
3923.33 70
3923.47 65
3923.62 60
3923.76 55
3923.91 52
3924.05 50
3924.19 50
3924.34 52
3924.48 57
3924.62 63
3924.77 70
3924.91 76
3925.05 80
3925.20 82
3925.34 80
3925.48 77
3925.63 72
3925.77 66
3925.91 62
3926.06 60
3926.20 61
3926.34 63
3926.49 67
3926.63 71
3926.78 74
3926.92 77
3927.06 79
3927.21 80
3927.35 82
3927.49 85
3927.64 89
3927.78 94
3927.92 99
3928.07 104
3928.21 108
3928.35 111
3928.50 113
3928.64 115
3928.78 117
3928.93 119
3929.07 123
3929.22 126
3929.36 128
3929.50 130
3929.65 130
3929.79 129
3929.93 127
3930.08 125
3930.22 122
3930.36 119
3930.51 117
3930.65 115
3930.80 112
3930.94 109
3931.08 106
3931.23 103
3931.37 101
3931.51 100
3931.66 101
3931.80 104
3931.94 109
3932.09 116
3932.23 123
3932.37 128
3932.52 132
3932.66 134
3932.81 135
3932.95 136
3933.09 138
3933.24 142
3933.38 149
3933.52 158
3933.67 169
3933.81 180
3933.95 189
3934.10 197
3934.24 203
3934.39 207
3934.53 211
3934.67 214
3934.82 217
3934.96 219
3935.10 219
3935.25 215
3935.39 208
3935.54 198
3935.68 186
3935.82 174
3935.97 162
3936.11 150
3936.25 140
3936.40 129
3936.54 118
3936.68 107
3936.83 96
3936.97 85
3937.12 76
3937.26 69
3937.40 64
3937.55 61
3937.69 59
3937.83 57
3937.98 54
3938.12 50
3938.27 46
3938.41 42
3938.55 37
3938.70 33
3938.84 29
3938.98 25
3939.13 21
3939.27 16
3939.42 12
3939.56 7
3939.70 4
3939.85 3
3939.99 5
3940.13 10
3940.28 17
3940.42 26
3940.57 35
3940.71 44
3940.85 50
3941.00 55
3941.14 59
3941.28 63
3941.43 68
3941.57 75
3941.72 83
3941.86 91
3942.00 97
3942.15 99
3942.29 96
3942.44 89
3942.58 79
3942.72 67
3942.87 56
3943.01 45
3943.15 38
3943.30 32
3943.44 27
3943.59 22
3943.73 17
3943.87 14
3944.02 13
3944.16 14
3944.30 19
3944.45 26
3944.59 35
3944.74 43
3944.88 48
3945.02 48
3945.17 44
3945.31 34
3945.46 22
3945.60 9
3945.74 0
3945.89 0
3946.03 0
3946.18 0
3946.32 0
3946.46 0
3946.61 0
3946.75 3
3946.89 11
3947.04 16
3947.18 19
3947.33 18
3947.47 15
3947.61 12
3947.76 8
3947.90 7
3948.05 8
3948.19 13
3948.33 19
3948.48 27
3948.62 36
3948.77 46
3948.91 56
3949.05 68
3949.20 80
3949.34 93
3949.48 106
3949.63 118
3949.77 127
3949.92 132
3950.06 134
3950.20 134
3950.35 133
3950.49 134
3950.64 137
3950.78 143
3950.92 150
3951.07 156
3951.21 160
3951.36 159
3951.50 153
3951.64 143
3951.79 131
3951.93 115
3952.08 98
3952.22 80
3952.36 61
3952.51 44
3952.65 29
3952.80 20
3952.94 18
3953.08 25
3953.23 41
3953.37 62
3953.52 86
3953.66 107
3953.80 125
3953.95 136
3954.09 140
3954.24 140
3954.38 135
3954.52 129
3954.67 122
3954.81 115
3954.96 107
3955.10 100
3955.24 94
3955.39 90
3955.53 89
3955.68 92
3955.82 97
3955.96 104
3956.11 112
3956.25 117
3956.40 118
3956.54 114
3956.69 107
3956.83 99
3956.97 91
3957.12 86
3957.26 83
3957.41 83
3957.55 82
3957.69 80
3957.84 76
3957.98 70
3958.13 63
3958.27 56
3958.41 52
3958.56 50
3958.70 50
3958.85 52
3958.99 54
3959.13 56
3959.28 59
3959.42 62
3959.57 67
3959.71 73
3959.86 80
3960.00 88
3960.14 95
3960.29 102
3960.43 107
3960.58 111
3960.72 114
3960.86 115
3961.01 115
3961.15 112
3961.30 105
3961.44 94
3961.59 79
3961.73 61
3961.87 41
3962.02 20
3962.16 1
3962.31 0
3962.45 0
3962.59 0
3962.74 0
3962.88 0
3963.03 2
3963.17 19
3963.32 35
3963.46 49
3963.60 62
3963.75 72
3963.89 80
3964.04 86
3964.18 91
3964.32 94
3964.47 95
3964.61 93
3964.76 91
3964.90 89
3965.05 90
3965.19 94
3965.33 103
3965.48 115
3965.62 130
3965.77 144
3965.91 156
3966.06 162
3966.20 163
3966.34 158
3966.49 148
3966.63 134
3966.78 119
3966.92 105
3967.07 91
3967.21 81
3967.35 72
3967.50 66
3967.64 63
3967.79 64
3967.93 69
3968.08 79
3968.22 95
3968.36 114
3968.51 135
3968.65 154
3968.80 167
3968.94 172
3969.09 166
3969.23 151
3969.37 130
3969.52 105
3969.66 80
3969.81 58
3969.95 41
3970.10 27
3970.24 17
3970.38 9
3970.53 2
3970.67 0
3970.82 0
3970.96 0
3971.11 0
3971.25 0
3971.39 0
3971.54 0
3971.68 0
3971.83 4
3971.97 18
3972.12 31
3972.26 43
3972.40 51
3972.55 53
3972.69 51
3972.84 46
3972.98 41
3973.13 37
3973.27 36
3973.42 35
3973.56 35
3973.70 34
3973.85 29
3973.99 21
3974.14 10
3974.28 0
3974.43 0
3974.57 0
3974.71 0
3974.86 0
3975.00 0
3975.15 3
3975.29 9
3975.44 15
3975.58 19
3975.73 25
3975.87 31
3976.01 38
3976.16 47
3976.30 57
3976.45 68
3976.59 79
3976.74 89
3976.88 98
3977.03 106
3977.17 114
3977.31 121
3977.46 129
3977.60 136
3977.75 142
3977.89 146
3978.04 148
3978.18 147
3978.33 144
3978.47 138
3978.61 131
3978.76 124
3978.90 117
3979.05 111
3979.19 105
3979.34 102
3979.48 99
3979.63 97
3979.77 96
3979.91 95
3980.06 94
3980.20 94
3980.35 94
3980.49 94
3980.64 96
3980.78 100
3980.93 106
3981.07 112
3981.22 117
3981.36 121
3981.50 121
3981.65 118
3981.79 112
3981.94 101
3982.08 89
3982.23 75
3982.37 61
3982.52 46
3982.66 33
3982.81 20
3982.95 9
3983.09 0
3983.24 0
3983.38 0
3983.53 0
3983.67 0
3983.82 0
3983.96 0
3984.11 3
3984.25 12
3984.40 21
3984.54 27
3984.68 31
3984.83 33
3984.97 32
3985.12 28
3985.26 23
3985.41 17
3985.55 10
3985.70 3
3985.84 0
3985.99 0
3986.13 0
3986.28 0
3986.42 0
3986.56 1
3986.71 3
3986.85 3
3987.00 1
3987.14 0
3987.29 0
3987.43 0
3987.58 9
3987.72 23
3987.87 41
3988.01 59
3988.16 75
3988.30 85
3988.44 89
3988.59 89
3988.73 84
3988.88 77
3989.02 69
3989.17 59
3989.31 48
3989.46 35
3989.60 19
3989.75 1
3989.89 0
3990.04 0
3990.18 0
3990.33 0
3990.47 0
3990.61 0
3990.76 0
3990.90 2
3991.05 21
3991.19 38
3991.34 54
3991.48 68
3991.63 81
3991.77 92
3991.92 102
3992.06 109
3992.21 113
3992.35 113
3992.50 109
3992.64 102
3992.79 92
3992.93 80
3993.07 67
3993.22 52
3993.36 38
3993.51 25
3993.65 12
3993.80 1
3993.94 0
3994.09 0
3994.23 0
3994.38 0
3994.52 0
3994.67 0
3994.81 0
3994.96 3
3995.10 4
3995.25 5
3995.39 6
3995.54 7
3995.68 9
3995.83 12
3995.97 15
3996.11 19
3996.26 22
3996.40 25
3996.55 29
3996.69 33
3996.84 39
3996.98 45
3997.13 52
3997.27 59
3997.42 63
3997.56 65
3997.71 63
3997.85 57
3998.00 48
3998.14 38
3998.29 30
3998.43 24
3998.58 22
3998.72 23
3998.87 26
3999.01 30
3999.16 33
3999.30 34
3999.45 34
3999.59 35
3999.74 36
3999.88 39
4000.02 44
4000.17 51
4000.31 59
4000.46 64
4000.60 68
4000.75 68
4000.89 64
4001.04 58
4001.18 51
4001.33 43
4001.47 36
4001.62 31
4001.76 28
4001.91 28
4002.05 31
4002.20 35
4002.34 40
4002.49 46
4002.63 53
4002.78 59
4002.92 65
4003.07 71
4003.21 77
4003.36 83
4003.50 89
4003.65 95
4003.79 102
4003.94 109
4004.08 117
4004.23 125
4004.37 133
4004.52 141
4004.66 148
4004.81 155
4004.95 160
4005.10 163
4005.24 165
4005.39 164
4005.53 161
4005.68 156
4005.82 150
4005.97 142
4006.11 135
4006.26 130
4006.40 127
4006.55 127
4006.69 130
4006.84 135
4006.98 142
4007.13 148
4007.27 153
4007.42 156
4007.56 156
4007.71 154
4007.85 149
4008.00 142
4008.14 133
4008.29 122
4008.43 108
4008.58 92
4008.72 74
4008.87 55
4009.01 37
4009.16 21
4009.30 10
4009.45 4
4009.59 5
4009.74 11
4009.88 21
4010.03 33
4010.17 47
4010.32 62
4010.46 78
4010.61 95
4010.75 114
4010.90 134
4011.04 154
4011.19 173
4011.33 186
4011.48 194
4011.62 195
4011.77 190
4011.91 181
4012.06 169
4012.20 156
4012.35 142
4012.49 129
4012.64 117
4012.78 106
4012.93 97
4013.07 90
4013.22 87
4013.36 87
4013.51 90
4013.65 93
4013.80 97
4013.94 100
4014.09 104
4014.23 108
4014.38 115
4014.52 125
4014.67 138
4014.81 154
4014.96 172
4015.10 189
4015.25 204
4015.40 217
4015.54 225
4015.69 230
4015.83 232
4015.98 230
4016.12 227
4016.27 222
4016.41 218
4016.56 214
4016.70 212
4016.85 212
4016.99 214
4017.14 219
4017.28 225
4017.43 234
4017.57 245
4017.72 258
4017.86 274
4018.01 291
4018.15 308
4018.30 325
4018.44 337
4018.59 345
4018.73 346
4018.88 340
4019.02 328
4019.17 312
4019.31 294
4019.46 277
4019.61 262
4019.75 250
4019.90 241
4020.04 233
4020.19 226
4020.33 220
4020.48 214
4020.62 208
4020.77 204
4020.91 201
4021.06 201
4021.20 202
4021.35 204
4021.49 206
4021.64 208
4021.78 208
4021.93 207
4022.07 204
4022.22 199
4022.36 192
4022.51 182
4022.66 172
4022.80 161
4022.95 150
4023.09 139
4023.24 129
4023.38 120
4023.53 112
4023.67 106
4023.82 102
4023.96 99
4024.11 99
4024.25 102
4024.40 106
4024.54 113
4024.69 121
4024.83 130
4024.98 137
4025.13 142
4025.27 143
4025.42 140
4025.56 133
4025.71 124
4025.85 114
4026.00 105
4026.14 98
4026.29 95
4026.43 94
4026.58 94
4026.72 95
4026.87 93
4027.01 89
4027.16 79
4027.31 65
4027.45 47
4027.60 27
4027.74 6
4027.89 0
4028.03 0
4028.18 0
4028.32 0
4028.47 0
4028.61 0
4028.76 0
4028.90 0
4029.05 8
4029.20 24
4029.34 41
4029.49 56
4029.63 69
4029.78 80
4029.92 88
4030.07 93
4030.21 96
4030.36 98
4030.50 102
4030.65 108
4030.79 115
4030.94 124
4031.09 135
4031.23 147
4031.38 159
4031.52 171
4031.67 182
4031.81 190
4031.96 197
4032.10 202
4032.25 203
4032.39 201
4032.54 198
4032.69 192
4032.83 187
4032.98 180
4033.12 175
4033.27 169
4033.41 165
4033.56 161
4033.70 159
4033.85 157
4033.99 156
4034.14 156
4034.29 157
4034.43 159
4034.58 161
4034.72 164
4034.87 166
4035.01 167
4035.16 165
4035.30 160
4035.45 152
4035.59 139
4035.74 124
4035.89 108
4036.03 91
4036.18 76
4036.32 63
4036.47 54
4036.61 49
4036.76 48
4036.90 51
4037.05 57
4037.20 64
4037.34 72
4037.49 77
4037.63 80
4037.78 81
4037.92 79
4038.07 76
4038.21 74
4038.36 72
4038.51 74
4038.65 78
4038.80 84
4038.94 92
4039.09 101
4039.23 110
4039.38 119
4039.52 127
4039.67 135
4039.82 141
4039.96 147
4040.11 151
4040.25 154
4040.40 156
4040.54 156
4040.69 156
4040.83 155
4040.98 154
4041.13 151
4041.27 149
4041.42 146
4041.56 142
4041.71 137
4041.85 130
4042.00 122
4042.15 113
4042.29 103
4042.44 93
4042.58 85
4042.73 79
4042.87 76
4043.02 76
4043.16 77
4043.31 78
4043.46 78
4043.60 77
4043.75 74
4043.89 69
4044.04 64
4044.18 59
4044.33 55
4044.48 54
4044.62 55
4044.77 59
4044.91 65
4045.06 73
4045.20 82
4045.35 91
4045.50 101
4045.64 111
4045.79 122
4045.93 134
4046.08 147
4046.22 159
4046.37 169
4046.52 176
4046.66 179
4046.81 177
4046.95 171
4047.10 164
4047.24 157
4047.39 152
4047.54 151
4047.68 156
4047.83 166
4047.97 180
4048.12 195
4048.26 211
4048.41 225
4048.56 236
4048.70 243
4048.85 246
4048.99 247
4049.14 245
4049.28 241
4049.43 235
4049.58 229
4049.72 222
4049.87 214
4050.01 207
4050.16 203
4050.30 202
4050.45 205
4050.60 212
4050.74 221
4050.89 232
4051.03 242
4051.18 250
4051.32 255
4051.47 258
4051.62 259
4051.76 257
4051.91 254
4052.05 251
4052.20 245
4052.35 238
4052.49 229
4052.64 217
4052.78 204
4052.93 188
4053.07 171
4053.22 155
4053.37 140
4053.51 128
4053.66 120
4053.80 115
4053.95 114
4054.10 113
4054.24 111
4054.39 106
4054.53 96
4054.68 84
4054.82 69
4054.97 53
4055.12 41
4055.26 32
4055.41 29
4055.55 31
4055.70 36
4055.85 41
4055.99 45
4056.14 45
4056.28 40
4056.43 30
4056.58 16
4056.72 2
4056.87 0
4057.01 0
4057.16 0
4057.30 0
4057.45 0
4057.60 9
4057.74 24
4057.89 39
4058.03 51
4058.18 61
4058.33 69
4058.47 75
4058.62 80
4058.76 84
4058.91 88
4059.06 93
4059.20 98
4059.35 104
4059.49 110
4059.64 118
4059.79 127
4059.93 136
4060.08 147
4060.22 158
4060.37 169
4060.51 179
4060.66 189
4060.81 195
4060.95 198
4061.10 196
4061.24 190
4061.39 179
4061.54 167
4061.68 155
4061.83 144
4061.97 136
4062.12 130
4062.27 124
4062.41 119
4062.56 111
4062.70 102
4062.85 91
4063.00 79
4063.14 68
4063.29 57
4063.43 48
4063.58 41
4063.73 35
4063.87 32
4064.02 31
4064.16 35
4064.31 43
4064.46 56
4064.60 72
4064.75 91
4064.89 112
4065.04 132
4065.19 151
4065.33 169
4065.48 185
4065.62 199
4065.77 211
4065.92 221
4066.06 226
4066.21 226
4066.36 221
4066.50 209
4066.65 193
4066.79 173
4066.94 153
4067.09 134
4067.23 119
4067.38 108
4067.52 101
4067.67 97
4067.82 94
4067.96 89
4068.11 82
4068.25 71
4068.40 57
4068.55 41
4068.69 24
4068.84 9
4068.98 0
4069.13 0
4069.28 0
4069.42 0
4069.57 0
4069.72 0
4069.86 0
4070.01 0
4070.15 0
4070.30 4
4070.45 16
4070.59 29
4070.74 40
4070.88 49
4071.03 53
4071.18 53
4071.32 49
4071.47 41
4071.62 31
4071.76 20
4071.91 10
4072.05 1
4072.20 0
4072.35 0
4072.49 0
4072.64 6
4072.78 20
4072.93 36
4073.08 52
4073.22 68
4073.37 81
4073.52 92
4073.66 101
4073.81 108
4073.95 115
4074.10 122
4074.25 129
4074.39 133
4074.54 134
4074.68 132
4074.83 128
4074.98 123
4075.12 118
4075.27 116
4075.42 118
4075.56 126
4075.71 138
4075.85 155
4076.00 174
4076.15 194
4076.29 214
4076.44 231
4076.59 246
4076.73 259
4076.88 270
4077.02 282
4077.17 295
4077.32 312
4077.46 332
4077.61 355
4077.76 379
4077.90 400
4078.05 418
4078.19 429
4078.34 433
4078.49 430
4078.63 421
4078.78 407
4078.93 392
4079.07 377
4079.22 363
4079.37 351
4079.51 342
4079.66 336
4079.80 333
4079.95 332
4080.10 335
4080.24 340
4080.39 348
4080.54 357
4080.68 367
4080.83 375
4080.97 382
4081.12 385
4081.27 386
4081.41 384
4081.56 382
4081.71 379
4081.85 379
4082.00 383
4082.15 389
4082.29 399
4082.44 408
4082.58 416
4082.73 419
4082.88 414
4083.02 402
4083.17 382
4083.32 357
4083.46 329
4083.61 303
4083.76 282
4083.90 268
4084.05 262
4084.19 264
4084.34 272
4084.49 284
4084.63 298
4084.78 311
4084.93 322
4085.07 331
4085.22 337
4085.37 342
4085.51 346
4085.66 349
4085.80 352
4085.95 353
4086.10 354
4086.24 354
4086.39 353
4086.54 351
4086.68 351
4086.83 351
4086.98 353
4087.12 357
4087.27 359
4087.42 360
4087.56 358
4087.71 354
4087.85 346
4088.00 338
4088.15 332
4088.29 329
4088.44 332
4088.59 339
4088.73 348
4088.88 357
4089.03 363
4089.17 365
4089.32 361
4089.47 353
4089.61 342
4089.76 330
4089.91 319
4090.05 311
4090.20 305
4090.34 301
4090.49 300
4090.64 301
4090.78 304
4090.93 310
4091.08 319
4091.22 331
4091.37 347
4091.52 366
4091.66 386
4091.81 406
4091.96 423
4092.10 437
4092.25 447
4092.40 452
4092.54 454
4092.69 454
4092.84 452
4092.98 453
4093.13 458
4093.27 469
4093.42 486
4093.57 509
4093.71 537
4093.86 565
4094.01 591
4094.15 611
4094.30 625
4094.45 631
4094.59 634
4094.74 635
4094.89 638
4095.03 645
4095.18 658
4095.33 677
4095.47 701
4095.62 726
4095.77 753
4095.91 777
4096.06 798
4096.21 812
4096.35 820
4096.50 821
4096.65 815
4096.79 805
4096.94 792
4097.09 779
4097.23 768
4097.38 762
4097.53 760
4097.67 764
4097.82 771
4097.97 782
4098.11 792
4098.26 800
4098.41 803
4098.55 800
4098.70 789
4098.85 770
4098.99 746
4099.14 718
4099.29 689
4099.43 661
4099.58 635
4099.73 611
4099.87 590
4100.02 570
4100.17 551
4100.31 535
4100.46 521
4100.61 512
4100.75 506
4100.90 503
4101.05 502
4101.19 502
4101.34 501
4101.49 498
4101.63 491
4101.78 483
4101.93 472
4102.07 461
4102.22 449
4102.37 438
4102.51 425
4102.66 410
4102.81 393
4102.95 372
4103.10 350
4103.25 328
4103.39 309
4103.54 294
4103.69 284
4103.83 280
4103.98 279
4104.13 279
4104.27 277
4104.42 273
4104.57 266
4104.71 256
4104.86 246
4105.01 234
4105.15 223
4105.30 213
4105.45 205
4105.59 197
4105.74 192
4105.89 189
4106.03 189
4106.18 190
4106.33 192
4106.47 193
4106.62 192
4106.77 188
4106.92 182
4107.06 175
4107.21 167
4107.36 160
4107.50 156
4107.65 155
4107.80 155
4107.94 155
4108.09 155
4108.24 152
4108.38 148
4108.53 142
4108.68 136
4108.82 132
4108.97 129
4109.12 129
4109.26 131
4109.41 133
4109.56 134
4109.70 134
4109.85 131
4110.00 125
4110.15 115
4110.29 104
4110.44 92
4110.59 82
4110.73 73
4110.88 67
4111.03 65
4111.17 65
4111.32 68
4111.47 71
4111.61 74
4111.76 76
4111.91 76
4112.05 75
4112.20 72
4112.35 69
4112.50 67
4112.64 66
4112.79 66
4112.94 65
4113.08 65
4113.23 63
4113.38 61
4113.52 58
4113.67 56
4113.82 56
4113.96 58
4114.11 63
4114.26 72
4114.40 83
4114.55 95
4114.70 108
4114.85 121
4114.99 133
4115.14 143
4115.29 152
4115.43 157
4115.58 158
4115.73 155
4115.87 150
4116.02 143
4116.17 135
4116.32 128
4116.46 122
4116.61 118
4116.76 114
4116.90 110
4117.05 105
4117.20 99
4117.34 94
4117.49 91
4117.64 91
4117.78 94
4117.93 100
4118.08 108
4118.23 115
4118.37 117
4118.52 114
4118.67 104
4118.81 91
4118.96 75
4119.11 62
4119.25 54
4119.40 53
4119.55 59
4119.70 70
4119.84 84
4119.99 99
4120.14 112
4120.28 123
4120.43 133
4120.58 140
4120.73 145
4120.87 148
4121.02 147
4121.17 141
4121.31 129
4121.46 113
4121.61 94
4121.75 74
4121.90 56
4122.05 41
4122.20 32
4122.34 28
4122.49 30
4122.64 36
4122.78 44
4122.93 53
4123.08 61
4123.23 67
4123.37 70
4123.52 71
4123.67 69
4123.81 65
4123.96 61
4124.11 56
4124.25 52
4124.40 46
4124.55 40
4124.70 32
4124.84 21
4124.99 9
4125.14 0
4125.28 0
4125.43 0
4125.58 0
4125.73 0
4125.87 0
4126.02 0
4126.17 1
4126.31 8
4126.46 13
4126.61 16
4126.76 17
4126.90 19
4127.05 21
4127.20 25
4127.34 31
4127.49 38
4127.64 45
4127.79 52
4127.93 60
4128.08 67
4128.23 75
4128.37 83
4128.52 92
4128.67 101
4128.82 110
4128.96 118
4129.11 124
4129.26 127
4129.40 127
4129.55 124
4129.70 120
4129.85 113
4129.99 107
4130.14 101
4130.29 98
4130.44 98
4130.58 102
4130.73 109
4130.88 117
4131.02 127
4131.17 137
4131.32 146
4131.47 154
4131.61 161
4131.76 169
4131.91 178
4132.05 189
4132.20 203
4132.35 218
4132.50 232
4132.64 244
4132.79 253
4132.94 257
4133.09 258
4133.23 256
4133.38 254
4133.53 254
4133.67 256
4133.82 261
4133.97 268
4134.12 277
4134.26 283
4134.41 287
4134.56 288
4134.71 286
4134.85 281
4135.00 274
4135.15 267
4135.29 260
4135.44 252
4135.59 243
4135.74 232
4135.88 220
4136.03 204
4136.18 187
4136.33 169
4136.47 149
4136.62 129
4136.77 108
4136.92 89
4137.06 73
4137.21 59
4137.36 51
4137.50 48
4137.65 50
4137.80 58
4137.95 69
4138.09 80
4138.24 91
4138.39 100
4138.54 105
4138.68 106
4138.83 105
4138.98 102
4139.13 98
4139.27 95
4139.42 93
4139.57 92
4139.71 90
4139.86 88
4140.01 85
4140.16 80
4140.30 75
4140.45 70
4140.60 67
4140.75 69
4140.89 75
4141.04 87
4141.19 101
4141.34 116
4141.48 130
4141.63 138
4141.78 140
4141.93 134
4142.07 123
4142.22 108
4142.37 92
4142.52 76
4142.66 63
4142.81 54
4142.96 51
4143.11 53
4143.25 60
4143.40 71
4143.55 84
4143.69 98
4143.84 110
4143.99 121
4144.14 130
4144.28 135
4144.43 139
4144.58 141
4144.73 143
4144.87 145
4145.02 147
4145.17 148
4145.32 149
4145.46 149
4145.61 148
4145.76 144
4145.91 136
4146.05 126
4146.20 114
4146.35 100
4146.50 87
4146.64 75
4146.79 68
4146.94 67
4147.09 70
4147.23 79
4147.38 90
4147.53 102
4147.68 113
4147.82 122
4147.97 127
4148.12 130
4148.27 129
4148.41 127
4148.56 123
4148.71 119
4148.86 115
4149.00 111
4149.15 107
4149.30 103
4149.45 100
4149.60 98
4149.74 95
4149.89 91
4150.04 87
4150.19 80
4150.33 72
4150.48 63
4150.63 54
4150.78 46
4150.92 41
4151.07 40
4151.22 43
4151.37 49
4151.51 57
4151.66 66
4151.81 72
4151.96 76
4152.10 78
4152.25 76
4152.40 73
4152.55 68
4152.69 63
4152.84 58
4152.99 53
4153.14 47
4153.28 41
4153.43 35
4153.58 29
4153.73 22
4153.88 15
4154.02 8
4154.17 2
4154.32 0
4154.47 0
4154.61 0
4154.76 0
4154.91 0
4155.06 0
4155.20 0
4155.35 0
4155.50 3
4155.65 7
4155.79 13
4155.94 21
4156.09 33
4156.24 48
4156.39 67
4156.53 89
4156.68 109
4156.83 126
4156.98 138
4157.12 142
4157.27 139
4157.42 131
4157.57 118
4157.71 103
4157.86 89
4158.01 77
4158.16 67
4158.31 61
4158.45 59
4158.60 60
4158.75 62
4158.90 67
4159.04 72
4159.19 76
4159.34 81
4159.49 85
4159.63 89
4159.78 92
4159.93 94
4160.08 96
4160.23 98
4160.37 98
4160.52 99
4160.67 99
4160.82 101
4160.96 104
4161.11 108
4161.26 114
4161.41 120
4161.56 125
4161.70 128
4161.85 128
4162.00 124
4162.15 116
4162.29 106
4162.44 96
4162.59 86
4162.74 78
4162.89 73
4163.03 71
4163.18 71
4163.33 71
4163.48 69
4163.62 63
4163.77 52
4163.92 36
4164.07 16
4164.22 0
4164.36 0
4164.51 0
4164.66 0
4164.81 0
4164.95 0
4165.10 0
4165.25 0
4165.40 7
4165.55 21
4165.69 34
4165.84 47
4165.99 61
4166.14 74
4166.29 86
4166.43 97
4166.58 104
4166.73 108
4166.88 110
4167.02 109
4167.17 107
4167.32 106
4167.47 105
4167.62 103
4167.76 100
4167.91 95
4168.06 90
4168.21 86
4168.36 85
4168.50 87
4168.65 94
4168.80 104
4168.95 114
4169.10 122
4169.24 125
4169.39 122
4169.54 114
4169.69 101
4169.83 87
4169.98 74
4170.13 64
4170.28 58
4170.43 56
4170.57 57
4170.72 61
4170.87 67
4171.02 75
4171.17 82
4171.31 88
4171.46 94
4171.61 99
4171.76 104
4171.91 109
4172.05 113
4172.20 117
4172.35 119
4172.50 120
4172.65 118
4172.79 114
4172.94 109
4173.09 105
4173.24 104
4173.39 108
4173.53 117
4173.68 131
4173.83 149
4173.98 169
4174.13 189
4174.27 207
4174.42 224
4174.57 241
4174.72 258
4174.87 277
4175.01 299
4175.16 324
4175.31 350
4175.46 375
4175.61 399
4175.75 420
4175.90 437
4176.05 450
4176.20 458
4176.35 462
4176.49 461
4176.64 454
4176.79 441
4176.94 425
4177.09 407
4177.23 390
4177.38 377
4177.53 369
4177.68 366
4177.83 370
4177.97 379
4178.12 391
4178.27 406
4178.42 422
4178.57 438
4178.71 453
4178.86 468
4179.01 480
4179.16 490
4179.31 495
4179.45 495
4179.60 489
4179.75 480
4179.90 467
4180.05 453
4180.20 440
4180.34 429
4180.49 421
4180.64 417
4180.79 414
4180.94 409
4181.08 403
4181.23 391
4181.38 375
4181.53 354
4181.68 331
4181.82 306
4181.97 282
4182.12 260
4182.27 242
4182.42 228
4182.56 218
4182.71 211
4182.86 205
4183.01 199
4183.16 192
4183.31 182
4183.45 170
4183.60 156
4183.75 140
4183.90 123
4184.05 107
4184.19 93
4184.34 81
4184.49 71
4184.64 61
4184.79 53
4184.94 46
4185.08 43
4185.23 44
4185.38 51
4185.53 66
4185.68 87
4185.82 112
4185.97 135
4186.12 153
4186.27 163
4186.42 161
4186.57 149
4186.71 130
4186.86 109
4187.01 89
4187.16 74
4187.31 66
4187.46 63
4187.60 66
4187.75 71
4187.90 77
4188.05 82
4188.20 86
4188.34 87
4188.49 87
4188.64 86
4188.79 84
4188.94 82
4189.09 79
4189.23 76
4189.38 72
4189.53 67
4189.68 61
4189.83 54
4189.98 46
4190.12 38
4190.27 31
4190.42 25
4190.57 22
4190.72 22
4190.86 25
4191.01 29
4191.16 36
4191.31 42
4191.46 48
4191.61 52
4191.75 54
4191.90 53
4192.05 50
4192.20 44
4192.35 36
4192.50 26
4192.64 15
4192.79 4
4192.94 0
4193.09 0
4193.24 0
4193.39 0
4193.53 4
4193.68 17
4193.83 29
4193.98 36
4194.13 36
4194.28 29
4194.42 15
4194.57 0
4194.72 0
4194.87 0
4195.02 0
4195.17 0
4195.31 0
4195.46 0
4195.61 6
4195.76 22
4195.91 37
4196.06 51
4196.21 64
4196.35 77
4196.50 91
4196.65 105
4196.80 117
4196.95 127
4197.10 133
4197.24 136
4197.39 135
4197.54 132
4197.69 129
4197.84 127
4197.99 126
4198.13 127
4198.28 130
4198.43 135
4198.58 141
4198.73 149
4198.88 159
4199.02 170
4199.17 181
4199.32 191
4199.47 198
4199.62 201
4199.77 199
4199.92 194
4200.06 186
4200.21 179
4200.36 173
4200.51 172
4200.66 174
4200.81 180
4200.95 188
4201.10 197
4201.25 206
4201.40 213
4201.55 218
4201.70 221
4201.85 222
4201.99 220
4202.14 218
4202.29 214
4202.44 209
4202.59 204
4202.74 197
4202.88 191
4203.03 184
4203.18 177
4203.33 167
4203.48 157
4203.63 147
4203.78 139
4203.92 135
4204.07 137
4204.22 146
4204.37 161
4204.52 182
4204.67 203
4204.82 222
4204.96 236
4205.11 243
4205.26 242
4205.41 235
4205.56 223
4205.71 211
4205.86 201
4206.00 194
4206.15 191
4206.30 192
4206.45 195
4206.60 199
4206.75 202
4206.90 203
4207.04 204
4207.19 204
4207.34 205
4207.49 208
4207.64 212
4207.79 216
4207.94 219
4208.08 220
4208.23 219
4208.38 215
4208.53 209
4208.68 203
4208.83 199
4208.98 198
4209.12 201
4209.27 206
4209.42 215
4209.57 225
4209.72 238
4209.87 252
4210.02 268
4210.16 284
4210.31 300
4210.46 314
4210.61 325
4210.76 333
4210.91 337
4211.06 337
4211.21 335
4211.35 330
4211.50 323
4211.65 314
4211.80 303
4211.95 292
4212.10 281
4212.25 272
4212.39 268
4212.54 269
4212.69 274
4212.84 283
4212.99 297
4213.14 315
4213.29 335
4213.44 359
4213.58 386
4213.73 416
4213.88 446
4214.03 474
4214.18 499
4214.33 519
4214.48 536
4214.62 550
4214.77 561
4214.92 572
4215.07 583
4215.22 594
4215.37 604
4215.52 612
4215.67 617
4215.81 617
4215.96 613
4216.11 603
4216.26 590
4216.41 575
4216.56 559
4216.71 545
4216.86 534
4217.00 528
4217.15 525
4217.30 528
4217.45 533
4217.60 540
4217.75 546
4217.90 550
4218.05 551
4218.19 549
4218.34 544
4218.49 538
4218.64 531
4218.79 522
4218.94 512
4219.09 498
4219.24 482
4219.38 462
4219.53 440
4219.68 418
4219.83 396
4219.98 375
4220.13 355
4220.28 337
4220.43 319
4220.58 301
4220.72 284
4220.87 269
4221.02 256
4221.17 248
4221.32 243
4221.47 241
4221.62 242
4221.77 243
4221.91 241
4222.06 237
4222.21 229
4222.36 217
4222.51 204
4222.66 190
4222.81 178
4222.96 168
4223.11 162
4223.25 160
4223.40 160
4223.55 163
4223.70 167
4223.85 174
4224.00 182
4224.15 192
4224.30 203
4224.45 213
4224.59 220
4224.74 224
4224.89 225
4225.04 221
4225.19 213
4225.34 204
4225.49 193
4225.64 181
4225.79 169
4225.93 157
4226.08 144
4226.23 130
4226.38 115
4226.53 99
4226.68 84
4226.83 73
4226.98 65
4227.13 63
4227.27 67
4227.42 77
4227.57 92
4227.72 110
4227.87 130
4228.02 148
4228.17 163
4228.32 174
4228.47 180
4228.62 180
4228.76 177
4228.91 172
4229.06 168
4229.21 166
4229.36 165
4229.51 166
4229.66 168
4229.81 168
4229.96 166
4230.10 163
4230.25 160
4230.40 157
4230.55 157
4230.70 159
4230.85 161
4231.00 163
4231.15 163
4231.30 158
4231.45 151
4231.59 142
4231.74 133
4231.89 127
4232.04 126
4232.19 130
4232.34 138
4232.49 147
4232.64 156
4232.79 163
4232.94 169
4233.09 174
4233.23 178
4233.38 184
4233.53 190
4233.68 198
4233.83 205
4233.98 211
4234.13 214
4234.28 213
4234.43 208
4234.58 198
4234.72 184
4234.87 168
4235.02 152
4235.17 138
4235.32 128
4235.47 124
4235.62 126
4235.77 133
4235.92 143
4236.07 151
4236.22 155
4236.36 153
4236.51 144
4236.66 130
4236.81 112
4236.96 95
4237.11 80
4237.26 70
4237.41 65
4237.56 65
4237.71 68
4237.86 73
4238.00 77
4238.15 81
4238.30 82
4238.45 83
4238.60 82
4238.75 82
4238.90 81
4239.05 81
4239.20 82
4239.35 84
4239.50 88
4239.65 93
4239.79 99
4239.94 106
4240.09 113
4240.24 118
4240.39 122
4240.54 124
4240.69 122
4240.84 118
4240.99 110
4241.14 99
4241.29 86
4241.44 74
4241.58 64
4241.73 57
4241.88 56
4242.03 61
4242.18 70
4242.33 84
4242.48 99
4242.63 114
4242.78 127
4242.93 136
4243.08 141
4243.23 142
4243.37 140
4243.52 137
4243.67 133
4243.82 129
4243.97 127
4244.12 127
4244.27 128
4244.42 131
4244.57 134
4244.72 137
4244.87 141
4245.02 145
4245.17 150
4245.31 155
4245.46 162
4245.61 169
4245.76 176
4245.91 182
4246.06 186
4246.21 187
4246.36 186
4246.51 183
4246.66 176
4246.81 168
4246.96 158
4247.11 147
4247.26 136
4247.40 125
4247.55 116
4247.70 109
4247.85 105
4248.00 103
4248.15 104
4248.30 104
4248.45 104
4248.60 100
4248.75 93
4248.90 84
4249.05 73
4249.20 64
4249.35 59
4249.49 58
4249.64 63
4249.79 72
4249.94 83
4250.09 91
4250.24 96
4250.39 94
4250.54 85
4250.69 70
4250.84 50
4250.99 29
4251.14 9
4251.29 0
4251.44 0
4251.59 0
4251.74 0
4251.88 0
4252.03 0
4252.18 0
4252.33 0
4252.48 0
4252.63 10
4252.78 21
4252.93 35
4253.08 50
4253.23 65
4253.38 80
4253.53 90
4253.68 95
4253.83 95
4253.98 90
4254.13 82
4254.27 73
4254.42 67
4254.57 63
4254.72 65
4254.87 70
4255.02 79
4255.17 89
4255.32 98
4255.47 104
4255.62 107
4255.77 106
4255.92 102
4256.07 96
4256.22 90
4256.37 84
4256.52 81
4256.67 82
4256.82 87
4256.96 96
4257.11 109
4257.26 126
4257.41 143
4257.56 160
4257.71 173
4257.86 180
4258.01 180
4258.16 173
4258.31 161
4258.46 146
4258.61 130
4258.76 115
4258.91 103
4259.06 95
4259.21 92
4259.36 94
4259.51 100
4259.66 111
4259.80 124
4259.95 138
4260.10 151
4260.25 163
4260.40 171
4260.55 177
4260.70 180
4260.85 181
4261.00 181
4261.15 181
4261.30 179
4261.45 178
4261.60 176
4261.75 175
4261.90 175
4262.05 177
4262.20 179
4262.35 183
4262.50 187
4262.65 190
4262.80 192
4262.94 193
4263.09 193
4263.24 194
4263.39 194
4263.54 194
4263.69 191
4263.84 186
4263.99 177
4264.14 164
4264.29 149
4264.44 134
4264.59 121
4264.74 112
4264.89 108
4265.04 109
4265.19 114
4265.34 122
4265.49 133
4265.64 147
4265.79 162
4265.94 178
4266.09 193
4266.24 205
4266.39 213
4266.54 215
4266.68 211
4266.83 202
4266.98 188
4267.13 172
4267.28 157
4267.43 143
4267.58 133
4267.73 126
4267.88 122
4268.03 121
4268.18 121
4268.33 121
4268.48 117
4268.63 110
4268.78 99
4268.93 85
4269.08 71
4269.23 58
4269.38 49
4269.53 46
4269.68 48
4269.83 54
4269.98 61
4270.13 68
4270.28 71
4270.43 71
4270.58 68
4270.73 63
4270.88 59
4271.03 58
4271.17 59
4271.32 64
4271.47 72
4271.62 82
4271.77 92
4271.92 100
4272.07 107
4272.22 111
4272.37 112
4272.52 110
4272.67 104
4272.82 96
4272.97 85
4273.12 73
4273.27 60
4273.42 50
4273.57 42
4273.72 38
4273.87 38
4274.02 41
4274.17 47
4274.32 53
4274.47 58
4274.62 60
4274.77 60
4274.92 56
4275.07 48
4275.22 38
4275.37 27
4275.52 17
4275.67 9
4275.82 6
4275.97 6
4276.12 10
4276.27 15
4276.42 22
4276.57 27
4276.72 29
4276.87 28
4277.02 24
4277.17 18
4277.32 11
4277.46 4
4277.61 0
4277.76 0
4277.91 0
4278.06 0
4278.21 0
4278.36 0
4278.51 0
4278.66 0
4278.81 4
4278.96 18
4279.11 34
4279.26 50
4279.41 65
4279.56 77
4279.71 87
4279.86 93
4280.01 98
4280.16 101
4280.31 103
4280.46 104
4280.61 105
4280.76 105
4280.91 103
4281.06 99
4281.21 92
4281.36 84
4281.51 75
4281.66 66
4281.81 57
4281.96 51
4282.11 45
4282.26 41
4282.41 37
4282.56 34
4282.71 33
4282.86 32
4283.01 34
4283.16 38
4283.31 45
4283.46 54
4283.61 64
4283.76 73
4283.91 80
4284.06 83
4284.21 81
4284.36 77
4284.51 70
4284.66 64
4284.81 61
4284.96 62
4285.11 68
4285.26 77
4285.41 88
4285.56 99
4285.71 109
4285.86 117
4286.01 122
4286.16 125
4286.31 125
4286.46 122
4286.61 115
4286.76 104
4286.91 91
4287.06 76
4287.21 63
4287.36 54
4287.51 51
4287.66 55
4287.81 64
4287.96 75
4288.11 86
4288.26 93
4288.41 94
4288.56 90
4288.71 81
4288.86 69
4289.01 55
4289.16 41
4289.31 28
4289.46 15
4289.61 2
4289.76 0
4289.91 0
4290.06 0
4290.21 0
4290.36 0
4290.51 0
4290.66 0
4290.81 0
4290.96 13
4291.11 28
4291.26 41
4291.41 52
4291.56 62
4291.71 71
4291.86 80
4292.01 92
4292.16 106
4292.31 122
4292.46 138
4292.61 152
4292.76 162
4292.91 165
4293.06 161
4293.21 152
4293.36 139
4293.51 125
4293.66 110
4293.81 98
4293.96 89
4294.11 83
4294.26 79
4294.41 77
4294.56 76
4294.71 78
4294.86 83
4295.01 90
4295.16 100
4295.31 112
4295.46 123
4295.61 131
4295.76 136
4295.91 135
4296.06 128
4296.21 119
4296.36 108
4296.51 98
4296.66 93
4296.81 93
4296.96 98
4297.11 106
4297.26 115
4297.41 124
4297.56 131
4297.71 134
4297.86 136
4298.01 135
4298.16 134
4298.32 133
4298.47 133
4298.62 134
4298.77 135
4298.92 136
4299.07 135
4299.22 134
4299.37 133
4299.52 132
4299.67 133
4299.82 138
4299.97 148
4300.12 164
4300.27 183
4300.42 204
4300.57 224
4300.72 241
4300.87 254
4301.02 263
4301.17 270
4301.32 276
4301.47 286
4301.62 300
4301.77 316
4301.92 334
4302.07 350
4302.22 363
4302.37 370
4302.52 371
4302.67 367
4302.82 360
4302.97 350
4303.12 341
4303.27 333
4303.42 325
4303.57 321
4303.72 318
4303.87 319
4304.02 322
4304.17 326
4304.32 331
4304.47 335
4304.63 337
4304.78 337
4304.93 332
4305.08 325
4305.23 315
4305.38 304
4305.53 294
4305.68 285
4305.83 276
4305.98 269
4306.13 260
4306.28 250
4306.43 238
4306.58 225
4306.73 212
4306.88 202
4307.03 195
4307.18 190
4307.33 188
4307.48 187
4307.63 183
4307.78 177
4307.93 166
4308.08 153
4308.23 138
4308.38 124
4308.53 111
4308.68 101
4308.83 94
4308.98 91
4309.14 92
4309.29 95
4309.44 100
4309.59 107
4309.74 113
4309.89 119
4310.04 123
4310.19 124
4310.34 122
4310.49 118
4310.64 111
4310.79 103
4310.94 94
4311.09 86
4311.24 78
4311.39 71
4311.54 66
4311.69 62
4311.84 61
4311.99 61
4312.14 63
4312.29 67
4312.44 72
4312.59 80
4312.74 89
4312.90 99
4313.05 110
4313.20 120
4313.35 130
4313.50 136
4313.65 139
4313.80 137
4313.95 133
4314.10 127
4314.25 120
4314.40 114
4314.55 109
4314.70 107
4314.85 105
4315.00 104
4315.15 102
4315.30 100
4315.45 97
4315.60 95
4315.75 94
4315.90 93
4316.06 94
4316.21 96
4316.36 99
4316.51 100
4316.66 102
4316.81 103
4316.96 104
4317.11 107
4317.26 111
4317.41 116
4317.56 124
4317.71 131
4317.86 138
4318.01 144
4318.16 148
4318.31 150
4318.46 150
4318.61 148
4318.76 145
4318.91 143
4319.07 141
4319.22 142
4319.37 144
4319.52 150
4319.67 157
4319.82 166
4319.97 175
4320.12 184
4320.27 191
4320.42 196
4320.57 198
4320.72 199
4320.87 198
4321.02 196
4321.17 193
4321.32 190
4321.47 186
4321.63 181
4321.78 175
4321.93 167
4322.08 159
4322.23 150
4322.38 140
4322.53 130
4322.68 121
4322.83 114
4322.98 111
4323.13 111
4323.28 116
4323.43 125
4323.58 135
4323.73 145
4323.88 153
4324.04 158
4324.19 160
4324.34 160
4324.49 159
4324.64 159
4324.79 160
4324.94 162
4325.09 165
4325.24 167
4325.39 166
4325.54 164
4325.69 160
4325.84 155
4325.99 149
4326.14 145
4326.29 141
4326.45 138
4326.60 134
4326.75 128
4326.90 121
4327.05 111
4327.20 100
4327.35 89
4327.50 81
4327.65 78
4327.80 79
4327.95 86
4328.10 95
4328.25 106
4328.40 114
4328.56 119
4328.71 118
4328.86 114
4329.01 109
4329.16 104
4329.31 104
4329.46 108
4329.61 116
4329.76 127
4329.91 137
4330.06 145
4330.21 147
4330.36 146
4330.51 141
4330.67 134
4330.82 128
4330.97 124
4331.12 122
4331.27 122
4331.42 123
4331.57 124
4331.72 126
4331.87 127
4332.02 128
4332.17 129
4332.32 130
4332.47 130
4332.63 130
4332.78 128
4332.93 127
4333.08 125
4333.23 123
4333.38 123
4333.53 124
4333.68 127
4333.83 131
4333.98 137
4334.13 144
4334.28 152
4334.44 160
4334.59 167
4334.74 171
4334.89 171
4335.04 166
4335.19 156
4335.34 142
4335.49 126
4335.64 110
4335.79 97
4335.94 88
4336.09 82
4336.25 82
4336.40 84
4336.55 89
4336.70 95
4336.85 103
4337.00 110
4337.15 118
4337.30 127
4337.45 136
4337.60 147
4337.75 158
4337.90 171
4338.06 183
4338.21 193
4338.36 200
4338.51 202
4338.66 200
4338.81 193
4338.96 184
4339.11 174
4339.26 164
4339.41 156
4339.56 149
4339.72 142
4339.87 136
4340.02 129
4340.17 122
4340.32 116
4340.47 111
4340.62 108
4340.77 110
4340.92 116
4341.07 125
4341.22 137
4341.38 149
4341.53 161
4341.68 170
4341.83 174
4341.98 174
4342.13 171
4342.28 166
4342.43 160
4342.58 155
4342.73 152
4342.88 150
4343.04 150
4343.19 150
4343.34 148
4343.49 144
4343.64 138
4343.79 131
4343.94 124
4344.09 118
4344.24 113
4344.39 110
4344.55 108
4344.70 106
4344.85 102
4345.00 97
4345.15 89
4345.30 80
4345.45 71
4345.60 62
4345.75 54
4345.90 50
4346.06 47
4346.21 47
4346.36 49
4346.51 53
4346.66 59
4346.81 67
4346.96 76
4347.11 88
4347.26 99
4347.41 110
4347.57 118
4347.72 124
4347.87 127
4348.02 127
4348.17 122
4348.32 114
4348.47 102
4348.62 88
4348.77 71
4348.93 54
4349.08 37
4349.23 23
4349.38 11
4349.53 4
4349.68 1
4349.83 1
4349.98 4
4350.13 8
4350.29 10
4350.44 9
4350.59 6
4350.74 0
4350.89 0
4351.04 0
4351.19 0
4351.34 0
4351.49 0
4351.65 0
4351.80 1
4351.95 5
4352.10 7
4352.25 8
4352.40 10
4352.55 13
4352.70 19
4352.85 27
4353.01 34
4353.16 41
4353.31 44
4353.46 42
4353.61 35
4353.76 26
4353.91 14
4354.06 3
4354.21 0
4354.37 0
4354.52 0
4354.67 0
4354.82 0
4354.97 0
4355.12 6
4355.27 15
4355.42 25
4355.58 37
4355.73 50
4355.88 64
4356.03 76
4356.18 86
4356.33 90
4356.48 89
4356.63 83
4356.78 74
4356.94 62
4357.09 50
4357.24 39
4357.39 32
4357.54 28
4357.69 28
4357.84 30
4357.99 35
4358.15 43
4358.30 53
4358.45 64
4358.60 78
4358.75 92
4358.90 104
4359.05 114
4359.20 120
4359.36 120
4359.51 116
4359.66 107
4359.81 97
4359.96 87
4360.11 82
4360.26 81
4360.41 87
4360.57 98
4360.72 112
4360.87 129
4361.02 145
4361.17 159
4361.32 170
4361.47 176
4361.62 180
4361.78 182
4361.93 184
4362.08 186
4362.23 190
4362.38 193
4362.53 196
4362.68 197
4362.84 195
4362.99 191
4363.14 184
4363.29 176
4363.44 168
4363.59 161
4363.74 155
4363.89 149
4364.05 143
4364.20 137
4364.35 130
4364.50 123
4364.65 119
4364.80 117
4364.95 119
4365.11 127
4365.26 138
4365.41 151
4365.56 163
4365.71 173
4365.86 179
4366.01 181
4366.16 180
4366.32 177
4366.47 174
4366.62 172
4366.77 170
4366.92 170
4367.07 171
4367.22 172
4367.38 172
4367.53 173
4367.68 175
4367.83 178
4367.98 182
4368.13 185
4368.28 188
4368.44 189
4368.59 187
4368.74 184
4368.89 179
4369.04 173
4369.19 167
4369.34 161
4369.50 154
4369.65 147
4369.80 139
4369.95 131
4370.10 124
4370.25 118
4370.40 114
4370.56 114
4370.71 116
4370.86 118
4371.01 120
4371.16 119
4371.31 113
4371.46 103
4371.62 90
4371.77 76
4371.92 65
4372.07 57
4372.22 57
4372.37 63
4372.52 75
4372.68 90
4372.83 107
4372.98 123
4373.13 135
4373.28 143
4373.43 148
4373.58 150
4373.74 151
4373.89 152
4374.04 154
4374.19 156
4374.34 159
4374.49 162
4374.65 163
4374.80 163
4374.95 161
4375.10 159
4375.25 156
4375.40 152
4375.55 149
4375.71 145
4375.86 140
4376.01 134
4376.16 127
4376.31 120
4376.46 114
4376.62 107
4376.77 102
4376.92 97
4377.07 93
4377.22 88
4377.37 83
4377.52 76
4377.68 70
4377.83 64
4377.98 58
4378.13 53
4378.28 48
4378.43 43
4378.59 37
4378.74 30
4378.89 24
4379.04 19
4379.19 18
4379.34 22
4379.50 32
4379.65 48
4379.80 66
4379.95 84
4380.10 99
4380.25 109
4380.40 113
4380.56 111
4380.71 105
4380.86 96
4381.01 87
4381.16 80
4381.31 76
4381.47 74
4381.62 76
4381.77 79
4381.92 84
4382.07 89
4382.22 93
4382.38 97
4382.53 99
4382.68 102
4382.83 106
4382.98 111
4383.13 119
4383.29 129
4383.44 141
4383.59 153
4383.74 165
4383.89 176
4384.04 186
4384.20 194
4384.35 201
4384.50 206
4384.65 210
4384.80 214
4384.95 219
4385.11 226
4385.26 234
4385.41 243
4385.56 252
4385.71 261
4385.86 266
4386.02 266
4386.17 262
4386.32 252
4386.47 240
4386.62 226
4386.78 213
4386.93 203
4387.08 195
4387.23 190
4387.38 186
4387.53 181
4387.69 173
4387.84 163
4387.99 150
4388.14 137
4388.29 126
4388.44 119
4388.60 117
4388.75 119
4388.90 124
4389.05 129
4389.20 134
4389.35 135
4389.51 132
4389.66 124
4389.81 112
4389.96 96
4390.11 78
4390.27 59
4390.42 41
4390.57 25
4390.72 13
4390.87 7
4391.02 7
4391.18 11
4391.33 20
4391.48 28
4391.63 35
4391.78 39
4391.94 39
4392.09 36
4392.24 32
4392.39 27
4392.54 25
4392.69 25
4392.85 27
4393.00 30
4393.15 33
4393.30 36
4393.45 37
4393.61 36
4393.76 34
4393.91 30
4394.06 25
4394.21 19
4394.36 12
4394.52 5
4394.67 0
4394.82 0
4394.97 0
4395.12 0
4395.28 0
4395.43 0
4395.58 0
4395.73 0
4395.88 0
4396.04 4
4396.19 13
4396.34 25
4396.49 38
4396.64 52
4396.79 65
4396.95 74
4397.10 79
4397.25 80
4397.40 77
4397.55 72
4397.71 67
4397.86 63
4398.01 61
4398.16 59
4398.31 58
4398.47 56
4398.62 53
4398.77 49
4398.92 45
4399.07 42
4399.23 42
4399.38 43
4399.53 47
4399.68 52
4399.83 56
4399.99 59
4400.14 61
4400.29 61
4400.44 61
4400.59 60
4400.75 60
4400.90 62
4401.05 65
4401.20 70
4401.35 77
4401.51 88
4401.66 101
4401.81 118
4401.96 135
4402.11 152
4402.26 167
4402.42 178
4402.57 186
4402.72 189
4402.87 191
4403.02 191
4403.18 194
4403.33 198
4403.48 204
4403.63 211
4403.79 220
4403.94 227
4404.09 232
4404.24 234
4404.39 233
4404.55 231
4404.70 227
4404.85 222
4405.00 216
4405.15 212
4405.31 208
4405.46 204
4405.61 202
4405.76 201
4405.91 200
4406.07 202
4406.22 204
4406.37 208
4406.52 213
4406.67 217
4406.83 220
4406.98 221
4407.13 218
4407.28 212
4407.43 202
4407.59 191
4407.74 180
4407.89 170
4408.04 162
4408.19 157
4408.35 154
4408.50 150
4408.65 146
4408.80 139
4408.96 130
4409.11 120
4409.26 110
4409.41 103
4409.56 98
4409.72 98
4409.87 101
4410.02 107
4410.17 113
4410.32 118
4410.48 121
4410.63 122
4410.78 122
4410.93 121
4411.09 120
4411.24 121
4411.39 124
4411.54 128
4411.69 134
4411.85 140
4412.00 146
4412.15 153
4412.30 158
4412.45 161
4412.61 162
4412.76 160
4412.91 155
4413.06 148
4413.22 138
4413.37 127
4413.52 117
4413.67 108
4413.82 101
4413.98 96
4414.13 93
4414.28 90
4414.43 89
4414.59 87
4414.74 86
4414.89 87
4415.04 91
4415.19 98
4415.35 109
4415.50 124
4415.65 141
4415.80 158
4415.96 175
4416.11 190
4416.26 201
4416.41 208
4416.56 210
4416.72 207
4416.87 200
4417.02 188
4417.17 174
4417.33 159
4417.48 145
4417.63 133
4417.78 125
4417.93 120
4418.09 120
4418.24 122
4418.39 128
4418.54 136
4418.70 146
4418.85 159
4419.00 174
4419.15 190
4419.31 203
4419.46 214
4419.61 222
4419.76 226
4419.91 229
4420.07 232
4420.22 239
4420.37 250
4420.52 267
4420.68 287
4420.83 310
4420.98 331
4421.13 348
4421.29 360
4421.44 365
4421.59 364
4421.74 360
4421.89 355
4422.05 351
4422.20 350
4422.35 353
4422.50 360
4422.66 370
4422.81 382
4422.96 395
4423.11 407
4423.27 417
4423.42 424
4423.57 427
4423.72 426
4423.87 422
4424.03 415
4424.18 407
4424.33 400
4424.48 395
4424.64 394
4424.79 397
4424.94 402
4425.09 410
4425.25 416
4425.40 422
4425.55 425
4425.70 426
4425.86 424
4426.01 419
4426.16 413
4426.31 405
4426.47 395
4426.62 384
4426.77 371
4426.92 359
4427.08 349
4427.23 342
4427.38 339
4427.53 342
4427.68 350
4427.84 361
4427.99 374
4428.14 385
4428.29 393
4428.45 399
4428.60 402
4428.75 403
4428.90 404
4429.06 406
4429.21 411
4429.36 418
4429.51 427
4429.67 440
4429.82 455
4429.97 471
4430.12 489
4430.28 508
4430.43 525
4430.58 541
4430.73 554
4430.89 564
4431.04 570
4431.19 573
4431.34 573
4431.50 573
4431.65 574
4431.80 576
4431.95 582
4432.11 589
4432.26 597
4432.41 606
4432.56 613
4432.72 619
4432.87 624
4433.02 630
4433.17 637
4433.33 646
4433.48 657
4433.63 666
4433.78 672
4433.94 671
4434.09 664
4434.24 651
4434.39 632
4434.55 611
4434.70 589
4434.85 566
4435.00 543
4435.16 519
4435.31 493
4435.46 467
4435.62 440
4435.77 415
4435.92 393
4436.07 375
4436.23 360
4436.38 349
4436.53 337
4436.68 325
4436.84 311
4436.99 295
4437.14 277
4437.29 260
4437.45 246
4437.60 237
4437.75 233
4437.90 232
4438.06 235
4438.21 238
4438.36 241
4438.51 242
4438.67 242
4438.82 241
4438.97 241
4439.13 242
4439.28 244
4439.43 247
4439.58 248
4439.74 246
4439.89 242
4440.04 236
4440.19 228
4440.35 220
4440.50 215
4440.65 211
4440.80 211
4440.96 214
4441.11 219
4441.26 225
4441.41 233
4441.57 241
4441.72 248
4441.87 254
4442.03 259
4442.18 261
4442.33 261
4442.48 260
4442.64 258
4442.79 255
4442.94 253
4443.09 253
4443.25 253
4443.40 256
4443.55 258
4443.71 260
4443.86 260
4444.01 258
4444.16 254
4444.32 248
4444.47 243
4444.62 240
4444.77 240
4444.93 243
4445.08 247
4445.23 251
4445.39 255
4445.54 256
4445.69 255
4445.84 253
4446.00 251
4446.15 250
4446.30 252
4446.45 256
4446.61 260
4446.76 263
4446.91 264
4447.07 260
4447.22 251
4447.37 239
4447.52 223
4447.68 207
4447.83 192
4447.98 178
4448.14 167
4448.29 156
4448.44 146
4448.59 134
4448.75 120
4448.90 103
4449.05 86
4449.20 70
4449.36 56
4449.51 47
4449.66 42
4449.82 41
4449.97 43
4450.12 45
4450.27 46
4450.43 46
4450.58 43
4450.73 38
4450.89 30
4451.04 22
4451.19 13
4451.34 5
4451.50 0
4451.65 0
4451.80 0
4451.96 0
4452.11 0
4452.26 0
4452.41 0
4452.57 0
4452.72 0
4452.87 0
4453.03 4
4453.18 12
4453.33 22
4453.48 34
4453.64 48
4453.79 61
4453.94 73
4454.10 81
4454.25 85
4454.40 85
4454.55 81
4454.71 73
4454.86 63
4455.01 53
4455.17 42
4455.32 33
4455.47 25
4455.62 20
4455.78 16
4455.93 14
4456.08 15
4456.24 16
4456.39 16
4456.54 15
4456.70 11
4456.85 6
4457.00 0
4457.15 0
4457.31 0
4457.46 0
4457.61 0
4457.77 7
4457.92 21
4458.07 36
4458.22 50
4458.38 60
4458.53 64
4458.68 64
4458.84 59
4458.99 53
4459.14 47
4459.30 41
4459.45 37
4459.60 36
4459.75 39
4459.91 44
4460.06 51
4460.21 59
4460.37 70
4460.52 80
4460.67 90
4460.83 98
4460.98 103
4461.13 106
4461.28 107
4461.44 106
4461.59 104
4461.74 101
4461.90 97
4462.05 94
4462.20 90
4462.36 87
4462.51 84
4462.66 82
4462.81 82
4462.97 84
4463.12 86
4463.27 88
4463.43 87
4463.58 84
4463.73 77
4463.89 68
4464.04 56
4464.19 45
4464.35 35
4464.50 27
4464.65 21
4464.80 17
4464.96 16
4465.11 16
4465.26 18
4465.42 21
4465.57 26
4465.72 34
4465.88 46
4466.03 60
4466.18 77
4466.34 94
4466.49 110
4466.64 123
4466.79 131
4466.95 132
4467.10 127
4467.25 115
4467.41 98
4467.56 77
4467.71 55
4467.87 33
4468.02 14
4468.17 0
4468.33 0
4468.48 0
4468.63 0
4468.79 0
4468.94 0
4469.09 10
4469.24 18
4469.40 24
4469.55 26
4469.70 26
4469.86 23
4470.01 19
4470.16 15
4470.32 10
4470.47 7
4470.62 4
4470.78 2
4470.93 1
4471.08 2
4471.24 6
4471.39 13
4471.54 23
4471.70 37
4471.85 53
4472.00 69
4472.16 84
4472.31 96
4472.46 105
4472.61 109
4472.77 110
4472.92 108
4473.07 103
4473.23 97
4473.38 90
4473.53 81
4473.69 73
4473.84 65
4473.99 57
4474.15 50
4474.30 43
4474.45 36
4474.61 30
4474.76 24
4474.91 20
4475.07 16
4475.22 13
4475.37 12
4475.53 11
4475.68 10
4475.83 9
4475.99 7
4476.14 5
4476.29 3
4476.45 2
4476.60 3
4476.75 4
4476.91 5
4477.06 7
4477.21 8
4477.37 8
4477.52 6
4477.67 3
4477.83 0
4477.98 0
4478.13 0
4478.29 0
4478.44 0
4478.59 0
4478.75 0
4478.90 3
4479.05 9
4479.21 14
4479.36 18
4479.51 23
4479.67 28
4479.82 35
4479.97 44
4480.13 55
4480.28 68
4480.43 82
4480.59 95
4480.74 104
4480.89 108
4481.05 106
4481.20 99
4481.35 89
4481.51 77
4481.66 66
4481.81 58
4481.97 54
4482.12 52
4482.27 53
4482.43 54
4482.58 53
4482.73 50
4482.89 46
4483.04 40
4483.19 34
4483.35 29
4483.50 25
4483.65 22
4483.81 19
4483.96 15
4484.11 11
4484.27 5
4484.42 0
4484.57 0
4484.73 0
4484.88 0
4485.03 0
4485.19 0
4485.34 0
4485.49 0
4485.65 0
4485.80 10
4485.95 23
4486.11 37
4486.26 50
4486.41 61
4486.57 68
4486.72 72
4486.87 72
4487.03 72
4487.18 73
4487.34 76
4487.49 82
4487.64 91
4487.80 102
4487.95 114
4488.10 126
4488.26 137
4488.41 146
4488.56 155
4488.72 164
4488.87 173
4489.02 182
4489.18 193
4489.33 206
4489.48 218
4489.64 231
4489.79 242
4489.94 253
4490.10 263
4490.25 272
4490.40 281
4490.56 292
4490.71 304
4490.87 318
4491.02 333
4491.17 347
4491.33 359
4491.48 368
4491.63 374
4491.79 378
4491.94 379
4492.09 378
4492.25 376
4492.40 373
4492.55 368
4492.71 361
4492.86 354
4493.02 347
4493.17 341
4493.32 336
4493.48 333
4493.63 329
4493.78 324
4493.94 316
4494.09 306
4494.24 294
4494.40 281
4494.55 269
4494.70 258
4494.86 250
4495.01 243
4495.17 239
4495.32 235
4495.47 232
4495.63 231
4495.78 231
4495.93 232
4496.09 234
4496.24 236
4496.39 235
4496.55 232
4496.70 225
4496.85 215
4497.01 201
4497.16 186
4497.32 171
4497.47 159
4497.62 149
4497.78 143
4497.93 140
4498.08 138
4498.24 136
4498.39 132
4498.55 125
4498.70 115
4498.85 103
4499.01 92
4499.16 83
4499.31 78
4499.47 78
4499.62 82
4499.77 88
4499.93 94
4500.08 97
4500.24 96
4500.39 89
4500.54 78
4500.70 63
4500.85 47
4501.00 32
4501.16 22
4501.31 19
4501.46 22
4501.62 32
4501.77 46
4501.93 63
4502.08 80
4502.23 94
4502.39 106
4502.54 115
4502.69 124
4502.85 132
4503.00 141
4503.16 151
4503.31 160
4503.46 167
4503.62 170
4503.77 169
4503.92 164
4504.08 156
4504.23 146
4504.39 137
4504.54 128
4504.69 120
4504.85 112
4505.00 105
4505.15 97
4505.31 90
4505.46 83
4505.62 77
4505.77 72
4505.92 68
4506.08 65
4506.23 62
4506.38 58
4506.54 53
4506.69 48
4506.85 43
4507.00 38
4507.15 36
4507.31 36
4507.46 40
4507.62 45
4507.77 52
4507.92 59
4508.08 65
4508.23 70
4508.38 72
4508.54 72
4508.69 70
4508.85 66
4509.00 60
4509.15 54
4509.31 48
4509.46 43
4509.62 42
4509.77 45
4509.92 53
4510.08 65
4510.23 81
4510.38 99
4510.54 116
4510.69 130
4510.85 138
4511.00 138
4511.15 131
4511.31 116
4511.46 95
4511.62 69
4511.77 40
4511.92 12
4512.08 0
4512.23 0
4512.38 0
4512.54 0
4512.69 0
4512.85 0
4513.00 0
4513.15 0
4513.31 9
4513.46 33
4513.62 57
4513.77 80
4513.92 98
4514.08 110
4514.23 116
4514.39 117
4514.54 113
4514.69 106
4514.85 98
4515.00 90
4515.16 84
4515.31 80
4515.46 79
4515.62 79
4515.77 81
4515.92 86
4516.08 94
4516.23 104
4516.39 115
4516.54 127
4516.69 138
4516.85 146
4517.00 151
4517.16 151
4517.31 150
4517.46 147
4517.62 146
4517.77 147
4517.93 153
4518.08 161
4518.23 172
4518.39 183
4518.54 191
4518.70 196
4518.85 197
4519.00 194
4519.16 186
4519.31 176
4519.47 164
4519.62 151
4519.77 139
4519.93 126
4520.08 115
4520.24 104
4520.39 94
4520.54 86
4520.70 79
4520.85 74
4521.01 73
4521.16 76
4521.31 84
4521.47 96
4521.62 111
4521.78 129
4521.93 148
4522.09 167
4522.24 184
4522.39 200
4522.55 212
4522.70 220
4522.86 223
4523.01 221
4523.16 214
4523.32 202
4523.47 189
4523.63 175
4523.78 164
4523.93 156
4524.09 152
4524.24 152
4524.40 154
4524.55 155
4524.70 156
4524.86 154
4525.01 151
4525.17 147
4525.32 143
4525.47 140
4525.63 139
4525.78 139
4525.94 140
4526.09 141
4526.25 140
4526.40 139
4526.55 136
4526.71 133
4526.86 128
4527.02 124
4527.17 119
4527.32 114
4527.48 111
4527.63 109
4527.79 111
4527.94 116
4528.10 124
4528.25 134
4528.40 144
4528.56 150
4528.71 154
4528.87 154
4529.02 150
4529.17 146
4529.33 142
4529.48 141
4529.64 142
4529.79 147
4529.95 153
4530.10 161
4530.25 171
4530.41 180
4530.56 190
4530.72 201
4530.87 211
4531.02 221
4531.18 228
4531.33 233
4531.49 234
4531.64 231
4531.80 225
4531.95 217
4532.10 210
4532.26 204
4532.41 202
4532.57 204
4532.72 212
4532.88 224
4533.03 239
4533.18 256
4533.34 272
4533.49 287
4533.65 297
4533.80 303
4533.96 303
4534.11 298
4534.26 288
4534.42 273
4534.57 256
4534.73 238
4534.88 220
4535.04 205
4535.19 192
4535.34 184
4535.50 180
4535.65 179
4535.81 182
4535.96 186
4536.12 193
4536.27 200
4536.42 209
4536.58 218
4536.73 227
4536.89 235
4537.04 241
4537.20 244
4537.35 245
4537.50 243
4537.66 240
4537.81 235
4537.97 229
4538.12 222
4538.28 212
4538.43 202
4538.58 191
4538.74 180
4538.89 171
4539.05 164
4539.20 161
4539.36 160
4539.51 162
4539.66 166
4539.82 170
4539.97 175
4540.13 179
4540.28 181
4540.44 182
4540.59 182
4540.75 180
4540.90 178
4541.05 176
4541.21 173
4541.36 170
4541.52 167
4541.67 165
4541.83 161
4541.98 156
4542.13 149
4542.29 140
4542.44 129
4542.60 116
4542.75 103
4542.91 90
4543.06 79
4543.22 71
4543.37 66
4543.52 67
4543.68 71
4543.83 79
4543.99 89
4544.14 99
4544.30 109
4544.45 118
4544.61 124
4544.76 126
4544.91 126
4545.07 125
4545.22 123
4545.38 123
4545.53 127
4545.69 136
4545.84 149
4546.00 165
4546.15 182
4546.30 196
4546.46 205
4546.61 208
4546.77 205
4546.92 197
4547.08 187
4547.23 177
4547.39 169
4547.54 165
4547.70 163
4547.85 165
4548.00 167
4548.16 171
4548.31 175
4548.47 179
4548.62 182
4548.78 183
4548.93 181
4549.09 177
4549.24 169
4549.39 159
4549.55 146
4549.70 134
4549.86 123
4550.01 114
4550.17 109
4550.32 105
4550.48 104
4550.63 106
4550.79 108
4550.94 110
4551.09 111
4551.25 111
4551.40 109
4551.56 105
4551.71 99
4551.87 92
4552.02 85
4552.18 79
4552.33 74
4552.49 71
4552.64 68
4552.79 67
4552.95 67
4553.10 69
4553.26 74
4553.41 81
4553.57 90
4553.72 99
4553.88 108
4554.03 114
4554.19 118
4554.34 120
4554.50 120
4554.65 120
4554.80 120
4554.96 120
4555.11 122
4555.27 125
4555.42 128
4555.58 132
4555.73 137
4555.89 141
4556.04 145
4556.20 148
4556.35 150
4556.51 152
4556.66 154
4556.81 157
4556.97 161
4557.12 167
4557.28 175
4557.43 182
4557.59 191
4557.74 199
4557.90 209
4558.05 220
4558.21 234
4558.36 250
4558.52 270
4558.67 291
4558.83 313
4558.98 335
4559.13 356
4559.29 376
4559.44 396
4559.60 416
4559.75 438
4559.91 461
4560.06 486
4560.22 512
4560.37 536
4560.53 557
4560.68 574
4560.84 588
4560.99 598
4561.15 608
4561.30 620
4561.46 637
4561.61 661
4561.76 691
4561.92 727
4562.07 765
4562.23 804
4562.38 840
4562.54 871
4562.69 897
4562.85 917
4563.00 933
4563.16 945
4563.31 954
4563.47 962
4563.62 969
4563.78 978
4563.93 989
4564.09 1004
4564.24 1022
4564.40 1044
4564.55 1068
4564.71 1092
4564.86 1113
4565.02 1131
4565.17 1144
4565.32 1151
4565.48 1154
4565.63 1154
4565.79 1152
4565.94 1151
4566.10 1150
4566.25 1150
4566.41 1148
4566.56 1145
4566.72 1137
4566.87 1125
4567.03 1108
4567.18 1087
4567.34 1064
4567.49 1039
4567.65 1015
4567.80 993
4567.96 975
4568.11 961
4568.27 951
4568.42 944
4568.58 937
4568.73 928
4568.89 916
4569.04 897
4569.20 872
4569.35 842
4569.51 811
4569.66 780
4569.81 752
4569.97 730
4570.12 714
4570.28 702
4570.43 693
4570.59 684
4570.74 673
4570.90 658
4571.05 640
4571.21 619
4571.36 596
4571.52 575
4571.67 555
4571.83 539
4571.98 527
4572.14 517
4572.29 510
4572.45 504
4572.60 499
4572.76 494
4572.91 488
4573.07 481
4573.22 474
4573.38 465
4573.53 455
4573.69 445
4573.84 435
4574.00 427
4574.15 420
4574.31 414
4574.46 409
4574.62 403
4574.77 396
4574.93 387
4575.08 374
4575.24 360
4575.39 344
4575.55 328
4575.70 314
4575.86 301
4576.01 291
4576.17 283
4576.32 277
4576.48 272
4576.63 267
4576.79 263
4576.94 258
4577.10 253
4577.25 249
4577.41 244
4577.56 240
4577.72 235
4577.87 231
4578.03 227
4578.18 222
4578.34 215
4578.49 208
4578.65 201
4578.80 193
4578.96 186
4579.11 179
4579.27 173
4579.42 167
4579.58 162
4579.73 157
4579.89 153
4580.04 148
4580.20 144
4580.35 140
4580.51 134
4580.66 127
4580.82 118
4580.97 107
4581.13 95
4581.28 83
4581.44 71
4581.59 60
4581.75 50
4581.90 42
4582.06 35
4582.21 29
4582.37 24
4582.52 20
4582.68 17
4582.83 13
4582.99 9
4583.14 4
4583.30 0
4583.45 0
4583.61 0
4583.76 0
4583.92 0
4584.07 0
4584.23 0
4584.38 0
4584.54 4
4584.69 12
4584.85 20
4585.00 29
4585.16 37
4585.32 47
4585.47 57
4585.63 68
4585.78 79
4585.94 89
4586.09 96
4586.25 100
4586.40 98
4586.56 93
4586.71 84
4586.87 74
4587.02 64
4587.18 59
4587.33 59
4587.49 65
4587.64 78
4587.80 95
4587.95 115
4588.11 137
4588.26 157
4588.42 175
4588.57 188
4588.73 197
4588.88 201
4589.04 203
4589.19 201
4589.35 197
4589.50 193
4589.66 187
4589.82 179
4589.97 171
4590.13 162
4590.28 154
4590.44 147
4590.59 143
4590.75 141
4590.90 141
4591.06 142
4591.21 145
4591.37 147
4591.52 149
4591.68 152
4591.83 156
4591.99 162
4592.14 170
4592.30 179
4592.45 188
4592.61 197
4592.76 204
4592.92 209
4593.08 212
4593.23 213
4593.39 212
4593.54 210
4593.70 206
4593.85 200
4594.01 193
4594.16 186
4594.32 179
4594.47 174
4594.63 173
4594.78 176
4594.94 182
4595.09 189
4595.25 195
4595.40 198
4595.56 195
4595.72 185
4595.87 169
4596.03 149
4596.18 127
4596.34 106
4596.49 88
4596.65 74
4596.80 64
4596.96 58
4597.11 54
4597.27 50
4597.42 45
4597.58 37
4597.73 28
4597.89 16
4598.05 6
4598.20 0
4598.36 0
4598.51 4
4598.67 18
4598.82 38
4598.98 61
4599.13 84
4599.29 105
4599.44 121
4599.60 132
4599.75 139
4599.91 144
4600.06 146
4600.22 149
4600.38 152
4600.53 154
4600.69 155
4600.84 154
4601.00 151
4601.15 146
4601.31 138
4601.46 128
4601.62 118
4601.77 107
4601.93 98
4602.09 89
4602.24 82
4602.40 77
4602.55 74
4602.71 74
4602.86 77
4603.02 84
4603.17 94
4603.33 107
4603.48 122
4603.64 136
4603.79 148
4603.95 157
4604.11 163
4604.26 166
4604.42 168
4604.57 171
4604.73 174
4604.88 177
4605.04 180
4605.19 184
4605.35 185
4605.51 185
4605.66 183
4605.82 179
4605.97 172
4606.13 163
4606.28 153
4606.44 141
4606.59 128
4606.75 115
4606.90 104
4607.06 96
4607.22 92
4607.37 93
4607.53 98
4607.68 105
4607.84 114
4607.99 123
4608.15 131
4608.30 137
4608.46 140
4608.62 142
4608.77 141
4608.93 140
4609.08 137
4609.24 135
4609.39 133
4609.55 133
4609.70 134
4609.86 136
4610.01 138
4610.17 138
4610.33 134
4610.48 125
4610.64 111
4610.79 91
4610.95 68
4611.10 45
4611.26 24
4611.42 7
4611.57 0
4611.73 0
4611.88 0
4612.04 0
4612.19 0
4612.35 0
4612.50 0
4612.66 0
4612.82 0
4612.97 10
4613.13 24
4613.28 37
4613.44 50
4613.59 62
4613.75 71
4613.90 78
4614.06 82
4614.22 82
4614.37 80
4614.53 74
4614.68 65
4614.84 56
4614.99 48
4615.15 42
4615.31 40
4615.46 40
4615.62 42
4615.77 42
4615.93 38
4616.08 31
4616.24 21
4616.39 9
4616.55 0
4616.71 0
4616.86 0
4617.02 0
4617.17 4
4617.33 15
4617.48 24
4617.64 31
4617.80 34
4617.95 34
4618.11 33
4618.26 31
4618.42 31
4618.57 33
4618.73 36
4618.89 40
4619.04 44
4619.20 49
4619.35 53
4619.51 58
4619.66 64
4619.82 70
4619.98 77
4620.13 85
4620.29 92
4620.44 99
4620.60 104
4620.75 109
4620.91 112
4621.07 114
4621.22 114
4621.38 114
4621.53 113
4621.69 112
4621.84 112
4622.00 114
4622.16 119
4622.31 125
4622.47 131
4622.62 137
4622.78 139
4622.94 137
4623.09 131
4623.25 119
4623.40 104
4623.56 87
4623.71 69
4623.87 51
4624.03 35
4624.18 20
4624.34 8
4624.49 0
4624.65 0
4624.80 0
4624.96 0
4625.12 0
4625.27 0
4625.43 0
4625.58 0
4625.74 4
4625.90 11
4626.05 16
4626.21 18
4626.36 18
4626.52 17
4626.67 15
4626.83 14
4626.99 15
4627.14 20
4627.30 27
4627.45 36
4627.61 46
4627.77 54
4627.92 60
4628.08 63
4628.23 64
4628.39 62
4628.54 61
4628.70 60
4628.86 61
4629.01 63
4629.17 67
4629.32 71
4629.48 74
4629.64 75
4629.79 75
4629.95 74
4630.10 71
4630.26 67
4630.42 62
4630.57 57
4630.73 51
4630.88 46
4631.04 41
4631.19 38
4631.35 36
4631.51 35
4631.66 36
4631.82 37
4631.97 38
4632.13 40
4632.29 41
4632.44 43
4632.60 47
4632.75 52
4632.91 59
4633.07 68
4633.22 77
4633.38 86
4633.53 92
4633.69 96
4633.85 95
4634.00 90
4634.16 82
4634.31 71
4634.47 58
4634.63 43
4634.78 29
4634.94 16
4635.09 5
4635.25 0
4635.41 0
4635.56 0
4635.72 0
4635.87 5
4636.03 14
4636.19 24
4636.34 33
4636.50 41
4636.65 48
4636.81 53
4636.97 57
4637.12 58
4637.28 59
4637.43 58
4637.59 59
4637.75 60
4637.90 62
4638.06 66
4638.21 71
4638.37 77
4638.53 84
4638.68 92
4638.84 100
4638.99 109
4639.15 120
4639.31 131
4639.46 141
4639.62 150
4639.77 157
4639.93 159
4640.09 159
4640.24 155
4640.40 149
4640.55 143
4640.71 139
4640.87 138
4641.02 140
4641.18 144
4641.33 147
4641.49 150
4641.65 151
4641.80 149
4641.96 143
4642.12 134
4642.27 122
4642.43 108
4642.58 93
4642.74 76
4642.90 60
4643.05 45
4643.21 33
4643.36 24
4643.52 20
4643.68 21
4643.83 27
4643.99 38
4644.14 52
4644.30 66
4644.46 78
4644.61 86
4644.77 91
4644.93 90
4645.08 85
4645.24 78
4645.39 70
4645.55 61
4645.71 51
4645.86 42
4646.02 34
4646.17 27
4646.33 21
4646.49 17
4646.64 17
4646.80 21
4646.96 28
4647.11 37
4647.27 47
4647.42 56
4647.58 64
4647.74 68
4647.89 70
4648.05 69
4648.20 68
4648.36 68
4648.52 69
4648.67 72
4648.83 78
4648.99 83
4649.14 88
4649.30 90
4649.45 90
4649.61 86
4649.77 80
4649.92 71
4650.08 61
4650.24 51
4650.39 41
4650.55 31
4650.70 22
4650.86 13
4651.02 6
4651.17 0
4651.33 0
4651.49 0
4651.64 0
4651.80 0
4651.95 0
4652.11 0
4652.27 0
4652.42 0
4652.58 5
4652.74 10
4652.89 14
4653.05 17
4653.20 19
4653.36 19
4653.52 18
4653.67 18
4653.83 18
4653.99 20
4654.14 22
4654.30 25
4654.45 28
4654.61 32
4654.77 34
4654.92 36
4655.08 36
4655.24 35
4655.39 34
4655.55 34
4655.71 35
4655.86 38
4656.02 43
4656.17 49
4656.33 55
4656.49 59
4656.64 60
4656.80 59
4656.96 57
4657.11 56
4657.27 58
4657.43 63
4657.58 72
4657.74 82
4657.89 93
4658.05 102
4658.21 107
4658.36 109
4658.52 108
4658.68 104
4658.83 99
4658.99 93
4659.15 87
4659.30 84
4659.46 84
4659.61 87
4659.77 94
4659.93 104
4660.08 115
4660.24 127
4660.40 137
4660.55 143
4660.71 147
4660.87 147
4661.02 144
4661.18 139
4661.33 133
4661.49 126
4661.65 118
4661.80 107
4661.96 95
4662.12 80
4662.27 63
4662.43 45
4662.59 28
4662.74 13
4662.90 1
4663.06 0
4663.21 0
4663.37 0
4663.53 0
4663.68 0
4663.84 0
4663.99 0
4664.15 0
4664.31 1
4664.46 13
4664.62 26
4664.78 40
4664.93 53
4665.09 65
4665.25 76
4665.40 87
4665.56 95
4665.72 102
4665.87 104
4666.03 103
4666.19 96
4666.34 85
4666.50 72
4666.65 59
4666.81 48
4666.97 40
4667.12 36
4667.28 36
4667.44 38
4667.59 44
4667.75 50
4667.91 58
4668.06 68
4668.22 78
4668.38 88
4668.53 99
4668.69 109
4668.85 118
4669.00 126
4669.16 132
4669.32 136
4669.47 138
4669.63 140
4669.79 142
4669.94 145
4670.10 149
4670.26 155
4670.41 160
4670.57 165
4670.72 168
4670.88 169
4671.04 167
4671.19 163
4671.35 159
4671.51 153
4671.66 148
4671.82 143
4671.98 139
4672.13 137
4672.29 138
4672.45 141
4672.60 148
4672.76 157
4672.92 166
4673.07 173
4673.23 177
4673.39 175
4673.54 168
4673.70 156
4673.86 141
4674.01 126
4674.17 113
4674.33 102
4674.48 95
4674.64 90
4674.80 86
4674.95 82
4675.11 79
4675.27 75
4675.42 72
4675.58 69
4675.74 67
4675.89 67
4676.05 69
4676.21 73
4676.36 77
4676.52 82
4676.68 87
4676.83 91
4676.99 95
4677.15 98
4677.30 102
4677.46 104
4677.62 107
4677.77 108
4677.93 108
4678.09 108
4678.24 109
4678.40 110
4678.56 114
4678.71 120
4678.87 127
4679.03 134
4679.18 139
4679.34 141
4679.50 139
4679.65 134
4679.81 127
4679.97 119
4680.12 113
4680.28 109
4680.44 107
4680.59 108
4680.75 110
4680.91 111
4681.06 111
4681.22 108
4681.38 103
4681.54 96
4681.69 89
4681.85 81
4682.01 74
4682.16 69
4682.32 67
4682.48 66
4682.63 67
4682.79 69
4682.95 72
4683.10 74
4683.26 75
4683.42 76
4683.57 77
4683.73 78
4683.89 81
4684.04 85
4684.20 90
4684.36 97
4684.51 105
4684.67 114
4684.83 125
4684.98 136
4685.14 147
4685.30 157
4685.45 165
4685.61 172
4685.77 179
4685.93 185
4686.08 193
4686.24 202
4686.40 212
4686.55 223
4686.71 234
4686.87 243
4687.02 251
4687.18 257
4687.34 262
4687.49 265
4687.65 267
4687.81 268
4687.96 267
4688.12 264
4688.28 257
4688.44 248
4688.59 236
4688.75 223
4688.91 210
4689.06 199
4689.22 189
4689.38 182
4689.53 177
4689.69 172
4689.85 167
4690.00 161
4690.16 152
4690.32 142
4690.47 132
4690.63 123
4690.79 118
4690.95 116
4691.10 119
4691.26 126
4691.42 136
4691.57 146
4691.73 157
4691.89 166
4692.04 174
4692.20 182
4692.36 188
4692.51 195
4692.67 200
4692.83 203
4692.99 204
4693.14 201
4693.30 195
4693.46 185
4693.61 173
4693.77 158
4693.93 144
4694.08 129
4694.24 115
4694.40 102
4694.56 89
4694.71 78
4694.87 68
4695.03 61
4695.18 58
4695.34 59
4695.50 65
4695.65 73
4695.81 85
4695.97 96
4696.13 105
4696.28 112
4696.44 115
4696.60 115
4696.75 114
4696.91 112
4697.07 110
4697.22 107
4697.38 103
4697.54 98
4697.70 90
4697.85 80
4698.01 70
4698.17 60
4698.32 53
4698.48 50
4698.64 51
4698.79 55
4698.95 63
4699.11 71
4699.27 79
4699.42 86
4699.58 91
4699.74 94
4699.89 94
4700.05 93
4700.21 91
4700.37 88
4700.52 86
4700.68 84
4700.84 83
4700.99 81
4701.15 78
4701.31 72
4701.46 63
4701.62 52
4701.78 40
4701.94 29
4702.09 20
4702.25 16
4702.41 15
4702.56 18
4702.72 23
4702.88 30
4703.04 38
4703.19 46
4703.35 54
4703.51 62
4703.66 71
4703.82 80
4703.98 91
4704.14 103
4704.29 115
4704.45 127
4704.61 138
4704.76 146
4704.92 150
4705.08 151
4705.24 148
4705.39 142
4705.55 133
4705.71 121
4705.86 109
4706.02 96
4706.18 84
4706.34 75
4706.49 70
4706.65 71
4706.81 77
4706.96 88
4707.12 101
4707.28 116
4707.44 129
4707.59 138
4707.75 145
4707.91 148
4708.07 150
4708.22 151
4708.38 153
4708.54 155
4708.69 159
4708.85 163
4709.01 166
4709.17 169
4709.32 171
4709.48 170
4709.64 167
4709.79 161
4709.95 153
4710.11 144
4710.27 135
4710.42 128
4710.58 122
4710.74 118
4710.90 114
4711.05 111
4711.21 106
4711.37 100
4711.52 93
4711.68 85
4711.84 77
4712.00 71
4712.15 65
4712.31 59
4712.47 53
4712.63 46
4712.78 37
4712.94 28
4713.10 17
4713.25 6
4713.41 0
4713.57 0
4713.73 0
4713.88 0
4714.04 0
4714.20 0
4714.36 0
4714.51 0
4714.67 1
4714.83 13
4714.98 27
4715.14 40
4715.30 51
4715.46 59
4715.61 64
4715.77 66
4715.93 66
4716.09 65
4716.24 65
4716.40 68
4716.56 73
4716.72 80
4716.87 89
4717.03 98
4717.19 105
4717.35 111
4717.50 114
4717.66 115
4717.82 115
4717.97 115
4718.13 116
4718.29 119
4718.45 123
4718.60 128
4718.76 131
4718.92 132
4719.08 130
4719.23 123
4719.39 113
4719.55 101
4719.71 90
4719.86 81
4720.02 76
4720.18 75
[truncated: 748,041 more chars]
