# Supplementary material for: Methylobacterium Species Promoting Rice and Barley Growth and Interaction Specificity Revealed with Whole-Cell Matrix-Assisted Laser Desorption / Ionization-Time-of-Flight Mass Spectrometry (MALDI-TOF/MS) Analysis
Source: PLoS One. 2015 Jun 8;10(6):e0129509. doi: 10.1371/journal.pone.0129509 (PMC4460032; doi:10.1371/journal.pone.0129509)
Supplement: S2 Data — (ZIP) [file pone.0129509.s002.zip › Supplementary data 2 (ms from inoculated rice)/66g-7.txt]

783.12 0
783.18 0
783.25 0
783.31 0
783.37 0
783.44 0
783.50 0
783.57 0
783.63 0
783.69 0
783.76 0
783.82 0
783.89 0
783.95 0
784.01 0
784.08 0
784.14 0
784.21 0
784.27 0
784.33 0
784.40 0
784.46 0
784.53 0
784.59 0
784.65 1
784.72 1
784.78 1
784.85 1
784.91 1
784.97 1
785.04 1
785.10 1
785.17 0
785.23 0
785.30 0
785.36 0
785.42 0
785.49 0
785.55 0
785.62 0
785.68 0
785.74 0
785.81 0
785.87 0
785.94 0
786.00 0
786.06 0
786.13 0
786.19 0
786.26 0
786.32 0
786.38 0
786.45 0
786.51 0
786.58 0
786.64 0
786.71 0
786.77 0
786.83 0
786.90 0
786.96 0
787.03 0
787.09 0
787.15 0
787.22 0
787.28 0
787.35 0
787.41 0
787.47 0
787.54 0
787.60 0
787.67 0
787.73 0
787.80 0
787.86 0
787.92 0
787.99 0
788.05 0
788.12 0
788.18 0
788.24 0
788.31 0
788.37 0
788.44 0
788.50 0
788.57 0
788.63 0
788.69 0
788.76 0
788.82 0
788.89 0
788.95 0
789.02 0
789.08 0
789.14 0
789.21 0
789.27 0
789.34 0
789.40 0
789.46 0
789.53 0
789.59 0
789.66 0
789.72 0
789.79 0
789.85 0
789.91 0
789.98 0
790.04 0
790.11 0
790.17 0
790.24 0
790.30 0
790.36 0
790.43 0
790.49 0
790.56 0
790.62 0
790.69 0
790.75 0
790.81 0
790.88 0
790.94 0
791.01 0
791.07 0
791.14 0
791.20 0
791.26 0
791.33 0
791.39 0
791.46 0
791.52 0
791.59 0
791.65 0
791.71 0
791.78 0
791.84 0
791.91 0
791.97 0
792.04 0
792.10 0
792.16 0
792.23 0
792.29 0
792.36 0
792.42 0
792.49 0
792.55 0
792.62 0
792.68 0
792.74 0
792.81 0
792.87 0
792.94 0
793.00 0
793.07 0
793.13 0
793.19 0
793.26 0
793.32 0
793.39 0
793.45 0
793.52 0
793.58 0
793.65 0
793.71 0
793.77 0
793.84 0
793.90 0
793.97 0
794.03 0
794.10 0
794.16 0
794.22 0
794.29 0
794.35 0
794.42 0
794.48 0
794.55 0
794.61 0
794.68 0
794.74 0
794.80 0
794.87 0
794.93 0
795.00 0
795.06 0
795.13 0
795.19 0
795.26 0
795.32 0
795.38 0
795.45 0
795.51 0
795.58 0
795.64 0
795.71 0
795.77 0
795.84 0
795.90 0
795.97 0
796.03 0
796.09 0
796.16 0
796.22 0
796.29 0
796.35 0
796.42 0
796.48 0
796.55 0
796.61 0
796.67 0
796.74 0
796.80 0
796.87 0
796.93 0
797.00 0
797.06 0
797.13 0
797.19 0
797.26 0
797.32 0
797.38 0
797.45 0
797.51 0
797.58 0
797.64 0
797.71 0
797.77 0
797.84 0
797.90 0
797.97 0
798.03 0
798.10 0
798.16 0
798.22 0
798.29 0
798.35 0
798.42 0
798.48 0
798.55 0
798.61 0
798.68 0
798.74 0
798.81 0
798.87 0
798.93 0
799.00 0
799.06 0
799.13 0
799.19 0
799.26 0
799.32 0
799.39 0
799.45 0
799.52 0
799.58 0
799.65 0
799.71 0
799.78 0
799.84 0
799.90 0
799.97 0
800.03 0
800.10 0
800.16 0
800.23 0
800.29 0
800.36 0
800.42 0
800.49 0
800.55 0
800.62 0
800.68 0
800.75 0
800.81 0
800.87 0
800.94 0
801.00 0
801.07 0
801.13 0
801.20 0
801.26 0
801.33 0
801.39 0
801.46 0
801.52 0
801.59 0
801.65 0
801.72 0
801.78 0
801.85 0
801.91 0
801.97 0
802.04 0
802.10 0
802.17 0
802.23 0
802.30 0
802.36 0
802.43 0
802.49 0
802.56 0
802.62 0
802.69 0
802.75 0
802.82 0
802.88 0
802.95 0
803.01 0
803.08 0
803.14 0
803.21 0
803.27 0
803.33 0
803.40 0
803.46 0
803.53 0
803.59 0
803.66 0
803.72 0
803.79 0
803.85 0
803.92 0
803.98 0
804.05 0
804.11 0
804.18 0
804.24 0
804.31 0
804.37 0
804.44 0
804.50 0
804.57 0
804.63 0
804.70 0
804.76 0
804.83 0
804.89 0
804.96 0
805.02 0
805.09 0
805.15 0
805.21 0
805.28 0
805.34 0
805.41 0
805.47 0
805.54 0
805.60 0
805.67 0
805.73 0
805.80 0
805.86 0
805.93 0
805.99 0
806.06 0
806.12 0
806.19 0
806.25 0
806.32 1
806.38 3
806.45 4
806.51 5
806.58 6
806.64 7
806.71 7
806.77 6
806.84 5
806.90 3
806.97 2
807.03 1
807.10 0
807.16 0
807.23 0
807.29 0
807.36 0
807.42 1
807.49 1
807.55 1
807.62 2
807.68 2
807.75 2
807.81 1
807.88 0
807.94 0
808.01 0
808.07 0
808.14 0
808.20 1
808.27 3
808.33 6
808.40 9
808.46 11
808.53 12
808.59 12
808.66 10
808.72 8
808.79 6
808.85 3
808.92 2
808.98 1
809.05 1
809.11 1
809.18 2
809.24 2
809.31 2
809.37 2
809.44 2
809.50 2
809.57 1
809.63 1
809.70 1
809.76 1
809.83 0
809.89 0
809.96 0
810.02 0
810.09 0
810.15 0
810.22 0
810.28 0
810.35 0
810.41 0
810.48 0
810.54 0
810.61 0
810.67 0
810.74 0
810.80 1
810.87 2
810.93 2
811.00 3
811.06 4
811.13 4
811.19 5
811.26 4
811.32 4
811.39 3
811.45 2
811.52 1
811.58 1
811.65 1
811.72 1
811.78 1
811.85 1
811.91 2
811.98 2
812.04 2
812.11 1
812.17 1
812.24 1
812.30 0
812.37 0
812.43 0
812.50 0
812.56 0
812.63 0
812.69 0
812.76 0
812.82 0
812.89 0
812.95 0
813.02 1
813.08 1
813.15 1
813.21 1
813.28 1
813.34 2
813.41 2
813.47 3
813.54 4
813.60 5
813.67 6
813.74 7
813.80 7
813.87 6
813.93 5
814.00 4
814.06 3
814.13 2
814.19 2
814.26 2
814.32 2
814.39 3
814.45 3
814.52 3
814.58 2
814.65 1
814.71 1
814.78 0
814.84 0
814.91 0
814.97 0
815.04 0
815.11 1
815.17 1
815.24 1
815.30 1
815.37 1
815.43 1
815.50 2
815.56 2
815.63 2
815.69 2
815.76 2
815.82 2
815.89 1
815.95 1
816.02 1
816.08 0
816.15 0
816.22 1
816.28 1
816.35 2
816.41 2
816.48 3
816.54 3
816.61 3
816.67 2
816.74 2
816.80 1
816.87 1
816.93 0
817.00 0
817.06 0
817.13 0
817.20 0
817.26 0
817.33 0
817.39 0
817.46 0
817.52 0
817.59 0
817.65 0
817.72 0
817.78 0
817.85 0
817.91 0
817.98 0
818.05 0
818.11 0
818.18 0
818.24 1
818.31 1
818.37 1
818.44 2
818.50 2
818.57 2
818.63 2
818.70 1
818.76 1
818.83 1
818.90 1
818.96 1
819.03 1
819.09 1
819.16 2
819.22 2
819.29 1
819.35 1
819.42 1
819.48 1
819.55 1
819.62 1
819.68 1
819.75 1
819.81 1
819.88 1
819.94 1
820.01 1
820.07 1
820.14 0
820.20 0
820.27 0
820.34 0
820.40 0
820.47 0
820.53 0
820.60 1
820.66 1
820.73 1
820.79 1
820.86 1
820.92 1
820.99 1
821.06 2
821.12 2
821.19 3
821.25 3
821.32 3
821.38 2
821.45 2
821.51 1
821.58 1
821.65 1
821.71 0
821.78 0
821.84 0
821.91 0
821.97 0
822.04 0
822.10 0
822.17 0
822.24 0
822.30 0
822.37 1
822.43 1
822.50 1
822.56 1
822.63 1
822.69 1
822.76 1
822.83 1
822.89 1
822.96 1
823.02 1
823.09 1
823.15 1
823.22 1
823.28 1
823.35 1
823.42 1
823.48 1
823.55 1
823.61 1
823.68 1
823.74 1
823.81 1
823.87 1
823.94 1
824.01 1
824.07 1
824.14 0
824.20 0
824.27 0
824.33 0
824.40 0
824.47 1
824.53 1
824.60 1
824.66 1
824.73 1
824.79 1
824.86 1
824.92 0
824.99 0
825.06 0
825.12 0
825.19 0
825.25 0
825.32 1
825.38 1
825.45 1
825.52 1
825.58 1
825.65 1
825.71 1
825.78 1
825.84 1
825.91 0
825.98 0
826.04 0
826.11 0
826.17 0
826.24 0
826.30 0
826.37 0
826.44 0
826.50 1
826.57 1
826.63 1
826.70 1
826.76 1
826.83 1
826.90 0
826.96 0
827.03 0
827.09 0
827.16 0
827.22 1
827.29 1
827.36 1
827.42 1
827.49 1
827.55 0
827.62 0
827.68 0
827.75 0
827.82 0
827.88 0
827.95 0
828.01 0
828.08 0
828.15 0
828.21 1
828.28 1
828.34 1
828.41 0
828.47 0
828.54 0
828.61 0
828.67 0
828.74 0
828.80 0
828.87 0
828.94 0
829.00 0
829.07 0
829.13 0
829.20 1
829.26 1
829.33 1
829.40 1
829.46 1
829.53 1
829.59 0
829.66 0
829.73 0
829.79 1
829.86 1
829.92 1
829.99 1
830.05 1
830.12 1
830.19 1
830.25 1
830.32 1
830.38 0
830.45 0
830.52 1
830.58 1
830.65 1
830.71 2
830.78 2
830.84 2
830.91 2
830.98 1
831.04 1
831.11 1
831.17 0
831.24 0
831.31 0
831.37 1
831.44 1
831.50 1
831.57 1
831.64 1
831.70 1
831.77 1
831.83 1
831.90 0
831.97 0
832.03 0
832.10 0
832.16 0
832.23 0
832.30 0
832.36 0
832.43 0
832.49 0
832.56 0
832.63 0
832.69 0
832.76 0
832.82 0
832.89 0
832.95 0
833.02 0
833.09 0
833.15 0
833.22 1
833.28 1
833.35 1
833.42 1
833.48 1
833.55 1
833.61 1
833.68 1
833.75 1
833.81 1
833.88 1
833.94 1
834.01 0
834.08 0
834.14 0
834.21 0
834.28 1
834.34 1
834.41 1
834.47 1
834.54 1
834.61 1
834.67 1
834.74 1
834.80 1
834.87 1
834.94 1
835.00 0
835.07 0
835.13 0
835.20 0
835.27 0
835.33 0
835.40 1
835.46 1
835.53 1
835.60 1
835.66 1
835.73 0
835.79 0
835.86 0
835.93 1
835.99 1
836.06 1
836.13 1
836.19 1
836.26 1
836.32 1
836.39 1
836.46 1
836.52 1
836.59 0
836.65 0
836.72 0
836.79 0
836.85 0
836.92 0
836.98 0
837.05 1
837.12 1
837.18 1
837.25 1
837.32 1
837.38 1
837.45 0
837.51 0
837.58 0
837.65 0
837.71 0
837.78 0
837.84 0
837.91 1
837.98 1
838.04 1
838.11 1
838.18 1
838.24 1
838.31 1
838.37 1
838.44 1
838.51 1
838.57 1
838.64 1
838.71 1
838.77 0
838.84 0
838.90 0
838.97 0
839.04 0
839.10 0
839.17 0
839.23 0
839.30 0
839.37 1
839.43 1
839.50 1
839.57 1
839.63 1
839.70 1
839.76 1
839.83 1
839.90 1
839.96 1
840.03 0
840.10 0
840.16 0
840.23 0
840.29 0
840.36 0
840.43 0
840.49 1
840.56 1
840.63 1
840.69 1
840.76 1
840.83 1
840.89 1
840.96 1
841.02 1
841.09 1
841.16 1
841.22 1
841.29 1
841.36 1
841.42 1
841.49 1
841.55 1
841.62 1
841.69 1
841.75 1
841.82 1
841.89 1
841.95 1
842.02 1
842.09 1
842.15 1
842.22 1
842.28 1
842.35 1
842.42 1
842.48 1
842.55 1
842.62 1
842.68 1
842.75 1
842.81 1
842.88 1
842.95 1
843.01 1
843.08 1
843.15 0
843.21 0
843.28 0
843.35 0
843.41 0
843.48 1
843.55 1
843.61 1
843.68 1
843.74 1
843.81 1
843.88 1
843.94 0
844.01 0
844.08 0
844.14 0
844.21 0
844.28 0
844.34 0
844.41 0
844.48 0
844.54 0
844.61 0
844.67 1
844.74 1
844.81 1
844.87 1
844.94 1
845.01 1
845.07 1
845.14 0
845.21 0
845.27 1
845.34 1
845.41 1
845.47 1
845.54 0
845.60 0
845.67 0
845.74 0
845.80 0
845.87 0
845.94 0
846.00 0
846.07 0
846.14 0
846.20 0
846.27 0
846.34 0
846.40 0
846.47 0
846.54 0
846.60 0
846.67 0
846.74 0
846.80 0
846.87 0
846.93 0
847.00 0
847.07 0
847.13 0
847.20 0
847.27 0
847.33 0
847.40 0
847.47 0
847.53 0
847.60 1
847.67 1
847.73 1
847.80 1
847.87 1
847.93 1
848.00 1
848.07 1
848.13 1
848.20 1
848.27 0
848.33 0
848.40 0
848.47 0
848.53 0
848.60 1
848.67 1
848.73 1
848.80 1
848.87 1
848.93 1
849.00 0
849.07 0
849.13 0
849.20 0
849.27 0
849.33 0
849.40 0
849.47 1
849.53 1
849.60 1
849.66 1
849.73 1
849.80 1
849.86 1
849.93 1
850.00 1
850.06 1
850.13 1
850.20 1
850.26 1
850.33 1
850.40 1
850.46 1
850.53 1
850.60 1
850.66 1
850.73 0
850.80 0
850.86 0
850.93 0
851.00 0
851.06 0
851.13 0
851.20 0
851.26 0
851.33 0
851.40 1
851.47 1
851.53 1
851.60 1
851.67 1
851.73 1
851.80 1
851.87 1
851.93 1
852.00 0
852.07 0
852.13 0
852.20 0
852.27 0
852.33 1
852.40 1
852.47 1
852.53 1
852.60 1
852.67 1
852.73 1
852.80 1
852.87 0
852.93 0
853.00 0
853.07 0
853.13 0
853.20 0
853.27 1
853.33 1
853.40 1
853.47 1
853.53 1
853.60 1
853.67 1
853.73 1
853.80 1
853.87 1
853.94 1
854.00 1
854.07 1
854.14 1
854.20 1
854.27 0
854.34 0
854.40 0
854.47 0
854.54 0
854.60 0
854.67 0
854.74 1
854.80 1
854.87 1
854.94 1
855.00 1
855.07 1
855.14 1
855.20 1
855.27 1
855.34 1
855.41 1
855.47 1
855.54 1
855.61 1
855.67 1
855.74 1
855.81 1
855.87 1
855.94 1
856.01 0
856.07 0
856.14 0
856.21 0
856.27 0
856.34 0
856.41 0
856.48 0
856.54 0
856.61 0
856.68 0
856.74 0
856.81 0
856.88 0
856.94 0
857.01 0
857.08 0
857.14 1
857.21 1
857.28 1
857.35 1
857.41 1
857.48 1
857.55 1
857.61 1
857.68 1
857.75 1
857.81 1
857.88 1
857.95 1
858.02 1
858.08 0
858.15 0
858.22 0
858.28 0
858.35 0
858.42 0
858.48 0
858.55 1
858.62 1
858.69 1
858.75 1
858.82 1
858.89 1
858.95 0
859.02 0
859.09 0
859.15 1
859.22 1
859.29 1
859.36 1
859.42 1
859.49 1
859.56 1
859.62 1
859.69 1
859.76 1
859.82 1
859.89 1
859.96 1
860.03 1
860.09 1
860.16 1
860.23 1
860.29 1
860.36 1
860.43 1
860.49 0
860.56 0
860.63 0
860.70 0
860.76 0
860.83 0
860.90 0
860.96 1
861.03 1
861.10 1
861.17 1
861.23 1
861.30 1
861.37 1
861.43 1
861.50 1
861.57 1
861.64 0
861.70 0
861.77 0
861.84 0
861.90 0
861.97 0
862.04 0
862.11 0
862.17 0
862.24 0
862.31 0
862.37 0
862.44 0
862.51 0
862.57 0
862.64 0
862.71 1
862.78 0
862.84 0
862.91 0
862.98 0
863.05 0
863.11 0
863.18 0
863.25 0
863.31 1
863.38 1
863.45 1
863.52 1
863.58 0
863.65 0
863.72 0
863.78 0
863.85 0
863.92 1
863.99 1
864.05 1
864.12 1
864.19 0
864.25 0
864.32 0
864.39 0
864.46 0
864.52 0
864.59 0
864.66 0
864.72 0
864.79 1
864.86 1
864.93 1
864.99 1
865.06 1
865.13 1
865.20 1
865.26 0
865.33 0
865.40 0
865.46 0
865.53 0
865.60 0
865.67 1
865.73 1
865.80 1
865.87 1
865.94 1
866.00 1
866.07 1
866.14 1
866.20 0
866.27 0
866.34 0
866.41 0
866.47 0
866.54 0
866.61 0
866.68 0
866.74 0
866.81 1
866.88 1
866.94 1
867.01 1
867.08 1
867.15 1
867.21 1
867.28 1
867.35 0
867.42 0
867.48 0
867.55 0
867.62 0
867.69 0
867.75 0
867.82 0
867.89 0
867.95 0
868.02 0
868.09 0
868.16 0
868.22 0
868.29 0
868.36 0
868.43 0
868.49 0
868.56 0
868.63 0
868.70 1
868.76 1
868.83 1
868.90 1
868.97 0
869.03 0
869.10 0
869.17 0
869.24 0
869.30 0
869.37 0
869.44 0
869.50 0
869.57 0
869.64 0
869.71 0
869.77 0
869.84 0
869.91 0
869.98 0
870.04 0
870.11 0
870.18 0
870.25 0
870.31 1
870.38 1
870.45 1
870.52 1
870.58 1
870.65 0
870.72 0
870.79 1
870.85 1
870.92 1
870.99 1
871.06 1
871.12 1
871.19 1
871.26 1
871.33 1
871.39 1
871.46 1
871.53 1
871.60 0
871.66 0
871.73 0
871.80 0
871.87 0
871.93 0
872.00 0
872.07 1
872.14 1
872.20 1
872.27 1
872.34 0
872.41 0
872.47 0
872.54 0
872.61 0
872.68 0
872.74 0
872.81 1
872.88 1
872.95 1
873.01 1
873.08 1
873.15 1
873.22 1
873.28 1
873.35 1
873.42 1
873.49 1
873.55 1
873.62 0
873.69 0
873.76 0
873.82 0
873.89 0
873.96 0
874.03 0
874.09 0
874.16 0
874.23 0
874.30 0
874.37 0
874.43 0
874.50 0
874.57 0
874.64 1
874.70 1
874.77 1
874.84 1
874.91 1
874.97 1
875.04 1
875.11 1
875.18 1
875.24 1
875.31 0
875.38 0
875.45 0
875.51 0
875.58 1
875.65 1
875.72 1
875.79 1
875.85 1
875.92 0
875.99 0
876.06 0
876.12 0
876.19 0
876.26 0
876.33 0
876.39 0
876.46 0
876.53 0
876.60 0
876.67 0
876.73 1
876.80 1
876.87 1
876.94 1
877.00 1
877.07 1
877.14 1
877.21 1
877.27 1
877.34 1
877.41 1
877.48 1
877.55 1
877.61 1
877.68 1
877.75 1
877.82 1
877.88 1
877.95 1
878.02 1
878.09 1
878.16 1
878.22 0
878.29 0
878.36 0
878.43 0
878.49 0
878.56 0
878.63 0
878.70 0
878.76 0
878.83 0
878.90 0
878.97 0
879.04 0
879.10 0
879.17 0
879.24 0
879.31 0
879.38 0
879.44 0
879.51 0
879.58 0
879.65 0
879.71 0
879.78 0
879.85 0
879.92 1
879.99 1
880.05 1
880.12 1
880.19 1
880.26 1
880.32 1
880.39 1
880.46 1
880.53 1
880.60 1
880.66 1
880.73 1
880.80 1
880.87 1
880.94 1
881.00 1
881.07 1
881.14 0
881.21 0
881.27 0
881.34 0
881.41 1
881.48 1
881.55 1
881.61 1
881.68 1
881.75 1
881.82 1
881.89 1
881.95 1
882.02 1
882.09 1
882.16 1
882.22 1
882.29 1
882.36 0
882.43 0
882.50 0
882.56 0
882.63 0
882.70 0
882.77 0
882.84 0
882.90 0
882.97 1
883.04 1
883.11 1
883.18 1
883.24 1
883.31 1
883.38 1
883.45 1
883.52 1
883.58 0
883.65 0
883.72 0
883.79 0
883.86 0
883.92 0
883.99 0
884.06 0
884.13 0
884.20 0
884.26 0
884.33 0
884.40 1
884.47 1
884.54 1
884.60 1
884.67 1
884.74 1
884.81 1
884.88 1
884.94 1
885.01 0
885.08 0
885.15 0
885.22 0
885.28 0
885.35 0
885.42 0
885.49 0
885.56 0
885.62 0
885.69 0
885.76 0
885.83 0
885.90 0
885.96 0
886.03 0
886.10 0
886.17 0
886.24 0
886.30 0
886.37 0
886.44 1
886.51 1
886.58 1
886.64 1
886.71 1
886.78 1
886.85 1
886.92 1
886.98 1
887.05 0
887.12 0
887.19 0
887.26 0
887.33 0
887.39 1
887.46 1
887.53 1
887.60 1
887.67 1
887.73 1
887.80 1
887.87 0
887.94 0
888.01 0
888.07 0
888.14 0
888.21 0
888.28 0
888.35 0
888.42 0
888.48 0
888.55 0
888.62 0
888.69 1
888.76 1
888.82 1
888.89 1
888.96 1
889.03 1
889.10 1
889.16 1
889.23 0
889.30 0
889.37 0
889.44 0
889.51 0
889.57 1
889.64 1
889.71 1
889.78 1
889.85 1
889.91 1
889.98 1
890.05 1
890.12 0
890.19 0
890.26 0
890.32 0
890.39 0
890.46 0
890.53 0
890.60 0
890.67 0
890.73 1
890.80 1
890.87 1
890.94 1
891.01 1
891.07 1
891.14 1
891.21 1
891.28 0
891.35 0
891.42 0
891.48 0
891.55 0
891.62 0
891.69 0
891.76 1
891.83 1
891.89 0
891.96 0
892.03 0
892.10 0
892.17 0
892.24 0
892.30 1
892.37 1
892.44 1
892.51 1
892.58 1
892.65 1
892.71 1
892.78 1
892.85 1
892.92 1
892.99 1
893.05 1
893.12 0
893.19 0
893.26 0
893.33 0
893.40 0
893.46 0
893.53 0
893.60 0
893.67 0
893.74 0
893.81 0
893.87 0
893.94 0
894.01 1
894.08 1
894.15 1
894.22 1
894.29 1
894.35 1
894.42 1
894.49 1
894.56 1
894.63 1
894.70 1
894.76 1
894.83 1
894.90 1
894.97 1
895.04 1
895.11 1
895.17 1
895.24 1
895.31 1
895.38 1
895.45 1
895.52 1
895.58 1
895.65 1
895.72 1
895.79 0
895.86 0
895.93 0
896.00 0
896.06 1
896.13 1
896.20 1
896.27 1
896.34 1
896.41 1
896.47 1
896.54 1
896.61 1
896.68 1
896.75 1
896.82 1
896.89 1
896.95 1
897.02 1
897.09 1
897.16 1
897.23 1
897.30 1
897.36 1
897.43 1
897.50 1
897.57 1
897.64 0
897.71 0
897.78 0
897.84 0
897.91 0
897.98 0
898.05 0
898.12 0
898.19 0
898.25 0
898.32 0
898.39 0
898.46 0
898.53 0
898.60 1
898.67 1
898.73 1
898.80 1
898.87 1
898.94 1
899.01 1
899.08 1
899.15 1
899.21 1
899.28 1
899.35 1
899.42 1
899.49 1
899.56 1
899.63 1
899.69 1
899.76 1
899.83 1
899.90 1
899.97 1
900.04 1
900.11 1
900.17 1
900.24 1
900.31 1
900.38 1
900.45 1
900.52 1
900.59 1
900.65 1
900.72 1
900.79 0
900.86 0
900.93 0
901.00 0
901.07 0
901.14 0
901.20 0
901.27 0
901.34 0
901.41 0
901.48 0
901.55 0
901.62 0
901.68 0
901.75 0
901.82 0
901.89 0
901.96 0
902.03 0
902.10 1
902.16 1
902.23 1
902.30 1
902.37 1
902.44 1
902.51 1
902.58 1
902.65 1
902.71 1
902.78 0
902.85 0
902.92 0
902.99 0
903.06 0
903.13 0
903.20 1
903.26 1
903.33 1
903.40 1
903.47 1
903.54 1
903.61 0
903.68 0
903.75 0
903.81 0
903.88 0
903.95 0
904.02 0
904.09 1
904.16 1
904.23 1
904.29 1
904.36 1
904.43 1
904.50 1
904.57 1
904.64 1
904.71 1
904.78 1
904.85 1
904.91 0
904.98 0
905.05 0
905.12 0
905.19 0
905.26 0
905.33 0
905.40 0
905.46 0
905.53 0
905.60 0
905.67 0
905.74 0
905.81 0
905.88 0
905.95 0
906.01 0
906.08 0
906.15 0
906.22 1
906.29 1
906.36 0
906.43 0
906.50 0
906.57 0
906.63 0
906.70 0
906.77 1
906.84 1
906.91 1
906.98 1
907.05 1
907.12 1
907.18 1
907.25 1
907.32 1
907.39 0
907.46 0
907.53 0
907.60 0
907.67 0
907.74 0
907.80 0
907.87 0
907.94 0
908.01 1
908.08 1
908.15 1
908.22 1
908.29 1
908.36 1
908.42 1
908.49 1
908.56 1
908.63 1
908.70 0
908.77 0
908.84 0
908.91 1
908.98 0
909.05 0
909.11 0
909.18 0
909.25 0
909.32 0
909.39 0
909.46 0
909.53 0
909.60 0
909.67 0
909.73 0
909.80 0
909.87 0
909.94 0
910.01 0
910.08 1
910.15 1
910.22 1
910.29 1
910.36 1
910.42 1
910.49 0
910.56 0
910.63 0
910.70 0
910.77 0
910.84 0
910.91 0
910.98 0
911.05 0
911.11 0
911.18 0
911.25 0
911.32 0
911.39 0
911.46 0
911.53 0
911.60 0
911.67 1
911.74 1
911.80 1
911.87 1
911.94 1
912.01 1
912.08 1
912.15 1
912.22 0
912.29 0
912.36 0
912.43 0
912.49 0
912.56 0
912.63 0
912.70 0
912.77 0
912.84 0
912.91 0
912.98 0
913.05 0
913.12 0
913.19 0
913.25 0
913.32 1
913.39 1
913.46 1
913.53 1
913.60 1
913.67 1
913.74 1
913.81 1
913.88 0
913.95 0
914.01 0
914.08 0
914.15 0
914.22 0
914.29 0
914.36 0
914.43 0
914.50 0
914.57 0
914.64 0
914.71 1
914.78 1
914.84 1
914.91 1
914.98 1
915.05 1
915.12 0
915.19 0
915.26 0
915.33 0
915.40 0
915.47 0
915.54 0
915.61 0
915.67 0
915.74 0
915.81 0
915.88 0
915.95 0
916.02 1
916.09 1
916.16 1
916.23 1
916.30 1
916.37 1
916.44 1
916.50 1
916.57 1
916.64 1
916.71 1
916.78 1
916.85 1
916.92 1
916.99 1
917.06 1
917.13 1
917.20 1
917.27 1
917.34 1
917.40 1
917.47 1
917.54 1
917.61 1
917.68 1
917.75 1
917.82 1
917.89 1
917.96 1
918.03 1
918.10 1
918.17 1
918.24 1
918.31 1
918.37 1
918.44 1
918.51 1
918.58 1
918.65 1
918.72 1
918.79 1
918.86 1
918.93 1
919.00 1
919.07 0
919.14 0
919.21 0
919.28 0
919.34 0
919.41 0
919.48 0
919.55 0
919.62 0
919.69 0
919.76 0
919.83 0
919.90 0
919.97 0
920.04 0
920.11 0
920.18 0
920.25 0
920.32 0
920.39 0
920.45 0
920.52 0
920.59 0
920.66 0
920.73 0
920.80 0
920.87 0
920.94 0
921.01 0
921.08 0
921.15 0
921.22 0
921.29 1
921.36 1
921.43 1
921.50 1
921.56 1
921.63 1
921.70 1
921.77 1
921.84 1
921.91 0
921.98 0
922.05 0
922.12 0
922.19 0
922.26 0
922.33 0
922.40 0
922.47 0
922.54 1
922.61 1
922.68 1
922.74 1
922.81 1
922.88 1
922.95 1
923.02 1
923.09 1
923.16 1
923.23 0
923.30 0
923.37 0
923.44 0
923.51 0
923.58 0
923.65 0
923.72 0
923.79 0
923.86 0
923.93 0
924.00 0
924.06 0
924.13 1
924.20 1
924.27 1
924.34 1
924.41 1
924.48 0
924.55 0
924.62 0
924.69 0
924.76 0
924.83 0
924.90 0
924.97 0
925.04 0
925.11 0
925.18 0
925.25 0
925.32 0
925.39 0
925.46 0
925.53 0
925.59 0
925.66 0
925.73 0
925.80 0
925.87 0
925.94 0
926.01 0
926.08 0
926.15 0
926.22 0
926.29 0
926.36 1
926.43 1
926.50 1
926.57 1
926.64 1
926.71 1
926.78 0
926.85 0
926.92 0
926.99 0
927.06 0
927.13 0
927.20 0
927.26 0
927.33 1
927.40 1
927.47 1
927.54 1
927.61 1
927.68 0
927.75 0
927.82 0
927.89 0
927.96 0
928.03 0
928.10 0
928.17 1
928.24 1
928.31 1
928.38 1
928.45 0
928.52 0
928.59 0
928.66 0
928.73 1
928.80 0
928.87 0
928.94 0
929.01 0
929.08 0
929.15 0
929.22 0
929.28 0
929.35 1
929.42 1
929.49 1
929.56 1
929.63 0
929.70 0
929.77 0
929.84 0
929.91 0
929.98 0
930.05 0
930.12 1
930.19 1
930.26 1
930.33 1
930.40 1
930.47 1
930.54 1
930.61 1
930.68 1
930.75 1
930.82 1
930.89 1
930.96 1
931.03 1
931.10 1
931.17 1
931.24 1
931.31 1
931.38 1
931.45 1
931.52 1
931.59 1
931.66 1
931.73 0
931.80 0
931.87 0
931.94 0
932.00 0
932.07 1
932.14 0
932.21 0
932.28 0
932.35 1
932.42 1
932.49 1
932.56 1
932.63 1
932.70 1
932.77 1
932.84 1
932.91 1
932.98 1
933.05 0
933.12 0
933.19 0
933.26 0
933.33 0
933.40 1
933.47 1
933.54 1
933.61 1
933.68 1
933.75 1
933.82 0
933.89 0
933.96 0
934.03 0
934.10 0
934.17 0
934.24 0
934.31 0
934.38 0
934.45 0
934.52 0
934.59 0
934.66 0
934.73 0
934.80 0
934.87 0
934.94 0
935.01 0
935.08 0
935.15 0
935.22 0
935.29 0
935.36 0
935.43 0
935.50 0
935.57 0
935.64 0
935.71 0
935.78 0
935.85 0
935.92 0
935.99 0
936.06 0
936.13 0
936.20 0
936.27 0
936.34 0
936.41 0
936.48 0
936.55 0
936.62 0
936.69 0
936.76 0
936.83 0
936.90 0
936.97 0
937.04 0
937.11 0
937.18 0
937.25 0
937.32 0
937.39 0
937.46 0
937.53 1
937.60 1
937.67 1
937.74 1
937.81 1
937.88 0
937.95 0
938.02 0
938.09 0
938.16 0
938.23 0
938.30 0
938.37 0
938.44 0
938.51 0
938.58 0
938.65 0
938.72 0
938.79 0
938.86 0
938.93 0
939.00 0
939.07 0
939.14 0
939.21 0
939.28 0
939.35 0
939.42 0
939.49 0
939.56 0
939.63 0
939.70 0
939.77 1
939.84 1
939.91 1
939.98 1
940.05 1
940.12 1
940.19 0
940.26 0
940.33 0
940.40 0
940.47 0
940.54 0
940.61 0
940.68 0
940.75 0
940.82 0
940.89 0
940.96 0
941.03 0
941.10 0
941.17 0
941.24 0
941.31 0
941.38 0
941.45 0
941.52 0
941.59 0
941.66 0
941.73 0
941.80 0
941.87 0
941.94 0
942.01 0
942.08 0
942.15 0
942.22 0
942.29 0
942.36 0
942.43 0
942.50 0
942.57 0
942.64 0
942.71 0
942.79 0
942.86 0
942.93 0
943.00 0
943.07 0
943.14 0
943.21 0
943.28 0
943.35 0
943.42 0
943.49 0
943.56 0
943.63 0
943.70 0
943.77 0
943.84 0
943.91 0
943.98 0
944.05 0
944.12 0
944.19 0
944.26 1
944.33 1
944.40 1
944.47 1
944.54 1
944.61 1
944.68 1
944.75 1
944.82 1
944.89 1
944.96 1
945.03 1
945.10 1
945.17 1
945.24 1
945.31 1
945.38 1
945.45 1
945.52 1
945.60 1
945.67 1
945.74 1
945.81 0
945.88 0
945.95 0
946.02 0
946.09 0
946.16 0
946.23 1
946.30 1
946.37 1
946.44 1
946.51 1
946.58 0
946.65 0
946.72 0
946.79 0
946.86 0
946.93 0
947.00 0
947.07 0
947.14 0
947.21 0
947.28 0
947.35 0
947.42 0
947.49 0
947.56 0
947.64 0
947.71 0
947.78 0
947.85 0
947.92 0
947.99 0
948.06 0
948.13 0
948.20 0
948.27 0
948.34 0
948.41 0
948.48 0
948.55 0
948.62 0
948.69 0
948.76 0
948.83 0
948.90 0
948.97 0
949.04 0
949.11 0
949.18 0
949.25 0
949.33 0
949.40 0
949.47 1
949.54 1
949.61 1
949.68 1
949.75 0
949.82 0
949.89 0
949.96 0
950.03 0
950.10 0
950.17 0
950.24 0
950.31 0
950.38 0
950.45 0
950.52 0
950.59 0
950.66 0
950.73 0
950.81 0
950.88 0
950.95 0
951.02 0
951.09 0
951.16 0
951.23 0
951.30 0
951.37 0
951.44 0
951.51 0
951.58 0
951.65 0
951.72 0
951.79 1
951.86 1
951.93 1
952.00 1
952.07 1
952.15 0
952.22 0
952.29 0
952.36 0
952.43 0
952.50 0
952.57 0
952.64 0
952.71 0
952.78 0
952.85 0
952.92 0
952.99 0
953.06 0
953.13 0
953.20 0
953.27 0
953.34 0
953.42 0
953.49 0
953.56 1
953.63 1
953.70 1
953.77 1
953.84 1
953.91 1
953.98 1
954.05 1
954.12 1
954.19 1
954.26 1
954.33 1
954.40 1
954.47 1
954.55 1
954.62 1
954.69 1
954.76 1
954.83 1
954.90 1
954.97 1
955.04 1
955.11 1
955.18 1
955.25 1
955.32 0
955.39 0
955.46 0
955.53 0
955.61 0
955.68 0
955.75 0
955.82 0
955.89 0
955.96 0
956.03 1
956.10 1
956.17 1
956.24 1
956.31 1
956.38 1
956.45 1
956.52 1
956.59 1
956.67 1
956.74 1
956.81 0
956.88 0
956.95 0
957.02 0
957.09 0
957.16 0
957.23 0
957.30 0
957.37 0
957.44 1
957.51 1
957.59 1
957.66 0
957.73 0
957.80 0
957.87 0
957.94 0
958.01 0
958.08 0
958.15 0
958.22 0
958.29 0
958.36 0
958.43 1
958.51 1
958.58 1
958.65 1
958.72 1
958.79 1
958.86 1
958.93 1
959.00 1
959.07 1
959.14 1
959.21 1
959.28 1
959.35 1
959.43 0
959.50 0
959.57 0
959.64 0
959.71 0
959.78 0
959.85 0
959.92 0
959.99 0
960.06 0
960.13 1
960.20 1
960.28 1
960.35 1
960.42 1
960.49 1
960.56 1
960.63 1
960.70 1
960.77 1
960.84 1
960.91 1
960.98 1
961.06 1
961.13 1
961.20 1
961.27 1
961.34 1
961.41 1
961.48 1
961.55 1
961.62 1
961.69 1
961.76 1
961.83 1
961.91 1
961.98 1
962.05 1
962.12 1
962.19 1
962.26 0
962.33 0
962.40 0
962.47 0
962.54 1
962.62 1
962.69 1
962.76 1
962.83 1
962.90 1
962.97 0
963.04 0
963.11 0
963.18 0
963.25 0
963.32 0
963.40 0
963.47 0
963.54 0
963.61 0
963.68 0
963.75 0
963.82 0
963.89 1
963.96 1
964.03 1
964.11 1
964.18 1
964.25 1
964.32 1
964.39 1
964.46 1
964.53 1
964.60 1
964.67 1
964.74 1
964.82 1
964.89 1
964.96 0
965.03 0
965.10 0
965.17 0
965.24 0
965.31 0
965.38 0
965.45 0
965.53 0
965.60 0
965.67 0
965.74 0
965.81 0
965.88 0
965.95 0
966.02 0
966.09 1
966.17 1
966.24 1
966.31 1
966.38 1
966.45 1
966.52 1
966.59 1
966.66 1
966.73 1
966.80 1
966.88 1
966.95 1
967.02 1
967.09 1
967.16 1
967.23 0
967.30 0
967.37 0
967.44 0
967.52 0
967.59 0
967.66 1
967.73 1
967.80 1
967.87 1
967.94 1
968.01 1
968.09 1
968.16 1
968.23 1
968.30 1
968.37 1
968.44 1
968.51 1
968.58 1
968.65 1
968.73 1
968.80 1
968.87 2
968.94 2
969.01 2
969.08 2
969.15 2
969.22 2
969.29 1
969.37 1
969.44 1
969.51 1
969.58 1
969.65 1
969.72 1
969.79 1
969.86 1
969.94 1
970.01 1
970.08 1
970.15 1
970.22 1
970.29 1
970.36 2
970.43 2
970.51 2
970.58 2
970.65 2
970.72 2
970.79 1
970.86 1
970.93 1
971.00 0
971.08 0
971.15 0
971.22 0
971.29 0
971.36 1
971.43 1
971.50 1
971.57 1
971.65 1
971.72 1
971.79 1
971.86 1
971.93 1
972.00 1
972.07 1
972.14 1
972.22 1
972.29 1
972.36 1
972.43 1
972.50 1
972.57 1
972.64 1
972.71 0
972.79 0
972.86 0
972.93 0
973.00 0
973.07 0
973.14 0
973.21 1
973.29 1
973.36 1
973.43 1
973.50 1
973.57 1
973.64 1
973.71 0
973.78 0
973.86 0
973.93 0
974.00 0
974.07 0
974.14 0
974.21 0
974.28 0
974.36 0
974.43 0
974.50 0
974.57 0
974.64 1
974.71 1
974.78 1
974.86 1
974.93 1
975.00 1
975.07 1
975.14 1
975.21 1
975.28 1
975.35 1
975.43 1
975.50 0
975.57 0
975.64 0
975.71 0
975.78 0
975.85 0
975.93 0
976.00 0
976.07 0
976.14 0
976.21 0
976.28 1
976.35 1
976.43 1
976.50 1
976.57 0
976.64 0
976.71 0
976.78 0
976.85 0
976.93 0
977.00 0
977.07 0
977.14 0
977.21 0
977.28 0
977.36 0
977.43 0
977.50 0
977.57 0
977.64 0
977.71 0
977.78 0
977.86 0
977.93 1
978.00 1
978.07 1
978.14 1
978.21 1
978.28 1
978.36 1
978.43 1
978.50 1
978.57 0
978.64 0
978.71 0
978.79 0
978.86 0
978.93 0
979.00 0
979.07 0
979.14 0
979.21 0
979.29 0
979.36 0
979.43 0
979.50 0
979.57 0
979.64 0
979.72 0
979.79 1
979.86 1
979.93 1
980.00 1
980.07 1
980.14 1
980.22 1
980.29 1
980.36 1
980.43 1
980.50 0
980.57 0
980.65 0
980.72 0
980.79 0
980.86 1
980.93 1
981.00 1
981.08 1
981.15 1
981.22 1
981.29 1
981.36 1
981.43 1
981.51 1
981.58 1
981.65 1
981.72 1
981.79 1
981.86 1
981.94 1
982.01 1
982.08 1
982.15 1
982.22 1
982.29 1
982.37 1
982.44 1
982.51 1
982.58 1
982.65 1
982.72 1
982.80 1
982.87 1
982.94 1
983.01 1
983.08 2
983.15 2
983.23 2
983.30 1
983.37 1
983.44 1
983.51 0
983.58 0
983.66 0
983.73 0
983.80 0
983.87 1
983.94 1
984.01 1
984.09 1
984.16 2
984.23 2
984.30 2
984.37 1
984.44 1
984.52 1
984.59 1
984.66 1
984.73 1
984.80 1
984.88 1
984.95 1
985.02 1
985.09 1
985.16 1
985.23 1
985.31 1
985.38 1
985.45 0
985.52 0
985.59 0
985.66 1
985.74 1
985.81 1
985.88 1
985.95 1
986.02 1
986.10 1
986.17 1
986.24 1
986.31 1
986.38 1
986.45 1
986.53 1
986.60 1
986.67 1
986.74 1
986.81 1
986.89 1
986.96 1
987.03 2
987.10 2
987.17 2
987.24 2
987.32 2
987.39 1
987.46 1
987.53 1
987.60 1
987.68 1
987.75 1
987.82 1
987.89 1
987.96 1
988.03 1
988.11 1
988.18 0
988.25 0
988.32 0
988.39 0
988.47 0
988.54 0
988.61 0
988.68 0
988.75 1
988.83 1
988.90 1
988.97 1
989.04 1
989.11 2
989.19 2
989.26 2
989.33 2
989.40 2
989.47 2
989.54 2
989.62 2
989.69 2
989.76 3
989.83 3
989.90 3
989.98 3
990.05 3
990.12 3
990.19 3
990.26 3
990.34 3
990.41 3
990.48 3
990.55 3
990.62 2
990.70 2
990.77 2
990.84 2
990.91 2
990.98 2
991.06 3
991.13 3
991.20 3
991.27 3
991.34 3
991.42 3
991.49 2
991.56 2
991.63 2
991.70 2
991.78 2
991.85 2
991.92 2
991.99 2
992.06 2
992.14 2
992.21 2
992.28 1
992.35 1
992.42 1
992.50 1
992.57 2
992.64 2
992.71 2
992.78 2
992.86 2
992.93 1
993.00 1
993.07 1
993.14 1
993.22 1
993.29 1
993.36 1
993.43 1
993.50 1
993.58 1
993.65 1
993.72 1
993.79 1
993.86 1
993.94 2
994.01 2
994.08 2
994.15 2
994.23 2
994.30 1
994.37 1
994.44 0
994.51 0
994.59 0
994.66 0
994.73 0
994.80 1
994.87 2
994.95 2
995.02 2
995.09 3
995.16 2
995.23 2
995.31 2
995.38 2
995.45 2
995.52 2
995.60 2
995.67 3
995.74 3
995.81 3
995.88 3
995.96 3
996.03 3
996.10 2
996.17 2
996.24 2
996.32 2
996.39 2
996.46 2
996.53 2
996.61 2
996.68 2
996.75 2
996.82 2
996.89 2
996.97 2
997.04 2
997.11 2
997.18 1
997.26 1
997.33 1
997.40 1
997.47 1
997.54 1
997.62 1
997.69 1
997.76 1
997.83 1
997.91 1
997.98 1
998.05 1
998.12 2
998.19 1
998.27 1
998.34 1
998.41 0
998.48 0
998.56 0
998.63 0
998.70 0
998.77 0
998.84 0
998.92 0
998.99 1
999.06 0
999.13 0
999.21 0
999.28 0
999.35 0
999.42 0
999.50 0
999.57 0
999.64 0
999.71 0
999.78 0
999.86 0
999.93 0
1000.00 0
1000.07 0
1000.15 1
1000.22 1
1000.29 1
1000.36 1
1000.44 1
1000.51 1
1000.58 1
1000.65 1
1000.72 1
1000.80 1
1000.87 1
1000.94 1
1001.01 1
1001.09 1
1001.16 1
1001.23 1
1001.30 1
1001.38 1
1001.45 1
1001.52 2
1001.59 2
1001.66 2
1001.74 2
1001.81 2
1001.88 2
1001.95 2
1002.03 2
1002.10 2
1002.17 2
1002.24 1
1002.32 1
1002.39 1
1002.46 1
1002.53 1
1002.61 1
1002.68 1
1002.75 1
1002.82 1
1002.90 1
1002.97 1
1003.04 2
1003.11 2
1003.19 2
1003.26 2
1003.33 2
1003.40 2
1003.47 2
1003.55 2
1003.62 2
1003.69 2
1003.76 1
1003.84 1
1003.91 1
1003.98 1
1004.05 1
1004.13 2
1004.20 2
1004.27 2
1004.34 2
1004.42 1
1004.49 1
1004.56 1
1004.63 1
1004.71 1
1004.78 1
1004.85 1
1004.92 1
1005.00 1
1005.07 1
1005.14 2
1005.21 2
1005.29 2
1005.36 3
1005.43 3
1005.50 3
1005.58 3
1005.65 4
1005.72 5
1005.79 5
1005.87 6
1005.94 6
1006.01 7
1006.08 7
1006.16 7
1006.23 6
1006.30 6
1006.37 5
1006.45 5
1006.52 5
1006.59 5
1006.66 5
1006.74 5
1006.81 6
1006.88 6
1006.95 6
1007.03 6
1007.10 5
1007.17 5
1007.24 4
1007.32 4
1007.39 4
1007.46 4
1007.54 4
1007.61 4
1007.68 5
1007.75 5
1007.83 5
1007.90 5
1007.97 4
1008.04 4
1008.12 4
1008.19 4
1008.26 4
1008.33 4
1008.41 5
1008.48 6
1008.55 7
1008.62 8
1008.70 8
1008.77 8
1008.84 8
1008.91 7
1008.99 6
1009.06 6
1009.13 5
1009.20 5
1009.28 5
1009.35 5
1009.42 5
1009.50 5
1009.57 5
1009.64 5
1009.71 5
1009.79 6
1009.86 6
1009.93 6
1010.00 7
1010.08 7
1010.15 7
1010.22 6
1010.29 6
1010.37 5
1010.44 5
1010.51 5
1010.59 4
1010.66 4
1010.73 4
1010.80 4
1010.88 4
1010.95 4
1011.02 4
1011.09 4
1011.17 3
1011.24 3
1011.31 3
1011.39 3
1011.46 3
1011.53 3
1011.60 3
1011.68 3
1011.75 3
1011.82 3
1011.89 3
1011.97 3
1012.04 3
1012.11 3
1012.19 2
1012.26 2
1012.33 2
1012.40 2
1012.48 2
1012.55 2
1012.62 2
1012.69 2
1012.77 2
1012.84 3
1012.91 3
1012.99 3
1013.06 3
1013.13 2
1013.20 2
1013.28 1
1013.35 1
1013.42 0
1013.50 0
1013.57 0
1013.64 1
1013.71 1
1013.79 1
1013.86 2
1013.93 2
1014.00 2
1014.08 3
1014.15 3
1014.22 3
1014.30 2
1014.37 3
1014.44 3
1014.51 3
1014.59 3
1014.66 3
1014.73 3
1014.81 2
1014.88 2
1014.95 2
1015.02 2
1015.10 2
1015.17 2
1015.24 2
1015.32 2
1015.39 2
1015.46 2
1015.53 2
1015.61 3
1015.68 3
1015.75 3
1015.83 4
1015.90 4
1015.97 4
1016.04 4
1016.12 4
1016.19 4
1016.26 4
1016.34 3
1016.41 4
1016.48 4
1016.55 4
1016.63 4
1016.70 4
1016.77 3
1016.85 3
1016.92 3
1016.99 3
1017.07 3
1017.14 3
1017.21 3
1017.28 3
1017.36 4
1017.43 4
1017.50 3
1017.58 3
1017.65 3
1017.72 3
1017.79 3
1017.87 4
1017.94 4
1018.01 4
1018.09 4
1018.16 4
1018.23 3
1018.31 3
1018.38 3
1018.45 4
1018.52 4
1018.60 4
1018.67 4
1018.74 4
1018.82 4
1018.89 3
1018.96 3
1019.03 2
1019.11 2
1019.18 1
1019.25 1
1019.33 1
1019.40 0
1019.47 0
1019.55 0
1019.62 0
1019.69 0
1019.76 0
1019.84 0
1019.91 0
1019.98 0
1020.06 0
1020.13 0
1020.20 1
1020.28 1
1020.35 2
1020.42 3
1020.50 3
1020.57 4
1020.64 4
1020.71 4
1020.79 3
1020.86 3
1020.93 2
1021.01 1
1021.08 1
1021.15 0
1021.23 0
1021.30 0
1021.37 0
1021.44 0
1021.52 0
1021.59 1
1021.66 1
1021.74 1
1021.81 1
1021.88 2
1021.96 3
1022.03 3
1022.10 4
1022.18 4
1022.25 4
1022.32 4
1022.40 3
1022.47 3
1022.54 2
1022.61 2
1022.69 2
1022.76 1
1022.83 2
1022.91 2
1022.98 2
1023.05 2
1023.13 2
1023.20 1
1023.27 1
1023.35 0
1023.42 0
1023.49 0
1023.57 0
1023.64 0
1023.71 0
1023.78 0
1023.86 0
1023.93 0
1024.00 0
1024.08 0
1024.15 0
1024.22 0
1024.30 0
1024.37 0
1024.44 1
1024.52 1
1024.59 1
1024.66 2
1024.74 2
1024.81 2
1024.88 2
1024.96 2
1025.03 3
1025.10 4
1025.18 4
1025.25 5
1025.32 6
1025.39 6
1025.47 7
1025.54 7
1025.61 8
1025.69 8
1025.76 8
1025.83 7
1025.91 7
1025.98 7
1026.05 7
1026.13 8
1026.20 8
1026.27 9
1026.35 9
1026.42 10
1026.49 11
1026.57 11
1026.64 12
1026.71 12
1026.79 13
1026.86 13
1026.93 13
1027.01 13
1027.08 13
1027.15 13
1027.23 13
1027.30 13
1027.37 13
1027.45 13
1027.52 13
1027.59 14
1027.67 14
1027.74 14
1027.81 15
1027.89 14
1027.96 14
1028.03 14
1028.11 13
1028.18 13
1028.25 13
1028.33 13
1028.40 13
1028.47 12
1028.55 12
1028.62 12
1028.69 12
1028.77 12
1028.84 11
1028.91 10
1028.99 9
1029.06 8
1029.13 7
1029.21 7
1029.28 7
1029.35 7
1029.43 8
1029.50 10
1029.57 11
1029.65 12
1029.72 13
1029.79 13
1029.87 14
1029.94 15
1030.01 15
1030.09 15
1030.16 15
1030.23 14
1030.31 14
1030.38 13
1030.45 13
1030.53 12
1030.60 12
1030.67 13
1030.75 13
1030.82 13
1030.89 13
1030.97 12
1031.04 11
1031.11 10
1031.19 9
1031.26 8
1031.33 7
1031.41 7
1031.48 6
1031.55 6
1031.63 6
1031.70 7
1031.77 7
1031.85 7
1031.92 7
1032.00 7
1032.07 7
1032.14 7
1032.22 6
1032.29 6
1032.36 5
1032.44 5
1032.51 5
1032.58 5
1032.66 5
1032.73 6
1032.80 7
1032.88 7
1032.95 7
1033.02 7
1033.10 7
1033.17 6
1033.24 4
1033.32 3
1033.39 2
1033.46 2
1033.54 1
1033.61 2
1033.69 2
1033.76 3
1033.83 3
1033.91 4
1033.98 4
1034.05 4
1034.13 4
1034.20 4
1034.27 4
1034.35 4
1034.42 4
1034.49 4
1034.57 3
1034.64 3
1034.71 3
1034.79 3
1034.86 2
1034.94 2
1035.01 2
1035.08 3
1035.16 4
1035.23 5
1035.30 6
1035.38 7
1035.45 7
1035.52 7
1035.60 7
1035.67 6
1035.74 5
1035.82 5
1035.89 4
1035.97 3
1036.04 3
1036.11 3
1036.19 4
1036.26 4
1036.33 4
1036.41 4
1036.48 4
1036.55 4
1036.63 4
1036.70 4
1036.78 4
1036.85 4
1036.92 4
1037.00 4
1037.07 5
1037.14 5
1037.22 5
1037.29 5
1037.36 5
1037.44 4
1037.51 3
1037.59 3
1037.66 2
1037.73 2
1037.81 3
1037.88 3
1037.95 3
1038.03 3
1038.10 3
1038.17 3
1038.25 3
1038.32 2
1038.40 2
1038.47 3
1038.54 3
1038.62 4
1038.69 4
1038.76 4
1038.84 4
1038.91 3
1038.99 2
1039.06 1
1039.13 0
1039.21 0
1039.28 0
1039.35 0
1039.43 0
1039.50 0
1039.57 1
1039.65 1
1039.72 2
1039.80 2
1039.87 2
1039.94 2
1040.02 2
1040.09 2
1040.16 2
1040.24 2
1040.31 2
1040.39 2
1040.46 2
1040.53 2
1040.61 2
1040.68 2
1040.75 3
1040.83 3
1040.90 4
1040.98 4
1041.05 4
1041.12 4
1041.20 3
1041.27 2
1041.34 1
1041.42 1
1041.49 1
1041.57 1
1041.64 1
1041.71 1
1041.79 1
1041.86 1
1041.94 1
1042.01 1
1042.08 1
1042.16 1
1042.23 1
1042.30 1
1042.38 1
1042.45 0
1042.53 0
1042.60 0
1042.67 0
1042.75 0
1042.82 0
1042.89 0
1042.97 0
1043.04 0
1043.12 0
1043.19 0
1043.26 0
1043.34 0
1043.41 0
1043.49 0
1043.56 1
1043.63 1
1043.71 2
1043.78 2
1043.86 3
1043.93 3
1044.00 3
1044.08 3
1044.15 3
1044.22 2
1044.30 2
1044.37 1
1044.45 0
1044.52 0
1044.59 0
1044.67 1
1044.74 1
1044.82 2
1044.89 3
1044.96 4
1045.04 6
1045.11 7
1045.19 8
1045.26 10
1045.33 12
1045.41 14
1045.48 15
1045.55 17
1045.63 18
1045.70 19
1045.78 19
1045.85 18
1045.92 18
1046.00 17
1046.07 17
1046.15 18
1046.22 18
1046.29 19
1046.37 20
1046.44 21
1046.52 21
1046.59 21
1046.66 21
1046.74 20
1046.81 20
1046.89 20
1046.96 21
1047.03 21
1047.11 23
1047.18 24
1047.26 25
1047.33 25
1047.40 25
1047.48 25
1047.55 24
1047.63 24
1047.70 23
1047.77 23
1047.85 23
1047.92 22
1048.00 22
1048.07 21
1048.14 19
1048.22 18
1048.29 16
1048.37 14
1048.44 13
1048.51 12
1048.59 12
1048.66 12
1048.74 13
1048.81 13
1048.88 14
1048.96 15
1049.03 16
1049.11 16
1049.18 16
1049.26 16
1049.33 15
1049.40 14
1049.48 13
1049.55 11
1049.63 10
1049.70 8
1049.77 7
1049.85 6
1049.92 5
1050.00 5
1050.07 4
1050.14 4
1050.22 4
1050.29 3
1050.37 3
1050.44 2
1050.51 2
1050.59 3
1050.66 4
1050.74 5
1050.81 6
1050.89 7
1050.96 8
1051.03 8
1051.11 7
1051.18 7
1051.26 6
1051.33 4
1051.40 3
1051.48 3
1051.55 2
1051.63 3
1051.70 3
1051.77 3
1051.85 4
1051.92 5
1052.00 6
1052.07 6
1052.15 7
1052.22 8
1052.29 9
1052.37 9
1052.44 10
1052.52 10
1052.59 10
1052.66 9
1052.74 9
1052.81 8
1052.89 8
1052.96 7
1053.04 7
1053.11 7
1053.18 7
1053.26 6
1053.33 6
1053.41 7
1053.48 7
1053.56 8
1053.63 9
1053.70 10
1053.78 12
1053.85 13
1053.93 14
1054.00 15
1054.07 16
1054.15 15
1054.22 15
1054.30 14
1054.37 13
1054.45 12
1054.52 11
1054.59 11
1054.67 10
1054.74 9
1054.82 9
1054.89 8
1054.97 8
1055.04 8
1055.11 8
1055.19 9
1055.26 10
1055.34 10
1055.41 11
1055.49 11
1055.56 10
1055.63 10
1055.71 9
1055.78 8
1055.86 7
1055.93 7
1056.01 7
1056.08 8
1056.15 8
1056.23 8
1056.30 9
1056.38 8
1056.45 7
1056.53 6
1056.60 5
1056.67 3
1056.75 3
1056.82 2
1056.90 1
1056.97 1
1057.05 1
1057.12 1
1057.20 2
1057.27 2
1057.34 2
1057.42 2
1057.49 2
1057.57 2
1057.64 2
1057.72 1
1057.79 1
1057.86 2
1057.94 2
1058.01 2
1058.09 3
1058.16 3
1058.24 3
1058.31 2
1058.39 2
1058.46 1
1058.53 0
1058.61 0
1058.68 0
1058.76 0
1058.83 0
1058.91 0
1058.98 0
1059.05 0
1059.13 0
1059.20 0
1059.28 2
1059.35 4
1059.43 6
1059.50 8
1059.58 9
1059.65 9
1059.72 9
1059.80 8
1059.87 7
1059.95 5
1060.02 4
1060.10 3
1060.17 1
1060.25 0
1060.32 0
1060.39 0
1060.47 0
1060.54 1
1060.62 1
1060.69 2
1060.77 2
1060.84 3
1060.92 3
1060.99 3
1061.06 3
1061.14 4
1061.21 4
1061.29 5
1061.36 5
1061.44 6
1061.51 6
1061.59 7
1061.66 7
1061.74 9
1061.81 10
1061.88 12
1061.96 13
1062.03 13
1062.11 13
1062.18 13
1062.26 12
1062.33 12
1062.41 11
1062.48 12
1062.55 12
1062.63 13
1062.70 14
1062.78 14
1062.85 14
1062.93 14
1063.00 14
1063.08 14
1063.15 14
1063.23 15
1063.30 16
1063.37 17
1063.45 18
1063.52 19
1063.60 19
1063.67 19
1063.75 18
1063.82 18
1063.90 17
1063.97 16
1064.05 15
1064.12 15
1064.20 15
1064.27 15
1064.34 16
1064.42 17
1064.49 19
1064.57 20
1064.64 20
1064.72 20
1064.79 19
1064.87 18
1064.94 16
1065.02 15
1065.09 14
1065.17 13
1065.24 12
1065.31 12
1065.39 11
1065.46 11
1065.54 11
1065.61 10
1065.69 10
1065.76 10
1065.84 10
1065.91 11
1065.99 13
1066.06 14
1066.14 16
1066.21 17
1066.28 18
1066.36 19
1066.43 19
1066.51 18
1066.58 16
1066.66 14
1066.73 12
1066.81 11
1066.88 9
1066.96 8
1067.03 8
1067.11 9
1067.18 11
1067.26 13
1067.33 15
1067.41 18
1067.48 21
1067.55 23
1067.63 25
1067.70 26
1067.78 26
1067.85 27
1067.93 27
1068.00 28
1068.08 28
1068.15 29
1068.23 30
1068.30 30
1068.38 30
1068.45 30
1068.53 29
1068.60 28
1068.68 28
1068.75 27
1068.83 26
1068.90 26
1068.97 25
1069.05 25
1069.12 24
1069.20 23
1069.27 22
1069.35 21
1069.42 20
1069.50 19
1069.57 19
1069.65 19
1069.72 18
1069.80 18
1069.87 17
1069.95 17
1070.02 16
1070.10 15
1070.17 14
1070.25 14
1070.32 15
1070.40 16
1070.47 17
1070.55 18
1070.62 20
1070.69 21
1070.77 22
1070.84 22
1070.92 21
1070.99 19
1071.07 17
1071.14 15
1071.22 13
1071.29 11
1071.37 9
1071.44 8
1071.52 8
1071.59 8
1071.67 9
1071.74 9
1071.82 10
1071.89 11
1071.97 11
1072.04 10
1072.12 10
1072.19 10
1072.27 9
1072.34 9
1072.42 9
1072.49 9
1072.57 10
1072.64 10
1072.72 10
1072.79 11
1072.87 12
1072.94 12
1073.02 13
1073.09 14
1073.17 15
1073.24 15
1073.32 15
1073.39 15
1073.46 15
1073.54 15
1073.61 14
1073.69 12
1073.76 11
1073.84 10
1073.91 9
1073.99 8
1074.06 9
1074.14 9
1074.21 10
1074.29 11
1074.36 12
1074.44 12
1074.51 12
1074.59 12
1074.66 11
1074.74 11
1074.81 10
1074.89 10
1074.96 9
1075.04 9
1075.11 10
1075.19 10
1075.26 11
1075.34 12
1075.41 13
1075.49 14
1075.56 14
1075.64 15
1075.71 15
1075.79 14
1075.86 14
1075.94 13
1076.01 12
1076.09 12
1076.16 11
1076.24 10
1076.31 9
1076.39 9
1076.46 8
1076.54 8
1076.61 8
1076.69 9
1076.76 10
1076.84 11
1076.91 12
1076.99 13
1077.06 13
1077.14 13
1077.21 12
1077.29 11
1077.36 11
1077.44 10
1077.51 10
1077.59 9
1077.66 10
1077.74 10
1077.81 10
1077.89 11
1077.96 12
1078.04 12
1078.11 13
1078.19 13
1078.27 13
1078.34 13
1078.42 13
1078.49 13
1078.57 12
1078.64 12
1078.72 11
1078.79 11
1078.87 10
1078.94 10
1079.02 10
1079.09 10
1079.17 11
1079.24 11
1079.32 12
1079.39 13
1079.47 14
1079.54 15
1079.62 15
1079.69 16
1079.77 17
1079.84 17
1079.92 17
1079.99 17
1080.07 16
1080.14 15
1080.22 13
1080.29 12
1080.37 11
1080.44 11
1080.52 11
1080.59 12
1080.67 14
1080.74 15
1080.82 16
1080.89 16
1080.97 15
1081.05 14
1081.12 13
1081.20 12
1081.27 11
1081.35 10
1081.42 9
1081.50 9
1081.57 8
1081.65 8
1081.72 7
1081.80 6
1081.87 6
1081.95 5
1082.02 6
1082.10 6
1082.17 7
1082.25 7
1082.32 7
1082.40 7
1082.47 7
1082.55 7
1082.62 7
1082.70 7
1082.77 8
1082.85 9
1082.93 11
1083.00 12
1083.08 13
1083.15 13
1083.23 13
1083.30 13
1083.38 12
1083.45 12
1083.53 11
1083.60 10
1083.68 9
1083.75 8
1083.83 8
1083.90 7
1083.98 7
1084.05 7
1084.13 7
1084.21 8
1084.28 8
1084.36 9
1084.43 10
1084.51 12
1084.58 13
1084.66 15
1084.73 16
1084.81 17
1084.88 17
1084.96 17
1085.03 17
1085.11 16
1085.18 15
1085.26 13
1085.33 12
1085.41 11
1085.49 10
1085.56 9
1085.64 8
1085.71 7
1085.79 6
1085.86 5
1085.94 4
1086.01 4
1086.09 4
1086.16 5
1086.24 5
1086.31 6
1086.39 6
1086.46 5
1086.54 5
1086.62 3
1086.69 2
1086.77 0
1086.84 0
1086.92 0
1086.99 0
1087.07 0
1087.14 0
1087.22 0
1087.29 0
1087.37 1
1087.45 4
1087.52 6
1087.60 7
1087.67 8
1087.75 9
1087.82 8
1087.90 8
1087.97 7
1088.05 6
1088.12 5
1088.20 5
1088.27 5
1088.35 5
1088.43 5
1088.50 5
1088.58 5
1088.65 4
1088.73 3
1088.80 2
1088.88 1
1088.95 1
1089.03 0
1089.10 0
1089.18 0
1089.26 0
1089.33 1
1089.41 1
1089.48 1
1089.56 1
1089.63 1
1089.71 1
1089.78 2
1089.86 2
1089.93 2
1090.01 3
1090.09 3
1090.16 4
1090.24 5
1090.31 6
1090.39 7
1090.46 7
1090.54 7
1090.61 7
1090.69 7
1090.77 8
1090.84 9
1090.92 10
1090.99 12
1091.07 13
1091.14 14
1091.22 16
1091.29 17
1091.37 18
1091.45 19
1091.52 20
1091.60 20
1091.67 19
1091.75 18
1091.82 17
1091.90 15
1091.97 15
1092.05 14
1092.13 14
1092.20 14
1092.28 15
1092.35 16
1092.43 17
1092.50 18
1092.58 19
1092.65 20
1092.73 22
1092.81 24
1092.88 26
1092.96 28
1093.03 28
1093.11 28
1093.18 28
1093.26 27
1093.33 26
1093.41 25
1093.49 24
1093.56 24
1093.64 24
1093.71 24
1093.79 24
1093.86 23
1093.94 23
1094.02 22
1094.09 21
1094.17 20
1094.24 19
1094.32 18
1094.39 17
1094.47 16
1094.54 15
1094.62 15
1094.70 15
1094.77 16
1094.85 17
1094.92 19
1095.00 21
1095.07 24
1095.15 26
1095.23 27
1095.30 28
1095.38 28
1095.45 28
1095.53 27
1095.60 26
1095.68 25
1095.76 25
1095.83 26
1095.91 27
1095.98 28
1096.06 29
1096.13 29
1096.21 29
1096.29 28
1096.36 27
1096.44 25
1096.51 24
1096.59 22
1096.66 21
1096.74 20
1096.82 19
1096.89 19
1096.97 18
1097.04 18
1097.12 18
1097.19 18
1097.27 18
1097.35 18
1097.42 17
1097.50 17
1097.57 16
1097.65 16
1097.72 15
1097.80 15
1097.88 15
1097.95 16
1098.03 18
1098.10 20
1098.18 22
1098.25 23
1098.33 24
1098.41 24
1098.48 23
1098.56 21
1098.63 20
1098.71 18
1098.79 16
1098.86 15
1098.94 15
1099.01 15
1099.09 14
1099.16 14
1099.24 14
1099.32 14
1099.39 13
1099.47 12
1099.54 11
1099.62 11
1099.69 12
1099.77 13
1099.85 15
1099.92 16
1100.00 18
1100.07 18
1100.15 18
1100.23 17
1100.30 16
1100.38 15
1100.45 14
1100.53 13
1100.61 12
1100.68 12
1100.76 11
1100.83 10
1100.91 9
1100.98 9
1101.06 9
1101.14 9
1101.21 9
1101.29 10
1101.36 10
1101.44 10
1101.52 10
1101.59 11
1101.67 11
1101.74 12
1101.82 13
1101.90 13
1101.97 13
1102.05 12
1102.12 10
1102.20 8
1102.27 7
1102.35 6
1102.43 5
1102.50 6
1102.58 7
1102.65 8
1102.73 8
1102.81 8
1102.88 7
1102.96 6
1103.03 5
1103.11 5
1103.19 6
1103.26 7
1103.34 9
1103.41 11
1103.49 11
1103.57 11
1103.64 10
1103.72 8
1103.79 6
1103.87 3
1103.95 2
1104.02 0
1104.10 0
1104.17 0
1104.25 0
1104.33 0
1104.40 1
1104.48 2
1104.55 3
1104.63 4
1104.71 5
1104.78 5
1104.86 5
1104.93 5
1105.01 5
1105.09 4
1105.16 4
1105.24 2
1105.31 1
1105.39 0
1105.47 0
1105.54 0
1105.62 0
1105.69 0
1105.77 0
1105.85 0
1105.92 1
1106.00 5
1106.07 8
1106.15 11
1106.23 14
1106.30 15
1106.38 15
1106.45 14
1106.53 12
1106.61 10
1106.68 9
1106.76 9
1106.83 9
1106.91 11
1106.99 13
1107.06 15
1107.14 17
1107.21 19
1107.29 20
1107.37 20
1107.44 21
1107.52 23
1107.60 25
1107.67 28
1107.75 31
1107.82 34
1107.90 37
1107.98 39
1108.05 42
1108.13 44
1108.20 46
1108.28 48
1108.36 50
1108.43 51
1108.51 51
1108.58 50
1108.66 48
1108.74 47
1108.81 45
1108.89 44
1108.97 44
1109.04 44
1109.12 45
1109.19 44
1109.27 44
1109.35 42
1109.42 41
1109.50 39
1109.57 39
1109.65 39
1109.73 40
1109.80 42
1109.88 45
1109.96 49
1110.03 53
1110.11 57
1110.18 61
1110.26 65
1110.34 68
1110.41 71
1110.49 72
1110.57 73
1110.64 72
1110.72 71
1110.79 70
1110.87 69
1110.95 68
1111.02 68
1111.10 67
1111.18 67
1111.25 66
1111.33 64
1111.40 63
1111.48 61
1111.56 59
1111.63 58
1111.71 57
1111.78 57
1111.86 57
1111.94 57
1112.01 57
1112.09 57
1112.17 57
1112.24 56
1112.32 55
1112.39 54
1112.47 52
1112.55 51
1112.62 49
1112.70 47
1112.78 45
1112.85 42
1112.93 40
1113.01 38
1113.08 36
1113.16 35
1113.23 35
1113.31 34
1113.39 34
1113.46 33
1113.54 31
1113.62 29
1113.69 26
1113.77 25
1113.84 23
1113.92 23
1114.00 24
1114.07 25
1114.15 26
1114.23 26
1114.30 26
1114.38 25
1114.46 24
1114.53 23
1114.61 22
1114.68 22
1114.76 22
1114.84 22
1114.91 22
1114.99 21
1115.07 21
1115.14 19
1115.22 18
1115.30 17
1115.37 16
1115.45 15
1115.52 15
1115.60 15
1115.68 15
1115.75 17
1115.83 18
1115.91 20
1115.98 22
1116.06 23
1116.14 24
1116.21 25
1116.29 26
1116.36 26
1116.44 25
1116.52 24
1116.59 23
1116.67 22
1116.75 20
1116.82 20
1116.90 21
1116.98 22
1117.05 23
1117.13 25
1117.20 26
1117.28 27
1117.36 27
1117.43 25
1117.51 23
1117.59 21
1117.66 18
1117.74 16
1117.82 15
1117.89 14
1117.97 14
1118.05 16
1118.12 18
1118.20 22
1118.28 25
1118.35 28
1118.43 30
1118.50 32
1118.58 33
1118.66 32
1118.73 32
1118.81 30
1118.89 29
1118.96 28
1119.04 28
1119.12 27
1119.19 28
1119.27 28
1119.35 29
1119.42 31
1119.50 33
1119.58 35
1119.65 37
1119.73 38
1119.81 39
1119.88 39
1119.96 39
1120.03 39
1120.11 38
1120.19 37
1120.26 37
1120.34 38
1120.42 39
1120.49 39
1120.57 40
1120.65 40
1120.72 40
1120.80 39
1120.88 38
1120.95 37
1121.03 35
1121.11 35
1121.18 35
1121.26 35
1121.34 35
1121.41 35
1121.49 35
1121.57 35
1121.64 35
1121.72 35
1121.80 36
1121.87 36
1121.95 38
1122.03 39
1122.10 41
1122.18 43
1122.26 44
1122.33 45
1122.41 46
1122.49 48
1122.56 49
1122.64 51
1122.71 53
1122.79 55
1122.87 56
1122.94 55
1123.02 53
1123.10 50
1123.17 46
1123.25 42
1123.33 38
1123.40 35
1123.48 34
1123.56 34
1123.63 34
1123.71 36
1123.79 38
1123.86 41
1123.94 43
1124.02 44
1124.09 46
1124.17 46
1124.25 47
1124.32 47
1124.40 48
1124.48 49
1124.55 49
1124.63 50
1124.71 49
1124.78 48
1124.86 46
1124.94 44
1125.01 42
1125.09 39
1125.17 37
1125.24 35
1125.32 33
1125.40 32
1125.47 31
1125.55 31
1125.63 31
1125.71 32
1125.78 32
1125.86 33
1125.94 34
1126.01 34
1126.09 35
1126.17 35
1126.24 36
1126.32 39
1126.40 41
1126.47 45
1126.55 49
1126.63 52
1126.70 54
1126.78 55
1126.86 54
1126.93 52
1127.01 49
1127.09 45
1127.16 40
1127.24 35
1127.32 30
1127.39 25
1127.47 21
1127.55 18
1127.62 17
1127.70 16
1127.78 16
1127.85 16
1127.93 17
1128.01 17
1128.08 17
1128.16 17
1128.24 15
1128.32 13
1128.39 11
1128.47 9
1128.55 7
1128.62 6
1128.70 5
1128.78 5
1128.85 4
1128.93 3
1129.01 3
1129.08 2
1129.16 2
1129.24 2
1129.31 3
1129.39 3
1129.47 5
1129.54 6
1129.62 7
1129.70 8
1129.78 9
1129.85 9
1129.93 9
1130.01 8
1130.08 7
1130.16 5
1130.24 4
1130.31 4
1130.39 4
1130.47 4
1130.54 5
1130.62 6
1130.70 7
1130.77 8
1130.85 9
1130.93 9
1131.01 9
1131.08 9
1131.16 9
1131.24 10
1131.31 10
1131.39 11
1131.47 12
1131.54 12
1131.62 12
1131.70 11
1131.77 10
1131.85 8
1131.93 7
1132.01 6
1132.08 5
1132.16 5
1132.24 5
1132.31 4
1132.39 3
1132.47 2
1132.54 0
1132.62 0
1132.70 0
1132.77 0
1132.85 0
1132.93 0
1133.01 2
1133.08 4
1133.16 5
1133.24 5
1133.31 4
1133.39 2
1133.47 0
1133.54 0
1133.62 0
1133.70 0
1133.78 0
1133.85 0
1133.93 1
1134.01 3
1134.08 4
1134.16 5
1134.24 5
1134.31 5
1134.39 5
1134.47 6
1134.55 8
1134.62 10
1134.70 13
1134.78 17
1134.85 20
1134.93 24
1135.01 27
1135.08 30
1135.16 33
1135.24 35
1135.32 36
1135.39 38
1135.47 39
1135.55 40
1135.62 42
1135.70 44
1135.78 46
1135.86 49
1135.93 52
1136.01 56
1136.09 59
1136.16 62
1136.24 65
1136.32 68
1136.39 69
1136.47 69
1136.55 69
1136.63 67
1136.70 64
1136.78 61
1136.86 58
1136.93 55
1137.01 54
1137.09 53
1137.17 54
1137.24 56
1137.32 60
1137.40 64
1137.47 69
1137.55 74
1137.63 79
1137.71 82
1137.78 85
1137.86 87
1137.94 87
1138.01 87
1138.09 87
1138.17 87
1138.25 87
1138.32 88
1138.40 90
1138.48 91
1138.55 92
1138.63 94
1138.71 95
1138.79 97
1138.86 99
1138.94 101
1139.02 103
1139.09 105
1139.17 107
1139.25 108
1139.33 109
1139.40 110
1139.48 111
1139.56 111
1139.63 111
1139.71 110
1139.79 108
1139.87 106
1139.94 104
1140.02 101
1140.10 99
1140.18 97
1140.25 95
1140.33 92
1140.41 90
1140.48 87
1140.56 84
1140.64 80
1140.72 78
1140.79 75
1140.87 72
1140.95 70
1141.02 68
1141.10 65
1141.18 63
1141.26 61
1141.33 58
1141.41 56
1141.49 54
1141.57 52
1141.64 51
1141.72 50
1141.80 49
1141.87 48
1141.95 47
1142.03 46
1142.11 45
1142.18 43
1142.26 41
1142.34 39
1142.42 37
1142.49 35
1142.57 34
1142.65 34
1142.72 35
1142.80 37
1142.88 39
1142.96 42
1143.03 44
1143.11 46
1143.19 47
1143.27 47
1143.34 46
1143.42 44
1143.50 43
1143.58 41
1143.65 38
1143.73 36
1143.81 33
1143.88 31
1143.96 28
1144.04 26
1144.12 24
1144.19 22
1144.27 21
1144.35 20
1144.43 19
1144.50 19
1144.58 19
1144.66 20
1144.74 20
1144.81 21
1144.89 20
1144.97 20
1145.04 18
1145.12 16
1145.20 14
1145.28 13
1145.35 11
1145.43 11
1145.51 11
1145.59 11
1145.66 12
1145.74 12
1145.82 12
1145.90 13
1145.97 13
1146.05 13
1146.13 13
1146.21 12
1146.28 10
1146.36 7
1146.44 4
1146.52 1
1146.59 0
1146.67 0
1146.75 0
1146.83 0
1146.90 0
1146.98 0
1147.06 0
1147.14 1
1147.21 2
1147.29 3
1147.37 3
1147.44 2
1147.52 2
1147.60 1
1147.68 1
1147.75 2
1147.83 4
1147.91 6
1147.99 9
1148.06 12
1148.14 15
1148.22 18
1148.30 21
1148.37 22
1148.45 24
1148.53 25
1148.61 25
1148.68 24
1148.76 24
1148.84 23
1148.92 23
1148.99 23
1149.07 24
1149.15 26
1149.23 28
1149.30 31
1149.38 34
1149.46 36
1149.54 36
1149.61 36
1149.69 34
1149.77 31
1149.85 28
1149.93 24
1150.00 21
1150.08 19
1150.16 18
1150.24 17
1150.31 17
1150.39 17
1150.47 19
1150.55 20
1150.62 22
1150.70 24
1150.78 25
1150.86 26
1150.93 26
1151.01 27
1151.09 28
1151.17 29
1151.24 31
1151.32 33
1151.40 36
1151.48 40
1151.55 42
1151.63 45
1151.71 47
1151.79 48
1151.86 48
1151.94 49
1152.02 50
1152.10 52
1152.17 55
1152.25 58
1152.33 62
1152.41 66
1152.49 69
1152.56 72
1152.64 73
1152.72 75
1152.80 75
1152.87 77
1152.95 79
1153.03 82
1153.11 86
1153.18 90
1153.26 93
1153.34 96
1153.42 97
1153.49 97
1153.57 96
1153.65 95
1153.73 93
1153.81 92
1153.88 93
1153.96 95
1154.04 98
1154.12 102
1154.19 107
1154.27 112
1154.35 117
1154.43 121
1154.50 125
1154.58 129
1154.66 134
1154.74 139
1154.82 144
1154.89 149
1154.97 153
1155.05 155
1155.13 156
1155.20 155
1155.28 151
1155.36 146
1155.44 141
1155.52 135
1155.59 130
1155.67 126
1155.75 124
1155.83 124
1155.90 125
1155.98 126
1156.06 128
1156.14 129
1156.21 130
1156.29 131
1156.37 131
1156.45 131
1156.53 131
1156.60 132
1156.68 132
1156.76 133
1156.84 133
1156.91 132
1156.99 131
1157.07 128
1157.15 126
1157.23 123
1157.30 120
1157.38 118
1157.46 114
1157.54 111
1157.61 106
1157.69 101
1157.77 95
1157.85 88
1157.93 82
1158.00 76
1158.08 72
1158.16 69
1158.24 67
1158.32 67
1158.39 68
1158.47 70
1158.55 71
1158.63 73
1158.70 73
1158.78 72
1158.86 70
1158.94 66
1159.02 62
1159.09 59
1159.17 56
1159.25 54
1159.33 53
1159.40 53
1159.48 53
1159.56 53
1159.64 53
1159.72 52
1159.79 50
1159.87 47
1159.95 44
1160.03 41
1160.11 38
1160.18 35
1160.26 32
1160.34 31
1160.42 31
1160.50 32
1160.57 33
1160.65 36
1160.73 38
1160.81 41
1160.88 42
1160.96 42
1161.04 41
1161.12 39
1161.20 36
1161.27 33
1161.35 30
1161.43 26
1161.51 23
1161.59 20
1161.66 16
1161.74 13
1161.82 10
1161.90 8
1161.98 6
1162.05 6
1162.13 7
1162.21 9
1162.29 12
1162.37 16
1162.44 20
1162.52 24
1162.60 26
1162.68 27
1162.76 26
1162.83 24
1162.91 20
1162.99 16
1163.07 11
1163.15 8
1163.22 7
1163.30 7
1163.38 8
1163.46 11
1163.54 14
1163.61 17
1163.69 20
1163.77 23
1163.85 24
1163.93 25
1164.00 24
1164.08 22
1164.16 20
1164.24 17
1164.32 15
1164.39 12
1164.47 10
1164.55 8
1164.63 6
1164.71 3
1164.78 1
1164.86 0
1164.94 0
1165.02 1
1165.10 4
1165.17 8
1165.25 12
1165.33 16
1165.41 18
1165.49 19
1165.56 18
1165.64 16
1165.72 14
1165.80 13
1165.88 13
1165.95 14
1166.03 15
1166.11 16
1166.19 16
1166.27 15
1166.35 12
1166.42 8
1166.50 3
1166.58 0
1166.66 0
1166.74 0
1166.81 0
1166.89 0
1166.97 0
1167.05 0
1167.13 1
1167.20 4
1167.28 7
1167.36 7
1167.44 7
1167.52 6
1167.60 4
1167.67 2
1167.75 1
1167.83 1
1167.91 2
1167.99 4
1168.06 8
1168.14 12
1168.22 17
1168.30 21
1168.38 24
1168.45 26
1168.53 27
1168.61 28
1168.69 27
1168.77 27
1168.85 27
1168.92 27
1169.00 28
1169.08 29
1169.16 31
1169.24 32
1169.31 32
1169.39 30
1169.47 27
1169.55 22
1169.63 17
1169.71 11
1169.78 5
1169.86 0
1169.94 0
1170.02 0
1170.10 0
1170.18 0
1170.25 0
1170.33 0
1170.41 7
1170.49 14
1170.57 21
1170.64 26
1170.72 29
1170.80 29
1170.88 26
1170.96 22
1171.04 16
1171.11 11
1171.19 8
1171.27 6
1171.35 6
1171.43 8
1171.51 11
1171.58 16
1171.66 21
1171.74 27
1171.82 33
1171.90 39
1171.98 43
1172.05 47
1172.13 50
1172.21 52
1172.29 55
1172.37 59
1172.44 63
1172.52 68
1172.60 74
1172.68 80
1172.76 86
1172.84 90
1172.91 93
1172.99 94
1173.07 94
1173.15 92
1173.23 90
1173.31 88
1173.38 86
1173.46 85
1173.54 84
1173.62 82
1173.70 80
1173.78 78
1173.85 76
1173.93 74
1174.01 73
1174.09 72
1174.17 71
1174.25 69
1174.32 65
1174.40 60
1174.48 54
1174.56 48
1174.64 43
1174.72 39
1174.80 37
1174.87 36
1174.95 36
1175.03 35
1175.11 33
1175.19 31
1175.27 29
1175.34 27
1175.42 26
1175.50 27
1175.58 30
1175.66 34
1175.74 38
1175.81 42
1175.89 46
1175.97 48
1176.05 49
1176.13 49
1176.21 49
1176.28 47
1176.36 46
1176.44 43
1176.52 40
1176.60 36
1176.68 31
1176.76 26
1176.83 21
1176.91 17
1176.99 14
1177.07 13
1177.15 13
1177.23 15
1177.30 18
1177.38 21
1177.46 24
1177.54 26
1177.62 28
1177.70 29
1177.78 30
1177.85 31
1177.93 31
1178.01 32
1178.09 32
1178.17 32
1178.25 32
1178.32 30
1178.40 28
1178.48 24
1178.56 19
1178.64 13
1178.72 8
1178.80 3
1178.87 0
1178.95 0
1179.03 2
1179.11 6
1179.19 12
1179.27 19
1179.35 25
1179.42 29
1179.50 33
1179.58 35
1179.66 35
1179.74 35
1179.82 35
1179.90 34
1179.97 32
1180.05 31
1180.13 30
1180.21 30
1180.29 31
1180.37 33
1180.45 36
1180.52 39
1180.60 42
1180.68 44
1180.76 45
1180.84 47
1180.92 49
1181.00 52
1181.07 55
1181.15 58
1181.23 60
1181.31 61
1181.39 59
1181.47 55
1181.55 50
1181.62 44
1181.70 39
1181.78 37
1181.86 37
1181.94 39
1182.02 43
1182.10 48
1182.17 53
1182.25 57
1182.33 61
1182.41 63
1182.49 65
1182.57 67
1182.65 68
1182.72 68
1182.80 68
1182.88 67
1182.96 65
1183.04 61
1183.12 57
1183.20 53
1183.28 50
1183.35 49
1183.43 50
1183.51 53
1183.59 56
1183.67 59
1183.75 62
1183.83 62
1183.90 60
1183.98 57
1184.06 54
1184.14 50
1184.22 47
1184.30 46
1184.38 45
1184.46 45
1184.53 46
1184.61 46
1184.69 47
1184.77 47
1184.85 47
1184.93 46
1185.01 45
1185.09 43
1185.16 40
1185.24 38
1185.32 36
1185.40 34
1185.48 33
1185.56 33
1185.64 34
1185.72 35
1185.79 37
1185.87 39
1185.95 42
1186.03 44
1186.11 46
1186.19 48
1186.27 49
1186.35 48
1186.42 46
1186.50 44
1186.58 42
1186.66 40
1186.74 41
1186.82 44
1186.90 49
1186.98 56
1187.05 65
1187.13 73
1187.21 82
1187.29 90
1187.37 97
1187.45 105
1187.53 112
1187.61 120
1187.68 129
1187.76 138
1187.84 149
1187.92 160
1188.00 172
1188.08 186
1188.16 203
1188.24 221
1188.32 242
1188.39 265
1188.47 290
1188.55 315
1188.63 340
1188.71 363
1188.79 383
1188.87 398
1188.95 408
1189.02 412
1189.10 410
1189.18 404
1189.26 394
1189.34 382
1189.42 370
1189.50 357
1189.58 347
1189.66 339
1189.73 332
1189.81 327
1189.89 321
1189.97 316
1190.05 309
1190.13 302
1190.21 293
1190.29 285
1190.37 278
1190.44 272
1190.52 267
1190.60 264
1190.68 262
1190.76 260
1190.84 258
1190.92 254
1191.00 249
1191.08 241
1191.15 232
1191.23 222
1191.31 212
1191.39 203
1191.47 195
1191.55 188
1191.63 182
1191.71 177
1191.79 171
1191.87 164
1191.94 157
1192.02 149
1192.10 141
1192.18 133
1192.26 125
1192.34 118
1192.42 111
1192.50 103
1192.58 96
1192.66 88
1192.73 79
1192.81 71
1192.89 64
1192.97 59
1193.05 56
1193.13 54
1193.21 54
1193.29 53
1193.37 52
1193.44 50
1193.52 47
1193.60 45
1193.68 43
1193.76 43
1193.84 44
1193.92 47
1194.00 50
1194.08 53
1194.16 54
1194.24 55
1194.31 55
1194.39 53
1194.47 51
1194.55 50
1194.63 49
1194.71 50
1194.79 51
1194.87 53
1194.95 56
1195.03 60
1195.10 64
1195.18 68
1195.26 72
1195.34 75
1195.42 77
1195.50 78
1195.58 77
1195.66 74
1195.74 71
1195.82 67
1195.90 63
1195.97 59
1196.05 55
1196.13 52
1196.21 49
1196.29 45
1196.37 42
1196.45 38
1196.53 34
1196.61 31
1196.69 29
1196.77 27
1196.84 26
1196.92 24
1197.00 23
1197.08 21
1197.16 18
1197.24 15
1197.32 11
1197.40 6
1197.48 2
1197.56 0
1197.64 0
1197.71 0
1197.79 0
1197.87 0
1197.95 0
1198.03 0
1198.11 0
1198.19 1
1198.27 4
1198.35 7
1198.43 8
1198.51 7
1198.59 6
1198.66 3
1198.74 0
1198.82 0
1198.90 0
1198.98 0
1199.06 4
1199.14 9
1199.22 14
1199.30 17
1199.38 20
1199.46 21
1199.54 21
1199.61 20
1199.69 19
1199.77 19
1199.85 20
1199.93 21
1200.01 21
1200.09 22
1200.17 23
1200.25 23
1200.33 22
1200.41 22
1200.49 23
1200.57 24
1200.64 25
1200.72 28
1200.80 30
1200.88 33
1200.96 35
1201.04 37
1201.12 39
1201.20 41
1201.28 42
1201.36 43
1201.44 44
1201.52 45
1201.60 46
1201.68 46
1201.75 46
1201.83 44
1201.91 41
1201.99 37
1202.07 32
1202.15 27
1202.23 22
1202.31 18
1202.39 15
1202.47 13
1202.55 12
1202.63 11
1202.71 9
1202.79 8
1202.86 6
1202.94 3
1203.02 1
1203.10 0
1203.18 0
1203.26 0
1203.34 0
1203.42 0
1203.50 0
1203.58 0
1203.66 1
1203.74 4
1203.82 6
1203.90 7
1203.98 6
1204.05 4
1204.13 2
1204.21 0
1204.29 0
1204.37 3
1204.45 8
1204.53 15
1204.61 22
1204.69 28
1204.77 33
1204.85 36
1204.93 37
1205.01 37
1205.09 37
1205.17 36
1205.25 34
1205.32 33
1205.40 30
1205.48 27
1205.56 24
1205.64 21
1205.72 19
1205.80 18
1205.88 18
1205.96 18
1206.04 20
1206.12 21
1206.20 22
1206.28 22
1206.36 22
1206.44 21
1206.52 21
1206.60 20
1206.67 18
1206.75 17
1206.83 15
1206.91 12
1206.99 11
1207.07 10
1207.15 10
1207.23 12
1207.31 15
1207.39 20
1207.47 25
1207.55 29
1207.63 32
1207.71 34
1207.79 35
1207.87 35
1207.95 35
1208.03 35
1208.10 36
1208.18 37
1208.26 39
1208.34 40
1208.42 40
1208.50 39
1208.58 36
1208.66 32
1208.74 28
1208.82 24
1208.90 21
1208.98 19
1209.06 20
1209.14 23
1209.22 28
1209.30 34
1209.38 40
1209.46 46
1209.54 51
1209.62 54
1209.70 56
1209.77 56
1209.85 54
1209.93 51
1210.01 47
1210.09 45
1210.17 43
1210.25 43
1210.33 45
1210.41 48
1210.49 51
1210.57 55
1210.65 57
1210.73 58
1210.81 58
1210.89 57
1210.97 55
1211.05 54
1211.13 54
1211.21 55
1211.29 57
1211.37 60
1211.45 63
1211.53 67
1211.60 71
1211.68 75
1211.76 80
1211.84 84
1211.92 87
1212.00 90
1212.08 91
1212.16 92
1212.24 91
1212.32 90
1212.40 89
1212.48 89
1212.56 90
1212.64 92
1212.72 95
1212.80 100
1212.88 106
1212.96 114
1213.04 123
1213.12 133
1213.20 143
1213.28 152
1213.36 160
1213.44 165
1213.52 168
1213.60 168
1213.68 166
1213.76 163
1213.83 159
1213.91 157
1213.99 155
1214.07 155
1214.15 155
1214.23 154
1214.31 152
1214.39 148
1214.47 141
1214.55 132
1214.63 122
1214.71 112
1214.79 103
1214.87 96
1214.95 91
1215.03 89
1215.11 89
1215.19 92
1215.27 96
1215.35 102
1215.43 109
1215.51 116
1215.59 123
1215.67 130
1215.75 136
1215.83 141
1215.91 144
1215.99 145
1216.07 144
1216.15 142
1216.23 138
1216.31 133
1216.39 128
1216.47 123
1216.55 119
1216.62 115
1216.70 112
1216.78 108
1216.86 103
1216.94 99
1217.02 94
1217.10 91
1217.18 88
1217.26 86
1217.34 86
1217.42 86
1217.50 87
1217.58 87
1217.66 88
1217.74 88
1217.82 88
1217.90 88
1217.98 88
1218.06 88
1218.14 88
1218.22 88
1218.30 86
1218.38 84
1218.46 82
1218.54 81
1218.62 80
1218.70 81
1218.78 83
1218.86 84
1218.94 86
1219.02 85
1219.10 83
1219.18 79
1219.26 74
1219.34 70
1219.42 66
1219.50 63
1219.58 63
1219.66 64
1219.74 65
1219.82 67
1219.90 68
1219.98 70
1220.06 71
1220.14 71
1220.22 72
1220.30 73
1220.38 74
1220.46 73
1220.54 72
1220.62 69
1220.70 66
1220.78 62
1220.86 58
1220.94 55
1221.02 53
1221.10 52
1221.18 51
1221.26 50
1221.34 49
1221.42 49
1221.50 48
1221.58 48
1221.66 48
1221.74 48
1221.82 47
1221.90 45
1221.98 42
1222.06 37
1222.14 33
1222.22 28
1222.30 23
1222.37 19
1222.45 17
1222.53 17
1222.61 17
1222.69 20
1222.77 23
1222.85 28
1222.93 33
1223.01 39
1223.09 43
1223.17 46
1223.25 47
1223.33 45
1223.41 41
1223.49 36
1223.57 30
1223.65 25
1223.73 20
1223.81 16
1223.89 13
1223.97 11
1224.05 10
1224.13 9
1224.21 8
1224.29 7
1224.37 6
1224.45 5
1224.53 4
1224.61 3
1224.69 2
1224.77 2
1224.85 2
1224.93 3
1225.01 4
1225.09 5
1225.17 5
1225.26 4
1225.34 1
1225.42 0
1225.50 0
1225.58 0
1225.66 0
1225.74 0
1225.82 0
1225.90 5
1225.98 13
1226.06 19
1226.14 24
1226.22 28
1226.30 29
1226.38 29
1226.46 28
1226.54 26
1226.62 24
1226.70 24
1226.78 25
1226.86 27
1226.94 30
1227.02 32
1227.10 35
1227.18 37
1227.26 39
1227.34 40
1227.42 41
1227.50 42
1227.58 44
1227.66 46
1227.74 48
1227.82 49
1227.90 50
1227.98 51
1228.06 52
1228.14 54
1228.22 57
1228.30 61
1228.38 66
1228.46 72
1228.54 79
1228.62 84
1228.70 89
1228.78 92
1228.86 93
1228.94 93
1229.02 92
1229.10 90
1229.18 88
1229.26 88
1229.34 88
1229.42 90
1229.50 92
1229.58 96
1229.66 100
1229.74 104
1229.82 109
1229.90 113
1229.98 118
1230.06 122
1230.14 124
1230.22 125
1230.30 124
1230.38 121
1230.46 117
1230.54 112
1230.62 108
1230.70 105
1230.78 103
1230.86 102
1230.95 101
1231.03 99
1231.11 98
1231.19 97
1231.27 95
1231.35 95
1231.43 97
1231.51 101
1231.59 106
1231.67 112
1231.75 119
1231.83 125
1231.91 130
1231.99 133
1232.07 134
1232.15 133
1232.23 130
1232.31 125
1232.39 119
1232.47 112
1232.55 105
1232.63 98
1232.71 91
1232.79 85
1232.87 79
1232.95 76
1233.03 74
1233.11 74
1233.19 75
1233.27 78
1233.35 79
1233.43 79
1233.51 77
1233.59 73
1233.67 67
1233.75 60
1233.84 52
1233.92 44
1234.00 37
1234.08 32
1234.16 28
1234.24 27
1234.32 29
1234.40 33
1234.48 39
1234.56 47
1234.64 55
1234.72 63
1234.80 69
1234.88 73
1234.96 76
1235.04 77
1235.12 77
1235.20 78
1235.28 77
1235.36 76
1235.44 74
1235.52 71
1235.60 67
1235.68 62
1235.76 55
1235.84 48
1235.92 40
1236.01 34
1236.09 29
1236.17 25
1236.25 24
1236.33 24
1236.41 25
1236.49 26
1236.57 27
1236.65 27
1236.73 27
1236.81 26
1236.89 25
1236.97 24
1237.05 23
1237.13 22
1237.21 21
1237.29 20
1237.37 19
1237.45 18
1237.53 18
1237.61 18
1237.69 19
1237.77 21
1237.86 24
1237.94 26
1238.02 27
1238.10 28
1238.18 27
1238.26 25
1238.34 24
1238.42 24
1238.50 25
1238.58 28
1238.66 33
1238.74 38
1238.82 43
1238.90 46
1238.98 48
1239.06 48
1239.14 46
1239.22 42
1239.30 36
1239.38 30
1239.46 24
1239.55 19
1239.63 14
1239.71 10
1239.79 7
1239.87 6
1239.95 5
1240.03 5
1240.11 6
1240.19 8
1240.27 10
1240.35 12
1240.43 14
1240.51 16
1240.59 15
1240.67 13
1240.75 10
1240.83 6
1240.91 2
1241.00 0
1241.08 0
1241.16 0
1241.24 0
1241.32 1
1241.40 5
1241.48 10
1241.56 14
1241.64 17
1241.72 17
1241.80 16
1241.88 12
1241.96 8
1242.04 4
1242.12 2
1242.20 1
1242.28 3
1242.36 6
1242.45 10
1242.53 14
1242.61 15
1242.69 14
1242.77 11
1242.85 6
1242.93 1
1243.01 0
1243.09 0
1243.17 0
1243.25 0
1243.33 0
1243.41 3
1243.49 7
1243.57 10
1243.66 13
1243.74 13
1243.82 13
1243.90 14
1243.98 15
1244.06 16
1244.14 19
1244.22 23
1244.30 28
1244.38 33
1244.46 39
1244.54 45
1244.62 50
1244.70 55
1244.78 59
1244.87 62
1244.95 64
1245.03 64
1245.11 62
1245.19 60
1245.27 57
1245.35 53
1245.43 49
1245.51 46
1245.59 43
1245.67 40
1245.75 37
1245.83 35
1245.91 33
1245.99 30
1246.08 27
1246.16 24
1246.24 20
1246.32 16
1246.40 12
1246.48 10
1246.56 8
1246.64 7
1246.72 6
1246.80 5
1246.88 3
1246.96 0
1247.04 0
1247.13 0
1247.21 0
1247.29 0
1247.37 0
1247.45 0
1247.53 0
1247.61 9
1247.69 19
1247.77 30
1247.85 41
1247.93 51
1248.01 60
1248.09 67
1248.18 71
1248.26 73
1248.34 73
1248.42 72
1248.50 69
1248.58 66
1248.66 62
1248.74 58
1248.82 53
1248.90 49
1248.98 45
1249.06 41
1249.15 38
1249.23 37
1249.31 36
1249.39 36
1249.47 37
1249.55 39
1249.63 42
1249.71 46
1249.79 51
1249.87 57
1249.95 62
1250.03 66
1250.12 69
1250.20 69
1250.28 67
1250.36 64
1250.44 62
1250.52 60
1250.60 59
1250.68 61
1250.76 63
1250.84 67
1250.92 70
1251.00 73
1251.09 76
1251.17 79
1251.25 81
1251.33 83
1251.41 86
1251.49 88
1251.57 91
1251.65 93
1251.73 96
1251.81 100
1251.89 105
1251.98 110
1252.06 117
1252.14 122
1252.22 126
1252.30 126
1252.38 122
1252.46 113
1252.54 102
1252.62 88
1252.70 74
1252.79 61
1252.87 51
1252.95 45
1253.03 43
1253.11 44
1253.19 50
1253.27 58
1253.35 67
1253.43 77
1253.51 87
1253.59 94
1253.68 100
1253.76 104
1253.84 105
1253.92 104
1254.00 103
1254.08 102
1254.16 101
1254.24 102
1254.32 105
1254.40 109
1254.49 114
1254.57 120
1254.65 125
1254.73 129
1254.81 132
1254.89 134
1254.97 136
1255.05 136
1255.13 137
1255.21 138
1255.30 138
1255.38 138
1255.46 137
1255.54 134
1255.62 131
1255.70 127
1255.78 122
1255.86 119
1255.94 116
1256.03 115
1256.11 116
1256.19 118
1256.27 121
1256.35 123
1256.43 124
1256.51 122
1256.59 118
1256.67 113
1256.75 106
1256.84 98
1256.92 91
1257.00 84
1257.08 79
1257.16 75
1257.24 73
1257.32 71
1257.40 71
1257.48 71
1257.57 73
1257.65 75
1257.73 78
1257.81 81
1257.89 85
1257.97 88
1258.05 91
1258.13 94
1258.21 95
1258.30 96
1258.38 97
1258.46 97
1258.54 96
1258.62 95
1258.70 93
1258.78 90
1258.86 86
1258.94 81
1259.03 75
1259.11 69
1259.19 64
1259.27 60
1259.35 57
1259.43 56
1259.51 56
1259.59 56
1259.67 57
1259.76 57
1259.84 56
1259.92 55
1260.00 54
1260.08 53
1260.16 52
1260.24 52
1260.32 51
1260.41 50
1260.49 48
1260.57 45
1260.65 39
1260.73 32
1260.81 24
1260.89 15
1260.97 6
1261.06 0
1261.14 0
1261.22 0
1261.30 0
1261.38 2
1261.46 11
1261.54 22
1261.62 34
1261.71 47
1261.79 58
1261.87 67
1261.95 73
1262.03 77
1262.11 77
1262.19 76
1262.27 73
1262.35 70
1262.44 66
1262.52 62
1262.60 57
1262.68 52
1262.76 47
1262.84 42
1262.92 38
1263.01 35
1263.09 33
1263.17 32
1263.25 33
1263.33 33
1263.41 34
1263.49 33
1263.57 32
1263.66 29
1263.74 25
1263.82 20
1263.90 13
1263.98 7
1264.06 0
1264.14 0
1264.22 0
1264.31 0
1264.39 0
1264.47 0
1264.55 0
1264.63 0
1264.71 0
1264.79 4
1264.88 9
1264.96 14
1265.04 20
1265.12 24
1265.20 28
1265.28 30
1265.36 31
1265.44 31
1265.53 29
1265.61 26
1265.69 23
1265.77 19
1265.85 17
1265.93 15
1266.01 14
1266.10 14
1266.18 16
1266.26 18
1266.34 21
1266.42 23
1266.50 24
1266.58 25
1266.67 25
1266.75 25
1266.83 25
1266.91 25
1266.99 26
1267.07 27
1267.15 28
1267.23 29
1267.32 29
1267.40 28
1267.48 26
1267.56 23
1267.64 19
1267.72 15
1267.80 13
1267.89 12
1267.97 14
1268.05 17
1268.13 22
1268.21 27
1268.29 33
1268.37 37
1268.46 40
1268.54 43
1268.62 45
1268.70 48
1268.78 51
1268.86 55
1268.95 58
1269.03 60
1269.11 61
1269.19 59
1269.27 54
1269.35 48
1269.43 40
1269.52 32
1269.60 25
1269.68 19
1269.76 16
1269.84 15
1269.92 15
1270.00 15
1270.09 16
1270.17 15
1270.25 15
1270.33 14
1270.41 14
1270.49 15
1270.58 18
1270.66 21
1270.74 25
1270.82 29
1270.90 32
1270.98 34
1271.06 35
1271.15 35
1271.23 36
1271.31 36
1271.39 35
1271.47 35
1271.55 33
1271.64 30
1271.72 27
1271.80 24
1271.88 21
1271.96 20
1272.04 21
1272.12 24
1272.21 30
1272.29 37
1272.37 45
1272.45 52
1272.53 59
1272.61 63
1272.70 66
1272.78 68
1272.86 67
1272.94 66
1273.02 64
1273.10 61
1273.18 57
1273.27 53
1273.35 49
1273.43 47
1273.51 45
1273.59 45
1273.67 47
1273.76 49
1273.84 51
1273.92 53
1274.00 55
1274.08 55
1274.16 54
1274.25 52
1274.33 49
1274.41 47
1274.49 46
1274.57 46
1274.65 48
1274.74 53
1274.82 60
1274.90 67
1274.98 74
1275.06 79
1275.14 83
1275.23 84
1275.31 83
1275.39 80
1275.47 77
1275.55 74
1275.63 70
1275.72 66
1275.80 61
1275.88 57
1275.96 52
1276.04 49
1276.12 47
1276.21 47
1276.29 49
1276.37 50
1276.45 51
1276.53 51
1276.61 49
1276.70 46
1276.78 43
1276.86 40
1276.94 39
1277.02 38
1277.10 37
1277.19 37
1277.27 37
1277.35 37
1277.43 37
1277.51 36
1277.60 36
1277.68 37
1277.76 37
1277.84 38
1277.92 39
1278.00 40
1278.09 41
1278.17 43
1278.25 44
1278.33 44
1278.41 42
1278.49 39
1278.58 33
1278.66 25
1278.74 17
1278.82 7
1278.90 0
1278.99 0
1279.07 0
1279.15 0
1279.23 0
1279.31 0
1279.39 0
1279.48 2
1279.56 9
1279.64 17
1279.72 26
1279.80 34
1279.89 41
1279.97 47
1280.05 52
1280.13 54
1280.21 54
1280.29 53
1280.38 51
1280.46 47
1280.54 43
1280.62 39
1280.70 36
1280.79 33
1280.87 31
1280.95 30
1281.03 30
1281.11 31
1281.19 33
1281.28 34
1281.36 35
1281.44 34
1281.52 32
1281.60 29
1281.69 26
1281.77 24
1281.85 23
1281.93 23
1282.01 24
1282.10 27
1282.18 29
1282.26 30
1282.34 29
1282.42 26
1282.50 21
1282.59 15
1282.67 9
1282.75 4
1282.83 0
1282.91 0
1283.00 0
1283.08 0
1283.16 0
1283.24 0
1283.32 1
1283.41 2
1283.49 2
1283.57 1
1283.65 0
1283.73 0
1283.82 0
1283.90 2
1283.98 6
1284.06 12
1284.14 20
1284.23 29
1284.31 39
1284.39 48
1284.47 57
1284.55 63
1284.64 66
1284.72 67
1284.80 65
1284.88 62
1284.96 59
1285.04 55
1285.13 53
1285.21 50
1285.29 48
1285.37 46
1285.45 44
1285.54 44
1285.62 44
1285.70 47
1285.78 53
1285.86 60
1285.95 68
1286.03 75
1286.11 80
1286.19 83
1286.28 83
1286.36 82
1286.44 79
1286.52 78
1286.60 78
1286.69 80
1286.77 84
1286.85 89
1286.93 92
1287.01 94
1287.10 94
1287.18 92
1287.26 89
1287.34 86
1287.42 85
1287.51 88
1287.59 93
1287.67 101
1287.75 110
1287.83 119
1287.92 126
1288.00 130
1288.08 132
1288.16 132
1288.24 130
1288.33 128
1288.41 128
1288.49 131
1288.57 138
1288.65 149
1288.74 162
1288.82 176
1288.90 190
1288.98 202
1289.07 210
1289.15 214
1289.23 214
1289.31 210
1289.39 204
1289.48 197
1289.56 191
1289.64 187
1289.72 184
1289.80 183
1289.89 181
1289.97 179
1290.05 175
1290.13 168
1290.22 160
1290.30 151
1290.38 141
1290.46 133
1290.54 128
1290.63 125
1290.71 125
1290.79 128
1290.87 133
1290.95 138
1291.04 142
1291.12 145
1291.20 145
1291.28 143
1291.37 138
1291.45 132
1291.53 125
1291.61 119
1291.69 115
1291.78 115
1291.86 117
1291.94 123
1292.02 131
1292.11 140
1292.19 149
1292.27 157
1292.35 163
1292.43 166
1292.52 167
1292.60 165
1292.68 161
1292.76 156
1292.85 151
1292.93 146
1293.01 141
1293.09 136
1293.17 131
1293.26 126
1293.34 121
1293.42 115
1293.50 108
1293.59 102
1293.67 97
1293.75 92
1293.83 88
1293.91 85
1294.00 82
1294.08 78
1294.16 73
1294.24 68
1294.33 62
1294.41 57
1294.49 53
1294.57 51
1294.65 52
1294.74 54
1294.82 58
1294.90 62
1294.98 65
1295.07 66
1295.15 65
1295.23 62
1295.31 58
1295.40 53
1295.48 48
1295.56 43
1295.64 38
1295.72 31
1295.81 24
1295.89 16
1295.97 8
1296.05 2
1296.14 0
1296.22 0
1296.30 1
1296.38 7
1296.47 14
1296.55 22
1296.63 29
1296.71 34
1296.80 36
1296.88 35
1296.96 33
1297.04 30
1297.12 27
1297.21 25
1297.29 25
1297.37 24
1297.45 24
1297.54 23
1297.62 21
1297.70 17
1297.78 14
1297.87 9
1297.95 5
1298.03 1
1298.11 0
1298.20 0
1298.28 0
1298.36 0
1298.44 0
1298.53 0
1298.61 0
1298.69 0
1298.77 1
1298.86 5
1298.94 9
1299.02 13
1299.10 17
1299.18 21
1299.27 24
1299.35 27
1299.43 31
1299.51 35
1299.60 40
1299.68 45
1299.76 50
1299.84 55
1299.93 59
1300.01 62
1300.09 64
1300.17 64
1300.26 63
1300.34 61
1300.42 56
1300.50 51
1300.59 44
1300.67 37
1300.75 31
1300.83 27
1300.92 25
1301.00 26
1301.08 30
1301.16 36
1301.25 45
1301.33 55
1301.41 67
1301.49 78
1301.58 90
1301.66 99
1301.74 108
1301.82 114
1301.91 118
1301.99 120
1302.07 121
1302.15 120
1302.24 120
1302.32 119
1302.40 117
1302.48 115
1302.57 114
1302.65 112
1302.73 111
1302.81 111
1302.90 112
1302.98 113
1303.06 115
1303.14 116
1303.23 116
1303.31 114
1303.39 112
1303.47 110
1303.56 107
1303.64 105
1303.72 103
1303.81 100
1303.89 96
1303.97 90
1304.05 82
1304.14 72
1304.22 62
1304.30 53
1304.38 47
1304.47 44
1304.55 44
1304.63 47
1304.71 51
1304.80 56
1304.88 59
1304.96 60
1305.04 58
1305.13 55
1305.21 50
1305.29 46
1305.37 43
1305.46 42
1305.54 43
1305.62 47
1305.71 52
1305.79 58
1305.87 63
1305.95 67
1306.04 69
1306.12 69
1306.20 66
1306.28 60
1306.37 53
1306.45 46
1306.53 39
1306.61 34
1306.70 32
1306.78 34
1306.86 38
1306.95 43
1307.03 49
1307.11 53
1307.19 55
1307.28 55
1307.36 54
1307.44 52
1307.52 52
1307.61 54
1307.69 57
1307.77 61
1307.85 65
1307.94 67
1308.02 68
1308.10 67
1308.19 65
1308.27 63
1308.35 62
1308.43 62
1308.52 64
1308.60 65
1308.68 65
1308.76 63
1308.85 59
1308.93 52
1309.01 45
1309.10 38
1309.18 31
1309.26 27
1309.34 26
1309.43 27
1309.51 31
1309.59 35
1309.68 41
1309.76 46
1309.84 51
1309.92 55
1310.01 57
1310.09 58
1310.17 58
1310.25 59
1310.34 59
1310.42 60
1310.50 61
1310.59 62
1310.67 61
1310.75 60
1310.83 56
1310.92 52
1311.00 47
1311.08 42
1311.17 38
1311.25 36
1311.33 35
1311.41 36
1311.50 39
1311.58 43
1311.66 49
1311.75 55
1311.83 61
1311.91 66
1311.99 70
1312.08 71
1312.16 70
1312.24 68
1312.32 63
1312.41 58
1312.49 54
1312.57 50
1312.66 46
1312.74 44
1312.82 41
1312.90 37
1312.99 32
1313.07 25
1313.15 18
1313.24 11
1313.32 6
1313.40 3
1313.49 5
1313.57 11
1313.65 21
1313.73 33
1313.82 45
1313.90 55
1313.98 61
1314.07 64
1314.15 62
1314.23 57
1314.31 50
1314.40 42
1314.48 34
1314.56 26
1314.65 19
1314.73 12
1314.81 5
1314.89 0
1314.98 0
1315.06 0
1315.14 0
1315.23 0
1315.31 0
1315.39 0
1315.48 0
1315.56 3
1315.64 17
1315.72 31
1315.81 45
1315.89 56
1315.97 64
1316.06 69
1316.14 73
1316.22 76
1316.30 79
1316.39 83
1316.47 87
1316.55 91
1316.64 94
1316.72 96
1316.80 95
1316.89 93
1316.97 90
1317.05 87
1317.13 84
1317.22 80
1317.30 76
1317.38 71
1317.47 66
1317.55 60
1317.63 54
1317.72 48
1317.80 43
1317.88 38
1317.96 34
1318.05 30
1318.13 28
1318.21 27
1318.30 27
1318.38 28
1318.46 29
1318.55 31
1318.63 32
1318.71 33
1318.80 34
1318.88 36
1318.96 39
1319.04 43
1319.13 48
1319.21 54
1319.29 60
1319.38 66
1319.46 69
1319.54 70
1319.63 69
1319.71 67
1319.79 64
1319.88 62
1319.96 60
1320.04 59
1320.12 59
1320.21 60
1320.29 61
1320.37 60
1320.46 59
1320.54 56
1320.62 52
1320.71 45
1320.79 38
1320.87 30
1320.96 23
1321.04 17
1321.12 12
1321.20 10
1321.29 9
1321.37 9
1321.45 10
1321.54 11
1321.62 12
1321.70 12
1321.79 12
1321.87 12
1321.95 12
1322.04 13
1322.12 15
1322.20 18
1322.29 22
1322.37 27
1322.45 32
1322.54 37
1322.62 41
1322.70 43
1322.78 43
1322.87 40
1322.95 35
1323.03 28
1323.12 21
1323.20 14
1323.28 8
1323.37 3
1323.45 1
1323.53 0
1323.62 2
1323.70 5
1323.78 10
1323.87 15
1323.95 22
1324.03 30
1324.12 39
1324.20 47
1324.28 55
1324.37 62
1324.45 67
1324.53 70
1324.62 73
1324.70 75
1324.78 78
1324.87 82
1324.95 87
1325.03 94
1325.11 100
1325.20 106
1325.28 111
1325.36 115
1325.45 118
1325.53 123
1325.61 129
1325.70 140
1325.78 154
1325.86 174
1325.95 198
1326.03 226
1326.11 257
1326.20 288
1326.28 317
1326.36 344
1326.45 369
1326.53 391
1326.61 412
1326.70 433
1326.78 454
1326.86 475
1326.95 495
1327.03 513
1327.11 527
1327.20 539
1327.28 547
1327.36 553
1327.45 558
1327.53 563
1327.61 567
1327.70 571
1327.78 573
1327.86 572
1327.95 570
1328.03 566
1328.11 560
1328.20 554
1328.28 548
1328.36 541
1328.45 535
1328.53 527
1328.61 519
1328.70 509
1328.78 499
1328.86 487
1328.95 475
1329.03 462
1329.11 450
1329.20 439
1329.28 429
1329.36 419
1329.45 409
1329.53 398
1329.61 388
1329.70 377
1329.78 366
1329.86 357
1329.95 350
1330.03 344
1330.11 339
1330.20 332
1330.28 323
1330.37 311
1330.45 296
1330.53 279
1330.62 261
1330.70 244
1330.78 230
1330.87 220
1330.95 213
1331.03 208
1331.12 204
1331.20 201
1331.28 197
1331.37 193
1331.45 190
1331.53 188
1331.62 188
1331.70 190
1331.78 193
1331.87 196
1331.95 199
1332.03 201
1332.12 202
1332.20 204
1332.28 205
1332.37 207
1332.45 210
1332.53 213
1332.62 216
1332.70 217
1332.79 218
1332.87 217
1332.95 216
1333.04 213
1333.12 210
1333.20 208
1333.29 205
1333.37 202
1333.45 199
1333.54 195
1333.62 191
1333.70 185
1333.79 179
1333.87 171
1333.95 163
1334.04 155
1334.12 148
1334.21 142
1334.29 140
1334.37 140
1334.46 145
1334.54 152
1334.62 161
1334.71 170
1334.79 179
1334.87 186
1334.96 190
1335.04 191
1335.12 190
1335.21 189
1335.29 188
1335.38 188
1335.46 188
1335.54 190
1335.63 190
1335.71 189
1335.79 185
1335.88 178
1335.96 169
1336.04 160
1336.13 151
1336.21 144
1336.29 138
1336.38 134
1336.46 132
1336.55 130
1336.63 129
1336.71 127
1336.80 124
1336.88 121
1336.96 118
1337.05 115
1337.13 110
1337.21 106
1337.30 102
1337.38 100
1337.47 98
1337.55 98
1337.63 100
1337.72 103
1337.80 108
1337.88 113
1337.97 119
1338.05 124
1338.13 127
1338.22 128
1338.30 126
1338.39 121
1338.47 113
1338.55 104
1338.64 94
1338.72 85
1338.80 78
1338.89 74
1338.97 73
1339.05 76
1339.14 81
1339.22 90
1339.31 101
1339.39 114
1339.47 127
1339.56 140
1339.64 152
1339.72 163
1339.81 170
1339.89 176
1339.98 179
1340.06 181
1340.14 181
1340.23 182
1340.31 181
1340.39 179
1340.48 175
1340.56 171
1340.65 165
1340.73 159
1340.81 153
1340.90 148
1340.98 144
1341.06 140
1341.15 136
1341.23 134
1341.32 132
1341.40 131
1341.48 132
1341.57 134
1341.65 138
1341.73 143
1341.82 148
1341.90 153
1341.99 156
1342.07 157
1342.15 156
1342.24 154
1342.32 151
1342.40 146
1342.49 142
1342.57 138
1342.66 134
1342.74 133
1342.82 132
1342.91 134
1342.99 137
1343.08 139
1343.16 140
1343.24 139
1343.33 135
1343.41 129
1343.49 120
1343.58 111
1343.66 104
1343.75 98
1343.83 95
1343.91 95
1344.00 97
1344.08 100
1344.16 103
1344.25 107
1344.33 109
1344.42 112
1344.50 114
1344.58 115
1344.67 117
1344.75 118
1344.84 120
1344.92 123
1345.00 127
1345.09 132
1345.17 138
1345.26 145
1345.34 152
1345.42 157
1345.51 161
1345.59 164
1345.67 165
1345.76 164
1345.84 161
1345.93 157
1346.01 152
1346.09 147
1346.18 141
1346.26 136
1346.35 133
1346.43 133
1346.51 135
1346.60 140
1346.68 147
1346.77 153
1346.85 158
1346.93 161
1347.02 161
1347.10 160
1347.19 156
1347.27 152
1347.35 146
1347.44 139
1347.52 130
1347.61 119
1347.69 108
1347.77 98
1347.86 89
1347.94 84
1348.02 84
1348.11 87
1348.19 93
1348.28 100
1348.36 106
1348.44 108
1348.53 108
1348.61 106
1348.70 103
1348.78 102
1348.86 105
1348.95 113
1349.03 125
1349.12 139
1349.20 155
1349.28 170
1349.37 182
1349.45 189
1349.54 192
1349.62 189
1349.70 182
1349.79 170
1349.87 156
1349.96 139
1350.04 121
1350.13 104
1350.21 90
1350.29 79
1350.38 72
1350.46 70
1350.55 73
1350.63 79
1350.71 87
1350.80 96
1350.88 103
1350.97 107
1351.05 108
1351.13 105
1351.22 100
1351.30 94
1351.39 89
1351.47 85
1351.55 83
1351.64 82
1351.72 83
1351.81 83
1351.89 82
1351.97 80
1352.06 76
1352.14 72
1352.23 68
1352.31 65
1352.39 63
1352.48 62
1352.56 64
1352.65 67
1352.73 72
1352.82 79
1352.90 86
1352.98 94
1353.07 102
1353.15 108
1353.24 113
1353.32 115
1353.40 115
1353.49 115
1353.57 113
1353.66 110
1353.74 108
1353.83 105
1353.91 101
1353.99 97
1354.08 92
1354.16 85
1354.25 77
1354.33 67
1354.41 57
1354.50 46
1354.58 35
1354.67 25
1354.75 16
1354.84 10
1354.92 5
1355.00 3
1355.09 2
1355.17 2
1355.26 2
1355.34 1
1355.42 0
1355.51 0
1355.59 0
1355.68 0
1355.76 0
1355.85 0
1355.93 0
1356.01 7
1356.10 15
1356.18 23
1356.27 29
1356.35 33
1356.44 36
1356.52 37
1356.60 37
1356.69 37
1356.77 37
1356.86 38
1356.94 40
1357.02 42
1357.11 43
1357.19 45
1357.28 46
1357.36 46
1357.45 46
1357.53 45
1357.61 43
1357.70 41
1357.78 39
1357.87 37
1357.95 34
1358.04 31
1358.12 28
1358.20 25
1358.29 23
1358.37 22
1358.46 25
1358.54 30
1358.63 37
1358.71 46
1358.79 55
1358.88 63
1358.96 69
1359.05 74
1359.13 77
1359.22 80
1359.30 84
1359.39 88
1359.47 92
1359.55 97
1359.64 103
1359.72 108
1359.81 114
1359.89 119
1359.98 125
1360.06 129
1360.14 133
1360.23 134
1360.31 134
1360.40 131
1360.48 126
1360.57 121
1360.65 116
1360.73 113
1360.82 113
1360.90 116
1360.99 122
1361.07 130
1361.16 140
1361.24 151
1361.33 162
1361.41 173
1361.49 182
1361.58 188
1361.66 192
1361.75 193
1361.83 191
1361.92 187
1362.00 183
1362.08 180
1362.17 180
1362.25 183
1362.34 188
1362.42 195
1362.51 203
1362.59 209
1362.68 215
1362.76 219
1362.84 222
1362.93 223
1363.01 223
1363.10 222
1363.18 219
1363.27 215
1363.35 210
1363.44 204
1363.52 197
1363.60 190
1363.69 182
1363.77 175
1363.86 169
1363.94 164
1364.03 162
1364.11 163
1364.20 166
1364.28 170
1364.36 174
1364.45 177
1364.53 177
1364.62 173
1364.70 167
1364.79 158
1364.87 149
1364.96 140
1365.04 133
1365.13 128
1365.21 124
1365.29 121
1365.38 119
1365.46 118
1365.55 118
1365.63 120
1365.72 124
1365.80 131
1365.89 140
1365.97 149
1366.05 157
1366.14 160
1366.22 157
1366.31 149
1366.39 136
1366.48 120
1366.56 104
1366.65 91
1366.73 82
1366.82 80
1366.90 82
1366.98 89
1367.07 98
1367.15 109
1367.24 118
1367.32 124
1367.41 126
1367.49 122
1367.58 115
1367.66 104
1367.75 91
1367.83 79
1367.92 68
1368.00 60
1368.08 54
1368.17 50
1368.25 48
1368.34 47
1368.42 45
1368.51 41
1368.59 37
1368.68 33
1368.76 29
1368.85 27
1368.93 27
1369.02 30
1369.10 36
1369.18 46
1369.27 57
1369.35 70
1369.44 81
1369.52 92
1369.61 99
1369.69 104
1369.78 106
1369.86 106
1369.95 105
1370.03 103
1370.12 102
1370.20 102
1370.28 103
1370.37 104
1370.45 104
1370.54 102
1370.62 97
1370.71 89
1370.79 76
1370.88 62
1370.96 47
1371.05 34
1371.13 24
1371.22 19
1371.30 20
1371.39 24
1371.47 32
1371.56 40
1371.64 48
1371.72 53
1371.81 56
1371.89 56
1371.98 53
1372.06 47
1372.15 41
1372.23 33
1372.32 26
1372.40 19
1372.49 13
1372.57 9
1372.66 5
1372.74 2
1372.83 0
1372.91 0
1373.00 0
1373.08 0
1373.16 0
1373.25 0
1373.33 0
1373.42 0
1373.50 0
1373.59 3
1373.67 6
1373.76 8
1373.84 10
1373.93 11
1374.01 12
1374.10 14
1374.18 17
1374.27 20
1374.35 25
1374.44 29
1374.52 32
1374.61 34
1374.69 33
1374.78 30
1374.86 25
1374.95 20
1375.03 16
1375.11 16
1375.20 19
1375.28 26
1375.37 35
1375.45 44
1375.54 52
1375.62 58
1375.71 60
1375.79 60
1375.88 58
1375.96 57
1376.05 59
1376.13 64
1376.22 74
1376.30 87
1376.39 102
1376.47 117
1376.56 131
1376.64 142
1376.73 150
1376.81 155
1376.90 159
1376.98 160
1377.07 161
1377.15 161
1377.24 160
1377.32 160
1377.41 159
1377.49 159
1377.58 160
1377.66 163
1377.75 167
1377.83 174
1377.92 181
1378.00 188
1378.09 193
1378.17 197
1378.25 197
1378.34 193
1378.42 187
1378.51 179
1378.59 170
1378.68 163
1378.76 157
1378.85 155
1378.93 155
1379.02 157
1379.10 161
1379.19 166
1379.27 170
1379.36 175
1379.44 178
1379.53 179
1379.61 179
1379.70 178
1379.78 176
1379.87 173
1379.95 170
1380.04 169
1380.12 170
1380.21 174
1380.29 180
1380.38 189
1380.46 199
1380.55 209
1380.63 217
1380.72 222
1380.80 223
1380.89 220
1380.97 213
1381.06 203
1381.14 192
1381.23 181
1381.31 172
1381.40 165
1381.48 161
1381.57 158
1381.65 155
1381.74 151
1381.82 146
1381.91 139
1381.99 132
1382.08 125
1382.16 120
1382.25 117
1382.33 115
1382.42 114
1382.50 112
1382.59 108
1382.67 101
1382.76 93
1382.84 84
1382.93 76
1383.01 70
1383.10 67
1383.18 67
1383.27 68
1383.35 68
1383.44 67
1383.52 65
1383.61 61
1383.69 58
1383.78 56
1383.86 57
1383.95 59
1384.03 64
1384.12 70
1384.20 75
1384.29 80
1384.38 82
1384.46 83
1384.55 81
1384.63 78
1384.72 73
1384.80 67
1384.89 58
1384.97 46
1385.06 34
1385.14 20
1385.23 6
1385.31 0
1385.40 0
1385.48 0
1385.57 0
1385.65 0
1385.74 0
1385.82 0
1385.91 0
1385.99 3
1386.08 9
1386.16 17
1386.25 25
1386.33 34
1386.42 43
1386.50 50
1386.59 56
1386.67 59
1386.76 60
1386.84 59
1386.93 57
1387.01 53
1387.10 49
1387.18 45
1387.27 40
1387.36 36
1387.44 33
1387.53 32
1387.61 32
1387.70 36
1387.78 40
1387.87 44
1387.95 47
1388.04 48
1388.12 46
1388.21 41
1388.29 33
1388.38 25
1388.46 15
1388.55 6
1388.63 0
1388.72 0
1388.80 0
1388.89 0
1388.97 0
1389.06 0
1389.14 2
1389.23 7
1389.32 9
1389.40 10
1389.49 8
1389.57 5
1389.66 2
1389.74 0
1389.83 0
1389.91 0
1390.00 1
1390.08 6
1390.17 11
1390.25 15
1390.34 19
1390.42 21
1390.51 20
1390.59 16
1390.68 10
1390.76 2
1390.85 0
1390.94 0
1391.02 0
1391.11 0
1391.19 0
1391.28 7
1391.36 15
1391.45 21
1391.53 25
1391.62 29
1391.70 33
1391.79 38
1391.87 44
1391.96 52
1392.04 61
1392.13 70
1392.22 78
1392.30 85
1392.39 89
1392.47 92
1392.56 94
1392.64 95
1392.73 95
1392.81 96
1392.90 97
1392.98 97
1393.07 96
1393.15 93
1393.24 89
1393.32 83
1393.41 75
1393.50 67
1393.58 60
1393.67 54
1393.75 49
1393.84 45
1393.92 40
1394.01 35
1394.09 29
1394.18 22
1394.26 16
1394.35 11
1394.44 9
1394.52 11
1394.61 14
1394.69 20
1394.78 25
1394.86 28
1394.95 28
1395.03 25
1395.12 20
1395.20 13
1395.29 6
1395.37 1
1395.46 0
1395.55 0
1395.63 3
1395.72 10
1395.80 20
1395.89 31
1395.97 43
1396.06 55
1396.14 66
1396.23 74
1396.31 80
1396.40 81
1396.49 79
1396.57 74
1396.66 66
1396.74 59
1396.83 51
1396.91 46
1397.00 42
1397.08 41
1397.17 43
1397.25 47
1397.34 52
1397.43 58
1397.51 65
1397.60 71
1397.68 75
1397.77 78
1397.85 80
1397.94 80
1398.02 78
1398.11 77
1398.20 76
1398.28 76
1398.37 78
1398.45 81
1398.54 86
1398.62 93
1398.71 102
1398.79 111
1398.88 120
1398.97 129
1399.05 137
1399.14 142
1399.22 146
1399.31 149
1399.39 152
1399.48 155
1399.56 161
1399.65 168
1399.74 176
1399.82 185
1399.91 193
1399.99 200
1400.08 202
1400.16 201
1400.25 197
1400.33 189
1400.42 180
1400.51 172
1400.59 164
1400.68 160
1400.76 159
1400.85 160
1400.93 163
1401.02 166
1401.10 167
1401.19 167
1401.28 165
1401.36 162
1401.45 158
1401.53 155
1401.62 152
1401.70 150
1401.79 147
1401.88 145
1401.96 142
1402.05 139
1402.13 135
1402.22 131
1402.30 126
1402.39 121
1402.48 114
1402.56 106
1402.65 97
1402.73 88
1402.82 81
1402.90 76
1402.99 76
1403.07 80
1403.16 87
1403.25 95
1403.33 104
1403.42 112
1403.50 118
1403.59 121
1403.67 124
1403.76 124
1403.85 123
1403.93 120
1404.02 115
1404.10 108
1404.19 99
1404.27 90
1404.36 83
1404.45 80
1404.53 80
1404.62 85
1404.70 93
1404.79 102
1404.87 110
1404.96 115
1405.05 116
1405.13 113
1405.22 106
1405.30 96
1405.39 87
1405.47 79
1405.56 74
1405.65 70
1405.73 69
1405.82 69
1405.90 70
1405.99 70
1406.07 71
1406.16 71
1406.25 71
1406.33 72
1406.42 74
1406.50 76
1406.59 79
1406.68 81
1406.76 82
1406.85 81
1406.93 77
1407.02 72
1407.10 65
1407.19 57
1407.28 51
1407.36 47
1407.45 46
1407.53 49
1407.62 54
1407.70 60
1407.79 67
1407.88 73
1407.96 78
1408.05 80
1408.13 81
1408.22 81
1408.31 80
1408.39 79
1408.48 78
1408.56 76
1408.65 73
1408.73 69
1408.82 64
1408.91 57
1408.99 51
1409.08 46
1409.16 43
1409.25 43
1409.34 44
1409.42 47
1409.51 50
1409.59 53
1409.68 54
1409.77 55
1409.85 55
1409.94 55
1410.02 54
1410.11 53
1410.19 52
1410.28 50
1410.37 47
1410.45 44
1410.54 41
1410.62 39
1410.71 37
1410.80 37
1410.88 38
1410.97 39
1411.05 42
1411.14 46
1411.23 50
1411.31 56
1411.40 64
1411.48 72
1411.57 81
1411.66 89
1411.74 95
1411.83 99
1411.91 100
1412.00 98
1412.08 94
1412.17 87
1412.26 81
1412.34 74
1412.43 69
1412.51 65
1412.60 63
1412.69 62
1412.77 62
1412.86 64
1412.94 66
1413.03 69
1413.12 72
1413.20 77
1413.29 83
1413.37 90
1413.46 98
1413.55 109
1413.63 119
1413.72 129
1413.80 137
1413.89 141
1413.98 140
1414.06 133
1414.15 121
1414.23 107
1414.32 91
1414.41 76
1414.49 62
1414.58 53
1414.66 48
1414.75 46
1414.84 46
1414.92 47
1415.01 48
1415.09 48
1415.18 47
1415.27 45
1415.35 41
1415.44 37
1415.52 33
1415.61 29
1415.70 27
1415.78 25
1415.87 24
1415.96 26
1416.04 30
1416.13 37
1416.21 46
1416.30 57
1416.39 69
1416.47 80
1416.56 90
1416.64 96
1416.73 99
1416.82 98
1416.90 93
1416.99 87
1417.07 78
1417.16 69
1417.25 61
1417.33 53
1417.42 47
1417.50 43
1417.59 40
1417.68 39
1417.76 40
1417.85 41
1417.94 43
1418.02 43
1418.11 43
1418.19 43
1418.28 41
1418.37 39
1418.45 38
1418.54 39
1418.62 41
1418.71 44
1418.80 47
1418.88 50
1418.97 52
1419.06 51
1419.14 48
1419.23 43
1419.31 35
1419.40 25
1419.49 15
1419.57 6
1419.66 0
1419.74 0
1419.83 0
1419.92 0
1420.00 0
1420.09 0
1420.18 0
1420.26 0
1420.35 1
1420.43 10
1420.52 19
1420.61 29
1420.69 40
1420.78 52
1420.87 64
1420.95 76
1421.04 87
1421.12 96
1421.21 103
1421.30 107
1421.38 108
1421.47 106
1421.55 102
1421.64 95
1421.73 88
1421.81 79
1421.90 71
1421.99 63
1422.07 56
1422.16 50
1422.24 45
1422.33 42
1422.42 41
1422.50 40
1422.59 39
1422.68 37
1422.76 34
1422.85 30
1422.94 25
1423.02 20
1423.11 17
1423.19 17
1423.28 20
1423.37 26
1423.45 35
1423.54 46
1423.63 57
1423.71 66
1423.80 74
1423.88 80
1423.97 85
1424.06 87
1424.14 89
1424.23 91
1424.32 93
1424.40 98
1424.49 104
1424.57 113
1424.66 123
1424.75 133
1424.83 142
1424.92 149
1425.01 155
1425.09 158
1425.18 159
1425.27 159
1425.35 159
1425.44 157
1425.52 154
1425.61 150
1425.70 145
1425.78 138
1425.87 131
1425.96 123
1426.04 115
1426.13 107
1426.22 98
1426.30 88
1426.39 79
1426.47 70
1426.56 62
1426.65 58
1426.73 57
1426.82 60
1426.91 67
1426.99 78
1427.08 90
1427.17 103
1427.25 116
1427.34 127
1427.43 136
1427.51 144
1427.60 151
1427.68 157
1427.77 162
1427.86 165
1427.94 167
1428.03 167
1428.12 166
1428.20 163
1428.29 160
1428.38 159
1428.46 160
1428.55 163
1428.64 169
1428.72 175
1428.81 183
1428.89 190
1428.98 195
1429.07 198
1429.15 199
1429.24 197
1429.33 192
1429.41 185
1429.50 177
1429.59 169
1429.67 162
1429.76 156
1429.85 152
1429.93 150
1430.02 149
1430.11 150
1430.19 150
1430.28 151
1430.36 153
1430.45 157
1430.54 161
1430.62 167
1430.71 173
1430.80 179
1430.88 182
1430.97 181
1431.06 176
1431.14 165
1431.23 150
1431.32 132
1431.40 113
1431.49 96
1431.58 80
1431.66 69
1431.75 61
1431.84 57
1431.92 55
1432.01 54
1432.10 54
1432.18 53
1432.27 52
1432.35 51
1432.44 50
1432.53 52
1432.61 57
1432.70 65
1432.79 77
1432.87 91
1432.96 106
1433.05 119
1433.13 130
1433.22 138
1433.31 142
1433.39 143
1433.48 142
1433.57 140
1433.65 138
1433.74 135
1433.83 133
1433.91 130
1434.00 126
1434.09 124
1434.17 123
1434.26 124
1434.35 126
1434.43 130
1434.52 135
1434.61 140
1434.69 142
1434.78 143
1434.87 141
1434.95 137
1435.04 133
1435.13 128
1435.21 125
1435.30 123
1435.39 122
1435.47 123
1435.56 123
1435.65 123
1435.73 121
1435.82 117
1435.91 111
1435.99 104
1436.08 97
1436.17 91
1436.25 87
1436.34 84
1436.43 85
1436.51 88
1436.60 93
1436.69 100
1436.77 107
1436.86 115
1436.95 121
1437.03 125
1437.12 127
1437.21 127
1437.29 126
1437.38 122
1437.47 119
1437.55 115
1437.64 112
1437.73 111
1437.81 111
1437.90 112
1437.99 115
1438.07 118
1438.16 122
1438.25 125
1438.33 128
1438.42 130
1438.51 131
1438.59 131
1438.68 130
1438.77 126
1438.85 120
1438.94 110
1439.03 97
1439.11 83
1439.20 69
1439.29 56
1439.38 47
1439.46 41
1439.55 39
1439.64 40
1439.72 43
1439.81 47
1439.90 51
1439.98 53
1440.07 55
1440.16 56
1440.24 56
1440.33 55
1440.42 54
1440.50 52
1440.59 49
1440.68 46
1440.76 43
1440.85 40
1440.94 39
1441.02 38
1441.11 39
1441.20 39
1441.28 40
1441.37 40
1441.46 39
1441.55 38
1441.63 38
1441.72 40
1441.81 43
1441.89 47
1441.98 53
1442.07 59
1442.15 65
1442.24 71
1442.33 75
1442.41 79
1442.50 82
1442.59 84
1442.67 85
1442.76 86
1442.85 88
1442.94 90
1443.02 93
1443.11 98
1443.20 104
1443.28 110
1443.37 114
1443.46 116
1443.54 114
1443.63 109
1443.72 103
1443.80 97
1443.89 93
1443.98 92
1444.07 93
1444.15 96
1444.24 98
1444.33 100
1444.41 99
1444.50 97
1444.59 94
1444.67 92
1444.76 90
1444.85 90
1444.93 91
1445.02 93
1445.11 94
1445.20 94
1445.28 94
1445.37 92
1445.46 89
1445.54 84
1445.63 79
1445.72 73
1445.80 67
1445.89 62
1445.98 58
1446.06 56
1446.15 54
1446.24 54
1446.33 54
1446.41 54
1446.50 54
1446.59 54
1446.67 54
1446.76 54
1446.85 55
1446.93 56
1447.02 57
1447.11 59
1447.20 64
1447.28 70
1447.37 80
1447.46 92
1447.54 106
1447.63 120
1447.72 133
1447.80 142
1447.89 148
1447.98 150
1448.07 149
1448.15 145
1448.24 140
1448.33 133
1448.41 126
1448.50 116
1448.59 105
1448.68 93
1448.76 81
1448.85 70
1448.94 62
1449.02 58
1449.11 59
1449.20 64
1449.28 72
1449.37 81
1449.46 90
1449.55 98
1449.63 105
1449.72 110
1449.81 114
1449.89 119
1449.98 125
1450.07 133
1450.16 144
1450.24 156
1450.33 171
1450.42 188
1450.50 204
1450.59 218
1450.68 228
1450.77 234
1450.85 236
1450.94 233
1451.03 227
1451.11 219
1451.20 210
1451.29 201
1451.38 193
1451.46 186
1451.55 179
1451.64 172
1451.72 166
1451.81 160
1451.90 155
1451.99 152
1452.07 150
1452.16 150
1452.25 150
1452.33 150
1452.42 149
1452.51 145
1452.60 141
1452.68 135
1452.77 128
1452.86 122
1452.94 117
1453.03 113
1453.12 110
1453.21 109
1453.29 108
1453.38 108
1453.47 110
1453.55 113
1453.64 118
1453.73 124
1453.82 132
1453.90 138
1453.99 144
1454.08 147
1454.17 149
1454.25 148
1454.34 145
1454.43 141
1454.51 136
1454.60 130
1454.69 124
1454.78 118
1454.86 113
1454.95 110
1455.04 109
1455.12 108
1455.21 108
1455.30 108
1455.39 108
1455.47 106
1455.56 104
1455.65 103
1455.74 103
1455.82 106
1455.91 112
1456.00 121
1456.08 130
1456.17 140
1456.26 147
1456.35 152
1456.43 153
1456.52 151
1456.61 144
1456.70 135
1456.78 123
1456.87 110
1456.96 96
1457.04 81
1457.13 67
1457.22 55
1457.31 46
1457.39 41
1457.48 41
1457.57 44
1457.66 49
1457.74 54
1457.83 58
1457.92 58
1458.01 54
1458.09 48
1458.18 41
1458.27 33
1458.35 28
1458.44 26
1458.53 26
1458.62 29
1458.70 32
1458.79 34
1458.88 33
1458.97 28
1459.05 21
1459.14 13
1459.23 6
1459.32 2
1459.40 3
1459.49 9
1459.58 18
1459.67 30
1459.75 42
1459.84 52
1459.93 62
1460.01 70
1460.10 77
1460.19 86
1460.28 94
1460.36 103
1460.45 110
1460.54 116
1460.63 119
1460.71 118
1460.80 112
1460.89 102
1460.98 88
1461.06 74
1461.15 59
1461.24 46
1461.33 38
1461.41 35
1461.50 38
1461.59 46
1461.68 59
1461.76 74
1461.85 90
1461.94 105
1462.03 117
1462.11 126
1462.20 131
1462.29 133
1462.38 132
1462.46 128
1462.55 122
1462.64 114
1462.73 104
1462.81 93
1462.90 81
1462.99 68
1463.08 55
1463.16 43
1463.25 30
1463.34 19
1463.43 9
1463.51 1
1463.60 0
1463.69 0
1463.78 0
1463.86 0
1463.95 0
1464.04 0
1464.13 2
1464.21 4
1464.30 5
1464.39 5
1464.48 4
1464.56 4
1464.65 4
1464.74 5
1464.83 6
1464.91 6
1465.00 4
1465.09 2
1465.18 0
1465.26 0
1465.35 0
1465.44 0
1465.53 0
1465.61 0
1465.70 6
1465.79 16
1465.88 26
1465.96 36
1466.05 44
1466.14 51
1466.23 56
1466.31 59
1466.40 62
1466.49 64
1466.58 65
1466.66 65
1466.75 65
1466.84 66
1466.93 67
1467.02 69
1467.10 72
1467.19 77
1467.28 83
1467.37 90
1467.45 97
1467.54 104
1467.63 109
1467.72 112
1467.80 113
1467.89 110
1467.98 104
1468.07 97
1468.15 88
1468.24 78
1468.33 69
1468.42 61
1468.50 56
1468.59 54
1468.68 56
1468.77 61
1468.86 68
1468.94 76
1469.03 83
1469.12 88
1469.21 91
1469.29 91
1469.38 90
1469.47 90
1469.56 91
1469.64 93
1469.73 96
1469.82 98
1469.91 97
1470.00 93
1470.08 85
1470.17 75
1470.26 64
1470.35 54
1470.43 48
1470.52 45
1470.61 48
1470.70 54
1470.78 63
1470.87 71
1470.96 79
1471.05 84
1471.14 85
1471.22 83
1471.31 79
1471.40 72
1471.49 65
1471.57 57
1471.66 50
1471.75 42
1471.84 34
1471.93 27
1472.01 20
1472.10 13
1472.19 7
1472.28 4
1472.36 3
1472.45 4
1472.54 6
1472.63 9
1472.72 11
1472.80 12
1472.89 11
1472.98 8
1473.07 4
1473.15 2
1473.24 3
1473.33 6
1473.42 13
1473.51 23
1473.59 35
1473.68 48
1473.77 60
1473.86 71
1473.94 79
1474.03 85
1474.12 88
1474.21 87
1474.30 83
1474.38 77
1474.47 69
1474.56 60
1474.65 50
1474.73 40
1474.82 32
1474.91 27
1475.00 24
1475.09 23
1475.17 25
1475.26 29
1475.35 33
1475.44 37
1475.53 39
1475.61 40
1475.70 38
1475.79 33
1475.88 25
1475.96 16
1476.05 6
1476.14 0
1476.23 0
1476.32 0
1476.40 0
1476.49 0
1476.58 0
1476.67 0
1476.76 0
1476.84 0
1476.93 6
1477.02 12
1477.11 19
1477.20 25
1477.28 30
1477.37 34
1477.46 36
1477.55 36
1477.63 37
1477.72 38
1477.81 41
1477.90 45
1477.99 51
1478.07 57
1478.16 62
1478.25 67
1478.34 71
1478.43 74
1478.51 76
1478.60 78
1478.69 80
1478.78 83
1478.87 87
1478.95 90
1479.04 92
1479.13 93
1479.22 93
1479.31 93
1479.39 91
1479.48 89
1479.57 87
1479.66 85
1479.75 83
1479.83 83
1479.92 83
1480.01 85
1480.10 89
1480.19 94
1480.27 100
1480.36 106
1480.45 111
1480.54 113
1480.63 112
1480.71 109
1480.80 101
1480.89 92
1480.98 80
1481.07 68
1481.15 57
1481.24 47
1481.33 41
1481.42 38
1481.51 38
1481.59 43
1481.68 51
1481.77 60
1481.86 70
1481.95 78
1482.03 85
1482.12 89
1482.21 91
1482.30 89
1482.39 85
1482.47 79
1482.56 71
1482.65 62
1482.74 55
1482.83 49
1482.91 46
1483.00 47
1483.09 51
1483.18 59
1483.27 69
1483.36 80
1483.44 92
1483.53 104
1483.62 115
1483.71 125
1483.80 134
1483.88 140
1483.97 144
1484.06 144
1484.15 141
1484.24 135
1484.32 128
1484.41 120
1484.50 113
1484.59 107
1484.68 101
1484.77 95
1484.85 90
1484.94 85
1485.03 82
1485.12 83
1485.21 89
1485.29 99
1485.38 114
1485.47 132
1485.56 149
1485.65 163
1485.73 174
1485.82 180
1485.91 182
1486.00 183
1486.09 183
1486.18 185
1486.26 189
1486.35 194
1486.44 199
1486.53 204
1486.62 210
1486.70 215
1486.79 220
1486.88 226
1486.97 231
1487.06 235
1487.15 239
1487.23 241
1487.32 241
1487.41 241
1487.50 240
1487.59 240
1487.68 240
1487.76 240
1487.85 241
1487.94 241
1488.03 242
1488.12 245
1488.20 249
1488.29 254
1488.38 261
1488.47 269
1488.56 275
1488.65 280
1488.73 281
1488.82 280
1488.91 275
1489.00 270
1489.09 264
1489.18 260
1489.26 259
1489.35 262
1489.44 268
1489.53 276
1489.62 283
1489.71 289
1489.79 291
1489.88 289
1489.97 284
1490.06 275
1490.15 264
1490.23 253
1490.32 243
1490.41 233
1490.50 224
1490.59 214
1490.68 203
1490.76 193
1490.85 182
1490.94 171
1491.03 162
1491.12 154
1491.21 149
1491.29 145
1491.38 142
1491.47 140
1491.56 139
1491.65 139
1491.74 138
1491.82 137
1491.91 135
1492.00 133
1492.09 130
1492.18 126
1492.27 120
1492.35 112
1492.44 102
1492.53 91
1492.62 78
1492.71 64
1492.80 51
1492.88 41
1492.97 34
1493.06 31
1493.15 32
1493.24 36
1493.33 43
1493.42 52
1493.50 61
1493.59 70
1493.68 78
1493.77 85
1493.86 90
1493.95 94
1494.03 96
1494.12 96
1494.21 95
1494.30 91
1494.39 87
1494.48 82
1494.56 78
1494.65 75
1494.74 73
1494.83 73
1494.92 74
1495.01 76
1495.10 78
1495.18 79
1495.27 80
1495.36 79
1495.45 78
1495.54 75
1495.63 72
1495.71 68
1495.80 62
1495.89 56
1495.98 50
1496.07 43
1496.16 36
1496.25 31
1496.33 26
1496.42 23
1496.51 23
1496.60 25
1496.69 30
1496.78 38
1496.86 48
1496.95 60
1497.04 71
1497.13 81
1497.22 88
1497.31 91
1497.40 91
1497.48 88
1497.57 83
1497.66 76
1497.75 69
1497.84 62
1497.93 55
1498.02 50
1498.10 44
1498.19 40
1498.28 36
1498.37 31
1498.46 26
1498.55 19
1498.64 11
1498.72 3
1498.81 0
1498.90 0
1498.99 0
1499.08 0
1499.17 0
1499.25 0
1499.34 0
1499.43 4
1499.52 11
1499.61 16
1499.70 17
1499.79 17
1499.88 14
1499.96 12
1500.05 10
1500.14 10
1500.23 11
1500.32 14
1500.41 18
1500.50 26
1500.58 35
1500.67 47
1500.76 60
1500.85 73
1500.94 85
1501.03 94
1501.12 99
1501.20 101
1501.29 101
1501.38 99
1501.47 96
1501.56 92
1501.65 88
1501.74 83
1501.82 77
1501.91 71
1502.00 65
1502.09 61
1502.18 60
1502.27 60
1502.36 60
1502.45 61
1502.53 60
1502.62 57
1502.71 53
1502.80 48
1502.89 44
1502.98 42
1503.07 42
1503.15 44
1503.24 46
1503.33 47
1503.42 47
1503.51 46
1503.60 43
1503.69 39
1503.78 35
1503.86 34
1503.95 35
1504.04 39
1504.13 45
1504.22 55
1504.31 66
1504.40 79
1504.48 90
1504.57 98
1504.66 102
1504.75 101
1504.84 95
1504.93 85
1505.02 73
1505.11 62
1505.19 55
1505.28 51
1505.37 51
1505.46 54
1505.55 57
1505.64 60
1505.73 60
1505.82 58
1505.90 54
1505.99 48
1506.08 41
1506.17 32
1506.26 23
1506.35 13
1506.44 5
1506.53 0
1506.62 0
1506.70 0
1506.79 0
1506.88 0
1506.97 0
1507.06 0
1507.15 2
1507.24 2
1507.33 2
1507.41 2
1507.50 3
1507.59 5
1507.68 9
1507.77 16
1507.86 24
1507.95 31
1508.04 38
1508.12 42
1508.21 42
1508.30 39
1508.39 33
1508.48 25
1508.57 17
1508.66 11
1508.75 7
1508.84 6
1508.92 8
1509.01 11
1509.10 16
1509.19 20
1509.28 25
1509.37 30
1509.46 38
1509.55 47
1509.64 59
1509.72 73
1509.81 87
1509.90 99
1509.99 108
1510.08 112
1510.17 111
1510.26 105
1510.35 96
1510.44 87
1510.52 79
1510.61 74
1510.70 73
1510.79 75
1510.88 80
1510.97 87
1511.06 95
1511.15 104
1511.24 113
1511.32 122
1511.41 130
1511.50 136
1511.59 138
1511.68 136
1511.77 130
1511.86 120
1511.95 107
1512.04 93
1512.12 80
1512.21 68
1512.30 60
1512.39 53
1512.48 50
1512.57 47
1512.66 44
1512.75 40
1512.84 35
1512.93 27
1513.01 17
1513.10 5
1513.19 0
1513.28 0
1513.37 0
1513.46 0
1513.55 0
1513.64 0
1513.73 0
1513.82 0
1513.90 7
1513.99 20
1514.08 34
1514.17 48
1514.26 61
1514.35 73
1514.44 83
1514.53 92
1514.62 98
1514.71 103
1514.79 106
1514.88 108
1514.97 111
1515.06 113
1515.15 114
1515.24 113
1515.33 109
1515.42 102
1515.51 92
1515.60 77
1515.68 61
1515.77 43
1515.86 26
1515.95 11
1516.04 0
1516.13 0
1516.22 0
1516.31 0
1516.40 0
1516.49 0
1516.58 7
1516.66 19
1516.75 30
1516.84 40
1516.93 47
1517.02 53
1517.11 56
1517.20 58
1517.29 60
1517.38 63
1517.47 66
1517.56 70
1517.64 75
1517.73 79
1517.82 83
1517.91 84
1518.00 82
1518.09 78
1518.18 71
1518.27 63
1518.36 54
1518.45 46
1518.54 40
1518.62 36
1518.71 33
1518.80 32
1518.89 31
1518.98 30
1519.07 29
1519.16 27
1519.25 26
1519.34 25
1519.43 27
1519.52 30
1519.61 36
1519.69 43
1519.78 50
1519.87 57
1519.96 64
1520.05 71
1520.14 77
1520.23 83
1520.32 89
1520.41 93
1520.50 97
1520.59 98
1520.68 99
1520.76 98
1520.85 96
1520.94 93
1521.03 89
1521.12 84
1521.21 78
1521.30 70
1521.39 61
1521.48 50
1521.57 40
1521.66 30
1521.75 21
1521.84 14
1521.92 7
1522.01 0
1522.10 0
1522.19 0
1522.28 0
1522.37 0
1522.46 0
1522.55 0
1522.64 0
1522.73 0
1522.82 8
1522.91 20
1523.00 30
1523.09 38
1523.17 44
1523.26 46
1523.35 45
1523.44 41
1523.53 34
1523.62 27
1523.71 19
1523.80 13
1523.89 10
1523.98 10
1524.07 16
1524.16 26
1524.25 40
1524.34 56
1524.42 71
1524.51 83
1524.60 91
1524.69 96
1524.78 97
1524.87 96
1524.96 94
1525.05 93
1525.14 92
1525.23 90
1525.32 87
1525.41 83
1525.50 78
1525.59 73
1525.67 69
1525.76 65
1525.85 63
1525.94 62
1526.03 62
1526.12 63
1526.21 65
1526.30 67
1526.39 71
1526.48 75
1526.57 79
1526.66 82
1526.75 85
1526.84 86
1526.93 85
1527.02 82
1527.10 79
1527.19 77
1527.28 76
1527.37 77
1527.46 79
1527.55 83
1527.64 86
1527.73 89
1527.82 89
1527.91 86
1528.00 80
1528.09 72
1528.18 63
1528.27 54
1528.36 46
1528.45 41
1528.54 36
1528.62 33
1528.71 30
1528.80 26
1528.89 23
1528.98 21
1529.07 21
1529.16 24
1529.25 30
1529.34 39
1529.43 49
1529.52 59
1529.61 66
1529.70 71
1529.79 71
1529.88 69
1529.97 63
1530.06 57
1530.15 51
1530.23 45
1530.32 41
1530.41 38
1530.50 37
1530.59 38
1530.68 40
1530.77 41
1530.86 42
1530.95 42
1531.04 40
1531.13 36
1531.22 30
1531.31 24
1531.40 19
1531.49 16
1531.58 14
1531.67 13
1531.76 15
1531.85 16
1531.94 18
1532.03 17
1532.11 16
1532.20 12
1532.29 8
1532.38 4
1532.47 1
1532.56 0
1532.65 0
1532.74 0
1532.83 0
1532.92 0
1533.01 0
1533.10 0
1533.19 0
1533.28 0
1533.37 5
1533.46 12
1533.55 19
1533.64 25
1533.73 28
1533.82 28
1533.91 27
1534.00 25
1534.09 24
1534.17 25
1534.26 30
1534.35 38
1534.44 49
1534.53 63
1534.62 77
1534.71 92
1534.80 105
1534.89 117
1534.98 125
1535.07 130
1535.16 133
1535.25 135
1535.34 135
1535.43 135
1535.52 134
1535.61 132
1535.70 126
1535.79 117
1535.88 102
1535.97 83
1536.06 62
1536.15 41
1536.24 21
1536.33 5
1536.42 0
1536.50 0
1536.59 0
1536.68 0
1536.77 0
1536.86 0
1536.95 0
1537.04 0
1537.13 2
1537.22 5
1537.31 8
1537.40 11
1537.49 13
1537.58 14
1537.67 13
1537.76 11
1537.85 9
1537.94 7
1538.03 5
1538.12 6
1538.21 8
1538.30 12
1538.39 17
1538.48 23
1538.57 29
1538.66 36
1538.75 44
1538.84 53
1538.93 64
1539.02 77
1539.11 91
1539.20 108
1539.29 125
1539.38 143
1539.47 157
1539.55 168
1539.64 174
1539.73 175
1539.82 172
1539.91 167
1540.00 162
1540.09 158
1540.18 158
1540.27 160
1540.36 164
1540.45 170
1540.54 176
1540.63 182
1540.72 190
1540.81 199
1540.90 212
1540.99 228
1541.08 247
1541.17 266
1541.26 285
1541.35 302
1541.44 316
1541.53 326
1541.62 333
1541.71 338
1541.80 342
1541.89 343
1541.98 343
1542.07 341
1542.16 337
1542.25 333
1542.34 328
1542.43 325
1542.52 323
1542.61 323
1542.70 326
1542.79 329
1542.88 334
1542.97 340
1543.06 347
1543.15 354
1543.24 363
1543.33 373
1543.42 384
1543.51 395
1543.60 407
1543.69 418
1543.78 429
1543.87 438
1543.96 447
1544.05 454
1544.14 462
1544.23 471
1544.32 481
1544.41 491
1544.50 500
1544.59 506
1544.68 508
1544.77 505
1544.85 496
1544.94 483
1545.03 467
1545.12 450
1545.21 434
1545.30 421
1545.39 410
1545.48 400
1545.57 393
1545.66 388
1545.75 384
1545.84 381
1545.93 381
1546.02 383
1546.11 387
1546.20 390
1546.29 391
1546.38 388
1546.47 380
1546.56 367
1546.65 349
1546.74 328
1546.83 305
1546.92 281
1547.01 259
1547.10 238
1547.19 219
1547.28 200
1547.37 183
1547.46 165
1547.55 149
1547.64 133
1547.73 118
1547.82 106
1547.91 97
1548.00 91
1548.09 89
1548.18 90
1548.27 93
1548.36 99
1548.45 104
1548.54 109
1548.63 113
1548.72 114
1548.81 113
1548.90 109
1548.99 103
1549.08 96
1549.17 88
1549.26 79
1549.35 70
1549.44 62
1549.53 55
1549.62 50
1549.71 47
1549.80 46
1549.89 48
1549.98 50
1550.07 54
1550.16 56
1550.25 56
1550.34 55
1550.43 52
1550.52 48
1550.61 46
1550.70 45
1550.79 48
1550.88 53
1550.97 61
1551.06 70
1551.15 80
1551.24 90
1551.33 99
1551.43 105
1551.52 109
1551.61 111
1551.70 110
1551.79 108
1551.88 104
1551.97 100
1552.06 97
1552.15 94
1552.24 93
1552.33 91
1552.42 89
1552.51 87
1552.60 83
1552.69 78
1552.78 71
1552.87 66
1552.96 62
1553.05 61
1553.14 62
1553.23 66
1553.32 70
1553.41 74
1553.50 76
1553.59 76
1553.68 73
1553.77 67
1553.86 60
1553.95 52
1554.04 44
1554.13 37
1554.22 31
1554.31 27
1554.40 25
1554.49 26
1554.58 27
1554.67 28
1554.76 28
1554.85 25
1554.94 21
1555.03 16
1555.12 10
1555.21 6
1555.30 3
1555.39 2
1555.48 3
1555.57 2
1555.66 1
1555.75 0
1555.84 0
1555.93 0
1556.02 0
1556.11 0
1556.20 0
1556.29 3
1556.38 15
1556.47 29
1556.56 43
1556.66 56
1556.75 65
1556.84 71
1556.93 73
1557.02 71
1557.11 67
1557.20 61
1557.29 56
1557.38 51
1557.47 46
1557.56 42
1557.65 40
1557.74 39
1557.83 40
1557.92 43
1558.01 50
1558.10 58
1558.19 68
1558.28 78
1558.37 85
1558.46 91
1558.55 93
1558.64 93
1558.73 88
1558.82 81
1558.91 70
1559.00 58
1559.09 44
1559.18 31
1559.27 18
1559.36 8
1559.45 1
1559.54 0
1559.63 0
1559.73 0
1559.82 0
1559.91 0
1560.00 0
1560.09 0
1560.18 0
1560.27 0
1560.36 17
1560.45 38
1560.54 59
1560.63 78
1560.72 94
1560.81 105
1560.90 111
1560.99 112
1561.08 110
1561.17 105
1561.26 99
1561.35 94
1561.44 90
1561.53 87
1561.62 87
1561.71 89
1561.80 93
1561.89 96
1561.98 100
1562.07 104
1562.17 108
1562.26 113
1562.35 119
1562.44 128
1562.53 140
1562.62 155
1562.71 173
1562.80 191
1562.89 210
1562.98 227
1563.07 242
1563.16 256
1563.25 266
1563.34 274
1563.43 279
1563.52 280
1563.61 278
1563.70 273
1563.79 268
1563.88 264
1563.97 263
1564.06 267
1564.15 275
1564.25 286
1564.34 300
1564.43 313
1564.52 325
1564.61 335
1564.70 343
1564.79 349
1564.88 354
1564.97 359
1565.06 364
1565.15 371
1565.24 380
1565.33 391
1565.42 405
1565.51 423
1565.60 443
1565.69 464
1565.78 485
1565.87 503
1565.96 518
1566.06 530
1566.15 539
1566.24 548
1566.33 558
1566.42 572
1566.51 590
1566.60 611
1566.69 635
1566.78 658
1566.87 681
1566.96 702
1567.05 721
1567.14 742
1567.23 767
1567.32 798
1567.41 836
1567.50 881
1567.59 932
1567.69 988
1567.78 1047
1567.87 1107
1567.96 1168
1568.05 1231
1568.14 1294
1568.23 1356
1568.32 1415
1568.41 1469
1568.50 1517
1568.59 1556
1568.68 1588
1568.77 1615
1568.86 1639
1568.95 1661
1569.04 1685
1569.13 1710
1569.23 1737
1569.32 1765
1569.41 1796
1569.50 1830
1569.59 1868
1569.68 1911
1569.77 1959
1569.86 2012
1569.95 2068
1570.04 2122
1570.13 2172
1570.22 2213
1570.31 2245
1570.40 2266
1570.49 2279
1570.58 2283
1570.68 2280
1570.77 2273
1570.86 2261
1570.95 2245
1571.04 2225
1571.13 2201
1571.22 2174
1571.31 2146
1571.40 2117
1571.49 2088
1571.58 2060
1571.67 2033
1571.76 2005
1571.85 1978
1571.94 1950
1572.04 1921
1572.13 1893
1572.22 1864
1572.31 1837
1572.40 1810
1572.49 1783
1572.58 1756
1572.67 1730
1572.76 1704
1572.85 1677
1572.94 1652
1573.03 1626
1573.12 1600
1573.21 1575
1573.31 1549
1573.40 1524
1573.49 1500
1573.58 1477
1573.67 1454
1573.76 1431
1573.85 1407
1573.94 1380
1574.03 1349
1574.12 1315
1574.21 1278
1574.30 1242
1574.39 1207
1574.49 1175
1574.58 1149
1574.67 1129
1574.76 1113
1574.85 1099
1574.94 1084
1575.03 1067
1575.12 1045
1575.21 1017
1575.30 984
1575.39 946
1575.48 907
1575.57 869
1575.67 833
1575.76 800
1575.85 771
1575.94 744
1576.03 719
1576.12 695
1576.21 672
1576.30 649
1576.39 627
1576.48 608
1576.57 591
1576.66 578
1576.76 565
1576.85 553
1576.94 539
1577.03 523
1577.12 505
1577.21 485
1577.30 465
1577.39 448
1577.48 435
1577.57 426
1577.66 420
1577.75 417
1577.85 415
1577.94 412
1578.03 406
1578.12 399
1578.21 390
1578.30 381
1578.39 373
1578.48 367
1578.57 362
1578.66 359
1578.75 355
1578.85 351
1578.94 344
1579.03 333
1579.12 320
1579.21 304
1579.30 287
1579.39 270
1579.48 255
1579.57 243
1579.66 235
1579.75 229
1579.85 225
1579.94 221
1580.03 216
1580.12 210
1580.21 205
1580.30 200
1580.39 196
1580.48 194
1580.57 195
1580.66 197
1580.75 201
1580.85 206
1580.94 210
1581.03 215
1581.12 218
1581.21 221
1581.30 220
1581.39 217
1581.48 211
1581.57 203
1581.66 193
1581.75 184
1581.85 178
1581.94 175
1582.03 177
1582.12 182
1582.21 190
1582.30 198
1582.39 204
1582.48 209
1582.57 212
1582.66 213
1582.76 214
1582.85 215
1582.94 216
1583.03 215
1583.12 213
1583.21 208
1583.30 200
1583.39 191
1583.48 181
1583.58 171
1583.67 164
1583.76 160
1583.85 158
1583.94 158
1584.03 159
1584.12 159
1584.21 159
1584.30 157
1584.39 153
1584.49 147
1584.58 140
1584.67 132
1584.76 124
1584.85 117
1584.94 110
1585.03 104
1585.12 100
1585.21 97
1585.31 95
1585.40 96
1585.49 97
1585.58 100
1585.67 104
1585.76 109
1585.85 116
1585.94 123
1586.03 131
1586.12 138
1586.22 144
1586.31 147
1586.40 149
1586.49 149
1586.58 148
1586.67 147
1586.76 148
1586.85 150
1586.94 154
1587.04 158
1587.13 162
1587.22 165
1587.31 165
1587.40 163
1587.49 160
1587.58 156
1587.67 151
1587.77 148
1587.86 148
1587.95 151
1588.04 158
1588.13 168
1588.22 180
1588.31 191
1588.40 201
1588.49 207
1588.59 211
1588.68 212
1588.77 212
1588.86 211
1588.95 211
1589.04 210
1589.13 208
1589.22 203
1589.32 193
1589.41 179
1589.50 160
1589.59 139
1589.68 116
1589.77 95
1589.86 78
1589.95 66
1590.04 58
1590.14 54
1590.23 52
1590.32 50
1590.41 46
1590.50 39
1590.59 29
1590.68 18
1590.77 7
1590.87 0
1590.96 0
1591.05 0
1591.14 0
1591.23 0
1591.32 0
1591.41 0
1591.50 0
1591.60 3
1591.69 9
1591.78 14
1591.87 17
1591.96 20
1592.05 22
1592.14 23
1592.23 26
1592.33 30
1592.42 36
1592.51 44
1592.60 52
1592.69 60
1592.78 66
1592.87 69
1592.96 71
1593.06 69
1593.15 67
1593.24 63
1593.33 61
1593.42 61
1593.51 63
1593.60 67
1593.70 72
1593.79 77
1593.88 81
1593.97 83
1594.06 84
1594.15 85
1594.24 85
1594.33 88
1594.43 93
1594.52 100
1594.61 108
1594.70 117
1594.79 125
1594.88 133
1594.97 140
1595.07 147
1595.16 153
1595.25 158
1595.34 161
1595.43 159
1595.52 154
1595.61 143
1595.71 130
1595.80 116
1595.89 103
1595.98 94
1596.07 89
1596.16 90
1596.25 93
1596.34 97
1596.44 98
1596.53 97
1596.62 92
1596.71 86
1596.80 78
1596.89 72
1596.98 68
1597.08 65
1597.17 64
1597.26 63
1597.35 59
1597.44 52
1597.53 43
1597.62 32
1597.72 20
1597.81 9
1597.90 0
1597.99 0
1598.08 0
1598.17 0
1598.26 0
1598.36 0
1598.45 0
1598.54 7
1598.63 15
1598.72 22
1598.81 27
1598.90 29
1599.00 27
1599.09 21
1599.18 12
1599.27 0
1599.36 0
1599.45 0
1599.55 0
1599.64 0
1599.73 0
1599.82 0
1599.91 0
1600.00 10
1600.09 31
1600.19 54
1600.28 76
1600.37 95
1600.46 109
1600.55 117
1600.64 119
1600.73 116
1600.83 108
1600.92 98
1601.01 87
1601.10 77
1601.19 68
1601.28 61
1601.38 56
1601.47 54
1601.56 54
1601.65 55
1601.74 57
1601.83 58
1601.92 60
1602.02 62
1602.11 65
1602.20 70
1602.29 76
1602.38 84
1602.47 92
1602.57 100
1602.66 107
1602.75 112
1602.84 116
1602.93 119
1603.02 122
1603.12 127
1603.21 134
1603.30 141
1603.39 149
1603.48 156
1603.57 163
1603.66 169
1603.76 175
1603.85 181
1603.94 188
1604.03 196
1604.12 205
1604.21 213
1604.31 221
1604.40 228
1604.49 234
1604.58 238
1604.67 241
1604.76 243
1604.86 242
1604.95 239
1605.04 233
1605.13 224
1605.22 213
1605.31 200
1605.41 187
1605.50 176
1605.59 169
1605.68 165
1605.77 167
1605.86 174
1605.96 183
1606.05 193
1606.14 201
1606.23 205
1606.32 204
1606.41 199
1606.51 190
1606.60 180
1606.69 171
1606.78 164
1606.87 159
1606.96 157
1607.06 157
1607.15 156
1607.24 156
1607.33 153
1607.42 147
1607.51 139
1607.61 128
1607.70 116
1607.79 105
1607.88 96
1607.97 91
1608.06 91
1608.16 97
1608.25 107
1608.34 122
1608.43 138
1608.52 153
1608.62 167
1608.71 177
1608.80 182
1608.89 181
1608.98 174
1609.07 162
1609.17 148
1609.26 134
1609.35 122
1609.44 114
1609.53 111
1609.62 111
1609.72 115
1609.81 120
1609.90 125
1609.99 131
1610.08 135
1610.18 140
1610.27 145
1610.36 150
1610.45 158
1610.54 166
1610.63 176
1610.73 187
1610.82 198
1610.91 209
1611.00 218
1611.09 226
1611.19 231
1611.28 234
1611.37 236
1611.46 238
1611.55 240
1611.64 243
1611.74 247
1611.83 250
1611.92 251
1612.01 249
1612.10 245
1612.20 238
1612.29 229
1612.38 221
1612.47 216
1612.56 215
1612.65 217
1612.75 221
1612.84 225
1612.93 228
1613.02 226
1613.11 222
1613.21 213
1613.30 202
1613.39 189
1613.48 176
1613.57 163
1613.67 150
1613.76 138
1613.85 126
1613.94 116
1614.03 108
1614.12 101
1614.22 97
1614.31 94
1614.40 91
1614.49 88
1614.58 84
1614.68 79
1614.77 71
1614.86 61
1614.95 50
1615.04 38
1615.14 25
1615.23 12
1615.32 0
1615.41 0
1615.50 0
1615.60 0
1615.69 0
1615.78 0
1615.87 0
1615.96 0
1616.06 0
1616.15 8
1616.24 22
1616.33 38
1616.42 55
1616.52 73
1616.61 91
1616.70 109
1616.79 126
1616.88 142
1616.98 157
1617.07 169
1617.16 178
1617.25 183
1617.34 184
1617.44 179
1617.53 171
1617.62 161
1617.71 150
1617.80 141
1617.90 134
1617.99 130
1618.08 129
1618.17 130
1618.26 133
1618.36 136
1618.45 140
1618.54 144
1618.63 148
1618.72 152
1618.82 154
1618.91 155
1619.00 151
1619.09 144
1619.18 132
1619.28 116
1619.37 99
1619.46 83
1619.55 69
1619.64 58
1619.74 52
1619.83 49
1619.92 48
1620.01 46
1620.10 44
1620.20 41
1620.29 37
1620.38 34
1620.47 33
1620.56 35
1620.66 39
1620.75 44
1620.84 50
1620.93 53
1621.03 55
1621.12 54
1621.21 50
1621.30 46
1621.39 43
1621.49 42
1621.58 43
1621.67 47
1621.76 52
1621.85 59
1621.95 67
1622.04 73
1622.13 77
1622.22 79
1622.31 80
1622.41 81
1622.50 82
1622.59 83
1622.68 85
1622.78 87
1622.87 88
1622.96 87
1623.05 83
1623.14 78
1623.24 72
1623.33 65
1623.42 59
1623.51 52
1623.60 45
1623.70 36
1623.79 27
1623.88 17
1623.97 8
1624.07 2
1624.16 0
1624.25 0
1624.34 5
1624.43 12
1624.53 17
1624.62 20
1624.71 19
1624.80 14
1624.90 7
1624.99 0
1625.08 0
1625.17 0
1625.26 0
1625.36 7
1625.45 17
1625.54 27
1625.63 35
1625.73 40
1625.82 41
1625.91 40
1626.00 37
1626.09 34
1626.19 31
1626.28 28
1626.37 26
1626.46 25
1626.56 24
1626.65 22
1626.74 21
1626.83 19
1626.92 18
1627.02 18
1627.11 17
1627.20 16
1627.29 14
1627.39 9
1627.48 2
1627.57 0
1627.66 0
1627.76 0
1627.85 0
1627.94 0
1628.03 0
1628.12 10
1628.22 25
1628.31 41
1628.40 55
1628.49 65
1628.59 72
1628.68 73
1628.77 70
1628.86 64
1628.96 57
1629.05 50
1629.14 44
1629.23 39
1629.32 36
1629.42 33
1629.51 29
1629.60 23
1629.69 16
1629.79 7
1629.88 0
1629.97 0
1630.06 0
1630.16 0
1630.25 0
1630.34 0
1630.43 0
1630.53 0
1630.62 0
1630.71 1
1630.80 6
1630.89 12
1630.99 21
1631.08 30
1631.17 40
1631.26 49
1631.36 56
1631.45 60
1631.54 61
1631.63 60
1631.73 59
1631.82 60
1631.91 63
1632.00 71
1632.10 83
1632.19 97
1632.28 112
1632.37 126
1632.47 137
1632.56 143
1632.65 145
1632.74 143
1632.84 138
1632.93 131
1633.02 124
1633.11 115
1633.21 106
1633.30 97
1633.39 87
1633.48 77
1633.58 68
1633.67 60
1633.76 53
1633.85 48
1633.94 46
1634.04 45
1634.13 45
1634.22 46
1634.31 49
1634.41 52
1634.50 54
1634.59 57
1634.68 59
1634.78 61
1634.87 63
1634.96 68
1635.05 74
1635.15 83
1635.24 95
1635.33 109
1635.42 122
1635.52 134
1635.61 141
1635.70 143
1635.79 138
1635.89 128
1635.98 114
1636.07 98
1636.16 85
1636.26 76
1636.35 72
1636.44 75
1636.54 83
1636.63 94
1636.72 105
1636.81 115
1636.91 122
1637.00 127
1637.09 128
1637.18 128
1637.28 125
1637.37 122
1637.46 117
1637.55 111
1637.65 105
1637.74 100
1637.83 96
1637.92 92
1638.02 90
1638.11 90
1638.20 90
1638.29 90
1638.39 90
1638.48 90
1638.57 90
1638.66 90
1638.76 90
1638.85 89
1638.94 86
1639.03 80
1639.13 72
1639.22 62
1639.31 49
1639.41 37
1639.50 25
1639.59 16
1639.68 10
1639.78 7
1639.87 5
1639.96 5
1640.05 4
1640.15 2
1640.24 0
1640.33 0
1640.42 0
1640.52 0
1640.61 0
1640.70 0
1640.79 0
1640.89 2
1640.98 6
1641.07 8
1641.17 9
1641.26 7
1641.35 6
1641.44 6
1641.54 8
1641.63 14
1641.72 23
1641.81 34
1641.91 46
1642.00 56
1642.09 64
1642.19 69
1642.28 71
1642.37 70
1642.46 69
1642.56 68
1642.65 70
1642.74 74
1642.83 81
1642.93 90
1643.02 100
1643.11 110
1643.20 118
1643.30 123
1643.39 125
1643.48 123
1643.58 118
1643.67 110
1643.76 100
1643.85 89
1643.95 77
1644.04 68
1644.13 61
1644.23 57
1644.32 57
1644.41 60
1644.50 65
1644.60 73
1644.69 82
1644.78 93
1644.87 104
1644.97 116
1645.06 128
1645.15 140
1645.25 152
1645.34 165
1645.43 178
1645.52 192
1645.62 207
1645.71 220
1645.80 231
1645.90 238
1645.99 240
1646.08 236
1646.17 228
1646.27 219
1646.36 210
1646.45 205
1646.54 203
1646.64 206
1646.73 212
1646.82 218
1646.92 221
1647.01 219
1647.10 210
1647.19 193
1647.29 170
1647.38 143
1647.47 115
1647.57 89
1647.66 68
1647.75 55
1647.84 50
1647.94 52
1648.03 61
1648.12 74
1648.22 89
1648.31 105
1648.40 117
1648.49 126
1648.59 130
1648.68 129
1648.77 123
1648.87 115
1648.96 107
1649.05 99
1649.15 93
1649.24 90
1649.33 89
1649.42 89
1649.52 89
1649.61 89
1649.70 87
1649.80 86
1649.89 83
1649.98 80
1650.07 77
1650.17 74
1650.26 69
1650.35 65
1650.45 59
1650.54 52
1650.63 44
1650.72 35
1650.82 26
1650.91 18
1651.00 12
1651.10 8
1651.19 7
1651.28 8
1651.38 11
1651.47 13
1651.56 14
1651.65 14
1651.75 13
1651.84 12
1651.93 10
1652.03 9
1652.12 9
1652.21 8
1652.31 7
1652.40 6
1652.49 6
1652.58 8
1652.68 11
1652.77 18
1652.86 27
1652.96 37
1653.05 49
1653.14 58
1653.24 65
1653.33 68
1653.42 67
1653.51 62
1653.61 53
1653.70 41
1653.79 29
1653.89 16
1653.98 5
1654.07 0
1654.17 0
1654.26 0
1654.35 0
1654.44 0
1654.54 0
1654.63 0
1654.72 0
1654.82 0
1654.91 9
1655.00 21
1655.10 34
1655.19 46
1655.28 58
1655.38 67
1655.47 73
1655.56 76
1655.65 77
1655.75 77
1655.84 76
1655.93 76
1656.03 76
1656.12 74
1656.21 71
1656.31 66
1656.40 59
1656.49 52
1656.59 46
1656.68 44
1656.77 47
1656.86 55
1656.96 65
1657.05 75
1657.14 84
1657.24 90
1657.33 91
1657.42 89
1657.52 84
1657.61 79
1657.70 76
1657.80 75
1657.89 77
1657.98 82
1658.08 87
1658.17 92
1658.26 95
1658.35 95
1658.45 91
1658.54 85
1658.63 78
1658.73 71
1658.82 66
1658.91 64
1659.01 67
1659.10 72
1659.19 78
1659.29 85
1659.38 91
1659.47 95
1659.57 96
1659.66 95
1659.75 91
1659.85 85
1659.94 78
1660.03 69
1660.13 61
1660.22 54
1660.31 48
1660.40 45
1660.50 44
1660.59 46
1660.68 49
1660.78 54
1660.87 61
1660.96 68
1661.06 75
1661.15 84
1661.24 95
1661.34 106
1661.43 118
1661.52 128
1661.62 134
1661.71 136
1661.80 133
1661.90 124
1661.99 112
1662.08 99
1662.18 86
1662.27 76
1662.36 69
1662.46 64
1662.55 63
1662.64 62
1662.74 60
1662.83 57
1662.92 53
1663.02 49
1663.11 44
1663.20 40
1663.30 39
1663.39 41
1663.48 48
1663.58 60
1663.67 75
1663.76 92
1663.86 110
1663.95 126
1664.04 139
1664.14 147
1664.23 151
1664.32 151
1664.42 150
1664.51 149
1664.60 150
1664.70 153
1664.79 157
1664.88 164
1664.98 170
1665.07 174
1665.16 176
1665.26 174
1665.35 169
1665.44 160
1665.54 150
1665.63 140
1665.72 131
1665.82 124
1665.91 121
1666.00 121
1666.10 123
1666.19 127
1666.28 128
1666.38 128
1666.47 125
1666.56 119
1666.66 112
1666.75 104
1666.84 98
1666.94 93
1667.03 90
1667.12 88
1667.22 88
1667.31 88
1667.40 88
1667.50 89
1667.59 90
1667.68 91
1667.78 93
1667.87 96
1667.96 100
1668.06 105
1668.15 112
1668.24 123
1668.34 137
1668.43 155
1668.52 174
1668.62 192
1668.71 206
1668.80 215
1668.90 218
1668.99 215
1669.09 209
1669.18 203
1669.27 197
1669.37 195
1669.46 195
1669.55 196
1669.65 198
1669.74 198
1669.83 195
1669.93 190
1670.02 183
1670.11 175
1670.21 169
1670.30 164
1670.39 161
1670.49 162
1670.58 167
1670.67 174
1670.77 182
1670.86 190
1670.96 196
1671.05 200
1671.14 200
1671.24 197
1671.33 191
1671.42 184
1671.52 177
1671.61 170
1671.70 164
1671.80 158
1671.89 153
1671.98 148
1672.08 142
1672.17 136
1672.26 129
1672.36 122
1672.45 114
1672.55 105
1672.64 93
1672.73 79
1672.83 64
1672.92 48
1673.01 33
1673.11 22
1673.20 15
1673.29 13
1673.39 17
1673.48 25
1673.57 35
1673.67 46
1673.76 56
1673.86 64
1673.95 70
1674.04 73
1674.14 73
1674.23 71
1674.32 66
1674.42 58
1674.51 48
1674.60 36
1674.70 23
1674.79 9
1674.88 0
1674.98 0
1675.07 0
1675.17 0
1675.26 0
1675.35 0
1675.45 0
1675.54 0
1675.63 2
1675.73 15
1675.82 28
1675.91 40
1676.01 53
1676.10 64
1676.20 73
1676.29 80
1676.38 85
1676.48 87
1676.57 87
1676.66 86
1676.76 85
1676.85 85
1676.95 86
1677.04 88
1677.13 91
1677.23 92
1677.32 92
1677.41 89
1677.51 86
1677.60 82
1677.69 79
1677.79 77
1677.88 76
1677.98 75
1678.07 72
1678.16 66
1678.26 57
1678.35 45
1678.44 33
1678.54 22
1678.63 13
1678.73 7
1678.82 3
1678.91 0
1679.01 0
1679.10 0
1679.19 0
1679.29 0
1679.38 0
1679.48 0
1679.57 0
1679.66 0
1679.76 9
1679.85 23
1679.94 37
1680.04 53
1680.13 67
1680.23 81
1680.32 93
1680.41 103
1680.51 111
1680.60 115
1680.69 116
1680.79 114
1680.88 111
1680.98 107
1681.07 103
1681.16 99
1681.26 95
1681.35 92
1681.44 87
1681.54 82
1681.63 77
1681.73 72
1681.82 66
1681.91 61
1682.01 56
1682.10 53
1682.20 51
1682.29 51
1682.38 54
1682.48 57
1682.57 62
1682.66 66
1682.76 68
1682.85 67
1682.95 63
1683.04 57
1683.13 49
1683.23 40
1683.32 32
1683.42 25
1683.51 21
1683.60 19
1683.70 21
1683.79 25
1683.88 32
1683.98 41
1684.07 50
1684.17 59
1684.26 67
1684.35 73
1684.45 77
1684.54 78
1684.64 76
1684.73 74
1684.82 70
1684.92 66
1685.01 62
1685.11 58
1685.20 57
1685.29 57
1685.39 59
1685.48 63
1685.57 68
1685.67 72
1685.76 75
1685.86 77
1685.95 77
1686.04 76
1686.14 74
1686.23 72
1686.33 70
1686.42 69
1686.51 68
1686.61 69
1686.70 72
1686.80 79
1686.89 90
1686.98 105
1687.08 121
1687.17 138
1687.27 153
1687.36 164
1687.45 171
1687.55 172
1687.64 171
1687.74 169
1687.83 167
1687.92 166
1688.02 167
1688.11 168
1688.21 169
1688.30 169
1688.39 167
1688.49 163
1688.58 159
1688.68 156
1688.77 154
1688.86 154
1688.96 155
1689.05 157
1689.15 159
1689.24 160
1689.33 159
1689.43 158
1689.52 155
1689.62 153
1689.71 153
1689.80 155
1689.90 160
1689.99 167
1690.09 174
1690.18 180
1690.27 183
1690.37 184
1690.46 182
1690.56 179
1690.65 178
1690.74 181
1690.84 189
1690.93 202
1691.03 218
1691.12 235
1691.21 250
1691.31 261
1691.40 267
1691.50 269
1691.59 268
1691.69 265
1691.78 261
1691.87 257
1691.97 253
1692.06 249
1692.16 245
1692.25 242
1692.34 238
1692.44 233
1692.53 227
1692.63 219
1692.72 209
1692.81 197
1692.91 183
1693.00 168
1693.10 154
1693.19 141
1693.29 131
1693.38 123
1693.47 119
1693.57 119
1693.66 121
1693.76 126
1693.85 132
1693.94 140
1694.04 148
1694.13 158
1694.23 167
1694.32 175
1694.41 182
1694.51 186
1694.60 187
1694.70 184
1694.79 179
1694.89 172
1694.98 164
1695.07 156
1695.17 148
1695.26 141
1695.36 134
1695.45 129
1695.55 126
1695.64 126
1695.73 129
1695.83 136
1695.92 144
1696.02 154
1696.11 162
1696.20 166
1696.30 167
1696.39 164
1696.49 160
1696.58 156
1696.68 154
1696.77 156
1696.86 163
1696.96 174
1697.05 188
1697.15 202
1697.24 216
1697.34 226
1697.43 233
1697.52 234
1697.62 231
1697.71 222
1697.81 209
1697.90 192
1698.00 173
1698.09 152
1698.18 131
1698.28 110
1698.37 93
1698.47 81
1698.56 74
1698.66 73
1698.75 79
1698.84 90
1698.94 104
1699.03 118
1699.13 129
1699.22 136
1699.32 138
1699.41 136
1699.50 131
1699.60 125
1699.69 120
1699.79 116
1699.88 114
1699.98 113
1700.07 114
1700.16 114
1700.26 115
1700.35 115
1700.45 114
1700.54 112
1700.64 109
1700.73 105
1700.82 102
1700.92 100
1701.01 100
1701.11 103
1701.20 108
1701.30 116
1701.39 125
1701.48 134
1701.58 144
1701.67 153
1701.77 161
1701.86 168
1701.96 175
1702.05 181
1702.15 186
1702.24 192
1702.33 197
1702.43 201
1702.52 203
1702.62 204
1702.71 201
1702.81 196
1702.90 188
1703.00 179
1703.09 168
1703.18 158
1703.28 150
1703.37 145
1703.47 142
1703.56 144
1703.66 147
1703.75 153
1703.84 159
1703.94 163
1704.03 164
1704.13 161
1704.22 155
1704.32 146
1704.41 135
1704.51 127
1704.60 122
1704.69 121
1704.79 125
1704.88 132
1704.98 140
1705.07 147
1705.17 150
1705.26 150
1705.36 145
1705.45 140
1705.55 134
1705.64 133
1705.73 135
1705.83 142
1705.92 153
1706.02 164
1706.11 175
1706.21 183
1706.30 187
1706.40 186
1706.49 181
1706.58 172
1706.68 162
1706.77 150
1706.87 138
1706.96 128
1707.06 119
1707.15 112
1707.25 108
1707.34 105
1707.44 103
1707.53 100
1707.62 97
1707.72 93
1707.81 88
1707.91 82
1708.00 78
1708.10 76
1708.19 78
1708.29 83
1708.38 92
1708.48 104
1708.57 119
1708.66 135
1708.76 151
1708.85 165
1708.95 175
1709.04 183
1709.14 187
1709.23 188
1709.33 186
1709.42 183
1709.52 180
1709.61 176
1709.70 172
1709.80 168
1709.89 164
1709.99 160
1710.08 158
1710.18 158
1710.27 160
1710.37 163
1710.46 166
1710.56 169
1710.65 170
1710.75 168
1710.84 162
1710.93 153
1711.03 142
1711.12 129
1711.22 116
1711.31 104
1711.41 97
1711.50 96
1711.60 100
1711.69 109
1711.79 120
1711.88 133
1711.98 143
1712.07 150
1712.16 153
1712.26 154
1712.35 154
1712.45 154
1712.54 155
1712.64 159
1712.73 164
1712.83 170
1712.92 174
1713.02 177
1713.11 178
1713.21 175
1713.30 168
1713.40 158
1713.49 144
1713.59 127
1713.68 110
1713.77 93
1713.87 79
1713.96 69
1714.06 62
1714.15 59
1714.25 58
1714.34 60
1714.44 61
1714.53 63
1714.63 65
1714.72 67
1714.82 67
1714.91 66
1715.01 63
1715.10 58
1715.20 50
1715.29 40
1715.38 29
1715.48 19
1715.57 10
1715.67 4
1715.76 0
1715.86 0
1715.95 0
1716.05 0
1716.14 0
1716.24 0
1716.33 0
1716.43 0
1716.52 0
1716.62 1
1716.71 8
1716.81 18
1716.90 26
1717.00 34
1717.09 39
1717.19 42
1717.28 43
1717.38 44
1717.47 46
1717.56 49
1717.66 55
1717.75 62
1717.85 71
1717.94 79
1718.04 87
1718.13 93
1718.23 98
1718.32 101
1718.42 103
1718.51 104
1718.61 104
1718.70 102
1718.80 99
1718.89 94
1718.99 87
1719.08 79
1719.18 71
1719.27 63
1719.37 57
1719.46 54
1719.56 52
1719.65 52
1719.75 52
1719.84 53
1719.94 52
1720.03 49
1720.13 44
1720.22 37
1720.32 30
1720.41 24
1720.51 20
1720.60 18
1720.69 18
1720.79 22
1720.88 27
1720.98 33
1721.07 38
1721.17 43
1721.26 46
1721.36 48
1721.45 49
1721.55 51
1721.64 54
1721.74 58
1721.83 64
1721.93 71
1722.02 79
1722.12 86
1722.21 91
1722.31 93
1722.40 92
1722.50 88
1722.59 83
1722.69 79
1722.78 78
1722.88 81
1722.97 89
1723.07 101
1723.16 116
1723.26 130
1723.35 142
1723.45 148
1723.54 147
1723.64 141
1723.73 131
1723.83 120
1723.92 113
1724.02 111
1724.11 115
1724.21 126
1724.30 141
1724.40 157
1724.49 171
1724.59 181
1724.68 186
1724.78 187
1724.87 183
1724.97 176
1725.06 167
1725.16 157
1725.25 148
1725.35 140
1725.44 133
1725.54 129
1725.63 127
1725.73 126
1725.82 125
1725.92 123
1726.01 119
1726.11 112
1726.20 102
1726.30 91
1726.39 78
1726.49 66
1726.58 55
1726.68 48
1726.77 42
1726.87 37
1726.96 33
1727.06 28
1727.15 22
1727.25 17
1727.34 13
1727.44 11
1727.53 14
1727.63 19
1727.72 27
1727.82 35
1727.91 43
1728.01 49
1728.10 53
1728.20 54
1728.30 54
1728.39 54
1728.49 55
1728.58 58
1728.68 64
1728.77 74
1728.87 84
1728.96 96
1729.06 106
1729.15 114
1729.25 117
1729.34 116
1729.44 111
1729.53 102
1729.63 91
1729.72 78
1729.82 64
1729.91 49
1730.01 34
1730.10 19
1730.20 5
1730.29 0
1730.39 0
1730.48 0
1730.58 0
1730.67 0
1730.77 0
1730.86 0
1730.96 0
1731.05 10
1731.15 30
1731.24 50
1731.34 69
1731.44 86
1731.53 100
1731.63 113
1731.72 125
1731.82 136
1731.91 146
1732.01 154
1732.10 160
1732.20 163
1732.29 161
1732.39 156
1732.48 148
1732.58 138
1732.67 126
1732.77 115
1732.86 103
1732.96 92
1733.05 82
1733.15 72
1733.24 63
1733.34 55
1733.43 49
1733.53 45
1733.63 42
1733.72 41
1733.82 40
1733.91 41
1734.01 42
1734.10 44
1734.20 46
1734.29 50
1734.39 54
1734.48 59
1734.58 65
1734.67 70
1734.77 75
1734.86 79
1734.96 83
1735.05 87
1735.15 91
1735.24 96
1735.34 101
1735.44 104
1735.53 105
1735.63 103
1735.72 97
1735.82 89
1735.91 79
1736.01 70
1736.10 61
1736.20 55
1736.29 50
1736.39 46
1736.48 41
1736.58 35
1736.67 27
1736.77 18
1736.87 9
1736.96 4
1737.06 3
1737.15 7
1737.25 16
1737.34 27
1737.44 39
1737.53 48
1737.63 54
1737.72 56
1737.82 56
1737.91 55
1738.01 55
1738.10 58
1738.20 63
1738.30 69
1738.39 74
1738.49 77
1738.58 76
1738.68 71
1738.77 65
1738.87 59
1738.96 56
1739.06 57
1739.15 60
1739.25 66
1739.35 73
1739.44 79
1739.54 84
1739.63 88
1739.73 90
1739.82 91
1739.92 91
1740.01 90
1740.11 86
1740.20 78
1740.30 69
1740.39 58
1740.49 47
1740.59 40
1740.68 38
1740.78 42
1740.87 53
1740.97 69
1741.06 88
1741.16 108
1741.25 127
1741.35 144
1741.44 157
1741.54 166
1741.64 169
1741.73 167
1741.83 159
1741.92 148
1742.02 133
1742.11 118
1742.21 104
1742.30 93
1742.40 85
1742.50 80
1742.59 76
1742.69 73
1742.78 70
1742.88 66
1742.97 62
1743.07 57
1743.16 52
1743.26 46
1743.35 40
1743.45 33
1743.55 25
1743.64 18
1743.74 12
1743.83 9
1743.93 8
1744.02 9
1744.12 13
1744.21 17
1744.31 20
1744.41 20
1744.50 18
1744.60 12
1744.69 5
1744.79 0
1744.88 0
1744.98 0
1745.07 0
1745.17 0
1745.27 0
1745.36 0
1745.46 0
1745.55 2
1745.65 10
1745.74 20
1745.84 30
1745.93 41
1746.03 51
1746.13 60
1746.22 66
1746.32 69
1746.41 68
1746.51 66
1746.60 64
1746.70 64
1746.80 67
1746.89 74
1746.99 83
1747.08 94
1747.18 104
1747.27 112
1747.37 116
1747.46 117
1747.56 117
1747.66 117
1747.75 119
1747.85 125
1747.94 133
1748.04 144
1748.13 153
1748.23 159
1748.33 160
1748.42 155
1748.52 145
1748.61 131
1748.71 115
1748.80 100
1748.90 88
1748.99 79
1749.09 75
1749.19 74
1749.28 76
1749.38 79
1749.47 80
1749.57 79
1749.66 76
1749.76 72
1749.86 67
1749.95 65
1750.05 67
1750.14 73
1750.24 84
1750.33 98
1750.43 113
1750.53 126
1750.62 136
1750.72 140
1750.81 137
1750.91 127
1751.00 111
1751.10 94
1751.20 76
1751.29 61
1751.39 50
1751.48 46
1751.58 47
1751.67 51
1751.77 56
1751.87 60
1751.96 62
1752.06 61
1752.15 59
1752.25 57
1752.35 59
1752.44 65
1752.54 75
1752.63 88
1752.73 101
1752.82 114
1752.92 123
1753.02 128
1753.11 130
1753.21 130
1753.30 129
1753.40 128
1753.49 127
1753.59 126
1753.69 123
1753.78 119
1753.88 112
1753.97 103
1754.07 93
1754.17 83
1754.26 74
1754.36 68
1754.45 66
1754.55 66
1754.64 69
1754.74 72
1754.84 75
1754.93 77
1755.03 76
1755.12 74
1755.22 70
1755.32 66
1755.41 63
1755.51 61
1755.60 61
1755.70 63
1755.79 66
1755.89 69
1755.99 72
1756.08 74
1756.18 75
1756.27 75
1756.37 76
1756.47 78
1756.56 80
1756.66 83
1756.75 86
1756.85 87
1756.95 87
1757.04 84
1757.14 79
1757.23 73
1757.33 66
1757.42 59
1757.52 53
1757.62 48
1757.71 44
1757.81 41
1757.90 40
1758.00 39
1758.10 38
1758.19 38
1758.29 39
1758.38 41
1758.48 44
1758.58 47
1758.67 51
1758.77 53
1758.86 53
1758.96 51
1759.06 47
1759.15 41
1759.25 37
1759.34 34
1759.44 34
1759.54 36
1759.63 41
1759.73 46
1759.82 50
1759.92 52
1760.01 52
1760.11 50
1760.21 48
1760.30 46
1760.40 44
1760.49 44
1760.59 43
1760.69 41
1760.78 37
1760.88 31
1760.97 23
1761.07 15
1761.17 9
1761.26 4
1761.36 2
1761.45 2
1761.55 4
1761.65 7
1761.74 8
1761.84 8
1761.94 6
1762.03 2
1762.13 0
1762.22 0
1762.32 0
1762.42 0
1762.51 0
1762.61 0
1762.70 4
1762.80 14
1762.90 24
1762.99 34
1763.09 41
1763.18 44
1763.28 43
1763.38 39
1763.47 33
1763.57 28
1763.66 26
1763.76 27
1763.86 31
1763.95 38
1764.05 46
1764.14 52
1764.24 56
1764.34 58
1764.43 58
1764.53 57
1764.62 57
1764.72 59
1764.82 63
1764.91 71
1765.01 81
1765.11 92
1765.20 104
1765.30 115
1765.39 127
1765.49 139
1765.59 150
1765.68 162
1765.78 174
1765.87 187
1765.97 201
1766.07 214
1766.16 227
1766.26 238
1766.36 246
1766.45 250
1766.55 250
1766.64 246
1766.74 239
1766.84 230
1766.93 222
1767.03 215
1767.12 211
1767.22 208
1767.32 208
1767.41 208
1767.51 208
1767.61 208
1767.70 207
1767.80 204
1767.89 200
1767.99 194
1768.09 185
1768.18 174
1768.28 160
1768.37 146
1768.47 133
1768.57 123
1768.66 117
1768.76 115
1768.86 117
1768.95 123
1769.05 129
1769.14 136
1769.24 142
1769.34 147
1769.43 151
1769.53 155
1769.63 158
1769.72 160
1769.82 163
1769.91 164
1770.01 164
1770.11 164
1770.20 163
1770.30 164
1770.40 166
1770.49 170
1770.59 177
1770.68 186
1770.78 197
1770.88 207
1770.97 216
1771.07 220
1771.17 221
1771.26 215
1771.36 205
1771.45 191
1771.55 174
1771.65 159
1771.74 145
1771.84 134
1771.94 125
1772.03 118
1772.13 111
1772.23 104
1772.32 95
1772.42 86
1772.51 77
1772.61 71
1772.71 69
1772.80 70
1772.90 75
1773.00 83
1773.09 93
1773.19 103
1773.28 114
1773.38 123
1773.48 131
1773.57 137
1773.67 140
1773.77 142
1773.86 140
1773.96 135
1774.06 128
1774.15 119
1774.25 109
1774.34 99
1774.44 92
1774.54 87
1774.63 86
1774.73 89
1774.83 95
1774.92 103
1775.02 112
1775.12 120
1775.21 126
1775.31 130
1775.40 132
1775.50 131
1775.60 129
1775.69 127
1775.79 123
1775.89 120
1775.98 116
1776.08 112
1776.18 107
1776.27 102
1776.37 99
1776.47 98
1776.56 100
1776.66 106
1776.75 117
1776.85 133
1776.95 149
1777.04 165
1777.14 176
1777.24 179
1777.33 175
1777.43 162
1777.53 143
1777.62 122
1777.72 101
1777.82 85
1777.91 74
1778.01 70
1778.11 71
1778.20 75
1778.30 81
1778.39 86
1778.49 90
1778.59 90
1778.68 89
1778.78 85
1778.88 82
1778.97 78
1779.07 77
1779.17 79
1779.26 83
1779.36 90
1779.46 98
1779.55 105
1779.65 111
1779.75 114
1779.84 114
1779.94 112
1780.04 109
1780.13 106
1780.23 104
1780.32 104
1780.42 105
1780.52 106
1780.61 106
1780.71 105
1780.81 102
1780.90 99
1781.00 96
1781.10 95
1781.19 97
1781.29 102
1781.39 109
1781.48 118
1781.58 127
1781.68 133
1781.77 134
1781.87 131
1781.97 123
1782.06 111
1782.16 96
1782.26 81
1782.35 67
1782.45 56
1782.55 49
1782.64 44
1782.74 42
1782.84 42
1782.93 41
1783.03 40
1783.13 38
1783.22 36
1783.32 32
1783.41 28
1783.51 23
1783.61 18
1783.70 12
1783.80 8
1783.90 7
1783.99 9
1784.09 17
1784.19 32
1784.28 51
1784.38 74
1784.48 98
1784.57 121
1784.67 140
1784.77 154
1784.86 164
1784.96 170
1785.06 174
1785.15 178
1785.25 182
1785.35 188
1785.44 196
1785.54 204
1785.64 212
1785.73 219
1785.83 223
1785.93 224
1786.02 222
1786.12 217
1786.22 209
1786.31 200
1786.41 191
1786.51 182
1786.60 174
1786.70 167
1786.80 161
1786.89 156
1786.99 153
1787.09 150
1787.18 147
1787.28 144
1787.38 140
1787.48 135
1787.57 129
1787.67 121
1787.77 113
1787.86 106
1787.96 99
1788.06 93
1788.15 85
1788.25 74
1788.35 59
1788.44 40
1788.54 18
1788.64 0
1788.73 0
1788.83 0
1788.93 0
1789.02 0
1789.12 0
1789.22 0
1789.31 0
1789.41 9
1789.51 21
1789.60 31
1789.70 41
1789.80 51
1789.89 61
1789.99 72
1790.09 83
1790.18 92
1790.28 99
1790.38 104
1790.47 108
1790.57 112
1790.67 119
1790.77 127
1790.86 138
1790.96 149
1791.06 158
1791.15 165
1791.25 166
1791.35 162
1791.44 153
1791.54 141
1791.64 128
1791.73 114
1791.83 103
1791.93 95
1792.02 92
1792.12 93
1792.22 98
1792.31 107
1792.41 119
1792.51 132
1792.61 145
1792.70 157
1792.80 165
1792.90 169
1792.99 171
1793.09 171
1793.19 170
1793.28 170
1793.38 173
1793.48 177
1793.57 182
1793.67 187
1793.77 191
1793.86 195
1793.96 198
1794.06 201
1794.16 206
1794.25 211
1794.35 216
1794.45 219
1794.54 221
1794.64 221
1794.74 219
1794.83 217
1794.93 215
1795.03 213
1795.12 212
1795.22 212
1795.32 212
1795.42 211
1795.51 209
1795.61 205
1795.71 201
1795.80 198
1795.90 196
1796.00 196
1796.09 199
1796.19 204
1796.29 212
1796.38 221
1796.48 228
1796.58 235
1796.68 238
1796.77 239
1796.87 237
1796.97 230
1797.06 220
1797.16 206
1797.26 189
1797.35 170
1797.45 150
1797.55 131
1797.65 115
1797.74 102
1797.84 92
1797.94 85
1798.03 80
1798.13 75
1798.23 71
1798.32 69
1798.42 67
1798.52 68
1798.62 71
1798.71 77
1798.81 84
1798.91 93
1799.00 102
1799.10 111
1799.20 119
1799.30 124
1799.39 125
1799.49 122
1799.59 115
1799.68 105
1799.78 93
1799.88 81
1799.97 71
1800.07 65
1800.17 63
1800.27 65
1800.36 67
1800.46 70
1800.56 70
1800.65 68
1800.75 61
1800.85 50
1800.95 38
1801.04 25
1801.14 14
1801.24 6
1801.33 2
1801.43 2
1801.53 8
1801.62 17
1801.72 27
1801.82 38
1801.92 48
1802.01 57
1802.11 64
1802.21 71
1802.30 76
1802.40 78
1802.50 77
1802.60 71
1802.69 60
1802.79 44
1802.89 26
1802.98 7
1803.08 0
1803.18 0
1803.28 0
1803.37 0
1803.47 0
1803.57 12
1803.66 32
1803.76 54
1803.86 76
1803.96 97
1804.05 117
1804.15 134
1804.25 148
1804.34 156
1804.44 158
1804.54 152
1804.64 138
1804.73 119
1804.83 96
1804.93 71
1805.03 48
1805.12 30
1805.22 17
1805.32 11
1805.41 11
1805.51 15
1805.61 22
1805.71 29
1805.80 35
1805.90 38
1806.00 38
1806.09 33
1806.19 26
1806.29 16
1806.39 5
1806.48 0
1806.58 0
1806.68 0
1806.78 0
1806.87 0
1806.97 0
1807.07 0
1807.16 0
1807.26 13
1807.36 30
1807.46 45
1807.55 58
1807.65 68
1807.75 77
1807.85 87
1807.94 101
1808.04 120
1808.14 142
1808.23 168
1808.33 193
1808.43 216
1808.53 234
1808.62 245
1808.72 249
1808.82 248
1808.92 242
1809.01 232
1809.11 220
1809.21 206
1809.30 191
1809.40 177
1809.50 165
1809.60 156
1809.69 153
1809.79 156
1809.89 165
1809.99 179
1810.08 197
1810.18 216
1810.28 233
1810.38 247
1810.47 258
1810.57 263
1810.67 264
1810.76 260
1810.86 252
1810.96 239
1811.06 224
1811.15 206
1811.25 188
1811.35 171
1811.45 158
1811.54 148
1811.64 143
1811.74 140
1811.84 139
1811.93 137
1812.03 133
1812.13 126
1812.23 117
1812.32 107
1812.42 97
1812.52 89
1812.61 84
1812.71 80
1812.81 78
1812.91 77
1813.00 76
1813.10 74
1813.20 74
1813.30 75
1813.39 78
1813.49 83
1813.59 89
1813.69 96
1813.78 102
1813.88 106
1813.98 109
1814.08 109
1814.17 108
1814.27 104
1814.37 99
1814.47 92
1814.56 82
1814.66 72
1814.76 62
1814.86 53
1814.95 45
1815.05 39
1815.15 35
1815.25 33
1815.34 33
1815.44 35
1815.54 40
1815.64 48
1815.73 60
1815.83 75
1815.93 91
1816.03 108
1816.12 123
1816.22 134
1816.32 140
1816.42 141
1816.51 137
1816.61 128
1816.71 119
1816.81 110
1816.90 103
1817.00 100
1817.10 101
1817.20 105
1817.29 111
1817.39 119
1817.49 127
1817.59 134
1817.68 138
1817.78 140
1817.88 138
1817.98 133
1818.07 125
1818.17 116
1818.27 108
1818.37 101
1818.46 98
1818.56 96
1818.66 96
1818.76 95
1818.85 91
1818.95 83
1819.05 71
1819.15 58
1819.24 44
1819.34 30
1819.44 20
1819.54 13
1819.63 9
1819.73 8
1819.83 9
1819.93 11
1820.03 13
1820.12 14
1820.22 13
1820.32 10
1820.42 6
1820.51 0
1820.61 0
1820.71 0
1820.81 0
1820.90 0
1821.00 0
1821.10 0
1821.20 5
1821.29 20
1821.39 36
1821.49 51
1821.59 64
1821.68 74
1821.78 79
1821.88 79
1821.98 77
1822.08 72
1822.17 66
1822.27 60
1822.37 54
1822.47 48
1822.56 44
1822.66 40
1822.76 38
1822.86 37
1822.95 36
1823.05 36
1823.15 35
1823.25 34
1823.35 32
1823.44 30
1823.54 27
1823.64 27
1823.74 30
1823.83 36
1823.93 45
1824.03 55
1824.13 64
1824.22 71
1824.32 75
1824.42 78
1824.52 78
1824.62 79
1824.71 81
1824.81 83
1824.91 84
1825.01 83
1825.10 80
1825.20 75
1825.30 68
1825.40 61
1825.50 57
1825.59 55
1825.69 56
1825.79 60
1825.89 63
1825.98 66
1826.08 67
1826.18 66
1826.28 63
1826.37 60
1826.47 59
1826.57 60
1826.67 64
1826.77 70
1826.86 76
1826.96 80
1827.06 81
1827.16 80
1827.25 77
1827.35 75
1827.45 74
1827.55 77
1827.65 84
1827.74 94
1827.84 107
1827.94 121
1828.04 134
1828.14 144
1828.23 152
1828.33 157
1828.43 158
1828.53 156
1828.62 152
1828.72 145
1828.82 136
1828.92 126
1829.02 116
1829.11 107
1829.21 100
1829.31 95
1829.41 92
1829.50 91
1829.60 91
1829.70 91
1829.80 89
1829.90 86
1829.99 80
1830.09 73
1830.19 64
1830.29 56
1830.39 50
1830.48 47
1830.58 47
1830.68 50
1830.78 55
1830.88 63
1830.97 72
1831.07 80
1831.17 87
1831.27 92
1831.36 93
1831.46 92
1831.56 87
1831.66 80
1831.76 71
1831.85 62
1831.95 54
1832.05 47
1832.15 42
1832.25 40
1832.34 41
1832.44 44
1832.54 49
1832.64 55
1832.74 61
1832.83 68
1832.93 74
1833.03 78
1833.13 81
1833.23 82
1833.32 81
1833.42 78
1833.52 75
1833.62 71
1833.72 66
1833.81 62
1833.91 58
1834.01 56
1834.11 54
1834.21 53
1834.30 53
1834.40 55
1834.50 58
1834.60 61
1834.70 64
1834.79 66
1834.89 68
1834.99 69
1835.09 68
1835.19 66
1835.28 64
1835.38 61
1835.48 60
1835.58 60
1835.68 61
1835.77 64
1835.87 66
1835.97 69
1836.07 71
1836.17 72
1836.26 71
1836.36 70
1836.46 68
1836.56 68
1836.66 67
1836.75 65
1836.85 63
1836.95 58
1837.05 51
1837.15 43
1837.24 34
1837.34 26
1837.44 20
1837.54 19
1837.64 21
1837.73 28
1837.83 39
1837.93 54
1838.03 69
1838.13 85
1838.22 99
1838.32 110
1838.42 118
1838.52 123
1838.62 124
1838.72 123
1838.81 120
1838.91 117
1839.01 114
1839.11 111
1839.21 109
1839.30 107
1839.40 105
1839.50 101
1839.60 96
1839.70 90
1839.79 83
1839.89 77
1839.99 72
1840.09 68
1840.19 67
1840.29 67
1840.38 68
1840.48 70
1840.58 72
1840.68 74
1840.78 75
1840.87 76
1840.97 77
1841.07 78
1841.17 80
1841.27 82
1841.37 83
1841.46 83
1841.56 82
1841.66 80
1841.76 78
1841.86 77
1841.95 77
1842.05 80
1842.15 86
1842.25 92
1842.35 99
1842.45 104
1842.54 108
1842.64 109
1842.74 107
1842.84 105
1842.94 103
1843.03 105
1843.13 110
1843.23 121
1843.33 136
1843.43 154
1843.53 173
1843.62 188
1843.72 198
1843.82 200
1843.92 194
1844.02 181
1844.11 164
1844.21 144
1844.31 125
1844.41 109
1844.51 96
1844.61 87
1844.70 82
1844.80 80
1844.90 81
1845.00 84
1845.10 88
1845.20 93
1845.29 97
1845.39 100
1845.49 102
1845.59 103
1845.69 104
1845.79 103
1845.88 102
1845.98 102
1846.08 103
1846.18 107
1846.28 113
1846.38 121
1846.47 130
1846.57 138
1846.67 143
1846.77 143
1846.87 140
1846.97 136
1847.06 134
1847.16 136
1847.26 143
1847.36 156
1847.46 171
1847.56 186
1847.65 197
1847.75 202
1847.85 203
1847.95 200
1848.05 197
1848.15 196
1848.24 197
1848.34 201
1848.44 206
1848.54 211
1848.64 214
1848.74 217
1848.83 219
1848.93 221
1849.03 222
1849.13 223
1849.23 222
1849.33 220
1849.42 217
1849.52 213
1849.62 211
1849.72 211
1849.82 215
1849.92 222
1850.01 230
1850.11 237
1850.21 240
1850.31 236
1850.41 228
1850.51 214
1850.61 197
1850.70 181
1850.80 168
1850.90 159
1851.00 154
1851.10 154
1851.20 156
1851.29 160
1851.39 165
1851.49 171
1851.59 178
1851.69 187
1851.79 199
1851.88 213
1851.98 229
1852.08 246
1852.18 262
1852.28 275
1852.38 283
1852.48 286
1852.57 284
1852.67 278
1852.77 268
1852.87 255
1852.97 240
1853.07 224
1853.16 206
1853.26 188
1853.36 169
1853.46 150
1853.56 132
1853.66 116
1853.76 100
1853.85 84
1853.95 69
1854.05 55
1854.15 40
1854.25 26
1854.35 14
1854.45 4
1854.54 0
1854.64 0
1854.74 0
1854.84 3
1854.94 7
1855.04 10
1855.14 11
1855.23 9
1855.33 5
1855.43 0
1855.53 0
1855.63 0
1855.73 0
1855.83 0
1855.92 0
1856.02 5
1856.12 18
1856.22 35
1856.32 56
1856.42 79
1856.52 101
1856.61 122
1856.71 138
1856.81 148
1856.91 152
1857.01 150
1857.11 143
1857.21 132
1857.30 120
1857.40 108
1857.50 99
1857.60 95
1857.70 96
1857.80 101
1857.90 110
1857.99 122
1858.09 133
1858.19 143
1858.29 149
1858.39 152
1858.49 151
1858.59 148
1858.68 143
1858.78 137
1858.88 131
1858.98 125
1859.08 120
1859.18 115
1859.28 110
1859.38 107
1859.47 106
1859.57 107
1859.67 111
1859.77 117
1859.87 126
1859.97 135
1860.07 143
1860.16 149
1860.26 152
1860.36 152
1860.46 148
1860.56 142
1860.66 133
1860.76 124
1860.86 113
1860.95 102
1861.05 91
1861.15 81
1861.25 72
1861.35 65
1861.45 60
1861.55 58
1861.64 57
1861.74 55
1861.84 53
1861.94 49
1862.04 43
1862.14 36
1862.24 29
1862.34 22
1862.43 18
1862.53 16
1862.63 17
1862.73 21
1862.83 28
1862.93 37
1863.03 47
1863.13 58
1863.22 69
1863.32 80
1863.42 89
1863.52 98
1863.62 107
1863.72 116
1863.82 123
1863.92 130
1864.01 135
1864.11 137
1864.21 135
1864.31 131
1864.41 123
1864.51 114
1864.61 104
1864.71 95
1864.81 86
1864.90 80
1865.00 76
1865.10 73
1865.20 72
1865.30 73
1865.40 74
1865.50 78
1865.60 83
1865.69 91
1865.79 102
1865.89 114
1865.99 127
1866.09 137
1866.19 143
1866.29 143
1866.39 137
1866.49 127
1866.58 116
1866.68 106
1866.78 99
1866.88 95
1866.98 95
1867.08 95
1867.18 95
1867.28 93
1867.37 88
1867.47 81
1867.57 74
1867.67 68
1867.77 65
1867.87 66
1867.97 70
1868.07 78
1868.17 87
1868.26 96
1868.36 104
1868.46 111
1868.56 117
1868.66 123
1868.76 127
1868.86 131
1868.96 133
1869.06 133
1869.15 129
1869.25 122
1869.35 114
1869.45 104
1869.55 96
1869.65 91
1869.75 89
1869.85 90
1869.95 92
1870.05 93
1870.14 93
1870.24 90
1870.34 86
1870.44 81
1870.54 78
1870.64 76
1870.74 76
1870.84 77
1870.94 79
1871.03 80
1871.13 81
1871.23 82
1871.33 85
1871.43 89
1871.53 96
1871.63 104
1871.73 112
1871.83 120
1871.93 125
1872.02 127
1872.12 128
1872.22 128
1872.32 132
1872.42 138
1872.52 148
1872.62 159
1872.72 171
1872.82 180
1872.92 183
1873.01 179
1873.11 169
1873.21 153
1873.31 134
1873.41 114
1873.51 96
1873.61 79
1873.71 66
1873.81 55
1873.91 48
1874.00 42
1874.10 40
1874.20 39
1874.30 41
1874.40 44
1874.50 48
1874.60 51
1874.70 52
1874.80 51
1874.90 47
1875.00 40
1875.09 32
1875.19 22
1875.29 12
1875.39 2
1875.49 0
1875.59 0
1875.69 0
1875.79 0
1875.89 0
1875.99 0
1876.09 0
1876.18 0
1876.28 9
1876.38 20
1876.48 29
1876.58 37
1876.68 42
1876.78 47
1876.88 52
1876.98 59
1877.08 68
1877.18 78
1877.27 90
1877.37 100
1877.47 107
1877.57 109
1877.67 107
1877.77 98
1877.87 86
1877.97 71
1878.07 55
1878.17 40
1878.27 26
1878.37 14
1878.46 4
1878.56 0
1878.66 0
1878.76 0
1878.86 0
1878.96 0
1879.06 0
1879.16 0
1879.26 0
1879.36 9
1879.46 23
1879.56 37
1879.65 49
1879.75 58
1879.85 65
1879.95 70
1880.05 76
1880.15 82
1880.25 89
1880.35 96
1880.45 101
1880.55 103
1880.65 102
1880.75 97
1880.85 90
1880.94 83
1881.04 77
1881.14 73
1881.24 71
1881.34 70
1881.44 69
1881.54 68
1881.64 66
1881.74 62
1881.84 57
1881.94 50
1882.04 41
1882.14 31
1882.23 20
1882.33 9
1882.43 0
1882.53 0
1882.63 0
1882.73 0
1882.83 0
1882.93 0
1883.03 0
1883.13 0
1883.23 1
1883.33 4
1883.43 8
1883.53 12
1883.62 16
1883.72 20
1883.82 22
1883.92 23
1884.02 22
1884.12 20
1884.22 17
1884.32 14
1884.42 13
1884.52 14
1884.62 18
1884.72 25
1884.82 34
1884.92 44
1885.01 54
1885.11 62
1885.21 67
1885.31 68
1885.41 65
1885.51 59
1885.61 49
1885.71 39
1885.81 30
1885.91 25
1886.01 25
1886.11 30
1886.21 41
1886.31 56
1886.41 73
1886.51 91
1886.60 106
1886.70 118
1886.80 126
1886.90 128
1887.00 126
1887.10 120
1887.20 113
1887.30 106
1887.40 100
1887.50 98
1887.60 98
1887.70 100
1887.80 104
1887.90 108
1888.00 110
1888.10 111
1888.19 109
1888.29 105
1888.39 99
1888.49 92
1888.59 86
1888.69 80
1888.79 75
1888.89 74
1888.99 75
1889.09 80
1889.19 88
1889.29 96
1889.39 105
1889.49 113
1889.59 117
1889.69 118
1889.79 117
1889.89 114
1889.98 110
1890.08 107
1890.18 104
1890.28 103
1890.38 104
1890.48 106
1890.58 111
1890.68 118
1890.78 128
1890.88 140
1890.98 153
1891.08 165
1891.18 175
1891.28 184
1891.38 189
1891.48 192
1891.58 192
1891.68 189
1891.78 184
1891.88 176
1891.97 168
1892.07 158
1892.17 149
1892.27 141
1892.37 136
1892.47 132
1892.57 130
1892.67 126
1892.77 121
1892.87 112
1892.97 99
1893.07 83
1893.17 66
1893.27 49
1893.37 34
1893.47 22
1893.57 13
1893.67 7
1893.77 3
1893.87 0
1893.97 0
1894.07 0
1894.16 2
1894.26 9
1894.36 20
1894.46 35
1894.56 54
1894.66 75
1894.76 97
1894.86 119
1894.96 139
1895.06 157
1895.16 172
1895.26 183
1895.36 190
1895.46 191
1895.56 187
1895.66 176
1895.76 159
1895.86 138
1895.96 112
1896.06 85
1896.16 58
1896.26 33
1896.36 12
1896.46 0
1896.56 0
1896.66 0
1896.75 0
1896.85 0
1896.95 0
1897.05 0
1897.15 0
1897.25 4
1897.35 12
1897.45 20
1897.55 26
1897.65 31
1897.75 33
1897.85 34
1897.95 34
1898.05 33
1898.15 35
1898.25 38
1898.35 46
1898.45 56
1898.55 69
1898.65 82
1898.75 94
1898.85 103
1898.95 108
1899.05 110
1899.15 109
1899.25 108
1899.35 107
1899.45 109
1899.55 112
1899.65 117
1899.75 123
1899.84 127
1899.94 129
1900.04 128
1900.14 124
1900.24 118
1900.34 110
1900.44 101
1900.54 92
1900.64 83
1900.74 74
1900.84 66
1900.94 59
1901.04 53
1901.14 46
1901.24 38
1901.34 31
1901.44 25
1901.54 19
1901.64 16
1901.74 15
1901.84 17
1901.94 23
1902.04 32
1902.14 45
1902.24 59
1902.34 74
1902.44 89
1902.54 103
1902.64 114
1902.74 123
1902.84 130
1902.94 136
1903.04 140
1903.14 143
1903.24 144
1903.34 142
1903.44 136
1903.54 127
1903.64 115
1903.74 101
1903.84 90
1903.94 83
1904.04 80
1904.14 83
1904.24 89
1904.34 97
1904.44 104
1904.53 109
1904.63 111
1904.73 110
1904.83 108
1904.93 105
1905.03 101
1905.13 98
1905.23 95
1905.33 90
1905.43 85
1905.53 80
1905.63 73
1905.73 67
1905.83 63
1905.93 61
1906.03 63
1906.13 68
1906.23 76
1906.33 86
1906.43 95
1906.53 103
1906.63 108
1906.73 109
1906.83 108
1906.93 105
1907.03 103
1907.13 102
1907.23 103
1907.33 108
1907.43 116
1907.53 126
1907.63 139
1907.73 154
1907.83 170
1907.93 186
1908.03 203
1908.13 219
1908.23 232
1908.33 243
1908.43 250
1908.53 254
1908.63 255
1908.73 255
1908.83 253
1908.93 252
1909.03 250
1909.13 248
1909.23 244
1909.33 240
1909.43 233
1909.53 225
1909.63 216
1909.73 208
1909.83 201
1909.93 195
1910.03 193
1910.13 193
1910.23 196
1910.33 200
1910.43 204
1910.53 207
1910.63 208
1910.73 206
1910.83 201
1910.93 195
1911.03 189
1911.13 184
1911.23 182
1911.33 183
1911.43 187
1911.53 191
1911.63 194
1911.73 193
1911.83 189
1911.93 181
1912.03 172
1912.13 164
1912.23 161
1912.33 162
1912.43 168
1912.53 176
1912.63 185
1912.73 190
1912.83 191
1912.93 187
1913.03 178
1913.13 166
1913.23 151
1913.33 137
1913.43 122
1913.53 108
1913.63 96
1913.73 86
1913.83 80
1913.93 78
1914.03 80
1914.13 86
1914.23 96
1914.33 108
1914.43 120
1914.53 132
1914.63 144
1914.73 154
1914.83 163
1914.93 170
1915.03 174
1915.13 174
1915.23 169
1915.33 161
1915.43 149
1915.53 136
1915.63 123
1915.73 112
1915.83 105
1915.93 102
1916.04 102
1916.14 106
1916.24 113
1916.34 122
1916.44 132
1916.54 142
1916.64 151
1916.74 158
1916.84 162
1916.94 161
1917.04 157
1917.14 151
1917.24 144
1917.34 138
1917.44 135
1917.54 136
1917.64 140
1917.74 148
1917.84 158
1917.94 168
1918.04 178
1918.14 187
1918.24 193
1918.34 196
1918.44 196
1918.54 194
1918.64 191
1918.74 188
1918.84 187
1918.94 188
1919.04 191
1919.14 195
1919.24 199
1919.34 201
1919.44 202
1919.54 200
1919.64 196
1919.74 190
1919.84 181
1919.94 169
1920.04 154
1920.14 137
1920.24 118
1920.34 100
1920.44 85
1920.54 75
1920.64 70
1920.75 71
1920.85 76
1920.95 85
1921.05 94
1921.15 104
1921.25 112
1921.35 120
1921.45 127
1921.55 134
1921.65 142
1921.75 149
1921.85 155
1921.95 161
1922.05 165
1922.15 170
1922.25 174
1922.35 179
1922.45 183
1922.55 188
1922.65 190
1922.75 191
1922.85 190
1922.95 189
1923.05 187
1923.15 186
1923.25 187
1923.35 188
1923.45 190
1923.55 192
1923.65 193
1923.75 195
1923.85 196
1923.96 199
1924.06 203
1924.16 209
1924.26 216
1924.36 221
1924.46 226
1924.56 228
1924.66 228
1924.76 225
1924.86 221
1924.96 217
1925.06 213
1925.16 209
1925.26 207
1925.36 205
1925.46 204
1925.56 204
1925.66 203
1925.76 202
1925.86 202
1925.96 202
1926.06 201
1926.16 200
1926.26 197
1926.36 193
1926.46 186
1926.57 178
1926.67 168
1926.77 158
1926.87 150
1926.97 142
1927.07 137
1927.17 132
1927.27 128
1927.37 122
1927.47 115
1927.57 107
1927.67 98
1927.77 90
1927.87 84
1927.97 83
1928.07 86
1928.17 95
1928.27 106
1928.37 119
1928.47 130
1928.57 139
1928.67 144
1928.78 143
1928.88 138
1928.98 130
1929.08 119
1929.18 107
1929.28 96
1929.38 87
1929.48 81
1929.58 79
1929.68 79
1929.78 81
1929.88 84
1929.98 85
1930.08 85
1930.18 83
1930.28 79
1930.38 74
1930.48 69
1930.58 65
1930.69 62
1930.79 61
1930.89 60
1930.99 60
1931.09 59
1931.19 59
1931.29 58
1931.39 58
1931.49 60
1931.59 64
1931.69 71
1931.79 81
1931.89 94
1931.99 108
1932.09 123
1932.19 135
1932.29 144
1932.39 150
1932.50 153
1932.60 154
1932.70 156
1932.80 159
1932.90 166
1933.00 176
1933.10 187
1933.20 199
1933.30 208
1933.40 214
1933.50 217
1933.60 216
1933.70 212
1933.80 206
1933.90 200
1934.00 193
1934.10 185
1934.21 175
1934.31 163
1934.41 148
1934.51 131
1934.61 112
1934.71 92
1934.81 75
1934.91 60
1935.01 51
1935.11 47
1935.21 48
1935.31 52
1935.41 58
1935.51 63
1935.61 67
1935.72 67
1935.82 65
1935.92 60
1936.02 53
1936.12 45
1936.22 38
1936.32 32
1936.42 29
1936.52 27
1936.62 26
1936.72 26
1936.82 25
1936.92 24
1937.02 22
1937.12 20
1937.23 20
1937.33 20
1937.43 21
1937.53 22
1937.63 20
1937.73 14
1937.83 5
1937.93 0
1938.03 0
1938.13 0
1938.23 0
1938.33 0
1938.43 0
1938.53 0
1938.64 21
1938.74 42
1938.84 60
1938.94 72
1939.04 77
1939.14 77
1939.24 72
1939.34 64
1939.44 57
1939.54 51
1939.64 47
1939.74 45
1939.84 43
1939.95 40
1940.05 35
1940.15 28
1940.25 18
1940.35 7
1940.45 0
1940.55 0
1940.65 0
1940.75 0
1940.85 0
1940.95 1
1941.05 13
1941.15 26
1941.26 36
1941.36 44
1941.46 49
1941.56 50
1941.66 50
1941.76 49
1941.86 49
1941.96 52
1942.06 57
1942.16 66
1942.26 76
1942.36 87
1942.47 98
1942.57 107
1942.67 114
1942.77 119
1942.87 122
1942.97 124
1943.07 126
1943.17 130
1943.27 136
1943.37 144
1943.47 153
1943.57 161
1943.68 167
1943.78 171
1943.88 171
1943.98 168
1944.08 163
1944.18 157
1944.28 149
1944.38 142
1944.48 135
1944.58 128
1944.68 123
1944.79 121
1944.89 124
1944.99 130
1945.09 141
1945.19 152
1945.29 163
1945.39 171
1945.49 174
1945.59 172
1945.69 164
1945.79 154
1945.90 143
1946.00 134
1946.10 128
1946.20 124
1946.30 122
1946.40 121
1946.50 119
1946.60 115
1946.70 110
1946.80 104
1946.91 99
1947.01 97
1947.11 98
1947.21 104
1947.31 114
1947.41 128
1947.51 142
1947.61 157
1947.71 168
1947.81 176
1947.91 180
1948.02 179
1948.12 174
1948.22 167
1948.32 158
1948.42 149
1948.52 142
1948.62 138
1948.72 137
1948.82 139
1948.92 144
1949.03 151
1949.13 158
1949.23 165
1949.33 169
1949.43 170
1949.53 169
1949.63 168
1949.73 166
1949.83 166
1949.93 169
1950.04 175
1950.14 184
1950.24 194
1950.34 205
1950.44 216
1950.54 224
1950.64 229
1950.74 231
1950.84 230
1950.95 226
1951.05 218
1951.15 208
1951.25 197
1951.35 184
1951.45 171
1951.55 159
1951.65 148
1951.75 138
1951.86 132
1951.96 128
1952.06 127
1952.16 130
1952.26 138
1952.36 149
1952.46 163
1952.56 180
1952.66 196
1952.76 211
1952.87 223
1952.97 230
1953.07 233
1953.17 231
1953.27 227
1953.37 221
1953.47 214
1953.57 207
1953.68 202
1953.78 200
1953.88 200
1953.98 204
1954.08 211
1954.18 220
1954.28 230
1954.38 239
1954.48 243
1954.59 243
1954.69 235
1954.79 222
1954.89 204
1954.99 185
1955.09 166
1955.19 151
1955.29 141
1955.39 136
1955.50 133
1955.60 131
1955.70 128
1955.80 122
1955.90 112
1956.00 101
1956.10 90
1956.20 80
1956.31 73
1956.41 71
1956.51 71
1956.61 74
1956.71 77
1956.81 79
1956.91 79
1957.01 76
1957.12 71
1957.22 66
1957.32 61
1957.42 59
1957.52 59
1957.62 63
1957.72 69
1957.82 76
1957.92 85
1958.03 93
1958.13 102
1958.23 111
1958.33 120
1958.43 129
1958.53 136
1958.63 141
1958.73 144
1958.84 143
1958.94 139
1959.04 133
1959.14 126
1959.24 118
1959.34 111
1959.44 104
1959.55 99
1959.65 94
1959.75 89
1959.85 85
1959.95 82
1960.05 81
1960.15 81
1960.25 83
1960.36 87
1960.46 93
1960.56 99
1960.66 106
1960.76 111
1960.86 114
1960.96 116
1961.06 116
1961.17 113
1961.27 107
1961.37 98
1961.47 86
1961.57 72
1961.67 57
1961.77 44
1961.88 33
1961.98 27
1962.08 27
1962.18 32
1962.28 40
1962.38 49
1962.48 57
1962.58 64
1962.69 67
1962.79 68
1962.89 68
1962.99 69
1963.09 72
1963.19 77
1963.29 84
1963.40 92
1963.50 99
1963.60 104
1963.70 104
1963.80 102
1963.90 96
1964.00 89
1964.11 83
1964.21 79
1964.31 76
1964.41 74
1964.51 73
1964.61 69
1964.71 62
1964.82 51
1964.92 36
1965.02 21
1965.12 7
1965.22 0
1965.32 0
1965.42 1
1965.53 13
1965.63 30
1965.73 49
1965.83 68
1965.93 85
1966.03 100
1966.13 111
1966.24 122
1966.34 132
1966.44 144
1966.54 155
1966.64 165
1966.74 173
1966.84 176
1966.95 173
1967.05 165
1967.15 153
1967.25 139
1967.35 125
1967.45 113
1967.55 104
1967.66 97
1967.76 91
1967.86 85
1967.96 78
1968.06 71
1968.16 62
1968.27 54
1968.37 49
1968.47 46
1968.57 48
1968.67 53
1968.77 61
1968.87 71
1968.98 81
1969.08 89
1969.18 95
1969.28 99
1969.38 102
1969.48 103
1969.59 103
1969.69 103
1969.79 102
1969.89 101
1969.99 98
1970.09 94
1970.19 88
1970.30 82
1970.40 75
1970.50 67
1970.60 60
1970.70 54
1970.80 49
1970.91 46
1971.01 44
1971.11 44
1971.21 46
1971.31 48
1971.41 50
1971.51 51
1971.62 49
1971.72 45
1971.82 39
1971.92 31
1972.02 23
1972.12 17
1972.23 14
1972.33 15
1972.43 21
1972.53 30
1972.63 41
1972.73 52
1972.84 64
1972.94 73
1973.04 81
1973.14 87
1973.24 90
1973.34 91
1973.45 89
1973.55 85
1973.65 80
1973.75 74
1973.85 70
1973.95 67
1974.06 69
1974.16 74
1974.26 82
1974.36 94
1974.46 107
1974.56 120
1974.67 131
1974.77 139
1974.87 143
1974.97 144
1975.07 141
1975.17 136
1975.28 130
1975.38 124
1975.48 120
1975.58 118
1975.68 118
1975.78 119
1975.89 122
1975.99 124
1976.09 126
1976.19 127
1976.29 127
1976.39 127
1976.50 128
1976.60 130
1976.70 134
1976.80 140
1976.90 149
1977.00 158
1977.11 167
1977.21 173
1977.31 176
1977.41 174
1977.51 168
1977.62 158
1977.72 145
1977.82 132
1977.92 119
1978.02 108
1978.12 100
1978.23 95
1978.33 92
1978.43 91
1978.53 90
1978.63 87
1978.73 82
1978.84 75
1978.94 66
1979.04 56
1979.14 46
1979.24 37
1979.35 29
1979.45 24
1979.55 21
1979.65 18
1979.75 15
1979.85 11
1979.96 6
1980.06 0
1980.16 0
1980.26 0
1980.36 0
1980.47 0
1980.57 0
1980.67 0
1980.77 0
1980.87 5
1980.97 18
1981.08 33
1981.18 48
1981.28 64
1981.38 78
1981.48 90
1981.59 99
1981.69 107
1981.79 112
1981.89 115
1981.99 117
1982.09 118
1982.20 117
1982.30 113
1982.40 107
1982.50 100
1982.60 91
1982.71 82
1982.81 73
1982.91 67
1983.01 64
1983.11 62
1983.22 62
1983.32 63
1983.42 65
1983.52 68
1983.62 73
1983.73 80
1983.83 88
1983.93 97
1984.03 106
1984.13 114
1984.23 119
1984.34 121
1984.44 118
1984.54 113
1984.64 105
1984.74 96
1984.85 87
1984.95 80
1985.05 74
1985.15 71
1985.25 70
1985.36 71
1985.46 73
1985.56 75
1985.66 76
1985.76 76
1985.87 76
1985.97 76
1986.07 77
1986.17 80
1986.27 85
1986.38 93
1986.48 104
1986.58 117
1986.68 129
1986.78 140
1986.89 149
1986.99 153
1987.09 153
1987.19 150
1987.29 145
1987.40 141
1987.50 138
1987.60 138
1987.70 139
1987.80 142
1987.91 145
1988.01 146
1988.11 146
1988.21 145
1988.31 144
1988.42 143
1988.52 142
1988.62 141
1988.72 140
1988.82 139
1988.93 137
1989.03 132
1989.13 126
1989.23 117
1989.33 106
1989.44 93
1989.54 79
1989.64 65
1989.74 53
1989.84 45
1989.95 43
1990.05 47
1990.15 57
1990.25 71
1990.35 87
1990.46 101
1990.56 110
1990.66 112
1990.76 105
1990.87 93
1990.97 78
1991.07 62
1991.17 50
1991.27 43
1991.38 42
1991.48 48
1991.58 59
1991.68 73
1991.78 87
1991.89 101
1991.99 112
1992.09 120
1992.19 125
1992.29 128
1992.40 128
1992.50 127
1992.60 124
1992.70 118
1992.81 110
1992.91 98
1993.01 84
1993.11 69
1993.21 54
1993.32 42
1993.42 34
1993.52 31
1993.62 33
1993.72 39
1993.83 47
1993.93 56
1994.03 65
1994.13 72
1994.24 78
1994.34 83
1994.44 88
1994.54 93
1994.64 98
1994.75 103
1994.85 110
1994.95 117
1995.05 125
1995.16 134
1995.26 145
1995.36 158
1995.46 172
1995.56 185
1995.67 198
1995.77 208
1995.87 214
1995.97 216
1996.08 212
1996.18 204
1996.28 194
1996.38 181
1996.48 169
1996.59 158
1996.69 147
1996.79 137
1996.89 128
1997.00 119
1997.10 110
1997.20 101
1997.30 95
1997.40 92
1997.51 93
1997.61 98
1997.71 108
1997.81 120
1997.92 134
1998.02 147
1998.12 159
1998.22 168
1998.33 173
1998.43 176
1998.53 177
1998.63 175
1998.73 171
1998.84 167
1998.94 162
1999.04 157
1999.14 153
1999.25 149
1999.35 145
1999.45 139
1999.55 132
1999.65 123
1999.76 113
1999.86 101
1999.96 89
2000.06 80
2000.17 73
2000.27 72
2000.37 74
2000.47 81
2000.58 90
2000.68 102
2000.78 113
2000.88 125
2000.99 134
2001.09 142
2001.19 147
2001.29 150
2001.39 149
2001.50 146
2001.60 140
2001.70 133
2001.80 125
2001.91 118
2002.01 113
2002.11 110
2002.21 108
2002.32 108
2002.42 107
2002.52 106
2002.62 103
2002.73 99
2002.83 95
2002.93 92
2003.03 91
2003.14 94
2003.24 99
2003.34 107
2003.44 116
2003.54 124
2003.65 131
2003.75 136
2003.85 138
2003.95 139
2004.06 140
2004.16 140
2004.26 142
2004.36 144
2004.47 149
2004.57 155
2004.67 163
2004.77 173
2004.88 182
2004.98 191
2005.08 198
2005.18 201
2005.29 200
2005.39 193
2005.49 183
2005.59 170
2005.70 156
2005.80 143
2005.90 132
2006.00 126
2006.11 122
2006.21 121
2006.31 121
2006.41 120
2006.52 119
2006.62 117
2006.72 115
2006.82 112
2006.93 109
2007.03 106
2007.13 101
2007.23 95
2007.34 87
2007.44 77
2007.54 66
2007.64 55
2007.75 47
2007.85 42
2007.95 41
2008.05 45
2008.16 51
2008.26 60
2008.36 70
2008.46 80
2008.57 89
2008.67 97
2008.77 101
2008.87 103
2008.98 103
2009.08 102
2009.18 99
2009.28 98
2009.39 97
2009.49 96
2009.59 96
2009.69 95
2009.80 91
2009.90 85
2010.00 77
2010.11 66
2010.21 53
2010.31 40
2010.41 27
2010.52 15
2010.62 3
2010.72 0
2010.82 0
2010.93 0
2011.03 0
2011.13 0
2011.23 0
2011.34 0
2011.44 0
2011.54 6
2011.64 20
2011.75 34
2011.85 49
2011.95 62
2012.05 72
2012.16 79
2012.26 82
2012.36 83
2012.47 82
2012.57 81
2012.67 80
2012.77 81
2012.88 83
2012.98 85
2013.08 86
2013.18 85
2013.29 80
2013.39 72
2013.49 61
2013.59 49
2013.70 37
2013.80 28
2013.90 22
2014.01 19
2014.11 19
2014.21 20
2014.31 23
2014.42 25
2014.52 27
2014.62 29
2014.72 31
2014.83 34
2014.93 37
2015.03 41
2015.13 46
2015.24 50
2015.34 54
2015.44 58
2015.55 62
2015.65 68
2015.75 76
2015.85 86
2015.96 98
2016.06 112
2016.16 127
2016.26 143
2016.37 159
2016.47 174
2016.57 189
2016.68 202
2016.78 212
2016.88 218
2016.98 218
2017.09 211
2017.19 199
2017.29 182
2017.40 162
2017.50 143
2017.60 125
2017.70 111
2017.81 99
2017.91 88
2018.01 78
2018.11 67
2018.22 56
2018.32 46
2018.42 37
2018.53 31
2018.63 28
2018.73 28
2018.83 29
2018.94 30
2019.04 29
2019.14 28
2019.25 27
2019.35 28
2019.45 31
2019.55 37
2019.66 45
2019.76 56
2019.86 68
2019.97 78
2020.07 86
2020.17 91
2020.27 90
2020.38 85
2020.48 77
2020.58 65
2020.69 51
2020.79 39
2020.89 29
2020.99 23
2021.10 20
2021.20 19
2021.30 20
2021.41 21
2021.51 23
2021.61 24
2021.71 28
2021.82 33
2021.92 41
2022.02 51
2022.13 62
2022.23 72
2022.33 79
2022.43 83
2022.54 83
2022.64 81
2022.74 78
2022.85 76
2022.95 76
2023.05 80
2023.15 87
2023.26 99
2023.36 112
2023.46 126
2023.57 139
2023.67 149
2023.77 154
2023.88 153
2023.98 146
2024.08 132
2024.18 114
2024.29 94
2024.39 76
2024.49 62
2024.60 53
2024.70 49
2024.80 48
2024.90 49
2025.01 47
2025.11 43
2025.21 35
2025.32 24
2025.42 13
2025.52 3
2025.63 0
2025.73 0
2025.83 0
2025.93 8
2026.04 20
2026.14 34
2026.24 47
2026.35 58
2026.45 65
2026.55 67
2026.66 65
2026.76 60
2026.86 54
2026.96 49
2027.07 45
2027.17 45
2027.27 49
2027.38 56
2027.48 66
2027.58 76
2027.69 85
2027.79 91
2027.89 94
2027.99 92
2028.10 86
2028.20 79
2028.30 72
2028.41 67
2028.51 65
2028.61 65
2028.72 67
2028.82 70
2028.92 74
2029.03 78
2029.13 82
2029.23 86
2029.33 91
2029.44 97
2029.54 101
2029.64 104
2029.75 104
2029.85 102
2029.95 97
2030.06 89
2030.16 79
2030.26 69
2030.37 57
2030.47 46
2030.57 34
2030.67 23
2030.78 12
2030.88 2
2030.98 0
2031.09 0
2031.19 0
2031.29 0
2031.40 0
2031.50 0
2031.60 0
2031.71 0
2031.81 10
2031.91 28
2032.02 46
2032.12 61
2032.22 71
2032.32 76
2032.43 77
2032.53 75
2032.63 70
2032.74 66
2032.84 62
2032.94 61
2033.05 61
2033.15 63
2033.25 67
2033.36 74
2033.46 81
2033.56 89
2033.67 97
2033.77 103
2033.87 108
2033.98 110
2034.08 112
2034.18 113
2034.29 114
2034.39 116
2034.49 120
2034.59 123
2034.70 126
2034.80 127
2034.90 127
2035.01 124
2035.11 120
2035.21 114
2035.32 107
2035.42 98
2035.52 88
2035.63 78
2035.73 68
2035.83 60
2035.94 57
2036.04 58
2036.14 65
2036.25 77
2036.35 95
2036.45 114
2036.56 132
2036.66 147
2036.76 156
2036.87 158
2036.97 155
2037.07 147
2037.18 137
2037.28 128
2037.38 121
2037.49 116
2037.59 114
2037.69 113
2037.80 114
2037.90 116
2038.00 117
2038.11 119
2038.21 120
2038.31 119
2038.42 118
2038.52 115
2038.62 110
2038.73 104
2038.83 98
2038.93 93
2039.04 89
2039.14 88
2039.24 89
2039.35 93
2039.45 99
2039.55 107
2039.66 116
2039.76 125
2039.86 131
2039.97 134
2040.07 134
2040.17 129
2040.28 122
2040.38 113
2040.48 104
2040.59 96
2040.69 90
2040.79 86
2040.90 82
2041.00 79
2041.10 75
2041.21 71
2041.31 65
2041.41 60
2041.52 56
2041.62 53
2041.72 52
2041.83 55
2041.93 62
2042.03 72
2042.14 86
2042.24 103
2042.34 120
2042.45 137
2042.55 150
2042.65 159
2042.76 163
2042.86 161
2042.96 156
2043.07 148
2043.17 140
2043.27 135
2043.38 133
2043.48 136
2043.58 143
2043.69 152
2043.79 161
2043.89 170
2044.00 176
2044.10 178
2044.20 176
2044.31 170
2044.41 161
2044.52 150
2044.62 137
2044.72 123
2044.83 110
2044.93 99
2045.03 91
2045.14 87
2045.24 89
2045.34 96
2045.45 107
2045.55 121
2045.65 136
2045.76 147
2045.86 153
2045.96 152
2046.07 144
2046.17 129
2046.27 110
2046.38 90
2046.48 71
2046.59 57
2046.69 47
2046.79 44
2046.90 46
2047.00 51
2047.10 59
2047.21 66
2047.31 71
2047.41 72
2047.52 69
2047.62 64
2047.72 58
2047.83 53
2047.93 51
2048.03 54
2048.14 61
2048.24 71
2048.35 83
2048.45 94
2048.55 104
2048.66 111
2048.76 114
2048.86 114
2048.97 113
2049.07 111
2049.17 108
2049.28 105
2049.38 101
2049.48 96
2049.59 92
2049.69 87
2049.80 82
2049.90 79
2050.00 77
2050.11 77
2050.21 77
2050.31 76
2050.42 74
2050.52 70
2050.62 64
2050.73 56
2050.83 49
2050.93 44
2051.04 44
2051.14 49
2051.25 58
2051.35 71
2051.45 84
2051.56 98
2051.66 110
2051.76 119
2051.87 127
2051.97 133
2052.08 138
2052.18 142
2052.28 144
2052.39 145
2052.49 144
2052.59 143
2052.70 141
2052.80 139
2052.90 138
2053.01 141
2053.11 145
2053.22 153
2053.32 163
2053.42 173
2053.53 184
2053.63 192
2053.73 198
2053.84 198
2053.94 194
2054.04 184
2054.15 171
2054.25 156
2054.36 140
2054.46 125
2054.56 113
2054.67 104
2054.77 98
2054.87 96
2054.98 97
2055.08 100
2055.19 107
2055.29 116
2055.39 127
2055.50 138
2055.60 149
2055.70 158
2055.81 165
2055.91 170
2056.02 171
2056.12 169
2056.22 164
2056.33 157
2056.43 148
2056.53 138
2056.64 128
2056.74 118
2056.85 109
2056.95 101
2057.05 94
2057.16 89
2057.26 84
2057.36 81
2057.47 79
2057.57 78
2057.68 79
2057.78 82
2057.88 87
2057.99 93
2058.09 99
2058.20 105
2058.30 110
2058.40 112
2058.51 113
2058.61 112
2058.71 109
2058.82 107
2058.92 105
2059.03 104
2059.13 102
2059.23 100
2059.34 95
2059.44 87
2059.54 75
2059.65 61
2059.75 44
2059.86 27
2059.96 12
2060.06 0
2060.17 0
2060.27 0
2060.38 0
2060.48 0
2060.58 0
2060.69 1
2060.79 3
2060.90 3
2061.00 2
2061.10 1
2061.21 1
2061.31 3
2061.41 7
2061.52 12
2061.62 17
2061.73 21
2061.83 22
2061.93 20
2062.04 15
2062.14 10
2062.25 5
2062.35 2
2062.45 1
2062.56 4
2062.66 11
2062.77 20
2062.87 33
2062.97 47
2063.08 63
2063.18 79
2063.28 93
2063.39 105
2063.49 113
2063.60 118
2063.70 119
2063.80 117
2063.91 114
2064.01 109
2064.12 103
2064.22 96
2064.32 90
2064.43 84
2064.53 78
2064.64 73
2064.74 68
2064.84 63
2064.95 57
2065.05 50
2065.16 42
2065.26 33
2065.36 23
2065.47 13
2065.57 5
2065.68 0
2065.78 0
2065.88 0
2065.99 5
2066.09 14
2066.20 24
2066.30 34
2066.40 42
2066.51 44
2066.61 41
2066.72 33
2066.82 23
2066.92 11
2067.03 3
2067.13 0
2067.24 0
2067.34 0
2067.44 4
2067.55 8
2067.65 9
2067.76 8
2067.86 5
2067.96 3
2068.07 3
2068.17 6
2068.28 14
2068.38 26
2068.49 40
2068.59 53
2068.69 62
2068.80 66
2068.90 63
2069.01 53
2069.11 39
2069.21 23
2069.32 9
2069.42 0
2069.53 0
2069.63 4
2069.73 16
2069.84 30
2069.94 45
2070.05 57
2070.15 67
2070.25 73
2070.36 78
2070.46 82
2070.57 86
2070.67 90
2070.78 94
2070.88 97
2070.98 97
2071.09 95
2071.19 91
2071.30 84
2071.40 75
2071.50 65
2071.61 55
2071.71 44
2071.82 32
2071.92 22
2072.03 14
2072.13 8
2072.23 7
2072.34 10
2072.44 18
2072.55 29
2072.65 42
2072.75 57
2072.86 73
2072.96 89
2073.07 103
2073.17 117
2073.28 128
2073.38 137
2073.48 144
2073.59 147
2073.69 149
2073.80 150
2073.90 149
2074.00 147
2074.11 144
2074.21 139
2074.32 133
2074.42 126
2074.53 120
2074.63 117
2074.73 117
2074.84 121
2074.94 129
2075.05 139
2075.15 149
2075.26 158
2075.36 165
2075.46 170
2075.57 173
2075.67 175
2075.78 176
2075.88 177
2075.98 176
2076.09 173
2076.19 166
2076.30 156
2076.40 146
2076.51 135
2076.61 125
2076.71 117
2076.82 110
2076.92 104
2077.03 98
2077.13 89
2077.24 79
2077.34 68
2077.44 59
2077.55 54
2077.65 52
2077.76 57
2077.86 66
2077.97 78
2078.07 93
2078.17 106
2078.28 118
2078.38 128
2078.49 134
2078.59 137
2078.70 138
2078.80 140
2078.91 141
2079.01 142
2079.11 143
2079.22 141
2079.32 136
2079.43 129
2079.53 119
2079.64 110
2079.74 103
2079.84 103
2079.95 109
2080.05 122
2080.16 139
2080.26 156
2080.37 170
2080.47 178
2080.57 179
2080.68 176
2080.78 169
2080.89 163
2080.99 159
2081.10 158
2081.20 159
2081.31 160
2081.41 159
2081.51 154
2081.62 146
2081.72 134
2081.83 122
2081.93 110
2082.04 99
2082.14 91
2082.25 84
2082.35 80
2082.45 76
2082.56 74
2082.66 72
2082.77 71
2082.87 70
2082.98 69
2083.08 68
2083.18 67
2083.29 65
2083.39 64
2083.50 61
2083.60 59
2083.71 55
2083.81 50
2083.92 46
2084.02 41
2084.13 38
2084.23 37
2084.33 38
2084.44 42
2084.54 47
2084.65 53
2084.75 58
2084.86 61
2084.96 63
2085.07 63
2085.17 62
2085.27 62
2085.38 64
2085.48 67
2085.59 72
2085.69 78
2085.80 83
2085.90 85
2086.01 85
2086.11 81
2086.21 74
2086.32 63
2086.42 52
2086.53 40
2086.63 29
2086.74 19
2086.84 11
2086.95 5
2087.05 0
2087.16 0
2087.26 0
2087.36 0
2087.47 0
2087.57 0
2087.68 0
2087.78 0
2087.89 1
2087.99 10
2088.10 19
2088.20 29
2088.31 38
2088.41 46
2088.51 54
2088.62 61
2088.72 67
2088.83 69
2088.93 68
2089.04 63
2089.14 54
2089.25 41
2089.35 26
2089.46 10
2089.56 0
2089.67 0
2089.77 0
2089.87 0
2089.98 2
2090.08 19
2090.19 38
2090.29 56
2090.40 72
2090.50 82
2090.61 87
2090.71 86
2090.82 82
2090.92 76
2091.03 72
2091.13 69
2091.23 70
2091.34 75
2091.44 81
2091.55 89
2091.65 97
2091.76 105
2091.86 111
2091.97 117
2092.07 123
2092.18 128
2092.28 134
2092.39 139
2092.49 142
2092.60 143
2092.70 141
2092.80 135
2092.91 127
2093.01 117
2093.12 106
2093.22 96
2093.33 88
2093.43 83
2093.54 81
2093.64 82
2093.75 84
2093.85 86
2093.96 87
2094.06 85
2094.17 78
2094.27 67
2094.37 52
2094.48 35
2094.58 18
2094.69 3
2094.79 0
2094.90 0
2095.00 0
2095.11 0
2095.21 0
2095.32 0
2095.42 0
2095.53 0
2095.63 3
2095.74 9
2095.84 15
2095.95 21
2096.05 26
2096.16 28
2096.26 28
2096.37 24
2096.47 19
2096.57 13
2096.68 7
2096.78 5
2096.89 7
2096.99 15
2097.10 28
2097.20 45
2097.31 65
2097.41 86
2097.52 106
2097.62 125
2097.73 140
2097.83 154
2097.94 166
2098.04 176
2098.15 185
2098.25 193
2098.36 199
2098.46 202
2098.57 203
2098.67 201
2098.78 198
2098.88 195
2098.99 192
2099.09 192
2099.19 194
2099.30 197
2099.40 201
2099.51 202
2099.61 200
2099.72 195
2099.82 185
2099.93 174
2100.03 162
2100.14 151
2100.24 143
2100.35 139
2100.45 138
2100.56 141
2100.66 147
2100.77 155
2100.87 163
2100.98 170
2101.08 176
2101.19 178
2101.29 176
2101.40 168
2101.50 155
2101.61 139
2101.71 120
2101.82 102
2101.92 88
2102.03 77
2102.13 71
2102.24 68
2102.34 66
2102.45 64
2102.55 61
2102.66 59
2102.76 58
2102.87 61
2102.97 67
2103.08 75
2103.18 85
2103.29 93
2103.39 97
2103.50 98
2103.60 93
2103.71 85
2103.81 74
2103.92 63
2104.02 50
2104.13 38
2104.23 25
2104.34 11
2104.44 0
2104.55 0
2104.65 0
2104.76 0
2104.86 0
2104.97 0
2105.07 0
2105.18 0
2105.28 10
2105.38 37
2105.49 63
2105.59 85
2105.70 101
2105.80 110
2105.91 113
2106.02 111
2106.12 109
2106.23 107
2106.33 107
2106.44 111
2106.54 116
2106.65 120
2106.75 122
2106.86 119
2106.96 111
2107.07 100
2107.17 87
2107.28 75
2107.38 67
2107.49 65
2107.59 67
2107.70 74
2107.80 82
2107.91 91
2108.01 98
2108.12 101
2108.22 101
2108.33 96
2108.43 89
2108.54 81
2108.64 73
2108.75 66
2108.85 63
2108.96 63
2109.06 67
2109.17 73
2109.27 81
2109.38 90
2109.48 101
2109.59 113
2109.69 127
2109.80 143
2109.90 160
2110.01 178
2110.11 194
2110.22 207
2110.32 215
2110.43 218
2110.53 213
2110.64 202
2110.74 184
2110.85 162
2110.95 136
2111.06 109
2111.16 83
2111.27 60
2111.37 42
2111.48 31
2111.58 25
2111.69 27
2111.79 34
2111.90 45
2112.00 60
2112.11 75
2112.22 88
2112.32 97
2112.43 101
2112.53 98
2112.64 91
2112.74 81
2112.85 71
2112.95 64
2113.06 63
2113.16 67
2113.27 78
2113.37 93
2113.48 110
2113.58 127
2113.69 142
2113.79 154
2113.90 161
2114.00 164
2114.11 163
2114.21 159
2114.32 153
2114.42 146
2114.53 140
2114.63 135
2114.74 132
2114.85 131
2114.95 131
2115.06 132
2115.16 133
2115.27 133
2115.37 130
2115.48 125
2115.58 116
2115.69 106
2115.79 95
2115.90 83
2116.00 73
2116.11 64
2116.21 58
2116.32 53
2116.42 52
2116.53 52
2116.63 54
2116.74 57
2116.85 59
2116.95 61
2117.06 61
2117.16 61
2117.27 60
2117.37 60
2117.48 62
2117.58 66
2117.69 72
2117.79 80
2117.90 90
2118.00 99
2118.11 110
2118.21 119
2118.32 128
2118.42 135
2118.53 140
2118.64 140
2118.74 136
2118.85 127
2118.95 113
2119.06 95
2119.16 76
2119.27 57
2119.37 40
2119.48 27
2119.58 20
2119.69 19
2119.79 24
2119.90 34
2120.00 48
2120.11 64
2120.22 80
2120.32 93
2120.43 102
2120.53 108
2120.64 109
2120.74 109
2120.85 109
2120.95 112
2121.06 118
2121.16 129
2121.27 142
2121.37 156
2121.48 166
2121.59 172
2121.69 171
2121.80 165
2121.90 153
2122.01 140
2122.11 125
2122.22 113
2122.32 104
2122.43 98
2122.53 96
2122.64 98
2122.74 104
2122.85 113
2122.96 123
2123.06 134
2123.17 143
2123.27 149
2123.38 153
2123.48 153
2123.59 151
2123.69 148
2123.80 148
2123.90 151
2124.01 157
2124.12 167
2124.22 179
2124.33 193
2124.43 205
2124.54 216
2124.64 223
2124.75 227
2124.85 227
2124.96 222
2125.07 215
2125.17 204
2125.28 192
2125.38 179
2125.49 166
2125.59 153
2125.70 139
2125.80 126
2125.91 113
2126.01 99
2126.12 84
2126.23 71
2126.33 61
2126.44 53
2126.54 48
2126.65 47
2126.75 49
2126.86 54
2126.96 59
2127.07 65
2127.18 71
2127.28 76
2127.39 80
2127.49 83
2127.60 87
2127.70 90
2127.81 92
2127.91 93
2128.02 91
2128.13 86
2128.23 77
2128.34 65
2128.44 50
2128.55 35
2128.65 20
2128.76 6
2128.86 0
2128.97 0
2129.08 0
2129.18 0
2129.29 0
2129.39 0
2129.50 0
2129.60 0
2129.71 0
2129.81 13
2129.92 30
2130.03 46
2130.13 61
2130.24 74
2130.34 83
2130.45 89
2130.55 91
2130.66 89
2130.77 85
2130.87 78
2130.98 70
2131.08 61
2131.19 53
2131.29 47
2131.40 45
2131.50 47
2131.61 51
2131.72 57
2131.82 63
2131.93 69
2132.03 72
2132.14 73
2132.24 73
2132.35 71
2132.46 68
2132.56 65
2132.67 62
2132.77 60
2132.88 57
2132.98 54
2133.09 50
2133.20 46
2133.30 44
2133.41 43
2133.51 46
2133.62 54
2133.72 65
2133.83 80
2133.94 94
2134.04 107
2134.15 114
2134.25 116
2134.36 113
2134.46 104
2134.57 93
2134.68 81
2134.78 69
2134.89 59
2134.99 49
2135.10 42
2135.20 35
2135.31 31
2135.42 30
2135.52 31
2135.63 36
2135.73 42
2135.84 48
2135.94 52
2136.05 52
2136.16 48
2136.26 40
2136.37 29
2136.47 18
2136.58 9
2136.68 4
2136.79 4
2136.90 9
2137.00 17
2137.11 28
2137.21 40
2137.32 51
2137.42 60
2137.53 68
2137.64 73
2137.74 75
2137.85 76
2137.95 76
2138.06 75
2138.17 73
2138.27 71
2138.38 68
2138.48 66
2138.59 65
2138.69 65
2138.80 66
2138.91 67
2139.01 67
2139.12 67
2139.22 66
2139.33 63
2139.44 61
2139.54 61
2139.65 63
2139.75 68
2139.86 75
2139.96 83
2140.07 90
2140.18 95
2140.28 95
2140.39 91
2140.49 84
2140.60 75
2140.71 64
2140.81 54
2140.92 45
2141.02 39
2141.13 35
2141.24 34
2141.34 38
2141.45 45
2141.55 56
2141.66 70
2141.76 84
2141.87 97
2141.98 108
2142.08 115
2142.19 118
2142.29 118
2142.40 118
2142.51 118
2142.61 120
2142.72 125
2142.82 131
2142.93 138
2143.04 143
2143.14 146
2143.25 145
2143.35 143
2143.46 139
2143.57 136
2143.67 134
2143.78 135
2143.88 137
2143.99 138
2144.10 138
2144.20 135
2144.31 129
2144.41 119
2144.52 107
2144.62 94
2144.73 82
2144.84 72
2144.94 64
2145.05 58
2145.15 54
2145.26 52
2145.37 52
2145.47 52
2145.58 52
2145.68 51
2145.79 48
2145.90 43
2146.00 34
2146.11 24
2146.21 14
2146.32 5
2146.43 0
2146.53 0
2146.64 0
2146.74 1
2146.85 8
2146.96 15
2147.06 21
2147.17 27
2147.28 32
2147.38 36
2147.49 41
2147.59 50
2147.70 62
2147.81 78
2147.91 96
2148.02 116
2148.12 133
2148.23 145
2148.34 150
2148.44 145
2148.55 133
2148.65 114
2148.76 92
2148.87 69
2148.97 49
2149.08 32
2149.18 20
2149.29 11
2149.40 6
2149.50 2
2149.61 0
2149.71 0
2149.82 0
2149.93 0
2150.03 0
2150.14 0
2150.25 0
2150.35 0
2150.46 2
2150.56 11
2150.67 20
2150.78 27
2150.88 34
2150.99 40
2151.09 45
2151.20 51
2151.31 58
2151.41 66
2151.52 76
2151.62 86
2151.73 95
2151.84 103
2151.94 109
2152.05 111
2152.16 110
2152.26 106
2152.37 98
2152.47 89
2152.58 78
2152.69 70
2152.79 64
2152.90 63
2153.00 66
2153.11 74
2153.22 83
2153.32 92
2153.43 97
2153.54 98
2153.64 94
2153.75 86
2153.85 76
2153.96 67
2154.07 62
2154.17 62
2154.28 67
2154.39 76
2154.49 87
2154.60 99
2154.70 108
2154.81 112
2154.92 111
2155.02 103
2155.13 92
2155.24 76
2155.34 60
2155.45 43
2155.55 29
2155.66 16
2155.77 6
2155.87 0
2155.98 0
2156.09 0
2156.19 0
2156.30 3
2156.40 13
2156.51 28
2156.62 46
2156.72 68
2156.83 91
2156.94 114
2157.04 135
2157.15 152
2157.25 163
2157.36 169
2157.47 168
2157.57 160
2157.68 147
2157.79 130
2157.89 111
2158.00 92
2158.10 75
2158.21 62
2158.32 54
2158.42 49
2158.53 46
2158.64 44
2158.74 42
2158.85 39
2158.96 37
2159.06 37
2159.17 39
2159.27 45
2159.38 53
2159.49 62
2159.59 70
2159.70 76
2159.81 81
2159.91 84
2160.02 88
2160.12 94
2160.23 102
2160.34 112
2160.44 121
2160.55 127
2160.66 130
2160.76 127
2160.87 120
2160.98 110
2161.08 98
2161.19 88
2161.29 79
2161.40 72
2161.51 68
2161.61 67
2161.72 69
2161.83 73
2161.93 78
2162.04 85
2162.15 92
2162.25 100
2162.36 106
2162.47 112
2162.57 115
2162.68 116
2162.78 115
2162.89 111
2163.00 103
2163.10 94
2163.21 83
2163.32 72
2163.42 63
2163.53 58
2163.64 58
2163.74 62
2163.85 70
2163.96 79
2164.06 88
2164.17 96
2164.27 102
2164.38 106
2164.49 108
2164.59 111
2164.70 113
2164.81 115
2164.91 116
2165.02 114
2165.13 110
2165.23 102
2165.34 91
2165.45 79
2165.55 67
2165.66 57
2165.77 50
2165.87 47
2165.98 48
2166.08 50
2166.19 54
2166.30 57
2166.40 59
2166.51 58
2166.62 56
2166.72 52
2166.83 47
2166.94 41
2167.04 36
2167.15 32
2167.26 30
2167.36 30
2167.47 31
2167.58 34
2167.68 38
2167.79 42
2167.90 45
2168.00 48
2168.11 51
2168.22 54
2168.32 57
2168.43 61
2168.53 66
2168.64 69
2168.75 73
2168.85 75
2168.96 77
2169.07 78
2169.17 81
2169.28 84
2169.39 88
2169.49 94
2169.60 99
2169.71 105
2169.81 110
2169.92 116
2170.03 121
2170.13 127
2170.24 134
2170.35 142
2170.45 149
2170.56 157
2170.67 163
2170.77 169
2170.88 173
2170.99 175
2171.09 176
2171.20 174
2171.31 169
2171.41 162
2171.52 153
2171.63 143
2171.73 135
2171.84 128
2171.95 125
2172.05 126
2172.16 130
2172.27 136
2172.37 141
2172.48 144
2172.59 143
2172.69 136
2172.80 123
2172.91 106
2173.01 86
2173.12 65
2173.23 47
2173.33 32
2173.44 22
2173.55 16
2173.65 13
2173.76 13
2173.87 13
2173.97 12
2174.08 10
2174.19 7
2174.29 4
2174.40 1
2174.51 0
2174.61 0
2174.72 0
2174.83 0
2174.93 0
2175.04 0
2175.15 0
2175.25 0
2175.36 0
2175.47 1
2175.57 3
2175.68 4
2175.79 5
2175.89 6
2176.00 6
2176.11 7
2176.21 9
2176.32 13
2176.43 19
2176.53 28
2176.64 39
2176.75 51
2176.85 64
2176.96 77
2177.07 88
2177.18 97
2177.28 103
2177.39 105
2177.50 105
2177.60 103
2177.71 98
2177.82 93
2177.92 87
2178.03 81
2178.14 76
2178.24 71
2178.35 67
2178.46 63
2178.56 59
2178.67 54
2178.78 50
2178.88 46
2178.99 44
2179.10 45
2179.20 48
2179.31 54
2179.42 62
2179.52 71
2179.63 81
2179.74 90
2179.85 99
2179.95 106
2180.06 112
2180.17 117
2180.27 119
2180.38 120
2180.49 118
2180.59 113
2180.70 105
2180.81 95
2180.91 84
2181.02 72
2181.13 59
2181.23 49
2181.34 40
2181.45 33
2181.56 30
2181.66 29
2181.77 32
2181.88 39
2181.98 50
2182.09 63
2182.20 78
2182.30 93
2182.41 108
2182.52 121
2182.62 131
2182.73 137
2182.84 140
2182.94 141
2183.05 140
2183.16 138
2183.27 137
2183.37 135
2183.48 134
2183.59 133
2183.69 131
2183.80 129
2183.91 124
2184.01 117
2184.12 106
2184.23 93
2184.33 79
2184.44 65
2184.55 54
2184.66 47
2184.76 47
2184.87 51
2184.98 59
2185.08 67
2185.19 75
2185.30 80
2185.40 82
2185.51 80
2185.62 76
2185.73 71
2185.83 68
2185.94 65
2186.05 64
2186.15 65
2186.26 68
2186.37 74
2186.47 82
2186.58 92
2186.69 103
2186.80 115
2186.90 125
2187.01 131
2187.12 131
2187.22 124
2187.33 112
2187.44 97
2187.54 81
2187.65 67
2187.76 59
2187.87 56
2187.97 58
2188.08 65
2188.19 76
2188.29 87
2188.40 99
2188.51 110
2188.62 120
2188.72 128
2188.83 133
2188.94 136
2189.04 136
2189.15 134
2189.26 130
2189.36 124
2189.47 117
2189.58 110
2189.69 101
2189.79 91
2189.90 79
2190.01 66
2190.11 54
2190.22 44
2190.33 38
2190.44 37
2190.54 41
2190.65 50
2190.76 59
2190.86 68
2190.97 72
2191.08 70
2191.19 62
2191.29 50
2191.40 37
2191.51 25
2191.61 18
2191.72 18
2191.83 25
2191.94 38
2192.04 54
2192.15 71
2192.26 87
2192.36 99
2192.47 108
2192.58 113
2192.69 115
2192.79 115
2192.90 115
2193.01 115
2193.11 115
2193.22 116
2193.33 118
2193.44 121
2193.54 125
2193.65 132
2193.76 139
2193.86 147
2193.97 153
2194.08 158
2194.19 161
2194.29 162
2194.40 161
2194.51 161
2194.61 162
2194.72 165
2194.83 169
2194.94 175
2195.04 180
2195.15 183
2195.26 183
2195.36 180
2195.47 173
2195.58 164
2195.69 155
2195.79 147
2195.90 141
2196.01 137
2196.12 136
2196.22 136
2196.33 138
2196.44 141
2196.54 146
2196.65 154
2196.76 167
2196.87 183
2196.97 203
2197.08 222
2197.19 238
2197.30 248
2197.40 249
2197.51 241
2197.62 225
2197.72 203
2197.83 178
2197.94 152
2198.05 130
2198.15 111
2198.26 97
2198.37 88
2198.48 83
2198.58 81
2198.69 80
2198.80 80
2198.90 80
2199.01 79
2199.12 78
2199.23 78
2199.33 79
2199.44 82
2199.55 85
2199.66 88
2199.76 89
2199.87 89
2199.98 87
2200.09 82
2200.19 77
2200.30 72
2200.41 68
2200.51 65
2200.62 65
2200.73 66
2200.84 68
2200.94 69
2201.05 70
2201.16 70
2201.27 70
2201.37 70
2201.48 72
2201.59 75
2201.70 79
2201.80 82
2201.91 83
2202.02 80
2202.13 72
2202.23 59
2202.34 41
2202.45 22
2202.55 4
2202.66 0
2202.77 0
2202.88 0
2202.98 0
2203.09 0
2203.20 0
2203.31 0
2203.41 0
2203.52 3
2203.63 12
2203.74 21
2203.84 31
2203.95 41
2204.06 50
2204.17 57
2204.27 63
2204.38 66
2204.49 66
2204.60 65
2204.70 63
2204.81 60
2204.92 57
2205.03 55
2205.13 54
2205.24 56
2205.35 60
2205.46 67
2205.56 75
2205.67 85
2205.78 95
2205.89 102
2205.99 107
2206.10 108
2206.21 104
2206.32 97
2206.42 86
2206.53 73
2206.64 59
2206.75 46
2206.85 34
2206.96 24
2207.07 17
2207.18 15
2207.28 17
2207.39 23
2207.50 32
2207.61 43
2207.71 56
2207.82 71
2207.93 86
2208.04 102
2208.14 118
2208.25 134
2208.36 150
2208.47 162
2208.57 171
2208.68 175
2208.79 174
2208.90 168
2209.00 158
2209.11 146
2209.22 132
2209.33 119
2209.43 108
2209.54 98
2209.65 89
2209.76 83
2209.86 78
2209.97 74
2210.08 71
2210.19 71
2210.29 73
2210.40 78
2210.51 86
2210.62 95
2210.72 103
2210.83 108
2210.94 107
2211.05 102
2211.15 91
2211.26 78
2211.37 64
2211.48 53
2211.59 47
2211.69 46
2211.80 50
2211.91 57
2212.02 65
2212.12 72
2212.23 79
2212.34 84
2212.45 90
2212.55 97
2212.66 106
2212.77 118
2212.88 132
2212.98 145
2213.09 155
2213.20 160
2213.31 157
2213.42 147
2213.52 132
2213.63 114
2213.74 97
2213.85 84
2213.95 78
2214.06 79
2214.17 86
2214.28 98
2214.38 112
2214.49 124
2214.60 132
2214.71 134
2214.81 130
2214.92 122
2215.03 110
2215.14 98
2215.25 88
2215.35 81
2215.46 78
2215.57 77
2215.68 78
2215.78 78
2215.89 76
2216.00 71
2216.11 62
2216.22 52
2216.32 40
2216.43 29
2216.54 20
2216.65 14
2216.75 13
2216.86 16
2216.97 22
2217.08 30
2217.18 41
2217.29 53
2217.40 65
2217.51 77
2217.62 88
2217.72 98
2217.83 104
2217.94 106
2218.05 106
2218.15 103
2218.26 98
2218.37 93
2218.48 87
2218.59 83
2218.69 80
2218.80 76
2218.91 72
2219.02 68
2219.12 63
2219.23 59
2219.34 57
2219.45 58
2219.56 62
2219.66 68
2219.77 76
2219.88 84
2219.99 90
2220.10 96
2220.20 98
2220.31 98
2220.42 96
2220.53 92
2220.63 86
2220.74 79
2220.85 71
2220.96 64
2221.07 59
2221.17 56
2221.28 55
2221.39 56
2221.50 59
2221.60 62
2221.71 63
2221.82 61
2221.93 55
2222.04 47
2222.14 36
2222.25 25
2222.36 15
2222.47 5
2222.58 0
2222.68 0
2222.79 0
2222.90 0
2223.01 0
2223.12 0
2223.22 0
2223.33 0
2223.44 0
2223.55 15
2223.65 35
2223.76 53
2223.87 68
2223.98 77
2224.09 81
2224.19 80
2224.30 76
2224.41 70
2224.52 65
2224.63 62
2224.73 60
2224.84 58
2224.95 54
2225.06 48
2225.17 39
2225.27 28
2225.38 17
2225.49 7
2225.60 0
2225.71 0
2225.81 0
2225.92 0
2226.03 0
2226.14 0
2226.25 0
2226.35 0
2226.46 1
2226.57 5
2226.68 9
2226.79 11
2226.89 12
2227.00 12
2227.11 12
2227.22 13
2227.33 17
2227.43 25
2227.54 38
2227.65 55
2227.76 75
2227.87 95
2227.97 115
2228.08 131
2228.19 142
2228.30 146
2228.41 144
2228.51 135
2228.62 123
2228.73 108
2228.84 94
2228.95 81
2229.05 71
2229.16 66
2229.27 64
2229.38 64
2229.49 68
2229.59 72
2229.70 78
2229.81 84
2229.92 90
2230.03 93
2230.13 94
2230.24 89
2230.35 81
2230.46 69
2230.57 57
2230.67 47
2230.78 40
2230.89 40
2231.00 44
2231.11 51
2231.22 60
2231.32 67
2231.43 72
2231.54 75
2231.65 77
2231.76 80
2231.86 85
2231.97 92
2232.08 100
2232.19 108
2232.30 115
2232.40 119
2232.51 120
2232.62 118
2232.73 113
2232.84 105
2232.94 96
2233.05 84
2233.16 71
2233.27 57
2233.38 45
2233.49 35
2233.59 28
2233.70 25
2233.81 25
2233.92 28
2234.03 33
2234.13 40
2234.24 47
2234.35 55
2234.46 64
2234.57 75
2234.68 88
2234.78 100
2234.89 111
2235.00 119
2235.11 125
2235.22 127
2235.32 126
2235.43 123
2235.54 121
2235.65 123
2235.76 128
2235.87 137
2235.97 150
2236.08 163
2236.19 176
2236.30 184
2236.41 187
2236.51 184
2236.62 175
2236.73 161
2236.84 144
2236.95 125
2237.06 105
2237.16 84
2237.27 64
2237.38 46
2237.49 30
2237.60 19
2237.71 13
2237.81 12
2237.92 18
2238.03 29
2238.14 44
2238.25 59
2238.36 73
2238.46 85
2238.57 93
2238.68 98
2238.79 100
2238.90 100
2239.00 100
2239.11 100
2239.22 101
2239.33 101
2239.44 100
2239.55 98
2239.65 93
2239.76 85
2239.87 75
2239.98 63
2240.09 49
2240.20 35
2240.30 23
2240.41 13
2240.52 7
2240.63 6
2240.74 9
2240.85 16
2240.95 23
2241.06 31
2241.17 36
2241.28 38
2241.39 38
2241.50 35
2241.60 33
2241.71 32
2241.82 33
2241.93 37
2242.04 42
2242.15 47
2242.25 49
2242.36 48
2242.47 42
2242.58 32
2242.69 19
2242.80 5
2242.90 0
2243.01 0
2243.12 0
2243.23 0
2243.34 0
2243.45 0
2243.56 0
2243.66 0
2243.77 9
2243.88 19
2243.99 28
2244.10 36
2244.21 44
2244.31 51
2244.42 59
2244.53 66
2244.64 74
2244.75 80
2244.86 84
2244.96 85
2245.07 84
2245.18 81
2245.29 78
2245.40 74
2245.51 71
2245.62 68
2245.72 65
2245.83 61
2245.94 56
2246.05 50
2246.16 45
2246.27 41
2246.37 39
2246.48 42
2246.59 48
2246.70 56
2246.81 66
2246.92 74
2247.03 79
2247.13 79
2247.24 73
2247.35 63
2247.46 50
2247.57 37
2247.68 26
2247.78 20
2247.89 17
2248.00 19
2248.11 23
2248.22 29
2248.33 35
2248.44 40
2248.54 44
2248.65 49
2248.76 54
2248.87 59
2248.98 65
2249.09 71
2249.20 75
2249.30 78
2249.41 77
2249.52 73
2249.63 67
2249.74 57
2249.85 47
2249.95 36
2250.06 26
2250.17 18
2250.28 12
2250.39 8
2250.50 5
2250.61 3
2250.71 1
2250.82 0
2250.93 0
2251.04 0
2251.15 0
2251.26 1
2251.37 2
2251.47 2
2251.58 1
2251.69 0
2251.80 0
2251.91 0
2252.02 0
2252.13 0
2252.24 0
2252.34 5
2252.45 13
2252.56 21
2252.67 29
2252.78 35
2252.89 40
2253.00 43
2253.10 44
2253.21 44
2253.32 45
2253.43 47
2253.54 51
2253.65 56
2253.76 63
2253.86 69
2253.97 73
2254.08 75
2254.19 73
2254.30 69
2254.41 65
2254.52 63
2254.62 63
2254.73 68
2254.84 78
2254.95 90
2255.06 104
2255.17 117
2255.28 129
2255.39 139
2255.49 146
2255.60 151
2255.71 155
2255.82 157
2255.93 160
2256.04 161
2256.15 161
2256.26 161
2256.36 161
2256.47 160
2256.58 159
2256.69 159
2256.80 159
2256.91 160
2257.02 161
2257.12 161
2257.23 159
2257.34 155
2257.45 147
2257.56 138
2257.67 127
2257.78 118
2257.89 111
2257.99 108
2258.10 110
2258.21 115
2258.32 123
2258.43 131
2258.54 138
2258.65 143
2258.76 146
2258.86 146
2258.97 144
2259.08 139
2259.19 132
2259.30 124
2259.41 114
2259.52 104
2259.63 96
2259.73 89
2259.84 85
2259.95 83
2260.06 84
2260.17 86
2260.28 89
2260.39 91
2260.50 92
2260.61 91
2260.71 90
2260.82 89
2260.93 89
2261.04 91
2261.15 96
2261.26 104
2261.37 114
2261.48 124
2261.58 133
2261.69 139
2261.80 141
2261.91 141
2262.02 138
2262.13 134
2262.24 130
2262.35 128
2262.46 126
2262.56 126
2262.67 126
2262.78 126
2262.89 129
2263.00 132
2263.11 137
2263.22 142
2263.33 146
2263.44 149
2263.54 148
2263.65 144
2263.76 137
2263.87 128
2263.98 119
2264.09 113
2264.20 110
2264.31 112
2264.42 117
2264.52 126
2264.63 137
2264.74 149
2264.85 162
2264.96 176
2265.07 189
2265.18 201
2265.29 211
2265.40 217
2265.50 218
2265.61 216
2265.72 210
2265.83 204
2265.94 199
2266.05 196
2266.16 195
2266.27 195
2266.38 194
2266.48 190
2266.59 182
2266.70 169
2266.81 154
2266.92 138
2267.03 124
2267.14 112
2267.25 103
2267.36 98
2267.47 94
2267.57 90
2267.68 84
2267.79 77
2267.90 66
2268.01 54
2268.12 42
2268.23 33
2268.34 28
2268.45 29
2268.56 37
2268.66 51
2268.77 69
2268.88 90
2268.99 110
2269.10 128
2269.21 144
2269.32 157
2269.43 169
2269.54 178
2269.65 187
2269.75 193
2269.86 199
2269.97 202
2270.08 203
2270.19 203
2270.30 201
2270.41 198
2270.52 195
2270.63 193
2270.74 193
2270.84 194
2270.95 196
2271.06 198
2271.17 200
2271.28 200
2271.39 197
2271.50 190
2271.61 179
2271.72 165
2271.83 150
2271.94 136
2272.04 124
2272.15 116
2272.26 113
2272.37 115
2272.48 121
2272.59 130
2272.70 138
2272.81 143
2272.92 144
2273.03 139
2273.14 130
2273.24 118
2273.35 107
2273.46 100
2273.57 98
2273.68 101
2273.79 107
2273.90 113
2274.01 117
2274.12 117
2274.23 113
2274.34 106
2274.45 99
2274.55 92
2274.66 88
2274.77 87
2274.88 86
2274.99 85
2275.10 82
2275.21 77
2275.32 69
2275.43 57
2275.54 42
2275.65 25
2275.75 8
2275.86 0
2275.97 0
2276.08 0
2276.19 0
2276.30 0
2276.41 0
2276.52 0
2276.63 5
2276.74 24
2276.85 43
2276.96 62
2277.07 80
2277.17 96
2277.28 111
2277.39 124
2277.50 134
2277.61 142
2277.72 145
2277.83 146
2277.94 143
2278.05 138
2278.16 133
2278.27 128
2278.38 126
2278.49 127
2278.59 130
2278.70 135
2278.81 140
2278.92 146
2279.03 150
2279.14 154
2279.25 156
2279.36 158
2279.47 160
2279.58 161
2279.69 160
2279.80 158
2279.91 154
2280.01 149
2280.12 145
2280.23 140
2280.34 136
2280.45 132
2280.56 129
2280.67 126
2280.78 122
2280.89 117
2281.00 113
2281.11 112
2281.22 112
2281.33 115
2281.44 120
2281.54 128
2281.65 135
2281.76 142
2281.87 148
2281.98 152
2282.09 156
2282.20 159
2282.31 161
2282.42 162
2282.53 162
2282.64 160
2282.75 156
2282.86 150
2282.97 143
2283.08 136
2283.18 132
2283.29 130
2283.40 132
2283.51 135
2283.62 139
2283.73 142
2283.84 141
2283.95 137
2284.06 131
2284.17 125
2284.28 118
2284.39 113
2284.50 110
2284.61 109
2284.72 111
2284.83 112
2284.93 113
2285.04 112
2285.15 109
2285.26 104
2285.37 97
2285.48 90
2285.59 86
2285.70 87
2285.81 95
2285.92 109
2286.03 129
2286.14 151
2286.25 172
2286.36 188
2286.47 198
2286.58 202
2286.69 200
2286.79 196
2286.90 191
2287.01 188
2287.12 186
2287.23 185
2287.34 186
2287.45 186
2287.56 186
2287.67 186
2287.78 186
2287.89 187
2288.00 189
2288.11 193
2288.22 198
2288.33 203
2288.44 208
2288.55 211
2288.66 212
2288.76 210
2288.87 208
2288.98 205
2289.09 202
2289.20 202
2289.31 203
2289.42 207
2289.53 211
2289.64 216
2289.75 221
2289.86 224
2289.97 224
2290.08 222
2290.19 217
2290.30 209
2290.41 198
2290.52 185
2290.63 168
2290.74 148
2290.85 125
2290.96 100
2291.06 76
2291.17 55
2291.28 38
2291.39 28
2291.50 25
2291.61 30
2291.72 41
2291.83 56
2291.94 71
2292.05 85
2292.16 95
2292.27 101
2292.38 101
2292.49 98
2292.60 93
2292.71 88
2292.82 84
2292.93 85
2293.04 90
2293.15 99
2293.26 111
2293.37 124
2293.48 136
2293.58 146
2293.69 152
2293.80 153
2293.91 150
2294.02 142
2294.13 130
2294.24 116
2294.35 101
2294.46 86
2294.57 73
2294.68 63
2294.79 54
2294.90 47
2295.01 41
2295.12 36
2295.23 32
2295.34 28
2295.45 25
2295.56 23
2295.67 23
2295.78 24
2295.89 23
2296.00 20
2296.11 16
2296.22 9
2296.33 2
2296.44 0
2296.54 0
2296.65 0
2296.76 0
2296.87 0
2296.98 1
2297.09 3
2297.20 3
2297.31 1
2297.42 0
2297.53 0
2297.64 0
2297.75 3
2297.86 7
2297.97 9
2298.08 11
2298.19 9
2298.30 6
2298.41 2
2298.52 0
2298.63 0
2298.74 0
2298.85 0
2298.96 0
2299.07 0
2299.18 0
2299.29 5
2299.40 14
2299.51 23
2299.62 32
2299.73 42
2299.84 51
2299.95 59
2300.06 64
2300.17 67
2300.28 67
2300.39 64
2300.49 57
2300.60 50
2300.71 41
2300.82 34
2300.93 28
2301.04 25
2301.15 24
2301.26 25
2301.37 26
2301.48 28
2301.59 31
2301.70 34
2301.81 39
2301.92 46
2302.03 55
2302.14 68
2302.25 83
2302.36 99
2302.47 115
2302.58 130
2302.69 143
2302.80 154
2302.91 163
2303.02 170
2303.13 176
2303.24 182
2303.35 189
2303.46 197
2303.57 207
2303.68 220
2303.79 236
2303.90 255
2304.01 275
2304.12 297
2304.23 320
2304.34 343
2304.45 367
2304.56 391
2304.67 416
2304.78 444
2304.89 473
2305.00 506
2305.11 540
2305.22 576
2305.33 612
2305.44 646
2305.55 676
2305.66 701
2305.77 719
2305.88 732
2305.99 740
2306.10 745
2306.21 750
2306.32 756
2306.43 762
2306.54 770
2306.65 775
2306.76 777
2306.87 772
2306.98 762
2307.09 745
2307.20 726
2307.31 706
2307.42 688
2307.53 674
2307.64 661
2307.75 648
2307.85 634
2307.96 615
2308.07 592
2308.18 566
2308.29 539
2308.40 514
2308.51 494
2308.62 478
2308.73 468
2308.84 461
2308.95 457
2309.06 452
2309.17 446
2309.28 439
2309.39 431
2309.50 423
2309.61 415
2309.72 406
2309.83 395
2309.94 382
2310.05 367
2310.16 351
2310.27 334
2310.38 320
2310.49 309
2310.60 304
2310.71 303
2310.82 307
2310.93 313
2311.04 319
2311.15 321
2311.26 319
2311.37 311
2311.48 299
2311.59 284
2311.70 270
2311.81 258
2311.92 252
2312.03 251
2312.14 252
2312.25 255
2312.36 255
2312.47 251
2312.58 242
2312.69 230
2312.80 217
2312.92 205
2313.03 196
2313.14 192
2313.25 192
2313.36 195
2313.47 200
2313.58 203
2313.69 204
2313.80 202
2313.91 198
2314.02 192
2314.13 187
2314.24 184
2314.35 185
2314.46 190
2314.57 198
2314.68 208
2314.79 219
2314.90 230
2315.01 238
2315.12 242
2315.23 241
2315.34 234
2315.45 221
2315.56 201
2315.67 178
2315.78 152
2315.89 130
2316.00 114
2316.11 107
2316.22 111
2316.33 123
2316.44 143
2316.55 165
2316.66 186
2316.77 204
2316.88 217
2316.99 225
2317.10 229
2317.21 232
2317.32 234
2317.43 236
2317.54 241
2317.65 249
2317.76 258
2317.87 270
2317.98 284
2318.09 298
2318.20 311
2318.31 325
2318.42 339
2318.53 353
2318.64 369
2318.75 388
2318.86 409
2318.97 434
2319.08 461
2319.19 490
2319.30 519
2319.41 549
2319.52 579
2319.63 607
2319.74 632
2319.85 653
2319.96 669
2320.07 677
2320.18 678
2320.30 670
2320.41 656
2320.52 636
2320.63 613
2320.74 588
2320.85 563
2320.96 539
2321.07 519
2321.18 504
2321.29 496
2321.40 492
2321.51 494
2321.62 498
2321.73 504
2321.84 509
2321.95 512
2322.06 510
2322.17 505
2322.28 498
2322.39 488
2322.50 476
2322.61 463
2322.72 448
2322.83 432
2322.94 415
2323.05 394
2323.16 371
2323.27 346
2323.38 321
2323.49 298
2323.60 279
2323.71 265
2323.82 258
2323.93 258
2324.04 261
2324.16 266
2324.27 269
2324.38 268
2324.49 262
2324.60 252
2324.71 238
2324.82 223
2324.93 211
2325.04 201
2325.15 194
2325.26 190
2325.37 188
2325.48 187
2325.59 187
2325.70 186
2325.81 184
2325.92 183
2326.03 181
2326.14 177
2326.25 172
2326.36 165
2326.47 158
2326.58 149
2326.69 140
2326.80 132
2326.91 125
2327.02 119
2327.13 115
2327.25 112
2327.36 111
2327.47 113
2327.58 118
2327.69 125
2327.80 134
2327.91 145
2328.02 155
2328.13 162
2328.24 164
2328.35 159
2328.46 147
2328.57 128
2328.68 104
2328.79 77
2328.90 51
2329.01 27
2329.12 9
2329.23 0
2329.34 0
2329.45 0
2329.56 0
2329.67 0
2329.79 0
2329.90 0
2330.01 3
2330.12 11
2330.23 16
2330.34 18
2330.45 16
2330.56 11
2330.67 4
2330.78 0
2330.89 0
2331.00 0
2331.11 0
2331.22 0
2331.33 0
2331.44 0
2331.55 6
2331.66 14
2331.77 22
2331.88 32
2332.00 42
2332.11 50
2332.22 56
2332.33 58
2332.44 57
2332.55 53
2332.66 46
2332.77 38
2332.88 30
2332.99 23
2333.10 18
2333.21 13
2333.32 11
2333.43 12
2333.54 15
2333.65 22
2333.76 32
2333.87 45
2333.98 61
2334.10 78
2334.21 96
2334.32 113
2334.43 131
2334.54 147
2334.65 161
2334.76 172
2334.87 180
2334.98 182
2335.09 180
2335.20 174
2335.31 164
2335.42 152
2335.53 140
2335.64 129
2335.75 121
2335.86 115
2335.98 113
2336.09 115
2336.20 121
2336.31 131
2336.42 144
2336.53 161
2336.64 178
2336.75 194
2336.86 207
2336.97 218
2337.08 223
2337.19 225
2337.30 222
2337.41 216
2337.52 209
2337.63 199
2337.75 190
2337.86 181
2337.97 173
2338.08 166
2338.19 159
2338.30 153
2338.41 148
2338.52 142
2338.63 135
2338.74 129
2338.85 125
2338.96 122
2339.07 122
2339.18 125
2339.29 131
2339.41 138
2339.52 146
2339.63 154
2339.74 163
2339.85 172
2339.96 180
2340.07 187
2340.18 191
2340.29 191
2340.40 186
2340.51 176
2340.62 161
2340.73 145
2340.84 129
2340.96 116
2341.07 108
2341.18 105
2341.29 107
2341.40 111
2341.51 114
2341.62 114
2341.73 110
2341.84 101
2341.95 89
2342.06 76
2342.17 64
2342.28 55
2342.40 51
2342.51 51
2342.62 54
2342.73 60
2342.84 67
2342.95 74
2343.06 79
2343.17 83
2343.28 85
2343.39 87
2343.50 87
2343.61 88
2343.72 88
2343.84 89
2343.95 89
2344.06 89
2344.17 88
2344.28 85
2344.39 81
2344.50 74
2344.61 67
2344.72 58
2344.83 48
2344.94 39
2345.05 31
2345.17 26
2345.28 23
2345.39 23
2345.50 26
2345.61 29
2345.72 33
2345.83 34
2345.94 33
2346.05 29
2346.16 22
2346.27 15
2346.38 8
2346.50 3
2346.61 1
2346.72 2
2346.83 5
2346.94 11
2347.05 18
2347.16 26
2347.27 35
2347.38 45
2347.49 55
2347.60 63
2347.71 69
2347.83 71
2347.94 70
2348.05 64
2348.16 56
2348.27 45
2348.38 35
2348.49 26
2348.60 20
2348.71 17
2348.82 17
2348.93 19
2349.05 23
2349.16 29
2349.27 34
2349.38 40
2349.49 47
2349.60 54
2349.71 60
2349.82 67
2349.93 72
2350.04 75
2350.15 76
2350.27 76
2350.38 75
2350.49 76
2350.60 77
2350.71 81
2350.82 86
2350.93 90
2351.04 94
2351.15 95
2351.26 95
2351.38 94
2351.49 93
2351.60 93
2351.71 95
2351.82 98
2351.93 103
2352.04 108
2352.15 112
2352.26 115
2352.37 116
2352.49 116
2352.60 115
2352.71 115
2352.82 117
2352.93 121
2353.04 128
2353.15 137
2353.26 149
2353.37 162
2353.48 176
2353.60 188
2353.71 198
2353.82 203
2353.93 203
2354.04 196
2354.15 185
2354.26 170
2354.37 153
2354.48 137
2354.59 123
2354.71 112
2354.82 103
2354.93 95
2355.04 86
2355.15 78
2355.26 68
2355.37 59
2355.48 52
2355.59 46
2355.71 45
2355.82 47
2355.93 52
2356.04 60
2356.15 69
2356.26 77
2356.37 85
2356.48 91
2356.59 96
2356.71 98
2356.82 98
2356.93 98
2357.04 98
2357.15 99
2357.26 101
2357.37 103
2357.48 106
2357.59 108
2357.71 108
2357.82 105
2357.93 98
2358.04 90
2358.15 80
2358.26 72
2358.37 66
2358.48 64
2358.59 66
2358.71 71
2358.82 78
2358.93 84
2359.04 88
2359.15 89
2359.26 87
2359.37 83
2359.48 76
2359.59 69
2359.71 63
2359.82 58
2359.93 55
2360.04 53
2360.15 52
2360.26 52
2360.37 52
2360.48 52
2360.60 51
2360.71 51
2360.82 51
2360.93 52
2361.04 52
2361.15 53
2361.26 52
2361.37 50
2361.49 46
2361.60 41
2361.71 34
2361.82 27
2361.93 20
2362.04 15
2362.15 10
2362.26 6
2362.38 2
2362.49 0
2362.60 0
2362.71 0
2362.82 0
2362.93 0
2363.04 0
2363.15 0
2363.26 0
2363.38 1
2363.49 6
2363.60 14
2363.71 24
2363.82 38
2363.93 54
2364.04 70
2364.16 84
2364.27 95
2364.38 101
2364.49 104
2364.60 104
2364.71 106
2364.82 111
2364.93 122
2365.05 138
2365.16 158
2365.27 178
2365.38 196
2365.49 210
2365.60 217
2365.71 219
2365.82 216
2365.94 211
2366.05 205
2366.16 200
2366.27 197
2366.38 195
2366.49 194
2366.60 193
2366.72 192
2366.83 190
2366.94 187
2367.05 184
2367.16 183
2367.27 184
2367.38 188
2367.49 194
2367.61 201
2367.72 206
2367.83 208
2367.94 204
2368.05 194
2368.16 180
2368.27 161
2368.39 141
2368.50 121
2368.61 104
2368.72 91
2368.83 83
2368.94 81
2369.05 85
2369.17 95
2369.28 108
2369.39 124
2369.50 137
2369.61 147
2369.72 152
2369.83 151
2369.95 144
2370.06 134
2370.17 123
2370.28 112
2370.39 104
2370.50 98
2370.61 95
2370.73 92
2370.84 91
2370.95 90
2371.06 90
2371.17 93
2371.28 97
2371.39 105
2371.51 116
2371.62 129
2371.73 144
2371.84 158
2371.95 172
2372.06 183
2372.17 191
2372.29 196
2372.40 197
2372.51 196
2372.62 191
2372.73 184
2372.84 175
2372.95 166
2373.07 157
2373.18 150
2373.29 144
2373.40 139
2373.51 136
2373.62 133
2373.73 130
2373.85 128
2373.96 126
2374.07 126
2374.18 129
2374.29 135
2374.40 144
2374.52 157
2374.63 170
2374.74 181
2374.85 188
2374.96 189
2375.07 183
2375.18 171
2375.30 156
2375.41 141
2375.52 127
2375.63 118
2375.74 113
2375.85 113
2375.97 116
2376.08 120
2376.19 125
2376.30 130
2376.41 134
2376.52 137
2376.63 140
2376.75 143
2376.86 145
2376.97 146
2377.08 145
2377.19 143
2377.30 139
2377.42 135
2377.53 130
2377.64 125
2377.75 122
2377.86 120
2377.97 120
2378.09 122
2378.20 127
2378.31 134
2378.42 144
2378.53 154
2378.64 163
2378.76 170
2378.87 174
2378.98 173
2379.09 169
2379.20 162
2379.31 154
2379.42 145
2379.54 138
2379.65 133
2379.76 130
2379.87 130
2379.98 131
2380.09 133
2380.21 136
2380.32 139
2380.43 143
2380.54 148
2380.65 154
2380.76 160
2380.88 167
2380.99 175
2381.10 182
2381.21 188
2381.32 192
2381.43 194
2381.55 195
2381.66 193
2381.77 190
2381.88 184
2381.99 178
2382.10 173
2382.22 168
2382.33 164
2382.44 162
2382.55 161
2382.66 161
2382.78 160
2382.89 158
2383.00 155
2383.11 151
2383.22 147
2383.33 143
2383.45 141
2383.56 140
2383.67 141
2383.78 143
2383.89 145
2384.00 147
2384.12 147
2384.23 147
2384.34 144
2384.45 141
2384.56 136
2384.67 130
2384.79 123
2384.90 116
2385.01 109
2385.12 103
2385.23 98
2385.35 95
2385.46 95
2385.57 98
2385.68 103
2385.79 111
2385.90 120
2386.02 130
2386.13 138
2386.24 145
2386.35 149
2386.46 151
2386.57 151
2386.69 151
2386.80 151
2386.91 153
2387.02 155
2387.13 158
2387.25 162
2387.36 164
2387.47 164
2387.58 161
2387.69 158
2387.81 153
2387.92 149
2388.03 145
2388.14 142
2388.25 141
2388.36 141
2388.48 143
2388.59 146
2388.70 150
2388.81 154
2388.92 157
2389.04 160
2389.15 161
2389.26 160
2389.37 159
2389.48 157
2389.59 156
2389.71 157
2389.82 159
2389.93 165
2390.04 172
2390.15 182
2390.27 193
2390.38 202
2390.49 210
2390.60 215
2390.71 217
2390.83 217
2390.94 214
2391.05 210
2391.16 204
2391.27 196
2391.39 185
2391.50 172
2391.61 156
2391.72 138
2391.83 121
2391.94 108
2392.06 100
2392.17 98
2392.28 103
2392.39 112
2392.50 125
2392.62 137
2392.73 148
2392.84 154
2392.95 157
2393.06 157
2393.18 155
2393.29 153
2393.40 152
2393.51 153
2393.62 155
2393.74 159
2393.85 162
2393.96 163
2394.07 162
2394.18 160
2394.30 158
2394.41 156
2394.52 157
2394.63 160
2394.74 165
2394.86 171
2394.97 175
2395.08 178
2395.19 178
2395.30 178
2395.42 175
2395.53 173
2395.64 169
2395.75 166
2395.86 163
2395.98 159
2396.09 155
2396.20 152
2396.31 148
2396.42 146
2396.54 145
2396.65 143
2396.76 141
2396.87 138
2396.98 132
2397.10 123
2397.21 111
2397.32 97
2397.43 82
2397.54 65
2397.66 48
2397.77 32
2397.88 15
2397.99 0
2398.10 0
2398.22 0
2398.33 0
2398.44 0
2398.55 0
2398.67 0
2398.78 0
2398.89 0
2399.00 8
2399.11 21
2399.23 34
2399.34 49
2399.45 62
2399.56 75
2399.67 84
2399.79 90
2399.90 92
2400.01 90
2400.12 83
2400.23 72
2400.35 61
2400.46 51
2400.57 43
2400.68 39
2400.80 38
2400.91 39
2401.02 43
2401.13 49
2401.24 55
2401.36 63
2401.47 72
2401.58 83
2401.69 94
2401.80 104
2401.92 113
2402.03 119
2402.14 124
2402.25 128
2402.37 131
2402.48 134
2402.59 136
2402.70 136
2402.81 134
2402.93 130
2403.04 123
2403.15 116
2403.26 108
2403.38 102
2403.49 99
2403.60 98
2403.71 101
2403.82 106
2403.94 114
2404.05 122
2404.16 129
2404.27 134
2404.39 135
2404.50 133
2404.61 126
2404.72 116
2404.83 103
2404.95 88
2405.06 73
2405.17 58
2405.28 45
2405.40 35
2405.51 30
2405.62 31
2405.73 38
2405.84 51
2405.96 66
2406.07 82
2406.18 95
2406.29 102
2406.41 102
2406.52 94
2406.63 81
2406.74 67
2406.85 53
2406.97 42
2407.08 36
2407.19 34
2407.30 35
2407.42 37
2407.53 40
2407.64 40
2407.75 37
2407.87 31
2407.98 22
2408.09 13
2408.20 5
2408.31 0
2408.43 0
2408.54 1
2408.65 7
2408.76 13
2408.88 17
2408.99 18
2409.10 14
2409.21 7
2409.33 0
2409.44 0
2409.55 0
2409.66 0
2409.77 0
2409.89 0
2410.00 0
2410.11 12
2410.22 26
2410.34 40
2410.45 54
2410.56 67
2410.67 79
2410.79 88
2410.90 94
2411.01 96
2411.12 94
2411.24 90
2411.35 85
2411.46 80
2411.57 75
2411.69 72
2411.80 69
2411.91 67
2412.02 64
2412.13 62
2412.25 58
2412.36 55
2412.47 51
2412.58 47
2412.70 43
2412.81 40
2412.92 37
2413.03 36
2413.15 36
2413.26 40
2413.37 46
2413.48 54
2413.60 64
2413.71 73
2413.82 83
2413.93 92
2414.05 99
2414.16 106
2414.27 110
2414.38 112
2414.50 111
2414.61 107
2414.72 99
2414.83 89
2414.95 79
2415.06 71
2415.17 67
2415.28 68
2415.40 75
2415.51 86
2415.62 102
2415.73 120
2415.85 141
2415.96 163
2416.07 185
2416.18 205
2416.30 221
2416.41 231
2416.52 234
2416.63 229
2416.75 217
2416.86 201
2416.97 185
2417.08 169
2417.20 157
2417.31 148
2417.42 142
2417.53 137
2417.65 132
2417.76 126
2417.87 119
2417.98 109
2418.10 98
2418.21 85
2418.32 71
2418.43 56
2418.55 40
2418.66 26
2418.77 14
2418.88 6
2419.00 5
2419.11 10
2419.22 23
2419.33 41
2419.45 65
2419.56 90
2419.67 114
2419.78 136
2419.90 152
2420.01 162
2420.12 166
2420.23 165
2420.35 160
2420.46 153
2420.57 145
2420.69 137
2420.80 129
2420.91 122
2421.02 117
2421.14 113
2421.25 111
2421.36 110
2421.47 112
2421.59 117
2421.70 123
2421.81 130
2421.92 137
2422.04 141
2422.15 143
2422.26 140
2422.37 132
2422.49 118
2422.60 102
2422.71 83
2422.83 65
2422.94 48
2423.05 34
2423.16 24
2423.28 16
2423.39 10
2423.50 4
2423.61 0
2423.73 0
2423.84 0
2423.95 0
2424.06 0
2424.18 4
2424.29 20
2424.40 40
2424.52 61
2424.63 81
2424.74 99
2424.85 111
2424.97 119
2425.08 121
2425.19 118
2425.30 113
2425.42 106
2425.53 99
2425.64 93
2425.76 88
2425.87 83
2425.98 78
2426.09 72
2426.21 63
2426.32 52
2426.43 39
2426.54 25
2426.66 13
2426.77 2
2426.88 0
2427.00 0
2427.11 0
2427.22 0
2427.33 0
2427.45 0
2427.56 0
2427.67 0
2427.78 3
2427.90 6
2428.01 10
2428.12 14
2428.24 18
2428.35 22
2428.46 25
2428.57 26
2428.69 24
2428.80 19
2428.91 11
2429.03 5
2429.14 1
2429.25 1
2429.36 9
2429.48 23
2429.59 41
2429.70 62
2429.81 82
2429.93 99
2430.04 111
2430.15 118
2430.27 122
2430.38 123
2430.49 124
2430.60 127
2430.72 133
2430.83 143
2430.94 156
2431.06 170
2431.17 183
2431.28 194
2431.39 200
2431.51 202
2431.62 201
2431.73 197
2431.85 195
2431.96 196
2432.07 201
2432.18 209
2432.30 218
2432.41 227
2432.52 232
2432.64 233
2432.75 230
2432.86 223
2432.97 216
2433.09 211
2433.20 209
2433.31 211
2433.43 214
2433.54 217
2433.65 217
2433.76 214
2433.88 206
2433.99 194
2434.10 181
2434.22 170
2434.33 162
2434.44 158
2434.56 159
2434.67 165
2434.78 172
2434.89 179
2435.01 185
2435.12 189
2435.23 190
2435.35 190
2435.46 189
2435.57 184
2435.68 177
2435.80 168
2435.91 155
2436.02 141
2436.14 126
2436.25 112
2436.36 100
2436.48 92
2436.59 88
2436.70 88
2436.81 93
2436.93 103
2437.04 117
2437.15 135
2437.27 154
2437.38 172
2437.49 190
2437.61 205
2437.72 217
2437.83 226
2437.94 232
2438.06 237
2438.17 240
2438.28 240
2438.40 237
2438.51 230
2438.62 220
2438.74 208
2438.85 195
2438.96 184
2439.07 173
2439.19 164
2439.30 156
2439.41 146
2439.53 135
2439.64 121
2439.75 107
2439.87 94
2439.98 82
2440.09 72
2440.20 66
2440.32 63
2440.43 62
2440.54 64
2440.66 68
2440.77 75
2440.88 85
2441.00 97
2441.11 111
2441.22 127
2441.34 143
2441.45 157
2441.56 169
2441.67 176
2441.79 178
2441.90 173
2442.01 161
2442.13 143
2442.24 121
2442.35 96
2442.47 70
2442.58 46
2442.69 26
2442.81 11
2442.92 2
2443.03 0
2443.15 4
2443.26 12
2443.37 23
2443.48 33
2443.60 41
2443.71 46
2443.82 48
2443.94 47
2444.05 44
2444.16 41
2444.28 39
2444.39 39
2444.50 43
2444.62 49
2444.73 58
2444.84 68
2444.96 80
2445.07 91
2445.18 102
2445.30 111
2445.41 118
2445.52 125
2445.63 131
2445.75 138
2445.86 145
2445.97 152
2446.09 160
2446.20 166
2446.31 171
2446.43 171
2446.54 168
2446.65 161
2446.77 150
2446.88 137
2446.99 125
2447.11 115
2447.22 110
2447.33 110
2447.45 116
2447.56 127
2447.67 140
2447.79 154
2447.90 167
2448.01 177
2448.13 185
2448.24 191
2448.35 197
2448.47 202
2448.58 207
2448.69 212
2448.80 214
2448.92 213
2449.03 208
2449.14 201
2449.26 191
2449.37 179
2449.48 167
2449.60 155
2449.71 144
2449.82 133
2449.94 122
2450.05 112
2450.16 102
2450.28 94
2450.39 87
2450.50 82
2450.62 79
2450.73 76
2450.84 75
2450.96 74
2451.07 72
2451.18 68
2451.30 62
2451.41 55
2451.52 48
2451.64 43
2451.75 41
2451.86 43
2451.98 50
2452.09 61
2452.20 74
2452.32 88
2452.43 99
2452.54 108
2452.66 111
2452.77 111
2452.88 106
2453.00 99
2453.11 90
2453.22 80
2453.34 71
2453.45 61
2453.56 52
2453.68 44
2453.79 39
2453.90 36
2454.02 36
2454.13 40
2454.24 46
2454.36 52
2454.47 59
2454.58 63
2454.70 66
2454.81 67
2454.92 66
2455.04 63
2455.15 61
2455.26 59
2455.38 59
2455.49 59
2455.61 60
2455.72 62
2455.83 65
2455.95 68
2456.06 72
2456.17 75
2456.29 80
2456.40 84
2456.51 87
2456.63 89
2456.74 89
2456.85 86
2456.97 79
2457.08 69
2457.19 55
2457.31 39
2457.42 23
2457.53 8
2457.65 0
2457.76 0
2457.87 0
2457.99 0
2458.10 0
2458.21 0
2458.33 0
2458.44 0
2458.55 1
2458.67 10
2458.78 19
2458.90 29
2459.01 39
2459.12 49
2459.24 56
2459.35 61
2459.46 63
2459.58 63
2459.69 62
2459.80 62
2459.92 63
2460.03 67
2460.14 75
2460.26 85
2460.37 96
2460.48 107
2460.60 116
2460.71 121
2460.83 123
2460.94 121
2461.05 115
2461.17 107
2461.28 97
2461.39 87
2461.51 78
2461.62 71
2461.73 68
2461.85 68
2461.96 72
2462.07 81
2462.19 93
2462.30 109
2462.41 128
2462.53 147
2462.64 165
2462.76 181
2462.87 192
2462.98 198
2463.10 197
2463.21 192
2463.32 185
2463.44 177
2463.55 171
2463.66 169
2463.78 170
2463.89 175
2464.01 183
2464.12 191
2464.23 198
2464.35 205
2464.46 209
2464.57 211
2464.69 210
2464.80 206
2464.91 198
2465.03 188
2465.14 176
2465.25 164
2465.37 154
2465.48 147
2465.60 144
2465.71 147
2465.82 155
2465.94 166
2466.05 179
2466.16 192
2466.28 202
2466.39 211
2466.51 216
2466.62 219
2466.73 219
2466.85 216
2466.96 212
2467.07 207
2467.19 201
2467.30 196
2467.41 192
2467.53 189
2467.64 189
2467.76 189
2467.87 190
2467.98 191
2468.10 190
2468.21 189
2468.32 186
2468.44 183
2468.55 181
2468.67 180
2468.78 180
2468.89 182
2469.01 184
2469.12 185
2469.23 185
2469.35 183
2469.46 179
2469.58 172
2469.69 165
2469.80 158
2469.92 151
2470.03 146
2470.14 142
2470.26 140
2470.37 137
2470.49 135
2470.60 131
2470.71 127
2470.83 123
2470.94 119
2471.05 114
2471.17 110
2471.28 107
2471.40 103
2471.51 100
2471.62 97
2471.74 96
2471.85 98
2471.96 106
2472.08 117
2472.19 133
2472.31 149
2472.42 165
2472.53 176
2472.65 180
2472.76 178
2472.87 169
2472.99 157
2473.10 144
2473.22 133
2473.33 126
2473.44 121
2473.56 119
2473.67 116
2473.79 112
2473.90 105
2474.01 95
2474.13 83
2474.24 71
2474.35 62
2474.47 55
2474.58 52
2474.70 52
2474.81 54
2474.92 57
2475.04 58
2475.15 58
2475.27 55
2475.38 51
2475.49 45
2475.61 40
2475.72 36
2475.83 34
2475.95 35
2476.06 39
2476.18 44
2476.29 52
2476.40 60
2476.52 67
2476.63 74
2476.75 79
2476.86 84
2476.97 90
2477.09 96
2477.20 104
2477.32 113
2477.43 125
2477.54 138
2477.66 152
2477.77 167
2477.88 181
2478.00 192
2478.11 200
2478.23 203
2478.34 201
2478.45 195
2478.57 187
2478.68 179
2478.80 173
2478.91 170
2479.02 171
2479.14 175
2479.25 180
2479.37 184
2479.48 186
2479.59 186
2479.71 181
2479.82 174
2479.94 165
2480.05 155
2480.16 145
2480.28 135
2480.39 125
2480.51 117
2480.62 109
2480.73 101
2480.85 94
2480.96 89
2481.08 86
2481.19 84
2481.30 85
2481.42 88
2481.53 92
2481.65 95
2481.76 96
2481.87 95
2481.99 90
2482.10 84
2482.22 75
2482.33 65
2482.44 56
2482.56 48
2482.67 42
2482.79 39
2482.90 38
2483.01 41
2483.13 47
2483.24 57
2483.36 67
2483.47 78
2483.58 86
2483.70 91
2483.81 90
2483.93 84
2484.04 74
2484.16 60
2484.27 46
2484.38 34
2484.50 26
2484.61 24
2484.73 27
2484.84 34
2484.95 42
2485.07 49
2485.18 53
2485.30 53
2485.41 48
2485.52 40
2485.64 30
2485.75 21
2485.87 13
2485.98 8
2486.09 6
2486.21 7
2486.32 12
2486.44 20
2486.55 31
2486.67 44
2486.78 60
2486.89 76
2487.01 92
2487.12 105
2487.24 115
2487.35 120
2487.46 120
2487.58 114
2487.69 105
2487.81 93
2487.92 81
2488.04 70
2488.15 61
2488.26 55
2488.38 53
2488.49 54
2488.61 58
2488.72 64
2488.83 72
2488.95 81
2489.06 90
2489.18 97
2489.29 102
2489.41 104
2489.52 103
2489.63 103
2489.75 104
2489.86 110
2489.98 121
2490.09 136
2490.20 154
2490.32 170
2490.43 183
2490.55 189
2490.66 191
2490.78 188
2490.89 184
2491.00 181
2491.12 181
2491.23 183
2491.35 187
2491.46 192
2491.58 195
2491.69 195
2491.80 190
2491.92 181
2492.03 166
2492.15 147
2492.26 127
2492.38 105
2492.49 86
2492.60 71
2492.72 61
2492.83 56
2492.95 55
2493.06 55
2493.18 55
2493.29 51
2493.40 43
2493.52 31
2493.63 16
2493.75 0
2493.86 0
2493.98 0
2494.09 0
2494.20 0
2494.32 0
2494.43 0
2494.55 0
2494.66 1
2494.78 12
2494.89 22
2495.00 33
2495.12 43
2495.23 53
2495.35 64
2495.46 75
2495.58 85
2495.69 93
2495.80 98
2495.92 98
2496.03 93
2496.15 83
2496.26 71
2496.38 57
2496.49 46
2496.60 39
2496.72 37
2496.83 42
2496.95 53
2497.06 69
2497.18 88
2497.29 107
2497.41 124
2497.52 138
2497.63 146
2497.75 149
2497.86 147
2497.98 142
2498.09 135
2498.21 130
2498.32 129
2498.43 133
2498.55 143
2498.66 157
2498.78 172
2498.89 187
2499.01 197
2499.12 200
2499.24 197
2499.35 186
2499.46 169
2499.58 150
2499.69 131
2499.81 114
2499.92 101
2500.04 92
2500.15 88
2500.27 88
2500.38 91
2500.49 95
2500.61 101
2500.72 108
2500.84 115
2500.95 123
2501.07 132
2501.18 141
2501.30 150
2501.41 158
2501.52 166
2501.64 172
2501.75 176
2501.87 177
2501.98 175
2502.10 170
2502.21 161
2502.33 150
2502.44 136
2502.56 122
2502.67 107
2502.78 92
2502.90 80
2503.01 69
2503.13 62
2503.24 59
2503.36 59
2503.47 61
2503.59 66
2503.70 73
2503.81 79
2503.93 84
2504.04 86
2504.16 84
2504.27 78
2504.39 69
2504.50 56
2504.62 42
2504.73 29
2504.85 19
2504.96 12
2505.07 10
2505.19 11
2505.30 15
2505.42 18
2505.53 20
2505.65 20
2505.76 18
2505.88 13
2505.99 7
2506.11 0
2506.22 0
2506.33 0
2506.45 0
2506.56 0
2506.68 0
2506.79 0
2506.91 0
2507.02 1
2507.14 11
2507.25 20
2507.37 27
2507.48 32
2507.60 36
2507.71 39
2507.82 44
2507.94 50
2508.05 59
2508.17 69
2508.28 79
2508.40 88
2508.51 96
2508.63 101
2508.74 104
2508.86 105
2508.97 105
2509.09 104
2509.20 104
2509.32 105
2509.43 106
2509.54 107
2509.66 108
2509.77 107
2509.89 104
2510.00 96
2510.12 86
2510.23 72
2510.35 57
2510.46 42
2510.58 28
2510.69 17
2510.81 8
2510.92 0
2511.04 0
2511.15 0
2511.26 0
2511.38 0
2511.49 0
2511.61 0
2511.72 0
2511.84 0
2511.95 12
2512.07 28
2512.18 42
2512.30 51
2512.41 56
2512.53 56
2512.64 53
2512.76 46
2512.87 37
2512.99 28
2513.10 20
2513.21 14
2513.33 9
2513.44 8
2513.56 11
2513.67 17
2513.79 25
2513.90 33
2514.02 39
2514.13 44
2514.25 46
2514.36 45
2514.48 42
2514.59 40
2514.71 38
2514.82 39
2514.94 41
2515.05 45
2515.17 50
2515.28 55
2515.40 60
2515.51 64
2515.62 69
2515.74 74
2515.85 79
2515.97 84
2516.08 89
2516.20 92
2516.31 93
2516.43 92
2516.54 88
2516.66 82
2516.77 73
2516.89 63
2517.00 53
2517.12 43
2517.23 36
2517.35 32
2517.46 31
2517.58 34
2517.69 38
2517.81 44
2517.92 50
2518.04 56
2518.15 60
2518.27 64
2518.38 67
2518.50 70
2518.61 73
2518.73 76
2518.84 78
2518.96 82
2519.07 86
2519.18 92
2519.30 101
2519.41 112
2519.53 125
2519.64 137
2519.76 148
2519.87 154
2519.99 157
2520.10 155
2520.22 151
2520.33 145
2520.45 139
2520.56 135
2520.68 131
2520.79 130
2520.91 129
2521.02 129
2521.14 129
2521.25 129
2521.37 130
2521.48 130
2521.60 128
2521.71 124
2521.83 117
2521.94 106
2522.06 93
2522.17 77
2522.29 62
2522.40 49
2522.52 40
2522.63 36
2522.75 36
2522.86 41
2522.98 49
2523.09 59
2523.21 71
2523.32 83
2523.44 95
2523.55 106
2523.67 116
2523.78 124
2523.90 129
2524.01 132
2524.13 132
2524.24 132
2524.36 131
2524.47 130
2524.59 128
2524.70 126
2524.82 124
2524.93 121
2525.05 118
2525.16 115
2525.28 114
2525.39 117
2525.51 121
2525.62 128
2525.74 135
2525.85 141
2525.97 145
2526.08 144
2526.20 139
2526.31 129
2526.43 115
2526.54 99
2526.66 81
2526.77 65
2526.89 54
2527.00 47
2527.12 47
2527.23 52
2527.35 62
2527.46 73
2527.58 83
2527.69 91
2527.81 94
2527.92 93
2528.04 89
2528.15 83
2528.27 76
2528.38 70
2528.50 65
2528.61 60
2528.73 57
2528.84 54
2528.96 52
2529.07 50
2529.19 48
2529.30 45
2529.42 41
2529.53 36
2529.65 28
2529.76 19
2529.88 9
2529.99 0
2530.11 0
2530.23 0
2530.34 0
2530.46 0
2530.57 0
2530.69 0
2530.80 0
2530.92 0
2531.03 15
2531.15 30
2531.26 45
2531.38 56
2531.49 65
2531.61 69
2531.72 71
2531.84 69
2531.95 67
2532.07 65
2532.18 64
2532.30 65
2532.41 67
2532.53 71
2532.64 76
2532.76 81
2532.87 85
2532.99 88
2533.10 89
2533.22 88
2533.33 86
2533.45 83
2533.57 81
2533.68 80
2533.80 80
2533.91 82
2534.03 84
2534.14 85
2534.26 85
2534.37 84
2534.49 83
2534.60 81
2534.72 82
2534.83 85
2534.95 92
2535.06 103
2535.18 118
2535.29 135
2535.41 153
2535.52 170
2535.64 184
2535.75 195
2535.87 201
2535.99 202
2536.10 198
2536.22 191
2536.33 180
2536.45 168
2536.56 155
2536.68 143
2536.79 134
2536.91 129
2537.02 127
2537.14 129
2537.25 132
2537.37 134
2537.48 133
2537.60 127
2537.71 117
2537.83 102
2537.94 87
2538.06 73
2538.18 63
2538.29 58
2538.41 57
2538.52 61
2538.64 65
2538.75 69
2538.87 72
2538.98 73
2539.10 73
2539.21 73
2539.33 73
2539.44 74
2539.56 76
2539.67 78
2539.79 80
2539.91 81
2540.02 83
2540.14 85
2540.25 89
2540.37 97
2540.48 109
2540.60 123
2540.71 137
2540.83 149
2540.94 157
2541.06 160
2541.17 157
2541.29 150
2541.41 142
2541.52 135
2541.64 132
2541.75 132
2541.87 137
2541.98 145
2542.10 154
2542.21 163
2542.33 172
2542.44 181
2542.56 189
2542.67 195
2542.79 201
2542.91 205
2543.02 207
2543.14 208
2543.25 208
2543.37 207
2543.48 206
2543.60 206
2543.71 205
2543.83 204
2543.94 203
2544.06 202
2544.18 201
2544.29 200
2544.41 199
2544.52 198
2544.64 194
2544.75 188
2544.87 180
2544.98 168
2545.10 155
2545.21 141
2545.33 126
2545.45 113
2545.56 100
2545.68 89
2545.79 77
2545.91 68
2546.02 60
2546.14 55
2546.25 54
2546.37 57
2546.48 62
2546.60 70
2546.72 77
2546.83 84
2546.95 88
2547.06 89
2547.18 88
2547.29 84
2547.41 79
2547.52 73
2547.64 67
2547.76 64
2547.87 63
2547.99 66
2548.10 75
2548.22 89
2548.33 106
2548.45 125
2548.56 145
2548.68 164
2548.80 180
2548.91 193
2549.03 203
2549.14 209
2549.26 213
2549.37 215
2549.49 213
2549.60 209
2549.72 204
2549.84 197
2549.95 189
2550.07 182
2550.18 177
2550.30 174
2550.41 175
2550.53 179
2550.64 185
2550.76 192
2550.88 198
2550.99 199
2551.11 196
2551.22 186
2551.34 171
2551.45 153
2551.57 136
2551.68 121
2551.80 112
2551.92 110
2552.03 116
2552.15 128
2552.26 144
2552.38 162
2552.49 179
2552.61 192
2552.73 201
2552.84 204
2552.96 201
2553.07 193
2553.19 182
2553.30 169
2553.42 157
2553.54 148
2553.65 144
2553.77 145
2553.88 151
2554.00 160
2554.11 171
2554.23 179
2554.34 185
2554.46 187
2554.58 185
2554.69 180
2554.81 175
2554.92 170
2555.04 167
2555.15 166
2555.27 167
2555.39 168
2555.50 168
2555.62 167
2555.73 164
2555.85 160
2555.96 154
2556.08 147
2556.20 139
2556.31 130
2556.43 121
2556.54 114
2556.66 108
2556.77 107
2556.89 110
2557.01 116
2557.12 126
2557.24 138
2557.35 149
2557.47 158
2557.58 164
2557.70 165
2557.82 163
2557.93 159
2558.05 153
2558.16 147
2558.28 142
2558.40 138
2558.51 135
2558.63 134
2558.74 135
2558.86 136
2558.97 139
2559.09 141
2559.21 144
2559.32 146
2559.44 148
2559.55 150
2559.67 152
2559.78 155
2559.90 158
2560.02 162
2560.13 166
2560.25 168
2560.36 170
2560.48 169
2560.60 166
2560.71 161
2560.83 155
2560.94 149
2561.06 141
2561.17 133
2561.29 123
2561.41 113
2561.52 103
2561.64 93
2561.75 86
2561.87 85
2561.99 90
2562.10 102
2562.22 121
2562.33 143
2562.45 165
2562.56 182
2562.68 193
2562.80 194
2562.91 187
2563.03 172
2563.14 151
2563.26 128
2563.38 105
2563.49 85
2563.61 68
2563.72 57
2563.84 53
2563.96 56
2564.07 66
2564.19 81
2564.30 101
2564.42 122
2564.53 143
2564.65 161
2564.77 173
2564.88 178
2565.00 177
2565.11 170
2565.23 160
2565.35 149
2565.46 140
2565.58 134
2565.69 132
2565.81 133
2565.93 136
2566.04 138
2566.16 140
2566.27 141
2566.39 140
2566.51 138
2566.62 135
2566.74 131
2566.85 127
2566.97 123
2567.09 119
2567.20 116
2567.32 112
2567.43 108
2567.55 103
2567.67 96
2567.78 85
2567.90 72
2568.01 58
2568.13 45
2568.25 34
2568.36 26
2568.48 23
2568.59 26
2568.71 33
2568.83 45
2568.94 59
2569.06 78
2569.17 99
2569.29 122
2569.41 146
2569.52 170
2569.64 191
2569.75 207
2569.87 217
2569.99 219
2570.10 215
2570.22 205
2570.33 192
2570.45 180
2570.57 169
2570.68 161
2570.80 155
2570.91 150
2571.03 143
2571.15 134
2571.26 122
2571.38 108
2571.49 92
2571.61 77
2571.73 62
2571.84 49
2571.96 38
2572.07 29
2572.19 22
2572.31 18
2572.42 17
2572.54 19
2572.65 23
2572.77 29
2572.89 34
2573.00 39
2573.12 42
2573.24 43
2573.35 44
2573.47 46
2573.58 48
2573.70 51
2573.82 53
2573.93 55
2574.05 55
2574.16 54
2574.28 52
2574.40 52
2574.51 53
2574.63 56
2574.75 61
2574.86 66
2574.98 72
2575.09 78
2575.21 83
2575.33 86
2575.44 88
2575.56 88
2575.67 87
2575.79 84
2575.91 81
2576.02 78
2576.14 75
2576.26 74
2576.37 74
2576.49 75
2576.60 76
2576.72 76
2576.84 75
2576.95 75
2577.07 75
2577.18 76
2577.30 80
2577.42 86
2577.53 94
2577.65 102
2577.77 110
2577.88 117
2578.00 121
2578.11 123
2578.23 123
2578.35 121
2578.46 119
2578.58 116
2578.70 114
2578.81 112
2578.93 111
2579.04 109
2579.16 106
2579.28 102
2579.39 95
2579.51 85
2579.63 72
2579.74 58
2579.86 44
2579.97 31
2580.09 22
2580.21 15
2580.32 13
2580.44 15
2580.56 20
2580.67 26
2580.79 33
2580.90 41
2581.02 49
2581.14 55
2581.25 59
2581.37 60
2581.49 57
2581.60 50
2581.72 40
2581.83 28
2581.95 15
2582.07 2
2582.18 0
2582.30 0
2582.42 0
2582.53 0
2582.65 0
2582.77 0
2582.88 0
2583.00 0
2583.11 1
2583.23 15
2583.35 31
2583.46 47
2583.58 63
2583.70 76
2583.81 85
2583.93 90
2584.04 90
2584.16 88
2584.28 85
2584.39 81
2584.51 79
2584.63 78
2584.74 76
2584.86 73
2584.98 68
2585.09 60
2585.21 49
2585.32 37
2585.44 27
2585.56 19
2585.67 16
2585.79 20
2585.91 29
2586.02 42
2586.14 57
2586.26 71
2586.37 83
2586.49 91
2586.61 95
2586.72 95
2586.84 93
2586.95 88
2587.07 83
2587.19 77
2587.30 72
2587.42 67
2587.54 64
2587.65 63
2587.77 64
2587.89 66
2588.00 70
2588.12 74
2588.24 78
2588.35 82
2588.47 85
2588.58 87
2588.70 89
2588.82 90
2588.93 90
2589.05 88
2589.17 85
2589.28 79
2589.40 73
2589.52 67
2589.63 62
2589.75 58
2589.87 56
2589.98 55
2590.10 53
2590.22 49
2590.33 42
2590.45 32
2590.56 18
2590.68 3
2590.80 0
2590.91 0
2591.03 0
2591.15 0
2591.26 0
2591.38 0
2591.50 0
2591.61 0
2591.73 17
2591.85 34
2591.96 50
2592.08 65
2592.20 78
2592.31 89
2592.43 99
2592.55 108
2592.66 116
2592.78 123
2592.90 131
2593.01 139
2593.13 147
2593.24 154
2593.36 160
2593.48 163
2593.59 162
2593.71 158
2593.83 152
2593.94 146
2594.06 141
2594.18 137
2594.29 136
2594.41 137
2594.53 139
2594.64 141
2594.76 142
2594.88 143
2594.99 144
2595.11 146
2595.23 147
2595.34 146
2595.46 143
2595.58 137
2595.69 127
2595.81 114
2595.93 100
2596.04 85
2596.16 72
2596.28 63
2596.39 57
2596.51 57
2596.63 60
2596.74 68
2596.86 78
2596.98 92
2597.09 108
2597.21 125
2597.33 142
2597.44 158
2597.56 171
2597.68 181
2597.79 186
2597.91 186
2598.03 181
2598.14 173
2598.26 163
2598.38 153
2598.49 144
2598.61 136
2598.73 129
2598.84 122
2598.96 114
2599.08 103
2599.19 90
2599.31 76
2599.43 61
2599.54 47
2599.66 36
2599.78 31
2599.89 30
2600.01 34
2600.13 41
2600.24 51
2600.36 62
2600.48 74
2600.59 86
2600.71 99
2600.83 112
2600.94 125
2601.06 137
2601.18 148
2601.29 155
2601.41 160
2601.53 163
2601.64 163
2601.76 161
2601.88 159
2601.99 156
2602.11 154
2602.23 152
2602.34 151
2602.46 150
2602.58 150
2602.69 151
2602.81 153
2602.93 157
2603.05 161
2603.16 166
2603.28 168
2603.40 169
2603.51 166
2603.63 161
2603.75 154
2603.86 147
2603.98 141
2604.10 137
2604.21 135
2604.33 134
2604.45 135
2604.56 136
2604.68 137
2604.80 137
2604.91 137
2605.03 137
2605.15 137
2605.26 136
2605.38 134
2605.50 133
2605.61 131
2605.73 129
2605.85 129
2605.97 129
2606.08 132
2606.20 136
2606.32 142
2606.43 149
2606.55 158
2606.67 168
2606.78 179
2606.90 189
2607.02 199
2607.13 205
2607.25 208
2607.37 206
2607.48 200
2607.60 191
2607.72 179
2607.84 166
2607.95 155
2608.07 147
2608.19 141
2608.30 137
2608.42 134
2608.54 131
2608.65 128
2608.77 125
2608.89 122
2609.00 121
2609.12 123
2609.24 128
2609.35 137
2609.47 147
2609.59 159
2609.71 171
2609.82 181
2609.94 190
2610.06 197
2610.17 203
2610.29 208
2610.41 212
2610.52 216
2610.64 219
2610.76 221
2610.88 222
2610.99 220
2611.11 217
2611.23 211
2611.34 203
2611.46 193
2611.58 183
2611.69 172
2611.81 162
2611.93 154
2612.04 148
2612.16 143
2612.28 139
2612.40 134
2612.51 128
2612.63 121
2612.75 112
2612.86 102
2612.98 93
2613.10 84
2613.21 76
2613.33 68
2613.45 60
2613.57 53
2613.68 46
2613.80 39
2613.92 32
2614.03 27
2614.15 22
2614.27 18
2614.39 16
2614.50 13
2614.62 12
2614.74 12
2614.85 12
2614.97 13
2615.09 15
2615.20 19
2615.32 24
2615.44 30
2615.56 37
2615.67 45
2615.79 51
2615.91 55
2616.02 54
2616.14 48
2616.26 38
2616.38 25
2616.49 11
2616.61 0
2616.73 0
2616.84 0
2616.96 0
2617.08 0
2617.19 0
2617.31 0
2617.43 0
2617.55 0
2617.66 10
2617.78 24
2617.90 39
2618.01 53
2618.13 65
2618.25 75
2618.37 82
2618.48 87
2618.60 91
2618.72 93
2618.83 96
2618.95 99
2619.07 104
2619.19 110
2619.30 119
2619.42 130
2619.54 142
2619.65 156
2619.77 168
2619.89 178
2620.01 185
2620.12 187
2620.24 186
2620.36 180
2620.47 171
2620.59 162
2620.71 152
2620.83 145
2620.94 141
2621.06 140
2621.18 142
2621.29 147
2621.41 152
2621.53 156
2621.65 159
2621.76 158
2621.88 155
2622.00 149
2622.12 141
2622.23 131
2622.35 120
2622.47 107
2622.58 92
2622.70 77
2622.82 60
2622.94 42
2623.05 24
2623.17 9
2623.29 0
2623.40 0
2623.52 0
2623.64 0
2623.76 4
2623.87 15
2623.99 25
2624.11 33
2624.23 37
2624.34 36
2624.46 31
2624.58 23
2624.69 16
2624.81 11
2624.93 10
2625.05 13
2625.16 21
2625.28 32
2625.40 45
2625.52 57
2625.63 68
2625.75 76
2625.87 82
2625.98 86
2626.10 86
2626.22 85
2626.34 82
2626.45 78
2626.57 74
2626.69 72
2626.81 72
2626.92 76
2627.04 83
2627.16 91
2627.27 99
2627.39 103
2627.51 103
2627.63 98
2627.74 88
2627.86 76
2627.98 64
2628.10 55
2628.21 49
2628.33 48
2628.45 51
2628.57 56
2628.68 62
2628.80 68
2628.92 74
2629.03 77
2629.15 79
2629.27 79
2629.39 78
2629.50 76
2629.62 73
2629.74 70
2629.86 65
2629.97 62
2630.09 59
2630.21 58
2630.33 59
2630.44 64
2630.56 70
2630.68 79
2630.80 88
2630.91 96
2631.03 101
2631.15 103
2631.27 102
2631.38 100
2631.50 98
2631.62 97
2631.73 98
2631.85 100
2631.97 102
2632.09 102
2632.20 100
2632.32 93
2632.44 84
2632.56 73
2632.67 61
2632.79 50
2632.91 42
2633.03 36
2633.14 31
2633.26 27
2633.38 23
2633.50 19
2633.61 15
2633.73 13
2633.85 12
2633.97 12
2634.08 14
2634.20 16
2634.32 16
2634.44 13
2634.55 8
2634.67 0
2634.79 0
2634.91 0
2635.02 0
2635.14 0
2635.26 0
2635.38 0
2635.49 1
2635.61 11
2635.73 20
2635.85 28
2635.96 35
2636.08 41
2636.20 48
2636.32 56
2636.43 65
2636.55 73
2636.67 79
2636.79 82
2636.90 80
2637.02 73
2637.14 63
2637.26 52
2637.37 41
2637.49 34
2637.61 28
2637.73 25
2637.84 23
2637.96 20
2638.08 17
2638.20 14
2638.31 10
2638.43 9
2638.55 10
2638.67 13
2638.79 16
2638.90 19
2639.02 21
2639.14 21
2639.26 20
2639.37 21
2639.49 25
2639.61 34
2639.73 49
2639.84 70
2639.96 93
2640.08 118
2640.20 139
2640.31 154
2640.43 162
2640.55 162
2640.67 154
2640.78 140
2640.90 122
2641.02 103
2641.14 86
2641.25 73
2641.37 67
2641.49 68
2641.61 74
2641.73 84
2641.84 96
2641.96 107
2642.08 115
2642.20 121
2642.31 123
2642.43 122
2642.55 121
2642.67 119
2642.78 117
2642.90 115
2643.02 112
2643.14 107
2643.26 99
2643.37 88
2643.49 75
2643.61 61
2643.73 46
2643.84 31
2643.96 19
2644.08 9
2644.20 3
2644.31 1
2644.43 4
2644.55 11
2644.67 22
2644.79 35
2644.90 51
2645.02 68
2645.14 86
2645.26 106
2645.37 126
2645.49 145
2645.61 161
2645.73 173
2645.84 179
2645.96 178
2646.08 170
2646.20 156
2646.32 138
2646.43 118
2646.55 98
2646.67 80
2646.79 65
2646.90 55
2647.02 49
2647.14 47
2647.26 47
2647.38 48
2647.49 49
2647.61 49
2647.73 49
2647.85 48
2647.96 46
2648.08 44
2648.20 41
2648.32 37
2648.44 31
2648.55 23
2648.67 14
2648.79 4
2648.91 0
2649.02 0
2649.14 0
2649.26 0
2649.38 0
2649.50 0
2649.61 0
2649.73 0
2649.85 5
2649.97 14
2650.08 23
2650.20 31
2650.32 38
2650.44 43
2650.56 48
2650.67 51
2650.79 56
2650.91 61
2651.03 68
2651.15 78
2651.26 90
2651.38 103
2651.50 117
2651.62 130
2651.73 139
2651.85 142
2651.97 139
2652.09 130
2652.21 115
2652.32 97
2652.44 79
2652.56 63
2652.68 52
2652.80 47
2652.91 47
2653.03 52
2653.15 59
2653.27 67
2653.39 74
2653.50 80
2653.62 85
2653.74 89
2653.86 93
2653.97 96
2654.09 100
2654.21 103
2654.33 105
2654.45 106
2654.56 107
2654.68 108
2654.80 108
2654.92 109
2655.04 112
2655.15 117
2655.27 124
2655.39 130
2655.51 134
2655.63 136
2655.74 134
2655.86 127
2655.98 118
2656.10 108
2656.22 99
2656.33 94
2656.45 93
2656.57 97
2656.69 104
2656.81 114
2656.92 123
2657.04 131
2657.16 137
2657.28 139
2657.40 139
2657.51 136
2657.63 129
2657.75 120
2657.87 109
2657.99 99
2658.10 90
2658.22 86
2658.34 86
2658.46 91
2658.58 101
2658.69 113
2658.81 125
2658.93 135
2659.05 142
2659.17 147
2659.28 149
2659.40 150
2659.52 151
2659.64 152
2659.76 154
2659.87 156
2659.99 159
2660.11 161
2660.23 161
2660.35 160
2660.46 156
2660.58 151
2660.70 145
2660.82 137
2660.94 129
2661.05 120
2661.17 112
2661.29 104
2661.41 98
2661.53 94
2661.65 93
2661.76 96
2661.88 103
2662.00 112
2662.12 121
2662.24 129
2662.35 135
2662.47 137
2662.59 136
2662.71 131
2662.83 124
2662.94 116
2663.06 106
2663.18 97
2663.30 88
2663.42 82
2663.54 80
2663.65 82
2663.77 88
2663.89 97
2664.01 106
2664.13 114
2664.24 118
2664.36 118
2664.48 114
2664.60 109
2664.72 104
2664.83 102
2664.95 103
2665.07 107
2665.19 113
2665.31 119
2665.43 123
2665.54 124
2665.66 123
2665.78 119
2665.90 114
2666.02 110
2666.13 107
2666.25 106
2666.37 106
2666.49 106
2666.61 105
2666.73 104
2666.84 103
2666.96 102
2667.08 102
2667.20 101
2667.32 99
2667.43 95
2667.55 87
2667.67 75
2667.79 59
2667.91 40
2668.03 19
2668.14 1
2668.26 0
2668.38 0
2668.50 0
2668.62 0
2668.74 0
2668.85 0
2668.97 2
2669.09 14
2669.21 22
2669.33 26
2669.44 25
2669.56 20
2669.68 14
2669.80 9
2669.92 9
2670.04 14
2670.15 26
2670.27 42
2670.39 61
2670.51 81
2670.63 101
2670.75 120
2670.86 138
2670.98 154
2671.10 167
2671.22 178
2671.34 184
2671.46 184
2671.57 178
2671.69 167
2671.81 151
2671.93 134
2672.05 115
2672.17 98
2672.28 83
2672.40 72
2672.52 65
2672.64 62
2672.76 63
2672.88 68
2672.99 75
2673.11 82
2673.23 89
2673.35 94
2673.47 95
2673.59 93
2673.70 88
2673.82 82
2673.94 76
2674.06 73
2674.18 73
2674.30 78
2674.41 87
2674.53 97
2674.65 109
2674.77 120
2674.89 128
2675.01 134
2675.12 136
2675.24 135
2675.36 132
2675.48 128
2675.60 124
2675.72 122
2675.84 121
2675.95 123
2676.07 128
2676.19 136
2676.31 146
2676.43 159
2676.55 175
2676.66 192
2676.78 209
2676.90 223
2677.02 233
2677.14 238
2677.26 237
2677.37 231
2677.49 221
2677.61 208
2677.73 194
2677.85 179
2677.97 165
2678.09 152
2678.20 142
2678.32 135
2678.44 132
2678.56 131
2678.68 132
2678.80 134
2678.91 134
2679.03 132
2679.15 128
2679.27 121
2679.39 115
2679.51 110
2679.63 110
2679.74 115
2679.86 124
2679.98 137
2680.10 152
2680.22 166
2680.34 178
2680.45 185
2680.57 188
2680.69 189
2680.81 187
2680.93 185
2681.05 182
2681.17 178
2681.28 173
2681.40 168
2681.52 160
2681.64 151
2681.76 139
2681.88 124
2682.00 106
2682.11 85
2682.23 62
2682.35 38
2682.47 14
2682.59 0
2682.71 0
2682.83 0
2682.94 0
2683.06 0
2683.18 0
2683.30 0
2683.42 0
2683.54 4
2683.66 14
2683.77 24
2683.89 34
2684.01 44
2684.13 54
2684.25 65
2684.37 75
2684.49 86
2684.60 95
2684.72 102
2684.84 108
2684.96 112
2685.08 113
2685.20 111
2685.32 106
2685.43 100
2685.55 93
2685.67 86
2685.79 79
2685.91 76
2686.03 76
2686.15 80
2686.26 87
2686.38 97
2686.50 108
2686.62 119
2686.74 128
2686.86 134
2686.98 140
2687.10 146
2687.21 155
2687.33 168
2687.45 186
2687.57 208
2687.69 232
2687.81 255
2687.93 274
2688.04 284
2688.16 287
2688.28 281
2688.40 269
2688.52 254
2688.64 240
2688.76 227
2688.88 218
2688.99 213
2689.11 209
2689.23 206
2689.35 203
2689.47 198
2689.59 192
2689.71 185
2689.83 177
2689.94 168
2690.06 160
2690.18 153
2690.30 148
2690.42 145
2690.54 144
2690.66 146
2690.78 150
2690.89 156
2691.01 162
2691.13 170
2691.25 179
2691.37 190
2691.49 203
2691.61 217
2691.73 231
2691.84 246
2691.96 258
2692.08 267
2692.20 271
2692.32 270
2692.44 265
2692.56 255
2692.68 243
2692.79 229
2692.91 215
2693.03 201
2693.15 187
2693.27 172
2693.39 156
2693.51 138
2693.63 119
2693.74 100
2693.86 82
2693.98 68
2694.10 60
2694.22 58
2694.34 62
2694.46 71
2694.58 84
2694.69 98
2694.81 111
2694.93 121
2695.05 128
2695.17 130
2695.29 128
2695.41 122
2695.53 113
2695.65 103
2695.76 94
2695.88 89
2696.00 88
2696.12 91
2696.24 97
2696.36 104
2696.48 109
2696.60 110
2696.72 105
2696.83 95
2696.95 82
2697.07 69
2697.19 59
2697.31 52
2697.43 49
2697.55 51
2697.67 57
2697.79 64
2697.90 70
2698.02 74
2698.14 76
2698.26 73
2698.38 67
2698.50 58
2698.62 46
2698.74 34
2698.86 24
2698.97 18
2699.09 16
2699.21 19
2699.33 26
2699.45 35
2699.57 44
2699.69 54
2699.81 63
2699.93 72
2700.04 81
2700.16 88
2700.28 95
2700.40 99
2700.52 101
2700.64 100
2700.76 98
2700.88 95
2701.00 92
2701.12 92
2701.23 95
2701.35 101
2701.47 109
2701.59 117
2701.71 125
2701.83 133
2701.95 139
2702.07 144
2702.19 149
2702.30 154
2702.42 159
2702.54 163
2702.66 166
2702.78 165
2702.90 161
2703.02 155
2703.14 146
2703.26 139
2703.38 134
2703.49 133
2703.61 137
2703.73 144
2703.85 152
2703.97 158
2704.09 162
2704.21 160
2704.33 153
2704.45 141
2704.57 128
2704.69 115
2704.80 105
2704.92 98
2705.04 95
2705.16 95
2705.28 97
2705.40 99
2705.52 101
2705.64 102
2705.76 102
2705.88 101
2705.99 101
2706.11 100
2706.23 101
2706.35 104
2706.47 109
2706.59 117
2706.71 126
2706.83 138
2706.95 149
2707.07 159
2707.19 165
2707.30 165
2707.42 159
2707.54 146
2707.66 127
2707.78 105
2707.90 81
2708.02 58
2708.14 38
2708.26 21
2708.38 8
2708.50 0
2708.62 0
2708.73 0
2708.85 3
2708.97 12
2709.09 22
2709.21 32
2709.33 42
2709.45 49
2709.57 54
2709.69 55
2709.81 56
2709.93 57
2710.04 60
2710.16 65
2710.28 73
2710.40 84
2710.52 96
2710.64 109
2710.76 120
2710.88 129
2711.00 136
2711.12 141
2711.24 144
2711.36 145
2711.48 145
2711.59 144
2711.71 142
2711.83 140
2711.95 138
2712.07 135
2712.19 131
2712.31 124
2712.43 115
2712.55 104
2712.67 93
2712.79 83
2712.91 75
2713.02 72
2713.14 73
2713.26 77
2713.38 83
2713.50 89
2713.62 95
2713.74 100
2713.86 106
2713.98 114
2714.10 127
2714.22 143
2714.34 164
2714.46 187
2714.58 207
2714.69 224
2714.81 232
2714.93 231
2715.05 221
2715.17 204
2715.29 182
2715.41 160
2715.53 140
2715.65 124
2715.77 115
2715.89 111
2716.01 112
2716.13 114
2716.24 116
2716.36 115
2716.48 112
2716.60 105
2716.72 97
2716.84 88
2716.96 80
2717.08 74
2717.20 70
2717.32 68
2717.44 65
2717.56 62
2717.68 58
2717.80 53
2717.92 47
2718.03 40
2718.15 34
2718.27 28
2718.39 22
2718.51 16
2718.63 11
2718.75 6
2718.87 2
2718.99 0
2719.11 0
2719.23 0
2719.35 2
2719.47 6
2719.59 11
2719.71 15
2719.83 15
2719.94 12
2720.06 6
2720.18 0
2720.30 0
2720.42 0
2720.54 0
2720.66 0
2720.78 0
2720.90 13
2721.02 29
2721.14 43
2721.26 54
2721.38 61
2721.50 63
2721.62 61
2721.74 57
2721.85 53
2721.97 51
2722.09 53
2722.21 59
2722.33 70
2722.45 85
2722.57 102
2722.69 120
2722.81 135
2722.93 146
2723.05 150
2723.17 148
2723.29 138
2723.41 123
2723.53 104
2723.65 84
2723.77 66
2723.89 52
2724.00 43
2724.12 38
2724.24 38
2724.36 39
2724.48 41
2724.60 43
2724.72 45
2724.84 48
2724.96 53
2725.08 61
2725.20 72
2725.32 87
2725.44 103
2725.56 119
2725.68 132
2725.80 142
2725.92 145
2726.04 143
2726.16 136
2726.28 124
2726.39 109
2726.51 95
2726.63 83
2726.75 75
2726.87 73
2726.99 78
2727.11 89
2727.23 106
2727.35 126
2727.47 146
2727.59 163
2727.71 176
2727.83 182
2727.95 181
2728.07 175
2728.19 165
2728.31 153
2728.43 141
2728.55 130
2728.67 122
2728.79 115
2728.91 110
2729.03 104
2729.14 99
2729.26 93
2729.38 87
2729.50 82
2729.62 80
2729.74 81
2729.86 86
2729.98 96
2730.10 110
2730.22 127
2730.34 143
2730.46 157
2730.58 166
2730.70 168
2730.82 163
2730.94 152
2731.06 136
2731.18 118
2731.30 100
2731.42 83
2731.54 70
2731.66 61
2731.78 55
2731.90 50
2732.02 46
2732.14 40
2732.25 33
2732.37 24
2732.49 15
2732.61 6
2732.73 0
2732.85 0
2732.97 0
2733.09 0
2733.21 2
2733.33 8
2733.45 13
2733.57 19
2733.69 24
2733.81 29
2733.93 34
2734.05 40
2734.17 46
2734.29 51
2734.41 53
2734.53 53
2734.65 51
2734.77 47
2734.89 41
2735.01 36
2735.13 31
2735.25 27
2735.37 26
2735.49 26
2735.61 28
2735.73 31
2735.85 33
2735.97 34
2736.08 33
2736.20 27
2736.32 19
2736.44 8
2736.56 0
2736.68 0
2736.80 0
2736.92 0
2737.04 0
2737.16 0
2737.28 0
2737.40 0
2737.52 12
2737.64 33
2737.76 57
2737.88 81
2738.00 104
2738.12 123
2738.24 135
2738.36 140
2738.48 138
2738.60 129
2738.72 117
2738.84 103
2738.96 89
2739.08 78
2739.20 71
2739.32 66
2739.44 62
2739.56 60
2739.68 57
2739.80 56
2739.92 55
2740.04 55
2740.16 58
2740.28 63
2740.40 71
2740.52 81
2740.64 90
2740.76 99
2740.88 106
2741.00 110
2741.12 111
2741.24 107
2741.36 100
2741.48 90
2741.60 79
2741.72 69
2741.84 60
2741.96 53
2742.07 48
2742.19 45
2742.31 43
2742.43 41
2742.55 38
2742.67 34
2742.79 30
2742.91 25
2743.03 22
2743.15 20
2743.27 21
2743.39 24
2743.51 31
2743.63 40
2743.75 51
2743.87 63
2743.99 73
2744.11 82
2744.23 87
2744.35 88
2744.47 85
2744.59 79
2744.71 70
2744.83 60
2744.95 50
2745.07 41
2745.19 32
2745.31 26
2745.43 23
2745.55 23
2745.67 27
2745.79 34
2745.91 44
2746.03 57
2746.15 71
2746.27 85
2746.39 98
2746.51 110
2746.63 120
2746.75 130
2746.87 138
2746.99 146
2747.11 152
2747.23 156
2747.35 157
2747.47 155
2747.59 148
2747.71 139
2747.83 129
2747.95 119
2748.07 110
2748.19 104
2748.31 101
2748.43 100
2748.55 101
2748.67 104
2748.79 107
2748.91 109
2749.03 111
2749.15 111
2749.27 111
2749.39 111
2749.51 112
2749.63 115
2749.75 121
2749.87 131
2749.99 144
2750.11 159
2750.23 174
2750.35 188
2750.47 200
2750.59 209
2750.71 213
2750.83 214
2750.95 212
2751.07 207
2751.19 200
2751.31 192
2751.43 184
2751.55 177
2751.67 171
2751.79 166
2751.91 163
2752.03 162
2752.15 165
2752.27 171
2752.39 180
2752.51 192
2752.63 206
2752.75 220
2752.87 234
2752.99 244
2753.11 250
2753.23 251
2753.35 246
2753.47 236
2753.59 223
2753.71 209
2753.83 198
2753.95 191
2754.07 189
2754.19 193
2754.31 200
2754.44 210
2754.56 219
2754.68 226
2754.80 230
2754.92 231
2755.04 229
2755.16 224
2755.28 217
2755.40 208
2755.52 198
2755.64 187
2755.76 175
2755.88 165
2756.00 158
2756.12 154
2756.24 155
2756.36 160
2756.48 171
2756.60 187
2756.72 208
2756.84 234
2756.96 262
2757.08 290
2757.20 315
2757.32 334
2757.44 345
2757.56 349
2757.68 346
2757.80 339
2757.92 332
2758.04 327
2758.16 325
2758.28 326
2758.40 329
2758.52 331
2758.64 330
2758.76 325
2758.88 315
2759.00 303
2759.12 291
2759.24 279
2759.36 269
2759.48 262
2759.60 259
2759.72 258
2759.84 260
2759.96 265
2760.08 272
2760.20 280
2760.33 289
2760.45 297
2760.57 303
2760.69 306
2760.81 307
2760.93 308
2761.05 307
2761.17 308
2761.29 308
2761.41 307
2761.53 302
2761.65 292
2761.77 274
2761.89 250
2762.01 220
2762.13 189
2762.25 160
2762.37 136
2762.49 119
2762.61 111
2762.73 109
2762.85 113
2762.97 120
2763.09 128
2763.21 135
2763.33 140
2763.45 142
2763.57 140
2763.69 134
2763.81 125
2763.93 114
2764.05 103
2764.17 92
2764.30 83
2764.42 77
2764.54 72
2764.66 68
2764.78 62
2764.90 55
2765.02 45
2765.14 35
2765.26 25
2765.38 19
2765.50 19
2765.62 25
2765.74 35
2765.86 47
2765.98 59
2766.10 66
2766.22 67
2766.34 63
2766.46 54
2766.58 43
2766.70 34
2766.82 28
2766.94 25
2767.06 27
2767.18 32
2767.30 39
2767.43 47
2767.55 55
2767.67 62
2767.79 69
2767.91 76
2768.03 82
2768.15 88
2768.27 94
2768.39 100
2768.51 107
2768.63 115
2768.75 126
2768.87 138
2768.99 152
2769.11 166
2769.23 179
2769.35 189
2769.47 196
2769.59 200
2769.71 201
2769.83 201
2769.95 201
2770.08 202
2770.20 204
2770.32 207
2770.44 211
2770.56 215
2770.68 218
2770.80 221
2770.92 222
2771.04 221
2771.16 218
2771.28 214
2771.40 208
2771.52 201
2771.64 193
2771.76 184
2771.88 174
2772.00 164
2772.12 151
2772.24 137
2772.36 121
2772.49 105
2772.61 90
2772.73 77
2772.85 68
2772.97 62
2773.09 59
2773.21 59
2773.33 59
2773.45 57
2773.57 54
2773.69 50
2773.81 44
2773.93 39
2774.05 34
2774.17 32
2774.29 31
2774.41 33
2774.53 35
2774.66 38
2774.78 41
2774.90 44
2775.02 46
2775.14 49
2775.26 52
2775.38 57
2775.50 63
2775.62 69
2775.74 74
2775.86 78
2775.98 80
2776.10 79
2776.22 75
2776.34 70
2776.46 64
2776.58 59
2776.71 56
2776.83 56
2776.95 60
2777.07 66
2777.19 75
2777.31 85
2777.43 96
2777.55 107
2777.67 118
2777.79 128
2777.91 137
2778.03 142
2778.15 143
2778.27 140
2778.39 132
2778.52 121
2778.64 109
2778.76 97
2778.88 87
2779.00 80
2779.12 75
2779.24 69
2779.36 61
2779.48 50
2779.60 33
2779.72 12
2779.84 0
2779.96 0
2780.08 0
2780.20 0
2780.33 0
2780.45 0
2780.57 0
2780.69 0
2780.81 16
2780.93 36
2781.05 53
2781.17 65
2781.29 72
2781.41 75
2781.53 75
2781.65 72
2781.77 69
2781.89 66
2782.02 65
2782.14 66
2782.26 68
2782.38 70
2782.50 71
2782.62 71
2782.74 69
2782.86 66
2782.98 64
2783.10 63
2783.22 64
2783.34 67
2783.46 72
2783.59 75
2783.71 77
2783.83 75
2783.95 70
2784.07 62
2784.19 52
2784.31 44
2784.43 38
2784.55 35
2784.67 37
2784.79 43
2784.91 53
2785.03 64
2785.16 75
2785.28 85
2785.40 91
2785.52 93
2785.64 91
2785.76 85
2785.88 77
2786.00 68
2786.12 60
2786.24 54
2786.36 50
2786.48 46
2786.61 43
2786.73 39
2786.85 35
2786.97 33
2787.09 30
2787.21 29
2787.33 28
2787.45 27
2787.57 26
2787.69 26
2787.81 26
2787.93 29
2788.06 34
2788.18 42
2788.30 52
2788.42 62
2788.54 71
2788.66 77
2788.78 80
2788.90 78
2789.02 72
2789.14 65
2789.26 56
2789.39 49
2789.51 44
2789.63 41
2789.75 41
2789.87 43
2789.99 46
2790.11 49
2790.23 50
2790.35 50
2790.47 47
2790.59 41
2790.72 33
2790.84 22
2790.96 11
2791.08 0
2791.20 0
2791.32 0
2791.44 0
2791.56 0
2791.68 0
2791.80 0
2791.92 0
2792.05 0
2792.17 5
2792.29 14
2792.41 25
2792.53 38
2792.65 52
2792.77 66
2792.89 78
2793.01 85
2793.13 87
2793.26 83
2793.38 74
2793.50 60
2793.62 44
2793.74 27
2793.86 12
2793.98 1
2794.10 0
2794.22 0
2794.34 0
2794.47 6
2794.59 15
2794.71 24
2794.83 31
2794.95 36
2795.07 39
2795.19 41
2795.31 43
2795.43 48
2795.55 54
2795.68 62
2795.80 69
2795.92 75
2796.04 79
2796.16 79
2796.28 75
2796.40 69
2796.52 63
2796.64 57
2796.77 54
2796.89 53
2797.01 56
2797.13 60
2797.25 66
2797.37 72
2797.49 76
2797.61 78
2797.73 77
2797.85 75
2797.98 71
2798.10 66
2798.22 63
2798.34 62
2798.46 64
2798.58 68
2798.70 74
2798.82 81
2798.94 88
2799.07 93
2799.19 97
2799.31 100
2799.43 103
2799.55 108
2799.67 116
2799.79 127
2799.91 141
2800.03 158
2800.16 174
2800.28 189
2800.40 200
2800.52 205
2800.64 203
2800.76 195
2800.88 182
2801.00 165
2801.13 145
2801.25 125
2801.37 106
2801.49 88
2801.61 73
2801.73 61
2801.85 51
2801.97 44
2802.09 40
2802.22 41
2802.34 46
2802.46 56
2802.58 70
2802.70 88
2802.82 106
2802.94 123
2803.06 134
2803.19 138
2803.31 134
2803.43 121
2803.55 102
2803.67 80
2803.79 58
2803.91 39
2804.03 24
2804.15 15
2804.28 11
2804.40 11
2804.52 15
2804.64 22
2804.76 32
2804.88 45
2805.00 61
2805.12 79
2805.25 99
2805.37 120
2805.49 141
2805.61 160
2805.73 176
2805.85 188
2805.97 195
2806.09 198
2806.22 195
2806.34 188
2806.46 177
2806.58 161
2806.70 143
2806.82 122
2806.94 103
2807.06 85
2807.19 70
2807.31 60
2807.43 55
2807.55 53
2807.67 53
2807.79 55
2807.91 56
2808.04 57
2808.16 58
2808.28 59
2808.40 60
2808.52 61
2808.64 63
2808.76 66
2808.88 70
2809.01 74
2809.13 80
2809.25 87
2809.37 94
2809.49 100
2809.61 104
2809.73 107
2809.86 108
2809.98 109
2810.10 109
2810.22 110
2810.34 112
2810.46 115
2810.58 118
2810.70 121
2810.83 123
2810.95 123
2811.07 123
2811.19 121
2811.31 119
2811.43 116
2811.55 113
2811.68 110
2811.80 105
2811.92 100
2812.04 95
2812.16 89
2812.28 85
2812.40 81
2812.53 80
2812.65 81
2812.77 84
2812.89 90
2813.01 98
2813.13 106
2813.25 113
2813.38 120
2813.50 126
2813.62 130
2813.74 134
2813.86 138
2813.98 143
2814.10 147
2814.23 149
2814.35 150
2814.47 149
2814.59 146
2814.71 142
2814.83 139
2814.95 137
2815.08 135
2815.20 134
2815.32 131
2815.44 125
2815.56 115
2815.68 103
2815.80 89
2815.93 75
2816.05 64
2816.17 57
2816.29 54
2816.41 55
2816.53 59
2816.65 67
2816.78 77
2816.90 89
2817.02 104
2817.14 121
2817.26 140
2817.38 158
2817.50 175
2817.63 187
2817.75 194
2817.87 195
2817.99 190
2818.11 181
2818.23 169
2818.36 156
2818.48 143
2818.60 131
2818.72 122
2818.84 115
2818.96 112
2819.08 111
2819.21 113
2819.33 116
2819.45 118
2819.57 119
2819.69 119
2819.81 115
2819.94 109
2820.06 101
2820.18 94
2820.30 87
2820.42 82
2820.54 79
2820.67 78
2820.79 78
2820.91 80
2821.03 85
2821.15 91
2821.27 99
2821.39 108
2821.52 116
2821.64 123
2821.76 127
2821.88 127
2822.00 125
2822.12 122
2822.25 119
2822.37 118
2822.49 120
2822.61 124
2822.73 130
2822.85 135
2822.98 137
2823.10 135
2823.22 128
2823.34 117
2823.46 103
2823.58 89
2823.71 77
2823.83 68
2823.95 63
2824.07 60
2824.19 60
2824.31 62
2824.44 67
2824.56 73
2824.68 81
2824.80 91
2824.92 102
2825.04 115
2825.17 127
2825.29 139
2825.41 151
2825.53 163
2825.65 176
2825.77 189
2825.90 201
2826.02 210
2826.14 216
2826.26 215
2826.38 208
2826.50 196
2826.63 181
2826.75 167
2826.87 155
2826.99 149
2827.11 150
2827.23 158
2827.36 170
2827.48 184
2827.60 198
2827.72 209
2827.84 217
2827.96 222
2828.09 225
2828.21 226
2828.33 226
2828.45 226
2828.57 226
2828.69 225
2828.82 223
2828.94 220
2829.06 218
2829.18 215
2829.30 214
2829.43 214
2829.55 215
2829.67 218
2829.79 220
2829.91 221
2830.03 220
2830.16 215
2830.28 208
2830.40 198
2830.52 185
2830.64 172
2830.76 159
2830.89 147
2831.01 139
2831.13 134
2831.25 134
2831.37 139
2831.50 147
2831.62 157
2831.74 168
2831.86 177
2831.98 183
2832.10 186
2832.23 186
2832.35 185
2832.47 183
2832.59 183
2832.71 183
2832.84 183
2832.96 182
2833.08 180
2833.20 176
2833.32 170
2833.45 163
2833.57 157
2833.69 153
2833.81 150
2833.93 149
2834.05 149
2834.18 149
2834.30 147
2834.42 142
2834.54 134
2834.66 124
2834.79 113
2834.91 104
2835.03 96
2835.15 91
2835.27 90
2835.40 91
2835.52 95
2835.64 99
2835.76 102
2835.88 106
2836.00 108
2836.13 110
2836.25 111
2836.37 113
2836.49 115
2836.61 116
2836.74 116
2836.86 114
2836.98 108
2837.10 99
2837.22 85
2837.35 68
2837.47 47
2837.59 25
2837.71 4
2837.83 0
2837.96 0
2838.08 0
2838.20 0
2838.32 0
2838.44 0
2838.57 0
2838.69 0
2838.81 11
2838.93 26
2839.05 41
2839.18 56
2839.30 69
2839.42 82
2839.54 94
2839.66 105
2839.79 114
2839.91 122
2840.03 128
2840.15 131
2840.27 133
2840.40 134
2840.52 134
2840.64 134
2840.76 135
2840.88 136
2841.01 138
2841.13 139
2841.25 139
2841.37 137
2841.49 133
2841.62 125
2841.74 114
2841.86 102
2841.98 88
2842.10 74
2842.23 61
2842.35 50
2842.47 40
2842.59 33
2842.71 29
2842.84 28
2842.96 31
2843.08 37
2843.20 45
2843.32 54
2843.45 61
2843.57 66
2843.69 68
2843.81 64
2843.93 58
2844.06 49
2844.18 39
2844.30 31
2844.42 25
2844.54 21
2844.67 18
2844.79 16
2844.91 12
2845.03 6
2845.16 0
2845.28 0
2845.40 0
2845.52 0
2845.64 0
2845.77 0
2845.89 0
2846.01 0
2846.13 12
2846.25 25
2846.38 37
2846.50 48
2846.62 57
2846.74 67
2846.86 75
2846.99 85
2847.11 95
2847.23 106
2847.35 118
2847.48 130
2847.60 143
2847.72 156
2847.84 169
2847.96 181
2848.09 191
2848.21 198
2848.33 203
2848.45 205
2848.58 205
2848.70 203
2848.82 200
2848.94 198
2849.06 195
2849.19 191
2849.31 185
2849.43 179
2849.55 173
2849.67 167
2849.80 163
2849.92 159
2850.04 157
2850.16 154
2850.29 152
2850.41 148
2850.53 142
2850.65 136
2850.77 130
2850.90 124
2851.02 120
2851.14 117
2851.26 114
2851.39 112
2851.51 110
2851.63 107
2851.75 105
2851.87 103
2852.00 100
2852.12 98
2852.24 94
2852.36 89
2852.49 82
2852.61 75
2852.73 69
2852.85 66
2852.98 64
2853.10 66
2853.22 69
2853.34 73
2853.46 75
2853.59 76
2853.71 76
2853.83 73
2853.95 70
2854.08 68
2854.20 65
2854.32 64
2854.44 62
2854.57 60
2854.69 58
2854.81 54
2854.93 50
2855.05 46
2855.18 44
2855.30 43
2855.42 45
2855.54 50
2855.67 57
2855.79 67
2855.91 76
2856.03 85
2856.16 93
2856.28 98
2856.40 101
2856.52 102
2856.64 102
2856.77 101
2856.89 101
2857.01 102
2857.13 103
2857.26 105
2857.38 107
2857.50 108
2857.62 108
2857.75 105
2857.87 102
2857.99 97
2858.11 93
2858.24 88
2858.36 83
2858.48 79
2858.60 75
2858.73 70
2858.85 64
2858.97 58
2859.09 50
2859.21 43
2859.34 36
2859.46 30
2859.58 27
2859.70 27
2859.83 30
2859.95 36
2860.07 43
2860.19 51
2860.32 61
2860.44 71
2860.56 83
2860.68 95
2860.81 108
2860.93 122
2861.05 135
2861.17 146
2861.30 155
2861.42 163
2861.54 170
2861.66 176
2861.79 182
2861.91 189
2862.03 196
2862.15 201
2862.28 202
2862.40 199
2862.52 191
2862.64 179
2862.77 164
2862.89 149
2863.01 136
2863.13 125
2863.26 118
2863.38 114
2863.50 112
2863.62 111
2863.75 112
2863.87 113
2863.99 115
2864.11 118
2864.24 120
2864.36 123
2864.48 126
2864.60 129
2864.73 132
2864.85 134
2864.97 137
2865.09 139
2865.22 141
2865.34 141
2865.46 141
2865.58 139
2865.71 137
2865.83 133
2865.95 126
2866.07 117
2866.20 106
2866.32 94
2866.44 83
2866.56 75
2866.69 70
2866.81 69
2866.93 72
2867.05 76
2867.18 80
2867.30 82
2867.42 83
2867.54 82
2867.67 79
2867.79 77
2867.91 75
2868.03 74
2868.16 75
2868.28 75
2868.40 75
2868.53 73
2868.65 70
2868.77 66
2868.89 61
2869.02 57
2869.14 56
2869.26 57
2869.38 61
2869.51 67
2869.63 72
2869.75 77
2869.87 79
2870.00 81
2870.12 83
2870.24 86
2870.36 91
2870.49 99
2870.61 108
2870.73 116
2870.86 122
2870.98 125
2871.10 123
2871.22 119
2871.35 112
2871.47 107
2871.59 104
2871.71 105
2871.84 110
2871.96 119
2872.08 131
2872.20 144
2872.33 157
2872.45 169
2872.57 179
2872.70 187
2872.82 194
2872.94 200
2873.06 205
2873.19 209
2873.31 213
2873.43 217
2873.55 220
2873.68 222
2873.80 223
2873.92 222
2874.05 219
2874.17 214
2874.29 207
2874.41 200
2874.54 196
2874.66 196
2874.78 200
2874.90 209
2875.03 221
2875.15 233
2875.27 244
2875.40 250
2875.52 251
2875.64 248
2875.76 245
2875.89 242
2876.01 242
2876.13 246
2876.25 252
2876.38 260
2876.50 266
2876.62 268
2876.75 265
2876.87 255
2876.99 241
2877.11 221
2877.24 199
2877.36 177
2877.48 155
2877.61 136
2877.73 119
2877.85 105
2877.97 94
2878.10 85
2878.22 78
2878.34 72
2878.47 66
2878.59 60
2878.71 53
2878.83 45
2878.96 35
2879.08 24
2879.20 12
2879.32 1
2879.45 0
2879.57 0
2879.69 0
2879.82 0
2879.94 0
2880.06 0
2880.18 0
2880.31 0
2880.43 8
2880.55 19
2880.68 28
2880.80 37
2880.92 45
2881.04 52
2881.17 58
2881.29 63
2881.41 68
2881.54 73
2881.66 78
2881.78 82
2881.91 86
2882.03 90
2882.15 94
2882.27 97
2882.40 99
2882.52 100
2882.64 100
2882.77 98
2882.89 95
2883.01 91
2883.13 88
2883.26 86
2883.38 86
2883.50 89
2883.63 93
2883.75 98
2883.87 103
2883.99 106
2884.12 106
2884.24 102
2884.36 96
2884.49 86
2884.61 75
2884.73 64
2884.86 54
2884.98 46
2885.10 39
2885.22 33
2885.35 28
2885.47 21
2885.59 16
2885.72 11
2885.84 7
2885.96 6
2886.09 7
2886.21 10
2886.33 12
2886.45 13
2886.58 11
2886.70 6
2886.82 0
2886.95 0
2887.07 0
2887.19 0
2887.31 0
2887.44 0
2887.56 0
2887.68 7
2887.81 21
2887.93 36
2888.05 51
2888.18 66
2888.30 79
2888.42 90
2888.55 100
2888.67 107
2888.79 112
2888.91 115
2889.04 115
2889.16 113
2889.28 108
2889.41 103
2889.53 97
2889.65 93
2889.78 92
2889.90 93
2890.02 96
2890.14 101
2890.27 104
2890.39 105
2890.51 101
2890.64 94
2890.76 82
2890.88 70
2891.01 59
2891.13 50
2891.25 46
2891.38 48
2891.50 54
2891.62 65
2891.75 78
2891.87 93
2891.99 109
2892.11 123
2892.24 136
2892.36 147
2892.48 155
2892.61 159
2892.73 160
2892.85 159
2892.98 156
2893.10 152
2893.22 147
2893.35 144
2893.47 144
2893.59 147
2893.72 155
2893.84 165
2893.96 178
2894.08 191
2894.21 204
2894.33 213
2894.45 218
2894.58 218
2894.70 215
2894.82 208
2894.95 199
2895.07 190
2895.19 183
2895.32 178
2895.44 176
2895.56 175
2895.69 176
2895.81 175
2895.93 172
2896.06 166
2896.18 158
2896.30 150
2896.42 142
2896.55 135
2896.67 131
2896.79 128
2896.92 125
2897.04 122
2897.16 117
2897.29 109
2897.41 100
2897.53 90
2897.66 79
2897.78 67
2897.90 55
2898.03 44
2898.15 34
2898.27 26
2898.40 22
2898.52 21
2898.64 25
2898.77 31
2898.89 39
2899.01 46
2899.14 52
2899.26 55
2899.38 55
2899.51 53
2899.63 50
2899.75 47
2899.88 45
2900.00 44
2900.12 44
2900.25 45
2900.37 46
2900.49 46
2900.62 43
2900.74 39
2900.86 32
2900.99 25
2901.11 19
2901.23 14
2901.36 13
2901.48 16
2901.60 23
2901.73 33
2901.85 45
2901.97 57
2902.10 70
2902.22 80
2902.34 88
2902.47 92
2902.59 93
2902.71 92
2902.84 88
2902.96 82
2903.08 77
2903.21 72
2903.33 70
2903.45 69
2903.58 70
2903.70 73
2903.82 76
2903.95 78
2904.07 81
2904.19 84
2904.32 87
2904.44 91
2904.56 95
2904.69 98
2904.81 100
2904.93 99
2905.06 95
2905.18 88
2905.30 79
2905.43 70
2905.55 63
2905.67 57
2905.80 53
2905.92 49
2906.04 44
2906.17 38
2906.29 29
2906.41 20
2906.54 10
2906.66 3
2906.78 0
2906.91 0
2907.03 2
2907.15 9
2907.28 17
2907.40 26
2907.52 34
2907.65 41
2907.77 47
2907.89 50
2908.02 52
2908.14 52
2908.26 51
2908.39 49
2908.51 48
2908.63 47
2908.76 49
2908.88 52
2909.01 55
2909.13 58
2909.25 61
2909.38 62
2909.50 62
2909.62 62
2909.75 63
2909.87 64
2909.99 66
2910.12 69
2910.24 72
2910.36 76
2910.49 79
2910.61 82
2910.73 85
2910.86 88
2910.98 92
2911.10 97
2911.23 103
2911.35 109
2911.48 116
2911.60 123
2911.72 130
2911.85 139
2911.97 147
2912.09 155
2912.22 162
2912.34 166
2912.46 168
2912.59 166
2912.71 161
2912.83 153
2912.96 143
2913.08 132
2913.20 119
2913.33 106
2913.45 93
2913.58 82
2913.70 72
2913.82 64
2913.95 58
2914.07 54
2914.19 51
2914.32 48
2914.44 44
2914.56 41
2914.69 38
2914.81 36
2914.94 36
2915.06 37
2915.18 39
2915.31 40
2915.43 39
2915.55 35
2915.68 28
2915.80 19
2915.92 9
2916.05 0
2916.17 0
2916.29 0
2916.42 0
2916.54 0
2916.67 0
2916.79 0
2916.91 0
2917.04 0
2917.16 7
2917.28 24
2917.41 42
2917.53 59
2917.65 74
2917.78 83
2917.90 87
2918.03 85
2918.15 78
2918.27 70
2918.40 60
2918.52 52
2918.64 47
2918.77 43
2918.89 42
2919.02 43
2919.14 45
2919.26 48
2919.39 51
2919.51 54
2919.63 56
2919.76 58
2919.88 58
2920.00 57
2920.13 57
2920.25 57
2920.38 59
2920.50 62
2920.62 66
2920.75 71
2920.87 76
2920.99 82
2921.12 88
2921.24 96
2921.37 104
2921.49 114
2921.61 125
2921.74 136
2921.86 147
2921.98 157
2922.11 167
2922.23 176
2922.36 186
2922.48 195
2922.60 204
2922.73 210
2922.85 213
2922.97 210
2923.10 202
2923.22 190
2923.35 176
2923.47 160
2923.59 145
2923.72 131
2923.84 121
2923.96 112
2924.09 106
2924.21 102
2924.34 99
2924.46 98
2924.58 97
2924.71 97
2924.83 98
2924.96 97
2925.08 96
2925.20 94
2925.33 92
2925.45 91
2925.57 93
2925.70 97
2925.82 103
2925.95 110
2926.07 118
2926.19 124
2926.32 128
2926.44 129
2926.56 127
2926.69 123
2926.81 118
2926.94 112
2927.06 106
2927.18 98
2927.31 89
2927.43 79
2927.56 66
2927.68 51
2927.80 36
2927.93 22
2928.05 9
2928.18 0
2928.30 0
2928.42 0
2928.55 0
2928.67 0
2928.79 0
2928.92 0
2929.04 0
2929.17 5
2929.29 16
2929.41 28
2929.54 40
2929.66 50
2929.79 58
2929.91 62
2930.03 64
2930.16 63
2930.28 60
2930.41 54
2930.53 47
2930.65 37
2930.78 27
2930.90 15
2931.03 4
2931.15 0
2931.27 0
2931.40 0
2931.52 0
2931.64 6
2931.77 20
2931.89 35
2932.02 50
2932.14 63
2932.26 73
2932.39 80
2932.51 84
2932.64 85
2932.76 83
2932.88 79
2933.01 75
2933.13 71
2933.26 69
2933.38 67
2933.50 68
2933.63 71
2933.75 75
2933.88 80
2934.00 84
2934.12 87
2934.25 88
2934.37 86
2934.50 81
2934.62 74
2934.74 65
2934.87 54
2934.99 42
2935.12 30
2935.24 19
2935.36 8
2935.49 0
2935.61 0
2935.74 0
2935.86 0
2935.98 0
2936.11 0
2936.23 0
2936.36 0
2936.48 1
2936.61 6
2936.73 11
2936.85 15
2936.98 18
2937.10 21
2937.23 24
2937.35 29
2937.47 34
2937.60 40
2937.72 45
2937.85 48
2937.97 49
2938.09 47
2938.22 43
2938.34 38
2938.47 34
2938.59 33
2938.71 36
2938.84 43
2938.96 53
2939.09 65
2939.21 78
2939.33 91
2939.46 102
2939.58 112
2939.71 122
2939.83 131
2939.96 142
2940.08 154
2940.20 168
2940.33 184
2940.45 202
2940.58 223
2940.70 243
2940.82 263
2940.95 281
2941.07 295
2941.20 307
2941.32 315
2941.45 320
2941.57 325
2941.69 330
2941.82 337
2941.94 343
2942.07 351
2942.19 358
2942.31 365
2942.44 371
2942.56 378
2942.69 387
2942.81 397
2942.94 408
2943.06 419
2943.18 430
2943.31 439
2943.43 447
2943.56 454
2943.68 462
2943.80 472
2943.93 485
2944.05 501
2944.18 517
2944.30 530
2944.43 539
2944.55 541
2944.67 536
2944.80 526
2944.92 512
2945.05 497
2945.17 484
2945.30 475
2945.42 470
2945.54 469
2945.67 471
2945.79 474
2945.92 474
2946.04 469
2946.17 459
2946.29 444
2946.41 424
2946.54 402
2946.66 382
2946.79 365
2946.91 355
2947.04 351
2947.16 353
2947.28 358
2947.41 364
2947.53 370
2947.66 373
2947.78 371
2947.91 366
2948.03 358
2948.15 347
2948.28 336
2948.40 324
2948.53 315
2948.65 308
2948.78 305
2948.90 307
2949.02 312
2949.15 322
2949.27 332
2949.40 342
2949.52 348
2949.65 348
2949.77 342
2949.89 331
2950.02 315
2950.14 296
2950.27 274
2950.39 252
2950.52 229
2950.64 205
2950.76 181
2950.89 156
2951.01 134
2951.14 115
2951.26 102
2951.39 94
2951.51 93
2951.64 97
2951.76 105
2951.88 114
2952.01 122
2952.13 129
2952.26 133
2952.38 134
2952.51 133
2952.63 130
2952.75 125
2952.88 119
2953.00 113
2953.13 108
2953.25 103
2953.38 100
2953.50 98
2953.63 99
2953.75 101
2953.87 103
2954.00 105
2954.12 105
2954.25 102
2954.37 96
2954.50 86
2954.62 74
2954.75 61
2954.87 47
2954.99 35
2955.12 25
2955.24 20
2955.37 18
2955.49 20
2955.62 24
2955.74 30
2955.87 35
2955.99 40
2956.11 43
2956.24 46
2956.36 50
2956.49 56
2956.61 65
2956.74 78
2956.86 93
2956.99 109
2957.11 124
2957.23 135
2957.36 141
2957.48 141
2957.61 136
2957.73 128
2957.86 117
2957.98 105
2958.11 94
2958.23 85
2958.36 78
2958.48 75
2958.60 75
2958.73 76
2958.85 79
2958.98 81
2959.10 83
2959.23 84
2959.35 84
2959.48 83
2959.60 82
2959.73 83
2959.85 85
2959.97 89
2960.10 92
2960.22 95
2960.35 96
2960.47 95
2960.60 90
2960.72 81
2960.85 71
2960.97 60
2961.10 49
2961.22 39
2961.34 31
2961.47 23
2961.59 17
2961.72 10
2961.84 4
2961.97 0
2962.09 0
2962.22 0
2962.34 0
2962.47 0
2962.59 0
2962.72 0
2962.84 0
2962.96 2
2963.09 11
2963.21 22
2963.34 35
2963.46 48
2963.59 62
2963.71 73
2963.84 82
2963.96 88
2964.09 90
2964.21 92
2964.34 93
2964.46 95
2964.58 100
2964.71 106
2964.83 115
2964.96 125
2965.08 134
2965.21 142
2965.33 147
2965.46 150
2965.58 150
2965.71 148
2965.83 145
2965.96 141
2966.08 138
2966.21 134
2966.33 130
2966.45 125
2966.58 118
2966.70 110
2966.83 100
2966.95 89
2967.08 78
2967.20 69
2967.33 61
2967.45 55
2967.58 50
2967.70 44
2967.83 38
2967.95 31
2968.08 25
2968.20 19
2968.33 17
2968.45 18
2968.57 24
2968.70 32
2968.82 42
2968.95 50
2969.07 54
2969.20 55
2969.32 51
2969.45 43
2969.57 36
2969.70 30
2969.82 28
2969.95 32
2970.07 39
2970.20 51
2970.32 63
2970.45 74
2970.57 82
2970.70 86
2970.82 84
2970.95 77
2971.07 66
2971.19 53
2971.32 39
2971.44 27
2971.57 18
2971.69 12
2971.82 11
2971.94 12
2972.07 16
2972.19 20
2972.32 24
2972.44 27
2972.57 28
2972.69 26
2972.82 23
2972.94 18
2973.07 12
2973.19 5
2973.32 0
2973.44 0
2973.57 0
2973.69 0
2973.82 0
2973.94 0
2974.07 0
2974.19 0
2974.32 0
2974.44 8
2974.57 16
2974.69 23
2974.81 27
2974.94 29
2975.06 30
2975.19 30
2975.31 31
2975.44 34
2975.56 39
2975.69 45
2975.81 53
2975.94 60
2976.06 67
2976.19 72
2976.31 76
2976.44 78
2976.56 80
2976.69 82
2976.81 87
2976.94 93
2977.06 101
2977.19 110
2977.31 119
2977.44 127
2977.56 134
2977.69 138
2977.81 140
2977.94 139
2978.06 138
2978.19 134
2978.31 131
2978.44 126
2978.56 122
2978.69 119
2978.81 116
2978.94 114
2979.06 113
2979.19 111
2979.31 107
2979.44 102
2979.56 95
2979.69 85
2979.81 75
2979.94 65
2980.06 58
2980.19 54
2980.31 54
2980.44 57
2980.56 63
2980.69 70
2980.81 77
2980.94 83
2981.06 89
2981.19 95
2981.31 101
2981.44 107
2981.56 114
2981.69 119
2981.81 124
2981.94 126
2982.06 126
2982.19 124
2982.31 119
2982.44 113
2982.56 105
2982.69 95
2982.81 84
2982.94 72
2983.06 61
2983.19 50
2983.31 40
2983.44 33
2983.56 29
2983.69 27
2983.81 26
2983.94 26
2984.06 25
2984.19 23
2984.31 20
2984.44 17
2984.56 15
2984.69 14
2984.81 13
2984.94 13
2985.06 13
2985.19 11
2985.31 7
2985.44 2
2985.56 0
2985.69 0
2985.81 0
2985.94 0
2986.06 0
2986.19 9
2986.31 25
2986.44 42
2986.56 59
2986.69 73
2986.81 83
2986.94 87
2987.06 87
2987.19 82
2987.31 74
2987.44 64
2987.56 54
2987.69 47
2987.81 42
2987.94 40
2988.07 41
2988.19 45
2988.32 49
2988.44 52
2988.57 55
2988.69 55
2988.82 53
2988.94 51
2989.07 50
2989.19 51
2989.32 54
2989.44 60
2989.57 67
2989.69 74
2989.82 81
2989.94 86
2990.07 86
2990.19 84
2990.32 79
2990.44 72
2990.57 65
2990.69 59
2990.82 55
2990.94 53
2991.07 53
2991.19 54
2991.32 55
2991.45 55
2991.57 55
2991.70 54
2991.82 53
2991.95 52
2992.07 49
2992.20 46
2992.32 40
2992.45 32
2992.57 21
2992.70 10
2992.82 0
2992.95 0
2993.07 0
2993.20 0
2993.32 0
2993.45 0
2993.57 0
2993.70 0
2993.82 0
2993.95 8
2994.08 20
2994.20 33
2994.33 48
2994.45 64
2994.58 78
2994.70 90
2994.83 98
2994.95 102
2995.08 101
2995.20 97
2995.33 92
2995.45 86
2995.58 82
2995.70 79
2995.83 76
2995.95 74
2996.08 70
2996.21 65
2996.33 58
2996.46 51
2996.58 45
2996.71 40
2996.83 38
2996.96 37
2997.08 38
2997.21 39
2997.33 40
2997.46 42
2997.58 44
2997.71 48
2997.83 53
2997.96 59
2998.09 65
2998.21 69
2998.34 71
2998.46 69
2998.59 63
2998.71 57
2998.84 51
2998.96 48
2999.09 49
2999.21 54
2999.34 62
2999.46 73
2999.59 84
2999.71 94
2999.84 103
2999.97 110
3000.09 116
3000.22 121
3000.34 127
3000.47 132
3000.59 138
3000.72 145
3000.84 151
3000.97 158
3001.09 164
3001.22 170
3001.35 174
3001.47 176
3001.60 176
3001.72 174
3001.85 171
3001.97 168
3002.10 164
3002.22 161
3002.35 158
3002.47 155
3002.60 151
3002.73 147
3002.85 141
3002.98 136
3003.10 130
3003.23 123
3003.35 114
3003.48 103
3003.60 90
3003.73 73
3003.85 54
3003.98 33
3004.11 12
3004.23 0
3004.36 0
3004.48 0
3004.61 0
3004.73 0
3004.86 0
3004.98 0
3005.11 0
3005.23 9
3005.36 17
3005.49 24
3005.61 28
3005.74 31
3005.86 33
3005.99 36
3006.11 41
3006.24 48
3006.36 58
3006.49 72
3006.62 88
3006.74 108
3006.87 129
3006.99 150
3007.12 168
3007.24 180
3007.37 186
3007.49 185
3007.62 177
3007.75 164
3007.87 148
3008.00 132
3008.12 118
3008.25 105
3008.37 96
3008.50 90
3008.62 87
3008.75 89
3008.88 94
3009.00 102
3009.13 113
3009.25 127
3009.38 142
3009.50 155
3009.63 167
3009.75 176
3009.88 182
3010.01 186
3010.13 188
3010.26 190
3010.38 193
3010.51 199
3010.63 208
3010.76 222
3010.88 238
3011.01 257
3011.14 275
3011.26 291
3011.39 302
3011.51 307
3011.64 304
3011.76 293
3011.89 277
3012.02 257
3012.14 235
3012.27 213
3012.39 192
3012.52 175
3012.64 161
3012.77 153
3012.90 149
3013.02 149
3013.15 153
3013.27 159
3013.40 165
3013.52 169
3013.65 171
3013.77 169
3013.90 165
3014.03 157
3014.15 148
3014.28 139
3014.40 130
3014.53 122
3014.65 114
3014.78 107
3014.91 100
3015.03 92
3015.16 85
3015.28 77
3015.41 71
3015.53 66
3015.66 63
3015.79 64
3015.91 66
3016.04 71
3016.16 76
3016.29 80
3016.41 85
3016.54 91
3016.67 98
3016.79 107
3016.92 120
3017.04 135
3017.17 152
3017.30 168
3017.42 180
3017.55 188
3017.67 189
3017.80 186
3017.92 179
3018.05 170
3018.18 163
3018.30 158
3018.43 157
3018.55 161
3018.68 168
3018.80 177
3018.93 188
3019.06 198
3019.18 207
3019.31 214
3019.43 218
3019.56 220
3019.68 219
3019.81 216
3019.94 212
3020.06 206
3020.19 200
3020.31 192
3020.44 182
3020.57 170
3020.69 157
3020.82 142
3020.94 128
3021.07 116
3021.19 106
3021.32 100
3021.45 99
3021.57 102
3021.70 109
3021.82 119
3021.95 132
3022.08 146
3022.20 160
3022.33 172
3022.45 182
3022.58 189
3022.71 191
3022.83 190
3022.96 185
3023.08 178
3023.21 171
3023.33 165
3023.46 160
3023.59 159
3023.71 161
3023.84 167
3023.96 177
3024.09 189
3024.22 203
3024.34 216
3024.47 228
3024.59 236
3024.72 239
3024.85 237
3024.97 229
3025.10 218
3025.22 204
3025.35 190
3025.47 177
3025.60 166
3025.73 158
3025.85 152
3025.98 149
3026.10 148
3026.23 148
3026.36 149
3026.48 151
3026.61 154
3026.73 158
3026.86 165
3026.99 172
3027.11 181
3027.24 191
3027.36 199
3027.49 206
3027.62 210
3027.74 210
3027.87 207
3027.99 201
3028.12 192
3028.25 183
3028.37 172
3028.50 162
3028.62 153
3028.75 144
3028.88 138
3029.00 133
3029.13 131
3029.25 128
3029.38 126
3029.51 123
3029.63 119
3029.76 113
3029.88 106
3030.01 98
3030.14 91
3030.26 84
3030.39 78
3030.51 72
3030.64 65
3030.77 56
3030.89 45
3031.02 34
3031.14 23
3031.27 15
3031.40 11
3031.52 12
3031.65 20
3031.77 32
3031.90 47
3032.03 63
3032.15 78
3032.28 89
3032.40 97
3032.53 100
3032.66 100
3032.78 98
3032.91 94
3033.04 90
3033.16 86
3033.29 82
3033.41 77
3033.54 73
3033.67 68
3033.79 63
3033.92 58
3034.04 53
3034.17 49
3034.30 44
3034.42 40
3034.55 38
3034.67 36
3034.80 36
3034.93 37
3035.05 40
3035.18 46
3035.31 54
3035.43 63
3035.56 73
3035.68 80
3035.81 85
3035.94 85
3036.06 81
3036.19 72
3036.31 60
3036.44 46
3036.57 34
3036.69 23
3036.82 16
3036.95 12
3037.07 13
3037.20 17
3037.32 25
3037.45 35
3037.58 45
3037.70 53
3037.83 56
3037.95 55
3038.08 49
3038.21 40
3038.33 29
3038.46 20
3038.59 12
3038.71 8
3038.84 6
3038.96 5
3039.09 4
3039.22 1
3039.34 0
3039.47 0
3039.60 0
3039.72 0
3039.85 0
3039.97 0
3040.10 0
3040.23 7
3040.35 20
3040.48 33
3040.60 47
3040.73 60
3040.86 71
3040.98 81
3041.11 90
3041.24 97
3041.36 103
3041.49 108
3041.62 112
3041.74 113
3041.87 113
3041.99 111
3042.12 109
3042.25 108
3042.37 108
3042.50 111
3042.63 115
3042.75 121
3042.88 126
3043.00 130
3043.13 131
3043.26 130
3043.38 129
3043.51 128
3043.64 128
3043.76 130
3043.89 133
3044.01 138
3044.14 142
3044.27 144
3044.39 143
3044.52 139
3044.65 133
3044.77 126
3044.90 119
3045.03 114
3045.15 114
3045.28 118
3045.40 128
3045.53 142
3045.66 159
3045.78 176
3045.91 192
3046.04 204
3046.16 211
3046.29 213
3046.41 210
3046.54 205
3046.67 200
3046.79 197
3046.92 198
3047.05 203
3047.17 210
3047.30 219
3047.43 226
3047.55 230
3047.68 229
3047.81 223
3047.93 214
3048.06 203
3048.18 194
3048.31 187
3048.44 185
3048.56 187
3048.69 193
3048.82 200
3048.94 206
3049.07 208
3049.20 205
3049.32 195
3049.45 179
3049.57 159
3049.70 137
3049.83 116
3049.95 100
3050.08 89
3050.21 85
3050.33 85
3050.46 89
3050.59 93
3050.71 96
3050.84 97
3050.97 96
3051.09 94
3051.22 93
3051.35 95
3051.47 99
3051.60 105
3051.72 113
3051.85 120
3051.98 124
3052.10 127
3052.23 128
3052.36 127
3052.48 126
3052.61 125
3052.74 125
3052.86 125
3052.99 122
3053.12 117
3053.24 108
3053.37 97
3053.50 83
3053.62 70
3053.75 58
3053.87 50
3054.00 45
3054.13 44
3054.25 47
3054.38 52
3054.51 60
3054.63 69
3054.76 80
3054.89 92
3055.01 104
3055.14 114
3055.27 122
3055.39 128
3055.52 132
3055.65 133
3055.77 133
3055.90 132
3056.03 130
3056.15 127
3056.28 122
3056.41 115
3056.53 104
3056.66 92
3056.79 78
3056.91 65
3057.04 55
3057.17 49
3057.29 47
3057.42 51
3057.55 57
3057.67 66
3057.80 75
3057.92 84
3058.05 90
3058.18 94
3058.30 95
3058.43 95
3058.56 92
3058.68 89
3058.81 86
3058.94 85
3059.06 85
3059.19 86
3059.32 90
3059.44 94
3059.57 100
3059.70 107
3059.82 114
3059.95 122
3060.08 129
3060.20 136
3060.33 142
3060.46 145
3060.58 146
3060.71 145
3060.84 141
3060.96 134
3061.09 127
3061.22 118
3061.34 110
3061.47 102
3061.60 95
3061.72 89
3061.85 83
3061.98 78
3062.10 72
3062.23 67
3062.36 61
3062.48 55
3062.61 49
3062.74 44
3062.86 41
3062.99 39
3063.12 38
3063.24 40
3063.37 44
3063.50 50
3063.62 57
3063.75 65
3063.88 73
3064.00 82
3064.13 91
3064.26 99
3064.39 106
3064.51 112
3064.64 117
3064.77 120
3064.89 120
3065.02 117
3065.15 111
3065.27 105
3065.40 99
3065.53 93
3065.65 90
3065.78 90
3065.91 90
3066.03 91
3066.16 92
3066.29 91
3066.41 89
3066.54 87
3066.67 85
3066.79 84
3066.92 83
3067.05 81
3067.17 79
3067.30 73
3067.43 66
3067.55 56
3067.68 46
3067.81 37
3067.93 31
3068.06 28
3068.19 29
3068.32 31
3068.44 34
3068.57 37
3068.70 37
3068.82 35
3068.95 30
3069.08 23
3069.20 15
3069.33 7
3069.46 0
3069.58 0
3069.71 0
3069.84 0
3069.96 0
3070.09 1
3070.22 4
3070.34 6
3070.47 6
3070.60 4
3070.73 1
3070.85 0
3070.98 0
3071.11 0
3071.23 2
3071.36 8
3071.49 16
3071.61 27
3071.74 39
3071.87 51
3071.99 60
3072.12 67
3072.25 70
3072.37 71
3072.50 68
3072.63 65
3072.76 62
3072.88 61
3073.01 62
3073.14 66
3073.26 72
3073.39 80
3073.52 91
3073.64 103
3073.77 117
3073.90 132
3074.02 147
3074.15 161
3074.28 172
3074.41 177
3074.53 176
3074.66 169
3074.79 156
3074.91 139
3075.04 121
3075.17 102
3075.29 86
3075.42 72
3075.55 61
3075.68 53
3075.80 46
3075.93 41
3076.06 36
3076.18 33
3076.31 32
3076.44 34
3076.56 40
3076.69 51
3076.82 66
3076.94 85
3077.07 107
3077.20 129
3077.33 151
3077.45 172
3077.58 192
3077.71 208
3077.83 221
3077.96 230
3078.09 235
3078.21 237
3078.34 236
3078.47 234
3078.60 233
3078.72 232
3078.85 233
3078.98 235
3079.10 237
3079.23 239
3079.36 239
3079.49 238
3079.61 235
3079.74 230
3079.87 223
3079.99 215
3080.12 206
3080.25 197
3080.37 189
3080.50 182
3080.63 177
3080.76 174
3080.88 173
3081.01 171
3081.14 169
3081.26 165
3081.39 161
3081.52 154
3081.65 146
3081.77 137
3081.90 128
3082.03 118
3082.15 109
3082.28 101
3082.41 95
3082.54 92
3082.66 91
3082.79 91
3082.92 92
3083.04 94
3083.17 94
3083.30 94
3083.43 93
3083.55 92
3083.68 89
3083.81 85
3083.93 78
3084.06 70
3084.19 60
3084.32 50
3084.44 41
3084.57 35
3084.70 32
3084.82 34
3084.95 38
3085.08 44
3085.21 49
3085.33 53
3085.46 54
3085.59 52
3085.71 48
3085.84 42
3085.97 36
3086.10 31
3086.22 29
3086.35 28
3086.48 29
3086.60 32
3086.73 35
3086.86 36
3086.99 34
3087.11 29
3087.24 22
3087.37 12
3087.49 3
3087.62 0
3087.75 0
3087.88 0
3088.00 0
3088.13 0
3088.26 0
3088.39 0
3088.51 0
3088.64 1
3088.77 3
3088.89 8
3089.02 14
3089.15 22
3089.28 31
3089.40 40
3089.53 49
3089.66 57
3089.78 63
3089.91 68
3090.04 70
3090.17 71
3090.29 70
3090.42 69
3090.55 67
3090.68 66
3090.80 65
3090.93 65
3091.06 66
3091.19 68
3091.31 70
3091.44 70
3091.57 69
3091.69 65
3091.82 58
3091.95 49
3092.08 38
3092.20 27
3092.33 19
3092.46 13
3092.59 12
3092.71 14
3092.84 20
3092.97 28
3093.09 37
3093.22 45
3093.35 53
3093.48 59
3093.60 65
3093.73 69
3093.86 73
3093.99 77
3094.11 80
3094.24 82
3094.37 84
3094.50 85
3094.62 87
3094.75 89
3094.88 90
3095.00 92
3095.13 94
3095.26 95
3095.39 97
3095.51 98
3095.64 99
3095.77 99
3095.90 98
3096.02 96
3096.15 92
3096.28 86
3096.41 79
3096.53 72
3096.66 63
3096.79 55
3096.92 48
3097.04 42
3097.17 38
3097.30 36
3097.43 36
3097.55 38
3097.68 42
3097.81 47
3097.94 55
3098.06 62
3098.19 70
3098.32 77
3098.44 83
3098.57 87
3098.70 90
3098.83 92
3098.95 94
3099.08 97
3099.21 102
3099.34 109
3099.46 117
3099.59 125
3099.72 130
3099.85 131
3099.97 127
3100.10 118
3100.23 104
3100.36 86
3100.48 66
3100.61 47
3100.74 28
3100.87 12
3100.99 0
3101.12 0
3101.25 0
3101.38 0
3101.50 0
3101.63 0
3101.76 0
3101.89 3
3102.01 12
3102.14 18
3102.27 21
3102.40 20
3102.52 15
3102.65 9
3102.78 3
3102.91 0
3103.03 0
3103.16 0
3103.29 0
3103.42 3
3103.54 11
3103.67 21
3103.80 32
3103.93 44
3104.05 56
3104.18 67
3104.31 75
3104.44 81
3104.57 84
3104.69 85
3104.82 84
3104.95 82
3105.08 81
3105.20 81
3105.33 83
3105.46 84
3105.59 85
3105.71 85
3105.84 83
3105.97 80
3106.10 75
3106.22 71
3106.35 69
3106.48 68
3106.61 69
3106.73 72
3106.86 78
3106.99 85
3107.12 93
3107.24 101
3107.37 109
3107.50 115
3107.63 117
3107.76 114
3107.88 105
3108.01 92
3108.14 75
3108.27 56
3108.39 40
3108.52 27
3108.65 18
3108.78 13
3108.90 10
3109.03 7
3109.16 4
3109.29 0
3109.41 0
3109.54 0
3109.67 0
3109.80 0
3109.93 0
3110.05 0
3110.18 1
3110.31 18
3110.44 37
3110.56 56
3110.69 72
3110.82 85
3110.95 92
3111.07 96
3111.20 96
3111.33 96
3111.46 96
3111.59 99
3111.71 103
3111.84 109
3111.97 114
3112.10 117
3112.22 116
3112.35 111
3112.48 102
3112.61 89
3112.73 75
3112.86 60
3112.99 49
3113.12 40
3113.25 36
3113.37 36
3113.50 38
3113.63 42
3113.76 46
3113.88 49
3114.01 50
3114.14 47
3114.27 40
3114.40 31
3114.52 20
3114.65 7
3114.78 0
3114.91 0
3115.03 0
3115.16 0
3115.29 0
3115.42 0
3115.55 0
3115.67 0
3115.80 1
3115.93 10
3116.06 22
3116.18 36
3116.31 54
3116.44 74
3116.57 95
3116.70 115
3116.82 131
3116.95 143
3117.08 149
3117.21 149
3117.34 143
3117.46 133
3117.59 121
3117.72 108
3117.85 96
3117.97 87
3118.10 81
3118.23 79
3118.36 81
3118.49 85
3118.61 92
3118.74 98
3118.87 103
3119.00 104
3119.12 100
3119.25 91
3119.38 78
3119.51 62
3119.64 45
3119.76 30
3119.89 17
3120.02 9
3120.15 4
3120.28 2
3120.40 4
3120.53 7
3120.66 13
3120.79 20
3120.92 29
3121.04 39
3121.17 50
3121.30 61
3121.43 72
3121.55 83
3121.68 92
3121.81 99
3121.94 105
3122.07 109
3122.19 111
3122.32 112
3122.45 112
3122.58 111
3122.71 110
3122.83 110
3122.96 109
3123.09 109
3123.22 108
3123.35 108
3123.47 106
3123.60 103
3123.73 98
3123.86 90
3123.99 80
3124.11 67
3124.24 54
3124.37 41
3124.50 30
3124.63 23
3124.75 19
3124.88 18
3125.01 18
3125.14 20
3125.27 20
3125.39 19
3125.52 17
3125.65 14
3125.78 11
3125.91 9
3126.03 9
3126.16 10
3126.29 13
3126.42 18
3126.55 23
3126.67 30
3126.80 37
3126.93 43
3127.06 49
3127.19 54
3127.31 59
3127.44 65
3127.57 71
3127.70 79
3127.83 89
3127.95 100
3128.08 111
3128.21 120
3128.34 127
3128.47 130
3128.59 131
3128.72 130
3128.85 127
3128.98 124
3129.11 123
3129.23 123
3129.36 124
3129.49 126
3129.62 127
3129.75 128
3129.88 128
3130.00 126
3130.13 122
3130.26 116
3130.39 108
3130.52 100
3130.64 92
3130.77 87
3130.90 86
3131.03 88
3131.16 92
3131.28 97
3131.41 101
3131.54 102
3131.67 98
3131.80 92
3131.92 83
3132.05 76
3132.18 71
3132.31 71
3132.44 76
3132.57 84
3132.69 95
3132.82 105
3132.95 113
3133.08 118
3133.21 120
3133.33 119
3133.46 116
3133.59 113
3133.72 112
3133.85 114
3133.98 119
3134.10 126
3134.23 134
3134.36 142
3134.49 148
3134.62 151
3134.74 149
3134.87 144
3135.00 136
3135.13 125
3135.26 114
3135.39 103
3135.51 92
3135.64 83
3135.77 76
3135.90 69
3136.03 62
3136.15 55
3136.28 48
3136.41 41
3136.54 35
3136.67 31
3136.80 31
3136.92 37
3137.05 47
3137.18 63
3137.31 82
3137.44 101
3137.57 120
3137.69 134
3137.82 145
3137.95 151
3138.08 154
3138.21 153
3138.33 152
3138.46 150
3138.59 148
3138.72 146
3138.85 142
3138.98 136
3139.10 129
3139.23 120
3139.36 110
3139.49 100
3139.62 92
3139.75 86
3139.87 82
3140.00 79
3140.13 77
3140.26 77
3140.39 78
3140.52 82
3140.64 87
3140.77 95
3140.90 103
3141.03 110
3141.16 116
3141.29 117
3141.41 115
3141.54 110
3141.67 102
3141.80 93
3141.93 86
3142.06 80
3142.18 75
3142.31 70
3142.44 64
3142.57 56
3142.70 47
3142.83 36
3142.95 24
3143.08 14
3143.21 6
3143.34 0
3143.47 0
3143.60 0
3143.72 0
3143.85 0
3143.98 0
3144.11 0
3144.24 0
3144.37 0
3144.49 8
3144.62 22
3144.75 36
3144.88 48
3145.01 58
3145.14 64
3145.26 67
3145.39 66
3145.52 63
3145.65 58
3145.78 53
3145.91 46
3146.03 40
3146.16 34
3146.29 29
3146.42 25
3146.55 23
3146.68 23
3146.81 28
3146.93 38
3147.06 52
3147.19 69
3147.32 88
3147.45 106
3147.58 122
3147.70 133
3147.83 141
3147.96 144
3148.09 145
3148.22 144
3148.35 143
3148.48 143
3148.60 145
3148.73 147
3148.86 150
3148.99 151
3149.12 152
3149.25 149
3149.37 142
3149.50 131
3149.63 116
3149.76 99
3149.89 81
3150.02 64
3150.15 49
3150.27 38
3150.40 31
3150.53 27
3150.66 27
3150.79 31
3150.92 38
3151.05 49
3151.17 64
3151.30 82
3151.43 101
3151.56 119
3151.69 133
3151.82 143
3151.95 150
3152.07 154
3152.20 158
3152.33 162
3152.46 168
3152.59 176
3152.72 185
3152.84 194
3152.97 201
3153.10 206
3153.23 209
3153.36 209
3153.49 207
3153.62 203
3153.74 198
3153.87 190
3154.00 182
3154.13 172
3154.26 162
3154.39 151
3154.52 141
3154.64 133
3154.77 126
3154.90 122
3155.03 119
3155.16 117
3155.29 114
3155.42 110
3155.55 103
3155.67 93
3155.80 80
3155.93 66
3156.06 53
3156.19 43
3156.32 36
3156.45 35
3156.57 39
3156.70 48
3156.83 62
3156.96 78
3157.09 97
3157.22 117
3157.35 136
3157.47 152
3157.60 163
3157.73 169
3157.86 169
3157.99 162
3158.12 151
3158.25 136
3158.38 120
3158.50 103
3158.63 88
3158.76 74
3158.89 64
3159.02 56
3159.15 50
3159.28 46
3159.40 44
3159.53 43
3159.66 42
3159.79 44
3159.92 46
3160.05 50
3160.18 54
3160.31 59
3160.43 63
3160.56 65
3160.69 64
3160.82 60
3160.95 52
3161.08 42
3161.21 31
3161.34 20
3161.46 9
3161.59 1
3161.72 0
3161.85 0
3161.98 0
3162.11 3
3162.24 13
3162.37 26
3162.49 40
3162.62 55
3162.75 67
3162.88 77
3163.01 82
3163.14 82
3163.27 79
3163.40 73
3163.52 69
3163.65 66
3163.78 66
3163.91 68
3164.04 71
3164.17 74
3164.30 75
3164.43 74
3164.55 70
3164.68 65
3164.81 60
3164.94 55
3165.07 52
3165.20 49
3165.33 47
3165.46 44
3165.59 41
3165.71 38
3165.84 33
3165.97 28
3166.10 23
3166.23 18
3166.36 15
3166.49 13
3166.62 13
3166.74 16
3166.87 21
3167.00 28
3167.13 35
3167.26 43
3167.39 50
3167.52 57
3167.65 64
3167.78 70
3167.90 75
3168.03 78
3168.16 79
3168.29 76
3168.42 70
3168.55 60
3168.68 49
3168.81 36
3168.94 24
3169.06 14
3169.19 7
3169.32 3
3169.45 3
3169.58 7
3169.71 14
3169.84 27
3169.97 43
3170.10 62
3170.22 83
3170.35 102
3170.48 120
3170.61 134
3170.74 143
3170.87 148
3171.00 151
3171.13 153
3171.26 154
3171.38 158
3171.51 162
3171.64 167
3171.77 172
3171.90 175
3172.03 176
3172.16 173
3172.29 167
3172.42 158
3172.55 147
3172.67 135
3172.80 123
3172.93 112
3173.06 104
3173.19 100
3173.32 98
3173.45 98
3173.58 98
3173.71 99
3173.83 99
3173.96 97
3174.09 93
3174.22 89
3174.35 84
3174.48 78
3174.61 73
3174.74 68
3174.87 66
3175.00 66
3175.12 68
3175.25 73
3175.38 80
3175.51 86
3175.64 90
3175.77 90
3175.90 86
3176.03 79
3176.16 69
3176.29 59
3176.42 52
3176.54 48
3176.67 47
3176.80 51
3176.93 56
3177.06 62
3177.19 68
3177.32 70
3177.45 70
3177.58 67
3177.71 62
3177.83 55
3177.96 47
3178.09 40
3178.22 33
3178.35 25
3178.48 17
3178.61 9
3178.74 0
3178.87 0
3179.00 0
3179.13 0
3179.25 0
3179.38 0
3179.51 0
3179.64 0
3179.77 9
3179.90 26
3180.03 40
3180.16 48
3180.29 51
3180.42 48
3180.55 41
3180.67 32
3180.80 24
3180.93 19
3181.06 19
3181.19 24
3181.32 32
3181.45 42
3181.58 51
3181.71 57
3181.84 58
3181.97 56
3182.10 52
3182.22 47
3182.35 44
3182.48 45
3182.61 49
3182.74 56
3182.87 65
3183.00 73
3183.13 80
3183.26 83
3183.39 84
3183.52 83
3183.65 81
3183.77 79
3183.90 79
3184.03 79
3184.16 81
3184.29 83
3184.42 85
3184.55 86
3184.68 87
3184.81 87
3184.94 87
3185.07 89
3185.20 92
3185.33 97
3185.45 102
3185.58 108
3185.71 113
3185.84 116
3185.97 118
3186.10 120
3186.23 123
3186.36 128
3186.49 135
3186.62 145
3186.75 156
3186.88 167
3187.01 175
3187.13 182
3187.26 185
3187.39 187
3187.52 190
3187.65 194
3187.78 201
3187.91 212
3188.04 226
3188.17 241
3188.30 257
3188.43 272
3188.56 284
3188.69 293
3188.82 298
3188.94 299
3189.07 296
3189.20 289
3189.33 277
3189.46 263
3189.59 247
3189.72 231
3189.85 214
3189.98 198
3190.11 184
3190.24 171
3190.37 159
3190.50 148
3190.63 139
3190.75 130
3190.88 124
3191.01 119
3191.14 117
3191.27 117
3191.40 119
3191.53 123
3191.66 129
3191.79 134
3191.92 139
3192.05 143
3192.18 145
3192.31 144
3192.44 142
3192.57 137
3192.69 132
3192.82 125
3192.95 119
3193.08 113
3193.21 109
3193.34 105
3193.47 103
3193.60 103
3193.73 104
3193.86 105
3193.99 107
3194.12 109
3194.25 109
3194.38 110
3194.51 110
3194.64 112
3194.77 115
3194.89 121
3195.02 131
3195.15 143
3195.28 157
3195.41 170
3195.54 180
3195.67 187
3195.80 189
3195.93 187
3196.06 181
3196.19 173
3196.32 163
3196.45 152
3196.58 140
3196.71 128
3196.84 116
3196.97 107
3197.10 101
3197.22 101
3197.35 107
3197.48 119
3197.61 134
3197.74 150
3197.87 161
3198.00 167
3198.13 165
3198.26 156
3198.39 144
3198.52 131
3198.65 119
3198.78 111
3198.91 108
3199.04 108
3199.17 111
3199.30 116
3199.43 121
3199.56 125
3199.68 128
3199.81 128
3199.94 122
3200.07 112
3200.20 97
3200.33 78
3200.46 57
3200.59 38
3200.72 23
3200.85 14
3200.98 12
3201.11 17
3201.24 27
3201.37 41
3201.50 55
3201.63 68
3201.76 79
3201.89 86
3202.02 90
3202.15 90
3202.28 88
3202.41 85
3202.53 83
3202.66 82
3202.79 82
3202.92 86
3203.05 91
3203.18 98
3203.31 106
3203.44 114
3203.57 120
3203.70 125
3203.83 127
3203.96 126
3204.09 123
3204.22 117
3204.35 109
3204.48 101
3204.61 92
3204.74 83
3204.87 75
3205.00 69
3205.13 64
3205.26 61
3205.39 60
3205.52 61
3205.65 63
3205.77 67
3205.90 71
3206.03 74
3206.16 76
3206.29 77
3206.42 76
3206.55 75
3206.68 74
3206.81 74
3206.94 76
3207.07 80
3207.20 84
3207.33 88
3207.46 92
3207.59 94
3207.72 95
3207.85 96
3207.98 97
3208.11 99
3208.24 102
3208.37 104
3208.50 105
3208.63 103
3208.76 100
3208.89 95
3209.02 89
3209.15 85
3209.28 82
3209.41 82
3209.54 83
3209.67 87
3209.79 92
3209.92 97
3210.05 101
3210.18 105
3210.31 109
3210.44 112
3210.57 116
3210.70 122
3210.83 128
3210.96 136
3211.09 143
3211.22 151
3211.35 156
3211.48 160
3211.61 162
3211.74 163
3211.87 165
3212.00 168
3212.13 173
3212.26 179
3212.39 185
3212.52 190
3212.65 191
3212.78 190
3212.91 185
3213.04 179
3213.17 172
3213.30 167
3213.43 164
3213.56 164
3213.69 165
3213.82 166
3213.95 165
3214.08 162
3214.21 155
3214.34 145
3214.47 132
3214.60 117
3214.73 102
3214.86 86
3214.99 72
3215.12 59
3215.25 49
3215.38 43
3215.51 41
3215.63 43
3215.76 47
3215.89 54
3216.02 62
3216.15 71
3216.28 79
3216.41 87
3216.54 95
3216.67 103
3216.80 109
3216.93 113
3217.06 113
3217.19 111
3217.32 105
3217.45 97
3217.58 88
3217.71 80
3217.84 72
3217.97 65
3218.10 59
3218.23 54
3218.36 48
3218.49 43
3218.62 38
3218.75 34
3218.88 30
3219.01 27
3219.14 23
3219.27 19
3219.40 15
3219.53 10
3219.66 6
3219.79 3
3219.92 1
3220.05 0
3220.18 0
3220.31 0
3220.44 0
3220.57 0
3220.70 0
3220.83 0
3220.96 0
3221.09 0
3221.22 3
3221.35 14
3221.48 25
3221.61 36
3221.74 45
3221.87 51
3222.00 52
3222.13 51
3222.26 47
3222.39 43
3222.52 38
3222.65 35
3222.78 32
3222.91 29
3223.04 25
3223.17 19
3223.30 13
3223.43 6
3223.56 0
3223.69 0
3223.82 0
3223.95 0
3224.08 0
3224.21 0
3224.34 0
3224.47 0
3224.60 0
3224.73 5
3224.86 16
3224.99 29
3225.12 41
3225.25 52
3225.38 58
3225.51 60
3225.64 57
3225.77 51
3225.90 45
3226.03 39
3226.16 35
3226.29 35
3226.42 38
3226.55 45
3226.68 55
3226.81 67
3226.94 81
3227.07 96
3227.20 111
3227.33 125
3227.46 138
3227.59 149
3227.72 157
3227.85 161
3227.98 163
3228.11 161
3228.24 157
3228.37 150
3228.50 142
3228.63 131
3228.76 120
3228.89 109
3229.02 99
3229.15 89
3229.28 79
3229.41 71
3229.54 64
3229.67 61
3229.80 61
3229.93 66
3230.06 75
3230.19 89
3230.32 104
3230.45 120
3230.58 132
3230.71 141
3230.84 145
3230.97 145
3231.10 143
3231.23 141
3231.36 139
3231.49 138
3231.62 138
3231.75 138
3231.88 136
3232.02 131
3232.15 124
3232.28 114
3232.41 102
3232.54 89
3232.67 77
3232.80 66
3232.93 56
3233.06 48
3233.19 42
3233.32 37
3233.45 33
3233.58 30
3233.71 27
3233.84 25
3233.97 22
3234.10 20
3234.23 17
3234.36 13
3234.49 9
3234.62 3
3234.75 0
3234.88 0
3235.01 0
3235.14 0
3235.27 3
3235.40 14
3235.53 27
3235.66 39
3235.79 50
3235.92 57
3236.05 63
3236.18 67
3236.31 72
3236.44 78
3236.57 87
3236.70 98
3236.83 110
3236.96 121
3237.09 128
3237.22 131
3237.35 127
3237.48 117
3237.61 101
3237.75 82
3237.88 63
3238.01 45
3238.14 33
3238.27 26
3238.40 26
3238.53 32
3238.66 42
3238.79 52
3238.92 60
3239.05 63
3239.18 62
3239.31 57
3239.44 48
3239.57 37
3239.70 26
3239.83 17
3239.96 9
3240.09 3
3240.22 0
3240.35 0
3240.48 0
3240.61 0
3240.74 0
3240.87 0
3241.00 0
3241.13 0
3241.26 0
3241.39 4
3241.52 10
3241.65 16
3241.79 23
3241.92 28
3242.05 33
3242.18 37
3242.31 40
3242.44 41
3242.57 43
3242.70 44
3242.83 47
3242.96 51
3243.09 58
3243.22 68
3243.35 81
3243.48 95
3243.61 109
3243.74 122
3243.87 131
3244.00 135
3244.13 136
3244.26 133
3244.39 129
3244.52 125
3244.65 121
3244.78 120
3244.91 119
3245.05 119
3245.18 119
3245.31 117
3245.44 112
3245.57 104
3245.70 93
3245.83 81
3245.96 68
3246.09 56
3246.22 46
3246.35 39
3246.48 36
3246.61 37
3246.74 40
3246.87 46
3247.00 52
3247.13 57
3247.26 62
3247.39 67
3247.52 71
3247.65 76
3247.78 83
3247.92 91
3248.05 100
3248.18 111
3248.31 122
3248.44 132
3248.57 142
3248.70 151
3248.83 159
3248.96 165
3249.09 169
3249.22 171
3249.35 170
3249.48 166
3249.61 160
3249.74 152
3249.87 144
3250.00 136
3250.13 130
3250.26 126
3250.39 123
3250.53 122
3250.66 122
3250.79 123
3250.92 125
3251.05 128
3251.18 132
3251.31 136
3251.44 140
3251.57 143
3251.70 147
3251.83 150
3251.96 154
3252.09 158
3252.22 162
3252.35 166
3252.48 170
3252.61 172
3252.75 173
3252.88 172
3253.01 171
3253.14 170
3253.27 170
3253.40 171
3253.53 173
3253.66 175
3253.79 178
3253.92 180
3254.05 180
3254.18 178
3254.31 175
3254.44 171
3254.57 165
3254.70 159
3254.83 154
3254.97 150
3255.10 149
3255.23 150
3255.36 154
3255.49 159
3255.62 166
3255.75 172
3255.88 178
3256.01 184
3256.14 188
3256.27 191
3256.40 193
3256.53 193
3256.66 192
3256.79 190
3256.93 187
3257.06 182
3257.19 177
3257.32 171
3257.45 164
3257.58 158
3257.71 151
3257.84 146
3257.97 142
3258.10 139
3258.23 138
3258.36 138
3258.49 140
3258.62 141
3258.75 142
3258.89 143
3259.02 142
3259.15 141
3259.28 137
3259.41 134
3259.54 129
3259.67 125
3259.80 122
3259.93 120
3260.06 117
3260.19 114
3260.32 110
3260.45 103
3260.58 96
3260.72 88
3260.85 82
3260.98 77
3261.11 75
3261.24 75
3261.37 77
3261.50 79
3261.63 80
3261.76 80
3261.89 78
3262.02 74
3262.15 69
3262.28 63
3262.42 57
3262.55 52
3262.68 48
3262.81 45
3262.94 44
3263.07 47
3263.20 54
3263.33 64
3263.46 77
3263.59 90
3263.72 103
3263.85 113
3263.99 117
3264.12 116
3264.25 110
3264.38 101
3264.51 89
3264.64 77
3264.77 68
3264.90 61
3265.03 59
3265.16 61
3265.29 67
3265.42 75
3265.56 84
3265.69 91
3265.82 95
3265.95 94
3266.08 88
3266.21 77
3266.34 63
3266.47 47
3266.60 32
3266.73 21
3266.86 14
3266.99 12
3267.13 15
3267.26 21
3267.39 27
3267.52 32
3267.65 32
3267.78 27
3267.91 19
3268.04 7
3268.17 0
3268.30 0
3268.43 0
3268.57 0
3268.70 0
3268.83 0
3268.96 0
3269.09 0
3269.22 5
3269.35 10
3269.48 16
3269.61 23
3269.74 34
3269.87 48
3270.01 65
3270.14 84
3270.27 102
3270.40 118
3270.53 132
3270.66 144
3270.79 153
3270.92 160
3271.05 167
3271.18 173
3271.31 179
3271.45 184
3271.58 187
3271.71 189
3271.84 188
3271.97 185
3272.10 179
3272.23 171
3272.36 161
3272.49 151
3272.62 140
3272.76 128
3272.89 117
3273.02 105
3273.15 92
3273.28 80
3273.41 68
3273.54 57
3273.67 48
3273.80 43
3273.93 41
3274.07 41
3274.20 44
3274.33 47
3274.46 49
3274.59 48
3274.72 45
3274.85 41
3274.98 36
3275.11 31
3275.24 28
3275.38 27
3275.51 29
3275.64 35
3275.77 43
3275.90 53
3276.03 64
3276.16 76
3276.29 86
3276.42 94
3276.56 97
3276.69 96
3276.82 93
3276.95 88
3277.08 84
3277.21 80
3277.34 78
3277.47 77
3277.60 75
3277.73 72
3277.87 69
3278.00 65
3278.13 63
3278.26 63
3278.39 68
3278.52 76
3278.65 88
3278.78 102
3278.91 118
3279.05 134
3279.18 149
3279.31 161
3279.44 170
3279.57 175
3279.70 176
3279.83 174
3279.96 169
3280.09 165
3280.23 161
3280.36 161
3280.49 164
3280.62 171
3280.75 179
3280.88 188
3281.01 196
3281.14 201
3281.28 204
3281.41 205
3281.54 206
3281.67 207
3281.80 210
3281.93 216
3282.06 223
3282.19 230
3282.32 234
3282.46 235
3282.59 230
3282.72 221
3282.85 206
3282.98 189
3283.11 172
3283.24 157
3283.37 146
3283.51 141
3283.64 142
3283.77 149
3283.90 162
3284.03 181
3284.16 202
3284.29 226
3284.42 248
3284.56 268
3284.69 284
3284.82 294
3284.95 299
3285.08 300
3285.21 299
3285.34 297
3285.47 296
3285.60 298
3285.74 302
3285.87 309
3286.00 318
3286.13 328
3286.26 337
3286.39 343
3286.52 346
3286.65 345
3286.79 340
3286.92 332
3287.05 323
3287.18 312
3287.31 300
3287.44 289
3287.57 276
3287.71 263
3287.84 248
3287.97 231
3288.10 213
3288.23 194
3288.36 178
3288.49 165
3288.62 159
3288.76 159
3288.89 166
3289.02 179
3289.15 195
3289.28 211
3289.41 224
3289.54 231
3289.67 232
3289.81 226
3289.94 215
3290.07 201
3290.20 186
3290.33 172
3290.46 159
3290.59 147
3290.73 136
3290.86 126
3290.99 117
3291.12 109
3291.25 103
3291.38 99
3291.51 97
3291.64 98
3291.78 100
3291.91 103
3292.04 106
3292.17 109
3292.30 111
3292.43 112
3292.56 111
3292.70 110
3292.83 107
3292.96 103
3293.09 97
3293.22 90
3293.35 82
3293.48 72
3293.62 61
3293.75 49
3293.88 37
3294.01 27
3294.14 20
3294.27 17
3294.40 20
3294.54 25
3294.67 33
3294.80 40
3294.93 45
3295.06 45
3295.19 40
3295.32 32
3295.46 23
3295.59 14
3295.72 8
3295.85 4
3295.98 3
3296.11 3
3296.24 5
3296.38 7
3296.51 10
3296.64 15
3296.77 22
3296.90 32
3297.03 41
3297.16 49
3297.30 55
3297.43 55
3297.56 52
3297.69 45
3297.82 37
3297.95 31
3298.09 26
3298.22 24
3298.35 24
3298.48 25
3298.61 26
3298.74 26
3298.87 25
3299.01 22
3299.14 18
3299.27 14
3299.40 9
3299.53 4
3299.66 0
3299.79 0
3299.93 0
3300.06 0
3300.19 0
3300.32 0
3300.45 0
3300.58 0
3300.72 3
3300.85 14
3300.98 25
3301.11 36
3301.24 46
3301.37 52
3301.50 54
3301.64 52
3301.77 47
3301.90 40
3302.03 34
3302.16 29
3302.29 27
3302.43 29
3302.56 35
3302.69 44
3302.82 55
3302.95 67
3303.08 79
3303.22 91
3303.35 101
3303.48 111
3303.61 120
3303.74 128
3303.87 136
3304.01 142
3304.14 147
3304.27 150
3304.40 149
3304.53 145
3304.66 137
3304.79 125
3304.93 112
3305.06 99
3305.19 87
3305.32 78
3305.45 73
3305.58 71
3305.72 71
3305.85 74
3305.98 77
3306.11 81
3306.24 85
3306.37 90
3306.51 97
3306.64 105
3306.77 114
3306.90 124
3307.03 134
3307.16 143
3307.30 151
3307.43 156
3307.56 159
3307.69 160
3307.82 159
3307.95 158
3308.09 155
3308.22 151
3308.35 146
3308.48 140
3308.61 134
3308.74 127
3308.88 121
3309.01 114
3309.14 108
3309.27 103
3309.40 99
3309.54 96
3309.67 96
3309.80 99
3309.93 104
3310.06 110
3310.19 114
3310.33 116
3310.46 113
3310.59 106
3310.72 97
3310.85 88
3310.98 81
3311.12 76
3311.25 74
3311.38 73
3311.51 73
3311.64 72
3311.77 71
3311.91 69
3312.04 69
3312.17 74
3312.30 84
3312.43 98
3312.57 116
3312.70 134
3312.83 148
3312.96 157
3313.09 160
3313.22 157
3313.36 152
3313.49 146
3313.62 140
3313.75 137
3313.88 133
3314.02 128
3314.15 119
3314.28 106
3314.41 89
3314.54 70
3314.67 50
3314.81 34
3314.94 21
3315.07 14
3315.20 11
3315.33 13
3315.47 18
3315.60 25
3315.73 33
3315.86 41
3315.99 49
3316.12 57
3316.26 63
3316.39 67
3316.52 69
3316.65 69
3316.78 67
3316.92 63
3317.05 59
3317.18 55
3317.31 50
3317.44 45
3317.58 39
3317.71 32
3317.84 24
3317.97 16
3318.10 9
3318.23 3
3318.37 0
3318.50 0
3318.63 0
3318.76 0
3318.89 0
3319.03 4
3319.16 11
3319.29 20
3319.42 29
3319.55 37
3319.69 44
3319.82 49
3319.95 51
3320.08 52
3320.21 53
3320.35 53
3320.48 55
3320.61 60
3320.74 67
3320.87 77
3321.01 90
3321.14 104
3321.27 119
3321.40 134
3321.53 145
3321.66 153
3321.80 157
3321.93 156
3322.06 152
3322.19 146
3322.32 139
3322.46 132
3322.59 127
3322.72 124
3322.85 122
3322.98 122
3323.12 125
3323.25 128
3323.38 132
3323.51 135
3323.64 136
3323.78 133
3323.91 126
3324.04 114
3324.17 97
3324.30 79
3324.44 61
3324.57 47
3324.70 36
3324.83 31
3324.96 31
3325.10 35
3325.23 41
3325.36 48
3325.49 56
3325.63 62
3325.76 66
3325.89 68
3326.02 68
3326.15 64
3326.29 59
3326.42 52
3326.55 45
3326.68 38
3326.81 34
3326.95 33
3327.08 34
3327.21 38
3327.34 42
3327.47 47
3327.61 51
3327.74 55
3327.87 58
3328.00 59
3328.13 58
3328.27 56
3328.40 51
3328.53 45
3328.66 37
3328.79 28
3328.93 20
3329.06 14
3329.19 10
3329.32 9
3329.46 11
3329.59 14
3329.72 17
3329.85 19
3329.98 22
3330.12 23
3330.25 25
3330.38 27
3330.51 30
3330.64 33
3330.78 37
3330.91 42
3331.04 47
3331.17 53
3331.31 59
3331.44 65
3331.57 69
3331.70 71
3331.83 68
3331.97 61
3332.10 51
3332.23 37
3332.36 21
3332.50 7
3332.63 0
3332.76 0
3332.89 0
3333.02 0
3333.16 0
3333.29 0
3333.42 0
3333.55 0
3333.68 2
3333.82 9
3333.95 17
3334.08 25
3334.21 34
3334.35 42
3334.48 49
3334.61 54
3334.74 57
3334.87 59
3335.01 60
3335.14 59
3335.27 57
3335.40 53
3335.54 49
3335.67 45
3335.80 40
3335.93 37
3336.06 35
3336.20 35
3336.33 35
3336.46 35
3336.59 33
3336.73 28
3336.86 20
3336.99 10
3337.12 0
3337.26 0
3337.39 0
3337.52 0
3337.65 0
3337.78 0
3337.92 3
3338.05 12
3338.18 18
3338.31 20
3338.45 18
3338.58 13
3338.71 6
3338.84 0
3338.98 0
3339.11 0
3339.24 0
3339.37 0
3339.50 0
3339.64 0
3339.77 4
3339.90 19
3340.03 35
3340.17 51
3340.30 65
3340.43 73
3340.56 75
3340.70 72
3340.83 66
3340.96 59
3341.09 54
3341.22 53
3341.36 55
3341.49 60
3341.62 65
3341.75 71
3341.89 75
3342.02 78
3342.15 80
3342.28 82
3342.42 82
3342.55 82
3342.68 79
3342.81 75
3342.95 69
3343.08 61
3343.21 53
3343.34 47
3343.48 44
3343.61 44
3343.74 47
3343.87 52
3344.00 57
3344.14 59
3344.27 59
3344.40 56
3344.53 52
3344.67 46
3344.80 41
3344.93 38
3345.06 38
3345.20 40
3345.33 45
3345.46 52
3345.59 59
3345.73 66
3345.86 72
3345.99 77
3346.12 80
3346.26 81
3346.39 81
3346.52 79
3346.65 77
3346.79 75
3346.92 73
3347.05 72
3347.18 73
3347.32 75
3347.45 79
3347.58 83
3347.71 86
3347.85 87
3347.98 85
3348.11 80
3348.24 71
3348.38 61
3348.51 51
3348.64 41
3348.77 34
3348.91 29
3349.04 27
3349.17 27
3349.30 27
3349.44 28
3349.57 29
3349.70 29
3349.83 29
3349.97 30
3350.10 31
3350.23 32
3350.36 35
3350.50 40
3350.63 46
3350.76 52
3350.89 59
3351.03 65
3351.16 69
3351.29 71
3351.42 69
3351.56 65
3351.69 59
3351.82 53
3351.95 46
3352.09 38
3352.22 31
3352.35 24
3352.48 18
3352.62 13
3352.75 9
3352.88 7
3353.01 8
3353.15 11
3353.28 15
3353.41 20
3353.55 23
3353.68 26
3353.81 27
3353.94 28
3354.08 29
3354.21 30
3354.34 31
3354.47 33
3354.61 35
3354.74 37
3354.87 38
3355.00 38
3355.14 40
3355.27 41
3355.40 42
3355.53 43
3355.67 42
3355.80 40
3355.93 36
3356.07 30
3356.20 25
3356.33 20
3356.46 18
3356.60 18
3356.73 22
3356.86 28
3356.99 34
3357.13 41
3357.26 46
3357.39 50
3357.52 51
3357.66 51
3357.79 50
3357.92 50
3358.06 50
3358.19 52
3358.32 55
3358.45 60
3358.59 64
3358.72 68
3358.85 69
3358.98 66
3359.12 59
3359.25 49
3359.38 37
3359.51 24
3359.65 13
3359.78 5
3359.91 2
3360.05 3
3360.18 8
3360.31 15
3360.44 24
3360.58 33
3360.71 43
3360.84 54
3360.97 63
3361.11 73
3361.24 82
3361.37 89
3361.51 94
3361.64 97
3361.77 96
3361.90 92
3362.04 85
3362.17 76
3362.30 66
3362.44 56
3362.57 45
3362.70 35
3362.83 25
3362.97 15
3363.10 8
3363.23 3
3363.36 0
3363.50 1
3363.63 5
3363.76 10
3363.90 15
3364.03 21
3364.16 26
3364.29 30
3364.43 35
3364.56 41
3364.69 46
3364.83 51
3364.96 54
3365.09 55
3365.22 53
3365.36 48
3365.49 42
3365.62 35
3365.76 30
3365.89 28
3366.02 28
3366.15 31
3366.29 35
3366.42 41
3366.55 46
3366.69 51
3366.82 53
3366.95 54
3367.08 54
3367.22 53
3367.35 51
3367.48 49
3367.62 49
3367.75 50
3367.88 53
3368.01 56
3368.15 58
3368.28 58
3368.41 56
3368.55 50
3368.68 42
3368.81 33
3368.94 24
3369.08 16
3369.21 12
3369.34 10
3369.48 11
3369.61 13
3369.74 14
3369.87 14
3370.01 11
3370.14 6
3370.27 0
3370.41 0
3370.54 0
3370.67 0
3370.81 0
3370.94 0
3371.07 0
3371.20 1
3371.34 10
3371.47 20
3371.60 28
3371.74 36
3371.87 43
3372.00 50
3372.14 57
3372.27 63
3372.40 67
3372.53 69
3372.67 67
3372.80 61
3372.93 52
3373.07 42
3373.20 33
3373.33 26
3373.46 24
3373.60 25
3373.73 30
3373.86 38
3374.00 47
3374.13 54
3374.26 59
3374.40 62
3374.53 63
3374.66 65
3374.79 68
3374.93 74
3375.06 85
3375.19 100
3375.33 119
3375.46 138
3375.59 157
3375.73 173
3375.86 184
3375.99 191
3376.13 194
3376.26 193
3376.39 191
3376.52 189
3376.66 188
3376.79 189
3376.92 192
3377.06 195
3377.19 197
3377.32 197
3377.46 193
3377.59 185
3377.72 174
3377.86 162
3377.99 149
3378.12 140
3378.25 133
3378.39 131
3378.52 133
3378.65 137
3378.79 143
3378.92 147
3379.05 149
3379.19 147
3379.32 143
3379.45 136
3379.59 129
3379.72 123
3379.85 119
3379.98 118
3380.12 120
3380.25 121
3380.38 122
3380.52 120
3380.65 113
3380.78 104
3380.92 91
3381.05 77
3381.18 63
3381.32 51
3381.45 41
3381.58 34
3381.72 30
3381.85 30
3381.98 33
3382.12 41
3382.25 52
3382.38 66
3382.51 81
3382.65 95
3382.78 106
3382.91 113
3383.05 115
3383.18 111
3383.31 103
3383.45 93
3383.58 81
3383.71 71
3383.85 62
3383.98 55
3384.11 49
3384.25 43
3384.38 38
3384.51 34
3384.65 30
3384.78 27
3384.91 27
3385.05 29
3385.18 32
3385.31 37
3385.44 42
3385.58 47
3385.71 51
3385.84 55
3385.98 60
3386.11 66
3386.24 73
3386.38 82
3386.51 91
3386.64 99
3386.78 104
3386.91 105
3387.04 103
3387.18 98
3387.31 90
3387.44 82
3387.58 75
3387.71 71
3387.84 71
3387.98 75
3388.11 83
3388.24 95
3388.38 110
3388.51 126
3388.64 140
3388.78 153
3388.91 162
3389.04 169
3389.18 173
3389.31 176
3389.44 179
3389.58 181
3389.71 184
3389.84 186
3389.98 186
3390.11 184
3390.24 179
3390.38 172
3390.51 162
3390.64 152
3390.78 142
3390.91 133
3391.04 124
3391.18 118
3391.31 112
3391.44 107
3391.58 103
3391.71 98
3391.84 93
3391.98 87
3392.11 82
3392.24 76
3392.38 71
3392.51 68
3392.64 65
3392.78 64
3392.91 63
3393.04 63
3393.18 63
3393.31 65
3393.44 70
3393.58 77
3393.71 87
3393.84 100
3393.98 114
3394.11 127
3394.24 138
3394.38 146
3394.51 151
3394.64 153
3394.78 153
3394.91 154
3395.04 157
3395.18 164
3395.31 174
3395.44 185
3395.58 196
3395.71 203
3395.85 206
3395.98 204
3396.11 198
3396.25 189
3396.38 179
3396.51 172
3396.65 167
3396.78 163
3396.91 161
3397.05 160
3397.18 158
3397.31 155
3397.45 151
3397.58 148
3397.71 145
3397.85 144
3397.98 145
3398.11 147
3398.25 150
3398.38 155
3398.51 161
3398.65 169
3398.78 177
3398.91 185
3399.05 194
3399.18 204
3399.32 212
3399.45 221
3399.58 229
3399.72 236
3399.85 243
3399.98 248
3400.12 251
3400.25 252
3400.38 252
3400.52 249
3400.65 245
3400.78 241
3400.92 236
3401.05 232
3401.18 230
3401.32 230
3401.45 234
3401.59 240
3401.72 247
3401.85 256
3401.99 264
3402.12 270
3402.25 274
3402.39 275
3402.52 275
3402.65 275
3402.79 277
3402.92 280
3403.05 287
3403.19 296
3403.32 309
3403.46 324
3403.59 339
3403.72 353
3403.86 365
3403.99 375
3404.12 383
3404.26 390
3404.39 398
3404.52 408
3404.66 421
3404.79 435
3404.92 450
3405.06 464
3405.19 476
3405.33 485
3405.46 491
3405.59 497
3405.73 504
3405.86 513
3405.99 524
3406.13 538
3406.26 553
3406.39 568
3406.53 582
3406.66 595
3406.80 606
3406.93 616
3407.06 625
3407.20 634
3407.33 642
3407.46 649
3407.60 655
3407.73 659
3407.86 659
3408.00 654
3408.13 644
3408.27 627
3408.40 603
3408.53 573
3408.67 539
3408.80 504
3408.93 471
3409.07 444
3409.20 423
3409.34 408
3409.47 398
3409.60 391
3409.74 382
3409.87 370
3410.00 354
3410.14 334
3410.27 310
3410.41 285
3410.54 261
3410.67 240
3410.81 224
3410.94 212
3411.07 205
3411.21 202
3411.34 203
3411.48 205
3411.61 208
3411.74 211
3411.88 214
3412.01 214
3412.14 212
3412.28 207
3412.41 198
3412.55 187
3412.68 173
3412.81 159
3412.95 148
3413.08 139
3413.21 135
3413.35 134
3413.48 136
3413.62 137
3413.75 137
3413.88 135
3414.02 129
3414.15 121
3414.28 112
3414.42 103
3414.55 96
3414.69 90
3414.82 86
3414.95 83
3415.09 82
3415.22 84
3415.35 87
3415.49 93
3415.62 101
3415.76 109
3415.89 116
3416.02 122
3416.16 123
3416.29 121
3416.43 116
3416.56 110
3416.69 105
3416.83 101
3416.96 99
3417.09 100
3417.23 102
3417.36 105
3417.50 109
3417.63 113
3417.76 118
3417.90 124
3418.03 131
3418.17 140
3418.30 148
3418.43 156
3418.57 163
3418.70 168
3418.84 173
3418.97 177
3419.10 181
3419.24 187
3419.37 194
3419.50 203
3419.64 210
3419.77 215
3419.91 215
3420.04 208
3420.17 195
3420.31 177
3420.44 154
3420.58 132
3420.71 112
3420.84 97
3420.98 89
3421.11 87
3421.25 90
3421.38 96
3421.51 103
3421.65 109
3421.78 113
3421.92 114
3422.05 112
3422.18 108
3422.32 103
3422.45 97
3422.58 91
3422.72 86
3422.85 80
3422.99 74
3423.12 69
3423.25 64
3423.39 61
3423.52 62
3423.66 65
3423.79 72
3423.92 81
3424.06 91
3424.19 100
3424.33 108
3424.46 112
3424.59 112
3424.73 109
3424.86 102
3425.00 94
3425.13 85
3425.26 75
3425.40 66
3425.53 57
3425.67 50
3425.80 45
3425.93 42
3426.07 43
3426.20 48
3426.34 55
3426.47 65
3426.60 75
3426.74 83
3426.87 90
3427.01 95
3427.14 99
3427.28 102
3427.41 106
3427.54 113
3427.68 121
3427.81 132
3427.95 145
3428.08 159
3428.21 172
3428.35 184
3428.48 194
3428.62 201
3428.75 205
3428.88 204
3429.02 202
3429.15 198
3429.29 193
3429.42 190
3429.55 188
3429.69 188
3429.82 190
3429.96 192
3430.09 194
3430.23 197
3430.36 199
3430.49 201
3430.63 202
3430.76 203
3430.90 201
3431.03 198
3431.16 192
3431.30 183
3431.43 171
3431.57 160
3431.70 151
3431.83 146
3431.97 144
3432.10 147
3432.24 152
3432.37 158
3432.51 163
3432.64 165
3432.77 163
3432.91 156
3433.04 146
3433.18 132
3433.31 118
3433.44 105
3433.58 96
3433.71 93
3433.85 95
3433.98 103
3434.12 115
3434.25 130
3434.38 146
3434.52 161
3434.65 173
3434.79 181
3434.92 186
3435.05 187
3435.19 186
3435.32 183
3435.46 179
3435.59 176
3435.73 173
3435.86 172
3435.99 174
3436.13 178
3436.26 184
3436.40 190
3436.53 197
3436.67 204
3436.80 210
3436.93 216
3437.07 222
3437.20 227
3437.34 232
3437.47 235
3437.61 234
3437.74 228
3437.87 216
3438.01 200
3438.14 181
3438.28 160
3438.41 141
3438.55 124
3438.68 111
3438.81 102
3438.95 97
3439.08 94
3439.22 92
3439.35 92
3439.49 94
3439.62 98
3439.75 103
3439.89 110
3440.02 118
3440.16 126
3440.29 133
3440.43 138
3440.56 142
3440.69 143
3440.83 142
3440.96 140
3441.10 137
3441.23 134
3441.37 133
3441.50 133
3441.63 135
3441.77 138
3441.90 141
3442.04 143
3442.17 142
3442.31 137
3442.44 129
3442.57 118
3442.71 106
3442.84 93
3442.98 82
3443.11 73
3443.25 67
3443.38 63
3443.52 61
3443.65 59
3443.78 58
3443.92 56
3444.05 55
3444.19 53
3444.32 52
3444.46 52
3444.59 53
3444.72 56
3444.86 59
3444.99 62
3445.13 64
3445.26 65
3445.40 65
3445.53 64
3445.67 63
3445.80 61
3445.93 58
3446.07 54
3446.20 49
3446.34 43
3446.47 37
3446.61 30
3446.74 23
3446.88 16
3447.01 8
3447.14 0
3447.28 0
3447.41 0
3447.55 0
3447.68 0
3447.82 0
3447.95 0
3448.09 0
3448.22 0
3448.35 9
3448.49 20
3448.62 30
3448.76 41
3448.89 51
3449.03 60
3449.16 68
3449.30 75
3449.43 80
3449.56 84
3449.70 87
3449.83 88
3449.97 88
3450.10 85
3450.24 81
3450.37 74
3450.51 66
3450.64 60
3450.78 57
3450.91 58
3451.04 64
3451.18 72
3451.31 81
3451.45 86
3451.58 87
3451.72 82
3451.85 73
3451.99 62
3452.12 52
3452.25 46
3452.39 43
3452.52 43
3452.66 45
3452.79 44
3452.93 40
3453.06 33
3453.20 23
3453.33 12
3453.47 2
3453.60 0
3453.74 0
3453.87 0
3454.00 1
3454.14 11
3454.27 23
3454.41 37
3454.54 52
3454.68 65
3454.81 75
3454.95 82
3455.08 86
3455.22 86
3455.35 82
3455.48 77
3455.62 71
3455.75 66
3455.89 63
3456.02 62
3456.16 63
3456.29 66
3456.43 70
3456.56 74
3456.70 75
3456.83 76
3456.97 75
3457.10 74
3457.23 74
3457.37 76
3457.50 82
3457.64 90
3457.77 99
3457.91 108
3458.04 113
3458.18 116
3458.31 115
3458.45 113
3458.58 111
3458.72 110
3458.85 110
3458.99 111
3459.12 111
3459.25 109
3459.39 103
3459.52 95
3459.66 84
3459.79 72
3459.93 62
3460.06 55
3460.20 53
3460.33 56
3460.47 62
3460.60 70
3460.74 81
3460.87 91
3461.01 102
3461.14 110
3461.28 116
3461.41 119
3461.54 118
3461.68 114
3461.81 107
3461.95 97
3462.08 88
3462.22 79
3462.35 73
3462.49 70
3462.62 68
3462.76 69
3462.89 70
3463.03 72
3463.16 72
3463.30 72
3463.43 71
3463.57 69
3463.70 66
3463.84 62
3463.97 56
3464.10 50
3464.24 42
3464.37 36
3464.51 30
3464.64 26
3464.78 24
3464.91 23
3465.05 22
3465.18 19
3465.32 15
3465.45 9
3465.59 3
3465.72 0
3465.86 0
3465.99 0
3466.13 0
3466.26 0
3466.40 0
3466.53 0
3466.67 1
3466.80 3
3466.94 6
3467.07 7
3467.21 9
3467.34 11
3467.48 15
3467.61 21
3467.74 30
3467.88 41
3468.01 54
3468.15 68
3468.28 82
3468.42 95
3468.55 107
3468.69 118
3468.82 127
3468.96 134
3469.09 140
3469.23 145
3469.36 148
3469.50 150
3469.63 152
3469.77 154
3469.90 156
3470.04 157
3470.17 157
3470.31 156
3470.44 153
3470.58 149
3470.71 144
3470.85 140
3470.98 138
3471.12 140
3471.25 145
3471.39 155
3471.52 168
3471.66 181
3471.79 192
3471.93 200
3472.06 201
3472.20 197
3472.33 188
3472.47 175
3472.60 160
3472.74 145
3472.87 131
3473.01 118
3473.14 106
3473.28 97
3473.41 90
3473.55 87
3473.68 89
3473.82 96
3473.95 108
3474.09 122
3474.22 138
3474.36 151
3474.49 160
3474.63 163
3474.76 160
3474.90 153
3475.03 142
3475.17 130
3475.30 119
3475.44 109
3475.57 102
3475.71 96
3475.84 91
3475.98 87
3476.11 82
3476.25 76
3476.38 70
3476.52 64
3476.65 59
3476.79 56
3476.92 56
3477.06 58
3477.19 63
3477.33 71
3477.46 80
3477.60 89
3477.73 98
3477.87 106
3478.00 111
3478.14 114
3478.27 114
3478.41 110
3478.54 104
3478.68 96
3478.81 87
3478.95 80
3479.08 74
3479.22 72
3479.35 72
3479.49 74
3479.62 77
3479.76 77
3479.89 75
3480.03 68
3480.16 58
3480.30 46
3480.43 34
3480.57 25
3480.70 19
3480.84 19
3480.97 24
3481.11 35
3481.24 48
3481.38 63
3481.51 76
3481.65 86
3481.78 90
3481.92 89
3482.05 82
3482.19 73
3482.32 64
3482.46 58
3482.59 55
3482.73 57
3482.86 61
3483.00 65
3483.13 68
3483.27 66
3483.40 59
3483.54 50
3483.67 40
3483.81 33
3483.95 29
3484.08 30
3484.22 36
3484.35 44
3484.49 52
3484.62 58
3484.76 62
3484.89 62
3485.03 59
3485.16 55
3485.30 51
3485.43 48
3485.57 46
3485.70 46
3485.84 46
3485.97 47
3486.11 48
3486.24 48
3486.38 50
3486.51 54
3486.65 59
3486.78 66
3486.92 75
3487.05 83
3487.19 90
3487.33 94
3487.46 95
3487.60 94
3487.73 90
3487.87 86
3488.00 82
3488.14 77
3488.27 72
3488.41 67
3488.54 61
3488.68 54
3488.81 46
3488.95 39
3489.08 34
3489.22 31
3489.35 31
3489.49 33
3489.62 38
3489.76 45
3489.89 53
3490.03 61
3490.17 70
3490.30 78
3490.44 86
3490.57 92
3490.71 96
3490.84 98
3490.98 98
3491.11 97
3491.25 94
3491.38 90
3491.52 85
3491.65 80
3491.79 77
3491.92 75
3492.06 76
3492.20 80
3492.33 87
3492.47 96
3492.60 107
3492.74 118
3492.87 128
3493.01 134
3493.14 136
3493.28 135
3493.41 130
3493.55 123
3493.68 115
3493.82 109
3493.95 105
3494.09 102
3494.23 101
3494.36 101
3494.50 101
3494.63 98
3494.77 94
3494.90 87
3495.04 78
3495.17 68
3495.31 58
3495.44 49
3495.58 43
3495.71 40
3495.85 40
3495.99 44
3496.12 50
3496.26 57
3496.39 65
3496.53 74
3496.66 82
3496.80 90
3496.93 99
3497.07 109
3497.20 119
3497.34 128
3497.47 136
3497.61 141
3497.75 144
3497.88 144
3498.02 141
3498.15 138
3498.29 135
3498.42 133
3498.56 132
3498.69 132
3498.83 130
3498.96 127
3499.10 121
3499.24 112
3499.37 100
3499.51 87
3499.64 74
3499.78 60
3499.91 46
3500.05 33
3500.18 20
3500.32 8
3500.45 0
3500.59 0
3500.73 0
3500.86 0
3501.00 0
3501.13 0
3501.27 0
3501.40 0
3501.54 0
3501.67 9
3501.81 26
3501.95 46
3502.08 66
3502.22 85
3502.35 101
3502.49 112
3502.62 117
3502.76 116
3502.89 111
3503.03 103
3503.16 95
3503.30 89
3503.44 88
3503.57 92
3503.71 100
3503.84 113
3503.98 128
3504.11 144
3504.25 158
3504.38 169
3504.52 178
3504.66 183
3504.79 184
3504.93 182
3505.06 177
3505.20 168
3505.33 157
3505.47 144
3505.60 131
3505.74 119
3505.88 111
3506.01 106
3506.15 105
3506.28 105
3506.42 105
3506.55 104
3506.69 100
3506.83 93
3506.96 85
3507.10 77
3507.23 71
3507.37 68
3507.50 68
3507.64 70
3507.77 72
3507.91 74
3508.05 74
3508.18 74
3508.32 73
3508.45 72
3508.59 71
3508.72 72
3508.86 75
3509.00 80
3509.13 87
3509.27 94
3509.40 102
3509.54 109
3509.67 115
3509.81 120
3509.94 125
3510.08 128
3510.22 130
3510.35 130
3510.49 128
3510.62 122
3510.76 113
3510.89 101
3511.03 88
3511.17 75
3511.30 64
3511.44 56
3511.57 52
3511.71 51
3511.84 52
3511.98 53
3512.12 54
3512.25 54
3512.39 51
3512.52 47
3512.66 42
3512.79 37
3512.93 33
3513.07 30
3513.20 28
3513.34 27
3513.47 27
3513.61 28
3513.74 33
3513.88 41
3514.02 55
3514.15 76
3514.29 101
3514.42 131
3514.56 161
3514.69 189
3514.83 211
3514.97 227
3515.10 235
3515.24 236
3515.37 231
3515.51 223
3515.65 213
3515.78 204
3515.92 195
3516.05 187
3516.19 180
3516.32 172
3516.46 163
3516.60 153
3516.73 140
3516.87 126
3517.00 111
3517.14 99
3517.27 89
3517.41 86
3517.55 87
3517.68 95
3517.82 105
3517.95 118
3518.09 129
3518.23 137
3518.36 141
3518.50 140
3518.63 135
3518.77 127
3518.90 119
3519.04 110
3519.18 103
3519.31 96
3519.45 90
3519.58 84
3519.72 77
3519.86 70
3519.99 64
3520.13 59
3520.26 56
3520.40 58
3520.53 63
3520.67 72
3520.81 82
3520.94 92
3521.08 100
3521.21 104
3521.35 103
3521.49 98
3521.62 90
3521.76 80
3521.89 70
3522.03 60
3522.17 52
3522.30 46
3522.44 41
3522.57 36
3522.71 31
3522.85 26
3522.98 20
3523.12 13
3523.25 6
3523.39 0
3523.52 0
3523.66 0
3523.80 0
3523.93 0
3524.07 0
3524.20 0
3524.34 0
3524.48 7
3524.61 17
3524.75 25
3524.88 29
3525.02 30
3525.16 28
3525.29 24
3525.43 20
3525.56 17
3525.70 16
3525.84 19
3525.97 26
3526.11 36
3526.24 50
3526.38 67
3526.52 85
3526.65 101
3526.79 115
3526.92 126
3527.06 130
3527.20 130
3527.33 126
3527.47 119
3527.60 112
3527.74 106
3527.88 102
3528.01 101
3528.15 102
3528.28 104
3528.42 107
3528.56 110
3528.69 112
3528.83 113
3528.96 113
3529.10 113
3529.24 113
3529.37 112
3529.51 112
3529.64 112
3529.78 114
3529.92 118
3530.05 123
3530.19 130
3530.32 139
3530.46 150
3530.60 162
3530.73 174
3530.87 185
3531.00 196
3531.14 206
3531.28 215
3531.41 224
3531.55 233
3531.69 244
3531.82 258
3531.96 274
3532.09 293
3532.23 312
3532.37 332
3532.50 352
3532.64 369
3532.77 385
3532.91 399
3533.05 411
3533.18 419
3533.32 424
3533.45 426
3533.59 426
3533.73 426
3533.86 428
3534.00 433
3534.14 442
3534.27 455
3534.41 470
3534.54 485
3534.68 496
3534.82 503
3534.95 505
3535.09 504
3535.22 501
3535.36 499
3535.50 501
3535.63 507
3535.77 516
3535.91 527
3536.04 536
3536.18 541
3536.31 541
3536.45 536
3536.59 528
3536.72 519
3536.86 511
3536.99 504
3537.13 500
3537.27 497
3537.40 494
3537.54 489
3537.68 483
3537.81 475
3537.95 466
3538.08 457
3538.22 449
3538.36 443
3538.49 439
3538.63 438
3538.77 440
3538.90 445
3539.04 454
3539.17 465
3539.31 478
3539.45 491
3539.58 501
3539.72 506
3539.86 505
3539.99 497
3540.13 483
3540.26 464
3540.40 443
3540.54 420
3540.67 397
3540.81 376
3540.95 358
3541.08 342
3541.22 330
3541.35 321
3541.49 314
3541.63 310
3541.76 307
3541.90 304
3542.04 301
3542.17 298
3542.31 296
3542.44 296
3542.58 297
3542.72 301
3542.85 308
3542.99 315
3543.13 323
3543.26 329
3543.40 332
3543.53 329
3543.67 318
3543.81 301
3543.94 279
3544.08 252
3544.22 226
3544.35 204
3544.49 188
3544.63 182
3544.76 184
3544.90 193
3545.03 205
3545.17 216
3545.31 224
3545.44 226
3545.58 222
3545.72 214
3545.85 204
3545.99 195
3546.13 188
3546.26 183
3546.40 178
3546.53 171
3546.67 160
3546.81 144
3546.94 124
3547.08 101
3547.22 79
3547.35 61
3547.49 49
3547.63 45
3547.76 49
3547.90 58
3548.03 71
3548.17 83
3548.31 92
3548.44 97
3548.58 97
3548.72 92
3548.85 86
3548.99 82
3549.13 81
3549.26 85
3549.40 93
3549.54 106
3549.67 120
3549.81 133
3549.94 144
3550.08 151
3550.22 154
3550.35 152
3550.49 147
3550.63 138
3550.76 126
3550.90 112
3551.04 98
3551.17 83
3551.31 72
3551.45 65
3551.58 63
3551.72 67
3551.86 74
3551.99 82
3552.13 91
3552.26 97
3552.40 102
3552.54 104
3552.67 106
3552.81 107
3552.95 109
3553.08 112
3553.22 114
3553.36 116
3553.49 118
3553.63 119
3553.77 119
3553.90 119
3554.04 119
3554.18 117
3554.31 114
3554.45 109
3554.59 101
3554.72 92
3554.86 84
3554.99 78
3555.13 76
3555.27 78
3555.40 83
3555.54 90
3555.68 98
3555.81 105
3555.95 111
3556.09 114
3556.22 115
3556.36 115
3556.50 113
3556.63 111
3556.77 107
3556.91 102
3557.04 97
3557.18 91
3557.32 85
3557.45 80
3557.59 76
3557.73 74
3557.86 72
3558.00 71
3558.14 69
3558.27 66
3558.41 62
3558.55 58
3558.68 55
3558.82 53
3558.96 53
3559.09 55
3559.23 58
3559.37 63
3559.50 68
3559.64 72
3559.78 75
3559.91 75
3560.05 74
3560.19 70
3560.32 63
3560.46 54
3560.59 44
3560.73 34
3560.87 26
3561.00 22
3561.14 22
3561.28 26
3561.41 33
3561.55 41
3561.69 48
3561.82 53
3561.96 54
3562.10 51
3562.23 43
3562.37 33
3562.51 21
3562.64 9
3562.78 0
3562.92 0
3563.06 0
3563.19 0
3563.33 0
3563.47 3
3563.60 8
3563.74 10
3563.88 9
3564.01 6
3564.15 2
3564.29 0
3564.42 0
3564.56 0
3564.70 0
3564.83 2
3564.97 4
3565.11 5
3565.24 4
3565.38 2
3565.52 0
3565.65 0
3565.79 0
3565.93 0
3566.06 2
3566.20 10
3566.34 21
3566.47 36
3566.61 54
3566.75 74
3566.88 96
3567.02 117
3567.16 135
3567.29 148
3567.43 155
3567.57 155
3567.70 149
3567.84 137
3567.98 121
3568.11 103
3568.25 84
3568.39 67
3568.52 52
3568.66 41
3568.80 33
3568.94 29
3569.07 28
3569.21 28
3569.35 29
3569.48 29
3569.62 27
3569.76 23
3569.89 16
3570.03 8
3570.17 1
3570.30 0
3570.44 0
3570.58 0
3570.71 0
3570.85 6
3570.99 17
3571.12 28
3571.26 36
3571.40 41
3571.54 40
3571.67 33
3571.81 21
3571.95 5
3572.08 0
3572.22 0
3572.36 0
3572.49 0
3572.63 0
3572.77 0
3572.90 0
3573.04 0
3573.18 19
3573.31 37
3573.45 52
3573.59 65
3573.73 73
3573.86 78
3574.00 79
3574.14 78
3574.27 76
3574.41 75
3574.55 77
3574.68 82
3574.82 89
3574.96 99
3575.09 110
3575.23 119
3575.37 125
3575.50 127
3575.64 125
3575.78 120
3575.92 115
3576.05 112
3576.19 112
3576.33 117
3576.46 127
3576.60 140
3576.74 154
3576.87 165
3577.01 173
3577.15 175
3577.29 170
3577.42 161
3577.56 148
3577.70 133
3577.83 118
3577.97 103
3578.11 88
3578.24 75
3578.38 64
3578.52 53
3578.66 44
3578.79 37
3578.93 32
3579.07 31
3579.20 32
3579.34 34
3579.48 38
3579.61 42
3579.75 47
3579.89 51
3580.03 56
3580.16 61
3580.30 68
3580.44 76
3580.57 86
3580.71 95
3580.85 102
3580.98 108
3581.12 111
3581.26 112
3581.40 110
3581.53 108
3581.67 106
3581.81 104
3581.94 104
3582.08 106
3582.22 110
3582.35 116
3582.49 124
3582.63 131
3582.77 137
3582.90 139
3583.04 137
3583.18 131
3583.31 122
3583.45 112
3583.59 104
3583.73 98
3583.86 97
3584.00 99
3584.14 105
3584.27 112
3584.41 119
3584.55 126
3584.69 134
3584.82 142
3584.96 151
3585.10 163
3585.23 176
3585.37 190
3585.51 203
3585.65 215
3585.78 222
3585.92 225
3586.06 224
3586.19 218
3586.33 209
3586.47 198
3586.61 189
3586.74 181
3586.88 177
3587.02 178
3587.15 182
3587.29 189
3587.43 196
3587.57 203
3587.70 207
3587.84 209
3587.98 207
3588.11 203
3588.25 198
3588.39 191
3588.53 182
3588.66 173
3588.80 163
3588.94 153
3589.07 145
3589.21 138
3589.35 133
3589.49 131
3589.62 131
3589.76 131
3589.90 131
3590.03 131
3590.17 130
3590.31 129
3590.45 130
3590.58 132
3590.72 136
3590.86 141
3591.00 147
3591.13 153
3591.27 158
3591.41 162
3591.54 165
3591.68 168
3591.82 171
3591.96 173
3592.09 176
3592.23 180
3592.37 185
3592.50 191
3592.64 197
3592.78 202
3592.92 206
3593.05 206
3593.19 203
3593.33 195
3593.47 184
3593.60 170
3593.74 156
3593.88 144
3594.01 135
3594.15 129
3594.29 126
3594.43 125
3594.56 125
3594.70 124
3594.84 121
3594.98 116
3595.11 111
3595.25 107
3595.39 105
3595.53 107
3595.66 112
3595.80 119
3595.94 128
3596.07 136
3596.21 142
3596.35 143
3596.49 141
3596.62 135
3596.76 126
3596.90 116
3597.04 106
3597.17 98
3597.31 92
3597.45 89
3597.59 89
3597.72 91
3597.86 95
3598.00 99
3598.13 103
3598.27 106
3598.41 109
3598.55 110
3598.68 111
3598.82 110
3598.96 109
3599.10 110
3599.23 111
3599.37 112
3599.51 113
3599.65 114
3599.78 113
3599.92 111
3600.06 109
3600.20 109
3600.33 113
3600.47 122
3600.61 136
3600.75 155
3600.88 177
3601.02 198
3601.16 215
3601.29 227
3601.43 233
3601.57 231
3601.71 222
3601.84 207
3601.98 187
3602.12 163
3602.26 137
3602.39 110
3602.53 83
3602.67 60
3602.81 40
3602.94 25
3603.08 16
3603.22 11
3603.36 11
3603.49 14
3603.63 20
3603.77 25
3603.91 29
3604.04 32
3604.18 32
3604.32 29
3604.46 25
3604.59 20
3604.73 14
3604.87 10
3605.01 6
3605.14 4
3605.28 2
3605.42 0
3605.56 0
3605.69 0
3605.83 0
3605.97 0
3606.11 0
3606.24 0
3606.38 0
3606.52 1
3606.66 8
3606.79 15
3606.93 20
3607.07 22
3607.21 21
3607.34 16
3607.48 9
3607.62 2
3607.76 0
3607.89 0
3608.03 0
3608.17 7
3608.31 22
3608.44 40
3608.58 60
3608.72 79
3608.86 95
3608.99 107
3609.13 115
3609.27 119
3609.41 119
3609.55 116
3609.68 111
3609.82 104
3609.96 94
3610.10 81
3610.23 65
3610.37 47
3610.51 28
3610.65 10
3610.78 0
3610.92 0
3611.06 0
3611.20 0
3611.33 0
3611.47 0
3611.61 0
3611.75 0
3611.88 0
3612.02 2
3612.16 6
3612.30 11
3612.43 18
3612.57 26
3612.71 34
3612.85 41
3612.99 47
3613.12 54
3613.26 61
3613.40 70
3613.54 80
3613.67 92
3613.81 104
3613.95 116
3614.09 126
3614.22 134
3614.36 141
3614.50 147
3614.64 154
3614.78 161
3614.91 167
3615.05 171
3615.19 170
3615.33 163
3615.46 152
3615.60 136
3615.74 118
3615.88 99
3616.01 83
3616.15 69
3616.29 60
3616.43 56
3616.57 56
3616.70 59
3616.84 67
3616.98 78
3617.12 92
3617.25 107
3617.39 120
3617.53 131
3617.67 138
3617.80 140
3617.94 136
3618.08 129
3618.22 120
3618.36 110
3618.49 101
3618.63 93
3618.77 87
3618.91 81
3619.04 75
3619.18 70
3619.32 65
3619.46 61
3619.60 59
3619.73 60
3619.87 65
3620.01 73
3620.15 80
3620.28 87
3620.42 91
3620.56 91
3620.70 87
3620.84 80
3620.97 71
3621.11 61
3621.25 50
3621.39 40
3621.52 29
3621.66 18
3621.80 8
3621.94 0
3622.08 0
3622.21 0
3622.35 0
3622.49 0
3622.63 0
3622.77 0
3622.90 0
3623.04 0
3623.18 0
3623.32 3
3623.45 14
3623.59 30
3623.73 49
3623.87 70
3624.01 91
3624.14 112
3624.28 131
3624.42 150
3624.56 167
3624.70 183
3624.83 199
3624.97 213
3625.11 224
3625.25 230
3625.38 230
3625.52 224
3625.66 213
3625.80 200
3625.94 186
3626.07 173
3626.21 164
3626.35 160
3626.49 160
3626.63 164
3626.76 170
3626.90 178
3627.04 187
3627.18 195
3627.32 203
3627.45 210
3627.59 215
3627.73 217
3627.87 217
3628.01 214
3628.14 208
3628.28 201
3628.42 192
3628.56 183
3628.69 175
3628.83 166
3628.97 158
3629.11 151
3629.25 147
3629.38 146
3629.52 149
3629.66 157
3629.80 169
3629.94 184
3630.07 200
3630.21 214
3630.35 224
3630.49 229
3630.63 230
3630.76 225
3630.90 217
3631.04 207
3631.18 195
3631.32 183
3631.45 172
3631.59 162
3631.73 154
3631.87 149
3632.01 147
3632.14 148
3632.28 153
3632.42 159
3632.56 167
3632.70 175
3632.83 183
3632.97 190
3633.11 196
3633.25 200
3633.39 201
3633.52 200
3633.66 195
3633.80 187
3633.94 177
3634.08 165
3634.21 155
3634.35 148
3634.49 144
3634.63 145
3634.77 148
3634.91 153
3635.04 158
3635.18 161
3635.32 160
3635.46 157
3635.60 150
3635.73 142
3635.87 133
3636.01 126
3636.15 121
3636.29 118
3636.42 118
3636.56 120
3636.70 125
3636.84 131
3636.98 139
3637.11 146
3637.25 153
3637.39 159
3637.53 164
3637.67 167
3637.81 170
3637.94 173
3638.08 176
3638.22 181
3638.36 186
3638.50 192
3638.63 196
3638.77 198
3638.91 196
3639.05 190
3639.19 179
3639.32 166
3639.46 152
3639.60 139
3639.74 130
3639.88 126
3640.02 126
3640.15 132
3640.29 142
3640.43 154
3640.57 169
3640.71 185
3640.84 201
3640.98 217
3641.12 233
3641.26 249
3641.40 265
3641.54 281
3641.67 297
3641.81 312
3641.95 326
3642.09 336
3642.23 342
3642.36 344
3642.50 340
3642.64 333
3642.78 323
3642.92 314
3643.06 307
3643.19 305
3643.33 308
3643.47 315
3643.61 325
3643.75 337
3643.89 347
3644.02 354
3644.16 359
3644.30 362
3644.44 366
3644.58 371
3644.71 377
3644.85 386
3644.99 397
3645.13 407
3645.27 416
3645.41 423
3645.54 429
3645.68 434
3645.82 441
3645.96 449
3646.10 459
3646.24 468
3646.37 476
3646.51 482
3646.65 485
3646.79 487
3646.93 490
3647.07 497
3647.20 511
3647.34 535
3647.48 567
3647.62 607
3647.76 651
3647.90 693
3648.03 729
3648.17 757
3648.31 773
3648.45 778
3648.59 775
3648.73 765
3648.86 751
3649.00 736
3649.14 723
3649.28 712
3649.42 704
3649.56 699
3649.69 699
3649.83 701
3649.97 705
3650.11 710
3650.25 713
3650.39 711
3650.52 703
3650.66 690
3650.80 670
3650.94 648
3651.08 626
3651.22 606
3651.35 589
3651.49 576
3651.63 566
3651.77 556
3651.91 544
3652.05 531
3652.18 514
3652.32 496
3652.46 478
3652.60 460
3652.74 445
3652.88 431
3653.01 419
3653.15 409
3653.29 400
3653.43 391
3653.57 385
3653.71 379
3653.85 375
3653.98 372
3654.12 368
3654.26 362
3654.40 354
3654.54 345
3654.68 335
3654.81 325
3654.95 317
3655.09 310
3655.23 305
3655.37 301
3655.51 298
3655.65 294
3655.78 290
3655.92 286
3656.06 280
3656.20 275
3656.34 271
3656.48 270
3656.61 272
3656.75 279
3656.89 291
3657.03 308
3657.17 327
3657.31 347
3657.45 365
3657.58 379
3657.72 387
3657.86 390
3658.00 391
3658.14 391
3658.28 393
3658.41 398
3658.55 408
3658.69 422
3658.83 438
3658.97 454
3659.11 466
3659.25 474
3659.38 474
3659.52 466
3659.66 449
3659.80 425
3659.94 396
3660.08 365
3660.22 336
3660.35 311
3660.49 294
3660.63 285
3660.77 284
3660.91 291
3661.05 303
3661.19 318
3661.32 333
3661.46 346
3661.60 354
3661.74 358
3661.88 358
3662.02 354
3662.16 348
3662.29 342
3662.43 336
3662.57 330
3662.71 325
3662.85 319
3662.99 311
3663.13 301
3663.26 287
3663.40 269
3663.54 250
3663.68 229
3663.82 208
3663.96 187
3664.10 168
3664.23 150
3664.37 135
3664.51 122
3664.65 113
3664.79 107
3664.93 104
3665.07 104
3665.21 106
3665.34 109
3665.48 113
3665.62 118
3665.76 122
3665.90 124
3666.04 125
3666.18 123
3666.31 120
3666.45 116
3666.59 111
3666.73 107
3666.87 105
3667.01 107
3667.15 111
3667.29 118
3667.42 124
3667.56 129
3667.70 131
3667.84 129
3667.98 123
3668.12 113
3668.26 100
3668.39 86
3668.53 71
3668.67 56
3668.81 44
3668.95 35
3669.09 28
3669.23 26
3669.37 26
3669.50 30
3669.64 36
3669.78 44
3669.92 54
3670.06 67
3670.20 80
3670.34 95
3670.48 108
3670.61 120
3670.75 128
3670.89 133
3671.03 135
3671.17 134
3671.31 131
3671.45 127
3671.59 124
3671.72 120
3671.86 116
3672.00 112
3672.14 107
3672.28 101
3672.42 96
3672.56 92
3672.70 88
3672.83 84
3672.97 80
3673.11 76
3673.25 71
3673.39 66
3673.53 61
3673.67 55
3673.81 50
3673.95 46
3674.08 41
3674.22 37
3674.36 35
3674.50 35
3674.64 36
3674.78 40
3674.92 44
3675.06 48
3675.19 50
3675.33 50
3675.47 46
3675.61 39
3675.75 30
3675.89 22
3676.03 14
3676.17 8
3676.31 3
3676.44 1
3676.58 0
3676.72 0
3676.86 0
3677.00 0
3677.14 0
3677.28 0
3677.42 0
3677.56 0
3677.69 0
3677.83 0
3677.97 2
3678.11 4
3678.25 7
3678.39 12
3678.53 17
3678.67 23
3678.81 31
3678.94 41
3679.08 52
3679.22 64
3679.36 76
3679.50 89
3679.64 101
3679.78 110
3679.92 117
3680.06 121
3680.19 122
3680.33 118
3680.47 111
3680.61 101
3680.75 87
3680.89 72
3681.03 54
3681.17 37
3681.31 21
3681.44 8
3681.58 0
3681.72 0
3681.86 0
3682.00 4
3682.14 13
3682.28 24
3682.42 36
3682.56 47
3682.70 58
3682.83 69
3682.97 79
3683.11 88
3683.25 98
3683.39 106
3683.53 114
3683.67 120
3683.81 125
3683.95 128
3684.09 130
3684.22 132
3684.36 133
3684.50 135
3684.64 137
3684.78 141
3684.92 145
3685.06 151
3685.20 157
3685.34 163
3685.48 168
3685.61 169
3685.75 166
3685.89 161
3686.03 152
3686.17 142
3686.31 132
3686.45 123
3686.59 115
3686.73 110
3686.87 105
3687.00 100
3687.14 96
3687.28 92
3687.42 89
3687.56 88
3687.70 90
3687.84 95
3687.98 103
3688.12 112
3688.26 122
3688.40 130
3688.53 136
3688.67 138
3688.81 136
3688.95 131
3689.09 122
3689.23 112
3689.37 103
3689.51 96
3689.65 91
3689.79 90
3689.93 90
3690.06 92
3690.20 93
3690.34 91
3690.48 86
3690.62 78
3690.76 68
3690.90 56
3691.04 44
3691.18 34
3691.32 27
3691.46 26
3691.60 31
3691.73 41
3691.87 56
3692.01 75
3692.15 95
3692.29 113
3692.43 129
3692.57 140
3692.71 145
3692.85 146
3692.99 142
3693.13 136
3693.27 127
3693.40 117
3693.54 106
3693.68 97
3693.82 88
3693.96 81
3694.10 75
3694.24 71
3694.38 67
3694.52 64
3694.66 60
3694.80 55
3694.94 48
3695.07 40
3695.21 31
3695.35 21
3695.49 10
3695.63 0
3695.77 0
3695.91 0
3696.05 0
3696.19 0
3696.33 0
3696.47 0
3696.61 0
3696.75 0
3696.88 14
3697.02 27
3697.16 40
3697.30 50
3697.44 59
3697.58 66
3697.72 72
3697.86 78
3698.00 84
3698.14 89
3698.28 95
3698.42 101
3698.56 105
3698.70 109
3698.83 112
3698.97 114
3699.11 114
3699.25 112
3699.39 109
3699.53 104
3699.67 98
3699.81 90
3699.95 82
3700.09 75
3700.23 68
3700.37 62
3700.51 57
3700.65 52
3700.78 48
3700.92 43
3701.06 38
3701.20 33
3701.34 28
3701.48 24
3701.62 22
3701.76 22
3701.90 24
3702.04 28
3702.18 33
3702.32 38
3702.46 44
3702.60 51
3702.74 60
3702.87 72
3703.01 86
3703.15 104
3703.29 123
3703.43 142
3703.57 159
3703.71 174
3703.85 185
3703.99 192
3704.13 197
3704.27 200
3704.41 201
3704.55 201
3704.69 200
3704.83 196
3704.97 191
3705.10 185
3705.24 178
3705.38 172
3705.52 167
3705.66 165
3705.80 165
3705.94 166
3706.08 166
3706.22 164
3706.36 157
3706.50 148
3706.64 135
3706.78 122
3706.92 111
3707.06 103
3707.20 98
3707.34 97
3707.47 96
3707.61 96
3707.75 95
3707.89 90
3708.03 84
3708.17 78
3708.31 72
3708.45 68
3708.59 68
3708.73 73
3708.87 82
3709.01 95
3709.15 110
3709.29 124
3709.43 137
3709.57 146
3709.71 151
3709.85 153
3709.99 153
3710.12 152
3710.26 152
3710.40 153
3710.54 155
3710.68 159
3710.82 163
3710.96 167
3711.10 171
3711.24 174
3711.38 176
3711.52 176
3711.66 176
3711.80 174
3711.94 171
3712.08 169
3712.22 168
3712.36 168
3712.50 170
3712.64 171
3712.78 173
3712.92 176
3713.05 180
3713.19 186
3713.33 195
3713.47 207
3713.61 220
3713.75 233
3713.89 242
3714.03 246
3714.17 244
3714.31 235
3714.45 223
3714.59 209
3714.73 195
3714.87 185
3715.01 178
3715.15 173
3715.29 170
3715.43 166
3715.57 160
3715.71 152
3715.85 143
3715.99 133
3716.13 124
3716.27 116
3716.40 111
3716.54 109
3716.68 109
3716.82 110
3716.96 113
3717.10 119
3717.24 127
3717.38 137
3717.52 149
3717.66 161
3717.80 173
3717.94 182
3718.08 189
3718.22 191
3718.36 191
3718.50 188
3718.64 184
3718.78 180
3718.92 175
3719.06 170
3719.20 163
3719.34 154
3719.48 144
3719.62 131
3719.76 116
3719.90 101
3720.04 87
3720.18 74
3720.31 65
3720.45 59
3720.59 57
3720.73 59
3720.87 63
3721.01 70
3721.15 78
3721.29 86
3721.43 94
3721.57 100
3721.71 106
3721.85 110
3721.99 115
3722.13 119
3722.27 124
3722.41 129
3722.55 134
3722.69 136
3722.83 137
3722.97 136
3723.11 133
3723.25 130
3723.39 127
3723.53 126
3723.67 127
3723.81 129
3723.95 132
3724.09 134
3724.23 134
3724.37 131
3724.51 125
3724.65 117
3724.79 108
3724.93 98
3725.07 90
3725.21 86
3725.35 85
3725.49 88
3725.62 94
3725.76 100
3725.90 107
3726.04 112
3726.18 114
3726.32 115
3726.46 114
3726.60 113
3726.74 112
3726.88 112
3727.02 112
3727.16 112
3727.30 111
3727.44 110
3727.58 109
3727.72 108
3727.86 108
3728.00 109
3728.14 110
3728.28 112
3728.42 114
3728.56 116
3728.70 117
3728.84 116
3728.98 114
3729.12 111
3729.26 107
3729.40 102
3729.54 95
3729.68 88
3729.82 80
3729.96 71
3730.10 63
3730.24 55
3730.38 48
3730.52 42
3730.66 36
3730.80 30
3730.94 26
3731.08 22
3731.22 19
3731.36 18
3731.50 18
3731.64 18
3731.78 20
3731.92 22
3732.06 22
3732.20 22
3732.34 21
3732.48 19
3732.62 15
3732.76 12
3732.90 9
3733.04 7
3733.18 7
3733.32 8
3733.46 10
3733.60 12
3733.74 15
3733.88 16
3734.02 16
3734.16 13
3734.30 8
3734.44 2
3734.58 0
3734.72 0
3734.86 0
3735.00 0
3735.14 0
3735.28 4
3735.42 10
3735.56 16
3735.70 19
3735.84 19
3735.98 17
3736.12 14
3736.26 9
3736.40 4
3736.54 0
3736.68 0
3736.82 0
3736.96 0
3737.10 0
3737.24 0
3737.38 0
3737.52 0
3737.66 0
3737.80 1
3737.94 5
3738.08 11
3738.22 18
3738.36 26
3738.50 35
3738.64 44
3738.78 53
3738.92 62
3739.06 71
3739.20 78
3739.34 85
3739.48 91
3739.62 96
3739.76 100
3739.90 102
3740.04 103
3740.18 103
3740.32 103
3740.46 102
3740.60 102
3740.74 105
3740.88 110
3741.02 118
3741.16 128
3741.30 141
3741.44 155
3741.58 170
3741.72 184
3741.86 200
3742.00 216
3742.14 234
3742.28 252
3742.42 270
3742.56 284
3742.70 293
3742.84 293
3742.98 283
3743.12 264
3743.26 238
3743.40 208
3743.54 176
3743.68 147
3743.82 121
3743.96 100
3744.10 84
3744.24 72
3744.38 64
3744.52 59
3744.66 56
3744.80 56
3744.94 56
3745.08 56
3745.22 56
3745.36 54
3745.50 50
3745.64 45
3745.78 39
3745.92 33
3746.06 30
3746.20 31
3746.34 35
3746.48 43
3746.62 53
3746.76 65
3746.90 77
3747.04 88
3747.18 99
3747.32 109
3747.46 117
3747.60 125
3747.74 130
3747.88 135
3748.02 137
3748.16 139
3748.30 139
3748.45 138
3748.59 136
3748.73 134
3748.87 133
3749.01 132
3749.15 131
3749.29 130
3749.43 129
3749.57 126
3749.71 123
3749.85 118
3749.99 113
3750.13 108
3750.27 104
3750.41 101
3750.55 97
3750.69 93
3750.83 86
3750.97 77
3751.11 66
3751.25 54
3751.39 45
3751.53 40
3751.67 42
3751.81 51
3751.95 66
3752.09 87
3752.23 109
3752.37 130
3752.51 147
3752.65 158
3752.79 163
3752.93 160
3753.07 152
3753.21 138
3753.35 121
3753.49 102
3753.63 83
3753.78 67
3753.92 55
3754.06 48
3754.20 46
3754.34 48
3754.48 54
3754.62 61
3754.76 70
3754.90 77
3755.04 83
3755.18 87
3755.32 90
3755.46 92
3755.60 94
3755.74 98
3755.88 103
3756.02 110
3756.16 118
3756.30 126
3756.44 133
3756.58 138
3756.72 141
3756.86 141
3757.00 138
3757.14 134
3757.28 131
3757.42 129
3757.56 130
3757.71 134
3757.85 141
3757.99 150
3758.13 161
3758.27 174
3758.41 187
3758.55 199
3758.69 210
3758.83 219
3758.97 225
3759.11 226
3759.25 224
3759.39 219
3759.53 212
3759.67 205
3759.81 199
3759.95 195
3760.09 193
3760.23 192
3760.37 191
3760.51 188
3760.65 184
3760.79 179
3760.93 171
3761.08 161
3761.22 151
3761.36 140
3761.50 130
3761.64 122
3761.78 116
3761.92 114
3762.06 115
3762.20 119
3762.34 123
3762.48 128
3762.62 130
3762.76 131
3762.90 131
3763.04 130
3763.18 130
3763.32 132
3763.46 135
3763.60 139
3763.74 142
3763.88 145
3764.03 145
3764.17 146
3764.31 146
3764.45 148
3764.59 152
3764.73 158
3764.87 166
3765.01 176
3765.15 186
3765.29 195
3765.43 202
3765.57 205
3765.71 203
3765.85 197
3765.99 186
3766.13 170
3766.27 151
3766.41 128
3766.55 105
3766.70 82
3766.84 61
3766.98 42
3767.12 26
3767.26 13
3767.40 3
3767.54 0
3767.68 0
3767.82 0
3767.96 0
3768.10 0
3768.24 0
3768.38 0
3768.52 0
3768.66 2
3768.80 11
3768.94 19
3769.09 26
3769.23 31
3769.37 35
3769.51 37
3769.65 38
3769.79 38
3769.93 37
3770.07 36
3770.21 36
3770.35 36
3770.49 38
3770.63 42
3770.77 47
3770.91 53
3771.05 61
3771.19 69
3771.34 77
3771.48 84
3771.62 88
3771.76 89
3771.90 86
3772.04 81
3772.18 74
3772.32 66
3772.46 60
3772.60 58
3772.74 60
3772.88 66
3773.02 74
3773.16 85
3773.30 95
3773.45 103
3773.59 109
3773.73 111
3773.87 112
3774.01 111
3774.15 109
3774.29 105
3774.43 100
3774.57 93
3774.71 86
3774.85 78
3774.99 70
3775.13 64
3775.27 59
3775.42 56
3775.56 55
3775.70 55
3775.84 57
3775.98 61
3776.12 66
3776.26 72
3776.40 78
3776.54 82
3776.68 83
3776.82 79
3776.96 72
3777.10 61
3777.24 49
3777.39 39
3777.53 34
3777.67 34
3777.81 39
3777.95 49
3778.09 60
3778.23 69
3778.37 74
3778.51 73
3778.65 68
3778.79 58
3778.93 47
3779.07 35
3779.22 25
3779.36 16
3779.50 9
3779.64 4
3779.78 0
3779.92 0
3780.06 0
3780.20 0
3780.34 0
3780.48 0
3780.62 0
3780.76 0
3780.91 0
3781.05 5
3781.19 12
3781.33 20
3781.47 27
3781.61 34
3781.75 41
3781.89 46
3782.03 50
3782.17 52
3782.31 53
3782.45 54
3782.60 54
3782.74 53
3782.88 50
3783.02 46
3783.16 40
3783.30 33
3783.44 26
3783.58 21
3783.72 18
3783.86 18
3784.00 21
3784.14 26
3784.29 32
3784.43 36
3784.57 38
3784.71 38
3784.85 38
3784.99 38
3785.13 38
3785.27 42
3785.41 48
3785.55 56
3785.69 64
3785.84 71
3785.98 75
3786.12 76
3786.26 73
3786.40 65
3786.54 54
3786.68 41
3786.82 30
3786.96 22
3787.10 18
3787.24 20
3787.39 27
3787.53 37
3787.67 47
3787.81 55
3787.95 58
3788.09 56
3788.23 49
3788.37 39
3788.51 27
3788.65 18
3788.80 13
3788.94 14
3789.08 19
3789.22 29
3789.36 39
3789.50 48
3789.64 53
3789.78 54
3789.92 51
3790.06 46
3790.21 42
3790.35 40
3790.49 41
3790.63 48
3790.77 57
3790.91 67
3791.05 76
3791.19 83
3791.33 86
3791.47 84
3791.62 78
3791.76 70
3791.90 62
3792.04 55
3792.18 51
3792.32 50
3792.46 52
3792.60 56
3792.74 61
3792.88 66
3793.03 69
3793.17 69
3793.31 67
3793.45 63
3793.59 56
3793.73 49
3793.87 43
3794.01 38
3794.15 36
3794.30 35
3794.44 37
3794.58 39
3794.72 42
3794.86 45
3795.00 47
3795.14 51
3795.28 55
3795.42 60
3795.57 67
3795.71 73
3795.85 79
3795.99 84
3796.13 86
3796.27 86
3796.41 84
3796.55 81
3796.69 76
3796.84 72
3796.98 68
3797.12 64
3797.26 60
3797.40 56
3797.54 53
3797.68 50
3797.82 49
3797.96 50
3798.11 54
3798.25 59
3798.39 67
3798.53 75
3798.67 81
3798.81 86
3798.95 88
3799.09 89
3799.23 88
3799.38 88
3799.52 89
3799.66 91
3799.80 95
3799.94 99
3800.08 102
3800.22 102
3800.36 101
3800.51 96
3800.65 89
3800.79 81
3800.93 71
3801.07 62
3801.21 54
3801.35 48
3801.49 45
3801.63 44
3801.78 45
3801.92 47
3802.06 48
3802.20 49
3802.34 48
3802.48 47
3802.62 45
3802.76 43
3802.91 41
3803.05 38
3803.19 35
3803.33 30
3803.47 24
3803.61 18
3803.75 12
3803.89 8
3804.04 5
3804.18 5
3804.32 8
3804.46 12
3804.60 17
3804.74 22
3804.88 24
3805.02 24
3805.17 20
3805.31 13
3805.45 3
3805.59 0
3805.73 0
3805.87 0
3806.01 0
3806.15 0
3806.30 0
3806.44 0
3806.58 2
3806.72 10
3806.86 16
3807.00 19
3807.14 20
3807.29 20
3807.43 18
3807.57 17
3807.71 16
3807.85 15
3807.99 16
3808.13 16
3808.27 18
3808.42 20
3808.56 22
3808.70 25
3808.84 28
3808.98 33
3809.12 39
3809.26 46
3809.41 55
3809.55 64
3809.69 74
3809.83 83
3809.97 91
3810.11 96
3810.25 97
3810.39 95
3810.54 90
3810.68 85
3810.82 80
3810.96 78
3811.10 79
3811.24 84
3811.38 91
3811.53 99
3811.67 105
3811.81 109
3811.95 110
3812.09 107
3812.23 101
3812.37 93
3812.52 86
3812.66 80
3812.80 76
3812.94 74
3813.08 75
3813.22 78
3813.36 81
3813.51 85
3813.65 88
3813.79 90
3813.93 91
3814.07 92
3814.21 93
3814.35 93
3814.50 94
3814.64 96
3814.78 98
3814.92 102
3815.06 107
3815.20 114
3815.34 121
3815.49 128
3815.63 134
3815.77 137
3815.91 137
3816.05 132
3816.19 123
3816.33 109
3816.48 93
3816.62 75
3816.76 58
3816.90 43
3817.04 33
3817.18 29
3817.33 30
3817.47 36
3817.61 45
3817.75 56
3817.89 66
3818.03 73
3818.17 76
3818.32 76
3818.46 74
3818.60 72
3818.74 71
3818.88 74
3819.02 79
3819.17 86
3819.31 94
3819.45 101
3819.59 104
3819.73 105
3819.87 104
3820.01 102
3820.16 101
3820.30 101
3820.44 101
3820.58 101
3820.72 100
3820.86 98
3821.01 93
3821.15 88
3821.29 83
3821.43 78
3821.57 74
3821.71 72
3821.85 70
3822.00 69
3822.14 67
3822.28 66
3822.42 67
3822.56 70
3822.70 75
3822.85 83
3822.99 94
3823.13 106
3823.27 118
3823.41 128
3823.55 135
3823.70 139
3823.84 139
3823.98 137
3824.12 133
3824.26 128
3824.40 123
3824.55 118
3824.69 113
3824.83 109
3824.97 105
3825.11 101
3825.25 99
3825.40 96
3825.54 94
3825.68 91
3825.82 87
3825.96 81
3826.10 73
3826.25 64
3826.39 54
3826.53 44
3826.67 35
3826.81 29
3826.95 26
3827.10 25
3827.24 25
3827.38 26
3827.52 26
3827.66 25
3827.80 22
3827.95 19
3828.09 15
3828.23 13
3828.37 14
3828.51 17
3828.65 22
3828.80 28
3828.94 33
3829.08 38
3829.22 41
3829.36 41
3829.50 41
3829.65 39
3829.79 36
3829.93 33
3830.07 29
3830.21 24
3830.35 18
3830.50 12
3830.64 7
3830.78 3
3830.92 2
3831.06 5
3831.21 10
3831.35 18
3831.49 28
3831.63 39
3831.77 51
3831.91 63
3832.06 74
3832.20 83
3832.34 90
3832.48 93
3832.62 93
3832.76 88
3832.91 81
3833.05 71
3833.19 61
3833.33 52
3833.47 43
3833.62 36
3833.76 29
3833.90 24
3834.04 18
3834.18 12
3834.32 7
3834.47 4
3834.61 3
3834.75 6
3834.89 12
3835.03 20
3835.18 30
3835.32 39
3835.46 45
3835.60 49
3835.74 49
3835.88 46
3836.03 39
3836.17 31
3836.31 22
3836.45 13
3836.59 5
3836.74 0
3836.88 0
3837.02 0
3837.16 0
3837.30 0
3837.45 0
3837.59 0
3837.73 0
3837.87 0
3838.01 2
3838.15 10
3838.30 22
3838.44 35
3838.58 49
3838.72 63
3838.86 75
3839.01 85
3839.15 93
3839.29 98
3839.43 102
3839.57 104
3839.72 104
3839.86 103
3840.00 100
3840.14 96
3840.28 90
3840.43 84
3840.57 79
3840.71 77
3840.85 77
3840.99 80
3841.13 85
3841.28 92
3841.42 98
3841.56 104
3841.70 107
3841.84 109
3841.99 108
3842.13 104
3842.27 98
3842.41 89
3842.55 79
3842.70 70
3842.84 62
3842.98 57
3843.12 55
3843.26 57
3843.41 62
3843.55 69
3843.69 75
3843.83 79
3843.97 81
3844.12 81
3844.26 79
3844.40 77
3844.54 76
3844.68 77
3844.83 80
3844.97 84
3845.11 87
3845.25 90
3845.39 92
3845.54 94
3845.68 97
3845.82 100
3845.96 105
3846.10 110
3846.25 115
3846.39 118
3846.53 118
3846.67 115
3846.81 111
3846.96 107
3847.10 104
3847.24 105
3847.38 109
3847.53 116
3847.67 125
3847.81 135
3847.95 144
3848.09 152
3848.24 158
3848.38 161
3848.52 163
3848.66 163
3848.80 161
3848.95 156
3849.09 150
3849.23 140
3849.37 128
3849.51 112
3849.66 95
3849.80 78
3849.94 61
3850.08 46
3850.22 35
3850.37 28
3850.51 28
3850.65 32
3850.79 41
3850.94 53
3851.08 67
3851.22 82
3851.36 98
3851.50 114
3851.65 129
3851.79 142
3851.93 152
3852.07 160
3852.21 164
3852.36 165
3852.50 164
3852.64 162
3852.78 159
3852.93 155
3853.07 150
3853.21 144
3853.35 136
3853.49 126
3853.64 115
3853.78 104
3853.92 94
3854.06 87
3854.20 84
3854.35 85
3854.49 89
3854.63 97
3854.77 105
3854.92 113
3855.06 118
3855.20 121
3855.34 120
3855.48 116
3855.63 111
3855.77 105
3855.91 100
3856.05 97
3856.20 96
3856.34 96
3856.48 97
3856.62 100
3856.76 102
3856.91 105
3857.05 107
3857.19 108
3857.33 108
3857.48 106
3857.62 100
3857.76 90
3857.90 78
3858.04 64
3858.19 51
3858.33 39
3858.47 30
3858.61 25
3858.76 23
3858.90 22
3859.04 21
3859.18 20
3859.33 16
3859.47 11
3859.61 6
3859.75 1
3859.89 0
3860.04 0
3860.18 0
3860.32 0
3860.46 0
3860.61 0
3860.75 0
3860.89 0
3861.03 0
3861.18 1
3861.32 5
3861.46 11
3861.60 17
3861.74 24
3861.89 31
3862.03 38
3862.17 46
3862.31 55
3862.46 66
3862.60 79
3862.74 93
3862.88 108
3863.03 122
3863.17 134
3863.31 143
3863.45 149
3863.59 152
3863.74 153
3863.88 151
3864.02 149
3864.16 147
3864.31 145
3864.45 144
3864.59 145
3864.73 146
3864.88 147
3865.02 148
3865.16 147
3865.30 145
3865.45 142
3865.59 139
3865.73 138
3865.87 139
3866.02 144
3866.16 151
3866.30 160
3866.44 170
3866.59 180
3866.73 188
3866.87 195
3867.01 202
3867.15 209
3867.30 216
3867.44 223
3867.58 229
3867.72 234
3867.87 236
3868.01 235
3868.15 232
3868.29 226
3868.44 219
3868.58 211
3868.72 205
3868.86 200
3869.01 198
3869.15 198
3869.29 199
3869.43 200
3869.58 202
3869.72 202
3869.86 202
3870.00 200
3870.15 197
3870.29 192
3870.43 187
3870.57 179
3870.72 169
3870.86 158
3871.00 145
3871.14 132
3871.29 121
3871.43 112
3871.57 106
3871.71 104
3871.86 106
3872.00 110
3872.14 114
3872.28 118
3872.43 119
3872.57 117
3872.71 111
3872.85 103
3873.00 93
3873.14 84
3873.28 75
3873.42 69
3873.57 66
3873.71 68
3873.85 73
3873.99 83
3874.14 95
3874.28 109
3874.42 124
3874.56 138
3874.71 150
3874.85 159
3874.99 166
3875.13 171
3875.28 175
3875.42 177
3875.56 177
3875.71 176
3875.85 174
3875.99 170
3876.13 165
3876.28 159
3876.42 153
3876.56 149
3876.70 148
3876.85 150
3876.99 154
3877.13 159
3877.27 164
3877.42 166
3877.56 166
3877.70 163
3877.84 156
3877.99 147
3878.13 137
3878.27 127
3878.41 119
3878.56 112
3878.70 106
3878.84 102
3878.99 100
3879.13 99
3879.27 99
3879.41 100
3879.56 102
3879.70 105
3879.84 106
3879.98 105
3880.13 102
3880.27 96
3880.41 89
3880.55 81
3880.70 74
3880.84 69
3880.98 68
3881.13 69
3881.27 73
3881.41 77
3881.55 81
3881.70 84
3881.84 87
3881.98 89
3882.12 92
3882.27 96
3882.41 102
3882.55 109
3882.69 116
3882.84 121
3882.98 124
3883.12 125
3883.27 123
3883.41 120
3883.55 117
3883.69 115
3883.84 114
3883.98 115
3884.12 116
3884.26 116
3884.41 114
3884.55 112
3884.69 109
3884.84 108
3884.98 109
3885.12 113
3885.26 121
3885.41 131
3885.55 141
3885.69 149
3885.84 156
3885.98 159
3886.12 158
3886.26 155
3886.41 150
3886.55 145
3886.69 140
3886.83 137
3886.98 137
3887.12 140
3887.26 148
3887.41 158
3887.55 171
3887.69 184
3887.83 195
3887.98 203
3888.12 208
3888.26 209
3888.41 207
3888.55 204
3888.69 200
3888.83 196
3888.98 193
3889.12 192
3889.26 193
3889.41 195
3889.55 197
3889.69 199
3889.83 200
3889.98 197
3890.12 190
3890.26 180
3890.41 166
3890.55 153
3890.69 141
3890.83 133
3890.98 128
3891.12 127
3891.26 129
3891.41 132
3891.55 133
3891.69 132
3891.83 130
3891.98 127
3892.12 124
3892.26 123
3892.41 122
3892.55 123
3892.69 124
3892.83 124
3892.98 124
3893.12 123
3893.26 123
3893.41 126
3893.55 131
3893.69 139
3893.83 148
3893.98 155
3894.12 160
3894.26 159
3894.41 154
3894.55 144
3894.69 131
3894.83 118
3894.98 108
3895.12 101
3895.26 97
3895.41 95
3895.55 93
3895.69 91
3895.84 88
3895.98 82
3896.12 76
3896.26 70
3896.41 65
3896.55 61
3896.69 56
3896.84 52
3896.98 47
3897.12 40
3897.27 34
3897.41 28
3897.55 25
3897.69 27
3897.84 32
3897.98 41
3898.12 52
3898.27 64
3898.41 73
3898.55 79
3898.70 83
3898.84 85
3898.98 86
3899.12 89
3899.27 93
3899.41 101
3899.55 110
3899.70 120
3899.84 131
3899.98 139
3900.13 146
3900.27 149
3900.41 150
3900.55 147
3900.70 140
3900.84 130
3900.98 117
3901.13 103
3901.27 88
3901.41 75
3901.56 65
3901.70 58
3901.84 54
3901.99 53
3902.13 54
3902.27 58
3902.41 63
3902.56 70
3902.70 80
3902.84 92
3902.99 105
3903.13 118
3903.27 128
3903.42 134
3903.56 135
3903.70 133
3903.85 127
3903.99 120
3904.13 114
3904.27 109
3904.42 105
3904.56 102
3904.70 96
3904.85 89
3904.99 78
3905.13 65
3905.28 50
3905.42 37
3905.56 25
3905.71 16
3905.85 9
3905.99 4
3906.14 0
3906.28 0
3906.42 0
3906.56 0
3906.71 0
3906.85 0
3906.99 0
3907.14 0
3907.28 2
3907.42 11
3907.57 19
3907.71 25
3907.85 29
3908.00 30
3908.14 30
3908.28 29
3908.43 30
3908.57 31
3908.71 35
3908.86 40
3909.00 46
3909.14 51
3909.29 56
3909.43 59
3909.57 59
3909.71 57
3909.86 55
3910.00 51
3910.14 48
3910.29 46
3910.43 46
3910.57 47
3910.72 50
3910.86 54
3911.00 57
3911.15 61
3911.29 66
3911.43 70
3911.58 74
3911.72 79
3911.86 83
3912.01 86
3912.15 87
3912.29 85
3912.44 79
3912.58 70
3912.72 60
3912.87 51
3913.01 45
3913.15 43
3913.30 47
3913.44 54
3913.58 62
3913.73 67
3913.87 68
3914.01 62
3914.16 50
3914.30 34
3914.44 18
3914.59 6
3914.73 1
3914.87 3
3915.02 12
3915.16 26
3915.30 40
3915.45 51
3915.59 59
3915.73 62
3915.88 62
3916.02 61
3916.16 61
3916.31 64
3916.45 69
3916.59 76
3916.74 83
3916.88 91
3917.02 98
3917.17 104
3917.31 109
3917.45 115
3917.60 119
3917.74 123
3917.88 126
3918.03 127
3918.17 126
3918.31 123
3918.46 119
3918.60 114
3918.74 107
3918.89 99
3919.03 90
3919.17 79
3919.32 68
3919.46 57
3919.60 46
3919.75 38
3919.89 33
3920.03 30
3920.18 30
3920.32 30
3920.46 29
3920.61 27
3920.75 23
3920.89 17
3921.04 10
3921.18 4
3921.32 0
3921.47 0
3921.61 0
3921.75 0
3921.90 0
3922.04 0
3922.18 0
3922.33 0
3922.47 0
3922.61 4
3922.76 9
3922.90 14
3923.04 18
3923.19 22
3923.33 27
3923.47 33
3923.62 40
3923.76 47
3923.91 54
3924.05 60
3924.19 64
3924.34 67
3924.48 67
3924.62 67
3924.77 68
3924.91 70
3925.05 73
3925.20 78
3925.34 82
3925.48 85
3925.63 88
3925.77 89
3925.91 89
3926.06 88
3926.20 86
3926.34 83
3926.49 79
3926.63 73
3926.78 67
3926.92 62
3927.06 57
3927.21 56
3927.35 57
3927.49 60
3927.64 65
3927.78 71
3927.92 76
3928.07 80
3928.21 85
3928.35 88
3928.50 92
3928.64 95
3928.78 97
3928.93 97
3929.07 95
3929.22 92
3929.36 87
3929.50 81
3929.65 76
3929.79 71
3929.93 68
3930.08 66
3930.22 65
3930.36 64
3930.51 62
3930.65 60
3930.80 55
3930.94 50
3931.08 44
3931.23 38
3931.37 34
3931.51 33
3931.66 36
3931.80 44
3931.94 54
3932.09 67
3932.23 79
3932.37 90
3932.52 99
3932.66 105
3932.81 109
3932.95 110
3933.09 109
3933.24 106
3933.38 100
3933.52 92
3933.67 83
3933.81 76
3933.95 70
3934.10 69
3934.24 72
3934.39 80
3934.53 91
3934.67 104
3934.82 116
3934.96 126
3935.10 133
3935.25 137
3935.39 138
3935.54 137
3935.68 135
3935.82 134
3935.97 133
3936.11 134
3936.25 135
3936.40 136
3936.54 135
3936.68 133
3936.83 128
3936.97 121
3937.12 114
3937.26 107
3937.40 102
3937.55 101
3937.69 103
3937.83 107
3937.98 114
3938.12 123
3938.27 131
3938.41 138
3938.55 143
3938.70 146
3938.84 147
3938.98 147
3939.13 146
3939.27 144
3939.42 142
3939.56 141
3939.70 139
3939.85 137
3939.99 136
3940.13 133
3940.28 131
3940.42 128
3940.57 126
3940.71 124
3940.85 123
3941.00 122
3941.14 121
3941.28 120
3941.43 120
3941.57 120
3941.72 120
3941.86 121
3942.00 122
3942.15 122
3942.29 121
3942.44 118
3942.58 113
3942.72 107
3942.87 101
3943.01 97
3943.15 95
3943.30 97
3943.44 103
3943.59 111
3943.73 121
3943.87 131
3944.02 140
3944.16 147
3944.30 153
3944.45 156
3944.59 158
3944.74 157
3944.88 153
3945.02 147
3945.17 138
3945.31 127
3945.46 116
3945.60 105
3945.74 98
3945.89 94
3946.03 96
3946.18 102
3946.32 113
3946.46 128
3946.61 144
3946.75 161
3946.89 177
3947.04 189
3947.18 196
3947.33 199
3947.47 196
3947.61 188
3947.76 178
3947.90 166
3948.05 154
3948.19 144
3948.33 135
3948.48 129
3948.62 126
3948.77 125
3948.91 127
3949.05 130
3949.20 136
3949.34 142
3949.48 150
3949.63 158
3949.77 166
3949.92 172
3950.06 176
3950.20 179
3950.35 178
3950.49 175
3950.64 169
3950.78 161
3950.92 151
3951.07 142
3951.21 133
3951.36 125
3951.50 121
3951.64 120
3951.79 121
3951.93 124
3952.08 129
3952.22 135
3952.36 140
3952.51 143
3952.65 144
3952.80 142
3952.94 137
3953.08 130
3953.23 120
3953.37 109
3953.52 99
3953.66 91
3953.80 85
3953.95 84
3954.09 85
3954.24 89
3954.38 93
3954.52 98
3954.67 100
3954.81 101
3954.96 98
3955.10 94
3955.24 87
3955.39 78
3955.53 69
3955.68 60
3955.82 54
3955.96 51
3956.11 51
3956.25 57
3956.40 67
3956.54 80
3956.69 94
3956.83 107
3956.97 119
3957.12 128
3957.26 133
3957.41 135
3957.55 134
3957.69 132
3957.84 130
3957.98 128
3958.13 125
3958.27 122
3958.41 118
3958.56 110
3958.70 99
3958.85 85
3958.99 69
3959.13 52
3959.28 35
3959.42 21
3959.57 10
3959.71 2
3959.86 0
3960.00 0
3960.14 0
3960.29 0
3960.43 0
3960.58 0
3960.72 0
3960.86 0
3961.01 0
3961.15 5
3961.30 10
3961.44 15
3961.59 21
3961.73 26
3961.87 31
3962.02 36
3962.16 41
3962.31 45
3962.45 49
3962.59 50
3962.74 50
3962.88 50
3963.03 50
3963.17 50
3963.32 51
3963.46 54
3963.60 58
3963.75 62
3963.89 66
3964.04 69
3964.18 69
3964.32 66
3964.47 61
3964.61 53
3964.76 44
3964.90 35
3965.05 28
3965.19 22
3965.33 19
3965.48 17
3965.62 16
3965.77 14
3965.91 10
3966.06 6
3966.20 0
3966.34 0
3966.49 0
3966.63 0
3966.78 7
3966.92 19
3967.07 33
3967.21 47
3967.35 58
3967.50 65
3967.64 68
3967.79 66
3967.93 61
3968.08 53
3968.22 46
3968.36 39
3968.51 34
3968.65 32
3968.80 33
3968.94 34
3969.09 37
3969.23 39
3969.37 41
3969.52 43
3969.66 44
3969.81 45
3969.95 46
3970.10 46
3970.24 44
3970.38 40
3970.53 35
3970.67 30
3970.82 27
3970.96 26
3971.11 27
3971.25 31
3971.39 36
3971.54 38
3971.68 38
3971.83 34
3971.97 26
3972.12 16
3972.26 5
3972.40 0
3972.55 0
3972.69 0
3972.84 0
3972.98 0
3973.13 5
3973.27 18
3973.42 30
3973.56 40
3973.70 47
3973.85 47
3973.99 43
3974.14 35
3974.28 25
3974.43 16
3974.57 9
3974.71 7
3974.86 8
3975.00 11
3975.15 14
3975.29 17
3975.44 17
3975.58 16
3975.73 14
3975.87 12
3976.01 10
3976.16 10
3976.30 11
3976.45 11
3976.59 10
3976.74 8
3976.88 3
3977.03 0
3977.17 0
3977.31 0
3977.46 0
3977.60 0
3977.75 0
3977.89 0
3978.04 3
3978.18 10
3978.33 16
3978.47 19
3978.61 20
3978.76 18
3978.90 15
3979.05 13
3979.19 12
3979.34 15
3979.48 20
3979.63 28
3979.77 37
3979.91 46
3980.06 53
3980.20 58
3980.35 60
3980.49 61
3980.64 60
3980.78 58
3980.93 54
3981.07 50
3981.22 44
3981.36 36
3981.50 28
3981.65 20
3981.79 14
3981.94 10
3982.08 11
3982.23 16
3982.37 24
3982.52 34
3982.66 43
3982.81 51
3982.95 57
3983.09 59
3983.24 59
3983.38 57
3983.53 55
3983.67 53
3983.82 52
3983.96 50
3984.11 49
3984.25 48
3984.40 47
3984.54 45
3984.68 43
3984.83 42
3984.97 42
3985.12 42
3985.26 44
3985.41 48
3985.55 52
3985.70 58
3985.84 65
3985.99 73
3986.13 80
3986.28 87
3986.42 92
3986.56 94
3986.71 93
3986.85 88
3987.00 80
3987.14 70
3987.29 58
3987.43 46
3987.58 37
3987.72 30
3987.87 27
3988.01 26
3988.16 27
3988.30 29
3988.44 30
3988.59 32
3988.73 35
3988.88 39
3989.02 47
3989.17 56
3989.31 68
3989.46 79
3989.60 88
3989.75 93
3989.89 94
3990.04 90
3990.18 83
3990.33 75
3990.47 67
3990.61 61
3990.76 59
3990.90 60
3991.05 64
3991.19 70
3991.34 77
3991.48 82
3991.63 84
3991.77 82
3991.92 77
3992.06 70
3992.21 62
3992.35 53
3992.50 45
3992.64 38
3992.79 31
3992.93 26
3993.07 20
3993.22 16
3993.36 14
3993.51 13
3993.65 15
3993.80 18
3993.94 22
3994.09 27
3994.23 32
3994.38 36
3994.52 39
3994.67 41
3994.81 43
3994.96 47
3995.10 52
3995.25 59
3995.39 67
3995.54 76
3995.68 85
3995.83 93
3995.97 98
3996.11 101
3996.26 100
3996.40 95
3996.55 87
3996.69 77
3996.84 65
3996.98 53
3997.13 42
3997.27 34
3997.42 27
3997.56 23
3997.71 19
3997.85 16
3998.00 12
3998.14 8
3998.29 2
3998.43 0
3998.58 0
3998.72 0
3998.87 0
3999.01 0
3999.16 0
3999.30 0
3999.45 4
3999.59 7
3999.74 8
3999.88 8
4000.02 6
4000.17 5
4000.31 3
4000.46 2
4000.60 2
4000.75 4
4000.89 8
4001.04 15
4001.18 26
4001.33 40
4001.47 56
4001.62 73
4001.76 89
4001.91 101
4002.05 110
4002.20 114
4002.34 114
4002.49 113
4002.63 110
4002.78 106
4002.92 102
4003.07 97
4003.21 91
4003.36 83
4003.50 72
4003.65 59
4003.79 45
4003.94 32
4004.08 20
4004.23 11
4004.37 5
4004.52 2
4004.66 2
4004.81 4
4004.95 8
4005.10 15
4005.24 22
4005.39 31
4005.53 40
4005.68 50
4005.82 59
4005.97 67
4006.11 72
4006.26 73
4006.40 72
4006.55 68
4006.69 61
4006.84 52
4006.98 43
4007.13 33
4007.27 24
4007.42 16
4007.56 10
4007.71 5
4007.85 1
4008.00 0
4008.14 0
4008.29 0
4008.43 0
4008.58 1
4008.72 8
4008.87 18
4009.01 31
4009.16 45
4009.30 60
4009.45 73
4009.59 84
4009.74 93
4009.88 98
4010.03 103
4010.17 106
4010.32 109
4010.46 112
4010.61 116
4010.75 119
4010.90 123
4011.04 126
4011.19 128
4011.33 131
4011.48 134
4011.62 137
4011.77 142
4011.91 148
4012.06 155
4012.20 163
4012.35 172
4012.49 179
4012.64 185
4012.78 186
4012.93 183
4013.07 174
4013.22 159
4013.36 141
4013.51 119
4013.65 96
4013.80 74
4013.94 54
4014.09 38
4014.23 26
4014.38 18
4014.52 14
4014.67 11
4014.81 11
4014.96 12
4015.10 15
4015.25 19
4015.40 25
4015.54 33
4015.69 43
4015.83 55
4015.98 67
4016.12 79
4016.27 89
4016.41 97
4016.56 104
4016.70 108
4016.85 111
4016.99 112
4017.14 114
4017.28 115
4017.43 115
4017.57 115
4017.72 114
4017.86 112
4018.01 108
4018.15 102
4018.30 94
4018.44 86
4018.59 77
4018.73 68
4018.88 62
4019.02 59
4019.17 59
4019.31 61
4019.46 64
4019.61 67
4019.75 69
4019.90 68
4020.04 66
4020.19 62
4020.33 59
4020.48 57
4020.62 57
4020.77 61
4020.91 68
4021.06 78
4021.20 91
4021.35 106
4021.49 122
4021.64 137
4021.78 151
4021.93 162
4022.07 168
4022.22 169
4022.36 166
4022.51 157
4022.66 144
4022.80 128
4022.95 111
4023.09 94
4023.24 79
4023.38 66
4023.53 57
4023.67 52
4023.82 51
4023.96 54
4024.11 60
4024.25 67
4024.40 75
4024.54 81
4024.69 85
4024.83 87
4024.98 86
4025.13 83
4025.27 79
4025.42 75
4025.56 73
4025.71 72
4025.85 72
4026.00 74
4026.14 76
4026.29 77
4026.43 76
4026.58 74
4026.72 72
4026.87 70
4027.01 69
4027.16 71
4027.31 76
4027.45 83
4027.60 92
4027.74 101
4027.89 107
4028.03 110
4028.18 108
4028.32 101
4028.47 89
4028.61 75
4028.76 59
4028.90 44
4029.05 30
4029.20 20
4029.34 11
4029.49 5
4029.63 0
4029.78 0
4029.92 0
4030.07 0
4030.21 0
4030.36 0
4030.50 0
4030.65 0
4030.79 0
4030.94 5
4031.09 12
4031.23 19
4031.38 25
4031.52 30
4031.67 34
4031.81 38
4031.96 43
4032.10 50
4032.25 58
4032.39 67
4032.54 77
4032.69 87
4032.83 95
4032.98 101
4033.12 104
4033.27 104
4033.41 102
4033.56 98
4033.70 94
4033.85 89
4033.99 82
4034.14 75
4034.29 67
4034.43 58
4034.58 48
4034.72 39
4034.87 32
4035.01 26
4035.16 24
4035.30 24
4035.45 28
4035.59 34
4035.74 43
4035.89 52
4036.03 62
4036.18 70
4036.32 76
4036.47 79
4036.61 79
4036.76 76
4036.90 71
4037.05 65
4037.20 59
4037.34 53
4037.49 48
4037.63 43
4037.78 39
4037.92 36
4038.07 35
4038.21 36
4038.36 41
4038.51 48
4038.65 59
4038.80 70
4038.94 81
4039.09 90
4039.23 96
4039.38 99
4039.52 98
4039.67 98
4039.82 99
4039.96 103
4040.11 111
4040.25 124
4040.40 138
4040.54 153
4040.69 166
4040.83 175
4040.98 180
4041.13 181
4041.27 177
4041.42 171
4041.56 162
4041.71 152
4041.85 140
4042.00 128
4042.15 117
4042.29 107
4042.44 100
4042.58 95
4042.73 92
4042.87 92
4043.02 92
4043.16 93
4043.31 93
4043.46 93
4043.60 92
4043.75 92
4043.89 91
4044.04 91
4044.18 90
4044.33 88
4044.48 84
4044.62 77
4044.77 66
4044.91 53
4045.06 37
4045.20 22
4045.35 10
4045.50 2
4045.64 0
4045.79 4
4045.93 14
4046.08 28
4046.22 43
4046.37 57
4046.52 69
4046.66 78
4046.81 84
4046.95 88
4047.10 91
4047.24 95
4047.39 100
4047.54 107
4047.68 115
4047.83 124
4047.97 131
4048.12 136
4048.26 139
4048.41 140
4048.56 138
4048.70 133
4048.85 126
4048.99 117
4049.14 107
4049.28 95
4049.43 85
4049.58 74
4049.72 65
4049.87 58
4050.01 51
4050.16 44
4050.30 37
4050.45 30
4050.60 23
4050.74 15
4050.89 7
4051.03 0
4051.18 0
4051.32 0
4051.47 0
4051.62 0
4051.76 0
4051.91 0
4052.05 0
4052.20 3
4052.35 17
4052.49 30
4052.64 40
4052.78 48
4052.93 52
4053.07 55
4053.22 56
4053.37 56
4053.51 57
4053.66 56
4053.80 55
4053.95 53
4054.10 50
4054.24 47
4054.39 45
4054.53 44
4054.68 44
4054.82 45
4054.97 47
4055.12 49
4055.26 49
4055.41 50
4055.55 50
4055.70 52
4055.85 55
4055.99 62
4056.14 72
4056.28 85
4056.43 99
4056.58 116
4056.72 132
4056.87 148
4057.01 163
4057.16 175
4057.30 185
4057.45 191
4057.60 193
4057.74 192
4057.89 188
4058.03 183
4058.18 179
4058.33 175
4058.47 172
4058.62 171
4058.76 170
4058.91 168
4059.06 166
4059.20 161
4059.35 157
4059.49 152
4059.64 147
4059.79 143
4059.93 140
4060.08 137
4060.22 133
4060.37 129
4060.51 124
4060.66 119
4060.81 114
4060.95 109
4061.10 106
4061.24 103
4061.39 101
4061.54 99
4061.68 96
4061.83 91
4061.97 83
4062.12 73
4062.27 61
4062.41 48
4062.56 35
4062.70 23
4062.85 15
4063.00 8
4063.14 4
4063.29 0
4063.43 0
4063.58 0
4063.73 0
4063.87 0
4064.02 0
4064.16 0
4064.31 0
4064.46 0
4064.60 6
4064.75 12
4064.89 17
4065.04 19
4065.19 21
4065.33 21
4065.48 20
4065.62 20
4065.77 19
4065.92 18
4066.06 16
4066.21 12
4066.36 7
4066.50 2
4066.65 0
4066.79 0
4066.94 0
4067.09 1
4067.23 10
4067.38 22
4067.52 36
4067.67 48
4067.82 59
4067.96 65
4068.11 67
4068.25 65
4068.40 60
4068.55 53
4068.69 44
4068.84 35
4068.98 27
4069.13 20
4069.28 14
4069.42 11
4069.57 11
4069.72 14
4069.86 20
4070.01 28
4070.15 36
4070.30 43
4070.45 47
4070.59 46
4070.74 42
4070.88 34
4071.03 25
4071.18 15
4071.32 6
4071.47 0
4071.62 0
4071.76 0
4071.91 0
4072.05 0
4072.20 0
4072.35 0
4072.49 0
4072.64 0
4072.78 6
4072.93 13
4073.08 19
4073.22 23
4073.37 26
4073.52 26
4073.66 24
4073.81 21
4073.95 17
4074.10 14
4074.25 11
4074.39 9
4074.54 11
4074.68 15
4074.83 21
4074.98 27
4075.12 33
4075.27 38
4075.42 41
4075.56 42
4075.71 41
4075.85 40
4076.00 40
4076.15 42
4076.29 45
4076.44 51
4076.59 57
4076.73 65
4076.88 73
4077.02 82
4077.17 91
4077.32 99
4077.46 108
4077.61 115
4077.76 119
4077.90 121
4078.05 120
4078.19 115
4078.34 107
4078.49 97
4078.63 87
4078.78 76
4078.93 67
4079.07 58
4079.22 50
4079.37 44
4079.51 37
4079.66 30
4079.80 23
4079.95 18
4080.10 14
4080.24 13
4080.39 14
4080.54 18
4080.68 24
4080.83 33
4080.97 41
4081.12 51
4081.27 60
4081.41 68
4081.56 75
4081.71 80
4081.85 83
4082.00 84
4082.15 84
4082.29 83
4082.44 83
4082.58 83
4082.73 86
4082.88 91
4083.02 99
4083.17 109
4083.32 119
4083.46 130
4083.61 138
4083.76 145
4083.90 149
4084.05 151
4084.19 152
4084.34 150
4084.49 147
4084.63 143
4084.78 137
4084.93 130
4085.07 123
4085.22 117
4085.37 112
4085.51 109
4085.66 105
4085.80 101
4085.95 95
4086.10 85
4086.24 73
4086.39 59
4086.54 46
4086.68 36
4086.83 31
4086.98 31
4087.12 34
4087.27 41
4087.42 48
4087.56 54
4087.71 58
4087.85 60
4088.00 63
4088.15 65
4088.29 69
4088.44 73
4088.59 78
4088.73 81
4088.88 82
4089.03 80
4089.17 76
4089.32 70
4089.47 65
4089.61 61
4089.76 60
4089.91 62
4090.05 65
4090.20 70
4090.34 73
4090.49 73
4090.64 72
4090.78 68
4090.93 62
4091.08 56
4091.22 51
4091.37 47
4091.52 45
4091.66 47
4091.81 50
4091.96 57
4092.10 67
4092.25 80
4092.40 98
4092.54 119
4092.69 142
4092.84 167
4092.98 192
4093.13 217
4093.27 240
4093.42 262
4093.57 282
4093.71 301
4093.86 319
4094.01 336
4094.15 351
4094.30 366
4094.45 381
4094.59 395
4094.74 409
4094.89 422
4095.03 432
4095.18 439
4095.33 442
4095.47 440
4095.62 434
4095.77 425
4095.91 413
4096.06 400
4096.21 388
4096.35 377
4096.50 366
4096.65 357
4096.79 348
4096.94 339
4097.09 330
4097.23 322
4097.38 316
4097.53 310
4097.67 306
4097.82 303
4097.97 298
4098.11 293
4098.26 285
4098.41 275
4098.55 265
4098.70 253
4098.85 243
4098.99 234
4099.14 227
4099.29 222
4099.43 221
4099.58 223
4099.73 227
4099.87 233
4100.02 241
4100.17 248
4100.31 253
4100.46 255
4100.61 254
4100.75 249
4100.90 240
4101.05 228
4101.19 215
4101.34 202
4101.49 191
4101.63 183
4101.78 178
4101.93 177
4102.07 179
4102.22 183
4102.37 187
4102.51 190
4102.66 192
4102.81 191
4102.95 188
4103.10 183
4103.25 178
4103.39 172
4103.54 168
4103.69 163
4103.83 159
4103.98 155
4104.13 152
4104.27 148
4104.42 144
4104.57 142
4104.71 141
4104.86 141
4105.01 140
4105.15 140
4105.30 138
4105.45 134
4105.59 128
4105.74 119
4105.89 109
4106.03 98
4106.18 87
4106.33 77
4106.47 70
4106.62 66
4106.77 66
4106.92 69
4107.06 74
4107.21 80
4107.36 86
4107.50 92
4107.65 95
4107.80 98
4107.94 101
4108.09 103
4108.24 106
4108.38 110
4108.53 114
4108.68 117
4108.82 120
4108.97 122
4109.12 122
4109.26 122
4109.41 120
4109.56 118
4109.70 114
4109.85 109
4110.00 103
4110.15 96
4110.29 88
4110.44 81
4110.59 73
4110.73 65
4110.88 56
4111.03 46
4111.17 36
4111.32 25
4111.47 16
4111.61 7
4111.76 1
4111.91 0
4112.05 0
4112.20 0
4112.35 0
4112.50 0
4112.64 0
4112.79 0
4112.94 0
4113.08 0
4113.23 0
4113.38 4
4113.52 10
4113.67 15
4113.82 21
4113.96 25
4114.11 27
4114.26 26
4114.40 24
4114.55 22
4114.70 21
4114.85 23
4114.99 29
4115.14 40
4115.29 55
4115.43 74
4115.58 93
4115.73 111
4115.87 126
4116.02 135
4116.17 136
4116.32 130
4116.46 116
4116.61 97
4116.76 74
4116.90 50
4117.05 28
4117.20 9
4117.34 0
4117.49 0
4117.64 0
4117.78 0
4117.93 0
4118.08 0
4118.23 2
4118.37 8
4118.52 13
4118.67 15
4118.81 14
4118.96 10
4119.11 5
4119.25 0
4119.40 0
4119.55 0
4119.70 0
4119.84 2
4119.99 10
4120.14 20
4120.28 29
4120.43 36
4120.58 42
4120.73 45
4120.87 45
4121.02 45
4121.17 44
4121.31 43
4121.46 42
4121.61 43
4121.75 43
4121.90 44
4122.05 44
4122.20 44
4122.34 43
4122.49 42
4122.64 40
4122.78 40
4122.93 40
4123.08 41
4123.23 43
4123.37 45
4123.52 46
4123.67 46
4123.81 45
4123.96 43
4124.11 41
4124.25 40
4124.40 40
4124.55 41
4124.70 42
4124.84 44
4124.99 45
4125.14 45
4125.28 45
4125.43 45
4125.58 47
4125.73 50
4125.87 55
4126.02 62
4126.17 69
4126.31 75
4126.46 80
4126.61 83
4126.76 83
4126.90 79
4127.05 73
4127.20 66
4127.34 58
4127.49 50
4127.64 42
4127.79 34
4127.93 28
4128.08 24
4128.23 23
4128.37 24
4128.52 30
4128.67 38
4128.82 49
4128.96 60
4129.11 70
4129.26 77
4129.40 81
4129.55 84
4129.70 85
4129.85 84
4129.99 84
4130.14 82
4130.29 77
4130.44 70
4130.58 60
4130.73 48
4130.88 37
4131.02 27
4131.17 22
4131.32 22
4131.47 25
4131.61 31
4131.76 37
4131.91 39
4132.05 37
4132.20 30
4132.35 21
4132.50 12
4132.64 5
4132.79 3
4132.94 6
4133.09 13
4133.23 21
4133.38 27
4133.53 29
4133.67 28
4133.82 23
4133.97 16
4134.12 11
4134.26 8
4134.41 10
4134.56 15
4134.71 23
4134.85 31
4135.00 37
4135.15 42
4135.29 45
4135.44 47
4135.59 49
4135.74 53
4135.88 61
4136.03 71
4136.18 83
4136.33 95
4136.47 106
4136.62 112
4136.77 114
4136.92 109
4137.06 99
4137.21 85
4137.36 69
4137.50 55
4137.65 43
4137.80 35
4137.95 32
4138.09 33
4138.24 39
4138.39 47
4138.54 59
4138.68 74
4138.83 89
4138.98 104
4139.13 116
4139.27 124
4139.42 127
4139.57 126
4139.71 121
4139.86 115
4140.01 109
4140.16 107
4140.30 109
4140.45 113
4140.60 120
4140.75 126
4140.89 132
4141.04 137
4141.19 139
4141.34 140
4141.48 141
4141.63 143
4141.78 147
4141.93 154
4142.07 164
4142.22 177
4142.37 193
4142.52 212
4142.66 231
4142.81 251
4142.96 271
4143.11 292
4143.25 313
4143.40 335
4143.55 357
4143.69 381
4143.84 406
4143.99 432
4144.14 459
4144.28 488
4144.43 518
4144.58 549
4144.73 580
4144.87 611
4145.02 640
4145.17 666
4145.32 692
4145.46 718
4145.61 745
4145.76 774
4145.91 806
4146.05 840
4146.20 875
4146.35 908
4146.50 938
4146.64 965
4146.79 987
4146.94 1007
4147.09 1024
4147.23 1041
4147.38 1056
4147.53 1068
4147.68 1077
4147.82 1080
4147.97 1078
4148.12 1073
4148.27 1065
4148.41 1057
4148.56 1050
4148.71 1045
4148.86 1041
4149.00 1034
4149.15 1023
4149.30 1005
4149.45 978
4149.60 942
4149.74 901
4149.89 855
4150.04 810
4150.19 768
4150.33 730
4150.48 697
4150.63 669
4150.78 644
4150.92 619
4151.07 591
4151.22 561
4151.37 528
4151.51 494
4151.66 462
4151.81 432
4151.96 408
4152.10 391
4152.25 381
4152.40 376
4152.55 373
4152.69 371
4152.84 367
4152.99 359
4153.14 347
4153.28 332
4153.43 316
4153.58 302
4153.73 291
4153.88 284
4154.02 282
4154.17 283
4154.32 285
4154.47 287
4154.61 287
4154.76 285
4154.91 281
4155.06 275
4155.20 268
4155.35 262
4155.50 256
4155.65 251
4155.79 246
4155.94 242
4156.09 238
4156.24 232
4156.39 224
4156.53 215
4156.68 206
4156.83 197
4156.98 189
4157.12 184
4157.27 183
4157.42 185
4157.57 191
4157.71 199
4157.86 207
4158.01 215
4158.16 221
4158.31 226
4158.45 229
4158.60 231
4158.75 232
4158.90 234
4159.04 236
4159.19 238
4159.34 238
4159.49 236
4159.63 232
4159.78 225
4159.93 216
4160.08 206
4160.23 196
4160.37 187
4160.52 179
4160.67 173
4160.82 167
4160.96 164
4161.11 164
4161.26 165
4161.41 168
4161.56 171
4161.70 174
4161.85 174
4162.00 170
4162.15 162
4162.29 151
4162.44 138
4162.59 125
4162.74 113
4162.89 103
4163.03 94
4163.18 88
4163.33 82
4163.48 77
4163.62 73
4163.77 71
4163.92 70
4164.07 72
4164.22 75
4164.36 78
4164.51 81
4164.66 80
4164.81 75
4164.95 66
4165.10 55
4165.25 43
4165.40 32
4165.55 25
4165.69 23
4165.84 26
4165.99 33
4166.14 43
4166.29 53
4166.43 62
4166.58 68
4166.73 69
4166.88 67
4167.02 62
4167.17 55
4167.32 47
4167.47 40
4167.62 34
4167.76 31
4167.91 30
4168.06 31
4168.21 32
4168.36 35
4168.50 39
4168.65 44
4168.80 49
4168.95 55
4169.10 61
4169.24 66
4169.39 70
4169.54 72
4169.69 73
4169.83 74
4169.98 75
4170.13 77
4170.28 80
4170.43 82
4170.57 84
4170.72 84
4170.87 81
4171.02 76
4171.17 69
4171.31 63
4171.46 57
4171.61 52
4171.76 49
4171.91 47
4172.05 45
4172.20 44
4172.35 42
4172.50 40
4172.65 37
4172.79 32
4172.94 27
4173.09 22
4173.24 16
4173.39 11
4173.53 5
4173.68 0
4173.83 0
4173.98 0
4174.13 0
4174.27 0
4174.42 0
4174.57 0
4174.72 0
4174.87 1
4175.01 16
4175.16 31
4175.31 45
4175.46 56
4175.61 62
4175.75 63
4175.90 63
4176.05 60
4176.20 59
4176.35 58
4176.49 60
4176.64 63
4176.79 69
4176.94 76
4177.09 85
4177.23 95
4177.38 107
4177.53 120
4177.68 134
4177.83 148
4177.97 161
4178.12 173
4178.27 185
4178.42 196
4178.57 206
4178.71 215
4178.86 223
4179.01 231
4179.16 239
4179.31 249
4179.45 261
4179.60 274
4179.75 289
4179.90 305
4180.05 320
4180.20 333
4180.34 342
4180.49 348
4180.64 350
4180.79 350
4180.94 350
4181.08 352
4181.23 357
4181.38 365
4181.53 373
4181.68 381
4181.82 385
4181.97 384
4182.12 378
4182.27 368
4182.42 356
4182.56 343
4182.71 331
4182.86 322
4183.01 316
4183.16 312
4183.31 310
4183.45 309
4183.60 308
4183.75 307
4183.90 305
4184.05 301
4184.19 296
4184.34 291
4184.49 286
4184.64 281
4184.79 277
4184.94 274
4185.08 271
4185.23 269
4185.38 267
4185.53 265
4185.68 263
4185.82 261
4185.97 258
4186.12 255
4186.27 251
4186.42 248
4186.57 243
4186.71 238
4186.86 230
4187.01 221
4187.16 210
4187.31 198
4187.46 186
4187.60 176
4187.75 169
4187.90 165
4188.05 164
4188.20 163
4188.34 162
4188.49 158
4188.64 153
4188.79 145
4188.94 137
4189.09 129
4189.23 122
4189.38 117
4189.53 111
4189.68 105
4189.83 96
4189.98 86
4190.12 75
4190.27 63
4190.42 51
4190.57 41
4190.72 33
4190.86 27
4191.01 21
4191.16 16
4191.31 11
4191.46 7
4191.61 5
4191.75 5
4191.90 8
4192.05 13
4192.20 20
4192.35 26
4192.50 32
4192.64 36
4192.79 39
4192.94 41
4193.09 43
4193.24 45
4193.39 47
4193.53 49
4193.68 52
4193.83 55
4193.98 58
4194.13 62
4194.28 67
4194.42 70
4194.57 72
4194.72 71
4194.87 66
4195.02 57
4195.17 45
4195.31 31
4195.46 17
4195.61 4
4195.76 0
4195.91 0
4196.06 0
4196.21 0
4196.35 0
4196.50 0
4196.65 1
4196.80 6
4196.95 9
4197.10 11
4197.24 10
4197.39 8
4197.54 6
4197.69 4
4197.84 2
4197.99 0
4198.13 0
4198.28 0
4198.43 0
4198.58 0
4198.73 0
4198.88 4
4199.02 10
4199.17 18
4199.32 26
4199.47 35
4199.62 42
4199.77 47
4199.92 50
4200.06 50
4200.21 49
4200.36 46
4200.51 43
4200.66 39
4200.81 35
4200.95 31
4201.10 29
4201.25 28
4201.40 28
4201.55 32
4201.70 38
4201.85 46
4201.99 57
4202.14 68
4202.29 80
4202.44 91
4202.59 100
4202.74 107
4202.88 111
4203.03 113
4203.18 113
4203.33 112
4203.48 108
4203.63 104
4203.78 98
4203.92 93
4204.07 87
4204.22 83
4204.37 79
4204.52 77
4204.67 75
4204.82 74
4204.96 74
4205.11 74
4205.26 74
4205.41 74
4205.56 75
4205.71 77
4205.86 79
4206.00 81
4206.15 83
4206.30 84
4206.45 85
4206.60 85
4206.75 84
4206.90 84
4207.04 87
4207.19 92
4207.34 100
4207.49 110
4207.64 122
4207.79 132
4207.94 140
4208.08 145
4208.23 147
4208.38 146
4208.53 145
4208.68 146
4208.83 150
4208.98 157
4209.12 167
4209.27 178
4209.42 190
4209.57 200
4209.72 207
4209.87 212
4210.02 215
4210.16 218
4210.31 224
4210.46 234
4210.61 248
4210.76 267
4210.91 286
4211.06 305
4211.21 321
4211.35 331
4211.50 335
4211.65 334
4211.80 330
4211.95 323
4212.10 317
4212.25 312
4212.39 309
4212.54 307
4212.69 305
4212.84 303
4212.99 300
4213.14 294
4213.29 286
4213.44 276
4213.58 266
4213.73 257
4213.88 253
4214.03 252
4214.18 257
4214.33 267
4214.48 278
4214.62 288
4214.77 295
4214.92 296
4215.07 290
4215.22 278
4215.37 262
4215.52 245
4215.67 229
4215.81 218
4215.96 211
4216.11 210
4216.26 211
4216.41 214
4216.56 216
4216.71 214
4216.86 208
4217.00 197
4217.15 182
4217.30 167
4217.45 152
4217.60 141
4217.75 135
4217.90 134
4218.05 139
4218.19 149
4218.34 161
4218.49 174
4218.64 185
4218.79 193
4218.94 197
4219.09 196
4219.24 190
4219.38 179
4219.53 165
4219.68 150
4219.83 136
4219.98 124
4220.13 114
4220.28 107
4220.43 102
4220.58 100
4220.72 98
4220.87 97
4221.02 96
4221.17 96
4221.32 94
4221.47 92
4221.62 90
4221.77 87
4221.91 85
4222.06 84
4222.21 85
4222.36 89
4222.51 94
4222.66 101
4222.81 107
4222.96 112
4223.11 115
4223.25 116
4223.40 114
4223.55 112
4223.70 109
4223.85 105
4224.00 100
4224.15 95
4224.30 89
4224.45 83
4224.59 76
4224.74 70
4224.89 65
4225.04 63
4225.19 64
4225.34 68
4225.49 73
4225.64 79
4225.79 85
4225.93 90
4226.08 94
4226.23 98
4226.38 100
4226.53 103
4226.68 105
4226.83 109
4226.98 113
4227.13 117
4227.27 122
4227.42 126
4227.57 129
4227.72 129
4227.87 125
4228.02 118
4228.17 109
4228.32 97
4228.47 86
4228.62 76
4228.76 70
4228.91 68
4229.06 70
4229.21 75
4229.36 83
4229.51 91
4229.66 98
4229.81 102
4229.96 103
4230.10 102
4230.25 99
4230.40 96
4230.55 94
4230.70 95
4230.85 97
4231.00 102
4231.15 106
4231.30 109
4231.45 108
4231.59 106
4231.74 101
4231.89 96
4232.04 92
4232.19 91
4232.34 95
4232.49 101
4232.64 110
4232.79 120
4232.94 127
4233.09 131
4233.23 131
4233.38 128
4233.53 123
4233.68 117
4233.83 112
4233.98 110
4234.13 110
4234.28 111
4234.43 113
4234.58 116
4234.72 118
4234.87 119
4235.02 119
4235.17 116
4235.32 112
4235.47 107
4235.62 101
4235.77 95
4235.92 91
4236.07 88
4236.22 87
4236.36 88
4236.51 89
4236.66 91
4236.81 91
4236.96 91
4237.11 90
4237.26 90
4237.41 91
4237.56 93
4237.71 96
4237.86 99
4238.00 102
4238.15 104
4238.30 104
4238.45 102
4238.60 99
4238.75 96
4238.90 95
4239.05 95
4239.20 98
4239.35 104
4239.50 112
4239.65 121
4239.79 129
4239.94 136
4240.09 139
4240.24 140
4240.39 137
4240.54 133
4240.69 127
4240.84 122
4240.99 118
4241.14 118
4241.29 121
4241.44 128
4241.58 138
4241.73 148
4241.88 157
4242.03 162
4242.18 162
4242.33 158
4242.48 148
4242.63 136
4242.78 124
4242.93 113
4243.08 105
4243.23 101
4243.37 100
4243.52 103
4243.67 107
4243.82 111
4243.97 114
4244.12 116
4244.27 114
4244.42 111
4244.57 106
4244.72 101
4244.87 97
4245.02 96
4245.17 96
4245.31 99
4245.46 101
4245.61 103
4245.76 102
4245.91 99
4246.06 94
4246.21 86
4246.36 77
4246.51 67
4246.66 56
4246.81 43
4246.96 30
4247.11 15
4247.26 1
4247.40 0
4247.55 0
4247.70 0
4247.85 0
4248.00 0
4248.15 0
4248.30 0
4248.45 6
4248.60 16
4248.75 24
4248.90 28
4249.05 29
4249.20 30
4249.35 31
4249.49 34
4249.64 39
4249.79 46
4249.94 54
4250.09 61
4250.24 66
4250.39 68
4250.54 67
4250.69 64
4250.84 59
4250.99 54
4251.14 50
4251.29 48
4251.44 47
4251.59 47
4251.74 47
4251.88 47
4252.03 45
4252.18 42
4252.33 38
4252.48 34
4252.63 30
4252.78 26
4252.93 24
4253.08 23
4253.23 24
4253.38 27
4253.53 31
4253.68 38
4253.83 45
4253.98 53
4254.13 61
4254.27 67
4254.42 71
4254.57 73
4254.72 74
4254.87 75
4255.02 76
4255.17 78
4255.32 82
4255.47 87
4255.62 94
4255.77 100
4255.92 106
4256.07 110
4256.22 113
4256.37 114
4256.52 114
4256.67 113
4256.82 113
4256.96 115
4257.11 119
4257.26 126
4257.41 133
4257.56 140
4257.71 145
4257.86 148
4258.01 147
4258.16 144
4258.31 138
4258.46 133
4258.61 129
4258.76 127
4258.91 128
4259.06 130
4259.21 132
4259.36 132
4259.51 127
4259.66 118
4259.80 105
4259.95 90
4260.10 74
4260.25 62
4260.40 56
4260.55 56
4260.70 63
4260.85 76
4261.00 92
4261.15 108
4261.30 124
4261.45 138
4261.60 151
4261.75 161
4261.90 171
4262.05 179
4262.20 185
4262.35 190
4262.50 192
4262.65 193
4262.80 192
4262.94 191
4263.09 191
4263.24 191
4263.39 191
4263.54 191
4263.69 188
4263.84 183
4263.99 174
4264.14 162
4264.29 149
4264.44 135
4264.59 124
4264.74 114
4264.89 108
4265.04 104
4265.19 102
4265.34 101
4265.49 101
4265.64 102
4265.79 104
4265.94 107
4266.09 111
4266.24 115
4266.39 120
4266.54 123
4266.68 124
4266.83 124
4266.98 123
4267.13 120
4267.28 117
4267.43 113
4267.58 110
4267.73 106
4267.88 101
4268.03 95
4268.18 87
4268.33 79
4268.48 70
4268.63 63
4268.78 57
4268.93 55
4269.08 56
4269.23 60
4269.38 67
4269.53 76
4269.68 83
4269.83 89
4269.98 92
4270.13 91
4270.28 88
4270.43 84
4270.58 79
4270.73 74
4270.88 68
4271.03 63
4271.17 57
4271.32 51
4271.47 44
4271.62 38
4271.77 32
4271.92 26
4272.07 22
4272.22 19
4272.37 18
4272.52 20
4272.67 24
4272.82 31
4272.97 41
4273.12 54
4273.27 69
4273.42 84
4273.57 98
4273.72 110
4273.87 118
4274.02 122
4274.17 123
4274.32 119
4274.47 112
4274.62 102
4274.77 90
4274.92 77
4275.07 64
4275.22 53
4275.37 46
4275.52 44
4275.67 47
4275.82 54
4275.97 63
4276.12 72
4276.27 79
4276.42 85
4276.57 87
4276.72 86
4276.87 84
4277.02 81
4277.17 79
4277.32 79
4277.46 80
4277.61 82
4277.76 86
4277.91 90
4278.06 93
4278.21 97
4278.36 100
4278.51 103
4278.66 107
4278.81 111
4278.96 116
4279.11 120
4279.26 122
4279.41 123
4279.56 123
4279.71 122
4279.86 121
4280.01 121
4280.16 122
4280.31 123
4280.46 124
4280.61 124
4280.76 122
4280.91 119
4281.06 113
4281.21 107
4281.36 100
4281.51 95
4281.66 92
4281.81 92
4281.96 95
4282.11 101
4282.26 108
4282.41 115
4282.56 122
4282.71 127
4282.86 131
4283.01 132
4283.16 133
4283.31 132
4283.46 130
4283.61 128
4283.76 123
4283.91 117
4284.06 110
4284.21 103
4284.36 96
4284.51 92
4284.66 90
4284.81 91
4284.96 92
4285.11 93
4285.26 94
4285.41 92
4285.56 89
4285.71 86
4285.86 83
4286.01 81
4286.16 81
4286.31 81
4286.46 81
4286.61 81
4286.76 79
4286.91 76
4287.06 71
4287.21 66
4287.36 61
4287.51 56
4287.66 51
4287.81 47
4287.96 42
4288.11 37
4288.26 33
4288.41 31
4288.56 31
4288.71 34
4288.86 41
4289.01 50
4289.16 61
4289.31 72
4289.46 81
4289.61 87
4289.76 90
4289.91 91
4290.06 88
4290.21 83
4290.36 77
4290.51 71
4290.66 65
4290.81 61
4290.96 59
4291.11 60
4291.26 64
4291.41 72
4291.56 82
4291.71 93
4291.86 103
4292.01 111
4292.16 115
4292.31 114
4292.46 109
4292.61 100
4292.76 89
4292.91 78
4293.06 67
4293.21 58
4293.36 51
4293.51 47
4293.66 45
4293.81 44
4293.96 42
4294.11 40
4294.26 37
4294.41 34
4294.56 30
4294.71 27
4294.86 26
4295.01 28
4295.16 33
4295.31 38
4295.46 43
4295.61 46
4295.76 46
4295.91 42
4296.06 33
4296.21 22
4296.36 10
4296.51 0
4296.66 0
4296.81 0
4296.96 0
4297.11 0
4297.26 0
4297.41 0
4297.56 0
4297.71 2
4297.86 5
4298.01 7
4298.16 10
4298.32 15
4298.47 22
4298.62 32
4298.77 44
4298.92 59
4299.07 76
4299.22 91
4299.37 104
4299.52 114
4299.67 120
4299.82 121
4299.97 119
4300.12 114
4300.27 109
4300.42 105
4300.57 103
4300.72 104
4300.87 109
4301.02 116
4301.17 126
4301.32 136
4301.47 147
4301.62 156
4301.77 164
4301.92 169
4302.07 173
4302.22 175
4302.37 176
4302.52 177
4302.67 178
4302.82 178
4302.97 178
4303.12 177
4303.27 174
4303.42 171
4303.57 169
4303.72 166
4303.87 165
4304.02 165
4304.17 167
4304.32 169
4304.47 172
4304.63 173
4304.78 172
4304.93 170
4305.08 165
4305.23 157
4305.38 148
4305.53 137
4305.68 125
4305.83 113
4305.98 102
4306.13 93
4306.28 87
4306.43 85
4306.58 86
4306.73 90
4306.88 95
4307.03 101
4307.18 106
4307.33 110
4307.48 112
4307.63 113
4307.78 113
4307.93 112
4308.08 110
4308.23 105
4308.38 99
4308.53 92
4308.68 84
4308.83 76
4308.98 70
4309.14 67
4309.29 68
4309.44 70
4309.59 75
4309.74 79
4309.89 82
4310.04 83
4310.19 81
4310.34 76
4310.49 69
4310.64 62
4310.79 56
4310.94 53
4311.09 53
4311.24 57
4311.39 65
4311.54 74
4311.69 85
4311.84 94
4311.99 102
4312.14 109
4312.29 114
4312.44 119
4312.59 124
4312.74 128
4312.90 133
4313.05 139
4313.20 143
4313.35 146
4313.50 147
4313.65 147
4313.80 144
4313.95 140
4314.10 134
4314.25 127
4314.40 120
4314.55 113
4314.70 109
4314.85 106
4315.00 107
4315.15 111
4315.30 117
4315.45 124
4315.60 132
4315.75 138
4315.90 141
4316.06 141
4316.21 137
4316.36 128
4316.51 115
4316.66 99
4316.81 82
4316.96 64
4317.11 48
4317.26 36
4317.41 30
4317.56 30
4317.71 36
4317.86 46
4318.01 60
4318.16 74
4318.31 86
4318.46 95
4318.61 98
4318.76 97
4318.91 92
4319.07 82
4319.22 71
4319.37 58
4319.52 46
4319.67 35
4319.82 26
4319.97 19
4320.12 14
4320.27 13
4320.42 14
4320.57 19
4320.72 27
4320.87 38
4321.02 50
4321.17 62
4321.32 73
4321.47 82
4321.63 89
4321.78 94
4321.93 97
4322.08 99
4322.23 98
4322.38 96
4322.53 92
4322.68 87
4322.83 82
4322.98 77
4323.13 72
4323.28 69
4323.43 67
4323.58 65
4323.73 62
4323.88 59
4324.04 53
4324.19 46
4324.34 38
4324.49 29
4324.64 20
4324.79 12
4324.94 4
4325.09 0
4325.24 0
4325.39 0
4325.54 0
4325.69 0
4325.84 0
4325.99 0
4326.14 0
4326.29 2
4326.45 13
4326.60 23
4326.75 29
4326.90 30
4327.05 27
4327.20 22
4327.35 17
4327.50 15
4327.65 17
4327.80 24
4327.95 35
4328.10 45
4328.25 54
4328.40 59
4328.56 60
4328.71 57
4328.86 53
4329.01 49
4329.16 47
4329.31 47
4329.46 49
4329.61 53
4329.76 60
4329.91 68
4330.06 78
4330.21 88
4330.36 99
4330.51 108
4330.67 115
4330.82 117
4330.97 114
4331.12 107
4331.27 95
4331.42 80
4331.57 63
4331.72 47
4331.87 32
4332.02 21
4332.17 14
4332.32 11
4332.47 12
4332.63 16
4332.78 21
4332.93 27
4333.08 30
4333.23 31
4333.38 29
4333.53 25
4333.68 20
4333.83 15
4333.98 11
4334.13 8
4334.28 8
4334.44 9
4334.59 11
4334.74 14
4334.89 16
4335.04 18
4335.19 19
4335.34 18
4335.49 18
4335.64 17
4335.79 17
4335.94 18
4336.09 22
4336.25 27
4336.40 34
4336.55 41
4336.70 48
4336.85 53
4337.00 56
4337.15 56
4337.30 54
4337.45 50
4337.60 46
4337.75 42
4337.90 39
4338.06 36
4338.21 33
4338.36 30
4338.51 27
4338.66 23
4338.81 20
4338.96 18
4339.11 17
4339.26 19
4339.41 20
4339.56 22
4339.72 23
4339.87 24
4340.02 24
4340.17 25
4340.32 28
4340.47 35
4340.62 45
4340.77 58
4340.92 72
4341.07 87
4341.22 102
4341.38 116
4341.53 129
4341.68 140
4341.83 149
4341.98 155
4342.13 158
4342.28 157
4342.43 153
4342.58 147
4342.73 141
4342.88 138
4343.04 138
4343.19 142
4343.34 148
4343.49 155
4343.64 160
4343.79 162
4343.94 159
4344.09 152
4344.24 144
4344.39 134
4344.55 125
4344.70 118
4344.85 112
4345.00 108
4345.15 104
4345.30 102
4345.45 101
4345.60 100
4345.75 101
4345.90 103
4346.06 103
4346.21 103
4346.36 100
4346.51 93
4346.66 85
4346.81 75
4346.96 64
4347.11 54
4347.26 46
4347.41 39
4347.57 33
4347.72 28
4347.87 24
4348.02 22
4348.17 21
4348.32 23
4348.47 27
4348.62 34
4348.77 43
4348.93 52
4349.08 61
4349.23 68
4349.38 73
4349.53 76
4349.68 76
4349.83 73
4349.98 69
4350.13 64
4350.29 59
4350.44 56
4350.59 55
4350.74 55
4350.89 57
4351.04 61
4351.19 65
4351.34 69
4351.49 72
4351.65 76
4351.80 80
4351.95 83
4352.10 87
4352.25 90
4352.40 91
4352.55 91
4352.70 88
4352.85 84
4353.01 80
4353.16 77
4353.31 76
4353.46 78
4353.61 82
4353.76 87
4353.91 93
4354.06 97
4354.21 100
4354.37 102
4354.52 102
4354.67 102
4354.82 101
4354.97 101
4355.12 102
4355.27 102
4355.42 102
4355.58 102
4355.73 101
4355.88 100
4356.03 99
4356.18 98
4356.33 95
4356.48 91
4356.63 85
4356.78 77
4356.94 69
4357.09 60
4357.24 53
4357.39 49
4357.54 49
4357.69 52
4357.84 56
4357.99 62
4358.15 68
4358.30 72
4358.45 75
4358.60 77
4358.75 79
4358.90 82
4359.05 86
4359.20 91
4359.36 96
4359.51 100
4359.66 100
4359.81 98
4359.96 93
4360.11 86
4360.26 79
4360.41 73
4360.57 69
4360.72 67
4360.87 66
4361.02 67
4361.17 67
4361.32 66
4361.47 63
4361.62 59
4361.78 53
4361.93 47
4362.08 41
4362.23 36
4362.38 33
4362.53 31
4362.68 29
4362.84 27
4362.99 25
4363.14 21
4363.29 18
4363.44 15
4363.59 13
4363.74 13
4363.89 15
4364.05 19
4364.20 24
4364.35 30
4364.50 35
4364.65 41
4364.80 46
4364.95 52
4365.11 57
4365.26 63
4365.41 68
4365.56 74
4365.71 78
4365.86 81
4366.01 82
4366.16 82
4366.32 80
4366.47 77
4366.62 75
4366.77 72
4366.92 69
4367.07 66
4367.22 62
4367.38 57
4367.53 52
4367.68 45
4367.83 39
4367.98 33
4368.13 29
4368.28 27
4368.44 28
4368.59 32
4368.74 37
4368.89 44
4369.04 50
4369.19 56
4369.34 60
4369.50 63
4369.65 63
4369.80 62
4369.95 60
4370.10 58
4370.25 57
4370.40 57
4370.56 57
4370.71 58
4370.86 58
4371.01 57
4371.16 56
4371.31 54
4371.46 53
4371.62 52
4371.77 51
4371.92 51
4372.07 50
4372.22 48
4372.37 47
4372.52 45
4372.68 44
4372.83 44
4372.98 47
4373.13 51
4373.28 55
4373.43 60
4373.58 62
4373.74 63
4373.89 60
4374.04 54
4374.19 46
4374.34 36
4374.49 25
4374.65 15
4374.80 5
4374.95 0
4375.10 0
4375.25 0
4375.40 0
4375.55 0
4375.71 0
4375.86 0
4376.01 0
4376.16 4
4376.31 11
4376.46 18
4376.62 22
4376.77 25
4376.92 26
4377.07 26
4377.22 25
4377.37 24
4377.52 25
4377.68 28
4377.83 33
4377.98 39
4378.13 47
4378.28 54
4378.43 60
4378.59 64
4378.74 66
4378.89 65
4379.04 62
4379.19 58
4379.34 54
4379.50 49
4379.65 45
4379.80 41
4379.95 39
4380.10 39
4380.25 40
4380.40 43
4380.56 48
4380.71 53
4380.86 60
4381.01 69
4381.16 79
4381.31 89
4381.47 100
4381.62 111
4381.77 119
4381.92 124
4382.07 126
4382.22 126
4382.38 125
4382.53 123
4382.68 123
4382.83 126
4382.98 130
4383.13 134
4383.29 137
4383.44 138
4383.59 135
4383.74 128
4383.89 117
4384.04 104
4384.20 91
4384.35 80
4384.50 71
4384.65 66
4384.80 65
4384.95 67
4385.11 73
4385.26 80
4385.41 89
4385.56 97
4385.71 105
4385.86 112
4386.02 119
4386.17 125
4386.32 131
4386.47 136
4386.62 141
4386.78 144
4386.93 145
4387.08 146
4387.23 144
4387.38 142
4387.53 139
4387.69 136
4387.84 134
4387.99 131
4388.14 128
4388.29 125
4388.44 122
4388.60 117
4388.75 112
4388.90 107
4389.05 102
4389.20 98
4389.35 95
4389.51 93
4389.66 91
4389.81 90
4389.96 88
4390.11 85
4390.27 80
4390.42 74
4390.57 67
4390.72 59
4390.87 52
4391.02 47
4391.18 43
4391.33 42
4391.48 45
4391.63 51
4391.78 60
4391.94 71
4392.09 84
4392.24 95
4392.39 106
4392.54 115
4392.69 122
4392.85 128
4393.00 131
4393.15 134
4393.30 135
4393.45 134
4393.61 130
4393.76 124
4393.91 117
4394.06 107
4394.21 97
4394.36 87
4394.52 79
4394.67 73
4394.82 69
4394.97 67
4395.12 66
4395.28 65
4395.43 63
4395.58 60
4395.73 54
4395.88 48
4396.04 42
4396.19 36
4396.34 33
4396.49 32
4396.64 34
4396.79 38
4396.95 43
4397.10 49
4397.25 54
4397.40 57
4397.55 58
4397.71 57
4397.86 54
4398.01 52
4398.16 48
4398.31 45
4398.47 40
4398.62 36
4398.77 33
4398.92 30
4399.07 30
4399.23 33
4399.38 39
4399.53 47
4399.68 55
4399.83 62
4399.99 66
4400.14 67
4400.29 64
4400.44 57
4400.59 49
4400.75 39
4400.90 29
4401.05 19
4401.20 8
4401.35 0
4401.51 0
4401.66 0
4401.81 0
4401.96 0
4402.11 0
4402.26 10
4402.42 26
4402.57 43
4402.72 60
4402.87 75
4403.02 87
4403.18 96
4403.33 100
4403.48 101
4403.63 97
4403.79 91
4403.94 84
4404.09 76
4404.24 68
4404.39 60
4404.55 53
4404.70 47
4404.85 40
4405.00 34
4405.15 28
4405.31 23
4405.46 19
4405.61 18
4405.76 18
4405.91 20
4406.07 24
4406.22 30
4406.37 37
4406.52 45
4406.67 52
4406.83 58
4406.98 61
4407.13 60
4407.28 56
4407.43 48
4407.59 39
4407.74 29
4407.89 21
4408.04 15
4408.19 12
4408.35 11
4408.50 11
4408.65 12
4408.80 13
4408.96 14
4409.11 13
4409.26 12
4409.41 8
4409.56 3
4409.72 0
4409.87 0
4410.02 0
4410.17 0
4410.32 0
4410.48 0
4410.63 0
4410.78 1
4410.93 6
4411.09 11
4411.24 14
4411.39 16
4411.54 19
4411.69 21
4411.85 24
4412.00 28
4412.15 32
4412.30 37
4412.45 43
4412.61 48
4412.76 54
4412.91 59
4413.06 64
4413.22 68
4413.37 72
4413.52 74
4413.67 76
4413.82 77
4413.98 77
4414.13 76
4414.28 76
4414.43 76
4414.59 76
4414.74 78
4414.89 80
4415.04 83
4415.19 86
4415.35 90
4415.50 93
4415.65 96
4415.80 99
4415.96 102
4416.11 104
4416.26 107
4416.41 109
4416.56 111
4416.72 111
4416.87 111
4417.02 109
4417.17 106
4417.33 101
4417.48 96
4417.63 91
4417.78 87
4417.93 85
4418.09 86
4418.24 91
4418.39 99
4418.54 110
4418.70 123
4418.85 137
4419.00 151
4419.15 164
4419.31 176
4419.46 185
4419.61 192
4419.76 197
4419.91 201
4420.07 205
4420.22 210
4420.37 217
4420.52 227
4420.68 240
4420.83 254
4420.98 271
4421.13 288
4421.29 303
4421.44 318
4421.59 330
4421.74 341
4421.89 349
4422.05 356
4422.20 363
4422.35 368
4422.50 375
4422.66 380
4422.81 386
4422.96 390
4423.11 392
4423.27 392
4423.42 389
4423.57 385
4423.72 379
4423.87 373
4424.03 366
4424.18 360
4424.33 354
4424.48 351
4424.64 350
4424.79 352
4424.94 356
4425.09 361
4425.25 368
4425.40 373
4425.55 375
4425.70 374
4425.86 371
4426.01 365
4426.16 358
4426.31 351
4426.47 347
4426.62 345
4426.77 346
4426.92 349
4427.08 353
4427.23 356
4427.38 357
4427.53 356
4427.68 351
4427.84 344
4427.99 335
4428.14 326
4428.29 317
4428.45 310
4428.60 303
4428.75 298
4428.90 294
4429.06 290
4429.21 287
4429.36 283
4429.51 279
4429.67 275
4429.82 271
4429.97 267
4430.12 265
4430.28 262
4430.43 261
4430.58 260
4430.73 259
4430.89 259
4431.04 260
4431.19 261
4431.34 262
4431.50 264
4431.65 264
4431.80 263
4431.95 259
4432.11 251
4432.26 241
4432.41 227
4432.56 213
4432.72 197
4432.87 182
4433.02 169
4433.17 157
4433.33 147
4433.48 137
4433.63 130
4433.78 123
4433.94 118
4434.09 114
4434.24 110
4434.39 108
4434.55 105
4434.70 102
4434.85 98
4435.00 93
4435.16 89
4435.31 84
4435.46 79
4435.62 76
4435.77 73
4435.92 72
4436.07 73
4436.23 74
4436.38 77
4436.53 80
4436.68 84
4436.84 87
4436.99 90
4437.14 92
4437.29 94
4437.45 98
4437.60 102
4437.75 107
4437.90 111
4438.06 115
4438.21 115
4438.36 111
4438.51 103
4438.67 93
4438.82 81
4438.97 71
4439.13 65
4439.28 63
4439.43 65
4439.58 71
4439.74 78
4439.89 85
4440.04 89
4440.19 89
4440.35 85
4440.50 77
4440.65 65
4440.80 51
4440.96 35
4441.11 21
4441.26 9
4441.41 1
4441.57 0
4441.72 0
4441.87 6
4442.03 16
4442.18 26
4442.33 35
4442.48 43
4442.64 49
4442.79 51
4442.94 51
4443.09 48
4443.25 44
4443.40 39
4443.55 35
4443.71 33
4443.86 32
4444.01 33
4444.16 37
4444.32 41
4444.47 46
4444.62 51
4444.77 54
4444.93 57
4445.08 58
4445.23 58
4445.39 55
4445.54 51
4445.69 45
4445.84 37
4446.00 27
4446.15 16
4446.30 6
4446.45 0
4446.61 0
4446.76 0
4446.91 0
4447.07 0
4447.22 0
4447.37 0
4447.52 0
4447.68 0
4447.83 6
4447.98 14
4448.14 22
4448.29 32
4448.44 41
4448.59 49
4448.75 56
4448.90 61
4449.05 66
4449.20 70
4449.36 75
4449.51 81
4449.66 87
4449.82 93
4449.97 99
4450.12 102
4450.27 104
4450.43 105
4450.58 104
4450.73 102
4450.89 102
4451.04 102
4451.19 103
4451.34 104
4451.50 104
4451.65 103
4451.80 98
4451.96 92
4452.11 84
4452.26 75
4452.41 67
4452.57 61
4452.72 56
4452.87 53
4453.03 51
4453.18 48
4453.33 45
4453.48 41
4453.64 38
4453.79 35
4453.94 34
4454.10 33
4454.25 33
4454.40 32
4454.55 30
4454.71 27
4454.86 23
4455.01 22
4455.17 23
4455.32 29
4455.47 39
4455.62 52
4455.78 66
4455.93 78
4456.08 86
4456.24 90
4456.39 88
4456.54 83
4456.70 77
4456.85 70
4457.00 64
4457.15 60
4457.31 56
4457.46 54
4457.61 51
4457.77 50
4457.92 50
4458.07 52
4458.22 56
4458.38 62
4458.53 71
4458.68 80
4458.84 89
4458.99 97
4459.14 103
4459.30 106
4459.45 107
4459.60 106
4459.75 104
4459.91 99
4460.06 94
4460.21 88
4460.37 82
4460.52 76
4460.67 71
4460.83 68
4460.98 66
4461.13 66
4461.28 67
4461.44 68
4461.59 69
4461.74 69
4461.90 67
4462.05 64
4462.20 59
4462.36 53
4462.51 47
4462.66 40
4462.81 34
4462.97 29
4463.12 24
4463.27 21
4463.43 19
4463.58 19
4463.73 19
4463.89 20
4464.04 22
4464.19 24
4464.35 26
4464.50 27
4464.65 28
4464.80 28
4464.96 26
4465.11 22
4465.26 17
4465.42 11
4465.57 6
4465.72 1
4465.88 0
4466.03 0
4466.18 0
4466.34 0
4466.49 0
4466.64 0
4466.79 0
4466.95 0
4467.10 0
4467.25 2
4467.41 5
4467.56 8
4467.71 11
4467.87 14
4468.02 16
4468.17 17
4468.33 17
4468.48 17
4468.63 17
4468.79 18
4468.94 20
4469.09 24
4469.24 29
4469.40 34
4469.55 41
4469.70 47
4469.86 52
4470.01 56
4470.16 59
4470.32 61
4470.47 63
4470.62 65
4470.78 67
4470.93 71
4471.08 74
4471.24 78
4471.39 82
4471.54 87
4471.70 91
4471.85 96
4472.00 101
4472.16 105
4472.31 107
4472.46 107
4472.61 105
4472.77 101
4472.92 95
4473.07 88
4473.23 81
4473.38 74
4473.53 69
4473.69 64
4473.84 59
4473.99 56
4474.15 53
4474.30 50
4474.45 48
4474.61 47
4474.76 46
4474.91 44
4475.07 43
4475.22 40
4475.37 36
4475.53 31
4475.68 27
4475.83 23
4475.99 22
4476.14 23
4476.29 27
4476.45 32
4476.60 38
4476.75 43
4476.91 48
4477.06 51
4477.21 52
4477.37 51
4477.52 50
4477.67 48
4477.83 47
4477.98 48
4478.13 51
4478.29 57
4478.44 63
4478.59 70
4478.75 74
4478.90 75
4479.05 73
4479.21 67
4479.36 58
4479.51 49
4479.67 39
4479.82 30
4479.97 22
4480.13 15
4480.28 9
4480.43 4
4480.59 0
4480.74 0
4480.89 1
4481.05 7
4481.20 14
4481.35 24
4481.51 36
4481.66 47
4481.81 58
4481.97 67
4482.12 75
4482.27 81
4482.43 85
4482.58 88
4482.73 89
4482.89 89
4483.04 88
4483.19 85
4483.35 80
4483.50 75
4483.65 68
4483.81 62
4483.96 57
4484.11 54
4484.27 56
4484.42 60
4484.57 67
4484.73 76
4484.88 83
4485.03 88
4485.19 89
4485.34 87
4485.49 81
4485.65 74
4485.80 66
4485.95 58
4486.11 51
4486.26 45
4486.41 41
4486.57 38
4486.72 38
4486.87 40
4487.03 42
4487.18 45
4487.34 48
4487.49 49
4487.64 49
4487.80 48
4487.95 47
4488.10 45
4488.26 44
4488.41 44
4488.56 46
4488.72 50
4488.87 55
4489.02 61
4489.18 67
4489.33 71
4489.48 73
4489.64 71
4489.79 64
4489.94 53
4490.10 39
4490.25 23
4490.40 8
4490.56 0
4490.71 0
4490.87 0
4491.02 0
4491.17 0
4491.33 0
4491.48 0
4491.63 0
4491.79 3
4491.94 13
4492.09 22
4492.25 31
4492.40 39
4492.55 44
4492.71 48
4492.86 48
4493.02 46
4493.17 39
4493.32 30
4493.48 19
4493.63 8
4493.78 0
4493.94 0
4494.09 0
4494.24 0
4494.40 0
4494.55 5
4494.70 13
4494.86 19
4495.01 22
4495.17 23
4495.32 20
4495.47 16
4495.63 10
4495.78 4
4495.93 0
4496.09 0
4496.24 0
4496.39 0
4496.55 0
4496.70 0
4496.85 0
4497.01 5
4497.16 14
4497.32 24
4497.47 33
4497.62 40
4497.78 46
4497.93 49
4498.08 52
4498.24 54
4498.39 56
4498.55 58
4498.70 60
4498.85 62
4499.01 62
4499.16 61
4499.31 59
4499.47 57
4499.62 57
4499.77 58
4499.93 61
4500.08 64
4500.24 68
4500.39 72
4500.54 74
4500.70 74
4500.85 73
4501.00 70
4501.16 66
4501.31 60
4501.46 53
4501.62 46
4501.77 40
4501.93 37
4502.08 36
4502.23 40
4502.39 47
4502.54 57
4502.69 69
4502.85 81
4503.00 90
4503.16 95
4503.31 95
4503.46 90
4503.62 80
4503.77 66
4503.92 51
4504.08 36
4504.23 24
4504.39 15
4504.54 10
4504.69 10
4504.85 14
4505.00 20
4505.15 28
4505.31 37
4505.46 45
4505.62 53
4505.77 59
4505.92 63
4506.08 65
4506.23 65
4506.38 63
4506.54 57
4506.69 50
4506.85 41
4507.00 31
4507.15 20
4507.31 12
4507.46 5
4507.62 1
4507.77 0
4507.92 1
4508.08 4
4508.23 8
4508.38 12
4508.54 17
4508.69 21
4508.85 25
4509.00 29
4509.15 32
4509.31 34
4509.46 37
4509.62 39
4509.77 41
4509.92 43
4510.08 46
4510.23 48
4510.38 51
4510.54 52
4510.69 53
4510.85 52
4511.00 51
4511.15 50
4511.31 49
4511.46 48
4511.62 48
4511.77 48
4511.92 49
4512.08 50
4512.23 52
4512.38 55
4512.54 59
4512.69 63
4512.85 68
4513.00 73
4513.15 78
4513.31 84
4513.46 91
4513.62 99
4513.77 107
4513.92 115
4514.08 122
4514.23 127
4514.39 128
4514.54 126
4514.69 121
4514.85 115
4515.00 107
4515.16 99
4515.31 89
4515.46 79
4515.62 67
4515.77 54
4515.92 40
4516.08 28
4516.23 19
4516.39 15
4516.54 16
4516.69 21
4516.85 29
4517.00 39
4517.16 48
4517.31 55
4517.46 59
4517.62 61
4517.77 61
4517.93 60
4518.08 59
4518.23 57
4518.39 56
4518.54 56
4518.70 58
4518.85 60
4519.00 64
4519.16 68
4519.31 70
4519.47 71
4519.62 69
4519.77 64
4519.93 57
4520.08 48
4520.24 40
4520.39 33
4520.54 30
4520.70 29
4520.85 30
4521.01 32
4521.16 36
4521.31 39
4521.47 43
4521.62 48
4521.78 54
4521.93 62
4522.09 71
4522.24 78
4522.39 84
4522.55 87
4522.70 87
4522.86 85
4523.01 81
4523.16 78
4523.32 75
4523.47 75
4523.63 76
4523.78 78
4523.93 82
4524.09 85
4524.24 89
4524.40 93
4524.55 97
4524.70 99
4524.86 101
4525.01 102
4525.17 104
4525.32 106
4525.47 110
4525.63 115
4525.78 122
4525.94 130
4526.09 137
4526.25 141
4526.40 140
4526.55 136
4526.71 128
4526.86 118
4527.02 107
4527.17 96
4527.32 88
4527.48 81
4527.63 76
4527.79 71
4527.94 66
4528.10 61
4528.25 58
4528.40 57
4528.56 59
4528.71 66
4528.87 76
4529.02 90
4529.17 105
4529.33 118
4529.48 129
4529.64 135
4529.79 134
4529.95 126
4530.10 113
4530.25 95
4530.41 76
4530.56 56
4530.72 39
4530.87 24
4531.02 13
4531.18 5
4531.33 0
4531.49 0
4531.64 0
4531.80 1
4531.95 8
4532.10 17
4532.26 28
4532.41 39
4532.57 48
4532.72 53
4532.88 52
4533.03 47
4533.18 38
4533.34 27
4533.49 18
4533.65 11
4533.80 8
4533.96 10
4534.11 14
4534.26 20
4534.42 26
4534.57 31
4534.73 36
4534.88 42
4535.04 48
4535.19 55
4535.34 64
4535.50 73
4535.65 81
4535.81 86
4535.96 86
4536.12 83
4536.27 77
4536.42 69
4536.58 63
4536.73 59
4536.89 59
4537.04 61
4537.20 64
4537.35 66
4537.50 66
4537.66 63
4537.81 57
4537.97 47
4538.12 35
4538.28 23
4538.43 12
4538.58 1
4538.74 0
4538.89 0
4539.05 0
4539.20 0
4539.36 0
4539.51 0
4539.66 0
4539.82 0
4539.97 2
4540.13 11
4540.28 22
4540.44 35
4540.59 49
4540.75 64
4540.90 77
4541.05 88
4541.21 95
4541.36 99
4541.52 99
4541.67 97
4541.83 94
4541.98 91
4542.13 88
4542.29 87
4542.44 86
4542.60 85
4542.75 83
4542.91 80
4543.06 76
4543.22 72
4543.37 68
4543.52 64
4543.68 60
4543.83 56
4543.99 53
4544.14 51
4544.30 50
4544.45 50
4544.61 51
4544.76 52
4544.91 54
4545.07 54
4545.22 53
4545.38 51
4545.53 48
4545.69 45
4545.84 43
4546.00 44
4546.15 46
4546.30 50
4546.46 55
4546.61 59
4546.77 62
4546.92 64
4547.08 64
4547.23 64
4547.39 64
4547.54 65
4547.70 67
4547.85 70
4548.00 72
4548.16 74
4548.31 75
4548.47 73
4548.62 70
4548.78 66
4548.93 61
4549.09 57
4549.24 54
4549.39 54
4549.55 56
4549.70 62
4549.86 71
4550.01 82
4550.17 94
4550.32 108
4550.48 120
4550.63 130
4550.79 137
4550.94 141
4551.09 142
4551.25 140
4551.40 137
4551.56 136
4551.71 137
4551.87 141
4552.02 148
4552.18 156
4552.33 164
4552.49 172
4552.64 178
4552.79 180
4552.95 181
4553.10 180
4553.26 177
4553.41 173
4553.57 167
4553.72 159
4553.88 149
4554.03 139
4554.19 128
4554.34 118
4554.50 109
4554.65 100
4554.80 92
4554.96 84
4555.11 75
4555.27 65
4555.42 57
4555.58 50
4555.73 46
4555.89 45
4556.04 48
4556.20 53
4556.35 60
4556.51 66
4556.66 71
4556.81 74
4556.97 74
4557.12 73
4557.28 70
4557.43 66
4557.59 63
4557.74 61
4557.90 60
4558.05 61
4558.21 63
4558.36 67
4558.52 71
4558.67 75
4558.83 78
4558.98 78
4559.13 75
4559.29 70
4559.44 62
4559.60 53
4559.75 44
4559.91 36
4560.06 31
4560.22 31
4560.37 36
4560.53 46
4560.68 59
4560.84 74
4560.99 89
4561.15 103
4561.30 112
4561.46 118
4561.61 120
4561.76 118
4561.92 112
4562.07 105
4562.23 97
4562.38 90
4562.54 85
4562.69 82
4562.85 81
4563.00 83
4563.16 85
4563.31 87
4563.47 90
4563.62 92
4563.78 95
4563.93 98
4564.09 102
4564.24 106
4564.40 109
4564.55 111
4564.71 112
4564.86 111
4565.02 110
4565.17 112
4565.32 117
4565.48 125
4565.63 136
4565.79 147
4565.94 156
4566.10 160
4566.25 158
4566.41 151
4566.56 140
4566.72 128
4566.87 116
4567.03 107
4567.18 102
4567.34 100
4567.49 102
4567.65 106
4567.80 112
4567.96 119
4568.11 127
4568.27 137
4568.42 148
4568.58 160
4568.73 174
4568.89 189
4569.04 204
4569.20 220
4569.35 236
4569.51 250
4569.66 261
4569.81 271
4569.97 280
4570.12 287
4570.28 294
4570.43 302
4570.59 311
4570.74 323
4570.90 336
4571.05 351
4571.21 368
4571.36 385
4571.52 402
4571.67 419
4571.83 434
4571.98 447
4572.14 458
4572.29 467
4572.45 474
4572.60 479
4572.76 482
4572.91 485
4573.07 487
4573.22 490
4573.38 495
4573.53 503
4573.69 516
4573.84 534
4574.00 556
4574.15 581
4574.31 607
4574.46 633
4574.62 656
4574.77 675
4574.93 687
4575.08 694
4575.24 696
4575.39 693
4575.55 687
4575.70 679
4575.86 670
4576.01 659
4576.17 647
4576.32 634
4576.48 618
4576.63 601
4576.79 583
4576.94 564
4577.10 546
4577.25 530
4577.41 515
4577.56 503
4577.72 494
4577.87 488
4578.03 483
4578.18 480
4578.34 476
4578.49 471
4578.65 464
4578.80 455
4578.96 444
4579.11 431
4579.27 417
4579.42 403
4579.58 387
4579.73 370
4579.89 350
4580.04 329
4580.20 306
4580.35 281
4580.51 256
4580.66 231
4580.82 208
4580.97 186
4581.13 167
4581.28 149
4581.44 134
4581.59 121
4581.75 110
4581.90 104
4582.06 102
4582.21 104
4582.37 111
4582.52 122
4582.68 135
4582.83 149
4582.99 163
4583.14 175
4583.30 186
4583.45 195
4583.61 201
4583.76 206
4583.92 208
4584.07 207
4584.23 203
4584.38 195
4584.54 183
4584.69 167
4584.85 148
4585.00 129
4585.16 111
4585.32 96
4585.47 84
4585.63 75
4585.78 71
4585.94 70
4586.09 71
4586.25 74
4586.40 79
4586.56 85
4586.71 94
4586.87 104
4587.02 115
4587.18 125
4587.33 135
4587.49 142
4587.64 144
4587.80 142
4587.95 135
4588.11 124
4588.26 110
4588.42 94
4588.57 78
4588.73 64
4588.88 53
4589.04 45
4589.19 41
4589.35 39
4589.50 40
4589.66 41
4589.82 43
4589.97 44
4590.13 45
4590.28 46
4590.44 48
4590.59 51
4590.75 54
4590.90 58
4591.06 62
4591.21 65
4591.37 66
4591.52 64
4591.68 59
4591.83 51
4591.99 42
4592.14 32
4592.30 21
4592.45 13
4592.61 6
4592.76 2
4592.92 0
4593.08 0
4593.23 1
4593.39 4
4593.54 9
4593.70 15
4593.85 23
4594.01 29
4594.16 35
4594.32 40
4594.47 41
4594.63 41
4594.78 39
4594.94 38
4595.09 37
4595.25 39
4595.40 42
4595.56 47
4595.72 53
4595.87 59
4596.03 64
4596.18 68
4596.34 70
4596.49 71
4596.65 70
4596.80 67
4596.96 62
4597.11 55
4597.27 48
4597.42 41
4597.58 34
4597.73 29
4597.89 25
4598.05 21
4598.20 17
4598.36 12
4598.51 6
4598.67 0
4598.82 0
4598.98 0
4599.13 0
4599.29 0
4599.44 0
4599.60 0
4599.75 0
4599.91 0
4600.06 7
4600.22 17
4600.38 30
4600.53 45
4600.69 61
4600.84 78
4601.00 93
4601.15 105
4601.31 115
4601.46 122
4601.62 127
4601.77 130
4601.93 134
4602.09 138
4602.24 143
4602.40 148
4602.55 155
4602.71 162
4602.86 169
4603.02 176
4603.17 182
4603.33 185
4603.48 186
4603.64 183
4603.79 177
4603.95 169
4604.11 161
4604.26 154
4604.42 148
4604.57 144
4604.73 142
4604.88 141
4605.04 140
4605.19 137
4605.35 134
4605.51 129
4605.66 123
4605.82 116
4605.97 110
4606.13 106
4606.28 104
4606.44 105
4606.59 108
4606.75 112
4606.90 115
4607.06 115
4607.22 113
4607.37 107
4607.53 98
4607.68 89
4607.84 79
4607.99 70
4608.15 63
4608.30 58
4608.46 54
4608.62 50
4608.77 48
4608.93 48
4609.08 50
4609.24 56
4609.39 67
4609.55 83
4609.70 101
4609.86 120
4610.01 136
4610.17 147
4610.33 152
4610.48 151
4610.64 145
4610.79 136
4610.95 128
4611.10 121
4611.26 116
4611.42 112
4611.57 108
4611.73 104
4611.88 99
4612.04 94
4612.19 88
4612.35 84
4612.50 81
4612.66 79
4612.82 78
4612.97 79
4613.13 80
4613.28 82
4613.44 85
4613.59 89
4613.75 95
4613.90 102
4614.06 109
4614.22 115
4614.37 119
4614.53 122
4614.68 124
4614.84 124
4614.99 124
4615.15 124
4615.31 123
4615.46 123
4615.62 121
4615.77 119
4615.93 115
4616.08 110
4616.24 104
4616.39 97
4616.55 91
4616.71 86
4616.86 84
4617.02 84
4617.17 85
4617.33 88
4617.48 89
4617.64 89
4617.80 86
4617.95 82
4618.11 76
4618.26 72
4618.42 68
4618.57 66
4618.73 64
4618.89 62
4619.04 59
4619.20 54
4619.35 47
4619.51 41
4619.66 37
4619.82 36
4619.98 41
4620.13 50
4620.29 61
4620.44 72
4620.60 80
4620.75 85
4620.91 84
4621.07 78
4621.22 68
4621.38 56
4621.53 44
4621.69 32
4621.84 21
4622.00 13
4622.16 6
4622.31 0
4622.47 0
4622.62 0
4622.78 0
4622.94 0
4623.09 0
4623.25 0
4623.40 0
4623.56 0
4623.71 5
4623.87 11
4624.03 16
4624.18 22
4624.34 27
4624.49 33
4624.65 41
4624.80 51
4624.96 62
4625.12 73
4625.27 82
4625.43 90
4625.58 94
4625.74 96
4625.90 96
4626.05 95
4626.21 94
4626.36 94
4626.52 95
4626.67 96
4626.83 96
4626.99 96
4627.14 95
4627.30 93
4627.45 90
4627.61 87
4627.77 85
4627.92 85
4628.08 85
4628.23 87
4628.39 90
4628.54 94
4628.70 97
4628.86 98
4629.01 100
4629.17 100
4629.32 99
4629.48 99
4629.64 98
4629.79 99
4629.95 99
4630.10 98
4630.26 98
4630.42 99
4630.57 100
4630.73 105
4630.88 113
4631.04 125
4631.19 142
4631.35 160
4631.51 178
4631.66 193
4631.82 202
4631.97 205
4632.13 201
4632.29 191
4632.44 177
4632.60 163
4632.75 151
4632.91 141
4633.07 135
4633.22 133
4633.38 135
4633.53 138
4633.69 142
4633.85 145
4634.00 148
4634.16 148
4634.31 147
4634.47 144
4634.63 140
4634.78 137
4634.94 135
4635.09 137
4635.25 140
4635.41 146
4635.56 151
4635.72 155
4635.87 156
4636.03 154
4636.19 149
4636.34 142
4636.50 136
4636.65 130
4636.81 127
4636.97 126
4637.12 124
4637.28 123
4637.43 120
4637.59 116
4637.75 111
4637.90 106
4638.06 101
4638.21 98
4638.37 96
4638.53 94
4638.68 92
4638.84 90
4638.99 88
4639.15 87
4639.31 87
4639.46 88
4639.62 90
4639.77 92
4639.93 94
4640.09 94
4640.24 93
4640.40 90
4640.55 88
4640.71 88
4640.87 91
4641.02 97
4641.18 106
4641.33 119
4641.49 132
4641.65 145
4641.80 156
4641.96 163
4642.12 166
4642.27 167
4642.43 165
4642.58 161
4642.74 157
4642.90 154
4643.05 152
4643.21 150
4643.36 149
4643.52 148
4643.68 147
4643.83 145
4643.99 143
4644.14 140
4644.30 137
4644.46 133
4644.61 129
4644.77 124
4644.93 121
4645.08 117
4645.24 116
4645.39 115
4645.55 116
4645.71 117
4645.86 119
4646.02 121
4646.17 123
4646.33 126
4646.49 130
4646.64 134
4646.80 139
4646.96 145
4647.11 149
4647.27 152
4647.42 153
4647.58 152
4647.74 151
4647.89 150
4648.05 150
4648.20 151
4648.36 154
4648.52 157
4648.67 158
4648.83 156
4648.99 150
4649.14 139
4649.30 125
4649.45 110
4649.61 94
4649.77 81
4649.92 72
4650.08 66
4650.24 63
4650.39 62
4650.55 64
4650.70 67
4650.86 70
4651.02 75
4651.17 80
4651.33 87
4651.49 95
4651.64 104
4651.80 113
4651.95 123
4652.11 133
4652.27 141
4652.42 147
4652.58 150
4652.74 151
4652.89 148
4653.05 142
4653.20 132
4653.36 121
4653.52 108
4653.67 94
4653.83 81
4653.99 70
4654.14 60
4654.30 53
4654.45 47
4654.61 43
4654.77 40
4654.92 35
4655.08 30
4655.24 22
4655.39 14
4655.55 4
4655.71 0
4655.86 0
4656.02 0
4656.17 0
4656.33 0
4656.49 0
4656.64 0
4656.80 0
4656.96 11
4657.11 26
4657.27 39
4657.43 50
4657.58 57
4657.74 63
4657.89 68
4658.05 73
4658.21 78
4658.36 83
4658.52 86
4658.68 86
4658.83 83
4658.99 75
4659.15 65
4659.30 54
4659.46 44
4659.61 37
4659.77 33
4659.93 33
4660.08 36
4660.24 41
4660.40 47
4660.55 53
4660.71 58
4660.87 63
4661.02 67
4661.18 69
4661.33 69
4661.49 67
4661.65 65
4661.80 61
4661.96 57
4662.12 53
4662.27 50
4662.43 48
4662.59 46
4662.74 44
4662.90 42
4663.06 39
4663.21 36
4663.37 33
4663.53 30
4663.68 27
4663.84 26
4663.99 26
4664.15 29
4664.31 33
4664.46 39
4664.62 46
4664.78 53
4664.93 59
4665.09 63
4665.25 65
4665.40 65
4665.56 63
4665.72 60
4665.87 57
4666.03 53
4666.19 48
4666.34 43
4666.50 38
4666.65 35
4666.81 35
4666.97 39
4667.12 50
4667.28 65
4667.44 85
4667.59 106
4667.75 126
4667.91 141
4668.06 151
4668.22 155
4668.38 154
4668.53 150
4668.69 145
4668.85 142
4669.00 142
4669.16 144
4669.32 148
4669.47 154
4669.63 159
4669.79 164
4669.94 168
4670.10 171
4670.26 174
4670.41 176
4670.57 179
4670.72 181
4670.88 183
4671.04 186
4671.19 189
4671.35 194
4671.51 201
4671.66 209
4671.82 217
4671.98 225
4672.13 230
4672.29 231
4672.45 229
4672.60 223
4672.76 214
4672.92 205
4673.07 197
4673.23 190
4673.39 186
4673.54 183
4673.70 182
4673.86 180
4674.01 178
4674.17 174
4674.33 169
4674.48 163
4674.64 157
4674.80 150
4674.95 143
4675.11 135
4675.27 126
4675.42 116
4675.58 105
4675.74 94
4675.89 84
4676.05 76
4676.21 70
4676.36 67
4676.52 67
4676.68 68
4676.83 68
4676.99 69
4677.15 68
4677.30 67
4677.46 67
4677.62 68
4677.77 73
4677.93 80
4678.09 90
4678.24 100
4678.40 110
4678.56 116
4678.71 119
4678.87 119
4679.03 116
4679.18 112
4679.34 110
4679.50 111
4679.65 115
4679.81 123
4679.97 133
4680.12 145
4680.28 156
4680.44 165
4680.59 174
4680.75 180
4680.91 185
4681.06 189
4681.22 191
4681.38 192
4681.54 191
4681.69 188
4681.85 183
4682.01 175
4682.16 166
4682.32 155
4682.48 143
4682.63 130
4682.79 117
4682.95 105
4683.10 94
4683.26 87
4683.42 83
4683.57 83
4683.73 88
4683.89 97
4684.04 108
4684.20 120
4684.36 132
4684.51 142
4684.67 151
4684.83 157
4684.98 161
4685.14 161
4685.30 157
4685.45 151
4685.61 142
4685.77 133
4685.93 124
4686.08 117
4686.24 112
4686.40 110
4686.55 110
4686.71 112
4686.87 114
4687.02 116
4687.18 119
4687.34 121
4687.49 123
4687.65 125
4687.81 127
4687.96 127
4688.12 127
4688.28 126
4688.44 124
4688.59 121
4688.75 118
4688.91 114
4689.06 109
4689.22 103
4689.38 98
4689.53 91
4689.69 84
4689.85 76
4690.00 67
4690.16 58
4690.32 49
4690.47 40
4690.63 31
4690.79 22
4690.95 13
4691.10 6
4691.26 0
4691.42 0
4691.57 0
4691.73 0
4691.89 0
4692.04 3
4692.20 5
4692.36 6
4692.51 4
4692.67 1
4692.83 0
4692.99 0
4693.14 0
4693.30 0
4693.46 6
4693.61 14
4693.77 23
4693.93 32
4694.08 39
4694.24 46
4694.40 53
4694.56 59
4694.71 66
4694.87 73
4695.03 80
4695.18 86
4695.34 90
4695.50 93
4695.65 93
4695.81 92
4695.97 90
4696.13 87
4696.28 86
4696.44 86
4696.60 86
4696.75 87
4696.91 88
4697.07 88
4697.22 86
4697.38 82
4697.54 77
4697.70 72
4697.85 68
4698.01 66
4698.17 64
4698.32 64
4698.48 64
4698.64 64
4698.79 65
4698.95 66
4699.11 68
4699.27 71
4699.42 76
4699.58 82
4699.74 88
4699.89 95
4700.05 102
4700.21 107
4700.37 110
4700.52 111
4700.68 109
4700.84 105
4700.99 98
4701.15 91
4701.31 84
4701.46 79
4701.62 75
4701.78 74
4701.94 74
4702.09 76
4702.25 78
4702.41 80
4702.56 81
4702.72 82
4702.88 81
4703.04 80
4703.19 78
4703.35 76
4703.51 74
4703.66 71
4703.82 67
4703.98 65
4704.14 63
4704.29 63
4704.45 64
4704.61 66
4704.76 68
4704.92 71
4705.08 73
4705.24 76
4705.39 80
4705.55 85
4705.71 93
4705.86 102
4706.02 112
4706.18 121
4706.34 129
4706.49 133
4706.65 135
4706.81 134
4706.96 132
4707.12 129
4707.28 125
4707.44 120
4707.59 114
4707.75 106
4707.91 97
4708.07 86
4708.22 76
4708.38 69
4708.54 65
4708.69 67
4708.85 73
4709.01 84
4709.17 99
4709.32 114
4709.48 127
4709.64 138
4709.79 144
4709.95 145
4710.11 139
4710.27 128
4710.42 114
4710.58 98
4710.74 83
4710.90 70
4711.05 62
4711.21 59
4711.37 59
4711.52 63
4711.68 67
4711.84 72
4712.00 76
4712.15 78
4712.31 79
4712.47 79
4712.63 78
4712.78 78
4712.94 77
4713.10 76
4713.25 76
4713.41 76
4713.57 76
4713.73 75
4713.88 73
4714.04 71
4714.20 69
4714.36 68
4714.51 69
4714.67 71
4714.83 75
4714.98 81
4715.14 88
4715.30 94
4715.46 99
4715.61 101
4715.77 99
4715.93 95
4716.09 89
4716.24 82
4716.40 76
4716.56 73
4716.72 74
4716.87 78
4717.03 87
4717.19 98
4717.35 111
4717.50 122
4717.66 132
4717.82 138
4717.97 140
4718.13 138
4718.29 134
4718.45 129
4718.60 123
4718.76 119
4718.92 116
4719.08 115
4719.23 116
4719.39 118
4719.55 120
4719.71 120
4719.86 117
4720.02 112
4720.18 105
4720.34 96
4720.49 86
4720.65 77
4720.81 68
4720.97 60
4721.12 54
4721.28 48
4721.44 43
4721.59 40
4721.75 38
4721.91 37
4722.07 36
4722.22 35
4722.38 34
4722.54 31
4722.70 28
4722.85 23
4723.01 19
4723.17 15
4723.33 11
4723.48 8
4723.64 6
4723.80 4
4723.96 5
4724.11 7
4724.27 14
4724.43 25
4724.59 39
4724.74 56
4724.90 73
4725.06 89
4725.22 99
4725.37 104
4725.53 102
4725.69 94
4725.85 81
4726.00 66
4726.16 50
4726.32 35
4726.48 24
4726.63 16
4726.79 12
4726.95 12
4727.11 14
4727.26 20
4727.42 27
4727.58 36
4727.74 46
4727.89 57
4728.05 68
4728.21 80
4728.37 90
4728.52 98
4728.68 103
4728.84 103
4729.00 99
4729.15 92
4729.31 81
4729.47 68
4729.63 55
4729.78 44
4729.94 35
4730.10 29
4730.26 26
4730.42 27
4730.57 31
4730.73 37
4730.89 45
4731.05 53
4731.20 60
4731.36 65
4731.52 67
4731.68 65
4731.83 60
4731.99 53
4732.15 44
4732.31 37
4732.46 31
4732.62 28
4732.78 27
4732.94 29
4733.09 31
4733.25 34
4733.41 34
4733.57 33
4733.72 30
4733.88 25
4734.04 20
4734.20 16
4734.36 13
4734.51 10
4734.67 9
4734.83 8
4734.99 7
4735.14 5
4735.30 3
4735.46 1
4735.62 0
4735.77 0
4735.93 0
4736.09 0
4736.25 0
4736.41 0
4736.56 0
4736.72 2
4736.88 4
4737.04 5
4737.19 5
4737.35 4
4737.51 2
4737.67 0
4737.82 0
4737.98 0
4738.14 0
4738.30 3
4738.46 11
4738.61 22
4738.77 35
4738.93 47
4739.09 57
4739.24 65
4739.40 71
4739.56 75
4739.72 78
4739.87 80
4740.03 83
4740.19 86
4740.35 90
4740.51 93
4740.66 94
4740.82 94
4740.98 91
4741.14 87
4741.29 81
4741.45 74
4741.61 67
4741.77 61
4741.93 56
4742.08 53
4742.24 52
4742.40 54
4742.56 60
4742.71 69
4742.87 80
4743.03 93
4743.19 106
4743.35 117
4743.50 126
4743.66 132
4743.82 136
4743.98 138
4744.13 138
4744.29 136
4744.45 133
4744.61 130
4744.77 125
4744.92 120
4745.08 116
4745.24 112
4745.40 110
4745.55 108
4745.71 106
4745.87 103
4746.03 98
4746.19 90
4746.34 80
4746.50 67
4746.66 53
4746.82 39
4746.98 27
4747.13 17
4747.29 9
4747.45 5
4747.61 3
4747.76 3
4747.92 4
4748.08 7
4748.24 10
4748.40 16
4748.55 23
4748.71 33
4748.87 44
4749.03 56
4749.19 69
4749.34 80
4749.50 88
4749.66 90
4749.82 86
4749.98 75
4750.13 58
4750.29 39
4750.45 21
4750.61 6
4750.76 0
4750.92 0
4751.08 4
4751.24 13
4751.40 22
4751.55 30
4751.71 32
4751.87 31
4752.03 25
4752.19 19
4752.34 14
4752.50 12
4752.66 13
4752.82 18
4752.98 25
4753.13 34
4753.29 45
4753.45 57
4753.61 69
4753.77 80
4753.92 92
4754.08 101
4754.24 109
4754.40 114
4754.56 117
4754.71 118
4754.87 117
4755.03 115
4755.19 111
4755.35 107
4755.50 102
4755.66 98
4755.82 94
4755.98 91
4756.14 89
4756.29 90
4756.45 91
4756.61 94
4756.77 98
4756.93 101
4757.08 104
4757.24 105
4757.40 105
4757.56 104
4757.72 102
4757.87 100
4758.03 97
4758.19 93
4758.35 89
4758.51 84
4758.66 79
4758.82 73
4758.98 67
4759.14 61
4759.30 55
4759.45 49
4759.61 45
4759.77 41
4759.93 39
4760.09 39
4760.24 40
4760.40 43
4760.56 48
4760.72 53
4760.88 59
4761.04 65
4761.19 72
4761.35 79
4761.51 87
4761.67 95
4761.83 103
4761.98 109
4762.14 114
4762.30 116
4762.46 114
4762.62 111
4762.77 108
4762.93 105
4763.09 104
4763.25 106
4763.41 110
4763.57 114
4763.72 118
4763.88 120
4764.04 120
4764.20 118
4764.36 116
4764.51 115
4764.67 115
4764.83 116
4764.99 118
4765.15 119
4765.30 117
4765.46 111
4765.62 101
4765.78 87
4765.94 69
4766.10 51
4766.25 33
4766.41 18
4766.57 6
4766.73 0
4766.89 0
4767.04 0
4767.20 0
4767.36 0
4767.52 0
4767.68 0
4767.84 0
4767.99 0
4768.15 4
4768.31 14
4768.47 27
4768.63 42
4768.78 57
4768.94 72
4769.10 86
4769.26 97
4769.42 104
4769.58 108
4769.73 108
4769.89 105
4770.05 100
4770.21 94
4770.37 88
4770.53 82
4770.68 79
4770.84 78
4771.00 79
4771.16 82
4771.32 86
4771.48 91
4771.63 97
4771.79 103
4771.95 108
4772.11 112
4772.27 116
4772.42 118
4772.58 118
4772.74 117
4772.90 115
4773.06 113
4773.22 114
4773.37 116
4773.53 121
4773.69 128
4773.85 136
4774.01 142
4774.17 147
4774.32 149
4774.48 149
4774.64 146
4774.80 142
4774.96 139
4775.12 136
4775.27 133
4775.43 132
4775.59 131
4775.75 130
4775.91 130
4776.07 128
4776.22 126
4776.38 124
4776.54 120
4776.70 115
4776.86 110
4777.02 105
4777.17 101
4777.33 97
4777.49 95
4777.65 95
4777.81 95
4777.97 95
4778.12 96
4778.28 96
4778.44 97
4778.60 97
4778.76 98
4778.92 99
4779.07 100
4779.23 102
4779.39 105
4779.55 107
4779.71 108
4779.87 109
4780.03 109
4780.18 109
4780.34 110
4780.50 111
4780.66 115
4780.82 121
4780.98 130
4781.13 141
4781.29 153
4781.45 165
4781.61 176
4781.77 184
4781.93 189
4782.08 190
4782.24 188
4782.40 183
4782.56 175
4782.72 165
4782.88 153
4783.04 141
4783.19 128
4783.35 117
4783.51 106
4783.67 96
4783.83 88
4783.99 81
4784.14 75
4784.30 70
4784.46 66
4784.62 63
4784.78 63
4784.94 66
4785.10 72
4785.25 82
4785.41 94
4785.57 107
4785.73 120
4785.89 131
4786.05 138
4786.21 141
4786.36 140
4786.52 137
4786.68 132
4786.84 127
4787.00 122
4787.16 119
4787.31 117
4787.47 118
4787.63 120
4787.79 121
4787.95 121
4788.11 120
4788.27 116
4788.42 111
4788.58 104
4788.74 98
4788.90 92
4789.06 88
4789.22 86
4789.38 85
4789.53 84
4789.69 84
4789.85 85
4790.01 85
4790.17 87
4790.33 88
4790.49 91
4790.64 94
4790.80 97
4790.96 100
4791.12 103
4791.28 103
4791.44 102
4791.60 98
4791.75 93
4791.91 87
4792.07 82
4792.23 78
4792.39 76
4792.55 76
4792.71 78
4792.86 81
4793.02 83
4793.18 84
4793.34 84
4793.50 84
4793.66 84
4793.82 87
4793.98 94
4794.13 105
4794.29 119
4794.45 135
4794.61 151
4794.77 165
4794.93 175
4795.09 179
4795.24 179
4795.40 175
4795.56 169
4795.72 163
4795.88 158
4796.04 156
4796.20 156
4796.36 158
4796.51 162
4796.67 167
4796.83 174
4796.99 181
4797.15 188
4797.31 195
[truncated: 733,908 more chars]
