# Supplementary material for: Methylobacterium Species Promoting Rice and Barley Growth and Interaction Specificity Revealed with Whole-Cell Matrix-Assisted Laser Desorption / Ionization-Time-of-Flight Mass Spectrometry (MALDI-TOF/MS) Analysis
Source: PLoS One. 2015 Jun 8;10(6):e0129509. doi: 10.1371/journal.pone.0129509 (PMC4460032; doi:10.1371/journal.pone.0129509)
Supplement: S2 Data — (ZIP) [file pone.0129509.s002.zip › Supplementary data 2 (ms from inoculated rice)/66g-8.txt]

783.12 0
783.18 0
783.25 0
783.31 0
783.37 0
783.44 0
783.50 0
783.57 0
783.63 0
783.69 0
783.76 0
783.82 0
783.89 0
783.95 0
784.01 0
784.08 0
784.14 0
784.21 0
784.27 0
784.33 0
784.40 0
784.46 0
784.53 0
784.59 0
784.65 0
784.72 0
784.78 0
784.85 0
784.91 0
784.97 0
785.04 0
785.10 0
785.17 0
785.23 0
785.30 0
785.36 0
785.42 0
785.49 0
785.55 0
785.62 0
785.68 0
785.74 0
785.81 0
785.87 0
785.94 0
786.00 0
786.06 0
786.13 0
786.19 0
786.26 0
786.32 0
786.38 0
786.45 0
786.51 0
786.58 0
786.64 0
786.71 0
786.77 0
786.83 0
786.90 0
786.96 0
787.03 0
787.09 0
787.15 0
787.22 0
787.28 0
787.35 0
787.41 0
787.47 0
787.54 0
787.60 0
787.67 0
787.73 0
787.80 0
787.86 0
787.92 0
787.99 0
788.05 0
788.12 0
788.18 0
788.24 0
788.31 0
788.37 0
788.44 0
788.50 0
788.57 0
788.63 0
788.69 0
788.76 0
788.82 0
788.89 0
788.95 0
789.02 0
789.08 0
789.14 0
789.21 0
789.27 0
789.34 0
789.40 0
789.46 0
789.53 0
789.59 0
789.66 0
789.72 0
789.79 0
789.85 0
789.91 0
789.98 0
790.04 0
790.11 0
790.17 0
790.24 0
790.30 0
790.36 0
790.43 0
790.49 0
790.56 0
790.62 0
790.69 0
790.75 0
790.81 0
790.88 0
790.94 0
791.01 0
791.07 0
791.14 0
791.20 0
791.26 0
791.33 0
791.39 0
791.46 0
791.52 0
791.59 0
791.65 0
791.71 0
791.78 0
791.84 0
791.91 0
791.97 0
792.04 0
792.10 0
792.16 0
792.23 0
792.29 0
792.36 0
792.42 0
792.49 0
792.55 0
792.62 0
792.68 0
792.74 0
792.81 0
792.87 0
792.94 0
793.00 0
793.07 0
793.13 0
793.19 0
793.26 0
793.32 0
793.39 0
793.45 0
793.52 0
793.58 0
793.65 0
793.71 0
793.77 0
793.84 0
793.90 0
793.97 0
794.03 0
794.10 0
794.16 0
794.22 0
794.29 0
794.35 0
794.42 0
794.48 0
794.55 0
794.61 0
794.68 0
794.74 0
794.80 0
794.87 0
794.93 0
795.00 0
795.06 0
795.13 0
795.19 0
795.26 0
795.32 0
795.38 0
795.45 0
795.51 0
795.58 0
795.64 0
795.71 0
795.77 0
795.84 0
795.90 0
795.97 0
796.03 0
796.09 0
796.16 0
796.22 0
796.29 0
796.35 0
796.42 0
796.48 0
796.55 0
796.61 0
796.67 0
796.74 0
796.80 0
796.87 0
796.93 0
797.00 0
797.06 0
797.13 0
797.19 0
797.26 0
797.32 0
797.38 0
797.45 0
797.51 0
797.58 0
797.64 0
797.71 0
797.77 0
797.84 0
797.90 0
797.97 0
798.03 0
798.10 0
798.16 0
798.22 0
798.29 0
798.35 0
798.42 0
798.48 0
798.55 0
798.61 0
798.68 0
798.74 0
798.81 0
798.87 0
798.93 0
799.00 0
799.06 0
799.13 0
799.19 0
799.26 0
799.32 0
799.39 0
799.45 0
799.52 0
799.58 0
799.65 0
799.71 0
799.78 0
799.84 0
799.90 0
799.97 0
800.03 0
800.10 0
800.16 0
800.23 0
800.29 0
800.36 0
800.42 0
800.49 0
800.55 0
800.62 0
800.68 0
800.75 0
800.81 0
800.87 0
800.94 0
801.00 0
801.07 0
801.13 0
801.20 0
801.26 0
801.33 0
801.39 0
801.46 0
801.52 0
801.59 0
801.65 0
801.72 0
801.78 0
801.85 0
801.91 0
801.97 0
802.04 0
802.10 0
802.17 0
802.23 0
802.30 0
802.36 0
802.43 0
802.49 0
802.56 0
802.62 0
802.69 0
802.75 0
802.82 0
802.88 0
802.95 0
803.01 0
803.08 0
803.14 0
803.21 0
803.27 0
803.33 0
803.40 0
803.46 0
803.53 0
803.59 0
803.66 0
803.72 0
803.79 0
803.85 0
803.92 0
803.98 0
804.05 0
804.11 0
804.18 0
804.24 0
804.31 0
804.37 0
804.44 0
804.50 0
804.57 0
804.63 0
804.70 0
804.76 0
804.83 0
804.89 0
804.96 0
805.02 0
805.09 0
805.15 0
805.21 0
805.28 0
805.34 0
805.41 0
805.47 0
805.54 0
805.60 0
805.67 0
805.73 0
805.80 0
805.86 0
805.93 0
805.99 0
806.06 0
806.12 0
806.19 0
806.25 0
806.32 1
806.38 1
806.45 2
806.51 3
806.58 4
806.64 4
806.71 3
806.77 3
806.84 2
806.90 1
806.97 1
807.03 0
807.10 0
807.16 0
807.23 0
807.29 0
807.36 0
807.42 0
807.49 1
807.55 1
807.62 1
807.68 1
807.75 1
807.81 1
807.88 0
807.94 0
808.01 0
808.07 0
808.14 0
808.20 0
808.27 1
808.33 2
808.40 3
808.46 4
808.53 4
808.59 4
808.66 4
808.72 3
808.79 2
808.85 2
808.92 1
808.98 1
809.05 1
809.11 1
809.18 1
809.24 1
809.31 1
809.37 1
809.44 1
809.50 1
809.57 1
809.63 1
809.70 0
809.76 0
809.83 0
809.89 0
809.96 0
810.02 0
810.09 0
810.15 0
810.22 0
810.28 0
810.35 0
810.41 0
810.48 0
810.54 0
810.61 0
810.67 0
810.74 0
810.80 0
810.87 1
810.93 1
811.00 1
811.06 1
811.13 1
811.19 1
811.26 1
811.32 1
811.39 1
811.45 0
811.52 0
811.58 0
811.65 0
811.72 0
811.78 0
811.85 0
811.91 0
811.98 0
812.04 0
812.11 0
812.17 0
812.24 0
812.30 0
812.37 0
812.43 0
812.50 0
812.56 0
812.63 0
812.69 0
812.76 0
812.82 0
812.89 0
812.95 0
813.02 0
813.08 0
813.15 1
813.21 0
813.28 0
813.34 0
813.41 0
813.47 1
813.54 1
813.60 2
813.67 3
813.74 3
813.80 3
813.87 3
813.93 3
814.00 2
814.06 1
814.13 1
814.19 0
814.26 0
814.32 0
814.39 0
814.45 0
814.52 0
814.58 0
814.65 0
814.71 0
814.78 0
814.84 0
814.91 0
814.97 0
815.04 0
815.11 0
815.17 1
815.24 1
815.30 1
815.37 0
815.43 0
815.50 0
815.56 0
815.63 0
815.69 0
815.76 0
815.82 0
815.89 0
815.95 0
816.02 0
816.08 0
816.15 0
816.22 1
816.28 1
816.35 1
816.41 1
816.48 1
816.54 1
816.61 1
816.67 1
816.74 1
816.80 1
816.87 0
816.93 0
817.00 0
817.06 0
817.13 0
817.20 0
817.26 0
817.33 0
817.39 0
817.46 0
817.52 0
817.59 0
817.65 0
817.72 0
817.78 0
817.85 0
817.91 0
817.98 0
818.05 0
818.11 0
818.18 0
818.24 0
818.31 0
818.37 0
818.44 0
818.50 1
818.57 1
818.63 1
818.70 1
818.76 1
818.83 1
818.90 1
818.96 1
819.03 1
819.09 1
819.16 1
819.22 1
819.29 0
819.35 0
819.42 0
819.48 0
819.55 0
819.62 0
819.68 0
819.75 0
819.81 0
819.88 0
819.94 0
820.01 0
820.07 0
820.14 0
820.20 0
820.27 0
820.34 0
820.40 0
820.47 0
820.53 0
820.60 0
820.66 0
820.73 0
820.79 1
820.86 1
820.92 1
820.99 1
821.06 1
821.12 1
821.19 1
821.25 1
821.32 1
821.38 1
821.45 0
821.51 0
821.58 0
821.65 0
821.71 0
821.78 0
821.84 0
821.91 0
821.97 0
822.04 0
822.10 0
822.17 0
822.24 0
822.30 0
822.37 0
822.43 0
822.50 0
822.56 0
822.63 0
822.69 0
822.76 0
822.83 0
822.89 0
822.96 0
823.02 0
823.09 0
823.15 0
823.22 0
823.28 0
823.35 0
823.42 0
823.48 0
823.55 0
823.61 0
823.68 0
823.74 0
823.81 0
823.87 0
823.94 0
824.01 0
824.07 0
824.14 0
824.20 0
824.27 0
824.33 0
824.40 0
824.47 0
824.53 0
824.60 0
824.66 0
824.73 0
824.79 0
824.86 0
824.92 0
824.99 0
825.06 0
825.12 0
825.19 0
825.25 0
825.32 0
825.38 0
825.45 0
825.52 0
825.58 0
825.65 0
825.71 0
825.78 0
825.84 0
825.91 0
825.98 1
826.04 1
826.11 1
826.17 1
826.24 1
826.30 1
826.37 1
826.44 1
826.50 1
826.57 1
826.63 1
826.70 1
826.76 0
826.83 0
826.90 0
826.96 0
827.03 0
827.09 0
827.16 0
827.22 0
827.29 0
827.36 0
827.42 0
827.49 0
827.55 0
827.62 0
827.68 0
827.75 0
827.82 0
827.88 1
827.95 1
828.01 1
828.08 1
828.15 1
828.21 1
828.28 0
828.34 0
828.41 0
828.47 0
828.54 1
828.61 1
828.67 1
828.74 1
828.80 1
828.87 1
828.94 0
829.00 0
829.07 0
829.13 0
829.20 0
829.26 0
829.33 0
829.40 0
829.46 0
829.53 0
829.59 0
829.66 0
829.73 0
829.79 0
829.86 0
829.92 0
829.99 0
830.05 0
830.12 0
830.19 1
830.25 1
830.32 1
830.38 1
830.45 1
830.52 1
830.58 1
830.65 0
830.71 0
830.78 0
830.84 0
830.91 0
830.98 0
831.04 0
831.11 0
831.17 0
831.24 0
831.31 0
831.37 0
831.44 0
831.50 0
831.57 0
831.64 0
831.70 0
831.77 0
831.83 0
831.90 0
831.97 0
832.03 0
832.10 0
832.16 0
832.23 0
832.30 0
832.36 0
832.43 0
832.49 0
832.56 0
832.63 0
832.69 0
832.76 0
832.82 0
832.89 0
832.95 0
833.02 0
833.09 0
833.15 0
833.22 0
833.28 0
833.35 0
833.42 0
833.48 0
833.55 1
833.61 1
833.68 1
833.75 1
833.81 1
833.88 1
833.94 1
834.01 1
834.08 1
834.14 1
834.21 0
834.28 0
834.34 0
834.41 0
834.47 0
834.54 0
834.61 0
834.67 0
834.74 0
834.80 0
834.87 0
834.94 0
835.00 0
835.07 0
835.13 0
835.20 0
835.27 0
835.33 0
835.40 0
835.46 0
835.53 0
835.60 0
835.66 0
835.73 0
835.79 0
835.86 0
835.93 0
835.99 0
836.06 0
836.13 0
836.19 0
836.26 0
836.32 0
836.39 0
836.46 0
836.52 0
836.59 0
836.65 0
836.72 0
836.79 0
836.85 0
836.92 0
836.98 0
837.05 0
837.12 0
837.18 0
837.25 0
837.32 0
837.38 1
837.45 0
837.51 0
837.58 0
837.65 0
837.71 0
837.78 0
837.84 0
837.91 0
837.98 0
838.04 0
838.11 0
838.18 0
838.24 0
838.31 0
838.37 0
838.44 0
838.51 0
838.57 0
838.64 0
838.71 0
838.77 0
838.84 0
838.90 0
838.97 0
839.04 0
839.10 0
839.17 0
839.23 0
839.30 0
839.37 0
839.43 0
839.50 0
839.57 0
839.63 1
839.70 0
839.76 0
839.83 0
839.90 0
839.96 0
840.03 0
840.10 0
840.16 0
840.23 0
840.29 0
840.36 0
840.43 0
840.49 0
840.56 0
840.63 0
840.69 0
840.76 0
840.83 0
840.89 0
840.96 0
841.02 0
841.09 0
841.16 0
841.22 0
841.29 0
841.36 1
841.42 1
841.49 1
841.55 1
841.62 1
841.69 1
841.75 1
841.82 1
841.89 1
841.95 1
842.02 1
842.09 1
842.15 1
842.22 1
842.28 0
842.35 0
842.42 0
842.48 0
842.55 0
842.62 0
842.68 0
842.75 0
842.81 0
842.88 0
842.95 0
843.01 0
843.08 0
843.15 0
843.21 0
843.28 0
843.35 0
843.41 0
843.48 0
843.55 0
843.61 0
843.68 0
843.74 0
843.81 0
843.88 0
843.94 0
844.01 0
844.08 0
844.14 0
844.21 0
844.28 0
844.34 0
844.41 0
844.48 0
844.54 0
844.61 0
844.67 0
844.74 1
844.81 1
844.87 1
844.94 1
845.01 1
845.07 0
845.14 0
845.21 0
845.27 0
845.34 0
845.41 0
845.47 0
845.54 0
845.60 0
845.67 0
845.74 0
845.80 0
845.87 0
845.94 0
846.00 0
846.07 0
846.14 0
846.20 0
846.27 0
846.34 0
846.40 0
846.47 0
846.54 0
846.60 0
846.67 0
846.74 0
846.80 0
846.87 0
846.93 0
847.00 0
847.07 0
847.13 0
847.20 0
847.27 0
847.33 0
847.40 0
847.47 0
847.53 0
847.60 0
847.67 0
847.73 0
847.80 0
847.87 0
847.93 0
848.00 0
848.07 0
848.13 0
848.20 0
848.27 0
848.33 0
848.40 0
848.47 0
848.53 0
848.60 0
848.67 0
848.73 0
848.80 0
848.87 0
848.93 0
849.00 0
849.07 0
849.13 0
849.20 0
849.27 0
849.33 0
849.40 0
849.47 0
849.53 0
849.60 0
849.66 0
849.73 0
849.80 0
849.86 0
849.93 0
850.00 0
850.06 0
850.13 0
850.20 0
850.26 0
850.33 0
850.40 0
850.46 0
850.53 0
850.60 0
850.66 0
850.73 0
850.80 0
850.86 0
850.93 0
851.00 0
851.06 0
851.13 0
851.20 0
851.26 0
851.33 0
851.40 0
851.47 0
851.53 0
851.60 0
851.67 0
851.73 0
851.80 0
851.87 0
851.93 0
852.00 0
852.07 0
852.13 0
852.20 0
852.27 0
852.33 0
852.40 0
852.47 0
852.53 0
852.60 0
852.67 0
852.73 0
852.80 0
852.87 0
852.93 0
853.00 0
853.07 0
853.13 0
853.20 0
853.27 0
853.33 0
853.40 0
853.47 0
853.53 0
853.60 0
853.67 0
853.73 0
853.80 0
853.87 0
853.94 0
854.00 0
854.07 0
854.14 0
854.20 0
854.27 0
854.34 0
854.40 0
854.47 0
854.54 0
854.60 0
854.67 0
854.74 0
854.80 0
854.87 0
854.94 0
855.00 0
855.07 0
855.14 0
855.20 0
855.27 0
855.34 0
855.41 0
855.47 0
855.54 0
855.61 0
855.67 0
855.74 0
855.81 0
855.87 0
855.94 0
856.01 0
856.07 1
856.14 1
856.21 1
856.27 1
856.34 1
856.41 0
856.48 0
856.54 0
856.61 0
856.68 0
856.74 0
856.81 0
856.88 0
856.94 0
857.01 0
857.08 0
857.14 0
857.21 0
857.28 0
857.35 0
857.41 0
857.48 0
857.55 0
857.61 0
857.68 0
857.75 0
857.81 0
857.88 0
857.95 0
858.02 0
858.08 0
858.15 0
858.22 0
858.28 0
858.35 0
858.42 0
858.48 0
858.55 0
858.62 0
858.69 0
858.75 0
858.82 0
858.89 0
858.95 0
859.02 0
859.09 0
859.15 0
859.22 0
859.29 0
859.36 0
859.42 0
859.49 0
859.56 0
859.62 0
859.69 0
859.76 0
859.82 0
859.89 0
859.96 0
860.03 0
860.09 0
860.16 0
860.23 0
860.29 0
860.36 0
860.43 0
860.49 0
860.56 0
860.63 0
860.70 0
860.76 0
860.83 0
860.90 0
860.96 0
861.03 0
861.10 0
861.17 0
861.23 0
861.30 0
861.37 0
861.43 0
861.50 0
861.57 0
861.64 1
861.70 1
861.77 0
861.84 0
861.90 0
861.97 0
862.04 0
862.11 0
862.17 0
862.24 0
862.31 0
862.37 0
862.44 0
862.51 0
862.57 0
862.64 0
862.71 0
862.78 0
862.84 0
862.91 0
862.98 0
863.05 0
863.11 0
863.18 0
863.25 0
863.31 0
863.38 0
863.45 0
863.52 0
863.58 0
863.65 0
863.72 0
863.78 0
863.85 0
863.92 0
863.99 0
864.05 0
864.12 0
864.19 0
864.25 0
864.32 0
864.39 0
864.46 0
864.52 0
864.59 0
864.66 0
864.72 0
864.79 0
864.86 0
864.93 0
864.99 0
865.06 0
865.13 0
865.20 0
865.26 0
865.33 0
865.40 0
865.46 0
865.53 0
865.60 0
865.67 0
865.73 0
865.80 0
865.87 0
865.94 0
866.00 0
866.07 0
866.14 0
866.20 0
866.27 0
866.34 0
866.41 0
866.47 0
866.54 0
866.61 0
866.68 0
866.74 0
866.81 0
866.88 0
866.94 0
867.01 0
867.08 0
867.15 0
867.21 0
867.28 0
867.35 0
867.42 0
867.48 0
867.55 0
867.62 0
867.69 0
867.75 0
867.82 0
867.89 0
867.95 0
868.02 0
868.09 0
868.16 0
868.22 0
868.29 1
868.36 1
868.43 1
868.49 1
868.56 0
868.63 0
868.70 0
868.76 0
868.83 0
868.90 0
868.97 0
869.03 0
869.10 0
869.17 0
869.24 0
869.30 0
869.37 0
869.44 0
869.50 0
869.57 0
869.64 0
869.71 0
869.77 0
869.84 0
869.91 0
869.98 0
870.04 0
870.11 0
870.18 0
870.25 0
870.31 0
870.38 0
870.45 0
870.52 0
870.58 0
870.65 0
870.72 0
870.79 0
870.85 0
870.92 1
870.99 1
871.06 1
871.12 1
871.19 1
871.26 1
871.33 0
871.39 0
871.46 0
871.53 0
871.60 0
871.66 0
871.73 0
871.80 0
871.87 0
871.93 0
872.00 0
872.07 0
872.14 0
872.20 0
872.27 0
872.34 0
872.41 0
872.47 0
872.54 0
872.61 0
872.68 0
872.74 0
872.81 0
872.88 0
872.95 0
873.01 0
873.08 1
873.15 1
873.22 1
873.28 0
873.35 0
873.42 0
873.49 0
873.55 0
873.62 0
873.69 0
873.76 0
873.82 0
873.89 0
873.96 0
874.03 0
874.09 0
874.16 0
874.23 0
874.30 0
874.37 0
874.43 0
874.50 0
874.57 0
874.64 0
874.70 0
874.77 0
874.84 0
874.91 0
874.97 0
875.04 0
875.11 0
875.18 0
875.24 0
875.31 0
875.38 0
875.45 0
875.51 0
875.58 0
875.65 0
875.72 0
875.79 0
875.85 0
875.92 0
875.99 0
876.06 0
876.12 0
876.19 0
876.26 0
876.33 0
876.39 0
876.46 0
876.53 0
876.60 0
876.67 0
876.73 0
876.80 0
876.87 0
876.94 0
877.00 0
877.07 0
877.14 0
877.21 0
877.27 0
877.34 0
877.41 0
877.48 0
877.55 0
877.61 0
877.68 0
877.75 0
877.82 0
877.88 0
877.95 0
878.02 0
878.09 0
878.16 0
878.22 0
878.29 0
878.36 0
878.43 0
878.49 0
878.56 0
878.63 0
878.70 0
878.76 0
878.83 0
878.90 0
878.97 0
879.04 0
879.10 0
879.17 0
879.24 0
879.31 0
879.38 0
879.44 0
879.51 0
879.58 0
879.65 0
879.71 0
879.78 0
879.85 0
879.92 0
879.99 0
880.05 0
880.12 0
880.19 0
880.26 0
880.32 0
880.39 0
880.46 0
880.53 0
880.60 0
880.66 0
880.73 0
880.80 0
880.87 0
880.94 0
881.00 0
881.07 0
881.14 0
881.21 0
881.27 0
881.34 0
881.41 0
881.48 0
881.55 0
881.61 0
881.68 0
881.75 0
881.82 0
881.89 0
881.95 0
882.02 0
882.09 0
882.16 0
882.22 0
882.29 0
882.36 0
882.43 0
882.50 0
882.56 0
882.63 0
882.70 0
882.77 0
882.84 0
882.90 0
882.97 0
883.04 0
883.11 0
883.18 0
883.24 0
883.31 0
883.38 0
883.45 0
883.52 0
883.58 0
883.65 0
883.72 0
883.79 0
883.86 0
883.92 0
883.99 0
884.06 0
884.13 0
884.20 0
884.26 0
884.33 0
884.40 0
884.47 0
884.54 0
884.60 0
884.67 0
884.74 0
884.81 0
884.88 0
884.94 0
885.01 0
885.08 0
885.15 0
885.22 0
885.28 0
885.35 0
885.42 0
885.49 0
885.56 0
885.62 0
885.69 0
885.76 0
885.83 0
885.90 0
885.96 0
886.03 0
886.10 0
886.17 0
886.24 0
886.30 0
886.37 0
886.44 0
886.51 0
886.58 0
886.64 0
886.71 0
886.78 0
886.85 0
886.92 0
886.98 0
887.05 0
887.12 0
887.19 0
887.26 0
887.33 0
887.39 0
887.46 0
887.53 0
887.60 0
887.67 0
887.73 0
887.80 0
887.87 0
887.94 0
888.01 0
888.07 0
888.14 0
888.21 0
888.28 0
888.35 0
888.42 0
888.48 0
888.55 0
888.62 0
888.69 0
888.76 0
888.82 0
888.89 0
888.96 0
889.03 0
889.10 0
889.16 0
889.23 0
889.30 0
889.37 0
889.44 0
889.51 0
889.57 0
889.64 0
889.71 0
889.78 0
889.85 0
889.91 0
889.98 0
890.05 0
890.12 0
890.19 0
890.26 0
890.32 0
890.39 0
890.46 0
890.53 0
890.60 0
890.67 0
890.73 0
890.80 0
890.87 0
890.94 0
891.01 0
891.07 0
891.14 0
891.21 0
891.28 0
891.35 0
891.42 0
891.48 0
891.55 0
891.62 0
891.69 0
891.76 0
891.83 0
891.89 0
891.96 0
892.03 0
892.10 0
892.17 0
892.24 0
892.30 0
892.37 0
892.44 0
892.51 0
892.58 0
892.65 0
892.71 0
892.78 0
892.85 0
892.92 0
892.99 0
893.05 0
893.12 0
893.19 0
893.26 0
893.33 0
893.40 0
893.46 0
893.53 0
893.60 0
893.67 0
893.74 0
893.81 0
893.87 0
893.94 0
894.01 0
894.08 0
894.15 0
894.22 0
894.29 0
894.35 0
894.42 0
894.49 0
894.56 0
894.63 0
894.70 0
894.76 0
894.83 0
894.90 0
894.97 0
895.04 0
895.11 0
895.17 0
895.24 0
895.31 0
895.38 0
895.45 0
895.52 0
895.58 0
895.65 0
895.72 0
895.79 0
895.86 0
895.93 0
896.00 0
896.06 0
896.13 0
896.20 0
896.27 0
896.34 0
896.41 0
896.47 0
896.54 0
896.61 0
896.68 0
896.75 0
896.82 0
896.89 0
896.95 0
897.02 0
897.09 0
897.16 0
897.23 0
897.30 0
897.36 0
897.43 0
897.50 0
897.57 0
897.64 0
897.71 0
897.78 0
897.84 0
897.91 0
897.98 0
898.05 0
898.12 0
898.19 0
898.25 0
898.32 0
898.39 0
898.46 0
898.53 0
898.60 0
898.67 0
898.73 0
898.80 0
898.87 0
898.94 0
899.01 0
899.08 0
899.15 0
899.21 0
899.28 0
899.35 0
899.42 0
899.49 0
899.56 0
899.63 0
899.69 0
899.76 0
899.83 0
899.90 0
899.97 0
900.04 0
900.11 0
900.17 0
900.24 0
900.31 0
900.38 0
900.45 0
900.52 0
900.59 0
900.65 0
900.72 0
900.79 0
900.86 0
900.93 0
901.00 0
901.07 0
901.14 0
901.20 0
901.27 0
901.34 0
901.41 0
901.48 0
901.55 0
901.62 0
901.68 0
901.75 0
901.82 0
901.89 0
901.96 0
902.03 0
902.10 0
902.16 0
902.23 0
902.30 0
902.37 0
902.44 0
902.51 0
902.58 0
902.65 0
902.71 0
902.78 0
902.85 0
902.92 0
902.99 0
903.06 0
903.13 0
903.20 0
903.26 0
903.33 0
903.40 0
903.47 0
903.54 0
903.61 0
903.68 0
903.75 0
903.81 0
903.88 0
903.95 0
904.02 0
904.09 0
904.16 0
904.23 0
904.29 0
904.36 0
904.43 0
904.50 0
904.57 0
904.64 0
904.71 0
904.78 0
904.85 0
904.91 0
904.98 0
905.05 0
905.12 0
905.19 0
905.26 0
905.33 0
905.40 0
905.46 0
905.53 0
905.60 0
905.67 0
905.74 0
905.81 0
905.88 0
905.95 0
906.01 0
906.08 0
906.15 0
906.22 0
906.29 0
906.36 0
906.43 0
906.50 0
906.57 0
906.63 0
906.70 0
906.77 0
906.84 0
906.91 0
906.98 0
907.05 0
907.12 0
907.18 0
907.25 0
907.32 0
907.39 0
907.46 0
907.53 0
907.60 0
907.67 0
907.74 0
907.80 0
907.87 0
907.94 0
908.01 0
908.08 0
908.15 0
908.22 0
908.29 0
908.36 0
908.42 0
908.49 0
908.56 0
908.63 0
908.70 0
908.77 0
908.84 0
908.91 0
908.98 0
909.05 0
909.11 0
909.18 0
909.25 0
909.32 0
909.39 0
909.46 0
909.53 0
909.60 0
909.67 0
909.73 0
909.80 0
909.87 0
909.94 0
910.01 0
910.08 0
910.15 0
910.22 0
910.29 0
910.36 0
910.42 0
910.49 0
910.56 0
910.63 0
910.70 0
910.77 0
910.84 0
910.91 0
910.98 0
911.05 0
911.11 0
911.18 0
911.25 0
911.32 0
911.39 0
911.46 0
911.53 0
911.60 0
911.67 0
911.74 0
911.80 0
911.87 0
911.94 0
912.01 0
912.08 0
912.15 0
912.22 0
912.29 0
912.36 0
912.43 0
912.49 0
912.56 0
912.63 0
912.70 0
912.77 0
912.84 0
912.91 0
912.98 0
913.05 0
913.12 0
913.19 0
913.25 0
913.32 0
913.39 0
913.46 0
913.53 0
913.60 0
913.67 0
913.74 0
913.81 0
913.88 0
913.95 0
914.01 0
914.08 0
914.15 0
914.22 0
914.29 0
914.36 0
914.43 0
914.50 0
914.57 0
914.64 0
914.71 0
914.78 0
914.84 0
914.91 0
914.98 0
915.05 0
915.12 0
915.19 0
915.26 0
915.33 0
915.40 0
915.47 0
915.54 0
915.61 0
915.67 0
915.74 0
915.81 0
915.88 0
915.95 0
916.02 0
916.09 0
916.16 0
916.23 0
916.30 0
916.37 0
916.44 0
916.50 0
916.57 0
916.64 0
916.71 0
916.78 0
916.85 0
916.92 0
916.99 0
917.06 0
917.13 0
917.20 0
917.27 0
917.34 0
917.40 0
917.47 0
917.54 0
917.61 0
917.68 0
917.75 0
917.82 0
917.89 0
917.96 0
918.03 0
918.10 0
918.17 0
918.24 0
918.31 0
918.37 0
918.44 0
918.51 0
918.58 0
918.65 0
918.72 0
918.79 0
918.86 0
918.93 0
919.00 0
919.07 0
919.14 0
919.21 0
919.28 0
919.34 0
919.41 0
919.48 0
919.55 0
919.62 0
919.69 0
919.76 0
919.83 0
919.90 0
919.97 0
920.04 0
920.11 0
920.18 0
920.25 0
920.32 0
920.39 0
920.45 0
920.52 0
920.59 0
920.66 0
920.73 0
920.80 0
920.87 0
920.94 0
921.01 0
921.08 0
921.15 0
921.22 0
921.29 0
921.36 0
921.43 0
921.50 0
921.56 0
921.63 0
921.70 0
921.77 0
921.84 0
921.91 0
921.98 0
922.05 0
922.12 0
922.19 0
922.26 0
922.33 0
922.40 0
922.47 0
922.54 0
922.61 0
922.68 0
922.74 0
922.81 0
922.88 0
922.95 0
923.02 0
923.09 0
923.16 0
923.23 0
923.30 0
923.37 0
923.44 0
923.51 0
923.58 0
923.65 0
923.72 0
923.79 0
923.86 0
923.93 0
924.00 0
924.06 0
924.13 0
924.20 0
924.27 0
924.34 0
924.41 0
924.48 0
924.55 0
924.62 0
924.69 0
924.76 0
924.83 0
924.90 0
924.97 0
925.04 0
925.11 0
925.18 0
925.25 0
925.32 0
925.39 0
925.46 0
925.53 0
925.59 0
925.66 0
925.73 0
925.80 0
925.87 0
925.94 0
926.01 0
926.08 0
926.15 0
926.22 0
926.29 0
926.36 0
926.43 0
926.50 0
926.57 0
926.64 0
926.71 0
926.78 0
926.85 0
926.92 0
926.99 0
927.06 0
927.13 0
927.20 0
927.26 0
927.33 0
927.40 0
927.47 0
927.54 0
927.61 0
927.68 0
927.75 0
927.82 0
927.89 0
927.96 0
928.03 0
928.10 0
928.17 0
928.24 0
928.31 0
928.38 0
928.45 0
928.52 0
928.59 0
928.66 0
928.73 0
928.80 0
928.87 0
928.94 0
929.01 0
929.08 0
929.15 0
929.22 0
929.28 0
929.35 0
929.42 0
929.49 0
929.56 0
929.63 0
929.70 0
929.77 0
929.84 0
929.91 0
929.98 0
930.05 0
930.12 0
930.19 0
930.26 0
930.33 0
930.40 0
930.47 0
930.54 0
930.61 1
930.68 0
930.75 0
930.82 0
930.89 0
930.96 0
931.03 0
931.10 0
931.17 0
931.24 0
931.31 0
931.38 0
931.45 0
931.52 0
931.59 0
931.66 0
931.73 0
931.80 0
931.87 0
931.94 0
932.00 0
932.07 0
932.14 0
932.21 0
932.28 0
932.35 0
932.42 0
932.49 0
932.56 0
932.63 0
932.70 0
932.77 0
932.84 0
932.91 0
932.98 0
933.05 0
933.12 0
933.19 0
933.26 0
933.33 0
933.40 0
933.47 0
933.54 0
933.61 0
933.68 0
933.75 0
933.82 0
933.89 0
933.96 0
934.03 0
934.10 0
934.17 0
934.24 0
934.31 0
934.38 0
934.45 0
934.52 0
934.59 0
934.66 0
934.73 0
934.80 0
934.87 0
934.94 0
935.01 0
935.08 0
935.15 0
935.22 0
935.29 0
935.36 0
935.43 0
935.50 0
935.57 0
935.64 0
935.71 0
935.78 0
935.85 0
935.92 0
935.99 0
936.06 0
936.13 0
936.20 0
936.27 0
936.34 0
936.41 0
936.48 0
936.55 0
936.62 0
936.69 0
936.76 0
936.83 0
936.90 1
936.97 1
937.04 1
937.11 1
937.18 1
937.25 1
937.32 0
937.39 0
937.46 0
937.53 0
937.60 0
937.67 0
937.74 0
937.81 0
937.88 0
937.95 0
938.02 0
938.09 0
938.16 0
938.23 0
938.30 0
938.37 0
938.44 0
938.51 0
938.58 0
938.65 0
938.72 0
938.79 0
938.86 0
938.93 0
939.00 0
939.07 0
939.14 0
939.21 0
939.28 0
939.35 0
939.42 0
939.49 0
939.56 0
939.63 0
939.70 0
939.77 0
939.84 0
939.91 0
939.98 0
940.05 0
940.12 0
940.19 0
940.26 0
940.33 0
940.40 0
940.47 0
940.54 0
940.61 0
940.68 0
940.75 0
940.82 0
940.89 0
940.96 0
941.03 0
941.10 0
941.17 0
941.24 0
941.31 0
941.38 0
941.45 0
941.52 0
941.59 0
941.66 0
941.73 0
941.80 0
941.87 0
941.94 0
942.01 0
942.08 0
942.15 0
942.22 0
942.29 0
942.36 0
942.43 0
942.50 0
942.57 0
942.64 0
942.71 0
942.79 0
942.86 0
942.93 0
943.00 0
943.07 0
943.14 0
943.21 0
943.28 0
943.35 0
943.42 0
943.49 0
943.56 0
943.63 0
943.70 0
943.77 0
943.84 0
943.91 0
943.98 0
944.05 0
944.12 0
944.19 0
944.26 0
944.33 0
944.40 0
944.47 0
944.54 0
944.61 0
944.68 0
944.75 0
944.82 0
944.89 0
944.96 0
945.03 0
945.10 0
945.17 0
945.24 0
945.31 0
945.38 0
945.45 0
945.52 1
945.60 0
945.67 0
945.74 0
945.81 0
945.88 0
945.95 0
946.02 0
946.09 0
946.16 0
946.23 0
946.30 0
946.37 0
946.44 0
946.51 1
946.58 1
946.65 0
946.72 0
946.79 0
946.86 0
946.93 0
947.00 0
947.07 0
947.14 0
947.21 0
947.28 0
947.35 0
947.42 0
947.49 0
947.56 0
947.64 0
947.71 0
947.78 0
947.85 0
947.92 0
947.99 0
948.06 0
948.13 0
948.20 0
948.27 0
948.34 0
948.41 0
948.48 0
948.55 0
948.62 0
948.69 0
948.76 0
948.83 0
948.90 0
948.97 0
949.04 0
949.11 0
949.18 0
949.25 0
949.33 0
949.40 0
949.47 0
949.54 0
949.61 0
949.68 0
949.75 0
949.82 0
949.89 0
949.96 0
950.03 0
950.10 0
950.17 0
950.24 0
950.31 0
950.38 0
950.45 0
950.52 0
950.59 0
950.66 0
950.73 0
950.81 0
950.88 0
950.95 0
951.02 0
951.09 0
951.16 0
951.23 0
951.30 0
951.37 0
951.44 0
951.51 0
951.58 1
951.65 1
951.72 1
951.79 1
951.86 0
951.93 0
952.00 0
952.07 0
952.15 0
952.22 0
952.29 0
952.36 0
952.43 0
952.50 0
952.57 0
952.64 0
952.71 0
952.78 0
952.85 0
952.92 0
952.99 0
953.06 0
953.13 0
953.20 0
953.27 0
953.34 0
953.42 0
953.49 0
953.56 0
953.63 0
953.70 0
953.77 0
953.84 0
953.91 0
953.98 0
954.05 0
954.12 0
954.19 0
954.26 0
954.33 0
954.40 0
954.47 0
954.55 0
954.62 0
954.69 0
954.76 1
954.83 1
954.90 1
954.97 1
955.04 0
955.11 0
955.18 0
955.25 0
955.32 0
955.39 0
955.46 0
955.53 0
955.61 0
955.68 0
955.75 0
955.82 0
955.89 0
955.96 0
956.03 0
956.10 0
956.17 0
956.24 0
956.31 0
956.38 0
956.45 0
956.52 0
956.59 0
956.67 0
956.74 0
956.81 0
956.88 0
956.95 0
957.02 0
957.09 0
957.16 0
957.23 0
957.30 0
957.37 0
957.44 0
957.51 0
957.59 0
957.66 0
957.73 0
957.80 0
957.87 0
957.94 0
958.01 0
958.08 0
958.15 0
958.22 0
958.29 0
958.36 0
958.43 0
958.51 0
958.58 0
958.65 0
958.72 0
958.79 0
958.86 0
958.93 0
959.00 0
959.07 0
959.14 0
959.21 0
959.28 0
959.35 0
959.43 0
959.50 0
959.57 0
959.64 0
959.71 0
959.78 0
959.85 0
959.92 0
959.99 0
960.06 0
960.13 0
960.20 0
960.28 0
960.35 0
960.42 0
960.49 0
960.56 0
960.63 0
960.70 0
960.77 0
960.84 0
960.91 0
960.98 0
961.06 0
961.13 0
961.20 0
961.27 0
961.34 0
961.41 0
961.48 0
961.55 0
961.62 1
961.69 1
961.76 1
961.83 0
961.91 0
961.98 0
962.05 0
962.12 0
962.19 0
962.26 0
962.33 0
962.40 0
962.47 0
962.54 0
962.62 0
962.69 0
962.76 0
962.83 0
962.90 0
962.97 0
963.04 0
963.11 0
963.18 0
963.25 0
963.32 0
963.40 0
963.47 0
963.54 0
963.61 0
963.68 0
963.75 0
963.82 0
963.89 0
963.96 0
964.03 0
964.11 0
964.18 0
964.25 0
964.32 0
964.39 0
964.46 0
964.53 0
964.60 0
964.67 0
964.74 0
964.82 0
964.89 0
964.96 0
965.03 0
965.10 0
965.17 0
965.24 0
965.31 0
965.38 0
965.45 0
965.53 0
965.60 0
965.67 0
965.74 0
965.81 0
965.88 0
965.95 0
966.02 0
966.09 0
966.17 0
966.24 0
966.31 0
966.38 0
966.45 0
966.52 0
966.59 0
966.66 0
966.73 0
966.80 0
966.88 0
966.95 0
967.02 0
967.09 0
967.16 1
967.23 1
967.30 1
967.37 1
967.44 1
967.52 1
967.59 1
967.66 1
967.73 0
967.80 0
967.87 0
967.94 0
968.01 0
968.09 0
968.16 1
968.23 1
968.30 1
968.37 1
968.44 1
968.51 1
968.58 1
968.65 1
968.73 1
968.80 1
968.87 1
968.94 1
969.01 1
969.08 1
969.15 1
969.22 0
969.29 0
969.37 0
969.44 0
969.51 0
969.58 0
969.65 0
969.72 0
969.79 0
969.86 0
969.94 0
970.01 0
970.08 0
970.15 0
970.22 0
970.29 0
970.36 0
970.43 0
970.51 0
970.58 0
970.65 0
970.72 0
970.79 0
970.86 0
970.93 0
971.00 0
971.08 0
971.15 0
971.22 0
971.29 0
971.36 0
971.43 0
971.50 0
971.57 0
971.65 0
971.72 0
971.79 0
971.86 0
971.93 0
972.00 0
972.07 0
972.14 0
972.22 0
972.29 0
972.36 0
972.43 0
972.50 0
972.57 0
972.64 0
972.71 0
972.79 0
972.86 0
972.93 0
973.00 0
973.07 0
973.14 0
973.21 0
973.29 0
973.36 0
973.43 0
973.50 0
973.57 0
973.64 0
973.71 0
973.78 0
973.86 0
973.93 0
974.00 0
974.07 0
974.14 0
974.21 0
974.28 0
974.36 0
974.43 0
974.50 0
974.57 0
974.64 0
974.71 0
974.78 0
974.86 0
974.93 0
975.00 0
975.07 0
975.14 0
975.21 0
975.28 0
975.35 0
975.43 0
975.50 0
975.57 0
975.64 0
975.71 0
975.78 0
975.85 0
975.93 0
976.00 0
976.07 0
976.14 1
976.21 1
976.28 1
976.35 1
976.43 1
976.50 1
976.57 1
976.64 0
976.71 0
976.78 0
976.85 0
976.93 0
977.00 0
977.07 0
977.14 0
977.21 0
977.28 0
977.36 0
977.43 0
977.50 0
977.57 0
977.64 0
977.71 0
977.78 0
977.86 0
977.93 0
978.00 0
978.07 0
978.14 0
978.21 0
978.28 0
978.36 0
978.43 0
978.50 0
978.57 0
978.64 0
978.71 0
978.79 0
978.86 0
978.93 0
979.00 0
979.07 0
979.14 0
979.21 0
979.29 0
979.36 0
979.43 0
979.50 0
979.57 0
979.64 0
979.72 0
979.79 0
979.86 0
979.93 0
980.00 0
980.07 0
980.14 0
980.22 0
980.29 0
980.36 0
980.43 0
980.50 0
980.57 0
980.65 0
980.72 0
980.79 0
980.86 1
980.93 1
981.00 1
981.08 1
981.15 1
981.22 1
981.29 1
981.36 0
981.43 0
981.51 0
981.58 0
981.65 0
981.72 0
981.79 0
981.86 0
981.94 0
982.01 0
982.08 0
982.15 0
982.22 0
982.29 0
982.37 0
982.44 0
982.51 0
982.58 0
982.65 0
982.72 0
982.80 0
982.87 0
982.94 0
983.01 0
983.08 0
983.15 0
983.23 0
983.30 0
983.37 0
983.44 0
983.51 0
983.58 0
983.66 0
983.73 0
983.80 0
983.87 0
983.94 0
984.01 0
984.09 0
984.16 0
984.23 0
984.30 0
984.37 0
984.44 0
984.52 0
984.59 0
984.66 0
984.73 0
984.80 1
984.88 1
984.95 1
985.02 1
985.09 1
985.16 1
985.23 1
985.31 1
985.38 0
985.45 0
985.52 0
985.59 0
985.66 0
985.74 0
985.81 0
985.88 0
985.95 0
986.02 0
986.10 0
986.17 0
986.24 0
986.31 0
986.38 0
986.45 0
986.53 0
986.60 0
986.67 0
986.74 0
986.81 0
986.89 0
986.96 0
987.03 0
987.10 0
987.17 0
987.24 0
987.32 0
987.39 0
987.46 0
987.53 1
987.60 1
987.68 1
987.75 0
987.82 0
987.89 0
987.96 0
988.03 0
988.11 0
988.18 0
988.25 0
988.32 0
988.39 0
988.47 0
988.54 0
988.61 0
988.68 0
988.75 0
988.83 0
988.90 0
988.97 0
989.04 0
989.11 0
989.19 0
989.26 0
989.33 0
989.40 0
989.47 0
989.54 0
989.62 0
989.69 1
989.76 1
989.83 0
989.90 0
989.98 0
990.05 0
990.12 0
990.19 0
990.26 0
990.34 0
990.41 0
990.48 0
990.55 0
990.62 0
990.70 0
990.77 0
990.84 0
990.91 0
990.98 0
991.06 0
991.13 0
991.20 0
991.27 0
991.34 0
991.42 0
991.49 0
991.56 0
991.63 0
991.70 0
991.78 0
991.85 0
991.92 0
991.99 0
992.06 0
992.14 0
992.21 0
992.28 1
992.35 1
992.42 1
992.50 1
992.57 1
992.64 1
992.71 1
992.78 1
992.86 1
992.93 1
993.00 0
993.07 0
993.14 0
993.22 0
993.29 0
993.36 0
993.43 0
993.50 0
993.58 0
993.65 0
993.72 0
993.79 0
993.86 1
993.94 1
994.01 1
994.08 1
994.15 1
994.23 1
994.30 1
994.37 1
994.44 1
994.51 1
994.59 1
994.66 1
994.73 1
994.80 1
994.87 1
994.95 1
995.02 1
995.09 0
995.16 0
995.23 0
995.31 0
995.38 0
995.45 0
995.52 0
995.60 0
995.67 0
995.74 0
995.81 0
995.88 0
995.96 1
996.03 1
996.10 1
996.17 1
996.24 1
996.32 1
996.39 1
996.46 1
996.53 1
996.61 1
996.68 1
996.75 1
996.82 1
996.89 1
996.97 1
997.04 0
997.11 0
997.18 0
997.26 0
997.33 0
997.40 0
997.47 0
997.54 0
997.62 0
997.69 0
997.76 0
997.83 0
997.91 1
997.98 1
998.05 1
998.12 1
998.19 1
998.27 1
998.34 1
998.41 0
998.48 0
998.56 0
998.63 0
998.70 0
998.77 0
998.84 0
998.92 0
998.99 0
999.06 0
999.13 0
999.21 0
999.28 0
999.35 0
999.42 0
999.50 0
999.57 0
999.64 0
999.71 0
999.78 0
999.86 0
999.93 0
1000.00 0
1000.07 0
1000.15 0
1000.22 0
1000.29 0
1000.36 0
1000.44 1
1000.51 1
1000.58 1
1000.65 1
1000.72 1
1000.80 1
1000.87 0
1000.94 0
1001.01 0
1001.09 0
1001.16 0
1001.23 0
1001.30 0
1001.38 0
1001.45 0
1001.52 0
1001.59 0
1001.66 0
1001.74 0
1001.81 0
1001.88 0
1001.95 0
1002.03 1
1002.10 1
1002.17 1
1002.24 1
1002.32 1
1002.39 1
1002.46 1
1002.53 1
1002.61 1
1002.68 1
1002.75 0
1002.82 0
1002.90 0
1002.97 0
1003.04 0
1003.11 0
1003.19 0
1003.26 0
1003.33 0
1003.40 0
1003.47 1
1003.55 1
1003.62 1
1003.69 1
1003.76 1
1003.84 1
1003.91 1
1003.98 1
1004.05 1
1004.13 0
1004.20 0
1004.27 0
1004.34 0
1004.42 0
1004.49 0
1004.56 0
1004.63 0
1004.71 0
1004.78 0
1004.85 0
1004.92 0
1005.00 0
1005.07 0
1005.14 0
1005.21 0
1005.29 0
1005.36 0
1005.43 0
1005.50 0
1005.58 0
1005.65 0
1005.72 0
1005.79 0
1005.87 0
1005.94 0
1006.01 0
1006.08 0
1006.16 0
1006.23 0
1006.30 0
1006.37 0
1006.45 0
1006.52 0
1006.59 0
1006.66 0
1006.74 0
1006.81 0
1006.88 1
1006.95 1
1007.03 1
1007.10 1
1007.17 2
1007.24 2
1007.32 2
1007.39 2
1007.46 2
1007.54 2
1007.61 2
1007.68 2
1007.75 2
1007.83 2
1007.90 2
1007.97 2
1008.04 2
1008.12 2
1008.19 2
1008.26 2
1008.33 1
1008.41 1
1008.48 1
1008.55 1
1008.62 0
1008.70 0
1008.77 0
1008.84 0
1008.91 1
1008.99 1
1009.06 1
1009.13 1
1009.20 2
1009.28 2
1009.35 2
1009.42 2
1009.50 2
1009.57 2
1009.64 1
1009.71 1
1009.79 1
1009.86 1
1009.93 1
1010.00 1
1010.08 1
1010.15 1
1010.22 1
1010.29 1
1010.37 1
1010.44 1
1010.51 1
1010.59 1
1010.66 1
1010.73 1
1010.80 1
1010.88 0
1010.95 0
1011.02 0
1011.09 0
1011.17 0
1011.24 0
1011.31 0
1011.39 0
1011.46 0
1011.53 0
1011.60 0
1011.68 0
1011.75 0
1011.82 0
1011.89 1
1011.97 1
1012.04 1
1012.11 1
1012.19 1
1012.26 1
1012.33 1
1012.40 1
1012.48 1
1012.55 1
1012.62 1
1012.69 1
1012.77 1
1012.84 1
1012.91 1
1012.99 1
1013.06 1
1013.13 1
1013.20 1
1013.28 1
1013.35 1
1013.42 1
1013.50 1
1013.57 0
1013.64 0
1013.71 0
1013.79 0
1013.86 0
1013.93 0
1014.00 0
1014.08 0
1014.15 0
1014.22 1
1014.30 1
1014.37 1
1014.44 1
1014.51 1
1014.59 1
1014.66 1
1014.73 1
1014.81 1
1014.88 1
1014.95 1
1015.02 1
1015.10 0
1015.17 0
1015.24 0
1015.32 0
1015.39 0
1015.46 0
1015.53 0
1015.61 0
1015.68 0
1015.75 0
1015.83 0
1015.90 0
1015.97 0
1016.04 0
1016.12 0
1016.19 0
1016.26 0
1016.34 1
1016.41 1
1016.48 1
1016.55 1
1016.63 1
1016.70 1
1016.77 0
1016.85 0
1016.92 0
1016.99 0
1017.07 0
1017.14 0
1017.21 0
1017.28 0
1017.36 0
1017.43 0
1017.50 0
1017.58 1
1017.65 1
1017.72 1
1017.79 1
1017.87 1
1017.94 0
1018.01 0
1018.09 0
1018.16 0
1018.23 0
1018.31 0
1018.38 1
1018.45 1
1018.52 1
1018.60 1
1018.67 1
1018.74 1
1018.82 1
1018.89 1
1018.96 1
1019.03 1
1019.11 1
1019.18 0
1019.25 0
1019.33 0
1019.40 0
1019.47 0
1019.55 0
1019.62 0
1019.69 0
1019.76 0
1019.84 0
1019.91 0
1019.98 0
1020.06 0
1020.13 0
1020.20 1
1020.28 1
1020.35 1
1020.42 2
1020.50 2
1020.57 2
1020.64 2
1020.71 2
1020.79 2
1020.86 2
1020.93 2
1021.01 2
1021.08 2
1021.15 1
1021.23 1
1021.30 1
1021.37 1
1021.44 1
1021.52 0
1021.59 0
1021.66 0
1021.74 0
1021.81 0
1021.88 0
1021.96 0
1022.03 0
1022.10 0
1022.18 0
1022.25 1
1022.32 1
1022.40 1
1022.47 1
1022.54 1
1022.61 1
1022.69 1
1022.76 1
1022.83 1
1022.91 1
1022.98 1
1023.05 1
1023.13 0
1023.20 0
1023.27 0
1023.35 0
1023.42 0
1023.49 0
1023.57 0
1023.64 0
1023.71 0
1023.78 1
1023.86 1
1023.93 1
1024.00 1
1024.08 1
1024.15 1
1024.22 1
1024.30 2
1024.37 2
1024.44 3
1024.52 3
1024.59 4
1024.66 4
1024.74 4
1024.81 4
1024.88 3
1024.96 3
1025.03 4
1025.10 4
1025.18 5
1025.25 5
1025.32 6
1025.39 6
1025.47 7
1025.54 6
1025.61 6
1025.69 6
1025.76 6
1025.83 6
1025.91 6
1025.98 7
1026.05 7
1026.13 7
1026.20 7
1026.27 7
1026.35 7
1026.42 7
1026.49 6
1026.57 6
1026.64 6
1026.71 6
1026.79 6
1026.86 6
1026.93 5
1027.01 5
1027.08 5
1027.15 4
1027.23 4
1027.30 4
1027.37 5
1027.45 5
1027.52 5
1027.59 5
1027.67 5
1027.74 5
1027.81 4
1027.89 3
1027.96 3
1028.03 3
1028.11 3
1028.18 3
1028.25 3
1028.33 3
1028.40 3
1028.47 2
1028.55 2
1028.62 2
1028.69 1
1028.77 1
1028.84 1
1028.91 1
1028.99 1
1029.06 1
1029.13 1
1029.21 2
1029.28 2
1029.35 2
1029.43 2
1029.50 2
1029.57 2
1029.65 2
1029.72 2
1029.79 1
1029.87 1
1029.94 1
1030.01 1
1030.09 1
1030.16 0
1030.23 0
1030.31 0
1030.38 0
1030.45 0
1030.53 0
1030.60 0
1030.67 0
1030.75 0
1030.82 0
1030.89 0
1030.97 0
1031.04 0
1031.11 0
1031.19 1
1031.26 1
1031.33 1
1031.41 1
1031.48 2
1031.55 2
1031.63 1
1031.70 1
1031.77 1
1031.85 0
1031.92 0
1032.00 0
1032.07 0
1032.14 0
1032.22 0
1032.29 0
1032.36 0
1032.44 0
1032.51 0
1032.58 1
1032.66 1
1032.73 2
1032.80 2
1032.88 2
1032.95 2
1033.02 2
1033.10 2
1033.17 2
1033.24 2
1033.32 2
1033.39 2
1033.46 3
1033.54 3
1033.61 4
1033.69 4
1033.76 4
1033.83 4
1033.91 3
1033.98 3
1034.05 3
1034.13 3
1034.20 3
1034.27 3
1034.35 2
1034.42 2
1034.49 2
1034.57 2
1034.64 2
1034.71 2
1034.79 2
1034.86 2
1034.94 2
1035.01 2
1035.08 2
1035.16 1
1035.23 1
1035.30 1
1035.38 1
1035.45 1
1035.52 1
1035.60 1
1035.67 2
1035.74 2
1035.82 2
1035.89 2
1035.97 2
1036.04 2
1036.11 2
1036.19 1
1036.26 1
1036.33 1
1036.41 1
1036.48 0
1036.55 0
1036.63 0
1036.70 1
1036.78 1
1036.85 2
1036.92 3
1037.00 3
1037.07 4
1037.14 3
1037.22 3
1037.29 3
1037.36 2
1037.44 2
1037.51 2
1037.59 2
1037.66 3
1037.73 3
1037.81 3
1037.88 3
1037.95 3
1038.03 3
1038.10 3
1038.17 2
1038.25 2
1038.32 2
1038.40 2
1038.47 2
1038.54 2
1038.62 1
1038.69 1
1038.76 1
1038.84 1
1038.91 1
1038.99 1
1039.06 1
1039.13 1
1039.21 0
1039.28 0
1039.35 0
1039.43 0
1039.50 0
1039.57 0
1039.65 1
1039.72 1
1039.80 2
1039.87 2
1039.94 3
1040.02 3
1040.09 3
1040.16 4
1040.24 4
1040.31 3
1040.39 3
1040.46 3
1040.53 2
1040.61 2
1040.68 1
1040.75 1
1040.83 0
1040.90 0
1040.98 0
1041.05 0
1041.12 1
1041.20 1
1041.27 1
1041.34 1
1041.42 0
1041.49 0
1041.57 0
1041.64 0
1041.71 0
1041.79 0
1041.86 0
1041.94 0
1042.01 1
1042.08 1
1042.16 2
1042.23 2
1042.30 2
1042.38 2
1042.45 3
1042.53 3
1042.60 3
1042.67 3
1042.75 3
1042.82 3
1042.89 3
1042.97 3
1043.04 2
1043.12 2
1043.19 2
1043.26 2
1043.34 2
1043.41 2
1043.49 2
1043.56 1
1043.63 1
1043.71 1
1043.78 1
1043.86 0
1043.93 0
1044.00 0
1044.08 0
1044.15 0
1044.22 0
1044.30 0
1044.37 1
1044.45 1
1044.52 1
1044.59 1
1044.67 2
1044.74 2
1044.82 2
1044.89 2
1044.96 1
1045.04 1
1045.11 1
1045.19 1
1045.26 1
1045.33 2
1045.41 2
1045.48 3
1045.55 3
1045.63 3
1045.70 3
1045.78 3
1045.85 2
1045.92 2
1046.00 2
1046.07 2
1046.15 2
1046.22 2
1046.29 2
1046.37 2
1046.44 2
1046.52 2
1046.59 2
1046.66 2
1046.74 2
1046.81 3
1046.89 3
1046.96 3
1047.03 3
1047.11 3
1047.18 3
1047.26 3
1047.33 3
1047.40 3
1047.48 4
1047.55 4
1047.63 4
1047.70 4
1047.77 4
1047.85 4
1047.92 4
1048.00 4
1048.07 4
1048.14 4
1048.22 4
1048.29 4
1048.37 4
1048.44 4
1048.51 4
1048.59 4
1048.66 4
1048.74 4
1048.81 4
1048.88 4
1048.96 5
1049.03 5
1049.11 6
1049.18 6
1049.26 6
1049.33 6
1049.40 6
1049.48 5
1049.55 4
1049.63 4
1049.70 3
1049.77 3
1049.85 2
1049.92 2
1050.00 3
1050.07 3
1050.14 3
1050.22 3
1050.29 3
1050.37 3
1050.44 3
1050.51 3
1050.59 3
1050.66 4
1050.74 4
1050.81 4
1050.89 4
1050.96 4
1051.03 4
1051.11 4
1051.18 3
1051.26 3
1051.33 3
1051.40 2
1051.48 2
1051.55 1
1051.63 1
1051.70 0
1051.77 0
1051.85 0
1051.92 0
1052.00 0
1052.07 0
1052.15 0
1052.22 0
1052.29 0
1052.37 0
1052.44 0
1052.52 0
1052.59 1
1052.66 1
1052.74 2
1052.81 2
1052.89 2
1052.96 2
1053.04 2
1053.11 2
1053.18 1
1053.26 0
1053.33 0
1053.41 0
1053.48 0
1053.56 0
1053.63 0
1053.70 0
1053.78 0
1053.85 0
1053.93 1
1054.00 1
1054.07 1
1054.15 2
1054.22 1
1054.30 1
1054.37 1
1054.45 0
1054.52 0
1054.59 0
1054.67 0
1054.74 0
1054.82 0
1054.89 0
1054.97 0
1055.04 0
1055.11 1
1055.19 1
1055.26 1
1055.34 0
1055.41 0
1055.49 0
1055.56 0
1055.63 0
1055.71 1
1055.78 1
1055.86 1
1055.93 2
1056.01 2
1056.08 2
1056.15 3
1056.23 3
1056.30 3
1056.38 3
1056.45 2
1056.53 2
1056.60 2
1056.67 1
1056.75 0
1056.82 0
1056.90 0
1056.97 0
1057.05 0
1057.12 0
1057.20 0
1057.27 0
1057.34 0
1057.42 1
1057.49 2
1057.57 2
1057.64 3
1057.72 4
1057.79 5
1057.86 5
1057.94 6
1058.01 6
1058.09 6
1058.16 5
1058.24 4
1058.31 3
1058.39 2
1058.46 1
1058.53 0
1058.61 0
1058.68 0
1058.76 0
1058.83 0
1058.91 0
1058.98 0
1059.05 1
1059.13 1
1059.20 1
1059.28 1
1059.35 2
1059.43 2
1059.50 2
1059.58 3
1059.65 3
1059.72 3
1059.80 4
1059.87 4
1059.95 3
1060.02 3
1060.10 2
1060.17 2
1060.25 1
1060.32 1
1060.39 1
1060.47 1
1060.54 1
1060.62 1
1060.69 1
1060.77 1
1060.84 2
1060.92 2
1060.99 3
1061.06 3
1061.14 4
1061.21 4
1061.29 4
1061.36 4
1061.44 4
1061.51 3
1061.59 3
1061.66 2
1061.74 2
1061.81 2
1061.88 2
1061.96 2
1062.03 2
1062.11 2
1062.18 3
1062.26 3
1062.33 2
1062.41 2
1062.48 2
1062.55 1
1062.63 1
1062.70 0
1062.78 0
1062.85 0
1062.93 0
1063.00 0
1063.08 0
1063.15 0
1063.23 0
1063.30 0
1063.37 1
1063.45 2
1063.52 3
1063.60 3
1063.67 4
1063.75 5
1063.82 6
1063.90 7
1063.97 7
1064.05 7
1064.12 8
1064.20 7
1064.27 7
1064.34 6
1064.42 5
1064.49 4
1064.57 4
1064.64 3
1064.72 3
1064.79 3
1064.87 4
1064.94 4
1065.02 4
1065.09 4
1065.17 3
1065.24 3
1065.31 3
1065.39 3
1065.46 3
1065.54 3
1065.61 3
1065.69 3
1065.76 3
1065.84 3
1065.91 3
1065.99 3
1066.06 3
1066.14 2
1066.21 2
1066.28 2
1066.36 1
1066.43 1
1066.51 1
1066.58 0
1066.66 1
1066.73 1
1066.81 2
1066.88 2
1066.96 3
1067.03 3
1067.11 3
1067.18 3
1067.26 3
1067.33 3
1067.41 2
1067.48 2
1067.55 2
1067.63 1
1067.70 1
1067.78 1
1067.85 1
1067.93 1
1068.00 1
1068.08 1
1068.15 1
1068.23 1
1068.30 1
1068.38 0
1068.45 0
1068.53 0
1068.60 0
1068.68 0
1068.75 0
1068.83 0
1068.90 0
1068.97 0
1069.05 0
1069.12 0
1069.20 0
1069.27 0
1069.35 1
1069.42 1
1069.50 1
1069.57 1
1069.65 1
1069.72 1
1069.80 1
1069.87 1
1069.95 2
1070.02 2
1070.10 2
1070.17 2
1070.25 2
1070.32 3
1070.40 3
1070.47 3
1070.55 3
1070.62 4
1070.69 4
1070.77 5
1070.84 5
1070.92 5
1070.99 5
1071.07 5
1071.14 5
1071.22 5
1071.29 5
1071.37 5
1071.44 5
1071.52 5
1071.59 4
1071.67 4
1071.74 3
1071.82 2
1071.89 1
1071.97 0
1072.04 0
1072.12 0
1072.19 0
1072.27 0
1072.34 0
1072.42 0
1072.49 0
1072.57 0
1072.64 0
1072.72 0
1072.79 1
1072.87 1
1072.94 2
1073.02 2
1073.09 2
1073.17 3
1073.24 2
1073.32 2
1073.39 2
1073.46 2
1073.54 2
1073.61 3
1073.69 3
1073.76 3
1073.84 2
1073.91 2
1073.99 2
1074.06 1
1074.14 1
1074.21 0
1074.29 0
1074.36 0
1074.44 0
1074.51 0
1074.59 0
1074.66 0
1074.74 0
1074.81 0
1074.89 1
1074.96 2
1075.04 2
1075.11 3
1075.19 3
1075.26 3
1075.34 3
1075.41 3
1075.49 2
1075.56 2
1075.64 1
1075.71 1
1075.79 1
1075.86 1
1075.94 1
1076.01 1
1076.09 1
1076.16 1
1076.24 2
1076.31 2
1076.39 2
1076.46 2
1076.54 3
1076.61 3
1076.69 2
1076.76 2
1076.84 1
1076.91 1
1076.99 0
1077.06 0
1077.14 0
1077.21 1
1077.29 1
1077.36 2
1077.44 3
1077.51 3
1077.59 4
1077.66 4
1077.74 4
1077.81 4
1077.89 4
1077.96 4
1078.04 3
1078.11 3
1078.19 3
1078.27 3
1078.34 3
1078.42 2
1078.49 2
1078.57 2
1078.64 2
1078.72 2
1078.79 2
1078.87 1
1078.94 1
1079.02 1
1079.09 0
1079.17 0
1079.24 1
1079.32 1
1079.39 2
1079.47 3
1079.54 5
1079.62 6
1079.69 6
1079.77 7
1079.84 6
1079.92 6
1079.99 5
1080.07 4
1080.14 3
1080.22 2
1080.29 1
1080.37 1
1080.44 0
1080.52 1
1080.59 1
1080.67 2
1080.74 2
1080.82 2
1080.89 2
1080.97 2
1081.05 1
1081.12 1
1081.20 1
1081.27 2
1081.35 2
1081.42 2
1081.50 2
1081.57 2
1081.65 2
1081.72 2
1081.80 1
1081.87 1
1081.95 1
1082.02 0
1082.10 0
1082.17 0
1082.25 0
1082.32 0
1082.40 0
1082.47 0
1082.55 0
1082.62 0
1082.70 0
1082.77 1
1082.85 1
1082.93 2
1083.00 2
1083.08 2
1083.15 3
1083.23 3
1083.30 3
1083.38 3
1083.45 4
1083.53 4
1083.60 4
1083.68 5
1083.75 5
1083.83 5
1083.90 5
1083.98 5
1084.05 4
1084.13 3
1084.21 2
1084.28 2
1084.36 1
1084.43 1
1084.51 2
1084.58 3
1084.66 4
1084.73 5
1084.81 6
1084.88 6
1084.96 6
1085.03 5
1085.11 5
1085.18 4
1085.26 4
1085.33 4
1085.41 3
1085.49 3
1085.56 3
1085.64 3
1085.71 2
1085.79 2
1085.86 1
1085.94 1
1086.01 1
1086.09 1
1086.16 1
1086.24 2
1086.31 3
1086.39 3
1086.46 4
1086.54 3
1086.62 3
1086.69 3
1086.77 2
1086.84 1
1086.92 1
1086.99 0
1087.07 0
1087.14 1
1087.22 1
1087.29 1
1087.37 2
1087.45 2
1087.52 2
1087.60 2
1087.67 3
1087.75 2
1087.82 2
1087.90 2
1087.97 2
1088.05 1
1088.12 1
1088.20 1
1088.27 1
1088.35 0
1088.43 1
1088.50 1
1088.58 1
1088.65 0
1088.73 0
1088.80 0
1088.88 0
1088.95 0
1089.03 0
1089.10 0
1089.18 0
1089.26 0
1089.33 1
1089.41 2
1089.48 3
1089.56 4
1089.63 5
1089.71 5
1089.78 5
1089.86 5
1089.93 4
1090.01 3
1090.09 2
1090.16 0
1090.24 0
1090.31 0
1090.39 0
1090.46 0
1090.54 0
1090.61 0
1090.69 1
1090.77 2
1090.84 3
1090.92 4
1090.99 4
1091.07 4
1091.14 3
1091.22 2
1091.29 1
1091.37 1
1091.45 0
1091.52 1
1091.60 1
1091.67 2
1091.75 3
1091.82 3
1091.90 3
1091.97 3
1092.05 2
1092.13 1
1092.20 0
1092.28 0
1092.35 1
1092.43 2
1092.50 4
1092.58 5
1092.65 7
1092.73 7
1092.81 8
1092.88 8
1092.96 7
1093.03 7
1093.11 6
1093.18 6
1093.26 6
1093.33 7
1093.41 8
1093.49 8
1093.56 9
1093.64 9
1093.71 8
1093.79 7
1093.86 6
1093.94 5
1094.02 4
1094.09 3
1094.17 3
1094.24 2
1094.32 2
1094.39 2
1094.47 3
1094.54 3
1094.62 3
1094.70 4
1094.77 4
1094.85 4
1094.92 4
1095.00 4
1095.07 4
1095.15 4
1095.23 4
1095.30 4
1095.38 4
1095.45 4
1095.53 4
1095.60 4
1095.68 4
1095.76 4
1095.83 4
1095.91 4
1095.98 4
1096.06 4
1096.13 4
1096.21 4
1096.29 4
1096.36 4
1096.44 4
1096.51 4
1096.59 4
1096.66 3
1096.74 2
1096.82 2
1096.89 2
1096.97 1
1097.04 2
1097.12 2
1097.19 2
1097.27 3
1097.35 4
1097.42 4
1097.50 5
1097.57 5
1097.65 5
1097.72 4
1097.80 4
1097.88 3
1097.95 2
1098.03 1
1098.10 1
1098.18 1
1098.25 1
1098.33 1
1098.41 1
1098.48 1
1098.56 1
1098.63 1
1098.71 1
1098.79 0
1098.86 0
1098.94 0
1099.01 0
1099.09 0
1099.16 0
1099.24 0
1099.32 0
1099.39 0
1099.47 1
1099.54 2
1099.62 3
1099.69 4
1099.77 5
1099.85 6
1099.92 7
1100.00 8
1100.07 8
1100.15 7
1100.23 7
1100.30 6
1100.38 5
1100.45 5
1100.53 4
1100.61 5
1100.68 5
1100.76 6
1100.83 6
1100.91 7
1100.98 7
1101.06 7
1101.14 7
1101.21 6
1101.29 5
1101.36 4
1101.44 3
1101.52 2
1101.59 1
1101.67 1
1101.74 1
1101.82 1
1101.90 2
1101.97 3
1102.05 4
1102.12 4
1102.20 5
1102.27 5
1102.35 6
1102.43 6
1102.50 6
1102.58 7
1102.65 8
1102.73 8
1102.81 8
1102.88 8
1102.96 8
1103.03 8
1103.11 7
1103.19 7
1103.26 6
1103.34 6
1103.41 5
1103.49 4
1103.57 3
1103.64 2
1103.72 1
1103.79 0
1103.87 0
1103.95 0
1104.02 0
1104.10 0
1104.17 1
1104.25 2
1104.33 2
1104.40 2
1104.48 2
1104.55 2
1104.63 1
1104.71 0
1104.78 0
1104.86 0
1104.93 0
1105.01 1
1105.09 2
1105.16 3
1105.24 3
1105.31 4
1105.39 4
1105.47 4
1105.54 4
1105.62 4
1105.69 4
1105.77 4
1105.85 4
1105.92 4
1106.00 4
1106.07 4
1106.15 4
1106.23 4
1106.30 4
1106.38 5
1106.45 5
1106.53 6
1106.61 6
1106.68 7
1106.76 7
1106.83 8
1106.91 7
1106.99 7
1107.06 6
1107.14 5
1107.21 4
1107.29 3
1107.37 2
1107.44 1
1107.52 2
1107.60 2
1107.67 3
1107.75 4
1107.82 5
1107.90 6
1107.98 7
1108.05 8
1108.13 9
1108.20 10
1108.28 11
1108.36 13
1108.43 14
1108.51 16
1108.58 16
1108.66 17
1108.74 16
1108.81 16
1108.89 15
1108.97 13
1109.04 12
1109.12 11
1109.19 10
1109.27 10
1109.35 10
1109.42 10
1109.50 10
1109.57 10
1109.65 11
1109.73 12
1109.80 12
1109.88 13
1109.96 14
1110.03 14
1110.11 14
1110.18 13
1110.26 13
1110.34 13
1110.41 12
1110.49 12
1110.57 12
1110.64 13
1110.72 13
1110.79 14
1110.87 14
1110.95 14
1111.02 13
1111.10 12
1111.18 10
1111.25 9
1111.33 7
1111.40 6
1111.48 5
1111.56 5
1111.63 5
1111.71 5
1111.78 6
1111.86 7
1111.94 8
1112.01 9
1112.09 9
1112.17 10
1112.24 11
1112.32 11
1112.39 12
1112.47 12
1112.55 12
1112.62 11
1112.70 10
1112.78 9
1112.85 8
1112.93 7
1113.01 6
1113.08 6
1113.16 5
1113.23 4
1113.31 3
1113.39 2
1113.46 1
1113.54 1
1113.62 1
1113.69 1
1113.77 1
1113.84 2
1113.92 3
1114.00 3
1114.07 3
1114.15 3
1114.23 3
1114.30 2
1114.38 2
1114.46 2
1114.53 3
1114.61 3
1114.68 5
1114.76 6
1114.84 7
1114.91 8
1114.99 9
1115.07 10
1115.14 10
1115.22 10
1115.30 10
1115.37 10
1115.45 10
1115.52 9
1115.60 9
1115.68 8
1115.75 8
1115.83 8
1115.91 7
1115.98 7
1116.06 6
1116.14 5
1116.21 5
1116.29 4
1116.36 4
1116.44 4
1116.52 4
1116.59 4
1116.67 3
1116.75 3
1116.82 2
1116.90 2
1116.98 2
1117.05 3
1117.13 3
1117.20 4
1117.28 5
1117.36 6
1117.43 6
1117.51 6
1117.59 6
1117.66 6
1117.74 6
1117.82 5
1117.89 6
1117.97 6
1118.05 6
1118.12 6
1118.20 6
1118.28 5
1118.35 5
1118.43 4
1118.50 3
1118.58 2
1118.66 2
1118.73 1
1118.81 1
1118.89 2
1118.96 3
1119.04 4
1119.12 6
1119.19 7
1119.27 9
1119.35 10
1119.42 10
1119.50 11
1119.58 11
1119.65 12
1119.73 13
1119.81 13
1119.88 15
1119.96 16
1120.03 17
1120.11 18
1120.19 19
1120.26 19
1120.34 18
1120.42 17
1120.49 15
1120.57 14
1120.65 13
1120.72 12
1120.80 11
1120.88 11
1120.95 11
1121.03 11
1121.11 11
1121.18 10
1121.26 9
1121.34 7
1121.41 6
1121.49 5
1121.57 5
1121.64 5
1121.72 6
1121.80 7
1121.87 7
1121.95 8
1122.03 8
1122.10 8
1122.18 8
1122.26 9
1122.33 9
1122.41 11
1122.49 12
1122.56 13
1122.64 14
1122.71 14
1122.79 14
1122.87 14
1122.94 13
1123.02 11
1123.10 10
1123.17 9
1123.25 9
1123.33 9
1123.40 9
1123.48 10
1123.56 10
1123.63 11
1123.71 12
1123.79 13
1123.86 14
1123.94 15
1124.02 16
1124.09 16
1124.17 17
1124.25 17
1124.32 17
1124.40 17
1124.48 17
1124.55 16
1124.63 16
1124.71 16
1124.78 16
1124.86 17
1124.94 17
1125.01 17
1125.09 17
1125.17 16
1125.24 15
1125.32 15
1125.40 14
1125.47 14
1125.55 14
1125.63 14
1125.71 14
1125.78 14
1125.86 13
1125.94 12
1126.01 11
1126.09 10
1126.17 10
1126.24 9
1126.32 9
1126.40 9
1126.47 8
1126.55 8
1126.63 8
1126.70 7
1126.78 6
1126.86 6
1126.93 5
1127.01 4
1127.09 3
1127.16 2
1127.24 1
1127.32 0
1127.39 0
1127.47 0
1127.55 0
1127.62 0
1127.70 0
1127.78 0
1127.85 1
1127.93 1
1128.01 1
1128.08 1
1128.16 1
1128.24 1
1128.32 1
1128.39 1
1128.47 2
1128.55 3
1128.62 4
1128.70 5
1128.78 6
1128.85 6
1128.93 6
1129.01 5
1129.08 4
1129.16 3
1129.24 1
1129.31 0
1129.39 0
1129.47 0
1129.54 0
1129.62 0
1129.70 0
1129.78 0
1129.85 1
1129.93 1
1130.01 2
1130.08 2
1130.16 2
1130.24 2
1130.31 2
1130.39 3
1130.47 3
1130.54 4
1130.62 4
1130.70 5
1130.77 6
1130.85 6
1130.93 7
1131.01 7
1131.08 8
1131.16 8
1131.24 7
1131.31 7
1131.39 7
1131.47 7
1131.54 8
1131.62 10
1131.70 11
1131.77 13
1131.85 14
1131.93 15
1132.01 14
1132.08 13
1132.16 11
1132.24 8
1132.31 6
1132.39 4
1132.47 2
1132.54 2
1132.62 1
1132.70 2
1132.77 2
1132.85 3
1132.93 4
1133.01 5
1133.08 6
1133.16 7
1133.24 8
1133.31 10
1133.39 11
1133.47 12
1133.54 13
1133.62 14
1133.70 15
1133.78 15
1133.85 15
1133.93 15
1134.01 15
1134.08 15
1134.16 15
1134.24 14
1134.31 14
1134.39 14
1134.47 13
1134.55 13
1134.62 13
1134.70 12
1134.78 11
1134.85 10
1134.93 9
1135.01 8
1135.08 7
1135.16 7
1135.24 6
1135.32 7
1135.39 7
1135.47 8
1135.55 8
1135.62 9
1135.70 10
1135.78 11
1135.86 11
1135.93 10
1136.01 10
1136.09 9
1136.16 8
1136.24 7
1136.32 7
1136.39 7
1136.47 8
1136.55 9
1136.63 10
1136.70 12
1136.78 13
1136.86 15
1136.93 16
1137.01 17
1137.09 18
1137.17 17
1137.24 17
1137.32 16
1137.40 15
1137.47 13
1137.55 12
1137.63 10
1137.71 9
1137.78 9
1137.86 9
1137.94 9
1138.01 10
1138.09 10
1138.17 11
1138.25 11
1138.32 11
1138.40 11
1138.48 10
1138.55 10
1138.63 10
1138.71 9
1138.79 8
1138.86 7
1138.94 6
1139.02 6
1139.09 6
1139.17 7
1139.25 8
1139.33 10
1139.40 12
1139.48 13
1139.56 15
1139.63 16
1139.71 17
1139.79 17
1139.87 17
1139.94 18
1140.02 18
1140.10 18
1140.18 18
1140.25 18
1140.33 18
1140.41 17
1140.48 16
1140.56 14
1140.64 12
1140.72 10
1140.79 8
1140.87 6
1140.95 5
1141.02 3
1141.10 2
1141.18 2
1141.26 2
1141.33 2
1141.41 4
1141.49 5
1141.57 6
1141.64 7
1141.72 8
1141.80 8
1141.87 8
1141.95 8
1142.03 8
1142.11 7
1142.18 7
1142.26 6
1142.34 5
1142.42 3
1142.49 2
1142.57 1
1142.65 0
1142.72 0
1142.80 0
1142.88 0
1142.96 0
1143.03 0
1143.11 0
1143.19 0
1143.27 0
1143.34 0
1143.42 0
1143.50 0
1143.58 1
1143.65 3
1143.73 6
1143.81 8
1143.88 10
1143.96 11
1144.04 11
1144.12 10
1144.19 9
1144.27 7
1144.35 6
1144.43 5
1144.50 5
1144.58 4
1144.66 5
1144.74 5
1144.81 5
1144.89 5
1144.97 5
1145.04 6
1145.12 6
1145.20 6
1145.28 5
1145.35 5
1145.43 4
1145.51 3
1145.59 3
1145.66 2
1145.74 2
1145.82 2
1145.90 3
1145.97 4
1146.05 4
1146.13 4
1146.21 4
1146.28 4
1146.36 3
1146.44 2
1146.52 1
1146.59 0
1146.67 0
1146.75 0
1146.83 1
1146.90 2
1146.98 3
1147.06 4
1147.14 4
1147.21 4
1147.29 4
1147.37 3
1147.44 3
1147.52 2
1147.60 3
1147.68 3
1147.75 5
1147.83 6
1147.91 8
1147.99 9
1148.06 9
1148.14 9
1148.22 9
1148.30 8
1148.37 8
1148.45 7
1148.53 6
1148.61 6
1148.68 6
1148.76 7
1148.84 8
1148.92 9
1148.99 11
1149.07 12
1149.15 14
1149.23 16
1149.30 17
1149.38 18
1149.46 18
1149.54 18
1149.61 17
1149.69 16
1149.77 15
1149.85 13
1149.93 11
1150.00 10
1150.08 8
1150.16 7
1150.24 7
1150.31 7
1150.39 8
1150.47 10
1150.55 12
1150.62 14
1150.70 16
1150.78 18
1150.86 18
1150.93 18
1151.01 18
1151.09 17
1151.17 15
1151.24 14
1151.32 13
1151.40 12
1151.48 10
1151.55 9
1151.63 8
1151.71 7
1151.79 7
1151.86 8
1151.94 8
1152.02 9
1152.10 10
1152.17 10
1152.25 11
1152.33 12
1152.41 13
1152.49 14
1152.56 16
1152.64 18
1152.72 20
1152.80 23
1152.87 25
1152.95 27
1153.03 29
1153.11 31
1153.18 33
1153.26 34
1153.34 35
1153.42 35
1153.49 35
1153.57 35
1153.65 34
1153.73 34
1153.81 34
1153.88 34
1153.96 35
1154.04 36
1154.12 38
1154.19 39
1154.27 41
1154.35 42
1154.43 43
1154.50 43
1154.58 43
1154.66 43
1154.74 43
1154.82 44
1154.89 44
1154.97 44
1155.05 43
1155.13 42
1155.20 40
1155.28 37
1155.36 33
1155.44 30
1155.52 27
1155.59 24
1155.67 21
1155.75 20
1155.83 19
1155.90 19
1155.98 20
1156.06 20
1156.14 21
1156.21 21
1156.29 21
1156.37 20
1156.45 19
1156.53 19
1156.60 18
1156.68 19
1156.76 19
1156.84 19
1156.91 20
1156.99 20
1157.07 20
1157.15 20
1157.23 19
1157.30 19
1157.38 19
1157.46 19
1157.54 19
1157.61 20
1157.69 21
1157.77 22
1157.85 22
1157.93 23
1158.00 22
1158.08 22
1158.16 21
1158.24 20
1158.32 20
1158.39 21
1158.47 22
1158.55 23
1158.63 25
1158.70 26
1158.78 27
1158.86 28
1158.94 28
1159.02 28
1159.09 27
1159.17 27
1159.25 26
1159.33 25
1159.40 24
1159.48 22
1159.56 20
1159.64 18
1159.72 16
1159.79 13
1159.87 11
1159.95 9
1160.03 8
1160.11 7
1160.18 7
1160.26 7
1160.34 7
1160.42 8
1160.50 7
1160.57 7
1160.65 7
1160.73 7
1160.81 7
1160.88 7
1160.96 8
1161.04 9
1161.12 9
1161.20 10
1161.27 10
1161.35 10
1161.43 10
1161.51 11
1161.59 11
1161.66 11
1161.74 11
1161.82 11
1161.90 11
1161.98 11
1162.05 11
1162.13 11
1162.21 10
1162.29 10
1162.37 10
1162.44 9
1162.52 9
1162.60 8
1162.68 8
1162.76 8
1162.83 9
1162.91 10
1162.99 12
1163.07 14
1163.15 15
1163.22 16
1163.30 16
1163.38 16
1163.46 14
1163.54 12
1163.61 10
1163.69 9
1163.77 8
1163.85 7
1163.93 8
1164.00 8
1164.08 9
1164.16 10
1164.24 10
1164.32 11
1164.39 11
1164.47 11
1164.55 12
1164.63 13
1164.71 14
1164.78 15
1164.86 17
1164.94 19
1165.02 21
1165.10 22
1165.17 23
1165.25 23
1165.33 23
1165.41 21
1165.49 19
1165.56 17
1165.64 15
1165.72 13
1165.80 11
1165.88 9
1165.95 8
1166.03 7
1166.11 6
1166.19 6
1166.27 7
1166.35 8
1166.42 8
1166.50 9
1166.58 9
1166.66 8
1166.74 7
1166.81 5
1166.89 4
1166.97 3
1167.05 3
1167.13 4
1167.20 5
1167.28 7
1167.36 8
1167.44 9
1167.52 9
1167.60 9
1167.67 8
1167.75 7
1167.83 7
1167.91 6
1167.99 6
1168.06 5
1168.14 5
1168.22 4
1168.30 3
1168.38 2
1168.45 1
1168.53 0
1168.61 0
1168.69 0
1168.77 0
1168.85 0
1168.92 0
1169.00 0
1169.08 0
1169.16 0
1169.24 0
1169.31 1
1169.39 1
1169.47 2
1169.55 2
1169.63 2
1169.71 2
1169.78 3
1169.86 3
1169.94 4
1170.02 6
1170.10 8
1170.18 9
1170.25 11
1170.33 12
1170.41 13
1170.49 13
1170.57 14
1170.64 14
1170.72 14
1170.80 14
1170.88 14
1170.96 15
1171.04 15
1171.11 16
1171.19 16
1171.27 16
1171.35 16
1171.43 15
1171.51 14
1171.58 12
1171.66 11
1171.74 9
1171.82 7
1171.90 6
1171.98 4
1172.05 2
1172.13 1
1172.21 0
1172.29 0
1172.37 1
1172.44 1
1172.52 2
1172.60 3
1172.68 4
1172.76 4
1172.84 5
1172.91 5
1172.99 6
1173.07 6
1173.15 7
1173.23 7
1173.31 8
1173.38 8
1173.46 8
1173.54 7
1173.62 7
1173.70 6
1173.78 5
1173.85 5
1173.93 5
1174.01 5
1174.09 6
1174.17 7
1174.25 8
1174.32 9
1174.40 10
1174.48 11
1174.56 11
1174.64 11
1174.72 12
1174.80 12
1174.87 12
1174.95 12
1175.03 12
1175.11 11
1175.19 11
1175.27 11
1175.34 10
1175.42 10
1175.50 9
1175.58 9
1175.66 8
1175.74 8
1175.81 7
1175.89 7
1175.97 6
1176.05 6
1176.13 6
1176.21 6
1176.28 6
1176.36 6
1176.44 7
1176.52 7
1176.60 7
1176.68 7
1176.76 6
1176.83 6
1176.91 5
1176.99 4
1177.07 3
1177.15 2
1177.23 2
1177.30 3
1177.38 5
1177.46 8
1177.54 12
1177.62 15
1177.70 19
1177.78 22
1177.85 24
1177.93 26
1178.01 27
1178.09 28
1178.17 29
1178.25 29
1178.32 30
1178.40 30
1178.48 30
1178.56 30
1178.64 31
1178.72 32
1178.80 33
1178.87 36
1178.95 39
1179.03 42
1179.11 45
1179.19 47
1179.27 48
1179.35 48
1179.42 47
1179.50 45
1179.58 43
1179.66 40
1179.74 38
1179.82 36
1179.90 34
1179.97 33
1180.05 31
1180.13 30
1180.21 28
1180.29 27
1180.37 26
1180.45 26
1180.52 26
1180.60 27
1180.68 28
1180.76 30
1180.84 32
1180.92 33
1181.00 33
1181.07 33
1181.15 33
1181.23 33
1181.31 33
1181.39 33
1181.47 33
1181.55 34
1181.62 34
1181.70 34
1181.78 34
1181.86 34
1181.94 34
1182.02 35
1182.10 35
1182.17 36
1182.25 35
1182.33 33
1182.41 30
1182.49 26
1182.57 23
1182.65 20
1182.72 18
1182.80 18
1182.88 20
1182.96 23
1183.04 26
1183.12 29
1183.20 32
1183.28 33
1183.35 34
1183.43 34
1183.51 34
1183.59 33
1183.67 33
1183.75 33
1183.83 33
1183.90 33
1183.98 32
1184.06 32
1184.14 30
1184.22 28
1184.30 25
1184.38 23
1184.46 21
1184.53 19
1184.61 17
1184.69 16
1184.77 15
1184.85 14
1184.93 14
1185.01 14
1185.09 15
1185.16 16
1185.24 18
1185.32 21
1185.40 24
1185.48 27
1185.56 30
1185.64 32
1185.72 33
1185.79 34
1185.87 34
1185.95 34
1186.03 33
1186.11 33
1186.19 32
1186.27 32
1186.35 31
1186.42 31
1186.50 31
1186.58 32
1186.66 33
1186.74 35
1186.82 38
1186.90 41
1186.98 44
1187.05 46
1187.13 48
1187.21 49
1187.29 50
1187.37 51
1187.45 52
1187.53 55
1187.61 59
1187.68 64
1187.76 70
1187.84 78
1187.92 85
1188.00 94
1188.08 101
1188.16 108
1188.24 113
1188.32 116
1188.39 118
1188.47 118
1188.55 116
1188.63 114
1188.71 111
1188.79 107
1188.87 104
1188.95 101
1189.02 97
1189.10 94
1189.18 91
1189.26 88
1189.34 86
1189.42 84
1189.50 82
1189.58 81
1189.66 79
1189.73 78
1189.81 76
1189.89 75
1189.97 73
1190.05 70
1190.13 67
1190.21 64
1190.29 60
1190.37 55
1190.44 52
1190.52 48
1190.60 46
1190.68 44
1190.76 42
1190.84 40
1190.92 38
1191.00 37
1191.08 36
1191.15 35
1191.23 34
1191.31 34
1191.39 33
1191.47 32
1191.55 31
1191.63 29
1191.71 28
1191.79 27
1191.87 26
1191.94 25
1192.02 25
1192.10 25
1192.18 25
1192.26 25
1192.34 24
1192.42 24
1192.50 23
1192.58 24
1192.66 25
1192.73 27
1192.81 29
1192.89 31
1192.97 32
1193.05 32
1193.13 30
1193.21 28
1193.29 26
1193.37 23
1193.44 20
1193.52 18
1193.60 16
1193.68 15
1193.76 14
1193.84 12
1193.92 11
1194.00 10
1194.08 9
1194.16 7
1194.24 6
1194.31 5
1194.39 5
1194.47 6
1194.55 6
1194.63 7
1194.71 8
1194.79 9
1194.87 10
1194.95 10
1195.03 11
1195.10 11
1195.18 12
1195.26 12
1195.34 12
1195.42 13
1195.50 13
1195.58 13
1195.66 12
1195.74 10
1195.82 8
1195.90 6
1195.97 3
1196.05 0
1196.13 0
1196.21 0
1196.29 0
1196.37 0
1196.45 3
1196.53 6
1196.61 9
1196.69 12
1196.77 14
1196.84 15
1196.92 14
1197.00 13
1197.08 11
1197.16 9
1197.24 6
1197.32 5
1197.40 4
1197.48 4
1197.56 5
1197.64 6
1197.71 7
1197.79 8
1197.87 9
1197.95 9
1198.03 9
1198.11 10
1198.19 10
1198.27 12
1198.35 14
1198.43 16
1198.51 18
1198.59 21
1198.66 23
1198.74 24
1198.82 25
1198.90 25
1198.98 24
1199.06 23
1199.14 21
1199.22 19
1199.30 17
1199.38 15
1199.46 14
1199.54 14
1199.61 14
1199.69 16
1199.77 18
1199.85 21
1199.93 25
1200.01 28
1200.09 31
1200.17 32
1200.25 33
1200.33 32
1200.41 29
1200.49 26
1200.57 23
1200.64 19
1200.72 16
1200.80 13
1200.88 11
1200.96 10
1201.04 9
1201.12 8
1201.20 8
1201.28 9
1201.36 10
1201.44 12
1201.52 14
1201.60 17
1201.68 19
1201.75 22
1201.83 24
1201.91 26
1201.99 27
1202.07 28
1202.15 29
1202.23 30
1202.31 30
1202.39 30
1202.47 29
1202.55 28
1202.63 26
1202.71 24
1202.79 21
1202.86 19
1202.94 17
1203.02 15
1203.10 13
1203.18 11
1203.26 9
1203.34 8
1203.42 7
1203.50 6
1203.58 5
1203.66 5
1203.74 6
1203.82 6
1203.90 8
1203.98 8
1204.05 9
1204.13 8
1204.21 8
1204.29 6
1204.37 4
1204.45 3
1204.53 1
1204.61 0
1204.69 0
1204.77 0
1204.85 0
1204.93 1
1205.01 2
1205.09 4
1205.17 7
1205.25 10
1205.32 14
1205.40 17
1205.48 20
1205.56 22
1205.64 24
1205.72 25
1205.80 26
1205.88 26
1205.96 26
1206.04 26
1206.12 26
1206.20 28
1206.28 29
1206.36 30
1206.44 31
1206.52 31
1206.60 29
1206.67 27
1206.75 23
1206.83 19
1206.91 15
1206.99 12
1207.07 11
1207.15 10
1207.23 11
1207.31 12
1207.39 14
1207.47 16
1207.55 16
1207.63 17
1207.71 16
1207.79 15
1207.87 14
1207.95 12
1208.03 11
1208.10 11
1208.18 10
1208.26 9
1208.34 9
1208.42 8
1208.50 7
1208.58 5
1208.66 4
1208.74 3
1208.82 2
1208.90 1
1208.98 1
1209.06 1
1209.14 1
1209.22 1
1209.30 1
1209.38 1
1209.46 1
1209.54 1
1209.62 1
1209.70 1
1209.77 0
1209.85 0
1209.93 0
1210.01 0
1210.09 0
1210.17 0
1210.25 0
1210.33 0
1210.41 0
1210.49 1
1210.57 3
1210.65 5
1210.73 7
1210.81 9
1210.89 12
1210.97 15
1211.05 17
1211.13 19
1211.21 20
1211.29 20
1211.37 20
1211.45 19
1211.53 17
1211.60 16
1211.68 16
1211.76 16
1211.84 16
1211.92 17
1212.00 17
1212.08 16
1212.16 15
1212.24 13
1212.32 10
1212.40 6
1212.48 3
1212.56 0
1212.64 0
1212.72 0
1212.80 0
1212.88 1
1212.96 3
1213.04 6
1213.12 8
1213.20 11
1213.28 13
1213.36 14
1213.44 14
1213.52 14
1213.60 13
1213.68 13
1213.76 13
1213.83 13
1213.91 15
1213.99 16
1214.07 17
1214.15 18
1214.23 18
1214.31 17
1214.39 16
1214.47 13
1214.55 11
1214.63 9
1214.71 7
1214.79 6
1214.87 5
1214.95 4
1215.03 4
1215.11 4
1215.19 4
1215.27 4
1215.35 5
1215.43 6
1215.51 7
1215.59 7
1215.67 8
1215.75 9
1215.83 11
1215.91 12
1215.99 14
1216.07 16
1216.15 18
1216.23 21
1216.31 24
1216.39 27
1216.47 29
1216.55 31
1216.62 31
1216.70 31
1216.78 30
1216.86 29
1216.94 28
1217.02 28
1217.10 27
1217.18 27
1217.26 27
1217.34 27
1217.42 27
1217.50 27
1217.58 27
1217.66 26
1217.74 25
1217.82 25
1217.90 24
1217.98 23
1218.06 22
1218.14 21
1218.22 19
1218.30 16
1218.38 13
1218.46 10
1218.54 6
1218.62 4
1218.70 2
1218.78 1
1218.86 1
1218.94 1
1219.02 2
1219.10 3
1219.18 4
1219.26 5
1219.34 6
1219.42 7
1219.50 8
1219.58 9
1219.66 10
1219.74 11
1219.82 11
1219.90 11
1219.98 10
1220.06 8
1220.14 5
1220.22 3
1220.30 0
1220.38 0
1220.46 0
1220.54 0
1220.62 0
1220.70 0
1220.78 0
1220.86 0
1220.94 0
1221.02 1
1221.10 4
1221.18 6
1221.26 9
1221.34 12
1221.42 14
1221.50 16
1221.58 17
1221.66 17
1221.74 17
1221.82 16
1221.90 16
1221.98 15
1222.06 13
1222.14 12
1222.22 10
1222.30 7
1222.37 5
1222.45 4
1222.53 4
1222.61 5
1222.69 8
1222.77 11
1222.85 14
1222.93 16
1223.01 18
1223.09 18
1223.17 17
1223.25 15
1223.33 13
1223.41 11
1223.49 10
1223.57 9
1223.65 9
1223.73 10
1223.81 11
1223.89 13
1223.97 15
1224.05 16
1224.13 17
1224.21 18
1224.29 16
1224.37 14
1224.45 11
1224.53 8
1224.61 4
1224.69 2
1224.77 0
1224.85 0
1224.93 0
1225.01 0
1225.09 0
1225.17 0
1225.26 1
1225.34 1
1225.42 2
1225.50 2
1225.58 3
1225.66 3
1225.74 4
1225.82 4
1225.90 4
1225.98 4
1226.06 4
1226.14 5
1226.22 6
1226.30 8
1226.38 10
1226.46 11
1226.54 13
1226.62 14
1226.70 15
1226.78 15
1226.86 15
1226.94 16
1227.02 17
1227.10 18
1227.18 19
1227.26 21
1227.34 22
1227.42 22
1227.50 21
1227.58 20
1227.66 18
1227.74 16
1227.82 14
1227.90 13
1227.98 13
1228.06 15
1228.14 17
1228.22 19
1228.30 21
1228.38 23
1228.46 23
1228.54 22
1228.62 20
1228.70 18
1228.78 15
1228.86 12
1228.94 10
1229.02 7
1229.10 5
1229.18 2
1229.26 0
1229.34 0
1229.42 0
1229.50 0
1229.58 0
1229.66 0
1229.74 0
1229.82 0
1229.90 1
1229.98 3
1230.06 5
1230.14 8
1230.22 10
1230.30 13
1230.38 17
1230.46 20
1230.54 23
1230.62 25
1230.70 26
1230.78 26
1230.86 25
1230.95 24
1231.03 24
1231.11 23
1231.19 24
1231.27 25
1231.35 27
1231.43 30
1231.51 32
1231.59 34
1231.67 35
1231.75 36
1231.83 35
1231.91 34
1231.99 33
1232.07 33
1232.15 34
1232.23 34
1232.31 35
1232.39 36
1232.47 35
1232.55 34
1232.63 33
1232.71 31
1232.79 29
1232.87 28
1232.95 28
1233.03 29
1233.11 30
1233.19 31
1233.27 32
1233.35 33
1233.43 33
1233.51 32
1233.59 31
1233.67 30
1233.75 28
1233.84 26
1233.92 23
1234.00 20
1234.08 17
1234.16 14
1234.24 12
1234.32 10
1234.40 10
1234.48 11
1234.56 12
1234.64 13
1234.72 14
1234.80 15
1234.88 14
1234.96 13
1235.04 11
1235.12 10
1235.20 9
1235.28 9
1235.36 9
1235.44 9
1235.52 10
1235.60 11
1235.68 11
1235.76 12
1235.84 13
1235.92 14
1236.01 15
1236.09 15
1236.17 15
1236.25 15
1236.33 14
1236.41 13
1236.49 12
1236.57 11
1236.65 10
1236.73 9
1236.81 9
1236.89 9
1236.97 10
1237.05 10
1237.13 11
1237.21 11
1237.29 10
1237.37 9
1237.45 9
1237.53 8
1237.61 8
1237.69 8
1237.77 9
1237.86 11
1237.94 12
1238.02 13
1238.10 14
1238.18 14
1238.26 14
1238.34 15
1238.42 15
1238.50 15
1238.58 16
1238.66 16
1238.74 16
1238.82 17
1238.90 17
1238.98 17
1239.06 18
1239.14 19
1239.22 20
1239.30 21
1239.38 22
1239.46 22
1239.55 21
1239.63 20
1239.71 18
1239.79 15
1239.87 12
1239.95 9
1240.03 6
1240.11 3
1240.19 1
1240.27 1
1240.35 1
1240.43 1
1240.51 3
1240.59 4
1240.67 6
1240.75 8
1240.83 9
1240.91 11
1241.00 12
1241.08 12
1241.16 12
1241.24 12
1241.32 11
1241.40 10
1241.48 9
1241.56 9
1241.64 10
1241.72 11
1241.80 13
1241.88 14
1241.96 15
1242.04 14
1242.12 13
1242.20 11
1242.28 9
1242.36 7
1242.45 5
1242.53 4
1242.61 4
1242.69 4
1242.77 4
1242.85 4
1242.93 4
1243.01 4
1243.09 4
1243.17 5
1243.25 7
1243.33 8
1243.41 10
1243.49 11
1243.57 13
1243.66 15
1243.74 17
1243.82 18
1243.90 20
1243.98 22
1244.06 23
1244.14 25
1244.22 26
1244.30 27
1244.38 29
1244.46 30
1244.54 31
1244.62 31
1244.70 31
1244.78 31
1244.87 30
1244.95 28
1245.03 26
1245.11 24
1245.19 21
1245.27 19
1245.35 17
1245.43 15
1245.51 14
1245.59 14
1245.67 14
1245.75 16
1245.83 18
1245.91 21
1245.99 24
1246.08 27
1246.16 31
1246.24 34
1246.32 36
1246.40 37
1246.48 36
1246.56 35
1246.64 32
1246.72 30
1246.80 27
1246.88 25
1246.96 24
1247.04 23
1247.13 23
1247.21 23
1247.29 24
1247.37 24
1247.45 25
1247.53 27
1247.61 28
1247.69 29
1247.77 30
1247.85 31
1247.93 32
1248.01 33
1248.09 34
1248.18 35
1248.26 34
1248.34 33
1248.42 31
1248.50 28
1248.58 24
1248.66 21
1248.74 18
1248.82 16
1248.90 16
1248.98 16
1249.06 18
1249.15 20
1249.23 23
1249.31 27
1249.39 30
1249.47 34
1249.55 36
1249.63 38
1249.71 39
1249.79 40
1249.87 39
1249.95 37
1250.03 35
1250.12 33
1250.20 31
1250.28 30
1250.36 30
1250.44 31
1250.52 33
1250.60 34
1250.68 36
1250.76 37
1250.84 37
1250.92 37
1251.00 37
1251.09 36
1251.17 35
1251.25 34
1251.33 33
1251.41 32
1251.49 31
1251.57 30
1251.65 30
1251.73 30
1251.81 30
1251.89 31
1251.98 31
1252.06 32
1252.14 32
1252.22 31
1252.30 31
1252.38 30
1252.46 29
1252.54 29
1252.62 29
1252.70 29
1252.79 30
1252.87 31
1252.95 32
1253.03 31
1253.11 30
1253.19 28
1253.27 25
1253.35 21
1253.43 18
1253.51 15
1253.59 14
1253.68 12
1253.76 12
1253.84 11
1253.92 10
1254.00 10
1254.08 10
1254.16 9
1254.24 10
1254.32 10
1254.40 11
1254.49 12
1254.57 13
1254.65 15
1254.73 16
1254.81 18
1254.89 21
1254.97 24
1255.05 27
1255.13 29
1255.21 31
1255.30 32
1255.38 33
1255.46 32
1255.54 31
1255.62 30
1255.70 29
1255.78 27
1255.86 25
1255.94 23
1256.03 20
1256.11 17
1256.19 14
1256.27 11
1256.35 9
1256.43 8
1256.51 9
1256.59 11
1256.67 13
1256.75 16
1256.84 18
1256.92 19
1257.00 19
1257.08 17
1257.16 15
1257.24 13
1257.32 12
1257.40 10
1257.48 9
1257.57 9
1257.65 9
1257.73 10
1257.81 11
1257.89 12
1257.97 14
1258.05 16
1258.13 18
1258.21 19
1258.30 20
1258.38 19
1258.46 18
1258.54 16
1258.62 14
1258.70 11
1258.78 9
1258.86 7
1258.94 6
1259.03 5
1259.11 6
1259.19 6
1259.27 8
1259.35 10
1259.43 12
1259.51 14
1259.59 16
1259.67 18
1259.76 19
1259.84 19
1259.92 18
1260.00 17
1260.08 14
1260.16 11
1260.24 7
1260.32 4
1260.41 0
1260.49 0
1260.57 0
1260.65 0
1260.73 0
1260.81 0
1260.89 0
1260.97 0
1261.06 0
1261.14 3
1261.22 5
1261.30 8
1261.38 10
1261.46 12
1261.54 14
1261.62 16
1261.71 18
1261.79 18
1261.87 19
1261.95 18
1262.03 17
1262.11 16
1262.19 14
1262.27 13
1262.35 12
1262.44 11
1262.52 11
1262.60 12
1262.68 13
1262.76 15
1262.84 16
1262.92 17
1263.01 18
1263.09 19
1263.17 19
1263.25 19
1263.33 20
1263.41 20
1263.49 21
1263.57 23
1263.66 25
1263.74 27
1263.82 29
1263.90 32
1263.98 35
1264.06 36
1264.14 37
1264.22 37
1264.31 35
1264.39 33
1264.47 30
1264.55 27
1264.63 25
1264.71 24
1264.79 24
1264.88 26
1264.96 29
1265.04 32
1265.12 35
1265.20 37
1265.28 38
1265.36 37
1265.44 34
1265.53 30
1265.61 26
1265.69 22
1265.77 19
1265.85 16
1265.93 16
1266.01 16
1266.10 18
1266.18 20
1266.26 22
1266.34 24
1266.42 26
1266.50 27
1266.58 27
1266.67 27
1266.75 27
1266.83 26
1266.91 25
1266.99 23
1267.07 21
1267.15 18
1267.23 16
1267.32 14
1267.40 12
1267.48 12
1267.56 11
1267.64 12
1267.72 12
1267.80 13
1267.89 15
1267.97 17
1268.05 18
1268.13 20
1268.21 21
1268.29 22
1268.37 22
1268.46 22
1268.54 21
1268.62 21
1268.70 20
1268.78 20
1268.86 19
1268.95 18
1269.03 17
1269.11 15
1269.19 13
1269.27 11
1269.35 8
1269.43 5
1269.52 3
1269.60 1
1269.68 0
1269.76 0
1269.84 0
1269.92 1
1270.00 4
1270.09 6
1270.17 9
1270.25 12
1270.33 15
1270.41 16
1270.49 17
1270.58 18
1270.66 18
1270.74 17
1270.82 17
1270.90 16
1270.98 15
1271.06 14
1271.15 13
1271.23 12
1271.31 12
1271.39 12
1271.47 14
1271.55 17
1271.64 21
1271.72 25
1271.80 29
1271.88 33
1271.96 36
1272.04 38
1272.12 38
1272.21 38
1272.29 37
1272.37 37
1272.45 36
1272.53 35
1272.61 35
1272.70 35
1272.78 36
1272.86 37
1272.94 39
1273.02 41
1273.10 43
1273.18 45
1273.27 46
1273.35 47
1273.43 48
1273.51 47
1273.59 45
1273.67 41
1273.76 37
1273.84 32
1273.92 27
1274.00 22
1274.08 19
1274.16 17
1274.25 17
1274.33 18
1274.41 19
1274.49 20
1274.57 20
1274.65 20
1274.74 18
1274.82 16
1274.90 14
1274.98 13
1275.06 11
1275.14 10
1275.23 10
1275.31 9
1275.39 9
1275.47 8
1275.55 7
1275.63 6
1275.72 5
1275.80 4
1275.88 4
1275.96 3
1276.04 3
1276.12 2
1276.21 1
1276.29 0
1276.37 0
1276.45 0
1276.53 0
1276.61 3
1276.70 8
1276.78 13
1276.86 18
1276.94 23
1277.02 26
1277.10 28
1277.19 29
1277.27 28
1277.35 27
1277.43 26
1277.51 26
1277.60 26
1277.68 26
1277.76 27
1277.84 27
1277.92 27
1278.00 26
1278.09 24
1278.17 21
1278.25 18
1278.33 16
1278.41 14
1278.49 12
1278.58 12
1278.66 11
1278.74 11
1278.82 10
1278.90 9
1278.99 8
1279.07 8
1279.15 8
1279.23 8
1279.31 10
1279.39 11
1279.48 12
1279.56 12
1279.64 12
1279.72 10
1279.80 8
1279.89 5
1279.97 3
1280.05 1
1280.13 0
1280.21 0
1280.29 0
1280.38 0
1280.46 0
1280.54 0
1280.62 0
1280.70 0
1280.79 0
1280.87 0
1280.95 0
1281.03 0
1281.11 2
1281.19 5
1281.28 8
1281.36 10
1281.44 12
1281.52 12
1281.60 11
1281.69 8
1281.77 5
1281.85 2
1281.93 0
1282.01 0
1282.10 2
1282.18 5
1282.26 10
1282.34 16
1282.42 22
1282.50 28
1282.59 33
1282.67 36
1282.75 39
1282.83 40
1282.91 40
1283.00 40
1283.08 38
1283.16 37
1283.24 36
1283.32 34
1283.41 34
1283.49 34
1283.57 34
1283.65 35
1283.73 37
1283.82 39
1283.90 42
1283.98 44
1284.06 47
1284.14 48
1284.23 49
1284.31 47
1284.39 44
1284.47 40
1284.55 35
1284.64 30
1284.72 26
1284.80 24
1284.88 23
1284.96 24
1285.04 26
1285.13 29
1285.21 31
1285.29 33
1285.37 34
1285.45 35
1285.54 35
1285.62 36
1285.70 38
1285.78 40
1285.86 42
1285.95 43
1286.03 44
1286.11 42
1286.19 40
1286.28 37
1286.36 34
1286.44 32
1286.52 32
1286.60 34
1286.69 38
1286.77 42
1286.85 45
1286.93 48
1287.01 49
1287.10 50
1287.18 49
1287.26 49
1287.34 48
1287.42 47
1287.51 47
1287.59 46
1287.67 44
1287.75 42
1287.83 40
1287.92 37
1288.00 35
1288.08 32
1288.16 31
1288.24 30
1288.33 30
1288.41 31
1288.49 32
1288.57 33
1288.65 33
1288.74 31
1288.82 29
1288.90 26
1288.98 22
1289.07 19
1289.15 17
1289.23 17
1289.31 17
1289.39 19
1289.48 21
1289.56 23
1289.64 26
1289.72 28
1289.80 30
1289.89 31
1289.97 32
1290.05 32
1290.13 32
1290.22 32
1290.30 32
1290.38 31
1290.46 31
1290.54 31
1290.63 30
1290.71 30
1290.79 30
1290.87 30
1290.95 30
1291.04 31
1291.12 32
1291.20 34
1291.28 36
1291.37 37
1291.45 38
1291.53 37
1291.61 35
1291.69 31
1291.78 26
1291.86 21
1291.94 18
1292.02 15
1292.11 14
1292.19 15
1292.27 17
1292.35 21
1292.43 24
1292.52 28
1292.60 30
1292.68 32
1292.76 32
1292.85 31
1292.93 29
1293.01 26
1293.09 23
1293.17 20
1293.26 17
1293.34 15
1293.42 13
1293.50 12
1293.59 12
1293.67 11
1293.75 10
1293.83 10
1293.91 9
1294.00 9
1294.08 10
1294.16 10
1294.24 11
1294.33 12
1294.41 13
1294.49 14
1294.57 16
1294.65 17
1294.74 18
1294.82 20
1294.90 21
1294.98 23
1295.07 24
1295.15 24
1295.23 25
1295.31 25
1295.40 25
1295.48 25
1295.56 25
1295.64 24
1295.72 23
1295.81 20
1295.89 17
1295.97 13
1296.05 9
1296.14 6
1296.22 3
1296.30 2
1296.38 1
1296.47 2
1296.55 3
1296.63 5
1296.71 6
1296.80 7
1296.88 7
1296.96 6
1297.04 4
1297.12 1
1297.21 0
1297.29 0
1297.37 0
1297.45 0
1297.54 0
1297.62 0
1297.70 0
1297.78 1
1297.87 5
1297.95 9
1298.03 12
1298.11 13
1298.20 14
1298.28 13
1298.36 12
1298.44 11
1298.53 10
1298.61 9
1298.69 9
1298.77 9
1298.86 10
1298.94 11
1299.02 12
1299.10 12
1299.18 13
1299.27 14
1299.35 15
1299.43 17
1299.51 18
1299.60 19
1299.68 20
1299.76 21
1299.84 20
1299.93 20
1300.01 18
1300.09 16
1300.17 14
1300.26 11
1300.34 9
1300.42 7
1300.50 6
1300.59 5
1300.67 4
1300.75 4
1300.83 5
1300.92 6
1301.00 7
1301.08 9
1301.16 12
1301.25 15
1301.33 19
1301.41 23
1301.49 26
1301.58 29
1301.66 31
1301.74 31
1301.82 30
1301.91 29
1301.99 28
1302.07 26
1302.15 25
1302.24 24
1302.32 23
1302.40 21
1302.48 20
1302.57 18
1302.65 16
1302.73 15
1302.81 15
1302.90 15
1302.98 16
1303.06 17
1303.14 18
1303.23 18
1303.31 17
1303.39 16
1303.47 14
1303.56 14
1303.64 13
1303.72 14
1303.81 15
1303.89 16
1303.97 16
1304.05 16
1304.14 16
1304.22 16
1304.30 16
1304.38 18
1304.47 20
1304.55 23
1304.63 26
1304.71 29
1304.80 30
1304.88 30
1304.96 28
1305.04 26
1305.13 22
1305.21 19
1305.29 17
1305.37 15
1305.46 14
1305.54 13
1305.62 12
1305.71 10
1305.79 6
1305.87 2
1305.95 0
1306.04 0
1306.12 0
1306.20 0
1306.28 0
1306.37 0
1306.45 0
1306.53 1
1306.61 10
1306.70 19
1306.78 28
1306.86 34
1306.95 38
1307.03 39
1307.11 37
1307.19 33
1307.28 28
1307.36 23
1307.44 19
1307.52 17
1307.61 16
1307.69 16
1307.77 19
1307.85 22
1307.94 26
1308.02 30
1308.10 33
1308.19 35
1308.27 36
1308.35 34
1308.43 31
1308.52 28
1308.60 24
1308.68 21
1308.76 19
1308.85 19
1308.93 19
1309.01 20
1309.10 22
1309.18 24
1309.26 26
1309.34 27
1309.43 27
1309.51 27
1309.59 26
1309.68 24
1309.76 22
1309.84 19
1309.92 16
1310.01 14
1310.09 12
1310.17 11
1310.25 10
1310.34 9
1310.42 9
1310.50 9
1310.59 9
1310.67 10
1310.75 11
1310.83 12
1310.92 14
1311.00 16
1311.08 18
1311.17 20
1311.25 22
1311.33 24
1311.41 26
1311.50 28
1311.58 30
1311.66 33
1311.75 34
1311.83 36
1311.91 36
1311.99 35
1312.08 34
1312.16 31
1312.24 28
1312.32 24
1312.41 19
1312.49 14
1312.57 8
1312.66 3
1312.74 0
1312.82 0
1312.90 0
1312.99 0
1313.07 0
1313.15 0
1313.24 0
1313.32 0
1313.40 2
1313.49 6
1313.57 11
1313.65 15
1313.73 20
1313.82 24
1313.90 27
1313.98 30
1314.07 33
1314.15 35
1314.23 36
1314.31 37
1314.40 39
1314.48 39
1314.56 40
1314.65 39
1314.73 38
1314.81 36
1314.89 34
1314.98 32
1315.06 30
1315.14 29
1315.23 28
1315.31 28
1315.39 28
1315.48 29
1315.56 29
1315.64 29
1315.72 28
1315.81 26
1315.89 24
1315.97 21
1316.06 18
1316.14 15
1316.22 13
1316.30 10
1316.39 8
1316.47 7
1316.55 5
1316.64 4
1316.72 3
1316.80 3
1316.89 2
1316.97 2
1317.05 2
1317.13 1
1317.22 1
1317.30 1
1317.38 1
1317.47 3
1317.55 5
1317.63 8
1317.72 11
1317.80 14
1317.88 16
1317.96 18
1318.05 19
1318.13 19
1318.21 19
1318.30 18
1318.38 17
1318.46 16
1318.55 15
1318.63 15
1318.71 15
1318.80 16
1318.88 17
1318.96 18
1319.04 18
1319.13 18
1319.21 17
1319.29 16
1319.38 14
1319.46 13
1319.54 12
1319.63 12
1319.71 13
1319.79 16
1319.88 19
1319.96 22
1320.04 24
1320.12 25
1320.21 24
1320.29 21
1320.37 17
1320.46 13
1320.54 9
1320.62 5
1320.71 4
1320.79 3
1320.87 4
1320.96 5
1321.04 6
1321.12 6
1321.20 6
1321.29 6
1321.37 5
1321.45 5
1321.54 5
1321.62 6
1321.70 7
1321.79 7
1321.87 8
1321.95 9
1322.04 10
1322.12 10
1322.20 11
1322.29 12
1322.37 13
1322.45 14
1322.54 15
1322.62 16
1322.70 18
1322.78 20
1322.87 22
1322.95 24
1323.03 25
1323.12 27
1323.20 28
1323.28 28
1323.37 28
1323.45 29
1323.53 29
1323.62 31
1323.70 33
1323.78 36
1323.87 39
1323.95 43
1324.03 46
1324.12 49
1324.20 52
1324.28 55
1324.37 58
1324.45 61
1324.53 63
1324.62 64
1324.70 63
1324.78 60
1324.87 57
1324.95 52
1325.03 48
1325.11 46
1325.20 46
1325.28 50
1325.36 57
1325.45 67
1325.53 80
1325.61 94
1325.70 110
1325.78 126
1325.86 143
1325.95 161
1326.03 180
1326.11 201
1326.20 223
1326.28 246
1326.36 270
1326.45 292
1326.53 313
1326.61 331
1326.70 347
1326.78 359
1326.86 368
1326.95 375
1327.03 380
1327.11 385
1327.20 388
1327.28 392
1327.36 396
1327.45 400
1327.53 403
1327.61 405
1327.70 404
1327.78 401
1327.86 394
1327.95 385
1328.03 375
1328.11 365
1328.20 355
1328.28 346
1328.36 339
1328.45 331
1328.53 323
1328.61 314
1328.70 303
1328.78 291
1328.86 278
1328.95 265
1329.03 251
1329.11 238
1329.20 225
1329.28 212
1329.36 200
1329.45 187
1329.53 175
1329.61 164
1329.70 154
1329.78 145
1329.86 137
1329.95 132
1330.03 129
1330.11 129
1330.20 130
1330.28 133
1330.37 136
1330.45 140
1330.53 142
1330.62 142
1330.70 139
1330.78 135
1330.87 129
1330.95 121
1331.03 113
1331.12 105
1331.20 97
1331.28 89
1331.37 82
1331.45 75
1331.53 68
1331.62 63
1331.70 59
1331.78 55
1331.87 52
1331.95 50
1332.03 49
1332.12 49
1332.20 49
1332.28 50
1332.37 52
1332.45 54
1332.53 56
1332.62 58
1332.70 58
1332.79 58
1332.87 56
1332.95 54
1333.04 51
1333.12 48
1333.20 45
1333.29 42
1333.37 40
1333.45 38
1333.54 38
1333.62 39
1333.70 43
1333.79 47
1333.87 53
1333.95 60
1334.04 67
1334.12 72
1334.21 76
1334.29 79
1334.37 79
1334.46 78
1334.54 75
1334.62 71
1334.71 66
1334.79 61
1334.87 56
1334.96 52
1335.04 50
1335.12 49
1335.21 51
1335.29 53
1335.38 57
1335.46 59
1335.54 59
1335.63 57
1335.71 53
1335.79 46
1335.88 37
1335.96 29
1336.04 21
1336.13 15
1336.21 11
1336.29 8
1336.38 7
1336.46 7
1336.55 7
1336.63 7
1336.71 8
1336.80 8
1336.88 9
1336.96 10
1337.05 10
1337.13 10
1337.21 9
1337.30 7
1337.38 5
1337.47 3
1337.55 0
1337.63 0
1337.72 0
1337.80 0
1337.88 0
1337.97 0
1338.05 0
1338.13 0
1338.22 3
1338.30 6
1338.39 8
1338.47 10
1338.55 12
1338.64 14
1338.72 16
1338.80 18
1338.89 20
1338.97 23
1339.05 25
1339.14 26
1339.22 25
1339.31 24
1339.39 21
1339.47 17
1339.56 13
1339.64 8
1339.72 3
1339.81 0
1339.89 0
1339.98 0
1340.06 0
1340.14 0
1340.23 0
1340.31 3
1340.39 7
1340.48 11
1340.56 13
1340.65 14
1340.73 12
1340.81 9
1340.90 5
1340.98 0
1341.06 0
1341.15 0
1341.23 0
1341.32 0
1341.40 0
1341.48 0
1341.57 0
1341.65 2
1341.73 4
1341.82 6
1341.90 7
1341.99 7
1342.07 6
1342.15 5
1342.24 3
1342.32 2
1342.40 1
1342.49 0
1342.57 0
1342.66 0
1342.74 0
1342.82 0
1342.91 0
1342.99 0
1343.08 0
1343.16 1
1343.24 2
1343.33 3
1343.41 4
1343.49 5
1343.58 7
1343.66 8
1343.75 8
1343.83 10
1343.91 11
1344.00 13
1344.08 14
1344.16 16
1344.25 17
1344.33 17
1344.42 17
1344.50 16
1344.58 15
1344.67 14
1344.75 14
1344.84 14
1344.92 14
1345.00 14
1345.09 13
1345.17 12
1345.26 11
1345.34 9
1345.42 8
1345.51 7
1345.59 7
1345.67 6
1345.76 5
1345.84 5
1345.93 4
1346.01 3
1346.09 3
1346.18 5
1346.26 7
1346.35 9
1346.43 12
1346.51 15
1346.60 17
1346.68 17
1346.77 17
1346.85 16
1346.93 16
1347.02 16
1347.10 17
1347.19 19
1347.27 22
1347.35 26
1347.44 29
1347.52 33
1347.61 36
1347.69 37
1347.77 38
1347.86 38
1347.94 38
1348.02 39
1348.11 41
1348.19 44
1348.28 48
1348.36 53
1348.44 57
1348.53 60
1348.61 63
1348.70 64
1348.78 65
1348.86 65
1348.95 65
1349.03 65
1349.12 65
1349.20 65
1349.28 65
1349.37 65
1349.45 66
1349.54 68
1349.62 71
1349.70 75
1349.79 80
1349.87 84
1349.96 88
1350.04 91
1350.13 91
1350.21 89
1350.29 85
1350.38 80
1350.46 75
1350.55 70
1350.63 66
1350.71 64
1350.80 63
1350.88 63
1350.97 63
1351.05 64
1351.13 63
1351.22 62
1351.30 59
1351.39 56
1351.47 52
1351.55 49
1351.64 45
1351.72 43
1351.81 41
1351.89 40
1351.97 39
1352.06 39
1352.14 38
1352.23 37
1352.31 36
1352.39 34
1352.48 32
1352.56 30
1352.65 28
1352.73 27
1352.82 26
1352.90 26
1352.98 28
1353.07 31
1353.15 35
1353.24 39
1353.32 43
1353.40 47
1353.49 49
1353.57 49
1353.66 47
1353.74 44
1353.83 40
1353.91 35
1353.99 32
1354.08 29
1354.16 27
1354.25 27
1354.33 26
1354.41 26
1354.50 24
1354.58 21
1354.67 18
1354.75 14
1354.84 11
1354.92 10
1355.00 10
1355.09 11
1355.17 14
1355.26 16
1355.34 18
1355.42 20
1355.51 20
1355.59 20
1355.68 19
1355.76 18
1355.85 18
1355.93 19
1356.01 20
1356.10 22
1356.18 24
1356.27 26
1356.35 26
1356.44 26
1356.52 25
1356.60 24
1356.69 24
1356.77 24
1356.86 25
1356.94 28
1357.02 32
1357.11 35
1357.19 39
1357.28 41
1357.36 43
1357.45 44
1357.53 43
1357.61 42
1357.70 41
1357.78 40
1357.87 39
1357.95 38
1358.04 36
1358.12 35
1358.20 35
1358.29 34
1358.37 35
1358.46 35
1358.54 36
1358.63 36
1358.71 36
1358.79 35
1358.88 34
1358.96 32
1359.05 31
1359.13 30
1359.22 30
1359.30 29
1359.39 30
1359.47 30
1359.55 29
1359.64 28
1359.72 27
1359.81 25
1359.89 23
1359.98 21
1360.06 20
1360.14 20
1360.23 21
1360.31 24
1360.40 27
1360.48 31
1360.57 35
1360.65 38
1360.73 39
1360.82 40
1360.90 40
1360.99 41
1361.07 43
1361.16 46
1361.24 51
1361.33 58
1361.41 64
1361.49 71
1361.58 76
1361.66 81
1361.75 84
1361.83 86
1361.92 87
1362.00 89
1362.08 90
1362.17 92
1362.25 94
1362.34 96
1362.42 99
1362.51 102
1362.59 104
1362.68 105
1362.76 106
1362.84 106
1362.93 106
1363.01 107
1363.10 108
1363.18 111
1363.27 114
1363.35 117
1363.44 119
1363.52 119
1363.60 119
1363.69 119
1363.77 119
1363.86 119
1363.94 122
1364.03 125
1364.11 128
1364.20 129
1364.28 129
1364.36 127
1364.45 123
1364.53 118
1364.62 113
1364.70 110
1364.79 108
1364.87 108
1364.96 109
1365.04 109
1365.13 107
1365.21 104
1365.29 100
1365.38 95
1365.46 90
1365.55 86
1365.63 82
1365.72 80
1365.80 77
1365.89 75
1365.97 72
1366.05 69
1366.14 64
1366.22 60
1366.31 55
1366.39 50
1366.48 46
1366.56 41
1366.65 37
1366.73 34
1366.82 31
1366.90 28
1366.98 26
1367.07 24
1367.15 22
1367.24 20
1367.32 18
1367.41 15
1367.49 12
1367.58 9
1367.66 5
1367.75 2
1367.83 0
1367.92 0
1368.00 0
1368.08 0
1368.17 0
1368.25 0
1368.34 0
1368.42 0
1368.51 0
1368.59 0
1368.68 1
1368.76 2
1368.85 3
1368.93 4
1369.02 5
1369.10 6
1369.18 7
1369.27 7
1369.35 8
1369.44 8
1369.52 9
1369.61 9
1369.69 8
1369.78 8
1369.86 7
1369.95 6
1370.03 6
1370.12 5
1370.20 5
1370.28 6
1370.37 6
1370.45 7
1370.54 7
1370.62 6
1370.71 5
1370.79 4
1370.88 2
1370.96 0
1371.05 0
1371.13 0
1371.22 0
1371.30 0
1371.39 0
1371.47 0
1371.56 0
1371.64 2
1371.72 6
1371.81 10
1371.89 14
1371.98 18
1372.06 20
1372.15 22
1372.23 22
1372.32 22
1372.40 22
1372.49 21
1372.57 20
1372.66 18
1372.74 17
1372.83 16
1372.91 15
1373.00 14
1373.08 13
1373.16 11
1373.25 9
1373.33 7
1373.42 3
1373.50 0
1373.59 0
1373.67 0
1373.76 0
1373.84 0
1373.93 2
1374.01 7
1374.10 12
1374.18 16
1374.27 19
1374.35 20
1374.44 20
1374.52 18
1374.61 17
1374.69 17
1374.78 18
1374.86 22
1374.95 27
1375.03 34
1375.11 40
1375.20 45
1375.28 49
1375.37 51
1375.45 50
1375.54 48
1375.62 45
1375.71 42
1375.79 40
1375.88 40
1375.96 42
1376.05 47
1376.13 54
1376.22 63
1376.30 73
1376.39 84
1376.47 93
1376.56 101
1376.64 109
1376.73 115
1376.81 121
1376.90 126
1376.98 130
1377.07 134
1377.15 138
1377.24 140
1377.32 142
1377.41 144
1377.49 145
1377.58 145
1377.66 145
1377.75 143
1377.83 140
1377.92 137
1378.00 132
1378.09 128
1378.17 125
1378.25 124
1378.34 126
1378.42 130
1378.51 136
1378.59 143
1378.68 150
1378.76 157
1378.85 163
1378.93 168
1379.02 172
1379.10 175
1379.19 176
1379.27 176
1379.36 174
1379.44 171
1379.53 167
1379.61 163
1379.70 159
1379.78 155
1379.87 150
1379.95 145
1380.04 138
1380.12 129
1380.21 118
1380.29 106
1380.38 93
1380.46 82
1380.55 74
1380.63 69
1380.72 68
1380.80 69
1380.89 72
1380.97 77
1381.06 83
1381.14 89
1381.23 94
1381.31 98
1381.40 99
1381.48 99
1381.57 96
1381.65 92
1381.74 87
1381.82 82
1381.91 78
1381.99 75
1382.08 74
1382.16 74
1382.25 75
1382.33 76
1382.42 77
1382.50 76
1382.59 74
1382.67 71
1382.76 68
1382.84 65
1382.93 63
1383.01 62
1383.10 62
1383.18 63
1383.27 64
1383.35 64
1383.44 62
1383.52 57
1383.61 51
1383.69 43
1383.78 35
1383.86 28
1383.95 24
1384.03 22
1384.12 25
1384.20 31
1384.29 39
1384.38 48
1384.46 57
1384.55 64
1384.63 68
1384.72 69
1384.80 66
1384.89 61
1384.97 55
1385.06 49
1385.14 43
1385.23 39
1385.31 37
1385.40 37
1385.48 39
1385.57 41
1385.65 44
1385.74 46
1385.82 48
1385.91 49
1385.99 49
1386.08 49
1386.16 49
1386.25 49
1386.33 49
1386.42 49
1386.50 49
1386.59 49
1386.67 48
1386.76 48
1386.84 47
1386.93 46
1387.01 44
1387.10 43
1387.18 42
1387.27 42
1387.36 41
1387.44 41
1387.53 41
1387.61 41
1387.70 41
1387.78 41
1387.87 40
1387.95 38
1388.04 34
1388.12 29
1388.21 22
1388.29 16
1388.38 10
1388.46 5
1388.55 0
1388.63 0
1388.72 0
1388.80 0
1388.89 0
1388.97 0
1389.06 0
1389.14 0
1389.23 0
1389.32 2
1389.40 8
1389.49 15
1389.57 21
1389.66 26
1389.74 30
1389.83 32
1389.91 33
1390.00 34
1390.08 33
1390.17 33
1390.25 32
1390.34 31
1390.42 30
1390.51 29
1390.59 28
1390.68 28
1390.76 27
1390.85 27
1390.94 27
1391.02 27
1391.11 27
1391.19 28
1391.28 30
1391.36 31
1391.45 34
1391.53 36
1391.62 39
1391.70 42
1391.79 45
1391.87 48
1391.96 50
1392.04 52
1392.13 54
1392.22 56
1392.30 57
1392.39 58
1392.47 58
1392.56 58
1392.64 57
1392.73 56
1392.81 54
1392.90 54
1392.98 53
1393.07 53
1393.15 54
1393.24 55
1393.32 57
1393.41 60
1393.50 63
1393.58 67
1393.67 70
1393.75 74
1393.84 77
1393.92 78
1394.01 77
1394.09 75
1394.18 72
1394.26 67
1394.35 63
1394.44 58
1394.52 54
1394.61 51
1394.69 49
1394.78 46
1394.86 44
1394.95 41
1395.03 38
1395.12 34
1395.20 32
1395.29 29
1395.37 26
1395.46 23
1395.55 21
1395.63 18
1395.72 15
1395.80 13
1395.89 11
1395.97 11
1396.06 13
1396.14 15
1396.23 19
1396.31 23
1396.40 27
1396.49 30
1396.57 33
1396.66 35
1396.74 36
1396.83 37
1396.91 37
1397.00 36
1397.08 36
1397.17 36
1397.25 38
1397.34 40
1397.43 43
1397.51 45
1397.60 48
1397.68 49
1397.77 48
1397.85 48
1397.94 46
1398.02 45
1398.11 45
1398.20 44
1398.28 44
1398.37 44
1398.45 44
1398.54 44
1398.62 43
1398.71 43
1398.79 43
1398.88 43
1398.97 44
1399.05 45
1399.14 46
1399.22 48
1399.31 49
1399.39 51
1399.48 53
1399.56 55
1399.65 55
1399.74 53
1399.82 50
1399.91 46
1399.99 41
1400.08 36
1400.16 32
1400.25 28
1400.33 26
1400.42 24
1400.51 22
1400.59 19
1400.68 16
1400.76 12
1400.85 9
1400.93 6
1401.02 5
1401.10 6
1401.19 8
1401.28 11
1401.36 15
1401.45 18
1401.53 22
1401.62 25
1401.70 27
1401.79 29
1401.88 30
1401.96 29
1402.05 28
1402.13 26
1402.22 23
1402.30 21
1402.39 19
1402.48 18
1402.56 18
1402.65 18
1402.73 19
1402.82 20
1402.90 20
1402.99 20
1403.07 19
1403.16 19
1403.25 18
1403.33 17
1403.42 16
1403.50 15
1403.59 15
1403.67 14
1403.76 15
1403.85 16
1403.93 17
1404.02 19
1404.10 21
1404.19 22
1404.27 22
1404.36 21
1404.45 18
1404.53 15
1404.62 11
1404.70 8
1404.79 5
1404.87 4
1404.96 4
1405.05 7
1405.13 10
1405.22 15
1405.30 20
1405.39 26
1405.47 31
1405.56 34
1405.65 37
1405.73 37
1405.82 36
1405.90 33
1405.99 29
1406.07 24
1406.16 18
1406.25 14
1406.33 10
1406.42 8
1406.50 8
1406.59 8
1406.68 10
1406.76 12
1406.85 15
1406.93 18
1407.02 22
1407.10 27
1407.19 32
1407.28 39
1407.36 45
1407.45 51
1407.53 55
1407.62 58
1407.70 57
1407.79 54
1407.88 50
1407.96 44
1408.05 39
1408.13 34
1408.22 33
1408.31 33
1408.39 37
1408.48 41
1408.56 47
1408.65 51
1408.73 54
1408.82 55
1408.91 53
1408.99 50
1409.08 47
1409.16 44
1409.25 41
1409.34 40
1409.42 41
1409.51 42
1409.59 43
1409.68 44
1409.77 45
1409.85 45
1409.94 44
1410.02 43
1410.11 40
1410.19 38
1410.28 35
1410.37 32
1410.45 28
1410.54 25
1410.62 21
1410.71 17
1410.80 14
1410.88 12
1410.97 11
1411.05 11
1411.14 13
1411.23 15
1411.31 19
1411.40 22
1411.48 26
1411.57 28
1411.66 29
1411.74 28
1411.83 27
1411.91 24
1412.00 22
1412.08 19
1412.17 17
1412.26 16
1412.34 15
1412.43 15
1412.51 16
1412.60 17
1412.69 19
1412.77 22
1412.86 26
1412.94 30
1413.03 33
1413.12 36
1413.20 37
1413.29 36
1413.37 34
1413.46 31
1413.55 26
1413.63 22
1413.72 17
1413.80 13
1413.89 10
1413.98 7
1414.06 4
1414.15 3
1414.23 3
1414.32 3
1414.41 6
1414.49 9
1414.58 13
1414.66 17
1414.75 21
1414.84 25
1414.92 28
1415.01 30
1415.09 32
1415.18 34
1415.27 37
1415.35 39
1415.44 41
1415.52 42
1415.61 42
1415.70 41
1415.78 40
1415.87 39
1415.96 38
1416.04 38
1416.13 38
1416.21 39
1416.30 40
1416.39 42
1416.47 43
1416.56 44
1416.64 44
1416.73 45
1416.82 45
1416.90 45
1416.99 44
1417.07 44
1417.16 43
1417.25 41
1417.33 41
1417.42 40
1417.50 39
1417.59 38
1417.68 36
1417.76 34
1417.85 31
1417.94 27
1418.02 24
1418.11 21
1418.19 19
1418.28 17
1418.37 17
1418.45 17
1418.54 18
1418.62 20
1418.71 23
1418.80 25
1418.88 27
1418.97 27
1419.06 26
1419.14 23
1419.23 18
1419.31 13
1419.40 9
1419.49 4
1419.57 1
1419.66 0
1419.74 0
1419.83 0
1419.92 0
1420.00 0
1420.09 0
1420.18 0
1420.26 0
1420.35 0
1420.43 5
1420.52 12
1420.61 19
1420.69 26
1420.78 33
1420.87 40
1420.95 46
1421.04 52
1421.12 57
1421.21 59
1421.30 59
1421.38 58
1421.47 54
1421.55 50
1421.64 46
1421.73 42
1421.81 40
1421.90 39
1421.99 39
1422.07 41
1422.16 43
1422.24 47
1422.33 51
1422.42 56
1422.50 62
1422.59 67
1422.68 71
1422.76 75
1422.85 77
1422.94 77
1423.02 75
1423.11 73
1423.19 71
1423.28 70
1423.37 69
1423.45 69
1423.54 71
1423.63 73
1423.71 74
1423.80 76
1423.88 77
1423.97 77
1424.06 78
1424.14 79
1424.23 80
1424.32 80
1424.40 81
1424.49 80
1424.57 76
1424.66 71
1424.75 64
1424.83 56
1424.92 48
1425.01 42
1425.09 38
1425.18 38
1425.27 40
1425.35 45
1425.44 51
1425.52 57
1425.61 62
1425.70 66
1425.78 67
1425.87 67
1425.96 65
1426.04 63
1426.13 60
1426.22 58
1426.30 57
1426.39 57
1426.47 58
1426.56 59
1426.65 60
1426.73 60
1426.82 59
1426.91 56
1426.99 53
1427.08 48
1427.17 44
1427.25 39
1427.34 36
1427.43 34
1427.51 33
1427.60 34
1427.68 37
1427.77 41
1427.86 46
1427.94 51
1428.03 54
1428.12 56
1428.20 56
1428.29 54
1428.38 52
1428.46 51
1428.55 51
1428.64 53
1428.72 56
1428.81 61
1428.89 65
1428.98 68
1429.07 70
1429.15 70
1429.24 69
1429.33 69
1429.41 69
1429.50 71
1429.59 75
1429.67 80
1429.76 86
1429.85 91
1429.93 95
1430.02 98
1430.11 98
1430.19 98
1430.28 97
1430.36 95
1430.45 93
1430.54 92
1430.62 89
1430.71 86
1430.80 82
1430.88 78
1430.97 74
1431.06 71
1431.14 69
1431.23 67
1431.32 67
1431.40 67
1431.49 66
1431.58 64
1431.66 62
1431.75 60
1431.84 58
1431.92 56
1432.01 55
1432.10 53
1432.18 52
1432.27 50
1432.35 48
1432.44 46
1432.53 44
1432.61 43
1432.70 43
1432.79 42
1432.87 41
1432.96 40
1433.05 38
1433.13 35
1433.22 32
1433.31 28
1433.39 25
1433.48 23
1433.57 22
1433.65 21
1433.74 21
1433.83 21
1433.91 22
1434.00 22
1434.09 23
1434.17 23
1434.26 23
1434.35 24
1434.43 24
1434.52 25
1434.61 27
1434.69 30
1434.78 34
1434.87 38
1434.95 43
1435.04 48
1435.13 52
1435.21 54
1435.30 53
1435.39 49
1435.47 44
1435.56 38
1435.65 33
1435.73 30
1435.82 29
1435.91 32
1435.99 37
1436.08 43
1436.17 50
1436.25 56
1436.34 60
1436.43 63
1436.51 65
1436.60 66
1436.69 69
1436.77 71
1436.86 75
1436.95 80
1437.03 86
1437.12 92
1437.21 99
1437.29 106
1437.38 113
1437.47 120
1437.55 126
1437.64 131
1437.73 133
1437.81 134
1437.90 133
1437.99 131
1438.07 129
1438.16 128
1438.25 127
1438.33 126
1438.42 125
1438.51 122
1438.59 119
1438.68 115
1438.77 111
1438.85 108
1438.94 106
1439.03 106
1439.11 107
1439.20 108
1439.29 109
1439.38 107
1439.46 104
1439.55 100
1439.64 97
1439.72 94
1439.81 93
1439.90 94
1439.98 96
1440.07 97
1440.16 98
1440.24 97
1440.33 94
1440.42 90
1440.50 87
1440.59 84
1440.68 83
1440.76 82
1440.85 82
1440.94 81
1441.02 78
1441.11 73
1441.20 65
1441.28 57
1441.37 48
1441.46 41
1441.55 36
1441.63 34
1441.72 33
1441.81 34
1441.89 33
1441.98 32
1442.07 28
1442.15 24
1442.24 18
1442.33 12
1442.41 7
1442.50 4
1442.59 2
1442.67 1
1442.76 2
1442.85 3
1442.94 5
1443.02 7
1443.11 8
1443.20 10
1443.28 11
1443.37 11
1443.46 11
1443.54 10
1443.63 8
1443.72 6
1443.80 4
1443.89 1
1443.98 0
1444.07 0
1444.15 0
1444.24 0
1444.33 0
1444.41 0
1444.50 0
1444.59 0
1444.67 0
1444.76 0
1444.85 1
1444.93 2
1445.02 6
1445.11 12
1445.20 20
1445.28 29
1445.37 38
1445.46 45
1445.54 49
1445.63 51
1445.72 49
1445.80 45
1445.89 39
1445.98 33
1446.06 27
1446.15 23
1446.24 20
1446.33 18
1446.41 18
1446.50 18
1446.59 18
1446.67 18
1446.76 17
1446.85 16
1446.93 15
1447.02 14
1447.11 13
1447.20 13
1447.28 14
1447.37 15
1447.46 16
1447.54 18
1447.63 19
1447.72 21
1447.80 21
1447.89 22
1447.98 22
1448.07 22
1448.15 23
1448.24 24
1448.33 26
1448.41 29
1448.50 32
1448.59 36
1448.68 40
1448.76 45
1448.85 51
1448.94 56
1449.02 62
1449.11 67
1449.20 71
1449.28 73
1449.37 75
1449.46 76
1449.55 76
1449.63 77
1449.72 79
1449.81 81
1449.89 83
1449.98 85
1450.07 87
1450.16 87
1450.24 87
1450.33 86
1450.42 85
1450.50 83
1450.59 81
1450.68 79
1450.77 75
1450.85 70
1450.94 64
1451.03 57
1451.11 50
1451.20 43
1451.29 36
1451.38 31
1451.46 27
1451.55 25
1451.64 24
1451.72 25
1451.81 26
1451.90 28
1451.99 29
1452.07 30
1452.16 30
1452.25 29
1452.33 28
1452.42 26
1452.51 26
1452.60 26
1452.68 27
1452.77 29
1452.86 32
1452.94 36
1453.03 38
1453.12 40
1453.21 40
1453.29 39
1453.38 37
1453.47 34
1453.55 32
1453.64 30
1453.73 30
1453.82 31
1453.90 34
1453.99 37
1454.08 40
1454.17 43
1454.25 46
1454.34 47
1454.43 47
1454.51 46
1454.60 44
1454.69 41
1454.78 37
1454.86 33
1454.95 29
1455.04 25
1455.12 21
1455.21 19
1455.30 17
1455.39 16
1455.47 16
1455.56 17
1455.65 19
1455.74 21
1455.82 23
1455.91 25
1456.00 27
1456.08 30
1456.17 33
1456.26 37
1456.35 42
1456.43 48
1456.52 54
1456.61 60
1456.70 65
1456.78 69
1456.87 70
1456.96 70
1457.04 68
1457.13 65
1457.22 60
1457.31 55
1457.39 50
1457.48 45
1457.57 42
1457.66 39
1457.74 36
1457.83 35
1457.92 33
1458.01 32
1458.09 31
1458.18 31
1458.27 31
1458.35 32
1458.44 32
1458.53 33
1458.62 32
1458.70 32
1458.79 32
1458.88 32
1458.97 33
1459.05 35
1459.14 37
1459.23 38
1459.32 38
1459.40 36
1459.49 34
1459.58 31
1459.67 29
1459.75 28
1459.84 29
1459.93 31
1460.01 34
1460.10 37
1460.19 39
1460.28 40
1460.36 40
1460.45 38
1460.54 35
1460.63 33
1460.71 30
1460.80 28
1460.89 26
1460.98 25
1461.06 25
1461.15 26
1461.24 29
1461.33 32
1461.41 36
1461.50 40
1461.59 43
1461.68 46
1461.76 47
1461.85 48
1461.94 48
1462.03 46
1462.11 44
1462.20 41
1462.29 37
1462.38 32
1462.46 25
1462.55 18
1462.64 11
1462.73 4
1462.81 0
1462.90 0
1462.99 0
1463.08 0
1463.16 0
1463.25 0
1463.34 0
1463.43 2
1463.51 4
1463.60 5
1463.69 5
1463.78 4
1463.86 4
1463.95 5
1464.04 8
1464.13 13
1464.21 19
1464.30 26
1464.39 32
1464.48 36
1464.56 39
1464.65 40
1464.74 40
1464.83 39
1464.91 39
1465.00 39
1465.09 39
1465.18 40
1465.26 40
1465.35 41
1465.44 41
1465.53 42
1465.61 44
1465.70 46
1465.79 47
1465.88 48
1465.96 49
1466.05 49
1466.14 48
1466.23 48
1466.31 49
1466.40 50
1466.49 52
1466.58 54
1466.66 55
1466.75 56
1466.84 55
1466.93 53
1467.02 50
1467.10 48
1467.19 46
1467.28 44
1467.37 43
1467.45 43
1467.54 43
1467.63 43
1467.72 45
1467.80 49
1467.89 55
1467.98 62
1468.07 70
1468.15 77
1468.24 84
1468.33 90
1468.42 95
1468.50 98
1468.59 101
1468.68 103
1468.77 106
1468.86 109
1468.94 112
1469.03 115
1469.12 118
1469.21 120
1469.29 120
1469.38 119
1469.47 117
1469.56 113
1469.64 108
1469.73 103
1469.82 98
1469.91 94
1470.00 91
1470.08 89
1470.17 87
1470.26 84
1470.35 82
1470.43 79
1470.52 77
1470.61 75
1470.70 73
1470.78 72
1470.87 70
1470.96 68
1471.05 65
1471.14 61
1471.22 57
1471.31 54
1471.40 51
1471.49 51
1471.57 52
1471.66 54
1471.75 55
1471.84 57
1471.93 57
1472.01 55
1472.10 52
1472.19 49
1472.28 47
1472.36 46
1472.45 48
1472.54 51
1472.63 54
1472.72 57
1472.80 59
1472.89 58
1472.98 57
1473.07 55
1473.15 54
1473.24 55
1473.33 59
1473.42 67
1473.51 75
1473.59 83
1473.68 88
1473.77 90
1473.86 88
1473.94 82
1474.03 74
1474.12 66
1474.21 58
1474.30 53
1474.38 49
1474.47 46
1474.56 44
1474.65 42
1474.73 39
1474.82 37
1474.91 34
1475.00 33
1475.09 31
1475.17 30
1475.26 29
1475.35 28
1475.44 26
1475.53 25
1475.61 23
1475.70 22
1475.79 21
1475.88 21
1475.96 20
1476.05 18
1476.14 17
1476.23 15
1476.32 14
1476.40 13
1476.49 14
1476.58 15
1476.67 18
1476.76 21
1476.84 24
1476.93 27
1477.02 30
1477.11 31
1477.20 30
1477.28 28
1477.37 25
1477.46 20
1477.55 15
1477.63 10
1477.72 6
1477.81 5
1477.90 7
1477.99 13
1478.07 20
1478.16 29
1478.25 38
1478.34 46
1478.43 52
1478.51 55
1478.60 55
1478.69 54
1478.78 52
1478.87 50
1478.95 48
1479.04 46
1479.13 45
1479.22 45
1479.31 45
1479.39 45
1479.48 46
1479.57 47
1479.66 48
1479.75 49
1479.83 48
1479.92 46
1480.01 43
1480.10 39
1480.19 35
1480.27 31
1480.36 28
1480.45 24
1480.54 21
1480.63 18
1480.71 16
1480.80 13
1480.89 10
1480.98 8
1481.07 7
1481.15 7
1481.24 8
1481.33 11
1481.42 15
1481.51 19
1481.59 23
1481.68 27
1481.77 29
1481.86 29
1481.95 29
1482.03 27
1482.12 25
1482.21 22
1482.30 20
1482.39 18
1482.47 17
1482.56 17
1482.65 17
1482.74 18
1482.83 19
1482.91 20
1483.00 22
1483.09 25
1483.18 28
1483.27 32
1483.36 36
1483.44 40
1483.53 43
1483.62 45
1483.71 46
1483.80 47
1483.88 47
1483.97 46
1484.06 45
1484.15 43
1484.24 39
1484.32 35
1484.41 30
1484.50 25
1484.59 20
1484.68 15
1484.77 11
1484.85 8
1484.94 5
1485.03 2
1485.12 1
1485.21 0
1485.29 1
1485.38 3
1485.47 6
1485.56 10
1485.65 16
1485.73 21
1485.82 27
1485.91 33
1486.00 38
1486.09 42
1486.18 46
1486.26 50
1486.35 54
1486.44 58
1486.53 63
1486.62 68
1486.70 72
1486.79 75
1486.88 78
1486.97 80
1487.06 81
1487.15 81
1487.23 81
1487.32 81
1487.41 80
1487.50 79
1487.59 78
1487.68 76
1487.76 72
1487.85 68
1487.94 63
1488.03 57
1488.12 52
1488.20 46
1488.29 41
1488.38 36
1488.47 33
1488.56 31
1488.65 30
1488.73 30
1488.82 30
1488.91 31
1489.00 31
1489.09 30
1489.18 29
1489.26 28
1489.35 26
1489.44 25
1489.53 24
1489.62 23
1489.71 22
1489.79 22
1489.88 22
1489.97 22
1490.06 24
1490.15 26
1490.23 29
1490.32 33
1490.41 36
1490.50 38
1490.59 40
1490.68 40
1490.76 40
1490.85 39
1490.94 39
1491.03 40
1491.12 41
1491.21 43
1491.29 45
1491.38 47
1491.47 49
1491.56 52
1491.65 55
1491.74 58
1491.82 62
1491.91 66
1492.00 70
1492.09 73
1492.18 75
1492.27 77
1492.35 77
1492.44 76
1492.53 74
1492.62 70
1492.71 65
1492.80 59
1492.88 51
1492.97 44
1493.06 37
1493.15 31
1493.24 27
1493.33 24
1493.42 22
1493.50 21
1493.59 20
1493.68 18
1493.77 16
1493.86 12
1493.95 8
1494.03 3
1494.12 0
1494.21 0
1494.30 0
1494.39 0
1494.48 0
1494.56 0
1494.65 0
1494.74 0
1494.83 4
1494.92 9
1495.01 13
1495.10 15
1495.18 16
1495.27 16
1495.36 14
1495.45 12
1495.54 10
1495.63 8
1495.71 6
1495.80 4
1495.89 4
1495.98 5
1496.07 8
1496.16 13
1496.25 20
1496.33 26
1496.42 33
1496.51 38
1496.60 42
1496.69 44
1496.78 45
1496.86 45
1496.95 45
1497.04 45
1497.13 45
1497.22 45
1497.31 45
1497.40 46
1497.48 47
1497.57 50
1497.66 53
1497.75 57
1497.84 61
1497.93 64
1498.02 66
1498.10 66
1498.19 65
1498.28 63
1498.37 61
1498.46 59
1498.55 57
1498.64 55
1498.72 53
1498.81 50
1498.90 47
1498.99 45
1499.08 42
1499.17 40
1499.25 38
1499.34 36
1499.43 34
1499.52 32
1499.61 30
1499.70 27
1499.79 23
1499.88 18
1499.96 14
1500.05 11
1500.14 9
1500.23 7
1500.32 7
1500.41 7
1500.50 7
1500.58 7
1500.67 7
1500.76 8
1500.85 10
1500.94 12
1501.03 16
1501.12 19
1501.20 23
1501.29 25
1501.38 25
1501.47 23
1501.56 21
1501.65 18
1501.74 15
1501.82 13
1501.91 12
1502.00 13
1502.09 14
1502.18 14
1502.27 12
1502.36 9
1502.45 5
1502.53 0
1502.62 0
1502.71 0
1502.80 0
1502.89 0
1502.98 0
1503.07 0
1503.15 0
1503.24 0
1503.33 4
1503.42 9
1503.51 16
1503.60 24
1503.69 32
1503.78 40
1503.86 47
1503.95 53
1504.04 57
1504.13 57
1504.22 56
1504.31 53
1504.40 50
1504.48 46
1504.57 43
1504.66 41
1504.75 39
1504.84 39
1504.93 39
1505.02 39
1505.11 38
1505.19 36
1505.28 33
1505.37 30
1505.46 27
1505.55 25
1505.64 25
1505.73 27
1505.82 29
1505.90 32
1505.99 34
1506.08 35
1506.17 35
1506.26 35
1506.35 35
1506.44 35
1506.53 36
1506.62 39
1506.70 42
1506.79 46
1506.88 50
1506.97 55
1507.06 59
1507.15 63
1507.24 67
1507.33 69
1507.41 71
1507.50 71
1507.59 72
1507.68 72
1507.77 72
1507.86 72
1507.95 71
1508.04 70
1508.12 67
1508.21 64
1508.30 59
1508.39 53
1508.48 47
1508.57 42
1508.66 37
1508.75 32
1508.84 28
1508.92 23
1509.01 18
1509.10 14
1509.19 10
1509.28 7
1509.37 5
1509.46 3
1509.55 1
1509.64 0
1509.72 0
1509.81 0
1509.90 0
1509.99 0
1510.08 0
1510.17 0
1510.26 6
1510.35 13
1510.44 21
1510.52 28
1510.61 34
1510.70 39
1510.79 44
1510.88 49
1510.97 52
1511.06 55
1511.15 55
1511.24 53
1511.32 49
1511.41 45
1511.50 40
1511.59 38
1511.68 38
1511.77 42
1511.86 49
1511.95 57
1512.04 67
1512.12 76
1512.21 83
1512.30 88
1512.39 90
1512.48 90
1512.57 87
1512.66 81
1512.75 74
1512.84 66
1512.93 58
1513.01 52
1513.10 46
1513.19 43
1513.28 42
1513.37 43
1513.46 43
1513.55 43
1513.64 42
1513.73 40
1513.82 36
1513.90 32
1513.99 28
1514.08 26
1514.17 25
1514.26 27
1514.35 29
1514.44 32
1514.53 35
1514.62 36
1514.71 36
1514.79 35
1514.88 33
1514.97 31
1515.06 29
1515.15 27
1515.24 26
1515.33 26
1515.42 26
1515.51 26
1515.60 26
1515.68 26
1515.77 26
1515.86 25
1515.95 26
1516.04 27
1516.13 28
1516.22 31
1516.31 35
1516.40 39
1516.49 44
1516.58 49
1516.66 53
1516.75 55
1516.84 56
1516.93 55
1517.02 52
1517.11 48
1517.20 42
1517.29 36
1517.38 31
1517.47 26
1517.56 23
1517.64 21
1517.73 20
1517.82 19
1517.91 19
1518.00 20
1518.09 21
1518.18 25
1518.27 30
1518.36 36
1518.45 43
1518.54 49
1518.62 54
1518.71 57
1518.80 59
1518.89 59
1518.98 58
1519.07 56
1519.16 53
1519.25 50
1519.34 46
1519.43 42
1519.52 38
1519.61 35
1519.69 32
1519.78 30
1519.87 30
1519.96 30
1520.05 30
1520.14 30
1520.23 29
1520.32 28
1520.41 26
1520.50 25
1520.59 24
1520.68 24
1520.76 25
1520.85 27
1520.94 30
1521.03 32
1521.12 34
1521.21 35
1521.30 34
1521.39 31
1521.48 26
1521.57 20
1521.66 13
1521.75 7
1521.84 1
1521.92 0
1522.01 0
1522.10 0
1522.19 0
1522.28 0
1522.37 0
1522.46 0
1522.55 0
1522.64 0
1522.73 4
1522.82 8
1522.91 12
1523.00 16
1523.09 20
1523.17 22
1523.26 22
1523.35 22
1523.44 20
1523.53 18
1523.62 16
1523.71 14
1523.80 15
1523.89 17
1523.98 20
1524.07 25
1524.16 30
1524.25 36
1524.34 40
1524.42 44
1524.51 47
1524.60 49
1524.69 51
1524.78 53
1524.87 55
1524.96 56
1525.05 56
1525.14 55
1525.23 52
1525.32 49
1525.41 45
1525.50 42
1525.59 40
1525.67 38
1525.76 38
1525.85 38
1525.94 38
1526.03 37
1526.12 36
1526.21 35
1526.30 33
1526.39 32
1526.48 30
1526.57 29
1526.66 28
1526.75 27
1526.84 26
1526.93 26
1527.02 26
1527.10 27
1527.19 28
1527.28 29
1527.37 30
1527.46 31
1527.55 31
1527.64 30
1527.73 30
1527.82 30
1527.91 31
1528.00 34
1528.09 37
1528.18 40
1528.27 44
1528.36 48
1528.45 51
1528.54 53
1528.62 53
1528.71 52
1528.80 51
1528.89 48
1528.98 46
1529.07 43
1529.16 41
1529.25 39
1529.34 38
1529.43 38
1529.52 38
1529.61 40
1529.70 44
1529.79 47
1529.88 51
1529.97 55
1530.06 56
1530.15 56
1530.23 54
1530.32 49
1530.41 44
1530.50 38
1530.59 33
1530.68 30
1530.77 29
1530.86 29
1530.95 30
1531.04 32
1531.13 35
1531.22 38
1531.31 42
1531.40 46
1531.49 50
1531.58 55
1531.67 59
1531.76 62
1531.85 64
1531.94 65
1532.03 66
1532.11 67
1532.20 69
1532.29 72
1532.38 76
1532.47 80
1532.56 83
1532.65 84
1532.74 83
1532.83 81
1532.92 77
1533.01 73
1533.10 71
1533.19 69
1533.28 69
1533.37 69
1533.46 70
1533.55 71
1533.64 73
1533.73 76
1533.82 78
1533.91 81
1534.00 84
1534.09 87
1534.17 87
1534.26 86
1534.35 83
1534.44 77
1534.53 70
1534.62 63
1534.71 55
1534.80 47
1534.89 41
1534.98 35
1535.07 30
1535.16 25
1535.25 21
1535.34 18
1535.43 16
1535.52 14
1535.61 13
1535.70 13
1535.79 14
1535.88 15
1535.97 17
1536.06 20
1536.15 24
1536.24 28
1536.33 31
1536.42 35
1536.50 38
1536.59 40
1536.68 41
1536.77 42
1536.86 44
1536.95 47
1537.04 51
1537.13 57
1537.22 64
1537.31 72
1537.40 78
1537.49 82
1537.58 83
1537.67 82
1537.76 78
1537.85 72
1537.94 66
1538.03 61
1538.12 57
1538.21 55
1538.30 53
1538.39 51
1538.48 49
1538.57 47
1538.66 44
1538.75 40
1538.84 36
1538.93 33
1539.02 30
1539.11 30
1539.20 30
1539.29 31
1539.38 31
1539.47 31
1539.55 29
1539.64 26
1539.73 22
1539.82 18
1539.91 15
1540.00 14
1540.09 14
1540.18 15
1540.27 17
1540.36 17
1540.45 17
1540.54 16
1540.63 14
1540.72 13
1540.81 13
1540.90 15
1540.99 19
1541.08 24
1541.17 29
1541.26 35
1541.35 41
1541.44 46
1541.53 50
1541.62 53
1541.71 55
1541.80 55
1541.89 54
1541.98 51
1542.07 46
1542.16 41
1542.25 35
1542.34 30
1542.43 26
1542.52 23
1542.61 22
1542.70 23
1542.79 25
1542.88 27
1542.97 31
1543.06 34
1543.15 38
1543.24 41
1543.33 45
1543.42 49
1543.51 53
1543.60 57
1543.69 61
1543.78 65
1543.87 67
1543.96 68
1544.05 67
1544.14 65
1544.23 62
1544.32 57
1544.41 53
1544.50 49
1544.59 45
1544.68 42
1544.77 39
1544.85 36
1544.94 35
1545.03 35
1545.12 38
1545.21 42
1545.30 49
1545.39 57
1545.48 65
1545.57 73
1545.66 79
1545.75 83
1545.84 85
1545.93 84
1546.02 83
1546.11 82
1546.20 81
1546.29 80
1546.38 79
1546.47 80
1546.56 80
1546.65 80
1546.74 80
1546.83 79
1546.92 77
1547.01 75
1547.10 72
1547.19 70
1547.28 70
1547.37 71
1547.46 74
1547.55 79
1547.64 86
1547.73 93
1547.82 100
1547.91 105
1548.00 107
1548.09 107
1548.18 105
1548.27 101
1548.36 96
1548.45 91
1548.54 86
1548.63 80
1548.72 74
1548.81 67
1548.90 59
1548.99 51
1549.08 44
1549.17 37
1549.26 32
1549.35 30
1549.44 30
1549.53 33
1549.62 37
1549.71 43
1549.80 49
1549.89 54
1549.98 59
1550.07 62
1550.16 62
1550.25 61
1550.34 58
1550.43 54
1550.52 50
1550.61 45
1550.70 41
1550.79 36
1550.88 32
1550.97 29
1551.06 25
1551.15 22
1551.24 20
1551.33 20
1551.43 20
1551.52 21
1551.61 23
1551.70 26
1551.79 28
1551.88 31
1551.97 34
1552.06 37
1552.15 40
1552.24 42
1552.33 43
1552.42 43
1552.51 40
1552.60 36
1552.69 31
1552.78 26
1552.87 21
1552.96 18
1553.05 17
1553.14 19
1553.23 22
1553.32 28
1553.41 34
1553.50 41
1553.59 48
1553.68 54
1553.77 59
1553.86 63
1553.95 64
1554.04 65
1554.13 63
1554.22 61
1554.31 57
1554.40 53
1554.49 48
1554.58 43
1554.67 38
1554.76 34
1554.85 32
1554.94 32
1555.03 35
1555.12 40
1555.21 47
1555.30 53
1555.39 60
1555.48 65
1555.57 67
1555.66 67
1555.75 66
1555.84 64
1555.93 62
1556.02 61
1556.11 61
1556.20 62
1556.29 64
1556.38 67
1556.47 69
1556.56 70
1556.66 70
1556.75 68
1556.84 64
1556.93 60
1557.02 54
1557.11 49
1557.20 44
1557.29 40
1557.38 37
1557.47 33
1557.56 31
1557.65 29
1557.74 27
1557.83 27
1557.92 27
1558.01 28
1558.10 29
1558.19 31
1558.28 32
1558.37 33
1558.46 33
1558.55 32
1558.64 32
1558.73 31
1558.82 31
1558.91 32
1559.00 34
1559.09 36
1559.18 39
1559.27 40
1559.36 41
1559.45 42
1559.54 41
1559.63 38
1559.73 35
1559.82 30
1559.91 26
1560.00 21
1560.09 18
1560.18 16
1560.27 16
1560.36 16
1560.45 17
1560.54 18
1560.63 17
1560.72 14
1560.81 9
1560.90 3
1560.99 0
1561.08 0
1561.17 0
1561.26 0
1561.35 0
1561.44 0
1561.53 0
1561.62 4
1561.71 16
1561.80 28
1561.89 38
1561.98 45
1562.07 49
1562.17 50
1562.26 49
1562.35 48
1562.44 48
1562.53 48
1562.62 50
1562.71 52
1562.80 55
1562.89 57
1562.98 57
1563.07 58
1563.16 58
1563.25 58
1563.34 59
1563.43 60
1563.52 61
1563.61 62
1563.70 64
1563.79 65
1563.88 67
1563.97 70
1564.06 74
1564.15 79
1564.25 85
1564.34 90
1564.43 95
1564.52 97
1564.61 97
1564.70 94
1564.79 89
1564.88 82
1564.97 75
1565.06 68
1565.15 63
1565.24 60
1565.33 60
1565.42 64
1565.51 70
1565.60 77
1565.69 85
1565.78 92
1565.87 98
1565.96 102
1566.06 105
1566.15 106
1566.24 105
1566.33 103
1566.42 100
1566.51 98
1566.60 95
1566.69 94
1566.78 96
1566.87 101
1566.96 109
1567.05 120
1567.14 134
1567.23 147
1567.32 158
1567.41 168
1567.50 175
1567.59 179
1567.69 183
1567.78 186
1567.87 190
1567.96 194
1568.05 200
1568.14 205
1568.23 209
1568.32 213
1568.41 216
1568.50 217
1568.59 217
1568.68 217
1568.77 216
1568.86 215
1568.95 216
1569.04 220
1569.13 226
1569.23 236
1569.32 249
1569.41 264
1569.50 278
1569.59 292
1569.68 302
1569.77 309
1569.86 312
1569.95 310
1570.04 306
1570.13 299
1570.22 293
1570.31 287
1570.40 283
1570.49 282
1570.58 284
1570.68 288
1570.77 293
1570.86 299
1570.95 305
1571.04 310
1571.13 313
1571.22 316
1571.31 317
1571.40 317
1571.49 317
1571.58 318
1571.67 320
1571.76 322
1571.85 325
1571.94 328
1572.04 332
1572.13 334
1572.22 336
1572.31 336
1572.40 334
1572.49 331
1572.58 327
1572.67 321
1572.76 315
1572.85 309
1572.94 302
1573.03 296
1573.12 291
1573.21 287
1573.31 283
1573.40 279
1573.49 275
1573.58 271
1573.67 267
1573.76 263
1573.85 260
1573.94 256
1574.03 252
1574.12 247
1574.21 241
1574.30 233
1574.39 223
1574.49 213
1574.58 204
1574.67 197
1574.76 193
1574.85 193
1574.94 194
1575.03 197
1575.12 198
1575.21 199
1575.30 197
1575.39 193
1575.48 187
1575.57 180
1575.67 172
1575.76 163
1575.85 153
1575.94 144
1576.03 133
1576.12 123
1576.21 112
1576.30 102
1576.39 92
1576.48 83
1576.57 74
1576.66 67
1576.76 60
1576.85 55
1576.94 52
1577.03 50
1577.12 50
1577.21 52
1577.30 55
1577.39 59
1577.48 62
1577.57 65
1577.66 67
1577.75 68
1577.85 69
1577.94 71
1578.03 73
1578.12 75
1578.21 77
1578.30 79
1578.39 80
1578.48 79
1578.57 77
1578.66 74
1578.75 71
1578.85 68
1578.94 66
1579.03 64
1579.12 63
1579.21 61
1579.30 59
1579.39 55
1579.48 50
1579.57 43
1579.66 35
1579.75 28
1579.85 23
1579.94 20
1580.03 19
1580.12 21
1580.21 24
1580.30 26
1580.39 29
1580.48 30
1580.57 31
1580.66 33
1580.75 35
1580.85 39
1580.94 44
1581.03 51
1581.12 57
1581.21 63
1581.30 66
1581.39 67
1581.48 65
1581.57 61
1581.66 56
1581.75 51
1581.85 47
1581.94 45
1582.03 44
1582.12 44
1582.21 46
1582.30 48
1582.39 51
1582.48 53
1582.57 56
1582.66 58
1582.76 59
1582.85 60
1582.94 59
1583.03 58
1583.12 55
1583.21 52
1583.30 48
1583.39 44
1583.48 41
1583.58 38
1583.67 35
1583.76 33
1583.85 32
1583.94 30
1584.03 27
1584.12 25
1584.21 22
1584.30 19
1584.39 16
1584.49 14
1584.58 13
1584.67 12
1584.76 12
1584.85 12
1584.94 12
1585.03 12
1585.12 11
1585.21 11
1585.31 10
1585.40 8
1585.49 6
1585.58 4
1585.67 1
1585.76 0
1585.85 0
1585.94 0
1586.03 0
1586.12 0
1586.22 0
1586.31 0
1586.40 0
1586.49 0
1586.58 4
1586.67 10
1586.76 16
1586.85 22
1586.94 29
1587.04 36
1587.13 43
1587.22 48
1587.31 51
1587.40 52
1587.49 50
1587.58 45
1587.67 38
1587.77 29
1587.86 21
1587.95 13
1588.04 6
1588.13 1
1588.22 0
1588.31 0
1588.40 0
1588.49 0
1588.59 0
1588.68 3
1588.77 7
1588.86 12
1588.95 17
1589.04 22
1589.13 27
1589.22 31
1589.32 35
1589.41 37
1589.50 38
1589.59 37
1589.68 36
1589.77 35
1589.86 35
1589.95 35
1590.04 36
1590.14 38
1590.23 40
1590.32 41
1590.41 40
1590.50 38
1590.59 34
1590.68 30
1590.77 26
1590.87 23
1590.96 22
1591.05 21
1591.14 21
1591.23 21
1591.32 19
1591.41 17
1591.50 13
1591.60 8
1591.69 5
1591.78 2
1591.87 1
1591.96 1
1592.05 2
1592.14 4
1592.23 7
1592.33 9
1592.42 11
1592.51 13
1592.60 13
1592.69 12
1592.78 11
1592.87 10
1592.96 9
1593.06 9
1593.15 11
1593.24 13
1593.33 16
1593.42 19
1593.51 21
1593.60 22
1593.70 22
1593.79 19
1593.88 16
1593.97 11
1594.06 7
1594.15 2
1594.24 0
1594.33 0
1594.43 0
1594.52 0
1594.61 0
1594.70 0
1594.79 1
1594.88 2
1594.97 1
1595.07 0
1595.16 0
1595.25 0
1595.34 0
1595.43 1
1595.52 2
1595.61 2
1595.71 1
1595.80 0
1595.89 0
1595.98 0
1596.07 0
1596.16 0
1596.25 3
1596.34 7
1596.44 11
1596.53 15
1596.62 17
1596.71 19
1596.80 21
1596.89 23
1596.98 27
1597.08 33
1597.17 40
1597.26 48
1597.35 55
1597.44 61
1597.53 66
1597.62 68
1597.72 69
1597.81 69
1597.90 69
1597.99 69
1598.08 70
1598.17 70
1598.26 69
1598.36 68
1598.45 64
1598.54 60
1598.63 55
1598.72 49
1598.81 45
1598.90 42
1599.00 40
1599.09 38
1599.18 36
1599.27 34
1599.36 32
1599.45 29
1599.55 26
1599.64 25
1599.73 25
1599.82 26
1599.91 28
1600.00 31
1600.09 33
1600.19 35
1600.28 36
1600.37 36
1600.46 35
1600.55 34
1600.64 31
1600.73 28
1600.83 25
1600.92 20
1601.01 16
1601.10 13
1601.19 11
1601.28 12
1601.38 15
1601.47 20
1601.56 26
1601.65 32
1601.74 38
1601.83 41
1601.92 42
1602.02 42
1602.11 41
1602.20 39
1602.29 38
1602.38 38
1602.47 38
1602.57 40
1602.66 42
1602.75 46
1602.84 51
1602.93 55
1603.02 60
1603.12 63
1603.21 65
1603.30 65
1603.39 62
1603.48 59
1603.57 55
1603.66 51
1603.76 47
1603.85 42
1603.94 37
1604.03 32
1604.12 26
1604.21 20
1604.31 15
1604.40 11
1604.49 9
1604.58 8
1604.67 9
1604.76 11
1604.86 13
1604.95 15
1605.04 16
1605.13 18
1605.22 21
1605.31 25
1605.41 29
1605.50 33
1605.59 37
1605.68 38
1605.77 37
1605.86 34
1605.96 29
1606.05 23
1606.14 18
1606.23 13
1606.32 11
1606.41 10
1606.51 12
1606.60 15
1606.69 19
1606.78 24
1606.87 30
1606.96 36
1607.06 40
1607.15 42
1607.24 42
1607.33 41
1607.42 37
1607.51 32
1607.61 27
1607.70 23
1607.79 19
1607.88 18
1607.97 18
1608.06 19
1608.16 23
1608.25 27
1608.34 31
1608.43 35
1608.52 37
1608.62 38
1608.71 36
1608.80 33
1608.89 30
1608.98 28
1609.07 28
1609.17 32
1609.26 39
1609.35 49
1609.44 60
1609.53 71
1609.62 80
1609.72 88
1609.81 95
1609.90 99
1609.99 103
1610.08 105
1610.18 107
1610.27 107
1610.36 105
1610.45 101
1610.54 95
1610.63 87
1610.73 79
1610.82 71
1610.91 64
1611.00 60
1611.09 57
1611.19 56
1611.28 57
1611.37 59
1611.46 61
1611.55 62
1611.64 63
1611.74 61
1611.83 57
1611.92 52
1612.01 45
1612.10 38
1612.20 31
1612.29 26
1612.38 23
1612.47 22
1612.56 22
1612.65 24
1612.75 26
1612.84 27
1612.93 29
1613.02 31
1613.11 34
1613.21 39
1613.30 45
1613.39 52
1613.48 60
1613.57 66
1613.67 70
1613.76 71
1613.85 68
1613.94 61
1614.03 51
1614.12 39
1614.22 27
1614.31 15
1614.40 6
1614.49 0
1614.58 0
1614.68 0
1614.77 5
1614.86 12
1614.95 21
1615.04 29
1615.14 36
1615.23 42
1615.32 45
1615.41 46
1615.50 45
1615.60 43
1615.69 40
1615.78 38
1615.87 37
1615.96 38
1616.06 41
1616.15 44
1616.24 46
1616.33 46
1616.42 43
1616.52 37
1616.61 28
1616.70 17
1616.79 8
1616.88 1
1616.98 0
1617.07 0
1617.16 3
1617.25 10
1617.34 18
1617.44 26
1617.53 34
1617.62 39
1617.71 43
1617.80 44
1617.90 44
1617.99 42
1618.08 39
1618.17 34
1618.26 29
1618.36 24
1618.45 18
1618.54 13
1618.63 8
1618.72 4
1618.82 2
1618.91 2
1619.00 3
1619.09 6
1619.18 10
1619.28 14
1619.37 18
1619.46 23
1619.55 28
1619.64 34
1619.74 41
1619.83 49
1619.92 56
1620.01 63
1620.10 69
1620.20 72
1620.29 72
1620.38 71
1620.47 67
1620.56 63
1620.66 58
1620.75 54
1620.84 52
1620.93 50
1621.03 50
1621.12 50
1621.21 51
1621.30 51
1621.39 51
1621.49 51
1621.58 51
1621.67 50
1621.76 48
1621.85 46
1621.95 42
1622.04 38
1622.13 32
1622.22 27
1622.31 22
1622.41 18
1622.50 15
1622.59 13
1622.68 11
1622.78 10
1622.87 9
1622.96 8
1623.05 7
1623.14 8
1623.24 11
1623.33 15
1623.42 22
1623.51 29
1623.60 37
1623.70 44
1623.79 48
1623.88 51
1623.97 50
1624.07 48
1624.16 46
1624.25 43
1624.34 43
1624.43 44
1624.53 47
1624.62 52
1624.71 58
1624.80 63
1624.90 67
1624.99 70
1625.08 70
1625.17 70
1625.26 70
1625.36 70
1625.45 69
1625.54 69
1625.63 66
1625.73 63
1625.82 57
1625.91 49
1626.00 40
1626.09 32
1626.19 25
1626.28 21
1626.37 20
1626.46 22
1626.56 28
1626.65 35
1626.74 42
1626.83 48
1626.92 53
1627.02 55
1627.11 55
1627.20 52
1627.29 47
1627.39 41
1627.48 36
1627.57 31
1627.66 27
1627.76 24
1627.85 23
1627.94 23
1628.03 23
1628.12 23
1628.22 23
1628.31 22
1628.40 20
1628.49 17
1628.59 13
1628.68 10
1628.77 9
1628.86 8
1628.96 8
1629.05 8
1629.14 8
1629.23 8
1629.32 6
1629.42 3
1629.51 0
1629.60 0
1629.69 0
1629.79 0
1629.88 0
1629.97 0
1630.06 0
1630.16 0
1630.25 3
1630.34 8
1630.43 11
1630.53 14
1630.62 15
1630.71 14
1630.80 11
1630.89 7
1630.99 2
1631.08 0
1631.17 0
1631.26 0
1631.36 0
1631.45 0
1631.54 0
1631.63 0
1631.73 0
1631.82 5
1631.91 11
1632.00 16
1632.10 21
1632.19 25
1632.28 30
1632.37 34
1632.47 38
1632.56 42
1632.65 46
1632.74 49
1632.84 51
1632.93 51
1633.02 49
1633.11 46
1633.21 41
1633.30 36
1633.39 32
1633.48 28
1633.58 25
1633.67 24
1633.76 23
1633.85 23
1633.94 24
1634.04 25
1634.13 26
1634.22 27
1634.31 27
1634.41 26
1634.50 25
1634.59 22
1634.68 19
1634.78 15
1634.87 12
1634.96 9
1635.05 6
1635.15 5
1635.24 5
1635.33 4
1635.42 4
1635.52 4
1635.61 3
1635.70 3
1635.79 4
1635.89 6
1635.98 11
1636.07 18
1636.16 26
1636.26 35
1636.35 42
1636.44 48
1636.54 50
1636.63 48
1636.72 44
1636.81 38
1636.91 31
1637.00 25
1637.09 21
1637.18 19
1637.28 21
1637.37 25
1637.46 31
1637.55 38
1637.65 44
1637.74 50
1637.83 53
1637.92 55
1638.02 54
1638.11 52
1638.20 48
1638.29 43
1638.39 37
1638.48 32
1638.57 28
1638.66 26
1638.76 25
1638.85 26
1638.94 28
1639.03 33
1639.13 39
1639.22 46
1639.31 53
1639.41 60
1639.50 65
1639.59 68
1639.68 69
1639.78 67
1639.87 63
1639.96 57
1640.05 51
1640.15 45
1640.24 40
1640.33 36
1640.42 32
1640.52 27
1640.61 22
1640.70 15
1640.79 9
1640.89 2
1640.98 0
1641.07 0
1641.17 0
1641.26 0
1641.35 0
1641.44 0
1641.54 3
1641.63 5
1641.72 6
1641.81 6
1641.91 5
1642.00 3
1642.09 1
1642.19 0
1642.28 0
1642.37 0
1642.46 0
1642.56 0
1642.65 0
1642.74 0
1642.83 2
1642.93 8
1643.02 14
1643.11 21
1643.20 26
1643.30 30
1643.39 33
1643.48 36
1643.58 38
1643.67 39
1643.76 41
1643.85 43
1643.95 44
1644.04 45
1644.13 45
1644.23 43
1644.32 39
1644.41 35
1644.50 29
1644.60 24
1644.69 20
1644.78 17
1644.87 15
1644.97 14
1645.06 13
1645.15 14
1645.25 15
1645.34 17
1645.43 19
1645.52 22
1645.62 26
1645.71 30
1645.80 35
1645.90 40
1645.99 46
1646.08 53
1646.17 61
1646.27 69
1646.36 77
1646.45 85
1646.54 91
1646.64 95
1646.73 96
1646.82 94
1646.92 89
1647.01 82
1647.10 75
1647.19 68
1647.29 63
1647.38 60
1647.47 60
1647.57 61
1647.66 64
1647.75 67
1647.84 69
1647.94 70
1648.03 71
1648.12 70
1648.22 70
1648.31 70
1648.40 70
1648.49 70
1648.59 69
1648.68 68
1648.77 66
1648.87 62
1648.96 58
1649.05 53
1649.15 49
1649.24 45
1649.33 43
1649.42 41
1649.52 39
1649.61 38
1649.70 36
1649.80 34
1649.89 30
1649.98 26
1650.07 21
1650.17 17
1650.26 12
1650.35 9
1650.45 6
1650.54 6
1650.63 8
1650.72 11
1650.82 14
1650.91 19
1651.00 24
1651.10 28
1651.19 33
1651.28 38
1651.38 44
1651.47 50
1651.56 55
1651.65 60
1651.75 65
1651.84 67
1651.93 69
1652.03 71
1652.12 72
1652.21 74
1652.31 77
1652.40 79
1652.49 80
1652.58 79
1652.68 77
1652.77 72
1652.86 66
1652.96 59
1653.05 51
1653.14 43
1653.24 36
1653.33 29
1653.42 23
1653.51 18
1653.61 14
1653.70 12
1653.79 10
1653.89 10
1653.98 10
1654.07 11
1654.17 13
1654.26 15
1654.35 18
1654.44 22
1654.54 27
1654.63 33
1654.72 40
1654.82 46
1654.91 51
1655.00 53
1655.10 54
1655.19 51
1655.28 46
1655.38 40
1655.47 34
1655.56 29
1655.65 25
1655.75 23
1655.84 23
1655.93 24
1656.03 25
1656.12 27
1656.21 28
1656.31 30
1656.40 33
1656.49 36
1656.59 40
1656.68 45
1656.77 49
1656.86 54
1656.96 59
1657.05 63
1657.14 66
1657.24 68
1657.33 69
1657.42 67
1657.52 64
1657.61 59
1657.70 52
1657.80 44
1657.89 35
1657.98 25
1658.08 16
1658.17 7
1658.26 0
1658.35 0
1658.45 0
1658.54 0
1658.63 0
1658.73 0
1658.82 0
1658.91 0
1659.01 1
1659.10 6
1659.19 12
1659.29 17
1659.38 21
1659.47 24
1659.57 26
1659.66 28
1659.75 30
1659.85 31
1659.94 34
1660.03 38
1660.13 43
1660.22 51
1660.31 59
1660.40 69
1660.50 80
1660.59 90
1660.68 99
1660.78 108
1660.87 115
1660.96 121
1661.06 125
1661.15 129
1661.24 131
1661.34 133
1661.43 134
1661.52 137
1661.62 139
1661.71 143
1661.80 146
1661.90 148
1661.99 150
1662.08 150
1662.18 149
1662.27 146
1662.36 144
1662.46 142
1662.55 140
1662.64 137
1662.74 134
1662.83 130
1662.92 124
1663.02 117
1663.11 108
1663.20 99
1663.30 91
1663.39 85
1663.48 82
1663.58 82
1663.67 85
1663.76 90
1663.86 95
1663.95 99
1664.04 103
1664.14 105
1664.23 105
1664.32 106
1664.42 106
1664.51 108
1664.60 111
1664.70 113
1664.79 115
1664.88 116
1664.98 114
1665.07 111
1665.16 107
1665.26 102
1665.35 99
1665.44 96
1665.54 95
1665.63 95
1665.72 96
1665.82 96
1665.91 95
1666.00 94
1666.10 92
1666.19 91
1666.28 90
1666.38 90
1666.47 90
1666.56 91
1666.66 92
1666.75 94
1666.84 95
1666.94 95
1667.03 94
1667.12 93
1667.22 92
1667.31 90
1667.40 87
1667.50 85
1667.59 83
1667.68 82
1667.78 81
1667.87 81
1667.96 83
1668.06 86
1668.15 91
1668.24 96
1668.34 101
1668.43 105
1668.52 107
1668.62 107
1668.71 104
1668.80 99
1668.90 91
1668.99 82
1669.09 73
1669.18 63
1669.27 56
1669.37 51
1669.46 48
1669.55 47
1669.65 48
1669.74 51
1669.83 54
1669.93 57
1670.02 60
1670.11 63
1670.21 68
1670.30 74
1670.39 80
1670.49 88
1670.58 96
1670.67 103
1670.77 110
1670.86 115
1670.96 117
1671.05 117
1671.14 115
1671.24 111
1671.33 108
1671.42 104
1671.52 102
1671.61 102
1671.70 104
1671.80 108
1671.89 112
1671.98 116
1672.08 119
1672.17 120
1672.26 118
1672.36 113
1672.45 105
1672.55 96
1672.64 86
1672.73 78
1672.83 72
1672.92 68
1673.01 67
1673.11 67
1673.20 68
1673.29 69
1673.39 69
1673.48 67
1673.57 63
1673.67 56
1673.76 48
1673.86 40
1673.95 30
1674.04 21
1674.14 14
1674.23 9
1674.32 8
1674.42 9
1674.51 11
1674.60 15
1674.70 19
1674.79 22
1674.88 23
1674.98 23
1675.07 22
1675.17 20
1675.26 17
1675.35 15
1675.45 13
1675.54 11
1675.63 11
1675.73 12
1675.82 14
1675.91 15
1676.01 16
1676.10 16
1676.20 14
1676.29 11
1676.38 7
1676.48 3
1676.57 0
1676.66 0
1676.76 0
1676.85 3
1676.95 7
1677.04 12
1677.13 18
1677.23 24
1677.32 29
1677.41 35
1677.51 40
1677.60 43
1677.69 45
1677.79 44
1677.88 42
1677.98 38
1678.07 33
1678.16 29
1678.26 25
1678.35 23
1678.44 22
1678.54 22
1678.63 22
1678.73 21
1678.82 19
1678.91 16
1679.01 11
1679.10 6
1679.19 1
1679.29 0
1679.38 0
1679.48 0
1679.57 0
1679.66 0
1679.76 1
1679.85 5
1679.94 8
1680.04 11
1680.13 12
1680.23 12
1680.32 11
1680.41 10
1680.51 10
1680.60 10
1680.69 12
1680.79 15
1680.88 18
1680.98 20
1681.07 21
1681.16 20
1681.26 16
1681.35 10
1681.44 2
1681.54 0
1681.63 0
1681.73 0
1681.82 0
1681.91 0
1682.01 0
1682.10 0
1682.20 1
1682.29 13
1682.38 26
1682.48 40
1682.57 53
1682.66 65
1682.76 74
1682.85 80
1682.95 83
1683.04 83
1683.13 80
1683.23 76
1683.32 71
1683.42 66
1683.51 62
1683.60 60
1683.70 58
1683.79 57
1683.88 55
1683.98 54
1684.07 53
1684.17 50
1684.26 48
1684.35 45
1684.45 42
1684.54 38
1684.64 33
1684.73 29
1684.82 24
1684.92 21
1685.01 19
1685.11 19
1685.20 20
1685.29 24
1685.39 28
1685.48 34
1685.57 39
1685.67 46
1685.76 52
1685.86 60
1685.95 68
1686.04 76
1686.14 83
1686.23 89
1686.33 92
1686.42 92
1686.51 89
1686.61 85
1686.70 80
1686.80 76
1686.89 72
1686.98 70
1687.08 68
1687.17 67
1687.27 66
1687.36 64
1687.45 60
1687.55 56
1687.64 51
1687.74 45
1687.83 40
1687.92 34
1688.02 29
1688.11 24
1688.21 20
1688.30 17
1688.39 15
1688.49 15
1688.58 15
1688.68 16
1688.77 17
1688.86 18
1688.96 18
1689.05 18
1689.15 16
1689.24 14
1689.33 11
1689.43 8
1689.52 5
1689.62 3
1689.71 3
1689.80 5
1689.90 10
1689.99 17
1690.09 26
1690.18 35
1690.27 43
1690.37 49
1690.46 53
1690.56 54
1690.65 54
1690.74 53
1690.84 51
1690.93 50
1691.03 48
1691.12 46
1691.21 43
1691.31 40
1691.40 36
1691.50 32
1691.59 29
1691.69 28
1691.78 28
1691.87 29
1691.97 31
1692.06 34
1692.16 37
1692.25 39
1692.34 40
1692.44 40
1692.53 40
1692.63 41
1692.72 43
1692.81 46
1692.91 50
1693.00 54
1693.10 58
1693.19 61
1693.29 62
1693.38 60
1693.47 56
1693.57 51
1693.66 45
1693.76 40
1693.85 36
1693.94 33
1694.04 33
1694.13 34
1694.23 35
1694.32 38
1694.41 39
1694.51 40
1694.60 39
1694.70 37
1694.79 35
1694.89 33
1694.98 31
1695.07 32
1695.17 34
1695.26 37
1695.36 41
1695.45 45
1695.55 48
1695.64 49
1695.73 49
1695.83 49
1695.92 50
1696.02 51
1696.11 53
1696.20 56
1696.30 58
1696.39 59
1696.49 57
1696.58 54
1696.68 49
1696.77 44
1696.86 39
1696.96 36
1697.05 35
1697.15 35
1697.24 36
1697.34 38
1697.43 38
1697.52 37
1697.62 34
1697.71 29
1697.81 24
1697.90 18
1698.00 13
1698.09 8
1698.18 5
1698.28 2
1698.37 0
1698.47 0
1698.56 0
1698.66 0
1698.75 1
1698.84 5
1698.94 11
1699.03 18
1699.13 25
1699.22 32
1699.32 38
1699.41 41
1699.50 42
1699.60 40
1699.69 37
1699.79 33
1699.88 30
1699.98 28
1700.07 28
1700.16 31
1700.26 36
1700.35 42
1700.45 47
1700.54 52
1700.64 54
1700.73 55
1700.82 53
1700.92 51
1701.01 49
1701.11 46
1701.20 45
1701.30 44
1701.39 43
1701.48 43
1701.58 42
1701.67 42
1701.77 41
1701.86 40
1701.96 39
1702.05 37
1702.15 36
1702.24 34
1702.33 31
1702.43 27
1702.52 22
1702.62 16
1702.71 9
1702.81 2
1702.90 0
1703.00 0
1703.09 0
1703.18 0
1703.28 0
1703.37 0
1703.47 9
1703.56 19
1703.66 29
1703.75 38
1703.84 44
1703.94 47
1704.03 48
1704.13 48
1704.22 46
1704.32 43
1704.41 40
1704.51 36
1704.60 31
1704.69 26
1704.79 20
1704.88 15
1704.98 10
1705.07 6
1705.17 2
1705.26 0
1705.36 0
1705.45 0
1705.55 0
1705.64 0
1705.73 0
1705.83 0
1705.92 0
1706.02 0
1706.11 3
1706.21 9
1706.30 15
1706.40 21
1706.49 26
1706.58 31
1706.68 33
1706.77 33
1706.87 31
1706.96 26
1707.06 20
1707.15 14
1707.25 8
1707.34 5
1707.44 2
1707.53 2
1707.62 2
1707.72 3
1707.81 3
1707.91 4
1708.00 6
1708.10 8
1708.19 11
1708.29 15
1708.38 19
1708.48 24
1708.57 28
1708.66 31
1708.76 33
1708.85 33
1708.95 32
1709.04 30
1709.14 29
1709.23 28
1709.33 28
1709.42 29
1709.52 33
1709.61 37
1709.70 42
1709.80 47
1709.89 52
1709.99 57
1710.08 60
1710.18 62
1710.27 64
1710.37 64
1710.46 64
1710.56 64
1710.65 65
1710.75 66
1710.84 69
1710.93 73
1711.03 79
1711.12 86
1711.22 92
1711.31 97
1711.41 99
1711.50 98
1711.60 95
1711.69 91
1711.79 85
1711.88 81
1711.98 78
1712.07 76
1712.16 75
1712.26 75
1712.35 75
1712.45 74
1712.54 72
1712.64 70
1712.73 67
1712.83 64
1712.92 62
1713.02 60
1713.11 60
1713.21 59
1713.30 59
1713.40 58
1713.49 56
1713.59 53
1713.68 49
1713.77 45
1713.87 40
1713.96 36
1714.06 33
1714.15 32
1714.25 31
1714.34 32
1714.44 34
1714.53 37
1714.63 41
1714.72 45
1714.82 51
1714.91 56
1715.01 61
1715.10 65
1715.20 69
1715.29 72
1715.38 73
1715.48 74
1715.57 73
1715.67 72
1715.76 69
1715.86 66
1715.95 62
1716.05 58
1716.14 53
1716.24 47
1716.33 41
1716.43 35
1716.52 28
1716.62 21
1716.71 15
1716.81 10
1716.90 6
1717.00 3
1717.09 1
1717.19 0
1717.28 0
1717.38 0
1717.47 0
1717.56 0
1717.66 0
1717.75 0
1717.85 0
1717.94 1
1718.04 5
1718.13 10
1718.23 13
1718.32 15
1718.42 15
1718.51 14
1718.61 11
1718.70 8
1718.80 5
1718.89 3
1718.99 2
1719.08 2
1719.18 3
1719.27 6
1719.37 9
1719.46 15
1719.56 20
1719.65 26
1719.75 31
1719.84 34
1719.94 35
1720.03 34
1720.13 32
1720.22 30
1720.32 28
1720.41 27
1720.51 27
1720.60 27
1720.69 27
1720.79 27
1720.88 29
1720.98 31
1721.07 36
1721.17 43
1721.26 53
1721.36 65
1721.45 78
1721.55 91
1721.64 102
1721.74 110
1721.83 115
1721.93 115
1722.02 111
1722.12 104
1722.21 94
1722.31 84
1722.40 73
1722.50 65
1722.59 58
1722.69 55
1722.78 53
1722.88 52
1722.97 52
1723.07 51
1723.16 49
1723.26 46
1723.35 42
1723.45 39
1723.54 35
1723.64 33
1723.73 30
1723.83 27
1723.92 25
1724.02 21
1724.11 18
1724.21 14
1724.30 11
1724.40 9
1724.49 8
1724.59 8
1724.68 8
1724.78 10
1724.87 12
1724.97 15
1725.06 20
1725.16 27
1725.25 36
1725.35 46
1725.44 58
1725.54 69
1725.63 80
1725.73 89
1725.82 94
1725.92 96
1726.01 94
1726.11 89
1726.20 81
1726.30 72
1726.39 62
1726.49 53
1726.58 47
1726.68 43
1726.77 43
1726.87 45
1726.96 48
1727.06 53
1727.15 56
1727.25 59
1727.34 60
1727.44 59
1727.53 58
1727.63 57
1727.72 56
1727.82 56
1727.91 55
1728.01 55
1728.10 54
1728.20 54
1728.30 53
1728.39 51
1728.49 49
1728.58 45
1728.68 41
1728.77 36
1728.87 31
1728.96 26
1729.06 24
1729.15 24
1729.25 27
1729.34 33
1729.44 39
1729.53 45
1729.63 48
1729.72 49
1729.82 45
1729.91 39
1730.01 31
1730.10 23
1730.20 14
1730.29 7
1730.39 0
1730.48 0
1730.58 0
1730.67 0
1730.77 0
1730.86 0
1730.96 0
1731.05 0
1731.15 0
1731.24 3
1731.34 5
1731.44 7
1731.53 9
1731.63 11
1731.72 13
1731.82 15
1731.91 15
1732.01 15
1732.10 14
1732.20 14
1732.29 14
1732.39 15
1732.48 18
1732.58 22
1732.67 25
1732.77 29
1732.86 31
1732.96 31
1733.05 31
1733.15 29
1733.24 27
1733.34 24
1733.43 22
1733.53 21
1733.63 22
1733.72 24
1733.82 28
1733.91 33
1734.01 39
1734.10 48
1734.20 57
1734.29 68
1734.39 79
1734.48 89
1734.58 97
1734.67 103
1734.77 105
1734.86 104
1734.96 101
1735.05 97
1735.15 93
1735.24 89
1735.34 87
1735.44 86
1735.53 86
1735.63 85
1735.72 84
1735.82 83
1735.91 80
1736.01 77
1736.10 72
1736.20 67
1736.29 61
1736.39 55
1736.48 50
1736.58 47
1736.67 45
1736.77 43
1736.87 42
1736.96 41
1737.06 38
1737.15 34
1737.25 30
1737.34 26
1737.44 23
1737.53 22
1737.63 22
1737.72 24
1737.82 26
1737.91 29
1738.01 31
1738.10 34
1738.20 38
1738.30 42
1738.39 48
1738.49 54
1738.58 60
1738.68 64
1738.77 67
1738.87 67
1738.96 64
1739.06 58
1739.15 51
1739.25 42
1739.35 33
1739.44 25
1739.54 18
1739.63 13
1739.73 10
1739.82 10
1739.92 10
1740.01 12
1740.11 15
1740.20 18
1740.30 22
1740.39 26
1740.49 30
1740.59 34
1740.68 39
1740.78 43
1740.87 49
1740.97 55
1741.06 61
1741.16 68
1741.25 73
1741.35 78
1741.44 81
1741.54 83
1741.64 83
1741.73 81
1741.83 79
1741.92 76
1742.02 72
1742.11 68
1742.21 64
1742.30 61
1742.40 58
1742.50 55
1742.59 53
1742.69 51
1742.78 49
1742.88 48
1742.97 46
1743.07 46
1743.16 47
1743.26 49
1743.35 53
1743.45 57
1743.55 61
1743.64 63
1743.74 61
1743.83 57
1743.93 50
1744.02 41
1744.12 33
1744.21 25
1744.31 20
1744.41 16
1744.50 15
1744.60 14
1744.69 15
1744.79 15
1744.88 16
1744.98 16
1745.07 17
1745.17 18
1745.27 21
1745.36 25
1745.46 31
1745.55 38
1745.65 47
1745.74 57
1745.84 67
1745.93 76
1746.03 83
1746.13 90
1746.22 94
1746.32 98
1746.41 100
1746.51 102
1746.60 103
1746.70 104
1746.80 102
1746.89 99
1746.99 93
1747.08 86
1747.18 77
1747.27 68
1747.37 60
1747.46 54
1747.56 51
1747.66 49
1747.75 47
1747.85 46
1747.94 43
1748.04 40
1748.13 35
1748.23 31
1748.33 28
1748.42 27
1748.52 29
1748.61 33
1748.71 38
1748.80 43
1748.90 46
1748.99 49
1749.09 50
1749.19 51
1749.28 53
1749.38 57
1749.47 63
1749.57 71
1749.66 79
1749.76 87
1749.86 93
1749.95 95
1750.05 93
1750.14 88
1750.24 79
1750.33 70
1750.43 60
1750.53 51
1750.62 43
1750.72 38
1750.81 36
1750.91 35
1751.00 37
1751.10 41
1751.20 45
1751.29 50
1751.39 55
1751.48 59
1751.58 61
1751.67 62
1751.77 61
1751.87 60
1751.96 58
1752.06 57
1752.15 56
1752.25 56
1752.35 56
1752.44 57
1752.54 58
1752.63 60
1752.73 62
1752.82 65
1752.92 69
1753.02 74
1753.11 81
1753.21 88
1753.30 94
1753.40 99
1753.49 103
1753.59 105
1753.69 106
1753.78 106
1753.88 106
1753.97 105
1754.07 104
1754.17 102
1754.26 99
1754.36 95
1754.45 90
1754.55 84
1754.64 78
1754.74 73
1754.84 68
1754.93 65
1755.03 62
1755.12 60
1755.22 58
1755.32 57
1755.41 56
1755.51 55
1755.60 54
1755.70 55
1755.79 57
1755.89 60
1755.99 63
1756.08 68
1756.18 72
1756.27 75
1756.37 78
1756.47 80
1756.56 81
1756.66 82
1756.75 82
1756.85 82
1756.95 82
1757.04 80
1757.14 77
1757.23 72
1757.33 66
1757.42 59
1757.52 52
1757.62 46
1757.71 42
1757.81 40
1757.90 40
1758.00 43
1758.10 47
1758.19 50
1758.29 53
1758.38 53
1758.48 51
1758.58 46
1758.67 39
1758.77 32
1758.86 26
1758.96 21
1759.06 19
1759.15 20
1759.25 23
1759.34 27
1759.44 31
1759.54 35
1759.63 38
1759.73 39
1759.82 39
1759.92 38
1760.01 36
1760.11 33
1760.21 31
1760.30 28
1760.40 25
1760.49 23
1760.59 21
1760.69 18
1760.78 14
1760.88 10
1760.97 5
1761.07 1
1761.17 0
1761.26 0
1761.36 0
1761.45 1
1761.55 5
1761.65 10
1761.74 15
1761.84 19
1761.94 21
1762.03 23
1762.13 24
1762.22 24
1762.32 23
1762.42 22
1762.51 21
1762.61 20
1762.70 18
1762.80 17
1762.90 15
1762.99 12
1763.09 8
1763.18 4
1763.28 0
1763.38 0
1763.47 0
1763.57 0
1763.66 0
1763.76 0
1763.86 0
1763.95 0
1764.05 1
1764.14 7
1764.24 13
1764.34 18
1764.43 23
1764.53 27
1764.62 30
1764.72 32
1764.82 35
1764.91 37
1765.01 38
1765.11 39
1765.20 40
1765.30 40
1765.39 40
1765.49 38
1765.59 37
1765.68 36
1765.78 35
1765.87 36
1765.97 38
1766.07 42
1766.16 48
1766.26 56
1766.36 64
1766.45 71
1766.55 77
1766.64 80
1766.74 80
1766.84 77
1766.93 71
1767.03 64
1767.12 55
1767.22 47
1767.32 39
1767.41 33
1767.51 28
1767.61 26
1767.70 25
1767.80 27
1767.89 29
1767.99 31
1768.09 33
1768.18 33
1768.28 32
1768.37 31
1768.47 30
1768.57 32
1768.66 36
1768.76 44
1768.86 54
1768.95 65
1769.05 76
1769.14 85
1769.24 91
1769.34 92
1769.43 89
1769.53 83
1769.63 75
1769.72 66
1769.82 57
1769.91 48
1770.01 40
1770.11 33
1770.20 28
1770.30 23
1770.40 20
1770.49 17
1770.59 15
1770.68 13
1770.78 12
1770.88 11
1770.97 12
1771.07 13
1771.17 16
1771.26 22
1771.36 29
1771.45 39
1771.55 49
1771.65 58
1771.74 67
1771.84 73
1771.94 76
1772.03 76
1772.13 74
1772.23 72
1772.32 71
1772.42 70
1772.51 72
1772.61 74
1772.71 78
1772.80 81
1772.90 84
1773.00 87
1773.09 88
1773.19 89
1773.28 90
1773.38 90
1773.48 89
1773.57 88
1773.67 86
1773.77 85
1773.86 83
1773.96 82
1774.06 82
1774.15 82
1774.25 83
1774.34 83
1774.44 83
1774.54 83
1774.63 82
1774.73 80
1774.83 79
1774.92 78
1775.02 78
1775.12 78
1775.21 77
1775.31 76
1775.40 74
1775.50 72
1775.60 69
1775.69 67
1775.79 66
1775.89 66
1775.98 67
1776.08 68
1776.18 70
1776.27 71
1776.37 73
1776.47 73
1776.56 74
1776.66 76
1776.75 78
1776.85 80
1776.95 83
1777.04 86
1777.14 87
1777.24 87
1777.33 84
1777.43 79
1777.53 73
1777.62 67
1777.72 62
1777.82 59
1777.91 57
1778.01 57
1778.11 58
1778.20 60
1778.30 61
1778.39 62
1778.49 63
1778.59 63
1778.68 64
1778.78 65
1778.88 65
1778.97 65
1779.07 65
1779.17 63
1779.26 62
1779.36 61
1779.46 61
1779.55 62
1779.65 65
1779.75 68
1779.84 70
1779.94 71
1780.04 70
1780.13 68
1780.23 65
1780.32 62
1780.42 60
1780.52 59
1780.61 59
1780.71 61
1780.81 62
1780.90 64
1781.00 65
1781.10 66
1781.19 65
1781.29 64
1781.39 63
1781.48 60
1781.58 57
1781.68 53
1781.77 49
1781.87 47
1781.97 47
1782.06 49
1782.16 53
1782.26 59
1782.35 65
1782.45 71
1782.55 76
1782.64 79
1782.74 81
1782.84 82
1782.93 83
1783.03 83
1783.13 84
1783.22 83
1783.32 81
1783.41 76
1783.51 69
1783.61 59
1783.70 49
1783.80 39
1783.90 30
1783.99 23
1784.09 17
1784.19 12
1784.28 7
1784.38 3
1784.48 0
1784.57 0
1784.67 0
1784.77 0
1784.86 0
1784.96 0
1785.06 1
1785.15 6
1785.25 11
1785.35 15
1785.44 19
1785.54 22
1785.64 26
1785.73 29
1785.83 34
1785.93 38
1786.02 42
1786.12 45
1786.22 47
1786.31 49
1786.41 50
1786.51 50
1786.60 49
1786.70 46
1786.80 42
1786.89 35
1786.99 27
1787.09 19
1787.18 10
1787.28 3
1787.38 0
1787.48 0
1787.57 0
1787.67 0
1787.77 0
1787.86 0
1787.96 0
1788.06 0
1788.15 0
1788.25 8
1788.35 18
1788.44 27
1788.54 36
1788.64 44
1788.73 50
1788.83 54
1788.93 57
1789.02 60
1789.12 62
1789.22 65
1789.31 69
1789.41 74
1789.51 79
1789.60 84
1789.70 88
1789.80 90
1789.89 88
1789.99 84
1790.09 78
1790.18 70
1790.28 63
1790.38 57
1790.47 52
1790.57 49
1790.67 47
1790.77 46
1790.86 45
1790.96 44
1791.06 43
1791.15 43
1791.25 43
1791.35 44
1791.44 44
1791.54 45
1791.64 46
1791.73 47
1791.83 49
1791.93 51
1792.02 55
1792.12 60
1792.22 64
1792.31 68
1792.41 71
1792.51 71
1792.61 70
1792.70 67
1792.80 64
1792.90 61
1792.99 60
1793.09 59
1793.19 59
1793.28 59
1793.38 59
1793.48 59
1793.57 57
1793.67 54
1793.77 51
1793.86 49
1793.96 48
1794.06 48
1794.16 50
1794.25 54
1794.35 59
1794.45 64
1794.54 70
1794.64 74
1794.74 77
1794.83 78
1794.93 77
1795.03 76
1795.12 74
1795.22 72
1795.32 72
1795.42 73
1795.51 76
1795.61 80
1795.71 86
1795.80 92
1795.90 98
1796.00 102
1796.09 105
1796.19 106
1796.29 104
1796.38 101
1796.48 97
1796.58 93
1796.68 90
1796.77 89
1796.87 90
1796.97 95
1797.06 103
1797.16 113
1797.26 124
1797.35 136
1797.45 145
1797.55 151
1797.65 153
1797.74 152
1797.84 149
1797.94 144
1798.03 139
1798.13 136
1798.23 133
1798.32 132
1798.42 131
1798.52 131
1798.62 131
1798.71 131
1798.81 132
1798.91 132
1799.00 133
1799.10 132
1799.20 131
1799.30 127
1799.39 123
1799.49 117
1799.59 110
1799.68 104
1799.78 99
1799.88 93
1799.97 89
1800.07 84
1800.17 78
1800.27 71
1800.36 63
1800.46 55
1800.56 47
1800.65 39
1800.75 32
1800.85 27
1800.95 25
1801.04 25
1801.14 28
1801.24 32
1801.33 38
1801.43 45
1801.53 52
1801.62 58
1801.72 65
1801.82 71
1801.92 76
1802.01 81
1802.11 84
1802.21 85
1802.30 82
1802.40 76
1802.50 68
1802.60 57
1802.69 46
1802.79 37
1802.89 30
1802.98 28
1803.08 30
1803.18 36
1803.28 46
1803.37 57
1803.47 70
1803.57 83
1803.66 94
1803.76 102
1803.86 107
1803.96 109
1804.05 107
1804.15 103
1804.25 98
1804.34 92
1804.44 87
1804.54 84
1804.64 81
1804.73 79
1804.83 77
1804.93 75
1805.03 73
1805.12 71
1805.22 70
1805.32 70
1805.41 71
1805.51 75
1805.61 79
1805.71 83
1805.80 86
1805.90 89
1806.00 91
1806.09 93
1806.19 95
1806.29 97
1806.39 100
1806.48 102
1806.58 105
1806.68 106
1806.78 105
1806.87 102
1806.97 97
1807.07 89
1807.16 81
1807.26 73
1807.36 66
1807.46 63
1807.55 65
1807.65 70
1807.75 79
1807.85 91
1807.94 102
1808.04 110
1808.14 115
1808.23 116
1808.33 112
1808.43 105
1808.53 96
1808.62 88
1808.72 80
1808.82 73
1808.92 69
1809.01 66
1809.11 63
1809.21 61
1809.30 60
1809.40 60
1809.50 60
1809.60 61
1809.69 64
1809.79 67
1809.89 72
1809.99 77
1810.08 84
1810.18 92
1810.28 99
1810.38 106
1810.47 112
1810.57 117
1810.67 122
1810.76 128
1810.86 136
1810.96 145
1811.06 155
1811.15 165
1811.25 172
1811.35 178
1811.45 179
1811.54 177
1811.64 172
1811.74 165
1811.84 156
1811.93 147
1812.03 137
1812.13 128
1812.23 121
1812.32 115
1812.42 111
1812.52 108
1812.61 108
1812.71 108
1812.81 108
1812.91 108
1813.00 107
1813.10 105
1813.20 103
1813.30 101
1813.39 101
1813.49 102
1813.59 105
1813.69 111
1813.78 118
1813.88 126
1813.98 133
1814.08 138
1814.17 140
1814.27 138
1814.37 134
1814.47 127
1814.56 119
1814.66 111
1814.76 103
1814.86 96
1814.95 90
1815.05 87
1815.15 84
1815.25 84
1815.34 85
1815.44 89
1815.54 94
1815.64 101
1815.73 109
1815.83 117
1815.93 124
1816.03 131
1816.12 135
1816.22 139
1816.32 141
1816.42 143
1816.51 143
1816.61 143
1816.71 140
1816.81 136
1816.90 131
1817.00 126
1817.10 120
1817.20 115
1817.29 111
1817.39 109
1817.49 107
1817.59 105
1817.68 103
1817.78 102
1817.88 100
1817.98 98
1818.07 95
1818.17 91
1818.27 85
1818.37 78
1818.46 71
1818.56 64
1818.66 59
1818.76 55
1818.85 55
1818.95 56
1819.05 58
1819.15 60
1819.24 62
1819.34 63
1819.44 65
1819.54 67
1819.63 71
1819.73 76
1819.83 83
1819.93 90
1820.03 95
1820.12 99
1820.22 100
1820.32 100
1820.42 97
1820.51 94
1820.61 92
1820.71 91
1820.81 91
1820.90 92
1821.00 94
1821.10 94
1821.20 92
1821.29 87
1821.39 79
1821.49 67
1821.59 55
1821.68 42
1821.78 29
1821.88 18
1821.98 9
1822.08 1
1822.17 0
1822.27 0
1822.37 0
1822.47 0
1822.56 0
1822.66 0
1822.76 0
1822.86 0
1822.95 4
1823.05 15
1823.15 26
1823.25 36
1823.35 44
1823.44 49
1823.54 53
1823.64 55
1823.74 57
1823.83 61
1823.93 67
1824.03 77
1824.13 90
1824.22 106
1824.32 122
1824.42 137
1824.52 149
1824.62 156
1824.71 158
1824.81 156
1824.91 152
1825.01 147
1825.10 143
1825.20 141
1825.30 142
1825.40 143
1825.50 144
1825.59 143
1825.69 138
1825.79 131
1825.89 121
1825.98 110
1826.08 98
1826.18 88
1826.28 79
1826.37 73
1826.47 70
1826.57 68
1826.67 67
1826.77 66
1826.86 66
1826.96 65
1827.06 64
1827.16 63
1827.25 62
1827.35 62
1827.45 62
1827.55 63
1827.65 66
1827.74 69
1827.84 72
1827.94 76
1828.04 79
1828.14 82
1828.23 83
1828.33 84
1828.43 83
1828.53 82
1828.62 81
1828.72 81
1828.82 82
1828.92 83
1829.02 86
1829.11 89
1829.21 92
1829.31 95
1829.41 99
1829.50 102
1829.60 105
1829.70 107
1829.80 109
1829.90 110
1829.99 110
1830.09 108
1830.19 105
1830.29 101
1830.39 95
1830.48 87
1830.58 78
1830.68 69
1830.78 61
1830.88 54
1830.97 48
1831.07 46
1831.17 47
1831.27 50
1831.36 54
1831.46 60
1831.56 65
1831.66 69
1831.76 72
1831.85 74
1831.95 75
1832.05 76
1832.15 78
1832.25 82
1832.34 87
1832.44 92
1832.54 98
1832.64 102
1832.74 105
1832.83 105
1832.93 102
1833.03 98
1833.13 92
1833.23 85
1833.32 78
1833.42 71
1833.52 64
1833.62 56
1833.72 49
1833.81 42
1833.91 37
1834.01 34
1834.11 33
1834.21 35
1834.30 38
1834.40 40
1834.50 42
1834.60 41
1834.70 38
1834.79 33
1834.89 28
1834.99 25
1835.09 23
1835.19 23
1835.28 25
1835.38 29
1835.48 33
1835.58 36
1835.68 39
1835.77 40
1835.87 39
1835.97 37
1836.07 35
1836.17 33
1836.26 32
1836.36 34
1836.46 39
1836.56 47
1836.66 56
1836.75 66
1836.85 75
1836.95 82
1837.05 86
1837.15 88
1837.24 87
1837.34 85
1837.44 82
1837.54 81
1837.64 82
1837.73 85
1837.83 90
1837.93 96
1838.03 101
1838.13 104
1838.22 107
1838.32 107
1838.42 107
1838.52 106
1838.62 106
1838.72 107
1838.81 108
1838.91 110
1839.01 111
1839.11 111
1839.21 110
1839.30 106
1839.40 101
1839.50 95
1839.60 88
1839.70 80
1839.79 72
1839.89 63
1839.99 54
1840.09 44
1840.19 35
1840.29 27
1840.38 22
1840.48 20
1840.58 23
1840.68 28
1840.78 37
1840.87 45
1840.97 53
1841.07 58
1841.17 61
1841.27 60
1841.37 57
1841.46 52
1841.56 46
1841.66 41
1841.76 35
1841.86 30
1841.95 24
1842.05 20
1842.15 16
1842.25 14
1842.35 14
1842.45 17
1842.54 23
1842.64 30
1842.74 38
1842.84 46
1842.94 54
1843.03 61
1843.13 67
1843.23 72
1843.33 77
1843.43 81
1843.53 83
1843.62 85
1843.72 84
1843.82 80
1843.92 74
1844.02 66
1844.11 56
1844.21 47
1844.31 39
1844.41 32
1844.51 27
1844.61 24
1844.70 21
1844.80 18
1844.90 15
1845.00 11
1845.10 6
1845.20 1
1845.29 0
1845.39 0
1845.49 0
1845.59 0
1845.69 0
1845.79 3
1845.88 6
1845.98 7
1846.08 6
1846.18 3
1846.28 0
1846.38 0
1846.47 0
1846.57 1
1846.67 8
1846.77 16
1846.87 25
1846.97 33
1847.06 39
1847.16 44
1847.26 47
1847.36 49
1847.46 51
1847.56 53
1847.65 56
1847.75 60
1847.85 64
1847.95 68
1848.05 72
1848.15 74
1848.24 74
1848.34 73
1848.44 69
1848.54 64
1848.64 59
1848.74 55
1848.83 52
1848.93 50
1849.03 49
1849.13 49
1849.23 51
1849.33 53
1849.42 57
1849.52 60
1849.62 64
1849.72 68
1849.82 71
1849.92 74
1850.01 75
1850.11 76
1850.21 76
1850.31 75
1850.41 75
1850.51 76
1850.61 76
1850.70 77
1850.80 77
1850.90 76
1851.00 74
1851.10 70
1851.20 65
1851.29 60
1851.39 54
1851.49 50
1851.59 47
1851.69 47
1851.79 49
1851.88 52
1851.98 56
1852.08 60
1852.18 63
1852.28 64
1852.38 63
1852.48 60
1852.57 56
1852.67 52
1852.77 47
1852.87 43
1852.97 39
1853.07 38
1853.16 38
1853.26 40
1853.36 44
1853.46 50
1853.56 57
1853.66 65
1853.76 73
1853.85 82
1853.95 91
1854.05 100
1854.15 108
1854.25 115
1854.35 120
1854.45 124
1854.54 125
1854.64 125
1854.74 123
1854.84 118
1854.94 112
1855.04 103
1855.14 93
1855.23 82
1855.33 70
1855.43 59
1855.53 49
1855.63 40
1855.73 33
1855.83 27
1855.92 23
1856.02 19
1856.12 17
1856.22 15
1856.32 14
1856.42 15
1856.52 17
1856.61 21
1856.71 25
1856.81 29
1856.91 33
1857.01 36
1857.11 38
1857.21 39
1857.30 41
1857.40 43
1857.50 45
1857.60 49
1857.70 52
1857.80 55
1857.90 58
1857.99 61
1858.09 63
1858.19 65
1858.29 66
1858.39 67
1858.49 66
1858.59 63
1858.68 58
1858.78 52
1858.88 46
1858.98 41
1859.08 39
1859.18 40
1859.28 43
1859.38 48
1859.47 52
1859.57 53
1859.67 52
1859.77 46
1859.87 38
1859.97 29
1860.07 20
1860.16 15
1860.26 13
1860.36 17
1860.46 25
1860.56 37
1860.66 50
1860.76 62
1860.86 73
1860.95 80
1861.05 83
1861.15 83
1861.25 79
1861.35 73
1861.45 66
1861.55 59
1861.64 53
1861.74 48
1861.84 45
1861.94 44
1862.04 46
1862.14 49
1862.24 52
1862.34 55
1862.43 58
1862.53 59
1862.63 58
1862.73 56
1862.83 53
1862.93 52
1863.03 51
1863.13 51
1863.22 52
1863.32 54
1863.42 55
1863.52 53
1863.62 50
1863.72 44
1863.82 37
1863.92 30
1864.01 24
1864.11 20
1864.21 19
1864.31 21
1864.41 25
1864.51 30
1864.61 35
1864.71 40
1864.81 44
1864.90 47
1865.00 50
1865.10 51
1865.20 52
1865.30 53
1865.40 53
1865.50 53
1865.60 52
1865.69 51
1865.79 51
1865.89 52
1865.99 54
1866.09 58
1866.19 63
1866.29 69
1866.39 73
1866.49 76
1866.58 75
1866.68 72
1866.78 66
1866.88 60
1866.98 54
1867.08 49
1867.18 46
1867.28 45
1867.37 45
1867.47 47
1867.57 49
1867.67 51
1867.77 53
1867.87 53
1867.97 53
1868.07 52
1868.17 51
1868.26 51
1868.36 52
1868.46 54
1868.56 58
1868.66 63
1868.76 70
1868.86 77
1868.96 84
1869.06 91
1869.15 95
1869.25 97
1869.35 96
1869.45 92
1869.55 85
1869.65 76
1869.75 66
1869.85 56
1869.95 47
1870.05 40
1870.14 36
1870.24 34
1870.34 34
1870.44 37
1870.54 40
1870.64 43
1870.74 47
1870.84 52
1870.94 56
1871.03 61
1871.13 66
1871.23 71
1871.33 75
1871.43 79
1871.53 81
1871.63 80
1871.73 78
1871.83 75
1871.93 71
1872.02 66
1872.12 62
1872.22 58
1872.32 55
1872.42 52
1872.52 51
1872.62 50
1872.72 52
1872.82 55
1872.92 60
1873.01 65
1873.11 71
1873.21 76
1873.31 80
1873.41 81
1873.51 79
1873.61 75
1873.71 69
1873.81 61
1873.91 54
1874.00 48
1874.10 43
1874.20 39
1874.30 37
1874.40 35
1874.50 33
1874.60 30
1874.70 27
1874.80 22
1874.90 17
1875.00 11
1875.09 5
1875.19 0
1875.29 0
1875.39 0
1875.49 0
1875.59 0
1875.69 0
1875.79 0
1875.89 0
1875.99 0
1876.09 2
1876.18 6
1876.28 10
1876.38 15
1876.48 19
1876.58 22
1876.68 25
1876.78 28
1876.88 30
1876.98 31
1877.08 33
1877.18 35
1877.27 37
1877.37 39
1877.47 41
1877.57 42
1877.67 42
1877.77 40
1877.87 36
1877.97 32
1878.07 27
1878.17 22
1878.27 19
1878.37 17
1878.46 18
1878.56 20
1878.66 25
1878.76 30
1878.86 36
1878.96 43
1879.06 49
1879.16 55
1879.26 60
1879.36 64
1879.46 68
1879.56 70
1879.65 71
1879.75 69
1879.85 66
1879.95 62
1880.05 57
1880.15 53
1880.25 49
1880.35 47
1880.45 46
1880.55 47
1880.65 49
1880.75 50
1880.85 52
1880.94 53
1881.04 55
1881.14 56
1881.24 59
1881.34 62
1881.44 66
1881.54 71
1881.64 76
1881.74 79
1881.84 82
1881.94 85
1882.04 86
1882.14 88
1882.23 89
1882.33 92
1882.43 94
1882.53 97
1882.63 100
1882.73 102
1882.83 103
1882.93 102
1883.03 101
1883.13 98
1883.23 93
1883.33 88
1883.43 83
1883.53 78
1883.62 74
1883.72 72
1883.82 72
1883.92 76
1884.02 81
1884.12 88
1884.22 95
1884.32 102
1884.42 107
1884.52 110
1884.62 112
1884.72 112
1884.82 111
1884.92 109
1885.01 108
1885.11 108
1885.21 110
1885.31 113
1885.41 118
1885.51 124
1885.61 131
1885.71 137
1885.81 142
1885.91 146
1886.01 148
1886.11 150
1886.21 150
1886.31 148
1886.41 144
1886.51 138
1886.60 130
1886.70 121
1886.80 111
1886.90 102
1887.00 94
1887.10 90
1887.20 90
1887.30 91
1887.40 93
1887.50 94
1887.60 93
1887.70 89
1887.80 82
1887.90 73
1888.00 64
1888.10 56
1888.19 53
1888.29 54
1888.39 59
1888.49 70
1888.59 83
1888.69 97
1888.79 112
1888.89 125
1888.99 136
1889.09 144
1889.19 149
1889.29 151
1889.39 151
1889.49 148
1889.59 144
1889.69 138
1889.79 133
1889.89 129
1889.98 127
1890.08 128
1890.18 132
1890.28 139
1890.38 146
1890.48 153
1890.58 157
1890.68 157
1890.78 154
1890.88 147
1890.98 137
1891.08 127
1891.18 118
1891.28 111
1891.38 106
1891.48 103
1891.58 103
1891.68 103
1891.78 104
1891.88 103
1891.97 102
1892.07 100
1892.17 97
1892.27 94
1892.37 91
1892.47 87
1892.57 83
1892.67 78
1892.77 72
1892.87 64
1892.97 57
1893.07 49
1893.17 41
1893.27 35
1893.37 30
1893.47 27
1893.57 25
1893.67 25
1893.77 26
1893.87 27
1893.97 28
1894.07 29
1894.16 31
1894.26 32
1894.36 33
1894.46 34
1894.56 35
1894.66 35
1894.76 36
1894.86 36
1894.96 38
1895.06 41
1895.16 47
1895.26 55
1895.36 65
1895.46 77
1895.56 88
1895.66 97
1895.76 102
1895.86 105
1895.96 104
1896.06 100
1896.16 96
1896.26 91
1896.36 86
1896.46 81
1896.56 75
1896.66 69
1896.75 61
1896.85 52
1896.95 43
1897.05 35
1897.15 28
1897.25 21
1897.35 17
1897.45 13
1897.55 11
1897.65 8
1897.75 7
1897.85 6
1897.95 6
1898.05 8
1898.15 12
1898.25 16
1898.35 22
1898.45 27
1898.55 31
1898.65 35
1898.75 36
1898.85 37
1898.95 36
1899.05 36
1899.15 34
1899.25 32
1899.35 29
1899.45 25
1899.55 21
1899.65 16
1899.75 11
1899.84 6
1899.94 2
1900.04 0
1900.14 0
1900.24 0
1900.34 0
1900.44 0
1900.54 2
1900.64 7
1900.74 15
1900.84 24
1900.94 33
1901.04 42
1901.14 50
1901.24 55
1901.34 58
1901.44 60
1901.54 59
1901.64 58
1901.74 57
1901.84 57
1901.94 57
1902.04 57
1902.14 56
1902.24 55
1902.34 52
1902.44 48
1902.54 43
1902.64 38
1902.74 34
1902.84 30
1902.94 28
1903.04 27
1903.14 26
1903.24 26
1903.34 26
1903.44 27
1903.54 28
1903.64 29
1903.74 31
1903.84 33
1903.94 35
1904.04 36
1904.14 37
1904.24 35
1904.34 33
1904.44 30
1904.53 27
1904.63 24
1904.73 21
1904.83 20
1904.93 19
1905.03 20
1905.13 23
1905.23 27
1905.33 31
1905.43 37
1905.53 42
1905.63 45
1905.73 47
1905.83 47
1905.93 46
1906.03 42
1906.13 38
1906.23 33
1906.33 29
1906.43 24
1906.53 19
1906.63 15
1906.73 10
1906.83 7
1906.93 3
1907.03 1
1907.13 0
1907.23 0
1907.33 0
1907.43 0
1907.53 0
1907.63 0
1907.73 0
1907.83 0
1907.93 0
1908.03 3
1908.13 7
1908.23 10
1908.33 13
1908.43 15
1908.53 17
1908.63 19
1908.73 24
1908.83 29
1908.93 34
1909.03 39
1909.13 42
1909.23 42
1909.33 41
1909.43 39
1909.53 38
1909.63 39
1909.73 44
1909.83 51
1909.93 60
1910.03 69
1910.13 76
1910.23 80
1910.33 82
1910.43 82
1910.53 80
1910.63 77
1910.73 75
1910.83 73
1910.93 71
1911.03 69
1911.13 67
1911.23 65
1911.33 63
1911.43 62
1911.53 63
1911.63 66
1911.73 71
1911.83 76
1911.93 82
1912.03 87
1912.13 91
1912.23 92
1912.33 92
1912.43 90
1912.53 87
1912.63 84
1912.73 81
1912.83 77
1912.93 73
1913.03 69
1913.13 66
1913.23 63
1913.33 62
1913.43 62
1913.53 63
1913.63 64
1913.73 65
1913.83 65
1913.93 62
1914.03 57
1914.13 50
1914.23 41
1914.33 32
1914.43 23
1914.53 17
1914.63 13
1914.73 12
1914.83 13
1914.93 17
1915.03 22
1915.13 28
1915.23 33
1915.33 37
1915.43 40
1915.53 42
1915.63 41
1915.73 40
1915.83 37
1915.93 34
1916.04 32
1916.14 33
1916.24 35
1916.34 41
1916.44 49
1916.54 58
1916.64 68
1916.74 77
1916.84 84
1916.94 90
1917.04 92
1917.14 93
1917.24 91
1917.34 88
1917.44 85
1917.54 81
1917.64 80
1917.74 80
1917.84 82
1917.94 86
1918.04 91
1918.14 96
1918.24 100
1918.34 103
1918.44 104
1918.54 104
1918.64 102
1918.74 99
1918.84 96
1918.94 92
1919.04 87
1919.14 80
1919.24 73
1919.34 66
1919.44 59
1919.54 53
1919.64 49
1919.74 48
1919.84 49
1919.94 53
1920.04 58
1920.14 63
1920.24 68
1920.34 71
1920.44 73
1920.54 74
1920.64 74
1920.75 73
1920.85 71
1920.95 70
1921.05 67
1921.15 65
1921.25 62
1921.35 59
1921.45 56
1921.55 53
1921.65 50
1921.75 47
1921.85 45
1921.95 43
1922.05 42
1922.15 42
1922.25 42
1922.35 42
1922.45 41
1922.55 41
1922.65 40
1922.75 39
1922.85 38
1922.95 37
1923.05 36
1923.15 36
1923.25 34
1923.35 32
1923.45 29
1923.55 26
1923.65 23
1923.75 20
1923.85 18
1923.96 17
1924.06 17
1924.16 18
1924.26 20
1924.36 23
1924.46 27
1924.56 31
1924.66 36
1924.76 41
1924.86 45
1924.96 48
1925.06 50
1925.16 50
1925.26 49
1925.36 48
1925.46 47
1925.56 46
1925.66 44
1925.76 42
1925.86 39
1925.96 36
1926.06 33
1926.16 29
1926.26 27
1926.36 24
1926.46 23
1926.57 21
1926.67 21
1926.77 21
1926.87 22
1926.97 24
1927.07 27
1927.17 32
1927.27 37
1927.37 41
1927.47 44
1927.57 46
1927.67 45
1927.77 43
1927.87 40
1927.97 38
1928.07 36
1928.17 35
1928.27 36
1928.37 38
1928.47 40
1928.57 43
1928.67 44
1928.78 45
1928.88 46
1928.98 46
1929.08 46
1929.18 46
1929.28 46
1929.38 45
1929.48 43
1929.58 41
1929.68 38
1929.78 36
1929.88 34
1929.98 33
1930.08 34
1930.18 36
1930.28 40
1930.38 46
1930.48 52
1930.58 58
1930.69 64
1930.79 69
1930.89 73
1930.99 75
1931.09 75
1931.19 76
1931.29 76
1931.39 76
1931.49 76
1931.59 75
1931.69 73
1931.79 68
1931.89 61
1931.99 51
1932.09 41
1932.19 30
1932.29 21
1932.39 15
1932.50 12
1932.60 12
1932.70 14
1932.80 15
1932.90 16
1933.00 14
1933.10 9
1933.20 2
1933.30 0
1933.40 0
1933.50 0
1933.60 0
1933.70 0
1933.80 0
1933.90 0
1934.00 5
1934.10 12
1934.21 18
1934.31 22
1934.41 25
1934.51 26
1934.61 28
1934.71 29
1934.81 30
1934.91 31
1935.01 33
1935.11 34
1935.21 35
1935.31 35
1935.41 36
1935.51 36
1935.61 37
1935.72 38
1935.82 40
1935.92 43
1936.02 46
1936.12 49
1936.22 51
1936.32 54
1936.42 56
1936.52 58
1936.62 59
1936.72 61
1936.82 64
1936.92 67
1937.02 70
1937.12 74
1937.23 78
1937.33 82
1937.43 86
1937.53 90
1937.63 94
1937.73 97
1937.83 99
1937.93 100
1938.03 100
1938.13 99
1938.23 96
1938.33 92
1938.43 86
1938.53 79
1938.64 73
1938.74 66
1938.84 60
1938.94 54
1939.04 50
1939.14 45
1939.24 41
1939.34 37
1939.44 33
1939.54 29
1939.64 26
1939.74 24
1939.84 24
1939.95 24
1940.05 26
1940.15 27
1940.25 27
1940.35 26
1940.45 23
1940.55 19
1940.65 14
1940.75 10
1940.85 9
1940.95 12
1941.05 17
1941.15 24
1941.26 33
1941.36 42
1941.46 50
1941.56 57
1941.66 61
1941.76 64
1941.86 67
1941.96 70
1942.06 74
1942.16 79
1942.26 85
1942.36 91
1942.47 96
1942.57 99
1942.67 102
1942.77 103
1942.87 105
1942.97 108
1943.07 112
1943.17 118
1943.27 125
1943.37 131
1943.47 136
1943.57 141
1943.68 145
1943.78 149
1943.88 154
1943.98 160
1944.08 167
1944.18 174
1944.28 182
1944.38 191
1944.48 199
1944.58 209
1944.68 221
1944.79 234
1944.89 250
1944.99 267
1945.09 282
1945.19 296
1945.29 306
1945.39 311
1945.49 311
1945.59 308
1945.69 302
1945.79 294
1945.90 286
1946.00 280
1946.10 276
1946.20 274
1946.30 274
1946.40 275
1946.50 277
1946.60 278
1946.70 278
1946.80 275
1946.91 270
1947.01 262
1947.11 251
1947.21 239
1947.31 226
1947.41 211
1947.51 195
1947.61 180
1947.71 164
1947.81 149
1947.91 136
1948.02 124
1948.12 115
1948.22 108
1948.32 104
1948.42 102
1948.52 102
1948.62 103
1948.72 103
1948.82 102
1948.92 99
1949.03 93
1949.13 86
1949.23 77
1949.33 67
1949.43 57
1949.53 49
1949.63 43
1949.73 40
1949.83 39
1949.93 41
1950.04 43
1950.14 45
1950.24 46
1950.34 45
1950.44 42
1950.54 38
1950.64 33
1950.74 29
1950.84 26
1950.95 26
1951.05 27
1951.15 31
1951.25 37
1951.35 43
1951.45 51
1951.55 57
1951.65 62
1951.75 65
1951.86 66
1951.96 64
1952.06 59
1952.16 52
1952.26 45
1952.36 38
1952.46 33
1952.56 31
1952.66 32
1952.76 35
1952.87 40
1952.97 46
1953.07 51
1953.17 56
1953.27 59
1953.37 63
1953.47 66
1953.57 70
1953.68 74
1953.78 78
1953.88 81
1953.98 82
1954.08 82
1954.18 80
1954.28 77
1954.38 72
1954.48 66
1954.59 61
1954.69 55
1954.79 49
1954.89 43
1954.99 37
1955.09 32
1955.19 26
1955.29 20
1955.39 16
1955.50 13
1955.60 11
1955.70 11
1955.80 11
1955.90 13
1956.00 15
1956.10 16
1956.20 18
1956.31 20
1956.41 21
1956.51 22
1956.61 23
1956.71 23
1956.81 22
1956.91 22
1957.01 21
1957.12 21
1957.22 20
1957.32 19
1957.42 18
1957.52 16
1957.62 14
1957.72 13
1957.82 13
1957.92 15
1958.03 18
1958.13 22
1958.23 26
1958.33 31
1958.43 35
1958.53 39
1958.63 43
1958.73 47
1958.84 53
1958.94 59
1959.04 65
1959.14 71
1959.24 76
1959.34 80
1959.44 82
1959.55 82
1959.65 80
1959.75 77
1959.85 73
1959.95 68
1960.05 62
1960.15 55
1960.25 49
1960.36 42
1960.46 36
1960.56 31
1960.66 27
1960.76 25
1960.86 26
1960.96 28
1961.06 33
1961.17 38
1961.27 44
1961.37 49
1961.47 53
1961.57 54
1961.67 52
1961.77 49
1961.88 44
1961.98 38
1962.08 33
1962.18 28
1962.28 24
1962.38 21
1962.48 20
1962.58 20
1962.69 21
1962.79 24
1962.89 28
1962.99 32
1963.09 37
1963.19 42
1963.29 46
1963.40 49
1963.50 52
1963.60 54
1963.70 57
1963.80 59
1963.90 61
1964.00 64
1964.11 67
1964.21 69
1964.31 72
1964.41 74
1964.51 73
1964.61 71
1964.71 67
1964.82 61
1964.92 55
1965.02 48
1965.12 43
1965.22 40
1965.32 40
1965.42 44
1965.53 50
1965.63 58
1965.73 65
1965.83 72
1965.93 77
1966.03 80
1966.13 80
1966.24 80
1966.34 78
1966.44 78
1966.54 79
1966.64 81
1966.74 85
1966.84 91
1966.95 97
1967.05 105
1967.15 113
1967.25 121
1967.35 128
1967.45 134
1967.55 139
1967.66 141
1967.76 140
1967.86 138
1967.96 134
1968.06 131
1968.16 130
1968.27 132
1968.37 135
1968.47 140
1968.57 146
1968.67 151
1968.77 154
1968.87 155
1968.98 153
1969.08 148
1969.18 142
1969.28 133
1969.38 124
1969.48 113
1969.59 101
1969.69 89
1969.79 77
1969.89 66
1969.99 56
1970.09 48
1970.19 41
1970.30 37
1970.40 34
1970.50 33
1970.60 34
1970.70 36
1970.80 40
1970.91 45
1971.01 52
1971.11 60
1971.21 69
1971.31 77
1971.41 84
1971.51 90
1971.62 93
1971.72 95
1971.82 96
1971.92 96
1972.02 96
1972.12 95
1972.23 93
1972.33 90
1972.43 85
1972.53 79
1972.63 72
1972.73 64
1972.84 58
1972.94 53
1973.04 50
1973.14 50
1973.24 52
1973.34 56
1973.45 60
1973.55 64
1973.65 66
1973.75 67
1973.85 66
1973.95 63
1974.06 59
1974.16 53
1974.26 46
1974.36 39
1974.46 32
1974.56 26
1974.67 21
1974.77 18
1974.87 18
1974.97 20
1975.07 24
1975.17 29
1975.28 35
1975.38 41
1975.48 46
1975.58 50
1975.68 53
1975.78 56
1975.89 58
1975.99 60
1976.09 62
1976.19 66
1976.29 71
1976.39 78
1976.50 85
1976.60 92
1976.70 97
1976.80 100
1976.90 101
1977.00 99
1977.11 95
1977.21 90
1977.31 86
1977.41 82
1977.51 80
1977.62 80
1977.72 82
1977.82 84
1977.92 85
1978.02 85
1978.12 83
1978.23 78
1978.33 72
1978.43 65
1978.53 59
1978.63 55
1978.73 53
1978.84 54
1978.94 56
1979.04 59
1979.14 61
1979.24 61
1979.35 59
1979.45 55
1979.55 50
1979.65 44
1979.75 40
1979.85 38
1979.96 39
1980.06 42
1980.16 46
1980.26 52
1980.36 59
1980.47 67
1980.57 74
1980.67 80
1980.77 86
1980.87 91
1980.97 94
1981.08 96
1981.18 95
1981.28 92
1981.38 88
1981.48 84
1981.59 80
1981.69 78
1981.79 80
1981.89 85
1981.99 94
1982.09 106
1982.20 120
1982.30 134
1982.40 146
1982.50 155
1982.60 160
1982.71 161
1982.81 159
1982.91 154
1983.01 147
1983.11 139
1983.22 130
1983.32 121
1983.42 111
1983.52 101
1983.62 92
1983.73 83
1983.83 76
1983.93 70
1984.03 67
1984.13 66
1984.23 68
1984.34 71
1984.44 74
1984.54 78
1984.64 81
1984.74 83
1984.85 83
1984.95 81
1985.05 78
1985.15 74
1985.25 70
1985.36 66
1985.46 63
1985.56 61
1985.66 61
1985.76 62
1985.87 65
1985.97 68
1986.07 73
1986.17 77
1986.27 80
1986.38 82
1986.48 83
1986.58 84
1986.68 84
1986.78 84
1986.89 86
1986.99 90
1987.09 95
1987.19 101
1987.29 107
1987.40 112
1987.50 115
1987.60 116
1987.70 116
1987.80 116
1987.91 116
1988.01 118
1988.11 121
1988.21 125
1988.31 131
1988.42 135
1988.52 138
1988.62 138
1988.72 135
1988.82 129
1988.93 120
1989.03 109
1989.13 98
1989.23 87
1989.33 77
1989.44 68
1989.54 61
1989.64 56
1989.74 50
1989.84 43
1989.95 36
1990.05 27
1990.15 17
1990.25 7
1990.35 0
1990.46 0
1990.56 0
1990.66 0
1990.76 0
1990.87 0
1990.97 0
1991.07 4
1991.17 7
1991.27 8
1991.38 8
1991.48 6
1991.58 5
1991.68 4
1991.78 7
1991.89 13
1991.99 21
1992.09 32
1992.19 45
1992.29 59
1992.40 72
1992.50 82
1992.60 90
1992.70 95
1992.81 96
1992.91 94
1993.01 90
1993.11 84
1993.21 78
1993.32 73
1993.42 71
1993.52 71
1993.62 73
1993.72 77
1993.83 82
1993.93 86
1994.03 89
1994.13 90
1994.24 89
1994.34 85
1994.44 80
1994.54 75
1994.64 71
1994.75 68
1994.85 67
1994.95 70
1995.05 74
1995.16 80
1995.26 86
1995.36 91
1995.46 95
1995.56 98
1995.67 100
1995.77 100
1995.87 101
1995.97 102
1996.08 104
1996.18 106
1996.28 107
1996.38 107
1996.48 106
1996.59 103
1996.69 98
1996.79 92
1996.89 87
1997.00 82
1997.10 79
1997.20 77
1997.30 76
1997.40 75
1997.51 75
1997.61 73
1997.71 72
1997.81 69
1997.92 66
1998.02 64
1998.12 62
1998.22 63
1998.33 65
1998.43 68
1998.53 72
1998.63 77
1998.73 80
1998.84 83
1998.94 83
1999.04 83
1999.14 82
1999.25 81
1999.35 81
1999.45 83
1999.55 86
1999.65 90
1999.76 95
1999.86 100
1999.96 104
2000.06 106
2000.17 106
2000.27 104
2000.37 99
2000.47 93
2000.58 85
2000.68 77
2000.78 70
2000.88 65
2000.99 60
2001.09 57
2001.19 55
2001.29 53
2001.39 50
2001.50 45
2001.60 39
2001.70 32
2001.80 24
2001.91 16
2002.01 9
2002.11 4
2002.21 1
2002.32 0
2002.42 2
2002.52 6
2002.62 10
2002.73 15
2002.83 20
2002.93 23
2003.03 25
2003.14 26
2003.24 27
2003.34 27
2003.44 27
2003.54 27
2003.65 26
2003.75 25
2003.85 24
2003.95 23
2004.06 23
2004.16 24
2004.26 28
2004.36 35
2004.47 44
2004.57 55
2004.67 67
2004.77 78
2004.88 88
2004.98 95
2005.08 99
2005.18 100
2005.29 97
2005.39 92
2005.49 85
2005.59 76
2005.70 66
2005.80 55
2005.90 43
2006.00 31
2006.11 19
2006.21 9
2006.31 0
2006.41 0
2006.52 0
2006.62 0
2006.72 0
2006.82 0
2006.93 0
2007.03 0
2007.13 0
2007.23 5
2007.34 9
2007.44 14
2007.54 19
2007.64 26
2007.75 33
2007.85 39
2007.95 45
2008.05 50
2008.16 51
2008.26 51
2008.36 49
2008.46 46
2008.57 44
2008.67 44
2008.77 46
2008.87 49
2008.98 53
2009.08 57
2009.18 58
2009.28 56
2009.39 51
2009.49 44
2009.59 35
2009.69 26
2009.80 17
2009.90 10
2010.00 6
2010.11 3
2010.21 4
2010.31 5
2010.41 8
2010.52 12
2010.62 16
2010.72 21
2010.82 26
2010.93 31
2011.03 36
2011.13 40
2011.23 45
2011.34 49
2011.44 53
2011.54 59
2011.64 65
2011.75 72
2011.85 80
2011.95 88
2012.05 96
2012.16 104
2012.26 112
2012.36 119
2012.47 125
2012.57 131
2012.67 134
2012.77 134
2012.88 132
2012.98 127
2013.08 120
2013.18 112
2013.29 103
2013.39 95
2013.49 87
2013.59 79
2013.70 71
2013.80 64
2013.90 57
2014.01 52
2014.11 48
2014.21 47
2014.31 49
2014.42 54
2014.52 60
2014.62 67
2014.72 73
2014.83 78
2014.93 83
2015.03 86
2015.13 89
2015.24 93
2015.34 96
2015.44 99
2015.55 100
2015.65 99
2015.75 96
2015.85 90
2015.96 83
2016.06 75
2016.16 67
2016.26 59
2016.37 53
2016.47 48
2016.57 45
2016.68 45
2016.78 47
2016.88 53
2016.98 61
2017.09 70
2017.19 79
2017.29 87
2017.40 91
2017.50 93
2017.60 91
2017.70 89
2017.81 86
2017.91 83
2018.01 82
2018.11 83
2018.22 85
2018.32 88
2018.42 91
2018.53 94
2018.63 95
2018.73 95
2018.83 94
2018.94 93
2019.04 92
2019.14 92
2019.25 92
2019.35 94
2019.45 94
2019.55 95
2019.66 94
2019.76 91
2019.86 88
2019.97 83
2020.07 80
2020.17 77
2020.27 76
2020.38 75
2020.48 76
2020.58 76
2020.69 76
2020.79 74
2020.89 72
2020.99 70
2021.10 67
2021.20 65
2021.30 64
2021.41 64
2021.51 64
2021.61 65
2021.71 65
2021.82 65
2021.92 65
2022.02 64
2022.13 64
2022.23 64
2022.33 66
2022.43 69
2022.54 75
2022.64 83
2022.74 93
2022.85 103
2022.95 114
2023.05 123
2023.15 131
2023.26 136
2023.36 138
2023.46 137
2023.57 134
2023.67 129
2023.77 124
2023.88 120
2023.98 117
2024.08 115
2024.18 113
2024.29 113
2024.39 112
2024.49 111
2024.60 108
2024.70 104
2024.80 99
2024.90 94
2025.01 88
2025.11 83
2025.21 78
2025.32 75
2025.42 73
2025.52 72
2025.63 72
2025.73 75
2025.83 79
2025.93 84
2026.04 90
2026.14 96
2026.24 102
2026.35 107
2026.45 110
2026.55 111
2026.66 112
2026.76 113
2026.86 115
2026.96 120
2027.07 126
2027.17 135
2027.27 144
2027.38 151
2027.48 154
2027.58 153
2027.69 146
2027.79 135
2027.89 121
2027.99 106
2028.10 92
2028.20 81
2028.30 73
2028.41 69
2028.51 66
2028.61 65
2028.72 64
2028.82 62
2028.92 61
2029.03 59
2029.13 56
2029.23 53
2029.33 49
2029.44 45
2029.54 39
2029.64 34
2029.75 29
2029.85 26
2029.95 26
2030.06 27
2030.16 31
2030.26 36
2030.37 43
2030.47 50
2030.57 57
2030.67 63
2030.78 68
2030.88 71
2030.98 72
2031.09 72
2031.19 70
2031.29 67
2031.40 63
2031.50 57
2031.60 52
2031.71 46
2031.81 40
2031.91 35
2032.02 32
2032.12 30
2032.22 30
2032.32 32
2032.43 34
2032.53 38
2032.63 40
2032.74 42
2032.84 43
2032.94 43
2033.05 42
2033.15 42
2033.25 42
2033.36 41
2033.46 41
2033.56 41
2033.67 40
2033.77 39
2033.87 37
2033.98 35
2034.08 32
2034.18 29
2034.29 26
2034.39 23
2034.49 18
2034.59 14
2034.70 10
2034.80 6
2034.90 3
2035.01 1
2035.11 0
2035.21 0
2035.32 0
2035.42 0
2035.52 0
2035.63 0
2035.73 0
2035.83 0
2035.94 0
2036.04 3
2036.14 6
2036.25 7
2036.35 6
2036.45 3
2036.56 0
2036.66 0
2036.76 0
2036.87 0
2036.97 0
2037.07 7
2037.18 18
2037.28 29
2037.38 39
2037.49 46
2037.59 50
2037.69 50
2037.80 49
2037.90 46
2038.00 44
2038.11 44
2038.21 46
2038.31 50
2038.42 54
2038.52 58
2038.62 59
2038.73 57
2038.83 52
2038.93 45
2039.04 37
2039.14 30
2039.24 26
2039.35 26
2039.45 30
2039.55 36
2039.66 43
2039.76 49
2039.86 55
2039.97 58
2040.07 61
2040.17 62
2040.28 62
2040.38 61
2040.48 59
2040.59 56
2040.69 53
2040.79 49
2040.90 47
2041.00 47
2041.10 50
2041.21 56
2041.31 64
2041.41 72
2041.52 79
2041.62 82
2041.72 83
2041.83 80
2041.93 74
2042.03 67
2042.14 60
2042.24 54
2042.34 50
2042.45 47
2042.55 47
2042.65 48
2042.76 50
2042.86 53
2042.96 58
2043.07 64
2043.17 69
2043.27 74
2043.38 78
2043.48 79
2043.58 79
2043.69 76
2043.79 71
2043.89 65
2044.00 59
2044.10 54
2044.20 50
2044.31 48
2044.41 47
2044.52 50
2044.62 54
2044.72 59
2044.83 66
2044.93 72
2045.03 77
2045.14 80
2045.24 82
2045.34 83
2045.45 83
2045.55 84
2045.65 85
2045.76 86
2045.86 86
2045.96 86
2046.07 84
2046.17 81
2046.27 78
2046.38 74
2046.48 71
2046.59 69
2046.69 71
2046.79 75
2046.90 81
2047.00 90
2047.10 98
2047.21 107
2047.31 115
2047.41 121
2047.52 126
2047.62 131
2047.72 137
2047.83 143
2047.93 149
2048.03 154
2048.14 158
2048.24 160
2048.35 160
2048.45 158
2048.55 156
2048.66 153
2048.76 150
2048.86 147
2048.97 143
2049.07 139
2049.17 133
2049.28 126
2049.38 120
2049.48 114
2049.59 111
2049.69 110
2049.80 112
2049.90 115
2050.00 118
2050.11 121
2050.21 122
2050.31 120
2050.42 116
2050.52 110
2050.62 103
2050.73 97
2050.83 90
2050.93 85
2051.04 79
2051.14 74
2051.25 70
2051.35 65
2051.45 62
2051.56 59
2051.66 58
2051.76 58
2051.87 59
2051.97 61
2052.08 63
2052.18 65
2052.28 68
2052.39 71
2052.49 73
2052.59 76
2052.70 79
2052.80 81
2052.90 82
2053.01 81
2053.11 80
2053.22 77
2053.32 74
2053.42 70
2053.53 67
2053.63 66
2053.73 66
2053.84 67
2053.94 69
2054.04 71
2054.15 72
2054.25 73
2054.36 74
2054.46 75
2054.56 77
2054.67 80
2054.77 85
2054.87 91
2054.98 97
2055.08 104
2055.19 109
2055.29 113
2055.39 115
2055.50 115
2055.60 114
2055.70 110
2055.81 106
2055.91 101
2056.02 95
2056.12 88
2056.22 82
2056.33 77
2056.43 72
2056.53 69
2056.64 66
2056.74 65
2056.85 64
2056.95 64
2057.05 64
2057.16 65
2057.26 66
2057.36 67
2057.47 69
2057.57 71
2057.68 73
2057.78 73
2057.88 72
2057.99 69
2058.09 65
2058.20 60
2058.30 55
2058.40 52
2058.51 51
2058.61 52
2058.71 56
2058.82 61
2058.92 68
2059.03 77
2059.13 85
2059.23 93
2059.34 99
2059.44 103
2059.54 103
2059.65 100
2059.75 94
2059.86 86
2059.96 78
2060.06 70
2060.17 64
2060.27 59
2060.38 56
2060.48 55
2060.58 54
2060.69 54
2060.79 55
2060.90 55
2061.00 57
2061.10 58
2061.21 59
2061.31 60
2061.41 60
2061.52 60
2061.62 59
2061.73 58
2061.83 57
2061.93 57
2062.04 58
2062.14 60
2062.25 63
2062.35 65
2062.45 67
2062.56 66
2062.66 63
2062.77 57
2062.87 49
2062.97 40
2063.08 30
2063.18 20
2063.28 11
2063.39 4
2063.49 0
2063.60 0
2063.70 0
2063.80 0
2063.91 0
2064.01 0
2064.12 0
2064.22 0
2064.32 2
2064.43 4
2064.53 5
2064.64 6
2064.74 8
2064.84 11
2064.95 15
2065.05 19
2065.16 22
2065.26 26
2065.36 29
2065.47 33
2065.57 37
2065.68 41
2065.78 46
2065.88 51
2065.99 55
2066.09 58
2066.20 60
2066.30 61
2066.40 60
2066.51 58
2066.61 56
2066.72 53
2066.82 49
2066.92 44
2067.03 38
2067.13 31
2067.24 23
2067.34 14
2067.44 7
2067.55 0
2067.65 0
2067.76 0
2067.86 0
2067.96 0
2068.07 4
2068.17 11
2068.28 19
2068.38 26
2068.49 31
2068.59 36
2068.69 39
2068.80 41
2068.90 42
2069.01 43
2069.11 44
2069.21 45
2069.32 47
2069.42 50
2069.53 54
2069.63 61
2069.73 69
2069.84 79
2069.94 89
2070.05 100
2070.15 108
2070.25 113
2070.36 114
2070.46 111
2070.57 103
2070.67 93
2070.78 82
2070.88 71
2070.98 62
2071.09 55
2071.19 51
2071.30 49
2071.40 50
2071.50 52
2071.61 55
2071.71 58
2071.82 62
2071.92 66
2072.03 69
2072.13 72
2072.23 75
2072.34 77
2072.44 79
2072.55 79
2072.65 79
2072.75 78
2072.86 78
2072.96 79
2073.07 80
2073.17 84
2073.28 89
2073.38 96
2073.48 104
2073.59 112
2073.69 118
2073.80 123
2073.90 125
2074.00 126
2074.11 125
2074.21 123
2074.32 122
2074.42 122
2074.53 122
2074.63 124
2074.73 126
2074.84 129
2074.94 130
2075.05 130
2075.15 129
2075.26 126
2075.36 122
2075.46 117
2075.57 110
2075.67 103
2075.78 96
2075.88 90
2075.98 85
2076.09 82
2076.19 81
2076.30 82
2076.40 85
2076.51 89
2076.61 93
2076.71 96
2076.82 98
2076.92 97
2077.03 94
2077.13 88
2077.24 82
2077.34 75
2077.44 69
2077.55 64
2077.65 60
2077.76 59
2077.86 59
2077.97 61
2078.07 64
2078.17 68
2078.28 72
2078.38 75
2078.49 77
2078.59 78
2078.70 78
2078.80 78
2078.91 78
2079.01 79
2079.11 81
2079.22 83
2079.32 86
2079.43 88
2079.53 90
2079.64 92
2079.74 94
2079.84 96
2079.95 99
2080.05 102
2080.16 105
2080.26 108
2080.37 110
2080.47 111
2080.57 110
2080.68 109
2080.78 107
2080.89 105
2080.99 104
2081.10 103
2081.20 103
2081.31 103
2081.41 105
2081.51 105
2081.62 106
2081.72 106
2081.83 105
2081.93 104
2082.04 103
2082.14 103
2082.25 105
2082.35 108
2082.45 110
2082.56 113
2082.66 114
2082.77 113
2082.87 110
2082.98 105
2083.08 100
2083.18 96
2083.29 93
2083.39 92
2083.50 92
2083.60 94
2083.71 96
2083.81 97
2083.92 97
2084.02 96
2084.13 94
2084.23 90
2084.33 85
2084.44 79
2084.54 73
2084.65 67
2084.75 61
2084.86 56
2084.96 51
2085.07 48
2085.17 47
2085.27 48
2085.38 51
2085.48 54
2085.59 59
2085.69 62
2085.80 65
2085.90 66
2086.01 65
2086.11 63
2086.21 60
2086.32 57
2086.42 54
2086.53 52
2086.63 50
2086.74 48
2086.84 46
2086.95 44
2087.05 42
2087.16 41
2087.26 40
2087.36 39
2087.47 40
2087.57 43
2087.68 46
2087.78 50
2087.89 54
2087.99 57
2088.10 58
2088.20 59
2088.31 57
2088.41 54
2088.51 50
2088.62 47
2088.72 46
2088.83 48
2088.93 53
2089.04 61
2089.14 71
2089.25 81
2089.35 88
2089.46 92
2089.56 91
2089.67 86
2089.77 79
2089.87 72
2089.98 66
2090.08 64
2090.19 65
2090.29 69
2090.40 76
2090.50 82
2090.61 88
2090.71 91
2090.82 92
2090.92 90
2091.03 86
2091.13 81
2091.23 76
2091.34 72
2091.44 69
2091.55 68
2091.65 69
2091.76 72
2091.86 77
2091.97 84
2092.07 91
2092.18 99
2092.28 105
2092.39 110
2092.49 114
2092.60 115
2092.70 114
2092.80 109
2092.91 103
2093.01 93
2093.12 82
2093.22 71
2093.33 60
2093.43 51
2093.54 46
2093.64 43
2093.75 43
2093.85 46
2093.96 50
2094.06 55
2094.17 60
2094.27 64
2094.37 68
2094.48 72
2094.58 75
2094.69 77
2094.79 78
2094.90 78
2095.00 76
2095.11 74
2095.21 72
2095.32 69
2095.42 68
2095.53 66
2095.63 66
2095.74 66
2095.84 66
2095.95 66
2096.05 67
2096.16 69
2096.26 71
2096.37 73
2096.47 76
2096.57 78
2096.68 80
2096.78 83
2096.89 85
2096.99 87
2097.10 89
2097.20 92
2097.31 95
2097.41 98
2097.52 99
2097.62 100
2097.73 99
2097.83 96
2097.94 91
2098.04 84
2098.15 76
2098.25 69
2098.36 62
2098.46 56
2098.57 51
2098.67 48
2098.78 45
2098.88 43
2098.99 41
2099.09 39
2099.19 37
2099.30 34
2099.40 31
2099.51 29
2099.61 25
2099.72 22
2099.82 19
2099.93 18
2100.03 20
2100.14 26
2100.24 35
2100.35 47
2100.45 60
2100.56 73
2100.66 84
2100.77 91
2100.87 93
2100.98 91
2101.08 87
2101.19 80
2101.29 74
2101.40 68
2101.50 63
2101.61 58
2101.71 54
2101.82 49
2101.92 43
2102.03 37
2102.13 30
2102.24 24
2102.34 19
2102.45 16
2102.55 13
2102.66 10
2102.76 7
2102.87 2
2102.97 0
2103.08 0
2103.18 0
2103.29 0
2103.39 0
2103.50 0
2103.60 0
2103.71 10
2103.81 19
2103.92 28
2104.02 34
2104.13 36
2104.23 36
2104.34 32
2104.44 27
2104.55 21
2104.65 14
2104.76 7
2104.86 0
2104.97 0
2105.07 0
2105.18 0
2105.28 0
2105.38 0
2105.49 0
2105.59 0
2105.70 0
2105.80 1
2105.91 6
2106.02 13
2106.12 21
2106.23 29
2106.33 38
2106.44 46
2106.54 52
2106.65 57
2106.75 59
2106.86 59
2106.96 59
2107.07 60
2107.17 61
2107.28 63
2107.38 66
2107.49 70
2107.59 73
2107.70 76
2107.80 79
2107.91 80
2108.01 81
2108.12 81
2108.22 80
2108.33 80
2108.43 78
2108.54 77
2108.64 75
2108.75 72
2108.85 68
2108.96 63
2109.06 59
2109.17 55
2109.27 54
2109.38 56
2109.48 62
2109.59 71
2109.69 84
2109.80 99
2109.90 115
2110.01 130
2110.11 143
2110.22 154
2110.32 161
2110.43 164
2110.53 163
2110.64 159
2110.74 153
2110.85 146
2110.95 139
2111.06 133
2111.16 129
2111.27 127
2111.37 125
2111.48 124
2111.58 123
2111.69 121
2111.79 118
2111.90 114
2112.00 110
2112.11 105
2112.22 100
2112.32 96
2112.43 91
2112.53 86
2112.64 81
2112.74 77
2112.85 73
2112.95 71
2113.06 69
2113.16 69
2113.27 70
2113.37 73
2113.48 76
2113.58 78
2113.69 80
2113.79 81
2113.90 81
2114.00 80
2114.11 80
2114.21 81
2114.32 83
2114.42 86
2114.53 90
2114.63 94
2114.74 96
2114.85 96
2114.95 93
2115.06 88
2115.16 82
2115.27 76
2115.37 72
2115.48 68
2115.58 67
2115.69 68
2115.79 70
2115.90 73
2116.00 77
2116.11 80
2116.21 82
2116.32 84
2116.42 83
2116.53 81
2116.63 76
2116.74 70
2116.85 63
2116.95 57
2117.06 53
2117.16 51
2117.27 52
2117.37 56
2117.48 60
2117.58 63
2117.69 63
2117.79 59
2117.90 53
2118.00 44
2118.11 34
2118.21 25
2118.32 19
2118.42 17
2118.53 19
2118.64 24
2118.74 30
2118.85 35
2118.95 39
2119.06 39
2119.16 36
2119.27 30
2119.37 22
2119.48 14
2119.58 7
2119.69 1
2119.79 0
2119.90 0
2120.00 0
2120.11 4
2120.22 9
2120.32 15
2120.43 21
2120.53 26
2120.64 31
2120.74 35
2120.85 39
2120.95 41
2121.06 43
2121.16 43
2121.27 40
2121.37 36
2121.48 31
2121.59 25
2121.69 19
2121.80 14
2121.90 10
2122.01 8
2122.11 6
2122.22 6
2122.32 7
2122.43 7
2122.53 8
2122.64 10
2122.74 11
2122.85 12
2122.96 13
2123.06 13
2123.17 13
2123.27 12
2123.38 12
2123.48 12
2123.59 14
2123.69 17
2123.80 21
2123.90 27
2124.01 32
2124.12 38
2124.22 42
2124.33 46
2124.43 48
2124.54 49
2124.64 49
2124.75 49
2124.85 50
2124.96 52
2125.07 55
2125.17 58
2125.28 62
2125.38 66
2125.49 69
2125.59 70
2125.70 70
2125.80 68
2125.91 66
2126.01 62
2126.12 58
2126.23 55
2126.33 51
2126.44 46
2126.54 40
2126.65 32
2126.75 23
2126.86 14
2126.96 4
2127.07 0
2127.18 0
2127.28 0
2127.39 0
2127.49 0
2127.60 0
2127.70 0
2127.81 0
2127.91 4
2128.02 10
2128.13 17
2128.23 24
2128.34 29
2128.44 34
2128.55 37
2128.65 38
2128.76 38
2128.86 37
2128.97 35
2129.08 33
2129.18 33
2129.29 35
2129.39 37
2129.50 41
2129.60 43
2129.71 45
2129.81 45
2129.92 42
2130.03 38
2130.13 33
2130.24 28
2130.34 24
2130.45 21
2130.55 20
2130.66 19
2130.77 18
2130.87 17
2130.98 15
2131.08 12
2131.19 9
2131.29 6
2131.40 3
2131.50 1
2131.61 0
2131.72 0
2131.82 1
2131.93 3
2132.03 6
2132.14 11
2132.24 16
2132.35 20
2132.46 23
2132.56 24
2132.67 23
2132.77 20
2132.88 15
2132.98 10
2133.09 5
2133.20 1
2133.30 0
2133.41 0
2133.51 0
2133.62 0
2133.72 1
2133.83 6
2133.94 13
2134.04 21
2134.15 29
2134.25 37
2134.36 44
2134.46 49
2134.57 51
2134.68 51
2134.78 49
2134.89 46
2134.99 44
2135.10 43
2135.20 43
2135.31 46
2135.42 51
2135.52 57
2135.63 63
2135.73 70
2135.84 76
2135.94 81
2136.05 85
2136.16 86
2136.26 85
2136.37 80
2136.47 74
2136.58 66
2136.68 57
2136.79 50
2136.90 44
2137.00 42
2137.11 43
2137.21 46
2137.32 50
2137.42 54
2137.53 57
2137.64 58
2137.74 59
2137.85 59
2137.95 58
2138.06 57
2138.17 55
2138.27 51
2138.38 47
2138.48 42
2138.59 36
2138.69 30
2138.80 25
2138.91 21
2139.01 18
2139.12 17
2139.22 18
2139.33 19
2139.44 23
2139.54 27
2139.65 33
2139.75 39
2139.86 46
2139.96 52
2140.07 58
2140.18 62
2140.28 66
2140.39 68
2140.49 69
2140.60 70
2140.71 70
2140.81 71
2140.92 73
2141.02 75
2141.13 79
2141.24 82
2141.34 85
2141.45 86
2141.55 85
2141.66 81
2141.76 74
2141.87 66
2141.98 59
2142.08 54
2142.19 51
2142.29 52
2142.40 56
2142.51 61
2142.61 68
2142.72 74
2142.82 81
2142.93 87
2143.04 92
2143.14 97
2143.25 101
2143.35 103
2143.46 103
2143.57 101
2143.67 98
2143.78 95
2143.88 91
2143.99 89
2144.10 89
2144.20 91
2144.31 96
2144.41 103
2144.52 112
2144.62 121
2144.73 130
2144.84 138
2144.94 143
2145.05 145
2145.15 145
2145.26 142
2145.37 139
2145.47 135
2145.58 131
2145.68 127
2145.79 123
2145.90 119
2146.00 114
2146.11 109
2146.21 104
2146.32 99
2146.43 94
2146.53 89
2146.64 85
2146.74 81
2146.85 78
2146.96 76
2147.06 73
2147.17 71
2147.28 70
2147.38 68
2147.49 67
2147.59 65
2147.70 64
2147.81 63
2147.91 63
2148.02 62
2148.12 62
2148.23 61
2148.34 58
2148.44 54
2148.55 49
2148.65 43
2148.76 37
2148.87 33
2148.97 33
2149.08 36
2149.18 43
2149.29 53
2149.40 64
2149.50 75
2149.61 85
2149.71 90
2149.82 92
2149.93 89
2150.03 83
2150.14 76
2150.25 67
2150.35 60
2150.46 54
2150.56 51
2150.67 52
2150.78 54
2150.88 59
2150.99 65
2151.09 72
2151.20 78
2151.31 83
2151.41 87
2151.52 88
2151.62 86
2151.73 81
2151.84 74
2151.94 66
2152.05 57
2152.16 48
2152.26 42
2152.37 38
2152.47 38
2152.58 42
2152.69 49
2152.79 58
2152.90 67
2153.00 75
2153.11 80
2153.22 81
2153.32 80
2153.43 76
2153.54 70
2153.64 64
2153.75 59
2153.85 57
2153.96 59
2154.07 63
2154.17 71
2154.28 81
2154.39 92
2154.49 105
2154.60 117
2154.70 129
2154.81 139
2154.92 149
2155.02 157
2155.13 163
2155.24 166
2155.34 167
2155.45 166
2155.55 164
2155.66 162
2155.77 159
2155.87 159
2155.98 160
2156.09 162
2156.19 165
2156.30 167
2156.40 167
2156.51 164
2156.62 159
2156.72 150
2156.83 139
2156.94 127
2157.04 115
2157.15 103
2157.25 92
2157.36 81
2157.47 71
2157.57 64
2157.68 59
2157.79 58
2157.89 61
2158.00 68
2158.10 80
2158.21 94
2158.32 109
2158.42 124
2158.53 138
2158.64 148
2158.74 156
2158.85 160
2158.96 161
2159.06 160
2159.17 157
2159.27 151
2159.38 144
2159.49 136
2159.59 126
2159.70 117
2159.81 109
2159.91 105
2160.02 105
2160.12 111
2160.23 121
2160.34 135
2160.44 149
2160.55 161
2160.66 170
2160.76 172
2160.87 169
2160.98 161
2161.08 151
2161.19 140
2161.29 130
2161.40 121
2161.51 115
2161.61 111
2161.72 107
2161.83 105
2161.93 103
2162.04 100
2162.15 97
2162.25 94
2162.36 90
2162.47 85
2162.57 81
2162.68 77
2162.78 74
2162.89 72
2163.00 73
2163.10 75
2163.21 79
2163.32 85
2163.42 91
2163.53 98
2163.64 105
2163.74 111
2163.85 116
2163.96 119
2164.06 120
2164.17 119
2164.27 115
2164.38 110
2164.49 105
2164.59 100
2164.70 96
2164.81 93
2164.91 91
2165.02 90
2165.13 88
2165.23 86
2165.34 83
2165.45 79
2165.55 76
2165.66 73
2165.77 71
2165.87 71
2165.98 71
2166.08 71
2166.19 71
2166.30 70
2166.40 66
2166.51 61
2166.62 54
2166.72 46
2166.83 37
2166.94 29
2167.04 23
2167.15 18
2167.26 14
2167.36 12
2167.47 11
2167.58 10
2167.68 9
2167.79 7
2167.90 4
2168.00 1
2168.11 0
2168.22 0
2168.32 0
2168.43 0
2168.53 0
2168.64 0
2168.75 0
2168.85 4
2168.96 12
2169.07 21
2169.17 28
2169.28 34
2169.39 38
2169.49 40
2169.60 41
2169.71 41
2169.81 42
2169.92 43
2170.03 44
2170.13 46
2170.24 47
2170.35 47
2170.45 47
2170.56 46
2170.67 46
2170.77 47
2170.88 49
2170.99 53
2171.09 56
2171.20 59
2171.31 62
2171.41 62
2171.52 62
2171.63 59
2171.73 56
2171.84 52
2171.95 49
2172.05 46
2172.16 44
2172.27 43
2172.37 43
2172.48 45
2172.59 47
2172.69 52
2172.80 59
2172.91 68
2173.01 81
2173.12 95
2173.23 109
2173.33 120
2173.44 129
2173.55 132
2173.65 132
2173.76 129
2173.87 125
2173.97 122
2174.08 121
2174.19 124
2174.29 130
2174.40 138
2174.51 145
2174.61 151
2174.72 153
2174.83 152
2174.93 147
2175.04 140
2175.15 133
2175.25 128
2175.36 125
2175.47 124
2175.57 126
2175.68 129
2175.79 131
2175.89 131
2176.00 129
2176.11 125
2176.21 119
2176.32 111
2176.43 102
2176.53 93
2176.64 83
2176.75 73
2176.85 62
2176.96 52
2177.07 42
2177.18 33
2177.28 26
2177.39 20
2177.50 17
2177.60 15
2177.71 14
2177.82 14
2177.92 15
2178.03 17
2178.14 18
2178.24 20
2178.35 22
2178.46 24
2178.56 28
2178.67 33
2178.78 38
2178.88 45
2178.99 52
2179.10 60
2179.20 67
2179.31 73
2179.42 78
2179.52 81
2179.63 82
2179.74 81
2179.85 79
2179.95 76
2180.06 73
2180.17 70
2180.27 69
2180.38 70
2180.49 73
2180.59 77
2180.70 83
2180.81 88
2180.91 93
2181.02 95
2181.13 94
2181.23 90
2181.34 83
2181.45 75
2181.56 65
2181.66 57
2181.77 51
2181.88 48
2181.98 49
2182.09 51
2182.20 56
2182.30 61
2182.41 66
2182.52 69
2182.62 70
2182.73 70
2182.84 67
2182.94 63
2183.05 57
2183.16 49
2183.27 42
2183.37 35
2183.48 31
2183.59 29
2183.69 32
2183.80 38
2183.91 48
2184.01 60
2184.12 71
2184.23 79
2184.33 83
2184.44 82
2184.55 77
2184.66 70
2184.76 62
2184.87 55
2184.98 51
2185.08 50
2185.19 51
2185.30 54
2185.40 57
2185.51 61
2185.62 65
2185.73 70
2185.83 75
2185.94 80
2186.05 86
2186.15 91
2186.26 96
2186.37 100
2186.47 102
2186.58 104
2186.69 104
2186.80 104
2186.90 104
2187.01 103
2187.12 101
2187.22 98
2187.33 94
2187.44 90
2187.54 86
2187.65 84
2187.76 82
2187.87 82
2187.97 83
2188.08 84
2188.19 87
2188.29 90
2188.40 94
2188.51 99
2188.62 107
2188.72 117
2188.83 130
2188.94 143
2189.04 157
2189.15 168
2189.26 177
2189.36 183
2189.47 186
2189.58 186
2189.69 185
2189.79 183
2189.90 182
2190.01 183
2190.11 184
2190.22 187
2190.33 192
2190.44 197
2190.54 202
2190.65 206
2190.76 208
2190.86 206
2190.97 201
2191.08 192
2191.19 181
2191.29 168
2191.40 155
2191.51 143
2191.61 134
2191.72 126
2191.83 120
2191.94 115
2192.04 111
2192.15 107
2192.26 105
2192.36 103
2192.47 102
2192.58 102
2192.69 101
2192.79 100
2192.90 97
2193.01 95
2193.11 92
2193.22 89
2193.33 86
2193.44 84
2193.54 81
2193.65 78
2193.76 75
2193.86 72
2193.97 67
2194.08 63
2194.19 58
2194.29 54
2194.40 50
2194.51 47
2194.61 45
2194.72 45
2194.83 47
2194.94 50
2195.04 53
2195.15 56
2195.26 57
2195.36 57
2195.47 54
2195.58 50
2195.69 46
2195.79 43
2195.90 41
2196.01 42
2196.12 45
2196.22 49
2196.33 56
2196.44 63
2196.54 69
2196.65 75
2196.76 80
2196.87 83
2196.97 84
2197.08 83
2197.19 80
2197.30 76
2197.40 71
2197.51 66
2197.62 62
2197.72 60
2197.83 59
2197.94 59
2198.05 60
2198.15 62
2198.26 63
2198.37 65
2198.48 66
2198.58 66
2198.69 66
2198.80 65
2198.90 62
2199.01 58
2199.12 53
2199.23 49
2199.33 45
2199.44 43
2199.55 45
2199.66 49
2199.76 57
2199.87 67
2199.98 77
2200.09 86
2200.19 93
2200.30 95
2200.41 93
2200.51 85
2200.62 74
2200.73 61
2200.84 47
2200.94 34
2201.05 23
2201.16 15
2201.27 10
2201.37 8
2201.48 7
2201.59 8
2201.70 11
2201.80 16
2201.91 21
2202.02 27
2202.13 33
2202.23 37
2202.34 40
2202.45 40
2202.55 37
2202.66 34
2202.77 29
2202.88 25
2202.98 22
2203.09 20
2203.20 18
2203.31 18
2203.41 19
2203.52 20
2203.63 22
2203.74 25
2203.84 28
2203.95 31
2204.06 35
2204.17 39
2204.27 43
2204.38 46
2204.49 48
2204.60 50
2204.70 51
2204.81 52
2204.92 51
2205.03 50
2205.13 48
2205.24 45
2205.35 43
2205.46 42
2205.56 44
2205.67 48
2205.78 56
2205.89 66
2205.99 77
2206.10 88
2206.21 95
2206.32 100
2206.42 102
2206.53 102
2206.64 100
2206.75 97
2206.85 95
2206.96 92
2207.07 89
2207.18 86
2207.28 83
2207.39 80
2207.50 79
2207.61 79
2207.71 80
2207.82 81
2207.93 83
2208.04 84
2208.14 85
2208.25 85
2208.36 86
2208.47 87
2208.57 88
2208.68 90
2208.79 91
2208.90 93
2209.00 94
2209.11 94
2209.22 94
2209.33 95
2209.43 98
2209.54 102
2209.65 109
2209.76 117
2209.86 126
2209.97 134
2210.08 138
2210.19 140
2210.29 138
2210.40 133
2210.51 128
2210.62 123
2210.72 120
2210.83 118
2210.94 119
2211.05 120
2211.15 122
2211.26 121
2211.37 119
2211.48 115
2211.59 111
2211.69 106
2211.80 103
2211.91 100
2212.02 98
2212.12 97
2212.23 95
2212.34 94
2212.45 91
2212.55 89
2212.66 87
2212.77 85
2212.88 85
2212.98 85
2213.09 86
2213.20 86
2213.31 87
2213.42 86
2213.52 85
2213.63 82
2213.74 79
2213.85 76
2213.95 72
2214.06 68
2214.17 65
2214.28 62
2214.38 61
2214.49 61
2214.60 62
2214.71 63
2214.81 63
2214.92 63
2215.03 61
2215.14 57
2215.25 51
2215.35 44
2215.46 37
2215.57 30
2215.68 24
2215.78 20
2215.89 18
2216.00 19
2216.11 21
2216.22 25
2216.32 29
2216.43 33
2216.54 37
2216.65 39
2216.75 41
2216.86 41
2216.97 40
2217.08 39
2217.18 38
2217.29 38
2217.40 40
2217.51 42
2217.62 45
2217.72 46
2217.83 46
2217.94 44
2218.05 40
2218.15 34
2218.26 27
2218.37 21
2218.48 16
2218.59 13
2218.69 11
2218.80 11
2218.91 11
2219.02 11
2219.12 10
2219.23 8
2219.34 4
2219.45 0
2219.56 0
2219.66 0
2219.77 0
2219.88 0
2219.99 0
2220.10 0
2220.20 3
2220.31 15
2220.42 29
2220.53 41
2220.63 53
2220.74 62
2220.85 69
2220.96 75
2221.07 79
2221.17 84
2221.28 87
2221.39 89
2221.50 90
2221.60 89
2221.71 85
2221.82 78
2221.93 70
2222.04 60
2222.14 51
2222.25 43
2222.36 36
2222.47 32
2222.58 30
2222.68 30
2222.79 30
2222.90 32
2223.01 33
2223.12 33
2223.22 34
2223.33 35
2223.44 36
2223.55 38
2223.65 41
2223.76 45
2223.87 49
2223.98 53
2224.09 56
2224.19 57
2224.30 56
2224.41 54
2224.52 51
2224.63 48
2224.73 45
2224.84 45
2224.95 46
2225.06 50
2225.17 55
2225.27 60
2225.38 64
2225.49 67
2225.60 68
2225.71 67
2225.81 64
2225.92 62
2226.03 60
2226.14 59
2226.25 60
2226.35 63
2226.46 66
2226.57 70
2226.68 74
2226.79 77
2226.89 78
2227.00 78
2227.11 76
2227.22 73
2227.33 69
2227.43 66
2227.54 63
2227.65 61
2227.76 59
2227.87 59
2227.97 58
2228.08 57
2228.19 57
2228.30 55
2228.41 53
2228.51 51
2228.62 47
2228.73 43
2228.84 39
2228.95 35
2229.05 31
2229.16 29
2229.27 27
2229.38 27
2229.49 28
2229.59 29
2229.70 30
2229.81 31
2229.92 32
2230.03 35
2230.13 38
2230.24 43
2230.35 49
2230.46 54
2230.57 58
2230.67 60
2230.78 60
2230.89 57
2231.00 52
2231.11 47
2231.22 42
2231.32 38
2231.43 35
2231.54 33
2231.65 30
2231.76 27
2231.86 23
2231.97 17
2232.08 11
2232.19 5
2232.30 0
2232.40 0
2232.51 0
2232.62 0
2232.73 0
2232.84 7
2232.94 15
2233.05 25
2233.16 34
2233.27 42
2233.38 47
2233.49 49
2233.59 48
2233.70 46
2233.81 44
2233.92 45
2234.03 48
2234.13 55
2234.24 65
2234.35 75
2234.46 84
2234.57 90
2234.68 93
2234.78 93
2234.89 90
2235.00 85
2235.11 79
2235.22 71
2235.32 63
2235.43 53
2235.54 43
2235.65 33
2235.76 24
2235.87 18
2235.97 14
2236.08 15
2236.19 19
2236.30 26
2236.41 33
2236.51 41
2236.62 47
2236.73 50
2236.84 52
2236.95 51
2237.06 51
2237.16 52
2237.27 56
2237.38 64
2237.49 73
2237.60 84
2237.71 94
2237.81 101
2237.92 104
2238.03 101
2238.14 95
2238.25 85
2238.36 73
2238.46 62
2238.57 51
2238.68 42
2238.79 34
2238.90 29
2239.00 24
2239.11 20
2239.22 17
2239.33 13
2239.44 9
2239.55 5
2239.65 1
2239.76 0
2239.87 0
2239.98 0
2240.09 0
2240.20 0
2240.30 0
2240.41 0
2240.52 0
2240.63 2
2240.74 4
2240.85 7
2240.95 11
2241.06 17
2241.17 23
2241.28 30
2241.39 37
2241.50 44
2241.60 51
2241.71 58
2241.82 63
2241.93 67
2242.04 70
2242.15 70
2242.25 69
2242.36 65
2242.47 61
2242.58 56
2242.69 52
2242.80 50
2242.90 50
2243.01 53
2243.12 58
2243.23 65
2243.34 73
2243.45 82
2243.56 91
2243.66 100
2243.77 110
2243.88 118
2243.99 125
2244.10 130
2244.21 131
2244.31 129
2244.42 123
2244.53 114
2244.64 102
2244.75 89
2244.86 75
2244.96 63
2245.07 51
2245.18 42
2245.29 36
2245.40 34
2245.51 35
2245.62 39
2245.72 45
2245.83 52
2245.94 59
2246.05 65
2246.16 71
2246.27 75
2246.37 78
2246.48 81
2246.59 83
2246.70 86
2246.81 88
2246.92 89
2247.03 90
2247.13 89
2247.24 85
2247.35 80
2247.46 72
2247.57 63
2247.68 53
2247.78 43
2247.89 33
2248.00 25
2248.11 18
2248.22 13
2248.33 11
2248.44 12
2248.54 14
2248.65 18
2248.76 22
2248.87 27
2248.98 31
2249.09 35
2249.20 37
2249.30 38
2249.41 38
2249.52 38
2249.63 38
2249.74 39
2249.85 41
2249.95 44
2250.06 48
2250.17 52
2250.28 55
2250.39 58
2250.50 59
2250.61 59
2250.71 57
2250.82 55
2250.93 52
2251.04 48
2251.15 43
2251.26 39
2251.37 34
2251.47 29
2251.58 25
2251.69 22
2251.80 20
2251.91 20
2252.02 22
2252.13 25
2252.24 28
2252.34 31
2252.45 34
2252.56 35
2252.67 34
2252.78 33
2252.89 31
2253.00 30
2253.10 30
2253.21 33
2253.32 37
2253.43 43
2253.54 50
2253.65 56
2253.76 60
2253.86 63
2253.97 64
2254.08 64
2254.19 64
2254.30 66
2254.41 69
2254.52 73
2254.62 79
2254.73 85
2254.84 92
2254.95 99
2255.06 105
2255.17 112
2255.28 118
2255.39 123
2255.49 127
2255.60 130
2255.71 132
2255.82 133
2255.93 133
2256.04 133
2256.15 134
2256.26 136
2256.36 139
2256.47 142
2256.58 144
2256.69 145
2256.80 144
2256.91 142
2257.02 139
2257.12 137
2257.23 135
2257.34 134
2257.45 132
2257.56 129
2257.67 123
2257.78 115
2257.89 106
2257.99 95
2258.10 85
2258.21 77
2258.32 71
2258.43 69
2258.54 71
2258.65 74
2258.76 80
2258.86 86
2258.97 91
2259.08 95
2259.19 98
2259.30 99
2259.41 99
2259.52 97
2259.63 95
2259.73 92
2259.84 89
2259.95 88
2260.06 87
2260.17 87
2260.28 88
2260.39 89
2260.50 89
2260.61 87
2260.71 83
2260.82 76
2260.93 68
2261.04 58
2261.15 47
2261.26 37
2261.37 28
2261.48 21
2261.58 15
2261.69 10
2261.80 7
2261.91 6
2262.02 5
2262.13 6
2262.24 6
2262.35 7
2262.46 8
2262.56 8
2262.67 6
2262.78 4
2262.89 0
2263.00 0
2263.11 0
2263.22 0
2263.33 0
2263.44 0
2263.54 0
2263.65 2
2263.76 10
2263.87 17
2263.98 23
2264.09 28
2264.20 31
2264.31 35
2264.42 41
2264.52 48
2264.63 57
2264.74 67
2264.85 76
2264.96 84
2265.07 89
2265.18 91
2265.29 91
2265.40 90
2265.50 89
2265.61 89
2265.72 90
2265.83 93
2265.94 97
2266.05 101
2266.16 103
2266.27 104
2266.38 103
2266.48 101
2266.59 98
2266.70 96
2266.81 94
2266.92 93
2267.03 92
2267.14 90
2267.25 87
2267.36 83
2267.47 76
2267.57 69
2267.68 60
2267.79 51
2267.90 44
2268.01 38
2268.12 34
2268.23 32
2268.34 33
2268.45 36
2268.56 39
2268.66 44
2268.77 48
2268.88 51
2268.99 53
2269.10 53
2269.21 52
2269.32 50
2269.43 50
2269.54 52
2269.65 56
2269.75 63
2269.86 73
2269.97 84
2270.08 94
2270.19 102
2270.30 106
2270.41 106
2270.52 103
2270.63 96
2270.74 89
2270.84 82
2270.95 76
2271.06 74
2271.17 76
2271.28 82
2271.39 92
2271.50 103
2271.61 115
2271.72 126
2271.83 133
2271.94 136
2272.04 135
2272.15 130
2272.26 123
2272.37 116
2272.48 110
2272.59 105
2272.70 103
2272.81 102
2272.92 100
2273.03 98
2273.14 94
2273.24 89
2273.35 84
2273.46 79
2273.57 76
2273.68 74
2273.79 72
2273.90 72
2274.01 71
2274.12 69
2274.23 67
2274.34 65
2274.45 63
2274.55 62
2274.66 62
2274.77 62
2274.88 64
2274.99 65
2275.10 67
2275.21 69
2275.32 71
2275.43 71
2275.54 70
2275.65 68
2275.75 64
2275.86 60
2275.97 55
2276.08 50
2276.19 47
2276.30 45
2276.41 45
2276.52 46
2276.63 46
2276.74 46
2276.85 46
2276.96 44
2277.07 42
2277.17 39
2277.28 36
2277.39 34
2277.50 32
2277.61 31
2277.72 32
2277.83 33
2277.94 35
2278.05 37
2278.16 38
2278.27 38
2278.38 37
2278.49 36
2278.59 35
2278.70 34
2278.81 34
2278.92 36
2279.03 40
2279.14 45
2279.25 52
2279.36 58
2279.47 64
2279.58 69
2279.69 71
2279.80 70
2279.91 68
2280.01 65
2280.12 61
2280.23 59
2280.34 58
2280.45 59
2280.56 62
2280.67 65
2280.78 69
2280.89 73
2281.00 75
2281.11 76
2281.22 74
2281.33 71
2281.44 67
2281.54 61
2281.65 56
2281.76 50
2281.87 45
2281.98 41
2282.09 40
2282.20 39
2282.31 40
2282.42 43
2282.53 45
2282.64 48
2282.75 50
2282.86 51
2282.97 49
2283.08 46
2283.18 40
2283.29 33
2283.40 25
2283.51 16
2283.62 6
2283.73 0
2283.84 0
2283.95 0
2284.06 0
2284.17 0
2284.28 0
2284.39 0
2284.50 0
2284.61 5
2284.72 17
2284.83 29
2284.93 40
2285.04 50
2285.15 58
2285.26 64
2285.37 70
2285.48 76
2285.59 82
2285.70 87
2285.81 93
2285.92 100
2286.03 105
2286.14 111
2286.25 115
2286.36 119
2286.47 121
2286.58 121
2286.69 119
2286.79 115
2286.90 109
2287.01 101
2287.12 93
2287.23 84
2287.34 77
2287.45 71
2287.56 67
2287.67 64
2287.78 62
2287.89 61
2288.00 60
2288.11 60
2288.22 59
2288.33 60
2288.44 61
2288.55 62
2288.66 65
2288.76 67
2288.87 70
2288.98 72
2289.09 72
2289.20 71
2289.31 68
2289.42 65
2289.53 61
2289.64 58
2289.75 54
2289.86 51
2289.97 49
2290.08 47
2290.19 48
2290.30 50
2290.41 56
2290.52 65
2290.63 76
2290.74 88
2290.85 99
2290.96 107
2291.06 111
2291.17 111
2291.28 107
2291.39 100
2291.50 90
2291.61 77
2291.72 63
2291.83 48
2291.94 34
2292.05 20
2292.16 9
2292.27 1
2292.38 0
2292.49 0
2292.60 0
2292.71 0
2292.82 4
2292.93 8
2293.04 13
2293.15 17
2293.26 20
2293.37 21
2293.48 20
2293.58 17
2293.69 14
2293.80 11
2293.91 9
2294.02 9
2294.13 10
2294.24 13
2294.35 17
2294.46 20
2294.57 22
2294.68 24
2294.79 24
2294.90 24
2295.01 23
2295.12 22
2295.23 21
2295.34 21
2295.45 23
2295.56 25
2295.67 29
2295.78 34
2295.89 40
2296.00 46
2296.11 52
2296.22 58
2296.33 63
2296.44 67
2296.54 71
2296.65 74
2296.76 76
2296.87 76
2296.98 74
2297.09 71
2297.20 68
2297.31 64
2297.42 61
2297.53 59
2297.64 60
2297.75 61
2297.86 63
2297.97 66
2298.08 67
2298.19 68
2298.30 67
2298.41 67
2298.52 66
2298.63 66
2298.74 65
2298.85 65
2298.96 64
2299.07 63
2299.18 61
2299.29 59
2299.40 57
2299.51 55
2299.62 55
2299.73 56
2299.84 57
2299.95 59
2300.06 60
2300.17 61
2300.28 62
2300.39 62
2300.49 62
2300.60 62
2300.71 63
2300.82 64
2300.93 64
2301.04 65
2301.15 64
2301.26 61
2301.37 58
2301.48 53
2301.59 49
2301.70 45
2301.81 44
2301.92 45
2302.03 49
2302.14 55
2302.25 63
2302.36 71
2302.47 79
2302.58 86
2302.69 91
2302.80 96
2302.91 99
2303.02 102
2303.13 105
2303.24 107
2303.35 107
2303.46 105
2303.57 102
2303.68 96
2303.79 88
2303.90 79
2304.01 69
2304.12 61
2304.23 54
2304.34 48
2304.45 45
2304.56 43
2304.67 42
2304.78 41
2304.89 39
2305.00 37
2305.11 34
2305.22 32
2305.33 30
2305.44 29
2305.55 30
2305.66 32
2305.77 34
2305.88 35
2305.99 35
2306.10 33
2306.21 29
2306.32 25
2306.43 20
2306.54 16
2306.65 14
2306.76 15
2306.87 17
2306.98 22
2307.09 28
2307.20 36
2307.31 44
2307.42 51
2307.53 58
2307.64 62
2307.75 64
2307.85 63
2307.96 59
2308.07 54
2308.18 48
2308.29 44
2308.40 43
2308.51 45
2308.62 49
2308.73 56
2308.84 62
2308.95 68
2309.06 71
2309.17 71
2309.28 68
2309.39 63
2309.50 56
2309.61 50
2309.72 44
2309.83 39
2309.94 35
2310.05 33
2310.16 33
2310.27 34
2310.38 35
2310.49 38
2310.60 40
2310.71 43
2310.82 45
2310.93 47
2311.04 47
2311.15 47
2311.26 45
2311.37 41
2311.48 35
2311.59 28
2311.70 19
2311.81 11
2311.92 5
2312.03 1
2312.14 0
2312.25 1
2312.36 3
2312.47 7
2312.58 9
2312.69 9
2312.80 8
2312.92 4
2313.03 0
2313.14 0
2313.25 0
2313.36 0
2313.47 0
2313.58 0
2313.69 0
2313.80 4
2313.91 11
2314.02 17
2314.13 22
2314.24 27
2314.35 30
2314.46 34
2314.57 38
2314.68 43
2314.79 47
2314.90 51
2315.01 54
2315.12 56
2315.23 57
2315.34 58
2315.45 59
2315.56 62
2315.67 67
2315.78 74
2315.89 82
2316.00 91
2316.11 100
2316.22 107
2316.33 112
2316.44 114
2316.55 114
2316.66 113
2316.77 112
2316.88 112
2316.99 114
2317.10 116
2317.21 119
2317.32 123
2317.43 126
2317.54 128
2317.65 129
2317.76 129
2317.87 128
2317.98 127
2318.09 127
2318.20 127
2318.31 130
2318.42 135
2318.53 141
2318.64 149
2318.75 158
2318.86 167
2318.97 175
2319.08 181
2319.19 185
2319.30 187
2319.41 189
2319.52 191
2319.63 193
2319.74 194
2319.85 196
2319.96 196
2320.07 195
2320.18 192
2320.30 186
2320.41 178
2320.52 170
2320.63 160
2320.74 151
2320.85 143
2320.96 136
2321.07 130
2321.18 126
2321.29 123
2321.40 123
2321.51 122
2321.62 122
2321.73 121
2321.84 117
2321.95 112
2322.06 105
2322.17 98
2322.28 92
2322.39 90
2322.50 93
2322.61 99
2322.72 109
2322.83 119
2322.94 129
2323.05 136
2323.16 140
2323.27 140
2323.38 138
2323.49 134
2323.60 130
2323.71 126
2323.82 123
2323.93 120
2324.04 116
2324.16 111
2324.27 106
2324.38 99
2324.49 91
2324.60 82
2324.71 72
2324.82 62
2324.93 52
2325.04 43
2325.15 36
2325.26 32
2325.37 32
2325.48 36
2325.59 43
2325.70 52
2325.81 63
2325.92 73
2326.03 83
2326.14 91
2326.25 97
2326.36 100
2326.47 100
2326.58 96
2326.69 89
2326.80 80
2326.91 69
2327.02 58
2327.13 48
2327.25 39
2327.36 32
2327.47 27
2327.58 24
2327.69 21
2327.80 20
2327.91 20
2328.02 21
2328.13 22
2328.24 23
2328.35 23
2328.46 22
2328.57 20
2328.68 18
2328.79 15
2328.90 13
2329.01 13
2329.12 16
2329.23 19
2329.34 24
2329.45 29
2329.56 32
2329.67 33
2329.79 32
2329.90 29
2330.01 25
2330.12 21
2330.23 19
2330.34 17
2330.45 17
2330.56 18
2330.67 20
2330.78 21
2330.89 22
2331.00 23
2331.11 23
2331.22 23
2331.33 24
2331.44 24
2331.55 26
2331.66 28
2331.77 31
2331.88 35
2332.00 40
2332.11 47
2332.22 54
2332.33 62
2332.44 71
2332.55 79
2332.66 87
2332.77 94
2332.88 100
2332.99 105
2333.10 110
2333.21 112
2333.32 112
2333.43 109
2333.54 103
2333.65 96
2333.76 86
2333.87 77
2333.98 70
2334.10 64
2334.21 61
2334.32 59
2334.43 59
2334.54 60
2334.65 61
2334.76 61
2334.87 61
2334.98 60
2335.09 60
2335.20 61
2335.31 62
2335.42 64
2335.53 67
2335.64 71
2335.75 75
2335.86 80
2335.98 83
2336.09 86
2336.20 87
2336.31 86
2336.42 84
2336.53 80
2336.64 77
2336.75 74
2336.86 72
2336.97 69
2337.08 66
2337.19 61
2337.30 56
2337.41 49
2337.52 43
2337.63 37
2337.75 34
2337.86 35
2337.97 38
2338.08 43
2338.19 49
2338.30 55
2338.41 59
2338.52 59
2338.63 57
2338.74 53
2338.85 48
2338.96 44
2339.07 40
2339.18 39
2339.29 39
2339.41 39
2339.52 39
2339.63 38
2339.74 36
2339.85 34
2339.96 33
2340.07 34
2340.18 39
2340.29 47
2340.40 59
2340.51 72
2340.62 85
2340.73 97
2340.84 106
2340.96 111
2341.07 113
2341.18 112
2341.29 109
2341.40 106
2341.51 103
2341.62 101
2341.73 100
2341.84 101
2341.95 103
2342.06 105
2342.17 107
2342.28 108
2342.40 108
2342.51 105
2342.62 101
2342.73 96
2342.84 92
2342.95 88
2343.06 86
2343.17 84
2343.28 83
2343.39 83
2343.50 82
2343.61 81
2343.72 79
2343.84 77
2343.95 75
2344.06 73
2344.17 73
2344.28 73
2344.39 74
2344.50 74
2344.61 75
2344.72 74
2344.83 72
2344.94 68
2345.05 64
2345.17 60
2345.28 57
2345.39 55
2345.50 56
2345.61 58
2345.72 63
2345.83 70
2345.94 77
2346.05 83
2346.16 87
2346.27 89
2346.38 87
2346.50 83
2346.61 76
2346.72 67
2346.83 58
2346.94 51
2347.05 45
2347.16 42
2347.27 40
2347.38 40
2347.49 41
2347.60 41
2347.71 41
2347.83 40
2347.94 38
2348.05 35
2348.16 32
2348.27 29
2348.38 27
2348.49 25
2348.60 23
2348.71 23
2348.82 23
2348.93 24
2349.05 26
2349.16 28
2349.27 31
2349.38 34
2349.49 35
2349.60 35
2349.71 33
2349.82 31
2349.93 28
2350.04 25
2350.15 24
2350.27 26
2350.38 31
2350.49 38
2350.60 48
2350.71 58
2350.82 68
2350.93 78
2351.04 86
2351.15 93
2351.26 99
2351.38 104
2351.49 107
2351.60 109
2351.71 109
2351.82 109
2351.93 107
2352.04 102
2352.15 94
2352.26 84
2352.37 72
2352.49 60
2352.60 51
2352.71 45
2352.82 44
2352.93 49
2353.04 57
2353.15 65
2353.26 73
2353.37 76
2353.48 75
2353.60 70
2353.71 62
2353.82 54
2353.93 47
2354.04 42
2354.15 40
2354.26 40
2354.37 41
2354.48 43
2354.59 44
2354.71 47
2354.82 50
2354.93 54
2355.04 58
2355.15 63
2355.26 67
2355.37 70
2355.48 70
2355.59 68
2355.71 64
2355.82 58
2355.93 53
2356.04 48
2356.15 45
2356.26 44
2356.37 45
2356.48 47
2356.59 49
2356.71 50
2356.82 50
2356.93 48
2357.04 46
2357.15 43
2357.26 41
2357.37 39
2357.48 38
2357.59 37
2357.71 36
2357.82 36
2357.93 34
2358.04 33
2358.15 32
2358.26 32
2358.37 33
2358.48 36
2358.59 41
2358.71 46
2358.82 52
2358.93 57
2359.04 60
2359.15 62
2359.26 62
2359.37 62
2359.48 61
2359.59 60
2359.71 61
2359.82 62
2359.93 62
2360.04 61
2360.15 59
2360.26 54
2360.37 49
2360.48 43
2360.60 37
2360.71 34
2360.82 33
2360.93 34
2361.04 36
2361.15 39
2361.26 41
2361.37 41
2361.49 39
2361.60 35
2361.71 29
2361.82 24
2361.93 20
2362.04 19
2362.15 20
2362.26 25
2362.38 32
2362.49 41
2362.60 51
2362.71 60
2362.82 68
2362.93 75
2363.04 80
2363.15 84
2363.26 86
2363.38 87
2363.49 87
2363.60 85
2363.71 83
2363.82 80
2363.93 78
2364.04 76
2364.16 74
2364.27 73
2364.38 73
2364.49 73
2364.60 75
2364.71 78
2364.82 82
2364.93 88
2365.05 95
2365.16 102
2365.27 108
2365.38 114
2365.49 119
2365.60 122
2365.71 124
2365.82 125
2365.94 126
2366.05 125
2366.16 122
2366.27 119
2366.38 114
2366.49 109
2366.60 104
2366.72 99
2366.83 95
2366.94 93
2367.05 92
2367.16 93
2367.27 93
2367.38 93
2367.49 90
2367.61 85
2367.72 78
2367.83 69
2367.94 60
2368.05 52
2368.16 47
2368.27 45
2368.39 46
2368.50 50
2368.61 55
2368.72 60
2368.83 65
2368.94 67
2369.05 68
2369.17 69
2369.28 68
2369.39 67
2369.50 67
2369.61 66
2369.72 66
2369.83 66
2369.95 65
2370.06 64
2370.17 64
2370.28 62
2370.39 60
2370.50 57
2370.61 54
2370.73 49
2370.84 44
2370.95 39
2371.06 34
2371.17 31
2371.28 28
2371.39 27
2371.51 27
2371.62 29
2371.73 32
2371.84 35
2371.95 37
2372.06 39
2372.17 40
2372.29 39
2372.40 38
2372.51 37
2372.62 38
2372.73 40
2372.84 44
2372.95 49
2373.07 53
2373.18 54
2373.29 52
2373.40 46
2373.51 37
2373.62 26
2373.73 15
2373.85 4
2373.96 0
2374.07 0
2374.18 0
2374.29 0
2374.40 0
2374.52 0
2374.63 0
2374.74 0
2374.85 0
2374.96 11
2375.07 24
2375.18 37
2375.30 49
2375.41 58
2375.52 65
2375.63 70
2375.74 71
2375.85 72
2375.97 70
2376.08 68
2376.19 66
2376.30 63
2376.41 60
2376.52 58
2376.63 55
2376.75 54
2376.86 53
2376.97 52
2377.08 52
2377.19 51
2377.30 51
2377.42 51
2377.53 52
2377.64 54
2377.75 58
2377.86 62
2377.97 67
2378.09 73
2378.20 77
2378.31 80
2378.42 83
2378.53 84
2378.64 85
2378.76 85
2378.87 86
2378.98 86
2379.09 85
2379.20 84
2379.31 83
2379.42 81
2379.54 79
2379.65 78
2379.76 79
2379.87 81
2379.98 85
2380.09 91
2380.21 97
2380.32 103
2380.43 109
2380.54 114
2380.65 117
2380.76 119
2380.88 119
2380.99 119
2381.10 120
2381.21 123
2381.32 127
2381.43 134
2381.55 141
2381.66 149
2381.77 156
2381.88 162
2381.99 167
2382.10 171
2382.22 174
2382.33 178
2382.44 182
2382.55 186
2382.66 189
2382.78 191
2382.89 190
2383.00 187
2383.11 182
2383.22 177
2383.33 171
2383.45 166
2383.56 162
2383.67 160
2383.78 158
2383.89 157
2384.00 155
2384.12 151
2384.23 146
2384.34 139
2384.45 129
2384.56 118
2384.67 106
2384.79 95
2384.90 87
2385.01 82
2385.12 80
2385.23 81
2385.35 84
2385.46 88
2385.57 91
2385.68 92
2385.79 91
2385.90 88
2386.02 84
2386.13 79
2386.24 74
2386.35 70
2386.46 67
2386.57 66
2386.69 64
2386.80 63
2386.91 62
2387.02 61
2387.13 59
2387.25 56
2387.36 53
2387.47 49
2387.58 47
2387.69 45
2387.81 44
2387.92 45
2388.03 48
2388.14 54
2388.25 62
2388.36 72
2388.48 83
2388.59 94
2388.70 104
2388.81 113
2388.92 118
2389.04 122
2389.15 124
2389.26 124
2389.37 123
2389.48 123
2389.59 123
2389.71 122
2389.82 121
2389.93 119
2390.04 114
2390.15 108
2390.27 100
2390.38 91
2390.49 82
2390.60 73
2390.71 65
2390.83 59
2390.94 54
2391.05 51
2391.16 49
2391.27 48
2391.39 47
2391.50 47
2391.61 49
2391.72 51
2391.83 56
2391.94 62
2392.06 70
2392.17 77
2392.28 84
2392.39 89
2392.50 91
2392.62 90
2392.73 86
2392.84 80
2392.95 75
2393.06 70
2393.18 69
2393.29 69
2393.40 73
2393.51 78
2393.62 83
2393.74 87
2393.85 89
2393.96 88
2394.07 85
2394.18 81
2394.30 76
2394.41 72
2394.52 68
2394.63 65
2394.74 62
2394.86 60
2394.97 56
2395.08 52
2395.19 48
2395.30 45
2395.42 43
2395.53 43
2395.64 44
2395.75 47
2395.86 50
2395.98 53
2396.09 56
2396.20 58
2396.31 58
2396.42 58
2396.54 56
2396.65 54
2396.76 50
2396.87 46
2396.98 42
2397.10 38
2397.21 36
2397.32 35
2397.43 35
2397.54 39
2397.66 44
2397.77 52
2397.88 62
2397.99 72
2398.10 83
2398.22 92
2398.33 98
2398.44 101
2398.55 101
2398.67 99
2398.78 96
2398.89 93
2399.00 90
2399.11 88
2399.23 87
2399.34 87
2399.45 87
2399.56 86
2399.67 85
2399.79 83
2399.90 82
2400.01 80
2400.12 79
2400.23 78
2400.35 77
2400.46 75
2400.57 73
2400.68 70
2400.80 66
2400.91 63
2401.02 61
2401.13 60
2401.24 60
2401.36 59
2401.47 57
2401.58 55
2401.69 51
2401.80 47
2401.92 44
2402.03 43
2402.14 46
2402.25 51
2402.37 58
2402.48 65
2402.59 71
2402.70 74
2402.81 74
2402.93 71
2403.04 66
2403.15 61
2403.26 56
2403.38 52
2403.49 50
2403.60 48
2403.71 46
2403.82 43
2403.94 40
2404.05 36
2404.16 31
2404.27 25
2404.39 20
2404.50 15
2404.61 11
2404.72 10
2404.83 12
2404.95 16
2405.06 23
2405.17 32
2405.28 40
2405.40 49
2405.51 55
2405.62 60
2405.73 63
2405.84 65
2405.96 66
2406.07 66
2406.18 66
2406.29 65
2406.41 63
2406.52 60
2406.63 56
2406.74 51
2406.85 47
2406.97 44
2407.08 43
2407.19 43
2407.30 44
2407.42 45
2407.53 44
2407.64 42
2407.75 37
2407.87 32
2407.98 25
2408.09 19
2408.20 12
2408.31 7
2408.43 2
2408.54 0
2408.65 0
2408.76 0
2408.88 0
2408.99 0
2409.10 0
2409.21 0
2409.33 0
2409.44 3
2409.55 10
2409.66 17
2409.77 22
2409.89 26
2410.00 29
2410.11 32
2410.22 34
2410.34 37
2410.45 39
2410.56 41
2410.67 43
2410.79 43
2410.90 43
2411.01 42
2411.12 41
2411.24 40
2411.35 39
2411.46 37
2411.57 34
2411.69 31
2411.80 26
2411.91 20
2412.02 14
2412.13 8
2412.25 5
2412.36 3
2412.47 4
2412.58 7
2412.70 11
2412.81 14
2412.92 17
2413.03 17
2413.15 16
2413.26 14
2413.37 12
2413.48 10
2413.60 10
2413.71 10
2413.82 11
2413.93 12
2414.05 14
2414.16 15
2414.27 15
2414.38 14
2414.50 13
2414.61 10
2414.72 7
2414.83 4
2414.95 1
2415.06 0
2415.17 2
2415.28 6
2415.40 13
2415.51 22
2415.62 31
2415.73 39
2415.85 44
2415.96 45
2416.07 42
2416.18 35
2416.30 26
2416.41 15
2416.52 4
2416.63 0
2416.75 0
2416.86 0
2416.97 0
2417.08 0
2417.20 0
2417.31 0
2417.42 0
2417.53 2
2417.65 12
2417.76 22
2417.87 31
2417.98 38
2418.10 42
2418.21 44
2418.32 43
2418.43 40
2418.55 35
2418.66 32
2418.77 29
2418.88 28
2419.00 29
2419.11 31
2419.22 35
2419.33 39
2419.45 42
2419.56 44
2419.67 44
2419.78 43
2419.90 41
2420.01 39
2420.12 37
2420.23 36
2420.35 36
2420.46 37
2420.57 37
2420.69 36
2420.80 35
2420.91 32
2421.02 28
2421.14 25
2421.25 22
2421.36 21
2421.47 21
2421.59 23
2421.70 26
2421.81 30
2421.92 35
2422.04 41
2422.15 47
2422.26 54
2422.37 60
2422.49 66
2422.60 71
2422.71 75
2422.83 79
2422.94 80
2423.05 81
2423.16 80
2423.28 78
2423.39 75
2423.50 71
2423.61 66
2423.73 61
2423.84 55
2423.95 50
2424.06 46
2424.18 44
2424.29 44
2424.40 46
2424.52 48
2424.63 51
2424.74 52
2424.85 51
2424.97 48
2425.08 43
2425.19 37
2425.30 31
2425.42 26
2425.53 20
2425.64 16
2425.76 12
2425.87 9
2425.98 7
2426.09 4
2426.21 2
2426.32 1
2426.43 1
2426.54 1
2426.66 3
2426.77 5
2426.88 8
2427.00 12
2427.11 16
2427.22 20
2427.33 24
2427.45 27
2427.56 30
2427.67 32
2427.78 33
2427.90 35
2428.01 37
2428.12 42
2428.24 48
2428.35 57
2428.46 68
2428.57 79
2428.69 88
2428.80 94
2428.91 97
2429.03 95
2429.14 89
2429.25 80
2429.36 71
2429.48 62
2429.59 54
2429.70 49
2429.81 48
2429.93 50
2430.04 56
2430.15 65
2430.27 77
2430.38 90
2430.49 103
2430.60 115
2430.72 125
2430.83 132
2430.94 137
2431.06 140
2431.17 143
2431.28 145
2431.39 147
2431.51 151
2431.62 154
2431.73 159
2431.85 163
2431.96 168
2432.07 172
2432.18 175
2432.30 177
2432.41 178
2432.52 176
2432.64 172
2432.75 166
2432.86 158
2432.97 149
2433.09 140
2433.20 130
2433.31 120
2433.43 111
2433.54 103
2433.65 96
2433.76 92
2433.88 90
2433.99 90
2434.10 92
2434.22 95
2434.33 98
2434.44 100
2434.56 102
2434.67 101
2434.78 98
2434.89 94
2435.01 88
2435.12 82
2435.23 78
2435.35 75
2435.46 74
2435.57 77
2435.68 82
2435.80 89
2435.91 96
2436.02 102
2436.14 105
2436.25 105
2436.36 101
2436.48 96
2436.59 90
2436.70 85
2436.81 82
2436.93 81
2437.04 82
2437.15 84
2437.27 87
2437.38 90
2437.49 92
2437.61 95
2437.72 96
2437.83 98
2437.94 100
2438.06 102
2438.17 105
2438.28 107
2438.40 110
2438.51 112
2438.62 113
2438.74 112
2438.85 109
2438.96 105
2439.07 100
2439.19 94
2439.30 88
2439.41 83
2439.53 79
2439.64 77
2439.75 75
2439.87 75
2439.98 75
2440.09 75
2440.20 76
2440.32 77
2440.43 79
2440.54 81
2440.66 83
2440.77 86
2440.88 87
2441.00 88
2441.11 89
2441.22 88
2441.34 88
2441.45 87
2441.56 87
2441.67 88
2441.79 89
2441.90 93
2442.01 98
2442.13 105
2442.24 113
2442.35 120
2442.47 125
2442.58 127
2442.69 124
2442.81 118
2442.92 108
2443.03 98
2443.15 88
2443.26 81
2443.37 77
2443.48 77
2443.60 81
2443.71 89
2443.82 98
2443.94 109
2444.05 119
2444.16 129
2444.28 138
2444.39 147
2444.50 157
2444.62 165
2444.73 173
2444.84 179
2444.96 183
2445.07 182
2445.18 177
2445.30 168
2445.41 155
2445.52 141
2445.63 127
2445.75 114
2445.86 102
2445.97 93
2446.09 86
2446.20 79
2446.31 74
2446.43 69
2446.54 67
2446.65 67
2446.77 70
2446.88 77
2446.99 87
2447.11 97
2447.22 107
2447.33 115
2447.45 119
2447.56 120
2447.67 119
2447.79 116
2447.90 112
2448.01 108
2448.13 103
2448.24 98
2448.35 92
2448.47 87
2448.58 83
2448.69 82
2448.80 84
2448.92 89
2449.03 96
2449.14 105
2449.26 113
2449.37 119
2449.48 123
2449.60 125
2449.71 126
2449.82 126
2449.94 125
2450.05 126
2450.16 126
2450.28 126
2450.39 125
2450.50 122
2450.62 119
2450.73 115
2450.84 110
2450.96 106
2451.07 101
2451.18 97
2451.30 93
2451.41 89
2451.52 85
2451.64 81
2451.75 77
2451.86 73
2451.98 70
2452.09 68
2452.20 66
2452.32 62
2452.43 58
2452.54 51
2452.66 43
2452.77 32
2452.88 21
2453.00 10
2453.11 1
2453.22 0
2453.34 0
2453.45 0
2453.56 0
2453.68 0
2453.79 4
2453.90 8
2454.02 11
2454.13 13
2454.24 13
2454.36 12
2454.47 12
2454.58 12
2454.70 14
2454.81 18
2454.92 24
2455.04 32
2455.15 42
2455.26 54
2455.38 67
2455.49 79
2455.61 88
2455.72 94
2455.83 95
2455.95 92
2456.06 85
2456.17 75
2456.29 65
2456.40 55
2456.51 47
2456.63 42
2456.74 39
2456.85 41
2456.97 44
2457.08 50
2457.19 56
2457.31 62
2457.42 66
2457.53 68
2457.65 68
2457.76 65
2457.87 61
2457.99 57
2458.10 52
2458.21 47
2458.33 42
2458.44 37
2458.55 32
2458.67 27
2458.78 23
2458.90 20
2459.01 20
2459.12 22
2459.24 27
2459.35 34
2459.46 43
2459.58 53
2459.69 64
2459.80 74
2459.92 84
2460.03 94
2460.14 103
2460.26 111
2460.37 118
2460.48 124
2460.60 128
2460.71 130
2460.83 128
2460.94 125
2461.05 120
2461.17 114
2461.28 109
2461.39 104
2461.51 100
2461.62 97
2461.73 93
2461.85 87
2461.96 81
2462.07 73
2462.19 64
2462.30 54
2462.41 45
2462.53 36
2462.64 28
2462.76 22
2462.87 17
2462.98 13
2463.10 10
2463.21 7
2463.32 3
2463.44 0
2463.55 0
2463.66 0
2463.78 0
2463.89 0
2464.01 0
2464.12 0
2464.23 0
2464.35 6
2464.46 14
2464.57 20
2464.69 24
2464.80 25
2464.91 24
2465.03 21
2465.14 18
2465.25 16
2465.37 14
2465.48 13
2465.60 13
2465.71 12
2465.82 11
2465.94 9
2466.05 6
2466.16 3
2466.28 0
2466.39 0
2466.51 0
2466.62 0
2466.73 0
2466.85 0
2466.96 0
2467.07 0
2467.19 1
2467.30 6
2467.41 10
2467.53 13
2467.64 15
2467.76 14
2467.87 12
2467.98 8
2468.10 2
2468.21 0
2468.32 0
2468.44 0
2468.55 0
2468.67 0
2468.78 0
2468.89 0
2469.01 2
2469.12 13
2469.23 25
2469.35 36
2469.46 44
2469.58 50
2469.69 52
2469.80 51
2469.92 47
2470.03 41
2470.14 36
2470.26 31
2470.37 29
2470.49 28
2470.60 28
2470.71 29
2470.83 30
2470.94 32
2471.05 33
2471.17 34
2471.28 35
2471.40 36
2471.51 37
2471.62 39
2471.74 42
2471.85 46
2471.96 51
2472.08 57
2472.19 65
2472.31 73
2472.42 79
2472.53 84
2472.65 84
2472.76 80
2472.87 73
2472.99 64
2473.10 56
2473.22 51
2473.33 50
2473.44 54
2473.56 61
2473.67 71
2473.79 79
2473.90 86
2474.01 89
2474.13 89
2474.24 86
2474.35 82
2474.47 79
2474.58 76
2474.70 75
2474.81 75
2474.92 74
2475.04 73
2475.15 70
2475.27 68
2475.38 65
2475.49 63
2475.61 63
2475.72 65
2475.83 67
2475.95 70
2476.06 72
2476.18 72
2476.29 70
2476.40 67
2476.52 62
2476.63 57
2476.75 52
2476.86 47
2476.97 44
2477.09 42
2477.20 41
2477.32 42
2477.43 44
2477.54 48
2477.66 52
2477.77 56
2477.88 59
2478.00 60
2478.11 60
2478.23 58
2478.34 55
2478.45 52
2478.57 48
2478.68 45
2478.80 43
2478.91 41
2479.02 40
2479.14 38
2479.25 36
2479.37 33
2479.48 29
2479.59 25
2479.71 21
2479.82 18
2479.94 15
2480.05 13
2480.16 11
2480.28 9
2480.39 6
2480.51 3
2480.62 0
2480.73 0
2480.85 0
2480.96 0
2481.08 0
2481.19 0
2481.30 0
2481.42 0
2481.53 0
2481.65 0
2481.76 0
2481.87 3
2481.99 7
2482.10 12
2482.22 18
2482.33 24
2482.44 29
2482.56 32
2482.67 34
2482.79 35
2482.90 35
2483.01 36
2483.13 37
2483.24 39
2483.36 41
2483.47 42
2483.58 43
2483.70 42
2483.81 40
2483.93 37
2484.04 34
2484.16 31
2484.27 29
2484.38 26
2484.50 25
2484.61 24
2484.73 23
2484.84 23
2484.95 24
2485.07 26
2485.18 29
2485.30 34
2485.41 39
2485.52 45
2485.64 51
2485.75 56
2485.87 60
2485.98 62
2486.09 61
2486.21 59
2486.32 53
2486.44 45
2486.55 35
2486.67 25
2486.78 15
2486.89 6
2487.01 0
2487.12 0
2487.24 0
2487.35 2
2487.46 8
2487.58 16
2487.69 23
2487.81 29
2487.92 32
2488.04 33
2488.15 31
2488.26 28
2488.38 24
2488.49 20
2488.61 17
2488.72 14
2488.83 13
2488.95 11
2489.06 10
2489.18 8
2489.29 5
2489.41 1
2489.52 0
2489.63 0
2489.75 0
2489.86 0
2489.98 0
2490.09 0
2490.20 0
2490.32 3
2490.43 11
2490.55 20
2490.66 27
2490.78 34
2490.89 38
2491.00 41
2491.12 41
2491.23 38
2491.35 35
2491.46 31
2491.58 27
2491.69 25
2491.80 24
2491.92 24
2492.03 24
2492.15 24
2492.26 23
2492.38 21
2492.49 18
2492.60 15
2492.72 12
2492.83 10
2492.95 10
2493.06 11
2493.18 15
2493.29 20
2493.40 26
2493.52 33
2493.63 40
2493.75 45
2493.86 48
2493.98 50
2494.09 49
2494.20 46
2494.32 42
2494.43 38
2494.55 36
2494.66 35
2494.78 38
2494.89 44
2495.00 52
2495.12 60
2495.23 69
2495.35 75
2495.46 78
2495.58 78
2495.69 76
2495.80 74
2495.92 72
2496.03 72
2496.15 75
2496.26 80
2496.38 86
2496.49 92
2496.60 97
2496.72 99
2496.83 98
2496.95 95
2497.06 90
2497.18 84
2497.29 78
2497.41 72
2497.52 66
2497.63 60
2497.75 53
2497.86 47
2497.98 42
2498.09 38
2498.21 37
2498.32 37
2498.43 40
2498.55 45
2498.66 50
2498.78 54
2498.89 57
2499.01 59
2499.12 59
2499.24 57
2499.35 55
2499.46 53
2499.58 49
2499.69 45
2499.81 40
2499.92 35
2500.04 29
2500.15 25
2500.27 23
2500.38 25
2500.49 30
2500.61 38
2500.72 49
2500.84 60
2500.95 71
2501.07 81
2501.18 91
2501.30 98
2501.41 104
2501.52 108
2501.64 109
2501.75 106
2501.87 101
2501.98 93
2502.10 83
2502.21 73
2502.33 64
2502.44 57
2502.56 54
2502.67 52
2502.78 53
2502.90 54
2503.01 56
2503.13 58
2503.24 59
2503.36 59
2503.47 58
2503.59 55
2503.70 51
2503.81 46
2503.93 40
2504.04 34
2504.16 28
2504.27 23
2504.39 19
2504.50 16
2504.62 15
2504.73 15
2504.85 16
2504.96 18
2505.07 19
2505.19 19
2505.30 19
2505.42 18
2505.53 17
2505.65 15
2505.76 14
2505.88 12
2505.99 11
2506.11 10
2506.22 9
2506.33 9
2506.45 11
2506.56 14
2506.68 19
2506.79 25
2506.91 32
2507.02 39
2507.14 45
2507.25 50
2507.37 53
2507.48 55
2507.60 56
2507.71 60
2507.82 65
2507.94 72
2508.05 82
2508.17 94
2508.28 106
2508.40 117
2508.51 127
2508.63 134
2508.74 140
2508.86 143
2508.97 145
2509.09 147
2509.20 148
2509.32 150
2509.43 151
2509.54 151
2509.66 151
2509.77 150
2509.89 148
2510.00 146
2510.12 143
2510.23 139
2510.35 134
2510.46 129
2510.58 124
2510.69 118
2510.81 112
2510.92 104
2511.04 96
2511.15 88
2511.26 78
2511.38 69
2511.49 60
2511.61 53
2511.72 49
2511.84 47
2511.95 49
2512.07 54
2512.18 61
2512.30 68
2512.41 75
2512.53 80
2512.64 83
2512.76 84
2512.87 82
2512.99 79
2513.10 74
2513.21 71
2513.33 68
2513.44 66
2513.56 66
2513.67 67
2513.79 70
2513.90 73
2514.02 76
2514.13 79
2514.25 81
2514.36 82
2514.48 81
2514.59 79
2514.71 75
2514.82 70
2514.94 65
2515.05 59
2515.17 55
2515.28 51
2515.40 48
2515.51 47
2515.62 46
2515.74 45
2515.85 45
2515.97 45
2516.08 46
2516.20 48
2516.31 50
2516.43 53
2516.54 56
2516.66 59
2516.77 59
2516.89 58
2517.00 55
2517.12 51
2517.23 46
2517.35 42
2517.46 39
2517.58 37
2517.69 36
2517.81 36
2517.92 35
2518.04 34
2518.15 31
2518.27 27
2518.38 21
2518.50 13
2518.61 5
2518.73 0
2518.84 0
2518.96 0
2519.07 0
2519.18 0
2519.30 0
2519.41 0
2519.53 0
2519.64 5
2519.76 15
2519.87 24
2519.99 33
2520.10 40
2520.22 46
2520.33 50
2520.45 52
2520.56 50
2520.68 46
2520.79 39
2520.91 32
2521.02 25
2521.14 20
2521.25 16
2521.37 15
2521.48 15
2521.60 17
2521.71 19
2521.83 23
2521.94 28
2522.06 34
2522.17 42
2522.29 49
2522.40 56
2522.52 60
2522.63 60
2522.75 56
2522.86 48
2522.98 38
2523.09 27
2523.21 17
2523.32 8
2523.44 3
2523.55 0
2523.67 0
2523.78 0
2523.90 1
2524.01 4
2524.13 9
2524.24 15
2524.36 24
2524.47 33
2524.59 44
2524.70 53
2524.82 62
2524.93 68
2525.05 72
2525.16 74
2525.28 74
2525.39 73
2525.51 71
2525.62 68
2525.74 64
2525.85 59
2525.97 53
2526.08 46
2526.20 40
2526.31 34
2526.43 29
2526.54 26
2526.66 25
2526.77 26
2526.89 27
2527.00 29
2527.12 32
2527.23 36
2527.35 40
2527.46 43
2527.58 46
2527.69 48
2527.81 49
2527.92 49
2528.04 49
2528.15 49
2528.27 49
2528.38 50
2528.50 52
2528.61 52
2528.73 52
2528.84 50
2528.96 46
2529.07 42
2529.19 39
2529.30 39
2529.42 41
2529.53 46
2529.65 53
2529.76 60
2529.88 66
2529.99 69
2530.11 68
2530.23 63
2530.34 56
2530.46 49
2530.57 42
2530.69 38
2530.80 38
2530.92 43
2531.03 50
2531.15 59
2531.26 67
2531.38 73
2531.49 76
2531.61 76
2531.72 73
2531.84 69
2531.95 64
2532.07 59
2532.18 55
2532.30 51
2532.41 47
2532.53 44
2532.64 41
2532.76 40
2532.87 39
2532.99 40
2533.10 42
2533.22 46
2533.33 51
2533.45 57
2533.57 65
2533.68 74
2533.80 83
2533.91 91
2534.03 98
2534.14 102
2534.26 104
2534.37 101
2534.49 95
2534.60 87
2534.72 78
2534.83 67
2534.95 58
2535.06 50
2535.18 44
2535.29 41
2535.41 38
2535.52 38
2535.64 38
2535.75 38
2535.87 38
2535.99 38
2536.10 37
2536.22 37
2536.33 36
2536.45 35
2536.56 32
2536.68 29
2536.79 24
2536.91 18
2537.02 11
2537.14 5
2537.25 0
2537.37 0
2537.48 0
2537.60 0
2537.71 0
2537.83 0
2537.94 0
2538.06 0
2538.18 0
2538.29 3
2538.41 8
2538.52 12
2538.64 16
2538.75 19
2538.87 22
2538.98 26
2539.10 29
2539.21 31
2539.33 34
2539.44 35
2539.56 34
2539.67 32
2539.79 28
2539.91 24
2540.02 20
2540.14 18
2540.25 18
2540.37 21
2540.48 26
2540.60 32
2540.71 39
2540.83 47
2540.94 55
2541.06 62
2541.17 69
2541.29 74
2541.41 77
2541.52 77
2541.64 75
2541.75 71
2541.87 65
2541.98 60
2542.10 56
2542.21 56
2542.33 59
2542.44 65
2542.56 74
2542.67 84
2542.79 93
2542.91 102
2543.02 109
2543.14 114
2543.25 119
2543.37 123
2543.48 126
2543.60 130
2543.71 133
2543.83 137
2543.94 139
2544.06 141
2544.18 142
2544.29 142
2544.41 143
2544.52 145
2544.64 147
2544.75 151
2544.87 156
2544.98 162
2545.10 167
2545.21 172
2545.33 175
2545.45 177
2545.56 177
2545.68 177
2545.79 176
2545.91 175
2546.02 175
2546.14 175
2546.25 177
2546.37 181
2546.48 186
2546.60 193
2546.72 200
2546.83 208
2546.95 215
2547.06 219
2547.18 221
2547.29 219
2547.41 214
2547.52 206
2547.64 196
2547.76 185
2547.87 176
2547.99 167
2548.10 161
2548.22 157
2548.33 154
2548.45 152
2548.56 149
2548.68 145
2548.80 139
2548.91 133
2549.03 125
2549.14 118
2549.26 112
2549.37 108
2549.49 105
2549.60 102
2549.72 99
2549.84 95
2549.95 90
2550.07 82
2550.18 72
2550.30 62
2550.41 54
2550.53 48
2550.64 45
2550.76 45
2550.88 47
2550.99 50
2551.11 51
2551.22 51
2551.34 47
2551.45 40
2551.57 32
2551.68 23
2551.80 14
2551.92 7
2552.03 2
2552.15 0
2552.26 0
2552.38 0
2552.49 0
2552.61 0
2552.73 0
2552.84 0
2552.96 0
2553.07 0
2553.19 2
2553.30 10
2553.42 19
2553.54 27
2553.65 33
2553.77 34
2553.88 31
2554.00 24
2554.11 14
2554.23 4
2554.34 0
2554.46 0
2554.58 0
2554.69 0
2554.81 0
2554.92 0
2555.04 0
2555.15 8
2555.27 14
2555.39 19
2555.50 22
2555.62 25
2555.73 26
2555.85 27
2555.96 26
2556.08 23
2556.20 19
2556.31 14
2556.43 9
2556.54 5
2556.66 3
2556.77 3
2556.89 5
2557.01 8
2557.12 11
2557.24 16
2557.35 20
2557.47 23
2557.58 26
2557.70 28
2557.82 28
2557.93 26
2558.05 23
2558.16 19
2558.28 16
2558.40 14
2558.51 14
2558.63 16
2558.74 19
2558.86 23
2558.97 28
2559.09 32
2559.21 36
2559.32 41
2559.44 45
2559.55 50
2559.67 54
2559.78 58
2559.90 60
2560.02 61
2560.13 62
2560.25 62
2560.36 63
2560.48 65
2560.60 67
2560.71 70
2560.83 71
2560.94 72
2561.06 72
2561.17 71
2561.29 70
2561.41 67
2561.52 64
2561.64 59
2561.75 53
2561.87 45
2561.99 36
2562.10 26
2562.22 17
2562.33 9
2562.45 4
2562.56 1
2562.68 1
2562.80 2
2562.91 5
2563.03 8
2563.14 11
2563.26 13
2563.38 15
2563.49 17
2563.61 20
2563.72 24
2563.84 29
2563.96 35
2564.07 39
2564.19 41
2564.30 39
2564.42 36
2564.53 30
2564.65 25
2564.77 22
2564.88 21
2565.00 22
2565.11 26
2565.23 31
2565.35 35
2565.46 37
2565.58 37
2565.69 37
2565.81 37
2565.93 37
2566.04 39
2566.16 43
2566.27 47
2566.39 51
2566.51 53
2566.62 53
2566.74 49
2566.85 43
2566.97 34
2567.09 23
2567.20 12
2567.32 0
2567.43 0
2567.55 0
2567.67 0
2567.78 0
2567.90 0
2568.01 0
2568.13 0
2568.25 1
2568.36 13
2568.48 24
2568.59 34
2568.71 42
2568.83 49
2568.94 54
2569.06 58
2569.17 61
2569.29 62
2569.41 63
2569.52 62
2569.64 60
2569.75 58
2569.87 55
2569.99 51
2570.10 47
2570.22 42
2570.33 37
2570.45 32
2570.57 27
2570.68 23
2570.80 20
2570.91 17
2571.03 15
2571.15 13
2571.26 11
2571.38 8
2571.49 4
2571.61 0
2571.73 0
2571.84 0
2571.96 0
2572.07 0
2572.19 1
2572.31 5
2572.42 9
2572.54 12
2572.65 14
2572.77 14
2572.89 13
2573.00 13
2573.12 14
2573.24 17
2573.35 23
2573.47 30
2573.58 39
2573.70 49
2573.82 57
2573.93 63
2574.05 66
2574.16 66
2574.28 65
2574.40 63
2574.51 61
2574.63 60
2574.75 62
2574.86 64
2574.98 68
2575.09 72
2575.21 77
2575.33 81
2575.44 85
2575.56 86
2575.67 87
2575.79 85
2575.91 82
2576.02 77
2576.14 72
2576.26 69
2576.37 67
2576.49 67
2576.60 71
2576.72 77
2576.84 84
2576.95 93
2577.07 101
2577.18 107
2577.30 110
2577.42 110
2577.53 106
2577.65 99
2577.77 90
2577.88 79
2578.00 68
2578.11 59
2578.23 52
2578.35 49
2578.46 50
2578.58 53
2578.70 59
2578.81 65
2578.93 70
2579.04 72
2579.16 72
2579.28 69
2579.39 64
2579.51 58
2579.63 52
2579.74 46
2579.86 42
2579.97 39
2580.09 37
2580.21 36
2580.32 35
2580.44 34
2580.56 33
2580.67 33
2580.79 33
2580.90 35
2581.02 39
2581.14 46
2581.25 55
2581.37 67
2581.49 80
2581.60 93
2581.72 106
2581.83 118
2581.95 127
2582.07 133
2582.18 136
2582.30 137
2582.42 136
2582.53 135
2582.65 134
2582.77 133
2582.88 134
2583.00 134
2583.11 135
2583.23 134
2583.35 130
2583.46 124
2583.58 115
2583.70 104
2583.81 91
2583.93 77
2584.04 64
2584.16 52
2584.28 42
2584.39 35
2584.51 30
2584.63 27
2584.74 25
2584.86 25
2584.98 25
2585.09 26
2585.21 26
2585.32 26
2585.44 25
2585.56 25
2585.67 26
2585.79 28
2585.91 33
2586.02 41
2586.14 49
2586.26 58
2586.37 66
2586.49 70
2586.61 70
2586.72 67
2586.84 61
2586.95 53
2587.07 45
2587.19 38
2587.30 33
2587.42 32
2587.54 33
2587.65 38
2587.77 44
2587.89 52
2588.00 61
2588.12 69
2588.24 76
2588.35 80
2588.47 82
2588.58 80
2588.70 76
2588.82 69
2588.93 61
2589.05 51
2589.17 42
2589.28 33
2589.40 26
2589.52 20
2589.63 16
2589.75 14
2589.87 14
2589.98 15
2590.10 17
2590.22 18
2590.33 19
2590.45 19
2590.56 18
2590.68 17
2590.80 17
2590.91 18
2591.03 21
2591.15 27
2591.26 34
2591.38 43
2591.50 53
2591.61 61
2591.73 67
2591.85 69
2591.96 66
2592.08 60
2592.20 49
2592.31 37
2592.43 23
2592.55 10
2592.66 0
2592.78 0
2592.90 0
2593.01 0
2593.13 0
2593.24 0
2593.36 10
2593.48 21
2593.59 32
2593.71 40
2593.83 44
2593.94 45
2594.06 43
2594.18 38
2594.29 32
2594.41 27
2594.53 22
2594.64 20
2594.76 19
2594.88 20
2594.99 24
2595.11 30
2595.23 39
2595.34 50
2595.46 63
2595.58 75
2595.69 85
2595.81 90
2595.93 91
2596.04 87
2596.16 78
2596.28 66
2596.39 53
2596.51 40
2596.63 29
2596.74 22
2596.86 18
2596.98 18
2597.09 21
2597.21 26
2597.33 33
2597.44 40
2597.56 46
2597.68 51
2597.79 54
2597.91 55
2598.03 53
2598.14 49
2598.26 42
2598.38 34
2598.49 24
2598.61 13
2598.73 2
2598.84 0
2598.96 0
2599.08 0
2599.19 0
2599.31 0
2599.43 0
2599.54 0
2599.66 0
2599.78 10
2599.89 26
2600.01 42
2600.13 56
2600.24 66
2600.36 71
2600.48 72
2600.59 69
2600.71 63
2600.83 57
2600.94 51
2601.06 46
2601.18 44
2601.29 44
2601.41 45
2601.53 47
2601.64 49
2601.76 51
2601.88 51
2601.99 50
2602.11 48
2602.23 45
2602.34 42
2602.46 39
2602.58 36
2602.69 35
2602.81 36
2602.93 37
2603.05 38
2603.16 39
2603.28 40
2603.40 40
2603.51 39
2603.63 37
2603.75 35
2603.86 33
2603.98 32
2604.10 31
2604.21 31
2604.33 33
2604.45 36
2604.56 40
2604.68 43
2604.80 45
2604.91 45
2605.03 43
2605.15 38
2605.26 33
2605.38 27
2605.50 21
2605.61 17
2605.73 16
2605.85 17
2605.97 21
2606.08 27
2606.20 34
2606.32 41
2606.43 46
2606.55 50
2606.67 51
2606.78 51
2606.90 49
2607.02 47
2607.13 44
2607.25 43
2607.37 41
2607.48 39
2607.60 37
2607.72 34
2607.84 30
2607.95 26
2608.07 21
2608.19 18
2608.30 15
2608.42 14
2608.54 15
2608.65 17
2608.77 21
2608.89 27
2609.00 34
2609.12 42
2609.24 50
2609.35 58
2609.47 64
2609.59 69
2609.71 72
2609.82 72
2609.94 71
2610.06 68
2610.17 65
2610.29 62
2610.41 59
2610.52 57
2610.64 56
2610.76 56
2610.88 57
2610.99 59
2611.11 63
2611.23 67
2611.34 71
2611.46 76
2611.58 81
2611.69 84
2611.81 87
2611.93 87
2612.04 86
2612.16 83
2612.28 78
2612.40 72
2612.51 64
2612.63 56
2612.75 49
2612.86 42
2612.98 37
2613.10 34
2613.21 34
2613.33 34
2613.45 36
2613.57 39
2613.68 42
2613.80 45
2613.92 49
2614.03 53
2614.15 57
2614.27 63
2614.39 69
2614.50 76
2614.62 83
2614.74 90
2614.85 96
2614.97 100
2615.09 103
2615.20 103
2615.32 101
2615.44 96
2615.56 89
2615.67 82
2615.79 75
2615.91 71
2616.02 70
2616.14 72
2616.26 77
2616.38 86
2616.49 96
2616.61 106
2616.73 117
2616.84 127
2616.96 137
2617.08 146
2617.19 155
2617.31 162
2617.43 169
2617.55 176
2617.66 182
2617.78 187
2617.90 193
2618.01 198
2618.13 203
2618.25 206
2618.37 208
2618.48 206
2618.60 202
2618.72 195
2618.83 187
2618.95 177
2619.07 167
2619.19 158
2619.30 150
2619.42 143
2619.54 137
2619.65 132
2619.77 127
2619.89 122
2620.01 117
2620.12 113
2620.24 109
2620.36 107
2620.47 106
2620.59 108
2620.71 112
2620.83 117
2620.94 123
2621.06 128
2621.18 131
2621.29 132
2621.41 130
2621.53 124
2621.65 115
2621.76 106
2621.88 96
2622.00 87
2622.12 80
2622.23 75
2622.35 72
2622.47 71
2622.58 71
2622.70 71
2622.82 71
2622.94 70
2623.05 70
2623.17 69
2623.29 68
2623.40 68
2623.52 67
2623.64 66
2623.76 64
2623.87 60
2623.99 55
2624.11 49
2624.23 42
2624.34 35
2624.46 30
2624.58 26
2624.69 24
2624.81 24
2624.93 26
2625.05 28
2625.16 31
2625.28 34
2625.40 37
2625.52 38
2625.63 39
2625.75 38
2625.87 36
2625.98 33
2626.10 30
2626.22 27
2626.34 23
2626.45 19
2626.57 14
2626.69 11
2626.81 8
2626.92 8
2627.04 9
2627.16 12
2627.27 17
2627.39 22
2627.51 26
2627.63 28
2627.74 27
2627.86 25
2627.98 21
2628.10 16
2628.21 12
2628.33 10
2628.45 8
2628.57 7
2628.68 7
2628.80 7
2628.92 8
2629.03 9
2629.15 11
2629.27 13
2629.39 15
2629.50 18
2629.62 19
2629.74 20
2629.86 20
2629.97 21
2630.09 21
2630.21 23
2630.33 24
2630.44 26
2630.56 28
2630.68 29
2630.80 29
2630.91 29
2631.03 28
2631.15 27
2631.27 27
2631.38 28
2631.50 31
2631.62 33
2631.73 36
2631.85 37
2631.97 39
2632.09 39
2632.20 39
2632.32 39
2632.44 39
2632.56 38
2632.67 37
2632.79 35
2632.91 31
2633.03 26
2633.14 21
2633.26 16
2633.38 12
2633.50 10
2633.61 9
2633.73 10
2633.85 11
2633.97 12
2634.08 12
2634.20 10
2634.32 7
2634.44 3
2634.55 0
2634.67 0
2634.79 0
2634.91 0
2635.02 0
2635.14 0
2635.26 0
2635.38 0
2635.49 2
2635.61 6
2635.73 10
2635.85 14
2635.96 17
2636.08 18
2636.20 17
2636.32 14
2636.43 10
2636.55 4
2636.67 0
2636.79 0
2636.90 0
2637.02 0
2637.14 0
2637.26 0
2637.37 5
2637.49 13
2637.61 20
2637.73 27
2637.84 32
2637.96 36
2638.08 41
2638.20 47
2638.31 54
2638.43 62
2638.55 69
2638.67 74
2638.79 76
2638.90 74
2639.02 69
2639.14 61
2639.26 53
2639.37 46
2639.49 41
2639.61 37
2639.73 36
2639.84 35
2639.96 36
2640.08 36
2640.20 36
2640.31 36
2640.43 35
2640.55 34
2640.67 34
2640.78 33
2640.90 31
2641.02 30
2641.14 29
2641.25 29
2641.37 28
2641.49 28
2641.61 29
2641.73 30
2641.84 31
2641.96 32
2642.08 34
2642.20 35
2642.31 37
2642.43 39
2642.55 42
2642.67 44
2642.78 47
2642.90 50
2643.02 53
2643.14 57
2643.26 61
2643.37 65
2643.49 68
2643.61 70
2643.73 70
2643.84 69
2643.96 65
2644.08 61
2644.20 56
2644.31 50
2644.43 46
2644.55 42
2644.67 39
2644.79 38
2644.90 38
2645.02 40
2645.14 42
2645.26 45
2645.37 48
2645.49 51
2645.61 53
2645.73 55
2645.84 57
2645.96 58
2646.08 60
2646.20 60
2646.32 61
2646.43 60
2646.55 59
2646.67 58
2646.79 57
2646.90 56
2647.02 56
2647.14 57
2647.26 59
2647.38 63
2647.49 67
2647.61 71
2647.73 75
2647.85 78
2647.96 81
2648.08 82
2648.20 81
2648.32 79
2648.44 76
2648.55 74
2648.67 72
2648.79 71
2648.91 72
2649.02 74
2649.14 76
2649.26 78
2649.38 80
2649.50 80
2649.61 79
2649.73 78
2649.85 76
2649.97 74
2650.08 72
2650.20 68
2650.32 64
2650.44 58
2650.56 51
2650.67 44
2650.79 37
2650.91 31
2651.03 28
2651.15 26
2651.26 26
2651.38 26
2651.50 26
2651.62 27
2651.73 26
2651.85 26
2651.97 27
2652.09 30
2652.21 35
2652.32 40
2652.44 46
2652.56 50
2652.68 53
2652.80 53
2652.91 51
2653.03 47
2653.15 44
2653.27 41
2653.39 40
2653.50 40
2653.62 42
2653.74 45
2653.86 48
2653.97 51
2654.09 52
2654.21 52
2654.33 51
2654.45 48
2654.56 45
2654.68 41
2654.80 37
2654.92 33
2655.04 29
2655.15 26
2655.27 23
2655.39 20
2655.51 16
2655.63 12
2655.74 8
2655.86 4
2655.98 0
2656.10 0
2656.22 0
2656.33 0
2656.45 0
2656.57 0
2656.69 0
2656.81 0
2656.92 0
2657.04 4
2657.16 9
2657.28 15
2657.40 20
2657.51 25
2657.63 29
2657.75 33
2657.87 36
2657.99 36
2658.10 35
2658.22 32
2658.34 28
2658.46 23
2658.58 19
2658.69 16
2658.81 15
2658.93 15
2659.05 17
2659.17 20
2659.28 22
2659.40 24
2659.52 25
2659.64 26
2659.76 28
2659.87 31
2659.99 35
2660.11 40
2660.23 47
2660.35 54
2660.46 62
2660.58 68
2660.70 73
2660.82 76
2660.94 77
2661.05 76
2661.17 73
2661.29 71
2661.41 68
2661.53 68
2661.65 68
2661.76 71
2661.88 75
2662.00 81
2662.12 87
2662.24 93
2662.35 99
2662.47 104
2662.59 108
2662.71 110
2662.83 112
2662.94 113
2663.06 113
2663.18 115
2663.30 117
2663.42 120
2663.54 124
2663.65 128
2663.77 131
2663.89 133
2664.01 133
2664.13 131
2664.24 129
2664.36 127
2664.48 126
2664.60 128
2664.72 131
2664.83 137
2664.95 143
2665.07 150
2665.19 154
2665.31 156
2665.43 155
2665.54 151
2665.66 145
2665.78 139
2665.90 134
2666.02 132
2666.13 134
2666.25 139
2666.37 146
2666.49 153
2666.61 161
2666.73 166
2666.84 170
2666.96 173
2667.08 174
2667.20 176
2667.32 178
2667.43 182
2667.55 186
2667.67 191
2667.79 196
2667.91 199
2668.03 201
2668.14 201
2668.26 199
2668.38 195
2668.50 190
2668.62 183
2668.74 176
2668.85 169
2668.97 164
2669.09 161
2669.21 159
2669.33 159
2669.44 160
2669.56 160
2669.68 159
2669.80 157
2669.92 154
2670.04 150
2670.15 147
2670.27 145
2670.39 143
2670.51 143
2670.63 143
2670.75 142
2670.86 139
2670.98 136
2671.10 132
2671.22 128
2671.34 124
2671.46 121
2671.57 119
2671.69 117
2671.81 115
2671.93 112
2672.05 108
2672.17 104
2672.28 99
2672.40 94
2672.52 90
2672.64 87
2672.76 84
2672.88 83
2672.99 83
2673.11 85
2673.23 90
2673.35 97
2673.47 106
2673.59 116
2673.70 125
2673.82 132
2673.94 138
2674.06 141
2674.18 143
2674.30 145
2674.41 149
2674.53 156
2674.65 165
2674.77 176
2674.89 188
2675.01 200
2675.12 210
2675.24 217
2675.36 222
2675.48 224
2675.60 224
2675.72 221
2675.84 218
2675.95 213
2676.07 208
2676.19 202
2676.31 197
2676.43 192
2676.55 188
2676.66 183
2676.78 178
2676.90 172
2677.02 166
2677.14 160
2677.26 153
2677.37 148
2677.49 143
2677.61 138
2677.73 133
2677.85 128
2677.97 122
2678.09 114
2678.20 107
2678.32 100
2678.44 96
2678.56 95
2678.68 98
2678.80 105
2678.91 113
2679.03 123
2679.15 130
2679.27 136
2679.39 137
2679.51 136
2679.63 132
2679.74 128
2679.86 122
2679.98 117
2680.10 113
2680.22 108
2680.34 102
2680.45 95
2680.57 86
2680.69 76
2680.81 66
2680.93 58
2681.05 51
2681.17 46
2681.28 44
2681.40 43
2681.52 42
2681.64 41
2681.76 39
2681.88 36
2682.00 33
2682.11 31
2682.23 28
2682.35 27
2682.47 28
2682.59 30
2682.71 34
2682.83 40
2682.94 47
2683.06 55
2683.18 64
2683.30 72
2683.42 78
2683.54 82
2683.66 85
2683.77 86
2683.89 86
2684.01 86
2684.13 85
2684.25 85
2684.37 85
2684.49 85
2684.60 85
2684.72 84
2684.84 82
2684.96 79
2685.08 76
2685.20 71
2685.32 68
2685.43 65
2685.55 66
2685.67 71
2685.79 80
2685.91 93
2686.03 108
2686.15 124
2686.26 137
2686.38 146
2686.50 149
2686.62 148
2686.74 142
2686.86 135
2686.98 127
2687.10 122
2687.21 119
2687.33 120
2687.45 124
2687.57 130
2687.69 137
2687.81 145
2687.93 153
2688.04 160
2688.16 165
2688.28 169
2688.40 170
2688.52 168
2688.64 164
2688.76 158
2688.88 149
2688.99 140
2689.11 131
2689.23 123
2689.35 117
2689.47 113
2689.59 110
2689.71 108
2689.83 106
2689.94 104
2690.06 100
2690.18 96
2690.30 92
2690.42 88
2690.54 85
2690.66 83
2690.78 82
2690.89 82
2691.01 83
2691.13 82
2691.25 80
2691.37 77
2691.49 73
2691.61 67
2691.73 61
2691.84 55
2691.96 48
2692.08 43
2692.20 37
2692.32 32
2692.44 28
2692.56 25
2692.68 24
2692.79 25
2692.91 28
2693.03 32
2693.15 38
2693.27 45
2693.39 50
2693.51 54
2693.63 56
2693.74 57
2693.86 56
2693.98 54
2694.10 51
2694.22 48
2694.34 44
2694.46 40
2694.58 35
2694.69 29
2694.81 22
2694.93 15
2695.05 9
2695.17 4
2695.29 0
2695.41 0
2695.53 0
2695.65 0
2695.76 0
2695.88 0
2696.00 0
2696.12 0
2696.24 0
2696.36 1
2696.48 5
2696.60 10
2696.72 15
2696.83 19
2696.95 23
2697.07 25
2697.19 28
2697.31 31
2697.43 34
2697.55 38
2697.67 41
2697.79 44
2697.90 46
2698.02 48
2698.14 51
2698.26 53
2698.38 56
2698.50 60
2698.62 65
2698.74 69
2698.86 73
2698.97 76
2699.09 76
2699.21 75
2699.33 72
2699.45 67
2699.57 62
2699.69 57
2699.81 51
2699.93 45
2700.04 39
2700.16 33
2700.28 27
2700.40 22
2700.52 18
2700.64 18
2700.76 20
2700.88 25
2701.00 33
2701.12 42
2701.23 50
2701.35 56
2701.47 59
2701.59 57
2701.71 51
2701.83 42
2701.95 30
2702.07 19
2702.19 9
2702.30 1
2702.42 0
2702.54 0
2702.66 0
2702.78 0
2702.90 0
2703.02 0
2703.14 0
2703.26 0
2703.38 2
2703.49 8
2703.61 12
2703.73 16
2703.85 19
2703.97 21
2704.09 21
2704.21 23
2704.33 24
2704.45 28
2704.57 32
2704.69 38
2704.80 45
2704.92 53
2705.04 61
2705.16 70
2705.28 77
2705.40 83
2705.52 86
2705.64 88
2705.76 87
2705.88 85
2705.99 82
2706.11 78
2706.23 75
2706.35 72
2706.47 69
2706.59 66
2706.71 62
2706.83 57
2706.95 51
2707.07 44
2707.19 37
2707.30 29
2707.42 21
2707.54 12
2707.66 3
2707.78 0
2707.90 0
2708.02 0
2708.14 0
2708.26 0
2708.38 0
2708.50 0
2708.62 1
2708.73 13
2708.85 23
2708.97 31
2709.09 36
2709.21 38
2709.33 38
2709.45 37
2709.57 36
2709.69 36
2709.81 37
2709.93 39
2710.04 43
2710.16 47
2710.28 52
2710.40 58
2710.52 63
2710.64 68
2710.76 71
2710.88 72
2711.00 72
2711.12 70
2711.24 66
2711.36 62
2711.48 57
2711.59 51
2711.71 46
2711.83 40
2711.95 35
2712.07 30
2712.19 27
2712.31 25
2712.43 24
2712.55 26
2712.67 28
2712.79 31
2712.91 33
2713.02 34
2713.14 34
2713.26 32
2713.38 29
2713.50 25
2713.62 20
2713.74 16
2713.86 12
2713.98 8
2714.10 5
2714.22 3
2714.34 1
2714.46 0
2714.58 0
2714.69 0
2714.81 0
2714.93 0
2715.05 3
2715.17 7
2715.29 12
2715.41 19
2715.53 25
2715.65 30
2715.77 34
2715.89 36
2716.01 37
2716.13 37
2716.24 36
2716.36 36
2716.48 36
2716.60 36
2716.72 36
2716.84 35
2716.96 33
2717.08 31
2717.20 27
2717.32 24
2717.44 20
2717.56 17
2717.68 13
2717.80 9
2717.92 6
2718.03 4
2718.15 2
2718.27 3
2718.39 5
2718.51 9
2718.63 13
2718.75 18
2718.87 21
2718.99 24
2719.11 26
2719.23 28
2719.35 30
2719.47 32
2719.59 35
2719.71 38
2719.83 41
2719.94 43
2720.06 45
2720.18 47
2720.30 49
2720.42 53
2720.54 58
2720.66 65
2720.78 71
2720.90 75
2721.02 76
2721.14 73
2721.26 68
2721.38 62
2721.50 56
2721.62 53
2721.74 53
2721.85 57
2721.97 64
2722.09 72
2722.21 80
2722.33 87
2722.45 90
2722.57 91
2722.69 90
2722.81 86
2722.93 81
2723.05 75
2723.17 70
2723.29 63
2723.41 57
2723.53 50
2723.65 44
2723.77 38
2723.89 33
2724.00 31
2724.12 32
2724.24 36
2724.36 42
2724.48 50
2724.60 57
2724.72 64
2724.84 69
2724.96 71
2725.08 71
2725.20 68
2725.32 64
2725.44 61
2725.56 59
2725.68 59
2725.80 62
2725.92 68
2726.04 76
2726.16 86
2726.28 97
2726.39 107
2726.51 116
2726.63 125
2726.75 131
2726.87 136
2726.99 139
2727.11 140
2727.23 139
2727.35 137
2727.47 134
2727.59 130
2727.71 125
2727.83 120
2727.95 114
2728.07 108
2728.19 102
2728.31 95
2728.43 87
2728.55 79
2728.67 71
2728.79 64
2728.91 59
2729.03 55
2729.14 54
2729.26 55
2729.38 60
2729.50 66
2729.62 73
2729.74 80
2729.86 87
2729.98 93
2730.10 97
2730.22 101
2730.34 103
2730.46 105
2730.58 105
2730.70 106
2730.82 106
2730.94 107
2731.06 108
2731.18 109
2731.30 111
2731.42 114
2731.54 117
2731.66 119
2731.78 122
2731.90 123
2732.02 124
2732.14 125
2732.25 125
2732.37 126
2732.49 126
2732.61 126
2732.73 125
2732.85 124
2732.97 123
2733.09 121
2733.21 120
2733.33 119
2733.45 121
2733.57 124
2733.69 128
2733.81 133
2733.93 138
2734.05 142
2734.17 143
2734.29 143
2734.41 142
2734.53 140
2734.65 139
2734.77 139
2734.89 140
2735.01 141
2735.13 142
2735.25 142
2735.37 141
2735.49 137
2735.61 133
2735.73 129
2735.85 126
2735.97 125
2736.08 127
2736.20 132
2736.32 140
2736.44 149
2736.56 159
2736.68 169
2736.80 177
2736.92 183
2737.04 187
2737.16 189
2737.28 189
2737.40 187
2737.52 185
2737.64 182
2737.76 179
2737.88 177
2738.00 175
2738.12 175
2738.24 175
2738.36 174
2738.48 173
2738.60 169
2738.72 164
2738.84 156
2738.96 147
2739.08 137
2739.20 129
2739.32 123
2739.44 118
2739.56 116
2739.68 114
2739.80 113
2739.92 110
2740.04 107
2740.16 104
2740.28 101
2740.40 98
2740.52 95
2740.64 91
2740.76 86
2740.88 79
2741.00 71
2741.12 63
2741.24 55
2741.36 49
2741.48 45
2741.60 44
2741.72 45
2741.84 48
2741.96 52
2742.07 55
2742.19 59
2742.31 63
2742.43 66
2742.55 68
2742.67 69
2742.79 69
2742.91 67
2743.03 64
2743.15 61
2743.27 57
2743.39 55
2743.51 54
2743.63 56
2743.75 59
2743.87 64
2743.99 69
2744.11 74
2744.23 78
2744.35 80
2744.47 82
2744.59 84
2744.71 87
2744.83 89
2744.95 92
2745.07 95
2745.19 97
2745.31 96
2745.43 93
2745.55 86
2745.67 78
2745.79 67
2745.91 57
2746.03 47
2746.15 39
2746.27 34
2746.39 29
2746.51 27
2746.63 25
2746.75 23
2746.87 21
2746.99 19
2747.11 17
2747.23 14
2747.35 11
2747.47 8
2747.59 3
2747.71 0
2747.83 0
2747.95 0
2748.07 0
2748.19 0
2748.31 0
2748.43 0
2748.55 0
2748.67 8
2748.79 19
2748.91 28
2749.03 35
2749.15 39
2749.27 40
2749.39 38
2749.51 35
2749.63 31
2749.75 28
2749.87 27
2749.99 27
2750.11 28
2750.23 31
2750.35 35
2750.47 39
2750.59 44
2750.71 48
2750.83 52
2750.95 55
2751.07 58
2751.19 60
2751.31 62
2751.43 63
2751.55 65
2751.67 68
2751.79 72
2751.91 78
2752.03 85
2752.15 91
2752.27 97
2752.39 101
2752.51 102
2752.63 100
2752.75 96
2752.87 90
2752.99 82
2753.11 73
2753.23 64
2753.35 55
2753.47 45
2753.59 37
2753.71 29
2753.83 22
2753.95 17
2754.07 14
2754.19 12
2754.31 11
2754.44 12
2754.56 13
2754.68 14
2754.80 16
2754.92 17
2755.04 19
2755.16 22
2755.28 25
2755.40 30
2755.52 35
2755.64 40
2755.76 44
2755.88 49
2756.00 52
2756.12 55
2756.24 58
2756.36 62
2756.48 66
2756.60 71
2756.72 74
2756.84 78
2756.96 79
2757.08 80
2757.20 79
2757.32 78
2757.44 75
2757.56 71
2757.68 66
2757.80 59
2757.92 49
2758.04 38
2758.16 25
2758.28 11
2758.40 0
2758.52 0
2758.64 0
2758.76 0
2758.88 0
2759.00 0
2759.12 0
2759.24 0
2759.36 1
2759.48 7
2759.60 13
2759.72 20
2759.84 30
2759.96 41
2760.08 54
2760.20 67
2760.33 78
2760.45 86
2760.57 90
2760.69 91
2760.81 89
2760.93 85
2761.05 81
2761.17 77
2761.29 73
2761.41 68
2761.53 62
2761.65 53
2761.77 43
2761.89 32
2762.01 22
2762.13 14
2762.25 9
2762.37 8
2762.49 11
2762.61 16
2762.73 23
2762.85 32
2762.97 40
2763.09 48
2763.21 55
2763.33 61
2763.45 67
2763.57 71
2763.69 75
2763.81 76
2763.93 76
2764.05 73
2764.17 68
2764.30 61
2764.42 54
2764.54 48
2764.66 44
2764.78 41
2764.90 42
2765.02 43
2765.14 46
2765.26 49
2765.38 52
2765.50 55
2765.62 59
2765.74 63
2765.86 68
2765.98 75
2766.10 83
2766.22 92
2766.34 100
2766.46 107
2766.58 111
2766.70 113
2766.82 112
2766.94 109
2767.06 105
2767.18 100
2767.30 96
2767.43 94
2767.55 94
2767.67 94
2767.79 95
2767.91 96
2768.03 96
2768.15 96
2768.27 94
2768.39 92
2768.51 90
2768.63 87
2768.75 84
2768.87 82
2768.99 80
2769.11 78
2769.23 78
2769.35 77
2769.47 77
2769.59 77
2769.71 77
2769.83 76
2769.95 76
2770.08 75
2770.20 74
2770.32 72
2770.44 70
2770.56 67
2770.68 63
2770.80 59
2770.92 55
2771.04 51
2771.16 47
2771.28 45
2771.40 44
2771.52 44
2771.64 46
2771.76 50
2771.88 55
2772.00 61
2772.12 68
2772.24 75
2772.36 80
2772.49 84
2772.61 85
2772.73 84
2772.85 81
2772.97 77
2773.09 72
2773.21 69
2773.33 67
2773.45 68
2773.57 71
2773.69 75
2773.81 80
2773.93 85
2774.05 88
2774.17 90
2774.29 89
2774.41 88
2774.53 86
2774.66 84
2774.78 83
2774.90 84
2775.02 87
2775.14 92
2775.26 99
2775.38 107
2775.50 115
2775.62 123
2775.74 131
2775.86 139
2775.98 146
2776.10 152
2776.22 157
2776.34 159
2776.46 159
2776.58 155
2776.71 148
2776.83 140
2776.95 132
2777.07 127
2777.19 125
2777.31 130
2777.43 140
2777.55 156
2777.67 174
2777.79 192
2777.91 207
2778.03 215
2778.15 216
2778.27 210
2778.39 197
2778.52 182
2778.64 168
2778.76 157
2778.88 151
2779.00 151
2779.12 157
2779.24 167
2779.36 179
2779.48 190
2779.60 198
2779.72 203
2779.84 203
2779.96 200
2780.08 195
2780.20 190
2780.33 187
2780.45 187
2780.57 190
2780.69 195
2780.81 201
2780.93 208
2781.05 214
2781.17 219
2781.29 223
2781.41 226
2781.53 228
2781.65 229
2781.77 228
2781.89 225
2782.02 219
2782.14 212
2782.26 204
2782.38 198
2782.50 195
2782.62 195
2782.74 198
2782.86 204
2782.98 211
2783.10 215
2783.22 215
2783.34 210
2783.46 200
2783.59 186
2783.71 168
2783.83 148
2783.95 128
2784.07 110
2784.19 95
2784.31 84
2784.43 76
2784.55 72
2784.67 70
2784.79 71
2784.91 72
2785.03 74
2785.16 76
2785.28 77
2785.40 78
2785.52 79
2785.64 80
2785.76 80
2785.88 81
2786.00 81
2786.12 81
2786.24 80
2786.36 77
2786.48 74
2786.61 71
2786.73 68
2786.85 67
2786.97 69
2787.09 72
2787.21 78
2787.33 85
2787.45 91
2787.57 96
2787.69 97
2787.81 94
2787.93 89
2788.06 82
2788.18 74
2788.30 67
2788.42 62
2788.54 60
2788.66 61
2788.78 63
2788.90 66
2789.02 68
2789.14 70
2789.26 72
2789.39 72
2789.51 70
2789.63 68
2789.75 65
2789.87 60
2789.99 55
2790.11 49
2790.23 44
2790.35 41
2790.47 39
2790.59 41
2790.72 45
2790.84 51
2790.96 59
2791.08 67
2791.20 74
2791.32 80
2791.44 84
2791.56 88
2791.68 90
2791.80 93
2791.92 96
2792.05 100
2792.17 104
2792.29 109
2792.41 113
2792.53 118
2792.65 121
2792.77 123
2792.89 123
2793.01 122
2793.13 118
2793.26 113
2793.38 108
2793.50 102
2793.62 97
2793.74 93
2793.86 93
2793.98 96
2794.10 101
2794.22 109
2794.34 118
2794.47 128
2794.59 137
2794.71 144
2794.83 149
2794.95 150
2795.07 146
2795.19 139
2795.31 127
2795.43 113
2795.55 98
2795.68 84
2795.80 72
2795.92 65
2796.04 63
2796.16 65
2796.28 70
2796.40 75
2796.52 80
2796.64 83
2796.77 84
2796.89 83
2797.01 81
2797.13 79
2797.25 79
2797.37 80
2797.49 84
2797.61 88
2797.73 92
2797.85 95
2797.98 96
2798.10 95
2798.22 92
2798.34 88
2798.46 84
2798.58 81
2798.70 79
2798.82 80
2798.94 84
2799.07 90
2799.19 98
2799.31 108
2799.43 118
2799.55 127
2799.67 134
2799.79 137
2799.91 137
2800.03 133
2800.16 126
2800.28 116
2800.40 106
2800.52 96
2800.64 86
2800.76 78
2800.88 73
2801.00 69
2801.13 68
2801.25 69
2801.37 71
2801.49 75
2801.61 78
2801.73 81
2801.85 82
2801.97 83
2802.09 82
2802.22 80
2802.34 77
2802.46 75
2802.58 74
2802.70 74
2802.82 77
2802.94 81
2803.06 86
2803.19 91
2803.31 97
2803.43 101
2803.55 103
2803.67 103
2803.79 102
2803.91 99
2804.03 96
2804.15 92
2804.28 87
2804.40 83
2804.52 79
2804.64 77
2804.76 76
2804.88 77
2805.00 80
2805.12 84
2805.25 88
2805.37 92
2805.49 96
2805.61 100
2805.73 103
2805.85 107
2805.97 110
2806.09 114
2806.22 118
2806.34 120
2806.46 122
2806.58 121
2806.70 119
2806.82 117
2806.94 113
2807.06 111
2807.19 109
2807.31 108
2807.43 109
2807.55 110
2807.67 113
2807.79 115
2807.91 117
2808.04 118
2808.16 119
2808.28 120
2808.40 121
2808.52 123
2808.64 126
2808.76 130
2808.88 134
2809.01 139
2809.13 145
2809.25 150
2809.37 157
2809.49 165
2809.61 174
2809.73 183
2809.86 192
2809.98 199
2810.10 204
2810.22 207
2810.34 209
2810.46 212
2810.58 217
2810.70 227
2810.83 241
2810.95 259
2811.07 279
2811.19 301
2811.31 321
2811.43 340
2811.55 356
2811.68 369
2811.80 379
2811.92 385
2812.04 388
2812.16 389
2812.28 388
2812.40 386
2812.53 384
2812.65 382
2812.77 382
2812.89 383
2813.01 384
2813.13 385
2813.25 386
2813.38 386
2813.50 385
2813.62 383
2813.74 379
2813.86 373
2813.98 366
2814.10 357
2814.23 348
2814.35 338
2814.47 329
2814.59 321
2814.71 315
2814.83 310
2814.95 306
2815.08 301
2815.20 295
2815.32 288
2815.44 278
2815.56 267
2815.68 256
2815.80 247
2815.93 240
2816.05 235
2816.17 232
2816.29 231
2816.41 229
2816.53 225
2816.65 219
2816.78 211
2816.90 202
2817.02 193
2817.14 185
2817.26 180
2817.38 177
2817.50 177
2817.63 178
2817.75 179
2817.87 180
2817.99 178
2818.11 173
2818.23 167
2818.36 159
2818.48 152
2818.60 146
2818.72 142
2818.84 141
2818.96 142
2819.08 144
2819.21 147
2819.33 150
2819.45 153
2819.57 154
2819.69 154
2819.81 153
2819.94 152
2820.06 150
2820.18 148
2820.30 144
2820.42 139
2820.54 134
2820.67 128
2820.79 122
2820.91 116
2821.03 111
2821.15 108
2821.27 106
2821.39 106
2821.52 107
2821.64 108
2821.76 111
2821.88 115
2822.00 119
2822.12 123
2822.25 127
2822.37 131
2822.49 134
2822.61 136
2822.73 137
2822.85 138
2822.98 137
2823.10 135
2823.22 133
2823.34 130
2823.46 128
2823.58 126
2823.71 124
2823.83 124
2823.95 127
2824.07 131
2824.19 137
2824.31 145
2824.44 153
2824.56 162
2824.68 170
2824.80 176
2824.92 180
2825.04 181
2825.17 179
2825.29 174
2825.41 166
2825.53 155
2825.65 142
2825.77 128
2825.90 113
2826.02 99
2826.14 85
2826.26 74
2826.38 65
2826.50 59
2826.63 57
2826.75 58
2826.87 62
2826.99 69
2827.11 76
2827.23 83
2827.36 90
2827.48 94
2827.60 98
2827.72 99
2827.84 99
2827.96 98
2828.09 96
2828.21 93
2828.33 90
2828.45 86
2828.57 81
2828.69 76
2828.82 70
2828.94 64
2829.06 59
2829.18 57
2829.30 57
2829.43 61
2829.55 69
2829.67 80
2829.79 93
2829.91 108
2830.03 122
2830.16 136
2830.28 147
2830.40 157
2830.52 165
2830.64 170
2830.76 173
2830.89 173
2831.01 170
2831.13 165
2831.25 158
2831.37 148
2831.50 138
2831.62 128
2831.74 119
2831.86 112
2831.98 108
2832.10 107
2832.23 108
2832.35 111
2832.47 114
2832.59 117
2832.71 119
2832.84 119
2832.96 118
2833.08 116
2833.20 113
2833.32 110
2833.45 107
2833.57 104
2833.69 102
2833.81 100
2833.93 99
2834.05 99
2834.18 99
2834.30 100
2834.42 103
2834.54 106
2834.66 111
2834.79 115
2834.91 120
2835.03 125
2835.15 128
2835.27 130
2835.40 129
2835.52 128
2835.64 125
2835.76 121
2835.88 116
2836.00 111
2836.13 105
2836.25 98
2836.37 90
2836.49 81
2836.61 73
2836.74 67
2836.86 62
2836.98 61
2837.10 62
2837.22 66
2837.35 73
2837.47 80
2837.59 86
2837.71 92
2837.83 95
2837.96 95
2838.08 92
2838.20 86
2838.32 77
2838.44 65
2838.57 52
2838.69 37
2838.81 23
2838.93 12
2839.05 3
2839.18 0
2839.30 0
2839.42 0
2839.54 2
2839.66 5
2839.79 7
2839.91 7
2840.03 4
2840.15 1
2840.27 0
2840.40 0
2840.52 0
2840.64 0
2840.76 0
2840.88 3
2841.01 7
2841.13 10
2841.25 12
2841.37 12
2841.49 12
2841.62 13
2841.74 15
2841.86 19
2841.98 26
2842.10 36
2842.23 46
2842.35 57
2842.47 67
2842.59 75
2842.71 81
2842.84 84
2842.96 86
2843.08 87
2843.20 86
2843.32 85
2843.45 82
2843.57 78
2843.69 72
2843.81 65
2843.93 57
2844.06 49
2844.18 41
2844.30 35
2844.42 31
2844.54 28
2844.67 27
2844.79 28
2844.91 29
2845.03 30
2845.16 31
2845.28 32
2845.40 33
2845.52 33
2845.64 34
2845.77 35
2845.89 37
2846.01 39
2846.13 40
2846.25 40
2846.38 39
2846.50 36
2846.62 33
2846.74 29
2846.86 27
2846.99 27
2847.11 29
2847.23 35
2847.35 43
2847.48 53
2847.60 62
2847.72 71
2847.84 78
2847.96 84
2848.09 88
2848.21 90
2848.33 92
2848.45 92
2848.58 92
2848.70 89
2848.82 86
2848.94 81
2849.06 76
2849.19 72
2849.31 68
2849.43 67
2849.55 67
2849.67 68
2849.80 70
2849.92 70
2850.04 70
2850.16 66
2850.29 61
2850.41 54
2850.53 45
2850.65 37
2850.77 32
2850.90 30
2851.02 33
2851.14 40
2851.26 51
2851.39 66
2851.51 80
2851.63 93
2851.75 102
2851.87 106
2852.00 105
2852.12 101
2852.24 94
2852.36 88
2852.49 83
2852.61 80
2852.73 78
2852.85 76
2852.98 72
2853.10 65
2853.22 56
2853.34 45
2853.46 33
2853.59 21
2853.71 12
2853.83 5
2853.95 1
2854.08 0
2854.20 2
2854.32 6
2854.44 13
2854.57 22
2854.69 34
2854.81 47
2854.93 60
2855.05 72
2855.18 81
2855.30 85
2855.42 84
2855.54 78
2855.67 71
2855.79 62
2855.91 56
2856.03 52
2856.16 52
2856.28 54
2856.40 58
2856.52 62
2856.64 66
2856.77 70
2856.89 74
2857.01 79
2857.13 84
2857.26 91
2857.38 97
2857.50 103
2857.62 106
2857.75 106
2857.87 103
2857.99 96
2858.11 87
2858.24 77
2858.36 66
2858.48 57
2858.60 49
2858.73 43
2858.85 40
2858.97 39
2859.09 40
2859.21 42
2859.34 45
2859.46 48
2859.58 50
2859.70 52
2859.83 52
2859.95 51
2860.07 49
2860.19 44
2860.32 38
2860.44 32
2860.56 25
2860.68 19
2860.81 15
2860.93 14
2861.05 16
2861.17 19
2861.30 22
2861.42 25
2861.54 25
2861.66 23
2861.79 19
2861.91 13
2862.03 7
2862.15 2
2862.28 0
2862.40 0
2862.52 0
2862.64 0
2862.77 0
2862.89 4
2863.01 9
2863.13 15
2863.26 20
2863.38 24
2863.50 26
2863.62 25
2863.75 22
2863.87 17
2863.99 11
2864.11 5
2864.24 0
2864.36 0
2864.48 0
2864.60 0
2864.73 0
2864.85 0
2864.97 2
2865.09 3
2865.22 4
2865.34 4
2865.46 3
2865.58 2
2865.71 0
2865.83 0
2865.95 0
2866.07 0
2866.20 0
2866.32 0
2866.44 0
2866.56 4
2866.69 9
2866.81 15
2866.93 21
2867.05 25
2867.18 28
2867.30 29
2867.42 28
2867.54 24
2867.67 19
2867.79 13
2867.91 6
2868.03 0
2868.16 0
2868.28 0
2868.40 0
2868.53 0
2868.65 0
2868.77 0
2868.89 3
2869.02 14
2869.14 26
2869.26 39
2869.38 53
2869.51 66
2869.63 79
2869.75 91
2869.87 102
2870.00 112
2870.12 120
2870.24 125
2870.36 126
2870.49 122
2870.61 115
2870.73 105
2870.86 94
2870.98 82
2871.10 73
2871.22 66
2871.35 61
2871.47 59
2871.59 59
2871.71 59
2871.84 60
2871.96 60
2872.08 60
2872.20 60
2872.33 60
2872.45 59
2872.57 59
2872.70 57
2872.82 55
2872.94 53
2873.06 49
2873.19 46
2873.31 42
2873.43 39
2873.55 37
2873.68 35
2873.80 34
2873.92 33
2874.05 33
2874.17 34
2874.29 36
2874.41 39
2874.54 45
2874.66 54
2874.78 64
2874.90 76
2875.03 89
2875.15 100
2875.27 109
2875.40 113
2875.52 113
2875.64 110
2875.76 104
2875.89 98
2876.01 94
2876.13 95
2876.25 101
2876.38 113
2876.50 128
2876.62 144
2876.75 159
2876.87 170
2876.99 177
2877.11 178
2877.24 175
2877.36 169
2877.48 163
2877.61 156
2877.73 151
2877.85 148
2877.97 146
2878.10 146
2878.22 147
2878.34 149
2878.47 153
2878.59 158
2878.71 161
2878.83 164
2878.96 164
2879.08 161
2879.20 157
2879.32 151
2879.45 145
2879.57 140
2879.69 138
2879.82 138
2879.94 139
2880.06 142
2880.18 146
2880.31 149
2880.43 152
2880.55 154
2880.68 156
2880.80 156
2880.92 154
2881.04 150
2881.17 142
2881.29 131
2881.41 116
2881.54 99
2881.66 81
2881.78 65
2881.91 50
2882.03 40
2882.15 33
2882.27 28
2882.40 26
2882.52 23
2882.64 21
2882.77 17
2882.89 12
2883.01 7
2883.13 3
2883.26 0
2883.38 0
2883.50 1
2883.63 4
2883.75 10
2883.87 17
2883.99 23
2884.12 29
2884.24 34
2884.36 38
2884.49 39
2884.61 39
2884.73 38
2884.86 38
2884.98 39
2885.10 43
2885.22 49
2885.35 57
2885.47 66
2885.59 76
2885.72 87
2885.84 97
2885.96 107
2886.09 117
2886.21 126
2886.33 135
2886.45 143
2886.58 149
2886.70 152
2886.82 154
2886.95 152
2887.07 149
2887.19 144
2887.31 138
2887.44 132
2887.56 126
2887.68 119
2887.81 113
2887.93 107
2888.05 103
2888.18 101
2888.30 99
2888.42 100
2888.55 102
2888.67 104
2888.79 106
2888.91 108
2889.04 108
2889.16 106
2889.28 102
2889.41 96
2889.53 88
2889.65 78
2889.78 67
2889.90 57
2890.02 49
2890.14 44
2890.27 43
2890.39 46
2890.51 52
2890.64 60
2890.76 69
2890.88 77
2891.01 82
2891.13 84
2891.25 83
2891.38 79
2891.50 74
2891.62 68
2891.75 63
2891.87 59
2891.99 56
2892.11 54
2892.24 53
2892.36 49
2892.48 44
2892.61 36
2892.73 25
2892.85 12
2892.98 0
2893.10 0
2893.22 0
2893.35 0
2893.47 0
2893.59 0
2893.72 0
2893.84 0
2893.96 1
2894.08 12
2894.21 22
2894.33 30
2894.45 38
2894.58 43
2894.70 47
2894.82 50
2894.95 52
2895.07 52
2895.19 51
2895.32 49
2895.44 46
2895.56 43
2895.69 40
2895.81 38
2895.93 38
2896.06 39
2896.18 42
2896.30 45
2896.42 49
2896.55 52
2896.67 53
2896.79 53
2896.92 50
2897.04 46
2897.16 42
2897.29 37
2897.41 32
2897.53 30
2897.66 29
2897.78 30
2897.90 34
2898.03 39
2898.15 46
2898.27 54
2898.40 62
2898.52 69
2898.64 73
2898.77 76
2898.89 76
2899.01 74
2899.14 70
2899.26 65
2899.38 59
2899.51 53
2899.63 47
2899.75 42
2899.88 39
2900.00 37
2900.12 38
2900.25 41
2900.37 48
2900.49 56
2900.62 65
2900.74 73
2900.86 80
2900.99 84
2901.11 86
2901.23 87
2901.36 87
2901.48 89
2901.60 94
2901.73 101
2901.85 110
2901.97 120
2902.10 129
2902.22 136
2902.34 142
2902.47 146
2902.59 150
2902.71 155
2902.84 161
2902.96 171
2903.08 182
2903.21 195
2903.33 208
2903.45 222
2903.58 234
2903.70 245
2903.82 255
2903.95 261
2904.07 265
2904.19 265
2904.32 261
2904.44 255
2904.56 248
2904.69 242
2904.81 239
2904.93 239
2905.06 243
2905.18 250
2905.30 258
2905.43 264
2905.55 268
2905.67 267
2905.80 263
2905.92 254
2906.04 242
2906.17 229
2906.29 216
2906.41 204
2906.54 196
2906.66 191
2906.78 190
2906.91 190
2907.03 192
2907.15 192
2907.28 191
2907.40 187
2907.52 181
2907.65 174
2907.77 167
2907.89 160
2908.02 153
2908.14 147
2908.26 141
2908.39 136
2908.51 130
2908.63 126
2908.76 123
2908.88 121
2909.01 120
2909.13 120
2909.25 120
2909.38 120
2909.50 118
2909.62 114
2909.75 108
2909.87 100
2909.99 91
2910.12 80
2910.24 70
2910.36 60
2910.49 52
2910.61 45
2910.73 40
2910.86 36
2910.98 34
2911.10 33
2911.23 33
2911.35 33
2911.48 33
2911.60 33
2911.72 34
2911.85 36
2911.97 38
2912.09 40
2912.22 43
2912.34 45
2912.46 49
2912.59 53
2912.71 58
2912.83 65
2912.96 74
2913.08 82
2913.20 91
2913.33 96
2913.45 99
2913.58 98
2913.70 94
2913.82 86
2913.95 76
2914.07 66
2914.19 55
2914.32 46
2914.44 40
2914.56 35
2914.69 32
2914.81 31
2914.94 31
2915.06 30
2915.18 30
2915.31 28
2915.43 25
2915.55 21
2915.68 16
2915.80 12
2915.92 7
2916.05 3
2916.17 1
2916.29 0
2916.42 0
2916.54 0
2916.67 1
2916.79 2
2916.91 2
2917.04 2
2917.16 0
2917.28 0
2917.41 0
2917.53 0
2917.65 0
2917.78 1
2917.90 4
2918.03 6
2918.15 8
2918.27 10
2918.40 12
2918.52 16
2918.64 20
2918.77 26
2918.89 30
2919.02 33
2919.14 33
2919.26 31
2919.39 27
2919.51 22
2919.63 19
2919.76 18
2919.88 20
2920.00 24
2920.13 28
2920.25 31
2920.38 33
2920.50 33
2920.62 31
2920.75 27
2920.87 23
2920.99 19
2921.12 15
2921.24 12
2921.37 11
2921.49 11
2921.61 12
2921.74 14
2921.86 16
2921.98 17
2922.11 18
2922.23 19
2922.36 19
2922.48 20
2922.60 21
2922.73 23
2922.85 25
2922.97 27
2923.10 27
2923.22 26
2923.35 23
2923.47 18
2923.59 12
2923.72 7
2923.84 3
2923.96 2
2924.09 3
2924.21 6
2924.34 11
2924.46 15
2924.58 18
2924.71 18
2924.83 15
2924.96 10
2925.08 5
2925.20 0
2925.33 0
2925.45 0
2925.57 0
2925.70 0
2925.82 0
2925.95 0
2926.07 0
2926.19 1
2926.32 5
2926.44 9
2926.56 13
2926.69 15
2926.81 15
2926.94 15
2927.06 14
2927.18 13
2927.31 14
2927.43 16
2927.56 19
2927.68 23
2927.80 27
2927.93 31
2928.05 34
2928.18 36
2928.30 38
2928.42 39
2928.55 40
2928.67 40
2928.79 40
2928.92 39
2929.04 37
2929.17 34
2929.29 28
2929.41 21
2929.54 12
2929.66 3
2929.79 0
2929.91 0
2930.03 0
2930.16 0
2930.28 0
2930.41 0
2930.53 4
2930.65 10
2930.78 14
2930.90 14
2931.03 12
2931.15 8
2931.27 3
2931.40 0
2931.52 0
2931.64 0
2931.77 0
2931.89 0
2932.02 0
2932.14 0
2932.26 1
2932.39 6
2932.51 10
2932.64 13
2932.76 16
2932.88 17
2933.01 17
2933.13 17
2933.26 18
2933.38 20
2933.50 23
2933.63 29
2933.75 36
2933.88 45
2934.00 56
2934.12 68
2934.25 80
2934.37 91
2934.50 99
2934.62 103
2934.74 103
2934.87 99
2934.99 91
2935.12 82
2935.24 73
2935.36 65
2935.49 59
2935.61 54
2935.74 52
2935.86 50
2935.98 50
2936.11 50
2936.23 52
2936.36 55
2936.48 59
2936.61 64
2936.73 70
2936.85 75
2936.98 79
2937.10 82
2937.23 84
2937.35 85
2937.47 86
2937.60 88
2937.72 91
2937.85 95
2937.97 99
2938.09 103
2938.22 106
2938.34 107
2938.47 108
2938.59 109
2938.71 109
2938.84 109
2938.96 109
2939.09 109
2939.21 108
2939.33 105
2939.46 101
2939.58 96
2939.71 89
2939.83 83
2939.96 76
2940.08 71
2940.20 67
2940.33 64
2940.45 62
2940.58 61
2940.70 60
2940.82 58
2940.95 57
2941.07 55
2941.20 52
2941.32 50
2941.45 49
2941.57 49
2941.69 51
2941.82 56
2941.94 64
2942.07 75
2942.19 89
2942.31 104
2942.44 118
2942.56 130
2942.69 139
2942.81 142
2942.94 142
2943.06 137
2943.18 130
2943.31 121
2943.43 113
2943.56 104
2943.68 96
2943.80 89
2943.93 81
2944.05 74
2944.18 67
2944.30 60
2944.43 55
2944.55 50
2944.67 47
2944.80 45
2944.92 43
2945.05 41
2945.17 39
2945.30 37
2945.42 34
2945.54 31
2945.67 28
2945.79 25
2945.92 23
2946.04 22
2946.17 24
2946.29 27
2946.41 33
2946.54 39
2946.66 46
2946.79 52
2946.91 57
2947.04 61
2947.16 64
2947.28 67
2947.41 71
2947.53 77
2947.66 83
2947.78 89
2947.91 95
2948.03 99
2948.15 100
2948.28 99
2948.40 96
2948.53 92
2948.65 88
2948.78 87
2948.90 88
2949.02 92
2949.15 98
2949.27 103
2949.40 108
2949.52 111
2949.65 112
2949.77 111
2949.89 110
2950.02 109
2950.14 107
2950.27 107
2950.39 106
2950.52 105
2950.64 103
2950.76 101
2950.89 99
2951.01 98
2951.14 97
2951.26 97
2951.39 97
2951.51 96
2951.64 95
2951.76 93
2951.88 90
2952.01 87
2952.13 85
2952.26 84
2952.38 84
2952.51 87
2952.63 92
2952.75 99
2952.88 107
2953.00 116
2953.13 126
2953.25 134
2953.38 140
2953.50 144
2953.63 144
2953.75 141
2953.87 135
2954.00 127
2954.12 119
2954.25 112
2954.37 107
2954.50 104
2954.62 103
2954.75 102
2954.87 102
2954.99 101
2955.12 100
2955.24 99
2955.37 100
2955.49 102
2955.62 107
2955.74 113
2955.87 121
2955.99 128
2956.11 132
2956.24 131
2956.36 126
2956.49 116
2956.61 104
2956.74 90
2956.86 77
2956.99 68
2957.11 63
2957.23 62
2957.36 64
2957.48 68
2957.61 72
2957.73 76
2957.86 78
2957.98 79
2958.11 78
2958.23 75
2958.36 71
2958.48 67
2958.60 64
2958.73 63
2958.85 66
2958.98 74
2959.10 85
2959.23 99
2959.35 114
2959.48 128
2959.60 140
2959.73 147
2959.85 149
2959.97 148
2960.10 143
2960.22 137
2960.35 129
2960.47 122
2960.60 113
2960.72 103
2960.85 92
2960.97 81
2961.10 70
2961.22 61
2961.34 55
2961.47 54
2961.59 56
2961.72 60
2961.84 66
2961.97 71
2962.09 73
2962.22 72
2962.34 67
2962.47 61
2962.59 53
2962.72 46
2962.84 40
2962.96 35
2963.09 34
2963.21 34
2963.34 37
2963.46 41
2963.59 47
2963.71 54
2963.84 63
2963.96 71
2964.09 80
2964.21 89
2964.34 96
2964.46 103
2964.58 107
2964.71 110
2964.83 111
2964.96 111
2965.08 109
2965.21 108
2965.33 107
2965.46 106
2965.58 107
2965.71 108
2965.83 109
2965.96 109
2966.08 109
2966.21 107
2966.33 103
2966.45 98
2966.58 92
2966.70 87
2966.83 82
2966.95 77
2967.08 73
2967.20 70
2967.33 67
2967.45 64
2967.58 62
2967.70 60
2967.83 59
2967.95 59
2968.08 59
2968.20 61
2968.33 64
2968.45 66
2968.57 68
2968.70 69
2968.82 69
2968.95 68
2969.07 67
2969.20 65
2969.32 64
2969.45 63
2969.57 61
2969.70 60
2969.82 57
2969.95 54
2970.07 50
2970.20 46
2970.32 43
2970.45 41
2970.57 42
2970.70 46
2970.82 52
2970.95 60
2971.07 69
2971.19 76
2971.32 82
2971.44 85
2971.57 86
2971.69 85
2971.82 83
2971.94 81
2972.07 80
2972.19 79
2972.32 80
2972.44 81
2972.57 82
2972.69 84
2972.82 85
2972.94 84
2973.07 82
2973.19 76
2973.32 67
2973.44 54
2973.57 39
2973.69 22
2973.82 6
2973.94 0
2974.07 0
2974.19 0
2974.32 0
2974.44 0
2974.57 0
2974.69 0
2974.81 2
2974.94 9
2975.06 15
2975.19 19
2975.31 21
2975.44 22
2975.56 22
2975.69 21
2975.81 20
2975.94 19
2976.06 18
2976.19 19
2976.31 20
2976.44 24
2976.56 29
2976.69 35
2976.81 40
2976.94 44
2977.06 47
2977.19 48
2977.31 47
2977.44 44
2977.56 41
2977.69 37
2977.81 34
2977.94 31
2978.06 28
2978.19 25
2978.31 22
2978.44 20
2978.56 18
2978.69 17
2978.81 17
2978.94 18
2979.06 21
2979.19 25
2979.31 30
2979.44 37
2979.56 44
2979.69 51
2979.81 57
2979.94 63
2980.06 67
2980.19 69
2980.31 69
2980.44 67
2980.56 64
2980.69 60
2980.81 55
2980.94 49
2981.06 43
2981.19 36
2981.31 29
2981.44 22
2981.56 16
2981.69 12
2981.81 10
2981.94 10
2982.06 13
2982.19 19
2982.31 26
2982.44 35
2982.56 45
2982.69 55
2982.81 64
2982.94 72
2983.06 77
2983.19 80
2983.31 80
2983.44 77
2983.56 73
2983.69 67
2983.81 61
2983.94 56
2984.06 53
2984.19 52
2984.31 53
2984.44 56
2984.56 60
2984.69 63
2984.81 65
2984.94 65
2985.06 63
2985.19 59
2985.31 54
2985.44 48
2985.56 43
2985.69 38
2985.81 34
2985.94 31
2986.06 30
2986.19 31
2986.31 32
2986.44 34
2986.56 36
2986.69 39
2986.81 42
2986.94 46
2987.06 50
2987.19 54
2987.31 57
2987.44 59
2987.56 59
2987.69 58
2987.81 56
2987.94 54
2988.07 53
2988.19 52
2988.32 52
2988.44 52
2988.57 51
2988.69 49
2988.82 46
2988.94 43
2989.07 40
2989.19 40
2989.32 42
2989.44 47
2989.57 55
2989.69 63
2989.82 70
2989.94 76
2990.07 78
2990.19 78
2990.32 73
2990.44 66
2990.57 57
2990.69 47
2990.82 37
2990.94 29
2991.07 22
2991.19 17
2991.32 15
2991.45 15
2991.57 18
2991.70 23
2991.82 31
2991.95 42
2992.07 54
2992.20 65
2992.32 76
2992.45 84
2992.57 89
2992.70 91
2992.82 91
2992.95 89
2993.07 86
2993.20 84
2993.32 83
2993.45 83
2993.57 83
2993.70 82
2993.82 80
2993.95 76
2994.08 70
2994.20 63
2994.33 55
2994.45 46
2994.58 38
2994.70 30
2994.83 23
2994.95 18
2995.08 14
2995.20 11
2995.33 9
2995.45 9
2995.58 10
2995.70 12
2995.83 14
2995.95 16
2996.08 18
2996.21 20
2996.33 21
2996.46 22
2996.58 22
2996.71 23
2996.83 24
2996.96 25
2997.08 27
2997.21 29
2997.33 30
2997.46 31
2997.58 31
2997.71 30
2997.83 28
2997.96 26
2998.09 23
2998.21 21
2998.34 19
2998.46 17
2998.59 14
2998.71 11
2998.84 7
2998.96 3
2999.09 0
2999.21 0
2999.34 0
2999.46 0
2999.59 0
2999.71 0
2999.84 0
2999.97 0
3000.09 0
3000.22 6
3000.34 15
3000.47 27
3000.59 41
3000.72 54
3000.84 66
3000.97 75
3001.09 81
3001.22 85
3001.35 86
3001.47 86
3001.60 86
3001.72 86
3001.85 86
3001.97 85
3002.10 83
3002.22 80
3002.35 77
3002.47 74
3002.60 73
3002.73 74
3002.85 76
3002.98 80
3003.10 86
3003.23 92
3003.35 100
3003.48 108
3003.60 117
3003.73 125
3003.85 133
3003.98 139
3004.11 143
3004.23 146
3004.36 145
3004.48 144
3004.61 141
3004.73 138
3004.86 134
3004.98 129
3005.11 123
3005.23 116
3005.36 109
3005.49 103
3005.61 98
3005.74 96
3005.86 96
3005.99 97
3006.11 98
3006.24 98
3006.36 95
3006.49 91
3006.62 85
3006.74 79
3006.87 75
3006.99 74
3007.12 76
3007.24 82
3007.37 89
3007.49 96
3007.62 101
3007.75 103
3007.87 102
3008.00 99
3008.12 93
3008.25 88
3008.37 83
3008.50 79
3008.62 76
3008.75 74
3008.88 72
3009.00 70
3009.13 69
3009.25 69
3009.38 71
3009.50 76
3009.63 83
3009.75 93
3009.88 104
3010.01 112
3010.13 118
3010.26 119
3010.38 116
3010.51 108
3010.63 98
3010.76 87
3010.88 75
3011.01 65
3011.14 55
3011.26 46
3011.39 38
3011.51 29
3011.64 19
3011.76 9
3011.89 0
3012.02 0
3012.14 0
3012.27 0
3012.39 0
3012.52 0
3012.64 0
3012.77 0
3012.90 3
3013.02 13
3013.15 22
3013.27 29
3013.40 34
3013.52 39
3013.65 42
3013.77 45
3013.90 48
3014.03 50
3014.15 52
3014.28 52
3014.40 51
3014.53 48
3014.65 44
3014.78 39
3014.91 36
3015.03 33
3015.16 32
3015.28 32
3015.41 33
3015.53 33
3015.66 32
3015.79 29
3015.91 23
3016.04 16
3016.16 8
3016.29 1
3016.41 0
3016.54 0
3016.67 0
3016.79 0
3016.92 0
3017.04 0
3017.17 5
3017.30 11
3017.42 16
3017.55 20
3017.67 22
3017.80 24
3017.92 24
3018.05 24
3018.18 25
3018.30 25
3018.43 24
3018.55 23
3018.68 20
3018.80 18
3018.93 15
3019.06 13
3019.18 13
3019.31 15
3019.43 17
3019.56 21
3019.68 26
3019.81 30
3019.94 34
3020.06 36
3020.19 39
3020.31 41
3020.44 43
3020.57 45
3020.69 49
3020.82 54
3020.94 60
3021.07 68
3021.19 77
3021.32 86
3021.45 95
3021.57 103
3021.70 108
3021.82 112
3021.95 114
3022.08 115
3022.20 115
3022.33 117
3022.45 119
3022.58 122
3022.71 124
3022.83 126
3022.96 124
3023.08 120
3023.21 113
3023.33 105
3023.46 96
3023.59 88
3023.71 82
3023.84 77
3023.96 74
3024.09 70
3024.22 66
3024.34 62
3024.47 57
3024.59 52
3024.72 49
3024.85 46
3024.97 45
3025.10 46
3025.22 47
3025.35 50
3025.47 55
3025.60 60
3025.73 66
3025.85 72
3025.98 77
3026.10 80
3026.23 82
3026.36 82
3026.48 80
3026.61 78
3026.73 75
3026.86 72
3026.99 70
3027.11 67
3027.24 65
3027.36 63
3027.49 62
3027.62 61
3027.74 61
3027.87 62
3027.99 64
3028.12 66
3028.25 67
3028.37 66
3028.50 65
3028.62 62
3028.75 58
3028.88 55
3029.00 52
3029.13 50
3029.25 50
3029.38 50
3029.51 51
3029.63 53
3029.76 53
3029.88 52
3030.01 49
3030.14 45
3030.26 38
3030.39 29
3030.51 19
3030.64 8
3030.77 0
3030.89 0
3031.02 0
3031.14 0
3031.27 0
3031.40 0
3031.52 0
3031.65 7
3031.77 17
3031.90 26
3032.03 36
3032.15 45
3032.28 52
3032.40 59
3032.53 63
3032.66 65
3032.78 63
3032.91 59
3033.04 53
3033.16 45
3033.29 37
3033.41 30
3033.54 25
3033.67 21
3033.79 19
3033.92 18
3034.04 18
3034.17 16
3034.30 14
3034.42 10
3034.55 5
3034.67 0
3034.80 0
3034.93 0
3035.05 0
3035.18 0
3035.31 0
3035.43 0
3035.56 0
3035.68 2
3035.81 7
3035.94 11
3036.06 13
3036.19 14
3036.31 14
3036.44 14
3036.57 13
3036.69 13
3036.82 12
3036.95 12
3037.07 11
3037.20 11
3037.32 10
3037.45 10
3037.58 11
3037.70 14
3037.83 19
3037.95 26
3038.08 33
3038.21 41
3038.33 46
3038.46 50
3038.59 51
3038.71 51
3038.84 49
3038.96 46
3039.09 44
3039.22 43
3039.34 43
3039.47 42
3039.60 41
3039.72 39
3039.85 37
3039.97 35
3040.10 34
3040.23 35
3040.35 39
3040.48 44
3040.60 51
3040.73 58
3040.86 65
3040.98 70
3041.11 74
3041.24 77
3041.36 77
3041.49 76
3041.62 75
3041.74 73
3041.87 70
3041.99 67
3042.12 64
3042.25 60
3042.37 56
3042.50 51
3042.63 47
3042.75 42
3042.88 39
3043.00 37
3043.13 36
3043.26 37
3043.38 39
3043.51 43
3043.64 46
3043.76 49
3043.89 51
3044.01 51
3044.14 50
3044.27 48
3044.39 45
3044.52 42
3044.65 39
3044.77 38
3044.90 38
3045.03 39
3045.15 43
3045.28 47
3045.40 53
3045.53 59
3045.66 64
3045.78 68
3045.91 70
3046.04 71
3046.16 69
3046.29 68
3046.41 66
3046.54 65
3046.67 66
3046.79 68
3046.92 72
3047.05 75
3047.17 79
3047.30 81
3047.43 81
3047.55 81
3047.68 79
3047.81 76
3047.93 72
3048.06 69
3048.18 64
3048.31 60
3048.44 54
3048.56 47
3048.69 39
3048.82 31
3048.94 24
3049.07 18
3049.20 13
3049.32 10
3049.45 8
3049.57 8
3049.70 9
3049.83 12
3049.95 16
3050.08 23
3050.21 31
3050.33 41
3050.46 50
3050.59 57
3050.71 61
3050.84 63
3050.97 62
3051.09 60
3051.22 59
3051.35 59
3051.47 61
3051.60 63
3051.72 65
3051.85 64
3051.98 60
3052.10 53
3052.23 43
3052.36 32
3052.48 21
3052.61 12
3052.74 5
3052.86 0
3052.99 0
3053.12 0
3053.24 0
3053.37 0
3053.50 1
3053.62 5
3053.75 10
3053.87 17
3054.00 25
3054.13 33
3054.25 41
3054.38 46
3054.51 49
3054.63 50
3054.76 49
3054.89 47
3055.01 44
3055.14 43
3055.27 42
3055.39 41
3055.52 41
3055.65 40
3055.77 39
3055.90 38
3056.03 36
3056.15 35
3056.28 34
3056.41 33
3056.53 33
3056.66 32
3056.79 32
3056.91 31
3057.04 29
3057.17 27
3057.29 25
3057.42 23
3057.55 21
3057.67 19
3057.80 17
3057.92 16
3058.05 14
3058.18 13
3058.30 11
3058.43 10
3058.56 7
3058.68 3
3058.81 0
3058.94 0
3059.06 0
3059.19 0
3059.32 0
3059.44 0
3059.57 0
3059.70 2
3059.82 5
3059.95 7
3060.08 7
3060.20 7
3060.33 6
3060.46 7
3060.58 9
3060.71 13
3060.84 19
3060.96 26
3061.09 33
3061.22 41
3061.34 46
3061.47 51
3061.60 53
3061.72 54
3061.85 53
3061.98 52
3062.10 52
3062.23 53
3062.36 54
3062.48 57
3062.61 61
3062.74 66
3062.86 72
3062.99 78
3063.12 85
3063.24 92
3063.37 100
3063.50 108
3063.62 116
3063.75 124
3063.88 132
3064.00 139
3064.13 146
3064.26 151
3064.39 154
3064.51 156
3064.64 155
3064.77 154
3064.89 155
3065.02 157
3065.15 162
3065.27 170
3065.40 181
3065.53 194
3065.65 209
3065.78 225
3065.91 242
3066.03 259
3066.16 276
3066.29 292
3066.41 305
3066.54 313
3066.67 315
3066.79 312
3066.92 304
3067.05 293
3067.17 283
3067.30 277
3067.43 277
3067.55 283
3067.68 293
3067.81 306
3067.93 318
3068.06 328
3068.19 334
3068.32 337
3068.44 337
3068.57 336
3068.70 335
3068.82 335
3068.95 335
3069.08 336
3069.20 335
3069.33 334
3069.46 330
3069.58 324
3069.71 316
3069.84 307
3069.96 297
3070.09 287
3070.22 278
3070.34 272
3070.47 266
3070.60 263
3070.73 260
3070.85 257
3070.98 253
3071.11 247
3071.23 239
3071.36 229
3071.49 218
3071.61 208
3071.74 200
3071.87 195
3071.99 193
3072.12 195
3072.25 199
3072.37 204
3072.50 207
3072.63 208
3072.76 206
3072.88 201
3073.01 194
3073.14 187
3073.26 181
3073.39 177
3073.52 175
3073.64 175
3073.77 175
3073.90 173
3074.02 170
3074.15 165
3074.28 159
3074.41 152
3074.53 145
3074.66 139
3074.79 135
3074.91 133
3075.04 133
3075.17 134
3075.29 138
3075.42 143
3075.55 148
3075.68 154
3075.80 157
3075.93 159
3076.06 158
3076.18 155
3076.31 150
3076.44 145
3076.56 140
3076.69 137
3076.82 134
3076.94 133
3077.07 130
3077.20 127
3077.33 122
3077.45 116
3077.58 110
3077.71 105
3077.83 102
3077.96 101
3078.09 102
3078.21 105
3078.34 107
3078.47 107
3078.60 104
3078.72 99
3078.85 92
3078.98 84
3079.10 77
3079.23 72
3079.36 70
3079.49 70
3079.61 74
3079.74 81
3079.87 89
3079.99 99
3080.12 110
3080.25 121
3080.37 131
3080.50 140
3080.63 146
3080.76 150
3080.88 150
3081.01 147
3081.14 142
3081.26 137
3081.39 131
3081.52 127
3081.65 125
3081.77 125
3081.90 126
3082.03 127
3082.15 127
3082.28 125
3082.41 119
3082.54 110
3082.66 98
3082.79 84
3082.92 71
3083.04 60
3083.17 51
3083.30 46
3083.43 45
3083.55 47
3083.68 52
3083.81 60
3083.93 70
3084.06 82
3084.19 94
3084.32 105
3084.44 113
3084.57 118
3084.70 119
3084.82 116
3084.95 109
3085.08 99
3085.21 87
3085.33 76
3085.46 65
3085.59 55
3085.71 46
3085.84 39
3085.97 33
3086.10 29
3086.22 27
3086.35 25
3086.48 25
3086.60 26
3086.73 27
3086.86 28
3086.99 31
3087.11 35
3087.24 41
3087.37 49
3087.49 58
3087.62 68
3087.75 77
3087.88 85
3088.00 90
3088.13 92
3088.26 91
3088.39 89
3088.51 85
3088.64 81
3088.77 77
3088.89 73
3089.02 71
3089.15 70
3089.28 71
3089.40 73
3089.53 76
3089.66 82
3089.78 91
3089.91 102
3090.04 116
3090.17 131
3090.29 145
3090.42 159
3090.55 169
3090.68 175
3090.80 177
3090.93 175
3091.06 170
3091.19 164
3091.31 156
3091.44 148
3091.57 140
3091.69 133
3091.82 126
3091.95 119
3092.08 112
3092.20 105
3092.33 98
3092.46 90
3092.59 81
3092.71 72
3092.84 63
3092.97 55
3093.09 48
3093.22 41
3093.35 36
3093.48 32
3093.60 29
3093.73 26
3093.86 24
3093.99 22
3094.11 19
3094.24 17
3094.37 13
3094.50 11
3094.62 9
3094.75 8
3094.88 9
3095.00 11
3095.13 14
3095.26 18
3095.39 20
3095.51 23
3095.64 25
3095.77 27
3095.90 30
3096.02 34
3096.15 37
3096.28 41
3096.41 43
3096.53 43
3096.66 41
3096.79 38
3096.92 34
3097.04 32
3097.17 31
3097.30 33
3097.43 37
3097.55 42
3097.68 47
3097.81 51
3097.94 53
3098.06 52
3098.19 50
3098.32 46
3098.44 42
3098.57 39
3098.70 37
3098.83 35
3098.95 33
3099.08 30
3099.21 25
3099.34 20
3099.46 13
3099.59 7
3099.72 3
3099.85 1
3099.97 2
3100.10 5
3100.23 10
3100.36 17
3100.48 24
3100.61 30
3100.74 35
3100.87 38
3100.99 38
3101.12 37
3101.25 33
3101.38 29
3101.50 24
3101.63 21
3101.76 18
3101.89 17
3102.01 17
3102.14 18
3102.27 20
3102.40 22
3102.52 24
3102.65 26
3102.78 28
3102.91 29
3103.03 29
3103.16 30
3103.29 30
3103.42 30
3103.54 32
3103.67 34
3103.80 36
3103.93 40
3104.05 45
3104.18 50
3104.31 55
3104.44 60
3104.57 65
3104.69 71
3104.82 75
3104.95 79
3105.08 81
3105.20 82
3105.33 81
3105.46 78
3105.59 75
3105.71 72
3105.84 72
3105.97 75
3106.10 80
3106.22 88
3106.35 97
3106.48 107
3106.61 115
3106.73 122
3106.86 125
3106.99 126
3107.12 125
3107.24 123
3107.37 120
3107.50 118
3107.63 116
3107.76 113
3107.88 111
3108.01 107
3108.14 101
3108.27 95
3108.39 88
3108.52 81
3108.65 76
3108.78 72
3108.90 70
3109.03 69
3109.16 69
3109.29 69
3109.41 68
3109.54 67
3109.67 65
3109.80 62
3109.93 59
3110.05 57
3110.18 55
3110.31 53
3110.44 53
3110.56 54
3110.69 55
3110.82 55
3110.95 55
3111.07 53
3111.20 51
3111.33 48
3111.46 47
3111.59 47
3111.71 49
3111.84 53
3111.97 59
3112.10 65
3112.22 71
3112.35 76
3112.48 80
3112.61 83
3112.73 84
3112.86 85
3112.99 84
3113.12 82
3113.25 80
3113.37 78
3113.50 76
3113.63 74
3113.76 73
3113.88 73
3114.01 74
3114.14 74
3114.27 74
3114.40 72
3114.52 69
3114.65 64
3114.78 57
3114.91 51
3115.03 45
3115.16 41
3115.29 38
3115.42 39
3115.55 41
3115.67 44
3115.80 48
3115.93 51
3116.06 54
3116.18 57
3116.31 60
3116.44 63
3116.57 67
3116.70 72
3116.82 76
3116.95 80
3117.08 81
3117.21 81
3117.34 78
3117.46 74
3117.59 69
3117.72 64
3117.85 60
3117.97 59
3118.10 60
3118.23 63
3118.36 68
3118.49 74
3118.61 81
3118.74 86
3118.87 90
3119.00 92
3119.12 92
3119.25 89
3119.38 84
3119.51 77
3119.64 69
3119.76 59
3119.89 48
3120.02 38
3120.15 29
3120.28 21
3120.40 16
3120.53 12
3120.66 9
3120.79 7
3120.92 5
3121.04 3
3121.17 1
3121.30 0
3121.43 0
3121.55 0
3121.68 0
3121.81 0
3121.94 0
3122.07 0
3122.19 0
3122.32 1
3122.45 2
3122.58 3
3122.71 4
3122.83 5
3122.96 6
3123.09 7
3123.22 9
3123.35 10
3123.47 12
3123.60 13
3123.73 14
3123.86 16
3123.99 18
3124.11 21
3124.24 25
3124.37 28
3124.50 31
3124.63 33
3124.75 33
3124.88 33
3125.01 31
3125.14 29
3125.27 27
3125.39 26
3125.52 26
3125.65 26
3125.78 26
3125.91 25
3126.03 25
3126.16 23
3126.29 21
3126.42 20
3126.55 18
3126.67 18
3126.80 19
3126.93 21
3127.06 24
3127.19 27
3127.31 30
3127.44 34
3127.57 38
3127.70 42
3127.83 46
3127.95 51
3128.08 55
3128.21 60
3128.34 64
3128.47 69
3128.59 74
3128.72 78
3128.85 83
3128.98 86
3129.11 88
3129.23 88
3129.36 87
3129.49 86
3129.62 85
3129.75 84
3129.88 83
3130.00 82
3130.13 79
3130.26 74
3130.39 66
3130.52 55
3130.64 41
3130.77 28
3130.90 16
3131.03 8
3131.16 3
3131.28 4
3131.41 9
3131.54 17
3131.67 26
3131.80 35
3131.92 43
3132.05 49
3132.18 52
3132.31 54
3132.44 54
3132.57 55
3132.69 56
3132.82 59
3132.95 62
3133.08 66
3133.21 70
3133.33 74
3133.46 77
3133.59 79
3133.72 81
3133.85 83
3133.98 85
3134.10 87
3134.23 89
3134.36 91
3134.49 93
3134.62 95
3134.74 96
3134.87 97
3135.00 97
3135.13 98
3135.26 98
3135.39 98
3135.51 97
3135.64 96
3135.77 96
3135.90 95
3136.03 95
3136.15 95
3136.28 95
3136.41 95
3136.54 93
3136.67 90
3136.80 86
3136.92 81
3137.05 76
3137.18 72
3137.31 72
3137.44 75
3137.57 81
3137.69 89
3137.82 97
3137.95 104
3138.08 109
3138.21 110
3138.33 109
3138.46 106
3138.59 101
3138.72 96
3138.85 91
3138.98 87
3139.10 83
3139.23 81
3139.36 79
3139.49 78
3139.62 79
3139.75 81
3139.87 82
3140.00 84
3140.13 83
3140.26 79
3140.39 73
3140.52 64
3140.64 53
3140.77 43
3140.90 33
3141.03 24
3141.16 17
3141.29 11
3141.41 6
3141.54 2
3141.67 0
3141.80 0
3141.93 0
3142.06 0
3142.18 1
3142.31 5
3142.44 8
3142.57 10
3142.70 10
3142.83 9
3142.95 7
3143.08 4
3143.21 1
3143.34 0
3143.47 0
3143.60 0
3143.72 0
3143.85 0
3143.98 0
3144.11 0
3144.24 0
3144.37 1
3144.49 5
3144.62 10
3144.75 16
3144.88 21
3145.01 26
3145.14 28
3145.26 29
3145.39 28
3145.52 27
3145.65 26
3145.78 26
3145.91 28
3146.03 33
3146.16 37
3146.29 42
3146.42 45
3146.55 47
3146.68 47
3146.81 46
3146.93 45
3147.06 45
3147.19 45
3147.32 47
3147.45 50
3147.58 55
3147.70 59
3147.83 62
3147.96 65
3148.09 66
3148.22 65
3148.35 63
3148.48 60
3148.60 56
3148.73 52
3148.86 48
3148.99 45
3149.12 42
3149.25 39
3149.37 36
3149.50 35
3149.63 35
3149.76 36
3149.89 38
3150.02 42
3150.15 47
3150.27 50
3150.40 52
3150.53 52
3150.66 49
3150.79 43
3150.92 37
3151.05 30
3151.17 23
3151.30 19
3151.43 17
3151.56 17
3151.69 19
3151.82 23
3151.95 27
3152.07 32
3152.20 36
3152.33 40
3152.46 43
3152.59 45
3152.72 45
3152.84 45
3152.97 44
3153.10 42
3153.23 38
3153.36 35
3153.49 31
3153.62 27
3153.74 24
3153.87 23
3154.00 26
3154.13 31
3154.26 40
3154.39 51
3154.52 64
3154.64 77
3154.77 89
3154.90 99
3155.03 107
3155.16 112
3155.29 114
3155.42 114
3155.55 113
3155.67 111
3155.80 109
3155.93 105
3156.06 101
3156.19 95
3156.32 89
3156.45 82
3156.57 75
3156.70 69
3156.83 66
3156.96 64
3157.09 65
3157.22 68
3157.35 72
3157.47 78
3157.60 82
3157.73 85
3157.86 85
3157.99 82
3158.12 77
3158.25 68
3158.38 58
3158.50 46
3158.63 36
3158.76 26
3158.89 19
3159.02 14
3159.15 12
3159.28 13
3159.40 17
3159.53 22
3159.66 29
3159.79 36
3159.92 43
3160.05 49
3160.18 53
3160.31 56
3160.43 57
3160.56 57
3160.69 56
3160.82 53
3160.95 50
3161.08 47
3161.21 45
3161.34 44
3161.46 46
3161.59 51
3161.72 59
3161.85 70
3161.98 81
3162.11 93
3162.24 103
3162.37 111
3162.49 115
3162.62 115
3162.75 112
3162.88 106
3163.01 98
3163.14 90
3163.27 81
3163.40 72
3163.52 65
3163.65 59
3163.78 53
3163.91 47
3164.04 42
3164.17 35
3164.30 28
3164.43 21
3164.55 14
3164.68 9
3164.81 6
3164.94 7
3165.07 11
3165.20 19
3165.33 28
3165.46 39
3165.59 50
3165.71 59
3165.84 67
3165.97 74
3166.10 78
3166.23 79
3166.36 79
3166.49 77
3166.62 75
3166.74 73
3166.87 71
3167.00 71
3167.13 72
3167.26 73
3167.39 74
3167.52 75
3167.65 75
3167.78 76
3167.90 75
3168.03 75
3168.16 73
3168.29 71
3168.42 68
3168.55 64
3168.68 60
3168.81 57
3168.94 56
3169.06 56
3169.19 58
3169.32 61
3169.45 63
3169.58 64
3169.71 63
3169.84 60
3169.97 55
3170.10 50
3170.22 43
3170.35 36
3170.48 28
3170.61 19
3170.74 9
3170.87 0
3171.00 0
3171.13 0
3171.26 0
3171.38 0
3171.51 0
3171.64 0
3171.77 0
3171.90 4
3172.03 10
3172.16 15
3172.29 18
3172.42 19
3172.55 19
3172.67 18
3172.80 17
3172.93 16
3173.06 16
3173.19 16
3173.32 17
3173.45 18
3173.58 20
3173.71 23
3173.83 28
3173.96 34
3174.09 41
3174.22 49
3174.35 56
3174.48 63
3174.61 68
3174.74 71
3174.87 73
3175.00 74
3175.12 76
3175.25 77
3175.38 80
3175.51 83
3175.64 87
3175.77 90
3175.90 92
3176.03 95
3176.16 97
3176.29 99
3176.42 102
3176.54 106
3176.67 110
3176.80 113
3176.93 114
3177.06 114
3177.19 112
3177.32 110
3177.45 107
3177.58 105
3177.71 104
3177.83 105
3177.96 106
3178.09 108
3178.22 109
3178.35 109
3178.48 108
3178.61 104
3178.74 97
3178.87 90
3179.00 82
3179.13 75
3179.25 70
3179.38 68
3179.51 68
3179.64 70
3179.77 73
3179.90 76
3180.03 78
3180.16 80
3180.29 81
3180.42 81
3180.55 82
3180.67 83
3180.80 84
3180.93 85
3181.06 85
3181.19 86
3181.32 86
3181.45 87
3181.58 87
3181.71 88
3181.84 89
3181.97 89
3182.10 89
3182.22 88
3182.35 87
3182.48 87
3182.61 89
3182.74 91
3182.87 95
3183.00 99
3183.13 102
3183.26 104
3183.39 104
3183.52 103
3183.65 101
3183.77 98
3183.90 95
3184.03 93
3184.16 92
3184.29 92
3184.42 92
3184.55 92
3184.68 93
3184.81 95
3184.94 96
3185.07 99
3185.20 101
3185.33 104
3185.45 105
3185.58 104
3185.71 100
3185.84 95
3185.97 87
3186.10 79
3186.23 71
3186.36 63
3186.49 58
3186.62 55
3186.75 53
3186.88 54
3187.01 56
3187.13 59
3187.26 64
3187.39 70
3187.52 77
3187.65 84
3187.78 91
3187.91 96
3188.04 99
3188.17 98
3188.30 93
3188.43 84
3188.56 73
3188.69 61
3188.82 50
3188.94 41
3189.07 36
3189.20 36
3189.33 40
3189.46 47
3189.59 55
3189.72 62
3189.85 68
3189.98 71
3190.11 70
3190.24 68
3190.37 65
3190.50 63
3190.63 62
3190.75 61
3190.88 61
3191.01 61
3191.14 61
3191.27 60
3191.40 59
3191.53 59
3191.66 61
3191.79 63
3191.92 68
3192.05 74
3192.18 81
3192.31 89
3192.44 96
3192.57 102
3192.69 107
3192.82 109
3192.95 108
3193.08 106
3193.21 102
3193.34 98
3193.47 96
3193.60 95
3193.73 95
3193.86 97
3193.99 100
3194.12 103
3194.25 107
3194.38 111
3194.51 116
3194.64 121
3194.77 127
3194.89 134
3195.02 139
3195.15 143
3195.28 144
3195.41 143
3195.54 139
3195.67 133
3195.80 125
3195.93 118
3196.06 112
3196.19 109
3196.32 109
3196.45 112
3196.58 116
3196.71 120
3196.84 123
3196.97 123
3197.10 121
3197.22 117
3197.35 112
3197.48 108
3197.61 105
3197.74 104
3197.87 106
3198.00 108
3198.13 112
3198.26 116
3198.39 120
3198.52 123
3198.65 127
3198.78 130
3198.91 131
3199.04 130
3199.17 127
3199.30 122
3199.43 115
3199.56 107
3199.68 99
3199.81 91
3199.94 85
3200.07 81
3200.20 79
3200.33 78
3200.46 79
3200.59 80
3200.72 82
3200.85 83
3200.98 85
3201.11 85
3201.24 85
3201.37 83
3201.50 81
3201.63 78
3201.76 75
3201.89 72
3202.02 70
3202.15 68
3202.28 67
3202.41 66
3202.53 64
3202.66 62
3202.79 60
3202.92 57
3203.05 55
3203.18 53
3203.31 52
3203.44 51
3203.57 52
3203.70 53
3203.83 56
3203.96 59
3204.09 63
3204.22 67
3204.35 71
3204.48 74
3204.61 76
3204.74 77
3204.87 77
3205.00 75
3205.13 72
3205.26 69
3205.39 66
3205.52 62
3205.65 59
3205.77 56
3205.90 54
3206.03 53
3206.16 52
3206.29 51
3206.42 52
3206.55 52
3206.68 53
3206.81 55
3206.94 57
3207.07 60
3207.20 64
3207.33 69
3207.46 74
3207.59 80
3207.72 86
3207.85 92
3207.98 96
3208.11 99
3208.24 100
3208.37 101
3208.50 100
3208.63 100
3208.76 100
3208.89 101
3209.02 103
3209.15 105
3209.28 107
3209.41 107
3209.54 106
3209.67 104
3209.79 101
3209.92 98
3210.05 95
3210.18 92
3210.31 90
3210.44 89
3210.57 87
3210.70 85
3210.83 81
3210.96 76
3211.09 71
3211.22 65
3211.35 59
3211.48 55
3211.61 51
3211.74 49
3211.87 49
3212.00 50
3212.13 51
3212.26 54
3212.39 57
3212.52 60
3212.65 62
3212.78 63
3212.91 62
3213.04 61
3213.17 58
3213.30 54
3213.43 51
3213.56 48
3213.69 47
3213.82 47
3213.95 49
3214.08 52
3214.21 57
3214.34 61
3214.47 66
3214.60 71
3214.73 74
3214.86 76
3214.99 77
3215.12 77
3215.25 76
3215.38 73
3215.51 70
3215.63 66
3215.76 62
3215.89 57
3216.02 52
3216.15 48
3216.28 45
3216.41 42
3216.54 42
3216.67 42
3216.80 44
3216.93 47
3217.06 51
3217.19 54
3217.32 57
3217.45 61
3217.58 64
3217.71 67
3217.84 70
3217.97 75
3218.10 79
3218.23 84
3218.36 89
3218.49 93
3218.62 95
3218.75 96
3218.88 94
3219.01 90
3219.14 84
3219.27 77
3219.40 71
3219.53 66
3219.66 64
3219.79 65
3219.92 69
3220.05 75
3220.18 81
3220.31 88
3220.44 93
3220.57 97
3220.70 100
3220.83 103
3220.96 106
3221.09 108
3221.22 111
3221.35 112
3221.48 113
3221.61 113
3221.74 113
3221.87 111
3222.00 110
3222.13 109
3222.26 107
3222.39 104
3222.52 101
3222.65 97
3222.78 93
3222.91 90
3223.04 89
3223.17 89
3223.30 91
3223.43 92
3223.56 93
3223.69 90
3223.82 84
3223.95 75
3224.08 64
3224.21 53
3224.34 43
3224.47 34
3224.60 27
3224.73 22
3224.86 18
3224.99 14
3225.12 11
3225.25 8
3225.38 6
3225.51 5
3225.64 5
3225.77 6
3225.90 7
3226.03 8
3226.16 8
3226.29 7
3226.42 6
3226.55 6
3226.68 7
3226.81 10
3226.94 14
3227.07 20
3227.20 26
3227.33 31
3227.46 36
3227.59 40
3227.72 43
3227.85 46
3227.98 49
3228.11 54
3228.24 60
3228.37 68
3228.50 76
3228.63 84
3228.76 91
3228.89 94
3229.02 95
3229.15 91
3229.28 84
3229.41 74
3229.54 63
3229.67 53
3229.80 44
3229.93 37
3230.06 30
3230.19 25
3230.32 20
3230.45 14
3230.58 7
3230.71 0
3230.84 0
3230.97 0
3231.10 0
3231.23 0
3231.36 0
3231.49 0
3231.62 0
3231.75 2
3231.88 6
3232.02 8
3232.15 10
3232.28 12
3232.41 13
3232.54 15
3232.67 17
3232.80 19
3232.93 21
3233.06 22
3233.19 23
3233.32 23
3233.45 24
3233.58 25
3233.71 26
3233.84 28
3233.97 31
3234.10 37
3234.23 43
3234.36 52
3234.49 61
3234.62 72
3234.75 82
3234.88 91
3235.01 98
3235.14 102
3235.27 104
3235.40 104
3235.53 102
3235.66 99
3235.79 96
3235.92 94
3236.05 92
3236.18 91
3236.31 90
3236.44 90
3236.57 90
3236.70 89
3236.83 87
3236.96 83
3237.09 78
3237.22 72
3237.35 65
3237.48 59
3237.61 55
3237.75 53
3237.88 53
3238.01 55
3238.14 57
3238.27 60
3238.40 61
3238.53 59
3238.66 55
3238.79 50
3238.92 44
3239.05 39
3239.18 36
3239.31 36
3239.44 38
3239.57 41
3239.70 44
3239.83 47
3239.96 48
3240.09 48
3240.22 47
3240.35 46
3240.48 45
3240.61 47
3240.74 49
3240.87 54
3241.00 59
3241.13 65
3241.26 69
3241.39 72
3241.52 71
3241.65 68
3241.79 64
3241.92 59
3242.05 54
3242.18 53
3242.31 54
3242.44 59
3242.57 66
3242.70 74
3242.83 81
3242.96 86
3243.09 86
3243.22 83
3243.35 76
3243.48 67
3243.61 57
3243.74 48
3243.87 41
3244.00 37
3244.13 36
3244.26 38
3244.39 42
3244.52 46
3244.65 50
3244.78 52
3244.91 53
3245.05 52
3245.18 50
3245.31 48
3245.44 47
3245.57 46
3245.70 46
3245.83 47
3245.96 49
3246.09 52
3246.22 56
3246.35 60
3246.48 64
3246.61 70
3246.74 76
3246.87 84
3247.00 93
3247.13 104
3247.26 115
3247.39 126
3247.52 135
3247.65 142
3247.78 145
3247.92 144
3248.05 140
3248.18 134
3248.31 127
3248.44 122
3248.57 118
3248.70 116
3248.83 116
3248.96 116
3249.09 116
3249.22 114
3249.35 111
3249.48 106
3249.61 99
3249.74 90
3249.87 81
3250.00 72
3250.13 65
3250.26 60
3250.39 58
3250.53 59
3250.66 61
3250.79 65
3250.92 69
3251.05 71
3251.18 72
3251.31 70
3251.44 67
3251.57 64
3251.70 62
3251.83 61
3251.96 62
3252.09 64
3252.22 66
3252.35 68
3252.48 67
3252.61 65
3252.75 62
3252.88 58
3253.01 55
3253.14 53
3253.27 52
3253.40 52
3253.53 52
3253.66 51
3253.79 49
3253.92 46
3254.05 42
3254.18 39
3254.31 37
3254.44 36
3254.57 38
3254.70 40
3254.83 43
3254.97 45
3255.10 46
3255.23 45
3255.36 42
3255.49 37
3255.62 31
3255.75 25
3255.88 19
3256.01 13
3256.14 8
3256.27 3
3256.40 0
3256.53 0
3256.66 0
3256.79 0
3256.93 0
3257.06 0
3257.19 0
3257.32 0
3257.45 3
3257.58 15
3257.71 28
3257.84 42
3257.97 56
3258.10 69
3258.23 81
3258.36 91
3258.49 100
3258.62 107
3258.75 112
3258.89 114
3259.02 114
3259.15 113
3259.28 111
3259.41 110
3259.54 109
3259.67 109
3259.80 110
3259.93 111
3260.06 111
3260.19 111
3260.32 110
3260.45 110
3260.58 109
3260.72 108
3260.85 107
3260.98 106
3261.11 104
3261.24 101
3261.37 97
3261.50 93
3261.63 89
3261.76 85
3261.89 82
3262.02 81
3262.15 80
3262.28 79
3262.42 78
3262.55 78
3262.68 77
3262.81 77
3262.94 77
3263.07 77
3263.20 78
3263.33 79
3263.46 80
3263.59 82
3263.72 85
3263.85 89
3263.99 94
3264.12 101
3264.25 108
3264.38 116
3264.51 123
3264.64 130
3264.77 136
3264.90 140
3265.03 141
3265.16 141
3265.29 139
3265.42 137
3265.56 135
3265.69 133
3265.82 133
3265.95 135
3266.08 137
3266.21 140
3266.34 144
3266.47 146
3266.60 149
3266.73 151
3266.86 152
3266.99 154
3267.13 155
3267.26 155
3267.39 154
3267.52 150
3267.65 144
3267.78 136
3267.91 125
3268.04 114
3268.17 103
3268.30 93
3268.43 86
3268.57 81
3268.70 79
3268.83 80
3268.96 83
3269.09 87
3269.22 92
3269.35 95
3269.48 97
3269.61 96
3269.74 92
3269.87 86
3270.01 77
3270.14 69
3270.27 60
3270.40 52
3270.53 45
3270.66 40
3270.79 35
3270.92 31
3271.05 28
3271.18 25
3271.31 22
3271.45 20
3271.58 18
3271.71 16
3271.84 14
3271.97 10
3272.10 5
3272.23 0
3272.36 0
3272.49 0
3272.62 0
3272.76 0
3272.89 0
3273.02 0
3273.15 0
3273.28 10
3273.41 19
3273.54 28
3273.67 35
3273.80 40
3273.93 44
3274.07 47
3274.20 49
3274.33 50
3274.46 52
3274.59 53
3274.72 55
3274.85 57
3274.98 60
3275.11 63
3275.24 66
3275.38 70
3275.51 74
3275.64 78
3275.77 82
3275.90 86
3276.03 89
3276.16 92
3276.29 94
3276.42 94
3276.56 93
3276.69 91
3276.82 87
3276.95 84
3277.08 81
3277.21 80
3277.34 80
3277.47 82
3277.60 86
3277.73 91
3277.87 97
3278.00 104
3278.13 112
3278.26 119
3278.39 125
3278.52 131
3278.65 135
3278.78 138
3278.91 141
3279.05 144
3279.18 148
3279.31 154
3279.44 163
3279.57 174
3279.70 187
3279.83 201
3279.96 214
3280.09 225
3280.23 232
3280.36 234
3280.49 233
3280.62 227
3280.75 220
3280.88 211
3281.01 202
3281.14 192
3281.28 183
3281.41 174
3281.54 165
3281.67 156
3281.80 148
3281.93 140
3282.06 133
3282.19 126
3282.32 121
3282.46 117
3282.59 113
3282.72 109
3282.85 106
3282.98 102
3283.11 99
3283.24 96
3283.37 94
3283.51 93
3283.64 92
3283.77 92
3283.90 92
3284.03 92
3284.16 91
3284.29 91
3284.42 90
3284.56 89
3284.69 87
3284.82 85
3284.95 83
3285.08 81
3285.21 80
3285.34 80
3285.47 82
3285.60 84
3285.74 87
3285.87 91
3286.00 93
3286.13 95
3286.26 94
3286.39 92
3286.52 89
3286.65 86
3286.79 83
3286.92 81
3287.05 79
3287.18 78
3287.31 78
3287.44 79
3287.57 80
3287.71 82
3287.84 84
3287.97 86
3288.10 88
3288.23 89
3288.36 91
3288.49 92
3288.62 94
3288.76 96
3288.89 98
3289.02 100
3289.15 101
3289.28 102
3289.41 101
3289.54 100
3289.67 97
3289.81 95
3289.94 92
3290.07 90
3290.20 87
3290.33 83
3290.46 79
3290.59 73
3290.73 67
3290.86 62
3290.99 60
3291.12 60
3291.25 65
3291.38 73
3291.51 84
3291.64 96
3291.78 108
3291.91 119
3292.04 129
3292.17 137
3292.30 143
3292.43 149
3292.56 154
3292.70 158
3292.83 160
3292.96 161
3293.09 162
3293.22 164
3293.35 166
3293.48 170
3293.62 174
3293.75 178
3293.88 180
3294.01 180
3294.14 177
3294.27 171
3294.40 164
3294.54 157
3294.67 151
3294.80 147
3294.93 145
3295.06 147
3295.19 151
3295.32 158
3295.46 166
3295.59 175
3295.72 183
3295.85 191
3295.98 197
3296.11 200
3296.24 201
3296.38 200
3296.51 196
3296.64 190
3296.77 182
3296.90 174
3297.03 165
3297.16 159
3297.30 154
3297.43 152
3297.56 153
3297.69 155
3297.82 157
3297.95 160
3298.09 161
3298.22 163
3298.35 163
3298.48 163
3298.61 163
3298.74 163
3298.87 162
3299.01 160
3299.14 157
3299.27 151
3299.40 143
3299.53 133
3299.66 122
3299.79 110
3299.93 99
3300.06 89
3300.19 81
3300.32 75
3300.45 70
3300.58 66
3300.72 63
3300.85 60
3300.98 58
3301.11 55
3301.24 53
3301.37 52
3301.50 50
3301.64 49
3301.77 48
3301.90 48
3302.03 49
3302.16 52
3302.29 55
3302.43 59
3302.56 63
3302.69 67
3302.82 72
3302.95 77
3303.08 82
3303.22 88
3303.35 93
3303.48 97
3303.61 100
3303.74 102
3303.87 102
3304.01 103
3304.14 105
3304.27 108
3304.40 113
3304.53 120
3304.66 129
3304.79 139
3304.93 149
3305.06 158
3305.19 164
3305.32 167
3305.45 168
3305.58 167
3305.72 165
3305.85 163
3305.98 163
3306.11 166
3306.24 170
3306.37 176
3306.51 182
3306.64 188
3306.77 192
3306.90 197
3307.03 201
3307.16 207
3307.30 214
3307.43 223
3307.56 233
3307.69 242
3307.82 251
3307.95 259
3308.09 265
3308.22 271
3308.35 276
3308.48 281
3308.61 285
3308.74 288
3308.88 290
3309.01 291
3309.14 292
3309.27 294
3309.40 298
3309.54 306
3309.67 316
3309.80 328
3309.93 341
3310.06 353
3310.19 362
3310.33 368
3310.46 369
3310.59 366
3310.72 359
3310.85 350
3310.98 339
3311.12 326
3311.25 313
3311.38 299
3311.51 285
3311.64 271
3311.77 256
3311.91 241
3312.04 226
3312.17 210
3312.30 194
3312.43 178
3312.57 163
3312.70 151
3312.83 141
3312.96 134
3313.09 130
3313.22 129
3313.36 131
3313.49 135
3313.62 141
3313.75 148
3313.88 156
3314.02 165
3314.15 173
3314.28 181
3314.41 188
3314.54 193
3314.67 197
3314.81 197
3314.94 195
3315.07 191
3315.20 184
3315.33 176
3315.47 167
3315.60 159
3315.73 153
3315.86 148
3315.99 146
3316.12 145
3316.26 145
3316.39 146
3316.52 147
3316.65 149
3316.78 152
3316.92 155
3317.05 158
3317.18 160
3317.31 160
3317.44 158
3317.58 153
3317.71 146
3317.84 138
3317.97 129
3318.10 123
3318.23 119
3318.37 117
3318.50 119
3318.63 121
3318.76 123
3318.89 123
3319.03 120
3319.16 116
3319.29 109
3319.42 102
3319.55 96
3319.69 90
3319.82 85
3319.95 80
3320.08 76
3320.21 72
3320.35 67
3320.48 63
3320.61 60
3320.74 59
3320.87 61
3321.01 66
3321.14 73
3321.27 81
3321.40 88
3321.53 94
3321.66 99
3321.80 102
3321.93 103
3322.06 102
3322.19 102
3322.32 100
3322.46 99
3322.59 95
3322.72 90
3322.85 83
3322.98 73
3323.12 62
3323.25 50
3323.38 38
3323.51 29
3323.64 23
3323.78 21
3323.91 21
3324.04 25
3324.17 29
3324.30 35
3324.44 39
3324.57 43
3324.70 45
3324.83 46
3324.96 46
3325.10 45
3325.23 45
3325.36 46
3325.49 49
3325.63 55
3325.76 62
3325.89 71
3326.02 80
3326.15 88
3326.29 94
3326.42 98
3326.55 99
3326.68 97
3326.81 94
3326.95 90
3327.08 84
3327.21 79
3327.34 73
3327.47 68
3327.61 63
3327.74 60
3327.87 56
3328.00 53
3328.13 50
3328.27 48
3328.40 45
3328.53 42
3328.66 38
3328.79 34
3328.93 29
3329.06 23
3329.19 17
3329.32 13
3329.46 11
3329.59 11
3329.72 15
3329.85 22
3329.98 30
3330.12 39
3330.25 46
3330.38 52
3330.51 55
3330.64 56
3330.78 55
3330.91 52
3331.04 49
3331.17 46
3331.31 43
3331.44 41
3331.57 40
3331.70 40
3331.83 42
3331.97 45
3332.10 47
3332.23 49
3332.36 50
3332.50 50
3332.63 49
3332.76 47
3332.89 46
3333.02 44
3333.16 44
3333.29 45
3333.42 47
3333.55 48
3333.68 50
3333.82 51
3333.95 51
3334.08 49
3334.21 46
3334.35 43
3334.48 38
3334.61 33
3334.74 29
3334.87 24
3335.01 20
3335.14 17
3335.27 14
3335.40 12
3335.54 10
3335.67 8
3335.80 7
3335.93 6
3336.06 5
3336.20 4
3336.33 3
3336.46 2
3336.59 1
3336.73 0
3336.86 0
3336.99 1
3337.12 2
3337.26 3
3337.39 5
3337.52 5
3337.65 5
3337.78 4
3337.92 1
3338.05 0
3338.18 0
3338.31 0
3338.45 0
3338.58 0
3338.71 0
3338.84 8
3338.98 19
3339.11 30
3339.24 41
3339.37 49
3339.50 55
3339.64 58
3339.77 59
3339.90 58
3340.03 56
3340.17 54
3340.30 52
3340.43 51
3340.56 49
3340.70 47
3340.83 44
3340.96 42
3341.09 39
3341.22 38
3341.36 36
3341.49 36
3341.62 35
3341.75 34
3341.89 32
3342.02 30
3342.15 27
3342.28 24
3342.42 23
3342.55 22
3342.68 23
3342.81 25
3342.95 27
3343.08 28
3343.21 28
3343.34 26
3343.48 22
3343.61 17
3343.74 12
3343.87 8
3344.00 7
3344.14 8
3344.27 13
3344.40 19
3344.53 28
3344.67 37
3344.80 45
3344.93 53
3345.06 57
3345.20 59
3345.33 58
3345.46 55
3345.59 49
3345.73 42
3345.86 35
3345.99 29
3346.12 23
3346.26 19
3346.39 17
3346.52 15
3346.65 13
3346.79 12
3346.92 11
3347.05 10
3347.18 9
3347.32 9
3347.45 8
3347.58 7
3347.71 6
3347.85 5
3347.98 3
3348.11 2
3348.24 2
3348.38 3
3348.51 5
3348.64 7
3348.77 8
3348.91 8
3349.04 5
3349.17 1
3349.30 0
3349.44 0
3349.57 0
3349.70 0
3349.83 0
3349.97 0
3350.10 9
3350.23 21
3350.36 33
3350.50 44
3350.63 52
3350.76 56
3350.89 56
3351.03 53
3351.16 48
3351.29 42
3351.42 37
3351.56 35
3351.69 36
3351.82 38
3351.95 42
3352.09 47
3352.22 51
3352.35 54
3352.48 56
3352.62 58
3352.75 61
3352.88 64
3353.01 68
3353.15 72
3353.28 75
3353.41 76
3353.55 74
3353.68 68
3353.81 60
3353.94 50
3354.08 40
3354.21 32
3354.34 25
3354.47 20
3354.61 17
3354.74 15
3354.87 14
3355.00 13
3355.14 12
3355.27 11
3355.40 11
3355.53 12
3355.67 14
3355.80 17
3355.93 22
3356.07 27
3356.20 33
3356.33 38
3356.46 43
3356.60 47
3356.73 48
3356.86 48
3356.99 47
3357.13 44
3357.26 40
3357.39 36
3357.52 32
3357.66 28
3357.79 25
3357.92 21
3358.06 18
3358.19 16
3358.32 15
3358.45 16
3358.59 19
3358.72 25
3358.85 32
3358.98 39
3359.12 44
3359.25 47
3359.38 48
3359.51 47
3359.65 47
3359.78 47
3359.91 50
3360.05 54
3360.18 60
3360.31 66
3360.44 71
3360.58 74
3360.71 76
3360.84 77
3360.97 77
3361.11 76
3361.24 74
3361.37 72
3361.51 69
3361.64 66
3361.77 63
3361.90 61
3362.04 60
3362.17 61
3362.30 63
3362.44 67
3362.57 72
3362.70 76
3362.83 79
3362.97 80
3363.10 78
3363.23 74
3363.36 68
3363.50 60
3363.63 53
3363.76 46
3363.90 43
3364.03 42
3364.16 45
3364.29 51
3364.43 60
3364.56 69
3364.69 77
3364.83 83
3364.96 87
3365.09 88
3365.22 88
3365.36 87
3365.49 86
3365.62 86
3365.76 87
3365.89 89
3366.02 91
3366.15 92
3366.29 92
3366.42 90
3366.55 87
3366.69 83
3366.82 76
3366.95 69
3367.08 60
3367.22 51
3367.35 42
3367.48 33
3367.62 25
3367.75 18
3367.88 11
3368.01 4
3368.15 0
3368.28 0
3368.41 0
3368.55 0
3368.68 7
3368.81 16
3368.94 26
3369.08 35
3369.21 44
3369.34 51
3369.48 57
3369.61 62
3369.74 67
3369.87 72
3370.01 76
3370.14 79
3370.27 81
3370.41 81
3370.54 80
3370.67 78
3370.81 75
3370.94 74
3371.07 72
3371.20 72
3371.34 72
3371.47 74
3371.60 77
3371.74 82
3371.87 88
3372.00 96
3372.14 104
3372.27 114
3372.40 122
3372.53 129
3372.67 133
3372.80 135
3372.93 133
3373.07 128
3373.20 122
3373.33 116
3373.46 110
3373.60 104
3373.73 100
3373.86 97
3374.00 94
3374.13 90
3374.26 85
3374.40 79
3374.53 72
3374.66 64
3374.79 56
3374.93 49
3375.06 42
3375.19 37
3375.33 32
3375.46 29
3375.59 27
3375.73 26
3375.86 26
3375.99 27
3376.13 28
3376.26 28
3376.39 28
3376.52 26
3376.66 22
3376.79 16
3376.92 8
3377.06 0
3377.19 0
3377.32 0
3377.46 0
3377.59 0
3377.72 0
3377.86 0
3377.99 0
3378.12 4
3378.25 11
3378.39 18
3378.52 22
3378.65 23
3378.79 23
3378.92 22
3379.05 20
3379.19 18
3379.32 16
3379.45 15
3379.59 15
3379.72 15
3379.85 17
3379.98 19
3380.12 22
3380.25 25
3380.38 29
3380.52 33
3380.65 39
3380.78 46
3380.92 56
3381.05 68
3381.18 83
3381.32 99
3381.45 116
3381.58 133
3381.72 146
3381.85 156
3381.98 162
3382.12 163
3382.25 160
3382.38 153
3382.51 142
3382.65 129
3382.78 115
3382.91 99
3383.05 84
3383.18 70
3383.31 57
3383.45 45
3383.58 36
3383.71 29
3383.85 24
3383.98 21
3384.11 20
3384.25 19
3384.38 19
3384.51 18
3384.65 17
3384.78 17
3384.91 18
3385.05 20
3385.18 24
3385.31 29
3385.44 34
3385.58 37
3385.71 39
3385.84 38
3385.98 35
3386.11 30
3386.24 26
3386.38 22
3386.51 21
3386.64 21
3386.78 22
3386.91 24
3387.04 27
3387.18 29
3387.31 32
3387.44 35
3387.58 39
3387.71 43
3387.84 48
3387.98 52
3388.11 56
3388.24 58
3388.38 58
3388.51 58
3388.64 56
3388.78 54
3388.91 52
3389.04 50
3389.18 48
3389.31 45
3389.44 43
3389.58 40
3389.71 37
3389.84 34
3389.98 31
3390.11 29
3390.24 27
3390.38 26
3390.51 25
3390.64 23
3390.78 21
3390.91 19
3391.04 17
3391.18 16
3391.31 17
3391.44 19
3391.58 23
3391.71 28
3391.84 32
3391.98 36
3392.11 39
3392.24 42
3392.38 44
3392.51 47
3392.64 51
3392.78 56
3392.91 61
3393.04 68
3393.18 73
3393.31 77
3393.44 79
3393.58 79
3393.71 77
3393.84 74
3393.98 72
3394.11 69
3394.24 69
3394.38 69
3394.51 71
3394.64 74
3394.78 77
3394.91 80
3395.04 83
3395.18 85
3395.31 88
3395.44 90
3395.58 93
3395.71 95
3395.85 98
3395.98 100
3396.11 102
3396.25 103
3396.38 104
3396.51 103
3396.65 103
3396.78 103
3396.91 105
3397.05 108
3397.18 112
3397.31 117
3397.45 123
3397.58 129
3397.71 135
3397.85 141
3397.98 146
3398.11 150
3398.25 151
3398.38 150
3398.51 145
3398.65 139
3398.78 132
3398.91 125
3399.05 119
3399.18 116
3399.32 115
3399.45 116
3399.58 119
3399.72 122
3399.85 124
3399.98 125
3400.12 124
3400.25 121
3400.38 116
3400.52 111
3400.65 105
3400.78 100
3400.92 96
3401.05 93
3401.18 90
3401.32 87
3401.45 85
3401.59 82
3401.72 79
3401.85 77
3401.99 76
3402.12 76
3402.25 79
3402.39 83
3402.52 88
3402.65 93
3402.79 98
3402.92 103
3403.05 106
3403.19 108
3403.32 110
3403.46 112
3403.59 114
3403.72 116
3403.86 118
3403.99 120
3404.12 120
3404.26 118
3404.39 114
3404.52 109
3404.66 103
3404.79 97
3404.92 93
3405.06 91
3405.19 91
3405.33 92
3405.46 93
3405.59 94
3405.73 93
3405.86 91
3405.99 89
3406.13 87
3406.26 88
3406.39 92
3406.53 100
3406.66 112
3406.80 125
3406.93 138
3407.06 148
3407.20 155
3407.33 158
3407.46 158
3407.60 156
3407.73 154
3407.86 153
3408.00 154
3408.13 156
3408.27 161
3408.40 165
3408.53 170
3408.67 174
3408.80 177
3408.93 179
3409.07 180
3409.20 180
3409.34 181
3409.47 180
3409.60 178
3409.74 175
3409.87 171
3410.00 164
3410.14 156
3410.27 145
3410.41 134
3410.54 122
3410.67 111
3410.81 102
3410.94 96
3411.07 92
3411.21 89
3411.34 89
3411.48 88
3411.61 88
3411.74 86
3411.88 85
3412.01 84
3412.14 84
3412.28 84
3412.41 85
3412.55 86
3412.68 85
3412.81 83
3412.95 79
3413.08 73
3413.21 65
3413.35 57
3413.48 49
3413.62 42
3413.75 36
3413.88 32
3414.02 30
3414.15 28
3414.28 27
3414.42 26
3414.55 26
3414.69 26
3414.82 27
3414.95 28
3415.09 30
3415.22 31
3415.35 33
3415.49 33
3415.62 33
3415.76 31
3415.89 29
3416.02 26
3416.16 23
3416.29 21
3416.43 20
3416.56 21
3416.69 25
3416.83 31
3416.96 39
3417.09 49
3417.23 58
3417.36 66
3417.50 73
3417.63 76
3417.76 76
3417.90 74
3418.03 70
3418.17 65
3418.30 61
3418.43 57
3418.57 55
3418.70 54
3418.84 54
3418.97 54
3419.10 54
3419.24 55
3419.37 54
3419.50 54
3419.64 52
3419.77 50
3419.91 47
3420.04 42
3420.17 36
3420.31 28
3420.44 18
3420.58 8
3420.71 0
3420.84 0
3420.98 0
3421.11 0
3421.25 0
3421.38 0
3421.51 3
3421.65 19
3421.78 37
3421.92 55
3422.05 71
3422.18 83
3422.32 92
3422.45 97
3422.58 99
3422.72 99
3422.85 97
3422.99 95
3423.12 93
3423.25 91
3423.39 88
3423.52 85
3423.66 82
3423.79 79
3423.92 75
3424.06 70
3424.19 65
3424.33 59
3424.46 52
3424.59 45
3424.73 37
3424.86 30
3425.00 23
3425.13 16
3425.26 9
3425.40 1
3425.53 0
3425.67 0
3425.80 0
3425.93 0
3426.07 0
3426.20 0
3426.34 0
3426.47 0
3426.60 9
3426.74 19
3426.87 30
3427.01 41
3427.14 53
3427.28 65
3427.41 78
3427.54 89
3427.68 100
3427.81 108
3427.95 115
3428.08 120
3428.21 124
3428.35 127
3428.48 130
3428.62 133
3428.75 136
3428.88 138
3429.02 140
3429.15 141
3429.29 142
3429.42 141
3429.55 141
3429.69 139
3429.82 137
3429.96 135
3430.09 134
3430.23 132
3430.36 132
3430.49 133
3430.63 135
3430.76 140
3430.90 145
3431.03 153
3431.16 163
3431.30 175
3431.43 189
3431.57 203
3431.70 217
3431.83 229
3431.97 240
3432.10 249
3432.24 255
3432.37 257
3432.51 257
3432.64 253
3432.77 246
3432.91 237
3433.04 228
3433.18 220
3433.31 216
3433.44 215
3433.58 219
3433.71 225
3433.85 233
3433.98 240
3434.12 245
3434.25 247
3434.38 244
3434.52 239
3434.65 229
3434.79 218
3434.92 204
3435.05 190
3435.19 176
3435.32 163
3435.46 152
3435.59 142
3435.73 134
3435.86 127
3435.99 121
3436.13 116
3436.26 113
3436.40 112
3436.53 113
3436.67 116
3436.80 121
3436.93 125
3437.07 127
3437.20 128
3437.34 127
3437.47 123
3437.61 118
3437.74 113
3437.87 108
3438.01 104
3438.14 101
3438.28 99
3438.41 98
3438.55 98
3438.68 98
3438.81 98
3438.95 98
3439.08 97
3439.22 97
3439.35 96
3439.49 96
3439.62 98
3439.75 101
3439.89 105
3440.02 110
3440.16 116
3440.29 122
3440.43 128
3440.56 133
3440.69 139
3440.83 145
3440.96 151
3441.10 157
3441.23 162
3441.37 165
3441.50 166
3441.63 166
3441.77 163
3441.90 160
3442.04 156
3442.17 152
3442.31 149
3442.44 146
3442.57 143
3442.71 140
3442.84 137
3442.98 133
3443.11 129
3443.25 124
3443.38 118
3443.52 112
3443.65 105
3443.78 100
3443.92 96
3444.05 94
3444.19 95
3444.32 98
3444.46 103
3444.59 107
3444.72 110
3444.86 111
3444.99 111
3445.13 108
3445.26 104
3445.40 98
3445.53 93
3445.67 88
3445.80 87
3445.93 89
3446.07 95
3446.20 107
3446.34 122
3446.47 141
3446.61 159
3446.74 177
3446.88 190
3447.01 199
3447.14 203
3447.28 202
3447.41 197
3447.55 190
3447.68 182
3447.82 174
3447.95 169
3448.09 166
3448.22 167
3448.35 170
3448.49 177
3448.62 185
3448.76 194
3448.89 203
3449.03 210
3449.16 215
3449.30 218
3449.43 218
3449.56 216
3449.70 212
3449.83 208
3449.97 205
3450.10 202
3450.24 199
3450.37 198
3450.51 198
3450.64 199
3450.78 201
3450.91 204
3451.04 208
3451.18 213
3451.31 217
3451.45 221
3451.58 222
3451.72 220
3451.85 216
3451.99 209
3452.12 201
3452.25 194
3452.39 189
3452.52 186
3452.66 187
3452.79 191
3452.93 195
3453.06 200
3453.20 203
3453.33 204
3453.47 203
3453.60 200
3453.74 197
3453.87 194
3454.00 193
3454.14 193
3454.27 194
3454.41 196
3454.54 198
3454.68 200
3454.81 201
3454.95 200
3455.08 197
3455.22 191
3455.35 182
3455.48 172
3455.62 162
3455.75 153
3455.89 146
3456.02 142
3456.16 141
3456.29 141
3456.43 142
3456.56 142
3456.70 142
3456.83 139
3456.97 135
3457.10 130
3457.23 124
3457.37 118
3457.50 111
3457.64 106
3457.77 101
3457.91 98
3458.04 98
3458.18 99
3458.31 102
3458.45 106
3458.58 110
3458.72 113
3458.85 115
3458.99 115
3459.12 113
3459.25 112
3459.39 111
3459.52 110
3459.66 110
3459.79 111
3459.93 111
3460.06 110
3460.20 108
3460.33 104
3460.47 100
3460.60 97
3460.74 93
3460.87 91
3461.01 90
3461.14 91
3461.28 92
3461.41 93
3461.54 95
3461.68 97
3461.81 98
3461.95 99
3462.08 99
3462.22 99
3462.35 98
3462.49 97
3462.62 96
3462.76 96
3462.89 98
3463.03 102
3463.16 109
3463.30 117
3463.43 127
3463.57 136
3463.70 142
3463.84 146
3463.97 146
3464.10 142
3464.24 135
3464.37 125
3464.51 114
3464.64 103
3464.78 93
3464.91 85
3465.05 80
3465.18 77
3465.32 77
3465.45 79
3465.59 81
3465.72 84
3465.86 86
3465.99 89
3466.13 90
3466.26 92
3466.40 94
3466.53 95
3466.67 95
3466.80 95
3466.94 94
3467.07 91
3467.21 88
3467.34 85
3467.48 81
3467.61 79
3467.74 79
3467.88 80
3468.01 84
3468.15 89
3468.28 95
3468.42 103
3468.55 110
3468.69 116
3468.82 120
3468.96 121
3469.09 120
3469.23 115
3469.36 109
3469.50 100
3469.63 91
3469.77 82
3469.90 74
3470.04 66
3470.17 60
3470.31 56
3470.44 53
3470.58 51
3470.71 50
3470.85 50
3470.98 51
3471.12 53
3471.25 55
3471.39 58
3471.52 62
3471.66 66
3471.79 70
3471.93 74
3472.06 76
3472.20 76
3472.33 75
3472.47 72
3472.60 68
3472.74 64
3472.87 61
3473.01 58
3473.14 56
3473.28 54
3473.41 51
3473.55 48
3473.68 43
3473.82 37
3473.95 30
3474.09 23
3474.22 17
3474.36 13
3474.49 11
3474.63 11
3474.76 13
3474.90 18
3475.03 23
3475.17 29
3475.30 34
3475.44 38
3475.57 40
3475.71 41
3475.84 41
3475.98 40
3476.11 40
3476.25 40
3476.38 41
3476.52 43
3476.65 45
3476.79 45
3476.92 43
3477.06 39
3477.19 32
3477.33 23
3477.46 14
3477.60 5
3477.73 0
3477.87 0
3478.00 0
3478.14 0
3478.27 0
3478.41 0
3478.54 0
3478.68 0
3478.81 1
3478.95 5
3479.08 10
3479.22 13
3479.35 16
3479.49 19
3479.62 20
3479.76 22
3479.89 25
3480.03 28
3480.16 32
3480.30 37
3480.43 41
3480.57 44
3480.70 46
3480.84 46
3480.97 44
3481.11 41
3481.24 38
3481.38 35
3481.51 32
3481.65 30
3481.78 29
3481.92 29
3482.05 28
3482.19 29
3482.32 30
3482.46 31
3482.59 33
3482.73 34
3482.86 34
3483.00 32
3483.13 30
3483.27 26
3483.40 22
3483.54 19
3483.67 18
3483.81 19
3483.95 23
3484.08 30
3484.22 39
3484.35 51
3484.49 63
3484.62 74
3484.76 83
3484.89 89
3485.03 92
3485.16 92
3485.30 91
3485.43 91
3485.57 92
3485.70 96
3485.84 102
3485.97 109
3486.11 115
3486.24 118
3486.38 117
3486.51 110
3486.65 100
3486.78 88
3486.92 75
3487.05 64
3487.19 55
3487.33 49
3487.46 45
3487.60 43
3487.73 44
3487.87 44
3488.00 45
3488.14 46
3488.27 46
3488.41 46
3488.54 45
3488.68 44
3488.81 44
3488.95 44
3489.08 46
3489.22 49
3489.35 55
3489.49 63
3489.62 72
3489.76 83
3489.89 93
3490.03 102
3490.17 110
3490.30 115
3490.44 118
3490.57 119
3490.71 119
3490.84 119
3490.98 120
3491.11 122
3491.25 127
3491.38 135
3491.52 144
3491.65 155
3491.79 166
3491.92 175
3492.06 183
3492.20 188
3492.33 191
3492.47 192
3492.60 193
3492.74 193
3492.87 195
3493.01 197
3493.14 200
3493.28 204
3493.41 208
3493.55 212
3493.68 215
3493.82 216
3493.95 217
3494.09 215
3494.23 212
3494.36 209
3494.50 206
3494.63 204
3494.77 205
3494.90 208
3495.04 213
3495.17 221
3495.31 231
3495.44 241
3495.58 251
3495.71 261
3495.85 270
3495.99 278
3496.12 285
3496.26 290
3496.39 293
3496.53 293
3496.66 289
3496.80 280
3496.93 268
3497.07 254
3497.20 238
3497.34 223
3497.47 211
3497.61 202
3497.75 196
3497.88 194
3498.02 192
3498.15 191
3498.29 188
3498.42 184
3498.56 177
3498.69 169
3498.83 159
3498.96 148
3499.10 137
3499.24 126
3499.37 115
3499.51 106
3499.64 100
3499.78 97
3499.91 98
3500.05 103
3500.18 111
3500.32 119
3500.45 127
3500.59 132
3500.73 133
3500.86 131
3501.00 127
3501.13 121
3501.27 116
3501.40 113
3501.54 111
3501.67 111
3501.81 111
3501.95 111
3502.08 110
3502.22 108
3502.35 105
3502.49 100
3502.62 94
3502.76 88
3502.89 82
3503.03 76
3503.16 71
3503.30 67
3503.44 64
3503.57 62
3503.71 61
3503.84 61
3503.98 61
3504.11 62
3504.25 64
3504.38 67
3504.52 69
3504.66 72
3504.79 74
3504.93 76
3505.06 76
3505.20 74
3505.33 72
3505.47 69
3505.60 66
3505.74 65
3505.88 65
3506.01 67
3506.15 71
3506.28 75
3506.42 79
3506.55 83
3506.69 84
3506.83 82
3506.96 77
3507.10 69
3507.23 58
3507.37 45
3507.50 32
3507.64 20
3507.77 10
3507.91 3
3508.05 0
3508.18 0
3508.32 0
3508.45 0
3508.59 0
3508.72 0
3508.86 0
3509.00 0
3509.13 0
3509.27 0
3509.40 1
3509.54 5
3509.67 10
3509.81 14
3509.94 16
3510.08 17
3510.22 17
3510.35 16
3510.49 15
3510.62 15
3510.76 16
3510.89 19
3511.03 24
3511.17 31
3511.30 39
3511.44 49
3511.57 58
3511.71 68
3511.84 75
3511.98 81
3512.12 84
3512.25 84
3512.39 83
3512.52 80
3512.66 76
3512.79 73
3512.93 71
3513.07 71
3513.20 72
3513.34 74
3513.47 77
3513.61 80
3513.74 82
3513.88 82
3514.02 81
3514.15 80
3514.29 78
3514.42 78
3514.56 79
3514.69 82
3514.83 87
3514.97 93
3515.10 100
3515.24 106
3515.37 111
3515.51 115
3515.65 116
3515.78 114
3515.92 109
3516.05 102
3516.19 93
3516.32 83
3516.46 74
3516.60 67
3516.73 65
3516.87 67
3517.00 73
3517.14 81
3517.27 90
3517.41 98
3517.55 103
3517.68 106
3517.82 107
3517.95 105
3518.09 102
3518.23 98
3518.36 94
3518.50 88
3518.63 81
3518.77 75
3518.90 68
3519.04 63
3519.18 59
3519.31 56
3519.45 55
3519.58 55
3519.72 55
3519.86 56
3519.99 57
3520.13 58
3520.26 59
3520.40 60
3520.53 63
3520.67 66
3520.81 70
3520.94 73
3521.08 77
3521.21 80
3521.35 82
3521.49 84
3521.62 85
3521.76 87
3521.89 88
3522.03 91
3522.17 94
3522.30 97
3522.44 100
3522.57 102
3522.71 103
3522.85 103
3522.98 103
3523.12 104
3523.25 105
3523.39 108
3523.52 111
3523.66 115
3523.80 120
3523.93 125
3524.07 130
3524.20 135
3524.34 140
3524.48 145
3524.61 148
3524.75 149
3524.88 149
3525.02 147
3525.16 144
3525.29 142
3525.43 141
3525.56 142
3525.70 145
3525.84 149
3525.97 153
3526.11 156
3526.24 158
3526.38 158
3526.52 156
3526.65 154
3526.79 151
3526.92 149
3527.06 149
3527.20 150
3527.33 152
3527.47 155
3527.60 157
3527.74 159
3527.88 160
3528.01 159
3528.15 158
3528.28 156
3528.42 155
3528.56 155
3528.69 158
3528.83 163
3528.96 171
3529.10 180
3529.24 189
3529.37 198
3529.51 207
3529.64 214
3529.78 222
3529.92 229
3530.05 238
3530.19 247
3530.32 258
3530.46 269
3530.60 280
3530.73 289
3530.87 297
3531.00 304
3531.14 311
3531.28 319
3531.41 328
3531.55 337
3531.69 347
3531.82 354
3531.96 359
3532.09 361
3532.23 360
3532.37 359
3532.50 359
3532.64 361
3532.77 368
3532.91 379
3533.05 394
3533.18 410
3533.32 424
3533.45 436
3533.59 444
3533.73 446
3533.86 445
3534.00 440
3534.14 434
3534.27 428
3534.41 424
3534.54 420
3534.68 417
3534.82 413
3534.95 406
3535.09 397
3535.22 384
3535.36 369
3535.50 353
3535.63 336
3535.77 320
3535.91 307
3536.04 295
3536.18 285
3536.31 277
3536.45 269
3536.59 261
3536.72 252
3536.86 244
3536.99 235
3537.13 228
3537.27 222
3537.40 218
3537.54 217
3537.68 216
3537.81 215
3537.95 213
3538.08 209
3538.22 203
3538.36 195
3538.49 188
3538.63 180
3538.77 175
3538.90 171
3539.04 169
3539.17 169
3539.31 170
3539.45 171
3539.58 172
3539.72 171
3539.86 171
3539.99 170
3540.13 169
3540.26 170
3540.40 171
3540.54 175
3540.67 180
3540.81 187
3540.95 196
3541.08 206
3541.22 216
3541.35 225
3541.49 234
3541.63 240
3541.76 244
3541.90 246
3542.04 245
3542.17 243
3542.31 240
3542.44 236
3542.58 232
3542.72 229
3542.85 226
3542.99 224
3543.13 224
3543.26 224
3543.40 225
3543.53 225
3543.67 226
3543.81 227
3543.94 229
3544.08 233
3544.22 239
3544.35 246
3544.49 255
3544.63 263
3544.76 271
3544.90 278
3545.03 282
3545.17 286
3545.31 288
3545.44 290
3545.58 291
3545.72 292
3545.85 293
3545.99 294
3546.13 296
3546.26 298
3546.40 300
3546.53 302
3546.67 304
3546.81 304
3546.94 303
3547.08 299
3547.22 293
3547.35 285
3547.49 275
3547.63 265
3547.76 255
3547.90 245
3548.03 236
3548.17 227
3548.31 218
3548.44 210
3548.58 202
3548.72 196
3548.85 190
3548.99 185
3549.13 181
3549.26 179
3549.40 177
3549.54 176
3549.67 176
3549.81 176
3549.94 176
3550.08 177
3550.22 177
3550.35 176
3550.49 174
3550.63 171
3550.76 167
3550.90 163
3551.04 159
3551.17 157
3551.31 156
3551.45 157
3551.58 159
3551.72 161
3551.86 162
3551.99 161
3552.13 157
3552.26 152
3552.40 144
3552.54 135
3552.67 126
3552.81 116
3552.95 108
3553.08 101
3553.22 95
3553.36 92
3553.49 90
3553.63 89
3553.77 87
3553.90 83
3554.04 77
3554.18 68
3554.31 59
3554.45 49
3554.59 40
3554.72 34
3554.86 30
3554.99 30
3555.13 32
3555.27 35
3555.40 38
3555.54 41
3555.68 42
3555.81 40
3555.95 36
3556.09 30
3556.22 23
3556.36 17
3556.50 14
3556.63 14
3556.77 19
3556.91 29
3557.04 42
3557.18 56
3557.32 70
3557.45 81
3557.59 87
3557.73 89
3557.86 87
3558.00 82
3558.14 75
3558.27 70
3558.41 66
3558.55 63
3558.68 61
3558.82 59
3558.96 56
3559.09 50
3559.23 43
3559.37 36
3559.50 28
3559.64 22
3559.78 17
3559.91 15
3560.05 14
3560.19 14
3560.32 14
3560.46 13
3560.59 11
3560.73 9
3560.87 5
3561.00 0
3561.14 0
3561.28 0
3561.41 0
3561.55 0
3561.69 0
3561.82 0
3561.96 0
3562.10 0
3562.23 4
3562.37 9
3562.51 14
3562.64 17
3562.78 20
3562.92 20
3563.06 19
3563.19 15
3563.33 9
3563.47 3
3563.60 0
3563.74 0
3563.88 0
3564.01 0
3564.15 6
3564.29 14
3564.42 21
3564.56 27
3564.70 29
3564.83 28
3564.97 23
3565.11 18
3565.24 12
3565.38 7
3565.52 4
3565.65 3
3565.79 3
3565.93 4
3566.06 4
3566.20 5
3566.34 4
3566.47 4
3566.61 4
3566.75 5
3566.88 7
3567.02 12
3567.16 19
3567.29 29
3567.43 40
3567.57 52
3567.70 63
3567.84 72
3567.98 79
3568.11 81
3568.25 80
3568.39 76
3568.52 71
3568.66 65
3568.80 59
3568.94 53
3569.07 49
3569.21 44
3569.35 39
3569.48 34
3569.62 28
3569.76 22
3569.89 18
3570.03 16
3570.17 17
3570.30 21
3570.44 29
3570.58 38
3570.71 47
3570.85 55
3570.99 59
3571.12 61
3571.26 59
3571.40 54
3571.54 50
3571.67 46
3571.81 43
3571.95 42
3572.08 42
3572.22 42
3572.36 41
3572.49 38
3572.63 35
3572.77 30
3572.90 26
3573.04 22
3573.18 20
3573.31 18
3573.45 17
3573.59 15
3573.73 13
3573.86 9
3574.00 4
3574.14 0
3574.27 0
3574.41 0
3574.55 0
3574.68 0
3574.82 0
3574.96 0
3575.09 0
3575.23 5
3575.37 12
3575.50 17
3575.64 20
3575.78 21
3575.92 20
3576.05 17
3576.19 13
3576.33 8
3576.46 3
3576.60 0
3576.74 0
3576.87 0
3577.01 0
3577.15 0
3577.29 1
3577.42 3
3577.56 4
3577.70 5
3577.83 6
3577.97 7
3578.11 9
3578.24 12
3578.38 18
3578.52 26
3578.66 36
3578.79 48
3578.93 60
3579.07 72
3579.20 84
3579.34 94
3579.48 102
3579.61 107
3579.75 110
3579.89 110
3580.03 108
3580.16 106
3580.30 102
3580.44 98
3580.57 93
3580.71 87
3580.85 80
3580.98 71
3581.12 62
3581.26 55
3581.40 51
3581.53 51
3581.67 54
3581.81 61
3581.94 69
3582.08 77
3582.22 85
3582.35 90
3582.49 94
3582.63 95
3582.77 96
3582.90 95
3583.04 94
3583.18 92
3583.31 90
3583.45 89
3583.59 88
3583.73 88
3583.86 90
3584.00 92
3584.14 96
3584.27 100
3584.41 103
3584.55 105
3584.69 106
3584.82 104
3584.96 101
3585.10 97
3585.23 92
3585.37 87
3585.51 82
3585.65 76
3585.78 72
3585.92 68
3586.06 67
3586.19 68
3586.33 72
3586.47 79
3586.61 88
3586.74 99
3586.88 108
3587.02 116
3587.15 121
3587.29 123
3587.43 121
3587.57 116
3587.70 109
3587.84 101
3587.98 93
3588.11 85
3588.25 78
3588.39 70
3588.53 63
3588.66 56
3588.80 49
3588.94 42
3589.07 37
3589.21 32
3589.35 29
3589.49 27
3589.62 25
3589.76 24
3589.90 21
3590.03 18
3590.17 15
3590.31 11
3590.45 8
3590.58 5
3590.72 2
3590.86 0
3591.00 0
3591.13 0
3591.27 0
3591.41 0
3591.54 0
3591.68 0
3591.82 0
3591.96 1
3592.09 6
3592.23 13
3592.37 20
3592.50 28
3592.64 35
3592.78 43
3592.92 49
3593.05 54
3593.19 58
3593.33 61
3593.47 63
3593.60 64
3593.74 67
3593.88 71
3594.01 75
3594.15 81
3594.29 87
3594.43 92
3594.56 96
3594.70 97
3594.84 95
3594.98 92
3595.11 86
3595.25 80
3595.39 74
3595.53 70
3595.66 68
3595.80 69
3595.94 72
3596.07 77
3596.21 81
3596.35 84
3596.49 85
3596.62 83
3596.76 80
3596.90 75
3597.04 72
3597.17 69
3597.31 69
3597.45 69
3597.59 70
3597.72 71
3597.86 71
3598.00 70
3598.13 69
3598.27 69
3598.41 70
3598.55 73
3598.68 77
3598.82 81
3598.96 84
3599.10 86
3599.23 87
3599.37 87
3599.51 86
3599.65 84
3599.78 82
3599.92 80
3600.06 76
3600.20 70
3600.33 63
3600.47 54
3600.61 45
3600.75 36
3600.88 28
3601.02 21
3601.16 15
3601.29 11
3601.43 8
3601.57 6
3601.71 4
3601.84 2
3601.98 1
3602.12 0
3602.26 0
3602.39 0
3602.53 0
3602.67 0
3602.81 0
3602.94 0
3603.08 0
3603.22 0
3603.36 0
3603.49 4
3603.63 9
3603.77 16
3603.91 24
3604.04 32
3604.18 39
3604.32 45
3604.46 48
3604.59 47
3604.73 45
3604.87 40
3605.01 35
3605.14 29
3605.28 23
3605.42 19
3605.56 16
3605.69 15
3605.83 17
3605.97 20
3606.11 24
3606.24 29
3606.38 34
3606.52 38
3606.66 41
3606.79 43
3606.93 44
3607.07 44
3607.21 43
3607.34 42
3607.48 41
3607.62 39
3607.76 39
3607.89 40
3608.03 44
3608.17 51
3608.31 61
3608.44 71
3608.58 82
3608.72 90
3608.86 94
3608.99 93
3609.13 88
3609.27 80
3609.41 71
3609.55 63
3609.68 58
3609.82 56
3609.96 57
3610.10 61
3610.23 66
3610.37 71
3610.51 75
3610.65 79
3610.78 82
3610.92 84
3611.06 84
3611.20 83
3611.33 80
3611.47 76
3611.61 71
3611.75 65
3611.88 59
3612.02 53
3612.16 48
3612.30 45
3612.43 43
3612.57 41
3612.71 40
3612.85 38
3612.99 36
3613.12 32
3613.26 26
3613.40 21
3613.54 16
3613.67 12
3613.81 11
3613.95 13
3614.09 15
3614.22 19
3614.36 22
3614.50 24
3614.64 25
3614.78 23
3614.91 19
3615.05 15
3615.19 11
3615.33 8
3615.46 7
3615.60 9
3615.74 13
3615.88 20
3616.01 29
3616.15 37
3616.29 45
3616.43 51
3616.57 54
3616.70 56
3616.84 55
3616.98 53
3617.12 51
3617.25 47
3617.39 44
3617.53 39
3617.67 35
3617.80 31
3617.94 28
3618.08 26
3618.22 28
3618.36 31
3618.49 36
3618.63 43
3618.77 49
3618.91 54
3619.04 58
3619.18 60
3619.32 59
3619.46 58
3619.60 54
3619.73 50
3619.87 44
3620.01 38
3620.15 33
3620.28 27
3620.42 24
3620.56 22
3620.70 23
3620.84 27
3620.97 32
3621.11 38
3621.25 43
3621.39 48
3621.52 49
3621.66 49
3621.80 45
3621.94 39
3622.08 33
3622.21 27
3622.35 23
3622.49 22
3622.63 23
3622.77 26
3622.90 31
3623.04 36
3623.18 41
3623.32 45
3623.45 48
3623.59 51
3623.73 52
3623.87 54
3624.01 55
3624.14 57
3624.28 58
3624.42 60
3624.56 61
3624.70 62
3624.83 62
3624.97 60
3625.11 57
3625.25 53
3625.38 48
3625.52 44
3625.66 41
3625.80 39
3625.94 38
3626.07 40
3626.21 42
3626.35 46
3626.49 50
3626.63 55
3626.76 60
3626.90 64
3627.04 67
3627.18 68
3627.32 66
3627.45 62
3627.59 55
3627.73 46
3627.87 38
3628.01 31
3628.14 26
3628.28 24
3628.42 25
3628.56 29
3628.69 35
3628.83 43
3628.97 51
3629.11 59
3629.25 66
3629.38 71
3629.52 74
3629.66 76
3629.80 76
3629.94 75
3630.07 74
3630.21 72
3630.35 70
3630.49 68
3630.63 63
3630.76 58
3630.90 51
3631.04 43
3631.18 36
3631.32 30
3631.45 27
3631.59 28
3631.73 32
3631.87 40
3632.01 50
3632.14 62
3632.28 74
3632.42 84
3632.56 91
3632.70 95
3632.83 94
3632.97 89
3633.11 81
3633.25 70
3633.39 58
3633.52 48
3633.66 41
3633.80 39
3633.94 40
3634.08 45
3634.21 52
3634.35 61
3634.49 69
3634.63 76
3634.77 81
3634.91 84
3635.04 87
3635.18 88
3635.32 90
3635.46 91
3635.60 93
3635.73 95
3635.87 98
3636.01 102
3636.15 107
3636.29 111
3636.42 114
3636.56 116
3636.70 117
3636.84 114
3636.98 109
3637.11 103
3637.25 96
3637.39 88
3637.53 80
3637.67 74
3637.81 68
3637.94 64
3638.08 61
3638.22 60
3638.36 60
3638.50 60
3638.63 60
3638.77 59
3638.91 57
3639.05 54
3639.19 51
3639.32 48
3639.46 46
3639.60 46
3639.74 47
3639.88 50
3640.02 54
3640.15 57
3640.29 59
3640.43 59
3640.57 58
3640.71 56
3640.84 53
3640.98 51
3641.12 51
3641.26 53
3641.40 57
3641.54 63
3641.67 70
3641.81 78
3641.95 85
3642.09 91
3642.23 96
3642.36 99
3642.50 101
3642.64 102
3642.78 103
3642.92 104
3643.06 106
3643.19 107
3643.33 108
3643.47 109
3643.61 109
3643.75 108
3643.89 106
3644.02 105
3644.16 103
3644.30 102
3644.44 101
3644.58 99
3644.71 97
3644.85 94
3644.99 89
3645.13 84
3645.27 79
3645.41 74
3645.54 70
3645.68 68
3645.82 67
3645.96 68
3646.10 69
3646.24 72
3646.37 74
3646.51 77
3646.65 79
3646.79 80
3646.93 81
3647.07 81
3647.20 81
3647.34 81
3647.48 81
3647.62 82
3647.76 84
3647.90 86
3648.03 90
3648.17 93
3648.31 97
3648.45 101
3648.59 104
3648.73 106
3648.86 108
3649.00 108
3649.14 108
3649.28 107
3649.42 104
3649.56 100
3649.69 95
3649.83 91
3649.97 86
3650.11 82
3650.25 79
3650.39 77
3650.52 77
3650.66 79
3650.80 82
3650.94 85
3651.08 90
3651.22 93
3651.35 96
3651.49 97
3651.63 96
3651.77 93
3651.91 88
3652.05 83
3652.18 78
3652.32 74
3652.46 70
3652.60 68
3652.74 67
3652.88 67
3653.01 66
3653.15 63
3653.29 58
3653.43 52
3653.57 43
3653.71 34
3653.85 26
3653.98 20
3654.12 17
3654.26 18
3654.40 21
3654.54 25
3654.68 29
3654.81 32
3654.95 33
3655.09 32
3655.23 30
3655.37 27
3655.51 23
3655.65 20
3655.78 15
3655.92 10
3656.06 5
3656.20 1
3656.34 0
3656.48 0
3656.61 0
3656.75 0
3656.89 0
3657.03 0
3657.17 0
3657.31 0
3657.45 0
3657.58 1
3657.72 4
3657.86 9
3658.00 15
3658.14 21
3658.28 26
3658.41 30
3658.55 31
3658.69 30
3658.83 28
3658.97 26
3659.11 25
3659.25 26
3659.38 27
3659.52 30
3659.66 33
3659.80 35
3659.94 36
3660.08 37
3660.22 39
3660.35 41
3660.49 44
3660.63 48
3660.77 52
3660.91 56
3661.05 57
3661.19 58
3661.32 57
3661.46 55
3661.60 54
3661.74 53
3661.88 54
3662.02 56
3662.16 59
3662.29 64
3662.43 70
3662.57 77
3662.71 85
3662.85 93
3662.99 100
3663.13 107
3663.26 113
3663.40 118
3663.54 123
3663.68 127
3663.82 130
3663.96 132
3664.10 133
3664.23 133
3664.37 132
3664.51 129
3664.65 126
3664.79 121
3664.93 118
3665.07 115
3665.21 114
3665.34 116
3665.48 120
3665.62 125
3665.76 130
3665.90 134
3666.04 137
3666.18 137
3666.31 136
3666.45 134
3666.59 132
3666.73 131
3666.87 132
3667.01 134
3667.15 136
3667.29 137
3667.42 137
3667.56 133
3667.70 127
3667.84 118
3667.98 107
3668.12 97
3668.26 87
3668.39 80
3668.53 76
3668.67 73
3668.81 71
3668.95 69
3669.09 66
3669.23 63
3669.37 59
3669.50 56
3669.64 53
3669.78 53
3669.92 54
3670.06 56
3670.20 59
3670.34 62
3670.48 64
3670.61 64
3670.75 63
3670.89 60
3671.03 57
3671.17 52
3671.31 48
3671.45 45
3671.59 43
3671.72 43
3671.86 44
3672.00 47
3672.14 50
3672.28 52
3672.42 54
3672.56 56
3672.70 57
3672.83 57
3672.97 58
3673.11 57
3673.25 56
3673.39 53
3673.53 48
3673.67 41
3673.81 34
3673.95 26
3674.08 19
3674.22 14
3674.36 12
3674.50 13
3674.64 18
3674.78 26
3674.92 37
3675.06 50
3675.19 64
3675.33 78
3675.47 88
3675.61 95
3675.75 96
3675.89 93
3676.03 85
3676.17 75
3676.31 65
3676.44 55
3676.58 47
3676.72 41
3676.86 36
3677.00 33
3677.14 31
3677.28 29
3677.42 28
3677.56 27
3677.69 27
3677.83 29
3677.97 31
3678.11 33
3678.25 36
3678.39 38
3678.53 39
3678.67 38
3678.81 36
3678.94 32
3679.08 27
3679.22 20
3679.36 12
3679.50 4
3679.64 0
3679.78 0
3679.92 0
3680.06 0
3680.19 0
3680.33 0
3680.47 0
3680.61 0
3680.75 1
3680.89 4
3681.03 7
3681.17 11
3681.31 15
3681.44 19
3681.58 23
3681.72 26
3681.86 28
3682.00 29
3682.14 31
3682.28 34
3682.42 38
3682.56 43
3682.70 49
3682.83 56
3682.97 61
3683.11 64
3683.25 65
3683.39 63
3683.53 59
3683.67 53
3683.81 48
3683.95 42
3684.09 38
3684.22 34
3684.36 31
3684.50 29
3684.64 25
3684.78 22
3684.92 17
3685.06 12
3685.20 7
3685.34 2
3685.48 0
3685.61 0
3685.75 0
3685.89 0
3686.03 4
3686.17 9
3686.31 15
3686.45 21
3686.59 28
3686.73 34
3686.87 40
3687.00 45
3687.14 49
3687.28 51
3687.42 51
3687.56 48
3687.70 44
3687.84 39
3687.98 32
3688.12 26
3688.26 20
3688.40 15
3688.53 10
3688.67 6
3688.81 3
3688.95 0
3689.09 0
3689.23 0
3689.37 2
3689.51 6
3689.65 13
3689.79 21
3689.93 29
3690.06 37
3690.20 45
3690.34 51
3690.48 57
3690.62 62
3690.76 67
3690.90 73
3691.04 79
3691.18 85
3691.32 90
3691.46 94
3691.60 96
3691.73 96
3691.87 95
3692.01 93
3692.15 91
3692.29 91
3692.43 94
3692.57 100
3692.71 109
3692.85 120
3692.99 133
3693.13 146
3693.27 156
3693.40 163
3693.54 167
3693.68 167
3693.82 164
3693.96 159
3694.10 155
3694.24 152
3694.38 150
3694.52 151
3694.66 153
3694.80 155
3694.94 158
3695.07 159
3695.21 159
3695.35 159
3695.49 158
3695.63 158
3695.77 159
3695.91 160
3696.05 162
3696.19 164
3696.33 166
3696.47 167
3696.61 168
3696.75 168
3696.88 167
3697.02 167
3697.16 166
3697.30 166
3697.44 166
3697.58 168
3697.72 169
3697.86 171
3698.00 171
3698.14 170
3698.28 165
3698.42 157
3698.56 145
3698.70 130
3698.83 113
3698.97 96
3699.11 80
3699.25 67
3699.39 59
3699.53 56
3699.67 58
3699.81 64
3699.95 74
3700.09 85
3700.23 95
3700.37 104
3700.51 111
3700.65 114
3700.78 114
3700.92 113
3701.06 111
3701.20 110
3701.34 109
3701.48 111
3701.62 114
3701.76 117
3701.90 121
3702.04 123
3702.18 124
3702.32 122
3702.46 120
3702.60 116
3702.74 113
3702.87 111
3703.01 111
3703.15 113
3703.29 117
3703.43 122
3703.57 127
3703.71 132
3703.85 135
3703.99 138
3704.13 141
3704.27 143
3704.41 146
3704.55 150
3704.69 153
3704.83 155
3704.97 157
3705.10 157
3705.24 156
3705.38 155
3705.52 153
3705.66 152
3705.80 151
3705.94 148
3706.08 145
3706.22 140
3706.36 134
3706.50 127
3706.64 121
3706.78 116
3706.92 113
3707.06 111
3707.20 111
3707.34 113
3707.47 116
3707.61 120
3707.75 124
3707.89 127
3708.03 131
3708.17 134
3708.31 135
3708.45 136
3708.59 136
3708.73 137
3708.87 138
3709.01 141
3709.15 146
3709.29 154
3709.43 162
3709.57 172
3709.71 181
3709.85 189
3709.99 195
3710.12 198
3710.26 199
3710.40 198
3710.54 196
3710.68 192
3710.82 188
3710.96 185
3711.10 181
3711.24 176
3711.38 171
3711.52 164
3711.66 155
3711.80 146
3711.94 135
3712.08 125
3712.22 115
3712.36 107
3712.50 100
3712.64 94
3712.78 90
3712.92 86
3713.05 85
3713.19 85
3713.33 86
3713.47 89
3713.61 93
3713.75 97
3713.89 99
3714.03 99
3714.17 95
3714.31 89
3714.45 81
3714.59 72
3714.73 63
3714.87 57
3715.01 54
3715.15 53
3715.29 54
3715.43 57
3715.57 60
3715.71 63
3715.85 67
3715.99 70
3716.13 74
3716.27 76
3716.40 78
3716.54 77
3716.68 74
3716.82 69
3716.96 62
3717.10 56
3717.24 51
3717.38 48
3717.52 48
3717.66 50
3717.80 53
3717.94 55
3718.08 57
3718.22 58
3718.36 59
3718.50 59
3718.64 61
3718.78 64
3718.92 68
3719.06 72
3719.20 76
3719.34 80
3719.48 83
3719.62 85
3719.76 86
3719.90 87
3720.04 88
3720.18 90
3720.31 93
3720.45 97
3720.59 102
3720.73 108
3720.87 114
3721.01 119
3721.15 124
3721.29 127
3721.43 129
3721.57 130
3721.71 131
3721.85 133
3721.99 136
3722.13 139
3722.27 142
3722.41 144
3722.55 147
3722.69 148
3722.83 148
3722.97 147
3723.11 144
3723.25 140
3723.39 132
3723.53 122
3723.67 109
3723.81 94
3723.95 78
3724.09 63
3724.23 51
3724.37 42
3724.51 36
3724.65 34
3724.79 33
3724.93 33
3725.07 33
3725.21 31
3725.35 29
3725.49 26
3725.62 25
3725.76 25
3725.90 26
3726.04 29
3726.18 31
3726.32 33
3726.46 34
3726.60 34
3726.74 33
3726.88 33
3727.02 35
3727.16 40
3727.30 47
3727.44 57
3727.58 68
3727.72 79
3727.86 91
3728.00 100
3728.14 108
3728.28 112
3728.42 113
3728.56 111
3728.70 103
3728.84 93
3728.98 79
3729.12 64
3729.26 48
3729.40 34
3729.54 22
3729.68 12
3729.82 5
3729.96 0
3730.10 0
3730.24 0
3730.38 0
3730.52 4
3730.66 9
3730.80 14
3730.94 18
3731.08 22
3731.22 23
3731.36 23
3731.50 20
3731.64 15
3731.78 11
3731.92 7
3732.06 7
3732.20 9
3732.34 16
3732.48 24
3732.62 35
3732.76 44
3732.90 52
3733.04 57
3733.18 60
3733.32 60
3733.46 60
3733.60 59
3733.74 57
3733.88 54
3734.02 49
3734.16 42
3734.30 32
3734.44 20
3734.58 7
3734.72 0
3734.86 0
3735.00 0
3735.14 0
3735.28 0
3735.42 0
3735.56 0
3735.70 5
3735.84 10
3735.98 12
3736.12 13
3736.26 13
3736.40 12
3736.54 13
3736.68 15
3736.82 18
3736.96 21
3737.10 24
3737.24 26
3737.38 28
3737.52 30
3737.66 32
3737.80 36
3737.94 40
3738.08 45
3738.22 50
3738.36 56
3738.50 61
3738.64 66
3738.78 70
3738.92 74
3739.06 77
3739.20 81
3739.34 84
3739.48 87
3739.62 90
3739.76 94
3739.90 97
3740.04 100
3740.18 102
3740.32 103
3740.46 104
3740.60 105
3740.74 104
3740.88 103
3741.02 99
3741.16 95
3741.30 89
3741.44 83
3741.58 77
3741.72 74
3741.86 73
3742.00 76
3742.14 80
3742.28 86
3742.42 90
3742.56 92
3742.70 90
3742.84 86
3742.98 80
3743.12 73
3743.26 67
3743.40 64
3743.54 64
3743.68 65
3743.82 69
3743.96 72
3744.10 75
3744.24 76
3744.38 75
3744.52 72
3744.66 68
3744.80 63
3744.94 58
3745.08 53
3745.22 49
3745.36 48
3745.50 49
3745.64 52
3745.78 58
3745.92 67
3746.06 77
3746.20 88
3746.34 100
3746.48 110
3746.62 117
3746.76 123
3746.90 126
3747.04 126
3747.18 125
3747.32 122
3747.46 119
3747.60 116
3747.74 113
3747.88 109
3748.02 105
3748.16 100
3748.30 93
3748.45 87
3748.59 80
3748.73 74
3748.87 69
3749.01 66
3749.15 64
3749.29 64
3749.43 67
3749.57 72
3749.71 80
3749.85 90
3749.99 102
3750.13 116
3750.27 129
3750.41 142
3750.55 154
3750.69 164
3750.83 172
3750.97 179
3751.11 184
3751.25 187
3751.39 190
3751.53 192
3751.67 193
3751.81 194
3751.95 194
3752.09 194
3752.23 196
3752.37 198
3752.51 201
3752.65 206
3752.79 210
3752.93 215
3753.07 218
3753.21 219
3753.35 218
3753.49 216
3753.63 214
3753.78 212
3753.92 211
3754.06 212
3754.20 214
3754.34 215
3754.48 214
3754.62 211
3754.76 205
3754.90 196
3755.04 186
3755.18 175
3755.32 166
3755.46 158
3755.60 152
3755.74 148
3755.88 146
3756.02 145
3756.16 145
3756.30 145
3756.44 146
3756.58 147
3756.72 148
3756.86 148
3757.00 147
3757.14 146
3757.28 144
3757.42 143
3757.56 144
3757.71 146
3757.85 150
3757.99 155
3758.13 160
3758.27 165
3758.41 168
3758.55 169
3758.69 168
3758.83 166
3758.97 164
3759.11 163
3759.25 165
3759.39 168
3759.53 173
3759.67 179
3759.81 186
3759.95 191
3760.09 195
3760.23 197
3760.37 196
3760.51 194
3760.65 190
3760.79 187
3760.93 184
3761.08 181
3761.22 177
3761.36 173
3761.50 166
3761.64 158
3761.78 146
3761.92 133
3762.06 119
3762.20 107
3762.34 99
3762.48 96
3762.62 97
3762.76 102
3762.90 110
3763.04 118
3763.18 126
3763.32 132
3763.46 135
3763.60 136
3763.74 136
3763.88 136
3764.03 137
3764.17 140
3764.31 145
3764.45 150
3764.59 153
3764.73 153
3764.87 149
3765.01 142
3765.15 130
3765.29 117
3765.43 102
3765.57 87
3765.71 74
3765.85 63
3765.99 55
3766.13 50
3766.27 49
3766.41 51
3766.55 58
3766.70 67
3766.84 78
3766.98 90
3767.12 100
3767.26 110
3767.40 117
3767.54 123
3767.68 127
3767.82 131
3767.96 133
3768.10 134
3768.24 134
3768.38 133
3768.52 131
3768.66 128
3768.80 124
3768.94 119
3769.09 114
3769.23 107
3769.37 100
3769.51 92
3769.65 85
3769.79 79
3769.93 75
3770.07 73
3770.21 73
3770.35 74
3770.49 77
3770.63 79
3770.77 82
3770.91 84
3771.05 87
3771.19 89
3771.34 91
3771.48 93
3771.62 94
3771.76 93
3771.90 91
3772.04 86
3772.18 81
3772.32 77
3772.46 72
3772.60 70
3772.74 71
3772.88 74
3773.02 80
3773.16 87
3773.30 95
3773.45 103
3773.59 110
3773.73 116
3773.87 121
3774.01 122
3774.15 122
3774.29 119
3774.43 114
3774.57 108
3774.71 102
3774.85 97
3774.99 93
3775.13 91
3775.27 90
3775.42 90
3775.56 89
3775.70 88
3775.84 86
3775.98 83
3776.12 80
3776.26 77
3776.40 75
3776.54 74
3776.68 74
3776.82 75
3776.96 76
3777.10 78
3777.24 80
3777.39 81
3777.53 83
3777.67 83
3777.81 82
3777.95 80
3778.09 77
3778.23 73
3778.37 70
3778.51 70
3778.65 73
3778.79 78
3778.93 85
3779.07 92
3779.22 97
3779.36 99
3779.50 96
3779.64 89
3779.78 79
3779.92 68
3780.06 58
3780.20 51
3780.34 48
3780.48 49
3780.62 54
3780.76 60
3780.91 67
3781.05 72
3781.19 76
3781.33 77
3781.47 76
3781.61 74
3781.75 71
3781.89 70
3782.03 69
3782.17 70
3782.31 72
3782.45 75
3782.60 79
3782.74 83
3782.88 88
3783.02 93
3783.16 98
3783.30 102
3783.44 106
3783.58 109
3783.72 110
3783.86 112
3784.00 112
3784.14 113
3784.29 113
3784.43 114
3784.57 114
3784.71 114
3784.85 114
3784.99 113
3785.13 111
3785.27 108
3785.41 104
3785.55 99
3785.69 94
3785.84 87
3785.98 81
3786.12 76
3786.26 72
3786.40 70
3786.54 69
3786.68 69
3786.82 70
3786.96 72
3787.10 74
3787.24 76
3787.39 78
3787.53 80
3787.67 81
3787.81 81
3787.95 81
3788.09 80
3788.23 78
3788.37 76
3788.51 74
3788.65 73
3788.80 72
3788.94 72
3789.08 72
3789.22 72
3789.36 73
3789.50 75
3789.64 78
3789.78 82
3789.92 87
3790.06 93
3790.21 98
3790.35 103
3790.49 106
3790.63 108
3790.77 109
3790.91 108
3791.05 106
3791.19 103
3791.33 100
3791.47 97
3791.62 95
3791.76 93
3791.90 91
3792.04 90
3792.18 88
3792.32 86
3792.46 83
3792.60 78
3792.74 73
3792.88 67
3793.03 61
3793.17 55
3793.31 49
3793.45 43
3793.59 38
3793.73 34
3793.87 31
3794.01 29
3794.15 29
3794.30 33
3794.44 39
3794.58 47
3794.72 58
3794.86 69
3795.00 80
3795.14 90
3795.28 98
3795.42 105
3795.57 111
3795.71 115
3795.85 120
3795.99 124
3796.13 129
3796.27 134
3796.41 137
3796.55 140
3796.69 141
3796.84 140
3796.98 137
3797.12 133
3797.26 128
3797.40 122
3797.54 115
3797.68 107
3797.82 97
3797.96 87
3798.11 78
3798.25 69
3798.39 62
3798.53 57
3798.67 54
3798.81 52
3798.95 50
3799.09 47
3799.23 43
3799.38 38
3799.52 32
3799.66 26
3799.80 20
3799.94 14
3800.08 9
3800.22 5
3800.36 2
3800.51 0
3800.65 0
3800.79 0
3800.93 0
3801.07 0
3801.21 0
3801.35 0
3801.49 0
3801.63 0
3801.78 3
3801.92 6
3802.06 9
3802.20 13
3802.34 17
3802.48 21
3802.62 25
3802.76 29
3802.91 32
3803.05 35
3803.19 36
3803.33 36
3803.47 34
3803.61 32
3803.75 30
3803.89 27
3804.04 24
3804.18 21
3804.32 18
3804.46 17
3804.60 16
3804.74 17
3804.88 20
3805.02 26
3805.17 32
3805.31 39
3805.45 46
3805.59 50
3805.73 52
3805.87 52
3806.01 50
3806.15 48
3806.30 46
3806.44 45
3806.58 46
3806.72 49
3806.86 53
3807.00 58
3807.14 64
3807.29 71
3807.43 78
3807.57 83
3807.71 87
3807.85 88
3807.99 87
3808.13 83
3808.27 77
3808.42 69
3808.56 61
3808.70 54
3808.84 48
3808.98 43
3809.12 40
3809.26 39
3809.41 39
3809.55 38
3809.69 36
3809.83 33
3809.97 28
3810.11 21
3810.25 14
3810.39 8
3810.54 4
3810.68 3
3810.82 4
3810.96 7
3811.10 11
3811.24 16
3811.38 20
3811.53 25
3811.67 28
3811.81 31
3811.95 33
3812.09 34
3812.23 33
3812.37 32
3812.52 30
3812.66 27
3812.80 24
3812.94 21
3813.08 18
3813.22 16
3813.36 14
3813.51 12
3813.65 11
3813.79 10
3813.93 10
3814.07 12
3814.21 14
3814.35 18
3814.50 22
3814.64 26
3814.78 28
3814.92 27
3815.06 25
3815.20 21
3815.34 15
3815.49 9
3815.63 4
3815.77 0
3815.91 0
3816.05 0
3816.19 0
3816.33 0
3816.48 0
3816.62 0
3816.76 0
3816.90 0
3817.04 0
3817.18 1
3817.33 4
3817.47 7
3817.61 10
3817.75 13
3817.89 15
3818.03 17
3818.17 19
3818.32 21
3818.46 24
3818.60 27
3818.74 30
3818.88 35
3819.02 39
3819.17 44
3819.31 47
3819.45 50
3819.59 52
3819.73 54
3819.87 56
3820.01 57
3820.16 58
3820.30 58
3820.44 57
3820.58 56
3820.72 53
3820.86 51
3821.01 48
3821.15 44
3821.29 39
3821.43 32
3821.57 24
3821.71 15
3821.85 5
3822.00 0
3822.14 0
3822.28 0
3822.42 0
3822.56 0
3822.70 0
3822.85 0
3822.99 0
3823.13 2
3823.27 4
3823.41 7
3823.55 11
3823.70 16
3823.84 24
3823.98 33
3824.12 42
3824.26 52
3824.40 60
3824.55 66
3824.69 69
3824.83 69
3824.97 66
3825.11 60
3825.25 53
3825.40 45
3825.54 38
3825.68 34
3825.82 32
3825.96 33
3826.10 37
3826.25 43
3826.39 49
3826.53 55
3826.67 61
3826.81 67
3826.95 71
3827.10 74
3827.24 77
3827.38 79
3827.52 80
3827.66 80
3827.80 80
3827.95 79
3828.09 78
3828.23 77
3828.37 75
3828.51 72
3828.65 68
3828.80 63
3828.94 58
3829.08 53
3829.22 50
3829.36 48
3829.50 49
3829.65 50
3829.79 52
3829.93 54
3830.07 56
3830.21 55
3830.35 54
3830.50 50
3830.64 46
3830.78 40
3830.92 34
3831.06 27
3831.21 21
3831.35 17
3831.49 14
3831.63 14
3831.77 15
3831.91 19
3832.06 23
3832.20 26
3832.34 28
3832.48 28
3832.62 25
3832.76 21
3832.91 16
3833.05 11
3833.19 6
3833.33 2
3833.47 1
3833.62 2
3833.76 4
3833.90 9
3834.04 15
3834.18 22
3834.32 28
3834.47 35
3834.61 41
3834.75 46
3834.89 51
3835.03 55
3835.18 57
3835.32 59
3835.46 60
3835.60 61
3835.74 63
3835.88 65
3836.03 69
3836.17 74
3836.31 79
3836.45 83
3836.59 86
3836.74 88
3836.88 88
3837.02 87
3837.16 86
3837.30 86
3837.45 86
3837.59 88
3837.73 90
3837.87 91
3838.01 90
3838.15 88
3838.30 84
3838.44 78
3838.58 73
3838.72 67
3838.86 64
3839.01 63
3839.15 63
3839.29 65
3839.43 68
3839.57 70
3839.72 71
3839.86 71
3840.00 69
3840.14 67
3840.28 65
3840.43 64
3840.57 64
3840.71 65
3840.85 66
3840.99 67
3841.13 67
3841.28 66
3841.42 62
3841.56 55
3841.70 46
3841.84 35
3841.99 24
3842.13 14
3842.27 7
3842.41 3
3842.55 3
3842.70 6
3842.84 10
3842.98 16
3843.12 23
3843.26 29
3843.41 34
3843.55 40
3843.69 47
3843.83 55
3843.97 64
3844.12 74
3844.26 83
3844.40 90
3844.54 94
3844.68 95
3844.83 93
3844.97 88
3845.11 80
3845.25 71
3845.39 61
3845.54 52
3845.68 45
3845.82 41
3845.96 41
3846.10 44
3846.25 49
3846.39 56
3846.53 63
3846.67 69
3846.81 72
3846.96 73
3847.10 71
3847.24 68
3847.38 65
3847.53 63
3847.67 62
3847.81 62
3847.95 63
3848.09 66
3848.24 69
3848.38 71
3848.52 72
3848.66 73
3848.80 72
3848.95 70
3849.09 67
3849.23 64
3849.37 61
3849.51 60
3849.66 61
3849.80 64
3849.94 71
3850.08 82
3850.22 96
3850.37 112
3850.51 130
3850.65 147
3850.79 163
3850.94 176
3851.08 185
3851.22 189
3851.36 188
3851.50 183
3851.65 176
3851.79 167
3851.93 157
3852.07 147
3852.21 137
3852.36 128
3852.50 118
3852.64 109
3852.78 100
3852.93 92
3853.07 85
3853.21 80
3853.35 78
3853.49 78
3853.64 79
3853.78 82
3853.92 86
3854.06 90
3854.20 94
3854.35 99
3854.49 102
3854.63 105
3854.77 108
3854.92 109
3855.06 110
3855.20 110
3855.34 108
3855.48 105
3855.63 101
3855.77 95
3855.91 89
3856.05 83
3856.20 77
3856.34 73
3856.48 70
3856.62 68
3856.76 67
3856.91 65
3857.05 64
3857.19 61
3857.33 57
3857.48 53
3857.62 49
3857.76 46
3857.90 44
3858.04 44
3858.19 46
3858.33 48
3858.47 51
3858.61 53
3858.76 53
3858.90 51
3859.04 48
3859.18 44
3859.33 39
3859.47 35
3859.61 30
3859.75 27
3859.89 24
3860.04 21
3860.18 20
3860.32 21
3860.46 22
3860.61 25
3860.75 30
3860.89 35
3861.03 40
3861.18 43
3861.32 46
3861.46 48
3861.60 49
3861.74 49
3861.89 48
3862.03 46
3862.17 42
3862.31 36
3862.46 29
3862.60 21
3862.74 13
3862.88 8
3863.03 4
3863.17 4
3863.31 5
3863.45 9
3863.59 13
3863.74 16
3863.88 18
3864.02 19
3864.16 19
3864.31 19
3864.45 19
3864.59 18
3864.73 19
3864.88 20
3865.02 22
3865.16 25
3865.30 29
3865.45 34
3865.59 40
3865.73 44
3865.87 48
3866.02 50
3866.16 50
3866.30 48
3866.44 44
3866.59 39
3866.73 32
3866.87 25
3867.01 19
3867.15 13
3867.30 9
3867.44 6
3867.58 4
3867.72 3
3867.87 0
3868.01 0
3868.15 0
3868.29 0
3868.44 0
3868.58 0
3868.72 0
3868.86 0
3869.01 6
3869.15 19
3869.29 33
3869.43 47
3869.58 59
3869.72 69
3869.86 77
3870.00 81
3870.15 83
3870.29 83
3870.43 83
3870.57 82
3870.72 82
3870.86 83
3871.00 85
3871.14 87
3871.29 89
3871.43 90
3871.57 88
3871.71 85
3871.86 81
3872.00 76
3872.14 73
3872.28 72
3872.43 74
3872.57 79
3872.71 86
3872.85 93
3873.00 97
3873.14 99
3873.28 96
3873.42 90
3873.57 81
3873.71 72
3873.85 64
3873.99 59
3874.14 57
3874.28 57
3874.42 59
3874.56 61
3874.71 64
3874.85 66
3874.99 67
3875.13 69
3875.28 70
3875.42 72
3875.56 73
3875.71 74
3875.85 75
3875.99 74
3876.13 72
3876.28 69
3876.42 64
3876.56 57
3876.70 50
3876.85 42
3876.99 34
3877.13 27
3877.27 23
3877.42 21
3877.56 23
3877.70 29
3877.84 38
3877.99 49
3878.13 61
3878.27 70
3878.41 77
3878.56 79
3878.70 77
3878.84 73
3878.99 68
3879.13 64
3879.27 63
3879.41 65
3879.56 69
3879.70 75
3879.84 81
3879.98 85
3880.13 88
3880.27 89
3880.41 90
3880.55 92
3880.70 96
3880.84 101
3880.98 106
3881.13 110
3881.27 112
3881.41 112
3881.55 110
3881.70 109
3881.84 109
3881.98 112
3882.12 120
3882.27 130
3882.41 141
3882.55 152
3882.69 160
3882.84 164
3882.98 165
3883.12 163
3883.27 159
3883.41 155
3883.55 152
3883.69 150
3883.84 148
3883.98 148
3884.12 147
3884.26 146
3884.41 144
3884.55 143
3884.69 141
3884.84 139
3884.98 136
3885.12 134
3885.26 131
3885.41 130
3885.55 129
3885.69 130
3885.84 132
3885.98 137
3886.12 144
3886.26 151
3886.41 158
3886.55 163
3886.69 165
3886.83 163
3886.98 158
3887.12 149
3887.26 140
3887.41 131
3887.55 123
3887.69 117
3887.83 115
3887.98 114
3888.12 115
3888.26 116
3888.41 118
3888.55 119
3888.69 119
3888.83 120
3888.98 120
3889.12 120
3889.26 120
3889.41 120
3889.55 120
3889.69 119
3889.83 118
3889.98 115
3890.12 111
3890.26 105
3890.41 100
3890.55 94
3890.69 90
3890.83 86
3890.98 84
3891.12 85
3891.26 86
3891.41 88
3891.55 91
3891.69 93
3891.83 94
3891.98 94
3892.12 94
3892.26 94
3892.41 95
3892.55 97
3892.69 99
3892.83 103
3892.98 106
3893.12 110
3893.26 113
3893.41 115
3893.55 116
3893.69 115
3893.83 112
3893.98 107
3894.12 101
3894.26 93
3894.41 85
3894.55 78
3894.69 71
3894.83 65
3894.98 60
3895.12 56
3895.26 53
3895.41 49
3895.55 44
3895.69 40
3895.84 36
3895.98 34
3896.12 33
3896.26 35
3896.41 39
3896.55 45
3896.69 51
3896.84 57
3896.98 62
3897.12 66
3897.27 69
3897.41 70
3897.55 71
3897.69 71
3897.84 70
3897.98 68
3898.12 67
3898.27 65
3898.41 62
3898.55 59
3898.70 56
3898.84 54
3898.98 52
3899.12 52
3899.27 54
3899.41 57
3899.55 61
3899.70 66
3899.84 70
3899.98 73
3900.13 74
3900.27 73
3900.41 70
3900.55 65
3900.70 59
3900.84 54
3900.98 49
3901.13 45
3901.27 42
3901.41 39
3901.56 35
3901.70 31
3901.84 26
3901.99 20
3902.13 15
3902.27 10
3902.41 6
3902.56 3
3902.70 1
3902.84 0
3902.99 0
3903.13 0
3903.27 0
3903.42 0
3903.56 0
3903.70 0
3903.85 0
3903.99 3
3904.13 10
3904.27 16
3904.42 21
3904.56 25
3904.70 28
3904.85 30
3904.99 32
3905.13 34
3905.28 36
3905.42 39
3905.56 42
3905.71 45
3905.85 49
3905.99 53
3906.14 56
3906.28 60
3906.42 64
3906.56 67
3906.71 68
3906.85 68
3906.99 66
3907.14 62
3907.28 57
3907.42 52
3907.57 48
3907.71 47
3907.85 48
3908.00 50
3908.14 53
3908.28 56
3908.43 58
3908.57 57
3908.71 56
3908.86 54
3909.00 52
3909.14 50
3909.29 50
3909.43 50
3909.57 50
3909.71 50
3909.86 50
3910.00 51
3910.14 51
3910.29 53
3910.43 56
3910.57 60
3910.72 64
3910.86 68
3911.00 71
3911.15 72
3911.29 71
3911.43 69
3911.58 66
3911.72 62
3911.86 58
3912.01 55
3912.15 53
3912.29 54
3912.44 59
3912.58 67
3912.72 78
3912.87 91
3913.01 104
3913.15 115
3913.30 124
3913.44 128
3913.58 128
3913.73 124
3913.87 118
3914.01 110
3914.16 102
3914.30 94
3914.44 86
3914.59 78
3914.73 72
3914.87 65
3915.02 60
3915.16 57
3915.30 56
3915.45 58
3915.59 62
3915.73 67
3915.88 74
3916.02 80
3916.16 85
3916.31 89
3916.45 91
3916.59 91
3916.74 90
3916.88 87
3917.02 82
3917.17 76
3917.31 68
3917.45 60
3917.60 53
3917.74 46
3917.88 42
3918.03 39
3918.17 38
3918.31 38
3918.46 39
3918.60 39
3918.74 39
3918.89 38
3919.03 37
3919.17 36
3919.32 37
3919.46 39
3919.60 41
3919.75 44
3919.89 46
3920.03 47
3920.18 47
3920.32 46
3920.46 45
3920.61 45
3920.75 48
3920.89 52
3921.04 60
3921.18 70
3921.32 81
3921.47 93
3921.61 104
3921.75 113
3921.90 121
3922.04 126
3922.18 129
3922.33 129
3922.47 128
3922.61 126
3922.76 122
3922.90 119
3923.04 116
3923.19 115
3923.33 115
3923.47 118
3923.62 123
3923.76 129
3923.91 137
3924.05 144
3924.19 151
3924.34 155
3924.48 157
3924.62 157
3924.77 155
3924.91 150
3925.05 145
3925.20 139
3925.34 134
3925.48 128
3925.63 123
3925.77 119
3925.91 114
3926.06 109
3926.20 103
3926.34 97
3926.49 90
3926.63 83
3926.78 77
3926.92 71
3927.06 67
3927.21 65
3927.35 65
3927.49 68
3927.64 73
3927.78 79
3927.92 85
3928.07 91
3928.21 95
3928.35 97
3928.50 96
3928.64 92
3928.78 85
3928.93 76
3929.07 64
3929.22 52
3929.36 39
3929.50 28
3929.65 19
3929.79 11
3929.93 5
3930.08 1
3930.22 0
3930.36 0
3930.51 0
3930.65 3
3930.80 8
3930.94 15
3931.08 23
3931.23 33
3931.37 42
3931.51 52
3931.66 60
3931.80 65
3931.94 67
3932.09 66
3932.23 61
3932.37 53
3932.52 43
3932.66 33
3932.81 24
3932.95 17
3933.09 13
3933.24 12
3933.38 14
3933.52 19
3933.67 25
3933.81 32
3933.95 40
3934.10 47
3934.24 53
3934.39 57
3934.53 60
3934.67 62
3934.82 61
3934.96 59
3935.10 55
3935.25 49
3935.39 42
3935.54 35
3935.68 28
3935.82 23
3935.97 19
3936.11 18
3936.25 20
3936.40 23
3936.54 27
3936.68 29
3936.83 30
3936.97 29
3937.12 24
3937.26 18
3937.40 10
3937.55 3
3937.69 0
3937.83 0
3937.98 0
3938.12 0
3938.27 0
3938.41 0
3938.55 0
3938.70 0
3938.84 2
3938.98 7
3939.13 12
3939.27 17
3939.42 21
3939.56 23
3939.70 25
3939.85 26
3939.99 27
3940.13 28
3940.28 31
3940.42 35
3940.57 40
3940.71 43
3940.85 45
3941.00 46
3941.14 45
3941.28 44
3941.43 45
3941.57 49
3941.72 56
3941.86 67
3942.00 81
3942.15 96
3942.29 109
3942.44 121
3942.58 130
3942.72 137
3942.87 142
3943.01 148
3943.15 156
3943.30 165
3943.44 176
3943.59 188
3943.73 200
3943.87 211
3944.02 220
3944.16 230
3944.30 239
3944.45 250
3944.59 263
3944.74 278
3944.88 297
3945.02 318
3945.17 341
3945.31 365
3945.46 390
3945.60 415
3945.74 441
3945.89 467
3946.03 494
3946.18 522
3946.32 552
3946.46 584
3946.61 616
3946.75 650
3946.89 684
3947.04 718
3947.18 751
3947.33 782
3947.47 809
3947.61 834
3947.76 855
3947.90 872
3948.05 885
3948.19 897
3948.33 906
3948.48 914
3948.62 921
3948.77 926
3948.91 930
3949.05 933
3949.20 933
3949.34 931
3949.48 926
3949.63 918
3949.77 907
3949.92 893
3950.06 875
3950.20 855
3950.35 832
3950.49 807
3950.64 779
3950.78 748
3950.92 715
3951.07 680
3951.21 645
3951.36 613
3951.50 585
3951.64 563
3951.79 546
3951.93 534
3952.08 526
3952.22 520
3952.36 513
3952.51 504
3952.65 493
3952.80 480
3952.94 466
3953.08 451
3953.23 435
3953.37 419
3953.52 404
3953.66 391
3953.80 379
3953.95 369
3954.09 360
3954.24 354
3954.38 349
3954.52 345
3954.67 343
3954.81 342
3954.96 341
3955.10 338
3955.24 333
3955.39 325
3955.53 314
3955.68 300
3955.82 284
3955.96 267
3956.11 250
3956.25 233
3956.40 218
3956.54 202
3956.69 187
3956.83 173
3956.97 159
3957.12 147
3957.26 138
3957.41 131
3957.55 127
3957.69 124
3957.84 121
3957.98 117
3958.13 112
3958.27 104
3958.41 95
3958.56 84
3958.70 74
3958.85 65
3958.99 57
3959.13 52
3959.28 47
3959.42 45
3959.57 43
3959.71 42
3959.86 41
3960.00 40
3960.14 40
3960.29 39
3960.43 38
3960.58 37
3960.72 35
3960.86 34
3961.01 33
3961.15 33
3961.30 35
3961.44 39
3961.59 44
3961.73 51
3961.87 59
3962.02 66
3962.16 72
3962.31 77
3962.45 81
3962.59 83
3962.74 85
3962.88 86
3963.03 86
3963.17 87
3963.32 86
3963.46 85
3963.60 83
3963.75 80
3963.89 76
3964.04 72
3964.18 67
3964.32 63
3964.47 60
3964.61 58
3964.76 59
3964.90 62
3965.05 66
3965.19 72
3965.33 77
3965.48 82
3965.62 86
3965.77 87
3965.91 87
3966.06 85
3966.20 82
3966.34 78
3966.49 74
3966.63 69
3966.78 63
3966.92 57
3967.07 51
3967.21 46
3967.35 41
3967.50 38
3967.64 37
3967.79 37
3967.93 40
3968.08 44
3968.22 50
3968.36 57
3968.51 63
3968.65 69
3968.80 74
3968.94 78
3969.09 80
3969.23 80
3969.37 79
3969.52 76
3969.66 71
3969.81 65
3969.95 57
3970.10 50
3970.24 44
3970.38 38
3970.53 35
3970.67 33
3970.82 33
3970.96 34
3971.11 36
3971.25 39
3971.39 41
3971.54 45
3971.68 49
3971.83 53
3971.97 58
3972.12 61
3972.26 64
3972.40 65
3972.55 63
3972.69 59
3972.84 52
3972.98 45
3973.13 38
3973.27 31
3973.42 27
3973.56 24
3973.70 22
3973.85 22
3973.99 21
3974.14 20
3974.28 18
3974.43 15
3974.57 13
3974.71 12
3974.86 12
3975.00 13
3975.15 15
3975.29 17
3975.44 18
3975.58 17
3975.73 14
3975.87 10
3976.01 7
3976.16 3
3976.30 1
3976.45 0
3976.59 0
3976.74 0
3976.88 0
3977.03 0
3977.17 0
3977.31 0
3977.46 0
3977.60 0
3977.75 0
3977.89 3
3978.04 7
3978.18 12
3978.33 17
3978.47 23
3978.61 29
3978.76 36
3978.90 42
3979.05 49
3979.19 55
3979.34 60
3979.48 66
3979.63 71
3979.77 75
3979.91 78
3980.06 79
3980.20 79
3980.35 78
3980.49 77
3980.64 76
3980.78 76
3980.93 78
3981.07 81
3981.22 85
3981.36 90
3981.50 95
3981.65 99
3981.79 103
3981.94 107
3982.08 112
3982.23 117
3982.37 124
3982.52 131
3982.66 138
3982.81 143
3982.95 145
3983.09 144
3983.24 140
3983.38 133
3983.53 125
3983.67 117
3983.82 111
3983.96 108
3984.11 106
3984.25 106
3984.40 107
3984.54 108
3984.68 109
3984.83 109
3984.97 109
3985.12 111
3985.26 114
3985.41 119
3985.55 124
3985.70 129
3985.84 133
3985.99 136
3986.13 135
3986.28 132
3986.42 127
3986.56 121
3986.71 115
3986.85 109
3987.00 104
3987.14 99
3987.29 94
3987.43 88
3987.58 81
3987.72 72
3987.87 63
3988.01 54
3988.16 46
3988.30 39
3988.44 32
3988.59 26
3988.73 20
3988.88 14
3989.02 8
3989.17 4
3989.31 2
3989.46 2
3989.60 4
3989.75 8
3989.89 11
3990.04 14
3990.18 14
3990.33 13
3990.47 9
3990.61 6
3990.76 3
3990.90 3
3991.05 4
3991.19 8
3991.34 13
3991.48 19
3991.63 24
3991.77 29
3991.92 34
3992.06 37
3992.21 41
3992.35 43
3992.50 45
3992.64 45
3992.79 44
3992.93 41
3993.07 38
3993.22 33
3993.36 29
3993.51 25
3993.65 23
3993.80 21
3993.94 20
3994.09 19
3994.23 19
3994.38 19
3994.52 19
3994.67 20
3994.81 23
3994.96 27
3995.10 33
3995.25 40
3995.39 48
3995.54 56
3995.68 62
3995.83 65
3995.97 66
3996.11 63
3996.26 58
3996.40 50
3996.55 42
3996.69 33
3996.84 26
3996.98 20
3997.13 17
3997.27 16
3997.42 19
3997.56 24
3997.71 30
3997.85 37
3998.00 42
3998.14 45
3998.29 46
3998.43 43
3998.58 37
3998.72 30
3998.87 23
3999.01 16
3999.16 12
3999.30 10
3999.45 12
3999.59 16
3999.74 22
3999.88 29
4000.02 34
4000.17 38
4000.31 39
4000.46 38
4000.60 35
4000.75 32
4000.89 28
4001.04 26
4001.18 25
4001.33 24
4001.47 25
4001.62 26
4001.76 27
4001.91 28
4002.05 29
4002.20 30
4002.34 31
4002.49 32
4002.63 33
4002.78 33
4002.92 33
4003.07 33
4003.21 33
4003.36 33
4003.50 33
4003.65 34
4003.79 36
4003.94 37
4004.08 38
4004.23 38
4004.37 38
4004.52 36
4004.66 35
4004.81 35
4004.95 35
4005.10 37
4005.24 40
4005.39 43
4005.53 44
4005.68 44
4005.82 43
4005.97 41
4006.11 38
4006.26 36
4006.40 35
4006.55 35
4006.69 35
4006.84 36
4006.98 36
4007.13 35
4007.27 33
4007.42 30
4007.56 28
4007.71 26
4007.85 25
4008.00 25
4008.14 25
4008.29 25
4008.43 24
4008.58 22
4008.72 20
4008.87 18
4009.01 17
4009.16 19
4009.30 24
4009.45 29
4009.59 35
4009.74 38
4009.88 39
4010.03 36
4010.17 29
4010.32 19
4010.46 8
4010.61 0
4010.75 0
4010.90 0
4011.04 0
4011.19 0
4011.33 0
4011.48 0
4011.62 0
4011.77 1
4011.91 11
4012.06 20
4012.20 29
4012.35 37
4012.49 42
4012.64 45
4012.78 46
4012.93 45
4013.07 44
4013.22 44
4013.36 45
4013.51 47
4013.65 51
4013.80 54
4013.94 58
4014.09 61
4014.23 64
4014.38 67
4014.52 72
4014.67 79
4014.81 88
4014.96 98
4015.10 109
4015.25 120
4015.40 129
4015.54 135
4015.69 138
4015.83 137
4015.98 134
4016.12 127
4016.27 117
4016.41 105
4016.56 92
4016.70 79
4016.85 67
4016.99 57
4017.14 50
4017.28 46
4017.43 44
4017.57 45
4017.72 48
4017.86 51
4018.01 55
4018.15 59
4018.30 64
4018.44 69
4018.59 73
4018.73 77
4018.88 78
4019.02 78
4019.17 75
4019.31 69
4019.46 62
4019.61 54
4019.75 45
4019.90 36
4020.04 29
4020.19 25
4020.33 23
4020.48 23
4020.62 25
4020.77 29
4020.91 33
4021.06 37
4021.20 40
4021.35 44
4021.49 49
4021.64 54
4021.78 59
4021.93 64
4022.07 67
4022.22 69
4022.36 68
4022.51 63
4022.66 57
4022.80 49
4022.95 40
4023.09 33
4023.24 28
4023.38 26
4023.53 26
4023.67 28
4023.82 32
4023.96 38
4024.11 43
4024.25 49
4024.40 53
4024.54 57
4024.69 60
4024.83 62
4024.98 64
4025.13 66
4025.27 69
4025.42 72
4025.56 76
4025.71 79
4025.85 80
4026.00 80
4026.14 77
4026.29 72
4026.43 66
4026.58 58
4026.72 50
4026.87 43
4027.01 39
4027.16 38
4027.31 39
4027.45 42
4027.60 45
4027.74 48
4027.89 50
4028.03 51
4028.18 50
4028.32 50
4028.47 49
4028.61 49
4028.76 49
4028.90 50
4029.05 51
4029.20 51
4029.34 49
4029.49 48
4029.63 45
4029.78 42
4029.92 39
4030.07 37
4030.21 34
4030.36 32
4030.50 30
4030.65 29
4030.79 29
4030.94 29
4031.09 31
4031.23 34
4031.38 38
4031.52 43
4031.67 48
4031.81 53
4031.96 57
4032.10 60
4032.25 62
4032.39 63
4032.54 62
4032.69 60
4032.83 57
4032.98 53
4033.12 49
4033.27 44
4033.41 41
4033.56 38
4033.70 36
4033.85 35
4033.99 36
4034.14 37
4034.29 40
4034.43 43
4034.58 46
4034.72 48
4034.87 49
4035.01 48
4035.16 45
4035.30 41
4035.45 35
4035.59 30
4035.74 26
4035.89 23
4036.03 22
4036.18 22
4036.32 22
4036.47 22
4036.61 22
4036.76 20
4036.90 17
4037.05 14
4037.20 11
4037.34 9
4037.49 8
4037.63 7
4037.78 9
4037.92 12
4038.07 16
4038.21 21
4038.36 27
4038.51 35
4038.65 42
4038.80 49
4038.94 53
4039.09 54
4039.23 52
4039.38 46
4039.52 38
4039.67 28
4039.82 18
4039.96 10
4040.11 4
4040.25 2
4040.40 2
4040.54 4
4040.69 8
4040.83 13
4040.98 17
4041.13 21
4041.27 24
4041.42 26
4041.56 29
4041.71 30
4041.85 31
4042.00 31
4042.15 30
4042.29 27
4042.44 23
4042.58 18
4042.73 12
4042.87 5
4043.02 0
4043.16 0
4043.31 0
4043.46 0
4043.60 0
4043.75 0
4043.89 0
4044.04 0
4044.18 2
4044.33 6
4044.48 8
4044.62 10
4044.77 11
4044.91 12
4045.06 13
4045.20 16
4045.35 19
4045.50 24
4045.64 29
4045.79 35
4045.93 40
4046.08 45
4046.22 49
4046.37 52
4046.52 54
4046.66 56
4046.81 56
4046.95 55
4047.10 53
4047.24 50
4047.39 48
4047.54 46
4047.68 46
4047.83 48
4047.97 51
4048.12 54
4048.26 56
4048.41 58
4048.56 57
4048.70 56
4048.85 53
4048.99 51
4049.14 51
4049.28 54
4049.43 58
4049.58 64
4049.72 70
4049.87 75
4050.01 77
4050.16 76
4050.30 73
4050.45 66
4050.60 59
4050.74 53
4050.89 47
4051.03 43
4051.18 40
4051.32 40
4051.47 42
4051.62 45
4051.76 50
4051.91 54
4052.05 59
4052.20 63
4052.35 65
4052.49 66
4052.64 67
4052.78 68
4052.93 71
4053.07 75
4053.22 81
4053.37 87
4053.51 92
4053.66 96
4053.80 96
4053.95 94
4054.10 89
4054.24 84
4054.39 79
4054.53 76
4054.68 74
4054.82 75
4054.97 78
4055.12 82
4055.26 88
4055.41 94
4055.55 99
4055.70 102
4055.85 104
4055.99 103
4056.14 101
4056.28 99
4056.43 97
4056.58 96
4056.72 97
4056.87 98
4057.01 99
4057.16 99
4057.30 98
4057.45 96
4057.60 91
4057.74 84
4057.89 77
4058.03 69
4058.18 61
4058.33 55
4058.47 50
4058.62 48
4058.76 47
4058.91 49
4059.06 51
4059.20 54
4059.35 57
4059.49 60
4059.64 62
4059.79 65
4059.93 67
4060.08 70
4060.22 71
4060.37 72
4060.51 72
4060.66 70
4060.81 68
4060.95 65
4061.10 62
4061.24 60
4061.39 59
4061.54 59
4061.68 59
4061.83 60
4061.97 61
4062.12 62
4062.27 62
4062.41 61
4062.56 58
4062.70 54
4062.85 50
4063.00 46
4063.14 44
4063.29 42
4063.43 43
4063.58 46
4063.73 51
4063.87 57
4064.02 64
4064.16 72
4064.31 79
4064.46 84
4064.60 87
4064.75 87
4064.89 84
4065.04 79
4065.19 71
4065.33 62
4065.48 54
4065.62 46
4065.77 40
4065.92 37
4066.06 36
4066.21 37
4066.36 39
4066.50 42
4066.65 45
4066.79 48
4066.94 49
4067.09 49
4067.23 48
4067.38 46
4067.52 43
4067.67 41
4067.82 40
4067.96 40
4068.11 41
4068.25 43
4068.40 47
4068.55 51
4068.69 55
4068.84 58
4068.98 58
4069.13 54
4069.28 46
4069.42 36
4069.57 23
4069.72 9
4069.86 0
4070.01 0
4070.15 0
4070.30 0
4070.45 0
4070.59 0
4070.74 0
4070.88 0
4071.03 3
4071.18 8
4071.32 13
4071.47 16
4071.62 19
4071.76 23
4071.91 27
4072.05 31
4072.20 35
4072.35 38
4072.49 37
4072.64 34
4072.78 28
4072.93 19
4073.08 9
4073.22 1
4073.37 0
4073.52 0
4073.66 0
4073.81 3
4073.95 9
4074.10 16
4074.25 21
4074.39 26
4074.54 30
4074.68 34
4074.83 40
4074.98 46
4075.12 53
4075.27 60
4075.42 66
4075.56 70
4075.71 73
4075.85 74
4076.00 74
4076.15 73
4076.29 70
4076.44 67
4076.59 62
4076.73 55
4076.88 48
4077.02 40
4077.17 33
4077.32 28
4077.46 24
4077.61 23
4077.76 23
4077.90 25
4078.05 27
4078.19 30
4078.34 32
4078.49 34
4078.63 36
4078.78 37
4078.93 37
4079.07 37
4079.22 38
4079.37 38
4079.51 39
4079.66 41
4079.80 43
4079.95 45
4080.10 47
4080.24 49
4080.39 51
4080.54 54
4080.68 56
4080.83 59
4080.97 62
4081.12 65
4081.27 67
4081.41 68
4081.56 68
4081.71 66
4081.85 64
4082.00 62
4082.15 60
4082.29 58
4082.44 57
4082.58 57
4082.73 58
4082.88 59
4083.02 59
4083.17 59
4083.32 58
4083.46 55
4083.61 53
4083.76 50
4083.90 47
4084.05 46
4084.19 45
4084.34 45
4084.49 45
4084.63 44
4084.78 42
4084.93 39
4085.07 36
4085.22 33
4085.37 31
4085.51 28
4085.66 26
4085.80 24
4085.95 23
4086.10 24
4086.24 25
4086.39 28
4086.54 32
4086.68 37
4086.83 41
4086.98 44
4087.12 46
4087.27 47
4087.42 47
4087.56 46
4087.71 45
4087.85 44
4088.00 43
4088.15 41
4088.29 38
4088.44 34
4088.59 30
4088.73 25
4088.88 20
4089.03 17
4089.17 15
4089.32 16
4089.47 18
4089.61 22
4089.76 26
4089.91 32
4090.05 37
4090.20 43
4090.34 49
4090.49 54
4090.64 60
4090.78 65
4090.93 69
4091.08 73
4091.22 75
4091.37 76
4091.52 77
4091.66 77
4091.81 77
4091.96 78
4092.10 80
4092.25 83
4092.40 86
4092.54 91
4092.69 98
4092.84 105
4092.98 114
4093.13 123
4093.27 133
4093.42 142
4093.57 151
4093.71 157
4093.86 162
4094.01 165
4094.15 166
4094.30 165
4094.45 163
4094.59 161
4094.74 158
4094.89 155
4095.03 154
4095.18 155
4095.33 158
4095.47 164
4095.62 173
4095.77 183
4095.91 193
4096.06 202
4096.21 208
4096.35 212
4096.50 213
4096.65 212
4096.79 210
4096.94 207
4097.09 206
4097.23 207
4097.38 209
4097.53 212
4097.67 213
4097.82 212
4097.97 207
4098.11 199
4098.26 189
4098.41 178
4098.55 168
4098.70 159
4098.85 153
4098.99 149
4099.14 149
4099.29 150
4099.43 153
4099.58 157
4099.73 161
4099.87 164
4100.02 165
4100.17 164
4100.31 159
4100.46 152
4100.61 144
4100.75 134
4100.90 125
4101.05 117
4101.19 110
4101.34 105
4101.49 102
4101.63 100
4101.78 99
4101.93 99
4102.07 102
4102.22 106
4102.37 112
4102.51 118
4102.66 124
4102.81 128
4102.95 129
4103.10 126
4103.25 119
4103.39 109
4103.54 97
4103.69 84
4103.83 72
4103.98 60
4104.13 50
4104.27 42
4104.42 35
4104.57 30
4104.71 26
4104.86 25
4105.01 25
4105.15 26
4105.30 28
4105.45 31
4105.59 34
4105.74 38
4105.89 42
4106.03 48
4106.18 54
4106.33 62
4106.47 70
4106.62 77
4106.77 83
4106.92 87
4107.06 89
4107.21 88
4107.36 86
4107.50 84
4107.65 82
4107.80 82
4107.94 83
4108.09 85
4108.24 86
4108.38 86
4108.53 85
4108.68 83
4108.82 80
4108.97 78
4109.12 77
4109.26 78
4109.41 81
4109.56 86
4109.70 91
4109.85 96
4110.00 100
4110.15 103
4110.29 105
4110.44 107
4110.59 109
4110.73 112
4110.88 116
4111.03 120
4111.17 125
4111.32 128
4111.47 131
4111.61 132
4111.76 133
4111.91 132
4112.05 130
4112.20 127
4112.35 123
4112.50 119
4112.64 113
4112.79 108
4112.94 103
4113.08 101
4113.23 101
4113.38 104
4113.52 111
4113.67 120
4113.82 130
4113.96 139
4114.11 145
4114.26 149
4114.40 149
4114.55 146
4114.70 140
4114.85 133
4114.99 125
4115.14 117
4115.29 110
4115.43 104
4115.58 100
4115.73 97
4115.87 95
4116.02 94
4116.17 92
4116.32 89
4116.46 85
4116.61 79
4116.76 73
4116.90 67
4117.05 62
4117.20 60
4117.34 59
4117.49 59
4117.64 60
4117.78 60
4117.93 59
4118.08 55
4118.23 50
4118.37 44
4118.52 39
4118.67 36
4118.81 38
4118.96 44
4119.11 54
4119.25 68
4119.40 83
4119.55 98
4119.70 109
4119.84 116
4119.99 116
4120.14 112
4120.28 104
4120.43 94
4120.58 85
4120.73 77
4120.87 72
4121.02 69
4121.17 68
4121.31 66
4121.46 65
4121.61 62
4121.75 59
4121.90 56
4122.05 52
4122.20 47
4122.34 42
4122.49 36
4122.64 30
4122.78 25
4122.93 21
4123.08 17
4123.23 14
4123.37 12
4123.52 9
4123.67 5
4123.81 0
4123.96 0
4124.11 0
4124.25 0
4124.40 0
4124.55 0
4124.70 0
4124.84 0
4124.99 8
4125.14 16
4125.28 22
4125.43 26
4125.58 28
4125.73 31
4125.87 36
4126.02 43
4126.17 53
4126.31 64
4126.46 77
4126.61 89
4126.76 99
4126.90 106
4127.05 109
4127.20 109
4127.34 106
4127.49 101
4127.64 94
4127.79 87
4127.93 81
4128.08 76
4128.23 73
4128.37 72
4128.52 70
4128.67 69
4128.82 66
4128.96 63
4129.11 61
4129.26 59
4129.40 59
4129.55 60
4129.70 63
4129.85 67
4129.99 71
4130.14 75
4130.29 79
4130.44 82
4130.58 85
4130.73 87
4130.88 87
4131.02 85
4131.17 81
4131.32 74
4131.47 65
4131.61 55
4131.76 46
4131.91 39
4132.05 33
4132.20 30
4132.35 27
4132.50 25
4132.64 22
4132.79 19
4132.94 15
4133.09 11
4133.23 8
4133.38 6
4133.53 5
4133.67 5
4133.82 5
4133.97 6
4134.12 7
4134.26 7
4134.41 7
4134.56 7
4134.71 7
4134.85 8
4135.00 9
4135.15 11
4135.29 14
4135.44 17
4135.59 20
4135.74 22
4135.88 24
4136.03 24
4136.18 23
4136.33 21
4136.47 19
4136.62 17
4136.77 17
4136.92 18
4137.06 21
4137.21 26
4137.36 30
4137.50 34
4137.65 36
4137.80 36
4137.95 35
4138.09 32
4138.24 28
4138.39 25
4138.54 22
4138.68 20
4138.83 18
4138.98 16
4139.13 15
4139.27 15
4139.42 15
4139.57 16
4139.71 17
4139.86 18
4140.01 17
4140.16 15
4140.30 11
4140.45 7
4140.60 4
4140.75 3
4140.89 5
4141.04 9
4141.19 15
4141.34 21
4141.48 28
4141.63 32
4141.78 35
4141.93 35
4142.07 35
4142.22 33
4142.37 32
4142.52 30
4142.66 28
4142.81 25
4142.96 21
4143.11 15
4143.25 10
4143.40 5
4143.55 1
4143.69 0
4143.84 0
4143.99 1
4144.14 4
4144.28 7
4144.43 8
4144.58 9
4144.73 9
4144.87 8
4145.02 8
4145.17 8
4145.32 8
4145.46 9
4145.61 10
4145.76 10
4145.91 10
4146.05 7
4146.20 4
4146.35 0
4146.50 0
4146.64 0
4146.79 0
4146.94 0
4147.09 0
4147.23 0
4147.38 0
4147.53 3
4147.68 9
4147.82 14
4147.97 18
4148.12 21
4148.27 23
4148.41 24
4148.56 25
4148.71 24
4148.86 23
4149.00 20
4149.15 16
4149.30 11
4149.45 6
4149.60 2
4149.74 0
4149.89 0
4150.04 0
4150.19 3
4150.33 10
4150.48 19
4150.63 28
4150.78 38
4150.92 46
4151.07 53
4151.22 59
4151.37 64
4151.51 67
4151.66 69
4151.81 69
4151.96 68
4152.10 66
4152.25 63
4152.40 60
4152.55 58
4152.69 57
4152.84 58
4152.99 61
4153.14 65
4153.28 70
4153.43 73
4153.58 76
4153.73 79
4153.88 81
4154.02 84
4154.17 88
4154.32 93
4154.47 97
4154.61 100
4154.76 99
4154.91 95
4155.06 85
4155.20 71
4155.35 53
4155.50 35
4155.65 19
4155.79 7
4155.94 0
4156.09 0
4156.24 5
4156.39 15
4156.53 27
4156.68 39
4156.83 51
4156.98 61
4157.12 68
4157.27 73
4157.42 77
4157.57 79
4157.71 80
4157.86 80
4158.01 79
4158.16 76
4158.31 72
4158.45 68
4158.60 62
4158.75 56
4158.90 49
4159.04 42
4159.19 36
4159.34 31
4159.49 27
4159.63 25
4159.78 25
4159.93 27
4160.08 31
4160.23 36
4160.37 41
4160.52 45
4160.67 49
4160.82 51
4160.96 52
4161.11 53
4161.26 52
4161.41 53
4161.56 54
4161.70 55
4161.85 58
4162.00 60
4162.15 62
4162.29 62
4162.44 61
4162.59 58
4162.74 53
4162.89 47
4163.03 40
4163.18 34
4163.33 29
4163.48 26
4163.62 25
4163.77 25
4163.92 26
4164.07 28
4164.22 31
4164.36 33
4164.51 35
4164.66 38
4164.81 40
4164.95 42
4165.10 43
4165.25 43
4165.40 42
4165.55 40
4165.69 38
4165.84 35
4165.99 32
4166.14 27
4166.29 21
4166.43 13
4166.58 5
4166.73 0
4166.88 0
4167.02 0
4167.17 0
4167.32 0
4167.47 0
4167.62 0
4167.76 0
4167.91 2
4168.06 8
4168.21 13
4168.36 18
4168.50 23
4168.65 27
4168.80 30
4168.95 32
4169.10 31
4169.24 29
4169.39 24
4169.54 18
4169.69 12
4169.83 5
4169.98 0
4170.13 0
4170.28 0
4170.43 0
4170.57 0
4170.72 0
4170.87 0
4171.02 0
4171.17 0
4171.31 2
4171.46 5
4171.61 8
4171.76 12
4171.91 16
4172.05 19
4172.20 21
4172.35 22
4172.50 20
4172.65 16
4172.79 10
4172.94 4
4173.09 0
4173.24 0
4173.39 0
4173.53 0
4173.68 0
4173.83 6
4173.98 12
4174.13 19
4174.27 24
4174.42 27
4174.57 26
4174.72 22
4174.87 15
4175.01 7
4175.16 0
4175.31 0
4175.46 0
4175.61 0
4175.75 0
4175.90 0
4176.05 3
4176.20 7
4176.35 10
4176.49 11
4176.64 11
4176.79 11
4176.94 11
4177.09 11
4177.23 11
4177.38 11
4177.53 11
4177.68 11
4177.83 12
4177.97 14
4178.12 18
4178.27 22
4178.42 27
4178.57 32
4178.71 36
4178.86 38
4179.01 39
4179.16 38
4179.31 37
4179.45 36
4179.60 37
4179.75 39
4179.90 44
4180.05 50
4180.20 58
4180.34 66
4180.49 72
4180.64 77
4180.79 80
4180.94 81
4181.08 81
4181.23 79
4181.38 78
4181.53 76
4181.68 75
4181.82 76
4181.97 77
4182.12 80
4182.27 83
4182.42 89
4182.56 95
4182.71 103
4182.86 111
4183.01 119
4183.16 127
4183.31 133
4183.45 136
4183.60 137
4183.75 135
4183.90 129
4184.05 121
4184.19 112
4184.34 101
4184.49 90
4184.64 79
4184.79 70
4184.94 63
4185.08 57
4185.23 53
4185.38 51
4185.53 49
4185.68 49
4185.82 48
4185.97 47
4186.12 46
4186.27 44
4186.42 41
4186.57 39
4186.71 37
4186.86 37
4187.01 40
4187.16 44
4187.31 50
4187.46 56
4187.60 62
4187.75 67
4187.90 71
4188.05 73
4188.20 72
4188.34 71
4188.49 69
4188.64 66
4188.79 64
4188.94 62
4189.09 61
4189.23 62
4189.38 64
4189.53 69
4189.68 75
4189.83 83
4189.98 92
4190.12 100
4190.27 106
4190.42 111
4190.57 113
4190.72 112
4190.86 110
4191.01 107
4191.16 102
4191.31 98
4191.46 94
4191.61 91
4191.75 87
4191.90 83
4192.05 79
4192.20 74
4192.35 70
4192.50 66
4192.64 63
4192.79 63
4192.94 64
4193.09 67
4193.24 72
4193.39 78
4193.53 85
4193.68 92
4193.83 100
4193.98 109
4194.13 118
4194.28 127
4194.42 134
4194.57 140
4194.72 142
4194.87 142
4195.02 139
4195.17 134
4195.31 128
4195.46 123
4195.61 118
4195.76 116
4195.91 117
4196.06 120
4196.21 125
4196.35 132
4196.50 139
4196.65 145
4196.80 152
4196.95 158
4197.10 164
4197.24 171
4197.39 178
4197.54 187
4197.69 194
4197.84 199
4197.99 201
4198.13 199
4198.28 192
4198.43 182
4198.58 170
4198.73 159
4198.88 151
4199.02 148
4199.17 149
4199.32 154
4199.47 160
4199.62 167
4199.77 172
4199.92 174
4200.06 172
4200.21 166
4200.36 159
4200.51 153
4200.66 150
4200.81 150
4200.95 156
4201.10 165
4201.25 176
4201.40 186
4201.55 194
4201.70 198
4201.85 196
4201.99 188
4202.14 176
4202.29 162
4202.44 148
4202.59 135
4202.74 127
4202.88 123
4203.03 124
4203.18 130
4203.33 138
4203.48 148
4203.63 158
4203.78 166
4203.92 172
4204.07 176
4204.22 177
4204.37 175
4204.52 172
4204.67 167
4204.82 163
4204.96 160
4205.11 160
4205.26 163
4205.41 169
4205.56 179
4205.71 192
4205.86 205
4206.00 218
4206.15 230
4206.30 240
4206.45 248
4206.60 253
4206.75 256
4206.90 257
4207.04 257
4207.19 256
4207.34 255
4207.49 255
4207.64 258
4207.79 263
4207.94 271
4208.08 281
4208.23 290
4208.38 298
4208.53 304
4208.68 306
4208.83 306
4208.98 305
4209.12 305
4209.27 308
4209.42 314
4209.57 323
4209.72 335
4209.87 349
4210.02 361
4210.16 371
4210.31 379
4210.46 384
4210.61 387
4210.76 389
4210.91 392
4211.06 395
4211.21 399
4211.35 402
4211.50 406
4211.65 408
4211.80 411
4211.95 414
4212.10 419
4212.25 427
4212.39 440
4212.54 457
4212.69 479
4212.84 503
4212.99 528
4213.14 551
4213.29 568
4213.44 578
4213.58 582
4213.73 581
4213.88 576
4214.03 572
4214.18 571
4214.33 576
4214.48 588
4214.62 605
4214.77 628
4214.92 655
4215.07 683
4215.22 712
4215.37 741
4215.52 770
4215.67 801
4215.81 835
4215.96 875
4216.11 923
4216.26 980
4216.41 1047
4216.56 1120
4216.71 1198
4216.86 1277
4217.00 1356
4217.15 1433
4217.30 1509
4217.45 1585
4217.60 1663
4217.75 1742
4217.90 1822
4218.05 1899
4218.19 1970
4218.34 2034
4218.49 2089
4218.64 2135
4218.79 2172
4218.94 2203
4219.09 2229
4219.24 2251
4219.38 2270
4219.53 2287
4219.68 2302
4219.83 2316
4219.98 2327
4220.13 2335
4220.28 2337
4220.43 2330
4220.58 2312
4220.72 2281
4220.87 2236
4221.02 2177
4221.17 2107
4221.32 2030
4221.47 1948
4221.62 1866
4221.77 1787
4221.91 1713
4222.06 1644
4222.21 1582
4222.36 1523
4222.51 1466
4222.66 1409
4222.81 1353
4222.96 1296
4223.11 1240
4223.25 1186
4223.40 1138
4223.55 1095
4223.70 1058
4223.85 1026
4224.00 999
4224.15 973
4224.30 948
4224.45 922
4224.59 895
4224.74 865
4224.89 833
4225.04 798
4225.19 760
4225.34 722
4225.49 684
4225.64 648
4225.79 616
4225.93 590
4226.08 571
4226.23 558
4226.38 549
4226.53 544
4226.68 539
4226.83 533
4226.98 524
4227.13 511
4227.27 494
4227.42 474
4227.57 452
4227.72 429
4227.87 409
4228.02 392
4228.17 379
4228.32 371
4228.47 366
4228.62 363
4228.76 361
4228.91 358
4229.06 354
4229.21 350
4229.36 347
4229.51 345
4229.66 346
4229.81 350
4229.96 356
4230.10 363
4230.25 368
4230.40 370
4230.55 368
4230.70 363
4230.85 354
4231.00 344
4231.15 333
4231.30 322
4231.45 313
4231.59 306
4231.74 301
4231.89 297
4232.04 294
4232.19 292
4232.34 290
4232.49 288
4232.64 287
4232.79 285
4232.94 284
4233.09 284
4233.23 283
4233.38 283
4233.53 282
4233.68 281
4233.83 279
4233.98 276
4234.13 273
4234.28 268
4234.43 262
4234.58 255
4234.72 248
4234.87 242
4235.02 236
4235.17 231
4235.32 229
4235.47 228
4235.62 229
4235.77 230
4235.92 232
4236.07 234
4236.22 235
4236.36 235
4236.51 233
4236.66 231
4236.81 229
4236.96 228
4237.11 228
4237.26 229
4237.41 231
4237.56 233
4237.71 236
4237.86 238
4238.00 241
4238.15 244
4238.30 249
4238.45 253
4238.60 259
4238.75 263
4238.90 267
4239.05 268
4239.20 265
4239.35 258
4239.50 248
4239.65 233
4239.79 217
4239.94 200
4240.09 184
4240.24 171
4240.39 161
4240.54 155
4240.69 151
4240.84 150
4240.99 150
4241.14 148
4241.29 146
4241.44 142
4241.58 136
4241.73 129
4241.88 122
4242.03 116
4242.18 111
4242.33 109
4242.48 109
4242.63 112
4242.78 116
4242.93 121
4243.08 126
4243.23 130
4243.37 131
4243.52 131
4243.67 129
4243.82 126
4243.97 123
4244.12 120
4244.27 118
4244.42 117
4244.57 118
4244.72 119
4244.87 122
4245.02 125
4245.17 128
4245.31 130
4245.46 130
4245.61 129
4245.76 126
4245.91 121
4246.06 117
4246.21 112
4246.36 108
4246.51 105
4246.66 103
4246.81 101
4246.96 100
4247.11 100
4247.26 101
4247.40 102
4247.55 104
4247.70 105
4247.85 105
4248.00 104
4248.15 103
4248.30 102
4248.45 102
4248.60 103
4248.75 106
4248.90 109
4249.05 112
4249.20 114
4249.35 115
4249.49 115
4249.64 114
4249.79 113
4249.94 112
4250.09 111
4250.24 109
4250.39 106
4250.54 101
4250.69 94
4250.84 85
4250.99 75
4251.14 65
4251.29 57
4251.44 50
4251.59 45
4251.74 41
4251.88 39
4252.03 37
4252.18 36
4252.33 34
4252.48 32
4252.63 31
4252.78 30
4252.93 29
4253.08 29
4253.23 30
4253.38 31
4253.53 32
4253.68 33
4253.83 33
4253.98 34
4254.13 34
4254.27 33
4254.42 33
4254.57 34
4254.72 35
4254.87 37
4255.02 40
4255.17 41
4255.32 40
4255.47 38
4255.62 33
4255.77 27
4255.92 21
4256.07 14
4256.22 9
4256.37 6
4256.52 4
4256.67 3
4256.82 2
4256.96 2
4257.11 2
4257.26 2
4257.41 2
4257.56 4
4257.71 6
4257.86 9
4258.01 13
4258.16 16
4258.31 20
4258.46 24
4258.61 28
4258.76 32
4258.91 36
4259.06 39
4259.21 41
4259.36 41
4259.51 38
4259.66 33
4259.80 27
4259.95 20
4260.10 14
4260.25 9
4260.40 7
4260.55 8
4260.70 12
4260.85 18
4261.00 26
4261.15 35
4261.30 42
4261.45 48
4261.60 52
4261.75 52
4261.90 50
4262.05 44
4262.20 38
4262.35 31
4262.50 24
4262.65 17
4262.80 12
4262.94 8
4263.09 5
4263.24 2
4263.39 0
4263.54 0
4263.69 0
4263.84 0
4263.99 0
4264.14 0
4264.29 0
4264.44 0
4264.59 3
4264.74 11
4264.89 19
4265.04 28
4265.19 35
4265.34 42
4265.49 47
4265.64 50
4265.79 51
4265.94 51
4266.09 49
4266.24 46
4266.39 42
4266.54 38
4266.68 34
4266.83 30
4266.98 26
4267.13 23
4267.28 21
4267.43 19
4267.58 17
4267.73 16
4267.88 16
4268.03 16
4268.18 16
4268.33 17
4268.48 19
4268.63 22
4268.78 24
4268.93 27
4269.08 30
4269.23 31
4269.38 33
4269.53 33
4269.68 32
4269.83 30
4269.98 28
4270.13 25
4270.28 24
4270.43 23
4270.58 24
4270.73 27
4270.88 31
4271.03 36
4271.17 42
4271.32 48
4271.47 54
4271.62 59
4271.77 63
4271.92 67
4272.07 70
4272.22 70
4272.37 69
4272.52 66
4272.67 59
4272.82 51
4272.97 40
4273.12 30
4273.27 19
4273.42 10
4273.57 3
4273.72 0
4273.87 0
4274.02 0
4274.17 0
4274.32 0
4274.47 0
4274.62 0
4274.77 0
4274.92 0
4275.07 3
4275.22 11
4275.37 21
4275.52 31
4275.67 39
4275.82 46
4275.97 50
4276.12 52
4276.27 52
4276.42 51
4276.57 49
4276.72 46
4276.87 43
4277.02 39
4277.17 33
4277.32 27
4277.46 20
4277.61 15
4277.76 12
4277.91 11
4278.06 14
4278.21 19
4278.36 27
4278.51 35
4278.66 42
4278.81 47
4278.96 51
4279.11 52
4279.26 50
4279.41 46
4279.56 40
4279.71 32
4279.86 24
4280.01 15
4280.16 7
4280.31 0
4280.46 0
4280.61 0
4280.76 0
4280.91 3
4281.06 10
4281.21 17
4281.36 24
4281.51 30
4281.66 34
4281.81 36
4281.96 36
4282.11 34
4282.26 30
4282.41 26
4282.56 21
4282.71 15
4282.86 11
4283.01 7
4283.16 5
4283.31 5
4283.46 7
4283.61 9
4283.76 11
4283.91 13
4284.06 13
4284.21 12
4284.36 10
4284.51 6
4284.66 3
4284.81 0
4284.96 0
4285.11 0
4285.26 0
4285.41 0
4285.56 0
4285.71 0
4285.86 0
4286.01 0
4286.16 5
4286.31 10
4286.46 16
4286.61 23
4286.76 29
4286.91 34
4287.06 39
4287.21 41
4287.36 41
4287.51 39
4287.66 36
4287.81 33
4287.96 32
4288.11 33
4288.26 37
4288.41 46
4288.56 56
4288.71 68
4288.86 78
4289.01 87
4289.16 92
4289.31 93
4289.46 93
4289.61 92
4289.76 92
4289.91 93
4290.06 96
4290.21 101
4290.36 106
4290.51 112
4290.66 117
4290.81 121
4290.96 123
4291.11 125
4291.26 125
4291.41 124
4291.56 124
4291.71 123
4291.86 122
4292.01 121
4292.16 120
4292.31 119
4292.46 117
4292.61 116
4292.76 115
4292.91 117
4293.06 121
4293.21 128
4293.36 137
4293.51 147
4293.66 156
4293.81 163
4293.96 166
4294.11 165
4294.26 160
4294.41 152
4294.56 143
4294.71 134
4294.86 126
4295.01 121
4295.16 117
4295.31 116
4295.46 117
4295.61 118
4295.76 120
4295.91 122
4296.06 124
4296.21 125
4296.36 125
4296.51 124
4296.66 124
4296.81 123
4296.96 122
4297.11 122
4297.26 120
4297.41 118
4297.56 115
4297.71 110
4297.86 105
4298.01 99
4298.16 92
4298.32 85
4298.47 77
4298.62 69
4298.77 61
4298.92 53
4299.07 47
4299.22 42
4299.37 40
4299.52 39
4299.67 41
4299.82 45
4299.97 50
4300.12 56
4300.27 62
4300.42 68
4300.57 73
4300.72 75
4300.87 74
4301.02 72
4301.17 67
4301.32 62
4301.47 56
4301.62 53
4301.77 51
4301.92 51
4302.07 52
4302.22 53
4302.37 55
4302.52 56
4302.67 57
4302.82 58
4302.97 59
4303.12 61
4303.27 63
4303.42 65
4303.57 67
4303.72 69
4303.87 70
4304.02 73
4304.17 77
4304.32 82
4304.47 89
4304.63 96
4304.78 101
4304.93 106
4305.08 109
4305.23 110
4305.38 111
4305.53 111
4305.68 112
4305.83 114
4305.98 117
4306.13 118
4306.28 119
4306.43 118
4306.58 116
4306.73 114
4306.88 111
4307.03 110
4307.18 110
4307.33 112
4307.48 116
4307.63 121
4307.78 125
4307.93 129
4308.08 131
4308.23 133
4308.38 134
4308.53 136
4308.68 138
4308.83 141
4308.98 144
4309.14 148
4309.29 150
4309.44 151
4309.59 149
4309.74 146
4309.89 141
4310.04 137
4310.19 133
4310.34 131
4310.49 131
4310.64 133
4310.79 135
4310.94 138
4311.09 139
4311.24 138
4311.39 135
4311.54 131
4311.69 127
4311.84 123
4311.99 120
4312.14 119
4312.29 119
4312.44 119
4312.59 119
4312.74 118
4312.90 116
4313.05 113
4313.20 109
4313.35 104
4313.50 99
4313.65 94
4313.80 89
4313.95 85
4314.10 81
4314.25 78
4314.40 76
4314.55 75
4314.70 76
4314.85 77
4315.00 79
4315.15 82
4315.30 85
4315.45 88
4315.60 92
4315.75 97
4315.90 102
4316.06 107
4316.21 112
4316.36 116
4316.51 119
4316.66 120
4316.81 121
4316.96 122
4317.11 122
4317.26 123
4317.41 124
4317.56 125
4317.71 126
4317.86 128
4318.01 131
4318.16 136
4318.31 143
4318.46 153
4318.61 166
4318.76 181
4318.91 198
4319.07 215
4319.22 233
4319.37 250
4319.52 267
4319.67 284
4319.82 299
4319.97 312
4320.12 324
4320.27 334
4320.42 342
4320.57 347
4320.72 351
4320.87 353
4321.02 355
4321.17 356
4321.32 357
4321.47 359
4321.63 362
4321.78 364
4321.93 366
4322.08 367
4322.23 365
4322.38 362
4322.53 356
4322.68 350
4322.83 343
4322.98 339
4323.13 335
4323.28 334
4323.43 333
4323.58 331
4323.73 327
4323.88 322
4324.04 314
4324.19 305
4324.34 297
4324.49 291
4324.64 288
4324.79 287
4324.94 288
4325.09 290
4325.24 290
4325.39 287
4325.54 282
4325.69 273
4325.84 263
4325.99 252
4326.14 241
4326.29 232
4326.45 224
4326.60 218
4326.75 214
4326.90 211
4327.05 209
4327.20 208
4327.35 207
4327.50 207
4327.65 206
4327.80 207
4327.95 208
4328.10 210
4328.25 215
4328.40 222
4328.56 232
4328.71 245
4328.86 258
4329.01 272
4329.16 285
4329.31 294
4329.46 301
4329.61 306
4329.76 309
4329.91 312
4330.06 315
4330.21 317
4330.36 319
4330.51 320
4330.67 319
4330.82 316
4330.97 310
4331.12 302
4331.27 292
4331.42 280
4331.57 268
4331.72 256
4331.87 245
4332.02 236
4332.17 228
4332.32 223
4332.47 220
4332.63 219
4332.78 221
4332.93 225
4333.08 229
4333.23 234
4333.38 238
4333.53 242
4333.68 244
4333.83 245
4333.98 245
4334.13 244
4334.28 243
4334.44 242
4334.59 241
4334.74 239
4334.89 237
4335.04 234
4335.19 229
4335.34 222
4335.49 214
4335.64 205
4335.79 196
4335.94 188
4336.09 181
4336.25 175
4336.40 170
4336.55 165
4336.70 159
4336.85 153
4337.00 146
4337.15 139
4337.30 132
4337.45 126
4337.60 120
4337.75 115
4337.90 111
4338.06 109
4338.21 107
4338.36 105
4338.51 104
4338.66 103
4338.81 101
4338.96 99
4339.11 97
4339.26 95
4339.41 95
4339.56 95
4339.72 96
4339.87 98
4340.02 101
4340.17 104
4340.32 105
4340.47 106
4340.62 106
4340.77 104
4340.92 101
4341.07 97
4341.22 94
4341.38 90
4341.53 87
4341.68 84
4341.83 80
4341.98 76
4342.13 72
4342.28 68
4342.43 66
4342.58 64
4342.73 64
4342.88 64
4343.04 64
4343.19 64
4343.34 62
4343.49 59
4343.64 55
4343.79 50
4343.94 46
4344.09 42
4344.24 41
4344.39 43
4344.55 47
4344.70 54
4344.85 64
4345.00 73
4345.15 83
4345.30 90
4345.45 94
4345.60 95
4345.75 93
4345.90 87
4346.06 78
4346.21 68
4346.36 57
4346.51 46
4346.66 35
4346.81 26
4346.96 19
4347.11 13
4347.26 7
4347.41 0
4347.57 0
4347.72 0
4347.87 0
4348.02 0
4348.17 0
4348.32 0
4348.47 0
4348.62 2
4348.77 16
4348.93 29
4349.08 41
4349.23 50
4349.38 56
4349.53 59
4349.68 60
4349.83 58
4349.98 57
4350.13 55
4350.29 54
4350.44 54
4350.59 54
4350.74 56
4350.89 59
4351.04 62
4351.19 65
4351.34 69
4351.49 73
4351.65 77
4351.80 81
4351.95 84
4352.10 87
4352.25 91
4352.40 93
4352.55 96
4352.70 99
4352.85 102
4353.01 104
4353.16 105
4353.31 106
4353.46 106
4353.61 106
4353.76 107
4353.91 108
4354.06 109
4354.21 110
4354.37 109
4354.52 106
4354.67 101
4354.82 93
4354.97 82
4355.12 70
4355.27 58
4355.42 46
4355.58 37
4355.73 29
4355.88 22
4356.03 18
4356.18 14
4356.33 10
4356.48 7
4356.63 3
4356.78 1
4356.94 0
4357.09 0
4357.24 0
4357.39 2
4357.54 7
4357.69 11
4357.84 15
4357.99 18
4358.15 18
4358.30 16
4358.45 13
4358.60 8
4358.75 3
4358.90 0
4359.05 0
4359.20 0
4359.36 2
4359.51 7
4359.66 13
4359.81 21
4359.96 28
4360.11 36
4360.26 43
4360.41 49
4360.57 53
4360.72 56
4360.87 57
4361.02 57
4361.17 57
4361.32 56
4361.47 56
4361.62 55
4361.78 54
4361.93 53
4362.08 50
4362.23 47
4362.38 43
4362.53 39
4362.68 35
4362.84 31
4362.99 27
4363.14 24
4363.29 22
4363.44 21
4363.59 21
4363.74 22
4363.89 22
4364.05 21
4364.20 18
4364.35 13
4364.50 6
4364.65 0
4364.80 0
4364.95 0
4365.11 0
4365.26 0
4365.41 0
4365.56 0
4365.71 0
4365.86 3
4366.01 14
4366.16 25
4366.32 37
4366.47 49
4366.62 59
4366.77 67
4366.92 72
4367.07 75
4367.22 75
4367.38 74
4367.53 72
4367.68 71
4367.83 72
4367.98 73
4368.13 76
4368.28 80
4368.44 85
4368.59 89
4368.74 92
4368.89 94
4369.04 94
4369.19 91
4369.34 86
4369.50 79
4369.65 70
4369.80 62
4369.95 53
4370.10 46
4370.25 40
4370.40 35
4370.56 32
4370.71 30
4370.86 30
4371.01 33
4371.16 38
4371.31 46
4371.46 56
4371.62 67
4371.77 77
4371.92 85
4372.07 90
4372.22 89
4372.37 85
4372.52 77
4372.68 66
4372.83 55
4372.98 45
4373.13 38
4373.28 33
4373.43 31
4373.58 30
4373.74 29
4373.89 29
4374.04 27
4374.19 25
4374.34 22
4374.49 20
4374.65 18
4374.80 17
4374.95 17
4375.10 17
4375.25 18
4375.40 19
4375.55 18
4375.71 16
4375.86 13
4376.01 8
4376.16 3
4376.31 0
4376.46 0
4376.62 0
4376.77 0
4376.92 0
4377.07 0
4377.22 0
4377.37 0
4377.52 8
4377.68 19
4377.83 30
4377.98 40
4378.13 50
4378.28 57
4378.43 63
4378.59 68
4378.74 71
4378.89 73
4379.04 74
4379.19 76
4379.34 78
4379.50 80
4379.65 80
4379.80 80
4379.95 76
4380.10 71
4380.25 63
4380.40 54
4380.56 45
4380.71 38
4380.86 34
4381.01 31
4381.16 30
4381.31 29
4381.47 29
4381.62 27
4381.77 25
4381.92 23
4382.07 21
4382.22 20
4382.38 20
4382.53 21
4382.68 22
4382.83 23
4382.98 24
4383.13 26
4383.29 28
4383.44 29
4383.59 30
4383.74 29
4383.89 27
4384.04 23
4384.20 17
4384.35 11
4384.50 5
4384.65 1
4384.80 0
4384.95 1
4385.11 6
4385.26 14
4385.41 23
4385.56 33
4385.71 41
4385.86 48
4386.02 52
4386.17 54
4386.32 53
4386.47 50
4386.62 45
4386.78 40
4386.93 36
4387.08 32
4387.23 29
4387.38 27
4387.53 25
4387.69 24
4387.84 23
4387.99 23
4388.14 24
4388.29 24
4388.44 25
4388.60 25
4388.75 24
4388.90 22
4389.05 19
4389.20 15
4389.35 11
4389.51 7
4389.66 4
4389.81 1
4389.96 0
4390.11 0
4390.27 0
4390.42 0
4390.57 0
4390.72 0
4390.87 0
4391.02 0
4391.18 0
4391.33 4
4391.48 9
4391.63 16
4391.78 24
4391.94 32
4392.09 40
4392.24 47
4392.39 53
4392.54 59
4392.69 63
4392.85 65
4393.00 68
4393.15 70
4393.30 73
4393.45 75
4393.61 78
4393.76 80
4393.91 80
4394.06 79
4394.21 76
4394.36 69
4394.52 61
4394.67 51
4394.82 40
4394.97 30
4395.12 21
4395.28 16
4395.43 14
4395.58 15
4395.73 18
4395.88 23
4396.04 26
4396.19 28
4396.34 29
4396.49 29
4396.64 30
4396.79 31
4396.95 35
4397.10 41
4397.25 48
4397.40 54
4397.55 58
4397.71 59
4397.86 57
4398.01 52
4398.16 45
4398.31 39
4398.47 33
4398.62 29
4398.77 26
4398.92 24
4399.07 24
4399.23 24
4399.38 25
4399.53 28
4399.68 31
4399.83 34
4399.99 39
4400.14 44
4400.29 49
4400.44 53
4400.59 57
4400.75 59
4400.90 59
4401.05 57
4401.20 54
4401.35 50
4401.51 45
4401.66 41
4401.81 39
4401.96 39
4402.11 41
4402.26 45
4402.42 50
4402.57 56
4402.72 61
4402.87 63
4403.02 64
4403.18 62
4403.33 59
4403.48 56
4403.63 52
4403.79 48
4403.94 45
4404.09 42
4404.24 39
4404.39 36
4404.55 31
4404.70 26
4404.85 21
4405.00 16
4405.15 12
4405.31 10
4405.46 10
4405.61 11
4405.76 14
4405.91 18
4406.07 22
4406.22 27
4406.37 31
4406.52 34
4406.67 38
4406.83 41
4406.98 45
4407.13 47
4407.28 49
4407.43 49
4407.59 47
4407.74 42
4407.89 36
4408.04 27
4408.19 19
4408.35 12
4408.50 7
4408.65 4
4408.80 3
4408.96 5
4409.11 7
4409.26 9
4409.41 10
4409.56 9
4409.72 6
4409.87 2
4410.02 0
4410.17 0
4410.32 0
4410.48 0
4410.63 0
4410.78 0
4410.93 0
4411.09 5
4411.24 12
4411.39 18
4411.54 24
4411.69 30
4411.85 36
4412.00 41
4412.15 46
4412.30 51
4412.45 55
4412.61 57
4412.76 59
4412.91 59
4413.06 59
4413.22 58
4413.37 57
4413.52 56
4413.67 55
4413.82 55
4413.98 54
4414.13 52
4414.28 50
4414.43 48
4414.59 47
4414.74 46
4414.89 46
4415.04 47
4415.19 49
4415.35 51
4415.50 53
4415.65 54
4415.80 53
4415.96 51
4416.11 46
4416.26 41
4416.41 34
4416.56 26
4416.72 20
4416.87 14
4417.02 10
4417.17 7
4417.33 6
4417.48 7
4417.63 8
4417.78 10
4417.93 11
4418.09 12
4418.24 13
4418.39 14
4418.54 15
4418.70 17
4418.85 18
4419.00 20
4419.15 23
4419.31 25
4419.46 26
4419.61 28
4419.76 31
4419.91 33
4420.07 35
4420.22 38
4420.37 40
4420.52 42
4420.68 43
4420.83 44
4420.98 45
4421.13 46
4421.29 45
4421.44 43
4421.59 40
4421.74 35
4421.89 30
4422.05 26
4422.20 23
4422.35 23
4422.50 26
4422.66 31
4422.81 38
4422.96 46
4423.11 53
4423.27 58
4423.42 63
4423.57 67
4423.72 70
4423.87 74
4424.03 79
4424.18 85
4424.33 91
4424.48 96
4424.64 99
4424.79 100
4424.94 99
4425.09 95
4425.25 90
4425.40 85
4425.55 80
4425.70 76
4425.86 73
4426.01 71
4426.16 70
4426.31 69
4426.47 68
4426.62 67
4426.77 66
4426.92 65
4427.08 65
4427.23 66
4427.38 67
4427.53 68
4427.68 68
4427.84 68
4427.99 68
4428.14 68
4428.29 68
4428.45 69
4428.60 71
4428.75 72
4428.90 73
4429.06 72
4429.21 69
4429.36 66
4429.51 61
4429.67 57
4429.82 52
4429.97 49
4430.12 46
4430.28 44
4430.43 43
4430.58 43
4430.73 44
4430.89 46
4431.04 47
4431.19 48
4431.34 48
4431.50 46
4431.65 42
4431.80 37
4431.95 32
4432.11 29
4432.26 27
4432.41 28
4432.56 30
4432.72 33
4432.87 36
4433.02 39
4433.17 39
4433.33 38
4433.48 37
4433.63 34
4433.78 32
4433.94 31
4434.09 31
4434.24 31
4434.39 32
4434.55 32
4434.70 32
4434.85 30
4435.00 27
4435.16 24
4435.31 22
4435.46 21
4435.62 22
4435.77 26
4435.92 31
4436.07 36
4436.23 42
4436.38 46
4436.53 50
4436.68 52
4436.84 55
4436.99 57
4437.14 60
4437.29 63
4437.45 66
4437.60 68
4437.75 69
4437.90 70
4438.06 69
4438.21 69
4438.36 70
4438.51 71
4438.67 72
4438.82 73
4438.97 72
4439.13 71
4439.28 68
4439.43 65
4439.58 61
4439.74 58
4439.89 56
4440.04 54
4440.19 53
4440.35 53
4440.50 54
4440.65 55
4440.80 58
4440.96 62
4441.11 68
4441.26 75
4441.41 85
4441.57 95
4441.72 105
4441.87 114
4442.03 121
4442.18 125
4442.33 128
4442.48 128
4442.64 126
4442.79 123
4442.94 118
4443.09 112
4443.25 105
4443.40 97
4443.55 88
4443.71 80
4443.86 72
4444.01 65
4444.16 61
4444.32 58
4444.47 56
4444.62 54
4444.77 52
4444.93 48
4445.08 43
4445.23 37
4445.39 30
4445.54 23
4445.69 16
4445.84 12
4446.00 9
4446.15 9
4446.30 11
4446.45 15
4446.61 20
4446.76 26
4446.91 32
4447.07 38
4447.22 45
4447.37 52
4447.52 58
4447.68 62
4447.83 64
4447.98 63
4448.14 60
4448.29 55
4448.44 51
4448.59 47
4448.75 45
4448.90 45
4449.05 46
4449.20 47
4449.36 48
4449.51 48
4449.66 48
4449.82 47
4449.97 48
4450.12 49
4450.27 50
4450.43 52
4450.58 54
4450.73 55
4450.89 54
4451.04 53
4451.19 53
4451.34 53
4451.50 55
4451.65 58
4451.80 63
4451.96 69
4452.11 75
4452.26 81
4452.41 85
4452.57 88
4452.72 88
4452.87 86
4453.03 83
4453.18 79
4453.33 75
4453.48 71
4453.64 68
4453.79 67
4453.94 67
4454.10 68
4454.25 70
4454.40 73
4454.55 75
4454.71 78
4454.86 80
4455.01 82
4455.17 86
4455.32 90
4455.47 96
4455.62 103
4455.78 109
4455.93 116
4456.08 123
4456.24 129
4456.39 136
4456.54 142
4456.70 147
4456.85 151
4457.00 154
4457.15 154
4457.31 152
4457.46 149
4457.61 144
4457.77 138
4457.92 133
4458.07 129
4458.22 126
4458.38 123
4458.53 121
4458.68 120
4458.84 120
4458.99 120
4459.14 121
4459.30 123
4459.45 126
4459.60 128
4459.75 130
4459.91 131
4460.06 133
4460.21 133
4460.37 134
4460.52 134
4460.67 133
4460.83 130
4460.98 126
4461.13 119
4461.28 111
4461.44 101
4461.59 92
4461.74 83
4461.90 76
4462.05 70
4462.20 66
4462.36 64
4462.51 64
4462.66 66
4462.81 70
4462.97 75
4463.12 80
4463.27 84
4463.43 87
4463.58 87
4463.73 85
4463.89 81
4464.04 76
4464.19 72
4464.35 68
4464.50 65
4464.65 64
4464.80 63
4464.96 63
4465.11 62
4465.26 60
4465.42 57
4465.57 53
4465.72 48
4465.88 42
4466.03 37
4466.18 32
4466.34 27
4466.49 23
4466.64 20
4466.79 18
4466.95 17
4467.10 18
4467.25 21
4467.41 24
4467.56 28
4467.71 32
4467.87 34
4468.02 36
4468.17 36
4468.33 35
4468.48 35
4468.63 36
4468.79 39
4468.94 42
4469.09 46
4469.24 49
4469.40 50
4469.55 48
4469.70 45
4469.86 39
4470.01 34
4470.16 28
4470.32 24
4470.47 21
4470.62 19
4470.78 18
4470.93 17
4471.08 16
4471.24 14
4471.39 12
4471.54 11
4471.70 10
4471.85 9
4472.00 10
4472.16 11
4472.31 13
4472.46 15
4472.61 16
4472.77 16
4472.92 15
4473.07 13
4473.23 10
4473.38 6
4473.53 3
4473.69 0
4473.84 0
4473.99 0
4474.15 0
4474.30 0
4474.45 1
4474.61 3
4474.76 4
4474.91 4
4475.07 3
4475.22 1
4475.37 0
4475.53 0
4475.68 0
4475.83 0
4475.99 0
4476.14 3
4476.29 10
4476.45 19
4476.60 28
4476.75 37
4476.91 43
4477.06 48
4477.21 48
4477.37 46
4477.52 41
4477.67 35
4477.83 29
4477.98 23
4478.13 18
4478.29 15
4478.44 12
4478.59 11
4478.75 9
4478.90 8
4479.05 8
4479.21 7
4479.36 7
4479.51 8
4479.67 10
4479.82 14
4479.97 17
4480.13 22
4480.28 25
4480.43 28
4480.59 31
4480.74 32
4480.89 33
4481.05 35
4481.20 39
4481.35 44
4481.51 50
4481.66 58
4481.81 65
4481.97 70
4482.12 73
4482.27 74
4482.43 71
4482.58 66
4482.73 59
4482.89 52
4483.04 45
4483.19 39
4483.35 33
4483.50 28
4483.65 24
4483.81 21
4483.96 20
4484.11 22
4484.27 27
4484.42 36
4484.57 48
4484.73 62
4484.88 76
4485.03 89
4485.19 98
4485.34 104
4485.49 107
4485.65 107
4485.80 106
4485.95 104
4486.11 102
4486.26 100
4486.41 98
4486.57 95
4486.72 90
4486.87 85
4487.03 78
4487.18 70
4487.34 63
4487.49 56
4487.64 50
4487.80 45
4487.95 41
4488.10 39
4488.26 38
4488.41 39
4488.56 41
4488.72 43
4488.87 46
4489.02 50
4489.18 54
4489.33 59
4489.48 65
4489.64 72
4489.79 80
4489.94 88
4490.10 95
4490.25 100
4490.40 102
4490.56 102
4490.71 100
4490.87 97
4491.02 94
4491.17 93
4491.33 94
4491.48 96
4491.63 100
4491.79 103
4491.94 104
4492.09 105
4492.25 106
4492.40 106
4492.55 107
4492.71 108
4492.86 112
4493.02 116
4493.17 120
4493.32 125
4493.48 130
4493.63 134
4493.78 139
4493.94 142
4494.09 144
4494.24 145
4494.40 143
4494.55 139
4494.70 133
4494.86 126
4495.01 121
4495.17 117
4495.32 116
4495.47 119
4495.63 125
4495.78 134
4495.93 144
4496.09 154
4496.24 163
4496.39 170
4496.55 174
4496.70 174
4496.85 173
4497.01 170
4497.16 167
4497.32 165
4497.47 163
4497.62 162
4497.78 160
4497.93 157
4498.08 152
4498.24 145
4498.39 137
4498.55 129
4498.70 122
4498.85 115
4499.01 109
4499.16 104
4499.31 99
4499.47 93
4499.62 87
4499.77 83
4499.93 80
4500.08 81
4500.24 85
4500.39 93
4500.54 103
4500.70 115
4500.85 126
4501.00 136
4501.16 143
4501.31 148
4501.46 150
4501.62 149
4501.77 146
4501.93 141
4502.08 134
4502.23 126
4502.39 117
4502.54 110
4502.69 106
4502.85 104
4503.00 107
4503.16 112
4503.31 119
4503.46 126
4503.62 133
4503.77 137
4503.92 139
4504.08 138
4504.23 134
4504.39 129
4504.54 124
4504.69 119
4504.85 116
4505.00 116
4505.15 116
4505.31 119
4505.46 121
4505.62 122
4505.77 120
4505.92 115
4506.08 106
4506.23 94
4506.38 78
4506.54 62
4506.69 47
4506.85 35
4507.00 27
4507.15 24
4507.31 26
4507.46 33
4507.62 43
4507.77 54
4507.92 64
4508.08 71
4508.23 75
4508.38 76
4508.54 75
4508.69 74
4508.85 73
4509.00 74
4509.15 76
4509.31 78
4509.46 79
4509.62 78
4509.77 76
4509.92 73
4510.08 69
4510.23 66
4510.38 65
4510.54 65
4510.69 67
4510.85 69
4511.00 69
4511.15 67
4511.31 64
4511.46 60
4511.62 58
4511.77 58
4511.92 64
4512.08 74
4512.23 86
4512.38 100
4512.54 111
4512.69 119
4512.85 122
4513.00 119
4513.15 113
4513.31 104
4513.46 95
4513.62 87
4513.77 81
4513.92 76
4514.08 74
4514.23 73
4514.39 73
4514.54 73
4514.69 72
4514.85 69
4515.00 65
4515.16 60
4515.31 54
4515.46 47
4515.62 40
4515.77 34
4515.92 29
4516.08 26
4516.23 24
4516.39 23
4516.54 21
4516.69 19
4516.85 16
4517.00 11
4517.16 6
4517.31 0
4517.46 0
4517.62 0
4517.77 0
4517.93 0
4518.08 0
4518.23 0
4518.39 0
4518.54 0
4518.70 4
4518.85 9
4519.00 14
4519.16 19
4519.31 24
4519.47 29
4519.62 34
4519.77 39
4519.93 43
4520.08 46
4520.24 48
4520.39 47
4520.54 46
4520.70 44
4520.85 42
4521.01 41
4521.16 43
4521.31 47
4521.47 53
4521.62 60
4521.78 66
4521.93 72
4522.09 76
4522.24 78
4522.39 78
4522.55 77
4522.70 75
4522.86 73
4523.01 72
4523.16 71
4523.32 71
4523.47 70
4523.63 70
4523.78 70
4523.93 71
4524.09 71
4524.24 72
4524.40 73
4524.55 73
4524.70 72
4524.86 72
4525.01 71
4525.17 71
4525.32 72
4525.47 75
4525.63 79
4525.78 85
4525.94 93
4526.09 101
4526.25 110
4526.40 118
4526.55 126
4526.71 132
4526.86 136
4527.02 139
4527.17 141
4527.32 141
4527.48 141
4527.63 139
4527.79 136
4527.94 131
4528.10 125
4528.25 118
4528.40 111
4528.56 104
4528.71 99
4528.87 96
4529.02 96
4529.17 97
4529.33 99
4529.48 101
4529.64 103
4529.79 105
4529.95 106
4530.10 107
4530.25 108
4530.41 110
4530.56 113
4530.72 115
4530.87 116
4531.02 114
4531.18 110
4531.33 104
4531.49 97
4531.64 90
4531.80 83
4531.95 77
4532.10 73
4532.26 71
4532.41 69
4532.57 68
4532.72 67
4532.88 67
4533.03 68
4533.18 71
4533.34 76
4533.49 80
4533.65 84
4533.80 86
4533.96 85
4534.11 80
4534.26 71
4534.42 60
4534.57 48
4534.73 36
4534.88 26
4535.04 18
4535.19 14
4535.34 13
4535.50 15
4535.65 21
4535.81 29
4535.96 37
4536.12 46
4536.27 53
4536.42 57
4536.58 59
4536.73 59
4536.89 56
4537.04 53
4537.20 49
4537.35 45
4537.50 41
4537.66 39
4537.81 37
4537.97 37
4538.12 38
4538.28 39
4538.43 41
4538.58 43
4538.74 44
4538.89 44
4539.05 42
4539.20 40
4539.36 38
4539.51 36
4539.66 35
4539.82 35
4539.97 36
4540.13 37
4540.28 37
4540.44 36
4540.59 34
4540.75 31
4540.90 26
4541.05 22
4541.21 18
4541.36 15
4541.52 13
4541.67 12
4541.83 11
4541.98 12
4542.13 12
4542.29 12
4542.44 13
4542.60 13
4542.75 13
4542.91 12
4543.06 12
4543.22 12
4543.37 13
4543.52 14
4543.68 17
4543.83 22
4543.99 27
4544.14 32
4544.30 37
4544.45 40
4544.61 42
4544.76 43
4544.91 42
4545.07 40
4545.22 37
4545.38 33
4545.53 28
4545.69 21
4545.84 13
4546.00 5
4546.15 0
4546.30 0
4546.46 0
4546.61 0
4546.77 0
4546.92 0
4547.08 0
4547.23 0
4547.39 3
4547.54 11
4547.70 19
4547.85 27
4548.00 35
4548.16 44
4548.31 51
4548.47 58
4548.62 64
4548.78 68
4548.93 71
4549.09 71
4549.24 71
4549.39 70
4549.55 69
4549.70 67
4549.86 66
4550.01 65
4550.17 63
4550.32 61
4550.48 58
4550.63 55
4550.79 51
4550.94 46
4551.09 41
4551.25 36
4551.40 32
4551.56 29
4551.71 28
4551.87 29
4552.02 31
4552.18 34
4552.33 38
4552.49 41
4552.64 44
4552.79 47
4552.95 49
4553.10 50
4553.26 52
4553.41 54
4553.57 56
4553.72 57
4553.88 57
4554.03 56
4554.19 54
4554.34 52
4554.50 50
4554.65 50
4554.80 50
4554.96 51
4555.11 54
4555.27 58
4555.42 63
4555.58 68
4555.73 71
4555.89 73
4556.04 73
4556.20 70
4556.35 65
4556.51 60
4556.66 54
4556.81 50
4556.97 47
4557.12 46
4557.28 46
4557.43 47
4557.59 47
4557.74 47
4557.90 45
4558.05 42
4558.21 37
4558.36 32
4558.52 26
4558.67 22
4558.83 20
4558.98 19
4559.13 19
4559.29 21
4559.44 22
4559.60 23
4559.75 23
4559.91 22
4560.06 22
4560.22 22
4560.37 22
4560.53 24
4560.68 25
4560.84 27
4560.99 28
4561.15 27
4561.30 26
4561.46 24
4561.61 22
4561.76 20
4561.92 20
4562.07 21
4562.23 23
4562.38 27
4562.54 30
4562.69 32
4562.85 33
4563.00 32
4563.16 29
4563.31 25
4563.47 21
4563.62 18
4563.78 16
4563.93 16
4564.09 19
4564.24 24
4564.40 31
4564.55 39
4564.71 48
4564.86 58
4565.02 66
4565.17 72
4565.32 75
4565.48 76
4565.63 74
4565.79 71
4565.94 66
4566.10 62
4566.25 58
4566.41 55
4566.56 53
4566.72 51
4566.87 51
4567.03 51
4567.18 52
4567.34 54
4567.49 58
4567.65 62
4567.80 68
4567.96 73
4568.11 79
4568.27 85
4568.42 90
4568.58 95
4568.73 100
4568.89 103
4569.04 105
4569.20 105
4569.35 102
4569.51 97
4569.66 90
4569.81 82
4569.97 74
4570.12 67
4570.28 63
4570.43 60
4570.59 58
4570.74 57
4570.90 56
4571.05 54
4571.21 51
4571.36 49
4571.52 46
4571.67 45
4571.83 46
4571.98 49
4572.14 55
4572.29 64
4572.45 73
4572.60 82
4572.76 89
4572.91 93
4573.07 92
4573.22 87
4573.38 79
4573.53 67
4573.69 54
4573.84 41
4574.00 29
4574.15 19
4574.31 10
4574.46 4
4574.62 0
4574.77 0
4574.93 0
4575.08 0
4575.24 0
4575.39 0
4575.55 0
4575.70 0
4575.86 0
4576.01 7
4576.17 14
4576.32 22
4576.48 29
4576.63 35
4576.79 40
4576.94 44
4577.10 47
4577.25 50
4577.41 53
4577.56 55
4577.72 57
4577.87 58
4578.03 59
4578.18 59
4578.34 57
4578.49 54
4578.65 50
4578.80 44
4578.96 38
4579.11 31
4579.27 24
4579.42 18
4579.58 14
4579.73 12
4579.89 13
4580.04 17
4580.20 23
4580.35 30
4580.51 37
4580.66 42
4580.82 43
4580.97 40
4581.13 33
4581.28 23
4581.44 14
4581.59 7
4581.75 3
4581.90 4
4582.06 9
4582.21 16
4582.37 22
4582.52 26
4582.68 27
4582.83 25
4582.99 19
4583.14 13
4583.30 7
4583.45 4
4583.61 4
4583.76 8
4583.92 15
4584.07 25
4584.23 37
4584.38 48
4584.54 58
4584.69 64
4584.85 66
4585.00 65
4585.16 60
4585.32 54
4585.47 48
4585.63 44
4585.78 44
4585.94 46
4586.09 51
4586.25 57
4586.40 63
4586.56 70
4586.71 76
4586.87 82
4587.02 89
4587.18 96
4587.33 105
4587.49 112
4587.64 118
4587.80 121
4587.95 121
4588.11 118
4588.26 113
4588.42 106
4588.57 99
4588.73 92
4588.88 86
4589.04 81
4589.19 78
4589.35 75
4589.50 73
4589.66 73
4589.82 74
4589.97 76
4590.13 78
4590.28 79
4590.44 79
4590.59 77
4590.75 74
4590.90 70
4591.06 64
4591.21 59
4591.37 55
4591.52 52
4591.68 50
4591.83 49
4591.99 49
4592.14 51
4592.30 54
4592.45 59
4592.61 64
4592.76 71
4592.92 78
4593.08 84
4593.23 87
4593.39 88
4593.54 85
4593.70 79
4593.85 70
4594.01 61
4594.16 53
4594.32 48
4594.47 46
4594.63 49
4594.78 56
4594.94 66
4595.09 79
4595.25 92
4595.40 105
4595.56 116
4595.72 125
4595.87 132
4596.03 135
4596.18 136
4596.34 133
4596.49 127
4596.65 118
4596.80 106
4596.96 92
4597.11 77
4597.27 63
4597.42 50
4597.58 39
4597.73 31
4597.89 26
4598.05 24
4598.20 25
4598.36 28
4598.51 31
4598.67 35
4598.82 39
4598.98 43
4599.13 47
4599.29 50
4599.44 52
4599.60 53
4599.75 53
4599.91 52
4600.06 50
4600.22 47
4600.38 45
4600.53 43
4600.69 43
4600.84 44
4601.00 46
4601.15 48
4601.31 50
4601.46 53
4601.62 55
4601.77 56
4601.93 57
4602.09 56
4602.24 53
4602.40 49
4602.55 43
4602.71 34
4602.86 24
4603.02 14
4603.17 3
4603.33 0
4603.48 0
4603.64 0
4603.79 0
4603.95 0
4604.11 0
4604.26 0
4604.42 0
4604.57 4
4604.73 12
4604.88 19
4605.04 26
4605.19 32
4605.35 36
4605.51 38
4605.66 37
4605.82 35
4605.97 30
4606.13 23
4606.28 16
4606.44 8
4606.59 2
4606.75 0
4606.90 0
4607.06 0
4607.22 0
4607.37 2
4607.53 12
4607.68 26
4607.84 44
4607.99 64
4608.15 87
4608.30 109
4608.46 129
4608.62 146
4608.77 160
4608.93 171
4609.08 180
4609.24 189
4609.39 197
4609.55 208
4609.70 219
4609.86 231
4610.01 244
4610.17 256
4610.33 268
4610.48 279
4610.64 291
4610.79 302
4610.95 314
4611.10 325
4611.26 334
4611.42 340
4611.57 344
4611.73 344
4611.88 341
4612.04 335
4612.19 328
4612.35 321
4612.50 314
4612.66 308
4612.82 303
4612.97 301
4613.13 302
4613.28 304
4613.44 307
4613.59 312
4613.75 316
4613.90 321
4614.06 325
4614.22 329
4614.37 334
4614.53 341
4614.68 348
4614.84 357
4614.99 368
4615.15 381
4615.31 394
4615.46 407
4615.62 418
4615.77 426
4615.93 431
4616.08 431
4616.24 428
4616.39 420
4616.55 408
4616.71 395
4616.86 380
4617.02 364
4617.17 349
4617.33 334
4617.48 321
4617.64 309
4617.80 299
4617.95 290
4618.11 282
4618.26 274
4618.42 267
4618.57 260
4618.73 253
4618.89 245
4619.04 236
4619.20 227
4619.35 219
4619.51 211
4619.66 205
4619.82 201
4619.98 198
4620.13 195
4620.29 192
4620.44 186
4620.60 178
4620.75 168
4620.91 155
4621.07 141
4621.22 128
4621.38 117
4621.53 107
4621.69 99
4621.84 93
4622.00 88
4622.16 83
4622.31 79
4622.47 77
4622.62 76
4622.78 79
4622.94 84
4623.09 91
4623.25 99
4623.40 107
4623.56 114
4623.71 119
4623.87 124
4624.03 128
4624.18 132
4624.34 135
4624.49 138
4624.65 140
4624.80 141
4624.96 140
4625.12 138
4625.27 137
4625.43 137
4625.58 137
4625.74 138
4625.90 139
4626.05 137
4626.21 133
4626.36 127
4626.52 118
4626.67 108
4626.83 98
4626.99 89
4627.14 81
4627.30 74
4627.45 69
4627.61 66
4627.77 64
4627.92 64
4628.08 66
4628.23 70
4628.39 75
4628.54 80
4628.70 85
4628.86 89
4629.01 91
4629.17 89
4629.32 86
4629.48 81
4629.64 75
4629.79 69
4629.95 64
4630.10 60
4630.26 59
4630.42 58
4630.57 60
4630.73 64
4630.88 69
4631.04 74
4631.19 78
4631.35 81
4631.51 81
4631.66 77
4631.82 71
4631.97 63
4632.13 53
4632.29 45
4632.44 37
4632.60 31
4632.75 26
4632.91 23
4633.07 19
4633.22 16
4633.38 13
4633.53 9
4633.69 6
4633.85 3
4634.00 1
4634.16 1
4634.31 3
4634.47 7
4634.63 13
4634.78 20
4634.94 27
4635.09 34
4635.25 40
4635.41 42
4635.56 42
4635.72 38
4635.87 33
4636.03 26
4636.19 21
4636.34 17
4636.50 16
4636.65 18
4636.81 21
4636.97 27
4637.12 32
4637.28 38
4637.43 44
4637.59 51
4637.75 57
4637.90 63
4638.06 68
4638.21 73
4638.37 76
4638.53 77
4638.68 77
4638.84 75
4638.99 73
4639.15 72
4639.31 70
4639.46 70
4639.62 71
4639.77 73
4639.93 77
4640.09 81
4640.24 85
4640.40 90
4640.55 95
4640.71 99
4640.87 103
4641.02 106
4641.18 109
4641.33 110
4641.49 111
4641.65 111
4641.80 111
4641.96 110
4642.12 108
4642.27 106
4642.43 105
4642.58 104
4642.74 105
4642.90 106
4643.05 108
4643.21 111
4643.36 114
4643.52 115
4643.68 116
4643.83 115
4643.99 113
4644.14 110
4644.30 107
4644.46 104
4644.61 100
4644.77 97
4644.93 92
4645.08 86
4645.24 78
4645.39 68
4645.55 57
4645.71 45
4645.86 34
4646.02 25
4646.17 18
4646.33 13
4646.49 11
4646.64 11
4646.80 13
4646.96 16
4647.11 22
4647.27 29
4647.42 39
4647.58 49
4647.74 61
4647.89 73
4648.05 84
4648.20 94
4648.36 101
4648.52 106
4648.67 108
4648.83 108
4648.99 106
4649.14 103
4649.30 99
4649.45 96
4649.61 94
4649.77 93
4649.92 94
4650.08 96
4650.24 98
4650.39 100
4650.55 102
4650.70 104
4650.86 107
4651.02 109
4651.17 111
4651.33 113
4651.49 114
4651.64 114
4651.80 111
4651.95 106
4652.11 99
4652.27 90
4652.42 81
4652.58 72
4652.74 66
4652.89 63
4653.05 62
4653.20 64
4653.36 67
4653.52 71
4653.67 74
4653.83 77
4653.99 79
4654.14 81
4654.30 82
4654.45 84
4654.61 86
4654.77 87
4654.92 89
4655.08 91
4655.24 94
4655.39 96
4655.55 99
4655.71 102
4655.86 105
4656.02 108
4656.17 110
4656.33 112
4656.49 113
4656.64 113
4656.80 112
4656.96 109
4657.11 105
4657.27 99
4657.43 92
4657.58 84
4657.74 77
4657.89 70
4658.05 64
4658.21 59
4658.36 54
4658.52 49
4658.68 44
4658.83 39
4658.99 36
4659.15 33
4659.30 32
4659.46 32
4659.61 33
4659.77 34
4659.93 34
4660.08 35
4660.24 35
4660.40 35
4660.55 36
4660.71 37
4660.87 38
4661.02 39
4661.18 41
4661.33 42
4661.49 44
4661.65 46
4661.80 48
4661.96 51
4662.12 53
4662.27 54
4662.43 54
4662.59 53
4662.74 53
4662.90 54
4663.06 57
4663.21 62
4663.37 69
4663.53 77
4663.68 85
4663.84 92
4663.99 97
4664.15 101
4664.31 104
4664.46 106
4664.62 108
4664.78 110
4664.93 111
4665.09 112
4665.25 112
4665.40 112
4665.56 110
4665.72 108
4665.87 105
4666.03 101
4666.19 96
4666.34 91
4666.50 84
4666.65 78
4666.81 72
4666.97 68
4667.12 67
4667.28 70
4667.44 76
4667.59 85
4667.75 96
4667.91 107
4668.06 117
4668.22 125
4668.38 128
4668.53 128
4668.69 124
4668.85 117
4669.00 109
4669.16 99
4669.32 91
4669.47 84
4669.63 80
4669.79 80
4669.94 84
4670.10 91
4670.26 100
4670.41 108
4670.57 116
4670.72 122
4670.88 124
4671.04 124
4671.19 121
4671.35 117
4671.51 113
4671.66 111
4671.82 111
4671.98 114
4672.13 120
4672.29 128
4672.45 137
4672.60 146
4672.76 153
4672.92 159
4673.07 164
4673.23 168
4673.39 172
4673.54 176
4673.70 183
4673.86 190
4674.01 198
4674.17 206
4674.33 213
4674.48 219
4674.64 221
4674.80 221
4674.95 218
4675.11 213
4675.27 207
4675.42 199
4675.58 193
4675.74 188
4675.89 185
4676.05 186
4676.21 189
4676.36 196
4676.52 205
4676.68 217
4676.83 229
4676.99 243
4677.15 257
4677.30 272
4677.46 288
4677.62 304
4677.77 322
4677.93 341
4678.09 361
4678.24 380
4678.40 400
4678.56 417
4678.71 433
4678.87 447
4679.03 459
4679.18 469
4679.34 478
4679.50 486
4679.65 492
4679.81 497
4679.97 503
4680.12 510
4680.28 518
4680.44 529
4680.59 542
4680.75 558
4680.91 574
4681.06 591
4681.22 606
4681.38 620
4681.54 633
4681.69 646
4681.85 660
4682.01 676
4682.16 696
4682.32 718
4682.48 743
4682.63 767
4682.79 790
4682.95 811
4683.10 828
4683.26 842
4683.42 854
4683.57 866
4683.73 879
4683.89 892
4684.04 906
4684.20 918
4684.36 929
4684.51 938
4684.67 944
4684.83 948
4684.98 952
4685.14 957
4685.30 964
4685.45 972
4685.61 981
4685.77 988
4685.93 992
4686.08 993
4686.24 989
4686.40 981
4686.55 971
4686.71 959
4686.87 948
4687.02 939
4687.18 931
4687.34 924
4687.49 918
4687.65 911
4687.81 904
4687.96 897
4688.12 888
4688.28 879
4688.44 871
4688.59 862
4688.75 853
4688.91 843
4689.06 829
4689.22 812
4689.38 790
4689.53 763
4689.69 733
4689.85 700
4690.00 668
4690.16 636
4690.32 609
4690.47 585
4690.63 567
4690.79 554
4690.95 545
4691.10 539
4691.26 533
4691.42 527
4691.57 518
4691.73 507
4691.89 493
4692.04 477
4692.20 460
4692.36 442
4692.51 424
4692.67 407
4692.83 391
4692.99 377
4693.14 365
4693.30 356
4693.46 348
4693.61 343
4693.77 340
4693.93 337
4694.08 335
4694.24 332
4694.40 327
4694.56 322
4694.71 314
4694.87 306
4695.03 298
4695.18 290
4695.34 283
4695.50 278
4695.65 275
4695.81 274
4695.97 275
4696.13 275
4696.28 275
4696.44 272
4696.60 268
4696.75 262
4696.91 254
4697.07 246
4697.22 238
4697.38 232
4697.54 226
4697.70 221
4697.85 217
4698.01 213
4698.17 208
4698.32 202
4698.48 196
4698.64 189
4698.79 183
4698.95 177
4699.11 174
4699.27 171
4699.42 170
4699.58 169
4699.74 168
4699.89 167
4700.05 164
4700.21 160
4700.37 154
4700.52 146
4700.68 139
4700.84 132
4700.99 127
4701.15 124
4701.31 123
4701.46 123
4701.62 124
4701.78 125
4701.94 124
4702.09 123
4702.25 119
4702.41 114
4702.56 107
4702.72 97
4702.88 85
4703.04 72
4703.19 57
4703.35 44
4703.51 31
4703.66 21
4703.82 13
4703.98 7
4704.14 4
4704.29 1
4704.45 0
4704.61 0
4704.76 1
4704.92 2
4705.08 2
4705.24 2
4705.39 0
4705.55 0
4705.71 0
4705.86 0
4706.02 0
4706.18 0
4706.34 5
4706.49 13
4706.65 20
4706.81 25
4706.96 27
4707.12 26
4707.28 23
4707.44 19
4707.59 14
4707.75 10
4707.91 7
4708.07 5
4708.22 2
4708.38 0
4708.54 0
4708.69 0
4708.85 0
4709.01 0
4709.17 0
4709.32 0
4709.48 0
4709.64 4
4709.79 9
4709.95 14
4710.11 20
4710.27 27
4710.42 34
4710.58 42
4710.74 50
4710.90 58
4711.05 65
4711.21 71
4711.37 74
4711.52 76
4711.68 77
4711.84 77
4712.00 76
4712.15 74
4712.31 72
4712.47 68
4712.63 65
4712.78 62
4712.94 59
4713.10 57
4713.25 56
4713.41 57
4713.57 59
4713.73 62
4713.88 65
4714.04 68
4714.20 70
4714.36 72
4714.51 72
4714.67 72
4714.83 71
4714.98 70
4715.14 68
4715.30 66
4715.46 64
4715.61 61
4715.77 58
4715.93 55
4716.09 52
4716.24 50
4716.40 50
4716.56 53
4716.72 59
4716.87 67
4717.03 77
4717.19 86
4717.35 95
4717.50 102
4717.66 106
4717.82 108
4717.97 108
4718.13 107
4718.29 107
4718.45 107
4718.60 107
4718.76 108
4718.92 110
4719.08 112
4719.23 115
4719.39 119
4719.55 123
4719.71 127
4719.86 131
4720.02 133
4720.18 133
4720.34 132
4720.49 128
4720.65 124
4720.81 121
4720.97 118
4721.12 119
4721.28 122
4721.44 128
4721.59 136
4721.75 145
4721.91 154
4722.07 161
4722.22 165
4722.38 166
4722.54 163
4722.70 156
4722.85 147
4723.01 137
4723.17 128
4723.33 120
4723.48 114
4723.64 111
4723.80 109
4723.96 109
4724.11 108
4724.27 107
4724.43 105
4724.59 102
4724.74 100
4724.90 99
4725.06 99
4725.22 101
4725.37 103
4725.53 104
4725.69 103
4725.85 101
4726.00 98
4726.16 94
4726.32 91
4726.48 90
4726.63 92
4726.79 95
4726.95 99
4727.11 103
4727.26 106
4727.42 106
4727.58 104
4727.74 99
4727.89 92
4728.05 84
4728.21 77
4728.37 71
4728.52 68
4728.68 67
4728.84 69
4729.00 73
4729.15 79
4729.31 85
4729.47 91
4729.63 97
4729.78 102
4729.94 107
4730.10 110
4730.26 113
4730.42 115
4730.57 114
4730.73 112
4730.89 107
4731.05 100
4731.20 92
4731.36 83
4731.52 75
4731.68 69
4731.83 64
4731.99 62
4732.15 61
4732.31 62
4732.46 64
4732.62 67
4732.78 70
4732.94 72
4733.09 72
4733.25 71
4733.41 69
4733.57 65
4733.72 60
4733.88 55
4734.04 51
4734.20 48
4734.36 47
4734.51 49
4734.67 52
4734.83 57
4734.99 61
4735.14 66
4735.30 68
4735.46 69
4735.62 67
4735.77 63
4735.93 58
4736.09 53
4736.25 50
4736.41 49
4736.56 49
4736.72 52
4736.88 56
4737.04 61
4737.19 65
4737.35 70
4737.51 75
4737.67 80
4737.82 85
4737.98 91
4738.14 98
4738.30 106
4738.46 115
4738.61 123
4738.77 131
4738.93 138
4739.09 143
4739.24 145
4739.40 145
4739.56 142
4739.72 137
4739.87 129
4740.03 120
4740.19 110
4740.35 99
4740.51 90
4740.66 82
4740.82 76
4740.98 71
4741.14 69
4741.29 69
4741.45 71
4741.61 76
4741.77 84
4741.93 93
4742.08 103
4742.24 115
4742.40 125
4742.56 134
4742.71 142
4742.87 146
4743.03 149
4743.19 149
4743.35 148
4743.50 146
4743.66 144
4743.82 141
4743.98 139
4744.13 137
4744.29 135
4744.45 133
4744.61 131
4744.77 129
4744.92 125
4745.08 120
4745.24 115
4745.40 108
4745.55 103
4745.71 98
4745.87 95
4746.03 93
4746.19 94
4746.34 95
4746.50 97
4746.66 98
4746.82 98
4746.98 98
4747.13 97
4747.29 96
4747.45 95
4747.61 94
4747.76 93
4747.92 91
4748.08 88
4748.24 84
4748.40 78
4748.55 71
4748.71 63
4748.87 56
4749.03 50
4749.19 45
4749.34 43
4749.50 44
4749.66 47
4749.82 52
4749.98 58
4750.13 64
4750.29 70
4750.45 74
4750.61 76
4750.76 77
4750.92 77
4751.08 78
4751.24 80
4751.40 84
4751.55 88
4751.71 95
4751.87 102
4752.03 111
4752.19 119
4752.34 128
4752.50 136
4752.66 143
4752.82 149
4752.98 153
4753.13 155
4753.29 155
4753.45 153
4753.61 150
4753.77 147
4753.92 144
4754.08 141
4754.24 140
4754.40 138
4754.56 137
4754.71 135
4754.87 134
4755.03 134
4755.19 135
4755.35 137
4755.50 141
4755.66 147
4755.82 153
4755.98 159
4756.14 164
4756.29 168
4756.45 169
4756.61 169
4756.77 167
4756.93 164
4757.08 160
4757.24 156
4757.40 152
4757.56 149
4757.72 146
4757.87 145
4758.03 146
4758.19 149
4758.35 153
4758.51 158
4758.66 164
4758.82 168
4758.98 172
4759.14 175
4759.30 175
4759.45 172
4759.61 167
4759.77 158
4759.93 147
4760.09 135
4760.24 122
4760.40 110
4760.56 99
4760.72 91
4760.88 85
4761.04 80
4761.19 76
4761.35 71
4761.51 65
4761.67 59
4761.83 52
4761.98 45
4762.14 40
4762.30 38
4762.46 38
4762.62 41
4762.77 46
4762.93 52
4763.09 59
4763.25 65
4763.41 70
4763.57 71
4763.72 69
4763.88 65
4764.04 59
4764.20 51
4764.36 42
4764.51 34
4764.67 27
4764.83 22
4764.99 18
4765.15 15
4765.30 14
4765.46 14
4765.62 15
4765.78 17
4765.94 20
4766.10 24
4766.25 27
4766.41 30
4766.57 32
4766.73 33
4766.89 33
4767.04 31
4767.20 28
4767.36 24
4767.52 19
4767.68 13
4767.84 5
4767.99 0
4768.15 0
4768.31 0
4768.47 0
4768.63 0
4768.78 0
4768.94 0
4769.10 0
4769.26 5
4769.42 13
4769.58 20
4769.73 26
4769.89 32
4770.05 37
4770.21 43
4770.37 51
4770.53 61
4770.68 73
4770.84 86
4771.00 101
4771.16 114
4771.32 125
4771.48 132
4771.63 135
4771.79 132
4771.95 125
4772.11 115
4772.27 103
4772.42 90
4772.58 77
4772.74 66
4772.90 57
4773.06 50
4773.22 46
4773.37 44
4773.53 44
4773.69 44
4773.85 45
4774.01 47
4774.17 49
4774.32 53
4774.48 57
4774.64 63
4774.80 69
4774.96 76
4775.12 83
4775.27 89
4775.43 94
4775.59 99
4775.75 103
4775.91 108
4776.07 112
4776.22 116
4776.38 119
4776.54 120
4776.70 119
4776.86 117
4777.02 113
4777.17 110
4777.33 108
4777.49 107
4777.65 109
4777.81 111
4777.97 113
4778.12 116
4778.28 117
4778.44 117
4778.60 117
4778.76 116
4778.92 114
4779.07 112
4779.23 109
4779.39 105
4779.55 101
4779.71 95
4779.87 90
4780.03 87
4780.18 85
4780.34 87
4780.50 92
4780.66 101
4780.82 111
4780.98 123
4781.13 134
4781.29 145
4781.45 154
4781.61 161
4781.77 166
4781.93 169
4782.08 172
4782.24 175
4782.40 179
4782.56 186
4782.72 194
4782.88 203
4783.04 212
4783.19 221
4783.35 228
4783.51 234
4783.67 239
4783.83 242
4783.99 246
4784.14 250
4784.30 255
4784.46 262
4784.62 270
4784.78 282
4784.94 296
4785.10 314
4785.25 333
4785.41 352
4785.57 370
4785.73 386
4785.89 399
4786.05 408
4786.21 416
4786.36 423
4786.52 429
4786.68 434
4786.84 439
4787.00 442
4787.16 444
4787.31 444
4787.47 442
4787.63 440
4787.79 438
4787.95 437
4788.11 437
4788.27 439
4788.42 441
4788.58 443
4788.74 442
4788.90 439
4789.06 432
4789.22 422
4789.38 411
4789.53 400
4789.69 391
4789.85 386
4790.01 386
4790.17 390
4790.33 396
4790.49 403
4790.64 410
4790.80 415
4790.96 417
4791.12 416
4791.28 413
4791.44 409
4791.60 404
4791.75 399
4791.91 394
4792.07 389
4792.23 384
4792.39 379
4792.55 374
4792.71 369
4792.86 364
4793.02 360
4793.18 357
4793.34 355
4793.50 354
4793.66 351
4793.82 348
4793.98 342
4794.13 333
4794.29 322
4794.45 308
4794.61 292
4794.77 277
4794.93 262
4795.09 251
4795.24 244
4795.40 243
4795.56 247
4795.72 256
4795.88 269
4796.04 284
4796.20 299
4796.36 312
4796.51 322
4796.67 329
4796.83 330
4796.99 328
4797.15 323
4797.31 316
4797.47 308
4797.62 300
4797.78 293
4797.94 285
4798.10 276
4798.26 265
4798.42 253
4798.58 239
4798.74 224
4798.89 208
4799.05 194
4799.21 183
4799.37 174
4799.53 168
4799.69 165
4799.85 164
4800.01 164
4800.16 164
4800.32 164
4800.48 164
4800.64 165
4800.80 165
4800.96 165
4801.12 164
4801.28 162
4801.43 158
4801.59 153
4801.75 147
4801.91 140
4802.07 134
4802.23 129
4802.39 125
4802.55 123
4802.70 122
4802.86 121
4803.02 120
4803.18 118
4803.34 114
4803.50 110
4803.66 106
4803.82 102
4803.97 100
4804.13 99
4804.29 100
4804.45 104
4804.61 108
4804.77 114
4804.93 119
4805.09 123
4805.25 125
4805.40 125
4805.56 124
4805.72 122
4805.88 121
4806.04 120
4806.20 122
4806.36 125
4806.52 129
4806.67 134
4806.83 137
4806.99 140
4807.15 142
4807.31 143
4807.47 144
4807.63 144
4807.79 146
4807.95 148
4808.10 152
4808.26 156
4808.42 160
4808.58 163
4808.74 164
4808.90 164
4809.06 162
4809.22 159
4809.38 156
4809.53 154
4809.69 153
4809.85 153
4810.01 155
4810.17 158
4810.33 160
4810.49 161
4810.65 161
4810.81 160
4810.96 157
4811.12 153
4811.28 149
4811.44 145
4811.60 142
4811.76 138
4811.92 135
4812.08 131
4812.24 127
4812.40 121
4812.55 114
4812.71 106
4812.87 98
4813.03 92
4813.19 88
4813.35 86
4813.51 88
4813.67 93
4813.83 101
4813.98 109
4814.14 118
4814.30 126
4814.46 134
4814.62 141
4814.78 147
4814.94 152
4815.10 156
4815.26 159
4815.42 159
4815.57 157
4815.73 151
4815.89 144
4816.05 135
4816.21 125
4816.37 117
4816.53 110
4816.69 106
4816.85 105
4817.01 106
4817.16 110
4817.32 116
4817.48 124
4817.64 134
4817.80 145
4817.96 155
4818.12 165
4818.28 171
4818.44 174
4818.60 173
4818.76 168
4818.91 161
4819.07 152
4819.23 142
4819.39 134
4819.55 128
4819.71 123
4819.87 121
4820.03 119
4820.19 117
4820.35 115
4820.50 112
4820.66 108
4820.82 104
4820.98 100
4821.14 99
4821.30 99
4821.46 102
4821.62 106
4821.78 112
4821.94 117
4822.10 122
4822.25 127
4822.41 132
4822.57 136
4822.73 142
4822.89 149
4823.05 156
4823.21 164
4823.37 171
4823.53 176
4823.69 179
4823.85 179
4824.01 176
4824.16 171
4824.32 164
4824.48 156
4824.64 149
4824.80 144
4824.96 141
4825.12 141
4825.28 143
4825.44 147
4825.60 152
4825.76 157
4825.91 160
4826.07 161
4826.23 160
4826.39 156
4826.55 152
4826.71 145
4826.87 138
4827.03 129
4827.19 120
4827.35 110
4827.51 99
4827.67 90
4827.83 80
4827.98 72
4828.14 65
4828.30 59
4828.46 54
4828.62 51
4828.78 48
4828.94 46
4829.10 44
4829.26 42
4829.42 40
4829.58 38
4829.74 36
4829.89 36
4830.05 37
4830.21 40
4830.37 45
4830.53 53
4830.69 63
4830.85 74
4831.01 84
4831.17 92
4831.33 97
4831.49 98
4831.65 94
4831.81 88
4831.97 80
4832.12 72
4832.28 63
4832.44 57
4832.60 52
4832.76 47
4832.92 43
4833.08 39
4833.24 35
4833.40 31
4833.56 26
4833.72 21
4833.88 16
4834.04 12
4834.20 7
4834.35 2
4834.51 0
4834.67 0
4834.83 0
4834.99 0
4835.15 0
4835.31 0
4835.47 0
4835.63 0
4835.79 3
4835.95 11
4836.11 21
4836.27 31
4836.43 39
4836.59 45
4836.74 49
4836.90 51
4837.06 50
4837.22 49
4837.38 48
4837.54 48
4837.70 50
4837.86 53
4838.02 56
4838.18 59
4838.34 61
4838.50 62
4838.66 61
4838.82 60
4838.98 59
4839.14 58
4839.29 58
4839.45 58
4839.61 60
4839.77 62
4839.93 65
4840.09 69
4840.25 75
4840.41 80
4840.57 85
4840.73 88
4840.89 90
4841.05 88
4841.21 84
4841.37 77
4841.53 71
4841.69 64
4841.84 58
4842.00 55
4842.16 53
4842.32 53
4842.48 54
4842.64 55
4842.80 56
4842.96 58
4843.12 59
4843.28 61
4843.44 64
4843.60 69
4843.76 76
4843.92 85
4844.08 96
4844.24 107
4844.40 117
4844.56 126
4844.72 132
4844.87 136
4845.03 138
4845.19 139
4845.35 141
4845.51 145
4845.67 149
4845.83 155
4845.99 161
4846.15 167
4846.31 170
4846.47 171
4846.63 170
4846.79 167
4846.95 164
4847.11 162
4847.27 164
4847.43 169
4847.59 178
4847.75 189
4847.91 200
4848.06 209
4848.22 215
4848.38 215
4848.54 212
4848.70 206
4848.86 198
4849.02 192
4849.18 187
4849.34 185
4849.50 185
4849.66 188
4849.82 192
4849.98 196
4850.14 201
4850.30 205
4850.46 208
4850.62 210
4850.78 209
4850.94 207
4851.10 202
4851.26 196
4851.42 190
4851.58 186
4851.73 185
4851.89 188
4852.05 194
4852.21 204
4852.37 216
4852.53 230
4852.69 244
4852.85 257
4853.01 270
4853.17 281
4853.33 290
4853.49 298
4853.65 305
4853.81 311
4853.97 317
4854.13 324
4854.29 331
4854.45 339
4854.61 346
4854.77 352
4854.93 356
4855.09 359
4855.25 360
4855.41 361
4855.57 364
4855.73 369
4855.89 377
4856.04 386
4856.20 396
4856.36 404
4856.52 410
4856.68 415
4856.84 419
4857.00 424
4857.16 432
4857.32 443
4857.48 457
4857.64 474
4857.80 491
4857.96 507
4858.12 522
4858.28 536
4858.44 548
4858.60 560
4858.76 572
4858.92 585
4859.08 601
4859.24 619
4859.40 640
4859.56 665
4859.72 693
4859.88 726
4860.04 761
4860.20 798
4860.36 836
4860.52 875
4860.68 914
4860.84 953
4861.00 993
4861.16 1034
4861.32 1076
4861.48 1118
4861.63 1158
4861.79 1195
4861.95 1228
4862.11 1256
4862.27 1277
4862.43 1293
4862.59 1304
4862.75 1311
4862.91 1317
4863.07 1322
4863.23 1329
4863.39 1339
4863.55 1349
4863.71 1361
4863.87 1372
4864.03 1382
4864.19 1390
4864.35 1396
4864.51 1397
4864.67 1395
4864.83 1387
4864.99 1375
4865.15 1356
4865.31 1333
4865.47 1306
4865.63 1277
4865.79 1246
4865.95 1216
4866.11 1184
4866.27 1151
4866.43 1117
4866.59 1082
4866.75 1045
4866.91 1010
4867.07 977
4867.23 948
4867.39 923
4867.55 902
4867.71 884
4867.87 867
4868.03 850
4868.19 831
4868.35 811
4868.51 788
4868.67 763
4868.83 735
4868.99 705
4869.15 673
4869.31 641
4869.47 610
4869.63 583
4869.79 559
4869.95 540
4870.11 525
4870.27 513
4870.43 502
4870.59 490
4870.75 477
4870.91 463
4871.07 447
4871.23 431
4871.39 416
4871.54 403
4871.70 392
4871.86 383
4872.02 375
4872.18 367
4872.34 359
4872.50 350
4872.66 341
4872.82 331
4872.98 322
4873.14 313
4873.30 306
4873.46 301
4873.62 297
4873.78 293
4873.94 290
4874.10 287
4874.26 284
4874.42 281
4874.58 278
4874.74 276
4874.90 274
4875.06 271
4875.22 268
4875.38 265
4875.54 260
4875.70 256
4875.86 252
4876.02 249
4876.18 246
4876.34 245
4876.50 245
4876.66 245
4876.82 244
4876.98 241
4877.14 237
4877.30 230
4877.46 221
4877.62 209
4877.78 196
4877.94 182
4878.10 168
4878.26 154
4878.42 143
4878.58 133
4878.74 126
4878.90 122
4879.06 120
4879.22 119
4879.38 119
4879.54 119
4879.70 118
4879.86 116
4880.02 112
4880.18 108
4880.34 103
4880.50 100
4880.66 97
4880.82 97
4880.99 98
4881.15 100
4881.31 104
4881.47 107
4881.63 110
4881.79 111
4881.95 111
4882.11 109
4882.27 106
4882.43 102
4882.59 98
4882.75 95
4882.91 93
4883.07 93
4883.23 94
4883.39 97
4883.55 100
4883.71 103
4883.87 106
4884.03 107
4884.19 107
4884.35 105
4884.51 100
4884.67 94
4884.83 88
4884.99 81
4885.15 74
4885.31 69
4885.47 64
4885.63 61
4885.79 57
4885.95 51
4886.11 45
4886.27 37
4886.43 30
4886.59 24
4886.75 21
4886.91 23
4887.07 29
4887.23 38
4887.39 51
4887.55 65
4887.71 78
4887.87 91
4888.03 102
4888.19 110
4888.35 117
4888.51 122
4888.67 126
4888.83 128
4888.99 131
4889.15 133
4889.31 135
4889.47 138
4889.63 141
4889.79 144
4889.95 144
4890.11 142
4890.27 137
4890.43 130
4890.59 120
4890.75 109
4890.91 98
4891.08 89
4891.24 81
4891.40 76
4891.56 73
4891.72 74
4891.88 79
4892.04 87
4892.20 98
4892.36 111
4892.52 125
4892.68 140
4892.84 153
4893.00 165
4893.16 174
4893.32 180
4893.48 183
4893.64 184
4893.80 183
4893.96 180
4894.12 178
4894.28 177
4894.44 179
4894.60 185
4894.76 193
4894.92 204
4895.08 215
4895.24 225
4895.40 234
4895.56 240
4895.72 244
4895.88 246
4896.04 247
4896.20 247
4896.36 245
4896.52 241
4896.69 234
4896.85 226
4897.01 216
4897.17 206
4897.33 199
4897.49 194
4897.65 194
4897.81 198
4897.97 205
4898.13 212
4898.29 218
4898.45 221
4898.61 220
4898.77 217
4898.93 211
4899.09 205
4899.25 200
4899.41 196
4899.57 195
4899.73 195
4899.89 196
4900.05 197
4900.21 197
4900.37 198
4900.53 198
4900.69 199
4900.85 201
4901.02 203
4901.18 206
4901.34 209
4901.50 210
4901.66 208
4901.82 204
4901.98 196
4902.14 187
4902.30 176
4902.46 166
4902.62 157
4902.78 150
4902.94 146
4903.10 145
4903.26 146
4903.42 149
4903.58 152
4903.74 154
4903.90 155
4904.06 153
4904.22 149
4904.38 144
[truncated: 729,253 more chars]
