# Supplementary material for: Methylobacterium Species Promoting Rice and Barley Growth and Interaction Specificity Revealed with Whole-Cell Matrix-Assisted Laser Desorption / Ionization-Time-of-Flight Mass Spectrometry (MALDI-TOF/MS) Analysis
Source: PLoS One. 2015 Jun 8;10(6):e0129509. doi: 10.1371/journal.pone.0129509 (PMC4460032; doi:10.1371/journal.pone.0129509)
Supplement: S2 Data — (ZIP) [file pone.0129509.s002.zip › Supplementary data 2 (ms from inoculated rice)/66g-9.txt]

783.12 0
783.18 0
783.25 0
783.31 0
783.37 0
783.44 0
783.50 0
783.57 0
783.63 0
783.69 0
783.76 0
783.82 0
783.89 0
783.95 0
784.01 0
784.08 0
784.14 0
784.21 0
784.27 0
784.33 0
784.40 0
784.46 0
784.53 0
784.59 0
784.65 0
784.72 0
784.78 0
784.85 0
784.91 0
784.97 0
785.04 0
785.10 0
785.17 0
785.23 0
785.30 0
785.36 0
785.42 0
785.49 0
785.55 0
785.62 0
785.68 0
785.74 0
785.81 0
785.87 0
785.94 0
786.00 0
786.06 0
786.13 0
786.19 0
786.26 0
786.32 0
786.38 0
786.45 0
786.51 0
786.58 0
786.64 0
786.71 0
786.77 0
786.83 0
786.90 0
786.96 0
787.03 0
787.09 0
787.15 0
787.22 0
787.28 0
787.35 0
787.41 0
787.47 0
787.54 0
787.60 0
787.67 0
787.73 0
787.80 0
787.86 0
787.92 0
787.99 0
788.05 0
788.12 0
788.18 0
788.24 0
788.31 0
788.37 0
788.44 0
788.50 0
788.57 0
788.63 0
788.69 0
788.76 0
788.82 0
788.89 0
788.95 0
789.02 0
789.08 0
789.14 0
789.21 0
789.27 0
789.34 0
789.40 0
789.46 0
789.53 0
789.59 0
789.66 0
789.72 0
789.79 0
789.85 0
789.91 0
789.98 0
790.04 0
790.11 0
790.17 0
790.24 0
790.30 0
790.36 0
790.43 0
790.49 0
790.56 0
790.62 0
790.69 0
790.75 0
790.81 0
790.88 0
790.94 0
791.01 0
791.07 0
791.14 0
791.20 0
791.26 0
791.33 0
791.39 0
791.46 0
791.52 0
791.59 0
791.65 0
791.71 0
791.78 0
791.84 0
791.91 0
791.97 0
792.04 0
792.10 0
792.16 0
792.23 0
792.29 0
792.36 0
792.42 0
792.49 0
792.55 0
792.62 0
792.68 0
792.74 0
792.81 0
792.87 0
792.94 0
793.00 0
793.07 0
793.13 0
793.19 0
793.26 0
793.32 0
793.39 0
793.45 0
793.52 0
793.58 0
793.65 0
793.71 0
793.77 0
793.84 0
793.90 0
793.97 0
794.03 0
794.10 0
794.16 0
794.22 0
794.29 0
794.35 0
794.42 0
794.48 0
794.55 0
794.61 0
794.68 0
794.74 0
794.80 0
794.87 0
794.93 0
795.00 0
795.06 0
795.13 0
795.19 0
795.26 0
795.32 0
795.38 0
795.45 0
795.51 0
795.58 0
795.64 0
795.71 0
795.77 0
795.84 0
795.90 0
795.97 0
796.03 0
796.09 0
796.16 0
796.22 0
796.29 0
796.35 0
796.42 0
796.48 0
796.55 0
796.61 0
796.67 0
796.74 0
796.80 0
796.87 0
796.93 0
797.00 0
797.06 0
797.13 0
797.19 0
797.26 0
797.32 0
797.38 0
797.45 0
797.51 0
797.58 0
797.64 0
797.71 0
797.77 0
797.84 0
797.90 0
797.97 0
798.03 0
798.10 0
798.16 0
798.22 0
798.29 0
798.35 0
798.42 0
798.48 0
798.55 0
798.61 0
798.68 0
798.74 0
798.81 0
798.87 0
798.93 0
799.00 0
799.06 0
799.13 0
799.19 0
799.26 0
799.32 0
799.39 0
799.45 0
799.52 0
799.58 0
799.65 0
799.71 0
799.78 0
799.84 0
799.90 0
799.97 0
800.03 0
800.10 0
800.16 0
800.23 0
800.29 0
800.36 0
800.42 0
800.49 0
800.55 0
800.62 0
800.68 0
800.75 0
800.81 0
800.87 0
800.94 0
801.00 0
801.07 0
801.13 0
801.20 0
801.26 0
801.33 0
801.39 0
801.46 0
801.52 0
801.59 0
801.65 0
801.72 0
801.78 0
801.85 0
801.91 0
801.97 0
802.04 0
802.10 0
802.17 0
802.23 0
802.30 0
802.36 0
802.43 0
802.49 0
802.56 0
802.62 0
802.69 0
802.75 0
802.82 0
802.88 0
802.95 0
803.01 0
803.08 0
803.14 0
803.21 0
803.27 0
803.33 0
803.40 0
803.46 0
803.53 0
803.59 0
803.66 0
803.72 0
803.79 0
803.85 0
803.92 0
803.98 0
804.05 0
804.11 0
804.18 0
804.24 0
804.31 0
804.37 0
804.44 0
804.50 0
804.57 0
804.63 0
804.70 0
804.76 0
804.83 0
804.89 0
804.96 0
805.02 0
805.09 0
805.15 0
805.21 0
805.28 0
805.34 0
805.41 0
805.47 0
805.54 0
805.60 0
805.67 0
805.73 0
805.80 0
805.86 0
805.93 0
805.99 0
806.06 0
806.12 0
806.19 0
806.25 0
806.32 1
806.38 1
806.45 2
806.51 2
806.58 3
806.64 3
806.71 2
806.77 2
806.84 2
806.90 1
806.97 0
807.03 0
807.10 0
807.16 0
807.23 0
807.29 0
807.36 0
807.42 1
807.49 1
807.55 1
807.62 1
807.68 1
807.75 1
807.81 1
807.88 0
807.94 0
808.01 0
808.07 0
808.14 0
808.20 1
808.27 2
808.33 3
808.40 4
808.46 5
808.53 5
808.59 5
808.66 4
808.72 3
808.79 2
808.85 2
808.92 1
808.98 1
809.05 1
809.11 1
809.18 1
809.24 1
809.31 1
809.37 1
809.44 1
809.50 1
809.57 1
809.63 0
809.70 0
809.76 0
809.83 0
809.89 0
809.96 0
810.02 0
810.09 0
810.15 0
810.22 0
810.28 0
810.35 0
810.41 0
810.48 0
810.54 0
810.61 0
810.67 0
810.74 0
810.80 0
810.87 1
810.93 1
811.00 1
811.06 2
811.13 2
811.19 2
811.26 2
811.32 1
811.39 1
811.45 1
811.52 1
811.58 0
811.65 0
811.72 1
811.78 1
811.85 1
811.91 1
811.98 1
812.04 1
812.11 0
812.17 0
812.24 0
812.30 0
812.37 0
812.43 0
812.50 0
812.56 0
812.63 0
812.69 0
812.76 0
812.82 0
812.89 0
812.95 0
813.02 0
813.08 0
813.15 0
813.21 0
813.28 0
813.34 1
813.41 1
813.47 1
813.54 2
813.60 2
813.67 3
813.74 3
813.80 3
813.87 2
813.93 2
814.00 1
814.06 1
814.13 0
814.19 0
814.26 0
814.32 0
814.39 1
814.45 1
814.52 1
814.58 1
814.65 1
814.71 1
814.78 0
814.84 0
814.91 0
814.97 0
815.04 0
815.11 0
815.17 0
815.24 0
815.30 0
815.37 0
815.43 0
815.50 0
815.56 0
815.63 0
815.69 0
815.76 0
815.82 0
815.89 0
815.95 0
816.02 0
816.08 0
816.15 0
816.22 0
816.28 1
816.35 1
816.41 1
816.48 1
816.54 2
816.61 1
816.67 1
816.74 1
816.80 1
816.87 0
816.93 0
817.00 0
817.06 0
817.13 0
817.20 0
817.26 0
817.33 0
817.39 0
817.46 0
817.52 0
817.59 0
817.65 0
817.72 0
817.78 0
817.85 0
817.91 0
817.98 0
818.05 0
818.11 0
818.18 0
818.24 0
818.31 0
818.37 1
818.44 1
818.50 1
818.57 1
818.63 1
818.70 1
818.76 1
818.83 0
818.90 0
818.96 1
819.03 1
819.09 1
819.16 1
819.22 1
819.29 1
819.35 1
819.42 1
819.48 0
819.55 0
819.62 0
819.68 0
819.75 0
819.81 0
819.88 0
819.94 0
820.01 0
820.07 0
820.14 0
820.20 0
820.27 0
820.34 0
820.40 0
820.47 0
820.53 0
820.60 0
820.66 0
820.73 0
820.79 0
820.86 0
820.92 0
820.99 0
821.06 0
821.12 0
821.19 0
821.25 0
821.32 0
821.38 0
821.45 0
821.51 0
821.58 0
821.65 0
821.71 0
821.78 0
821.84 0
821.91 0
821.97 0
822.04 0
822.10 0
822.17 0
822.24 0
822.30 0
822.37 0
822.43 0
822.50 0
822.56 0
822.63 0
822.69 0
822.76 0
822.83 0
822.89 0
822.96 0
823.02 0
823.09 0
823.15 0
823.22 0
823.28 0
823.35 0
823.42 0
823.48 0
823.55 0
823.61 0
823.68 0
823.74 0
823.81 0
823.87 0
823.94 0
824.01 0
824.07 0
824.14 0
824.20 0
824.27 1
824.33 1
824.40 1
824.47 1
824.53 1
824.60 0
824.66 0
824.73 0
824.79 0
824.86 0
824.92 0
824.99 0
825.06 0
825.12 0
825.19 0
825.25 0
825.32 0
825.38 0
825.45 0
825.52 0
825.58 0
825.65 0
825.71 0
825.78 0
825.84 0
825.91 0
825.98 0
826.04 0
826.11 0
826.17 0
826.24 0
826.30 0
826.37 0
826.44 0
826.50 0
826.57 0
826.63 0
826.70 0
826.76 0
826.83 0
826.90 0
826.96 0
827.03 0
827.09 0
827.16 0
827.22 0
827.29 0
827.36 0
827.42 0
827.49 0
827.55 0
827.62 0
827.68 0
827.75 0
827.82 0
827.88 0
827.95 0
828.01 0
828.08 0
828.15 0
828.21 0
828.28 0
828.34 0
828.41 0
828.47 0
828.54 0
828.61 0
828.67 0
828.74 1
828.80 1
828.87 1
828.94 1
829.00 1
829.07 0
829.13 0
829.20 0
829.26 0
829.33 0
829.40 0
829.46 0
829.53 0
829.59 0
829.66 0
829.73 0
829.79 0
829.86 0
829.92 0
829.99 0
830.05 0
830.12 0
830.19 0
830.25 0
830.32 0
830.38 0
830.45 0
830.52 0
830.58 0
830.65 0
830.71 1
830.78 1
830.84 1
830.91 1
830.98 1
831.04 1
831.11 1
831.17 0
831.24 0
831.31 0
831.37 0
831.44 0
831.50 0
831.57 0
831.64 0
831.70 0
831.77 0
831.83 0
831.90 0
831.97 0
832.03 0
832.10 0
832.16 0
832.23 0
832.30 0
832.36 0
832.43 0
832.49 0
832.56 0
832.63 0
832.69 0
832.76 0
832.82 0
832.89 0
832.95 0
833.02 0
833.09 0
833.15 0
833.22 0
833.28 0
833.35 0
833.42 0
833.48 0
833.55 0
833.61 0
833.68 0
833.75 0
833.81 0
833.88 0
833.94 0
834.01 0
834.08 0
834.14 0
834.21 0
834.28 1
834.34 1
834.41 1
834.47 1
834.54 1
834.61 1
834.67 0
834.74 0
834.80 0
834.87 0
834.94 0
835.00 0
835.07 0
835.13 0
835.20 0
835.27 0
835.33 0
835.40 0
835.46 0
835.53 0
835.60 0
835.66 0
835.73 0
835.79 0
835.86 0
835.93 0
835.99 0
836.06 0
836.13 0
836.19 0
836.26 0
836.32 0
836.39 0
836.46 0
836.52 0
836.59 0
836.65 0
836.72 0
836.79 0
836.85 1
836.92 1
836.98 1
837.05 1
837.12 1
837.18 1
837.25 0
837.32 0
837.38 0
837.45 0
837.51 0
837.58 0
837.65 0
837.71 0
837.78 0
837.84 0
837.91 0
837.98 0
838.04 0
838.11 0
838.18 0
838.24 0
838.31 0
838.37 0
838.44 0
838.51 0
838.57 0
838.64 0
838.71 0
838.77 0
838.84 0
838.90 0
838.97 0
839.04 0
839.10 0
839.17 0
839.23 0
839.30 0
839.37 0
839.43 0
839.50 0
839.57 0
839.63 0
839.70 0
839.76 0
839.83 0
839.90 0
839.96 0
840.03 0
840.10 0
840.16 0
840.23 0
840.29 0
840.36 0
840.43 0
840.49 0
840.56 0
840.63 0
840.69 0
840.76 0
840.83 0
840.89 0
840.96 0
841.02 0
841.09 0
841.16 0
841.22 0
841.29 0
841.36 0
841.42 0
841.49 0
841.55 0
841.62 1
841.69 1
841.75 1
841.82 1
841.89 1
841.95 1
842.02 1
842.09 1
842.15 1
842.22 1
842.28 1
842.35 1
842.42 0
842.48 0
842.55 0
842.62 0
842.68 1
842.75 1
842.81 1
842.88 1
842.95 1
843.01 1
843.08 1
843.15 1
843.21 1
843.28 1
843.35 0
843.41 0
843.48 0
843.55 1
843.61 1
843.68 1
843.74 1
843.81 1
843.88 1
843.94 1
844.01 1
844.08 1
844.14 1
844.21 1
844.28 1
844.34 1
844.41 1
844.48 1
844.54 1
844.61 1
844.67 1
844.74 1
844.81 1
844.87 1
844.94 1
845.01 1
845.07 1
845.14 1
845.21 1
845.27 1
845.34 0
845.41 0
845.47 0
845.54 0
845.60 0
845.67 0
845.74 0
845.80 0
845.87 0
845.94 0
846.00 0
846.07 1
846.14 1
846.20 1
846.27 1
846.34 1
846.40 1
846.47 1
846.54 1
846.60 0
846.67 0
846.74 0
846.80 0
846.87 0
846.93 0
847.00 0
847.07 1
847.13 1
847.20 1
847.27 1
847.33 1
847.40 0
847.47 0
847.53 0
847.60 0
847.67 0
847.73 0
847.80 1
847.87 1
847.93 1
848.00 1
848.07 0
848.13 0
848.20 0
848.27 0
848.33 0
848.40 0
848.47 0
848.53 0
848.60 0
848.67 0
848.73 0
848.80 0
848.87 0
848.93 0
849.00 0
849.07 0
849.13 0
849.20 0
849.27 0
849.33 0
849.40 1
849.47 1
849.53 1
849.60 1
849.66 1
849.73 0
849.80 0
849.86 0
849.93 0
850.00 0
850.06 0
850.13 0
850.20 0
850.26 0
850.33 0
850.40 0
850.46 0
850.53 1
850.60 1
850.66 1
850.73 1
850.80 1
850.86 1
850.93 1
851.00 1
851.06 1
851.13 0
851.20 0
851.26 0
851.33 0
851.40 0
851.47 0
851.53 0
851.60 0
851.67 0
851.73 0
851.80 0
851.87 0
851.93 0
852.00 0
852.07 0
852.13 0
852.20 0
852.27 0
852.33 0
852.40 0
852.47 0
852.53 0
852.60 0
852.67 0
852.73 0
852.80 0
852.87 0
852.93 0
853.00 0
853.07 0
853.13 0
853.20 0
853.27 0
853.33 0
853.40 0
853.47 0
853.53 0
853.60 0
853.67 0
853.73 0
853.80 0
853.87 0
853.94 0
854.00 0
854.07 0
854.14 0
854.20 0
854.27 0
854.34 0
854.40 0
854.47 0
854.54 0
854.60 0
854.67 0
854.74 0
854.80 0
854.87 0
854.94 0
855.00 0
855.07 0
855.14 0
855.20 1
855.27 1
855.34 1
855.41 1
855.47 1
855.54 0
855.61 0
855.67 0
855.74 0
855.81 0
855.87 0
855.94 0
856.01 0
856.07 0
856.14 0
856.21 0
856.27 0
856.34 0
856.41 0
856.48 0
856.54 0
856.61 0
856.68 0
856.74 0
856.81 0
856.88 0
856.94 0
857.01 0
857.08 0
857.14 0
857.21 0
857.28 0
857.35 0
857.41 0
857.48 0
857.55 0
857.61 0
857.68 0
857.75 0
857.81 0
857.88 0
857.95 0
858.02 0
858.08 0
858.15 0
858.22 0
858.28 0
858.35 0
858.42 0
858.48 0
858.55 0
858.62 0
858.69 0
858.75 0
858.82 0
858.89 0
858.95 0
859.02 0
859.09 0
859.15 0
859.22 0
859.29 0
859.36 0
859.42 0
859.49 0
859.56 0
859.62 0
859.69 0
859.76 0
859.82 0
859.89 0
859.96 0
860.03 0
860.09 0
860.16 0
860.23 0
860.29 0
860.36 0
860.43 0
860.49 0
860.56 0
860.63 0
860.70 0
860.76 0
860.83 0
860.90 0
860.96 1
861.03 1
861.10 1
861.17 1
861.23 1
861.30 0
861.37 0
861.43 0
861.50 1
861.57 1
861.64 1
861.70 0
861.77 0
861.84 0
861.90 0
861.97 0
862.04 0
862.11 0
862.17 0
862.24 0
862.31 0
862.37 0
862.44 0
862.51 0
862.57 0
862.64 0
862.71 1
862.78 1
862.84 0
862.91 0
862.98 0
863.05 0
863.11 0
863.18 0
863.25 0
863.31 0
863.38 0
863.45 0
863.52 0
863.58 0
863.65 0
863.72 0
863.78 0
863.85 0
863.92 0
863.99 0
864.05 0
864.12 0
864.19 0
864.25 0
864.32 0
864.39 0
864.46 0
864.52 0
864.59 0
864.66 0
864.72 0
864.79 0
864.86 0
864.93 0
864.99 0
865.06 0
865.13 0
865.20 0
865.26 0
865.33 0
865.40 0
865.46 0
865.53 0
865.60 0
865.67 0
865.73 0
865.80 0
865.87 0
865.94 0
866.00 0
866.07 0
866.14 0
866.20 0
866.27 0
866.34 0
866.41 0
866.47 0
866.54 0
866.61 0
866.68 0
866.74 0
866.81 0
866.88 0
866.94 0
867.01 0
867.08 0
867.15 0
867.21 0
867.28 0
867.35 0
867.42 0
867.48 0
867.55 0
867.62 0
867.69 0
867.75 0
867.82 0
867.89 0
867.95 0
868.02 0
868.09 0
868.16 0
868.22 0
868.29 0
868.36 0
868.43 0
868.49 0
868.56 0
868.63 0
868.70 0
868.76 0
868.83 0
868.90 0
868.97 0
869.03 0
869.10 0
869.17 0
869.24 0
869.30 0
869.37 0
869.44 0
869.50 1
869.57 1
869.64 1
869.71 1
869.77 1
869.84 1
869.91 1
869.98 1
870.04 0
870.11 0
870.18 0
870.25 0
870.31 0
870.38 0
870.45 0
870.52 0
870.58 0
870.65 0
870.72 0
870.79 0
870.85 0
870.92 0
870.99 0
871.06 0
871.12 0
871.19 0
871.26 0
871.33 0
871.39 0
871.46 0
871.53 0
871.60 0
871.66 0
871.73 0
871.80 0
871.87 0
871.93 0
872.00 0
872.07 0
872.14 0
872.20 0
872.27 0
872.34 0
872.41 0
872.47 0
872.54 0
872.61 0
872.68 1
872.74 1
872.81 1
872.88 0
872.95 0
873.01 0
873.08 0
873.15 0
873.22 0
873.28 0
873.35 0
873.42 0
873.49 0
873.55 0
873.62 0
873.69 0
873.76 0
873.82 0
873.89 0
873.96 0
874.03 1
874.09 1
874.16 1
874.23 1
874.30 1
874.37 0
874.43 0
874.50 0
874.57 0
874.64 0
874.70 0
874.77 0
874.84 0
874.91 0
874.97 0
875.04 0
875.11 0
875.18 0
875.24 0
875.31 0
875.38 0
875.45 0
875.51 0
875.58 0
875.65 0
875.72 0
875.79 0
875.85 0
875.92 0
875.99 0
876.06 0
876.12 0
876.19 0
876.26 0
876.33 0
876.39 0
876.46 0
876.53 0
876.60 0
876.67 0
876.73 0
876.80 0
876.87 0
876.94 0
877.00 0
877.07 0
877.14 0
877.21 0
877.27 0
877.34 0
877.41 0
877.48 0
877.55 0
877.61 0
877.68 0
877.75 0
877.82 0
877.88 0
877.95 0
878.02 0
878.09 0
878.16 0
878.22 0
878.29 0
878.36 0
878.43 0
878.49 0
878.56 0
878.63 0
878.70 0
878.76 0
878.83 0
878.90 0
878.97 0
879.04 0
879.10 0
879.17 0
879.24 0
879.31 0
879.38 0
879.44 0
879.51 0
879.58 0
879.65 0
879.71 0
879.78 0
879.85 0
879.92 0
879.99 0
880.05 0
880.12 0
880.19 0
880.26 0
880.32 0
880.39 0
880.46 0
880.53 0
880.60 0
880.66 0
880.73 0
880.80 0
880.87 0
880.94 0
881.00 0
881.07 0
881.14 0
881.21 0
881.27 0
881.34 0
881.41 0
881.48 0
881.55 0
881.61 0
881.68 0
881.75 0
881.82 0
881.89 0
881.95 0
882.02 0
882.09 0
882.16 0
882.22 0
882.29 0
882.36 0
882.43 0
882.50 0
882.56 0
882.63 0
882.70 0
882.77 0
882.84 0
882.90 0
882.97 0
883.04 0
883.11 0
883.18 0
883.24 0
883.31 0
883.38 0
883.45 0
883.52 0
883.58 0
883.65 0
883.72 0
883.79 0
883.86 0
883.92 0
883.99 0
884.06 0
884.13 0
884.20 0
884.26 0
884.33 0
884.40 0
884.47 0
884.54 0
884.60 0
884.67 0
884.74 0
884.81 0
884.88 0
884.94 0
885.01 0
885.08 0
885.15 0
885.22 0
885.28 0
885.35 1
885.42 1
885.49 1
885.56 1
885.62 0
885.69 0
885.76 0
885.83 0
885.90 0
885.96 0
886.03 0
886.10 0
886.17 0
886.24 0
886.30 0
886.37 0
886.44 0
886.51 0
886.58 0
886.64 0
886.71 0
886.78 0
886.85 0
886.92 0
886.98 0
887.05 1
887.12 0
887.19 0
887.26 0
887.33 0
887.39 0
887.46 0
887.53 0
887.60 0
887.67 0
887.73 0
887.80 0
887.87 0
887.94 0
888.01 0
888.07 0
888.14 0
888.21 0
888.28 0
888.35 0
888.42 0
888.48 0
888.55 0
888.62 0
888.69 0
888.76 0
888.82 0
888.89 0
888.96 0
889.03 0
889.10 0
889.16 0
889.23 0
889.30 0
889.37 0
889.44 0
889.51 0
889.57 0
889.64 0
889.71 0
889.78 0
889.85 0
889.91 0
889.98 0
890.05 0
890.12 0
890.19 0
890.26 0
890.32 0
890.39 0
890.46 0
890.53 0
890.60 0
890.67 0
890.73 0
890.80 0
890.87 0
890.94 0
891.01 0
891.07 0
891.14 0
891.21 0
891.28 0
891.35 0
891.42 0
891.48 0
891.55 0
891.62 0
891.69 0
891.76 0
891.83 0
891.89 0
891.96 0
892.03 0
892.10 0
892.17 0
892.24 0
892.30 0
892.37 0
892.44 0
892.51 0
892.58 0
892.65 0
892.71 0
892.78 0
892.85 0
892.92 0
892.99 0
893.05 0
893.12 0
893.19 0
893.26 0
893.33 0
893.40 0
893.46 0
893.53 0
893.60 0
893.67 0
893.74 0
893.81 0
893.87 0
893.94 0
894.01 0
894.08 0
894.15 0
894.22 0
894.29 0
894.35 0
894.42 0
894.49 1
894.56 1
894.63 1
894.70 1
894.76 0
894.83 0
894.90 0
894.97 0
895.04 0
895.11 0
895.17 0
895.24 0
895.31 0
895.38 0
895.45 1
895.52 1
895.58 0
895.65 0
895.72 0
895.79 0
895.86 0
895.93 0
896.00 0
896.06 0
896.13 0
896.20 0
896.27 0
896.34 0
896.41 0
896.47 0
896.54 0
896.61 0
896.68 0
896.75 0
896.82 0
896.89 0
896.95 0
897.02 0
897.09 0
897.16 0
897.23 0
897.30 0
897.36 0
897.43 0
897.50 0
897.57 0
897.64 0
897.71 0
897.78 0
897.84 0
897.91 0
897.98 0
898.05 0
898.12 0
898.19 0
898.25 0
898.32 0
898.39 0
898.46 0
898.53 0
898.60 0
898.67 0
898.73 0
898.80 0
898.87 0
898.94 0
899.01 0
899.08 0
899.15 0
899.21 0
899.28 0
899.35 0
899.42 0
899.49 0
899.56 0
899.63 0
899.69 0
899.76 0
899.83 0
899.90 0
899.97 0
900.04 0
900.11 0
900.17 0
900.24 0
900.31 0
900.38 1
900.45 1
900.52 0
900.59 0
900.65 0
900.72 0
900.79 0
900.86 0
900.93 0
901.00 0
901.07 0
901.14 0
901.20 0
901.27 0
901.34 0
901.41 0
901.48 0
901.55 0
901.62 0
901.68 0
901.75 0
901.82 0
901.89 0
901.96 0
902.03 0
902.10 0
902.16 0
902.23 0
902.30 0
902.37 0
902.44 0
902.51 0
902.58 0
902.65 0
902.71 0
902.78 0
902.85 0
902.92 0
902.99 0
903.06 0
903.13 0
903.20 0
903.26 0
903.33 0
903.40 0
903.47 0
903.54 0
903.61 0
903.68 0
903.75 0
903.81 0
903.88 0
903.95 0
904.02 0
904.09 0
904.16 0
904.23 0
904.29 0
904.36 1
904.43 1
904.50 1
904.57 1
904.64 1
904.71 1
904.78 0
904.85 0
904.91 0
904.98 0
905.05 0
905.12 0
905.19 0
905.26 0
905.33 0
905.40 0
905.46 0
905.53 0
905.60 0
905.67 0
905.74 0
905.81 0
905.88 0
905.95 0
906.01 0
906.08 0
906.15 0
906.22 0
906.29 0
906.36 0
906.43 0
906.50 1
906.57 0
906.63 0
906.70 0
906.77 0
906.84 0
906.91 0
906.98 0
907.05 0
907.12 0
907.18 0
907.25 0
907.32 0
907.39 0
907.46 0
907.53 0
907.60 0
907.67 0
907.74 0
907.80 0
907.87 0
907.94 0
908.01 0
908.08 0
908.15 0
908.22 0
908.29 1
908.36 1
908.42 1
908.49 1
908.56 1
908.63 1
908.70 0
908.77 0
908.84 0
908.91 0
908.98 0
909.05 0
909.11 0
909.18 0
909.25 0
909.32 0
909.39 0
909.46 0
909.53 0
909.60 0
909.67 0
909.73 1
909.80 1
909.87 1
909.94 1
910.01 0
910.08 0
910.15 0
910.22 0
910.29 0
910.36 0
910.42 0
910.49 0
910.56 0
910.63 0
910.70 0
910.77 0
910.84 0
910.91 0
910.98 0
911.05 0
911.11 0
911.18 0
911.25 0
911.32 0
911.39 0
911.46 0
911.53 0
911.60 0
911.67 0
911.74 0
911.80 0
911.87 0
911.94 0
912.01 0
912.08 0
912.15 0
912.22 0
912.29 0
912.36 0
912.43 0
912.49 0
912.56 0
912.63 0
912.70 0
912.77 0
912.84 0
912.91 0
912.98 0
913.05 0
913.12 0
913.19 0
913.25 0
913.32 0
913.39 0
913.46 0
913.53 0
913.60 0
913.67 0
913.74 0
913.81 0
913.88 0
913.95 0
914.01 0
914.08 0
914.15 0
914.22 0
914.29 0
914.36 0
914.43 0
914.50 0
914.57 0
914.64 0
914.71 0
914.78 0
914.84 0
914.91 0
914.98 0
915.05 0
915.12 0
915.19 1
915.26 1
915.33 0
915.40 0
915.47 0
915.54 0
915.61 0
915.67 0
915.74 0
915.81 0
915.88 0
915.95 0
916.02 0
916.09 1
916.16 1
916.23 1
916.30 1
916.37 1
916.44 1
916.50 1
916.57 0
916.64 0
916.71 0
916.78 0
916.85 0
916.92 0
916.99 0
917.06 0
917.13 0
917.20 0
917.27 0
917.34 0
917.40 0
917.47 0
917.54 0
917.61 0
917.68 0
917.75 0
917.82 0
917.89 0
917.96 0
918.03 0
918.10 0
918.17 0
918.24 0
918.31 0
918.37 0
918.44 0
918.51 0
918.58 0
918.65 0
918.72 0
918.79 0
918.86 0
918.93 0
919.00 0
919.07 0
919.14 0
919.21 0
919.28 0
919.34 0
919.41 0
919.48 0
919.55 0
919.62 1
919.69 1
919.76 1
919.83 1
919.90 1
919.97 1
920.04 0
920.11 0
920.18 0
920.25 0
920.32 0
920.39 0
920.45 0
920.52 0
920.59 0
920.66 0
920.73 0
920.80 0
920.87 0
920.94 0
921.01 0
921.08 0
921.15 0
921.22 0
921.29 0
921.36 0
921.43 0
921.50 0
921.56 0
921.63 0
921.70 0
921.77 0
921.84 0
921.91 0
921.98 0
922.05 0
922.12 0
922.19 0
922.26 0
922.33 0
922.40 0
922.47 0
922.54 0
922.61 1
922.68 0
922.74 0
922.81 0
922.88 0
922.95 0
923.02 0
923.09 0
923.16 0
923.23 0
923.30 0
923.37 0
923.44 0
923.51 0
923.58 0
923.65 0
923.72 0
923.79 0
923.86 0
923.93 0
924.00 0
924.06 0
924.13 0
924.20 0
924.27 0
924.34 0
924.41 0
924.48 0
924.55 0
924.62 0
924.69 0
924.76 0
924.83 0
924.90 0
924.97 0
925.04 0
925.11 0
925.18 0
925.25 0
925.32 0
925.39 0
925.46 0
925.53 0
925.59 0
925.66 0
925.73 0
925.80 0
925.87 0
925.94 0
926.01 0
926.08 0
926.15 0
926.22 0
926.29 0
926.36 0
926.43 0
926.50 0
926.57 0
926.64 0
926.71 0
926.78 0
926.85 0
926.92 0
926.99 0
927.06 0
927.13 0
927.20 0
927.26 0
927.33 0
927.40 0
927.47 0
927.54 0
927.61 0
927.68 0
927.75 0
927.82 0
927.89 0
927.96 0
928.03 0
928.10 0
928.17 0
928.24 0
928.31 0
928.38 0
928.45 0
928.52 0
928.59 0
928.66 0
928.73 0
928.80 0
928.87 0
928.94 0
929.01 0
929.08 0
929.15 0
929.22 0
929.28 0
929.35 0
929.42 0
929.49 0
929.56 0
929.63 0
929.70 0
929.77 0
929.84 0
929.91 0
929.98 0
930.05 0
930.12 0
930.19 0
930.26 0
930.33 0
930.40 0
930.47 0
930.54 0
930.61 0
930.68 0
930.75 0
930.82 0
930.89 0
930.96 0
931.03 0
931.10 0
931.17 0
931.24 0
931.31 0
931.38 0
931.45 0
931.52 1
931.59 1
931.66 1
931.73 1
931.80 1
931.87 1
931.94 0
932.00 0
932.07 0
932.14 0
932.21 0
932.28 0
932.35 1
932.42 1
932.49 1
932.56 1
932.63 0
932.70 0
932.77 0
932.84 0
932.91 0
932.98 0
933.05 0
933.12 0
933.19 0
933.26 0
933.33 0
933.40 0
933.47 0
933.54 0
933.61 0
933.68 0
933.75 0
933.82 0
933.89 0
933.96 0
934.03 0
934.10 0
934.17 0
934.24 0
934.31 0
934.38 0
934.45 0
934.52 0
934.59 0
934.66 0
934.73 0
934.80 0
934.87 0
934.94 0
935.01 0
935.08 0
935.15 0
935.22 0
935.29 0
935.36 0
935.43 0
935.50 0
935.57 0
935.64 0
935.71 0
935.78 0
935.85 0
935.92 0
935.99 0
936.06 0
936.13 0
936.20 0
936.27 0
936.34 0
936.41 0
936.48 1
936.55 1
936.62 1
936.69 1
936.76 0
936.83 0
936.90 0
936.97 0
937.04 0
937.11 0
937.18 0
937.25 0
937.32 0
937.39 0
937.46 0
937.53 0
937.60 0
937.67 0
937.74 0
937.81 0
937.88 0
937.95 0
938.02 0
938.09 0
938.16 0
938.23 0
938.30 0
938.37 0
938.44 0
938.51 0
938.58 0
938.65 0
938.72 0
938.79 0
938.86 0
938.93 0
939.00 0
939.07 0
939.14 0
939.21 0
939.28 0
939.35 0
939.42 0
939.49 0
939.56 0
939.63 0
939.70 0
939.77 0
939.84 0
939.91 0
939.98 0
940.05 0
940.12 0
940.19 0
940.26 0
940.33 0
940.40 0
940.47 0
940.54 0
940.61 0
940.68 0
940.75 0
940.82 0
940.89 0
940.96 0
941.03 0
941.10 0
941.17 0
941.24 0
941.31 0
941.38 0
941.45 0
941.52 0
941.59 0
941.66 0
941.73 0
941.80 0
941.87 0
941.94 0
942.01 0
942.08 0
942.15 0
942.22 0
942.29 0
942.36 0
942.43 0
942.50 0
942.57 0
942.64 0
942.71 0
942.79 0
942.86 0
942.93 0
943.00 0
943.07 0
943.14 0
943.21 0
943.28 0
943.35 0
943.42 0
943.49 0
943.56 0
943.63 0
943.70 1
943.77 1
943.84 1
943.91 0
943.98 0
944.05 0
944.12 0
944.19 0
944.26 0
944.33 0
944.40 0
944.47 0
944.54 0
944.61 0
944.68 0
944.75 0
944.82 0
944.89 0
944.96 0
945.03 0
945.10 0
945.17 0
945.24 0
945.31 0
945.38 0
945.45 0
945.52 1
945.60 1
945.67 1
945.74 1
945.81 1
945.88 1
945.95 0
946.02 0
946.09 0
946.16 0
946.23 0
946.30 0
946.37 0
946.44 0
946.51 0
946.58 0
946.65 0
946.72 0
946.79 1
946.86 1
946.93 1
947.00 1
947.07 1
947.14 1
947.21 1
947.28 1
947.35 0
947.42 0
947.49 0
947.56 0
947.64 0
947.71 0
947.78 0
947.85 0
947.92 0
947.99 0
948.06 0
948.13 0
948.20 0
948.27 0
948.34 0
948.41 0
948.48 0
948.55 0
948.62 0
948.69 0
948.76 0
948.83 0
948.90 0
948.97 0
949.04 0
949.11 0
949.18 0
949.25 0
949.33 0
949.40 0
949.47 0
949.54 0
949.61 0
949.68 0
949.75 0
949.82 0
949.89 0
949.96 0
950.03 0
950.10 0
950.17 0
950.24 0
950.31 0
950.38 0
950.45 0
950.52 0
950.59 0
950.66 0
950.73 1
950.81 1
950.88 1
950.95 1
951.02 1
951.09 1
951.16 1
951.23 0
951.30 0
951.37 0
951.44 0
951.51 0
951.58 0
951.65 0
951.72 0
951.79 0
951.86 0
951.93 0
952.00 0
952.07 0
952.15 0
952.22 0
952.29 0
952.36 0
952.43 1
952.50 1
952.57 1
952.64 1
952.71 1
952.78 1
952.85 1
952.92 1
952.99 1
953.06 0
953.13 0
953.20 0
953.27 0
953.34 0
953.42 1
953.49 1
953.56 1
953.63 1
953.70 1
953.77 1
953.84 1
953.91 1
953.98 0
954.05 0
954.12 0
954.19 0
954.26 0
954.33 0
954.40 0
954.47 0
954.55 0
954.62 0
954.69 0
954.76 0
954.83 1
954.90 1
954.97 1
955.04 1
955.11 1
955.18 1
955.25 1
955.32 1
955.39 1
955.46 1
955.53 1
955.61 1
955.68 1
955.75 0
955.82 0
955.89 0
955.96 0
956.03 0
956.10 0
956.17 0
956.24 0
956.31 0
956.38 0
956.45 0
956.52 1
956.59 1
956.67 1
956.74 1
956.81 1
956.88 1
956.95 1
957.02 1
957.09 0
957.16 0
957.23 0
957.30 0
957.37 0
957.44 0
957.51 0
957.59 0
957.66 0
957.73 0
957.80 0
957.87 0
957.94 0
958.01 0
958.08 0
958.15 0
958.22 0
958.29 0
958.36 0
958.43 0
958.51 0
958.58 1
958.65 1
958.72 1
958.79 1
958.86 1
958.93 0
959.00 0
959.07 0
959.14 0
959.21 0
959.28 0
959.35 0
959.43 0
959.50 1
959.57 1
959.64 1
959.71 0
959.78 0
959.85 0
959.92 0
959.99 0
960.06 0
960.13 0
960.20 1
960.28 1
960.35 1
960.42 0
960.49 0
960.56 0
960.63 0
960.70 0
960.77 0
960.84 0
960.91 0
960.98 0
961.06 0
961.13 0
961.20 0
961.27 0
961.34 0
961.41 0
961.48 0
961.55 0
961.62 0
961.69 0
961.76 1
961.83 1
961.91 1
961.98 1
962.05 1
962.12 1
962.19 1
962.26 1
962.33 1
962.40 1
962.47 1
962.54 2
962.62 2
962.69 1
962.76 1
962.83 1
962.90 1
962.97 0
963.04 0
963.11 0
963.18 0
963.25 1
963.32 1
963.40 1
963.47 1
963.54 1
963.61 1
963.68 1
963.75 1
963.82 1
963.89 1
963.96 0
964.03 0
964.11 0
964.18 0
964.25 0
964.32 1
964.39 1
964.46 1
964.53 1
964.60 1
964.67 1
964.74 1
964.82 1
964.89 0
964.96 0
965.03 0
965.10 0
965.17 0
965.24 0
965.31 0
965.38 0
965.45 0
965.53 0
965.60 0
965.67 0
965.74 0
965.81 0
965.88 0
965.95 0
966.02 0
966.09 0
966.17 0
966.24 0
966.31 0
966.38 0
966.45 0
966.52 0
966.59 1
966.66 1
966.73 1
966.80 1
966.88 1
966.95 1
967.02 1
967.09 1
967.16 1
967.23 1
967.30 1
967.37 1
967.44 1
967.52 1
967.59 2
967.66 2
967.73 2
967.80 1
967.87 1
967.94 1
968.01 1
968.09 1
968.16 1
968.23 1
968.30 1
968.37 0
968.44 1
968.51 1
968.58 1
968.65 1
968.73 1
968.80 1
968.87 1
968.94 1
969.01 1
969.08 1
969.15 1
969.22 1
969.29 1
969.37 1
969.44 1
969.51 1
969.58 1
969.65 1
969.72 1
969.79 1
969.86 1
969.94 1
970.01 1
970.08 1
970.15 1
970.22 1
970.29 1
970.36 1
970.43 1
970.51 1
970.58 1
970.65 1
970.72 1
970.79 1
970.86 1
970.93 1
971.00 1
971.08 1
971.15 1
971.22 1
971.29 1
971.36 1
971.43 1
971.50 1
971.57 1
971.65 1
971.72 1
971.79 1
971.86 1
971.93 1
972.00 1
972.07 1
972.14 1
972.22 1
972.29 2
972.36 2
972.43 2
972.50 2
972.57 2
972.64 2
972.71 2
972.79 2
972.86 2
972.93 2
973.00 2
973.07 2
973.14 2
973.21 2
973.29 2
973.36 1
973.43 1
973.50 1
973.57 1
973.64 1
973.71 1
973.78 1
973.86 1
973.93 1
974.00 1
974.07 0
974.14 0
974.21 0
974.28 1
974.36 1
974.43 1
974.50 1
974.57 1
974.64 1
974.71 1
974.78 0
974.86 0
974.93 0
975.00 0
975.07 0
975.14 0
975.21 0
975.28 0
975.35 0
975.43 0
975.50 0
975.57 0
975.64 0
975.71 0
975.78 0
975.85 0
975.93 0
976.00 1
976.07 1
976.14 2
976.21 2
976.28 2
976.35 2
976.43 2
976.50 1
976.57 1
976.64 1
976.71 1
976.78 0
976.85 0
976.93 0
977.00 0
977.07 0
977.14 0
977.21 0
977.28 0
977.36 0
977.43 0
977.50 0
977.57 0
977.64 0
977.71 0
977.78 0
977.86 0
977.93 1
978.00 1
978.07 1
978.14 1
978.21 1
978.28 1
978.36 1
978.43 1
978.50 1
978.57 1
978.64 1
978.71 1
978.79 1
978.86 1
978.93 1
979.00 1
979.07 1
979.14 2
979.21 2
979.29 2
979.36 2
979.43 2
979.50 2
979.57 1
979.64 1
979.72 1
979.79 1
979.86 1
979.93 1
980.00 1
980.07 1
980.14 1
980.22 1
980.29 1
980.36 1
980.43 1
980.50 1
980.57 1
980.65 1
980.72 1
980.79 1
980.86 1
980.93 2
981.00 2
981.08 2
981.15 2
981.22 2
981.29 2
981.36 2
981.43 1
981.51 1
981.58 1
981.65 1
981.72 1
981.79 1
981.86 1
981.94 2
982.01 2
982.08 2
982.15 2
982.22 2
982.29 2
982.37 2
982.44 2
982.51 2
982.58 2
982.65 2
982.72 2
982.80 2
982.87 2
982.94 2
983.01 2
983.08 1
983.15 2
983.23 2
983.30 2
983.37 2
983.44 1
983.51 1
983.58 1
983.66 1
983.73 1
983.80 1
983.87 2
983.94 2
984.01 2
984.09 2
984.16 2
984.23 1
984.30 1
984.37 1
984.44 1
984.52 1
984.59 1
984.66 1
984.73 2
984.80 2
984.88 2
984.95 2
985.02 2
985.09 2
985.16 2
985.23 2
985.31 2
985.38 2
985.45 2
985.52 2
985.59 1
985.66 1
985.74 1
985.81 1
985.88 2
985.95 2
986.02 2
986.10 2
986.17 1
986.24 1
986.31 1
986.38 1
986.45 1
986.53 1
986.60 1
986.67 1
986.74 1
986.81 2
986.89 2
986.96 2
987.03 2
987.10 2
987.17 2
987.24 2
987.32 1
987.39 1
987.46 1
987.53 1
987.60 1
987.68 0
987.75 0
987.82 0
987.89 0
987.96 1
988.03 1
988.11 1
988.18 1
988.25 1
988.32 1
988.39 1
988.47 1
988.54 1
988.61 1
988.68 1
988.75 2
988.83 2
988.90 2
988.97 3
989.04 3
989.11 3
989.19 3
989.26 3
989.33 3
989.40 3
989.47 3
989.54 2
989.62 2
989.69 2
989.76 2
989.83 2
989.90 2
989.98 2
990.05 3
990.12 3
990.19 2
990.26 2
990.34 2
990.41 1
990.48 1
990.55 1
990.62 1
990.70 2
990.77 2
990.84 3
990.91 4
990.98 4
991.06 4
991.13 4
991.20 4
991.27 3
991.34 3
991.42 3
991.49 3
991.56 3
991.63 3
991.70 3
991.78 4
991.85 4
991.92 4
991.99 4
992.06 4
992.14 4
992.21 4
992.28 4
992.35 3
992.42 3
992.50 3
992.57 3
992.64 3
992.71 3
992.78 2
992.86 2
992.93 2
993.00 2
993.07 1
993.14 1
993.22 1
993.29 1
993.36 1
993.43 1
993.50 1
993.58 2
993.65 2
993.72 2
993.79 2
993.86 3
993.94 3
994.01 3
994.08 3
994.15 3
994.23 3
994.30 3
994.37 3
994.44 3
994.51 3
994.59 3
994.66 3
994.73 3
994.80 3
994.87 3
994.95 3
995.02 3
995.09 3
995.16 4
995.23 4
995.31 4
995.38 4
995.45 4
995.52 3
995.60 3
995.67 3
995.74 2
995.81 2
995.88 2
995.96 2
996.03 2
996.10 2
996.17 2
996.24 3
996.32 3
996.39 3
996.46 3
996.53 3
996.61 3
996.68 3
996.75 3
996.82 3
996.89 3
996.97 3
997.04 3
997.11 3
997.18 3
997.26 3
997.33 3
997.40 2
997.47 2
997.54 2
997.62 2
997.69 2
997.76 2
997.83 2
997.91 2
997.98 2
998.05 2
998.12 2
998.19 2
998.27 2
998.34 2
998.41 2
998.48 2
998.56 1
998.63 1
998.70 0
998.77 0
998.84 0
998.92 0
998.99 0
999.06 0
999.13 0
999.21 0
999.28 0
999.35 0
999.42 0
999.50 0
999.57 0
999.64 0
999.71 1
999.78 1
999.86 1
999.93 1
1000.00 1
1000.07 1
1000.15 2
1000.22 2
1000.29 2
1000.36 2
1000.44 2
1000.51 2
1000.58 2
1000.65 1
1000.72 1
1000.80 1
1000.87 1
1000.94 1
1001.01 1
1001.09 1
1001.16 2
1001.23 2
1001.30 2
1001.38 3
1001.45 2
1001.52 2
1001.59 2
1001.66 2
1001.74 2
1001.81 1
1001.88 1
1001.95 1
1002.03 1
1002.10 0
1002.17 0
1002.24 0
1002.32 0
1002.39 0
1002.46 1
1002.53 1
1002.61 2
1002.68 2
1002.75 3
1002.82 3
1002.90 3
1002.97 3
1003.04 3
1003.11 2
1003.19 2
1003.26 2
1003.33 2
1003.40 2
1003.47 2
1003.55 1
1003.62 1
1003.69 1
1003.76 1
1003.84 1
1003.91 1
1003.98 2
1004.05 2
1004.13 3
1004.20 3
1004.27 3
1004.34 4
1004.42 4
1004.49 4
1004.56 5
1004.63 5
1004.71 5
1004.78 5
1004.85 5
1004.92 5
1005.00 5
1005.07 5
1005.14 5
1005.21 4
1005.29 4
1005.36 4
1005.43 4
1005.50 3
1005.58 3
1005.65 3
1005.72 3
1005.79 3
1005.87 3
1005.94 3
1006.01 4
1006.08 4
1006.16 4
1006.23 4
1006.30 3
1006.37 3
1006.45 2
1006.52 1
1006.59 1
1006.66 0
1006.74 0
1006.81 0
1006.88 1
1006.95 2
1007.03 2
1007.10 3
1007.17 3
1007.24 3
1007.32 3
1007.39 3
1007.46 3
1007.54 3
1007.61 2
1007.68 2
1007.75 2
1007.83 2
1007.90 2
1007.97 2
1008.04 2
1008.12 2
1008.19 2
1008.26 2
1008.33 2
1008.41 2
1008.48 2
1008.55 3
1008.62 3
1008.70 3
1008.77 3
1008.84 3
1008.91 3
1008.99 3
1009.06 3
1009.13 3
1009.20 4
1009.28 4
1009.35 5
1009.42 5
1009.50 6
1009.57 6
1009.64 5
1009.71 5
1009.79 4
1009.86 4
1009.93 3
1010.00 3
1010.08 3
1010.15 4
1010.22 4
1010.29 5
1010.37 5
1010.44 6
1010.51 6
1010.59 6
1010.66 6
1010.73 6
1010.80 6
1010.88 6
1010.95 6
1011.02 6
1011.09 6
1011.17 6
1011.24 6
1011.31 6
1011.39 6
1011.46 6
1011.53 5
1011.60 5
1011.68 6
1011.75 6
1011.82 6
1011.89 6
1011.97 6
1012.04 6
1012.11 6
1012.19 5
1012.26 4
1012.33 4
1012.40 3
1012.48 3
1012.55 3
1012.62 3
1012.69 3
1012.77 3
1012.84 3
1012.91 4
1012.99 4
1013.06 5
1013.13 4
1013.20 4
1013.28 4
1013.35 3
1013.42 2
1013.50 1
1013.57 1
1013.64 1
1013.71 1
1013.79 2
1013.86 2
1013.93 3
1014.00 3
1014.08 3
1014.15 3
1014.22 3
1014.30 3
1014.37 2
1014.44 2
1014.51 1
1014.59 1
1014.66 1
1014.73 1
1014.81 1
1014.88 1
1014.95 1
1015.02 2
1015.10 2
1015.17 2
1015.24 3
1015.32 3
1015.39 3
1015.46 3
1015.53 3
1015.61 3
1015.68 3
1015.75 4
1015.83 4
1015.90 5
1015.97 5
1016.04 5
1016.12 5
1016.19 4
1016.26 3
1016.34 2
1016.41 1
1016.48 0
1016.55 0
1016.63 0
1016.70 0
1016.77 0
1016.85 1
1016.92 1
1016.99 1
1017.07 1
1017.14 1
1017.21 2
1017.28 2
1017.36 2
1017.43 3
1017.50 3
1017.58 2
1017.65 1
1017.72 1
1017.79 0
1017.87 0
1017.94 0
1018.01 0
1018.09 0
1018.16 0
1018.23 0
1018.31 0
1018.38 0
1018.45 0
1018.52 0
1018.60 0
1018.67 0
1018.74 0
1018.82 1
1018.89 1
1018.96 1
1019.03 1
1019.11 1
1019.18 1
1019.25 2
1019.33 2
1019.40 2
1019.47 2
1019.55 3
1019.62 3
1019.69 3
1019.76 3
1019.84 3
1019.91 3
1019.98 3
1020.06 3
1020.13 2
1020.20 2
1020.28 2
1020.35 2
1020.42 2
1020.50 3
1020.57 3
1020.64 3
1020.71 3
1020.79 3
1020.86 3
1020.93 2
1021.01 2
1021.08 1
1021.15 1
1021.23 1
1021.30 1
1021.37 1
1021.44 1
1021.52 1
1021.59 2
1021.66 3
1021.74 3
1021.81 4
1021.88 4
1021.96 4
1022.03 4
1022.10 4
1022.18 4
1022.25 3
1022.32 3
1022.40 2
1022.47 2
1022.54 1
1022.61 1
1022.69 0
1022.76 0
1022.83 0
1022.91 1
1022.98 1
1023.05 2
1023.13 2
1023.20 2
1023.27 3
1023.35 3
1023.42 3
1023.49 3
1023.57 2
1023.64 2
1023.71 2
1023.78 2
1023.86 2
1023.93 2
1024.00 2
1024.08 2
1024.15 2
1024.22 2
1024.30 2
1024.37 2
1024.44 2
1024.52 2
1024.59 2
1024.66 2
1024.74 2
1024.81 2
1024.88 2
1024.96 2
1025.03 2
1025.10 2
1025.18 2
1025.25 2
1025.32 3
1025.39 4
1025.47 5
1025.54 6
1025.61 7
1025.69 8
1025.76 8
1025.83 9
1025.91 9
1025.98 9
1026.05 9
1026.13 9
1026.20 9
1026.27 8
1026.35 8
1026.42 8
1026.49 8
1026.57 8
1026.64 8
1026.71 9
1026.79 9
1026.86 9
1026.93 10
1027.01 10
1027.08 10
1027.15 9
1027.23 9
1027.30 8
1027.37 8
1027.45 7
1027.52 6
1027.59 6
1027.67 5
1027.74 4
1027.81 3
1027.89 2
1027.96 2
1028.03 2
1028.11 2
1028.18 3
1028.25 3
1028.33 3
1028.40 4
1028.47 4
1028.55 5
1028.62 6
1028.69 7
1028.77 7
1028.84 8
1028.91 8
1028.99 8
1029.06 7
1029.13 6
1029.21 5
1029.28 4
1029.35 3
1029.43 3
1029.50 2
1029.57 2
1029.65 3
1029.72 3
1029.79 4
1029.87 4
1029.94 5
1030.01 5
1030.09 5
1030.16 4
1030.23 3
1030.31 3
1030.38 3
1030.45 3
1030.53 3
1030.60 3
1030.67 3
1030.75 3
1030.82 3
1030.89 3
1030.97 3
1031.04 3
1031.11 3
1031.19 3
1031.26 3
1031.33 3
1031.41 3
1031.48 3
1031.55 3
1031.63 3
1031.70 4
1031.77 4
1031.85 5
1031.92 5
1032.00 5
1032.07 5
1032.14 5
1032.22 5
1032.29 5
1032.36 4
1032.44 4
1032.51 3
1032.58 3
1032.66 2
1032.73 1
1032.80 1
1032.88 0
1032.95 0
1033.02 0
1033.10 0
1033.17 0
1033.24 0
1033.32 0
1033.39 0
1033.46 0
1033.54 1
1033.61 2
1033.69 2
1033.76 2
1033.83 2
1033.91 2
1033.98 3
1034.05 3
1034.13 4
1034.20 5
1034.27 5
1034.35 6
1034.42 6
1034.49 7
1034.57 7
1034.64 6
1034.71 6
1034.79 5
1034.86 5
1034.94 4
1035.01 3
1035.08 3
1035.16 3
1035.23 3
1035.30 3
1035.38 3
1035.45 3
1035.52 4
1035.60 4
1035.67 5
1035.74 5
1035.82 6
1035.89 6
1035.97 6
1036.04 7
1036.11 7
1036.19 6
1036.26 6
1036.33 6
1036.41 5
1036.48 5
1036.55 5
1036.63 5
1036.70 5
1036.78 5
1036.85 5
1036.92 6
1037.00 6
1037.07 7
1037.14 8
1037.22 9
1037.29 9
1037.36 10
1037.44 11
1037.51 11
1037.59 12
1037.66 12
1037.73 13
1037.81 13
1037.88 13
1037.95 13
1038.03 13
1038.10 12
1038.17 11
1038.25 10
1038.32 9
1038.40 8
1038.47 7
1038.54 6
1038.62 6
1038.69 6
1038.76 6
1038.84 5
1038.91 5
1038.99 5
1039.06 5
1039.13 5
1039.21 5
1039.28 5
1039.35 6
1039.43 6
1039.50 6
1039.57 6
1039.65 6
1039.72 5
1039.80 5
1039.87 4
1039.94 4
1040.02 3
1040.09 3
1040.16 3
1040.24 3
1040.31 2
1040.39 2
1040.46 2
1040.53 2
1040.61 3
1040.68 3
1040.75 3
1040.83 3
1040.90 3
1040.98 3
1041.05 3
1041.12 4
1041.20 4
1041.27 5
1041.34 5
1041.42 5
1041.49 5
1041.57 4
1041.64 4
1041.71 4
1041.79 3
1041.86 4
1041.94 4
1042.01 5
1042.08 5
1042.16 5
1042.23 5
1042.30 4
1042.38 4
1042.45 3
1042.53 3
1042.60 2
1042.67 3
1042.75 3
1042.82 3
1042.89 4
1042.97 4
1043.04 4
1043.12 5
1043.19 5
1043.26 5
1043.34 5
1043.41 5
1043.49 4
1043.56 5
1043.63 5
1043.71 6
1043.78 7
1043.86 8
1043.93 9
1044.00 9
1044.08 9
1044.15 9
1044.22 7
1044.30 6
1044.37 5
1044.45 3
1044.52 2
1044.59 1
1044.67 1
1044.74 1
1044.82 1
1044.89 2
1044.96 2
1045.04 2
1045.11 3
1045.19 4
1045.26 5
1045.33 7
1045.41 9
1045.48 10
1045.55 12
1045.63 13
1045.70 13
1045.78 14
1045.85 14
1045.92 14
1046.00 14
1046.07 14
1046.15 14
1046.22 14
1046.29 14
1046.37 13
1046.44 12
1046.52 12
1046.59 11
1046.66 10
1046.74 10
1046.81 9
1046.89 9
1046.96 9
1047.03 9
1047.11 9
1047.18 9
1047.26 9
1047.33 9
1047.40 10
1047.48 11
1047.55 12
1047.63 13
1047.70 14
1047.77 15
1047.85 15
1047.92 15
1048.00 14
1048.07 14
1048.14 13
1048.22 13
1048.29 12
1048.37 13
1048.44 13
1048.51 14
1048.59 14
1048.66 15
1048.74 15
1048.81 15
1048.88 15
1048.96 14
1049.03 13
1049.11 12
1049.18 12
1049.26 12
1049.33 12
1049.40 12
1049.48 12
1049.55 12
1049.63 12
1049.70 11
1049.77 9
1049.85 8
1049.92 6
1050.00 4
1050.07 3
1050.14 3
1050.22 3
1050.29 4
1050.37 5
1050.44 6
1050.51 7
1050.59 8
1050.66 9
1050.74 10
1050.81 10
1050.89 11
1050.96 11
1051.03 12
1051.11 13
1051.18 14
1051.26 15
1051.33 16
1051.40 17
1051.48 17
1051.55 18
1051.63 18
1051.70 18
1051.77 17
1051.85 17
1051.92 17
1052.00 17
1052.07 17
1052.15 17
1052.22 17
1052.29 18
1052.37 19
1052.44 19
1052.52 19
1052.59 19
1052.66 19
1052.74 19
1052.81 18
1052.89 18
1052.96 17
1053.04 16
1053.11 15
1053.18 14
1053.26 12
1053.33 11
1053.41 10
1053.48 8
1053.56 8
1053.63 7
1053.70 7
1053.78 7
1053.85 7
1053.93 7
1054.00 8
1054.07 8
1054.15 8
1054.22 9
1054.30 9
1054.37 9
1054.45 10
1054.52 10
1054.59 10
1054.67 10
1054.74 11
1054.82 11
1054.89 11
1054.97 10
1055.04 10
1055.11 10
1055.19 10
1055.26 9
1055.34 8
1055.41 7
1055.49 6
1055.56 5
1055.63 4
1055.71 2
1055.78 1
1055.86 0
1055.93 0
1056.01 0
1056.08 0
1056.15 0
1056.23 1
1056.30 1
1056.38 1
1056.45 2
1056.53 1
1056.60 1
1056.67 0
1056.75 0
1056.82 0
1056.90 0
1056.97 0
1057.05 0
1057.12 0
1057.20 1
1057.27 3
1057.34 5
1057.42 7
1057.49 9
1057.57 11
1057.64 12
1057.72 12
1057.79 12
1057.86 12
1057.94 12
1058.01 12
1058.09 12
1058.16 12
1058.24 13
1058.31 13
1058.39 14
1058.46 15
1058.53 16
1058.61 16
1058.68 17
1058.76 17
1058.83 17
1058.91 17
1058.98 17
1059.05 17
1059.13 16
1059.20 16
1059.28 16
1059.35 16
1059.43 15
1059.50 15
1059.58 15
1059.65 14
1059.72 14
1059.80 13
1059.87 12
1059.95 11
1060.02 11
1060.10 11
1060.17 12
1060.25 12
1060.32 12
1060.39 13
1060.47 12
1060.54 12
1060.62 11
1060.69 10
1060.77 9
1060.84 8
1060.92 8
1060.99 8
1061.06 8
1061.14 8
1061.21 8
1061.29 9
1061.36 9
1061.44 9
1061.51 9
1061.59 9
1061.66 9
1061.74 8
1061.81 7
1061.88 6
1061.96 5
1062.03 3
1062.11 2
1062.18 1
1062.26 1
1062.33 1
1062.41 2
1062.48 3
1062.55 6
1062.63 9
1062.70 12
1062.78 15
1062.85 17
1062.93 19
1063.00 20
1063.08 21
1063.15 21
1063.23 21
1063.30 21
1063.37 21
1063.45 22
1063.52 22
1063.60 22
1063.67 23
1063.75 23
1063.82 23
1063.90 22
1063.97 22
1064.05 21
1064.12 20
1064.20 19
1064.27 19
1064.34 18
1064.42 17
1064.49 16
1064.57 15
1064.64 13
1064.72 12
1064.79 10
1064.87 9
1064.94 8
1065.02 8
1065.09 8
1065.17 9
1065.24 9
1065.31 10
1065.39 10
1065.46 11
1065.54 10
1065.61 10
1065.69 9
1065.76 8
1065.84 7
1065.91 6
1065.99 5
1066.06 4
1066.14 5
1066.21 5
1066.28 6
1066.36 8
1066.43 11
1066.51 13
1066.58 15
1066.66 16
1066.73 17
1066.81 18
1066.88 18
1066.96 17
1067.03 17
1067.11 17
1067.18 17
1067.26 17
1067.33 18
1067.41 19
1067.48 19
1067.55 20
1067.63 21
1067.70 21
1067.78 20
1067.85 19
1067.93 18
1068.00 17
1068.08 15
1068.15 14
1068.23 13
1068.30 12
1068.38 11
1068.45 10
1068.53 10
1068.60 10
1068.68 9
1068.75 9
1068.83 9
1068.90 9
1068.97 8
1069.05 7
1069.12 6
1069.20 5
1069.27 5
1069.35 5
1069.42 6
1069.50 8
1069.57 9
1069.65 11
1069.72 12
1069.80 13
1069.87 14
1069.95 14
1070.02 14
1070.10 14
1070.17 14
1070.25 13
1070.32 13
1070.40 13
1070.47 13
1070.55 13
1070.62 14
1070.69 14
1070.77 13
1070.84 13
1070.92 12
1070.99 11
1071.07 10
1071.14 9
1071.22 8
1071.29 7
1071.37 7
1071.44 8
1071.52 9
1071.59 10
1071.67 10
1071.74 11
1071.82 11
1071.89 11
1071.97 11
1072.04 11
1072.12 11
1072.19 12
1072.27 13
1072.34 13
1072.42 13
1072.49 13
1072.57 13
1072.64 13
1072.72 12
1072.79 12
1072.87 13
1072.94 13
1073.02 14
1073.09 15
1073.17 15
1073.24 15
1073.32 15
1073.39 15
1073.46 14
1073.54 14
1073.61 14
1073.69 14
1073.76 14
1073.84 14
1073.91 14
1073.99 14
1074.06 13
1074.14 12
1074.21 11
1074.29 10
1074.36 10
1074.44 10
1074.51 11
1074.59 12
1074.66 13
1074.74 14
1074.81 14
1074.89 14
1074.96 14
1075.04 14
1075.11 14
1075.19 14
1075.26 14
1075.34 15
1075.41 15
1075.49 16
1075.56 17
1075.64 17
1075.71 18
1075.79 18
1075.86 19
1075.94 19
1076.01 19
1076.09 19
1076.16 19
1076.24 18
1076.31 17
1076.39 16
1076.46 15
1076.54 14
1076.61 13
1076.69 12
1076.76 12
1076.84 13
1076.91 13
1076.99 14
1077.06 14
1077.14 14
1077.21 14
1077.29 14
1077.36 14
1077.44 14
1077.51 13
1077.59 13
1077.66 13
1077.74 12
1077.81 11
1077.89 10
1077.96 10
1078.04 9
1078.11 9
1078.19 9
1078.27 10
1078.34 11
1078.42 12
1078.49 13
1078.57 14
1078.64 15
1078.72 15
1078.79 16
1078.87 17
1078.94 18
1079.02 19
1079.09 20
1079.17 21
1079.24 21
1079.32 21
1079.39 20
1079.47 18
1079.54 16
1079.62 13
1079.69 11
1079.77 9
1079.84 7
1079.92 7
1079.99 7
1080.07 8
1080.14 10
1080.22 12
1080.29 14
1080.37 16
1080.44 18
1080.52 20
1080.59 21
1080.67 21
1080.74 21
1080.82 20
1080.89 19
1080.97 16
1081.05 13
1081.12 9
1081.20 6
1081.27 2
1081.35 0
1081.42 0
1081.50 0
1081.57 0
1081.65 0
1081.72 0
1081.80 3
1081.87 6
1081.95 9
1082.02 11
1082.10 14
1082.17 15
1082.25 17
1082.32 17
1082.40 17
1082.47 17
1082.55 16
1082.62 15
1082.70 15
1082.77 14
1082.85 14
1082.93 14
1083.00 14
1083.08 13
1083.15 12
1083.23 11
1083.30 11
1083.38 10
1083.45 11
1083.53 12
1083.60 13
1083.68 14
1083.75 14
1083.83 15
1083.90 14
1083.98 13
1084.05 11
1084.13 9
1084.21 6
1084.28 4
1084.36 2
1084.43 0
1084.51 0
1084.58 0
1084.66 1
1084.73 2
1084.81 2
1084.88 3
1084.96 2
1085.03 1
1085.11 0
1085.18 0
1085.26 0
1085.33 0
1085.41 0
1085.49 0
1085.56 0
1085.64 1
1085.71 3
1085.79 5
1085.86 6
1085.94 8
1086.01 8
1086.09 9
1086.16 8
1086.24 7
1086.31 6
1086.39 5
1086.46 4
1086.54 3
1086.62 2
1086.69 1
1086.77 0
1086.84 0
1086.92 0
1086.99 0
1087.07 0
1087.14 0
1087.22 0
1087.29 0
1087.37 1
1087.45 2
1087.52 4
1087.60 6
1087.67 9
1087.75 11
1087.82 12
1087.90 14
1087.97 15
1088.05 16
1088.12 17
1088.20 18
1088.27 20
1088.35 21
1088.43 22
1088.50 22
1088.58 22
1088.65 23
1088.73 23
1088.80 24
1088.88 24
1088.95 24
1089.03 25
1089.10 25
1089.18 24
1089.26 23
1089.33 22
1089.41 20
1089.48 17
1089.56 15
1089.63 13
1089.71 12
1089.78 12
1089.86 12
1089.93 13
1090.01 13
1090.09 14
1090.16 14
1090.24 13
1090.31 13
1090.39 12
1090.46 12
1090.54 11
1090.61 10
1090.69 9
1090.77 7
1090.84 6
1090.92 4
1090.99 4
1091.07 4
1091.14 5
1091.22 6
1091.29 8
1091.37 9
1091.45 10
1091.52 10
1091.60 10
1091.67 10
1091.75 9
1091.82 9
1091.90 9
1091.97 9
1092.05 10
1092.13 11
1092.20 13
1092.28 14
1092.35 16
1092.43 17
1092.50 18
1092.58 19
1092.65 20
1092.73 21
1092.81 21
1092.88 20
1092.96 20
1093.03 19
1093.11 17
1093.18 16
1093.26 15
1093.33 14
1093.41 14
1093.49 13
1093.56 13
1093.64 12
1093.71 11
1093.79 10
1093.86 9
1093.94 9
1094.02 9
1094.09 9
1094.17 11
1094.24 13
1094.32 16
1094.39 19
1094.47 22
1094.54 25
1094.62 27
1094.70 27
1094.77 27
1094.85 26
1094.92 25
1095.00 24
1095.07 22
1095.15 21
1095.23 20
1095.30 19
1095.38 19
1095.45 18
1095.53 18
1095.60 18
1095.68 18
1095.76 18
1095.83 19
1095.91 19
1095.98 19
1096.06 19
1096.13 18
1096.21 18
1096.29 17
1096.36 17
1096.44 17
1096.51 17
1096.59 17
1096.66 18
1096.74 18
1096.82 19
1096.89 19
1096.97 21
1097.04 22
1097.12 24
1097.19 25
1097.27 27
1097.35 27
1097.42 28
1097.50 27
1097.57 27
1097.65 27
1097.72 27
1097.80 26
1097.88 26
1097.95 25
1098.03 23
1098.10 21
1098.18 18
1098.25 15
1098.33 13
1098.41 11
1098.48 9
1098.56 9
1098.63 9
1098.71 9
1098.79 9
1098.86 9
1098.94 9
1099.01 10
1099.09 10
1099.16 10
1099.24 11
1099.32 11
1099.39 12
1099.47 12
1099.54 12
1099.62 12
1099.69 12
1099.77 12
1099.85 11
1099.92 10
1100.00 9
1100.07 8
1100.15 6
1100.23 5
1100.30 4
1100.38 4
1100.45 4
1100.53 4
1100.61 5
1100.68 5
1100.76 5
1100.83 4
1100.91 2
1100.98 0
1101.06 0
1101.14 0
1101.21 0
1101.29 0
1101.36 0
1101.44 0
1101.52 0
1101.59 4
1101.67 7
1101.74 10
1101.82 12
1101.90 13
1101.97 13
1102.05 13
1102.12 12
1102.20 12
1102.27 11
1102.35 10
1102.43 10
1102.50 9
1102.58 9
1102.65 9
1102.73 9
1102.81 10
1102.88 11
1102.96 11
1103.03 11
1103.11 11
1103.19 11
1103.26 11
1103.34 11
1103.41 11
1103.49 10
1103.57 9
1103.64 8
1103.72 7
1103.79 7
1103.87 6
1103.95 6
1104.02 6
1104.10 6
1104.17 6
1104.25 7
1104.33 7
1104.40 8
1104.48 9
1104.55 11
1104.63 12
1104.71 14
1104.78 16
1104.86 17
1104.93 18
1105.01 18
1105.09 18
1105.16 18
1105.24 18
1105.31 18
1105.39 19
1105.47 20
1105.54 21
1105.62 22
1105.69 22
1105.77 22
1105.85 21
1105.92 20
1106.00 19
1106.07 18
1106.15 17
1106.23 17
1106.30 16
1106.38 16
1106.45 16
1106.53 16
1106.61 16
1106.68 15
1106.76 15
1106.83 15
1106.91 15
1106.99 14
1107.06 14
1107.14 14
1107.21 13
1107.29 13
1107.37 13
1107.44 12
1107.52 12
1107.60 11
1107.67 10
1107.75 9
1107.82 8
1107.90 7
1107.98 6
1108.05 5
1108.13 4
1108.20 3
1108.28 4
1108.36 5
1108.43 6
1108.51 9
1108.58 13
1108.66 17
1108.74 20
1108.81 23
1108.89 25
1108.97 27
1109.04 28
1109.12 28
1109.19 28
1109.27 28
1109.35 28
1109.42 28
1109.50 27
1109.57 26
1109.65 24
1109.73 23
1109.80 22
1109.88 21
1109.96 22
1110.03 23
1110.11 25
1110.18 27
1110.26 29
1110.34 31
1110.41 32
1110.49 33
1110.57 34
1110.64 35
1110.72 37
1110.79 39
1110.87 40
1110.95 41
1111.02 41
1111.10 40
1111.18 38
1111.25 36
1111.33 35
1111.40 34
1111.48 35
1111.56 35
1111.63 35
1111.71 35
1111.78 33
1111.86 31
1111.94 29
1112.01 27
1112.09 25
1112.17 23
1112.24 22
1112.32 21
1112.39 21
1112.47 21
1112.55 22
1112.62 22
1112.70 22
1112.78 23
1112.85 23
1112.93 22
1113.01 22
1113.08 22
1113.16 23
1113.23 23
1113.31 24
1113.39 26
1113.46 27
1113.54 28
1113.62 29
1113.69 30
1113.77 30
1113.84 30
1113.92 30
1114.00 29
1114.07 29
1114.15 28
1114.23 28
1114.30 28
1114.38 29
1114.46 30
1114.53 30
1114.61 30
1114.68 30
1114.76 29
1114.84 28
1114.91 27
1114.99 25
1115.07 24
1115.14 22
1115.22 20
1115.30 18
1115.37 17
1115.45 15
1115.52 13
1115.60 11
1115.68 9
1115.75 8
1115.83 6
1115.91 4
1115.98 3
1116.06 3
1116.14 3
1116.21 3
1116.29 3
1116.36 4
1116.44 4
1116.52 5
1116.59 5
1116.67 5
1116.75 6
1116.82 6
1116.90 8
1116.98 10
1117.05 13
1117.13 16
1117.20 20
1117.28 23
1117.36 25
1117.43 26
1117.51 25
1117.59 24
1117.66 21
1117.74 19
1117.82 17
1117.89 15
1117.97 15
1118.05 15
1118.12 16
1118.20 17
1118.28 18
1118.35 18
1118.43 18
1118.50 19
1118.58 19
1118.66 21
1118.73 22
1118.81 24
1118.89 25
1118.96 26
1119.04 26
1119.12 26
1119.19 24
1119.27 23
1119.35 22
1119.42 21
1119.50 21
1119.58 22
1119.65 23
1119.73 24
1119.81 25
1119.88 25
1119.96 25
1120.03 23
1120.11 22
1120.19 20
1120.26 18
1120.34 17
1120.42 17
1120.49 18
1120.57 19
1120.65 21
1120.72 22
1120.80 22
1120.88 22
1120.95 21
1121.03 20
1121.11 19
1121.18 18
1121.26 17
1121.34 18
1121.41 18
1121.49 19
1121.57 19
1121.64 19
1121.72 18
1121.80 18
1121.87 18
1121.95 18
1122.03 19
1122.10 20
1122.18 21
1122.26 21
1122.33 21
1122.41 20
1122.49 19
1122.56 18
1122.64 17
1122.71 18
1122.79 19
1122.87 21
1122.94 23
1123.02 26
1123.10 29
1123.17 32
1123.25 35
1123.33 37
1123.40 40
1123.48 42
1123.56 45
1123.63 47
1123.71 49
1123.79 50
1123.86 50
1123.94 49
1124.02 48
1124.09 46
1124.17 45
1124.25 43
1124.32 42
1124.40 42
1124.48 42
1124.55 42
1124.63 41
1124.71 40
1124.78 38
1124.86 35
1124.94 33
1125.01 30
1125.09 28
1125.17 26
1125.24 25
1125.32 23
1125.40 22
1125.47 21
1125.55 20
1125.63 20
1125.71 20
1125.78 21
1125.86 23
1125.94 25
1126.01 29
1126.09 33
1126.17 36
1126.24 39
1126.32 40
1126.40 40
1126.47 38
1126.55 35
1126.63 31
1126.70 27
1126.78 24
1126.86 21
1126.93 19
1127.01 18
1127.09 17
1127.16 16
1127.24 16
1127.32 15
1127.39 13
1127.47 11
1127.55 8
1127.62 6
1127.70 3
1127.78 1
1127.85 0
1127.93 0
1128.01 0
1128.08 0
1128.16 0
1128.24 0
1128.32 0
1128.39 0
1128.47 0
1128.55 3
1128.62 6
1128.70 11
1128.78 15
1128.85 19
1128.93 22
1129.01 25
1129.08 26
1129.16 26
1129.24 25
1129.31 24
1129.39 23
1129.47 22
1129.54 22
1129.62 22
1129.70 23
1129.78 24
1129.85 25
1129.93 25
1130.01 25
1130.08 25
1130.16 24
1130.24 23
1130.31 22
1130.39 21
1130.47 22
1130.54 23
1130.62 25
1130.70 28
1130.77 31
1130.85 34
1130.93 37
1131.01 39
1131.08 40
1131.16 40
1131.24 39
1131.31 38
1131.39 35
1131.47 33
1131.54 30
1131.62 27
1131.70 24
1131.77 21
1131.85 19
1131.93 18
1132.01 17
1132.08 16
1132.16 16
1132.24 15
1132.31 13
1132.39 12
1132.47 12
1132.54 11
1132.62 12
1132.70 13
1132.77 15
1132.85 18
1132.93 20
1133.01 22
1133.08 24
1133.16 25
1133.24 26
1133.31 26
1133.39 26
1133.47 26
1133.54 26
1133.62 26
1133.70 27
1133.78 27
1133.85 27
1133.93 26
1134.01 26
1134.08 25
1134.16 25
1134.24 25
1134.31 26
1134.39 27
1134.47 29
1134.55 31
1134.62 33
1134.70 35
1134.78 37
1134.85 40
1134.93 42
1135.01 43
1135.08 44
1135.16 43
1135.24 42
1135.32 40
1135.39 38
1135.47 36
1135.55 35
1135.62 33
1135.70 31
1135.78 30
1135.86 28
1135.93 26
1136.01 24
1136.09 22
1136.16 22
1136.24 22
1136.32 23
1136.39 25
1136.47 26
1136.55 26
1136.63 26
1136.70 26
1136.78 25
1136.86 24
1136.93 23
1137.01 24
1137.09 24
1137.17 26
1137.24 28
1137.32 30
1137.40 32
1137.47 34
1137.55 35
1137.63 35
1137.71 35
1137.78 35
1137.86 34
1137.94 33
1138.01 32
1138.09 32
1138.17 33
1138.25 34
1138.32 35
1138.40 37
1138.48 38
1138.55 37
1138.63 36
1138.71 35
1138.79 32
1138.86 30
1138.94 28
1139.02 27
1139.09 26
1139.17 26
1139.25 25
1139.33 25
1139.40 25
1139.48 25
1139.56 26
1139.63 26
1139.71 28
1139.79 30
1139.87 32
1139.94 35
1140.02 39
1140.10 42
1140.18 45
1140.25 47
1140.33 48
1140.41 48
1140.48 48
1140.56 47
1140.64 46
1140.72 46
1140.79 45
1140.87 45
1140.95 45
1141.02 45
1141.10 44
1141.18 42
1141.26 40
1141.33 39
1141.41 37
1141.49 37
1141.57 37
1141.64 38
1141.72 40
1141.80 41
1141.87 41
1141.95 41
1142.03 40
1142.11 39
1142.18 37
1142.26 34
1142.34 31
1142.42 28
1142.49 25
1142.57 23
1142.65 21
1142.72 20
1142.80 19
1142.88 20
1142.96 21
1143.03 23
1143.11 24
1143.19 25
1143.27 26
1143.34 25
1143.42 24
1143.50 22
1143.58 20
1143.65 18
1143.73 16
1143.81 14
1143.88 12
1143.96 12
1144.04 12
1144.12 14
1144.19 16
1144.27 18
1144.35 19
1144.43 20
1144.50 20
1144.58 20
1144.66 18
1144.74 17
1144.81 16
1144.89 15
1144.97 14
1145.04 14
1145.12 15
1145.20 16
1145.28 16
1145.35 17
1145.43 17
1145.51 17
1145.59 17
1145.66 17
1145.74 18
1145.82 20
1145.90 22
1145.97 26
1146.05 30
1146.13 34
1146.21 38
1146.28 40
1146.36 42
1146.44 42
1146.52 41
1146.59 40
1146.67 40
1146.75 41
1146.83 42
1146.90 43
1146.98 44
1147.06 44
1147.14 42
1147.21 39
1147.29 36
1147.37 31
1147.44 27
1147.52 24
1147.60 22
1147.68 21
1147.75 20
1147.83 20
1147.91 20
1147.99 20
1148.06 20
1148.14 20
1148.22 21
1148.30 22
1148.37 23
1148.45 25
1148.53 26
1148.61 26
1148.68 26
1148.76 25
1148.84 23
1148.92 22
1148.99 20
1149.07 20
1149.15 20
1149.23 21
1149.30 22
1149.38 24
1149.46 25
1149.54 27
1149.61 28
1149.69 29
1149.77 30
1149.85 30
1149.93 30
1150.00 31
1150.08 31
1150.16 32
1150.24 33
1150.31 33
1150.39 34
1150.47 34
1150.55 34
1150.62 33
1150.70 32
1150.78 30
1150.86 29
1150.93 27
1151.01 26
1151.09 26
1151.17 27
1151.24 29
1151.32 32
1151.40 34
1151.48 37
1151.55 39
1151.63 40
1151.71 40
1151.79 39
1151.86 38
1151.94 36
1152.02 35
1152.10 34
1152.17 33
1152.25 33
1152.33 33
1152.41 33
1152.49 32
1152.56 30
1152.64 27
1152.72 23
1152.80 20
1152.87 16
1152.95 13
1153.03 11
1153.11 10
1153.18 10
1153.26 12
1153.34 15
1153.42 18
1153.49 22
1153.57 25
1153.65 28
1153.73 30
1153.81 32
1153.88 34
1153.96 36
1154.04 38
1154.12 40
1154.19 42
1154.27 44
1154.35 45
1154.43 46
1154.50 46
1154.58 45
1154.66 44
1154.74 43
1154.82 42
1154.89 41
1154.97 42
1155.05 42
1155.13 43
1155.20 45
1155.28 46
1155.36 48
1155.44 49
1155.52 50
1155.59 52
1155.67 53
1155.75 54
1155.83 55
1155.90 55
1155.98 56
1156.06 57
1156.14 58
1156.21 59
1156.29 60
1156.37 60
1156.45 60
1156.53 59
1156.60 58
1156.68 56
1156.76 54
1156.84 51
1156.91 48
1156.99 45
1157.07 43
1157.15 41
1157.23 39
1157.30 39
1157.38 40
1157.46 43
1157.54 46
1157.61 49
1157.69 52
1157.77 55
1157.85 56
1157.93 57
1158.00 56
1158.08 54
1158.16 52
1158.24 50
1158.32 47
1158.39 43
1158.47 40
1158.55 36
1158.63 32
1158.70 28
1158.78 24
1158.86 21
1158.94 18
1159.02 16
1159.09 14
1159.17 13
1159.25 12
1159.33 11
1159.40 9
1159.48 8
1159.56 7
1159.64 6
1159.72 5
1159.79 4
1159.87 4
1159.95 5
1160.03 7
1160.11 10
1160.18 13
1160.26 16
1160.34 19
1160.42 22
1160.50 23
1160.57 24
1160.65 23
1160.73 22
1160.81 20
1160.88 18
1160.96 17
1161.04 16
1161.12 16
1161.20 16
1161.27 16
1161.35 17
1161.43 17
1161.51 16
1161.59 16
1161.66 15
1161.74 14
1161.82 13
1161.90 12
1161.98 10
1162.05 8
1162.13 6
1162.21 4
1162.29 1
1162.37 0
1162.44 0
1162.52 0
1162.60 0
1162.68 0
1162.76 1
1162.83 2
1162.91 3
1162.99 3
1163.07 3
1163.15 3
1163.22 2
1163.30 2
1163.38 2
1163.46 2
1163.54 2
1163.61 1
1163.69 0
1163.77 0
1163.85 0
1163.93 0
1164.00 0
1164.08 0
1164.16 0
1164.24 0
1164.32 3
1164.39 5
1164.47 7
1164.55 8
1164.63 9
1164.71 9
1164.78 9
1164.86 9
1164.94 9
1165.02 10
1165.10 10
1165.17 10
1165.25 10
1165.33 10
1165.41 10
1165.49 10
1165.56 10
1165.64 9
1165.72 8
1165.80 7
1165.88 5
1165.95 4
1166.03 4
1166.11 4
1166.19 5
1166.27 7
1166.35 9
1166.42 12
1166.50 15
1166.58 18
1166.66 20
1166.74 22
1166.81 22
1166.89 22
1166.97 20
1167.05 18
1167.13 15
1167.20 12
1167.28 9
1167.36 6
1167.44 3
1167.52 1
1167.60 0
1167.67 0
1167.75 0
1167.83 0
1167.91 0
1167.99 0
1168.06 0
1168.14 0
1168.22 0
1168.30 1
1168.38 3
1168.45 5
1168.53 6
1168.61 7
1168.69 8
1168.77 8
1168.85 8
1168.92 8
1169.00 7
1169.08 7
1169.16 7
1169.24 7
1169.31 7
1169.39 6
1169.47 6
1169.55 5
1169.63 4
1169.71 3
1169.78 3
1169.86 2
1169.94 3
1170.02 3
1170.10 4
1170.18 5
1170.25 6
1170.33 7
1170.41 7
1170.49 8
1170.57 8
1170.64 9
1170.72 10
1170.80 11
1170.88 14
1170.96 17
1171.04 20
1171.11 23
1171.19 25
1171.27 26
1171.35 25
1171.43 24
1171.51 22
1171.58 19
1171.66 17
1171.74 14
1171.82 12
1171.90 9
1171.98 7
1172.05 5
1172.13 4
1172.21 4
1172.29 5
1172.37 7
1172.44 11
1172.52 15
1172.60 19
1172.68 23
1172.76 25
1172.84 27
1172.91 29
1172.99 30
1173.07 31
1173.15 32
1173.23 32
1173.31 32
1173.38 32
1173.46 30
1173.54 27
1173.62 23
1173.70 18
1173.78 13
1173.85 8
1173.93 5
1174.01 3
1174.09 4
1174.17 7
1174.25 12
1174.32 18
1174.40 24
1174.48 28
1174.56 30
1174.64 30
1174.72 29
1174.80 27
1174.87 25
1174.95 24
1175.03 24
1175.11 25
1175.19 28
1175.27 32
1175.34 36
1175.42 40
1175.50 43
1175.58 45
1175.66 46
1175.74 46
1175.81 44
1175.89 40
1175.97 37
1176.05 33
1176.13 29
1176.21 27
1176.28 26
1176.36 25
1176.44 25
1176.52 26
1176.60 26
1176.68 27
1176.76 26
1176.83 25
1176.91 24
1176.99 21
1177.07 19
1177.15 15
1177.23 12
1177.30 9
1177.38 6
1177.46 3
1177.54 2
1177.62 1
1177.70 1
1177.78 3
1177.85 4
1177.93 7
1178.01 9
1178.09 11
1178.17 14
1178.25 17
1178.32 21
1178.40 25
1178.48 30
1178.56 36
1178.64 41
1178.72 45
1178.80 49
1178.87 52
1178.95 53
1179.03 54
1179.11 54
1179.19 53
1179.27 52
1179.35 50
1179.42 49
1179.50 49
1179.58 49
1179.66 49
1179.74 51
1179.82 53
1179.90 55
1179.97 57
1180.05 58
1180.13 59
1180.21 59
1180.29 58
1180.37 56
1180.45 54
1180.52 52
1180.60 51
1180.68 50
1180.76 50
1180.84 50
1180.92 50
1181.00 51
1181.07 52
1181.15 54
1181.23 57
1181.31 61
1181.39 66
1181.47 71
1181.55 76
1181.62 80
1181.70 82
1181.78 84
1181.86 85
1181.94 86
1182.02 88
1182.10 90
1182.17 93
1182.25 96
1182.33 97
1182.41 97
1182.49 95
1182.57 91
1182.65 86
1182.72 81
1182.80 75
1182.88 69
1182.96 65
1183.04 61
1183.12 58
1183.20 55
1183.28 52
1183.35 49
1183.43 46
1183.51 42
1183.59 38
1183.67 34
1183.75 31
1183.83 28
1183.90 26
1183.98 26
1184.06 26
1184.14 26
1184.22 27
1184.30 27
1184.38 27
1184.46 26
1184.53 26
1184.61 25
1184.69 25
1184.77 24
1184.85 24
1184.93 25
1185.01 25
1185.09 26
1185.16 27
1185.24 29
1185.32 31
1185.40 33
1185.48 34
1185.56 36
1185.64 38
1185.72 40
1185.79 42
1185.87 44
1185.95 44
1186.03 44
1186.11 42
1186.19 39
1186.27 35
1186.35 31
1186.42 26
1186.50 22
1186.58 18
1186.66 16
1186.74 14
1186.82 13
1186.90 13
1186.98 14
1187.05 15
1187.13 16
1187.21 17
1187.29 19
1187.37 22
1187.45 26
1187.53 30
1187.61 36
1187.68 42
1187.76 49
1187.84 56
1187.92 61
1188.00 66
1188.08 70
1188.16 73
1188.24 77
1188.32 80
1188.39 85
1188.47 90
1188.55 95
1188.63 100
1188.71 104
1188.79 107
1188.87 108
1188.95 108
1189.02 107
1189.10 105
1189.18 102
1189.26 100
1189.34 99
1189.42 98
1189.50 98
1189.58 97
1189.66 96
1189.73 93
1189.81 88
1189.89 83
1189.97 78
1190.05 74
1190.13 70
1190.21 68
1190.29 66
1190.37 66
1190.44 66
1190.52 66
1190.60 65
1190.68 65
1190.76 64
1190.84 63
1190.92 62
1191.00 60
1191.08 58
1191.15 55
1191.23 53
1191.31 50
1191.39 47
1191.47 45
1191.55 43
1191.63 41
1191.71 39
1191.79 37
1191.87 35
1191.94 31
1192.02 28
1192.10 25
1192.18 22
1192.26 20
1192.34 18
1192.42 17
1192.50 16
1192.58 15
1192.66 15
1192.73 14
1192.81 13
1192.89 14
1192.97 15
1193.05 18
1193.13 23
1193.21 29
1193.29 35
1193.37 41
1193.44 45
1193.52 48
1193.60 48
1193.68 46
1193.76 43
1193.84 40
1193.92 38
1194.00 37
1194.08 37
1194.16 38
1194.24 39
1194.31 40
1194.39 41
1194.47 41
1194.55 41
1194.63 41
1194.71 41
1194.79 41
1194.87 41
1194.95 41
1195.03 39
1195.10 37
1195.18 34
1195.26 29
1195.34 24
1195.42 20
1195.50 16
1195.58 13
1195.66 12
1195.74 11
1195.82 12
1195.90 13
1195.97 15
1196.05 16
1196.13 17
1196.21 18
1196.29 17
1196.37 16
1196.45 15
1196.53 13
1196.61 12
1196.69 10
1196.77 8
1196.84 7
1196.92 5
1197.00 4
1197.08 3
1197.16 3
1197.24 4
1197.32 5
1197.40 8
1197.48 11
1197.56 15
1197.64 18
1197.71 20
1197.79 21
1197.87 21
1197.95 19
1198.03 16
1198.11 12
1198.19 8
1198.27 4
1198.35 1
1198.43 0
1198.51 0
1198.59 0
1198.66 0
1198.74 0
1198.82 0
1198.90 0
1198.98 3
1199.06 6
1199.14 9
1199.22 12
1199.30 15
1199.38 17
1199.46 18
1199.54 19
1199.61 19
1199.69 19
1199.77 19
1199.85 19
1199.93 18
1200.01 18
1200.09 17
1200.17 17
1200.25 17
1200.33 18
1200.41 19
1200.49 21
1200.57 22
1200.64 23
1200.72 24
1200.80 24
1200.88 23
1200.96 21
1201.04 20
1201.12 18
1201.20 18
1201.28 18
1201.36 18
1201.44 19
1201.52 20
1201.60 20
1201.68 19
1201.75 18
1201.83 15
1201.91 12
1201.99 9
1202.07 5
1202.15 2
1202.23 0
1202.31 0
1202.39 0
1202.47 0
1202.55 0
1202.63 0
1202.71 0
1202.79 0
1202.86 0
1202.94 1
1203.02 6
1203.10 12
1203.18 19
1203.26 25
1203.34 31
1203.42 34
1203.50 35
1203.58 33
1203.66 31
1203.74 28
1203.82 25
1203.90 24
1203.98 24
1204.05 25
1204.13 27
1204.21 28
1204.29 29
1204.37 29
1204.45 29
1204.53 28
1204.61 27
1204.69 26
1204.77 25
1204.85 25
1204.93 24
1205.01 24
1205.09 25
1205.17 27
1205.25 29
1205.32 31
1205.40 33
1205.48 34
1205.56 35
1205.64 36
1205.72 36
1205.80 36
1205.88 37
1205.96 37
1206.04 38
1206.12 39
1206.20 39
1206.28 39
1206.36 40
1206.44 41
1206.52 42
1206.60 43
1206.67 43
1206.75 42
1206.83 40
1206.91 36
1206.99 31
1207.07 26
1207.15 20
1207.23 15
1207.31 10
1207.39 6
1207.47 2
1207.55 0
1207.63 0
1207.71 0
1207.79 0
1207.87 0
1207.95 0
1208.03 0
1208.10 0
1208.18 4
1208.26 7
1208.34 9
1208.42 10
1208.50 10
1208.58 10
1208.66 10
1208.74 12
1208.82 14
1208.90 17
1208.98 20
1209.06 22
1209.14 23
1209.22 23
1209.30 22
1209.38 20
1209.46 18
1209.54 15
1209.62 12
1209.70 10
1209.77 8
1209.85 7
1209.93 5
1210.01 5
1210.09 5
1210.17 5
1210.25 8
1210.33 11
1210.41 17
1210.49 25
1210.57 33
1210.65 42
1210.73 49
1210.81 54
1210.89 56
1210.97 55
1211.05 51
1211.13 45
1211.21 39
1211.29 33
1211.37 29
1211.45 26
1211.53 26
1211.60 27
1211.68 30
1211.76 33
1211.84 36
1211.92 38
1212.00 40
1212.08 42
1212.16 43
1212.24 43
1212.32 42
1212.40 41
1212.48 39
1212.56 37
1212.64 35
1212.72 33
1212.80 31
1212.88 30
1212.96 31
1213.04 31
1213.12 33
1213.20 33
1213.28 33
1213.36 31
1213.44 28
1213.52 23
1213.60 18
1213.68 13
1213.76 11
1213.83 11
1213.91 14
1213.99 19
1214.07 25
1214.15 31
1214.23 36
1214.31 40
1214.39 43
1214.47 46
1214.55 49
1214.63 53
1214.71 57
1214.79 61
1214.87 64
1214.95 65
1215.03 65
1215.11 63
1215.19 60
1215.27 56
1215.35 52
1215.43 50
1215.51 50
1215.59 52
1215.67 56
1215.75 61
1215.83 65
1215.91 69
1215.99 70
1216.07 70
1216.15 68
1216.23 65
1216.31 63
1216.39 61
1216.47 61
1216.55 61
1216.62 61
1216.70 60
1216.78 58
1216.86 54
1216.94 50
1217.02 46
1217.10 42
1217.18 39
1217.26 36
1217.34 35
1217.42 34
1217.50 33
1217.58 32
1217.66 32
1217.74 33
1217.82 35
1217.90 38
1217.98 42
1218.06 48
1218.14 52
1218.22 56
1218.30 58
1218.38 58
1218.46 56
1218.54 53
1218.62 49
1218.70 46
1218.78 42
1218.86 40
1218.94 38
1219.02 36
1219.10 35
1219.18 35
1219.26 34
1219.34 34
1219.42 35
1219.50 36
1219.58 37
1219.66 39
1219.74 41
1219.82 43
1219.90 45
1219.98 46
1220.06 47
1220.14 47
1220.22 46
1220.30 44
1220.38 43
1220.46 42
1220.54 41
1220.62 42
1220.70 42
1220.78 43
1220.86 42
1220.94 40
1221.02 37
1221.10 32
1221.18 26
1221.26 20
1221.34 15
1221.42 11
1221.50 9
1221.58 9
1221.66 10
1221.74 13
1221.82 15
1221.90 17
1221.98 18
1222.06 18
1222.14 17
1222.22 16
1222.30 14
1222.37 12
1222.45 10
1222.53 7
1222.61 4
1222.69 1
1222.77 0
1222.85 0
1222.93 0
1223.01 0
1223.09 0
1223.17 0
1223.25 0
1223.33 0
1223.41 6
1223.49 12
1223.57 17
1223.65 22
1223.73 26
1223.81 29
1223.89 31
1223.97 33
1224.05 33
1224.13 33
1224.21 32
1224.29 31
1224.37 30
1224.45 30
1224.53 30
1224.61 29
1224.69 29
1224.77 29
1224.85 28
1224.93 27
1225.01 26
1225.09 26
1225.17 27
1225.26 30
1225.34 33
1225.42 36
1225.50 39
1225.58 41
1225.66 41
1225.74 40
1225.82 38
1225.90 36
1225.98 34
1226.06 33
1226.14 32
1226.22 32
1226.30 33
1226.38 33
1226.46 34
1226.54 36
1226.62 37
1226.70 39
1226.78 42
1226.86 45
1226.94 49
1227.02 52
1227.10 55
1227.18 58
1227.26 60
1227.34 61
1227.42 61
1227.50 60
1227.58 58
1227.66 56
1227.74 54
1227.82 52
1227.90 51
1227.98 51
1228.06 52
1228.14 52
1228.22 52
1228.30 51
1228.38 49
1228.46 46
1228.54 43
1228.62 41
1228.70 39
1228.78 38
1228.86 38
1228.94 39
1229.02 39
1229.10 38
1229.18 37
1229.26 35
1229.34 33
1229.42 31
1229.50 31
1229.58 31
1229.66 32
1229.74 34
1229.82 35
1229.90 35
1229.98 35
1230.06 35
1230.14 34
1230.22 33
1230.30 32
1230.38 33
1230.46 35
1230.54 39
1230.62 44
1230.70 50
1230.78 57
1230.86 65
1230.95 72
1231.03 78
1231.11 82
1231.19 85
1231.27 85
1231.35 83
1231.43 80
1231.51 77
1231.59 73
1231.67 71
1231.75 69
1231.83 68
1231.91 69
1231.99 71
1232.07 73
1232.15 76
1232.23 79
1232.31 81
1232.39 83
1232.47 84
1232.55 84
1232.63 83
1232.71 82
1232.79 80
1232.87 78
1232.95 76
1233.03 75
1233.11 73
1233.19 72
1233.27 71
1233.35 71
1233.43 71
1233.51 71
1233.59 72
1233.67 73
1233.75 73
1233.84 74
1233.92 73
1234.00 72
1234.08 70
1234.16 67
1234.24 64
1234.32 60
1234.40 55
1234.48 50
1234.56 43
1234.64 36
1234.72 28
1234.80 20
1234.88 13
1234.96 8
1235.04 5
1235.12 4
1235.20 3
1235.28 4
1235.36 4
1235.44 3
1235.52 3
1235.60 2
1235.68 3
1235.76 4
1235.84 7
1235.92 11
1236.01 15
1236.09 19
1236.17 24
1236.25 27
1236.33 30
1236.41 32
1236.49 33
1236.57 33
1236.65 33
1236.73 33
1236.81 33
1236.89 34
1236.97 35
1237.05 37
1237.13 40
1237.21 43
1237.29 46
1237.37 49
1237.45 51
1237.53 53
1237.61 53
1237.69 52
1237.77 51
1237.86 48
1237.94 46
1238.02 42
1238.10 39
1238.18 37
1238.26 34
1238.34 33
1238.42 32
1238.50 31
1238.58 30
1238.66 28
1238.74 26
1238.82 22
1238.90 19
1238.98 15
1239.06 11
1239.14 9
1239.22 9
1239.30 9
1239.38 11
1239.46 12
1239.55 14
1239.63 15
1239.71 16
1239.79 15
1239.87 14
1239.95 11
1240.03 9
1240.11 6
1240.19 4
1240.27 2
1240.35 0
1240.43 0
1240.51 0
1240.59 0
1240.67 0
1240.75 0
1240.83 0
1240.91 0
1241.00 0
1241.08 0
1241.16 2
1241.24 5
1241.32 11
1241.40 17
1241.48 25
1241.56 32
1241.64 38
1241.72 43
1241.80 45
1241.88 45
1241.96 42
1242.04 37
1242.12 31
1242.20 24
1242.28 18
1242.36 14
1242.45 11
1242.53 8
1242.61 7
1242.69 6
1242.77 6
1242.85 6
1242.93 6
1243.01 7
1243.09 8
1243.17 10
1243.25 11
1243.33 11
1243.41 12
1243.49 12
1243.57 12
1243.66 14
1243.74 16
1243.82 20
1243.90 24
1243.98 28
1244.06 32
1244.14 34
1244.22 35
1244.30 34
1244.38 33
1244.46 31
1244.54 28
1244.62 26
1244.70 24
1244.78 21
1244.87 19
1244.95 18
1245.03 17
1245.11 17
1245.19 17
1245.27 18
1245.35 19
1245.43 19
1245.51 19
1245.59 19
1245.67 19
1245.75 19
1245.83 20
1245.91 22
1245.99 25
1246.08 28
1246.16 32
1246.24 36
1246.32 39
1246.40 42
1246.48 43
1246.56 43
1246.64 41
1246.72 37
1246.80 32
1246.88 27
1246.96 22
1247.04 18
1247.13 16
1247.21 16
1247.29 18
1247.37 22
1247.45 26
1247.53 31
1247.61 36
1247.69 41
1247.77 45
1247.85 48
1247.93 50
1248.01 51
1248.09 52
1248.18 52
1248.26 52
1248.34 52
1248.42 52
1248.50 52
1248.58 51
1248.66 50
1248.74 49
1248.82 49
1248.90 50
1248.98 53
1249.06 58
1249.15 63
1249.23 69
1249.31 74
1249.39 78
1249.47 79
1249.55 79
1249.63 76
1249.71 72
1249.79 67
1249.87 62
1249.95 56
1250.03 51
1250.12 48
1250.20 45
1250.28 43
1250.36 43
1250.44 43
1250.52 43
1250.60 43
1250.68 41
1250.76 39
1250.84 36
1250.92 32
1251.00 29
1251.09 26
1251.17 24
1251.25 22
1251.33 21
1251.41 21
1251.49 20
1251.57 20
1251.65 21
1251.73 23
1251.81 27
1251.89 32
1251.98 38
1252.06 45
1252.14 52
1252.22 57
1252.30 61
1252.38 63
1252.46 62
1252.54 60
1252.62 56
1252.70 52
1252.79 48
1252.87 44
1252.95 41
1253.03 39
1253.11 38
1253.19 39
1253.27 40
1253.35 42
1253.43 45
1253.51 49
1253.59 53
1253.68 57
1253.76 59
1253.84 61
1253.92 62
1254.00 63
1254.08 63
1254.16 65
1254.24 68
1254.32 71
1254.40 75
1254.49 78
1254.57 80
1254.65 81
1254.73 80
1254.81 77
1254.89 73
1254.97 69
1255.05 65
1255.13 62
1255.21 60
1255.30 58
1255.38 58
1255.46 58
1255.54 59
1255.62 59
1255.70 58
1255.78 55
1255.86 50
1255.94 44
1256.03 37
1256.11 31
1256.19 24
1256.27 20
1256.35 17
1256.43 16
1256.51 16
1256.59 17
1256.67 18
1256.75 19
1256.84 19
1256.92 18
1257.00 18
1257.08 18
1257.16 19
1257.24 22
1257.32 25
1257.40 29
1257.48 32
1257.57 33
1257.65 33
1257.73 30
1257.81 26
1257.89 22
1257.97 17
1258.05 14
1258.13 12
1258.21 12
1258.30 14
1258.38 17
1258.46 20
1258.54 23
1258.62 26
1258.70 28
1258.78 30
1258.86 31
1258.94 31
1259.03 31
1259.11 30
1259.19 30
1259.27 30
1259.35 31
1259.43 33
1259.51 35
1259.59 37
1259.67 39
1259.76 40
1259.84 39
1259.92 38
1260.00 34
1260.08 30
1260.16 25
1260.24 21
1260.32 17
1260.41 13
1260.49 11
1260.57 11
1260.65 11
1260.73 12
1260.81 13
1260.89 14
1260.97 15
1261.06 16
1261.14 16
1261.22 16
1261.30 16
1261.38 15
1261.46 13
1261.54 12
1261.62 10
1261.71 10
1261.79 10
1261.87 12
1261.95 16
1262.03 21
1262.11 28
1262.19 34
1262.27 39
1262.35 41
1262.44 40
1262.52 37
1262.60 32
1262.68 27
1262.76 23
1262.84 21
1262.92 22
1263.01 26
1263.09 31
1263.17 36
1263.25 40
1263.33 41
1263.41 39
1263.49 35
1263.57 29
1263.66 24
1263.74 19
1263.82 16
1263.90 15
1263.98 15
1264.06 17
1264.14 17
1264.22 17
1264.31 15
1264.39 10
1264.47 5
1264.55 0
1264.63 0
1264.71 0
1264.79 0
1264.88 0
1264.96 0
1265.04 0
1265.12 0
1265.20 3
1265.28 7
1265.36 11
1265.44 15
1265.53 17
1265.61 20
1265.69 22
1265.77 25
1265.85 29
1265.93 33
1266.01 37
1266.10 43
1266.18 48
1266.26 52
1266.34 55
1266.42 57
1266.50 57
1266.58 56
1266.67 53
1266.75 50
1266.83 47
1266.91 42
1266.99 38
1267.07 32
1267.15 27
1267.23 22
1267.32 18
1267.40 16
1267.48 14
1267.56 15
1267.64 16
1267.72 17
1267.80 19
1267.89 21
1267.97 24
1268.05 27
1268.13 31
1268.21 35
1268.29 39
1268.37 42
1268.46 45
1268.54 45
1268.62 44
1268.70 42
1268.78 40
1268.86 37
1268.95 34
1269.03 32
1269.11 30
1269.19 28
1269.27 27
1269.35 26
1269.43 25
1269.52 25
1269.60 24
1269.68 22
1269.76 20
1269.84 17
1269.92 15
1270.00 12
1270.09 12
1270.17 13
1270.25 16
1270.33 20
1270.41 26
1270.49 33
1270.58 39
1270.66 43
1270.74 46
1270.82 47
1270.90 46
1270.98 45
1271.06 43
1271.15 40
1271.23 38
1271.31 36
1271.39 34
1271.47 32
1271.55 30
1271.64 29
1271.72 28
1271.80 28
1271.88 29
1271.96 31
1272.04 34
1272.12 35
1272.21 35
1272.29 35
1272.37 32
1272.45 29
1272.53 26
1272.61 23
1272.70 21
1272.78 21
1272.86 22
1272.94 23
1273.02 25
1273.10 28
1273.18 30
1273.27 32
1273.35 33
1273.43 35
1273.51 37
1273.59 39
1273.67 40
1273.76 42
1273.84 42
1273.92 41
1274.00 38
1274.08 33
1274.16 26
1274.25 19
1274.33 11
1274.41 4
1274.49 0
1274.57 0
1274.65 0
1274.74 1
1274.82 6
1274.90 12
1274.98 17
1275.06 21
1275.14 24
1275.23 26
1275.31 27
1275.39 27
1275.47 26
1275.55 25
1275.63 23
1275.72 22
1275.80 20
1275.88 18
1275.96 17
1276.04 17
1276.12 17
1276.21 17
1276.29 16
1276.37 14
1276.45 12
1276.53 10
1276.61 8
1276.70 8
1276.78 9
1276.86 13
1276.94 18
1277.02 24
1277.10 31
1277.19 36
1277.27 40
1277.35 42
1277.43 42
1277.51 41
1277.60 40
1277.68 38
1277.76 36
1277.84 34
1277.92 33
1278.00 33
1278.09 33
1278.17 33
1278.25 35
1278.33 37
1278.41 41
1278.49 45
1278.58 49
1278.66 55
1278.74 60
1278.82 65
1278.90 69
1278.99 73
1279.07 75
1279.15 75
1279.23 74
1279.31 71
1279.39 67
1279.48 63
1279.56 58
1279.64 54
1279.72 49
1279.80 45
1279.89 40
1279.97 35
1280.05 30
1280.13 24
1280.21 18
1280.29 13
1280.38 8
1280.46 5
1280.54 3
1280.62 2
1280.70 3
1280.79 4
1280.87 6
1280.95 7
1281.03 7
1281.11 6
1281.19 4
1281.28 1
1281.36 0
1281.44 0
1281.52 0
1281.60 0
1281.69 0
1281.77 0
1281.85 0
1281.93 6
1282.01 13
1282.10 21
1282.18 28
1282.26 34
1282.34 40
1282.42 44
1282.50 48
1282.59 50
1282.67 50
1282.75 49
1282.83 46
1282.91 44
1283.00 41
1283.08 39
1283.16 38
1283.24 38
1283.32 40
1283.41 43
1283.49 46
1283.57 48
1283.65 48
1283.73 48
1283.82 47
1283.90 45
1283.98 43
1284.06 42
1284.14 41
1284.23 40
1284.31 39
1284.39 39
1284.47 40
1284.55 41
1284.64 44
1284.72 46
1284.80 50
1284.88 53
1284.96 55
1285.04 56
1285.13 55
1285.21 53
1285.29 50
1285.37 46
1285.45 43
1285.54 42
1285.62 42
1285.70 43
1285.78 44
1285.86 46
1285.95 47
1286.03 48
1286.11 49
1286.19 50
1286.28 53
1286.36 57
1286.44 62
1286.52 68
1286.60 74
1286.69 78
1286.77 80
1286.85 80
1286.93 77
1287.01 73
1287.10 69
1287.18 66
1287.26 64
1287.34 62
1287.42 61
1287.51 61
1287.59 61
1287.67 62
1287.75 62
1287.83 63
1287.92 65
1288.00 68
1288.08 71
1288.16 75
1288.24 78
1288.33 80
1288.41 82
1288.49 82
1288.57 81
1288.65 79
1288.74 75
1288.82 70
1288.90 65
1288.98 59
1289.07 53
1289.15 47
1289.23 42
1289.31 39
1289.39 37
1289.48 37
1289.56 40
1289.64 43
1289.72 48
1289.80 52
1289.89 56
1289.97 59
1290.05 60
1290.13 61
1290.22 60
1290.30 59
1290.38 59
1290.46 60
1290.54 61
1290.63 63
1290.71 64
1290.79 66
1290.87 68
1290.95 70
1291.04 72
1291.12 76
1291.20 81
1291.28 87
1291.37 93
1291.45 98
1291.53 102
1291.61 103
1291.69 102
1291.78 99
1291.86 94
1291.94 88
1292.02 81
1292.11 74
1292.19 68
1292.27 62
1292.35 57
1292.43 52
1292.52 48
1292.60 45
1292.68 42
1292.76 40
1292.85 39
1292.93 40
1293.01 42
1293.09 45
1293.17 51
1293.26 58
1293.34 66
1293.42 75
1293.50 84
1293.59 92
1293.67 99
1293.75 104
1293.83 108
1293.91 111
1294.00 112
1294.08 112
1294.16 110
1294.24 106
1294.33 100
1294.41 92
1294.49 82
1294.57 71
1294.65 61
1294.74 52
1294.82 45
1294.90 41
1294.98 39
1295.07 40
1295.15 42
1295.23 45
1295.31 49
1295.40 54
1295.48 60
1295.56 67
1295.64 75
1295.72 84
1295.81 93
1295.89 102
1295.97 109
1296.05 114
1296.14 116
1296.22 117
1296.30 115
1296.38 113
1296.47 110
1296.55 107
1296.63 104
1296.71 100
1296.80 97
1296.88 94
1296.96 91
1297.04 90
1297.12 91
1297.21 93
1297.29 96
1297.37 99
1297.45 101
1297.54 101
1297.62 98
1297.70 93
1297.78 87
1297.87 80
1297.95 75
1298.03 70
1298.11 67
1298.20 66
1298.28 65
1298.36 65
1298.44 66
1298.53 67
1298.61 68
1298.69 70
1298.77 71
1298.86 72
1298.94 72
1299.02 69
1299.10 64
1299.18 58
1299.27 50
1299.35 42
1299.43 35
1299.51 30
1299.60 28
1299.68 29
1299.76 33
1299.84 37
1299.93 42
1300.01 45
1300.09 46
1300.17 45
1300.26 41
1300.34 36
1300.42 29
1300.50 22
1300.59 15
1300.67 9
1300.75 4
1300.83 0
1300.92 0
1301.00 0
1301.08 0
1301.16 0
1301.25 0
1301.33 0
1301.41 0
1301.49 0
1301.58 0
1301.66 1
1301.74 7
1301.82 15
1301.91 26
1301.99 39
1302.07 53
1302.15 65
1302.24 74
1302.32 79
1302.40 79
1302.48 75
1302.57 69
1302.65 62
1302.73 56
1302.81 53
1302.90 52
1302.98 55
1303.06 59
1303.14 64
1303.23 69
1303.31 74
1303.39 77
1303.47 80
1303.56 81
1303.64 80
1303.72 78
1303.81 75
1303.89 71
1303.97 67
1304.05 64
1304.14 63
1304.22 64
1304.30 68
1304.38 73
1304.47 79
1304.55 85
1304.63 90
1304.71 93
1304.80 95
1304.88 94
1304.96 92
1305.04 89
1305.13 86
1305.21 83
1305.29 80
1305.37 78
1305.46 76
1305.54 75
1305.62 75
1305.71 76
1305.79 78
1305.87 80
1305.95 83
1306.04 86
1306.12 88
1306.20 89
1306.28 88
1306.37 86
1306.45 81
1306.53 75
1306.61 68
1306.70 61
1306.78 55
1306.86 50
1306.95 47
1307.03 46
1307.11 47
1307.19 49
1307.28 52
1307.36 55
1307.44 58
1307.52 61
1307.61 63
1307.69 66
1307.77 69
1307.85 72
1307.94 76
1308.02 81
1308.10 85
1308.19 89
1308.27 92
1308.35 93
1308.43 94
1308.52 92
1308.60 90
1308.68 86
1308.76 82
1308.85 78
1308.93 75
1309.01 74
1309.10 73
1309.18 74
1309.26 76
1309.34 77
1309.43 78
1309.51 79
1309.59 79
1309.68 79
1309.76 79
1309.84 79
1309.92 81
1310.01 84
1310.09 88
1310.17 92
1310.25 95
1310.34 96
1310.42 95
1310.50 93
1310.59 90
1310.67 86
1310.75 83
1310.83 81
1310.92 82
1311.00 84
1311.08 86
1311.17 88
1311.25 89
1311.33 87
1311.41 83
1311.50 77
1311.58 69
1311.66 61
1311.75 54
1311.83 49
1311.91 46
1311.99 46
1312.08 50
1312.16 55
1312.24 62
1312.32 69
1312.41 76
1312.49 81
1312.57 83
1312.66 83
1312.74 80
1312.82 74
1312.90 68
1312.99 61
1313.07 56
1313.15 53
1313.24 52
1313.32 52
1313.40 54
1313.49 56
1313.57 57
1313.65 58
1313.73 57
1313.82 56
1313.90 54
1313.98 52
1314.07 49
1314.15 45
1314.23 41
1314.31 37
1314.40 33
1314.48 29
1314.56 25
1314.65 21
1314.73 18
1314.81 15
1314.89 11
1314.98 7
1315.06 3
1315.14 0
1315.23 0
1315.31 0
1315.39 4
1315.48 11
1315.56 22
1315.64 35
1315.72 47
1315.81 57
1315.89 65
1315.97 68
1316.06 67
1316.14 63
1316.22 58
1316.30 54
1316.39 51
1316.47 51
1316.55 53
1316.64 57
1316.72 60
1316.80 63
1316.89 64
1316.97 63
1317.05 62
1317.13 61
1317.22 61
1317.30 62
1317.38 64
1317.47 68
1317.55 72
1317.63 76
1317.72 79
1317.80 80
1317.88 80
1317.96 79
1318.05 77
1318.13 74
1318.21 71
1318.30 68
1318.38 63
1318.46 57
1318.55 51
1318.63 44
1318.71 37
1318.80 32
1318.88 30
1318.96 29
1319.04 30
1319.13 32
1319.21 33
1319.29 33
1319.38 31
1319.46 27
1319.54 22
1319.63 16
1319.71 10
1319.79 5
1319.88 2
1319.96 0
1320.04 0
1320.12 0
1320.21 0
1320.29 0
1320.37 0
1320.46 0
1320.54 0
1320.62 0
1320.71 5
1320.79 13
1320.87 23
1320.96 33
1321.04 42
1321.12 50
1321.20 56
1321.29 59
1321.37 61
1321.45 61
1321.54 59
1321.62 58
1321.70 55
1321.79 53
1321.87 51
1321.95 49
1322.04 49
1322.12 49
1322.20 50
1322.29 53
1322.37 57
1322.45 63
1322.54 68
1322.62 74
1322.70 78
1322.78 80
1322.87 80
1322.95 78
1323.03 74
1323.12 70
1323.20 65
1323.28 62
1323.37 59
1323.45 57
1323.53 55
1323.62 54
1323.70 54
1323.78 53
1323.87 54
1323.95 55
1324.03 57
1324.12 60
1324.20 64
1324.28 67
1324.37 68
1324.45 69
1324.53 68
1324.62 67
1324.70 65
1324.78 64
1324.87 64
1324.95 65
1325.03 67
1325.11 69
1325.20 71
1325.28 74
1325.36 77
1325.45 81
1325.53 87
1325.61 94
1325.70 103
1325.78 113
1325.86 125
1325.95 138
1326.03 151
1326.11 163
1326.20 175
1326.28 186
1326.36 196
1326.45 206
1326.53 216
1326.61 228
1326.70 241
1326.78 255
1326.86 270
1326.95 285
1327.03 297
1327.11 307
1327.20 313
1327.28 315
1327.36 313
1327.45 309
1327.53 304
1327.61 299
1327.70 295
1327.78 292
1327.86 290
1327.95 289
1328.03 290
1328.11 290
1328.20 289
1328.28 286
1328.36 281
1328.45 274
1328.53 266
1328.61 255
1328.70 244
1328.78 233
1328.86 222
1328.95 212
1329.03 202
1329.11 194
1329.20 188
1329.28 183
1329.36 179
1329.45 177
1329.53 176
1329.61 175
1329.70 174
1329.78 172
1329.86 169
1329.95 166
1330.03 164
1330.11 162
1330.20 163
1330.28 165
1330.37 168
1330.45 171
1330.53 173
1330.62 172
1330.70 169
1330.78 163
1330.87 156
1330.95 147
1331.03 139
1331.12 131
1331.20 124
1331.28 117
1331.37 110
1331.45 102
1331.53 93
1331.62 85
1331.70 80
1331.78 77
1331.87 77
1331.95 79
1332.03 83
1332.12 87
1332.20 88
1332.28 87
1332.37 83
1332.45 76
1332.53 69
1332.62 61
1332.70 54
1332.79 48
1332.87 44
1332.95 41
1333.04 40
1333.12 40
1333.20 41
1333.29 44
1333.37 48
1333.45 54
1333.54 60
1333.62 67
1333.70 73
1333.79 77
1333.87 79
1333.95 78
1334.04 74
1334.12 68
1334.21 61
1334.29 54
1334.37 50
1334.46 48
1334.54 50
1334.62 55
1334.71 62
1334.79 69
1334.87 75
1334.96 78
1335.04 79
1335.12 76
1335.21 72
1335.29 66
1335.38 60
1335.46 55
1335.54 51
1335.63 49
1335.71 48
1335.79 47
1335.88 47
1335.96 48
1336.04 51
1336.13 55
1336.21 62
1336.29 69
1336.38 78
1336.46 86
1336.55 93
1336.63 98
1336.71 99
1336.80 98
1336.88 94
1336.96 88
1337.05 81
1337.13 72
1337.21 64
1337.30 56
1337.38 49
1337.47 42
1337.55 35
1337.63 28
1337.72 21
1337.80 14
1337.88 7
1337.97 1
1338.05 0
1338.13 0
1338.22 0
1338.30 1
1338.39 8
1338.47 16
1338.55 26
1338.64 34
1338.72 42
1338.80 49
1338.89 55
1338.97 60
1339.05 65
1339.14 68
1339.22 71
1339.31 73
1339.39 74
1339.47 73
1339.56 70
1339.64 67
1339.72 62
1339.81 58
1339.89 55
1339.98 52
1340.06 50
1340.14 48
1340.23 47
1340.31 44
1340.39 41
1340.48 37
1340.56 31
1340.65 25
1340.73 20
1340.81 15
1340.90 12
1340.98 11
1341.06 13
1341.15 18
1341.23 25
1341.32 32
1341.40 40
1341.48 46
1341.57 50
1341.65 50
1341.73 48
1341.82 43
1341.90 36
1341.99 30
1342.07 24
1342.15 21
1342.24 20
1342.32 22
1342.40 27
1342.49 34
1342.57 42
1342.66 50
1342.74 58
1342.82 64
1342.91 69
1342.99 73
1343.08 75
1343.16 76
1343.24 76
1343.33 76
1343.41 75
1343.49 75
1343.58 74
1343.66 74
1343.75 73
1343.83 73
1343.91 73
1344.00 74
1344.08 74
1344.16 76
1344.25 78
1344.33 80
1344.42 82
1344.50 84
1344.58 86
1344.67 87
1344.75 88
1344.84 89
1344.92 90
1345.00 91
1345.09 93
1345.17 93
1345.26 93
1345.34 90
1345.42 85
1345.51 77
1345.59 67
1345.67 55
1345.76 45
1345.84 36
1345.93 30
1346.01 28
1346.09 31
1346.18 37
1346.26 46
1346.35 57
1346.43 67
1346.51 76
1346.60 82
1346.68 86
1346.77 89
1346.85 90
1346.93 91
1347.02 93
1347.10 95
1347.19 98
1347.27 102
1347.35 105
1347.44 107
1347.52 108
1347.61 107
1347.69 104
1347.77 101
1347.86 96
1347.94 92
1348.02 90
1348.11 88
1348.19 89
1348.28 91
1348.36 93
1348.44 96
1348.53 99
1348.61 102
1348.70 105
1348.78 108
1348.86 111
1348.95 113
1349.03 114
1349.12 115
1349.20 115
1349.28 116
1349.37 118
1349.45 124
1349.54 133
1349.62 146
1349.70 160
1349.79 175
1349.87 188
1349.96 197
1350.04 201
1350.13 200
1350.21 194
1350.29 185
1350.38 174
1350.46 162
1350.55 151
1350.63 142
1350.71 136
1350.80 133
1350.88 134
1350.97 137
1351.05 143
1351.13 149
1351.22 156
1351.30 162
1351.39 166
1351.47 168
1351.55 168
1351.64 166
1351.72 162
1351.81 158
1351.89 155
1351.97 152
1352.06 150
1352.14 149
1352.23 150
1352.31 150
1352.39 150
1352.48 149
1352.56 147
1352.65 144
1352.73 140
1352.82 137
1352.90 134
1352.98 132
1353.07 130
1353.15 129
1353.24 127
1353.32 124
1353.40 119
1353.49 113
1353.57 105
1353.66 98
1353.74 91
1353.83 86
1353.91 83
1353.99 81
1354.08 79
1354.16 78
1354.25 76
1354.33 74
1354.41 73
1354.50 72
1354.58 74
1354.67 78
1354.75 83
1354.84 91
1354.92 98
1355.00 105
1355.09 109
1355.17 112
1355.26 112
1355.34 111
1355.42 108
1355.51 105
1355.59 101
1355.68 96
1355.76 90
1355.85 82
1355.93 73
1356.01 62
1356.10 51
1356.18 41
1356.27 31
1356.35 24
1356.44 17
1356.52 13
1356.60 8
1356.69 4
1356.77 1
1356.86 0
1356.94 0
1357.02 0
1357.11 0
1357.19 0
1357.28 0
1357.36 0
1357.45 1
1357.53 3
1357.61 4
1357.70 5
1357.78 6
1357.87 8
1357.95 12
1358.04 18
1358.12 26
1358.20 35
1358.29 46
1358.37 56
1358.46 64
1358.54 68
1358.63 70
1358.71 68
1358.79 64
1358.88 59
1358.96 54
1359.05 50
1359.13 48
1359.22 47
1359.30 47
1359.39 47
1359.47 46
1359.55 44
1359.64 41
1359.72 38
1359.81 35
1359.89 32
1359.98 30
1360.06 29
1360.14 30
1360.23 31
1360.31 33
1360.40 35
1360.48 37
1360.57 39
1360.65 40
1360.73 41
1360.82 41
1360.90 41
1360.99 41
1361.07 42
1361.16 43
1361.24 46
1361.33 49
1361.41 53
1361.49 59
1361.58 64
1361.66 70
1361.75 76
1361.83 80
1361.92 84
1362.00 87
1362.08 89
1362.17 90
1362.25 92
1362.34 94
1362.42 97
1362.51 101
1362.59 107
1362.68 113
1362.76 120
1362.84 127
1362.93 135
1363.01 142
1363.10 149
1363.18 156
1363.27 163
1363.35 169
1363.44 175
1363.52 181
1363.60 187
1363.69 192
1363.77 198
1363.86 205
1363.94 211
1364.03 216
1364.11 220
1364.20 221
1364.28 221
1364.36 218
1364.45 214
1364.53 209
1364.62 205
1364.70 202
1364.79 201
1364.87 200
1364.96 200
1365.04 199
1365.13 197
1365.21 195
1365.29 191
1365.38 187
1365.46 182
1365.55 176
1365.63 170
1365.72 163
1365.80 157
1365.89 150
1365.97 143
1366.05 136
1366.14 128
1366.22 120
1366.31 111
1366.39 101
1366.48 92
1366.56 83
1366.65 76
1366.73 73
1366.82 73
1366.90 78
1366.98 84
1367.07 92
1367.15 100
1367.24 106
1367.32 110
1367.41 112
1367.49 112
1367.58 111
1367.66 109
1367.75 108
1367.83 107
1367.92 107
1368.00 108
1368.08 108
1368.17 108
1368.25 108
1368.34 105
1368.42 101
1368.51 96
1368.59 89
1368.68 82
1368.76 75
1368.85 71
1368.93 69
1369.02 69
1369.10 71
1369.18 75
1369.27 78
1369.35 81
1369.44 82
1369.52 81
1369.61 78
1369.69 75
1369.78 71
1369.86 66
1369.95 62
1370.03 57
1370.12 53
1370.20 49
1370.28 47
1370.37 46
1370.45 46
1370.54 47
1370.62 49
1370.71 49
1370.79 48
1370.88 45
1370.96 40
1371.05 34
1371.13 26
1371.22 19
1371.30 12
1371.39 6
1371.47 0
1371.56 0
1371.64 0
1371.72 0
1371.81 0
1371.89 0
1371.98 0
1372.06 0
1372.15 0
1372.23 4
1372.32 9
1372.40 14
1372.49 19
1372.57 24
1372.66 31
1372.74 39
1372.83 48
1372.91 58
1373.00 67
1373.08 74
1373.16 79
1373.25 81
1373.33 81
1373.42 80
1373.50 79
1373.59 79
1373.67 79
1373.76 80
1373.84 80
1373.93 80
1374.01 81
1374.10 82
1374.18 83
1374.27 85
1374.35 87
1374.44 89
1374.52 89
1374.61 88
1374.69 84
1374.78 78
1374.86 71
1374.95 65
1375.03 59
1375.11 55
1375.20 54
1375.28 55
1375.37 58
1375.45 62
1375.54 67
1375.62 73
1375.71 80
1375.79 87
1375.88 93
1375.96 100
1376.05 106
1376.13 111
1376.22 114
1376.30 117
1376.39 120
1376.47 121
1376.56 123
1376.64 125
1376.73 127
1376.81 130
1376.90 131
1376.98 132
1377.07 132
1377.15 129
1377.24 126
1377.32 121
1377.41 117
1377.49 113
1377.58 111
1377.66 110
1377.75 111
1377.83 113
1377.92 114
1378.00 115
1378.09 114
1378.17 112
1378.25 110
1378.34 108
1378.42 108
1378.51 108
1378.59 110
1378.68 113
1378.76 116
1378.85 118
1378.93 120
1379.02 122
1379.10 123
1379.19 125
1379.27 127
1379.36 129
1379.44 133
1379.53 136
1379.61 140
1379.70 144
1379.78 148
1379.87 152
1379.95 155
1380.04 157
1380.12 158
1380.21 157
1380.29 154
1380.38 148
1380.46 142
1380.55 135
1380.63 130
1380.72 126
1380.80 125
1380.89 125
1380.97 125
1381.06 125
1381.14 123
1381.23 120
1381.31 115
1381.40 110
1381.48 106
1381.57 103
1381.65 101
1381.74 100
1381.82 98
1381.91 95
1381.99 91
1382.08 85
1382.16 79
1382.25 74
1382.33 71
1382.42 71
1382.50 74
1382.59 77
1382.67 81
1382.76 85
1382.84 86
1382.93 86
1383.01 83
1383.10 79
1383.18 73
1383.27 67
1383.35 62
1383.44 58
1383.52 56
1383.61 57
1383.69 59
1383.78 63
1383.86 68
1383.95 73
1384.03 78
1384.12 82
1384.20 85
1384.29 88
1384.38 89
1384.46 90
1384.55 91
1384.63 92
1384.72 92
1384.80 92
1384.89 91
1384.97 88
1385.06 84
1385.14 78
1385.23 70
1385.31 61
1385.40 53
1385.48 44
1385.57 36
1385.65 30
1385.74 26
1385.82 23
1385.91 23
1385.99 25
1386.08 28
1386.16 32
1386.25 38
1386.33 43
1386.42 48
1386.50 52
1386.59 55
1386.67 55
1386.76 53
1386.84 50
1386.93 45
1387.01 38
1387.10 32
1387.18 27
1387.27 23
1387.36 21
1387.44 22
1387.53 25
1387.61 29
1387.70 35
1387.78 40
1387.87 44
1387.95 46
1388.04 45
1388.12 43
1388.21 39
1388.29 36
1388.38 33
1388.46 32
1388.55 33
1388.63 36
1388.72 39
1388.80 44
1388.89 48
1388.97 51
1389.06 52
1389.14 54
1389.23 54
1389.32 55
1389.40 57
1389.49 59
1389.57 61
1389.66 62
1389.74 62
1389.83 61
1389.91 60
1390.00 58
1390.08 58
1390.17 58
1390.25 60
1390.34 63
1390.42 66
1390.51 68
1390.59 69
1390.68 69
1390.76 69
1390.85 68
1390.94 68
1391.02 69
1391.11 70
1391.19 70
1391.28 70
1391.36 69
1391.45 67
1391.53 65
1391.62 63
1391.70 62
1391.79 63
1391.87 65
1391.96 68
1392.04 71
1392.13 74
1392.22 77
1392.30 80
1392.39 82
1392.47 85
1392.56 88
1392.64 91
1392.73 94
1392.81 97
1392.90 100
1392.98 102
1393.07 103
1393.15 103
1393.24 101
1393.32 97
1393.41 91
1393.50 84
1393.58 77
1393.67 69
1393.75 63
1393.84 57
1393.92 53
1394.01 50
1394.09 47
1394.18 45
1394.26 42
1394.35 40
1394.44 37
1394.52 34
1394.61 31
1394.69 30
1394.78 30
1394.86 32
1394.95 35
1395.03 39
1395.12 43
1395.20 47
1395.29 50
1395.37 50
1395.46 49
1395.55 46
1395.63 40
1395.72 33
1395.80 25
1395.89 17
1395.97 10
1396.06 4
1396.14 0
1396.23 0
1396.31 0
1396.40 0
1396.49 0
1396.57 0
1396.66 0
1396.74 0
1396.83 0
1396.91 1
1397.00 7
1397.08 14
1397.17 21
1397.25 25
1397.34 27
1397.43 26
1397.51 21
1397.60 15
1397.68 7
1397.77 1
1397.85 0
1397.94 0
1398.02 1
1398.11 10
1398.20 23
1398.28 38
1398.37 53
1398.45 67
1398.54 78
1398.62 86
1398.71 90
1398.79 90
1398.88 87
1398.97 82
1399.05 76
1399.14 70
1399.22 64
1399.31 61
1399.39 59
1399.48 59
1399.56 61
1399.65 63
1399.74 67
1399.82 70
1399.91 72
1399.99 74
1400.08 75
1400.16 76
1400.25 75
1400.33 74
1400.42 73
1400.51 71
1400.59 70
1400.68 70
1400.76 71
1400.85 72
1400.93 73
1401.02 73
1401.10 74
1401.19 73
1401.28 72
1401.36 70
1401.45 69
1401.53 67
1401.62 65
1401.70 63
1401.79 61
1401.88 59
1401.96 57
1402.05 55
1402.13 53
1402.22 51
1402.30 50
1402.39 49
1402.48 48
1402.56 48
1402.65 48
1402.73 50
1402.82 54
1402.90 58
1402.99 63
1403.07 67
1403.16 70
1403.25 71
1403.33 69
1403.42 64
1403.50 58
1403.59 51
1403.67 44
1403.76 40
1403.85 38
1403.93 40
1404.02 44
1404.10 49
1404.19 55
1404.27 61
1404.36 66
1404.45 70
1404.53 75
1404.62 80
1404.70 85
1404.79 90
1404.87 94
1404.96 96
1405.05 96
1405.13 92
1405.22 86
1405.30 78
1405.39 69
1405.47 60
1405.56 53
1405.65 47
1405.73 43
1405.82 41
1405.90 39
1405.99 38
1406.07 35
1406.16 30
1406.25 24
1406.33 16
1406.42 7
1406.50 0
1406.59 0
1406.68 0
1406.76 0
1406.85 0
1406.93 0
1407.02 0
1407.10 0
1407.19 1
1407.28 4
1407.36 6
1407.45 11
1407.53 18
1407.62 29
1407.70 42
1407.79 56
1407.88 70
1407.96 82
1408.05 89
1408.13 92
1408.22 91
1408.31 87
1408.39 81
1408.48 76
1408.56 73
1408.65 72
1408.73 73
1408.82 77
1408.91 81
1408.99 86
1409.08 90
1409.16 94
1409.25 98
1409.34 101
1409.42 104
1409.51 107
1409.59 108
1409.68 107
1409.77 104
1409.85 99
1409.94 92
1410.02 84
1410.11 77
1410.19 72
1410.28 70
1410.37 72
1410.45 76
1410.54 84
1410.62 94
1410.71 106
1410.80 119
1410.88 131
1410.97 143
1411.05 152
1411.14 160
1411.23 165
1411.31 168
1411.40 167
1411.48 165
1411.57 161
1411.66 157
1411.74 152
1411.83 147
1411.91 143
1412.00 140
1412.08 138
1412.17 136
1412.26 135
1412.34 133
1412.43 130
1412.51 127
1412.60 123
1412.69 118
1412.77 114
1412.86 111
1412.94 109
1413.03 106
1413.12 104
1413.20 102
1413.29 100
1413.37 99
1413.46 99
1413.55 100
1413.63 101
1413.72 102
1413.80 103
1413.89 103
1413.98 101
1414.06 98
1414.15 94
1414.23 92
1414.32 89
1414.41 87
1414.49 85
1414.58 82
1414.66 78
1414.75 73
1414.84 67
1414.92 62
1415.01 57
1415.09 54
1415.18 51
1415.27 49
1415.35 47
1415.44 47
1415.52 47
1415.61 49
1415.70 52
1415.78 55
1415.87 57
1415.96 57
1416.04 56
1416.13 51
1416.21 45
1416.30 37
1416.39 29
1416.47 22
1416.56 17
1416.64 15
1416.73 15
1416.82 17
1416.90 22
1416.99 28
1417.07 36
1417.16 43
1417.25 49
1417.33 54
1417.42 56
1417.50 56
1417.59 56
1417.68 57
1417.76 59
1417.85 64
1417.94 70
1418.02 76
1418.11 80
1418.19 82
1418.28 81
1418.37 77
1418.45 70
1418.54 63
1418.62 56
1418.71 49
1418.80 44
1418.88 41
1418.97 40
1419.06 41
1419.14 43
1419.23 48
1419.31 55
1419.40 63
1419.49 72
1419.57 80
1419.66 86
1419.74 90
1419.83 91
1419.92 88
1420.00 83
1420.09 76
1420.18 68
1420.26 60
1420.35 52
1420.43 45
1420.52 39
1420.61 33
1420.69 28
1420.78 24
1420.87 22
1420.95 21
1421.04 22
1421.12 26
1421.21 32
1421.30 39
1421.38 47
1421.47 55
1421.55 63
1421.64 71
1421.73 79
1421.81 87
1421.90 93
1421.99 98
1422.07 100
1422.16 99
1422.24 94
1422.33 86
1422.42 76
1422.50 65
1422.59 53
1422.68 42
1422.76 32
1422.85 23
1422.94 15
1423.02 8
1423.11 4
1423.19 0
1423.28 0
1423.37 0
1423.45 0
1423.54 0
1423.63 0
1423.71 0
1423.80 0
1423.88 0
1423.97 1
1424.06 2
1424.14 2
1424.23 1
1424.32 0
1424.40 0
1424.49 0
1424.57 3
1424.66 7
1424.75 14
1424.83 20
1424.92 26
1425.01 29
1425.09 30
1425.18 28
1425.27 24
1425.35 18
1425.44 14
1425.52 11
1425.61 10
1425.70 12
1425.78 16
1425.87 22
1425.96 29
1426.04 37
1426.13 45
1426.22 53
1426.30 61
1426.39 69
1426.47 75
1426.56 78
1426.65 79
1426.73 75
1426.82 67
1426.91 56
1426.99 44
1427.08 33
1427.17 22
1427.25 15
1427.34 10
1427.43 9
1427.51 9
1427.60 10
1427.68 13
1427.77 15
1427.86 18
1427.94 19
1428.03 20
1428.12 20
1428.20 20
1428.29 18
1428.38 16
1428.46 14
1428.55 14
1428.64 15
1428.72 18
1428.81 22
1428.89 27
1428.98 32
1429.07 37
1429.15 41
1429.24 44
1429.33 45
1429.41 45
1429.50 43
1429.59 40
1429.67 35
1429.76 29
1429.85 23
1429.93 17
1430.02 12
1430.11 8
1430.19 6
1430.28 4
1430.36 3
1430.45 1
1430.54 0
1430.62 0
1430.71 0
1430.80 0
1430.88 0
1430.97 0
1431.06 0
1431.14 5
1431.23 13
1431.32 21
1431.40 27
1431.49 31
1431.58 32
1431.66 31
1431.75 29
1431.84 26
1431.92 24
1432.01 23
1432.10 22
1432.18 23
1432.27 24
1432.35 25
1432.44 26
1432.53 26
1432.61 25
1432.70 23
1432.79 20
1432.87 18
1432.96 17
1433.05 18
1433.13 21
1433.22 26
1433.31 32
1433.39 38
1433.48 43
1433.57 46
1433.65 47
1433.74 46
1433.83 43
1433.91 41
1434.00 39
1434.09 38
1434.17 37
1434.26 37
1434.35 36
1434.43 34
1434.52 30
1434.61 24
1434.69 19
1434.78 16
1434.87 14
1434.95 13
1435.04 14
1435.13 14
1435.21 14
1435.30 13
1435.39 12
1435.47 12
1435.56 13
1435.65 18
1435.73 25
1435.82 34
1435.91 43
1435.99 52
1436.08 60
1436.17 67
1436.25 73
1436.34 79
1436.43 86
1436.51 94
1436.60 102
1436.69 109
1436.77 117
1436.86 123
1436.95 129
1437.03 133
1437.12 137
1437.21 141
1437.29 145
1437.38 149
1437.47 154
1437.55 159
1437.64 163
1437.73 166
1437.81 167
1437.90 165
1437.99 163
1438.07 159
1438.16 155
1438.25 152
1438.33 150
1438.42 149
1438.51 148
1438.59 145
1438.68 140
1438.77 133
1438.85 122
1438.94 111
1439.03 100
1439.11 90
1439.20 84
1439.29 82
1439.38 82
1439.46 85
1439.55 87
1439.64 88
1439.72 86
1439.81 82
1439.90 76
1439.98 70
1440.07 64
1440.16 60
1440.24 60
1440.33 62
1440.42 68
1440.50 75
1440.59 82
1440.68 88
1440.76 92
1440.85 92
1440.94 89
1441.02 84
1441.11 78
1441.20 70
1441.28 62
1441.37 54
1441.46 46
1441.55 39
1441.63 32
1441.72 27
1441.81 24
1441.89 24
1441.98 28
1442.07 34
1442.15 42
1442.24 50
1442.33 57
1442.41 62
1442.50 65
1442.59 66
1442.67 66
1442.76 66
1442.85 66
1442.94 67
1443.02 68
1443.11 70
1443.20 72
1443.28 73
1443.37 74
1443.46 75
1443.54 75
1443.63 76
1443.72 76
1443.80 75
1443.89 74
1443.98 70
1444.07 64
1444.15 56
1444.24 46
1444.33 35
1444.41 23
1444.50 12
1444.59 2
1444.67 0
1444.76 0
1444.85 0
1444.93 0
1445.02 0
1445.11 0
1445.20 0
1445.28 0
1445.37 1
1445.46 3
1445.54 5
1445.63 9
1445.72 13
1445.80 18
1445.89 25
1445.98 31
1446.06 37
1446.15 43
1446.24 48
1446.33 53
1446.41 59
1446.50 66
1446.59 73
1446.67 80
1446.76 87
1446.85 93
1446.93 97
1447.02 98
1447.11 97
1447.20 93
1447.28 86
1447.37 78
1447.46 68
1447.54 58
1447.63 49
1447.72 43
1447.80 42
1447.89 45
1447.98 53
1448.07 64
1448.15 78
1448.24 91
1448.33 102
1448.41 110
1448.50 115
1448.59 117
1448.68 117
1448.76 115
1448.85 113
1448.94 111
1449.02 108
1449.11 105
1449.20 101
1449.28 98
1449.37 94
1449.46 91
1449.55 90
1449.63 89
1449.72 89
1449.81 89
1449.89 89
1449.98 89
1450.07 87
1450.16 83
1450.24 79
1450.33 75
1450.42 72
1450.50 72
1450.59 74
1450.68 81
1450.77 90
1450.85 100
1450.94 109
1451.03 115
1451.11 118
1451.20 116
1451.29 110
1451.38 101
1451.46 90
1451.55 79
1451.64 69
1451.72 61
1451.81 54
1451.90 48
1451.99 43
1452.07 38
1452.16 32
1452.25 25
1452.33 20
1452.42 17
1452.51 16
1452.60 18
1452.68 23
1452.77 29
1452.86 37
1452.94 44
1453.03 50
1453.12 54
1453.21 58
1453.29 61
1453.38 63
1453.47 64
1453.55 64
1453.64 63
1453.73 60
1453.82 56
1453.90 52
1453.99 46
1454.08 42
1454.17 38
1454.25 35
1454.34 33
1454.43 32
1454.51 31
1454.60 31
1454.69 30
1454.78 30
1454.86 31
1454.95 33
1455.04 38
1455.12 45
1455.21 53
1455.30 63
1455.39 71
1455.47 78
1455.56 83
1455.65 86
1455.74 88
1455.82 90
1455.91 94
1456.00 99
1456.08 106
1456.17 112
1456.26 118
1456.35 121
1456.43 121
1456.52 117
1456.61 109
1456.70 99
1456.78 88
1456.87 77
1456.96 69
1457.04 63
1457.13 60
1457.22 60
1457.31 62
1457.39 63
1457.48 64
1457.57 63
1457.66 61
1457.74 60
1457.83 58
1457.92 59
1458.01 61
1458.09 65
1458.18 70
1458.27 75
1458.35 80
1458.44 85
1458.53 88
1458.62 90
1458.70 90
1458.79 88
1458.88 84
1458.97 80
1459.05 76
1459.14 70
1459.23 65
1459.32 58
1459.40 51
1459.49 43
1459.58 35
1459.67 28
1459.75 25
1459.84 26
1459.93 31
1460.01 40
1460.10 52
1460.19 64
1460.28 74
1460.36 81
1460.45 84
1460.54 84
1460.63 83
1460.71 81
1460.80 79
1460.89 78
1460.98 77
1461.06 77
1461.15 78
1461.24 80
1461.33 82
1461.41 87
1461.50 94
1461.59 102
1461.68 112
1461.76 122
1461.85 131
1461.94 139
1462.03 144
1462.11 146
1462.20 146
1462.29 145
1462.38 142
1462.46 138
1462.55 133
1462.64 129
1462.73 126
1462.81 125
1462.90 125
1462.99 127
1463.08 129
1463.16 130
1463.25 129
1463.34 125
1463.43 118
1463.51 108
1463.60 97
1463.69 86
1463.78 75
1463.86 67
1463.95 61
1464.04 57
1464.13 55
1464.21 54
1464.30 53
1464.39 52
1464.48 50
1464.56 47
1464.65 44
1464.74 40
1464.83 37
1464.91 35
1465.00 34
1465.09 36
1465.18 40
1465.26 45
1465.35 50
1465.44 54
1465.53 58
1465.61 60
1465.70 62
1465.79 64
1465.88 67
1465.96 72
1466.05 78
1466.14 86
1466.23 95
1466.31 103
1466.40 111
1466.49 118
1466.58 123
1466.66 127
1466.75 130
1466.84 132
1466.93 132
1467.02 132
1467.10 131
1467.19 130
1467.28 129
1467.37 130
1467.45 132
1467.54 135
1467.63 138
1467.72 141
1467.80 142
1467.89 141
1467.98 139
1468.07 135
1468.15 130
1468.24 127
1468.33 124
1468.42 123
1468.50 123
1468.59 125
1468.68 126
1468.77 128
1468.86 129
1468.94 129
1469.03 129
1469.12 127
1469.21 125
1469.29 121
1469.38 118
1469.47 115
1469.56 114
1469.64 116
1469.73 120
1469.82 128
1469.91 138
1470.00 149
1470.08 160
1470.17 170
1470.26 179
1470.35 187
1470.43 192
1470.52 196
1470.61 198
1470.70 198
1470.78 197
1470.87 195
1470.96 193
1471.05 190
1471.14 187
1471.22 183
1471.31 177
1471.40 169
1471.49 159
1471.57 146
1471.66 132
1471.75 118
1471.84 105
1471.93 94
1472.01 87
1472.10 85
1472.19 85
1472.28 89
1472.36 92
1472.45 96
1472.54 98
1472.63 98
1472.72 95
1472.80 91
1472.89 87
1472.98 82
1473.07 77
1473.15 73
1473.24 68
1473.33 64
1473.42 60
1473.51 58
1473.59 59
1473.68 62
1473.77 67
1473.86 75
1473.94 83
1474.03 91
1474.12 98
1474.21 103
1474.30 107
1474.38 109
1474.47 109
1474.56 106
1474.65 101
1474.73 94
1474.82 84
1474.91 73
1475.00 62
1475.09 53
1475.17 46
1475.26 43
1475.35 43
1475.44 45
1475.53 49
1475.61 52
1475.70 54
1475.79 55
1475.88 55
1475.96 55
1476.05 56
1476.14 58
1476.23 61
1476.32 65
1476.40 69
1476.49 74
1476.58 78
1476.67 83
1476.76 88
1476.84 93
1476.93 98
1477.02 101
1477.11 103
1477.20 104
1477.28 104
1477.37 103
1477.46 101
1477.55 100
1477.63 99
1477.72 97
1477.81 94
1477.90 90
1477.99 85
1478.07 79
1478.16 73
1478.25 66
1478.34 62
1478.43 58
1478.51 56
1478.60 56
1478.69 58
1478.78 61
1478.87 65
1478.95 70
1479.04 76
1479.13 81
1479.22 86
1479.31 89
1479.39 90
1479.48 90
1479.57 88
1479.66 85
1479.75 80
1479.83 73
1479.92 65
1480.01 57
1480.10 49
1480.19 42
1480.27 38
1480.36 36
1480.45 37
1480.54 40
1480.63 43
1480.71 47
1480.80 49
1480.89 50
1480.98 49
1481.07 47
1481.15 43
1481.24 38
1481.33 32
1481.42 25
1481.51 16
1481.59 7
1481.68 0
1481.77 0
1481.86 0
1481.95 0
1482.03 0
1482.12 0
1482.21 0
1482.30 0
1482.39 10
1482.47 26
1482.56 42
1482.65 54
1482.74 62
1482.83 65
1482.91 66
1483.00 64
1483.09 60
1483.18 58
1483.27 58
1483.36 61
1483.44 65
1483.53 69
1483.62 74
1483.71 76
1483.80 76
1483.88 73
1483.97 68
1484.06 62
1484.15 56
1484.24 51
1484.32 48
1484.41 46
1484.50 45
1484.59 46
1484.68 47
1484.77 49
1484.85 50
1484.94 52
1485.03 53
1485.12 53
1485.21 52
1485.29 51
1485.38 51
1485.47 51
1485.56 52
1485.65 55
1485.73 58
1485.82 61
1485.91 65
1486.00 69
1486.09 73
1486.18 77
1486.26 83
1486.35 89
1486.44 96
1486.53 104
1486.62 112
1486.70 118
1486.79 121
1486.88 122
1486.97 120
1487.06 116
1487.15 112
1487.23 109
1487.32 108
1487.41 110
1487.50 112
1487.59 114
1487.68 114
1487.76 112
1487.85 106
1487.94 97
1488.03 88
1488.12 81
1488.20 75
1488.29 74
1488.38 75
1488.47 79
1488.56 84
1488.65 88
1488.73 91
1488.82 92
1488.91 91
1489.00 89
1489.09 87
1489.18 85
1489.26 84
1489.35 84
1489.44 85
1489.53 87
1489.62 90
1489.71 93
1489.79 95
1489.88 96
1489.97 97
1490.06 97
1490.15 97
1490.23 98
1490.32 98
1490.41 97
1490.50 95
1490.59 91
1490.68 86
1490.76 81
1490.85 76
1490.94 73
1491.03 72
1491.12 73
1491.21 76
1491.29 78
1491.38 80
1491.47 81
1491.56 81
1491.65 80
1491.74 81
1491.82 84
1491.91 88
1492.00 94
1492.09 100
1492.18 106
1492.27 111
1492.35 113
1492.44 112
1492.53 109
1492.62 103
1492.71 97
1492.80 90
1492.88 84
1492.97 80
1493.06 79
1493.15 80
1493.24 83
1493.33 86
1493.42 90
1493.50 91
1493.59 90
1493.68 87
1493.77 82
1493.86 78
1493.95 75
1494.03 73
1494.12 75
1494.21 78
1494.30 81
1494.39 85
1494.48 88
1494.56 89
1494.65 89
1494.74 88
1494.83 86
1494.92 83
1495.01 81
1495.10 79
1495.18 78
1495.27 76
1495.36 75
1495.45 73
1495.54 71
1495.63 68
1495.71 64
1495.80 59
1495.89 55
1495.98 50
1496.07 46
1496.16 44
1496.25 44
1496.33 45
1496.42 48
1496.51 52
1496.60 56
1496.69 59
1496.78 61
1496.86 61
1496.95 59
1497.04 55
1497.13 50
1497.22 43
1497.31 35
1497.40 28
1497.48 22
1497.57 18
1497.66 17
1497.75 19
1497.84 24
1497.93 30
1498.02 36
1498.10 40
1498.19 43
1498.28 42
1498.37 40
1498.46 35
1498.55 31
1498.64 27
1498.72 25
1498.81 25
1498.90 26
1498.99 29
1499.08 32
1499.17 35
1499.25 37
1499.34 38
1499.43 40
1499.52 43
1499.61 47
1499.70 53
1499.79 61
1499.88 70
1499.96 79
1500.05 87
1500.14 93
1500.23 97
1500.32 99
1500.41 100
1500.50 99
1500.58 98
1500.67 97
1500.76 95
1500.85 91
1500.94 86
1501.03 77
1501.12 66
1501.20 52
1501.29 37
1501.38 22
1501.47 8
1501.56 0
1501.65 0
1501.74 0
1501.82 0
1501.91 0
1502.00 0
1502.09 0
1502.18 3
1502.27 4
1502.36 5
1502.45 5
1502.53 5
1502.62 6
1502.71 8
1502.80 12
1502.89 18
1502.98 26
1503.07 35
1503.15 43
1503.24 50
1503.33 54
1503.42 57
1503.51 56
1503.60 54
1503.69 50
1503.78 44
1503.86 38
1503.95 33
1504.04 29
1504.13 26
1504.22 25
1504.31 25
1504.40 28
1504.48 30
1504.57 33
1504.66 34
1504.75 33
1504.84 31
1504.93 28
1505.02 25
1505.11 23
1505.19 24
1505.28 28
1505.37 34
1505.46 42
1505.55 50
1505.64 57
1505.73 62
1505.82 64
1505.90 62
1505.99 58
1506.08 52
1506.17 46
1506.26 40
1506.35 35
1506.44 30
1506.53 25
1506.62 19
1506.70 13
1506.79 7
1506.88 0
1506.97 0
1507.06 0
1507.15 0
1507.24 0
1507.33 0
1507.41 0
1507.50 0
1507.59 4
1507.68 5
1507.77 6
1507.86 7
1507.95 8
1508.04 11
1508.12 16
1508.21 23
1508.30 32
1508.39 40
1508.48 47
1508.57 52
1508.66 55
1508.75 56
1508.84 57
1508.92 57
1509.01 58
1509.10 60
1509.19 61
1509.28 60
1509.37 58
1509.46 52
1509.55 43
1509.64 31
1509.72 18
1509.81 6
1509.90 0
1509.99 0
1510.08 0
1510.17 0
1510.26 1
1510.35 13
1510.44 28
1510.52 44
1510.61 62
1510.70 79
1510.79 95
1510.88 108
1510.97 116
1511.06 120
1511.15 118
1511.24 111
1511.32 102
1511.41 92
1511.50 82
1511.59 73
1511.68 67
1511.77 62
1511.86 56
1511.95 51
1512.04 44
1512.12 35
1512.21 26
1512.30 18
1512.39 12
1512.48 10
1512.57 13
1512.66 21
1512.75 32
1512.84 44
1512.93 56
1513.01 66
1513.10 72
1513.19 75
1513.28 74
1513.37 73
1513.46 72
1513.55 73
1513.64 78
1513.73 84
1513.82 93
1513.90 102
1513.99 109
1514.08 113
1514.17 114
1514.26 113
1514.35 110
1514.44 107
1514.53 106
1514.62 106
1514.71 108
1514.79 111
1514.88 112
1514.97 111
1515.06 108
1515.15 103
1515.24 98
1515.33 93
1515.42 90
1515.51 89
1515.60 87
1515.68 86
1515.77 83
1515.86 77
1515.95 71
1516.04 63
1516.13 56
1516.22 51
1516.31 47
1516.40 46
1516.49 47
1516.58 49
1516.66 54
1516.75 61
1516.84 69
1516.93 78
1517.02 87
1517.11 96
1517.20 103
1517.29 108
1517.38 110
1517.47 111
1517.56 112
1517.64 114
1517.73 117
1517.82 121
1517.91 125
1518.00 128
1518.09 129
1518.18 129
1518.27 126
1518.36 122
1518.45 119
1518.54 117
1518.62 117
1518.71 117
1518.80 119
1518.89 120
1518.98 121
1519.07 121
1519.16 121
1519.25 120
1519.34 118
1519.43 116
1519.52 112
1519.61 108
1519.69 102
1519.78 96
1519.87 91
1519.96 88
1520.05 88
1520.14 91
1520.23 98
1520.32 107
1520.41 116
1520.50 125
1520.59 133
1520.68 139
1520.76 143
1520.85 147
1520.94 149
1521.03 151
1521.12 152
1521.21 153
1521.30 153
1521.39 153
1521.48 150
1521.57 145
1521.66 138
1521.75 129
1521.84 119
1521.92 109
1522.01 100
1522.10 94
1522.19 90
1522.28 88
1522.37 88
1522.46 88
1522.55 88
1522.64 86
1522.73 82
1522.82 77
1522.91 70
1523.00 63
1523.09 56
1523.17 50
1523.26 44
1523.35 38
1523.44 33
1523.53 29
1523.62 28
1523.71 31
1523.80 38
1523.89 50
1523.98 65
1524.07 81
1524.16 97
1524.25 111
1524.34 121
1524.42 127
1524.51 130
1524.60 130
1524.69 130
1524.78 131
1524.87 133
1524.96 138
1525.05 143
1525.14 149
1525.23 154
1525.32 157
1525.41 158
1525.50 157
1525.59 155
1525.67 154
1525.76 155
1525.85 156
1525.94 158
1526.03 158
1526.12 157
1526.21 153
1526.30 147
1526.39 139
1526.48 130
1526.57 121
1526.66 113
1526.75 104
1526.84 96
1526.93 88
1527.02 80
1527.10 72
1527.19 65
1527.28 59
1527.37 55
1527.46 51
1527.55 49
1527.64 47
1527.73 46
1527.82 46
1527.91 46
1528.00 48
1528.09 50
1528.18 52
1528.27 54
1528.36 56
1528.45 59
1528.54 62
1528.62 65
1528.71 70
1528.80 76
1528.89 82
1528.98 87
1529.07 90
1529.16 91
1529.25 89
1529.34 84
1529.43 78
1529.52 70
1529.61 62
1529.70 56
1529.79 52
1529.88 51
1529.97 54
1530.06 59
1530.15 66
1530.23 72
1530.32 76
1530.41 77
1530.50 74
1530.59 68
1530.68 59
1530.77 52
1530.86 45
1530.95 41
1531.04 41
1531.13 44
1531.22 49
1531.31 56
1531.40 63
1531.49 71
1531.58 77
1531.67 83
1531.76 88
1531.85 92
1531.94 95
1532.03 97
1532.11 98
1532.20 99
1532.29 99
1532.38 99
1532.47 98
1532.56 98
1532.65 96
1532.74 92
1532.83 88
1532.92 83
1533.01 77
1533.10 72
1533.19 68
1533.28 66
1533.37 66
1533.46 67
1533.55 69
1533.64 71
1533.73 74
1533.82 78
1533.91 83
1534.00 88
1534.09 94
1534.17 99
1534.26 103
1534.35 103
1534.44 101
1534.53 96
1534.62 89
1534.71 81
1534.80 74
1534.89 68
1534.98 63
1535.07 58
1535.16 54
1535.25 50
1535.34 45
1535.43 41
1535.52 38
1535.61 35
1535.70 33
1535.79 30
1535.88 26
1535.97 20
1536.06 13
1536.15 4
1536.24 0
1536.33 0
1536.42 0
1536.50 0
1536.59 0
1536.68 0
1536.77 0
1536.86 0
1536.95 4
1537.04 12
1537.13 19
1537.22 25
1537.31 30
1537.40 32
1537.49 32
1537.58 32
1537.67 30
1537.76 29
1537.85 29
1537.94 30
1538.03 32
1538.12 34
1538.21 37
1538.30 41
1538.39 45
1538.48 48
1538.57 51
1538.66 54
1538.75 55
1538.84 54
1538.93 51
1539.02 47
1539.11 44
1539.20 41
1539.29 39
1539.38 39
1539.47 41
1539.55 44
1539.64 48
1539.73 51
1539.82 53
1539.91 55
1540.00 56
1540.09 56
1540.18 57
1540.27 59
1540.36 63
1540.45 68
1540.54 73
1540.63 79
1540.72 84
1540.81 88
1540.90 90
1540.99 90
1541.08 88
1541.17 84
1541.26 78
1541.35 72
1541.44 65
1541.53 59
1541.62 55
1541.71 54
1541.80 55
1541.89 58
1541.98 64
1542.07 70
1542.16 77
1542.25 83
1542.34 89
1542.43 93
1542.52 97
1542.61 101
1542.70 106
1542.79 111
1542.88 117
1542.97 123
1543.06 128
1543.15 132
1543.24 135
1543.33 137
1543.42 140
1543.51 143
1543.60 148
1543.69 154
1543.78 160
1543.87 166
1543.96 170
1544.05 172
1544.14 172
1544.23 170
1544.32 166
1544.41 161
1544.50 156
1544.59 149
1544.68 141
1544.77 130
1544.85 117
1544.94 102
1545.03 87
1545.12 74
1545.21 63
1545.30 57
1545.39 56
1545.48 58
1545.57 63
1545.66 69
1545.75 75
1545.84 81
1545.93 86
1546.02 90
1546.11 95
1546.20 101
1546.29 107
1546.38 113
1546.47 118
1546.56 121
1546.65 121
1546.74 118
1546.83 113
1546.92 107
1547.01 100
1547.10 95
1547.19 90
1547.28 85
1547.37 80
1547.46 74
1547.55 67
1547.64 59
1547.73 51
1547.82 43
1547.91 37
1548.00 33
1548.09 32
1548.18 35
1548.27 42
1548.36 50
1548.45 60
1548.54 69
1548.63 75
1548.72 79
1548.81 79
1548.90 75
1548.99 67
1549.08 58
1549.17 49
1549.26 40
1549.35 33
1549.44 29
1549.53 27
1549.62 29
1549.71 34
1549.80 42
1549.89 51
1549.98 62
1550.07 73
1550.16 82
1550.25 90
1550.34 94
1550.43 96
1550.52 95
1550.61 95
1550.70 95
1550.79 98
1550.88 104
1550.97 111
1551.06 118
1551.15 123
1551.24 122
1551.33 115
1551.43 102
1551.52 86
1551.61 69
1551.70 53
1551.79 42
1551.88 36
1551.97 33
1552.06 34
1552.15 35
1552.24 35
1552.33 33
1552.42 30
1552.51 25
1552.60 20
1552.69 17
1552.78 16
1552.87 19
1552.96 25
1553.05 35
1553.14 47
1553.23 59
1553.32 70
1553.41 77
1553.50 81
1553.59 81
1553.68 79
1553.77 76
1553.86 72
1553.95 69
1554.04 67
1554.13 67
1554.22 67
1554.31 66
1554.40 64
1554.49 59
1554.58 51
1554.67 40
1554.76 26
1554.85 12
1554.94 0
1555.03 0
1555.12 0
1555.21 0
1555.30 0
1555.39 0
1555.48 0
1555.57 0
1555.66 5
1555.75 14
1555.84 20
1555.93 25
1556.02 29
1556.11 30
1556.20 31
1556.29 31
1556.38 32
1556.47 34
1556.56 38
1556.66 43
1556.75 50
1556.84 58
1556.93 67
1557.02 75
1557.11 82
1557.20 89
1557.29 94
1557.38 98
1557.47 102
1557.56 106
1557.65 110
1557.74 114
1557.83 116
1557.92 117
1558.01 115
1558.10 112
1558.19 106
1558.28 98
1558.37 90
1558.46 81
1558.55 73
1558.64 67
1558.73 62
1558.82 59
1558.91 56
1559.00 53
1559.09 50
1559.18 47
1559.27 45
1559.36 43
1559.45 43
1559.54 44
1559.63 46
1559.73 48
1559.82 50
1559.91 51
1560.00 52
1560.09 53
1560.18 54
1560.27 56
1560.36 59
1560.45 62
1560.54 64
1560.63 66
1560.72 66
1560.81 64
1560.90 61
1560.99 58
1561.08 54
1561.17 51
1561.26 48
1561.35 47
1561.44 47
1561.53 50
1561.62 55
1561.71 62
1561.80 72
1561.89 83
1561.98 93
1562.07 103
1562.17 110
1562.26 116
1562.35 119
1562.44 121
1562.53 121
1562.62 121
1562.71 120
1562.80 117
1562.89 112
1562.98 106
1563.07 99
1563.16 91
1563.25 82
1563.34 74
1563.43 67
1563.52 61
1563.61 58
1563.70 58
1563.79 59
1563.88 63
1563.97 68
1564.06 74
1564.15 79
1564.25 82
1564.34 82
1564.43 80
1564.52 75
1564.61 69
1564.70 63
1564.79 58
1564.88 55
1564.97 54
1565.06 56
1565.15 59
1565.24 63
1565.33 67
1565.42 71
1565.51 75
1565.60 79
1565.69 82
1565.78 86
1565.87 89
1565.96 92
1566.06 94
1566.15 95
1566.24 95
1566.33 94
1566.42 93
1566.51 91
1566.60 89
1566.69 88
1566.78 87
1566.87 88
1566.96 89
1567.05 90
1567.14 91
1567.23 90
1567.32 86
1567.41 81
1567.50 74
1567.59 67
1567.69 60
1567.78 55
1567.87 52
1567.96 53
1568.05 57
1568.14 64
1568.23 73
1568.32 84
1568.41 96
1568.50 107
1568.59 117
1568.68 124
1568.77 131
1568.86 135
1568.95 140
1569.04 146
1569.13 153
1569.23 162
1569.32 172
1569.41 183
1569.50 193
1569.59 201
1569.68 207
1569.77 210
1569.86 211
1569.95 210
1570.04 209
1570.13 209
1570.22 211
1570.31 215
1570.40 221
1570.49 230
1570.58 241
1570.68 253
1570.77 265
1570.86 277
1570.95 287
1571.04 295
1571.13 303
1571.22 310
1571.31 316
1571.40 322
1571.49 328
1571.58 333
1571.67 336
1571.76 336
1571.85 333
1571.94 326
1572.04 318
1572.13 309
1572.22 301
1572.31 294
1572.40 289
1572.49 285
1572.58 282
1572.67 278
1572.76 272
1572.85 264
1572.94 254
1573.03 241
1573.12 225
1573.21 209
1573.31 193
1573.40 179
1573.49 167
1573.58 158
1573.67 151
1573.76 146
1573.85 141
1573.94 136
1574.03 129
1574.12 120
1574.21 112
1574.30 104
1574.39 98
1574.49 95
1574.58 95
1574.67 98
1574.76 101
1574.85 104
1574.94 105
1575.03 104
1575.12 100
1575.21 94
1575.30 88
1575.39 85
1575.48 84
1575.57 87
1575.67 94
1575.76 103
1575.85 114
1575.94 124
1576.03 133
1576.12 138
1576.21 142
1576.30 142
1576.39 142
1576.48 140
1576.57 138
1576.66 136
1576.76 133
1576.85 131
1576.94 130
1577.03 130
1577.12 132
1577.21 134
1577.30 137
1577.39 139
1577.48 140
1577.57 138
1577.66 132
1577.75 125
1577.85 116
1577.94 108
1578.03 100
1578.12 93
1578.21 88
1578.30 85
1578.39 83
1578.48 81
1578.57 81
1578.66 81
1578.75 82
1578.85 84
1578.94 86
1579.03 87
1579.12 88
1579.21 88
1579.30 86
1579.39 83
1579.48 79
1579.57 74
1579.66 69
1579.75 63
1579.85 58
1579.94 53
1580.03 48
1580.12 44
1580.21 40
1580.30 38
1580.39 39
1580.48 42
1580.57 48
1580.66 56
1580.75 68
1580.85 81
1580.94 94
1581.03 108
1581.12 119
1581.21 130
1581.30 138
1581.39 145
1581.48 149
1581.57 153
1581.66 155
1581.75 154
1581.85 151
1581.94 145
1582.03 135
1582.12 122
1582.21 107
1582.30 90
1582.39 72
1582.48 56
1582.57 42
1582.66 32
1582.76 25
1582.85 22
1582.94 23
1583.03 25
1583.12 27
1583.21 30
1583.30 31
1583.39 30
1583.48 28
1583.58 26
1583.67 24
1583.76 23
1583.85 23
1583.94 24
1584.03 27
1584.12 30
1584.21 33
1584.30 36
1584.39 40
1584.49 44
1584.58 48
1584.67 53
1584.76 58
1584.85 61
1584.94 62
1585.03 60
1585.12 56
1585.21 49
1585.31 42
1585.40 34
1585.49 27
1585.58 22
1585.67 19
1585.76 18
1585.85 19
1585.94 22
1586.03 26
1586.12 33
1586.22 41
1586.31 50
1586.40 60
1586.49 70
1586.58 80
1586.67 89
1586.76 97
1586.85 103
1586.94 106
1587.04 106
1587.13 103
1587.22 98
1587.31 90
1587.40 83
1587.49 76
1587.58 71
1587.67 68
1587.77 66
1587.86 67
1587.95 69
1588.04 73
1588.13 78
1588.22 86
1588.31 94
1588.40 104
1588.49 112
1588.59 119
1588.68 123
1588.77 124
1588.86 123
1588.95 121
1589.04 117
1589.13 112
1589.22 107
1589.32 102
1589.41 96
1589.50 91
1589.59 86
1589.68 82
1589.77 80
1589.86 80
1589.95 81
1590.04 82
1590.14 83
1590.23 81
1590.32 76
1590.41 68
1590.50 59
1590.59 49
1590.68 39
1590.77 33
1590.87 29
1590.96 28
1591.05 28
1591.14 29
1591.23 29
1591.32 28
1591.41 24
1591.50 18
1591.60 12
1591.69 6
1591.78 3
1591.87 3
1591.96 6
1592.05 14
1592.14 24
1592.23 35
1592.33 47
1592.42 57
1592.51 66
1592.60 72
1592.69 76
1592.78 79
1592.87 80
1592.96 80
1593.06 79
1593.15 78
1593.24 77
1593.33 76
1593.42 74
1593.51 74
1593.60 74
1593.70 75
1593.79 78
1593.88 81
1593.97 86
1594.06 91
1594.15 95
1594.24 97
1594.33 97
1594.43 94
1594.52 89
1594.61 81
1594.70 72
1594.79 62
1594.88 52
1594.97 44
1595.07 37
1595.16 32
1595.25 29
1595.34 26
1595.43 25
1595.52 24
1595.61 23
1595.71 21
1595.80 18
1595.89 14
1595.98 9
1596.07 3
1596.16 0
1596.25 0
1596.34 0
1596.44 0
1596.53 0
1596.62 0
1596.71 0
1596.80 0
1596.89 5
1596.98 12
1597.08 18
1597.17 24
1597.26 27
1597.35 29
1597.44 28
1597.53 26
1597.62 22
1597.72 19
1597.81 17
1597.90 17
1597.99 21
1598.08 28
1598.17 37
1598.26 49
1598.36 61
1598.45 73
1598.54 83
1598.63 91
1598.72 96
1598.81 98
1598.90 97
1599.00 94
1599.09 88
1599.18 81
1599.27 72
1599.36 64
1599.45 56
1599.55 49
1599.64 43
1599.73 37
1599.82 33
1599.91 29
1600.00 26
1600.09 23
1600.19 22
1600.28 23
1600.37 23
1600.46 24
1600.55 25
1600.64 25
1600.73 25
1600.83 25
1600.92 26
1601.01 29
1601.10 33
1601.19 40
1601.28 47
1601.38 53
1601.47 59
1601.56 63
1601.65 66
1601.74 70
1601.83 74
1601.92 80
1602.02 88
1602.11 97
1602.20 107
1602.29 116
1602.38 123
1602.47 128
1602.57 131
1602.66 132
1602.75 131
1602.84 130
1602.93 129
1603.02 130
1603.12 132
1603.21 136
1603.30 141
1603.39 147
1603.48 151
1603.57 153
1603.66 151
1603.76 145
1603.85 136
1603.94 125
1604.03 114
1604.12 103
1604.21 93
1604.31 84
1604.40 74
1604.49 65
1604.58 54
1604.67 43
1604.76 31
1604.86 19
1604.95 9
1605.04 0
1605.13 0
1605.22 0
1605.31 0
1605.41 0
1605.50 0
1605.59 0
1605.68 0
1605.77 0
1605.86 3
1605.96 16
1606.05 32
1606.14 49
1606.23 68
1606.32 85
1606.41 101
1606.51 114
1606.60 124
1606.69 133
1606.78 140
1606.87 147
1606.96 154
1607.06 160
1607.15 166
1607.24 169
1607.33 169
1607.42 166
1607.51 161
1607.61 154
1607.70 146
1607.79 140
1607.88 135
1607.97 132
1608.06 131
1608.16 131
1608.25 131
1608.34 131
1608.43 131
1608.52 131
1608.62 131
1608.71 131
1608.80 132
1608.89 134
1608.98 136
1609.07 138
1609.17 139
1609.26 140
1609.35 140
1609.44 140
1609.53 138
1609.62 136
1609.72 132
1609.81 128
1609.90 122
1609.99 116
1610.08 112
1610.18 111
1610.27 113
1610.36 118
1610.45 127
1610.54 136
1610.63 145
1610.73 151
1610.82 153
1610.91 152
1611.00 147
1611.09 141
1611.19 136
1611.28 133
1611.37 134
1611.46 136
1611.55 141
1611.64 144
1611.74 146
1611.83 144
1611.92 140
1612.01 133
1612.10 124
1612.20 115
1612.29 107
1612.38 100
1612.47 94
1612.56 89
1612.65 85
1612.75 81
1612.84 78
1612.93 75
1613.02 74
1613.11 73
1613.21 74
1613.30 75
1613.39 77
1613.48 79
1613.57 81
1613.67 82
1613.76 83
1613.85 84
1613.94 87
1614.03 90
1614.12 97
1614.22 105
1614.31 115
1614.40 124
1614.49 131
1614.58 135
1614.68 134
1614.77 129
1614.86 121
1614.95 111
1615.04 101
1615.14 92
1615.23 85
1615.32 81
1615.41 80
1615.50 82
1615.60 86
1615.69 91
1615.78 95
1615.87 99
1615.96 102
1616.06 103
1616.15 104
1616.24 103
1616.33 103
1616.42 103
1616.52 104
1616.61 106
1616.70 106
1616.79 107
1616.88 108
1616.98 110
1617.07 115
1617.16 122
1617.25 133
1617.34 147
1617.44 162
1617.53 177
1617.62 188
1617.71 194
1617.80 195
1617.90 190
1617.99 180
1618.08 168
1618.17 154
1618.26 140
1618.36 127
1618.45 117
1618.54 108
1618.63 103
1618.72 100
1618.82 100
1618.91 103
1619.00 108
1619.09 114
1619.18 121
1619.28 128
1619.37 134
1619.46 139
1619.55 142
1619.64 142
1619.74 139
1619.83 132
1619.92 124
1620.01 115
1620.10 109
1620.20 107
1620.29 111
1620.38 119
1620.47 131
1620.56 145
1620.66 158
1620.75 169
1620.84 176
1620.93 178
1621.03 176
1621.12 170
1621.21 161
1621.30 150
1621.39 139
1621.49 129
1621.58 120
1621.67 114
1621.76 112
1621.85 111
1621.95 113
1622.04 116
1622.13 119
1622.22 122
1622.31 124
1622.41 125
1622.50 125
1622.59 124
1622.68 123
1622.78 121
1622.87 120
1622.96 119
1623.05 119
1623.14 117
1623.24 115
1623.33 111
1623.42 106
1623.51 100
1623.60 93
1623.70 86
1623.79 79
1623.88 75
1623.97 72
1624.07 71
1624.16 69
1624.25 66
1624.34 61
1624.43 54
1624.53 46
1624.62 37
1624.71 29
1624.80 25
1624.90 23
1624.99 26
1625.08 32
1625.17 40
1625.26 49
1625.36 57
1625.45 64
1625.54 69
1625.63 73
1625.73 75
1625.82 76
1625.91 77
1626.00 80
1626.09 83
1626.19 87
1626.28 91
1626.37 95
1626.46 96
1626.56 96
1626.65 93
1626.74 90
1626.83 85
1626.92 81
1627.02 77
1627.11 74
1627.20 71
1627.29 70
1627.39 71
1627.48 72
1627.57 75
1627.66 78
1627.76 81
1627.85 84
1627.94 84
1628.03 83
1628.12 81
1628.22 78
1628.31 75
1628.40 73
1628.49 74
1628.59 75
1628.68 78
1628.77 81
1628.86 84
1628.96 85
1629.05 86
1629.14 85
1629.23 84
1629.32 81
1629.42 77
1629.51 72
1629.60 65
1629.69 57
1629.79 47
1629.88 39
1629.97 31
1630.06 26
1630.16 23
1630.25 22
1630.34 24
1630.43 28
1630.53 32
1630.62 37
1630.71 41
1630.80 45
1630.89 49
1630.99 53
1631.08 57
1631.17 60
1631.26 63
1631.36 65
1631.45 66
1631.54 64
1631.63 60
1631.73 53
1631.82 44
1631.91 34
1632.00 23
1632.10 12
1632.19 2
1632.28 0
1632.37 0
1632.47 0
1632.56 0
1632.65 0
1632.74 0
1632.84 0
1632.93 1
1633.02 5
1633.11 9
1633.21 12
1633.30 15
1633.39 19
1633.48 24
1633.58 32
1633.67 41
1633.76 52
1633.85 63
1633.94 74
1634.04 84
1634.13 91
1634.22 96
1634.31 98
1634.41 97
1634.50 95
1634.59 91
1634.68 86
1634.78 82
1634.87 78
1634.96 75
1635.05 73
1635.15 70
1635.24 67
1635.33 63
1635.42 58
1635.52 52
1635.61 47
1635.70 44
1635.79 43
1635.89 45
1635.98 50
1636.07 56
1636.16 64
1636.26 71
1636.35 77
1636.44 80
1636.54 82
1636.63 82
1636.72 81
1636.81 79
1636.91 76
1637.00 71
1637.09 64
1637.18 55
1637.28 45
1637.37 35
1637.46 27
1637.55 21
1637.65 18
1637.74 18
1637.83 20
1637.92 23
1638.02 25
1638.11 25
1638.20 24
1638.29 21
1638.39 17
1638.48 14
1638.57 10
1638.66 8
1638.76 6
1638.85 7
1638.94 10
1639.03 15
1639.13 22
1639.22 31
1639.31 40
1639.41 51
1639.50 60
1639.59 69
1639.68 77
1639.78 83
1639.87 88
1639.96 92
1640.05 96
1640.15 100
1640.24 105
1640.33 111
1640.42 118
1640.52 123
1640.61 127
1640.70 129
1640.79 126
1640.89 120
1640.98 110
1641.07 98
1641.17 85
1641.26 72
1641.35 61
1641.44 51
1641.54 45
1641.63 43
1641.72 44
1641.81 49
1641.91 57
1642.00 67
1642.09 78
1642.19 89
1642.28 97
1642.37 101
1642.46 101
1642.56 96
1642.65 87
1642.74 76
1642.83 64
1642.93 54
1643.02 47
1643.11 44
1643.20 47
1643.30 54
1643.39 65
1643.48 76
1643.58 86
1643.67 94
1643.76 98
1643.85 99
1643.95 98
1644.04 94
1644.13 90
1644.23 86
1644.32 83
1644.41 80
1644.50 76
1644.60 73
1644.69 69
1644.78 66
1644.87 62
1644.97 59
1645.06 57
1645.15 56
1645.25 55
1645.34 55
1645.43 55
1645.52 55
1645.62 56
1645.71 56
1645.80 58
1645.90 60
1645.99 64
1646.08 68
1646.17 71
1646.27 74
1646.36 74
1646.45 72
1646.54 69
1646.64 65
1646.73 61
1646.82 59
1646.92 59
1647.01 61
1647.10 66
1647.19 71
1647.29 77
1647.38 82
1647.47 86
1647.57 90
1647.66 93
1647.75 96
1647.84 98
1647.94 99
1648.03 98
1648.12 95
1648.22 90
1648.31 84
1648.40 78
1648.49 74
1648.59 71
1648.68 71
1648.77 74
1648.87 78
1648.96 83
1649.05 87
1649.15 90
1649.24 93
1649.33 96
1649.42 99
1649.52 103
1649.61 108
1649.70 113
1649.80 115
1649.89 116
1649.98 114
1650.07 110
1650.17 105
1650.26 101
1650.35 97
1650.45 93
1650.54 90
1650.63 84
1650.72 77
1650.82 66
1650.91 53
1651.00 39
1651.10 24
1651.19 11
1651.28 2
1651.38 0
1651.47 0
1651.56 0
1651.65 0
1651.75 0
1651.84 0
1651.93 0
1652.03 0
1652.12 0
1652.21 0
1652.31 1
1652.40 5
1652.49 10
1652.58 16
1652.68 21
1652.77 26
1652.86 28
1652.96 29
1653.05 28
1653.14 25
1653.24 23
1653.33 21
1653.42 20
1653.51 21
1653.61 23
1653.70 27
1653.79 32
1653.89 36
1653.98 39
1654.07 41
1654.17 39
1654.26 35
1654.35 28
1654.44 18
1654.54 7
1654.63 0
1654.72 0
1654.82 0
1654.91 0
1655.00 0
1655.10 0
1655.19 0
1655.28 0
1655.38 5
1655.47 16
1655.56 26
1655.65 35
1655.75 43
1655.84 50
1655.93 55
1656.03 58
1656.12 62
1656.21 64
1656.31 66
1656.40 68
1656.49 70
1656.59 73
1656.68 75
1656.77 78
1656.86 80
1656.96 82
1657.05 83
1657.14 83
1657.24 83
1657.33 82
1657.42 81
1657.52 80
1657.61 80
1657.70 79
1657.80 78
1657.89 77
1657.98 74
1658.08 71
1658.17 67
1658.26 63
1658.35 61
1658.45 61
1658.54 63
1658.63 67
1658.73 72
1658.82 78
1658.91 84
1659.01 88
1659.10 93
1659.19 98
1659.29 104
1659.38 111
1659.47 119
1659.57 129
1659.66 140
1659.75 151
1659.85 161
1659.94 170
1660.03 177
1660.13 182
1660.22 183
1660.31 180
1660.40 173
1660.50 163
1660.59 150
1660.68 136
1660.78 124
1660.87 114
1660.96 109
1661.06 109
1661.15 111
1661.24 116
1661.34 120
1661.43 123
1661.52 123
1661.62 122
1661.71 121
1661.80 121
1661.90 124
1661.99 131
1662.08 141
1662.18 154
1662.27 168
1662.36 181
1662.46 193
1662.55 202
1662.64 208
1662.74 211
1662.83 210
1662.92 207
1663.02 200
1663.11 192
1663.20 181
1663.30 169
1663.39 156
1663.48 145
1663.58 135
1663.67 127
1663.76 122
1663.86 119
1663.95 116
1664.04 114
1664.14 109
1664.23 102
1664.32 93
1664.42 81
1664.51 69
1664.60 56
1664.70 46
1664.79 39
1664.88 37
1664.98 41
1665.07 49
1665.16 61
1665.26 75
1665.35 87
1665.44 97
1665.54 102
1665.63 103
1665.72 100
1665.82 96
1665.91 92
1666.00 89
1666.10 87
1666.19 87
1666.28 88
1666.38 88
1666.47 87
1666.56 85
1666.66 82
1666.75 80
1666.84 78
1666.94 77
1667.03 76
1667.12 76
1667.22 75
1667.31 76
1667.40 78
1667.50 83
1667.59 90
1667.68 99
1667.78 110
1667.87 119
1667.96 127
1668.06 131
1668.15 132
1668.24 128
1668.34 123
1668.43 116
1668.52 110
1668.62 105
1668.71 103
1668.80 104
1668.90 107
1668.99 111
1669.09 113
1669.18 114
1669.27 110
1669.37 103
1669.46 94
1669.55 83
1669.65 73
1669.74 66
1669.83 62
1669.93 63
1670.02 68
1670.11 76
1670.21 86
1670.30 95
1670.39 102
1670.49 107
1670.58 108
1670.67 106
1670.77 101
1670.86 94
1670.96 87
1671.05 82
1671.14 78
1671.24 77
1671.33 79
1671.42 81
1671.52 85
1671.61 88
1671.70 90
1671.80 90
1671.89 88
1671.98 84
1672.08 80
1672.17 75
1672.26 71
1672.36 69
1672.45 67
1672.55 68
1672.64 69
1672.73 71
1672.83 73
1672.92 75
1673.01 78
1673.11 83
1673.20 88
1673.29 95
1673.39 102
1673.48 108
1673.57 111
1673.67 111
1673.76 107
1673.86 100
1673.95 92
1674.04 84
1674.14 77
1674.23 73
1674.32 71
1674.42 70
1674.51 72
1674.60 73
1674.70 73
1674.79 70
1674.88 63
1674.98 52
1675.07 37
1675.17 20
1675.26 3
1675.35 0
1675.45 0
1675.54 0
1675.63 0
1675.73 0
1675.82 0
1675.91 6
1676.01 22
1676.10 38
1676.20 53
1676.29 66
1676.38 76
1676.48 84
1676.57 88
1676.66 89
1676.76 88
1676.85 86
1676.95 83
1677.04 79
1677.13 75
1677.23 71
1677.32 66
1677.41 61
1677.51 56
1677.60 52
1677.69 51
1677.79 52
1677.88 57
1677.98 64
1678.07 73
1678.16 82
1678.26 90
1678.35 96
1678.44 98
1678.54 97
1678.63 92
1678.73 83
1678.82 73
1678.91 63
1679.01 54
1679.10 47
1679.19 43
1679.29 42
1679.38 43
1679.48 47
1679.57 50
1679.66 53
1679.76 54
1679.85 52
1679.94 47
1680.04 40
1680.13 32
1680.23 25
1680.32 18
1680.41 14
1680.51 12
1680.60 12
1680.69 12
1680.79 12
1680.88 12
1680.98 11
1681.07 8
1681.16 4
1681.26 0
1681.35 0
1681.44 0
1681.54 0
1681.63 0
1681.73 0
1681.82 0
1681.91 0
1682.01 3
1682.10 8
1682.20 12
1682.29 16
1682.38 20
1682.48 26
1682.57 34
1682.66 44
1682.76 55
1682.85 66
1682.95 76
1683.04 83
1683.13 88
1683.23 89
1683.32 88
1683.42 85
1683.51 80
1683.60 74
1683.70 67
1683.79 58
1683.88 47
1683.98 35
1684.07 22
1684.17 10
1684.26 0
1684.35 0
1684.45 0
1684.54 0
1684.64 4
1684.73 11
1684.82 17
1684.92 19
1685.01 16
1685.11 10
1685.20 3
1685.29 0
1685.39 0
1685.48 0
1685.57 7
1685.67 21
1685.76 37
1685.86 53
1685.95 65
1686.04 72
1686.14 74
1686.23 73
1686.33 69
1686.42 64
1686.51 60
1686.61 57
1686.70 54
1686.80 53
1686.89 51
1686.98 50
1687.08 50
1687.17 50
1687.27 51
1687.36 52
1687.45 53
1687.55 52
1687.64 50
1687.74 44
1687.83 37
1687.92 28
1688.02 20
1688.11 13
1688.21 10
1688.30 8
1688.39 9
1688.49 11
1688.58 13
1688.68 14
1688.77 13
1688.86 11
1688.96 9
1689.05 8
1689.15 7
1689.24 9
1689.33 11
1689.43 15
1689.52 18
1689.62 21
1689.71 22
1689.80 22
1689.90 21
1689.99 19
1690.09 17
1690.18 16
1690.27 16
1690.37 16
1690.46 18
1690.56 21
1690.65 24
1690.74 28
1690.84 31
1690.93 34
1691.03 36
1691.12 38
1691.21 38
1691.31 39
1691.40 38
1691.50 37
1691.59 36
1691.69 35
1691.78 35
1691.87 34
1691.97 32
1692.06 30
1692.16 27
1692.25 22
1692.34 16
1692.44 8
1692.53 0
1692.63 0
1692.72 0
1692.81 0
1692.91 0
1693.00 0
1693.10 0
1693.19 0
1693.29 4
1693.38 11
1693.47 16
1693.57 19
1693.66 20
1693.76 18
1693.85 15
1693.94 12
1694.04 9
1694.13 7
1694.23 7
1694.32 9
1694.41 12
1694.51 14
1694.60 16
1694.70 17
1694.79 17
1694.89 17
1694.98 18
1695.07 21
1695.17 26
1695.26 35
1695.36 46
1695.45 58
1695.55 71
1695.64 82
1695.73 90
1695.83 95
1695.92 97
1696.02 95
1696.11 88
1696.20 77
1696.30 64
1696.39 50
1696.49 37
1696.58 26
1696.68 20
1696.77 19
1696.86 22
1696.96 27
1697.05 31
1697.15 32
1697.24 28
1697.34 20
1697.43 7
1697.52 0
1697.62 0
1697.71 0
1697.81 0
1697.90 0
1698.00 0
1698.09 0
1698.18 9
1698.28 19
1698.37 25
1698.47 26
1698.56 24
1698.66 19
1698.75 15
1698.84 12
1698.94 14
1699.03 20
1699.13 30
1699.22 43
1699.32 58
1699.41 72
1699.50 83
1699.60 90
1699.69 92
1699.79 90
1699.88 84
1699.98 78
1700.07 73
1700.16 71
1700.26 72
1700.35 76
1700.45 80
1700.54 83
1700.64 85
1700.73 83
1700.82 80
1700.92 75
1701.01 70
1701.11 66
1701.20 62
1701.30 58
1701.39 55
1701.48 50
1701.58 45
1701.67 39
1701.77 34
1701.86 30
1701.96 28
1702.05 28
1702.15 29
1702.24 30
1702.33 30
1702.43 28
1702.52 24
1702.62 18
1702.71 12
1702.81 7
1702.90 5
1703.00 7
1703.09 12
1703.18 20
1703.28 28
1703.37 35
1703.47 39
1703.56 40
1703.66 37
1703.75 33
1703.84 29
1703.94 27
1704.03 28
1704.13 33
1704.22 40
1704.32 49
1704.41 59
1704.51 66
1704.60 72
1704.69 75
1704.79 75
1704.88 74
1704.98 72
1705.07 70
1705.17 69
1705.26 69
1705.36 72
1705.45 75
1705.55 78
1705.64 80
1705.73 80
1705.83 77
1705.92 71
1706.02 62
1706.11 52
1706.21 42
1706.30 32
1706.40 26
1706.49 23
1706.58 25
1706.68 30
1706.77 39
1706.87 49
1706.96 58
1707.06 66
1707.15 70
1707.25 70
1707.34 67
1707.44 60
1707.53 51
1707.62 41
1707.72 31
1707.81 20
1707.91 9
1708.00 0
1708.10 0
1708.19 0
1708.29 0
1708.38 0
1708.48 0
1708.57 0
1708.66 0
1708.76 1
1708.85 12
1708.95 22
1709.04 30
1709.14 36
1709.23 40
1709.33 43
1709.42 44
1709.52 45
1709.61 45
1709.70 44
1709.80 43
1709.89 42
1709.99 41
1710.08 41
1710.18 41
1710.27 43
1710.37 45
1710.46 48
1710.56 51
1710.65 53
1710.75 55
1710.84 58
1710.93 60
1711.03 64
1711.12 69
1711.22 76
1711.31 85
1711.41 95
1711.50 106
1711.60 115
1711.69 122
1711.79 126
1711.88 125
1711.98 120
1712.07 111
1712.16 99
1712.26 87
1712.35 76
1712.45 68
1712.54 63
1712.64 62
1712.73 64
1712.83 66
1712.92 68
1713.02 69
1713.11 69
1713.21 68
1713.30 67
1713.40 64
1713.49 60
1713.59 55
1713.68 49
1713.77 40
1713.87 30
1713.96 21
1714.06 15
1714.15 12
1714.25 14
1714.34 20
1714.44 30
1714.53 42
1714.63 54
1714.72 64
1714.82 72
1714.91 77
1715.01 80
1715.10 80
1715.20 78
1715.29 74
1715.38 69
1715.48 62
1715.57 54
1715.67 45
1715.76 35
1715.86 25
1715.95 14
1716.05 3
1716.14 0
1716.24 0
1716.33 0
1716.43 0
1716.52 0
1716.62 0
1716.71 0
1716.81 2
1716.90 6
1717.00 9
1717.09 11
1717.19 13
1717.28 17
1717.38 23
1717.47 30
1717.56 38
1717.66 45
1717.75 52
1717.85 56
1717.94 58
1718.04 59
1718.13 59
1718.23 60
1718.32 62
1718.42 65
1718.51 69
1718.61 74
1718.70 78
1718.80 81
1718.89 82
1718.99 82
1719.08 82
1719.18 81
1719.27 79
1719.37 77
1719.46 73
1719.56 69
1719.65 62
1719.75 54
1719.84 45
1719.94 37
1720.03 31
1720.13 25
1720.22 22
1720.32 20
1720.41 20
1720.51 21
1720.60 23
1720.69 25
1720.79 28
1720.88 31
1720.98 34
1721.07 36
1721.17 38
1721.26 41
1721.36 46
1721.45 52
1721.55 61
1721.64 72
1721.74 84
1721.83 95
1721.93 106
1722.02 115
1722.12 124
1722.21 131
1722.31 138
1722.40 145
1722.50 151
1722.59 158
1722.69 163
1722.78 166
1722.88 168
1722.97 168
1723.07 166
1723.16 162
1723.26 155
1723.35 145
1723.45 133
1723.54 118
1723.64 103
1723.73 88
1723.83 75
1723.92 64
1724.02 58
1724.11 56
1724.21 57
1724.30 63
1724.40 71
1724.49 80
1724.59 90
1724.68 99
1724.78 105
1724.87 108
1724.97 107
1725.06 103
1725.16 96
1725.25 89
1725.35 82
1725.44 78
1725.54 77
1725.63 79
1725.73 85
1725.82 92
1725.92 100
1726.01 107
1726.11 114
1726.20 119
1726.30 124
1726.39 127
1726.49 131
1726.58 134
1726.68 137
1726.77 138
1726.87 138
1726.96 136
1727.06 133
1727.15 129
1727.25 126
1727.34 124
1727.44 124
1727.53 127
1727.63 132
1727.72 137
1727.82 141
1727.91 143
1728.01 143
1728.10 140
1728.20 135
1728.30 129
1728.39 125
1728.49 123
1728.58 123
1728.68 124
1728.77 126
1728.87 127
1728.96 124
1729.06 117
1729.15 107
1729.25 96
1729.34 84
1729.44 74
1729.53 67
1729.63 63
1729.72 62
1729.82 61
1729.91 60
1730.01 56
1730.10 51
1730.20 45
1730.29 41
1730.39 39
1730.48 41
1730.58 47
1730.67 57
1730.77 68
1730.86 79
1730.96 90
1731.05 97
1731.15 101
1731.24 100
1731.34 96
1731.44 89
1731.53 79
1731.63 69
1731.72 59
1731.82 54
1731.91 52
1732.01 56
1732.10 64
1732.20 75
1732.29 87
1732.39 99
1732.48 109
1732.58 116
1732.67 119
1732.77 119
1732.86 117
1732.96 111
1733.05 104
1733.15 96
1733.24 88
1733.34 80
1733.43 73
1733.53 68
1733.63 63
1733.72 57
1733.82 50
1733.91 41
1734.01 30
1734.10 17
1734.20 3
1734.29 0
1734.39 0
1734.48 0
1734.58 0
1734.67 0
1734.77 0
1734.86 0
1734.96 0
1735.05 11
1735.15 23
1735.24 33
1735.34 41
1735.44 47
1735.53 51
1735.63 55
1735.72 59
1735.82 64
1735.91 68
1736.01 73
1736.10 77
1736.20 82
1736.29 86
1736.39 90
1736.48 93
1736.58 97
1736.67 100
1736.77 103
1736.87 105
1736.96 107
1737.06 107
1737.15 106
1737.25 104
1737.34 100
1737.44 94
1737.53 87
1737.63 79
1737.72 71
1737.82 64
1737.91 60
1738.01 57
1738.10 58
1738.20 60
1738.30 63
1738.39 65
1738.49 64
1738.58 61
1738.68 56
1738.77 48
1738.87 39
1738.96 31
1739.06 24
1739.15 18
1739.25 15
1739.35 13
1739.44 13
1739.54 14
1739.63 15
1739.73 17
1739.82 19
1739.92 21
1740.01 22
1740.11 23
1740.20 23
1740.30 22
1740.39 20
1740.49 17
1740.59 14
1740.68 12
1740.78 10
1740.87 10
1740.97 12
1741.06 15
1741.16 18
1741.25 22
1741.35 26
1741.44 30
1741.54 33
1741.64 37
1741.73 39
1741.83 39
1741.92 37
1742.02 30
1742.11 20
1742.21 5
1742.30 0
1742.40 0
1742.50 0
1742.59 0
1742.69 0
1742.78 0
1742.88 0
1742.97 4
1743.07 18
1743.16 30
1743.26 38
1743.35 41
1743.45 42
1743.55 40
1743.64 37
1743.74 34
1743.83 33
1743.93 34
1744.02 39
1744.12 49
1744.21 63
1744.31 81
1744.41 101
1744.50 121
1744.60 138
1744.69 151
1744.79 158
1744.88 161
1744.98 158
1745.07 152
1745.17 145
1745.27 137
1745.36 130
1745.46 125
1745.55 122
1745.65 120
1745.74 121
1745.84 122
1745.93 124
1746.03 127
1746.13 131
1746.22 134
1746.32 136
1746.41 137
1746.51 135
1746.60 130
1746.70 121
1746.80 109
1746.89 96
1746.99 83
1747.08 72
1747.18 64
1747.27 59
1747.37 57
1747.46 58
1747.56 60
1747.66 63
1747.75 67
1747.85 71
1747.94 75
1748.04 79
1748.13 82
1748.23 83
1748.33 83
1748.42 79
1748.52 73
1748.61 65
1748.71 55
1748.80 44
1748.90 33
1748.99 22
1749.09 13
1749.19 4
1749.28 0
1749.38 0
1749.47 0
1749.57 0
1749.66 0
1749.76 0
1749.86 0
1749.95 0
1750.05 4
1750.14 8
1750.24 11
1750.33 12
1750.43 12
1750.53 13
1750.62 13
1750.72 15
1750.81 18
1750.91 23
1751.00 30
1751.10 39
1751.20 49
1751.29 59
1751.39 70
1751.48 80
1751.58 87
1751.67 92
1751.77 94
1751.87 93
1751.96 91
1752.06 88
1752.15 85
1752.25 81
1752.35 78
1752.44 74
1752.54 68
1752.63 61
1752.73 53
1752.82 44
1752.92 36
1753.02 28
1753.11 21
1753.21 15
1753.30 9
1753.40 4
1753.49 0
1753.59 0
1753.69 0
1753.78 0
1753.88 0
1753.97 0
1754.07 0
1754.17 2
1754.26 7
1754.36 11
1754.45 12
1754.55 12
1754.64 11
1754.74 10
1754.84 9
1754.93 9
1755.03 9
1755.12 12
1755.22 16
1755.32 22
1755.41 30
1755.51 40
1755.60 51
1755.70 62
1755.79 73
1755.89 83
1755.99 91
1756.08 98
1756.18 102
1756.27 105
1756.37 106
1756.47 104
1756.56 102
1756.66 98
1756.75 93
1756.85 88
1756.95 82
1757.04 77
1757.14 71
1757.23 64
1757.33 57
1757.42 49
1757.52 40
1757.62 31
1757.71 23
1757.81 17
1757.90 12
1758.00 9
1758.10 8
1758.19 9
1758.29 10
1758.38 13
1758.48 16
1758.58 18
1758.67 20
1758.77 20
1758.86 17
1758.96 13
1759.06 8
1759.15 1
1759.25 0
1759.34 0
1759.44 0
1759.54 0
1759.63 0
1759.73 0
1759.82 0
1759.92 0
1760.01 3
1760.11 11
1760.21 20
1760.30 29
1760.40 38
1760.49 45
1760.59 52
1760.69 57
1760.78 62
1760.88 67
1760.97 71
1761.07 74
1761.17 76
1761.26 76
1761.36 73
1761.45 68
1761.55 61
1761.65 55
1761.74 49
1761.84 46
1761.94 45
1762.03 47
1762.13 51
1762.22 56
1762.32 61
1762.42 65
1762.51 67
1762.61 67
1762.70 65
1762.80 61
1762.90 54
1762.99 48
1763.09 42
1763.18 37
1763.28 36
1763.38 37
1763.47 42
1763.57 48
1763.66 56
1763.76 64
1763.86 71
1763.95 77
1764.05 80
1764.14 81
1764.24 80
1764.34 77
1764.43 73
1764.53 66
1764.62 59
1764.72 50
1764.82 40
1764.91 29
1765.01 17
1765.11 4
1765.20 0
1765.30 0
1765.39 0
1765.49 0
1765.59 0
1765.68 0
1765.78 1
1765.87 9
1765.97 17
1766.07 25
1766.16 34
1766.26 44
1766.36 55
1766.45 66
1766.55 75
1766.64 80
1766.74 81
1766.84 77
1766.93 70
1767.03 60
1767.12 48
1767.22 36
1767.32 26
1767.41 17
1767.51 10
1767.61 6
1767.70 5
1767.80 7
1767.89 12
1767.99 18
1768.09 25
1768.18 33
1768.28 40
1768.37 46
1768.47 51
1768.57 56
1768.66 59
1768.76 59
1768.86 57
1768.95 53
1769.05 47
1769.14 41
1769.24 36
1769.34 34
1769.43 34
1769.53 36
1769.63 40
1769.72 44
1769.82 48
1769.91 51
1770.01 54
1770.11 58
1770.20 61
1770.30 64
1770.40 66
1770.49 65
1770.59 60
1770.68 52
1770.78 41
1770.88 29
1770.97 17
1771.07 8
1771.17 2
1771.26 0
1771.36 0
1771.45 0
1771.55 0
1771.65 0
1771.74 0
1771.84 0
1771.94 0
1772.03 0
1772.13 1
1772.23 10
1772.32 22
1772.42 35
1772.51 50
1772.61 65
1772.71 80
1772.80 96
1772.90 111
1773.00 126
1773.09 139
1773.19 151
1773.28 162
1773.38 171
1773.48 178
1773.57 182
1773.67 183
1773.77 180
1773.86 173
1773.96 163
1774.06 151
1774.15 139
1774.25 126
1774.34 114
1774.44 103
1774.54 93
1774.63 84
1774.73 77
1774.83 73
1774.92 73
1775.02 78
1775.12 87
1775.21 98
1775.31 110
1775.40 121
1775.50 127
1775.60 129
1775.69 127
1775.79 122
1775.89 116
1775.98 111
1776.08 107
1776.18 106
1776.27 108
1776.37 112
1776.47 116
1776.56 120
1776.66 121
1776.75 120
1776.85 116
1776.95 108
1777.04 100
1777.14 93
1777.24 90
1777.33 92
1777.43 99
1777.53 112
1777.62 129
1777.72 146
1777.82 161
1777.91 172
1778.01 176
1778.11 174
1778.20 167
1778.30 157
1778.39 146
1778.49 135
1778.59 128
1778.68 123
1778.78 122
1778.88 122
1778.97 124
1779.07 124
1779.17 124
1779.26 122
1779.36 119
1779.46 116
1779.55 115
1779.65 116
1779.75 119
1779.84 123
1779.94 126
1780.04 129
1780.13 129
1780.23 128
1780.32 125
1780.42 122
1780.52 120
1780.61 120
1780.71 123
1780.81 127
1780.90 132
1781.00 137
1781.10 141
1781.19 144
1781.29 145
1781.39 143
1781.48 140
1781.58 135
1781.68 130
1781.77 124
1781.87 119
1781.97 116
1782.06 115
1782.16 116
1782.26 120
1782.35 126
1782.45 133
1782.55 141
1782.64 148
1782.74 155
1782.84 162
1782.93 167
1783.03 170
1783.13 170
1783.22 167
1783.32 160
1783.41 152
1783.51 141
1783.61 131
1783.70 120
1783.80 112
1783.90 104
1783.99 97
1784.09 90
1784.19 83
1784.28 77
1784.38 70
1784.48 66
1784.57 64
1784.67 66
1784.77 72
1784.86 79
1784.96 87
1785.06 94
1785.15 100
1785.25 102
1785.35 102
1785.44 99
1785.54 93
1785.64 86
1785.73 77
1785.83 67
1785.93 56
1786.02 45
1786.12 36
1786.22 28
1786.31 23
1786.41 21
1786.51 21
1786.60 24
1786.70 29
1786.80 35
1786.89 42
1786.99 49
1787.09 55
1787.18 60
1787.28 64
1787.38 67
1787.48 70
1787.57 72
1787.67 75
1787.77 76
1787.86 76
1787.96 73
1788.06 69
1788.15 63
1788.25 57
1788.35 52
1788.44 49
1788.54 47
1788.64 46
1788.73 44
1788.83 42
1788.93 39
1789.02 36
1789.12 33
1789.22 32
1789.31 33
1789.41 37
1789.51 43
1789.60 49
1789.70 54
1789.80 58
1789.89 59
1789.99 57
1790.09 54
1790.18 48
1790.28 42
1790.38 35
1790.47 28
1790.57 21
1790.67 14
1790.77 9
1790.86 5
1790.96 2
1791.06 0
1791.15 0
1791.25 0
1791.35 0
1791.44 0
1791.54 0
1791.64 0
1791.73 0
1791.83 0
1791.93 2
1792.02 8
1792.12 14
1792.22 20
1792.31 24
1792.41 27
1792.51 29
1792.61 32
1792.70 35
1792.80 40
1792.90 46
1792.99 53
1793.09 60
1793.19 66
1793.28 71
1793.38 75
1793.48 79
1793.57 82
1793.67 84
1793.77 87
1793.86 88
1793.96 88
1794.06 86
1794.16 83
1794.25 79
1794.35 75
1794.45 71
1794.54 68
1794.64 65
1794.74 63
1794.83 61
1794.93 58
1795.03 56
1795.12 55
1795.22 56
1795.32 58
1795.42 62
1795.51 66
1795.61 70
1795.71 73
1795.80 75
1795.90 74
1796.00 71
1796.09 66
1796.19 60
1796.29 52
1796.38 42
1796.48 32
1796.58 24
1796.68 19
1796.77 18
1796.87 23
1796.97 35
1797.06 51
1797.16 69
1797.26 87
1797.35 101
1797.45 111
1797.55 115
1797.65 115
1797.74 112
1797.84 108
1797.94 104
1798.03 100
1798.13 96
1798.23 92
1798.32 87
1798.42 81
1798.52 75
1798.62 71
1798.71 68
1798.81 68
1798.91 71
1799.00 76
1799.10 82
1799.20 87
1799.30 91
1799.39 95
1799.49 97
1799.59 100
1799.68 102
1799.78 105
1799.88 107
1799.97 108
1800.07 108
1800.17 106
1800.27 104
1800.36 102
1800.46 101
1800.56 101
1800.65 102
1800.75 103
1800.85 103
1800.95 101
1801.04 99
1801.14 97
1801.24 98
1801.33 102
1801.43 111
1801.53 123
1801.62 137
1801.72 150
1801.82 161
1801.92 166
1802.01 166
1802.11 162
1802.21 153
1802.30 144
1802.40 134
1802.50 125
1802.60 118
1802.69 113
1802.79 109
1802.89 104
1802.98 98
1803.08 91
1803.18 82
1803.28 73
1803.37 63
1803.47 55
1803.57 49
1803.66 47
1803.76 48
1803.86 51
1803.96 55
1804.05 58
1804.15 60
1804.25 60
1804.34 58
1804.44 55
1804.54 51
1804.64 48
1804.73 46
1804.83 45
1804.93 45
1805.03 44
1805.12 44
1805.22 43
1805.32 42
1805.41 42
1805.51 44
1805.61 49
1805.71 56
1805.80 66
1805.90 78
1806.00 90
1806.09 101
1806.19 110
1806.29 116
1806.39 118
1806.48 117
1806.58 114
1806.68 110
1806.78 107
1806.87 107
1806.97 109
1807.07 116
1807.16 125
1807.26 135
1807.36 145
1807.46 152
1807.55 154
1807.65 152
1807.75 143
1807.85 130
1807.94 114
1808.04 97
1808.14 79
1808.23 64
1808.33 50
1808.43 40
1808.53 34
1808.62 30
1808.72 31
1808.82 34
1808.92 40
1809.01 46
1809.11 52
1809.21 55
1809.30 56
1809.40 53
1809.50 49
1809.60 45
1809.69 41
1809.79 39
1809.89 39
1809.99 41
1810.08 44
1810.18 48
1810.28 53
1810.38 58
1810.47 64
1810.57 71
1810.67 79
1810.76 87
1810.86 94
1810.96 99
1811.06 101
1811.15 99
1811.25 94
1811.35 87
1811.45 79
1811.54 72
1811.64 65
1811.74 60
1811.84 56
1811.93 52
1812.03 46
1812.13 39
1812.23 30
1812.32 20
1812.42 10
1812.52 1
1812.61 0
1812.71 0
1812.81 0
1812.91 0
1813.00 0
1813.10 0
1813.20 0
1813.30 0
1813.39 5
1813.49 15
1813.59 27
1813.69 38
1813.78 49
1813.88 58
1813.98 67
1814.08 76
1814.17 86
1814.27 97
1814.37 110
1814.47 124
1814.56 137
1814.66 148
1814.76 155
1814.86 156
1814.95 150
1815.05 139
1815.15 124
1815.25 108
1815.34 92
1815.44 79
1815.54 71
1815.64 68
1815.73 68
1815.83 70
1815.93 72
1816.03 72
1816.12 71
1816.22 68
1816.32 65
1816.42 62
1816.51 61
1816.61 60
1816.71 60
1816.81 60
1816.90 59
1817.00 56
1817.10 51
1817.20 45
1817.29 40
1817.39 36
1817.49 36
1817.59 38
1817.68 44
1817.78 54
1817.88 65
1817.98 76
1818.07 85
1818.17 93
1818.27 99
1818.37 103
1818.46 107
1818.56 109
1818.66 111
1818.76 113
1818.85 114
1818.95 113
1819.05 109
1819.15 104
1819.24 96
1819.34 88
1819.44 80
1819.54 74
1819.63 70
1819.73 68
1819.83 70
1819.93 75
1820.03 83
1820.12 92
1820.22 101
1820.32 110
1820.42 117
1820.51 121
1820.61 121
1820.71 117
1820.81 110
1820.90 101
1821.00 91
1821.10 81
1821.20 72
1821.29 62
1821.39 54
1821.49 45
1821.59 38
1821.68 31
1821.78 27
1821.88 25
1821.98 26
1822.08 29
1822.17 34
1822.27 40
1822.37 48
1822.47 57
1822.56 66
1822.66 77
1822.76 88
1822.86 99
1822.95 109
1823.05 118
1823.15 124
1823.25 128
1823.35 131
1823.44 131
1823.54 131
1823.64 130
1823.74 128
1823.83 126
1823.93 123
1824.03 121
1824.13 118
1824.22 115
1824.32 112
1824.42 108
1824.52 103
1824.62 96
1824.71 89
1824.81 80
1824.91 72
1825.01 64
1825.10 57
1825.20 52
1825.30 47
1825.40 43
1825.50 40
1825.59 38
1825.69 38
1825.79 40
1825.89 45
1825.98 53
1826.08 63
1826.18 74
1826.28 85
1826.37 95
1826.47 104
1826.57 110
1826.67 115
1826.77 117
1826.86 117
1826.96 116
1827.06 112
1827.16 107
1827.25 100
1827.35 93
1827.45 85
1827.55 77
1827.65 70
1827.74 64
1827.84 60
1827.94 58
1828.04 59
1828.14 62
1828.23 69
1828.33 78
1828.43 89
1828.53 102
1828.62 116
1828.72 128
1828.82 139
1828.92 147
1829.02 153
1829.11 156
1829.21 158
1829.31 157
1829.41 155
1829.50 151
1829.60 144
1829.70 136
1829.80 125
1829.90 113
1829.99 101
1830.09 90
1830.19 81
1830.29 73
1830.39 68
1830.48 64
1830.58 61
1830.68 56
1830.78 50
1830.88 43
1830.97 36
1831.07 27
1831.17 19
1831.27 13
1831.36 8
1831.46 4
1831.56 3
1831.66 3
1831.76 4
1831.85 5
1831.95 7
1832.05 10
1832.15 14
1832.25 19
1832.34 27
1832.44 35
1832.54 44
1832.64 51
1832.74 55
1832.83 55
1832.93 51
1833.03 43
1833.13 35
1833.23 26
1833.32 20
1833.42 17
1833.52 16
1833.62 16
1833.72 17
1833.81 17
1833.91 16
1834.01 13
1834.11 11
1834.21 8
1834.30 7
1834.40 8
1834.50 12
1834.60 17
1834.70 24
1834.79 33
1834.89 42
1834.99 51
1835.09 59
1835.19 66
1835.28 71
1835.38 74
1835.48 75
1835.58 75
1835.68 73
1835.77 69
1835.87 65
1835.97 59
1836.07 53
1836.17 47
1836.26 41
1836.36 37
1836.46 35
1836.56 35
1836.66 38
1836.75 41
1836.85 44
1836.95 45
1837.05 45
1837.15 42
1837.24 37
1837.34 31
1837.44 26
1837.54 23
1837.64 22
1837.73 23
1837.83 26
1837.93 31
1838.03 37
1838.13 43
1838.22 50
1838.32 56
1838.42 62
1838.52 67
1838.62 72
1838.72 75
1838.81 77
1838.91 78
1839.01 77
1839.11 75
1839.21 71
1839.30 66
1839.40 60
1839.50 54
1839.60 47
1839.70 41
1839.79 36
1839.89 32
1839.99 31
1840.09 33
1840.19 36
1840.29 41
1840.38 46
1840.48 48
1840.58 47
1840.68 42
1840.78 34
1840.87 23
1840.97 12
1841.07 1
1841.17 0
1841.27 0
1841.37 0
1841.46 0
1841.56 0
1841.66 0
1841.76 0
1841.86 0
1841.95 5
1842.05 9
1842.15 14
1842.25 20
1842.35 26
1842.45 34
1842.54 43
1842.64 53
1842.74 63
1842.84 73
1842.94 82
1843.03 91
1843.13 99
1843.23 104
1843.33 105
1843.43 103
1843.53 97
1843.62 88
1843.72 78
1843.82 69
1843.92 64
1844.02 63
1844.11 67
1844.21 76
1844.31 87
1844.41 98
1844.51 107
1844.61 112
1844.70 112
1844.80 108
1844.90 100
1845.00 90
1845.10 80
1845.20 72
1845.29 66
1845.39 62
1845.49 59
1845.59 55
1845.69 49
1845.79 41
1845.88 33
1845.98 26
1846.08 22
1846.18 23
1846.28 29
1846.38 39
1846.47 50
1846.57 61
1846.67 69
1846.77 72
1846.87 72
1846.97 67
1847.06 62
1847.16 58
1847.26 56
1847.36 57
1847.46 62
1847.56 69
1847.65 75
1847.75 79
1847.85 80
1847.95 75
1848.05 66
1848.15 53
1848.24 38
1848.34 24
1848.44 11
1848.54 2
1848.64 0
1848.74 1
1848.83 8
1848.93 22
1849.03 39
1849.13 58
1849.23 77
1849.33 93
1849.42 105
1849.52 111
1849.62 110
1849.72 105
1849.82 97
1849.92 88
1850.01 80
1850.11 74
1850.21 70
1850.31 69
1850.41 69
1850.51 70
1850.61 72
1850.70 75
1850.80 78
1850.90 81
1851.00 85
1851.10 87
1851.20 88
1851.29 88
1851.39 86
1851.49 83
1851.59 79
1851.69 75
1851.79 70
1851.88 65
1851.98 61
1852.08 56
1852.18 52
1852.28 48
1852.38 46
1852.48 43
1852.57 42
1852.67 40
1852.77 39
1852.87 38
1852.97 37
1853.07 37
1853.16 39
1853.26 44
1853.36 52
1853.46 64
1853.56 80
1853.66 97
1853.76 113
1853.85 127
1853.95 136
1854.05 138
1854.15 133
1854.25 122
1854.35 105
1854.45 86
1854.54 66
1854.64 47
1854.74 29
1854.84 15
1854.94 5
1855.04 0
1855.14 0
1855.23 0
1855.33 0
1855.43 0
1855.53 0
1855.63 0
1855.73 0
1855.83 0
1855.92 1
1856.02 8
1856.12 17
1856.22 26
1856.32 36
1856.42 46
1856.52 54
1856.61 61
1856.71 66
1856.81 68
1856.91 68
1857.01 66
1857.11 63
1857.21 58
1857.30 53
1857.40 47
1857.50 39
1857.60 31
1857.70 22
1857.80 13
1857.90 6
1857.99 3
1858.09 4
1858.19 9
1858.29 17
1858.39 26
1858.49 35
1858.59 40
1858.68 42
1858.78 39
1858.88 34
1858.98 27
1859.08 20
1859.18 14
1859.28 11
1859.38 11
1859.47 14
1859.57 21
1859.67 31
1859.77 45
1859.87 60
1859.97 75
1860.07 88
1860.16 99
1860.26 106
1860.36 108
1860.46 106
1860.56 100
1860.66 89
1860.76 75
1860.86 60
1860.95 43
1861.05 28
1861.15 17
1861.25 11
1861.35 9
1861.45 13
1861.55 19
1861.64 27
1861.74 34
1861.84 40
1861.94 44
1862.04 47
1862.14 48
1862.24 49
1862.34 49
1862.43 49
1862.53 48
1862.63 46
1862.73 43
1862.83 40
1862.93 37
1863.03 35
1863.13 35
1863.22 37
1863.32 40
1863.42 46
1863.52 53
1863.62 62
1863.72 71
1863.82 78
1863.92 84
1864.01 86
1864.11 85
1864.21 81
1864.31 73
1864.41 62
1864.51 49
1864.61 34
1864.71 20
1864.81 6
1864.90 0
1865.00 0
1865.10 0
1865.20 0
1865.30 0
1865.40 0
1865.50 1
1865.60 13
1865.69 27
1865.79 42
1865.89 57
1865.99 70
1866.09 82
1866.19 92
1866.29 99
1866.39 102
1866.49 101
1866.58 96
1866.68 89
1866.78 81
1866.88 72
1866.98 64
1867.08 57
1867.18 51
1867.28 46
1867.37 41
1867.47 35
1867.57 29
1867.67 22
1867.77 15
1867.87 8
1867.97 2
1868.07 0
1868.17 0
1868.26 0
1868.36 0
1868.46 0
1868.56 0
1868.66 0
1868.76 0
1868.86 1
1868.96 2
1869.06 3
1869.15 4
1869.25 6
1869.35 8
1869.45 10
1869.55 11
1869.65 12
1869.75 13
1869.85 14
1869.95 15
1870.05 17
1870.14 20
1870.24 24
1870.34 27
1870.44 30
1870.54 33
1870.64 36
1870.74 39
1870.84 44
1870.94 49
1871.03 56
1871.13 64
1871.23 73
1871.33 82
1871.43 90
1871.53 99
1871.63 107
1871.73 114
1871.83 119
1871.93 123
1872.02 122
1872.12 118
1872.22 108
1872.32 93
1872.42 75
1872.52 54
1872.62 35
1872.72 18
1872.82 5
1872.92 0
1873.01 0
1873.11 0
1873.21 4
1873.31 11
1873.41 18
1873.51 24
1873.61 27
1873.71 30
1873.81 32
1873.91 35
1874.00 39
1874.10 44
1874.20 51
1874.30 56
1874.40 58
1874.50 56
1874.60 50
1874.70 39
1874.80 25
1874.90 11
1875.00 0
1875.09 0
1875.19 0
1875.29 0
1875.39 8
1875.49 23
1875.59 39
1875.69 55
1875.79 68
1875.89 78
1875.99 85
1876.09 89
1876.18 90
1876.28 90
1876.38 90
1876.48 89
1876.58 89
1876.68 88
1876.78 86
1876.88 82
1876.98 76
1877.08 67
1877.18 56
1877.27 45
1877.37 33
1877.47 22
1877.57 14
1877.67 8
1877.77 6
1877.87 6
1877.97 10
1878.07 15
1878.17 23
1878.27 31
1878.37 39
1878.46 47
1878.56 52
1878.66 56
1878.76 57
1878.86 56
1878.96 53
1879.06 47
1879.16 39
1879.26 29
1879.36 18
1879.46 5
1879.56 0
1879.65 0
1879.75 0
1879.85 0
1879.95 0
1880.05 0
1880.15 0
1880.25 9
1880.35 22
1880.45 34
1880.55 45
1880.65 55
1880.75 65
1880.85 76
1880.94 88
1881.04 100
1881.14 112
1881.24 125
1881.34 136
1881.44 145
1881.54 152
1881.64 156
1881.74 159
1881.84 158
1881.94 156
1882.04 150
1882.14 142
1882.23 132
1882.33 120
1882.43 108
1882.53 96
1882.63 84
1882.73 73
1882.83 62
1882.93 51
1883.03 41
1883.13 33
1883.23 29
1883.33 30
1883.43 36
1883.53 48
1883.62 63
1883.72 80
1883.82 95
1883.92 107
1884.02 112
1884.12 110
1884.22 102
1884.32 89
1884.42 73
1884.52 59
1884.62 47
1884.72 39
1884.82 37
1884.92 41
1885.01 47
1885.11 55
1885.21 61
1885.31 65
1885.41 66
1885.51 64
1885.61 60
1885.71 54
1885.81 50
1885.91 46
1886.01 43
1886.11 41
1886.21 40
1886.31 38
1886.41 38
1886.51 37
1886.60 37
1886.70 37
1886.80 38
1886.90 39
1887.00 42
1887.10 46
1887.20 52
1887.30 59
1887.40 67
1887.50 77
1887.60 87
1887.70 97
1887.80 106
1887.90 114
1888.00 120
1888.10 124
1888.19 123
1888.29 119
1888.39 111
1888.49 102
1888.59 90
1888.69 79
1888.79 69
1888.89 60
1888.99 54
1889.09 50
1889.19 49
1889.29 50
1889.39 53
1889.49 58
1889.59 65
1889.69 72
1889.79 80
1889.89 86
1889.98 90
1890.08 93
1890.18 94
1890.28 94
1890.38 95
1890.48 97
1890.58 101
1890.68 105
1890.78 110
1890.88 115
1890.98 117
1891.08 117
1891.18 113
1891.28 106
1891.38 96
1891.48 85
1891.58 73
1891.68 61
1891.78 51
1891.88 43
1891.97 36
1892.07 32
1892.17 28
1892.27 26
1892.37 24
1892.47 22
1892.57 20
1892.67 18
1892.77 16
1892.87 13
1892.97 10
1893.07 6
1893.17 3
1893.27 0
1893.37 0
1893.47 0
1893.57 0
1893.67 0
1893.77 0
1893.87 0
1893.97 0
1894.07 0
1894.16 0
1894.26 0
1894.36 1
1894.46 4
1894.56 9
1894.66 17
1894.76 25
1894.86 34
1894.96 44
1895.06 51
1895.16 57
1895.26 59
1895.36 58
1895.46 54
1895.56 49
1895.66 43
1895.76 38
1895.86 34
1895.96 31
1896.06 28
1896.16 26
1896.26 24
1896.36 23
1896.46 23
1896.56 26
1896.66 31
1896.75 39
1896.85 50
1896.95 63
1897.05 77
1897.15 91
1897.25 104
1897.35 115
1897.45 124
1897.55 130
1897.65 133
1897.75 132
1897.85 128
1897.95 122
1898.05 115
1898.15 106
1898.25 98
1898.35 91
1898.45 86
1898.55 84
1898.65 84
1898.75 88
1898.85 96
1898.95 106
1899.05 117
1899.15 128
1899.25 138
1899.35 146
1899.45 152
1899.55 155
1899.65 155
1899.75 152
1899.84 147
1899.94 141
1900.04 134
1900.14 127
1900.24 121
1900.34 117
1900.44 115
1900.54 114
1900.64 115
1900.74 115
1900.84 114
1900.94 112
1901.04 110
1901.14 107
1901.24 105
1901.34 105
1901.44 107
1901.54 112
1901.64 119
1901.74 129
1901.84 138
1901.94 147
1902.04 154
1902.14 157
1902.24 158
1902.34 155
1902.44 151
1902.54 147
1902.64 145
1902.74 146
1902.84 151
1902.94 160
1903.04 172
1903.14 186
1903.24 200
1903.34 212
1903.44 220
1903.54 223
1903.64 221
1903.74 215
1903.84 206
1903.94 195
1904.04 186
1904.14 178
1904.24 172
1904.34 167
1904.44 162
1904.53 156
1904.63 148
1904.73 137
1904.83 126
1904.93 113
1905.03 101
1905.13 89
1905.23 79
1905.33 68
1905.43 58
1905.53 48
1905.63 40
1905.73 33
1905.83 29
1905.93 28
1906.03 31
1906.13 36
1906.23 45
1906.33 55
1906.43 66
1906.53 76
1906.63 85
1906.73 91
1906.83 95
1906.93 97
1907.03 97
1907.13 96
1907.23 94
1907.33 92
1907.43 90
1907.53 90
1907.63 90
1907.73 91
1907.83 94
1907.93 98
1908.03 104
1908.13 111
1908.23 119
1908.33 127
1908.43 133
1908.53 139
1908.63 142
1908.73 143
1908.83 143
1908.93 140
1909.03 136
1909.13 132
1909.23 126
1909.33 119
1909.43 113
1909.53 107
1909.63 103
1909.73 102
1909.83 104
1909.93 110
1910.03 119
1910.13 131
1910.23 144
1910.33 156
1910.43 167
1910.53 174
1910.63 179
1910.73 181
1910.83 182
1910.93 182
1911.03 184
1911.13 186
1911.23 188
1911.33 190
1911.43 189
1911.53 186
1911.63 180
1911.73 172
1911.83 161
1911.93 151
1912.03 142
1912.13 134
1912.23 129
1912.33 127
1912.43 126
1912.53 126
1912.63 127
1912.73 129
1912.83 131
1912.93 132
1913.03 132
1913.13 130
1913.23 125
1913.33 116
1913.43 103
1913.53 87
1913.63 68
1913.73 49
1913.83 31
1913.93 18
1914.03 9
1914.13 7
1914.23 10
1914.33 17
1914.43 28
1914.53 40
1914.63 52
1914.73 63
1914.83 73
1914.93 82
1915.03 91
1915.13 99
1915.23 106
1915.33 112
1915.43 118
1915.53 123
1915.63 127
1915.73 129
1915.83 129
1915.93 125
1916.04 118
1916.14 108
1916.24 96
1916.34 84
1916.44 74
1916.54 68
1916.64 67
1916.74 69
1916.84 74
1916.94 80
1917.04 85
1917.14 89
1917.24 92
1917.34 93
1917.44 95
1917.54 97
1917.64 100
1917.74 104
1917.84 108
1917.94 113
1918.04 116
1918.14 119
1918.24 121
1918.34 122
1918.44 124
1918.54 125
1918.64 126
1918.74 127
1918.84 126
1918.94 123
1919.04 120
1919.14 115
1919.24 111
1919.34 108
1919.44 106
1919.54 107
1919.64 109
1919.74 113
1919.84 116
1919.94 119
1920.04 120
1920.14 118
1920.24 113
1920.34 104
1920.44 92
1920.54 77
1920.64 60
1920.75 41
1920.85 23
1920.95 6
1921.05 0
1921.15 0
1921.25 0
1921.35 0
1921.45 0
1921.55 0
1921.65 0
1921.75 0
1921.85 5
1921.95 11
1922.05 17
1922.15 24
1922.25 31
1922.35 38
1922.45 44
1922.55 50
1922.65 56
1922.75 60
1922.85 65
1922.95 72
1923.05 81
1923.15 93
1923.25 108
1923.35 125
1923.45 144
1923.55 162
1923.65 177
1923.75 188
1923.85 194
1923.96 197
1924.06 196
1924.16 194
1924.26 190
1924.36 185
1924.46 179
1924.56 172
1924.66 163
1924.76 152
1924.86 141
1924.96 128
1925.06 117
1925.16 106
1925.26 98
1925.36 93
1925.46 90
1925.56 90
1925.66 92
1925.76 96
1925.86 100
1925.96 104
1926.06 106
1926.16 106
1926.26 104
1926.36 102
1926.46 100
1926.57 100
1926.67 103
1926.77 109
1926.87 117
1926.97 127
1927.07 136
1927.17 145
1927.27 150
1927.37 153
1927.47 152
1927.57 149
1927.67 143
1927.77 137
1927.87 132
1927.97 129
1928.07 130
1928.17 134
1928.27 141
1928.37 150
1928.47 157
1928.57 161
1928.67 159
1928.78 152
1928.88 140
1928.98 125
1929.08 108
1929.18 92
1929.28 77
1929.38 64
1929.48 52
1929.58 43
1929.68 35
1929.78 30
1929.88 28
1929.98 30
1930.08 37
1930.18 46
1930.28 59
1930.38 73
1930.48 87
1930.58 100
1930.69 112
1930.79 121
1930.89 129
1930.99 134
1931.09 138
1931.19 140
1931.29 141
1931.39 141
1931.49 141
1931.59 140
1931.69 138
1931.79 135
1931.89 132
1931.99 129
1932.09 127
1932.19 126
1932.29 127
1932.39 130
1932.50 133
1932.60 134
1932.70 133
1932.80 128
1932.90 120
1933.00 109
1933.10 99
1933.20 90
1933.30 84
1933.40 82
1933.50 82
1933.60 85
1933.70 87
1933.80 89
1933.90 89
1934.00 88
1934.10 84
1934.21 79
1934.31 73
1934.41 68
1934.51 63
1934.61 61
1934.71 62
1934.81 65
1934.91 69
1935.01 74
1935.11 79
1935.21 82
1935.31 85
1935.41 87
1935.51 89
1935.61 92
1935.72 94
1935.82 96
1935.92 96
1936.02 95
1936.12 92
1936.22 87
1936.32 81
1936.42 77
1936.52 76
1936.62 78
1936.72 84
1936.82 94
1936.92 106
1937.02 120
1937.12 132
1937.23 144
1937.33 153
1937.43 160
1937.53 167
1937.63 172
1937.73 177
1937.83 181
1937.93 184
1938.03 187
1938.13 189
1938.23 190
1938.33 189
1938.43 186
1938.53 181
1938.64 174
1938.74 164
1938.84 153
1938.94 142
1939.04 132
1939.14 126
1939.24 124
1939.34 128
1939.44 137
1939.54 149
1939.64 164
1939.74 179
1939.84 191
1939.95 200
1940.05 206
1940.15 209
1940.25 210
1940.35 210
1940.45 210
1940.55 211
1940.65 212
1940.75 213
1940.85 213
1940.95 212
1941.05 210
1941.15 206
1941.26 202
1941.36 197
1941.46 193
1941.56 189
1941.66 186
1941.76 183
1941.86 181
1941.96 180
1942.06 180
1942.16 181
1942.26 183
1942.36 184
1942.47 186
1942.57 187
1942.67 189
1942.77 192
1942.87 197
1942.97 203
1943.07 212
1943.17 223
1943.27 234
1943.37 245
1943.47 253
1943.57 259
1943.68 262
1943.78 263
1943.88 263
1943.98 261
1944.08 258
1944.18 254
1944.28 248
1944.38 241
1944.48 234
1944.58 227
1944.68 224
1944.79 225
1944.89 232
1944.99 242
1945.09 256
1945.19 270
1945.29 282
1945.39 290
1945.49 294
1945.59 294
1945.69 292
1945.79 291
1945.90 291
1946.00 292
1946.10 295
1946.20 299
1946.30 302
1946.40 303
1946.50 300
1946.60 295
1946.70 289
1946.80 282
1946.91 275
1947.01 271
1947.11 268
1947.21 268
1947.31 269
1947.41 271
1947.51 273
1947.61 275
1947.71 278
1947.81 281
1947.91 283
1948.02 286
1948.12 288
1948.22 289
1948.32 289
1948.42 287
1948.52 282
1948.62 276
1948.72 269
1948.82 260
1948.92 251
1949.03 242
1949.13 235
1949.23 229
1949.33 224
1949.43 220
1949.53 215
1949.63 211
1949.73 205
1949.83 199
1949.93 192
1950.04 184
1950.14 176
1950.24 167
1950.34 158
1950.44 148
1950.54 138
1950.64 130
1950.74 123
1950.84 117
1950.95 114
1951.05 112
1951.15 110
1951.25 108
1951.35 104
1951.45 97
1951.55 89
1951.65 81
1951.75 72
1951.86 64
1951.96 58
1952.06 52
1952.16 48
1952.26 45
1952.36 42
1952.46 40
1952.56 39
1952.66 38
1952.76 37
1952.87 38
1952.97 40
1953.07 45
1953.17 51
1953.27 60
1953.37 69
1953.47 78
1953.57 87
1953.68 95
1953.78 101
1953.88 104
1953.98 106
1954.08 106
1954.18 105
1954.28 101
1954.38 97
1954.48 91
1954.59 84
1954.69 76
1954.79 65
1954.89 53
1954.99 40
1955.09 25
1955.19 11
1955.29 0
1955.39 0
1955.50 0
1955.60 0
1955.70 0
1955.80 0
1955.90 0
1956.00 0
1956.10 6
1956.20 12
1956.31 17
1956.41 21
1956.51 23
1956.61 25
1956.71 28
1956.81 31
1956.91 36
1957.01 43
1957.12 50
1957.22 57
1957.32 63
1957.42 69
1957.52 73
1957.62 78
1957.72 83
1957.82 90
1957.92 98
1958.03 107
1958.13 116
1958.23 123
1958.33 127
1958.43 128
1958.53 126
1958.63 121
1958.73 116
1958.84 112
1958.94 109
1959.04 108
1959.14 108
1959.24 110
1959.34 111
1959.44 111
1959.55 109
1959.65 107
1959.75 104
1959.85 101
1959.95 99
1960.05 99
1960.15 102
1960.25 108
1960.36 118
1960.46 129
1960.56 140
1960.66 151
1960.76 158
1960.86 161
1960.96 159
1961.06 154
1961.17 145
1961.27 136
1961.37 126
1961.47 117
1961.57 110
1961.67 104
1961.77 98
1961.88 93
1961.98 87
1962.08 83
1962.18 79
1962.28 76
1962.38 74
1962.48 72
1962.58 70
1962.69 66
1962.79 61
1962.89 53
1962.99 44
1963.09 34
1963.19 25
1963.29 18
1963.40 14
1963.50 14
1963.60 19
1963.70 28
1963.80 43
1963.90 60
1964.00 80
1964.11 100
1964.21 118
1964.31 133
1964.41 143
1964.51 149
1964.61 149
1964.71 147
1964.82 142
1964.92 137
1965.02 133
1965.12 131
1965.22 133
1965.32 140
1965.42 149
1965.53 162
1965.63 177
1965.73 192
1965.83 208
1965.93 222
1966.03 234
1966.13 245
1966.24 254
1966.34 263
1966.44 270
1966.54 277
1966.64 282
1966.74 285
1966.84 286
1966.95 285
1967.05 282
1967.15 278
1967.25 273
1967.35 267
1967.45 262
1967.55 256
1967.66 249
1967.76 243
1967.86 237
1967.96 233
1968.06 232
1968.16 235
1968.27 241
1968.37 250
1968.47 258
1968.57 265
1968.67 268
1968.77 266
1968.87 259
1968.98 247
1969.08 232
1969.18 216
1969.28 200
1969.38 185
1969.48 174
1969.59 167
1969.69 165
1969.79 166
1969.89 169
1969.99 173
1970.09 176
1970.19 176
1970.30 174
1970.40 170
1970.50 165
1970.60 161
1970.70 159
1970.80 159
1970.91 161
1971.01 165
1971.11 168
1971.21 171
1971.31 173
1971.41 175
1971.51 176
1971.62 178
1971.72 179
1971.82 179
1971.92 176
1972.02 169
1972.12 160
1972.23 148
1972.33 137
1972.43 126
1972.53 120
1972.63 117
1972.73 119
1972.84 123
1972.94 128
1973.04 132
1973.14 134
1973.24 133
1973.34 131
1973.45 129
1973.55 129
1973.65 131
1973.75 136
1973.85 143
1973.95 151
1974.06 157
1974.16 160
1974.26 159
1974.36 154
1974.46 146
1974.56 136
1974.67 126
1974.77 116
1974.87 106
1974.97 97
1975.07 88
1975.17 79
1975.28 71
1975.38 63
1975.48 56
1975.58 50
1975.68 46
1975.78 44
1975.89 42
1975.99 40
1976.09 39
1976.19 38
1976.29 37
1976.39 38
1976.50 39
1976.60 42
1976.70 45
1976.80 48
1976.90 51
1977.00 52
1977.11 51
1977.21 50
1977.31 48
1977.41 45
1977.51 42
1977.62 39
1977.72 37
1977.82 34
1977.92 33
1978.02 33
1978.12 35
1978.23 41
1978.33 49
1978.43 60
1978.53 73
1978.63 86
1978.73 98
1978.84 108
1978.94 116
1979.04 122
1979.14 128
1979.24 135
1979.35 143
1979.45 152
1979.55 160
1979.65 167
1979.75 170
1979.85 170
1979.96 167
1980.06 161
1980.16 153
1980.26 145
1980.36 137
1980.47 128
1980.57 119
1980.67 110
1980.77 99
1980.87 89
1980.97 79
1981.08 71
1981.18 65
1981.28 62
1981.38 60
1981.48 59
1981.59 57
1981.69 55
1981.79 52
1981.89 48
1981.99 47
1982.09 48
1982.20 54
1982.30 63
1982.40 75
1982.50 87
1982.60 98
1982.71 104
1982.81 105
1982.91 102
1983.01 95
1983.11 88
1983.22 81
1983.32 78
1983.42 79
1983.52 85
1983.62 94
1983.73 105
1983.83 114
1983.93 120
1984.03 121
1984.13 116
1984.23 107
1984.34 94
1984.44 80
1984.54 65
1984.64 51
1984.74 37
1984.85 26
1984.95 15
1985.05 6
1985.15 0
1985.25 0
1985.36 0
1985.46 0
1985.56 2
1985.66 10
1985.76 19
1985.87 30
1985.97 40
1986.07 50
1986.17 59
1986.27 67
1986.38 74
1986.48 80
1986.58 86
1986.68 92
1986.78 99
1986.89 106
1986.99 112
1987.09 117
1987.19 119
1987.29 117
1987.40 112
1987.50 103
1987.60 91
1987.70 76
1987.80 62
1987.91 48
1988.01 37
1988.11 28
1988.21 22
1988.31 19
1988.42 19
1988.52 21
1988.62 25
1988.72 31
1988.82 38
1988.93 44
1989.03 50
1989.13 55
1989.23 60
1989.33 63
1989.44 66
1989.54 67
1989.64 68
1989.74 69
1989.84 70
1989.95 72
1990.05 74
1990.15 77
1990.25 79
1990.35 80
1990.46 78
1990.56 75
1990.66 71
1990.76 68
1990.87 65
1990.97 65
1991.07 66
1991.17 69
1991.27 74
1991.38 79
1991.48 84
1991.58 91
1991.68 100
1991.78 109
1991.89 118
1991.99 125
1992.09 130
1992.19 133
1992.29 133
1992.40 131
1992.50 127
1992.60 123
1992.70 118
1992.81 114
1992.91 109
1993.01 103
1993.11 98
1993.21 93
1993.32 89
1993.42 87
1993.52 87
1993.62 90
1993.72 95
1993.83 102
1993.93 110
1994.03 120
1994.13 130
1994.24 140
1994.34 148
1994.44 155
1994.54 158
1994.64 158
1994.75 154
1994.85 148
1994.95 141
1995.05 133
1995.16 124
1995.26 116
1995.36 109
1995.46 103
1995.56 100
1995.67 99
1995.77 102
1995.87 109
1995.97 119
1996.08 129
1996.18 138
1996.28 142
1996.38 142
1996.48 136
1996.59 126
1996.69 113
1996.79 100
1996.89 89
1997.00 82
1997.10 78
1997.20 77
1997.30 78
1997.40 81
1997.51 83
1997.61 86
1997.71 89
1997.81 94
1997.92 100
1998.02 109
1998.12 120
1998.22 133
1998.33 146
1998.43 158
1998.53 168
1998.63 174
1998.73 175
1998.84 173
1998.94 167
1999.04 161
1999.14 154
1999.25 150
1999.35 148
1999.45 149
1999.55 153
1999.65 158
1999.76 163
1999.86 166
1999.96 167
2000.06 166
2000.17 164
2000.27 163
2000.37 163
2000.47 166
2000.58 173
2000.68 181
2000.78 191
2000.88 198
2000.99 202
2001.09 201
2001.19 196
2001.29 186
2001.39 176
2001.50 166
2001.60 159
2001.70 156
2001.80 157
2001.91 159
2002.01 162
2002.11 164
2002.21 163
2002.32 161
2002.42 160
2002.52 159
2002.62 162
2002.73 168
2002.83 177
2002.93 188
2003.03 197
2003.14 203
2003.24 204
2003.34 201
2003.44 192
2003.54 178
2003.65 162
2003.75 144
2003.85 126
2003.95 109
2004.06 95
2004.16 84
2004.26 77
2004.36 74
2004.47 75
2004.57 80
2004.67 88
2004.77 97
2004.88 106
2004.98 112
2005.08 115
2005.18 114
2005.29 110
2005.39 102
2005.49 93
2005.59 84
2005.70 77
2005.80 71
2005.90 68
2006.00 66
2006.11 64
2006.21 62
2006.31 60
2006.41 57
2006.52 53
2006.62 49
2006.72 46
2006.82 41
2006.93 36
2007.03 30
2007.13 22
2007.23 13
2007.34 2
2007.44 0
2007.54 0
2007.64 0
2007.75 0
2007.85 0
2007.95 0
2008.05 0
2008.16 0
2008.26 13
2008.36 26
2008.46 38
2008.57 45
2008.67 49
2008.77 47
2008.87 41
2008.98 33
2009.08 25
2009.18 18
2009.28 13
2009.39 10
2009.49 8
2009.59 7
2009.69 4
2009.80 1
2009.90 0
2010.00 0
2010.11 0
2010.21 0
2010.31 0
2010.41 0
2010.52 0
2010.62 0
2010.72 6
2010.82 14
2010.93 24
2011.03 35
2011.13 48
2011.23 60
2011.34 72
2011.44 82
2011.54 89
2011.64 94
2011.75 96
2011.85 97
2011.95 97
2012.05 98
2012.16 101
2012.26 106
2012.36 112
2012.47 118
2012.57 124
2012.67 127
2012.77 127
2012.88 123
2012.98 117
2013.08 111
2013.18 106
2013.29 104
2013.39 106
2013.49 111
2013.59 116
2013.70 120
2013.80 119
2013.90 114
2014.01 103
2014.11 90
2014.21 76
2014.31 65
2014.42 58
2014.52 56
2014.62 57
2014.72 62
2014.83 68
2014.93 75
2015.03 82
2015.13 90
2015.24 99
2015.34 111
2015.44 124
2015.55 138
2015.65 151
2015.75 162
2015.85 169
2015.96 171
2016.06 166
2016.16 158
2016.26 147
2016.37 136
2016.47 127
2016.57 122
2016.68 121
2016.78 125
2016.88 132
2016.98 140
2017.09 147
2017.19 153
2017.29 157
2017.40 158
2017.50 158
2017.60 158
2017.70 157
2017.81 157
2017.91 157
2018.01 157
2018.11 158
2018.22 157
2018.32 155
2018.42 153
2018.53 151
2018.63 150
2018.73 151
2018.83 155
2018.94 162
2019.04 171
2019.14 182
2019.25 193
2019.35 203
2019.45 210
2019.55 214
2019.66 215
2019.76 213
2019.86 209
2019.97 205
2020.07 201
2020.17 197
2020.27 194
2020.38 190
2020.48 184
2020.58 175
2020.69 164
2020.79 151
2020.89 138
2020.99 127
2021.10 122
2021.20 123
2021.30 130
2021.41 141
2021.51 154
2021.61 167
2021.71 176
2021.82 181
2021.92 181
2022.02 175
2022.13 167
2022.23 156
2022.33 144
2022.43 131
2022.54 120
2022.64 111
2022.74 104
2022.85 100
2022.95 98
2023.05 98
2023.15 100
2023.26 103
2023.36 106
2023.46 107
2023.57 107
2023.67 103
2023.77 97
2023.88 89
2023.98 79
2024.08 70
2024.18 63
2024.29 59
2024.39 60
2024.49 64
2024.60 71
2024.70 78
2024.80 85
2024.90 91
2025.01 94
2025.11 95
2025.21 91
2025.32 84
2025.42 74
2025.52 61
2025.63 46
2025.73 32
2025.83 21
2025.93 15
2026.04 14
2026.14 19
2026.24 28
2026.35 39
2026.45 48
2026.55 54
2026.66 56
2026.76 53
2026.86 48
2026.96 41
2027.07 35
2027.17 31
2027.27 31
2027.38 34
2027.48 39
2027.58 44
2027.69 49
2027.79 53
2027.89 56
2027.99 56
2028.10 57
2028.20 57
2028.30 57
2028.41 59
2028.51 61
2028.61 64
2028.72 66
2028.82 67
2028.92 68
2029.03 67
2029.13 65
2029.23 64
2029.33 63
2029.44 65
2029.54 69
2029.64 74
2029.75 80
2029.85 84
2029.95 86
2030.06 84
2030.16 79
2030.26 71
2030.37 62
2030.47 53
2030.57 43
2030.67 35
2030.78 27
2030.88 20
2030.98 15
2031.09 10
2031.19 6
2031.29 4
2031.40 4
2031.50 4
2031.60 4
2031.71 3
2031.81 3
2031.91 1
2032.02 0
2032.12 0
2032.22 0
2032.32 0
2032.43 0
2032.53 0
2032.63 0
2032.74 0
2032.84 4
2032.94 12
2033.05 22
2033.15 35
2033.25 50
2033.36 64
2033.46 76
2033.56 86
2033.67 93
2033.77 96
2033.87 95
2033.98 92
2034.08 86
2034.18 77
2034.29 66
2034.39 52
2034.49 38
2034.59 25
2034.70 14
2034.80 7
2034.90 6
2035.01 10
2035.11 19
2035.21 32
2035.32 46
2035.42 60
2035.52 74
2035.63 85
2035.73 93
2035.83 99
2035.94 101
2036.04 99
2036.14 94
2036.25 83
2036.35 69
2036.45 52
2036.56 34
2036.66 17
2036.76 5
2036.87 0
2036.97 0
2037.07 6
2037.18 18
2037.28 34
2037.38 50
2037.49 64
2037.59 74
2037.69 81
2037.80 83
2037.90 83
2038.00 81
2038.11 78
2038.21 76
2038.31 74
2038.42 74
2038.52 76
2038.62 78
2038.73 81
2038.83 83
2038.93 86
2039.04 88
2039.14 90
2039.24 93
2039.35 95
2039.45 97
2039.55 97
2039.66 95
2039.76 90
2039.86 83
2039.97 74
2040.07 64
2040.17 54
2040.28 44
2040.38 36
2040.48 30
2040.59 28
2040.69 29
2040.79 33
2040.90 40
2041.00 49
2041.10 59
2041.21 67
2041.31 72
2041.41 74
2041.52 72
2041.62 69
2041.72 67
2041.83 66
2041.93 69
2042.03 76
2042.14 86
2042.24 96
2042.34 106
2042.45 116
2042.55 123
2042.65 129
2042.76 134
2042.86 138
2042.96 142
2043.07 145
2043.17 147
2043.27 147
2043.38 146
2043.48 142
2043.58 136
2043.69 130
2043.79 123
2043.89 117
2044.00 111
2044.10 106
2044.20 101
2044.31 95
2044.41 88
2044.52 80
2044.62 70
2044.72 62
2044.83 54
2044.93 48
2045.03 46
2045.14 46
2045.24 47
2045.34 50
2045.45 51
2045.55 51
2045.65 50
2045.76 47
2045.86 44
2045.96 40
2046.07 37
2046.17 35
2046.27 34
2046.38 32
2046.48 28
2046.59 24
2046.69 17
2046.79 8
2046.90 0
2047.00 0
2047.10 0
2047.21 0
2047.31 0
2047.41 0
2047.52 0
2047.62 0
2047.72 3
2047.83 11
2047.93 19
2048.03 26
2048.14 32
2048.24 36
2048.35 39
2048.45 40
2048.55 39
2048.66 36
2048.76 29
2048.86 21
2048.97 10
2049.07 0
2049.17 0
2049.28 0
2049.38 0
2049.48 0
2049.59 0
2049.69 0
2049.80 0
2049.90 6
2050.00 28
2050.11 50
2050.21 72
2050.31 92
2050.42 108
2050.52 119
2050.62 126
2050.73 129
2050.83 128
2050.93 123
2051.04 117
2051.14 108
2051.25 97
2051.35 85
2051.45 73
2051.56 61
2051.66 51
2051.76 42
2051.87 37
2051.97 34
2052.08 35
2052.18 38
2052.28 42
2052.39 48
2052.49 54
2052.59 60
2052.70 65
2052.80 69
2052.90 72
2053.01 73
2053.11 72
2053.22 69
2053.32 64
2053.42 56
2053.53 47
2053.63 37
2053.73 28
2053.84 20
2053.94 14
2054.04 11
2054.15 12
2054.25 15
2054.36 20
2054.46 27
2054.56 35
2054.67 42
2054.77 48
2054.87 52
2054.98 53
2055.08 54
2055.19 54
2055.29 54
2055.39 55
2055.50 58
2055.60 62
2055.70 66
2055.81 71
2055.91 75
2056.02 79
2056.12 82
2056.22 83
2056.33 84
2056.43 83
2056.53 81
2056.64 79
2056.74 76
2056.85 73
2056.95 71
2057.05 69
2057.16 66
2057.26 62
2057.36 55
2057.47 47
2057.57 38
2057.68 29
2057.78 21
2057.88 16
2057.99 15
2058.09 18
2058.20 23
2058.30 29
2058.40 36
2058.51 43
2058.61 51
2058.71 57
2058.82 64
2058.92 71
2059.03 77
2059.13 83
2059.23 86
2059.34 86
2059.44 83
2059.54 75
2059.65 65
2059.75 53
2059.86 40
2059.96 29
2060.06 22
2060.17 19
2060.27 20
2060.38 24
2060.48 31
2060.58 40
2060.69 49
2060.79 59
2060.90 67
2061.00 76
2061.10 86
2061.21 95
2061.31 105
2061.41 115
2061.52 122
2061.62 127
2061.73 128
2061.83 124
2061.93 117
2062.04 106
2062.14 93
2062.25 79
2062.35 65
2062.45 52
2062.56 40
2062.66 30
2062.77 22
2062.87 17
2062.97 14
2063.08 14
2063.18 14
2063.28 16
2063.39 19
2063.49 22
2063.60 24
2063.70 27
2063.80 28
2063.91 30
2064.01 31
2064.12 31
2064.22 30
2064.32 29
2064.43 27
2064.53 26
2064.64 27
2064.74 30
2064.84 37
2064.95 48
2065.05 62
2065.16 79
2065.26 95
2065.36 110
2065.47 121
2065.57 127
2065.68 126
2065.78 120
2065.88 109
2065.99 94
2066.09 79
2066.20 64
2066.30 51
2066.40 40
2066.51 31
2066.61 23
2066.72 16
2066.82 9
2066.92 3
2067.03 0
2067.13 0
2067.24 0
2067.34 1
2067.44 8
2067.55 16
2067.65 24
2067.76 31
2067.86 37
2067.96 42
2068.07 43
2068.17 42
2068.28 39
2068.38 32
2068.49 25
2068.59 15
2068.69 6
2068.80 0
2068.90 0
2069.01 0
2069.11 0
2069.21 0
2069.32 0
2069.42 0
2069.53 0
2069.63 0
2069.73 5
2069.84 11
2069.94 18
2070.05 25
2070.15 30
2070.25 35
2070.36 40
2070.46 46
2070.57 53
2070.67 62
2070.78 71
2070.88 81
2070.98 90
2071.09 98
2071.19 104
2071.30 107
2071.40 108
2071.50 107
2071.61 104
2071.71 99
2071.82 91
2071.92 81
2072.03 69
2072.13 56
2072.23 45
2072.34 36
2072.44 32
2072.55 31
2072.65 35
2072.75 41
2072.86 49
2072.96 57
2073.07 64
2073.17 70
2073.28 74
2073.38 75
2073.48 73
2073.59 71
2073.69 67
2073.80 62
2073.90 57
2074.00 53
2074.11 49
2074.21 45
2074.32 39
2074.42 32
2074.53 24
2074.63 15
2074.73 7
2074.84 0
2074.94 0
2075.05 0
2075.15 0
2075.26 2
2075.36 6
2075.46 11
2075.57 16
2075.67 21
2075.78 27
2075.88 35
2075.98 43
2076.09 51
2076.19 58
2076.30 63
2076.40 65
2076.51 64
2076.61 62
2076.71 59
2076.82 56
2076.92 52
2077.03 48
2077.13 44
2077.24 39
2077.34 33
2077.44 28
2077.55 25
2077.65 24
2077.76 26
2077.86 32
2077.97 42
2078.07 55
2078.17 71
2078.28 88
2078.38 104
2078.49 117
2078.59 127
2078.70 132
2078.80 131
2078.91 127
2079.01 120
2079.11 111
2079.22 103
2079.32 96
2079.43 90
2079.53 83
2079.64 75
2079.74 64
2079.84 51
2079.95 36
2080.05 23
2080.16 12
2080.26 7
2080.37 8
2080.47 15
2080.57 26
2080.68 39
2080.78 51
2080.89 61
2080.99 67
2081.10 69
2081.20 67
2081.31 63
2081.41 58
2081.51 53
2081.62 49
2081.72 48
2081.83 50
2081.93 53
2082.04 57
2082.14 59
2082.25 60
2082.35 57
2082.45 51
2082.56 44
2082.66 37
2082.77 33
2082.87 32
2082.98 34
2083.08 39
2083.18 44
2083.29 47
2083.39 48
2083.50 46
2083.60 40
2083.71 31
2083.81 21
2083.92 11
2084.02 3
2084.13 0
2084.23 0
2084.33 0
2084.44 0
2084.54 0
2084.65 0
2084.75 0
2084.86 0
2084.96 0
2085.07 3
2085.17 6
2085.27 10
2085.38 15
2085.48 22
2085.59 30
2085.69 39
2085.80 47
2085.90 54
2086.01 59
2086.11 59
2086.21 54
2086.32 46
2086.42 35
2086.53 24
2086.63 13
2086.74 5
2086.84 0
2086.95 0
2087.05 0
2087.16 0
2087.26 0
2087.36 0
2087.47 0
2087.57 0
2087.68 0
2087.78 1
2087.89 7
2087.99 15
2088.10 25
2088.20 35
2088.31 45
2088.41 55
2088.51 62
2088.62 68
2088.72 71
2088.83 73
2088.93 71
2089.04 67
2089.14 61
2089.25 53
2089.35 44
2089.46 35
2089.56 27
2089.67 23
2089.77 21
2089.87 22
2089.98 24
2090.08 25
2090.19 25
2090.29 22
2090.40 17
2090.50 11
2090.61 6
2090.71 3
2090.82 4
2090.92 9
2091.03 15
2091.13 24
2091.23 32
2091.34 40
2091.44 48
2091.55 55
2091.65 62
2091.76 68
2091.86 75
2091.97 80
2092.07 83
2092.18 84
2092.28 82
2092.39 79
2092.49 76
2092.60 73
2092.70 72
2092.80 72
2092.91 72
2093.01 73
2093.12 73
2093.22 73
2093.33 73
2093.43 74
2093.54 78
2093.64 85
2093.75 94
2093.85 105
2093.96 114
2094.06 123
2094.17 128
2094.27 129
2094.37 127
2094.48 121
2094.58 113
2094.69 103
2094.79 91
2094.90 79
2095.00 68
2095.11 59
2095.21 53
2095.32 52
2095.42 53
2095.53 57
2095.63 61
2095.74 64
2095.84 65
2095.95 63
2096.05 59
2096.16 54
2096.26 49
2096.37 45
2096.47 42
2096.57 41
2096.68 41
2096.78 41
2096.89 43
2096.99 45
2097.10 48
2097.20 52
2097.31 56
2097.41 59
2097.52 61
2097.62 60
2097.73 58
2097.83 53
2097.94 48
2098.04 42
2098.15 38
2098.25 35
2098.36 33
2098.46 32
2098.57 33
2098.67 34
2098.78 36
2098.88 40
2098.99 46
2099.09 53
2099.19 61
2099.30 68
2099.40 73
2099.51 76
2099.61 77
2099.72 75
2099.82 71
2099.93 66
2100.03 62
2100.14 59
2100.24 57
2100.35 56
2100.45 56
2100.56 56
2100.66 57
2100.77 57
2100.87 57
2100.98 58
2101.08 59
2101.19 61
2101.29 63
2101.40 64
2101.50 65
2101.61 63
2101.71 60
2101.82 55
2101.92 50
2102.03 45
2102.13 42
2102.24 43
2102.34 46
2102.45 52
2102.55 57
2102.66 62
2102.76 66
2102.87 68
2102.97 69
2103.08 68
2103.18 67
2103.29 66
2103.39 65
2103.50 63
2103.60 61
2103.71 59
2103.81 57
2103.92 55
2104.02 54
2104.13 54
2104.23 54
2104.34 54
2104.44 53
2104.55 51
2104.65 49
2104.76 48
2104.86 48
2104.97 51
2105.07 56
2105.18 62
2105.28 68
2105.38 73
2105.49 77
2105.59 80
2105.70 80
2105.80 80
2105.91 78
2106.02 75
2106.12 72
2106.23 67
2106.33 63
2106.44 58
2106.54 54
2106.65 52
2106.75 51
2106.86 52
2106.96 54
2107.07 56
2107.17 58
2107.28 60
2107.38 61
2107.49 61
2107.59 61
2107.70 61
2107.80 62
2107.91 63
2108.01 64
2108.12 65
2108.22 65
2108.33 64
2108.43 61
2108.54 56
2108.64 48
2108.75 38
2108.85 27
2108.96 16
2109.06 6
2109.17 0
2109.27 0
2109.38 0
2109.48 0
2109.59 0
2109.69 0
2109.80 3
2109.90 6
2110.01 9
2110.11 9
2110.22 7
2110.32 4
2110.43 1
2110.53 0
2110.64 0
2110.74 0
2110.85 3
2110.95 10
2111.06 20
2111.16 31
2111.27 42
2111.37 50
2111.48 55
2111.58 57
2111.69 55
2111.79 51
2111.90 49
2112.00 49
2112.11 54
2112.22 63
2112.32 75
2112.43 87
2112.53 99
2112.64 108
2112.74 114
2112.85 118
2112.95 120
2113.06 121
2113.16 122
2113.27 125
2113.37 129
2113.48 135
2113.58 142
2113.69 149
2113.79 156
2113.90 161
2114.00 164
2114.11 164
2114.21 162
2114.32 158
2114.42 151
2114.53 143
2114.63 134
2114.74 124
2114.85 113
2114.95 101
2115.06 90
2115.16 78
2115.27 68
2115.37 59
2115.48 51
2115.58 44
2115.69 39
2115.79 35
2115.90 32
2116.00 29
2116.11 25
2116.21 22
2116.32 18
2116.42 13
2116.53 9
2116.63 5
2116.74 3
2116.85 3
2116.95 4
2117.06 7
2117.16 11
2117.27 15
2117.37 19
2117.48 24
2117.58 30
2117.69 38
2117.79 47
2117.90 58
2118.00 69
2118.11 80
2118.21 88
2118.32 92
2118.42 91
2118.53 86
2118.64 78
2118.74 69
2118.85 60
2118.95 52
2119.06 46
2119.16 43
2119.27 41
2119.37 42
2119.48 44
2119.58 47
2119.69 51
2119.79 54
2119.90 58
2120.00 60
2120.11 61
2120.22 60
2120.32 58
2120.43 54
2120.53 49
2120.64 43
2120.74 36
2120.85 29
2120.95 22
2121.06 16
2121.16 12
2121.27 9
2121.37 8
2121.48 9
2121.59 13
2121.69 17
2121.80 24
2121.90 32
2122.01 41
2122.11 52
2122.22 63
2122.32 75
2122.43 85
2122.53 93
2122.64 99
2122.74 102
2122.85 103
2122.96 102
2123.06 103
2123.17 104
2123.27 108
2123.38 112
2123.48 118
2123.59 122
2123.69 125
2123.80 126
2123.90 124
2124.01 121
2124.12 117
2124.22 112
2124.33 107
2124.43 101
2124.54 93
2124.64 85
2124.75 76
2124.85 68
2124.96 62
2125.07 59
2125.17 58
2125.28 59
2125.38 60
2125.49 60
2125.59 58
2125.70 54
2125.80 48
2125.91 41
2126.01 35
2126.12 31
2126.23 28
2126.33 27
2126.44 26
2126.54 26
2126.65 26
2126.75 26
2126.86 27
2126.96 28
2127.07 30
2127.18 32
2127.28 34
2127.39 35
2127.49 35
2127.60 33
2127.70 29
2127.81 24
2127.91 18
2128.02 12
2128.13 6
2128.23 1
2128.34 0
2128.44 0
2128.55 0
2128.65 0
2128.76 0
2128.86 0
2128.97 0
2129.08 0
2129.18 4
2129.29 9
2129.39 14
2129.50 18
2129.60 21
2129.71 22
2129.81 23
2129.92 23
2130.03 22
2130.13 21
2130.24 22
2130.34 25
2130.45 29
2130.55 35
2130.66 42
2130.77 49
2130.87 55
2130.98 60
2131.08 62
2131.19 63
2131.29 62
2131.40 59
2131.50 55
2131.61 49
2131.72 41
2131.82 32
2131.93 22
2132.03 12
2132.14 4
2132.24 0
2132.35 0
2132.46 0
2132.56 4
2132.67 12
2132.77 22
2132.88 32
2132.98 42
2133.09 51
2133.20 60
2133.30 68
2133.41 76
2133.51 84
2133.62 90
2133.72 95
2133.83 98
2133.94 99
2134.04 99
2134.15 100
2134.25 101
2134.36 104
2134.46 109
2134.57 115
2134.68 121
2134.78 125
2134.89 126
2134.99 124
2135.10 118
2135.20 110
2135.31 101
2135.42 91
2135.52 83
2135.63 76
2135.73 72
2135.84 71
2135.94 71
2136.05 71
2136.16 71
2136.26 68
2136.37 63
2136.47 53
2136.58 42
2136.68 30
2136.79 20
2136.90 13
2137.00 10
2137.11 13
2137.21 19
2137.32 29
2137.42 41
2137.53 55
2137.64 70
2137.74 85
2137.85 99
2137.95 112
2138.06 122
2138.17 128
2138.27 128
2138.38 122
2138.48 113
2138.59 100
2138.69 87
2138.80 76
2138.91 67
2139.01 61
2139.12 60
2139.22 62
2139.33 68
2139.44 76
2139.54 87
2139.65 99
2139.75 112
2139.86 124
2139.96 134
2140.07 141
2140.18 145
2140.28 145
2140.39 141
2140.49 133
2140.60 122
2140.71 109
2140.81 95
2140.92 81
2141.02 68
2141.13 57
2141.24 50
2141.34 47
2141.45 46
2141.55 48
2141.66 52
2141.76 58
2141.87 64
2141.98 70
2142.08 75
2142.19 79
2142.29 79
2142.40 75
2142.51 67
2142.61 57
2142.72 46
2142.82 37
2142.93 30
2143.04 28
2143.14 32
2143.25 42
2143.35 56
2143.46 73
2143.57 90
2143.67 106
2143.78 118
2143.88 127
2143.99 131
2144.10 133
2144.20 132
2144.31 131
2144.41 131
2144.52 132
2144.62 133
2144.73 133
2144.84 131
2144.94 127
2145.05 121
2145.15 113
2145.26 105
2145.37 96
2145.47 88
2145.58 80
2145.68 71
2145.79 60
2145.90 49
2146.00 38
2146.11 28
2146.21 21
2146.32 17
2146.43 16
2146.53 17
2146.64 19
2146.74 20
2146.85 21
2146.96 21
2147.06 20
2147.17 21
2147.28 25
2147.38 31
2147.49 41
2147.59 53
2147.70 67
2147.81 79
2147.91 89
2148.02 95
2148.12 97
2148.23 95
2148.34 88
2148.44 79
2148.55 69
2148.65 57
2148.76 45
2148.87 33
2148.97 22
2149.08 11
2149.18 2
2149.29 0
2149.40 0
2149.50 0
2149.61 0
2149.71 0
2149.82 0
2149.93 0
2150.03 3
2150.14 8
2150.25 12
2150.35 13
2150.46 13
2150.56 12
2150.67 11
2150.78 12
2150.88 15
2150.99 20
2151.09 26
2151.20 31
2151.31 35
2151.41 35
2151.52 34
2151.62 31
2151.73 28
2151.84 27
2151.94 28
2152.05 31
2152.16 37
2152.26 44
2152.37 50
2152.47 54
2152.58 57
2152.69 58
2152.79 59
2152.90 59
2153.00 61
2153.11 66
2153.22 73
2153.32 81
2153.43 90
2153.54 98
2153.64 105
2153.75 110
2153.85 114
2153.96 117
2154.07 121
2154.17 124
2154.28 127
2154.39 129
2154.49 130
2154.60 127
2154.70 122
2154.81 114
2154.92 104
2155.02 92
2155.13 82
2155.24 75
2155.34 71
2155.45 72
2155.55 77
2155.66 84
2155.77 94
2155.87 104
2155.98 114
2156.09 121
2156.19 128
2156.30 132
2156.40 136
2156.51 137
2156.62 138
2156.72 136
2156.83 133
2156.94 129
2157.04 123
2157.15 117
2157.25 111
2157.36 105
2157.47 100
2157.57 97
2157.68 94
2157.79 93
2157.89 94
2158.00 97
2158.10 101
2158.21 108
2158.32 117
2158.42 127
2158.53 139
2158.64 150
2158.74 161
2158.85 169
2158.96 174
2159.06 176
2159.17 176
2159.27 174
2159.38 172
2159.49 171
2159.59 173
2159.70 178
2159.81 185
2159.91 193
2160.02 201
2160.12 207
2160.23 210
2160.34 211
2160.44 209
2160.55 206
2160.66 202
2160.76 198
2160.87 194
2160.98 190
2161.08 184
2161.19 178
2161.29 170
2161.40 161
2161.51 153
2161.61 145
2161.72 139
2161.83 136
2161.93 137
2162.04 142
2162.15 150
2162.25 161
2162.36 174
2162.47 187
2162.57 197
2162.68 203
2162.78 203
2162.89 197
2163.00 186
2163.10 171
2163.21 154
2163.32 137
2163.42 122
2163.53 110
2163.64 100
2163.74 93
2163.85 89
2163.96 86
2164.06 83
2164.17 80
2164.27 77
2164.38 73
2164.49 69
2164.59 65
2164.70 61
2164.81 57
2164.91 56
2165.02 56
2165.13 58
2165.23 61
2165.34 65
2165.45 68
2165.55 69
2165.66 67
2165.77 63
2165.87 56
2165.98 46
2166.08 34
2166.19 21
2166.30 7
2166.40 0
2166.51 0
2166.62 0
2166.72 0
2166.83 0
2166.94 0
2167.04 0
2167.15 0
2167.26 5
2167.36 20
2167.47 34
2167.58 46
2167.68 56
2167.79 64
2167.90 69
2168.00 72
2168.11 74
2168.22 75
2168.32 76
2168.43 77
2168.53 79
2168.64 83
2168.75 88
2168.85 93
2168.96 98
2169.07 102
2169.17 103
2169.28 102
2169.39 98
2169.49 91
2169.60 83
2169.71 74
2169.81 67
2169.92 61
2170.03 58
2170.13 57
2170.24 58
2170.35 61
2170.45 64
2170.56 67
2170.67 69
2170.77 68
2170.88 64
2170.99 57
2171.09 47
2171.20 37
2171.31 26
2171.41 17
2171.52 11
2171.63 9
2171.73 10
2171.84 16
2171.95 23
2172.05 31
2172.16 39
2172.27 44
2172.37 46
2172.48 45
2172.59 40
2172.69 33
2172.80 25
2172.91 19
2173.01 14
2173.12 11
2173.23 11
2173.33 14
2173.44 17
2173.55 23
2173.65 29
2173.76 37
2173.87 46
2173.97 54
2174.08 62
2174.19 68
2174.29 70
2174.40 70
2174.51 68
2174.61 65
2174.72 60
2174.83 56
2174.93 51
2175.04 47
2175.15 42
2175.25 37
2175.36 32
2175.47 27
2175.57 23
2175.68 20
2175.79 17
2175.89 13
2176.00 9
2176.11 4
2176.21 0
2176.32 0
2176.43 0
2176.53 0
2176.64 2
2176.75 9
2176.85 17
2176.96 23
2177.07 26
2177.18 27
2177.28 25
2177.39 20
2177.50 14
2177.60 7
2177.71 1
2177.82 0
2177.92 0
2178.03 0
2178.14 0
2178.24 0
2178.35 0
2178.46 0
2178.56 0
2178.67 3
2178.78 5
2178.88 7
2178.99 8
2179.10 8
2179.20 6
2179.31 4
2179.42 2
2179.52 0
2179.63 0
2179.74 0
2179.85 0
2179.95 0
2180.06 0
2180.17 0
2180.27 4
2180.38 11
2180.49 19
2180.59 26
2180.70 32
2180.81 36
2180.91 38
2181.02 39
2181.13 39
2181.23 39
2181.34 39
2181.45 37
2181.56 35
2181.66 30
2181.77 26
2181.88 22
2181.98 20
2182.09 21
2182.20 26
2182.30 34
2182.41 44
2182.52 55
2182.62 64
2182.73 71
2182.84 75
2182.94 75
2183.05 71
2183.16 64
2183.27 55
2183.37 45
2183.48 35
2183.59 26
2183.69 20
2183.80 16
2183.91 13
2184.01 12
2184.12 12
2184.23 12
2184.33 11
2184.44 10
2184.55 9
2184.66 8
2184.76 9
2184.87 12
2184.98 17
2185.08 23
2185.19 31
2185.30 40
2185.40 49
2185.51 56
2185.62 62
2185.73 65
2185.83 65
2185.94 62
2186.05 57
2186.15 49
2186.26 40
2186.37 31
2186.47 23
2186.58 19
2186.69 19
2186.80 23
2186.90 33
2187.01 47
2187.12 63
2187.22 79
2187.33 94
2187.44 105
2187.54 112
2187.65 117
2187.76 118
2187.87 118
2187.97 118
2188.08 117
2188.19 116
2188.29 114
2188.40 110
2188.51 106
2188.62 100
2188.72 95
2188.83 91
2188.94 89
2189.04 88
2189.15 89
2189.26 90
2189.36 92
2189.47 95
2189.58 97
2189.69 100
2189.79 104
2189.90 109
2190.01 115
2190.11 123
2190.22 132
2190.33 141
2190.44 150
2190.54 157
2190.65 162
2190.76 166
2190.86 167
2190.97 165
2191.08 161
2191.19 154
2191.29 146
2191.40 137
2191.51 128
2191.61 122
2191.72 120
2191.83 121
2191.94 124
2192.04 129
2192.15 133
2192.26 133
2192.36 130
2192.47 124
2192.58 115
2192.69 106
2192.79 99
2192.90 96
2193.01 97
2193.11 102
2193.22 110
2193.33 120
2193.44 129
2193.54 138
2193.65 146
2193.76 152
2193.86 156
2193.97 157
2194.08 155
2194.19 149
2194.29 141
2194.40 130
2194.51 118
2194.61 108
2194.72 100
2194.83 95
2194.94 94
2195.04 96
2195.15 100
2195.26 105
2195.36 109
2195.47 112
2195.58 113
2195.69 113
2195.79 111
2195.90 108
2196.01 103
2196.12 98
2196.22 92
2196.33 86
2196.44 82
2196.54 80
2196.65 82
2196.76 88
2196.87 96
2196.97 108
2197.08 120
2197.19 133
2197.30 144
2197.40 152
2197.51 158
2197.62 161
2197.72 161
2197.83 159
2197.94 153
2198.05 146
2198.15 136
2198.26 126
2198.37 118
2198.48 111
2198.58 106
2198.69 106
2198.80 109
2198.90 114
2199.01 121
2199.12 127
2199.23 133
2199.33 136
2199.44 136
2199.55 133
2199.66 128
2199.76 120
2199.87 110
2199.98 100
2200.09 90
2200.19 80
2200.30 70
2200.41 60
2200.51 50
2200.62 40
2200.73 32
2200.84 24
2200.94 18
2201.05 13
2201.16 8
2201.27 4
2201.37 0
2201.48 0
2201.59 0
2201.70 0
2201.80 0
2201.91 0
2202.02 0
2202.13 0
2202.23 3
2202.34 14
2202.45 24
2202.55 32
2202.66 38
2202.77 43
2202.88 46
2202.98 48
2203.09 49
2203.20 50
2203.31 50
2203.41 48
2203.52 45
2203.63 41
2203.74 36
2203.84 33
2203.95 32
2204.06 33
2204.17 36
2204.27 40
2204.38 44
2204.49 47
2204.60 48
2204.70 48
2204.81 47
2204.92 45
2205.03 45
2205.13 48
2205.24 53
2205.35 62
2205.46 74
2205.56 87
2205.67 99
2205.78 109
2205.89 116
2205.99 119
2206.10 120
2206.21 119
2206.32 117
2206.42 116
2206.53 114
2206.64 113
2206.75 110
2206.85 107
2206.96 103
2207.07 99
2207.18 98
2207.28 99
2207.39 102
2207.50 108
2207.61 114
2207.71 118
2207.82 120
2207.93 118
2208.04 114
2208.14 109
2208.25 103
2208.36 98
2208.47 95
2208.57 93
2208.68 91
2208.79 90
2208.90 89
2209.00 87
2209.11 85
2209.22 83
2209.33 81
2209.43 80
2209.54 77
2209.65 74
2209.76 69
2209.86 63
2209.97 56
2210.08 50
2210.19 46
2210.29 44
2210.40 45
2210.51 48
2210.62 51
2210.72 54
2210.83 55
2210.94 53
2211.05 49
2211.15 44
2211.26 39
2211.37 35
2211.48 34
2211.59 35
2211.69 39
2211.80 43
2211.91 48
2212.02 53
2212.12 55
2212.23 55
2212.34 53
2212.45 47
2212.55 38
2212.66 28
2212.77 18
2212.88 8
2212.98 1
2213.09 0
2213.20 0
2213.31 0
2213.42 0
2213.52 1
2213.63 2
2213.74 2
2213.85 0
2213.95 0
2214.06 0
2214.17 0
2214.28 1
2214.38 3
2214.49 6
2214.60 7
2214.71 9
2214.81 9
2214.92 8
2215.03 7
2215.14 5
2215.25 4
2215.35 3
2215.46 3
2215.57 4
2215.68 5
2215.78 6
2215.89 6
2216.00 6
2216.11 6
2216.22 5
2216.32 6
2216.43 6
2216.54 8
2216.65 9
2216.75 12
2216.86 15
2216.97 18
2217.08 21
2217.18 24
2217.29 27
2217.40 28
2217.51 27
2217.62 25
2217.72 21
2217.83 18
2217.94 17
2218.05 18
2218.15 23
2218.26 31
2218.37 42
2218.48 53
2218.59 61
2218.69 67
2218.80 68
2218.91 66
2219.02 59
2219.12 51
2219.23 43
2219.34 37
2219.45 33
2219.56 32
2219.66 33
2219.77 36
2219.88 42
2219.99 48
2220.10 55
2220.20 62
2220.31 67
2220.42 71
2220.53 71
2220.63 69
2220.74 64
2220.85 57
2220.96 49
2221.07 43
2221.17 38
2221.28 36
2221.39 36
2221.50 38
2221.60 41
2221.71 43
2221.82 45
2221.93 46
2222.04 46
2222.14 44
2222.25 41
2222.36 39
2222.47 36
2222.58 34
2222.68 33
2222.79 33
2222.90 32
2223.01 33
2223.12 33
2223.22 33
2223.33 33
2223.44 33
2223.55 33
2223.65 32
2223.76 30
2223.87 28
2223.98 25
2224.09 22
2224.19 21
2224.30 20
2224.41 20
2224.52 22
2224.63 24
2224.73 27
2224.84 29
2224.95 31
2225.06 32
2225.17 32
2225.27 31
2225.38 30
2225.49 28
2225.60 26
2225.71 25
2225.81 26
2225.92 30
2226.03 39
2226.14 51
2226.25 67
2226.35 85
2226.46 104
2226.57 119
2226.68 131
2226.79 137
2226.89 137
2227.00 131
2227.11 121
2227.22 109
2227.33 97
2227.43 85
2227.54 75
2227.65 68
2227.76 62
2227.87 56
2227.97 52
2228.08 46
2228.19 40
2228.30 33
2228.41 27
2228.51 22
2228.62 20
2228.73 22
2228.84 29
2228.95 42
2229.05 58
2229.16 78
2229.27 99
2229.38 119
2229.49 135
2229.59 146
2229.70 149
2229.81 145
2229.92 134
2230.03 117
2230.13 98
2230.24 79
2230.35 63
2230.46 53
2230.57 50
2230.67 53
2230.78 62
2230.89 75
2231.00 90
2231.11 105
2231.22 117
2231.32 125
2231.43 130
2231.54 130
2231.65 126
2231.76 119
2231.86 109
2231.97 97
2232.08 86
2232.19 76
2232.30 68
2232.40 63
2232.51 60
2232.62 59
2232.73 59
2232.84 59
2232.94 60
2233.05 62
2233.16 64
2233.27 67
2233.38 71
2233.49 74
2233.59 77
2233.70 81
2233.81 84
2233.92 89
2234.03 96
2234.13 105
2234.24 118
2234.35 133
2234.46 151
2234.57 169
2234.68 186
2234.78 198
2234.89 205
2235.00 207
2235.11 201
2235.22 191
2235.32 177
2235.43 162
2235.54 148
2235.65 137
2235.76 129
2235.87 124
2235.97 120
2236.08 118
2236.19 114
2236.30 110
2236.41 104
2236.51 97
2236.62 91
2236.73 87
2236.84 87
2236.95 90
2237.06 96
2237.16 104
2237.27 111
2237.38 116
2237.49 118
2237.60 114
2237.71 105
2237.81 93
2237.92 78
2238.03 62
2238.14 46
2238.25 31
2238.36 18
2238.46 7
2238.57 0
2238.68 0
2238.79 0
2238.90 0
2239.00 0
2239.11 0
2239.22 0
2239.33 0
2239.44 0
2239.55 0
2239.65 1
2239.76 4
2239.87 9
2239.98 18
2240.09 30
2240.20 46
2240.30 64
2240.41 84
2240.52 103
2240.63 121
2240.74 136
2240.85 149
2240.95 159
2241.06 166
2241.17 172
2241.28 177
2241.39 178
2241.50 177
2241.60 171
2241.71 162
2241.82 150
2241.93 137
2242.04 123
2242.15 112
2242.25 104
2242.36 99
2242.47 97
2242.58 98
2242.69 100
2242.80 103
2242.90 107
2243.01 112
2243.12 119
2243.23 130
2243.34 144
2243.45 162
2243.56 182
2243.66 203
2243.77 223
2243.88 238
2243.99 249
2244.10 253
2244.21 252
2244.31 247
2244.42 239
2244.53 228
2244.64 216
2244.75 203
2244.86 187
2244.96 170
2245.07 152
2245.18 134
2245.29 119
2245.40 108
2245.51 102
2245.62 100
2245.72 102
2245.83 106
2245.94 109
2246.05 111
2246.16 111
2246.27 109
2246.37 104
2246.48 99
2246.59 94
2246.70 91
2246.81 90
2246.92 92
2247.03 96
2247.13 101
2247.24 107
2247.35 113
2247.46 119
2247.57 124
2247.68 129
2247.78 132
2247.89 135
2248.00 137
2248.11 138
2248.22 138
2248.33 137
2248.44 137
2248.54 137
2248.65 138
2248.76 140
2248.87 141
2248.98 142
2249.09 141
2249.20 138
2249.30 133
2249.41 127
2249.52 121
2249.63 117
2249.74 116
2249.85 118
2249.95 122
2250.06 127
2250.17 132
2250.28 134
2250.39 131
2250.50 124
2250.61 114
2250.71 100
2250.82 85
2250.93 71
2251.04 59
2251.15 50
2251.26 47
2251.37 48
2251.47 53
2251.58 62
2251.69 72
2251.80 84
2251.91 95
2252.02 105
2252.13 113
2252.24 121
2252.34 128
2252.45 133
2252.56 135
2252.67 135
2252.78 131
2252.89 124
2253.00 114
2253.10 103
2253.21 93
2253.32 84
2253.43 77
2253.54 73
2253.65 70
2253.76 70
2253.86 70
2253.97 72
2254.08 75
2254.19 80
2254.30 87
2254.41 97
2254.52 108
2254.62 119
2254.73 130
2254.84 139
2254.95 144
2255.06 145
2255.17 143
2255.28 138
2255.39 133
2255.49 129
2255.60 127
2255.71 128
2255.82 132
2255.93 138
2256.04 144
2256.15 152
2256.26 159
2256.36 165
2256.47 170
2256.58 173
2256.69 174
2256.80 170
2256.91 164
2257.02 155
2257.12 144
2257.23 135
2257.34 127
2257.45 121
2257.56 119
2257.67 119
2257.78 120
2257.89 119
2257.99 116
2258.10 108
2258.21 97
2258.32 82
2258.43 64
2258.54 45
2258.65 28
2258.76 16
2258.86 10
2258.97 11
2259.08 19
2259.19 32
2259.30 47
2259.41 61
2259.52 73
2259.63 82
2259.73 87
2259.84 91
2259.95 94
2260.06 99
2260.17 106
2260.28 116
2260.39 127
2260.50 139
2260.61 151
2260.71 161
2260.82 170
2260.93 176
2261.04 181
2261.15 183
2261.26 186
2261.37 187
2261.48 189
2261.58 190
2261.69 192
2261.80 193
2261.91 194
2262.02 195
2262.13 194
2262.24 191
2262.35 186
2262.46 179
2262.56 171
2262.67 163
2262.78 156
2262.89 150
2263.00 147
2263.11 145
2263.22 144
2263.33 142
2263.44 139
2263.54 135
2263.65 131
2263.76 128
2263.87 125
2263.98 123
2264.09 121
2264.20 116
2264.31 110
2264.42 101
2264.52 90
2264.63 79
2264.74 69
2264.85 64
2264.96 63
2265.07 68
2265.18 78
2265.29 90
2265.40 103
2265.50 115
2265.61 125
2265.72 131
2265.83 133
2265.94 132
2266.05 127
2266.16 119
2266.27 110
2266.38 99
2266.48 89
2266.59 81
2266.70 75
2266.81 71
2266.92 68
2267.03 67
2267.14 67
2267.25 66
2267.36 64
2267.47 63
2267.57 62
2267.68 62
2267.79 64
2267.90 67
2268.01 71
2268.12 74
2268.23 76
2268.34 78
2268.45 79
2268.56 80
2268.66 82
2268.77 85
2268.88 89
2268.99 93
2269.10 95
2269.21 96
2269.32 95
2269.43 91
2269.54 86
2269.65 80
2269.75 75
2269.86 72
2269.97 70
2270.08 69
2270.19 67
2270.30 65
2270.41 60
2270.52 53
2270.63 43
2270.74 33
2270.84 25
2270.95 19
2271.06 18
2271.17 21
2271.28 27
2271.39 35
2271.50 44
2271.61 51
2271.72 57
2271.83 60
2271.94 62
2272.04 62
2272.15 61
2272.26 60
2272.37 57
2272.48 53
2272.59 49
2272.70 45
2272.81 44
2272.92 45
2273.03 51
2273.14 60
2273.24 72
2273.35 84
2273.46 95
2273.57 102
2273.68 104
2273.79 104
2273.90 101
2274.01 98
2274.12 97
2274.23 100
2274.34 106
2274.45 115
2274.55 125
2274.66 135
2274.77 143
2274.88 149
2274.99 152
2275.10 153
2275.21 152
2275.32 150
2275.43 147
2275.54 142
2275.65 137
2275.75 130
2275.86 122
2275.97 112
2276.08 102
2276.19 92
2276.30 83
2276.41 77
2276.52 73
2276.63 72
2276.74 73
2276.85 73
2276.96 72
2277.07 68
2277.17 61
2277.28 52
2277.39 41
2277.50 32
2277.61 26
2277.72 24
2277.83 26
2277.94 33
2278.05 44
2278.16 56
2278.27 69
2278.38 80
2278.49 90
2278.59 97
2278.70 99
2278.81 98
2278.92 93
2279.03 85
2279.14 76
2279.25 65
2279.36 55
2279.47 45
2279.58 35
2279.69 28
2279.80 23
2279.91 21
2280.01 22
2280.12 28
2280.23 37
2280.34 49
2280.45 63
2280.56 77
2280.67 90
2280.78 100
2280.89 109
2281.00 116
2281.11 123
2281.22 129
2281.33 136
2281.44 143
2281.54 149
2281.65 155
2281.76 159
2281.87 161
2281.98 162
2282.09 163
2282.20 161
2282.31 159
2282.42 154
2282.53 146
2282.64 134
2282.75 118
2282.86 98
2282.97 75
2283.08 52
2283.18 30
2283.29 10
2283.40 0
2283.51 0
2283.62 0
2283.73 0
2283.84 0
2283.95 0
2284.06 0
2284.17 0
2284.28 3
2284.39 11
2284.50 18
2284.61 23
2284.72 27
2284.83 29
2284.93 30
2285.04 31
2285.15 32
2285.26 32
2285.37 32
2285.48 31
2285.59 30
2285.70 28
2285.81 26
2285.92 27
2286.03 31
2286.14 38
2286.25 48
2286.36 61
2286.47 76
2286.58 91
2286.69 107
2286.79 122
2286.90 137
2287.01 152
2287.12 166
2287.23 178
2287.34 187
2287.45 192
2287.56 190
2287.67 183
2287.78 171
2287.89 157
2288.00 143
2288.11 131
2288.22 121
2288.33 113
2288.44 108
2288.55 105
2288.66 103
2288.76 101
2288.87 99
2288.98 97
2289.09 95
2289.20 92
2289.31 88
2289.42 83
2289.53 76
2289.64 70
2289.75 64
2289.86 61
2289.97 61
2290.08 63
2290.19 67
2290.30 73
2290.41 78
2290.52 83
2290.63 85
2290.74 85
2290.85 83
2290.96 79
2291.06 74
2291.17 67
2291.28 59
2291.39 50
2291.50 41
2291.61 33
2291.72 26
2291.83 21
2291.94 19
2292.05 21
2292.16 26
2292.27 33
2292.38 42
2292.49 52
2292.60 60
2292.71 66
2292.82 68
2292.93 66
2293.04 61
2293.15 54
2293.26 45
2293.37 38
2293.48 32
2293.58 28
2293.69 27
2293.80 28
2293.91 32
2294.02 36
2294.13 41
2294.24 46
2294.35 51
2294.46 55
2294.57 58
2294.68 59
2294.79 57
2294.90 53
2295.01 45
2295.12 35
2295.23 23
2295.34 11
2295.45 0
2295.56 0
2295.67 0
2295.78 0
2295.89 0
2296.00 0
2296.11 0
2296.22 0
2296.33 0
2296.44 15
2296.54 30
2296.65 45
2296.76 57
2296.87 65
2296.98 70
2297.09 72
2297.20 73
2297.31 73
2297.42 75
2297.53 77
2297.64 79
2297.75 81
2297.86 80
2297.97 76
2298.08 70
2298.19 61
2298.30 52
2298.41 44
2298.52 39
2298.63 36
2298.74 35
2298.85 35
2298.96 37
2299.07 39
2299.18 42
2299.29 44
2299.40 47
2299.51 51
2299.62 55
2299.73 60
2299.84 63
2299.95 66
2300.06 67
2300.17 67
2300.28 65
2300.39 62
2300.49 60
2300.60 59
2300.71 59
2300.82 61
2300.93 65
2301.04 71
2301.15 77
2301.26 83
2301.37 89
2301.48 95
2301.59 100
2301.70 104
2301.81 108
2301.92 111
2302.03 112
2302.14 111
2302.25 109
2302.36 105
2302.47 102
2302.58 101
2302.69 104
2302.80 112
2302.91 125
2303.02 141
2303.13 158
2303.24 173
2303.35 184
2303.46 190
2303.57 191
2303.68 187
2303.79 181
2303.90 174
2304.01 168
2304.12 165
2304.23 164
2304.34 165
2304.45 168
2304.56 171
2304.67 172
2304.78 169
2304.89 162
2305.00 150
2305.11 134
2305.22 114
2305.33 96
2305.44 80
2305.55 71
2305.66 67
2305.77 70
2305.88 78
2305.99 88
2306.10 98
2306.21 106
2306.32 110
2306.43 112
2306.54 110
2306.65 107
2306.76 102
2306.87 96
2306.98 90
2307.09 84
2307.20 77
2307.31 71
2307.42 65
2307.53 61
2307.64 60
2307.75 61
2307.85 65
2307.96 70
2308.07 74
2308.18 76
2308.29 74
2308.40 68
2308.51 58
2308.62 47
2308.73 36
2308.84 28
2308.95 25
2309.06 25
2309.17 28
2309.28 33
2309.39 38
2309.50 41
2309.61 44
2309.72 46
2309.83 48
2309.94 51
2310.05 54
2310.16 57
2310.27 59
2310.38 61
2310.49 61
2310.60 60
2310.71 58
2310.82 56
2310.93 55
2311.04 55
2311.15 55
2311.26 56
2311.37 56
2311.48 55
2311.59 53
2311.70 51
2311.81 48
2311.92 45
2312.03 41
2312.14 39
2312.25 38
2312.36 38
2312.47 41
2312.58 45
2312.69 52
2312.80 61
2312.92 70
2313.03 80
2313.14 90
2313.25 98
2313.36 103
2313.47 104
2313.58 100
2313.69 91
2313.80 77
2313.91 61
2314.02 44
2314.13 28
2314.24 16
2314.35 8
2314.46 5
2314.57 5
2314.68 8
2314.79 12
2314.90 16
2315.01 19
2315.12 20
2315.23 20
2315.34 19
2315.45 17
2315.56 15
2315.67 14
2315.78 12
2315.89 12
2316.00 11
2316.11 10
2316.22 10
2316.33 10
2316.44 11
2316.55 14
2316.66 18
2316.77 24
2316.88 29
2316.99 32
2317.10 32
2317.21 27
2317.32 19
2317.43 7
2317.54 0
2317.65 0
2317.76 0
2317.87 0
2317.98 0
2318.09 0
2318.20 0
2318.31 0
2318.42 12
2318.53 25
2318.64 35
2318.75 42
2318.86 45
2318.97 44
2319.08 40
2319.19 34
2319.30 28
2319.41 24
2319.52 22
2319.63 24
2319.74 30
2319.85 39
2319.96 49
2320.07 59
2320.18 67
2320.30 72
2320.41 74
2320.52 72
2320.63 68
2320.74 64
2320.85 60
2320.96 58
2321.07 58
2321.18 61
2321.29 65
2321.40 71
2321.51 76
2321.62 82
2321.73 88
2321.84 94
2321.95 99
2322.06 103
2322.17 106
2322.28 110
2322.39 113
2322.50 116
2322.61 119
2322.72 121
2322.83 122
2322.94 122
2323.05 120
2323.16 116
2323.27 109
2323.38 102
2323.49 94
2323.60 87
2323.71 81
2323.82 77
2323.93 76
2324.04 77
2324.16 78
2324.27 79
2324.38 77
2324.49 73
2324.60 67
2324.71 60
2324.82 52
2324.93 47
2325.04 45
2325.15 48
2325.26 55
2325.37 65
2325.48 77
2325.59 88
2325.70 97
2325.81 103
2325.92 106
2326.03 106
2326.14 104
2326.25 100
2326.36 95
2326.47 90
2326.58 85
2326.69 79
2326.80 75
2326.91 71
2327.02 69
2327.13 69
2327.25 71
2327.36 76
2327.47 83
2327.58 93
2327.69 104
2327.80 116
2327.91 128
2328.02 140
2328.13 151
2328.24 159
2328.35 164
2328.46 166
2328.57 165
2328.68 161
2328.79 155
2328.90 148
2329.01 143
2329.12 139
2329.23 137
2329.34 135
2329.45 135
2329.56 133
2329.67 129
2329.79 123
2329.90 114
2330.01 105
2330.12 95
2330.23 87
2330.34 80
2330.45 77
2330.56 75
2330.67 75
2330.78 76
2330.89 76
2331.00 76
2331.11 74
2331.22 71
2331.33 67
2331.44 63
2331.55 58
2331.66 53
2331.77 49
2331.88 47
2332.00 48
2332.11 53
2332.22 62
2332.33 74
2332.44 90
2332.55 106
2332.66 122
2332.77 136
2332.88 148
2332.99 156
2333.10 160
2333.21 161
2333.32 159
2333.43 154
2333.54 145
2333.65 134
2333.76 121
2333.87 108
2333.98 95
2334.10 85
2334.21 77
2334.32 72
2334.43 71
2334.54 72
2334.65 76
2334.76 80
2334.87 86
2334.98 92
2335.09 97
2335.20 102
2335.31 105
2335.42 108
2335.53 110
2335.64 112
2335.75 114
2335.86 118
2335.98 123
2336.09 129
2336.20 136
2336.31 142
2336.42 149
2336.53 155
2336.64 161
2336.75 167
2336.86 173
2336.97 179
2337.08 183
2337.19 187
2337.30 189
2337.41 188
2337.52 185
2337.63 180
2337.75 173
2337.86 164
2337.97 155
2338.08 147
2338.19 138
2338.30 131
2338.41 124
2338.52 118
2338.63 112
2338.74 107
2338.85 103
2338.96 99
2339.07 97
2339.18 96
2339.29 97
2339.41 99
2339.52 103
2339.63 106
2339.74 110
2339.85 114
2339.96 116
2340.07 117
2340.18 116
2340.29 114
2340.40 110
2340.51 105
2340.62 99
2340.73 92
2340.84 85
2340.96 80
2341.07 77
2341.18 76
2341.29 78
2341.40 81
2341.51 84
2341.62 88
2341.73 91
2341.84 93
2341.95 95
2342.06 98
2342.17 101
2342.28 106
2342.40 111
2342.51 115
2342.62 118
2342.73 119
2342.84 116
2342.95 112
2343.06 107
2343.17 102
2343.28 98
2343.39 98
2343.50 99
2343.61 102
2343.72 106
2343.84 110
2343.95 112
2344.06 113
2344.17 113
2344.28 111
2344.39 108
2344.50 102
2344.61 95
2344.72 85
2344.83 73
2344.94 60
2345.05 49
2345.17 40
2345.28 36
2345.39 35
2345.50 38
2345.61 44
2345.72 49
2345.83 52
2345.94 52
2346.05 45
2346.16 34
2346.27 18
2346.38 0
2346.50 0
2346.61 0
2346.72 0
2346.83 0
2346.94 0
2347.05 0
2347.16 0
2347.27 13
2347.38 34
2347.49 52
2347.60 65
2347.71 74
2347.83 78
2347.94 81
2348.05 83
2348.16 85
2348.27 87
2348.38 90
2348.49 93
2348.60 96
2348.71 99
2348.82 102
2348.93 104
2349.05 106
2349.16 108
2349.27 108
2349.38 107
2349.49 104
2349.60 100
2349.71 95
2349.82 90
2349.93 86
2350.04 83
2350.15 81
2350.27 81
2350.38 82
2350.49 84
2350.60 88
2350.71 94
2350.82 100
2350.93 106
2351.04 111
2351.15 116
2351.26 119
2351.38 120
2351.49 120
2351.60 118
2351.71 115
2351.82 112
2351.93 109
2352.04 107
2352.15 108
2352.26 112
2352.37 121
2352.49 134
2352.60 151
2352.71 170
2352.82 191
2352.93 211
2353.04 229
2353.15 245
2353.26 256
2353.37 264
2353.48 269
2353.60 269
2353.71 265
2353.82 257
2353.93 246
2354.04 233
2354.15 218
2354.26 203
2354.37 190
2354.48 179
2354.59 171
2354.71 165
2354.82 161
2354.93 157
2355.04 150
2355.15 140
2355.26 126
2355.37 110
2355.48 94
2355.59 81
2355.71 74
2355.82 74
2355.93 80
2356.04 91
2356.15 103
2356.26 114
2356.37 123
2356.48 129
2356.59 134
2356.71 137
2356.82 140
2356.93 143
2357.04 146
2357.15 149
2357.26 149
2357.37 148
2357.48 146
2357.59 144
2357.71 142
2357.82 141
2357.93 143
2358.04 146
2358.15 151
2358.26 158
2358.37 165
2358.48 172
2358.59 179
2358.71 185
2358.82 192
2358.93 198
2359.04 203
2359.15 205
2359.26 205
2359.37 201
2359.48 192
2359.59 177
2359.71 159
2359.82 138
2359.93 117
2360.04 99
2360.15 84
2360.26 74
2360.37 69
2360.48 68
2360.60 69
2360.71 71
2360.82 74
2360.93 76
2361.04 78
2361.15 80
2361.26 82
2361.37 87
2361.49 93
2361.60 101
2361.71 110
2361.82 118
2361.93 125
2362.04 129
2362.15 131
2362.26 131
2362.38 130
2362.49 128
2362.60 126
2362.71 123
2362.82 120
2362.93 115
2363.04 109
2363.15 102
2363.26 93
2363.38 83
2363.49 74
2363.60 66
2363.71 59
2363.82 53
2363.93 49
2364.04 46
2364.16 46
2364.27 49
2364.38 54
2364.49 61
2364.60 70
2364.71 79
2364.82 87
2364.93 92
2365.05 94
2365.16 93
2365.27 88
2365.38 82
2365.49 75
2365.60 70
2365.71 66
2365.82 63
2365.94 62
2366.05 62
2366.16 63
2366.27 64
2366.38 66
2366.49 69
2366.60 74
2366.72 81
2366.83 88
2366.94 93
2367.05 96
2367.16 96
2367.27 92
2367.38 86
2367.49 77
2367.61 70
2367.72 64
2367.83 61
2367.94 60
2368.05 61
2368.16 62
2368.27 62
2368.39 61
2368.50 59
2368.61 58
2368.72 57
2368.83 58
2368.94 60
2369.05 62
2369.17 65
2369.28 67
2369.39 68
2369.50 70
2369.61 72
2369.72 76
2369.83 81
2369.95 87
2370.06 92
2370.17 94
2370.28 93
2370.39 88
2370.50 78
2370.61 66
2370.73 52
2370.84 40
2370.95 31
2371.06 27
2371.17 27
2371.28 31
2371.39 39
2371.51 49
2371.62 59
2371.73 69
2371.84 78
2371.95 86
2372.06 95
2372.17 103
2372.29 111
2372.40 119
2372.51 128
2372.62 136
2372.73 142
2372.84 146
2372.95 146
2373.07 142
2373.18 134
2373.29 121
2373.40 103
2373.51 83
2373.62 63
2373.73 43
2373.85 27
2373.96 15
2374.07 8
2374.18 6
2374.29 7
2374.40 11
2374.52 17
2374.63 22
2374.74 26
2374.85 30
2374.96 32
2375.07 35
2375.18 37
2375.30 39
2375.41 43
2375.52 48
2375.63 53
2375.74 59
2375.85 64
2375.97 68
2376.08 70
2376.19 68
2376.30 65
2376.41 59
2376.52 51
2376.63 44
2376.75 37
2376.86 32
2376.97 30
2377.08 30
2377.19 31
2377.30 33
2377.42 35
2377.53 36
2377.64 35
2377.75 33
2377.86 27
2377.97 20
2378.09 12
2378.20 3
2378.31 0
2378.42 0
2378.53 0
2378.64 0
2378.76 0
2378.87 0
2378.98 0
2379.09 0
2379.20 4
2379.31 11
2379.42 18
2379.54 24
2379.65 30
2379.76 35
2379.87 40
2379.98 45
2380.09 50
2380.21 55
2380.32 59
2380.43 60
2380.54 58
2380.65 54
2380.76 47
2380.88 39
2380.99 31
2381.10 25
2381.21 20
2381.32 19
2381.43 19
2381.55 22
2381.66 27
2381.77 35
2381.88 46
2381.99 59
2382.10 73
2382.22 87
2382.33 99
2382.44 108
2382.55 111
2382.66 110
2382.78 105
2382.89 97
2383.00 89
2383.11 80
2383.22 72
2383.33 64
2383.45 58
2383.56 53
2383.67 50
2383.78 50
2383.89 51
2384.00 55
2384.12 60
2384.23 65
2384.34 69
2384.45 72
2384.56 73
2384.67 73
2384.79 73
2384.90 72
2385.01 72
2385.12 72
2385.23 74
2385.35 76
2385.46 79
2385.57 82
2385.68 84
2385.79 84
2385.90 83
2386.02 80
2386.13 74
2386.24 67
2386.35 60
2386.46 54
2386.57 50
2386.69 49
2386.80 51
2386.91 55
2387.02 61
2387.13 67
2387.25 72
2387.36 75
2387.47 78
2387.58 78
2387.69 78
2387.81 77
2387.92 76
2388.03 74
2388.14 73
2388.25 73
2388.36 75
2388.48 78
2388.59 82
2388.70 85
2388.81 87
2388.92 86
2389.04 80
2389.15 71
2389.26 58
2389.37 44
2389.48 29
2389.59 14
2389.71 1
2389.82 0
2389.93 0
2390.04 0
2390.15 0
2390.27 0
2390.38 0
2390.49 0
2390.60 0
2390.71 4
2390.83 17
2390.94 30
2391.05 44
2391.16 58
2391.27 71
2391.39 84
2391.50 94
2391.61 103
2391.72 108
2391.83 112
2391.94 113
2392.06 113
2392.17 114
2392.28 117
2392.39 121
2392.50 128
2392.62 135
2392.73 141
2392.84 146
2392.95 147
2393.06 145
2393.18 138
2393.29 129
2393.40 118
2393.51 107
2393.62 97
2393.74 87
2393.85 78
2393.96 69
2394.07 58
2394.18 46
2394.30 34
2394.41 23
2394.52 13
2394.63 7
2394.74 4
2394.86 3
2394.97 5
2395.08 7
2395.19 9
2395.30 9
2395.42 6
2395.53 3
2395.64 0
2395.75 0
2395.86 0
2395.98 0
2396.09 0
2396.20 0
2396.31 0
2396.42 4
2396.54 14
2396.65 27
2396.76 43
2396.87 60
2396.98 78
2397.10 95
2397.21 108
2397.32 117
2397.43 119
2397.54 115
2397.66 106
2397.77 93
2397.88 79
2397.99 67
2398.10 59
2398.22 54
2398.33 52
2398.44 52
2398.55 54
2398.67 55
2398.78 56
2398.89 58
2399.00 61
2399.11 66
2399.23 74
2399.34 84
2399.45 95
2399.56 106
2399.67 116
2399.79 126
2399.90 135
2400.01 144
2400.12 153
2400.23 161
2400.35 167
2400.46 171
2400.57 172
2400.68 168
2400.80 160
2400.91 149
2401.02 136
2401.13 123
2401.24 111
2401.36 102
2401.47 95
2401.58 90
2401.69 88
2401.80 87
2401.92 86
2402.03 85
2402.14 85
2402.25 85
2402.37 84
2402.48 81
2402.59 75
2402.70 67
2402.81 57
2402.93 44
2403.04 31
2403.15 20
2403.26 11
2403.38 5
2403.49 3
2403.60 3
2403.71 5
2403.82 7
2403.94 10
2404.05 12
2404.16 12
2404.27 12
2404.39 10
2404.50 6
2404.61 2
2404.72 0
2404.83 0
2404.95 0
2405.06 0
2405.17 6
2405.28 18
2405.40 32
2405.51 45
2405.62 54
2405.73 58
2405.84 56
2405.96 47
2406.07 35
2406.18 22
2406.29 11
2406.41 6
2406.52 8
2406.63 15
2406.74 27
2406.85 41
2406.97 54
2407.08 64
2407.19 71
2407.30 74
2407.42 75
2407.53 74
2407.64 70
2407.75 65
2407.87 59
2407.98 51
2408.09 42
2408.20 32
2408.31 21
2408.43 11
2408.54 4
2408.65 0
2408.76 1
2408.88 6
2408.99 16
2409.10 28
2409.21 40
2409.33 51
2409.44 59
2409.55 63
2409.66 65
2409.77 64
2409.89 63
2410.00 61
2410.11 61
2410.22 61
2410.34 62
2410.45 63
2410.56 63
2410.67 62
2410.79 59
2410.90 54
2411.01 46
2411.12 36
2411.24 25
2411.35 13
2411.46 3
2411.57 0
2411.69 0
2411.80 0
2411.91 10
2412.02 23
2412.13 36
2412.25 48
2412.36 57
2412.47 63
2412.58 65
2412.70 65
2412.81 63
2412.92 61
2413.03 59
2413.15 57
2413.26 55
2413.37 54
2413.48 53
2413.60 54
2413.71 57
2413.82 62
2413.93 68
2414.05 76
2414.16 84
2414.27 89
2414.38 91
2414.50 89
2414.61 81
2414.72 69
2414.83 53
2414.95 36
2415.06 19
2415.17 5
2415.28 0
2415.40 0
2415.51 0
2415.62 0
2415.73 0
2415.85 0
2415.96 0
2416.07 0
2416.18 3
2416.30 8
2416.41 12
2416.52 16
2416.63 19
2416.75 23
2416.86 26
2416.97 29
2417.08 33
2417.20 37
2417.31 43
2417.42 48
2417.53 53
2417.65 56
2417.76 58
2417.87 59
2417.98 58
2418.10 56
2418.21 54
2418.32 53
2418.43 52
2418.55 50
2418.66 48
2418.77 44
2418.88 40
2419.00 35
2419.11 29
2419.22 23
2419.33 19
2419.45 16
2419.56 15
2419.67 16
2419.78 17
2419.90 19
2420.01 20
2420.12 18
2420.23 15
2420.35 9
2420.46 2
2420.57 0
2420.69 0
2420.80 0
2420.91 0
2421.02 0
2421.14 0
2421.25 0
2421.36 3
2421.47 15
2421.59 29
2421.70 44
2421.81 61
2421.92 78
2422.04 95
2422.15 111
2422.26 125
2422.37 136
2422.49 145
2422.60 152
2422.71 156
2422.83 158
2422.94 158
2423.05 155
2423.16 151
2423.28 144
2423.39 135
2423.50 126
2423.61 117
2423.73 111
2423.84 108
2423.95 107
2424.06 108
2424.18 109
2424.29 111
2424.40 111
2424.52 111
2424.63 109
2424.74 106
2424.85 103
2424.97 99
2425.08 94
2425.19 89
2425.30 82
2425.42 76
2425.53 71
2425.64 68
2425.76 67
2425.87 69
2425.98 73
2426.09 78
2426.21 83
2426.32 88
2426.43 92
2426.54 96
2426.66 100
2426.77 103
2426.88 105
2427.00 104
2427.11 100
2427.22 91
2427.33 79
2427.45 64
2427.56 49
2427.67 35
2427.78 24
2427.90 16
2428.01 12
2428.12 10
2428.24 10
2428.35 12
2428.46 16
2428.57 21
2428.69 27
2428.80 33
2428.91 37
2429.03 39
2429.14 37
2429.25 30
2429.36 21
2429.48 9
2429.59 0
2429.70 0
2429.81 0
2429.93 0
2430.04 0
2430.15 0
2430.27 0
2430.38 0
2430.49 2
2430.60 8
2430.72 15
2430.83 21
2430.94 25
2431.06 28
2431.17 28
2431.28 28
2431.39 27
2431.51 27
2431.62 28
2431.73 32
2431.85 37
2431.96 44
2432.07 50
2432.18 55
2432.30 59
2432.41 60
2432.52 60
2432.64 60
2432.75 61
2432.86 63
2432.97 69
2433.09 76
2433.20 85
2433.31 94
2433.43 102
2433.54 108
2433.65 112
2433.76 114
2433.88 115
2433.99 115
2434.10 116
2434.22 116
2434.33 116
2434.44 116
2434.56 117
2434.67 117
2434.78 118
2434.89 120
2435.01 122
2435.12 123
2435.23 121
2435.35 117
2435.46 110
2435.57 100
2435.68 88
2435.80 75
2435.91 65
2436.02 57
2436.14 52
2436.25 50
2436.36 51
2436.48 53
2436.59 55
2436.70 56
2436.81 56
2436.93 55
2437.04 52
2437.15 47
2437.27 40
2437.38 33
2437.49 26
2437.61 19
2437.72 15
2437.83 14
2437.94 16
2438.06 22
2438.17 30
2438.28 41
2438.40 52
2438.51 62
2438.62 71
2438.74 77
2438.85 80
2438.96 81
2439.07 80
2439.19 79
2439.30 77
2439.41 74
2439.53 71
2439.64 68
2439.75 64
2439.87 60
2439.98 55
2440.09 50
2440.20 47
2440.32 46
2440.43 48
2440.54 53
2440.66 60
2440.77 70
2440.88 80
2441.00 88
2441.11 93
2441.22 95
2441.34 94
2441.45 91
2441.56 88
2441.67 85
2441.79 84
2441.90 85
2442.01 88
2442.13 90
2442.24 91
2442.35 90
2442.47 88
2442.58 85
2442.69 82
2442.81 80
2442.92 80
2443.03 79
2443.15 79
2443.26 79
2443.37 78
2443.48 79
2443.60 81
2443.71 87
2443.82 96
2443.94 107
2444.05 120
2444.16 131
2444.28 139
2444.39 144
2444.50 146
2444.62 146
2444.73 144
2444.84 143
2444.96 142
2445.07 141
2445.18 138
2445.30 133
2445.41 126
2445.52 116
2445.63 106
2445.75 95
2445.86 85
2445.97 78
2446.09 74
2446.20 72
2446.31 74
2446.43 78
2446.54 84
2446.65 91
2446.77 97
2446.88 101
2446.99 102
2447.11 100
2447.22 96
2447.33 91
2447.45 86
2447.56 83
2447.67 83
2447.79 86
2447.90 92
2448.01 98
2448.13 105
2448.24 111
2448.35 115
2448.47 117
2448.58 118
2448.69 120
2448.80 122
2448.92 126
2449.03 131
2449.14 136
2449.26 140
2449.37 143
2449.48 142
2449.60 139
2449.71 134
2449.82 128
2449.94 123
2450.05 119
2450.16 118
2450.28 119
2450.39 123
2450.50 128
2450.62 132
2450.73 136
2450.84 137
2450.96 137
2451.07 135
2451.18 131
2451.30 128
2451.41 123
2451.52 117
2451.64 111
2451.75 105
2451.86 98
2451.98 93
2452.09 90
2452.20 88
2452.32 87
2452.43 87
2452.54 86
2452.66 83
2452.77 79
2452.88 73
2453.00 69
2453.11 65
2453.22 64
2453.34 66
2453.45 68
2453.56 70
2453.68 70
2453.79 67
2453.90 62
2454.02 56
2454.13 51
2454.24 49
2454.36 50
2454.47 54
2454.58 59
2454.70 64
2454.81 66
2454.92 66
2455.04 63
2455.15 56
2455.26 48
2455.38 40
2455.49 32
2455.61 25
2455.72 18
2455.83 12
2455.95 7
2456.06 2
2456.17 0
2456.29 0
2456.40 0
2456.51 0
2456.63 0
2456.74 0
2456.85 0
2456.97 0
2457.08 0
2457.19 7
2457.31 18
2457.42 28
2457.53 38
2457.65 45
2457.76 47
2457.87 45
2457.99 39
2458.10 30
2458.21 21
2458.33 11
2458.44 4
2458.55 0
2458.67 0
2458.78 0
2458.90 0
2459.01 0
2459.12 0
2459.24 0
2459.35 0
2459.46 7
2459.58 23
2459.69 42
2459.80 63
2459.92 83
2460.03 100
2460.14 113
2460.26 120
2460.37 123
2460.48 121
2460.60 116
2460.71 110
2460.83 105
2460.94 102
2461.05 103
2461.17 106
2461.28 112
2461.39 118
2461.51 124
2461.62 127
2461.73 127
2461.85 124
2461.96 118
2462.07 110
2462.19 102
2462.30 96
2462.41 92
2462.53 90
2462.64 91
2462.76 91
2462.87 92
2462.98 90
2463.10 87
2463.21 81
2463.32 74
2463.44 67
2463.55 59
2463.66 52
2463.78 45
2463.89 39
2464.01 32
2464.12 25
2464.23 18
2464.35 10
2464.46 2
2464.57 0
2464.69 0
2464.80 0
2464.91 0
2465.03 0
2465.14 0
2465.25 0
2465.37 0
2465.48 10
2465.60 25
2465.71 40
2465.82 54
2465.94 68
2466.05 82
2466.16 98
2466.28 115
2466.39 133
2466.51 152
2466.62 169
2466.73 182
2466.85 191
2466.96 194
2467.07 193
2467.19 189
2467.30 185
2467.41 180
2467.53 176
2467.64 172
2467.76 167
2467.87 159
2467.98 150
2468.10 139
2468.21 128
2468.32 119
2468.44 112
2468.55 109
2468.67 107
2468.78 107
2468.89 106
2469.01 103
2469.12 99
2469.23 94
2469.35 88
2469.46 84
2469.58 83
2469.69 84
2469.80 89
2469.92 97
2470.03 105
2470.14 114
2470.26 122
2470.37 127
2470.49 130
2470.60 131
2470.71 131
2470.83 129
2470.94 126
2471.05 124
2471.17 121
2471.28 119
2471.40 119
2471.51 120
2471.62 123
2471.74 127
2471.85 131
2471.96 133
2472.08 133
2472.19 129
2472.31 121
2472.42 110
2472.53 97
2472.65 85
2472.76 74
2472.87 64
2472.99 57
2473.10 52
2473.22 48
2473.33 44
2473.44 42
2473.56 40
2473.67 40
2473.79 41
2473.90 44
2474.01 47
2474.13 49
2474.24 50
2474.35 50
2474.47 48
2474.58 45
2474.70 41
2474.81 37
2474.92 32
2475.04 29
2475.15 26
2475.27 23
2475.38 22
2475.49 21
2475.61 21
2475.72 21
2475.83 20
2475.95 18
2476.06 15
2476.18 13
2476.29 11
2476.40 10
2476.52 13
2476.63 19
2476.75 28
2476.86 41
2476.97 55
2477.09 69
2477.20 81
2477.32 90
2477.43 94
2477.54 94
2477.66 89
2477.77 79
2477.88 65
2478.00 49
2478.11 32
2478.23 14
2478.34 0
2478.45 0
2478.57 0
2478.68 0
2478.80 0
2478.91 0
2479.02 0
2479.14 2
2479.25 8
2479.37 11
2479.48 12
2479.59 12
2479.71 13
2479.82 13
2479.94 15
2480.05 19
2480.16 24
2480.28 32
2480.39 41
2480.51 53
2480.62 65
2480.73 79
2480.85 91
2480.96 102
2481.08 111
2481.19 117
2481.30 121
2481.42 125
2481.53 128
2481.65 132
2481.76 136
2481.87 139
2481.99 141
2482.10 141
2482.22 139
2482.33 134
2482.44 128
2482.56 122
2482.67 115
2482.79 108
2482.90 102
2483.01 96
2483.13 91
2483.24 86
2483.36 81
2483.47 76
2483.58 71
2483.70 67
2483.81 62
2483.93 57
2484.04 53
2484.16 49
2484.27 44
2484.38 40
2484.50 36
2484.61 32
2484.73 30
2484.84 30
2484.95 32
2485.07 35
2485.18 38
2485.30 42
2485.41 44
2485.52 44
2485.64 41
2485.75 37
2485.87 33
2485.98 30
2486.09 30
2486.21 33
2486.32 39
2486.44 49
2486.55 62
2486.67 74
2486.78 85
2486.89 94
2487.01 99
2487.12 99
2487.24 95
2487.35 88
2487.46 80
2487.58 71
2487.69 64
2487.81 59
2487.92 55
2488.04 53
2488.15 51
2488.26 49
2488.38 45
2488.49 41
2488.61 36
2488.72 31
2488.83 27
2488.95 25
2489.06 24
2489.18 25
2489.29 26
2489.41 26
2489.52 24
2489.63 21
2489.75 16
2489.86 10
2489.98 4
2490.09 0
2490.20 0
2490.32 0
2490.43 0
2490.55 0
2490.66 1
2490.78 2
2490.89 3
2491.00 2
2491.12 1
2491.23 0
2491.35 0
2491.46 0
2491.58 1
2491.69 4
2491.80 9
2491.92 15
2492.03 20
2492.15 25
2492.26 29
2492.38 33
2492.49 36
2492.60 40
2492.72 45
2492.83 51
2492.95 59
2493.06 68
2493.18 76
2493.29 81
2493.40 84
2493.52 83
2493.63 80
2493.75 73
2493.86 66
2493.98 59
2494.09 51
2494.20 44
2494.32 37
2494.43 29
2494.55 21
2494.66 13
2494.78 5
2494.89 0
2495.00 0
2495.12 0
2495.23 0
2495.35 3
2495.46 8
2495.58 13
2495.69 17
2495.80 19
2495.92 22
2496.03 24
2496.15 28
2496.26 33
2496.38 40
2496.49 47
2496.60 54
2496.72 61
2496.83 67
2496.95 72
2497.06 77
2497.18 82
2497.29 88
2497.41 95
2497.52 104
2497.63 114
2497.75 126
2497.86 136
2497.98 145
2498.09 149
2498.21 149
2498.32 144
2498.43 134
2498.55 122
2498.66 109
2498.78 99
2498.89 93
2499.01 93
2499.12 97
2499.24 106
2499.35 118
2499.46 131
2499.58 142
2499.69 151
2499.81 155
2499.92 154
2500.04 149
2500.15 141
2500.27 130
2500.38 119
2500.49 108
2500.61 97
2500.72 88
2500.84 80
2500.95 73
2501.07 67
2501.18 62
2501.30 58
2501.41 55
2501.52 52
2501.64 49
2501.75 46
2501.87 44
2501.98 42
2502.10 41
2502.21 42
2502.33 45
2502.44 50
2502.56 57
2502.67 65
2502.78 73
2502.90 81
2503.01 88
2503.13 94
2503.24 99
2503.36 104
2503.47 108
2503.59 111
2503.70 114
2503.81 115
2503.93 115
2504.04 113
2504.16 109
2504.27 105
2504.39 100
2504.50 97
2504.62 95
2504.73 95
2504.85 97
2504.96 101
2505.07 105
2505.19 109
2505.30 112
2505.42 114
2505.53 112
2505.65 106
2505.76 98
2505.88 87
2505.99 76
2506.11 67
2506.22 63
2506.33 64
2506.45 73
2506.56 87
2506.68 104
2506.79 123
2506.91 140
2507.02 154
2507.14 165
2507.25 172
2507.37 176
2507.48 178
2507.60 178
2507.71 175
2507.82 169
2507.94 161
2508.05 151
2508.17 140
2508.28 128
2508.40 118
2508.51 111
2508.63 108
2508.74 109
2508.86 114
2508.97 123
2509.09 134
2509.20 144
2509.32 153
2509.43 158
2509.54 159
2509.66 156
2509.77 149
2509.89 138
2510.00 126
2510.12 112
2510.23 97
2510.35 83
2510.46 70
2510.58 58
2510.69 48
2510.81 40
2510.92 34
2511.04 31
2511.15 29
2511.26 31
2511.38 36
2511.49 44
2511.61 54
2511.72 66
2511.84 77
2511.95 87
2512.07 94
2512.18 97
2512.30 94
2512.41 88
2512.53 78
2512.64 67
2512.76 56
2512.87 45
2512.99 36
2513.10 28
2513.21 22
2513.33 17
2513.44 14
2513.56 13
2513.67 12
2513.79 12
2513.90 14
2514.02 16
2514.13 18
2514.25 20
2514.36 22
2514.48 23
2514.59 25
2514.71 27
2514.82 29
2514.94 31
2515.05 33
2515.17 34
2515.28 35
2515.40 33
2515.51 31
2515.62 28
2515.74 24
2515.85 22
2515.97 21
2516.08 21
2516.20 21
2516.31 21
2516.43 20
2516.54 17
2516.66 13
2516.77 7
2516.89 0
2517.00 0
2517.12 0
2517.23 0
2517.35 0
2517.46 0
2517.58 0
2517.69 0
2517.81 1
2517.92 6
2518.04 10
2518.15 14
2518.27 17
2518.38 20
2518.50 23
2518.61 24
2518.73 24
2518.84 22
2518.96 19
2519.07 14
2519.18 8
2519.30 2
2519.41 0
2519.53 0
2519.64 0
2519.76 0
2519.87 0
2519.99 0
2520.10 0
2520.22 0
2520.33 10
2520.45 20
2520.56 28
2520.68 34
2520.79 36
2520.91 36
2521.02 33
2521.14 29
2521.25 27
2521.37 26
2521.48 30
2521.60 38
2521.71 51
2521.83 68
2521.94 87
2522.06 107
2522.17 126
2522.29 143
2522.40 156
2522.52 166
2522.63 173
2522.75 176
2522.86 177
2522.98 177
2523.09 175
2523.21 172
2523.32 168
2523.44 162
2523.55 155
2523.67 144
2523.78 131
2523.90 117
2524.01 102
2524.13 89
2524.24 81
2524.36 79
2524.47 84
2524.59 93
2524.70 106
2524.82 119
2524.93 129
2525.05 135
2525.16 135
2525.28 131
2525.39 125
2525.51 118
2525.62 112
2525.74 108
2525.85 104
2525.97 101
2526.08 96
2526.20 89
2526.31 80
2526.43 69
2526.54 58
2526.66 47
2526.77 39
2526.89 34
2527.00 31
2527.12 32
2527.23 34
2527.35 39
2527.46 44
2527.58 48
2527.69 50
2527.81 49
2527.92 47
2528.04 44
2528.15 41
2528.27 40
2528.38 41
2528.50 45
2528.61 49
2528.73 55
2528.84 60
2528.96 65
2529.07 69
2529.19 75
2529.30 83
2529.42 94
2529.53 107
2529.65 122
2529.76 137
2529.88 151
2529.99 162
2530.11 168
2530.23 169
2530.34 165
2530.46 157
2530.57 145
2530.69 129
2530.80 113
2530.92 95
2531.03 77
2531.15 61
2531.26 46
2531.38 35
2531.49 27
2531.61 23
2531.72 24
2531.84 28
2531.95 34
2532.07 42
2532.18 48
2532.30 52
2532.41 52
2532.53 50
2532.64 45
2532.76 41
2532.87 37
2532.99 36
2533.10 37
2533.22 39
2533.33 43
2533.45 46
2533.57 48
2533.68 49
2533.80 48
2533.91 47
2534.03 47
2534.14 47
2534.26 50
2534.37 53
2534.49 57
2534.60 61
2534.72 64
2534.83 67
2534.95 68
2535.06 68
2535.18 68
2535.29 65
2535.41 61
2535.52 56
2535.64 50
2535.75 46
2535.87 43
2535.99 44
2536.10 47
2536.22 53
2536.33 60
2536.45 66
2536.56 71
2536.68 73
2536.79 73
2536.91 72
2537.02 70
2537.14 68
2537.25 66
2537.37 66
2537.48 64
2537.60 62
2537.71 58
2537.83 51
2537.94 43
2538.06 34
2538.18 24
2538.29 14
2538.41 5
2538.52 0
2538.64 0
2538.75 0
2538.87 0
2538.98 0
2539.10 0
2539.21 0
2539.33 0
2539.44 3
2539.56 14
2539.67 24
2539.79 32
2539.91 38
2540.02 41
2540.14 41
2540.25 40
2540.37 37
2540.48 34
2540.60 30
2540.71 27
2540.83 25
2540.94 25
2541.06 25
2541.17 27
2541.29 29
2541.41 31
2541.52 31
2541.64 27
2541.75 20
2541.87 10
2541.98 0
2542.10 0
2542.21 0
2542.33 0
2542.44 0
2542.56 0
2542.67 0
2542.79 0
2542.91 6
2543.02 14
2543.14 19
2543.25 23
2543.37 27
2543.48 33
2543.60 42
2543.71 55
2543.83 72
2543.94 91
2544.06 110
2544.18 128
2544.29 143
2544.41 154
2544.52 162
2544.64 167
2544.75 171
2544.87 176
2544.98 183
2545.10 191
2545.21 200
2545.33 209
2545.45 218
2545.56 225
2545.68 232
2545.79 238
2545.91 244
2546.02 249
2546.14 253
2546.25 254
2546.37 251
2546.48 245
2546.60 238
2546.72 230
2546.83 224
2546.95 223
2547.06 227
2547.18 236
2547.29 249
2547.41 263
2547.52 275
2547.64 284
2547.76 290
2547.87 292
2547.99 290
2548.10 285
2548.22 276
2548.33 263
2548.45 248
2548.56 232
2548.68 216
2548.80 204
2548.91 196
2549.03 193
2549.14 194
2549.26 199
2549.37 204
2549.49 207
2549.60 208
2549.72 205
2549.84 200
2549.95 194
2550.07 187
2550.18 181
2550.30 176
2550.41 170
2550.53 165
2550.64 158
2550.76 151
2550.88 145
2550.99 140
2551.11 137
2551.22 136
2551.34 136
2551.45 135
2551.57 134
2551.68 131
2551.80 127
2551.92 125
2552.03 125
2552.15 129
2552.26 138
2552.38 151
2552.49 165
2552.61 178
2552.73 188
2552.84 193
2552.96 193
2553.07 189
2553.19 181
2553.30 173
2553.42 164
2553.54 155
2553.65 146
2553.77 138
2553.88 131
2554.00 126
2554.11 122
2554.23 122
2554.34 124
2554.46 127
2554.58 131
2554.69 134
2554.81 136
2554.92 136
2555.04 134
2555.15 133
2555.27 132
2555.39 132
2555.50 134
2555.62 136
2555.73 138
2555.85 139
2555.96 137
2556.08 133
2556.20 127
2556.31 120
2556.43 113
2556.54 107
2556.66 102
2556.77 98
2556.89 94
2557.01 92
2557.12 91
2557.24 92
2557.35 96
2557.47 103
2557.58 112
2557.70 122
2557.82 130
2557.93 135
2558.05 134
2558.16 127
2558.28 115
2558.40 98
2558.51 81
2558.63 65
2558.74 54
2558.86 48
2558.97 48
2559.09 55
2559.21 68
2559.32 85
2559.44 106
2559.55 129
2559.67 153
2559.78 175
2559.90 195
2560.02 211
2560.13 221
2560.25 226
2560.36 226
2560.48 222
2560.60 216
2560.71 211
2560.83 207
2560.94 205
2561.06 205
2561.17 206
2561.29 207
2561.41 206
2561.52 203
2561.64 197
2561.75 189
2561.87 178
2561.99 165
2562.10 152
2562.22 140
2562.33 130
2562.45 122
2562.56 118
2562.68 116
2562.80 116
2562.91 115
2563.03 114
2563.14 110
2563.26 104
2563.38 97
2563.49 90
2563.61 84
2563.72 82
2563.84 83
2563.96 87
2564.07 93
2564.19 100
2564.30 105
2564.42 107
2564.53 105
2564.65 99
2564.77 88
2564.88 76
2565.00 64
2565.11 54
2565.23 46
2565.35 42
2565.46 40
2565.58 39
2565.69 40
2565.81 41
2565.93 42
2566.04 43
2566.16 42
2566.27 41
2566.39 39
2566.51 34
2566.62 28
2566.74 19
2566.85 9
2566.97 0
2567.09 0
2567.20 0
2567.32 0
2567.43 0
2567.55 0
2567.67 0
2567.78 0
2567.90 6
2568.01 14
2568.13 19
2568.25 21
2568.36 21
2568.48 19
2568.59 18
2568.71 19
2568.83 22
2568.94 28
2569.06 35
2569.17 43
2569.29 50
2569.41 55
2569.52 58
2569.64 59
2569.75 60
2569.87 60
2569.99 61
2570.10 62
2570.22 62
2570.33 60
2570.45 57
2570.57 51
2570.68 43
2570.80 35
2570.91 27
2571.03 19
2571.15 13
2571.26 8
2571.38 4
2571.49 1
2571.61 0
2571.73 0
2571.84 0
2571.96 0
2572.07 5
2572.19 13
2572.31 23
2572.42 34
2572.54 46
2572.65 57
2572.77 65
2572.89 70
2573.00 71
2573.12 68
2573.24 62
2573.35 55
2573.47 47
2573.58 40
2573.70 36
2573.82 35
2573.93 39
2574.05 46
2574.16 54
2574.28 64
2574.40 71
2574.51 76
2574.63 79
2574.75 79
2574.86 78
2574.98 76
2575.09 74
2575.21 73
2575.33 71
2575.44 68
2575.56 66
2575.67 63
2575.79 62
2575.91 62
2576.02 65
2576.14 68
2576.26 70
2576.37 70
2576.49 66
2576.60 59
2576.72 50
2576.84 40
2576.95 31
2577.07 25
2577.18 24
2577.30 26
2577.42 30
2577.53 35
2577.65 41
2577.77 47
2577.88 53
2578.00 58
2578.11 63
2578.23 68
2578.35 72
2578.46 74
2578.58 74
2578.70 71
2578.81 66
2578.93 61
2579.04 56
2579.16 53
2579.28 50
2579.39 49
2579.51 50
2579.63 51
2579.74 54
2579.86 58
2579.97 63
2580.09 68
2580.21 74
2580.32 77
2580.44 79
2580.56 78
2580.67 75
2580.79 70
2580.90 66
2581.02 63
2581.14 65
2581.25 70
2581.37 78
2581.49 89
2581.60 102
2581.72 114
2581.83 123
2581.95 129
2582.07 131
2582.18 128
2582.30 119
2582.42 106
2582.53 89
2582.65 71
2582.77 53
2582.88 39
2583.00 30
2583.11 27
2583.23 31
2583.35 40
2583.46 52
2583.58 65
2583.70 77
2583.81 86
2583.93 92
2584.04 95
2584.16 96
2584.28 96
2584.39 95
2584.51 96
2584.63 96
2584.74 97
2584.86 98
2584.98 98
2585.09 97
2585.21 96
2585.32 94
2585.44 91
2585.56 88
2585.67 85
2585.79 81
2585.91 76
2586.02 71
2586.14 67
2586.26 62
2586.37 58
2586.49 54
2586.61 50
2586.72 46
2586.84 42
2586.95 38
2587.07 36
2587.19 34
2587.30 34
2587.42 36
2587.54 40
2587.65 46
2587.77 52
2587.89 58
2588.00 63
2588.12 68
2588.24 73
2588.35 76
2588.47 78
2588.58 79
2588.70 76
2588.82 71
2588.93 62
2589.05 51
2589.17 39
2589.28 28
2589.40 20
2589.52 15
2589.63 14
2589.75 17
2589.87 22
2589.98 28
2590.10 34
2590.22 38
2590.33 39
2590.45 37
2590.56 32
2590.68 24
2590.80 14
2590.91 3
2591.03 0
2591.15 0
2591.26 0
2591.38 0
2591.50 9
2591.61 23
2591.73 38
2591.85 51
2591.96 59
2592.08 61
2592.20 57
2592.31 49
2592.43 37
2592.55 25
2592.66 13
2592.78 5
2592.90 1
2593.01 2
2593.13 6
2593.24 15
2593.36 26
2593.48 39
2593.59 53
2593.71 67
2593.83 80
2593.94 91
2594.06 99
2594.18 104
2594.29 103
2594.41 99
2594.53 91
2594.64 82
2594.76 74
2594.88 68
2594.99 67
2595.11 69
2595.23 74
2595.34 80
2595.46 85
2595.58 88
2595.69 87
2595.81 82
2595.93 74
2596.04 65
2596.16 55
2596.28 46
2596.39 39
2596.51 34
2596.63 31
2596.74 29
2596.86 30
2596.98 33
2597.09 37
2597.21 43
2597.33 49
2597.44 56
2597.56 63
2597.68 68
2597.79 71
2597.91 71
2598.03 69
2598.14 64
2598.26 58
2598.38 52
2598.49 46
2598.61 42
2598.73 39
2598.84 38
2598.96 37
2599.08 37
2599.19 37
2599.31 36
2599.43 33
2599.54 28
2599.66 21
2599.78 12
2599.89 1
2600.01 0
2600.13 0
2600.24 0
2600.36 0
2600.48 0
2600.59 0
2600.71 0
2600.83 7
2600.94 13
2601.06 17
2601.18 19
2601.29 19
2601.41 20
2601.53 22
2601.64 26
2601.76 31
2601.88 36
2601.99 40
2602.11 41
2602.23 40
2602.34 35
2602.46 29
2602.58 22
2602.69 16
2602.81 13
2602.93 13
2603.05 18
2603.16 25
2603.28 34
2603.40 44
2603.51 51
2603.63 57
2603.75 61
2603.86 63
2603.98 65
2604.10 66
2604.21 66
2604.33 65
2604.45 62
2604.56 56
2604.68 50
2604.80 43
2604.91 38
2605.03 35
2605.15 35
2605.26 38
2605.38 43
2605.50 49
2605.61 54
2605.73 58
2605.85 58
2605.97 57
2606.08 54
2606.20 51
2606.32 49
2606.43 48
2606.55 49
2606.67 50
2606.78 52
2606.90 51
2607.02 48
2607.13 41
2607.25 32
2607.37 22
2607.48 11
2607.60 2
2607.72 0
2607.84 0
2607.95 0
2608.07 0
2608.19 5
2608.30 12
2608.42 20
2608.54 26
2608.65 30
2608.77 32
2608.89 29
2609.00 23
2609.12 14
2609.24 3
2609.35 0
2609.47 0
2609.59 0
2609.71 0
2609.82 0
2609.94 5
2610.06 16
2610.17 24
2610.29 27
2610.41 23
2610.52 15
2610.64 4
2610.76 0
2610.88 0
2610.99 0
2611.11 0
2611.23 0
2611.34 0
2611.46 3
2611.58 14
2611.69 26
2611.81 37
2611.93 47
2612.04 56
2612.16 64
2612.28 71
2612.40 77
2612.51 81
2612.63 83
2612.75 83
2612.86 82
2612.98 78
2613.10 73
2613.21 67
2613.33 61
2613.45 55
2613.57 49
2613.68 44
2613.80 40
2613.92 37
2614.03 35
2614.15 34
2614.27 34
2614.39 34
2614.50 36
2614.62 39
2614.74 44
2614.85 51
2614.97 60
2615.09 69
2615.20 77
2615.32 84
2615.44 89
2615.56 94
2615.67 99
2615.79 107
2615.91 118
2616.02 134
2616.14 153
2616.26 173
2616.38 189
2616.49 199
2616.61 202
2616.73 198
2616.84 188
2616.96 175
2617.08 161
2617.19 151
2617.31 145
2617.43 142
2617.55 143
2617.66 146
2617.78 151
2617.90 155
2618.01 159
2618.13 161
2618.25 162
2618.37 162
2618.48 160
2618.60 156
2618.72 150
2618.83 141
2618.95 130
2619.07 117
2619.19 101
2619.30 83
2619.42 66
2619.54 50
2619.65 39
2619.77 34
2619.89 35
2620.01 43
2620.12 56
2620.24 70
2620.36 84
2620.47 94
2620.59 100
2620.71 101
2620.83 99
2620.94 93
2621.06 88
2621.18 82
2621.29 78
2621.41 73
2621.53 68
2621.65 62
2621.76 55
2621.88 47
2622.00 40
2622.12 34
2622.23 30
2622.35 30
2622.47 34
2622.58 40
2622.70 47
2622.82 56
2622.94 64
2623.05 72
2623.17 79
2623.29 84
2623.40 87
2623.52 88
2623.64 86
2623.76 82
2623.87 76
2623.99 68
2624.11 59
2624.23 50
2624.34 42
2624.46 37
2624.58 33
2624.69 33
2624.81 34
2624.93 36
2625.05 39
2625.16 41
2625.28 43
2625.40 46
2625.52 50
2625.63 55
2625.75 63
2625.87 71
2625.98 80
2626.10 89
2626.22 97
2626.34 103
2626.45 106
2626.57 107
2626.69 105
2626.81 100
2626.92 94
2627.04 86
2627.16 78
2627.27 71
2627.39 66
2627.51 64
2627.63 62
2627.74 62
2627.86 63
2627.98 63
2628.10 64
2628.21 65
2628.33 68
2628.45 72
2628.57 76
2628.68 81
2628.80 84
2628.92 85
2629.03 84
2629.15 79
2629.27 74
2629.39 67
2629.50 63
2629.62 60
2629.74 61
2629.86 66
2629.97 72
2630.09 80
2630.21 88
2630.33 95
2630.44 99
2630.56 100
2630.68 99
2630.80 95
2630.91 88
2631.03 78
2631.15 67
2631.27 56
2631.38 45
2631.50 37
2631.62 33
2631.73 32
2631.85 34
2631.97 39
2632.09 46
2632.20 51
2632.32 55
2632.44 57
2632.56 56
2632.67 55
2632.79 53
2632.91 51
2633.03 50
2633.14 50
2633.26 49
2633.38 47
2633.50 43
2633.61 37
2633.73 31
2633.85 23
2633.97 17
2634.08 11
2634.20 7
2634.32 5
2634.44 4
2634.55 5
2634.67 5
2634.79 7
2634.91 8
2635.02 8
2635.14 7
2635.26 5
2635.38 1
2635.49 0
2635.61 0
2635.73 0
2635.85 0
2635.96 0
2636.08 0
2636.20 2
2636.32 9
2636.43 15
2636.55 20
2636.67 23
2636.79 25
2636.90 26
2637.02 27
2637.14 28
2637.26 28
2637.37 26
2637.49 21
2637.61 13
2637.73 2
2637.84 0
2637.96 0
2638.08 0
2638.20 0
2638.31 0
2638.43 0
2638.55 0
2638.67 10
2638.79 28
2638.90 46
2639.02 61
2639.14 72
2639.26 79
2639.37 84
2639.49 86
2639.61 88
2639.73 91
2639.84 94
2639.96 99
2640.08 104
2640.20 110
2640.31 116
2640.43 122
2640.55 126
2640.67 128
2640.78 128
2640.90 126
2641.02 122
2641.14 117
2641.25 113
2641.37 109
2641.49 107
2641.61 106
2641.73 106
2641.84 106
2641.96 107
2642.08 107
2642.20 108
2642.31 109
2642.43 110
2642.55 110
2642.67 110
2642.78 110
2642.90 111
2643.02 113
2643.14 117
2643.26 124
2643.37 133
2643.49 143
2643.61 151
2643.73 156
2643.84 156
2643.96 150
2644.08 139
2644.20 125
2644.31 110
2644.43 95
2644.55 83
2644.67 72
2644.79 64
2644.90 57
2645.02 54
2645.14 52
2645.26 54
2645.37 59
2645.49 68
2645.61 79
2645.73 92
2645.84 105
2645.96 116
2646.08 125
2646.20 129
2646.32 131
2646.43 129
2646.55 124
2646.67 117
2646.79 108
2646.90 97
2647.02 86
2647.14 74
2647.26 63
2647.38 53
2647.49 46
2647.61 43
2647.73 42
2647.85 43
2647.96 45
2648.08 46
2648.20 45
2648.32 43
2648.44 39
2648.55 35
2648.67 33
2648.79 31
2648.91 31
2649.02 31
2649.14 32
2649.26 32
2649.38 31
2649.50 29
2649.61 28
2649.73 28
2649.85 32
2649.97 39
2650.08 50
2650.20 63
2650.32 77
2650.44 89
2650.56 99
2650.67 105
2650.79 107
2650.91 106
2651.03 104
2651.15 100
2651.26 98
2651.38 97
2651.50 98
2651.62 100
2651.73 105
2651.85 109
2651.97 114
2652.09 118
2652.21 121
2652.32 124
2652.44 126
2652.56 128
2652.68 129
2652.80 131
2652.91 131
2653.03 129
2653.15 124
2653.27 116
2653.39 103
2653.50 87
2653.62 68
2653.74 50
2653.86 35
2653.97 26
2654.09 24
2654.21 30
2654.33 43
2654.45 61
2654.56 81
2654.68 99
2654.80 113
2654.92 121
2655.04 124
2655.15 122
2655.27 117
2655.39 110
2655.51 103
2655.63 96
2655.74 89
2655.86 83
2655.98 77
2656.10 71
2656.22 65
2656.33 59
2656.45 53
2656.57 47
2656.69 41
2656.81 35
2656.92 30
2657.04 25
2657.16 22
2657.28 20
2657.40 21
2657.51 24
2657.63 28
2657.75 33
2657.87 39
2657.99 44
2658.10 49
2658.22 52
2658.34 54
2658.46 53
2658.58 50
2658.69 47
2658.81 45
2658.93 45
2659.05 48
2659.17 55
2659.28 65
2659.40 77
2659.52 88
2659.64 99
2659.76 107
2659.87 112
2659.99 116
2660.11 118
2660.23 121
2660.35 122
2660.46 124
2660.58 124
2660.70 123
2660.82 119
2660.94 114
2661.05 106
2661.17 97
2661.29 86
2661.41 75
2661.53 63
2661.65 51
2661.76 39
2661.88 28
2662.00 18
2662.12 10
2662.24 5
2662.35 2
2662.47 3
2662.59 5
2662.71 11
2662.83 18
2662.94 28
2663.06 38
2663.18 49
2663.30 58
2663.42 66
2663.54 70
2663.65 71
2663.77 67
2663.89 59
2664.01 48
2664.13 36
2664.24 24
2664.36 13
2664.48 5
2664.60 0
2664.72 0
2664.83 0
2664.95 0
2665.07 0
2665.19 0
2665.31 0
2665.43 0
2665.54 0
2665.66 0
2665.78 0
2665.90 0
2666.02 5
2666.13 13
2666.25 23
2666.37 34
2666.49 43
2666.61 51
2666.73 57
2666.84 61
2666.96 65
2667.08 70
2667.20 77
2667.32 85
2667.43 94
2667.55 104
2667.67 113
2667.79 118
2667.91 120
2668.03 118
2668.14 113
2668.26 105
2668.38 96
2668.50 88
2668.62 81
2668.74 77
2668.85 75
2668.97 74
2669.09 73
2669.21 71
2669.33 66
2669.44 60
2669.56 52
2669.68 44
2669.80 39
2669.92 36
2670.04 38
2670.15 43
2670.27 50
2670.39 56
2670.51 60
2670.63 61
2670.75 58
2670.86 53
2670.98 49
2671.10 46
2671.22 48
2671.34 54
2671.46 62
2671.57 72
2671.69 82
2671.81 90
2671.93 95
2672.05 98
2672.17 100
2672.28 101
2672.40 104
2672.52 107
2672.64 111
2672.76 115
2672.88 118
2672.99 121
2673.11 121
2673.23 119
2673.35 115
2673.47 109
2673.59 104
2673.70 100
2673.82 98
2673.94 100
2674.06 106
2674.18 114
2674.30 123
2674.41 132
2674.53 138
2674.65 142
2674.77 142
2674.89 138
2675.01 131
2675.12 122
2675.24 111
2675.36 99
2675.48 86
2675.60 73
2675.72 62
2675.84 52
2675.95 44
2676.07 38
2676.19 35
2676.31 35
2676.43 38
2676.55 43
2676.66 50
2676.78 58
2676.90 66
2677.02 74
2677.14 81
2677.26 88
2677.37 94
2677.49 100
2677.61 106
2677.73 112
2677.85 117
2677.97 121
2678.09 123
2678.20 125
2678.32 126
2678.44 128
2678.56 130
2678.68 134
2678.80 141
2678.91 148
2679.03 157
2679.15 166
2679.27 173
2679.39 179
2679.51 181
2679.63 181
2679.74 179
2679.86 177
2679.98 174
2680.10 173
2680.22 173
2680.34 174
2680.45 175
2680.57 174
2680.69 171
2680.81 164
2680.93 154
2681.05 142
2681.17 128
2681.28 115
2681.40 102
2681.52 91
2681.64 81
2681.76 71
2681.88 63
2682.00 56
2682.11 52
2682.23 52
2682.35 55
2682.47 62
2682.59 72
2682.71 83
2682.83 92
2682.94 100
2683.06 104
2683.18 105
2683.30 104
2683.42 102
2683.54 99
2683.66 96
2683.77 91
2683.89 84
2684.01 75
2684.13 65
2684.25 54
2684.37 44
2684.49 36
2684.60 31
2684.72 27
2684.84 26
2684.96 24
2685.08 20
2685.20 15
2685.32 9
2685.43 3
2685.55 0
2685.67 0
2685.79 0
2685.91 0
2686.03 3
2686.15 11
2686.26 20
2686.38 29
2686.50 37
2686.62 44
2686.74 48
2686.86 51
2686.98 52
2687.10 52
2687.21 53
2687.33 55
2687.45 59
2687.57 65
2687.69 74
2687.81 84
2687.93 94
2688.04 103
2688.16 111
2688.28 115
2688.40 115
2688.52 112
2688.64 104
2688.76 93
2688.88 78
2688.99 62
2689.11 44
2689.23 27
2689.35 11
2689.47 0
2689.59 0
2689.71 0
2689.83 0
2689.94 0
2690.06 0
2690.18 0
2690.30 0
2690.42 8
2690.54 16
2690.66 20
2690.78 21
2690.89 19
2691.01 15
2691.13 11
2691.25 9
2691.37 9
2691.49 12
2691.61 17
2691.73 22
2691.84 26
2691.96 29
2692.08 29
2692.20 28
2692.32 28
2692.44 29
2692.56 33
2692.68 41
2692.79 52
2692.91 63
2693.03 73
2693.15 81
2693.27 85
2693.39 86
2693.51 82
2693.63 77
2693.74 69
2693.86 62
2693.98 55
2694.10 48
2694.22 43
2694.34 39
2694.46 37
2694.58 35
2694.69 36
2694.81 37
2694.93 38
2695.05 40
2695.17 41
2695.29 41
2695.41 39
2695.53 35
2695.65 31
2695.76 27
2695.88 25
2696.00 26
2696.12 31
2696.24 42
2696.36 56
2696.48 74
2696.60 91
2696.72 105
2696.83 114
2696.95 116
2697.07 109
2697.19 96
2697.31 78
2697.43 59
2697.55 41
2697.67 27
2697.79 19
2697.90 15
2698.02 16
2698.14 20
2698.26 25
2698.38 30
2698.50 35
2698.62 39
2698.74 42
2698.86 43
2698.97 43
2699.09 42
2699.21 39
2699.33 35
2699.45 30
2699.57 23
2699.69 14
2699.81 4
2699.93 0
2700.04 0
2700.16 0
2700.28 0
2700.40 0
2700.52 0
2700.64 0
2700.76 0
2700.88 20
2701.00 40
2701.12 57
2701.23 69
2701.35 76
2701.47 79
2701.59 78
2701.71 76
2701.83 73
2701.95 71
2702.07 69
2702.19 68
2702.30 66
2702.42 63
2702.54 60
2702.66 55
2702.78 50
2702.90 44
2703.02 38
2703.14 32
2703.26 27
2703.38 24
2703.49 23
2703.61 26
2703.73 31
2703.85 39
2703.97 48
2704.09 57
2704.21 65
2704.33 71
2704.45 76
2704.57 80
2704.69 83
2704.80 87
2704.92 91
2705.04 96
2705.16 103
2705.28 112
2705.40 122
2705.52 133
2705.64 142
2705.76 149
2705.88 150
2705.99 144
2706.11 132
2706.23 114
2706.35 94
2706.47 75
2706.59 60
2706.71 51
2706.83 46
2706.95 46
2707.07 48
2707.19 50
2707.30 52
2707.42 53
2707.54 54
2707.66 56
2707.78 58
2707.90 60
2708.02 62
2708.14 62
2708.26 59
2708.38 55
2708.50 49
2708.62 43
2708.73 38
2708.85 35
2708.97 34
2709.09 34
2709.21 35
2709.33 34
2709.45 31
2709.57 27
2709.69 20
2709.81 13
2709.93 7
2710.04 3
2710.16 2
2710.28 6
2710.40 13
2710.52 22
2710.64 32
2710.76 40
2710.88 47
2711.00 51
2711.12 54
2711.24 56
2711.36 57
2711.48 58
2711.59 60
2711.71 61
2711.83 62
2711.95 63
2712.07 62
2712.19 61
2712.31 60
2712.43 59
2712.55 59
2712.67 60
2712.79 62
2712.91 65
2713.02 68
2713.14 71
2713.26 74
2713.38 76
2713.50 76
2713.62 77
2713.74 77
2713.86 77
2713.98 78
2714.10 79
2714.22 80
2714.34 81
2714.46 81
2714.58 82
2714.69 83
2714.81 85
2714.93 89
2715.05 94
2715.17 100
2715.29 106
2715.41 110
2715.53 112
2715.65 112
2715.77 111
2715.89 110
2716.01 111
2716.13 113
2716.24 117
2716.36 121
2716.48 125
2716.60 125
2716.72 123
2716.84 118
2716.96 110
2717.08 103
2717.20 96
2717.32 92
2717.44 90
2717.56 91
2717.68 94
2717.80 99
2717.92 103
2718.03 107
2718.15 109
2718.27 109
2718.39 107
2718.51 101
2718.63 93
2718.75 82
2718.87 71
2718.99 60
2719.11 51
2719.23 45
2719.35 42
2719.47 40
2719.59 40
2719.71 38
2719.83 35
2719.94 30
2720.06 24
2720.18 18
2720.30 13
2720.42 9
2720.54 8
2720.66 10
2720.78 13
2720.90 18
2721.02 23
2721.14 27
2721.26 31
2721.38 35
2721.50 38
2721.62 43
2721.74 48
2721.85 54
2721.97 60
2722.09 65
2722.21 68
2722.33 67
2722.45 64
2722.57 58
2722.69 51
2722.81 43
2722.93 36
2723.05 29
2723.17 24
2723.29 19
2723.41 14
2723.53 7
2723.65 0
2723.77 0
2723.89 0
2724.00 0
2724.12 0
2724.24 0
2724.36 0
2724.48 0
2724.60 4
2724.72 21
2724.84 42
2724.96 64
2725.08 88
2725.20 110
2725.32 129
2725.44 142
2725.56 150
2725.68 152
2725.80 148
2725.92 141
2726.04 133
2726.16 125
2726.28 117
2726.39 109
2726.51 101
2726.63 91
2726.75 80
2726.87 68
2726.99 57
2727.11 50
2727.23 47
2727.35 51
2727.47 62
2727.59 79
2727.71 99
2727.83 120
2727.95 141
2728.07 157
2728.19 169
2728.31 176
2728.43 180
2728.55 182
2728.67 184
2728.79 188
2728.91 193
2729.03 201
2729.14 211
2729.26 221
2729.38 231
2729.50 241
2729.62 250
2729.74 257
2729.86 263
2729.98 267
2730.10 271
2730.22 276
2730.34 281
2730.46 288
2730.58 298
2730.70 309
2730.82 319
2730.94 328
2731.06 331
2731.18 327
2731.30 314
2731.42 295
2731.54 270
2731.66 242
2731.78 216
2731.90 194
2732.02 178
2732.14 169
2732.25 167
2732.37 171
2732.49 177
2732.61 186
2732.73 195
2732.85 204
2732.97 213
2733.09 222
2733.21 232
2733.33 243
2733.45 253
2733.57 261
2733.69 267
2733.81 270
2733.93 269
2734.05 265
2734.17 258
2734.29 250
2734.41 243
2734.53 236
2734.65 232
2734.77 231
2734.89 233
2735.01 239
2735.13 248
2735.25 259
2735.37 271
2735.49 284
2735.61 296
2735.73 307
2735.85 317
2735.97 325
2736.08 331
2736.20 335
2736.32 337
2736.44 335
2736.56 332
2736.68 325
2736.80 316
2736.92 306
2737.04 294
2737.16 281
2737.28 268
2737.40 254
2737.52 239
2737.64 224
2737.76 210
2737.88 198
2738.00 189
2738.12 183
2738.24 180
2738.36 178
2738.48 177
2738.60 176
2738.72 174
2738.84 170
2738.96 167
2739.08 162
2739.20 159
2739.32 155
2739.44 152
2739.56 150
2739.68 149
2739.80 148
2739.92 147
2740.04 146
2740.16 145
2740.28 143
2740.40 141
2740.52 139
2740.64 137
2740.76 135
2740.88 133
2741.00 131
2741.12 129
2741.24 126
2741.36 123
2741.48 119
2741.60 115
2741.72 110
2741.84 107
2741.96 104
2742.07 103
2742.19 104
2742.31 107
2742.43 111
2742.55 115
2742.67 118
2742.79 120
2742.91 118
2743.03 113
2743.15 107
2743.27 100
2743.39 93
2743.51 90
2743.63 88
2743.75 90
2743.87 92
2743.99 94
2744.11 95
2744.23 93
2744.35 90
2744.47 85
2744.59 81
2744.71 80
2744.83 81
2744.95 87
2745.07 95
2745.19 104
2745.31 112
2745.43 119
2745.55 121
2745.67 119
2745.79 114
2745.91 106
2746.03 96
2746.15 88
2746.27 81
2746.39 76
2746.51 74
2746.63 73
2746.75 73
2746.87 72
2746.99 71
2747.11 68
2747.23 65
2747.35 63
2747.47 61
2747.59 61
2747.71 62
2747.83 62
2747.95 61
2748.07 57
2748.19 50
2748.31 39
2748.43 25
2748.55 12
2748.67 1
2748.79 0
2748.91 0
2749.03 0
2749.15 2
2749.27 10
2749.39 17
2749.51 19
2749.63 18
2749.75 12
2749.87 3
2749.99 0
2750.11 0
2750.23 0
2750.35 0
2750.47 0
2750.59 0
2750.71 1
2750.83 10
2750.95 19
2751.07 28
2751.19 39
2751.31 50
2751.43 61
2751.55 72
2751.67 81
2751.79 88
2751.91 91
2752.03 91
2752.15 88
2752.27 83
2752.39 78
2752.51 73
2752.63 69
2752.75 66
2752.87 64
2752.99 62
2753.11 59
2753.23 56
2753.35 53
2753.47 50
2753.59 48
2753.71 46
2753.83 47
2753.95 49
2754.07 54
2754.19 63
2754.31 75
2754.44 91
2754.56 109
2754.68 128
2754.80 145
2754.92 158
2755.04 163
2755.16 162
2755.28 153
2755.40 139
2755.52 122
2755.64 106
2755.76 94
2755.88 87
2756.00 86
2756.12 90
2756.24 98
2756.36 109
2756.48 121
2756.60 132
2756.72 140
2756.84 146
2756.96 151
2757.08 153
2757.20 155
2757.32 155
2757.44 154
2757.56 152
2757.68 147
2757.80 140
2757.92 132
2758.04 122
2758.16 114
2758.28 108
2758.40 106
2758.52 106
2758.64 109
2758.76 112
2758.88 115
2759.00 117
2759.12 117
2759.24 115
2759.36 113
2759.48 111
2759.60 109
2759.72 107
2759.84 104
2759.96 100
2760.08 94
2760.20 89
2760.33 85
2760.45 82
2760.57 81
2760.69 80
2760.81 80
2760.93 80
2761.05 78
2761.17 74
2761.29 69
2761.41 65
2761.53 61
2761.65 58
2761.77 56
2761.89 55
2762.01 55
2762.13 57
2762.25 61
2762.37 68
2762.49 79
2762.61 94
2762.73 111
2762.85 129
2762.97 145
2763.09 157
2763.21 164
2763.33 164
2763.45 160
2763.57 152
2763.69 143
2763.81 135
2763.93 129
2764.05 127
2764.17 126
2764.30 127
2764.42 127
2764.54 126
2764.66 122
2764.78 117
2764.90 112
2765.02 108
2765.14 106
2765.26 105
2765.38 106
2765.50 108
2765.62 109
2765.74 109
2765.86 109
2765.98 109
2766.10 111
2766.22 115
2766.34 120
2766.46 125
2766.58 130
2766.70 133
2766.82 135
2766.94 137
2767.06 140
2767.18 145
2767.30 153
2767.43 161
2767.55 169
2767.67 174
2767.79 175
2767.91 169
2768.03 158
2768.15 144
2768.27 129
2768.39 114
2768.51 103
2768.63 96
2768.75 94
2768.87 96
2768.99 101
2769.11 108
2769.23 114
2769.35 118
2769.47 119
2769.59 117
2769.71 112
2769.83 104
2769.95 96
2770.08 88
2770.20 83
2770.32 80
2770.44 78
2770.56 79
2770.68 79
2770.80 80
2770.92 81
2771.04 82
2771.16 85
2771.28 88
2771.40 92
2771.52 96
2771.64 99
2771.76 101
2771.88 101
2772.00 100
2772.12 99
2772.24 99
2772.36 99
2772.49 98
2772.61 95
2772.73 90
2772.85 82
2772.97 73
2773.09 64
2773.21 56
2773.33 51
2773.45 50
2773.57 51
2773.69 55
2773.81 59
2773.93 62
2774.05 63
2774.17 61
2774.29 58
2774.41 55
2774.53 54
2774.66 56
2774.78 63
2774.90 74
2775.02 89
2775.14 106
2775.26 123
2775.38 140
2775.50 155
2775.62 168
2775.74 178
2775.86 187
2775.98 196
2776.10 203
2776.22 209
2776.34 214
2776.46 217
2776.58 216
2776.71 213
2776.83 208
2776.95 202
2777.07 195
2777.19 188
2777.31 183
2777.43 178
2777.55 175
2777.67 172
2777.79 170
2777.91 169
2778.03 168
2778.15 169
2778.27 172
2778.39 176
2778.52 181
2778.64 187
2778.76 194
2778.88 200
2779.00 207
2779.12 213
2779.24 219
2779.36 224
2779.48 228
2779.60 232
2779.72 235
2779.84 237
2779.96 241
2780.08 246
2780.20 254
2780.33 264
2780.45 276
2780.57 289
2780.69 301
2780.81 310
2780.93 314
2781.05 314
2781.17 310
2781.29 302
2781.41 294
2781.53 286
2781.65 281
2781.77 279
2781.89 282
2782.02 286
2782.14 289
2782.26 290
2782.38 285
2782.50 276
2782.62 261
2782.74 244
2782.86 225
2782.98 208
2783.10 193
2783.22 181
2783.34 172
2783.46 164
2783.59 158
2783.71 153
2783.83 148
2783.95 145
2784.07 142
2784.19 140
2784.31 139
2784.43 139
2784.55 138
2784.67 137
2784.79 137
2784.91 136
2785.03 137
2785.16 139
2785.28 144
2785.40 149
2785.52 155
2785.64 161
2785.76 164
2785.88 165
2786.00 164
2786.12 161
2786.24 157
2786.36 152
2786.48 147
2786.61 142
2786.73 137
2786.85 131
2786.97 125
2787.09 119
2787.21 114
2787.33 108
2787.45 103
2787.57 97
2787.69 92
2787.81 87
2787.93 81
2788.06 75
2788.18 68
2788.30 61
2788.42 55
2788.54 50
2788.66 47
2788.78 46
2788.90 49
2789.02 54
2789.14 60
2789.26 66
2789.39 71
2789.51 74
2789.63 74
2789.75 71
2789.87 68
2789.99 66
2790.11 64
2790.23 65
2790.35 67
2790.47 70
2790.59 74
2790.72 79
2790.84 84
2790.96 89
2791.08 93
2791.20 97
2791.32 100
2791.44 100
2791.56 98
2791.68 93
2791.80 87
2791.92 81
2792.05 77
2792.17 78
2792.29 84
2792.41 95
2792.53 110
2792.65 127
2792.77 142
2792.89 154
2793.01 161
2793.13 163
2793.26 160
2793.38 155
2793.50 149
2793.62 145
2793.74 142
2793.86 141
2793.98 141
2794.10 139
2794.22 137
2794.34 133
2794.47 128
2794.59 124
2794.71 120
2794.83 118
2794.95 116
2795.07 113
2795.19 108
2795.31 100
2795.43 89
2795.55 77
2795.68 67
2795.80 61
2795.92 59
2796.04 63
2796.16 72
2796.28 84
2796.40 97
2796.52 109
2796.64 120
2796.77 129
2796.89 138
2797.01 145
2797.13 150
2797.25 155
2797.37 156
2797.49 155
2797.61 151
2797.73 143
2797.85 134
2797.98 124
2798.10 115
2798.22 107
2798.34 102
2798.46 100
2798.58 99
2798.70 100
2798.82 102
2798.94 104
2799.07 107
2799.19 108
2799.31 108
2799.43 104
2799.55 97
2799.67 86
2799.79 73
2799.91 59
2800.03 44
2800.16 30
2800.28 17
2800.40 7
2800.52 0
2800.64 0
2800.76 0
2800.88 0
2801.00 0
2801.13 0
2801.25 0
2801.37 0
2801.49 1
2801.61 5
2801.73 7
2801.85 10
2801.97 13
2802.09 17
2802.22 23
2802.34 31
2802.46 40
2802.58 48
2802.70 54
2802.82 57
2802.94 57
2803.06 54
2803.19 51
2803.31 47
2803.43 45
2803.55 44
2803.67 46
2803.79 49
2803.91 52
2804.03 55
2804.15 57
2804.28 59
2804.40 61
2804.52 63
2804.64 65
2804.76 69
2804.88 73
2805.00 77
2805.12 81
2805.25 84
2805.37 85
2805.49 85
2805.61 84
2805.73 82
2805.85 78
2805.97 75
2806.09 72
2806.22 69
2806.34 67
2806.46 66
2806.58 66
2806.70 67
2806.82 68
2806.94 72
2807.06 77
2807.19 83
2807.31 91
2807.43 100
2807.55 109
2807.67 117
2807.79 123
2807.91 127
2808.04 128
2808.16 126
2808.28 121
2808.40 114
2808.52 105
2808.64 96
2808.76 86
2808.88 77
2809.01 71
2809.13 68
2809.25 67
2809.37 70
2809.49 74
2809.61 79
2809.73 84
2809.86 89
2809.98 94
2810.10 99
2810.22 104
2810.34 110
2810.46 119
2810.58 131
2810.70 146
2810.83 164
2810.95 184
2811.07 204
2811.19 221
2811.31 233
2811.43 239
2811.55 238
2811.68 232
2811.80 222
2811.92 211
2812.04 203
2812.16 198
2812.28 197
2812.40 201
2812.53 208
2812.65 216
2812.77 224
2812.89 231
2813.01 237
2813.13 241
2813.25 244
2813.38 246
2813.50 247
2813.62 247
2813.74 246
2813.86 243
2813.98 238
2814.10 231
2814.23 221
2814.35 210
2814.47 198
2814.59 185
2814.71 173
2814.83 162
2814.95 153
2815.08 145
2815.20 139
2815.32 134
2815.44 130
2815.56 125
2815.68 120
2815.80 112
2815.93 103
2816.05 93
2816.17 83
2816.29 73
2816.41 66
2816.53 61
2816.65 60
2816.78 62
2816.90 68
2817.02 75
2817.14 83
2817.26 92
2817.38 102
2817.50 111
2817.63 121
2817.75 130
2817.87 139
2817.99 146
2818.11 150
2818.23 150
2818.36 145
2818.48 134
2818.60 120
2818.72 103
2818.84 85
2818.96 68
2819.08 53
2819.21 43
2819.33 36
2819.45 32
2819.57 31
2819.69 32
2819.81 34
2819.94 39
2820.06 45
2820.18 54
2820.30 65
2820.42 76
2820.54 89
2820.67 101
2820.79 111
2820.91 121
2821.03 129
2821.15 135
2821.27 140
2821.39 143
2821.52 144
2821.64 142
2821.76 139
2821.88 134
2822.00 129
2822.12 123
2822.25 118
2822.37 112
2822.49 105
2822.61 97
2822.73 89
2822.85 80
2822.98 74
2823.10 71
2823.22 73
2823.34 79
2823.46 87
2823.58 96
2823.71 102
2823.83 103
2823.95 100
2824.07 92
2824.19 80
2824.31 68
2824.44 58
2824.56 51
2824.68 50
2824.80 53
2824.92 62
2825.04 74
2825.17 90
2825.29 106
2825.41 123
2825.53 140
2825.65 155
2825.77 169
2825.90 179
2826.02 186
2826.14 189
2826.26 187
2826.38 181
2826.50 172
2826.63 161
2826.75 149
2826.87 138
2826.99 129
2827.11 121
2827.23 114
2827.36 109
2827.48 103
2827.60 97
2827.72 92
2827.84 87
2827.96 84
2828.09 82
2828.21 82
2828.33 82
2828.45 83
2828.57 82
2828.69 79
2828.82 74
2828.94 67
2829.06 59
2829.18 52
2829.30 47
2829.43 46
2829.55 48
2829.67 53
2829.79 59
2829.91 64
2830.03 68
2830.16 70
2830.28 71
2830.40 72
2830.52 74
2830.64 78
2830.76 85
2830.89 94
2831.01 104
2831.13 114
2831.25 122
2831.37 128
2831.50 132
2831.62 133
2831.74 132
2831.86 131
2831.98 129
2832.10 129
2832.23 131
2832.35 137
2832.47 146
2832.59 158
2832.71 173
2832.84 190
2832.96 208
2833.08 223
2833.20 236
2833.32 245
2833.45 250
2833.57 251
2833.69 248
2833.81 242
2833.93 235
2834.05 228
2834.18 221
2834.30 214
2834.42 207
2834.54 201
2834.66 194
2834.79 184
2834.91 173
2835.03 159
2835.15 143
2835.27 128
2835.40 113
2835.52 101
2835.64 93
2835.76 89
2835.88 89
2836.00 93
2836.13 99
2836.25 107
2836.37 116
2836.49 124
2836.61 131
2836.74 135
2836.86 136
2836.98 134
2837.10 129
2837.22 122
2837.35 114
2837.47 108
2837.59 103
2837.71 100
2837.83 98
2837.96 97
2838.08 96
2838.20 96
2838.32 95
2838.44 95
2838.57 94
2838.69 93
2838.81 92
2838.93 88
2839.05 83
2839.18 74
2839.30 63
2839.42 50
2839.54 37
2839.66 25
2839.79 15
2839.91 9
2840.03 7
2840.15 9
2840.27 13
2840.40 18
2840.52 23
2840.64 27
2840.76 30
2840.88 32
2841.01 33
2841.13 33
2841.25 32
2841.37 29
2841.49 24
2841.62 17
2841.74 9
2841.86 1
2841.98 0
2842.10 0
2842.23 0
2842.35 0
2842.47 0
2842.59 0
2842.71 0
2842.84 0
2842.96 6
2843.08 17
2843.20 28
2843.32 39
2843.45 49
2843.57 56
2843.69 60
2843.81 60
2843.93 56
2844.06 50
2844.18 43
2844.30 35
2844.42 29
2844.54 25
2844.67 24
2844.79 25
2844.91 30
2845.03 36
2845.16 42
2845.28 50
2845.40 57
2845.52 65
2845.64 73
2845.77 83
2845.89 93
2846.01 104
2846.13 115
2846.25 125
2846.38 134
2846.50 141
2846.62 147
2846.74 150
2846.86 152
2846.99 152
2847.11 150
2847.23 147
2847.35 143
2847.48 136
2847.60 129
2847.72 122
2847.84 115
2847.96 109
2848.09 105
2848.21 101
2848.33 100
2848.45 100
2848.58 102
2848.70 106
2848.82 112
2848.94 122
2849.06 134
2849.19 148
2849.31 162
2849.43 177
2849.55 191
2849.67 202
2849.80 211
2849.92 218
2850.04 222
2850.16 223
2850.29 221
2850.41 218
2850.53 213
2850.65 208
2850.77 203
2850.90 199
2851.02 195
2851.14 192
2851.26 189
2851.39 186
2851.51 183
2851.63 179
2851.75 177
2851.87 174
2852.00 173
2852.12 174
2852.24 175
2852.36 177
2852.49 180
2852.61 182
2852.73 182
2852.85 180
2852.98 174
2853.10 165
2853.22 153
2853.34 138
2853.46 121
2853.59 103
2853.71 86
2853.83 70
2853.95 56
2854.08 46
2854.20 39
2854.32 36
2854.44 35
2854.57 36
2854.69 39
2854.81 41
2854.93 43
2855.05 44
2855.18 45
2855.30 46
2855.42 48
2855.54 51
2855.67 56
2855.79 61
2855.91 65
2856.03 69
2856.16 72
2856.28 73
2856.40 74
2856.52 77
2856.64 81
2856.77 87
2856.89 95
2857.01 103
2857.13 110
2857.26 116
2857.38 120
2857.50 121
2857.62 120
2857.75 118
2857.87 116
2857.99 113
2858.11 110
2858.24 106
2858.36 101
2858.48 96
2858.60 90
2858.73 82
2858.85 72
2858.97 62
2859.09 50
2859.21 37
2859.34 24
2859.46 10
2859.58 0
2859.70 0
2859.83 0
2859.95 0
2860.07 0
2860.19 0
2860.32 0
2860.44 0
2860.56 0
2860.68 7
2860.81 14
2860.93 22
2861.05 30
2861.17 39
2861.30 47
2861.42 53
2861.54 57
2861.66 58
2861.79 55
2861.91 49
2862.03 42
2862.15 36
2862.28 33
2862.40 33
2862.52 38
2862.64 45
2862.77 54
2862.89 62
2863.01 68
2863.13 70
2863.26 69
2863.38 66
2863.50 61
2863.62 56
2863.75 52
2863.87 52
2863.99 53
2864.11 57
2864.24 61
2864.36 64
2864.48 66
2864.60 65
2864.73 62
2864.85 58
2864.97 54
2865.09 52
2865.22 52
2865.34 55
2865.46 59
2865.58 66
2865.71 72
2865.83 79
2865.95 85
2866.07 91
2866.20 97
2866.32 104
2866.44 112
2866.56 120
2866.69 128
2866.81 134
2866.93 136
2867.05 135
2867.18 130
2867.30 123
2867.42 113
2867.54 104
2867.67 95
2867.79 88
2867.91 85
2868.03 83
2868.16 85
2868.28 88
2868.40 91
2868.53 96
2868.65 100
2868.77 103
2868.89 107
2869.02 112
2869.14 117
2869.26 123
2869.38 128
2869.51 132
2869.63 134
2869.75 133
2869.87 129
2870.00 123
2870.12 116
2870.24 107
2870.36 98
2870.49 88
2870.61 78
2870.73 68
2870.86 60
2870.98 55
2871.10 53
2871.22 54
2871.35 56
2871.47 58
2871.59 57
2871.71 54
2871.84 46
2871.96 37
2872.08 27
2872.20 18
2872.33 11
2872.45 6
2872.57 4
2872.70 3
2872.82 3
2872.94 2
2873.06 0
2873.19 0
2873.31 0
2873.43 0
2873.55 0
2873.68 0
2873.80 0
2873.92 5
2874.05 12
2874.17 19
2874.29 25
2874.41 28
2874.54 29
2874.66 28
2874.78 26
2874.90 26
2875.03 29
2875.15 36
2875.27 47
2875.40 62
2875.52 79
2875.64 95
2875.76 110
2875.89 121
2876.01 128
2876.13 131
2876.25 131
2876.38 127
2876.50 121
2876.62 113
2876.75 104
2876.87 96
2876.99 88
2877.11 82
2877.24 78
2877.36 74
2877.48 70
2877.61 65
2877.73 59
2877.85 52
2877.97 45
2878.10 38
2878.22 34
2878.34 33
2878.47 34
2878.59 38
2878.71 41
2878.83 43
2878.96 43
2879.08 38
2879.20 31
2879.32 21
2879.45 10
2879.57 1
2879.69 0
2879.82 0
2879.94 0
2880.06 0
2880.18 0
2880.31 0
2880.43 0
2880.55 2
2880.68 3
2880.80 4
2880.92 5
2881.04 8
2881.17 13
2881.29 19
2881.41 27
2881.54 35
2881.66 42
2881.78 49
2881.91 54
2882.03 58
2882.15 62
2882.27 66
2882.40 71
2882.52 76
2882.64 81
2882.77 86
2882.89 89
2883.01 89
2883.13 86
2883.26 80
2883.38 71
2883.50 61
2883.63 51
2883.75 43
2883.87 37
2883.99 36
2884.12 39
2884.24 45
2884.36 52
2884.49 60
2884.61 68
2884.73 76
2884.86 82
2884.98 87
2885.10 91
2885.22 93
2885.35 93
2885.47 90
2885.59 85
2885.72 77
2885.84 69
2885.96 62
2886.09 57
2886.21 56
2886.33 58
2886.45 63
2886.58 69
2886.70 74
2886.82 78
2886.95 80
2887.07 79
2887.19 78
2887.31 77
2887.44 78
2887.56 82
2887.68 89
2887.81 98
2887.93 106
2888.05 111
2888.18 111
2888.30 105
2888.42 94
2888.55 79
2888.67 64
2888.79 51
2888.91 42
2889.04 39
2889.16 40
2889.28 45
2889.41 52
2889.53 60
2889.65 68
2889.78 75
2889.90 80
2890.02 84
2890.14 85
2890.27 83
2890.39 78
2890.51 72
2890.64 65
2890.76 60
2890.88 56
2891.01 56
2891.13 58
2891.25 62
2891.38 67
2891.50 71
2891.62 75
2891.75 79
2891.87 84
2891.99 90
2892.11 98
2892.24 107
2892.36 116
2892.48 125
2892.61 134
2892.73 141
2892.85 146
2892.98 149
2893.10 151
2893.22 150
2893.35 148
2893.47 143
2893.59 136
2893.72 127
2893.84 117
2893.96 108
2894.08 100
2894.21 95
2894.33 92
2894.45 92
2894.58 92
2894.70 93
2894.82 93
2894.95 91
2895.07 88
2895.19 84
2895.32 79
2895.44 74
2895.56 69
2895.69 65
2895.81 62
2895.93 60
2896.06 59
2896.18 59
2896.30 60
2896.42 61
2896.55 63
2896.67 64
2896.79 64
2896.92 63
2897.04 60
2897.16 57
2897.29 54
2897.41 51
2897.53 51
2897.66 54
2897.78 61
2897.90 72
2898.03 85
2898.15 101
2898.27 116
2898.40 130
2898.52 140
2898.64 146
2898.77 148
2898.89 147
2899.01 146
2899.14 145
2899.26 147
2899.38 150
2899.51 155
2899.63 159
2899.75 160
2899.88 157
2900.00 150
2900.12 139
2900.25 127
2900.37 115
2900.49 106
2900.62 101
2900.74 99
2900.86 101
2900.99 106
2901.11 111
2901.23 118
2901.36 125
2901.48 132
2901.60 138
2901.73 144
2901.85 148
2901.97 150
2902.10 150
2902.22 147
2902.34 145
2902.47 143
2902.59 145
2902.71 151
2902.84 162
2902.96 176
2903.08 191
2903.21 207
2903.33 221
2903.45 233
2903.58 242
2903.70 249
2903.82 254
2903.95 257
2904.07 258
2904.19 257
2904.32 254
2904.44 250
2904.56 244
2904.69 237
2904.81 230
2904.93 223
2905.06 217
2905.18 212
2905.30 207
2905.43 203
2905.55 200
2905.67 197
2905.80 194
2905.92 192
2906.04 190
2906.17 190
2906.29 191
2906.41 193
2906.54 196
2906.66 197
2906.78 196
2906.91 192
2907.03 185
2907.15 176
2907.28 165
2907.40 155
2907.52 145
2907.65 137
2907.77 131
2907.89 125
2908.02 120
2908.14 114
2908.26 108
2908.39 100
2908.51 91
2908.63 82
2908.76 72
2908.88 63
2909.01 53
2909.13 44
2909.25 36
2909.38 28
2909.50 23
2909.62 21
2909.75 23
2909.87 29
2909.99 38
2910.12 49
2910.24 62
2910.36 73
2910.49 83
2910.61 90
2910.73 95
2910.86 98
2910.98 100
2911.10 102
2911.23 103
2911.35 102
2911.48 100
2911.60 96
2911.72 88
2911.85 78
2911.97 65
2912.09 51
2912.22 37
2912.34 25
2912.46 15
2912.59 9
2912.71 6
2912.83 7
2912.96 10
2913.08 14
2913.20 18
2913.33 22
2913.45 26
2913.58 31
2913.70 35
2913.82 40
2913.95 45
2914.07 49
2914.19 52
2914.32 52
2914.44 49
2914.56 42
2914.69 33
2914.81 22
2914.94 10
2915.06 0
2915.18 0
2915.31 0
2915.43 0
2915.55 0
2915.68 0
2915.80 0
2915.92 0
2916.05 0
2916.17 5
2916.29 9
2916.42 13
2916.54 16
2916.67 20
2916.79 21
2916.91 21
2917.04 20
2917.16 17
2917.28 13
2917.41 8
2917.53 3
2917.65 0
2917.78 0
2917.90 0
2918.03 0
2918.15 0
2918.27 0
2918.40 4
2918.52 13
2918.64 22
2918.77 32
2918.89 43
2919.02 54
2919.14 65
2919.26 76
2919.39 85
2919.51 91
2919.63 94
2919.76 93
2919.88 88
2920.00 81
2920.13 74
2920.25 67
2920.38 63
2920.50 62
2920.62 64
2920.75 68
2920.87 74
2920.99 79
2921.12 85
2921.24 89
2921.37 92
2921.49 93
2921.61 93
2921.74 92
2921.86 89
2921.98 86
2922.11 82
2922.23 79
2922.36 75
2922.48 71
2922.60 66
2922.73 62
2922.85 56
2922.97 50
2923.10 44
2923.22 36
2923.35 29
2923.47 21
2923.59 13
2923.72 6
2923.84 0
2923.96 0
2924.09 0
2924.21 0
2924.34 0
2924.46 4
2924.58 12
2924.71 22
2924.83 33
2924.96 44
2925.08 53
2925.20 61
2925.33 68
2925.45 71
2925.57 71
2925.70 68
2925.82 61
2925.95 53
2926.07 43
2926.19 33
2926.32 24
2926.44 18
2926.56 14
2926.69 11
2926.81 8
2926.94 5
2927.06 1
2927.18 0
2927.31 0
2927.43 0
2927.56 0
2927.68 0
2927.80 0
2927.93 0
2928.05 1
2928.18 4
2928.30 7
2928.42 9
2928.55 10
2928.67 12
2928.79 14
2928.92 18
2929.04 24
2929.17 31
2929.29 38
2929.41 46
2929.54 53
2929.66 57
2929.79 59
2929.91 57
2930.03 53
2930.16 47
2930.28 40
2930.41 34
2930.53 27
2930.65 20
2930.78 13
2930.90 5
2931.03 0
2931.15 0
2931.27 0
2931.40 0
2931.52 0
2931.64 0
2931.77 0
2931.89 0
2932.02 6
2932.14 19
2932.26 33
2932.39 47
2932.51 60
2932.64 74
2932.76 87
2932.88 99
2933.01 111
2933.13 121
2933.26 128
2933.38 132
2933.50 132
2933.63 129
2933.75 124
2933.88 118
2934.00 112
2934.12 108
2934.25 105
2934.37 103
2934.50 102
2934.62 101
2934.74 101
2934.87 101
2934.99 102
2935.12 105
2935.24 109
2935.36 115
2935.49 122
2935.61 130
2935.74 136
2935.86 140
2935.98 142
2936.11 142
2936.23 139
2936.36 136
2936.48 135
2936.61 136
2936.73 142
2936.85 151
2936.98 161
2937.10 171
2937.23 179
2937.35 181
2937.47 179
2937.60 173
2937.72 165
2937.85 157
2937.97 152
2938.09 148
2938.22 147
2938.34 148
2938.47 150
2938.59 155
2938.71 160
2938.84 168
2938.96 177
2939.09 187
2939.21 197
2939.33 206
2939.46 213
2939.58 218
2939.71 220
2939.83 220
2939.96 218
2940.08 214
2940.20 208
2940.33 200
2940.45 191
2940.58 180
2940.70 169
2940.82 159
2940.95 151
2941.07 147
2941.20 146
2941.32 149
2941.45 155
2941.57 162
2941.69 169
2941.82 176
2941.94 180
2942.07 183
2942.19 184
2942.31 182
2942.44 178
2942.56 172
2942.69 164
2942.81 155
2942.94 146
2943.06 139
2943.18 133
2943.31 131
2943.43 131
2943.56 134
2943.68 137
2943.80 140
2943.93 141
2944.05 140
2944.18 137
2944.30 131
2944.43 124
2944.55 117
2944.67 110
2944.80 104
2944.92 99
2945.05 94
2945.17 90
2945.30 85
2945.42 80
2945.54 75
2945.67 72
2945.79 70
2945.92 69
2946.04 71
2946.17 73
2946.29 77
2946.41 80
2946.54 84
2946.66 88
2946.79 91
2946.91 94
2947.04 98
2947.16 103
2947.28 107
2947.41 111
2947.53 115
2947.66 117
2947.78 117
2947.91 116
2948.03 114
2948.15 112
2948.28 112
2948.40 112
2948.53 115
2948.65 118
2948.78 122
2948.90 127
2949.02 131
2949.15 135
2949.27 137
2949.40 138
2949.52 139
2949.65 138
2949.77 138
2949.89 138
2950.02 139
2950.14 141
2950.27 143
2950.39 147
2950.52 150
2950.64 153
2950.76 155
2950.89 155
2951.01 154
2951.14 153
2951.26 152
2951.39 153
2951.51 155
2951.64 159
2951.76 164
2951.88 168
2952.01 170
2952.13 172
2952.26 173
2952.38 173
2952.51 172
2952.63 170
2952.75 168
2952.88 163
2953.00 157
2953.13 150
2953.25 142
2953.38 135
2953.50 130
2953.63 128
2953.75 129
2953.87 131
2954.00 132
2954.12 133
2954.25 131
2954.37 128
2954.50 122
2954.62 116
2954.75 110
2954.87 105
2954.99 101
2955.12 98
2955.24 95
2955.37 94
2955.49 94
2955.62 97
2955.74 102
2955.87 109
2955.99 119
2956.11 131
2956.24 142
2956.36 151
2956.49 158
2956.61 160
2956.74 159
2956.86 152
2956.99 141
2957.11 128
2957.23 114
2957.36 100
2957.48 88
2957.61 79
2957.73 74
2957.86 73
2957.98 75
2958.11 80
2958.23 87
2958.36 95
2958.48 103
2958.60 109
2958.73 114
2958.85 117
2958.98 117
2959.10 117
2959.23 115
2959.35 114
2959.48 113
2959.60 112
2959.73 112
2959.85 110
2959.97 108
2960.10 105
2960.22 102
2960.35 98
2960.47 95
2960.60 92
2960.72 91
2960.85 89
2960.97 88
2961.10 88
2961.22 88
2961.34 90
2961.47 93
2961.59 98
2961.72 105
2961.84 114
2961.97 122
2962.09 131
2962.22 138
2962.34 144
2962.47 149
2962.59 153
2962.72 154
2962.84 153
2962.96 151
2963.09 147
2963.21 143
2963.34 139
2963.46 136
2963.59 134
2963.71 134
2963.84 133
2963.96 131
2964.09 128
2964.21 122
2964.34 114
2964.46 103
2964.58 90
2964.71 77
2964.83 62
2964.96 48
2965.08 35
2965.21 24
2965.33 15
2965.46 9
2965.58 7
2965.71 6
2965.83 8
2965.96 10
2966.08 11
2966.21 12
2966.33 13
2966.45 13
2966.58 14
2966.70 15
2966.83 17
2966.95 18
2967.08 17
2967.20 15
2967.33 11
2967.45 6
2967.58 1
2967.70 0
2967.83 0
2967.95 0
2968.08 0
2968.20 0
2968.33 2
2968.45 3
2968.57 2
2968.70 1
2968.82 0
2968.95 0
2969.07 0
2969.20 2
2969.32 5
2969.45 8
2969.57 10
2969.70 12
2969.82 13
2969.95 14
2970.07 17
2970.20 21
2970.32 28
2970.45 37
2970.57 45
2970.70 52
2970.82 57
2970.95 59
2971.07 57
2971.19 53
2971.32 47
2971.44 40
2971.57 35
2971.69 31
2971.82 31
2971.94 35
2972.07 42
2972.19 53
2972.32 66
2972.44 80
2972.57 93
2972.69 105
2972.82 115
2972.94 122
2973.07 127
2973.19 129
2973.32 130
2973.44 128
2973.57 124
2973.69 118
2973.82 112
2973.94 104
2974.07 97
2974.19 90
2974.32 85
2974.44 80
2974.57 76
2974.69 72
2974.81 67
2974.94 61
2975.06 54
2975.19 46
2975.31 36
2975.44 26
2975.56 17
2975.69 8
2975.81 1
2975.94 0
2976.06 0
2976.19 0
2976.31 5
2976.44 11
2976.56 17
2976.69 22
2976.81 24
2976.94 23
2977.06 19
2977.19 13
2977.31 6
2977.44 0
2977.56 0
2977.69 0
2977.81 0
2977.94 0
2978.06 1
2978.19 4
2978.31 6
2978.44 5
2978.56 3
2978.69 0
2978.81 0
2978.94 0
2979.06 2
2979.19 8
2979.31 17
2979.44 26
2979.56 35
2979.69 41
2979.81 45
2979.94 45
2980.06 44
2980.19 40
2980.31 37
2980.44 34
2980.56 33
2980.69 34
2980.81 37
2980.94 42
2981.06 48
2981.19 54
2981.31 58
2981.44 59
2981.56 56
2981.69 51
2981.81 42
2981.94 31
2982.06 20
2982.19 9
2982.31 0
2982.44 0
2982.56 0
2982.69 0
2982.81 0
2982.94 0
2983.06 0
2983.19 0
2983.31 0
2983.44 0
2983.56 1
2983.69 10
2983.81 23
2983.94 39
2984.06 57
2984.19 75
2984.31 91
2984.44 104
2984.56 112
2984.69 117
2984.81 120
2984.94 122
2985.06 123
2985.19 125
2985.31 127
2985.44 127
2985.56 127
2985.69 124
2985.81 119
2985.94 112
2986.06 103
2986.19 95
2986.31 88
2986.44 82
2986.56 79
2986.69 77
2986.81 78
2986.94 79
2987.06 81
2987.19 81
2987.31 81
2987.44 79
2987.56 75
2987.69 70
2987.81 64
2987.94 58
2988.07 54
2988.19 52
2988.32 54
2988.44 59
2988.57 68
2988.69 78
2988.82 89
2988.94 99
2989.07 106
2989.19 110
2989.32 111
2989.44 110
2989.57 107
2989.69 103
2989.82 99
2989.94 94
2990.07 88
2990.19 82
2990.32 78
2990.44 77
2990.57 81
2990.69 91
2990.82 106
2990.94 124
2991.07 142
2991.19 157
2991.32 167
2991.45 170
2991.57 167
2991.70 159
2991.82 150
2991.95 141
2992.07 134
2992.20 129
2992.32 125
2992.45 122
2992.57 119
2992.70 115
2992.82 110
2992.95 104
2993.07 97
2993.20 90
2993.32 81
2993.45 71
2993.57 60
2993.70 50
2993.82 43
2993.95 40
2994.08 42
2994.20 48
2994.33 59
2994.45 71
2994.58 83
2994.70 93
2994.83 101
2994.95 105
2995.08 107
2995.20 107
2995.33 107
2995.45 107
2995.58 108
2995.70 108
2995.83 107
2995.95 103
2996.08 97
2996.21 88
2996.33 79
2996.46 69
2996.58 59
2996.71 51
2996.83 44
2996.96 38
2997.08 32
2997.21 26
2997.33 22
2997.46 21
2997.58 23
2997.71 28
2997.83 35
2997.96 44
2998.09 52
2998.21 58
2998.34 60
2998.46 59
2998.59 54
2998.71 48
2998.84 41
2998.96 37
2999.09 35
2999.21 37
2999.34 42
2999.46 49
2999.59 56
2999.71 62
2999.84 67
2999.97 69
3000.09 68
3000.22 66
3000.34 64
3000.47 63
3000.59 63
3000.72 65
3000.84 69
3000.97 71
3001.09 73
3001.22 71
3001.35 66
3001.47 59
3001.60 50
3001.72 42
3001.85 36
3001.97 33
3002.10 33
3002.22 36
3002.35 39
3002.47 42
3002.60 44
3002.73 45
3002.85 47
3002.98 51
3003.10 58
3003.23 69
3003.35 81
3003.48 94
3003.60 104
3003.73 110
3003.85 111
3003.98 108
3004.11 103
3004.23 97
3004.36 93
3004.48 91
3004.61 91
3004.73 91
3004.86 90
3004.98 85
3005.11 76
3005.23 63
3005.36 48
3005.49 33
3005.61 22
3005.74 17
3005.86 21
3005.99 34
3006.11 54
3006.24 77
3006.36 101
3006.49 122
3006.62 137
3006.74 145
3006.87 147
3006.99 145
3007.12 142
3007.24 137
3007.37 134
3007.49 131
3007.62 128
3007.75 124
3007.87 119
3008.00 110
3008.12 100
3008.25 89
3008.37 77
3008.50 66
3008.62 58
3008.75 54
3008.88 53
3009.00 55
3009.13 58
3009.25 62
3009.38 64
3009.50 64
3009.63 61
3009.75 55
3009.88 48
3010.01 41
3010.13 35
3010.26 30
3010.38 28
3010.51 28
3010.63 29
3010.76 32
3010.88 36
3011.01 41
3011.14 45
3011.26 50
3011.39 54
3011.51 59
3011.64 64
3011.76 69
3011.89 73
3012.02 76
3012.14 79
3012.27 80
3012.39 80
3012.52 79
3012.64 76
3012.77 73
3012.90 68
3013.02 62
3013.15 55
3013.27 48
3013.40 41
3013.52 37
3013.65 34
3013.77 35
3013.90 39
3014.03 44
3014.15 51
3014.28 56
3014.40 60
3014.53 61
3014.65 59
3014.78 55
3014.91 50
3015.03 45
3015.16 42
3015.28 39
3015.41 37
3015.53 34
3015.66 31
3015.79 26
3015.91 19
3016.04 12
3016.16 4
3016.29 0
3016.41 0
3016.54 0
3016.67 0
3016.79 0
3016.92 0
3017.04 0
3017.17 0
3017.30 1
3017.42 5
3017.55 9
3017.67 14
3017.80 19
3017.92 25
3018.05 32
3018.18 39
3018.30 46
3018.43 52
3018.55 59
3018.68 65
3018.80 72
3018.93 78
3019.06 84
3019.18 90
3019.31 96
3019.43 101
3019.56 104
3019.68 107
3019.81 109
3019.94 110
3020.06 113
3020.19 117
3020.31 123
3020.44 131
3020.57 139
3020.69 145
3020.82 148
3020.94 147
3021.07 139
3021.19 127
3021.32 110
3021.45 91
3021.57 72
3021.70 56
3021.82 44
3021.95 37
3022.08 35
3022.20 38
3022.33 44
3022.45 52
3022.58 60
3022.71 67
3022.83 72
3022.96 74
3023.08 73
3023.21 69
3023.33 63
3023.46 56
3023.59 50
3023.71 45
3023.84 42
3023.96 40
3024.09 39
3024.22 38
3024.34 37
3024.47 36
3024.59 35
3024.72 36
3024.85 37
3024.97 38
3025.10 38
3025.22 36
3025.35 32
3025.47 24
3025.60 14
3025.73 3
3025.85 0
3025.98 0
3026.10 0
3026.23 0
3026.36 0
3026.48 0
3026.61 9
3026.73 18
3026.86 25
3026.99 29
3027.11 29
3027.24 27
3027.36 22
3027.49 18
3027.62 15
3027.74 14
3027.87 17
3027.99 23
3028.12 32
3028.25 42
3028.37 53
3028.50 64
3028.62 73
3028.75 79
3028.88 85
3029.00 88
3029.13 90
3029.25 91
3029.38 89
3029.51 85
3029.63 78
3029.76 69
3029.88 58
3030.01 47
3030.14 37
3030.26 31
3030.39 30
3030.51 33
3030.64 41
3030.77 50
3030.89 60
3031.02 67
3031.14 70
3031.27 68
3031.40 63
3031.52 54
3031.65 44
3031.77 33
3031.90 23
3032.03 14
3032.15 5
3032.28 0
3032.40 0
3032.53 0
3032.66 0
3032.78 0
3032.91 0
3033.04 0
3033.16 0
3033.29 2
3033.41 16
3033.54 31
3033.67 44
3033.79 54
3033.92 59
3034.04 59
3034.17 52
3034.30 41
3034.42 28
3034.55 14
3034.67 2
3034.80 0
3034.93 0
3035.05 0
3035.18 0
3035.31 0
3035.43 4
3035.56 7
3035.68 7
3035.81 6
3035.94 3
3036.06 0
3036.19 0
3036.31 0
3036.44 5
3036.57 11
3036.69 20
3036.82 28
3036.95 36
3037.07 41
3037.20 42
3037.32 41
3037.45 37
3037.58 33
3037.70 30
3037.83 28
3037.95 27
3038.08 27
3038.21 27
3038.33 27
3038.46 25
3038.59 22
3038.71 19
3038.84 17
3038.96 17
3039.09 18
3039.22 20
3039.34 23
3039.47 24
3039.60 24
3039.72 24
3039.85 23
3039.97 22
3040.10 24
3040.23 27
3040.35 33
3040.48 40
3040.60 47
3040.73 53
3040.86 58
3040.98 62
3041.11 63
3041.24 63
3041.36 62
3041.49 61
3041.62 59
3041.74 56
3041.87 52
3041.99 48
3042.12 43
3042.25 38
3042.37 34
3042.50 31
3042.63 29
3042.75 30
3042.88 32
3043.00 37
3043.13 42
3043.26 49
3043.38 55
3043.51 60
3043.64 64
3043.76 67
3043.89 68
3044.01 68
3044.14 67
3044.27 65
3044.39 63
3044.52 61
3044.65 59
3044.77 57
3044.90 56
3045.03 54
3045.15 51
3045.28 48
3045.40 42
3045.53 36
3045.66 29
3045.78 22
3045.91 16
3046.04 13
3046.16 12
3046.29 13
3046.41 17
3046.54 23
3046.67 31
3046.79 40
3046.92 50
3047.05 60
3047.17 69
3047.30 78
3047.43 86
3047.55 92
3047.68 97
3047.81 99
3047.93 101
3048.06 102
3048.18 103
3048.31 105
3048.44 108
3048.56 112
3048.69 115
3048.82 118
3048.94 120
3049.07 119
3049.20 117
3049.32 113
3049.45 109
3049.57 106
3049.70 105
3049.83 105
3049.95 106
3050.08 106
3050.21 105
3050.33 100
3050.46 92
3050.59 83
3050.71 72
3050.84 61
3050.97 52
3051.09 43
3051.22 37
3051.35 31
3051.47 27
3051.60 24
3051.72 21
3051.85 19
3051.98 17
3052.10 15
3052.23 12
3052.36 7
3052.48 2
3052.61 0
3052.74 0
3052.86 0
3052.99 0
3053.12 0
3053.24 0
3053.37 0
3053.50 0
3053.62 6
3053.75 12
3053.87 17
3054.00 23
3054.13 30
3054.25 38
3054.38 45
3054.51 52
3054.63 58
3054.76 62
3054.89 64
3055.01 64
3055.14 64
3055.27 66
3055.39 71
3055.52 79
3055.65 89
3055.77 101
3055.90 111
3056.03 118
3056.15 122
3056.28 121
3056.41 116
3056.53 111
3056.66 106
3056.79 104
3056.91 105
3057.04 109
3057.17 113
3057.29 117
3057.42 118
3057.55 115
3057.67 109
3057.80 103
3057.92 96
3058.05 92
3058.18 91
3058.30 96
3058.43 105
3058.56 118
3058.68 133
3058.81 148
3058.94 162
3059.06 173
3059.19 180
3059.32 183
3059.44 182
3059.57 180
3059.70 177
3059.82 174
3059.95 174
3060.08 175
3060.20 179
3060.33 183
3060.46 188
3060.58 192
3060.71 195
3060.84 198
3060.96 201
3061.09 204
3061.22 209
3061.34 214
3061.47 219
3061.60 223
3061.72 224
3061.85 221
3061.98 213
3062.10 200
3062.23 183
3062.36 165
3062.48 148
3062.61 135
3062.74 127
3062.86 125
3062.99 129
3063.12 136
3063.24 145
3063.37 153
3063.50 161
3063.62 167
3063.75 173
3063.88 180
3064.00 188
3064.13 198
3064.26 209
3064.39 219
3064.51 228
3064.64 234
3064.77 238
3064.89 241
3065.02 243
3065.15 247
3065.27 252
3065.40 259
3065.53 268
3065.65 278
3065.78 289
3065.91 301
3066.03 312
3066.16 323
3066.29 333
3066.41 342
3066.54 350
3066.67 357
3066.79 363
3066.92 369
3067.05 375
3067.17 380
3067.30 385
3067.43 389
3067.55 391
3067.68 393
3067.81 393
3067.93 393
3068.06 392
3068.19 391
3068.32 388
3068.44 385
3068.57 381
3068.70 377
3068.82 372
3068.95 368
3069.08 364
3069.20 359
3069.33 353
3069.46 345
3069.58 335
3069.71 324
3069.84 313
3069.96 305
3070.09 298
3070.22 295
3070.34 292
3070.47 291
3070.60 288
3070.73 282
3070.85 276
3070.98 267
3071.11 259
3071.23 252
3071.36 244
3071.49 237
3071.61 228
3071.74 217
3071.87 203
3071.99 188
3072.12 172
3072.25 157
3072.37 144
3072.50 134
3072.63 127
3072.76 121
3072.88 116
3073.01 110
3073.14 104
3073.26 97
3073.39 89
3073.52 83
3073.64 80
3073.77 79
3073.90 81
3074.02 86
3074.15 93
3074.28 101
3074.41 107
3074.53 110
3074.66 109
3074.79 105
3074.91 98
3075.04 90
3075.17 82
3075.29 76
3075.42 73
3075.55 74
3075.68 77
3075.80 82
3075.93 88
3076.06 92
3076.18 95
3076.31 96
3076.44 95
3076.56 94
3076.69 92
3076.82 91
3076.94 90
3077.07 89
3077.20 88
3077.33 86
3077.45 83
3077.58 79
3077.71 75
3077.83 71
3077.96 70
3078.09 71
3078.21 76
3078.34 83
3078.47 93
3078.60 103
3078.72 113
3078.85 122
3078.98 130
3079.10 137
3079.23 144
3079.36 151
3079.49 160
3079.61 169
3079.74 180
3079.87 191
3079.99 201
3080.12 209
3080.25 214
3080.37 213
3080.50 208
3080.63 199
3080.76 187
3080.88 174
3081.01 163
3081.14 155
3081.26 151
3081.39 153
3081.52 157
3081.65 165
3081.77 172
3081.90 178
3082.03 182
3082.15 182
3082.28 178
3082.41 173
3082.54 166
3082.66 161
3082.79 158
3082.92 157
3083.04 159
3083.17 161
3083.30 162
3083.43 162
3083.55 159
3083.68 155
3083.81 150
3083.93 145
3084.06 141
3084.19 137
3084.32 133
3084.44 128
3084.57 123
3084.70 118
3084.82 113
3084.95 110
3085.08 107
3085.21 104
3085.33 101
3085.46 97
3085.59 91
3085.71 84
3085.84 77
3085.97 71
3086.10 67
3086.22 67
3086.35 69
3086.48 73
3086.60 78
3086.73 84
3086.86 89
3086.99 92
3087.11 95
3087.24 96
3087.37 96
3087.49 95
3087.62 92
3087.75 90
3087.88 87
3088.00 85
3088.13 83
3088.26 83
3088.39 84
3088.51 86
3088.64 89
3088.77 94
3088.89 99
3089.02 104
3089.15 106
3089.28 105
3089.40 100
3089.53 91
3089.66 80
3089.78 69
3089.91 59
3090.04 52
3090.17 48
3090.29 48
3090.42 51
3090.55 55
3090.68 60
3090.80 65
3090.93 70
3091.06 74
3091.19 79
3091.31 82
3091.44 84
3091.57 85
3091.69 85
3091.82 84
3091.95 83
3092.08 82
3092.20 83
3092.33 84
3092.46 86
3092.59 88
3092.71 91
3092.84 94
3092.97 97
3093.09 100
3093.22 102
3093.35 104
3093.48 103
3093.60 102
3093.73 98
3093.86 95
3093.99 92
3094.11 89
3094.24 88
3094.37 88
3094.50 88
3094.62 88
3094.75 86
3094.88 83
3095.00 77
3095.13 69
3095.26 61
3095.39 52
3095.51 44
3095.64 37
3095.77 31
3095.90 28
3096.02 26
3096.15 25
3096.28 27
3096.41 31
3096.53 37
3096.66 44
3096.79 52
3096.92 58
3097.04 62
3097.17 64
3097.30 63
3097.43 59
3097.55 55
3097.68 50
3097.81 47
3097.94 45
3098.06 43
3098.19 42
3098.32 39
3098.44 35
3098.57 28
3098.70 19
3098.83 10
3098.95 2
3099.08 0
3099.21 0
3099.34 0
3099.46 0
3099.59 0
3099.72 0
3099.85 2
3099.97 3
3100.10 2
3100.23 2
3100.36 1
3100.48 3
3100.61 6
3100.74 11
3100.87 16
3100.99 22
3101.12 27
3101.25 31
3101.38 33
3101.50 33
3101.63 33
3101.76 33
3101.89 35
3102.01 38
3102.14 42
3102.27 46
3102.40 50
3102.52 53
3102.65 54
3102.78 54
3102.91 52
3103.03 50
3103.16 48
3103.29 46
3103.42 44
3103.54 43
3103.67 41
3103.80 41
3103.93 41
3104.05 43
3104.18 46
3104.31 51
3104.44 57
3104.57 63
3104.69 69
3104.82 75
3104.95 78
3105.08 80
3105.20 80
3105.33 78
3105.46 74
3105.59 70
3105.71 67
3105.84 65
3105.97 65
3106.10 68
3106.22 73
3106.35 80
3106.48 88
3106.61 96
3106.73 101
3106.86 104
3106.99 105
3107.12 104
3107.24 101
3107.37 97
3107.50 94
3107.63 91
3107.76 89
3107.88 88
3108.01 88
3108.14 89
3108.27 89
3108.39 88
3108.52 85
3108.65 82
3108.78 77
3108.90 73
3109.03 68
3109.16 62
3109.29 57
3109.41 50
3109.54 43
3109.67 35
3109.80 26
3109.93 19
3110.05 12
3110.18 8
3110.31 7
3110.44 9
3110.56 13
3110.69 20
3110.82 27
3110.95 33
3111.07 36
3111.20 36
3111.33 33
3111.46 26
3111.59 17
3111.71 8
3111.84 0
3111.97 0
3112.10 0
3112.22 0
3112.35 0
3112.48 0
3112.61 0
3112.73 0
3112.86 0
3112.99 3
3113.12 12
3113.25 24
3113.37 36
3113.50 49
3113.63 60
3113.76 69
3113.88 75
3114.01 77
3114.14 76
3114.27 71
3114.40 66
3114.52 60
3114.65 55
3114.78 53
3114.91 52
3115.03 51
3115.16 50
3115.29 47
3115.42 43
3115.55 37
3115.67 30
3115.80 24
3115.93 20
3116.06 17
3116.18 16
3116.31 16
3116.44 16
3116.57 17
3116.70 18
3116.82 20
3116.95 22
3117.08 24
3117.21 27
3117.34 30
3117.46 33
3117.59 37
3117.72 40
3117.85 43
3117.97 45
3118.10 48
3118.23 48
3118.36 47
3118.49 45
3118.61 42
3118.74 38
3118.87 35
3119.00 33
3119.12 35
3119.25 38
3119.38 44
3119.51 49
3119.64 53
3119.76 53
3119.89 49
3120.02 41
3120.15 30
3120.28 19
3120.40 10
3120.53 4
3120.66 4
3120.79 8
3120.92 17
3121.04 29
3121.17 41
3121.30 52
3121.43 60
3121.55 63
3121.68 62
3121.81 58
3121.94 52
3122.07 44
3122.19 38
3122.32 33
3122.45 32
3122.58 32
3122.71 37
3122.83 44
3122.96 54
3123.09 67
3123.22 82
3123.35 99
3123.47 114
3123.60 126
3123.73 134
3123.86 135
3123.99 130
3124.11 121
3124.24 108
3124.37 96
3124.50 86
3124.63 80
3124.75 79
3124.88 82
3125.01 87
3125.14 91
3125.27 95
3125.39 96
3125.52 94
3125.65 92
3125.78 89
3125.91 89
3126.03 90
3126.16 94
3126.29 99
3126.42 105
3126.55 111
3126.67 115
3126.80 116
3126.93 116
3127.06 114
3127.19 112
3127.31 110
3127.44 109
3127.57 108
3127.70 108
3127.83 107
3127.95 107
3128.08 105
3128.21 103
3128.34 101
3128.47 99
3128.59 96
3128.72 94
3128.85 91
3128.98 89
3129.11 87
3129.23 86
3129.36 84
3129.49 83
3129.62 81
3129.75 79
3129.88 77
3130.00 74
3130.13 72
3130.26 72
3130.39 75
3130.52 81
3130.64 90
3130.77 102
3130.90 116
3131.03 130
3131.16 142
3131.28 152
3131.41 157
3131.54 158
3131.67 154
3131.80 148
3131.92 140
3132.05 132
3132.18 127
3132.31 123
3132.44 123
3132.57 127
3132.69 133
3132.82 141
3132.95 152
3133.08 163
3133.21 175
3133.33 185
3133.46 193
3133.59 197
3133.72 197
3133.85 193
3133.98 185
3134.10 176
3134.23 166
3134.36 157
3134.49 149
3134.62 142
3134.74 137
3134.87 133
3135.00 130
3135.13 129
3135.26 130
3135.39 134
3135.51 140
3135.64 147
3135.77 155
3135.90 162
3136.03 168
3136.15 172
3136.28 174
3136.41 175
3136.54 174
3136.67 173
3136.80 171
3136.92 168
3137.05 164
3137.18 160
3137.31 156
3137.44 153
3137.57 151
3137.69 150
3137.82 151
3137.95 154
3138.08 157
3138.21 161
3138.33 163
3138.46 164
3138.59 164
3138.72 161
3138.85 157
3138.98 153
3139.10 149
3139.23 147
3139.36 146
3139.49 149
3139.62 155
3139.75 162
3139.87 170
3140.00 177
3140.13 182
3140.26 183
3140.39 180
3140.52 175
3140.64 168
3140.77 160
3140.90 153
3141.03 148
3141.16 144
3141.29 140
3141.41 136
3141.54 133
3141.67 130
3141.80 129
3141.93 131
3142.06 137
3142.18 146
3142.31 158
3142.44 170
3142.57 180
3142.70 187
3142.83 190
3142.95 191
3143.08 191
3143.21 192
3143.34 194
3143.47 198
3143.60 201
3143.72 204
3143.85 203
3143.98 198
3144.11 190
3144.24 179
3144.37 167
3144.49 156
3144.62 147
3144.75 140
3144.88 136
3145.01 133
3145.14 132
3145.26 133
3145.39 133
3145.52 133
3145.65 131
3145.78 127
3145.91 122
3146.03 115
3146.16 107
3146.29 101
3146.42 97
3146.55 96
3146.68 98
3146.81 101
3146.93 103
3147.06 104
3147.19 101
3147.32 95
3147.45 86
3147.58 76
3147.70 66
3147.83 58
3147.96 53
3148.09 51
3148.22 51
3148.35 52
3148.48 53
3148.60 53
3148.73 51
3148.86 49
3148.99 45
3149.12 41
3149.25 37
3149.37 31
3149.50 24
3149.63 17
3149.76 8
3149.89 0
3150.02 0
3150.15 0
3150.27 0
3150.40 0
3150.53 0
3150.66 0
3150.79 0
3150.92 2
3151.05 5
3151.17 7
3151.30 10
3151.43 15
3151.56 23
3151.69 33
3151.82 45
3151.95 58
3152.07 70
3152.20 78
3152.33 83
3152.46 82
3152.59 77
3152.72 70
3152.84 61
3152.97 53
3153.10 48
3153.23 46
3153.36 48
3153.49 54
3153.62 62
3153.74 71
3153.87 78
3154.00 83
3154.13 83
3154.26 78
3154.39 69
3154.52 58
3154.64 45
3154.77 34
3154.90 26
3155.03 21
3155.16 19
3155.29 19
3155.42 20
3155.55 21
3155.67 20
3155.80 18
3155.93 16
3156.06 15
3156.19 16
3156.32 20
3156.45 28
3156.57 38
3156.70 48
3156.83 57
3156.96 61
3157.09 60
3157.22 53
3157.35 42
3157.47 28
3157.60 13
3157.73 2
3157.86 0
3157.99 0
3158.12 0
3158.25 0
3158.38 0
3158.50 1
3158.63 7
3158.76 14
3158.89 23
3159.02 33
3159.15 43
3159.28 53
3159.40 62
3159.53 70
3159.66 76
3159.79 83
3159.92 90
3160.05 100
3160.18 112
3160.31 128
3160.43 144
3160.56 159
3160.69 172
3160.82 180
3160.95 184
3161.08 184
3161.21 183
3161.34 181
3161.46 180
3161.59 181
3161.72 183
3161.85 186
3161.98 189
3162.11 192
3162.24 193
3162.37 195
3162.49 195
3162.62 196
3162.75 196
3162.88 195
3163.01 192
3163.14 187
3163.27 180
3163.40 171
3163.52 162
3163.65 153
3163.78 146
3163.91 142
3164.04 139
3164.17 138
3164.30 136
3164.43 134
3164.55 131
3164.68 127
3164.81 122
3164.94 118
3165.07 114
3165.20 111
3165.33 108
3165.46 104
3165.59 99
3165.71 93
3165.84 84
3165.97 74
3166.10 62
3166.23 51
3166.36 39
3166.49 29
3166.62 21
3166.74 18
3166.87 21
3167.00 29
3167.13 41
3167.26 56
3167.39 71
3167.52 84
3167.65 91
3167.78 93
3167.90 91
3168.03 87
3168.16 85
3168.29 85
3168.42 89
3168.55 97
3168.68 106
3168.81 115
3168.94 120
3169.06 121
3169.19 118
3169.32 112
3169.45 104
3169.58 95
3169.71 85
3169.84 74
3169.97 61
3170.10 45
3170.22 25
3170.35 5
3170.48 0
3170.61 0
3170.74 0
3170.87 0
3171.00 0
3171.13 0
3171.26 0
3171.38 6
3171.51 22
3171.64 34
3171.77 42
3171.90 44
3172.03 41
3172.16 36
3172.29 29
3172.42 23
3172.55 20
3172.67 18
3172.80 20
3172.93 23
3173.06 27
3173.19 30
3173.32 33
3173.45 36
3173.58 38
3173.71 40
3173.83 43
3173.96 47
3174.09 51
3174.22 53
3174.35 53
3174.48 51
3174.61 46
3174.74 40
3174.87 34
3175.00 29
3175.12 26
3175.25 26
3175.38 27
3175.51 30
3175.64 33
3175.77 36
3175.90 39
3176.03 41
3176.16 43
3176.29 43
3176.42 42
3176.54 40
3176.67 38
3176.80 35
3176.93 33
3177.06 33
3177.19 34
3177.32 36
3177.45 38
3177.58 42
3177.71 45
3177.83 49
3177.96 52
3178.09 54
3178.22 55
3178.35 55
3178.48 53
3178.61 51
3178.74 49
3178.87 47
3179.00 47
3179.13 48
3179.25 50
3179.38 53
3179.51 55
3179.64 56
3179.77 55
3179.90 51
3180.03 47
3180.16 42
3180.29 38
3180.42 37
3180.55 39
3180.67 43
3180.80 48
3180.93 53
3181.06 56
3181.19 56
3181.32 53
3181.45 47
3181.58 41
3181.71 36
3181.84 34
3181.97 36
3182.10 41
3182.22 49
3182.35 59
3182.48 69
3182.61 79
3182.74 87
3182.87 95
3183.00 101
3183.13 105
3183.26 109
3183.39 111
3183.52 112
3183.65 113
3183.77 114
3183.90 118
3184.03 124
3184.16 133
3184.29 142
3184.42 150
3184.55 155
3184.68 156
3184.81 150
3184.94 139
3185.07 125
3185.20 110
3185.33 97
3185.45 86
3185.58 80
3185.71 78
3185.84 78
3185.97 79
3186.10 79
3186.23 78
3186.36 76
3186.49 73
3186.62 70
3186.75 70
3186.88 72
3187.01 77
3187.13 84
3187.26 91
3187.39 96
3187.52 99
3187.65 100
3187.78 99
3187.91 96
3188.04 93
3188.17 90
3188.30 88
3188.43 88
3188.56 87
3188.69 87
3188.82 86
3188.94 84
3189.07 82
3189.20 80
3189.33 78
3189.46 78
3189.59 81
3189.72 86
3189.85 94
3189.98 104
3190.11 114
3190.24 124
3190.37 132
3190.50 136
3190.63 138
3190.75 136
3190.88 131
3191.01 127
3191.14 123
3191.27 122
3191.40 124
3191.53 130
3191.66 138
3191.79 148
3191.92 157
3192.05 165
3192.18 172
3192.31 178
3192.44 184
3192.57 192
3192.69 200
3192.82 208
3192.95 217
3193.08 225
3193.21 231
3193.34 234
3193.47 236
3193.60 236
3193.73 234
3193.86 231
3193.99 228
3194.12 223
3194.25 217
3194.38 209
3194.51 201
3194.64 193
3194.77 186
3194.89 182
3195.02 182
3195.15 185
3195.28 191
3195.41 199
3195.54 207
3195.67 214
3195.80 218
3195.93 219
3196.06 218
3196.19 217
3196.32 217
3196.45 218
3196.58 222
3196.71 227
3196.84 231
3196.97 234
3197.10 234
3197.22 230
3197.35 224
3197.48 215
3197.61 205
3197.74 196
3197.87 187
3198.00 180
3198.13 173
3198.26 167
3198.39 162
3198.52 158
3198.65 156
3198.78 155
3198.91 157
3199.04 161
3199.17 168
3199.30 177
3199.43 188
3199.56 199
3199.68 210
3199.81 219
3199.94 225
3200.07 227
3200.20 225
3200.33 220
3200.46 211
3200.59 201
3200.72 189
3200.85 178
3200.98 167
3201.11 159
3201.24 154
3201.37 152
3201.50 154
3201.63 157
3201.76 162
3201.89 168
3202.02 173
3202.15 177
3202.28 180
3202.41 184
3202.53 187
3202.66 190
3202.79 191
3202.92 190
3203.05 187
3203.18 180
3203.31 171
3203.44 162
3203.57 153
3203.70 147
3203.83 144
3203.96 146
3204.09 151
3204.22 160
3204.35 169
3204.48 177
3204.61 183
3204.74 185
3204.87 181
3205.00 174
3205.13 165
3205.26 154
3205.39 145
3205.52 138
3205.65 135
3205.77 136
3205.90 140
3206.03 145
3206.16 150
3206.29 155
3206.42 159
3206.55 162
3206.68 164
3206.81 166
3206.94 166
3207.07 166
3207.20 165
3207.33 162
3207.46 160
3207.59 159
3207.72 158
3207.85 160
3207.98 164
3208.11 170
3208.24 178
3208.37 186
3208.50 192
3208.63 196
3208.76 197
3208.89 195
3209.02 190
3209.15 184
3209.28 178
3209.41 175
3209.54 175
3209.67 177
3209.79 182
3209.92 187
3210.05 192
3210.18 194
3210.31 193
3210.44 189
3210.57 183
3210.70 176
3210.83 169
3210.96 162
3211.09 158
3211.22 155
3211.35 155
3211.48 156
3211.61 160
3211.74 165
3211.87 172
3212.00 179
3212.13 186
3212.26 192
3212.39 195
3212.52 196
3212.65 193
3212.78 188
3212.91 182
3213.04 174
3213.17 165
3213.30 156
3213.43 146
3213.56 134
3213.69 122
3213.82 109
3213.95 98
3214.08 88
3214.21 81
3214.34 77
3214.47 77
3214.60 78
3214.73 82
3214.86 88
3214.99 94
3215.12 100
3215.25 106
3215.38 110
3215.51 113
3215.63 114
3215.76 114
3215.89 112
3216.02 110
3216.15 109
3216.28 110
3216.41 112
3216.54 114
3216.67 116
3216.80 118
3216.93 117
3217.06 115
3217.19 111
3217.32 106
3217.45 102
3217.58 98
3217.71 96
3217.84 96
3217.97 98
3218.10 101
3218.23 105
3218.36 108
3218.49 111
3218.62 113
3218.75 113
3218.88 113
3219.01 112
3219.14 111
3219.27 108
3219.40 105
3219.53 100
3219.66 93
3219.79 86
3219.92 79
3220.05 72
3220.18 68
3220.31 65
3220.44 65
3220.57 65
3220.70 66
3220.83 67
3220.96 67
3221.09 66
3221.22 66
3221.35 67
3221.48 69
3221.61 73
3221.74 78
3221.87 84
3222.00 90
3222.13 94
3222.26 98
3222.39 101
3222.52 104
3222.65 106
3222.78 107
3222.91 108
3223.04 108
3223.17 107
3223.30 104
3223.43 99
3223.56 94
3223.69 86
3223.82 79
3223.95 71
3224.08 63
3224.21 57
3224.34 53
3224.47 50
3224.60 50
3224.73 52
3224.86 56
3224.99 60
3225.12 65
3225.25 69
3225.38 70
3225.51 68
3225.64 63
3225.77 55
3225.90 44
3226.03 31
3226.16 19
3226.29 7
3226.42 0
3226.55 0
3226.68 0
3226.81 0
3226.94 0
3227.07 0
3227.20 0
3227.33 0
3227.46 0
3227.59 4
3227.72 14
3227.85 26
3227.98 39
3228.11 52
3228.24 63
3228.37 74
3228.50 83
3228.63 91
3228.76 100
3228.89 108
3229.02 117
3229.15 125
3229.28 132
3229.41 137
3229.54 139
3229.67 138
3229.80 135
3229.93 131
3230.06 128
3230.19 125
3230.32 123
3230.45 121
3230.58 118
3230.71 113
3230.84 106
3230.97 97
3231.10 88
3231.23 79
3231.36 71
3231.49 64
3231.62 59
3231.75 55
3231.88 52
3232.02 49
3232.15 47
3232.28 47
3232.41 48
3232.54 51
3232.67 56
3232.80 61
3232.93 67
3233.06 72
3233.19 76
3233.32 80
3233.45 84
3233.58 89
3233.71 93
3233.84 98
3233.97 101
3234.10 103
3234.23 103
3234.36 101
3234.49 99
3234.62 97
3234.75 95
3234.88 92
3235.01 88
3235.14 83
3235.27 77
3235.40 69
3235.53 61
3235.66 54
3235.79 48
3235.92 45
3236.05 44
3236.18 45
3236.31 47
3236.44 50
3236.57 53
3236.70 57
3236.83 61
3236.96 65
3237.09 70
3237.22 75
3237.35 79
3237.48 83
3237.61 86
3237.75 90
3237.88 95
3238.01 101
3238.14 110
3238.27 121
3238.40 133
3238.53 145
3238.66 157
3238.79 167
3238.92 175
3239.05 181
3239.18 186
3239.31 190
3239.44 194
3239.57 197
3239.70 200
3239.83 201
3239.96 200
3240.09 197
3240.22 193
3240.35 189
3240.48 185
3240.61 183
3240.74 182
3240.87 182
3241.00 181
3241.13 178
3241.26 173
3241.39 165
3241.52 153
3241.65 139
3241.79 123
3241.92 108
3242.05 94
3242.18 83
3242.31 75
3242.44 72
3242.57 73
3242.70 76
3242.83 81
3242.96 86
3243.09 89
3243.22 91
3243.35 90
3243.48 88
3243.61 85
3243.74 82
3243.87 80
3244.00 80
3244.13 82
3244.26 85
3244.39 90
3244.52 95
3244.65 101
3244.78 105
3244.91 108
3245.05 107
3245.18 103
3245.31 94
3245.44 82
3245.57 68
3245.70 53
3245.83 40
3245.96 28
3246.09 20
3246.22 14
3246.35 11
3246.48 10
3246.61 12
3246.74 15
3246.87 21
3247.00 28
3247.13 37
3247.26 46
3247.39 56
3247.52 65
3247.65 72
3247.78 77
3247.92 80
3248.05 80
3248.18 78
3248.31 75
3248.44 71
3248.57 68
3248.70 66
3248.83 67
3248.96 71
3249.09 78
3249.22 85
3249.35 93
3249.48 99
3249.61 103
3249.74 104
3249.87 104
3250.00 102
3250.13 102
3250.26 102
3250.39 104
3250.53 108
3250.66 114
3250.79 119
3250.92 124
3251.05 127
3251.18 129
3251.31 127
3251.44 122
3251.57 114
3251.70 104
3251.83 93
3251.96 82
3252.09 71
3252.22 60
3252.35 51
3252.48 41
3252.61 32
3252.75 22
3252.88 12
3253.01 2
3253.14 0
3253.27 0
3253.40 0
3253.53 0
3253.66 0
3253.79 0
3253.92 0
3254.05 0
3254.18 9
3254.31 20
3254.44 31
3254.57 41
3254.70 50
3254.83 57
3254.97 62
3255.10 67
3255.23 71
3255.36 75
3255.49 77
3255.62 77
3255.75 76
3255.88 71
3256.01 63
3256.14 51
3256.27 37
3256.40 21
3256.53 5
3256.66 0
3256.79 0
3256.93 0
3257.06 0
3257.19 0
3257.32 0
3257.45 0
3257.58 0
3257.71 2
3257.84 11
3257.97 22
3258.10 35
3258.23 48
3258.36 63
3258.49 76
3258.62 87
3258.75 94
3258.89 97
3259.02 95
3259.15 90
3259.28 82
3259.41 74
3259.54 66
3259.67 59
3259.80 53
3259.93 49
3260.06 46
3260.19 45
3260.32 46
3260.45 51
3260.58 57
3260.72 66
3260.85 74
3260.98 81
3261.11 86
3261.24 87
3261.37 85
3261.50 81
3261.63 78
3261.76 78
3261.89 81
3262.02 89
3262.15 101
3262.28 116
3262.42 131
3262.55 146
3262.68 157
3262.81 165
3262.94 169
3263.07 169
3263.20 168
3263.33 165
3263.46 161
3263.59 157
3263.72 153
3263.85 148
3263.99 141
3264.12 133
3264.25 123
3264.38 113
3264.51 102
3264.64 91
3264.77 81
3264.90 72
3265.03 66
3265.16 63
3265.29 63
3265.42 65
3265.56 71
3265.69 78
3265.82 86
3265.95 91
3266.08 94
3266.21 94
3266.34 92
3266.47 87
3266.60 83
3266.73 79
3266.86 78
3266.99 77
3267.13 78
3267.26 79
3267.39 80
3267.52 81
3267.65 82
3267.78 85
3267.91 89
3268.04 95
3268.17 102
3268.30 109
3268.43 116
3268.57 121
3268.70 124
3268.83 126
3268.96 127
3269.09 129
3269.22 130
3269.35 132
3269.48 133
3269.61 133
3269.74 132
3269.87 131
3270.01 129
3270.14 128
3270.27 127
3270.40 127
3270.53 126
3270.66 124
3270.79 119
3270.92 111
3271.05 101
3271.18 90
3271.31 79
3271.45 69
3271.58 64
3271.71 61
3271.84 62
3271.97 66
3272.10 70
3272.23 76
3272.36 82
3272.49 88
3272.62 94
3272.76 101
3272.89 107
3273.02 112
3273.15 115
3273.28 117
3273.41 117
3273.54 115
3273.67 112
3273.80 108
3273.93 104
3274.07 99
3274.20 93
3274.33 88
3274.46 83
3274.59 80
3274.72 81
3274.85 85
3274.98 93
3275.11 105
3275.24 120
3275.38 134
3275.51 147
3275.64 157
3275.77 163
3275.90 166
3276.03 165
3276.16 164
3276.29 162
3276.42 160
3276.56 159
3276.69 160
3276.82 160
3276.95 160
3277.08 159
3277.21 158
3277.34 157
3277.47 158
3277.60 163
3277.73 171
3277.87 184
3278.00 200
3278.13 217
3278.26 234
3278.39 247
3278.52 257
3278.65 264
3278.78 268
3278.91 270
3279.05 272
3279.18 272
3279.31 271
3279.44 268
3279.57 262
3279.70 254
3279.83 244
3279.96 232
3280.09 220
3280.23 208
3280.36 197
3280.49 187
3280.62 179
3280.75 173
3280.88 169
3281.01 168
3281.14 169
3281.28 174
3281.41 180
3281.54 188
3281.67 195
3281.80 200
3281.93 202
3282.06 199
3282.19 191
3282.32 179
3282.46 163
3282.59 148
3282.72 135
3282.85 126
3282.98 123
3283.11 124
3283.24 128
3283.37 134
3283.51 139
3283.64 143
3283.77 146
3283.90 147
3284.03 147
3284.16 147
3284.29 145
3284.42 142
3284.56 137
3284.69 129
3284.82 120
3284.95 110
3285.08 102
3285.21 95
3285.34 90
3285.47 88
3285.60 89
3285.74 90
3285.87 93
3286.00 96
3286.13 98
3286.26 99
3286.39 100
3286.52 98
3286.65 93
3286.79 87
3286.92 78
3287.05 68
3287.18 58
3287.31 50
3287.44 45
3287.57 44
3287.71 47
3287.84 54
3287.97 65
3288.10 78
3288.23 91
3288.36 102
3288.49 111
3288.62 116
3288.76 117
3288.89 115
3289.02 111
3289.15 105
3289.28 98
3289.41 91
3289.54 85
3289.67 80
3289.81 76
3289.94 73
3290.07 70
3290.20 67
3290.33 65
3290.46 62
3290.59 60
3290.73 58
3290.86 56
3290.99 55
3291.12 54
3291.25 52
3291.38 49
3291.51 45
3291.64 40
3291.78 34
3291.91 28
3292.04 23
3292.17 19
3292.30 17
3292.43 18
3292.56 21
3292.70 27
3292.83 34
3292.96 41
3293.09 47
3293.22 51
3293.35 53
3293.48 52
3293.62 49
3293.75 46
3293.88 42
3294.01 39
3294.14 37
3294.27 36
3294.40 35
3294.54 35
3294.67 35
3294.80 36
3294.93 37
3295.06 38
3295.19 39
3295.32 40
3295.46 41
3295.59 41
3295.72 39
3295.85 37
3295.98 33
3296.11 28
3296.24 22
3296.38 14
3296.51 7
3296.64 0
3296.77 0
3296.90 0
3297.03 0
3297.16 0
3297.30 0
3297.43 0
3297.56 0
3297.69 0
3297.82 8
3297.95 18
3298.09 28
3298.22 36
3298.35 44
3298.48 49
3298.61 50
3298.74 48
3298.87 44
3299.01 37
3299.14 29
3299.27 22
3299.40 16
3299.53 12
3299.66 11
3299.79 12
3299.93 14
3300.06 15
3300.19 15
3300.32 14
3300.45 12
3300.58 8
3300.72 3
3300.85 0
3300.98 0
3301.11 0
3301.24 0
3301.37 0
3301.50 0
3301.64 1
3301.77 2
3301.90 2
3302.03 2
3302.16 2
3302.29 2
3302.43 1
3302.56 1
3302.69 1
3302.82 3
3302.95 6
3303.08 12
3303.22 21
3303.35 31
3303.48 43
3303.61 55
3303.74 67
3303.87 78
3304.01 87
3304.14 96
3304.27 103
3304.40 108
3304.53 110
3304.66 111
3304.79 109
3304.93 106
3305.06 103
3305.19 101
3305.32 100
3305.45 100
3305.58 100
3305.72 100
3305.85 99
3305.98 95
3306.11 89
3306.24 83
3306.37 78
3306.51 75
3306.64 74
3306.77 77
3306.90 83
3307.03 90
3307.16 98
3307.30 106
3307.43 112
3307.56 117
3307.69 120
3307.82 121
3307.95 121
3308.09 119
3308.22 115
3308.35 110
3308.48 103
3308.61 94
3308.74 84
3308.88 74
3309.01 64
3309.14 55
3309.27 47
3309.40 40
3309.54 35
3309.67 32
3309.80 30
3309.93 30
3310.06 30
3310.19 30
3310.33 30
3310.46 32
3310.59 34
3310.72 38
3310.85 44
3310.98 52
3311.12 61
3311.25 69
3311.38 76
3311.51 81
3311.64 82
3311.77 82
3311.91 79
3312.04 76
3312.17 74
3312.30 74
3312.43 77
3312.57 81
3312.70 86
3312.83 91
3312.96 93
3313.09 90
3313.22 82
3313.36 71
3313.49 58
3313.62 45
3313.75 35
3313.88 31
3314.02 31
3314.15 36
3314.28 43
3314.41 50
3314.54 57
3314.67 62
3314.81 65
3314.94 68
3315.07 71
3315.20 75
3315.33 79
3315.47 85
3315.60 90
3315.73 93
3315.86 94
3315.99 91
3316.12 84
3316.26 75
3316.39 65
3316.52 55
3316.65 48
3316.78 45
3316.92 46
3317.05 50
3317.18 55
3317.31 61
3317.44 67
3317.58 71
3317.71 75
3317.84 77
3317.97 77
3318.10 76
3318.23 72
3318.37 67
3318.50 61
3318.63 54
3318.76 49
3318.89 47
3319.03 49
3319.16 55
3319.29 63
3319.42 74
3319.55 83
3319.69 91
3319.82 96
3319.95 98
3320.08 95
3320.21 89
3320.35 80
3320.48 69
3320.61 55
3320.74 41
3320.87 25
3321.01 11
3321.14 0
3321.27 0
3321.40 0
3321.53 0
3321.66 0
3321.80 0
3321.93 0
3322.06 3
3322.19 8
3322.32 12
3322.46 13
3322.59 13
3322.72 12
3322.85 11
3322.98 11
3323.12 12
3323.25 14
3323.38 18
3323.51 22
3323.64 26
3323.78 29
3323.91 31
3324.04 33
3324.17 34
3324.30 34
3324.44 34
3324.57 33
3324.70 33
3324.83 33
3324.96 36
3325.10 42
3325.23 50
3325.36 61
3325.49 72
3325.63 83
3325.76 91
3325.89 94
3326.02 92
3326.15 85
3326.29 75
3326.42 65
3326.55 56
3326.68 50
3326.81 48
3326.95 51
3327.08 56
3327.21 63
3327.34 69
3327.47 73
3327.61 75
3327.74 73
3327.87 68
3328.00 62
3328.13 56
3328.27 52
3328.40 50
3328.53 51
3328.66 54
3328.79 59
3328.93 65
3329.06 69
3329.19 72
3329.32 72
3329.46 70
3329.59 64
3329.72 57
3329.85 48
3329.98 38
3330.12 28
3330.25 19
3330.38 11
3330.51 6
3330.64 2
3330.78 0
3330.91 0
3331.04 0
3331.17 0
3331.31 0
3331.44 0
3331.57 0
3331.70 0
3331.83 0
3331.97 1
3332.10 3
3332.23 5
3332.36 8
3332.50 12
3332.63 16
3332.76 20
3332.89 23
3333.02 25
3333.16 25
3333.29 25
3333.42 26
3333.55 28
3333.68 33
3333.82 40
3333.95 49
3334.08 58
3334.21 64
3334.35 68
3334.48 68
3334.61 64
3334.74 59
3334.87 53
3335.01 47
3335.14 42
3335.27 40
3335.40 38
3335.54 37
3335.67 37
3335.80 36
3335.93 34
3336.06 30
3336.20 23
3336.33 16
3336.46 8
3336.59 1
3336.73 0
3336.86 0
3336.99 0
3337.12 0
3337.26 0
3337.39 5
3337.52 10
3337.65 16
3337.78 23
3337.92 31
3338.05 39
3338.18 47
3338.31 53
3338.45 55
3338.58 54
3338.71 49
3338.84 41
3338.98 34
3339.11 29
3339.24 28
3339.37 32
3339.50 40
3339.64 51
3339.77 62
3339.90 71
3340.03 75
3340.17 75
3340.30 70
3340.43 61
3340.56 51
3340.70 42
3340.83 34
3340.96 28
3341.09 23
3341.22 20
3341.36 17
3341.49 14
3341.62 12
3341.75 10
3341.89 10
3342.02 11
3342.15 13
3342.28 16
3342.42 19
3342.55 22
3342.68 23
3342.81 23
3342.95 22
3343.08 20
3343.21 16
3343.34 11
3343.48 4
3343.61 0
3343.74 0
3343.87 0
3344.00 0
3344.14 0
3344.27 0
3344.40 0
3344.53 0
3344.67 11
3344.80 26
3344.93 43
3345.06 59
3345.20 73
3345.33 84
3345.46 92
3345.59 95
3345.73 95
3345.86 93
3345.99 89
3346.12 86
3346.26 85
3346.39 84
3346.52 86
3346.65 88
3346.79 91
3346.92 93
3347.05 95
3347.18 95
3347.32 95
3347.45 94
3347.58 92
3347.71 89
3347.85 85
3347.98 80
3348.11 74
3348.24 67
3348.38 58
3348.51 50
3348.64 41
3348.77 34
3348.91 28
3349.04 24
3349.17 23
3349.30 24
3349.44 26
3349.57 29
3349.70 33
3349.83 37
3349.97 41
3350.10 45
3350.23 49
3350.36 53
3350.50 57
3350.63 60
3350.76 61
3350.89 60
3351.03 58
3351.16 55
3351.29 50
3351.42 45
3351.56 41
3351.69 36
3351.82 33
3351.95 30
3352.09 28
3352.22 28
3352.35 27
3352.48 27
3352.62 26
3352.75 25
3352.88 23
3353.01 21
3353.15 20
3353.28 20
3353.41 22
3353.55 25
3353.68 29
3353.81 33
3353.94 37
3354.08 41
3354.21 44
3354.34 47
3354.47 50
3354.61 54
3354.74 59
3354.87 64
3355.00 68
3355.14 73
3355.27 77
3355.40 81
3355.53 86
3355.67 93
3355.80 101
3355.93 111
3356.07 120
3356.20 127
3356.33 131
3356.46 131
3356.60 127
3356.73 121
3356.86 115
3356.99 112
3357.13 113
3357.26 119
3357.39 128
3357.52 140
3357.66 152
3357.79 163
3357.92 171
3358.06 175
3358.19 176
3358.32 174
3358.45 169
3358.59 163
3358.72 156
3358.85 148
3358.98 140
3359.12 131
3359.25 123
3359.38 116
3359.51 110
3359.65 105
3359.78 100
3359.91 93
3360.05 84
3360.18 71
3360.31 57
3360.44 41
3360.58 26
3360.71 15
3360.84 8
3360.97 7
3361.11 10
3361.24 15
3361.37 22
3361.51 27
3361.64 29
3361.77 28
3361.90 24
3362.04 18
3362.17 9
3362.30 0
3362.44 0
3362.57 0
3362.70 0
3362.83 0
3362.97 0
3363.10 0
3363.23 0
3363.36 3
3363.50 16
3363.63 29
3363.76 40
3363.90 49
3364.03 55
3364.16 60
3364.29 63
3364.43 66
3364.56 69
3364.69 72
3364.83 75
3364.96 76
3365.09 77
3365.22 75
3365.36 73
3365.49 71
3365.62 70
3365.76 69
3365.89 70
3366.02 70
3366.15 70
3366.29 68
3366.42 64
3366.55 59
3366.69 52
3366.82 45
3366.95 41
3367.08 38
3367.22 39
3367.35 43
3367.48 49
3367.62 58
3367.75 69
3367.88 81
3368.01 94
3368.15 107
3368.28 120
3368.41 132
3368.55 141
3368.68 148
3368.81 151
3368.94 151
3369.08 150
3369.21 147
3369.34 144
3369.48 141
3369.61 137
3369.74 132
3369.87 125
3370.01 118
3370.14 109
3370.27 100
3370.41 91
3370.54 83
3370.67 77
3370.81 73
3370.94 72
3371.07 72
3371.20 72
3371.34 72
3371.47 71
3371.60 68
3371.74 64
3371.87 59
3372.00 54
3372.14 51
3372.27 48
3372.40 46
3372.53 44
3372.67 42
3372.80 39
3372.93 34
3373.07 29
3373.20 23
3373.33 18
3373.46 14
3373.60 12
3373.73 13
3373.86 16
3374.00 22
3374.13 30
3374.26 40
3374.40 49
3374.53 57
3374.66 62
3374.79 64
3374.93 62
3375.06 60
3375.19 57
3375.33 55
3375.46 56
3375.59 61
3375.73 68
3375.86 78
3375.99 89
3376.13 100
3376.26 111
3376.39 120
3376.52 128
3376.66 133
3376.79 137
3376.92 137
3377.06 135
3377.19 130
3377.32 123
3377.46 115
3377.59 105
3377.72 95
3377.86 85
3377.99 76
3378.12 67
3378.25 59
3378.39 51
3378.52 44
3378.65 36
3378.79 30
3378.92 24
3379.05 21
3379.19 20
3379.32 22
3379.45 24
3379.59 28
3379.72 30
3379.85 30
3379.98 27
3380.12 20
3380.25 11
3380.38 1
3380.52 0
3380.65 0
3380.78 0
3380.92 0
3381.05 0
3381.18 0
3381.32 0
3381.45 4
3381.58 9
3381.72 12
3381.85 13
3381.98 13
3382.12 12
3382.25 11
3382.38 12
3382.51 14
3382.65 20
3382.78 28
3382.91 38
3383.05 49
3383.18 60
3383.31 69
3383.45 76
3383.58 81
3383.71 83
3383.85 83
3383.98 82
3384.11 78
3384.25 71
3384.38 62
3384.51 51
3384.65 39
3384.78 26
3384.91 14
3385.05 3
3385.18 0
3385.31 0
3385.44 0
3385.58 0
3385.71 0
3385.84 5
3385.98 8
3386.11 9
3386.24 8
3386.38 4
3386.51 0
3386.64 0
3386.78 0
3386.91 0
3387.04 0
3387.18 7
3387.31 15
3387.44 23
3387.58 29
3387.71 32
3387.84 33
3387.98 33
3388.11 33
3388.24 34
3388.38 37
3388.51 42
3388.64 48
3388.78 55
3388.91 62
3389.04 66
3389.18 67
3389.31 65
3389.44 60
3389.58 52
3389.71 44
3389.84 37
3389.98 31
3390.11 29
3390.24 29
3390.38 31
3390.51 33
3390.64 34
3390.78 34
3390.91 30
3391.04 24
3391.18 16
3391.31 7
3391.44 0
3391.58 0
3391.71 0
3391.84 0
3391.98 2
3392.11 16
3392.24 35
3392.38 57
3392.51 79
3392.64 99
3392.78 114
3392.91 123
3393.04 126
3393.18 125
3393.31 120
3393.44 116
3393.58 114
3393.71 114
3393.84 116
3393.98 119
3394.11 120
3394.24 119
3394.38 115
3394.51 108
3394.64 98
3394.78 88
3394.91 79
3395.04 72
3395.18 68
3395.31 65
3395.44 65
3395.58 66
3395.71 69
3395.85 72
3395.98 77
3396.11 85
3396.25 95
3396.38 107
3396.51 121
3396.65 135
3396.78 147
3396.91 155
3397.05 159
3397.18 158
3397.31 154
3397.45 147
3397.58 139
3397.71 131
3397.85 125
3397.98 119
3398.11 115
3398.25 113
3398.38 111
3398.51 111
3398.65 111
3398.78 114
3398.91 119
3399.05 125
3399.18 133
3399.32 142
3399.45 151
3399.58 160
3399.72 167
3399.85 171
3399.98 173
3400.12 172
3400.25 168
3400.38 163
3400.52 156
3400.65 149
3400.78 141
3400.92 133
3401.05 124
3401.18 116
3401.32 108
3401.45 101
3401.59 96
3401.72 92
3401.85 88
3401.99 85
3402.12 81
3402.25 76
3402.39 70
3402.52 63
3402.65 56
3402.79 52
3402.92 50
3403.05 53
3403.19 59
3403.32 67
3403.46 77
3403.59 87
3403.72 95
3403.86 101
3403.99 105
3404.12 107
3404.26 106
3404.39 105
3404.52 103
3404.66 102
3404.79 102
3404.92 104
3405.06 109
3405.19 115
3405.33 122
3405.46 129
3405.59 137
3405.73 143
3405.86 148
3405.99 152
3406.13 156
3406.26 160
3406.39 164
3406.53 170
3406.66 177
3406.80 185
3406.93 192
3407.06 198
3407.20 202
3407.33 204
3407.46 202
3407.60 200
3407.73 197
3407.86 195
3408.00 194
3408.13 194
3408.27 194
3408.40 193
3408.53 191
3408.67 186
3408.80 182
3408.93 178
3409.07 175
3409.20 174
3409.34 174
3409.47 173
3409.60 170
3409.74 164
3409.87 155
3410.00 144
3410.14 133
3410.27 122
3410.41 114
3410.54 108
3410.67 104
3410.81 102
3410.94 101
3411.07 100
3411.21 98
3411.34 96
3411.48 93
3411.61 90
3411.74 88
3411.88 87
3412.01 90
3412.14 98
3412.28 110
3412.41 125
3412.55 140
3412.68 153
3412.81 159
3412.95 158
3413.08 148
3413.21 133
3413.35 114
3413.48 96
3413.62 80
3413.75 70
3413.88 65
3414.02 65
3414.15 67
3414.28 71
3414.42 75
3414.55 77
3414.69 77
3414.82 75
3414.95 71
3415.09 65
3415.22 58
3415.35 51
3415.49 42
3415.62 34
3415.76 27
3415.89 23
3416.02 20
3416.16 20
3416.29 22
3416.43 25
3416.56 29
3416.69 33
3416.83 35
3416.96 36
3417.09 38
3417.23 40
3417.36 43
3417.50 48
3417.63 56
3417.76 66
3417.90 79
3418.03 92
3418.17 103
3418.30 112
3418.43 116
3418.57 115
3418.70 109
3418.84 100
3418.97 89
3419.10 80
3419.24 73
3419.37 69
3419.50 69
3419.64 72
3419.77 76
3419.91 81
3420.04 85
3420.17 86
3420.31 85
3420.44 81
3420.58 74
3420.71 64
3420.84 52
3420.98 40
3421.11 27
3421.25 15
3421.38 4
3421.51 0
3421.65 0
3421.78 0
3421.92 0
3422.05 0
3422.18 0
3422.32 0
3422.45 0
3422.58 3
3422.72 12
3422.85 20
3422.99 28
3423.12 33
3423.25 35
3423.39 34
3423.52 31
3423.66 27
3423.79 21
3423.92 17
3424.06 14
3424.19 13
3424.33 14
3424.46 17
3424.59 21
3424.73 26
3424.86 33
3425.00 39
3425.13 45
3425.26 51
3425.40 56
3425.53 61
3425.67 64
3425.80 66
3425.93 65
3426.07 63
3426.20 57
3426.34 48
3426.47 36
3426.60 23
3426.74 9
3426.87 0
3427.01 0
3427.14 0
3427.28 0
3427.41 0
3427.54 0
3427.68 0
3427.81 0
3427.95 2
3428.08 15
3428.21 29
3428.35 42
3428.48 51
3428.62 56
3428.75 57
3428.88 54
3429.02 48
3429.15 40
3429.29 32
3429.42 24
3429.55 16
3429.69 10
3429.82 6
3429.96 5
3430.09 9
3430.23 16
3430.36 27
3430.49 39
3430.63 51
3430.76 60
3430.90 65
3431.03 65
3431.16 60
3431.30 52
3431.43 42
3431.57 34
3431.70 28
3431.83 25
3431.97 26
3432.10 30
3432.24 37
3432.37 44
3432.51 50
3432.64 55
3432.77 58
3432.91 59
3433.04 57
3433.18 53
3433.31 49
3433.44 46
3433.58 45
3433.71 45
3433.85 48
3433.98 53
3434.12 60
3434.25 68
3434.38 74
3434.52 79
3434.65 83
3434.79 85
3434.92 86
3435.05 86
3435.19 87
3435.32 89
3435.46 92
3435.59 96
3435.73 102
3435.86 107
3435.99 112
3436.13 116
3436.26 116
3436.40 114
3436.53 108
3436.67 102
3436.80 96
3436.93 92
3437.07 91
3437.20 92
3437.34 95
3437.47 97
3437.61 97
3437.74 94
3437.87 89
3438.01 82
3438.14 74
3438.28 66
3438.41 59
3438.55 53
3438.68 49
3438.81 46
3438.95 46
3439.08 47
3439.22 50
3439.35 55
3439.49 61
3439.62 66
3439.75 70
3439.89 71
3440.02 70
3440.16 68
3440.29 65
3440.43 63
3440.56 62
3440.69 61
3440.83 61
3440.96 58
3441.10 54
3441.23 48
3441.37 41
3441.50 34
3441.63 29
3441.77 27
3441.90 29
3442.04 33
3442.17 37
3442.31 40
3442.44 40
3442.57 36
3442.71 28
3442.84 19
3442.98 9
3443.11 2
3443.25 0
3443.38 2
3443.52 10
3443.65 20
3443.78 31
3443.92 42
3444.05 50
3444.19 54
3444.32 56
3444.46 57
3444.59 57
3444.72 57
3444.86 58
3444.99 60
3445.13 63
3445.26 67
3445.40 70
3445.53 73
3445.67 76
3445.80 79
3445.93 82
3446.07 86
3446.20 91
3446.34 96
3446.47 102
3446.61 107
3446.74 113
3446.88 118
3447.01 123
3447.14 128
3447.28 133
3447.41 139
3447.55 144
3447.68 147
3447.82 149
3447.95 149
3448.09 145
3448.22 140
3448.35 133
3448.49 126
3448.62 120
3448.76 114
3448.89 110
3449.03 106
3449.16 103
3449.30 99
3449.43 95
3449.56 90
3449.70 85
3449.83 78
3449.97 71
3450.10 63
3450.24 55
3450.37 46
3450.51 37
3450.64 30
3450.78 24
3450.91 20
3451.04 19
3451.18 21
3451.31 25
3451.45 31
3451.58 38
3451.72 45
3451.85 53
3451.99 60
3452.12 68
3452.25 75
3452.39 82
3452.52 87
3452.66 90
3452.79 90
3452.93 88
3453.06 82
3453.20 76
3453.33 69
3453.47 62
3453.60 57
3453.74 54
3453.87 52
3454.00 51
3454.14 50
3454.27 50
3454.41 51
3454.54 52
3454.68 55
3454.81 59
3454.95 64
3455.08 70
3455.22 77
3455.35 82
3455.48 85
3455.62 87
3455.75 85
3455.89 82
3456.02 78
3456.16 73
3456.29 68
3456.43 65
3456.56 65
3456.70 68
3456.83 73
3456.97 80
3457.10 88
3457.23 95
3457.37 100
3457.50 103
3457.64 104
3457.77 104
3457.91 103
3458.04 102
3458.18 103
3458.31 105
3458.45 108
3458.58 111
3458.72 112
3458.85 112
3458.99 109
3459.12 103
3459.25 95
3459.39 86
3459.52 77
3459.66 68
3459.79 60
3459.93 53
3460.06 47
3460.20 43
3460.33 40
3460.47 38
3460.60 37
3460.74 38
3460.87 39
3461.01 41
3461.14 45
3461.28 49
3461.41 54
3461.54 59
3461.68 65
3461.81 71
3461.95 75
3462.08 76
3462.22 74
3462.35 69
3462.49 59
3462.62 46
3462.76 31
3462.89 17
3463.03 3
3463.16 0
3463.30 0
3463.43 0
3463.57 0
3463.70 0
3463.84 0
3463.97 0
3464.10 2
3464.24 6
3464.37 10
3464.51 13
3464.64 15
3464.78 16
3464.91 17
3465.05 17
3465.18 16
3465.32 15
3465.45 14
3465.59 14
3465.72 15
3465.86 18
3465.99 22
3466.13 26
3466.26 30
3466.40 33
3466.53 35
3466.67 36
3466.80 37
3466.94 38
3467.07 40
3467.21 41
3467.34 41
3467.48 39
3467.61 35
3467.74 30
3467.88 23
3468.01 16
3468.15 10
3468.28 6
3468.42 5
3468.55 6
3468.69 10
3468.82 16
3468.96 22
3469.09 28
3469.23 34
3469.36 39
3469.50 44
3469.63 48
3469.77 53
3469.90 57
3470.04 61
3470.17 65
3470.31 68
3470.44 70
3470.58 71
3470.71 71
3470.85 68
3470.98 64
3471.12 57
3471.25 48
3471.39 38
3471.52 29
3471.66 21
3471.79 17
3471.93 16
3472.06 20
3472.20 28
3472.33 39
3472.47 53
3472.60 70
3472.74 88
3472.87 106
3473.01 125
3473.14 141
3473.28 155
3473.41 164
3473.55 168
3473.68 168
3473.82 164
3473.95 157
3474.09 149
3474.22 141
3474.36 133
3474.49 127
3474.63 121
3474.76 117
3474.90 115
3475.03 115
3475.17 119
3475.30 126
3475.44 135
3475.57 145
3475.71 156
3475.84 166
3475.98 173
3476.11 177
3476.25 177
3476.38 176
3476.52 173
3476.65 171
3476.79 169
3476.92 169
3477.06 170
3477.19 171
3477.33 172
3477.46 173
3477.60 172
3477.73 171
3477.87 169
3478.00 169
3478.14 169
3478.27 169
3478.41 170
3478.54 171
3478.68 170
3478.81 169
3478.95 167
3479.08 164
3479.22 160
3479.35 156
3479.49 150
3479.62 144
3479.76 136
3479.89 126
3480.03 115
3480.16 105
3480.30 94
3480.43 85
3480.57 77
3480.70 71
3480.84 66
3480.97 62
3481.11 58
3481.24 55
3481.38 53
3481.51 53
3481.65 56
3481.78 63
3481.92 75
3482.05 89
3482.19 105
3482.32 121
3482.46 133
3482.59 141
3482.73 144
3482.86 143
3483.00 141
3483.13 139
3483.27 139
3483.40 142
3483.54 145
3483.67 150
3483.81 155
3483.95 158
3484.08 159
3484.22 158
3484.35 155
3484.49 152
3484.62 149
3484.76 146
3484.89 143
3485.03 142
3485.16 143
3485.30 145
3485.43 149
3485.57 154
3485.70 162
3485.84 172
3485.97 183
3486.11 194
3486.24 206
3486.38 215
3486.51 223
3486.65 229
3486.78 232
3486.92 234
3487.05 237
3487.19 239
3487.33 244
3487.46 250
3487.60 259
3487.73 269
3487.87 280
3488.00 293
3488.14 305
3488.27 316
3488.41 324
3488.54 330
3488.68 332
3488.81 331
3488.95 326
3489.08 322
3489.22 318
3489.35 316
3489.49 316
3489.62 319
3489.76 323
3489.89 328
3490.03 333
3490.17 338
3490.30 344
3490.44 350
3490.57 357
3490.71 366
3490.84 376
3490.98 387
3491.11 399
3491.25 412
3491.38 425
3491.52 438
3491.65 450
3491.79 462
3491.92 473
3492.06 483
3492.20 494
3492.33 505
3492.47 517
3492.60 531
3492.74 546
3492.87 563
3493.01 581
3493.14 600
3493.28 620
3493.41 641
3493.55 661
3493.68 680
3493.82 697
3493.95 712
3494.09 723
3494.23 731
3494.36 735
3494.50 736
3494.63 734
3494.77 728
3494.90 721
3495.04 711
3495.17 699
3495.31 685
3495.44 669
3495.58 651
3495.71 632
3495.85 610
3495.99 587
3496.12 563
3496.26 538
3496.39 515
3496.53 494
3496.66 476
3496.80 464
3496.93 457
3497.07 455
3497.20 457
3497.34 461
3497.47 464
3497.61 464
3497.75 460
3497.88 449
3498.02 434
3498.15 416
3498.29 397
3498.42 381
3498.56 369
3498.69 363
3498.83 362
3498.96 364
3499.10 368
3499.24 370
3499.37 370
3499.51 366
3499.64 358
3499.78 348
3499.91 336
3500.05 323
3500.18 311
3500.32 300
3500.45 289
3500.59 280
3500.73 272
3500.86 265
3501.00 260
3501.13 258
3501.27 257
3501.40 259
3501.54 261
3501.67 265
3501.81 268
3501.95 272
3502.08 275
3502.22 279
3502.35 282
3502.49 285
3502.62 286
3502.76 286
3502.89 284
3503.03 279
3503.16 273
3503.30 266
3503.44 258
3503.57 251
3503.71 244
3503.84 239
3503.98 235
3504.11 232
3504.25 232
3504.38 233
3504.52 237
3504.66 241
3504.79 246
3504.93 250
3505.06 252
3505.20 251
3505.33 248
3505.47 241
3505.60 233
3505.74 223
3505.88 214
3506.01 204
3506.15 195
3506.28 187
3506.42 180
3506.55 174
3506.69 170
3506.83 167
3506.96 167
3507.10 169
3507.23 172
3507.37 176
3507.50 179
3507.64 181
3507.77 180
3507.91 177
3508.05 171
3508.18 163
3508.32 154
3508.45 145
3508.59 138
3508.72 132
3508.86 128
3509.00 127
3509.13 128
3509.27 131
3509.40 135
3509.54 138
3509.67 141
3509.81 142
3509.94 142
3510.08 138
3510.22 134
3510.35 128
3510.49 122
3510.62 116
3510.76 112
3510.89 111
3511.03 112
3511.17 117
3511.30 125
3511.44 135
3511.57 145
3511.71 155
3511.84 162
3511.98 168
3512.12 172
3512.25 176
3512.39 180
3512.52 184
3512.66 190
3512.79 195
3512.93 198
3513.07 197
3513.20 191
3513.34 179
3513.47 164
3513.61 146
3513.74 128
3513.88 111
3514.02 98
3514.15 89
3514.29 82
3514.42 78
3514.56 76
3514.69 76
3514.83 77
3514.97 78
3515.10 80
3515.24 82
3515.37 83
3515.51 80
3515.65 74
3515.78 64
3515.92 50
3516.05 35
3516.19 19
3516.32 4
3516.46 0
3516.60 0
3516.73 0
3516.87 0
3517.00 0
3517.14 0
3517.27 0
3517.41 0
3517.55 4
3517.68 11
3517.82 18
3517.95 26
3518.09 35
3518.23 45
3518.36 55
3518.50 65
3518.63 74
3518.77 82
3518.90 87
3519.04 91
3519.18 94
3519.31 96
3519.45 99
3519.58 103
3519.72 109
3519.86 117
3519.99 126
3520.13 135
3520.26 142
3520.40 148
3520.53 151
3520.67 150
3520.81 149
3520.94 147
3521.08 147
3521.21 148
3521.35 150
3521.49 153
3521.62 155
3521.76 155
3521.89 150
3522.03 143
3522.17 133
3522.30 122
3522.44 113
3522.57 106
3522.71 102
3522.85 100
3522.98 99
3523.12 99
3523.25 98
3523.39 95
3523.52 92
3523.66 89
3523.80 87
3523.93 86
3524.07 87
3524.20 88
3524.34 89
3524.48 89
3524.61 88
3524.75 86
3524.88 83
3525.02 79
3525.16 76
3525.29 73
3525.43 72
3525.56 72
3525.70 74
3525.84 77
3525.97 80
3526.11 84
3526.24 86
3526.38 88
3526.52 87
3526.65 85
3526.79 80
3526.92 73
3527.06 65
3527.20 57
3527.33 50
3527.47 47
3527.60 47
3527.74 51
3527.88 56
3528.01 63
3528.15 70
3528.28 76
3528.42 79
3528.56 79
3528.69 78
3528.83 77
3528.96 77
3529.10 77
3529.24 78
3529.37 79
3529.51 79
3529.64 79
3529.78 76
3529.92 72
3530.05 67
3530.19 63
3530.32 60
3530.46 59
3530.60 59
3530.73 60
3530.87 62
3531.00 63
3531.14 63
3531.28 63
3531.41 62
3531.55 62
3531.69 64
3531.82 67
3531.96 73
3532.09 80
3532.23 88
3532.37 95
3532.50 101
3532.64 104
3532.77 106
3532.91 106
3533.05 104
3533.18 101
3533.32 97
3533.45 93
3533.59 88
3533.73 81
3533.86 75
3534.00 67
3534.14 60
3534.27 54
3534.41 49
3534.54 45
3534.68 43
3534.82 41
3534.95 39
3535.09 37
3535.22 34
3535.36 30
3535.50 25
3535.63 21
3535.77 17
3535.91 14
3536.04 13
3536.18 12
3536.31 11
3536.45 9
3536.59 5
3536.72 0
3536.86 0
3536.99 0
3537.13 0
3537.27 0
3537.40 0
3537.54 0
3537.68 1
3537.81 12
3537.95 26
3538.08 39
3538.22 52
3538.36 65
3538.49 76
3538.63 85
3538.77 93
3538.90 98
3539.04 101
3539.17 103
3539.31 103
3539.45 104
3539.58 106
3539.72 110
3539.86 116
3539.99 123
3540.13 131
3540.26 138
3540.40 144
3540.54 147
3540.67 147
3540.81 145
3540.95 143
3541.08 140
3541.22 137
3541.35 137
3541.49 138
3541.63 142
3541.76 148
3541.90 156
3542.04 165
3542.17 174
3542.31 183
3542.44 192
3542.58 199
3542.72 204
3542.85 210
3542.99 217
3543.13 226
3543.26 236
3543.40 247
3543.53 259
3543.67 269
3543.81 278
3543.94 283
3544.08 286
3544.22 289
3544.35 292
3544.49 297
3544.63 305
3544.76 314
3544.90 325
3545.03 336
3545.17 345
3545.31 351
3545.44 353
3545.58 350
3545.72 343
3545.85 333
3545.99 321
3546.13 308
3546.26 297
3546.40 288
3546.53 282
3546.67 280
3546.81 280
3546.94 282
3547.08 284
3547.22 285
3547.35 285
3547.49 285
3547.63 284
3547.76 282
3547.90 281
3548.03 279
3548.17 276
3548.31 271
3548.44 263
3548.58 253
3548.72 242
3548.85 230
3548.99 221
3549.13 216
3549.26 215
3549.40 218
3549.54 225
3549.67 234
3549.81 242
3549.94 248
3550.08 252
3550.22 253
3550.35 252
3550.49 249
3550.63 244
3550.76 239
3550.90 233
3551.04 225
3551.17 215
3551.31 202
3551.45 188
3551.58 173
3551.72 158
3551.86 146
3551.99 137
3552.13 133
3552.26 133
3552.40 136
3552.54 142
3552.67 148
3552.81 154
3552.95 158
3553.08 159
3553.22 157
3553.36 151
3553.49 143
3553.63 134
3553.77 124
3553.90 115
3554.04 108
3554.18 104
3554.31 103
3554.45 105
3554.59 108
3554.72 110
3554.86 111
3554.99 109
3555.13 105
3555.27 99
3555.40 90
3555.54 81
3555.68 72
3555.81 64
3555.95 58
3556.09 55
3556.22 53
3556.36 53
3556.50 53
3556.63 52
3556.77 49
3556.91 44
3557.04 37
3557.18 28
3557.32 18
3557.45 9
3557.59 1
3557.73 0
3557.86 0
3558.00 0
3558.14 0
3558.27 0
3558.41 0
3558.55 0
3558.68 0
3558.82 3
3558.96 7
3559.09 11
3559.23 14
3559.37 16
3559.50 17
3559.64 15
3559.78 12
3559.91 6
3560.05 0
3560.19 0
3560.32 0
3560.46 0
3560.59 0
3560.73 0
3560.87 1
3561.00 9
3561.14 18
3561.28 24
3561.41 29
3561.55 30
3561.69 29
3561.82 27
3561.96 24
3562.10 21
3562.23 21
3562.37 22
3562.51 26
3562.64 31
3562.78 37
3562.92 41
3563.06 44
3563.19 44
3563.33 42
3563.47 39
3563.60 36
3563.74 35
3563.88 37
3564.01 41
3564.15 46
3564.29 51
3564.42 54
3564.56 54
3564.70 50
3564.83 43
3564.97 32
3565.11 21
3565.24 11
3565.38 4
3565.52 1
3565.65 4
3565.79 12
3565.93 23
3566.06 37
3566.20 51
3566.34 63
3566.47 72
3566.61 77
3566.75 79
3566.88 78
3567.02 77
3567.16 76
3567.29 76
3567.43 75
3567.57 74
3567.70 71
3567.84 66
3567.98 61
3568.11 54
3568.25 48
3568.39 43
3568.52 41
3568.66 39
3568.80 39
3568.94 39
3569.07 39
3569.21 38
3569.35 36
3569.48 34
3569.62 31
3569.76 28
3569.89 26
3570.03 24
3570.17 22
3570.30 20
3570.44 18
3570.58 16
3570.71 15
3570.85 14
3570.99 15
3571.12 18
3571.26 23
3571.40 30
3571.54 39
3571.67 48
3571.81 58
3571.95 66
3572.08 74
3572.22 80
3572.36 85
3572.49 87
3572.63 89
3572.77 89
3572.90 88
3573.04 87
3573.18 86
3573.31 84
3573.45 82
3573.59 80
3573.73 77
3573.86 73
3574.00 68
3574.14 62
3574.27 56
3574.41 51
3574.55 48
3574.68 48
3574.82 49
3574.96 54
3575.09 59
3575.23 65
3575.37 71
3575.50 75
3575.64 77
3575.78 76
3575.92 74
3576.05 71
3576.19 69
3576.33 67
3576.46 68
3576.60 69
3576.74 71
3576.87 72
3577.01 72
3577.15 71
3577.29 70
3577.42 68
3577.56 66
3577.70 66
3577.83 66
3577.97 68
3578.11 70
3578.24 70
3578.38 69
3578.52 66
3578.66 62
3578.79 56
3578.93 50
3579.07 46
3579.20 44
3579.34 45
3579.48 50
3579.61 58
3579.75 69
3579.89 82
3580.03 96
3580.16 109
3580.30 120
3580.44 129
3580.57 134
3580.71 136
3580.85 134
3580.98 128
3581.12 120
3581.26 110
3581.40 99
3581.53 89
3581.67 80
3581.81 74
3581.94 71
3582.08 73
3582.22 79
3582.35 87
3582.49 96
3582.63 106
3582.77 114
3582.90 120
3583.04 127
3583.18 133
3583.31 139
3583.45 147
3583.59 156
3583.73 165
3583.86 173
3584.00 180
3584.14 184
3584.27 186
3584.41 186
3584.55 185
3584.69 183
3584.82 180
3584.96 175
3585.10 167
3585.23 158
3585.37 146
3585.51 135
3585.65 125
3585.78 118
3585.92 116
3586.06 119
3586.19 124
3586.33 131
3586.47 136
3586.61 138
3586.74 137
3586.88 132
3587.02 123
3587.15 112
3587.29 100
3587.43 87
3587.57 75
3587.70 63
3587.84 52
3587.98 45
3588.11 41
3588.25 40
3588.39 43
3588.53 49
3588.66 57
3588.80 66
3588.94 75
3589.07 83
3589.21 90
3589.35 94
3589.49 96
3589.62 94
3589.76 89
3589.90 81
3590.03 71
3590.17 61
3590.31 53
3590.45 47
3590.58 46
3590.72 48
3590.86 53
3591.00 60
3591.13 66
3591.27 70
3591.41 73
3591.54 74
3591.68 73
3591.82 71
3591.96 69
3592.09 68
3592.23 67
3592.37 67
3592.50 67
3592.64 68
3592.78 70
3592.92 72
3593.05 74
3593.19 78
3593.33 81
3593.47 84
3593.60 88
3593.74 90
3593.88 89
3594.01 86
3594.15 78
3594.29 68
3594.43 55
3594.56 41
3594.70 29
3594.84 21
3594.98 18
3595.11 20
3595.25 28
3595.39 40
3595.53 54
3595.66 70
3595.80 85
3595.94 100
3596.07 113
3596.21 123
3596.35 131
3596.49 134
3596.62 135
3596.76 134
3596.90 132
3597.04 131
3597.17 132
3597.31 134
3597.45 138
3597.59 142
3597.72 144
3597.86 144
3598.00 141
3598.13 134
3598.27 124
3598.41 112
3598.55 99
3598.68 87
3598.82 77
3598.96 69
3599.10 62
3599.23 55
3599.37 49
3599.51 42
3599.65 34
3599.78 24
3599.92 15
3600.06 5
3600.20 0
3600.33 0
3600.47 0
3600.61 0
3600.75 0
3600.88 0
3601.02 4
3601.16 9
3601.29 11
3601.43 11
3601.57 7
3601.71 3
3601.84 0
3601.98 0
3602.12 0
3602.26 3
3602.39 11
3602.53 22
3602.67 32
3602.81 42
3602.94 50
3603.08 56
3603.22 58
3603.36 59
3603.49 57
3603.63 53
3603.77 49
3603.91 44
3604.04 40
3604.18 37
3604.32 35
3604.46 34
3604.59 33
3604.73 32
3604.87 30
3605.01 27
3605.14 22
3605.28 17
3605.42 11
3605.56 7
3605.69 6
3605.83 7
3605.97 11
3606.11 18
3606.24 26
3606.38 34
3606.52 42
3606.66 47
3606.79 49
3606.93 48
3607.07 45
3607.21 41
3607.34 37
3607.48 33
3607.62 30
3607.76 29
3607.89 28
3608.03 27
3608.17 26
3608.31 23
3608.44 18
3608.58 13
3608.72 8
3608.86 5
3608.99 4
3609.13 4
3609.27 7
3609.41 11
3609.55 14
3609.68 18
3609.82 21
3609.96 25
3610.10 29
3610.23 33
3610.37 38
3610.51 42
3610.65 45
3610.78 48
3610.92 48
3611.06 47
3611.20 44
3611.33 41
3611.47 36
3611.61 32
3611.75 29
3611.88 27
3612.02 25
3612.16 25
3612.30 26
3612.43 28
3612.57 31
3612.71 37
3612.85 43
3612.99 50
3613.12 56
3613.26 60
3613.40 62
3613.54 60
3613.67 54
3613.81 46
3613.95 37
3614.09 28
3614.22 21
3614.36 16
3614.50 12
3614.64 10
3614.78 8
3614.91 6
3615.05 4
3615.19 3
3615.33 3
3615.46 5
3615.60 11
3615.74 20
3615.88 31
3616.01 43
3616.15 53
3616.29 60
3616.43 63
3616.57 61
3616.70 55
3616.84 46
3616.98 36
3617.12 25
3617.25 14
3617.39 6
3617.53 1
3617.67 0
3617.80 2
3617.94 8
3618.08 18
3618.22 29
3618.36 41
3618.49 51
3618.63 59
3618.77 63
3618.91 64
3619.04 63
3619.18 61
3619.32 59
3619.46 58
3619.60 57
3619.73 57
3619.87 57
3620.01 56
3620.15 53
3620.28 49
3620.42 44
3620.56 38
3620.70 31
3620.84 24
3620.97 17
3621.11 10
3621.25 3
3621.39 0
3621.52 0
3621.66 0
3621.80 0
3621.94 0
3622.08 0
3622.21 0
3622.35 0
3622.49 3
3622.63 11
3622.77 20
3622.90 31
3623.04 43
3623.18 57
3623.32 70
3623.45 82
3623.59 89
3623.73 92
3623.87 91
3624.01 85
3624.14 77
3624.28 68
3624.42 60
3624.56 53
3624.70 48
3624.83 45
3624.97 43
3625.11 43
3625.25 45
3625.38 48
3625.52 54
3625.66 61
3625.80 67
3625.94 73
3626.07 76
3626.21 76
3626.35 73
3626.49 67
3626.63 61
3626.76 55
3626.90 51
3627.04 49
3627.18 48
3627.32 48
3627.45 49
3627.59 49
3627.73 49
3627.87 49
3628.01 48
3628.14 47
3628.28 46
3628.42 46
3628.56 45
3628.69 44
3628.83 42
3628.97 41
3629.11 39
3629.25 39
3629.38 41
3629.52 45
3629.66 51
3629.80 59
3629.94 67
3630.07 74
3630.21 79
3630.35 81
3630.49 79
3630.63 73
3630.76 65
3630.90 55
3631.04 44
3631.18 36
3631.32 30
3631.45 28
3631.59 30
3631.73 36
3631.87 45
3632.01 55
3632.14 64
3632.28 72
3632.42 78
3632.56 80
3632.70 80
3632.83 79
3632.97 75
3633.11 72
3633.25 68
3633.39 64
3633.52 60
3633.66 56
3633.80 52
3633.94 49
3634.08 46
3634.21 45
3634.35 45
3634.49 46
3634.63 48
3634.77 52
3634.91 57
3635.04 62
3635.18 65
3635.32 67
3635.46 65
3635.60 60
3635.73 51
3635.87 40
3636.01 28
3636.15 17
3636.29 8
3636.42 3
3636.56 0
3636.70 0
3636.84 0
3636.98 3
3637.11 5
3637.25 7
3637.39 10
3637.53 12
3637.67 15
3637.81 18
3637.94 22
3638.08 26
3638.22 32
3638.36 37
3638.50 42
3638.63 45
3638.77 46
3638.91 43
3639.05 38
3639.19 30
3639.32 22
3639.46 14
3639.60 10
3639.74 11
3639.88 16
3640.02 25
3640.15 36
3640.29 48
3640.43 57
3640.57 64
3640.71 65
3640.84 62
3640.98 55
3641.12 46
3641.26 35
3641.40 24
3641.54 14
3641.67 4
3641.81 0
3641.95 0
3642.09 0
3642.23 0
3642.36 0
3642.50 0
3642.64 6
3642.78 13
3642.92 19
3643.06 22
3643.19 22
3643.33 19
3643.47 15
3643.61 9
3643.75 3
3643.89 0
3644.02 0
3644.16 0
3644.30 0
3644.44 0
3644.58 0
3644.71 0
3644.85 0
3644.99 5
3645.13 15
3645.27 25
3645.41 32
3645.54 37
3645.68 39
3645.82 38
3645.96 36
3646.10 33
3646.24 29
3646.37 26
3646.51 23
3646.65 20
3646.79 18
3646.93 16
3647.07 14
3647.20 15
3647.34 17
3647.48 22
3647.62 28
3647.76 35
3647.90 43
3648.03 49
3648.17 53
3648.31 56
3648.45 57
3648.59 56
3648.73 56
3648.86 55
3649.00 55
3649.14 55
3649.28 56
3649.42 56
3649.56 55
3649.69 54
3649.83 54
3649.97 56
3650.11 59
3650.25 64
3650.39 71
3650.52 79
3650.66 86
3650.80 90
3650.94 92
3651.08 90
3651.22 87
3651.35 82
3651.49 79
3651.63 77
3651.77 77
3651.91 80
3652.05 83
3652.18 86
3652.32 88
3652.46 88
3652.60 87
3652.74 86
3652.88 86
3653.01 87
3653.15 90
3653.29 95
3653.43 100
3653.57 104
3653.71 107
3653.85 108
3653.98 106
3654.12 103
3654.26 100
3654.40 97
3654.54 93
3654.68 90
3654.81 86
3654.95 80
3655.09 75
3655.23 69
3655.37 65
3655.51 61
3655.65 59
3655.78 57
3655.92 55
3656.06 54
3656.20 51
3656.34 47
3656.48 43
3656.61 40
3656.75 38
3656.89 37
3657.03 39
3657.17 42
3657.31 47
3657.45 52
3657.58 58
3657.72 62
3657.86 65
3658.00 66
3658.14 65
3658.28 63
3658.41 60
3658.55 56
3658.69 53
3658.83 52
3658.97 53
3659.11 55
3659.25 59
3659.38 65
3659.52 70
3659.66 74
3659.80 77
3659.94 78
3660.08 78
3660.22 77
3660.35 75
3660.49 74
3660.63 73
3660.77 73
3660.91 73
3661.05 73
3661.19 73
3661.32 72
3661.46 70
3661.60 66
3661.74 61
3661.88 56
3662.02 50
3662.16 45
3662.29 40
3662.43 35
3662.57 31
3662.71 27
3662.85 24
3662.99 22
3663.13 21
3663.26 22
3663.40 25
3663.54 28
3663.68 32
3663.82 35
3663.96 36
3664.10 36
3664.23 33
3664.37 28
3664.51 23
3664.65 18
3664.79 14
3664.93 11
3665.07 10
3665.21 8
3665.34 7
3665.48 4
3665.62 1
3665.76 0
3665.90 0
3666.04 0
3666.18 0
3666.31 1
3666.45 5
3666.59 8
3666.73 9
3666.87 8
3667.01 5
3667.15 0
3667.29 0
3667.42 0
3667.56 0
3667.70 0
3667.84 0
3667.98 4
3668.12 11
3668.26 18
3668.39 23
3668.53 27
3668.67 29
3668.81 30
3668.95 28
3669.09 26
3669.23 24
3669.37 23
3669.50 23
3669.64 23
3669.78 25
3669.92 26
3670.06 27
3670.20 25
3670.34 21
3670.48 16
3670.61 9
3670.75 3
3670.89 0
3671.03 0
3671.17 0
3671.31 2
3671.45 8
3671.59 15
3671.72 22
3671.86 29
3672.00 34
3672.14 38
3672.28 40
3672.42 40
3672.56 40
3672.70 39
3672.83 37
3672.97 33
3673.11 29
3673.25 24
3673.39 19
3673.53 14
3673.67 10
3673.81 8
3673.95 9
3674.08 11
3674.22 15
3674.36 20
3674.50 24
3674.64 27
3674.78 27
3674.92 24
3675.06 19
3675.19 14
3675.33 9
3675.47 6
3675.61 6
3675.75 9
3675.89 14
3676.03 21
3676.17 27
3676.31 32
3676.44 34
3676.58 33
3676.72 30
3676.86 25
3677.00 19
3677.14 13
3677.28 7
3677.42 3
3677.56 2
3677.69 4
3677.83 8
3677.97 13
3678.11 18
3678.25 21
3678.39 21
3678.53 17
3678.67 10
3678.81 2
3678.94 0
3679.08 0
3679.22 0
3679.36 0
3679.50 0
3679.64 0
3679.78 0
3679.92 3
3680.06 5
3680.19 7
3680.33 9
3680.47 11
3680.61 13
3680.75 14
3680.89 15
3681.03 16
3681.17 16
3681.31 16
3681.44 16
3681.58 17
3681.72 19
3681.86 23
3682.00 26
3682.14 29
3682.28 32
3682.42 33
3682.56 35
3682.70 37
3682.83 39
3682.97 43
3683.11 48
3683.25 53
3683.39 58
3683.53 62
3683.67 63
3683.81 62
3683.95 59
3684.09 55
3684.22 51
3684.36 47
3684.50 43
3684.64 39
3684.78 34
3684.92 29
3685.06 22
3685.20 14
3685.34 7
3685.48 1
3685.61 0
3685.75 0
3685.89 0
3686.03 0
3686.17 0
3686.31 0
3686.45 0
3686.59 1
3686.73 3
3686.87 6
3687.00 10
3687.14 15
3687.28 21
3687.42 27
3687.56 34
3687.70 40
3687.84 45
3687.98 48
3688.12 48
3688.26 47
3688.40 43
3688.53 37
3688.67 29
3688.81 19
3688.95 9
3689.09 0
3689.23 0
3689.37 0
3689.51 0
3689.65 0
3689.79 0
3689.93 0
3690.06 0
3690.20 3
3690.34 16
3690.48 27
3690.62 37
3690.76 43
3690.90 46
3691.04 46
3691.18 43
3691.32 39
3691.46 34
3691.60 29
3691.73 25
3691.87 23
3692.01 23
3692.15 24
3692.29 27
3692.43 32
3692.57 36
3692.71 39
3692.85 40
3692.99 39
3693.13 36
3693.27 33
3693.40 30
3693.54 29
3693.68 30
3693.82 35
3693.96 41
3694.10 49
3694.24 57
3694.38 65
3694.52 72
3694.66 77
3694.80 81
3694.94 82
3695.07 82
3695.21 81
3695.35 78
3695.49 76
3695.63 75
3695.77 74
3695.91 74
3696.05 75
3696.19 75
3696.33 73
3696.47 71
3696.61 66
3696.75 60
3696.88 54
3697.02 48
3697.16 45
3697.30 45
3697.44 47
3697.58 51
3697.72 56
3697.86 61
3698.00 64
3698.14 63
3698.28 60
3698.42 54
3698.56 47
3698.70 40
3698.83 34
3698.97 31
3699.11 31
3699.25 33
3699.39 38
3699.53 44
3699.67 51
3699.81 56
3699.95 60
3700.09 62
3700.23 62
3700.37 60
3700.51 57
3700.65 54
3700.78 51
3700.92 50
3701.06 50
3701.20 51
3701.34 54
3701.48 57
3701.62 60
3701.76 65
3701.90 71
3702.04 79
3702.18 89
3702.32 101
3702.46 113
3702.60 126
3702.74 137
3702.87 145
3703.01 149
3703.15 148
3703.29 143
3703.43 134
3703.57 122
3703.71 110
3703.85 99
3703.99 89
3704.13 82
3704.27 78
3704.41 76
3704.55 77
3704.69 79
3704.83 83
3704.97 87
3705.10 91
3705.24 95
3705.38 100
3705.52 104
3705.66 107
3705.80 110
3705.94 111
3706.08 111
3706.22 109
3706.36 107
3706.50 105
3706.64 103
3706.78 101
3706.92 100
3707.06 98
3707.20 96
3707.34 93
3707.47 89
3707.61 85
3707.75 81
3707.89 77
3708.03 74
3708.17 70
3708.31 65
3708.45 60
3708.59 55
3708.73 49
3708.87 44
3709.01 41
3709.15 41
3709.29 43
3709.43 50
3709.57 59
3709.71 72
3709.85 86
3709.99 102
3710.12 116
3710.26 127
3710.40 134
3710.54 136
3710.68 131
3710.82 121
3710.96 108
3711.10 94
3711.24 80
3711.38 70
3711.52 63
3711.66 60
3711.80 60
3711.94 61
3712.08 62
3712.22 64
3712.36 66
3712.50 70
3712.64 75
3712.78 84
3712.92 95
3713.05 107
3713.19 119
3713.33 129
3713.47 137
3713.61 141
3713.75 141
3713.89 137
3714.03 130
3714.17 119
3714.31 104
3714.45 88
3714.59 70
3714.73 54
3714.87 39
3715.01 28
3715.15 21
3715.29 19
3715.43 21
3715.57 26
3715.71 33
3715.85 41
3715.99 48
3716.13 55
3716.27 63
3716.40 71
3716.54 80
3716.68 90
3716.82 102
3716.96 113
3717.10 123
3717.24 130
3717.38 134
3717.52 135
3717.66 132
3717.80 128
3717.94 123
3718.08 119
3718.22 117
3718.36 116
3718.50 118
3718.64 120
3718.78 122
3718.92 123
3719.06 121
3719.20 116
3719.34 107
3719.48 97
3719.62 85
3719.76 73
3719.90 63
3720.04 56
3720.18 53
3720.31 54
3720.45 58
3720.59 63
3720.73 69
3720.87 73
3721.01 75
3721.15 75
3721.29 72
3721.43 69
3721.57 66
3721.71 65
3721.85 67
3721.99 73
3722.13 83
3722.27 96
3722.41 112
3722.55 129
3722.69 146
3722.83 163
3722.97 177
3723.11 187
3723.25 194
3723.39 196
3723.53 196
3723.67 193
3723.81 190
3723.95 187
3724.09 187
3724.23 189
3724.37 193
3724.51 199
3724.65 205
3724.79 211
3724.93 215
3725.07 217
3725.21 216
3725.35 214
3725.49 209
3725.62 203
3725.76 196
3725.90 188
3726.04 179
3726.18 170
3726.32 162
3726.46 153
3726.60 145
3726.74 137
3726.88 129
3727.02 121
3727.16 112
3727.30 103
3727.44 94
3727.58 87
3727.72 81
3727.86 76
3728.00 73
3728.14 71
3728.28 69
3728.42 67
3728.56 65
3728.70 63
3728.84 60
3728.98 58
3729.12 56
3729.26 56
3729.40 56
3729.54 58
3729.68 62
3729.82 66
3729.96 71
3730.10 74
3730.24 75
3730.38 73
3730.52 67
3730.66 59
3730.80 48
3730.94 36
3731.08 25
3731.22 16
3731.36 11
3731.50 10
3731.64 12
3731.78 16
3731.92 22
3732.06 28
3732.20 32
3732.34 36
3732.48 39
3732.62 43
3732.76 48
3732.90 57
3733.04 68
3733.18 81
3733.32 94
3733.46 106
3733.60 115
3733.74 119
3733.88 118
3734.02 112
3734.16 103
3734.30 91
3734.44 79
3734.58 67
3734.72 57
3734.86 48
3735.00 41
3735.14 36
3735.28 32
3735.42 29
3735.56 27
3735.70 26
3735.84 25
3735.98 23
3736.12 20
3736.26 16
3736.40 11
3736.54 6
3736.68 1
3736.82 0
3736.96 0
3737.10 0
3737.24 0
3737.38 0
3737.52 0
3737.66 0
3737.80 0
3737.94 1
3738.08 5
3738.22 10
3738.36 16
3738.50 23
3738.64 31
3738.78 40
3738.92 50
3739.06 61
3739.20 72
3739.34 83
3739.48 94
3739.62 105
3739.76 114
3739.90 122
3740.04 126
3740.18 128
3740.32 126
3740.46 120
3740.60 112
3740.74 102
3740.88 91
3741.02 79
3741.16 67
3741.30 57
3741.44 47
3741.58 39
3741.72 33
3741.86 29
3742.00 25
3742.14 22
3742.28 19
3742.42 15
3742.56 10
3742.70 5
3742.84 0
3742.98 0
3743.12 0
3743.26 0
3743.40 0
3743.54 0
3743.68 0
3743.82 6
3743.96 17
3744.10 29
3744.24 42
3744.38 53
3744.52 62
3744.66 69
3744.80 72
3744.94 73
3745.08 72
3745.22 71
3745.36 71
3745.50 72
3745.64 74
3745.78 78
3745.92 84
3746.06 90
3746.20 98
3746.34 108
3746.48 118
3746.62 130
3746.76 140
3746.90 148
3747.04 153
3747.18 154
3747.32 150
3747.46 143
3747.60 133
3747.74 125
3747.88 117
3748.02 112
3748.16 109
3748.30 108
3748.45 107
3748.59 108
3748.73 110
3748.87 114
3749.01 119
3749.15 127
3749.29 135
3749.43 144
3749.57 150
3749.71 154
3749.85 154
3749.99 150
3750.13 143
3750.27 134
3750.41 124
3750.55 114
3750.69 106
3750.83 100
3750.97 96
3751.11 92
3751.25 89
3751.39 88
3751.53 87
3751.67 86
3751.81 87
3751.95 87
3752.09 89
3752.23 92
3752.37 95
3752.51 99
3752.65 103
3752.79 107
3752.93 110
3753.07 112
3753.21 112
3753.35 112
3753.49 111
3753.63 111
3753.78 113
3753.92 116
3754.06 121
3754.20 127
3754.34 132
3754.48 136
3754.62 138
3754.76 137
3754.90 135
3755.04 132
3755.18 127
3755.32 122
3755.46 117
3755.60 112
3755.74 108
3755.88 106
3756.02 105
3756.16 106
3756.30 109
3756.44 114
3756.58 119
3756.72 123
3756.86 125
3757.00 123
3757.14 116
3757.28 106
3757.42 93
3757.56 78
3757.71 65
3757.85 54
3757.99 47
3758.13 44
3758.27 46
3758.41 50
3758.55 55
3758.69 60
3758.83 63
3758.97 64
3759.11 64
3759.25 63
3759.39 64
3759.53 68
3759.67 74
3759.81 83
3759.95 93
3760.09 103
3760.23 112
3760.37 118
3760.51 121
3760.65 123
3760.79 124
3760.93 126
3761.08 127
3761.22 130
3761.36 135
3761.50 141
3761.64 148
3761.78 156
3761.92 165
3762.06 174
3762.20 181
3762.34 183
3762.48 181
3762.62 174
3762.76 163
3762.90 150
3763.04 138
3763.18 130
3763.32 127
3763.46 130
3763.60 138
3763.74 148
3763.88 156
3764.03 162
3764.17 162
3764.31 157
3764.45 149
3764.59 140
3764.73 131
3764.87 126
3765.01 124
3765.15 124
3765.29 125
3765.43 127
3765.57 127
3765.71 125
3765.85 121
3765.99 117
3766.13 114
3766.27 113
3766.41 114
3766.55 118
3766.70 124
3766.84 129
3766.98 133
3767.12 134
3767.26 132
3767.40 128
3767.54 121
3767.68 113
3767.82 105
3767.96 97
3768.10 90
3768.24 84
3768.38 79
3768.52 76
3768.66 73
3768.80 71
3768.94 69
3769.09 66
3769.23 63
3769.37 60
3769.51 56
3769.65 53
3769.79 52
3769.93 54
3770.07 59
3770.21 68
3770.35 80
3770.49 93
3770.63 105
3770.77 116
3770.91 123
3771.05 128
3771.19 130
3771.34 131
3771.48 132
3771.62 133
3771.76 133
3771.90 133
3772.04 132
3772.18 129
3772.32 125
3772.46 120
3772.60 115
3772.74 110
3772.88 107
3773.02 106
3773.16 105
3773.30 105
3773.45 105
3773.59 103
3773.73 99
3773.87 92
3774.01 84
3774.15 73
3774.29 62
3774.43 50
3774.57 39
3774.71 28
3774.85 18
3774.99 10
3775.13 3
3775.27 0
3775.42 0
3775.56 0
3775.70 0
3775.84 0
3775.98 0
3776.12 0
3776.26 0
3776.40 1
3776.54 6
3776.68 11
3776.82 15
3776.96 18
3777.10 20
3777.24 21
3777.39 21
3777.53 20
3777.67 19
3777.81 16
3777.95 14
3778.09 11
3778.23 9
3778.37 9
3778.51 11
3778.65 16
3778.79 25
3778.93 37
3779.07 51
3779.22 66
3779.36 81
3779.50 94
3779.64 107
3779.78 117
3779.92 125
3780.06 131
3780.20 134
3780.34 133
3780.48 129
3780.62 122
3780.76 113
3780.91 104
3781.05 95
3781.19 89
3781.33 87
3781.47 89
3781.61 95
3781.75 101
3781.89 108
3782.03 113
3782.17 115
3782.31 113
3782.45 106
3782.60 96
3782.74 83
3782.88 69
3783.02 55
3783.16 41
3783.30 30
3783.44 20
3783.58 14
3783.72 9
3783.86 5
3784.00 3
3784.14 2
3784.29 1
3784.43 1
3784.57 3
3784.71 5
3784.85 9
3784.99 13
3785.13 16
3785.27 19
3785.41 20
3785.55 19
3785.69 17
3785.84 15
3785.98 13
3786.12 12
3786.26 11
3786.40 11
3786.54 11
3786.68 9
3786.82 6
3786.96 2
3787.10 0
3787.24 0
3787.39 0
3787.53 0
3787.67 0
3787.81 0
3787.95 0
3788.09 0
3788.23 4
3788.37 9
3788.51 15
3788.65 20
3788.80 23
3788.94 25
3789.08 23
3789.22 18
3789.36 12
3789.50 6
3789.64 1
3789.78 0
3789.92 4
3790.06 13
3790.21 24
3790.35 37
3790.49 49
3790.63 59
3790.77 66
3790.91 70
3791.05 73
3791.19 74
3791.33 74
3791.47 74
3791.62 73
3791.76 71
3791.90 69
3792.04 68
3792.18 67
3792.32 68
3792.46 72
3792.60 78
3792.74 85
3792.88 93
3793.03 98
3793.17 101
3793.31 100
3793.45 96
3793.59 91
3793.73 84
3793.87 78
3794.01 72
3794.15 67
3794.30 64
3794.44 61
3794.58 60
3794.72 61
3794.86 62
3795.00 64
3795.14 67
3795.28 70
3795.42 74
3795.57 79
3795.71 86
3795.85 93
3795.99 102
3796.13 110
3796.27 118
3796.41 124
3796.55 130
3796.69 134
3796.84 137
3796.98 140
3797.12 140
3797.26 139
3797.40 135
3797.54 128
3797.68 118
3797.82 106
3797.96 92
3798.11 80
3798.25 70
3798.39 63
3798.53 60
3798.67 60
3798.81 64
3798.95 70
3799.09 78
3799.23 87
3799.38 95
3799.52 101
3799.66 103
3799.80 101
3799.94 94
3800.08 85
3800.22 74
3800.36 63
3800.51 53
3800.65 44
3800.79 37
3800.93 32
3801.07 28
3801.21 25
3801.35 22
3801.49 20
3801.63 19
3801.78 20
3801.92 22
3802.06 26
3802.20 30
3802.34 35
3802.48 41
3802.62 47
3802.76 53
3802.91 60
3803.05 68
3803.19 75
3803.33 82
3803.47 87
3803.61 91
3803.75 92
3803.89 91
3804.04 87
3804.18 82
3804.32 76
3804.46 72
3804.60 69
3804.74 69
3804.88 73
3805.02 78
3805.17 85
3805.31 92
3805.45 97
3805.59 101
3805.73 102
3805.87 101
3806.01 100
3806.15 97
3806.30 95
3806.44 93
3806.58 91
3806.72 89
3806.86 88
3807.00 88
3807.14 89
3807.29 90
3807.43 93
3807.57 96
3807.71 101
3807.85 105
3807.99 109
3808.13 112
3808.27 113
3808.42 113
3808.56 109
3808.70 104
3808.84 96
3808.98 87
3809.12 79
3809.26 72
3809.41 67
3809.55 66
3809.69 66
3809.83 69
3809.97 73
3810.11 78
3810.25 82
3810.39 86
3810.54 88
3810.68 90
3810.82 91
3810.96 91
3811.10 91
3811.24 90
3811.38 89
3811.53 89
3811.67 89
3811.81 90
3811.95 93
3812.09 96
3812.23 100
3812.37 104
3812.52 106
3812.66 105
3812.80 101
3812.94 93
3813.08 83
3813.22 72
3813.36 62
3813.51 53
3813.65 47
3813.79 45
3813.93 44
3814.07 46
3814.21 48
3814.35 49
3814.50 49
3814.64 47
3814.78 46
3814.92 44
3815.06 45
3815.20 47
3815.34 50
3815.49 55
3815.63 59
3815.77 63
3815.91 64
3816.05 64
3816.19 62
3816.33 58
3816.48 54
3816.62 48
3816.76 41
3816.90 35
3817.04 28
3817.18 22
3817.33 17
3817.47 14
3817.61 13
3817.75 12
3817.89 13
3818.03 14
3818.17 15
3818.32 14
3818.46 11
3818.60 7
3818.74 1
3818.88 0
3819.02 0
3819.17 0
3819.31 0
3819.45 0
3819.59 0
3819.73 0
3819.87 4
3820.01 13
3820.16 22
3820.30 30
3820.44 38
3820.58 44
3820.72 51
3820.86 56
3821.01 63
3821.15 69
3821.29 75
3821.43 81
3821.57 85
3821.71 89
3821.85 92
3822.00 94
3822.14 97
3822.28 99
3822.42 102
3822.56 104
3822.70 107
3822.85 109
3822.99 109
3823.13 108
3823.27 106
3823.41 103
3823.55 100
3823.70 98
3823.84 97
3823.98 95
3824.12 94
3824.26 92
3824.40 88
3824.55 82
3824.69 76
3824.83 68
3824.97 62
3825.11 58
3825.25 56
3825.40 58
3825.54 64
3825.68 72
3825.82 81
3825.96 91
3826.10 98
3826.25 103
3826.39 104
3826.53 103
3826.67 100
3826.81 96
3826.95 91
3827.10 87
3827.24 84
3827.38 82
3827.52 80
3827.66 79
3827.80 78
3827.95 79
3828.09 81
3828.23 83
3828.37 86
3828.51 87
3828.65 85
3828.80 79
3828.94 70
3829.08 59
3829.22 47
3829.36 35
3829.50 26
3829.65 20
3829.79 18
3829.93 18
3830.07 20
3830.21 22
3830.35 25
3830.50 28
3830.64 33
3830.78 38
3830.92 45
3831.06 53
3831.21 61
3831.35 69
3831.49 76
3831.63 80
3831.77 82
3831.91 82
3832.06 81
3832.20 78
3832.34 74
3832.48 69
3832.62 64
3832.76 58
3832.91 52
3833.05 45
3833.19 39
3833.33 33
3833.47 28
3833.62 23
3833.76 20
3833.90 19
3834.04 20
3834.18 24
3834.32 30
3834.47 36
3834.61 44
3834.75 50
3834.89 55
3835.03 58
3835.18 60
3835.32 61
3835.46 61
3835.60 63
3835.74 67
3835.88 72
3836.03 80
3836.17 90
3836.31 101
3836.45 112
3836.59 122
3836.74 132
3836.88 139
3837.02 144
3837.16 146
3837.30 147
3837.45 146
3837.59 144
3837.73 143
3837.87 140
3838.01 138
3838.15 134
3838.30 129
3838.44 121
3838.58 110
3838.72 98
3838.86 85
3839.01 73
3839.15 64
3839.29 58
3839.43 55
3839.57 55
3839.72 56
3839.86 57
3840.00 58
3840.14 59
3840.28 60
3840.43 61
3840.57 63
3840.71 64
3840.85 65
3840.99 64
3841.13 63
3841.28 61
3841.42 60
3841.56 59
3841.70 61
3841.84 64
3841.99 68
3842.13 73
3842.27 77
3842.41 80
3842.55 82
3842.70 82
3842.84 82
3842.98 82
3843.12 84
3843.26 88
3843.41 94
3843.55 103
3843.69 115
3843.83 127
3843.97 139
3844.12 151
3844.26 160
3844.40 168
3844.54 175
3844.68 180
3844.83 184
3844.97 186
3845.11 187
3845.25 186
3845.39 184
3845.54 179
3845.68 172
3845.82 164
3845.96 153
3846.10 142
3846.25 130
3846.39 118
3846.53 108
3846.67 100
3846.81 96
3846.96 95
3847.10 99
3847.24 105
3847.38 114
3847.53 124
3847.67 132
3847.81 139
3847.95 143
3848.09 145
3848.24 145
3848.38 146
3848.52 147
3848.66 150
3848.80 154
3848.95 159
3849.09 162
3849.23 162
3849.37 159
3849.51 153
3849.66 143
3849.80 131
3849.94 120
3850.08 111
3850.22 105
3850.37 104
3850.51 107
3850.65 112
3850.79 120
3850.94 128
3851.08 135
3851.22 141
3851.36 145
3851.50 148
3851.65 150
3851.79 151
3851.93 151
3852.07 150
3852.21 147
3852.36 143
3852.50 139
3852.64 136
3852.78 134
3852.93 134
3853.07 137
3853.21 142
3853.35 147
3853.49 153
3853.64 157
3853.78 160
3853.92 161
3854.06 160
3854.20 158
3854.35 155
3854.49 151
3854.63 147
3854.77 142
3854.92 138
3855.06 135
3855.20 131
3855.34 128
3855.48 124
3855.63 119
3855.77 113
3855.91 106
3856.05 100
3856.20 95
3856.34 92
3856.48 92
3856.62 94
3856.76 98
3856.91 102
3857.05 105
3857.19 107
3857.33 108
3857.48 108
3857.62 107
3857.76 107
3857.90 106
3858.04 104
3858.19 101
3858.33 97
3858.47 91
3858.61 86
3858.76 82
3858.90 79
3859.04 79
3859.18 82
3859.33 88
3859.47 95
3859.61 102
3859.75 109
3859.89 116
3860.04 122
3860.18 126
3860.32 129
3860.46 129
3860.61 128
3860.75 124
3860.89 118
3861.03 109
3861.18 100
3861.32 89
3861.46 80
3861.60 72
3861.74 65
3861.89 60
3862.03 56
3862.17 53
3862.31 49
3862.46 45
3862.60 39
3862.74 32
3862.88 23
3863.03 12
3863.17 1
3863.31 0
3863.45 0
3863.59 0
3863.74 0
3863.88 0
3864.02 0
3864.16 5
3864.31 12
3864.45 15
3864.59 16
3864.73 13
3864.88 9
3865.02 5
3865.16 2
3865.30 1
3865.45 3
3865.59 6
3865.73 11
3865.87 17
3866.02 23
3866.16 28
3866.30 33
3866.44 37
3866.59 39
3866.73 40
3866.87 39
3867.01 38
3867.15 37
3867.30 37
3867.44 38
3867.58 40
3867.72 43
3867.87 48
3868.01 54
3868.15 61
3868.29 69
3868.44 77
3868.58 85
3868.72 90
3868.86 92
3869.01 92
3869.15 89
3869.29 84
3869.43 79
3869.58 75
3869.72 72
3869.86 69
3870.00 68
3870.15 68
3870.29 69
3870.43 71
3870.57 74
3870.72 78
3870.86 82
3871.00 86
3871.14 89
3871.29 90
3871.43 92
3871.57 93
3871.71 96
3871.86 100
3872.00 106
3872.14 112
3872.28 117
3872.43 120
3872.57 119
3872.71 115
3872.85 107
3873.00 97
3873.14 86
3873.28 77
3873.42 71
3873.57 69
3873.71 70
3873.85 73
3873.99 79
3874.14 84
3874.28 89
3874.42 93
3874.56 95
3874.71 97
3874.85 97
3874.99 96
3875.13 95
3875.28 92
3875.42 89
3875.56 84
3875.71 78
3875.85 71
3875.99 65
3876.13 59
3876.28 55
3876.42 51
3876.56 48
3876.70 45
3876.85 43
3876.99 39
3877.13 36
3877.27 32
3877.42 28
3877.56 23
3877.70 19
3877.84 15
3877.99 12
3878.13 11
3878.27 11
3878.41 15
3878.56 21
3878.70 29
3878.84 40
3878.99 51
3879.13 64
3879.27 76
3879.41 87
3879.56 97
3879.70 105
3879.84 111
3879.98 114
3880.13 115
3880.27 113
3880.41 110
3880.55 106
3880.70 103
3880.84 101
3880.98 101
3881.13 100
3881.27 100
3881.41 99
3881.55 96
3881.70 92
3881.84 88
3881.98 83
3882.12 78
3882.27 73
3882.41 69
3882.55 64
3882.69 58
3882.84 52
3882.98 47
3883.12 42
3883.27 38
3883.41 37
3883.55 39
3883.69 43
3883.84 49
3883.98 56
3884.12 62
3884.26 66
3884.41 68
3884.55 68
3884.69 66
3884.84 63
3884.98 60
3885.12 59
3885.26 60
3885.41 63
3885.55 68
3885.69 75
3885.84 83
3885.98 91
3886.12 100
3886.26 107
3886.41 112
3886.55 116
3886.69 118
3886.83 119
3886.98 119
3887.12 120
3887.26 121
3887.41 122
3887.55 124
3887.69 124
3887.83 122
3887.98 117
3888.12 111
3888.26 102
3888.41 91
3888.55 81
3888.69 71
3888.83 64
3888.98 58
3889.12 54
3889.26 52
3889.41 51
3889.55 51
3889.69 51
3889.83 51
3889.98 50
3890.12 48
3890.26 47
3890.41 46
3890.55 45
3890.69 44
3890.83 44
3890.98 44
3891.12 45
3891.26 47
3891.41 51
3891.55 56
3891.69 63
3891.83 70
3891.98 76
3892.12 82
3892.26 85
3892.41 86
3892.55 85
3892.69 82
3892.83 78
3892.98 73
3893.12 70
3893.26 69
3893.41 70
3893.55 76
3893.69 85
3893.83 96
3893.98 109
3894.12 122
3894.26 133
3894.41 142
3894.55 147
3894.69 148
3894.83 147
3894.98 143
3895.12 138
3895.26 130
3895.41 122
3895.55 112
3895.69 102
3895.84 92
3895.98 84
3896.12 77
3896.26 73
3896.41 72
3896.55 72
3896.69 72
3896.84 71
3896.98 69
3897.12 64
3897.27 58
3897.41 52
3897.55 47
3897.69 44
3897.84 43
3897.98 45
3898.12 48
3898.27 53
3898.41 59
3898.55 64
3898.70 69
3898.84 72
3898.98 74
3899.12 74
3899.27 72
3899.41 69
3899.55 66
3899.70 63
3899.84 60
3899.98 59
3900.13 59
3900.27 61
3900.41 64
3900.55 68
3900.70 73
3900.84 78
3900.98 82
3901.13 86
3901.27 89
3901.41 91
3901.56 91
3901.70 91
3901.84 90
3901.99 89
3902.13 87
3902.27 85
3902.41 82
3902.56 78
3902.70 73
3902.84 67
3902.99 58
3903.13 47
3903.27 36
3903.42 24
3903.56 13
3903.70 5
3903.85 0
3903.99 0
3904.13 0
3904.27 3
3904.42 8
3904.56 15
3904.70 22
3904.85 30
3904.99 38
3905.13 47
3905.28 56
3905.42 65
3905.56 73
3905.71 80
3905.85 84
3905.99 86
3906.14 86
3906.28 83
3906.42 77
3906.56 69
3906.71 60
3906.85 51
3906.99 41
3907.14 32
3907.28 24
3907.42 16
3907.57 10
3907.71 4
3907.85 0
3908.00 0
3908.14 0
3908.28 0
3908.43 0
3908.57 0
3908.71 0
3908.86 0
3909.00 1
3909.14 8
3909.29 16
3909.43 24
3909.57 31
3909.71 38
3909.86 45
3910.00 53
3910.14 62
3910.29 75
3910.43 91
3910.57 108
3910.72 127
3910.86 145
3911.00 160
3911.15 170
3911.29 177
3911.43 179
3911.58 180
3911.72 179
3911.86 179
3912.01 179
3912.15 180
3912.29 179
3912.44 177
3912.58 171
3912.72 161
3912.87 148
3913.01 134
3913.15 119
3913.30 106
3913.44 95
3913.58 89
3913.73 86
3913.87 86
3914.01 87
3914.16 90
3914.30 93
3914.44 95
3914.59 97
3914.73 97
3914.87 96
3915.02 95
3915.16 92
3915.30 90
3915.45 88
3915.59 86
3915.73 85
3915.88 85
3916.02 86
3916.16 86
3916.31 86
3916.45 84
3916.59 82
3916.74 79
3916.88 76
3917.02 73
3917.17 71
3917.31 70
3917.45 69
3917.60 69
3917.74 69
3917.88 68
3918.03 67
3918.17 66
3918.31 65
3918.46 65
3918.60 65
3918.74 65
3918.89 64
3919.03 64
3919.17 63
3919.32 62
3919.46 63
3919.60 65
3919.75 67
3919.89 70
3920.03 71
3920.18 70
3920.32 67
3920.46 62
3920.61 56
3920.75 52
3920.89 49
3921.04 50
3921.18 52
3921.32 56
3921.47 60
3921.61 63
3921.75 65
3921.90 67
3922.04 70
3922.18 75
3922.33 84
3922.47 95
3922.61 107
3922.76 120
3922.90 130
3923.04 137
3923.19 138
3923.33 135
3923.47 126
3923.62 115
3923.76 102
3923.91 89
3924.05 77
3924.19 68
3924.34 62
3924.48 58
3924.62 56
3924.77 56
3924.91 58
3925.05 62
3925.20 68
3925.34 77
3925.48 88
3925.63 101
3925.77 116
3925.91 130
3926.06 143
3926.20 152
3926.34 158
3926.49 161
3926.63 161
3926.78 160
3926.92 159
3927.06 160
3927.21 163
3927.35 167
3927.49 173
3927.64 178
3927.78 183
3927.92 185
3928.07 185
3928.21 182
3928.35 178
3928.50 173
3928.64 167
3928.78 162
3928.93 158
3929.07 156
3929.22 155
3929.36 155
3929.50 157
3929.65 160
3929.79 165
3929.93 171
3930.08 177
3930.22 183
3930.36 189
3930.51 195
3930.65 199
3930.80 202
3930.94 203
3931.08 204
3931.23 205
3931.37 206
3931.51 209
3931.66 215
3931.80 224
3931.94 235
3932.09 247
3932.23 261
3932.37 274
3932.52 286
3932.66 296
3932.81 304
3932.95 309
3933.09 313
3933.24 315
3933.38 317
3933.52 319
3933.67 320
3933.81 322
3933.95 324
3934.10 327
3934.24 331
3934.39 337
3934.53 346
3934.67 357
3934.82 370
3934.96 383
3935.10 395
3935.25 405
3935.39 410
3935.54 412
3935.68 409
3935.82 403
3935.97 395
3936.11 387
3936.25 380
3936.40 374
3936.54 370
3936.68 368
3936.83 367
3936.97 365
3937.12 362
3937.26 358
3937.40 351
3937.55 341
3937.69 329
3937.83 316
3937.98 303
3938.12 291
3938.27 283
3938.41 278
3938.55 276
3938.70 279
3938.84 284
3938.98 291
3939.13 297
3939.27 302
3939.42 303
3939.56 301
3939.70 295
3939.85 285
3939.99 273
3940.13 260
3940.28 245
3940.42 231
3940.57 218
3940.71 206
3940.85 195
3941.00 186
3941.14 179
3941.28 173
3941.43 167
3941.57 162
3941.72 156
3941.86 151
3942.00 146
3942.15 144
3942.29 143
3942.44 145
3942.58 150
3942.72 154
3942.87 158
3943.01 160
3943.15 158
3943.30 154
3943.44 146
3943.59 138
3943.73 130
3943.87 123
3944.02 119
3944.16 117
3944.30 115
3944.45 115
3944.59 113
3944.74 110
3944.88 104
3945.02 98
3945.17 92
3945.31 87
3945.46 84
3945.60 83
3945.74 84
3945.89 87
3946.03 89
3946.18 90
3946.32 89
3946.46 86
3946.61 79
3946.75 70
3946.89 59
3947.04 47
3947.18 36
3947.33 26
3947.47 17
3947.61 9
3947.76 5
3947.90 3
3948.05 5
3948.19 10
3948.33 19
3948.48 29
3948.62 40
3948.77 49
3948.91 56
3949.05 59
3949.20 59
3949.34 58
3949.48 57
3949.63 57
3949.77 60
3949.92 66
3950.06 73
3950.20 81
3950.35 88
3950.49 93
3950.64 95
3950.78 94
3950.92 90
3951.07 84
3951.21 77
3951.36 71
3951.50 65
3951.64 60
3951.79 58
3951.93 56
3952.08 56
3952.22 57
3952.36 59
3952.51 61
3952.65 63
3952.80 67
3952.94 71
3953.08 75
3953.23 78
3953.37 79
3953.52 77
3953.66 70
3953.80 60
3953.95 47
3954.09 31
3954.24 16
3954.38 3
3954.52 0
3954.67 0
3954.81 0
3954.96 0
3955.10 0
3955.24 0
3955.39 3
3955.53 8
3955.68 12
3955.82 12
3955.96 11
3956.11 8
3956.25 4
3956.40 3
3956.54 3
3956.69 6
3956.83 11
3956.97 19
3957.12 27
3957.26 36
3957.41 44
3957.55 52
3957.69 60
3957.84 67
3957.98 73
3958.13 78
3958.27 82
3958.41 83
3958.56 81
3958.70 77
3958.85 71
3958.99 64
3959.13 58
3959.28 53
3959.42 50
3959.57 48
3959.71 49
3959.86 49
3960.00 50
3960.14 50
3960.29 50
3960.43 50
3960.58 50
3960.72 51
3960.86 53
3961.01 54
3961.15 53
3961.30 51
3961.44 46
3961.59 40
3961.73 32
3961.87 25
3962.02 20
3962.16 17
3962.31 15
3962.45 15
3962.59 15
3962.74 14
3962.88 14
3963.03 13
3963.17 14
3963.32 17
3963.46 21
3963.60 28
3963.75 34
3963.89 39
3964.04 41
3964.18 41
3964.32 37
3964.47 33
3964.61 30
3964.76 29
3964.90 31
3965.05 36
3965.19 44
3965.33 53
3965.48 63
3965.62 72
3965.77 79
3965.91 85
3966.06 90
3966.20 93
3966.34 95
3966.49 96
3966.63 97
3966.78 96
3966.92 96
3967.07 94
3967.21 92
3967.35 89
3967.50 85
3967.64 81
3967.79 78
3967.93 74
3968.08 71
3968.22 68
3968.36 64
3968.51 59
3968.65 53
3968.80 47
3968.94 43
3969.09 40
3969.23 39
3969.37 39
3969.52 41
3969.66 43
3969.81 43
3969.95 40
3970.10 35
3970.24 27
3970.38 19
3970.53 11
3970.67 4
3970.82 0
3970.96 0
3971.11 0
3971.25 0
3971.39 1
3971.54 2
3971.68 2
3971.83 0
3971.97 0
3972.12 0
3972.26 0
3972.40 0
3972.55 2
3972.69 10
3972.84 22
3972.98 35
3973.13 49
3973.27 63
3973.42 75
3973.56 85
3973.70 93
3973.85 97
3973.99 98
3974.14 96
3974.28 92
3974.43 86
3974.57 79
3974.71 73
3974.86 67
3975.00 63
3975.15 59
3975.29 55
3975.44 51
3975.58 47
3975.73 42
3975.87 37
3976.01 32
3976.16 30
3976.30 29
3976.45 30
3976.59 34
3976.74 40
3976.88 46
3977.03 52
3977.17 58
3977.31 61
3977.46 63
3977.60 62
3977.75 60
3977.89 58
3978.04 54
3978.18 51
3978.33 49
3978.47 46
3978.61 44
3978.76 41
3978.90 39
3979.05 38
3979.19 37
3979.34 38
3979.48 42
3979.63 48
3979.77 56
3979.91 65
3980.06 74
3980.20 81
3980.35 85
3980.49 85
3980.64 81
3980.78 75
3980.93 67
3981.07 59
3981.22 53
3981.36 50
3981.50 51
3981.65 56
3981.79 62
3981.94 69
3982.08 75
3982.23 79
3982.37 81
3982.52 83
3982.66 84
3982.81 87
3982.95 92
3983.09 100
3983.24 108
3983.38 117
3983.53 123
3983.67 126
3983.82 124
3983.96 118
3984.11 110
3984.25 101
3984.40 93
3984.54 87
3984.68 84
3984.83 85
3984.97 88
3985.12 92
3985.26 96
3985.41 100
3985.55 103
3985.70 104
3985.84 102
3985.99 98
3986.13 91
3986.28 83
3986.42 74
3986.56 66
3986.71 58
3986.85 52
3987.00 47
3987.14 44
3987.29 40
3987.43 37
3987.58 34
3987.72 31
3987.87 28
3988.01 27
3988.16 25
3988.30 24
3988.44 24
3988.59 23
3988.73 22
3988.88 22
3989.02 25
3989.17 30
3989.31 39
3989.46 53
3989.60 69
3989.75 87
3989.89 105
3990.04 119
3990.18 129
3990.33 135
3990.47 135
3990.61 132
3990.76 127
3990.90 122
3991.05 117
3991.19 115
3991.34 115
3991.48 118
3991.63 123
3991.77 129
3991.92 135
3992.06 139
3992.21 140
3992.35 139
3992.50 136
3992.64 130
3992.79 125
3992.93 119
3993.07 116
3993.22 114
3993.36 113
3993.51 114
3993.65 115
3993.80 116
3993.94 117
3994.09 118
3994.23 118
3994.38 118
3994.52 119
3994.67 119
3994.81 118
3994.96 117
3995.10 115
3995.25 113
3995.39 110
3995.54 107
3995.68 104
3995.83 101
3995.97 97
3996.11 94
3996.26 90
3996.40 86
3996.55 83
3996.69 82
3996.84 83
3996.98 84
3997.13 86
3997.27 88
3997.42 89
3997.56 89
3997.71 89
3997.85 88
3998.00 88
3998.14 90
3998.29 94
3998.43 100
3998.58 107
3998.72 115
3998.87 122
3999.01 127
3999.16 130
3999.30 131
3999.45 130
3999.59 126
3999.74 121
3999.88 114
4000.02 108
4000.17 104
4000.31 101
4000.46 101
4000.60 103
4000.75 107
4000.89 113
4001.04 118
4001.18 122
4001.33 124
4001.47 123
4001.62 121
4001.76 117
4001.91 114
4002.05 112
4002.20 111
4002.34 111
4002.49 112
4002.63 111
4002.78 110
4002.92 108
4003.07 107
4003.21 106
4003.36 106
4003.50 108
4003.65 111
4003.79 114
4003.94 116
4004.08 117
4004.23 115
4004.37 112
4004.52 107
4004.66 103
4004.81 99
4004.95 95
4005.10 94
4005.24 93
4005.39 95
4005.53 98
4005.68 103
4005.82 108
4005.97 115
4006.11 123
4006.26 129
4006.40 135
4006.55 139
4006.69 142
4006.84 143
4006.98 143
4007.13 142
4007.27 142
4007.42 141
4007.56 141
4007.71 139
4007.85 137
4008.00 135
4008.14 132
4008.29 129
4008.43 128
4008.58 127
4008.72 127
4008.87 127
4009.01 127
4009.16 126
4009.30 124
4009.45 121
4009.59 117
4009.74 114
4009.88 112
4010.03 112
4010.17 114
4010.32 118
4010.46 122
4010.61 126
4010.75 128
4010.90 129
4011.04 129
4011.19 128
4011.33 128
4011.48 127
4011.62 127
4011.77 127
4011.91 127
4012.06 126
4012.20 125
4012.35 122
4012.49 119
4012.64 116
4012.78 112
4012.93 110
4013.07 108
4013.22 109
4013.36 111
4013.51 114
4013.65 117
4013.80 120
4013.94 122
4014.09 123
4014.23 123
4014.38 121
4014.52 118
4014.67 115
4014.81 111
4014.96 108
4015.10 106
4015.25 105
4015.40 105
4015.54 105
4015.69 104
4015.83 101
4015.98 97
4016.12 89
4016.27 80
4016.41 69
4016.56 56
4016.70 44
4016.85 31
4016.99 20
4017.14 10
4017.28 1
4017.43 0
4017.57 0
4017.72 0
4017.86 0
4018.01 0
4018.15 0
4018.30 0
4018.44 0
4018.59 6
4018.73 24
4018.88 44
4019.02 65
4019.17 86
4019.31 105
4019.46 121
4019.61 132
4019.75 140
4019.90 145
4020.04 145
4020.19 142
4020.33 136
4020.48 128
4020.62 119
4020.77 111
4020.91 102
4021.06 95
4021.20 88
4021.35 83
4021.49 79
4021.64 76
4021.78 77
4021.93 81
4022.07 88
4022.22 99
4022.36 111
4022.51 124
4022.66 136
4022.80 144
4022.95 147
4023.09 146
4023.24 140
4023.38 131
4023.53 121
4023.67 112
4023.82 105
4023.96 102
4024.11 102
4024.25 104
4024.40 108
4024.54 110
4024.69 111
4024.83 108
4024.98 104
4025.13 97
4025.27 91
4025.42 84
4025.56 78
4025.71 73
4025.85 68
4026.00 63
4026.14 58
4026.29 53
4026.43 50
4026.58 48
4026.72 49
4026.87 52
4027.01 57
4027.16 62
4027.31 66
4027.45 69
4027.60 70
4027.74 69
4027.89 66
4028.03 61
4028.18 56
4028.32 50
4028.47 45
4028.61 42
4028.76 41
4028.90 42
4029.05 45
4029.20 51
4029.34 57
4029.49 62
4029.63 66
4029.78 68
4029.92 69
4030.07 67
4030.21 64
4030.36 61
4030.50 58
4030.65 56
4030.79 55
4030.94 55
4031.09 56
4031.23 60
4031.38 66
4031.52 73
4031.67 81
4031.81 88
4031.96 94
4032.10 96
4032.25 95
4032.39 91
4032.54 85
4032.69 77
4032.83 69
4032.98 61
4033.12 54
4033.27 47
4033.41 42
4033.56 37
4033.70 33
4033.85 30
4033.99 28
4034.14 27
4034.29 27
4034.43 26
4034.58 23
4034.72 18
4034.87 11
4035.01 1
4035.16 0
4035.30 0
4035.45 0
4035.59 0
4035.74 0
4035.89 0
4036.03 0
4036.18 4
4036.32 16
4036.47 27
4036.61 36
4036.76 42
4036.90 46
4037.05 48
4037.20 48
4037.34 47
4037.49 45
4037.63 43
4037.78 40
4037.92 34
4038.07 28
4038.21 21
4038.36 14
4038.51 9
4038.65 8
4038.80 11
4038.94 19
4039.09 30
4039.23 42
4039.38 54
4039.52 64
4039.67 70
4039.82 75
4039.96 77
4040.11 79
4040.25 82
4040.40 84
4040.54 86
4040.69 88
4040.83 88
4040.98 87
4041.13 84
4041.27 79
4041.42 73
4041.56 68
4041.71 63
4041.85 60
4042.00 59
4042.15 60
4042.29 62
4042.44 65
4042.58 68
4042.73 70
4042.87 70
4043.02 67
4043.16 62
4043.31 55
4043.46 45
4043.60 35
4043.75 26
4043.89 18
4044.04 11
4044.18 6
4044.33 4
4044.48 3
4044.62 2
4044.77 3
4044.91 5
4045.06 9
4045.20 14
4045.35 20
4045.50 27
4045.64 35
4045.79 43
4045.93 49
4046.08 53
4046.22 54
4046.37 51
4046.52 45
4046.66 37
4046.81 28
4046.95 18
4047.10 10
4047.24 4
4047.39 1
4047.54 2
4047.68 5
4047.83 11
4047.97 17
4048.12 23
4048.26 27
4048.41 30
4048.56 31
4048.70 32
4048.85 33
4048.99 36
4049.14 40
4049.28 47
4049.43 56
4049.58 67
4049.72 79
4049.87 90
4050.01 101
4050.16 111
4050.30 119
4050.45 126
4050.60 131
4050.74 135
4050.89 138
4051.03 142
4051.18 146
4051.32 152
4051.47 158
4051.62 165
4051.76 171
4051.91 175
4052.05 177
4052.20 178
4052.35 177
4052.49 175
4052.64 173
4052.78 170
4052.93 167
4053.07 163
4053.22 158
4053.37 153
4053.51 145
4053.66 137
4053.80 127
4053.95 116
4054.10 105
4054.24 93
4054.39 81
4054.53 71
4054.68 61
4054.82 52
4054.97 45
4055.12 38
4055.26 32
4055.41 27
4055.55 22
4055.70 17
4055.85 14
4055.99 12
4056.14 12
4056.28 13
4056.43 15
4056.58 17
4056.72 20
4056.87 23
4057.01 25
4057.16 26
4057.30 25
4057.45 24
4057.60 22
4057.74 21
4057.89 19
4058.03 19
4058.18 21
4058.33 24
4058.47 28
4058.62 34
4058.76 40
4058.91 46
4059.06 51
4059.20 56
4059.35 59
4059.49 61
4059.64 62
4059.79 61
4059.93 58
4060.08 54
4060.22 49
4060.37 43
4060.51 38
4060.66 34
4060.81 33
4060.95 35
4061.10 40
4061.24 48
4061.39 58
4061.54 69
4061.68 78
4061.83 85
4061.97 89
4062.12 90
4062.27 88
4062.41 85
4062.56 81
4062.70 78
4062.85 75
4063.00 73
4063.14 69
4063.29 63
4063.43 55
4063.58 45
4063.73 35
4063.87 24
4064.02 14
4064.16 7
4064.31 2
4064.46 0
4064.60 0
4064.75 1
4064.89 5
4065.04 11
4065.19 18
4065.33 27
4065.48 37
4065.62 47
4065.77 56
4065.92 62
4066.06 65
4066.21 64
4066.36 61
4066.50 56
4066.65 50
4066.79 45
4066.94 42
4067.09 40
4067.23 40
4067.38 42
4067.52 44
4067.67 46
4067.82 48
4067.96 49
4068.11 51
4068.25 53
4068.40 55
4068.55 58
4068.69 60
4068.84 62
4068.98 63
4069.13 64
4069.28 63
4069.42 62
4069.57 60
4069.72 57
4069.86 53
4070.01 48
4070.15 42
4070.30 36
4070.45 30
4070.59 24
4070.74 19
4070.88 15
4071.03 11
4071.18 8
4071.32 4
4071.47 0
4071.62 0
4071.76 0
4071.91 0
4072.05 0
4072.20 0
4072.35 0
4072.49 0
4072.64 1
4072.78 5
4072.93 8
4073.08 12
4073.22 15
4073.37 17
4073.52 18
4073.66 17
4073.81 16
4073.95 13
4074.10 9
4074.25 5
4074.39 1
4074.54 0
4074.68 0
4074.83 0
4074.98 0
4075.12 0
4075.27 0
4075.42 2
4075.56 9
4075.71 17
4075.85 25
4076.00 30
4076.15 32
4076.29 31
4076.44 26
4076.59 19
4076.73 13
4076.88 8
4077.02 7
4077.17 10
4077.32 16
4077.46 24
4077.61 33
4077.76 40
4077.90 47
4078.05 53
4078.19 58
4078.34 63
4078.49 67
4078.63 71
4078.78 73
4078.93 74
4079.07 72
4079.22 70
4079.37 68
4079.51 68
4079.66 70
4079.80 74
4079.95 80
4080.10 87
4080.24 92
4080.39 95
4080.54 95
4080.68 92
4080.83 86
4080.97 79
4081.12 72
4081.27 65
4081.41 59
4081.56 54
4081.71 48
4081.85 43
4082.00 37
4082.15 31
4082.29 26
4082.44 23
4082.58 22
4082.73 24
4082.88 28
4083.02 34
4083.17 39
4083.32 45
4083.46 48
4083.61 50
4083.76 51
4083.90 52
4084.05 51
4084.19 51
4084.34 50
4084.49 47
4084.63 43
4084.78 37
4084.93 29
4085.07 21
4085.22 14
4085.37 8
4085.51 5
4085.66 6
4085.80 11
4085.95 18
4086.10 26
4086.24 35
4086.39 43
4086.54 49
4086.68 55
4086.83 58
4086.98 61
4087.12 63
4087.27 63
4087.42 62
4087.56 60
4087.71 56
4087.85 52
4088.00 49
4088.15 46
4088.29 46
4088.44 47
4088.59 51
4088.73 55
4088.88 60
4089.03 64
4089.17 66
4089.32 66
4089.47 64
4089.61 60
4089.76 56
4089.91 50
4090.05 44
4090.20 37
4090.34 30
4090.49 22
4090.64 13
4090.78 5
4090.93 0
4091.08 0
4091.22 0
4091.37 0
4091.52 0
4091.66 0
4091.81 0
4091.96 0
4092.10 1
4092.25 5
4092.40 10
4092.54 15
4092.69 22
4092.84 30
4092.98 40
4093.13 52
4093.27 67
4093.42 83
4093.57 99
4093.71 115
4093.86 127
4094.01 136
4094.15 141
4094.30 142
4094.45 139
4094.59 134
4094.74 128
4094.89 122
4095.03 117
4095.18 114
4095.33 113
4095.47 114
4095.62 115
4095.77 118
4095.91 121
4096.06 123
4096.21 124
4096.35 125
4096.50 125
4096.65 123
4096.79 121
4096.94 118
4097.09 114
4097.23 110
4097.38 105
4097.53 102
4097.67 99
4097.82 97
4097.97 97
4098.11 99
4098.26 102
4098.41 105
4098.55 108
4098.70 110
4098.85 112
4098.99 113
4099.14 115
4099.29 118
4099.43 122
4099.58 127
4099.73 132
4099.87 138
4100.02 143
4100.17 147
4100.31 150
4100.46 153
4100.61 155
4100.75 157
4100.90 160
4101.05 163
4101.19 165
4101.34 167
4101.49 168
4101.63 168
4101.78 167
4101.93 163
4102.07 159
4102.22 154
4102.37 149
4102.51 145
4102.66 143
4102.81 143
4102.95 145
4103.10 148
4103.25 151
4103.39 152
4103.54 153
4103.69 152
4103.83 150
4103.98 148
4104.13 146
4104.27 145
4104.42 146
4104.57 147
4104.71 149
4104.86 150
4105.01 149
4105.15 146
4105.30 141
4105.45 135
4105.59 129
4105.74 123
4105.89 120
4106.03 119
4106.18 121
4106.33 124
4106.47 128
4106.62 130
4106.77 132
4106.92 133
4107.06 133
4107.21 133
4107.36 135
4107.50 138
4107.65 142
4107.80 146
4107.94 150
4108.09 154
4108.24 156
4108.38 157
4108.53 156
4108.68 155
4108.82 153
4108.97 150
4109.12 146
4109.26 141
4109.41 137
4109.56 133
4109.70 131
4109.85 132
4110.00 135
4110.15 140
4110.29 146
4110.44 153
4110.59 157
4110.73 158
4110.88 156
4111.03 149
4111.17 139
4111.32 126
4111.47 112
4111.61 100
4111.76 92
4111.91 88
4112.05 91
4112.20 100
4112.35 111
4112.50 124
4112.64 136
4112.79 144
4112.94 149
4113.08 152
4113.23 153
4113.38 155
4113.52 159
4113.67 164
4113.82 170
4113.96 176
4114.11 180
4114.26 181
4114.40 180
4114.55 178
4114.70 174
4114.85 169
4114.99 165
4115.14 162
4115.29 160
4115.43 160
4115.58 161
4115.73 164
4115.87 169
4116.02 174
4116.17 180
4116.32 185
4116.46 187
4116.61 187
4116.76 183
4116.90 177
4117.05 168
4117.20 159
4117.34 149
4117.49 141
4117.64 135
4117.78 132
4117.93 132
4118.08 134
4118.23 138
4118.37 144
4118.52 150
4118.67 157
4118.81 163
4118.96 167
4119.11 170
4119.25 171
4119.40 170
4119.55 166
4119.70 161
4119.84 153
4119.99 145
4120.14 136
4120.28 128
4120.43 121
4120.58 115
4120.73 111
4120.87 109
4121.02 108
4121.17 107
4121.31 106
4121.46 104
4121.61 102
4121.75 98
4121.90 94
4122.05 90
4122.20 87
4122.34 85
4122.49 83
4122.64 82
4122.78 81
4122.93 80
4123.08 78
4123.23 75
4123.37 72
4123.52 68
4123.67 65
4123.81 61
4123.96 56
4124.11 49
4124.25 42
4124.40 32
4124.55 23
4124.70 13
4124.84 5
4124.99 1
4125.14 1
4125.28 4
4125.43 11
4125.58 19
4125.73 29
4125.87 38
4126.02 45
4126.17 51
4126.31 55
4126.46 57
4126.61 59
4126.76 60
4126.90 61
4127.05 61
4127.20 61
4127.34 60
4127.49 58
4127.64 55
4127.79 53
4127.93 51
4128.08 50
4128.23 51
4128.37 54
4128.52 58
4128.67 63
4128.82 68
4128.96 72
4129.11 74
4129.26 74
4129.40 72
4129.55 70
4129.70 66
4129.85 63
4129.99 60
4130.14 57
4130.29 56
4130.44 54
4130.58 52
4130.73 50
4130.88 48
4131.02 45
4131.17 43
4131.32 41
4131.47 40
4131.61 40
4131.76 39
4131.91 39
4132.05 40
4132.20 40
4132.35 40
4132.50 41
4132.64 42
4132.79 44
4132.94 46
4133.09 49
4133.23 54
4133.38 60
4133.53 67
4133.67 76
4133.82 85
4133.97 92
4134.12 97
4134.26 99
4134.41 97
4134.56 93
4134.71 88
4134.85 83
4135.00 78
4135.15 74
4135.29 71
4135.44 68
4135.59 64
4135.74 60
4135.88 56
4136.03 53
4136.18 50
4136.33 48
4136.47 47
4136.62 47
4136.77 47
4136.92 47
4137.06 48
4137.21 47
4137.36 46
4137.50 44
4137.65 41
4137.80 36
4137.95 31
4138.09 24
4138.24 19
4138.39 15
4138.54 13
4138.68 13
4138.83 15
4138.98 17
4139.13 20
4139.27 22
4139.42 23
4139.57 23
4139.71 23
4139.86 23
4140.01 23
4140.16 23
4140.30 21
4140.45 18
4140.60 15
4140.75 12
4140.89 9
4141.04 8
4141.19 10
4141.34 14
4141.48 20
4141.63 27
4141.78 34
4141.93 41
4142.07 48
4142.22 56
4142.37 64
4142.52 73
4142.66 81
4142.81 90
4142.96 97
4143.11 103
4143.25 107
4143.40 109
4143.55 110
4143.69 108
4143.84 105
4143.99 101
4144.14 95
4144.28 90
4144.43 84
4144.58 80
4144.73 77
4144.87 74
4145.02 72
4145.17 70
4145.32 67
4145.46 63
4145.61 60
4145.76 58
4145.91 56
4146.05 56
4146.20 57
4146.35 57
4146.50 58
4146.64 58
4146.79 58
4146.94 59
4147.09 61
4147.23 64
4147.38 68
4147.53 72
4147.68 75
4147.82 76
4147.97 76
4148.12 74
4148.27 71
4148.41 65
4148.56 58
4148.71 50
4148.86 41
4149.00 32
4149.15 23
4149.30 17
4149.45 13
4149.60 11
4149.74 12
4149.89 15
4150.04 18
4150.19 21
4150.33 25
4150.48 28
4150.63 32
4150.78 35
4150.92 39
4151.07 42
4151.22 45
4151.37 46
4151.51 47
4151.66 46
4151.81 44
4151.96 41
4152.10 38
4152.25 35
4152.40 33
4152.55 31
4152.69 28
4152.84 24
4152.99 18
4153.14 11
4153.28 3
4153.43 0
4153.58 0
4153.73 0
4153.88 0
4154.02 0
4154.17 0
4154.32 0
4154.47 0
4154.61 7
4154.76 12
4154.91 17
4155.06 20
4155.20 21
4155.35 22
4155.50 23
4155.65 24
4155.79 27
4155.94 32
4156.09 38
4156.24 45
4156.39 51
4156.53 57
4156.68 60
4156.83 62
4156.98 62
4157.12 62
4157.27 61
4157.42 60
4157.57 58
4157.71 56
4157.86 54
4158.01 51
4158.16 47
4158.31 42
4158.45 37
4158.60 30
4158.75 23
4158.90 15
4159.04 7
4159.19 1
4159.34 0
4159.49 0
4159.63 0
4159.78 0
4159.93 2
4160.08 7
4160.23 10
4160.37 11
4160.52 9
4160.67 5
4160.82 0
4160.96 0
4161.11 0
4161.26 0
4161.41 0
4161.56 2
4161.70 12
4161.85 23
4162.00 36
4162.15 48
4162.29 60
4162.44 72
4162.59 81
4162.74 90
4162.89 96
4163.03 101
4163.18 105
4163.33 109
4163.48 111
4163.62 113
4163.77 113
4163.92 111
4164.07 109
4164.22 106
4164.36 103
4164.51 99
4164.66 94
4164.81 89
4164.95 82
4165.10 73
4165.25 63
4165.40 52
4165.55 42
4165.69 33
4165.84 26
4165.99 22
4166.14 19
4166.29 15
4166.43 11
4166.58 6
4166.73 0
4166.88 0
4167.02 0
4167.17 0
4167.32 0
4167.47 0
4167.62 0
4167.76 3
4167.91 9
4168.06 14
4168.21 17
4168.36 18
4168.50 18
4168.65 17
4168.80 14
4168.95 9
4169.10 3
4169.24 0
4169.39 0
4169.54 0
4169.69 0
4169.83 0
4169.98 0
4170.13 0
4170.28 0
4170.43 12
4170.57 24
4170.72 37
4170.87 48
4171.02 58
4171.17 65
4171.31 71
4171.46 77
4171.61 82
4171.76 87
4171.91 91
4172.05 94
4172.20 94
4172.35 92
4172.50 87
4172.65 79
4172.79 72
4172.94 64
4173.09 58
4173.24 53
4173.39 50
4173.53 46
4173.68 42
4173.83 37
4173.98 31
4174.13 25
4174.27 20
4174.42 16
4174.57 14
4174.72 13
4174.87 14
4175.01 16
4175.16 18
4175.31 20
4175.46 22
4175.61 24
4175.75 27
4175.90 30
4176.05 35
4176.20 40
4176.35 47
4176.49 52
4176.64 55
4176.79 54
4176.94 50
4177.09 44
4177.23 35
4177.38 28
4177.53 22
4177.68 19
4177.83 18
4177.97 18
4178.12 18
4178.27 16
4178.42 12
4178.57 5
4178.71 0
4178.86 0
4179.01 0
4179.16 0
4179.31 0
4179.45 0
4179.60 0
4179.75 0
4179.90 4
4180.05 11
4180.20 19
4180.34 26
4180.49 33
4180.64 40
4180.79 47
4180.94 54
4181.08 61
4181.23 68
4181.38 76
4181.53 85
4181.68 93
4181.82 100
4181.97 104
4182.12 106
4182.27 104
4182.42 100
4182.56 95
4182.71 89
4182.86 84
4183.01 81
4183.16 78
4183.31 76
4183.45 74
4183.60 71
4183.75 69
4183.90 66
4184.05 65
4184.19 66
4184.34 68
4184.49 71
4184.64 73
4184.79 75
4184.94 75
4185.08 74
4185.23 73
4185.38 73
4185.53 77
4185.68 83
4185.82 92
4185.97 100
4186.12 107
4186.27 110
4186.42 109
4186.57 102
4186.71 92
4186.86 81
4187.01 71
4187.16 62
4187.31 54
4187.46 49
4187.60 43
4187.75 38
4187.90 31
4188.05 25
4188.20 18
4188.34 13
4188.49 10
4188.64 9
4188.79 11
4188.94 17
4189.09 25
4189.23 35
4189.38 47
4189.53 58
4189.68 69
4189.83 77
4189.98 83
4190.12 86
4190.27 85
4190.42 80
4190.57 73
4190.72 63
4190.86 53
4191.01 42
4191.16 34
4191.31 28
4191.46 27
4191.61 29
4191.75 34
4191.90 40
4192.05 47
4192.20 52
4192.35 54
4192.50 53
4192.64 49
4192.79 44
4192.94 38
4193.09 33
4193.24 30
4193.39 28
4193.53 28
4193.68 30
4193.83 31
4193.98 33
4194.13 33
4194.28 33
4194.42 31
4194.57 29
4194.72 27
4194.87 27
4195.02 28
4195.17 33
4195.31 39
4195.46 47
4195.61 57
4195.76 67
4195.91 76
4196.06 83
4196.21 88
4196.35 91
4196.50 91
4196.65 90
4196.80 88
4196.95 85
4197.10 81
4197.24 77
4197.39 74
4197.54 71
4197.69 70
4197.84 70
4197.99 74
4198.13 80
4198.28 89
4198.43 98
4198.58 108
4198.73 116
4198.88 123
4199.02 128
4199.17 133
4199.32 138
4199.47 144
4199.62 152
4199.77 161
4199.92 170
4200.06 178
4200.21 182
4200.36 181
4200.51 176
4200.66 167
4200.81 154
4200.95 140
4201.10 127
4201.25 117
4201.40 110
4201.55 108
4201.70 109
4201.85 112
4201.99 116
4202.14 118
4202.29 116
4202.44 112
4202.59 104
4202.74 96
4202.88 89
4203.03 84
4203.18 83
4203.33 86
4203.48 93
4203.63 103
4203.78 114
4203.92 127
4204.07 140
4204.22 154
4204.37 169
4204.52 185
4204.67 201
4204.82 218
4204.96 233
4205.11 246
4205.26 256
4205.41 263
4205.56 268
4205.71 270
4205.86 270
4206.00 267
4206.15 262
4206.30 254
4206.45 245
4206.60 234
4206.75 222
4206.90 210
4207.04 200
4207.19 191
4207.34 183
4207.49 176
4207.64 169
4207.79 163
4207.94 158
4208.08 155
4208.23 155
4208.38 158
4208.53 166
4208.68 177
4208.83 190
4208.98 203
4209.12 214
4209.27 222
4209.42 226
4209.57 229
4209.72 230
4209.87 233
4210.02 238
4210.16 244
4210.31 251
4210.46 257
4210.61 260
4210.76 259
4210.91 254
4211.06 246
4211.21 237
4211.35 228
4211.50 221
4211.65 219
4211.80 222
4211.95 230
4212.10 243
4212.25 261
4212.39 280
4212.54 301
4212.69 322
4212.84 343
4212.99 361
4213.14 379
4213.29 394
4213.44 409
4213.58 423
4213.73 438
4213.88 453
4214.03 470
4214.18 488
4214.33 509
4214.48 531
4214.62 555
4214.77 579
4214.92 604
4215.07 627
4215.22 649
4215.37 669
4215.52 689
4215.67 709
4215.81 731
4215.96 758
4216.11 792
4216.26 832
4216.41 880
4216.56 934
4216.71 990
4216.86 1047
4217.00 1103
4217.15 1154
4217.30 1201
4217.45 1244
4217.60 1283
4217.75 1317
4217.90 1349
4218.05 1375
4218.19 1397
4218.34 1413
4218.49 1423
4218.64 1427
4218.79 1426
4218.94 1422
4219.09 1417
4219.24 1412
4219.38 1408
4219.53 1406
4219.68 1404
4219.83 1402
4219.98 1396
4220.13 1384
4220.28 1366
4220.43 1340
4220.58 1307
4220.72 1269
4220.87 1228
4221.02 1187
4221.17 1149
4221.32 1113
4221.47 1081
4221.62 1053
4221.77 1026
4221.91 1001
4222.06 975
4222.21 947
4222.36 917
4222.51 884
4222.66 848
4222.81 811
4222.96 772
4223.11 735
4223.25 699
4223.40 668
4223.55 640
4223.70 617
4223.85 597
4224.00 581
4224.15 567
4224.30 555
4224.45 544
4224.59 532
4224.74 519
4224.89 505
4225.04 490
4225.19 472
4225.34 454
4225.49 434
4225.64 414
4225.79 396
4225.93 379
4226.08 366
4226.23 356
4226.38 351
4226.53 348
4226.68 346
4226.83 345
4226.98 342
4227.13 338
4227.27 330
4227.42 320
4227.57 309
4227.72 299
4227.87 289
4228.02 281
4228.17 276
4228.32 273
4228.47 270
4228.62 268
4228.76 263
4228.91 257
4229.06 248
4229.21 238
4229.36 227
4229.51 217
4229.66 209
4229.81 203
4229.96 200
4230.10 200
4230.25 200
4230.40 201
4230.55 201
4230.70 200
4230.85 199
4231.00 196
4231.15 194
4231.30 192
4231.45 193
4231.59 195
4231.74 199
4231.89 204
4232.04 208
4232.19 209
4232.34 206
4232.49 199
4232.64 187
4232.79 171
4232.94 153
4233.09 137
4233.23 122
4233.38 111
4233.53 103
4233.68 99
4233.83 97
4233.98 96
4234.13 96
4234.28 96
4234.43 95
4234.58 95
4234.72 95
4234.87 94
4235.02 92
4235.17 90
4235.32 87
4235.47 84
4235.62 80
4235.77 79
4235.92 79
4236.07 83
4236.22 90
4236.36 100
4236.51 111
4236.66 122
4236.81 131
4236.96 137
4237.11 139
4237.26 137
4237.41 132
4237.56 126
4237.71 119
4237.86 114
4238.00 112
4238.15 111
4238.30 113
4238.45 116
4238.60 120
4238.75 124
4238.90 127
4239.05 131
4239.20 135
4239.35 139
4239.50 145
4239.65 151
4239.79 157
4239.94 161
4240.09 165
4240.24 165
4240.39 164
4240.54 161
4240.69 157
4240.84 153
4240.99 150
4241.14 148
4241.29 147
4241.44 146
4241.58 145
4241.73 144
4241.88 143
4242.03 141
4242.18 139
4242.33 136
4242.48 132
4242.63 127
4242.78 121
4242.93 114
4243.08 108
4243.23 103
4243.37 99
4243.52 96
4243.67 95
4243.82 94
4243.97 93
4244.12 94
4244.27 96
4244.42 100
4244.57 105
4244.72 111
4244.87 117
4245.02 121
4245.17 123
4245.31 123
4245.46 121
4245.61 119
4245.76 117
4245.91 116
4246.06 116
4246.21 116
4246.36 114
4246.51 111
4246.66 107
4246.81 102
4246.96 96
4247.11 91
4247.26 86
4247.40 81
4247.55 76
4247.70 71
4247.85 65
4248.00 60
4248.15 54
4248.30 51
4248.45 48
4248.60 48
4248.75 49
4248.90 51
4249.05 54
4249.20 58
4249.35 60
4249.49 62
4249.64 62
4249.79 61
4249.94 59
4250.09 56
4250.24 54
4250.39 53
4250.54 53
4250.69 53
4250.84 53
4250.99 52
4251.14 49
4251.29 45
4251.44 41
4251.59 38
4251.74 37
4251.88 38
4252.03 43
4252.18 50
4252.33 58
4252.48 66
4252.63 72
4252.78 76
4252.93 77
4253.08 75
4253.23 70
4253.38 65
4253.53 60
4253.68 55
4253.83 53
4253.98 53
4254.13 53
4254.27 54
4254.42 53
4254.57 50
4254.72 45
4254.87 37
4255.02 28
4255.17 18
4255.32 10
4255.47 3
4255.62 0
4255.77 0
4255.92 0
4256.07 0
4256.22 1
4256.37 5
4256.52 10
4256.67 16
4256.82 22
4256.96 30
4257.11 38
4257.26 47
4257.41 55
4257.56 62
4257.71 68
4257.86 70
4258.01 70
4258.16 68
4258.31 64
4258.46 59
4258.61 55
4258.76 52
4258.91 50
4259.06 48
4259.21 47
4259.36 45
4259.51 42
4259.66 36
4259.80 30
4259.95 22
4260.10 13
4260.25 5
4260.40 0
4260.55 0
4260.70 0
4260.85 0
4261.00 0
4261.15 0
4261.30 0
4261.45 2
4261.60 7
4261.75 10
4261.90 11
4262.05 11
4262.20 10
4262.35 8
4262.50 7
4262.65 7
4262.80 8
4262.94 10
4263.09 12
4263.24 15
4263.39 18
4263.54 20
4263.69 24
4263.84 27
4263.99 30
4264.14 33
4264.29 35
4264.44 36
4264.59 35
4264.74 33
4264.89 29
4265.04 25
4265.19 20
4265.34 15
4265.49 10
4265.64 6
4265.79 3
4265.94 2
4266.09 5
4266.24 9
4266.39 16
4266.54 24
4266.68 32
4266.83 39
4266.98 44
4267.13 47
4267.28 50
4267.43 54
4267.58 59
4267.73 67
4267.88 76
4268.03 85
4268.18 91
4268.33 93
4268.48 91
4268.63 83
4268.78 72
4268.93 59
4269.08 46
4269.23 35
4269.38 27
4269.53 21
4269.68 18
4269.83 15
4269.98 12
4270.13 8
4270.28 2
4270.43 0
4270.58 0
4270.73 0
4270.88 0
4271.03 0
4271.17 0
4271.32 0
4271.47 0
4271.62 8
4271.77 16
4271.92 24
4272.07 31
4272.22 36
4272.37 41
4272.52 45
4272.67 48
4272.82 50
4272.97 53
4273.12 55
4273.27 57
4273.42 60
4273.57 61
4273.72 61
4273.87 60
4274.02 57
4274.17 52
4274.32 45
4274.47 37
4274.62 28
4274.77 20
4274.92 13
4275.07 8
4275.22 7
4275.37 9
4275.52 15
4275.67 24
4275.82 36
4275.97 49
4276.12 61
4276.27 72
4276.42 79
4276.57 82
4276.72 80
4276.87 73
4277.02 64
4277.17 53
4277.32 43
4277.46 33
4277.61 26
4277.76 21
4277.91 18
4278.06 16
4278.21 14
4278.36 14
4278.51 14
4278.66 14
4278.81 16
4278.96 19
4279.11 25
4279.26 32
4279.41 41
4279.56 51
4279.71 61
4279.86 70
4280.01 77
4280.16 81
4280.31 82
4280.46 82
4280.61 80
4280.76 78
4280.91 75
4281.06 73
4281.21 71
4281.36 69
4281.51 66
4281.66 63
4281.81 61
4281.96 60
4282.11 60
4282.26 61
4282.41 63
4282.56 65
4282.71 66
4282.86 68
4283.01 70
4283.16 74
4283.31 79
4283.46 86
4283.61 93
4283.76 99
4283.91 104
4284.06 107
4284.21 108
4284.36 107
4284.51 106
4284.66 105
4284.81 105
4284.96 104
4285.11 102
4285.26 96
4285.41 88
4285.56 77
4285.71 65
4285.86 53
4286.01 43
4286.16 34
4286.31 28
4286.46 22
4286.61 16
4286.76 9
4286.91 1
4287.06 0
4287.21 0
4287.36 0
4287.51 0
4287.66 0
4287.81 0
4287.96 0
4288.11 1
4288.26 6
4288.41 10
4288.56 11
4288.71 11
4288.86 11
4289.01 13
4289.16 16
4289.31 22
4289.46 29
4289.61 38
4289.76 48
4289.91 56
4290.06 62
4290.21 66
4290.36 66
4290.51 63
4290.66 57
4290.81 49
4290.96 38
4291.11 27
4291.26 18
4291.41 11
4291.56 8
4291.71 10
4291.86 17
4292.01 28
4292.16 40
4292.31 51
4292.46 59
4292.61 63
4292.76 64
4292.91 61
4293.06 57
4293.21 53
4293.36 51
4293.51 51
4293.66 54
4293.81 58
4293.96 62
4294.11 66
4294.26 67
4294.41 64
4294.56 59
4294.71 51
4294.86 41
4295.01 32
4295.16 24
4295.31 17
4295.46 11
4295.61 6
4295.76 2
4295.91 0
4296.06 0
4296.21 0
4296.36 0
4296.51 3
4296.66 8
4296.81 14
4296.96 19
4297.11 24
4297.26 28
4297.41 31
4297.56 32
4297.71 33
4297.86 32
4298.01 31
4298.16 29
4298.32 26
4298.47 22
4298.62 20
4298.77 17
4298.92 15
4299.07 14
4299.22 13
4299.37 12
4299.52 11
4299.67 11
4299.82 12
4299.97 14
4300.12 18
4300.27 24
4300.42 31
4300.57 39
4300.72 48
4300.87 55
4301.02 62
4301.17 66
4301.32 69
4301.47 69
4301.62 66
4301.77 62
4301.92 55
4302.07 47
4302.22 38
4302.37 29
4302.52 21
4302.67 15
4302.82 11
4302.97 11
4303.12 15
4303.27 21
4303.42 28
4303.57 36
4303.72 42
4303.87 46
4304.02 48
4304.17 48
4304.32 48
4304.47 47
4304.63 49
4304.78 52
4304.93 58
4305.08 65
4305.23 73
4305.38 78
4305.53 80
4305.68 77
4305.83 70
4305.98 59
4306.13 46
4306.28 35
4306.43 26
4306.58 21
4306.73 22
4306.88 27
4307.03 36
4307.18 47
4307.33 58
4307.48 67
4307.63 74
4307.78 79
4307.93 80
4308.08 80
4308.23 79
4308.38 79
4308.53 80
4308.68 83
4308.83 88
4308.98 95
4309.14 104
4309.29 113
4309.44 123
4309.59 133
4309.74 142
4309.89 149
4310.04 153
4310.19 154
4310.34 150
4310.49 144
4310.64 134
4310.79 124
4310.94 115
4311.09 108
4311.24 105
4311.39 106
4311.54 110
4311.69 118
4311.84 128
4311.99 138
4312.14 147
4312.29 154
4312.44 158
4312.59 157
4312.74 153
4312.90 145
4313.05 134
4313.20 122
4313.35 109
4313.50 97
4313.65 86
4313.80 75
4313.95 65
4314.10 54
4314.25 43
4314.40 32
4314.55 20
4314.70 10
4314.85 2
4315.00 0
4315.15 0
4315.30 0
4315.45 5
4315.60 13
4315.75 22
4315.90 30
4316.06 38
4316.21 45
4316.36 50
4316.51 55
4316.66 60
4316.81 65
4316.96 70
4317.11 75
4317.26 79
4317.41 82
4317.56 83
4317.71 82
4317.86 79
4318.01 76
4318.16 74
4318.31 74
4318.46 77
4318.61 84
4318.76 93
4318.91 104
4319.07 115
4319.22 124
4319.37 130
4319.52 134
4319.67 134
4319.82 133
4319.97 131
4320.12 129
4320.27 130
4320.42 132
4320.57 137
4320.72 143
4320.87 149
4321.02 153
4321.17 156
4321.32 156
4321.47 155
4321.63 153
4321.78 151
4321.93 150
4322.08 150
4322.23 151
4322.38 153
4322.53 153
4322.68 153
4322.83 150
4322.98 147
4323.13 142
4323.28 138
4323.43 134
4323.58 133
4323.73 134
4323.88 138
4324.04 144
4324.19 151
4324.34 159
4324.49 166
4324.64 173
4324.79 178
4324.94 180
4325.09 181
4325.24 180
4325.39 177
4325.54 172
4325.69 167
4325.84 162
4325.99 158
4326.14 156
4326.29 156
4326.45 157
4326.60 161
4326.75 165
4326.90 170
4327.05 175
4327.20 177
4327.35 178
4327.50 176
4327.65 172
4327.80 167
4327.95 160
4328.10 154
4328.25 148
4328.40 143
4328.56 140
4328.71 139
4328.86 140
4329.01 143
4329.16 147
4329.31 153
4329.46 159
4329.61 165
4329.76 170
4329.91 175
4330.06 177
4330.21 177
4330.36 176
4330.51 175
4330.67 173
4330.82 172
4330.97 174
4331.12 179
4331.27 187
4331.42 197
4331.57 209
4331.72 222
4331.87 234
4332.02 245
4332.17 253
4332.32 258
4332.47 259
4332.63 257
4332.78 251
4332.93 243
4333.08 233
4333.23 222
4333.38 211
4333.53 201
4333.68 191
4333.83 183
4333.98 175
4334.13 167
4334.28 160
4334.44 154
4334.59 149
4334.74 145
4334.89 142
4335.04 141
4335.19 140
4335.34 140
4335.49 140
4335.64 139
4335.79 137
4335.94 134
4336.09 130
4336.25 127
4336.40 124
4336.55 123
4336.70 122
4336.85 122
4337.00 121
4337.15 118
4337.30 113
4337.45 106
4337.60 97
4337.75 88
4337.90 81
4338.06 77
4338.21 76
4338.36 77
4338.51 79
4338.66 81
4338.81 79
4338.96 73
4339.11 63
4339.26 51
4339.41 39
4339.56 29
4339.72 24
4339.87 24
4340.02 27
4340.17 32
4340.32 36
4340.47 38
4340.62 36
4340.77 31
4340.92 24
4341.07 19
4341.22 16
4341.38 19
4341.53 26
4341.68 36
4341.83 47
4341.98 58
4342.13 66
4342.28 71
4342.43 72
4342.58 71
4342.73 69
4342.88 66
4343.04 64
4343.19 63
4343.34 62
4343.49 62
4343.64 61
4343.79 60
4343.94 59
4344.09 57
4344.24 54
4344.39 51
4344.55 46
4344.70 40
4344.85 33
4345.00 25
4345.15 17
4345.30 12
4345.45 9
4345.60 9
4345.75 14
4345.90 21
4346.06 30
4346.21 39
4346.36 49
4346.51 56
4346.66 62
4346.81 66
4346.96 68
4347.11 67
4347.26 65
4347.41 61
4347.57 56
4347.72 51
4347.87 44
4348.02 38
4348.17 32
4348.32 26
4348.47 21
4348.62 18
4348.77 14
4348.93 12
4349.08 11
4349.23 11
4349.38 12
4349.53 13
4349.68 16
4349.83 19
4349.98 23
4350.13 27
4350.29 30
4350.44 32
4350.59 34
4350.74 34
4350.89 33
4351.04 31
4351.19 29
4351.34 27
4351.49 25
4351.65 25
4351.80 26
4351.95 29
4352.10 32
4352.25 36
4352.40 40
4352.55 44
4352.70 46
4352.85 47
4353.01 45
4353.16 41
4353.31 36
4353.46 30
4353.61 23
4353.76 18
4353.91 15
4354.06 14
4354.21 15
4354.37 17
4354.52 20
4354.67 22
4354.82 23
4354.97 24
4355.12 24
4355.27 23
4355.42 23
4355.58 24
4355.73 24
4355.88 25
4356.03 26
4356.18 26
4356.33 25
4356.48 24
4356.63 21
4356.78 18
4356.94 14
4357.09 11
4357.24 7
4357.39 5
4357.54 4
4357.69 5
4357.84 7
4357.99 10
4358.15 12
4358.30 14
4358.45 15
4358.60 15
4358.75 16
4358.90 17
4359.05 20
4359.20 24
4359.36 29
4359.51 34
4359.66 37
4359.81 40
4359.96 40
4360.11 40
4360.26 40
4360.41 41
4360.57 42
4360.72 44
4360.87 46
4361.02 48
4361.17 49
4361.32 49
4361.47 49
4361.62 49
4361.78 51
4361.93 55
4362.08 61
4362.23 68
4362.38 75
4362.53 81
4362.68 86
4362.84 88
4362.99 88
4363.14 85
4363.29 81
4363.44 75
4363.59 68
4363.74 61
4363.89 53
4364.05 47
4364.20 42
4364.35 38
4364.50 35
4364.65 33
4364.80 33
4364.95 32
4365.11 33
4365.26 33
4365.41 34
4365.56 35
4365.71 37
4365.86 40
4366.01 45
4366.16 50
4366.32 57
4366.47 63
4366.62 69
4366.77 73
4366.92 75
4367.07 75
4367.22 72
4367.38 66
4367.53 59
4367.68 50
4367.83 40
4367.98 30
4368.13 20
4368.28 11
4368.44 4
4368.59 0
4368.74 0
4368.89 0
4369.04 0
4369.19 0
4369.34 0
4369.50 0
4369.65 0
4369.80 0
4369.95 0
4370.10 5
4370.25 11
4370.40 19
4370.56 30
4370.71 41
4370.86 52
4371.01 63
4371.16 72
4371.31 80
4371.46 86
4371.62 90
4371.77 92
4371.92 91
4372.07 88
4372.22 82
4372.37 74
4372.52 64
4372.68 54
4372.83 45
4372.98 39
4373.13 37
4373.28 39
4373.43 43
4373.58 49
4373.74 54
4373.89 59
4374.04 62
4374.19 63
4374.34 63
4374.49 62
4374.65 62
4374.80 63
4374.95 64
4375.10 65
4375.25 66
4375.40 65
4375.55 62
4375.71 57
4375.86 51
4376.01 45
4376.16 39
4376.31 36
4376.46 37
4376.62 40
4376.77 47
4376.92 55
4377.07 64
4377.22 73
4377.37 80
4377.52 87
4377.68 91
4377.83 95
4377.98 99
4378.13 102
4378.28 105
4378.43 108
4378.59 111
4378.74 113
4378.89 114
4379.04 113
4379.19 111
4379.34 107
4379.50 103
4379.65 99
4379.80 94
4379.95 89
4380.10 84
4380.25 80
4380.40 77
4380.56 74
4380.71 71
4380.86 68
4381.01 66
4381.16 65
4381.31 63
4381.47 63
4381.62 63
4381.77 63
4381.92 62
4382.07 61
4382.22 58
4382.38 55
4382.53 51
4382.68 47
4382.83 44
4382.98 42
4383.13 42
4383.29 43
4383.44 45
4383.59 47
4383.74 50
4383.89 52
4384.04 55
4384.20 57
4384.35 59
4384.50 60
4384.65 62
4384.80 65
4384.95 67
4385.11 70
4385.26 72
4385.41 72
4385.56 71
4385.71 67
4385.86 61
4386.02 52
4386.17 42
4386.32 32
4386.47 23
4386.62 15
4386.78 10
4386.93 6
4387.08 5
4387.23 5
4387.38 5
4387.53 5
4387.69 5
4387.84 3
4387.99 1
4388.14 0
4388.29 0
4388.44 0
4388.60 0
4388.75 0
4388.90 0
4389.05 0
4389.20 0
4389.35 3
4389.51 5
4389.66 7
4389.81 8
4389.96 8
4390.11 8
4390.27 6
4390.42 4
4390.57 1
4390.72 0
4390.87 0
4391.02 0
4391.18 0
4391.33 0
4391.48 0
4391.63 1
4391.78 3
4391.94 5
4392.09 5
4392.24 6
4392.39 6
4392.54 8
4392.69 12
4392.85 16
4393.00 21
4393.15 25
4393.30 28
4393.45 29
4393.61 27
4393.76 24
4393.91 21
4394.06 18
4394.21 17
4394.36 18
4394.52 21
4394.67 25
4394.82 29
4394.97 32
4395.12 34
4395.28 35
4395.43 33
4395.58 31
4395.73 28
4395.88 25
4396.04 23
4396.19 23
4396.34 24
4396.49 26
4396.64 31
4396.79 36
4396.95 42
4397.10 48
4397.25 51
4397.40 53
4397.55 51
4397.71 46
4397.86 39
4398.01 31
4398.16 23
4398.31 15
4398.47 9
4398.62 3
4398.77 0
4398.92 0
4399.07 0
4399.23 0
4399.38 0
4399.53 0
4399.68 0
4399.83 0
4399.99 1
4400.14 11
4400.29 23
4400.44 34
4400.59 46
4400.75 56
4400.90 66
4401.05 75
4401.20 84
4401.35 91
4401.51 97
4401.66 102
4401.81 105
4401.96 107
4402.11 108
4402.26 108
4402.42 107
4402.57 104
4402.72 101
4402.87 96
4403.02 91
4403.18 85
4403.33 79
4403.48 73
4403.63 67
4403.79 62
4403.94 56
4404.09 51
4404.24 46
4404.39 42
4404.55 39
4404.70 38
4404.85 38
4405.00 38
4405.15 39
4405.31 41
4405.46 42
4405.61 44
4405.76 46
4405.91 48
4406.07 49
4406.22 50
4406.37 48
4406.52 44
4406.67 37
4406.83 29
4406.98 20
4407.13 14
4407.28 12
4407.43 15
4407.59 24
4407.74 38
4407.89 54
4408.04 70
4408.19 83
4408.35 89
4408.50 88
4408.65 81
4408.80 68
4408.96 51
4409.11 32
4409.26 15
4409.41 1
4409.56 0
4409.72 0
4409.87 0
4410.02 0
4410.17 0
4410.32 0
4410.48 0
4410.63 8
4410.78 19
4410.93 30
4411.09 39
4411.24 47
4411.39 53
4411.54 57
4411.69 59
4411.85 60
4412.00 60
4412.15 59
4412.30 57
4412.45 55
4412.61 51
4412.76 47
4412.91 43
4413.06 39
4413.22 35
4413.37 33
4413.52 32
4413.67 33
4413.82 34
4413.98 36
4414.13 39
4414.28 41
4414.43 44
4414.59 48
4414.74 53
4414.89 60
4415.04 67
4415.19 75
4415.35 83
4415.50 89
4415.65 94
4415.80 96
4415.96 96
4416.11 94
4416.26 91
4416.41 86
4416.56 82
4416.72 78
4416.87 76
4417.02 77
4417.17 81
4417.33 88
4417.48 97
4417.63 107
4417.78 116
4417.93 122
4418.09 125
4418.24 126
4418.39 123
4418.54 119
4418.70 114
4418.85 111
4419.00 108
4419.15 107
4419.31 107
4419.46 107
4419.61 107
4419.76 107
4419.91 108
4420.07 110
4420.22 114
4420.37 119
4420.52 124
4420.68 130
4420.83 134
4420.98 136
4421.13 135
4421.29 132
4421.44 126
4421.59 120
4421.74 115
4421.89 111
4422.05 109
4422.20 110
4422.35 112
4422.50 114
4422.66 114
4422.81 111
4422.96 104
4423.11 93
4423.27 78
4423.42 62
4423.57 47
4423.72 33
4423.87 23
4424.03 16
4424.18 12
4424.33 10
4424.48 8
4424.64 7
4424.79 6
4424.94 5
4425.09 5
4425.25 6
4425.40 8
4425.55 10
4425.70 11
4425.86 10
4426.01 7
4426.16 3
4426.31 0
4426.47 0
4426.62 0
4426.77 1
4426.92 8
4427.08 17
4427.23 28
4427.38 38
4427.53 46
4427.68 51
4427.84 53
4427.99 52
4428.14 49
4428.29 47
4428.45 45
4428.60 44
4428.75 45
4428.90 47
4429.06 48
4429.21 49
4429.36 48
4429.51 44
4429.67 39
4429.82 31
4429.97 22
4430.12 11
4430.28 1
4430.43 0
4430.58 0
4430.73 0
4430.89 0
4431.04 0
4431.19 0
4431.34 0
4431.50 0
4431.65 9
4431.80 20
4431.95 31
4432.11 41
4432.26 51
4432.41 60
4432.56 67
4432.72 72
4432.87 74
4433.02 73
4433.17 70
4433.33 65
4433.48 57
4433.63 49
4433.78 41
4433.94 34
4434.09 29
4434.24 26
4434.39 25
4434.55 26
4434.70 28
4434.85 30
4435.00 32
4435.16 36
4435.31 40
4435.46 47
4435.62 56
4435.77 67
4435.92 77
4436.07 86
4436.23 92
4436.38 94
4436.53 92
4436.68 87
4436.84 80
4436.99 73
4437.14 68
4437.29 65
4437.45 63
4437.60 63
4437.75 63
4437.90 63
4438.06 60
4438.21 57
4438.36 52
4438.51 46
4438.67 42
4438.82 38
4438.97 36
4439.13 35
4439.28 35
4439.43 35
4439.58 36
4439.74 38
4439.89 42
4440.04 48
4440.19 57
4440.35 67
4440.50 78
4440.65 88
4440.80 95
4440.96 98
4441.11 97
4441.26 92
4441.41 86
4441.57 78
4441.72 71
4441.87 63
4442.03 56
4442.18 50
4442.33 43
4442.48 36
4442.64 31
4442.79 26
4442.94 24
4443.09 22
4443.25 21
4443.40 19
4443.55 15
4443.71 10
4443.86 4
4444.01 0
4444.16 0
4444.32 0
4444.47 0
4444.62 0
4444.77 0
4444.93 0
4445.08 0
4445.23 2
4445.39 5
4445.54 8
4445.69 11
4445.84 15
4446.00 20
4446.15 26
4446.30 34
4446.45 42
4446.61 50
4446.76 57
4446.91 64
4447.07 69
4447.22 72
4447.37 74
4447.52 74
4447.68 73
4447.83 71
4447.98 69
4448.14 67
4448.29 65
4448.44 62
4448.59 60
4448.75 56
4448.90 53
4449.05 50
4449.20 48
4449.36 46
4449.51 46
4449.66 48
4449.82 51
4449.97 57
4450.12 64
4450.27 70
4450.43 75
4450.58 78
4450.73 77
4450.89 73
4451.04 65
4451.19 56
4451.34 46
4451.50 38
4451.65 31
4451.80 28
4451.96 28
4452.11 30
4452.26 35
4452.41 39
4452.57 43
4452.72 47
4452.87 49
4453.03 49
4453.18 50
4453.33 50
4453.48 52
4453.64 53
4453.79 54
4453.94 54
4454.10 53
4454.25 52
4454.40 50
4454.55 48
4454.71 47
4454.86 48
4455.01 50
4455.17 54
4455.32 58
4455.47 63
4455.62 68
4455.78 74
4455.93 81
4456.08 87
4456.24 93
4456.39 98
4456.54 102
4456.70 104
4456.85 104
4457.00 103
4457.15 101
4457.31 98
4457.46 95
4457.61 92
4457.77 89
4457.92 85
4458.07 81
4458.22 76
4458.38 72
4458.53 67
4458.68 62
4458.84 57
4458.99 52
4459.14 47
4459.30 41
4459.45 35
4459.60 28
4459.75 22
4459.91 15
4460.06 10
4460.21 7
4460.37 7
4460.52 9
4460.67 13
4460.83 20
4460.98 27
4461.13 34
4461.28 40
4461.44 44
4461.59 45
4461.74 46
4461.90 46
4462.05 46
4462.20 47
4462.36 48
4462.51 50
4462.66 52
4462.81 55
4462.97 59
4463.12 64
4463.27 71
4463.43 79
4463.58 87
4463.73 95
4463.89 101
4464.04 104
4464.19 104
4464.35 101
4464.50 97
4464.65 94
4464.80 91
4464.96 91
4465.11 92
4465.26 94
4465.42 95
4465.57 94
4465.72 90
4465.88 85
4466.03 77
4466.18 70
4466.34 62
4466.49 55
4466.64 49
4466.79 45
4466.95 41
4467.10 38
4467.25 36
4467.41 34
4467.56 32
4467.71 30
4467.87 29
4468.02 27
4468.17 25
4468.33 22
4468.48 19
4468.63 15
4468.79 13
4468.94 11
4469.09 11
4469.24 12
4469.40 14
4469.55 16
4469.70 17
4469.86 16
4470.01 13
4470.16 8
4470.32 1
4470.47 0
4470.62 0
4470.78 0
4470.93 0
4471.08 0
4471.24 0
4471.39 0
4471.54 3
4471.70 9
4471.85 14
4472.00 18
4472.16 19
4472.31 20
4472.46 20
4472.61 22
4472.77 25
4472.92 31
4473.07 38
4473.23 46
4473.38 55
4473.53 64
4473.69 71
4473.84 76
4473.99 79
4474.15 80
4474.30 79
4474.45 76
4474.61 73
4474.76 69
4474.91 65
4475.07 61
4475.22 55
4475.37 48
4475.53 39
4475.68 28
4475.83 17
4475.99 8
4476.14 1
4476.29 0
4476.45 0
4476.60 0
4476.75 0
4476.91 1
4477.06 4
4477.21 8
4477.37 12
4477.52 18
4477.67 24
4477.83 30
4477.98 36
4478.13 41
4478.29 43
4478.44 44
4478.59 43
4478.75 41
4478.90 40
4479.05 38
4479.21 37
4479.36 37
4479.51 36
4479.67 35
4479.82 34
4479.97 33
4480.13 34
4480.28 37
4480.43 43
4480.59 50
4480.74 58
4480.89 66
4481.05 72
4481.20 76
4481.35 79
4481.51 81
4481.66 82
4481.81 84
4481.97 87
4482.12 90
4482.27 93
4482.43 96
4482.58 97
4482.73 97
4482.89 97
4483.04 95
4483.19 93
4483.35 90
4483.50 87
4483.65 81
4483.81 74
4483.96 67
4484.11 58
4484.27 51
4484.42 44
4484.57 40
4484.73 38
4484.88 39
4485.03 42
4485.19 48
4485.34 55
4485.49 62
4485.65 69
4485.80 74
4485.95 78
4486.11 80
4486.26 80
4486.41 78
4486.57 76
4486.72 74
4486.87 71
4487.03 68
4487.18 65
4487.34 59
4487.49 52
4487.64 43
4487.80 31
4487.95 19
4488.10 6
4488.26 0
4488.41 0
4488.56 0
4488.72 0
4488.87 0
4489.02 0
4489.18 0
4489.33 0
4489.48 6
4489.64 11
4489.79 16
4489.94 18
4490.10 20
4490.25 19
4490.40 18
4490.56 14
4490.71 11
4490.87 7
4491.02 4
4491.17 2
4491.33 2
4491.48 4
4491.63 7
4491.79 12
4491.94 19
4492.09 26
4492.25 33
4492.40 41
4492.55 49
4492.71 56
4492.86 61
4493.02 65
4493.17 66
4493.32 66
4493.48 66
4493.63 65
4493.78 64
4493.94 65
4494.09 67
4494.24 69
4494.40 70
4494.55 71
4494.70 69
4494.86 65
4495.01 60
4495.17 53
4495.32 47
4495.47 41
4495.63 36
4495.78 33
4495.93 31
4496.09 30
4496.24 30
4496.39 32
4496.55 35
4496.70 39
4496.85 45
4497.01 51
4497.16 57
4497.32 64
4497.47 71
4497.62 77
4497.78 82
4497.93 85
4498.08 86
4498.24 85
4498.39 82
4498.55 76
4498.70 70
4498.85 64
4499.01 59
4499.16 55
4499.31 52
4499.47 51
4499.62 50
4499.77 47
4499.93 43
4500.08 37
4500.24 29
4500.39 21
4500.54 13
4500.70 7
4500.85 4
4501.00 4
4501.16 5
4501.31 8
4501.46 11
4501.62 13
4501.77 15
4501.93 16
4502.08 17
4502.23 17
4502.39 16
4502.54 16
4502.69 14
4502.85 12
4503.00 9
4503.16 6
4503.31 3
4503.46 1
4503.62 2
4503.77 5
4503.92 10
4504.08 18
4504.23 27
4504.39 36
4504.54 44
4504.69 51
4504.85 54
4505.00 55
4505.15 54
4505.31 52
4505.46 48
4505.62 45
4505.77 44
4505.92 43
4506.08 45
4506.23 47
4506.38 51
4506.54 54
4506.69 58
4506.85 60
4507.00 60
4507.15 59
4507.31 55
4507.46 49
4507.62 43
4507.77 38
4507.92 34
4508.08 33
4508.23 34
4508.38 38
4508.54 44
4508.69 50
4508.85 56
4509.00 59
4509.15 61
4509.31 61
4509.46 60
4509.62 59
4509.77 56
4509.92 52
4510.08 47
4510.23 42
4510.38 36
4510.54 31
4510.69 28
4510.85 29
4511.00 34
4511.15 41
4511.31 51
4511.46 62
4511.62 74
4511.77 84
4511.92 94
4512.08 103
4512.23 111
4512.38 118
4512.54 122
4512.69 124
4512.85 124
4513.00 121
4513.15 116
4513.31 108
4513.46 100
4513.62 91
4513.77 85
4513.92 80
4514.08 78
4514.23 79
4514.39 81
4514.54 85
4514.69 89
4514.85 91
4515.00 92
4515.16 91
4515.31 89
4515.46 86
4515.62 84
4515.77 82
4515.92 83
4516.08 85
4516.23 88
4516.39 93
4516.54 98
4516.69 102
4516.85 106
4517.00 108
4517.16 108
4517.31 107
4517.46 104
4517.62 100
4517.77 94
4517.93 88
4518.08 80
4518.23 72
4518.39 64
4518.54 57
4518.70 53
4518.85 51
4519.00 53
4519.16 58
4519.31 65
4519.47 73
4519.62 80
4519.77 85
4519.93 87
4520.08 87
4520.24 85
4520.39 84
4520.54 82
4520.70 81
4520.85 81
4521.01 79
4521.16 76
4521.31 71
4521.47 63
4521.62 53
4521.78 42
4521.93 33
4522.09 25
4522.24 20
4522.39 18
4522.55 20
4522.70 25
4522.86 32
4523.01 40
4523.16 46
4523.32 49
4523.47 49
4523.63 45
4523.78 41
4523.93 37
4524.09 36
4524.24 40
4524.40 49
4524.55 62
4524.70 78
4524.86 93
4525.01 106
4525.17 114
4525.32 117
4525.47 114
4525.63 107
4525.78 98
4525.94 88
4526.09 78
4526.25 70
4526.40 63
4526.55 58
4526.71 53
4526.86 50
4527.02 47
4527.17 46
4527.32 47
4527.48 51
4527.63 57
4527.79 67
4527.94 78
4528.10 89
4528.25 99
4528.40 107
4528.56 111
4528.71 111
4528.87 107
4529.02 100
4529.17 89
4529.33 76
4529.48 62
4529.64 50
4529.79 39
4529.95 32
4530.10 27
4530.25 26
4530.41 27
4530.56 30
4530.72 34
4530.87 40
4531.02 45
4531.18 52
4531.33 59
4531.49 67
4531.64 73
4531.80 78
4531.95 81
4532.10 82
4532.26 79
4532.41 74
4532.57 67
4532.72 59
4532.88 53
4533.03 48
4533.18 47
4533.34 48
4533.49 52
4533.65 59
4533.80 66
4533.96 73
4534.11 79
4534.26 85
4534.42 90
4534.57 96
4534.73 102
4534.88 108
4535.04 113
4535.19 117
4535.34 119
4535.50 118
4535.65 116
4535.81 111
4535.96 106
4536.12 101
4536.27 96
4536.42 92
4536.58 90
4536.73 87
4536.89 85
4537.04 83
4537.20 80
4537.35 76
4537.50 73
4537.66 69
4537.81 67
4537.97 64
4538.12 61
4538.28 58
4538.43 54
4538.58 49
4538.74 45
4538.89 42
4539.05 40
4539.20 41
4539.36 43
4539.51 45
4539.66 47
4539.82 47
4539.97 44
4540.13 38
4540.28 31
4540.44 24
4540.59 18
4540.75 15
4540.90 15
4541.05 18
4541.21 23
4541.36 29
4541.52 35
4541.67 40
4541.83 43
4541.98 45
4542.13 46
4542.29 48
4542.44 51
4542.60 54
4542.75 58
4542.91 62
4543.06 65
4543.22 66
4543.37 67
4543.52 65
4543.68 63
4543.83 61
4543.99 60
4544.14 58
4544.30 58
4544.45 58
4544.61 59
4544.76 59
4544.91 58
4545.07 56
4545.22 54
4545.38 51
4545.53 48
4545.69 46
4545.84 45
4546.00 45
4546.15 47
4546.30 48
4546.46 49
4546.61 49
4546.77 46
4546.92 42
4547.08 37
4547.23 31
4547.39 26
4547.54 22
4547.70 20
4547.85 19
4548.00 18
4548.16 17
4548.31 16
4548.47 14
4548.62 10
4548.78 6
4548.93 2
4549.09 0
4549.24 0
4549.39 0
4549.55 0
4549.70 0
4549.86 0
4550.01 0
4550.17 0
4550.32 6
4550.48 14
4550.63 20
4550.79 23
4550.94 21
4551.09 17
4551.25 11
4551.40 4
4551.56 0
4551.71 0
4551.87 0
4552.02 0
4552.18 4
4552.33 9
4552.49 16
4552.64 21
4552.79 27
4552.95 31
4553.10 35
4553.26 38
4553.41 42
4553.57 46
4553.72 52
4553.88 58
4554.03 66
4554.19 75
4554.34 83
4554.50 91
4554.65 99
4554.80 105
4554.96 109
4555.11 112
4555.27 113
4555.42 113
4555.58 113
4555.73 113
4555.89 113
4556.04 112
4556.20 111
4556.35 110
4556.51 107
4556.66 102
4556.81 94
4556.97 83
4557.12 71
4557.28 58
4557.43 46
4557.59 37
4557.74 30
4557.90 28
4558.05 30
4558.21 35
4558.36 43
4558.52 50
4558.67 58
4558.83 64
4558.98 68
4559.13 72
4559.29 74
4559.44 76
4559.60 78
4559.75 80
4559.91 81
4560.06 83
4560.22 84
4560.37 84
4560.53 84
4560.68 82
4560.84 80
4560.99 76
4561.15 71
4561.30 66
4561.46 60
4561.61 56
4561.76 54
4561.92 54
4562.07 57
4562.23 62
4562.38 68
4562.54 73
4562.69 77
4562.85 78
4563.00 76
4563.16 70
4563.31 62
4563.47 54
4563.62 46
4563.78 40
4563.93 37
4564.09 36
4564.24 36
4564.40 39
4564.55 42
4564.71 45
4564.86 49
4565.02 53
4565.17 57
4565.32 61
4565.48 65
4565.63 70
4565.79 74
4565.94 78
4566.10 81
4566.25 84
4566.41 85
4566.56 86
4566.72 86
4566.87 85
4567.03 85
4567.18 85
4567.34 86
4567.49 86
4567.65 87
4567.80 87
4567.96 87
4568.11 86
4568.27 86
4568.42 87
4568.58 89
4568.73 93
4568.89 99
4569.04 107
4569.20 116
4569.35 127
4569.51 138
4569.66 150
4569.81 160
4569.97 168
4570.12 173
4570.28 175
4570.43 172
4570.59 166
4570.74 157
4570.90 146
4571.05 134
4571.21 124
4571.36 116
4571.52 109
4571.67 104
4571.83 100
4571.98 97
4572.14 94
4572.29 91
4572.45 88
4572.60 85
4572.76 82
4572.91 79
4573.07 77
4573.22 75
4573.38 73
4573.53 70
4573.69 67
4573.84 63
4574.00 58
4574.15 52
4574.31 45
4574.46 39
4574.62 31
4574.77 24
4574.93 17
4575.08 11
4575.24 6
4575.39 3
4575.55 2
4575.70 3
4575.86 6
4576.01 10
4576.17 14
4576.32 18
4576.48 21
4576.63 22
4576.79 23
4576.94 23
4577.10 24
4577.25 23
4577.41 23
4577.56 21
4577.72 19
4577.87 16
4578.03 11
4578.18 6
4578.34 1
4578.49 0
4578.65 0
4578.80 0
4578.96 0
4579.11 0
4579.27 0
4579.42 0
4579.58 0
4579.73 1
4579.89 5
4580.04 10
4580.20 15
4580.35 18
4580.51 21
4580.66 22
4580.82 23
4580.97 24
4581.13 25
4581.28 28
4581.44 33
4581.59 39
4581.75 47
4581.90 54
4582.06 60
4582.21 63
4582.37 63
4582.52 59
4582.68 53
4582.83 45
4582.99 37
4583.14 31
4583.30 26
4583.45 23
4583.61 21
4583.76 19
4583.92 16
4584.07 13
4584.23 8
4584.38 3
4584.54 0
4584.69 0
4584.85 0
4585.00 0
4585.16 0
4585.32 1
4585.47 5
4585.63 7
4585.78 7
4585.94 6
4586.09 2
4586.25 0
4586.40 0
4586.56 0
4586.71 2
4586.87 7
4587.02 14
4587.18 21
4587.33 29
4587.49 37
4587.64 45
4587.80 54
4587.95 64
4588.11 73
4588.26 82
4588.42 90
4588.57 96
4588.73 101
4588.88 105
4589.04 107
4589.19 109
4589.35 111
4589.50 111
4589.66 111
4589.82 110
4589.97 109
4590.13 107
4590.28 106
4590.44 106
4590.59 108
4590.75 111
4590.90 116
4591.06 121
4591.21 127
4591.37 133
4591.52 138
4591.68 143
4591.83 146
4591.99 147
4592.14 148
4592.30 146
4592.45 143
4592.61 138
4592.76 131
4592.92 123
4593.08 112
4593.23 101
4593.39 90
4593.54 78
4593.70 68
4593.85 60
4594.01 55
4594.16 53
4594.32 56
4594.47 62
4594.63 71
4594.78 82
4594.94 93
4595.09 103
4595.25 111
4595.40 118
4595.56 125
4595.72 131
4595.87 137
4596.03 143
4596.18 149
4596.34 155
4596.49 159
4596.65 160
4596.80 160
4596.96 158
4597.11 155
4597.27 152
4597.42 148
4597.58 144
4597.73 141
4597.89 138
4598.05 135
4598.20 133
4598.36 132
4598.51 132
4598.67 133
4598.82 135
4598.98 137
4599.13 138
4599.29 138
4599.44 136
4599.60 132
4599.75 126
4599.91 119
4600.06 110
4600.22 101
4600.38 92
4600.53 84
4600.69 79
4600.84 77
4601.00 77
4601.15 80
4601.31 84
4601.46 89
4601.62 93
4601.77 95
4601.93 96
4602.09 96
4602.24 94
4602.40 92
4602.55 90
4602.71 89
4602.86 88
4603.02 88
4603.17 89
4603.33 90
4603.48 93
4603.64 95
4603.79 98
4603.95 101
4604.11 104
4604.26 107
4604.42 108
4604.57 107
4604.73 105
4604.88 102
4605.04 96
4605.19 90
4605.35 84
4605.51 78
4605.66 74
4605.82 71
4605.97 70
4606.13 70
4606.28 70
4606.44 71
4606.59 71
4606.75 70
4606.90 69
4607.06 69
4607.22 70
4607.37 73
4607.53 78
4607.68 84
4607.84 91
4607.99 98
4608.15 105
4608.30 110
4608.46 115
4608.62 119
4608.77 124
4608.93 128
4609.08 132
4609.24 134
4609.39 136
4609.55 136
4609.70 134
4609.86 133
4610.01 133
4610.17 135
4610.33 139
4610.48 145
4610.64 150
4610.79 155
4610.95 157
4611.10 158
4611.26 158
4611.42 157
4611.57 158
4611.73 161
4611.88 166
4612.04 173
4612.19 182
4612.35 191
4612.50 201
4612.66 210
4612.82 218
4612.97 226
4613.13 232
4613.28 237
4613.44 240
4613.59 241
4613.75 240
4613.90 237
4614.06 232
4614.22 227
4614.37 223
4614.53 219
4614.68 217
4614.84 216
4614.99 215
4615.15 214
4615.31 213
4615.46 212
4615.62 210
4615.77 209
4615.93 209
4616.08 210
4616.24 214
4616.39 220
4616.55 227
4616.71 236
4616.86 244
4617.02 250
4617.17 253
4617.33 253
4617.48 249
4617.64 242
4617.80 233
4617.95 224
4618.11 214
4618.26 206
4618.42 200
4618.57 195
4618.73 193
4618.89 193
4619.04 194
4619.20 197
4619.35 201
4619.51 204
4619.66 205
4619.82 205
4619.98 201
4620.13 196
4620.29 190
4620.44 183
4620.60 178
4620.75 175
4620.91 173
4621.07 173
4621.22 172
4621.38 170
4621.53 167
4621.69 162
4621.84 155
4622.00 146
4622.16 138
4622.31 132
4622.47 126
4622.62 123
4622.78 121
4622.94 118
4623.09 115
4623.25 110
4623.40 103
4623.56 95
4623.71 86
4623.87 78
4624.03 72
4624.18 69
4624.34 68
4624.49 69
4624.65 70
4624.80 71
4624.96 71
4625.12 69
4625.27 65
4625.43 60
4625.58 53
4625.74 46
4625.90 40
4626.05 35
4626.21 32
4626.36 32
4626.52 35
4626.67 39
4626.83 44
4626.99 47
4627.14 49
4627.30 47
4627.45 43
4627.61 36
4627.77 29
4627.92 21
4628.08 13
4628.23 8
4628.39 5
4628.54 5
4628.70 9
4628.86 16
4629.01 27
4629.17 39
4629.32 52
4629.48 65
4629.64 75
4629.79 81
4629.95 83
4630.10 82
4630.26 79
4630.42 74
4630.57 70
4630.73 67
4630.88 66
4631.04 66
4631.19 67
4631.35 69
4631.51 70
4631.66 72
4631.82 73
4631.97 73
4632.13 72
4632.29 70
4632.44 67
4632.60 64
4632.75 60
4632.91 57
4633.07 56
4633.22 55
4633.38 56
4633.53 57
4633.69 56
4633.85 54
4634.00 49
4634.16 42
4634.31 32
4634.47 23
4634.63 13
4634.78 6
4634.94 1
4635.09 0
4635.25 0
4635.41 0
4635.56 0
4635.72 0
4635.87 0
4636.03 0
4636.19 0
4636.34 0
4636.50 1
4636.65 6
4636.81 11
4636.97 16
4637.12 21
4637.28 24
4637.43 25
4637.59 24
4637.75 22
4637.90 18
4638.06 15
4638.21 11
4638.37 7
4638.53 2
4638.68 0
4638.84 0
4638.99 0
4639.15 0
4639.31 0
4639.46 3
4639.62 10
4639.77 16
4639.93 22
4640.09 27
4640.24 30
4640.40 34
4640.55 39
4640.71 46
4640.87 55
4641.02 66
4641.18 78
4641.33 88
4641.49 95
4641.65 99
4641.80 98
4641.96 93
4642.12 86
4642.27 77
4642.43 67
4642.58 57
4642.74 48
4642.90 40
4643.05 34
4643.21 30
4643.36 29
4643.52 31
4643.68 35
4643.83 43
4643.99 52
4644.14 63
4644.30 73
4644.46 83
4644.61 92
4644.77 98
4644.93 102
4645.08 103
4645.24 101
4645.39 96
4645.55 89
4645.71 81
4645.86 72
4646.02 64
4646.17 57
4646.33 53
4646.49 50
4646.64 50
4646.80 51
4646.96 53
4647.11 54
4647.27 55
4647.42 57
4647.58 59
4647.74 61
4647.89 66
4648.05 71
4648.20 76
4648.36 79
4648.52 80
4648.67 78
4648.83 72
4648.99 63
4649.14 52
4649.30 41
4649.45 31
4649.61 24
4649.77 21
4649.92 23
4650.08 29
4650.24 38
4650.39 49
4650.55 60
4650.70 70
4650.86 77
4651.02 80
4651.17 80
4651.33 78
4651.49 73
4651.64 68
4651.80 64
4651.95 62
4652.11 61
4652.27 62
4652.42 64
4652.58 66
4652.74 69
4652.89 71
4653.05 74
4653.20 76
4653.36 78
4653.52 80
4653.67 80
4653.83 79
4653.99 76
4654.14 70
4654.30 63
4654.45 56
4654.61 50
4654.77 47
4654.92 45
4655.08 46
4655.24 49
4655.39 52
4655.55 54
4655.71 56
4655.86 58
4656.02 60
4656.17 63
4656.33 66
4656.49 71
4656.64 76
4656.80 80
4656.96 84
4657.11 87
4657.27 89
4657.43 90
4657.58 92
4657.74 92
4657.89 93
4658.05 92
4658.21 91
4658.36 88
4658.52 85
4658.68 81
4658.83 77
4658.99 73
4659.15 70
4659.30 67
4659.46 64
4659.61 61
4659.77 58
4659.93 55
4660.08 51
4660.24 47
4660.40 44
4660.55 40
4660.71 37
4660.87 33
4661.02 29
4661.18 23
4661.33 16
4661.49 9
4661.65 1
4661.80 0
4661.96 0
4662.12 0
4662.27 0
4662.43 0
4662.59 0
4662.74 0
4662.90 0
4663.06 5
4663.21 11
4663.37 17
4663.53 23
4663.68 29
4663.84 34
4663.99 38
4664.15 41
4664.31 42
4664.46 42
4664.62 42
4664.78 41
4664.93 41
4665.09 43
4665.25 46
4665.40 49
4665.56 53
4665.72 56
4665.87 59
4666.03 60
4666.19 59
4666.34 56
4666.50 51
4666.65 45
4666.81 38
4666.97 30
4667.12 22
4667.28 15
4667.44 9
4667.59 5
4667.75 3
4667.91 2
4668.06 3
4668.22 5
4668.38 8
4668.53 11
4668.69 15
4668.85 18
4669.00 21
4669.16 23
4669.32 24
4669.47 26
4669.63 26
4669.79 27
4669.94 27
4670.10 27
4670.26 28
4670.41 29
4670.57 31
4670.72 36
4670.88 41
4671.04 47
4671.19 53
4671.35 57
4671.51 59
4671.66 57
4671.82 53
4671.98 47
4672.13 42
4672.29 37
4672.45 36
4672.60 38
4672.76 42
4672.92 49
4673.07 56
4673.23 65
4673.39 73
4673.54 83
4673.70 92
4673.86 101
4674.01 110
4674.17 117
4674.33 123
4674.48 126
4674.64 127
4674.80 127
4674.95 128
4675.11 129
4675.27 131
4675.42 134
4675.58 138
4675.74 141
4675.89 143
4676.05 142
4676.21 138
4676.36 133
4676.52 127
4676.68 122
4676.83 119
4676.99 119
4677.15 122
4677.30 128
4677.46 136
4677.62 145
4677.77 157
4677.93 169
4678.09 181
4678.24 193
4678.40 202
4678.56 210
4678.71 215
4678.87 218
4679.03 220
4679.18 224
4679.34 230
4679.50 242
4679.65 258
4679.81 278
4679.97 299
4680.12 321
4680.28 341
4680.44 356
4680.59 368
4680.75 375
4680.91 379
4681.06 382
4681.22 385
4681.38 388
4681.54 394
4681.69 401
4681.85 410
4682.01 420
4682.16 430
4682.32 439
4682.48 447
4682.63 452
4682.79 456
4682.95 457
4683.10 457
4683.26 456
4683.42 455
4683.57 455
4683.73 456
4683.89 459
4684.04 462
4684.20 465
4684.36 469
4684.51 472
4684.67 474
4684.83 474
4684.98 472
4685.14 470
4685.30 466
4685.45 463
4685.61 460
4685.77 459
4685.93 459
4686.08 460
4686.24 461
4686.40 464
4686.55 466
4686.71 469
4686.87 471
4687.02 473
4687.18 474
4687.34 475
4687.49 474
4687.65 470
4687.81 464
4687.96 453
4688.12 440
4688.28 424
4688.44 407
4688.59 392
4688.75 381
4688.91 373
4689.06 369
4689.22 367
4689.38 366
4689.53 363
4689.69 359
4689.85 352
4690.00 344
4690.16 336
4690.32 330
4690.47 325
4690.63 322
4690.79 321
4690.95 320
4691.10 318
4691.26 316
4691.42 312
4691.57 307
4691.73 300
4691.89 293
4692.04 284
4692.20 275
4692.36 266
4692.51 257
4692.67 247
4692.83 238
4692.99 230
4693.14 223
4693.30 217
4693.46 212
4693.61 208
4693.77 206
4693.93 206
4694.08 208
4694.24 211
4694.40 217
4694.56 223
4694.71 231
4694.87 239
4695.03 248
4695.18 255
4695.34 262
4695.50 268
4695.65 272
4695.81 275
4695.97 276
4696.13 274
4696.28 270
4696.44 264
4696.60 255
4696.75 245
4696.91 232
4697.07 219
4697.22 205
4697.38 191
4697.54 177
4697.70 166
4697.85 157
4698.01 151
4698.17 148
4698.32 148
4698.48 150
4698.64 153
4698.79 155
4698.95 156
4699.11 153
4699.27 149
4699.42 142
4699.58 135
4699.74 128
4699.89 121
4700.05 116
4700.21 112
4700.37 109
4700.52 106
4700.68 102
4700.84 99
4700.99 94
4701.15 90
4701.31 85
4701.46 80
4701.62 77
4701.78 73
4701.94 70
4702.09 68
4702.25 66
4702.41 64
4702.56 63
4702.72 64
4702.88 66
4703.04 69
4703.19 74
4703.35 78
4703.51 81
4703.66 82
4703.82 82
4703.98 79
4704.14 74
4704.29 68
4704.45 63
4704.61 58
4704.76 54
4704.92 51
4705.08 51
4705.24 53
4705.39 58
4705.55 64
4705.71 71
4705.86 78
4706.02 83
4706.18 85
4706.34 83
4706.49 78
4706.65 69
4706.81 58
4706.96 46
4707.12 34
4707.28 24
4707.44 15
4707.59 9
4707.75 5
4707.91 3
4708.07 3
4708.22 6
4708.38 10
4708.54 16
4708.69 22
4708.85 29
4709.01 35
4709.17 40
4709.32 43
4709.48 43
4709.64 41
4709.79 37
4709.95 32
4710.11 28
4710.27 24
4710.42 23
4710.58 22
4710.74 23
4710.90 23
4711.05 23
4711.21 22
4711.37 21
4711.52 19
4711.68 16
4711.84 14
4712.00 12
4712.15 10
4712.31 8
4712.47 6
4712.63 4
4712.78 1
4712.94 0
4713.10 0
4713.25 0
4713.41 0
4713.57 0
4713.73 0
4713.88 0
4714.04 0
4714.20 0
4714.36 4
4714.51 8
4714.67 11
4714.83 13
4714.98 15
4715.14 17
4715.30 18
4715.46 20
4715.61 22
4715.77 26
4715.93 29
4716.09 34
4716.24 39
4716.40 43
4716.56 48
4716.72 51
4716.87 52
4717.03 52
4717.19 50
4717.35 47
4717.50 43
4717.66 39
4717.82 36
4717.97 35
4718.13 37
4718.29 40
4718.45 45
4718.60 51
4718.76 57
4718.92 61
4719.08 64
4719.23 65
4719.39 64
4719.55 62
4719.71 61
4719.86 59
4720.02 57
4720.18 55
4720.34 53
4720.49 50
4720.65 47
4720.81 44
4720.97 41
4721.12 39
4721.28 39
4721.44 39
4721.59 39
4721.75 39
4721.91 39
4722.07 38
4722.22 37
4722.38 37
4722.54 37
4722.70 39
4722.85 42
4723.01 45
4723.17 49
4723.33 52
4723.48 56
4723.64 58
4723.80 58
4723.96 58
4724.11 57
4724.27 55
4724.43 54
4724.59 53
4724.74 53
4724.90 54
4725.06 55
4725.22 56
4725.37 56
4725.53 55
4725.69 54
4725.85 52
4726.00 50
4726.16 48
4726.32 47
4726.48 46
4726.63 45
4726.79 46
4726.95 46
4727.11 47
4727.26 49
4727.42 51
4727.58 54
4727.74 58
4727.89 62
4728.05 67
4728.21 72
4728.37 77
4728.52 81
4728.68 84
4728.84 85
4729.00 85
4729.15 82
4729.31 79
4729.47 76
4729.63 73
4729.78 72
4729.94 72
4730.10 73
4730.26 73
4730.42 72
4730.57 70
4730.73 66
4730.89 61
4731.05 58
4731.20 56
4731.36 56
4731.52 59
4731.68 63
4731.83 68
4731.99 72
4732.15 73
4732.31 71
4732.46 67
4732.62 60
4732.78 52
4732.94 42
4733.09 32
4733.25 23
4733.41 16
4733.57 9
4733.72 5
4733.88 3
4734.04 3
4734.20 4
4734.36 6
4734.51 8
4734.67 9
4734.83 10
4734.99 9
4735.14 7
4735.30 5
4735.46 2
4735.62 0
4735.77 0
4735.93 0
4736.09 0
4736.25 0
4736.41 0
4736.56 0
4736.72 0
4736.88 0
4737.04 1
4737.19 5
4737.35 9
4737.51 14
4737.67 22
4737.82 31
4737.98 42
4738.14 54
4738.30 67
4738.46 81
4738.61 92
4738.77 101
4738.93 107
4739.09 109
4739.24 109
4739.40 106
4739.56 103
4739.72 100
4739.87 99
4740.03 99
4740.19 102
4740.35 106
4740.51 112
4740.66 117
4740.82 122
4740.98 125
4741.14 125
4741.29 124
4741.45 120
4741.61 115
4741.77 110
4741.93 104
4742.08 98
4742.24 93
4742.40 88
4742.56 84
4742.71 79
4742.87 75
4743.03 73
4743.19 71
4743.35 72
4743.50 73
4743.66 75
4743.82 76
4743.98 77
4744.13 76
4744.29 73
4744.45 69
4744.61 64
4744.77 60
4744.92 57
4745.08 56
4745.24 56
4745.40 57
4745.55 59
4745.71 59
4745.87 58
4746.03 57
4746.19 55
4746.34 53
4746.50 51
4746.66 49
4746.82 49
4746.98 50
4747.13 51
4747.29 54
4747.45 58
4747.61 64
4747.76 71
4747.92 79
4748.08 86
4748.24 92
4748.40 96
4748.55 96
4748.71 94
4748.87 89
4749.03 84
4749.19 78
4749.34 74
4749.50 70
4749.66 67
4749.82 66
4749.98 64
4750.13 62
4750.29 59
4750.45 54
4750.61 49
4750.76 44
4750.92 39
4751.08 34
4751.24 31
4751.40 30
4751.55 30
4751.71 32
4751.87 35
4752.03 38
4752.19 42
4752.34 47
4752.50 53
4752.66 59
4752.82 67
4752.98 75
4753.13 83
4753.29 91
4753.45 97
4753.61 99
4753.77 100
4753.92 98
4754.08 96
4754.24 93
4754.40 92
4754.56 93
4754.71 95
4754.87 98
4755.03 101
4755.19 104
4755.35 106
4755.50 108
4755.66 109
4755.82 110
4755.98 110
4756.14 108
4756.29 107
4756.45 104
4756.61 101
4756.77 98
4756.93 95
4757.08 93
4757.24 91
4757.40 89
4757.56 87
4757.72 85
4757.87 83
4758.03 81
4758.19 80
4758.35 80
4758.51 82
4758.66 87
4758.82 94
4758.98 103
4759.14 113
4759.30 121
4759.45 125
4759.61 126
4759.77 122
4759.93 114
4760.09 105
4760.24 97
4760.40 89
4760.56 84
4760.72 82
4760.88 81
4761.04 81
4761.19 81
4761.35 80
4761.51 78
4761.67 74
4761.83 70
4761.98 65
4762.14 60
4762.30 56
4762.46 54
4762.62 54
4762.77 55
4762.93 58
4763.09 61
4763.25 63
4763.41 64
4763.57 64
4763.72 63
4763.88 61
4764.04 60
4764.20 60
4764.36 61
4764.51 62
4764.67 64
4764.83 65
4764.99 66
4765.15 67
4765.30 68
4765.46 69
4765.62 70
4765.78 70
4765.94 68
4766.10 66
4766.25 61
4766.41 57
4766.57 52
4766.73 49
4766.89 48
4767.04 51
4767.20 58
4767.36 69
4767.52 82
4767.68 95
4767.84 106
4767.99 112
4768.15 112
4768.31 106
4768.47 96
4768.63 82
4768.78 70
4768.94 61
4769.10 59
4769.26 65
4769.42 77
4769.58 94
4769.73 112
4769.89 130
4770.05 143
4770.21 152
4770.37 155
4770.53 155
4770.68 153
4770.84 150
4771.00 149
4771.16 150
4771.32 152
4771.48 154
4771.63 156
4771.79 156
4771.95 154
4772.11 149
4772.27 142
4772.42 134
4772.58 125
4772.74 116
4772.90 109
4773.06 104
4773.22 102
4773.37 102
4773.53 106
4773.69 111
4773.85 118
4774.01 126
4774.17 132
4774.32 137
4774.48 141
4774.64 142
4774.80 141
4774.96 138
4775.12 133
4775.27 128
4775.43 122
4775.59 117
4775.75 113
4775.91 111
4776.07 110
4776.22 110
4776.38 111
4776.54 113
4776.70 115
4776.86 116
4777.02 116
4777.17 116
4777.33 116
4777.49 118
4777.65 120
4777.81 123
4777.97 128
4778.12 132
4778.28 137
4778.44 142
4778.60 146
4778.76 151
4778.92 157
4779.07 165
4779.23 173
4779.39 182
4779.55 191
4779.71 197
4779.87 201
4780.03 201
4780.18 198
4780.34 194
4780.50 189
4780.66 185
4780.82 183
4780.98 183
4781.13 186
4781.29 190
4781.45 195
4781.61 201
4781.77 206
4781.93 211
4782.08 215
4782.24 219
4782.40 222
4782.56 226
4782.72 230
4782.88 235
4783.04 240
4783.19 246
4783.35 253
4783.51 260
4783.67 267
4783.83 274
4783.99 281
4784.14 286
4784.30 289
4784.46 291
4784.62 291
4784.78 290
4784.94 287
4785.10 285
4785.25 283
4785.41 283
4785.57 285
4785.73 289
4785.89 296
4786.05 305
4786.21 317
4786.36 329
4786.52 342
4786.68 354
4786.84 366
4787.00 375
4787.16 383
4787.31 388
4787.47 390
4787.63 391
4787.79 391
4787.95 392
4788.11 393
4788.27 396
4788.42 402
4788.58 409
4788.74 416
4788.90 424
4789.06 431
4789.22 437
4789.38 441
4789.53 444
4789.69 447
4789.85 449
4790.01 450
4790.17 451
4790.33 451
4790.49 451
4790.64 451
4790.80 451
4790.96 451
4791.12 452
4791.28 453
4791.44 455
4791.60 457
4791.75 458
4791.91 459
4792.07 461
4792.23 463
4792.39 465
4792.55 469
4792.71 474
4792.86 480
4793.02 487
4793.18 494
4793.34 500
4793.50 503
4793.66 503
4793.82 499
4793.98 489
4794.13 476
4794.29 459
4794.45 442
4794.61 426
4794.77 414
4794.93 405
4795.09 402
4795.24 403
4795.40 408
4795.56 414
4795.72 420
4795.88 425
4796.04 428
4796.20 429
4796.36 429
4796.51 428
4796.67 428
4796.83 428
4796.99 429
4797.15 432
4797.31 435
4797.47 436
4797.62 434
4797.78 428
4797.94 416
4798.10 400
4798.26 381
4798.42 362
4798.58 344
4798.74 331
4798.89 323
4799.05 322
4799.21 325
4799.37 329
4799.53 333
4799.69 333
4799.85 328
4800.01 318
4800.16 304
4800.32 287
4800.48 271
4800.64 256
4800.80 245
4800.96 238
4801.12 234
4801.28 232
4801.43 230
4801.59 227
4801.75 221
4801.91 212
4802.07 200
4802.23 186
4802.39 172
4802.55 160
4802.70 150
4802.86 144
4803.02 143
4803.18 145
4803.34 151
4803.50 159
4803.66 167
4803.82 175
4803.97 180
4804.13 183
4804.29 183
4804.45 181
4804.61 176
4804.77 169
4804.93 160
4805.09 151
4805.25 142
4805.40 132
4805.56 123
4805.72 115
4805.88 111
4806.04 109
4806.20 111
4806.36 117
4806.52 125
4806.67 135
4806.83 145
4806.99 154
4807.15 160
4807.31 163
4807.47 163
4807.63 161
4807.79 156
4807.95 152
4808.10 150
4808.26 150
4808.42 152
4808.58 157
4808.74 163
4808.90 169
4809.06 174
4809.22 177
4809.38 177
4809.53 174
4809.69 169
4809.85 161
4810.01 153
4810.17 144
4810.33 137
4810.49 133
4810.65 133
4810.81 136
4810.96 141
4811.12 148
4811.28 155
4811.44 159
4811.60 161
4811.76 159
4811.92 154
4812.08 146
4812.24 139
4812.40 132
4812.55 127
4812.71 123
4812.87 120
4813.03 118
4813.19 115
4813.35 111
4813.51 106
4813.67 101
4813.83 96
4813.98 93
4814.14 93
4814.30 97
4814.46 107
4814.62 123
4814.78 143
4814.94 166
4815.10 190
4815.26 212
4815.42 231
4815.57 245
4815.73 254
4815.89 257
4816.05 256
4816.21 251
4816.37 243
4816.53 233
4816.69 222
4816.85 210
4817.01 198
4817.16 185
4817.32 173
4817.48 161
4817.64 149
4817.80 139
4817.96 131
4818.12 124
4818.28 118
4818.44 114
4818.60 111
4818.76 109
4818.91 109
4819.07 110
4819.23 113
4819.39 120
4819.55 128
4819.71 139
4819.87 149
4820.03 158
4820.19 165
4820.35 169
4820.50 170
4820.66 170
4820.82 170
4820.98 172
4821.14 178
4821.30 188
4821.46 202
4821.62 219
4821.78 237
4821.94 255
4822.10 271
4822.25 285
4822.41 298
4822.57 311
4822.73 324
4822.89 338
4823.05 353
4823.21 369
4823.37 384
4823.53 398
4823.69 409
4823.85 417
4824.01 424
4824.16 429
4824.32 435
4824.48 444
4824.64 455
4824.80 469
4824.96 485
4825.12 502
4825.28 518
4825.44 532
4825.60 542
4825.76 551
4825.91 557
4826.07 562
4826.23 568
4826.39 577
4826.55 587
4826.71 600
4826.87 614
4827.03 628
4827.19 639
4827.35 647
4827.51 650
4827.67 647
4827.83 640
4827.98 630
4828.14 617
4828.30 603
4828.46 589
4828.62 576
4828.78 564
4828.94 553
4829.10 544
4829.26 538
4829.42 534
4829.58 533
4829.74 533
4829.89 533
4830.05 533
4830.21 529
4830.37 522
4830.53 510
4830.69 494
4830.85 475
4831.01 454
4831.17 431
4831.33 409
4831.49 387
4831.65 368
4831.81 350
4831.97 335
4832.12 321
4832.28 311
4832.44 303
4832.60 297
4832.76 293
4832.92 292
4833.08 292
4833.24 293
4833.40 293
4833.56 293
4833.72 291
4833.88 287
4834.04 281
4834.20 272
4834.35 263
4834.51 253
4834.67 243
4834.83 234
4834.99 227
4835.15 220
4835.31 214
4835.47 208
4835.63 202
4835.79 195
4835.95 188
4836.11 181
4836.27 175
4836.43 169
4836.59 165
4836.74 160
4836.90 155
4837.06 147
4837.22 137
4837.38 126
4837.54 114
4837.70 103
4837.86 95
4838.02 89
4838.18 87
4838.34 88
4838.50 89
4838.66 90
4838.82 90
4838.98 89
4839.14 88
4839.29 87
4839.45 87
4839.61 88
4839.77 91
4839.93 94
4840.09 96
4840.25 97
4840.41 97
4840.57 95
4840.73 94
4840.89 92
4841.05 91
4841.21 91
4841.37 91
4841.53 89
4841.69 86
4841.84 82
4842.00 75
4842.16 68
4842.32 61
4842.48 54
4842.64 48
4842.80 44
4842.96 42
4843.12 40
4843.28 39
4843.44 36
4843.60 33
4843.76 28
4843.92 21
4844.08 13
4844.24 4
4844.40 0
4844.56 0
4844.72 0
4844.87 0
4845.03 0
4845.19 0
4845.35 0
4845.51 0
4845.67 3
4845.83 9
4845.99 14
4846.15 18
4846.31 21
4846.47 23
4846.63 26
4846.79 30
4846.95 35
4847.11 42
4847.27 50
4847.43 59
4847.59 68
4847.75 75
4847.91 80
4848.06 83
4848.22 83
4848.38 81
4848.54 77
4848.70 73
4848.86 69
4849.02 65
4849.18 61
4849.34 57
4849.50 53
4849.66 47
4849.82 40
4849.98 32
4850.14 23
4850.30 14
4850.46 5
4850.62 0
4850.78 0
4850.94 0
4851.10 0
4851.26 9
4851.42 21
4851.58 33
4851.73 45
4851.89 55
4852.05 62
4852.21 66
4852.37 66
4852.53 64
4852.69 61
4852.85 58
4853.01 54
4853.17 51
4853.33 49
4853.49 46
4853.65 44
4853.81 41
4853.97 37
4854.13 33
4854.29 29
4854.45 26
4854.61 25
4854.77 24
4854.93 26
4855.09 28
4855.25 32
4855.41 35
4855.57 38
4855.73 40
4855.89 42
4856.04 44
4856.20 45
4856.36 46
[truncated: 729,454 more chars]
