# Supplementary material for: Methylobacterium Species Promoting Rice and Barley Growth and Interaction Specificity Revealed with Whole-Cell Matrix-Assisted Laser Desorption / Ionization-Time-of-Flight Mass Spectrometry (MALDI-TOF/MS) Analysis
Source: PLoS One. 2015 Jun 8;10(6):e0129509. doi: 10.1371/journal.pone.0129509 (PMC4460032; doi:10.1371/journal.pone.0129509)
Supplement: S2 Data — (ZIP) [file pone.0129509.s002.zip › Supplementary data 2 (ms from inoculated rice)/66g.txt]

781.31 0
781.37 0
781.44 0
781.50 0
781.56 0
781.63 0
781.69 0
781.76 0
781.82 0
781.88 0
781.95 0
782.01 0
782.08 0
782.14 0
782.20 0
782.27 0
782.33 0
782.40 0
782.46 0
782.52 0
782.59 0
782.65 0
782.72 0
782.78 0
782.84 0
782.91 0
782.97 0
783.04 0
783.10 0
783.16 0
783.23 0
783.29 0
783.36 0
783.42 0
783.49 0
783.55 0
783.61 0
783.68 0
783.74 0
783.81 0
783.87 0
783.93 0
784.00 0
784.06 0
784.13 0
784.19 0
784.25 0
784.32 0
784.38 0
784.45 0
784.51 0
784.57 0
784.64 0
784.70 0
784.77 0
784.83 0
784.90 0
784.96 0
785.02 0
785.09 0
785.15 0
785.22 0
785.28 0
785.34 0
785.41 0
785.47 0
785.54 0
785.60 0
785.67 0
785.73 0
785.79 0
785.86 0
785.92 0
785.99 0
786.05 0
786.11 0
786.18 0
786.24 0
786.31 0
786.37 0
786.44 0
786.50 0
786.56 0
786.63 0
786.69 0
786.76 0
786.82 0
786.88 0
786.95 0
787.01 0
787.08 0
787.14 0
787.21 0
787.27 0
787.33 0
787.40 0
787.46 0
787.53 0
787.59 0
787.66 0
787.72 0
787.78 0
787.85 0
787.91 0
787.98 0
788.04 0
788.11 0
788.17 0
788.23 0
788.30 0
788.36 0
788.43 0
788.49 0
788.56 0
788.62 0
788.68 0
788.75 0
788.81 0
788.88 0
788.94 0
789.01 0
789.07 0
789.13 0
789.20 0
789.26 0
789.33 0
789.39 0
789.46 0
789.52 0
789.58 0
789.65 0
789.71 0
789.78 0
789.84 0
789.91 0
789.97 0
790.03 0
790.10 0
790.16 0
790.23 0
790.29 0
790.36 0
790.42 0
790.48 0
790.55 0
790.61 0
790.68 0
790.74 0
790.81 0
790.87 0
790.94 0
791.00 0
791.06 0
791.13 0
791.19 0
791.26 0
791.32 0
791.39 0
791.45 0
791.51 0
791.58 0
791.64 0
791.71 0
791.77 0
791.84 0
791.90 0
791.97 0
792.03 0
792.09 0
792.16 0
792.22 0
792.29 0
792.35 0
792.42 0
792.48 0
792.55 0
792.61 0
792.67 0
792.74 0
792.80 0
792.87 0
792.93 0
793.00 0
793.06 0
793.13 0
793.19 0
793.25 0
793.32 0
793.38 0
793.45 0
793.51 0
793.58 0
793.64 0
793.71 0
793.77 0
793.83 0
793.90 0
793.96 0
794.03 0
794.09 0
794.16 0
794.22 0
794.29 0
794.35 0
794.42 0
794.48 0
794.54 0
794.61 0
794.67 0
794.74 0
794.80 0
794.87 0
794.93 0
795.00 0
795.06 0
795.13 0
795.19 0
795.25 0
795.32 0
795.38 0
795.45 0
795.51 0
795.58 0
795.64 0
795.71 0
795.77 0
795.84 0
795.90 0
795.96 0
796.03 0
796.09 0
796.16 0
796.22 0
796.29 0
796.35 0
796.42 0
796.48 0
796.55 0
796.61 0
796.68 0
796.74 0
796.80 0
796.87 0
796.93 0
797.00 0
797.06 0
797.13 0
797.19 0
797.26 0
797.32 0
797.39 0
797.45 0
797.52 0
797.58 0
797.64 0
797.71 0
797.77 0
797.84 0
797.90 0
797.97 0
798.03 0
798.10 0
798.16 0
798.23 0
798.29 0
798.36 0
798.42 0
798.49 0
798.55 0
798.61 0
798.68 0
798.74 0
798.81 0
798.87 0
798.94 0
799.00 0
799.07 0
799.13 0
799.20 0
799.26 0
799.33 0
799.39 0
799.46 0
799.52 0
799.59 0
799.65 0
799.71 0
799.78 0
799.84 0
799.91 0
799.97 0
800.04 0
800.10 0
800.17 0
800.23 0
800.30 0
800.36 0
800.43 0
800.49 0
800.56 0
800.62 0
800.69 0
800.75 0
800.82 0
800.88 0
800.94 0
801.01 0
801.07 0
801.14 0
801.20 0
801.27 0
801.33 0
801.40 0
801.46 0
801.53 0
801.59 0
801.66 0
801.72 0
801.79 0
801.85 0
801.92 0
801.98 0
802.05 0
802.11 0
802.18 0
802.24 0
802.31 0
802.37 0
802.44 0
802.50 0
802.57 0
802.63 0
802.70 0
802.76 0
802.82 0
802.89 0
802.95 0
803.02 0
803.08 0
803.15 0
803.21 0
803.28 0
803.34 0
803.41 0
803.47 0
803.54 0
803.60 0
803.67 0
803.73 0
803.80 0
803.86 0
803.93 0
803.99 0
804.06 0
804.12 0
804.19 0
804.25 0
804.32 0
804.38 0
804.45 0
804.51 0
804.58 0
804.64 0
804.71 0
804.77 0
804.84 0
804.90 0
804.97 0
805.03 0
805.10 0
805.16 0
805.23 0
805.29 0
805.36 0
805.42 0
805.49 0
805.55 0
805.62 0
805.68 0
805.75 0
805.81 0
805.88 0
805.94 0
806.01 0
806.07 0
806.14 0
806.20 0
806.27 0
806.33 0
806.40 0
806.46 2
806.53 4
806.59 7
806.66 9
806.72 11
806.79 12
806.85 11
806.92 10
806.98 7
807.05 5
807.11 3
807.18 1
807.24 0
807.31 0
807.37 0
807.44 0
807.50 1
807.57 2
807.63 2
807.70 3
807.76 3
807.83 3
807.89 3
807.96 2
808.02 1
808.09 0
808.15 0
808.22 0
808.28 0
808.35 2
808.41 4
808.48 7
808.54 10
808.61 13
808.67 13
808.74 13
808.80 11
808.87 9
808.93 6
809.00 4
809.06 2
809.13 1
809.19 1
809.26 2
809.32 2
809.39 2
809.45 3
809.52 3
809.58 3
809.65 3
809.71 3
809.78 2
809.84 2
809.91 1
809.98 1
810.04 1
810.11 0
810.17 0
810.24 0
810.30 0
810.37 1
810.43 1
810.50 1
810.56 1
810.63 0
810.69 0
810.76 0
810.82 0
810.89 0
810.95 1
811.02 1
811.08 2
811.15 3
811.21 4
811.28 4
811.34 4
811.41 4
811.47 3
811.54 3
811.60 2
811.67 2
811.74 1
811.80 1
811.87 2
811.93 2
812.00 2
812.06 2
812.13 2
812.19 2
812.26 2
812.32 1
812.39 1
812.45 1
812.52 1
812.58 1
812.65 0
812.71 0
812.78 0
812.84 0
812.91 0
812.97 0
813.04 0
813.11 0
813.17 0
813.24 1
813.30 1
813.37 1
813.43 1
813.50 1
813.56 1
813.63 2
813.69 4
813.76 6
813.82 7
813.89 9
813.95 9
814.02 9
814.08 7
814.15 6
814.22 4
814.28 2
814.35 1
814.41 1
814.48 1
814.54 2
814.61 2
814.67 2
814.74 2
814.80 1
814.87 1
814.93 0
815.00 0
815.06 0
815.13 1
815.20 1
815.26 1
815.33 1
815.39 1
815.46 1
815.52 1
815.59 1
815.65 1
815.72 1
815.78 1
815.85 2
815.91 2
815.98 2
816.05 2
816.11 2
816.18 2
816.24 1
816.31 1
816.37 1
816.44 2
816.50 2
816.57 3
816.63 4
816.70 4
816.76 4
816.83 4
816.90 3
816.96 2
817.03 2
817.09 1
817.16 1
817.22 1
817.29 1
817.35 1
817.42 1
817.48 1
817.55 1
817.62 1
817.68 1
817.75 1
817.81 1
817.88 1
817.94 1
818.01 1
818.07 1
818.14 1
818.20 1
818.27 1
818.34 1
818.40 1
818.47 2
818.53 2
818.60 2
818.66 3
818.73 3
818.79 3
818.86 2
818.92 2
818.99 2
819.06 2
819.12 2
819.19 2
819.25 2
819.32 2
819.38 2
819.45 2
819.51 1
819.58 1
819.65 1
819.71 1
819.78 1
819.84 1
819.91 1
819.97 1
820.04 1
820.10 1
820.17 1
820.24 1
820.30 1
820.37 1
820.43 1
820.50 1
820.56 1
820.63 1
820.69 1
820.76 1
820.83 1
820.89 1
820.96 1
821.02 1
821.09 2
821.15 2
821.22 2
821.28 2
821.35 2
821.42 2
821.48 2
821.55 1
821.61 1
821.68 1
821.74 1
821.81 1
821.88 1
821.94 1
822.01 1
822.07 1
822.14 1
822.20 1
822.27 1
822.33 1
822.40 1
822.47 1
822.53 1
822.60 1
822.66 1
822.73 1
822.79 1
822.86 1
822.93 1
822.99 1
823.06 0
823.12 1
823.19 1
823.25 1
823.32 1
823.39 1
823.45 2
823.52 2
823.58 2
823.65 1
823.71 1
823.78 1
823.85 1
823.91 0
823.98 0
824.04 0
824.11 0
824.17 0
824.24 0
824.31 1
824.37 1
824.44 1
824.50 1
824.57 1
824.63 1
824.70 1
824.77 1
824.83 1
824.90 1
824.96 1
825.03 1
825.09 1
825.16 1
825.23 1
825.29 1
825.36 1
825.42 1
825.49 1
825.55 1
825.62 1
825.69 1
825.75 1
825.82 1
825.88 1
825.95 1
826.01 1
826.08 2
826.15 2
826.21 2
826.28 2
826.34 2
826.41 2
826.48 1
826.54 1
826.61 1
826.67 1
826.74 1
826.80 1
826.87 1
826.94 1
827.00 1
827.07 1
827.13 1
827.20 0
827.27 0
827.33 0
827.40 1
827.46 1
827.53 1
827.59 1
827.66 1
827.73 1
827.79 1
827.86 1
827.92 1
827.99 1
828.06 1
828.12 1
828.19 1
828.25 1
828.32 2
828.38 1
828.45 1
828.52 1
828.58 1
828.65 1
828.71 1
828.78 1
828.85 1
828.91 2
828.98 2
829.04 2
829.11 1
829.18 1
829.24 1
829.31 1
829.37 1
829.44 1
829.51 1
829.57 1
829.64 1
829.70 1
829.77 1
829.84 1
829.90 1
829.97 1
830.03 1
830.10 1
830.16 1
830.23 1
830.30 1
830.36 1
830.43 1
830.49 1
830.56 1
830.63 1
830.69 1
830.76 1
830.82 1
830.89 1
830.96 1
831.02 1
831.09 1
831.15 1
831.22 1
831.29 1
831.35 1
831.42 1
831.48 1
831.55 1
831.62 1
831.68 1
831.75 1
831.81 1
831.88 1
831.95 0
832.01 0
832.08 1
832.14 1
832.21 1
832.28 1
832.34 1
832.41 1
832.47 1
832.54 0
832.61 0
832.67 0
832.74 0
832.81 0
832.87 0
832.94 0
833.00 1
833.07 1
833.14 1
833.20 1
833.27 1
833.33 1
833.40 1
833.47 1
833.53 1
833.60 1
833.66 1
833.73 1
833.80 1
833.86 1
833.93 1
833.99 1
834.06 1
834.13 1
834.19 1
834.26 1
834.33 1
834.39 1
834.46 1
834.52 1
834.59 1
834.66 1
834.72 1
834.79 1
834.85 1
834.92 1
834.99 1
835.05 1
835.12 1
835.18 1
835.25 2
835.32 2
835.38 2
835.45 1
835.52 1
835.58 1
835.65 1
835.71 1
835.78 1
835.85 0
835.91 0
835.98 0
836.05 0
836.11 0
836.18 1
836.24 1
836.31 1
836.38 1
836.44 1
836.51 1
836.57 1
836.64 1
836.71 1
836.77 1
836.84 1
836.91 1
836.97 1
837.04 1
837.10 1
837.17 1
837.24 1
837.30 0
837.37 0
837.44 0
837.50 0
837.57 0
837.63 0
837.70 1
837.77 1
837.83 0
837.90 0
837.97 0
838.03 0
838.10 0
838.16 0
838.23 0
838.30 0
838.36 0
838.43 0
838.50 0
838.56 0
838.63 0
838.69 0
838.76 1
838.83 1
838.89 1
838.96 1
839.03 1
839.09 2
839.16 2
839.23 2
839.29 2
839.36 2
839.42 1
839.49 1
839.56 1
839.62 1
839.69 1
839.76 1
839.82 1
839.89 1
839.95 1
840.02 1
840.09 1
840.15 1
840.22 1
840.29 1
840.35 1
840.42 1
840.49 1
840.55 1
840.62 1
840.68 1
840.75 1
840.82 1
840.88 1
840.95 1
841.02 1
841.08 1
841.15 1
841.22 1
841.28 1
841.35 1
841.42 1
841.48 1
841.55 1
841.61 1
841.68 1
841.75 1
841.81 1
841.88 1
841.95 1
842.01 1
842.08 1
842.15 1
842.21 1
842.28 1
842.34 1
842.41 1
842.48 1
842.54 1
842.61 1
842.68 1
842.74 1
842.81 1
842.88 1
842.94 0
843.01 0
843.08 0
843.14 0
843.21 0
843.28 0
843.34 1
843.41 1
843.47 1
843.54 1
843.61 1
843.67 1
843.74 1
843.81 1
843.87 1
843.94 1
844.01 1
844.07 1
844.14 1
844.21 1
844.27 1
844.34 1
844.41 1
844.47 1
844.54 1
844.61 1
844.67 1
844.74 1
844.80 0
844.87 0
844.94 0
845.00 0
845.07 0
845.14 0
845.20 0
845.27 0
845.34 1
845.40 1
845.47 1
845.54 1
845.60 1
845.67 1
845.74 0
845.80 0
845.87 0
845.94 1
846.00 1
846.07 1
846.14 1
846.20 1
846.27 1
846.34 1
846.40 1
846.47 1
846.54 1
846.60 1
846.67 1
846.74 1
846.80 1
846.87 1
846.94 1
847.00 1
847.07 1
847.14 1
847.20 1
847.27 1
847.34 1
847.40 1
847.47 1
847.54 1
847.60 1
847.67 1
847.73 1
847.80 0
847.87 0
847.93 1
848.00 1
848.07 1
848.13 1
848.20 1
848.27 1
848.33 1
848.40 0
848.47 0
848.53 0
848.60 0
848.67 0
848.73 0
848.80 1
848.87 1
848.94 1
849.00 1
849.07 1
849.14 1
849.20 1
849.27 1
849.34 0
849.40 0
849.47 0
849.54 0
849.60 0
849.67 0
849.74 0
849.80 1
849.87 1
849.94 1
850.00 1
850.07 1
850.14 1
850.20 1
850.27 1
850.34 1
850.40 1
850.47 1
850.54 1
850.60 1
850.67 1
850.74 1
850.80 1
850.87 1
850.94 1
851.00 1
851.07 1
851.14 1
851.20 1
851.27 1
851.34 1
851.40 1
851.47 1
851.54 1
851.61 1
851.67 1
851.74 0
851.81 1
851.87 1
851.94 1
852.01 1
852.07 1
852.14 1
852.21 0
852.27 0
852.34 0
852.41 1
852.47 1
852.54 1
852.61 1
852.67 1
852.74 1
852.81 1
852.87 1
852.94 1
853.01 1
853.08 1
853.14 1
853.21 1
853.28 1
853.34 1
853.41 1
853.48 1
853.54 1
853.61 1
853.68 1
853.74 1
853.81 1
853.88 1
853.94 1
854.01 0
854.08 0
854.15 0
854.21 0
854.28 0
854.35 0
854.41 1
854.48 1
854.55 1
854.61 1
854.68 2
854.75 2
854.81 2
854.88 1
854.95 1
855.02 1
855.08 1
855.15 1
855.22 1
855.28 1
855.35 1
855.42 1
855.48 1
855.55 1
855.62 0
855.68 0
855.75 0
855.82 0
855.89 0
855.95 0
856.02 0
856.09 0
856.15 0
856.22 0
856.29 0
856.35 0
856.42 0
856.49 0
856.56 1
856.62 1
856.69 1
856.76 1
856.82 1
856.89 1
856.96 1
857.02 1
857.09 1
857.16 1
857.23 1
857.29 1
857.36 1
857.43 1
857.49 1
857.56 1
857.63 1
857.69 1
857.76 1
857.83 0
857.90 0
857.96 0
858.03 0
858.10 0
858.16 1
858.23 1
858.30 1
858.37 1
858.43 1
858.50 2
858.57 2
858.63 2
858.70 1
858.77 1
858.84 1
858.90 1
858.97 1
859.04 1
859.10 1
859.17 1
859.24 1
859.30 1
859.37 1
859.44 1
859.51 1
859.57 1
859.64 0
859.71 0
859.77 0
859.84 0
859.91 0
859.98 0
860.04 0
860.11 0
860.18 1
860.24 1
860.31 1
860.38 1
860.45 1
860.51 1
860.58 1
860.65 2
860.71 2
860.78 2
860.85 1
860.92 1
860.98 1
861.05 1
861.12 1
861.18 0
861.25 0
861.32 0
861.39 0
861.45 0
861.52 0
861.59 1
861.65 1
861.72 1
861.79 1
861.86 1
861.92 1
861.99 1
862.06 1
862.13 1
862.19 1
862.26 1
862.33 1
862.39 1
862.46 0
862.53 0
862.60 0
862.66 0
862.73 0
862.80 0
862.86 0
862.93 0
863.00 0
863.07 0
863.13 0
863.20 0
863.27 0
863.34 0
863.40 0
863.47 0
863.54 0
863.60 0
863.67 0
863.74 0
863.81 0
863.87 0
863.94 0
864.01 0
864.08 0
864.14 0
864.21 0
864.28 0
864.34 0
864.41 1
864.48 1
864.55 1
864.61 1
864.68 1
864.75 1
864.82 1
864.88 1
864.95 1
865.02 1
865.09 1
865.15 0
865.22 0
865.29 0
865.35 1
865.42 1
865.49 1
865.56 1
865.62 1
865.69 1
865.76 1
865.83 1
865.89 0
865.96 0
866.03 0
866.10 0
866.16 0
866.23 0
866.30 0
866.37 0
866.43 0
866.50 0
866.57 0
866.63 0
866.70 0
866.77 0
866.84 0
866.90 1
866.97 1
867.04 1
867.11 1
867.17 1
867.24 1
867.31 0
867.38 0
867.44 0
867.51 0
867.58 0
867.65 0
867.71 0
867.78 0
867.85 0
867.92 0
867.98 0
868.05 0
868.12 0
868.19 0
868.25 0
868.32 0
868.39 1
868.46 1
868.52 1
868.59 1
868.66 1
868.72 0
868.79 0
868.86 0
868.93 0
868.99 0
869.06 0
869.13 0
869.20 0
869.26 0
869.33 0
869.40 0
869.47 0
869.53 1
869.60 1
869.67 1
869.74 1
869.80 1
869.87 1
869.94 1
870.01 0
870.07 0
870.14 1
870.21 1
870.28 1
870.34 1
870.41 1
870.48 1
870.55 1
870.62 1
870.68 0
870.75 0
870.82 0
870.89 1
870.95 1
871.02 1
871.09 0
871.16 0
871.22 0
871.29 0
871.36 0
871.43 0
871.49 0
871.56 0
871.63 1
871.70 1
871.76 1
871.83 1
871.90 1
871.97 0
872.03 0
872.10 0
872.17 0
872.24 0
872.30 0
872.37 0
872.44 1
872.51 0
872.58 0
872.64 0
872.71 0
872.78 0
872.85 0
872.91 0
872.98 0
873.05 0
873.12 0
873.18 0
873.25 0
873.32 0
873.39 0
873.45 0
873.52 0
873.59 0
873.66 0
873.72 0
873.79 0
873.86 0
873.93 1
874.00 0
874.06 0
874.13 0
874.20 0
874.27 0
874.33 0
874.40 0
874.47 1
874.54 1
874.60 1
874.67 1
874.74 1
874.81 1
874.88 0
874.94 0
875.01 0
875.08 0
875.15 0
875.21 0
875.28 0
875.35 1
875.42 1
875.49 1
875.55 1
875.62 1
875.69 1
875.76 1
875.82 1
875.89 1
875.96 1
876.03 1
876.09 1
876.16 1
876.23 1
876.30 1
876.37 1
876.43 1
876.50 0
876.57 0
876.64 0
876.70 0
876.77 0
876.84 0
876.91 0
876.98 0
877.04 0
877.11 0
877.18 0
877.25 0
877.31 0
877.38 1
877.45 1
877.52 1
877.59 1
877.65 0
877.72 0
877.79 0
877.86 0
877.93 0
877.99 0
878.06 0
878.13 0
878.20 1
878.26 1
878.33 1
878.40 1
878.47 1
878.54 1
878.60 1
878.67 1
878.74 1
878.81 1
878.88 1
878.94 1
879.01 1
879.08 1
879.15 1
879.21 1
879.28 1
879.35 1
879.42 1
879.49 1
879.55 1
879.62 1
879.69 1
879.76 1
879.83 1
879.89 1
879.96 1
880.03 1
880.10 1
880.17 0
880.23 0
880.30 0
880.37 0
880.44 0
880.50 0
880.57 0
880.64 0
880.71 1
880.78 1
880.84 1
880.91 1
880.98 1
881.05 1
881.12 0
881.18 0
881.25 0
881.32 0
881.39 0
881.46 0
881.52 0
881.59 0
881.66 1
881.73 1
881.80 1
881.86 1
881.93 1
882.00 1
882.07 1
882.14 1
882.20 1
882.27 1
882.34 0
882.41 0
882.48 0
882.54 0
882.61 0
882.68 0
882.75 1
882.82 1
882.88 1
882.95 1
883.02 1
883.09 1
883.16 1
883.22 1
883.29 0
883.36 0
883.43 0
883.50 0
883.56 0
883.63 1
883.70 1
883.77 1
883.84 1
883.90 0
883.97 0
884.04 0
884.11 0
884.18 0
884.24 1
884.31 1
884.38 1
884.45 1
884.52 1
884.59 1
884.65 1
884.72 1
884.79 1
884.86 1
884.93 1
884.99 1
885.06 1
885.13 1
885.20 1
885.27 1
885.33 1
885.40 1
885.47 1
885.54 0
885.61 0
885.67 0
885.74 0
885.81 0
885.88 0
885.95 0
886.02 0
886.08 0
886.15 0
886.22 0
886.29 0
886.36 0
886.42 0
886.49 0
886.56 0
886.63 0
886.70 0
886.77 0
886.83 0
886.90 0
886.97 1
887.04 1
887.11 1
887.17 1
887.24 1
887.31 1
887.38 1
887.45 1
887.52 1
887.58 1
887.65 1
887.72 1
887.79 1
887.86 1
887.92 1
887.99 1
888.06 0
888.13 0
888.20 0
888.27 0
888.33 0
888.40 0
888.47 0
888.54 0
888.61 0
888.67 0
888.74 0
888.81 0
888.88 1
888.95 1
889.02 1
889.08 1
889.15 1
889.22 2
889.29 2
889.36 2
889.43 2
889.49 1
889.56 1
889.63 1
889.70 1
889.77 0
889.84 0
889.90 0
889.97 0
890.04 0
890.11 0
890.18 0
890.25 0
890.31 0
890.38 0
890.45 0
890.52 1
890.59 1
890.65 0
890.72 0
890.79 0
890.86 0
890.93 0
891.00 0
891.06 0
891.13 0
891.20 0
891.27 0
891.34 0
891.41 0
891.47 0
891.54 0
891.61 0
891.68 0
891.75 0
891.82 0
891.89 0
891.95 1
892.02 1
892.09 1
892.16 0
892.23 0
892.30 0
892.36 0
892.43 0
892.50 0
892.57 0
892.64 0
892.71 0
892.77 0
892.84 1
892.91 1
892.98 1
893.05 1
893.12 1
893.18 1
893.25 1
893.32 0
893.39 0
893.46 0
893.53 0
893.60 0
893.66 0
893.73 0
893.80 0
893.87 0
893.94 0
894.01 0
894.07 0
894.14 0
894.21 0
894.28 0
894.35 0
894.42 0
894.48 0
894.55 0
894.62 0
894.69 0
894.76 0
894.83 0
894.90 0
894.96 0
895.03 0
895.10 1
895.17 1
895.24 1
895.31 1
895.38 1
895.44 1
895.51 1
895.58 1
895.65 1
895.72 1
895.79 1
895.85 1
895.92 1
895.99 1
896.06 0
896.13 0
896.20 1
896.27 1
896.33 1
896.40 1
896.47 0
896.54 0
896.61 0
896.68 0
896.75 0
896.81 0
896.88 0
896.95 0
897.02 0
897.09 0
897.16 0
897.23 0
897.29 0
897.36 0
897.43 0
897.50 1
897.57 1
897.64 1
897.71 1
897.77 1
897.84 1
897.91 0
897.98 0
898.05 0
898.12 0
898.19 0
898.25 0
898.32 0
898.39 0
898.46 0
898.53 0
898.60 0
898.67 0
898.73 0
898.80 0
898.87 0
898.94 0
899.01 1
899.08 1
899.15 1
899.22 1
899.28 1
899.35 1
899.42 1
899.49 1
899.56 1
899.63 1
899.70 1
899.76 1
899.83 1
899.90 0
899.97 0
900.04 0
900.11 0
900.18 0
900.25 0
900.31 0
900.38 0
900.45 0
900.52 0
900.59 0
900.66 0
900.73 0
900.79 0
900.86 1
900.93 1
901.00 1
901.07 1
901.14 1
901.21 0
901.28 0
901.34 0
901.41 0
901.48 1
901.55 1
901.62 1
901.69 1
901.76 1
901.83 0
901.89 0
901.96 0
902.03 0
902.10 0
902.17 0
902.24 0
902.31 0
902.38 0
902.44 0
902.51 0
902.58 0
902.65 0
902.72 0
902.79 0
902.86 0
902.93 0
902.99 0
903.06 0
903.13 0
903.20 0
903.27 0
903.34 0
903.41 1
903.48 1
903.55 1
903.61 1
903.68 1
903.75 1
903.82 1
903.89 1
903.96 1
904.03 1
904.10 0
904.16 0
904.23 0
904.30 0
904.37 0
904.44 0
904.51 0
904.58 0
904.65 0
904.72 0
904.78 0
904.85 0
904.92 0
904.99 0
905.06 0
905.13 0
905.20 0
905.27 0
905.34 0
905.40 0
905.47 1
905.54 0
905.61 0
905.68 0
905.75 0
905.82 0
905.89 0
905.96 0
906.02 1
906.09 1
906.16 1
906.23 1
906.30 1
906.37 1
906.44 0
906.51 0
906.58 0
906.64 0
906.71 0
906.78 0
906.85 0
906.92 1
906.99 1
907.06 1
907.13 1
907.20 1
907.26 0
907.33 0
907.40 0
907.47 0
907.54 0
907.61 0
907.68 0
907.75 0
907.82 0
907.89 1
907.95 1
908.02 1
908.09 1
908.16 1
908.23 1
908.30 0
908.37 0
908.44 0
908.51 0
908.58 0
908.64 0
908.71 0
908.78 0
908.85 1
908.92 1
908.99 1
909.06 1
909.13 1
909.20 0
909.27 0
909.33 0
909.40 0
909.47 0
909.54 0
909.61 0
909.68 0
909.75 0
909.82 0
909.89 0
909.96 0
910.03 0
910.09 0
910.16 0
910.23 0
910.30 1
910.37 1
910.44 1
910.51 1
910.58 1
910.65 1
910.72 0
910.78 0
910.85 0
910.92 0
910.99 0
911.06 0
911.13 0
911.20 0
911.27 1
911.34 1
911.41 1
911.48 1
911.55 1
911.61 1
911.68 1
911.75 1
911.82 1
911.89 0
911.96 0
912.03 0
912.10 0
912.17 0
912.24 0
912.31 1
912.37 1
912.44 1
912.51 1
912.58 1
912.65 0
912.72 0
912.79 0
912.86 0
912.93 0
913.00 0
913.07 1
913.14 1
913.20 1
913.27 1
913.34 1
913.41 1
913.48 1
913.55 0
913.62 0
913.69 0
913.76 0
913.83 0
913.90 0
913.97 1
914.03 1
914.10 1
914.17 1
914.24 1
914.31 1
914.38 1
914.45 0
914.52 0
914.59 0
914.66 0
914.73 0
914.80 0
914.87 1
914.93 1
915.00 1
915.07 1
915.14 1
915.21 1
915.28 1
915.35 1
915.42 1
915.49 1
915.56 1
915.63 1
915.70 0
915.77 0
915.84 0
915.90 0
915.97 0
916.04 0
916.11 0
916.18 1
916.25 1
916.32 1
916.39 1
916.46 1
916.53 1
916.60 1
916.67 1
916.74 1
916.81 1
916.87 1
916.94 1
917.01 1
917.08 1
917.15 1
917.22 1
917.29 1
917.36 1
917.43 1
917.50 1
917.57 1
917.64 0
917.71 0
917.78 0
917.85 0
917.91 0
917.98 0
918.05 0
918.12 0
918.19 0
918.26 0
918.33 0
918.40 0
918.47 0
918.54 0
918.61 0
918.68 0
918.75 0
918.82 0
918.89 0
918.96 0
919.02 0
919.09 0
919.16 0
919.23 0
919.30 0
919.37 0
919.44 0
919.51 1
919.58 1
919.65 0
919.72 0
919.79 0
919.86 0
919.93 0
920.00 0
920.07 1
920.14 1
920.21 1
920.27 1
920.34 1
920.41 1
920.48 1
920.55 0
920.62 0
920.69 0
920.76 0
920.83 0
920.90 0
920.97 0
921.04 0
921.11 0
921.18 0
921.25 0
921.32 0
921.39 0
921.46 0
921.52 0
921.59 0
921.66 0
921.73 0
921.80 0
921.87 0
921.94 0
922.01 0
922.08 0
922.15 0
922.22 0
922.29 0
922.36 0
922.43 0
922.50 0
922.57 0
922.64 0
922.71 0
922.78 0
922.85 0
922.92 0
922.98 0
923.05 0
923.12 0
923.19 1
923.26 1
923.33 1
923.40 1
923.47 0
923.54 0
923.61 0
923.68 0
923.75 0
923.82 0
923.89 0
923.96 1
924.03 1
924.10 1
924.17 1
924.24 1
924.31 1
924.38 1
924.45 1
924.52 1
924.59 0
924.65 0
924.72 0
924.79 0
924.86 0
924.93 0
925.00 0
925.07 0
925.14 0
925.21 1
925.28 1
925.35 1
925.42 0
925.49 0
925.56 0
925.63 0
925.70 0
925.77 0
925.84 0
925.91 0
925.98 0
926.05 0
926.12 0
926.19 0
926.26 0
926.33 0
926.40 0
926.47 0
926.54 0
926.61 0
926.67 0
926.74 0
926.81 0
926.88 0
926.95 0
927.02 0
927.09 0
927.16 0
927.23 0
927.30 0
927.37 1
927.44 1
927.51 1
927.58 1
927.65 1
927.72 1
927.79 1
927.86 0
927.93 0
928.00 0
928.07 1
928.14 1
928.21 1
928.28 2
928.35 2
928.42 2
928.49 2
928.56 2
928.63 2
928.70 2
928.77 2
928.84 2
928.91 2
928.98 2
929.05 2
929.12 1
929.19 1
929.25 2
929.32 2
929.39 2
929.46 2
929.53 2
929.60 2
929.67 2
929.74 2
929.81 2
929.88 1
929.95 1
930.02 1
930.09 2
930.16 2
930.23 2
930.30 2
930.37 2
930.44 2
930.51 2
930.58 2
930.65 2
930.72 2
930.79 1
930.86 1
930.93 1
931.00 1
931.07 1
931.14 1
931.21 1
931.28 1
931.35 1
931.42 1
931.49 1
931.56 1
931.63 1
931.70 1
931.77 1
931.84 1
931.91 1
931.98 1
932.05 1
932.12 1
932.19 1
932.26 1
932.33 1
932.40 1
932.47 1
932.54 1
932.61 1
932.68 1
932.75 1
932.82 1
932.89 1
932.96 0
933.03 0
933.10 0
933.17 0
933.24 0
933.31 0
933.38 0
933.45 1
933.52 1
933.59 1
933.66 1
933.73 1
933.80 1
933.87 2
933.94 2
934.01 2
934.08 1
934.15 1
934.22 1
934.29 1
934.36 1
934.43 1
934.50 1
934.57 1
934.64 1
934.71 1
934.78 1
934.85 0
934.92 0
934.99 0
935.06 0
935.13 0
935.20 0
935.27 0
935.34 0
935.41 0
935.48 0
935.55 0
935.62 0
935.69 0
935.76 0
935.83 0
935.90 0
935.97 0
936.04 0
936.11 0
936.18 0
936.25 0
936.32 0
936.39 0
936.46 0
936.53 0
936.60 1
936.67 1
936.74 1
936.81 1
936.88 1
936.95 1
937.02 0
937.09 0
937.16 0
937.23 0
937.30 0
937.37 0
937.44 0
937.51 0
937.58 1
937.65 1
937.72 1
937.79 1
937.86 1
937.93 1
938.00 1
938.07 1
938.14 0
938.21 0
938.28 0
938.35 0
938.42 0
938.49 0
938.56 0
938.63 0
938.70 0
938.77 0
938.84 0
938.91 0
938.98 0
939.05 0
939.12 0
939.19 0
939.26 0
939.33 0
939.40 0
939.47 0
939.54 0
939.61 0
939.68 0
939.75 0
939.82 0
939.89 0
939.96 1
940.03 1
940.10 1
940.17 1
940.24 1
940.31 1
940.38 1
940.45 1
940.52 1
940.59 0
940.66 0
940.73 0
940.81 0
940.88 0
940.95 0
941.02 0
941.09 0
941.16 0
941.23 0
941.30 0
941.37 0
941.44 0
941.51 0
941.58 0
941.65 0
941.72 0
941.79 0
941.86 1
941.93 1
942.00 1
942.07 1
942.14 1
942.21 1
942.28 1
942.35 1
942.42 1
942.49 1
942.56 1
942.63 1
942.70 1
942.77 1
942.84 1
942.91 1
942.98 1
943.05 1
943.12 1
943.19 1
943.26 1
943.33 1
943.41 1
943.48 1
943.55 1
943.62 1
943.69 1
943.76 1
943.83 1
943.90 1
943.97 1
944.04 1
944.11 1
944.18 0
944.25 0
944.32 0
944.39 0
944.46 0
944.53 0
944.60 0
944.67 0
944.74 0
944.81 0
944.88 0
944.95 0
945.02 0
945.09 0
945.16 0
945.23 0
945.30 0
945.37 0
945.45 1
945.52 1
945.59 1
945.66 1
945.73 1
945.80 1
945.87 1
945.94 0
946.01 0
946.08 0
946.15 0
946.22 0
946.29 0
946.36 0
946.43 0
946.50 0
946.57 1
946.64 1
946.71 1
946.78 1
946.85 1
946.92 1
946.99 1
947.07 1
947.14 1
947.21 1
947.28 1
947.35 0
947.42 0
947.49 0
947.56 0
947.63 0
947.70 0
947.77 0
947.84 0
947.91 1
947.98 1
948.05 1
948.12 1
948.19 1
948.26 1
948.33 1
948.40 1
948.47 1
948.55 1
948.62 1
948.69 0
948.76 0
948.83 0
948.90 0
948.97 1
949.04 1
949.11 1
949.18 1
949.25 1
949.32 0
949.39 0
949.46 0
949.53 0
949.60 0
949.67 0
949.74 0
949.81 0
949.89 0
949.96 0
950.03 0
950.10 0
950.17 0
950.24 0
950.31 0
950.38 0
950.45 0
950.52 0
950.59 0
950.66 0
950.73 0
950.80 1
950.87 1
950.94 1
951.01 1
951.09 1
951.16 1
951.23 1
951.30 1
951.37 1
951.44 1
951.51 2
951.58 2
951.65 2
951.72 2
951.79 2
951.86 2
951.93 2
952.00 2
952.07 2
952.14 2
952.21 2
952.29 2
952.36 2
952.43 2
952.50 2
952.57 2
952.64 2
952.71 2
952.78 2
952.85 2
952.92 3
952.99 3
953.06 2
953.13 2
953.20 2
953.27 2
953.35 1
953.42 1
953.49 1
953.56 1
953.63 1
953.70 1
953.77 1
953.84 1
953.91 1
953.98 1
954.05 1
954.12 1
954.19 1
954.26 1
954.34 1
954.41 1
954.48 1
954.55 1
954.62 1
954.69 1
954.76 0
954.83 0
954.90 0
954.97 0
955.04 0
955.11 1
955.18 1
955.26 1
955.33 1
955.40 1
955.47 1
955.54 1
955.61 1
955.68 1
955.75 0
955.82 0
955.89 0
955.96 0
956.03 0
956.10 0
956.18 0
956.25 0
956.32 0
956.39 0
956.46 0
956.53 0
956.60 0
956.67 0
956.74 0
956.81 0
956.88 0
956.95 0
957.02 0
957.10 0
957.17 0
957.24 0
957.31 0
957.38 0
957.45 0
957.52 1
957.59 1
957.66 1
957.73 1
957.80 1
957.87 2
957.95 1
958.02 1
958.09 1
958.16 1
958.23 1
958.30 1
958.37 1
958.44 1
958.51 1
958.58 1
958.65 1
958.73 1
958.80 1
958.87 1
958.94 0
959.01 0
959.08 0
959.15 0
959.22 0
959.29 0
959.36 0
959.43 0
959.51 0
959.58 0
959.65 0
959.72 0
959.79 0
959.86 0
959.93 0
960.00 0
960.07 0
960.14 0
960.21 0
960.29 0
960.36 0
960.43 0
960.50 0
960.57 0
960.64 0
960.71 0
960.78 1
960.85 1
960.92 1
960.99 1
961.07 1
961.14 1
961.21 1
961.28 1
961.35 1
961.42 1
961.49 1
961.56 1
961.63 1
961.70 1
961.78 1
961.85 1
961.92 1
961.99 1
962.06 0
962.13 0
962.20 0
962.27 0
962.34 1
962.41 1
962.49 1
962.56 1
962.63 1
962.70 1
962.77 1
962.84 1
962.91 1
962.98 1
963.05 1
963.13 1
963.20 1
963.27 1
963.34 1
963.41 1
963.48 1
963.55 1
963.62 1
963.69 1
963.76 1
963.84 1
963.91 1
963.98 2
964.05 2
964.12 2
964.19 1
964.26 1
964.33 1
964.40 0
964.48 0
964.55 0
964.62 0
964.69 0
964.76 0
964.83 0
964.90 1
964.97 1
965.04 1
965.12 1
965.19 1
965.26 1
965.33 1
965.40 1
965.47 0
965.54 0
965.61 0
965.68 0
965.76 0
965.83 0
965.90 1
965.97 1
966.04 2
966.11 2
966.18 2
966.25 2
966.32 2
966.40 2
966.47 2
966.54 1
966.61 1
966.68 1
966.75 1
966.82 1
966.89 1
966.97 1
967.04 1
967.11 2
967.18 2
967.25 1
967.32 1
967.39 1
967.46 1
967.54 1
967.61 1
967.68 1
967.75 1
967.82 1
967.89 0
967.96 0
968.03 0
968.10 0
968.18 0
968.25 0
968.32 0
968.39 1
968.46 1
968.53 1
968.60 1
968.67 1
968.75 1
968.82 0
968.89 0
968.96 0
969.03 0
969.10 0
969.17 0
969.24 0
969.32 0
969.39 0
969.46 0
969.53 0
969.60 1
969.67 1
969.74 1
969.82 1
969.89 1
969.96 1
970.03 1
970.10 1
970.17 1
970.24 1
970.31 1
970.39 1
970.46 1
970.53 1
970.60 1
970.67 1
970.74 1
970.81 1
970.88 1
970.96 1
971.03 1
971.10 1
971.17 1
971.24 0
971.31 0
971.38 0
971.46 0
971.53 1
971.60 1
971.67 1
971.74 2
971.81 2
971.88 2
971.96 2
972.03 2
972.10 2
972.17 1
972.24 1
972.31 1
972.38 1
972.45 1
972.53 1
972.60 1
972.67 1
972.74 1
972.81 1
972.88 1
972.95 1
973.03 1
973.10 1
973.17 1
973.24 1
973.31 1
973.38 1
973.45 2
973.53 2
973.60 2
973.67 2
973.74 2
973.81 2
973.88 2
973.95 1
974.03 1
974.10 1
974.17 0
974.24 0
974.31 0
974.38 0
974.45 0
974.53 0
974.60 0
974.67 0
974.74 0
974.81 0
974.88 0
974.96 0
975.03 0
975.10 0
975.17 0
975.24 0
975.31 0
975.38 0
975.46 1
975.53 1
975.60 1
975.67 1
975.74 2
975.81 2
975.88 2
975.96 2
976.03 2
976.10 1
976.17 1
976.24 1
976.31 1
976.39 1
976.46 1
976.53 1
976.60 1
976.67 1
976.74 0
976.81 0
976.89 0
976.96 0
977.03 0
977.10 0
977.17 0
977.24 0
977.32 0
977.39 0
977.46 0
977.53 0
977.60 0
977.67 0
977.74 1
977.82 1
977.89 1
977.96 2
978.03 2
978.10 2
978.17 2
978.25 2
978.32 1
978.39 1
978.46 1
978.53 1
978.60 1
978.68 1
978.75 1
978.82 1
978.89 1
978.96 0
979.03 0
979.11 0
979.18 1
979.25 1
979.32 1
979.39 2
979.46 2
979.54 2
979.61 2
979.68 2
979.75 2
979.82 2
979.89 2
979.97 2
980.04 1
980.11 1
980.18 1
980.25 1
980.32 1
980.40 1
980.47 1
980.54 1
980.61 1
980.68 1
980.75 1
980.83 1
980.90 0
980.97 0
981.04 0
981.11 0
981.18 0
981.26 0
981.33 0
981.40 0
981.47 0
981.54 0
981.61 0
981.69 0
981.76 0
981.83 0
981.90 0
981.97 0
982.04 0
982.12 0
982.19 0
982.26 0
982.33 1
982.40 1
982.48 1
982.55 1
982.62 1
982.69 1
982.76 1
982.83 0
982.91 0
982.98 0
983.05 0
983.12 0
983.19 0
983.26 0
983.34 1
983.41 1
983.48 1
983.55 2
983.62 2
983.70 2
983.77 1
983.84 1
983.91 1
983.98 0
984.05 0
984.13 0
984.20 0
984.27 0
984.34 1
984.41 1
984.49 0
984.56 0
984.63 0
984.70 0
984.77 0
984.84 0
984.92 0
984.99 1
985.06 1
985.13 2
985.20 2
985.28 2
985.35 2
985.42 2
985.49 2
985.56 2
985.64 2
985.71 2
985.78 1
985.85 1
985.92 1
985.99 1
986.07 1
986.14 1
986.21 1
986.28 1
986.35 2
986.43 2
986.50 2
986.57 3
986.64 3
986.71 3
986.79 2
986.86 2
986.93 2
987.00 2
987.07 2
987.15 2
987.22 3
987.29 3
987.36 3
987.43 3
987.50 2
987.58 2
987.65 1
987.72 1
987.79 1
987.86 1
987.94 1
988.01 1
988.08 1
988.15 1
988.22 1
988.30 1
988.37 1
988.44 1
988.51 1
988.58 1
988.66 1
988.73 1
988.80 1
988.87 2
988.94 2
989.02 2
989.09 2
989.16 2
989.23 2
989.30 2
989.38 2
989.45 2
989.52 2
989.59 1
989.66 1
989.74 1
989.81 1
989.88 1
989.95 2
990.02 2
990.10 2
990.17 2
990.24 2
990.31 2
990.38 1
990.46 1
990.53 0
990.60 0
990.67 0
990.74 0
990.82 1
990.89 1
990.96 2
991.03 2
991.11 2
991.18 3
991.25 3
991.32 3
991.39 4
991.47 4
991.54 4
991.61 4
991.68 4
991.75 3
991.83 3
991.90 3
991.97 3
992.04 3
992.11 3
992.19 3
992.26 3
992.33 3
992.40 3
992.48 2
992.55 2
992.62 1
992.69 1
992.76 1
992.84 1
992.91 1
992.98 1
993.05 1
993.12 2
993.20 2
993.27 3
993.34 3
993.41 3
993.48 3
993.56 3
993.63 2
993.70 2
993.77 1
993.85 1
993.92 0
993.99 0
994.06 0
994.13 0
994.21 1
994.28 1
994.35 2
994.42 2
994.50 2
994.57 3
994.64 3
994.71 3
994.78 3
994.86 3
994.93 3
995.00 3
995.07 3
995.15 2
995.22 2
995.29 2
995.36 1
995.43 1
995.51 1
995.58 1
995.65 1
995.72 1
995.80 1
995.87 1
995.94 1
996.01 1
996.08 1
996.16 0
996.23 0
996.30 0
996.37 0
996.45 0
996.52 0
996.59 0
996.66 0
996.73 0
996.81 0
996.88 0
996.95 0
997.02 0
997.10 0
997.17 0
997.24 0
997.31 0
997.39 0
997.46 0
997.53 0
997.60 0
997.67 0
997.75 0
997.82 0
997.89 0
997.96 0
998.04 0
998.11 0
998.18 0
998.25 0
998.33 0
998.40 0
998.47 1
998.54 1
998.61 1
998.69 2
998.76 2
998.83 2
998.90 2
998.98 1
999.05 1
999.12 1
999.19 0
999.27 0
999.34 0
999.41 0
999.48 0
999.56 1
999.63 1
999.70 1
999.77 2
999.85 2
999.92 2
999.99 2
1000.06 1
1000.13 1
1000.21 1
1000.28 1
1000.35 2
1000.42 2
1000.50 2
1000.57 2
1000.64 3
1000.71 3
1000.79 3
1000.86 4
1000.93 4
1001.00 5
1001.08 5
1001.15 5
1001.22 5
1001.29 4
1001.37 4
1001.44 4
1001.51 3
1001.58 3
1001.66 3
1001.73 3
1001.80 2
1001.87 2
1001.95 2
1002.02 1
1002.09 1
1002.16 1
1002.24 0
1002.31 0
1002.38 1
1002.45 1
1002.53 1
1002.60 2
1002.67 3
1002.74 3
1002.82 4
1002.89 5
1002.96 5
1003.03 5
1003.11 5
1003.18 5
1003.25 5
1003.32 5
1003.40 5
1003.47 5
1003.54 6
1003.61 7
1003.69 7
1003.76 8
1003.83 8
1003.90 8
1003.98 8
1004.05 7
1004.12 7
1004.19 6
1004.27 6
1004.34 6
1004.41 6
1004.48 6
1004.56 6
1004.63 6
1004.70 5
1004.77 5
1004.85 5
1004.92 4
1004.99 4
1005.06 5
1005.14 5
1005.21 5
1005.28 6
1005.35 6
1005.43 7
1005.50 7
1005.57 7
1005.64 7
1005.72 7
1005.79 7
1005.86 8
1005.94 7
1006.01 7
1006.08 7
1006.15 7
1006.23 7
1006.30 7
1006.37 6
1006.44 7
1006.52 7
1006.59 7
1006.66 7
1006.73 8
1006.81 9
1006.88 9
1006.95 10
1007.02 10
1007.10 11
1007.17 11
1007.24 10
1007.32 10
1007.39 9
1007.46 9
1007.53 8
1007.61 8
1007.68 8
1007.75 9
1007.82 9
1007.90 10
1007.97 10
1008.04 11
1008.11 11
1008.19 12
1008.26 12
1008.33 12
1008.41 12
1008.48 12
1008.55 12
1008.62 11
1008.70 11
1008.77 10
1008.84 10
1008.91 10
1008.99 10
1009.06 10
1009.13 10
1009.21 11
1009.28 11
1009.35 12
1009.42 13
1009.50 13
1009.57 14
1009.64 13
1009.71 13
1009.79 12
1009.86 11
1009.93 10
1010.01 10
1010.08 10
1010.15 10
1010.22 11
1010.30 12
1010.37 12
1010.44 12
1010.51 11
1010.59 10
1010.66 9
1010.73 7
1010.81 6
1010.88 5
1010.95 5
1011.02 4
1011.10 3
1011.17 3
1011.24 2
1011.32 2
1011.39 1
1011.46 1
1011.53 1
1011.61 1
1011.68 0
1011.75 0
1011.83 0
1011.90 0
1011.97 0
1012.04 0
1012.12 0
1012.19 1
1012.26 1
1012.34 1
1012.41 1
1012.48 2
1012.55 2
1012.63 2
1012.70 2
1012.77 2
1012.85 2
1012.92 2
1012.99 2
1013.06 2
1013.14 2
1013.21 2
1013.28 3
1013.36 3
1013.43 4
1013.50 4
1013.57 4
1013.65 4
1013.72 4
1013.79 3
1013.87 3
1013.94 3
1014.01 2
1014.08 2
1014.16 2
1014.23 1
1014.30 2
1014.38 2
1014.45 2
1014.52 3
1014.59 3
1014.67 4
1014.74 4
1014.81 4
1014.89 4
1014.96 3
1015.03 2
1015.11 2
1015.18 1
1015.25 1
1015.32 0
1015.40 0
1015.47 0
1015.54 0
1015.62 0
1015.69 0
1015.76 0
1015.83 0
1015.91 0
1015.98 0
1016.05 0
1016.13 0
1016.20 1
1016.27 1
1016.35 1
1016.42 0
1016.49 0
1016.56 0
1016.64 0
1016.71 0
1016.78 0
1016.86 0
1016.93 0
1017.00 0
1017.08 1
1017.15 1
1017.22 1
1017.29 1
1017.37 2
1017.44 1
1017.51 1
1017.59 1
1017.66 0
1017.73 0
1017.81 0
1017.88 0
1017.95 0
1018.02 0
1018.10 0
1018.17 0
1018.24 1
1018.32 2
1018.39 3
1018.46 4
1018.54 4
1018.61 5
1018.68 5
1018.76 5
1018.83 5
1018.90 5
1018.97 4
1019.05 4
1019.12 3
1019.19 3
1019.27 2
1019.34 2
1019.41 2
1019.49 2
1019.56 1
1019.63 1
1019.71 0
1019.78 0
1019.85 0
1019.92 0
1020.00 0
1020.07 0
1020.14 1
1020.22 2
1020.29 3
1020.36 4
1020.44 4
1020.51 4
1020.58 4
1020.66 4
1020.73 3
1020.80 3
1020.88 2
1020.95 1
1021.02 1
1021.10 1
1021.17 0
1021.24 1
1021.31 1
1021.39 2
1021.46 3
1021.53 3
1021.61 3
1021.68 2
1021.75 1
1021.83 0
1021.90 0
1021.97 0
1022.05 0
1022.12 0
1022.19 0
1022.27 0
1022.34 0
1022.41 0
1022.49 0
1022.56 1
1022.63 1
1022.71 2
1022.78 3
1022.85 4
1022.92 5
1023.00 6
1023.07 6
1023.14 5
1023.22 5
1023.29 4
1023.36 4
1023.44 4
1023.51 5
1023.58 7
1023.66 10
1023.73 12
1023.80 15
1023.88 18
1023.95 20
1024.02 21
1024.10 22
1024.17 23
1024.24 23
1024.32 24
1024.39 25
1024.46 26
1024.54 27
1024.61 29
1024.68 31
1024.76 32
1024.83 33
1024.90 33
1024.98 33
1025.05 31
1025.12 30
1025.20 29
1025.27 28
1025.34 27
1025.42 26
1025.49 26
1025.56 26
1025.64 25
1025.71 25
1025.78 24
1025.86 23
1025.93 22
1026.00 21
1026.08 20
1026.15 20
1026.22 20
1026.30 20
1026.37 20
1026.44 20
1026.52 19
1026.59 19
1026.66 18
1026.74 18
1026.81 18
1026.88 19
1026.96 19
1027.03 19
1027.10 19
1027.18 18
1027.25 17
1027.32 16
1027.40 15
1027.47 14
1027.54 14
1027.62 15
1027.69 17
1027.76 18
1027.84 19
1027.91 19
1027.98 19
1028.06 18
1028.13 16
1028.20 15
1028.28 13
1028.35 12
1028.42 11
1028.50 10
1028.57 10
1028.64 9
1028.72 9
1028.79 9
1028.86 8
1028.94 7
1029.01 7
1029.08 6
1029.16 6
1029.23 6
1029.31 7
1029.38 9
1029.45 11
1029.53 12
1029.60 14
1029.67 14
1029.75 14
1029.82 14
1029.89 13
1029.97 12
1030.04 11
1030.11 11
1030.19 11
1030.26 11
1030.33 12
1030.41 12
1030.48 11
1030.55 11
1030.63 10
1030.70 9
1030.77 8
1030.85 7
1030.92 6
1031.00 5
1031.07 4
1031.14 2
1031.22 2
1031.29 1
1031.36 1
1031.44 2
1031.51 3
1031.58 5
1031.66 6
1031.73 7
1031.80 8
1031.88 8
1031.95 8
1032.02 8
1032.10 7
1032.17 7
1032.25 8
1032.32 8
1032.39 9
1032.47 10
1032.54 11
1032.61 11
1032.69 11
1032.76 10
1032.83 9
1032.91 8
1032.98 7
1033.05 5
1033.13 4
1033.20 3
1033.28 3
1033.35 3
1033.42 3
1033.50 4
1033.57 5
1033.64 5
1033.72 5
1033.79 5
1033.86 5
1033.94 4
1034.01 3
1034.09 3
1034.16 2
1034.23 1
1034.31 0
1034.38 0
1034.45 0
1034.53 0
1034.60 0
1034.67 1
1034.75 0
1034.82 0
1034.90 0
1034.97 0
1035.04 0
1035.12 0
1035.19 0
1035.26 0
1035.34 1
1035.41 2
1035.48 3
1035.56 5
1035.63 6
1035.71 8
1035.78 9
1035.85 9
1035.93 9
1036.00 7
1036.07 5
1036.15 3
1036.22 1
1036.29 0
1036.37 0
1036.44 0
1036.52 0
1036.59 0
1036.66 1
1036.74 2
1036.81 2
1036.88 3
1036.96 3
1037.03 3
1037.11 4
1037.18 4
1037.25 5
1037.33 5
1037.40 4
1037.47 4
1037.55 3
1037.62 1
1037.70 0
1037.77 0
1037.84 0
1037.92 0
1037.99 0
1038.06 0
1038.14 0
1038.21 1
1038.29 1
1038.36 1
1038.43 1
1038.51 0
1038.58 0
1038.65 0
1038.73 0
1038.80 0
1038.88 0
1038.95 0
1039.02 0
1039.10 1
1039.17 1
1039.24 2
1039.32 2
1039.39 1
1039.47 1
1039.54 1
1039.61 1
1039.69 1
1039.76 2
1039.84 3
1039.91 5
1039.98 6
1040.06 6
1040.13 6
1040.20 5
1040.28 3
1040.35 2
1040.43 0
1040.50 0
1040.57 0
1040.65 0
1040.72 1
1040.80 2
1040.87 3
1040.94 4
1041.02 5
1041.09 6
1041.16 5
1041.24 5
1041.31 4
1041.39 3
1041.46 3
1041.53 3
1041.61 3
1041.68 3
1041.76 4
1041.83 4
1041.90 4
1041.98 4
1042.05 3
1042.13 2
1042.20 1
1042.27 0
1042.35 0
1042.42 0
1042.49 0
1042.57 0
1042.64 0
1042.72 1
1042.79 2
1042.86 3
1042.94 3
1043.01 3
1043.09 2
1043.16 1
1043.23 1
1043.31 1
1043.38 3
1043.46 5
1043.53 7
1043.60 10
1043.68 13
1043.75 16
1043.83 18
1043.90 19
1043.97 20
1044.05 20
1044.12 19
1044.20 18
1044.27 17
1044.34 17
1044.42 17
1044.49 17
1044.57 18
1044.64 18
1044.71 18
1044.79 18
1044.86 17
1044.94 17
1045.01 16
1045.08 16
1045.16 16
1045.23 17
1045.31 18
1045.38 18
1045.45 18
1045.53 18
1045.60 19
1045.68 19
1045.75 20
1045.82 22
1045.90 24
1045.97 26
1046.05 28
1046.12 30
1046.19 31
1046.27 31
1046.34 31
1046.42 30
1046.49 29
1046.56 28
1046.64 27
1046.71 25
1046.79 24
1046.86 22
1046.93 20
1047.01 18
1047.08 16
1047.16 15
1047.23 14
1047.31 13
1047.38 12
1047.45 12
1047.53 11
1047.60 11
1047.68 11
1047.75 10
1047.82 10
1047.90 9
1047.97 9
1048.05 8
1048.12 7
1048.19 7
1048.27 7
1048.34 6
1048.42 7
1048.49 7
1048.57 8
1048.64 9
1048.71 10
1048.79 12
1048.86 14
1048.94 15
1049.01 16
1049.08 16
1049.16 17
1049.23 16
1049.31 15
1049.38 14
1049.46 13
1049.53 11
1049.60 8
1049.68 6
1049.75 4
1049.83 3
1049.90 2
1049.97 1
1050.05 2
1050.12 2
1050.20 2
1050.27 2
1050.35 1
1050.42 0
1050.49 0
1050.57 0
1050.64 0
1050.72 0
1050.79 2
1050.86 4
1050.94 5
1051.01 7
1051.09 7
1051.16 7
1051.24 6
1051.31 5
1051.38 3
1051.46 2
1051.53 1
1051.61 1
1051.68 1
1051.76 1
1051.83 2
1051.90 2
1051.98 3
1052.05 4
1052.13 5
1052.20 5
1052.28 6
1052.35 7
1052.42 8
1052.50 9
1052.57 9
1052.65 10
1052.72 10
1052.80 10
1052.87 10
1052.94 10
1053.02 9
1053.09 8
1053.17 7
1053.24 7
1053.32 6
1053.39 6
1053.46 6
1053.54 7
1053.61 8
1053.69 9
1053.76 11
1053.84 12
1053.91 12
1053.98 12
1054.06 11
1054.13 9
1054.21 8
1054.28 7
1054.36 6
1054.43 6
1054.50 6
1054.58 7
1054.65 7
1054.73 8
1054.80 7
1054.88 6
1054.95 4
1055.02 2
1055.10 0
1055.17 0
1055.25 0
1055.32 0
1055.40 0
1055.47 0
1055.55 0
1055.62 0
1055.69 0
1055.77 1
1055.84 2
1055.92 3
1055.99 4
1056.07 5
1056.14 5
1056.22 5
1056.29 4
1056.36 2
1056.44 1
1056.51 0
1056.59 0
1056.66 0
1056.74 0
1056.81 0
1056.88 0
1056.96 0
1057.03 0
1057.11 2
1057.18 3
1057.26 4
1057.33 5
1057.41 5
1057.48 4
1057.55 4
1057.63 3
1057.70 3
1057.78 2
1057.85 2
1057.93 2
1058.00 3
1058.08 3
1058.15 4
1058.23 5
1058.30 6
1058.37 8
1058.45 10
1058.52 12
1058.60 13
1058.67 14
1058.75 14
1058.82 14
1058.90 12
1058.97 11
1059.04 10
1059.12 9
1059.19 10
1059.27 10
1059.34 11
1059.42 12
1059.49 13
1059.57 13
1059.64 13
1059.72 13
1059.79 12
1059.86 12
1059.94 11
1060.01 11
1060.09 11
1060.16 12
1060.24 14
1060.31 16
1060.39 18
1060.46 20
1060.54 22
1060.61 24
1060.68 25
1060.76 26
1060.83 26
1060.91 26
1060.98 26
1061.06 25
1061.13 25
1061.21 24
1061.28 24
1061.36 25
1061.43 26
1061.50 27
1061.58 29
1061.65 31
1061.73 32
1061.80 33
1061.88 34
1061.95 34
1062.03 34
1062.10 33
1062.18 33
1062.25 33
1062.33 34
1062.40 35
1062.47 36
1062.55 37
1062.62 38
1062.70 39
1062.77 39
1062.85 38
1062.92 37
1063.00 36
1063.07 34
1063.15 31
1063.22 29
1063.30 26
1063.37 24
1063.44 21
1063.52 19
1063.59 17
1063.67 16
1063.74 15
1063.82 15
1063.89 15
1063.97 15
1064.04 16
1064.12 18
1064.19 19
1064.27 21
1064.34 22
1064.42 24
1064.49 25
1064.57 26
1064.64 26
1064.71 26
1064.79 25
1064.86 23
1064.94 22
1065.01 22
1065.09 22
1065.16 23
1065.24 25
1065.31 27
1065.39 29
1065.46 31
1065.54 31
1065.61 32
1065.69 32
1065.76 32
1065.84 32
1065.91 32
1065.98 33
1066.06 33
1066.13 34
1066.21 35
1066.28 37
1066.36 39
1066.43 41
1066.51 43
1066.58 46
1066.66 48
1066.73 50
1066.81 51
1066.88 52
1066.96 52
1067.03 52
1067.11 51
1067.18 51
1067.26 50
1067.33 50
1067.41 49
1067.48 48
1067.56 47
1067.63 45
1067.70 42
1067.78 39
1067.85 37
1067.93 34
1068.00 32
1068.08 31
1068.15 30
1068.23 30
1068.30 30
1068.38 30
1068.45 30
1068.53 29
1068.60 29
1068.68 28
1068.75 26
1068.83 25
1068.90 24
1068.98 23
1069.05 23
1069.13 22
1069.20 21
1069.28 21
1069.35 20
1069.43 18
1069.50 17
1069.58 16
1069.65 15
1069.73 15
1069.80 15
1069.88 15
1069.95 16
1070.03 17
1070.10 18
1070.17 19
1070.25 19
1070.32 19
1070.40 18
1070.47 16
1070.55 14
1070.62 11
1070.70 7
1070.77 3
1070.85 0
1070.92 0
1071.00 0
1071.07 0
1071.15 0
1071.22 0
1071.30 3
1071.37 5
1071.45 8
1071.52 9
1071.60 9
1071.67 8
1071.75 6
1071.82 3
1071.90 1
1071.97 0
1072.05 0
1072.12 0
1072.20 0
1072.27 0
1072.35 0
1072.42 1
1072.50 3
1072.57 4
1072.65 5
1072.72 6
1072.80 6
1072.87 6
1072.95 7
1073.02 8
1073.10 9
1073.17 10
1073.25 11
1073.32 11
1073.40 12
1073.47 12
1073.55 11
1073.62 9
1073.70 8
1073.77 5
1073.85 3
1073.92 2
1074.00 0
1074.07 0
1074.15 0
1074.22 0
1074.30 0
1074.37 0
1074.45 0
1074.52 0
1074.60 0
1074.67 0
1074.75 0
1074.82 1
1074.90 2
1074.97 3
1075.05 5
1075.12 7
1075.20 10
1075.27 13
1075.35 17
1075.42 21
1075.50 24
1075.57 27
1075.65 28
1075.72 29
1075.80 30
1075.87 30
1075.95 31
1076.02 32
1076.10 34
1076.18 35
1076.25 36
1076.33 36
1076.40 36
1076.48 35
1076.55 33
1076.63 31
1076.70 30
1076.78 28
1076.85 27
1076.93 26
1077.00 24
1077.08 23
1077.15 22
1077.23 20
1077.30 19
1077.38 18
1077.45 17
1077.53 15
1077.60 14
1077.68 13
1077.75 12
1077.83 12
1077.90 13
1077.98 14
1078.05 16
1078.13 18
1078.20 20
1078.28 22
1078.35 24
1078.43 27
1078.50 29
1078.58 31
1078.66 32
1078.73 32
1078.81 31
1078.88 29
1078.96 26
1079.03 23
1079.11 19
1079.18 15
1079.26 12
1079.33 10
1079.41 9
1079.48 9
1079.56 9
1079.63 9
1079.71 10
1079.78 10
1079.86 11
1079.93 12
1080.01 13
1080.08 14
1080.16 15
1080.23 17
1080.31 19
1080.39 20
1080.46 21
1080.54 20
1080.61 20
1080.69 19
1080.76 18
1080.84 17
1080.91 16
1080.99 15
1081.06 14
1081.14 14
1081.21 14
1081.29 14
1081.36 15
1081.44 17
1081.51 19
1081.59 21
1081.66 23
1081.74 23
1081.82 23
1081.89 22
1081.97 20
1082.04 19
1082.12 19
1082.19 19
1082.27 20
1082.34 21
1082.42 24
1082.49 26
1082.57 28
1082.64 28
1082.72 28
1082.79 27
1082.87 26
1082.95 24
1083.02 22
1083.10 21
1083.17 21
1083.25 22
1083.32 24
1083.40 26
1083.47 27
1083.55 28
1083.62 28
1083.70 27
1083.77 25
1083.85 23
1083.93 20
1084.00 18
1084.08 15
1084.15 14
1084.23 12
1084.30 11
1084.38 10
1084.45 9
1084.53 7
1084.60 5
1084.68 3
1084.75 2
1084.83 0
1084.91 0
1084.98 1
1085.06 3
1085.13 6
1085.21 10
1085.28 14
1085.36 17
1085.43 20
1085.51 21
1085.58 22
1085.66 21
1085.73 19
1085.81 17
1085.89 14
1085.96 11
1086.04 9
1086.11 7
1086.19 6
1086.26 6
1086.34 6
1086.41 7
1086.49 8
1086.56 9
1086.64 10
1086.72 11
1086.79 12
1086.87 13
1086.94 15
1087.02 17
1087.09 19
1087.17 21
1087.24 23
1087.32 23
1087.40 23
1087.47 22
1087.55 20
1087.62 18
1087.70 15
1087.77 13
1087.85 11
1087.92 8
1088.00 6
1088.07 4
1088.15 2
1088.23 0
1088.30 0
1088.38 0
1088.45 0
1088.53 0
1088.60 0
1088.68 0
1088.75 0
1088.83 0
1088.91 1
1088.98 3
1089.06 4
1089.13 6
1089.21 8
1089.28 10
1089.36 12
1089.43 14
1089.51 14
1089.59 14
1089.66 13
1089.74 11
1089.81 10
1089.89 9
1089.96 9
1090.04 10
1090.11 12
1090.19 15
1090.27 18
1090.34 20
1090.42 21
1090.49 21
1090.57 22
1090.64 23
1090.72 24
1090.80 26
1090.87 29
1090.95 33
1091.02 37
1091.10 41
1091.17 44
1091.25 47
1091.32 49
1091.40 50
1091.48 50
1091.55 50
1091.63 48
1091.70 46
1091.78 44
1091.85 41
1091.93 38
1092.01 37
1092.08 36
1092.16 35
1092.23 36
1092.31 36
1092.38 37
1092.46 38
1092.54 38
1092.61 38
1092.69 38
1092.76 38
1092.84 40
1092.91 41
1092.99 43
1093.06 46
1093.14 48
1093.22 50
1093.29 51
1093.37 50
1093.44 48
1093.52 45
1093.59 41
1093.67 37
1093.75 34
1093.82 32
1093.90 31
1093.97 32
1094.05 34
1094.12 37
1094.20 39
1094.28 40
1094.35 40
1094.43 38
1094.50 36
1094.58 33
1094.66 31
1094.73 29
1094.81 28
1094.88 28
1094.96 29
1095.03 29
1095.11 29
1095.19 28
1095.26 27
1095.34 26
1095.41 25
1095.49 25
1095.56 26
1095.64 29
1095.72 31
1095.79 35
1095.87 37
1095.94 40
1096.02 42
1096.09 43
1096.17 44
1096.25 45
1096.32 46
1096.40 47
1096.47 48
1096.55 49
1096.63 49
1096.70 49
1096.78 48
1096.85 47
1096.93 45
1097.00 44
1097.08 42
1097.16 40
1097.23 39
1097.31 37
1097.38 35
1097.46 33
1097.54 31
1097.61 29
1097.69 27
1097.76 26
1097.84 25
1097.91 24
1097.99 23
1098.07 22
1098.14 21
1098.22 20
1098.29 19
1098.37 19
1098.45 20
1098.52 23
1098.60 26
1098.67 30
1098.75 34
1098.83 37
1098.90 39
1098.98 39
1099.05 38
1099.13 36
1099.20 33
1099.28 30
1099.36 28
1099.43 27
1099.51 27
1099.58 28
1099.66 29
1099.74 29
1099.81 29
1099.89 28
1099.96 28
1100.04 27
1100.12 26
1100.19 27
1100.27 27
1100.34 28
1100.42 28
1100.50 29
1100.57 29
1100.65 29
1100.72 28
1100.80 27
1100.88 26
1100.95 24
1101.03 23
1101.10 22
1101.18 21
1101.26 22
1101.33 23
1101.41 24
1101.48 26
1101.56 27
1101.64 27
1101.71 27
1101.79 26
1101.86 24
1101.94 22
1102.02 21
1102.09 19
1102.17 18
1102.24 18
1102.32 19
1102.40 21
1102.47 22
1102.55 25
1102.62 27
1102.70 28
1102.78 30
1102.85 30
1102.93 30
1103.00 29
1103.08 28
1103.16 28
1103.23 28
1103.31 29
1103.38 30
1103.46 31
1103.54 33
1103.61 33
1103.69 33
1103.76 31
1103.84 29
1103.92 26
1103.99 23
1104.07 20
1104.14 18
1104.22 16
1104.30 16
1104.37 17
1104.45 19
1104.52 21
1104.60 24
1104.68 26
1104.75 28
1104.83 31
1104.91 34
1104.98 36
1105.06 39
1105.13 40
1105.21 41
1105.29 41
1105.36 40
1105.44 38
1105.51 36
1105.59 35
1105.67 35
1105.74 36
1105.82 38
1105.89 42
1105.97 46
1106.05 51
1106.12 56
1106.20 60
1106.28 63
1106.35 65
1106.43 67
1106.50 69
1106.58 71
1106.66 72
1106.73 74
1106.81 76
1106.88 79
1106.96 81
1107.04 84
1107.11 87
1107.19 90
1107.27 94
1107.34 97
1107.42 99
1107.49 101
1107.57 103
1107.65 103
1107.72 103
1107.80 103
1107.88 103
1107.95 103
1108.03 105
1108.10 107
1108.18 110
1108.26 113
1108.33 116
1108.41 120
1108.48 123
1108.56 125
1108.64 127
1108.71 128
1108.79 130
1108.87 130
1108.94 130
1109.02 130
1109.09 129
1109.17 128
1109.25 127
1109.32 127
1109.40 128
1109.48 129
1109.55 130
1109.63 130
1109.70 129
1109.78 127
1109.86 124
1109.93 120
1110.01 115
1110.09 112
1110.16 109
1110.24 107
1110.32 107
1110.39 107
1110.47 108
1110.54 108
1110.62 109
1110.70 110
1110.77 110
1110.85 110
1110.93 109
1111.00 106
1111.08 102
1111.15 97
1111.23 90
1111.31 83
1111.38 77
1111.46 72
1111.54 69
1111.61 69
1111.69 70
1111.77 72
1111.84 74
1111.92 75
1111.99 75
1112.07 74
1112.15 72
1112.22 70
1112.30 68
1112.38 67
1112.45 66
1112.53 65
1112.61 64
1112.68 63
1112.76 63
1112.83 62
1112.91 62
1112.99 62
1113.06 62
1113.14 62
1113.22 63
1113.29 64
1113.37 63
1113.45 62
1113.52 60
1113.60 57
1113.67 53
1113.75 48
1113.83 43
1113.90 38
1113.98 34
1114.06 31
1114.13 28
1114.21 26
1114.29 25
1114.36 24
1114.44 22
1114.52 21
1114.59 21
1114.67 20
1114.74 21
1114.82 23
1114.90 27
1114.97 32
1115.05 39
1115.13 46
1115.20 54
1115.28 61
1115.36 66
1115.43 70
1115.51 72
1115.59 74
1115.66 74
1115.74 75
1115.81 76
1115.89 77
1115.97 77
1116.04 77
1116.12 75
1116.20 72
1116.27 68
1116.35 64
1116.43 60
1116.50 57
1116.58 55
1116.66 53
1116.73 53
1116.81 53
1116.89 53
1116.96 52
1117.04 52
1117.12 51
1117.19 51
1117.27 51
1117.35 52
1117.42 52
1117.50 53
1117.57 53
1117.65 53
1117.73 52
1117.80 50
1117.88 48
1117.96 47
1118.03 45
1118.11 44
1118.19 44
1118.26 44
1118.34 45
1118.42 47
1118.49 51
1118.57 55
1118.65 59
1118.72 64
1118.80 68
1118.88 71
1118.95 74
1119.03 75
1119.11 76
1119.18 76
1119.26 75
1119.34 75
1119.41 74
1119.49 74
1119.57 72
1119.64 71
1119.72 69
1119.80 68
1119.87 68
1119.95 68
1120.03 69
1120.10 71
1120.18 75
1120.26 79
1120.33 83
1120.41 88
1120.49 92
1120.56 96
1120.64 100
1120.71 102
1120.79 102
1120.87 101
1120.94 98
1121.02 94
1121.10 90
1121.17 85
1121.25 83
1121.33 83
1121.40 87
1121.48 94
1121.56 103
1121.63 113
1121.71 122
1121.79 129
1121.86 132
1121.94 131
1122.02 128
1122.10 123
1122.17 117
1122.25 112
1122.33 107
1122.40 103
1122.48 99
1122.56 95
1122.63 92
1122.71 89
1122.79 86
1122.86 85
1122.94 84
1123.02 84
1123.09 84
1123.17 84
1123.25 83
1123.32 81
1123.40 78
1123.48 75
1123.55 72
1123.63 70
1123.71 67
1123.78 66
1123.86 64
1123.94 64
1124.01 64
1124.09 64
1124.17 66
1124.24 68
1124.32 71
1124.40 74
1124.47 77
1124.55 80
1124.63 80
1124.70 79
1124.78 76
1124.86 72
1124.93 68
1125.01 63
1125.09 59
1125.16 56
1125.24 54
1125.32 54
1125.40 55
1125.47 57
1125.55 59
1125.63 60
1125.70 60
1125.78 59
1125.86 57
1125.93 54
1126.01 50
1126.09 47
1126.16 44
1126.24 40
1126.32 37
1126.39 35
1126.47 33
1126.55 31
1126.62 29
1126.70 28
1126.78 27
1126.86 26
1126.93 25
1127.01 23
1127.09 21
1127.16 17
1127.24 14
1127.32 10
1127.39 6
1127.47 3
1127.55 1
1127.62 0
1127.70 0
1127.78 0
1127.85 1
1127.93 3
1128.01 3
1128.09 3
1128.16 2
1128.24 0
1128.32 0
1128.39 0
1128.47 0
1128.55 0
1128.62 0
1128.70 1
1128.78 5
1128.85 8
1128.93 10
1129.01 10
1129.09 10
1129.16 10
1129.24 9
1129.32 9
1129.39 10
1129.47 11
1129.55 12
1129.62 11
1129.70 9
1129.78 5
1129.85 0
1129.93 0
1130.01 0
1130.09 0
1130.16 0
1130.24 0
1130.32 2
1130.39 11
1130.47 18
1130.55 23
1130.62 24
1130.70 23
1130.78 18
1130.86 13
1130.93 8
1131.01 4
1131.09 2
1131.16 2
1131.24 4
1131.32 6
1131.39 7
1131.47 9
1131.55 9
1131.63 10
1131.70 11
1131.78 12
1131.86 13
1131.93 15
1132.01 17
1132.09 18
1132.16 19
1132.24 18
1132.32 17
1132.40 15
1132.47 13
1132.55 11
1132.63 10
1132.70 9
1132.78 10
1132.86 11
1132.94 13
1133.01 14
1133.09 16
1133.17 17
1133.24 18
1133.32 19
1133.40 20
1133.47 21
1133.55 22
1133.63 23
1133.71 25
1133.78 26
1133.86 27
1133.94 28
1134.01 30
1134.09 33
1134.17 37
1134.25 43
1134.32 51
1134.40 59
1134.48 67
1134.55 73
1134.63 79
1134.71 82
1134.79 83
1134.86 82
1134.94 79
1135.02 78
1135.09 77
1135.17 79
1135.25 82
1135.33 87
1135.40 94
1135.48 102
1135.56 109
1135.63 114
1135.71 118
1135.79 121
1135.87 122
1135.94 122
1136.02 122
1136.10 122
1136.17 123
1136.25 124
1136.33 126
1136.41 128
1136.48 132
1136.56 137
1136.64 143
1136.71 149
1136.79 155
1136.87 160
1136.95 163
1137.02 164
1137.10 163
1137.18 161
1137.25 158
1137.33 156
1137.41 154
1137.49 154
1137.56 155
1137.64 157
1137.72 159
1137.80 161
1137.87 163
1137.95 164
1138.03 164
1138.10 164
1138.18 164
1138.26 163
1138.34 163
1138.41 162
1138.49 160
1138.57 158
1138.65 155
1138.72 152
1138.80 149
1138.88 146
1138.95 143
1139.03 140
1139.11 138
1139.19 135
1139.26 132
1139.34 130
1139.42 129
1139.50 128
1139.57 128
1139.65 127
1139.73 126
1139.80 123
1139.88 118
1139.96 111
1140.04 102
1140.11 93
1140.19 84
1140.27 74
1140.35 66
1140.42 58
1140.50 51
1140.58 44
1140.65 38
1140.73 33
1140.81 29
1140.89 27
1140.96 26
1141.04 26
1141.12 27
1141.20 30
1141.27 32
1141.35 35
1141.43 38
1141.51 40
1141.58 43
1141.66 45
1141.74 46
1141.81 48
1141.89 50
1141.97 52
1142.05 55
1142.12 58
1142.20 62
1142.28 65
1142.36 66
1142.43 67
1142.51 66
1142.59 64
1142.67 61
1142.74 58
1142.82 55
1142.90 51
1142.98 47
1143.05 43
1143.13 39
1143.21 35
1143.29 32
1143.36 29
1143.44 28
1143.52 28
1143.60 28
1143.67 30
1143.75 32
1143.83 35
1143.90 38
1143.98 41
1144.06 44
1144.14 47
1144.21 50
1144.29 52
1144.37 52
1144.45 51
1144.52 49
1144.60 44
1144.68 39
1144.76 33
1144.83 28
1144.91 23
1144.99 19
1145.07 16
1145.14 13
1145.22 10
1145.30 7
1145.38 5
1145.45 3
1145.53 2
1145.61 2
1145.69 2
1145.76 2
1145.84 2
1145.92 2
1146.00 0
1146.07 0
1146.15 0
1146.23 0
1146.31 0
1146.38 0
1146.46 0
1146.54 1
1146.62 2
1146.69 3
1146.77 4
1146.85 4
1146.93 5
1147.00 6
1147.08 8
1147.16 11
1147.24 15
1147.31 19
1147.39 24
1147.47 28
1147.55 31
1147.62 34
1147.70 37
1147.78 40
1147.86 42
1147.94 45
1148.01 48
1148.09 50
1148.17 52
1148.25 52
1148.32 53
1148.40 52
1148.48 51
1148.56 49
1148.63 47
1148.71 45
1148.79 44
1148.87 43
1148.94 43
1149.02 44
1149.10 47
1149.18 52
1149.25 58
1149.33 65
1149.41 72
1149.49 78
1149.56 81
1149.64 82
1149.72 81
1149.80 79
1149.88 76
1149.95 74
1150.03 73
1150.11 75
1150.19 77
1150.26 81
1150.34 85
1150.42 89
1150.50 91
1150.57 92
1150.65 93
1150.73 92
1150.81 92
1150.88 92
1150.96 92
1151.04 93
1151.12 94
1151.20 94
1151.27 95
1151.35 97
1151.43 99
1151.51 102
1151.58 106
1151.66 111
1151.74 118
1151.82 125
1151.89 133
1151.97 141
1152.05 148
1152.13 155
1152.21 161
1152.28 167
1152.36 171
1152.44 176
1152.52 181
1152.59 188
1152.67 197
1152.75 208
1152.83 220
1152.91 234
1152.98 246
1153.06 257
1153.14 265
1153.22 269
1153.29 270
1153.37 269
1153.45 268
1153.53 268
1153.60 269
1153.68 273
1153.76 279
1153.84 286
1153.92 293
1153.99 300
1154.07 305
1154.15 309
1154.23 310
1154.30 309
1154.38 306
1154.46 302
1154.54 297
1154.62 292
1154.69 287
1154.77 284
1154.85 282
1154.93 281
1155.01 280
1155.08 278
1155.16 274
1155.24 268
1155.32 260
1155.39 250
1155.47 238
1155.55 226
1155.63 214
1155.71 203
1155.78 194
1155.86 187
1155.94 182
1156.02 179
1156.09 178
1156.17 177
1156.25 176
1156.33 175
1156.41 173
1156.48 170
1156.56 167
1156.64 163
1156.72 158
1156.80 155
1156.87 152
1156.95 149
1157.03 146
1157.11 143
1157.18 139
1157.26 133
1157.34 125
1157.42 117
1157.50 109
1157.57 103
1157.65 99
1157.73 98
1157.81 99
1157.89 102
1157.96 104
1158.04 105
1158.12 105
1158.20 103
1158.28 101
1158.35 97
1158.43 95
1158.51 92
1158.59 89
1158.67 87
1158.74 84
1158.82 81
1158.90 77
1158.98 73
1159.05 68
1159.13 62
1159.21 57
1159.29 52
1159.37 48
1159.44 46
1159.52 45
1159.60 46
1159.68 48
1159.76 52
1159.83 56
1159.91 59
1159.99 60
1160.07 59
1160.15 56
1160.22 51
1160.30 46
1160.38 42
1160.46 37
1160.54 32
1160.61 28
1160.69 24
1160.77 21
1160.85 19
1160.93 19
1161.00 20
1161.08 23
1161.16 27
1161.24 31
1161.32 33
1161.39 34
1161.47 33
1161.55 32
1161.63 30
1161.71 28
1161.78 28
1161.86 29
1161.94 30
1162.02 32
1162.10 34
1162.18 35
1162.25 36
1162.33 36
1162.41 35
1162.49 35
1162.57 34
1162.64 34
1162.72 35
1162.80 37
1162.88 40
1162.96 45
1163.03 50
1163.11 56
1163.19 59
1163.27 61
1163.35 60
1163.42 56
1163.50 51
1163.58 45
1163.66 39
1163.74 34
1163.81 32
1163.89 30
1163.97 31
1164.05 31
1164.13 31
1164.21 30
1164.28 28
1164.36 25
1164.44 22
1164.52 19
1164.60 18
1164.67 18
1164.75 19
1164.83 21
1164.91 22
1164.99 23
1165.06 22
1165.14 19
1165.22 15
1165.30 11
1165.38 7
1165.46 4
1165.53 0
1165.61 0
1165.69 0
1165.77 0
1165.85 0
1165.92 0
1166.00 0
1166.08 0
1166.16 1
1166.24 3
1166.32 3
1166.39 3
1166.47 3
1166.55 3
1166.63 4
1166.71 5
1166.78 8
1166.86 11
1166.94 13
1167.02 15
1167.10 15
1167.18 13
1167.25 11
1167.33 8
1167.41 7
1167.49 7
1167.57 8
1167.65 12
1167.72 16
1167.80 20
1167.88 24
1167.96 26
1168.04 27
1168.11 26
1168.19 23
1168.27 19
1168.35 15
1168.43 12
1168.51 9
1168.58 8
1168.66 8
1168.74 10
1168.82 13
1168.90 17
1168.98 22
1169.05 29
1169.13 36
1169.21 45
1169.29 54
1169.37 64
1169.45 73
1169.52 80
1169.60 85
1169.68 88
1169.76 89
1169.84 88
1169.92 88
1169.99 89
1170.07 93
1170.15 98
1170.23 107
1170.31 116
1170.39 126
1170.46 135
1170.54 142
1170.62 145
1170.70 145
1170.78 143
1170.86 140
1170.93 137
1171.01 135
1171.09 135
1171.17 138
1171.25 142
1171.33 147
1171.40 153
1171.48 159
1171.56 163
1171.64 167
1171.72 169
1171.80 170
1171.87 169
1171.95 167
1172.03 164
1172.11 160
1172.19 156
1172.27 151
1172.34 148
1172.42 145
1172.50 145
1172.58 146
1172.66 148
1172.74 150
1172.81 153
1172.89 154
1172.97 155
1173.05 154
1173.13 154
1173.21 153
1173.29 152
1173.36 153
1173.44 154
1173.52 156
1173.60 158
1173.68 160
1173.76 161
1173.83 159
1173.91 156
1173.99 152
1174.07 146
1174.15 139
1174.23 132
1174.30 124
1174.38 116
1174.46 108
1174.54 99
1174.62 89
1174.70 78
1174.78 66
1174.85 55
1174.93 44
1175.01 35
1175.09 27
1175.17 22
1175.25 18
1175.33 16
1175.40 15
1175.48 15
1175.56 15
1175.64 16
1175.72 17
1175.80 18
1175.87 20
1175.95 22
1176.03 26
1176.11 29
1176.19 33
1176.27 36
1176.35 38
1176.42 38
1176.50 38
1176.58 36
1176.66 35
1176.74 35
1176.82 36
1176.90 39
1176.97 43
1177.05 47
1177.13 51
1177.21 53
1177.29 54
1177.37 54
1177.45 54
1177.52 53
1177.60 53
1177.68 53
1177.76 53
1177.84 53
1177.92 52
1178.00 50
1178.07 48
1178.15 45
1178.23 42
1178.31 40
1178.39 39
1178.47 40
1178.55 42
1178.62 45
1178.70 49
1178.78 53
1178.86 56
1178.94 59
1179.02 61
1179.10 62
1179.17 62
1179.25 62
1179.33 61
1179.41 62
1179.49 62
1179.57 63
1179.65 64
1179.73 64
1179.80 63
1179.88 61
1179.96 57
1180.04 52
1180.12 45
1180.20 40
1180.28 36
1180.35 33
1180.43 33
1180.51 35
1180.59 39
1180.67 44
1180.75 49
1180.83 53
1180.90 57
1180.98 61
1181.06 63
1181.14 64
1181.22 64
1181.30 63
1181.38 60
1181.46 54
1181.53 48
1181.61 40
1181.69 33
1181.77 27
1181.85 23
1181.93 21
1182.01 21
1182.09 23
1182.16 26
1182.24 28
1182.32 29
1182.40 29
1182.48 28
1182.56 27
1182.64 26
1182.72 27
1182.79 29
1182.87 33
1182.95 37
1183.03 41
1183.11 45
1183.19 46
1183.27 45
1183.35 43
1183.42 39
1183.50 36
1183.58 32
1183.66 29
1183.74 27
1183.82 26
1183.90 25
1183.98 24
1184.05 23
1184.13 23
1184.21 22
1184.29 22
1184.37 23
1184.45 25
1184.53 27
1184.61 30
1184.68 33
1184.76 35
1184.84 38
1184.92 41
1185.00 46
1185.08 54
1185.16 64
1185.24 78
1185.32 95
1185.39 114
1185.47 134
1185.55 156
1185.63 178
1185.71 199
1185.79 219
1185.87 238
1185.95 255
1186.02 271
1186.10 285
1186.18 299
1186.26 313
1186.34 328
1186.42 345
1186.50 363
1186.58 384
1186.66 405
1186.73 427
1186.81 449
1186.89 471
1186.97 492
1187.05 514
1187.13 537
1187.21 559
1187.29 580
1187.37 599
1187.44 615
1187.52 627
1187.60 635
1187.68 639
1187.76 640
1187.84 639
1187.92 636
1188.00 633
1188.08 628
1188.15 621
1188.23 613
1188.31 603
1188.39 591
1188.47 576
1188.55 559
1188.63 540
1188.71 520
1188.79 498
1188.87 475
1188.94 452
1189.02 430
1189.10 411
1189.18 394
1189.26 380
1189.34 368
1189.42 359
1189.50 351
1189.58 342
1189.65 332
1189.73 321
1189.81 308
1189.89 294
1189.97 279
1190.05 265
1190.13 251
1190.21 238
1190.29 226
1190.37 214
1190.44 202
1190.52 188
1190.60 173
1190.68 157
1190.76 143
1190.84 132
1190.92 124
1191.00 122
1191.08 124
1191.16 130
1191.23 135
1191.31 140
1191.39 142
1191.47 141
1191.55 137
1191.63 129
1191.71 119
1191.79 107
1191.87 95
1191.95 82
1192.03 70
1192.10 58
1192.18 48
1192.26 41
1192.34 36
1192.42 33
1192.50 33
1192.58 34
1192.66 37
1192.74 41
1192.82 45
1192.89 48
1192.97 51
1193.05 52
1193.13 53
1193.21 51
1193.29 49
1193.37 47
1193.45 44
1193.53 42
1193.61 41
1193.69 41
1193.76 40
1193.84 38
1193.92 34
1194.00 28
1194.08 20
1194.16 11
1194.24 3
1194.32 0
1194.40 0
1194.48 0
1194.56 2
1194.64 11
1194.71 20
1194.79 28
1194.87 32
1194.95 33
1195.03 30
1195.11 26
1195.19 20
1195.27 16
1195.35 14
1195.43 14
1195.51 15
1195.59 17
1195.66 19
1195.74 20
1195.82 20
1195.90 20
1195.98 21
1196.06 22
1196.14 23
1196.22 24
1196.30 24
1196.38 24
1196.46 23
1196.54 22
1196.61 21
1196.69 20
1196.77 20
1196.85 20
1196.93 19
1197.01 17
1197.09 13
1197.17 9
1197.25 4
1197.33 0
1197.41 0
1197.49 0
1197.57 0
1197.64 0
1197.72 0
1197.80 0
1197.88 1
1197.96 5
1198.04 10
1198.12 16
1198.20 22
1198.28 26
1198.36 28
1198.44 28
1198.52 25
1198.60 21
1198.67 16
1198.75 12
1198.83 9
1198.91 7
1198.99 6
1199.07 6
1199.15 5
1199.23 6
1199.31 6
1199.39 7
1199.47 8
1199.55 9
1199.63 10
1199.71 9
1199.78 8
1199.86 5
1199.94 2
1200.02 0
1200.10 0
1200.18 0
1200.26 0
1200.34 0
1200.42 0
1200.50 0
1200.58 0
1200.66 0
1200.74 0
1200.82 0
1200.90 1
1200.97 3
1201.05 5
1201.13 7
1201.21 8
1201.29 9
1201.37 9
1201.45 9
1201.53 10
1201.61 13
1201.69 17
1201.77 22
1201.85 28
1201.93 34
1202.01 40
1202.09 44
1202.17 48
1202.24 51
1202.32 53
1202.40 54
1202.48 55
1202.56 56
1202.64 57
1202.72 58
1202.80 58
1202.88 59
1202.96 59
1203.04 59
1203.12 58
1203.20 57
1203.28 56
1203.36 56
1203.44 56
1203.52 56
1203.59 57
1203.67 58
1203.75 58
1203.83 58
1203.91 56
1203.99 54
1204.07 52
1204.15 49
1204.23 46
1204.31 44
1204.39 42
1204.47 40
1204.55 39
1204.63 38
1204.71 38
1204.79 39
1204.87 40
1204.95 42
1205.02 44
1205.10 46
1205.18 46
1205.26 46
1205.34 46
1205.42 45
1205.50 45
1205.58 46
1205.66 48
1205.74 51
1205.82 54
1205.90 57
1205.98 59
1206.06 60
1206.14 60
1206.22 60
1206.30 59
1206.38 59
1206.46 59
1206.54 58
1206.62 56
1206.69 51
1206.77 45
1206.85 38
1206.93 29
1207.01 21
1207.09 14
1207.17 7
1207.25 2
1207.33 0
1207.41 0
1207.49 0
1207.57 0
1207.65 0
1207.73 0
1207.81 0
1207.89 1
1207.97 2
1208.05 3
1208.13 4
1208.21 3
1208.29 3
1208.37 3
1208.45 3
1208.52 5
1208.60 9
1208.68 13
1208.76 19
1208.84 25
1208.92 31
1209.00 35
1209.08 39
1209.16 41
1209.24 40
1209.32 38
1209.40 34
1209.48 28
1209.56 24
1209.64 21
1209.72 21
1209.80 25
1209.88 31
1209.96 41
1210.04 51
1210.12 61
1210.20 70
1210.28 78
1210.36 83
1210.44 88
1210.52 92
1210.60 95
1210.67 98
1210.75 100
1210.83 101
1210.91 100
1210.99 97
1211.07 91
1211.15 84
1211.23 75
1211.31 65
1211.39 55
1211.47 45
1211.55 36
1211.63 27
1211.71 21
1211.79 17
1211.87 16
1211.95 19
1212.03 25
1212.11 33
1212.19 43
1212.27 52
1212.35 60
1212.43 66
1212.51 68
1212.59 68
1212.67 65
1212.75 60
1212.83 53
1212.91 47
1212.99 40
1213.07 34
1213.15 28
1213.23 25
1213.31 23
1213.39 23
1213.46 24
1213.54 27
1213.62 30
1213.70 35
1213.78 40
1213.86 45
1213.94 50
1214.02 55
1214.10 60
1214.18 65
1214.26 70
1214.34 74
1214.42 79
1214.50 84
1214.58 88
1214.66 93
1214.74 96
1214.82 98
1214.90 98
1214.98 96
1215.06 92
1215.14 88
1215.22 83
1215.30 77
1215.38 71
1215.46 64
1215.54 57
1215.62 49
1215.70 41
1215.78 33
1215.86 26
1215.94 21
1216.02 19
1216.10 18
1216.18 19
1216.26 22
1216.34 24
1216.42 27
1216.50 30
1216.58 34
1216.66 38
1216.74 44
1216.82 50
1216.90 57
1216.98 63
1217.06 68
1217.14 70
1217.22 69
1217.30 66
1217.38 60
1217.46 53
1217.54 45
1217.62 39
1217.70 33
1217.78 29
1217.86 26
1217.94 25
1218.02 24
1218.10 22
1218.18 18
1218.26 14
1218.34 8
1218.42 3
1218.49 0
1218.57 0
1218.65 0
1218.73 0
1218.81 0
1218.89 1
1218.97 2
1219.05 2
1219.13 2
1219.21 0
1219.29 0
1219.37 0
1219.45 2
1219.53 6
1219.61 11
1219.69 16
1219.77 20
1219.85 24
1219.93 26
1220.01 26
1220.09 26
1220.17 26
1220.25 26
1220.33 27
1220.41 29
1220.49 33
1220.57 39
1220.65 45
1220.73 52
1220.81 58
1220.89 63
1220.97 65
1221.05 65
1221.13 62
1221.21 58
1221.29 53
1221.37 47
1221.45 43
1221.53 39
1221.61 37
1221.69 35
1221.77 34
1221.85 35
1221.93 35
1222.01 36
1222.09 36
1222.17 36
1222.25 34
1222.33 31
1222.41 27
1222.49 20
1222.57 13
1222.65 5
1222.73 0
1222.81 0
1222.89 0
1222.97 0
1223.06 0
1223.14 10
1223.22 21
1223.30 32
1223.38 41
1223.46 48
1223.54 52
1223.62 54
1223.70 55
1223.78 56
1223.86 58
1223.94 61
1224.02 63
1224.10 66
1224.18 67
1224.26 67
1224.34 65
1224.42 63
1224.50 60
1224.58 59
1224.66 58
1224.74 58
1224.82 58
1224.90 58
1224.98 58
1225.06 56
1225.14 51
1225.22 44
1225.30 35
1225.38 24
1225.46 13
1225.54 4
1225.62 0
1225.70 0
1225.78 3
1225.86 12
1225.94 25
1226.02 38
1226.10 51
1226.18 61
1226.26 67
1226.34 69
1226.42 68
1226.50 63
1226.58 58
1226.66 52
1226.74 49
1226.82 48
1226.90 51
1226.98 58
1227.06 66
1227.14 76
1227.22 84
1227.30 90
1227.38 93
1227.46 93
1227.54 91
1227.62 89
1227.70 87
1227.78 88
1227.86 91
1227.94 98
1228.02 107
1228.11 117
1228.19 127
1228.27 136
1228.35 143
1228.43 147
1228.51 148
1228.59 147
1228.67 145
1228.75 142
1228.83 140
1228.91 138
1228.99 136
1229.07 135
1229.15 133
1229.23 132
1229.31 131
1229.39 132
1229.47 136
1229.55 143
1229.63 153
1229.71 167
1229.79 181
1229.87 194
1229.95 204
1230.03 210
1230.11 211
1230.19 208
1230.27 203
1230.35 196
1230.43 190
1230.51 186
1230.59 185
1230.67 187
1230.75 190
1230.83 193
1230.92 196
1231.00 198
1231.08 198
1231.16 196
1231.24 193
1231.32 190
1231.40 188
1231.48 185
1231.56 184
1231.64 184
1231.72 184
1231.80 184
1231.88 185
1231.96 184
1232.04 182
1232.12 179
1232.20 174
1232.28 168
1232.36 159
1232.44 148
1232.52 136
1232.60 121
1232.68 106
1232.76 89
1232.84 73
1232.92 59
1233.00 45
1233.08 35
1233.17 28
1233.25 25
1233.33 26
1233.41 31
1233.49 37
1233.57 45
1233.65 52
1233.73 58
1233.81 61
1233.89 62
1233.97 61
1234.05 60
1234.13 58
1234.21 56
1234.29 53
1234.37 50
1234.45 46
1234.53 41
1234.61 36
1234.69 30
1234.77 26
1234.85 22
1234.93 20
1235.02 18
1235.10 16
1235.18 13
1235.26 11
1235.34 8
1235.42 5
1235.50 3
1235.58 3
1235.66 3
1235.74 3
1235.82 2
1235.90 0
1235.98 0
1236.06 0
1236.14 0
1236.22 0
1236.30 0
1236.38 0
1236.46 8
1236.54 18
1236.63 29
1236.71 39
1236.79 46
1236.87 50
1236.95 52
1237.03 52
1237.11 50
1237.19 49
1237.27 47
1237.35 45
1237.43 45
1237.51 45
1237.59 46
1237.67 48
1237.75 51
1237.83 54
1237.91 56
1237.99 58
1238.08 57
1238.16 56
1238.24 54
1238.32 52
1238.40 51
1238.48 53
1238.56 58
1238.64 67
1238.72 78
1238.80 91
1238.88 106
1238.96 119
1239.04 131
1239.12 140
1239.20 145
1239.28 146
1239.36 143
1239.45 137
1239.53 129
1239.61 121
1239.69 114
1239.77 108
1239.85 104
1239.93 101
1240.01 99
1240.09 99
1240.17 101
1240.25 104
1240.33 110
1240.41 117
1240.49 125
1240.57 132
1240.65 137
1240.74 138
1240.82 137
1240.90 132
1240.98 127
1241.06 122
1241.14 118
1241.22 117
1241.30 118
1241.38 120
1241.46 123
1241.54 126
1241.62 127
1241.70 127
1241.78 126
1241.86 125
1241.95 124
1242.03 125
1242.11 126
1242.19 127
1242.27 127
1242.35 126
1242.43 122
1242.51 115
1242.59 106
1242.67 96
1242.75 86
1242.83 77
1242.91 70
1242.99 65
1243.08 62
1243.16 61
1243.24 59
1243.32 57
1243.40 55
1243.48 52
1243.56 49
1243.64 47
1243.72 46
1243.80 45
1243.88 44
1243.96 41
1244.04 37
1244.12 30
1244.21 22
1244.29 16
1244.37 12
1244.45 11
1244.53 15
1244.61 22
1244.69 31
1244.77 41
1244.85 51
1244.93 59
1245.01 65
1245.09 71
1245.18 75
1245.26 78
1245.34 80
1245.42 81
1245.50 79
1245.58 76
1245.66 72
1245.74 68
1245.82 64
1245.90 61
1245.98 59
1246.06 61
1246.14 64
1246.23 69
1246.31 76
1246.39 82
1246.47 89
1246.55 94
1246.63 99
1246.71 102
1246.79 105
1246.87 107
1246.95 108
1247.03 107
1247.11 105
1247.20 101
1247.28 93
1247.36 84
1247.44 71
1247.52 56
1247.60 42
1247.68 27
1247.76 14
1247.84 2
1247.92 0
1248.00 0
1248.09 0
1248.17 0
1248.25 0
1248.33 0
1248.41 0
1248.49 0
1248.57 2
1248.65 8
1248.73 15
1248.81 21
1248.89 27
1248.98 33
1249.06 38
1249.14 43
1249.22 47
1249.30 50
1249.38 51
1249.46 50
1249.54 46
1249.62 41
1249.70 34
1249.78 28
1249.87 22
1249.95 18
1250.03 17
1250.11 20
1250.19 25
1250.27 31
1250.35 39
1250.43 47
1250.51 53
1250.59 58
1250.68 63
1250.76 67
1250.84 72
1250.92 78
1251.00 86
1251.08 97
1251.16 108
1251.24 119
1251.32 129
1251.40 135
1251.49 136
1251.57 133
1251.65 128
1251.73 121
1251.81 115
1251.89 113
1251.97 116
1252.05 124
1252.13 135
1252.21 148
1252.30 159
1252.38 167
1252.46 170
1252.54 167
1252.62 161
1252.70 152
1252.78 142
1252.86 133
1252.94 126
1253.02 122
1253.11 121
1253.19 122
1253.27 125
1253.35 128
1253.43 132
1253.51 135
1253.59 137
1253.67 139
1253.75 139
1253.84 137
1253.92 134
1254.00 131
1254.08 126
1254.16 122
1254.24 120
1254.32 120
1254.40 123
1254.48 130
1254.57 139
1254.65 148
1254.73 158
1254.81 165
1254.89 170
1254.97 173
1255.05 173
1255.13 172
1255.21 169
1255.30 165
1255.38 162
1255.46 158
1255.54 156
1255.62 154
1255.70 153
1255.78 153
1255.86 153
1255.94 153
1256.03 152
1256.11 149
1256.19 145
1256.27 140
1256.35 135
1256.43 130
1256.51 125
1256.59 120
1256.67 114
1256.76 107
1256.84 99
1256.92 90
1257.00 81
1257.08 73
1257.16 66
1257.24 60
1257.32 55
1257.41 50
1257.49 44
1257.57 38
1257.65 32
1257.73 28
1257.81 25
1257.89 25
1257.97 27
1258.06 31
1258.14 37
1258.22 44
1258.30 52
1258.38 58
1258.46 63
1258.54 67
1258.62 70
1258.70 71
1258.79 72
1258.87 72
1258.95 73
1259.03 74
1259.11 75
1259.19 75
1259.27 76
1259.35 76
1259.44 77
1259.52 80
1259.60 83
1259.68 85
1259.76 88
1259.84 88
1259.92 86
1260.00 82
1260.09 76
1260.17 70
1260.25 64
1260.33 60
1260.41 57
1260.49 56
1260.57 57
1260.66 57
1260.74 57
1260.82 57
1260.90 56
1260.98 54
1261.06 52
1261.14 50
1261.22 48
1261.31 46
1261.39 45
1261.47 44
1261.55 44
1261.63 46
1261.71 49
1261.79 53
1261.88 59
1261.96 67
1262.04 74
1262.12 82
1262.20 87
1262.28 91
1262.36 93
1262.44 92
1262.53 90
1262.61 86
1262.69 81
1262.77 76
1262.85 70
1262.93 63
1263.01 56
1263.10 47
1263.18 39
1263.26 32
1263.34 27
1263.42 25
1263.50 26
1263.58 28
1263.67 32
1263.75 35
1263.83 38
1263.91 38
1263.99 36
1264.07 31
1264.15 24
1264.23 16
1264.32 8
1264.40 1
1264.48 0
1264.56 0
1264.64 0
1264.72 0
1264.80 0
1264.89 0
1264.97 0
1265.05 3
1265.13 9
1265.21 12
1265.29 14
1265.38 12
1265.46 8
1265.54 2
1265.62 0
1265.70 0
1265.78 0
1265.86 4
1265.95 13
1266.03 21
1266.11 29
1266.19 33
1266.27 32
1266.35 29
1266.43 24
1266.52 19
1266.60 17
1266.68 17
1266.76 20
1266.84 26
1266.92 33
1267.00 41
1267.09 49
1267.17 56
1267.25 62
1267.33 65
1267.41 66
1267.49 63
1267.58 57
1267.66 49
1267.74 40
1267.82 33
1267.90 29
1267.98 28
1268.06 30
1268.15 35
1268.23 39
1268.31 42
1268.39 42
1268.47 40
1268.55 35
1268.64 30
1268.72 26
1268.80 22
1268.88 20
1268.96 19
1269.04 19
1269.12 20
1269.21 21
1269.29 24
1269.37 27
1269.45 31
1269.53 36
1269.61 41
1269.70 45
1269.78 47
1269.86 47
1269.94 45
1270.02 42
1270.10 38
1270.19 34
1270.27 32
1270.35 32
1270.43 33
1270.51 35
1270.59 38
1270.67 41
1270.76 45
1270.84 48
1270.92 50
1271.00 51
1271.08 51
1271.16 49
1271.25 45
1271.33 42
1271.41 38
1271.49 35
1271.57 32
1271.65 31
1271.74 30
1271.82 29
1271.90 29
1271.98 27
1272.06 25
1272.14 24
1272.23 22
1272.31 19
1272.39 16
1272.47 13
1272.55 9
1272.63 5
1272.72 1
1272.80 0
1272.88 0
1272.96 0
1273.04 2
1273.12 6
1273.21 12
1273.29 19
1273.37 27
1273.45 34
1273.53 39
1273.62 42
1273.70 41
1273.78 38
1273.86 32
1273.94 25
1274.02 18
1274.11 12
1274.19 9
1274.27 8
1274.35 8
1274.43 10
1274.51 11
1274.60 13
1274.68 13
1274.76 12
1274.84 11
1274.92 10
1275.00 10
1275.09 11
1275.17 13
1275.25 15
1275.33 17
1275.41 19
1275.50 20
1275.58 20
1275.66 20
1275.74 19
1275.82 18
1275.90 16
1275.99 13
1276.07 11
1276.15 10
1276.23 11
1276.31 13
1276.39 17
1276.48 20
1276.56 21
1276.64 20
1276.72 16
1276.80 8
1276.89 0
1276.97 0
1277.05 0
1277.13 0
1277.21 0
1277.29 0
1277.38 0
1277.46 0
1277.54 3
1277.62 9
1277.70 14
1277.79 17
1277.87 21
1277.95 24
1278.03 29
1278.11 35
1278.20 42
1278.28 48
1278.36 53
1278.44 56
1278.52 56
1278.60 55
1278.69 53
1278.77 51
1278.85 51
1278.93 51
1279.01 52
1279.10 53
1279.18 56
1279.26 58
1279.34 60
1279.42 62
1279.51 64
1279.59 66
1279.67 67
1279.75 68
1279.83 69
1279.91 69
1280.00 69
1280.08 68
1280.16 67
1280.24 64
1280.32 61
1280.41 58
1280.49 55
1280.57 54
1280.65 56
1280.73 62
1280.82 73
1280.90 88
1280.98 106
1281.06 126
1281.14 144
1281.23 160
1281.31 171
1281.39 179
1281.47 183
1281.55 184
1281.64 184
1281.72 185
1281.80 187
1281.88 190
1281.96 194
1282.05 199
1282.13 202
1282.21 204
1282.29 203
1282.37 201
1282.46 196
1282.54 191
1282.62 184
1282.70 178
1282.78 174
1282.87 171
1282.95 171
1283.03 173
1283.11 176
1283.19 180
1283.28 184
1283.36 187
1283.44 190
1283.52 193
1283.60 194
1283.69 194
1283.77 193
1283.85 193
1283.93 193
1284.01 194
1284.10 196
1284.18 200
1284.26 204
1284.34 209
1284.42 211
1284.51 212
1284.59 212
1284.67 210
1284.75 207
1284.83 205
1284.92 204
1285.00 203
1285.08 204
1285.16 205
1285.25 206
1285.33 207
1285.41 208
1285.49 207
1285.57 206
1285.66 204
1285.74 202
1285.82 201
1285.90 202
1285.98 205
1286.07 210
1286.15 215
1286.23 220
1286.31 224
1286.39 225
1286.48 223
1286.56 219
1286.64 214
1286.72 209
1286.81 204
1286.89 199
1286.97 196
1287.05 192
1287.13 189
1287.22 187
1287.30 185
1287.38 186
1287.46 188
1287.54 194
1287.63 201
1287.71 209
1287.79 216
1287.87 222
1287.96 224
1288.04 222
1288.12 218
1288.20 210
1288.28 202
1288.37 194
1288.45 187
1288.53 183
1288.61 183
1288.70 185
1288.78 191
1288.86 197
1288.94 202
1289.02 205
1289.11 205
1289.19 202
1289.27 195
1289.35 188
1289.44 181
1289.52 176
1289.60 171
1289.68 167
1289.76 163
1289.85 157
1289.93 149
1290.01 142
1290.09 135
1290.18 132
1290.26 132
1290.34 136
1290.42 143
1290.50 151
1290.59 160
1290.67 167
1290.75 172
1290.83 174
1290.92 174
1291.00 172
1291.08 168
1291.16 164
1291.24 159
1291.33 154
1291.41 148
1291.49 141
1291.57 133
1291.66 124
1291.74 114
1291.82 104
1291.90 93
1291.99 84
1292.07 76
1292.15 69
1292.23 64
1292.31 60
1292.40 57
1292.48 55
1292.56 53
1292.64 50
1292.73 47
1292.81 43
1292.89 38
1292.97 34
1293.06 30
1293.14 29
1293.22 30
1293.30 34
1293.38 41
1293.47 49
1293.55 58
1293.63 67
1293.71 77
1293.80 86
1293.88 96
1293.96 107
1294.04 116
1294.13 124
1294.21 129
1294.29 131
1294.37 129
1294.46 124
1294.54 116
1294.62 106
1294.70 98
1294.79 91
1294.87 86
1294.95 85
1295.03 87
1295.11 90
1295.20 95
1295.28 99
1295.36 101
1295.44 99
1295.53 93
1295.61 84
1295.69 71
1295.77 57
1295.86 43
1295.94 32
1296.02 25
1296.10 20
1296.19 18
1296.27 16
1296.35 14
1296.43 10
1296.52 5
1296.60 0
1296.68 0
1296.76 0
1296.85 0
1296.93 0
1297.01 0
1297.09 0
1297.18 0
1297.26 1
1297.34 5
1297.42 10
1297.51 13
1297.59 16
1297.67 21
1297.75 26
1297.84 33
1297.92 40
1298.00 48
1298.08 54
1298.17 59
1298.25 63
1298.33 65
1298.41 68
1298.50 72
1298.58 78
1298.66 84
1298.74 89
1298.83 93
1298.91 93
1298.99 90
1299.07 84
1299.16 77
1299.24 70
1299.32 64
1299.40 61
1299.49 60
1299.57 60
1299.65 62
1299.73 65
1299.82 68
1299.90 71
1299.98 75
1300.06 80
1300.15 87
1300.23 96
1300.31 107
1300.39 119
1300.48 131
1300.56 141
1300.64 150
1300.72 155
1300.81 157
1300.89 156
1300.97 153
1301.05 147
1301.14 141
1301.22 135
1301.30 129
1301.39 124
1301.47 121
1301.55 120
1301.63 120
1301.72 122
1301.80 124
1301.88 125
1301.96 124
1302.05 119
1302.13 112
1302.21 102
1302.29 92
1302.38 83
1302.46 75
1302.54 72
1302.62 72
1302.71 76
1302.79 82
1302.87 88
1302.96 94
1303.04 98
1303.12 99
1303.20 97
1303.29 92
1303.37 86
1303.45 80
1303.53 75
1303.62 74
1303.70 75
1303.78 80
1303.86 87
1303.95 96
1304.03 106
1304.11 115
1304.20 124
1304.28 130
1304.36 134
1304.44 134
1304.53 131
1304.61 124
1304.69 113
1304.77 99
1304.86 82
1304.94 64
1305.02 46
1305.10 27
1305.19 11
1305.27 0
1305.35 0
1305.44 0
1305.52 0
1305.60 0
1305.68 0
1305.77 10
1305.85 26
1305.93 44
1306.02 61
1306.10 75
1306.18 86
1306.26 94
1306.35 99
1306.43 102
1306.51 102
1306.59 101
1306.68 97
1306.76 92
1306.84 84
1306.93 75
1307.01 66
1307.09 57
1307.17 49
1307.26 42
1307.34 37
1307.42 33
1307.51 31
1307.59 30
1307.67 31
1307.75 34
1307.84 37
1307.92 42
1308.00 46
1308.08 50
1308.17 52
1308.25 53
1308.33 51
1308.42 48
1308.50 45
1308.58 42
1308.66 41
1308.75 41
1308.83 42
1308.91 43
1309.00 44
1309.08 42
1309.16 38
1309.24 34
1309.33 28
1309.41 22
1309.49 16
1309.58 11
1309.66 6
1309.74 2
1309.82 0
1309.91 0
1309.99 0
1310.07 0
1310.16 0
1310.24 0
1310.32 0
1310.40 0
1310.49 0
1310.57 9
1310.65 24
1310.74 43
1310.82 64
1310.90 84
1310.98 99
1311.07 107
1311.15 106
1311.23 97
1311.32 80
1311.40 60
1311.48 39
1311.57 20
1311.65 4
1311.73 0
1311.81 0
1311.90 0
1311.98 0
1312.06 0
1312.15 0
1312.23 3
1312.31 11
1312.39 17
1312.48 20
1312.56 18
1312.64 14
1312.73 7
1312.81 0
1312.89 0
1312.98 0
1313.06 0
1313.14 0
1313.22 0
1313.31 0
1313.39 2
1313.47 9
1313.56 15
1313.64 19
1313.72 23
1313.81 25
1313.89 27
1313.97 29
1314.05 30
1314.14 32
1314.22 32
1314.30 32
1314.39 30
1314.47 28
1314.55 24
1314.64 21
1314.72 17
1314.80 12
1314.88 6
1314.97 1
1315.05 0
1315.13 0
1315.22 0
1315.30 0
1315.38 1
1315.47 12
1315.55 24
1315.63 36
1315.71 46
1315.80 54
1315.88 59
1315.96 64
1316.05 68
1316.13 72
1316.21 77
1316.30 82
1316.38 86
1316.46 90
1316.55 93
1316.63 94
1316.71 96
1316.79 97
1316.88 98
1316.96 99
1317.04 101
1317.13 104
1317.21 108
1317.29 113
1317.38 119
1317.46 126
1317.54 134
1317.63 141
1317.71 147
1317.79 151
1317.88 151
1317.96 147
1318.04 138
1318.12 126
1318.21 112
1318.29 97
1318.37 83
1318.46 72
1318.54 65
1318.62 63
1318.71 64
1318.79 67
1318.87 72
1318.96 77
1319.04 81
1319.12 83
1319.21 81
1319.29 77
1319.37 69
1319.46 59
1319.54 48
1319.62 38
1319.70 29
1319.79 24
1319.87 23
1319.95 24
1320.04 28
1320.12 32
1320.20 37
1320.29 41
1320.37 45
1320.45 48
1320.54 51
1320.62 54
1320.70 56
1320.79 57
1320.87 57
1320.95 56
1321.04 53
1321.12 51
1321.20 48
1321.29 46
1321.37 46
1321.45 49
1321.54 53
1321.62 60
1321.70 67
1321.79 74
1321.87 80
1321.95 84
1322.03 87
1322.12 88
1322.20 89
1322.28 90
1322.37 92
1322.45 96
1322.53 100
1322.62 106
1322.70 114
1322.78 123
1322.87 134
1322.95 145
1323.03 156
1323.12 166
1323.20 175
1323.28 179
1323.37 181
1323.45 178
1323.53 173
1323.62 166
1323.70 159
1323.78 153
1323.87 148
1323.95 145
1324.03 144
1324.12 145
1324.20 148
1324.28 152
1324.37 159
1324.45 169
1324.53 183
1324.62 201
1324.70 221
1324.78 242
1324.87 263
1324.95 283
1325.03 303
1325.12 323
1325.20 344
1325.28 370
1325.37 399
1325.45 433
1325.53 469
1325.62 505
1325.70 537
1325.78 564
1325.87 584
1325.95 595
1326.03 600
1326.12 600
1326.20 599
1326.28 600
1326.37 604
1326.45 614
1326.53 630
1326.62 648
1326.70 667
1326.78 681
1326.87 689
1326.95 687
1327.04 677
1327.12 658
1327.20 636
1327.29 613
1327.37 592
1327.45 577
1327.54 567
1327.62 562
1327.70 559
1327.79 557
1327.87 554
1327.95 550
1328.04 546
1328.12 543
1328.20 542
1328.29 542
1328.37 545
1328.45 547
1328.54 546
1328.62 541
1328.70 533
1328.79 519
1328.87 504
1328.95 487
1329.04 472
1329.12 457
1329.20 444
1329.29 431
1329.37 416
1329.46 399
1329.54 378
1329.62 354
1329.71 328
1329.79 301
1329.87 274
1329.96 251
1330.04 233
1330.12 221
1330.21 215
1330.29 213
1330.37 216
1330.46 220
1330.54 223
1330.62 224
1330.71 220
1330.79 214
1330.87 207
1330.96 200
1331.04 194
1331.13 191
1331.21 192
1331.29 196
1331.38 203
1331.46 212
1331.54 223
1331.63 233
1331.71 243
1331.79 250
1331.88 254
1331.96 255
1332.04 253
1332.13 251
1332.21 249
1332.30 251
1332.38 256
1332.46 264
1332.55 273
1332.63 282
1332.71 290
1332.80 296
1332.88 301
1332.96 307
1333.05 315
1333.13 324
1333.21 335
1333.30 345
1333.38 353
1333.47 358
1333.55 359
1333.63 355
1333.72 349
1333.80 340
1333.88 331
1333.97 321
1334.05 313
1334.13 305
1334.22 299
1334.30 294
1334.39 290
1334.47 286
1334.55 284
1334.64 281
1334.72 277
1334.80 271
1334.89 264
1334.97 255
1335.06 243
1335.14 230
1335.22 217
1335.31 203
1335.39 191
1335.47 181
1335.56 174
1335.64 171
1335.72 169
1335.81 168
1335.89 167
1335.98 164
1336.06 159
1336.14 151
1336.23 140
1336.31 128
1336.39 116
1336.48 105
1336.56 94
1336.65 82
1336.73 69
1336.81 54
1336.90 38
1336.98 22
1337.06 8
1337.15 0
1337.23 0
1337.31 0
1337.40 0
1337.48 4
1337.57 13
1337.65 21
1337.73 27
1337.82 33
1337.90 36
1337.98 39
1338.07 41
1338.15 41
1338.24 41
1338.32 41
1338.40 40
1338.49 40
1338.57 41
1338.66 45
1338.74 50
1338.82 58
1338.91 65
1338.99 72
1339.07 76
1339.16 77
1339.24 76
1339.33 71
1339.41 65
1339.49 58
1339.58 50
1339.66 41
1339.74 33
1339.83 24
1339.91 14
1340.00 4
1340.08 0
1340.16 0
1340.25 0
1340.33 0
1340.42 0
1340.50 0
1340.58 0
1340.67 0
1340.75 8
1340.83 17
1340.92 26
1341.00 33
1341.09 39
1341.17 43
1341.25 46
1341.34 49
1341.42 51
1341.51 53
1341.59 56
1341.67 59
1341.76 64
1341.84 68
1341.92 73
1342.01 75
1342.09 74
1342.18 70
1342.26 64
1342.34 55
1342.43 46
1342.51 39
1342.60 33
1342.68 30
1342.76 31
1342.85 34
1342.93 41
1343.02 50
1343.10 62
1343.18 74
1343.27 87
1343.35 98
1343.43 106
1343.52 112
1343.60 115
1343.69 116
1343.77 118
1343.85 120
1343.94 125
1344.02 132
1344.11 141
1344.19 148
1344.27 154
1344.36 156
1344.44 154
1344.53 148
1344.61 139
1344.69 128
1344.78 117
1344.86 106
1344.95 97
1345.03 90
1345.11 85
1345.20 80
1345.28 76
1345.37 74
1345.45 74
1345.53 75
1345.62 79
1345.70 84
1345.79 90
1345.87 97
1345.95 103
1346.04 108
1346.12 112
1346.21 118
1346.29 124
1346.37 132
1346.46 144
1346.54 158
1346.63 174
1346.71 191
1346.79 208
1346.88 225
1346.96 240
1347.05 254
1347.13 265
1347.21 277
1347.30 289
1347.38 304
1347.47 321
1347.55 341
1347.63 364
1347.72 386
1347.80 407
1347.89 424
1347.97 437
1348.05 446
1348.14 452
1348.22 456
1348.31 461
1348.39 469
1348.48 480
1348.56 494
1348.64 512
1348.73 532
1348.81 552
1348.90 570
1348.98 584
1349.06 592
1349.15 594
1349.23 589
1349.32 579
1349.40 568
1349.48 559
1349.57 553
1349.65 551
1349.74 552
1349.82 555
1349.91 557
1349.99 555
1350.07 550
1350.16 541
1350.24 531
1350.33 521
1350.41 512
1350.49 505
1350.58 498
1350.66 490
1350.75 477
1350.83 460
1350.92 438
1351.00 415
1351.08 392
1351.17 372
1351.25 355
1351.34 342
1351.42 331
1351.50 320
1351.59 308
1351.67 294
1351.76 280
1351.84 267
1351.93 258
1352.01 253
1352.09 253
1352.18 257
1352.26 264
1352.35 272
1352.43 278
1352.51 280
1352.60 278
1352.68 270
1352.77 258
1352.85 242
1352.94 223
1353.02 203
1353.10 184
1353.19 167
1353.27 153
1353.36 142
1353.44 135
1353.53 132
1353.61 132
1353.69 133
1353.78 135
1353.86 136
1353.95 135
1354.03 133
1354.12 130
1354.20 126
1354.28 121
1354.37 115
1354.45 108
1354.54 98
1354.62 87
1354.71 72
1354.79 56
1354.87 39
1354.96 23
1355.04 11
1355.13 2
1355.21 0
1355.30 0
1355.38 0
1355.46 0
1355.55 0
1355.63 0
1355.72 0
1355.80 0
1355.89 0
1355.97 0
1356.05 3
1356.14 12
1356.22 23
1356.31 34
1356.39 43
1356.48 49
1356.56 53
1356.64 55
1356.73 55
1356.81 54
1356.90 54
1356.98 53
1357.07 52
1357.15 52
1357.23 53
1357.32 55
1357.40 58
1357.49 62
1357.57 67
1357.66 72
1357.74 77
1357.83 81
1357.91 85
1357.99 89
1358.08 94
1358.16 102
1358.25 112
1358.33 123
1358.42 134
1358.50 145
1358.58 153
1358.67 160
1358.75 165
1358.84 169
1358.92 176
1359.01 185
1359.09 197
1359.18 213
1359.26 230
1359.34 248
1359.43 266
1359.51 282
1359.60 294
1359.68 302
1359.77 306
1359.85 306
1359.94 304
1360.02 301
1360.10 299
1360.19 299
1360.27 303
1360.36 309
1360.44 316
1360.53 322
1360.61 327
1360.70 327
1360.78 323
1360.86 318
1360.95 312
1361.03 308
1361.12 308
1361.20 311
1361.29 317
1361.37 324
1361.46 331
1361.54 335
1361.62 337
1361.71 337
1361.79 337
1361.88 337
1361.96 339
1362.05 343
1362.13 350
1362.22 358
1362.30 366
1362.39 372
1362.47 374
1362.55 370
1362.64 361
1362.72 347
1362.81 330
1362.89 313
1362.98 299
1363.06 288
1363.15 282
1363.23 281
1363.32 282
1363.40 284
1363.48 287
1363.57 289
1363.65 292
1363.74 294
1363.82 297
1363.91 301
1363.99 305
1364.08 308
1364.16 309
1364.25 307
1364.33 302
1364.41 295
1364.50 287
1364.58 278
1364.67 270
1364.75 264
1364.84 258
1364.92 251
1365.01 243
1365.09 232
1365.18 218
1365.26 199
1365.35 178
1365.43 154
1365.51 130
1365.60 107
1365.68 86
1365.77 69
1365.85 55
1365.94 46
1366.02 39
1366.11 33
1366.19 29
1366.28 25
1366.36 22
1366.45 20
1366.53 20
1366.61 24
1366.70 30
1366.78 39
1366.87 50
1366.95 62
1367.04 72
1367.12 80
1367.21 87
1367.29 92
1367.38 95
1367.46 97
1367.55 98
1367.63 99
1367.72 97
1367.80 94
1367.88 87
1367.97 79
1368.05 69
1368.14 60
1368.22 54
1368.31 52
1368.39 53
1368.48 58
1368.56 64
1368.65 68
1368.73 71
1368.82 70
1368.90 66
1368.99 61
1369.07 55
1369.16 50
1369.24 46
1369.33 44
1369.41 41
1369.49 38
1369.58 33
1369.66 27
1369.75 21
1369.83 13
1369.92 6
1370.00 1
1370.09 0
1370.17 0
1370.26 0
1370.34 0
1370.43 0
1370.51 0
1370.60 0
1370.68 0
1370.77 0
1370.85 0
1370.94 3
1371.02 8
1371.11 13
1371.19 19
1371.27 24
1371.36 29
1371.44 34
1371.53 38
1371.61 43
1371.70 47
1371.78 51
1371.87 55
1371.95 58
1372.04 61
1372.12 64
1372.21 67
1372.29 72
1372.38 77
1372.46 83
1372.55 90
1372.63 97
1372.72 103
1372.80 109
1372.89 113
1372.97 115
1373.06 117
1373.14 116
1373.23 113
1373.31 107
1373.40 98
1373.48 86
1373.57 74
1373.65 61
1373.73 49
1373.82 40
1373.90 36
1373.99 35
1374.07 37
1374.16 41
1374.24 46
1374.33 51
1374.41 54
1374.50 57
1374.58 60
1374.67 65
1374.75 71
1374.84 80
1374.92 92
1375.01 107
1375.09 125
1375.18 145
1375.26 168
1375.35 192
1375.43 215
1375.52 238
1375.60 258
1375.69 273
1375.77 284
1375.86 290
1375.94 291
1376.03 289
1376.11 286
1376.20 281
1376.28 275
1376.37 268
1376.45 262
1376.54 256
1376.62 251
1376.71 248
1376.79 250
1376.88 255
1376.96 264
1377.05 275
1377.13 287
1377.22 298
1377.30 306
1377.39 310
1377.47 310
1377.56 308
1377.64 303
1377.73 297
1377.81 290
1377.90 285
1377.98 281
1378.07 280
1378.15 283
1378.24 291
1378.32 302
1378.41 314
1378.49 325
1378.58 332
1378.66 333
1378.75 326
1378.83 312
1378.92 292
1379.00 270
1379.09 247
1379.17 227
1379.26 211
1379.34 200
1379.43 192
1379.51 188
1379.60 186
1379.68 185
1379.77 184
1379.85 183
1379.94 182
1380.02 181
1380.11 182
1380.19 185
1380.28 191
1380.36 200
1380.45 211
1380.53 224
1380.62 235
1380.70 245
1380.79 252
1380.87 254
1380.96 252
1381.04 247
1381.13 238
1381.21 226
1381.30 214
1381.38 201
1381.47 188
1381.55 176
1381.64 166
1381.72 158
1381.81 151
1381.89 145
1381.98 139
1382.06 132
1382.15 123
1382.24 114
1382.32 103
1382.41 94
1382.49 86
1382.58 81
1382.66 80
1382.75 83
1382.83 88
1382.92 94
1383.00 100
1383.09 105
1383.17 108
1383.26 109
1383.34 108
1383.43 107
1383.51 106
1383.60 105
1383.68 103
1383.77 99
1383.85 93
1383.94 85
1384.02 75
1384.11 66
1384.19 59
1384.28 56
1384.36 60
1384.45 69
1384.53 83
1384.62 99
1384.71 116
1384.79 131
1384.88 142
1384.96 148
1385.05 150
1385.13 148
1385.22 142
1385.30 132
1385.39 120
1385.47 106
1385.56 92
1385.64 79
1385.73 68
1385.81 59
1385.90 53
1385.98 48
1386.07 45
1386.15 40
1386.24 35
1386.32 30
1386.41 23
1386.50 15
1386.58 8
1386.67 0
1386.75 0
1386.84 0
1386.92 0
1387.01 0
1387.09 0
1387.18 0
1387.26 0
1387.35 2
1387.43 12
1387.52 22
1387.60 30
1387.69 37
1387.77 43
1387.86 48
1387.95 54
1388.03 59
1388.12 63
1388.20 64
1388.29 64
1388.37 60
1388.46 55
1388.54 49
1388.63 45
1388.71 43
1388.80 44
1388.88 47
1388.97 52
1389.05 57
1389.14 59
1389.23 58
1389.31 53
1389.40 45
1389.48 34
1389.57 24
1389.65 16
1389.74 11
1389.82 11
1389.91 14
1389.99 20
1390.08 28
1390.16 35
1390.25 42
1390.33 47
1390.42 51
1390.51 55
1390.59 58
1390.68 62
1390.76 66
1390.85 69
1390.93 70
1391.02 68
1391.10 62
1391.19 53
1391.27 42
1391.36 30
1391.45 20
1391.53 13
1391.62 9
1391.70 9
1391.79 13
1391.87 17
1391.96 22
1392.04 25
1392.13 27
1392.21 27
1392.30 25
1392.38 22
1392.47 18
1392.56 16
1392.64 15
1392.73 17
1392.81 20
1392.90 25
1392.98 29
1393.07 31
1393.15 31
1393.24 30
1393.32 28
1393.41 28
1393.50 29
1393.58 31
1393.67 35
1393.75 39
1393.84 42
1393.92 43
1394.01 42
1394.09 41
1394.18 40
1394.27 41
1394.35 43
1394.44 47
1394.52 54
1394.61 62
1394.69 72
1394.78 82
1394.86 93
1394.95 104
1395.04 113
1395.12 119
1395.21 122
1395.29 120
1395.38 115
1395.46 108
1395.55 99
1395.63 89
1395.72 80
1395.80 72
1395.89 65
1395.98 61
1396.06 59
1396.15 62
1396.23 68
1396.32 78
1396.40 91
1396.49 104
1396.57 118
1396.66 130
1396.75 139
1396.83 145
1396.92 147
1397.00 145
1397.09 140
1397.17 133
1397.26 125
1397.35 117
1397.43 110
1397.52 104
1397.60 99
1397.69 96
1397.77 94
1397.86 91
1397.94 87
1398.03 85
1398.12 83
1398.20 82
1398.29 84
1398.37 87
1398.46 91
1398.54 94
1398.63 95
1398.72 92
1398.80 85
1398.89 74
1398.97 59
1399.06 44
1399.14 29
1399.23 18
1399.31 11
1399.40 10
1399.49 13
1399.57 21
1399.66 32
1399.74 45
1399.83 58
1399.91 70
1400.00 80
1400.09 88
1400.17 94
1400.26 100
1400.34 107
1400.43 114
1400.51 122
1400.60 129
1400.69 135
1400.77 137
1400.86 134
1400.94 127
1401.03 115
1401.11 102
1401.20 88
1401.29 75
1401.37 65
1401.46 57
1401.54 53
1401.63 50
1401.71 48
1401.80 47
1401.89 46
1401.97 45
1402.06 44
1402.14 44
1402.23 45
1402.31 48
1402.40 53
1402.49 61
1402.57 69
1402.66 77
1402.74 83
1402.83 86
1402.91 84
1403.00 79
1403.09 71
1403.17 60
1403.26 50
1403.34 40
1403.43 33
1403.52 30
1403.60 30
1403.69 33
1403.77 38
1403.86 45
1403.94 54
1404.03 63
1404.12 72
1404.20 81
1404.29 89
1404.37 95
1404.46 98
1404.54 99
1404.63 97
1404.72 93
1404.80 90
1404.89 88
1404.97 89
1405.06 91
1405.15 95
1405.23 98
1405.32 99
1405.40 99
1405.49 98
1405.57 96
1405.66 95
1405.75 96
1405.83 100
1405.92 105
1406.00 109
1406.09 112
1406.18 111
1406.26 107
1406.35 100
1406.43 91
1406.52 83
1406.61 77
1406.69 75
1406.78 77
1406.86 83
1406.95 91
1407.03 99
1407.12 105
1407.21 107
1407.29 105
1407.38 99
1407.46 91
1407.55 83
1407.64 77
1407.72 71
1407.81 68
1407.89 67
1407.98 66
1408.07 65
1408.15 65
1408.24 66
1408.32 70
1408.41 77
1408.50 87
1408.58 100
1408.67 114
1408.75 127
1408.84 138
1408.93 144
1409.01 144
1409.10 141
1409.18 134
1409.27 127
1409.35 120
1409.44 117
1409.53 118
1409.61 125
1409.70 135
1409.78 149
1409.87 163
1409.96 177
1410.04 189
1410.13 196
1410.21 199
1410.30 197
1410.39 192
1410.47 184
1410.56 176
1410.64 169
1410.73 165
1410.82 163
1410.90 164
1410.99 169
1411.07 176
1411.16 186
1411.25 196
1411.33 207
1411.42 217
1411.50 225
1411.59 232
1411.68 238
1411.76 242
1411.85 246
1411.94 251
1412.02 258
1412.11 266
1412.19 275
1412.28 283
1412.37 288
1412.45 288
1412.54 280
1412.62 264
1412.71 242
1412.80 215
1412.88 188
1412.97 164
1413.05 145
1413.14 133
1413.23 126
1413.31 123
1413.40 121
1413.48 118
1413.57 115
1413.66 112
1413.74 109
1413.83 108
1413.91 109
1414.00 114
1414.09 121
1414.17 130
1414.26 142
1414.35 154
1414.43 167
1414.52 178
1414.60 186
1414.69 189
1414.78 188
1414.86 183
1414.95 177
1415.03 170
1415.12 163
1415.21 158
1415.29 152
1415.38 145
1415.47 135
1415.55 119
1415.64 100
1415.72 78
1415.81 56
1415.90 37
1415.98 22
1416.07 14
1416.15 11
1416.24 14
1416.33 20
1416.41 28
1416.50 36
1416.59 43
1416.67 47
1416.76 49
1416.84 50
1416.93 49
1417.02 47
1417.10 46
1417.19 44
1417.28 42
1417.36 40
1417.45 37
1417.53 34
1417.62 29
1417.71 23
1417.79 17
1417.88 11
1417.96 7
1418.05 6
1418.14 7
1418.22 11
1418.31 16
1418.40 19
1418.48 20
1418.57 17
1418.65 9
1418.74 0
1418.83 0
1418.91 0
1419.00 0
1419.09 0
1419.17 0
1419.26 0
1419.34 0
1419.43 13
1419.52 23
1419.60 30
1419.69 34
1419.78 35
1419.86 34
1419.95 33
1420.04 32
1420.12 32
1420.21 33
1420.29 34
1420.38 35
1420.47 34
1420.55 32
1420.64 28
1420.73 24
1420.81 19
1420.90 15
1420.98 12
1421.07 11
1421.16 11
1421.24 12
1421.33 16
1421.42 21
1421.50 27
1421.59 34
1421.68 42
1421.76 51
1421.85 61
1421.93 70
1422.02 80
1422.11 88
1422.19 96
1422.28 101
1422.37 105
1422.45 105
1422.54 103
1422.63 99
1422.71 93
1422.80 86
1422.88 80
1422.97 75
1423.06 72
1423.14 70
1423.23 71
1423.32 74
1423.40 79
1423.49 87
1423.58 97
1423.66 108
1423.75 119
1423.83 126
1423.92 129
1424.01 126
1424.09 118
1424.18 107
1424.27 94
1424.35 84
1424.44 76
1424.53 72
1424.61 73
1424.70 77
1424.79 86
1424.87 98
1424.96 113
1425.04 129
1425.13 144
1425.22 156
1425.30 162
1425.39 162
1425.48 157
1425.56 148
1425.65 138
1425.74 132
1425.82 131
1425.91 136
1426.00 146
1426.08 160
1426.17 174
1426.26 187
1426.34 197
1426.43 204
1426.51 209
1426.60 210
1426.69 208
1426.77 203
1426.86 194
1426.95 183
1427.03 170
1427.12 159
1427.21 153
1427.29 153
1427.38 161
1427.47 174
1427.55 189
1427.64 204
1427.73 215
1427.81 221
1427.90 221
1427.99 217
1428.07 210
1428.16 201
1428.24 193
1428.33 185
1428.42 178
1428.50 171
1428.59 164
1428.68 157
1428.76 149
1428.85 143
1428.94 137
1429.02 132
1429.11 130
1429.20 131
1429.28 134
1429.37 140
1429.46 147
1429.54 156
1429.63 163
1429.72 169
1429.80 173
1429.89 174
1429.98 174
1430.06 172
1430.15 170
1430.24 169
1430.32 169
1430.41 172
1430.50 176
1430.58 180
1430.67 184
1430.76 185
1430.84 182
1430.93 175
1431.02 164
1431.10 151
1431.19 136
1431.28 123
1431.36 112
1431.45 105
1431.54 101
1431.62 101
1431.71 103
1431.80 108
1431.88 114
1431.97 121
1432.06 128
1432.14 135
1432.23 140
1432.32 143
1432.40 142
1432.49 139
1432.58 133
1432.66 127
1432.75 119
1432.84 112
1432.92 105
1433.01 98
1433.10 90
1433.18 82
1433.27 72
1433.36 63
1433.44 56
1433.53 50
1433.62 48
1433.70 49
1433.79 53
1433.88 60
1433.96 68
1434.05 77
1434.14 85
1434.22 93
1434.31 98
1434.40 102
1434.48 104
1434.57 104
1434.66 102
1434.74 99
1434.83 95
1434.92 91
1435.00 88
1435.09 84
1435.18 82
1435.26 80
1435.35 78
1435.44 78
1435.52 80
1435.61 84
1435.70 90
1435.78 98
1435.87 107
1435.96 114
1436.04 117
1436.13 117
1436.22 113
1436.30 108
1436.39 106
1436.48 108
1436.57 115
1436.65 128
1436.74 144
1436.83 162
1436.91 177
1437.00 187
1437.09 192
1437.17 192
1437.26 187
1437.35 179
1437.43 168
1437.52 155
1437.61 142
1437.69 129
1437.78 116
1437.87 104
1437.95 95
1438.04 89
1438.13 84
1438.21 81
1438.30 79
1438.39 76
1438.48 75
1438.56 74
1438.65 74
1438.74 75
1438.82 77
1438.91 80
1439.00 81
1439.08 79
1439.17 76
1439.26 71
1439.34 66
1439.43 63
1439.52 63
1439.60 66
1439.69 75
1439.78 86
1439.87 98
1439.95 110
1440.04 120
1440.13 128
1440.21 133
1440.30 136
1440.39 140
1440.47 144
1440.56 151
1440.65 159
1440.73 168
1440.82 176
1440.91 183
1440.99 187
1441.08 188
1441.17 184
1441.26 176
1441.34 165
1441.43 151
1441.52 134
1441.60 118
1441.69 103
1441.78 92
1441.86 85
1441.95 82
1442.04 82
1442.13 84
1442.21 85
1442.30 84
1442.39 78
1442.47 68
1442.56 52
1442.65 32
1442.73 10
1442.82 0
1442.91 0
1443.00 0
1443.08 0
1443.17 0
1443.26 0
1443.34 0
1443.43 0
1443.52 19
1443.60 34
1443.69 44
1443.78 49
1443.87 52
1443.95 56
1444.04 63
1444.13 76
1444.21 92
1444.30 111
1444.39 127
1444.47 138
1444.56 141
1444.65 135
1444.74 120
1444.82 100
1444.91 77
1445.00 54
1445.08 35
1445.17 22
1445.26 14
1445.34 11
1445.43 13
1445.52 18
1445.61 23
1445.69 28
1445.78 31
1445.87 33
1445.95 34
1446.04 35
1446.13 37
1446.22 42
1446.30 49
1446.39 58
1446.48 70
1446.56 83
1446.65 96
1446.74 109
1446.83 120
1446.91 128
1447.00 134
1447.09 136
1447.17 136
1447.26 134
1447.35 133
1447.43 132
1447.52 134
1447.61 140
1447.70 148
1447.78 158
1447.87 169
1447.96 180
1448.04 189
1448.13 197
1448.22 205
1448.31 214
1448.39 225
1448.48 238
1448.57 252
1448.65 266
1448.74 277
1448.83 284
1448.92 285
1449.00 280
1449.09 271
1449.18 258
1449.27 243
1449.35 229
1449.44 216
1449.53 204
1449.61 194
1449.70 186
1449.79 180
1449.88 176
1449.96 174
1450.05 174
1450.14 176
1450.22 179
1450.31 183
1450.40 186
1450.49 189
1450.57 190
1450.66 190
1450.75 188
1450.83 184
1450.92 180
1451.01 176
1451.10 172
1451.18 170
1451.27 170
1451.36 171
1451.45 171
1451.53 171
1451.62 168
1451.71 160
1451.79 149
1451.88 135
1451.97 118
1452.06 101
1452.14 87
1452.23 77
1452.32 71
1452.41 71
1452.49 75
1452.58 83
1452.67 91
1452.75 99
1452.84 105
1452.93 110
1453.02 112
1453.10 113
1453.19 114
1453.28 114
1453.37 115
1453.45 115
1453.54 115
1453.63 112
1453.71 108
1453.80 102
1453.89 95
1453.98 89
1454.06 86
1454.15 85
1454.24 88
1454.33 92
1454.41 98
1454.50 104
1454.59 108
1454.68 111
1454.76 112
1454.85 110
1454.94 107
1455.02 101
1455.11 93
1455.20 85
1455.29 77
1455.37 71
1455.46 68
1455.55 67
1455.64 69
1455.72 73
1455.81 78
1455.90 83
1455.99 87
1456.07 91
1456.16 94
1456.25 98
1456.34 103
1456.42 109
1456.51 115
1456.60 120
1456.68 125
1456.77 129
1456.86 132
1456.95 133
1457.03 134
1457.12 133
1457.21 130
1457.30 124
1457.38 114
1457.47 103
1457.56 90
1457.65 78
1457.73 68
1457.82 61
1457.91 59
1458.00 61
1458.08 63
1458.17 66
1458.26 68
1458.35 68
1458.43 65
1458.52 62
1458.61 58
1458.70 56
1458.78 56
1458.87 57
1458.96 60
1459.05 64
1459.13 68
1459.22 72
1459.31 75
1459.40 77
1459.48 81
1459.57 87
1459.66 97
1459.75 113
1459.83 133
1459.92 155
1460.01 175
1460.10 191
1460.18 197
1460.27 194
1460.36 182
1460.45 163
1460.53 144
1460.62 125
1460.71 111
1460.80 100
1460.88 94
1460.97 91
1461.06 90
1461.15 91
1461.23 93
1461.32 99
1461.41 109
1461.50 121
1461.58 135
1461.67 149
1461.76 161
1461.85 172
1461.93 179
1462.02 185
1462.11 189
1462.20 192
1462.28 195
1462.37 197
1462.46 198
1462.55 196
1462.63 193
1462.72 186
1462.81 177
1462.90 167
1462.98 156
1463.07 146
1463.16 137
1463.25 131
1463.33 128
1463.42 130
1463.51 136
1463.60 147
1463.69 160
1463.77 176
1463.86 191
1463.95 206
1464.04 216
1464.12 221
1464.21 221
1464.30 215
1464.39 205
1464.47 192
1464.56 179
1464.65 168
1464.74 159
1464.82 154
1464.91 151
1465.00 150
1465.09 152
1465.17 155
1465.26 161
1465.35 168
1465.44 178
1465.53 190
1465.61 202
1465.70 214
1465.79 224
1465.88 230
1465.96 232
1466.05 231
1466.14 227
1466.23 222
1466.31 215
1466.40 206
1466.49 195
1466.58 181
1466.67 162
1466.75 140
1466.84 117
1466.93 94
1467.02 75
1467.10 61
1467.19 52
1467.28 48
1467.37 45
1467.45 41
1467.54 34
1467.63 24
1467.72 13
1467.81 2
1467.89 0
1467.98 0
1468.07 0
1468.16 10
1468.24 25
1468.33 42
1468.42 58
1468.51 70
1468.60 77
1468.68 79
1468.77 78
1468.86 74
1468.95 69
1469.03 66
1469.12 66
1469.21 67
1469.30 71
1469.39 76
1469.47 81
1469.56 86
1469.65 91
1469.74 96
1469.82 102
1469.91 108
1470.00 114
1470.09 118
1470.18 119
1470.26 117
1470.35 111
1470.44 101
1470.53 90
1470.61 78
1470.70 67
1470.79 57
1470.88 49
1470.97 42
1471.05 36
1471.14 32
1471.23 29
1471.32 28
1471.41 32
1471.49 40
1471.58 52
1471.67 66
1471.76 82
1471.84 95
1471.93 104
1472.02 106
1472.11 101
1472.20 88
1472.28 69
1472.37 47
1472.46 24
1472.55 4
1472.64 0
1472.72 0
1472.81 0
1472.90 0
1472.99 0
1473.07 13
1473.16 27
1473.25 40
1473.34 49
1473.43 57
1473.51 62
1473.60 66
1473.69 70
1473.78 73
1473.87 76
1473.95 76
1474.04 73
1474.13 66
1474.22 55
1474.31 41
1474.39 26
1474.48 12
1474.57 0
1474.66 0
1474.75 0
1474.83 0
1474.92 0
1475.01 0
1475.10 5
1475.18 9
1475.27 10
1475.36 8
1475.45 3
1475.54 0
1475.62 0
1475.71 0
1475.80 0
1475.89 0
1475.98 0
1476.06 10
1476.15 24
1476.24 38
1476.33 50
1476.42 60
1476.50 65
1476.59 67
1476.68 66
1476.77 65
1476.86 66
1476.94 69
1477.03 75
1477.12 83
1477.21 92
1477.30 100
1477.38 107
1477.47 113
1477.56 116
1477.65 118
1477.74 118
1477.82 116
1477.91 111
1478.00 105
1478.09 99
1478.18 95
1478.26 94
1478.35 99
1478.44 109
1478.53 122
1478.62 136
1478.71 148
1478.79 157
1478.88 159
1478.97 157
1479.06 152
1479.15 147
1479.23 145
1479.32 148
1479.41 157
1479.50 171
1479.59 190
1479.67 210
1479.76 229
1479.85 245
1479.94 254
1480.03 256
1480.11 251
1480.20 239
1480.29 222
1480.38 202
1480.47 182
1480.55 164
1480.64 150
1480.73 142
1480.82 142
1480.91 148
1481.00 159
1481.08 172
1481.17 186
1481.26 198
1481.35 206
1481.44 211
1481.52 213
1481.61 213
1481.70 213
1481.79 214
1481.88 216
1481.97 220
1482.05 225
1482.14 230
1482.23 234
1482.32 235
1482.41 233
1482.49 227
1482.58 217
1482.67 205
1482.76 193
1482.85 182
1482.94 172
1483.02 165
1483.11 159
1483.20 154
1483.29 151
1483.38 149
1483.46 150
1483.55 154
1483.64 162
1483.73 175
1483.82 191
1483.91 209
1483.99 226
1484.08 241
1484.17 251
1484.26 255
1484.35 256
1484.43 253
1484.52 250
1484.61 248
1484.70 250
1484.79 256
1484.88 266
1484.96 279
1485.05 295
1485.14 309
1485.23 322
1485.32 330
1485.41 334
1485.49 332
1485.58 327
1485.67 319
1485.76 310
1485.85 301
1485.93 295
1486.02 292
1486.11 291
1486.20 292
1486.29 294
1486.38 296
1486.46 297
1486.55 296
1486.64 295
1486.73 294
1486.82 295
1486.91 298
1486.99 303
1487.08 309
1487.17 315
1487.26 318
1487.35 320
1487.44 320
1487.52 320
1487.61 319
1487.70 317
1487.79 314
1487.88 307
1487.97 297
1488.05 281
1488.14 262
1488.23 242
1488.32 224
1488.41 211
1488.50 205
1488.58 205
1488.67 209
1488.76 214
1488.85 219
1488.94 220
1489.03 218
1489.11 214
1489.20 209
1489.29 205
1489.38 202
1489.47 201
1489.56 199
1489.64 196
1489.73 190
1489.82 181
1489.91 170
1490.00 157
1490.09 144
1490.18 132
1490.26 122
1490.35 113
1490.44 106
1490.53 102
1490.62 101
1490.71 102
1490.79 106
1490.88 111
1490.97 116
1491.06 122
1491.15 126
1491.24 129
1491.32 130
1491.41 128
1491.50 126
1491.59 122
1491.68 117
1491.77 112
1491.86 109
1491.94 110
1492.03 114
1492.12 121
1492.21 130
1492.30 140
1492.39 147
1492.47 152
1492.56 153
1492.65 151
1492.74 150
1492.83 152
1492.92 158
1493.01 170
1493.09 186
1493.18 203
1493.27 219
1493.36 228
1493.45 228
1493.54 219
1493.62 203
1493.71 182
1493.80 161
1493.89 143
1493.98 132
1494.07 128
1494.16 132
1494.24 140
1494.33 150
1494.42 158
1494.51 162
1494.60 160
1494.69 151
1494.78 137
1494.86 120
1494.95 101
1495.04 84
1495.13 71
1495.22 63
1495.31 62
1495.40 68
1495.48 77
1495.57 89
1495.66 101
1495.75 112
1495.84 122
1495.93 131
1496.02 139
1496.10 148
1496.19 158
1496.28 170
1496.37 183
1496.46 198
1496.55 216
1496.64 236
1496.72 259
1496.81 284
1496.90 311
1496.99 336
1497.08 360
1497.17 379
1497.26 393
1497.34 401
1497.43 406
1497.52 406
1497.61 405
1497.70 401
1497.79 397
1497.88 391
1497.96 383
1498.05 374
1498.14 362
1498.23 348
1498.32 333
1498.41 319
1498.50 308
1498.59 300
1498.67 297
1498.76 298
1498.85 304
1498.94 312
1499.03 320
1499.12 323
1499.21 320
1499.29 310
1499.38 292
1499.47 269
1499.56 241
1499.65 212
1499.74 184
1499.83 159
1499.92 139
1500.00 124
1500.09 114
1500.18 111
1500.27 113
1500.36 120
1500.45 130
1500.54 141
1500.62 152
1500.71 162
1500.80 171
1500.89 178
1500.98 186
1501.07 196
1501.16 210
1501.25 227
1501.33 247
1501.42 268
1501.51 289
1501.60 306
1501.69 318
1501.78 324
1501.87 324
1501.96 319
1502.04 310
1502.13 299
1502.22 288
1502.31 279
1502.40 274
1502.49 273
1502.58 276
1502.67 283
1502.75 290
1502.84 295
1502.93 297
1503.02 293
1503.11 284
1503.20 271
1503.29 256
1503.38 242
1503.47 230
1503.55 222
1503.64 216
1503.73 212
1503.82 206
1503.91 197
1504.00 184
1504.09 169
1504.18 155
1504.26 144
1504.35 139
1504.44 142
1504.53 151
1504.62 164
1504.71 177
1504.80 186
1504.89 188
1504.97 182
1505.06 167
1505.15 146
1505.24 120
1505.33 96
1505.42 75
1505.51 62
1505.60 57
1505.69 60
1505.77 72
1505.86 88
1505.95 108
1506.04 128
1506.13 147
1506.22 165
1506.31 182
1506.40 198
1506.49 214
1506.57 231
1506.66 247
1506.75 263
1506.84 277
1506.93 290
1507.02 299
1507.11 304
1507.20 305
1507.29 302
1507.37 296
1507.46 286
1507.55 276
1507.64 264
1507.73 251
1507.82 236
1507.91 219
1508.00 198
1508.09 175
1508.17 149
1508.26 123
1508.35 100
1508.44 83
1508.53 73
1508.62 69
1508.71 70
1508.80 73
1508.89 76
1508.98 76
1509.06 73
1509.15 68
1509.24 62
1509.33 59
1509.42 60
1509.51 65
1509.60 74
1509.69 88
1509.78 103
1509.87 117
1509.95 129
1510.04 137
1510.13 140
1510.22 138
1510.31 133
1510.40 125
1510.49 115
1510.58 106
1510.67 97
1510.76 90
1510.84 84
1510.93 80
1511.02 77
1511.11 76
1511.20 77
1511.29 79
1511.38 82
1511.47 84
1511.56 86
1511.65 86
1511.73 83
1511.82 78
1511.91 75
1512.00 74
1512.09 78
1512.18 88
1512.27 104
1512.36 124
1512.45 144
1512.54 161
1512.62 173
1512.71 179
1512.80 180
1512.89 179
1512.98 177
1513.07 177
1513.16 179
1513.25 183
1513.34 187
1513.43 189
1513.52 187
1513.60 181
1513.69 171
1513.78 159
1513.87 144
1513.96 130
1514.05 115
1514.14 102
1514.23 89
1514.32 79
1514.41 72
1514.50 68
1514.59 69
1514.67 74
1514.76 83
1514.85 96
1514.94 111
1515.03 126
1515.12 141
1515.21 153
1515.30 162
1515.39 165
1515.48 164
1515.57 159
1515.65 150
1515.74 139
1515.83 128
1515.92 118
1516.01 109
1516.10 102
1516.19 98
1516.28 96
1516.37 98
1516.46 102
1516.55 110
1516.64 120
1516.72 133
1516.81 147
1516.90 161
1516.99 173
1517.08 184
1517.17 191
1517.26 193
1517.35 192
1517.44 188
1517.53 183
1517.62 176
1517.71 170
1517.80 165
1517.88 162
1517.97 159
1518.06 155
1518.15 150
1518.24 143
1518.33 134
1518.42 122
1518.51 109
1518.60 95
1518.69 81
1518.78 66
1518.87 52
1518.96 39
1519.04 29
1519.13 22
1519.22 19
1519.31 19
1519.40 22
1519.49 25
1519.58 27
1519.67 27
1519.76 25
1519.85 21
1519.94 16
1520.03 10
1520.12 4
1520.21 0
1520.29 0
1520.38 0
1520.47 0
1520.56 0
1520.65 0
1520.74 0
1520.83 5
1520.92 11
1521.01 15
1521.10 16
1521.19 13
1521.28 7
1521.37 0
1521.46 0
1521.54 0
1521.63 0
1521.72 0
1521.81 7
1521.90 20
1521.99 36
1522.08 53
1522.17 70
1522.26 85
1522.35 95
1522.44 100
1522.53 100
1522.62 96
1522.71 90
1522.80 85
1522.88 81
1522.97 79
1523.06 78
1523.15 78
1523.24 77
1523.33 74
1523.42 70
1523.51 65
1523.60 60
1523.69 58
1523.78 58
1523.87 62
1523.96 67
1524.05 73
1524.14 78
1524.23 80
1524.32 80
1524.40 78
1524.49 75
1524.58 73
1524.67 72
1524.76 71
1524.85 70
1524.94 69
1525.03 66
1525.12 60
1525.21 54
1525.30 46
1525.39 38
1525.48 31
1525.57 25
1525.66 19
1525.75 15
1525.84 11
1525.92 8
1526.01 8
1526.10 10
1526.19 15
1526.28 23
1526.37 32
1526.46 41
1526.55 48
1526.64 51
1526.73 49
1526.82 42
1526.91 30
1527.00 15
1527.09 0
1527.18 0
1527.27 0
1527.36 0
1527.45 0
1527.54 0
1527.63 0
1527.71 0
1527.80 4
1527.89 13
1527.98 22
1528.07 29
1528.16 36
1528.25 42
1528.34 48
1528.43 52
1528.52 56
1528.61 57
1528.70 55
1528.79 52
1528.88 46
1528.97 40
1529.06 32
1529.15 24
1529.24 18
1529.33 13
1529.42 12
1529.51 14
1529.59 20
1529.68 31
1529.77 44
1529.86 58
1529.95 73
1530.04 86
1530.13 96
1530.22 105
1530.31 110
1530.40 114
1530.49 115
1530.58 114
1530.67 110
1530.76 104
1530.85 97
1530.94 90
1531.03 85
1531.12 82
1531.21 81
1531.30 83
1531.39 87
1531.48 92
1531.57 97
1531.66 102
1531.75 107
1531.83 113
1531.92 120
1532.01 128
1532.10 136
1532.19 144
1532.28 150
1532.37 153
1532.46 151
1532.55 143
1532.64 133
1532.73 121
1532.82 112
1532.91 107
1533.00 109
1533.09 117
1533.18 131
1533.27 145
1533.36 158
1533.45 166
1533.54 169
1533.63 167
1533.72 162
1533.81 157
1533.90 154
1533.99 155
1534.08 160
1534.17 167
1534.26 174
1534.35 179
1534.44 179
1534.53 173
1534.61 161
1534.70 145
1534.79 128
1534.88 112
1534.97 99
1535.06 92
1535.15 92
1535.24 96
1535.33 105
1535.42 114
1535.51 121
1535.60 124
1535.69 123
1535.78 117
1535.87 107
1535.96 95
1536.05 85
1536.14 78
1536.23 75
1536.32 77
1536.41 83
1536.50 93
1536.59 105
1536.68 120
1536.77 135
1536.86 150
1536.95 167
1537.04 184
1537.13 202
1537.22 222
1537.31 245
1537.40 271
1537.49 301
1537.58 333
1537.67 367
1537.76 400
1537.85 429
1537.94 453
1538.03 471
1538.12 482
1538.21 487
1538.30 487
1538.38 485
1538.47 483
1538.56 482
1538.65 485
1538.74 491
1538.83 500
1538.92 512
1539.01 525
1539.10 536
1539.19 546
1539.28 553
1539.37 560
1539.46 566
1539.55 573
1539.64 581
1539.73 590
1539.82 600
1539.91 609
1540.00 617
1540.09 622
1540.18 625
1540.27 625
1540.36 624
1540.45 624
1540.54 624
1540.63 626
1540.72 629
1540.81 634
1540.90 640
1540.99 645
1541.08 648
1541.17 651
1541.26 653
1541.35 656
1541.44 663
1541.53 675
1541.62 692
1541.71 713
1541.80 736
1541.89 758
1541.98 777
1542.07 791
1542.16 801
1542.25 807
1542.34 808
1542.43 807
1542.52 805
1542.61 803
1542.70 802
1542.79 801
1542.88 800
1542.97 800
1543.06 801
1543.15 800
1543.24 798
1543.33 795
1543.42 790
1543.51 783
1543.60 772
1543.69 760
1543.78 745
1543.87 728
1543.96 709
1544.05 689
1544.14 667
1544.23 644
1544.32 620
1544.41 596
1544.50 573
1544.59 553
1544.68 536
1544.77 524
1544.86 517
1544.95 514
1545.04 515
1545.13 517
1545.22 519
1545.31 519
1545.40 518
1545.49 514
1545.58 510
1545.67 505
1545.76 502
1545.85 502
1545.94 504
1546.03 508
1546.12 513
1546.21 518
1546.30 521
1546.39 521
1546.48 517
1546.57 510
1546.66 500
1546.75 489
1546.84 477
1546.93 465
1547.02 454
1547.11 444
1547.20 434
1547.29 425
1547.38 417
1547.47 411
1547.56 407
1547.65 407
1547.74 409
1547.83 414
1547.92 419
1548.01 419
1548.10 413
1548.19 397
1548.28 374
1548.37 344
1548.46 311
1548.55 279
1548.64 251
1548.73 229
1548.82 213
1548.91 202
1549.00 196
1549.09 193
1549.18 194
1549.27 197
1549.36 203
1549.45 208
1549.54 211
1549.63 210
1549.72 202
1549.81 189
1549.90 171
1549.99 152
1550.08 136
1550.17 127
1550.26 125
1550.35 131
1550.44 142
1550.54 155
1550.63 166
1550.72 173
1550.81 173
1550.90 168
1550.99 159
1551.08 149
1551.17 141
1551.26 135
1551.35 133
1551.44 134
1551.53 136
1551.62 138
1551.71 139
1551.80 139
1551.89 139
1551.98 140
1552.07 144
1552.16 150
1552.25 157
1552.34 164
1552.43 167
1552.52 166
1552.61 159
1552.70 147
1552.79 132
1552.88 119
1552.97 109
1553.06 105
1553.15 109
1553.24 120
1553.33 137
1553.42 159
1553.51 183
1553.60 205
1553.69 224
1553.78 238
1553.87 246
1553.96 247
1554.05 243
1554.14 234
1554.23 223
1554.32 210
1554.42 198
1554.51 187
1554.60 177
1554.69 170
1554.78 165
1554.87 162
1554.96 161
1555.05 163
1555.14 168
1555.23 176
1555.32 188
1555.41 202
1555.50 217
1555.59 231
1555.68 243
1555.77 252
1555.86 257
1555.95 260
1556.04 263
1556.13 265
1556.22 270
1556.31 275
1556.40 282
1556.49 289
1556.58 295
1556.67 298
1556.76 298
1556.85 294
1556.94 287
1557.03 276
1557.12 262
1557.22 244
1557.31 224
1557.40 203
1557.49 180
1557.58 158
1557.67 137
1557.76 119
1557.85 104
1557.94 92
1558.03 83
1558.12 77
1558.21 71
1558.30 64
1558.39 55
1558.48 44
1558.57 32
1558.66 19
1558.75 6
1558.84 0
1558.93 0
1559.02 0
1559.11 0
1559.20 0
1559.29 0
1559.39 0
1559.48 0
1559.57 0
1559.66 2
1559.75 9
1559.84 19
1559.93 32
1560.02 47
1560.11 63
1560.20 79
1560.29 95
1560.38 111
1560.47 127
1560.56 145
1560.65 164
1560.74 186
1560.83 206
1560.92 224
1561.01 236
1561.10 242
1561.19 241
1561.28 235
1561.38 226
1561.47 219
1561.56 216
1561.65 220
1561.74 230
1561.83 247
1561.92 268
1562.01 291
1562.10 313
1562.19 332
1562.28 346
1562.37 354
1562.46 357
1562.55 355
1562.64 352
1562.73 348
1562.82 347
1562.91 348
1563.00 352
1563.10 358
1563.19 365
1563.28 371
1563.37 374
1563.46 375
1563.55 372
1563.64 365
1563.73 353
1563.82 338
1563.91 323
1564.00 310
1564.09 304
1564.18 308
1564.27 325
1564.36 353
1564.45 391
1564.54 436
1564.63 482
1564.73 526
1564.82 565
1564.91 598
1565.00 626
1565.09 650
1565.18 672
1565.27 690
1565.36 706
1565.45 719
1565.54 729
1565.63 736
1565.72 742
1565.81 750
1565.90 761
1565.99 779
1566.08 805
1566.18 839
1566.27 881
1566.36 929
1566.45 980
1566.54 1033
1566.63 1087
1566.72 1139
1566.81 1190
1566.90 1240
1566.99 1292
1567.08 1346
1567.17 1403
1567.26 1463
1567.35 1525
1567.44 1588
1567.53 1650
1567.63 1710
1567.72 1767
1567.81 1818
1567.90 1864
1567.99 1903
1568.08 1935
1568.17 1959
1568.26 1977
1568.35 1990
1568.44 2000
1568.53 2010
1568.62 2022
1568.71 2039
1568.80 2060
1568.90 2085
1568.99 2111
1569.08 2137
1569.17 2161
1569.26 2181
1569.35 2197
1569.44 2211
1569.53 2225
1569.62 2241
1569.71 2263
1569.80 2289
1569.89 2318
1569.98 2350
1570.07 2379
1570.17 2404
1570.26 2421
1570.35 2429
1570.44 2426
1570.53 2414
1570.62 2393
1570.71 2367
1570.80 2336
1570.89 2303
1570.98 2270
1571.07 2238
1571.16 2208
1571.25 2180
1571.35 2154
1571.44 2127
1571.53 2100
1571.62 2071
1571.71 2040
1571.80 2010
1571.89 1981
1571.98 1953
1572.07 1928
1572.16 1903
1572.25 1879
1572.34 1853
1572.43 1827
1572.53 1800
1572.62 1775
1572.71 1753
1572.80 1738
1572.89 1727
1572.98 1721
1573.07 1716
1573.16 1708
1573.25 1695
1573.34 1675
1573.43 1648
1573.52 1615
1573.62 1578
1573.71 1540
1573.80 1502
1573.89 1466
1573.98 1430
1574.07 1395
1574.16 1360
1574.25 1327
1574.34 1294
1574.43 1263
1574.52 1233
1574.62 1202
1574.71 1170
1574.80 1135
1574.89 1098
1574.98 1058
1575.07 1016
1575.16 974
1575.25 934
1575.34 897
1575.43 865
1575.52 838
1575.61 814
1575.71 794
1575.80 775
1575.89 756
1575.98 736
1576.07 716
1576.16 696
1576.25 680
1576.34 668
1576.43 661
1576.52 659
1576.62 660
1576.71 661
1576.80 659
1576.89 652
1576.98 637
1577.07 616
1577.16 591
1577.25 565
1577.34 540
1577.43 519
1577.52 503
1577.62 492
1577.71 484
1577.80 479
1577.89 476
1577.98 475
1578.07 476
1578.16 478
1578.25 481
1578.34 485
1578.43 488
1578.53 490
1578.62 490
1578.71 486
1578.80 478
1578.89 467
1578.98 452
1579.07 436
1579.16 418
1579.25 402
1579.34 390
1579.44 383
1579.53 381
1579.62 383
1579.71 389
1579.80 395
1579.89 400
1579.98 402
1580.07 399
1580.16 393
1580.25 387
1580.35 380
1580.44 375
1580.53 373
1580.62 373
1580.71 376
1580.80 380
1580.89 383
1580.98 383
1581.07 378
1581.17 369
1581.26 356
1581.35 339
1581.44 321
1581.53 304
1581.62 290
1581.71 282
1581.80 278
1581.89 281
1581.98 289
1582.08 300
1582.17 312
1582.26 323
1582.35 331
1582.44 336
1582.53 338
1582.62 339
1582.71 340
1582.80 342
1582.90 346
1582.99 350
1583.08 354
1583.17 355
1583.26 353
1583.35 350
1583.44 347
1583.53 349
1583.62 356
1583.72 371
1583.81 393
1583.90 419
1583.99 444
1584.08 467
1584.17 484
1584.26 494
1584.35 499
1584.45 499
1584.54 498
1584.63 497
1584.72 497
1584.81 500
1584.90 506
1584.99 513
1585.08 522
1585.17 530
1585.27 538
1585.36 542
1585.45 544
1585.54 541
1585.63 534
1585.72 524
1585.81 512
1585.90 498
1586.00 487
1586.09 477
1586.18 469
1586.27 462
1586.36 457
1586.45 451
1586.54 443
1586.63 432
1586.72 417
1586.82 398
1586.91 377
1587.00 356
1587.09 337
1587.18 321
1587.27 311
1587.36 307
1587.45 309
1587.55 314
1587.64 321
1587.73 328
1587.82 332
1587.91 334
1588.00 332
1588.09 328
1588.18 322
1588.28 316
1588.37 311
1588.46 305
1588.55 300
1588.64 294
1588.73 288
1588.82 281
1588.92 273
1589.01 266
1589.10 258
1589.19 250
1589.28 243
1589.37 236
1589.46 231
1589.55 229
1589.65 232
1589.74 239
1589.83 250
1589.92 263
1590.01 274
1590.10 280
1590.19 279
1590.28 272
1590.38 258
1590.47 242
1590.56 226
1590.65 213
1590.74 204
1590.83 196
1590.92 190
1591.02 183
1591.11 172
1591.20 159
1591.29 144
1591.38 129
1591.47 116
1591.56 105
1591.65 98
1591.75 94
1591.84 93
1591.93 94
1592.02 98
1592.11 103
1592.20 110
1592.29 117
1592.39 123
1592.48 127
1592.57 128
1592.66 126
1592.75 121
1592.84 115
1592.93 110
1593.03 109
1593.12 111
1593.21 114
1593.30 118
1593.39 118
1593.48 114
1593.57 104
1593.67 90
1593.76 76
1593.85 65
1593.94 60
1594.03 62
1594.12 71
1594.21 84
1594.31 99
1594.40 113
1594.49 124
1594.58 130
1594.67 131
1594.76 127
1594.85 121
1594.95 112
1595.04 104
1595.13 98
1595.22 96
1595.31 100
1595.40 110
1595.49 123
1595.59 139
1595.68 155
1595.77 167
1595.86 173
1595.95 173
1596.04 166
1596.14 154
1596.23 137
1596.32 119
1596.41 101
1596.50 84
1596.59 70
1596.68 58
1596.78 47
1596.87 37
1596.96 26
1597.05 14
1597.14 1
1597.23 0
1597.32 0
1597.42 0
1597.51 0
1597.60 0
1597.69 6
1597.78 19
1597.87 31
1597.97 41
1598.06 46
1598.15 47
1598.24 46
1598.33 42
1598.42 37
1598.51 31
1598.61 24
1598.70 18
1598.79 13
1598.88 10
1598.97 10
1599.06 13
1599.16 18
1599.25 24
1599.34 30
1599.43 33
1599.52 32
1599.61 27
1599.71 19
1599.80 8
1599.89 0
1599.98 0
1600.07 0
1600.16 0
1600.26 0
1600.35 0
1600.44 0
1600.53 0
1600.62 8
1600.71 30
1600.80 56
1600.90 84
1600.99 114
1601.08 142
1601.17 165
1601.26 182
1601.35 192
1601.45 196
1601.54 194
1601.63 188
1601.72 181
1601.81 174
1601.90 168
1602.00 163
1602.09 158
1602.18 155
1602.27 152
1602.36 148
1602.45 143
1602.55 137
1602.64 129
1602.73 122
1602.82 115
1602.91 110
1603.00 108
1603.10 109
1603.19 113
1603.28 118
1603.37 124
1603.46 129
1603.55 132
1603.65 134
1603.74 135
1603.83 136
1603.92 136
1604.01 135
1604.11 130
1604.20 120
1604.29 103
1604.38 82
1604.47 59
1604.56 39
1604.66 23
1604.75 16
1604.84 16
1604.93 24
1605.02 36
1605.11 51
1605.21 66
1605.30 82
1605.39 98
1605.48 117
1605.57 140
1605.66 165
1605.76 193
1605.85 222
1605.94 249
1606.03 273
1606.12 292
1606.22 307
1606.31 317
1606.40 321
1606.49 320
1606.58 313
1606.67 301
1606.77 285
1606.86 265
1606.95 243
1607.04 221
1607.13 201
1607.23 184
1607.32 170
1607.41 162
1607.50 159
1607.59 161
1607.68 168
1607.78 178
1607.87 191
1607.96 205
1608.05 218
1608.14 229
1608.24 235
1608.33 237
1608.42 236
1608.51 233
1608.60 231
1608.69 232
1608.79 238
1608.88 248
1608.97 260
1609.06 271
1609.15 277
1609.25 277
1609.34 270
1609.43 258
1609.52 243
1609.61 230
1609.71 221
1609.80 218
1609.89 220
1609.98 225
1610.07 231
1610.16 233
1610.26 231
1610.35 223
1610.44 209
1610.53 191
1610.62 172
1610.72 154
1610.81 139
1610.90 130
1610.99 125
1611.08 123
1611.18 123
1611.27 122
1611.36 118
1611.45 110
1611.54 98
1611.64 83
1611.73 67
1611.82 52
1611.91 40
1612.00 34
1612.10 32
1612.19 37
1612.28 45
1612.37 58
1612.46 73
1612.55 90
1612.65 109
1612.74 129
1612.83 153
1612.92 178
1613.01 206
1613.11 235
1613.20 263
1613.29 287
1613.38 304
1613.47 314
1613.57 314
1613.66 306
1613.75 294
1613.84 279
1613.93 265
1614.03 254
1614.12 248
1614.21 246
1614.30 247
1614.39 250
1614.49 253
1614.58 255
1614.67 257
1614.76 258
1614.85 258
1614.95 259
1615.04 260
1615.13 262
1615.22 264
1615.32 266
1615.41 269
1615.50 273
1615.59 277
1615.68 281
1615.78 285
1615.87 290
1615.96 294
1616.05 297
1616.14 300
1616.24 300
1616.33 297
1616.42 290
1616.51 278
1616.60 264
1616.70 249
1616.79 236
1616.88 227
1616.97 225
1617.06 228
1617.16 237
1617.25 250
1617.34 265
1617.43 278
1617.52 288
1617.62 293
1617.71 292
1617.80 286
1617.89 277
1617.99 267
1618.08 260
1618.17 256
1618.26 257
1618.35 263
1618.45 272
1618.54 281
1618.63 287
1618.72 289
1618.81 286
1618.91 278
1619.00 266
1619.09 254
1619.18 241
1619.28 229
1619.37 218
1619.46 208
1619.55 201
1619.64 195
1619.74 192
1619.83 191
1619.92 193
1620.01 199
1620.11 207
1620.20 214
1620.29 220
1620.38 224
1620.47 225
1620.57 224
1620.66 222
1620.75 220
1620.84 217
1620.93 213
1621.03 207
1621.12 198
1621.21 188
1621.30 177
1621.40 169
1621.49 165
1621.58 168
1621.67 177
1621.76 191
1621.86 207
1621.95 222
1622.04 234
1622.13 240
1622.23 242
1622.32 242
1622.41 240
1622.50 238
1622.59 239
1622.69 241
1622.78 245
1622.87 249
1622.96 249
1623.06 245
1623.15 235
1623.24 220
1623.33 201
1623.43 181
1623.52 161
1623.61 144
1623.70 131
1623.79 124
1623.89 122
1623.98 123
1624.07 126
1624.16 131
1624.26 137
1624.35 141
1624.44 145
1624.53 145
1624.63 144
1624.72 140
1624.81 134
1624.90 128
1624.99 123
1625.09 119
1625.18 116
1625.27 115
1625.36 113
1625.46 111
1625.55 108
1625.64 103
1625.73 98
1625.83 91
1625.92 83
1626.01 73
1626.10 60
1626.19 45
1626.29 27
1626.38 8
1626.47 0
1626.56 0
1626.66 0
1626.75 0
1626.84 0
1626.93 0
1627.03 0
1627.12 0
1627.21 8
1627.30 26
1627.40 44
1627.49 60
1627.58 74
1627.67 84
1627.77 91
1627.86 93
1627.95 92
1628.04 89
1628.13 85
1628.23 82
1628.32 80
1628.41 80
1628.50 80
1628.60 80
1628.69 79
1628.78 75
1628.87 71
1628.97 67
1629.06 65
1629.15 66
1629.24 71
1629.34 79
1629.43 90
1629.52 102
1629.61 115
1629.71 127
1629.80 137
1629.89 147
1629.98 154
1630.08 158
1630.17 160
1630.26 158
1630.35 153
1630.45 147
1630.54 141
1630.63 137
1630.72 134
1630.82 134
1630.91 135
1631.00 137
1631.09 138
1631.19 139
1631.28 138
1631.37 137
1631.46 134
1631.56 132
1631.65 129
1631.74 128
1631.83 128
1631.93 130
1632.02 136
1632.11 145
1632.20 157
1632.30 172
1632.39 190
1632.48 210
1632.57 232
1632.67 254
1632.76 277
1632.85 298
1632.94 316
1633.04 329
1633.13 337
1633.22 338
1633.31 332
1633.41 321
1633.50 307
1633.59 290
1633.68 273
1633.78 256
1633.87 240
1633.96 226
1634.05 213
1634.15 202
1634.24 194
1634.33 188
1634.42 185
1634.52 182
1634.61 179
1634.70 174
1634.80 165
1634.89 152
1634.98 138
1635.07 123
1635.17 109
1635.26 100
1635.35 95
1635.44 94
1635.54 96
1635.63 99
1635.72 102
1635.81 104
1635.91 104
1636.00 104
1636.09 105
1636.18 106
1636.28 111
1636.37 118
1636.46 129
1636.55 144
1636.65 162
1636.74 183
1636.83 205
1636.93 226
1637.02 245
1637.11 260
1637.20 269
1637.30 272
1637.39 269
1637.48 261
1637.57 248
1637.67 232
1637.76 215
1637.85 199
1637.95 185
1638.04 174
1638.13 166
1638.22 159
1638.32 153
1638.41 148
1638.50 143
1638.59 139
1638.69 135
1638.78 131
1638.87 128
1638.96 123
1639.06 118
1639.15 112
1639.24 105
1639.34 99
1639.43 95
1639.52 94
1639.61 96
1639.71 102
1639.80 111
1639.89 120
1639.98 128
1640.08 131
1640.17 130
1640.26 125
1640.36 118
1640.45 109
1640.54 103
1640.63 102
1640.73 104
1640.82 110
1640.91 118
1641.01 126
1641.10 133
1641.19 139
1641.28 143
1641.38 148
1641.47 154
1641.56 160
1641.65 166
1641.75 170
1641.84 169
1641.93 163
1642.03 151
1642.12 133
1642.21 112
1642.30 89
1642.40 66
1642.49 45
1642.58 27
1642.68 12
1642.77 0
1642.86 0
1642.95 0
1643.05 0
1643.14 0
1643.23 0
1643.33 0
1643.42 4
1643.51 9
1643.60 13
1643.70 14
1643.79 12
1643.88 9
1643.98 5
1644.07 1
1644.16 0
1644.25 0
1644.35 4
1644.44 12
1644.53 23
1644.63 38
1644.72 53
1644.81 69
1644.90 82
1645.00 94
1645.09 102
1645.18 107
1645.28 109
1645.37 109
1645.46 107
1645.55 104
1645.65 99
1645.74 93
1645.83 89
1645.93 84
1646.02 80
1646.11 76
1646.20 72
1646.30 67
1646.39 60
1646.48 53
1646.58 46
1646.67 40
1646.76 35
1646.86 33
1646.95 32
1647.04 34
1647.13 38
1647.23 43
1647.32 51
1647.41 61
1647.51 73
1647.60 86
1647.69 98
1647.78 109
1647.88 116
1647.97 117
1648.06 114
1648.16 106
1648.25 96
1648.34 84
1648.44 73
1648.53 64
1648.62 57
1648.71 50
1648.81 43
1648.90 34
1648.99 23
1649.09 10
1649.18 0
1649.27 0
1649.37 0
1649.46 0
1649.55 0
1649.64 0
1649.74 9
1649.83 21
1649.92 30
1650.02 36
1650.11 38
1650.20 38
1650.30 35
1650.39 30
1650.48 23
1650.57 13
1650.67 2
1650.76 0
1650.85 0
1650.95 0
1651.04 0
1651.13 0
1651.23 0
1651.32 0
1651.41 0
1651.51 16
1651.60 35
1651.69 54
1651.78 72
1651.88 89
1651.97 103
1652.06 114
1652.16 122
1652.25 126
1652.34 128
1652.44 128
1652.53 128
1652.62 130
1652.72 134
1652.81 141
1652.90 150
1653.00 161
1653.09 170
1653.18 176
1653.27 176
1653.37 170
1653.46 158
1653.55 141
1653.65 122
1653.74 103
1653.83 87
1653.93 78
1654.02 75
1654.11 80
1654.21 90
1654.30 104
1654.39 120
1654.49 136
1654.58 151
1654.67 162
1654.76 169
1654.86 171
1654.95 168
1655.04 161
1655.14 149
1655.23 135
1655.32 120
1655.42 105
1655.51 91
1655.60 81
1655.70 73
1655.79 69
1655.88 66
1655.98 65
1656.07 65
1656.16 66
1656.26 67
1656.35 69
1656.44 73
1656.54 78
1656.63 84
1656.72 89
1656.81 92
1656.91 92
1657.00 90
1657.09 85
1657.19 77
1657.28 68
1657.37 58
1657.47 47
1657.56 35
1657.65 23
1657.75 11
1657.84 1
1657.93 0
1658.03 0
1658.12 0
1658.21 0
1658.31 12
1658.40 26
1658.49 40
1658.59 52
1658.68 60
1658.77 62
1658.87 58
1658.96 49
1659.05 37
1659.15 22
1659.24 6
1659.33 0
1659.43 0
1659.52 0
1659.61 0
1659.71 0
1659.80 0
1659.89 0
1659.99 0
1660.08 4
1660.17 11
1660.27 19
1660.36 28
1660.45 36
1660.55 44
1660.64 50
1660.73 55
1660.83 60
1660.92 65
1661.01 71
1661.11 79
1661.20 89
1661.29 99
1661.39 110
1661.48 120
1661.57 127
1661.67 132
1661.76 134
1661.85 135
1661.95 135
1662.04 136
1662.13 137
1662.23 140
1662.32 143
1662.41 146
1662.51 150
1662.60 156
1662.69 163
1662.79 173
1662.88 186
1662.97 201
1663.07 217
1663.16 232
1663.25 245
1663.35 253
1663.44 254
1663.53 249
1663.63 237
1663.72 221
1663.81 201
1663.91 180
1664.00 158
1664.09 136
1664.19 114
1664.28 90
1664.37 65
1664.47 38
1664.56 10
1664.65 0
1664.75 0
1664.84 0
1664.94 0
1665.03 0
1665.12 0
1665.22 0
1665.31 5
1665.40 22
1665.50 34
1665.59 42
1665.68 47
1665.78 48
1665.87 48
1665.96 47
1666.06 47
1666.15 47
1666.24 45
1666.34 42
1666.43 37
1666.52 30
1666.62 23
1666.71 16
1666.80 10
1666.90 6
1666.99 6
1667.09 7
1667.18 11
1667.27 14
1667.37 16
1667.46 16
1667.55 13
1667.65 7
1667.74 1
1667.83 0
1667.93 0
1668.02 0
1668.11 0
1668.21 0
1668.30 6
1668.39 21
1668.49 39
1668.58 58
1668.68 75
1668.77 88
1668.86 96
1668.96 102
1669.05 105
1669.14 109
1669.24 116
1669.33 127
1669.42 144
1669.52 164
1669.61 187
1669.70 209
1669.80 228
1669.89 243
1669.99 253
1670.08 258
1670.17 258
1670.27 257
1670.36 254
1670.45 251
1670.55 249
1670.64 250
1670.73 252
1670.83 256
1670.92 263
1671.02 269
1671.11 274
1671.20 276
1671.30 274
1671.39 269
1671.48 259
1671.58 247
1671.67 234
1671.76 222
1671.86 213
1671.95 206
1672.05 201
1672.14 199
1672.23 198
1672.33 199
1672.42 203
1672.51 208
1672.61 215
1672.70 225
1672.79 235
1672.89 243
1672.98 248
1673.08 248
1673.17 242
1673.26 231
1673.36 215
1673.45 196
1673.54 176
1673.64 158
1673.73 143
1673.82 132
1673.92 126
1674.01 125
1674.11 127
1674.20 134
1674.29 144
1674.39 157
1674.48 170
1674.57 184
1674.67 196
1674.76 205
1674.86 211
1674.95 213
1675.04 212
1675.14 207
1675.23 201
1675.32 191
1675.42 181
1675.51 168
1675.61 155
1675.70 143
1675.79 132
1675.89 125
1675.98 121
1676.07 122
1676.17 127
1676.26 135
1676.36 144
1676.45 152
1676.54 158
1676.64 161
1676.73 161
1676.82 157
1676.92 152
1677.01 147
1677.11 143
1677.20 140
1677.29 139
1677.39 139
1677.48 139
1677.57 138
1677.67 135
1677.76 130
1677.86 123
1677.95 117
1678.04 110
1678.14 105
1678.23 99
1678.33 93
1678.42 87
1678.51 80
1678.61 72
1678.70 66
1678.79 60
1678.89 56
1678.98 54
1679.08 51
1679.17 49
1679.26 47
1679.36 43
1679.45 39
1679.55 35
1679.64 31
1679.73 29
1679.83 28
1679.92 29
1680.01 30
1680.11 32
1680.20 34
1680.30 33
1680.39 30
1680.48 23
1680.58 12
1680.67 0
1680.77 0
1680.86 0
1680.95 0
1681.05 0
1681.14 0
1681.24 0
1681.33 0
1681.42 6
1681.52 13
1681.61 19
1681.70 24
1681.80 30
1681.89 37
1681.99 47
1682.08 58
1682.17 67
1682.27 74
1682.36 76
1682.46 73
1682.55 66
1682.64 57
1682.74 49
1682.83 45
1682.93 45
1683.02 52
1683.11 64
1683.21 80
1683.30 97
1683.40 113
1683.49 127
1683.58 137
1683.68 143
1683.77 143
1683.87 139
1683.96 130
1684.05 118
1684.15 105
1684.24 93
1684.34 83
1684.43 77
1684.52 75
1684.62 75
1684.71 77
1684.81 80
1684.90 81
1684.99 79
1685.09 72
1685.18 61
1685.28 47
1685.37 30
1685.46 14
1685.56 1
1685.65 0
1685.75 0
1685.84 5
1685.93 18
1686.03 32
1686.12 42
1686.22 46
1686.31 43
1686.40 33
1686.50 19
1686.59 7
1686.69 0
1686.78 0
1686.87 8
1686.97 21
1687.06 38
1687.16 53
1687.25 65
1687.34 72
1687.44 75
1687.53 75
1687.63 76
1687.72 81
1687.82 91
1687.91 105
1688.00 123
1688.10 142
1688.19 158
1688.29 170
1688.38 176
1688.47 176
1688.57 171
1688.66 163
1688.76 154
1688.85 144
1688.94 133
1689.04 123
1689.13 112
1689.23 100
1689.32 88
1689.42 75
1689.51 64
1689.60 56
1689.70 52
1689.79 53
1689.89 56
1689.98 63
1690.07 70
1690.17 78
1690.26 84
1690.36 90
1690.45 95
1690.55 100
1690.64 106
1690.73 111
1690.83 117
1690.92 123
1691.02 126
1691.11 127
1691.20 125
1691.30 119
1691.39 109
1691.49 97
1691.58 83
1691.68 70
1691.77 58
1691.86 50
1691.96 47
1692.05 47
1692.15 50
1692.24 53
1692.33 54
1692.43 52
1692.52 46
1692.62 35
1692.71 22
1692.81 9
1692.90 0
1692.99 0
1693.09 0
1693.18 0
1693.28 0
1693.37 0
1693.47 2
1693.56 6
1693.65 8
1693.75 8
1693.84 7
1693.94 5
1694.03 4
1694.13 5
1694.22 9
1694.31 16
1694.41 26
1694.50 38
1694.60 50
1694.69 62
1694.79 72
1694.88 79
1694.97 83
1695.07 87
1695.16 90
1695.26 92
1695.35 93
1695.45 94
1695.54 95
1695.63 95
1695.73 97
1695.82 100
1695.92 106
1696.01 114
1696.11 123
1696.20 131
1696.29 135
1696.39 134
1696.48 128
1696.58 117
1696.67 104
1696.77 91
1696.86 81
1696.95 76
1697.05 74
1697.14 74
1697.24 73
1697.33 68
1697.43 60
1697.52 47
1697.62 31
1697.71 17
1697.80 6
1697.90 2
1697.99 5
1698.09 15
1698.18 29
1698.28 45
1698.37 61
1698.46 72
1698.56 79
1698.65 80
1698.75 79
1698.84 75
1698.94 73
1699.03 74
1699.13 78
1699.22 84
1699.31 90
1699.41 93
1699.50 92
1699.60 85
1699.69 72
1699.79 55
1699.88 35
1699.98 17
1700.07 3
1700.16 0
1700.26 0
1700.35 0
1700.45 4
1700.54 16
1700.64 29
1700.73 42
1700.83 55
1700.92 67
1701.01 78
1701.11 89
1701.20 99
1701.30 109
1701.39 118
1701.49 125
1701.58 128
1701.68 127
1701.77 123
1701.86 116
1701.96 107
1702.05 99
1702.15 92
1702.24 86
1702.34 83
1702.43 80
1702.53 79
1702.62 78
1702.71 78
1702.81 79
1702.90 82
1703.00 86
1703.09 90
1703.19 93
1703.28 93
1703.38 90
1703.47 83
1703.57 72
1703.66 61
1703.75 52
1703.85 47
1703.94 48
1704.04 55
1704.13 68
1704.23 83
1704.32 99
1704.42 113
1704.51 124
1704.61 130
1704.70 133
1704.79 132
1704.89 127
1704.98 119
1705.08 109
1705.17 99
1705.27 88
1705.36 76
1705.46 64
1705.55 52
1705.65 41
1705.74 32
1705.83 24
1705.93 21
1706.02 24
1706.12 33
1706.21 49
1706.31 70
1706.40 95
1706.50 120
1706.59 143
1706.69 162
1706.78 175
1706.88 181
1706.97 180
1707.06 175
1707.16 165
1707.25 155
1707.35 145
1707.44 136
1707.54 131
1707.63 128
1707.73 126
1707.82 123
1707.92 118
1708.01 109
1708.11 96
1708.20 79
1708.30 60
1708.39 38
1708.48 15
1708.58 0
1708.67 0
1708.77 0
1708.86 0
1708.96 0
1709.05 0
1709.15 0
1709.24 0
1709.34 9
1709.43 30
1709.53 49
1709.62 65
1709.72 77
1709.81 87
1709.90 96
1710.00 104
1710.09 112
1710.19 120
1710.28 126
1710.38 131
1710.47 136
1710.57 139
1710.66 142
1710.76 143
1710.85 140
1710.95 133
1711.04 122
1711.14 108
1711.23 94
1711.33 83
1711.42 78
1711.52 81
1711.61 91
1711.70 106
1711.80 122
1711.89 135
1711.99 143
1712.08 145
1712.18 142
1712.27 136
1712.37 129
1712.46 126
1712.56 126
1712.65 131
1712.75 137
1712.84 142
1712.94 145
1713.03 143
1713.13 135
1713.22 121
1713.32 104
1713.41 86
1713.51 71
1713.60 62
1713.70 60
1713.79 64
1713.88 75
1713.98 90
1714.07 106
1714.17 120
1714.26 131
1714.36 138
1714.45 141
1714.55 141
1714.64 138
1714.74 133
1714.83 127
1714.93 121
1715.02 115
1715.12 110
1715.21 107
1715.31 107
1715.40 110
1715.50 116
1715.59 123
1715.69 131
1715.78 138
1715.88 141
1715.97 139
1716.07 133
1716.16 125
1716.26 115
1716.35 106
1716.45 100
1716.54 98
1716.64 100
1716.73 106
1716.83 113
1716.92 119
1717.02 125
1717.11 128
1717.20 129
1717.30 130
1717.39 131
1717.49 132
1717.58 136
1717.68 140
1717.77 145
1717.87 148
1717.96 150
1718.06 148
1718.15 143
1718.25 135
1718.34 123
1718.44 110
1718.53 97
1718.63 87
1718.72 79
1718.82 75
1718.91 75
1719.01 79
1719.10 86
1719.20 96
1719.29 108
1719.39 123
1719.48 140
1719.58 158
1719.67 176
1719.77 192
1719.86 203
1719.96 209
1720.05 209
1720.15 205
1720.24 199
1720.34 193
1720.43 190
1720.53 189
1720.62 192
1720.72 196
1720.81 201
1720.91 204
1721.00 205
1721.10 201
1721.19 195
1721.29 185
1721.38 175
1721.48 164
1721.57 154
1721.67 144
1721.76 135
1721.86 125
1721.95 113
1722.05 98
1722.14 81
1722.24 63
1722.33 47
1722.43 37
1722.52 33
1722.62 39
1722.71 53
1722.81 72
1722.90 94
1723.00 113
1723.09 128
1723.19 135
1723.28 135
1723.38 131
1723.47 124
1723.57 120
1723.66 118
1723.76 122
1723.85 130
1723.95 141
1724.05 152
1724.14 160
1724.24 162
1724.33 158
1724.43 147
1724.52 132
1724.62 113
1724.71 96
1724.81 84
1724.90 79
1725.00 82
1725.09 93
1725.19 109
1725.28 126
1725.38 139
1725.47 145
1725.57 141
1725.66 130
1725.76 113
1725.85 96
1725.95 82
1726.04 75
1726.14 77
1726.23 87
1726.33 102
1726.42 117
1726.52 130
1726.61 138
1726.71 138
1726.80 133
1726.90 122
1726.99 108
1727.09 93
1727.18 80
1727.28 69
1727.38 60
1727.47 53
1727.57 49
1727.66 45
1727.76 41
1727.85 36
1727.95 29
1728.04 19
1728.14 6
1728.23 0
1728.33 0
1728.42 0
1728.52 0
1728.61 0
1728.71 0
1728.80 0
1728.90 2
1728.99 19
1729.09 32
1729.18 41
1729.28 46
1729.37 49
1729.47 51
1729.57 55
1729.66 61
1729.76 66
1729.85 71
1729.95 73
1730.04 72
1730.14 67
1730.23 62
1730.33 59
1730.42 60
1730.52 65
1730.61 76
1730.71 91
1730.80 109
1730.90 128
1730.99 146
1731.09 162
1731.18 175
1731.28 185
1731.38 190
1731.47 191
1731.57 189
1731.66 185
1731.76 182
1731.85 180
1731.95 182
1732.04 187
1732.14 196
1732.23 205
1732.33 214
1732.42 220
1732.52 223
1732.61 223
1732.71 221
1732.81 218
1732.90 215
1733.00 213
1733.09 211
1733.19 209
1733.28 207
1733.38 204
1733.47 201
1733.57 198
1733.66 194
1733.76 190
1733.85 185
1733.95 179
1734.04 171
1734.14 163
1734.24 155
1734.33 146
1734.43 138
1734.52 132
1734.62 128
1734.71 127
1734.81 129
1734.90 133
1735.00 138
1735.09 144
1735.19 150
1735.28 153
1735.38 156
1735.48 156
1735.57 156
1735.67 153
1735.76 150
1735.86 145
1735.95 139
1736.05 132
1736.14 125
1736.24 120
1736.33 117
1736.43 117
1736.53 119
1736.62 124
1736.72 130
1736.81 134
1736.91 136
1737.00 134
1737.10 129
1737.19 119
1737.29 107
1737.38 92
1737.48 78
1737.58 65
1737.67 58
1737.77 58
1737.86 67
1737.96 87
1738.05 114
1738.15 146
1738.24 180
1738.34 211
1738.43 236
1738.53 253
1738.63 262
1738.72 265
1738.82 264
1738.91 262
1739.01 261
1739.10 263
1739.20 267
1739.29 274
1739.39 281
1739.49 288
1739.58 294
1739.68 297
1739.77 297
1739.87 296
1739.96 295
1740.06 296
1740.15 297
1740.25 300
1740.35 303
1740.44 304
1740.54 301
1740.63 295
1740.73 284
1740.82 271
1740.92 258
1741.01 245
1741.11 236
1741.21 229
1741.30 226
1741.40 226
1741.49 228
1741.59 234
1741.68 241
1741.78 250
1741.87 259
1741.97 268
1742.07 274
1742.16 275
1742.26 271
1742.35 262
1742.45 247
1742.54 229
1742.64 208
1742.73 188
1742.83 169
1742.93 151
1743.02 134
1743.12 116
1743.21 98
1743.31 79
1743.40 62
1743.50 47
1743.60 37
1743.69 33
1743.79 36
1743.88 43
1743.98 54
1744.07 66
1744.17 77
1744.26 86
1744.36 90
1744.46 88
1744.55 79
1744.65 64
1744.74 44
1744.84 21
1744.93 0
1745.03 0
1745.13 0
1745.22 0
1745.32 0
1745.41 0
1745.51 0
1745.60 0
1745.70 0
1745.80 16
1745.89 36
1745.99 60
1746.08 86
1746.18 114
1746.27 143
1746.37 168
1746.47 187
1746.56 197
1746.66 196
1746.75 185
1746.85 166
1746.94 145
1747.04 126
1747.14 112
1747.23 107
1747.33 110
1747.42 117
1747.52 127
1747.61 136
1747.71 141
1747.81 141
1747.90 138
1748.00 133
1748.09 128
1748.19 124
1748.28 122
1748.38 122
1748.48 122
1748.57 123
1748.67 123
1748.76 122
1748.86 120
1748.96 118
1749.05 116
1749.15 115
1749.24 115
1749.34 117
1749.43 120
1749.53 124
1749.63 129
1749.72 134
1749.82 137
1749.91 138
1750.01 136
1750.10 131
1750.20 122
1750.30 110
1750.39 95
1750.49 78
1750.58 61
1750.68 44
1750.78 29
1750.87 18
1750.97 10
1751.06 7
1751.16 7
1751.25 11
1751.35 16
1751.45 20
1751.54 22
1751.64 22
1751.73 18
1751.83 12
1751.93 4
1752.02 0
1752.12 0
1752.21 0
1752.31 0
1752.41 0
1752.50 0
1752.60 0
1752.69 0
1752.79 6
1752.88 12
1752.98 16
1753.08 18
1753.17 18
1753.27 18
1753.36 21
1753.46 26
1753.56 35
1753.65 46
1753.75 57
1753.84 65
1753.94 67
1754.04 63
1754.13 53
1754.23 40
1754.32 26
1754.42 14
1754.52 8
1754.61 8
1754.71 14
1754.80 25
1754.90 39
1754.99 55
1755.09 73
1755.19 93
1755.28 114
1755.38 136
1755.47 158
1755.57 180
1755.67 198
1755.76 213
1755.86 223
1755.95 230
1756.05 233
1756.15 236
1756.24 237
1756.34 238
1756.43 239
1756.53 239
1756.63 239
1756.72 238
1756.82 239
1756.91 241
1757.01 246
1757.11 254
1757.20 262
1757.30 269
1757.39 275
1757.49 278
1757.59 276
1757.68 271
1757.78 264
1757.87 257
1757.97 251
1758.07 247
1758.16 247
1758.26 250
1758.35 255
1758.45 260
1758.55 264
1758.64 265
1758.74 263
1758.83 259
1758.93 254
1759.03 249
1759.12 245
1759.22 244
1759.32 243
1759.41 243
1759.51 243
1759.60 240
1759.70 235
1759.80 228
1759.89 219
1759.99 210
1760.08 203
1760.18 198
1760.28 197
1760.37 202
1760.47 212
1760.56 225
1760.66 241
1760.76 256
1760.85 269
1760.95 277
1761.04 280
1761.14 278
1761.24 270
1761.33 257
1761.43 240
1761.53 218
1761.62 194
1761.72 170
1761.81 149
1761.91 135
1762.01 129
1762.10 133
1762.20 147
1762.29 169
1762.39 197
1762.49 226
1762.58 252
1762.68 275
1762.78 291
1762.87 299
1762.97 302
1763.06 299
1763.16 292
1763.26 283
1763.35 273
1763.45 261
1763.54 249
1763.64 235
1763.74 220
1763.83 204
1763.93 189
1764.03 176
1764.12 166
1764.22 160
1764.31 158
1764.41 161
1764.51 166
1764.60 172
1764.70 180
1764.80 187
1764.89 193
1764.99 198
1765.08 203
1765.18 208
1765.28 214
1765.37 220
1765.47 226
1765.57 232
1765.66 237
1765.76 241
1765.85 242
1765.95 240
1766.05 235
1766.14 228
1766.24 221
1766.34 213
1766.43 206
1766.53 201
1766.62 198
1766.72 195
1766.82 192
1766.91 188
1767.01 183
1767.11 176
1767.20 166
1767.30 153
1767.39 139
1767.49 123
1767.59 109
1767.68 99
1767.78 93
1767.88 92
1767.97 96
1768.07 102
1768.16 108
1768.26 112
1768.36 113
1768.45 111
1768.55 106
1768.65 101
1768.74 97
1768.84 95
1768.93 96
1769.03 99
1769.13 103
1769.22 107
1769.32 110
1769.42 110
1769.51 108
1769.61 104
1769.71 100
1769.80 98
1769.90 100
1769.99 105
1770.09 114
1770.19 127
1770.28 142
1770.38 156
1770.48 167
1770.57 174
1770.67 177
1770.77 175
1770.86 170
1770.96 164
1771.05 157
1771.15 151
1771.25 145
1771.34 139
1771.44 132
1771.54 123
1771.63 111
1771.73 95
1771.83 76
1771.92 54
1772.02 31
1772.12 9
1772.21 0
1772.31 0
1772.40 0
1772.50 0
1772.60 0
1772.69 0
1772.79 0
1772.89 0
1772.98 5
1773.08 17
1773.18 30
1773.27 42
1773.37 54
1773.47 66
1773.56 77
1773.66 86
1773.75 90
1773.85 90
1773.95 87
1774.04 80
1774.14 73
1774.24 66
1774.33 60
1774.43 56
1774.53 53
1774.62 50
1774.72 47
1774.82 43
1774.91 39
1775.01 37
1775.11 38
1775.20 43
1775.30 53
1775.39 67
1775.49 84
1775.59 102
1775.68 118
1775.78 131
1775.88 140
1775.97 145
1776.07 146
1776.17 142
1776.26 136
1776.36 130
1776.46 123
1776.55 118
1776.65 115
1776.75 115
1776.84 118
1776.94 123
1777.04 130
1777.13 138
1777.23 145
1777.33 152
1777.42 157
1777.52 160
1777.62 162
1777.71 162
1777.81 161
1777.91 160
1778.00 159
1778.10 161
1778.19 163
1778.29 167
1778.39 170
1778.48 173
1778.58 173
1778.68 170
1778.77 166
1778.87 160
1778.97 155
1779.06 152
1779.16 152
1779.26 153
1779.35 154
1779.45 155
1779.55 153
1779.64 148
1779.74 140
1779.84 129
1779.93 118
1780.03 108
1780.13 101
1780.22 98
1780.32 103
1780.42 116
1780.51 135
1780.61 160
1780.71 188
1780.80 214
1780.90 236
1781.00 251
1781.09 257
1781.19 254
1781.29 245
1781.38 231
1781.48 216
1781.58 202
1781.67 191
1781.77 183
1781.87 178
1781.96 175
1782.06 172
1782.16 168
1782.25 162
1782.35 152
1782.45 140
1782.54 125
1782.64 110
1782.74 95
1782.83 82
1782.93 72
1783.03 66
1783.12 64
1783.22 65
1783.32 70
1783.41 77
1783.51 87
1783.61 100
1783.70 116
1783.80 135
1783.90 157
1783.99 178
1784.09 198
1784.19 214
1784.28 223
1784.38 225
1784.48 221
1784.57 211
1784.67 199
1784.77 185
1784.87 170
1784.96 154
1785.06 137
1785.16 119
1785.25 100
1785.35 83
1785.45 68
1785.54 59
1785.64 56
1785.74 60
1785.83 69
1785.93 81
1786.03 94
1786.12 103
1786.22 108
1786.32 109
1786.41 107
1786.51 101
1786.61 96
1786.70 91
1786.80 89
1786.90 90
1786.99 95
1787.09 101
1787.19 108
1787.29 116
1787.38 124
1787.48 131
1787.58 139
1787.67 146
1787.77 153
1787.87 160
1787.96 165
1788.06 167
1788.16 166
1788.25 163
1788.35 159
1788.45 154
1788.54 150
1788.64 147
1788.74 146
1788.83 144
1788.93 141
1789.03 136
1789.13 128
1789.22 120
1789.32 113
1789.42 107
1789.51 103
1789.61 102
1789.71 103
1789.80 105
1789.90 106
1790.00 107
1790.09 106
1790.19 103
1790.29 100
1790.38 96
1790.48 91
1790.58 86
1790.68 82
1790.77 76
1790.87 70
1790.97 63
1791.06 55
1791.16 49
1791.26 45
1791.35 46
1791.45 51
1791.55 61
1791.65 73
1791.74 84
1791.84 88
1791.94 86
1792.03 76
1792.13 61
1792.23 44
1792.32 32
1792.42 27
1792.52 33
1792.61 49
1792.71 73
1792.81 99
1792.91 124
1793.00 143
1793.10 154
1793.20 158
1793.29 155
1793.39 150
1793.49 145
1793.58 142
1793.68 143
1793.78 148
1793.88 156
1793.97 164
1794.07 170
1794.17 174
1794.26 173
1794.36 168
1794.46 160
1794.55 151
1794.65 143
1794.75 137
1794.85 134
1794.94 134
1795.04 136
1795.14 137
1795.23 135
1795.33 129
1795.43 119
1795.53 105
1795.62 89
1795.72 74
1795.82 62
1795.91 57
1796.01 61
1796.11 73
1796.20 94
1796.30 120
1796.40 148
1796.50 175
1796.59 196
1796.69 208
1796.79 210
1796.88 201
1796.98 184
1797.08 162
1797.18 139
1797.27 120
1797.37 106
1797.47 99
1797.56 99
1797.66 105
1797.76 113
1797.86 121
1797.95 128
1798.05 131
1798.15 130
1798.24 126
1798.34 119
1798.44 110
1798.53 101
1798.63 92
1798.73 85
1798.83 79
1798.92 75
1799.02 72
1799.12 71
1799.21 72
1799.31 73
1799.41 75
1799.51 77
1799.60 77
1799.70 74
1799.80 69
1799.90 60
1799.99 48
1800.09 36
1800.19 26
1800.28 18
1800.38 15
1800.48 17
1800.58 25
1800.67 38
1800.77 56
1800.87 77
1800.96 102
1801.06 127
1801.16 150
1801.26 168
1801.35 179
1801.45 183
1801.55 178
1801.64 167
1801.74 153
1801.84 136
1801.94 122
1802.03 109
1802.13 100
1802.23 94
1802.33 89
1802.42 86
1802.52 83
1802.62 80
1802.71 78
1802.81 75
1802.91 72
1803.01 66
1803.10 58
1803.20 48
1803.30 37
1803.39 24
1803.49 11
1803.59 0
1803.69 0
1803.78 0
1803.88 0
1803.98 0
1804.08 0
1804.17 0
1804.27 0
1804.37 0
1804.47 9
1804.56 23
1804.66 37
1804.76 51
1804.85 64
1804.95 75
1805.05 84
1805.15 92
1805.24 99
1805.34 104
1805.44 107
1805.54 107
1805.63 102
1805.73 93
1805.83 81
1805.92 64
1806.02 46
1806.12 28
1806.22 13
1806.31 3
1806.41 0
1806.51 0
1806.61 1
1806.70 7
1806.80 13
1806.90 18
1807.00 18
1807.09 16
1807.19 10
1807.29 3
1807.39 0
1807.48 0
1807.58 0
1807.68 0
1807.77 0
1807.87 0
1807.97 0
1808.07 0
1808.16 6
1808.26 17
1808.36 31
1808.46 46
1808.55 62
1808.65 80
1808.75 99
1808.85 117
1808.94 132
1809.04 144
1809.14 150
1809.24 150
1809.33 146
1809.43 137
1809.53 127
1809.63 117
1809.72 111
1809.82 108
1809.92 109
1810.02 112
1810.11 117
1810.21 123
1810.31 127
1810.40 129
1810.50 129
1810.60 128
1810.70 126
1810.79 123
1810.89 121
1810.99 120
1811.09 120
1811.18 121
1811.28 124
1811.38 126
1811.48 127
1811.57 126
1811.67 122
1811.77 116
1811.87 107
1811.96 96
1812.06 86
1812.16 77
1812.26 72
1812.35 70
1812.45 73
1812.55 81
1812.65 93
1812.74 110
1812.84 128
1812.94 146
1813.04 164
1813.13 179
1813.23 191
1813.33 198
1813.43 200
1813.52 195
1813.62 184
1813.72 167
1813.82 143
1813.91 116
1814.01 89
1814.11 65
1814.21 46
1814.31 36
1814.40 35
1814.50 41
1814.60 52
1814.70 66
1814.79 78
1814.89 87
1814.99 90
1815.09 87
1815.18 79
1815.28 67
1815.38 53
1815.48 41
1815.57 30
1815.67 24
1815.77 21
1815.87 23
1815.96 29
1816.06 36
1816.16 45
1816.26 53
1816.35 58
1816.45 61
1816.55 62
1816.65 59
1816.75 57
1816.84 55
1816.94 57
1817.04 64
1817.14 76
1817.23 93
1817.33 111
1817.43 130
1817.53 145
1817.62 156
1817.72 162
1817.82 163
1817.92 159
1818.01 151
1818.11 139
1818.21 125
1818.31 107
1818.41 88
1818.50 67
1818.60 45
1818.70 23
1818.80 3
1818.89 0
1818.99 0
1819.09 0
1819.19 0
1819.28 0
1819.38 0
1819.48 0
1819.58 0
1819.67 14
1819.77 26
1819.87 35
1819.97 41
1820.07 45
1820.16 47
1820.26 48
1820.36 49
1820.46 50
1820.55 52
1820.65 53
1820.75 55
1820.85 57
1820.95 59
1821.04 62
1821.14 67
1821.24 75
1821.34 87
1821.43 103
1821.53 122
1821.63 142
1821.73 161
1821.83 176
1821.92 184
1822.02 181
1822.12 169
1822.22 146
1822.31 117
1822.41 82
1822.51 48
1822.61 17
1822.71 0
1822.80 0
1822.90 0
1823.00 0
1823.10 0
1823.19 0
1823.29 0
1823.39 4
1823.49 16
1823.59 26
1823.68 34
1823.78 42
1823.88 50
1823.98 61
1824.07 76
1824.17 96
1824.27 118
1824.37 142
1824.47 164
1824.56 182
1824.66 194
1824.76 200
1824.86 202
1824.95 201
1825.05 199
1825.15 195
1825.25 190
1825.35 181
1825.44 169
1825.54 151
1825.64 131
1825.74 110
1825.84 89
1825.93 71
1826.03 57
1826.13 47
1826.23 39
1826.32 33
1826.42 27
1826.52 21
1826.62 16
1826.72 13
1826.81 12
1826.91 12
1827.01 14
1827.11 16
1827.21 18
1827.30 21
1827.40 24
1827.50 28
1827.60 33
1827.70 38
1827.79 43
1827.89 46
1827.99 46
1828.09 43
1828.19 36
1828.28 29
1828.38 22
1828.48 16
1828.58 14
1828.67 15
1828.77 20
1828.87 28
1828.97 39
1829.07 50
1829.16 62
1829.26 75
1829.36 85
1829.46 94
1829.56 100
1829.65 104
1829.75 106
1829.85 107
1829.95 107
1830.05 108
1830.14 109
1830.24 111
1830.34 113
1830.44 116
1830.54 118
1830.63 120
1830.73 121
1830.83 119
1830.93 115
1831.03 107
1831.12 96
1831.22 82
1831.32 66
1831.42 51
1831.52 39
1831.61 31
1831.71 28
1831.81 30
1831.91 34
1832.01 39
1832.10 43
1832.20 44
1832.30 42
1832.40 36
1832.50 29
1832.59 20
1832.69 12
1832.79 5
1832.89 0
1832.99 0
1833.09 0
1833.18 0
1833.28 7
1833.38 20
1833.48 37
1833.58 58
1833.67 80
1833.77 101
1833.87 122
1833.97 141
1834.07 158
1834.16 175
1834.26 191
1834.36 205
1834.46 214
1834.56 217
1834.65 212
1834.75 200
1834.85 181
1834.95 160
1835.05 138
1835.15 119
1835.24 104
1835.34 92
1835.44 80
1835.54 68
1835.64 54
1835.73 37
1835.83 20
1835.93 5
1836.03 0
1836.13 0
1836.22 0
1836.32 9
1836.42 29
1836.52 52
1836.62 75
1836.72 95
1836.81 109
1836.91 116
1837.01 115
1837.11 108
1837.21 95
1837.30 80
1837.40 65
1837.50 50
1837.60 38
1837.70 27
1837.80 18
1837.89 10
1837.99 3
1838.09 0
1838.19 0
1838.29 0
1838.38 0
1838.48 0
1838.58 0
1838.68 0
1838.78 1
1838.88 2
1838.97 2
1839.07 3
1839.17 4
1839.27 7
1839.37 9
1839.46 12
1839.56 14
1839.66 15
1839.76 16
1839.86 18
1839.96 22
1840.05 27
1840.15 36
1840.25 48
1840.35 60
1840.45 73
1840.55 83
1840.64 92
1840.74 98
1840.84 101
1840.94 102
1841.04 102
1841.14 103
1841.23 104
1841.33 108
1841.43 114
1841.53 123
1841.63 135
1841.72 148
1841.82 163
1841.92 177
1842.02 190
1842.12 202
1842.22 214
1842.31 226
1842.41 238
1842.51 252
1842.61 265
1842.71 277
1842.81 285
1842.90 288
1843.00 286
1843.10 280
1843.20 271
1843.30 263
1843.40 257
1843.49 253
1843.59 254
1843.69 257
1843.79 262
1843.89 267
1843.99 272
1844.08 277
1844.18 282
1844.28 286
1844.38 291
1844.48 295
1844.58 299
1844.67 302
1844.77 304
1844.87 305
1844.97 303
1845.07 300
1845.17 295
1845.27 288
1845.36 280
1845.46 271
1845.56 263
1845.66 256
1845.76 252
1845.86 251
1845.95 254
1846.05 261
1846.15 271
1846.25 283
1846.35 298
1846.45 313
1846.54 328
1846.64 340
1846.74 349
1846.84 353
1846.94 351
1847.04 343
1847.14 331
1847.23 317
1847.33 303
1847.43 291
1847.53 283
1847.63 279
1847.73 277
1847.82 278
1847.92 278
1848.02 279
1848.12 278
1848.22 277
1848.32 275
1848.42 273
1848.51 269
1848.61 264
1848.71 256
1848.81 246
1848.91 234
1849.01 220
1849.10 207
1849.20 194
1849.30 183
1849.40 174
1849.50 167
1849.60 159
1849.70 152
1849.79 144
1849.89 136
1849.99 126
1850.09 116
1850.19 106
1850.29 96
1850.39 85
1850.48 75
1850.58 67
1850.68 60
1850.78 56
1850.88 55
1850.98 57
1851.07 62
1851.17 69
1851.27 78
1851.37 87
1851.47 95
1851.57 101
1851.67 104
1851.76 104
1851.86 100
1851.96 93
1852.06 84
1852.16 75
1852.26 66
1852.36 59
1852.45 54
1852.55 51
1852.65 47
1852.75 43
1852.85 38
1852.95 32
1853.05 26
1853.14 20
1853.24 15
1853.34 11
1853.44 7
1853.54 3
1853.64 0
1853.74 0
1853.84 0
1853.93 0
1854.03 0
1854.13 0
1854.23 0
1854.33 0
1854.43 9
1854.53 19
1854.62 30
1854.72 42
1854.82 54
1854.92 67
1855.02 80
1855.12 92
1855.22 101
1855.31 105
1855.41 104
1855.51 97
1855.61 86
1855.71 72
1855.81 59
1855.91 47
1856.01 39
1856.10 33
1856.20 31
1856.30 33
1856.40 38
1856.50 45
1856.60 54
1856.70 63
1856.79 71
1856.89 76
1856.99 76
1857.09 70
1857.19 60
1857.29 47
1857.39 34
1857.49 25
1857.58 22
1857.68 28
1857.78 42
1857.88 62
1857.98 84
1858.08 106
1858.18 124
1858.28 137
1858.37 144
1858.47 146
1858.57 145
1858.67 144
1858.77 143
1858.87 143
1858.97 144
1859.07 146
1859.16 147
1859.26 149
1859.36 150
1859.46 152
1859.56 156
1859.66 162
1859.76 169
1859.86 177
1859.95 182
1860.05 183
1860.15 179
1860.25 170
1860.35 157
1860.45 141
1860.55 127
1860.65 116
1860.74 109
1860.84 107
1860.94 109
1861.04 112
1861.14 115
1861.24 116
1861.34 112
1861.44 104
1861.54 91
1861.63 76
1861.73 60
1861.83 44
1861.93 32
1862.03 23
1862.13 17
1862.23 14
1862.33 13
1862.42 11
1862.52 10
1862.62 7
1862.72 6
1862.82 7
1862.92 11
1863.02 19
1863.12 28
1863.22 37
1863.31 44
1863.41 49
1863.51 50
1863.61 47
1863.71 42
1863.81 37
1863.91 33
1864.01 29
1864.11 26
1864.20 24
1864.30 23
1864.40 24
1864.50 26
1864.60 28
1864.70 30
1864.80 31
1864.90 32
1865.00 33
1865.09 36
1865.19 43
1865.29 53
1865.39 68
1865.49 87
1865.59 107
1865.69 125
1865.79 138
1865.89 144
1865.99 145
1866.08 139
1866.18 130
1866.28 118
1866.38 106
1866.48 94
1866.58 84
1866.68 73
1866.78 63
1866.88 53
1866.97 43
1867.07 33
1867.17 23
1867.27 13
1867.37 4
1867.47 0
1867.57 0
1867.67 0
1867.77 0
1867.87 0
1867.96 0
1868.06 1
1868.16 14
1868.26 29
1868.36 44
1868.46 59
1868.56 71
1868.66 79
1868.76 83
1868.86 81
1868.95 75
1869.05 66
1869.15 58
1869.25 52
1869.35 49
1869.45 50
1869.55 53
1869.65 57
1869.75 60
1869.85 61
1869.94 61
1870.04 60
1870.14 59
1870.24 60
1870.34 64
1870.44 70
1870.54 76
1870.64 81
1870.74 83
1870.84 81
1870.94 74
1871.03 63
1871.13 48
1871.23 33
1871.33 20
1871.43 12
1871.53 9
1871.63 13
1871.73 22
1871.83 36
1871.93 51
1872.03 64
1872.12 73
1872.22 77
1872.32 77
1872.42 73
1872.52 68
1872.62 63
1872.72 59
1872.82 57
1872.92 56
1873.02 57
1873.12 59
1873.21 64
1873.31 71
1873.41 80
1873.51 90
1873.61 100
1873.71 108
1873.81 113
1873.91 114
1874.01 112
1874.11 108
1874.21 104
1874.31 100
1874.40 96
1874.50 93
1874.60 89
1874.70 83
1874.80 73
1874.90 61
1875.00 47
1875.10 34
1875.20 24
1875.30 19
1875.40 19
1875.50 22
1875.59 24
1875.69 24
1875.79 18
1875.89 7
1875.99 0
1876.09 0
1876.19 0
1876.29 0
1876.39 0
1876.49 0
1876.59 1
1876.69 24
1876.79 44
1876.88 60
1876.98 71
1877.08 74
1877.18 73
1877.28 68
1877.38 61
1877.48 54
1877.58 47
1877.68 41
1877.78 37
1877.88 34
1877.98 31
1878.08 28
1878.17 24
1878.27 18
1878.37 13
1878.47 9
1878.57 7
1878.67 10
1878.77 17
1878.87 27
1878.97 38
1879.07 48
1879.17 55
1879.27 57
1879.37 55
1879.47 50
1879.56 45
1879.66 43
1879.76 45
1879.86 53
1879.96 65
1880.06 80
1880.16 93
1880.26 102
1880.36 106
1880.46 105
1880.56 101
1880.66 95
1880.76 90
1880.86 86
1880.96 84
1881.05 82
1881.15 80
1881.25 74
1881.35 65
1881.45 53
1881.55 37
1881.65 20
1881.75 2
1881.85 0
1881.95 0
1882.05 0
1882.15 0
1882.25 0
1882.35 0
1882.45 0
1882.55 0
1882.64 13
1882.74 34
1882.84 53
1882.94 69
1883.04 82
1883.14 90
1883.24 95
1883.34 97
1883.44 96
1883.54 94
1883.64 89
1883.74 82
1883.84 73
1883.94 61
1884.04 47
1884.14 33
1884.23 18
1884.33 5
1884.43 0
1884.53 0
1884.63 0
1884.73 0
1884.83 0
1884.93 0
1885.03 0
1885.13 0
1885.23 3
1885.33 22
1885.43 43
1885.53 66
1885.63 87
1885.73 104
1885.83 115
1885.93 119
1886.03 117
1886.12 110
1886.22 99
1886.32 88
1886.42 77
1886.52 69
1886.62 64
1886.72 59
1886.82 54
1886.92 47
1887.02 38
1887.12 26
1887.22 14
1887.32 2
1887.42 0
1887.52 0
1887.62 0
1887.72 2
1887.82 16
1887.92 33
1888.02 49
1888.11 62
1888.21 70
1888.31 72
1888.41 72
1888.51 69
1888.61 69
1888.71 71
1888.81 76
1888.91 84
1889.01 94
1889.11 103
1889.21 111
1889.31 117
1889.41 120
1889.51 121
1889.61 121
1889.71 119
1889.81 116
1889.91 113
1890.01 111
1890.11 110
1890.21 112
1890.30 115
1890.40 120
1890.50 127
1890.60 134
1890.70 140
1890.80 145
1890.90 150
1891.00 155
1891.10 157
1891.20 156
1891.30 152
1891.40 143
1891.50 129
1891.60 110
1891.70 89
1891.80 67
1891.90 48
1892.00 35
1892.10 28
1892.20 30
1892.30 37
1892.40 49
1892.50 61
1892.60 72
1892.70 79
1892.80 83
1892.89 83
1892.99 80
1893.09 74
1893.19 68
1893.29 61
1893.39 54
1893.49 49
1893.59 48
1893.69 50
1893.79 57
1893.89 69
1893.99 85
1894.09 104
1894.19 125
1894.29 145
1894.39 163
1894.49 179
1894.59 192
1894.69 199
1894.79 200
1894.89 194
1894.99 181
1895.09 160
1895.19 133
1895.29 103
1895.39 71
1895.49 42
1895.59 18
1895.69 3
1895.79 0
1895.89 0
1895.99 11
1896.09 29
1896.18 49
1896.28 71
1896.38 92
1896.48 109
1896.58 122
1896.68 129
1896.78 132
1896.88 130
1896.98 124
1897.08 118
1897.18 112
1897.28 108
1897.38 108
1897.48 113
1897.58 122
1897.68 134
1897.78 148
1897.88 160
1897.98 169
1898.08 172
1898.18 170
1898.28 162
1898.38 148
1898.48 133
1898.58 118
1898.68 105
1898.78 98
1898.88 95
1898.98 98
1899.08 105
1899.18 113
1899.28 122
1899.38 129
1899.48 133
1899.58 133
1899.68 131
1899.78 127
1899.88 123
1899.98 120
1900.08 120
1900.18 122
1900.28 127
1900.38 134
1900.48 140
1900.58 146
1900.68 149
1900.78 151
1900.88 152
1900.98 152
1901.08 153
1901.18 155
1901.28 159
1901.38 164
1901.47 167
1901.57 169
1901.67 167
1901.77 162
1901.87 154
1901.97 144
1902.07 132
1902.17 120
1902.27 109
1902.37 98
1902.47 88
1902.57 79
1902.67 72
1902.77 66
1902.87 63
1902.97 63
1903.07 66
1903.17 72
1903.27 81
1903.37 91
1903.47 102
1903.57 112
1903.67 122
1903.77 128
1903.87 131
1903.97 130
1904.07 124
1904.17 114
1904.27 100
1904.37 83
1904.47 66
1904.57 50
1904.67 36
1904.77 24
1904.87 16
1904.97 9
1905.07 5
1905.17 1
1905.27 0
1905.37 0
1905.47 0
1905.57 0
1905.67 0
1905.77 0
1905.87 0
1905.97 0
1906.07 0
1906.17 1
1906.27 5
1906.37 10
1906.47 15
1906.57 23
1906.67 33
1906.77 44
1906.87 58
1906.97 70
1907.07 80
1907.17 86
1907.27 87
1907.37 83
1907.47 76
1907.57 66
1907.67 55
1907.77 45
1907.87 37
1907.97 32
1908.07 30
1908.17 31
1908.27 35
1908.37 42
1908.47 51
1908.57 62
1908.67 76
1908.77 91
1908.87 107
1908.97 124
1909.07 140
1909.17 153
1909.27 163
1909.37 167
1909.47 167
1909.57 161
1909.67 151
1909.77 139
1909.87 128
1909.97 119
1910.07 113
1910.17 112
1910.27 115
1910.37 119
1910.47 123
1910.57 124
1910.68 123
1910.78 117
1910.88 109
1910.98 98
1911.08 87
1911.18 78
1911.28 73
1911.38 74
1911.48 82
1911.58 96
1911.68 116
1911.78 141
1911.88 167
1911.98 191
1912.08 212
1912.18 226
1912.28 233
1912.38 234
1912.48 228
1912.58 217
1912.68 203
1912.78 188
1912.88 174
1912.98 163
1913.08 157
1913.18 158
1913.28 166
1913.38 182
1913.48 202
1913.58 225
1913.68 248
1913.78 268
1913.88 284
1913.98 293
1914.08 295
1914.18 291
1914.28 280
1914.38 263
1914.48 241
1914.58 214
1914.68 185
1914.78 155
1914.88 127
1914.98 102
1915.08 82
1915.18 67
1915.28 58
1915.38 54
1915.48 55
1915.58 59
1915.68 67
1915.78 77
1915.88 88
1915.99 99
1916.09 110
1916.19 120
1916.29 129
1916.39 137
1916.49 144
1916.59 149
1916.69 151
1916.79 148
1916.89 140
1916.99 126
1917.09 107
1917.19 84
1917.29 63
1917.39 45
1917.49 33
1917.59 30
1917.69 35
1917.79 45
1917.89 60
1917.99 76
1918.09 92
1918.19 105
1918.29 117
1918.39 127
1918.49 136
1918.59 145
1918.69 151
1918.79 156
1918.89 158
1918.99 159
1919.09 159
1919.19 163
1919.30 170
1919.40 183
1919.50 201
1919.60 221
1919.70 241
1919.80 258
1919.90 268
1920.00 270
1920.10 266
1920.20 257
1920.30 244
1920.40 230
1920.50 215
1920.60 200
1920.70 187
1920.80 174
1920.90 163
1921.00 153
1921.10 145
1921.20 138
1921.30 131
1921.40 123
1921.50 113
1921.60 102
1921.70 89
1921.80 77
1921.91 68
1922.01 62
1922.11 62
1922.21 68
1922.31 78
1922.41 91
1922.51 104
1922.61 116
1922.71 123
1922.81 126
1922.91 124
1923.01 119
1923.11 110
1923.21 100
1923.31 92
1923.41 87
1923.51 87
1923.61 93
1923.71 104
1923.81 119
1923.91 136
1924.01 152
1924.11 162
1924.22 166
1924.32 162
1924.42 151
1924.52 135
1924.62 116
1924.72 99
1924.82 86
1924.92 80
1925.02 80
1925.12 89
1925.22 103
1925.32 122
1925.42 145
1925.52 168
1925.62 191
1925.72 211
1925.82 226
1925.92 234
1926.02 235
1926.13 229
1926.23 219
1926.33 206
1926.43 192
1926.53 181
1926.63 174
1926.73 171
1926.83 169
1926.93 170
1927.03 172
1927.13 174
1927.23 178
1927.33 184
1927.43 193
1927.53 205
1927.63 221
1927.73 239
1927.83 258
1927.93 276
1928.04 292
1928.14 304
1928.24 312
1928.34 316
1928.44 316
1928.54 313
1928.64 309
1928.74 305
1928.84 301
1928.94 301
1929.04 303
1929.14 309
1929.24 318
1929.34 329
1929.44 341
1929.54 351
1929.65 359
1929.75 364
1929.85 365
1929.95 361
1930.05 354
1930.15 345
1930.25 335
1930.35 324
1930.45 315
1930.55 308
1930.65 304
1930.75 303
1930.85 305
1930.95 308
1931.05 310
1931.15 310
1931.26 306
1931.36 297
1931.46 281
1931.56 260
1931.66 236
1931.76 209
1931.86 184
1931.96 160
1932.06 141
1932.16 127
1932.26 118
1932.36 113
1932.46 112
1932.56 114
1932.66 117
1932.77 121
1932.87 126
1932.97 133
1933.07 142
1933.17 154
1933.27 169
1933.37 185
1933.47 202
1933.57 218
1933.67 231
1933.77 239
1933.87 241
1933.97 236
1934.07 224
1934.18 206
1934.28 183
1934.38 161
1934.48 140
1934.58 123
1934.68 113
1934.78 111
1934.88 113
1934.98 120
1935.08 128
1935.18 135
1935.28 141
1935.38 146
1935.49 151
1935.59 156
1935.69 162
1935.79 170
1935.89 179
1935.99 189
1936.09 199
1936.19 208
1936.29 214
1936.39 218
1936.49 219
1936.59 216
1936.69 210
1936.80 201
1936.90 192
1937.00 183
1937.10 176
1937.20 171
1937.30 171
1937.40 174
1937.50 181
1937.60 190
1937.70 200
1937.80 210
1937.90 218
1938.01 225
1938.11 228
1938.21 229
1938.31 225
1938.41 219
1938.51 209
1938.61 197
1938.71 183
1938.81 170
1938.91 160
1939.01 154
1939.11 153
1939.22 158
1939.32 166
1939.42 175
1939.52 182
1939.62 184
1939.72 181
1939.82 173
1939.92 163
1940.02 154
1940.12 147
1940.22 144
1940.33 145
1940.43 149
1940.53 154
1940.63 157
1940.73 157
1940.83 153
1940.93 146
1941.03 136
1941.13 125
1941.23 114
1941.33 105
1941.44 99
1941.54 97
1941.64 97
1941.74 102
1941.84 108
1941.94 118
1942.04 129
1942.14 140
1942.24 150
1942.34 157
1942.44 160
1942.55 158
1942.65 150
1942.75 137
1942.85 123
1942.95 109
1943.05 99
1943.15 95
1943.25 97
1943.35 105
1943.45 116
1943.56 127
1943.66 136
1943.76 143
1943.86 150
1943.96 157
1944.06 169
1944.16 186
1944.26 209
1944.36 236
1944.46 264
1944.57 290
1944.67 312
1944.77 327
1944.87 333
1944.97 330
1945.07 320
1945.17 303
1945.27 284
1945.37 265
1945.47 249
1945.58 240
1945.68 237
1945.78 240
1945.88 245
1945.98 248
1946.08 247
1946.18 238
1946.28 221
1946.38 198
1946.49 171
1946.59 145
1946.69 121
1946.79 101
1946.89 84
1946.99 70
1947.09 57
1947.19 43
1947.29 30
1947.39 16
1947.50 5
1947.60 0
1947.70 0
1947.80 0
1947.90 0
1948.00 0
1948.10 0
1948.20 0
1948.30 0
1948.41 1
1948.51 4
1948.61 7
1948.71 9
1948.81 12
1948.91 17
1949.01 23
1949.11 32
1949.21 46
1949.32 64
1949.42 87
1949.52 110
1949.62 133
1949.72 154
1949.82 169
1949.92 179
1950.02 186
1950.12 188
1950.23 188
1950.33 186
1950.43 180
1950.53 171
1950.63 159
1950.73 143
1950.83 125
1950.93 107
1951.04 92
1951.14 79
1951.24 71
1951.34 65
1951.44 60
1951.54 56
1951.64 51
1951.74 46
1951.84 41
1951.95 38
1952.05 39
1952.15 42
1952.25 47
1952.35 56
1952.45 65
1952.55 75
1952.65 85
1952.76 94
1952.86 100
1952.96 104
1953.06 105
1953.16 102
1953.26 95
1953.36 85
1953.46 74
1953.57 63
1953.67 52
1953.77 42
1953.87 33
1953.97 25
1954.07 16
1954.17 7
1954.27 0
1954.38 0
1954.48 0
1954.58 0
1954.68 0
1954.78 0
1954.88 0
1954.98 0
1955.08 3
1955.19 18
1955.29 33
1955.39 49
1955.49 62
1955.59 72
1955.69 77
1955.79 74
1955.89 65
1956.00 51
1956.10 34
1956.20 17
1956.30 2
1956.40 0
1956.50 0
1956.60 0
1956.71 0
1956.81 0
1956.91 0
1957.01 0
1957.11 0
1957.21 0
1957.31 6
1957.41 24
1957.52 47
1957.62 71
1957.72 93
1957.82 110
1957.92 121
1958.02 125
1958.12 125
1958.23 123
1958.33 122
1958.43 122
1958.53 126
1958.63 133
1958.73 142
1958.83 151
1958.93 158
1959.04 163
1959.14 166
1959.24 168
1959.34 168
1959.44 169
1959.54 171
1959.64 174
1959.75 177
1959.85 180
1959.95 180
1960.05 178
1960.15 174
1960.25 170
1960.35 165
1960.46 162
1960.56 161
1960.66 161
1960.76 164
1960.86 167
1960.96 170
1961.06 171
1961.17 171
1961.27 169
1961.37 168
1961.47 169
1961.57 172
1961.67 178
1961.77 187
1961.88 198
1961.98 208
1962.08 215
1962.18 216
1962.28 211
1962.38 198
1962.48 180
1962.59 157
1962.69 133
1962.79 109
1962.89 87
1962.99 68
1963.09 51
1963.20 37
1963.30 25
1963.40 15
1963.50 8
1963.60 5
1963.70 6
1963.80 12
1963.91 21
1964.01 34
1964.11 48
1964.21 64
1964.31 81
1964.41 100
1964.51 120
1964.62 142
1964.72 163
1964.82 183
1964.92 201
1965.02 213
1965.12 218
1965.23 217
1965.33 211
1965.43 202
1965.53 192
1965.63 184
1965.73 177
1965.83 174
1965.94 172
1966.04 171
1966.14 168
1966.24 161
1966.34 151
1966.44 137
1966.55 119
1966.65 99
1966.75 78
1966.85 59
1966.95 43
1967.05 30
1967.16 22
1967.26 18
1967.36 17
1967.46 18
1967.56 20
1967.66 20
1967.77 18
1967.87 15
1967.97 10
1968.07 7
1968.17 8
1968.27 14
1968.37 25
1968.48 41
1968.58 59
1968.68 78
1968.78 95
1968.88 108
1968.98 119
1969.09 126
1969.19 132
1969.29 137
1969.39 140
1969.49 141
1969.59 138
1969.70 131
1969.80 120
1969.90 104
1970.00 87
1970.10 69
1970.20 54
1970.31 41
1970.41 32
1970.51 25
1970.61 19
1970.71 12
1970.81 3
1970.92 0
1971.02 0
1971.12 0
1971.22 0
1971.32 0
1971.42 0
1971.53 0
1971.63 0
1971.73 13
1971.83 27
1971.93 40
1972.03 53
1972.14 64
1972.24 74
1972.34 83
1972.44 89
1972.54 94
1972.65 97
1972.75 97
1972.85 95
1972.95 89
1973.05 82
1973.15 73
1973.26 63
1973.36 54
1973.46 46
1973.56 41
1973.66 37
1973.76 35
1973.87 33
1973.97 30
1974.07 26
1974.17 21
1974.27 14
1974.38 7
1974.48 2
1974.58 1
1974.68 4
1974.78 12
1974.88 26
1974.99 44
1975.09 62
1975.19 78
1975.29 90
1975.39 95
1975.49 95
1975.60 89
1975.70 81
1975.80 74
1975.90 70
1976.00 70
1976.11 74
1976.21 79
1976.31 84
1976.41 86
1976.51 86
1976.62 83
1976.72 78
1976.82 71
1976.92 65
1977.02 58
1977.12 52
1977.23 44
1977.33 33
1977.43 19
1977.53 3
1977.63 0
1977.74 0
1977.84 0
1977.94 0
1978.04 0
1978.14 0
1978.24 0
1978.35 6
1978.45 34
1978.55 60
1978.65 80
1978.75 92
1978.86 94
1978.96 88
1979.06 76
1979.16 61
1979.26 47
1979.37 36
1979.47 31
1979.57 31
1979.67 37
1979.77 44
1979.88 51
1979.98 57
1980.08 61
1980.18 63
1980.28 64
1980.38 65
1980.49 67
1980.59 70
1980.69 72
1980.79 73
1980.89 71
1981.00 67
1981.10 62
1981.20 57
1981.30 55
1981.40 55
1981.51 60
1981.61 68
1981.71 79
1981.81 90
1981.91 99
1982.02 105
1982.12 106
1982.22 103
1982.32 95
1982.42 85
1982.53 74
1982.63 67
1982.73 65
1982.83 68
1982.93 77
1983.04 88
1983.14 98
1983.24 103
1983.34 101
1983.44 89
1983.55 70
1983.65 46
1983.75 21
1983.85 0
1983.95 0
1984.06 0
1984.16 0
1984.26 0
1984.36 3
1984.46 19
1984.57 36
1984.67 54
1984.77 72
1984.87 90
1984.97 108
1985.08 125
1985.18 140
1985.28 151
1985.38 157
1985.48 159
1985.59 157
1985.69 153
1985.79 148
1985.89 144
1986.00 141
1986.10 138
1986.20 134
1986.30 129
1986.40 122
1986.51 113
1986.61 104
1986.71 97
1986.81 93
1986.91 93
1987.02 97
1987.12 102
1987.22 109
1987.32 114
1987.42 116
1987.53 115
1987.63 112
1987.73 108
1987.83 106
1987.94 106
1988.04 108
1988.14 113
1988.24 118
1988.34 123
1988.45 126
1988.55 125
1988.65 123
1988.75 119
1988.85 113
1988.96 104
1989.06 92
1989.16 76
1989.26 56
1989.37 33
1989.47 8
1989.57 0
1989.67 0
1989.77 0
1989.88 0
1989.98 0
1990.08 0
1990.18 0
1990.28 8
1990.39 19
1990.49 26
1990.59 29
1990.69 31
1990.80 31
1990.90 33
1991.00 35
1991.10 40
1991.20 48
1991.31 56
1991.41 66
1991.51 75
1991.61 84
1991.72 91
1991.82 96
1991.92 99
1992.02 102
1992.12 103
1992.23 105
1992.33 109
1992.43 114
1992.53 121
1992.64 131
1992.74 142
1992.84 154
1992.94 163
1993.05 170
1993.15 172
1993.25 170
1993.35 166
1993.45 159
1993.56 153
1993.66 146
1993.76 141
1993.86 137
1993.97 132
1994.07 127
1994.17 121
1994.27 114
1994.37 106
1994.48 96
1994.58 86
1994.68 73
1994.78 60
1994.89 47
1994.99 34
1995.09 23
1995.19 15
1995.30 11
1995.40 12
1995.50 17
1995.60 25
1995.70 35
1995.81 46
1995.91 56
1996.01 64
1996.11 70
1996.22 74
1996.32 77
1996.42 80
1996.52 82
1996.63 85
1996.73 89
1996.83 93
1996.93 98
1997.04 103
1997.14 108
1997.24 113
1997.34 118
1997.44 122
1997.55 123
1997.65 121
1997.75 113
1997.85 101
1997.96 84
1998.06 65
1998.16 45
1998.26 28
1998.37 14
1998.47 5
1998.57 2
1998.67 6
1998.78 17
1998.88 33
1998.98 53
1999.08 75
1999.19 98
1999.29 119
1999.39 136
1999.49 149
1999.60 157
1999.70 162
1999.80 163
1999.90 160
2000.00 156
2000.11 149
2000.21 141
2000.31 130
2000.41 119
2000.52 106
2000.62 93
2000.72 79
2000.82 66
2000.93 55
2001.03 46
2001.13 39
2001.23 34
2001.34 30
2001.44 26
2001.54 22
2001.64 18
2001.75 13
2001.85 10
2001.95 8
2002.05 9
2002.16 10
2002.26 12
2002.36 12
2002.46 10
2002.57 7
2002.67 3
2002.77 0
2002.87 0
2002.98 0
2003.08 0
2003.18 0
2003.28 0
2003.39 0
2003.49 0
2003.59 0
2003.69 0
2003.80 11
2003.90 33
2004.00 58
2004.10 83
2004.21 103
2004.31 112
2004.41 111
2004.51 99
2004.62 81
2004.72 62
2004.82 46
2004.93 38
2005.03 39
2005.13 47
2005.23 60
2005.34 73
2005.44 81
2005.54 84
2005.64 81
2005.75 73
2005.85 65
2005.95 59
2006.05 59
2006.16 65
2006.26 77
2006.36 92
2006.46 108
2006.57 121
2006.67 129
2006.77 131
2006.87 129
2006.98 123
2007.08 115
2007.18 108
2007.28 103
2007.39 101
2007.49 101
2007.59 102
2007.70 105
2007.80 108
2007.90 113
2008.00 118
2008.11 125
2008.21 135
2008.31 146
2008.41 158
2008.52 171
2008.62 183
2008.72 194
2008.82 203
2008.93 211
2009.03 216
2009.13 218
2009.24 218
2009.34 214
2009.44 205
2009.54 194
2009.65 180
2009.75 165
2009.85 151
2009.95 138
2010.06 126
2010.16 119
2010.26 114
2010.36 114
2010.47 117
2010.57 122
2010.67 129
2010.78 136
2010.88 140
2010.98 140
2011.08 136
2011.19 128
2011.29 118
2011.39 107
2011.49 97
2011.60 87
2011.70 80
2011.80 74
2011.91 70
2012.01 68
2012.11 68
2012.21 69
2012.32 74
2012.42 83
2012.52 95
2012.62 111
2012.73 131
2012.83 154
2012.93 179
2013.04 206
2013.14 232
2013.24 255
2013.34 273
2013.45 285
2013.55 290
2013.65 288
2013.76 281
2013.86 270
2013.96 258
2014.06 248
2014.17 242
2014.27 240
2014.37 242
2014.48 247
2014.58 254
2014.68 261
2014.78 269
2014.89 278
2014.99 288
2015.09 301
2015.19 316
2015.30 335
2015.40 355
2015.50 375
2015.61 392
2015.71 402
2015.81 406
2015.91 400
2016.02 387
2016.12 368
2016.22 343
2016.33 316
2016.43 288
2016.53 261
2016.63 236
2016.74 214
2016.84 196
2016.94 182
2017.05 172
2017.15 164
2017.25 157
2017.35 152
2017.46 147
2017.56 145
2017.66 146
2017.77 153
2017.87 166
2017.97 185
2018.08 207
2018.18 228
2018.28 247
2018.38 260
2018.49 265
2018.59 264
2018.69 257
2018.80 244
2018.90 230
2019.00 215
2019.10 201
2019.21 191
2019.31 186
2019.41 185
2019.52 187
2019.62 191
2019.72 193
2019.82 192
2019.93 187
2020.03 176
2020.13 161
2020.24 145
2020.34 129
2020.44 116
2020.55 106
2020.65 98
2020.75 93
2020.85 87
2020.96 80
2021.06 70
2021.16 57
2021.27 43
2021.37 29
2021.47 15
2021.58 2
2021.68 0
2021.78 0
2021.88 0
2021.99 0
2022.09 0
2022.19 0
2022.30 4
2022.40 20
2022.50 37
2022.61 57
2022.71 76
2022.81 94
2022.91 109
2023.02 117
2023.12 116
2023.22 105
2023.33 84
2023.43 56
2023.53 22
2023.64 0
2023.74 0
2023.84 0
2023.94 0
2024.05 0
2024.15 0
2024.25 0
2024.36 0
2024.46 20
2024.56 40
2024.67 55
2024.77 64
2024.87 69
2024.98 70
2025.08 68
2025.18 63
2025.28 57
2025.39 51
2025.49 44
2025.59 38
2025.70 31
2025.80 24
2025.90 15
2026.01 4
2026.11 0
2026.21 0
2026.32 0
2026.42 0
2026.52 0
2026.63 6
2026.73 20
2026.83 34
2026.93 45
2027.04 51
2027.14 56
2027.24 59
2027.35 63
2027.45 70
2027.55 79
2027.66 90
2027.76 99
2027.86 105
2027.97 108
2028.07 106
2028.17 102
2028.28 96
2028.38 93
2028.48 91
2028.58 90
2028.69 90
2028.79 90
2028.89 87
2029.00 82
2029.10 74
2029.20 65
2029.31 56
2029.41 48
2029.51 40
2029.62 34
2029.72 29
2029.82 25
2029.93 22
2030.03 20
2030.13 20
2030.24 20
2030.34 21
2030.44 23
2030.55 26
2030.65 29
2030.75 32
2030.86 35
2030.96 37
2031.06 37
2031.16 37
2031.27 36
2031.37 37
2031.47 41
2031.58 47
2031.68 56
2031.78 67
2031.89 78
2031.99 88
2032.09 94
2032.20 96
2032.30 95
2032.40 90
2032.51 83
2032.61 73
2032.71 63
2032.82 53
2032.92 47
2033.02 45
2033.13 49
2033.23 59
2033.33 76
2033.44 96
2033.54 118
2033.64 140
2033.75 160
2033.85 178
2033.95 192
2034.06 204
2034.16 213
2034.26 218
2034.37 218
2034.47 212
2034.57 201
2034.68 187
2034.78 169
2034.88 152
2034.99 138
2035.09 129
2035.19 124
2035.30 124
2035.40 128
2035.50 135
2035.61 144
2035.71 154
2035.81 164
2035.92 173
2036.02 181
2036.12 188
2036.23 191
2036.33 190
2036.43 186
2036.54 178
2036.64 166
2036.74 152
2036.85 136
2036.95 119
2037.05 101
2037.16 85
2037.26 71
2037.36 61
2037.47 54
2037.57 51
2037.67 49
2037.78 47
2037.88 43
2037.98 36
2038.09 27
2038.19 15
2038.29 1
2038.40 0
2038.50 0
2038.60 0
2038.71 0
2038.81 0
2038.92 0
2039.02 0
2039.12 0
2039.23 14
2039.33 31
2039.43 49
2039.54 70
2039.64 94
2039.74 120
2039.85 150
2039.95 182
2040.05 217
2040.16 250
2040.26 279
2040.36 300
2040.47 312
2040.57 314
2040.67 306
2040.78 291
2040.88 271
2040.98 251
2041.09 233
2041.19 220
2041.29 212
2041.40 208
2041.50 207
2041.61 207
2041.71 207
2041.81 205
2041.92 202
2042.02 199
2042.12 196
2042.23 195
2042.33 193
2042.43 190
2042.54 184
2042.64 173
2042.74 158
2042.85 138
2042.95 117
2043.05 97
2043.16 80
2043.26 68
2043.37 63
2043.47 64
2043.57 69
2043.68 76
2043.78 86
2043.88 97
2043.99 110
2044.09 123
2044.19 137
2044.30 151
2044.40 161
2044.50 167
2044.61 166
2044.71 158
2044.82 143
2044.92 125
2045.02 108
2045.13 97
2045.23 94
2045.33 100
2045.44 115
2045.54 136
2045.64 159
2045.75 182
2045.85 203
2045.95 219
2046.06 230
2046.16 237
2046.27 241
2046.37 240
2046.47 237
2046.58 232
2046.68 227
2046.78 223
2046.89 222
2046.99 226
2047.09 232
2047.20 241
2047.30 249
2047.41 256
2047.51 259
2047.61 261
2047.72 261
2047.82 263
2047.92 265
2048.03 268
2048.13 272
2048.23 274
2048.34 273
2048.44 269
2048.55 262
2048.65 252
2048.75 242
2048.86 231
2048.96 220
2049.06 210
2049.17 201
2049.27 193
2049.38 187
2049.48 185
2049.58 185
2049.69 187
2049.79 191
2049.89 194
2050.00 196
2050.10 195
2050.20 191
2050.31 186
2050.41 181
2050.52 178
2050.62 177
2050.72 179
2050.83 183
2050.93 186
2051.03 188
2051.14 186
2051.24 180
2051.35 170
2051.45 159
2051.55 147
2051.66 135
2051.76 125
2051.86 115
2051.97 105
2052.07 94
2052.18 82
2052.28 70
2052.38 59
2052.49 52
2052.59 51
2052.69 55
2052.80 65
2052.90 80
2053.01 96
2053.11 113
2053.21 127
2053.32 139
2053.42 146
2053.53 151
2053.63 154
2053.73 156
2053.84 158
2053.94 161
2054.04 164
2054.15 167
2054.25 172
2054.36 179
2054.46 189
2054.56 202
2054.67 217
2054.77 233
2054.88 247
2054.98 257
2055.08 259
2055.19 253
2055.29 239
2055.39 218
2055.50 194
2055.60 171
2055.71 150
2055.81 134
2055.91 125
2056.02 121
2056.12 122
2056.23 124
2056.33 128
2056.43 129
2056.54 128
2056.64 124
2056.74 118
2056.85 113
2056.95 110
2057.06 111
2057.16 115
2057.26 122
2057.37 131
2057.47 139
2057.58 145
2057.68 149
2057.78 153
2057.89 157
2057.99 163
2058.10 171
2058.20 181
2058.30 189
2058.41 197
2058.51 200
2058.61 199
2058.72 194
2058.82 188
2058.93 183
2059.03 182
2059.13 185
2059.24 193
2059.34 206
2059.45 221
2059.55 237
2059.65 251
2059.76 261
2059.86 266
2059.97 265
2060.07 258
2060.17 247
2060.28 231
2060.38 213
2060.49 192
2060.59 171
2060.69 148
2060.80 126
2060.90 105
2061.01 87
2061.11 74
2061.21 66
2061.32 67
2061.42 75
2061.53 91
2061.63 112
2061.73 136
2061.84 159
2061.94 180
2062.05 197
2062.15 208
2062.25 213
2062.36 213
2062.46 209
2062.57 203
2062.67 194
2062.77 186
2062.88 179
2062.98 174
2063.09 172
2063.19 171
2063.29 170
2063.40 166
2063.50 159
2063.61 146
2063.71 129
2063.81 109
2063.92 88
2064.02 68
2064.13 50
2064.23 34
2064.34 21
2064.44 7
2064.54 0
2064.65 0
2064.75 0
2064.86 0
2064.96 0
2065.06 0
2065.17 0
2065.27 0
2065.38 15
2065.48 42
2065.58 67
2065.69 88
2065.79 103
2065.90 112
2066.00 117
2066.10 117
2066.21 116
2066.31 112
2066.42 107
2066.52 99
2066.63 91
2066.73 82
2066.83 73
2066.94 65
2067.04 61
2067.15 59
2067.25 60
2067.35 66
2067.46 76
2067.56 89
2067.67 105
2067.77 124
2067.88 143
2067.98 161
2068.08 178
2068.19 192
2068.29 202
2068.40 210
2068.50 216
2068.60 220
2068.71 223
2068.81 223
2068.92 220
2069.02 216
2069.13 209
2069.23 201
2069.33 194
2069.44 187
2069.54 182
2069.65 180
2069.75 179
2069.85 180
2069.96 183
2070.06 187
2070.17 191
2070.27 196
2070.38 200
2070.48 202
2070.58 204
2070.69 204
2070.79 204
2070.90 204
2071.00 205
2071.11 207
2071.21 211
2071.31 218
2071.42 226
2071.52 235
2071.63 244
2071.73 253
2071.84 261
2071.94 268
2072.04 273
2072.15 276
2072.25 278
2072.36 278
2072.46 277
2072.57 274
2072.67 272
2072.77 271
2072.88 272
2072.98 276
2073.09 282
2073.19 290
2073.30 298
2073.40 304
2073.50 308
2073.61 308
2073.71 306
2073.82 305
2073.92 305
2074.03 308
2074.13 314
2074.23 323
2074.34 332
2074.44 339
2074.55 340
2074.65 336
2074.76 325
2074.86 310
2074.96 291
2075.07 273
2075.17 257
2075.28 244
2075.38 237
2075.49 235
2075.59 238
2075.70 246
2075.80 259
2075.90 275
2076.01 294
2076.11 316
2076.22 338
2076.32 360
2076.43 380
2076.53 396
2076.63 405
2076.74 406
2076.84 398
2076.95 381
2077.05 358
2077.16 331
2077.26 303
2077.37 277
2077.47 257
2077.57 241
2077.68 230
2077.78 222
2077.89 215
2077.99 209
2078.10 202
2078.20 193
2078.31 184
2078.41 176
2078.51 169
2078.62 165
2078.72 164
2078.83 168
2078.93 176
2079.04 188
2079.14 201
2079.25 215
2079.35 226
2079.45 234
2079.56 238
2079.66 240
2079.77 240
2079.87 239
2079.98 240
2080.08 242
2080.19 246
2080.29 253
2080.39 261
2080.50 269
2080.60 276
2080.71 282
2080.81 284
2080.92 282
2081.02 274
2081.13 261
2081.23 244
2081.33 224
2081.44 204
2081.54 185
2081.65 171
2081.75 162
2081.86 157
2081.96 157
2082.07 160
2082.17 163
2082.28 166
2082.38 166
2082.48 165
2082.59 160
2082.69 154
2082.80 145
2082.90 134
2083.01 122
2083.11 109
2083.22 97
2083.32 87
2083.43 82
2083.53 83
2083.63 90
2083.74 104
2083.84 123
2083.95 146
2084.05 170
2084.16 192
2084.26 208
2084.37 218
2084.47 221
2084.58 216
2084.68 206
2084.78 192
2084.89 178
2084.99 165
2085.10 155
2085.20 149
2085.31 145
2085.41 144
2085.52 146
2085.62 149
2085.73 153
2085.83 158
2085.94 164
2086.04 171
2086.14 177
2086.25 183
2086.35 187
2086.46 190
2086.56 193
2086.67 196
2086.77 200
2086.88 206
2086.98 213
2087.09 222
2087.19 230
2087.30 237
2087.40 241
2087.51 241
2087.61 237
2087.71 229
2087.82 216
2087.92 201
2088.03 186
2088.13 170
2088.24 155
2088.34 141
2088.45 128
2088.55 116
2088.66 105
2088.76 96
2088.87 89
2088.97 87
2089.08 90
2089.18 98
2089.28 110
2089.39 123
2089.49 136
2089.60 146
2089.70 155
2089.81 162
2089.91 169
2090.02 179
2090.12 192
2090.23 208
2090.33 224
2090.44 240
2090.54 251
2090.65 256
2090.75 255
2090.86 248
2090.96 239
2091.07 231
2091.17 225
2091.27 224
2091.38 228
2091.48 237
2091.59 249
2091.69 260
2091.80 270
2091.90 277
2092.01 280
2092.11 280
2092.22 277
2092.32 271
2092.43 262
2092.53 251
2092.64 238
2092.74 223
2092.85 209
2092.95 197
2093.06 187
2093.16 180
2093.27 176
2093.37 173
2093.48 169
2093.58 163
2093.68 153
2093.79 138
2093.89 118
2094.00 94
2094.10 69
2094.21 45
2094.31 25
2094.42 10
2094.52 1
2094.63 0
2094.73 0
2094.84 6
2094.94 14
2095.05 23
2095.15 31
2095.26 38
2095.36 42
2095.47 43
2095.57 41
2095.68 37
2095.78 33
2095.89 29
2095.99 28
2096.10 31
2096.20 38
2096.31 50
2096.41 65
2096.52 83
2096.62 102
2096.73 119
2096.83 134
2096.94 145
2097.04 151
2097.15 152
2097.25 147
2097.35 138
2097.46 126
2097.56 111
2097.67 93
2097.77 74
2097.88 53
2097.98 32
2098.09 13
2098.19 0
2098.30 0
2098.40 0
2098.51 0
2098.61 0
2098.72 0
2098.82 0
2098.93 0
2099.03 0
2099.14 6
2099.24 21
2099.35 41
2099.45 63
2099.56 88
2099.66 114
2099.77 139
2099.87 161
2099.98 181
2100.08 196
2100.19 208
2100.29 217
2100.40 223
2100.50 227
2100.61 230
2100.71 231
2100.82 232
2100.92 231
2101.03 228
2101.13 222
2101.24 209
2101.34 192
2101.45 170
2101.55 147
2101.66 124
2101.76 106
2101.87 93
2101.97 88
2102.08 89
2102.18 93
2102.29 100
2102.39 108
2102.50 116
2102.60 123
2102.71 130
2102.81 136
2102.92 140
2103.02 142
2103.13 141
2103.23 136
2103.34 128
2103.44 117
2103.55 104
2103.65 88
2103.76 71
2103.86 54
2103.97 38
2104.07 25
2104.18 16
2104.28 14
2104.39 20
2104.49 33
2104.60 51
2104.71 73
2104.81 96
2104.92 116
2105.02 132
2105.13 142
2105.23 146
2105.34 144
2105.44 139
2105.55 132
2105.65 125
2105.76 118
2105.86 114
2105.97 112
2106.07 111
2106.18 112
2106.28 112
2106.39 111
2106.49 109
2106.60 105
2106.70 99
2106.81 91
2106.91 83
2107.02 73
2107.12 61
2107.23 49
2107.33 36
2107.44 23
2107.54 11
2107.65 0
2107.75 0
2107.86 0
2107.96 0
2108.07 0
2108.17 0
2108.28 0
2108.38 0
2108.49 0
2108.60 24
2108.70 56
2108.81 89
2108.91 118
2109.02 138
2109.12 148
2109.23 147
2109.33 138
2109.44 123
2109.54 105
2109.65 89
2109.75 76
2109.86 68
2109.96 64
2110.07 64
2110.17 66
2110.28 68
2110.38 70
2110.49 72
2110.59 72
2110.70 73
2110.80 74
2110.91 77
2111.02 81
2111.12 87
2111.23 93
2111.33 98
2111.44 101
2111.54 101
2111.65 97
2111.75 93
2111.86 89
2111.96 86
2112.07 86
2112.17 89
2112.28 94
2112.38 100
2112.49 107
2112.59 111
2112.70 113
2112.80 113
2112.91 109
2113.02 103
2113.12 95
2113.23 86
2113.33 78
2113.44 72
2113.54 68
2113.65 66
2113.75 65
2113.86 64
2113.96 61
2114.07 55
2114.17 46
2114.28 38
2114.38 33
2114.49 33
2114.60 39
2114.70 50
2114.81 66
2114.91 83
2115.02 99
2115.12 111
2115.23 120
2115.33 126
2115.44 130
2115.54 132
2115.65 132
2115.75 131
2115.86 128
2115.96 123
2116.07 117
2116.18 110
2116.28 104
2116.39 97
2116.49 89
2116.60 79
2116.70 67
2116.81 54
2116.91 40
2117.02 29
2117.12 22
2117.23 21
2117.34 27
2117.44 38
2117.55 55
2117.65 73
2117.76 91
2117.86 106
2117.97 118
2118.07 125
2118.18 128
2118.28 128
2118.39 128
2118.49 128
2118.60 130
2118.71 134
2118.81 137
2118.92 138
2119.02 137
2119.13 131
2119.23 121
2119.34 108
2119.44 91
2119.55 75
2119.65 61
2119.76 51
2119.87 47
2119.97 48
2120.08 56
2120.18 67
2120.29 81
2120.39 97
2120.50 112
2120.60 125
2120.71 135
2120.81 142
2120.92 144
2121.03 143
2121.13 139
2121.24 132
2121.34 125
2121.45 119
2121.55 114
2121.66 112
2121.76 113
2121.87 115
2121.98 119
2122.08 124
2122.19 131
2122.29 138
2122.40 147
2122.50 156
2122.61 166
2122.71 174
2122.82 179
2122.93 179
2123.03 174
2123.14 165
2123.24 153
2123.35 141
2123.45 131
2123.56 125
2123.66 124
2123.77 130
2123.88 140
2123.98 153
2124.09 168
2124.19 184
2124.30 198
2124.40 211
2124.51 220
2124.61 224
2124.72 222
2124.83 214
2124.93 201
2125.04 182
2125.14 161
2125.25 140
2125.35 120
2125.46 104
2125.56 94
2125.67 90
2125.78 93
2125.88 103
2125.99 117
2126.09 132
2126.20 147
2126.30 158
2126.41 166
2126.52 170
2126.62 172
2126.73 174
2126.83 177
2126.94 183
2127.04 189
2127.15 194
2127.25 196
2127.36 193
2127.47 187
2127.57 178
2127.68 169
2127.78 161
2127.89 157
2127.99 156
2128.10 160
2128.21 165
2128.31 172
2128.42 180
2128.52 188
2128.63 195
2128.73 202
2128.84 209
2128.95 216
2129.05 224
2129.16 231
2129.26 238
2129.37 244
2129.47 246
2129.58 245
2129.69 238
2129.79 226
2129.90 209
2130.00 187
2130.11 164
2130.21 140
2130.32 119
2130.43 100
2130.53 85
2130.64 73
2130.74 64
2130.85 58
2130.95 55
2131.06 54
2131.17 55
2131.27 58
2131.38 60
2131.48 62
2131.59 61
2131.69 58
2131.80 50
2131.91 38
2132.01 22
2132.12 5
2132.22 0
2132.33 0
2132.44 0
2132.54 0
2132.65 0
2132.75 0
2132.86 0
2132.96 0
2133.07 26
2133.18 61
2133.28 96
2133.39 128
2133.49 156
2133.60 176
2133.70 188
2133.81 192
2133.92 191
2134.02 187
2134.13 184
2134.23 182
2134.34 183
2134.45 186
2134.55 190
2134.66 193
2134.76 192
2134.87 189
2134.97 182
2135.08 173
2135.19 163
2135.29 154
2135.40 147
2135.50 142
2135.61 139
2135.72 137
2135.82 135
2135.93 132
2136.03 128
2136.14 121
2136.25 113
2136.35 104
2136.46 95
2136.56 89
2136.67 87
2136.77 90
2136.88 97
2136.99 110
2137.09 127
2137.20 147
2137.30 169
2137.41 188
2137.52 204
2137.62 214
2137.73 217
2137.83 211
2137.94 199
2138.05 181
2138.15 161
2138.26 140
2138.36 120
2138.47 103
2138.58 91
2138.68 85
2138.79 83
2138.89 87
2139.00 93
2139.10 102
2139.21 109
2139.32 114
2139.42 114
2139.53 108
2139.63 99
2139.74 88
2139.85 77
2139.95 69
2140.06 66
2140.16 66
2140.27 69
2140.38 73
2140.48 75
2140.59 73
2140.69 66
2140.80 55
2140.91 41
2141.01 24
2141.12 7
2141.22 0
2141.33 0
2141.44 0
2141.54 0
2141.65 0
2141.75 0
2141.86 0
2141.97 0
2142.07 8
2142.18 19
2142.28 30
2142.39 40
2142.50 50
2142.60 62
2142.71 75
2142.81 89
2142.92 101
2143.03 111
2143.13 115
2143.24 114
2143.34 106
2143.45 91
2143.56 73
2143.66 54
2143.77 37
2143.88 26
2143.98 23
2144.09 27
2144.19 37
2144.30 52
2144.41 67
2144.51 79
2144.62 86
2144.72 87
2144.83 82
2144.94 73
2145.04 61
2145.15 50
2145.25 41
2145.36 34
2145.47 29
2145.57 25
2145.68 21
2145.78 16
2145.89 12
2146.00 9
2146.10 8
2146.21 11
2146.32 17
2146.42 25
2146.53 34
2146.63 43
2146.74 49
2146.85 54
2146.95 55
2147.06 55
2147.16 53
2147.27 50
2147.38 48
2147.48 47
2147.59 49
2147.70 54
2147.80 64
2147.91 78
2148.01 94
2148.12 110
2148.23 125
2148.33 135
2148.44 141
2148.54 141
2148.65 134
2148.76 120
2148.86 100
2148.97 75
2149.08 46
2149.18 17
2149.29 0
2149.39 0
2149.50 0
2149.61 0
2149.71 0
2149.82 0
2149.93 6
2150.03 20
2150.14 29
2150.24 32
2150.35 30
2150.46 25
2150.56 19
2150.67 14
2150.78 11
2150.88 9
2150.99 8
2151.09 8
2151.20 8
2151.31 9
2151.41 13
2151.52 19
2151.63 27
2151.73 38
2151.84 49
2151.94 58
2152.05 65
2152.16 70
2152.26 72
2152.37 73
2152.48 76
2152.58 81
2152.69 90
2152.79 102
2152.90 115
2153.01 126
2153.11 135
2153.22 139
2153.33 140
2153.43 138
2153.54 134
2153.64 131
2153.75 128
2153.86 126
2153.96 121
2154.07 113
2154.18 100
2154.28 83
2154.39 62
2154.50 41
2154.60 21
2154.71 6
2154.81 0
2154.92 0
2155.03 0
2155.13 3
2155.24 11
2155.35 22
2155.45 35
2155.56 51
2155.66 69
2155.77 91
2155.88 113
2155.98 134
2156.09 151
2156.20 161
2156.30 165
2156.41 163
2156.52 157
2156.62 150
2156.73 144
2156.84 140
2156.94 138
2157.05 138
2157.15 137
2157.26 135
2157.37 130
2157.47 122
2157.58 113
2157.69 102
2157.79 92
2157.90 84
2158.01 78
2158.11 75
2158.22 75
2158.32 76
2158.43 77
2158.54 79
2158.64 81
2158.75 83
2158.86 86
2158.96 90
2159.07 98
2159.18 107
2159.28 117
2159.39 125
2159.50 131
2159.60 132
2159.71 128
2159.81 121
2159.92 111
2160.03 101
2160.13 94
2160.24 89
2160.35 88
2160.45 89
2160.56 91
2160.67 93
2160.77 93
2160.88 90
2160.99 84
2161.09 77
2161.20 69
2161.31 61
2161.41 56
2161.52 53
2161.63 54
2161.73 58
2161.84 65
2161.94 72
2162.05 79
2162.16 84
2162.26 86
2162.37 86
2162.48 84
2162.58 80
2162.69 75
2162.80 70
2162.90 65
2163.01 63
2163.12 65
2163.22 72
2163.33 85
2163.44 102
2163.54 121
2163.65 138
2163.76 152
2163.86 161
2163.97 165
2164.08 165
2164.18 163
2164.29 158
2164.40 153
2164.50 147
2164.61 140
2164.71 133
2164.82 127
2164.93 123
2165.03 121
2165.14 123
2165.25 127
2165.35 133
2165.46 140
2165.57 145
2165.67 150
2165.78 153
2165.89 155
2165.99 156
2166.10 155
2166.21 150
2166.31 141
2166.42 129
2166.53 114
2166.63 98
2166.74 84
2166.85 74
2166.95 70
2167.06 71
2167.17 78
2167.27 87
2167.38 98
2167.49 109
2167.59 119
2167.70 127
2167.81 135
2167.91 143
2168.02 151
2168.13 158
2168.23 166
2168.34 172
2168.45 177
2168.55 179
2168.66 178
2168.77 175
2168.87 168
2168.98 159
2169.09 146
2169.19 129
2169.30 110
2169.41 88
2169.51 66
2169.62 44
2169.73 26
2169.83 13
2169.94 5
2170.05 3
2170.15 4
2170.26 8
2170.37 11
2170.47 12
2170.58 9
2170.69 3
2170.79 0
2170.90 0
2171.01 0
2171.11 0
2171.22 0
2171.33 0
2171.43 13
2171.54 29
2171.65 44
2171.76 57
2171.86 65
2171.97 70
2172.08 74
2172.18 78
2172.29 84
2172.40 93
2172.50 103
2172.61 112
2172.72 118
2172.82 116
2172.93 106
2173.04 88
2173.14 65
2173.25 40
2173.36 17
2173.46 0
2173.57 0
2173.68 0
2173.78 0
2173.89 15
2174.00 35
2174.10 56
2174.21 77
2174.32 94
2174.42 107
2174.53 116
2174.64 122
2174.75 123
2174.85 124
2174.96 124
2175.07 127
2175.17 132
2175.28 140
2175.39 152
2175.49 165
2175.60 178
2175.71 191
2175.81 201
2175.92 209
2176.03 215
2176.13 219
2176.24 223
2176.35 228
2176.45 234
2176.56 242
2176.67 251
2176.78 260
2176.88 270
2176.99 277
2177.10 282
2177.20 283
2177.31 278
2177.42 267
2177.52 251
2177.63 230
2177.74 208
2177.84 187
2177.95 170
2178.06 158
2178.17 151
2178.27 148
2178.38 150
2178.49 153
2178.59 159
2178.70 166
2178.81 174
2178.91 183
2179.02 192
2179.13 200
2179.23 206
2179.34 209
2179.45 208
2179.56 203
2179.66 193
2179.77 180
2179.88 163
2179.98 145
2180.09 129
2180.20 116
2180.30 108
2180.41 106
2180.52 108
2180.62 113
2180.73 117
2180.84 118
2180.95 115
2181.05 108
2181.16 101
2181.27 96
2181.37 95
2181.48 100
2181.59 111
2181.69 127
2181.80 144
2181.91 161
2182.02 175
2182.12 185
2182.23 192
2182.34 198
2182.44 203
2182.55 209
2182.66 217
2182.76 225
2182.87 233
2182.98 241
2183.09 246
2183.19 250
2183.30 251
2183.41 249
2183.51 246
2183.62 240
2183.73 232
2183.84 224
2183.94 215
2184.05 206
2184.16 198
2184.26 190
2184.37 183
2184.48 176
2184.58 169
2184.69 162
2184.80 158
2184.91 156
2185.01 161
2185.12 172
2185.23 189
2185.33 209
2185.44 230
2185.55 246
2185.66 254
2185.76 255
2185.87 249
2185.98 238
2186.08 228
2186.19 220
2186.30 217
2186.41 219
2186.51 225
2186.62 234
2186.73 243
2186.83 249
2186.94 254
2187.05 254
2187.16 251
2187.26 245
2187.37 236
2187.48 227
2187.58 217
2187.69 209
2187.80 204
2187.91 203
2188.01 207
2188.12 214
2188.23 224
2188.33 235
2188.44 246
2188.55 254
2188.66 260
2188.76 264
2188.87 266
2188.98 266
2189.08 265
2189.19 261
2189.30 256
2189.41 248
2189.51 237
2189.62 225
2189.73 213
2189.83 205
2189.94 202
2190.05 206
2190.16 216
2190.26 230
2190.37 243
2190.48 254
2190.58 259
2190.69 259
2190.80 255
2190.91 251
2191.01 249
2191.12 250
2191.23 256
2191.34 263
2191.44 272
2191.55 279
2191.66 284
2191.76 286
2191.87 286
2191.98 284
2192.09 281
2192.19 275
2192.30 268
2192.41 258
2192.52 247
2192.62 235
2192.73 225
2192.84 217
2192.94 212
2193.05 211
2193.16 211
2193.27 212
2193.37 211
2193.48 209
2193.59 204
2193.70 197
2193.80 191
2193.91 186
2194.02 185
2194.12 188
2194.23 195
2194.34 206
2194.45 219
2194.55 232
2194.66 244
2194.77 252
2194.88 256
2194.98 256
2195.09 253
2195.20 247
2195.31 240
2195.41 233
2195.52 225
2195.63 217
2195.73 208
2195.84 198
2195.95 185
2196.06 170
2196.16 153
2196.27 137
2196.38 121
2196.49 109
2196.59 100
2196.70 95
2196.81 93
2196.92 93
2197.02 93
2197.13 94
2197.24 95
2197.35 99
2197.45 105
2197.56 116
2197.67 130
2197.77 146
2197.88 162
2197.99 174
2198.10 182
2198.20 185
2198.31 184
2198.42 179
2198.53 173
2198.63 166
2198.74 160
2198.85 152
2198.96 144
2199.06 132
2199.17 118
2199.28 103
2199.39 89
2199.49 78
2199.60 72
2199.71 71
2199.82 75
2199.92 81
2200.03 89
2200.14 96
2200.25 103
2200.35 111
2200.46 120
2200.57 130
2200.68 140
2200.78 147
2200.89 151
2201.00 148
2201.11 139
2201.21 126
2201.32 112
2201.43 99
2201.54 90
2201.64 87
2201.75 88
2201.86 92
2201.96 97
2202.07 102
2202.18 105
2202.29 108
2202.40 111
2202.50 114
2202.61 116
2202.72 119
2202.83 120
2202.93 118
2203.04 114
2203.15 109
2203.26 103
2203.36 98
2203.47 96
2203.58 97
2203.69 100
2203.79 104
2203.90 109
2204.01 114
2204.12 118
2204.22 120
2204.33 122
2204.44 124
2204.55 127
2204.65 131
2204.76 136
2204.87 143
2204.98 151
2205.08 160
2205.19 170
2205.30 182
2205.41 194
2205.51 207
2205.62 220
2205.73 234
2205.84 247
2205.94 258
2206.05 265
2206.16 267
2206.27 264
2206.37 256
2206.48 243
2206.59 226
2206.70 205
2206.81 182
2206.91 157
2207.02 132
2207.13 107
2207.24 85
2207.34 69
2207.45 61
2207.56 60
2207.67 67
2207.77 79
2207.88 93
2207.99 104
2208.10 108
2208.20 105
2208.31 95
2208.42 80
2208.53 63
2208.63 46
2208.74 32
2208.85 24
2208.96 21
2209.07 22
2209.17 26
2209.28 32
2209.39 38
2209.50 43
2209.60 46
2209.71 45
2209.82 41
2209.93 34
2210.03 26
2210.14 19
2210.25 13
2210.36 10
2210.47 12
2210.57 18
2210.68 28
2210.79 41
2210.90 56
2211.00 72
2211.11 87
2211.22 101
2211.33 111
2211.43 116
2211.54 116
2211.65 110
2211.76 98
2211.87 83
2211.97 65
2212.08 49
2212.19 35
2212.30 26
2212.40 21
2212.51 19
2212.62 19
2212.73 18
2212.84 15
2212.94 10
2213.05 2
2213.16 0
2213.27 0
2213.37 0
2213.48 0
2213.59 0
2213.70 0
2213.81 0
2213.91 2
2214.02 15
2214.13 25
2214.24 31
2214.34 33
2214.45 30
2214.56 25
2214.67 21
2214.78 19
2214.88 22
2214.99 30
2215.10 42
2215.21 55
2215.31 69
2215.42 81
2215.53 89
2215.64 95
2215.75 99
2215.85 102
2215.96 104
2216.07 106
2216.18 107
2216.29 107
2216.39 104
2216.50 100
2216.61 95
2216.72 91
2216.82 87
2216.93 84
2217.04 81
2217.15 77
2217.26 71
2217.36 62
2217.47 53
2217.58 46
2217.69 41
2217.80 42
2217.90 47
2218.01 55
2218.12 62
2218.23 66
2218.34 64
2218.44 59
2218.55 50
2218.66 41
2218.77 34
2218.87 31
2218.98 33
2219.09 36
2219.20 40
2219.31 42
2219.41 40
2219.52 34
2219.63 27
2219.74 18
2219.85 11
2219.95 8
2220.06 10
2220.17 18
2220.28 29
2220.39 44
2220.49 59
2220.60 74
2220.71 88
2220.82 99
2220.93 109
2221.03 119
2221.14 129
2221.25 141
2221.36 154
2221.47 168
2221.57 181
2221.68 192
2221.79 199
2221.90 201
2222.01 198
2222.11 190
2222.22 178
2222.33 164
2222.44 150
2222.55 135
2222.65 121
2222.76 109
2222.87 100
2222.98 92
2223.09 88
2223.19 85
2223.30 84
2223.41 84
2223.52 84
2223.63 83
2223.73 83
2223.84 82
2223.95 81
2224.06 80
2224.17 79
2224.27 77
2224.38 75
2224.49 71
2224.60 68
2224.71 65
2224.81 64
2224.92 64
2225.03 66
2225.14 68
2225.25 70
2225.35 73
2225.46 77
2225.57 83
2225.68 91
2225.79 101
2225.89 114
2226.00 126
2226.11 138
2226.22 148
2226.33 156
2226.43 163
2226.54 169
2226.65 176
2226.76 182
2226.87 188
2226.98 190
2227.08 189
2227.19 182
2227.30 171
2227.41 155
2227.52 136
2227.62 117
2227.73 99
2227.84 84
2227.95 71
2228.06 61
2228.16 54
2228.27 48
2228.38 43
2228.49 40
2228.60 40
2228.71 43
2228.81 49
2228.92 58
2229.03 70
2229.14 83
2229.25 96
2229.35 106
2229.46 112
2229.57 116
2229.68 117
2229.79 115
2229.90 113
2230.00 112
2230.11 112
2230.22 114
2230.33 118
2230.44 123
2230.54 128
2230.65 133
2230.76 134
2230.87 133
2230.98 128
2231.09 120
2231.19 109
2231.30 96
2231.41 82
2231.52 66
2231.63 50
2231.73 33
2231.84 17
2231.95 3
2232.06 0
2232.17 0
2232.28 0
2232.38 0
2232.49 14
2232.60 37
2232.71 63
2232.82 91
2232.93 117
2233.03 141
2233.14 162
2233.25 177
2233.36 187
2233.47 191
2233.57 188
2233.68 179
2233.79 164
2233.90 145
2234.01 125
2234.12 106
2234.22 90
2234.33 79
2234.44 70
2234.55 63
2234.66 54
2234.77 43
2234.87 29
2234.98 13
2235.09 0
2235.20 0
2235.31 0
2235.42 0
2235.52 0
2235.63 0
2235.74 0
2235.85 0
2235.96 0
2236.07 5
2236.17 12
2236.28 21
2236.39 33
2236.50 45
2236.61 55
2236.72 62
2236.82 64
2236.93 61
2237.04 54
2237.15 45
2237.26 36
2237.37 28
2237.47 23
2237.58 20
2237.69 20
2237.80 23
2237.91 28
2238.02 36
2238.12 47
2238.23 61
2238.34 75
2238.45 90
2238.56 103
2238.67 112
2238.77 118
2238.88 119
2238.99 116
2239.10 110
2239.21 103
2239.32 95
2239.43 86
2239.53 78
2239.64 71
2239.75 66
2239.86 64
2239.97 64
2240.08 66
2240.18 69
2240.29 71
2240.40 71
2240.51 66
2240.62 59
2240.73 49
2240.83 40
2240.94 33
2241.05 30
2241.16 31
2241.27 36
2241.38 45
2241.49 54
2241.59 64
2241.70 74
2241.81 82
2241.92 88
2242.03 92
2242.14 93
2242.24 90
2242.35 85
2242.46 77
2242.57 69
2242.68 61
2242.79 55
2242.90 52
2243.00 52
2243.11 55
2243.22 59
2243.33 62
2243.44 62
2243.55 58
2243.66 51
2243.76 41
2243.87 31
2243.98 22
2244.09 17
2244.20 16
2244.31 19
2244.41 26
2244.52 34
2244.63 43
2244.74 51
2244.85 57
2244.96 61
2245.07 64
2245.17 67
2245.28 70
2245.39 75
2245.50 81
2245.61 89
2245.72 98
2245.83 107
2245.93 113
2246.04 117
2246.15 118
2246.26 117
2246.37 114
2246.48 112
2246.59 113
2246.69 116
2246.80 122
2246.91 131
2247.02 141
2247.13 153
2247.24 165
2247.35 176
2247.45 185
2247.56 192
2247.67 194
2247.78 191
2247.89 184
2248.00 173
2248.11 158
2248.21 143
2248.32 128
2248.43 114
2248.54 103
2248.65 94
2248.76 90
2248.87 89
2248.98 93
2249.08 100
2249.19 108
2249.30 116
2249.41 121
2249.52 121
2249.63 116
2249.74 106
2249.84 95
2249.95 85
2250.06 81
2250.17 84
2250.28 93
2250.39 105
2250.50 116
2250.61 122
2250.71 120
2250.82 109
2250.93 92
2251.04 71
2251.15 51
2251.26 33
2251.37 22
2251.47 17
2251.58 18
2251.69 25
2251.80 36
2251.91 52
2252.02 72
2252.13 95
2252.24 119
2252.34 143
2252.45 163
2252.56 179
2252.67 187
2252.78 187
2252.89 181
2253.00 171
2253.11 160
2253.21 151
2253.32 147
2253.43 150
2253.54 158
2253.65 173
2253.76 192
2253.87 217
2253.98 244
2254.08 273
2254.19 303
2254.30 328
2254.41 348
2254.52 357
2254.63 356
2254.74 342
2254.85 318
2254.95 288
2255.06 255
2255.17 224
2255.28 199
2255.39 181
2255.50 172
2255.61 168
2255.72 168
2255.82 171
2255.93 175
2256.04 178
2256.15 181
2256.26 183
2256.37 185
2256.48 186
2256.59 185
2256.70 183
2256.80 180
2256.91 174
2257.02 168
2257.13 161
2257.24 153
2257.35 146
2257.46 138
2257.57 130
2257.68 122
2257.78 116
2257.89 111
2258.00 107
2258.11 102
2258.22 97
2258.33 90
2258.44 79
2258.55 66
2258.65 50
2258.76 34
2258.87 19
2258.98 6
2259.09 0
2259.20 0
2259.31 0
2259.42 0
2259.53 0
2259.63 0
2259.74 0
2259.85 0
2259.96 0
2260.07 2
2260.18 18
2260.29 37
2260.40 57
2260.51 76
2260.62 93
2260.72 107
2260.83 117
2260.94 123
2261.05 125
2261.16 122
2261.27 116
2261.38 108
2261.49 101
2261.60 96
2261.70 97
2261.81 105
2261.92 119
2262.03 137
2262.14 157
2262.25 174
2262.36 187
2262.47 192
2262.58 190
2262.69 180
2262.79 166
2262.90 150
2263.01 135
2263.12 123
2263.23 116
2263.34 112
2263.45 110
2263.56 107
2263.67 102
2263.77 92
2263.88 78
2263.99 61
2264.10 45
2264.21 31
2264.32 23
2264.43 22
2264.54 26
2264.65 32
2264.76 40
2264.87 44
2264.97 45
2265.08 43
2265.19 39
2265.30 36
2265.41 38
2265.52 45
2265.63 58
2265.74 77
2265.85 98
2265.96 117
2266.06 134
2266.17 145
2266.28 151
2266.39 152
2266.50 149
2266.61 144
2266.72 140
2266.83 136
2266.94 134
2267.05 132
2267.16 130
2267.26 126
2267.37 121
2267.48 114
2267.59 106
2267.70 97
2267.81 89
2267.92 84
2268.03 83
2268.14 85
2268.25 89
2268.36 96
2268.46 104
2268.57 111
2268.68 116
2268.79 120
2268.90 120
2269.01 118
2269.12 114
2269.23 108
2269.34 101
2269.45 92
2269.56 84
2269.66 77
2269.77 71
2269.88 66
2269.99 63
2270.10 61
2270.21 60
2270.32 60
2270.43 61
2270.54 63
2270.65 68
2270.76 74
2270.87 84
2270.97 96
2271.08 109
2271.19 122
2271.30 133
2271.41 141
2271.52 145
2271.63 146
2271.74 145
2271.85 144
2271.96 144
2272.07 145
2272.18 148
2272.28 151
2272.39 152
2272.50 151
2272.61 146
2272.72 138
2272.83 126
2272.94 112
2273.05 98
2273.16 87
2273.27 83
2273.38 85
2273.49 96
2273.60 113
2273.70 133
2273.81 155
2273.92 172
2274.03 184
2274.14 188
2274.25 186
2274.36 179
2274.47 170
2274.58 163
2274.69 158
2274.80 156
2274.91 159
2275.02 164
2275.13 170
2275.23 177
2275.34 185
2275.45 196
2275.56 209
2275.67 226
2275.78 245
2275.89 266
2276.00 285
2276.11 300
2276.22 308
2276.33 307
2276.44 300
2276.55 287
2276.66 272
2276.76 259
2276.87 252
2276.98 251
2277.09 257
2277.20 267
2277.31 278
2277.42 289
2277.53 296
2277.64 299
2277.75 297
2277.86 291
2277.97 284
2278.08 276
2278.19 268
2278.30 260
2278.40 253
2278.51 245
2278.62 236
2278.73 223
2278.84 207
2278.95 188
2279.06 167
2279.17 145
2279.28 125
2279.39 110
2279.50 100
2279.61 98
2279.72 102
2279.83 109
2279.94 118
2280.04 125
2280.15 128
2280.26 125
2280.37 117
2280.48 104
2280.59 90
2280.70 76
2280.81 65
2280.92 58
2281.03 55
2281.14 57
2281.25 60
2281.36 62
2281.47 61
2281.58 57
2281.69 51
2281.80 44
2281.90 40
2282.01 41
2282.12 48
2282.23 61
2282.34 77
2282.45 92
2282.56 105
2282.67 113
2282.78 118
2282.89 120
2283.00 123
2283.11 126
2283.22 132
2283.33 139
2283.44 145
2283.55 148
2283.66 148
2283.77 146
2283.88 142
2283.98 140
2284.09 141
2284.20 146
2284.31 154
2284.42 165
2284.53 175
2284.64 183
2284.75 189
2284.86 192
2284.97 193
2285.08 193
2285.19 193
2285.30 194
2285.41 196
2285.52 198
2285.63 200
2285.74 200
2285.85 199
2285.96 197
2286.07 192
2286.17 187
2286.28 181
2286.39 175
2286.50 168
2286.61 160
2286.72 150
2286.83 139
2286.94 126
2287.05 112
2287.16 98
2287.27 87
2287.38 77
2287.49 71
2287.60 68
2287.71 69
2287.82 73
2287.93 80
2288.04 90
2288.15 102
2288.26 117
2288.37 132
2288.48 147
2288.59 159
2288.70 168
2288.80 171
2288.91 168
2289.02 159
2289.13 146
2289.24 130
2289.35 113
2289.46 97
2289.57 84
2289.68 74
2289.79 67
2289.90 62
2290.01 58
2290.12 53
2290.23 46
2290.34 37
2290.45 26
2290.56 15
2290.67 6
2290.78 0
2290.89 0
2291.00 1
2291.11 7
2291.22 13
2291.33 17
2291.44 18
2291.55 14
2291.66 7
2291.76 0
2291.87 0
2291.98 0
2292.09 0
2292.20 0
2292.31 0
2292.42 0
2292.53 11
2292.64 22
2292.75 32
2292.86 43
2292.97 55
2293.08 70
2293.19 88
2293.30 108
2293.41 130
2293.52 152
2293.63 171
2293.74 185
2293.85 193
2293.96 196
2294.07 194
2294.18 189
2294.29 183
2294.40 176
2294.51 170
2294.62 165
2294.73 160
2294.84 155
2294.95 150
2295.06 144
2295.17 139
2295.28 136
2295.39 133
2295.50 133
2295.60 134
2295.71 135
2295.82 137
2295.93 138
2296.04 139
2296.15 140
2296.26 141
2296.37 143
2296.48 148
2296.59 157
2296.70 169
2296.81 184
2296.92 199
2297.03 212
2297.14 219
2297.25 220
2297.36 212
2297.47 197
2297.58 177
2297.69 155
2297.80 133
2297.91 112
2298.02 94
2298.13 79
2298.24 64
2298.35 49
2298.46 33
2298.57 18
2298.68 7
2298.79 0
2298.90 0
2299.01 5
2299.12 15
2299.23 28
2299.34 39
2299.45 45
2299.56 44
2299.67 37
2299.78 25
2299.89 11
2300.00 0
2300.11 0
2300.22 0
2300.33 0
2300.44 0
2300.55 0
2300.66 0
2300.77 0
2300.88 0
2300.99 0
2301.10 2
2301.21 19
2301.32 38
2301.43 56
2301.54 73
2301.65 87
2301.76 99
2301.87 108
2301.98 116
2302.09 122
2302.20 127
2302.31 133
2302.42 138
2302.53 143
2302.64 148
2302.75 152
2302.86 155
2302.97 156
2303.08 157
2303.18 156
2303.29 154
2303.40 153
2303.51 152
2303.62 151
2303.73 152
2303.84 151
2303.95 149
2304.06 144
2304.17 135
2304.28 120
2304.39 100
2304.50 76
2304.61 49
2304.72 20
2304.83 0
2304.94 0
2305.05 0
2305.16 0
2305.27 0
2305.38 0
2305.49 0
2305.60 0
2305.71 10
2305.82 32
2305.93 51
2306.04 68
2306.15 80
2306.26 91
2306.37 100
2306.48 109
2306.59 119
2306.70 130
2306.81 142
2306.92 154
2307.03 168
2307.14 181
2307.25 194
2307.36 206
2307.47 214
2307.58 220
2307.69 222
2307.80 221
2307.92 219
2308.03 216
2308.14 213
2308.25 209
2308.36 203
2308.47 196
2308.58 186
2308.69 173
2308.80 160
2308.91 149
2309.02 139
2309.13 132
2309.24 127
2309.35 122
2309.46 117
2309.57 108
2309.68 97
2309.79 84
2309.90 69
2310.01 55
2310.12 43
2310.23 34
2310.34 27
2310.45 22
2310.56 18
2310.67 15
2310.78 10
2310.89 5
2311.00 0
2311.11 0
2311.22 0
2311.33 0
2311.44 0
2311.55 0
2311.66 0
2311.77 0
2311.88 11
2311.99 29
2312.10 48
2312.21 67
2312.32 82
2312.43 94
2312.54 101
2312.65 105
2312.76 107
2312.87 110
2312.98 115
2313.09 124
2313.20 137
2313.31 153
2313.42 171
2313.53 190
2313.64 207
2313.75 223
2313.86 238
2313.97 253
2314.08 266
2314.19 278
2314.30 287
2314.41 291
2314.52 288
2314.63 277
2314.74 258
2314.85 233
2314.96 205
2315.07 178
2315.18 154
2315.29 137
2315.41 129
2315.52 128
2315.63 132
2315.74 138
2315.85 143
2315.96 144
2316.07 140
2316.18 132
2316.29 122
2316.40 113
2316.51 108
2316.62 111
2316.73 120
2316.84 135
2316.95 153
2317.06 171
2317.17 185
2317.28 192
2317.39 192
2317.50 185
2317.61 172
2317.72 156
2317.83 140
2317.94 126
2318.05 116
2318.16 111
2318.27 109
2318.38 111
2318.49 116
2318.60 123
2318.71 129
2318.82 135
2318.93 137
2319.04 137
2319.15 134
2319.27 127
2319.38 119
2319.49 110
2319.60 102
2319.71 95
2319.82 88
2319.93 81
2320.04 75
2320.15 68
2320.26 63
2320.37 59
2320.48 58
2320.59 61
2320.70 67
2320.81 75
2320.92 81
2321.03 84
2321.14 81
2321.25 74
2321.36 64
2321.47 52
2321.58 43
2321.69 38
2321.80 39
2321.91 45
2322.02 54
2322.13 63
2322.24 70
2322.36 72
2322.47 69
2322.58 62
2322.69 52
2322.80 42
2322.91 35
2323.02 30
2323.13 30
2323.24 33
2323.35 38
2323.46 44
2323.57 50
2323.68 55
2323.79 60
2323.90 65
2324.01 72
2324.12 79
2324.23 88
2324.34 97
2324.45 106
2324.56 111
2324.67 112
2324.78 108
2324.90 97
2325.01 79
2325.12 55
2325.23 27
2325.34 0
2325.45 0
2325.56 0
2325.67 0
2325.78 0
2325.89 0
2326.00 0
2326.11 0
2326.22 6
2326.33 29
2326.44 50
2326.55 68
2326.66 85
2326.77 101
2326.88 117
2326.99 134
2327.11 151
2327.22 170
2327.33 188
2327.44 204
2327.55 217
2327.66 225
2327.77 227
2327.88 222
2327.99 211
2328.10 198
2328.21 185
2328.32 176
2328.43 172
2328.54 172
2328.65 175
2328.76 177
2328.87 176
2328.98 168
2329.09 156
2329.21 140
2329.32 125
2329.43 114
2329.54 108
2329.65 109
2329.76 115
2329.87 125
2329.98 137
2330.09 147
2330.20 154
2330.31 158
2330.42 157
2330.53 152
2330.64 143
2330.75 131
2330.86 117
2330.97 101
2331.09 86
2331.20 72
2331.31 59
2331.42 49
2331.53 41
2331.64 35
2331.75 30
2331.86 26
2331.97 25
2332.08 24
2332.19 27
2332.30 32
2332.41 42
2332.52 55
2332.63 72
2332.74 91
2332.86 112
2332.97 133
2333.08 153
2333.19 170
2333.30 183
2333.41 194
2333.52 200
2333.63 203
2333.74 202
2333.85 196
2333.96 186
2334.07 173
2334.18 156
2334.29 139
2334.40 122
2334.52 109
2334.63 99
2334.74 95
2334.85 96
2334.96 102
2335.07 112
2335.18 124
2335.29 137
2335.40 151
2335.51 165
2335.62 178
2335.73 190
2335.84 199
2335.95 205
2336.07 206
2336.18 203
2336.29 196
2336.40 184
2336.51 170
2336.62 155
2336.73 142
2336.84 132
2336.95 129
2337.06 132
2337.17 140
2337.28 152
2337.39 165
2337.51 176
2337.62 184
2337.73 188
2337.84 189
2337.95 188
2338.06 188
2338.17 187
2338.28 187
2338.39 186
2338.50 182
2338.61 175
2338.72 166
2338.83 157
2338.95 149
2339.06 144
2339.17 144
2339.28 147
2339.39 151
2339.50 154
2339.61 155
2339.72 150
2339.83 141
2339.94 127
2340.05 110
2340.16 91
2340.28 73
2340.39 60
2340.50 55
2340.61 59
2340.72 73
2340.83 99
2340.94 132
2341.05 168
2341.16 202
2341.27 229
2341.38 246
2341.49 251
2341.61 245
2341.72 229
2341.83 209
2341.94 188
2342.05 169
2342.16 153
2342.27 141
2342.38 133
2342.49 129
2342.60 127
2342.71 129
2342.82 133
2342.94 140
2343.05 150
2343.16 163
2343.27 178
2343.38 193
2343.49 209
2343.60 223
2343.71 234
2343.82 241
2343.93 243
2344.04 240
2344.16 232
2344.27 223
2344.38 213
2344.49 204
2344.60 197
2344.71 193
2344.82 192
2344.93 191
2345.04 192
2345.15 193
2345.27 195
2345.38 198
2345.49 202
2345.60 206
2345.71 211
2345.82 215
2345.93 217
2346.04 217
2346.15 216
2346.26 213
2346.37 209
2346.49 204
2346.60 198
2346.71 190
2346.82 179
2346.93 165
2347.04 147
2347.15 126
2347.26 105
2347.37 83
2347.48 64
2347.60 49
2347.71 38
2347.82 31
2347.93 30
2348.04 34
2348.15 41
2348.26 52
2348.37 65
2348.48 78
2348.59 91
2348.71 103
2348.82 112
2348.93 121
2349.04 128
2349.15 135
2349.26 143
2349.37 151
2349.48 157
2349.59 160
2349.71 159
2349.82 152
2349.93 141
2350.04 127
2350.15 113
2350.26 100
2350.37 90
2350.48 86
2350.59 85
2350.70 89
2350.82 95
2350.93 104
2351.04 115
2351.15 126
2351.26 138
2351.37 148
2351.48 154
2351.59 156
2351.70 152
2351.82 141
2351.93 125
2352.04 106
2352.15 85
2352.26 64
2352.37 45
2352.48 28
2352.59 14
2352.70 1
2352.82 0
2352.93 0
2353.04 0
2353.15 0
2353.26 0
2353.37 0
2353.48 0
2353.59 0
2353.70 7
2353.82 27
2353.93 51
2354.04 76
2354.15 101
2354.26 122
2354.37 138
2354.48 148
2354.59 152
2354.71 151
2354.82 148
2354.93 145
2355.04 143
2355.15 144
2355.26 147
2355.37 151
2355.48 156
2355.59 161
2355.71 164
2355.82 164
2355.93 164
2356.04 162
2356.15 160
2356.26 157
2356.37 155
2356.48 153
2356.60 151
2356.71 148
2356.82 142
2356.93 133
2357.04 122
2357.15 111
2357.26 101
2357.37 93
2357.49 90
2357.60 94
2357.71 103
2357.82 117
2357.93 133
2358.04 148
2358.15 161
2358.26 169
2358.38 174
2358.49 176
2358.60 178
2358.71 181
2358.82 186
2358.93 193
2359.04 202
2359.15 211
2359.27 219
2359.38 227
2359.49 233
2359.60 240
2359.71 246
2359.82 253
2359.93 260
2360.04 266
2360.16 270
2360.27 272
2360.38 271
2360.49 269
2360.60 264
2360.71 259
2360.82 253
2360.93 247
2361.05 240
2361.16 233
2361.27 226
2361.38 217
2361.49 206
2361.60 195
2361.71 183
2361.83 173
2361.94 166
2362.05 164
2362.16 167
2362.27 176
2362.38 189
2362.49 206
2362.60 225
2362.72 242
2362.83 257
2362.94 271
2363.05 284
2363.16 297
2363.27 309
2363.38 322
2363.50 335
2363.61 347
2363.72 354
2363.83 356
2363.94 350
2364.05 338
2364.16 319
2364.28 297
2364.39 273
2364.50 253
2364.61 236
2364.72 225
2364.83 218
2364.94 213
2365.06 207
2365.17 196
2365.28 180
2365.39 160
2365.50 137
2365.61 115
2365.72 98
2365.84 87
2365.95 85
2366.06 89
2366.17 100
2366.28 114
2366.39 131
2366.50 149
2366.62 169
2366.73 190
2366.84 213
2366.95 238
2367.06 263
2367.17 285
2367.28 304
2367.40 316
2367.51 322
2367.62 321
2367.73 315
2367.84 306
2367.95 297
2368.06 290
2368.18 285
2368.29 282
2368.40 279
2368.51 277
2368.62 273
2368.73 268
2368.85 262
2368.96 257
2369.07 253
2369.18 250
2369.29 250
2369.40 250
2369.51 252
2369.63 254
2369.74 258
2369.85 263
2369.96 270
2370.07 277
2370.18 285
2370.29 292
2370.41 298
2370.52 304
2370.63 312
2370.74 321
2370.85 333
2370.96 347
2371.08 362
2371.19 376
2371.30 385
2371.41 388
2371.52 385
2371.63 376
2371.75 364
2371.86 349
2371.97 333
2372.08 318
2372.19 305
2372.30 293
2372.41 284
2372.53 277
2372.64 273
2372.75 271
2372.86 271
2372.97 272
2373.08 271
2373.20 269
2373.31 264
2373.42 255
2373.53 243
2373.64 229
2373.75 212
2373.87 195
2373.98 177
2374.09 159
2374.20 142
2374.31 126
2374.42 113
2374.54 101
2374.65 94
2374.76 91
2374.87 92
2374.98 100
2375.09 113
2375.21 130
2375.32 148
2375.43 163
2375.54 174
2375.65 178
2375.76 172
2375.88 158
2375.99 136
2376.10 110
2376.21 84
2376.32 61
2376.43 43
2376.55 34
2376.66 34
2376.77 43
2376.88 58
2376.99 78
2377.10 101
2377.22 124
2377.33 146
2377.44 165
2377.55 179
2377.66 188
2377.77 190
2377.89 186
2378.00 176
2378.11 163
2378.22 148
2378.33 135
2378.44 125
2378.56 119
2378.67 116
2378.78 115
2378.89 114
2379.00 110
2379.11 103
2379.23 95
2379.34 86
2379.45 78
2379.56 71
2379.67 67
2379.79 64
2379.90 63
2380.01 63
2380.12 62
2380.23 62
2380.34 62
2380.46 63
2380.57 63
2380.68 63
2380.79 63
2380.90 62
2381.01 61
2381.13 61
2381.24 65
2381.35 72
2381.46 84
2381.57 101
2381.69 121
2381.80 143
2381.91 166
2382.02 186
2382.13 202
2382.24 214
2382.36 220
2382.47 221
2382.58 216
2382.69 207
2382.80 194
2382.92 178
2383.03 159
2383.14 140
2383.25 122
2383.36 105
2383.47 91
2383.59 82
2383.70 77
2383.81 77
2383.92 80
2384.03 86
2384.15 92
2384.26 96
2384.37 97
2384.48 94
2384.59 89
2384.71 82
2384.82 74
2384.93 65
2385.04 57
2385.15 50
2385.26 44
2385.38 41
2385.49 41
2385.60 45
2385.71 51
2385.82 58
2385.94 64
2386.05 66
2386.16 63
2386.27 57
2386.38 50
2386.50 45
2386.61 44
2386.72 50
2386.83 63
2386.94 80
2387.06 100
2387.17 120
2387.28 137
2387.39 150
2387.50 158
2387.62 162
2387.73 161
2387.84 157
2387.95 149
2388.06 139
2388.17 128
2388.29 117
2388.40 107
2388.51 100
2388.62 97
2388.73 97
2388.85 100
2388.96 107
2389.07 114
2389.18 123
2389.29 130
2389.41 135
2389.52 137
2389.63 135
2389.74 130
2389.85 120
2389.97 108
2390.08 93
2390.19 76
2390.30 56
2390.41 35
2390.53 14
2390.64 0
2390.75 0
2390.86 0
2390.97 0
2391.09 0
2391.20 0
2391.31 0
2391.42 0
2391.53 9
2391.65 28
2391.76 45
2391.87 61
2391.98 75
2392.10 90
2392.21 103
2392.32 116
2392.43 128
2392.54 138
2392.66 144
2392.77 147
2392.88 146
2392.99 141
2393.10 135
2393.22 127
2393.33 119
2393.44 111
2393.55 106
2393.66 102
2393.78 99
2393.89 97
2394.00 96
2394.11 95
2394.22 93
2394.34 90
2394.45 86
2394.56 80
2394.67 74
2394.79 67
2394.90 61
2395.01 56
2395.12 54
2395.23 55
2395.35 58
2395.46 65
2395.57 73
2395.68 82
2395.79 92
2395.91 103
2396.02 114
2396.13 126
2396.24 139
2396.35 152
2396.47 164
2396.58 173
2396.69 178
2396.80 179
2396.92 176
2397.03 171
2397.14 164
2397.25 157
2397.36 149
2397.48 140
2397.59 130
2397.70 116
2397.81 101
2397.93 84
2398.04 68
2398.15 56
2398.26 48
2398.37 47
2398.49 54
2398.60 68
2398.71 88
2398.82 114
2398.94 143
2399.05 172
2399.16 200
2399.27 222
2399.38 237
2399.50 244
2399.61 242
2399.72 234
2399.83 219
2399.95 202
2400.06 183
2400.17 166
2400.28 149
2400.39 134
2400.51 122
2400.62 111
2400.73 102
2400.84 97
2400.96 94
2401.07 95
2401.18 99
2401.29 106
2401.40 114
2401.52 123
2401.63 130
2401.74 134
2401.85 135
2401.97 134
2402.08 129
2402.19 123
2402.30 118
2402.41 114
2402.53 112
2402.64 111
2402.75 111
2402.86 109
2402.98 104
2403.09 95
2403.20 83
2403.31 66
2403.43 48
2403.54 29
2403.65 10
2403.76 0
2403.88 0
2403.99 0
2404.10 0
2404.21 0
2404.32 0
2404.44 0
2404.55 0
2404.66 6
2404.77 29
2404.89 53
2405.00 74
2405.11 92
2405.22 103
2405.34 110
2405.45 113
2405.56 114
2405.67 114
2405.78 115
2405.90 118
2406.01 121
2406.12 124
2406.23 125
2406.35 123
2406.46 117
2406.57 107
2406.68 95
2406.80 82
2406.91 69
2407.02 59
2407.13 52
2407.25 48
2407.36 49
2407.47 53
2407.58 61
2407.70 71
2407.81 81
2407.92 90
2408.03 98
2408.15 103
2408.26 107
2408.37 110
2408.48 113
2408.60 115
2408.71 117
2408.82 116
2408.93 112
2409.04 105
2409.16 93
2409.27 79
2409.38 64
2409.49 50
2409.61 40
2409.72 34
2409.83 33
2409.94 36
2410.06 43
2410.17 52
2410.28 61
2410.39 67
2410.51 72
2410.62 72
2410.73 70
2410.84 66
2410.96 62
2411.07 58
2411.18 58
2411.29 61
2411.41 67
2411.52 75
2411.63 84
2411.74 89
2411.86 92
2411.97 91
2412.08 86
2412.19 80
2412.31 73
2412.42 65
2412.53 59
2412.64 54
2412.76 51
2412.87 49
2412.98 49
2413.09 51
2413.21 54
2413.32 58
2413.43 61
2413.54 62
2413.66 62
2413.77 58
2413.88 53
2414.00 45
2414.11 38
2414.22 32
2414.33 30
2414.45 33
2414.56 42
2414.67 57
2414.78 75
2414.90 95
2415.01 113
2415.12 129
2415.23 139
2415.35 144
2415.46 146
2415.57 145
2415.68 143
2415.80 141
2415.91 140
2416.02 140
2416.13 140
2416.25 139
2416.36 137
2416.47 135
2416.58 133
2416.70 130
2416.81 128
2416.92 127
2417.04 125
2417.15 123
2417.26 121
2417.37 118
2417.49 116
2417.60 113
2417.71 110
2417.82 108
2417.94 106
2418.05 104
2418.16 99
2418.27 92
2418.39 84
2418.50 73
2418.61 62
2418.73 52
2418.84 44
2418.95 39
2419.06 36
2419.18 35
2419.29 34
2419.40 33
2419.51 31
2419.63 27
2419.74 23
2419.85 19
2419.96 15
2420.08 10
2420.19 4
2420.30 0
2420.42 0
2420.53 0
2420.64 0
2420.75 0
2420.87 0
2420.98 0
2421.09 2
2421.20 17
2421.32 31
2421.43 40
2421.54 43
2421.66 39
2421.77 33
2421.88 26
2421.99 21
2422.11 22
2422.22 28
2422.33 39
2422.44 54
2422.56 69
2422.67 82
2422.78 93
2422.90 99
2423.01 102
2423.12 102
2423.23 101
2423.35 98
2423.46 95
2423.57 92
2423.69 89
2423.80 84
2423.91 78
2424.02 70
2424.14 61
2424.25 49
2424.36 36
2424.48 23
2424.59 12
2424.70 3
2424.81 0
2424.93 0
2425.04 7
2425.15 18
2425.26 31
2425.38 42
2425.49 51
2425.60 55
2425.72 52
2425.83 43
2425.94 29
2426.05 12
2426.17 0
2426.28 0
2426.39 0
2426.51 0
2426.62 0
2426.73 0
2426.84 0
2426.96 0
2427.07 7
2427.18 23
2427.30 38
2427.41 52
2427.52 63
2427.63 72
2427.75 79
2427.86 82
2427.97 82
2428.09 78
2428.20 72
2428.31 63
2428.43 55
2428.54 48
2428.65 45
2428.76 46
2428.88 52
2428.99 62
2429.10 73
2429.22 83
2429.33 91
2429.44 94
2429.55 93
2429.67 88
2429.78 80
2429.89 70
2430.01 60
2430.12 50
2430.23 42
2430.34 35
2430.46 30
2430.57 28
2430.68 30
2430.80 34
2430.91 41
2431.02 48
2431.14 56
2431.25 61
2431.36 64
2431.47 64
2431.59 60
2431.70 53
2431.81 44
2431.93 34
2432.04 24
2432.15 14
2432.27 4
2432.38 0
2432.49 0
2432.60 0
2432.72 0
2432.83 0
2432.94 11
2433.06 26
2433.17 42
2433.28 58
2433.40 73
2433.51 84
2433.62 93
2433.73 99
2433.85 104
2433.96 109
2434.07 114
2434.19 121
2434.30 127
2434.41 131
2434.53 133
2434.64 134
2434.75 133
2434.86 132
2434.98 133
2435.09 136
2435.20 142
2435.32 147
2435.43 152
2435.54 155
2435.66 154
2435.77 150
2435.88 144
2436.00 136
2436.11 130
2436.22 125
2436.33 124
2436.45 125
2436.56 130
2436.67 137
2436.79 144
2436.90 150
2437.01 155
2437.13 156
2437.24 155
2437.35 152
2437.47 146
2437.58 138
2437.69 130
2437.80 121
2437.92 112
2438.03 104
2438.14 97
2438.26 93
2438.37 91
2438.48 93
2438.60 97
2438.71 105
2438.82 115
2438.94 126
2439.05 137
2439.16 146
2439.28 153
2439.39 155
2439.50 151
2439.62 141
2439.73 124
2439.84 102
2439.95 77
2440.07 51
2440.18 29
2440.29 12
2440.41 4
2440.52 5
2440.63 15
2440.75 32
2440.86 54
2440.97 77
2441.09 97
2441.20 113
2441.31 122
2441.43 126
2441.54 125
2441.65 121
2441.77 115
2441.88 109
2441.99 103
2442.11 98
2442.22 93
2442.33 90
2442.45 87
2442.56 86
2442.67 87
2442.78 90
2442.90 94
2443.01 100
2443.12 107
2443.24 114
2443.35 122
2443.46 130
2443.58 137
2443.69 143
2443.80 149
2443.92 153
2444.03 157
2444.14 160
2444.26 163
2444.37 164
2444.48 164
2444.60 160
2444.71 153
2444.82 142
2444.94 129
2445.05 115
2445.16 103
2445.28 94
2445.39 89
2445.50 89
2445.62 92
2445.73 98
2445.84 104
2445.96 110
2446.07 114
2446.18 118
2446.30 121
2446.41 122
2446.52 123
2446.64 122
2446.75 120
2446.86 117
2446.98 116
2447.09 117
2447.20 122
2447.32 131
2447.43 144
2447.54 160
2447.66 176
2447.77 188
2447.88 196
2448.00 199
2448.11 195
2448.22 188
2448.34 178
2448.45 168
2448.56 160
2448.68 153
2448.79 149
2448.90 146
2449.02 144
2449.13 141
2449.24 137
2449.36 131
2449.47 123
2449.58 115
2449.70 105
2449.81 97
2449.92 91
2450.04 89
2450.15 90
2450.26 94
2450.38 100
2450.49 105
2450.60 107
2450.72 106
2450.83 100
2450.94 90
2451.06 78
2451.17 66
2451.28 57
2451.40 51
2451.51 50
2451.63 53
2451.74 59
2451.85 68
2451.97 76
2452.08 83
2452.19 86
2452.31 85
2452.42 79
2452.53 69
2452.65 57
2452.76 43
2452.87 29
2452.99 17
2453.10 6
2453.21 0
2453.33 0
2453.44 0
2453.55 0
2453.67 0
2453.78 0
2453.89 0
2454.01 0
2454.12 3
2454.23 6
2454.35 7
2454.46 9
2454.58 12
2454.69 15
2454.80 19
2454.92 23
2455.03 25
2455.14 25
2455.26 22
2455.37 19
2455.48 16
2455.60 15
2455.71 20
2455.82 29
2455.94 44
2456.05 64
2456.16 86
2456.28 111
2456.39 136
2456.51 162
2456.62 187
2456.73 210
2456.85 230
2456.96 246
2457.07 258
2457.19 266
2457.30 271
2457.41 273
2457.53 275
2457.64 278
2457.75 283
2457.87 292
2457.98 305
2458.10 323
2458.21 344
2458.32 369
2458.44 396
2458.55 424
2458.66 450
2458.78 473
2458.89 492
2459.00 506
2459.12 516
2459.23 524
2459.35 531
2459.46 539
2459.57 547
2459.69 556
2459.80 564
2459.91 570
2460.03 574
2460.14 576
2460.25 578
2460.37 580
2460.48 583
2460.60 588
2460.71 591
2460.82 591
2460.94 585
2461.05 575
2461.16 560
2461.28 543
2461.39 527
2461.50 516
2461.62 511
2461.73 510
2461.85 512
2461.96 514
2462.07 512
2462.19 508
2462.30 502
2462.41 497
2462.53 495
2462.64 499
2462.75 507
2462.87 519
2462.98 531
2463.10 539
2463.21 541
2463.32 536
2463.44 526
2463.55 511
2463.66 494
2463.78 475
2463.89 456
2464.01 436
2464.12 415
2464.23 393
2464.35 371
2464.46 351
2464.57 333
2464.69 318
2464.80 307
2464.92 300
2465.03 294
2465.14 288
2465.26 282
2465.37 275
2465.48 267
2465.60 260
2465.71 254
2465.83 251
2465.94 249
2466.05 249
2466.17 247
2466.28 243
2466.39 234
2466.51 222
2466.62 206
2466.74 187
2466.85 169
2466.96 152
2467.08 138
2467.19 126
2467.30 117
2467.42 110
2467.53 105
2467.65 102
2467.76 100
2467.87 98
2467.99 96
2468.10 94
2468.22 91
2468.33 87
2468.44 82
2468.56 76
2468.67 70
2468.78 63
2468.90 58
2469.01 55
2469.13 54
2469.24 58
2469.35 65
2469.47 74
2469.58 84
2469.70 92
2469.81 96
2469.92 94
2470.04 86
2470.15 73
2470.26 57
2470.38 40
2470.49 24
2470.61 11
2470.72 0
2470.83 0
2470.95 0
2471.06 0
2471.18 0
2471.29 0
2471.40 0
2471.52 0
2471.63 0
2471.75 7
2471.86 31
2471.97 57
2472.09 82
2472.20 102
2472.31 117
2472.43 126
2472.54 129
2472.66 129
2472.77 128
2472.88 127
2473.00 125
2473.11 124
2473.23 123
2473.34 120
2473.45 116
2473.57 111
2473.68 105
2473.80 97
2473.91 88
2474.02 78
2474.14 67
2474.25 56
2474.37 46
2474.48 37
2474.59 30
2474.71 26
2474.82 24
2474.94 24
2475.05 24
2475.16 25
2475.28 27
2475.39 29
2475.51 32
2475.62 37
2475.73 44
2475.85 52
2475.96 61
2476.08 69
2476.19 74
2476.30 75
2476.42 73
2476.53 66
2476.65 57
2476.76 47
2476.87 37
2476.99 30
2477.10 26
2477.22 26
2477.33 29
2477.44 33
2477.56 35
2477.67 35
2477.79 33
2477.90 28
2478.01 22
2478.13 17
2478.24 15
2478.36 18
2478.47 26
2478.58 38
2478.70 55
2478.81 74
2478.93 96
2479.04 117
2479.15 138
2479.27 158
2479.38 174
2479.50 188
2479.61 197
2479.73 201
2479.84 201
2479.95 197
2480.07 188
2480.18 176
2480.30 162
2480.41 147
2480.52 131
2480.64 115
2480.75 101
2480.87 87
2480.98 72
2481.09 58
2481.21 41
2481.32 25
2481.44 10
2481.55 0
2481.67 0
2481.78 0
2481.89 0
2482.01 0
2482.12 0
2482.24 6
2482.35 10
2482.46 10
2482.58 8
2482.69 4
2482.81 1
2482.92 0
2483.03 2
2483.15 10
2483.26 23
2483.38 39
2483.49 57
2483.61 75
2483.72 91
2483.83 104
2483.95 113
2484.06 118
2484.18 121
2484.29 122
2484.41 124
2484.52 126
2484.63 128
2484.75 132
2484.86 135
2484.98 138
2485.09 140
2485.20 140
2485.32 137
2485.43 134
2485.55 129
2485.66 124
2485.78 121
2485.89 119
2486.00 121
2486.12 127
2486.23 135
2486.35 144
2486.46 154
2486.58 163
2486.69 170
2486.80 175
2486.92 178
2487.03 178
2487.15 175
2487.26 168
2487.38 157
2487.49 143
2487.60 127
2487.72 113
2487.83 104
2487.95 100
2488.06 102
2488.18 111
2488.29 123
2488.40 134
2488.52 142
2488.63 146
2488.75 145
2488.86 142
2488.98 139
2489.09 139
2489.20 142
2489.32 148
2489.43 155
2489.55 161
2489.66 162
2489.78 160
2489.89 155
2490.00 149
2490.12 143
2490.23 138
2490.35 136
2490.46 136
2490.58 138
2490.69 138
2490.80 138
2490.92 135
2491.03 129
2491.15 120
2491.26 107
2491.38 92
2491.49 75
2491.60 61
2491.72 50
2491.83 45
2491.95 47
2492.06 55
2492.18 67
2492.29 82
2492.41 96
2492.52 107
2492.63 113
2492.75 115
2492.86 113
2492.98 108
2493.09 102
2493.21 97
2493.32 95
2493.43 97
2493.55 106
2493.66 120
2493.78 140
2493.89 164
2494.01 189
2494.12 213
2494.24 233
2494.35 249
2494.46 260
2494.58 268
2494.69 275
2494.81 283
2494.92 292
2495.04 302
2495.15 314
2495.27 325
2495.38 333
2495.49 337
2495.61 336
2495.72 331
2495.84 321
2495.95 309
2496.07 297
2496.18 286
2496.30 277
2496.41 271
2496.52 267
2496.64 264
2496.75 260
2496.87 256
2496.98 250
2497.10 242
2497.21 233
2497.33 222
2497.44 209
2497.56 195
2497.67 180
2497.78 167
2497.90 156
2498.01 149
2498.13 146
2498.24 148
2498.36 154
2498.47 160
2498.59 167
2498.70 172
2498.81 174
2498.93 173
2499.04 169
2499.16 163
2499.27 155
2499.39 146
2499.50 137
2499.62 129
2499.73 122
2499.85 117
2499.96 113
2500.07 111
2500.19 109
2500.30 106
2500.42 101
2500.53 96
2500.65 89
2500.76 82
2500.88 75
2500.99 68
2501.11 63
2501.22 59
2501.34 56
2501.45 53
2501.56 52
2501.68 53
2501.79 55
2501.91 60
2502.02 67
2502.14 74
2502.25 81
2502.37 86
2502.48 87
2502.60 84
2502.71 78
2502.83 68
2502.94 58
2503.05 49
2503.17 44
2503.28 44
2503.40 49
2503.51 60
2503.63 75
2503.74 94
2503.86 115
2503.97 134
2504.09 150
2504.20 159
2504.32 161
2504.43 155
2504.54 142
2504.66 126
2504.77 109
2504.89 93
2505.00 81
2505.12 73
2505.23 69
2505.35 68
2505.46 69
2505.58 71
2505.69 76
2505.81 83
2505.92 93
2506.04 107
2506.15 121
2506.26 137
2506.38 153
2506.49 168
2506.61 182
2506.72 194
2506.84 205
2506.95 215
2507.07 225
2507.18 233
2507.30 239
2507.41 244
2507.53 247
2507.64 250
2507.76 252
2507.87 254
2507.99 255
2508.10 256
2508.22 258
2508.33 261
2508.44 264
2508.56 267
2508.67 271
2508.79 274
2508.90 273
2509.02 269
2509.13 262
2509.25 252
2509.36 241
2509.48 231
2509.59 222
2509.71 215
2509.82 210
2509.94 205
2510.05 200
2510.17 194
2510.28 187
2510.40 178
2510.51 168
2510.63 155
2510.74 140
2510.86 123
2510.97 104
2511.08 85
2511.20 68
2511.31 56
2511.43 49
2511.54 48
2511.66 52
2511.77 62
2511.89 74
2512.00 89
2512.12 107
2512.23 127
2512.35 150
2512.46 175
2512.58 203
2512.69 230
2512.81 256
2512.92 277
2513.04 293
2513.15 302
2513.27 306
2513.38 306
2513.50 302
2513.61 297
2513.73 291
2513.84 283
2513.96 272
2514.07 257
2514.19 240
2514.30 218
2514.42 195
2514.53 172
2514.65 153
2514.76 139
2514.87 133
2514.99 135
2515.10 146
2515.22 163
2515.33 184
2515.45 205
2515.56 222
2515.68 234
2515.79 237
2515.91 233
2516.02 222
2516.14 206
2516.25 189
2516.37 173
2516.48 162
2516.60 157
2516.71 158
2516.83 166
2516.94 177
2517.06 190
2517.17 201
2517.29 207
2517.40 207
2517.52 201
2517.63 190
2517.75 177
2517.86 166
2517.98 158
2518.09 156
2518.21 158
2518.32 164
2518.44 170
2518.55 176
2518.67 178
2518.78 176
2518.90 171
2519.01 164
2519.13 156
2519.24 149
2519.36 145
2519.47 142
2519.59 140
2519.70 139
2519.82 136
2519.93 132
2520.05 126
2520.16 120
2520.28 115
2520.39 114
2520.51 116
2520.62 124
2520.74 135
2520.85 149
2520.97 164
2521.08 177
2521.20 187
2521.31 193
2521.43 195
2521.54 192
2521.66 187
2521.77 180
2521.89 172
2522.00 163
2522.12 153
2522.23 145
2522.35 136
2522.46 127
2522.58 118
2522.69 109
2522.81 100
2522.92 91
2523.04 81
2523.15 73
2523.27 67
2523.38 63
2523.50 63
2523.61 66
2523.73 71
2523.84 78
2523.96 85
2524.08 90
2524.19 92
2524.31 90
2524.42 85
2524.54 76
2524.65 65
2524.77 53
2524.88 41
2525.00 30
2525.11 22
2525.23 16
2525.34 12
2525.46 10
2525.57 9
2525.69 10
2525.80 9
2525.92 8
2526.03 5
2526.15 0
2526.26 0
2526.38 0
2526.49 0
2526.61 0
2526.72 0
2526.84 0
2526.95 1
2527.07 11
2527.18 24
2527.30 37
2527.41 51
2527.53 64
2527.64 75
2527.76 82
2527.88 84
2527.99 82
2528.11 74
2528.22 64
2528.34 54
2528.45 45
2528.57 42
2528.68 43
2528.80 50
2528.91 60
2529.03 72
2529.14 84
2529.26 95
2529.37 104
2529.49 112
2529.60 119
2529.72 124
2529.83 127
2529.95 128
2530.06 127
2530.18 124
2530.29 118
2530.41 112
2530.53 105
2530.64 99
2530.76 94
2530.87 91
2530.99 88
2531.10 87
2531.22 86
2531.33 86
2531.45 89
2531.56 94
2531.68 101
2531.79 110
2531.91 121
2532.02 133
2532.14 145
2532.25 156
2532.37 166
2532.48 175
2532.60 182
2532.72 189
2532.83 192
2532.95 192
2533.06 188
2533.18 179
2533.29 166
2533.41 152
2533.52 139
2533.64 129
2533.75 121
2533.87 117
2533.98 114
2534.10 112
2534.21 109
2534.33 106
2534.45 104
2534.56 105
2534.68 107
2534.79 113
2534.91 119
2535.02 126
2535.14 132
2535.25 135
2535.37 136
2535.48 137
2535.60 137
2535.71 139
2535.83 142
2535.95 147
2536.06 152
2536.18 158
2536.29 163
2536.41 168
2536.52 172
2536.64 178
2536.75 185
2536.87 195
2536.98 207
2537.10 220
2537.21 233
2537.33 242
2537.45 247
2537.56 248
2537.68 246
2537.79 242
2537.91 239
2538.02 238
2538.14 239
2538.25 242
2538.37 245
2538.48 244
2538.60 239
2538.72 230
2538.83 216
2538.95 200
2539.06 182
2539.18 165
2539.29 147
2539.41 130
2539.52 112
2539.64 94
2539.75 78
2539.87 64
2539.99 54
2540.10 49
2540.22 49
2540.33 52
2540.45 57
2540.56 62
2540.68 67
2540.79 72
2540.91 76
2541.02 80
2541.14 84
2541.26 87
2541.37 88
2541.49 85
2541.60 78
2541.72 68
2541.83 56
2541.95 43
2542.06 31
2542.18 21
2542.29 15
2542.41 14
2542.53 16
2542.64 23
2542.76 33
2542.87 46
2542.99 60
2543.10 71
2543.22 79
2543.33 82
2543.45 79
2543.57 73
2543.68 65
2543.80 60
2543.91 59
2544.03 63
2544.14 73
2544.26 87
2544.37 102
2544.49 118
2544.61 133
2544.72 146
2544.84 157
2544.95 166
2545.07 173
2545.18 177
2545.30 179
2545.42 176
2545.53 170
2545.65 161
2545.76 150
2545.88 137
2545.99 126
2546.11 115
2546.22 107
2546.34 101
2546.46 97
2546.57 95
2546.69 93
2546.80 92
2546.92 92
2547.03 93
2547.15 96
2547.26 100
2547.38 106
2547.50 114
2547.61 125
2547.73 137
2547.84 149
2547.96 159
2548.07 166
2548.19 167
2548.31 164
2548.42 158
2548.54 152
2548.65 148
2548.77 148
2548.88 153
2549.00 163
2549.12 176
2549.23 189
2549.35 201
2549.46 209
2549.58 212
2549.69 211
2549.81 205
2549.93 194
2550.04 177
2550.16 154
2550.27 127
2550.39 97
2550.50 65
2550.62 35
2550.74 11
2550.85 0
2550.97 0
2551.08 0
2551.20 0
2551.31 0
2551.43 4
2551.55 11
2551.66 14
2551.78 14
2551.89 11
2552.01 6
2552.12 0
2552.24 0
2552.36 0
2552.47 1
2552.59 13
2552.70 32
2552.82 56
2552.93 81
2553.05 106
2553.17 126
2553.28 140
2553.40 148
2553.51 151
2553.63 150
2553.74 145
2553.86 138
2553.98 130
2554.09 122
2554.21 113
2554.32 103
2554.44 94
2554.56 86
2554.67 79
2554.79 74
2554.90 70
2555.02 68
2555.13 66
2555.25 66
2555.37 66
2555.48 68
2555.60 71
2555.71 77
2555.83 85
2555.95 94
2556.06 101
2556.18 107
2556.29 109
2556.41 107
2556.52 100
2556.64 90
2556.76 77
2556.87 63
2556.99 51
2557.10 40
2557.22 33
2557.34 31
2557.45 31
2557.57 35
2557.68 39
2557.80 44
2557.91 45
2558.03 44
2558.15 40
2558.26 35
2558.38 30
2558.49 25
2558.61 23
2558.73 23
2558.84 25
2558.96 27
2559.07 29
2559.19 27
2559.31 22
2559.42 14
2559.54 2
2559.65 0
2559.77 0
2559.88 0
2560.00 0
2560.12 0
2560.23 0
2560.35 0
2560.46 10
2560.58 26
2560.70 40
2560.81 52
2560.93 60
2561.04 67
2561.16 73
2561.28 79
2561.39 85
2561.51 88
2561.62 88
2561.74 84
2561.86 74
2561.97 62
2562.09 46
2562.20 31
2562.32 16
2562.44 5
2562.55 0
2562.67 0
2562.78 0
2562.90 0
2563.02 0
2563.13 8
2563.25 17
2563.36 28
2563.48 40
2563.60 52
2563.71 64
2563.83 76
2563.94 87
2564.06 97
2564.18 106
2564.29 112
2564.41 115
2564.52 115
2564.64 112
2564.76 107
2564.87 101
2564.99 94
2565.10 87
2565.22 82
2565.34 77
2565.45 74
2565.57 71
2565.68 70
2565.80 70
2565.92 72
2566.03 77
2566.15 84
2566.26 93
2566.38 103
2566.50 115
2566.61 128
2566.73 140
2566.85 152
2566.96 164
2567.08 174
2567.19 182
2567.31 187
2567.43 187
2567.54 182
2567.66 173
2567.77 161
2567.89 147
2568.01 132
2568.12 118
2568.24 106
2568.35 96
2568.47 88
2568.59 81
2568.70 74
2568.82 68
2568.94 62
2569.05 56
2569.17 49
2569.28 45
2569.40 45
2569.52 51
2569.63 63
2569.75 82
2569.86 104
2569.98 127
2570.10 147
2570.21 161
2570.33 168
2570.44 169
2570.56 166
2570.68 162
2570.79 161
2570.91 165
2571.03 173
2571.14 184
2571.26 196
2571.37 204
2571.49 207
2571.61 206
2571.72 202
2571.84 196
2571.96 191
2572.07 188
2572.19 188
2572.30 189
2572.42 191
2572.54 191
2572.65 190
2572.77 188
2572.88 187
2573.00 188
2573.12 191
2573.23 197
2573.35 204
2573.47 210
2573.58 213
2573.70 212
2573.81 209
2573.93 204
2574.05 199
2574.16 194
2574.28 190
2574.40 186
2574.51 183
2574.63 179
2574.74 175
2574.86 171
2574.98 168
2575.09 165
2575.21 164
2575.33 162
2575.44 159
2575.56 154
2575.67 148
2575.79 141
2575.91 135
2576.02 131
2576.14 129
2576.26 129
2576.37 130
2576.49 129
2576.61 125
2576.72 117
2576.84 107
2576.95 94
2577.07 81
2577.19 70
2577.30 62
2577.42 57
2577.54 54
2577.65 51
2577.77 48
2577.88 43
2578.00 36
2578.12 28
2578.23 20
2578.35 16
2578.47 15
2578.58 17
2578.70 22
2578.82 29
2578.93 38
2579.05 49
2579.16 60
2579.28 73
2579.40 87
2579.51 103
2579.63 117
2579.75 129
2579.86 136
2579.98 139
2580.10 137
2580.21 133
2580.33 128
2580.44 123
2580.56 120
2580.68 120
2580.79 120
2580.91 119
2581.03 116
2581.14 110
2581.26 102
2581.38 92
2581.49 84
2581.61 79
2581.73 76
2581.84 78
2581.96 81
2582.07 84
2582.19 85
2582.31 81
2582.42 74
2582.54 64
2582.66 53
2582.77 42
2582.89 35
2583.01 31
2583.12 31
2583.24 32
2583.36 35
2583.47 39
2583.59 42
2583.70 45
2583.82 50
2583.94 56
2584.05 65
2584.17 78
2584.29 94
2584.40 113
2584.52 134
2584.64 156
2584.75 175
2584.87 190
2584.99 198
2585.10 198
2585.22 191
2585.34 176
2585.45 158
2585.57 137
2585.68 119
2585.80 106
2585.92 99
2586.03 100
2586.15 108
2586.27 120
2586.38 135
2586.50 148
2586.62 159
2586.73 166
2586.85 169
2586.97 167
2587.08 162
2587.20 155
2587.32 146
2587.43 137
2587.55 128
2587.67 118
2587.78 108
2587.90 99
2588.02 91
2588.13 83
2588.25 77
2588.37 72
2588.48 70
2588.60 69
2588.71 70
2588.83 72
2588.95 74
2589.06 77
2589.18 81
2589.30 85
2589.41 89
2589.53 94
2589.65 99
2589.76 104
2589.88 107
2590.00 108
2590.11 107
2590.23 103
2590.35 96
2590.46 88
2590.58 78
2590.70 69
2590.81 60
2590.93 52
2591.05 47
2591.16 43
2591.28 42
2591.40 44
2591.51 48
2591.63 54
2591.75 62
2591.86 72
2591.98 83
2592.10 93
2592.21 102
2592.33 106
2592.45 106
2592.56 100
2592.68 89
2592.80 75
2592.91 59
2593.03 44
2593.15 31
2593.26 22
2593.38 16
2593.50 12
2593.61 10
2593.73 8
2593.85 5
2593.96 1
2594.08 0
2594.20 0
2594.31 0
2594.43 0
2594.55 0
2594.66 0
2594.78 0
2594.90 2
2595.01 9
2595.13 15
2595.25 19
2595.36 21
2595.48 20
2595.60 19
2595.71 17
2595.83 18
2595.95 22
2596.06 30
2596.18 41
2596.30 55
2596.41 69
2596.53 83
2596.65 94
2596.76 103
2596.88 110
2597.00 114
2597.12 116
2597.23 115
2597.35 109
2597.47 97
2597.58 79
2597.70 56
2597.82 32
2597.93 9
2598.05 0
2598.17 0
2598.28 0
2598.40 5
2598.52 25
2598.63 47
2598.75 67
2598.87 83
2598.98 94
2599.10 102
2599.22 108
2599.33 114
2599.45 120
2599.57 128
2599.68 135
2599.80 141
2599.92 143
2600.04 141
2600.15 136
2600.27 128
2600.39 119
2600.50 110
2600.62 101
2600.74 92
2600.85 84
2600.97 77
2601.09 72
2601.20 68
2601.32 66
2601.44 64
2601.55 62
2601.67 57
2601.79 49
2601.90 37
2602.02 21
2602.14 3
2602.26 0
2602.37 0
2602.49 0
2602.61 0
2602.72 0
2602.84 0
2602.96 0
2603.07 1
2603.19 28
2603.31 56
2603.42 83
2603.54 107
2603.66 129
2603.78 147
2603.89 160
2604.01 171
2604.13 180
2604.24 186
2604.36 188
2604.48 185
2604.59 179
2604.71 171
2604.83 162
2604.94 153
2605.06 145
2605.18 140
2605.30 136
2605.41 132
2605.53 126
2605.65 117
2605.76 107
2605.88 95
2606.00 84
2606.11 74
2606.23 67
2606.35 63
2606.46 63
2606.58 66
2606.70 74
2606.82 86
2606.93 103
2607.05 123
2607.17 147
2607.28 171
2607.40 194
2607.52 215
2607.63 230
2607.75 240
2607.87 246
2607.99 248
2608.10 247
2608.22 243
2608.34 237
2608.45 229
2608.57 217
2608.69 200
2608.80 180
2608.92 157
2609.04 136
2609.16 118
2609.27 107
2609.39 103
2609.51 107
2609.62 117
2609.74 129
2609.86 140
2609.98 148
2610.09 152
2610.21 152
2610.33 150
2610.44 147
2610.56 144
2610.68 142
2610.79 141
2610.91 141
2611.03 142
2611.15 144
2611.26 148
2611.38 154
2611.50 161
2611.61 169
2611.73 175
2611.85 179
2611.97 180
2612.08 177
2612.20 171
2612.32 164
2612.43 156
2612.55 148
2612.67 140
2612.79 131
2612.90 122
2613.02 112
2613.14 104
2613.25 100
2613.37 100
2613.49 107
2613.61 118
2613.72 133
2613.84 149
2613.96 162
2614.07 170
2614.19 170
2614.31 164
2614.43 152
2614.54 138
2614.66 126
2614.78 116
2614.89 112
2615.01 115
2615.13 123
2615.25 135
2615.36 149
2615.48 162
2615.60 174
2615.71 183
2615.83 188
2615.95 191
2616.07 192
2616.18 191
2616.30 191
2616.42 191
2616.53 191
2616.65 191
2616.77 192
2616.89 193
2617.00 195
2617.12 199
2617.24 205
2617.35 213
2617.47 222
2617.59 230
2617.71 237
2617.82 241
2617.94 241
2618.06 237
2618.18 228
2618.29 216
2618.41 201
2618.53 186
2618.64 171
2618.76 159
2618.88 150
2619.00 144
2619.11 140
2619.23 136
2619.35 131
2619.47 125
2619.58 118
2619.70 111
2619.82 107
2619.93 107
2620.05 112
2620.17 122
2620.29 137
2620.40 154
2620.52 171
2620.64 186
2620.76 199
2620.87 209
2620.99 216
2621.11 218
2621.22 215
2621.34 209
2621.46 202
2621.58 194
2621.69 188
2621.81 185
2621.93 186
2622.05 190
2622.16 195
2622.28 197
2622.40 195
2622.52 188
2622.63 176
2622.75 160
2622.87 142
2622.98 125
2623.10 111
2623.22 101
2623.34 95
2623.45 94
2623.57 98
2623.69 105
2623.81 114
2623.92 125
2624.04 135
2624.16 144
2624.28 151
2624.39 156
2624.51 159
2624.63 159
2624.75 157
2624.86 154
2624.98 150
2625.10 144
2625.21 137
2625.33 128
2625.45 120
2625.57 113
2625.68 108
2625.80 107
2625.92 110
2626.04 116
2626.15 124
2626.27 132
2626.39 139
2626.51 144
2626.62 146
2626.74 147
2626.86 146
2626.98 145
2627.09 144
2627.21 145
2627.33 144
2627.45 143
2627.56 140
2627.68 134
2627.80 127
2627.92 119
2628.03 111
2628.15 106
2628.27 105
2628.39 108
2628.50 116
2628.62 125
2628.74 136
2628.86 145
2628.97 152
2629.09 158
2629.21 163
2629.33 169
2629.44 177
2629.56 185
2629.68 194
2629.80 200
2629.91 200
2630.03 193
2630.15 180
2630.27 162
2630.38 143
2630.50 127
2630.62 117
2630.74 114
2630.85 118
2630.97 126
2631.09 136
2631.21 143
2631.32 146
2631.44 145
2631.56 140
2631.68 135
2631.79 130
2631.91 127
2632.03 128
2632.15 131
2632.26 136
2632.38 140
2632.50 141
2632.62 138
2632.73 129
2632.85 114
2632.97 95
2633.09 74
2633.20 55
2633.32 40
2633.44 30
2633.56 26
2633.67 26
2633.79 29
2633.91 31
2634.03 32
2634.14 28
2634.26 21
2634.38 10
2634.50 0
2634.61 0
2634.73 0
2634.85 0
2634.97 0
2635.09 0
2635.20 0
2635.32 0
2635.44 9
2635.56 28
2635.67 49
2635.79 71
2635.91 94
2636.03 119
2636.14 146
2636.26 173
2636.38 198
2636.50 221
2636.61 239
2636.73 252
2636.85 260
2636.97 263
2637.09 263
2637.20 262
2637.32 260
2637.44 258
2637.56 254
2637.67 250
2637.79 243
2637.91 236
2638.03 228
2638.14 224
2638.26 224
2638.38 231
2638.50 245
2638.61 263
2638.73 284
2638.85 302
2638.97 317
2639.09 325
2639.20 327
2639.32 325
2639.44 320
2639.56 314
2639.67 309
2639.79 304
2639.91 297
2640.03 287
2640.15 275
2640.26 260
2640.38 245
2640.50 232
2640.62 223
2640.73 220
2640.85 224
2640.97 233
2641.09 245
2641.20 256
2641.32 265
2641.44 268
2641.56 267
2641.68 260
2641.79 252
2641.91 244
2642.03 239
2642.15 237
2642.26 241
2642.38 250
2642.50 262
2642.62 275
2642.74 286
2642.85 293
2642.97 294
2643.09 289
2643.21 277
2643.32 260
2643.44 240
2643.56 219
2643.68 201
2643.80 188
2643.91 180
2644.03 176
2644.15 177
2644.27 179
2644.39 181
2644.50 181
2644.62 178
2644.74 172
2644.86 164
2644.97 155
2645.09 146
2645.21 138
2645.33 131
2645.45 125
2645.56 120
2645.68 116
2645.80 111
2645.92 106
2646.04 102
2646.15 99
2646.27 97
2646.39 98
2646.51 104
2646.62 114
2646.74 129
2646.86 147
2646.98 167
2647.10 188
2647.21 208
2647.33 224
2647.45 234
2647.57 238
2647.69 234
2647.80 223
2647.92 207
2648.04 186
2648.16 165
2648.27 145
2648.39 129
2648.51 118
2648.63 112
2648.75 112
2648.86 116
2648.98 123
2649.10 131
2649.22 139
2649.34 147
2649.45 153
2649.57 158
2649.69 160
2649.81 160
2649.93 156
2650.04 148
2650.16 135
2650.28 118
2650.40 100
2650.52 81
2650.63 66
2650.75 56
2650.87 51
2650.99 53
2651.11 60
2651.22 71
2651.34 84
2651.46 98
2651.58 113
2651.70 128
2651.81 145
2651.93 162
2652.05 179
2652.17 195
2652.29 210
2652.40 221
2652.52 226
2652.64 226
2652.76 219
2652.88 207
2652.99 188
2653.11 166
2653.23 141
2653.35 116
2653.47 92
2653.58 69
2653.70 50
2653.82 34
2653.94 23
2654.06 15
2654.17 11
2654.29 10
2654.41 10
2654.53 12
2654.65 15
2654.76 20
2654.88 27
2655.00 36
2655.12 47
2655.24 58
2655.35 67
2655.47 73
2655.59 72
2655.71 65
2655.83 52
2655.94 34
2656.06 16
2656.18 0
2656.30 0
2656.42 0
2656.54 0
2656.65 0
2656.77 0
2656.89 0
2657.01 6
2657.13 11
2657.24 12
2657.36 11
2657.48 10
2657.60 9
2657.72 11
2657.83 16
2657.95 24
2658.07 34
2658.19 44
2658.31 52
2658.43 56
2658.54 57
2658.66 56
2658.78 55
2658.90 55
2659.02 60
2659.13 68
2659.25 79
2659.37 90
2659.49 100
2659.61 108
2659.72 114
2659.84 119
2659.96 125
2660.08 134
2660.20 147
2660.32 165
2660.43 185
2660.55 205
2660.67 224
2660.79 238
2660.91 246
2661.02 248
2661.14 243
2661.26 234
2661.38 222
2661.50 209
2661.62 196
2661.73 185
2661.85 176
2661.97 168
2662.09 162
2662.21 158
2662.33 157
2662.44 158
2662.56 162
2662.68 168
2662.80 174
2662.92 179
2663.03 182
2663.15 183
2663.27 182
2663.39 179
2663.51 177
2663.63 177
2663.74 180
2663.86 187
2663.98 196
2664.10 207
2664.22 217
2664.34 226
2664.45 232
2664.57 235
2664.69 234
2664.81 231
2664.93 228
2665.04 225
2665.16 223
2665.28 222
2665.40 219
2665.52 215
2665.64 208
2665.75 198
2665.87 185
2665.99 171
2666.11 157
2666.23 145
2666.35 134
2666.46 125
2666.58 118
2666.70 114
2666.82 112
2666.94 114
2667.06 119
2667.17 128
2667.29 140
2667.41 154
2667.53 170
2667.65 185
2667.77 199
2667.88 211
2668.00 217
2668.12 219
2668.24 214
2668.36 203
2668.48 189
2668.59 172
2668.71 155
2668.83 141
2668.95 130
2669.07 123
2669.19 119
2669.30 116
2669.42 112
2669.54 107
2669.66 101
2669.78 94
2669.90 88
2670.02 83
2670.13 81
2670.25 82
2670.37 86
2670.49 94
2670.61 104
2670.73 117
2670.84 131
2670.96 146
2671.08 162
2671.20 177
2671.32 191
2671.44 205
2671.55 217
2671.67 228
2671.79 237
2671.91 244
2672.03 249
2672.15 251
2672.27 250
2672.38 246
2672.50 241
2672.62 234
2672.74 226
2672.86 216
2672.98 206
2673.09 194
2673.21 181
2673.33 167
2673.45 151
2673.57 134
2673.69 116
2673.81 100
2673.92 84
2674.04 70
2674.16 59
2674.28 51
2674.40 47
2674.52 47
2674.63 50
2674.75 55
2674.87 60
2674.99 63
2675.11 63
2675.23 58
2675.35 49
2675.46 37
2675.58 22
2675.70 7
2675.82 0
2675.94 0
2676.06 0
2676.18 0
2676.29 0
2676.41 0
2676.53 0
2676.65 0
2676.77 6
2676.89 22
2677.01 37
2677.12 50
2677.24 59
2677.36 64
2677.48 66
2677.60 66
2677.72 66
2677.84 67
2677.95 70
2678.07 74
2678.19 79
2678.31 84
2678.43 89
2678.55 93
2678.67 96
2678.78 99
2678.90 101
2679.02 105
2679.14 110
2679.26 118
2679.38 126
2679.50 135
2679.61 143
2679.73 149
2679.85 155
2679.97 159
2680.09 162
2680.21 165
2680.33 167
2680.44 168
2680.56 167
2680.68 164
2680.80 157
2680.92 147
2681.04 134
2681.16 120
2681.27 107
2681.39 97
2681.51 91
2681.63 89
2681.75 91
2681.87 94
2681.99 97
2682.11 98
2682.22 97
2682.34 95
2682.46 92
2682.58 90
2682.70 88
2682.82 87
2682.94 86
2683.05 83
2683.17 79
2683.29 74
2683.41 69
2683.53 67
2683.65 67
2683.77 70
2683.89 76
2684.00 85
2684.12 97
2684.24 110
2684.36 126
2684.48 141
2684.60 154
2684.72 164
2684.84 169
2684.95 168
2685.07 162
2685.19 151
2685.31 137
2685.43 123
2685.55 109
2685.67 98
2685.79 88
2685.90 81
2686.02 75
2686.14 71
2686.26 69
2686.38 69
2686.50 68
2686.62 67
2686.74 64
2686.85 58
2686.97 48
2687.09 35
2687.21 21
2687.33 7
2687.45 0
2687.57 0
2687.69 0
2687.80 0
2687.92 0
2688.04 5
2688.16 18
2688.28 33
2688.40 49
2688.52 66
2688.64 83
2688.75 99
2688.87 112
2688.99 122
2689.11 127
2689.23 127
2689.35 122
2689.47 112
2689.59 98
2689.71 82
2689.82 66
2689.94 51
2690.06 39
2690.18 32
2690.30 31
2690.42 36
2690.54 44
2690.66 55
2690.77 67
2690.89 79
2691.01 91
2691.13 101
2691.25 111
2691.37 119
2691.49 125
2691.61 129
2691.73 130
2691.84 129
2691.96 126
2692.08 123
2692.20 120
2692.32 119
2692.44 120
2692.56 122
2692.68 125
2692.80 127
2692.91 126
2693.03 120
2693.15 110
2693.27 95
2693.39 78
2693.51 62
2693.63 50
2693.75 43
2693.87 43
2693.98 50
2694.10 61
2694.22 74
2694.34 86
2694.46 95
2694.58 98
2694.70 95
2694.82 88
2694.94 76
2695.06 61
2695.17 46
2695.29 32
2695.41 21
2695.53 15
2695.65 14
2695.77 19
2695.89 28
2696.01 40
2696.13 53
2696.25 65
2696.36 74
2696.48 80
2696.60 84
2696.72 84
2696.84 83
2696.96 80
2697.08 74
2697.20 66
2697.32 55
2697.43 43
2697.55 31
2697.67 22
2697.79 16
2697.91 16
2698.03 20
2698.15 28
2698.27 36
2698.39 42
2698.51 45
2698.63 44
2698.74 39
2698.86 34
2698.98 29
2699.10 28
2699.22 32
2699.34 42
2699.46 57
2699.58 76
2699.70 97
2699.82 116
2699.93 131
2700.05 140
2700.17 140
2700.29 132
2700.41 116
2700.53 93
2700.65 68
2700.77 41
2700.89 17
2701.01 0
2701.13 0
2701.24 0
2701.36 0
2701.48 0
2701.60 12
2701.72 33
2701.84 56
2701.96 78
2702.08 97
2702.20 111
2702.32 120
2702.44 124
2702.55 124
2702.67 120
2702.79 114
2702.91 106
2703.03 99
2703.15 92
2703.27 86
2703.39 81
2703.51 77
2703.63 74
2703.75 71
2703.86 69
2703.98 67
2704.10 66
2704.22 64
2704.34 63
2704.46 61
2704.58 60
2704.70 58
2704.82 58
2704.94 59
2705.06 62
2705.18 67
2705.29 73
2705.41 79
2705.53 84
2705.65 86
2705.77 85
2705.89 83
2706.01 81
2706.13 80
2706.25 80
2706.37 82
2706.49 85
2706.61 88
2706.73 89
2706.84 88
2706.96 83
2707.08 75
2707.20 63
2707.32 49
2707.44 35
2707.56 23
2707.68 15
2707.80 11
2707.92 11
2708.04 14
2708.16 19
2708.28 22
2708.39 24
2708.51 24
2708.63 20
2708.75 15
2708.87 9
2708.99 3
2709.11 0
2709.23 0
2709.35 0
2709.47 0
2709.59 0
2709.71 0
2709.83 0
2709.94 0
2710.06 8
2710.18 24
2710.30 42
2710.42 62
2710.54 82
2710.66 101
2710.78 117
2710.90 130
2711.02 140
2711.14 148
2711.26 154
2711.38 160
2711.50 165
2711.62 170
2711.73 173
2711.85 175
2711.97 174
2712.09 172
2712.21 167
2712.33 162
2712.45 157
2712.57 151
2712.69 144
2712.81 136
2712.93 127
2713.05 117
2713.17 108
2713.29 98
2713.41 90
2713.52 84
2713.64 80
2713.76 78
2713.88 78
2714.00 81
2714.12 84
2714.24 89
2714.36 93
2714.48 96
2714.60 96
2714.72 95
2714.84 93
2714.96 90
2715.08 87
2715.20 85
2715.32 83
2715.43 82
2715.55 79
2715.67 75
2715.79 69
2715.91 61
2716.03 53
2716.15 45
2716.27 40
2716.39 38
2716.51 40
2716.63 45
2716.75 51
2716.87 55
2716.99 56
2717.11 52
2717.23 43
2717.35 31
2717.46 18
2717.58 5
2717.70 0
2717.82 0
2717.94 0
2718.06 0
2718.18 0
2718.30 0
2718.42 0
2718.54 0
2718.66 0
2718.78 0
2718.90 9
2719.02 20
2719.14 34
2719.26 49
2719.38 65
2719.50 82
2719.62 100
2719.73 117
2719.85 132
2719.97 143
2720.09 150
2720.21 151
2720.33 145
2720.45 133
2720.57 119
2720.69 104
2720.81 92
2720.93 87
2721.05 88
2721.17 96
2721.29 110
2721.41 125
2721.53 139
2721.65 148
2721.77 149
2721.89 142
2722.01 129
2722.13 113
2722.24 96
2722.36 84
2722.48 77
2722.60 77
2722.72 82
2722.84 89
2722.96 93
2723.08 92
2723.20 85
2723.32 74
2723.44 60
2723.56 47
2723.68 36
2723.80 31
2723.92 29
2724.04 28
2724.16 27
2724.28 22
2724.40 14
2724.52 2
2724.64 0
2724.76 0
2724.88 0
2725.00 0
2725.11 0
2725.23 0
2725.35 0
2725.47 8
2725.59 22
2725.71 33
2725.83 41
2725.95 44
2726.07 43
2726.19 39
2726.31 34
2726.43 28
2726.55 25
2726.67 26
2726.79 29
2726.91 36
2727.03 43
2727.15 51
2727.27 57
2727.39 62
2727.51 63
2727.63 63
2727.75 62
2727.87 59
2727.99 54
2728.11 48
2728.23 40
2728.35 32
2728.46 22
2728.58 12
2728.70 2
2728.82 0
2728.94 0
2729.06 0
2729.18 0
2729.30 0
2729.42 0
2729.54 10
2729.66 27
2729.78 48
2729.90 70
2730.02 93
2730.14 114
2730.26 130
2730.38 143
2730.50 150
2730.62 153
2730.74 150
2730.86 144
2730.98 134
2731.10 122
2731.22 108
2731.34 95
2731.46 84
2731.58 76
2731.70 72
2731.82 71
2731.94 74
2732.06 77
2732.18 80
2732.30 82
2732.42 81
2732.54 79
2732.66 77
2732.78 76
2732.90 75
2733.01 74
2733.13 71
2733.25 66
2733.37 59
2733.49 50
2733.61 41
2733.73 36
2733.85 36
2733.97 42
2734.09 55
2734.21 73
2734.33 93
2734.45 113
2734.57 128
2734.69 139
2734.81 142
2734.93 139
2735.05 131
2735.17 118
2735.29 103
2735.41 86
2735.53 69
2735.65 54
2735.77 42
2735.89 32
2736.01 27
2736.13 27
2736.25 32
2736.37 41
2736.49 53
2736.61 66
2736.73 78
2736.85 88
2736.97 94
2737.09 98
2737.21 99
2737.33 100
2737.45 101
2737.57 103
2737.69 108
2737.81 113
2737.93 118
2738.05 120
2738.17 117
2738.29 110
2738.41 99
2738.53 85
2738.65 71
2738.77 60
2738.89 53
2739.01 54
2739.13 59
2739.25 68
2739.37 80
2739.49 91
2739.61 101
2739.73 110
2739.85 117
2739.97 122
2740.09 127
2740.21 131
2740.33 135
2740.45 138
2740.57 142
2740.69 145
2740.81 148
2740.93 150
2741.05 149
2741.17 146
2741.29 141
2741.41 134
2741.53 126
2741.65 121
2741.77 119
2741.89 121
2742.01 129
2742.13 140
2742.25 152
2742.37 164
2742.49 173
2742.61 179
2742.73 181
2742.85 181
2742.97 178
2743.09 172
2743.21 164
2743.33 152
2743.45 137
2743.57 117
2743.69 96
2743.81 73
2743.93 53
2744.05 36
2744.17 25
2744.29 18
2744.41 16
2744.53 16
2744.65 18
2744.77 19
2744.89 20
2745.01 20
2745.13 20
2745.25 21
2745.37 23
2745.49 26
2745.61 30
2745.73 33
2745.85 37
2745.97 40
2746.09 43
2746.21 46
2746.33 49
2746.45 51
2746.57 54
2746.69 56
2746.81 59
2746.93 62
2747.05 66
2747.17 71
2747.29 78
2747.41 86
2747.53 95
2747.65 104
2747.77 111
2747.89 115
2748.01 114
2748.13 108
2748.25 98
2748.37 88
2748.49 80
2748.61 77
2748.73 80
2748.85 90
2748.97 105
2749.09 123
2749.21 141
2749.33 157
2749.45 170
2749.57 179
2749.69 185
2749.81 187
2749.93 186
2750.05 180
2750.17 170
2750.29 156
2750.41 139
2750.53 121
2750.65 105
2750.77 92
2750.89 84
2751.01 81
2751.13 80
2751.25 81
2751.37 82
2751.49 82
2751.61 80
2751.73 76
2751.85 72
2751.97 67
2752.09 62
2752.21 57
2752.33 52
2752.46 46
2752.58 39
2752.70 29
2752.82 19
2752.94 9
2753.06 0
2753.18 0
2753.30 0
2753.42 0
2753.54 0
2753.66 0
2753.78 0
2753.90 0
2754.02 0
2754.14 2
2754.26 7
2754.38 14
2754.50 23
2754.62 34
2754.74 47
2754.86 60
2754.98 74
2755.10 89
2755.22 106
2755.34 125
2755.46 144
2755.58 163
2755.70 179
2755.82 190
2755.94 197
2756.06 199
2756.18 198
2756.30 194
2756.42 190
2756.54 187
2756.66 183
2756.78 179
2756.90 173
2757.03 164
2757.15 152
2757.27 136
2757.39 119
2757.51 101
2757.63 86
2757.75 75
2757.87 68
2757.99 66
2758.11 69
2758.23 74
2758.35 79
2758.47 83
2758.59 85
2758.71 84
2758.83 80
2758.95 75
2759.07 70
2759.19 66
2759.31 63
2759.43 61
2759.55 60
2759.67 60
2759.79 60
2759.91 61
2760.03 64
2760.15 70
2760.27 78
2760.39 86
2760.52 94
2760.64 99
2760.76 103
2760.88 106
2761.00 108
2761.12 110
2761.24 114
2761.36 119
2761.48 125
2761.60 130
2761.72 133
2761.84 135
2761.96 134
2762.08 132
2762.20 129
2762.32 126
2762.44 123
2762.56 121
2762.68 121
2762.80 123
2762.92 128
2763.04 135
2763.16 143
2763.29 151
2763.41 155
2763.53 155
2763.65 148
2763.77 137
2763.89 121
2764.01 103
2764.13 85
2764.25 71
2764.37 61
2764.49 57
2764.61 58
2764.73 66
2764.85 78
2764.97 95
2765.09 113
2765.21 131
2765.33 146
2765.45 156
2765.57 158
2765.69 153
2765.82 141
2765.94 125
2766.06 106
2766.18 88
2766.30 74
2766.42 66
2766.54 67
2766.66 77
2766.78 96
2766.90 121
2767.02 149
2767.14 178
2767.26 203
2767.38 222
2767.50 234
2767.62 238
2767.74 238
2767.86 233
2767.98 225
2768.11 215
2768.23 201
2768.35 186
2768.47 170
2768.59 154
2768.71 140
2768.83 131
2768.95 127
2769.07 127
2769.19 130
2769.31 133
2769.43 134
2769.55 133
2769.67 129
2769.79 125
2769.91 121
2770.03 118
2770.15 119
2770.28 123
2770.40 129
2770.52 135
2770.64 141
2770.76 145
2770.88 148
2771.00 149
2771.12 148
2771.24 145
2771.36 142
2771.48 138
2771.60 133
2771.72 127
2771.84 121
2771.96 116
2772.08 111
2772.21 107
2772.33 106
2772.45 107
2772.57 111
2772.69 116
2772.81 123
2772.93 131
2773.05 137
2773.17 142
2773.29 144
2773.41 143
2773.53 140
2773.65 136
2773.77 133
2773.89 131
2774.02 132
2774.14 136
2774.26 141
2774.38 145
2774.50 149
2774.62 150
2774.74 148
2774.86 144
2774.98 139
2775.10 133
2775.22 129
2775.34 127
2775.46 127
2775.58 129
2775.71 131
2775.83 132
2775.95 132
2776.07 128
2776.19 121
2776.31 113
2776.43 103
2776.55 92
2776.67 80
2776.79 70
2776.91 60
2777.03 53
2777.15 49
2777.28 50
2777.40 56
2777.52 65
2777.64 76
2777.76 86
2777.88 93
2778.00 97
2778.12 95
2778.24 89
2778.36 80
2778.48 69
2778.60 57
2778.72 45
2778.85 32
2778.97 20
2779.09 9
2779.21 0
2779.33 0
2779.45 0
2779.57 0
2779.69 0
2779.81 0
2779.93 0
2780.05 0
2780.17 0
2780.29 15
2780.42 30
2780.54 44
2780.66 56
2780.78 64
2780.90 67
2781.02 65
2781.14 58
2781.26 48
2781.38 37
2781.50 27
2781.62 21
2781.74 18
2781.87 18
2781.99 21
2782.11 25
2782.23 30
2782.35 35
2782.47 38
2782.59 40
2782.71 41
2782.83 39
2782.95 34
2783.07 27
2783.20 19
2783.32 10
2783.44 4
2783.56 2
2783.68 4
2783.80 12
2783.92 24
2784.04 38
2784.16 52
2784.28 65
2784.40 75
2784.53 82
2784.65 87
2784.77 90
2784.89 92
2785.01 94
2785.13 95
2785.25 96
2785.37 95
2785.49 92
2785.61 88
2785.73 85
2785.86 83
2785.98 84
2786.10 89
2786.22 96
2786.34 104
2786.46 112
2786.58 117
2786.70 120
2786.82 122
2786.94 124
2787.06 127
2787.19 132
2787.31 139
2787.43 148
2787.55 158
2787.67 168
2787.79 177
2787.91 187
2788.03 198
2788.15 210
2788.27 223
2788.40 236
2788.52 248
2788.64 257
2788.76 262
2788.88 262
2789.00 257
2789.12 249
2789.24 238
2789.36 225
2789.48 211
2789.61 196
2789.73 181
2789.85 166
2789.97 153
2790.09 141
2790.21 132
2790.33 127
2790.45 125
2790.57 126
2790.70 129
2790.82 134
2790.94 140
2791.06 148
2791.18 158
2791.30 169
2791.42 182
2791.54 196
2791.66 210
2791.78 222
2791.91 230
2792.03 234
2792.15 234
2792.27 231
2792.39 226
2792.51 222
2792.63 221
2792.75 223
2792.87 227
2793.00 233
2793.12 239
2793.24 244
2793.36 247
2793.48 248
2793.60 246
2793.72 243
2793.84 238
2793.96 231
2794.09 222
2794.21 214
2794.33 207
2794.45 205
2794.57 206
2794.69 214
2794.81 226
2794.93 241
2795.05 257
2795.18 270
2795.30 277
2795.42 277
2795.54 269
2795.66 253
2795.78 230
2795.90 203
2796.02 174
2796.14 147
2796.27 126
2796.39 112
2796.51 106
2796.63 110
2796.75 120
2796.87 135
2796.99 150
2797.11 164
2797.24 172
2797.36 175
2797.48 174
2797.60 169
2797.72 163
2797.84 160
2797.96 160
2798.08 166
2798.21 175
2798.33 187
2798.45 198
2798.57 207
2798.69 211
2798.81 210
2798.93 205
2799.05 196
2799.17 185
2799.30 173
2799.42 162
2799.54 152
2799.66 144
2799.78 138
2799.90 132
2800.02 127
2800.14 124
2800.27 120
2800.39 116
2800.51 111
2800.63 103
2800.75 93
2800.87 80
2800.99 65
2801.12 50
2801.24 37
2801.36 28
2801.48 23
2801.60 26
2801.72 34
2801.84 48
2801.96 66
2802.09 88
2802.21 110
2802.33 131
2802.45 151
2802.57 168
2802.69 180
2802.81 188
2802.93 190
2803.06 187
2803.18 178
2803.30 166
2803.42 150
2803.54 132
2803.66 110
2803.78 86
2803.91 59
2804.03 30
2804.15 0
2804.27 0
2804.39 0
2804.51 0
2804.63 0
2804.75 0
2804.88 0
2805.00 0
2805.12 4
2805.24 39
2805.36 74
2805.48 104
2805.60 127
2805.73 142
2805.85 150
2805.97 151
2806.09 145
2806.21 135
2806.33 121
2806.45 107
2806.58 95
2806.70 86
2806.82 82
2806.94 84
2807.06 92
2807.18 103
2807.30 116
2807.42 129
2807.55 139
2807.67 147
2807.79 152
2807.91 155
2808.03 156
2808.15 157
2808.27 157
2808.40 154
2808.52 147
2808.64 136
2808.76 121
2808.88 104
2809.00 89
2809.12 77
2809.25 72
2809.37 74
2809.49 84
2809.61 101
2809.73 121
2809.85 142
2809.98 161
2810.10 176
2810.22 186
2810.34 189
2810.46 187
2810.58 179
2810.70 167
2810.83 152
2810.95 135
2811.07 119
2811.19 106
2811.31 97
2811.43 94
2811.55 96
2811.68 103
2811.80 111
2811.92 119
2812.04 125
2812.16 128
2812.28 128
2812.40 126
2812.53 124
2812.65 122
2812.77 121
2812.89 120
2813.01 117
2813.13 112
2813.26 104
2813.38 94
2813.50 81
2813.62 67
2813.74 52
2813.86 38
2813.98 26
2814.11 17
2814.23 13
2814.35 16
2814.47 27
2814.59 44
2814.71 67
2814.84 91
2814.96 113
2815.08 130
2815.20 139
2815.32 140
2815.44 136
2815.57 128
2815.69 120
2815.81 113
2815.93 108
2816.05 105
2816.17 102
2816.29 99
2816.42 95
2816.54 89
2816.66 82
2816.78 75
2816.90 69
2817.02 65
2817.15 63
2817.27 64
2817.39 66
2817.51 71
2817.63 76
2817.75 82
2817.88 88
2818.00 92
2818.12 96
2818.24 97
2818.36 96
2818.48 93
2818.61 87
2818.73 79
2818.85 68
2818.97 56
2819.09 44
2819.21 35
2819.34 30
2819.46 29
2819.58 31
2819.70 36
2819.82 39
2819.94 41
2820.07 38
2820.19 32
2820.31 25
2820.43 19
2820.55 16
2820.67 17
2820.80 21
2820.92 27
2821.04 34
2821.16 39
2821.28 41
2821.40 41
2821.53 37
2821.65 32
2821.77 24
2821.89 16
2822.01 9
2822.13 3
2822.26 0
2822.38 0
2822.50 1
2822.62 6
2822.74 14
2822.87 20
2822.99 25
2823.11 26
2823.23 24
2823.35 18
2823.47 11
2823.60 4
2823.72 0
2823.84 0
2823.96 0
2824.08 0
2824.20 0
2824.33 0
2824.45 0
2824.57 0
2824.69 0
2824.81 0
2824.94 0
2825.06 3
2825.18 10
2825.30 20
2825.42 32
2825.54 45
2825.67 59
2825.79 73
2825.91 86
2826.03 97
2826.15 106
2826.28 111
2826.40 112
2826.52 108
2826.64 101
2826.76 91
2826.88 79
2827.01 68
2827.13 58
2827.25 48
2827.37 39
2827.49 31
2827.62 24
2827.74 18
2827.86 16
2827.98 17
2828.10 24
2828.22 37
2828.35 52
2828.47 69
2828.59 84
2828.71 95
2828.83 100
2828.96 101
2829.08 97
2829.20 90
2829.32 80
2829.44 70
2829.57 59
2829.69 50
2829.81 42
2829.93 37
2830.05 35
2830.17 37
2830.30 42
2830.42 49
2830.54 58
2830.66 67
2830.78 77
2830.91 87
2831.03 98
2831.15 110
2831.27 125
2831.39 142
2831.52 160
2831.64 176
2831.76 191
2831.88 202
2832.00 208
2832.13 210
2832.25 209
2832.37 207
2832.49 206
2832.61 204
2832.74 203
2832.86 201
2832.98 199
2833.10 195
2833.22 187
2833.35 177
2833.47 164
2833.59 150
2833.71 134
2833.83 119
2833.96 105
2834.08 94
2834.20 86
2834.32 82
2834.44 82
2834.56 86
2834.69 91
2834.81 96
2834.93 100
2835.05 103
2835.17 104
2835.30 102
2835.42 98
2835.54 93
2835.66 89
2835.79 86
2835.91 87
2836.03 91
2836.15 99
2836.27 111
2836.40 126
2836.52 143
2836.64 159
2836.76 175
2836.88 188
2837.01 199
2837.13 208
2837.25 214
2837.37 218
2837.49 221
2837.62 221
2837.74 217
2837.86 210
2837.98 200
2838.10 186
2838.23 169
2838.35 151
2838.47 134
2838.59 120
2838.71 109
2838.84 104
2838.96 105
2839.08 112
2839.20 125
2839.32 141
2839.45 160
2839.57 179
2839.69 195
2839.81 205
2839.94 207
2840.06 202
2840.18 190
2840.30 174
2840.42 157
2840.55 141
2840.67 129
2840.79 120
2840.91 116
2841.03 115
2841.16 115
2841.28 116
2841.40 116
2841.52 115
2841.65 113
2841.77 110
2841.89 106
2842.01 103
2842.13 99
2842.26 95
2842.38 92
2842.50 90
2842.62 91
2842.74 95
2842.87 104
2842.99 116
2843.11 131
2843.23 147
2843.36 161
2843.48 172
2843.60 177
2843.72 175
2843.84 166
2843.97 150
2844.09 129
2844.21 104
2844.33 79
2844.46 55
2844.58 35
2844.70 21
2844.82 14
2844.94 13
2845.07 17
2845.19 22
2845.31 28
2845.43 33
2845.56 37
2845.68 39
2845.80 42
2845.92 45
2846.04 50
2846.17 55
2846.29 60
2846.41 63
2846.53 64
2846.66 64
2846.78 62
2846.90 61
2847.02 61
2847.14 64
2847.27 71
2847.39 82
2847.51 96
2847.63 110
2847.76 123
2847.88 130
2848.00 130
2848.12 121
2848.25 105
2848.37 82
2848.49 59
2848.61 39
2848.73 27
2848.86 25
2848.98 34
2849.10 50
2849.22 71
2849.35 91
2849.47 106
2849.59 114
2849.71 116
2849.84 112
2849.96 106
2850.08 101
2850.20 97
2850.32 97
2850.45 97
2850.57 98
2850.69 96
2850.81 90
2850.94 82
2851.06 71
2851.18 60
2851.30 50
2851.43 43
2851.55 40
2851.67 38
2851.79 39
2851.92 40
2852.04 43
2852.16 45
2852.28 48
2852.40 51
2852.53 54
2852.65 56
2852.77 58
2852.89 59
2853.02 60
2853.14 61
2853.26 62
2853.38 63
2853.51 64
2853.63 66
2853.75 68
2853.87 73
2854.00 80
2854.12 89
2854.24 101
2854.36 114
2854.49 127
2854.61 139
2854.73 146
2854.85 150
2854.98 149
2855.10 143
2855.22 133
2855.34 121
2855.47 107
2855.59 92
2855.71 76
2855.83 62
2855.95 49
2856.08 38
2856.20 32
2856.32 30
2856.44 33
2856.57 40
2856.69 50
2856.81 60
2856.93 69
2857.06 76
2857.18 80
2857.30 80
2857.42 79
2857.55 77
2857.67 74
2857.79 69
2857.91 63
2858.04 55
2858.16 45
2858.28 33
2858.40 20
2858.53 8
2858.65 0
2858.77 0
2858.89 0
2859.02 0
2859.14 9
2859.26 21
2859.38 34
2859.51 44
2859.63 50
2859.75 51
2859.87 46
2860.00 37
2860.12 24
2860.24 10
2860.37 0
2860.49 0
2860.61 0
2860.73 0
2860.86 2
2860.98 13
2861.10 23
2861.22 31
2861.35 35
2861.47 33
2861.59 26
2861.71 13
2861.84 0
2861.96 0
2862.08 0
2862.20 0
2862.33 0
2862.45 0
2862.57 0
2862.69 0
2862.82 7
2862.94 19
2863.06 28
2863.18 35
2863.31 40
2863.43 44
2863.55 48
2863.68 53
2863.80 58
2863.92 63
2864.04 67
2864.17 70
2864.29 72
2864.41 71
2864.53 68
2864.66 64
2864.78 60
2864.90 57
2865.02 55
2865.15 55
2865.27 58
2865.39 64
2865.51 71
2865.64 78
2865.76 87
2865.88 96
2866.01 105
2866.13 115
2866.25 124
2866.37 132
2866.50 137
2866.62 140
2866.74 139
2866.86 137
2866.99 135
2867.11 134
2867.23 137
2867.35 143
2867.48 150
2867.60 158
2867.72 163
2867.85 166
2867.97 166
2868.09 164
2868.21 162
2868.34 159
2868.46 157
2868.58 153
2868.70 147
2868.83 137
2868.95 123
2869.07 105
2869.20 86
2869.32 68
2869.44 54
2869.56 44
2869.69 39
2869.81 36
2869.93 36
2870.06 35
2870.18 33
2870.30 29
2870.42 24
2870.55 20
2870.67 18
2870.79 19
2870.91 23
2871.04 31
2871.16 41
2871.28 51
2871.41 60
2871.53 66
2871.65 70
2871.77 73
2871.90 73
2872.02 73
2872.14 72
2872.27 72
2872.39 71
2872.51 69
2872.63 67
2872.76 64
2872.88 61
2873.00 57
2873.12 54
2873.25 52
2873.37 52
2873.49 54
2873.62 60
2873.74 68
2873.86 80
2873.98 95
2874.11 113
2874.23 132
2874.35 150
2874.48 167
2874.60 181
2874.72 190
2874.84 194
2874.97 193
2875.09 186
2875.21 175
2875.34 162
2875.46 150
2875.58 140
2875.70 134
2875.83 131
2875.95 133
2876.07 138
2876.20 144
2876.32 148
2876.44 151
2876.57 152
2876.69 150
2876.81 147
2876.93 143
2877.06 140
2877.18 138
2877.30 140
2877.43 143
2877.55 148
2877.67 154
2877.79 158
2877.92 160
2878.04 157
2878.16 151
2878.29 142
2878.41 133
2878.53 126
2878.65 123
2878.78 124
2878.90 130
2879.02 138
2879.15 148
2879.27 158
2879.39 167
2879.52 175
2879.64 181
2879.76 184
2879.88 183
2880.01 178
2880.13 167
2880.25 152
2880.38 134
2880.50 116
2880.62 100
2880.75 86
2880.87 76
2880.99 69
2881.11 63
2881.24 56
2881.36 47
2881.48 37
2881.61 26
2881.73 15
2881.85 6
2881.98 0
2882.10 0
2882.22 0
2882.34 0
2882.47 0
2882.59 0
2882.71 0
2882.84 0
2882.96 0
2883.08 0
2883.21 4
2883.33 9
2883.45 16
2883.57 26
2883.70 37
2883.82 50
2883.94 62
2884.07 72
2884.19 78
2884.31 79
2884.44 77
2884.56 71
2884.68 65
2884.81 61
2884.93 60
2885.05 64
2885.17 72
2885.30 82
2885.42 91
2885.54 100
2885.67 107
2885.79 113
2885.91 118
2886.04 124
2886.16 134
2886.28 147
2886.41 166
2886.53 189
2886.65 217
2886.77 248
2886.90 280
2887.02 309
2887.14 333
2887.27 348
2887.39 353
2887.51 347
2887.64 332
2887.76 311
2887.88 286
2888.01 263
2888.13 241
2888.25 223
2888.38 209
2888.50 198
2888.62 192
2888.75 189
2888.87 191
2888.99 196
2889.11 204
2889.24 213
2889.36 218
2889.48 220
2889.61 215
2889.73 205
2889.85 190
2889.98 174
2890.10 160
2890.22 150
2890.35 147
2890.47 150
2890.59 159
2890.72 171
2890.84 182
2890.96 191
2891.09 194
2891.21 190
2891.33 179
2891.46 164
2891.58 146
2891.70 130
2891.82 117
2891.95 111
2892.07 112
2892.19 120
2892.32 133
2892.44 149
2892.56 167
2892.69 184
2892.81 199
2892.93 209
2893.06 213
2893.18 212
2893.30 207
2893.43 201
2893.55 195
2893.67 192
2893.80 193
2893.92 198
2894.04 205
2894.17 210
2894.29 212
2894.41 209
2894.54 201
2894.66 187
2894.78 171
2894.91 155
2895.03 143
2895.15 134
2895.28 130
2895.40 129
2895.52 129
2895.65 130
2895.77 128
2895.89 124
2896.02 117
2896.14 110
2896.26 105
2896.39 103
2896.51 105
2896.63 112
2896.76 125
2896.88 141
2897.00 159
2897.13 176
2897.25 190
2897.37 202
2897.50 209
2897.62 213
2897.74 212
2897.87 210
2897.99 205
2898.11 200
2898.24 195
2898.36 189
2898.48 185
2898.61 182
2898.73 181
2898.85 182
2898.98 185
2899.10 190
2899.22 196
2899.35 202
2899.47 208
2899.59 213
2899.72 215
2899.84 214
2899.96 212
2900.09 207
2900.21 202
2900.33 197
2900.46 192
2900.58 190
2900.70 188
2900.83 187
2900.95 185
2901.07 182
2901.20 177
2901.32 169
2901.44 159
2901.57 149
2901.69 140
2901.81 134
2901.94 131
2902.06 130
2902.19 131
2902.31 133
2902.43 135
2902.56 137
2902.68 139
2902.80 145
2902.93 155
2903.05 169
2903.17 187
2903.30 208
2903.42 227
2903.54 243
2903.67 253
2903.79 256
2903.91 252
2904.04 243
2904.16 232
2904.28 220
2904.41 211
2904.53 205
2904.65 204
2904.78 207
2904.90 213
2905.03 219
2905.15 225
2905.27 229
2905.40 231
2905.52 231
2905.64 229
2905.77 226
2905.89 223
2906.01 220
2906.14 217
2906.26 215
2906.38 212
2906.51 210
2906.63 208
2906.75 206
2906.88 204
2907.00 202
2907.13 198
2907.25 194
2907.37 189
2907.50 183
2907.62 177
2907.74 170
2907.87 163
2907.99 155
2908.11 148
2908.24 143
2908.36 140
2908.48 140
2908.61 142
2908.73 146
2908.86 149
2908.98 149
2909.10 145
2909.23 137
2909.35 125
2909.47 110
2909.60 93
2909.72 78
2909.84 65
2909.97 55
2910.09 47
2910.21 41
2910.34 36
2910.46 30
2910.59 23
2910.71 14
2910.83 4
2910.96 0
2911.08 0
2911.20 0
2911.33 0
2911.45 0
2911.57 0
2911.70 0
2911.82 0
2911.95 6
2912.07 17
2912.19 28
2912.32 39
2912.44 48
2912.56 55
2912.69 59
2912.81 61
2912.94 63
2913.06 66
2913.18 71
2913.31 80
2913.43 92
2913.55 105
2913.68 119
2913.80 130
2913.92 138
2914.05 141
2914.17 140
2914.30 136
2914.42 130
2914.54 123
2914.67 115
2914.79 107
2914.91 100
2915.04 93
2915.16 88
2915.29 85
2915.41 83
2915.53 83
2915.66 85
2915.78 86
2915.90 86
2916.03 86
2916.15 85
2916.28 84
2916.40 83
2916.52 82
2916.65 80
2916.77 79
2916.89 77
2917.02 76
2917.14 76
2917.27 76
2917.39 78
2917.51 79
2917.64 81
2917.76 82
2917.88 83
2918.01 85
2918.13 90
2918.26 99
2918.38 110
2918.50 124
2918.63 136
2918.75 145
2918.87 149
2919.00 147
2919.12 139
2919.25 129
2919.37 118
2919.49 109
2919.62 103
2919.74 100
2919.87 98
2919.99 97
2920.11 96
2920.24 94
2920.36 93
2920.48 92
2920.61 94
2920.73 97
2920.86 103
2920.98 110
2921.10 120
2921.23 131
2921.35 143
2921.48 154
2921.60 165
2921.72 174
2921.85 180
2921.97 184
2922.09 186
2922.22 189
2922.34 194
2922.47 202
2922.59 212
2922.71 224
2922.84 234
2922.96 241
2923.09 242
2923.21 238
2923.33 227
2923.46 213
2923.58 197
2923.71 182
2923.83 168
2923.95 157
2924.08 149
2924.20 141
2924.32 133
2924.45 122
2924.57 109
2924.70 94
2924.82 79
2924.94 63
2925.07 51
2925.19 44
2925.32 42
2925.44 46
2925.56 54
2925.69 65
2925.81 77
2925.94 87
2926.06 95
2926.18 99
2926.31 98
2926.43 94
2926.56 88
2926.68 80
2926.80 71
2926.93 60
2927.05 48
2927.18 34
2927.30 19
2927.42 2
2927.55 0
2927.67 0
2927.80 0
2927.92 0
2928.04 0
2928.17 0
2928.29 0
2928.42 0
2928.54 16
2928.66 37
2928.79 57
2928.91 74
2929.04 87
2929.16 92
2929.28 91
2929.41 84
2929.53 74
2929.66 64
2929.78 55
2929.90 50
2930.03 50
2930.15 53
2930.28 57
2930.40 60
2930.52 62
2930.65 62
2930.77 60
2930.90 59
2931.02 58
2931.14 60
2931.27 65
2931.39 72
2931.52 80
2931.64 87
2931.76 90
2931.89 89
2932.01 83
2932.14 72
2932.26 59
2932.38 45
2932.51 32
2932.63 22
2932.76 17
2932.88 14
2933.01 16
2933.13 21
2933.25 29
2933.38 37
2933.50 45
2933.63 48
2933.75 47
2933.87 39
2934.00 26
2934.12 8
2934.25 0
2934.37 0
2934.49 0
2934.62 0
2934.74 0
2934.87 0
2934.99 0
2935.12 0
2935.24 13
2935.36 25
2935.49 34
2935.61 42
2935.74 49
2935.86 53
2935.98 56
2936.11 59
2936.23 62
2936.36 66
2936.48 72
2936.61 81
2936.73 92
2936.85 104
2936.98 114
2937.10 121
2937.23 125
2937.35 126
2937.47 125
2937.60 122
2937.72 118
2937.85 114
2937.97 107
2938.10 98
2938.22 87
2938.34 73
2938.47 59
2938.59 44
2938.72 32
2938.84 23
2938.97 18
2939.09 16
2939.21 16
2939.34 18
2939.46 22
2939.59 26
2939.71 33
2939.84 42
2939.96 55
2940.08 70
2940.21 88
2940.33 105
2940.46 120
2940.58 131
2940.70 136
2940.83 137
2940.95 135
2941.08 130
2941.20 127
2941.33 125
2941.45 124
2941.57 124
2941.70 124
2941.82 122
2941.95 119
2942.07 116
2942.20 112
2942.32 110
2942.44 111
2942.57 112
2942.69 115
2942.82 117
2942.94 116
2943.07 111
2943.19 103
2943.32 90
2943.44 75
2943.56 58
2943.69 41
2943.81 25
2943.94 10
2944.06 0
2944.19 0
2944.31 0
2944.43 0
2944.56 0
2944.68 0
2944.81 0
2944.93 0
2945.06 1
2945.18 22
2945.30 43
2945.43 59
2945.55 68
2945.68 71
2945.80 70
2945.93 66
2946.05 63
2946.18 63
2946.30 69
2946.42 80
2946.55 95
2946.67 112
2946.80 131
2946.92 148
2947.05 163
2947.17 176
2947.29 186
2947.42 193
2947.54 197
2947.67 199
2947.79 200
2947.92 201
2948.04 203
2948.17 207
2948.29 212
2948.41 219
2948.54 228
2948.66 237
2948.79 245
2948.91 251
2949.04 253
2949.16 250
2949.29 242
2949.41 230
2949.53 214
2949.66 195
2949.78 178
2949.91 163
2950.03 153
2950.16 147
2950.28 147
2950.41 150
2950.53 157
2950.65 167
2950.78 178
2950.90 190
2951.03 202
2951.15 212
2951.28 218
2951.40 220
2951.53 218
2951.65 212
2951.77 203
2951.90 193
2952.02 183
2952.15 174
2952.27 165
2952.40 158
2952.52 151
2952.65 144
2952.77 137
2952.90 132
2953.02 127
2953.14 124
2953.27 121
2953.39 119
2953.52 116
2953.64 112
2953.77 108
2953.89 103
2954.02 98
2954.14 92
2954.27 87
2954.39 81
2954.51 76
2954.64 70
2954.76 66
2954.89 64
2955.01 66
2955.14 73
2955.26 84
2955.39 99
2955.51 117
2955.64 135
2955.76 152
2955.88 166
2956.01 177
2956.13 186
2956.26 193
2956.38 198
2956.51 203
2956.63 206
2956.76 208
2956.88 205
2957.01 196
2957.13 183
2957.26 167
2957.38 150
2957.50 135
2957.63 124
2957.75 120
2957.88 122
2958.00 128
2958.13 135
2958.25 141
2958.38 142
2958.50 137
2958.63 127
2958.75 112
2958.88 95
2959.00 78
2959.13 63
2959.25 49
2959.37 38
2959.50 28
2959.62 19
2959.75 9
2959.87 0
2960.00 0
2960.12 0
2960.25 0
2960.37 0
2960.50 0
2960.62 0
2960.75 0
2960.87 7
2961.00 28
2961.12 49
2961.24 69
2961.37 86
2961.49 100
2961.62 112
2961.74 122
2961.87 132
2961.99 144
2962.12 155
2962.24 166
2962.37 176
2962.49 182
2962.62 185
2962.74 184
2962.87 179
2962.99 171
2963.12 161
2963.24 151
2963.36 142
2963.49 133
2963.61 126
2963.74 120
2963.86 115
2963.99 109
2964.11 102
2964.24 96
2964.36 90
2964.49 84
2964.61 81
2964.74 79
2964.86 82
2964.99 88
2965.11 98
2965.24 114
2965.36 134
2965.49 158
2965.61 185
2965.74 212
2965.86 240
2965.99 265
2966.11 287
2966.23 306
2966.36 321
2966.48 331
2966.61 337
2966.73 339
2966.86 336
2966.98 328
2967.11 317
2967.23 302
2967.36 285
2967.48 265
2967.61 244
2967.73 222
2967.86 202
2967.98 185
2968.11 173
2968.23 166
2968.36 166
2968.48 172
2968.61 181
2968.73 193
2968.86 204
2968.98 214
2969.11 222
2969.23 229
2969.36 235
2969.48 239
2969.61 243
2969.73 245
2969.86 244
2969.98 239
2970.10 230
2970.23 218
2970.35 205
2970.48 193
2970.60 185
2970.73 182
2970.85 184
2970.98 189
2971.10 195
2971.23 200
2971.35 201
2971.48 198
2971.60 191
2971.73 182
2971.85 173
2971.98 165
2972.10 160
2972.23 157
2972.35 155
2972.48 155
2972.60 154
2972.73 151
2972.85 146
2972.98 136
2973.10 123
2973.23 107
2973.35 90
2973.48 72
2973.60 58
2973.73 49
2973.85 48
2973.98 56
2974.10 72
2974.23 95
2974.35 119
2974.48 142
2974.60 160
2974.73 169
2974.85 169
2974.98 162
2975.10 149
2975.23 135
2975.35 124
2975.48 116
2975.60 114
2975.73 116
2975.85 121
2975.98 127
2976.10 130
2976.23 129
2976.35 123
2976.48 113
2976.60 99
2976.73 82
2976.85 66
2976.98 52
2977.10 40
2977.23 31
2977.35 24
2977.48 17
2977.60 11
2977.73 5
2977.85 0
2977.98 0
2978.10 0
2978.23 0
2978.35 3
2978.48 9
2978.60 14
2978.73 16
2978.85 13
2978.98 5
2979.10 0
2979.23 0
2979.35 0
2979.48 0
2979.60 1
2979.73 26
2979.85 57
2979.98 91
2980.10 123
2980.23 148
2980.35 165
2980.48 172
2980.60 172
2980.73 168
2980.85 163
2980.98 159
2981.11 156
2981.23 156
2981.36 155
2981.48 154
2981.61 150
2981.73 144
2981.86 136
2981.98 128
2982.11 123
2982.23 120
2982.36 121
2982.48 124
2982.61 128
2982.73 129
2982.86 129
2982.98 125
2983.11 120
2983.23 115
2983.36 113
2983.48 114
2983.61 119
2983.73 127
2983.86 135
2983.98 140
2984.11 141
2984.23 135
2984.36 122
2984.48 104
2984.61 85
2984.73 65
2984.86 49
2984.99 38
2985.11 30
2985.24 26
2985.36 24
2985.49 22
2985.61 21
2985.74 19
2985.86 18
2985.99 19
2986.11 22
2986.24 27
2986.36 35
2986.49 43
2986.61 52
2986.74 61
2986.86 68
2986.99 74
2987.11 77
2987.24 78
2987.36 77
2987.49 73
2987.61 69
2987.74 64
2987.87 59
2987.99 56
2988.12 53
2988.24 51
2988.37 48
2988.49 44
2988.62 40
2988.74 35
2988.87 32
2988.99 31
2989.12 33
2989.24 40
2989.37 49
2989.49 60
2989.62 71
2989.74 78
2989.87 80
2990.00 76
2990.12 66
2990.25 51
2990.37 34
2990.50 16
2990.62 1
2990.75 0
2990.87 0
2991.00 0
2991.12 2
2991.25 15
2991.37 28
2991.50 41
2991.62 50
2991.75 57
2991.88 60
2992.00 60
2992.13 57
2992.25 52
2992.38 45
2992.50 39
2992.63 32
2992.75 26
2992.88 21
2993.00 19
2993.13 20
2993.25 23
2993.38 27
2993.50 32
2993.63 37
2993.76 40
2993.88 41
2994.01 38
2994.13 32
2994.26 22
2994.38 10
2994.51 0
2994.63 0
2994.76 0
2994.88 0
2995.01 0
2995.14 0
2995.26 0
2995.39 0
2995.51 12
2995.64 29
2995.76 41
2995.89 48
2996.01 49
2996.14 46
2996.26 43
2996.39 39
2996.51 38
2996.64 39
2996.77 42
2996.89 44
2997.02 44
2997.14 42
2997.27 37
2997.39 30
2997.52 24
2997.64 18
2997.77 15
2997.89 15
2998.02 16
2998.15 17
2998.27 19
2998.40 21
2998.52 23
2998.65 24
2998.77 24
2998.90 25
2999.02 25
2999.15 24
2999.28 24
2999.40 24
2999.53 25
2999.65 29
2999.78 35
2999.90 42
3000.03 50
3000.15 57
3000.28 63
3000.40 67
3000.53 71
3000.66 74
3000.78 77
3000.91 79
3001.03 79
3001.16 76
3001.28 69
3001.41 58
3001.53 43
3001.66 28
3001.79 15
3001.91 5
3002.04 0
3002.16 0
3002.29 4
3002.41 12
3002.54 22
3002.66 32
3002.79 42
3002.92 51
3003.04 57
3003.17 60
3003.29 61
3003.42 60
3003.54 58
3003.67 57
3003.79 58
3003.92 61
3004.05 66
3004.17 73
3004.30 82
3004.42 90
3004.55 97
3004.67 103
3004.80 104
3004.93 102
3005.05 94
3005.18 83
3005.30 68
3005.43 52
3005.55 35
3005.68 19
3005.80 5
3005.93 0
3006.06 0
3006.18 0
3006.31 0
3006.43 0
3006.56 0
3006.68 0
3006.81 8
3006.94 15
3007.06 18
3007.19 18
3007.31 15
3007.44 10
3007.56 7
3007.69 5
3007.82 6
3007.94 9
3008.07 14
3008.19 19
3008.32 23
3008.44 26
3008.57 29
3008.70 32
3008.82 37
3008.95 44
3009.07 53
3009.20 63
3009.32 73
3009.45 81
3009.58 87
3009.70 91
3009.83 92
3009.95 94
3010.08 96
3010.20 101
3010.33 107
3010.46 115
3010.58 122
3010.71 128
3010.83 130
3010.96 129
3011.08 124
3011.21 117
3011.34 111
3011.46 106
3011.59 105
3011.71 109
3011.84 116
3011.96 125
3012.09 136
3012.22 146
3012.34 155
3012.47 161
3012.59 164
3012.72 164
3012.84 160
3012.97 155
3013.10 147
3013.22 139
3013.35 132
3013.47 128
3013.60 128
3013.73 132
3013.85 140
3013.98 151
3014.10 164
3014.23 178
3014.35 192
3014.48 205
3014.61 217
3014.73 228
3014.86 237
3014.98 244
3015.11 247
3015.23 246
3015.36 240
3015.49 229
3015.61 212
3015.74 192
3015.86 171
3015.99 151
3016.12 135
3016.24 124
3016.37 117
3016.49 115
3016.62 117
3016.75 119
3016.87 122
3017.00 123
3017.12 122
3017.25 121
3017.37 119
3017.50 116
3017.63 113
3017.75 109
3017.88 105
3018.00 100
3018.13 93
3018.26 85
3018.38 77
3018.51 69
3018.63 63
3018.76 59
3018.89 59
3019.01 62
3019.14 67
3019.26 73
3019.39 78
3019.51 81
3019.64 82
3019.77 82
3019.89 79
3020.02 76
3020.14 72
3020.27 70
3020.40 68
3020.52 69
3020.65 72
3020.77 78
3020.90 87
3021.03 96
3021.15 103
3021.28 108
3021.40 107
3021.53 103
3021.66 95
3021.78 87
3021.91 79
3022.03 74
3022.16 72
3022.29 72
3022.41 73
3022.54 72
3022.66 68
3022.79 61
3022.92 51
3023.04 39
3023.17 27
3023.29 17
3023.42 10
3023.55 5
3023.67 2
3023.80 0
3023.92 0
3024.05 0
3024.18 0
3024.30 0
3024.43 0
3024.55 0
3024.68 0
3024.81 0
3024.93 12
3025.06 28
3025.18 42
3025.31 53
3025.44 60
3025.56 62
3025.69 62
3025.81 61
3025.94 62
3026.07 64
3026.19 67
3026.32 71
3026.44 75
3026.57 77
3026.70 77
3026.82 77
3026.95 78
3027.07 80
3027.20 84
3027.33 90
3027.45 97
3027.58 105
3027.71 112
3027.83 118
3027.96 122
3028.08 124
3028.21 124
3028.34 122
3028.46 120
3028.59 117
3028.71 113
3028.84 111
3028.97 110
3029.09 111
3029.22 116
3029.34 124
3029.47 137
3029.60 153
3029.72 170
3029.85 189
3029.98 206
3030.10 220
3030.23 232
3030.35 241
3030.48 247
3030.61 252
3030.73 254
3030.86 254
3030.98 250
3031.11 241
3031.24 227
3031.36 209
3031.49 188
3031.62 165
3031.74 144
3031.87 125
3031.99 109
3032.12 96
3032.25 85
3032.37 76
3032.50 67
3032.63 60
3032.75 56
3032.88 54
3033.00 56
3033.13 61
3033.26 67
3033.38 74
3033.51 82
3033.63 90
3033.76 97
3033.89 106
3034.01 116
3034.14 127
3034.27 136
3034.39 143
3034.52 144
3034.64 138
3034.77 126
3034.90 107
3035.02 84
3035.15 60
3035.28 37
3035.40 18
3035.53 6
3035.65 2
3035.78 5
3035.91 15
3036.03 28
3036.16 43
3036.29 56
3036.41 65
3036.54 70
3036.66 71
3036.79 69
3036.92 66
3037.04 64
3037.17 62
3037.30 62
3037.42 63
3037.55 63
3037.68 63
3037.80 62
3037.93 60
3038.05 58
3038.18 57
3038.31 56
3038.43 56
3038.56 55
3038.69 54
3038.81 52
3038.94 49
3039.06 44
3039.19 37
3039.32 29
3039.44 20
3039.57 11
3039.70 3
3039.82 0
3039.95 0
3040.08 0
3040.20 0
3040.33 0
3040.45 0
3040.58 0
3040.71 0
3040.83 0
3040.96 0
3041.09 2
3041.21 5
3041.34 9
3041.47 13
3041.59 15
3041.72 16
3041.84 14
3041.97 13
3042.10 12
3042.22 13
3042.35 17
3042.48 24
3042.60 32
3042.73 40
3042.86 48
3042.98 52
3043.11 54
3043.24 54
3043.36 51
3043.49 46
3043.61 42
3043.74 38
3043.87 37
3043.99 39
3044.12 46
3044.25 55
3044.37 66
3044.50 79
3044.63 92
3044.75 104
3044.88 113
3045.01 118
3045.13 121
3045.26 121
3045.38 120
3045.51 119
3045.64 119
3045.76 121
3045.89 125
3046.02 130
3046.14 136
3046.27 141
3046.40 145
3046.52 148
3046.65 149
3046.78 150
3046.90 151
3047.03 151
3047.16 150
3047.28 147
3047.41 141
3047.53 134
3047.66 126
3047.79 119
3047.91 114
3048.04 113
3048.17 115
3048.29 119
3048.42 124
3048.55 127
3048.67 127
3048.80 124
3048.93 116
3049.05 105
3049.18 92
3049.31 79
3049.43 66
3049.56 54
3049.69 44
3049.81 36
3049.94 29
3050.07 25
3050.19 24
3050.32 27
3050.45 33
3050.57 43
3050.70 56
3050.82 73
3050.95 91
3051.08 110
3051.20 128
3051.33 146
3051.46 161
3051.58 174
3051.71 182
3051.84 188
3051.96 191
3052.09 192
3052.22 193
3052.34 196
3052.47 200
3052.60 206
3052.72 215
3052.85 223
3052.98 231
3053.10 237
3053.23 239
3053.36 238
3053.48 233
3053.61 223
3053.74 210
3053.86 195
3053.99 180
3054.12 167
3054.24 158
3054.37 155
3054.50 157
3054.62 164
3054.75 175
3054.88 187
3055.00 198
3055.13 208
3055.26 214
3055.38 217
3055.51 218
3055.64 216
3055.76 213
3055.89 208
3056.02 203
3056.14 198
3056.27 195
3056.40 194
3056.52 197
3056.65 203
3056.78 213
3056.90 226
3057.03 239
3057.16 252
3057.28 265
3057.41 276
3057.54 284
3057.66 291
3057.79 295
3057.92 297
3058.04 296
3058.17 292
3058.30 285
3058.42 275
3058.55 262
3058.68 246
3058.80 228
3058.93 206
3059.06 181
3059.18 155
3059.31 129
3059.44 107
3059.57 93
3059.69 88
3059.82 94
3059.95 110
3060.07 135
3060.20 162
3060.33 188
3060.45 208
3060.58 220
3060.71 225
3060.83 224
3060.96 220
3061.09 218
3061.21 221
3061.34 231
3061.47 246
3061.59 266
3061.72 286
3061.85 305
3061.97 321
3062.10 333
3062.23 339
3062.35 340
3062.48 338
3062.61 334
3062.73 329
3062.86 325
3062.99 323
3063.12 324
3063.24 330
3063.37 338
3063.50 348
3063.62 357
3063.75 361
3063.88 361
3064.00 355
3064.13 345
3064.26 333
3064.38 322
3064.51 313
3064.64 308
3064.76 307
3064.89 310
3065.02 317
3065.14 326
3065.27 337
3065.40 348
3065.53 359
3065.65 368
3065.78 374
3065.91 375
3066.03 372
3066.16 364
3066.29 355
3066.41 344
3066.54 335
3066.67 327
3066.79 322
3066.92 319
3067.05 316
3067.18 310
3067.30 300
3067.43 286
3067.56 266
3067.68 244
3067.81 219
3067.94 196
3068.06 175
3068.19 158
3068.32 143
3068.44 130
3068.57 119
3068.70 109
3068.83 98
3068.95 89
3069.08 80
3069.21 73
3069.33 68
3069.46 64
3069.59 60
3069.71 55
3069.84 50
3069.97 44
3070.10 38
3070.22 34
3070.35 32
3070.48 34
3070.60 41
3070.73 51
3070.86 64
3070.98 78
3071.11 94
3071.24 108
3071.36 119
3071.49 127
3071.62 130
3071.75 129
3071.87 122
3072.00 111
3072.13 97
3072.25 82
3072.38 67
3072.51 55
3072.64 45
3072.76 38
3072.89 35
3073.02 36
3073.14 38
3073.27 40
3073.40 41
3073.52 40
3073.65 36
3073.78 29
3073.91 20
3074.03 11
3074.16 4
3074.29 0
3074.41 0
3074.54 0
3074.67 0
3074.79 0
3074.92 0
3075.05 0
3075.18 0
3075.30 0
3075.43 0
3075.56 0
3075.68 7
3075.81 21
3075.94 38
3076.07 58
3076.19 78
3076.32 97
3076.45 116
3076.57 131
3076.70 144
3076.83 154
3076.96 161
3077.08 164
3077.21 165
3077.34 163
3077.46 160
3077.59 155
3077.72 149
3077.85 143
3077.97 135
3078.10 128
3078.23 121
3078.35 115
3078.48 111
3078.61 109
3078.74 109
3078.86 111
3078.99 112
3079.12 114
3079.24 117
3079.37 121
3079.50 128
3079.63 138
3079.75 152
3079.88 170
3080.01 187
3080.13 203
3080.26 214
3080.39 218
3080.52 214
3080.64 202
3080.77 185
3080.90 164
3081.02 143
3081.15 122
3081.28 102
3081.41 85
3081.53 70
3081.66 57
3081.79 44
3081.92 32
3082.04 20
3082.17 8
3082.30 0
3082.42 0
3082.55 0
3082.68 0
3082.81 0
3082.93 0
3083.06 0
3083.19 0
3083.31 4
3083.44 19
3083.57 33
3083.70 44
3083.82 52
3083.95 57
3084.08 60
3084.21 61
3084.33 61
3084.46 60
3084.59 58
3084.71 54
3084.84 47
3084.97 41
3085.10 35
3085.22 33
3085.35 35
3085.48 44
3085.61 58
3085.73 76
3085.86 95
3085.99 110
3086.12 121
3086.24 125
3086.37 122
3086.50 113
3086.62 101
3086.75 89
3086.88 79
3087.01 74
3087.13 73
3087.26 78
3087.39 87
3087.52 97
3087.64 106
3087.77 111
3087.90 112
3088.02 108
3088.15 98
3088.28 84
3088.41 69
3088.53 54
3088.66 42
3088.79 34
3088.92 29
3089.04 26
3089.17 26
3089.30 25
3089.43 25
3089.55 23
3089.68 21
3089.81 18
3089.94 15
3090.06 13
3090.19 9
3090.32 4
3090.45 0
3090.57 0
3090.70 0
3090.83 0
3090.95 0
3091.08 0
3091.21 0
3091.34 0
3091.46 7
3091.59 14
3091.72 20
3091.85 22
3091.97 20
3092.10 14
3092.23 6
3092.36 0
3092.48 0
3092.61 0
3092.74 0
3092.87 0
3092.99 0
3093.12 0
3093.25 6
3093.38 20
3093.50 34
3093.63 47
3093.76 59
3093.89 69
3094.01 76
3094.14 81
3094.27 84
3094.40 86
3094.52 87
3094.65 87
3094.78 88
3094.91 89
3095.03 90
3095.16 90
3095.29 89
3095.42 87
3095.54 85
3095.67 82
3095.80 80
3095.93 78
3096.05 75
3096.18 71
3096.31 66
3096.44 61
3096.56 55
3096.69 50
3096.82 49
3096.95 53
3097.07 60
3097.20 71
3097.33 84
3097.46 96
3097.58 107
3097.71 115
3097.84 121
3097.97 124
3098.09 125
3098.22 125
3098.35 123
3098.48 119
3098.60 112
3098.73 104
3098.86 96
3098.99 90
3099.11 89
3099.24 92
3099.37 101
3099.50 113
3099.62 126
3099.75 137
3099.88 144
3100.01 146
3100.13 145
3100.26 141
3100.39 136
3100.52 133
3100.65 130
3100.77 127
3100.90 123
3101.03 118
3101.16 112
3101.28 105
3101.41 97
3101.54 91
3101.67 87
3101.79 86
3101.92 88
3102.05 93
3102.18 99
3102.30 106
3102.43 114
3102.56 119
3102.69 123
3102.82 124
3102.94 123
3103.07 121
3103.20 119
3103.33 117
3103.45 116
3103.58 115
3103.71 113
3103.84 108
3103.96 101
3104.09 90
3104.22 78
3104.35 66
3104.47 56
3104.60 47
3104.73 41
3104.86 36
3104.99 31
3105.11 24
3105.24 17
3105.37 8
3105.50 0
3105.62 0
3105.75 0
3105.88 0
3106.01 0
3106.13 0
3106.26 0
3106.39 0
3106.52 0
3106.65 0
3106.77 0
3106.90 3
3107.03 9
3107.16 16
3107.28 25
3107.41 32
3107.54 37
3107.67 39
3107.80 39
3107.92 39
3108.05 41
3108.18 49
3108.31 64
3108.43 83
3108.56 106
3108.69 129
3108.82 149
3108.95 163
3109.07 171
3109.20 172
3109.33 168
3109.46 161
3109.58 155
3109.71 149
3109.84 145
3109.97 144
3110.10 145
3110.22 149
3110.35 157
3110.48 166
3110.61 178
3110.73 191
3110.86 203
3110.99 214
3111.12 223
3111.25 230
3111.37 234
3111.50 237
3111.63 238
3111.76 238
3111.89 237
3112.01 234
3112.14 230
3112.27 224
3112.40 216
3112.52 208
3112.65 200
3112.78 193
3112.91 188
3113.04 187
3113.16 191
3113.29 198
3113.42 210
3113.55 223
3113.68 237
3113.80 247
3113.93 251
3114.06 248
3114.19 238
3114.31 222
3114.44 203
3114.57 182
3114.70 163
3114.83 149
3114.95 140
3115.08 136
3115.21 136
3115.34 137
3115.47 138
3115.59 137
3115.72 134
3115.85 129
3115.98 124
3116.11 121
3116.23 120
3116.36 123
3116.49 128
3116.62 136
3116.74 144
3116.87 151
3117.00 156
3117.13 158
3117.26 159
3117.38 158
3117.51 157
3117.64 156
3117.77 155
3117.90 153
3118.02 151
3118.15 148
3118.28 144
3118.41 138
3118.54 132
3118.66 125
3118.79 119
3118.92 114
3119.05 111
3119.18 108
3119.30 107
3119.43 107
3119.56 108
3119.69 108
3119.82 108
3119.94 106
3120.07 103
3120.20 99
3120.33 93
3120.46 88
3120.58 82
3120.71 78
3120.84 74
3120.97 71
3121.10 68
3121.22 65
3121.35 61
3121.48 57
3121.61 54
3121.74 53
3121.86 55
3121.99 60
3122.12 68
3122.25 77
3122.38 85
3122.50 91
3122.63 93
3122.76 90
3122.89 84
3123.02 75
3123.15 66
3123.27 59
3123.40 55
3123.53 55
3123.66 58
3123.79 62
3123.91 67
3124.04 72
3124.17 75
3124.30 76
3124.43 73
3124.55 66
3124.68 56
3124.81 44
3124.94 30
3125.07 16
3125.19 6
3125.32 0
3125.45 0
3125.58 0
3125.71 0
3125.84 0
3125.96 0
3126.09 0
3126.22 0
3126.35 0
3126.48 0
3126.60 0
3126.73 2
3126.86 13
3126.99 29
3127.12 51
3127.24 77
3127.37 106
3127.50 135
3127.63 162
3127.76 182
3127.89 195
3128.01 198
3128.14 194
3128.27 184
3128.40 172
3128.53 160
3128.65 151
3128.78 148
3128.91 151
3129.04 159
3129.17 170
3129.30 183
3129.42 196
3129.55 206
3129.68 213
3129.81 215
3129.94 214
3130.06 210
3130.19 206
3130.32 200
3130.45 196
3130.58 193
3130.71 192
3130.83 191
3130.96 191
3131.09 190
3131.22 186
3131.35 180
3131.48 171
3131.60 159
3131.73 147
3131.86 137
3131.99 131
3132.12 131
3132.24 138
3132.37 151
3132.50 168
3132.63 187
3132.76 205
3132.89 219
3133.01 228
3133.14 231
3133.27 229
3133.40 221
3133.53 212
3133.66 202
3133.78 193
3133.91 187
3134.04 184
3134.17 184
3134.30 186
3134.43 189
3134.55 190
3134.68 191
3134.81 192
3134.94 194
3135.07 199
3135.20 209
3135.32 224
3135.45 242
3135.58 258
3135.71 270
3135.84 274
3135.97 268
3136.09 253
3136.22 233
3136.35 213
3136.48 197
3136.61 190
3136.74 192
3136.86 201
3136.99 214
3137.12 228
3137.25 238
3137.38 243
3137.51 241
3137.63 233
3137.76 223
3137.89 212
3138.02 201
3138.15 192
3138.28 186
3138.40 183
3138.53 183
3138.66 184
3138.79 186
3138.92 188
3139.05 190
3139.17 190
3139.30 187
3139.43 183
3139.56 176
3139.69 167
3139.82 157
3139.95 146
3140.07 134
3140.20 122
3140.33 109
3140.46 96
3140.59 85
3140.72 75
3140.84 67
3140.97 62
3141.10 59
3141.23 56
3141.36 52
3141.49 45
3141.61 35
3141.74 21
3141.87 4
3142.00 0
3142.13 0
3142.26 0
3142.39 0
3142.51 0
3142.64 0
3142.77 0
3142.90 0
3143.03 15
3143.16 29
3143.28 42
3143.41 55
3143.54 67
3143.67 80
3143.80 93
3143.93 108
3144.06 122
3144.18 134
3144.31 143
3144.44 148
3144.57 147
3144.70 143
3144.83 135
3144.96 125
3145.08 116
3145.21 108
3145.34 103
3145.47 99
3145.60 95
3145.73 92
3145.86 88
3145.98 83
3146.11 76
3146.24 69
3146.37 63
3146.50 58
3146.63 56
3146.75 59
3146.88 66
3147.01 78
3147.14 94
3147.27 111
3147.40 128
3147.53 142
3147.65 151
3147.78 156
3147.91 157
3148.04 156
3148.17 153
3148.30 151
3148.43 150
3148.55 150
3148.68 148
3148.81 144
3148.94 136
3149.07 126
3149.20 114
3149.33 102
3149.46 92
3149.58 86
3149.71 84
3149.84 87
3149.97 93
3150.10 102
3150.23 110
3150.36 117
3150.48 122
3150.61 123
3150.74 122
3150.87 119
3151.00 116
3151.13 112
3151.26 111
3151.38 112
3151.51 117
3151.64 126
3151.77 137
3151.90 150
3152.03 162
3152.16 170
3152.29 173
3152.41 168
3152.54 156
3152.67 139
3152.80 118
3152.93 96
3153.06 76
3153.19 60
3153.31 48
3153.44 39
3153.57 31
3153.70 24
3153.83 16
3153.96 8
3154.09 0
3154.22 0
3154.34 0
3154.47 6
3154.60 20
3154.73 39
3154.86 57
3154.99 71
3155.12 78
3155.25 75
3155.37 64
3155.50 46
3155.63 25
3155.76 7
3155.89 0
3156.02 0
3156.15 0
3156.28 0
3156.40 8
3156.53 25
3156.66 42
3156.79 58
3156.92 71
3157.05 80
3157.18 83
3157.31 80
3157.43 72
3157.56 61
3157.69 48
3157.82 37
3157.95 30
3158.08 28
3158.21 31
3158.34 38
3158.46 45
3158.59 50
3158.72 54
3158.85 54
3158.98 53
3159.11 52
3159.24 53
3159.37 57
3159.49 64
3159.62 73
3159.75 83
3159.88 92
3160.01 98
3160.14 102
3160.27 104
3160.40 103
3160.53 100
3160.65 97
3160.78 92
3160.91 87
3161.04 82
3161.17 77
3161.30 73
3161.43 70
3161.56 70
3161.69 72
3161.81 78
3161.94 87
3162.07 98
3162.20 111
3162.33 126
3162.46 140
3162.59 152
3162.72 161
3162.85 166
3162.97 167
3163.10 164
3163.23 159
3163.36 152
3163.49 147
3163.62 144
3163.75 144
3163.88 144
3164.01 145
3164.13 142
3164.26 135
3164.39 124
3164.52 110
3164.65 96
3164.78 86
3164.91 82
3165.04 85
3165.17 95
3165.29 110
3165.42 126
3165.55 140
3165.68 149
3165.81 151
3165.94 146
3166.07 135
3166.20 119
3166.33 102
3166.45 86
3166.58 72
3166.71 64
3166.84 60
3166.97 60
3167.10 62
3167.23 65
3167.36 66
3167.49 65
3167.62 63
3167.74 61
3167.87 61
3168.00 64
3168.13 71
3168.26 82
3168.39 96
3168.52 111
3168.65 124
3168.78 135
3168.91 140
3169.03 141
3169.16 137
3169.29 131
3169.42 124
3169.55 119
3169.68 118
3169.81 120
3169.94 126
3170.07 133
3170.20 139
3170.32 142
3170.45 142
3170.58 136
3170.71 125
3170.84 112
3170.97 96
3171.10 80
3171.23 66
3171.36 54
3171.49 46
3171.62 41
3171.74 39
3171.87 39
3172.00 40
3172.13 41
3172.26 42
3172.39 43
3172.52 43
3172.65 45
3172.78 48
3172.91 53
3173.04 60
3173.16 69
3173.29 79
3173.42 90
3173.55 100
3173.68 109
3173.81 117
3173.94 123
3174.07 129
3174.20 132
3174.33 134
3174.46 133
3174.58 132
3174.71 129
3174.84 125
3174.97 122
3175.10 119
3175.23 117
3175.36 117
3175.49 117
3175.62 118
3175.75 117
3175.88 114
3176.01 108
3176.13 98
3176.26 87
3176.39 74
3176.52 63
3176.65 54
3176.78 49
3176.91 48
3177.04 48
3177.17 50
3177.30 50
3177.43 48
3177.56 41
3177.68 30
3177.81 15
3177.94 0
3178.07 0
3178.20 0
3178.33 0
3178.46 0
3178.59 0
3178.72 0
3178.85 0
3178.98 10
3179.11 35
3179.23 59
3179.36 81
3179.49 100
3179.62 116
3179.75 128
3179.88 137
3180.01 143
3180.14 145
3180.27 143
3180.40 138
3180.53 131
3180.66 124
3180.79 117
3180.91 111
3181.04 107
3181.17 104
3181.30 101
3181.43 99
3181.56 98
3181.69 97
3181.82 98
3181.95 100
3182.08 104
3182.21 110
3182.34 118
3182.47 127
3182.60 137
3182.72 146
3182.85 155
3182.98 162
3183.11 169
3183.24 175
3183.37 182
3183.50 190
3183.63 201
3183.76 214
3183.89 230
3184.02 249
3184.15 267
3184.28 284
3184.41 299
3184.53 311
3184.66 318
3184.79 322
3184.92 321
3185.05 318
3185.18 314
3185.31 310
3185.44 307
3185.57 308
3185.70 311
3185.83 314
3185.96 316
3186.09 314
3186.22 308
3186.35 296
3186.48 281
3186.60 266
3186.73 254
3186.86 246
3186.99 245
3187.12 249
3187.25 256
3187.38 264
3187.51 270
3187.64 274
3187.77 273
3187.90 270
3188.03 264
3188.16 258
3188.29 254
3188.42 254
3188.55 258
3188.67 266
3188.80 277
3188.93 289
3189.06 300
3189.19 307
3189.32 309
3189.45 304
3189.58 294
3189.71 277
3189.84 257
3189.97 234
3190.10 213
3190.23 193
3190.36 177
3190.49 164
3190.62 153
3190.75 144
3190.88 133
3191.00 119
3191.13 102
3191.26 82
3191.39 61
3191.52 43
3191.65 29
3191.78 22
3191.91 22
3192.04 27
3192.17 35
3192.30 44
3192.43 52
3192.56 56
3192.69 59
3192.82 60
3192.95 63
3193.08 66
3193.21 70
3193.34 73
3193.46 74
3193.59 71
3193.72 63
3193.85 52
3193.98 38
3194.11 25
3194.24 15
3194.37 7
3194.50 4
3194.63 4
3194.76 6
3194.89 9
3195.02 11
3195.15 11
3195.28 9
3195.41 6
3195.54 1
3195.67 0
3195.80 0
3195.93 0
3196.06 0
3196.19 0
3196.31 1
3196.44 3
3196.57 4
3196.70 4
3196.83 2
3196.96 1
3197.09 1
3197.22 3
3197.35 8
3197.48 15
3197.61 22
3197.74 29
3197.87 35
3198.00 38
3198.13 40
3198.26 42
3198.39 43
3198.52 44
3198.65 47
3198.78 52
3198.91 57
3199.04 63
3199.17 66
3199.30 68
3199.42 67
3199.55 62
3199.68 55
3199.81 48
3199.94 42
3200.07 39
3200.20 40
3200.33 45
3200.46 54
3200.59 63
3200.72 71
3200.85 77
3200.98 80
3201.11 80
3201.24 77
3201.37 72
3201.50 68
3201.63 63
3201.76 59
3201.89 55
3202.02 51
3202.15 48
3202.28 45
3202.41 42
3202.54 40
3202.67 38
3202.80 37
3202.93 35
3203.06 32
3203.19 25
3203.32 16
3203.44 5
3203.57 0
3203.70 0
3203.83 0
3203.96 0
3204.09 0
3204.22 0
3204.35 0
3204.48 0
3204.61 17
3204.74 39
3204.87 62
3205.00 85
3205.13 106
3205.26 123
3205.39 135
3205.52 140
3205.65 138
3205.78 130
3205.91 117
3206.04 101
3206.17 84
3206.30 66
3206.43 50
3206.56 36
3206.69 24
3206.82 14
3206.95 8
3207.08 5
3207.21 7
3207.34 14
3207.47 25
3207.60 40
3207.73 58
3207.86 77
3207.99 94
3208.12 108
3208.25 116
3208.38 119
3208.51 115
3208.64 106
3208.77 94
3208.89 80
3209.02 65
3209.15 51
3209.28 38
3209.41 27
3209.54 18
3209.67 11
3209.80 7
3209.93 6
3210.06 10
3210.19 18
3210.32 30
3210.45 45
3210.58 62
3210.71 78
3210.84 93
3210.97 104
3211.10 109
3211.23 108
3211.36 99
3211.49 84
3211.62 64
3211.75 42
3211.88 21
3212.01 3
3212.14 0
3212.27 0
3212.40 0
3212.53 0
3212.66 0
3212.79 0
3212.92 0
3213.05 0
3213.18 6
3213.31 12
3213.44 18
3213.57 21
3213.70 21
3213.83 20
3213.96 17
3214.09 16
3214.22 19
3214.35 27
3214.48 41
3214.61 58
3214.74 77
3214.87 94
3215.00 106
3215.13 111
3215.26 108
3215.39 98
3215.52 84
3215.65 69
3215.78 53
3215.91 39
3216.04 27
3216.17 16
3216.30 7
3216.43 0
3216.56 0
3216.69 0
3216.82 0
3216.95 0
3217.08 0
3217.21 0
3217.34 0
3217.47 0
3217.60 9
3217.73 24
3217.86 40
3217.99 55
3218.12 70
3218.25 83
3218.38 92
3218.51 99
3218.64 104
3218.77 108
3218.90 112
3219.03 117
3219.16 123
3219.29 131
3219.42 143
3219.55 158
3219.68 176
3219.81 195
3219.94 214
3220.07 230
3220.20 241
3220.33 246
3220.46 245
3220.59 237
3220.72 226
3220.85 212
3220.98 197
3221.11 183
3221.24 170
3221.37 159
3221.50 150
3221.63 141
3221.76 134
3221.89 128
3222.02 123
3222.15 119
3222.28 117
3222.41 118
3222.54 121
3222.67 127
3222.80 135
3222.93 145
3223.06 156
3223.19 167
3223.32 177
3223.45 188
3223.58 200
3223.71 212
3223.84 224
3223.97 236
3224.10 244
3224.23 249
3224.36 249
3224.49 244
3224.62 233
3224.75 219
3224.88 203
3225.01 186
3225.14 169
3225.27 154
3225.40 141
3225.53 132
3225.66 126
3225.79 125
3225.92 130
3226.05 142
3226.18 158
3226.31 178
3226.44 197
3226.58 214
3226.71 225
3226.84 229
3226.97 225
3227.10 213
3227.23 197
3227.36 177
3227.49 156
3227.62 136
3227.75 118
3227.88 104
3228.01 92
3228.14 84
3228.27 76
3228.40 70
3228.53 63
3228.66 54
3228.79 43
3228.92 32
3229.05 23
3229.18 18
3229.31 19
3229.44 27
3229.57 43
3229.70 64
3229.83 88
3229.96 112
3230.09 134
3230.22 151
3230.35 163
3230.48 170
3230.61 173
3230.74 174
3230.87 173
3231.00 170
3231.13 168
3231.26 165
3231.39 162
3231.52 159
3231.65 156
3231.78 153
3231.91 151
3232.05 150
3232.18 150
3232.31 150
3232.44 150
3232.57 148
3232.70 144
3232.83 137
3232.96 128
3233.09 117
3233.22 106
3233.35 98
3233.48 92
3233.61 89
3233.74 90
3233.87 93
3234.00 98
3234.13 102
3234.26 104
3234.39 103
3234.52 100
3234.65 94
3234.78 86
3234.91 77
3235.04 68
3235.17 60
3235.30 52
3235.43 46
3235.56 41
3235.69 37
3235.82 33
3235.95 29
3236.09 26
3236.22 24
3236.35 23
3236.48 26
3236.61 30
3236.74 37
3236.87 44
3237.00 50
3237.13 53
3237.26 52
3237.39 48
3237.52 40
3237.65 31
3237.78 23
3237.91 17
3238.04 16
3238.17 18
3238.30 23
3238.43 27
3238.56 29
3238.69 29
3238.82 25
3238.95 20
3239.08 15
3239.22 14
3239.35 19
3239.48 29
3239.61 43
3239.74 59
3239.87 74
3240.00 86
3240.13 92
3240.26 92
3240.39 88
3240.52 80
3240.65 69
3240.78 57
3240.91 44
3241.04 30
3241.17 17
3241.30 5
3241.43 0
3241.56 0
3241.69 0
3241.82 0
3241.95 0
3242.09 0
3242.22 2
3242.35 5
3242.48 7
3242.61 7
3242.74 6
3242.87 5
3243.00 4
3243.13 5
3243.26 8
3243.39 14
3243.52 22
3243.65 31
3243.78 41
3243.91 49
3244.04 55
3244.17 57
3244.30 56
3244.43 53
3244.57 48
3244.70 43
3244.83 37
3244.96 32
3245.09 28
3245.22 23
3245.35 18
3245.48 14
3245.61 12
3245.74 13
3245.87 16
3246.00 22
3246.13 29
3246.26 37
3246.39 43
3246.52 46
3246.65 46
3246.78 43
3246.92 37
3247.05 30
3247.18 22
3247.31 15
3247.44 9
3247.57 4
3247.70 2
3247.83 1
3247.96 1
3248.09 1
3248.22 1
3248.35 0
3248.48 0
3248.61 0
3248.74 0
3248.87 0
3249.01 0
3249.14 0
3249.27 8
3249.40 17
3249.53 26
3249.66 32
3249.79 35
3249.92 35
3250.05 34
3250.18 31
3250.31 28
3250.44 25
3250.57 22
3250.70 18
3250.83 14
3250.96 8
3251.10 4
3251.23 2
3251.36 2
3251.49 7
3251.62 16
3251.75 27
3251.88 40
3252.01 52
3252.14 61
3252.27 66
3252.40 65
3252.53 60
3252.66 49
3252.79 35
3252.93 20
3253.06 6
3253.19 0
3253.32 0
3253.45 0
3253.58 0
3253.71 10
3253.84 27
3253.97 45
3254.10 63
3254.23 80
3254.36 95
3254.49 107
3254.62 115
3254.76 119
3254.89 122
3255.02 124
3255.15 125
3255.28 126
3255.41 129
3255.54 132
3255.67 135
3255.80 137
3255.93 138
3256.06 136
3256.19 131
3256.32 125
3256.46 117
3256.59 110
3256.72 103
3256.85 99
3256.98 96
3257.11 95
3257.24 96
3257.37 98
3257.50 100
3257.63 101
3257.76 99
3257.89 94
3258.03 86
3258.16 76
3258.29 64
3258.42 53
3258.55 45
3258.68 41
3258.81 42
3258.94 47
3259.07 56
3259.20 67
3259.33 80
3259.46 94
3259.59 109
3259.73 124
3259.86 138
3259.99 149
3260.12 156
3260.25 159
3260.38 157
3260.51 152
3260.64 145
3260.77 137
3260.90 129
3261.03 121
3261.17 112
3261.30 102
3261.43 90
3261.56 76
3261.69 63
3261.82 51
3261.95 42
3262.08 37
3262.21 39
3262.34 45
3262.47 56
3262.61 69
3262.74 83
3262.87 96
3263.00 106
3263.13 112
3263.26 113
3263.39 109
3263.52 102
3263.65 92
3263.78 82
3263.91 74
3264.05 69
3264.18 68
3264.31 73
3264.44 83
3264.57 96
3264.70 110
3264.83 124
3264.96 136
3265.09 145
3265.22 150
3265.35 152
3265.49 152
3265.62 151
3265.75 152
3265.88 153
3266.01 156
3266.14 157
3266.27 158
3266.40 158
3266.53 155
3266.66 149
3266.80 141
3266.93 132
3267.06 122
3267.19 111
3267.32 100
3267.45 88
3267.58 78
3267.71 68
3267.84 59
3267.97 52
3268.11 45
3268.24 40
3268.37 34
3268.50 30
3268.63 27
3268.76 26
3268.89 26
3269.02 27
3269.15 29
3269.28 32
3269.42 36
3269.55 41
3269.68 47
3269.81 53
3269.94 59
3270.07 62
3270.20 61
3270.33 55
3270.46 43
3270.60 27
3270.73 9
3270.86 0
3270.99 0
3271.12 0
3271.25 0
3271.38 0
3271.51 0
3271.64 6
3271.78 12
3271.91 16
3272.04 18
3272.17 18
3272.30 19
3272.43 23
3272.56 29
3272.69 36
3272.82 44
3272.96 50
3273.09 51
3273.22 47
3273.35 38
3273.48 26
3273.61 13
3273.74 0
3273.87 0
3274.00 0
3274.14 0
3274.27 0
3274.40 0
3274.53 0
3274.66 0
3274.79 2
3274.92 6
3275.05 9
3275.18 11
3275.32 11
3275.45 10
3275.58 8
3275.71 5
3275.84 5
3275.97 7
3276.10 12
3276.23 21
3276.36 33
3276.50 46
3276.63 59
3276.76 71
3276.89 81
3277.02 88
3277.15 94
3277.28 98
3277.41 103
3277.55 109
3277.68 115
3277.81 121
3277.94 128
3278.07 134
3278.20 139
3278.33 142
3278.46 143
3278.60 141
3278.73 137
3278.86 129
3278.99 119
3279.12 105
3279.25 89
3279.38 72
3279.51 57
3279.65 44
3279.78 37
3279.91 36
3280.04 41
3280.17 52
3280.30 68
3280.43 85
3280.56 102
3280.70 117
3280.83 128
3280.96 135
3281.09 136
3281.22 132
3281.35 123
3281.48 110
3281.61 94
3281.75 79
3281.88 65
3282.01 55
3282.14 49
3282.27 46
3282.40 47
3282.53 50
3282.66 54
3282.80 58
3282.93 62
3283.06 65
3283.19 67
3283.32 68
3283.45 66
3283.58 62
3283.72 58
3283.85 53
3283.98 49
3284.11 49
3284.24 52
3284.37 60
3284.50 71
3284.63 83
3284.77 94
3284.90 102
3285.03 106
3285.16 106
3285.29 103
3285.42 99
3285.55 94
3285.69 90
3285.82 87
3285.95 84
3286.08 81
3286.21 77
3286.34 73
3286.47 67
3286.61 62
3286.74 57
3286.87 55
3287.00 55
3287.13 57
3287.26 63
3287.39 70
3287.52 79
3287.66 89
3287.79 99
3287.92 109
3288.05 116
3288.18 121
3288.31 124
3288.44 123
3288.58 120
3288.71 116
3288.84 109
3288.97 101
3289.10 93
3289.23 84
3289.36 74
3289.50 65
3289.63 57
3289.76 50
3289.89 45
3290.02 44
3290.15 46
3290.29 53
3290.42 63
3290.55 77
3290.68 93
3290.81 109
3290.94 124
3291.07 135
3291.21 142
3291.34 142
3291.47 136
3291.60 126
3291.73 111
3291.86 95
3291.99 78
3292.13 61
3292.26 44
3292.39 28
3292.52 14
3292.65 1
3292.78 0
3292.91 0
3293.05 0
3293.18 0
3293.31 9
3293.44 27
3293.57 45
3293.70 62
3293.84 76
3293.97 87
3294.10 94
3294.23 99
3294.36 104
3294.49 110
3294.62 117
3294.76 124
3294.89 131
3295.02 137
3295.15 141
3295.28 141
3295.41 137
3295.55 129
3295.68 117
3295.81 102
3295.94 85
3296.07 67
3296.20 49
3296.34 32
3296.47 17
3296.60 3
3296.73 0
3296.86 0
3296.99 0
3297.12 0
3297.26 0
3297.39 0
3297.52 0
3297.65 1
3297.78 8
3297.91 13
3298.05 16
3298.18 18
3298.31 18
3298.44 16
3298.57 15
3298.70 16
3298.84 18
3298.97 23
3299.10 28
3299.23 34
3299.36 40
3299.49 43
3299.63 43
3299.76 42
3299.89 40
3300.02 39
3300.15 41
3300.28 47
3300.42 55
3300.55 65
3300.68 75
3300.81 84
3300.94 91
3301.07 96
3301.21 100
3301.34 105
3301.47 111
3301.60 116
3301.73 119
3301.86 120
3302.00 118
3302.13 112
3302.26 104
3302.39 95
3302.52 86
3302.65 80
3302.79 76
3302.92 74
3303.05 74
3303.18 75
3303.31 76
3303.44 78
3303.58 82
3303.71 87
3303.84 95
3303.97 105
3304.10 117
3304.23 129
3304.37 140
3304.50 148
3304.63 153
3304.76 156
3304.89 160
3305.03 164
3305.16 171
3305.29 181
3305.42 193
3305.55 205
3305.68 215
3305.82 223
3305.95 227
3306.08 229
3306.21 228
3306.34 225
3306.47 222
3306.61 218
3306.74 214
3306.87 208
3307.00 202
3307.13 196
3307.27 189
3307.40 183
3307.53 180
3307.66 180
3307.79 185
3307.92 195
3308.06 210
3308.19 229
3308.32 251
3308.45 272
3308.58 291
3308.72 306
3308.85 316
3308.98 322
3309.11 323
3309.24 322
3309.37 320
3309.51 316
3309.64 309
3309.77 299
3309.90 286
3310.03 269
3310.17 249
3310.30 228
3310.43 208
3310.56 191
3310.69 180
3310.83 174
3310.96 175
3311.09 181
3311.22 189
3311.35 198
3311.48 205
3311.62 208
3311.75 208
3311.88 202
3312.01 193
3312.14 180
3312.28 166
3312.41 152
3312.54 139
3312.67 129
3312.80 122
3312.94 118
3313.07 117
3313.20 118
3313.33 120
3313.46 122
3313.60 123
3313.73 125
3313.86 124
3313.99 122
3314.12 117
3314.25 110
3314.39 100
3314.52 89
3314.65 78
3314.78 68
3314.91 61
3315.05 56
3315.18 53
3315.31 51
3315.44 50
3315.57 50
3315.71 52
3315.84 57
3315.97 65
3316.10 75
3316.23 87
3316.37 97
3316.50 103
3316.63 104
3316.76 99
3316.89 89
3317.03 78
3317.16 68
3317.29 61
3317.42 57
3317.55 57
3317.69 57
3317.82 55
3317.95 50
3318.08 41
3318.21 29
3318.35 16
3318.48 6
3318.61 1
3318.74 1
3318.87 9
3319.01 21
3319.14 35
3319.27 49
3319.40 60
3319.53 66
3319.67 66
3319.80 62
3319.93 55
3320.06 48
3320.19 43
3320.33 42
3320.46 44
3320.59 48
3320.72 54
3320.86 59
3320.99 64
3321.12 66
3321.25 68
3321.38 70
3321.52 73
3321.65 77
3321.78 82
3321.91 88
3322.04 94
3322.18 98
3322.31 101
3322.44 102
3322.57 102
3322.70 100
3322.84 98
3322.97 97
3323.10 95
3323.23 94
3323.37 93
3323.50 91
3323.63 87
3323.76 80
3323.89 71
3324.03 60
3324.16 50
3324.29 41
3324.42 35
3324.55 31
3324.69 31
3324.82 31
3324.95 32
3325.08 31
3325.22 28
3325.35 25
3325.48 21
3325.61 19
3325.74 19
3325.88 22
3326.01 27
3326.14 34
3326.27 41
3326.40 47
3326.54 51
3326.67 53
3326.80 53
3326.93 51
3327.07 50
3327.20 50
3327.33 53
3327.46 58
3327.59 67
3327.73 79
3327.86 91
3327.99 103
3328.12 112
3328.26 117
3328.39 117
3328.52 112
3328.65 102
3328.78 89
3328.92 73
3329.05 57
3329.18 42
3329.31 30
3329.45 22
3329.58 18
3329.71 19
3329.84 22
3329.97 26
3330.11 30
3330.24 31
3330.37 29
3330.50 23
3330.64 14
3330.77 1
3330.90 0
3331.03 0
3331.16 0
3331.30 0
3331.43 0
3331.56 0
3331.69 0
3331.83 22
3331.96 49
3332.09 74
3332.22 95
3332.36 109
3332.49 116
3332.62 118
3332.75 117
3332.88 117
3333.02 118
3333.15 122
3333.28 130
3333.41 139
3333.55 149
3333.68 158
3333.81 165
3333.94 170
3334.08 172
3334.21 173
3334.34 171
3334.47 168
3334.61 164
3334.74 161
3334.87 158
3335.00 156
3335.13 155
3335.27 155
3335.40 155
3335.53 157
3335.66 158
3335.80 159
3335.93 160
3336.06 162
3336.19 163
3336.33 164
3336.46 166
3336.59 167
3336.72 167
3336.86 166
3336.99 164
3337.12 161
3337.25 156
3337.38 151
3337.52 145
3337.65 140
3337.78 134
3337.91 127
3338.05 120
3338.18 112
3338.31 104
3338.44 98
3338.58 94
3338.71 95
3338.84 101
3338.97 112
3339.11 126
3339.24 143
3339.37 160
3339.50 176
3339.64 191
3339.77 203
3339.90 212
3340.03 219
3340.17 223
3340.30 224
3340.43 222
3340.56 218
3340.70 211
3340.83 202
3340.96 191
3341.09 179
3341.23 167
3341.36 158
3341.49 151
3341.62 147
3341.76 147
3341.89 150
3342.02 155
3342.15 159
3342.29 162
3342.42 164
3342.55 164
3342.68 163
3342.82 162
3342.95 163
3343.08 165
3343.21 170
3343.35 174
3343.48 179
3343.61 182
3343.74 182
3343.88 180
3344.01 175
3344.14 168
3344.27 159
3344.41 149
3344.54 137
3344.67 122
3344.80 105
3344.94 87
3345.07 69
3345.20 52
3345.33 39
3345.47 32
3345.60 31
3345.73 37
3345.86 48
3346.00 64
3346.13 82
3346.26 100
3346.39 119
3346.53 137
3346.66 153
3346.79 169
3346.92 182
3347.06 193
3347.19 201
3347.32 205
3347.46 206
3347.59 203
3347.72 199
3347.85 194
3347.99 191
3348.12 191
3348.25 196
3348.38 205
3348.52 217
3348.65 229
3348.78 239
3348.91 246
3349.05 247
3349.18 244
3349.31 237
3349.44 230
3349.58 223
3349.71 218
3349.84 215
3349.97 213
3350.11 212
3350.24 209
3350.37 204
3350.51 198
3350.64 190
3350.77 182
3350.90 176
3351.04 170
3351.17 168
3351.30 167
3351.43 168
3351.57 169
3351.70 168
3351.83 163
3351.97 155
3352.10 142
3352.23 127
3352.36 112
3352.50 98
3352.63 87
3352.76 79
3352.89 75
3353.03 74
3353.16 76
3353.29 83
3353.42 94
3353.56 108
3353.69 126
3353.82 147
3353.96 165
3354.09 180
3354.22 188
3354.35 188
3354.49 181
3354.62 169
3354.75 153
3354.88 136
3355.02 120
3355.15 105
3355.28 93
3355.42 82
3355.55 73
3355.68 66
3355.81 61
3355.95 59
3356.08 58
3356.21 59
3356.35 60
3356.48 62
3356.61 65
3356.74 71
3356.88 80
3357.01 94
3357.14 113
3357.27 135
3357.41 159
3357.54 181
3357.67 199
3357.81 213
3357.94 222
3358.07 226
3358.20 228
3358.34 228
3358.47 226
3358.60 222
3358.74 216
3358.87 207
3359.00 195
3359.13 179
3359.27 161
3359.40 142
3359.53 124
3359.67 107
3359.80 94
3359.93 87
3360.06 87
3360.20 94
3360.33 107
3360.46 123
3360.60 140
3360.73 154
3360.86 163
3360.99 165
3361.13 160
3361.26 149
3361.39 134
3361.53 119
3361.66 106
3361.79 96
3361.92 91
3362.06 91
3362.19 94
3362.32 101
3362.46 109
3362.59 117
3362.72 123
3362.85 127
3362.99 129
3363.12 127
3363.25 124
3363.39 118
3363.52 113
3363.65 108
3363.79 105
3363.92 106
3364.05 109
3364.18 115
3364.32 124
3364.45 134
3364.58 144
3364.72 153
3364.85 160
3364.98 166
3365.11 170
3365.25 173
3365.38 174
3365.51 175
3365.65 174
3365.78 172
3365.91 169
3366.05 163
3366.18 156
3366.31 145
3366.44 132
3366.58 117
3366.71 100
3366.84 84
3366.98 71
3367.11 61
3367.24 55
3367.38 54
3367.51 57
3367.64 62
3367.77 69
3367.91 78
3368.04 86
3368.17 96
3368.31 105
3368.44 115
3368.57 124
3368.71 131
3368.84 136
3368.97 138
3369.10 137
3369.24 132
3369.37 125
3369.50 116
3369.64 106
3369.77 98
3369.90 92
3370.04 88
3370.17 87
3370.30 88
3370.43 90
3370.57 92
3370.70 94
3370.83 94
3370.97 93
3371.10 89
3371.23 82
3371.37 73
3371.50 61
3371.63 48
3371.77 35
3371.90 23
3372.03 13
3372.16 4
3372.30 0
3372.43 0
3372.56 0
3372.70 0
3372.83 0
3372.96 0
3373.10 0
3373.23 0
3373.36 0
3373.50 4
3373.63 18
3373.76 35
3373.90 55
3374.03 76
3374.16 96
3374.29 115
3374.43 131
3374.56 143
3374.69 149
3374.83 150
3374.96 147
3375.09 142
3375.23 138
3375.36 137
3375.49 139
3375.63 145
3375.76 155
3375.89 166
3376.03 178
3376.16 191
3376.29 206
3376.42 222
3376.56 240
3376.69 260
3376.82 280
3376.96 297
3377.09 310
3377.22 315
3377.36 312
3377.49 301
3377.62 285
3377.76 265
3377.89 245
3378.02 227
3378.16 213
3378.29 203
3378.42 196
3378.56 192
3378.69 190
3378.82 190
3378.96 193
3379.09 197
3379.22 203
3379.36 211
3379.49 220
3379.62 228
3379.76 233
3379.89 235
3380.02 234
3380.15 231
3380.29 225
3380.42 218
3380.55 211
3380.69 204
3380.82 197
3380.95 190
3381.09 182
3381.22 174
3381.35 165
3381.49 155
3381.62 146
3381.75 140
3381.89 136
3382.02 137
3382.15 141
3382.29 146
3382.42 152
3382.55 154
3382.69 151
3382.82 142
3382.95 127
3383.09 109
3383.22 90
3383.35 73
3383.49 59
3383.62 49
3383.75 43
3383.89 40
3384.02 38
3384.15 36
3384.29 35
3384.42 34
3384.55 32
3384.69 31
3384.82 31
3384.95 33
3385.09 36
3385.22 41
3385.35 46
3385.49 52
3385.62 58
3385.75 62
3385.89 63
3386.02 61
3386.15 57
3386.29 52
3386.42 45
3386.55 39
3386.69 33
3386.82 29
3386.95 27
3387.09 29
3387.22 34
3387.35 43
3387.49 56
3387.62 73
3387.75 89
3387.89 104
3388.02 113
3388.15 116
3388.29 112
3388.42 102
3388.55 87
3388.69 73
3388.82 62
3388.96 56
3389.09 57
3389.22 64
3389.36 76
3389.49 91
3389.62 105
3389.76 118
3389.89 125
3390.02 128
3390.16 125
3390.29 118
3390.42 108
3390.56 98
3390.69 88
3390.82 79
3390.96 71
3391.09 63
3391.22 55
3391.36 45
3391.49 33
3391.62 22
3391.76 12
3391.89 5
3392.02 2
3392.16 5
3392.29 12
3392.43 23
3392.56 37
3392.69 52
3392.83 66
3392.96 79
3393.09 90
3393.23 99
3393.36 107
3393.49 116
3393.63 126
3393.76 138
3393.89 151
3394.03 163
3394.16 172
3394.29 177
3394.43 177
3394.56 171
3394.69 162
3394.83 151
3394.96 141
3395.10 133
3395.23 128
3395.36 128
3395.50 133
3395.63 143
3395.76 157
3395.90 174
3396.03 193
3396.16 210
3396.30 224
3396.43 232
3396.56 233
3396.70 229
3396.83 220
3396.97 208
3397.10 196
3397.23 184
3397.37 174
3397.50 166
3397.63 159
3397.77 154
3397.90 151
3398.03 150
3398.17 152
3398.30 157
3398.43 163
3398.57 170
3398.70 176
3398.84 180
3398.97 182
3399.10 181
3399.24 179
3399.37 176
3399.50 172
3399.64 167
3399.77 162
3399.90 157
3400.04 152
3400.17 148
3400.31 145
3400.44 143
3400.57 141
3400.71 139
3400.84 138
3400.97 137
3401.11 138
3401.24 139
3401.37 142
3401.51 145
3401.64 147
3401.78 147
3401.91 145
3402.04 139
3402.18 131
3402.31 119
3402.44 105
3402.58 87
3402.71 67
3402.85 45
3402.98 23
3403.11 2
3403.25 0
3403.38 0
3403.51 0
3403.65 0
3403.78 0
3403.92 0
3404.05 0
3404.18 5
3404.32 11
3404.45 16
3404.58 21
3404.72 25
3404.85 29
3404.98 33
3405.12 35
3405.25 36
3405.39 36
3405.52 36
3405.65 36
3405.79 37
3405.92 39
3406.05 41
3406.19 44
3406.32 47
3406.46 49
3406.59 51
3406.72 52
3406.86 52
3406.99 51
3407.13 48
3407.26 43
3407.39 38
3407.53 33
3407.66 28
3407.79 26
3407.93 26
3408.06 28
3408.20 32
3408.33 36
3408.46 40
3408.60 43
3408.73 46
3408.86 47
3409.00 49
3409.13 51
3409.27 56
3409.40 62
3409.53 69
3409.67 76
3409.80 81
3409.94 84
3410.07 84
3410.20 81
3410.34 75
3410.47 66
3410.60 56
3410.74 44
3410.87 31
3411.01 17
3411.14 1
3411.27 0
3411.41 0
3411.54 0
3411.68 0
3411.81 0
3411.94 0
3412.08 0
3412.21 0
3412.34 13
3412.48 27
3412.61 41
3412.75 56
3412.88 70
3413.01 83
3413.15 93
3413.28 99
3413.42 100
3413.55 96
3413.68 87
3413.82 76
3413.95 66
3414.09 59
3414.22 57
3414.35 60
3414.49 70
3414.62 83
3414.75 98
3414.89 112
3415.02 121
3415.16 125
3415.29 122
3415.42 113
3415.56 100
3415.69 84
3415.83 69
3415.96 56
3416.09 46
3416.23 40
3416.36 39
3416.50 40
3416.63 45
3416.76 51
3416.90 59
3417.03 67
3417.17 76
3417.30 82
3417.43 86
3417.57 86
3417.70 82
3417.84 73
3417.97 63
3418.10 52
3418.24 43
3418.37 37
3418.51 35
3418.64 37
3418.77 44
3418.91 52
3419.04 62
3419.18 73
3419.31 84
3419.44 94
3419.58 101
3419.71 107
3419.85 110
3419.98 111
3420.11 110
3420.25 109
3420.38 109
3420.52 108
3420.65 109
3420.78 108
3420.92 105
3421.05 99
3421.19 89
3421.32 74
3421.45 56
3421.59 39
3421.72 24
3421.86 15
3421.99 15
3422.13 22
3422.26 38
3422.39 60
3422.53 84
3422.66 108
3422.80 130
3422.93 147
3423.06 160
3423.20 169
3423.33 175
3423.47 178
3423.60 179
3423.73 178
3423.87 175
3424.00 171
3424.14 166
3424.27 161
3424.40 155
3424.54 147
3424.67 138
3424.81 125
3424.94 109
3425.08 89
3425.21 67
3425.34 45
3425.48 25
3425.61 10
3425.75 3
3425.88 2
3426.01 6
3426.15 15
3426.28 24
3426.42 33
3426.55 40
3426.69 44
3426.82 47
3426.95 47
3427.09 46
3427.22 43
3427.36 37
3427.49 29
3427.62 19
3427.76 8
3427.89 0
3428.03 0
3428.16 0
3428.30 0
3428.43 0
3428.56 8
3428.70 19
3428.83 28
3428.97 36
3429.10 41
3429.23 44
3429.37 46
3429.50 47
3429.64 49
3429.77 50
3429.91 51
3430.04 49
3430.17 44
3430.31 37
3430.44 27
3430.58 16
3430.71 4
3430.85 0
3430.98 0
3431.11 0
3431.25 0
3431.38 0
3431.52 0
3431.65 1
3431.79 6
3431.92 10
3432.05 11
3432.19 11
3432.32 8
3432.46 4
3432.59 0
3432.73 0
3432.86 0
3432.99 0
3433.13 0
3433.26 5
3433.40 19
3433.53 38
3433.67 59
3433.80 81
3433.93 102
3434.07 120
3434.20 134
3434.34 143
3434.47 148
3434.61 149
3434.74 147
3434.87 143
3435.01 138
3435.14 135
3435.28 134
3435.41 137
3435.55 143
3435.68 152
3435.81 165
3435.95 178
3436.08 190
3436.22 202
3436.35 210
3436.49 216
3436.62 219
3436.76 218
3436.89 215
3437.02 210
3437.16 203
3437.29 194
3437.43 185
3437.56 177
3437.70 171
3437.83 166
3437.96 163
3438.10 163
3438.23 163
3438.37 163
3438.50 162
3438.64 160
3438.77 157
3438.91 154
3439.04 154
3439.17 156
3439.31 164
3439.44 177
3439.58 193
3439.71 210
3439.85 226
3439.98 237
3440.12 243
3440.25 242
3440.38 235
3440.52 226
3440.65 215
3440.79 205
3440.92 197
3441.06 189
3441.19 181
3441.33 171
3441.46 159
3441.59 145
3441.73 131
3441.86 118
3442.00 110
3442.13 108
3442.27 111
3442.40 120
3442.54 131
3442.67 143
3442.80 152
3442.94 156
3443.07 156
3443.21 151
3443.34 143
3443.48 135
3443.61 127
3443.75 122
3443.88 119
3444.01 117
3444.15 114
3444.28 111
3444.42 105
3444.55 97
3444.69 88
3444.82 78
3444.96 70
3445.09 64
3445.23 63
3445.36 64
3445.49 69
3445.63 74
3445.76 79
3445.90 83
3446.03 84
3446.17 83
3446.30 81
3446.44 79
3446.57 79
3446.71 81
3446.84 87
3446.97 95
3447.11 103
3447.24 110
3447.38 114
3447.51 113
3447.65 106
3447.78 95
3447.92 82
3448.05 68
3448.19 57
3448.32 51
3448.45 50
3448.59 53
3448.72 58
3448.86 63
3448.99 65
3449.13 63
3449.26 57
3449.40 48
3449.53 39
3449.67 30
3449.80 25
3449.94 24
3450.07 28
3450.20 36
3450.34 49
3450.47 64
3450.61 80
3450.74 95
3450.88 107
3451.01 114
3451.15 117
3451.28 114
3451.42 106
3451.55 96
3451.69 84
3451.82 73
3451.96 66
3452.09 62
3452.22 62
3452.36 67
3452.49 76
3452.63 87
3452.76 99
3452.90 109
3453.03 115
3453.17 116
3453.30 111
3453.44 101
3453.57 88
3453.71 72
3453.84 56
3453.98 43
3454.11 33
3454.24 27
3454.38 26
3454.51 29
3454.65 36
3454.78 46
3454.92 56
3455.05 66
3455.19 74
3455.32 79
3455.46 79
3455.59 75
3455.73 67
3455.86 56
3456.00 43
3456.13 30
3456.27 17
3456.40 6
3456.54 0
3456.67 0
3456.80 1
3456.94 8
3457.07 18
3457.21 30
3457.34 40
3457.48 49
3457.61 54
3457.75 54
3457.88 50
3458.02 41
3458.15 28
3458.29 12
3458.42 0
3458.56 0
3458.69 0
3458.83 0
3458.96 0
3459.10 0
3459.23 0
3459.37 0
3459.50 9
3459.63 19
3459.77 27
3459.90 31
3460.04 31
3460.17 28
3460.31 23
3460.44 16
3460.58 10
3460.71 5
3460.85 4
3460.98 7
3461.12 14
3461.25 25
3461.39 39
3461.52 56
3461.66 73
3461.79 89
3461.93 102
3462.06 113
3462.20 120
3462.33 125
3462.47 128
3462.60 131
3462.74 134
3462.87 138
3463.01 142
3463.14 145
3463.28 146
3463.41 146
3463.55 144
3463.68 142
3463.82 138
3463.95 135
3464.09 133
3464.22 130
3464.36 128
3464.49 127
3464.62 124
3464.76 122
3464.89 119
3465.03 117
3465.16 115
3465.30 116
3465.43 119
3465.57 126
3465.70 135
3465.84 147
3465.97 158
3466.11 167
3466.24 172
3466.38 172
3466.51 167
3466.65 157
3466.78 143
3466.92 127
3467.05 111
3467.19 98
3467.32 87
3467.46 80
3467.59 77
3467.73 77
3467.86 78
3468.00 82
3468.13 85
3468.27 90
3468.40 95
3468.54 101
3468.67 109
3468.81 119
3468.94 131
3469.08 144
3469.21 157
3469.35 169
3469.48 178
3469.62 184
3469.75 187
3469.89 187
3470.02 186
3470.16 183
3470.29 180
3470.43 178
3470.56 178
3470.70 178
3470.83 179
3470.97 180
3471.10 182
3471.24 183
3471.37 184
3471.51 187
3471.64 190
3471.78 193
3471.91 195
3472.05 197
3472.18 196
3472.32 194
3472.45 189
3472.59 182
3472.72 175
3472.86 167
3472.99 160
3473.13 153
3473.26 149
3473.40 147
3473.53 147
3473.67 149
3473.80 153
3473.94 156
3474.07 159
3474.21 159
3474.35 156
3474.48 152
3474.62 147
3474.75 143
3474.89 140
3475.02 140
3475.16 141
3475.29 144
3475.43 148
3475.56 150
3475.70 151
3475.83 150
3475.97 145
3476.10 138
3476.24 129
3476.37 119
3476.51 110
3476.64 103
3476.78 98
3476.91 94
3477.05 92
3477.18 88
3477.32 81
3477.45 72
3477.59 59
3477.72 44
3477.86 29
3477.99 15
3478.13 5
3478.26 0
3478.40 0
3478.53 0
3478.67 6
3478.80 14
3478.94 23
3479.08 33
3479.21 43
3479.35 54
3479.48 64
3479.62 75
3479.75 84
3479.89 93
3480.02 100
3480.16 107
3480.29 114
3480.43 120
3480.56 125
3480.70 130
3480.83 134
3480.97 139
3481.10 142
3481.24 145
3481.37 146
3481.51 145
3481.64 141
3481.78 133
3481.91 122
3482.05 110
3482.19 99
3482.32 91
3482.46 87
3482.59 89
3482.73 97
3482.86 109
3483.00 120
3483.13 130
3483.27 137
3483.40 140
3483.54 140
3483.67 139
3483.81 137
3483.94 136
3484.08 135
3484.21 134
3484.35 132
3484.48 128
3484.62 123
3484.76 119
3484.89 116
3485.03 115
3485.16 117
3485.30 120
3485.43 125
3485.57 131
3485.70 137
3485.84 145
3485.97 155
3486.11 167
3486.24 180
3486.38 194
3486.51 205
3486.65 213
3486.79 217
3486.92 219
3487.06 219
3487.19 221
3487.33 224
3487.46 230
3487.60 237
3487.73 244
3487.87 250
3488.00 254
3488.14 258
3488.27 262
3488.41 269
3488.54 279
3488.68 294
3488.82 314
3488.95 337
3489.09 360
3489.22 383
3489.36 402
3489.49 415
3489.63 421
3489.76 418
3489.90 408
3490.03 392
3490.17 374
3490.30 356
3490.44 344
3490.58 339
3490.71 342
3490.85 350
3490.98 360
3491.12 369
3491.25 372
3491.39 370
3491.52 362
3491.66 350
3491.79 337
3491.93 327
3492.07 321
3492.20 319
3492.34 321
3492.47 325
3492.61 331
3492.74 338
3492.88 345
3493.01 351
3493.15 358
3493.28 362
3493.42 365
3493.56 365
3493.69 362
3493.83 355
3493.96 347
3494.10 336
3494.23 324
3494.37 309
3494.50 294
3494.64 277
3494.77 259
3494.91 241
3495.05 224
3495.18 208
3495.32 194
3495.45 182
3495.59 170
3495.72 158
3495.86 146
3495.99 131
3496.13 115
3496.27 98
3496.40 82
3496.54 71
3496.67 65
3496.81 64
3496.94 70
3497.08 79
3497.21 90
3497.35 101
3497.49 108
3497.62 112
3497.76 112
3497.89 111
3498.03 110
3498.16 108
3498.30 107
3498.43 106
3498.57 105
3498.71 102
3498.84 99
3498.98 97
3499.11 97
3499.25 99
3499.38 104
3499.52 110
3499.65 116
3499.79 120
3499.93 119
3500.06 115
3500.20 106
3500.33 94
3500.47 79
3500.60 64
3500.74 49
3500.87 35
3501.01 24
3501.15 15
3501.28 9
3501.42 5
3501.55 2
3501.69 1
3501.82 1
3501.96 1
3502.10 3
3502.23 6
3502.37 11
3502.50 16
3502.64 20
3502.77 21
3502.91 19
3503.05 12
3503.18 4
3503.32 0
3503.45 0
3503.59 0
3503.72 0
3503.86 0
3503.99 0
3504.13 0
3504.27 2
3504.40 6
3504.54 8
3504.67 11
3504.81 14
3504.94 18
3505.08 23
3505.22 29
3505.35 34
3505.49 39
3505.62 43
3505.76 47
3505.89 52
3506.03 56
3506.17 61
3506.30 65
3506.44 69
3506.57 71
3506.71 73
3506.84 73
3506.98 72
3507.12 72
3507.25 72
3507.39 73
3507.52 75
3507.66 77
3507.79 80
3507.93 82
3508.07 83
3508.20 84
3508.34 84
3508.47 85
3508.61 86
3508.74 88
3508.88 90
3509.02 94
3509.15 98
3509.29 101
3509.42 103
3509.56 104
3509.70 102
3509.83 98
3509.97 94
3510.10 91
3510.24 88
3510.37 86
3510.51 87
3510.65 90
3510.78 94
3510.92 99
3511.05 103
3511.19 106
3511.33 109
3511.46 111
3511.60 112
3511.73 114
3511.87 116
3512.00 118
3512.14 119
3512.28 118
3512.41 115
3512.55 110
3512.68 103
3512.82 96
3512.96 90
3513.09 88
3513.23 88
3513.36 92
3513.50 98
3513.63 105
3513.77 112
3513.91 120
3514.04 128
3514.18 137
3514.31 147
3514.45 157
3514.59 166
3514.72 171
3514.86 171
3514.99 165
3515.13 153
3515.26 136
3515.40 118
3515.54 99
3515.67 84
3515.81 74
3515.94 70
3516.08 73
3516.22 80
3516.35 91
3516.49 102
3516.62 112
3516.76 120
3516.90 124
3517.03 125
3517.17 124
3517.30 123
3517.44 124
3517.58 128
3517.71 135
3517.85 143
3517.98 151
3518.12 159
3518.26 164
3518.39 166
3518.53 166
3518.66 165
3518.80 164
3518.93 165
3519.07 166
3519.21 168
3519.34 171
3519.48 174
3519.61 177
3519.75 181
3519.89 186
3520.02 192
3520.16 201
3520.29 210
3520.43 220
3520.57 227
3520.70 233
3520.84 235
3520.97 233
3521.11 229
3521.25 224
3521.38 220
3521.52 218
3521.65 218
3521.79 220
3521.93 225
3522.06 231
3522.20 237
3522.33 242
3522.47 245
3522.61 246
3522.74 245
3522.88 241
3523.02 235
3523.15 228
3523.29 219
3523.42 209
3523.56 200
3523.70 192
3523.83 185
3523.97 179
3524.10 173
3524.24 166
3524.38 158
3524.51 148
3524.65 138
3524.78 127
3524.92 119
3525.06 113
3525.19 108
3525.33 105
3525.46 100
3525.60 94
3525.74 83
3525.87 68
3526.01 51
3526.14 33
3526.28 17
3526.42 4
3526.55 0
3526.69 0
3526.83 0
3526.96 0
3527.10 0
3527.23 3
3527.37 5
3527.51 6
3527.64 5
3527.78 2
3527.91 0
3528.05 0
3528.19 1
3528.32 7
3528.46 16
3528.60 27
3528.73 40
3528.87 52
3529.00 61
3529.14 66
3529.28 67
3529.41 65
3529.55 60
3529.68 55
3529.82 50
3529.96 48
3530.09 49
3530.23 53
3530.37 58
3530.50 65
3530.64 71
3530.77 76
3530.91 79
3531.05 80
3531.18 78
3531.32 73
3531.45 66
3531.59 58
3531.73 50
3531.86 42
3532.00 36
3532.14 34
3532.27 34
3532.41 37
3532.54 43
3532.68 50
3532.82 59
3532.95 70
3533.09 85
3533.23 102
3533.36 121
3533.50 141
3533.63 159
3533.77 175
3533.91 186
3534.04 193
3534.18 197
3534.32 200
3534.45 204
3534.59 211
3534.72 220
3534.86 230
3535.00 241
3535.13 251
3535.27 261
3535.41 271
3535.54 282
3535.68 294
3535.81 306
3535.95 319
3536.09 331
3536.22 340
3536.36 347
3536.50 350
3536.63 351
3536.77 351
3536.91 351
3537.04 350
3537.18 350
3537.31 350
3537.45 350
3537.59 349
3537.72 347
3537.86 346
3538.00 344
3538.13 342
3538.27 340
3538.40 337
3538.54 334
3538.68 331
3538.81 326
3538.95 321
3539.09 316
3539.22 313
3539.36 311
3539.50 312
3539.63 315
3539.77 320
3539.90 326
3540.04 332
3540.18 336
3540.31 337
3540.45 334
3540.59 328
3540.72 319
3540.86 309
3541.00 297
3541.13 285
3541.27 275
3541.40 266
3541.54 259
3541.68 255
3541.81 253
3541.95 253
3542.09 254
3542.22 255
3542.36 256
3542.50 256
3542.63 258
3542.77 262
3542.91 272
3543.04 286
3543.18 305
3543.31 326
3543.45 345
3543.59 360
3543.72 368
3543.86 367
3544.00 361
3544.13 352
3544.27 344
3544.41 341
3544.54 344
3544.68 354
3544.82 370
3544.95 389
3545.09 406
3545.23 419
3545.36 426
3545.50 426
3545.63 419
3545.77 407
3545.91 392
3546.04 378
3546.18 365
3546.32 355
3546.45 349
3546.59 346
3546.73 348
3546.86 352
3547.00 360
3547.14 369
3547.27 378
3547.41 387
3547.55 393
3547.68 395
3547.82 393
3547.96 385
3548.09 375
3548.23 362
3548.36 350
3548.50 340
3548.64 333
3548.77 331
3548.91 333
3549.05 339
3549.18 346
3549.32 352
3549.46 354
3549.59 351
3549.73 341
3549.87 327
3550.00 309
3550.14 290
3550.28 273
3550.41 260
3550.55 249
3550.69 240
3550.82 232
3550.96 223
3551.10 215
3551.23 207
3551.37 203
3551.51 204
3551.64 211
3551.78 223
3551.92 237
3552.05 251
3552.19 261
3552.33 264
3552.46 261
3552.60 252
3552.74 241
3552.87 230
3553.01 221
3553.14 217
3553.28 217
3553.42 222
3553.55 229
3553.69 238
3553.83 247
3553.96 255
3554.10 261
3554.24 265
3554.37 267
3554.51 266
3554.65 262
3554.78 255
3554.92 245
3555.06 234
3555.19 222
3555.33 210
3555.47 201
3555.60 193
3555.74 187
3555.88 183
3556.01 181
3556.15 181
3556.29 184
3556.42 189
3556.56 196
3556.70 208
3556.83 222
3556.97 237
3557.11 253
3557.24 268
3557.38 281
3557.52 293
3557.66 301
3557.79 305
3557.93 306
3558.07 303
3558.20 297
3558.34 288
3558.48 278
3558.61 268
3558.75 259
3558.89 251
3559.02 245
3559.16 239
3559.30 232
3559.43 224
3559.57 215
3559.71 204
3559.84 191
3559.98 179
3560.12 169
3560.25 161
3560.39 156
3560.53 155
3560.66 156
3560.80 159
3560.94 164
3561.07 169
3561.21 175
3561.35 180
3561.48 185
3561.62 190
3561.76 194
3561.89 198
3562.03 201
3562.17 204
3562.30 207
3562.44 212
3562.58 219
3562.72 229
3562.85 243
3562.99 260
3563.13 278
3563.26 294
3563.40 306
3563.54 312
3563.67 311
3563.81 302
3563.95 287
3564.08 266
3564.22 243
3564.36 218
3564.49 194
3564.63 174
3564.77 158
3564.90 149
3565.04 147
3565.18 153
3565.32 165
3565.45 180
3565.59 196
3565.73 210
3565.86 220
3566.00 224
3566.14 224
3566.27 221
3566.41 218
3566.55 216
3566.68 217
3566.82 221
3566.96 228
3567.09 238
3567.23 248
3567.37 259
3567.51 269
3567.64 276
3567.78 281
3567.92 282
3568.05 281
3568.19 277
3568.33 273
3568.46 269
3568.60 266
3568.74 265
3568.87 266
3569.01 267
3569.15 268
3569.29 267
3569.42 265
3569.56 261
3569.70 257
3569.83 253
3569.97 249
3570.11 246
3570.24 242
3570.38 237
3570.52 230
3570.65 219
3570.79 207
3570.93 194
3571.07 181
3571.20 170
3571.34 161
3571.48 154
3571.61 148
3571.75 142
3571.89 134
3572.02 125
3572.16 114
3572.30 102
3572.44 91
3572.57 83
3572.71 78
3572.85 77
3572.98 80
3573.12 86
3573.26 94
3573.39 103
3573.53 111
3573.67 118
3573.81 125
3573.94 131
3574.08 136
3574.22 139
3574.35 139
3574.49 136
3574.63 131
3574.76 123
3574.90 115
3575.04 108
3575.18 103
3575.31 103
3575.45 106
3575.59 112
3575.72 121
3575.86 131
3576.00 141
3576.14 148
3576.27 153
3576.41 152
3576.55 147
3576.68 137
3576.82 122
3576.96 104
3577.09 85
3577.23 67
3577.37 50
3577.51 35
3577.64 23
3577.78 13
3577.92 4
3578.05 0
3578.19 0
3578.33 0
3578.47 0
3578.60 0
3578.74 0
3578.88 0
3579.01 0
3579.15 2
3579.29 15
3579.43 30
3579.56 46
3579.70 65
3579.84 85
3579.97 105
3580.11 125
3580.25 144
3580.39 160
3580.52 172
3580.66 180
3580.80 182
3580.93 179
3581.07 171
3581.21 159
3581.35 147
3581.48 137
3581.62 132
3581.76 133
3581.89 141
3582.03 154
3582.17 167
3582.31 177
3582.44 181
3582.58 177
3582.72 165
3582.85 147
3582.99 126
3583.13 105
3583.27 86
3583.40 72
3583.54 62
3583.68 57
3583.82 55
3583.95 55
3584.09 57
3584.23 60
3584.36 62
3584.50 63
3584.64 62
3584.78 59
3584.91 55
3585.05 49
3585.19 42
3585.32 36
3585.46 32
3585.60 31
3585.74 34
3585.87 42
3586.01 54
3586.15 69
3586.29 86
3586.42 105
3586.56 122
3586.70 137
3586.83 148
3586.97 157
3587.11 162
3587.25 165
3587.38 164
3587.52 162
3587.66 160
3587.80 158
3587.93 155
3588.07 152
3588.21 149
3588.34 143
3588.48 136
3588.62 128
3588.76 120
3588.89 114
3589.03 113
3589.17 117
3589.31 124
3589.44 135
3589.58 145
3589.72 154
3589.86 159
3589.99 160
3590.13 156
3590.27 150
3590.40 141
3590.54 132
3590.68 123
3590.82 116
3590.95 110
3591.09 104
3591.23 99
3591.37 94
3591.50 88
3591.64 81
3591.78 75
3591.92 71
3592.05 72
3592.19 79
3592.33 93
3592.46 114
3592.60 138
3592.74 162
3592.88 183
3593.01 197
3593.15 204
3593.29 204
3593.43 199
3593.56 191
3593.70 183
3593.84 175
3593.98 169
3594.11 164
3594.25 158
3594.39 152
3594.53 144
3594.66 134
3594.80 122
3594.94 110
3595.08 97
3595.21 85
3595.35 74
3595.49 64
3595.63 56
3595.76 51
3595.90 48
3596.04 49
3596.18 54
3596.31 62
3596.45 73
3596.59 87
3596.73 101
3596.86 116
3597.00 129
3597.14 139
3597.27 146
3597.41 148
3597.55 145
3597.69 134
3597.82 118
3597.96 97
3598.10 75
3598.24 54
3598.37 36
3598.51 24
3598.65 17
3598.79 16
3598.92 19
3599.06 23
3599.20 27
3599.34 32
3599.47 37
3599.61 43
3599.75 50
3599.89 58
3600.02 67
3600.16 75
3600.30 81
3600.44 84
3600.58 84
3600.71 80
3600.85 74
3600.99 68
3601.13 63
3601.26 61
3601.40 62
3601.54 67
3601.68 74
3601.81 82
3601.95 91
3602.09 98
3602.23 102
3602.36 103
3602.50 100
3602.64 93
3602.78 83
3602.91 72
3603.05 61
3603.19 52
3603.33 47
3603.46 45
3603.60 46
3603.74 50
3603.88 55
3604.01 58
3604.15 59
3604.29 58
3604.43 55
3604.56 50
3604.70 44
3604.84 38
3604.98 33
3605.12 29
3605.25 26
3605.39 23
3605.53 19
3605.67 14
3605.80 7
3605.94 0
3606.08 0
3606.22 0
3606.35 0
3606.49 0
3606.63 0
3606.77 0
3606.90 0
3607.04 5
3607.18 14
3607.32 22
3607.46 29
3607.59 35
3607.73 42
3607.87 50
3608.01 60
3608.14 74
3608.28 91
3608.42 110
3608.56 129
3608.69 144
3608.83 155
3608.97 159
3609.11 155
3609.25 144
3609.38 130
3609.52 114
3609.66 99
3609.80 87
3609.93 80
3610.07 78
3610.21 80
3610.35 84
3610.48 87
3610.62 89
3610.76 90
3610.90 89
3611.04 86
3611.17 84
3611.31 84
3611.45 86
3611.59 92
3611.72 99
3611.86 107
3612.00 114
3612.14 118
3612.28 117
3612.41 113
3612.55 105
3612.69 95
3612.83 87
3612.96 80
3613.10 78
3613.24 78
3613.38 82
3613.52 87
3613.65 92
3613.79 97
3613.93 100
3614.07 103
3614.20 105
3614.34 107
3614.48 111
3614.62 115
3614.76 119
3614.89 123
3615.03 125
3615.17 124
3615.31 120
3615.44 113
3615.58 107
3615.72 102
3615.86 100
3616.00 101
3616.13 106
3616.27 115
3616.41 126
3616.55 138
3616.68 149
3616.82 159
3616.96 166
3617.10 172
3617.24 176
3617.37 180
3617.51 186
3617.65 194
3617.79 204
3617.93 215
3618.06 225
3618.20 232
3618.34 233
3618.48 228
3618.61 216
3618.75 200
3618.89 182
3619.03 165
3619.17 150
3619.30 140
3619.44 133
3619.58 131
3619.72 132
3619.86 136
3619.99 142
3620.13 151
3620.27 163
3620.41 178
3620.55 195
3620.68 215
3620.82 237
3620.96 258
3621.10 278
3621.24 296
3621.37 310
3621.51 322
3621.65 332
3621.79 340
3621.92 347
3622.06 353
3622.20 357
3622.34 358
3622.48 354
3622.61 344
3622.75 329
3622.89 310
3623.03 289
3623.17 269
3623.30 253
3623.44 242
3623.58 239
3623.72 241
3623.86 248
3623.99 256
3624.13 265
3624.27 273
3624.41 278
3624.55 280
3624.68 281
3624.82 281
3624.96 281
3625.10 282
3625.24 283
3625.37 284
3625.51 284
3625.65 281
3625.79 276
3625.93 268
3626.06 258
3626.20 246
3626.34 234
3626.48 223
3626.62 213
3626.75 203
3626.89 194
3627.03 185
3627.17 176
3627.31 167
3627.44 161
3627.58 155
3627.72 151
3627.86 148
3628.00 145
3628.14 139
3628.27 132
3628.41 123
3628.55 112
3628.69 102
3628.83 93
3628.96 84
3629.10 76
3629.24 69
3629.38 60
3629.52 49
3629.65 37
3629.79 25
3629.93 13
3630.07 3
3630.21 0
3630.34 0
3630.48 1
3630.62 11
3630.76 25
3630.90 42
3631.03 61
3631.17 80
3631.31 96
3631.45 108
3631.59 112
3631.73 109
3631.86 98
3632.00 81
3632.14 59
3632.28 36
3632.42 13
3632.55 0
3632.69 0
3632.83 0
3632.97 0
3633.11 0
3633.25 0
3633.38 0
3633.52 0
3633.66 2
3633.80 28
3633.94 55
3634.07 81
3634.21 103
3634.35 119
3634.49 128
3634.63 131
3634.77 129
3634.90 122
3635.04 114
3635.18 108
3635.32 105
3635.46 108
3635.59 117
3635.73 132
3635.87 149
3636.01 168
3636.15 184
3636.29 197
3636.42 205
3636.56 209
3636.70 211
3636.84 212
3636.98 214
3637.11 216
3637.25 218
3637.39 221
3637.53 222
3637.67 222
3637.81 218
3637.94 213
3638.08 208
3638.22 202
3638.36 197
3638.50 194
3638.64 191
3638.77 189
3638.91 187
3639.05 183
3639.19 177
3639.33 171
3639.47 165
3639.60 159
3639.74 155
3639.88 153
3640.02 153
3640.16 152
3640.29 151
3640.43 149
3640.57 144
3640.71 138
3640.85 132
3640.99 127
3641.12 125
3641.26 126
3641.40 131
3641.54 140
3641.68 150
3641.82 160
3641.95 168
3642.09 174
3642.23 177
3642.37 178
3642.51 177
3642.65 174
3642.78 172
3642.92 171
3643.06 170
3643.20 169
3643.34 167
3643.48 165
3643.61 161
3643.75 155
3643.89 148
3644.03 141
3644.17 134
3644.31 128
3644.44 126
3644.58 126
3644.72 128
3644.86 131
3645.00 134
3645.14 138
3645.28 142
3645.41 145
3645.55 148
3645.69 152
3645.83 155
3645.97 158
3646.11 158
3646.24 157
3646.38 153
3646.52 149
3646.66 145
3646.80 144
3646.94 145
3647.07 151
3647.21 160
3647.35 170
3647.49 180
3647.63 187
3647.77 190
3647.90 188
3648.04 182
3648.18 172
3648.32 161
3648.46 150
3648.60 141
3648.74 135
3648.87 132
3649.01 132
3649.15 133
3649.29 136
3649.43 138
3649.57 139
3649.70 139
3649.84 138
3649.98 135
3650.12 130
3650.26 125
3650.40 118
3650.54 113
3650.67 108
3650.81 105
3650.95 102
3651.09 100
3651.23 98
3651.37 96
3651.51 93
3651.64 90
3651.78 87
3651.92 84
3652.06 82
3652.20 80
3652.34 78
3652.47 76
3652.61 74
3652.75 72
3652.89 71
3653.03 74
3653.17 80
3653.31 91
3653.44 106
3653.58 125
3653.72 144
3653.86 161
3654.00 174
3654.14 181
3654.28 183
3654.41 178
3654.55 169
3654.69 157
3654.83 145
3654.97 132
3655.11 122
3655.25 115
3655.38 113
3655.52 114
3655.66 119
3655.80 127
3655.94 136
3656.08 143
3656.22 147
3656.35 147
3656.49 141
3656.63 130
3656.77 115
3656.91 97
3657.05 77
3657.19 58
3657.33 42
3657.46 30
3657.60 22
3657.74 18
3657.88 16
3658.02 15
3658.16 13
3658.30 11
3658.43 9
3658.57 9
3658.71 14
3658.85 24
3658.99 38
3659.13 54
3659.27 71
3659.40 85
3659.54 94
3659.68 100
3659.82 101
3659.96 100
3660.10 98
3660.24 94
3660.38 89
3660.51 82
3660.65 73
3660.79 63
3660.93 53
3661.07 45
3661.21 41
3661.35 43
3661.48 50
3661.62 61
3661.76 75
3661.90 88
3662.04 99
3662.18 107
3662.32 111
3662.46 111
3662.59 108
3662.73 103
3662.87 97
3663.01 92
3663.15 88
3663.29 86
3663.43 86
3663.57 87
3663.70 89
3663.84 91
3663.98 93
3664.12 93
3664.26 91
3664.40 89
3664.54 85
3664.68 81
3664.81 76
3664.95 71
3665.09 66
3665.23 62
3665.37 57
3665.51 53
3665.65 50
3665.79 47
3665.92 45
3666.06 44
3666.20 45
3666.34 46
3666.48 47
3666.62 49
3666.76 50
3666.90 51
3667.03 52
3667.17 52
3667.31 52
3667.45 53
3667.59 52
3667.73 51
3667.87 47
3668.01 43
3668.15 39
3668.28 35
3668.42 32
3668.56 33
3668.70 36
3668.84 42
3668.98 49
3669.12 54
3669.26 57
3669.39 57
3669.53 54
3669.67 50
3669.81 45
3669.95 41
3670.09 41
3670.23 43
3670.37 47
3670.51 52
3670.64 57
3670.78 59
3670.92 60
3671.06 57
3671.20 52
3671.34 45
3671.48 37
3671.62 29
3671.76 22
3671.89 17
3672.03 13
3672.17 11
3672.31 11
3672.45 11
3672.59 11
3672.73 10
3672.87 10
3673.01 10
3673.14 10
3673.28 11
3673.42 14
3673.56 17
3673.70 20
3673.84 22
3673.98 23
3674.12 22
3674.26 19
3674.40 14
3674.53 8
3674.67 2
3674.81 0
3674.95 0
3675.09 0
3675.23 0
3675.37 0
3675.51 0
3675.65 0
3675.78 0
3675.92 8
3676.06 23
3676.20 38
3676.34 53
3676.48 63
3676.62 66
3676.76 63
3676.90 52
3677.04 36
3677.17 19
3677.31 4
3677.45 0
3677.59 0
3677.73 0
3677.87 0
3678.01 5
3678.15 13
3678.29 20
3678.43 25
3678.56 30
3678.70 36
3678.84 44
3678.98 54
3679.12 66
3679.26 77
3679.40 85
3679.54 88
3679.68 84
3679.82 74
3679.95 59
3680.09 43
3680.23 27
3680.37 15
3680.51 8
3680.65 5
3680.79 6
3680.93 9
3681.07 13
3681.21 17
3681.35 20
3681.48 24
3681.62 28
3681.76 33
3681.90 40
3682.04 47
3682.18 57
3682.32 65
3682.46 73
3682.60 79
3682.74 83
3682.88 84
3683.01 83
3683.15 80
3683.29 74
3683.43 65
3683.57 55
3683.71 44
3683.85 32
3683.99 22
3684.13 14
3684.27 10
3684.41 11
3684.54 15
3684.68 21
3684.82 29
3684.96 36
3685.10 39
3685.24 40
3685.38 37
3685.52 33
3685.66 28
3685.80 24
3685.94 23
3686.08 25
3686.21 30
3686.35 36
3686.49 42
3686.63 47
3686.77 50
3686.91 51
3687.05 51
3687.19 51
3687.33 51
3687.47 51
3687.61 50
3687.75 50
3687.88 50
3688.02 49
3688.16 49
3688.30 50
3688.44 51
3688.58 52
3688.72 53
3688.86 56
3689.00 59
3689.14 64
3689.28 72
3689.42 82
3689.56 95
3689.69 110
3689.83 123
3689.97 135
3690.11 143
3690.25 149
3690.39 153
3690.53 157
3690.67 163
3690.81 173
3690.95 186
3691.09 203
3691.23 219
3691.37 234
3691.50 246
3691.64 253
3691.78 255
3691.92 252
3692.06 246
3692.20 237
3692.34 225
3692.48 211
3692.62 195
3692.76 179
3692.90 162
3693.04 148
3693.18 137
3693.32 130
3693.45 127
3693.59 127
3693.73 127
3693.87 127
3694.01 124
3694.15 117
3694.29 107
3694.43 95
3694.57 84
3694.71 75
3694.85 70
3694.99 67
3695.13 66
3695.27 66
3695.41 63
3695.54 58
3695.68 52
3695.82 45
3695.96 39
3696.10 38
3696.24 42
3696.38 52
3696.52 65
3696.66 79
3696.80 91
3696.94 99
3697.08 101
3697.22 97
3697.36 88
3697.50 75
3697.64 60
3697.77 45
3697.91 30
3698.05 15
3698.19 0
3698.33 0
3698.47 0
3698.61 0
3698.75 0
3698.89 0
3699.03 0
3699.17 0
3699.31 4
3699.45 27
3699.59 47
3699.73 60
3699.87 63
3700.01 57
3700.14 44
3700.28 28
3700.42 12
3700.56 0
3700.70 0
3700.84 0
3700.98 0
3701.12 3
3701.26 10
3701.40 18
3701.54 27
3701.68 36
3701.82 47
3701.96 59
3702.10 73
3702.24 87
3702.38 99
3702.52 107
3702.65 110
3702.79 109
3702.93 104
3703.07 97
3703.21 89
3703.35 82
3703.49 76
3703.63 74
3703.77 73
3703.91 74
3704.05 76
3704.19 79
3704.33 80
3704.47 79
3704.61 77
3704.75 73
3704.89 67
3705.03 62
3705.17 56
3705.31 52
3705.44 49
3705.58 49
3705.72 49
3705.86 51
3706.00 54
3706.14 56
3706.28 57
3706.42 57
3706.56 56
3706.70 54
3706.84 53
3706.98 53
3707.12 55
3707.26 61
3707.40 70
3707.54 86
3707.68 106
3707.82 130
3707.96 155
3708.10 179
3708.24 198
3708.38 209
3708.52 210
3708.65 204
3708.79 191
3708.93 175
3709.07 161
3709.21 151
3709.35 146
3709.49 146
3709.63 149
3709.77 152
3709.91 153
3710.05 151
3710.19 145
3710.33 138
3710.47 130
3710.61 124
3710.75 119
3710.89 117
3711.03 116
3711.17 114
3711.31 112
3711.45 107
3711.59 101
3711.73 95
3711.87 90
3712.01 86
3712.15 86
3712.28 90
3712.42 97
3712.56 106
3712.70 116
3712.84 124
3712.98 131
3713.12 135
3713.26 137
3713.40 138
3713.54 139
3713.68 142
3713.82 145
3713.96 148
3714.10 149
3714.24 148
3714.38 144
3714.52 138
3714.66 131
3714.80 123
3714.94 116
3715.08 111
3715.22 109
3715.36 109
3715.50 112
3715.64 116
3715.78 121
3715.92 128
3716.06 134
3716.20 141
3716.34 146
3716.48 148
3716.62 148
3716.76 146
3716.90 141
3717.03 134
3717.17 127
3717.31 119
3717.45 112
3717.59 104
3717.73 96
3717.87 88
3718.01 79
3718.15 69
3718.29 59
3718.43 50
3718.57 43
3718.71 37
3718.85 33
3718.99 31
3719.13 31
3719.27 32
3719.41 34
3719.55 38
3719.69 44
3719.83 53
3719.97 64
3720.11 76
3720.25 88
3720.39 99
3720.53 107
3720.67 111
3720.81 111
3720.95 108
3721.09 104
3721.23 100
3721.37 99
3721.51 101
3721.65 106
3721.79 112
3721.93 119
3722.07 122
3722.21 122
3722.35 119
3722.49 113
3722.63 107
3722.77 103
3722.91 103
3723.05 107
3723.19 115
3723.33 124
3723.47 132
3723.61 137
3723.75 139
3723.89 135
3724.03 128
3724.17 118
3724.31 106
3724.45 94
3724.59 82
3724.73 70
3724.86 59
3725.00 46
3725.14 34
3725.28 22
3725.42 11
3725.56 1
3725.70 0
3725.84 0
3725.98 0
3726.12 0
3726.26 0
3726.40 0
3726.54 0
3726.68 0
3726.82 3
3726.96 22
3727.10 47
3727.24 73
3727.38 98
3727.52 119
3727.66 134
3727.80 142
3727.94 144
3728.08 141
3728.22 137
3728.36 133
3728.50 132
3728.64 135
3728.78 142
3728.92 152
3729.06 165
3729.20 179
3729.34 192
3729.48 201
3729.62 205
3729.76 201
3729.90 192
3730.04 176
3730.18 156
3730.32 134
3730.46 112
3730.60 93
3730.74 77
3730.88 66
3731.02 61
3731.16 61
3731.30 65
3731.44 73
3731.58 81
3731.72 88
3731.86 93
3732.00 97
3732.14 98
3732.28 99
3732.42 100
3732.56 102
3732.70 104
3732.84 106
3732.98 106
3733.12 103
3733.26 98
3733.40 91
3733.54 84
3733.68 80
3733.82 79
3733.96 82
3734.10 87
3734.24 92
3734.38 94
3734.52 93
3734.66 88
3734.80 78
3734.94 65
3735.08 52
3735.22 41
3735.36 34
3735.50 32
3735.64 36
3735.78 45
3735.93 57
3736.07 70
3736.21 80
3736.35 86
3736.49 87
3736.63 83
3736.77 76
3736.91 69
3737.05 64
3737.19 65
3737.33 70
3737.47 80
3737.61 92
3737.75 103
3737.89 111
3738.03 116
3738.17 117
3738.31 118
3738.45 118
3738.59 121
3738.73 127
3738.87 134
3739.01 140
3739.15 144
3739.29 145
3739.43 142
3739.57 137
3739.71 132
3739.85 130
3739.99 133
3740.13 144
3740.27 161
3740.41 183
3740.55 206
3740.69 228
3740.83 246
3740.97 259
3741.11 266
3741.25 269
3741.39 269
3741.53 267
3741.67 264
3741.81 262
3741.95 261
3742.09 263
3742.23 267
3742.37 274
3742.51 284
3742.65 296
3742.79 309
3742.93 321
3743.07 332
3743.21 340
3743.35 347
3743.49 352
3743.63 357
3743.78 363
3743.92 370
3744.06 377
3744.20 382
3744.34 384
3744.48 381
3744.62 375
3744.76 364
3744.90 351
3745.04 339
3745.18 329
3745.32 323
3745.46 319
3745.60 316
3745.74 312
3745.88 302
3746.02 287
3746.16 266
3746.30 242
3746.44 219
3746.58 199
3746.72 187
3746.86 184
3747.00 187
3747.14 195
3747.28 205
3747.42 212
3747.56 215
3747.70 213
3747.84 205
3747.98 195
3748.12 182
3748.26 168
3748.40 156
3748.55 145
3748.69 138
3748.83 135
3748.97 135
3749.11 140
3749.25 148
3749.39 159
3749.53 170
3749.67 181
3749.81 189
3749.95 193
3750.09 193
3750.23 189
3750.37 181
3750.51 171
3750.65 161
3750.79 152
3750.93 147
3751.07 145
3751.21 148
3751.35 154
3751.49 162
3751.63 170
3751.77 176
3751.91 180
3752.05 179
3752.19 176
3752.34 172
3752.48 168
3752.62 165
3752.76 165
3752.90 166
3753.04 168
3753.18 168
3753.32 166
3753.46 160
3753.60 152
3753.74 143
3753.88 133
3754.02 126
3754.16 120
3754.30 117
3754.44 116
3754.58 116
3754.72 116
3754.86 115
3755.00 114
3755.14 111
3755.28 106
3755.42 101
3755.57 96
3755.71 89
3755.85 83
3755.99 77
3756.13 72
3756.27 69
3756.41 67
3756.55 67
3756.69 68
3756.83 70
3756.97 71
3757.11 69
3757.25 65
3757.39 58
3757.53 48
3757.67 36
3757.81 25
3757.95 17
3758.09 14
3758.23 17
3758.38 25
3758.52 37
3758.66 50
3758.80 62
3758.94 71
3759.08 76
3759.22 77
3759.36 75
3759.50 71
3759.64 68
3759.78 65
3759.92 64
3760.06 64
3760.20 64
3760.34 64
3760.48 62
3760.62 58
3760.76 52
3760.91 47
3761.05 42
3761.19 39
3761.33 39
3761.47 43
3761.61 50
3761.75 59
3761.89 70
3762.03 82
3762.17 94
3762.31 106
3762.45 117
3762.59 126
3762.73 134
3762.87 139
3763.01 141
3763.15 141
3763.30 138
3763.44 133
3763.58 126
3763.72 118
3763.86 108
3764.00 99
3764.14 92
3764.28 87
3764.42 85
3764.56 88
3764.70 94
3764.84 104
3764.98 118
3765.12 135
3765.26 155
3765.41 178
3765.55 201
3765.69 223
3765.83 239
3765.97 248
3766.11 246
3766.25 234
3766.39 216
3766.53 194
3766.67 174
3766.81 159
3766.95 151
3767.09 149
3767.23 151
3767.37 154
3767.52 154
3767.66 151
3767.80 142
3767.94 131
3768.08 119
3768.22 109
3768.36 101
3768.50 97
3768.64 96
3768.78 96
3768.92 97
3769.06 96
3769.20 93
3769.34 87
3769.49 78
3769.63 68
3769.77 55
3769.91 43
3770.05 32
3770.19 23
3770.33 18
3770.47 16
3770.61 17
3770.75 21
3770.89 25
3771.03 30
3771.17 34
3771.31 36
3771.46 37
3771.60 35
3771.74 32
3771.88 28
3772.02 22
3772.16 16
3772.30 9
3772.44 3
3772.58 0
3772.72 0
3772.86 0
3773.00 0
3773.15 0
3773.29 0
3773.43 2
3773.57 3
3773.71 3
3773.85 1
3773.99 0
3774.13 0
3774.27 2
3774.41 9
3774.55 22
3774.69 39
3774.84 60
3774.98 81
3775.12 101
3775.26 118
3775.40 131
3775.54 139
3775.68 145
3775.82 150
3775.96 156
3776.10 163
3776.24 171
3776.38 181
3776.53 190
3776.67 198
3776.81 204
3776.95 208
3777.09 211
3777.23 215
3777.37 220
3777.51 227
3777.65 234
3777.79 242
3777.93 248
3778.07 251
3778.22 252
3778.36 250
3778.50 247
3778.64 244
3778.78 242
3778.92 241
3779.06 240
3779.20 237
3779.34 233
3779.48 227
3779.62 221
3779.77 216
3779.91 213
3780.05 214
3780.19 219
3780.33 228
3780.47 239
3780.61 252
3780.75 265
3780.89 279
3781.03 292
3781.18 305
3781.32 317
3781.46 325
3781.60 329
3781.74 329
3781.88 323
3782.02 314
3782.16 303
3782.30 291
3782.44 279
3782.58 271
3782.73 265
3782.87 262
3783.01 264
3783.15 269
3783.29 278
3783.43 289
3783.57 301
3783.71 312
3783.85 319
3783.99 323
3784.14 320
3784.28 313
3784.42 303
3784.56 291
3784.70 280
3784.84 271
3784.98 264
3785.12 259
3785.26 255
3785.40 251
3785.55 246
3785.69 240
3785.83 234
3785.97 231
3786.11 230
3786.25 233
3786.39 239
3786.53 247
3786.67 254
3786.82 261
3786.96 264
3787.10 265
3787.24 263
3787.38 259
3787.52 253
3787.66 246
3787.80 237
3787.94 225
3788.09 211
3788.23 194
3788.37 178
3788.51 163
3788.65 152
3788.79 146
3788.93 143
3789.07 142
3789.21 141
3789.35 136
3789.50 127
3789.64 114
3789.78 99
3789.92 83
3790.06 71
3790.20 65
3790.34 65
3790.48 72
3790.62 84
3790.77 99
3790.91 113
3791.05 126
3791.19 134
3791.33 138
3791.47 139
3791.61 137
3791.75 133
3791.90 129
3792.04 126
3792.18 123
3792.32 121
3792.46 119
3792.60 117
3792.74 113
3792.88 108
3793.02 102
3793.17 97
3793.31 93
3793.45 90
3793.59 90
3793.73 92
3793.87 96
3794.01 101
3794.15 108
3794.30 116
3794.44 127
3794.58 140
3794.72 155
3794.86 171
3795.00 186
3795.14 199
3795.28 209
3795.42 213
3795.57 212
3795.71 208
3795.85 200
3795.99 192
3796.13 185
3796.27 181
3796.41 180
3796.55 182
3796.70 186
3796.84 190
3796.98 193
3797.12 194
3797.26 192
3797.40 187
3797.54 179
3797.68 169
3797.83 158
3797.97 146
3798.11 134
3798.25 122
3798.39 112
3798.53 104
3798.67 99
3798.81 95
3798.96 93
3799.10 91
3799.24 87
3799.38 80
3799.52 69
3799.66 54
3799.80 36
3799.95 17
3800.09 0
3800.23 0
3800.37 0
3800.51 0
3800.65 0
3800.79 0
3800.93 11
3801.08 30
3801.22 50
3801.36 70
3801.50 89
3801.64 104
3801.78 113
3801.92 116
3802.07 111
3802.21 99
3802.35 81
3802.49 61
3802.63 40
3802.77 22
3802.91 9
3803.05 0
3803.20 0
3803.34 0
3803.48 0
3803.62 0
3803.76 0
3803.90 0
3804.04 0
3804.19 0
3804.33 0
3804.47 7
3804.61 23
3804.75 39
3804.89 54
3805.03 67
3805.18 75
3805.32 78
3805.46 77
3805.60 72
3805.74 66
3805.88 59
3806.02 54
3806.17 49
3806.31 46
3806.45 45
3806.59 45
3806.73 47
3806.87 51
3807.01 58
3807.16 66
3807.30 73
3807.44 78
3807.58 78
3807.72 73
3807.86 63
3808.00 49
3808.15 34
3808.29 20
3808.43 9
3808.57 2
3808.71 1
3808.85 6
3808.99 18
3809.14 35
3809.28 58
3809.42 84
3809.56 110
3809.70 133
3809.84 149
3809.98 155
3810.13 149
3810.27 134
3810.41 111
3810.55 85
3810.69 59
3810.83 36
3810.97 17
3811.12 5
3811.26 0
3811.40 0
3811.54 0
3811.68 0
3811.82 0
3811.97 0
3812.11 0
3812.25 0
3812.39 0
3812.53 1
3812.67 2
3812.81 5
3812.96 11
3813.10 18
3813.24 27
3813.38 35
3813.52 40
3813.66 41
3813.81 38
3813.95 32
3814.09 24
3814.23 18
3814.37 15
3814.51 16
3814.65 23
3814.80 34
3814.94 49
3815.08 65
3815.22 80
3815.36 90
3815.50 96
3815.65 95
3815.79 89
3815.93 79
3816.07 68
3816.21 57
3816.35 49
3816.50 44
3816.64 42
3816.78 43
3816.92 45
3817.06 49
3817.20 54
3817.35 60
3817.49 66
3817.63 71
3817.77 73
3817.91 72
3818.05 66
3818.20 57
3818.34 44
3818.48 31
3818.62 20
3818.76 13
3818.90 12
3819.05 16
3819.19 26
3819.33 39
3819.47 54
3819.61 69
3819.75 81
3819.90 90
3820.04 95
3820.18 95
3820.32 91
3820.46 83
3820.60 72
3820.75 59
3820.89 46
3821.03 33
3821.17 23
3821.31 17
3821.45 16
3821.60 19
3821.74 27
3821.88 39
3822.02 51
3822.16 63
3822.30 73
3822.45 80
3822.59 84
3822.73 86
3822.87 85
3823.01 83
3823.15 84
3823.30 86
3823.44 92
3823.58 100
3823.72 110
3823.86 119
3824.00 127
3824.15 130
3824.29 130
3824.43 126
3824.57 120
3824.71 115
3824.86 111
3825.00 108
3825.14 107
3825.28 105
3825.42 103
3825.56 98
3825.71 92
3825.85 85
3825.99 78
3826.13 73
3826.27 72
3826.41 75
3826.56 81
3826.70 91
3826.84 103
3826.98 116
3827.12 128
3827.27 137
3827.41 142
3827.55 141
3827.69 134
3827.83 123
3827.97 109
3828.12 95
3828.26 82
3828.40 72
3828.54 67
3828.68 65
3828.83 65
3828.97 66
3829.11 67
3829.25 68
3829.39 69
3829.54 72
3829.68 77
3829.82 84
3829.96 92
3830.10 101
3830.24 107
3830.39 112
3830.53 113
3830.67 113
3830.81 112
3830.95 111
3831.10 109
3831.24 107
3831.38 105
3831.52 102
3831.66 100
3831.81 100
3831.95 101
3832.09 107
3832.23 115
3832.37 125
3832.51 134
3832.66 141
3832.80 145
3832.94 146
3833.08 143
3833.22 139
3833.37 135
3833.51 132
3833.65 130
3833.79 129
3833.93 129
3834.08 129
3834.22 128
3834.36 125
3834.50 121
3834.64 115
3834.79 109
3834.93 103
3835.07 100
3835.21 99
3835.35 103
3835.50 110
3835.64 121
3835.78 133
3835.92 144
3836.06 153
3836.21 160
3836.35 162
3836.49 161
3836.63 159
3836.77 155
3836.91 153
3837.06 151
3837.20 152
3837.34 152
3837.48 152
3837.62 150
3837.77 146
3837.91 140
3838.05 132
3838.19 125
3838.34 119
3838.48 116
3838.62 114
3838.76 114
3838.90 114
3839.05 112
3839.19 107
3839.33 101
3839.47 94
3839.61 88
3839.76 85
3839.90 85
3840.04 87
3840.18 91
3840.32 94
3840.47 94
3840.61 90
3840.75 83
3840.89 74
3841.03 66
3841.18 58
3841.32 54
3841.46 52
3841.60 51
3841.74 51
3841.89 51
3842.03 51
3842.17 52
3842.31 54
3842.45 59
3842.60 67
3842.74 78
3842.88 90
3843.02 103
3843.17 115
3843.31 125
3843.45 133
3843.59 139
3843.73 142
3843.88 144
3844.02 144
3844.16 144
3844.30 142
3844.44 140
3844.59 138
3844.73 135
3844.87 133
3845.01 131
3845.15 131
3845.30 132
3845.44 134
3845.58 139
3845.72 143
3845.87 147
3846.01 151
3846.15 152
3846.29 153
3846.43 153
3846.58 152
3846.72 152
3846.86 151
3847.00 151
3847.15 152
3847.29 155
3847.43 159
3847.57 167
3847.71 176
3847.86 185
3848.00 194
3848.14 200
3848.28 203
3848.42 201
3848.57 196
3848.71 187
3848.85 176
3848.99 163
3849.14 149
3849.28 132
3849.42 114
3849.56 93
3849.70 71
3849.85 48
3849.99 27
3850.13 11
3850.27 0
3850.42 0
3850.56 2
3850.70 15
3850.84 34
3850.98 56
3851.13 80
3851.27 104
3851.41 126
3851.55 145
3851.70 158
3851.84 166
3851.98 168
3852.12 165
3852.27 159
3852.41 151
3852.55 145
3852.69 140
3852.83 138
3852.98 138
3853.12 139
3853.26 143
3853.40 148
3853.55 155
3853.69 165
3853.83 178
3853.97 193
3854.12 209
3854.26 222
3854.40 230
3854.54 233
3854.68 229
3854.83 220
3854.97 209
3855.11 198
3855.25 190
3855.40 185
3855.54 185
3855.68 188
3855.82 192
3855.97 197
3856.11 201
3856.25 203
3856.39 204
3856.53 204
3856.68 204
3856.82 202
3856.96 200
3857.10 196
3857.25 189
3857.39 180
3857.53 168
3857.67 155
3857.82 139
3857.96 122
3858.10 103
3858.24 84
3858.39 64
3858.53 45
3858.67 27
3858.81 12
3858.96 2
3859.10 0
3859.24 0
3859.38 0
3859.52 0
3859.67 0
3859.81 1
3859.95 0
3860.09 0
3860.24 0
3860.38 0
3860.52 0
3860.66 3
3860.81 7
3860.95 13
3861.09 17
3861.23 20
3861.38 20
3861.52 19
3861.66 15
3861.80 11
3861.95 7
3862.09 4
3862.23 3
3862.37 4
3862.52 8
3862.66 14
3862.80 23
3862.94 33
3863.09 45
3863.23 58
3863.37 72
3863.51 86
3863.66 100
3863.80 113
3863.94 125
3864.08 135
3864.23 144
3864.37 151
3864.51 158
3864.65 165
3864.80 172
3864.94 178
3865.08 183
3865.22 185
3865.37 184
3865.51 179
3865.65 172
3865.79 163
3865.94 155
3866.08 150
3866.22 149
3866.36 151
3866.51 158
3866.65 167
3866.79 175
3866.93 181
3867.08 183
3867.22 179
3867.36 170
3867.50 155
3867.65 138
3867.79 119
3867.93 100
3868.07 85
3868.22 74
3868.36 69
3868.50 72
3868.64 81
3868.79 94
3868.93 109
3869.07 122
3869.21 132
3869.36 137
3869.50 136
3869.64 132
3869.79 126
3869.93 120
3870.07 117
3870.21 116
3870.36 118
3870.50 119
3870.64 121
3870.78 120
3870.93 116
3871.07 110
3871.21 102
3871.35 93
3871.50 84
3871.64 77
3871.78 72
3871.92 71
3872.07 74
3872.21 80
3872.35 89
3872.49 99
3872.64 108
3872.78 115
3872.92 121
3873.07 125
3873.21 129
3873.35 133
3873.49 137
3873.64 141
3873.78 143
3873.92 144
3874.06 143
3874.21 142
3874.35 141
3874.49 141
3874.63 144
3874.78 149
3874.92 155
3875.06 161
3875.21 166
3875.35 170
3875.49 173
3875.63 176
3875.78 181
3875.92 190
3876.06 203
3876.20 221
3876.35 241
3876.49 264
3876.63 288
3876.78 310
3876.92 327
3877.06 337
3877.20 338
3877.35 331
3877.49 315
3877.63 293
3877.77 267
3877.92 242
3878.06 218
3878.20 198
3878.35 181
3878.49 167
3878.63 154
3878.77 142
3878.92 129
3879.06 115
3879.20 101
3879.35 88
3879.49 77
3879.63 67
3879.77 60
3879.92 55
3880.06 53
3880.20 54
3880.34 55
3880.49 57
3880.63 59
3880.77 60
3880.92 61
3881.06 62
3881.20 62
3881.34 64
3881.49 67
3881.63 71
3881.77 77
3881.92 84
3882.06 93
3882.20 102
3882.34 112
3882.49 121
3882.63 131
3882.77 141
3882.92 150
3883.06 158
3883.20 163
3883.34 165
3883.49 163
3883.63 159
3883.77 153
3883.92 148
3884.06 144
3884.20 144
3884.34 146
3884.49 150
3884.63 153
3884.77 153
3884.92 150
3885.06 144
3885.20 136
3885.34 127
3885.49 119
3885.63 112
3885.77 107
3885.92 102
3886.06 98
3886.20 93
3886.34 89
3886.49 84
3886.63 80
3886.77 77
3886.92 76
3887.06 74
3887.20 71
3887.34 66
3887.49 58
3887.63 46
3887.77 33
3887.92 19
3888.06 8
3888.20 0
3888.35 0
3888.49 1
3888.63 8
3888.77 17
3888.92 28
3889.06 39
3889.20 50
3889.35 60
3889.49 70
3889.63 82
3889.77 96
3889.92 112
3890.06 130
3890.20 147
3890.35 163
3890.49 173
3890.63 176
3890.78 172
3890.92 159
3891.06 141
3891.20 120
3891.35 100
3891.49 83
3891.63 72
3891.78 66
3891.92 66
3892.06 69
3892.21 74
3892.35 78
3892.49 81
3892.63 81
3892.78 77
3892.92 70
3893.06 60
3893.21 48
3893.35 35
3893.49 22
3893.64 10
3893.78 1
3893.92 0
3894.06 0
3894.21 0
3894.35 0
3894.49 0
3894.64 0
3894.78 0
3894.92 1
3895.07 6
3895.21 11
3895.35 13
3895.50 15
3895.64 15
3895.78 17
3895.92 21
3896.07 27
3896.21 35
3896.35 44
3896.50 54
3896.64 63
3896.78 71
3896.93 77
3897.07 82
3897.21 87
3897.36 92
3897.50 98
3897.64 104
3897.79 110
3897.93 115
3898.07 119
3898.21 122
3898.36 124
3898.50 128
3898.64 134
3898.79 141
3898.93 150
3899.07 157
3899.22 163
3899.36 164
3899.50 161
3899.65 153
3899.79 143
3899.93 133
3900.08 127
3900.22 125
3900.36 130
3900.50 142
3900.65 158
3900.79 178
3900.93 197
3901.08 214
3901.22 227
3901.36 233
3901.51 234
3901.65 228
3901.79 217
3901.94 204
3902.08 191
3902.22 178
3902.37 167
3902.51 159
3902.65 152
3902.80 146
3902.94 140
3903.08 131
3903.23 121
3903.37 110
3903.51 99
3903.65 90
3903.80 84
3903.94 81
3904.08 82
3904.23 85
3904.37 90
3904.51 96
3904.66 102
3904.80 109
3904.94 117
3905.09 127
3905.23 139
3905.37 152
3905.52 166
3905.66 181
3905.80 194
3905.95 204
3906.09 212
3906.23 219
3906.38 226
3906.52 234
3906.66 242
3906.81 250
3906.95 256
3907.09 258
3907.24 254
3907.38 243
3907.52 227
3907.67 209
3907.81 190
3907.95 172
3908.10 156
3908.24 141
3908.38 128
3908.53 116
3908.67 106
3908.81 98
3908.96 93
3909.10 93
3909.24 96
3909.39 102
3909.53 107
3909.67 110
3909.82 108
3909.96 102
3910.10 92
3910.25 80
3910.39 67
3910.53 56
3910.68 48
3910.82 42
3910.96 37
3911.11 34
3911.25 32
3911.39 30
3911.54 30
3911.68 31
3911.82 35
3911.97 41
3912.11 48
3912.25 55
3912.40 60
3912.54 64
3912.68 65
3912.83 66
3912.97 66
3913.11 66
3913.26 68
3913.40 71
3913.54 74
3913.69 75
3913.83 75
3913.97 73
3914.12 68
3914.26 61
3914.40 54
3914.55 47
3914.69 41
3914.83 39
3914.98 40
3915.12 46
3915.26 56
3915.41 69
3915.55 85
3915.69 101
3915.84 116
3915.98 129
3916.13 138
3916.27 143
3916.41 144
3916.56 141
3916.70 136
3916.84 129
3916.99 122
3917.13 118
3917.27 119
3917.42 125
3917.56 134
3917.70 144
3917.85 153
3917.99 156
3918.13 154
3918.28 147
3918.42 137
3918.56 126
3918.71 117
3918.85 111
3918.99 108
3919.14 106
3919.28 104
3919.43 101
3919.57 94
3919.71 86
3919.86 78
3920.00 71
3920.14 66
3920.29 66
3920.43 69
3920.57 74
3920.72 82
3920.86 89
3921.00 97
3921.15 102
3921.29 107
3921.43 110
3921.58 111
3921.72 112
3921.87 110
3922.01 108
3922.15 104
3922.30 100
3922.44 98
3922.58 97
3922.73 98
3922.87 103
3923.01 111
3923.16 122
3923.30 133
3923.44 144
3923.59 154
3923.73 162
3923.88 166
3924.02 167
3924.16 163
3924.31 156
3924.45 146
3924.59 134
3924.74 123
3924.88 113
3925.02 105
3925.17 100
3925.31 97
3925.46 95
3925.60 94
3925.74 93
3925.89 92
3926.03 90
3926.17 89
3926.32 88
3926.46 86
3926.60 82
3926.75 77
3926.89 69
3927.04 60
3927.18 50
3927.32 41
3927.47 35
3927.61 32
3927.75 32
3927.90 34
3928.04 38
3928.18 41
3928.33 43
3928.47 42
3928.62 39
3928.76 33
3928.90 27
3929.05 20
3929.19 13
3929.33 7
3929.48 1
3929.62 0
3929.77 0
3929.91 0
3930.05 0
3930.20 0
3930.34 0
3930.48 0
3930.63 0
3930.77 18
3930.91 40
3931.06 65
3931.20 87
3931.35 106
3931.49 120
3931.63 127
3931.78 128
3931.92 123
3932.06 115
3932.21 105
3932.35 95
3932.50 85
3932.64 77
3932.78 71
3932.93 65
3933.07 61
3933.21 57
3933.36 53
3933.50 52
3933.65 52
3933.79 55
3933.93 60
3934.08 68
3934.22 76
3934.37 84
3934.51 90
3934.65 94
3934.80 96
3934.94 97
3935.08 97
3935.23 98
3935.37 98
3935.52 98
3935.66 97
3935.80 92
3935.95 86
3936.09 78
3936.23 68
3936.38 60
3936.52 53
3936.67 50
3936.81 49
3936.95 50
3937.10 51
3937.24 52
3937.39 52
3937.53 49
3937.67 45
3937.82 39
3937.96 34
3938.10 29
3938.25 25
3938.39 23
3938.54 22
3938.68 21
3938.82 20
3938.97 18
3939.11 16
3939.26 14
3939.40 12
3939.54 9
3939.69 6
3939.83 1
3939.97 0
3940.12 0
3940.26 0
3940.41 0
3940.55 0
3940.69 0
3940.84 0
3940.98 5
3941.13 18
3941.27 31
3941.41 45
3941.56 58
3941.70 69
3941.85 76
3941.99 80
3942.13 80
3942.28 76
3942.42 70
3942.57 64
3942.71 60
3942.85 59
3943.00 61
3943.14 66
3943.28 73
3943.43 79
3943.57 84
3943.72 87
3943.86 87
3944.00 87
3944.15 89
3944.29 93
3944.44 99
3944.58 106
3944.72 113
3944.87 117
3945.01 118
3945.16 115
3945.30 108
3945.44 99
3945.59 89
3945.73 82
3945.88 78
3946.02 77
3946.16 79
3946.31 83
3946.45 88
3946.60 91
3946.74 93
3946.88 92
3947.03 89
3947.17 83
3947.32 75
3947.46 66
3947.60 56
3947.75 45
3947.89 36
3948.04 27
3948.18 21
3948.32 17
3948.47 15
3948.61 17
3948.76 22
3948.90 32
3949.04 45
3949.19 62
3949.33 82
3949.48 102
3949.62 120
3949.77 134
3949.91 141
3950.05 141
3950.20 133
3950.34 120
3950.49 103
3950.63 86
3950.77 70
3950.92 57
3951.06 49
3951.21 46
3951.35 48
3951.49 54
3951.64 62
3951.78 73
3951.93 84
3952.07 94
3952.21 103
3952.36 110
3952.50 116
3952.65 120
3952.79 123
3952.94 125
3953.08 126
3953.22 127
3953.37 127
3953.51 126
3953.66 124
3953.80 121
3953.94 117
3954.09 112
3954.23 107
3954.38 101
3954.52 97
3954.67 94
3954.81 92
3954.95 92
3955.10 93
3955.24 94
3955.39 94
3955.53 93
3955.67 91
3955.82 86
3955.96 80
3956.11 73
3956.25 65
3956.40 58
3956.54 50
3956.68 44
3956.83 38
3956.97 35
3957.12 34
3957.26 35
3957.40 38
3957.55 44
3957.69 52
3957.84 61
3957.98 72
3958.13 82
3958.27 92
3958.41 99
3958.56 104
3958.70 107
3958.85 106
3958.99 104
3959.14 103
3959.28 102
3959.42 103
3959.57 105
3959.71 108
3959.86 110
3960.00 109
3960.15 105
3960.29 97
3960.43 85
3960.58 73
3960.72 60
3960.87 47
3961.01 36
3961.15 26
3961.30 19
3961.44 13
3961.59 9
3961.73 6
3961.88 5
3962.02 6
3962.16 9
3962.31 13
3962.45 18
3962.60 25
3962.74 31
3962.89 36
3963.03 38
3963.18 36
3963.32 30
3963.46 19
3963.61 6
3963.75 0
3963.90 0
3964.04 0
3964.19 0
3964.33 0
3964.47 0
3964.62 0
3964.76 0
3964.91 10
3965.05 21
3965.20 28
3965.34 32
3965.48 33
3965.63 32
3965.77 31
3965.92 30
3966.06 31
3966.21 33
3966.35 35
3966.50 37
3966.64 38
3966.78 39
3966.93 39
3967.07 39
3967.22 42
3967.36 46
3967.51 52
3967.65 59
3967.79 67
3967.94 73
3968.08 78
3968.23 80
3968.37 79
3968.52 75
3968.66 68
3968.81 59
3968.95 48
3969.09 37
3969.24 27
3969.38 19
3969.53 13
3969.67 11
3969.82 10
3969.96 10
3970.11 9
3970.25 7
3970.39 4
3970.54 1
3970.68 0
3970.83 0
3970.97 0
3971.12 2
3971.26 6
3971.41 8
3971.55 8
3971.69 6
3971.84 3
3971.98 0
3972.13 0
3972.27 1
3972.42 7
3972.56 17
3972.71 28
3972.85 41
3972.99 54
3973.14 66
3973.28 77
3973.43 88
3973.57 98
3973.72 109
3973.86 118
3974.01 125
3974.15 129
3974.30 130
3974.44 128
3974.58 122
3974.73 113
3974.87 104
3975.02 94
3975.16 85
3975.31 77
3975.45 71
3975.60 68
3975.74 68
3975.88 71
3976.03 77
3976.17 86
3976.32 97
3976.46 109
3976.61 122
3976.75 136
3976.90 148
3977.04 158
3977.19 165
3977.33 169
3977.48 168
3977.62 163
3977.76 154
3977.91 141
3978.05 125
3978.20 107
3978.34 88
3978.49 71
3978.63 55
3978.78 44
3978.92 37
3979.07 35
3979.21 39
3979.35 45
3979.50 54
3979.64 63
3979.79 71
3979.93 79
3980.08 85
3980.22 89
3980.37 93
3980.51 96
3980.66 97
3980.80 94
3980.95 86
3981.09 75
3981.23 61
3981.38 48
3981.52 39
3981.67 38
3981.81 45
3981.96 60
3982.10 79
3982.25 97
3982.39 111
3982.54 117
3982.68 114
3982.83 104
3982.97 90
3983.12 76
3983.26 64
3983.40 56
3983.55 53
3983.69 53
3983.84 55
3983.98 57
3984.13 58
3984.27 58
3984.42 56
3984.56 53
3984.71 49
3984.85 46
3985.00 43
3985.14 41
3985.29 39
3985.43 37
3985.58 34
3985.72 29
3985.86 23
3986.01 16
3986.15 11
3986.30 7
3986.44 7
3986.59 12
3986.73 23
3986.88 38
3987.02 55
3987.17 72
3987.31 86
3987.46 97
3987.60 101
3987.75 101
3987.89 96
3988.04 89
3988.18 82
3988.33 75
3988.47 68
3988.62 64
3988.76 61
3988.90 60
3989.05 61
3989.19 63
3989.34 68
3989.48 75
3989.63 85
3989.77 95
3989.92 106
3990.06 116
3990.21 124
3990.35 129
3990.50 129
3990.64 124
3990.79 114
3990.93 99
3991.08 83
3991.22 66
3991.37 50
3991.51 37
3991.66 28
3991.80 23
3991.95 22
3992.09 23
3992.24 26
3992.38 32
3992.53 39
3992.67 46
3992.81 52
3992.96 56
3993.10 57
3993.25 52
3993.39 41
3993.54 26
3993.68 9
3993.83 0
3993.97 0
3994.12 0
3994.26 0
3994.41 0
3994.55 0
3994.70 0
3994.84 1
3994.99 9
3995.13 16
3995.28 22
3995.42 28
3995.57 33
3995.71 39
3995.86 43
3996.00 47
3996.15 51
3996.29 53
3996.44 55
3996.58 56
3996.73 56
3996.87 53
3997.02 47
3997.16 37
3997.31 24
3997.45 11
3997.60 0
3997.74 0
3997.89 0
3998.03 0
3998.18 0
3998.32 5
3998.47 15
3998.61 23
3998.76 29
3998.90 33
3999.05 34
3999.19 34
3999.34 33
3999.48 32
3999.63 30
3999.77 27
3999.92 25
4000.06 22
4000.21 21
4000.35 22
4000.50 26
4000.64 32
4000.79 41
4000.93 51
4001.08 61
4001.22 71
4001.37 78
4001.51 82
4001.66 84
4001.80 84
4001.95 83
4002.09 82
4002.24 81
4002.38 81
4002.53 82
4002.67 85
4002.82 88
4002.96 92
4003.11 95
4003.25 96
4003.40 96
4003.54 92
4003.69 87
4003.83 80
4003.98 72
4004.12 65
4004.27 60
4004.41 58
4004.56 59
4004.70 62
4004.85 66
4004.99 70
4005.14 72
4005.28 73
4005.43 72
4005.57 69
4005.72 66
4005.86 63
4006.01 61
4006.15 60
4006.30 60
4006.44 59
4006.59 56
4006.73 50
4006.88 42
4007.02 32
4007.17 22
4007.31 12
4007.46 3
4007.60 0
4007.75 0
4007.89 0
4008.04 0
4008.18 1
4008.33 6
4008.47 14
4008.62 24
4008.76 35
4008.91 49
4009.05 63
4009.20 76
4009.35 87
4009.49 94
4009.64 96
4009.78 93
4009.93 88
4010.07 82
4010.22 75
4010.36 71
4010.51 68
4010.65 67
4010.80 67
4010.94 66
4011.09 63
4011.23 60
4011.38 55
4011.52 50
4011.67 43
4011.81 36
4011.96 28
4012.10 21
4012.25 15
4012.39 10
4012.54 7
4012.68 8
4012.83 11
4012.97 16
4013.12 23
4013.27 31
4013.41 38
4013.56 44
4013.70 49
4013.85 51
4013.99 52
4014.14 50
4014.28 48
4014.43 43
4014.57 39
4014.72 34
4014.86 30
4015.01 27
4015.15 26
4015.30 25
4015.44 26
4015.59 28
4015.73 30
4015.88 34
4016.03 37
4016.17 41
4016.32 45
4016.46 48
4016.61 50
4016.75 50
4016.90 49
4017.04 46
4017.19 43
4017.33 41
4017.48 41
4017.62 42
4017.77 44
4017.91 46
4018.06 46
4018.20 42
4018.35 34
4018.50 21
4018.64 5
4018.79 0
4018.93 0
4019.08 0
4019.22 0
4019.37 0
4019.51 0
4019.66 0
4019.80 0
4019.95 13
4020.09 26
4020.24 37
4020.38 47
4020.53 55
4020.68 61
4020.82 65
4020.97 66
4021.11 65
4021.26 62
4021.40 58
4021.55 54
4021.69 51
4021.84 50
4021.98 52
4022.13 56
4022.27 63
4022.42 71
4022.57 80
4022.71 89
4022.86 97
4023.00 102
4023.15 104
4023.29 102
4023.44 97
4023.58 89
4023.73 79
4023.87 69
4024.02 59
4024.16 50
4024.31 43
4024.46 38
4024.60 34
4024.75 31
4024.89 29
4025.04 26
4025.18 22
4025.33 17
4025.47 11
4025.62 3
4025.76 0
4025.91 0
4026.06 0
4026.20 0
4026.35 0
4026.49 0
4026.64 0
4026.78 2
4026.93 16
4027.07 28
4027.22 38
4027.36 44
4027.51 46
4027.66 44
4027.80 41
4027.95 36
4028.09 32
4028.24 29
4028.38 29
4028.53 32
4028.67 38
4028.82 46
4028.97 55
4029.11 63
4029.26 68
4029.40 69
4029.55 64
4029.69 56
4029.84 44
4029.98 31
4030.13 19
4030.27 10
4030.42 4
4030.57 1
4030.71 0
4030.86 0
4031.00 0
4031.15 0
4031.29 0
4031.44 0
4031.58 0
4031.73 0
4031.88 0
4032.02 0
4032.17 3
4032.31 8
4032.46 13
4032.60 18
4032.75 23
4032.89 29
4033.04 37
4033.19 46
4033.33 58
4033.48 71
4033.62 85
4033.77 99
4033.91 111
4034.06 120
4034.21 123
4034.35 121
4034.50 113
4034.64 99
4034.79 79
4034.93 56
4035.08 32
4035.22 9
4035.37 0
4035.52 0
4035.66 0
4035.81 0
4035.95 0
4036.10 0
4036.24 0
4036.39 9
4036.54 17
4036.68 20
4036.83 21
4036.97 19
4037.12 17
4037.26 15
4037.41 14
4037.55 15
4037.70 17
4037.85 20
4037.99 24
4038.14 28
4038.28 34
4038.43 39
4038.57 43
4038.72 45
4038.87 45
4039.01 40
4039.16 33
4039.30 24
4039.45 16
4039.59 10
4039.74 9
4039.89 12
4040.03 20
4040.18 31
4040.32 42
4040.47 50
4040.61 55
4040.76 55
4040.91 50
4041.05 41
4041.20 29
4041.34 16
4041.49 5
4041.63 0
4041.78 0
4041.93 0
4042.07 0
4042.22 0
4042.36 0
4042.51 0
4042.65 0
4042.80 0
4042.95 6
4043.09 17
4043.24 30
4043.38 44
4043.53 58
4043.68 70
4043.82 80
4043.97 86
4044.11 89
4044.26 90
4044.40 89
4044.55 86
4044.70 84
4044.84 83
4044.99 83
4045.13 85
4045.28 88
4045.42 91
4045.57 94
4045.72 95
4045.86 95
4046.01 92
4046.15 89
4046.30 85
4046.45 82
4046.59 81
4046.74 84
4046.88 90
4047.03 98
4047.17 109
4047.32 121
4047.47 131
4047.61 140
4047.76 145
4047.90 147
4048.05 146
4048.20 142
4048.34 138
4048.49 133
4048.63 129
4048.78 126
4048.92 123
4049.07 120
4049.22 115
4049.36 109
4049.51 101
4049.65 92
4049.80 82
4049.95 71
4050.09 59
4050.24 46
4050.38 34
4050.53 22
4050.68 11
4050.82 2
4050.97 0
4051.11 0
4051.26 0
4051.40 0
4051.55 0
4051.70 2
4051.84 7
4051.99 10
4052.13 11
4052.28 9
4052.43 5
4052.57 0
4052.72 0
4052.86 0
4053.01 0
4053.16 5
4053.30 17
4053.45 32
4053.59 49
4053.74 66
4053.89 81
4054.03 94
4054.18 104
4054.32 110
4054.47 114
4054.62 114
4054.76 111
4054.91 106
4055.05 98
4055.20 90
4055.35 83
4055.49 81
4055.64 85
4055.78 97
4055.93 116
4056.08 140
4056.22 166
4056.37 191
4056.51 212
4056.66 229
4056.81 242
4056.95 250
4057.10 256
4057.24 260
4057.39 262
4057.54 263
4057.68 264
4057.83 265
4057.97 267
4058.12 273
4058.27 283
4058.41 296
4058.56 310
4058.70 323
4058.85 335
4059.00 344
4059.14 349
4059.29 353
4059.43 354
4059.58 355
4059.73 356
4059.87 357
4060.02 357
4060.16 357
4060.31 358
4060.46 361
4060.60 366
4060.75 373
4060.89 382
4061.04 393
4061.19 404
4061.33 415
4061.48 426
4061.63 437
4061.77 448
4061.92 459
4062.06 470
4062.21 478
4062.36 484
4062.50 486
4062.65 484
4062.79 479
4062.94 474
4063.09 469
4063.23 467
4063.38 468
4063.52 474
4063.67 484
4063.82 498
4063.96 512
4064.11 526
4064.26 537
4064.40 544
4064.55 548
4064.69 547
4064.84 543
4064.99 539
4065.13 537
4065.28 537
4065.42 543
4065.57 554
4065.72 570
4065.86 590
4066.01 614
4066.16 641
4066.30 667
4066.45 694
4066.59 719
4066.74 739
4066.89 754
4067.03 764
4067.18 767
4067.33 764
4067.47 760
4067.62 755
4067.76 753
4067.91 757
4068.06 766
4068.20 778
4068.35 791
4068.49 802
4068.64 808
4068.79 807
4068.93 802
4069.08 792
4069.23 782
4069.37 773
4069.52 769
4069.66 769
4069.81 772
4069.96 777
4070.10 784
4070.25 792
4070.40 799
4070.54 806
4070.69 812
4070.83 816
4070.98 818
4071.13 816
4071.27 809
4071.42 797
4071.57 781
4071.71 762
4071.86 741
4072.01 719
4072.15 699
4072.30 680
4072.44 662
4072.59 645
4072.74 630
4072.88 615
4073.03 600
4073.18 585
4073.32 572
4073.47 561
4073.61 552
4073.76 545
4073.91 541
4074.05 538
4074.20 536
4074.35 533
4074.49 531
4074.64 527
4074.79 523
4074.93 519
4075.08 518
4075.22 519
4075.37 522
4075.52 529
4075.66 538
4075.81 549
4075.96 559
4076.10 569
4076.25 576
4076.39 579
4076.54 579
4076.69 575
4076.83 569
4076.98 560
4077.13 551
4077.27 543
4077.42 535
4077.57 528
4077.71 521
4077.86 513
4078.01 503
4078.15 493
4078.30 481
4078.44 470
4078.59 461
4078.74 454
4078.88 450
4079.03 449
4079.18 451
4079.32 455
4079.47 460
4079.62 466
4079.76 473
4079.91 481
4080.05 488
4080.20 495
4080.35 501
4080.49 503
4080.64 502
4080.79 498
4080.93 490
4081.08 482
4081.23 474
4081.37 470
4081.52 470
4081.67 475
4081.81 487
4081.96 502
4082.11 520
4082.25 537
4082.40 551
4082.54 561
4082.69 564
4082.84 560
4082.98 549
4083.13 531
4083.28 509
4083.42 485
4083.57 458
4083.72 433
4083.86 409
4084.01 390
4084.16 375
4084.30 364
4084.45 356
4084.60 351
4084.74 348
4084.89 344
4085.04 340
4085.18 335
4085.33 331
4085.47 326
4085.62 322
4085.77 317
4085.91 311
4086.06 302
4086.21 289
4086.35 275
4086.50 260
4086.65 246
4086.79 236
4086.94 231
4087.09 232
4087.23 238
4087.38 247
4087.53 259
4087.67 272
4087.82 287
4087.97 301
4088.11 316
4088.26 330
4088.41 344
4088.55 356
4088.70 366
4088.85 373
4088.99 379
4089.14 383
4089.29 388
4089.43 392
4089.58 397
4089.73 401
4089.87 403
4090.02 404
4090.16 400
4090.31 394
4090.46 385
4090.60 373
4090.75 361
4090.90 349
4091.04 338
4091.19 330
4091.34 327
4091.48 327
4091.63 332
4091.78 343
4091.92 357
4092.07 373
4092.22 390
4092.36 405
4092.51 417
4092.66 424
4092.80 426
4092.95 423
4093.10 415
4093.24 405
4093.39 393
4093.54 383
4093.68 376
4093.83 372
4093.98 371
4094.12 371
4094.27 370
4094.42 366
4094.56 358
4094.71 345
4094.86 330
4095.00 312
4095.15 294
4095.30 276
4095.44 260
4095.59 244
4095.74 229
4095.88 212
4096.03 193
4096.18 174
4096.33 154
4096.47 135
4096.62 119
4096.77 106
4096.91 99
4097.06 96
4097.21 97
4097.35 102
4097.50 107
4097.65 113
4097.79 117
4097.94 118
4098.09 116
4098.23 111
4098.38 105
4098.53 99
4098.67 93
4098.82 89
4098.97 85
4099.11 83
4099.26 82
4099.41 81
4099.55 81
4099.70 81
4099.85 83
4099.99 87
4100.14 92
4100.29 99
4100.43 107
4100.58 115
4100.73 126
4100.87 137
4101.02 151
4101.17 166
4101.32 184
4101.46 202
4101.61 223
4101.76 244
4101.90 267
4102.05 290
4102.20 314
4102.34 339
4102.49 365
4102.64 392
4102.78 420
4102.93 448
4103.08 477
4103.22 507
4103.37 536
4103.52 565
4103.66 594
4103.81 623
4103.96 654
4104.11 685
4104.25 716
4104.40 746
4104.55 775
4104.69 801
4104.84 822
4104.99 839
4105.13 853
4105.28 867
4105.43 881
4105.57 897
4105.72 916
4105.87 938
4106.01 961
4106.16 984
4106.31 1005
4106.46 1023
4106.60 1037
4106.75 1048
4106.90 1055
4107.04 1058
4107.19 1060
4107.34 1060
4107.48 1058
4107.63 1056
4107.78 1052
4107.92 1046
4108.07 1038
4108.22 1026
4108.37 1011
4108.51 995
4108.66 977
4108.81 960
4108.95 944
4109.10 930
4109.25 917
4109.39 905
4109.54 892
4109.69 878
4109.83 860
4109.98 839
4110.13 814
4110.28 786
4110.42 756
4110.57 726
4110.72 698
4110.86 673
4111.01 654
4111.16 640
4111.30 630
4111.45 621
4111.60 611
4111.75 597
4111.89 580
4112.04 560
4112.19 540
4112.33 521
4112.48 505
4112.63 494
4112.77 487
4112.92 482
4113.07 476
4113.22 469
4113.36 458
4113.51 443
4113.66 426
4113.80 405
4113.95 383
4114.10 359
4114.25 335
4114.39 310
4114.54 287
4114.69 267
4114.83 250
4114.98 239
4115.13 232
4115.27 230
4115.42 231
4115.57 233
4115.72 236
4115.86 236
4116.01 233
4116.16 227
4116.30 216
4116.45 203
4116.60 189
4116.75 173
4116.89 159
4117.04 145
4117.19 132
4117.33 121
4117.48 111
4117.63 103
4117.77 98
4117.92 95
4118.07 94
4118.22 95
4118.36 97
4118.51 97
4118.66 97
4118.80 94
4118.95 89
4119.10 82
4119.25 73
4119.39 62
4119.54 49
4119.69 35
4119.83 19
4119.98 4
4120.13 0
4120.28 0
4120.42 0
4120.57 0
4120.72 0
4120.86 0
4121.01 0
4121.16 0
4121.31 15
4121.45 26
4121.60 34
4121.75 38
4121.90 38
4122.04 36
4122.19 35
4122.34 35
4122.48 37
4122.63 42
4122.78 47
4122.93 50
4123.07 51
4123.22 47
4123.37 40
4123.51 30
4123.66 19
4123.81 10
4123.96 4
4124.10 1
4124.25 0
4124.40 0
4124.54 0
4124.69 0
4124.84 0
4124.99 0
4125.13 0
4125.28 0
4125.43 0
4125.58 0
4125.72 10
4125.87 25
4126.02 44
4126.16 63
4126.31 82
4126.46 99
4126.61 113
4126.75 124
4126.90 134
4127.05 143
4127.20 151
4127.34 158
4127.49 162
4127.64 164
4127.78 163
4127.93 159
4128.08 153
4128.23 145
4128.37 137
4128.52 130
4128.67 123
4128.82 118
4128.96 114
4129.11 111
4129.26 108
4129.40 105
4129.55 100
4129.70 95
4129.85 88
4129.99 82
4130.14 76
4130.29 71
4130.44 67
4130.58 64
4130.73 61
4130.88 56
4131.03 49
4131.17 41
4131.32 31
4131.47 22
4131.61 14
4131.76 9
4131.91 9
4132.06 14
4132.20 24
4132.35 37
4132.50 54
4132.65 73
4132.79 92
4132.94 112
4133.09 132
4133.24 150
4133.38 167
4133.53 183
4133.68 197
4133.83 209
4133.97 220
4134.12 230
4134.27 237
4134.42 242
4134.56 245
4134.71 244
4134.86 240
4135.00 234
4135.15 227
4135.30 222
4135.45 219
4135.59 221
4135.74 226
4135.89 232
4136.04 238
4136.18 240
4136.33 235
4136.48 223
4136.63 205
4136.77 183
4136.92 163
4137.07 147
4137.22 137
4137.36 136
4137.51 141
4137.66 150
4137.81 161
4137.95 170
4138.10 177
4138.25 181
4138.40 182
4138.54 182
4138.69 181
4138.84 179
4138.99 178
4139.13 176
4139.28 175
4139.43 173
4139.58 172
4139.72 173
4139.87 174
4140.02 175
4140.17 175
4140.31 172
4140.46 165
4140.61 154
4140.76 140
4140.90 124
4141.05 110
4141.20 99
4141.35 92
4141.49 90
4141.64 93
4141.79 99
4141.94 109
4142.08 121
4142.23 135
4142.38 149
4142.53 164
4142.67 177
4142.82 189
4142.97 199
4143.12 207
4143.26 213
4143.41 219
4143.56 223
4143.71 227
4143.85 231
4144.00 233
4144.15 233
4144.30 232
4144.44 228
4144.59 223
4144.74 218
4144.89 213
4145.04 210
4145.18 210
4145.33 213
4145.48 218
4145.63 224
4145.77 230
4145.92 236
4146.07 240
4146.22 243
4146.36 245
4146.51 247
4146.66 248
4146.81 251
4146.95 253
4147.10 256
4147.25 256
4147.40 254
4147.54 249
4147.69 240
4147.84 228
4147.99 213
4148.14 197
4148.28 179
4148.43 163
4148.58 150
4148.73 139
4148.87 134
4149.02 132
4149.17 135
4149.32 141
4149.46 148
4149.61 155
4149.76 161
4149.91 167
4150.06 171
4150.20 173
4150.35 175
4150.50 174
4150.65 170
4150.79 161
4150.94 147
4151.09 128
4151.24 106
4151.38 81
4151.53 56
4151.68 34
4151.83 16
4151.98 4
4152.12 0
4152.27 0
4152.42 0
4152.57 8
4152.71 17
4152.86 27
4153.01 35
4153.16 41
4153.30 41
4153.45 37
4153.60 27
4153.75 15
4153.90 2
4154.04 0
4154.19 0
4154.34 0
4154.49 0
4154.63 0
4154.78 0
4154.93 0
4155.08 0
4155.23 6
4155.37 12
4155.52 17
4155.67 23
4155.82 27
4155.96 32
4156.11 37
4156.26 43
4156.41 49
4156.56 57
4156.70 67
4156.85 78
4157.00 90
4157.15 101
4157.29 111
4157.44 117
4157.59 119
4157.74 118
4157.89 113
4158.03 106
4158.18 98
4158.33 92
4158.48 87
4158.63 85
4158.77 84
4158.92 86
4159.07 88
4159.22 89
4159.36 89
4159.51 87
4159.66 83
4159.81 78
4159.96 73
4160.10 68
4160.25 65
4160.40 65
4160.55 68
4160.70 75
4160.84 85
4160.99 97
4161.14 112
4161.29 126
4161.43 139
4161.58 148
4161.73 152
4161.88 150
4162.03 143
4162.17 129
4162.32 112
4162.47 92
4162.62 72
4162.77 54
4162.91 40
4163.06 32
4163.21 31
4163.36 34
4163.51 41
4163.65 50
4163.80 56
4163.95 59
4164.10 58
4164.25 53
4164.39 47
4164.54 42
4164.69 39
4164.84 39
4164.98 42
4165.13 47
4165.28 53
4165.43 58
4165.58 63
4165.72 69
4165.87 78
4166.02 88
4166.17 100
4166.32 113
4166.46 123
4166.61 131
4166.76 134
4166.91 132
4167.06 127
4167.20 121
4167.35 116
4167.50 114
4167.65 113
4167.80 113
4167.94 113
4168.09 111
4168.24 106
4168.39 98
4168.54 89
4168.68 82
4168.83 77
4168.98 76
4169.13 78
4169.28 84
4169.42 91
4169.57 101
4169.72 110
4169.87 121
4170.02 131
4170.16 140
4170.31 148
4170.46 153
4170.61 154
4170.76 152
4170.90 147
4171.05 141
4171.20 136
4171.35 132
4171.50 131
4171.65 132
4171.79 134
4171.94 135
4172.09 135
4172.24 133
4172.39 129
4172.53 125
4172.68 120
4172.83 118
4172.98 119
4173.13 122
4173.27 127
4173.42 133
4173.57 138
4173.72 141
4173.87 143
4174.01 144
4174.16 145
4174.31 146
4174.46 149
4174.61 152
4174.76 157
4174.90 162
4175.05 167
4175.20 171
4175.35 176
4175.50 182
4175.64 188
4175.79 195
4175.94 201
4176.09 208
4176.24 212
4176.38 215
4176.53 214
4176.68 210
4176.83 202
4176.98 191
4177.13 178
4177.27 163
4177.42 149
4177.57 138
4177.72 129
4177.87 124
4178.01 122
4178.16 122
4178.31 123
4178.46 123
4178.61 122
4178.76 119
4178.90 115
4179.05 111
4179.20 106
4179.35 101
4179.50 92
4179.64 81
4179.79 67
4179.94 50
4180.09 32
4180.24 15
4180.39 2
4180.53 0
4180.68 0
4180.83 0
4180.98 9
4181.13 23
4181.28 37
4181.42 51
4181.57 60
4181.72 65
4181.87 64
4182.02 60
4182.16 54
4182.31 48
4182.46 47
4182.61 52
4182.76 63
4182.91 81
4183.05 101
4183.20 122
4183.35 140
4183.50 152
4183.65 158
4183.80 158
4183.94 155
4184.09 149
4184.24 142
4184.39 136
4184.54 130
4184.69 125
4184.83 121
4184.98 117
4185.13 113
4185.28 111
4185.43 109
4185.58 108
4185.72 107
4185.87 107
4186.02 108
4186.17 108
4186.32 109
4186.47 108
4186.61 107
4186.76 104
4186.91 99
4187.06 90
4187.21 80
4187.36 68
4187.50 56
4187.65 46
4187.80 38
4187.95 33
4188.10 32
4188.25 33
4188.39 35
4188.54 35
4188.69 35
4188.84 34
4188.99 30
4189.14 26
4189.28 21
4189.43 15
4189.58 9
4189.73 2
4189.88 0
4190.03 0
4190.17 0
4190.32 0
4190.47 0
4190.62 0
4190.77 0
4190.92 3
4191.07 20
4191.21 38
4191.36 56
4191.51 73
4191.66 88
4191.81 99
4191.96 108
4192.10 112
4192.25 113
4192.40 111
4192.55 106
4192.70 99
4192.85 90
4192.99 80
4193.14 69
4193.29 56
4193.44 41
4193.59 26
4193.74 11
4193.89 0
4194.03 0
4194.18 0
4194.33 0
4194.48 0
4194.63 8
4194.78 19
4194.92 29
4195.07 35
4195.22 38
4195.37 36
4195.52 30
4195.67 20
4195.82 9
4195.96 0
4196.11 0
4196.26 0
4196.41 0
4196.56 0
4196.71 0
4196.86 21
4197.00 45
4197.15 68
4197.30 85
4197.45 93
4197.60 92
4197.75 83
4197.90 70
4198.04 56
4198.19 44
4198.34 35
4198.49 31
4198.64 31
4198.79 34
4198.93 39
4199.08 45
4199.23 52
4199.38 59
4199.53 65
4199.68 69
4199.83 72
4199.97 72
4200.12 70
4200.27 69
4200.42 71
4200.57 77
4200.72 90
4200.87 109
4201.01 134
4201.16 162
4201.31 190
4201.46 215
4201.61 236
4201.76 251
4201.91 260
4202.06 265
4202.20 266
4202.35 266
4202.50 264
4202.65 262
4202.80 261
4202.95 262
4203.10 267
4203.24 277
4203.39 292
4203.54 313
4203.69 340
4203.84 371
4203.99 405
4204.14 439
4204.28 473
4204.43 504
4204.58 531
4204.73 554
4204.88 573
4205.03 589
4205.18 604
4205.33 617
4205.47 630
4205.62 643
4205.77 657
4205.92 673
4206.07 690
4206.22 711
4206.37 735
4206.51 764
4206.66 796
4206.81 830
4206.96 865
4207.11 898
4207.26 926
4207.41 946
4207.56 958
4207.70 962
4207.85 959
4208.00 951
4208.15 942
4208.30 932
4208.45 922
4208.60 911
4208.75 898
4208.89 883
4209.04 866
4209.19 847
4209.34 828
4209.49 810
4209.64 795
4209.79 785
4209.94 778
4210.08 773
4210.23 769
4210.38 763
4210.53 756
4210.68 744
4210.83 729
4210.98 710
4211.13 688
4211.27 664
4211.42 640
4211.57 616
4211.72 593
4211.87 570
4212.02 548
4212.17 527
4212.32 505
4212.46 485
4212.61 465
4212.76 449
4212.91 435
4213.06 425
4213.21 416
4213.36 407
4213.51 396
4213.65 382
4213.80 363
4213.95 340
4214.10 316
4214.25 292
4214.40 272
4214.55 257
4214.70 248
4214.85 246
4214.99 248
4215.14 253
4215.29 260
4215.44 266
4215.59 271
4215.74 275
4215.89 277
4216.04 279
4216.19 280
4216.33 279
4216.48 277
4216.63 271
4216.78 261
4216.93 247
4217.08 229
4217.23 207
4217.38 184
4217.52 161
4217.67 140
4217.82 123
4217.97 111
4218.12 104
4218.27 100
4218.42 99
4218.57 98
4218.72 97
4218.87 95
4219.01 93
4219.16 91
4219.31 90
4219.46 90
4219.61 92
4219.76 96
4219.91 101
4220.06 104
4220.21 106
4220.35 106
4220.50 104
4220.65 100
4220.80 96
4220.95 90
4221.10 85
4221.25 81
4221.40 77
4221.55 73
4221.69 71
4221.84 71
4221.99 72
4222.14 74
4222.29 78
4222.44 81
4222.59 84
4222.74 83
4222.89 79
4223.04 70
4223.18 59
4223.33 45
4223.48 31
4223.63 20
4223.78 12
4223.93 10
4224.08 12
4224.23 19
4224.38 28
4224.53 38
4224.67 46
4224.82 52
4224.97 53
4225.12 50
4225.27 44
4225.42 35
4225.57 25
4225.72 14
4225.87 4
4226.02 0
4226.16 0
4226.31 0
4226.46 0
4226.61 0
4226.76 0
4226.91 0
4227.06 0
4227.21 3
4227.36 18
4227.51 35
4227.66 53
4227.80 71
4227.95 88
4228.10 103
4228.25 114
4228.40 122
4228.55 125
4228.70 122
4228.85 113
4229.00 100
4229.15 84
4229.30 66
4229.44 48
4229.59 33
4229.74 20
4229.89 12
4230.04 6
4230.19 4
4230.34 4
4230.49 6
4230.64 12
4230.79 21
4230.94 36
4231.08 54
4231.23 77
4231.38 100
4231.53 121
4231.68 139
4231.83 150
4231.98 154
4232.13 153
4232.28 147
4232.43 139
4232.58 130
4232.72 124
4232.87 120
4233.02 119
4233.17 121
4233.32 125
4233.47 131
4233.62 137
4233.77 144
4233.92 151
4234.07 157
4234.22 162
4234.37 165
4234.52 165
4234.66 164
4234.81 163
4234.96 161
4235.11 162
4235.26 164
4235.41 170
4235.56 178
4235.71 186
4235.86 193
4236.01 197
4236.16 198
4236.31 192
4236.45 182
4236.60 167
4236.75 148
4236.90 128
4237.05 108
4237.20 89
4237.35 73
4237.50 60
4237.65 51
4237.80 44
4237.95 41
4238.10 41
4238.25 43
4238.39 48
4238.54 54
4238.69 60
4238.84 65
4238.99 67
4239.14 65
4239.29 58
4239.44 48
4239.59 34
4239.74 21
4239.89 10
4240.04 4
4240.19 4
4240.34 9
4240.48 18
4240.63 28
4240.78 38
4240.93 45
4241.08 48
4241.23 47
4241.38 44
4241.53 39
4241.68 34
4241.83 29
4241.98 25
4242.13 22
4242.28 21
4242.43 22
4242.57 23
4242.72 25
4242.87 27
4243.02 28
4243.17 27
4243.32 26
4243.47 23
4243.62 19
4243.77 15
4243.92 12
4244.07 11
4244.22 11
4244.37 14
4244.52 18
4244.67 23
4244.82 28
4244.96 31
4245.11 32
4245.26 30
4245.41 26
4245.56 19
4245.71 10
4245.86 0
4246.01 0
4246.16 0
4246.31 0
4246.46 0
4246.61 0
4246.76 0
4246.91 0
4247.06 2
4247.21 14
4247.35 27
4247.50 39
4247.65 49
4247.80 58
4247.95 64
4248.10 67
4248.25 66
4248.40 63
4248.55 56
4248.70 46
4248.85 34
4249.00 22
4249.15 11
4249.30 3
4249.45 0
4249.60 0
4249.75 0
4249.90 0
4250.04 1
4250.19 3
4250.34 3
4250.49 3
4250.64 3
4250.79 6
4250.94 12
4251.09 21
4251.24 32
4251.39 44
4251.54 54
4251.69 61
4251.84 65
4251.99 64
4252.14 60
4252.29 54
4252.44 47
4252.59 42
4252.74 38
4252.88 36
4253.03 35
4253.18 34
4253.33 32
4253.48 29
4253.63 24
4253.78 19
4253.93 13
4254.08 9
4254.23 7
4254.38 7
4254.53 8
4254.68 9
4254.83 9
4254.98 6
4255.13 2
4255.28 0
4255.43 0
4255.58 0
4255.73 0
4255.88 0
4256.03 0
4256.17 0
4256.32 8
4256.47 15
4256.62 19
4256.77 20
4256.92 16
4257.07 9
4257.22 1
4257.37 0
4257.52 0
4257.67 0
4257.82 0
4257.97 0
4258.12 0
4258.27 0
4258.42 0
4258.57 9
4258.72 19
4258.87 30
4259.02 40
4259.17 50
4259.32 58
4259.47 65
4259.62 70
4259.77 74
4259.91 76
4260.06 76
4260.21 75
4260.36 71
4260.51 64
4260.66 54
4260.81 42
4260.96 30
4261.11 19
4261.26 10
4261.41 5
4261.56 3
4261.71 3
4261.86 5
4262.01 6
4262.16 7
4262.31 6
4262.46 5
4262.61 2
4262.76 1
4262.91 1
4263.06 5
4263.21 11
4263.36 21
4263.51 31
4263.66 42
4263.81 52
4263.96 59
4264.11 64
4264.26 65
4264.40 63
4264.55 59
4264.70 53
4264.85 49
4265.00 46
4265.15 46
4265.30 51
4265.45 58
4265.60 67
4265.75 76
4265.90 83
4266.05 85
4266.20 81
4266.35 71
4266.50 57
4266.65 41
4266.80 27
4266.95 17
4267.10 13
4267.25 16
4267.40 25
4267.55 38
4267.70 52
4267.85 66
4268.00 77
4268.15 86
4268.30 93
4268.45 100
4268.60 106
4268.75 111
4268.90 112
4269.05 108
4269.20 97
4269.35 80
4269.50 59
4269.65 36
4269.80 15
4269.95 0
4270.10 0
4270.25 0
4270.40 0
4270.55 0
4270.70 3
4270.84 13
4270.99 24
4271.14 35
4271.29 46
4271.44 54
4271.59 60
4271.74 63
4271.89 60
4272.04 53
4272.19 43
4272.34 30
4272.49 16
4272.64 3
4272.79 0
4272.94 0
4273.09 0
4273.24 0
4273.39 0
4273.54 7
4273.69 24
4273.84 43
4273.99 61
4274.14 78
4274.29 90
4274.44 97
4274.59 101
4274.74 104
4274.89 108
4275.04 115
4275.19 125
4275.34 138
4275.49 150
4275.64 160
4275.79 165
4275.94 163
4276.09 156
4276.24 144
4276.39 131
4276.54 119
4276.69 107
4276.84 96
4276.99 88
4277.14 80
4277.29 73
4277.44 68
4277.59 65
4277.74 67
4277.89 73
4278.04 82
4278.19 93
4278.34 103
4278.49 111
4278.64 114
4278.79 113
4278.94 108
4279.09 101
4279.24 94
4279.39 88
4279.54 87
4279.69 90
4279.84 98
4279.99 109
4280.14 123
4280.29 135
4280.44 144
4280.59 148
4280.74 146
4280.89 139
4281.04 128
4281.19 116
4281.34 104
4281.49 95
4281.64 88
4281.79 83
4281.94 80
4282.09 77
4282.24 76
4282.39 76
4282.54 81
4282.69 89
4282.84 101
4282.99 117
4283.14 134
4283.29 149
4283.44 161
4283.59 168
4283.74 168
4283.89 164
4284.04 157
4284.19 150
4284.34 145
4284.49 143
4284.64 145
4284.79 150
4284.94 159
4285.09 168
4285.24 178
4285.39 187
4285.54 194
4285.69 200
4285.84 202
4285.99 203
4286.14 200
4286.29 196
4286.44 189
4286.59 181
4286.74 172
4286.89 162
4287.04 151
4287.19 140
4287.34 129
4287.49 118
4287.64 108
4287.79 100
4287.94 95
4288.09 91
4288.24 89
4288.39 86
4288.54 83
4288.69 79
4288.84 75
4288.99 73
4289.14 73
4289.29 76
4289.44 82
4289.59 90
4289.74 97
4289.89 104
4290.04 108
4290.19 112
4290.34 116
4290.49 121
4290.64 129
4290.80 138
4290.95 149
4291.10 158
4291.25 165
4291.40 167
4291.55 164
4291.70 156
4291.85 144
4292.00 129
4292.15 114
4292.30 98
4292.45 84
4292.60 72
4292.75 64
4292.90 59
4293.05 60
4293.20 64
4293.35 72
4293.50 81
4293.65 90
4293.80 96
4293.95 99
4294.10 98
4294.25 94
4294.40 87
4294.55 81
4294.70 75
4294.85 72
4295.00 72
4295.15 74
4295.30 79
4295.45 84
4295.60 90
4295.75 94
4295.90 97
4296.05 98
4296.20 97
4296.35 94
4296.50 90
4296.65 85
4296.80 79
4296.95 74
4297.10 70
4297.26 67
4297.41 68
4297.56 71
4297.71 77
4297.86 83
4298.01 88
4298.16 91
4298.31 91
4298.46 88
4298.61 82
4298.76 76
4298.91 68
4299.06 62
4299.21 57
4299.36 53
4299.51 51
4299.66 52
4299.81 55
4299.96 60
4300.11 68
4300.26 78
4300.41 88
4300.56 99
4300.71 109
4300.86 118
4301.01 124
4301.16 126
4301.31 126
4301.46 122
4301.61 115
4301.76 109
4301.92 103
4302.07 101
4302.22 101
4302.37 104
4302.52 109
4302.67 115
4302.82 121
4302.97 126
4303.12 130
4303.27 135
4303.42 141
4303.57 146
4303.72 152
4303.87 155
4304.02 155
4304.17 152
4304.32 146
4304.47 138
4304.62 131
4304.77 126
4304.92 126
4305.07 128
4305.22 133
4305.37 140
4305.52 146
4305.68 151
4305.83 155
4305.98 158
4306.13 161
4306.28 162
4306.43 162
4306.58 160
4306.73 156
4306.88 149
4307.03 139
4307.18 128
4307.33 116
4307.48 103
4307.63 92
4307.78 81
4307.93 71
4308.08 63
4308.23 59
4308.38 59
4308.53 64
4308.68 75
4308.84 91
4308.99 110
4309.14 129
4309.29 147
4309.44 161
4309.59 171
4309.74 178
4309.89 182
4310.04 184
4310.19 185
4310.34 184
4310.49 181
4310.64 177
4310.79 171
4310.94 164
4311.09 158
4311.24 152
4311.39 148
4311.54 145
4311.70 144
4311.85 145
4312.00 145
4312.15 146
4312.30 145
4312.45 144
4312.60 143
4312.75 142
4312.90 141
4313.05 142
4313.20 144
4313.35 148
4313.50 153
4313.65 160
4313.80 166
4313.95 172
4314.10 178
4314.25 181
4314.41 182
4314.56 180
4314.71 175
4314.86 168
4315.01 160
4315.16 153
4315.31 146
4315.46 142
4315.61 141
4315.76 143
4315.91 149
4316.06 155
4316.21 162
4316.36 166
4316.51 167
4316.66 164
4316.81 158
4316.97 149
4317.12 139
4317.27 130
4317.42 125
4317.57 122
4317.72 123
4317.87 127
4318.02 133
4318.17 137
4318.32 140
4318.47 139
4318.62 135
4318.77 128
4318.92 121
4319.07 116
4319.23 115
4319.38 119
4319.53 130
4319.68 144
4319.83 161
4319.98 177
4320.13 189
4320.28 194
4320.43 193
4320.58 184
4320.73 170
4320.88 152
4321.03 133
4321.18 113
4321.34 96
4321.49 82
4321.64 71
4321.79 65
4321.94 63
4322.09 66
4322.24 73
4322.39 84
4322.54 96
4322.69 108
4322.84 119
4322.99 125
4323.14 127
4323.29 125
4323.45 118
4323.60 109
4323.75 98
4323.90 88
4324.05 79
4324.20 73
4324.35 71
4324.50 72
4324.65 78
4324.80 88
4324.95 102
4325.10 118
4325.25 134
4325.41 148
4325.56 157
4325.71 160
4325.86 155
4326.01 142
4326.16 124
4326.31 102
4326.46 78
4326.61 57
4326.76 39
4326.91 25
4327.06 15
4327.21 8
4327.37 2
4327.52 0
4327.67 0
4327.82 0
4327.97 0
4328.12 0
4328.27 0
4328.42 0
4328.57 0
4328.72 11
4328.87 26
4329.02 39
4329.18 49
4329.33 56
4329.48 59
4329.63 61
4329.78 61
4329.93 63
4330.08 66
4330.23 72
4330.38 80
4330.53 88
4330.68 95
4330.84 98
4330.99 96
4331.14 88
4331.29 77
4331.44 63
4331.59 50
4331.74 41
4331.89 36
4332.04 36
4332.19 40
4332.34 46
4332.49 54
4332.65 63
4332.80 72
4332.95 83
4333.10 96
4333.25 110
4333.40 126
4333.55 140
4333.70 152
4333.85 160
4334.00 163
4334.16 161
4334.31 156
4334.46 149
4334.61 143
4334.76 140
4334.91 140
4335.06 143
4335.21 149
4335.36 156
4335.51 160
4335.66 162
4335.82 160
4335.97 153
4336.12 144
4336.27 133
4336.42 124
4336.57 118
4336.72 117
4336.87 122
4337.02 131
4337.17 143
4337.33 157
4337.48 170
4337.63 180
4337.78 187
4337.93 191
4338.08 193
4338.23 195
4338.38 197
4338.53 198
4338.68 200
4338.84 198
4338.99 194
4339.14 185
4339.29 174
4339.44 162
4339.59 150
4339.74 142
4339.89 136
4340.04 133
4340.19 133
4340.35 134
4340.50 134
4340.65 134
4340.80 132
4340.95 128
4341.10 122
4341.25 115
4341.40 106
4341.55 96
4341.71 85
4341.86 75
4342.01 67
4342.16 62
4342.31 59
4342.46 60
4342.61 62
4342.76 66
4342.91 71
4343.06 76
4343.22 82
4343.37 90
4343.52 100
4343.67 110
4343.82 119
4343.97 127
4344.12 132
4344.27 132
4344.42 128
4344.58 121
4344.73 112
4344.88 105
4345.03 101
4345.18 102
4345.33 106
4345.48 116
4345.63 128
4345.78 141
4345.94 154
4346.09 163
4346.24 168
4346.39 167
4346.54 159
4346.69 146
4346.84 130
4346.99 114
4347.15 102
4347.30 94
4347.45 91
4347.60 94
4347.75 100
4347.90 107
4348.05 114
4348.20 119
4348.35 122
4348.51 123
4348.66 123
4348.81 121
4348.96 118
4349.11 113
4349.26 106
4349.41 97
4349.56 86
4349.72 76
4349.87 67
4350.02 62
4350.17 62
4350.32 65
4350.47 71
4350.62 79
4350.77 87
4350.93 94
4351.08 99
4351.23 101
4351.38 101
4351.53 99
4351.68 96
4351.83 91
4351.98 87
4352.14 85
4352.29 84
4352.44 87
4352.59 92
4352.74 101
4352.89 111
4353.04 121
4353.19 128
4353.35 132
4353.50 131
4353.65 126
4353.80 118
4353.95 110
4354.10 104
4354.25 101
4354.40 100
4354.56 102
4354.71 106
4354.86 111
4355.01 114
4355.16 117
4355.31 119
4355.46 122
4355.61 125
4355.77 130
4355.92 136
4356.07 142
4356.22 149
4356.37 156
4356.52 161
4356.67 165
4356.83 167
4356.98 167
4357.13 166
4357.28 163
4357.43 159
4357.58 153
4357.73 146
4357.88 137
4358.04 128
4358.19 119
4358.34 109
4358.49 100
4358.64 94
4358.79 90
4358.94 91
4359.10 95
4359.25 101
4359.40 109
4359.55 117
4359.70 123
4359.85 126
4360.00 127
4360.15 127
4360.31 126
4360.46 126
4360.61 127
4360.76 131
4360.91 136
4361.06 142
4361.21 148
4361.37 154
4361.52 158
4361.67 159
4361.82 159
4361.97 157
4362.12 155
4362.27 155
4362.43 158
4362.58 164
4362.73 175
4362.88 188
4363.03 201
4363.18 213
4363.33 221
4363.49 225
4363.64 227
4363.79 226
4363.94 223
4364.09 220
4364.24 216
4364.39 212
4364.55 207
4364.70 199
4364.85 190
4365.00 179
4365.15 168
4365.30 158
4365.46 149
4365.61 144
4365.76 143
4365.91 146
4366.06 152
4366.21 159
4366.36 166
4366.52 172
4366.67 174
4366.82 171
4366.97 165
4367.12 155
4367.27 144
4367.42 134
4367.58 124
4367.73 116
4367.88 110
4368.03 104
4368.18 98
4368.33 92
4368.49 86
4368.64 81
4368.79 78
4368.94 78
4369.09 82
4369.24 90
4369.39 99
4369.55 107
4369.70 113
4369.85 115
4370.00 112
4370.15 106
4370.30 98
4370.46 91
4370.61 87
4370.76 86
4370.91 87
4371.06 90
4371.21 91
4371.36 89
4371.52 84
4371.67 75
4371.82 65
4371.97 55
4372.12 46
4372.27 40
4372.43 35
4372.58 31
4372.73 25
4372.88 19
4373.03 11
4373.18 2
4373.34 0
4373.49 0
4373.64 0
4373.79 0
4373.94 0
4374.09 0
4374.25 0
4374.40 1
4374.55 9
4374.70 15
4374.85 18
4375.00 17
4375.16 13
4375.31 6
4375.46 0
4375.61 0
4375.76 0
4375.91 0
4376.07 4
4376.22 16
4376.37 28
4376.52 38
4376.67 43
4376.82 42
4376.98 35
4377.13 23
4377.28 9
4377.43 0
4377.58 0
4377.73 0
4377.89 0
4378.04 0
4378.19 0
4378.34 0
4378.49 8
4378.64 22
4378.80 35
4378.95 46
4379.10 55
4379.25 61
4379.40 62
4379.55 59
4379.71 54
4379.86 46
4380.01 36
4380.16 27
4380.31 19
4380.46 12
4380.62 6
4380.77 2
4380.92 0
4381.07 0
4381.22 0
4381.38 0
4381.53 2
4381.68 7
4381.83 12
4381.98 19
4382.13 28
4382.29 39
4382.44 52
4382.59 68
4382.74 86
4382.89 105
4383.04 123
4383.20 138
4383.35 148
4383.50 152
4383.65 150
4383.80 141
4383.96 128
4384.11 114
4384.26 100
4384.41 91
4384.56 88
4384.71 93
4384.87 106
4385.02 125
4385.17 147
4385.32 170
4385.47 190
4385.63 206
4385.78 215
4385.93 220
4386.08 221
4386.23 221
4386.38 220
4386.54 219
4386.69 218
4386.84 217
4386.99 213
4387.14 208
4387.30 202
4387.45 195
4387.60 190
4387.75 187
4387.90 186
4388.06 185
4388.21 183
4388.36 181
4388.51 176
4388.66 171
4388.81 164
4388.97 158
4389.12 153
4389.27 151
4389.42 153
4389.57 161
4389.73 178
4389.88 203
4390.03 236
4390.18 276
4390.33 318
4390.49 358
4390.64 392
4390.79 417
4390.94 431
4391.09 437
4391.25 437
4391.40 434
4391.55 431
4391.70 430
4391.85 431
4392.00 432
4392.16 432
4392.31 430
4392.46 426
4392.61 420
4392.76 413
4392.92 405
4393.07 398
4393.22 393
4393.37 389
4393.52 386
4393.68 386
4393.83 388
4393.98 392
4394.13 397
4394.28 404
4394.44 411
4394.59 419
4394.74 427
4394.89 436
4395.04 446
4395.20 456
4395.35 465
4395.50 471
4395.65 473
4395.80 471
4395.96 466
4396.11 459
4396.26 452
4396.41 447
4396.56 444
4396.72 445
4396.87 447
4397.02 449
4397.17 450
4397.32 448
4397.48 442
4397.63 433
4397.78 421
4397.93 407
4398.08 390
4398.24 373
4398.39 355
4398.54 336
4398.69 316
4398.84 297
4399.00 279
4399.15 262
4399.30 247
4399.45 233
4399.61 220
4399.76 206
4399.91 189
4400.06 169
4400.21 146
4400.37 120
4400.52 95
4400.67 74
4400.82 60
4400.97 53
4401.13 56
4401.28 68
4401.43 86
4401.58 108
4401.73 130
4401.89 150
4402.04 166
4402.19 175
4402.34 179
4402.49 178
4402.65 174
4402.80 168
4402.95 163
4403.10 160
4403.26 161
4403.41 164
4403.56 169
4403.71 173
4403.86 176
4404.02 174
4404.17 166
4404.32 153
4404.47 135
4404.62 116
4404.78 97
4404.93 83
4405.08 73
4405.23 70
4405.39 71
4405.54 76
4405.69 82
4405.84 87
4405.99 90
4406.15 90
4406.30 88
4406.45 82
4406.60 74
4406.76 64
4406.91 53
4407.06 43
4407.21 36
4407.36 34
4407.52 39
4407.67 52
4407.82 70
4407.97 93
4408.13 116
4408.28 137
4408.43 153
4408.58 161
4408.73 163
4408.89 158
4409.04 149
4409.19 139
4409.34 128
4409.50 121
4409.65 119
4409.80 122
4409.95 131
4410.10 146
4410.26 166
4410.41 187
4410.56 207
4410.71 221
4410.87 228
4411.02 226
4411.17 216
4411.32 200
4411.47 180
4411.63 159
4411.78 140
4411.93 124
4412.08 111
4412.24 100
4412.39 91
4412.54 83
4412.69 77
4412.85 73
4413.00 72
4413.15 74
4413.30 78
4413.45 85
4413.61 94
4413.76 104
4413.91 113
4414.06 122
4414.22 128
4414.37 134
4414.52 136
4414.67 136
4414.83 132
4414.98 124
4415.13 113
4415.28 101
4415.44 89
4415.59 78
4415.74 69
4415.89 63
4416.04 59
4416.20 56
4416.35 54
4416.50 51
4416.65 49
4416.81 46
4416.96 44
4417.11 44
4417.26 45
4417.42 47
4417.57 50
4417.72 53
4417.87 57
4418.03 62
4418.18 67
4418.33 72
4418.48 77
4418.63 81
4418.79 82
4418.94 81
4419.09 78
4419.24 75
4419.40 75
4419.55 80
4419.70 89
4419.85 104
4420.01 120
4420.16 137
4420.31 152
4420.46 161
4420.62 164
4420.77 161
4420.92 153
4421.07 142
4421.23 128
4421.38 114
4421.53 99
4421.68 84
4421.84 71
4421.99 60
4422.14 52
4422.29 49
4422.45 52
4422.60 61
4422.75 75
4422.90 92
4423.06 110
4423.21 128
4423.36 142
4423.51 152
4423.67 158
4423.82 159
4423.97 158
4424.12 154
4424.28 148
4424.43 142
4424.58 135
4424.73 129
4424.89 124
4425.04 120
4425.19 118
4425.34 119
4425.50 120
4425.65 121
4425.80 122
4425.95 123
4426.11 124
4426.26 126
4426.41 130
4426.56 138
4426.72 149
4426.87 164
4427.02 182
4427.17 202
4427.33 221
4427.48 237
4427.63 250
4427.78 258
4427.94 260
4428.09 257
4428.24 251
4428.39 244
4428.55 237
4428.70 233
4428.85 232
4429.00 235
4429.16 241
4429.31 248
4429.46 255
4429.61 260
4429.77 262
4429.92 261
4430.07 256
4430.23 249
4430.38 241
4430.53 235
4430.68 231
4430.84 230
4430.99 232
4431.14 236
4431.29 240
4431.45 241
4431.60 237
4431.75 229
4431.90 217
4432.06 201
4432.21 184
4432.36 167
4432.51 154
4432.67 145
4432.82 139
4432.97 134
4433.13 130
4433.28 124
4433.43 117
4433.58 107
4433.74 97
4433.89 88
4434.04 82
4434.19 80
4434.35 82
4434.50 88
4434.65 95
4434.80 103
4434.96 109
4435.11 114
4435.26 117
4435.42 116
4435.57 114
4435.72 109
4435.87 102
4436.03 92
4436.18 79
4436.33 64
4436.48 48
4436.64 33
4436.79 19
4436.94 9
4437.10 3
4437.25 1
4437.40 1
4437.55 3
4437.71 4
4437.86 5
4438.01 3
4438.16 0
4438.32 0
4438.47 0
4438.62 0
4438.78 0
4438.93 0
4439.08 1
4439.23 9
4439.39 19
4439.54 30
4439.69 42
4439.84 54
4440.00 65
4440.15 74
4440.30 79
4440.46 82
4440.61 81
4440.76 78
4440.91 74
4441.07 70
4441.22 67
4441.37 65
4441.53 65
4441.68 66
4441.83 67
4441.98 68
4442.14 69
4442.29 69
4442.44 70
4442.59 71
4442.75 72
4442.90 73
4443.05 74
4443.21 74
4443.36 75
4443.51 75
4443.66 76
4443.82 78
4443.97 83
4444.12 89
4444.28 98
4444.43 106
4444.58 112
4444.73 116
4444.89 114
4445.04 107
4445.19 95
4445.35 80
4445.50 64
4445.65 49
4445.80 37
4445.96 30
4446.11 27
4446.26 28
4446.42 30
4446.57 33
4446.72 35
4446.87 37
4447.03 38
4447.18 40
4447.33 43
4447.49 50
4447.64 60
4447.79 73
4447.94 86
4448.10 99
4448.25 110
4448.40 118
4448.56 124
4448.71 128
4448.86 129
4449.02 129
4449.17 127
4449.32 123
4449.47 118
4449.63 111
4449.78 104
4449.93 98
4450.09 93
4450.24 90
4450.39 89
4450.54 88
4450.70 87
4450.85 86
4451.00 84
4451.16 82
4451.31 82
4451.46 83
4451.62 89
4451.77 99
4451.92 114
4452.07 131
4452.23 149
4452.38 166
4452.53 178
4452.69 185
4452.84 185
4452.99 180
4453.15 173
4453.30 164
4453.45 157
4453.60 150
4453.76 146
4453.91 143
4454.06 140
4454.22 138
4454.37 137
4454.52 137
4454.68 137
4454.83 140
4454.98 143
4455.13 145
4455.29 146
4455.44 144
4455.59 138
4455.75 129
4455.90 115
4456.05 100
4456.21 85
4456.36 71
4456.51 62
4456.67 57
4456.82 57
4456.97 60
4457.12 65
4457.28 70
4457.43 72
4457.58 71
4457.74 69
4457.89 65
4458.04 61
4458.20 58
4458.35 57
4458.50 58
4458.66 61
4458.81 65
4458.96 71
4459.11 80
4459.27 90
4459.42 101
4459.57 111
4459.73 119
4459.88 120
4460.03 116
4460.19 105
4460.34 89
4460.49 71
4460.65 54
4460.80 40
4460.95 32
4461.10 29
4461.26 32
4461.41 39
4461.56 50
4461.72 63
4461.87 79
4462.02 95
4462.18 111
4462.33 126
4462.48 140
4462.64 151
4462.79 159
4462.94 165
4463.10 168
4463.25 171
4463.40 174
4463.56 176
4463.71 177
4463.86 179
4464.01 181
4464.17 183
4464.32 184
4464.47 186
4464.63 186
4464.78 185
4464.93 181
4465.09 173
4465.24 162
4465.39 147
4465.55 131
4465.70 114
4465.85 99
4466.01 86
4466.16 77
4466.31 71
4466.47 68
4466.62 66
4466.77 65
4466.93 64
4467.08 64
4467.23 63
4467.39 63
4467.54 62
4467.69 63
4467.85 63
4468.00 64
4468.15 65
4468.31 66
4468.46 67
4468.61 68
4468.76 68
4468.92 67
4469.07 64
4469.22 58
4469.38 49
4469.53 36
4469.68 22
4469.84 6
4469.99 0
4470.14 0
4470.30 0
4470.45 0
4470.60 0
4470.76 0
4470.91 0
4471.06 0
4471.22 8
4471.37 18
4471.52 27
4471.68 35
4471.83 41
4471.98 46
4472.14 49
4472.29 51
4472.44 52
4472.60 54
4472.75 56
4472.90 60
4473.06 65
4473.21 71
4473.36 79
4473.52 86
4473.67 90
4473.82 91
4473.98 87
4474.13 78
4474.28 65
4474.44 49
4474.59 32
4474.74 16
4474.90 2
4475.05 0
4475.20 0
4475.36 0
4475.51 0
4475.66 0
4475.82 1
4475.97 10
4476.12 21
4476.28 31
4476.43 41
4476.59 51
4476.74 59
4476.89 64
4477.05 67
4477.20 67
4477.35 64
4477.51 57
4477.66 50
4477.81 43
4477.97 38
4478.12 37
4478.27 38
4478.43 43
4478.58 48
4478.73 53
4478.89 56
4479.04 57
4479.19 55
4479.35 52
4479.50 48
4479.65 45
4479.81 41
4479.96 38
4480.11 35
4480.27 31
4480.42 26
4480.57 18
4480.73 9
4480.88 0
4481.03 0
4481.19 0
4481.34 0
4481.50 0
4481.65 0
4481.80 9
4481.96 19
4482.11 30
4482.26 39
4482.42 46
4482.57 50
4482.72 51
4482.88 49
4483.03 45
4483.18 39
4483.34 33
4483.49 28
4483.64 25
4483.80 25
4483.95 28
4484.10 32
4484.26 36
4484.41 38
4484.57 37
4484.72 33
4484.87 26
4485.03 18
4485.18 10
4485.33 3
4485.49 0
4485.64 0
4485.79 0
4485.95 0
4486.10 0
4486.25 0
4486.41 0
4486.56 1
4486.72 9
4486.87 18
4487.02 25
4487.18 29
4487.33 30
4487.48 26
4487.64 19
4487.79 10
4487.94 1
4488.10 0
4488.25 0
4488.40 0
4488.56 0
4488.71 0
4488.87 0
4489.02 0
4489.17 1
4489.33 7
4489.48 12
4489.63 17
4489.79 23
4489.94 29
4490.09 37
4490.25 46
4490.40 57
4490.56 67
4490.71 77
4490.86 86
4491.02 91
4491.17 94
4491.32 92
4491.48 87
4491.63 79
4491.78 69
4491.94 59
4492.09 50
4492.25 42
4492.40 37
4492.55 36
4492.71 37
4492.86 41
4493.01 46
4493.17 52
4493.32 59
4493.48 66
4493.63 72
4493.78 77
4493.94 80
4494.09 81
4494.24 81
4494.40 79
4494.55 76
4494.70 73
4494.86 68
4495.01 63
4495.17 58
4495.32 53
4495.47 47
4495.63 42
4495.78 36
4495.93 31
4496.09 28
4496.24 28
4496.40 32
4496.55 40
4496.70 51
4496.86 63
4497.01 74
4497.16 81
4497.32 84
4497.47 82
4497.63 76
4497.78 70
4497.93 65
4498.09 64
4498.24 67
4498.39 74
4498.55 83
4498.70 93
4498.86 102
4499.01 109
4499.16 114
4499.32 118
4499.47 118
4499.63 116
4499.78 111
4499.93 103
4500.09 92
4500.24 81
4500.39 68
4500.55 57
4500.70 49
4500.86 45
4501.01 44
4501.16 45
4501.32 49
4501.47 51
4501.62 51
4501.78 48
4501.93 40
4502.09 28
4502.24 15
4502.39 1
4502.55 0
4502.70 0
4502.86 0
4503.01 0
4503.16 0
4503.32 0
4503.47 0
4503.62 2
4503.78 13
4503.93 22
4504.09 28
4504.24 31
4504.39 33
4504.55 33
4504.70 33
4504.86 34
4505.01 35
4505.16 38
4505.32 42
4505.47 45
4505.63 47
4505.78 48
4505.93 49
4506.09 51
4506.24 54
4506.39 59
4506.55 68
4506.70 79
4506.86 93
4507.01 108
4507.16 122
4507.32 133
4507.47 141
4507.63 144
4507.78 143
4507.93 139
4508.09 131
4508.24 122
4508.40 114
4508.55 107
4508.70 102
4508.86 101
4509.01 103
4509.17 107
4509.32 112
4509.47 116
4509.63 120
4509.78 120
4509.94 117
4510.09 112
4510.24 103
4510.40 92
4510.55 79
4510.71 66
4510.86 52
4511.01 40
4511.17 31
4511.32 27
4511.48 27
4511.63 33
4511.78 44
4511.94 60
4512.09 76
4512.25 91
4512.40 103
4512.55 109
4512.71 108
4512.86 102
4513.02 91
4513.17 80
4513.32 69
4513.48 60
4513.63 55
4513.79 54
4513.94 56
4514.09 59
4514.25 65
4514.40 71
4514.56 78
4514.71 85
4514.86 93
4515.02 99
4515.17 103
4515.33 104
4515.48 101
4515.63 93
4515.79 83
4515.94 71
4516.10 60
4516.25 50
4516.40 42
4516.56 37
4516.71 34
4516.87 32
4517.02 30
4517.18 26
4517.33 22
4517.48 17
4517.64 12
4517.79 7
4517.95 6
4518.10 7
4518.25 12
4518.41 20
4518.56 32
4518.72 48
4518.87 65
4519.02 83
4519.18 100
4519.33 116
4519.49 127
4519.64 135
4519.80 138
4519.95 137
4520.10 133
4520.26 126
4520.41 118
4520.57 108
4520.72 98
4520.87 88
4521.03 79
4521.18 70
4521.34 63
4521.49 58
4521.65 56
4521.80 58
4521.95 63
4522.11 70
4522.26 79
4522.42 89
4522.57 99
4522.72 107
4522.88 113
4523.03 117
4523.19 120
4523.34 122
4523.50 124
4523.65 126
4523.80 128
4523.96 131
4524.11 136
4524.27 141
4524.42 147
4524.57 152
4524.73 155
4524.88 156
4525.04 154
4525.19 148
4525.35 138
4525.50 125
4525.65 110
4525.81 94
4525.96 78
4526.12 63
4526.27 49
4526.43 34
4526.58 20
4526.73 5
4526.89 0
4527.04 0
4527.20 0
4527.35 0
4527.51 0
4527.66 0
4527.81 0
4527.97 0
4528.12 11
4528.28 31
4528.43 50
4528.59 70
4528.74 88
4528.89 106
4529.05 122
4529.20 137
4529.36 147
4529.51 154
4529.67 156
4529.82 153
4529.97 145
4530.13 133
4530.28 118
4530.44 101
4530.59 83
4530.75 67
4530.90 53
4531.05 42
4531.21 35
4531.36 31
4531.52 31
4531.67 33
4531.83 36
4531.98 41
4532.14 46
4532.29 52
4532.44 57
4532.60 61
4532.75 64
4532.91 67
4533.06 68
4533.22 69
4533.37 70
4533.52 70
4533.68 70
4533.83 69
4533.99 66
4534.14 61
4534.30 54
4534.45 44
4534.61 35
4534.76 26
4534.91 19
4535.07 14
4535.22 11
4535.38 9
4535.53 7
4535.69 5
4535.84 2
4535.99 0
4536.15 0
4536.30 0
4536.46 0
4536.61 0
4536.77 0
4536.92 2
4537.08 4
4537.23 4
4537.38 3
4537.54 1
4537.69 0
4537.85 0
4538.00 0
4538.16 1
4538.31 5
4538.47 9
4538.62 13
4538.77 14
4538.93 14
4539.08 11
4539.24 7
4539.39 4
4539.55 1
4539.70 0
4539.86 0
4540.01 1
4540.16 3
4540.32 5
4540.47 9
4540.63 15
4540.78 23
4540.94 31
4541.09 39
4541.25 44
4541.40 46
4541.56 42
4541.71 34
4541.86 23
4542.02 12
4542.17 2
4542.33 0
4542.48 0
4542.64 0
4542.79 2
4542.95 11
4543.10 23
4543.26 36
4543.41 48
4543.56 59
4543.72 68
4543.87 73
4544.03 75
4544.18 72
4544.34 66
4544.49 58
4544.65 48
4544.80 40
4544.96 33
4545.11 30
4545.26 29
4545.42 31
4545.57 35
4545.73 40
4545.88 45
4546.04 51
4546.19 57
4546.35 64
4546.50 72
4546.66 82
4546.81 92
4546.97 102
4547.12 110
4547.27 115
4547.43 114
4547.58 108
4547.74 98
4547.89 83
4548.05 66
4548.20 50
4548.36 34
4548.51 20
4548.67 7
4548.82 0
4548.98 0
4549.13 0
4549.28 0
4549.44 0
4549.59 0
4549.75 0
4549.90 0
4550.06 4
4550.21 28
4550.37 53
4550.52 78
4550.68 99
4550.83 116
4550.99 128
4551.14 134
4551.30 136
4551.45 134
4551.60 128
4551.76 121
4551.91 112
4552.07 102
4552.22 93
4552.38 87
4552.53 83
4552.69 84
4552.84 88
4553.00 95
4553.15 104
4553.31 113
4553.46 122
4553.62 129
4553.77 133
4553.93 135
4554.08 134
4554.23 131
4554.39 126
4554.54 119
4554.70 110
4554.85 102
4555.01 95
4555.16 91
4555.32 92
4555.47 99
4555.63 111
4555.78 129
4555.94 150
4556.09 172
4556.25 194
4556.40 212
4556.56 227
4556.71 236
4556.87 240
4557.02 238
4557.17 232
4557.33 225
4557.48 218
4557.64 214
4557.79 213
4557.95 218
4558.10 227
4558.26 239
4558.41 254
4558.57 269
4558.72 282
4558.88 291
4559.03 295
4559.19 293
4559.34 285
4559.50 272
4559.65 258
4559.81 243
4559.96 229
4560.12 218
4560.27 208
4560.43 201
4560.58 194
4560.74 186
4560.89 178
4561.05 170
4561.20 161
4561.35 152
4561.51 144
4561.66 136
4561.82 131
4561.97 128
4562.13 128
4562.28 132
4562.44 140
4562.59 150
4562.75 160
4562.90 170
4563.06 178
4563.21 185
4563.37 190
4563.52 195
4563.68 201
4563.83 210
4563.99 221
4564.14 232
4564.30 242
4564.45 249
4564.61 253
4564.76 253
4564.92 250
4565.07 244
4565.23 238
4565.38 232
4565.54 226
4565.69 220
4565.85 215
4566.00 209
4566.16 203
4566.31 196
4566.47 188
4566.62 180
4566.78 175
4566.93 171
4567.09 171
4567.24 175
4567.40 181
4567.55 188
4567.71 196
4567.86 203
4568.02 209
4568.17 213
4568.33 215
4568.48 215
4568.64 214
4568.79 212
4568.95 208
4569.10 202
4569.26 194
4569.41 183
4569.57 172
4569.72 160
4569.88 149
4570.03 140
4570.19 132
4570.34 127
4570.50 123
4570.65 120
4570.81 117
4570.96 114
4571.12 110
4571.27 107
4571.43 105
4571.58 105
4571.74 106
4571.89 110
4572.05 116
4572.20 120
4572.36 124
4572.51 124
4572.67 122
4572.82 119
4572.98 115
4573.13 113
4573.29 115
4573.44 120
4573.60 129
4573.75 139
4573.91 146
4574.06 150
4574.22 146
4574.37 135
4574.53 117
4574.68 93
4574.84 67
4574.99 42
4575.15 20
4575.30 2
4575.46 0
4575.61 0
4575.77 0
4575.92 0
4576.08 0
4576.23 0
4576.39 4
4576.54 9
4576.70 13
4576.85 15
4577.01 14
4577.16 11
4577.32 6
4577.47 0
4577.63 0
4577.78 0
4577.94 0
4578.09 0
4578.25 0
4578.40 0
4578.56 0
4578.71 0
4578.87 8
4579.03 18
4579.18 27
4579.34 35
4579.49 40
4579.65 42
4579.80 40
4579.96 36
4580.11 29
4580.27 21
4580.42 14
4580.58 7
4580.73 2
4580.89 0
4581.04 0
4581.20 0
4581.35 0
4581.51 0
4581.66 0
4581.82 0
4581.97 4
4582.13 10
4582.28 17
4582.44 23
4582.59 27
4582.75 29
4582.90 28
4583.06 26
4583.22 25
4583.37 26
4583.53 31
4583.68 43
4583.84 61
4583.99 82
4584.15 105
4584.30 126
4584.46 142
4584.61 151
4584.77 153
4584.92 149
4585.08 143
4585.23 137
4585.39 133
4585.54 133
4585.70 137
4585.85 142
4586.01 148
4586.17 151
4586.32 151
4586.48 147
4586.63 140
4586.79 129
4586.94 118
4587.10 106
4587.25 94
4587.41 84
4587.56 76
4587.72 72
4587.87 72
4588.03 77
4588.18 86
4588.34 98
4588.49 111
4588.65 122
4588.81 129
4588.96 130
4589.12 126
4589.27 117
4589.43 106
4589.58 93
4589.74 82
4589.89 74
4590.05 68
4590.20 65
4590.36 64
4590.51 65
4590.67 67
4590.82 71
4590.98 76
4591.14 81
4591.29 84
4591.45 86
4591.60 85
4591.76 82
4591.91 77
4592.07 73
4592.22 71
4592.38 72
4592.53 76
4592.69 82
4592.84 87
4593.00 91
4593.15 90
4593.31 85
4593.47 75
4593.62 63
4593.78 50
4593.93 37
4594.09 26
4594.24 18
4594.40 13
4594.55 12
4594.71 15
4594.86 21
4595.02 30
4595.18 38
4595.33 46
4595.49 50
4595.64 50
4595.80 47
4595.95 42
4596.11 37
4596.26 33
4596.42 33
4596.57 37
4596.73 44
4596.89 53
4597.04 62
4597.20 69
4597.35 73
4597.51 72
4597.66 66
4597.82 53
4597.97 36
4598.13 15
4598.28 0
4598.44 0
4598.60 0
4598.75 0
4598.91 0
4599.06 0
4599.22 0
4599.37 0
4599.53 12
4599.68 29
4599.84 43
4599.99 53
4600.15 60
4600.31 65
4600.46 68
4600.62 73
4600.77 79
4600.93 86
4601.08 94
4601.24 101
4601.39 105
4601.55 105
4601.71 100
4601.86 91
4602.02 80
4602.17 70
4602.33 63
4602.48 60
4602.64 62
4602.79 66
4602.95 71
4603.11 76
4603.26 77
4603.42 75
4603.57 69
4603.73 60
4603.88 50
4604.04 39
4604.19 29
4604.35 21
4604.51 15
4604.66 10
4604.82 8
4604.97 6
4605.13 5
4605.28 5
4605.44 4
4605.59 4
4605.75 5
4605.91 7
4606.06 10
4606.22 14
4606.37 18
4606.53 22
4606.68 27
4606.84 32
4607.00 39
4607.15 47
4607.31 57
4607.46 68
4607.62 79
4607.77 89
4607.93 96
4608.08 99
4608.24 98
4608.40 91
4608.55 80
4608.71 66
4608.86 50
4609.02 34
4609.17 19
4609.33 7
4609.49 0
4609.64 0
4609.80 0
4609.95 0
4610.11 2
4610.26 10
4610.42 18
4610.58 27
4610.73 38
4610.89 49
4611.04 61
4611.20 73
4611.35 84
4611.51 92
4611.67 97
4611.82 97
4611.98 91
4612.13 82
4612.29 71
4612.44 60
4612.60 51
4612.76 46
4612.91 45
4613.07 48
4613.22 54
4613.38 60
4613.53 65
4613.69 66
4613.85 63
4614.00 55
4614.16 45
4614.31 33
4614.47 21
4614.62 10
4614.78 3
4614.94 0
4615.09 1
4615.25 6
4615.40 14
4615.56 24
4615.71 33
4615.87 41
4616.03 45
4616.18 45
4616.34 43
4616.49 39
4616.65 36
4616.81 34
4616.96 35
4617.12 39
4617.27 45
4617.43 50
4617.58 53
4617.74 52
4617.90 48
4618.05 42
4618.21 34
4618.36 27
4618.52 21
4618.67 17
4618.83 16
4618.99 15
4619.14 15
4619.30 15
4619.45 15
4619.61 16
4619.77 18
4619.92 20
4620.08 22
4620.23 23
4620.39 22
4620.54 18
4620.70 12
4620.86 5
4621.01 0
4621.17 0
4621.32 0
4621.48 0
4621.64 1
4621.79 7
4621.95 13
4622.10 18
4622.26 23
4622.42 28
4622.57 34
4622.73 40
4622.88 47
4623.04 52
4623.19 55
4623.35 56
4623.51 54
4623.66 51
4623.82 46
4623.97 40
4624.13 33
4624.29 26
4624.44 18
4624.60 9
4624.75 0
4624.91 0
4625.07 0
4625.22 0
4625.38 0
4625.53 0
4625.69 2
4625.85 14
4626.00 26
4626.16 37
4626.31 45
4626.47 50
4626.63 52
4626.78 54
4626.94 57
4627.09 61
4627.25 68
4627.41 75
4627.56 84
4627.72 90
4627.87 94
4628.03 93
4628.18 88
4628.34 79
4628.50 67
4628.65 53
4628.81 40
4628.96 29
4629.12 21
4629.28 15
4629.43 12
4629.59 10
4629.74 9
4629.90 8
4630.06 4
4630.21 0
4630.37 0
4630.53 0
4630.68 0
4630.84 0
4630.99 0
4631.15 0
4631.31 1
4631.46 14
4631.62 28
4631.77 43
4631.93 57
4632.09 69
4632.24 78
4632.40 85
4632.55 90
4632.71 93
4632.87 94
4633.02 93
4633.18 93
4633.33 92
4633.49 91
4633.65 90
4633.80 89
4633.96 89
4634.11 89
4634.27 88
4634.43 86
4634.58 85
4634.74 82
4634.89 80
4635.05 77
4635.21 75
4635.36 74
4635.52 73
4635.68 72
4635.83 70
4635.99 67
4636.14 64
4636.30 60
4636.46 56
4636.61 54
4636.77 55
4636.92 58
4637.08 63
4637.24 68
4637.39 73
4637.55 74
4637.71 72
4637.86 65
4638.02 57
4638.17 48
4638.33 40
4638.49 37
4638.64 38
4638.80 43
4638.95 51
4639.11 58
4639.27 64
4639.42 68
4639.58 71
4639.74 73
4639.89 76
4640.05 81
4640.20 87
4640.36 94
4640.52 100
4640.67 105
4640.83 108
4640.98 110
4641.14 111
4641.30 113
4641.45 115
4641.61 118
4641.77 119
4641.92 117
4642.08 112
4642.23 103
4642.39 91
4642.55 78
4642.70 64
4642.86 52
4643.02 43
4643.17 36
4643.33 31
4643.48 28
4643.64 26
4643.80 25
4643.95 25
4644.11 26
4644.27 28
4644.42 31
4644.58 33
4644.73 35
4644.89 36
4645.05 36
4645.20 36
4645.36 35
4645.52 34
4645.67 34
4645.83 35
4645.98 39
4646.14 45
4646.30 55
4646.45 68
4646.61 86
4646.77 107
4646.92 130
4647.08 155
4647.23 179
4647.39 200
4647.55 216
4647.70 225
4647.86 227
4648.02 222
4648.17 212
4648.33 196
4648.49 177
4648.64 157
4648.80 136
4648.95 116
4649.11 98
4649.27 81
4649.42 68
4649.58 58
4649.74 51
4649.89 46
4650.05 42
4650.21 38
4650.36 34
4650.52 31
4650.67 28
4650.83 27
4650.99 28
4651.14 31
4651.30 35
4651.46 37
4651.61 36
4651.77 32
4651.93 24
4652.08 12
4652.24 0
4652.39 0
4652.55 0
4652.71 0
4652.86 0
4653.02 0
4653.18 0
4653.33 0
4653.49 9
4653.65 29
4653.80 48
4653.96 66
4654.11 82
4654.27 96
4654.43 108
4654.58 117
4654.74 122
4654.90 123
4655.05 120
4655.21 112
4655.37 100
4655.52 88
4655.68 76
4655.84 67
4655.99 65
4656.15 69
4656.31 80
4656.46 96
4656.62 117
4656.77 140
4656.93 164
4657.09 187
4657.24 208
4657.40 227
4657.56 244
4657.71 258
4657.87 268
4658.03 276
4658.18 280
4658.34 281
4658.50 280
4658.65 277
4658.81 274
4658.97 271
4659.12 269
4659.28 268
4659.43 268
4659.59 269
4659.75 270
4659.90 272
4660.06 273
4660.22 275
4660.37 278
4660.53 281
4660.69 285
4660.84 288
4661.00 290
4661.16 290
4661.31 288
4661.47 283
4661.63 277
4661.78 271
4661.94 267
4662.10 265
4662.25 265
4662.41 267
4662.57 270
4662.72 273
4662.88 276
4663.04 279
4663.19 282
4663.35 286
4663.51 289
4663.66 291
4663.82 289
4663.97 284
4664.13 275
4664.29 265
4664.44 255
4664.60 246
4664.76 242
4664.91 242
4665.07 246
4665.23 252
4665.38 257
4665.54 262
4665.70 264
4665.85 264
4666.01 262
4666.17 260
4666.32 258
4666.48 257
4666.64 258
4666.79 259
4666.95 262
4667.11 266
4667.26 271
4667.42 277
4667.58 283
4667.73 289
4667.89 295
4668.05 301
4668.20 309
4668.36 319
4668.52 332
4668.67 348
4668.83 367
4668.99 388
4669.14 409
4669.30 430
4669.46 448
4669.61 464
4669.77 476
4669.93 484
4670.08 488
4670.24 489
4670.40 489
4670.55 490
4670.71 494
4670.87 503
4671.02 516
4671.18 534
4671.34 553
4671.49 572
4671.65 589
4671.81 603
4671.96 615
4672.12 624
4672.28 635
4672.43 649
4672.59 668
4672.75 693
4672.90 726
4673.06 765
4673.22 809
4673.37 856
4673.53 903
4673.69 950
4673.85 994
4674.00 1035
4674.16 1074
4674.32 1110
4674.47 1143
4674.63 1173
4674.79 1200
4674.94 1225
4675.10 1249
4675.26 1273
4675.41 1299
4675.57 1328
4675.73 1360
4675.88 1393
4676.04 1425
4676.20 1454
4676.35 1478
4676.51 1499
4676.67 1517
4676.82 1534
4676.98 1555
4677.14 1579
4677.29 1608
4677.45 1640
4677.61 1672
4677.76 1701
4677.92 1726
4678.08 1743
4678.24 1754
4678.39 1758
4678.55 1757
4678.71 1751
4678.86 1742
4679.02 1730
4679.18 1714
4679.33 1694
4679.49 1671
4679.65 1644
4679.80 1617
4679.96 1591
4680.12 1567
4680.27 1547
4680.43 1530
4680.59 1516
4680.74 1503
4680.90 1490
4681.06 1475
4681.22 1457
4681.37 1434
4681.53 1407
4681.69 1376
4681.84 1340
4682.00 1302
4682.16 1263
4682.31 1225
4682.47 1190
4682.63 1158
4682.78 1130
4682.94 1106
4683.10 1085
4683.26 1065
4683.41 1046
4683.57 1028
4683.73 1009
4683.88 989
4684.04 968
4684.20 945
4684.35 921
4684.51 897
4684.67 872
4684.82 847
4684.98 822
4685.14 799
4685.30 776
4685.45 753
4685.61 728
4685.77 702
4685.92 675
4686.08 649
4686.24 623
4686.39 601
4686.55 582
4686.71 567
4686.86 555
4687.02 545
4687.18 536
4687.34 526
4687.49 516
4687.65 505
4687.81 492
4687.96 479
4688.12 464
4688.28 448
4688.43 429
4688.59 410
4688.75 389
4688.91 368
4689.06 349
4689.22 332
4689.38 317
4689.53 305
4689.69 293
4689.85 282
4690.00 269
4690.16 256
4690.32 243
4690.48 231
4690.63 221
4690.79 215
4690.95 212
4691.10 211
4691.26 209
4691.42 205
4691.58 198
4691.73 188
4691.89 177
4692.05 165
4692.20 156
4692.36 150
4692.52 147
4692.67 147
4692.83 147
4692.99 146
4693.15 144
4693.30 140
4693.46 135
4693.62 132
4693.77 132
4693.93 135
4694.09 142
4694.25 149
4694.40 157
4694.56 164
4694.72 168
4694.87 169
4695.03 166
4695.19 162
4695.35 156
4695.50 149
4695.66 141
4695.82 133
4695.97 124
4696.13 116
4696.29 109
4696.45 103
4696.60 100
4696.76 98
4696.92 97
4697.07 94
4697.23 90
4697.39 84
4697.55 76
4697.70 68
4697.86 61
4698.02 58
4698.17 58
4698.33 63
4698.49 72
4698.65 83
4698.80 95
4698.96 105
4699.12 113
4699.27 118
4699.43 120
4699.59 120
4699.75 120
4699.90 122
4700.06 127
4700.22 135
4700.37 146
4700.53 158
4700.69 168
4700.85 175
4701.00 177
4701.16 174
4701.32 166
4701.47 155
4701.63 143
4701.79 133
4701.95 126
4702.10 124
4702.26 126
4702.42 132
4702.58 142
4702.73 152
4702.89 160
4703.05 165
4703.20 164
4703.36 157
4703.52 145
4703.68 127
4703.83 106
4703.99 83
4704.15 61
4704.31 40
4704.46 23
4704.62 10
4704.78 0
4704.93 0
4705.09 0
4705.25 0
4705.41 0
4705.56 0
4705.72 0
4705.88 0
4706.04 0
4706.19 0
4706.35 5
4706.51 14
4706.66 24
4706.82 33
4706.98 39
4707.14 42
4707.29 41
4707.45 38
4707.61 35
4707.77 32
4707.92 32
4708.08 36
4708.24 42
4708.40 50
4708.55 57
4708.71 63
4708.87 66
4709.02 66
4709.18 66
4709.34 65
4709.50 66
4709.65 68
4709.81 71
4709.97 75
4710.13 77
4710.28 78
4710.44 78
4710.60 76
4710.76 73
4710.91 68
4711.07 64
4711.23 61
4711.38 59
4711.54 57
4711.70 56
4711.86 54
4712.01 53
4712.17 51
4712.33 48
4712.49 44
4712.64 43
4712.80 42
4712.96 44
4713.12 46
4713.27 49
4713.43 52
4713.59 54
4713.75 53
4713.90 49
4714.06 43
4714.22 35
4714.38 26
4714.53 16
4714.69 9
4714.85 4
4715.01 3
4715.16 8
4715.32 17
4715.48 29
4715.64 43
4715.79 57
4715.95 71
4716.11 82
4716.27 92
4716.42 102
4716.58 111
4716.74 119
4716.90 127
4717.05 132
4717.21 136
4717.37 137
4717.52 138
4717.68 138
4717.84 139
4718.00 143
4718.15 149
4718.31 157
4718.47 164
4718.63 169
4718.78 170
4718.94 168
4719.10 162
4719.26 155
4719.41 149
4719.57 145
4719.73 143
4719.89 144
4720.05 145
4720.20 146
4720.36 144
4720.52 141
4720.68 136
4720.83 131
4720.99 127
4721.15 126
4721.31 127
4721.46 130
4721.62 133
4721.78 135
4721.94 135
4722.09 133
4722.25 128
4722.41 122
4722.57 113
4722.72 104
4722.88 94
4723.04 84
4723.20 74
4723.35 65
4723.51 57
4723.67 52
4723.83 50
4723.98 51
4724.14 54
4724.30 60
4724.46 65
4724.61 69
4724.77 71
4724.93 70
4725.09 68
4725.25 64
4725.40 60
4725.56 56
4725.72 53
4725.88 52
4726.03 50
4726.19 48
4726.35 47
4726.51 45
4726.66 44
4726.82 42
4726.98 40
4727.14 37
4727.29 34
4727.45 31
4727.61 29
4727.77 28
4727.92 28
4728.08 31
4728.24 34
4728.40 36
4728.56 37
4728.71 36
4728.87 31
4729.03 25
4729.19 17
4729.34 10
4729.50 5
4729.66 3
4729.82 3
4729.97 6
4730.13 10
4730.29 14
4730.45 17
4730.61 16
4730.76 12
4730.92 5
4731.08 0
4731.24 0
4731.39 0
4731.55 0
4731.71 0
4731.87 0
4732.02 2
4732.18 20
4732.34 40
4732.50 61
4732.66 81
4732.81 97
4732.97 108
4733.13 113
4733.29 112
4733.44 106
4733.60 98
4733.76 89
4733.92 82
4734.08 78
4734.23 78
4734.39 81
4734.55 85
4734.71 89
4734.86 92
4735.02 92
4735.18 92
4735.34 91
4735.50 90
4735.65 89
4735.81 88
4735.97 88
4736.13 87
4736.28 85
4736.44 84
4736.60 81
4736.76 78
4736.92 75
4737.07 71
4737.23 67
4737.39 61
4737.55 56
4737.71 50
4737.86 46
4738.02 44
4738.18 45
4738.34 48
4738.49 54
4738.65 63
4738.81 73
4738.97 82
4739.13 90
4739.28 97
4739.44 101
4739.60 103
4739.76 104
4739.91 104
4740.07 104
4740.23 105
4740.39 105
4740.55 107
4740.70 108
4740.86 110
4741.02 114
4741.18 118
4741.34 123
4741.49 131
4741.65 139
4741.81 148
4741.97 156
4742.13 163
4742.28 168
4742.44 170
4742.60 171
4742.76 168
4742.91 162
4743.07 154
4743.23 143
4743.39 129
4743.55 114
4743.70 99
4743.86 85
4744.02 73
4744.18 64
4744.34 58
4744.49 56
4744.65 55
4744.81 56
4744.97 57
4745.13 57
4745.28 58
4745.44 60
4745.60 62
4745.76 67
4745.92 74
4746.07 82
4746.23 91
4746.39 102
4746.55 111
4746.71 119
4746.86 125
4747.02 127
4747.18 127
4747.34 122
4747.50 114
4747.65 104
4747.81 93
4747.97 83
4748.13 74
4748.29 67
4748.44 62
4748.60 59
4748.76 56
4748.92 53
4749.08 50
4749.23 48
4749.39 50
4749.55 56
4749.71 66
4749.87 81
4750.02 99
4750.18 117
4750.34 134
4750.50 147
4750.66 157
4750.81 164
4750.97 168
4751.13 168
4751.29 166
4751.45 162
4751.60 155
4751.76 148
4751.92 140
4752.08 133
4752.24 128
4752.39 127
4752.55 128
4752.71 131
4752.87 136
4753.03 140
4753.18 143
4753.34 143
4753.50 140
4753.66 135
4753.82 127
4753.98 119
[truncated: 750,682 more chars]
