# Supplementary material for: Methylobacterium Species Promoting Rice and Barley Growth and Interaction Specificity Revealed with Whole-Cell Matrix-Assisted Laser Desorption / Ionization-Time-of-Flight Mass Spectrometry (MALDI-TOF/MS) Analysis
Source: PLoS One. 2015 Jun 8;10(6):e0129509. doi: 10.1371/journal.pone.0129509 (PMC4460032; doi:10.1371/journal.pone.0129509)
Supplement: S2 Data — (ZIP) [file pone.0129509.s002.zip › Supplementary data 2 (ms from inoculated rice)/92a-1.txt]

780.23 1
780.30 0
780.36 0
780.42 0
780.49 0
780.55 0
780.62 0
780.68 0
780.74 0
780.81 0
780.87 0
780.94 0
781.00 0
781.06 0
781.13 0
781.19 0
781.26 0
781.32 0
781.38 0
781.45 0
781.51 0
781.58 0
781.64 0
781.70 0
781.77 0
781.83 0
781.90 0
781.96 0
782.02 0
782.09 0
782.15 0
782.22 0
782.28 0
782.34 0
782.41 0
782.47 0
782.54 0
782.60 0
782.66 0
782.73 0
782.79 0
782.86 0
782.92 0
782.99 0
783.05 0
783.11 0
783.18 0
783.24 0
783.31 0
783.37 0
783.43 0
783.50 0
783.56 0
783.63 0
783.69 0
783.75 0
783.82 0
783.88 0
783.95 0
784.01 0
784.08 0
784.14 0
784.20 0
784.27 0
784.33 0
784.40 0
784.46 0
784.52 0
784.59 0
784.65 0
784.72 0
784.78 0
784.85 0
784.91 0
784.97 0
785.04 0
785.10 0
785.17 0
785.23 0
785.29 0
785.36 0
785.42 0
785.49 0
785.55 0
785.62 0
785.68 0
785.74 0
785.81 0
785.87 0
785.94 0
786.00 0
786.07 0
786.13 0
786.19 0
786.26 0
786.32 0
786.39 0
786.45 0
786.52 0
786.58 0
786.64 0
786.71 0
786.77 0
786.84 0
786.90 0
786.97 0
787.03 0
787.09 0
787.16 0
787.22 0
787.29 0
787.35 0
787.41 0
787.48 0
787.54 0
787.61 0
787.67 0
787.74 0
787.80 0
787.87 0
787.93 0
787.99 0
788.06 0
788.12 0
788.19 0
788.25 0
788.32 0
788.38 0
788.44 0
788.51 0
788.57 0
788.64 0
788.70 0
788.77 0
788.83 0
788.89 0
788.96 0
789.02 0
789.09 0
789.15 0
789.22 0
789.28 0
789.34 0
789.41 0
789.47 0
789.54 0
789.60 0
789.67 0
789.73 0
789.80 0
789.86 0
789.92 0
789.99 0
790.05 0
790.12 0
790.18 0
790.25 0
790.31 0
790.38 0
790.44 0
790.50 0
790.57 0
790.63 0
790.70 0
790.76 0
790.83 0
790.89 0
790.95 0
791.02 0
791.08 0
791.15 0
791.21 0
791.28 0
791.34 0
791.41 0
791.47 0
791.53 0
791.60 0
791.66 0
791.73 0
791.79 0
791.86 0
791.92 0
791.99 0
792.05 0
792.12 0
792.18 0
792.24 0
792.31 0
792.37 0
792.44 0
792.50 0
792.57 0
792.63 0
792.70 0
792.76 0
792.82 0
792.89 0
792.95 0
793.02 0
793.08 0
793.15 0
793.21 0
793.28 0
793.34 0
793.41 0
793.47 0
793.53 0
793.60 0
793.66 0
793.73 0
793.79 0
793.86 0
793.92 0
793.99 0
794.05 0
794.12 0
794.18 0
794.24 0
794.31 0
794.37 0
794.44 0
794.50 0
794.57 0
794.63 0
794.70 0
794.76 0
794.83 0
794.89 0
794.95 0
795.02 0
795.08 0
795.15 0
795.21 0
795.28 0
795.34 0
795.41 0
795.47 0
795.54 0
795.60 0
795.67 0
795.73 0
795.79 0
795.86 0
795.92 0
795.99 0
796.05 0
796.12 0
796.18 0
796.25 0
796.31 0
796.38 0
796.44 0
796.51 0
796.57 0
796.64 0
796.70 0
796.76 0
796.83 0
796.89 0
796.96 0
797.02 0
797.09 0
797.15 0
797.22 0
797.28 0
797.35 0
797.41 0
797.48 0
797.54 0
797.61 0
797.67 0
797.73 0
797.80 0
797.86 0
797.93 0
797.99 0
798.06 0
798.12 0
798.19 0
798.25 0
798.32 0
798.38 0
798.45 0
798.51 0
798.58 0
798.64 0
798.71 0
798.77 0
798.84 0
798.90 0
798.96 0
799.03 0
799.09 0
799.16 0
799.22 0
799.29 0
799.35 0
799.42 0
799.48 0
799.55 0
799.61 0
799.68 0
799.74 0
799.81 0
799.87 0
799.94 0
800.00 0
800.07 0
800.13 0
800.20 0
800.26 0
800.33 0
800.39 0
800.45 0
800.52 0
800.58 0
800.65 0
800.71 0
800.78 0
800.84 0
800.91 0
800.97 0
801.04 0
801.10 0
801.17 0
801.23 0
801.30 0
801.36 0
801.43 0
801.49 0
801.56 0
801.62 0
801.69 0
801.75 0
801.82 0
801.88 0
801.95 0
802.01 0
802.08 0
802.14 0
802.21 0
802.27 0
802.34 0
802.40 0
802.47 0
802.53 0
802.60 0
802.66 0
802.73 0
802.79 0
802.85 0
802.92 0
802.98 0
803.05 0
803.11 0
803.18 0
803.24 0
803.31 0
803.37 0
803.44 0
803.50 0
803.57 0
803.63 0
803.70 0
803.76 0
803.83 0
803.89 0
803.96 0
804.02 0
804.09 0
804.15 0
804.22 0
804.28 0
804.35 0
804.41 0
804.48 0
804.54 0
804.61 0
804.67 0
804.74 0
804.80 0
804.87 0
804.93 0
805.00 0
805.06 0
805.13 0
805.19 0
805.26 0
805.32 0
805.39 0
805.45 0
805.52 0
805.58 0
805.65 0
805.71 0
805.78 0
805.84 0
805.91 0
805.97 0
806.04 0
806.10 0
806.17 0
806.23 0
806.30 0
806.36 0
806.43 0
806.49 0
806.56 0
806.62 0
806.69 0
806.75 1
806.82 2
806.88 2
806.95 3
807.01 3
807.08 3
807.15 3
807.21 2
807.28 1
807.34 1
807.41 0
807.47 0
807.54 0
807.60 0
807.67 0
807.73 0
807.80 0
807.86 0
807.93 1
807.99 1
808.06 1
808.12 0
808.19 0
808.25 0
808.32 0
808.38 0
808.45 0
808.51 0
808.58 0
808.64 1
808.71 2
808.77 3
808.84 4
808.90 5
808.97 5
809.03 4
809.10 3
809.16 2
809.23 1
809.29 1
809.36 0
809.42 0
809.49 0
809.56 0
809.62 1
809.69 1
809.75 1
809.82 0
809.88 0
809.95 0
810.01 0
810.08 0
810.14 0
810.21 0
810.27 0
810.34 0
810.40 0
810.47 0
810.53 0
810.60 0
810.66 0
810.73 0
810.79 0
810.86 0
810.92 0
810.99 0
811.06 0
811.12 0
811.19 1
811.25 1
811.32 1
811.38 1
811.45 1
811.51 1
811.58 1
811.64 1
811.71 1
811.77 1
811.84 1
811.90 1
811.97 1
812.03 1
812.10 1
812.16 1
812.23 1
812.30 1
812.36 1
812.43 1
812.49 1
812.56 0
812.62 0
812.69 0
812.75 0
812.82 0
812.88 0
812.95 0
813.01 0
813.08 0
813.14 0
813.21 0
813.28 0
813.34 0
813.41 0
813.47 0
813.54 1
813.60 1
813.67 1
813.73 1
813.80 1
813.86 1
813.93 1
813.99 2
814.06 3
814.12 3
814.19 3
814.26 3
814.32 3
814.39 2
814.45 1
814.52 1
814.58 0
814.65 0
814.71 0
814.78 0
814.84 0
814.91 0
814.97 0
815.04 0
815.11 0
815.17 0
815.24 0
815.30 0
815.37 0
815.43 0
815.50 0
815.56 0
815.63 0
815.69 0
815.76 0
815.83 0
815.89 0
815.96 0
816.02 1
816.09 1
816.15 1
816.22 1
816.28 1
816.35 1
816.41 0
816.48 0
816.55 0
816.61 0
816.68 0
816.74 0
816.81 0
816.87 1
816.94 1
817.00 1
817.07 1
817.13 1
817.20 0
817.27 0
817.33 0
817.40 0
817.46 0
817.53 0
817.59 0
817.66 0
817.72 0
817.79 0
817.85 0
817.92 0
817.99 0
818.05 0
818.12 0
818.18 0
818.25 0
818.31 0
818.38 0
818.44 0
818.51 0
818.58 0
818.64 0
818.71 0
818.77 0
818.84 0
818.90 0
818.97 0
819.03 0
819.10 0
819.17 0
819.23 0
819.30 0
819.36 0
819.43 0
819.49 0
819.56 0
819.62 0
819.69 0
819.76 0
819.82 0
819.89 0
819.95 0
820.02 0
820.08 0
820.15 0
820.22 0
820.28 0
820.35 0
820.41 0
820.48 0
820.54 0
820.61 0
820.67 0
820.74 0
820.81 0
820.87 0
820.94 0
821.00 0
821.07 0
821.13 0
821.20 1
821.27 1
821.33 1
821.40 1
821.46 1
821.53 1
821.59 1
821.66 1
821.73 1
821.79 1
821.86 1
821.92 1
821.99 1
822.05 0
822.12 0
822.19 0
822.25 0
822.32 0
822.38 0
822.45 0
822.51 0
822.58 0
822.64 0
822.71 0
822.78 0
822.84 0
822.91 0
822.97 0
823.04 0
823.10 0
823.17 0
823.24 0
823.30 0
823.37 0
823.43 0
823.50 0
823.57 0
823.63 0
823.70 0
823.76 0
823.83 0
823.89 0
823.96 0
824.03 0
824.09 0
824.16 0
824.22 1
824.29 1
824.35 1
824.42 1
824.49 1
824.55 1
824.62 0
824.68 0
824.75 0
824.81 0
824.88 0
824.95 0
825.01 0
825.08 0
825.14 0
825.21 0
825.28 0
825.34 0
825.41 0
825.47 0
825.54 0
825.60 0
825.67 0
825.74 0
825.80 0
825.87 0
825.93 0
826.00 0
826.07 0
826.13 0
826.20 0
826.26 0
826.33 0
826.39 0
826.46 1
826.53 1
826.59 1
826.66 1
826.72 1
826.79 1
826.86 0
826.92 0
826.99 0
827.05 0
827.12 0
827.19 0
827.25 0
827.32 0
827.38 0
827.45 0
827.51 0
827.58 0
827.65 0
827.71 0
827.78 0
827.84 0
827.91 0
827.98 0
828.04 0
828.11 0
828.17 0
828.24 0
828.31 0
828.37 0
828.44 0
828.50 0
828.57 0
828.64 0
828.70 0
828.77 0
828.83 0
828.90 0
828.97 1
829.03 1
829.10 1
829.16 1
829.23 1
829.30 1
829.36 0
829.43 0
829.49 0
829.56 0
829.63 0
829.69 0
829.76 0
829.82 0
829.89 0
829.96 0
830.02 0
830.09 0
830.15 0
830.22 0
830.29 1
830.35 1
830.42 1
830.48 1
830.55 1
830.62 1
830.68 0
830.75 0
830.81 0
830.88 0
830.95 0
831.01 0
831.08 0
831.14 0
831.21 0
831.28 0
831.34 0
831.41 0
831.47 0
831.54 0
831.61 0
831.67 0
831.74 0
831.80 0
831.87 0
831.94 0
832.00 0
832.07 0
832.13 0
832.20 0
832.27 0
832.33 0
832.40 0
832.47 1
832.53 1
832.60 1
832.66 1
832.73 1
832.80 0
832.86 0
832.93 0
832.99 0
833.06 0
833.13 0
833.19 0
833.26 0
833.32 0
833.39 0
833.46 0
833.52 0
833.59 0
833.66 1
833.72 1
833.79 1
833.85 0
833.92 0
833.99 0
834.05 0
834.12 0
834.18 0
834.25 0
834.32 0
834.38 0
834.45 0
834.52 0
834.58 0
834.65 0
834.71 0
834.78 0
834.85 0
834.91 0
834.98 0
835.05 0
835.11 0
835.18 0
835.24 0
835.31 0
835.38 0
835.44 0
835.51 0
835.57 0
835.64 0
835.71 0
835.77 0
835.84 0
835.91 0
835.97 0
836.04 0
836.10 0
836.17 1
836.24 1
836.30 1
836.37 1
836.44 1
836.50 0
836.57 0
836.63 0
836.70 0
836.77 0
836.83 0
836.90 0
836.97 0
837.03 1
837.10 1
837.16 1
837.23 1
837.30 1
837.36 1
837.43 1
837.50 0
837.56 0
837.63 0
837.70 0
837.76 0
837.83 0
837.89 1
837.96 1
838.03 1
838.09 1
838.16 1
838.23 1
838.29 0
838.36 0
838.42 0
838.49 0
838.56 0
838.62 0
838.69 0
838.76 0
838.82 0
838.89 0
838.96 0
839.02 1
839.09 1
839.15 1
839.22 1
839.29 1
839.35 1
839.42 1
839.49 1
839.55 1
839.62 1
839.69 1
839.75 1
839.82 1
839.89 1
839.95 1
840.02 1
840.08 1
840.15 1
840.22 1
840.28 0
840.35 0
840.42 0
840.48 0
840.55 0
840.62 0
840.68 0
840.75 0
840.81 0
840.88 0
840.95 0
841.01 0
841.08 0
841.15 0
841.21 0
841.28 0
841.35 0
841.41 0
841.48 0
841.55 0
841.61 0
841.68 0
841.75 0
841.81 1
841.88 1
841.94 1
842.01 1
842.08 1
842.14 0
842.21 0
842.28 0
842.34 0
842.41 0
842.48 0
842.54 0
842.61 1
842.68 1
842.74 1
842.81 1
842.88 0
842.94 0
843.01 0
843.08 0
843.14 0
843.21 0
843.27 0
843.34 0
843.41 0
843.47 0
843.54 0
843.61 0
843.67 0
843.74 0
843.81 0
843.87 0
843.94 0
844.01 0
844.07 0
844.14 0
844.21 0
844.27 0
844.34 0
844.41 0
844.47 0
844.54 0
844.61 0
844.67 0
844.74 0
844.81 0
844.87 0
844.94 0
845.01 0
845.07 0
845.14 0
845.21 0
845.27 0
845.34 0
845.41 0
845.47 0
845.54 1
845.60 1
845.67 1
845.74 1
845.80 0
845.87 0
845.94 0
846.00 0
846.07 0
846.14 0
846.20 0
846.27 0
846.34 0
846.40 0
846.47 0
846.54 0
846.60 0
846.67 0
846.74 0
846.80 0
846.87 0
846.94 0
847.00 0
847.07 0
847.14 0
847.20 0
847.27 0
847.34 0
847.40 1
847.47 1
847.54 1
847.60 0
847.67 0
847.74 0
847.80 0
847.87 0
847.94 0
848.01 0
848.07 0
848.14 0
848.21 0
848.27 0
848.34 0
848.41 0
848.47 1
848.54 1
848.61 0
848.67 0
848.74 0
848.81 0
848.87 0
848.94 0
849.01 0
849.07 0
849.14 0
849.21 0
849.27 0
849.34 0
849.41 0
849.47 0
849.54 0
849.61 0
849.67 0
849.74 0
849.81 0
849.87 0
849.94 0
850.01 0
850.07 0
850.14 0
850.21 0
850.27 0
850.34 0
850.41 0
850.48 0
850.54 0
850.61 0
850.68 0
850.74 0
850.81 0
850.88 0
850.94 0
851.01 0
851.08 0
851.14 0
851.21 0
851.28 0
851.34 0
851.41 0
851.48 0
851.54 0
851.61 0
851.68 0
851.75 0
851.81 0
851.88 0
851.95 0
852.01 0
852.08 0
852.15 0
852.21 0
852.28 0
852.35 0
852.41 0
852.48 0
852.55 0
852.61 0
852.68 0
852.75 0
852.82 0
852.88 0
852.95 0
853.02 0
853.08 0
853.15 0
853.22 0
853.28 0
853.35 0
853.42 0
853.48 0
853.55 0
853.62 0
853.69 0
853.75 0
853.82 0
853.89 0
853.95 0
854.02 0
854.09 0
854.15 0
854.22 0
854.29 0
854.35 0
854.42 0
854.49 0
854.56 0
854.62 0
854.69 0
854.76 0
854.82 0
854.89 0
854.96 0
855.02 0
855.09 0
855.16 0
855.23 0
855.29 0
855.36 0
855.43 0
855.49 0
855.56 0
855.63 0
855.69 0
855.76 0
855.83 0
855.90 0
855.96 0
856.03 0
856.10 0
856.16 0
856.23 0
856.30 0
856.37 0
856.43 0
856.50 0
856.57 0
856.63 0
856.70 0
856.77 0
856.83 0
856.90 0
856.97 0
857.04 0
857.10 0
857.17 0
857.24 0
857.30 0
857.37 0
857.44 0
857.51 0
857.57 0
857.64 0
857.71 0
857.77 0
857.84 0
857.91 0
857.98 0
858.04 0
858.11 0
858.18 0
858.24 0
858.31 0
858.38 0
858.44 0
858.51 0
858.58 0
858.65 0
858.71 0
858.78 0
858.85 0
858.91 0
858.98 0
859.05 0
859.12 0
859.18 0
859.25 0
859.32 0
859.38 0
859.45 0
859.52 0
859.59 0
859.65 0
859.72 0
859.79 0
859.86 0
859.92 0
859.99 0
860.06 0
860.12 0
860.19 0
860.26 0
860.33 0
860.39 0
860.46 0
860.53 0
860.59 0
860.66 0
860.73 0
860.80 0
860.86 0
860.93 0
861.00 0
861.06 0
861.13 0
861.20 0
861.27 0
861.33 0
861.40 0
861.47 0
861.54 0
861.60 0
861.67 0
861.74 0
861.80 0
861.87 0
861.94 0
862.01 0
862.07 0
862.14 0
862.21 0
862.28 0
862.34 0
862.41 0
862.48 0
862.54 0
862.61 0
862.68 0
862.75 0
862.81 0
862.88 0
862.95 0
863.02 0
863.08 0
863.15 0
863.22 0
863.28 0
863.35 0
863.42 0
863.49 0
863.55 0
863.62 0
863.69 0
863.76 0
863.82 0
863.89 0
863.96 0
864.03 0
864.09 0
864.16 0
864.23 0
864.29 0
864.36 0
864.43 0
864.50 0
864.56 0
864.63 0
864.70 0
864.77 0
864.83 0
864.90 0
864.97 0
865.04 0
865.10 0
865.17 0
865.24 0
865.31 0
865.37 0
865.44 0
865.51 0
865.58 0
865.64 0
865.71 0
865.78 0
865.84 0
865.91 0
865.98 0
866.05 0
866.11 0
866.18 0
866.25 0
866.32 0
866.38 0
866.45 0
866.52 0
866.59 0
866.65 0
866.72 0
866.79 0
866.86 0
866.92 0
866.99 0
867.06 0
867.13 0
867.19 0
867.26 0
867.33 0
867.40 0
867.46 0
867.53 0
867.60 0
867.67 0
867.73 0
867.80 0
867.87 0
867.94 0
868.00 0
868.07 0
868.14 0
868.21 0
868.27 0
868.34 0
868.41 0
868.48 0
868.54 0
868.61 0
868.68 0
868.75 0
868.81 0
868.88 0
868.95 0
869.02 1
869.08 1
869.15 1
869.22 1
869.29 1
869.35 0
869.42 0
869.49 0
869.56 0
869.62 0
869.69 0
869.76 0
869.83 0
869.89 0
869.96 1
870.03 0
870.10 0
870.16 0
870.23 0
870.30 0
870.37 0
870.44 0
870.50 0
870.57 0
870.64 0
870.71 0
870.77 0
870.84 0
870.91 0
870.98 0
871.04 0
871.11 0
871.18 0
871.25 0
871.31 0
871.38 0
871.45 0
871.52 0
871.58 0
871.65 0
871.72 1
871.79 1
871.86 1
871.92 0
871.99 0
872.06 0
872.13 0
872.19 0
872.26 0
872.33 0
872.40 0
872.46 0
872.53 0
872.60 0
872.67 0
872.73 0
872.80 0
872.87 0
872.94 0
873.01 0
873.07 0
873.14 0
873.21 0
873.28 0
873.34 0
873.41 0
873.48 0
873.55 1
873.61 1
873.68 1
873.75 1
873.82 1
873.89 1
873.95 1
874.02 1
874.09 1
874.16 1
874.22 1
874.29 1
874.36 1
874.43 1
874.50 1
874.56 1
874.63 0
874.70 0
874.77 0
874.83 0
874.90 0
874.97 0
875.04 0
875.11 0
875.17 0
875.24 0
875.31 0
875.38 0
875.44 0
875.51 0
875.58 0
875.65 0
875.72 0
875.78 0
875.85 0
875.92 0
875.99 0
876.05 0
876.12 0
876.19 0
876.26 0
876.33 0
876.39 0
876.46 0
876.53 0
876.60 0
876.66 0
876.73 0
876.80 0
876.87 0
876.94 0
877.00 0
877.07 0
877.14 0
877.21 0
877.28 0
877.34 0
877.41 0
877.48 0
877.55 0
877.61 0
877.68 0
877.75 0
877.82 0
877.89 0
877.95 0
878.02 0
878.09 0
878.16 0
878.23 0
878.29 0
878.36 0
878.43 0
878.50 0
878.57 1
878.63 1
878.70 0
878.77 0
878.84 0
878.90 0
878.97 0
879.04 0
879.11 0
879.18 0
879.24 0
879.31 0
879.38 0
879.45 0
879.52 0
879.58 0
879.65 0
879.72 0
879.79 0
879.86 0
879.92 0
879.99 0
880.06 0
880.13 0
880.20 0
880.26 0
880.33 0
880.40 0
880.47 0
880.54 0
880.60 0
880.67 0
880.74 0
880.81 0
880.88 0
880.94 0
881.01 0
881.08 0
881.15 0
881.22 0
881.28 0
881.35 0
881.42 0
881.49 0
881.56 0
881.62 0
881.69 0
881.76 0
881.83 0
881.90 0
881.96 0
882.03 0
882.10 0
882.17 0
882.24 0
882.30 0
882.37 0
882.44 0
882.51 0
882.58 0
882.64 0
882.71 0
882.78 0
882.85 0
882.92 0
882.98 0
883.05 0
883.12 0
883.19 0
883.26 0
883.33 0
883.39 0
883.46 0
883.53 0
883.60 0
883.67 0
883.73 0
883.80 0
883.87 0
883.94 0
884.01 0
884.07 0
884.14 0
884.21 0
884.28 0
884.35 0
884.42 0
884.48 0
884.55 0
884.62 0
884.69 0
884.76 0
884.82 0
884.89 0
884.96 0
885.03 0
885.10 0
885.16 0
885.23 0
885.30 0
885.37 0
885.44 0
885.51 0
885.57 0
885.64 0
885.71 0
885.78 0
885.85 0
885.91 0
885.98 0
886.05 0
886.12 0
886.19 0
886.26 0
886.32 0
886.39 0
886.46 0
886.53 0
886.60 0
886.67 0
886.73 0
886.80 0
886.87 0
886.94 0
887.01 0
887.07 0
887.14 0
887.21 0
887.28 0
887.35 0
887.42 0
887.48 0
887.55 0
887.62 0
887.69 0
887.76 1
887.83 0
887.89 0
887.96 0
888.03 0
888.10 0
888.17 0
888.23 0
888.30 0
888.37 0
888.44 0
888.51 0
888.58 0
888.64 0
888.71 0
888.78 0
888.85 0
888.92 0
888.99 0
889.05 0
889.12 0
889.19 0
889.26 0
889.33 0
889.40 0
889.46 0
889.53 0
889.60 0
889.67 0
889.74 0
889.81 0
889.87 0
889.94 0
890.01 0
890.08 0
890.15 0
890.22 0
890.28 0
890.35 0
890.42 0
890.49 0
890.56 0
890.63 0
890.69 0
890.76 0
890.83 0
890.90 0
890.97 0
891.04 0
891.10 0
891.17 0
891.24 0
891.31 0
891.38 0
891.45 0
891.52 0
891.58 0
891.65 0
891.72 0
891.79 0
891.86 0
891.93 0
891.99 0
892.06 0
892.13 0
892.20 0
892.27 0
892.34 0
892.40 0
892.47 0
892.54 0
892.61 0
892.68 0
892.75 0
892.82 0
892.88 0
892.95 0
893.02 0
893.09 0
893.16 0
893.23 0
893.29 0
893.36 0
893.43 0
893.50 0
893.57 0
893.64 0
893.71 0
893.77 0
893.84 0
893.91 0
893.98 0
894.05 0
894.12 0
894.19 0
894.25 0
894.32 0
894.39 0
894.46 0
894.53 0
894.60 0
894.66 0
894.73 0
894.80 0
894.87 0
894.94 0
895.01 0
895.08 0
895.14 0
895.21 0
895.28 0
895.35 0
895.42 1
895.49 1
895.56 1
895.62 0
895.69 0
895.76 0
895.83 0
895.90 0
895.97 0
896.04 0
896.10 0
896.17 0
896.24 0
896.31 0
896.38 0
896.45 0
896.52 0
896.58 0
896.65 0
896.72 0
896.79 1
896.86 1
896.93 1
897.00 0
897.07 0
897.13 0
897.20 0
897.27 0
897.34 0
897.41 0
897.48 0
897.55 0
897.61 0
897.68 0
897.75 0
897.82 0
897.89 0
897.96 0
898.03 0
898.09 0
898.16 0
898.23 0
898.30 0
898.37 0
898.44 0
898.51 0
898.58 0
898.64 0
898.71 0
898.78 0
898.85 0
898.92 0
898.99 0
899.06 0
899.12 0
899.19 0
899.26 0
899.33 0
899.40 0
899.47 0
899.54 0
899.61 0
899.67 0
899.74 0
899.81 0
899.88 0
899.95 0
900.02 0
900.09 0
900.16 0
900.22 0
900.29 0
900.36 0
900.43 0
900.50 0
900.57 0
900.64 0
900.71 0
900.77 0
900.84 0
900.91 0
900.98 0
901.05 0
901.12 0
901.19 0
901.26 0
901.32 0
901.39 0
901.46 0
901.53 0
901.60 0
901.67 0
901.74 0
901.81 0
901.87 0
901.94 0
902.01 0
902.08 0
902.15 0
902.22 0
902.29 0
902.36 0
902.43 0
902.49 0
902.56 0
902.63 0
902.70 0
902.77 0
902.84 0
902.91 0
902.98 0
903.05 0
903.11 0
903.18 0
903.25 0
903.32 0
903.39 0
903.46 0
903.53 0
903.60 0
903.66 0
903.73 0
903.80 0
903.87 0
903.94 0
904.01 0
904.08 0
904.15 0
904.22 0
904.28 0
904.35 0
904.42 0
904.49 0
904.56 0
904.63 0
904.70 0
904.77 0
904.84 0
904.90 0
904.97 1
905.04 1
905.11 1
905.18 1
905.25 0
905.32 0
905.39 0
905.46 0
905.53 0
905.59 0
905.66 0
905.73 0
905.80 0
905.87 0
905.94 0
906.01 0
906.08 0
906.15 0
906.21 0
906.28 0
906.35 0
906.42 0
906.49 0
906.56 0
906.63 0
906.70 0
906.77 0
906.84 0
906.90 0
906.97 0
907.04 0
907.11 0
907.18 0
907.25 0
907.32 0
907.39 0
907.46 0
907.53 0
907.59 0
907.66 0
907.73 0
907.80 0
907.87 0
907.94 0
908.01 1
908.08 1
908.15 0
908.22 0
908.29 0
908.35 0
908.42 0
908.49 0
908.56 0
908.63 0
908.70 0
908.77 0
908.84 0
908.91 0
908.98 0
909.04 0
909.11 0
909.18 0
909.25 0
909.32 0
909.39 0
909.46 0
909.53 0
909.60 0
909.67 0
909.74 0
909.80 0
909.87 0
909.94 0
910.01 0
910.08 0
910.15 0
910.22 0
910.29 0
910.36 0
910.43 0
910.50 0
910.57 0
910.63 0
910.70 0
910.77 0
910.84 0
910.91 0
910.98 0
911.05 0
911.12 0
911.19 0
911.26 0
911.33 0
911.40 0
911.46 0
911.53 0
911.60 0
911.67 0
911.74 0
911.81 0
911.88 0
911.95 0
912.02 0
912.09 0
912.16 0
912.23 0
912.29 0
912.36 0
912.43 0
912.50 0
912.57 0
912.64 0
912.71 0
912.78 0
912.85 0
912.92 0
912.99 0
913.06 0
913.13 0
913.19 0
913.26 0
913.33 0
913.40 0
913.47 0
913.54 0
913.61 0
913.68 0
913.75 0
913.82 0
913.89 0
913.96 0
914.03 0
914.09 0
914.16 0
914.23 0
914.30 0
914.37 0
914.44 0
914.51 0
914.58 0
914.65 0
914.72 0
914.79 0
914.86 0
914.93 0
915.00 0
915.06 0
915.13 0
915.20 0
915.27 0
915.34 0
915.41 0
915.48 0
915.55 0
915.62 0
915.69 0
915.76 0
915.83 0
915.90 0
915.97 0
916.04 0
916.10 0
916.17 0
916.24 0
916.31 0
916.38 0
916.45 0
916.52 0
916.59 0
916.66 0
916.73 0
916.80 0
916.87 0
916.94 0
917.01 0
917.08 0
917.14 0
917.21 0
917.28 0
917.35 0
917.42 0
917.49 0
917.56 0
917.63 0
917.70 0
917.77 0
917.84 0
917.91 0
917.98 0
918.05 0
918.12 0
918.19 0
918.26 0
918.32 0
918.39 0
918.46 0
918.53 0
918.60 0
918.67 0
918.74 0
918.81 0
918.88 0
918.95 0
919.02 0
919.09 0
919.16 0
919.23 0
919.30 0
919.37 0
919.44 0
919.51 0
919.58 0
919.64 0
919.71 0
919.78 0
919.85 0
919.92 0
919.99 0
920.06 0
920.13 0
920.20 0
920.27 0
920.34 0
920.41 0
920.48 0
920.55 0
920.62 0
920.69 0
920.76 0
920.83 0
920.90 0
920.97 0
921.03 0
921.10 0
921.17 0
921.24 0
921.31 0
921.38 0
921.45 0
921.52 0
921.59 0
921.66 0
921.73 0
921.80 0
921.87 0
921.94 0
922.01 0
922.08 0
922.15 0
922.22 0
922.29 0
922.36 0
922.43 0
922.50 0
922.57 0
922.63 0
922.70 0
922.77 0
922.84 0
922.91 0
922.98 0
923.05 0
923.12 0
923.19 0
923.26 0
923.33 0
923.40 0
923.47 0
923.54 0
923.61 0
923.68 0
923.75 0
923.82 0
923.89 0
923.96 0
924.03 0
924.10 0
924.17 0
924.24 0
924.31 0
924.38 0
924.44 0
924.51 0
924.58 0
924.65 0
924.72 0
924.79 0
924.86 0
924.93 0
925.00 1
925.07 1
925.14 1
925.21 0
925.28 0
925.35 0
925.42 0
925.49 0
925.56 0
925.63 0
925.70 0
925.77 0
925.84 0
925.91 0
925.98 0
926.05 0
926.12 0
926.19 0
926.26 0
926.33 0
926.40 0
926.47 0
926.54 0
926.61 0
926.68 0
926.75 0
926.81 0
926.88 0
926.95 0
927.02 0
927.09 0
927.16 0
927.23 0
927.30 0
927.37 0
927.44 0
927.51 0
927.58 0
927.65 0
927.72 0
927.79 0
927.86 0
927.93 0
928.00 0
928.07 0
928.14 0
928.21 0
928.28 0
928.35 0
928.42 0
928.49 0
928.56 0
928.63 0
928.70 0
928.77 0
928.84 0
928.91 0
928.98 0
929.05 0
929.12 0
929.19 0
929.26 0
929.33 0
929.40 0
929.47 0
929.54 0
929.61 0
929.68 0
929.75 0
929.82 0
929.89 0
929.96 0
930.03 0
930.10 0
930.17 0
930.24 0
930.31 0
930.38 0
930.45 1
930.52 1
930.59 1
930.66 1
930.73 1
930.79 0
930.86 0
930.93 0
931.00 0
931.07 0
931.14 0
931.21 0
931.28 0
931.35 0
931.42 0
931.49 0
931.56 0
931.63 0
931.70 0
931.77 0
931.84 0
931.91 0
931.98 0
932.05 0
932.12 0
932.19 0
932.26 0
932.33 0
932.40 0
932.47 0
932.54 0
932.61 0
932.68 0
932.75 0
932.82 0
932.89 0
932.96 0
933.03 0
933.10 0
933.17 0
933.24 0
933.31 0
933.38 0
933.45 0
933.52 0
933.59 0
933.66 0
933.73 0
933.80 0
933.87 0
933.94 0
934.01 0
934.08 0
934.15 0
934.22 0
934.29 0
934.36 0
934.43 0
934.50 0
934.57 0
934.64 0
934.71 0
934.78 0
934.85 0
934.92 0
934.99 0
935.06 0
935.13 0
935.20 0
935.27 0
935.34 0
935.41 0
935.48 0
935.55 0
935.62 0
935.69 0
935.76 0
935.83 0
935.90 0
935.97 0
936.04 0
936.11 0
936.18 0
936.26 0
936.33 0
936.40 0
936.47 0
936.54 0
936.61 0
936.68 0
936.75 0
936.82 0
936.89 0
936.96 0
937.03 0
937.10 0
937.17 0
937.24 0
937.31 0
937.38 0
937.45 0
937.52 0
937.59 0
937.66 0
937.73 0
937.80 0
937.87 0
937.94 0
938.01 0
938.08 0
938.15 0
938.22 0
938.29 0
938.36 0
938.43 0
938.50 0
938.57 0
938.64 0
938.71 0
938.78 0
938.85 0
938.92 1
938.99 1
939.06 1
939.13 1
939.20 0
939.27 0
939.34 0
939.41 0
939.48 0
939.55 0
939.62 0
939.69 0
939.76 0
939.83 0
939.90 0
939.97 0
940.04 0
940.11 0
940.19 0
940.26 0
940.33 0
940.40 0
940.47 0
940.54 0
940.61 0
940.68 0
940.75 0
940.82 0
940.89 0
940.96 0
941.03 0
941.10 0
941.17 0
941.24 0
941.31 0
941.38 0
941.45 0
941.52 0
941.59 0
941.66 0
941.73 0
941.80 0
941.87 0
941.94 0
942.01 0
942.08 0
942.15 0
942.22 0
942.29 0
942.36 0
942.43 0
942.50 0
942.58 0
942.65 0
942.72 0
942.79 0
942.86 0
942.93 0
943.00 0
943.07 0
943.14 0
943.21 0
943.28 0
943.35 0
943.42 0
943.49 0
943.56 0
943.63 0
943.70 0
943.77 0
943.84 1
943.91 1
943.98 1
944.05 1
944.12 0
944.19 0
944.26 0
944.33 0
944.40 0
944.48 0
944.55 0
944.62 0
944.69 0
944.76 0
944.83 0
944.90 0
944.97 0
945.04 0
945.11 0
945.18 0
945.25 0
945.32 0
945.39 0
945.46 0
945.53 0
945.60 0
945.67 0
945.74 0
945.81 0
945.88 0
945.95 0
946.03 0
946.10 0
946.17 0
946.24 0
946.31 0
946.38 0
946.45 0
946.52 0
946.59 0
946.66 0
946.73 0
946.80 0
946.87 1
946.94 1
947.01 1
947.08 1
947.15 1
947.22 0
947.29 0
947.36 0
947.43 0
947.51 0
947.58 0
947.65 0
947.72 0
947.79 0
947.86 0
947.93 0
948.00 0
948.07 0
948.14 0
948.21 0
948.28 0
948.35 0
948.42 0
948.49 0
948.56 0
948.63 0
948.70 0
948.78 0
948.85 0
948.92 0
948.99 0
949.06 0
949.13 0
949.20 0
949.27 0
949.34 0
949.41 0
949.48 0
949.55 0
949.62 0
949.69 0
949.76 0
949.83 0
949.90 0
949.98 0
950.05 0
950.12 0
950.19 0
950.26 0
950.33 0
950.40 0
950.47 0
950.54 0
950.61 0
950.68 0
950.75 1
950.82 1
950.89 1
950.96 1
951.03 1
951.11 1
951.18 1
951.25 2
951.32 2
951.39 2
951.46 2
951.53 2
951.60 2
951.67 2
951.74 1
951.81 1
951.88 1
951.95 1
952.02 1
952.10 1
952.17 1
952.24 1
952.31 1
952.38 1
952.45 1
952.52 1
952.59 1
952.66 1
952.73 1
952.80 1
952.87 2
952.94 2
953.01 2
953.09 2
953.16 2
953.23 2
953.30 2
953.37 2
953.44 2
953.51 2
953.58 1
953.65 1
953.72 1
953.79 1
953.86 1
953.93 1
954.00 1
954.08 1
954.15 1
954.22 1
954.29 1
954.36 1
954.43 1
954.50 1
954.57 1
954.64 1
954.71 1
954.78 1
954.85 1
954.93 0
955.00 0
955.07 0
955.14 0
955.21 0
955.28 0
955.35 0
955.42 0
955.49 0
955.56 0
955.63 1
955.70 1
955.77 1
955.85 1
955.92 0
955.99 0
956.06 0
956.13 0
956.20 0
956.27 0
956.34 0
956.41 0
956.48 0
956.55 0
956.63 0
956.70 0
956.77 0
956.84 0
956.91 0
956.98 0
957.05 0
957.12 0
957.19 0
957.26 0
957.33 0
957.40 0
957.48 0
957.55 0
957.62 0
957.69 0
957.76 0
957.83 0
957.90 0
957.97 0
958.04 0
958.11 0
958.18 0
958.26 0
958.33 0
958.40 0
958.47 0
958.54 0
958.61 0
958.68 0
958.75 0
958.82 0
958.89 0
958.96 0
959.04 0
959.11 0
959.18 0
959.25 0
959.32 0
959.39 0
959.46 0
959.53 0
959.60 0
959.67 0
959.75 0
959.82 0
959.89 1
959.96 1
960.03 1
960.10 1
960.17 1
960.24 1
960.31 1
960.38 0
960.46 0
960.53 0
960.60 0
960.67 0
960.74 0
960.81 0
960.88 0
960.95 0
961.02 0
961.09 0
961.17 0
961.24 0
961.31 0
961.38 0
961.45 0
961.52 0
961.59 0
961.66 0
961.73 0
961.81 0
961.88 0
961.95 0
962.02 0
962.09 0
962.16 0
962.23 0
962.30 0
962.37 0
962.44 0
962.52 0
962.59 0
962.66 0
962.73 0
962.80 0
962.87 0
962.94 0
963.01 0
963.08 0
963.16 0
963.23 0
963.30 0
963.37 0
963.44 0
963.51 0
963.58 0
963.65 0
963.72 0
963.80 0
963.87 0
963.94 0
964.01 0
964.08 0
964.15 0
964.22 0
964.29 0
964.36 0
964.44 0
964.51 0
964.58 0
964.65 0
964.72 1
964.79 1
964.86 0
964.93 0
965.01 0
965.08 0
965.15 0
965.22 0
965.29 0
965.36 0
965.43 0
965.50 0
965.57 0
965.65 0
965.72 0
965.79 0
965.86 0
965.93 0
966.00 0
966.07 0
966.14 0
966.22 0
966.29 0
966.36 0
966.43 1
966.50 1
966.57 1
966.64 1
966.71 1
966.79 1
966.86 1
966.93 1
967.00 1
967.07 1
967.14 0
967.21 0
967.28 0
967.36 0
967.43 1
967.50 1
967.57 1
967.64 1
967.71 1
967.78 1
967.85 1
967.93 1
968.00 1
968.07 1
968.14 1
968.21 1
968.28 1
968.35 1
968.42 1
968.50 1
968.57 1
968.64 0
968.71 0
968.78 0
968.85 0
968.92 0
969.00 0
969.07 0
969.14 0
969.21 0
969.28 0
969.35 0
969.42 0
969.49 0
969.57 0
969.64 0
969.71 0
969.78 0
969.85 0
969.92 0
969.99 0
970.07 0
970.14 0
970.21 0
970.28 0
970.35 1
970.42 1
970.49 0
970.56 0
970.64 0
970.71 0
970.78 0
970.85 0
970.92 0
970.99 0
971.06 0
971.14 0
971.21 0
971.28 0
971.35 0
971.42 0
971.49 0
971.56 0
971.64 0
971.71 1
971.78 1
971.85 1
971.92 1
971.99 1
972.06 1
972.14 1
972.21 1
972.28 1
972.35 1
972.42 1
972.49 0
972.56 0
972.64 0
972.71 0
972.78 0
972.85 0
972.92 0
972.99 0
973.06 0
973.14 0
973.21 0
973.28 0
973.35 0
973.42 0
973.49 0
973.56 0
973.64 0
973.71 0
973.78 0
973.85 0
973.92 0
973.99 0
974.07 0
974.14 0
974.21 0
974.28 1
974.35 1
974.42 1
974.49 1
974.57 1
974.64 1
974.71 0
974.78 0
974.85 0
974.92 1
975.00 1
975.07 1
975.14 1
975.21 1
975.28 2
975.35 2
975.42 2
975.50 1
975.57 1
975.64 1
975.71 1
975.78 1
975.85 1
975.93 1
976.00 1
976.07 1
976.14 1
976.21 1
976.28 1
976.36 1
976.43 2
976.50 2
976.57 2
976.64 2
976.71 2
976.78 2
976.86 1
976.93 1
977.00 1
977.07 1
977.14 1
977.21 1
977.29 1
977.36 1
977.43 1
977.50 1
977.57 1
977.64 1
977.72 1
977.79 0
977.86 0
977.93 0
978.00 0
978.07 0
978.15 0
978.22 0
978.29 0
978.36 0
978.43 0
978.50 0
978.58 0
978.65 0
978.72 0
978.79 0
978.86 0
978.93 0
979.01 0
979.08 0
979.15 0
979.22 0
979.29 0
979.36 0
979.44 0
979.51 0
979.58 0
979.65 0
979.72 0
979.79 0
979.87 1
979.94 1
980.01 1
980.08 1
980.15 1
980.22 1
980.30 1
980.37 1
980.44 1
980.51 1
980.58 1
980.66 1
980.73 1
980.80 0
980.87 0
980.94 0
981.01 0
981.09 0
981.16 1
981.23 1
981.30 1
981.37 1
981.44 1
981.52 1
981.59 1
981.66 1
981.73 1
981.80 0
981.88 0
981.95 0
982.02 0
982.09 0
982.16 0
982.23 0
982.31 0
982.38 0
982.45 1
982.52 1
982.59 1
982.67 1
982.74 1
982.81 1
982.88 1
982.95 1
983.02 1
983.10 1
983.17 1
983.24 1
983.31 1
983.38 1
983.46 1
983.53 1
983.60 1
983.67 1
983.74 1
983.81 1
983.89 1
983.96 2
984.03 2
984.10 2
984.17 1
984.25 1
984.32 1
984.39 1
984.46 1
984.53 1
984.61 1
984.68 1
984.75 1
984.82 0
984.89 0
984.96 0
985.04 0
985.11 0
985.18 0
985.25 0
985.32 0
985.40 1
985.47 1
985.54 1
985.61 1
985.68 1
985.76 1
985.83 1
985.90 1
985.97 1
986.04 0
986.12 0
986.19 0
986.26 0
986.33 0
986.40 1
986.48 1
986.55 1
986.62 2
986.69 2
986.76 2
986.84 3
986.91 3
986.98 3
987.05 3
987.12 3
987.20 2
987.27 2
987.34 2
987.41 2
987.48 1
987.56 1
987.63 1
987.70 1
987.77 0
987.84 0
987.92 0
987.99 0
988.06 0
988.13 0
988.20 0
988.28 1
988.35 1
988.42 1
988.49 1
988.56 2
988.64 2
988.71 2
988.78 1
988.85 1
988.92 1
989.00 1
989.07 1
989.14 1
989.21 1
989.28 1
989.36 2
989.43 2
989.50 2
989.57 2
989.64 2
989.72 2
989.79 2
989.86 1
989.93 1
990.00 1
990.08 1
990.15 1
990.22 1
990.29 0
990.37 1
990.44 1
990.51 1
990.58 1
990.65 1
990.73 1
990.80 1
990.87 1
990.94 1
991.01 1
991.09 1
991.16 1
991.23 1
991.30 1
991.37 1
991.45 1
991.52 1
991.59 1
991.66 1
991.74 1
991.81 2
991.88 2
991.95 3
992.02 3
992.10 4
992.17 4
992.24 4
992.31 4
992.39 4
992.46 4
992.53 4
992.60 3
992.67 3
992.75 3
992.82 3
992.89 3
992.96 3
993.03 3
993.11 3
993.18 4
993.25 4
993.32 4
993.40 3
993.47 3
993.54 3
993.61 2
993.68 2
993.76 2
993.83 2
993.90 2
993.97 2
994.05 2
994.12 2
994.19 2
994.26 2
994.33 2
994.41 3
994.48 3
994.55 3
994.62 3
994.70 2
994.77 2
994.84 2
994.91 2
994.99 2
995.06 2
995.13 2
995.20 2
995.27 2
995.35 2
995.42 2
995.49 2
995.56 2
995.64 1
995.71 1
995.78 1
995.85 1
995.92 1
996.00 1
996.07 1
996.14 1
996.21 1
996.29 1
996.36 1
996.43 1
996.50 1
996.58 2
996.65 2
996.72 2
996.79 2
996.87 2
996.94 2
997.01 2
997.08 2
997.15 2
997.23 2
997.30 2
997.37 2
997.44 2
997.52 2
997.59 2
997.66 2
997.73 2
997.81 2
997.88 2
997.95 1
998.02 1
998.10 1
998.17 1
998.24 1
998.31 1
998.38 0
998.46 0
998.53 0
998.60 0
998.67 0
998.75 0
998.82 0
998.89 1
998.96 1
999.04 0
999.11 0
999.18 0
999.25 0
999.33 0
999.40 0
999.47 0
999.54 0
999.62 0
999.69 0
999.76 0
999.83 1
999.91 1
999.98 1
1000.05 1
1000.12 1
1000.20 1
1000.27 1
1000.34 1
1000.41 1
1000.49 1
1000.56 1
1000.63 1
1000.70 2
1000.78 2
1000.85 2
1000.92 3
1000.99 3
1001.07 2
1001.14 2
1001.21 2
1001.28 2
1001.36 3
1001.43 3
1001.50 4
1001.57 4
1001.65 4
1001.72 5
1001.79 5
1001.86 5
1001.94 5
1002.01 5
1002.08 6
1002.15 6
1002.23 6
1002.30 5
1002.37 5
1002.44 4
1002.52 3
1002.59 3
1002.66 2
1002.73 2
1002.81 2
1002.88 2
1002.95 2
1003.02 3
1003.10 3
1003.17 3
1003.24 4
1003.31 4
1003.39 4
1003.46 4
1003.53 5
1003.60 5
1003.68 5
1003.75 6
1003.82 6
1003.89 6
1003.97 7
1004.04 7
1004.11 7
1004.18 7
1004.26 8
1004.33 8
1004.40 8
1004.48 8
1004.55 8
1004.62 8
1004.69 8
1004.77 8
1004.84 7
1004.91 7
1004.98 6
1005.06 6
1005.13 6
1005.20 6
1005.27 7
1005.35 7
1005.42 8
1005.49 8
1005.56 9
1005.64 9
1005.71 9
1005.78 9
1005.86 9
1005.93 9
1006.00 8
1006.07 8
1006.15 8
1006.22 8
1006.29 8
1006.36 8
1006.44 8
1006.51 9
1006.58 9
1006.65 9
1006.73 9
1006.80 9
1006.87 8
1006.95 8
1007.02 8
1007.09 7
1007.16 7
1007.24 7
1007.31 6
1007.38 6
1007.45 6
1007.53 6
1007.60 6
1007.67 7
1007.75 7
1007.82 7
1007.89 7
1007.96 8
1008.04 8
1008.11 8
1008.18 8
1008.25 8
1008.33 8
1008.40 9
1008.47 9
1008.55 9
1008.62 10
1008.69 10
1008.76 10
1008.84 10
1008.91 10
1008.98 10
1009.06 10
1009.13 10
1009.20 10
1009.27 10
1009.35 11
1009.42 11
1009.49 11
1009.56 11
1009.64 10
1009.71 10
1009.78 9
1009.86 8
1009.93 7
1010.00 7
1010.07 6
1010.15 6
1010.22 6
1010.29 6
1010.37 6
1010.44 6
1010.51 6
1010.58 6
1010.66 5
1010.73 4
1010.80 4
1010.88 3
1010.95 3
1011.02 2
1011.09 2
1011.17 3
1011.24 3
1011.31 3
1011.39 4
1011.46 4
1011.53 4
1011.60 3
1011.68 3
1011.75 2
1011.82 2
1011.90 1
1011.97 1
1012.04 1
1012.11 2
1012.19 2
1012.26 2
1012.33 2
1012.41 2
1012.48 3
1012.55 3
1012.62 4
1012.70 4
1012.77 5
1012.84 5
1012.92 5
1012.99 5
1013.06 5
1013.14 5
1013.21 5
1013.28 4
1013.35 4
1013.43 4
1013.50 3
1013.57 3
1013.65 2
1013.72 2
1013.79 2
1013.86 1
1013.94 1
1014.01 1
1014.08 1
1014.16 1
1014.23 1
1014.30 2
1014.38 2
1014.45 3
1014.52 3
1014.59 3
1014.67 4
1014.74 4
1014.81 4
1014.89 4
1014.96 4
1015.03 5
1015.11 5
1015.18 5
1015.25 5
1015.32 4
1015.40 4
1015.47 4
1015.54 3
1015.62 2
1015.69 2
1015.76 1
1015.84 1
1015.91 1
1015.98 1
1016.05 1
1016.13 0
1016.20 0
1016.27 0
1016.35 0
1016.42 0
1016.49 0
1016.57 1
1016.64 1
1016.71 2
1016.78 2
1016.86 2
1016.93 2
1017.00 2
1017.08 2
1017.15 2
1017.22 2
1017.30 3
1017.37 3
1017.44 4
1017.52 5
1017.59 5
1017.66 6
1017.73 6
1017.81 6
1017.88 5
1017.95 5
1018.03 4
1018.10 3
1018.17 2
1018.25 2
1018.32 2
1018.39 1
1018.47 1
1018.54 1
1018.61 1
1018.69 1
1018.76 1
1018.83 0
1018.90 0
1018.98 0
1019.05 0
1019.12 0
1019.20 0
1019.27 0
1019.34 0
1019.42 0
1019.49 1
1019.56 1
1019.64 2
1019.71 2
1019.78 2
1019.86 1
1019.93 1
1020.00 1
1020.08 1
1020.15 1
1020.22 2
1020.29 2
1020.37 2
1020.44 2
1020.51 3
1020.59 3
1020.66 3
1020.73 3
1020.81 4
1020.88 4
1020.95 4
1021.03 4
1021.10 4
1021.17 4
1021.25 4
1021.32 3
1021.39 3
1021.47 3
1021.54 3
1021.61 3
1021.69 3
1021.76 3
1021.83 2
1021.91 2
1021.98 2
1022.05 2
1022.13 2
1022.20 2
1022.27 2
1022.34 2
1022.42 2
1022.49 2
1022.56 2
1022.64 3
1022.71 3
1022.78 4
1022.86 4
1022.93 5
1023.00 6
1023.08 7
1023.15 8
1023.22 9
1023.30 11
1023.37 12
1023.44 13
1023.52 14
1023.59 15
1023.66 15
1023.74 15
1023.81 15
1023.88 15
1023.96 15
1024.03 15
1024.10 15
1024.18 16
1024.25 16
1024.32 17
1024.40 18
1024.47 18
1024.54 19
1024.62 19
1024.69 20
1024.76 20
1024.84 21
1024.91 21
1024.98 22
1025.06 22
1025.13 22
1025.20 22
1025.28 21
1025.35 20
1025.42 18
1025.50 17
1025.57 15
1025.64 14
1025.72 13
1025.79 13
1025.86 13
1025.94 13
1026.01 13
1026.08 13
1026.16 12
1026.23 12
1026.30 12
1026.38 12
1026.45 12
1026.52 12
1026.60 12
1026.67 11
1026.75 11
1026.82 10
1026.89 9
1026.97 8
1027.04 7
1027.11 7
1027.19 6
1027.26 6
1027.33 6
1027.41 6
1027.48 6
1027.55 6
1027.63 6
1027.70 5
1027.77 5
1027.85 4
1027.92 3
1027.99 3
1028.07 3
1028.14 3
1028.21 3
1028.29 3
1028.36 3
1028.43 3
1028.51 2
1028.58 2
1028.65 2
1028.73 2
1028.80 2
1028.88 3
1028.95 4
1029.02 4
1029.10 4
1029.17 4
1029.24 4
1029.32 4
1029.39 3
1029.46 3
1029.54 4
1029.61 5
1029.68 6
1029.76 7
1029.83 8
1029.90 9
1029.98 10
1030.05 10
1030.13 9
1030.20 9
1030.27 8
1030.35 8
1030.42 7
1030.49 7
1030.57 7
1030.64 7
1030.71 7
1030.79 6
1030.86 6
1030.93 7
1031.01 7
1031.08 8
1031.15 9
1031.23 10
1031.30 11
1031.38 11
1031.45 11
1031.52 11
1031.60 11
1031.67 10
1031.74 10
1031.82 10
1031.89 10
1031.96 10
1032.04 10
1032.11 10
1032.19 10
1032.26 10
1032.33 9
1032.41 9
1032.48 8
1032.55 8
1032.63 8
1032.70 8
1032.77 8
1032.85 9
1032.92 10
1032.99 10
1033.07 10
1033.14 10
1033.22 10
1033.29 9
1033.36 8
1033.44 7
1033.51 7
1033.58 7
1033.66 8
1033.73 9
1033.81 10
1033.88 11
1033.95 12
1034.03 13
1034.10 13
1034.17 13
1034.25 13
1034.32 13
1034.39 13
1034.47 13
1034.54 13
1034.62 13
1034.69 12
1034.76 12
1034.84 12
1034.91 11
1034.98 11
1035.06 10
1035.13 9
1035.21 9
1035.28 8
1035.35 7
1035.43 7
1035.50 6
1035.57 5
1035.65 4
1035.72 4
1035.80 3
1035.87 3
1035.94 3
1036.02 3
1036.09 3
1036.16 4
1036.24 4
1036.31 4
1036.39 4
1036.46 4
1036.53 4
1036.61 4
1036.68 4
1036.75 4
1036.83 4
1036.90 4
1036.98 4
1037.05 4
1037.12 4
1037.20 4
1037.27 4
1037.34 4
1037.42 4
1037.49 3
1037.57 3
1037.64 3
1037.71 3
1037.79 2
1037.86 2
1037.93 2
1038.01 2
1038.08 2
1038.16 2
1038.23 2
1038.30 2
1038.38 2
1038.45 1
1038.53 0
1038.60 0
1038.67 0
1038.75 0
1038.82 0
1038.89 0
1038.97 0
1039.04 0
1039.12 0
1039.19 0
1039.26 1
1039.34 1
1039.41 2
1039.49 2
1039.56 3
1039.63 3
1039.71 4
1039.78 4
1039.85 4
1039.93 4
1040.00 3
1040.08 3
1040.15 3
1040.22 2
1040.30 2
1040.37 1
1040.45 1
1040.52 1
1040.59 1
1040.67 1
1040.74 0
1040.82 0
1040.89 1
1040.96 1
1041.04 1
1041.11 2
1041.19 2
1041.26 3
1041.33 3
1041.41 4
1041.48 3
1041.55 3
1041.63 3
1041.70 3
1041.78 3
1041.85 3
1041.92 3
1042.00 3
1042.07 3
1042.15 2
1042.22 2
1042.29 2
1042.37 3
1042.44 3
1042.52 5
1042.59 6
1042.66 7
1042.74 9
1042.81 10
1042.89 11
1042.96 12
1043.03 13
1043.11 13
1043.18 14
1043.26 15
1043.33 17
1043.40 19
1043.48 20
1043.55 22
1043.63 23
1043.70 23
1043.77 23
1043.85 22
1043.92 21
1044.00 20
1044.07 19
1044.14 18
1044.22 18
1044.29 17
1044.37 17
1044.44 16
1044.51 15
1044.59 14
1044.66 13
1044.74 13
1044.81 14
1044.88 15
1044.96 17
1045.03 18
1045.11 20
1045.18 20
1045.26 20
1045.33 20
1045.40 18
1045.48 17
1045.55 15
1045.63 14
1045.70 12
1045.77 12
1045.85 11
1045.92 11
1046.00 11
1046.07 11
1046.14 10
1046.22 10
1046.29 10
1046.37 10
1046.44 10
1046.51 11
1046.59 11
1046.66 12
1046.74 13
1046.81 13
1046.89 13
1046.96 13
1047.03 13
1047.11 12
1047.18 11
1047.26 10
1047.33 9
1047.40 9
1047.48 8
1047.55 9
1047.63 10
1047.70 10
1047.78 11
1047.85 12
1047.92 14
1048.00 15
1048.07 16
1048.15 17
1048.22 18
1048.29 19
1048.37 19
1048.44 19
1048.52 19
1048.59 18
1048.67 18
1048.74 18
1048.81 19
1048.89 19
1048.96 20
1049.04 20
1049.11 20
1049.19 18
1049.26 17
1049.33 14
1049.41 12
1049.48 10
1049.56 8
1049.63 6
1049.70 6
1049.78 5
1049.85 5
1049.93 5
1050.00 6
1050.08 6
1050.15 7
1050.22 8
1050.30 8
1050.37 9
1050.45 9
1050.52 10
1050.60 11
1050.67 12
1050.74 13
1050.82 14
1050.89 14
1050.97 14
1051.04 14
1051.12 14
1051.19 13
1051.26 12
1051.34 11
1051.41 10
1051.49 10
1051.56 9
1051.64 10
1051.71 10
1051.78 11
1051.86 12
1051.93 13
1052.01 13
1052.08 14
1052.16 14
1052.23 14
1052.30 13
1052.38 13
1052.45 13
1052.53 12
1052.60 12
1052.68 11
1052.75 11
1052.82 11
1052.90 10
1052.97 10
1053.05 10
1053.12 9
1053.20 9
1053.27 8
1053.35 7
1053.42 6
1053.49 5
1053.57 5
1053.64 6
1053.72 6
1053.79 7
1053.87 7
1053.94 6
1054.01 6
1054.09 5
1054.16 5
1054.24 4
1054.31 4
1054.39 3
1054.46 3
1054.54 3
1054.61 3
1054.68 2
1054.76 2
1054.83 2
1054.91 3
1054.98 3
1055.06 4
1055.13 6
1055.21 7
1055.28 8
1055.35 9
1055.43 10
1055.50 10
1055.58 9
1055.65 9
1055.73 8
1055.80 7
1055.87 6
1055.95 5
1056.02 4
1056.10 4
1056.17 3
1056.25 2
1056.32 1
1056.40 0
1056.47 0
1056.55 0
1056.62 0
1056.69 0
1056.77 0
1056.84 0
1056.92 0
1056.99 2
1057.07 4
1057.14 6
1057.22 7
1057.29 8
1057.36 8
1057.44 8
1057.51 7
1057.59 6
1057.66 5
1057.74 4
1057.81 3
1057.89 4
1057.96 4
1058.04 4
1058.11 5
1058.18 6
1058.26 6
1058.33 6
1058.41 6
1058.48 6
1058.56 6
1058.63 5
1058.71 4
1058.78 3
1058.86 2
1058.93 1
1059.00 1
1059.08 1
1059.15 2
1059.23 3
1059.30 4
1059.38 5
1059.45 6
1059.53 6
1059.60 7
1059.68 7
1059.75 6
1059.82 6
1059.90 5
1059.97 5
1060.05 5
1060.12 5
1060.20 6
1060.27 8
1060.35 9
1060.42 10
1060.50 10
1060.57 10
1060.65 9
1060.72 8
1060.79 6
1060.87 5
1060.94 5
1061.02 5
1061.09 6
1061.17 7
1061.24 8
1061.32 9
1061.39 10
1061.47 11
1061.54 11
1061.62 11
1061.69 12
1061.76 12
1061.84 13
1061.91 14
1061.99 16
1062.06 17
1062.14 19
1062.21 20
1062.29 20
1062.36 20
1062.44 20
1062.51 19
1062.59 19
1062.66 18
1062.74 17
1062.81 16
1062.88 15
1062.96 14
1063.03 13
1063.11 12
1063.18 12
1063.26 12
1063.33 13
1063.41 14
1063.48 15
1063.56 17
1063.63 18
1063.71 18
1063.78 18
1063.86 18
1063.93 17
1064.01 17
1064.08 17
1064.16 17
1064.23 18
1064.30 19
1064.38 20
1064.45 21
1064.53 21
1064.60 21
1064.68 21
1064.75 20
1064.83 19
1064.90 18
1064.98 17
1065.05 16
1065.13 15
1065.20 14
1065.28 13
1065.35 11
1065.43 11
1065.50 10
1065.58 9
1065.65 9
1065.73 9
1065.80 9
1065.88 8
1065.95 8
1066.02 8
1066.10 7
1066.17 6
1066.25 6
1066.32 5
1066.40 5
1066.47 5
1066.55 5
1066.62 6
1066.70 6
1066.77 7
1066.85 7
1066.92 7
1067.00 7
1067.07 6
1067.15 5
1067.22 4
1067.30 4
1067.37 3
1067.45 3
1067.52 4
1067.60 5
1067.67 8
1067.75 10
1067.82 13
1067.90 15
1067.97 17
1068.05 18
1068.12 18
1068.20 17
1068.27 16
1068.34 15
1068.42 13
1068.49 12
1068.57 11
1068.64 10
1068.72 10
1068.79 9
1068.87 9
1068.94 9
1069.02 10
1069.09 11
1069.17 13
1069.24 14
1069.32 16
1069.39 17
1069.47 17
1069.54 18
1069.62 18
1069.69 18
1069.77 18
1069.84 17
1069.92 17
1069.99 16
1070.07 15
1070.14 14
1070.22 12
1070.29 11
1070.37 9
1070.44 9
1070.52 8
1070.59 9
1070.67 10
1070.74 11
1070.82 13
1070.89 14
1070.97 15
1071.04 15
1071.12 15
1071.19 14
1071.27 13
1071.34 12
1071.42 11
1071.49 11
1071.57 10
1071.64 10
1071.72 10
1071.79 10
1071.87 10
1071.94 9
1072.02 8
1072.09 7
1072.17 6
1072.24 5
1072.32 4
1072.39 4
1072.47 4
1072.54 4
1072.62 3
1072.69 3
1072.77 3
1072.84 4
1072.92 4
1072.99 5
1073.07 6
1073.14 7
1073.22 8
1073.29 9
1073.37 9
1073.44 9
1073.52 9
1073.59 9
1073.67 8
1073.74 7
1073.82 6
1073.89 6
1073.97 6
1074.04 6
1074.12 6
1074.19 7
1074.27 8
1074.34 8
1074.42 8
1074.49 7
1074.57 6
1074.64 4
1074.72 3
1074.80 2
1074.87 1
1074.95 2
1075.02 3
1075.10 4
1075.17 5
1075.25 6
1075.32 7
1075.40 7
1075.47 7
1075.55 6
1075.62 6
1075.70 7
1075.77 7
1075.85 8
1075.92 9
1076.00 9
1076.07 9
1076.15 9
1076.22 8
1076.30 7
1076.37 7
1076.45 6
1076.52 6
1076.60 7
1076.67 7
1076.75 7
1076.82 8
1076.90 9
1076.97 10
1077.05 11
1077.13 12
1077.20 13
1077.28 14
1077.35 14
1077.43 14
1077.50 14
1077.58 14
1077.65 13
1077.73 13
1077.80 13
1077.88 14
1077.95 15
1078.03 16
1078.10 16
1078.18 17
1078.25 17
1078.33 16
1078.40 16
1078.48 15
1078.55 14
1078.63 14
1078.70 14
1078.78 13
1078.86 12
1078.93 11
1079.01 10
1079.08 10
1079.16 10
1079.23 10
1079.31 11
1079.38 13
1079.46 14
1079.53 15
1079.61 15
1079.68 15
1079.76 15
1079.83 15
1079.91 15
1079.98 15
1080.06 16
1080.14 15
1080.21 15
1080.29 14
1080.36 13
1080.44 11
1080.51 10
1080.59 10
1080.66 10
1080.74 10
1080.81 11
1080.89 11
1080.96 12
1081.04 12
1081.11 11
1081.19 11
1081.26 11
1081.34 11
1081.42 11
1081.49 11
1081.57 11
1081.64 10
1081.72 9
1081.79 7
1081.87 6
1081.94 5
1082.02 3
1082.09 2
1082.17 1
1082.24 1
1082.32 1
1082.40 0
1082.47 0
1082.55 0
1082.62 0
1082.70 0
1082.77 0
1082.85 0
1082.92 0
1083.00 0
1083.07 0
1083.15 1
1083.22 3
1083.30 5
1083.38 8
1083.45 10
1083.53 12
1083.60 14
1083.68 15
1083.75 15
1083.83 15
1083.90 14
1083.98 13
1084.05 11
1084.13 9
1084.21 8
1084.28 7
1084.36 6
1084.43 6
1084.51 6
1084.58 6
1084.66 6
1084.73 7
1084.81 7
1084.88 6
1084.96 6
1085.04 5
1085.11 5
1085.19 5
1085.26 7
1085.34 8
1085.41 10
1085.49 12
1085.56 14
1085.64 15
1085.71 15
1085.79 15
1085.87 14
1085.94 12
1086.02 11
1086.09 9
1086.17 7
1086.24 5
1086.32 3
1086.39 2
1086.47 2
1086.55 1
1086.62 1
1086.70 2
1086.77 2
1086.85 3
1086.92 4
1087.00 5
1087.07 7
1087.15 8
1087.23 9
1087.30 10
1087.38 10
1087.45 10
1087.53 9
1087.60 9
1087.68 9
1087.75 10
1087.83 11
1087.91 13
1087.98 15
1088.06 17
1088.13 18
1088.21 19
1088.28 19
1088.36 19
1088.43 18
1088.51 17
1088.59 16
1088.66 15
1088.74 14
1088.81 13
1088.89 13
1088.96 14
1089.04 15
1089.11 16
1089.19 18
1089.27 20
1089.34 20
1089.42 20
1089.49 19
1089.57 17
1089.64 16
1089.72 14
1089.80 13
1089.87 14
1089.95 15
1090.02 18
1090.10 20
1090.17 23
1090.25 25
1090.32 27
1090.40 28
1090.48 28
1090.55 29
1090.63 30
1090.70 30
1090.78 31
1090.85 32
1090.93 33
1091.01 33
1091.08 33
1091.16 33
1091.23 33
1091.31 33
1091.38 33
1091.46 33
1091.54 32
1091.61 31
1091.69 30
1091.76 28
1091.84 27
1091.91 25
1091.99 24
1092.07 23
1092.14 23
1092.22 23
1092.29 23
1092.37 24
1092.44 24
1092.52 25
1092.60 24
1092.67 23
1092.75 22
1092.82 21
1092.90 21
1092.97 21
1093.05 22
1093.13 24
1093.20 26
1093.28 28
1093.35 30
1093.43 30
1093.50 29
1093.58 28
1093.66 26
1093.73 24
1093.81 24
1093.88 25
1093.96 27
1094.04 29
1094.11 30
1094.19 31
1094.26 30
1094.34 28
1094.41 24
1094.49 20
1094.57 16
1094.64 13
1094.72 11
1094.79 10
1094.87 10
1094.94 10
1095.02 10
1095.10 11
1095.17 12
1095.25 13
1095.32 14
1095.40 16
1095.48 17
1095.55 18
1095.63 18
1095.70 18
1095.78 17
1095.85 15
1095.93 14
1096.01 11
1096.08 9
1096.16 7
1096.23 5
1096.31 4
1096.39 2
1096.46 2
1096.54 1
1096.61 1
1096.69 1
1096.77 0
1096.84 0
1096.92 0
1096.99 0
1097.07 0
1097.14 0
1097.22 0
1097.30 0
1097.37 2
1097.45 4
1097.52 7
1097.60 9
1097.68 11
1097.75 13
1097.83 15
1097.90 17
1097.98 20
1098.06 22
1098.13 23
1098.21 25
1098.28 27
1098.36 28
1098.44 29
1098.51 30
1098.59 31
1098.66 31
1098.74 31
1098.81 30
1098.89 29
1098.97 28
1099.04 27
1099.12 26
1099.19 26
1099.27 25
1099.35 24
1099.42 23
1099.50 20
1099.57 18
1099.65 15
1099.73 13
1099.80 11
1099.88 10
1099.95 9
1100.03 8
1100.11 8
1100.18 7
1100.26 5
1100.33 4
1100.41 2
1100.49 1
1100.56 1
1100.64 1
1100.71 2
1100.79 3
1100.87 4
1100.94 4
1101.02 3
1101.09 2
1101.17 1
1101.25 0
1101.32 0
1101.40 0
1101.47 0
1101.55 0
1101.63 0
1101.70 0
1101.78 0
1101.85 0
1101.93 1
1102.01 3
1102.08 6
1102.16 9
1102.24 12
1102.31 15
1102.39 17
1102.46 18
1102.54 18
1102.62 16
1102.69 14
1102.77 12
1102.84 10
1102.92 8
1103.00 8
1103.07 8
1103.15 8
1103.22 9
1103.30 9
1103.38 10
1103.45 10
1103.53 10
1103.60 11
1103.68 11
1103.76 12
1103.83 13
1103.91 14
1103.99 15
1104.06 15
1104.14 15
1104.21 14
1104.29 14
1104.37 13
1104.44 12
1104.52 12
1104.59 13
1104.67 14
1104.75 15
1104.82 17
1104.90 18
1104.98 20
1105.05 21
1105.13 22
1105.20 22
1105.28 23
1105.36 24
1105.43 25
1105.51 25
1105.58 26
1105.66 26
1105.74 27
1105.81 27
1105.89 27
1105.97 28
1106.04 28
1106.12 29
1106.19 30
1106.27 32
1106.35 35
1106.42 38
1106.50 41
1106.58 45
1106.65 49
1106.73 52
1106.80 55
1106.88 56
1106.96 56
1107.03 56
1107.11 55
1107.19 54
1107.26 53
1107.34 53
1107.41 52
1107.49 52
1107.57 52
1107.64 51
1107.72 49
1107.80 48
1107.87 47
1107.95 46
1108.02 46
1108.10 46
1108.18 46
1108.25 46
1108.33 45
1108.41 45
1108.48 43
1108.56 42
1108.63 40
1108.71 38
1108.79 37
1108.86 36
1108.94 36
1109.02 36
1109.09 37
1109.17 38
1109.24 38
1109.32 39
1109.40 38
1109.47 38
1109.55 36
1109.63 34
1109.70 33
1109.78 32
1109.86 31
1109.93 31
1110.01 31
1110.08 31
1110.16 31
1110.24 31
1110.31 31
1110.39 31
1110.47 31
1110.54 30
1110.62 30
1110.70 29
1110.77 28
1110.85 27
1110.92 25
1111.00 23
1111.08 22
1111.15 20
1111.23 19
1111.31 18
1111.38 17
1111.46 17
1111.54 17
1111.61 16
1111.69 16
1111.76 16
1111.84 15
1111.92 15
1111.99 15
1112.07 15
1112.15 16
1112.22 17
1112.30 17
1112.38 17
1112.45 16
1112.53 16
1112.60 16
1112.68 16
1112.76 17
1112.83 19
1112.91 20
1112.99 22
1113.06 22
1113.14 22
1113.22 20
1113.29 18
1113.37 16
1113.45 14
1113.52 13
1113.60 12
1113.68 12
1113.75 12
1113.83 12
1113.90 12
1113.98 11
1114.06 10
1114.13 9
1114.21 8
1114.29 7
1114.36 6
1114.44 5
1114.52 4
1114.59 4
1114.67 3
1114.75 3
1114.82 2
1114.90 1
1114.98 0
1115.05 0
1115.13 0
1115.20 1
1115.28 4
1115.36 8
1115.43 12
1115.51 16
1115.59 20
1115.66 21
1115.74 22
1115.82 21
1115.89 20
1115.97 19
1116.05 18
1116.12 18
1116.20 18
1116.28 19
1116.35 20
1116.43 21
1116.51 22
1116.58 22
1116.66 22
1116.74 22
1116.81 20
1116.89 19
1116.97 16
1117.04 13
1117.12 10
1117.20 7
1117.27 5
1117.35 2
1117.42 1
1117.50 0
1117.58 0
1117.65 0
1117.73 0
1117.81 1
1117.88 2
1117.96 4
1118.04 6
1118.11 7
1118.19 9
1118.27 10
1118.34 11
1118.42 12
1118.50 13
1118.57 15
1118.65 16
1118.73 18
1118.80 19
1118.88 21
1118.96 22
1119.03 24
1119.11 25
1119.19 26
1119.26 29
1119.34 31
1119.42 34
1119.49 38
1119.57 42
1119.65 45
1119.72 47
1119.80 49
1119.88 48
1119.95 47
1120.03 45
1120.11 42
1120.18 40
1120.26 37
1120.34 36
1120.41 36
1120.49 36
1120.57 37
1120.64 38
1120.72 39
1120.80 40
1120.87 41
1120.95 41
1121.03 42
1121.10 42
1121.18 44
1121.26 45
1121.33 47
1121.41 49
1121.49 51
1121.56 52
1121.64 52
1121.72 52
1121.79 52
1121.87 52
1121.95 53
1122.03 53
1122.10 53
1122.18 52
1122.26 51
1122.33 48
1122.41 46
1122.49 45
1122.56 44
1122.64 45
1122.72 47
1122.79 49
1122.87 52
1122.95 54
1123.02 55
1123.10 54
1123.18 53
1123.25 51
1123.33 49
1123.41 47
1123.48 45
1123.56 43
1123.64 42
1123.71 41
1123.79 40
1123.87 39
1123.94 38
1124.02 38
1124.10 38
1124.18 39
1124.25 39
1124.33 39
1124.41 39
1124.48 38
1124.56 36
1124.64 33
1124.71 30
1124.79 27
1124.87 24
1124.94 22
1125.02 20
1125.10 20
1125.17 21
1125.25 23
1125.33 24
1125.40 25
1125.48 26
1125.56 26
1125.64 26
1125.71 25
1125.79 24
1125.87 23
1125.94 22
1126.02 22
1126.10 21
1126.17 21
1126.25 21
1126.33 22
1126.40 23
1126.48 24
1126.56 25
1126.63 25
1126.71 24
1126.79 21
1126.87 18
1126.94 15
1127.02 11
1127.10 8
1127.17 5
1127.25 3
1127.33 1
1127.40 1
1127.48 0
1127.56 1
1127.63 2
1127.71 3
1127.79 5
1127.87 6
1127.94 7
1128.02 6
1128.10 5
1128.17 3
1128.25 0
1128.33 0
1128.40 0
1128.48 0
1128.56 0
1128.64 0
1128.71 0
1128.79 0
1128.87 0
1128.94 2
1129.02 5
1129.10 8
1129.17 11
1129.25 14
1129.33 17
1129.41 18
1129.48 20
1129.56 21
1129.64 22
1129.71 23
1129.79 24
1129.87 24
1129.94 24
1130.02 22
1130.10 20
1130.18 17
1130.25 14
1130.33 11
1130.41 7
1130.48 5
1130.56 2
1130.64 0
1130.71 0
1130.79 0
1130.87 0
1130.95 0
1131.02 0
1131.10 0
1131.18 0
1131.25 1
1131.33 5
1131.41 8
1131.49 9
1131.56 10
1131.64 10
1131.72 10
1131.79 9
1131.87 9
1131.95 10
1132.02 11
1132.10 12
1132.18 13
1132.26 13
1132.33 13
1132.41 13
1132.49 12
1132.56 12
1132.64 12
1132.72 13
1132.80 16
1132.87 18
1132.95 21
1133.03 24
1133.10 27
1133.18 29
1133.26 32
1133.34 33
1133.41 34
1133.49 34
1133.57 34
1133.64 32
1133.72 30
1133.80 28
1133.88 28
1133.95 29
1134.03 32
1134.11 36
1134.18 41
1134.26 46
1134.34 50
1134.42 52
1134.49 53
1134.57 54
1134.65 54
1134.72 55
1134.80 56
1134.88 57
1134.96 59
1135.03 61
1135.11 64
1135.19 65
1135.26 67
1135.34 68
1135.42 68
1135.50 68
1135.57 67
1135.65 65
1135.73 63
1135.81 62
1135.88 60
1135.96 59
1136.04 59
1136.11 59
1136.19 60
1136.27 61
1136.35 62
1136.42 63
1136.50 64
1136.58 66
1136.65 68
1136.73 70
1136.81 72
1136.89 74
1136.96 76
1137.04 77
1137.12 77
1137.20 76
1137.27 75
1137.35 72
1137.43 71
1137.50 70
1137.58 70
1137.66 71
1137.74 72
1137.81 74
1137.89 75
1137.97 76
1138.05 75
1138.12 74
1138.20 72
1138.28 70
1138.36 67
1138.43 66
1138.51 64
1138.59 64
1138.66 63
1138.74 63
1138.82 63
1138.90 62
1138.97 61
1139.05 60
1139.13 58
1139.21 56
1139.28 53
1139.36 51
1139.44 49
1139.51 47
1139.59 45
1139.67 44
1139.75 43
1139.82 41
1139.90 39
1139.98 36
1140.06 33
1140.13 30
1140.21 28
1140.29 26
1140.37 26
1140.44 26
1140.52 27
1140.60 28
1140.68 27
1140.75 26
1140.83 25
1140.91 22
1140.98 20
1141.06 18
1141.14 16
1141.22 14
1141.29 12
1141.37 11
1141.45 10
1141.53 9
1141.60 9
1141.68 9
1141.76 10
1141.84 11
1141.91 12
1141.99 14
1142.07 16
1142.15 17
1142.22 18
1142.30 19
1142.38 18
1142.46 17
1142.53 15
1142.61 12
1142.69 9
1142.77 6
1142.84 3
1142.92 1
1143.00 0
1143.08 0
1143.15 0
1143.23 0
1143.31 0
1143.39 0
1143.46 0
1143.54 0
1143.62 0
1143.70 0
1143.77 0
1143.85 2
1143.93 4
1144.01 6
1144.08 9
1144.16 12
1144.24 15
1144.32 16
1144.39 18
1144.47 19
1144.55 20
1144.63 21
1144.70 22
1144.78 22
1144.86 23
1144.94 23
1145.01 24
1145.09 24
1145.17 25
1145.25 26
1145.32 27
1145.40 27
1145.48 27
1145.56 27
1145.63 26
1145.71 26
1145.79 26
1145.87 27
1145.94 27
1146.02 28
1146.10 28
1146.18 27
1146.25 27
1146.33 26
1146.41 25
1146.49 25
1146.56 26
1146.64 26
1146.72 26
1146.80 27
1146.87 27
1146.95 28
1147.03 28
1147.11 29
1147.18 30
1147.26 31
1147.34 32
1147.42 32
1147.50 32
1147.57 31
1147.65 30
1147.73 29
1147.81 28
1147.88 27
1147.96 27
1148.04 28
1148.12 29
1148.19 31
1148.27 32
1148.35 32
1148.43 31
1148.50 30
1148.58 28
1148.66 26
1148.74 25
1148.82 26
1148.89 28
1148.97 32
1149.05 36
1149.13 40
1149.20 43
1149.28 45
1149.36 44
1149.44 43
1149.51 41
1149.59 40
1149.67 40
1149.75 43
1149.83 47
1149.90 53
1149.98 60
1150.06 65
1150.14 70
1150.21 72
1150.29 73
1150.37 72
1150.45 69
1150.52 66
1150.60 63
1150.68 60
1150.76 59
1150.84 58
1150.91 59
1150.99 60
1151.07 63
1151.15 66
1151.22 69
1151.30 72
1151.38 76
1151.46 80
1151.54 83
1151.61 87
1151.69 90
1151.77 93
1151.85 95
1151.92 97
1152.00 98
1152.08 97
1152.16 96
1152.23 94
1152.31 91
1152.39 88
1152.47 85
1152.55 83
1152.62 81
1152.70 81
1152.78 81
1152.86 82
1152.93 83
1153.01 85
1153.09 87
1153.17 91
1153.25 96
1153.32 103
1153.40 110
1153.48 117
1153.56 122
1153.64 126
1153.71 126
1153.79 124
1153.87 119
1153.95 113
1154.02 108
1154.10 103
1154.18 101
1154.26 101
1154.34 103
1154.41 106
1154.49 110
1154.57 114
1154.65 118
1154.73 121
1154.80 124
1154.88 125
1154.96 126
1155.04 125
1155.11 123
1155.19 119
1155.27 115
1155.35 111
1155.43 107
1155.50 103
1155.58 100
1155.66 96
1155.74 92
1155.82 87
1155.89 82
1155.97 76
1156.05 71
1156.13 66
1156.20 63
1156.28 59
1156.36 56
1156.44 53
1156.52 49
1156.59 45
1156.67 41
1156.75 37
1156.83 35
1156.91 33
1156.98 33
1157.06 34
1157.14 35
1157.22 35
1157.30 35
1157.37 34
1157.45 33
1157.53 31
1157.61 29
1157.69 27
1157.76 25
1157.84 25
1157.92 25
1158.00 25
1158.08 25
1158.15 25
1158.23 23
1158.31 21
1158.39 17
1158.47 12
1158.54 8
1158.62 5
1158.70 3
1158.78 2
1158.86 3
1158.93 3
1159.01 4
1159.09 4
1159.17 5
1159.25 4
1159.32 4
1159.40 5
1159.48 6
1159.56 7
1159.64 9
1159.71 10
1159.79 11
1159.87 11
1159.95 11
1160.03 11
1160.10 10
1160.18 10
1160.26 9
1160.34 9
1160.42 9
1160.49 9
1160.57 9
1160.65 9
1160.73 9
1160.81 10
1160.88 12
1160.96 13
1161.04 15
1161.12 17
1161.20 19
1161.27 20
1161.35 20
1161.43 21
1161.51 21
1161.59 22
1161.67 22
1161.74 23
1161.82 24
1161.90 24
1161.98 23
1162.06 21
1162.13 19
1162.21 17
1162.29 16
1162.37 16
1162.45 18
1162.52 20
1162.60 22
1162.68 24
1162.76 25
1162.84 26
1162.91 26
1162.99 26
1163.07 26
1163.15 26
1163.23 27
1163.31 28
1163.38 29
1163.46 29
1163.54 29
1163.62 28
1163.70 27
1163.77 26
1163.85 25
1163.93 24
1164.01 24
1164.09 23
1164.17 23
1164.24 24
1164.32 25
1164.40 27
1164.48 29
1164.56 31
1164.63 33
1164.71 33
1164.79 33
1164.87 31
1164.95 29
1165.03 26
1165.10 22
1165.18 19
1165.26 16
1165.34 13
1165.42 10
1165.49 7
1165.57 4
1165.65 2
1165.73 0
1165.81 0
1165.89 0
1165.96 0
1166.04 0
1166.12 0
1166.20 0
1166.28 0
1166.36 0
1166.43 1
1166.51 3
1166.59 4
1166.67 4
1166.75 4
1166.82 4
1166.90 4
1166.98 4
1167.06 5
1167.14 7
1167.22 10
1167.29 13
1167.37 15
1167.45 18
1167.53 19
1167.61 20
1167.69 20
1167.76 19
1167.84 18
1167.92 17
1168.00 16
1168.08 15
1168.16 16
1168.23 16
1168.31 17
1168.39 17
1168.47 18
1168.55 19
1168.63 21
1168.70 23
1168.78 26
1168.86 30
1168.94 34
1169.02 38
1169.10 41
1169.17 43
1169.25 44
1169.33 44
1169.41 42
1169.49 39
1169.57 35
1169.64 31
1169.72 27
1169.80 23
1169.88 20
1169.96 19
1170.04 19
1170.11 20
1170.19 23
1170.27 27
1170.35 31
1170.43 36
1170.51 40
1170.58 44
1170.66 47
1170.74 50
1170.82 52
1170.90 55
1170.98 58
1171.06 62
1171.13 67
1171.21 71
1171.29 75
1171.37 79
1171.45 81
1171.53 83
1171.60 84
1171.68 84
1171.76 84
1171.84 84
1171.92 84
1172.00 83
1172.07 82
1172.15 80
1172.23 77
1172.31 73
1172.39 68
1172.47 63
1172.55 57
1172.62 53
1172.70 50
1172.78 48
1172.86 47
1172.94 46
1173.02 46
1173.09 45
1173.17 43
1173.25 42
1173.33 40
1173.41 38
1173.49 36
1173.57 34
1173.64 32
1173.72 30
1173.80 27
1173.88 24
1173.96 21
1174.04 17
1174.12 13
1174.19 10
1174.27 8
1174.35 6
1174.43 6
1174.51 6
1174.59 6
1174.66 7
1174.74 7
1174.82 7
1174.90 8
1174.98 8
1175.06 9
1175.14 9
1175.21 10
1175.29 9
1175.37 8
1175.45 6
1175.53 3
1175.61 0
1175.69 0
1175.76 0
1175.84 0
1175.92 0
1176.00 0
1176.08 0
1176.16 0
1176.24 3
1176.31 7
1176.39 10
1176.47 11
1176.55 11
1176.63 11
1176.71 10
1176.79 10
1176.86 9
1176.94 10
1177.02 10
1177.10 11
1177.18 12
1177.26 13
1177.34 14
1177.42 17
1177.49 19
1177.57 23
1177.65 27
1177.73 32
1177.81 36
1177.89 39
1177.97 42
1178.04 44
1178.12 46
1178.20 47
1178.28 48
1178.36 50
1178.44 52
1178.52 55
1178.59 58
1178.67 61
1178.75 64
1178.83 67
1178.91 69
1178.99 70
1179.07 71
1179.15 71
1179.22 72
1179.30 73
1179.38 73
1179.46 74
1179.54 74
1179.62 74
1179.70 73
1179.77 71
1179.85 70
1179.93 68
1180.01 65
1180.09 62
1180.17 59
1180.25 54
1180.33 49
1180.40 43
1180.48 36
1180.56 30
1180.64 25
1180.72 21
1180.80 20
1180.88 20
1180.96 23
1181.03 27
1181.11 32
1181.19 37
1181.27 41
1181.35 44
1181.43 46
1181.51 48
1181.59 50
1181.66 52
1181.74 56
1181.82 59
1181.90 62
1181.98 63
1182.06 62
1182.14 59
1182.22 54
1182.29 47
1182.37 40
1182.45 34
1182.53 29
1182.61 26
1182.69 25
1182.77 27
1182.85 30
1182.92 34
1183.00 38
1183.08 42
1183.16 46
1183.24 49
1183.32 52
1183.40 53
1183.48 54
1183.56 55
1183.63 54
1183.71 53
1183.79 51
1183.87 49
1183.95 48
1184.03 48
1184.11 49
1184.19 51
1184.27 54
1184.34 57
1184.42 61
1184.50 66
1184.58 71
1184.66 75
1184.74 80
1184.82 84
1184.90 88
1184.97 90
1185.05 92
1185.13 94
1185.21 97
1185.29 101
1185.37 108
1185.45 119
1185.53 133
1185.61 151
1185.68 172
1185.76 196
1185.84 219
1185.92 242
1186.00 262
1186.08 279
1186.16 293
1186.24 304
1186.32 313
1186.39 320
1186.47 327
1186.55 333
1186.63 339
1186.71 345
1186.79 351
1186.87 358
1186.95 365
1187.03 374
1187.11 383
1187.18 392
1187.26 399
1187.34 404
1187.42 406
1187.50 403
1187.58 397
1187.66 388
1187.74 377
1187.82 365
1187.89 353
1187.97 342
1188.05 330
1188.13 319
1188.21 307
1188.29 295
1188.37 283
1188.45 272
1188.53 262
1188.61 253
1188.68 245
1188.76 237
1188.84 230
1188.92 224
1189.00 217
1189.08 211
1189.16 205
1189.24 199
1189.32 194
1189.40 188
1189.47 182
1189.55 176
1189.63 170
1189.71 164
1189.79 158
1189.87 153
1189.95 149
1190.03 146
1190.11 143
1190.19 142
1190.27 140
1190.34 138
1190.42 136
1190.50 132
1190.58 127
1190.66 121
1190.74 114
1190.82 106
1190.90 97
1190.98 89
1191.06 80
1191.14 73
1191.21 67
1191.29 62
1191.37 59
1191.45 58
1191.53 57
1191.61 57
1191.69 57
1191.77 57
1191.85 55
1191.93 54
1192.01 52
1192.08 50
1192.16 49
1192.24 49
1192.32 50
1192.40 51
1192.48 52
1192.56 53
1192.64 53
1192.72 53
1192.80 52
1192.88 50
1192.95 48
1193.03 45
1193.11 40
1193.19 36
1193.27 30
1193.35 25
1193.43 20
1193.51 16
1193.59 14
1193.67 14
1193.75 15
1193.83 18
1193.90 22
1193.98 26
1194.06 29
1194.14 31
1194.22 33
1194.30 34
1194.38 35
1194.46 37
1194.54 39
1194.62 42
1194.70 43
1194.78 43
1194.85 42
1194.93 39
1195.01 35
1195.09 31
1195.17 27
1195.25 25
1195.33 24
1195.41 24
1195.49 26
1195.57 29
1195.65 31
1195.73 33
1195.81 35
1195.88 36
1195.96 38
1196.04 40
1196.12 43
1196.20 46
1196.28 48
1196.36 51
1196.44 52
1196.52 54
1196.60 54
1196.68 53
1196.76 51
1196.84 47
1196.91 43
1196.99 39
1197.07 35
1197.15 32
1197.23 30
1197.31 29
1197.39 29
1197.47 29
1197.55 29
1197.63 28
1197.71 26
1197.79 24
1197.87 21
1197.95 18
1198.02 14
1198.10 10
1198.18 6
1198.26 3
1198.34 1
1198.42 1
1198.50 3
1198.58 6
1198.66 11
1198.74 15
1198.82 20
1198.90 23
1198.98 25
1199.06 26
1199.14 25
1199.21 23
1199.29 22
1199.37 21
1199.45 20
1199.53 19
1199.61 19
1199.69 19
1199.77 18
1199.85 18
1199.93 16
1200.01 14
1200.09 12
1200.17 8
1200.25 4
1200.33 0
1200.41 0
1200.48 0
1200.56 0
1200.64 0
1200.72 0
1200.80 1
1200.88 4
1200.96 6
1201.04 7
1201.12 8
1201.20 9
1201.28 10
1201.36 12
1201.44 14
1201.52 17
1201.60 19
1201.68 21
1201.76 22
1201.83 21
1201.91 20
1201.99 18
1202.07 17
1202.15 16
1202.23 16
1202.31 17
1202.39 19
1202.47 20
1202.55 22
1202.63 23
1202.71 24
1202.79 24
1202.87 23
1202.95 23
1203.03 22
1203.11 21
1203.19 21
1203.26 20
1203.34 20
1203.42 19
1203.50 18
1203.58 16
1203.66 14
1203.74 12
1203.82 10
1203.90 9
1203.98 10
1204.06 11
1204.14 13
1204.22 15
1204.30 16
1204.38 16
1204.46 15
1204.54 12
1204.62 9
1204.70 5
1204.78 3
1204.85 3
1204.93 5
1205.01 9
1205.09 15
1205.17 21
1205.25 28
1205.33 33
1205.41 37
1205.49 39
1205.57 40
1205.65 39
1205.73 37
1205.81 35
1205.89 33
1205.97 30
1206.05 28
1206.13 26
1206.21 25
1206.29 24
1206.37 24
1206.45 24
1206.53 25
1206.61 26
1206.68 27
1206.76 28
1206.84 29
1206.92 31
1207.00 33
1207.08 35
1207.16 39
1207.24 44
1207.32 50
1207.40 57
1207.48 63
1207.56 68
1207.64 71
1207.72 73
1207.80 72
1207.88 71
1207.96 70
1208.04 68
1208.12 67
1208.20 66
1208.28 66
1208.36 66
1208.44 66
1208.52 65
1208.60 63
1208.68 60
1208.76 56
1208.83 50
1208.91 45
1208.99 41
1209.07 38
1209.15 37
1209.23 38
1209.31 40
1209.39 41
1209.47 43
1209.55 44
1209.63 43
1209.71 43
1209.79 42
1209.87 41
1209.95 40
1210.03 39
1210.11 37
1210.19 36
1210.27 34
1210.35 33
1210.43 33
1210.51 34
1210.59 36
1210.67 38
1210.75 40
1210.83 41
1210.91 42
1210.99 42
1211.07 41
1211.15 39
1211.23 37
1211.31 35
1211.39 33
1211.47 30
1211.55 28
1211.62 25
1211.70 24
1211.78 23
1211.86 23
1211.94 25
1212.02 27
1212.10 30
1212.18 32
1212.26 34
1212.34 34
1212.42 33
1212.50 31
1212.58 28
1212.66 25
1212.74 22
1212.82 19
1212.90 16
1212.98 14
1213.06 11
1213.14 8
1213.22 5
1213.30 2
1213.38 0
1213.46 0
1213.54 0
1213.62 0
1213.70 0
1213.78 0
1213.86 0
1213.94 3
1214.02 7
1214.10 12
1214.18 18
1214.26 26
1214.34 34
1214.42 43
1214.50 51
1214.58 57
1214.66 61
1214.74 63
1214.82 62
1214.90 61
1214.98 59
1215.06 59
1215.14 60
1215.22 62
1215.30 65
1215.38 68
1215.46 70
1215.54 70
1215.62 68
1215.70 64
1215.78 59
1215.86 53
1215.94 47
1216.02 41
1216.10 36
1216.18 31
1216.26 27
1216.34 24
1216.41 23
1216.49 22
1216.57 23
1216.65 24
1216.73 27
1216.81 29
1216.89 31
1216.97 31
1217.05 30
1217.13 27
1217.21 24
1217.29 21
1217.37 18
1217.45 16
1217.53 17
1217.61 18
1217.69 21
1217.77 24
1217.85 28
1217.93 31
1218.01 34
1218.09 37
1218.17 39
1218.25 42
1218.33 43
1218.41 44
1218.49 43
1218.57 42
1218.65 41
1218.73 39
1218.81 37
1218.89 35
1218.97 34
1219.05 32
1219.13 29
1219.21 26
1219.29 22
1219.37 17
1219.45 11
1219.53 7
1219.61 3
1219.69 2
1219.77 1
1219.85 2
1219.93 4
1220.01 5
1220.09 5
1220.17 4
1220.25 3
1220.33 1
1220.41 0
1220.49 0
1220.57 0
1220.65 0
1220.73 0
1220.81 0
1220.89 0
1220.97 0
1221.05 4
1221.13 9
1221.21 14
1221.29 18
1221.37 22
1221.45 24
1221.53 25
1221.61 25
1221.70 23
1221.78 21
1221.86 19
1221.94 17
1222.02 15
1222.10 13
1222.18 12
1222.26 11
1222.34 12
1222.42 13
1222.50 16
1222.58 19
1222.66 24
1222.74 30
1222.82 36
1222.90 43
1222.98 49
1223.06 54
1223.14 58
1223.22 61
1223.30 63
1223.38 63
1223.46 62
1223.54 60
1223.62 58
1223.70 55
1223.78 52
1223.86 49
1223.94 47
1224.02 45
1224.10 44
1224.18 43
1224.26 41
1224.34 40
1224.42 38
1224.50 36
1224.58 34
1224.66 33
1224.74 34
1224.82 36
1224.90 39
1224.98 43
1225.06 47
1225.14 52
1225.22 57
1225.30 62
1225.38 66
1225.46 68
1225.54 68
1225.62 67
1225.70 63
1225.78 57
1225.86 51
1225.94 45
1226.02 39
1226.10 35
1226.18 32
1226.26 30
1226.34 29
1226.42 28
1226.51 26
1226.59 25
1226.67 24
1226.75 25
1226.83 27
1226.91 31
1226.99 36
1227.07 41
1227.15 47
1227.23 51
1227.31 54
1227.39 57
1227.47 58
1227.55 59
1227.63 60
1227.71 61
1227.79 63
1227.87 65
1227.95 67
1228.03 70
1228.11 73
1228.19 77
1228.27 81
1228.35 85
1228.43 89
1228.51 91
1228.59 92
1228.67 92
1228.75 92
1228.83 91
1228.91 90
1228.99 89
1229.07 89
1229.15 88
1229.23 88
1229.32 88
1229.40 87
1229.48 88
1229.56 89
1229.64 91
1229.72 96
1229.80 101
1229.88 107
1229.96 112
1230.04 116
1230.12 119
1230.20 118
1230.28 115
1230.36 109
1230.44 101
1230.52 92
1230.60 82
1230.68 73
1230.76 65
1230.84 60
1230.92 57
1231.00 56
1231.08 57
1231.16 59
1231.24 61
1231.32 64
1231.40 66
1231.49 67
1231.57 66
1231.65 63
1231.73 59
1231.81 53
1231.89 47
1231.97 41
1232.05 35
1232.13 32
1232.21 30
1232.29 31
1232.37 35
1232.45 41
1232.53 47
1232.61 54
1232.69 59
1232.77 62
1232.85 62
1232.93 59
1233.01 55
1233.09 50
1233.17 45
1233.25 43
1233.34 44
1233.42 46
1233.50 51
1233.58 55
1233.66 59
1233.74 60
1233.82 59
1233.90 55
1233.98 49
1234.06 42
1234.14 35
1234.22 28
1234.30 23
1234.38 19
1234.46 16
1234.54 15
1234.62 14
1234.70 15
1234.78 16
1234.86 18
1234.95 21
1235.03 23
1235.11 26
1235.19 28
1235.27 27
1235.35 26
1235.43 22
1235.51 19
1235.59 16
1235.67 15
1235.75 17
1235.83 21
1235.91 28
1235.99 34
1236.07 40
1236.15 45
1236.23 46
1236.31 44
1236.40 40
1236.48 34
1236.56 27
1236.64 21
1236.72 16
1236.80 12
1236.88 10
1236.96 10
1237.04 11
1237.12 13
1237.20 15
1237.28 15
1237.36 15
1237.44 13
1237.52 9
1237.60 4
1237.68 0
1237.77 0
1237.85 0
1237.93 0
1238.01 0
1238.09 0
1238.17 0
1238.25 1
1238.33 4
1238.41 6
1238.49 7
1238.57 7
1238.65 8
1238.73 9
1238.81 11
1238.89 14
1238.97 18
1239.06 23
1239.14 27
1239.22 30
1239.30 31
1239.38 31
1239.46 29
1239.54 28
1239.62 26
1239.70 24
1239.78 24
1239.86 25
1239.94 27
1240.02 29
1240.10 31
1240.18 33
1240.27 34
1240.35 35
1240.43 35
1240.51 35
1240.59 35
1240.67 35
1240.75 35
1240.83 35
1240.91 36
1240.99 37
1241.07 38
1241.15 39
1241.23 40
1241.31 39
1241.40 38
1241.48 35
1241.56 31
1241.64 27
1241.72 23
1241.80 21
1241.88 19
1241.96 18
1242.04 19
1242.12 20
1242.20 21
1242.28 22
1242.36 22
1242.45 20
1242.53 19
1242.61 17
1242.69 15
1242.77 15
1242.85 15
1242.93 17
1243.01 20
1243.09 24
1243.17 29
1243.25 35
1243.33 41
1243.41 47
1243.50 52
1243.58 56
1243.66 58
1243.74 59
1243.82 58
1243.90 57
1243.98 54
1244.06 51
1244.14 49
1244.22 46
1244.30 44
1244.38 42
1244.47 41
1244.55 39
1244.63 37
1244.71 35
1244.79 32
1244.87 30
1244.95 28
1245.03 26
1245.11 24
1245.19 21
1245.27 18
1245.35 15
1245.44 12
1245.52 9
1245.60 8
1245.68 7
1245.76 8
1245.84 9
1245.92 11
1246.00 14
1246.08 17
1246.16 20
1246.24 24
1246.32 28
1246.41 31
1246.49 34
1246.57 36
1246.65 37
1246.73 38
1246.81 38
1246.89 38
1246.97 39
1247.05 41
1247.13 43
1247.21 46
1247.30 48
1247.38 50
1247.46 51
1247.54 52
1247.62 52
1247.70 51
1247.78 51
1247.86 51
1247.94 51
1248.02 52
1248.11 53
1248.19 54
1248.27 55
1248.35 55
1248.43 55
1248.51 53
1248.59 50
1248.67 47
1248.75 43
1248.83 40
1248.91 36
1249.00 34
1249.08 32
1249.16 32
1249.24 33
1249.32 33
1249.40 34
1249.48 34
1249.56 32
1249.64 28
1249.72 24
1249.81 19
1249.89 16
1249.97 14
1250.05 14
1250.13 17
1250.21 22
1250.29 27
1250.37 33
1250.45 38
1250.53 42
1250.62 45
1250.70 49
1250.78 52
1250.86 56
1250.94 60
1251.02 64
1251.10 68
1251.18 72
1251.26 74
1251.35 75
1251.43 76
1251.51 76
1251.59 77
1251.67 77
1251.75 77
1251.83 76
1251.91 75
1251.99 73
1252.07 70
1252.16 67
1252.24 63
1252.32 60
1252.40 57
1252.48 55
1252.56 55
1252.64 56
1252.72 59
1252.80 63
1252.89 68
1252.97 73
1253.05 78
1253.13 82
1253.21 84
1253.29 84
1253.37 82
1253.45 79
1253.53 74
1253.62 68
1253.70 61
1253.78 53
1253.86 45
1253.94 37
1254.02 31
1254.10 26
1254.18 23
1254.26 21
1254.35 22
1254.43 23
1254.51 24
1254.59 26
1254.67 26
1254.75 26
1254.83 26
1254.91 26
1255.00 26
1255.08 28
1255.16 30
1255.24 33
1255.32 37
1255.40 40
1255.48 43
1255.56 45
1255.64 46
1255.73 47
1255.81 48
1255.89 49
1255.97 51
1256.05 53
1256.13 56
1256.21 59
1256.29 61
1256.38 63
1256.46 64
1256.54 63
1256.62 62
1256.70 60
1256.78 59
1256.86 58
1256.94 57
1257.03 57
1257.11 56
1257.19 54
1257.27 51
1257.35 45
1257.43 38
1257.51 30
1257.59 22
1257.68 14
1257.76 7
1257.84 2
1257.92 0
1258.00 0
1258.08 0
1258.16 0
1258.24 0
1258.33 0
1258.41 0
1258.49 0
1258.57 0
1258.65 0
1258.73 1
1258.81 2
1258.89 5
1258.98 9
1259.06 13
1259.14 18
1259.22 22
1259.30 26
1259.38 30
1259.46 34
1259.55 37
1259.63 39
1259.71 40
1259.79 40
1259.87 39
1259.95 36
1260.03 34
1260.11 32
1260.20 31
1260.28 32
1260.36 33
1260.44 34
1260.52 34
1260.60 33
1260.68 30
1260.77 27
1260.85 24
1260.93 23
1261.01 23
1261.09 25
1261.17 28
1261.25 33
1261.33 38
1261.42 43
1261.50 47
1261.58 50
1261.66 51
1261.74 52
1261.82 52
1261.90 51
1261.99 48
1262.07 45
1262.15 40
1262.23 35
1262.31 29
1262.39 22
1262.47 16
1262.56 11
1262.64 7
1262.72 5
1262.80 6
1262.88 8
1262.96 11
1263.04 16
1263.13 22
1263.21 27
1263.29 31
1263.37 34
1263.45 35
1263.53 34
1263.61 33
1263.70 32
1263.78 31
1263.86 32
1263.94 35
1264.02 40
1264.10 46
1264.18 51
1264.27 56
1264.35 60
1264.43 61
1264.51 60
1264.59 56
1264.67 52
1264.75 47
1264.84 43
1264.92 39
1265.00 36
1265.08 34
1265.16 31
1265.24 28
1265.33 24
1265.41 21
1265.49 17
1265.57 16
1265.65 16
1265.73 19
1265.81 24
1265.90 31
1265.98 40
1266.06 49
1266.14 57
1266.22 63
1266.30 67
1266.39 69
1266.47 69
1266.55 68
1266.63 65
1266.71 61
1266.79 56
1266.87 52
1266.96 48
1267.04 44
1267.12 42
1267.20 41
1267.28 42
1267.36 45
1267.45 49
1267.53 53
1267.61 58
1267.69 61
1267.77 63
1267.85 63
1267.93 62
1268.02 60
1268.10 57
1268.18 55
1268.26 53
1268.34 51
1268.42 50
1268.51 49
1268.59 48
1268.67 46
1268.75 44
1268.83 40
1268.91 37
1269.00 35
1269.08 34
1269.16 34
1269.24 37
1269.32 40
1269.40 44
1269.49 46
1269.57 47
1269.65 45
1269.73 41
1269.81 36
1269.89 29
1269.98 23
1270.06 19
1270.14 16
1270.22 14
1270.30 14
1270.38 15
1270.47 16
1270.55 17
1270.63 17
1270.71 18
1270.79 19
1270.87 20
1270.96 22
1271.04 25
1271.12 29
1271.20 35
1271.28 41
1271.36 49
1271.45 56
1271.53 61
1271.61 64
1271.69 64
1271.77 61
1271.85 56
1271.94 49
1272.02 43
1272.10 38
1272.18 34
1272.26 33
1272.34 34
1272.43 37
1272.51 40
1272.59 44
1272.67 48
1272.75 51
1272.84 55
1272.92 58
1273.00 60
1273.08 61
1273.16 60
1273.24 57
1273.33 54
1273.41 49
1273.49 45
1273.57 40
1273.65 36
1273.73 33
1273.82 31
1273.90 29
1273.98 28
1274.06 27
1274.14 26
1274.23 24
1274.31 22
1274.39 18
1274.47 14
1274.55 10
1274.63 5
1274.72 2
1274.80 1
1274.88 1
1274.96 4
1275.04 8
1275.13 14
1275.21 20
1275.29 26
1275.37 32
1275.45 37
1275.53 41
1275.62 44
1275.70 46
1275.78 48
1275.86 50
1275.94 53
1276.03 56
1276.11 60
1276.19 64
1276.27 67
1276.35 70
1276.43 70
1276.52 69
1276.60 66
1276.68 60
1276.76 55
1276.84 48
1276.93 43
1277.01 39
1277.09 36
1277.17 34
1277.25 33
1277.34 34
1277.42 35
1277.50 36
1277.58 37
1277.66 38
1277.74 38
1277.83 36
1277.91 34
1277.99 31
1278.07 27
1278.15 23
1278.24 19
1278.32 16
1278.40 13
1278.48 11
1278.56 9
1278.65 7
1278.73 5
1278.81 5
1278.89 5
1278.97 8
1279.06 13
1279.14 19
1279.22 26
1279.30 32
1279.38 37
1279.47 39
1279.55 39
1279.63 38
1279.71 37
1279.79 36
1279.88 36
1279.96 39
1280.04 43
1280.12 49
1280.20 55
1280.28 61
1280.37 66
1280.45 70
1280.53 71
1280.61 70
1280.69 66
1280.78 60
1280.86 52
1280.94 43
1281.02 33
1281.10 24
1281.19 16
1281.27 9
1281.35 2
1281.43 0
1281.52 0
1281.60 0
1281.68 0
1281.76 0
1281.84 0
1281.93 0
1282.01 0
1282.09 4
1282.17 8
1282.25 10
1282.34 11
1282.42 11
1282.50 9
1282.58 7
1282.66 6
1282.75 6
1282.83 8
1282.91 11
1282.99 15
1283.07 20
1283.16 26
1283.24 32
1283.32 38
1283.40 44
1283.48 49
1283.57 54
1283.65 58
1283.73 62
1283.81 66
1283.89 70
1283.98 75
1284.06 79
1284.14 84
1284.22 88
1284.31 92
1284.39 95
1284.47 98
1284.55 101
1284.63 105
1284.72 110
1284.80 117
1284.88 125
1284.96 133
1285.04 140
1285.13 145
1285.21 147
1285.29 146
1285.37 142
1285.46 138
1285.54 134
1285.62 133
1285.70 135
1285.78 142
1285.87 151
1285.95 162
1286.03 172
1286.11 178
1286.19 180
1286.28 176
1286.36 168
1286.44 157
1286.52 145
1286.61 135
1286.69 128
1286.77 125
1286.85 126
1286.93 130
1287.02 135
1287.10 140
1287.18 144
1287.26 147
1287.35 148
1287.43 149
1287.51 148
1287.59 148
1287.67 147
1287.76 146
1287.84 144
1287.92 141
1288.00 138
1288.09 134
1288.17 129
1288.25 124
1288.33 118
1288.41 113
1288.50 107
1288.58 102
1288.66 97
1288.74 94
1288.83 92
1288.91 91
1288.99 93
1289.07 96
1289.15 101
1289.24 106
1289.32 112
1289.40 116
1289.48 117
1289.57 114
1289.65 108
1289.73 99
1289.81 87
1289.90 75
1289.98 64
1290.06 55
1290.14 49
1290.22 46
1290.31 45
1290.39 45
1290.47 46
1290.55 47
1290.64 48
1290.72 48
1290.80 47
1290.88 46
1290.97 44
1291.05 41
1291.13 39
1291.21 37
1291.29 35
1291.38 35
1291.46 34
1291.54 33
1291.62 32
1291.71 31
1291.79 30
1291.87 28
1291.95 27
1292.04 26
1292.12 27
1292.20 29
1292.28 33
1292.37 37
1292.45 41
1292.53 45
1292.61 48
1292.69 49
1292.78 50
1292.86 49
1292.94 48
1293.02 46
1293.11 45
1293.19 45
1293.27 44
1293.35 45
1293.44 46
1293.52 48
1293.60 51
1293.68 55
1293.77 59
1293.85 64
1293.93 69
1294.01 72
1294.10 73
1294.18 72
1294.26 69
1294.34 64
1294.43 58
1294.51 51
1294.59 45
1294.67 40
1294.76 36
1294.84 34
1294.92 34
1295.00 36
1295.09 40
1295.17 45
1295.25 50
1295.33 55
1295.42 58
1295.50 61
1295.58 62
1295.66 62
1295.74 61
1295.83 61
1295.91 61
1295.99 61
1296.07 63
1296.16 65
1296.24 67
1296.32 69
1296.40 70
1296.49 71
1296.57 72
1296.65 73
1296.73 73
1296.82 74
1296.90 75
1296.98 76
1297.06 76
1297.15 77
1297.23 77
1297.31 78
1297.40 79
1297.48 82
1297.56 85
1297.64 89
1297.73 92
1297.81 94
1297.89 95
1297.97 94
1298.06 93
1298.14 91
1298.22 88
1298.30 85
1298.39 80
1298.47 74
1298.55 65
1298.63 54
1298.72 43
1298.80 31
1298.88 20
1298.96 11
1299.05 5
1299.13 2
1299.21 2
1299.29 3
1299.38 6
1299.46 10
1299.54 13
1299.62 16
1299.71 19
1299.79 22
1299.87 26
1299.95 31
1300.04 36
1300.12 42
1300.20 47
1300.29 52
1300.37 55
1300.45 58
1300.53 60
1300.62 62
1300.70 63
1300.78 65
1300.86 66
1300.95 67
1301.03 65
1301.11 62
1301.19 58
1301.28 54
1301.36 51
1301.44 50
1301.53 51
1301.61 55
1301.69 60
1301.77 66
1301.86 70
1301.94 72
1302.02 72
1302.10 70
1302.19 65
1302.27 59
1302.35 52
1302.43 47
1302.52 43
1302.60 40
1302.68 37
1302.77 36
1302.85 35
1302.93 34
1303.01 34
1303.10 36
1303.18 39
1303.26 45
1303.34 52
1303.43 59
1303.51 65
1303.59 68
1303.68 68
1303.76 65
1303.84 59
1303.92 52
1304.01 46
1304.09 41
1304.17 38
1304.25 37
1304.34 39
1304.42 44
1304.50 50
1304.59 56
1304.67 63
1304.75 68
1304.83 71
1304.92 69
1305.00 64
1305.08 56
1305.16 46
1305.25 35
1305.33 24
1305.41 15
1305.50 9
1305.58 7
1305.66 6
1305.74 8
1305.83 10
1305.91 12
1305.99 13
1306.08 13
1306.16 10
1306.24 7
1306.32 4
1306.41 1
1306.49 0
1306.57 0
1306.66 2
1306.74 5
1306.82 10
1306.90 14
1306.99 17
1307.07 18
1307.15 18
1307.24 18
1307.32 17
1307.40 16
1307.48 16
1307.57 17
1307.65 18
1307.73 18
1307.82 18
1307.90 18
1307.98 17
1308.06 16
1308.15 16
1308.23 16
1308.31 17
1308.40 17
1308.48 17
1308.56 17
1308.64 15
1308.73 12
1308.81 7
1308.89 2
1308.98 0
1309.06 0
1309.14 0
1309.22 0
1309.31 0
1309.39 0
1309.47 0
1309.56 1
1309.64 9
1309.72 17
1309.80 25
1309.89 31
1309.97 36
1310.05 41
1310.14 44
1310.22 47
1310.30 49
1310.39 50
1310.47 50
1310.55 48
1310.63 45
1310.72 42
1310.80 39
1310.88 38
1310.97 38
1311.05 38
1311.13 39
1311.21 38
1311.30 36
1311.38 33
1311.46 29
1311.55 26
1311.63 23
1311.71 23
1311.80 25
1311.88 27
1311.96 29
1312.04 30
1312.13 29
1312.21 27
1312.29 23
1312.38 20
1312.46 17
1312.54 18
1312.63 20
1312.71 26
1312.79 34
1312.87 43
1312.96 51
1313.04 58
1313.12 64
1313.21 67
1313.29 67
1313.37 65
1313.46 62
1313.54 59
1313.62 56
1313.71 55
1313.79 55
1313.87 57
1313.95 61
1314.04 66
1314.12 71
1314.20 78
1314.29 85
1314.37 92
1314.45 98
1314.54 102
1314.62 105
1314.70 105
1314.78 103
1314.87 101
1314.95 97
1315.03 95
1315.12 92
1315.20 91
1315.28 89
1315.37 86
1315.45 83
1315.53 79
1315.62 76
1315.70 74
1315.78 74
1315.87 76
1315.95 79
1316.03 83
1316.11 88
1316.20 91
1316.28 94
1316.36 96
1316.45 98
1316.53 101
1316.61 105
1316.70 110
1316.78 115
1316.86 122
1316.95 130
1317.03 137
1317.11 144
1317.20 151
1317.28 157
1317.36 162
1317.45 165
1317.53 166
1317.61 165
1317.69 161
1317.78 156
1317.86 149
1317.94 141
1318.03 133
1318.11 125
1318.19 118
1318.28 111
1318.36 105
1318.44 98
1318.53 91
1318.61 83
1318.69 77
1318.78 71
1318.86 68
1318.94 68
1319.03 71
1319.11 76
1319.19 83
1319.28 90
1319.36 96
1319.44 100
1319.53 102
1319.61 101
1319.69 99
1319.77 95
1319.86 90
1319.94 85
1320.02 80
1320.11 76
1320.19 71
1320.27 66
1320.36 61
1320.44 56
1320.52 53
1320.61 50
1320.69 49
1320.77 50
1320.86 53
1320.94 58
1321.02 63
1321.11 68
1321.19 73
1321.27 77
1321.36 80
1321.44 82
1321.52 83
1321.61 84
1321.69 85
1321.77 87
1321.86 90
1321.94 93
1322.02 97
1322.11 100
1322.19 103
1322.27 105
1322.36 105
1322.44 103
1322.52 102
1322.61 101
1322.69 101
1322.77 104
1322.86 109
1322.94 117
1323.02 126
1323.11 136
1323.19 146
1323.27 156
1323.36 167
1323.44 177
1323.52 188
1323.61 200
1323.69 213
1323.77 228
1323.86 243
1323.94 260
1324.02 279
1324.11 300
1324.19 324
1324.27 350
1324.36 377
1324.44 405
1324.52 434
1324.61 460
1324.69 485
1324.77 508
1324.86 529
1324.94 549
1325.02 571
1325.11 594
1325.19 619
1325.27 645
1325.36 670
1325.44 693
1325.52 712
1325.61 725
1325.69 732
1325.78 735
1325.86 735
1325.94 733
1326.03 730
1326.11 726
1326.19 722
1326.28 717
1326.36 711
1326.44 703
1326.53 693
1326.61 680
1326.69 664
1326.78 645
1326.86 624
1326.94 603
1327.03 582
1327.11 562
1327.19 546
1327.28 533
1327.36 523
1327.44 516
1327.53 510
1327.61 504
1327.69 498
1327.78 489
1327.86 479
1327.95 466
1328.03 452
1328.11 436
1328.20 422
1328.28 409
1328.36 399
1328.45 393
1328.53 391
1328.61 393
1328.70 395
1328.78 397
1328.86 395
1328.95 388
1329.03 376
1329.11 358
1329.20 337
1329.28 314
1329.37 293
1329.45 275
1329.53 261
1329.62 251
1329.70 245
1329.78 242
1329.87 240
1329.95 237
1330.03 234
1330.12 231
1330.20 228
1330.28 225
1330.37 224
1330.45 225
1330.53 228
1330.62 232
1330.70 237
1330.79 242
1330.87 247
1330.95 250
1331.04 253
1331.12 254
1331.20 253
1331.29 252
1331.37 251
1331.45 250
1331.54 249
1331.62 248
1331.71 247
1331.79 245
1331.87 241
1331.96 234
1332.04 224
1332.12 211
1332.21 196
1332.29 180
1332.37 166
1332.46 154
1332.54 146
1332.63 142
1332.71 142
1332.79 145
1332.88 150
1332.96 154
1333.04 156
1333.13 156
1333.21 154
1333.29 149
1333.38 143
1333.46 136
1333.55 131
1333.63 126
1333.71 123
1333.80 122
1333.88 121
1333.96 122
1334.05 123
1334.13 123
1334.22 124
1334.30 123
1334.38 122
1334.47 119
1334.55 115
1334.63 109
1334.72 104
1334.80 97
1334.88 92
1334.97 87
1335.05 84
1335.14 81
1335.22 79
1335.30 78
1335.39 76
1335.47 75
1335.55 74
1335.64 72
1335.72 70
1335.81 68
1335.89 66
1335.97 64
1336.06 61
1336.14 58
1336.22 56
1336.31 55
1336.39 55
1336.48 57
1336.56 60
1336.64 63
1336.73 67
1336.81 70
1336.89 71
1336.98 71
1337.06 69
1337.15 68
1337.23 67
1337.31 67
1337.40 69
1337.48 72
1337.57 74
1337.65 75
1337.73 73
1337.82 68
1337.90 61
1337.98 51
1338.07 40
1338.15 28
1338.24 17
1338.32 7
1338.40 0
1338.49 0
1338.57 0
1338.65 0
1338.74 0
1338.82 0
1338.91 2
1338.99 6
1339.07 8
1339.16 9
1339.24 8
1339.33 5
1339.41 2
1339.49 0
1339.58 0
1339.66 0
1339.74 0
1339.83 0
1339.91 0
1340.00 0
1340.08 0
1340.16 0
1340.25 0
1340.33 0
1340.42 4
1340.50 10
1340.58 17
1340.67 25
1340.75 35
1340.84 45
1340.92 54
1341.00 61
1341.09 67
1341.17 69
1341.25 67
1341.34 62
1341.42 53
1341.51 44
1341.59 35
1341.67 28
1341.76 24
1341.84 22
1341.93 23
1342.01 24
1342.09 25
1342.18 25
1342.26 24
1342.35 21
1342.43 17
1342.51 14
1342.60 12
1342.68 12
1342.77 13
1342.85 15
1342.93 18
1343.02 21
1343.10 25
1343.19 28
1343.27 32
1343.35 37
1343.44 42
1343.52 48
1343.61 54
1343.69 61
1343.77 68
1343.86 74
1343.94 79
1344.03 83
1344.11 85
1344.19 85
1344.28 85
1344.36 85
1344.45 86
1344.53 90
1344.61 95
1344.70 101
1344.78 108
1344.87 113
1344.95 117
1345.03 118
1345.12 117
1345.20 116
1345.29 115
1345.37 115
1345.45 115
1345.54 117
1345.62 119
1345.71 121
1345.79 124
1345.87 127
1345.96 131
1346.04 134
1346.13 137
1346.21 138
1346.29 139
1346.38 139
1346.46 139
1346.55 140
1346.63 144
1346.72 151
1346.80 162
1346.88 175
1346.97 191
1347.05 207
1347.14 226
1347.22 245
1347.30 266
1347.39 288
1347.47 311
1347.56 335
1347.64 359
1347.72 380
1347.81 399
1347.89 415
1347.98 427
1348.06 437
1348.14 445
1348.23 453
1348.31 463
1348.40 475
1348.48 489
1348.57 504
1348.65 520
1348.73 533
1348.82 542
1348.90 546
1348.99 544
1349.07 538
1349.15 529
1349.24 518
1349.32 506
1349.41 494
1349.49 483
1349.58 471
1349.66 460
1349.74 447
1349.83 433
1349.91 419
1350.00 405
1350.08 393
1350.16 383
1350.25 376
1350.33 372
1350.42 370
1350.50 369
1350.59 368
1350.67 365
1350.75 360
1350.84 353
1350.92 342
1351.01 328
1351.09 312
1351.18 295
1351.26 277
1351.34 260
1351.43 244
1351.51 231
1351.60 221
1351.68 214
1351.77 209
1351.85 206
1351.93 203
1352.02 199
1352.10 194
1352.19 187
1352.27 177
1352.35 166
1352.44 154
1352.52 143
1352.61 133
1352.69 125
1352.78 116
1352.86 107
1352.94 96
1353.03 82
1353.11 65
1353.20 48
1353.28 31
1353.37 16
1353.45 6
1353.53 0
1353.62 0
1353.70 2
1353.79 6
1353.87 12
1353.96 18
1354.04 23
1354.13 27
1354.21 30
1354.29 31
1354.38 29
1354.46 26
1354.55 21
1354.63 14
1354.72 8
1354.80 2
1354.88 0
1354.97 0
1355.05 3
1355.14 10
1355.22 19
1355.31 29
1355.39 40
1355.47 49
1355.56 56
1355.64 61
1355.73 64
1355.81 65
1355.90 67
1355.98 70
1356.07 74
1356.15 80
1356.23 86
1356.32 92
1356.40 96
1356.49 96
1356.57 91
1356.66 81
1356.74 67
1356.82 51
1356.91 35
1356.99 20
1357.08 9
1357.16 0
1357.25 0
1357.33 0
1357.42 0
1357.50 0
1357.58 4
1357.67 13
1357.75 23
1357.84 33
1357.92 42
1358.01 48
1358.09 50
1358.18 47
1358.26 40
1358.34 30
1358.43 20
1358.51 10
1358.60 1
1358.68 0
1358.77 0
1358.85 0
1358.94 0
1359.02 0
1359.10 0
1359.19 0
1359.27 0
1359.36 4
1359.44 13
1359.53 22
1359.61 31
1359.70 38
1359.78 44
1359.86 49
1359.95 52
1360.03 56
1360.12 61
1360.20 66
1360.29 72
1360.37 79
1360.46 86
1360.54 93
1360.63 99
1360.71 105
1360.79 109
1360.88 111
1360.96 112
1361.05 112
1361.13 110
1361.22 106
1361.30 101
1361.39 95
1361.47 88
1361.56 82
1361.64 77
1361.72 72
1361.81 69
1361.89 67
1361.98 64
1362.06 61
1362.15 55
1362.23 48
1362.32 41
1362.40 36
1362.49 32
1362.57 31
1362.65 32
1362.74 36
1362.82 40
1362.91 43
1362.99 45
1363.08 47
1363.16 49
1363.25 53
1363.33 58
1363.42 66
1363.50 76
1363.59 85
1363.67 94
1363.75 101
1363.84 107
1363.92 112
1364.01 117
1364.09 123
1364.18 129
1364.26 135
1364.35 141
1364.43 145
1364.52 147
1364.60 147
1364.69 144
1364.77 139
1364.85 131
1364.94 121
1365.02 109
1365.11 96
1365.19 83
1365.28 71
1365.36 62
1365.45 56
1365.53 54
1365.62 58
1365.70 65
1365.79 75
1365.87 88
1365.96 101
1366.04 112
1366.12 121
1366.21 128
1366.29 132
1366.38 135
1366.46 137
1366.55 139
1366.63 141
1366.72 142
1366.80 141
1366.89 138
1366.97 131
1367.06 121
1367.14 108
1367.23 95
1367.31 81
1367.40 69
1367.48 59
1367.57 52
1367.65 47
1367.73 45
1367.82 44
1367.90 44
1367.99 44
1368.07 44
1368.16 44
1368.24 42
1368.33 39
1368.41 35
1368.50 31
1368.58 28
1368.67 28
1368.75 30
1368.84 35
1368.92 43
1369.01 51
1369.09 60
1369.18 67
1369.26 72
1369.35 73
1369.43 71
1369.51 68
1369.60 63
1369.68 59
1369.77 57
1369.85 59
1369.94 64
1370.02 71
1370.11 80
1370.19 88
1370.28 93
1370.36 95
1370.45 93
1370.53 87
1370.62 78
1370.70 68
1370.79 57
1370.87 47
1370.96 39
1371.04 32
1371.13 27
1371.21 24
1371.30 21
1371.38 19
1371.47 17
1371.55 15
1371.64 14
1371.72 12
1371.81 9
1371.89 6
1371.97 1
1372.06 0
1372.14 0
1372.23 0
1372.31 0
1372.40 0
1372.48 0
1372.57 0
1372.65 11
1372.74 26
1372.82 40
1372.91 49
1372.99 54
1373.08 55
1373.16 51
1373.25 45
1373.33 38
1373.42 33
1373.50 30
1373.59 30
1373.67 34
1373.76 42
1373.84 51
1373.93 62
1374.01 73
1374.10 83
1374.18 91
1374.27 95
1374.35 95
1374.44 93
1374.52 88
1374.61 84
1374.69 79
1374.78 76
1374.86 74
1374.95 73
1375.03 73
1375.12 72
1375.20 71
1375.29 70
1375.37 70
1375.46 70
1375.54 73
1375.63 79
1375.71 87
1375.80 99
1375.88 112
1375.97 125
1376.05 138
1376.14 147
1376.22 153
1376.31 154
1376.39 149
1376.48 140
1376.56 127
1376.65 113
1376.73 99
1376.82 86
1376.90 76
1376.99 70
1377.07 68
1377.16 69
1377.24 73
1377.33 78
1377.41 83
1377.50 88
1377.58 93
1377.67 97
1377.75 100
1377.84 102
1377.92 104
1378.01 104
1378.09 103
1378.18 102
1378.26 100
1378.35 99
1378.43 100
1378.52 101
1378.60 105
1378.69 109
1378.77 115
1378.86 121
1378.94 127
1379.03 133
1379.11 138
1379.20 142
1379.28 145
1379.37 146
1379.45 144
1379.54 139
1379.62 133
1379.71 125
1379.79 118
1379.88 112
1379.96 109
1380.05 107
1380.13 107
1380.22 109
1380.31 110
1380.39 109
1380.48 107
1380.56 103
1380.65 97
1380.73 92
1380.82 86
1380.90 82
1380.99 81
1381.07 81
1381.16 82
1381.24 82
1381.33 81
1381.41 78
1381.50 73
1381.58 66
1381.67 58
1381.75 53
1381.84 50
1381.92 51
1382.01 54
1382.09 60
1382.18 67
1382.26 72
1382.35 75
1382.43 74
1382.52 71
1382.60 66
1382.69 60
1382.78 54
1382.86 49
1382.95 45
1383.03 44
1383.12 44
1383.20 46
1383.29 49
1383.37 53
1383.46 58
1383.54 63
1383.63 68
1383.71 74
1383.80 79
1383.88 85
1383.97 90
1384.05 96
1384.14 102
1384.22 108
1384.31 114
1384.39 119
1384.48 124
1384.57 127
1384.65 127
1384.74 125
1384.82 119
1384.91 111
1384.99 99
1385.08 87
1385.16 74
1385.25 63
1385.33 54
1385.42 46
1385.50 41
1385.59 36
1385.67 33
1385.76 30
1385.84 28
1385.93 29
1386.01 33
1386.10 40
1386.19 49
1386.27 59
1386.36 68
1386.44 74
1386.53 75
1386.61 71
1386.70 63
1386.78 53
1386.87 44
1386.95 38
1387.04 35
1387.12 38
1387.21 45
1387.29 54
1387.38 66
1387.47 77
1387.55 86
1387.64 94
1387.72 99
1387.81 102
1387.89 104
1387.98 105
1388.06 106
1388.15 108
1388.23 110
1388.32 113
1388.40 116
1388.49 117
1388.58 117
1388.66 115
1388.75 111
1388.83 106
1388.92 100
1389.00 92
1389.09 85
1389.17 77
1389.26 68
1389.34 60
1389.43 52
1389.51 44
1389.60 37
1389.69 31
1389.77 28
1389.86 26
1389.94 27
1390.03 31
1390.11 36
1390.20 42
1390.28 49
1390.37 55
1390.45 61
1390.54 65
1390.63 68
1390.71 69
1390.80 69
1390.88 68
1390.97 65
1391.05 62
1391.14 60
1391.22 58
1391.31 58
1391.39 59
1391.48 62
1391.57 66
1391.65 69
1391.74 71
1391.82 71
1391.91 70
1391.99 68
1392.08 65
1392.16 63
1392.25 62
1392.33 62
1392.42 65
1392.51 69
1392.59 74
1392.68 77
1392.76 78
1392.85 76
1392.93 72
1393.02 64
1393.10 56
1393.19 47
1393.28 40
1393.36 35
1393.45 32
1393.53 31
1393.62 31
1393.70 32
1393.79 33
1393.87 36
1393.96 39
1394.05 43
1394.13 47
1394.22 51
1394.30 54
1394.39 55
1394.47 56
1394.56 56
1394.64 56
1394.73 57
1394.82 60
1394.90 63
1394.99 68
1395.07 73
1395.16 76
1395.24 79
1395.33 80
1395.41 81
1395.50 82
1395.59 84
1395.67 88
1395.76 94
1395.84 101
1395.93 109
1396.01 116
1396.10 120
1396.19 119
1396.27 116
1396.36 110
1396.44 103
1396.53 98
1396.61 96
1396.70 97
1396.78 102
1396.87 108
1396.96 115
1397.04 121
1397.13 125
1397.21 127
1397.30 128
1397.38 126
1397.47 125
1397.56 122
1397.64 120
1397.73 119
1397.81 119
1397.90 119
1397.98 122
1398.07 125
1398.16 129
1398.24 134
1398.33 137
1398.41 138
1398.50 137
1398.58 133
1398.67 127
1398.75 119
1398.84 111
1398.93 104
1399.01 97
1399.10 91
1399.18 86
1399.27 81
1399.35 77
1399.44 73
1399.53 68
1399.61 63
1399.70 58
1399.78 52
1399.87 45
1399.95 38
1400.04 31
1400.13 25
1400.21 20
1400.30 16
1400.38 15
1400.47 15
1400.56 17
1400.64 19
1400.73 22
1400.81 24
1400.90 27
1400.98 31
1401.07 37
1401.16 43
1401.24 52
1401.33 63
1401.41 75
1401.50 86
1401.58 96
1401.67 103
1401.76 107
1401.84 106
1401.93 103
1402.01 97
1402.10 91
1402.18 84
1402.27 78
1402.36 73
1402.44 67
1402.53 61
1402.61 54
1402.70 47
1402.79 40
1402.87 33
1402.96 27
1403.04 22
1403.13 18
1403.21 14
1403.30 10
1403.39 9
1403.47 10
1403.56 13
1403.64 20
1403.73 28
1403.82 37
1403.90 45
1403.99 51
1404.07 54
1404.16 55
1404.24 52
1404.33 46
1404.42 38
1404.50 29
1404.59 19
1404.67 11
1404.76 4
1404.85 0
1404.93 0
1405.02 0
1405.10 0
1405.19 0
1405.28 0
1405.36 0
1405.45 0
1405.53 0
1405.62 5
1405.71 11
1405.79 16
1405.88 19
1405.96 20
1406.05 19
1406.13 17
1406.22 17
1406.31 18
1406.39 22
1406.48 27
1406.56 34
1406.65 41
1406.74 48
1406.82 52
1406.91 54
1406.99 54
1407.08 51
1407.17 46
1407.25 38
1407.34 30
1407.42 22
1407.51 15
1407.60 9
1407.68 5
1407.77 1
1407.85 0
1407.94 0
1408.03 0
1408.11 0
1408.20 0
1408.28 4
1408.37 13
1408.46 25
1408.54 39
1408.63 53
1408.71 66
1408.80 76
1408.89 82
1408.97 86
1409.06 88
1409.14 89
1409.23 90
1409.32 91
1409.40 93
1409.49 94
1409.57 93
1409.66 92
1409.75 88
1409.83 84
1409.92 80
1410.00 76
1410.09 73
1410.18 71
1410.26 69
1410.35 67
1410.43 64
1410.52 61
1410.61 58
1410.69 54
1410.78 49
1410.86 44
1410.95 39
1411.04 34
1411.12 29
1411.21 24
1411.29 21
1411.38 19
1411.47 18
1411.55 19
1411.64 20
1411.73 23
1411.81 24
1411.90 25
1411.98 26
1412.07 26
1412.16 26
1412.24 26
1412.33 25
1412.41 24
1412.50 22
1412.59 19
1412.67 15
1412.76 10
1412.84 8
1412.93 9
1413.02 16
1413.10 29
1413.19 46
1413.28 65
1413.36 85
1413.45 101
1413.53 112
1413.62 117
1413.71 115
1413.79 109
1413.88 100
1413.96 87
1414.05 73
1414.14 59
1414.22 45
1414.31 33
1414.40 21
1414.48 12
1414.57 5
1414.65 1
1414.74 0
1414.83 0
1414.91 2
1415.00 5
1415.09 10
1415.17 17
1415.26 25
1415.34 34
1415.43 45
1415.52 56
1415.60 67
1415.69 76
1415.77 82
1415.86 84
1415.95 82
1416.03 76
1416.12 67
1416.21 56
1416.29 44
1416.38 32
1416.46 20
1416.55 11
1416.64 3
1416.72 0
1416.81 0
1416.90 0
1416.98 0
1417.07 4
1417.15 9
1417.24 13
1417.33 17
1417.41 19
1417.50 22
1417.59 25
1417.67 29
1417.76 35
1417.84 43
1417.93 50
1418.02 56
1418.10 60
1418.19 60
1418.28 57
1418.36 51
1418.45 45
1418.54 37
1418.62 31
1418.71 25
1418.79 20
1418.88 14
1418.97 9
1419.05 3
1419.14 0
1419.23 0
1419.31 0
1419.40 0
1419.48 0
1419.57 0
1419.66 0
1419.74 2
1419.83 5
1419.92 6
1420.00 7
1420.09 7
1420.18 7
1420.26 8
1420.35 12
1420.43 17
1420.52 25
1420.61 34
1420.69 43
1420.78 50
1420.87 54
1420.95 56
1421.04 54
1421.13 50
1421.21 46
1421.30 42
1421.38 39
1421.47 37
1421.56 36
1421.64 36
1421.73 37
1421.82 38
1421.90 39
1421.99 42
1422.08 45
1422.16 49
1422.25 53
1422.33 57
1422.42 60
1422.51 61
1422.59 60
1422.68 57
1422.77 51
1422.85 45
1422.94 37
1423.03 31
1423.11 26
1423.20 23
1423.29 24
1423.37 27
1423.46 33
1423.55 40
1423.63 48
1423.72 55
1423.80 61
1423.89 65
1423.98 67
1424.06 68
1424.15 69
1424.24 70
1424.32 71
1424.41 73
1424.50 75
1424.58 76
1424.67 75
1424.76 72
1424.84 68
1424.93 63
1425.02 58
1425.10 55
1425.19 53
1425.27 52
1425.36 51
1425.45 51
1425.53 49
1425.62 48
1425.71 45
1425.79 42
1425.88 39
1425.97 35
1426.05 31
1426.14 27
1426.23 25
1426.31 25
1426.40 27
1426.49 32
1426.57 40
1426.66 48
1426.75 57
1426.83 63
1426.92 68
1427.01 71
1427.09 73
1427.18 75
1427.27 77
1427.35 81
1427.44 84
1427.52 87
1427.61 88
1427.70 87
1427.78 83
1427.87 77
1427.96 70
1428.04 63
1428.13 58
1428.22 56
1428.30 56
1428.39 58
1428.48 61
1428.56 64
1428.65 66
1428.74 66
1428.82 64
1428.91 61
1429.00 56
1429.08 52
1429.17 49
1429.26 47
1429.34 47
1429.43 48
1429.52 51
1429.60 54
1429.69 59
1429.78 66
1429.86 73
1429.95 82
1430.04 91
1430.12 99
1430.21 103
1430.30 103
1430.38 99
1430.47 90
1430.56 80
1430.64 69
1430.73 60
1430.82 54
1430.90 52
1430.99 52
1431.08 55
1431.16 58
1431.25 61
1431.34 64
1431.42 66
1431.51 69
1431.60 71
1431.68 74
1431.77 77
1431.86 80
1431.94 82
1432.03 84
1432.12 86
1432.20 88
1432.29 88
1432.38 88
1432.46 86
1432.55 81
1432.64 73
1432.72 65
1432.81 57
1432.90 51
1432.98 49
1433.07 52
1433.16 59
1433.24 70
1433.33 83
1433.42 94
1433.50 104
1433.59 110
1433.68 112
1433.77 112
1433.85 110
1433.94 107
1434.03 103
1434.11 99
1434.20 95
1434.29 92
1434.37 90
1434.46 90
1434.55 93
1434.63 98
1434.72 105
1434.81 114
1434.89 122
1434.98 128
1435.07 131
1435.15 132
1435.24 131
1435.33 129
1435.41 127
1435.50 127
1435.59 126
1435.67 126
1435.76 124
1435.85 121
1435.94 115
1436.02 107
1436.11 99
1436.20 94
1436.28 92
1436.37 95
1436.46 101
1436.54 111
1436.63 123
1436.72 135
1436.80 146
1436.89 157
1436.98 166
1437.06 174
1437.15 182
1437.24 187
1437.32 191
1437.41 191
1437.50 187
1437.59 179
1437.67 169
1437.76 157
1437.85 146
1437.93 137
1438.02 131
1438.11 128
1438.19 128
1438.28 130
1438.37 131
1438.45 131
1438.54 131
1438.63 131
1438.71 132
1438.80 135
1438.89 142
1438.98 151
1439.06 162
1439.15 172
1439.24 180
1439.32 184
1439.41 184
1439.50 181
1439.58 175
1439.67 169
1439.76 163
1439.85 157
1439.93 151
1440.02 143
1440.11 133
1440.19 119
1440.28 102
1440.37 84
1440.45 66
1440.54 52
1440.63 41
1440.71 36
1440.80 36
1440.89 39
1440.98 46
1441.06 54
1441.15 64
1441.24 72
1441.32 80
1441.41 85
1441.50 88
1441.58 87
1441.67 83
1441.76 76
1441.85 68
1441.93 59
1442.02 51
1442.11 45
1442.19 42
1442.28 43
1442.37 47
1442.45 53
1442.54 60
1442.63 67
1442.72 71
1442.80 73
1442.89 70
1442.98 65
1443.06 58
1443.15 51
1443.24 44
1443.33 39
1443.41 36
1443.50 35
1443.59 35
1443.67 36
1443.76 35
1443.85 33
1443.93 28
1444.02 21
1444.11 13
1444.20 4
1444.28 0
1444.37 0
1444.46 0
1444.54 0
1444.63 0
1444.72 0
1444.81 0
1444.89 0
1444.98 3
1445.07 13
1445.15 25
1445.24 38
1445.33 53
1445.42 69
1445.50 85
1445.59 100
1445.68 113
1445.76 125
1445.85 135
1445.94 142
1446.03 149
1446.11 154
1446.20 158
1446.29 162
1446.37 167
1446.46 172
1446.55 179
1446.64 189
1446.72 202
1446.81 218
1446.90 239
1446.98 263
1447.07 290
1447.16 319
1447.25 347
1447.33 375
1447.42 402
1447.51 426
1447.59 450
1447.68 474
1447.77 498
1447.86 523
1447.94 549
1448.03 574
1448.12 597
1448.20 617
1448.29 636
1448.38 654
1448.47 673
1448.55 694
1448.64 719
1448.73 748
1448.81 778
1448.90 806
1448.99 830
1449.08 848
1449.16 859
1449.25 864
1449.34 864
1449.43 861
1449.51 856
1449.60 849
1449.69 841
1449.77 831
1449.86 817
1449.95 798
1450.04 777
1450.12 753
1450.21 728
1450.30 705
1450.39 683
1450.47 663
1450.56 644
1450.65 624
1450.73 603
1450.82 580
1450.91 555
1451.00 530
1451.08 506
1451.17 484
1451.26 464
1451.35 447
1451.43 431
1451.52 416
1451.61 398
1451.69 379
1451.78 357
1451.87 332
1451.96 307
1452.04 283
1452.13 261
1452.22 244
1452.31 232
1452.39 224
1452.48 220
1452.57 216
1452.65 212
1452.74 205
1452.83 195
1452.92 183
1453.00 170
1453.09 158
1453.18 148
1453.27 139
1453.35 131
1453.44 123
1453.53 114
1453.62 104
1453.70 93
1453.79 83
1453.88 74
1453.97 68
1454.05 66
1454.14 65
1454.23 67
1454.31 68
1454.40 69
1454.49 68
1454.58 66
1454.66 63
1454.75 58
1454.84 51
1454.93 45
1455.01 39
1455.10 34
1455.19 31
1455.28 32
1455.36 35
1455.45 42
1455.54 51
1455.63 61
1455.71 70
1455.80 76
1455.89 81
1455.98 83
1456.06 82
1456.15 80
1456.24 76
1456.33 71
1456.41 64
1456.50 55
1456.59 46
1456.68 37
1456.76 29
1456.85 25
1456.94 24
1457.03 27
1457.11 33
1457.20 40
1457.29 46
1457.37 51
1457.46 53
1457.55 52
1457.64 50
1457.72 47
1457.81 45
1457.90 43
1457.99 42
1458.07 41
1458.16 39
1458.25 37
1458.34 34
1458.42 30
1458.51 27
1458.60 26
1458.69 26
1458.77 27
1458.86 30
1458.95 34
1459.04 37
1459.13 39
1459.21 40
1459.30 40
1459.39 39
1459.48 37
1459.56 36
1459.65 34
1459.74 30
1459.83 26
1459.91 21
1460.00 14
1460.09 7
1460.18 0
1460.26 0
1460.35 0
1460.44 0
1460.53 0
1460.61 0
1460.70 0
1460.79 0
1460.88 1
1460.96 9
1461.05 17
1461.14 23
1461.23 29
1461.31 33
1461.40 35
1461.49 36
1461.58 35
1461.66 33
1461.75 29
1461.84 24
1461.93 18
1462.01 12
1462.10 6
1462.19 2
1462.28 0
1462.37 0
1462.45 1
1462.54 6
1462.63 15
1462.72 26
1462.80 38
1462.89 50
1462.98 61
1463.07 71
1463.15 78
1463.24 84
1463.33 87
1463.42 88
1463.50 88
1463.59 86
1463.68 83
1463.77 79
1463.86 74
1463.94 69
1464.03 63
1464.12 58
1464.21 54
1464.29 51
1464.38 48
1464.47 47
1464.56 47
1464.64 46
1464.73 46
1464.82 46
1464.91 45
1465.00 46
1465.08 46
1465.17 48
1465.26 49
1465.35 51
1465.43 51
1465.52 50
1465.61 47
1465.70 43
1465.78 38
1465.87 34
1465.96 32
1466.05 31
1466.14 32
1466.22 33
1466.31 33
1466.40 31
1466.49 28
1466.57 23
1466.66 19
1466.75 16
1466.84 14
1466.93 15
1467.01 16
1467.10 18
1467.19 20
1467.28 21
1467.36 21
1467.45 20
1467.54 20
1467.63 21
1467.72 22
1467.80 23
1467.89 25
1467.98 27
1468.07 29
1468.15 29
1468.24 30
1468.33 30
1468.42 30
1468.51 31
1468.59 31
1468.68 31
1468.77 31
1468.86 32
1468.94 34
1469.03 36
1469.12 39
1469.21 40
1469.30 41
1469.38 39
1469.47 35
1469.56 30
1469.65 25
1469.74 19
1469.82 15
1469.91 11
1470.00 9
1470.09 6
1470.17 4
1470.26 1
1470.35 0
1470.44 0
1470.53 0
1470.61 0
1470.70 0
1470.79 0
1470.88 0
1470.97 1
1471.05 3
1471.14 5
1471.23 6
1471.32 7
1471.40 9
1471.49 11
1471.58 15
1471.67 19
1471.76 23
1471.84 28
1471.93 32
1472.02 37
1472.11 41
1472.20 44
1472.28 48
1472.37 52
1472.46 56
1472.55 60
1472.64 64
1472.72 67
1472.81 68
1472.90 68
1472.99 65
1473.08 59
1473.16 53
1473.25 45
1473.34 37
1473.43 30
1473.52 24
1473.60 20
1473.69 15
1473.78 11
1473.87 6
1473.96 1
1474.04 0
1474.13 0
1474.22 0
1474.31 0
1474.39 0
1474.48 0
1474.57 0
1474.66 0
1474.75 10
1474.83 24
1474.92 40
1475.01 55
1475.10 70
1475.19 82
1475.27 92
1475.36 98
1475.45 101
1475.54 102
1475.63 102
1475.72 101
1475.80 101
1475.89 101
1475.98 102
1476.07 103
1476.16 105
1476.24 107
1476.33 108
1476.42 109
1476.51 109
1476.60 107
1476.68 103
1476.77 98
1476.86 92
1476.95 85
1477.04 80
1477.12 77
1477.21 77
1477.30 80
1477.39 85
1477.48 90
1477.56 95
1477.65 99
1477.74 100
1477.83 98
1477.92 95
1478.00 90
1478.09 84
1478.18 79
1478.27 75
1478.36 72
1478.45 71
1478.53 71
1478.62 72
1478.71 73
1478.80 73
1478.89 73
1478.97 71
1479.06 69
1479.15 68
1479.24 68
1479.33 68
1479.41 71
1479.50 75
1479.59 80
1479.68 84
1479.77 87
1479.86 88
1479.94 86
1480.03 82
1480.12 75
1480.21 68
1480.30 60
1480.38 52
1480.47 46
1480.56 40
1480.65 34
1480.74 30
1480.83 27
1480.91 25
1481.00 24
1481.09 25
1481.18 27
1481.27 30
1481.35 32
1481.44 34
1481.53 35
1481.62 34
1481.71 32
1481.80 28
1481.88 24
1481.97 19
1482.06 13
1482.15 7
1482.24 2
1482.32 0
1482.41 0
1482.50 0
1482.59 0
1482.68 0
1482.77 0
1482.85 0
1482.94 0
1483.03 0
1483.12 4
1483.21 10
1483.30 16
1483.38 23
1483.47 31
1483.56 40
1483.65 49
1483.74 57
1483.82 65
1483.91 71
1484.00 76
1484.09 78
1484.18 77
1484.27 74
1484.35 68
1484.44 62
1484.53 54
1484.62 47
1484.71 41
1484.80 36
1484.88 32
1484.97 31
1485.06 30
1485.15 31
1485.24 32
1485.33 35
1485.41 39
1485.50 45
1485.59 51
1485.68 58
1485.77 66
1485.86 75
1485.94 84
1486.03 95
1486.12 108
1486.21 124
1486.30 143
1486.39 164
1486.47 187
1486.56 208
1486.65 228
1486.74 244
1486.83 257
1486.92 266
1487.00 272
1487.09 275
1487.18 277
1487.27 278
1487.36 278
1487.45 277
1487.53 274
1487.62 270
1487.71 262
1487.80 251
1487.89 236
1487.98 218
1488.06 198
1488.15 178
1488.24 159
1488.33 145
1488.42 135
1488.51 131
1488.59 130
1488.68 132
1488.77 134
1488.86 136
1488.95 136
1489.04 134
1489.13 133
1489.21 132
1489.30 134
1489.39 138
1489.48 145
1489.57 153
1489.66 159
1489.74 163
1489.83 162
1489.92 158
1490.01 150
1490.10 141
1490.19 133
1490.28 128
1490.36 125
1490.45 123
1490.54 122
1490.63 120
1490.72 114
1490.81 104
1490.89 91
1490.98 77
1491.07 62
1491.16 48
1491.25 38
1491.34 30
1491.43 25
1491.51 23
1491.60 23
1491.69 24
1491.78 27
1491.87 29
1491.96 33
1492.04 37
1492.13 41
1492.22 46
1492.31 51
1492.40 57
1492.49 62
1492.58 65
1492.66 65
1492.75 62
1492.84 57
1492.93 48
1493.02 38
1493.11 28
1493.20 17
1493.28 6
1493.37 0
1493.46 0
1493.55 0
1493.64 0
1493.73 0
1493.82 0
1493.90 0
1493.99 0
1494.08 6
1494.17 18
1494.26 29
1494.35 38
1494.44 45
1494.52 49
1494.61 51
1494.70 51
1494.79 51
1494.88 50
1494.97 49
1495.06 48
1495.14 48
1495.23 48
1495.32 49
1495.41 50
1495.50 52
1495.59 54
1495.68 56
1495.76 59
1495.85 61
1495.94 61
1496.03 59
1496.12 55
1496.21 48
1496.30 39
1496.39 28
1496.47 18
1496.56 9
1496.65 4
1496.74 4
1496.83 8
1496.92 17
1497.01 29
1497.09 44
1497.18 58
1497.27 71
1497.36 81
1497.45 87
1497.54 88
1497.63 85
1497.72 79
1497.80 70
1497.89 61
1497.98 52
1498.07 45
1498.16 41
1498.25 41
1498.34 45
1498.42 53
1498.51 62
1498.60 74
1498.69 85
1498.78 94
1498.87 99
1498.96 100
1499.05 97
1499.13 89
1499.22 78
1499.31 66
1499.40 54
1499.49 45
1499.58 38
1499.67 35
1499.76 35
1499.84 37
1499.93 41
1500.02 45
1500.11 49
1500.20 53
1500.29 56
1500.38 58
1500.47 60
1500.55 61
1500.64 61
1500.73 62
1500.82 62
1500.91 63
1501.00 63
1501.09 63
1501.18 63
1501.26 64
1501.35 65
1501.44 68
1501.53 71
1501.62 75
1501.71 79
1501.80 81
1501.89 81
1501.97 79
1502.06 75
1502.15 70
1502.24 66
1502.33 65
1502.42 66
1502.51 68
1502.60 70
1502.69 71
1502.77 68
1502.86 61
1502.95 52
1503.04 42
1503.13 33
1503.22 25
1503.31 21
1503.40 19
1503.48 19
1503.57 19
1503.66 21
1503.75 22
1503.84 24
1503.93 26
1504.02 27
1504.11 29
1504.20 30
1504.28 30
1504.37 30
1504.46 30
1504.55 30
1504.64 32
1504.73 34
1504.82 36
1504.91 37
1505.00 36
1505.08 32
1505.17 26
1505.26 20
1505.35 13
1505.44 9
1505.53 7
1505.62 8
1505.71 10
1505.80 14
1505.88 19
1505.97 22
1506.06 26
1506.15 28
1506.24 30
1506.33 30
1506.42 29
1506.51 25
1506.60 19
1506.69 11
1506.77 3
1506.86 0
1506.95 0
1507.04 0
1507.13 0
1507.22 8
1507.31 18
1507.40 28
1507.49 35
1507.57 38
1507.66 38
1507.75 35
1507.84 31
1507.93 28
1508.02 25
1508.11 24
1508.20 24
1508.29 25
1508.38 26
1508.46 28
1508.55 31
1508.64 33
1508.73 37
1508.82 39
1508.91 41
1509.00 41
1509.09 39
1509.18 35
1509.27 31
1509.35 27
1509.44 23
1509.53 22
1509.62 24
1509.71 28
1509.80 35
1509.89 43
1509.98 51
1510.07 58
1510.16 62
1510.25 63
1510.33 61
1510.42 58
1510.51 55
1510.60 54
1510.69 57
1510.78 63
1510.87 73
1510.96 85
1511.05 98
1511.14 108
1511.22 114
1511.31 115
1511.40 110
1511.49 102
1511.58 90
1511.67 77
1511.76 64
1511.85 54
1511.94 45
1512.03 40
1512.12 38
1512.20 40
1512.29 44
1512.38 52
1512.47 61
1512.56 70
1512.65 79
1512.74 86
1512.83 92
1512.92 97
1513.01 102
1513.10 108
1513.19 116
1513.27 125
1513.36 134
1513.45 142
1513.54 147
1513.63 150
1513.72 151
1513.81 150
1513.90 150
1513.99 152
1514.08 157
1514.17 162
1514.26 167
1514.34 171
1514.43 171
1514.52 169
1514.61 164
1514.70 158
1514.79 153
1514.88 149
1514.97 147
1515.06 146
1515.15 148
1515.24 150
1515.33 154
1515.41 159
1515.50 164
1515.59 166
1515.68 166
1515.77 161
1515.86 151
1515.95 136
1516.04 118
1516.13 99
1516.22 83
1516.31 72
1516.40 68
1516.49 70
1516.57 78
1516.66 89
1516.75 99
1516.84 107
1516.93 111
1517.02 111
1517.11 106
1517.20 100
1517.29 92
1517.38 85
1517.47 79
1517.56 76
1517.65 77
1517.73 81
1517.82 90
1517.91 103
1518.00 118
1518.09 134
1518.18 148
1518.27 158
1518.36 161
1518.45 159
1518.54 150
1518.63 138
1518.72 124
1518.81 110
1518.90 96
1518.98 83
1519.07 70
1519.16 56
1519.25 42
1519.34 28
1519.43 15
1519.52 5
1519.61 1
1519.70 2
1519.79 9
1519.88 18
1519.97 30
1520.06 40
1520.15 49
1520.24 55
1520.32 58
1520.41 61
1520.50 65
1520.59 71
1520.68 78
1520.77 89
1520.86 101
1520.95 115
1521.04 128
1521.13 140
1521.22 149
1521.31 155
1521.40 158
1521.49 156
1521.58 150
1521.67 143
1521.75 135
1521.84 128
1521.93 123
1522.02 121
1522.11 121
1522.20 121
1522.29 121
1522.38 118
1522.47 112
1522.56 102
1522.65 89
1522.74 75
1522.83 61
1522.92 47
1523.01 37
1523.10 30
1523.19 25
1523.27 21
1523.36 18
1523.45 13
1523.54 7
1523.63 0
1523.72 0
1523.81 0
1523.90 0
1523.99 0
1524.08 0
1524.17 0
1524.26 0
1524.35 3
1524.44 12
1524.53 19
1524.62 23
1524.71 24
1524.80 24
1524.88 24
1524.97 26
1525.06 31
1525.15 39
1525.24 51
1525.33 64
1525.42 77
1525.51 88
1525.60 95
1525.69 97
1525.78 95
1525.87 90
1525.96 83
1526.05 78
1526.14 75
1526.23 76
1526.32 80
1526.41 85
1526.50 91
1526.59 96
1526.68 98
1526.76 97
1526.85 94
1526.94 89
1527.03 84
1527.12 79
1527.21 75
1527.30 72
1527.39 68
1527.48 65
1527.57 60
1527.66 54
1527.75 48
1527.84 43
1527.93 41
1528.02 43
1528.11 48
1528.20 56
1528.29 65
1528.38 71
1528.47 75
1528.56 75
1528.65 71
1528.74 64
1528.82 58
1528.91 52
1529.00 50
1529.09 51
1529.18 56
1529.27 62
1529.36 71
1529.45 79
1529.54 87
1529.63 94
1529.72 99
1529.81 103
1529.90 106
1529.99 109
1530.08 111
1530.17 113
1530.26 115
1530.35 115
1530.44 115
1530.53 114
1530.62 113
1530.71 112
1530.80 113
1530.89 115
1530.98 119
1531.07 126
1531.16 133
1531.24 139
1531.33 143
1531.42 143
1531.51 138
1531.60 128
1531.69 117
1531.78 105
1531.87 96
1531.96 92
1532.05 94
1532.14 100
1532.23 110
1532.32 119
1532.41 124
1532.50 124
1532.59 117
1532.68 105
1532.77 90
1532.86 75
1532.95 62
1533.04 53
1533.13 49
1533.22 48
1533.31 50
1533.40 52
1533.49 54
1533.58 55
1533.67 57
1533.76 59
1533.85 63
1533.94 71
1534.03 80
1534.12 91
1534.21 102
1534.29 111
1534.38 116
1534.47 118
1534.56 115
1534.65 111
1534.74 105
1534.83 100
1534.92 97
1535.01 95
1535.10 94
1535.19 91
1535.28 86
1535.37 79
1535.46 70
1535.55 60
1535.64 49
1535.73 40
1535.82 32
1535.91 27
1536.00 23
1536.09 21
1536.18 20
1536.27 21
1536.36 22
1536.45 25
1536.54 28
1536.63 30
1536.72 32
1536.81 34
1536.90 36
1536.99 37
1537.08 37
1537.17 38
1537.26 40
1537.35 42
1537.44 45
1537.53 49
1537.62 55
1537.71 63
1537.80 74
1537.89 88
1537.98 103
1538.07 120
1538.16 138
1538.25 156
1538.34 171
1538.43 182
1538.52 189
1538.61 190
1538.70 188
1538.79 183
1538.88 177
1538.97 172
1539.06 171
1539.15 175
1539.24 183
1539.33 195
1539.42 210
1539.51 224
1539.60 236
1539.69 244
1539.78 248
1539.86 247
1539.95 243
1540.04 238
1540.13 234
1540.22 232
1540.31 235
1540.40 242
1540.49 255
1540.58 272
1540.67 293
1540.76 314
1540.85 335
1540.94 353
1541.03 367
1541.12 376
1541.21 383
1541.30 387
1541.39 392
1541.48 397
1541.57 405
1541.66 413
1541.75 422
1541.84 429
1541.93 432
1542.02 432
1542.11 429
1542.20 424
1542.29 418
1542.38 412
1542.47 407
1542.56 403
1542.65 401
1542.74 400
1542.83 400
1542.92 402
1543.01 405
1543.10 408
1543.19 412
1543.28 414
1543.37 417
1543.46 419
1543.55 421
1543.64 423
1543.73 425
1543.82 427
1543.91 429
1544.00 427
1544.09 423
1544.18 416
1544.27 407
1544.36 398
1544.45 389
1544.54 381
1544.63 375
1544.72 370
1544.81 365
1544.90 360
1544.99 353
1545.08 344
1545.17 335
1545.26 324
1545.36 313
1545.45 302
1545.54 290
1545.63 277
1545.72 265
1545.81 254
1545.90 245
1545.99 239
1546.08 237
1546.17 239
1546.26 243
1546.35 248
1546.44 251
1546.53 251
1546.62 249
1546.71 244
1546.80 237
1546.89 229
1546.98 221
1547.07 213
1547.16 206
1547.25 198
1547.34 190
1547.43 181
1547.52 173
1547.61 168
1547.70 166
1547.79 168
1547.88 175
1547.97 185
1548.06 197
1548.15 210
1548.24 221
1548.33 230
1548.42 236
1548.51 238
1548.60 238
1548.69 234
1548.78 228
1548.87 220
1548.96 212
1549.05 204
1549.14 197
1549.23 191
1549.32 186
1549.41 182
1549.50 179
1549.59 175
1549.68 172
1549.77 170
1549.86 169
1549.95 170
1550.04 172
1550.13 174
1550.22 175
1550.31 176
1550.40 175
1550.49 173
1550.58 170
1550.67 167
1550.76 164
1550.85 161
1550.95 157
1551.04 151
1551.13 145
1551.22 136
1551.31 125
1551.40 114
1551.49 102
1551.58 92
1551.67 82
1551.76 74
1551.85 67
1551.94 60
1552.03 52
1552.12 43
1552.21 33
1552.30 23
1552.39 14
1552.48 5
1552.57 0
1552.66 0
1552.75 0
1552.84 0
1552.93 0
1553.02 0
1553.11 0
1553.20 0
1553.29 0
1553.38 4
1553.47 10
1553.56 17
1553.65 23
1553.74 30
1553.83 37
1553.92 44
1554.01 52
1554.11 59
1554.20 66
1554.29 71
1554.38 74
1554.47 76
1554.56 77
1554.65 77
1554.74 77
1554.83 75
1554.92 73
1555.01 71
1555.10 67
1555.19 64
1555.28 61
1555.37 61
1555.46 63
1555.55 68
1555.64 75
1555.73 82
1555.82 89
1555.91 96
1556.00 101
1556.09 105
1556.18 107
1556.27 108
1556.36 108
1556.45 107
1556.55 105
1556.64 103
1556.73 100
1556.82 98
1556.91 96
1557.00 93
1557.09 90
1557.18 86
1557.27 81
1557.36 76
1557.45 71
1557.54 66
1557.63 62
1557.72 60
1557.81 58
1557.90 56
1557.99 55
1558.08 54
1558.17 54
1558.26 54
1558.35 54
1558.44 54
1558.53 56
1558.63 58
1558.72 61
1558.81 66
1558.90 71
1558.99 76
1559.08 82
1559.17 86
1559.26 88
1559.35 87
1559.44 85
1559.53 82
1559.62 78
1559.71 74
1559.80 73
1559.89 73
1559.98 76
1560.07 80
1560.16 85
1560.25 91
1560.34 97
1560.44 102
1560.53 107
1560.62 112
1560.71 116
1560.80 120
1560.89 121
1560.98 121
1561.07 118
1561.16 114
1561.25 108
1561.34 103
1561.43 101
1561.52 103
1561.61 110
1561.70 121
1561.79 132
1561.88 142
1561.97 146
1562.06 144
1562.16 135
1562.25 121
1562.34 105
1562.43 89
1562.52 77
1562.61 71
1562.70 71
1562.79 76
1562.88 86
1562.97 99
1563.06 114
1563.15 132
1563.24 152
1563.33 173
1563.42 196
1563.51 219
1563.60 240
1563.70 260
1563.79 277
1563.88 291
1563.97 302
1564.06 311
1564.15 317
1564.24 320
1564.33 321
1564.42 321
1564.51 321
1564.60 323
1564.69 327
1564.78 335
1564.87 347
1564.96 363
1565.06 380
1565.15 396
1565.24 406
1565.33 410
1565.42 408
1565.51 400
1565.60 389
1565.69 379
1565.78 371
1565.87 367
1565.96 367
1566.05 370
1566.14 373
1566.23 378
1566.32 382
1566.42 387
1566.51 394
1566.60 405
1566.69 421
1566.78 441
1566.87 464
1566.96 490
1567.05 515
1567.14 536
1567.23 553
1567.32 563
1567.41 566
1567.50 564
1567.59 560
1567.69 554
1567.78 550
1567.87 552
1567.96 559
1568.05 572
1568.14 591
1568.23 612
1568.32 634
1568.41 652
1568.50 665
1568.59 670
1568.68 667
1568.77 659
1568.86 647
1568.96 634
1569.05 624
1569.14 619
1569.23 618
1569.32 621
1569.41 626
1569.50 629
1569.59 631
1569.68 631
1569.77 629
1569.86 626
1569.95 624
1570.05 624
1570.14 626
1570.23 628
1570.32 629
1570.41 627
1570.50 620
1570.59 609
1570.68 594
1570.77 577
1570.86 560
1570.95 545
1571.04 533
1571.13 524
1571.23 519
1571.32 515
1571.41 513
1571.50 509
1571.59 505
1571.68 498
1571.77 490
1571.86 482
1571.95 474
1572.04 468
1572.13 465
1572.22 463
1572.32 463
1572.41 464
1572.50 463
1572.59 461
1572.68 455
1572.77 446
1572.86 434
1572.95 420
1573.04 405
1573.13 391
1573.22 379
1573.32 371
1573.41 365
1573.50 362
1573.59 363
1573.68 365
1573.77 367
1573.86 368
1573.95 367
1574.04 364
1574.13 359
1574.22 354
1574.32 350
1574.41 348
1574.50 351
1574.59 358
1574.68 365
1574.77 371
1574.86 374
1574.95 374
1575.04 370
1575.13 363
1575.22 355
1575.32 348
1575.41 340
1575.50 331
1575.59 320
1575.68 305
1575.77 288
1575.86 270
1575.95 254
1576.04 242
1576.13 235
1576.23 234
1576.32 236
1576.41 239
1576.50 242
1576.59 242
1576.68 239
1576.77 235
1576.86 230
1576.95 226
1577.04 223
1577.14 222
1577.23 222
1577.32 222
1577.41 221
1577.50 218
1577.59 214
1577.68 209
1577.77 205
1577.86 202
1577.95 202
1578.05 204
1578.14 208
1578.23 211
1578.32 213
1578.41 212
1578.50 209
1578.59 201
1578.68 191
1578.77 178
1578.86 164
1578.96 150
1579.05 135
1579.14 121
1579.23 109
1579.32 98
1579.41 90
1579.50 84
1579.59 79
1579.68 75
1579.78 70
1579.87 65
1579.96 60
1580.05 55
1580.14 53
1580.23 55
1580.32 59
1580.41 66
1580.50 75
1580.60 83
1580.69 90
1580.78 95
1580.87 98
1580.96 99
1581.05 101
1581.14 103
1581.23 107
1581.32 112
1581.42 118
1581.51 125
1581.60 132
1581.69 137
1581.78 138
1581.87 136
1581.96 131
1582.05 124
1582.14 116
1582.24 108
1582.33 103
1582.42 100
1582.51 102
1582.60 106
1582.69 112
1582.78 119
1582.87 124
1582.96 127
1583.06 127
1583.15 125
1583.24 121
1583.33 116
1583.42 110
1583.51 103
1583.60 95
1583.69 86
1583.79 76
1583.88 64
1583.97 53
1584.06 41
1584.15 31
1584.24 24
1584.33 19
1584.42 18
1584.52 21
1584.61 27
1584.70 35
1584.79 44
1584.88 53
1584.97 60
1585.06 64
1585.15 66
1585.24 65
1585.34 63
1585.43 62
1585.52 63
1585.61 67
1585.70 73
1585.79 80
1585.88 86
1585.97 90
1586.07 91
1586.16 89
1586.25 84
1586.34 79
1586.43 75
1586.52 75
1586.61 81
1586.71 92
1586.80 108
1586.89 128
1586.98 150
1587.07 171
1587.16 189
1587.25 201
1587.34 208
1587.44 208
1587.53 203
1587.62 194
1587.71 182
1587.80 169
1587.89 155
1587.98 141
1588.07 127
1588.17 114
1588.26 103
1588.35 93
1588.44 86
1588.53 82
1588.62 82
1588.71 83
1588.81 87
1588.90 91
1588.99 96
1589.08 99
1589.17 100
1589.26 98
1589.35 93
1589.44 86
1589.54 77
1589.63 69
1589.72 62
1589.81 57
1589.90 54
1589.99 52
1590.08 51
1590.18 48
1590.27 43
1590.36 35
1590.45 25
1590.54 13
1590.63 2
1590.72 0
1590.82 0
1590.91 0
1591.00 0
1591.09 0
1591.18 0
1591.27 0
1591.36 0
1591.46 2
1591.55 10
1591.64 18
1591.73 29
1591.82 40
1591.91 53
1592.00 68
1592.10 84
1592.19 99
1592.28 112
1592.37 121
1592.46 125
1592.55 123
1592.64 116
1592.74 104
1592.83 91
1592.92 79
1593.01 68
1593.10 62
1593.19 59
1593.28 58
1593.38 60
1593.47 62
1593.56 65
1593.65 66
1593.74 67
1593.83 68
1593.92 69
1594.02 69
1594.11 68
1594.20 66
1594.29 62
1594.38 59
1594.47 55
1594.56 53
1594.66 52
1594.75 55
1594.84 59
1594.93 64
1595.02 68
1595.11 71
1595.21 71
1595.30 68
1595.39 62
1595.48 54
1595.57 46
1595.66 38
1595.75 33
1595.85 32
1595.94 34
1596.03 40
1596.12 49
1596.21 60
1596.30 72
1596.40 83
1596.49 91
1596.58 96
1596.67 98
1596.76 96
1596.85 91
1596.94 87
1597.04 82
1597.13 78
1597.22 75
1597.31 72
1597.40 67
1597.49 60
1597.59 51
1597.68 39
1597.77 27
1597.86 15
1597.95 5
1598.04 0
1598.14 0
1598.23 0
1598.32 0
1598.41 0
1598.50 0
1598.59 0
1598.69 0
1598.78 0
1598.87 5
1598.96 18
1599.05 32
1599.14 47
1599.24 62
1599.33 74
1599.42 85
1599.51 93
1599.60 98
1599.69 100
1599.78 100
1599.88 98
1599.97 94
1600.06 90
1600.15 87
1600.24 88
1600.33 94
1600.43 104
1600.52 119
1600.61 137
1600.70 156
1600.79 174
1600.88 189
1600.98 199
1601.07 205
1601.16 207
1601.25 206
1601.34 200
1601.44 191
1601.53 179
1601.62 164
1601.71 148
1601.80 131
1601.89 116
1601.99 104
1602.08 96
1602.17 91
1602.26 90
1602.35 90
1602.44 89
1602.54 87
1602.63 83
1602.72 78
1602.81 74
1602.90 71
1602.99 70
1603.09 72
1603.18 76
1603.27 80
1603.36 83
1603.45 84
1603.54 83
1603.64 81
1603.73 78
1603.82 75
1603.91 73
1604.00 72
1604.10 74
1604.19 79
1604.28 89
1604.37 103
1604.46 119
1604.55 137
1604.65 152
1604.74 164
1604.83 171
1604.92 172
1605.01 168
1605.11 164
1605.20 160
1605.29 159
1605.38 161
1605.47 167
1605.56 175
1605.66 184
1605.75 191
1605.84 197
1605.93 199
1606.02 200
1606.12 199
1606.21 198
1606.30 198
1606.39 199
1606.48 202
1606.57 206
1606.67 211
1606.76 215
1606.85 218
1606.94 219
1607.03 218
1607.13 214
1607.22 208
1607.31 200
1607.40 193
1607.49 186
1607.59 181
1607.68 178
1607.77 176
1607.86 175
1607.95 175
1608.04 175
1608.14 176
1608.23 177
1608.32 178
1608.41 181
1608.50 186
1608.60 190
1608.69 195
1608.78 199
1608.87 202
1608.96 205
1609.06 206
1609.15 208
1609.24 211
1609.33 216
1609.42 223
1609.52 230
1609.61 238
1609.70 245
1609.79 250
1609.88 251
1609.97 250
1610.07 246
1610.16 240
1610.25 234
1610.34 227
1610.43 220
1610.53 214
1610.62 208
1610.71 203
1610.80 199
1610.89 198
1610.99 199
1611.08 201
1611.17 206
1611.26 210
1611.35 214
1611.45 216
1611.54 216
1611.63 215
1611.72 212
1611.81 210
1611.91 209
1612.00 209
1612.09 209
1612.18 209
1612.27 209
1612.37 207
1612.46 205
1612.55 202
1612.64 199
1612.73 196
1612.83 194
1612.92 193
1613.01 193
1613.10 192
1613.19 190
1613.29 186
1613.38 180
1613.47 171
1613.56 160
1613.65 148
1613.75 136
1613.84 125
1613.93 118
1614.02 114
1614.11 115
1614.21 119
1614.30 127
1614.39 138
1614.48 151
1614.58 165
1614.67 179
1614.76 191
1614.85 200
1614.94 204
1615.04 203
1615.13 198
1615.22 191
1615.31 182
1615.40 175
1615.50 171
1615.59 169
1615.68 170
1615.77 171
1615.86 170
1615.96 167
1616.05 160
1616.14 151
1616.23 140
1616.33 129
1616.42 119
1616.51 112
1616.60 107
1616.69 103
1616.79 101
1616.88 99
1616.97 96
1617.06 92
1617.15 88
1617.25 85
1617.34 84
1617.43 85
1617.52 88
1617.62 94
1617.71 101
1617.80 107
1617.89 113
1617.98 115
1618.08 115
1618.17 112
1618.26 107
1618.35 100
1618.44 94
1618.54 90
1618.63 87
1618.72 87
1618.81 88
1618.91 91
1619.00 94
1619.09 95
1619.18 96
1619.27 93
1619.37 88
1619.46 80
1619.55 69
1619.64 56
1619.74 43
1619.83 30
1619.92 21
1620.01 14
1620.10 12
1620.20 14
1620.29 19
1620.38 26
1620.47 33
1620.57 41
1620.66 47
1620.75 51
1620.84 55
1620.93 60
1621.03 65
1621.12 73
1621.21 83
1621.30 95
1621.40 108
1621.49 122
1621.58 135
1621.67 145
1621.77 152
1621.86 155
1621.95 155
1622.04 152
1622.13 146
1622.23 138
1622.32 131
1622.41 124
1622.50 119
1622.60 114
1622.69 111
1622.78 109
1622.87 106
1622.97 103
1623.06 99
1623.15 95
1623.24 91
1623.33 88
1623.43 87
1623.52 88
1623.61 89
1623.70 89
1623.80 87
1623.89 84
1623.98 77
1624.07 70
1624.17 63
1624.26 58
1624.35 56
1624.44 56
1624.54 59
1624.63 65
1624.72 71
1624.81 77
1624.90 82
1625.00 86
1625.09 88
1625.18 87
1625.27 83
1625.37 76
1625.46 66
1625.55 56
1625.64 47
1625.74 41
1625.83 39
1625.92 43
1626.01 51
1626.11 62
1626.20 74
1626.29 85
1626.38 93
1626.48 99
1626.57 101
1626.66 100
1626.75 96
1626.84 89
1626.94 79
1627.03 68
1627.12 55
1627.21 42
1627.31 30
1627.40 18
1627.49 9
1627.58 1
1627.68 0
1627.77 0
1627.86 0
1627.95 0
1628.05 0
1628.14 0
1628.23 0
1628.32 0
1628.42 4
1628.51 8
1628.60 11
1628.69 15
1628.79 18
1628.88 23
1628.97 30
1629.06 38
1629.16 47
1629.25 56
1629.34 64
1629.43 70
1629.53 73
1629.62 72
1629.71 69
1629.80 64
1629.90 58
1629.99 54
1630.08 51
1630.17 52
1630.27 57
1630.36 65
1630.45 76
1630.54 89
1630.64 102
1630.73 113
1630.82 123
1630.91 131
1631.01 137
1631.10 141
1631.19 143
1631.28 143
1631.38 141
1631.47 137
1631.56 131
1631.65 123
1631.75 112
1631.84 100
1631.93 88
1632.02 79
1632.12 74
1632.21 74
1632.30 80
1632.40 89
1632.49 101
1632.58 111
1632.67 119
1632.77 122
1632.86 118
1632.95 110
1633.04 98
1633.14 86
1633.23 76
1633.32 69
1633.41 67
1633.51 69
1633.60 76
1633.69 87
1633.78 99
1633.88 112
1633.97 126
1634.06 140
1634.15 151
1634.25 161
1634.34 167
1634.43 170
1634.53 169
1634.62 164
1634.71 156
1634.80 146
1634.90 136
1634.99 126
1635.08 118
1635.17 111
1635.27 107
1635.36 104
1635.45 103
1635.54 103
1635.64 104
1635.73 106
1635.82 109
1635.92 113
1636.01 118
1636.10 121
1636.19 124
1636.29 124
1636.38 122
1636.47 117
1636.56 110
1636.66 103
1636.75 97
1636.84 93
1636.94 91
1637.03 89
1637.12 87
1637.21 84
1637.31 80
1637.40 73
1637.49 64
1637.58 55
1637.68 44
1637.77 34
1637.86 23
1637.96 12
1638.05 2
1638.14 0
1638.23 0
1638.33 0
1638.42 0
1638.51 0
1638.60 0
1638.70 0
1638.79 0
1638.88 7
1638.98 20
1639.07 33
1639.16 46
1639.25 60
1639.35 73
1639.44 86
1639.53 99
1639.62 111
1639.72 122
1639.81 133
1639.90 141
1640.00 146
1640.09 148
1640.18 147
1640.27 142
1640.37 135
1640.46 127
1640.55 119
1640.65 112
1640.74 108
1640.83 106
1640.92 106
1641.02 109
1641.11 111
1641.20 114
1641.30 117
1641.39 120
1641.48 124
1641.57 128
1641.67 133
1641.76 139
1641.85 144
1641.95 148
1642.04 150
1642.13 149
1642.22 148
1642.32 145
1642.41 143
1642.50 141
1642.60 141
1642.69 143
1642.78 146
1642.87 151
1642.97 156
1643.06 161
1643.15 163
1643.25 162
1643.34 158
1643.43 149
1643.52 137
1643.62 124
1643.71 109
1643.80 95
1643.90 82
1643.99 71
1644.08 61
1644.17 53
1644.27 46
1644.36 42
1644.45 40
1644.55 41
1644.64 45
1644.73 53
1644.83 63
1644.92 75
1645.01 88
1645.10 101
1645.20 112
1645.29 121
1645.38 128
1645.48 132
1645.57 135
1645.66 137
1645.75 138
1645.85 140
1645.94 142
1646.03 144
1646.13 145
1646.22 145
1646.31 144
1646.41 142
1646.50 140
1646.59 138
1646.68 137
1646.78 135
1646.87 135
1646.96 135
1647.06 136
1647.15 136
1647.24 136
1647.34 135
1647.43 132
1647.52 128
1647.61 124
1647.71 119
1647.80 116
1647.89 115
1647.99 114
1648.08 114
1648.17 114
1648.27 112
1648.36 109
1648.45 105
1648.54 100
1648.64 96
1648.73 93
1648.82 92
1648.92 91
1649.01 91
1649.10 90
1649.20 88
1649.29 85
1649.38 82
1649.48 80
1649.57 78
1649.66 78
1649.75 77
1649.85 76
1649.94 73
1650.03 67
1650.13 58
1650.22 47
1650.31 35
1650.41 23
1650.50 13
1650.59 6
1650.69 3
1650.78 2
1650.87 3
1650.96 4
1651.06 4
1651.15 3
1651.24 1
1651.34 0
1651.43 0
1651.52 0
1651.62 0
1651.71 0
1651.80 0
1651.90 0
1651.99 0
1652.08 0
1652.18 0
1652.27 1
1652.36 2
1652.45 4
1652.55 5
1652.64 6
1652.73 6
1652.83 5
1652.92 3
1653.01 3
1653.11 5
1653.20 9
1653.29 15
1653.39 23
1653.48 30
1653.57 36
1653.67 41
1653.76 45
1653.85 50
1653.95 55
1654.04 62
1654.13 69
1654.23 74
1654.32 78
1654.41 77
1654.50 74
1654.60 71
1654.69 69
1654.78 72
1654.88 79
1654.97 91
1655.06 104
1655.16 116
1655.25 124
1655.34 127
1655.44 126
1655.53 121
1655.62 116
1655.72 111
1655.81 107
1655.90 106
1656.00 105
1656.09 107
1656.18 108
1656.28 110
1656.37 112
1656.46 113
1656.56 114
1656.65 114
1656.74 113
1656.84 113
1656.93 114
1657.02 117
1657.12 123
1657.21 130
1657.30 141
1657.40 152
1657.49 164
1657.58 174
1657.68 182
1657.77 185
1657.86 183
1657.96 175
1658.05 163
1658.14 149
1658.24 134
1658.33 121
1658.42 111
1658.52 104
1658.61 99
1658.70 97
1658.80 95
1658.89 94
1658.98 92
1659.08 92
1659.17 95
1659.26 101
1659.36 110
1659.45 122
1659.54 134
1659.64 143
1659.73 148
1659.82 148
1659.92 143
1660.01 135
1660.10 124
1660.20 115
1660.29 110
1660.38 108
1660.48 112
1660.57 120
1660.66 132
1660.76 145
1660.85 158
1660.94 171
1661.04 182
1661.13 191
1661.22 201
1661.32 211
1661.41 221
1661.50 231
1661.60 240
1661.69 248
1661.78 252
1661.88 252
1661.97 249
1662.06 242
1662.16 235
1662.25 229
1662.34 227
1662.44 229
1662.53 237
1662.62 249
1662.72 264
1662.81 280
1662.90 295
1663.00 307
1663.09 314
1663.18 317
1663.28 316
1663.37 313
1663.47 308
1663.56 302
1663.65 298
1663.75 296
1663.84 296
1663.93 297
1664.03 298
1664.12 299
1664.21 296
1664.31 289
1664.40 279
1664.49 266
1664.59 253
1664.68 239
1664.77 227
1664.87 218
1664.96 211
1665.05 205
1665.15 201
1665.24 197
1665.33 193
1665.43 190
1665.52 187
1665.62 184
1665.71 182
1665.80 179
1665.90 177
1665.99 173
1666.08 169
1666.18 165
1666.27 162
1666.36 160
1666.46 161
1666.55 164
1666.64 170
1666.74 178
1666.83 188
1666.93 199
1667.02 210
1667.11 218
1667.21 224
1667.30 227
1667.39 227
1667.49 224
1667.58 220
1667.67 215
1667.77 208
1667.86 202
1667.95 195
1668.05 187
1668.14 180
1668.24 171
1668.33 163
1668.42 156
1668.52 151
1668.61 147
1668.70 147
1668.80 149
1668.89 155
1668.98 162
1669.08 171
1669.17 180
1669.26 189
1669.36 197
1669.45 203
1669.55 208
1669.64 210
1669.73 209
1669.83 206
1669.92 200
1670.01 195
1670.11 191
1670.20 188
1670.29 188
1670.39 189
1670.48 191
1670.58 192
1670.67 191
1670.76 187
1670.86 182
1670.95 176
1671.04 171
1671.14 169
1671.23 169
1671.33 171
1671.42 174
1671.51 177
1671.61 179
1671.70 179
1671.79 178
1671.89 177
1671.98 176
1672.07 176
1672.17 176
1672.26 178
1672.36 179
1672.45 181
1672.54 181
1672.64 181
1672.73 181
1672.82 181
1672.92 180
1673.01 180
1673.11 179
1673.20 175
1673.29 170
1673.39 160
1673.48 149
1673.57 136
1673.67 124
1673.76 115
1673.86 109
1673.95 109
1674.04 114
1674.14 123
1674.23 135
1674.32 147
1674.42 158
1674.51 167
1674.61 172
1674.70 173
1674.79 171
1674.89 166
1674.98 160
1675.07 153
1675.17 147
1675.26 141
1675.36 137
1675.45 132
1675.54 126
1675.64 117
1675.73 105
1675.83 89
1675.92 70
1676.01 49
1676.11 28
1676.20 9
1676.29 0
1676.39 0
1676.48 0
1676.58 0
1676.67 0
1676.76 0
1676.86 6
1676.95 11
1677.04 12
1677.14 11
1677.23 7
1677.33 4
1677.42 3
1677.51 4
1677.61 9
1677.70 17
1677.80 28
1677.89 40
1677.98 51
1678.08 62
1678.17 73
1678.27 82
1678.36 92
1678.45 100
1678.55 108
1678.64 114
1678.73 118
1678.83 120
1678.92 120
1679.02 119
1679.11 117
1679.20 114
1679.30 111
1679.39 107
1679.49 104
1679.58 101
1679.67 99
1679.77 97
1679.86 97
1679.96 98
1680.05 101
1680.14 107
1680.24 116
1680.33 126
1680.42 140
1680.52 154
1680.61 169
1680.71 184
1680.80 196
1680.89 206
1680.99 213
1681.08 217
1681.18 218
1681.27 217
1681.36 213
1681.46 207
1681.55 199
1681.65 187
1681.74 174
1681.83 160
1681.93 145
1682.02 131
1682.12 120
1682.21 112
1682.30 109
1682.40 110
1682.49 115
1682.59 123
1682.68 133
1682.77 145
1682.87 156
1682.96 168
1683.06 177
1683.15 184
1683.24 187
1683.34 187
1683.43 182
1683.53 174
1683.62 164
1683.71 153
1683.81 143
1683.90 134
1684.00 127
1684.09 122
1684.18 118
1684.28 114
1684.37 110
1684.47 105
1684.56 100
1684.65 96
1684.75 94
1684.84 96
1684.94 101
1685.03 108
1685.13 116
1685.22 122
1685.31 125
1685.41 124
1685.50 118
1685.60 109
1685.69 98
1685.78 87
1685.88 78
1685.97 72
1686.07 71
1686.16 75
1686.25 83
1686.35 95
1686.44 108
1686.54 122
1686.63 134
1686.72 142
1686.82 146
1686.91 147
1687.01 144
1687.10 140
1687.20 136
1687.29 133
1687.38 131
1687.48 130
1687.57 128
1687.67 124
1687.76 118
1687.85 108
1687.95 95
1688.04 81
1688.14 67
1688.23 56
1688.33 49
1688.42 49
1688.51 56
1688.61 67
1688.70 82
1688.80 98
1688.89 110
1688.98 119
1689.08 121
1689.17 119
1689.27 113
1689.36 106
1689.46 100
1689.55 95
1689.64 92
1689.74 91
1689.83 89
1689.93 87
1690.02 83
1690.11 80
1690.21 76
1690.30 74
1690.40 73
1690.49 73
1690.59 74
1690.68 75
1690.77 77
1690.87 79
1690.96 82
1691.06 86
1691.15 92
1691.25 98
1691.34 103
1691.43 106
1691.53 106
1691.62 101
1691.72 92
1691.81 79
1691.90 65
1692.00 51
1692.09 38
1692.19 28
1692.28 20
1692.38 13
1692.47 7
1692.56 2
1692.66 0
1692.75 0
1692.85 0
1692.94 0
1693.04 0
1693.13 0
1693.22 0
1693.32 0
1693.41 1
1693.51 8
1693.60 16
1693.70 27
1693.79 40
1693.88 51
1693.98 60
1694.07 66
1694.17 68
1694.26 67
1694.36 63
1694.45 60
1694.55 59
1694.64 60
1694.73 63
1694.83 68
1694.92 74
1695.02 81
1695.11 88
1695.21 94
1695.30 98
1695.39 100
1695.49 99
1695.58 95
1695.68 88
1695.77 79
1695.87 71
1695.96 64
1696.05 58
1696.15 54
1696.24 50
1696.34 46
1696.43 40
1696.53 34
1696.62 28
1696.72 23
1696.81 22
1696.90 23
1697.00 26
1697.09 30
1697.19 33
1697.28 34
1697.38 31
1697.47 25
1697.57 17
1697.66 8
1697.75 1
1697.85 0
1697.94 0
1698.04 0
1698.13 0
1698.23 0
1698.32 0
1698.42 0
1698.51 0
1698.60 2
1698.70 5
1698.79 8
1698.89 11
1698.98 16
1699.08 22
1699.17 30
1699.27 39
1699.36 49
1699.45 58
1699.55 67
1699.64 75
1699.74 83
1699.83 91
1699.93 100
1700.02 108
1700.12 116
1700.21 122
1700.30 127
1700.40 128
1700.49 128
1700.59 126
1700.68 125
1700.78 125
1700.87 126
1700.97 128
1701.06 129
1701.15 128
1701.25 125
1701.34 117
1701.44 106
1701.53 92
1701.63 77
1701.72 63
1701.82 51
1701.91 43
1702.01 40
1702.10 43
1702.19 50
1702.29 60
1702.38 72
1702.48 85
1702.57 96
1702.67 104
1702.76 109
1702.86 109
1702.95 106
1703.05 99
1703.14 90
1703.23 79
1703.33 66
1703.42 54
1703.52 43
1703.61 35
1703.71 30
1703.80 29
1703.90 32
1703.99 38
1704.09 46
1704.18 53
1704.28 60
1704.37 65
1704.46 70
1704.56 74
1704.65 78
1704.75 81
1704.84 84
1704.94 85
1705.03 85
1705.13 83
1705.22 81
1705.32 77
1705.41 74
1705.51 73
1705.60 72
1705.69 73
1705.79 75
1705.88 77
1705.98 77
1706.07 75
1706.17 70
1706.26 62
1706.36 51
1706.45 37
1706.55 23
1706.64 9
1706.74 0
1706.83 0
1706.93 0
1707.02 0
1707.11 0
1707.21 0
1707.30 0
1707.40 2
1707.49 4
1707.59 5
1707.68 6
1707.78 7
1707.87 9
1707.97 13
1708.06 18
1708.16 25
1708.25 32
1708.35 40
1708.44 49
1708.54 58
1708.63 69
1708.72 79
1708.82 89
1708.91 96
1709.01 100
1709.10 101
1709.20 99
1709.29 95
1709.39 89
1709.48 82
1709.58 75
1709.67 69
1709.77 64
1709.86 63
1709.96 66
1710.05 75
1710.15 88
1710.24 104
1710.34 121
1710.43 135
1710.52 144
1710.62 146
1710.71 143
1710.81 136
1710.90 126
1711.00 115
1711.09 105
1711.19 95
1711.28 85
1711.38 75
1711.47 64
1711.57 54
1711.66 44
1711.76 35
1711.85 29
1711.95 25
1712.04 24
1712.14 24
1712.23 26
1712.33 29
1712.42 33
1712.52 38
1712.61 44
1712.71 52
1712.80 61
1712.90 73
1712.99 86
1713.08 101
1713.18 116
1713.27 133
1713.37 149
1713.46 162
1713.56 173
1713.65 180
1713.75 183
1713.84 181
1713.94 174
1714.03 164
1714.13 152
1714.22 139
1714.32 126
1714.41 114
1714.51 103
1714.60 94
1714.70 86
1714.79 79
1714.89 74
1714.98 70
1715.08 69
1715.17 70
1715.27 74
1715.36 80
1715.46 87
1715.55 95
1715.65 103
1715.74 111
1715.84 118
1715.93 123
1716.03 125
1716.12 125
1716.22 121
1716.31 114
1716.41 105
1716.50 94
1716.60 82
1716.69 72
1716.79 62
1716.88 55
1716.98 49
1717.07 46
1717.17 44
1717.26 45
1717.36 49
1717.45 56
1717.55 68
1717.64 83
1717.74 100
1717.83 117
1717.93 132
1718.02 144
1718.12 151
1718.21 152
1718.31 149
1718.40 143
1718.50 136
1718.59 130
1718.69 127
1718.78 127
1718.88 128
1718.97 131
1719.07 134
1719.16 135
1719.26 136
1719.35 135
1719.45 134
1719.54 132
1719.64 130
1719.73 128
1719.83 125
1719.92 121
1720.02 118
1720.11 117
1720.21 118
1720.30 122
1720.40 130
1720.49 139
1720.59 149
1720.68 158
1720.78 166
1720.87 172
1720.97 177
1721.06 183
1721.16 191
1721.25 202
1721.35 216
1721.44 232
1721.54 249
1721.63 266
1721.73 279
1721.82 288
1721.92 290
1722.01 286
1722.11 276
1722.20 262
1722.30 247
1722.39 235
1722.49 227
1722.58 225
1722.68 230
1722.77 239
1722.87 251
1722.96 263
1723.06 272
1723.15 276
1723.25 277
1723.34 274
1723.44 269
1723.53 262
1723.63 255
1723.72 248
1723.82 239
1723.91 229
1724.01 217
1724.10 204
1724.20 190
1724.30 177
1724.39 167
1724.49 161
1724.58 159
1724.68 159
1724.77 162
1724.87 163
1724.96 162
1725.06 156
1725.15 146
1725.25 132
1725.34 117
1725.44 103
1725.53 92
1725.63 84
1725.72 80
1725.82 80
1725.91 80
1726.01 81
1726.10 81
1726.20 82
1726.29 85
1726.39 90
1726.48 100
1726.58 112
1726.67 127
1726.77 142
1726.87 154
1726.96 161
1727.06 163
1727.15 161
1727.25 155
1727.34 146
1727.44 135
1727.53 123
1727.63 110
1727.72 95
1727.82 80
1727.91 62
1728.01 44
1728.10 25
1728.20 7
1728.29 0
1728.39 0
1728.48 0
1728.58 0
1728.68 0
1728.77 0
1728.87 0
1728.96 0
1729.06 10
1729.15 29
1729.25 47
1729.34 62
1729.44 74
1729.53 81
1729.63 85
1729.72 87
1729.82 87
1729.91 86
1730.01 83
1730.10 80
1730.20 75
1730.30 69
1730.39 63
1730.49 57
1730.58 54
1730.68 53
1730.77 56
1730.87 61
1730.96 67
1731.06 73
1731.15 77
1731.25 78
1731.34 78
1731.44 77
1731.53 76
1731.63 76
1731.73 79
1731.82 84
1731.92 90
1732.01 96
1732.11 101
1732.20 104
1732.30 105
1732.39 105
1732.49 104
1732.58 104
1732.68 104
1732.77 105
1732.87 106
1732.97 107
1733.06 105
1733.16 102
1733.25 96
1733.35 87
1733.44 77
1733.54 67
1733.63 57
1733.73 49
1733.82 43
1733.92 40
1734.01 39
1734.11 40
1734.21 42
1734.30 45
1734.40 48
1734.49 52
1734.59 54
1734.68 56
1734.78 55
1734.87 53
1734.97 50
1735.06 46
1735.16 42
1735.26 38
1735.35 37
1735.45 36
1735.54 38
1735.64 42
1735.73 47
1735.83 53
1735.92 59
1736.02 64
1736.11 68
1736.21 69
1736.31 65
1736.40 57
1736.50 45
1736.59 30
1736.69 13
1736.78 0
1736.88 0
1736.97 0
1737.07 0
1737.17 0
1737.26 0
1737.36 0
1737.45 0
1737.55 0
1737.64 9
1737.74 20
1737.83 34
1737.93 51
1738.02 70
1738.12 87
1738.22 100
1738.31 106
1738.41 104
1738.50 94
1738.60 79
1738.69 62
1738.79 46
1738.88 35
1738.98 30
1739.08 33
1739.17 43
1739.27 57
1739.36 74
1739.46 90
1739.55 104
1739.65 112
1739.75 116
1739.84 113
1739.94 106
1740.03 97
1740.13 87
1740.22 79
1740.32 72
1740.41 66
1740.51 62
1740.61 57
1740.70 50
1740.80 42
1740.89 33
1740.99 23
1741.08 14
1741.18 9
1741.27 7
1741.37 10
1741.47 16
1741.56 28
1741.66 42
1741.75 58
1741.85 74
1741.94 88
1742.04 99
1742.14 106
1742.23 110
1742.33 111
1742.42 110
1742.52 110
1742.61 111
1742.71 113
1742.81 117
1742.90 122
1743.00 126
1743.09 129
1743.19 129
1743.28 126
1743.38 121
1743.47 112
1743.57 102
1743.67 90
1743.76 79
1743.86 69
1743.95 61
1744.05 56
1744.14 53
1744.24 53
1744.34 55
1744.43 59
1744.53 64
1744.62 72
1744.72 81
1744.81 93
1744.91 106
1745.01 120
1745.10 135
1745.20 148
1745.29 159
1745.39 167
1745.48 172
1745.58 173
1745.68 170
1745.77 163
1745.87 155
1745.96 146
1746.06 138
1746.16 130
1746.25 122
1746.35 115
1746.44 108
1746.54 100
1746.63 93
1746.73 88
1746.83 86
1746.92 89
1747.02 96
1747.11 108
1747.21 121
1747.30 135
1747.40 146
1747.50 154
1747.59 158
1747.69 158
1747.78 155
1747.88 150
1747.97 143
1748.07 136
1748.17 128
1748.26 119
1748.36 111
1748.45 103
1748.55 95
1748.65 88
1748.74 82
1748.84 78
1748.93 75
1749.03 76
1749.12 79
1749.22 84
1749.32 91
1749.41 99
1749.51 107
1749.60 113
1749.70 117
1749.80 118
1749.89 117
1749.99 114
1750.08 109
1750.18 103
1750.28 96
1750.37 90
1750.47 86
1750.56 86
1750.66 91
1750.75 100
1750.85 113
1750.95 129
1751.04 144
1751.14 158
1751.23 169
1751.33 174
1751.43 174
1751.52 171
1751.62 164
1751.71 156
1751.81 148
1751.91 140
1752.00 132
1752.10 125
1752.19 117
1752.29 109
1752.38 100
1752.48 92
1752.58 83
1752.67 74
1752.77 66
1752.86 59
1752.96 51
1753.06 43
1753.15 36
1753.25 30
1753.34 27
1753.44 27
1753.54 30
1753.63 36
1753.73 43
1753.82 50
1753.92 57
1754.02 62
1754.11 66
1754.21 69
1754.30 70
1754.40 69
1754.50 65
1754.59 59
1754.69 49
1754.78 38
1754.88 26
1754.98 14
1755.07 3
1755.17 0
1755.26 0
1755.36 0
1755.46 0
1755.55 0
1755.65 0
1755.74 0
1755.84 1
1755.94 7
1756.03 12
1756.13 15
1756.22 16
1756.32 16
1756.42 14
1756.51 11
1756.61 7
1756.70 4
1756.80 0
1756.90 0
1756.99 0
1757.09 0
1757.18 1
1757.28 8
1757.38 17
1757.47 28
1757.57 39
1757.67 49
1757.76 57
1757.86 62
1757.95 62
1758.05 58
1758.15 50
1758.24 38
1758.34 25
1758.43 12
1758.53 0
1758.63 0
1758.72 0
1758.82 0
1758.91 0
1759.01 5
1759.11 18
1759.20 32
1759.30 43
1759.39 50
1759.49 52
1759.59 49
1759.68 42
1759.78 32
1759.88 23
1759.97 15
1760.07 9
1760.16 8
1760.26 9
1760.36 13
1760.45 19
1760.55 28
1760.64 38
1760.74 50
1760.84 63
1760.93 76
1761.03 86
1761.13 94
1761.22 98
1761.32 99
1761.41 97
1761.51 93
1761.61 90
1761.70 87
1761.80 85
1761.89 85
1761.99 84
1762.09 84
1762.18 84
1762.28 82
1762.38 80
1762.47 78
1762.57 75
1762.66 74
1762.76 74
1762.86 76
1762.95 81
1763.05 90
1763.15 101
1763.24 116
1763.34 132
1763.43 148
1763.53 164
1763.63 178
1763.72 187
1763.82 192
1763.92 192
1764.01 187
1764.11 179
1764.20 169
1764.30 159
1764.40 152
1764.49 148
1764.59 147
1764.69 148
1764.78 150
1764.88 149
1764.97 144
1765.07 133
1765.17 119
1765.26 100
1765.36 81
1765.46 64
1765.55 50
1765.65 41
1765.74 38
1765.84 40
1765.94 47
1766.03 57
1766.13 69
1766.23 82
1766.32 95
1766.42 106
1766.51 116
1766.61 123
1766.71 127
1766.80 127
1766.90 125
1767.00 121
1767.09 117
1767.19 115
1767.29 116
1767.38 120
1767.48 127
1767.57 137
1767.67 147
1767.77 155
1767.86 162
1767.96 165
1768.06 166
1768.15 164
1768.25 160
1768.35 155
1768.44 149
1768.54 142
1768.63 135
1768.73 129
1768.83 122
1768.92 114
1769.02 107
1769.12 99
1769.21 94
1769.31 90
1769.41 91
1769.50 96
1769.60 105
1769.69 116
1769.79 128
1769.89 137
1769.98 142
1770.08 142
1770.18 138
1770.27 130
1770.37 120
1770.47 111
1770.56 103
1770.66 97
1770.76 93
1770.85 90
1770.95 86
1771.04 81
1771.14 74
1771.24 65
1771.33 56
1771.43 46
1771.53 37
1771.62 29
1771.72 25
1771.82 23
1771.91 25
1772.01 29
1772.11 36
1772.20 43
1772.30 48
1772.40 51
1772.49 51
1772.59 47
1772.68 41
1772.78 35
1772.88 30
1772.97 29
1773.07 30
1773.17 34
1773.26 41
1773.36 48
1773.46 57
1773.55 65
1773.65 73
1773.75 82
1773.84 92
1773.94 104
1774.04 116
1774.13 127
1774.23 136
1774.33 141
1774.42 141
1774.52 135
1774.61 125
1774.71 112
1774.81 100
1774.90 90
1775.00 83
1775.10 82
1775.19 84
1775.29 89
1775.39 96
1775.48 102
1775.58 108
1775.68 112
1775.77 113
1775.87 112
1775.97 108
1776.06 101
1776.16 92
1776.26 83
1776.35 73
1776.45 65
1776.55 59
1776.64 55
1776.74 53
1776.84 50
1776.93 46
1777.03 38
1777.13 28
1777.22 17
1777.32 6
1777.42 0
1777.51 0
1777.61 8
1777.71 22
1777.80 41
1777.90 61
1778.00 79
1778.09 92
1778.19 101
1778.29 104
1778.38 102
1778.48 97
1778.58 89
1778.67 79
1778.77 68
1778.86 54
1778.96 39
1779.06 25
1779.15 11
1779.25 0
1779.35 0
1779.44 0
1779.54 0
1779.64 0
1779.73 0
1779.83 0
1779.93 5
1780.02 15
1780.12 25
1780.22 35
1780.32 42
1780.41 44
1780.51 40
1780.61 31
1780.70 17
1780.80 2
1780.90 0
1780.99 0
1781.09 0
1781.19 0
1781.28 0
1781.38 0
1781.48 0
1781.57 3
1781.67 10
1781.77 16
1781.86 22
1781.96 26
1782.06 30
1782.15 36
1782.25 44
1782.35 53
1782.44 64
1782.54 75
1782.64 86
1782.73 94
1782.83 100
1782.93 103
1783.02 102
1783.12 100
1783.22 96
1783.31 91
1783.41 87
1783.51 83
1783.60 79
1783.70 75
1783.80 72
1783.89 68
1783.99 65
1784.09 62
1784.18 59
1784.28 55
1784.38 52
1784.48 49
1784.57 48
1784.67 47
1784.77 47
1784.86 47
1784.96 48
1785.06 48
1785.15 49
1785.25 50
1785.35 53
1785.44 58
1785.54 66
1785.64 75
1785.73 85
1785.83 93
1785.93 99
1786.02 101
1786.12 100
1786.22 96
1786.31 91
1786.41 88
1786.51 86
1786.61 86
1786.70 88
1786.80 90
1786.90 90
1786.99 87
1787.09 81
1787.19 74
1787.28 67
1787.38 63
1787.48 63
1787.57 67
1787.67 76
1787.77 86
1787.86 96
1787.96 103
1788.06 106
1788.16 104
1788.25 98
1788.35 90
1788.45 83
1788.54 77
1788.64 75
1788.74 76
1788.83 80
1788.93 85
1789.03 91
1789.12 95
1789.22 96
1789.32 95
1789.42 90
1789.51 82
1789.61 74
1789.71 65
1789.80 56
1789.90 48
1790.00 42
1790.09 38
1790.19 37
1790.29 37
1790.39 39
1790.48 42
1790.58 46
1790.68 49
1790.77 50
1790.87 50
1790.97 48
1791.06 44
1791.16 41
1791.26 38
1791.35 39
1791.45 42
1791.55 48
1791.65 55
1791.74 62
1791.84 68
1791.94 71
1792.03 71
1792.13 68
1792.23 61
1792.33 53
1792.42 44
1792.52 37
1792.62 33
1792.71 33
1792.81 36
1792.91 43
1793.00 51
1793.10 58
1793.20 63
1793.30 64
1793.39 61
1793.49 55
1793.59 47
1793.68 40
1793.78 33
1793.88 28
1793.97 24
1794.07 20
1794.17 17
1794.27 13
1794.36 11
1794.46 11
1794.56 15
1794.65 23
1794.75 34
1794.85 46
1794.95 59
1795.04 70
1795.14 76
1795.24 77
1795.33 73
1795.43 64
1795.53 53
1795.63 41
1795.72 30
1795.82 23
1795.92 20
1796.01 21
1796.11 25
1796.21 29
1796.30 31
1796.40 31
1796.50 26
1796.60 19
1796.69 9
1796.79 0
1796.89 0
1796.98 0
1797.08 0
1797.18 11
1797.28 26
1797.37 42
1797.47 58
1797.57 70
1797.66 77
1797.76 78
1797.86 74
1797.96 67
1798.05 57
1798.15 47
1798.25 38
1798.35 32
1798.44 30
1798.54 32
1798.64 37
1798.73 43
1798.83 49
1798.93 52
1799.03 50
1799.12 43
1799.22 32
1799.32 16
1799.41 0
1799.51 0
1799.61 0
1799.71 0
1799.80 0
1799.90 0
1800.00 0
1800.09 0
1800.19 6
1800.29 16
1800.39 24
1800.48 29
1800.58 31
1800.68 31
1800.78 30
1800.87 31
1800.97 34
1801.07 39
1801.16 47
1801.26 55
1801.36 62
1801.46 66
1801.55 66
1801.65 62
1801.75 56
1801.85 49
1801.94 44
1802.04 44
1802.14 49
1802.23 60
1802.33 74
1802.43 90
1802.53 105
1802.62 117
1802.72 125
1802.82 128
1802.92 127
1803.01 122
1803.11 114
1803.21 105
1803.30 95
1803.40 85
1803.50 76
1803.60 70
1803.69 66
1803.79 65
1803.89 67
1803.99 70
1804.08 73
1804.18 75
1804.28 74
1804.38 70
1804.47 63
1804.57 54
1804.67 45
1804.76 38
1804.86 33
1804.96 31
1805.06 33
1805.15 37
1805.25 42
1805.35 47
1805.45 52
1805.54 56
1805.64 57
1805.74 56
1805.84 53
1805.93 48
1806.03 41
1806.13 33
1806.23 24
1806.32 16
1806.42 9
1806.52 4
1806.62 0
1806.71 0
1806.81 0
1806.91 0
1807.00 0
1807.10 0
1807.20 0
1807.30 0
1807.39 0
1807.49 0
1807.59 3
1807.69 5
1807.78 7
1807.88 10
1807.98 14
1808.08 20
1808.17 28
1808.27 39
1808.37 51
1808.47 64
1808.56 77
1808.66 91
1808.76 104
1808.86 117
1808.95 129
1809.05 138
1809.15 142
1809.25 140
1809.34 132
1809.44 117
1809.54 98
1809.64 77
1809.73 55
1809.83 37
1809.93 23
1810.03 13
1810.12 9
1810.22 9
1810.32 12
1810.42 17
1810.51 22
1810.61 27
1810.71 29
1810.81 30
1810.90 29
1811.00 27
1811.10 24
1811.20 23
1811.29 22
1811.39 22
1811.49 22
1811.59 22
1811.68 22
1811.78 22
1811.88 22
1811.98 23
1812.07 25
1812.17 28
1812.27 32
1812.37 36
1812.46 38
1812.56 40
1812.66 42
1812.76 44
1812.85 47
1812.95 51
1813.05 58
1813.15 67
1813.24 76
1813.34 86
1813.44 95
1813.54 102
1813.63 106
1813.73 109
1813.83 108
1813.93 105
1814.03 99
1814.12 90
1814.22 78
1814.32 63
1814.42 45
1814.51 28
1814.61 11
1814.71 0
1814.81 0
1814.90 0
1815.00 0
1815.10 0
1815.20 0
1815.29 0
1815.39 3
1815.49 5
1815.59 6
1815.68 6
1815.78 7
1815.88 12
1815.98 20
1816.08 34
1816.17 51
1816.27 71
1816.37 90
1816.47 106
1816.56 117
1816.66 120
1816.76 117
1816.86 107
1816.95 94
1817.05 81
1817.15 70
1817.25 62
1817.35 60
1817.44 62
1817.54 67
1817.64 76
1817.74 86
1817.83 97
1817.93 106
1818.03 114
1818.13 119
1818.22 121
1818.32 120
1818.42 116
1818.52 111
1818.62 105
1818.71 99
1818.81 94
1818.91 90
1819.01 86
1819.10 81
1819.20 74
1819.30 65
1819.40 53
1819.50 38
1819.59 24
1819.69 10
1819.79 1
1819.89 0
1819.98 0
1820.08 5
1820.18 15
1820.28 26
1820.38 37
1820.47 44
1820.57 49
1820.67 51
1820.77 53
1820.86 53
1820.96 54
1821.06 55
1821.16 55
1821.26 52
1821.35 47
1821.45 39
1821.55 29
1821.65 19
1821.74 10
1821.84 6
1821.94 7
1822.04 13
1822.14 22
1822.23 33
1822.33 43
1822.43 49
1822.53 51
1822.62 49
1822.72 45
1822.82 41
1822.92 38
1823.02 38
1823.11 41
1823.21 47
1823.31 55
1823.41 65
1823.51 75
1823.60 85
1823.70 95
1823.80 101
1823.90 104
1823.99 102
1824.09 96
1824.19 86
1824.29 77
1824.39 69
1824.48 66
1824.58 69
1824.68 78
1824.78 91
1824.88 108
1824.97 124
1825.07 138
1825.17 148
1825.27 154
1825.37 156
1825.46 155
1825.56 152
1825.66 148
1825.76 144
1825.85 140
1825.95 136
1826.05 130
1826.15 123
1826.25 113
1826.34 101
1826.44 88
1826.54 75
1826.64 64
1826.74 57
1826.83 54
1826.93 53
1827.03 55
1827.13 58
1827.23 62
1827.32 67
1827.42 71
1827.52 75
1827.62 79
1827.72 83
1827.81 87
1827.91 90
1828.01 92
1828.11 93
1828.21 93
1828.30 93
1828.40 93
1828.50 95
1828.60 99
1828.70 106
1828.79 116
1828.89 127
1828.99 139
1829.09 151
1829.19 160
1829.28 167
1829.38 170
1829.48 169
1829.58 164
1829.68 157
1829.77 149
1829.87 142
1829.97 136
1830.07 133
1830.17 133
1830.26 135
1830.36 141
1830.46 148
1830.56 157
1830.66 165
1830.75 173
1830.85 177
1830.95 179
1831.05 177
1831.15 173
1831.24 167
1831.34 162
1831.44 158
1831.54 154
1831.64 150
1831.73 144
1831.83 136
1831.93 124
1832.03 111
1832.13 98
1832.23 86
1832.32 78
1832.42 74
1832.52 75
1832.62 80
1832.72 88
1832.81 100
1832.91 114
1833.01 130
1833.11 148
1833.21 166
1833.30 182
1833.40 194
1833.50 200
1833.60 200
1833.70 194
1833.79 183
1833.89 169
1833.99 152
1834.09 134
1834.19 117
1834.29 100
1834.38 86
1834.48 73
1834.58 63
1834.68 56
1834.78 53
1834.87 55
1834.97 60
1835.07 69
1835.17 80
1835.27 94
1835.37 107
1835.46 119
1835.56 128
1835.66 133
1835.76 134
1835.86 130
1835.95 123
1836.05 113
1836.15 103
1836.25 92
1836.35 82
1836.45 72
1836.54 64
1836.64 55
1836.74 47
1836.84 38
1836.94 29
1837.03 20
1837.13 12
1837.23 5
1837.33 1
1837.43 0
1837.53 2
1837.62 6
1837.72 13
1837.82 19
1837.92 26
1838.02 30
1838.12 32
1838.21 33
1838.31 31
1838.41 28
1838.51 23
1838.61 17
1838.70 9
1838.80 2
1838.90 0
1839.00 0
1839.10 0
1839.20 0
1839.29 0
1839.39 0
1839.49 0
1839.59 0
1839.69 3
1839.79 8
1839.88 14
1839.98 23
1840.08 33
1840.18 46
1840.28 59
1840.38 72
1840.47 84
1840.57 93
1840.67 100
1840.77 105
1840.87 107
1840.97 108
1841.06 108
1841.16 107
1841.26 105
1841.36 102
1841.46 96
1841.56 89
1841.65 82
1841.75 75
1841.85 71
1841.95 70
1842.05 72
1842.15 76
1842.24 81
1842.34 86
1842.44 88
1842.54 88
1842.64 86
1842.74 83
1842.83 81
1842.93 80
1843.03 82
1843.13 85
1843.23 90
1843.33 94
1843.42 97
1843.52 99
1843.62 98
1843.72 96
1843.82 93
1843.92 89
1844.02 87
1844.11 86
1844.21 87
1844.31 89
1844.41 92
1844.51 92
1844.61 89
1844.70 82
1844.80 70
1844.90 55
1845.00 37
1845.10 20
1845.20 6
1845.29 0
1845.39 0
1845.49 0
1845.59 0
1845.69 0
1845.79 0
1845.89 1
1845.98 4
1846.08 7
1846.18 10
1846.28 13
1846.38 15
1846.48 17
1846.57 16
1846.67 13
1846.77 7
1846.87 0
1846.97 0
1847.07 0
1847.17 0
1847.26 0
1847.36 0
1847.46 0
1847.56 4
1847.66 21
1847.76 37
1847.85 53
1847.95 67
1848.05 78
1848.15 85
1848.25 90
1848.35 93
1848.45 96
1848.54 99
1848.64 104
1848.74 109
1848.84 116
1848.94 124
1849.04 131
1849.14 137
1849.23 142
1849.33 144
1849.43 144
1849.53 141
1849.63 137
1849.73 134
1849.83 132
1849.92 132
1850.02 134
1850.12 138
1850.22 142
1850.32 145
1850.42 146
1850.52 146
1850.61 143
1850.71 140
1850.81 137
1850.91 135
1851.01 135
1851.11 137
1851.21 141
1851.30 146
1851.40 152
1851.50 158
1851.60 163
1851.70 165
1851.80 163
1851.90 155
1851.99 141
1852.09 122
1852.19 100
1852.29 78
1852.39 60
1852.49 47
1852.59 43
1852.69 45
1852.78 53
1852.88 64
1852.98 73
1853.08 80
1853.18 81
1853.28 79
1853.38 72
1853.47 64
1853.57 56
1853.67 49
1853.77 45
1853.87 43
1853.97 44
1854.07 47
1854.17 53
1854.26 60
1854.36 68
1854.46 76
1854.56 83
1854.66 88
1854.76 90
1854.86 88
1854.95 82
1855.05 72
1855.15 60
1855.25 47
1855.35 34
1855.45 24
1855.55 18
1855.65 16
1855.74 17
1855.84 20
1855.94 24
1856.04 27
1856.14 30
1856.24 31
1856.34 32
1856.44 34
1856.53 36
1856.63 40
1856.73 45
1856.83 50
1856.93 55
1857.03 61
1857.13 68
1857.23 75
1857.32 83
1857.42 91
1857.52 99
1857.62 105
1857.72 109
1857.82 110
1857.92 109
1858.02 106
1858.11 103
1858.21 102
1858.31 103
1858.41 106
1858.51 112
1858.61 119
1858.71 126
1858.81 131
1858.90 135
1859.00 137
1859.10 138
1859.20 138
1859.30 138
1859.40 141
1859.50 145
1859.60 151
1859.70 157
1859.79 163
1859.89 168
1859.99 171
1860.09 172
1860.19 171
1860.29 170
1860.39 169
1860.49 170
1860.58 172
1860.68 175
1860.78 177
1860.88 180
1860.98 181
1861.08 180
1861.18 178
1861.28 174
1861.38 169
1861.47 165
1861.57 161
1861.67 158
1861.77 156
1861.87 156
1861.97 155
1862.07 154
1862.17 152
1862.27 148
1862.36 141
1862.46 132
1862.56 122
1862.66 112
1862.76 103
1862.86 98
1862.96 96
1863.06 97
1863.16 99
1863.25 101
1863.35 101
1863.45 98
1863.55 92
1863.65 82
1863.75 71
1863.85 58
1863.95 45
1864.05 33
1864.14 21
1864.24 10
1864.34 3
1864.44 0
1864.54 0
1864.64 5
1864.74 16
1864.84 32
1864.94 50
1865.04 69
1865.13 88
1865.23 103
1865.33 114
1865.43 121
1865.53 124
1865.63 125
1865.73 124
1865.83 124
1865.93 125
1866.03 129
1866.12 136
1866.22 145
1866.32 155
1866.42 164
1866.52 169
1866.62 171
1866.72 170
1866.82 166
1866.92 160
1867.02 155
1867.11 153
1867.21 153
1867.31 155
1867.41 159
1867.51 163
1867.61 165
1867.71 166
1867.81 164
1867.91 160
1868.01 155
1868.10 151
1868.20 148
1868.30 146
1868.40 146
1868.50 147
1868.60 147
1868.70 144
1868.80 138
1868.90 128
1869.00 114
1869.10 97
1869.19 79
1869.29 63
1869.39 51
1869.49 44
1869.59 42
1869.69 44
1869.79 47
1869.89 49
1869.99 50
1870.09 46
1870.19 41
1870.28 34
1870.38 27
1870.48 22
1870.58 20
1870.68 21
1870.78 25
1870.88 32
1870.98 39
1871.08 46
1871.18 52
1871.28 55
1871.37 56
1871.47 55
1871.57 53
1871.67 50
1871.77 48
1871.87 46
1871.97 43
1872.07 40
1872.17 36
1872.27 30
1872.37 22
1872.47 13
1872.56 4
1872.66 0
1872.76 0
1872.86 0
1872.96 0
1873.06 0
1873.16 0
1873.26 0
1873.36 0
1873.46 4
1873.56 13
1873.66 22
1873.75 30
1873.85 35
1873.95 37
1874.05 37
1874.15 34
1874.25 31
1874.35 29
1874.45 31
1874.55 36
1874.65 46
1874.75 59
1874.85 73
1874.95 86
1875.04 94
1875.14 97
1875.24 93
1875.34 82
1875.44 67
1875.54 50
1875.64 32
1875.74 18
1875.84 8
1875.94 3
1876.04 4
1876.14 9
1876.24 18
1876.33 30
1876.43 44
1876.53 56
1876.63 67
1876.73 73
1876.83 75
1876.93 72
1877.03 67
1877.13 60
1877.23 54
1877.33 51
1877.43 51
1877.53 54
1877.63 59
1877.72 66
1877.82 73
1877.92 79
1878.02 83
1878.12 84
1878.22 82
1878.32 76
1878.42 66
1878.52 53
1878.62 38
1878.72 21
1878.82 5
1878.92 0
1879.02 0
1879.12 0
1879.21 0
1879.31 0
1879.41 0
1879.51 0
1879.61 0
1879.71 7
1879.81 25
1879.91 41
1880.01 53
1880.11 62
1880.21 66
1880.31 66
1880.41 66
1880.51 66
1880.61 69
1880.71 76
1880.80 86
1880.90 98
1881.00 111
1881.10 123
1881.20 132
1881.30 138
1881.40 139
1881.50 138
1881.60 133
1881.70 127
1881.80 118
1881.90 108
1882.00 98
1882.10 88
1882.20 78
1882.30 68
1882.40 57
1882.49 45
1882.59 34
1882.69 22
1882.79 13
1882.89 6
1882.99 4
1883.09 6
1883.19 11
1883.29 17
1883.39 23
1883.49 27
1883.59 29
1883.69 29
1883.79 29
1883.89 31
1883.99 35
1884.09 43
1884.19 54
1884.28 67
1884.38 78
1884.48 87
1884.58 91
1884.68 90
1884.78 85
1884.88 76
1884.98 64
1885.08 53
1885.18 42
1885.28 33
1885.38 25
1885.48 18
1885.58 11
1885.68 5
1885.78 1
1885.88 0
1885.98 0
1886.08 2
1886.18 8
1886.27 17
1886.37 28
1886.47 39
1886.57 51
1886.67 62
1886.77 72
1886.87 82
1886.97 92
1887.07 101
1887.17 110
1887.27 119
1887.37 128
1887.47 135
1887.57 141
1887.67 145
1887.77 146
1887.87 144
1887.97 139
1888.07 131
1888.17 123
1888.27 114
1888.37 105
1888.47 97
1888.56 89
1888.66 82
1888.76 73
1888.86 64
1888.96 55
1889.06 46
1889.16 40
1889.26 37
1889.36 39
1889.46 47
1889.56 61
1889.66 78
1889.76 96
1889.86 114
1889.96 128
1890.06 135
1890.16 135
1890.26 128
1890.36 115
1890.46 98
1890.56 82
1890.66 68
1890.76 61
1890.86 60
1890.96 67
1891.06 82
1891.15 103
1891.25 127
1891.35 153
1891.45 176
1891.55 195
1891.65 207
1891.75 211
1891.85 205
1891.95 192
1892.05 173
1892.15 151
1892.25 128
1892.35 106
1892.45 88
1892.55 74
1892.65 65
1892.75 63
1892.85 66
1892.95 74
1893.05 87
1893.15 101
1893.25 115
1893.35 126
1893.45 133
1893.55 136
1893.65 134
1893.75 129
1893.85 120
1893.95 111
1894.05 100
1894.15 90
1894.25 81
1894.35 73
1894.45 67
1894.54 62
1894.64 58
1894.74 57
1894.84 57
1894.94 58
1895.04 62
1895.14 68
1895.24 77
1895.34 87
1895.44 97
1895.54 105
1895.64 110
1895.74 109
1895.84 103
1895.94 90
1896.04 74
1896.14 57
1896.24 41
1896.34 30
1896.44 24
1896.54 25
1896.64 30
1896.74 38
1896.84 45
1896.94 50
1897.04 51
1897.14 49
1897.24 43
1897.34 36
1897.44 31
1897.54 27
1897.64 27
1897.74 31
1897.84 37
1897.94 45
1898.04 55
1898.14 65
1898.24 74
1898.34 82
1898.44 89
1898.54 93
1898.64 95
1898.74 94
1898.84 91
1898.94 88
1899.04 84
1899.14 80
1899.24 76
1899.34 72
1899.44 68
1899.54 64
1899.64 61
1899.74 59
1899.84 59
1899.94 62
1900.03 67
1900.13 74
1900.23 80
1900.33 84
1900.43 84
1900.53 80
1900.63 72
1900.73 62
1900.83 52
1900.93 43
1901.03 39
1901.13 38
1901.23 41
1901.33 45
1901.43 48
1901.53 49
1901.63 46
1901.73 41
1901.83 36
1901.93 31
1902.03 30
1902.13 32
1902.23 37
1902.33 43
1902.43 49
1902.53 54
1902.63 57
1902.73 59
1902.83 60
1902.93 61
1903.03 64
1903.13 68
1903.23 73
1903.33 78
1903.43 83
1903.53 88
1903.63 92
1903.73 94
1903.83 93
1903.93 89
1904.03 82
1904.13 72
1904.23 61
1904.33 51
1904.43 42
1904.53 35
1904.63 31
1904.73 28
1904.83 25
1904.93 21
1905.03 17
1905.13 12
1905.23 7
1905.33 4
1905.43 4
1905.53 6
1905.63 10
1905.73 14
1905.83 16
1905.93 15
1906.03 10
1906.13 3
1906.23 0
1906.33 0
1906.43 0
1906.53 0
1906.63 0
1906.73 0
1906.83 4
1906.93 19
1907.03 35
1907.13 50
1907.23 63
1907.33 74
1907.43 81
1907.53 86
1907.63 87
1907.73 85
1907.83 82
1907.93 78
1908.03 74
1908.13 72
1908.23 71
1908.34 72
1908.44 75
1908.54 79
1908.64 83
1908.74 88
1908.84 93
1908.94 98
1909.04 104
1909.14 111
1909.24 118
1909.34 124
1909.44 128
1909.54 129
1909.64 126
1909.74 118
1909.84 107
1909.94 93
1910.04 79
1910.14 64
1910.24 53
1910.34 44
1910.44 39
1910.54 37
1910.64 40
1910.74 45
1910.84 52
1910.94 60
1911.04 68
1911.14 73
1911.24 75
1911.34 74
1911.44 68
1911.54 59
1911.64 49
1911.74 39
1911.84 30
1911.94 25
1912.04 23
1912.14 25
1912.24 28
1912.34 33
1912.44 38
1912.54 42
1912.64 45
1912.74 49
1912.84 52
1912.94 56
1913.04 62
1913.14 68
1913.24 76
1913.34 85
1913.44 94
1913.54 102
1913.64 109
1913.74 114
1913.85 117
1913.95 119
1914.05 122
1914.15 127
1914.25 135
1914.35 145
1914.45 155
1914.55 164
1914.65 168
1914.75 167
1914.85 160
1914.95 150
1915.05 137
1915.15 126
1915.25 117
1915.35 112
1915.45 111
1915.55 111
1915.65 111
1915.75 110
1915.85 108
1915.95 104
1916.05 99
1916.15 96
1916.25 94
1916.35 94
1916.45 95
1916.55 97
1916.65 99
1916.75 101
1916.85 104
1916.95 109
1917.05 117
1917.16 127
1917.26 139
1917.36 151
1917.46 161
1917.56 166
1917.66 165
1917.76 157
1917.86 143
1917.96 127
1918.06 110
1918.16 98
1918.26 91
1918.36 91
1918.46 97
1918.56 108
1918.66 121
1918.76 132
1918.86 140
1918.96 143
1919.06 140
1919.16 134
1919.26 125
1919.36 117
1919.46 110
1919.56 106
1919.66 104
1919.76 103
1919.87 103
1919.97 102
1920.07 100
1920.17 98
1920.27 95
1920.37 94
1920.47 93
1920.57 94
1920.67 95
1920.77 97
1920.87 100
1920.97 104
1921.07 109
1921.17 116
1921.27 125
1921.37 135
1921.47 145
1921.57 153
1921.67 158
1921.77 159
1921.87 155
1921.97 147
1922.07 135
1922.18 122
1922.28 109
1922.38 97
1922.48 88
1922.58 83
1922.68 80
1922.78 79
1922.88 78
1922.98 76
1923.08 71
1923.18 62
1923.28 50
1923.38 38
1923.48 27
1923.58 21
1923.68 20
1923.78 26
1923.88 37
1923.98 52
1924.08 68
1924.19 83
1924.29 96
1924.39 106
1924.49 113
1924.59 118
1924.69 122
1924.79 126
1924.89 132
1924.99 140
1925.09 149
1925.19 158
1925.29 166
1925.39 171
1925.49 173
1925.59 169
1925.69 161
1925.79 148
1925.89 134
1926.00 119
1926.10 107
1926.20 99
1926.30 96
1926.40 99
1926.50 107
1926.60 118
1926.70 130
1926.80 142
1926.90 150
1927.00 153
1927.10 151
1927.20 143
1927.30 132
1927.40 117
1927.50 103
1927.60 89
1927.71 78
1927.81 70
1927.91 65
1928.01 61
1928.11 56
1928.21 51
1928.31 44
1928.41 35
1928.51 24
1928.61 13
1928.71 4
1928.81 0
1928.91 0
1929.01 0
1929.11 0
1929.21 0
1929.32 0
1929.42 0
1929.52 0
1929.62 0
1929.72 0
1929.82 11
1929.92 26
1930.02 42
1930.12 59
1930.22 75
1930.32 88
1930.42 98
1930.52 108
1930.62 118
1930.73 131
1930.83 148
1930.93 168
1931.03 190
1931.13 212
1931.23 233
1931.33 250
1931.43 262
1931.53 270
1931.63 274
1931.73 276
1931.83 276
1931.93 276
1932.03 276
1932.14 276
1932.24 276
1932.34 274
1932.44 271
1932.54 267
1932.64 260
1932.74 251
1932.84 241
1932.94 230
1933.04 218
1933.14 204
1933.24 189
1933.34 174
1933.44 161
1933.55 149
1933.65 141
1933.75 136
1933.85 134
1933.95 134
1934.05 135
1934.15 135
1934.25 134
1934.35 133
1934.45 133
1934.55 135
1934.65 140
1934.76 148
1934.86 157
1934.96 168
1935.06 179
1935.16 186
1935.26 190
1935.36 189
1935.46 183
1935.56 173
1935.66 159
1935.76 143
1935.86 126
1935.96 110
1936.07 98
1936.17 89
1936.27 85
1936.37 86
1936.47 89
1936.57 95
1936.67 102
1936.77 109
1936.87 115
1936.97 120
1937.07 125
1937.18 127
1937.28 128
1937.38 125
1937.48 118
1937.58 107
1937.68 94
1937.78 79
1937.88 66
1937.98 55
1938.08 49
1938.18 46
1938.28 47
1938.39 48
1938.49 49
1938.59 49
1938.69 46
1938.79 42
1938.89 37
1938.99 33
1939.09 31
1939.19 31
1939.29 32
1939.39 34
1939.50 36
1939.60 37
1939.70 36
1939.80 34
1939.90 32
1940.00 31
1940.10 32
1940.20 36
1940.30 40
1940.40 45
1940.51 49
1940.61 51
1940.71 52
1940.81 51
1940.91 50
1941.01 51
1941.11 55
1941.21 62
1941.31 72
1941.41 82
1941.51 94
1941.62 105
1941.72 116
1941.82 129
1941.92 143
1942.02 159
1942.12 176
1942.22 192
1942.32 207
1942.42 217
1942.52 221
1942.63 219
1942.73 213
1942.83 203
1942.93 192
1943.03 180
1943.13 169
1943.23 160
1943.33 153
1943.43 148
1943.53 144
1943.64 142
1943.74 142
1943.84 143
1943.94 146
1944.04 150
1944.14 155
1944.24 162
1944.34 170
1944.44 178
1944.55 188
1944.65 198
1944.75 209
1944.85 220
1944.95 232
1945.05 246
1945.15 262
1945.25 280
1945.35 299
1945.45 320
1945.56 340
1945.66 358
1945.76 372
1945.86 382
1945.96 387
1946.06 386
1946.16 381
1946.26 372
1946.36 361
1946.47 348
1946.57 335
1946.67 322
1946.77 310
1946.87 300
1946.97 292
1947.07 286
1947.17 280
1947.27 275
1947.38 270
1947.48 264
1947.58 257
1947.68 251
1947.78 245
1947.88 241
1947.98 237
1948.08 234
1948.19 232
1948.29 229
1948.39 227
1948.49 226
1948.59 226
1948.69 227
1948.79 230
1948.89 233
1948.99 236
1949.10 239
1949.20 241
1949.30 242
1949.40 243
1949.50 244
1949.60 243
1949.70 240
1949.80 235
1949.90 227
1950.01 217
1950.11 208
1950.21 200
1950.31 195
1950.41 193
1950.51 194
1950.61 196
1950.71 197
1950.82 196
1950.92 195
1951.02 193
1951.12 194
1951.22 199
1951.32 209
1951.42 223
1951.52 239
1951.63 255
1951.73 268
1951.83 277
1951.93 280
1952.03 279
1952.13 273
1952.23 266
1952.33 258
1952.44 250
1952.54 242
1952.64 234
1952.74 225
1952.84 216
1952.94 206
1953.04 195
1953.14 185
1953.25 176
1953.35 168
1953.45 160
1953.55 151
1953.65 139
1953.75 123
1953.85 103
1953.95 80
1954.06 56
1954.16 33
1954.26 15
1954.36 2
1954.46 0
1954.56 0
1954.66 0
1954.77 6
1954.87 19
1954.97 35
1955.07 53
1955.17 74
1955.27 93
1955.37 109
1955.47 120
1955.58 125
1955.68 123
1955.78 116
1955.88 106
1955.98 95
1956.08 85
1956.18 78
1956.29 73
1956.39 69
1956.49 66
1956.59 63
1956.69 61
1956.79 59
1956.89 58
1957.00 58
1957.10 60
1957.20 62
1957.30 64
1957.40 66
1957.50 66
1957.60 64
1957.70 60
1957.81 57
1957.91 54
1958.01 52
1958.11 54
1958.21 57
1958.31 63
1958.41 70
1958.52 76
1958.62 78
1958.72 76
1958.82 70
1958.92 60
1959.02 48
1959.12 35
1959.23 24
1959.33 17
1959.43 13
1959.53 12
1959.63 13
1959.73 13
1959.83 12
1959.94 8
1960.04 3
1960.14 0
1960.24 0
1960.34 0
1960.44 0
1960.55 0
1960.65 0
1960.75 0
1960.85 0
1960.95 0
1961.05 6
1961.15 12
1961.26 19
1961.36 26
1961.46 32
1961.56 35
1961.66 36
1961.76 33
1961.86 28
1961.97 21
1962.07 13
1962.17 5
1962.27 0
1962.37 0
1962.47 0
1962.58 0
1962.68 0
1962.78 0
1962.88 0
1962.98 0
1963.08 3
1963.18 17
1963.29 32
1963.39 46
1963.49 57
1963.59 65
1963.69 69
1963.79 70
1963.90 69
1964.00 67
1964.10 64
1964.20 62
1964.30 59
1964.40 56
1964.50 54
1964.61 52
1964.71 51
1964.81 52
1964.91 55
1965.01 59
1965.11 64
1965.22 70
1965.32 75
1965.42 79
1965.52 80
1965.62 77
1965.72 70
1965.83 60
1965.93 46
1966.03 31
1966.13 17
1966.23 6
1966.33 0
1966.43 0
1966.54 0
1966.64 4
1966.74 11
1966.84 17
1966.94 22
1967.04 25
1967.15 27
1967.25 29
1967.35 34
1967.45 40
1967.55 48
1967.65 57
1967.76 65
1967.86 69
1967.96 70
1968.06 67
1968.16 61
1968.26 52
1968.37 43
1968.47 35
1968.57 28
1968.67 22
1968.77 19
1968.87 17
1968.98 18
1969.08 20
1969.18 24
1969.28 30
1969.38 36
1969.48 44
1969.59 52
1969.69 61
1969.79 69
1969.89 76
1969.99 83
1970.10 88
1970.20 92
1970.30 93
1970.40 93
1970.50 91
1970.60 88
1970.71 83
1970.81 78
1970.91 72
1971.01 66
1971.11 62
1971.21 58
1971.32 58
1971.42 61
1971.52 67
1971.62 76
1971.72 87
1971.82 97
1971.93 105
1972.03 109
1972.13 107
1972.23 101
1972.33 93
1972.44 83
1972.54 75
1972.64 69
1972.74 66
1972.84 64
1972.94 63
1973.05 61
1973.15 57
1973.25 52
1973.35 46
1973.45 42
1973.55 39
1973.66 41
1973.76 46
1973.86 55
1973.96 64
1974.06 74
1974.17 81
1974.27 84
1974.37 84
1974.47 80
1974.57 72
1974.68 63
1974.78 53
1974.88 44
1974.98 37
1975.08 31
1975.18 25
1975.29 20
1975.39 14
1975.49 8
1975.59 2
1975.69 0
1975.80 0
1975.90 0
1976.00 0
1976.10 0
1976.20 0
1976.30 0
1976.41 0
1976.51 1
1976.61 4
1976.71 7
1976.81 11
1976.92 15
1977.02 17
1977.12 19
1977.22 20
1977.32 20
1977.43 20
1977.53 21
1977.63 25
1977.73 31
1977.83 40
1977.94 51
1978.04 62
1978.14 72
1978.24 80
1978.34 83
1978.44 81
1978.55 74
1978.65 64
1978.75 52
1978.85 41
1978.95 32
1979.06 26
1979.16 22
1979.26 21
1979.36 23
1979.46 26
1979.57 30
1979.67 37
1979.77 45
1979.87 54
1979.97 64
1980.08 72
1980.18 78
1980.28 82
1980.38 83
1980.48 81
1980.59 79
1980.69 76
1980.79 75
1980.89 74
1980.99 73
1981.10 72
1981.20 70
1981.30 66
1981.40 62
1981.50 57
1981.61 53
1981.71 50
1981.81 49
1981.91 50
1982.01 51
1982.12 53
1982.22 54
1982.32 54
1982.42 55
1982.52 58
1982.63 64
1982.73 74
1982.83 88
1982.93 106
1983.03 125
1983.14 142
1983.24 156
1983.34 165
1983.44 168
1983.54 166
1983.65 162
1983.75 159
1983.85 156
1983.95 157
1984.06 159
1984.16 162
1984.26 164
1984.36 164
1984.46 161
1984.57 157
1984.67 152
1984.77 147
1984.87 144
1984.97 142
1985.08 143
1985.18 146
1985.28 149
1985.38 153
1985.48 158
1985.59 162
1985.69 166
1985.79 170
1985.89 173
1986.00 175
1986.10 175
1986.20 174
1986.30 171
1986.40 167
1986.51 163
1986.61 159
1986.71 154
1986.81 149
1986.91 144
1987.02 139
1987.12 134
1987.22 129
1987.32 125
1987.43 123
1987.53 122
1987.63 122
1987.73 123
1987.83 123
1987.94 123
1988.04 123
1988.14 122
1988.24 123
1988.34 124
1988.45 126
1988.55 128
1988.65 128
1988.75 126
1988.86 119
1988.96 109
1989.06 97
1989.16 84
1989.26 76
1989.37 72
1989.47 75
1989.57 85
1989.67 100
1989.78 117
1989.88 135
1989.98 150
1990.08 162
1990.18 169
1990.29 172
1990.39 171
1990.49 168
1990.59 164
1990.70 160
1990.80 157
1990.90 154
1991.00 154
1991.10 156
1991.21 161
1991.31 168
1991.41 177
1991.51 186
1991.62 193
1991.72 196
1991.82 194
1991.92 187
1992.03 176
1992.13 162
1992.23 149
1992.33 140
1992.43 135
1992.54 136
1992.64 142
1992.74 151
1992.84 162
1992.95 172
1993.05 182
1993.15 192
1993.25 202
1993.36 214
1993.46 227
1993.56 241
1993.66 256
1993.76 271
1993.87 282
1993.97 289
1994.07 289
1994.17 281
1994.28 263
1994.38 237
1994.48 204
1994.58 167
1994.69 129
1994.79 95
1994.89 67
1994.99 48
1995.10 38
1995.20 35
1995.30 38
1995.40 43
1995.50 47
1995.61 48
1995.71 46
1995.81 42
1995.91 35
1996.02 27
1996.12 20
1996.22 13
1996.32 8
1996.43 5
1996.53 4
1996.63 4
1996.73 5
1996.84 8
1996.94 12
1997.04 17
1997.14 21
1997.25 24
1997.35 26
1997.45 25
1997.55 22
1997.65 17
1997.76 12
1997.86 7
1997.96 5
1998.06 5
1998.17 7
1998.27 13
1998.37 21
1998.47 30
1998.58 39
1998.68 48
1998.78 55
1998.88 59
1998.99 60
1999.09 57
1999.19 51
1999.29 42
1999.40 32
1999.50 22
1999.60 13
1999.70 5
1999.81 0
1999.91 0
2000.01 0
2000.11 0
2000.22 0
2000.32 0
2000.42 0
2000.52 5
2000.63 9
2000.73 12
2000.83 13
2000.93 10
2001.04 6
2001.14 0
2001.24 0
2001.34 0
2001.45 0
2001.55 0
2001.65 0
2001.75 0
2001.86 4
2001.96 10
2002.06 15
2002.16 19
2002.27 23
2002.37 26
2002.47 28
2002.57 27
2002.68 24
2002.78 20
2002.88 14
2002.98 8
2003.09 4
2003.19 2
2003.29 2
2003.40 5
2003.50 10
2003.60 18
2003.70 26
2003.81 35
2003.91 45
2004.01 55
2004.11 63
2004.22 70
2004.32 75
2004.42 76
2004.52 73
2004.63 66
2004.73 56
2004.83 44
2004.93 32
2005.04 22
2005.14 15
2005.24 14
2005.34 17
2005.45 27
2005.55 40
2005.65 56
2005.76 71
2005.86 83
2005.96 89
2006.06 90
2006.17 85
2006.27 77
2006.37 68
2006.47 61
2006.58 58
2006.68 61
2006.78 69
2006.88 81
2006.99 94
2007.09 105
2007.19 114
2007.29 117
2007.40 116
2007.50 110
2007.60 101
2007.71 89
2007.81 77
2007.91 66
2008.01 54
2008.12 43
2008.22 32
2008.32 21
2008.42 10
2008.53 1
2008.63 0
2008.73 0
2008.84 0
2008.94 0
2009.04 3
2009.14 12
2009.25 22
2009.35 31
2009.45 39
2009.55 45
2009.66 49
2009.76 52
2009.86 53
2009.97 52
2010.07 50
2010.17 46
2010.27 40
2010.38 34
2010.48 29
2010.58 24
2010.68 22
2010.79 22
2010.89 24
2010.99 28
2011.10 31
2011.20 34
2011.30 34
2011.40 31
2011.51 26
2011.61 19
2011.71 11
2011.82 4
2011.92 0
2012.02 0
2012.12 0
2012.23 0
2012.33 0
2012.43 0
2012.53 0
2012.64 0
2012.74 0
2012.84 5
2012.95 14
2013.05 26
2013.15 38
2013.25 51
2013.36 62
2013.46 71
2013.56 76
2013.67 78
2013.77 75
2013.87 68
2013.97 57
2014.08 44
2014.18 29
2014.28 16
2014.39 6
2014.49 1
2014.59 2
2014.69 9
2014.80 21
2014.90 38
2015.00 56
2015.11 75
2015.21 92
2015.31 105
2015.41 112
2015.52 115
2015.62 113
2015.72 107
2015.83 98
2015.93 87
2016.03 75
2016.13 64
2016.24 54
2016.34 44
2016.44 35
2016.55 27
2016.65 18
2016.75 10
2016.86 2
2016.96 0
2017.06 0
2017.16 0
2017.27 9
2017.37 21
2017.47 33
2017.58 44
2017.68 51
2017.78 54
2017.88 53
2017.99 51
2018.09 49
2018.19 49
2018.30 51
2018.40 53
2018.50 56
2018.61 56
2018.71 54
2018.81 50
2018.91 46
2019.02 43
2019.12 43
2019.22 46
2019.33 51
2019.43 56
2019.53 61
2019.63 62
2019.74 62
2019.84 59
2019.94 55
2020.05 50
2020.15 44
2020.25 38
2020.36 30
2020.46 21
2020.56 13
2020.66 5
2020.77 0
2020.87 0
2020.97 0
2021.08 7
2021.18 17
2021.28 29
2021.39 42
2021.49 53
2021.59 62
2021.70 68
2021.80 70
2021.90 67
2022.00 58
2022.11 45
2022.21 30
2022.31 14
2022.42 0
2022.52 0
2022.62 0
2022.73 0
2022.83 0
2022.93 0
2023.04 0
2023.14 0
2023.24 0
2023.34 0
2023.45 0
2023.55 6
2023.65 16
2023.76 29
2023.86 43
2023.96 55
2024.07 65
2024.17 70
2024.27 72
2024.38 70
2024.48 68
2024.58 65
2024.68 64
2024.79 65
2024.89 68
2024.99 73
2025.10 80
2025.20 86
2025.30 93
2025.41 98
2025.51 101
2025.61 101
2025.72 99
2025.82 92
2025.92 84
2026.03 73
2026.13 63
2026.23 54
2026.33 49
2026.44 48
2026.54 53
2026.64 61
2026.75 71
2026.85 81
2026.95 87
2027.06 90
2027.16 88
2027.26 82
2027.37 74
2027.47 65
2027.57 57
2027.68 48
2027.78 40
2027.88 32
2027.99 23
2028.09 15
2028.19 9
2028.30 6
2028.40 9
2028.50 17
2028.61 30
2028.71 47
2028.81 66
2028.91 83
2029.02 98
2029.12 108
2029.22 111
2029.33 109
2029.43 100
2029.53 86
2029.64 67
2029.74 47
2029.84 26
2029.95 7
2030.05 0
2030.15 0
2030.26 0
2030.36 0
2030.46 0
2030.57 0
2030.67 0
2030.77 0
2030.88 3
2030.98 9
2031.08 15
2031.19 22
2031.29 27
2031.39 32
2031.50 34
2031.60 32
2031.70 28
2031.81 20
2031.91 11
2032.01 3
2032.12 0
2032.22 0
2032.32 0
2032.43 0
2032.53 0
2032.63 0
2032.74 4
2032.84 13
2032.94 26
2033.05 40
2033.15 56
2033.25 70
2033.36 81
2033.46 87
2033.56 86
2033.67 78
2033.77 66
2033.87 53
2033.98 42
2034.08 35
2034.18 32
2034.29 35
2034.39 41
2034.49 49
2034.60 56
2034.70 61
2034.80 63
2034.91 62
2035.01 60
2035.11 59
2035.22 59
2035.32 63
2035.42 70
2035.53 81
2035.63 94
2035.73 107
2035.84 118
2035.94 128
2036.04 134
2036.15 137
2036.25 139
2036.35 141
2036.46 144
2036.56 149
2036.66 156
2036.77 162
2036.87 167
2036.97 170
2037.08 169
2037.18 164
2037.28 158
2037.39 151
2037.49 146
2037.60 142
2037.70 141
2037.80 141
2037.91 140
2038.01 139
2038.11 134
2038.22 127
2038.32 118
2038.42 107
2038.53 94
2038.63 82
2038.73 71
2038.84 64
2038.94 60
2039.04 62
2039.15 68
2039.25 79
2039.35 91
2039.46 104
2039.56 113
2039.66 118
2039.77 119
2039.87 115
2039.98 108
2040.08 101
2040.18 96
2040.29 94
2040.39 97
2040.49 103
2040.60 112
2040.70 123
2040.80 132
2040.91 139
2041.01 142
2041.11 142
2041.22 139
2041.32 134
2041.42 129
2041.53 125
2041.63 122
2041.74 122
2041.84 125
2041.94 130
2042.05 136
2042.15 144
2042.25 153
2042.36 161
2042.46 167
2042.56 170
2042.67 172
2042.77 174
2042.87 175
2042.98 178
2043.08 184
2043.19 191
2043.29 199
2043.39 205
2043.50 208
2043.60 207
2043.70 202
2043.81 193
2043.91 182
2044.01 171
2044.12 160
2044.22 150
2044.32 140
2044.43 130
2044.53 119
2044.64 106
2044.74 93
2044.84 79
2044.95 67
2045.05 56
2045.15 47
2045.26 40
2045.36 35
2045.46 31
2045.57 27
2045.67 23
2045.78 19
2045.88 15
2045.98 10
2046.09 6
2046.19 4
2046.29 4
2046.40 7
2046.50 13
2046.61 23
2046.71 35
2046.81 48
2046.92 59
2047.02 68
2047.12 73
2047.23 74
2047.33 72
2047.43 68
2047.54 63
2047.64 58
2047.75 54
2047.85 52
2047.95 52
2048.06 56
2048.16 63
2048.26 72
2048.37 84
2048.47 94
2048.58 102
2048.68 105
2048.78 103
2048.89 95
2048.99 84
2049.09 71
2049.20 59
2049.30 50
2049.41 45
2049.51 45
2049.61 48
2049.72 55
2049.82 64
2049.92 74
2050.03 85
2050.13 96
2050.24 106
2050.34 113
2050.44 118
2050.55 118
2050.65 114
2050.75 106
2050.86 98
2050.96 89
2051.07 83
2051.17 80
2051.27 80
2051.38 82
2051.48 85
2051.58 87
2051.69 88
2051.79 88
2051.90 87
2052.00 86
2052.10 85
2052.21 85
2052.31 83
2052.42 81
2052.52 76
2052.62 70
2052.73 63
2052.83 57
2052.93 53
2053.04 53
2053.14 56
2053.25 61
2053.35 67
2053.45 73
2053.56 78
2053.66 82
2053.77 85
2053.87 89
2053.97 93
2054.08 99
2054.18 107
2054.28 115
2054.39 122
2054.49 128
2054.60 132
2054.70 135
2054.80 136
2054.91 136
2055.01 137
2055.12 138
2055.22 139
2055.32 140
2055.43 141
2055.53 140
2055.63 138
2055.74 134
2055.84 129
2055.95 124
2056.05 117
2056.15 110
2056.26 105
2056.36 101
2056.47 101
2056.57 105
2056.67 111
2056.78 119
2056.88 127
2056.99 132
2057.09 134
2057.19 132
2057.30 127
2057.40 122
2057.51 118
2057.61 118
2057.71 122
2057.82 129
2057.92 137
2058.03 145
2058.13 150
2058.23 150
2058.34 145
2058.44 137
2058.55 128
2058.65 121
2058.75 118
2058.86 120
2058.96 127
2059.07 136
2059.17 146
2059.27 154
2059.38 157
2059.48 154
2059.59 145
2059.69 132
2059.79 118
2059.90 104
2060.00 92
2060.11 85
2060.21 82
2060.31 82
2060.42 85
2060.52 90
2060.63 95
2060.73 101
2060.83 106
2060.94 111
2061.04 116
2061.15 121
2061.25 127
2061.35 132
2061.46 135
2061.56 137
2061.67 139
2061.77 141
2061.87 145
2061.98 149
2062.08 155
2062.19 162
2062.29 167
2062.39 170
2062.50 171
2062.60 169
2062.71 166
2062.81 163
2062.91 160
2063.02 159
2063.12 159
2063.23 159
2063.33 157
2063.44 152
2063.54 142
2063.64 129
2063.75 112
2063.85 94
2063.96 77
2064.06 64
2064.16 56
2064.27 55
2064.37 59
2064.48 68
2064.58 81
2064.68 94
2064.79 106
2064.89 116
2065.00 122
2065.10 124
2065.21 122
2065.31 118
2065.41 113
2065.52 108
2065.62 104
2065.73 99
2065.83 95
2065.93 89
2066.04 81
2066.14 72
2066.25 63
2066.35 54
2066.46 47
2066.56 42
2066.66 40
2066.77 40
2066.87 41
2066.98 41
2067.08 42
2067.18 44
2067.29 45
2067.39 47
2067.50 49
2067.60 50
2067.71 51
2067.81 51
2067.91 52
2068.02 53
2068.12 58
2068.23 66
2068.33 76
2068.44 88
2068.54 97
2068.64 102
2068.75 101
2068.85 93
2068.96 81
2069.06 67
2069.16 54
2069.27 44
2069.37 38
2069.48 37
2069.58 38
2069.69 40
2069.79 42
2069.89 43
2070.00 42
2070.10 41
2070.21 39
2070.31 39
2070.42 40
2070.52 42
2070.62 45
2070.73 49
2070.83 53
2070.94 57
2071.04 61
2071.15 63
2071.25 62
2071.35 60
2071.46 56
2071.56 51
2071.67 46
2071.77 42
2071.88 38
2071.98 35
2072.08 32
2072.19 29
2072.29 25
2072.40 21
2072.50 18
2072.61 16
2072.71 16
2072.82 18
2072.92 21
2073.02 24
2073.13 28
2073.23 30
2073.34 32
2073.44 31
2073.55 30
2073.65 27
2073.75 24
2073.86 21
2073.96 18
2074.07 15
2074.17 14
2074.28 13
2074.38 13
2074.48 14
2074.59 15
2074.69 18
2074.80 22
2074.90 29
2075.01 37
2075.11 47
2075.22 58
2075.32 70
2075.42 80
2075.53 88
2075.63 94
2075.74 95
2075.84 93
2075.95 89
2076.05 83
2076.16 77
2076.26 71
2076.36 66
2076.47 62
2076.57 59
2076.68 56
2076.78 53
2076.89 51
2076.99 50
2077.10 50
2077.20 50
2077.30 49
2077.41 49
2077.51 47
2077.62 44
2077.72 40
2077.83 37
2077.93 33
2078.04 29
2078.14 25
2078.24 21
2078.35 18
2078.45 15
2078.56 12
2078.66 10
2078.77 9
2078.87 8
2078.98 6
2079.08 4
2079.18 1
2079.29 0
2079.39 0
2079.50 0
2079.60 0
2079.71 0
2079.81 0
2079.92 0
2080.02 2
2080.13 6
2080.23 8
2080.33 9
2080.44 8
2080.54 7
2080.65 6
2080.75 5
2080.86 6
2080.96 8
2081.07 12
2081.17 17
2081.28 22
2081.38 29
2081.48 35
2081.59 40
2081.69 45
2081.80 50
2081.90 56
2082.01 61
2082.11 68
2082.22 74
2082.32 78
2082.43 79
2082.53 76
2082.63 69
2082.74 60
2082.84 49
2082.95 41
2083.05 36
2083.16 36
2083.26 41
2083.37 49
2083.47 58
2083.58 65
2083.68 67
2083.79 64
2083.89 55
2083.99 42
2084.10 29
2084.20 21
2084.31 19
2084.41 25
2084.52 38
2084.62 56
2084.73 73
2084.83 87
2084.94 94
2085.04 92
2085.15 83
2085.25 69
2085.35 54
2085.46 41
2085.56 34
2085.67 32
2085.77 33
2085.88 37
2085.98 38
2086.09 36
2086.19 30
2086.30 19
2086.40 6
2086.51 0
2086.61 0
2086.72 0
2086.82 0
2086.92 0
2087.03 0
2087.13 0
2087.24 0
2087.34 4
2087.45 12
2087.55 22
2087.66 32
2087.76 41
2087.87 51
2087.97 59
2088.08 65
2088.18 70
2088.29 74
2088.39 78
2088.50 82
2088.60 87
2088.71 92
2088.81 99
2088.91 106
2089.02 114
2089.12 124
2089.23 134
2089.33 144
2089.44 154
2089.54 164
2089.65 173
2089.75 182
2089.86 190
2089.96 199
2090.07 208
2090.17 218
2090.28 226
2090.38 234
2090.49 241
2090.59 245
2090.70 247
2090.80 246
2090.91 240
2091.01 231
2091.11 216
2091.22 197
2091.32 176
2091.43 154
2091.53 135
2091.64 120
2091.74 111
2091.85 107
2091.95 109
2092.06 113
2092.16 118
2092.27 122
2092.37 124
2092.48 125
2092.58 124
2092.69 123
2092.79 121
2092.90 120
2093.00 118
2093.11 116
2093.21 114
2093.32 111
2093.42 107
2093.53 102
2093.63 96
2093.74 91
2093.84 86
2093.95 84
2094.05 86
2094.16 93
2094.26 104
2094.36 119
2094.47 134
2094.57 147
2094.68 157
2094.78 160
2094.89 160
2094.99 157
2095.10 154
2095.20 153
2095.31 157
2095.41 163
2095.52 172
2095.62 180
2095.73 186
2095.83 188
2095.94 187
2096.04 184
2096.15 182
2096.25 183
2096.36 190
2096.46 203
2096.57 222
2096.67 245
2096.78 269
2096.88 291
2096.99 308
2097.09 320
2097.20 325
2097.30 323
2097.41 315
2097.51 304
2097.62 292
2097.72 281
2097.83 273
2097.93 269
2098.04 270
2098.14 273
2098.25 278
2098.35 280
2098.46 280
2098.56 277
2098.67 272
2098.77 266
2098.88 260
2098.98 256
2099.09 254
2099.19 253
2099.30 253
2099.40 253
2099.51 252
2099.61 253
2099.72 256
2099.82 260
2099.93 266
2100.03 273
2100.14 278
2100.24 280
2100.35 278
2100.45 273
2100.56 265
2100.66 259
2100.77 256
2100.87 257
2100.98 264
2101.08 275
2101.19 289
2101.29 302
2101.40 311
2101.50 316
2101.61 315
2101.71 310
2101.82 302
2101.92 294
2102.03 289
2102.13 287
2102.24 289
2102.34 294
2102.45 300
2102.55 305
2102.66 306
2102.76 303
2102.87 297
2102.97 288
2103.08 277
2103.18 267
2103.29 257
2103.39 250
2103.50 244
2103.60 240
2103.71 237
2103.81 237
2103.92 237
2104.02 238
2104.13 240
2104.24 242
2104.34 244
2104.45 247
2104.55 251
2104.66 256
2104.76 262
2104.87 270
2104.97 279
2105.08 289
2105.18 299
2105.29 307
2105.39 315
2105.50 320
2105.60 323
2105.71 325
2105.81 326
2105.92 326
2106.02 326
2106.13 326
2106.23 324
2106.34 320
2106.44 314
2106.55 304
2106.65 292
2106.76 278
2106.86 265
2106.97 253
2107.07 242
2107.18 233
2107.29 224
2107.39 214
2107.50 201
2107.60 186
2107.71 168
2107.81 149
2107.92 133
2108.02 120
2108.13 112
2108.23 107
2108.34 105
2108.44 104
2108.55 102
2108.65 97
2108.76 91
2108.86 83
2108.97 76
2109.07 69
2109.18 66
2109.28 65
2109.39 67
2109.49 72
2109.60 79
2109.71 85
2109.81 91
2109.92 95
2110.02 97
2110.13 96
2110.23 94
2110.34 90
2110.44 85
2110.55 80
2110.65 76
2110.76 73
2110.86 72
2110.97 74
2111.07 79
2111.18 85
2111.28 92
2111.39 98
2111.50 102
2111.60 103
2111.71 99
2111.81 91
2111.92 81
2112.02 69
2112.13 59
2112.23 51
2112.34 47
2112.44 46
2112.55 48
2112.65 52
2112.76 56
2112.86 59
2112.97 61
2113.08 61
2113.18 60
2113.29 58
2113.39 56
2113.50 56
2113.60 58
2113.71 62
2113.81 68
2113.92 75
2114.02 82
2114.13 89
2114.23 95
2114.34 102
2114.44 109
2114.55 117
2114.66 126
2114.76 136
2114.87 146
2114.97 156
2115.08 165
2115.18 172
2115.29 177
2115.39 180
2115.50 181
2115.60 179
2115.71 175
2115.82 167
2115.92 156
2116.03 143
2116.13 128
2116.24 113
2116.34 100
2116.45 89
2116.55 82
2116.66 79
2116.76 78
2116.87 80
2116.97 82
2117.08 86
2117.19 90
2117.29 97
2117.40 107
2117.50 121
2117.61 137
2117.71 154
2117.82 169
2117.92 180
2118.03 185
2118.13 182
2118.24 174
2118.35 163
2118.45 150
2118.56 136
2118.66 124
2118.77 112
2118.87 101
2118.98 90
2119.08 81
2119.19 73
2119.30 69
2119.40 68
2119.51 71
2119.61 76
2119.72 83
2119.82 91
2119.93 98
2120.03 104
2120.14 110
2120.25 115
2120.35 122
2120.46 129
2120.56 137
2120.67 146
2120.77 155
2120.88 162
2120.98 167
2121.09 169
2121.19 168
2121.30 162
2121.41 153
2121.51 139
2121.62 123
2121.72 104
2121.83 83
2121.93 62
2122.04 42
2122.14 23
2122.25 7
2122.36 0
2122.46 0
2122.57 0
2122.67 0
2122.78 0
2122.88 0
2122.99 0
2123.10 0
2123.20 5
2123.31 11
2123.41 16
2123.52 19
2123.62 22
2123.73 23
2123.83 24
2123.94 25
2124.05 26
2124.15 27
2124.26 29
2124.36 31
2124.47 32
2124.57 32
2124.68 33
2124.79 35
2124.89 38
2125.00 44
2125.10 54
2125.21 68
2125.31 83
2125.42 99
2125.52 113
2125.63 124
2125.74 130
2125.84 130
2125.95 125
2126.05 116
2126.16 105
2126.26 95
2126.37 86
2126.48 81
2126.58 80
2126.69 83
2126.79 89
2126.90 97
2127.00 107
2127.11 116
2127.22 123
2127.32 127
2127.43 128
2127.53 125
2127.64 120
2127.74 112
2127.85 105
2127.96 97
2128.06 92
2128.17 88
2128.27 88
2128.38 91
2128.48 94
2128.59 98
2128.70 101
2128.80 102
2128.91 100
2129.01 96
2129.12 89
2129.22 82
2129.33 76
2129.44 71
2129.54 68
2129.65 66
2129.75 66
2129.86 67
2129.96 68
2130.07 70
2130.18 73
2130.28 77
2130.39 83
2130.49 91
2130.60 99
2130.71 108
2130.81 115
2130.92 121
2131.02 124
2131.13 124
2131.23 121
2131.34 116
2131.45 109
2131.55 102
2131.66 94
2131.76 88
2131.87 82
2131.97 78
2132.08 75
2132.19 73
2132.29 72
2132.40 70
2132.50 67
2132.61 62
2132.72 56
2132.82 46
2132.93 35
2133.03 21
2133.14 8
2133.24 0
2133.35 0
2133.46 0
2133.56 0
2133.67 0
2133.77 0
2133.88 0
2133.99 0
2134.09 3
2134.20 9
2134.30 15
2134.41 24
2134.52 35
2134.62 48
2134.73 65
2134.83 82
2134.94 100
2135.04 117
2135.15 131
2135.26 141
2135.36 147
2135.47 147
2135.57 142
2135.68 135
2135.79 126
2135.89 118
2136.00 114
2136.10 115
2136.21 122
2136.32 132
2136.42 147
2136.53 163
2136.63 178
2136.74 193
2136.85 207
2136.95 221
2137.06 235
2137.16 250
2137.27 264
2137.37 275
2137.48 282
2137.59 282
2137.69 274
2137.80 257
2137.90 233
2138.01 207
2138.12 182
2138.22 162
2138.33 149
2138.43 146
2138.54 150
2138.65 158
2138.75 167
2138.86 174
2138.96 174
2139.07 167
2139.18 154
2139.28 136
2139.39 116
2139.49 96
2139.60 79
2139.71 66
2139.81 57
2139.92 53
2140.02 52
2140.13 55
2140.24 60
2140.34 67
2140.45 77
2140.55 89
2140.66 104
2140.77 121
2140.87 138
2140.98 154
2141.08 167
2141.19 174
2141.30 176
2141.40 171
2141.51 162
2141.62 149
2141.72 136
2141.83 123
2141.93 112
2142.04 103
2142.15 95
2142.25 87
2142.36 81
2142.46 74
2142.57 69
2142.68 65
2142.78 62
2142.89 62
2142.99 65
2143.10 71
2143.21 78
2143.31 88
2143.42 97
2143.52 105
2143.63 109
2143.74 110
2143.84 105
2143.95 96
2144.06 84
2144.16 71
2144.27 59
2144.37 51
2144.48 47
2144.59 48
2144.69 54
2144.80 65
2144.90 79
2145.01 93
2145.12 107
2145.22 119
2145.33 128
2145.43 133
2145.54 135
2145.65 133
2145.75 129
2145.86 123
2145.97 115
2146.07 107
2146.18 100
2146.28 93
2146.39 88
2146.50 85
2146.60 84
2146.71 85
2146.82 88
2146.92 92
2147.03 97
2147.13 100
2147.24 101
2147.35 100
2147.45 97
2147.56 91
2147.66 85
2147.77 80
2147.88 76
2147.98 74
2148.09 73
2148.20 75
2148.30 77
2148.41 79
2148.51 82
2148.62 84
2148.73 86
2148.83 88
2148.94 92
2149.05 96
2149.15 101
2149.26 107
2149.36 113
2149.47 117
2149.58 120
2149.68 119
2149.79 115
2149.90 108
2150.00 99
2150.11 88
2150.21 77
2150.32 66
2150.43 58
2150.53 53
2150.64 52
2150.75 54
2150.85 59
2150.96 68
2151.06 79
2151.17 91
2151.28 103
2151.38 114
2151.49 125
2151.60 135
2151.70 145
2151.81 153
2151.92 162
2152.02 170
2152.13 177
2152.23 185
2152.34 192
2152.45 199
2152.55 206
2152.66 213
2152.77 221
2152.87 231
2152.98 240
2153.08 249
2153.19 256
2153.30 259
2153.40 258
2153.51 253
2153.62 243
2153.72 231
2153.83 217
2153.94 204
2154.04 193
2154.15 184
2154.25 179
2154.36 176
2154.47 175
2154.57 177
2154.68 182
2154.79 188
2154.89 195
2155.00 201
2155.11 206
2155.21 209
2155.32 208
2155.42 204
2155.53 198
2155.64 191
2155.74 182
2155.85 173
2155.96 163
2156.06 154
2156.17 145
2156.28 137
2156.38 131
2156.49 126
2156.60 124
2156.70 123
2156.81 122
2156.91 121
2157.02 120
2157.13 117
2157.23 111
2157.34 104
2157.45 97
2157.55 89
2157.66 81
2157.77 75
2157.87 71
2157.98 70
2158.09 71
2158.19 75
2158.30 80
2158.41 86
2158.51 91
2158.62 94
2158.72 95
2158.83 92
2158.94 87
2159.04 79
2159.15 68
2159.26 57
2159.36 46
2159.47 34
2159.58 24
2159.68 15
2159.79 8
2159.90 2
2160.00 0
2160.11 0
2160.22 0
2160.32 0
2160.43 0
2160.54 0
2160.64 0
2160.75 0
2160.85 0
2160.96 10
2161.07 22
2161.17 37
2161.28 51
2161.39 64
2161.49 75
2161.60 84
2161.71 89
2161.81 91
2161.92 88
2162.03 82
2162.13 73
2162.24 62
2162.35 51
2162.45 41
2162.56 33
2162.67 29
2162.77 29
2162.88 31
2162.99 35
2163.09 41
2163.20 48
2163.31 57
2163.41 68
2163.52 81
2163.63 94
2163.73 108
2163.84 121
2163.95 132
2164.05 142
2164.16 149
2164.27 154
2164.37 155
2164.48 155
2164.59 151
2164.69 144
2164.80 136
2164.90 128
2165.01 122
2165.12 119
2165.22 121
2165.33 126
2165.44 135
2165.54 145
2165.65 154
2165.76 160
2165.86 161
2165.97 157
2166.08 147
2166.18 133
2166.29 116
2166.40 100
2166.50 85
2166.61 73
2166.72 66
2166.82 62
2166.93 61
2167.04 61
2167.14 62
2167.25 62
2167.36 60
2167.46 58
2167.57 54
2167.68 49
2167.79 43
2167.89 37
2168.00 31
2168.11 25
2168.21 20
2168.32 15
2168.43 11
2168.53 6
2168.64 1
2168.75 0
2168.85 0
2168.96 0
2169.07 0
2169.17 0
2169.28 0
2169.39 0
2169.49 2
2169.60 14
2169.71 26
2169.81 38
2169.92 49
2170.03 57
2170.13 63
2170.24 68
2170.35 71
2170.45 73
2170.56 75
2170.67 75
2170.77 75
2170.88 74
2170.99 72
2171.09 70
2171.20 69
2171.31 68
2171.41 67
2171.52 65
2171.63 63
2171.73 60
2171.84 56
2171.95 51
2172.06 46
2172.16 42
2172.27 40
2172.38 39
2172.48 39
2172.59 39
2172.70 39
2172.80 39
2172.91 39
2173.02 41
2173.12 46
2173.23 56
2173.34 70
2173.44 86
2173.55 102
2173.66 115
2173.76 121
2173.87 119
2173.98 111
2174.09 98
2174.19 84
2174.30 73
2174.41 66
2174.51 65
2174.62 68
2174.73 74
2174.83 79
2174.94 82
2175.05 81
2175.15 77
2175.26 72
2175.37 66
2175.47 63
2175.58 63
2175.69 66
2175.80 71
2175.90 77
2176.01 82
2176.12 85
2176.22 86
2176.33 85
2176.44 82
2176.54 79
2176.65 76
2176.76 75
2176.86 74
2176.97 75
2177.08 78
2177.19 81
2177.29 85
2177.40 89
2177.51 92
2177.61 94
2177.72 92
2177.83 87
2177.93 79
2178.04 69
2178.15 59
2178.25 51
2178.36 45
2178.47 42
2178.58 42
2178.68 43
2178.79 43
2178.90 42
2179.00 41
2179.11 40
2179.22 39
2179.32 39
2179.43 40
2179.54 42
2179.65 44
2179.75 45
2179.86 44
2179.97 42
2180.07 40
2180.18 38
2180.29 37
2180.39 38
2180.50 39
2180.61 41
2180.72 43
2180.82 43
2180.93 43
2181.04 41
2181.14 39
2181.25 36
2181.36 35
2181.46 34
2181.57 35
2181.68 37
2181.79 41
2181.89 47
2182.00 53
2182.11 58
2182.21 63
2182.32 68
2182.43 73
2182.54 78
2182.64 84
2182.75 91
2182.86 100
2182.96 110
2183.07 120
2183.18 130
2183.28 139
2183.39 145
2183.50 149
2183.61 149
2183.71 146
2183.82 138
2183.93 126
2184.03 112
2184.14 95
2184.25 78
2184.36 63
2184.46 52
2184.57 47
2184.68 48
2184.78 54
2184.89 64
2185.00 77
2185.11 91
2185.21 104
2185.32 116
2185.43 126
2185.53 134
2185.64 141
2185.75 147
2185.86 150
2185.96 152
2186.07 153
2186.18 152
2186.28 150
2186.39 147
2186.50 143
2186.61 139
2186.71 135
2186.82 132
2186.93 130
2187.03 129
2187.14 129
2187.25 132
2187.36 139
2187.46 149
2187.57 164
2187.68 183
2187.78 205
2187.89 229
2188.00 251
2188.11 271
2188.21 287
2188.32 299
2188.43 310
2188.54 318
2188.64 327
2188.75 335
2188.86 344
2188.96 351
2189.07 356
2189.18 359
2189.29 362
2189.39 366
2189.50 373
2189.61 384
2189.71 399
2189.82 415
2189.93 429
2190.04 439
2190.14 441
2190.25 435
2190.36 421
2190.47 403
2190.57 384
2190.68 365
2190.79 349
2190.89 336
2191.00 326
2191.11 317
2191.22 308
2191.32 299
2191.43 292
2191.54 285
2191.65 281
2191.75 277
2191.86 275
2191.97 271
2192.07 266
2192.18 259
2192.29 249
2192.40 238
2192.50 225
2192.61 212
2192.72 198
2192.83 185
2192.93 172
2193.04 161
2193.15 151
2193.26 143
2193.36 138
2193.47 134
2193.58 133
2193.68 132
2193.79 133
2193.90 135
2194.01 138
2194.11 144
2194.22 152
2194.33 161
2194.44 173
2194.54 187
2194.65 200
2194.76 212
2194.87 222
2194.97 229
2195.08 234
2195.19 236
2195.29 236
2195.40 235
2195.51 233
2195.62 231
2195.72 227
2195.83 221
2195.94 213
2196.05 203
2196.15 190
2196.26 175
2196.37 160
2196.48 143
2196.58 127
2196.69 112
2196.80 99
2196.91 89
2197.01 83
2197.12 80
2197.23 83
2197.34 90
2197.44 101
2197.55 113
2197.66 125
2197.77 134
2197.87 138
2197.98 137
2198.09 130
2198.20 120
2198.30 108
2198.41 97
2198.52 88
2198.63 81
2198.73 77
2198.84 74
2198.95 72
2199.05 70
2199.16 70
2199.27 71
2199.38 73
2199.48 75
2199.59 77
2199.70 77
2199.81 74
2199.91 68
2200.02 59
2200.13 48
2200.24 36
2200.34 25
2200.45 15
2200.56 7
2200.67 0
2200.77 0
2200.88 0
2200.99 0
2201.10 0
2201.20 0
2201.31 0
2201.42 0
2201.53 0
2201.63 3
2201.74 10
2201.85 18
2201.96 25
2202.07 30
2202.17 32
2202.28 31
2202.39 28
2202.50 22
2202.60 16
2202.71 12
2202.82 10
2202.93 12
2203.03 20
2203.14 31
2203.25 45
2203.36 59
2203.46 72
2203.57 80
2203.68 85
2203.79 85
2203.89 82
2204.00 78
2204.11 75
2204.22 75
2204.32 77
2204.43 83
2204.54 91
2204.65 101
2204.75 110
2204.86 119
2204.97 126
2205.08 132
2205.19 137
2205.29 142
2205.40 148
2205.51 153
2205.62 160
2205.72 166
2205.83 170
2205.94 173
2206.05 172
2206.15 168
2206.26 161
2206.37 151
2206.48 141
2206.58 131
2206.69 122
2206.80 115
2206.91 109
2207.02 104
2207.12 98
2207.23 89
2207.34 79
2207.45 66
2207.55 52
2207.66 37
2207.77 24
2207.88 14
2207.98 8
2208.09 7
2208.20 11
2208.31 18
2208.41 28
2208.52 41
2208.63 53
2208.74 65
2208.85 75
2208.95 83
2209.06 89
2209.17 95
2209.28 101
2209.38 108
2209.49 117
2209.60 129
2209.71 142
2209.82 156
2209.92 170
2210.03 181
2210.14 189
2210.25 193
2210.35 192
2210.46 188
2210.57 180
2210.68 172
2210.78 164
2210.89 158
2211.00 154
2211.11 152
2211.22 151
2211.32 151
2211.43 150
2211.54 147
2211.65 143
2211.75 138
2211.86 131
2211.97 124
2212.08 118
2212.19 112
2212.29 107
2212.40 103
2212.51 101
2212.62 101
2212.73 104
2212.83 110
2212.94 117
2213.05 125
2213.16 133
2213.26 141
2213.37 146
2213.48 150
2213.59 153
2213.70 155
2213.80 157
2213.91 160
2214.02 163
2214.13 167
2214.23 172
2214.34 178
2214.45 187
2214.56 198
2214.67 211
2214.77 225
2214.88 238
2214.99 248
2215.10 254
2215.21 253
2215.31 246
2215.42 235
2215.53 221
2215.64 207
2215.74 197
2215.85 190
2215.96 187
2216.07 188
2216.18 189
2216.28 187
2216.39 181
2216.50 170
2216.61 155
2216.72 138
2216.82 123
2216.93 113
2217.04 111
2217.15 119
2217.26 133
2217.36 152
2217.47 171
2217.58 187
2217.69 196
2217.79 198
2217.90 192
2218.01 180
2218.12 164
2218.23 148
2218.33 132
2218.44 119
2218.55 110
2218.66 105
2218.77 102
2218.87 102
2218.98 102
2219.09 102
2219.20 101
2219.31 99
2219.41 98
2219.52 99
2219.63 102
2219.74 108
2219.85 115
2219.95 122
2220.06 126
2220.17 125
2220.28 117
2220.39 101
2220.49 80
2220.60 54
2220.71 28
2220.82 5
2220.93 0
2221.03 0
2221.14 0
2221.25 0
2221.36 0
2221.47 0
2221.57 7
2221.68 12
2221.79 14
2221.90 13
2222.01 11
2222.11 9
2222.22 9
2222.33 10
2222.44 14
2222.55 19
2222.65 25
2222.76 30
2222.87 33
2222.98 36
2223.09 38
2223.19 40
2223.30 42
2223.41 43
2223.52 45
2223.63 47
2223.73 49
2223.84 52
2223.95 56
2224.06 61
2224.17 68
2224.28 75
2224.38 81
2224.49 85
2224.60 85
2224.71 81
2224.82 72
2224.92 60
2225.03 47
2225.14 35
2225.25 25
2225.36 19
2225.46 17
2225.57 19
2225.68 25
2225.79 35
2225.90 49
2226.01 65
2226.11 83
2226.22 100
2226.33 116
2226.44 128
2226.55 137
2226.65 143
2226.76 148
2226.87 153
2226.98 159
2227.09 166
2227.19 173
2227.30 177
2227.41 177
2227.52 173
2227.63 164
2227.74 154
2227.84 144
2227.95 137
2228.06 136
2228.17 139
2228.28 146
2228.38 153
2228.49 157
2228.60 157
2228.71 152
2228.82 142
2228.93 130
2229.03 118
2229.14 107
2229.25 100
2229.36 96
2229.47 97
2229.57 102
2229.68 111
2229.79 123
2229.90 138
2230.01 154
2230.12 168
2230.22 180
2230.33 186
2230.44 186
2230.55 180
2230.66 169
2230.77 155
2230.87 139
2230.98 125
2231.09 113
2231.20 104
2231.31 99
2231.41 97
2231.52 96
2231.63 95
2231.74 93
2231.85 90
2231.96 85
2232.06 79
2232.17 74
2232.28 69
2232.39 67
2232.50 66
2232.61 67
2232.71 69
2232.82 72
2232.93 75
2233.04 79
2233.15 84
2233.26 91
2233.36 99
2233.47 108
2233.58 116
2233.69 121
2233.80 123
2233.91 121
2234.01 117
2234.12 111
2234.23 104
2234.34 96
2234.45 87
2234.56 77
2234.66 67
2234.77 57
2234.88 49
2234.99 45
2235.10 47
2235.21 56
2235.31 70
2235.42 87
2235.53 105
2235.64 120
2235.75 129
2235.86 132
2235.96 127
2236.07 116
2236.18 102
2236.29 87
2236.40 73
2236.51 62
2236.61 55
2236.72 53
2236.83 54
2236.94 57
2237.05 61
2237.16 64
2237.26 67
2237.37 69
2237.48 70
2237.59 71
2237.70 70
2237.81 69
2237.92 66
2238.02 61
2238.13 55
2238.24 49
2238.35 45
2238.46 43
2238.57 44
2238.67 51
2238.78 62
2238.89 76
2239.00 92
2239.11 108
2239.22 122
2239.32 132
2239.43 138
2239.54 139
2239.65 135
2239.76 127
2239.87 117
2239.98 106
2240.08 96
2240.19 87
2240.30 80
2240.41 75
2240.52 72
2240.63 69
2240.74 65
2240.84 60
2240.95 53
2241.06 46
2241.17 38
2241.28 32
2241.39 29
2241.49 29
2241.60 32
2241.71 39
2241.82 49
2241.93 58
2242.04 67
2242.15 74
2242.25 79
2242.36 81
2242.47 82
2242.58 82
2242.69 83
2242.80 84
2242.91 85
2243.01 85
2243.12 84
2243.23 81
2243.34 76
2243.45 71
2243.56 66
2243.67 61
2243.77 57
2243.88 53
2243.99 49
2244.10 44
2244.21 38
2244.32 31
2244.43 24
2244.53 19
2244.64 15
2244.75 13
2244.86 13
2244.97 14
2245.08 16
2245.19 16
2245.29 15
2245.40 13
2245.51 10
2245.62 5
2245.73 0
2245.84 0
2245.95 0
2246.05 0
2246.16 0
2246.27 0
2246.38 0
2246.49 0
2246.60 0
2246.71 10
2246.81 22
2246.92 33
2247.03 43
2247.14 50
2247.25 56
2247.36 60
2247.47 63
2247.57 66
2247.68 70
2247.79 76
2247.90 83
2248.01 90
2248.12 97
2248.23 103
2248.34 108
2248.44 110
2248.55 111
2248.66 111
2248.77 112
2248.88 113
2248.99 116
2249.10 121
2249.20 126
2249.31 133
2249.42 140
2249.53 146
2249.64 151
2249.75 154
2249.86 154
2249.97 152
2250.07 146
2250.18 137
2250.29 126
2250.40 116
2250.51 108
2250.62 104
2250.73 104
2250.84 109
2250.94 117
2251.05 127
2251.16 136
2251.27 143
2251.38 148
2251.49 149
2251.60 149
2251.71 147
2251.81 144
2251.92 140
2252.03 137
2252.14 134
2252.25 131
2252.36 127
2252.47 123
2252.58 117
2252.68 111
2252.79 103
2252.90 94
2253.01 86
2253.12 79
2253.23 72
2253.34 67
2253.45 61
2253.55 54
2253.66 47
2253.77 38
2253.88 30
2253.99 24
2254.10 21
2254.21 22
2254.32 26
2254.43 32
2254.53 38
2254.64 43
2254.75 44
2254.86 41
2254.97 35
2255.08 27
2255.19 19
2255.30 13
2255.40 7
2255.51 3
2255.62 0
2255.73 0
2255.84 0
2255.95 0
2256.06 0
2256.17 0
2256.28 0
2256.38 0
2256.49 0
2256.60 8
2256.71 15
2256.82 19
2256.93 20
2257.04 18
2257.15 13
2257.26 8
2257.36 4
2257.47 3
2257.58 6
2257.69 11
2257.80 17
2257.91 23
2258.02 25
2258.13 23
2258.24 19
2258.34 12
2258.45 7
2258.56 4
2258.67 5
2258.78 10
2258.89 17
2259.00 25
2259.11 31
2259.22 35
2259.32 37
2259.43 37
2259.54 38
2259.65 41
2259.76 48
2259.87 58
2259.98 72
2260.09 87
2260.20 103
2260.31 117
2260.41 128
2260.52 137
2260.63 143
2260.74 147
2260.85 149
2260.96 150
2261.07 151
2261.18 152
2261.29 155
2261.39 159
2261.50 166
2261.61 174
2261.72 182
2261.83 188
2261.94 191
2262.05 190
2262.16 184
2262.27 174
2262.38 161
2262.48 146
2262.59 132
2262.70 117
2262.81 103
2262.92 89
2263.03 74
2263.14 58
2263.25 41
2263.36 25
2263.47 12
2263.58 4
2263.68 1
2263.79 6
2263.90 16
2264.01 30
2264.12 47
2264.23 62
2264.34 74
2264.45 81
2264.56 83
2264.67 82
2264.77 79
2264.88 75
2264.99 74
2265.10 76
2265.21 82
2265.32 90
2265.43 101
2265.54 112
2265.65 124
2265.76 134
2265.87 143
2265.97 150
2266.08 156
2266.19 160
2266.30 162
2266.41 162
2266.52 159
2266.63 152
2266.74 143
2266.85 133
2266.96 123
2267.07 114
2267.17 106
2267.28 101
2267.39 97
2267.50 93
2267.61 88
2267.72 80
2267.83 69
2267.94 56
2268.05 43
2268.16 30
2268.27 19
2268.38 11
2268.48 7
2268.59 8
2268.70 14
2268.81 22
2268.92 33
2269.03 45
2269.14 56
2269.25 64
2269.36 69
2269.47 71
2269.58 71
2269.69 71
2269.79 70
2269.90 71
2270.01 73
2270.12 77
2270.23 80
2270.34 84
2270.45 86
2270.56 87
2270.67 87
2270.78 87
2270.89 87
2271.00 87
2271.11 88
2271.21 90
2271.32 93
2271.43 96
2271.54 99
2271.65 101
2271.76 103
2271.87 105
2271.98 108
2272.09 113
2272.20 122
2272.31 133
2272.42 147
2272.53 162
2272.63 177
2272.74 188
2272.85 196
2272.96 199
2273.07 199
2273.18 195
2273.29 189
2273.40 181
2273.51 173
2273.62 165
2273.73 158
2273.84 151
2273.95 146
2274.06 143
2274.16 142
2274.27 143
2274.38 145
2274.49 146
2274.60 146
2274.71 142
2274.82 137
2274.93 131
2275.04 124
2275.15 120
2275.26 119
2275.37 122
2275.48 127
2275.59 134
2275.69 140
2275.80 143
2275.91 142
2276.02 135
2276.13 125
2276.24 112
2276.35 99
2276.46 89
2276.57 84
2276.68 85
2276.79 91
2276.90 100
2277.01 109
2277.12 117
2277.23 120
2277.33 121
2277.44 119
2277.55 117
2277.66 116
2277.77 117
2277.88 120
2277.99 124
2278.10 127
2278.21 130
2278.32 132
2278.43 135
2278.54 140
2278.65 148
2278.76 160
2278.87 174
2278.98 189
2279.09 201
2279.19 209
2279.30 209
2279.41 204
2279.52 192
2279.63 178
2279.74 163
2279.85 150
2279.96 139
2280.07 132
2280.18 127
2280.29 123
2280.40 120
2280.51 116
2280.62 113
2280.73 110
2280.84 107
2280.95 106
2281.06 106
2281.16 107
2281.27 107
2281.38 105
2281.49 101
2281.60 96
2281.71 89
2281.82 82
2281.93 76
2282.04 70
2282.15 65
2282.26 61
2282.37 57
2282.48 54
2282.59 52
2282.70 51
2282.81 53
2282.92 55
2283.03 58
2283.14 61
2283.24 62
2283.35 62
2283.46 61
2283.57 59
2283.68 56
2283.79 53
2283.90 51
2284.01 48
2284.12 47
2284.23 47
2284.34 48
2284.45 52
2284.56 59
2284.67 69
2284.78 82
2284.89 95
2285.00 108
2285.11 118
2285.22 123
2285.33 123
2285.44 117
2285.55 107
2285.65 95
2285.76 84
2285.87 78
2285.98 78
2286.09 86
2286.20 101
2286.31 119
2286.42 137
2286.53 150
2286.64 155
2286.75 149
2286.86 133
2286.97 110
2287.08 84
2287.19 58
2287.30 38
2287.41 27
2287.52 24
2287.63 29
2287.74 40
2287.85 52
2287.96 64
2288.07 73
2288.18 78
2288.29 79
2288.39 76
2288.50 72
2288.61 68
2288.72 63
2288.83 58
2288.94 53
2289.05 49
2289.16 45
2289.27 42
2289.38 42
2289.49 46
2289.60 53
2289.71 62
2289.82 73
2289.93 83
2290.04 90
2290.15 95
2290.26 97
2290.37 96
2290.48 94
2290.59 92
2290.70 91
2290.81 91
2290.92 92
2291.03 95
2291.14 97
2291.25 99
2291.36 101
2291.47 102
2291.58 103
2291.69 103
2291.79 102
2291.90 100
2292.01 97
2292.12 92
2292.23 85
2292.34 77
2292.45 69
2292.56 63
2292.67 57
2292.78 53
2292.89 49
2293.00 45
2293.11 39
2293.22 30
2293.33 19
2293.44 5
2293.55 0
2293.66 0
2293.77 0
2293.88 0
2293.99 0
2294.10 0
2294.21 0
2294.32 0
2294.43 9
2294.54 19
2294.65 27
2294.76 34
2294.87 41
2294.98 48
2295.09 54
2295.20 59
2295.31 63
2295.42 64
2295.53 61
2295.64 54
2295.75 43
2295.86 27
2295.97 9
2296.08 0
2296.19 0
2296.30 0
2296.41 0
2296.52 0
2296.62 0
2296.73 0
2296.84 0
2296.95 12
2297.06 29
2297.17 47
2297.28 67
2297.39 88
2297.50 112
2297.61 137
2297.72 160
2297.83 178
2297.94 190
2298.05 194
2298.16 192
2298.27 185
2298.38 177
2298.49 168
2298.60 162
2298.71 157
2298.82 154
2298.93 151
2299.04 148
2299.15 146
2299.26 145
2299.37 146
2299.48 148
2299.59 150
2299.70 151
2299.81 149
2299.92 145
2300.03 137
2300.14 126
2300.25 114
2300.36 102
2300.47 90
2300.58 81
2300.69 74
2300.80 72
2300.91 73
2301.02 78
2301.13 86
2301.24 97
2301.35 107
2301.46 117
2301.57 126
2301.68 133
2301.79 139
2301.90 142
2302.01 144
2302.12 145
2302.23 143
2302.34 140
2302.45 135
2302.56 130
2302.67 126
2302.78 124
2302.89 124
2303.00 127
2303.11 131
2303.22 136
2303.33 140
2303.44 141
2303.55 139
2303.66 134
2303.77 127
2303.88 119
2303.99 111
2304.10 105
2304.21 103
2304.32 105
2304.43 111
2304.54 121
2304.65 131
2304.76 142
2304.87 150
2304.98 156
2305.09 158
2305.20 156
2305.31 152
2305.42 145
2305.53 137
2305.64 128
2305.75 119
2305.86 109
2305.97 99
2306.08 90
2306.19 83
2306.30 77
2306.41 74
2306.52 75
2306.63 77
2306.74 80
2306.85 85
2306.96 90
2307.07 94
2307.18 99
2307.29 105
2307.40 114
2307.51 125
2307.62 137
2307.73 149
2307.84 159
2307.95 165
2308.06 166
2308.17 161
2308.28 153
2308.39 145
2308.50 139
2308.61 139
2308.72 144
2308.83 154
2308.94 168
2309.05 181
2309.16 192
2309.27 196
2309.38 194
2309.49 187
2309.60 174
2309.71 160
2309.82 146
2309.93 135
2310.04 126
2310.15 118
2310.26 111
2310.37 104
2310.48 95
2310.59 84
2310.70 72
2310.82 59
2310.93 47
2311.04 36
2311.15 27
2311.26 18
2311.37 10
2311.48 3
2311.59 0
2311.70 0
2311.81 0
2311.92 0
2312.03 0
2312.14 0
2312.25 0
2312.36 0
2312.47 3
2312.58 12
2312.69 20
2312.80 26
2312.91 30
2313.02 31
2313.13 31
2313.24 31
2313.35 30
2313.46 30
2313.57 31
2313.68 35
2313.79 41
2313.90 51
2314.01 62
2314.12 75
2314.23 89
2314.34 102
2314.45 112
2314.56 118
2314.67 120
2314.78 119
2314.89 115
2315.00 110
2315.11 105
2315.22 98
2315.33 92
2315.44 87
2315.55 82
2315.67 80
2315.78 80
2315.89 83
2316.00 87
2316.11 90
2316.22 92
2316.33 89
2316.44 83
2316.55 75
2316.66 69
2316.77 66
2316.88 69
2316.99 76
2317.10 86
2317.21 95
2317.32 101
2317.43 102
2317.54 98
2317.65 90
2317.76 79
2317.87 70
2317.98 61
2318.09 55
2318.20 51
2318.31 51
2318.42 52
2318.53 55
2318.64 62
2318.75 71
2318.86 84
2318.98 100
2319.09 116
2319.20 133
2319.31 148
2319.42 161
2319.53 172
2319.64 181
2319.75 190
2319.86 200
2319.97 213
2320.08 229
2320.19 246
2320.30 265
2320.41 282
2320.52 296
2320.63 305
2320.74 309
2320.85 309
2320.96 305
2321.07 298
2321.18 290
2321.29 282
2321.40 275
2321.51 269
2321.62 264
2321.74 257
2321.85 249
2321.96 240
2322.07 228
2322.18 215
2322.29 202
2322.40 190
2322.51 180
2322.62 172
2322.73 167
2322.84 163
2322.95 161
2323.06 159
2323.17 157
2323.28 155
2323.39 153
2323.50 151
2323.61 150
2323.72 152
2323.83 157
2323.94 164
2324.05 172
2324.17 179
2324.28 184
2324.39 184
2324.50 179
2324.61 170
2324.72 158
2324.83 146
2324.94 134
2325.05 124
2325.16 116
2325.27 109
2325.38 102
2325.49 95
2325.60 87
2325.71 80
2325.82 73
2325.93 68
2326.04 65
2326.15 64
2326.26 65
2326.38 68
2326.49 71
2326.60 73
2326.71 74
2326.82 73
2326.93 70
2327.04 64
2327.15 55
2327.26 45
2327.37 35
2327.48 26
2327.59 21
2327.70 21
2327.81 26
2327.92 36
2328.03 47
2328.14 59
2328.26 69
2328.37 76
2328.48 78
2328.59 76
2328.70 70
2328.81 62
2328.92 52
2329.03 41
2329.14 30
2329.25 19
2329.36 10
2329.47 4
2329.58 0
2329.69 0
2329.80 0
2329.91 0
2330.02 1
2330.14 3
2330.25 5
2330.36 7
2330.47 9
2330.58 12
2330.69 15
2330.80 18
2330.91 20
2331.02 23
2331.13 25
2331.24 28
2331.35 31
2331.46 34
2331.57 37
2331.68 38
2331.80 37
2331.91 32
2332.02 25
2332.13 16
2332.24 8
2332.35 1
2332.46 0
2332.57 0
2332.68 0
2332.79 4
2332.90 9
2333.01 12
2333.12 14
2333.23 13
2333.34 11
2333.46 8
2333.57 4
2333.68 1
2333.79 0
2333.90 0
2334.01 3
2334.12 7
2334.23 13
2334.34 18
2334.45 23
2334.56 27
2334.67 27
2334.78 24
2334.90 18
2335.01 10
2335.12 2
2335.23 0
2335.34 0
2335.45 0
2335.56 0
2335.67 0
2335.78 0
2335.89 0
2336.00 0
2336.11 2
2336.22 5
2336.33 10
2336.45 17
2336.56 27
2336.67 39
2336.78 54
2336.89 71
2337.00 90
2337.11 109
2337.22 129
2337.33 149
2337.44 166
2337.55 180
2337.66 189
2337.78 194
2337.89 195
2338.00 192
2338.11 189
2338.22 184
2338.33 180
2338.44 176
2338.55 171
2338.66 164
2338.77 155
2338.88 145
2338.99 133
2339.11 122
2339.22 111
2339.33 102
2339.44 94
2339.55 87
2339.66 83
2339.77 80
2339.88 79
2339.99 81
2340.10 86
2340.21 93
2340.32 101
2340.44 108
2340.55 114
2340.66 118
2340.77 120
2340.88 121
2340.99 122
2341.10 123
2341.21 126
2341.32 132
2341.43 138
2341.54 144
2341.66 150
2341.77 153
2341.88 153
2341.99 151
2342.10 148
2342.21 143
2342.32 138
2342.43 131
2342.54 125
2342.65 118
2342.76 111
2342.88 104
2342.99 99
2343.10 96
2343.21 97
2343.32 99
2343.43 104
2343.54 110
2343.65 116
2343.76 121
2343.87 125
2343.98 128
2344.10 128
2344.21 126
2344.32 120
2344.43 111
2344.54 98
2344.65 85
2344.76 70
2344.87 56
2344.98 44
2345.09 33
2345.21 23
2345.32 14
2345.43 6
2345.54 0
2345.65 0
2345.76 0
2345.87 0
2345.98 0
2346.09 0
2346.20 3
2346.32 18
2346.43 35
2346.54 53
2346.65 70
2346.76 85
2346.87 95
2346.98 101
2347.09 103
2347.20 102
2347.31 96
2347.43 89
2347.54 81
2347.65 71
2347.76 62
2347.87 52
2347.98 42
2348.09 34
2348.20 26
2348.31 20
2348.43 14
2348.54 9
2348.65 4
2348.76 0
2348.87 0
2348.98 0
2349.09 0
2349.20 0
2349.31 0
2349.43 0
2349.54 0
2349.65 0
2349.76 4
2349.87 11
2349.98 19
2350.09 29
2350.20 41
2350.31 54
2350.43 68
2350.54 84
2350.65 99
2350.76 112
2350.87 122
2350.98 128
2351.09 130
2351.20 129
2351.31 129
2351.43 131
2351.54 137
2351.65 147
2351.76 161
2351.87 177
2351.98 191
2352.09 202
2352.20 207
2352.31 207
2352.43 202
2352.54 192
2352.65 179
2352.76 163
2352.87 148
2352.98 133
2353.09 121
2353.20 113
2353.31 109
2353.43 109
2353.54 113
2353.65 119
2353.76 124
2353.87 128
2353.98 130
2354.09 128
2354.20 124
2354.32 118
2354.43 112
2354.54 107
2354.65 104
2354.76 103
2354.87 105
2354.98 109
2355.09 117
2355.21 127
2355.32 138
2355.43 148
2355.54 157
2355.65 164
2355.76 168
2355.87 170
2355.98 169
2356.10 167
2356.21 162
2356.32 156
2356.43 147
2356.54 136
2356.65 124
2356.76 113
2356.87 106
2356.99 104
2357.10 111
2357.21 127
2357.32 151
2357.43 183
2357.54 217
2357.65 249
2357.76 277
2357.88 296
2357.99 308
2358.10 312
2358.21 310
2358.32 305
2358.43 298
2358.54 290
2358.65 281
2358.77 270
2358.88 257
2358.99 244
2359.10 230
2359.21 218
2359.32 209
2359.43 204
2359.55 202
2359.66 204
2359.77 208
2359.88 213
2359.99 217
2360.10 220
2360.21 222
2360.32 223
2360.44 224
2360.55 226
2360.66 227
2360.77 229
2360.88 231
2360.99 233
2361.10 234
2361.22 235
2361.33 236
2361.44 236
2361.55 236
2361.66 235
2361.77 232
2361.88 226
2362.00 215
2362.11 200
2362.22 183
2362.33 165
2362.44 150
2362.55 139
2362.66 134
2362.77 135
2362.89 141
2363.00 149
2363.11 157
2363.22 164
2363.33 166
2363.44 163
2363.55 156
2363.67 143
2363.78 128
2363.89 111
2364.00 94
2364.11 78
2364.22 64
2364.33 53
2364.45 43
2364.56 35
2364.67 28
2364.78 22
2364.89 16
2365.00 12
2365.11 9
2365.23 7
2365.34 5
2365.45 4
2365.56 3
2365.67 2
2365.78 0
2365.90 0
2366.01 0
2366.12 0
2366.23 0
2366.34 0
2366.45 0
2366.56 2
2366.68 12
2366.79 23
2366.90 35
2367.01 45
2367.12 52
2367.23 55
2367.34 55
2367.46 52
2367.57 48
2367.68 46
2367.79 47
2367.90 54
2368.01 64
2368.13 77
2368.24 91
2368.35 103
2368.46 111
2368.57 116
2368.68 116
2368.79 115
2368.91 112
2369.02 110
2369.13 109
2369.24 110
2369.35 114
2369.46 121
2369.58 131
2369.69 143
2369.80 157
2369.91 171
2370.02 184
2370.13 195
2370.24 203
2370.36 206
2370.47 203
2370.58 195
2370.69 182
2370.80 167
2370.91 151
2371.03 138
2371.14 132
2371.25 133
2371.36 144
2371.47 162
2371.58 185
2371.70 211
2371.81 234
2371.92 253
2372.03 266
2372.14 273
2372.25 276
2372.37 278
2372.48 278
2372.59 279
2372.70 279
2372.81 276
2372.92 271
2373.04 262
2373.15 250
2373.26 239
2373.37 230
2373.48 226
2373.59 227
2373.71 230
2373.82 234
2373.93 237
2374.04 234
2374.15 227
2374.26 216
2374.38 202
2374.49 188
2374.60 177
2374.71 169
2374.82 163
2374.93 161
2375.05 159
2375.16 157
2375.27 154
2375.38 151
2375.49 146
2375.60 142
2375.72 136
2375.83 131
2375.94 125
2376.05 118
2376.16 111
2376.27 103
2376.39 96
2376.50 91
2376.61 89
2376.72 90
2376.83 95
2376.94 101
2377.06 109
2377.17 114
2377.28 118
2377.39 118
2377.50 115
2377.61 108
2377.73 99
2377.84 90
2377.95 81
2378.06 76
2378.17 74
2378.29 76
2378.40 81
2378.51 87
2378.62 92
2378.73 93
2378.84 89
2378.96 82
2379.07 74
2379.18 67
2379.29 65
2379.40 70
2379.52 82
2379.63 101
2379.74 124
2379.85 146
2379.96 167
2380.07 183
2380.19 194
2380.30 198
2380.41 195
2380.52 186
2380.63 169
2380.75 148
2380.86 122
2380.97 96
2381.08 73
2381.19 57
2381.30 48
2381.42 46
2381.53 51
2381.64 58
2381.75 63
2381.86 63
2381.98 56
2382.09 43
2382.20 24
2382.31 2
2382.42 0
2382.53 0
2382.65 0
2382.76 0
2382.87 0
2382.98 0
2383.09 0
2383.21 5
2383.32 23
2383.43 38
2383.54 48
2383.65 53
2383.77 52
2383.88 48
2383.99 41
2384.10 33
2384.21 25
2384.32 19
2384.44 15
2384.55 14
2384.66 15
2384.77 18
2384.88 21
2385.00 26
2385.11 30
2385.22 34
2385.33 38
2385.44 41
2385.56 44
2385.67 46
2385.78 46
2385.89 45
2386.00 41
2386.12 36
2386.23 28
2386.34 21
2386.45 14
2386.56 9
2386.68 8
2386.79 12
2386.90 21
2387.01 35
2387.12 54
2387.24 77
2387.35 103
2387.46 129
2387.57 153
2387.68 173
2387.80 184
2387.91 188
2388.02 184
2388.13 174
2388.24 160
2388.36 146
2388.47 132
2388.58 121
2388.69 111
2388.80 103
2388.92 94
2389.03 84
2389.14 72
2389.25 60
2389.36 47
2389.48 35
2389.59 27
2389.70 21
2389.81 19
2389.92 19
2390.04 20
2390.15 21
2390.26 22
2390.37 22
2390.48 23
2390.60 25
2390.71 29
2390.82 36
2390.93 44
2391.04 52
2391.16 59
2391.27 63
2391.38 63
2391.49 59
2391.60 52
2391.72 44
2391.83 35
2391.94 28
2392.05 23
2392.17 19
2392.28 16
2392.39 13
2392.50 8
2392.61 1
2392.73 0
2392.84 0
2392.95 0
2393.06 0
2393.17 0
2393.29 0
2393.40 0
2393.51 16
2393.62 35
2393.73 53
2393.85 68
2393.96 80
2394.07 91
2394.18 101
2394.30 112
2394.41 124
2394.52 139
2394.63 154
2394.74 170
2394.86 185
2394.97 196
2395.08 203
2395.19 206
2395.30 205
2395.42 200
2395.53 192
2395.64 182
2395.75 172
2395.87 163
2395.98 155
2396.09 147
2396.20 140
2396.31 133
2396.43 128
2396.54 124
2396.65 123
2396.76 125
2396.88 132
2396.99 142
2397.10 156
2397.21 171
2397.32 186
2397.44 200
2397.55 209
2397.66 215
2397.77 218
2397.89 218
2398.00 218
2398.11 219
2398.22 222
2398.33 227
2398.45 233
2398.56 240
2398.67 246
2398.78 251
2398.90 256
2399.01 261
2399.12 266
2399.23 271
2399.34 278
2399.46 284
2399.57 289
2399.68 292
2399.79 291
2399.91 284
2400.02 272
2400.13 254
2400.24 234
2400.36 211
2400.47 187
2400.58 164
2400.69 142
2400.80 124
2400.92 109
2401.03 99
2401.14 93
2401.25 91
2401.37 95
2401.48 102
2401.59 110
2401.70 118
2401.82 124
2401.93 125
2402.04 121
2402.15 112
2402.26 100
2402.38 85
2402.49 72
2402.60 63
2402.71 57
2402.83 56
2402.94 58
2403.05 62
2403.16 66
2403.28 68
2403.39 70
2403.50 71
2403.61 73
2403.72 76
2403.84 82
2403.95 89
2404.06 95
2404.17 100
2404.29 103
2404.40 102
2404.51 98
2404.62 92
2404.74 84
2404.85 76
2404.96 69
2405.07 61
2405.19 53
2405.30 45
2405.41 36
2405.52 27
2405.64 19
2405.75 12
2405.86 8
2405.97 9
2406.09 14
2406.20 22
2406.31 32
2406.42 42
2406.53 51
2406.65 57
2406.76 61
2406.87 62
2406.98 62
2407.10 64
2407.21 66
2407.32 68
2407.43 71
2407.55 73
2407.66 73
2407.77 72
2407.88 69
2408.00 65
2408.11 59
2408.22 53
2408.33 47
2408.45 39
2408.56 32
2408.67 25
2408.78 21
2408.90 18
2409.01 19
2409.12 24
2409.23 31
2409.35 41
2409.46 52
2409.57 64
2409.68 77
2409.80 90
2409.91 105
2410.02 119
2410.13 132
2410.25 141
2410.36 145
2410.47 144
2410.58 136
2410.70 125
2410.81 111
2410.92 97
2411.03 88
2411.15 83
2411.26 83
2411.37 88
2411.48 96
2411.60 106
2411.71 115
2411.82 122
2411.93 126
2412.05 129
2412.16 130
2412.27 130
2412.39 131
2412.50 133
2412.61 136
2412.72 140
2412.84 144
2412.95 148
2413.06 151
2413.17 152
2413.29 152
2413.40 151
2413.51 149
2413.62 146
2413.74 144
2413.85 142
2413.96 141
2414.07 141
2414.19 141
2414.30 141
2414.41 140
2414.52 137
2414.64 134
2414.75 130
2414.86 125
2414.97 122
2415.09 118
2415.20 116
2415.31 114
2415.43 113
2415.54 113
2415.65 115
2415.76 119
2415.88 125
2415.99 134
2416.10 143
2416.21 152
2416.33 159
2416.44 162
2416.55 162
2416.66 157
2416.78 150
2416.89 141
2417.00 131
2417.12 123
2417.23 117
2417.34 115
2417.45 115
2417.57 117
2417.68 120
2417.79 122
2417.90 122
2418.02 119
2418.13 112
2418.24 103
2418.35 91
2418.47 79
2418.58 67
2418.69 57
2418.81 51
2418.92 49
2419.03 51
2419.14 57
2419.26 65
2419.37 74
2419.48 83
2419.59 90
2419.71 95
2419.82 97
2419.93 95
2420.05 91
2420.16 84
2420.27 77
2420.38 71
2420.50 67
2420.61 67
2420.72 71
2420.84 78
2420.95 87
2421.06 98
2421.17 109
2421.29 121
2421.40 132
2421.51 141
2421.62 147
2421.74 148
2421.85 143
2421.96 131
2422.08 113
2422.19 90
2422.30 66
2422.41 44
2422.53 25
2422.64 11
2422.75 0
2422.87 0
2422.98 0
2423.09 0
2423.20 0
2423.32 0
2423.43 0
2423.54 0
2423.66 0
2423.77 4
2423.88 11
2423.99 18
2424.11 25
2424.22 31
2424.33 38
2424.44 43
2424.56 48
2424.67 50
2424.78 49
2424.90 45
2425.01 37
2425.12 28
2425.23 18
2425.35 9
2425.46 3
2425.57 0
2425.69 1
2425.80 5
2425.91 11
2426.03 19
2426.14 27
2426.25 36
2426.36 45
2426.48 55
2426.59 65
2426.70 74
2426.82 82
2426.93 88
2427.04 93
2427.15 96
2427.27 97
2427.38 98
2427.49 97
2427.61 95
2427.72 92
2427.83 88
2427.94 84
2428.06 81
2428.17 81
2428.28 83
2428.40 89
2428.51 97
2428.62 108
2428.74 119
2428.85 130
2428.96 139
2429.07 145
2429.19 150
2429.30 153
2429.41 155
2429.53 157
2429.64 160
2429.75 165
2429.86 170
2429.98 175
2430.09 177
2430.20 178
2430.32 176
2430.43 172
2430.54 167
2430.66 163
2430.77 161
2430.88 163
2430.99 166
2431.11 171
2431.22 174
2431.33 174
2431.45 170
2431.56 161
2431.67 148
2431.79 132
2431.90 115
2432.01 100
2432.12 87
2432.24 77
2432.35 70
2432.46 66
2432.58 64
2432.69 64
2432.80 65
2432.92 69
2433.03 73
2433.14 78
2433.26 83
2433.37 87
2433.48 90
2433.59 93
2433.71 97
2433.82 102
2433.93 111
2434.05 121
2434.16 131
2434.27 139
2434.39 144
2434.50 145
2434.61 141
2434.73 136
2434.84 129
2434.95 124
2435.06 119
2435.18 115
2435.29 110
2435.40 102
2435.52 92
2435.63 78
2435.74 65
2435.86 54
2435.97 48
2436.08 48
2436.20 55
2436.31 67
2436.42 79
2436.54 89
2436.65 93
2436.76 92
2436.87 86
2436.99 77
2437.10 69
2437.21 64
2437.33 64
2437.44 67
2437.55 73
2437.67 77
2437.78 79
2437.89 77
2438.01 70
2438.12 59
2438.23 45
2438.35 33
2438.46 23
2438.57 19
2438.68 20
2438.80 28
2438.91 43
2439.02 63
2439.14 87
2439.25 112
2439.36 136
2439.48 157
2439.59 173
2439.70 185
2439.82 191
2439.93 191
2440.04 186
2440.16 175
2440.27 159
2440.38 139
2440.50 115
2440.61 91
2440.72 66
2440.84 42
2440.95 21
2441.06 3
2441.18 0
2441.29 0
2441.40 0
2441.52 0
2441.63 0
2441.74 0
2441.86 0
2441.97 0
2442.08 8
2442.19 19
2442.31 29
2442.42 37
2442.53 42
2442.65 45
2442.76 46
2442.87 47
2442.99 47
2443.10 47
2443.21 46
2443.33 44
2443.44 41
2443.55 37
2443.67 32
2443.78 26
2443.89 21
2444.01 17
2444.12 16
2444.23 17
2444.35 20
2444.46 27
2444.57 37
2444.69 49
2444.80 64
2444.91 78
2445.03 91
2445.14 101
2445.25 106
2445.37 107
2445.48 104
2445.59 100
2445.71 95
2445.82 92
2445.93 91
2446.05 92
2446.16 95
2446.27 98
2446.39 100
2446.50 102
2446.61 103
2446.73 102
2446.84 101
2446.95 100
2447.07 98
2447.18 97
2447.29 95
2447.41 94
2447.52 93
2447.63 94
2447.75 97
2447.86 102
2447.97 108
2448.09 114
2448.20 119
2448.31 123
2448.43 125
2448.54 125
2448.66 123
2448.77 119
2448.88 114
2449.00 108
2449.11 100
2449.22 92
2449.34 83
2449.45 75
2449.56 70
2449.68 69
2449.79 71
2449.90 76
2450.02 83
2450.13 89
2450.24 93
2450.36 94
2450.47 91
2450.58 88
2450.70 84
2450.81 82
2450.92 83
2451.04 84
2451.15 85
2451.26 85
2451.38 81
2451.49 74
2451.60 63
2451.72 49
2451.83 36
2451.95 25
2452.06 18
2452.17 15
2452.29 18
2452.40 24
2452.51 31
2452.63 38
2452.74 42
2452.85 42
2452.97 38
2453.08 32
2453.19 24
2453.31 16
2453.42 11
2453.53 7
2453.65 7
2453.76 8
2453.87 9
2453.99 9
2454.10 7
2454.22 3
2454.33 0
2454.44 0
2454.56 0
2454.67 0
2454.78 0
2454.90 0
2455.01 14
2455.12 37
2455.24 63
2455.35 89
2455.46 111
2455.58 127
2455.69 138
2455.81 143
2455.92 144
2456.03 143
2456.15 140
2456.26 137
2456.37 136
2456.49 137
2456.60 139
2456.71 141
2456.83 141
2456.94 138
2457.05 133
2457.17 125
2457.28 116
2457.40 108
2457.51 103
2457.62 102
2457.74 105
2457.85 110
2457.96 115
2458.08 118
2458.19 119
2458.30 117
2458.42 114
2458.53 111
2458.65 110
2458.76 112
2458.87 116
2458.99 121
2459.10 126
2459.21 130
2459.33 131
2459.44 128
2459.55 120
2459.67 109
2459.78 95
2459.90 80
2460.01 64
2460.12 49
2460.24 35
2460.35 25
2460.46 19
2460.58 15
2460.69 12
2460.81 11
2460.92 9
2461.03 6
2461.15 1
2461.26 0
2461.37 0
2461.49 0
2461.60 0
2461.72 4
2461.83 14
2461.94 23
2462.06 29
2462.17 31
2462.28 27
2462.40 18
2462.51 7
2462.62 0
2462.74 0
2462.85 0
2462.97 0
2463.08 0
2463.19 0
2463.31 0
2463.42 0
2463.53 2
2463.65 7
2463.76 12
2463.88 18
2463.99 26
2464.10 36
2464.22 47
2464.33 60
2464.44 73
2464.56 87
2464.67 100
2464.79 112
2464.90 121
2465.01 126
2465.13 128
2465.24 126
2465.36 121
2465.47 113
2465.58 103
2465.70 92
2465.81 80
2465.92 69
2466.04 58
2466.15 49
2466.27 41
2466.38 36
2466.49 33
2466.61 32
2466.72 33
2466.83 34
2466.95 33
2467.06 30
2467.18 25
2467.29 17
2467.40 7
2467.52 0
2467.63 0
2467.75 0
2467.86 0
2467.97 0
2468.09 0
2468.20 0
2468.31 0
2468.43 13
2468.54 28
2468.66 41
2468.77 51
2468.88 60
2469.00 68
2469.11 76
2469.23 84
2469.34 94
2469.45 103
2469.57 112
2469.68 119
2469.80 123
2469.91 123
2470.02 122
2470.14 119
2470.25 115
2470.37 112
2470.48 111
2470.59 110
2470.71 109
2470.82 107
2470.93 102
2471.05 93
2471.16 80
2471.28 64
2471.39 47
2471.50 32
2471.62 21
2471.73 15
2471.85 16
2471.96 20
2472.07 25
2472.19 29
2472.30 30
2472.42 27
2472.53 21
2472.64 15
2472.76 10
2472.87 9
2472.99 10
2473.10 12
2473.21 15
2473.33 16
2473.44 14
2473.56 9
2473.67 3
2473.78 0
2473.90 0
2474.01 0
2474.13 6
2474.24 15
2474.35 23
2474.47 29
2474.58 33
2474.70 34
2474.81 34
2474.92 36
2475.04 39
2475.15 45
2475.27 52
2475.38 59
2475.49 65
2475.61 69
2475.72 72
2475.84 74
2475.95 77
2476.06 82
2476.18 89
2476.29 96
2476.41 104
2476.52 111
2476.63 117
2476.75 124
2476.86 131
2476.98 137
2477.09 144
2477.20 150
2477.32 155
2477.43 158
2477.55 158
2477.66 156
2477.78 152
2477.89 148
2478.00 144
2478.12 140
2478.23 137
2478.35 136
2478.46 137
2478.57 140
2478.69 142
2478.80 144
2478.92 144
2479.03 141
2479.14 135
2479.26 126
2479.37 117
2479.49 109
2479.60 103
2479.71 99
2479.83 98
2479.94 95
2480.06 91
2480.17 83
2480.29 71
2480.40 56
2480.51 40
2480.63 26
2480.74 16
2480.86 12
2480.97 13
2481.08 17
2481.20 23
2481.31 27
2481.43 30
2481.54 32
2481.66 32
2481.77 34
2481.88 38
2482.00 45
2482.11 55
2482.23 67
2482.34 77
2482.45 85
2482.57 89
2482.68 89
2482.80 84
2482.91 77
2483.03 68
2483.14 59
2483.25 54
2483.37 52
2483.48 56
2483.60 67
2483.71 84
2483.83 105
2483.94 129
2484.05 153
2484.17 175
2484.28 192
2484.40 204
2484.51 210
2484.62 213
2484.74 214
2484.85 213
2484.97 213
2485.08 214
2485.20 215
2485.31 214
2485.42 211
2485.54 204
2485.65 195
2485.77 184
2485.88 173
2486.00 164
2486.11 157
2486.22 154
2486.34 155
2486.45 158
2486.57 162
2486.68 166
2486.80 169
2486.91 170
2487.02 171
2487.14 171
2487.25 174
2487.37 178
2487.48 183
2487.60 189
2487.71 193
2487.82 195
2487.94 194
2488.05 192
2488.17 190
2488.28 188
2488.40 188
2488.51 190
2488.63 193
2488.74 196
2488.85 197
2488.97 196
2489.08 194
2489.20 190
2489.31 187
2489.43 186
2489.54 188
2489.65 193
2489.77 201
2489.88 210
2490.00 219
2490.11 225
2490.23 227
2490.34 224
2490.45 216
2490.57 204
2490.68 189
2490.80 170
2490.91 151
2491.03 133
2491.14 118
2491.26 108
2491.37 105
2491.48 107
2491.60 115
2491.71 127
2491.83 138
2491.94 147
2492.06 153
2492.17 153
2492.29 150
2492.40 145
2492.51 139
2492.63 133
2492.74 128
2492.86 122
2492.97 117
2493.09 109
2493.20 100
2493.32 90
2493.43 80
2493.54 73
2493.66 71
2493.77 73
2493.89 80
2494.00 92
2494.12 106
2494.23 120
2494.35 133
2494.46 144
2494.57 152
2494.69 158
2494.80 163
2494.92 168
2495.03 173
2495.15 179
2495.26 184
2495.38 188
2495.49 189
2495.60 189
2495.72 186
2495.83 183
2495.95 178
2496.06 172
2496.18 168
2496.29 164
2496.41 163
2496.52 164
2496.64 168
2496.75 175
2496.86 184
2496.98 195
2497.09 206
2497.21 216
2497.32 225
2497.44 231
2497.55 235
2497.67 235
2497.78 232
2497.89 226
2498.01 217
2498.12 209
2498.24 201
2498.35 195
2498.47 193
2498.58 194
2498.70 199
2498.81 207
2498.93 217
2499.04 229
2499.16 240
2499.27 250
2499.38 258
2499.50 261
2499.61 259
2499.73 252
2499.84 242
2499.96 229
2500.07 216
2500.19 203
2500.30 191
2500.42 180
2500.53 171
2500.64 163
2500.76 156
2500.87 151
2500.99 147
2501.10 146
2501.22 146
2501.33 148
2501.45 150
2501.56 151
2501.68 151
2501.79 150
2501.91 147
2502.02 141
2502.13 134
2502.25 126
2502.36 116
2502.48 105
2502.59 94
2502.71 84
2502.82 75
2502.94 70
2503.05 68
2503.17 70
2503.28 77
2503.40 88
2503.51 104
2503.63 122
2503.74 141
2503.85 160
2503.97 176
2504.08 187
2504.20 191
2504.31 188
2504.43 179
2504.54 165
2504.66 147
2504.77 128
2504.89 110
2505.00 95
2505.12 84
2505.23 78
2505.35 74
2505.46 73
2505.58 74
2505.69 75
2505.81 75
2505.92 76
2506.03 77
2506.15 79
2506.26 81
2506.38 85
2506.49 89
2506.61 92
2506.72 94
2506.84 95
2506.95 93
2507.07 91
2507.18 86
2507.30 81
2507.41 74
2507.53 67
2507.64 59
2507.76 51
2507.87 45
2507.99 42
2508.10 43
2508.21 48
2508.33 55
2508.44 64
2508.56 73
2508.67 79
2508.79 82
2508.90 81
2509.02 78
2509.13 73
2509.25 67
2509.36 63
2509.48 59
2509.59 56
2509.71 54
2509.82 53
2509.94 51
2510.05 49
2510.17 48
2510.28 48
2510.40 49
2510.51 51
2510.63 56
2510.74 61
2510.86 68
2510.97 75
2511.09 81
2511.20 85
2511.32 88
2511.43 88
2511.54 89
2511.66 89
2511.77 90
2511.89 94
2512.00 101
2512.12 109
2512.23 119
2512.35 127
2512.46 133
2512.58 136
2512.69 133
2512.81 126
2512.92 114
2513.04 99
2513.15 83
2513.27 68
2513.38 56
2513.50 49
2513.61 48
2513.73 51
2513.84 59
2513.96 70
2514.07 82
2514.19 95
2514.30 108
2514.42 121
2514.53 134
2514.65 147
2514.76 159
2514.88 170
2514.99 178
2515.11 182
2515.22 182
2515.34 179
2515.45 173
2515.57 166
2515.68 160
2515.80 155
2515.91 153
2516.03 153
2516.14 154
2516.26 154
2516.37 154
2516.49 152
2516.60 149
2516.72 145
2516.83 140
2516.95 135
2517.06 133
2517.18 132
2517.29 133
2517.41 136
2517.52 139
2517.64 140
2517.75 137
2517.87 131
2517.98 120
2518.10 106
2518.21 90
2518.33 75
2518.44 62
2518.56 51
2518.67 44
2518.79 39
2518.90 35
2519.02 31
2519.13 27
2519.25 20
2519.36 12
2519.48 3
2519.59 0
2519.71 0
2519.82 0
2519.94 0
2520.05 0
2520.17 0
2520.28 0
2520.40 0
2520.51 15
2520.63 35
2520.74 56
2520.86 77
2520.97 95
2521.09 109
2521.20 118
2521.32 122
2521.43 121
2521.55 117
2521.66 108
2521.78 98
2521.89 86
2522.01 73
2522.12 60
2522.24 49
2522.35 41
2522.47 38
2522.58 39
2522.70 45
2522.81 55
2522.93 69
2523.04 84
2523.16 99
2523.27 113
2523.39 126
2523.50 137
2523.62 148
2523.73 158
2523.85 166
2523.97 174
2524.08 181
2524.20 187
2524.31 191
2524.43 195
2524.54 197
2524.66 199
2524.77 200
2524.89 200
2525.00 197
2525.12 192
2525.23 184
2525.35 173
2525.46 161
2525.58 149
2525.69 137
2525.81 127
2525.92 121
2526.04 117
2526.15 117
2526.27 121
2526.38 127
2526.50 137
2526.61 149
2526.73 161
2526.84 173
2526.96 185
2527.08 197
2527.19 208
2527.31 219
2527.42 231
2527.54 243
2527.65 253
2527.77 262
2527.88 267
2528.00 268
2528.11 267
2528.23 265
2528.34 265
2528.46 267
2528.57 273
2528.69 283
2528.80 296
2528.92 308
2529.03 319
2529.15 325
2529.26 326
2529.38 322
2529.50 314
2529.61 302
2529.73 289
2529.84 275
2529.96 263
2530.07 252
2530.19 242
2530.30 235
2530.42 229
2530.53 226
2530.65 225
2530.76 228
2530.88 234
2530.99 243
2531.11 253
2531.22 263
2531.34 272
2531.46 277
2531.57 279
2531.69 276
2531.80 269
2531.92 260
2532.03 250
2532.15 240
2532.26 229
2532.38 218
2532.49 207
2532.61 194
2532.72 182
2532.84 169
2532.95 158
2533.07 150
2533.19 145
2533.30 144
2533.42 148
2533.53 154
2533.65 162
2533.76 172
2533.88 180
2533.99 186
2534.11 189
2534.22 189
2534.34 186
2534.45 182
2534.57 177
2534.69 174
2534.80 173
2534.92 175
2535.03 179
2535.15 187
2535.26 197
2535.38 209
2535.49 222
2535.61 236
2535.72 250
2535.84 260
2535.95 267
2536.07 268
2536.19 265
2536.30 257
2536.42 245
2536.53 229
2536.65 210
2536.76 189
2536.88 166
2536.99 143
2537.11 122
2537.22 104
2537.34 92
2537.46 87
2537.57 89
2537.69 98
2537.80 109
2537.92 123
2538.03 135
2538.15 143
2538.26 148
2538.38 149
2538.49 147
2538.61 143
2538.73 139
2538.84 134
2538.96 129
2539.07 123
2539.19 117
2539.30 110
2539.42 102
2539.53 94
2539.65 86
2539.76 80
2539.88 74
2540.00 71
2540.11 68
2540.23 65
2540.34 62
2540.46 58
2540.57 53
2540.69 47
2540.80 39
2540.92 32
2541.04 25
2541.15 20
2541.27 17
2541.38 16
2541.50 15
2541.61 14
2541.73 14
2541.84 12
2541.96 9
2542.08 4
2542.19 0
2542.31 0
2542.42 0
2542.54 0
2542.65 0
2542.77 0
2542.88 0
2543.00 0
2543.12 8
2543.23 19
2543.35 32
2543.46 46
2543.58 61
2543.69 77
2543.81 94
2543.92 110
2544.04 125
2544.16 138
2544.27 147
2544.39 152
2544.50 153
2544.62 150
2544.73 146
2544.85 141
2544.97 137
2545.08 133
2545.20 131
2545.31 131
2545.43 133
2545.54 138
2545.66 145
2545.77 155
2545.89 165
2546.01 177
2546.12 188
2546.24 197
2546.35 206
2546.47 214
2546.58 221
2546.70 227
2546.82 232
2546.93 235
2547.05 237
2547.16 238
2547.28 238
2547.39 237
2547.51 237
2547.63 237
2547.74 236
2547.86 235
2547.97 234
2548.09 232
2548.20 230
2548.32 228
2548.44 227
2548.55 226
2548.67 226
2548.78 226
2548.90 225
2549.01 225
2549.13 224
2549.25 223
2549.36 223
2549.48 222
2549.59 221
2549.71 220
2549.82 220
2549.94 220
2550.06 222
2550.17 227
2550.29 234
2550.40 243
2550.52 252
2550.63 258
2550.75 259
2550.87 254
2550.98 244
2551.10 231
2551.21 217
2551.33 206
2551.44 199
2551.56 197
2551.68 198
2551.79 200
2551.91 202
2552.02 201
2552.14 198
2552.25 193
2552.37 185
2552.49 177
2552.60 167
2552.72 157
2552.83 145
2552.95 131
2553.07 116
2553.18 99
2553.30 83
2553.41 70
2553.53 62
2553.64 59
2553.76 61
2553.88 68
2553.99 77
2554.11 87
2554.22 95
2554.34 101
2554.46 106
2554.57 109
2554.69 113
2554.80 118
2554.92 128
2555.03 140
2555.15 156
2555.27 174
2555.38 192
2555.50 208
2555.61 219
2555.73 227
2555.85 229
2555.96 226
2556.08 220
2556.19 210
2556.31 198
2556.42 183
2556.54 167
2556.66 152
2556.77 137
2556.89 126
2557.00 118
2557.12 115
2557.24 116
2557.35 120
2557.47 126
2557.58 133
2557.70 141
2557.82 150
2557.93 160
2558.05 172
2558.16 184
2558.28 196
2558.40 207
2558.51 215
2558.63 220
2558.74 223
2558.86 225
2558.97 226
2559.09 227
2559.21 228
2559.32 229
2559.44 228
2559.55 224
2559.67 218
2559.79 209
2559.90 200
2560.02 191
2560.13 185
2560.25 183
2560.37 185
2560.48 189
2560.60 196
2560.71 202
2560.83 207
2560.95 210
2561.06 209
2561.18 205
2561.29 199
2561.41 190
2561.53 182
2561.64 174
2561.76 168
2561.87 165
2561.99 163
2562.11 162
2562.22 162
2562.34 161
2562.45 159
2562.57 156
2562.69 152
2562.80 149
2562.92 147
2563.03 147
2563.15 150
2563.27 157
2563.38 167
2563.50 183
2563.61 202
2563.73 223
2563.85 244
2563.96 264
2564.08 279
2564.19 289
2564.31 293
2564.43 291
2564.54 284
2564.66 274
2564.78 263
2564.89 253
2565.01 245
2565.12 239
2565.24 236
2565.36 235
2565.47 235
2565.59 236
2565.70 237
2565.82 238
2565.94 240
2566.05 244
2566.17 249
2566.28 255
2566.40 263
2566.52 270
2566.63 276
2566.75 281
2566.87 285
2566.98 287
2567.10 290
2567.21 292
2567.33 294
2567.45 297
2567.56 301
2567.68 305
2567.79 309
2567.91 313
2568.03 317
2568.14 322
2568.26 327
2568.37 332
2568.49 336
2568.61 340
2568.72 344
2568.84 346
2568.96 349
2569.07 353
2569.19 358
2569.30 366
2569.42 376
2569.54 387
2569.65 399
2569.77 410
2569.89 419
2570.00 424
2570.12 426
2570.23 423
2570.35 414
2570.47 400
2570.58 382
2570.70 360
2570.81 336
2570.93 313
2571.05 293
2571.16 279
2571.28 270
2571.40 269
2571.51 275
2571.63 285
2571.74 297
2571.86 308
2571.98 317
2572.09 323
2572.21 324
2572.33 323
2572.44 320
2572.56 319
2572.67 320
2572.79 322
2572.91 325
2573.02 326
2573.14 323
2573.26 314
2573.37 299
2573.49 279
2573.60 256
2573.72 233
2573.84 212
2573.95 196
2574.07 186
2574.19 180
2574.30 178
2574.42 177
2574.53 177
2574.65 175
2574.77 170
2574.88 163
2575.00 153
2575.12 141
2575.23 129
2575.35 118
2575.47 110
2575.58 103
2575.70 100
2575.81 99
2575.93 101
2576.05 106
2576.16 113
2576.28 122
2576.40 133
2576.51 145
2576.63 156
2576.74 164
2576.86 169
2576.98 169
2577.09 165
2577.21 157
2577.33 147
2577.44 136
2577.56 127
2577.68 119
2577.79 113
2577.91 109
2578.02 107
2578.14 107
2578.26 107
2578.37 108
2578.49 110
2578.61 113
2578.72 116
2578.84 120
2578.96 123
2579.07 124
2579.19 122
2579.31 114
2579.42 101
2579.54 82
2579.65 59
2579.77 34
2579.89 9
2580.00 0
2580.12 0
2580.24 0
2580.35 0
2580.47 0
2580.59 0
2580.70 0
2580.82 0
2580.93 6
2581.05 22
2581.17 40
2581.28 58
2581.40 77
2581.52 94
2581.63 108
2581.75 118
2581.87 123
2581.98 123
2582.10 119
2582.22 113
2582.33 105
2582.45 99
2582.57 94
2582.68 92
2582.80 91
2582.91 90
2583.03 87
2583.15 83
2583.26 75
2583.38 66
2583.50 55
2583.61 43
2583.73 33
2583.85 25
2583.96 20
2584.08 19
2584.20 19
2584.31 21
2584.43 23
2584.55 26
2584.66 28
2584.78 29
2584.90 31
2585.01 32
2585.13 33
2585.24 35
2585.36 36
2585.48 37
2585.59 38
2585.71 39
2585.83 41
2585.94 44
2586.06 48
2586.18 53
2586.29 57
2586.41 59
2586.53 58
2586.64 53
2586.76 44
2586.88 33
2586.99 20
2587.11 9
2587.23 1
2587.34 0
2587.46 0
2587.58 2
2587.69 10
2587.81 20
2587.93 30
2588.04 40
2588.16 47
2588.28 53
2588.39 59
2588.51 64
2588.63 70
2588.74 77
2588.86 84
2588.98 90
2589.09 95
2589.21 98
2589.33 98
2589.44 96
2589.56 94
2589.68 93
2589.79 93
2589.91 95
2590.03 97
2590.14 99
2590.26 99
2590.38 97
2590.49 93
2590.61 87
2590.73 82
2590.84 81
2590.96 83
2591.08 90
2591.19 101
2591.31 115
2591.43 131
2591.54 145
2591.66 155
2591.78 161
2591.89 162
2592.01 159
2592.13 152
2592.24 143
2592.36 135
2592.48 131
2592.59 130
2592.71 135
2592.83 143
2592.94 154
2593.06 164
2593.18 171
2593.29 174
2593.41 171
2593.53 164
2593.64 153
2593.76 141
2593.88 128
2593.99 116
2594.11 103
2594.23 89
2594.34 75
2594.46 63
2594.58 55
2594.69 53
2594.81 58
2594.93 69
2595.04 85
2595.16 100
2595.28 110
2595.39 113
2595.51 105
2595.63 89
2595.74 67
2595.86 43
2595.98 23
2596.09 10
2596.21 4
2596.33 6
2596.44 14
2596.56 25
2596.68 35
2596.79 43
2596.91 48
2597.03 51
2597.15 54
2597.26 58
2597.38 64
2597.50 71
2597.61 77
2597.73 80
2597.85 79
2597.96 72
2598.08 60
2598.20 45
2598.31 30
2598.43 16
2598.55 5
2598.66 0
2598.78 0
2598.90 0
2599.01 0
2599.13 0
2599.25 0
2599.37 0
2599.48 0
2599.60 0
2599.72 0
2599.83 10
2599.95 23
2600.07 37
2600.18 50
2600.30 62
2600.42 70
2600.53 75
2600.65 78
2600.77 80
2600.88 81
2601.00 83
2601.12 86
2601.24 88
2601.35 89
2601.47 88
2601.59 85
2601.70 80
2601.82 76
2601.94 72
2602.05 71
2602.17 72
2602.29 75
2602.40 78
2602.52 81
2602.64 84
2602.75 84
2602.87 84
2602.99 84
2603.11 84
2603.22 85
2603.34 88
2603.46 91
2603.57 96
2603.69 101
2603.81 108
2603.92 115
2604.04 123
2604.16 130
2604.28 135
2604.39 138
2604.51 138
2604.63 136
2604.74 131
2604.86 126
2604.98 121
2605.09 117
2605.21 116
2605.33 116
2605.45 118
2605.56 120
2605.68 121
2605.80 120
2605.91 117
2606.03 112
2606.15 105
2606.26 96
2606.38 84
2606.50 71
2606.62 58
2606.73 45
2606.85 33
2606.97 23
2607.08 16
2607.20 12
2607.32 9
2607.43 7
2607.55 4
2607.67 1
2607.79 0
2607.90 0
2608.02 0
2608.14 0
2608.25 0
2608.37 0
2608.49 0
2608.60 5
2608.72 16
2608.84 27
2608.96 37
2609.07 45
2609.19 51
2609.31 54
2609.42 55
2609.54 55
2609.66 56
2609.78 59
2609.89 66
2610.01 76
2610.13 90
2610.24 106
2610.36 123
2610.48 139
2610.60 151
2610.71 158
2610.83 162
2610.95 162
2611.06 157
2611.18 150
2611.30 139
2611.41 127
2611.53 113
2611.65 99
2611.77 87
2611.88 77
2612.00 72
2612.12 73
2612.23 79
2612.35 89
2612.47 103
2612.59 120
2612.70 138
2612.82 159
2612.94 180
2613.06 203
2613.17 226
2613.29 247
2613.41 266
2613.52 279
2613.64 286
2613.76 285
2613.88 276
2613.99 261
2614.11 240
2614.23 218
2614.34 196
2614.46 177
2614.58 163
2614.70 154
2614.81 150
2614.93 151
2615.05 154
2615.16 161
2615.28 169
2615.40 178
2615.52 187
2615.63 195
2615.75 202
2615.87 206
2615.98 207
2616.10 207
2616.22 205
2616.34 203
2616.45 201
2616.57 201
2616.69 202
2616.81 206
2616.92 214
2617.04 223
2617.16 234
2617.27 245
2617.39 254
2617.51 260
2617.63 262
2617.74 258
2617.86 250
2617.98 240
2618.10 230
2618.21 221
2618.33 215
2618.45 212
2618.56 211
2618.68 211
2618.80 210
2618.92 209
2619.03 207
2619.15 205
2619.27 204
2619.39 205
2619.50 206
2619.62 206
2619.74 206
2619.85 204
2619.97 199
2620.09 193
2620.21 185
2620.32 177
2620.44 169
2620.56 163
2620.68 158
2620.79 153
2620.91 149
2621.03 145
2621.15 142
2621.26 140
2621.38 139
2621.50 141
2621.61 144
2621.73 150
2621.85 157
2621.97 163
2622.08 168
2622.20 170
2622.32 169
2622.44 166
2622.55 160
2622.67 154
2622.79 147
2622.91 141
2623.02 136
2623.14 131
2623.26 128
2623.38 126
2623.49 125
2623.61 124
2623.73 125
2623.85 126
2623.96 127
2624.08 129
2624.20 132
2624.31 135
2624.43 138
2624.55 140
2624.67 141
2624.78 140
2624.90 138
2625.02 134
2625.14 128
2625.25 123
2625.37 119
2625.49 116
2625.61 115
2625.72 115
2625.84 115
2625.96 112
2626.08 106
2626.19 95
2626.31 81
2626.43 64
2626.55 46
2626.66 30
2626.78 18
2626.90 12
2627.02 13
2627.13 18
2627.25 25
2627.37 33
2627.49 39
2627.60 41
2627.72 40
2627.84 38
2627.96 38
2628.07 40
2628.19 45
2628.31 54
2628.43 65
2628.54 75
2628.66 82
2628.78 85
2628.90 84
2629.01 81
2629.13 79
2629.25 78
2629.37 81
2629.48 89
2629.60 101
2629.72 115
2629.84 130
2629.95 143
2630.07 153
2630.19 158
2630.31 159
2630.42 156
2630.54 150
2630.66 143
2630.78 137
2630.89 133
2631.01 130
2631.13 129
2631.25 129
2631.36 130
2631.48 131
2631.60 132
2631.72 130
2631.83 127
2631.95 120
2632.07 109
2632.19 95
2632.30 77
2632.42 57
2632.54 37
2632.66 20
2632.78 8
2632.89 1
2633.01 0
2633.13 3
2633.25 10
2633.36 17
2633.48 24
2633.60 29
2633.72 32
2633.83 32
2633.95 30
2634.07 25
2634.19 20
2634.30 15
2634.42 10
2634.54 8
2634.66 7
2634.77 9
2634.89 14
2635.01 21
2635.13 30
2635.25 42
2635.36 54
2635.48 68
2635.60 81
2635.72 94
2635.83 104
2635.95 112
2636.07 116
2636.19 117
2636.30 113
2636.42 106
2636.54 96
2636.66 85
2636.78 75
2636.89 65
2637.01 56
2637.13 49
2637.25 42
2637.36 35
2637.48 27
2637.60 17
2637.72 7
2637.83 0
2637.95 0
2638.07 0
2638.19 0
2638.31 2
2638.42 11
2638.54 22
2638.66 31
2638.78 39
2638.89 42
2639.01 42
2639.13 39
2639.25 32
2639.37 23
2639.48 14
2639.60 4
2639.72 0
2639.84 0
2639.95 0
2640.07 0
2640.19 0
2640.31 0
2640.43 0
2640.54 0
2640.66 1
2640.78 18
2640.90 38
2641.01 59
2641.13 77
2641.25 89
2641.37 94
2641.49 90
2641.60 80
2641.72 66
2641.84 51
2641.96 37
2642.07 27
2642.19 22
2642.31 21
2642.43 23
2642.55 26
2642.66 30
2642.78 33
2642.90 34
2643.02 35
2643.13 35
2643.25 35
2643.37 38
2643.49 44
2643.61 52
2643.72 62
2643.84 73
2643.96 83
2644.08 92
2644.20 98
2644.31 102
2644.43 103
2644.55 104
2644.67 104
2644.78 104
2644.90 102
2645.02 98
2645.14 91
2645.26 82
2645.37 71
2645.49 60
2645.61 49
2645.73 40
2645.85 32
2645.96 26
2646.08 23
2646.20 21
2646.32 21
2646.43 24
2646.55 28
2646.67 32
2646.79 34
2646.91 34
2647.02 30
2647.14 22
2647.26 11
2647.38 1
2647.50 0
2647.61 0
2647.73 0
2647.85 4
2647.97 14
2648.09 22
2648.20 25
2648.32 23
2648.44 16
2648.56 5
2648.68 0
2648.79 0
2648.91 0
2649.03 0
2649.15 0
2649.27 0
2649.38 0
2649.50 8
2649.62 21
2649.74 35
2649.86 51
2649.97 70
2650.09 89
2650.21 109
2650.33 126
2650.45 139
2650.56 145
2650.68 145
2650.80 139
2650.92 131
2651.04 120
2651.15 109
2651.27 98
2651.39 89
2651.51 80
2651.63 72
2651.74 63
2651.86 53
2651.98 42
2652.10 30
2652.22 17
2652.33 5
2652.45 0
2652.57 0
2652.69 0
2652.81 0
2652.92 0
2653.04 0
2653.16 0
2653.28 7
2653.40 21
2653.51 37
2653.63 53
2653.75 68
2653.87 82
2653.99 93
2654.10 98
2654.22 99
2654.34 95
2654.46 88
2654.58 79
2654.70 70
2654.81 61
2654.93 53
2655.05 46
2655.17 38
2655.29 29
2655.40 19
2655.52 9
2655.64 0
2655.76 0
2655.88 0
2655.99 0
2656.11 0
2656.23 0
2656.35 0
2656.47 0
2656.58 0
2656.70 10
2656.82 24
2656.94 38
2657.06 50
2657.18 59
2657.29 66
2657.41 70
2657.53 73
2657.65 76
2657.77 78
2657.88 81
2658.00 85
2658.12 88
2658.24 90
2658.36 91
2658.48 92
2658.59 92
2658.71 93
2658.83 94
2658.95 97
2659.07 101
2659.18 108
2659.30 117
2659.42 128
2659.54 141
2659.66 156
2659.78 170
2659.89 183
2660.01 192
2660.13 196
2660.25 194
2660.37 188
2660.48 178
2660.60 167
2660.72 158
2660.84 153
2660.96 153
2661.08 155
2661.19 160
2661.31 164
2661.43 166
2661.55 164
2661.67 157
2661.79 147
2661.90 133
2662.02 117
2662.14 101
2662.26 87
2662.38 76
2662.49 70
2662.61 70
2662.73 76
2662.85 87
2662.97 101
2663.09 114
2663.20 124
2663.32 128
2663.44 128
2663.56 122
2663.68 113
2663.80 103
2663.91 94
2664.03 87
2664.15 82
2664.27 80
2664.39 79
2664.51 79
2664.62 78
2664.74 75
2664.86 71
2664.98 65
2665.10 58
2665.22 52
2665.33 47
2665.45 44
2665.57 44
2665.69 45
2665.81 45
2665.93 44
2666.04 40
2666.16 34
2666.28 27
2666.40 22
2666.52 19
2666.64 21
2666.75 27
2666.87 35
2666.99 45
2667.11 53
2667.23 56
2667.35 54
2667.46 45
2667.58 32
2667.70 16
2667.82 0
2667.94 0
2668.06 0
2668.17 0
2668.29 0
2668.41 0
2668.53 0
2668.65 3
2668.77 8
2668.89 10
2669.00 11
2669.12 11
2669.24 13
2669.36 17
2669.48 22
2669.60 27
2669.71 32
2669.83 34
2669.95 36
2670.07 36
2670.19 36
2670.31 36
2670.42 36
2670.54 36
2670.66 34
2670.78 32
2670.90 29
2671.02 25
2671.14 24
2671.25 26
2671.37 33
2671.49 46
2671.61 63
2671.73 84
2671.85 105
2671.96 125
2672.08 140
2672.20 152
2672.32 158
2672.44 161
2672.56 162
2672.68 162
2672.79 163
2672.91 165
2673.03 169
2673.15 176
2673.27 186
2673.39 199
2673.50 216
2673.62 237
2673.74 260
2673.86 284
2673.98 307
2674.10 326
2674.22 339
2674.33 347
2674.45 350
2674.57 349
2674.69 346
2674.81 342
2674.93 338
2675.05 333
2675.16 329
2675.28 322
2675.40 315
2675.52 306
2675.64 298
2675.76 291
2675.88 289
2675.99 289
2676.11 293
2676.23 298
2676.35 302
2676.47 304
2676.59 302
2676.71 297
2676.82 289
2676.94 281
2677.06 272
2677.18 264
2677.30 255
2677.42 244
2677.54 230
2677.65 213
2677.77 193
2677.89 171
2678.01 150
2678.13 132
2678.25 120
2678.37 114
2678.48 115
2678.60 121
2678.72 131
2678.84 143
2678.96 154
2679.08 162
2679.20 167
2679.32 168
2679.43 166
2679.55 163
2679.67 160
2679.79 156
2679.91 154
2680.03 153
2680.15 152
2680.26 151
2680.38 149
2680.50 148
2680.62 148
2680.74 150
2680.86 155
2680.98 165
2681.10 178
2681.21 193
2681.33 209
2681.45 224
2681.57 237
2681.69 246
2681.81 251
2681.93 251
2682.04 249
2682.16 245
2682.28 240
2682.40 237
2682.52 236
2682.64 238
2682.76 243
2682.88 250
2682.99 259
2683.11 266
2683.23 270
2683.35 270
2683.47 266
2683.59 260
2683.71 252
2683.83 245
2683.94 240
2684.06 236
2684.18 232
2684.30 228
2684.42 222
2684.54 215
2684.66 207
2684.78 200
2684.89 192
2685.01 187
2685.13 183
2685.25 180
2685.37 178
2685.49 176
2685.61 173
2685.73 171
2685.84 169
2685.96 168
2686.08 168
2686.20 169
2686.32 171
2686.44 173
2686.56 174
2686.68 175
2686.79 174
2686.91 171
2687.03 166
2687.15 161
2687.27 155
2687.39 149
2687.51 145
2687.63 143
2687.75 144
2687.86 148
2687.98 154
2688.10 162
2688.22 170
2688.34 177
2688.46 181
2688.58 181
2688.70 178
2688.81 172
2688.93 164
2689.05 156
2689.17 149
2689.29 145
2689.41 144
2689.53 146
2689.65 153
2689.77 161
2689.88 171
2690.00 181
2690.12 189
2690.24 192
2690.36 190
2690.48 183
2690.60 170
2690.72 155
2690.84 138
2690.95 121
2691.07 108
2691.19 98
2691.31 92
2691.43 92
2691.55 95
2691.67 101
2691.79 108
2691.91 118
2692.02 128
2692.14 138
2692.26 146
2692.38 154
2692.50 159
2692.62 163
2692.74 164
2692.86 164
2692.98 162
2693.10 161
2693.21 160
2693.33 161
2693.45 165
2693.57 170
2693.69 177
2693.81 183
2693.93 187
2694.05 187
2694.17 182
2694.28 174
2694.40 163
2694.52 153
2694.64 144
2694.76 138
2694.88 136
2695.00 136
2695.12 138
2695.24 140
2695.36 142
2695.47 144
2695.59 145
2695.71 146
2695.83 147
2695.95 147
2696.07 146
2696.19 143
2696.31 138
2696.43 131
2696.55 122
2696.66 113
2696.78 103
2696.90 94
2697.02 85
2697.14 78
2697.26 72
2697.38 66
2697.50 60
2697.62 54
2697.74 46
2697.85 38
2697.97 27
2698.09 15
2698.21 3
2698.33 0
2698.45 0
2698.57 0
2698.69 0
2698.81 0
2698.93 0
2699.05 0
2699.16 0
2699.28 13
2699.40 30
2699.52 46
2699.64 61
2699.76 73
2699.88 82
2700.00 88
2700.12 90
2700.24 91
2700.36 89
2700.47 86
2700.59 83
2700.71 79
2700.83 76
2700.95 74
2701.07 73
2701.19 75
2701.31 77
2701.43 81
2701.55 85
2701.67 87
2701.78 88
2701.90 86
2702.02 82
2702.14 76
2702.26 68
2702.38 59
2702.50 51
2702.62 44
2702.74 39
2702.86 38
2702.98 41
2703.10 48
2703.21 57
2703.33 68
2703.45 79
2703.57 88
2703.69 94
2703.81 98
2703.93 101
2704.05 105
2704.17 111
2704.29 119
2704.41 129
2704.53 137
2704.64 142
2704.76 142
2704.88 135
2705.00 122
2705.12 104
2705.24 83
2705.36 64
2705.48 47
2705.60 34
2705.72 24
2705.84 18
2705.96 14
2706.08 10
2706.19 6
2706.31 4
2706.43 3
2706.55 5
2706.67 11
2706.79 21
2706.91 36
2707.03 54
2707.15 73
2707.27 93
2707.39 112
2707.51 128
2707.63 140
2707.75 147
2707.86 150
2707.98 149
2708.10 145
2708.22 140
2708.34 135
2708.46 131
2708.58 130
2708.70 132
2708.82 137
2708.94 145
2709.06 155
2709.18 164
2709.30 172
2709.42 178
2709.53 179
2709.65 178
2709.77 175
2709.89 171
2710.01 167
2710.13 164
2710.25 162
2710.37 162
2710.49 162
2710.61 163
2710.73 166
2710.85 172
2710.97 180
2711.09 192
2711.20 205
2711.32 218
2711.44 228
2711.56 232
2711.68 229
2711.80 220
2711.92 205
2712.04 188
2712.16 170
2712.28 155
2712.40 143
2712.52 134
2712.64 128
2712.76 125
2712.88 123
2713.00 123
2713.11 124
2713.23 126
2713.35 128
2713.47 131
2713.59 133
2713.71 134
2713.83 132
2713.95 127
2714.07 118
2714.19 106
2714.31 93
2714.43 79
2714.55 67
2714.67 57
2714.79 50
2714.91 46
2715.03 45
2715.14 46
2715.26 47
2715.38 49
2715.50 50
2715.62 51
2715.74 50
2715.86 48
2715.98 45
2716.10 40
2716.22 34
2716.34 26
2716.46 17
2716.58 9
2716.70 1
2716.82 0
2716.94 0
2717.06 0
2717.18 0
2717.29 0
2717.41 3
2717.53 7
2717.65 10
2717.77 9
2717.89 7
2718.01 2
2718.13 0
2718.25 0
2718.37 0
2718.49 1
2718.61 12
2718.73 28
2718.85 47
2718.97 67
2719.09 82
2719.21 92
2719.33 95
2719.45 91
2719.57 83
2719.68 75
2719.80 69
2719.92 70
2720.04 78
2720.16 91
2720.28 108
2720.40 126
2720.52 142
2720.64 154
2720.76 161
2720.88 163
2721.00 161
2721.12 154
2721.24 143
2721.36 130
2721.48 115
2721.60 100
2721.72 87
2721.84 77
2721.96 71
2722.08 68
2722.20 68
2722.32 69
2722.43 70
2722.55 70
2722.67 69
2722.79 69
2722.91 71
2723.03 74
2723.15 78
2723.27 83
2723.39 87
2723.51 89
2723.63 89
2723.75 87
2723.87 84
2723.99 82
2724.11 83
2724.23 88
2724.35 95
2724.47 106
2724.59 118
2724.71 131
2724.83 142
2724.95 152
2725.07 161
2725.19 167
2725.31 171
2725.43 172
2725.55 172
2725.66 169
2725.78 165
2725.90 161
2726.02 157
2726.14 155
2726.26 156
2726.38 161
2726.50 168
2726.62 178
2726.74 191
2726.86 208
2726.98 227
2727.10 249
2727.22 271
2727.34 293
2727.46 313
2727.58 328
2727.70 337
2727.82 339
2727.94 337
2728.06 330
2728.18 322
2728.30 314
2728.42 308
2728.54 304
2728.66 304
2728.78 305
2728.90 308
2729.02 312
2729.14 316
2729.26 320
2729.38 324
2729.50 325
2729.62 325
2729.73 323
2729.85 318
2729.97 310
2730.09 300
2730.21 289
2730.33 278
2730.45 266
2730.57 255
2730.69 244
2730.81 233
2730.93 223
2731.05 212
2731.17 203
2731.29 194
2731.41 188
2731.53 184
2731.65 180
2731.77 177
2731.89 172
2732.01 166
2732.13 158
2732.25 149
2732.37 141
2732.49 134
2732.61 130
2732.73 127
2732.85 127
2732.97 128
2733.09 130
2733.21 133
2733.33 137
2733.45 141
2733.57 145
2733.69 148
2733.81 151
2733.93 153
2734.05 156
2734.17 161
2734.29 170
2734.41 181
2734.53 195
2734.65 208
2734.77 218
2734.89 222
2735.01 219
2735.13 210
2735.25 196
2735.37 180
2735.49 163
2735.61 149
2735.73 137
2735.85 127
2735.97 118
2736.09 111
2736.21 103
2736.33 98
2736.45 94
2736.56 93
2736.68 97
2736.80 105
2736.92 117
2737.04 132
2737.16 150
2737.28 168
2737.40 185
2737.52 199
2737.64 209
2737.76 215
2737.88 217
2738.00 218
2738.12 219
2738.24 222
2738.36 227
2738.48 235
2738.60 244
2738.72 252
2738.84 259
2738.96 264
2739.08 266
2739.20 265
2739.32 262
2739.44 257
2739.56 250
2739.68 241
2739.80 230
2739.92 217
2740.04 204
2740.16 191
2740.28 178
2740.40 166
2740.52 157
2740.64 150
2740.76 146
2740.88 145
2741.00 147
2741.12 153
2741.24 163
2741.36 175
2741.48 190
2741.60 205
2741.72 218
2741.84 226
2741.96 229
2742.08 226
2742.20 219
2742.32 210
2742.44 199
2742.56 190
2742.68 182
2742.80 177
2742.92 171
2743.04 164
2743.16 155
2743.28 143
2743.40 131
2743.52 118
2743.64 105
2743.76 95
2743.88 86
2744.00 79
2744.12 72
2744.24 65
2744.36 58
2744.48 49
2744.60 40
2744.72 30
2744.84 20
2744.96 12
2745.08 7
2745.20 4
2745.32 6
2745.44 10
2745.56 17
2745.69 25
2745.81 31
2745.93 37
2746.05 41
2746.17 43
2746.29 45
2746.41 48
2746.53 50
2746.65 53
2746.77 56
2746.89 57
2747.01 56
2747.13 53
2747.25 49
2747.37 43
2747.49 37
2747.61 30
2747.73 23
2747.85 16
2747.97 8
2748.09 2
2748.21 0
2748.33 0
2748.45 0
2748.57 1
2748.69 10
2748.81 21
2748.93 35
2749.05 48
2749.17 60
2749.29 69
2749.41 76
2749.53 80
2749.65 83
2749.77 84
2749.89 84
2750.01 85
2750.13 85
2750.25 85
2750.37 84
2750.49 81
2750.61 78
2750.73 73
2750.85 67
2750.97 60
2751.09 52
2751.21 44
2751.33 34
2751.45 24
2751.57 14
2751.69 4
2751.81 0
2751.93 0
2752.05 0
2752.17 0
2752.29 0
2752.41 0
2752.54 0
2752.66 2
2752.78 5
2752.90 7
2753.02 8
2753.14 10
2753.26 12
2753.38 16
2753.50 20
2753.62 26
2753.74 33
2753.86 39
2753.98 43
2754.10 46
2754.22 47
2754.34 47
2754.46 46
2754.58 45
2754.70 46
2754.82 48
2754.94 54
2755.06 62
2755.18 71
2755.30 80
2755.42 87
2755.54 92
2755.66 94
2755.78 93
2755.90 88
2756.02 82
2756.14 75
2756.26 67
2756.38 62
2756.50 57
2756.63 55
2756.75 55
2756.87 57
2756.99 59
2757.11 62
2757.23 65
2757.35 69
2757.47 73
2757.59 78
2757.71 84
2757.83 91
2757.95 98
2758.07 104
2758.19 107
2758.31 108
2758.43 106
2758.55 100
2758.67 93
2758.79 84
2758.91 77
2759.03 70
2759.15 64
2759.27 60
2759.39 57
2759.51 54
2759.63 52
2759.75 50
2759.88 48
2760.00 47
2760.12 48
2760.24 49
2760.36 52
2760.48 55
2760.60 58
2760.72 61
2760.84 63
2760.96 63
2761.08 62
2761.20 61
2761.32 60
2761.44 61
2761.56 63
2761.68 67
2761.80 70
2761.92 71
2762.04 70
2762.16 64
2762.28 53
2762.40 40
2762.52 27
2762.65 15
2762.77 7
2762.89 4
2763.01 7
2763.13 14
2763.25 23
2763.37 33
2763.49 43
2763.61 52
2763.73 61
2763.85 70
2763.97 78
2764.09 85
2764.21 89
2764.33 90
2764.45 86
2764.57 79
2764.69 67
2764.81 53
2764.93 38
2765.06 23
2765.18 10
2765.30 0
2765.42 0
2765.54 0
2765.66 0
2765.78 0
2765.90 0
2766.02 4
2766.14 12
2766.26 19
2766.38 24
2766.50 27
2766.62 28
2766.74 27
2766.86 28
2766.98 31
2767.10 37
2767.23 47
2767.35 61
2767.47 76
2767.59 91
2767.71 104
2767.83 114
2767.95 119
2768.07 120
2768.19 116
2768.31 109
2768.43 97
2768.55 83
2768.67 67
2768.79 50
2768.91 34
2769.03 21
2769.15 12
2769.28 7
2769.40 6
2769.52 8
2769.64 10
2769.76 11
2769.88 11
2770.00 9
2770.12 7
2770.24 4
2770.36 1
2770.48 0
2770.60 0
2770.72 0
2770.84 0
2770.96 0
2771.08 0
2771.21 0
2771.33 0
2771.45 0
2771.57 5
2771.69 11
2771.81 15
2771.93 19
2772.05 20
2772.17 19
2772.29 17
2772.41 16
2772.53 16
2772.65 19
2772.77 24
2772.90 31
2773.02 40
2773.14 50
2773.26 60
2773.38 70
2773.50 81
2773.62 92
2773.74 105
2773.86 117
2773.98 128
2774.10 137
2774.22 142
2774.34 144
2774.46 143
2774.59 141
2774.71 140
2774.83 142
2774.95 148
2775.07 159
2775.19 174
2775.31 191
2775.43 208
2775.55 225
2775.67 239
2775.79 250
2775.91 259
2776.03 265
2776.15 267
2776.28 267
2776.40 265
2776.52 261
2776.64 257
2776.76 254
2776.88 251
2777.00 251
2777.12 252
2777.24 256
2777.36 261
2777.48 269
2777.60 277
2777.72 286
2777.85 295
2777.97 303
2778.09 309
2778.21 315
2778.33 318
2778.45 321
2778.57 322
2778.69 322
2778.81 321
2778.93 320
2779.05 318
2779.17 316
2779.30 315
2779.42 315
2779.54 314
2779.66 310
2779.78 302
2779.90 288
2780.02 267
2780.14 242
2780.26 214
2780.38 189
2780.50 168
2780.62 155
2780.75 148
2780.87 149
2780.99 152
2781.11 157
2781.23 159
2781.35 159
2781.47 156
2781.59 150
2781.71 144
2781.83 137
2781.95 131
2782.08 127
2782.20 123
2782.32 120
2782.44 119
2782.56 119
2782.68 121
2782.80 124
2782.92 127
2783.04 130
2783.16 130
2783.28 128
2783.41 123
2783.53 116
2783.65 108
2783.77 100
2783.89 95
2784.01 92
2784.13 93
2784.25 94
2784.37 94
2784.49 91
2784.61 84
2784.74 73
2784.86 59
2784.98 44
2785.10 29
2785.22 16
2785.34 6
2785.46 0
2785.58 0
2785.70 0
2785.82 0
2785.95 0
2786.07 0
2786.19 0
2786.31 0
2786.43 0
2786.55 0
2786.67 10
2786.79 27
2786.91 49
2787.03 74
2787.16 98
2787.28 120
2787.40 138
2787.52 151
2787.64 160
2787.76 165
2787.88 169
2788.00 171
2788.12 172
2788.24 172
2788.37 171
2788.49 168
2788.61 163
2788.73 156
2788.85 148
2788.97 138
2789.09 128
2789.21 119
2789.33 109
2789.46 101
2789.58 94
2789.70 91
2789.82 90
2789.94 92
2790.06 96
2790.18 102
2790.30 107
2790.42 112
2790.54 116
2790.67 120
2790.79 125
2790.91 132
2791.03 139
2791.15 148
2791.27 157
2791.39 166
2791.51 175
2791.63 185
2791.76 195
2791.88 207
2792.00 221
2792.12 236
2792.24 251
2792.36 266
2792.48 281
2792.60 295
2792.72 308
2792.85 321
2792.97 333
2793.09 344
2793.21 353
2793.33 359
2793.45 362
2793.57 360
2793.69 356
2793.81 351
2793.94 346
2794.06 345
2794.18 347
2794.30 352
2794.42 362
2794.54 373
2794.66 386
2794.78 397
2794.91 408
2795.03 417
2795.15 426
2795.27 434
2795.39 443
2795.51 454
2795.63 467
2795.75 483
2795.87 500
2796.00 518
2796.12 537
2796.24 554
2796.36 567
2796.48 576
2796.60 579
2796.72 576
2796.84 568
2796.97 555
2797.09 538
2797.21 519
2797.33 499
2797.45 481
2797.57 465
2797.69 454
2797.81 447
2797.94 444
2798.06 445
2798.18 450
2798.30 457
2798.42 468
2798.54 481
2798.66 496
2798.78 511
2798.91 524
2799.03 533
2799.15 536
2799.27 533
2799.39 526
2799.51 515
2799.63 503
2799.75 490
2799.88 479
2800.00 470
2800.12 462
2800.24 455
2800.36 450
2800.48 448
2800.60 450
2800.72 457
2800.85 468
2800.97 483
2801.09 498
2801.21 512
2801.33 521
2801.45 523
2801.57 519
2801.70 509
2801.82 495
2801.94 479
2802.06 462
2802.18 445
2802.30 429
2802.42 412
2802.54 394
2802.67 373
2802.79 349
2802.91 323
2803.03 296
2803.15 272
2803.27 251
2803.39 237
2803.52 228
2803.64 225
2803.76 224
2803.88 223
2804.00 220
2804.12 214
2804.24 205
2804.36 193
2804.49 179
2804.61 166
2804.73 154
2804.85 144
2804.97 136
2805.09 129
2805.21 122
2805.34 115
2805.46 108
2805.58 102
2805.70 97
2805.82 94
2805.94 93
2806.06 95
2806.19 97
2806.31 98
2806.43 99
2806.55 97
2806.67 92
2806.79 85
2806.91 76
2807.04 66
2807.16 56
2807.28 45
2807.40 34
2807.52 24
2807.64 13
2807.76 3
2807.89 0
2808.01 0
2808.13 0
2808.25 0
2808.37 0
2808.49 0
2808.61 0
2808.74 0
2808.86 10
2808.98 25
2809.10 39
2809.22 48
2809.34 51
2809.46 48
2809.59 40
2809.71 30
2809.83 21
2809.95 13
2810.07 9
2810.19 10
2810.32 14
2810.44 20
2810.56 27
2810.68 34
2810.80 42
2810.92 50
2811.04 58
2811.17 65
2811.29 72
2811.41 78
2811.53 83
2811.65 87
2811.77 90
2811.90 93
2812.02 95
2812.14 97
2812.26 100
2812.38 105
2812.50 111
2812.62 120
2812.75 130
2812.87 142
2812.99 153
2813.11 161
2813.23 164
2813.35 162
2813.48 153
2813.60 139
2813.72 121
2813.84 101
2813.96 82
2814.08 64
2814.21 48
2814.33 36
2814.45 25
2814.57 17
2814.69 11
2814.81 9
2814.93 11
2815.06 17
2815.18 28
2815.30 42
2815.42 58
2815.54 74
2815.66 87
2815.79 96
2815.91 100
2816.03 99
2816.15 96
2816.27 91
2816.39 89
2816.52 90
2816.64 96
2816.76 106
2816.88 121
2817.00 136
2817.12 151
2817.25 162
2817.37 169
2817.49 172
2817.61 171
2817.73 167
2817.85 164
2817.98 161
2818.10 161
2818.22 164
2818.34 169
2818.46 175
2818.58 182
2818.71 187
2818.83 191
2818.95 193
2819.07 193
2819.19 193
2819.31 191
2819.44 189
2819.56 187
2819.68 185
2819.80 182
2819.92 179
2820.04 177
2820.17 176
2820.29 177
2820.41 180
2820.53 184
2820.65 189
2820.77 194
2820.90 197
2821.02 197
2821.14 193
2821.26 187
2821.38 178
2821.51 167
2821.63 157
2821.75 149
2821.87 143
2821.99 140
2822.11 141
2822.24 143
2822.36 147
2822.48 153
2822.60 159
2822.72 167
2822.84 176
2822.97 187
2823.09 199
2823.21 210
2823.33 219
2823.45 223
2823.58 221
2823.70 213
2823.82 200
2823.94 183
2824.06 164
2824.18 144
2824.31 124
2824.43 104
2824.55 87
2824.67 73
2824.79 64
2824.92 61
2825.04 65
2825.16 76
2825.28 94
2825.40 117
2825.52 142
2825.65 167
2825.77 188
2825.89 206
2826.01 219
2826.13 228
2826.26 233
2826.38 236
2826.50 236
2826.62 235
2826.74 233
2826.86 230
2826.99 227
2827.11 224
2827.23 221
2827.35 217
2827.47 213
2827.60 208
2827.72 203
2827.84 196
2827.96 190
2828.08 183
2828.21 177
2828.33 172
2828.45 167
2828.57 163
2828.69 159
2828.82 155
2828.94 152
2829.06 149
2829.18 147
2829.30 146
2829.42 146
2829.55 147
2829.67 149
2829.79 151
2829.91 153
2830.03 154
2830.16 154
2830.28 151
2830.40 145
2830.52 134
2830.64 119
2830.77 100
2830.89 80
2831.01 58
2831.13 38
2831.25 21
2831.38 9
2831.50 3
2831.62 1
2831.74 4
2831.86 10
2831.99 17
2832.11 23
2832.23 27
2832.35 29
2832.47 30
2832.60 31
2832.72 35
2832.84 42
2832.96 55
2833.08 72
2833.21 93
2833.33 114
2833.45 134
2833.57 150
2833.69 160
2833.82 162
2833.94 159
2834.06 150
2834.18 136
2834.30 119
2834.43 100
2834.55 79
2834.67 57
2834.79 36
2834.91 16
2835.04 0
2835.16 0
2835.28 0
2835.40 0
2835.52 0
2835.65 0
2835.77 0
2835.89 0
2836.01 0
2836.13 0
2836.26 5
2836.38 13
2836.50 23
2836.62 36
2836.74 48
2836.87 60
2836.99 69
2837.11 75
2837.23 78
2837.36 80
2837.48 81
2837.60 82
2837.72 82
2837.84 81
2837.97 79
2838.09 73
2838.21 64
2838.33 54
2838.45 42
2838.58 32
2838.70 24
2838.82 21
2838.94 22
2839.06 28
2839.19 37
2839.31 49
2839.43 60
2839.55 69
2839.68 76
2839.80 80
2839.92 80
2840.04 79
2840.16 77
2840.29 76
2840.41 76
2840.53 79
2840.65 83
2840.77 89
2840.90 94
2841.02 100
2841.14 105
2841.26 108
2841.39 109
2841.51 109
2841.63 109
2841.75 108
2841.87 107
2842.00 106
2842.12 105
2842.24 106
2842.36 108
2842.49 112
2842.61 119
2842.73 128
2842.85 139
2842.97 150
2843.10 161
2843.22 170
2843.34 177
2843.46 182
2843.59 184
2843.71 184
2843.83 182
2843.95 177
2844.07 169
2844.20 158
2844.32 146
2844.44 133
2844.56 120
2844.69 109
2844.81 100
2844.93 93
2845.05 90
2845.17 90
2845.30 92
2845.42 97
2845.54 104
2845.66 112
2845.79 119
2845.91 124
2846.03 127
2846.15 127
2846.27 125
2846.40 122
2846.52 120
2846.64 120
2846.76 124
2846.89 131
2847.01 141
2847.13 154
2847.25 165
2847.38 175
2847.50 180
2847.62 180
2847.74 175
2847.86 166
2847.99 155
2848.11 143
2848.23 132
2848.35 125
2848.48 121
2848.60 122
2848.72 126
2848.84 131
2848.97 135
2849.09 138
2849.21 136
2849.33 130
2849.45 121
2849.58 108
2849.70 96
2849.82 85
2849.94 77
2850.07 73
2850.19 72
2850.31 75
2850.43 78
2850.56 81
2850.68 81
2850.80 78
2850.92 73
2851.05 65
2851.17 57
2851.29 49
2851.41 45
2851.54 43
2851.66 44
2851.78 45
2851.90 47
2852.02 45
2852.15 39
2852.27 27
2852.39 12
2852.51 0
2852.64 0
2852.76 0
2852.88 0
2853.00 0
2853.13 0
2853.25 0
2853.37 0
2853.49 13
2853.62 36
2853.74 58
2853.86 81
2853.98 103
2854.11 122
2854.23 138
2854.35 149
2854.47 156
2854.60 157
2854.72 156
2854.84 153
2854.96 151
2855.09 151
2855.21 152
2855.33 156
2855.45 159
2855.58 160
2855.70 158
2855.82 154
2855.94 147
2856.07 139
2856.19 131
2856.31 123
2856.43 115
2856.56 107
2856.68 99
2856.80 91
2856.92 83
2857.05 76
2857.17 69
2857.29 65
2857.41 62
2857.54 62
2857.66 65
2857.78 71
2857.90 82
2858.03 96
2858.15 114
2858.27 133
2858.39 152
2858.52 169
2858.64 183
2858.76 192
2858.88 195
2859.01 191
2859.13 182
2859.25 167
2859.37 149
2859.50 131
2859.62 115
2859.74 103
2859.86 97
2859.99 96
2860.11 99
2860.23 106
2860.35 114
2860.48 122
2860.60 129
2860.72 135
2860.85 139
2860.97 144
2861.09 148
2861.21 154
2861.34 162
2861.46 174
2861.58 189
2861.70 207
2861.83 227
2861.95 247
2862.07 264
2862.19 277
2862.32 284
2862.44 285
2862.56 283
2862.68 278
2862.81 273
2862.93 269
2863.05 266
2863.17 263
2863.30 259
2863.42 254
2863.54 247
2863.67 238
2863.79 229
2863.91 221
2864.03 215
2864.16 213
2864.28 213
2864.40 215
2864.52 218
2864.65 221
2864.77 223
2864.89 222
2865.01 220
2865.14 216
2865.26 213
2865.38 210
2865.51 208
2865.63 210
2865.75 215
2865.87 224
2866.00 237
2866.12 253
2866.24 272
2866.36 294
2866.49 318
2866.61 343
2866.73 369
2866.86 395
2866.98 420
2867.10 445
2867.22 469
2867.35 491
2867.47 512
2867.59 531
2867.71 548
2867.84 564
2867.96 580
2868.08 597
2868.21 615
2868.33 637
2868.45 662
2868.57 688
2868.70 715
2868.82 741
2868.94 763
2869.06 781
2869.19 792
2869.31 797
2869.43 798
2869.56 797
2869.68 794
2869.80 790
2869.92 787
2870.05 783
2870.17 777
2870.29 769
2870.42 759
2870.54 746
2870.66 733
2870.78 722
2870.91 713
2871.03 708
2871.15 708
2871.28 710
2871.40 714
2871.52 717
2871.64 716
2871.77 712
2871.89 704
2872.01 693
2872.14 681
2872.26 670
2872.38 662
2872.50 656
2872.63 652
2872.75 649
2872.87 647
2873.00 643
2873.12 638
2873.24 632
2873.36 624
2873.49 616
2873.61 607
2873.73 598
2873.86 589
2873.98 580
2874.10 571
2874.22 563
2874.35 556
2874.47 550
2874.59 546
2874.72 544
2874.84 544
2874.96 544
2875.08 546
2875.21 547
2875.33 548
2875.45 547
2875.58 544
2875.70 539
2875.82 532
2875.94 523
2876.07 512
2876.19 499
2876.31 484
2876.44 471
2876.56 459
2876.68 452
2876.80 450
2876.93 454
2877.05 464
2877.17 475
2877.30 485
2877.42 491
2877.54 489
2877.67 479
2877.79 463
2877.91 442
2878.03 422
2878.16 404
2878.28 390
2878.40 383
2878.53 380
2878.65 382
2878.77 386
2878.90 393
2879.02 400
2879.14 407
2879.26 413
2879.39 419
2879.51 423
2879.63 426
2879.76 429
2879.88 432
2880.00 437
2880.13 442
2880.25 446
2880.37 449
2880.49 449
2880.62 446
2880.74 442
2880.86 435
2880.99 429
2881.11 423
2881.23 418
2881.36 414
2881.48 411
2881.60 407
2881.72 404
2881.85 402
2881.97 401
2882.09 402
2882.22 404
2882.34 405
2882.46 404
2882.59 401
2882.71 394
2882.83 385
2882.96 375
2883.08 367
2883.20 362
2883.32 361
2883.45 362
2883.57 366
2883.69 370
2883.82 373
2883.94 373
2884.06 370
2884.19 366
2884.31 361
2884.43 356
2884.56 354
2884.68 353
2884.80 354
2884.92 356
2885.05 357
2885.17 357
2885.29 355
2885.42 353
2885.54 351
2885.66 349
2885.79 349
2885.91 349
2886.03 349
2886.16 348
2886.28 345
2886.40 340
2886.53 332
2886.65 322
2886.77 309
2886.89 296
2887.02 281
2887.14 266
2887.26 251
2887.39 234
2887.51 216
2887.63 198
2887.76 179
2887.88 161
2888.00 144
2888.13 129
2888.25 118
2888.37 109
2888.50 102
2888.62 96
2888.74 89
2888.87 82
2888.99 75
2889.11 68
2889.24 63
2889.36 61
2889.48 61
2889.60 65
2889.73 72
2889.85 81
2889.97 90
2890.10 100
2890.22 109
2890.34 116
2890.47 119
2890.59 120
2890.71 117
2890.84 112
2890.96 109
2891.08 108
2891.21 111
2891.33 118
2891.45 127
2891.58 136
2891.70 142
2891.82 143
2891.95 138
2892.07 127
2892.19 111
2892.32 95
2892.44 80
2892.56 68
2892.69 60
2892.81 57
2892.93 57
2893.06 60
2893.18 65
2893.30 72
2893.43 80
2893.55 90
2893.67 101
2893.80 112
2893.92 122
2894.04 129
2894.17 133
2894.29 135
2894.41 134
2894.54 132
2894.66 130
2894.78 130
2894.91 131
2895.03 132
2895.15 134
2895.28 135
2895.40 136
2895.52 135
2895.65 134
2895.77 134
2895.89 135
2896.02 138
2896.14 143
2896.26 148
2896.39 152
2896.51 156
2896.63 159
2896.76 160
2896.88 161
2897.00 161
2897.13 161
2897.25 162
2897.37 164
2897.50 165
2897.62 165
2897.74 163
2897.87 159
2897.99 152
2898.11 141
2898.24 130
2898.36 118
2898.48 109
2898.61 104
2898.73 104
2898.85 109
2898.98 117
2899.10 127
2899.22 136
2899.35 143
2899.47 146
2899.59 146
2899.72 145
2899.84 142
2899.96 139
2900.09 137
2900.21 135
2900.33 134
2900.46 133
2900.58 132
2900.70 131
2900.83 133
2900.95 136
2901.07 142
2901.20 150
2901.32 159
2901.45 168
2901.57 176
2901.69 182
2901.82 185
2901.94 186
2902.06 185
2902.19 183
2902.31 181
2902.43 180
2902.56 178
2902.68 178
2902.80 179
2902.93 181
2903.05 183
2903.17 185
2903.30 187
2903.42 188
2903.54 187
2903.67 185
2903.79 182
2903.91 176
2904.04 170
2904.16 162
2904.29 154
2904.41 145
2904.53 136
2904.66 127
2904.78 120
2904.90 114
2905.03 111
2905.15 110
2905.27 113
2905.40 120
2905.52 130
2905.64 145
2905.77 161
2905.89 179
2906.02 197
2906.14 212
2906.26 223
2906.39 230
2906.51 233
2906.63 231
2906.76 227
2906.88 219
2907.00 210
2907.13 199
2907.25 185
2907.37 171
2907.50 156
2907.62 141
2907.75 129
2907.87 121
2907.99 118
2908.12 120
2908.24 127
2908.36 137
2908.49 149
2908.61 161
2908.73 172
2908.86 182
2908.98 189
2909.10 196
2909.23 200
2909.35 204
2909.48 206
2909.60 207
2909.72 206
2909.85 204
2909.97 200
2910.09 194
2910.22 186
2910.34 177
2910.46 166
2910.59 153
2910.71 138
2910.84 123
2910.96 108
2911.08 94
2911.21 80
2911.33 68
2911.45 57
2911.58 48
2911.70 41
2911.83 36
2911.95 33
2912.07 32
2912.20 31
2912.32 31
2912.44 31
2912.57 30
2912.69 27
2912.81 24
2912.94 23
2913.06 23
2913.19 27
2913.31 34
2913.43 46
2913.56 60
2913.68 75
2913.80 90
2913.93 101
2914.05 109
2914.18 111
2914.30 107
2914.42 98
2914.55 83
2914.67 65
2914.79 45
2914.92 26
2915.04 8
2915.17 0
2915.29 0
2915.41 0
2915.54 0
2915.66 0
2915.78 0
2915.91 0
2916.03 0
2916.16 3
2916.28 9
2916.40 14
2916.53 20
2916.65 27
2916.77 36
2916.90 48
2917.02 63
2917.15 79
2917.27 95
2917.39 110
2917.52 120
2917.64 125
2917.77 124
2917.89 118
2918.01 110
2918.14 100
2918.26 92
2918.38 85
2918.51 80
2918.63 76
2918.76 69
2918.88 60
2919.00 49
2919.13 37
2919.25 26
2919.38 19
2919.50 16
2919.62 19
2919.75 29
2919.87 44
2919.99 62
2920.12 82
2920.24 102
2920.37 120
2920.49 135
2920.61 147
2920.74 156
2920.86 162
2920.99 166
2921.11 168
2921.23 168
2921.36 166
2921.48 163
2921.60 157
2921.73 151
2921.85 144
2921.98 138
2922.10 133
2922.22 130
2922.35 128
2922.47 127
2922.60 126
2922.72 123
2922.84 119
2922.97 114
2923.09 107
2923.22 98
2923.34 87
2923.46 74
2923.59 60
2923.71 47
2923.84 36
2923.96 30
2924.08 30
2924.21 36
2924.33 47
2924.45 60
2924.58 72
2924.70 80
2924.83 84
2924.95 83
2925.07 79
2925.20 76
2925.32 76
2925.45 82
2925.57 94
2925.69 110
2925.82 129
2925.94 146
2926.07 160
2926.19 169
2926.31 172
2926.44 170
2926.56 164
2926.69 155
2926.81 144
2926.93 131
2927.06 116
2927.18 102
2927.31 88
2927.43 77
2927.55 70
2927.68 69
2927.80 72
2927.93 79
2928.05 86
2928.17 92
2928.30 94
2928.42 93
2928.55 89
2928.67 83
2928.79 80
2928.92 80
2929.04 86
2929.17 97
2929.29 112
2929.42 131
2929.54 150
2929.66 168
2929.79 182
2929.91 192
2930.04 196
2930.16 194
2930.28 189
2930.41 181
2930.53 173
2930.66 165
2930.78 158
2930.90 150
2931.03 141
2931.15 130
2931.28 118
2931.40 106
2931.52 95
2931.65 88
2931.77 86
2931.90 91
2932.02 102
2932.15 118
2932.27 138
2932.39 160
2932.52 184
2932.64 209
2932.77 231
2932.89 251
2933.01 266
2933.14 276
2933.26 281
2933.39 281
2933.51 277
2933.63 269
2933.76 260
2933.88 248
2934.01 235
2934.13 221
2934.26 206
2934.38 190
2934.50 175
2934.63 161
2934.75 148
2934.88 138
2935.00 130
2935.12 124
2935.25 120
2935.37 117
2935.50 116
2935.62 117
2935.75 118
2935.87 119
2935.99 119
2936.12 119
2936.24 119
2936.37 118
2936.49 119
2936.61 121
2936.74 126
2936.86 135
2936.99 146
2937.11 159
2937.24 171
2937.36 180
2937.48 184
2937.61 181
2937.73 171
2937.86 154
2937.98 134
2938.11 111
2938.23 89
2938.35 68
2938.48 50
2938.60 34
2938.73 20
2938.85 8
2938.98 0
2939.10 0
2939.22 0
2939.35 0
2939.47 0
2939.60 0
2939.72 0
2939.85 0
2939.97 4
2940.09 12
2940.22 19
2940.34 26
2940.47 34
2940.59 43
2940.72 53
2940.84 62
2940.96 70
2941.09 76
2941.21 79
2941.34 79
2941.46 78
2941.59 79
2941.71 81
2941.83 86
2941.96 94
2942.08 102
2942.21 110
2942.33 115
2942.46 115
2942.58 112
2942.70 104
2942.83 96
2942.95 88
2943.08 84
2943.20 84
2943.33 90
2943.45 100
2943.57 112
2943.70 124
2943.82 135
2943.95 143
2944.07 147
2944.20 147
2944.32 145
2944.45 142
2944.57 139
2944.69 137
2944.82 136
2944.94 135
2945.07 134
2945.19 132
2945.32 129
2945.44 126
2945.56 124
2945.69 125
2945.81 129
2945.94 140
2946.06 155
2946.19 175
2946.31 197
2946.44 217
2946.56 232
2946.68 240
2946.81 240
2946.93 231
2947.06 216
2947.18 197
2947.31 179
2947.43 164
2947.56 156
2947.68 154
2947.80 159
2947.93 169
2948.05 183
2948.18 197
2948.30 211
2948.43 224
2948.55 235
2948.68 245
2948.80 254
2948.92 262
2949.05 268
2949.17 272
2949.30 274
2949.42 272
2949.55 266
2949.67 259
2949.80 250
2949.92 242
2950.05 234
2950.17 226
2950.29 219
2950.42 212
2950.54 204
2950.67 195
2950.79 187
2950.92 180
2951.04 175
2951.17 174
2951.29 178
2951.41 184
2951.54 193
2951.66 202
2951.79 210
2951.91 217
2952.04 224
2952.16 231
2952.29 239
2952.41 248
2952.54 257
2952.66 267
2952.78 276
2952.91 285
2953.03 293
2953.16 300
2953.28 309
2953.41 318
2953.53 327
2953.66 334
2953.78 338
2953.91 339
2954.03 335
2954.15 328
2954.28 318
2954.40 309
2954.53 303
2954.65 300
2954.78 300
2954.90 303
2955.03 307
2955.15 310
2955.28 310
2955.40 306
2955.53 299
2955.65 289
2955.77 279
2955.90 270
2956.02 264
2956.15 260
2956.27 258
2956.40 258
2956.52 257
2956.65 255
2956.77 249
2956.90 240
2957.02 229
2957.15 215
2957.27 201
2957.39 187
2957.52 173
2957.64 161
2957.77 149
2957.89 137
2958.02 124
2958.14 109
2958.27 93
2958.39 76
2958.52 58
2958.64 42
2958.77 28
2958.89 16
2959.02 8
2959.14 2
2959.26 0
2959.39 0
2959.51 1
2959.64 5
2959.76 13
2959.89 24
2960.01 36
2960.14 49
2960.26 59
2960.39 67
2960.51 70
2960.64 69
2960.76 64
2960.89 57
2961.01 50
2961.14 43
2961.26 38
2961.38 34
2961.51 32
2961.63 31
2961.76 30
2961.88 29
2962.01 27
2962.13 24
2962.26 19
2962.38 14
2962.51 8
2962.63 2
2962.76 0
2962.88 0
2963.01 0
2963.13 0
2963.26 0
2963.38 2
2963.51 4
2963.63 4
2963.76 3
2963.88 0
2964.00 0
2964.13 0
2964.25 2
2964.38 8
2964.50 17
2964.63 29
2964.75 41
2964.88 54
2965.00 65
2965.13 76
2965.25 86
2965.38 96
2965.50 105
2965.63 114
2965.75 122
2965.88 128
2966.00 132
2966.13 134
2966.25 134
2966.38 132
2966.50 129
2966.63 124
2966.75 118
2966.88 112
2967.00 106
2967.13 101
2967.25 97
2967.38 94
2967.50 92
2967.62 90
2967.75 87
2967.87 82
2968.00 74
2968.12 65
2968.25 54
2968.37 44
2968.50 36
2968.62 31
2968.75 28
2968.87 26
2969.00 22
2969.12 16
2969.25 6
2969.37 0
2969.50 0
2969.62 0
2969.75 0
2969.87 0
2970.00 0
2970.12 0
2970.25 11
2970.37 21
2970.50 29
2970.62 33
2970.75 37
2970.87 41
2971.00 47
2971.12 55
2971.25 64
2971.37 73
2971.50 79
2971.62 83
2971.75 84
2971.87 84
2972.00 84
2972.12 85
2972.25 89
2972.37 94
2972.50 100
2972.62 105
2972.75 106
2972.87 104
2973.00 98
2973.12 89
2973.25 76
2973.37 61
2973.50 44
2973.62 26
2973.75 8
2973.87 0
2974.00 0
2974.12 0
2974.25 0
2974.37 0
2974.50 0
2974.62 5
2974.75 23
2974.87 43
2975.00 62
2975.12 78
2975.25 91
2975.37 101
2975.50 108
2975.62 110
2975.75 110
2975.87 106
2976.00 100
2976.12 92
2976.25 82
2976.37 70
2976.50 56
2976.62 42
2976.75 29
2976.87 19
2977.00 14
2977.12 15
2977.25 22
2977.37 35
2977.50 51
2977.62 67
2977.75 81
2977.87 90
2978.00 93
2978.12 89
2978.25 81
2978.37 70
2978.50 59
2978.62 51
2978.75 47
2978.87 49
2979.00 55
2979.12 65
2979.25 78
2979.37 89
2979.50 99
2979.62 105
2979.75 108
2979.87 109
2980.00 108
2980.12 109
2980.25 110
2980.37 113
2980.50 116
2980.63 118
2980.75 118
2980.88 116
2981.00 111
2981.13 105
2981.25 98
2981.38 91
2981.50 85
2981.63 79
2981.75 74
2981.88 69
2982.00 65
2982.13 61
2982.25 59
2982.38 59
2982.50 60
2982.63 61
2982.75 63
2982.88 63
2983.00 62
2983.13 59
2983.25 56
2983.38 53
2983.50 52
2983.63 52
2983.75 52
2983.88 52
2984.00 49
2984.13 44
2984.26 38
2984.38 32
2984.51 29
2984.63 31
2984.76 39
2984.88 51
2985.01 65
2985.13 77
2985.26 86
2985.38 91
2985.51 90
2985.63 88
2985.76 86
2985.88 86
2986.01 89
2986.13 95
2986.26 103
2986.38 109
2986.51 112
2986.63 112
2986.76 108
2986.89 103
2987.01 97
2987.14 91
2987.26 87
2987.39 84
2987.51 81
2987.64 78
2987.76 72
2987.89 63
2988.01 52
2988.14 40
2988.26 27
2988.39 16
2988.51 8
2988.64 3
2988.76 1
2988.89 2
2989.02 5
2989.14 10
2989.27 14
2989.39 17
2989.52 17
2989.64 14
2989.77 8
2989.89 0
2990.02 0
2990.14 0
2990.27 0
2990.39 0
2990.52 0
2990.64 0
2990.77 2
2990.90 12
2991.02 21
2991.15 28
2991.27 33
2991.40 37
2991.52 43
2991.65 51
2991.77 63
2991.90 77
2992.02 94
2992.15 109
2992.27 122
2992.40 130
2992.53 130
2992.65 124
2992.78 113
2992.90 99
2993.03 84
2993.15 72
2993.28 66
2993.40 66
2993.53 71
2993.65 83
2993.78 98
2993.90 114
2994.03 129
2994.16 141
2994.28 149
2994.41 152
2994.53 149
2994.66 142
2994.78 133
2994.91 123
2995.03 113
2995.16 105
2995.28 99
2995.41 95
2995.54 93
2995.66 94
2995.79 95
2995.91 97
2996.04 100
2996.16 104
2996.29 108
2996.41 113
2996.54 117
2996.66 121
2996.79 124
2996.92 125
2997.04 123
2997.17 119
2997.29 113
2997.42 105
2997.54 96
2997.67 86
2997.79 77
2997.92 70
2998.04 64
2998.17 61
2998.30 61
2998.42 64
2998.55 69
2998.67 75
2998.80 82
2998.92 89
2999.05 94
2999.17 97
2999.30 99
2999.43 98
2999.55 96
2999.68 93
2999.80 92
2999.93 92
3000.05 94
3000.18 98
3000.30 105
3000.43 114
3000.56 123
3000.68 131
3000.81 138
3000.93 143
3001.06 146
3001.18 146
3001.31 144
3001.43 140
3001.56 134
3001.69 125
3001.81 114
3001.94 101
3002.06 87
3002.19 71
3002.31 55
3002.44 38
3002.56 23
3002.69 11
3002.82 1
3002.94 0
3003.07 0
3003.19 0
3003.32 0
3003.44 5
3003.57 9
3003.70 10
3003.82 9
3003.95 5
3004.07 1
3004.20 0
3004.32 0
3004.45 0
3004.57 0
3004.70 1
3004.83 10
3004.95 22
3005.08 36
3005.20 50
3005.33 63
3005.45 75
3005.58 86
3005.71 95
3005.83 102
3005.96 106
3006.08 108
3006.21 107
3006.33 104
3006.46 97
3006.59 88
3006.71 79
3006.84 70
3006.96 63
3007.09 59
3007.21 57
3007.34 58
3007.47 61
3007.59 63
3007.72 65
3007.84 65
3007.97 64
3008.09 62
3008.22 58
3008.35 55
3008.47 51
3008.60 48
3008.72 45
3008.85 42
3008.97 37
3009.10 33
3009.23 28
3009.35 24
3009.48 20
3009.60 17
3009.73 13
3009.85 9
3009.98 2
3010.11 0
3010.23 0
3010.36 0
3010.48 0
3010.61 0
3010.73 0
3010.86 0
3010.99 12
3011.11 36
3011.24 60
3011.36 82
3011.49 99
3011.61 111
3011.74 116
3011.87 115
3011.99 110
3012.12 104
3012.24 96
3012.37 89
3012.50 84
3012.62 80
3012.75 79
3012.87 79
3013.00 83
3013.12 90
3013.25 100
3013.38 115
3013.50 131
3013.63 147
3013.75 162
3013.88 172
3014.01 179
3014.13 180
3014.26 178
3014.38 174
3014.51 168
3014.63 162
3014.76 155
3014.89 148
3015.01 140
3015.14 131
3015.26 124
3015.39 118
3015.52 114
3015.64 113
3015.77 113
3015.89 112
3016.02 112
3016.14 110
3016.27 107
3016.40 105
3016.52 103
3016.65 103
3016.77 104
3016.90 105
3017.03 107
3017.15 108
3017.28 108
3017.40 109
3017.53 109
3017.66 111
3017.78 113
3017.91 115
3018.03 118
3018.16 118
3018.29 117
3018.41 114
3018.54 110
3018.66 106
3018.79 102
3018.91 100
3019.04 98
3019.17 99
3019.29 100
3019.42 103
3019.54 107
3019.67 115
3019.80 125
3019.92 139
3020.05 157
3020.17 177
3020.30 199
3020.43 221
3020.55 241
3020.68 257
3020.80 270
3020.93 278
3021.06 280
3021.18 277
3021.31 270
3021.43 259
3021.56 247
3021.69 234
3021.81 223
3021.94 213
3022.06 205
3022.19 198
3022.32 192
3022.44 187
3022.57 180
3022.69 174
3022.82 166
3022.95 158
3023.07 148
3023.20 138
3023.32 127
3023.45 119
3023.58 113
3023.70 112
3023.83 116
3023.95 125
3024.08 137
3024.21 150
3024.33 163
3024.46 175
3024.58 186
3024.71 197
3024.84 210
3024.96 224
3025.09 240
3025.22 256
3025.34 270
3025.47 280
3025.59 286
3025.72 287
3025.85 285
3025.97 282
3026.10 278
3026.22 276
3026.35 274
3026.48 271
3026.60 266
3026.73 257
3026.85 244
3026.98 228
3027.11 213
3027.23 202
3027.36 196
3027.49 199
3027.61 209
3027.74 224
3027.86 240
3027.99 252
3028.12 259
3028.24 257
3028.37 247
3028.49 232
3028.62 214
3028.75 197
3028.87 183
3029.00 172
3029.12 166
3029.25 165
3029.38 167
3029.50 171
3029.63 178
3029.76 185
3029.88 192
3030.01 198
3030.13 202
3030.26 204
3030.39 204
3030.51 202
3030.64 196
3030.77 189
3030.89 178
3031.02 165
3031.14 151
3031.27 136
3031.40 125
3031.52 118
3031.65 117
3031.77 122
3031.90 132
3032.03 145
3032.15 156
3032.28 163
3032.41 166
3032.53 163
3032.66 155
3032.78 146
3032.91 137
3033.04 131
3033.16 129
3033.29 132
3033.42 138
3033.54 147
3033.67 157
3033.79 168
3033.92 179
3034.05 190
3034.17 201
3034.30 210
3034.43 218
3034.55 221
3034.68 221
3034.80 215
3034.93 205
3035.06 191
3035.18 174
3035.31 157
3035.44 140
3035.56 126
3035.69 118
3035.81 115
3035.94 118
3036.07 128
3036.19 142
3036.32 159
3036.45 176
3036.57 192
3036.70 204
3036.83 211
3036.95 213
3037.08 210
3037.20 203
3037.33 193
3037.46 181
3037.58 170
3037.71 161
3037.84 153
3037.96 148
3038.09 145
3038.21 143
3038.34 142
3038.47 140
3038.59 138
3038.72 135
3038.85 131
3038.97 125
3039.10 119
3039.23 113
3039.35 106
3039.48 99
3039.60 93
3039.73 87
3039.86 82
3039.98 78
3040.11 75
3040.24 74
3040.36 72
3040.49 70
3040.62 65
3040.74 59
3040.87 50
3040.99 38
3041.12 27
3041.25 16
3041.37 8
3041.50 3
3041.63 0
3041.75 0
3041.88 0
3042.01 0
3042.13 0
3042.26 0
3042.39 0
3042.51 0
3042.64 0
3042.76 0
3042.89 5
3043.02 17
3043.14 32
3043.27 47
3043.40 62
3043.52 75
3043.65 85
3043.78 93
3043.90 98
3044.03 100
3044.16 102
3044.28 102
3044.41 100
3044.54 96
3044.66 89
3044.79 79
3044.91 65
3045.04 49
3045.17 32
3045.29 17
3045.42 8
3045.55 4
3045.67 6
3045.80 13
3045.93 24
3046.05 36
3046.18 46
3046.31 54
3046.43 59
3046.56 63
3046.69 66
3046.81 69
3046.94 73
3047.07 78
3047.19 82
3047.32 86
3047.44 90
3047.57 92
3047.70 94
3047.82 95
3047.95 97
3048.08 100
3048.20 105
3048.33 111
3048.46 120
3048.58 130
3048.71 141
3048.84 153
3048.96 163
3049.09 170
3049.22 174
3049.34 175
3049.47 171
3049.60 164
3049.72 155
3049.85 144
3049.98 134
3050.10 124
3050.23 115
3050.36 106
3050.48 97
3050.61 87
3050.74 76
3050.86 64
3050.99 52
3051.12 41
3051.24 33
3051.37 29
3051.50 29
3051.62 34
3051.75 41
3051.88 49
3052.00 56
3052.13 61
3052.26 64
3052.38 65
3052.51 65
3052.63 64
3052.76 62
3052.89 60
3053.01 56
3053.14 51
3053.27 45
3053.39 38
3053.52 30
3053.65 23
3053.77 18
3053.90 13
3054.03 9
3054.15 5
3054.28 1
3054.41 0
3054.53 0
3054.66 0
3054.79 0
3054.91 0
3055.04 0
3055.17 0
3055.30 0
3055.42 11
3055.55 24
3055.68 38
3055.80 52
3055.93 66
3056.06 78
3056.18 88
3056.31 96
3056.44 102
3056.56 106
3056.69 107
3056.82 106
3056.94 103
3057.07 98
3057.20 93
3057.32 88
3057.45 86
3057.58 86
3057.70 90
3057.83 96
3057.96 102
3058.08 108
3058.21 113
3058.34 116
3058.46 118
3058.59 120
3058.72 125
3058.84 131
3058.97 140
3059.10 150
3059.22 159
3059.35 164
3059.48 165
3059.60 160
3059.73 150
3059.86 135
3059.98 118
3060.11 99
3060.24 82
3060.37 67
3060.49 56
3060.62 48
3060.75 43
3060.87 41
3061.00 42
3061.13 45
3061.25 50
3061.38 58
3061.51 68
3061.63 79
3061.76 92
3061.89 104
3062.01 114
3062.14 121
3062.27 125
3062.39 126
3062.52 124
3062.65 121
3062.77 118
3062.90 115
3063.03 113
3063.16 112
3063.28 111
3063.41 109
3063.54 107
3063.66 105
3063.79 104
3063.92 105
3064.04 106
3064.17 108
3064.30 110
3064.42 110
3064.55 109
3064.68 107
3064.80 105
3064.93 106
3065.06 109
3065.19 117
3065.31 128
3065.44 142
3065.57 157
3065.69 172
3065.82 187
3065.95 200
3066.07 212
3066.20 222
3066.33 231
3066.45 239
3066.58 245
3066.71 250
3066.84 254
3066.96 256
3067.09 257
3067.22 255
3067.34 249
3067.47 241
3067.60 229
3067.72 217
3067.85 205
3067.98 197
3068.10 196
3068.23 205
3068.36 223
3068.49 248
3068.61 275
3068.74 301
3068.87 323
3068.99 338
3069.12 345
3069.25 347
3069.37 345
3069.50 342
3069.63 339
3069.76 335
3069.88 331
3070.01 326
3070.14 320
3070.26 314
3070.39 308
3070.52 303
3070.64 300
3070.77 299
3070.90 300
3071.03 303
3071.15 307
3071.28 311
3071.41 312
3071.53 310
3071.66 304
3071.79 293
3071.92 278
3072.04 261
3072.17 243
3072.30 225
3072.42 208
3072.55 194
3072.68 183
3072.80 175
3072.93 169
3073.06 168
3073.19 170
3073.31 175
3073.44 184
3073.57 194
3073.69 204
3073.82 212
3073.95 216
3074.08 218
3074.20 217
3074.33 216
3074.46 217
3074.58 219
3074.71 223
3074.84 227
3074.96 231
3075.09 231
3075.22 229
3075.35 225
3075.47 219
3075.60 214
3075.73 210
3075.85 208
3075.98 207
3076.11 208
3076.24 207
3076.36 205
3076.49 200
3076.62 192
3076.74 182
3076.87 169
3077.00 154
3077.13 139
3077.25 123
3077.38 107
3077.51 91
3077.63 77
3077.76 64
3077.89 54
3078.02 47
3078.14 43
3078.27 43
3078.40 46
3078.52 51
3078.65 56
3078.78 59
3078.91 59
3079.03 56
3079.16 50
3079.29 44
3079.42 37
3079.54 33
3079.67 33
3079.80 36
3079.92 40
3080.05 45
3080.18 48
3080.31 47
3080.43 42
3080.56 33
3080.69 22
3080.81 10
3080.94 1
3081.07 0
3081.20 0
3081.32 5
3081.45 19
3081.58 37
3081.71 57
3081.83 78
3081.96 97
3082.09 114
3082.21 126
3082.34 133
3082.47 133
3082.60 129
3082.72 121
3082.85 112
3082.98 105
3083.11 102
3083.23 104
3083.36 113
3083.49 128
3083.61 146
3083.74 164
3083.87 179
3084.00 190
3084.12 195
3084.25 193
3084.38 186
3084.51 175
3084.63 162
3084.76 149
3084.89 138
3085.01 130
3085.14 124
3085.27 122
3085.40 121
3085.52 119
3085.65 117
3085.78 112
3085.91 105
3086.03 96
3086.16 86
3086.29 77
3086.42 71
3086.54 68
3086.67 67
3086.80 69
3086.92 71
3087.05 73
3087.18 73
3087.31 70
3087.43 64
3087.56 56
3087.69 46
3087.82 35
3087.94 24
3088.07 14
3088.20 5
3088.33 0
3088.45 0
3088.58 0
3088.71 0
3088.84 0
3088.96 0
3089.09 0
3089.22 1
3089.34 2
3089.47 1
3089.60 2
3089.73 3
3089.85 7
3089.98 14
3090.11 22
3090.24 32
3090.36 41
3090.49 47
3090.62 51
3090.75 52
3090.87 50
3091.00 47
3091.13 45
3091.26 43
3091.38 42
3091.51 43
3091.64 45
3091.77 47
3091.89 49
3092.02 50
3092.15 49
3092.28 47
3092.40 43
3092.53 40
3092.66 38
3092.79 38
3092.91 40
3093.04 44
3093.17 49
3093.30 52
3093.42 54
3093.55 51
3093.68 46
3093.81 39
3093.93 32
3094.06 27
3094.19 24
3094.32 25
3094.44 29
3094.57 35
3094.70 43
3094.83 51
3094.95 58
3095.08 65
3095.21 69
3095.34 70
3095.46 69
3095.59 64
3095.72 57
3095.85 48
3095.97 38
3096.10 27
3096.23 15
3096.36 5
3096.48 0
3096.61 0
3096.74 0
3096.87 0
3096.99 0
3097.12 0
3097.25 0
3097.38 5
3097.50 15
3097.63 24
3097.76 32
3097.89 39
3098.01 44
3098.14 49
3098.27 52
3098.40 55
3098.52 56
3098.65 58
3098.78 60
3098.91 64
3099.03 69
3099.16 76
3099.29 85
3099.42 93
3099.55 98
3099.67 98
3099.80 92
3099.93 82
3100.06 68
3100.18 53
3100.31 40
3100.44 30
3100.57 23
3100.69 19
3100.82 16
3100.95 13
3101.08 8
3101.20 3
3101.33 0
3101.46 0
3101.59 0
3101.72 0
3101.84 0
3101.97 0
3102.10 0
3102.23 0
3102.35 2
3102.48 5
3102.61 8
3102.74 12
3102.86 16
3102.99 22
3103.12 27
3103.25 33
3103.37 38
3103.50 39
3103.63 37
3103.76 32
3103.89 24
3104.01 14
3104.14 5
3104.27 0
3104.40 0
3104.52 0
3104.65 0
3104.78 9
3104.91 21
3105.04 36
3105.16 51
3105.29 65
3105.42 77
3105.55 85
3105.67 91
3105.80 94
3105.93 97
3106.06 102
3106.18 108
3106.31 118
3106.44 129
3106.57 141
3106.70 150
3106.82 154
3106.95 153
3107.08 146
3107.21 134
3107.33 119
3107.46 102
3107.59 86
3107.72 73
3107.85 63
3107.97 57
3108.10 55
3108.23 56
3108.36 58
3108.48 60
3108.61 60
3108.74 59
3108.87 55
3109.00 48
3109.12 38
3109.25 28
3109.38 18
3109.51 10
3109.64 4
3109.76 2
3109.89 2
3110.02 5
3110.15 8
3110.27 9
3110.40 8
3110.53 5
3110.66 1
3110.79 0
3110.91 0
3111.04 0
3111.17 9
3111.30 21
3111.42 35
3111.55 50
3111.68 63
3111.81 76
3111.94 86
3112.06 94
3112.19 100
3112.32 104
3112.45 107
3112.58 105
3112.70 99
3112.83 88
3112.96 72
3113.09 53
3113.22 31
3113.34 11
3113.47 0
3113.60 0
3113.73 0
3113.85 0
3113.98 0
3114.11 0
3114.24 0
3114.37 0
3114.49 1
3114.62 15
3114.75 31
3114.88 51
3115.01 73
3115.13 99
3115.26 126
3115.39 155
3115.52 182
3115.65 206
3115.77 227
3115.90 243
3116.03 257
3116.16 268
3116.29 278
3116.41 287
3116.54 297
3116.67 307
3116.80 318
3116.93 328
3117.05 338
3117.18 346
3117.31 353
3117.44 357
3117.56 358
3117.69 355
3117.82 349
3117.95 340
3118.08 328
3118.20 314
3118.33 301
3118.46 289
3118.59 280
3118.72 276
3118.84 277
3118.97 283
3119.10 291
3119.23 299
3119.36 304
3119.49 304
3119.61 298
3119.74 286
3119.87 269
3120.00 251
3120.13 232
3120.25 216
3120.38 202
3120.51 192
3120.64 185
3120.77 179
3120.89 174
3121.02 169
3121.15 163
3121.28 157
3121.41 149
3121.53 139
3121.66 128
3121.79 116
3121.92 104
3122.05 93
3122.17 85
3122.30 81
3122.43 81
3122.56 85
3122.69 93
3122.81 103
3122.94 114
3123.07 125
3123.20 136
3123.33 145
3123.46 152
3123.58 157
3123.71 158
3123.84 157
3123.97 155
3124.10 153
3124.22 152
3124.35 154
3124.48 158
3124.61 163
3124.74 169
3124.86 174
3124.99 176
3125.12 175
3125.25 171
3125.38 164
3125.51 156
3125.63 147
3125.76 139
3125.89 132
3126.02 127
3126.15 124
3126.27 125
3126.40 128
3126.53 133
3126.66 139
3126.79 144
3126.91 149
3127.04 151
3127.17 152
3127.30 153
3127.43 157
3127.56 164
3127.68 174
3127.81 185
3127.94 197
3128.07 206
3128.20 211
3128.32 209
3128.45 202
3128.58 193
3128.71 183
3128.84 174
3128.97 166
3129.09 160
3129.22 155
3129.35 148
3129.48 138
3129.61 124
3129.74 108
3129.86 91
3129.99 75
3130.12 61
3130.25 51
3130.38 45
3130.50 42
3130.63 42
3130.76 42
3130.89 41
3131.02 39
3131.15 35
3131.27 31
3131.40 29
3131.53 29
3131.66 33
3131.79 40
3131.92 51
3132.04 64
3132.17 77
3132.30 89
3132.43 99
3132.56 107
3132.69 112
3132.81 115
3132.94 118
3133.07 120
3133.20 124
3133.33 129
3133.46 134
3133.58 139
3133.71 142
3133.84 141
3133.97 137
3134.10 130
3134.23 121
3134.35 111
3134.48 104
3134.61 98
3134.74 95
3134.87 93
3135.00 91
3135.12 89
3135.25 86
3135.38 83
3135.51 82
3135.64 85
3135.77 91
3135.89 101
3136.02 114
3136.15 126
3136.28 135
3136.41 138
3136.54 133
3136.66 121
3136.79 105
3136.92 86
3137.05 71
3137.18 60
3137.31 58
3137.43 63
3137.56 73
3137.69 85
3137.82 95
3137.95 100
3138.08 100
3138.20 94
3138.33 84
3138.46 74
3138.59 65
3138.72 58
3138.85 57
3138.98 60
3139.10 68
3139.23 79
3139.36 94
3139.49 109
3139.62 124
3139.75 137
3139.87 147
3140.00 152
3140.13 153
3140.26 151
3140.39 147
3140.52 141
3140.64 134
3140.77 124
3140.90 113
3141.03 100
3141.16 86
3141.29 72
3141.42 62
3141.54 57
3141.67 58
3141.80 64
3141.93 74
3142.06 85
3142.19 95
3142.31 103
3142.44 108
3142.57 110
3142.70 109
3142.83 108
3142.96 107
3143.09 105
3143.21 102
3143.34 99
3143.47 95
3143.60 90
3143.73 83
3143.86 74
3143.99 65
3144.11 56
3144.24 48
3144.37 44
3144.50 43
3144.63 47
3144.76 54
3144.89 64
3145.01 75
3145.14 87
3145.27 97
3145.40 105
3145.53 111
3145.66 115
3145.79 117
3145.91 116
3146.04 113
3146.17 107
3146.30 97
3146.43 86
3146.56 74
3146.69 63
3146.81 54
3146.94 49
3147.07 47
3147.20 48
3147.33 50
3147.46 52
3147.59 52
3147.71 47
3147.84 38
3147.97 25
3148.10 11
3148.23 0
3148.36 0
3148.49 0
3148.61 0
3148.74 0
3148.87 0
3149.00 0
3149.13 0
3149.26 1
3149.39 15
3149.51 31
3149.64 46
3149.77 61
3149.90 74
3150.03 85
3150.16 92
3150.29 96
3150.42 99
3150.54 101
3150.67 104
3150.80 109
3150.93 117
3151.06 126
3151.19 135
3151.32 142
3151.44 146
3151.57 147
3151.70 145
3151.83 142
3151.96 140
3152.09 139
3152.22 141
3152.35 143
3152.47 144
3152.60 144
3152.73 140
3152.86 133
3152.99 124
3153.12 114
3153.25 107
3153.37 102
3153.50 99
3153.63 99
3153.76 100
3153.89 101
3154.02 101
3154.15 101
3154.28 102
3154.40 103
3154.53 108
3154.66 114
3154.79 122
3154.92 131
3155.05 140
3155.18 147
3155.31 151
3155.43 153
3155.56 152
3155.69 148
3155.82 142
3155.95 133
3156.08 123
3156.21 113
3156.34 103
3156.46 95
3156.59 89
3156.72 85
3156.85 83
3156.98 82
3157.11 81
3157.24 81
3157.37 82
3157.50 82
3157.62 82
3157.75 82
3157.88 81
3158.01 79
3158.14 77
3158.27 74
3158.40 73
3158.53 75
3158.65 80
3158.78 88
3158.91 100
3159.04 113
3159.17 127
3159.30 141
3159.43 154
3159.56 166
3159.69 177
3159.81 187
3159.94 196
3160.07 204
3160.20 210
3160.33 214
3160.46 216
3160.59 215
3160.72 212
3160.85 207
3160.97 202
3161.10 197
3161.23 192
3161.36 189
3161.49 185
3161.62 182
3161.75 177
3161.88 171
3162.00 165
3162.13 159
3162.26 154
3162.39 150
3162.52 150
3162.65 151
3162.78 153
3162.91 155
3163.04 157
3163.17 159
3163.29 159
3163.42 157
3163.55 154
3163.68 149
3163.81 144
3163.94 137
3164.07 128
3164.20 119
3164.33 109
3164.45 99
3164.58 89
3164.71 80
3164.84 74
3164.97 70
3165.10 71
3165.23 75
3165.36 84
3165.49 96
3165.62 111
3165.74 126
3165.87 140
3166.00 150
3166.13 154
3166.26 151
3166.39 140
3166.52 124
3166.65 105
3166.78 85
3166.90 68
3167.03 55
3167.16 48
3167.29 44
3167.42 44
3167.55 46
3167.68 50
3167.81 54
3167.94 59
3168.07 65
3168.19 70
3168.32 75
3168.45 78
3168.58 78
3168.71 76
3168.84 71
3168.97 66
3169.10 61
3169.23 57
3169.36 55
3169.49 55
3169.61 56
3169.74 59
3169.87 64
3170.00 71
3170.13 79
3170.26 88
3170.39 97
3170.52 104
3170.65 108
3170.78 107
3170.90 102
3171.03 93
3171.16 83
3171.29 75
3171.42 71
3171.55 72
3171.68 79
3171.81 90
3171.94 103
3172.07 114
3172.20 121
3172.32 123
3172.45 118
3172.58 108
3172.71 94
3172.84 78
3172.97 63
3173.10 48
3173.23 36
3173.36 25
3173.49 17
3173.62 11
3173.75 6
3173.87 4
3174.00 4
3174.13 4
3174.26 6
3174.39 10
3174.52 15
3174.65 20
3174.78 28
3174.91 36
3175.04 46
3175.17 57
3175.30 69
3175.42 82
3175.55 93
3175.68 102
3175.81 109
3175.94 110
3176.07 108
3176.20 102
3176.33 92
3176.46 81
3176.59 69
3176.72 58
3176.85 49
3176.97 43
3177.10 41
3177.23 44
3177.36 50
3177.49 58
3177.62 67
3177.75 73
3177.88 74
3178.01 69
3178.14 58
3178.27 41
3178.40 21
3178.52 1
3178.65 0
3178.78 0
3178.91 0
3179.04 0
3179.17 0
3179.30 0
3179.43 0
3179.56 6
3179.69 14
3179.82 21
3179.95 25
3180.08 29
3180.21 32
3180.33 34
3180.46 38
3180.59 43
3180.72 49
3180.85 58
3180.98 69
3181.11 81
3181.24 95
3181.37 111
3181.50 126
3181.63 140
3181.76 153
3181.89 163
3182.02 172
3182.14 178
3182.27 182
3182.40 184
3182.53 181
3182.66 176
3182.79 167
3182.92 157
3183.05 145
3183.18 135
3183.31 129
3183.44 130
3183.57 138
3183.70 152
3183.83 172
3183.96 193
3184.08 215
3184.21 233
3184.34 247
3184.47 256
3184.60 261
3184.73 262
3184.86 261
3184.99 258
3185.12 254
3185.25 248
3185.38 241
3185.51 231
3185.64 222
3185.77 213
3185.90 206
3186.02 203
3186.15 204
3186.28 208
3186.41 214
3186.54 220
3186.67 224
3186.80 225
3186.93 221
3187.06 213
3187.19 203
3187.32 194
3187.45 187
3187.58 184
3187.71 187
3187.84 196
3187.97 209
3188.10 224
3188.22 237
3188.35 246
3188.48 250
3188.61 247
3188.74 240
3188.87 229
3189.00 219
3189.13 212
3189.26 209
3189.39 211
3189.52 217
3189.65 225
3189.78 233
3189.91 239
3190.04 239
3190.17 234
3190.30 223
3190.43 205
3190.55 182
3190.68 156
3190.81 130
3190.94 107
3191.07 87
3191.20 74
3191.33 66
3191.46 65
3191.59 69
3191.72 76
3191.85 85
3191.98 94
3192.11 103
3192.24 111
3192.37 118
3192.50 125
3192.63 133
3192.76 140
3192.89 146
3193.02 151
3193.14 152
3193.27 150
3193.40 147
3193.53 141
3193.66 136
3193.79 132
3193.92 129
3194.05 128
3194.18 126
3194.31 124
3194.44 119
3194.57 111
3194.70 101
3194.83 90
3194.96 78
3195.09 69
3195.22 63
3195.35 62
3195.48 66
3195.61 76
3195.74 89
3195.87 105
3196.00 120
3196.12 133
3196.25 143
3196.38 149
3196.51 152
3196.64 153
3196.77 151
3196.90 148
3197.03 144
3197.16 140
3197.29 135
3197.42 129
3197.55 123
3197.68 116
3197.81 109
3197.94 102
3198.07 94
3198.20 86
3198.33 77
3198.46 70
3198.59 64
3198.72 58
3198.85 53
3198.98 49
3199.11 45
3199.24 40
3199.37 35
3199.49 30
3199.62 26
3199.75 24
3199.88 24
3200.01 27
3200.14 31
3200.27 36
3200.40 41
3200.53 44
3200.66 48
3200.79 52
3200.92 58
3201.05 67
3201.18 79
3201.31 92
3201.44 103
3201.57 111
3201.70 112
3201.83 106
3201.96 94
3202.09 79
3202.22 64
3202.35 53
3202.48 49
3202.61 52
3202.74 63
3202.87 79
3203.00 98
3203.13 119
3203.26 139
3203.39 155
3203.52 168
3203.65 177
3203.78 182
3203.90 182
3204.03 177
3204.16 168
3204.29 155
3204.42 140
3204.55 123
3204.68 107
3204.81 91
3204.94 78
3205.07 67
3205.20 57
3205.33 48
3205.46 40
3205.59 32
3205.72 23
3205.85 14
3205.98 5
3206.11 0
3206.24 0
3206.37 0
3206.50 0
3206.63 0
3206.76 0
3206.89 0
3207.02 0
3207.15 8
3207.28 33
3207.41 61
3207.54 89
3207.67 113
3207.80 130
3207.93 140
3208.06 141
3208.19 136
3208.32 127
3208.45 119
3208.58 113
3208.71 113
3208.84 117
3208.97 126
3209.10 138
3209.23 151
3209.36 163
3209.49 175
3209.62 186
3209.75 194
3209.88 201
3210.01 206
3210.14 208
3210.27 208
3210.40 205
3210.53 200
3210.66 196
3210.79 193
3210.91 191
3211.04 192
3211.17 195
3211.30 200
3211.43 204
3211.56 207
3211.69 208
3211.82 208
3211.95 208
3212.08 207
3212.21 207
3212.34 207
3212.47 207
3212.60 206
3212.73 203
3212.86 199
3212.99 191
3213.12 182
3213.25 171
3213.38 159
3213.51 146
3213.64 134
3213.77 123
3213.90 114
3214.03 106
3214.16 100
3214.29 97
3214.42 95
3214.55 94
3214.68 94
3214.81 94
3214.94 94
3215.07 95
3215.20 97
3215.33 100
3215.46 105
3215.59 112
3215.72 121
3215.85 131
3215.98 140
3216.11 148
3216.24 153
3216.37 155
3216.50 155
3216.63 152
3216.76 148
3216.89 144
3217.02 140
3217.15 138
3217.28 136
3217.41 136
3217.54 136
3217.67 138
3217.80 140
3217.93 143
3218.06 147
3218.19 151
3218.32 155
3218.45 158
3218.58 160
3218.71 163
3218.84 167
3218.97 175
3219.10 188
3219.23 205
3219.36 226
3219.49 249
3219.62 272
3219.75 293
3219.88 311
3220.01 324
3220.14 334
3220.27 339
3220.40 340
3220.53 336
3220.66 328
3220.79 316
3220.92 299
3221.05 280
3221.18 260
3221.31 241
3221.44 223
3221.57 208
3221.70 196
3221.83 188
3221.96 183
3222.10 180
3222.23 178
3222.36 177
3222.49 175
3222.62 172
3222.75 168
3222.88 162
3223.01 156
3223.14 151
3223.27 146
3223.40 141
3223.53 137
3223.66 132
3223.79 127
3223.92 121
3224.05 114
3224.18 105
3224.31 96
3224.44 88
3224.57 81
3224.70 77
3224.83 76
3224.96 77
3225.09 82
3225.22 88
3225.35 96
3225.48 104
3225.61 112
3225.74 121
3225.87 129
3226.00 138
3226.13 146
3226.26 155
3226.39 163
3226.52 169
3226.65 173
3226.78 173
3226.91 168
3227.04 160
3227.17 148
3227.30 134
3227.43 120
3227.56 107
3227.69 97
3227.82 90
3227.95 87
3228.08 87
3228.21 89
3228.34 93
3228.47 99
3228.60 104
3228.73 107
3228.86 107
3228.99 103
3229.13 94
3229.26 81
3229.39 65
3229.52 49
3229.65 33
3229.78 20
3229.91 12
3230.04 7
3230.17 8
3230.30 12
3230.43 19
3230.56 30
3230.69 41
3230.82 53
3230.95 65
3231.08 76
3231.21 87
3231.34 95
3231.47 103
3231.60 109
3231.73 114
3231.86 117
3231.99 121
3232.12 125
3232.25 129
3232.38 134
3232.51 140
3232.64 147
3232.77 152
3232.90 156
3233.03 157
3233.16 155
3233.29 150
3233.42 143
3233.56 134
3233.69 127
3233.82 119
3233.95 114
3234.08 109
3234.21 105
3234.34 103
3234.47 101
3234.60 101
3234.73 105
3234.86 111
3234.99 121
3235.12 131
3235.25 142
3235.38 150
3235.51 153
3235.64 151
3235.77 144
3235.90 134
3236.03 123
3236.16 113
3236.29 105
3236.42 102
3236.55 102
3236.68 106
3236.81 112
3236.95 117
3237.08 122
3237.21 125
3237.34 127
3237.47 127
3237.60 124
3237.73 119
3237.86 113
3237.99 105
3238.12 96
3238.25 85
3238.38 74
3238.51 61
3238.64 49
3238.77 37
3238.90 25
3239.03 14
3239.16 4
3239.29 0
3239.42 0
3239.55 0
3239.68 0
3239.81 0
3239.95 0
3240.08 0
3240.21 0
3240.34 0
3240.47 10
3240.60 22
3240.73 36
3240.86 50
3240.99 61
3241.12 70
3241.25 75
3241.38 76
3241.51 74
3241.64 71
3241.77 67
3241.90 64
3242.03 65
3242.16 68
3242.29 74
3242.42 81
3242.56 89
3242.69 96
3242.82 101
3242.95 102
3243.08 101
3243.21 97
3243.34 91
3243.47 86
3243.60 81
3243.73 77
3243.86 76
3243.99 76
3244.12 77
3244.25 81
3244.38 87
3244.51 96
3244.64 107
3244.77 121
3244.91 136
3245.04 152
3245.17 167
3245.30 179
3245.43 187
3245.56 190
3245.69 188
3245.82 181
3245.95 170
3246.08 156
3246.21 141
3246.34 126
3246.47 113
3246.60 101
3246.73 91
3246.86 81
3246.99 71
3247.13 62
3247.26 55
3247.39 49
3247.52 48
3247.65 50
3247.78 55
3247.91 64
3248.04 73
3248.17 83
3248.30 91
3248.43 97
3248.56 100
3248.69 99
3248.82 95
3248.95 87
3249.09 77
3249.22 65
3249.35 53
3249.48 42
3249.61 34
3249.74 29
3249.87 28
3250.00 29
3250.13 34
3250.26 41
3250.39 50
3250.52 61
3250.65 73
3250.78 85
3250.91 96
3251.05 105
3251.18 113
3251.31 117
3251.44 120
3251.57 121
3251.70 121
3251.83 122
3251.96 125
3252.09 129
3252.22 136
3252.35 144
3252.48 151
3252.61 155
3252.74 157
3252.88 157
3253.01 156
3253.14 156
3253.27 158
3253.40 162
3253.53 168
3253.66 171
3253.79 171
3253.92 166
3254.05 156
3254.18 142
3254.31 124
3254.44 106
3254.58 88
3254.71 72
3254.84 57
3254.97 45
3255.10 35
3255.23 26
3255.36 21
3255.49 19
3255.62 18
3255.75 20
3255.88 25
3256.01 31
3256.14 38
3256.28 46
3256.41 55
3256.54 64
3256.67 72
3256.80 79
3256.93 82
3257.06 84
3257.19 83
3257.32 83
3257.45 84
3257.58 87
3257.71 93
3257.85 99
3257.98 106
3258.11 109
3258.24 108
3258.37 102
3258.50 89
3258.63 70
3258.76 49
3258.89 27
3259.02 6
3259.15 0
3259.28 0
3259.42 0
3259.55 0
3259.68 0
3259.81 0
3259.94 0
3260.07 3
3260.20 13
3260.33 21
3260.46 27
3260.59 30
3260.72 30
3260.86 27
3260.99 22
3261.12 14
3261.25 5
3261.38 0
3261.51 0
3261.64 0
3261.77 0
3261.90 0
3262.03 3
3262.16 13
3262.30 22
3262.43 26
3262.56 25
3262.69 19
3262.82 9
3262.95 0
3263.08 0
3263.21 0
3263.34 0
3263.47 0
3263.60 0
3263.74 0
3263.87 2
3264.00 21
3264.13 44
3264.26 68
3264.39 91
3264.52 109
3264.65 121
3264.78 125
3264.91 122
3265.05 115
3265.18 107
3265.31 99
3265.44 93
3265.57 88
3265.70 83
3265.83 77
3265.96 67
3266.09 56
3266.22 42
3266.35 29
3266.49 18
3266.62 10
3266.75 6
3266.88 5
3267.01 7
3267.14 11
3267.27 15
3267.40 21
3267.53 27
3267.67 35
3267.80 43
3267.93 49
3268.06 54
3268.19 56
3268.32 56
3268.45 53
3268.58 49
3268.71 48
3268.84 51
3268.98 58
3269.11 71
3269.24 87
3269.37 105
3269.50 121
3269.63 133
3269.76 141
3269.89 144
3270.02 143
3270.16 141
3270.29 139
3270.42 139
3270.55 141
3270.68 143
3270.81 146
3270.94 148
3271.07 148
3271.20 147
3271.34 145
3271.47 144
3271.60 144
3271.73 145
3271.86 148
3271.99 151
3272.12 156
3272.25 161
3272.38 168
3272.52 175
3272.65 184
3272.78 196
3272.91 209
3273.04 225
3273.17 241
3273.30 257
3273.43 273
3273.56 287
3273.70 299
3273.83 310
3273.96 319
3274.09 324
3274.22 326
3274.35 325
3274.48 320
3274.61 312
3274.74 303
3274.88 295
3275.01 291
3275.14 292
3275.27 296
3275.40 304
3275.53 313
3275.66 321
3275.79 328
3275.93 333
3276.06 337
3276.19 340
3276.32 342
3276.45 342
3276.58 338
3276.71 331
3276.84 319
3276.98 302
3277.11 282
3277.24 261
3277.37 242
3277.50 225
3277.63 211
3277.76 200
3277.89 190
3278.02 180
3278.16 170
3278.29 160
3278.42 153
3278.55 148
3278.68 148
3278.81 155
3278.94 169
3279.07 188
3279.21 212
3279.34 236
3279.47 258
3279.60 273
3279.73 282
3279.86 282
3279.99 274
3280.13 261
3280.26 246
3280.39 230
3280.52 215
3280.65 201
3280.78 189
3280.91 178
3281.04 167
3281.18 157
3281.31 149
3281.44 143
3281.57 140
3281.70 139
3281.83 140
3281.96 140
3282.09 138
3282.23 131
3282.36 120
3282.49 105
3282.62 88
3282.75 71
3282.88 56
3283.01 44
3283.15 36
3283.28 32
3283.41 31
3283.54 33
3283.67 35
3283.80 37
3283.93 36
3284.06 32
3284.20 25
3284.33 15
3284.46 4
3284.59 0
3284.72 0
3284.85 0
3284.98 0
3285.12 11
3285.25 27
3285.38 44
3285.51 59
3285.64 70
3285.77 76
3285.90 78
3286.04 76
3286.17 72
3286.30 67
3286.43 65
3286.56 66
3286.69 70
3286.82 76
3286.96 82
3287.09 87
3287.22 88
3287.35 85
3287.48 78
3287.61 68
3287.74 57
3287.88 46
3288.01 38
3288.14 34
3288.27 35
3288.40 41
3288.53 50
3288.66 61
3288.80 72
3288.93 82
3289.06 90
3289.19 96
3289.32 100
3289.45 104
3289.58 107
3289.72 112
3289.85 116
3289.98 120
3290.11 123
3290.24 124
3290.37 122
3290.50 120
3290.64 119
3290.77 119
3290.90 123
3291.03 128
3291.16 135
3291.29 142
3291.43 147
3291.56 148
3291.69 145
3291.82 139
3291.95 132
3292.08 124
3292.21 118
3292.35 113
3292.48 110
3292.61 107
3292.74 102
3292.87 93
3293.00 82
3293.13 69
3293.27 56
3293.40 45
3293.53 39
3293.66 38
3293.79 42
3293.92 50
3294.06 59
3294.19 66
3294.32 68
3294.45 66
3294.58 60
3294.71 52
3294.85 43
3294.98 37
3295.11 33
3295.24 32
3295.37 35
3295.50 39
3295.63 42
3295.77 45
3295.90 44
3296.03 40
3296.16 32
3296.29 21
3296.42 8
3296.56 0
3296.69 0
3296.82 0
3296.95 0
3297.08 0
3297.21 0
3297.35 0
3297.48 0
3297.61 8
3297.74 14
3297.87 19
3298.00 22
3298.14 24
3298.27 26
3298.40 28
3298.53 31
3298.66 33
3298.79 32
3298.93 28
3299.06 22
3299.19 13
3299.32 4
3299.45 0
3299.58 0
3299.72 0
3299.85 3
3299.98 14
3300.11 27
3300.24 41
3300.37 54
3300.51 66
3300.64 74
3300.77 79
3300.90 80
3301.03 77
3301.16 72
3301.30 66
3301.43 59
3301.56 55
3301.69 55
3301.82 58
3301.95 64
3302.09 72
3302.22 79
3302.35 86
3302.48 90
3302.61 92
3302.74 93
3302.88 95
3303.01 100
3303.14 108
3303.27 119
3303.40 131
3303.53 143
3303.67 152
3303.80 158
3303.93 159
3304.06 153
3304.19 143
3304.33 129
3304.46 112
3304.59 95
3304.72 79
3304.85 65
3304.98 53
3305.12 43
3305.25 34
3305.38 27
3305.51 23
3305.64 21
3305.78 23
3305.91 29
3306.04 37
3306.17 46
3306.30 55
3306.43 62
3306.57 66
3306.70 66
3306.83 63
3306.96 57
3307.09 50
3307.23 43
3307.36 38
3307.49 34
3307.62 31
3307.75 31
3307.88 32
3308.02 33
3308.15 36
3308.28 38
3308.41 40
3308.54 42
3308.68 44
3308.81 46
3308.94 48
3309.07 51
3309.20 52
3309.33 52
3309.47 50
3309.60 45
3309.73 39
3309.86 32
3309.99 25
3310.13 20
3310.26 15
3310.39 11
3310.52 7
3310.65 0
3310.79 0
3310.92 0
3311.05 0
3311.18 0
3311.31 0
3311.44 0
3311.58 0
3311.71 13
3311.84 32
3311.97 48
3312.10 59
3312.24 64
3312.37 61
3312.50 52
3312.63 39
3312.76 25
3312.90 11
3313.03 0
3313.16 0
3313.29 0
3313.42 0
3313.56 10
3313.69 24
3313.82 39
3313.95 54
3314.08 66
3314.22 76
3314.35 81
3314.48 84
3314.61 84
3314.74 82
3314.88 79
3315.01 76
3315.14 73
3315.27 73
3315.40 74
3315.54 77
3315.67 81
3315.80 86
3315.93 90
3316.06 92
3316.20 92
3316.33 89
3316.46 86
3316.59 81
3316.72 77
3316.86 73
3316.99 68
3317.12 63
3317.25 56
3317.38 48
3317.52 39
3317.65 31
3317.78 23
3317.91 17
3318.04 13
3318.18 13
3318.31 14
3318.44 16
3318.57 19
3318.70 22
3318.84 26
3318.97 29
3319.10 32
3319.23 35
3319.36 38
3319.50 41
3319.63 44
3319.76 47
3319.89 50
3320.02 52
3320.16 52
3320.29 50
3320.42 45
3320.55 35
3320.68 23
3320.82 9
3320.95 0
3321.08 0
3321.21 0
3321.35 0
3321.48 0
3321.61 10
3321.74 26
3321.87 40
3322.01 50
3322.14 55
3322.27 56
3322.40 52
3322.53 47
3322.67 41
3322.80 36
3322.93 32
3323.06 28
3323.19 25
3323.33 21
3323.46 17
3323.59 13
3323.72 10
3323.86 9
3323.99 9
3324.12 10
3324.25 11
3324.38 11
3324.52 9
3324.65 3
3324.78 0
3324.91 0
3325.05 0
3325.18 0
3325.31 0
3325.44 0
3325.57 2
3325.71 8
3325.84 12
3325.97 12
3326.10 10
3326.23 7
3326.37 4
3326.50 2
3326.63 3
3326.76 6
3326.90 11
3327.03 18
3327.16 25
3327.29 33
3327.42 42
3327.56 49
3327.69 55
3327.82 58
3327.95 57
3328.09 53
3328.22 46
3328.35 37
3328.48 29
3328.61 23
3328.75 20
3328.88 19
3329.01 21
3329.14 23
3329.28 25
3329.41 27
3329.54 30
3329.67 33
3329.81 38
3329.94 45
3330.07 56
3330.20 70
3330.33 88
3330.47 107
3330.60 127
3330.73 144
3330.86 158
3331.00 165
3331.13 165
3331.26 159
3331.39 146
3331.53 129
3331.66 112
3331.79 97
3331.92 86
3332.05 80
3332.19 79
3332.32 82
3332.45 85
3332.58 88
3332.72 88
3332.85 86
3332.98 80
3333.11 73
3333.25 66
3333.38 60
3333.51 58
3333.64 58
3333.77 62
3333.91 68
3334.04 75
3334.17 81
3334.30 86
3334.44 87
3334.57 86
3334.70 82
3334.83 75
3334.97 66
3335.10 57
3335.23 46
3335.36 36
3335.50 26
3335.63 18
3335.76 11
3335.89 8
3336.03 7
3336.16 10
3336.29 14
3336.42 18
3336.55 20
3336.69 19
3336.82 14
3336.95 6
3337.08 0
3337.22 0
3337.35 0
3337.48 0
3337.61 0
3337.75 0
3337.88 0
3338.01 7
3338.14 22
3338.28 38
3338.41 54
3338.54 70
3338.67 86
3338.81 102
3338.94 117
3339.07 131
3339.20 142
3339.34 150
3339.47 153
3339.60 150
3339.73 144
3339.87 134
3340.00 123
3340.13 111
3340.26 101
3340.40 94
3340.53 91
3340.66 91
3340.79 94
3340.93 99
3341.06 104
3341.19 109
3341.32 114
3341.46 121
3341.59 128
3341.72 138
3341.85 150
3341.99 164
3342.12 176
3342.25 187
3342.38 194
3342.52 198
3342.65 199
3342.78 199
3342.91 198
3343.05 197
3343.18 198
3343.31 199
3343.44 199
3343.58 199
3343.71 198
3343.84 197
3343.97 198
3344.11 203
3344.24 212
3344.37 227
3344.50 245
3344.64 264
3344.77 281
3344.90 293
3345.03 296
3345.17 291
3345.30 278
3345.43 260
3345.56 239
3345.70 218
3345.83 199
3345.96 183
3346.09 170
3346.23 160
3346.36 153
3346.49 147
3346.63 143
3346.76 137
3346.89 130
3347.02 120
3347.16 107
3347.29 92
3347.42 75
3347.55 58
3347.69 45
3347.82 37
3347.95 34
3348.08 37
3348.22 44
3348.35 53
3348.48 64
3348.61 77
3348.75 90
3348.88 105
3349.01 122
3349.15 139
3349.28 155
3349.41 168
3349.54 175
3349.68 176
3349.81 172
3349.94 164
3350.07 153
3350.21 142
3350.34 133
3350.47 127
3350.60 125
3350.74 126
3350.87 129
3351.00 134
3351.14 138
3351.27 143
3351.40 146
3351.53 147
3351.67 145
3351.80 142
3351.93 136
3352.06 127
3352.20 117
3352.33 105
3352.46 91
3352.60 75
3352.73 57
3352.86 39
3352.99 21
3353.13 4
3353.26 0
3353.39 0
3353.52 0
3353.66 0
3353.79 0
3353.92 0
3354.06 0
3354.19 0
3354.32 9
3354.45 27
3354.59 45
3354.72 61
3354.85 73
3354.98 80
3355.12 84
3355.25 85
3355.38 84
3355.52 84
3355.65 83
3355.78 83
3355.91 83
3356.05 83
3356.18 83
3356.31 85
3356.45 88
3356.58 92
3356.71 99
3356.84 107
3356.98 114
3357.11 118
3357.24 119
3357.38 114
3357.51 105
3357.64 93
3357.77 80
3357.91 68
3358.04 59
3358.17 55
3358.30 56
3358.44 60
3358.57 68
3358.70 76
3358.84 83
3358.97 87
3359.10 88
3359.23 85
3359.37 78
3359.50 69
3359.63 60
3359.77 52
3359.90 45
3360.03 42
3360.16 41
3360.30 41
3360.43 42
3360.56 42
3360.70 39
3360.83 34
3360.96 28
3361.10 21
3361.23 16
3361.36 14
3361.49 16
3361.63 22
3361.76 31
3361.89 41
3362.03 52
3362.16 61
3362.29 68
3362.42 72
3362.56 73
3362.69 71
3362.82 67
3362.96 61
3363.09 54
3363.22 46
3363.35 40
3363.49 36
3363.62 34
3363.75 36
3363.89 41
3364.02 48
3364.15 54
3364.29 58
3364.42 58
3364.55 53
3364.68 42
3364.82 28
3364.95 13
3365.08 0
3365.22 0
3365.35 0
3365.48 0
3365.62 0
3365.75 2
3365.88 14
3366.01 25
3366.15 37
3366.28 47
3366.41 55
3366.55 61
3366.68 65
3366.81 66
3366.95 65
3367.08 63
3367.21 60
3367.34 59
3367.48 58
3367.61 59
3367.74 60
3367.88 61
3368.01 61
3368.14 59
3368.28 57
3368.41 53
3368.54 49
3368.67 44
3368.81 41
3368.94 38
3369.07 37
3369.21 37
3369.34 40
3369.47 45
3369.61 51
3369.74 56
3369.87 58
3370.00 58
3370.14 54
3370.27 46
3370.40 36
3370.54 26
3370.67 18
3370.80 12
3370.94 10
3371.07 13
3371.20 20
3371.34 31
3371.47 48
3371.60 67
3371.74 88
3371.87 109
3372.00 128
3372.13 140
3372.27 146
3372.40 143
3372.53 134
3372.67 120
3372.80 105
3372.93 91
3373.07 82
3373.20 77
3373.33 77
3373.47 80
3373.60 84
3373.73 88
3373.87 89
3374.00 89
3374.13 88
3374.26 86
3374.40 85
3374.53 86
3374.66 90
3374.80 97
3374.93 109
3375.06 124
3375.20 142
3375.33 164
3375.46 186
3375.60 207
3375.73 225
3375.86 239
3376.00 249
3376.13 256
3376.26 259
3376.40 262
3376.53 264
3376.66 267
3376.80 269
3376.93 270
3377.06 269
3377.19 264
3377.33 256
3377.46 246
3377.59 234
3377.73 222
3377.86 210
3377.99 199
3378.13 187
3378.26 175
3378.39 161
3378.53 146
3378.66 130
3378.79 114
3378.93 97
3379.06 81
3379.19 65
3379.33 50
3379.46 37
3379.59 26
3379.73 19
3379.86 16
3379.99 17
3380.13 22
3380.26 29
3380.39 35
3380.53 40
3380.66 43
3380.79 43
3380.93 40
3381.06 37
3381.19 35
3381.33 34
3381.46 37
3381.59 43
3381.73 52
3381.86 63
3381.99 74
3382.13 84
3382.26 93
3382.39 99
3382.53 103
3382.66 107
3382.79 109
3382.93 112
3383.06 113
3383.19 114
3383.33 111
3383.46 106
3383.59 96
3383.73 83
3383.86 67
3383.99 50
3384.13 33
3384.26 16
3384.39 2
3384.53 0
3384.66 0
3384.79 0
3384.93 0
3385.06 0
3385.19 0
3385.33 1
3385.46 7
3385.59 11
3385.73 13
3385.86 13
3385.99 11
3386.13 8
3386.26 4
3386.39 2
3386.53 3
3386.66 8
3386.79 18
3386.93 31
3387.06 48
3387.19 64
3387.33 80
3387.46 92
3387.59 101
3387.73 106
3387.86 109
3387.99 111
3388.13 115
3388.26 121
3388.39 128
3388.53 138
3388.66 150
3388.79 162
3388.93 175
3389.06 189
3389.19 202
3389.33 214
3389.46 225
3389.59 234
3389.73 240
3389.86 244
3390.00 245
3390.13 243
3390.26 238
3390.40 232
3390.53 223
3390.66 214
3390.80 205
3390.93 196
3391.06 188
3391.20 181
3391.33 176
3391.46 171
3391.60 167
3391.73 162
3391.86 157
3392.00 152
3392.13 145
3392.26 139
3392.40 132
3392.53 125
3392.66 118
3392.80 111
3392.93 105
3393.07 100
3393.20 98
3393.33 99
3393.47 104
3393.60 112
3393.73 122
3393.87 133
3394.00 141
3394.13 147
3394.27 149
3394.40 147
3394.53 142
3394.67 134
3394.80 126
3394.94 116
3395.07 108
3395.20 99
3395.34 92
3395.47 85
3395.60 78
3395.74 70
3395.87 60
3396.00 50
3396.14 39
3396.27 29
3396.40 22
3396.54 19
3396.67 21
3396.81 27
3396.94 37
3397.07 49
3397.21 63
3397.34 76
3397.47 88
3397.61 98
3397.74 107
3397.87 113
3398.01 116
3398.14 116
3398.28 114
3398.41 110
3398.54 105
3398.68 100
3398.81 96
3398.94 95
3399.08 99
3399.21 108
3399.34 122
3399.48 141
3399.61 161
3399.75 180
3399.88 195
3400.01 203
3400.15 204
3400.28 198
3400.41 189
3400.55 181
3400.68 175
3400.81 174
3400.95 178
3401.08 186
3401.22 195
3401.35 205
3401.48 212
3401.62 218
3401.75 224
3401.88 232
3402.02 241
3402.15 253
3402.29 266
3402.42 277
3402.55 286
3402.69 291
3402.82 291
3402.95 289
3403.09 288
3403.22 289
3403.35 295
3403.49 304
3403.62 316
3403.76 328
3403.89 337
3404.02 342
3404.16 341
3404.29 337
3404.42 330
3404.56 323
3404.69 319
3404.83 319
3404.96 323
3405.09 331
3405.23 342
3405.36 356
3405.49 371
3405.63 386
3405.76 399
3405.90 409
3406.03 413
3406.16 413
3406.30 406
3406.43 394
3406.57 378
3406.70 362
3406.83 346
3406.97 332
3407.10 322
3407.23 314
3407.37 309
3407.50 304
3407.64 297
3407.77 288
3407.90 278
3408.04 266
3408.17 255
3408.30 246
3408.44 239
3408.57 236
3408.71 235
3408.84 236
3408.97 237
3409.11 239
3409.24 241
3409.38 243
3409.51 244
3409.64 244
3409.78 243
3409.91 242
3410.04 240
3410.18 238
3410.31 237
3410.45 237
3410.58 237
3410.71 238
3410.85 237
3410.98 235
3411.12 232
3411.25 228
3411.38 223
3411.52 220
3411.65 218
3411.78 219
3411.92 223
3412.05 229
3412.19 238
3412.32 246
3412.45 255
3412.59 262
3412.72 266
3412.86 265
3412.99 260
3413.12 250
3413.26 236
3413.39 222
3413.53 207
3413.66 195
3413.79 187
3413.93 181
3414.06 178
3414.20 175
3414.33 171
3414.46 166
3414.60 160
3414.73 153
3414.87 148
3415.00 145
3415.13 143
3415.27 143
3415.40 142
3415.53 139
3415.67 136
3415.80 134
3415.94 133
3416.07 137
3416.20 145
3416.34 158
3416.47 173
3416.61 188
3416.74 198
3416.87 203
3417.01 201
3417.14 195
3417.28 185
3417.41 175
3417.54 167
3417.68 160
3417.81 154
3417.95 147
3418.08 140
3418.21 131
3418.35 122
3418.48 112
3418.62 104
3418.75 99
3418.88 99
3419.02 104
3419.15 113
3419.29 127
3419.42 145
3419.56 164
3419.69 185
3419.82 204
3419.96 221
3420.09 235
3420.23 244
3420.36 249
3420.49 250
3420.63 248
3420.76 246
3420.90 244
3421.03 242
3421.16 242
3421.30 241
3421.43 240
3421.57 235
3421.70 228
3421.83 217
3421.97 204
3422.10 188
3422.24 172
3422.37 155
3422.50 139
3422.64 123
3422.77 108
3422.91 93
3423.04 80
3423.18 67
3423.31 55
3423.44 42
3423.58 29
3423.71 17
3423.85 5
3423.98 0
3424.11 0
3424.25 0
3424.38 0
3424.52 0
3424.65 0
3424.78 0
3424.92 2
3425.05 6
3425.19 9
3425.32 12
3425.46 15
3425.59 19
3425.72 26
3425.86 35
3425.99 45
3426.13 56
3426.26 68
3426.39 79
3426.53 92
3426.66 105
3426.80 120
3426.93 135
3427.07 150
3427.20 161
3427.33 169
3427.47 170
3427.60 166
3427.74 156
3427.87 142
3428.01 127
3428.14 110
3428.27 95
3428.41 81
3428.54 68
3428.68 57
3428.81 48
3428.94 41
3429.08 35
3429.21 31
3429.35 30
3429.48 30
3429.62 33
3429.75 39
3429.88 45
3430.02 54
3430.15 64
3430.29 74
3430.42 86
3430.56 97
3430.69 108
3430.82 117
3430.96 125
3431.09 131
3431.23 135
3431.36 138
3431.50 139
3431.63 141
3431.76 143
3431.90 146
3432.03 150
3432.17 154
3432.30 156
3432.44 158
3432.57 156
3432.70 151
3432.84 142
3432.97 131
3433.11 118
3433.24 104
3433.38 91
3433.51 80
3433.64 72
3433.78 68
3433.91 66
3434.05 66
3434.18 67
3434.32 68
3434.45 69
3434.58 68
3434.72 66
3434.85 64
3434.99 62
3435.12 61
3435.26 61
3435.39 62
3435.53 64
3435.66 66
3435.79 68
3435.93 70
3436.06 71
3436.20 70
3436.33 68
3436.47 63
3436.60 57
3436.73 51
3436.87 45
3437.00 41
3437.14 41
3437.27 43
3437.41 47
3437.54 52
3437.68 55
3437.81 57
3437.94 55
3438.08 51
3438.21 46
3438.35 40
3438.48 34
3438.62 30
3438.75 28
3438.89 27
3439.02 28
3439.15 29
3439.29 31
3439.42 31
3439.56 30
3439.69 26
3439.83 21
3439.96 15
3440.10 9
3440.23 4
3440.36 2
3440.50 2
3440.63 5
3440.77 8
3440.90 12
3441.04 15
3441.17 16
3441.31 18
3441.44 20
3441.57 26
3441.71 35
3441.84 48
3441.98 65
3442.11 83
3442.25 101
3442.38 117
3442.52 128
3442.65 134
3442.78 136
3442.92 133
3443.05 128
3443.19 121
3443.32 113
3443.46 105
3443.59 98
3443.73 91
3443.86 86
3444.00 83
3444.13 82
3444.26 84
3444.40 89
3444.53 95
3444.67 102
3444.80 108
3444.94 110
3445.07 107
3445.21 100
3445.34 89
3445.48 76
3445.61 66
3445.74 59
3445.88 58
3446.01 63
3446.15 72
3446.28 83
3446.42 93
3446.55 100
3446.69 105
3446.82 108
3446.96 110
3447.09 112
3447.22 116
3447.36 119
3447.49 122
3447.63 122
3447.76 118
3447.90 110
3448.03 98
3448.17 84
3448.30 68
3448.44 54
3448.57 42
3448.71 33
3448.84 26
3448.97 22
3449.11 19
3449.24 19
3449.38 19
3449.51 20
3449.65 23
3449.78 25
3449.92 28
3450.05 31
3450.19 33
3450.32 33
3450.46 30
3450.59 24
3450.72 15
3450.86 4
3450.99 0
3451.13 0
3451.26 0
3451.40 0
3451.53 0
3451.67 0
3451.80 0
3451.94 3
3452.07 21
3452.21 41
3452.34 61
3452.48 81
3452.61 102
3452.74 122
3452.88 141
3453.01 157
3453.15 170
3453.28 179
3453.42 185
3453.55 186
3453.69 185
3453.82 182
3453.96 179
3454.09 176
3454.23 172
3454.36 168
3454.50 164
3454.63 159
3454.77 154
3454.90 150
3455.04 148
3455.17 148
3455.30 149
3455.44 150
3455.57 149
3455.71 147
3455.84 142
3455.98 132
3456.11 120
3456.25 104
3456.38 86
3456.52 67
3456.65 48
3456.79 32
3456.92 19
3457.06 11
3457.19 8
3457.33 9
3457.46 13
3457.60 20
3457.73 27
3457.87 34
3458.00 40
3458.13 44
3458.27 46
3458.40 47
3458.54 48
3458.67 47
3458.81 48
3458.94 49
3459.08 51
3459.21 53
3459.35 55
3459.48 57
3459.62 60
3459.75 64
3459.89 68
3460.02 74
3460.16 82
3460.29 89
3460.43 96
3460.56 99
3460.70 99
3460.83 94
3460.97 86
3461.10 74
3461.24 62
3461.37 51
3461.51 42
3461.64 37
3461.78 35
3461.91 36
3462.05 39
3462.18 41
3462.31 42
3462.45 41
3462.58 38
3462.72 32
3462.85 25
3462.99 18
3463.12 11
3463.26 5
3463.39 0
3463.53 0
3463.66 0
3463.80 0
3463.93 0
3464.07 0
3464.20 0
3464.34 3
3464.47 6
3464.61 9
3464.74 12
3464.88 13
3465.01 13
3465.15 11
3465.28 8
3465.42 5
3465.55 2
3465.69 3
3465.82 7
3465.96 14
3466.09 24
3466.23 34
3466.36 40
3466.50 42
3466.63 38
3466.77 29
3466.90 17
3467.04 6
3467.17 0
3467.31 0
3467.44 0
3467.58 7
3467.71 16
3467.85 22
3467.98 25
3468.12 22
3468.25 13
3468.39 2
3468.52 0
3468.66 0
3468.79 0
3468.93 0
3469.06 0
3469.20 0
3469.33 10
3469.47 26
3469.60 42
3469.74 56
3469.87 67
3470.01 75
3470.14 80
3470.28 85
3470.41 89
3470.55 96
3470.68 105
3470.82 117
3470.95 131
3471.09 146
3471.22 160
3471.36 170
3471.49 177
3471.63 178
3471.76 176
3471.90 172
3472.03 169
3472.17 167
3472.30 167
3472.44 169
3472.57 171
3472.71 170
3472.84 166
3472.98 157
3473.11 144
3473.25 127
3473.38 111
3473.52 97
3473.65 86
3473.79 80
3473.92 78
3474.06 78
3474.19 81
3474.33 83
3474.46 83
3474.60 83
3474.74 82
3474.87 80
3475.01 79
3475.14 77
3475.28 77
3475.41 77
3475.55 80
3475.68 84
3475.82 91
3475.95 98
3476.09 107
3476.22 114
3476.36 119
3476.49 121
3476.63 119
3476.76 114
3476.90 107
3477.03 100
3477.17 95
3477.30 92
3477.44 91
3477.57 91
3477.71 92
3477.84 91
3477.98 89
3478.11 85
3478.25 80
3478.38 74
3478.52 69
3478.65 65
3478.79 64
3478.93 65
3479.06 71
3479.20 80
3479.33 93
3479.47 109
3479.60 127
3479.74 145
3479.87 160
3480.01 172
3480.14 179
3480.28 180
3480.41 174
3480.55 163
3480.68 147
3480.82 129
3480.95 110
3481.09 91
3481.22 74
3481.36 58
3481.49 45
3481.63 34
3481.77 25
3481.90 19
3482.04 14
3482.17 11
3482.31 9
3482.44 8
3482.58 7
3482.71 5
3482.85 2
3482.98 0
3483.12 0
3483.25 0
3483.39 0
3483.52 0
3483.66 0
3483.79 0
3483.93 2
3484.07 15
3484.20 31
3484.34 47
3484.47 63
3484.61 76
3484.74 84
3484.88 86
3485.01 83
3485.15 75
3485.28 62
3485.42 49
3485.55 36
3485.69 27
3485.82 23
3485.96 26
3486.09 36
3486.23 50
3486.37 67
3486.50 83
3486.64 96
3486.77 104
3486.91 109
3487.04 110
3487.18 111
3487.31 111
3487.45 113
3487.58 116
3487.72 121
3487.85 127
3487.99 135
3488.13 144
3488.26 155
3488.40 169
3488.53 184
3488.67 200
3488.80 215
3488.94 228
3489.07 238
3489.21 244
3489.34 245
3489.48 242
3489.61 236
3489.75 229
3489.89 221
3490.02 213
3490.16 206
3490.29 197
3490.43 187
3490.56 174
3490.70 160
3490.83 143
3490.97 126
3491.10 109
3491.24 93
3491.38 79
3491.51 68
3491.65 61
3491.78 60
3491.92 64
3492.05 75
3492.19 90
3492.32 108
3492.46 126
3492.59 141
3492.73 152
3492.87 158
3493.00 158
3493.14 156
3493.27 151
3493.41 146
3493.54 140
3493.68 133
3493.81 125
3493.95 114
3494.08 103
3494.22 90
3494.36 78
3494.49 68
3494.63 60
3494.76 55
3494.90 52
3495.03 51
3495.17 52
3495.30 55
3495.44 60
3495.58 68
3495.71 78
3495.85 90
3495.98 101
3496.12 111
3496.25 119
3496.39 125
3496.52 128
3496.66 129
3496.80 130
3496.93 129
3497.07 128
3497.20 125
3497.34 121
3497.47 116
3497.61 111
3497.74 106
3497.88 101
3498.02 99
3498.15 99
3498.29 100
3498.42 102
3498.56 104
3498.69 107
3498.83 111
3498.96 116
3499.10 121
3499.24 128
3499.37 134
3499.51 138
3499.64 141
3499.78 141
3499.91 139
3500.05 136
3500.19 133
3500.32 131
3500.46 131
3500.59 132
3500.73 133
3500.86 134
3501.00 132
3501.13 129
3501.27 124
3501.41 119
3501.54 115
3501.68 114
3501.81 116
3501.95 121
3502.08 127
3502.22 133
3502.36 138
3502.49 141
3502.63 140
3502.76 138
3502.90 134
3503.03 129
3503.17 125
3503.31 122
3503.44 119
3503.58 118
3503.71 117
3503.85 117
3503.98 119
3504.12 122
3504.25 130
3504.39 140
3504.53 152
3504.66 165
3504.80 178
3504.93 188
3505.07 196
3505.20 200
3505.34 201
3505.48 200
3505.61 197
3505.75 193
3505.88 190
3506.02 188
3506.15 188
3506.29 191
3506.43 197
3506.56 204
3506.70 211
3506.83 218
3506.97 221
3507.11 221
3507.24 216
3507.38 207
3507.51 195
3507.65 181
3507.78 166
3507.92 150
3508.06 134
3508.19 118
3508.33 104
3508.46 92
3508.60 83
3508.73 79
3508.87 79
3509.01 85
3509.14 95
3509.28 107
3509.41 119
3509.55 128
3509.68 133
3509.82 133
3509.96 130
3510.09 126
3510.23 122
3510.36 121
3510.50 124
3510.64 131
3510.77 140
3510.91 150
3511.04 160
3511.18 167
3511.31 173
3511.45 176
3511.59 180
3511.72 183
3511.86 188
3511.99 193
3512.13 200
3512.27 206
3512.40 209
3512.54 210
3512.67 206
3512.81 197
3512.94 184
3513.08 169
3513.22 154
3513.35 140
3513.49 129
3513.62 121
3513.76 117
3513.90 115
3514.03 114
3514.17 113
3514.30 111
3514.44 108
3514.58 103
3514.71 99
3514.85 97
3514.98 96
3515.12 97
3515.26 99
3515.39 102
3515.53 105
3515.66 107
3515.80 108
3515.93 107
3516.07 105
3516.21 104
3516.34 103
3516.48 105
3516.61 110
3516.75 117
3516.89 127
3517.02 139
3517.16 151
3517.29 163
3517.43 172
3517.57 179
3517.70 184
3517.84 186
3517.97 186
3518.11 185
3518.25 184
3518.38 183
3518.52 181
3518.65 178
3518.79 174
3518.93 170
3519.06 164
3519.20 158
3519.33 151
3519.47 145
3519.61 140
3519.74 135
3519.88 130
3520.01 126
3520.15 121
3520.29 115
3520.42 107
3520.56 98
3520.69 88
3520.83 77
3520.97 66
3521.10 56
3521.24 48
3521.37 42
3521.51 38
3521.65 37
3521.78 38
3521.92 40
3522.05 43
3522.19 46
3522.33 50
3522.46 54
3522.60 58
3522.73 61
3522.87 64
3523.01 65
3523.14 64
3523.28 61
3523.41 54
3523.55 46
3523.69 35
3523.82 24
3523.96 12
3524.09 2
3524.23 0
3524.37 0
3524.50 0
3524.64 0
3524.78 0
3524.91 0
3525.05 0
3525.18 0
3525.32 6
3525.46 17
3525.59 27
3525.73 39
3525.86 50
3526.00 63
3526.14 77
3526.27 92
3526.41 107
3526.54 121
3526.68 132
3526.82 138
3526.95 138
3527.09 133
3527.23 124
3527.36 112
3527.50 100
3527.63 90
3527.77 83
3527.91 81
3528.04 82
3528.18 88
3528.31 98
3528.45 111
3528.59 126
3528.72 140
3528.86 153
3529.00 164
3529.13 171
3529.27 175
3529.40 176
3529.54 174
3529.68 172
3529.81 168
3529.95 163
3530.08 156
3530.22 146
3530.36 133
3530.49 118
3530.63 101
3530.77 84
3530.90 69
3531.04 56
3531.17 47
3531.31 41
3531.45 39
3531.58 41
3531.72 46
3531.86 53
3531.99 60
3532.13 66
3532.26 71
3532.40 74
3532.54 75
3532.67 75
3532.81 76
3532.95 78
3533.08 82
3533.22 89
3533.35 97
3533.49 105
3533.63 111
3533.76 113
3533.90 112
3534.04 105
3534.17 95
3534.31 82
3534.44 70
3534.58 58
3534.72 48
3534.85 40
3534.99 35
3535.13 33
3535.26 32
3535.40 33
3535.54 34
3535.67 35
3535.81 35
3535.94 34
3536.08 30
3536.22 25
3536.35 18
3536.49 10
3536.63 2
3536.76 0
3536.90 0
3537.03 0
3537.17 0
3537.31 0
3537.44 0
3537.58 0
3537.72 0
3537.85 0
3537.99 3
3538.13 8
3538.26 13
3538.40 18
3538.53 21
3538.67 22
3538.81 21
3538.94 17
3539.08 11
3539.22 4
3539.35 0
3539.49 0
3539.63 0
3539.76 0
3539.90 0
3540.03 0
3540.17 0
3540.31 0
3540.44 3
3540.58 12
3540.72 22
3540.85 32
3540.99 41
3541.13 47
3541.26 51
3541.40 53
3541.53 54
3541.67 55
3541.81 55
3541.94 56
3542.08 58
3542.22 59
3542.35 60
3542.49 62
3542.63 64
3542.76 68
3542.90 75
3543.04 85
3543.17 98
3543.31 112
3543.45 128
3543.58 142
3543.72 153
3543.85 160
3543.99 164
3544.13 165
3544.26 165
3544.40 166
3544.54 170
3544.67 177
3544.81 187
3544.95 198
3545.08 208
3545.22 217
3545.36 223
3545.49 227
3545.63 230
3545.77 233
3545.90 239
3546.04 248
3546.17 261
3546.31 277
3546.45 296
3546.58 314
3546.72 332
3546.86 347
3546.99 359
3547.13 367
3547.27 372
3547.40 375
3547.54 377
3547.68 378
3547.81 379
3547.95 380
3548.09 382
3548.22 381
3548.36 379
3548.50 375
3548.63 367
3548.77 355
3548.91 341
3549.04 325
3549.18 308
3549.32 293
3549.45 279
3549.59 269
3549.72 262
3549.86 258
3550.00 256
3550.13 256
3550.27 258
3550.41 260
3550.54 265
3550.68 272
3550.82 279
3550.95 286
3551.09 290
3551.23 291
3551.36 287
3551.50 278
3551.64 267
3551.77 255
3551.91 245
3552.05 239
3552.18 240
3552.32 247
3552.46 259
3552.59 277
3552.73 297
3552.87 316
3553.00 332
3553.14 342
3553.28 345
3553.41 342
3553.55 333
3553.69 321
3553.82 306
3553.96 293
3554.10 281
3554.23 272
3554.37 266
3554.51 263
3554.64 262
3554.78 260
3554.92 259
3555.05 256
3555.19 252
3555.33 249
3555.46 248
3555.60 250
3555.74 257
3555.87 267
3556.01 280
3556.15 293
3556.28 304
3556.42 310
3556.56 309
3556.69 301
3556.83 288
3556.97 270
3557.10 251
3557.24 232
3557.38 215
3557.51 202
3557.65 193
3557.79 189
3557.92 188
3558.06 189
3558.20 189
3558.33 187
3558.47 183
3558.61 175
3558.74 165
3558.88 153
3559.02 143
3559.15 136
3559.29 134
3559.43 136
3559.57 143
3559.70 152
3559.84 161
3559.98 169
3560.11 174
3560.25 175
3560.39 170
3560.52 162
3560.66 150
3560.80 136
3560.93 123
3561.07 112
3561.21 105
3561.34 101
3561.48 102
3561.62 104
3561.75 109
3561.89 113
3562.03 118
3562.16 122
3562.30 124
3562.44 125
3562.57 124
3562.71 122
3562.85 118
3562.99 113
3563.12 106
3563.26 98
3563.40 90
3563.53 83
3563.67 76
3563.81 70
3563.94 65
3564.08 60
3564.22 57
3564.35 54
3564.49 53
3564.63 55
3564.76 60
3564.90 69
3565.04 79
3565.17 89
3565.31 98
3565.45 102
3565.59 100
3565.72 92
3565.86 79
3566.00 64
3566.13 49
3566.27 38
3566.41 30
3566.54 26
3566.68 25
3566.82 26
3566.95 28
3567.09 29
3567.23 29
3567.36 30
3567.50 31
3567.64 32
3567.78 35
3567.91 38
3568.05 42
3568.19 46
3568.32 50
3568.46 54
3568.60 58
3568.73 63
3568.87 69
3569.01 76
3569.15 83
3569.28 90
3569.42 95
3569.56 97
3569.69 96
3569.83 91
3569.97 83
3570.10 75
3570.24 68
3570.38 65
3570.51 67
3570.65 73
3570.79 83
3570.93 94
3571.06 103
3571.20 110
3571.34 112
3571.47 111
3571.61 107
3571.75 102
3571.88 97
3572.02 93
3572.16 90
3572.30 87
3572.43 86
3572.57 84
3572.71 83
3572.84 83
3572.98 84
3573.12 86
3573.25 90
3573.39 96
3573.53 104
3573.67 114
3573.80 125
3573.94 136
3574.08 147
3574.21 154
3574.35 159
3574.49 160
3574.63 157
3574.76 152
3574.90 147
3575.04 143
3575.17 140
3575.31 138
3575.45 137
3575.58 134
3575.72 128
3575.86 119
3576.00 109
3576.13 98
3576.27 90
3576.41 86
3576.54 85
3576.68 87
3576.82 90
3576.96 93
3577.09 95
3577.23 96
3577.37 98
3577.50 101
3577.64 106
3577.78 112
3577.92 119
3578.05 125
3578.19 128
3578.33 130
3578.46 128
3578.60 125
3578.74 119
3578.88 110
3579.01 98
3579.15 83
3579.29 65
3579.42 46
3579.56 29
3579.70 14
3579.84 2
3579.97 0
3580.11 0
3580.25 0
3580.38 0
3580.52 0
3580.66 0
3580.80 0
3580.93 0
3581.07 0
3581.21 5
3581.34 20
3581.48 37
3581.62 54
3581.76 69
3581.89 79
3582.03 83
3582.17 83
3582.30 79
3582.44 72
3582.58 64
3582.72 58
3582.85 53
3582.99 49
3583.13 47
3583.26 47
3583.40 47
3583.54 48
3583.68 49
3583.81 52
3583.95 56
3584.09 62
3584.23 69
3584.36 77
3584.50 86
3584.64 95
3584.77 104
3584.91 110
3585.05 113
3585.19 112
3585.32 105
3585.46 94
3585.60 79
3585.74 63
3585.87 51
3586.01 44
3586.15 45
3586.28 53
3586.42 67
3586.56 84
3586.70 101
3586.83 113
3586.97 119
3587.11 119
3587.25 114
3587.38 107
3587.52 98
3587.66 91
3587.79 87
3587.93 84
3588.07 84
3588.21 85
3588.34 87
3588.48 88
3588.62 88
3588.76 86
3588.89 83
3589.03 77
3589.17 68
3589.31 59
3589.44 48
3589.58 38
3589.72 29
3589.85 22
3589.99 17
3590.13 13
3590.27 11
3590.40 8
3590.54 5
3590.68 1
3590.82 0
3590.95 0
3591.09 0
3591.23 0
3591.37 0
3591.50 0
3591.64 0
3591.78 0
3591.92 6
3592.05 16
3592.19 26
3592.33 36
3592.46 42
3592.60 45
3592.74 43
3592.88 38
3593.01 29
3593.15 20
3593.29 13
3593.43 7
3593.56 6
3593.70 8
3593.84 12
3593.98 17
3594.11 21
3594.25 24
3594.39 22
3594.53 19
3594.66 13
3594.80 8
3594.94 4
3595.08 3
3595.21 5
3595.35 9
3595.49 12
3595.63 13
3595.76 11
3595.90 6
3596.04 0
3596.18 0
3596.31 0
3596.45 0
3596.59 0
3596.73 0
3596.86 0
3597.00 7
3597.14 16
3597.28 24
3597.41 31
3597.55 35
3597.69 36
3597.83 35
3597.96 32
3598.10 28
3598.24 23
3598.38 19
3598.51 16
3598.65 13
3598.79 11
3598.93 10
3599.06 9
3599.20 7
3599.34 5
3599.48 4
3599.61 3
3599.75 3
3599.89 4
3600.03 6
3600.16 9
3600.30 13
3600.44 18
3600.58 24
3600.71 32
3600.85 43
3600.99 56
3601.13 69
3601.26 81
3601.40 90
3601.54 94
3601.68 92
3601.81 85
3601.95 73
3602.09 60
3602.23 48
3602.36 39
3602.50 34
3602.64 33
3602.78 34
3602.91 37
3603.05 41
3603.19 43
3603.33 46
3603.46 49
3603.60 53
3603.74 58
3603.88 64
3604.02 70
3604.15 73
3604.29 74
3604.43 70
3604.57 64
3604.70 57
3604.84 49
3604.98 44
3605.12 43
3605.25 45
3605.39 51
3605.53 59
3605.67 67
3605.80 75
3605.94 81
3606.08 83
3606.22 81
3606.36 76
3606.49 69
3606.63 60
3606.77 51
3606.91 44
3607.04 40
3607.18 40
3607.32 43
3607.46 49
3607.59 57
3607.73 63
3607.87 68
3608.01 71
3608.15 70
3608.28 68
3608.42 64
3608.56 60
3608.70 58
3608.83 57
3608.97 59
3609.11 61
3609.25 64
3609.38 68
3609.52 70
3609.66 72
3609.80 74
3609.94 77
3610.07 81
3610.21 86
3610.35 91
3610.49 97
3610.62 102
3610.76 107
3610.90 112
3611.04 119
3611.17 127
3611.31 137
3611.45 149
3611.59 160
3611.73 171
3611.86 177
3612.00 180
3612.14 178
3612.28 173
3612.41 165
3612.55 156
3612.69 148
3612.83 142
3612.97 138
3613.10 137
3613.24 138
3613.38 140
3613.52 143
3613.65 146
3613.79 147
3613.93 148
3614.07 147
3614.21 146
3614.34 146
3614.48 148
3614.62 154
3614.76 164
3614.90 177
3615.03 193
3615.17 210
3615.31 226
3615.45 239
3615.58 249
3615.72 254
3615.86 253
3616.00 248
3616.14 239
3616.27 228
3616.41 216
3616.55 205
3616.69 196
3616.83 190
3616.96 186
3617.10 184
3617.24 182
3617.38 180
3617.51 179
3617.65 178
3617.79 178
3617.93 178
3618.07 177
3618.20 175
3618.34 170
3618.48 163
3618.62 154
3618.76 143
3618.89 132
3619.03 123
3619.17 117
3619.31 116
3619.45 118
3619.58 124
3619.72 132
3619.86 140
3620.00 149
3620.13 155
3620.27 159
3620.41 160
3620.55 159
3620.69 157
3620.82 155
3620.96 153
3621.10 152
3621.24 151
3621.38 150
3621.51 146
3621.65 140
3621.79 132
3621.93 121
3622.07 108
3622.20 96
3622.34 84
3622.48 74
3622.62 66
3622.76 60
3622.89 57
3623.03 56
3623.17 56
3623.31 60
3623.45 65
3623.58 74
3623.72 85
3623.86 99
3624.00 113
3624.14 127
3624.27 138
3624.41 146
3624.55 150
3624.69 149
3624.83 146
3624.96 141
3625.10 135
3625.24 130
3625.38 126
3625.52 122
3625.65 120
3625.79 120
3625.93 123
3626.07 130
3626.21 141
3626.34 157
3626.48 175
3626.62 192
3626.76 206
3626.90 213
3627.03 211
3627.17 201
3627.31 185
3627.45 165
3627.59 147
3627.72 133
3627.86 125
3628.00 126
3628.14 134
3628.28 148
3628.41 164
3628.55 180
3628.69 194
3628.83 204
3628.97 212
3629.11 215
3629.24 214
3629.38 210
3629.52 203
3629.66 192
3629.80 178
3629.93 161
3630.07 144
3630.21 127
3630.35 112
3630.49 100
3630.62 93
3630.76 90
3630.90 90
3631.04 93
3631.18 97
3631.32 100
3631.45 102
3631.59 103
3631.73 103
3631.87 103
3632.01 102
3632.14 102
3632.28 100
3632.42 96
3632.56 88
3632.70 78
3632.83 65
3632.97 51
3633.11 39
3633.25 30
3633.39 25
3633.53 23
3633.66 24
3633.80 26
3633.94 28
3634.08 28
3634.22 27
3634.35 26
3634.49 25
3634.63 24
3634.77 22
3634.91 17
3635.05 10
3635.18 1
3635.32 0
3635.46 0
3635.60 0
3635.74 0
3635.88 0
3636.01 0
3636.15 0
3636.29 12
3636.43 26
3636.57 39
3636.70 47
3636.84 53
3636.98 55
3637.12 56
3637.26 55
3637.40 54
3637.53 53
3637.67 52
3637.81 50
3637.95 50
3638.09 50
3638.23 52
3638.36 55
3638.50 60
3638.64 67
3638.78 75
3638.92 82
3639.06 89
3639.19 96
3639.33 103
3639.47 110
3639.61 118
3639.75 125
3639.88 132
3640.02 135
3640.16 134
3640.30 129
3640.44 121
3640.58 110
3640.71 99
3640.85 90
3640.99 81
3641.13 73
3641.27 65
3641.41 55
3641.54 43
3641.68 31
3641.82 19
3641.96 10
3642.10 6
3642.24 6
3642.37 11
3642.51 19
3642.65 27
3642.79 33
3642.93 37
3643.07 38
3643.20 37
3643.34 36
3643.48 34
3643.62 34
3643.76 35
3643.90 35
3644.04 35
3644.17 33
3644.31 31
3644.45 29
3644.59 29
3644.73 32
3644.87 39
3645.00 51
3645.14 65
3645.28 81
3645.42 95
3645.56 107
3645.70 114
3645.83 116
3645.97 115
3646.11 110
3646.25 106
3646.39 102
3646.53 101
3646.66 102
3646.80 106
3646.94 112
3647.08 119
3647.22 125
3647.36 131
3647.50 134
3647.63 137
3647.77 137
3647.91 137
3648.05 137
3648.19 137
3648.33 137
3648.46 136
3648.60 134
3648.74 130
3648.88 125
3649.02 119
3649.16 112
3649.30 106
3649.43 101
3649.57 99
3649.71 99
3649.85 101
3649.99 103
3650.13 105
3650.26 105
3650.40 105
3650.54 103
3650.68 101
3650.82 98
3650.96 94
3651.10 91
3651.23 87
3651.37 82
3651.51 76
3651.65 70
3651.79 64
3651.93 58
3652.07 52
3652.20 46
3652.34 38
3652.48 29
3652.62 20
3652.76 11
3652.90 2
3653.04 0
3653.17 0
3653.31 0
3653.45 0
3653.59 0
3653.73 2
3653.87 5
3654.01 7
3654.14 8
3654.28 6
3654.42 4
3654.56 1
3654.70 0
3654.84 0
3654.98 0
3655.11 3
3655.25 10
3655.39 19
3655.53 29
3655.67 39
3655.81 47
3655.95 53
3656.08 56
3656.22 54
3656.36 49
3656.50 42
3656.64 33
3656.78 24
3656.92 18
3657.05 15
3657.19 18
3657.33 25
3657.47 38
3657.61 55
3657.75 74
3657.89 93
3658.03 110
3658.16 126
3658.30 139
3658.44 151
3658.58 161
3658.72 169
3658.86 176
3659.00 180
3659.13 181
3659.27 178
3659.41 171
3659.55 162
3659.69 152
3659.83 144
3659.97 139
3660.11 138
3660.24 142
3660.38 148
3660.52 155
3660.66 162
3660.80 168
3660.94 172
3661.08 173
3661.21 172
3661.35 171
3661.49 169
3661.63 166
3661.77 164
3661.91 163
3662.05 162
3662.19 162
3662.32 163
3662.46 164
3662.60 165
3662.74 164
3662.88 162
3663.02 159
3663.16 153
3663.30 145
3663.43 136
3663.57 126
3663.71 116
3663.85 107
3663.99 99
3664.13 92
3664.27 86
3664.41 79
3664.54 71
3664.68 62
3664.82 51
3664.96 40
3665.10 29
3665.24 22
3665.38 18
3665.52 18
3665.65 21
3665.79 26
3665.93 31
3666.07 35
3666.21 37
3666.35 36
3666.49 33
3666.63 30
3666.76 26
3666.90 25
3667.04 27
3667.18 32
3667.32 40
3667.46 51
3667.60 63
3667.74 74
3667.88 82
3668.01 87
3668.15 88
3668.29 85
3668.43 79
3668.57 73
3668.71 65
3668.85 57
3668.99 50
3669.13 42
3669.26 34
3669.40 25
3669.54 16
3669.68 7
3669.82 0
3669.96 0
3670.10 0
3670.24 0
3670.37 0
3670.51 0
3670.65 0
3670.79 0
3670.93 0
3671.07 1
3671.21 4
3671.35 7
3671.49 11
3671.63 16
3671.76 21
3671.90 25
3672.04 29
3672.18 33
3672.32 36
3672.46 39
3672.60 42
3672.74 43
3672.88 44
3673.01 43
3673.15 41
3673.29 39
3673.43 38
3673.57 37
3673.71 36
3673.85 36
3673.99 36
3674.13 35
3674.26 34
3674.40 33
3674.54 33
3674.68 36
3674.82 42
3674.96 51
3675.10 62
3675.24 74
3675.38 86
3675.52 97
3675.65 107
3675.79 114
3675.93 119
3676.07 122
3676.21 125
3676.35 129
3676.49 133
3676.63 140
3676.77 148
3676.91 157
3677.04 166
3677.18 175
3677.32 182
3677.46 188
3677.60 190
3677.74 187
3677.88 181
3678.02 169
3678.16 152
3678.30 132
3678.43 111
3678.57 88
3678.71 67
3678.85 46
3678.99 28
3679.13 12
3679.27 0
3679.41 0
3679.55 0
3679.69 0
3679.82 0
3679.96 0
3680.10 0
3680.24 3
3680.38 9
3680.52 12
3680.66 12
3680.80 11
3680.94 10
3681.08 10
3681.22 12
3681.35 16
3681.49 20
3681.63 26
3681.77 33
3681.91 41
3682.05 51
3682.19 63
3682.33 75
3682.47 88
3682.61 99
3682.75 107
3682.88 111
3683.02 111
3683.16 109
3683.30 105
3683.44 101
3683.58 98
3683.72 96
3683.86 94
3684.00 92
3684.14 90
3684.28 86
3684.42 81
3684.55 76
3684.69 71
3684.83 67
3684.97 65
3685.11 67
3685.25 71
3685.39 78
3685.53 88
3685.67 101
3685.81 116
3685.95 133
3686.09 151
3686.22 170
3686.36 188
3686.50 203
3686.64 215
3686.78 221
3686.92 222
3687.06 217
3687.20 207
3687.34 195
3687.48 182
3687.62 170
3687.76 161
3687.89 155
3688.03 153
3688.17 154
3688.31 155
3688.45 157
3688.59 156
3688.73 153
3688.87 146
3689.01 135
3689.15 123
3689.29 109
3689.43 97
3689.57 85
3689.70 76
3689.84 69
3689.98 66
3690.12 65
3690.26 66
3690.40 69
3690.54 74
3690.68 80
3690.82 85
3690.96 90
3691.10 92
3691.24 92
3691.38 89
3691.52 84
3691.65 75
3691.79 64
3691.93 53
3692.07 43
3692.21 34
3692.35 29
3692.49 28
3692.63 30
3692.77 36
3692.91 44
3693.05 53
3693.19 63
3693.33 72
3693.47 80
3693.60 85
3693.74 87
3693.88 85
3694.02 80
3694.16 74
3694.30 68
3694.44 64
3694.58 63
3694.72 66
3694.86 71
3695.00 79
3695.14 88
3695.28 97
3695.42 105
3695.56 111
3695.69 116
3695.83 117
3695.97 116
3696.11 113
3696.25 108
3696.39 102
3696.53 95
3696.67 89
3696.81 84
3696.95 81
3697.09 81
3697.23 82
3697.37 85
3697.51 90
3697.65 96
3697.79 103
3697.92 110
3698.06 117
3698.20 122
3698.34 126
3698.48 128
3698.62 130
3698.76 131
3698.90 132
3699.04 134
3699.18 136
3699.32 139
3699.46 143
3699.60 146
3699.74 150
3699.88 154
3700.02 157
3700.16 159
3700.30 158
3700.43 153
3700.57 145
3700.71 132
3700.85 116
3700.99 98
3701.13 83
3701.27 71
3701.41 63
3701.55 62
3701.69 65
3701.83 72
3701.97 80
3702.11 88
3702.25 94
3702.39 99
3702.53 101
3702.67 100
3702.81 97
3702.95 92
3703.08 84
3703.22 74
3703.36 62
3703.50 49
3703.64 35
3703.78 22
3703.92 10
3704.06 0
3704.20 0
3704.34 0
3704.48 0
3704.62 0
3704.76 0
3704.90 0
3705.04 0
3705.18 0
3705.32 7
3705.46 14
3705.60 19
3705.74 21
3705.88 21
3706.01 19
3706.15 16
3706.29 14
3706.43 12
3706.57 12
3706.71 13
3706.85 14
3706.99 16
3707.13 19
3707.27 24
3707.41 30
3707.55 37
3707.69 45
3707.83 52
3707.97 57
3708.11 61
3708.25 61
3708.39 59
3708.53 55
3708.67 51
3708.81 48
3708.95 46
3709.09 46
3709.23 47
3709.36 49
3709.50 50
3709.64 48
3709.78 43
3709.92 35
3710.06 25
3710.20 14
3710.34 5
3710.48 0
3710.62 0
3710.76 2
3710.90 8
3711.04 17
3711.18 27
3711.32 38
3711.46 50
3711.60 60
3711.74 70
3711.88 79
3712.02 85
3712.16 89
3712.30 90
3712.44 89
3712.58 87
3712.72 85
3712.86 84
3713.00 82
3713.14 81
3713.28 79
3713.41 76
3713.55 72
3713.69 68
3713.83 64
3713.97 61
3714.11 60
3714.25 60
3714.39 62
3714.53 64
3714.67 67
3714.81 69
3714.95 71
3715.09 74
3715.23 78
3715.37 81
3715.51 84
3715.65 84
3715.79 80
3715.93 71
3716.07 58
3716.21 40
3716.35 22
3716.49 5
3716.63 0
3716.77 0
3716.91 0
3717.05 0
3717.19 0
3717.33 0
3717.47 7
3717.61 14
3717.75 19
3717.89 21
3718.03 20
3718.17 16
3718.31 9
3718.45 0
3718.59 0
3718.72 0
3718.86 0
3719.00 0
3719.14 0
3719.28 0
3719.42 0
3719.56 7
3719.70 18
3719.84 30
3719.98 41
3720.12 52
3720.26 60
3720.40 67
3720.54 70
3720.68 70
3720.82 68
3720.96 63
3721.10 57
3721.24 52
3721.38 50
3721.52 50
3721.66 54
3721.80 61
3721.94 69
3722.08 78
3722.22 86
3722.36 92
3722.50 96
3722.64 98
3722.78 96
3722.92 92
3723.06 85
3723.20 74
3723.34 60
3723.48 46
3723.62 32
3723.76 19
3723.90 9
3724.04 2
3724.18 0
3724.32 1
3724.46 4
3724.60 9
3724.74 14
3724.88 19
3725.02 22
3725.16 24
3725.30 23
3725.44 20
3725.58 14
3725.72 8
3725.86 2
3726.00 0
3726.14 0
3726.28 0
3726.42 0
3726.56 1
3726.70 3
3726.84 3
3726.98 1
3727.12 0
3727.26 0
3727.40 0
3727.54 0
3727.68 4
3727.82 10
3727.96 17
3728.10 22
3728.24 24
3728.38 22
3728.52 18
3728.66 11
3728.80 3
3728.94 0
3729.08 0
3729.22 0
3729.36 0
3729.50 0
3729.64 0
3729.78 6
3729.92 16
3730.06 25
3730.20 32
3730.34 37
3730.48 41
3730.62 44
3730.76 48
3730.90 55
3731.04 65
3731.18 77
3731.32 90
3731.46 104
3731.60 116
3731.74 125
3731.88 131
3732.02 133
3732.16 133
3732.30 130
3732.44 126
3732.58 120
3732.72 114
3732.86 109
3733.00 106
3733.14 104
3733.28 105
3733.42 107
3733.56 109
3733.70 109
3733.84 107
3733.98 103
3734.12 96
3734.26 87
3734.40 78
3734.54 69
3734.68 60
3734.82 52
3734.96 44
3735.10 36
3735.24 28
3735.38 21
3735.52 16
3735.66 13
3735.80 13
3735.94 17
3736.08 23
3736.22 32
3736.36 43
3736.50 55
3736.64 66
3736.78 74
3736.92 79
3737.06 79
3737.20 74
3737.34 64
3737.48 52
3737.62 38
3737.76 26
3737.90 16
3738.04 9
3738.18 4
3738.32 0
3738.46 0
3738.60 0
3738.74 0
3738.88 0
3739.02 0
3739.16 0
3739.30 0
3739.44 0
3739.58 14
3739.72 29
3739.86 43
3740.00 56
3740.14 66
3740.28 72
3740.42 76
3740.56 77
3740.70 76
3740.85 74
3740.99 71
3741.13 68
3741.27 66
3741.41 64
3741.55 63
3741.69 62
3741.83 62
3741.97 62
3742.11 65
3742.25 69
3742.39 76
3742.53 84
3742.67 92
3742.81 97
3742.95 99
3743.09 96
3743.23 89
3743.37 79
3743.51 68
3743.65 59
3743.79 54
3743.93 55
3744.07 60
3744.21 70
3744.35 83
3744.49 97
3744.63 109
3744.77 120
3744.91 126
3745.05 130
3745.19 131
3745.33 131
3745.47 130
3745.61 130
3745.75 132
3745.89 137
3746.03 142
3746.17 148
3746.32 153
3746.46 156
3746.60 155
3746.74 149
3746.88 138
3747.02 124
3747.16 109
3747.30 95
3747.44 83
3747.58 76
3747.72 74
3747.86 75
3748.00 80
3748.14 85
3748.28 90
3748.42 94
3748.56 98
3748.70 102
3748.84 107
3748.98 114
3749.12 123
3749.26 132
3749.40 141
3749.54 149
3749.68 153
3749.82 155
3749.96 153
3750.10 149
3750.25 145
3750.39 141
3750.53 138
3750.67 137
3750.81 137
3750.95 137
3751.09 137
3751.23 137
3751.37 137
3751.51 138
3751.65 141
3751.79 143
3751.93 146
3752.07 148
3752.21 149
3752.35 146
3752.49 142
3752.63 136
3752.77 130
3752.91 125
3753.05 121
3753.19 118
3753.33 117
3753.47 117
3753.62 117
3753.76 117
3753.90 117
3754.04 116
3754.18 115
3754.32 112
3754.46 108
3754.60 102
3754.74 95
3754.88 89
3755.02 84
3755.16 83
3755.30 86
3755.44 94
3755.58 105
3755.72 117
3755.86 128
3756.00 136
3756.14 139
3756.28 137
3756.42 132
3756.57 124
3756.71 116
3756.85 112
3756.99 112
3757.13 117
3757.27 127
3757.41 140
3757.55 155
3757.69 169
3757.83 182
3757.97 191
3758.11 199
3758.25 203
3758.39 205
3758.53 204
3758.67 199
3758.81 192
3758.95 184
3759.09 174
3759.24 165
3759.38 158
3759.52 153
3759.66 151
3759.80 153
3759.94 157
3760.08 165
3760.22 174
3760.36 186
3760.50 199
3760.64 211
3760.78 222
3760.92 229
3761.06 230
3761.20 224
3761.34 212
3761.48 194
3761.62 173
3761.77 152
3761.91 136
3762.05 126
3762.19 123
3762.33 126
3762.47 133
3762.61 140
3762.75 145
3762.89 145
3763.03 140
3763.17 132
3763.31 122
3763.45 112
3763.59 105
3763.73 101
3763.87 101
3764.02 106
3764.16 114
3764.30 124
3764.44 136
3764.58 147
3764.72 158
3764.86 166
3765.00 170
3765.14 171
3765.28 168
3765.42 161
3765.56 151
3765.70 139
3765.84 125
3765.98 113
3766.13 102
3766.27 93
3766.41 86
3766.55 81
3766.69 78
3766.83 75
3766.97 72
3767.11 69
3767.25 67
3767.39 67
3767.53 68
3767.67 72
3767.81 77
3767.95 82
3768.10 86
3768.24 88
3768.38 87
3768.52 83
3768.66 78
3768.80 72
3768.94 67
3769.08 64
3769.22 64
3769.36 67
3769.50 71
3769.64 75
3769.78 79
3769.92 81
3770.07 80
3770.21 77
3770.35 71
3770.49 64
3770.63 54
3770.77 45
3770.91 37
3771.05 30
3771.19 25
3771.33 21
3771.47 17
3771.61 11
3771.75 3
3771.90 0
3772.04 0
3772.18 0
3772.32 0
3772.46 0
3772.60 0
3772.74 0
3772.88 10
3773.02 31
3773.16 50
3773.30 65
3773.44 74
3773.59 76
3773.73 72
3773.87 65
3774.01 56
3774.15 50
3774.29 46
3774.43 45
3774.57 47
3774.71 49
3774.85 51
3774.99 50
3775.13 47
3775.28 41
3775.42 33
3775.56 25
3775.70 18
3775.84 12
3775.98 9
3776.12 8
3776.26 7
3776.40 8
3776.54 10
3776.68 12
3776.82 15
3776.97 17
3777.11 19
3777.25 21
3777.39 22
3777.53 21
3777.67 20
3777.81 19
3777.95 19
3778.09 20
3778.23 22
3778.37 23
3778.52 25
3778.66 25
3778.80 25
3778.94 22
3779.08 19
3779.22 14
3779.36 9
3779.50 2
3779.64 0
3779.78 0
3779.92 0
3780.07 0
3780.21 0
3780.35 0
3780.49 0
3780.63 2
3780.77 4
3780.91 4
3781.05 5
3781.19 8
3781.33 14
3781.48 25
3781.62 38
3781.76 52
3781.90 65
3782.04 75
3782.18 81
3782.32 83
3782.46 82
3782.60 80
3782.74 79
3782.89 78
3783.03 78
3783.17 77
3783.31 74
3783.45 69
3783.59 61
3783.73 51
3783.87 40
3784.01 28
3784.15 17
3784.30 7
3784.44 0
3784.58 0
3784.72 0
3784.86 0
3785.00 0
3785.14 0
3785.28 0
3785.42 0
3785.56 0
3785.71 14
3785.85 31
3785.99 48
3786.13 63
3786.27 74
3786.41 81
3786.55 85
3786.69 87
3786.83 87
3786.98 88
3787.12 90
3787.26 94
3787.40 99
3787.54 104
3787.68 106
3787.82 104
3787.96 97
3788.10 85
3788.24 70
3788.39 52
3788.53 35
3788.67 22
3788.81 16
3788.95 17
3789.09 24
3789.23 37
3789.37 53
3789.51 67
3789.66 77
3789.80 81
3789.94 78
3790.08 71
3790.22 61
3790.36 52
3790.50 46
3790.64 45
3790.79 48
3790.93 54
3791.07 61
3791.21 67
3791.35 70
3791.49 69
3791.63 64
3791.77 56
3791.91 46
3792.06 37
3792.20 29
3792.34 25
3792.48 25
3792.62 29
3792.76 37
3792.90 47
3793.04 56
3793.18 63
3793.33 67
3793.47 66
3793.61 62
3793.75 57
3793.89 52
3794.03 49
3794.17 50
3794.31 55
3794.46 62
3794.60 70
3794.74 78
3794.88 86
3795.02 93
3795.16 100
3795.30 108
3795.44 119
3795.59 130
3795.73 142
3795.87 151
3796.01 156
3796.15 157
3796.29 153
3796.43 146
3796.57 137
3796.72 130
3796.86 123
3797.00 119
3797.14 116
3797.28 113
3797.42 110
3797.56 106
3797.70 101
3797.85 96
3797.99 92
3798.13 90
3798.27 91
3798.41 93
3798.55 99
3798.69 106
3798.83 114
3798.98 122
3799.12 130
3799.26 136
3799.40 141
3799.54 143
3799.68 142
3799.82 138
3799.96 131
3800.11 120
3800.25 108
3800.39 94
3800.53 82
3800.67 72
3800.81 65
3800.95 61
3801.10 61
3801.24 63
3801.38 66
3801.52 72
3801.66 79
3801.80 86
3801.94 95
3802.08 103
3802.23 109
3802.37 114
3802.51 116
3802.65 116
3802.79 115
3802.93 113
3803.07 112
3803.22 114
3803.36 117
3803.50 122
3803.64 128
3803.78 133
3803.92 135
3804.06 135
3804.21 131
3804.35 124
3804.49 114
3804.63 103
3804.77 92
3804.91 81
3805.05 71
3805.20 63
3805.34 56
3805.48 51
3805.62 48
3805.76 47
3805.90 49
3806.04 53
3806.19 59
3806.33 65
3806.47 72
3806.61 79
3806.75 85
3806.89 91
3807.03 95
3807.18 99
3807.32 102
3807.46 104
3807.60 105
3807.74 106
3807.88 106
3808.02 108
3808.17 111
3808.31 115
3808.45 122
3808.59 128
3808.73 133
3808.87 136
3809.01 137
3809.16 136
3809.30 132
3809.44 126
3809.58 121
3809.72 115
3809.86 110
3810.00 106
3810.15 103
3810.29 102
3810.43 102
3810.57 105
3810.71 109
3810.85 114
3811.00 120
3811.14 126
3811.28 130
3811.42 131
3811.56 131
3811.70 130
3811.84 127
3811.99 123
3812.13 119
3812.27 115
3812.41 111
3812.55 106
3812.69 102
3812.84 97
3812.98 94
3813.12 90
3813.26 88
3813.40 86
3813.54 85
3813.68 84
3813.83 82
3813.97 78
3814.11 72
3814.25 63
3814.39 50
3814.53 34
3814.68 17
3814.82 0
3814.96 0
3815.10 0
3815.24 0
3815.38 0
3815.53 0
3815.67 0
3815.81 0
3815.95 5
3816.09 15
3816.23 23
3816.38 29
3816.52 32
3816.66 34
3816.80 35
3816.94 36
3817.08 39
3817.22 41
3817.37 43
3817.51 44
3817.65 45
3817.79 44
3817.93 42
3818.07 38
3818.22 34
3818.36 30
3818.50 27
3818.64 26
3818.78 28
3818.92 33
3819.07 39
3819.21 46
3819.35 51
3819.49 55
3819.63 55
3819.77 52
3819.92 47
3820.06 40
3820.20 34
3820.34 31
3820.48 30
3820.62 34
3820.77 41
3820.91 51
3821.05 62
3821.19 72
3821.33 79
3821.48 83
3821.62 83
3821.76 80
3821.90 75
3822.04 71
3822.18 70
3822.33 72
3822.47 77
3822.61 85
3822.75 93
3822.89 100
3823.03 104
3823.18 104
3823.32 99
3823.46 90
3823.60 80
3823.74 71
3823.88 63
3824.03 57
3824.17 54
3824.31 51
3824.45 49
3824.59 45
3824.74 42
3824.88 40
3825.02 39
3825.16 41
3825.30 46
3825.44 55
3825.59 67
3825.73 80
3825.87 94
3826.01 107
3826.15 119
3826.29 129
3826.44 137
3826.58 144
3826.72 149
3826.86 155
3827.00 161
3827.15 168
3827.29 177
3827.43 187
3827.57 198
3827.71 210
3827.85 221
3828.00 230
3828.14 236
3828.28 238
3828.42 235
3828.56 227
3828.71 216
3828.85 203
3828.99 190
3829.13 177
3829.27 167
3829.42 158
3829.56 150
3829.70 143
3829.84 136
3829.98 129
3830.12 123
3830.27 119
3830.41 116
3830.55 116
3830.69 117
3830.83 120
3830.98 122
3831.12 124
3831.26 125
3831.40 127
3831.54 128
3831.69 129
3831.83 132
3831.97 135
3832.11 139
3832.25 143
3832.39 146
3832.54 148
3832.68 151
3832.82 153
3832.96 156
3833.10 160
3833.25 165
3833.39 169
3833.53 173
3833.67 174
3833.81 174
3833.96 171
3834.10 166
3834.24 161
3834.38 156
3834.52 153
3834.67 151
3834.81 149
3834.95 147
3835.09 143
3835.23 137
3835.38 130
3835.52 122
3835.66 116
3835.80 113
3835.94 114
3836.09 119
3836.23 127
3836.37 137
3836.51 147
3836.65 155
3836.80 158
3836.94 156
3837.08 149
3837.22 139
3837.36 127
3837.51 116
3837.65 108
3837.79 103
3837.93 102
3838.07 102
3838.22 103
3838.36 101
3838.50 97
3838.64 90
3838.78 81
3838.93 70
3839.07 60
3839.21 52
3839.35 45
3839.49 42
3839.64 40
3839.78 40
3839.92 41
3840.06 44
3840.20 48
3840.35 51
3840.49 55
3840.63 58
3840.77 60
3840.91 62
3841.06 64
3841.20 66
3841.34 70
3841.48 75
3841.62 81
3841.77 88
3841.91 94
3842.05 100
3842.19 103
3842.34 105
3842.48 105
3842.62 104
3842.76 104
3842.90 104
3843.05 107
3843.19 114
3843.33 125
3843.47 139
3843.61 155
3843.76 171
3843.90 185
3844.04 196
3844.18 202
3844.33 203
3844.47 201
3844.61 197
3844.75 191
3844.89 185
3845.04 179
3845.18 172
3845.32 166
3845.46 159
3845.60 152
3845.75 145
3845.89 137
3846.03 130
3846.17 124
3846.32 118
3846.46 115
3846.60 113
3846.74 112
3846.88 113
3847.03 113
3847.17 114
3847.31 113
3847.45 110
3847.59 106
3847.74 99
3847.88 91
3848.02 82
3848.16 74
3848.31 68
3848.45 65
3848.59 65
3848.73 67
3848.87 71
3849.02 74
3849.16 74
3849.30 72
3849.44 68
3849.59 61
3849.73 55
3849.87 49
3850.01 45
3850.15 43
3850.30 42
3850.44 41
3850.58 40
3850.72 39
3850.87 39
3851.01 41
3851.15 47
3851.29 58
3851.44 72
3851.58 90
3851.72 110
3851.86 130
3852.00 149
3852.15 166
3852.29 178
3852.43 184
3852.57 183
3852.72 175
3852.86 160
3853.00 140
3853.14 117
3853.28 94
3853.43 75
3853.57 60
3853.71 51
3853.85 48
3854.00 49
3854.14 55
3854.28 63
3854.42 73
3854.57 84
3854.71 95
3854.85 104
3854.99 112
3855.14 116
3855.28 118
3855.42 116
3855.56 112
3855.70 105
3855.85 96
3855.99 86
3856.13 74
3856.27 60
3856.42 45
3856.56 30
3856.70 15
3856.84 2
3856.99 0
3857.13 0
3857.27 0
3857.41 0
3857.56 0
3857.70 0
3857.84 0
3857.98 4
3858.12 10
3858.27 13
3858.41 15
3858.55 15
3858.69 14
3858.84 13
3858.98 13
3859.12 16
3859.26 20
3859.41 27
3859.55 35
3859.69 44
3859.83 53
3859.98 61
3860.12 65
3860.26 66
3860.40 63
3860.55 55
3860.69 43
3860.83 27
3860.97 10
3861.12 0
3861.26 0
3861.40 0
3861.54 0
3861.69 0
3861.83 0
3861.97 0
3862.11 0
3862.26 9
3862.40 30
3862.54 51
3862.68 68
3862.83 79
3862.97 83
3863.11 80
3863.25 72
3863.40 59
3863.54 47
3863.68 37
3863.82 34
3863.97 38
3864.11 48
3864.25 65
3864.39 84
3864.54 104
3864.68 121
3864.82 134
3864.96 142
3865.11 146
3865.25 146
3865.39 143
3865.53 140
3865.68 136
3865.82 133
3865.96 129
3866.10 126
3866.25 122
3866.39 118
3866.53 115
3866.67 113
3866.82 112
3866.96 114
3867.10 117
3867.24 123
3867.39 131
3867.53 138
3867.67 145
3867.81 151
3867.96 154
3868.10 155
3868.24 154
3868.38 152
3868.53 150
3868.67 148
3868.81 147
3868.95 146
3869.10 143
3869.24 140
3869.38 137
3869.52 133
3869.67 130
3869.81 129
3869.95 131
3870.10 133
3870.24 136
3870.38 138
3870.52 138
3870.67 134
3870.81 128
3870.95 121
3871.09 112
3871.24 103
3871.38 96
3871.52 90
3871.66 87
3871.81 86
3871.95 87
3872.09 90
3872.23 93
3872.38 98
3872.52 101
3872.66 103
3872.81 104
3872.95 103
3873.09 100
3873.23 95
3873.38 90
3873.52 85
3873.66 81
3873.80 77
3873.95 75
3874.09 74
3874.23 73
3874.37 72
3874.52 71
3874.66 70
3874.80 70
3874.95 69
3875.09 69
3875.23 68
3875.37 66
3875.52 62
3875.66 56
3875.80 48
3875.94 38
3876.09 29
3876.23 22
3876.37 17
3876.52 15
3876.66 16
3876.80 18
3876.94 21
3877.09 21
3877.23 19
3877.37 13
3877.51 6
3877.66 0
3877.80 0
3877.94 0
3878.09 0
3878.23 0
3878.37 0
3878.51 0
3878.66 2
3878.80 6
3878.94 8
3879.08 9
3879.23 10
3879.37 11
3879.51 13
3879.66 17
3879.80 21
3879.94 26
3880.08 32
3880.23 37
3880.37 41
3880.51 44
3880.66 44
3880.80 43
3880.94 39
3881.08 33
3881.23 26
3881.37 20
3881.51 15
3881.66 13
3881.80 14
3881.94 19
3882.08 27
3882.23 37
3882.37 48
3882.51 58
3882.66 65
3882.80 70
3882.94 72
3883.08 73
3883.23 75
3883.37 78
3883.51 82
3883.66 88
3883.80 92
3883.94 95
3884.08 94
3884.23 90
3884.37 84
3884.51 77
3884.66 73
3884.80 71
3884.94 73
3885.08 80
3885.23 89
3885.37 100
3885.51 111
3885.66 123
3885.80 134
3885.94 143
3886.08 152
3886.23 161
3886.37 170
3886.51 178
3886.66 187
3886.80 198
3886.94 209
3887.08 222
3887.23 234
3887.37 245
3887.51 254
3887.66 260
3887.80 262
3887.94 261
3888.09 256
3888.23 251
3888.37 247
3888.51 245
3888.66 244
3888.80 244
3888.94 244
3889.09 243
3889.23 241
3889.37 238
3889.51 237
3889.66 237
3889.80 242
3889.94 252
3890.09 264
3890.23 278
3890.37 291
3890.52 298
3890.66 299
3890.80 294
3890.94 283
3891.09 270
3891.23 257
3891.37 248
3891.52 244
3891.66 243
3891.80 246
3891.95 250
3892.09 252
3892.23 252
3892.37 249
3892.52 244
3892.66 238
3892.80 232
3892.95 226
3893.09 220
3893.23 216
3893.38 211
3893.52 206
3893.66 202
3893.81 198
3893.95 193
3894.09 189
3894.23 185
3894.38 180
3894.52 175
3894.66 168
3894.81 160
3894.95 150
3895.09 140
3895.24 130
3895.38 120
3895.52 113
3895.66 109
3895.81 108
3895.95 110
3896.09 115
3896.24 121
3896.38 129
3896.52 138
3896.67 148
3896.81 159
3896.95 169
3897.10 179
3897.24 185
3897.38 188
3897.53 186
3897.67 179
3897.81 168
3897.95 155
3898.10 141
3898.24 128
3898.38 118
3898.53 110
3898.67 106
3898.81 103
3898.96 101
3899.10 99
3899.24 97
3899.39 94
3899.53 92
3899.67 92
3899.82 94
3899.96 98
3900.10 106
3900.24 116
3900.39 127
3900.53 138
3900.67 148
3900.82 157
3900.96 164
3901.10 169
3901.25 174
3901.39 180
3901.53 185
3901.68 190
3901.82 195
3901.96 198
3902.11 200
3902.25 199
3902.39 197
3902.54 195
3902.68 192
3902.82 191
3902.97 190
3903.11 190
3903.25 190
3903.40 189
3903.54 187
3903.68 183
3903.83 177
3903.97 170
3904.11 162
3904.25 154
3904.40 145
3904.54 137
3904.68 130
3904.83 124
3904.97 121
3905.11 120
3905.26 122
3905.40 128
3905.54 136
3905.69 146
3905.83 156
3905.97 165
3906.12 170
3906.26 172
3906.40 169
3906.55 163
3906.69 155
3906.83 146
3906.98 138
3907.12 132
3907.26 126
3907.41 120
3907.55 112
3907.69 103
3907.84 92
3907.98 79
3908.12 65
3908.27 51
3908.41 39
3908.55 29
3908.70 20
3908.84 15
3908.98 11
3909.13 10
3909.27 11
3909.41 14
3909.56 18
3909.70 23
3909.84 28
3909.99 31
3910.13 32
3910.27 31
3910.42 27
3910.56 20
3910.70 11
3910.85 3
3910.99 0
3911.13 0
3911.28 0
3911.42 0
3911.56 4
3911.71 13
3911.85 21
3911.99 27
3912.14 31
3912.28 31
3912.42 26
3912.57 18
3912.71 6
3912.85 0
3913.00 0
3913.14 0
3913.28 0
3913.43 0
3913.57 0
3913.71 0
3913.86 0
3914.00 12
3914.14 22
3914.29 28
3914.43 31
3914.57 32
3914.72 33
3914.86 36
3915.01 40
3915.15 47
3915.29 54
3915.44 60
3915.58 65
3915.72 68
3915.87 70
3916.01 71
3916.15 71
3916.30 72
3916.44 73
3916.58 74
3916.73 75
3916.87 77
3917.01 78
3917.16 81
3917.30 86
3917.44 91
3917.59 98
3917.73 105
3917.87 111
3918.02 117
3918.16 123
3918.31 129
3918.45 135
3918.59 142
3918.74 149
3918.88 156
3919.02 161
3919.17 164
3919.31 166
3919.45 165
3919.60 164
3919.74 163
3919.88 163
3920.03 163
3920.17 163
3920.31 162
3920.46 160
3920.60 156
3920.74 149
3920.89 140
3921.03 129
3921.18 118
3921.32 108
3921.46 100
3921.61 94
3921.75 91
3921.89 91
3922.04 94
3922.18 99
3922.32 105
3922.47 112
3922.61 119
3922.75 125
3922.90 130
3923.04 133
3923.19 135
3923.33 135
3923.47 134
3923.62 130
3923.76 126
3923.90 120
3924.05 115
3924.19 110
3924.33 107
3924.48 106
3924.62 107
3924.77 110
3924.91 114
3925.05 118
3925.20 122
3925.34 125
3925.48 128
3925.63 130
3925.77 131
3925.91 130
3926.06 127
3926.20 124
3926.35 119
3926.49 115
3926.63 111
3926.78 110
3926.92 113
3927.06 120
3927.21 129
3927.35 142
3927.49 155
3927.64 168
3927.78 178
3927.93 185
3928.07 189
3928.21 190
3928.36 188
3928.50 187
3928.64 187
3928.79 191
3928.93 197
3929.07 207
3929.22 218
3929.36 231
3929.51 241
3929.65 247
3929.79 248
3929.94 242
3930.08 230
3930.22 215
3930.37 198
3930.51 183
3930.66 171
3930.80 165
3930.94 163
3931.09 166
3931.23 170
3931.37 175
3931.52 178
3931.66 178
3931.81 176
3931.95 172
3932.09 167
3932.24 161
3932.38 154
3932.52 147
3932.67 139
3932.81 131
3932.96 123
3933.10 116
3933.24 112
3933.39 111
3933.53 114
3933.67 121
3933.82 129
3933.96 137
3934.11 144
3934.25 148
3934.39 148
3934.54 144
3934.68 137
3934.82 128
3934.97 119
3935.11 110
3935.26 103
3935.40 99
3935.54 98
3935.69 100
3935.83 103
3935.98 106
3936.12 109
3936.26 110
3936.41 109
3936.55 107
3936.69 106
3936.84 105
3936.98 105
3937.13 105
3937.27 106
3937.41 105
3937.56 103
3937.70 99
3937.85 93
3937.99 85
3938.13 78
3938.28 72
3938.42 69
3938.56 70
3938.71 73
3938.85 81
3939.00 91
3939.14 103
3939.28 116
3939.43 128
3939.57 139
3939.72 148
3939.86 155
3940.00 158
3940.15 158
3940.29 154
3940.44 147
3940.58 137
3940.72 123
3940.87 107
3941.01 89
3941.15 69
3941.30 49
3941.44 29
3941.59 10
3941.73 0
3941.87 0
3942.02 0
3942.16 0
3942.31 0
3942.45 0
3942.59 0
3942.74 0
3942.88 2
3943.03 15
3943.17 28
3943.31 40
3943.46 49
3943.60 54
3943.75 56
3943.89 54
3944.03 51
3944.18 49
3944.32 52
3944.47 59
3944.61 72
3944.75 87
3944.90 104
3945.04 117
3945.19 124
3945.33 126
3945.47 120
3945.62 111
3945.76 99
3945.91 88
3946.05 81
3946.19 77
3946.34 77
3946.48 81
3946.63 88
3946.77 97
3946.91 105
3947.06 112
3947.20 117
3947.35 119
3947.49 115
3947.63 107
3947.78 94
3947.92 77
3948.07 60
3948.21 44
3948.35 31
3948.50 22
3948.64 16
3948.79 14
3948.93 13
3949.07 13
3949.22 12
3949.36 10
3949.51 9
3949.65 8
3949.79 9
3949.94 14
3950.08 21
3950.23 31
3950.37 42
3950.52 53
3950.66 62
3950.80 68
3950.95 71
3951.09 71
3951.24 67
3951.38 62
3951.52 56
3951.67 51
3951.81 47
3951.96 44
3952.10 43
3952.24 43
3952.39 44
3952.53 44
3952.68 44
3952.82 45
3952.96 46
3953.11 47
3953.25 50
3953.40 55
3953.54 61
3953.69 68
3953.83 75
3953.97 82
3954.12 88
3954.26 94
3954.41 98
3954.55 102
3954.69 105
3954.84 110
3954.98 117
3955.13 126
3955.27 139
3955.42 154
3955.56 171
3955.70 186
3955.85 198
3955.99 205
3956.14 206
3956.28 200
3956.42 189
3956.57 173
3956.71 155
3956.86 136
3957.00 116
3957.15 98
3957.29 82
3957.43 67
3957.58 53
3957.72 41
3957.87 30
3958.01 20
3958.16 11
3958.30 7
3958.44 7
3958.59 14
3958.73 28
3958.88 50
3959.02 78
3959.17 111
3959.31 145
3959.45 175
3959.60 200
3959.74 217
3959.89 228
3960.03 232
3960.17 232
3960.32 230
3960.46 228
3960.61 228
3960.75 230
3960.90 235
3961.04 241
3961.18 248
3961.33 256
3961.47 263
3961.62 268
3961.76 270
3961.91 269
3962.05 265
3962.19 257
3962.34 247
3962.48 234
3962.63 219
3962.77 201
3962.92 181
3963.06 158
3963.21 133
3963.35 107
3963.49 83
3963.64 62
3963.78 47
3963.93 39
3964.07 38
3964.22 44
3964.36 55
3964.50 68
3964.65 80
3964.79 90
3964.94 97
3965.08 100
3965.23 99
3965.37 97
3965.51 94
3965.66 93
3965.80 92
3965.95 93
3966.09 94
3966.24 95
3966.38 95
3966.53 95
3966.67 93
3966.81 92
3966.96 90
3967.10 89
3967.25 90
3967.39 91
3967.54 93
3967.68 96
3967.82 100
3967.97 104
3968.11 107
3968.26 109
3968.40 109
3968.55 108
3968.69 105
3968.84 101
3968.98 95
3969.12 90
3969.27 85
3969.41 81
3969.56 77
3969.70 75
3969.85 75
3969.99 79
3970.14 87
3970.28 99
3970.42 115
3970.57 134
3970.71 153
3970.86 170
3971.00 185
3971.15 196
3971.29 203
3971.44 209
3971.58 214
3971.72 221
3971.87 230
3972.01 242
3972.16 257
3972.30 273
3972.45 289
3972.59 306
3972.74 321
3972.88 336
3973.03 351
3973.17 366
3973.31 382
3973.46 399
3973.60 416
3973.75 433
3973.89 447
3974.04 460
3974.18 472
3974.33 483
3974.47 495
3974.61 508
3974.76 523
3974.90 540
3975.05 557
3975.19 574
3975.34 588
3975.48 599
3975.63 608
3975.77 615
3975.92 622
3976.06 627
3976.20 632
3976.35 636
3976.49 639
3976.64 640
3976.78 638
3976.93 632
3977.07 622
3977.22 609
3977.36 593
3977.51 574
3977.65 554
3977.79 534
3977.94 516
3978.08 499
3978.23 484
3978.37 472
3978.52 460
3978.66 449
3978.81 438
3978.95 426
3979.10 412
3979.24 398
3979.39 386
3979.53 375
3979.67 367
3979.82 364
3979.96 363
3980.11 366
3980.25 370
3980.40 374
3980.54 375
3980.69 373
3980.83 367
3980.98 356
3981.12 340
3981.27 321
3981.41 298
3981.56 274
3981.70 249
3981.84 225
3981.99 203
3982.13 183
3982.28 167
3982.42 154
3982.57 147
3982.71 143
3982.86 145
3983.00 150
3983.15 157
3983.29 166
3983.44 175
3983.58 183
3983.73 190
3983.87 194
3984.01 197
3984.16 199
3984.30 199
3984.45 198
3984.59 195
3984.74 190
3984.88 184
3985.03 176
3985.17 169
3985.32 162
3985.46 157
3985.61 155
3985.75 156
3985.90 160
3986.04 166
3986.19 175
3986.33 186
3986.47 199
3986.62 212
3986.76 225
3986.91 238
3987.05 249
3987.20 257
3987.34 262
3987.49 263
3987.63 262
3987.78 258
3987.92 253
3988.07 247
3988.21 241
3988.36 234
3988.50 228
3988.65 221
3988.79 213
3988.94 203
3989.08 193
3989.23 183
3989.37 172
3989.52 163
3989.66 156
3989.80 150
3989.95 147
3990.09 147
3990.24 149
3990.38 151
3990.53 153
3990.67 154
3990.82 152
3990.96 147
3991.11 138
3991.25 126
3991.40 114
3991.54 103
3991.69 96
3991.83 92
3991.98 92
3992.12 96
3992.27 103
3992.41 110
3992.56 118
3992.70 126
3992.85 133
3992.99 139
3993.14 145
3993.28 148
3993.43 148
3993.57 145
3993.72 140
3993.86 131
3994.01 121
3994.15 111
3994.29 103
3994.44 99
3994.58 98
3994.73 99
3994.87 102
3995.02 104
3995.16 104
3995.31 101
3995.45 96
3995.60 89
3995.74 83
3995.89 80
3996.03 81
3996.18 85
3996.32 92
3996.47 99
3996.61 104
3996.76 106
3996.90 104
3997.05 100
3997.19 96
3997.34 94
3997.48 95
3997.63 99
3997.77 106
3997.92 115
3998.06 122
3998.21 127
3998.35 130
3998.50 129
3998.64 125
3998.79 121
3998.93 116
3999.08 112
3999.22 109
3999.37 108
3999.51 108
3999.66 107
3999.80 105
3999.95 100
4000.09 94
4000.24 86
4000.38 78
4000.53 73
4000.67 70
4000.82 70
4000.96 73
4001.11 77
4001.25 81
4001.40 84
4001.54 85
4001.69 85
4001.83 83
4001.98 81
4002.12 79
4002.27 78
4002.41 79
4002.56 83
4002.70 90
4002.85 98
4002.99 108
4003.14 117
4003.28 123
4003.43 124
4003.57 119
4003.72 108
4003.86 94
4004.01 77
4004.15 61
4004.30 47
4004.44 37
4004.59 29
4004.73 22
4004.88 16
4005.02 9
4005.17 2
4005.31 0
4005.46 0
4005.60 0
4005.75 0
4005.89 0
4006.04 0
4006.18 0
4006.33 0
4006.47 3
4006.62 11
4006.76 21
4006.91 34
4007.06 48
4007.20 61
4007.35 73
4007.49 82
4007.64 86
4007.78 85
4007.93 80
4008.07 72
4008.22 62
4008.36 51
4008.51 40
4008.65 30
4008.80 22
4008.94 14
4009.09 7
4009.23 0
4009.38 0
4009.52 0
4009.67 0
4009.81 0
4009.96 0
4010.10 0
4010.25 0
4010.39 0
4010.54 7
4010.68 18
4010.83 30
4010.97 42
4011.12 53
4011.26 61
4011.41 68
4011.55 73
4011.70 76
4011.85 77
4011.99 77
4012.14 76
4012.28 74
4012.43 70
4012.57 66
4012.72 62
4012.86 57
4013.01 53
4013.15 50
4013.30 48
4013.44 48
4013.59 50
4013.73 54
4013.88 59
4014.02 65
4014.17 72
4014.31 80
4014.46 88
4014.60 96
4014.75 104
4014.90 112
4015.04 120
4015.19 127
4015.33 134
4015.48 139
4015.62 142
4015.77 142
4015.91 141
4016.06 137
4016.20 131
4016.35 125
4016.49 119
4016.64 114
4016.78 110
4016.93 108
4017.07 106
4017.22 105
4017.37 104
4017.51 103
4017.66 102
4017.80 102
4017.95 103
4018.09 105
4018.24 111
4018.38 119
4018.53 129
4018.67 142
4018.82 156
4018.96 171
4019.11 187
4019.25 201
4019.40 214
4019.54 225
4019.69 230
4019.84 231
4019.98 226
4020.13 217
4020.27 205
4020.42 191
4020.56 177
4020.71 163
4020.85 150
4021.00 137
4021.14 124
4021.29 111
4021.43 100
4021.58 93
4021.73 89
4021.87 91
4022.02 97
4022.16 107
4022.31 116
4022.45 123
4022.60 125
4022.74 122
4022.89 113
4023.03 100
4023.18 85
4023.32 71
4023.47 59
4023.62 51
4023.76 47
4023.91 46
4024.05 49
4024.20 53
4024.34 59
4024.49 63
4024.63 67
4024.78 68
4024.92 68
4025.07 66
4025.22 63
4025.36 59
4025.51 56
4025.65 57
4025.80 60
4025.94 67
4026.09 78
4026.23 91
4026.38 104
4026.52 117
4026.67 128
4026.82 137
4026.96 142
4027.11 145
4027.25 146
4027.40 144
4027.54 142
4027.69 140
4027.83 137
4027.98 134
4028.12 131
4028.27 126
4028.42 122
4028.56 116
4028.71 110
4028.85 103
4029.00 97
4029.14 91
4029.29 86
4029.43 82
4029.58 80
4029.73 80
4029.87 81
4030.02 83
4030.16 85
4030.31 87
4030.45 87
4030.60 87
4030.74 88
4030.89 89
4031.04 91
4031.18 95
4031.33 100
4031.47 106
4031.62 110
4031.76 113
4031.91 113
4032.05 108
4032.20 99
4032.35 86
4032.49 71
4032.64 56
4032.78 42
4032.93 33
4033.07 28
4033.22 28
4033.36 32
4033.51 37
4033.66 41
4033.80 42
4033.95 37
4034.09 26
4034.24 13
4034.38 0
4034.53 0
4034.67 0
4034.82 0
4034.97 0
4035.11 0
4035.26 0
4035.40 0
4035.55 7
4035.69 12
4035.84 16
4035.99 19
4036.13 22
4036.28 26
4036.42 31
4036.57 36
4036.71 42
4036.86 48
4037.01 54
4037.15 61
4037.30 67
4037.44 74
4037.59 80
4037.73 85
4037.88 88
4038.02 89
4038.17 89
4038.32 89
4038.46 89
4038.61 90
4038.75 92
4038.90 95
4039.04 99
4039.19 103
4039.34 108
4039.48 113
4039.63 119
4039.77 126
4039.92 132
4040.06 136
4040.21 139
4040.36 139
4040.50 137
4040.65 133
4040.79 129
4040.94 127
4041.08 127
4041.23 130
4041.38 138
4041.52 148
4041.67 159
4041.81 170
4041.96 180
4042.10 186
4042.25 188
4042.40 186
4042.54 179
4042.69 169
4042.83 157
4042.98 145
4043.13 134
4043.27 125
4043.42 119
4043.56 116
4043.71 115
4043.85 115
4044.00 115
4044.15 115
4044.29 114
4044.44 113
4044.58 111
4044.73 109
4044.87 106
4045.02 101
4045.17 95
4045.31 88
4045.46 79
4045.60 71
4045.75 64
4045.90 60
4046.04 59
4046.19 62
4046.33 69
4046.48 81
4046.62 96
4046.77 114
4046.92 133
4047.06 152
4047.21 168
4047.35 180
4047.50 187
4047.65 188
4047.79 184
4047.94 178
4048.08 169
4048.23 161
4048.37 155
4048.52 149
4048.67 145
4048.81 140
4048.96 135
4049.10 129
4049.25 122
4049.40 113
4049.54 105
4049.69 96
4049.83 88
4049.98 81
4050.13 77
4050.27 76
4050.42 77
4050.56 81
4050.71 87
4050.85 94
4051.00 100
4051.15 106
4051.29 110
4051.44 111
4051.58 110
4051.73 108
4051.88 104
4052.02 99
4052.17 95
4052.31 90
4052.46 85
4052.61 81
4052.75 79
4052.90 78
4053.04 79
4053.19 83
4053.34 88
4053.48 95
4053.63 103
4053.77 111
4053.92 117
4054.07 122
4054.21 124
4054.36 122
4054.50 116
4054.65 107
4054.80 94
4054.94 80
4055.09 66
4055.23 54
4055.38 46
4055.53 41
4055.67 39
4055.82 41
4055.96 44
4056.11 48
4056.26 52
4056.40 56
4056.55 60
4056.69 63
4056.84 64
4056.99 62
4057.13 58
4057.28 51
4057.42 44
4057.57 37
4057.72 32
4057.86 29
4058.01 30
4058.15 33
4058.30 37
4058.45 40
4058.59 42
4058.74 41
4058.88 36
4059.03 27
4059.18 15
4059.32 0
4059.47 0
4059.61 0
4059.76 0
4059.91 0
4060.05 0
4060.20 0
4060.34 0
4060.49 5
4060.64 24
4060.78 42
4060.93 59
4061.07 74
4061.22 86
4061.37 96
4061.51 104
4061.66 111
4061.81 117
4061.95 122
4062.10 126
4062.24 128
4062.39 128
4062.54 126
4062.68 121
4062.83 115
4062.97 107
4063.12 98
4063.27 89
4063.41 81
4063.56 74
4063.70 69
4063.85 66
4064.00 64
4064.14 64
4064.29 64
4064.44 63
4064.58 61
4064.73 56
4064.87 49
4065.02 40
4065.17 30
4065.31 20
4065.46 15
4065.60 14
4065.75 19
4065.90 29
4066.04 43
4066.19 57
4066.34 71
4066.48 82
4066.63 87
4066.77 90
4066.92 89
4067.07 87
4067.21 86
4067.36 86
4067.51 87
4067.65 90
4067.80 94
4067.94 99
4068.09 105
4068.24 112
4068.38 119
4068.53 125
4068.68 130
4068.82 132
4068.97 130
4069.11 125
4069.26 115
4069.41 103
4069.55 90
4069.70 78
4069.85 68
4069.99 62
4070.14 61
4070.28 62
4070.43 67
4070.58 72
4070.72 77
4070.87 80
4071.02 83
4071.16 84
4071.31 86
4071.45 87
4071.60 89
4071.75 91
4071.89 92
4072.04 91
4072.19 89
4072.33 85
4072.48 81
4072.62 77
4072.77 76
4072.92 78
4073.06 81
4073.21 86
4073.36 91
4073.50 94
4073.65 96
4073.79 96
4073.94 95
4074.09 93
4074.23 92
4074.38 93
4074.53 96
4074.67 100
4074.82 106
4074.97 113
4075.11 119
4075.26 123
4075.40 126
4075.55 128
4075.70 129
4075.84 131
4075.99 134
4076.14 138
4076.28 144
4076.43 151
4076.58 156
4076.72 158
4076.87 157
4077.01 151
4077.16 141
4077.31 128
4077.45 115
4077.60 102
4077.75 93
4077.89 86
4078.04 83
4078.19 82
4078.33 82
4078.48 80
4078.63 76
4078.77 70
4078.92 61
4079.06 52
4079.21 43
4079.36 36
4079.50 30
4079.65 26
4079.80 23
4079.94 19
4080.09 13
4080.24 5
4080.38 0
4080.53 0
4080.68 0
4080.82 0
4080.97 0
4081.11 7
4081.26 24
4081.41 43
4081.55 62
4081.70 80
4081.85 95
4081.99 106
4082.14 114
4082.29 118
4082.43 120
4082.58 119
4082.73 117
4082.87 114
4083.02 111
4083.16 107
4083.31 103
4083.46 98
4083.60 90
4083.75 79
4083.90 65
4084.04 50
4084.19 34
4084.34 20
4084.48 8
4084.63 0
4084.78 0
4084.92 0
4085.07 3
4085.22 10
4085.36 19
4085.51 30
4085.66 40
4085.80 51
4085.95 62
4086.10 72
4086.24 82
4086.39 92
4086.53 103
4086.68 114
4086.83 126
4086.97 137
4087.12 147
4087.27 154
4087.41 158
4087.56 156
4087.71 151
4087.85 142
4088.00 131
4088.15 119
4088.29 108
4088.44 100
4088.59 94
4088.73 90
4088.88 86
4089.03 83
4089.17 80
4089.32 76
4089.47 72
4089.61 68
4089.76 64
4089.91 60
4090.05 57
4090.20 54
4090.35 52
4090.49 51
4090.64 51
4090.79 53
4090.93 55
4091.08 59
4091.23 63
4091.37 66
4091.52 67
4091.67 66
4091.81 62
4091.96 56
4092.11 50
4092.25 43
4092.40 37
4092.55 31
4092.69 26
4092.84 20
4092.99 13
4093.13 5
4093.28 0
4093.43 0
4093.57 0
4093.72 0
4093.87 0
4094.01 0
4094.16 0
4094.31 0
4094.45 11
4094.60 29
4094.75 49
4094.89 68
4095.04 86
4095.19 100
4095.33 110
4095.48 116
4095.63 120
4095.77 124
4095.92 127
4096.07 132
4096.21 136
4096.36 139
4096.51 141
4096.65 141
4096.80 140
4096.95 138
4097.09 139
4097.24 141
4097.39 147
4097.53 154
4097.68 160
4097.83 165
4097.97 167
4098.12 166
4098.27 165
4098.41 163
4098.56 163
4098.71 164
4098.85 167
4099.00 171
4099.15 174
4099.29 176
4099.44 176
4099.59 177
4099.74 178
4099.88 182
4100.03 189
4100.18 198
4100.32 209
4100.47 220
4100.62 229
4100.76 236
4100.91 240
4101.06 240
4101.20 238
4101.35 234
4101.50 229
4101.64 225
4101.79 221
4101.94 218
4102.08 217
4102.23 217
4102.38 219
4102.52 222
4102.67 225
4102.82 230
4102.97 235
4103.11 240
4103.26 246
4103.41 252
4103.55 258
4103.70 264
4103.85 267
4103.99 267
4104.14 263
4104.29 254
4104.43 239
4104.58 220
4104.73 198
4104.87 177
4105.02 160
4105.17 147
4105.32 141
4105.46 141
4105.61 144
4105.76 148
4105.90 148
4106.05 143
4106.20 132
4106.34 115
4106.49 94
4106.64 71
4106.78 51
4106.93 35
4107.08 27
4107.22 25
4107.37 31
4107.52 43
4107.67 60
4107.81 78
4107.96 96
4108.11 112
4108.25 125
4108.40 135
4108.55 141
4108.69 144
4108.84 144
4108.99 142
4109.14 139
4109.28 135
4109.43 130
4109.58 124
4109.72 117
4109.87 108
4110.02 97
4110.16 84
4110.31 72
4110.46 63
4110.60 58
4110.75 60
4110.90 68
4111.05 82
4111.19 99
4111.34 118
4111.49 135
4111.63 149
4111.78 159
4111.93 164
4112.07 165
4112.22 164
4112.37 161
4112.52 159
4112.66 157
4112.81 157
4112.96 160
4113.10 163
4113.25 167
4113.40 169
4113.55 169
4113.69 166
4113.84 160
4113.99 153
4114.13 146
4114.28 141
4114.43 141
4114.57 146
4114.72 156
4114.87 169
4115.02 182
4115.16 194
4115.31 201
4115.46 201
4115.60 194
4115.75 180
4115.90 162
4116.04 143
4116.19 125
4116.34 112
4116.49 105
4116.63 104
4116.78 110
4116.93 121
4117.07 135
4117.22 150
4117.37 165
4117.52 179
4117.66 194
4117.81 209
4117.96 224
4118.10 241
4118.25 258
4118.40 275
4118.55 290
4118.69 303
4118.84 314
4118.99 322
4119.13 327
4119.28 331
4119.43 333
4119.58 333
4119.72 331
4119.87 327
4120.02 320
4120.16 312
4120.31 304
4120.46 298
4120.61 294
4120.75 294
4120.90 298
4121.05 306
4121.19 314
4121.34 321
4121.49 326
4121.64 328
4121.78 325
4121.93 320
4122.08 313
4122.22 305
4122.37 298
4122.52 291
4122.67 283
4122.81 275
4122.96 265
4123.11 254
4123.26 241
4123.40 227
4123.55 214
4123.70 201
4123.84 189
4123.99 178
4124.14 169
4124.29 161
4124.43 155
4124.58 152
4124.73 153
4124.87 157
4125.02 165
4125.17 176
4125.32 187
4125.46 196
4125.61 201
4125.76 201
4125.91 197
4126.05 189
4126.20 180
4126.35 172
4126.49 167
4126.64 166
4126.79 168
4126.94 172
4127.08 176
4127.23 178
4127.38 179
4127.53 178
4127.67 175
4127.82 172
4127.97 169
4128.11 167
4128.26 166
4128.41 165
4128.56 165
4128.70 162
4128.85 159
4129.00 154
4129.15 148
4129.29 144
4129.44 142
4129.59 143
4129.73 146
4129.88 153
4130.03 160
4130.18 166
4130.32 170
4130.47 171
4130.62 169
4130.77 165
4130.91 159
4131.06 154
4131.21 151
4131.36 150
4131.50 154
4131.65 162
4131.80 174
4131.95 187
4132.09 202
4132.24 215
4132.39 226
4132.53 234
4132.68 237
4132.83 237
4132.98 233
4133.12 227
4133.27 219
4133.42 210
4133.57 201
4133.71 191
4133.86 182
4134.01 171
4134.16 159
4134.30 147
4134.45 135
4134.60 123
4134.75 113
4134.89 106
4135.04 104
4135.19 106
4135.34 112
4135.48 119
4135.63 127
4135.78 133
4135.92 137
4136.07 137
4136.22 136
4136.37 133
4136.51 129
4136.66 126
4136.81 122
4136.96 118
4137.10 112
4137.25 105
4137.40 98
4137.55 91
4137.69 86
4137.84 83
4137.99 82
4138.14 83
4138.28 86
4138.43 88
4138.58 90
4138.73 92
4138.87 94
4139.02 95
4139.17 97
4139.32 97
4139.46 97
4139.61 95
4139.76 92
4139.91 88
4140.05 82
4140.20 77
4140.35 72
4140.50 70
4140.64 69
4140.79 71
4140.94 74
4141.09 79
4141.23 84
4141.38 89
4141.53 93
4141.68 96
4141.82 99
4141.97 103
4142.12 107
4142.27 113
4142.41 120
4142.56 127
4142.71 133
4142.86 134
4143.00 131
4143.15 123
4143.30 111
4143.45 95
4143.60 77
4143.74 60
4143.89 44
4144.04 32
4144.19 23
4144.33 18
4144.48 16
4144.63 17
4144.78 21
4144.92 29
4145.07 39
4145.22 51
4145.37 63
4145.51 73
4145.66 80
4145.81 83
4145.96 80
4146.10 73
4146.25 62
4146.40 51
4146.55 41
4146.69 34
4146.84 31
4146.99 32
4147.14 36
4147.29 41
4147.43 45
4147.58 47
4147.73 46
4147.88 42
4148.02 39
4148.17 36
4148.32 36
4148.47 38
4148.61 43
4148.76 49
4148.91 55
4149.06 59
4149.20 61
4149.35 60
4149.50 57
4149.65 55
4149.80 53
4149.94 52
4150.09 52
4150.24 53
4150.39 54
4150.53 53
4150.68 52
4150.83 49
4150.98 46
4151.12 41
4151.27 37
4151.42 34
4151.57 31
4151.72 29
4151.86 29
4152.01 31
4152.16 34
4152.31 38
4152.45 41
4152.60 43
4152.75 42
4152.90 39
4153.05 33
4153.19 25
4153.34 16
4153.49 7
4153.64 0
4153.78 0
4153.93 0
4154.08 0
4154.23 0
4154.37 0
4154.52 0
4154.67 0
4154.82 0
4154.97 0
4155.11 6
4155.26 13
4155.41 18
4155.56 23
4155.70 25
4155.85 25
4156.00 24
4156.15 20
4156.30 15
4156.44 9
4156.59 5
4156.74 1
4156.89 0
4157.04 0
4157.18 2
4157.33 8
4157.48 16
4157.63 28
4157.77 42
4157.92 60
4158.07 78
4158.22 95
4158.37 110
4158.51 121
4158.66 126
4158.81 125
4158.96 121
4159.10 115
4159.25 108
4159.40 103
4159.55 100
4159.70 100
4159.84 102
4159.99 105
4160.14 109
4160.29 112
4160.44 115
4160.58 116
4160.73 117
4160.88 118
4161.03 118
4161.17 118
4161.32 118
4161.47 118
4161.62 117
4161.77 116
4161.91 115
4162.06 115
4162.21 115
4162.36 117
4162.51 119
4162.65 121
4162.80 124
4162.95 126
4163.10 127
4163.25 128
4163.39 128
4163.54 128
4163.69 127
4163.84 126
4163.99 124
4164.13 123
4164.28 121
4164.43 121
4164.58 121
4164.72 122
4164.87 123
4165.02 123
4165.17 119
4165.32 113
4165.46 103
4165.61 91
4165.76 79
4165.91 69
4166.06 62
4166.20 59
4166.35 59
4166.50 60
4166.65 61
4166.80 60
4166.94 57
4167.09 53
4167.24 49
4167.39 45
4167.54 44
4167.68 44
4167.83 45
4167.98 46
4168.13 46
4168.28 46
4168.42 46
4168.57 47
4168.72 52
4168.87 62
4169.02 76
4169.16 95
4169.31 117
4169.46 138
4169.61 158
4169.76 173
4169.90 182
4170.05 186
4170.20 184
4170.35 181
4170.50 177
4170.64 175
4170.79 177
4170.94 183
4171.09 194
4171.24 209
4171.39 225
4171.53 241
4171.68 255
4171.83 266
4171.98 272
4172.13 274
4172.27 272
4172.42 268
4172.57 263
4172.72 260
4172.87 260
4173.01 264
4173.16 271
4173.31 280
4173.46 288
4173.61 294
4173.75 297
4173.90 294
4174.05 287
4174.20 275
4174.35 260
4174.50 243
4174.64 227
4174.79 213
4174.94 204
4175.09 203
4175.24 211
4175.38 225
4175.53 246
4175.68 268
4175.83 289
4175.98 307
4176.12 318
4176.27 324
4176.42 325
4176.57 322
4176.72 316
4176.87 310
4177.01 302
4177.16 294
4177.31 287
4177.46 282
4177.61 279
4177.75 278
4177.90 279
4178.05 282
4178.20 285
4178.35 289
4178.50 291
4178.64 292
4178.79 293
4178.94 295
4179.09 298
4179.24 302
4179.38 308
4179.53 316
4179.68 325
4179.83 334
4179.98 343
4180.13 352
4180.27 360
4180.42 368
4180.57 376
4180.72 384
4180.87 393
4181.02 403
4181.16 413
4181.31 423
4181.46 432
4181.61 440
4181.76 448
4181.90 455
4182.05 461
4182.20 466
4182.35 470
4182.50 472
4182.65 473
4182.79 472
4182.94 469
4183.09 466
4183.24 463
4183.39 459
4183.54 457
4183.68 455
4183.83 454
4183.98 456
4184.13 462
4184.28 472
4184.43 489
4184.57 511
4184.72 537
4184.87 565
4185.02 591
4185.17 612
4185.32 627
4185.46 634
4185.61 634
4185.76 630
4185.91 625
4186.06 622
4186.21 623
4186.35 630
4186.50 641
4186.65 655
4186.80 669
4186.95 683
4187.10 696
4187.24 709
4187.39 725
4187.54 746
4187.69 771
4187.84 802
4187.99 835
4188.13 867
4188.28 896
4188.43 920
4188.58 937
4188.73 950
4188.88 960
4189.02 969
4189.17 980
4189.32 994
4189.47 1013
4189.62 1036
4189.77 1064
4189.91 1098
4190.06 1138
4190.21 1183
4190.36 1232
4190.51 1283
4190.66 1332
4190.80 1379
4190.95 1420
4191.10 1457
4191.25 1491
4191.40 1524
4191.55 1558
4191.70 1597
4191.84 1640
4191.99 1687
4192.14 1737
4192.29 1786
4192.44 1832
4192.59 1871
4192.73 1902
4192.88 1922
4193.03 1933
4193.18 1934
4193.33 1928
4193.48 1917
4193.62 1905
4193.77 1897
4193.92 1894
4194.07 1897
4194.22 1907
4194.37 1922
4194.52 1939
4194.66 1956
4194.81 1972
4194.96 1986
4195.11 1998
4195.26 2009
4195.41 2020
4195.56 2031
4195.70 2040
4195.85 2046
4196.00 2048
4196.15 2044
4196.30 2034
4196.45 2019
4196.59 1999
4196.74 1977
4196.89 1955
4197.04 1933
4197.19 1914
4197.34 1896
4197.49 1878
4197.63 1859
4197.78 1838
4197.93 1813
4198.08 1786
4198.23 1757
4198.38 1726
4198.53 1693
4198.67 1659
4198.82 1623
4198.97 1583
4199.12 1541
4199.27 1496
4199.42 1449
4199.57 1401
4199.71 1354
4199.86 1310
4200.01 1270
4200.16 1236
4200.31 1208
4200.46 1186
4200.61 1170
4200.75 1158
4200.90 1150
4201.05 1142
4201.20 1134
4201.35 1123
4201.50 1111
4201.65 1096
4201.79 1078
4201.94 1058
4202.09 1036
4202.24 1011
4202.39 982
4202.54 949
4202.69 912
4202.83 872
4202.98 832
4203.13 792
4203.28 757
4203.43 726
4203.58 703
4203.73 687
4203.87 676
4204.02 670
4204.17 666
4204.32 664
4204.47 661
4204.62 657
4204.77 651
4204.92 645
4205.06 638
4205.21 631
4205.36 625
4205.51 618
4205.66 609
4205.81 598
4205.96 583
4206.10 566
4206.25 547
4206.40 529
4206.55 512
4206.70 498
4206.85 489
4207.00 482
4207.15 477
4207.29 474
4207.44 471
4207.59 469
4207.74 466
4207.89 464
4208.04 462
4208.19 458
4208.34 453
4208.48 444
4208.63 433
4208.78 420
4208.93 405
4209.08 390
4209.23 377
4209.38 366
4209.53 358
4209.67 354
4209.82 351
4209.97 351
4210.12 352
4210.27 355
4210.42 359
4210.57 364
4210.72 370
4210.86 377
4211.01 384
4211.16 390
4211.31 396
4211.46 401
4211.61 405
4211.76 408
4211.91 410
4212.05 411
4212.20 412
4212.35 414
4212.50 416
4212.65 418
4212.80 422
4212.95 425
4213.10 428
4213.24 429
4213.39 428
4213.54 426
4213.69 421
4213.84 416
4213.99 410
4214.14 404
4214.29 398
4214.44 392
4214.58 385
4214.73 376
4214.88 367
4215.03 356
4215.18 345
4215.33 336
4215.48 331
4215.63 330
4215.77 332
4215.92 336
4216.07 340
4216.22 341
4216.37 339
4216.52 333
4216.67 324
4216.82 316
4216.97 310
4217.11 307
4217.26 307
4217.41 310
4217.56 313
4217.71 313
4217.86 311
4218.01 305
4218.16 298
4218.31 290
4218.45 284
4218.60 282
4218.75 282
4218.90 284
4219.05 288
4219.20 291
4219.35 293
4219.50 292
4219.65 290
4219.79 285
4219.94 279
4220.09 272
4220.24 263
4220.39 253
4220.54 241
4220.69 228
4220.84 214
4220.99 200
4221.14 188
4221.28 180
4221.43 177
4221.58 177
4221.73 181
4221.88 188
4222.03 194
4222.18 199
4222.33 202
4222.48 203
4222.62 203
4222.77 202
4222.92 200
4223.07 200
4223.22 201
4223.37 203
4223.52 206
4223.67 210
4223.82 214
4223.97 215
4224.11 215
4224.26 212
4224.41 208
4224.56 204
4224.71 200
4224.86 197
4225.01 196
4225.16 195
4225.31 192
4225.46 188
4225.60 182
4225.75 173
4225.90 165
4226.05 158
4226.20 155
4226.35 157
4226.50 164
4226.65 175
4226.80 189
4226.95 202
4227.10 214
4227.24 222
4227.39 227
4227.54 228
4227.69 226
4227.84 221
4227.99 213
4228.14 202
4228.29 189
4228.44 175
4228.59 161
4228.74 149
4228.88 140
4229.03 135
4229.18 132
4229.33 131
4229.48 130
4229.63 128
4229.78 125
4229.93 121
4230.08 117
4230.23 115
4230.38 114
4230.52 115
4230.67 117
4230.82 119
4230.97 121
4231.12 120
4231.27 118
4231.42 114
4231.57 108
4231.72 102
4231.87 97
4232.02 94
4232.16 92
4232.31 93
4232.46 98
4232.61 105
4232.76 116
4232.91 130
4233.06 144
4233.21 159
4233.36 171
4233.51 180
4233.66 185
4233.81 186
4233.95 185
4234.10 185
4234.25 186
4234.40 191
4234.55 198
4234.70 207
4234.85 216
4235.00 223
4235.15 227
4235.30 227
4235.45 225
4235.60 221
4235.74 217
4235.89 213
4236.04 210
4236.19 208
4236.34 205
4236.49 202
4236.64 198
4236.79 194
4236.94 189
4237.09 184
4237.24 180
4237.39 176
4237.54 173
4237.68 171
4237.83 168
4237.98 166
4238.13 165
4238.28 165
4238.43 169
4238.58 177
4238.73 187
4238.88 201
4239.03 216
4239.18 230
4239.33 243
4239.48 252
4239.63 258
4239.77 260
4239.92 258
4240.07 252
4240.22 242
4240.37 229
4240.52 213
4240.67 198
4240.82 183
4240.97 171
4241.12 161
4241.27 155
4241.42 150
4241.57 146
4241.72 142
4241.86 138
4242.01 135
4242.16 132
4242.31 129
4242.46 127
4242.61 124
4242.76 121
4242.91 116
4243.06 110
4243.21 102
4243.36 95
4243.51 88
4243.66 83
4243.81 81
4243.96 79
4244.10 79
4244.25 78
4244.40 78
4244.55 77
4244.70 77
4244.85 77
4245.00 78
4245.15 81
4245.30 85
4245.45 89
4245.60 94
4245.75 97
4245.90 100
4246.05 102
4246.20 103
4246.35 104
4246.49 104
4246.64 103
4246.79 101
4246.94 99
4247.09 95
4247.24 92
4247.39 90
4247.54 91
4247.69 94
4247.84 99
4247.99 106
4248.14 114
4248.29 120
4248.44 123
4248.59 123
4248.74 120
4248.89 113
4249.03 103
4249.18 91
4249.33 77
4249.48 60
4249.63 43
4249.78 24
4249.93 6
4250.08 0
4250.23 0
4250.38 0
4250.53 0
4250.68 0
4250.83 0
4250.98 0
4251.13 2
4251.28 13
4251.43 21
4251.58 27
4251.72 30
4251.87 30
4252.02 28
4252.17 24
4252.32 21
4252.47 18
4252.62 16
4252.77 16
4252.92 15
4253.07 14
4253.22 12
4253.37 8
4253.52 2
4253.67 0
4253.82 0
4253.97 0
4254.12 0
4254.27 0
4254.42 0
4254.57 0
4254.72 0
4254.86 0
4255.01 6
4255.16 14
4255.31 23
4255.46 34
4255.61 47
4255.76 62
4255.91 78
4256.06 94
4256.21 109
4256.36 120
4256.51 129
4256.66 135
4256.81 138
4256.96 141
4257.11 143
4257.26 146
4257.41 148
4257.56 151
4257.71 153
4257.86 153
4258.01 152
4258.16 150
4258.30 146
4258.45 141
4258.60 137
4258.75 133
4258.90 130
4259.05 128
4259.20 129
4259.35 131
4259.50 133
4259.65 136
4259.80 138
4259.95 139
4260.10 138
4260.25 137
4260.40 134
4260.55 129
4260.70 124
4260.85 117
4261.00 110
4261.15 103
4261.30 97
4261.45 92
4261.60 90
4261.75 89
4261.90 89
4262.05 89
4262.20 89
4262.35 89
4262.49 89
4262.64 89
4262.79 90
4262.94 92
4263.09 96
4263.24 101
4263.39 107
4263.54 113
4263.69 120
4263.84 126
4263.99 132
4264.14 139
4264.29 144
4264.44 148
4264.59 151
4264.74 151
4264.89 148
4265.04 141
4265.19 131
4265.34 120
4265.49 108
4265.64 97
4265.79 88
4265.94 82
4266.09 79
4266.24 80
4266.39 83
4266.54 89
4266.69 97
4266.84 107
4266.99 120
4267.14 134
4267.29 151
4267.44 169
4267.59 187
4267.74 203
4267.88 217
4268.03 228
4268.18 232
4268.33 231
4268.48 223
4268.63 208
4268.78 190
4268.93 167
4269.08 144
4269.23 121
4269.38 100
4269.53 82
4269.68 67
4269.83 56
4269.98 49
4270.13 48
4270.28 50
4270.43 55
4270.58 62
4270.73 70
4270.88 77
4271.03 81
4271.18 82
4271.33 79
4271.48 75
4271.63 68
4271.78 60
4271.93 52
4272.08 44
4272.23 36
4272.38 29
4272.53 23
4272.68 19
4272.83 15
4272.98 11
4273.13 6
4273.28 1
4273.43 0
4273.58 0
4273.73 0
4273.88 0
4274.03 0
4274.18 0
4274.33 0
4274.48 0
4274.63 10
4274.78 21
4274.93 31
4275.08 40
4275.23 45
4275.38 46
4275.53 45
4275.68 42
4275.83 39
4275.98 37
4276.13 37
4276.28 41
4276.43 47
4276.58 54
4276.73 61
4276.88 67
4277.03 72
4277.18 74
4277.33 76
4277.48 78
4277.63 81
4277.78 84
4277.93 87
4278.08 89
4278.23 89
4278.38 86
4278.53 82
4278.68 75
4278.83 68
4278.98 61
4279.13 55
4279.28 50
4279.43 47
4279.58 45
4279.73 45
4279.88 47
4280.03 52
4280.18 59
4280.33 69
4280.48 82
4280.63 96
4280.78 110
4280.93 122
4281.08 132
4281.23 138
4281.38 140
4281.53 138
4281.68 132
4281.83 124
4281.98 116
4282.13 110
4282.28 107
4282.43 109
4282.58 114
4282.73 122
4282.88 130
4283.03 137
4283.18 143
4283.33 147
4283.48 151
4283.63 156
4283.78 164
4283.93 175
4284.08 187
4284.23 199
4284.38 208
4284.53 212
4284.68 211
4284.83 204
4284.98 193
4285.13 179
4285.28 165
4285.43 153
4285.58 144
4285.73 137
4285.88 132
4286.03 129
4286.18 127
4286.33 125
4286.48 123
4286.63 122
4286.78 121
4286.93 121
4287.08 122
4287.23 124
4287.38 126
4287.53 129
4287.68 132
4287.83 135
4287.98 139
4288.13 144
4288.28 151
4288.43 158
4288.58 165
4288.73 172
4288.88 179
4289.03 184
4289.18 189
4289.33 193
4289.48 196
4289.63 200
4289.78 204
4289.93 208
4290.08 212
4290.23 217
4290.38 222
4290.53 228
4290.68 236
4290.83 244
4290.98 253
4291.13 261
4291.28 267
4291.43 270
4291.58 269
4291.73 264
4291.88 257
4292.03 249
4292.18 241
4292.33 235
4292.48 229
4292.63 223
4292.78 217
4292.93 210
4293.08 204
4293.23 199
4293.38 196
4293.53 198
4293.68 204
4293.83 215
4293.99 227
4294.14 240
4294.29 252
4294.44 262
4294.59 270
4294.74 275
4294.89 278
4295.04 279
4295.19 279
4295.34 278
4295.49 276
4295.64 272
4295.79 267
4295.94 259
4296.09 249
4296.24 239
4296.39 229
4296.54 221
4296.69 215
4296.84 213
4296.99 214
4297.14 216
4297.29 220
4297.44 224
4297.59 228
4297.74 232
4297.89 236
4298.04 241
4298.19 245
4298.34 249
4298.49 251
4298.64 252
4298.79 251
4298.94 249
4299.09 246
4299.24 243
4299.40 240
4299.55 239
4299.70 240
4299.85 242
4300.00 244
4300.15 245
4300.30 246
4300.45 243
4300.60 237
4300.75 228
4300.90 217
4301.05 206
4301.20 196
4301.35 189
4301.50 187
4301.65 188
4301.80 194
4301.95 204
4302.10 216
4302.25 229
4302.40 241
4302.55 253
4302.70 262
4302.85 268
4303.00 272
4303.15 273
4303.30 274
4303.45 275
4303.61 278
4303.76 284
4303.91 292
4304.06 302
4304.21 313
4304.36 322
4304.51 329
4304.66 330
4304.81 326
4304.96 317
4305.11 303
4305.26 286
4305.41 267
4305.56 249
4305.71 232
4305.86 216
4306.01 203
4306.16 192
4306.31 183
4306.46 177
4306.61 173
4306.76 172
4306.91 173
4307.07 177
4307.22 182
4307.37 188
4307.52 195
4307.67 202
4307.82 207
4307.97 210
4308.12 210
4308.27 206
4308.42 200
4308.57 192
4308.72 183
4308.87 176
4309.02 172
4309.17 171
4309.32 173
4309.47 175
4309.62 176
4309.77 175
4309.92 169
4310.07 161
4310.23 152
4310.38 144
4310.53 139
4310.68 140
4310.83 146
4310.98 156
4311.13 168
4311.28 179
4311.43 189
4311.58 195
4311.73 198
4311.88 195
4312.03 188
4312.18 178
4312.33 164
4312.48 147
4312.63 129
4312.78 110
4312.93 91
4313.09 75
4313.24 62
4313.39 52
4313.54 47
4313.69 46
4313.84 50
4313.99 56
4314.14 65
4314.29 73
4314.44 80
4314.59 83
4314.74 81
4314.89 75
4315.04 65
4315.19 54
4315.34 43
4315.49 36
4315.65 33
4315.80 34
4315.95 38
4316.10 43
4316.25 47
4316.40 48
4316.55 45
4316.70 39
4316.85 32
4317.00 24
4317.15 17
4317.30 12
4317.45 9
4317.60 10
4317.75 13
4317.90 20
4318.06 30
4318.21 40
4318.36 50
4318.51 57
4318.66 60
4318.81 57
4318.96 50
4319.11 38
4319.26 25
4319.41 12
4319.56 0
4319.71 0
4319.86 0
4320.01 0
4320.16 0
4320.32 0
4320.47 0
4320.62 0
4320.77 0
4320.92 3
4321.07 11
4321.22 20
4321.37 30
4321.52 41
4321.67 51
4321.82 60
4321.97 68
4322.12 73
4322.27 76
4322.43 77
4322.58 76
4322.73 75
4322.88 74
4323.03 74
4323.18 76
4323.33 79
4323.48 83
4323.63 87
4323.78 91
4323.93 94
4324.08 96
4324.23 98
4324.39 98
4324.54 98
4324.69 96
4324.84 91
4324.99 86
4325.14 79
4325.29 72
4325.44 67
4325.59 65
4325.74 66
4325.89 71
4326.04 79
4326.19 90
4326.35 101
4326.50 113
4326.65 124
4326.80 135
4326.95 145
4327.10 154
4327.25 164
4327.40 173
4327.55 182
4327.70 191
4327.85 200
4328.00 209
4328.16 216
4328.31 221
4328.46 225
4328.61 225
4328.76 221
4328.91 212
4329.06 200
4329.21 184
4329.36 165
4329.51 145
4329.66 126
4329.81 107
4329.97 90
4330.12 76
4330.27 66
4330.42 59
4330.57 57
4330.72 61
4330.87 70
4331.02 83
4331.17 99
4331.32 115
4331.47 131
4331.62 144
4331.78 153
4331.93 158
4332.08 159
4332.23 158
4332.38 155
4332.53 153
4332.68 153
4332.83 156
4332.98 162
4333.13 171
4333.28 182
4333.44 193
4333.59 203
4333.74 212
4333.89 219
4334.04 225
4334.19 230
4334.34 236
4334.49 240
4334.64 243
4334.79 244
4334.94 242
4335.10 237
4335.25 231
4335.40 225
4335.55 222
4335.70 223
4335.85 226
4336.00 233
4336.15 241
4336.30 249
4336.45 256
4336.61 263
4336.76 269
4336.91 277
4337.06 288
4337.21 301
4337.36 316
4337.51 334
4337.66 351
4337.81 368
4337.96 383
4338.12 396
4338.27 408
4338.42 419
4338.57 431
4338.72 444
4338.87 458
4339.02 473
4339.17 489
4339.32 504
4339.47 517
4339.63 527
4339.78 534
4339.93 539
4340.08 543
4340.23 547
4340.38 551
4340.53 555
4340.68 556
4340.83 555
4340.98 548
4341.14 535
4341.29 518
4341.44 498
4341.59 478
4341.74 462
4341.89 451
4342.04 446
4342.19 446
4342.34 451
4342.50 457
4342.65 463
4342.80 468
4342.95 471
4343.10 473
4343.25 475
4343.40 478
4343.55 481
4343.70 485
4343.86 489
4344.01 492
4344.16 494
4344.31 493
4344.46 489
4344.61 482
4344.76 473
4344.91 461
4345.06 447
4345.22 431
4345.37 415
4345.52 398
4345.67 383
4345.82 369
4345.97 359
4346.12 351
4346.27 347
4346.42 344
4346.58 343
4346.73 342
4346.88 340
4347.03 338
4347.18 335
4347.33 331
4347.48 326
4347.63 320
4347.78 312
4347.94 303
4348.09 293
4348.24 283
4348.39 272
4348.54 260
4348.69 246
4348.84 231
4348.99 214
4349.15 195
4349.30 174
4349.45 153
4349.60 135
4349.75 120
4349.90 111
4350.05 108
4350.20 111
4350.36 118
4350.51 128
4350.66 139
4350.81 149
4350.96 157
4351.11 164
4351.26 169
4351.41 172
4351.56 173
4351.72 172
4351.87 170
4352.02 166
4352.17 160
4352.32 153
4352.47 146
4352.62 138
4352.77 132
4352.93 128
4353.08 125
4353.23 125
4353.38 125
4353.53 125
4353.68 123
4353.83 119
4353.98 112
4354.14 104
4354.29 95
4354.44 87
4354.59 81
4354.74 78
4354.89 77
4355.04 77
4355.20 78
4355.35 79
4355.50 81
4355.65 82
4355.80 82
4355.95 83
4356.10 83
4356.25 82
4356.41 80
4356.56 77
4356.71 74
4356.86 72
4357.01 72
4357.16 73
4357.31 77
4357.47 83
4357.62 89
4357.77 95
4357.92 99
4358.07 102
4358.22 102
4358.37 101
4358.52 100
4358.68 99
4358.83 98
4358.98 97
4359.13 96
4359.28 93
4359.43 88
4359.58 80
4359.74 70
4359.89 57
4360.04 45
4360.19 33
4360.34 23
4360.49 16
4360.64 11
4360.80 9
4360.95 9
4361.10 9
4361.25 9
4361.40 7
4361.55 4
4361.70 0
4361.85 0
4362.01 0
4362.16 0
4362.31 0
4362.46 0
4362.61 0
4362.76 0
4362.91 5
4363.07 15
4363.22 26
4363.37 36
4363.52 46
4363.67 56
4363.82 65
4363.97 75
4364.13 85
4364.28 95
4364.43 103
4364.58 111
4364.73 117
4364.88 122
4365.04 124
4365.19 124
4365.34 122
4365.49 118
4365.64 112
4365.79 104
4365.94 95
4366.10 86
4366.25 76
4366.40 66
4366.55 55
4366.70 43
4366.85 31
4367.00 20
4367.16 9
4367.31 1
4367.46 0
4367.61 0
4367.76 0
4367.91 0
4368.07 0
4368.22 4
4368.37 7
4368.52 10
4368.67 12
4368.82 13
4368.97 16
4369.13 21
4369.28 28
4369.43 36
4369.58 45
4369.73 54
4369.88 60
4370.04 64
4370.19 66
4370.34 66
4370.49 66
4370.64 67
4370.79 70
4370.94 74
4371.10 79
4371.25 84
4371.40 89
4371.55 92
4371.70 95
4371.85 96
4372.01 97
4372.16 98
4372.31 100
4372.46 102
4372.61 104
4372.76 107
4372.92 111
4373.07 115
4373.22 121
4373.37 128
4373.52 135
4373.67 141
4373.82 145
4373.98 147
4374.13 145
4374.28 140
4374.43 130
4374.58 118
4374.73 105
4374.89 92
4375.04 82
4375.19 74
4375.34 69
4375.49 66
4375.64 65
4375.80 63
4375.95 59
4376.10 54
4376.25 48
4376.40 41
4376.55 34
4376.71 29
4376.86 26
4377.01 25
4377.16 26
4377.31 29
4377.46 34
4377.62 41
4377.77 51
4377.92 63
4378.07 76
4378.22 90
4378.37 103
4378.53 113
4378.68 119
4378.83 121
4378.98 120
4379.13 118
4379.28 116
4379.44 114
4379.59 114
4379.74 114
4379.89 115
4380.04 115
4380.20 115
4380.35 113
4380.50 110
4380.65 107
4380.80 101
4380.95 94
4381.11 86
4381.26 77
4381.41 67
4381.56 57
4381.71 49
4381.86 42
4382.02 38
4382.17 35
4382.32 34
4382.47 34
4382.62 35
4382.78 35
4382.93 36
4383.08 35
4383.23 34
4383.38 32
4383.53 29
4383.69 26
4383.84 22
4383.99 19
4384.14 17
4384.29 17
4384.44 21
4384.60 29
4384.75 41
4384.90 55
4385.05 71
4385.20 86
4385.36 97
4385.51 102
4385.66 101
4385.81 93
4385.96 80
4386.11 62
4386.27 42
4386.42 22
4386.57 4
4386.72 0
4386.87 0
4387.03 0
4387.18 0
4387.33 0
4387.48 0
4387.63 0
4387.79 3
4387.94 12
4388.09 20
4388.24 25
4388.39 28
4388.54 29
4388.70 30
4388.85 31
4389.00 33
4389.15 36
4389.30 40
4389.46 43
4389.61 46
4389.76 47
4389.91 49
4390.06 51
4390.22 56
4390.37 61
4390.52 68
4390.67 76
4390.82 83
4390.97 87
4391.13 87
4391.28 82
4391.43 73
4391.58 62
4391.73 49
4391.89 37
4392.04 26
4392.19 17
4392.34 11
4392.49 5
4392.65 0
4392.80 0
4392.95 0
4393.10 0
4393.25 0
4393.41 0
4393.56 0
4393.71 0
4393.86 0
4394.01 5
4394.17 16
4394.32 27
4394.47 40
4394.62 52
4394.77 64
4394.93 74
4395.08 82
4395.23 88
4395.38 91
4395.53 92
4395.69 92
4395.84 91
4395.99 91
4396.14 92
4396.29 93
4396.45 95
4396.60 98
4396.75 102
4396.90 104
4397.05 106
4397.21 106
4397.36 105
4397.51 102
4397.66 97
4397.81 91
4397.97 85
4398.12 79
4398.27 74
4398.42 70
4398.57 68
4398.73 68
4398.88 69
4399.03 72
4399.18 77
4399.33 83
4399.49 90
4399.64 100
4399.79 110
4399.94 122
4400.09 134
4400.25 146
4400.40 156
4400.55 164
4400.70 171
4400.86 175
4401.01 178
4401.16 179
4401.31 178
4401.46 175
4401.62 170
4401.77 163
4401.92 152
4402.07 139
4402.22 124
4402.38 111
4402.53 101
4402.68 96
4402.83 95
4402.98 100
4403.14 110
4403.29 122
4403.44 134
4403.59 145
4403.75 154
4403.90 161
4404.05 165
4404.20 168
4404.35 169
4404.51 171
4404.66 173
4404.81 175
4404.96 176
4405.11 175
4405.27 171
4405.42 164
4405.57 154
4405.72 142
4405.88 129
4406.03 119
4406.18 112
4406.33 109
4406.48 110
4406.64 114
4406.79 119
4406.94 124
4407.09 127
4407.25 128
4407.40 128
4407.55 128
4407.70 129
4407.85 133
4408.01 139
4408.16 148
4408.31 159
4408.46 172
4408.62 184
4408.77 195
4408.92 207
4409.07 218
4409.22 228
4409.38 236
4409.53 240
4409.68 240
4409.83 236
4409.99 228
4410.14 219
4410.29 212
4410.44 211
4410.59 216
4410.75 229
4410.90 249
4411.05 272
4411.20 296
4411.36 317
4411.51 334
4411.66 346
4411.81 354
4411.96 358
4412.12 360
4412.27 362
4412.42 365
4412.57 369
4412.73 375
4412.88 383
4413.03 393
4413.18 405
4413.34 419
4413.49 434
4413.64 452
4413.79 471
4413.94 490
4414.10 508
4414.25 524
4414.40 538
4414.55 551
4414.71 562
4414.86 575
4415.01 589
4415.16 605
4415.32 623
4415.47 641
4415.62 660
4415.77 678
4415.92 694
4416.08 709
4416.23 723
4416.38 735
4416.53 748
4416.69 761
4416.84 773
4416.99 785
4417.14 797
4417.30 807
4417.45 816
4417.60 823
4417.75 826
4417.91 826
4418.06 821
4418.21 812
4418.36 799
4418.52 784
4418.67 770
4418.82 757
4418.97 747
4419.12 741
4419.28 738
4419.43 739
4419.58 740
4419.73 739
4419.89 737
4420.04 731
4420.19 723
4420.34 713
4420.50 705
4420.65 698
4420.80 692
4420.95 688
4421.11 683
4421.26 675
4421.41 662
4421.56 644
4421.72 621
4421.87 597
4422.02 573
4422.17 552
4422.33 537
4422.48 528
4422.63 523
4422.78 521
4422.94 518
4423.09 510
4423.24 497
4423.39 478
4423.55 454
4423.70 427
4423.85 402
4424.00 381
4424.16 364
4424.31 352
4424.46 343
4424.61 334
4424.77 323
4424.92 310
4425.07 294
4425.22 278
4425.38 262
4425.53 249
4425.68 237
4425.83 228
4425.99 221
4426.14 216
4426.29 211
4426.44 207
4426.60 202
4426.75 199
4426.90 194
4427.05 190
4427.21 187
4427.36 184
4427.51 184
4427.66 187
4427.82 193
4427.97 201
4428.12 210
4428.27 218
4428.43 224
4428.58 226
4428.73 225
4428.88 222
4429.04 217
4429.19 210
4429.34 203
4429.49 196
4429.65 189
4429.80 182
4429.95 176
4430.10 171
4430.26 167
4430.41 165
4430.56 164
4430.72 164
4430.87 163
4431.02 161
4431.17 157
4431.33 152
4431.48 145
4431.63 138
4431.78 133
4431.94 129
4432.09 128
4432.24 128
4432.39 131
4432.55 136
4432.70 141
4432.85 145
4433.00 149
4433.16 151
4433.31 152
4433.46 151
4433.62 148
4433.77 145
4433.92 140
4434.07 136
4434.23 131
4434.38 126
4434.53 121
4434.68 115
4434.84 108
4434.99 100
4435.14 92
4435.29 82
4435.45 73
4435.60 65
4435.75 58
4435.91 53
4436.06 51
4436.21 52
4436.36 57
4436.52 65
4436.67 76
4436.82 87
4436.97 98
4437.13 106
4437.28 110
4437.43 108
4437.59 101
4437.74 90
4437.89 77
4438.04 63
4438.20 51
4438.35 43
4438.50 39
4438.65 39
4438.81 42
4438.96 46
4439.11 51
4439.27 54
4439.42 56
4439.57 56
4439.72 56
4439.88 57
4440.03 59
4440.18 63
4440.33 67
4440.49 72
4440.64 76
4440.79 80
4440.95 83
4441.10 85
4441.25 88
4441.40 89
4441.56 90
4441.71 90
4441.86 87
4442.02 82
4442.17 76
4442.32 70
4442.47 66
4442.63 64
4442.78 66
4442.93 69
4443.09 73
4443.24 77
4443.39 79
4443.54 78
4443.70 76
4443.85 74
4444.00 73
4444.15 72
4444.31 75
4444.46 79
4444.61 86
4444.77 93
4444.92 101
4445.07 108
4445.22 113
4445.38 116
4445.53 115
4445.68 111
4445.84 103
4445.99 93
4446.14 82
4446.29 70
4446.45 59
4446.60 49
4446.75 40
4446.91 32
4447.06 24
4447.21 16
4447.36 6
4447.52 0
4447.67 0
4447.82 0
4447.98 0
4448.13 0
4448.28 0
4448.44 0
4448.59 0
4448.74 12
4448.89 34
4449.05 54
4449.20 72
4449.35 85
4449.51 91
4449.66 89
4449.81 81
4449.96 67
4450.12 50
4450.27 31
4450.42 12
4450.58 0
4450.73 0
4450.88 0
4451.04 0
4451.19 0
4451.34 0
4451.49 0
4451.65 0
4451.80 12
4451.95 21
4452.11 26
4452.26 28
4452.41 26
4452.56 24
4452.72 22
4452.87 23
4453.02 25
4453.18 30
4453.33 37
4453.48 45
4453.64 54
4453.79 64
4453.94 73
4454.09 83
4454.25 92
4454.40 99
4454.55 103
4454.71 104
4454.86 100
4455.01 93
4455.17 82
4455.32 69
4455.47 57
4455.63 46
4455.78 38
4455.93 35
4456.08 35
4456.24 41
4456.39 51
4456.54 65
4456.70 81
4456.85 98
4457.00 113
4457.16 126
4457.31 134
4457.46 136
4457.61 133
4457.77 126
4457.92 116
4458.07 103
4458.23 89
4458.38 76
4458.53 65
4458.69 57
4458.84 52
4458.99 51
4459.15 53
4459.30 57
4459.45 61
4459.60 63
4459.76 64
4459.91 61
4460.06 58
4460.22 54
4460.37 52
4460.52 51
4460.68 53
4460.83 56
4460.98 59
4461.14 60
4461.29 59
4461.44 56
4461.60 51
4461.75 45
4461.90 40
4462.05 35
4462.21 31
4462.36 28
4462.51 26
4462.67 24
4462.82 23
4462.97 22
4463.13 21
4463.28 22
4463.43 23
4463.59 26
4463.74 28
4463.89 31
4464.05 34
4464.20 35
4464.35 34
4464.51 32
4464.66 30
4464.81 27
4464.97 24
4465.12 22
4465.27 21
4465.42 21
4465.58 19
4465.73 16
4465.88 11
4466.04 4
4466.19 0
4466.34 0
4466.50 0
4466.65 0
4466.80 0
4466.96 0
4467.11 0
4467.26 2
4467.42 10
4467.57 16
4467.72 18
4467.88 17
4468.03 13
4468.18 9
4468.34 4
4468.49 2
4468.64 2
4468.80 4
4468.95 7
4469.10 10
4469.26 12
4469.41 13
4469.56 13
4469.72 10
4469.87 7
4470.02 4
4470.18 1
4470.33 0
4470.48 0
4470.64 3
4470.79 8
4470.94 15
4471.09 22
4471.25 28
4471.40 32
4471.55 33
4471.71 32
4471.86 28
4472.01 23
4472.17 18
4472.32 14
4472.47 13
4472.63 15
4472.78 19
4472.93 26
4473.09 35
4473.24 46
4473.39 58
4473.55 69
4473.70 79
4473.85 87
4474.01 91
4474.16 92
4474.31 90
4474.47 85
4474.62 77
4474.77 69
4474.93 61
4475.08 52
4475.23 43
4475.39 35
4475.54 27
4475.70 20
4475.85 14
4476.00 9
4476.16 7
4476.31 7
4476.46 8
4476.62 11
4476.77 13
4476.92 14
4477.08 13
4477.23 9
4477.38 5
4477.54 0
4477.69 0
4477.84 2
4478.00 11
4478.15 25
4478.30 42
4478.46 59
4478.61 75
4478.76 86
4478.92 93
4479.07 95
4479.22 96
4479.38 96
4479.53 99
4479.68 103
4479.84 109
4479.99 114
4480.14 116
4480.30 115
4480.45 110
4480.60 102
4480.76 93
4480.91 85
4481.07 79
4481.22 76
4481.37 76
4481.53 77
4481.68 79
4481.83 81
4481.99 82
4482.14 81
4482.29 78
4482.45 73
4482.60 65
4482.75 55
4482.91 43
4483.06 31
4483.21 21
4483.37 15
4483.52 12
4483.67 13
4483.83 16
4483.98 20
4484.13 24
4484.29 26
4484.44 25
4484.60 23
4484.75 19
4484.90 15
4485.06 11
4485.21 8
4485.36 6
4485.52 6
4485.67 6
4485.82 5
4485.98 3
4486.13 0
4486.28 0
4486.44 0
4486.59 0
4486.75 0
4486.90 0
4487.05 0
4487.21 3
4487.36 11
4487.51 18
4487.67 25
4487.82 30
4487.97 34
4488.13 37
4488.28 39
4488.43 41
4488.59 42
4488.74 41
4488.90 39
4489.05 35
4489.20 30
4489.36 25
4489.51 20
4489.66 15
4489.82 10
4489.97 6
4490.12 2
4490.28 1
4490.43 1
4490.59 4
4490.74 11
4490.89 21
4491.05 32
4491.20 44
4491.35 55
4491.51 63
4491.66 69
4491.81 71
4491.97 70
4492.12 68
4492.28 65
4492.43 62
4492.58 61
4492.74 59
4492.89 59
4493.04 60
4493.20 63
4493.35 68
4493.50 74
4493.66 82
4493.81 91
4493.97 99
4494.12 104
4494.27 106
4494.43 103
4494.58 98
4494.73 89
4494.89 79
4495.04 69
4495.20 59
4495.35 49
4495.50 40
4495.66 31
4495.81 22
4495.96 13
4496.12 3
4496.27 0
4496.43 0
4496.58 0
4496.73 0
4496.89 0
4497.04 0
4497.19 0
4497.35 0
4497.50 6
4497.66 21
4497.81 39
4497.96 56
4498.12 72
4498.27 84
4498.42 91
4498.58 93
4498.73 90
4498.89 85
4499.04 80
4499.19 78
4499.35 79
4499.50 84
4499.65 92
4499.81 102
4499.96 109
4500.12 114
4500.27 114
4500.42 111
4500.58 105
4500.73 100
4500.88 96
4501.04 96
4501.19 99
4501.35 105
4501.50 113
4501.65 119
4501.81 122
4501.96 120
4502.12 113
4502.27 103
4502.42 90
4502.58 77
4502.73 66
4502.88 58
4503.04 52
4503.19 48
4503.35 47
4503.50 45
4503.65 43
4503.81 39
4503.96 32
4504.12 24
4504.27 13
4504.42 2
4504.58 0
4504.73 0
4504.88 0
4505.04 0
4505.19 0
4505.35 16
4505.50 35
4505.65 55
4505.81 71
4505.96 82
4506.12 89
4506.27 92
4506.42 92
4506.58 91
4506.73 91
4506.89 91
4507.04 93
4507.19 95
4507.35 95
4507.50 95
4507.65 94
4507.81 92
4507.96 89
4508.12 85
4508.27 81
4508.42 75
4508.58 68
4508.73 58
4508.89 48
4509.04 38
4509.19 29
4509.35 23
4509.50 19
4509.66 19
4509.81 20
4509.96 21
4510.12 22
4510.27 21
4510.43 19
4510.58 17
4510.73 14
4510.89 11
4511.04 8
4511.20 4
4511.35 1
4511.50 0
4511.66 0
4511.81 0
4511.97 0
4512.12 0
4512.27 0
4512.43 0
4512.58 0
4512.74 7
4512.89 17
4513.04 28
4513.20 39
4513.35 48
4513.51 54
4513.66 58
4513.81 58
4513.97 57
4514.12 56
4514.28 57
4514.43 59
4514.58 64
4514.74 70
4514.89 78
4515.05 85
4515.20 91
4515.35 95
4515.51 98
4515.66 100
4515.82 100
4515.97 100
4516.12 99
4516.28 98
4516.43 98
4516.59 98
4516.74 98
4516.90 99
4517.05 100
4517.20 101
4517.36 102
4517.51 102
4517.67 101
4517.82 98
4517.97 95
4518.13 92
4518.28 90
4518.44 88
4518.59 87
4518.74 88
4518.90 91
4519.05 96
4519.21 101
4519.36 106
4519.52 111
4519.67 116
4519.82 120
4519.98 124
4520.13 127
4520.29 131
4520.44 134
4520.59 136
4520.75 137
4520.90 136
4521.06 135
4521.21 136
4521.36 138
4521.52 143
4521.67 152
4521.83 163
4521.98 176
4522.14 187
4522.29 195
4522.44 197
4522.60 192
4522.75 180
4522.91 161
4523.06 137
4523.21 112
4523.37 87
4523.52 65
4523.68 47
4523.83 34
4523.99 27
4524.14 23
4524.29 21
4524.45 21
4524.60 22
4524.76 24
4524.91 27
4525.07 31
4525.22 35
4525.37 39
4525.53 41
4525.68 42
4525.84 40
4525.99 34
4526.15 26
4526.30 15
4526.45 5
4526.61 0
4526.76 0
4526.92 0
4527.07 0
4527.22 13
4527.38 30
4527.53 49
4527.69 68
4527.84 85
4528.00 101
4528.15 114
4528.30 125
4528.46 132
4528.61 136
4528.77 135
4528.92 129
4529.08 116
4529.23 99
4529.38 78
4529.54 57
4529.69 38
4529.85 23
4530.00 14
4530.16 10
4530.31 12
4530.46 16
4530.62 21
4530.77 26
4530.93 30
4531.08 35
4531.24 40
4531.39 47
4531.55 56
4531.70 67
4531.85 78
4532.01 88
4532.16 95
4532.32 99
4532.47 99
4532.63 96
4532.78 91
4532.93 84
4533.09 79
4533.24 74
4533.40 73
4533.55 75
4533.71 82
4533.86 94
4534.01 109
4534.17 126
4534.32 143
4534.48 158
4534.63 168
4534.79 174
4534.94 176
4535.10 173
4535.25 169
4535.40 164
4535.56 159
4535.71 155
4535.87 152
4536.02 150
4536.18 148
4536.33 146
4536.49 144
4536.64 142
4536.79 138
4536.95 134
4537.10 127
4537.26 118
4537.41 109
4537.57 100
4537.72 92
4537.88 86
4538.03 84
4538.18 86
4538.34 91
4538.49 98
4538.65 105
4538.80 112
4538.96 117
4539.11 119
4539.27 119
4539.42 117
4539.57 115
4539.73 113
4539.88 112
4540.04 112
4540.19 112
4540.35 112
4540.50 112
4540.66 111
4540.81 108
4540.96 104
4541.12 99
4541.27 95
4541.43 92
4541.58 91
4541.74 93
4541.89 99
4542.05 107
4542.20 118
4542.36 130
4542.51 141
4542.66 152
4542.82 160
4542.97 167
4543.13 173
4543.28 177
4543.44 182
4543.59 187
4543.75 194
4543.90 201
4544.05 209
4544.21 216
4544.36 221
4544.52 225
4544.67 226
4544.83 224
4544.98 220
4545.14 216
4545.29 211
4545.45 208
4545.60 207
4545.76 208
4545.91 213
4546.06 221
4546.22 232
4546.37 248
4546.53 267
4546.68 289
4546.84 312
4546.99 334
4547.15 353
4547.30 366
4547.46 372
4547.61 374
4547.76 370
4547.92 366
4548.07 361
4548.23 357
4548.38 356
4548.54 356
4548.69 357
4548.85 358
4549.00 357
4549.16 355
4549.31 351
4549.47 346
4549.62 340
4549.77 334
4549.93 328
4550.08 323
4550.24 319
4550.39 316
4550.55 315
4550.70 316
4550.86 319
4551.01 325
4551.17 333
4551.32 340
4551.48 345
4551.63 347
4551.79 343
4551.94 335
4552.09 323
4552.25 309
4552.40 296
4552.56 284
4552.71 274
4552.87 268
4553.02 264
4553.18 262
4553.33 261
4553.49 261
4553.64 261
4553.80 261
4553.95 260
4554.11 258
4554.26 255
4554.42 251
4554.57 245
4554.72 237
4554.88 227
4555.03 214
4555.19 197
4555.34 176
4555.50 151
4555.65 124
4555.81 96
4555.96 71
4556.12 49
4556.27 34
4556.43 26
4556.58 25
4556.74 30
4556.89 37
4557.05 45
4557.20 52
4557.36 56
4557.51 57
4557.67 57
4557.82 55
4557.97 54
4558.13 54
4558.28 54
4558.44 56
4558.59 56
4558.75 55
4558.90 51
4559.06 45
4559.21 37
4559.37 28
4559.52 20
4559.68 13
4559.83 7
4559.99 2
4560.14 0
4560.30 0
4560.45 0
4560.61 0
4560.76 0
4560.92 0
4561.07 1
4561.23 4
4561.38 5
4561.54 6
4561.69 4
4561.85 2
4562.00 1
4562.15 1
4562.31 3
4562.46 6
4562.62 11
4562.77 17
4562.93 22
4563.08 26
4563.24 27
4563.39 26
4563.55 22
4563.70 16
4563.86 8
4564.01 0
4564.17 0
4564.32 0
4564.48 0
4564.63 0
4564.79 0
4564.94 0
4565.10 2
4565.25 9
4565.41 14
4565.56 17
4565.72 18
4565.87 17
4566.03 14
4566.18 9
4566.34 3
4566.49 0
4566.65 0
4566.80 0
4566.96 0
4567.11 0
4567.27 0
4567.42 0
4567.58 5
4567.73 19
4567.89 33
4568.04 45
4568.20 52
4568.35 55
4568.51 53
4568.66 49
4568.82 44
4568.97 39
4569.13 36
4569.28 34
4569.44 34
4569.59 36
4569.75 39
4569.90 42
4570.06 46
4570.21 49
4570.37 52
4570.52 54
4570.68 54
4570.83 53
4570.99 50
4571.14 47
4571.30 42
4571.45 38
4571.61 34
4571.76 33
4571.92 34
4572.07 37
4572.23 43
4572.38 50
4572.54 56
4572.69 61
4572.85 64
4573.00 65
4573.16 63
4573.31 61
4573.47 60
4573.62 59
4573.78 60
4573.93 61
4574.09 63
4574.24 65
4574.40 67
4574.55 70
4574.71 74
4574.86 79
4575.02 86
4575.17 93
4575.33 101
4575.48 109
4575.64 116
4575.79 123
4575.95 128
4576.10 132
4576.26 135
4576.41 137
4576.57 138
4576.72 139
4576.88 140
4577.03 141
4577.19 142
4577.34 143
4577.50 143
4577.65 141
4577.81 137
4577.96 130
4578.12 120
4578.27 108
4578.43 95
4578.58 83
4578.74 72
4578.89 64
4579.05 59
4579.20 57
4579.36 59
4579.52 62
4579.67 67
4579.83 72
4579.98 75
4580.14 77
4580.29 78
4580.45 79
4580.60 79
4580.76 78
4580.91 77
4581.07 73
4581.22 67
4581.38 60
4581.53 52
4581.69 45
4581.84 42
4582.00 43
4582.15 49
4582.31 58
4582.46 69
4582.62 78
4582.77 85
4582.93 88
4583.08 88
4583.24 85
4583.39 80
4583.55 76
4583.71 73
4583.86 72
4584.02 73
4584.17 74
4584.33 76
4584.48 79
4584.64 81
4584.79 83
4584.95 84
4585.10 84
4585.26 82
4585.41 80
4585.57 76
4585.72 72
4585.88 69
4586.03 66
4586.19 64
4586.34 64
4586.50 64
4586.65 66
4586.81 67
4586.97 68
4587.12 70
4587.28 70
4587.43 70
4587.59 69
4587.74 65
4587.90 61
4588.05 54
4588.21 45
4588.36 35
4588.52 24
4588.67 13
4588.83 5
4588.98 0
4589.14 0
4589.29 1
4589.45 8
4589.61 19
4589.76 32
4589.92 45
4590.07 56
4590.23 64
4590.38 68
4590.54 67
4590.69 63
4590.85 55
4591.00 44
4591.16 31
4591.31 17
4591.47 4
4591.63 0
4591.78 0
4591.94 0
4592.09 0
4592.25 0
4592.40 0
4592.56 6
4592.71 11
4592.87 13
4593.02 12
4593.18 9
4593.33 6
4593.49 4
4593.64 3
4593.80 4
4593.96 5
4594.11 6
4594.27 6
4594.42 6
4594.58 4
4594.73 3
4594.89 3
4595.04 3
4595.20 4
4595.35 5
4595.51 7
4595.67 9
4595.82 12
4595.98 15
4596.13 21
4596.29 27
4596.44 34
4596.60 41
4596.75 47
4596.91 49
4597.06 49
4597.22 46
4597.37 41
4597.53 34
4597.69 28
4597.84 23
4598.00 20
4598.15 21
4598.31 23
4598.46 28
4598.62 35
4598.77 41
4598.93 47
4599.09 50
4599.24 50
4599.40 48
4599.55 44
4599.71 39
4599.86 36
4600.02 35
4600.17 37
4600.33 42
4600.48 49
4600.64 57
4600.80 64
4600.95 70
4601.11 73
4601.26 75
4601.42 76
4601.57 77
4601.73 78
4601.88 78
4602.04 79
4602.20 78
4602.35 76
4602.51 73
4602.66 68
4602.82 62
4602.97 56
4603.13 52
4603.28 50
4603.44 51
4603.60 54
4603.75 57
4603.91 60
4604.06 59
4604.22 54
4604.37 45
4604.53 34
4604.68 23
4604.84 13
4605.00 8
4605.15 5
4605.31 6
4605.46 7
4605.62 7
4605.77 5
4605.93 0
4606.08 0
4606.24 0
4606.40 0
4606.55 0
4606.71 0
4606.86 0
4607.02 5
4607.17 13
4607.33 20
4607.48 26
4607.64 31
4607.80 36
4607.95 42
4608.11 48
4608.26 55
4608.42 61
4608.57 67
4608.73 72
4608.89 76
4609.04 79
4609.20 81
4609.35 81
4609.51 81
4609.66 81
4609.82 80
4609.98 79
4610.13 80
4610.29 81
4610.44 83
4610.60 84
4610.75 86
4610.91 86
4611.06 85
4611.22 82
4611.38 77
4611.53 70
4611.69 61
4611.84 49
4612.00 36
4612.15 21
4612.31 7
4612.47 0
4612.62 0
4612.78 0
4612.93 0
4613.09 0
4613.24 0
4613.40 0
4613.56 4
4613.71 9
4613.87 11
4614.02 11
4614.18 9
4614.33 6
4614.49 4
4614.65 2
4614.80 0
4614.96 0
4615.11 1
4615.27 3
4615.43 4
4615.58 4
4615.74 5
4615.89 5
4616.05 5
4616.20 7
4616.36 11
4616.52 17
4616.67 25
4616.83 34
4616.98 43
4617.14 50
4617.29 55
4617.45 57
4617.61 57
4617.76 55
4617.92 54
4618.07 54
4618.23 56
4618.39 60
4618.54 64
4618.70 69
4618.85 72
4619.01 75
4619.16 76
4619.32 77
4619.48 76
4619.63 75
4619.79 73
4619.94 69
4620.10 62
4620.25 54
4620.41 44
4620.57 34
4620.72 24
4620.88 17
4621.03 14
4621.19 17
4621.35 25
4621.50 37
4621.66 51
4621.81 66
4621.97 78
4622.13 87
4622.28 92
4622.44 94
4622.59 92
4622.75 89
4622.90 85
4623.06 80
4623.22 75
4623.37 70
4623.53 65
4623.68 61
4623.84 58
4624.00 56
4624.15 56
4624.31 58
4624.46 60
4624.62 65
4624.78 70
4624.93 77
4625.09 85
4625.24 93
4625.40 99
4625.56 102
4625.71 101
4625.87 97
4626.02 90
4626.18 81
4626.33 73
4626.49 66
4626.65 61
4626.80 59
4626.96 59
4627.11 60
4627.27 63
4627.43 67
4627.58 72
4627.74 78
4627.89 83
4628.05 87
4628.21 89
4628.36 90
4628.52 90
4628.67 89
4628.83 89
4628.99 91
4629.14 93
4629.30 97
4629.45 102
4629.61 106
4629.77 108
4629.92 109
4630.08 108
4630.23 107
4630.39 104
4630.55 102
4630.70 102
4630.86 103
4631.01 106
4631.17 108
4631.33 109
4631.48 109
4631.64 105
4631.79 100
4631.95 94
4632.11 88
4632.26 83
4632.42 81
4632.57 81
4632.73 83
4632.89 86
4633.04 88
4633.20 89
4633.35 89
4633.51 86
4633.67 81
4633.82 74
4633.98 66
4634.14 57
4634.29 50
4634.45 44
4634.60 42
4634.76 41
4634.92 43
4635.07 48
4635.23 52
4635.38 57
4635.54 61
4635.70 64
4635.85 64
4636.01 61
4636.16 56
4636.32 48
4636.48 39
4636.63 29
4636.79 20
4636.94 11
4637.10 4
4637.26 0
4637.41 0
4637.57 0
4637.73 0
4637.88 0
4638.04 0
4638.19 0
4638.35 0
4638.51 0
4638.66 4
4638.82 13
4638.97 24
4639.13 36
4639.29 48
4639.44 59
4639.60 68
4639.76 75
4639.91 79
4640.07 81
4640.22 79
4640.38 76
4640.54 70
4640.69 63
4640.85 56
4641.00 50
4641.16 44
4641.32 41
4641.47 38
4641.63 37
4641.79 36
4641.94 34
4642.10 33
4642.25 33
4642.41 34
4642.57 38
4642.72 46
4642.88 56
4643.04 69
4643.19 82
4643.35 93
4643.50 103
4643.66 108
4643.82 111
4643.97 111
4644.13 109
4644.29 106
4644.44 103
4644.60 102
4644.75 103
4644.91 107
4645.07 115
4645.22 125
4645.38 135
4645.54 144
4645.69 150
4645.85 152
4646.00 148
4646.16 138
4646.32 126
4646.47 112
4646.63 98
4646.79 87
4646.94 79
4647.10 74
4647.25 73
4647.41 73
4647.57 73
4647.72 73
4647.88 71
4648.04 66
4648.19 60
4648.35 51
4648.51 41
4648.66 30
4648.82 20
4648.97 12
4649.13 5
4649.29 1
4649.44 0
4649.60 0
4649.76 0
4649.91 0
4650.07 0
4650.22 0
4650.38 0
4650.54 0
4650.69 0
4650.85 1
4651.01 14
4651.16 31
4651.32 48
4651.48 64
4651.63 76
4651.79 83
4651.94 86
4652.10 84
4652.26 80
4652.41 74
4652.57 68
4652.73 62
4652.88 56
4653.04 51
4653.20 47
4653.35 44
4653.51 41
4653.66 39
4653.82 38
4653.98 38
4654.13 38
4654.29 38
4654.45 37
4654.60 36
4654.76 35
4654.92 34
4655.07 35
4655.23 38
4655.39 44
4655.54 52
4655.70 62
4655.85 72
4656.01 79
4656.17 83
4656.32 84
4656.48 81
4656.64 77
4656.79 74
4656.95 73
4657.11 75
4657.26 81
4657.42 90
4657.58 99
4657.73 108
4657.89 116
4658.05 121
4658.20 125
4658.36 127
4658.51 128
4658.67 130
4658.83 132
4658.98 136
4659.14 140
4659.30 145
4659.45 150
4659.61 155
4659.77 159
4659.92 161
4660.08 160
4660.24 155
4660.39 148
4660.55 138
4660.71 129
4660.86 122
4661.02 116
4661.18 114
4661.33 115
4661.49 116
4661.64 116
4661.80 115
4661.96 111
4662.11 105
4662.27 99
4662.43 93
4662.58 89
4662.74 89
4662.90 93
4663.05 102
4663.21 113
4663.37 125
4663.52 136
4663.68 144
4663.84 147
4663.99 146
4664.15 138
4664.31 124
4664.46 107
4664.62 87
4664.78 69
4664.93 53
4665.09 43
4665.25 39
4665.40 44
4665.56 54
4665.72 69
4665.87 85
4666.03 100
4666.19 113
4666.34 121
4666.50 126
4666.66 128
4666.81 128
4666.97 126
4667.13 123
4667.28 118
4667.44 110
4667.60 99
4667.75 85
4667.91 70
4668.07 56
4668.22 44
4668.38 37
4668.54 35
4668.69 38
4668.85 44
4669.01 52
4669.16 61
4669.32 69
4669.47 75
4669.63 81
4669.79 85
4669.95 88
4670.10 90
4670.26 91
4670.42 91
4670.57 89
4670.73 87
4670.89 84
4671.04 83
4671.20 83
4671.36 85
4671.51 90
4671.67 97
4671.83 106
4671.98 113
4672.14 120
4672.30 124
4672.45 125
4672.61 124
4672.77 121
4672.92 117
4673.08 110
4673.24 102
4673.39 92
4673.55 79
4673.71 63
4673.86 46
4674.02 29
4674.18 12
4674.33 0
4674.49 0
4674.65 0
4674.80 0
4674.96 0
4675.12 0
4675.27 0
4675.43 0
4675.59 2
4675.74 11
4675.90 18
4676.06 25
4676.21 31
4676.37 36
4676.53 40
4676.68 42
4676.84 44
4677.00 45
4677.15 45
4677.31 45
4677.47 46
4677.63 47
4677.78 49
4677.94 52
4678.10 55
4678.25 56
4678.41 54
4678.57 48
4678.72 41
4678.88 31
4679.04 20
4679.19 12
4679.35 6
4679.51 3
4679.66 3
4679.82 5
4679.98 7
4680.13 10
4680.29 12
4680.45 13
4680.61 13
4680.76 14
4680.92 16
4681.08 19
4681.23 25
4681.39 31
4681.55 36
4681.70 40
4681.86 41
4682.02 38
4682.17 31
4682.33 22
4682.49 12
4682.64 2
4682.80 0
4682.96 0
4683.12 0
4683.27 0
4683.43 0
4683.59 0
4683.74 0
4683.90 0
4684.06 4
4684.21 11
4684.37 17
4684.53 22
4684.68 24
4684.84 24
4685.00 21
4685.16 16
4685.31 11
4685.47 6
4685.63 3
4685.78 2
4685.94 5
4686.10 12
4686.25 22
4686.41 35
4686.57 49
4686.72 63
4686.88 76
4687.04 88
4687.20 98
4687.35 107
4687.51 115
4687.67 122
4687.82 130
4687.98 137
4688.14 144
4688.29 150
4688.45 155
4688.61 157
4688.77 157
4688.92 155
4689.08 151
4689.24 148
4689.39 146
4689.55 146
4689.71 148
4689.86 152
4690.02 157
4690.18 160
4690.34 162
4690.49 161
4690.65 158
4690.81 154
4690.96 151
4691.12 150
4691.28 152
4691.43 156
4691.59 163
4691.75 169
4691.91 175
4692.06 177
4692.22 177
4692.38 175
4692.53 172
4692.69 170
4692.85 168
4693.00 167
4693.16 167
4693.32 166
4693.48 162
4693.63 156
4693.79 149
4693.95 140
4694.10 132
4694.26 126
4694.42 123
4694.58 123
4694.73 126
4694.89 130
4695.05 136
4695.20 142
4695.36 147
4695.52 152
4695.68 156
4695.83 160
4695.99 165
4696.15 170
4696.30 175
4696.46 180
4696.62 185
4696.78 189
4696.93 192
4697.09 194
4697.25 196
4697.40 200
4697.56 205
4697.72 213
4697.88 223
4698.03 235
4698.19 248
4698.35 260
4698.50 270
4698.66 276
4698.82 280
4698.98 281
4699.13 281
4699.29 281
4699.45 281
4699.60 283
4699.76 287
4699.92 295
4700.08 305
4700.23 318
4700.39 333
4700.55 348
4700.70 362
4700.86 374
4701.02 381
4701.18 385
4701.33 385
4701.49 383
4701.65 381
4701.80 380
4701.96 382
4702.12 385
4702.28 388
4702.43 390
4702.59 388
4702.75 381
4702.91 371
4703.06 357
4703.22 342
4703.38 327
4703.53 314
4703.69 302
4703.85 293
4704.01 285
4704.16 277
4704.32 270
4704.48 263
4704.63 256
4704.79 249
4704.95 242
4705.11 235
4705.26 227
4705.42 219
4705.58 210
4705.74 200
4705.89 189
4706.05 177
4706.21 166
4706.36 157
4706.52 150
4706.68 147
4706.84 149
4706.99 157
4707.15 168
4707.31 181
4707.47 194
4707.62 204
4707.78 209
4707.94 207
4708.10 200
4708.25 189
4708.41 176
4708.57 166
4708.72 160
4708.88 159
4709.04 164
4709.20 173
4709.35 187
4709.51 202
4709.67 217
4709.83 232
4709.98 245
4710.14 255
4710.30 262
4710.46 262
4710.61 256
4710.77 243
4710.93 225
4711.08 204
4711.24 182
4711.40 165
4711.56 155
4711.71 153
4711.87 159
4712.03 172
4712.19 188
4712.34 205
4712.50 219
4712.66 228
4712.82 231
4712.97 227
4713.13 219
4713.29 209
4713.45 200
4713.60 192
4713.76 189
4713.92 188
4714.07 190
4714.23 192
4714.39 194
4714.55 194
4714.70 191
4714.86 185
4715.02 179
4715.18 174
4715.33 171
4715.49 171
4715.65 174
4715.81 179
4715.96 182
4716.12 182
4716.28 177
4716.44 165
4716.59 147
4716.75 125
4716.91 101
4717.07 78
4717.22 57
4717.38 41
4717.54 30
4717.70 25
4717.85 24
4718.01 28
4718.17 34
4718.33 43
4718.48 53
4718.64 64
4718.80 74
4718.96 83
4719.11 89
4719.27 94
4719.43 96
4719.59 95
4719.74 93
4719.90 88
4720.06 84
4720.22 79
4720.37 74
4720.53 69
4720.69 63
4720.85 57
4721.00 49
4721.16 39
4721.32 27
4721.48 14
4721.63 0
4721.79 0
4721.95 0
4722.11 0
4722.26 0
4722.42 0
4722.58 0
4722.74 0
4722.89 4
4723.05 15
4723.21 23
4723.37 29
4723.52 33
4723.68 36
4723.84 39
4724.00 44
4724.16 50
4724.31 56
4724.47 63
4724.63 70
4724.79 75
4724.94 78
4725.10 81
4725.26 84
4725.42 88
4725.57 93
4725.73 99
4725.89 105
4726.05 110
4726.20 112
4726.36 111
4726.52 106
4726.68 98
4726.83 89
4726.99 80
4727.15 71
4727.31 64
4727.46 59
4727.62 55
4727.78 50
4727.94 45
4728.10 39
4728.25 33
4728.41 27
4728.57 22
4728.73 21
4728.88 23
4729.04 28
4729.20 36
4729.36 45
4729.51 52
4729.67 57
4729.83 58
4729.99 56
4730.15 50
4730.30 43
4730.46 35
4730.62 29
4730.78 23
4730.93 18
4731.09 14
4731.25 11
4731.41 9
4731.56 10
4731.72 13
4731.88 20
4732.04 30
4732.20 43
4732.35 57
4732.51 70
4732.67 83
4732.83 94
4732.98 103
4733.14 109
4733.30 114
4733.46 117
4733.61 118
4733.77 116
4733.93 112
4734.09 106
4734.25 100
4734.40 95
4734.56 93
4734.72 94
4734.88 97
4735.03 102
4735.19 108
4735.35 113
4735.51 117
4735.67 120
4735.82 122
4735.98 125
4736.14 128
4736.30 130
4736.45 131
4736.61 130
4736.77 127
4736.93 122
4737.09 118
4737.24 116
4737.40 117
4737.56 123
4737.72 132
4737.87 144
4738.03 157
4738.19 171
4738.35 186
4738.51 202
4738.66 219
4738.82 238
4738.98 259
4739.14 281
4739.30 303
4739.45 323
4739.61 340
4739.77 352
4739.93 358
4740.08 360
4740.24 358
4740.40 354
4740.56 352
4740.72 352
4740.87 354
4741.03 359
4741.19 366
4741.35 375
4741.51 383
4741.66 391
4741.82 399
4741.98 408
4742.14 419
4742.29 430
4742.45 441
4742.61 451
4742.77 458
4742.93 461
4743.08 462
4743.24 460
4743.40 457
4743.56 457
4743.72 460
4743.87 466
4744.03 475
4744.19 484
4744.35 492
4744.51 497
4744.66 498
4744.82 497
4744.98 494
4745.14 490
4745.29 487
4745.45 486
4745.61 487
4745.77 489
4745.93 491
4746.08 493
4746.24 495
4746.40 495
4746.56 494
4746.72 491
4746.87 487
4747.03 484
4747.19 481
4747.35 480
4747.51 479
4747.66 479
4747.82 477
4747.98 473
4748.14 464
4748.30 452
4748.45 438
4748.61 425
4748.77 415
4748.93 409
4749.09 408
4749.24 412
4749.40 419
4749.56 426
4749.72 432
4749.88 436
4750.03 435
4750.19 431
4750.35 424
4750.51 416
4750.67 407
4750.82 399
4750.98 394
4751.14 392
4751.30 394
4751.46 397
4751.61 400
4751.77 400
4751.93 395
4752.09 385
4752.25 369
4752.40 351
4752.56 333
4752.72 318
4752.88 308
4753.04 303
4753.20 301
4753.35 301
4753.51 299
4753.67 295
4753.83 288
4753.99 279
4754.14 268
4754.30 257
4754.46 247
4754.62 239
4754.78 234
4754.93 229
4755.09 226
4755.25 224
4755.41 221
4755.57 218
4755.72 214
4755.88 209
4756.04 204
4756.20 199
4756.36 194
4756.52 189
4756.67 185
4756.83 180
4756.99 175
4757.15 170
4757.31 163
4757.46 155
4757.62 148
4757.78 142
4757.94 138
4758.10 136
4758.25 137
4758.41 140
4758.57 144
4758.73 148
4758.89 151
4759.05 152
4759.20 151
4759.36 148
4759.52 143
4759.68 138
4759.84 133
4759.99 129
4760.15 126
4760.31 124
4760.47 122
4760.63 120
4760.79 118
4760.94 116
4761.10 113
4761.26 109
4761.42 106
4761.58 103
4761.73 101
4761.89 100
4762.05 99
4762.21 97
4762.37 96
4762.53 93
4762.68 91
4762.84 88
4763.00 85
4763.16 83
4763.32 81
4763.48 80
4763.63 79
4763.79 76
4763.95 74
4764.11 71
4764.27 68
4764.42 66
4764.58 67
4764.74 70
4764.90 76
4765.06 83
4765.22 90
4765.37 96
4765.53 99
4765.69 99
4765.85 96
4766.01 92
4766.17 89
4766.32 87
4766.48 87
4766.64 90
4766.80 95
4766.96 102
4767.12 111
4767.27 120
4767.43 129
4767.59 138
4767.75 146
4767.91 153
4768.07 158
4768.22 161
4768.38 163
4768.54 162
4768.70 161
4768.86 158
4769.02 156
4769.17 155
4769.33 155
4769.49 157
4769.65 159
4769.81 161
4769.97 160
4770.12 156
4770.28 148
4770.44 137
4770.60 124
4770.76 111
4770.92 98
4771.07 86
4771.23 76
4771.39 67
4771.55 58
4771.71 51
4771.87 44
4772.02 39
4772.18 37
4772.34 36
4772.50 36
4772.66 38
4772.82 40
4772.97 44
4773.13 48
4773.29 52
4773.45 57
4773.61 62
4773.77 66
4773.92 68
4774.08 68
4774.24 64
4774.40 59
4774.56 52
4774.72 45
4774.88 39
4775.03 35
4775.19 34
4775.35 34
4775.51 36
4775.67 40
4775.83 44
4775.98 48
4776.14 52
4776.30 56
4776.46 58
4776.62 60
4776.78 61
4776.93 62
4777.09 63
4777.25 65
4777.41 68
4777.57 71
4777.73 74
4777.89 74
4778.04 71
4778.20 65
4778.36 55
4778.52 44
4778.68 32
4778.84 21
4779.00 12
4779.15 7
4779.31 3
4779.47 2
4779.63 0
4779.79 0
4779.95 0
4780.10 0
4780.26 0
4780.42 0
4780.58 0
4780.74 0
4780.90 0
4781.06 7
4781.21 21
4781.37 38
4781.53 57
4781.69 76
4781.85 93
4782.01 106
4782.17 115
4782.32 118
4782.48 115
4782.64 106
4782.80 94
4782.96 79
4783.12 63
4783.28 49
4783.43 37
4783.59 29
4783.75 24
4783.91 22
4784.07 22
4784.23 21
4784.39 19
4784.54 16
4784.70 11
4784.86 5
4785.02 0
4785.18 0
4785.34 0
4785.50 0
4785.65 0
4785.81 0
4785.97 0
4786.13 0
4786.29 0
4786.45 7
4786.61 19
4786.76 33
4786.92 49
4787.08 65
4787.24 78
4787.40 89
4787.56 97
4787.72 101
4787.88 103
4788.03 103
4788.19 102
4788.35 101
4788.51 99
4788.67 97
4788.83 95
4788.99 92
4789.14 89
4789.30 86
4789.46 84
4789.62 82
4789.78 81
4789.94 79
4790.10 76
4790.26 73
4790.41 69
4790.57 66
4790.73 63
4790.89 61
4791.05 61
4791.21 63
4791.37 66
4791.52 71
4791.68 77
4791.84 82
4792.00 85
4792.16 87
4792.32 87
4792.48 85
[truncated: 744,076 more chars]
