# Supplementary material for: Methylobacterium Species Promoting Rice and Barley Growth and Interaction Specificity Revealed with Whole-Cell Matrix-Assisted Laser Desorption / Ionization-Time-of-Flight Mass Spectrometry (MALDI-TOF/MS) Analysis
Source: PLoS One. 2015 Jun 8;10(6):e0129509. doi: 10.1371/journal.pone.0129509 (PMC4460032; doi:10.1371/journal.pone.0129509)
Supplement: S2 Data — (ZIP) [file pone.0129509.s002.zip › Supplementary data 2 (ms from inoculated rice)/92a-10.txt]

781.31 0
781.37 0
781.44 0
781.50 0
781.56 0
781.63 0
781.69 0
781.76 0
781.82 0
781.88 0
781.95 0
782.01 0
782.08 0
782.14 0
782.20 0
782.27 0
782.33 0
782.40 0
782.46 0
782.52 0
782.59 0
782.65 0
782.72 0
782.78 0
782.84 0
782.91 0
782.97 0
783.04 0
783.10 0
783.16 0
783.23 0
783.29 0
783.36 0
783.42 0
783.49 0
783.55 0
783.61 0
783.68 0
783.74 0
783.81 0
783.87 0
783.93 0
784.00 0
784.06 0
784.13 0
784.19 0
784.25 0
784.32 0
784.38 0
784.45 0
784.51 0
784.57 0
784.64 0
784.70 0
784.77 0
784.83 0
784.90 0
784.96 0
785.02 0
785.09 0
785.15 0
785.22 0
785.28 0
785.34 0
785.41 0
785.47 0
785.54 0
785.60 0
785.67 0
785.73 0
785.79 0
785.86 0
785.92 0
785.99 0
786.05 0
786.11 0
786.18 0
786.24 0
786.31 0
786.37 0
786.44 0
786.50 0
786.56 0
786.63 0
786.69 0
786.76 0
786.82 0
786.88 0
786.95 0
787.01 0
787.08 0
787.14 0
787.21 0
787.27 0
787.33 0
787.40 0
787.46 0
787.53 0
787.59 0
787.66 0
787.72 0
787.78 0
787.85 0
787.91 0
787.98 0
788.04 0
788.11 0
788.17 0
788.23 0
788.30 0
788.36 0
788.43 0
788.49 0
788.56 0
788.62 0
788.68 0
788.75 0
788.81 0
788.88 0
788.94 0
789.01 0
789.07 0
789.13 0
789.20 0
789.26 0
789.33 0
789.39 0
789.46 0
789.52 0
789.58 0
789.65 0
789.71 0
789.78 0
789.84 0
789.91 0
789.97 0
790.03 0
790.10 0
790.16 0
790.23 0
790.29 0
790.36 0
790.42 0
790.48 0
790.55 0
790.61 0
790.68 0
790.74 0
790.81 0
790.87 0
790.94 0
791.00 0
791.06 0
791.13 0
791.19 0
791.26 0
791.32 0
791.39 0
791.45 0
791.51 0
791.58 0
791.64 0
791.71 0
791.77 0
791.84 0
791.90 0
791.97 0
792.03 0
792.09 0
792.16 0
792.22 0
792.29 0
792.35 0
792.42 0
792.48 0
792.55 0
792.61 0
792.67 0
792.74 0
792.80 0
792.87 0
792.93 0
793.00 0
793.06 0
793.13 0
793.19 0
793.25 0
793.32 0
793.38 0
793.45 0
793.51 0
793.58 0
793.64 0
793.71 0
793.77 0
793.83 0
793.90 0
793.96 0
794.03 0
794.09 0
794.16 0
794.22 0
794.29 0
794.35 0
794.42 0
794.48 0
794.54 0
794.61 0
794.67 0
794.74 0
794.80 0
794.87 0
794.93 0
795.00 0
795.06 0
795.13 0
795.19 0
795.25 0
795.32 0
795.38 0
795.45 0
795.51 0
795.58 0
795.64 0
795.71 0
795.77 0
795.84 0
795.90 0
795.96 0
796.03 0
796.09 0
796.16 0
796.22 0
796.29 0
796.35 0
796.42 0
796.48 0
796.55 0
796.61 0
796.68 0
796.74 0
796.80 0
796.87 0
796.93 0
797.00 0
797.06 0
797.13 0
797.19 0
797.26 0
797.32 0
797.39 0
797.45 0
797.52 0
797.58 0
797.64 0
797.71 0
797.77 0
797.84 0
797.90 0
797.97 0
798.03 0
798.10 0
798.16 0
798.23 0
798.29 0
798.36 0
798.42 0
798.49 0
798.55 0
798.61 0
798.68 0
798.74 0
798.81 0
798.87 0
798.94 0
799.00 0
799.07 0
799.13 0
799.20 0
799.26 0
799.33 0
799.39 0
799.46 0
799.52 0
799.59 0
799.65 0
799.71 0
799.78 0
799.84 0
799.91 0
799.97 0
800.04 0
800.10 0
800.17 0
800.23 0
800.30 0
800.36 0
800.43 0
800.49 0
800.56 0
800.62 0
800.69 0
800.75 0
800.82 0
800.88 0
800.94 0
801.01 0
801.07 0
801.14 0
801.20 0
801.27 0
801.33 0
801.40 0
801.46 0
801.53 0
801.59 0
801.66 0
801.72 0
801.79 0
801.85 0
801.92 0
801.98 0
802.05 0
802.11 0
802.18 0
802.24 0
802.31 0
802.37 0
802.44 0
802.50 0
802.57 0
802.63 0
802.70 0
802.76 0
802.82 0
802.89 0
802.95 0
803.02 0
803.08 0
803.15 0
803.21 0
803.28 0
803.34 0
803.41 0
803.47 0
803.54 0
803.60 0
803.67 0
803.73 0
803.80 0
803.86 0
803.93 0
803.99 0
804.06 0
804.12 0
804.19 0
804.25 0
804.32 0
804.38 0
804.45 0
804.51 0
804.58 0
804.64 0
804.71 0
804.77 0
804.84 0
804.90 0
804.97 0
805.03 0
805.10 0
805.16 0
805.23 0
805.29 0
805.36 0
805.42 0
805.49 0
805.55 0
805.62 0
805.68 0
805.75 0
805.81 0
805.88 0
805.94 0
806.01 0
806.07 0
806.14 0
806.20 0
806.27 0
806.33 0
806.40 0
806.46 1
806.53 2
806.59 4
806.66 5
806.72 6
806.79 7
806.85 7
806.92 6
806.98 5
807.05 3
807.11 2
807.18 0
807.24 0
807.31 0
807.37 0
807.44 0
807.50 0
807.57 1
807.63 1
807.70 2
807.76 2
807.83 2
807.89 2
807.96 2
808.02 1
808.09 0
808.15 0
808.22 0
808.28 0
808.35 1
808.41 2
808.48 5
808.54 7
808.61 9
808.67 10
808.74 10
808.80 9
808.87 7
808.93 5
809.00 3
809.06 2
809.13 1
809.19 1
809.26 1
809.32 1
809.39 1
809.45 2
809.52 1
809.58 1
809.65 1
809.71 1
809.78 0
809.84 0
809.91 0
809.98 0
810.04 0
810.11 0
810.17 0
810.24 0
810.30 0
810.37 0
810.43 0
810.50 0
810.56 0
810.63 0
810.69 0
810.76 0
810.82 0
810.89 0
810.95 1
811.02 1
811.08 2
811.15 3
811.21 3
811.28 4
811.34 4
811.41 4
811.47 3
811.54 3
811.60 2
811.67 2
811.74 1
811.80 1
811.87 1
811.93 1
812.00 1
812.06 1
812.13 1
812.19 1
812.26 1
812.32 1
812.39 1
812.45 0
812.52 0
812.58 0
812.65 0
812.71 0
812.78 0
812.84 0
812.91 0
812.97 0
813.04 0
813.11 0
813.17 0
813.24 1
813.30 1
813.37 1
813.43 1
813.50 2
813.56 2
813.63 3
813.69 4
813.76 5
813.82 6
813.89 7
813.95 7
814.02 7
814.08 6
814.15 5
814.22 3
814.28 2
814.35 1
814.41 1
814.48 1
814.54 1
814.61 1
814.67 1
814.74 1
814.80 1
814.87 0
814.93 0
815.00 0
815.06 0
815.13 0
815.20 1
815.26 1
815.33 1
815.39 1
815.46 0
815.52 1
815.59 1
815.65 1
815.72 1
815.78 2
815.85 2
815.91 2
815.98 2
816.05 2
816.11 1
816.18 1
816.24 1
816.31 1
816.37 1
816.44 1
816.50 1
816.57 1
816.63 2
816.70 2
816.76 2
816.83 1
816.90 1
816.96 1
817.03 1
817.09 0
817.16 0
817.22 0
817.29 0
817.35 0
817.42 1
817.48 1
817.55 0
817.62 0
817.68 0
817.75 0
817.81 0
817.88 0
817.94 0
818.01 1
818.07 1
818.14 1
818.20 1
818.27 1
818.34 1
818.40 1
818.47 1
818.53 1
818.60 1
818.66 2
818.73 2
818.79 2
818.86 2
818.92 2
818.99 1
819.06 1
819.12 1
819.19 1
819.25 1
819.32 1
819.38 1
819.45 1
819.51 1
819.58 1
819.65 1
819.71 1
819.78 1
819.84 1
819.91 0
819.97 0
820.04 0
820.10 0
820.17 1
820.24 1
820.30 0
820.37 0
820.43 0
820.50 0
820.56 0
820.63 0
820.69 1
820.76 1
820.83 1
820.89 1
820.96 1
821.02 1
821.09 1
821.15 1
821.22 1
821.28 1
821.35 1
821.42 2
821.48 2
821.55 2
821.61 1
821.68 1
821.74 1
821.81 1
821.88 1
821.94 1
822.01 1
822.07 1
822.14 1
822.20 1
822.27 1
822.33 1
822.40 0
822.47 0
822.53 0
822.60 0
822.66 0
822.73 0
822.79 0
822.86 0
822.93 0
822.99 0
823.06 0
823.12 0
823.19 1
823.25 1
823.32 1
823.39 1
823.45 1
823.52 1
823.58 1
823.65 1
823.71 1
823.78 1
823.85 1
823.91 1
823.98 1
824.04 1
824.11 1
824.17 1
824.24 1
824.31 1
824.37 0
824.44 0
824.50 0
824.57 0
824.63 0
824.70 0
824.77 1
824.83 1
824.90 1
824.96 1
825.03 1
825.09 1
825.16 1
825.23 1
825.29 1
825.36 1
825.42 1
825.49 1
825.55 1
825.62 1
825.69 0
825.75 0
825.82 0
825.88 0
825.95 1
826.01 1
826.08 1
826.15 1
826.21 1
826.28 1
826.34 1
826.41 1
826.48 1
826.54 1
826.61 0
826.67 0
826.74 0
826.80 0
826.87 0
826.94 0
827.00 0
827.07 0
827.13 0
827.20 0
827.27 0
827.33 0
827.40 0
827.46 0
827.53 0
827.59 1
827.66 1
827.73 1
827.79 1
827.86 1
827.92 1
827.99 0
828.06 0
828.12 0
828.19 0
828.25 0
828.32 0
828.38 0
828.45 1
828.52 1
828.58 1
828.65 1
828.71 1
828.78 1
828.85 1
828.91 1
828.98 1
829.04 1
829.11 1
829.18 1
829.24 1
829.31 1
829.37 1
829.44 1
829.51 1
829.57 1
829.64 1
829.70 1
829.77 1
829.84 1
829.90 1
829.97 1
830.03 1
830.10 0
830.16 0
830.23 0
830.30 0
830.36 0
830.43 0
830.49 0
830.56 0
830.63 0
830.69 1
830.76 1
830.82 0
830.89 0
830.96 0
831.02 0
831.09 0
831.15 0
831.22 0
831.29 1
831.35 1
831.42 1
831.48 1
831.55 1
831.62 1
831.68 1
831.75 1
831.81 1
831.88 1
831.95 1
832.01 0
832.08 0
832.14 0
832.21 1
832.28 1
832.34 1
832.41 1
832.47 1
832.54 1
832.61 1
832.67 1
832.74 1
832.81 1
832.87 0
832.94 0
833.00 0
833.07 0
833.14 0
833.20 0
833.27 0
833.33 0
833.40 0
833.47 0
833.53 0
833.60 0
833.66 0
833.73 1
833.80 1
833.86 1
833.93 1
833.99 1
834.06 1
834.13 1
834.19 1
834.26 1
834.33 1
834.39 1
834.46 1
834.52 1
834.59 1
834.66 1
834.72 1
834.79 1
834.85 1
834.92 1
834.99 1
835.05 1
835.12 1
835.18 1
835.25 1
835.32 0
835.38 0
835.45 0
835.52 0
835.58 0
835.65 0
835.71 0
835.78 0
835.85 0
835.91 0
835.98 0
836.05 0
836.11 0
836.18 0
836.24 0
836.31 0
836.38 0
836.44 1
836.51 0
836.57 0
836.64 0
836.71 0
836.77 0
836.84 0
836.91 0
836.97 1
837.04 1
837.10 1
837.17 1
837.24 1
837.30 1
837.37 1
837.44 0
837.50 1
837.57 1
837.63 1
837.70 1
837.77 1
837.83 1
837.90 1
837.97 1
838.03 1
838.10 1
838.16 1
838.23 1
838.30 1
838.36 1
838.43 0
838.50 0
838.56 0
838.63 0
838.69 0
838.76 0
838.83 0
838.89 0
838.96 0
839.03 1
839.09 1
839.16 1
839.23 0
839.29 0
839.36 0
839.42 0
839.49 0
839.56 0
839.62 0
839.69 0
839.76 1
839.82 1
839.89 1
839.95 1
840.02 1
840.09 1
840.15 1
840.22 1
840.29 1
840.35 0
840.42 0
840.49 0
840.55 1
840.62 1
840.68 1
840.75 1
840.82 1
840.88 1
840.95 1
841.02 0
841.08 0
841.15 0
841.22 0
841.28 0
841.35 0
841.42 0
841.48 1
841.55 1
841.61 1
841.68 1
841.75 1
841.81 1
841.88 1
841.95 1
842.01 1
842.08 1
842.15 1
842.21 1
842.28 1
842.34 1
842.41 1
842.48 1
842.54 1
842.61 1
842.68 1
842.74 1
842.81 1
842.88 1
842.94 1
843.01 1
843.08 1
843.14 1
843.21 1
843.28 1
843.34 1
843.41 1
843.47 1
843.54 1
843.61 1
843.67 1
843.74 1
843.81 1
843.87 1
843.94 1
844.01 1
844.07 1
844.14 1
844.21 1
844.27 1
844.34 1
844.41 1
844.47 1
844.54 1
844.61 1
844.67 1
844.74 1
844.80 1
844.87 1
844.94 1
845.00 0
845.07 0
845.14 0
845.20 0
845.27 0
845.34 0
845.40 1
845.47 1
845.54 1
845.60 1
845.67 1
845.74 1
845.80 1
845.87 0
845.94 0
846.00 0
846.07 0
846.14 1
846.20 1
846.27 1
846.34 1
846.40 1
846.47 1
846.54 0
846.60 0
846.67 0
846.74 0
846.80 0
846.87 0
846.94 0
847.00 0
847.07 0
847.14 0
847.20 1
847.27 1
847.34 1
847.40 1
847.47 1
847.54 1
847.60 1
847.67 1
847.73 1
847.80 1
847.87 0
847.93 0
848.00 0
848.07 0
848.13 0
848.20 0
848.27 0
848.33 0
848.40 0
848.47 0
848.53 1
848.60 1
848.67 1
848.73 1
848.80 2
848.87 2
848.94 2
849.00 2
849.07 1
849.14 1
849.20 1
849.27 0
849.34 0
849.40 0
849.47 0
849.54 0
849.60 0
849.67 0
849.74 0
849.80 0
849.87 0
849.94 1
850.00 1
850.07 1
850.14 1
850.20 1
850.27 1
850.34 1
850.40 0
850.47 0
850.54 0
850.60 0
850.67 0
850.74 0
850.80 0
850.87 1
850.94 1
851.00 1
851.07 1
851.14 1
851.20 1
851.27 1
851.34 1
851.40 0
851.47 0
851.54 0
851.61 0
851.67 0
851.74 0
851.81 0
851.87 0
851.94 0
852.01 0
852.07 0
852.14 0
852.21 0
852.27 0
852.34 0
852.41 0
852.47 1
852.54 1
852.61 1
852.67 1
852.74 1
852.81 1
852.87 1
852.94 0
853.01 0
853.08 0
853.14 0
853.21 0
853.28 0
853.34 0
853.41 0
853.48 0
853.54 0
853.61 0
853.68 0
853.74 0
853.81 0
853.88 0
853.94 0
854.01 0
854.08 0
854.15 0
854.21 0
854.28 1
854.35 1
854.41 1
854.48 1
854.55 1
854.61 1
854.68 1
854.75 1
854.81 1
854.88 1
854.95 1
855.02 0
855.08 1
855.15 1
855.22 1
855.28 1
855.35 1
855.42 1
855.48 1
855.55 1
855.62 1
855.68 1
855.75 0
855.82 0
855.89 0
855.95 0
856.02 1
856.09 1
856.15 1
856.22 1
856.29 1
856.35 1
856.42 1
856.49 1
856.56 1
856.62 1
856.69 1
856.76 1
856.82 1
856.89 1
856.96 1
857.02 1
857.09 1
857.16 1
857.23 1
857.29 1
857.36 1
857.43 1
857.49 1
857.56 0
857.63 0
857.69 0
857.76 0
857.83 0
857.90 0
857.96 0
858.03 0
858.10 0
858.16 0
858.23 0
858.30 0
858.37 0
858.43 0
858.50 0
858.57 1
858.63 1
858.70 1
858.77 1
858.84 1
858.90 1
858.97 1
859.04 1
859.10 1
859.17 1
859.24 1
859.30 1
859.37 1
859.44 1
859.51 1
859.57 1
859.64 1
859.71 1
859.77 1
859.84 1
859.91 1
859.98 1
860.04 0
860.11 1
860.18 1
860.24 1
860.31 1
860.38 1
860.45 1
860.51 1
860.58 1
860.65 0
860.71 0
860.78 0
860.85 0
860.92 0
860.98 0
861.05 1
861.12 1
861.18 1
861.25 1
861.32 0
861.39 0
861.45 0
861.52 1
861.59 1
861.65 1
861.72 1
861.79 1
861.86 0
861.92 0
861.99 0
862.06 0
862.13 0
862.19 0
862.26 0
862.33 0
862.39 0
862.46 0
862.53 0
862.60 0
862.66 0
862.73 0
862.80 0
862.86 0
862.93 0
863.00 0
863.07 0
863.13 0
863.20 1
863.27 1
863.34 1
863.40 1
863.47 1
863.54 1
863.60 1
863.67 1
863.74 1
863.81 1
863.87 1
863.94 1
864.01 1
864.08 1
864.14 1
864.21 1
864.28 1
864.34 1
864.41 1
864.48 1
864.55 1
864.61 1
864.68 1
864.75 1
864.82 0
864.88 0
864.95 0
865.02 0
865.09 0
865.15 0
865.22 0
865.29 0
865.35 0
865.42 0
865.49 0
865.56 1
865.62 1
865.69 1
865.76 1
865.83 1
865.89 1
865.96 1
866.03 1
866.10 1
866.16 1
866.23 1
866.30 1
866.37 1
866.43 1
866.50 1
866.57 1
866.63 1
866.70 1
866.77 0
866.84 0
866.90 0
866.97 0
867.04 0
867.11 0
867.17 0
867.24 0
867.31 0
867.38 0
867.44 0
867.51 0
867.58 0
867.65 0
867.71 0
867.78 0
867.85 0
867.92 0
867.98 0
868.05 0
868.12 0
868.19 0
868.25 0
868.32 0
868.39 0
868.46 0
868.52 0
868.59 0
868.66 0
868.72 0
868.79 0
868.86 0
868.93 0
868.99 0
869.06 0
869.13 0
869.20 0
869.26 0
869.33 0
869.40 0
869.47 0
869.53 0
869.60 0
869.67 0
869.74 0
869.80 0
869.87 0
869.94 0
870.01 0
870.07 0
870.14 0
870.21 0
870.28 0
870.34 0
870.41 0
870.48 0
870.55 1
870.62 1
870.68 0
870.75 0
870.82 0
870.89 0
870.95 0
871.02 0
871.09 0
871.16 0
871.22 0
871.29 0
871.36 0
871.43 0
871.49 0
871.56 0
871.63 0
871.70 0
871.76 0
871.83 0
871.90 0
871.97 0
872.03 0
872.10 0
872.17 0
872.24 0
872.30 0
872.37 0
872.44 0
872.51 0
872.58 0
872.64 0
872.71 0
872.78 0
872.85 0
872.91 0
872.98 0
873.05 0
873.12 0
873.18 0
873.25 0
873.32 0
873.39 0
873.45 0
873.52 0
873.59 0
873.66 0
873.72 0
873.79 0
873.86 0
873.93 0
874.00 0
874.06 0
874.13 0
874.20 0
874.27 0
874.33 0
874.40 0
874.47 0
874.54 0
874.60 0
874.67 1
874.74 1
874.81 1
874.88 1
874.94 1
875.01 0
875.08 0
875.15 0
875.21 0
875.28 0
875.35 0
875.42 0
875.49 0
875.55 1
875.62 1
875.69 1
875.76 0
875.82 0
875.89 0
875.96 0
876.03 0
876.09 0
876.16 0
876.23 1
876.30 1
876.37 1
876.43 1
876.50 1
876.57 1
876.64 1
876.70 1
876.77 1
876.84 1
876.91 1
876.98 0
877.04 0
877.11 0
877.18 0
877.25 0
877.31 0
877.38 0
877.45 1
877.52 1
877.59 1
877.65 1
877.72 1
877.79 1
877.86 1
877.93 1
877.99 1
878.06 0
878.13 0
878.20 0
878.26 0
878.33 0
878.40 0
878.47 0
878.54 0
878.60 0
878.67 0
878.74 0
878.81 1
878.88 1
878.94 1
879.01 1
879.08 1
879.15 1
879.21 1
879.28 0
879.35 0
879.42 0
879.49 1
879.55 1
879.62 1
879.69 1
879.76 1
879.83 1
879.89 1
879.96 0
880.03 0
880.10 0
880.17 0
880.23 0
880.30 0
880.37 0
880.44 0
880.50 0
880.57 0
880.64 0
880.71 0
880.78 0
880.84 0
880.91 0
880.98 0
881.05 0
881.12 0
881.18 0
881.25 0
881.32 0
881.39 0
881.46 0
881.52 0
881.59 0
881.66 0
881.73 0
881.80 1
881.86 1
881.93 0
882.00 0
882.07 0
882.14 0
882.20 0
882.27 0
882.34 0
882.41 0
882.48 0
882.54 0
882.61 0
882.68 1
882.75 1
882.82 0
882.88 0
882.95 0
883.02 0
883.09 0
883.16 0
883.22 0
883.29 0
883.36 0
883.43 0
883.50 0
883.56 0
883.63 0
883.70 0
883.77 0
883.84 0
883.90 0
883.97 0
884.04 0
884.11 0
884.18 0
884.24 0
884.31 0
884.38 0
884.45 0
884.52 0
884.59 0
884.65 0
884.72 0
884.79 0
884.86 0
884.93 0
884.99 0
885.06 0
885.13 0
885.20 0
885.27 1
885.33 1
885.40 1
885.47 1
885.54 1
885.61 1
885.67 1
885.74 1
885.81 1
885.88 1
885.95 1
886.02 0
886.08 0
886.15 0
886.22 0
886.29 0
886.36 0
886.42 0
886.49 0
886.56 0
886.63 0
886.70 0
886.77 0
886.83 0
886.90 0
886.97 0
887.04 0
887.11 0
887.17 0
887.24 0
887.31 0
887.38 0
887.45 1
887.52 1
887.58 1
887.65 1
887.72 1
887.79 1
887.86 0
887.92 0
887.99 0
888.06 1
888.13 1
888.20 1
888.27 1
888.33 1
888.40 0
888.47 0
888.54 0
888.61 0
888.67 0
888.74 0
888.81 0
888.88 0
888.95 0
889.02 0
889.08 0
889.15 0
889.22 0
889.29 0
889.36 0
889.43 0
889.49 0
889.56 0
889.63 0
889.70 0
889.77 0
889.84 0
889.90 0
889.97 0
890.04 0
890.11 0
890.18 0
890.25 0
890.31 0
890.38 0
890.45 0
890.52 0
890.59 0
890.65 0
890.72 0
890.79 0
890.86 0
890.93 0
891.00 0
891.06 0
891.13 0
891.20 0
891.27 0
891.34 0
891.41 0
891.47 0
891.54 0
891.61 0
891.68 0
891.75 0
891.82 0
891.89 0
891.95 0
892.02 0
892.09 0
892.16 0
892.23 0
892.30 0
892.36 0
892.43 0
892.50 0
892.57 0
892.64 0
892.71 0
892.77 0
892.84 0
892.91 0
892.98 0
893.05 0
893.12 0
893.18 0
893.25 0
893.32 0
893.39 0
893.46 0
893.53 0
893.60 0
893.66 0
893.73 0
893.80 0
893.87 0
893.94 0
894.01 0
894.07 0
894.14 0
894.21 0
894.28 0
894.35 0
894.42 1
894.48 1
894.55 1
894.62 0
894.69 0
894.76 0
894.83 0
894.90 0
894.96 0
895.03 0
895.10 0
895.17 0
895.24 0
895.31 1
895.38 1
895.44 1
895.51 1
895.58 1
895.65 1
895.72 0
895.79 0
895.85 0
895.92 0
895.99 0
896.06 0
896.13 0
896.20 0
896.27 0
896.33 0
896.40 0
896.47 0
896.54 0
896.61 0
896.68 0
896.75 0
896.81 0
896.88 0
896.95 0
897.02 0
897.09 0
897.16 0
897.23 0
897.29 0
897.36 0
897.43 0
897.50 0
897.57 0
897.64 0
897.71 0
897.77 0
897.84 0
897.91 0
897.98 0
898.05 0
898.12 0
898.19 0
898.25 0
898.32 0
898.39 0
898.46 0
898.53 0
898.60 0
898.67 0
898.73 0
898.80 0
898.87 0
898.94 0
899.01 0
899.08 0
899.15 0
899.22 0
899.28 0
899.35 0
899.42 0
899.49 0
899.56 0
899.63 0
899.70 0
899.76 0
899.83 0
899.90 0
899.97 0
900.04 0
900.11 0
900.18 0
900.25 0
900.31 0
900.38 0
900.45 1
900.52 1
900.59 1
900.66 1
900.73 1
900.79 0
900.86 0
900.93 0
901.00 0
901.07 0
901.14 0
901.21 0
901.28 0
901.34 0
901.41 0
901.48 0
901.55 0
901.62 0
901.69 0
901.76 0
901.83 0
901.89 0
901.96 0
902.03 0
902.10 0
902.17 0
902.24 0
902.31 0
902.38 0
902.44 0
902.51 0
902.58 0
902.65 0
902.72 0
902.79 0
902.86 0
902.93 0
902.99 0
903.06 0
903.13 0
903.20 0
903.27 0
903.34 1
903.41 1
903.48 1
903.55 1
903.61 1
903.68 1
903.75 0
903.82 0
903.89 0
903.96 0
904.03 0
904.10 0
904.16 0
904.23 0
904.30 0
904.37 0
904.44 0
904.51 1
904.58 0
904.65 0
904.72 0
904.78 0
904.85 0
904.92 0
904.99 0
905.06 0
905.13 0
905.20 0
905.27 1
905.34 1
905.40 1
905.47 0
905.54 0
905.61 0
905.68 0
905.75 0
905.82 0
905.89 0
905.96 0
906.02 0
906.09 0
906.16 0
906.23 1
906.30 1
906.37 1
906.44 1
906.51 0
906.58 0
906.64 0
906.71 0
906.78 0
906.85 0
906.92 0
906.99 0
907.06 0
907.13 0
907.20 0
907.26 0
907.33 0
907.40 0
907.47 0
907.54 0
907.61 0
907.68 0
907.75 0
907.82 0
907.89 0
907.95 0
908.02 0
908.09 0
908.16 0
908.23 0
908.30 0
908.37 0
908.44 0
908.51 0
908.58 0
908.64 1
908.71 1
908.78 1
908.85 1
908.92 1
908.99 0
909.06 0
909.13 0
909.20 0
909.27 0
909.33 0
909.40 1
909.47 1
909.54 1
909.61 1
909.68 1
909.75 1
909.82 1
909.89 1
909.96 1
910.03 1
910.09 1
910.16 1
910.23 1
910.30 1
910.37 1
910.44 0
910.51 0
910.58 0
910.65 0
910.72 0
910.78 0
910.85 0
910.92 0
910.99 1
911.06 1
911.13 1
911.20 1
911.27 1
911.34 1
911.41 0
911.48 0
911.55 0
911.61 0
911.68 0
911.75 0
911.82 0
911.89 0
911.96 0
912.03 0
912.10 0
912.17 0
912.24 0
912.31 0
912.37 0
912.44 0
912.51 0
912.58 0
912.65 0
912.72 0
912.79 0
912.86 0
912.93 0
913.00 1
913.07 1
913.14 1
913.20 1
913.27 1
913.34 1
913.41 1
913.48 1
913.55 0
913.62 0
913.69 0
913.76 0
913.83 0
913.90 0
913.97 0
914.03 0
914.10 0
914.17 1
914.24 1
914.31 1
914.38 1
914.45 1
914.52 1
914.59 1
914.66 0
914.73 0
914.80 0
914.87 0
914.93 0
915.00 0
915.07 0
915.14 0
915.21 0
915.28 0
915.35 0
915.42 0
915.49 0
915.56 0
915.63 0
915.70 0
915.77 0
915.84 0
915.90 0
915.97 0
916.04 0
916.11 0
916.18 0
916.25 0
916.32 0
916.39 0
916.46 0
916.53 0
916.60 0
916.67 0
916.74 1
916.81 1
916.87 1
916.94 1
917.01 0
917.08 0
917.15 0
917.22 0
917.29 0
917.36 0
917.43 0
917.50 0
917.57 0
917.64 0
917.71 0
917.78 0
917.85 0
917.91 0
917.98 0
918.05 0
918.12 0
918.19 0
918.26 0
918.33 0
918.40 1
918.47 1
918.54 1
918.61 1
918.68 1
918.75 1
918.82 1
918.89 1
918.96 1
919.02 1
919.09 1
919.16 1
919.23 1
919.30 1
919.37 0
919.44 0
919.51 0
919.58 0
919.65 0
919.72 0
919.79 0
919.86 0
919.93 0
920.00 0
920.07 0
920.14 0
920.21 0
920.27 0
920.34 0
920.41 0
920.48 0
920.55 0
920.62 0
920.69 0
920.76 0
920.83 0
920.90 0
920.97 0
921.04 0
921.11 0
921.18 0
921.25 0
921.32 0
921.39 0
921.46 0
921.52 0
921.59 0
921.66 0
921.73 0
921.80 0
921.87 0
921.94 0
922.01 0
922.08 0
922.15 0
922.22 0
922.29 0
922.36 0
922.43 0
922.50 0
922.57 0
922.64 0
922.71 0
922.78 0
922.85 0
922.92 0
922.98 0
923.05 0
923.12 0
923.19 0
923.26 0
923.33 1
923.40 1
923.47 1
923.54 1
923.61 1
923.68 1
923.75 1
923.82 1
923.89 0
923.96 0
924.03 0
924.10 0
924.17 0
924.24 0
924.31 0
924.38 0
924.45 0
924.52 0
924.59 0
924.65 0
924.72 0
924.79 0
924.86 0
924.93 0
925.00 0
925.07 0
925.14 0
925.21 0
925.28 0
925.35 0
925.42 1
925.49 1
925.56 1
925.63 1
925.70 0
925.77 0
925.84 0
925.91 0
925.98 0
926.05 0
926.12 0
926.19 0
926.26 0
926.33 0
926.40 0
926.47 0
926.54 0
926.61 0
926.67 0
926.74 0
926.81 0
926.88 0
926.95 0
927.02 1
927.09 1
927.16 1
927.23 1
927.30 1
927.37 1
927.44 1
927.51 1
927.58 1
927.65 1
927.72 1
927.79 1
927.86 1
927.93 1
928.00 1
928.07 1
928.14 1
928.21 1
928.28 1
928.35 1
928.42 1
928.49 1
928.56 1
928.63 1
928.70 0
928.77 0
928.84 0
928.91 0
928.98 0
929.05 0
929.12 0
929.19 0
929.25 0
929.32 0
929.39 0
929.46 0
929.53 0
929.60 0
929.67 1
929.74 1
929.81 1
929.88 1
929.95 1
930.02 1
930.09 1
930.16 1
930.23 1
930.30 1
930.37 1
930.44 1
930.51 1
930.58 1
930.65 1
930.72 1
930.79 1
930.86 1
930.93 1
931.00 1
931.07 1
931.14 1
931.21 1
931.28 1
931.35 0
931.42 0
931.49 0
931.56 0
931.63 0
931.70 0
931.77 0
931.84 0
931.91 0
931.98 0
932.05 0
932.12 0
932.19 1
932.26 1
932.33 1
932.40 1
932.47 1
932.54 1
932.61 1
932.68 1
932.75 1
932.82 1
932.89 1
932.96 1
933.03 1
933.10 1
933.17 1
933.24 1
933.31 0
933.38 0
933.45 0
933.52 0
933.59 0
933.66 0
933.73 0
933.80 0
933.87 0
933.94 0
934.01 0
934.08 0
934.15 0
934.22 0
934.29 0
934.36 0
934.43 0
934.50 0
934.57 0
934.64 0
934.71 0
934.78 0
934.85 0
934.92 0
934.99 0
935.06 0
935.13 0
935.20 0
935.27 0
935.34 0
935.41 0
935.48 0
935.55 0
935.62 0
935.69 0
935.76 0
935.83 0
935.90 0
935.97 1
936.04 1
936.11 1
936.18 1
936.25 1
936.32 0
936.39 0
936.46 0
936.53 0
936.60 0
936.67 0
936.74 0
936.81 0
936.88 0
936.95 0
937.02 0
937.09 0
937.16 0
937.23 0
937.30 0
937.37 0
937.44 0
937.51 0
937.58 0
937.65 1
937.72 1
937.79 1
937.86 1
937.93 1
938.00 1
938.07 0
938.14 0
938.21 0
938.28 0
938.35 0
938.42 0
938.49 1
938.56 1
938.63 1
938.70 1
938.77 1
938.84 1
938.91 1
938.98 0
939.05 0
939.12 0
939.19 0
939.26 0
939.33 0
939.40 0
939.47 0
939.54 0
939.61 0
939.68 0
939.75 0
939.82 0
939.89 0
939.96 0
940.03 0
940.10 0
940.17 0
940.24 0
940.31 0
940.38 0
940.45 0
940.52 0
940.59 0
940.66 0
940.73 0
940.81 0
940.88 0
940.95 0
941.02 0
941.09 0
941.16 0
941.23 0
941.30 1
941.37 1
941.44 1
941.51 1
941.58 1
941.65 1
941.72 1
941.79 0
941.86 0
941.93 0
942.00 1
942.07 1
942.14 1
942.21 0
942.28 0
942.35 0
942.42 0
942.49 0
942.56 0
942.63 0
942.70 0
942.77 0
942.84 0
942.91 0
942.98 1
943.05 1
943.12 1
943.19 0
943.26 0
943.33 0
943.41 0
943.48 0
943.55 0
943.62 0
943.69 0
943.76 0
943.83 0
943.90 0
943.97 0
944.04 0
944.11 0
944.18 0
944.25 1
944.32 1
944.39 1
944.46 1
944.53 1
944.60 1
944.67 0
944.74 0
944.81 0
944.88 0
944.95 0
945.02 1
945.09 1
945.16 1
945.23 1
945.30 1
945.37 1
945.45 1
945.52 0
945.59 0
945.66 0
945.73 0
945.80 0
945.87 0
945.94 0
946.01 0
946.08 0
946.15 0
946.22 0
946.29 0
946.36 0
946.43 0
946.50 0
946.57 0
946.64 0
946.71 0
946.78 0
946.85 0
946.92 0
946.99 0
947.07 0
947.14 0
947.21 0
947.28 0
947.35 0
947.42 0
947.49 0
947.56 0
947.63 0
947.70 0
947.77 0
947.84 0
947.91 0
947.98 0
948.05 0
948.12 0
948.19 0
948.26 0
948.33 0
948.40 1
948.47 1
948.55 1
948.62 1
948.69 1
948.76 1
948.83 1
948.90 1
948.97 1
949.04 1
949.11 0
949.18 0
949.25 0
949.32 0
949.39 0
949.46 0
949.53 0
949.60 0
949.67 0
949.74 0
949.81 1
949.89 1
949.96 1
950.03 0
950.10 0
950.17 0
950.24 0
950.31 0
950.38 0
950.45 0
950.52 0
950.59 0
950.66 0
950.73 0
950.80 1
950.87 1
950.94 1
951.01 1
951.09 1
951.16 1
951.23 1
951.30 1
951.37 1
951.44 1
951.51 1
951.58 1
951.65 1
951.72 1
951.79 1
951.86 1
951.93 2
952.00 2
952.07 3
952.14 3
952.21 3
952.29 4
952.36 4
952.43 4
952.50 4
952.57 4
952.64 4
952.71 3
952.78 3
952.85 3
952.92 3
952.99 2
953.06 2
953.13 2
953.20 2
953.27 3
953.35 3
953.42 3
953.49 3
953.56 3
953.63 3
953.70 3
953.77 3
953.84 3
953.91 2
953.98 2
954.05 2
954.12 2
954.19 2
954.26 2
954.34 2
954.41 2
954.48 2
954.55 2
954.62 1
954.69 1
954.76 1
954.83 1
954.90 1
954.97 1
955.04 1
955.11 1
955.18 1
955.26 1
955.33 1
955.40 1
955.47 1
955.54 1
955.61 1
955.68 1
955.75 1
955.82 1
955.89 1
955.96 1
956.03 1
956.10 1
956.18 1
956.25 1
956.32 1
956.39 1
956.46 1
956.53 1
956.60 1
956.67 1
956.74 1
956.81 1
956.88 1
956.95 1
957.02 1
957.10 1
957.17 1
957.24 1
957.31 1
957.38 1
957.45 1
957.52 1
957.59 1
957.66 1
957.73 1
957.80 1
957.87 1
957.95 1
958.02 1
958.09 1
958.16 1
958.23 1
958.30 1
958.37 1
958.44 1
958.51 1
958.58 0
958.65 0
958.73 0
958.80 0
958.87 0
958.94 0
959.01 0
959.08 0
959.15 0
959.22 0
959.29 0
959.36 0
959.43 0
959.51 0
959.58 0
959.65 0
959.72 0
959.79 0
959.86 0
959.93 0
960.00 0
960.07 0
960.14 0
960.21 0
960.29 0
960.36 0
960.43 0
960.50 0
960.57 1
960.64 1
960.71 1
960.78 1
960.85 1
960.92 1
960.99 1
961.07 1
961.14 1
961.21 1
961.28 0
961.35 0
961.42 0
961.49 0
961.56 1
961.63 1
961.70 1
961.78 1
961.85 1
961.92 1
961.99 1
962.06 1
962.13 1
962.20 1
962.27 1
962.34 1
962.41 1
962.49 1
962.56 1
962.63 1
962.70 1
962.77 1
962.84 1
962.91 1
962.98 1
963.05 1
963.13 0
963.20 0
963.27 0
963.34 0
963.41 0
963.48 0
963.55 1
963.62 1
963.69 1
963.76 1
963.84 1
963.91 2
963.98 2
964.05 2
964.12 1
964.19 1
964.26 1
964.33 0
964.40 0
964.48 0
964.55 0
964.62 0
964.69 1
964.76 1
964.83 1
964.90 2
964.97 2
965.04 1
965.12 1
965.19 1
965.26 1
965.33 0
965.40 0
965.47 0
965.54 0
965.61 0
965.68 0
965.76 0
965.83 0
965.90 0
965.97 0
966.04 0
966.11 0
966.18 1
966.25 1
966.32 1
966.40 1
966.47 1
966.54 1
966.61 1
966.68 1
966.75 1
966.82 1
966.89 1
966.97 1
967.04 1
967.11 1
967.18 1
967.25 1
967.32 1
967.39 1
967.46 1
967.54 1
967.61 1
967.68 1
967.75 1
967.82 1
967.89 1
967.96 1
968.03 1
968.10 1
968.18 1
968.25 1
968.32 2
968.39 2
968.46 2
968.53 2
968.60 2
968.67 2
968.75 2
968.82 2
968.89 2
968.96 2
969.03 3
969.10 3
969.17 3
969.24 3
969.32 3
969.39 3
969.46 2
969.53 2
969.60 2
969.67 2
969.74 2
969.82 2
969.89 2
969.96 2
970.03 2
970.10 1
970.17 1
970.24 1
970.31 1
970.39 1
970.46 1
970.53 2
970.60 2
970.67 2
970.74 2
970.81 2
970.88 2
970.96 2
971.03 2
971.10 1
971.17 1
971.24 1
971.31 1
971.38 1
971.46 1
971.53 1
971.60 1
971.67 1
971.74 1
971.81 1
971.88 1
971.96 1
972.03 1
972.10 1
972.17 1
972.24 1
972.31 1
972.38 2
972.45 2
972.53 2
972.60 3
972.67 3
972.74 3
972.81 2
972.88 2
972.95 2
973.03 1
973.10 1
973.17 0
973.24 0
973.31 0
973.38 1
973.45 1
973.53 1
973.60 1
973.67 1
973.74 0
973.81 0
973.88 0
973.95 0
974.03 0
974.10 0
974.17 0
974.24 1
974.31 1
974.38 1
974.45 1
974.53 2
974.60 2
974.67 1
974.74 1
974.81 1
974.88 1
974.96 1
975.03 1
975.10 1
975.17 1
975.24 0
975.31 0
975.38 0
975.46 0
975.53 0
975.60 0
975.67 0
975.74 0
975.81 0
975.88 0
975.96 0
976.03 0
976.10 0
976.17 0
976.24 0
976.31 0
976.39 0
976.46 0
976.53 0
976.60 0
976.67 0
976.74 0
976.81 0
976.89 0
976.96 0
977.03 0
977.10 0
977.17 0
977.24 0
977.32 1
977.39 1
977.46 1
977.53 1
977.60 1
977.67 1
977.74 1
977.82 1
977.89 1
977.96 2
978.03 2
978.10 2
978.17 2
978.25 2
978.32 2
978.39 1
978.46 1
978.53 1
978.60 1
978.68 1
978.75 1
978.82 2
978.89 2
978.96 2
979.03 2
979.11 2
979.18 2
979.25 2
979.32 1
979.39 1
979.46 1
979.54 0
979.61 0
979.68 0
979.75 0
979.82 0
979.89 0
979.97 0
980.04 0
980.11 1
980.18 1
980.25 1
980.32 1
980.40 0
980.47 0
980.54 0
980.61 0
980.68 0
980.75 0
980.83 0
980.90 1
980.97 1
981.04 1
981.11 2
981.18 2
981.26 2
981.33 2
981.40 1
981.47 1
981.54 1
981.61 1
981.69 1
981.76 1
981.83 1
981.90 1
981.97 1
982.04 1
982.12 1
982.19 1
982.26 1
982.33 1
982.40 1
982.48 2
982.55 2
982.62 2
982.69 2
982.76 1
982.83 1
982.91 1
982.98 1
983.05 1
983.12 0
983.19 1
983.26 1
983.34 1
983.41 1
983.48 1
983.55 1
983.62 1
983.70 0
983.77 0
983.84 0
983.91 0
983.98 0
984.05 0
984.13 0
984.20 0
984.27 0
984.34 0
984.41 0
984.49 0
984.56 0
984.63 0
984.70 0
984.77 0
984.84 0
984.92 0
984.99 0
985.06 0
985.13 0
985.20 0
985.28 1
985.35 1
985.42 1
985.49 1
985.56 2
985.64 2
985.71 2
985.78 1
985.85 1
985.92 1
985.99 0
986.07 0
986.14 0
986.21 0
986.28 0
986.35 0
986.43 1
986.50 1
986.57 1
986.64 1
986.71 1
986.79 1
986.86 1
986.93 1
987.00 1
987.07 0
987.15 0
987.22 0
987.29 0
987.36 0
987.43 0
987.50 0
987.58 1
987.65 1
987.72 1
987.79 1
987.86 1
987.94 1
988.01 1
988.08 0
988.15 0
988.22 0
988.30 0
988.37 1
988.44 1
988.51 1
988.58 1
988.66 1
988.73 1
988.80 1
988.87 1
988.94 1
989.02 1
989.09 1
989.16 2
989.23 2
989.30 2
989.38 2
989.45 2
989.52 2
989.59 1
989.66 1
989.74 1
989.81 1
989.88 1
989.95 1
990.02 1
990.10 2
990.17 2
990.24 2
990.31 2
990.38 2
990.46 2
990.53 2
990.60 1
990.67 1
990.74 1
990.82 1
990.89 1
990.96 1
991.03 1
991.11 1
991.18 1
991.25 1
991.32 1
991.39 1
991.47 1
991.54 1
991.61 1
991.68 1
991.75 2
991.83 2
991.90 2
991.97 2
992.04 2
992.11 2
992.19 2
992.26 3
992.33 3
992.40 4
992.48 4
992.55 4
992.62 4
992.69 4
992.76 4
992.84 4
992.91 4
992.98 4
993.05 4
993.12 5
993.20 5
993.27 4
993.34 4
993.41 4
993.48 4
993.56 3
993.63 3
993.70 3
993.77 2
993.85 2
993.92 1
993.99 1
994.06 1
994.13 1
994.21 1
994.28 1
994.35 1
994.42 1
994.50 1
994.57 0
994.64 0
994.71 0
994.78 0
994.86 0
994.93 0
995.00 1
995.07 2
995.15 2
995.22 3
995.29 3
995.36 3
995.43 3
995.51 2
995.58 1
995.65 1
995.72 0
995.80 0
995.87 0
995.94 1
996.01 1
996.08 2
996.16 2
996.23 2
996.30 3
996.37 3
996.45 3
996.52 3
996.59 3
996.66 3
996.73 3
996.81 2
996.88 2
996.95 1
997.02 1
997.10 0
997.17 0
997.24 0
997.31 0
997.39 0
997.46 0
997.53 0
997.60 0
997.67 1
997.75 1
997.82 1
997.89 1
997.96 1
998.04 1
998.11 1
998.18 1
998.25 1
998.33 1
998.40 1
998.47 0
998.54 0
998.61 0
998.69 0
998.76 0
998.83 0
998.90 0
998.98 0
999.05 0
999.12 0
999.19 0
999.27 0
999.34 0
999.41 0
999.48 1
999.56 1
999.63 1
999.70 2
999.77 2
999.85 2
999.92 2
999.99 2
1000.06 2
1000.13 2
1000.21 2
1000.28 2
1000.35 2
1000.42 2
1000.50 2
1000.57 2
1000.64 2
1000.71 2
1000.79 2
1000.86 2
1000.93 2
1001.00 2
1001.08 2
1001.15 2
1001.22 2
1001.29 2
1001.37 3
1001.44 3
1001.51 3
1001.58 3
1001.66 3
1001.73 2
1001.80 1
1001.87 1
1001.95 1
1002.02 1
1002.09 1
1002.16 2
1002.24 3
1002.31 3
1002.38 3
1002.45 3
1002.53 3
1002.60 3
1002.67 3
1002.74 3
1002.82 3
1002.89 3
1002.96 3
1003.03 3
1003.11 3
1003.18 3
1003.25 3
1003.32 3
1003.40 2
1003.47 2
1003.54 1
1003.61 1
1003.69 1
1003.76 1
1003.83 1
1003.90 2
1003.98 2
1004.05 3
1004.12 3
1004.19 3
1004.27 3
1004.34 3
1004.41 3
1004.48 3
1004.56 3
1004.63 3
1004.70 3
1004.77 3
1004.85 4
1004.92 5
1004.99 5
1005.06 6
1005.14 7
1005.21 7
1005.28 7
1005.35 7
1005.43 7
1005.50 7
1005.57 7
1005.64 7
1005.72 6
1005.79 6
1005.86 5
1005.94 4
1006.01 4
1006.08 3
1006.15 4
1006.23 4
1006.30 5
1006.37 6
1006.44 7
1006.52 9
1006.59 10
1006.66 10
1006.73 10
1006.81 9
1006.88 8
1006.95 6
1007.02 4
1007.10 3
1007.17 2
1007.24 2
1007.32 3
1007.39 4
1007.46 5
1007.53 6
1007.61 6
1007.68 7
1007.75 7
1007.82 7
1007.90 7
1007.97 7
1008.04 6
1008.11 6
1008.19 6
1008.26 5
1008.33 5
1008.41 4
1008.48 4
1008.55 4
1008.62 4
1008.70 4
1008.77 5
1008.84 5
1008.91 5
1008.99 5
1009.06 6
1009.13 6
1009.21 6
1009.28 7
1009.35 7
1009.42 7
1009.50 7
1009.57 6
1009.64 6
1009.71 6
1009.79 6
1009.86 6
1009.93 6
1010.01 7
1010.08 7
1010.15 8
1010.22 8
1010.30 8
1010.37 8
1010.44 8
1010.51 7
1010.59 6
1010.66 5
1010.73 4
1010.81 3
1010.88 3
1010.95 2
1011.02 2
1011.10 2
1011.17 3
1011.24 4
1011.32 5
1011.39 5
1011.46 6
1011.53 7
1011.61 7
1011.68 7
1011.75 6
1011.83 5
1011.90 4
1011.97 3
1012.04 2
1012.12 2
1012.19 1
1012.26 1
1012.34 0
1012.41 0
1012.48 0
1012.55 0
1012.63 0
1012.70 0
1012.77 0
1012.85 0
1012.92 0
1012.99 0
1013.06 0
1013.14 0
1013.21 0
1013.28 0
1013.36 1
1013.43 1
1013.50 2
1013.57 2
1013.65 3
1013.72 3
1013.79 4
1013.87 4
1013.94 4
1014.01 3
1014.08 2
1014.16 2
1014.23 2
1014.30 2
1014.38 2
1014.45 3
1014.52 4
1014.59 5
1014.67 5
1014.74 5
1014.81 4
1014.89 4
1014.96 3
1015.03 2
1015.11 1
1015.18 1
1015.25 1
1015.32 1
1015.40 2
1015.47 2
1015.54 2
1015.62 3
1015.69 2
1015.76 2
1015.83 2
1015.91 1
1015.98 2
1016.05 2
1016.13 3
1016.20 4
1016.27 5
1016.35 5
1016.42 5
1016.49 4
1016.56 3
1016.64 2
1016.71 0
1016.78 0
1016.86 0
1016.93 0
1017.00 0
1017.08 0
1017.15 0
1017.22 0
1017.29 0
1017.37 0
1017.44 0
1017.51 0
1017.59 0
1017.66 1
1017.73 1
1017.81 2
1017.88 2
1017.95 3
1018.02 4
1018.10 5
1018.17 6
1018.24 7
1018.32 7
1018.39 8
1018.46 8
1018.54 7
1018.61 6
1018.68 6
1018.76 5
1018.83 5
1018.90 6
1018.97 6
1019.05 6
1019.12 6
1019.19 6
1019.27 6
1019.34 5
1019.41 5
1019.49 4
1019.56 4
1019.63 4
1019.71 4
1019.78 4
1019.85 4
1019.92 4
1020.00 4
1020.07 5
1020.14 5
1020.22 5
1020.29 4
1020.36 4
1020.44 3
1020.51 3
1020.58 2
1020.66 2
1020.73 3
1020.80 3
1020.88 4
1020.95 5
1021.02 5
1021.10 5
1021.17 5
1021.24 4
1021.31 4
1021.39 3
1021.46 2
1021.53 1
1021.61 0
1021.68 0
1021.75 0
1021.83 1
1021.90 2
1021.97 3
1022.05 3
1022.12 4
1022.19 4
1022.27 4
1022.34 3
1022.41 3
1022.49 2
1022.56 1
1022.63 0
1022.71 0
1022.78 0
1022.85 0
1022.92 0
1023.00 1
1023.07 1
1023.14 2
1023.22 2
1023.29 3
1023.36 4
1023.44 5
1023.51 6
1023.58 8
1023.66 9
1023.73 11
1023.80 12
1023.88 13
1023.95 13
1024.02 13
1024.10 13
1024.17 12
1024.24 11
1024.32 11
1024.39 10
1024.46 10
1024.54 10
1024.61 11
1024.68 12
1024.76 13
1024.83 14
1024.90 16
1024.98 17
1025.05 18
1025.12 18
1025.20 18
1025.27 17
1025.34 17
1025.42 17
1025.49 17
1025.56 18
1025.64 20
1025.71 21
1025.78 23
1025.86 24
1025.93 25
1026.00 26
1026.08 25
1026.15 25
1026.22 24
1026.30 23
1026.37 22
1026.44 22
1026.52 22
1026.59 23
1026.66 25
1026.74 26
1026.81 27
1026.88 28
1026.96 28
1027.03 28
1027.10 28
1027.18 27
1027.25 27
1027.32 26
1027.40 26
1027.47 25
1027.54 25
1027.62 24
1027.69 24
1027.76 23
1027.84 23
1027.91 22
1027.98 22
1028.06 21
1028.13 21
1028.20 21
1028.28 20
1028.35 20
1028.42 19
1028.50 18
1028.57 17
1028.64 17
1028.72 17
1028.79 17
1028.86 17
1028.94 17
1029.01 17
1029.08 17
1029.16 16
1029.23 16
1029.31 15
1029.38 14
1029.45 14
1029.53 13
1029.60 13
1029.67 13
1029.75 13
1029.82 13
1029.89 12
1029.97 11
1030.04 10
1030.11 9
1030.19 8
1030.26 7
1030.33 7
1030.41 7
1030.48 8
1030.55 9
1030.63 11
1030.70 12
1030.77 13
1030.85 13
1030.92 12
1031.00 12
1031.07 10
1031.14 9
1031.22 8
1031.29 8
1031.36 8
1031.44 8
1031.51 9
1031.58 10
1031.66 10
1031.73 10
1031.80 9
1031.88 8
1031.95 7
1032.02 6
1032.10 4
1032.17 4
1032.25 3
1032.32 3
1032.39 3
1032.47 4
1032.54 5
1032.61 5
1032.69 5
1032.76 5
1032.83 4
1032.91 3
1032.98 2
1033.05 2
1033.13 2
1033.20 2
1033.28 3
1033.35 4
1033.42 5
1033.50 7
1033.57 8
1033.64 8
1033.72 9
1033.79 9
1033.86 9
1033.94 9
1034.01 9
1034.09 9
1034.16 10
1034.23 10
1034.31 11
1034.38 12
1034.45 12
1034.53 12
1034.60 12
1034.67 11
1034.75 9
1034.82 8
1034.90 6
1034.97 5
1035.04 5
1035.12 5
1035.19 5
1035.26 6
1035.34 6
1035.41 6
1035.48 6
1035.56 5
1035.63 4
1035.71 3
1035.78 3
1035.85 2
1035.93 2
1036.00 3
1036.07 3
1036.15 4
1036.22 4
1036.29 4
1036.37 3
1036.44 2
1036.52 2
1036.59 1
1036.66 0
1036.74 0
1036.81 0
1036.88 1
1036.96 2
1037.03 2
1037.11 2
1037.18 1
1037.25 0
1037.33 0
1037.40 0
1037.47 0
1037.55 0
1037.62 0
1037.70 0
1037.77 2
1037.84 4
1037.92 5
1037.99 6
1038.06 7
1038.14 7
1038.21 6
1038.29 5
1038.36 5
1038.43 4
1038.51 4
1038.58 4
1038.65 4
1038.73 4
1038.80 4
1038.88 5
1038.95 5
1039.02 5
1039.10 6
1039.17 7
1039.24 7
1039.32 8
1039.39 8
1039.47 8
1039.54 7
1039.61 7
1039.69 6
1039.76 5
1039.84 4
1039.91 3
1039.98 2
1040.06 2
1040.13 2
1040.20 1
1040.28 2
1040.35 2
1040.43 3
1040.50 4
1040.57 5
1040.65 5
1040.72 6
1040.80 6
1040.87 6
1040.94 5
1041.02 5
1041.09 5
1041.16 5
1041.24 5
1041.31 5
1041.39 5
1041.46 4
1041.53 4
1041.61 3
1041.68 2
1041.76 1
1041.83 0
1041.90 0
1041.98 0
1042.05 1
1042.13 2
1042.20 3
1042.27 3
1042.35 4
1042.42 5
1042.49 5
1042.57 6
1042.64 7
1042.72 8
1042.79 9
1042.86 9
1042.94 10
1043.01 10
1043.09 11
1043.16 11
1043.23 10
1043.31 10
1043.38 10
1043.46 10
1043.53 9
1043.60 9
1043.68 9
1043.75 9
1043.83 9
1043.90 10
1043.97 10
1044.05 11
1044.12 12
1044.20 12
1044.27 12
1044.34 11
1044.42 11
1044.49 11
1044.57 11
1044.64 13
1044.71 15
1044.79 17
1044.86 19
1044.94 21
1045.01 23
1045.08 23
1045.16 23
1045.23 23
1045.31 23
1045.38 23
1045.45 24
1045.53 25
1045.60 26
1045.68 27
1045.75 28
1045.82 29
1045.90 31
1045.97 32
1046.05 33
1046.12 34
1046.19 35
1046.27 36
1046.34 36
1046.42 36
1046.49 35
1046.56 34
1046.64 33
1046.71 32
1046.79 30
1046.86 28
1046.93 26
1047.01 23
1047.08 20
1047.16 17
1047.23 15
1047.31 13
1047.38 12
1047.45 12
1047.53 12
1047.60 12
1047.68 13
1047.75 13
1047.82 14
1047.90 14
1047.97 15
1048.05 15
1048.12 16
1048.19 16
1048.27 16
1048.34 17
1048.42 17
1048.49 17
1048.57 17
1048.64 17
1048.71 17
1048.79 18
1048.86 18
1048.94 18
1049.01 18
1049.08 18
1049.16 18
1049.23 18
1049.31 17
1049.38 16
1049.46 15
1049.53 14
1049.60 13
1049.68 12
1049.75 12
1049.83 11
1049.90 11
1049.97 11
1050.05 11
1050.12 11
1050.20 10
1050.27 10
1050.35 9
1050.42 8
1050.49 7
1050.57 6
1050.64 6
1050.72 5
1050.79 5
1050.86 4
1050.94 4
1051.01 3
1051.09 3
1051.16 4
1051.24 5
1051.31 7
1051.38 8
1051.46 10
1051.53 11
1051.61 12
1051.68 12
1051.76 12
1051.83 11
1051.90 10
1051.98 9
1052.05 8
1052.13 7
1052.20 7
1052.28 8
1052.35 9
1052.42 10
1052.50 11
1052.57 12
1052.65 13
1052.72 13
1052.80 14
1052.87 15
1052.94 16
1053.02 16
1053.09 17
1053.17 18
1053.24 18
1053.32 18
1053.39 17
1053.46 16
1053.54 15
1053.61 14
1053.69 12
1053.76 11
1053.84 10
1053.91 9
1053.98 8
1054.06 7
1054.13 7
1054.21 7
1054.28 8
1054.36 9
1054.43 10
1054.50 11
1054.58 12
1054.65 13
1054.73 13
1054.80 14
1054.88 15
1054.95 15
1055.02 16
1055.10 15
1055.17 15
1055.25 14
1055.32 13
1055.40 12
1055.47 11
1055.55 10
1055.62 9
1055.69 9
1055.77 9
1055.84 9
1055.92 11
1055.99 12
1056.07 14
1056.14 15
1056.22 17
1056.29 18
1056.36 18
1056.44 17
1056.51 15
1056.59 14
1056.66 12
1056.74 10
1056.81 9
1056.88 8
1056.96 7
1057.03 6
1057.11 4
1057.18 2
1057.26 0
1057.33 0
1057.41 0
1057.48 0
1057.55 0
1057.63 0
1057.70 0
1057.78 0
1057.85 2
1057.93 2
1058.00 3
1058.08 3
1058.15 3
1058.23 3
1058.30 4
1058.37 5
1058.45 6
1058.52 7
1058.60 7
1058.67 8
1058.75 8
1058.82 9
1058.90 9
1058.97 9
1059.04 10
1059.12 10
1059.19 10
1059.27 10
1059.34 10
1059.42 10
1059.49 10
1059.57 11
1059.64 12
1059.72 13
1059.79 14
1059.86 15
1059.94 16
1060.01 16
1060.09 16
1060.16 15
1060.24 15
1060.31 14
1060.39 13
1060.46 13
1060.54 13
1060.61 12
1060.68 11
1060.76 11
1060.83 10
1060.91 10
1060.98 10
1061.06 11
1061.13 12
1061.21 13
1061.28 15
1061.36 16
1061.43 17
1061.50 16
1061.58 15
1061.65 13
1061.73 11
1061.80 9
1061.88 7
1061.95 6
1062.03 5
1062.10 5
1062.18 5
1062.25 6
1062.33 6
1062.40 6
1062.47 6
1062.55 5
1062.62 5
1062.70 6
1062.77 6
1062.85 7
1062.92 8
1063.00 9
1063.07 10
1063.15 10
1063.22 10
1063.30 9
1063.37 9
1063.44 10
1063.52 11
1063.59 12
1063.67 15
1063.74 17
1063.82 19
1063.89 21
1063.97 22
1064.04 22
1064.12 22
1064.19 21
1064.27 21
1064.34 21
1064.42 21
1064.49 21
1064.57 22
1064.64 22
1064.71 22
1064.79 23
1064.86 23
1064.94 22
1065.01 23
1065.09 23
1065.16 24
1065.24 24
1065.31 25
1065.39 26
1065.46 26
1065.54 27
1065.61 27
1065.69 27
1065.76 27
1065.84 27
1065.91 27
1065.98 27
1066.06 26
1066.13 24
1066.21 22
1066.28 20
1066.36 19
1066.43 18
1066.51 17
1066.58 18
1066.66 19
1066.73 21
1066.81 22
1066.88 24
1066.96 25
1067.03 25
1067.11 26
1067.18 26
1067.26 27
1067.33 27
1067.41 27
1067.48 27
1067.56 26
1067.63 24
1067.70 23
1067.78 22
1067.85 21
1067.93 22
1068.00 23
1068.08 24
1068.15 26
1068.23 26
1068.30 26
1068.38 24
1068.45 21
1068.53 17
1068.60 13
1068.68 9
1068.75 7
1068.83 5
1068.90 5
1068.98 5
1069.05 6
1069.13 7
1069.20 8
1069.28 8
1069.35 9
1069.43 10
1069.50 11
1069.58 12
1069.65 13
1069.73 14
1069.80 15
1069.88 15
1069.95 16
1070.03 15
1070.10 15
1070.17 14
1070.25 13
1070.32 12
1070.40 11
1070.47 9
1070.55 8
1070.62 7
1070.70 6
1070.77 5
1070.85 4
1070.92 4
1071.00 5
1071.07 5
1071.15 6
1071.22 6
1071.30 6
1071.37 5
1071.45 4
1071.52 3
1071.60 2
1071.67 1
1071.75 1
1071.82 1
1071.90 2
1071.97 2
1072.05 3
1072.12 3
1072.20 2
1072.27 1
1072.35 0
1072.42 0
1072.50 0
1072.57 0
1072.65 1
1072.72 3
1072.80 5
1072.87 7
1072.95 8
1073.02 8
1073.10 8
1073.17 7
1073.25 5
1073.32 4
1073.40 3
1073.47 2
1073.55 1
1073.62 1
1073.70 0
1073.77 0
1073.85 0
1073.92 0
1074.00 0
1074.07 0
1074.15 0
1074.22 0
1074.30 0
1074.37 1
1074.45 4
1074.52 6
1074.60 9
1074.67 11
1074.75 13
1074.82 14
1074.90 14
1074.97 15
1075.05 15
1075.12 15
1075.20 15
1075.27 15
1075.35 14
1075.42 13
1075.50 12
1075.57 12
1075.65 11
1075.72 11
1075.80 12
1075.87 12
1075.95 12
1076.02 12
1076.10 12
1076.18 11
1076.25 11
1076.33 11
1076.40 12
1076.48 14
1076.55 16
1076.63 17
1076.70 18
1076.78 18
1076.85 17
1076.93 15
1077.00 14
1077.08 13
1077.15 13
1077.23 14
1077.30 15
1077.38 17
1077.45 18
1077.53 18
1077.60 18
1077.68 17
1077.75 15
1077.83 14
1077.90 12
1077.98 11
1078.05 11
1078.13 10
1078.20 10
1078.28 10
1078.35 10
1078.43 10
1078.50 9
1078.58 9
1078.66 8
1078.73 8
1078.81 8
1078.88 8
1078.96 8
1079.03 9
1079.11 9
1079.18 10
1079.26 10
1079.33 11
1079.41 12
1079.48 12
1079.56 12
1079.63 11
1079.71 10
1079.78 9
1079.86 7
1079.93 6
1080.01 5
1080.08 6
1080.16 7
1080.23 8
1080.31 9
1080.39 9
1080.46 10
1080.54 9
1080.61 9
1080.69 8
1080.76 7
1080.84 7
1080.91 6
1080.99 6
1081.06 5
1081.14 3
1081.21 2
1081.29 1
1081.36 0
1081.44 0
1081.51 0
1081.59 0
1081.66 0
1081.74 0
1081.82 0
1081.89 0
1081.97 0
1082.04 0
1082.12 0
1082.19 1
1082.27 3
1082.34 5
1082.42 6
1082.49 7
1082.57 7
1082.64 7
1082.72 6
1082.79 6
1082.87 6
1082.95 6
1083.02 7
1083.10 7
1083.17 7
1083.25 7
1083.32 7
1083.40 6
1083.47 5
1083.55 5
1083.62 5
1083.70 4
1083.77 4
1083.85 4
1083.93 4
1084.00 3
1084.08 3
1084.15 2
1084.23 3
1084.30 3
1084.38 4
1084.45 5
1084.53 7
1084.60 7
1084.68 7
1084.75 7
1084.83 7
1084.91 6
1084.98 5
1085.06 5
1085.13 4
1085.21 3
1085.28 2
1085.36 1
1085.43 1
1085.51 1
1085.58 2
1085.66 4
1085.73 7
1085.81 9
1085.89 11
1085.96 12
1086.04 11
1086.11 10
1086.19 9
1086.26 7
1086.34 7
1086.41 6
1086.49 7
1086.56 7
1086.64 8
1086.72 9
1086.79 10
1086.87 11
1086.94 12
1087.02 13
1087.09 15
1087.17 16
1087.24 17
1087.32 18
1087.40 18
1087.47 17
1087.55 15
1087.62 12
1087.70 10
1087.77 8
1087.85 6
1087.92 5
1088.00 6
1088.07 7
1088.15 8
1088.23 11
1088.30 13
1088.38 16
1088.45 18
1088.53 21
1088.60 23
1088.68 24
1088.75 25
1088.83 25
1088.91 25
1088.98 24
1089.06 24
1089.13 22
1089.21 21
1089.28 20
1089.36 19
1089.43 18
1089.51 18
1089.59 19
1089.66 21
1089.74 22
1089.81 23
1089.89 23
1089.96 22
1090.04 21
1090.11 20
1090.19 20
1090.27 20
1090.34 22
1090.42 24
1090.49 25
1090.57 26
1090.64 26
1090.72 24
1090.80 21
1090.87 18
1090.95 15
1091.02 14
1091.10 13
1091.17 14
1091.25 15
1091.32 17
1091.40 18
1091.48 18
1091.55 18
1091.63 18
1091.70 17
1091.78 16
1091.85 15
1091.93 15
1092.01 16
1092.08 17
1092.16 18
1092.23 20
1092.31 22
1092.38 25
1092.46 27
1092.54 30
1092.61 33
1092.69 36
1092.76 38
1092.84 41
1092.91 43
1092.99 45
1093.06 46
1093.14 47
1093.22 47
1093.29 46
1093.37 45
1093.44 43
1093.52 40
1093.59 37
1093.67 34
1093.75 31
1093.82 29
1093.90 28
1093.97 26
1094.05 26
1094.12 26
1094.20 26
1094.28 26
1094.35 26
1094.43 26
1094.50 26
1094.58 26
1094.66 26
1094.73 26
1094.81 25
1094.88 24
1094.96 23
1095.03 22
1095.11 22
1095.19 22
1095.26 22
1095.34 22
1095.41 22
1095.49 22
1095.56 22
1095.64 21
1095.72 21
1095.79 20
1095.87 20
1095.94 20
1096.02 20
1096.09 20
1096.17 20
1096.25 20
1096.32 20
1096.40 20
1096.47 20
1096.55 21
1096.63 22
1096.70 23
1096.78 24
1096.85 24
1096.93 25
1097.00 24
1097.08 23
1097.16 22
1097.23 21
1097.31 20
1097.38 20
1097.46 20
1097.54 21
1097.61 22
1097.69 22
1097.76 22
1097.84 22
1097.91 21
1097.99 20
1098.07 19
1098.14 18
1098.22 17
1098.29 16
1098.37 15
1098.45 14
1098.52 13
1098.60 11
1098.67 10
1098.75 9
1098.83 9
1098.90 10
1098.98 11
1099.05 11
1099.13 12
1099.20 13
1099.28 13
1099.36 13
1099.43 14
1099.51 14
1099.58 15
1099.66 17
1099.74 17
1099.81 18
1099.89 18
1099.96 18
1100.04 19
1100.12 19
1100.19 19
1100.27 20
1100.34 21
1100.42 22
1100.50 23
1100.57 23
1100.65 24
1100.72 23
1100.80 22
1100.88 21
1100.95 18
1101.03 16
1101.10 13
1101.18 9
1101.26 5
1101.33 1
1101.41 0
1101.48 0
1101.56 0
1101.64 0
1101.71 0
1101.79 0
1101.86 0
1101.94 0
1102.02 3
1102.09 7
1102.17 10
1102.24 13
1102.32 14
1102.40 14
1102.47 13
1102.55 13
1102.62 12
1102.70 12
1102.78 13
1102.85 15
1102.93 17
1103.00 19
1103.08 22
1103.16 24
1103.23 25
1103.31 25
1103.38 25
1103.46 24
1103.54 23
1103.61 21
1103.69 20
1103.76 19
1103.84 19
1103.92 19
1103.99 19
1104.07 19
1104.14 20
1104.22 20
1104.30 20
1104.37 20
1104.45 21
1104.52 21
1104.60 21
1104.68 21
1104.75 21
1104.83 21
1104.91 22
1104.98 24
1105.06 26
1105.13 28
1105.21 29
1105.29 31
1105.36 32
1105.44 32
1105.51 32
1105.59 31
1105.67 30
1105.74 30
1105.82 29
1105.89 28
1105.97 27
1106.05 26
1106.12 25
1106.20 24
1106.28 23
1106.35 23
1106.43 24
1106.50 24
1106.58 26
1106.66 28
1106.73 30
1106.81 32
1106.88 33
1106.96 35
1107.04 36
1107.11 37
1107.19 38
1107.27 40
1107.34 41
1107.42 42
1107.49 42
1107.57 43
1107.65 42
1107.72 41
1107.80 39
1107.88 37
1107.95 35
1108.03 34
1108.10 35
1108.18 36
1108.26 39
1108.33 43
1108.41 47
1108.48 51
1108.56 56
1108.64 60
1108.71 63
1108.79 67
1108.87 70
1108.94 72
1109.02 74
1109.09 75
1109.17 75
1109.25 74
1109.32 73
1109.40 73
1109.48 73
1109.55 74
1109.63 74
1109.70 74
1109.78 73
1109.86 72
1109.93 69
1110.01 67
1110.09 64
1110.16 63
1110.24 62
1110.32 62
1110.39 63
1110.47 65
1110.54 66
1110.62 67
1110.70 68
1110.77 69
1110.85 70
1110.93 71
1111.00 71
1111.08 72
1111.15 72
1111.23 72
1111.31 70
1111.38 67
1111.46 63
1111.54 59
1111.61 56
1111.69 52
1111.77 50
1111.84 49
1111.92 49
1111.99 49
1112.07 51
1112.15 52
1112.22 52
1112.30 51
1112.38 49
1112.45 45
1112.53 41
1112.61 36
1112.68 32
1112.76 30
1112.83 29
1112.91 29
1112.99 31
1113.06 33
1113.14 35
1113.22 36
1113.29 36
1113.37 35
1113.45 32
1113.52 30
1113.60 27
1113.67 25
1113.75 24
1113.83 25
1113.90 26
1113.98 28
1114.06 30
1114.13 31
1114.21 31
1114.29 31
1114.36 29
1114.44 27
1114.52 25
1114.59 23
1114.67 21
1114.74 20
1114.82 19
1114.90 18
1114.97 18
1115.05 19
1115.13 21
1115.20 23
1115.28 26
1115.36 28
1115.43 29
1115.51 28
1115.59 27
1115.66 25
1115.74 23
1115.81 22
1115.89 21
1115.97 22
1116.04 24
1116.12 27
1116.20 30
1116.27 33
1116.35 35
1116.43 37
1116.50 36
1116.58 35
1116.66 32
1116.73 29
1116.81 26
1116.89 24
1116.96 23
1117.04 22
1117.12 21
1117.19 21
1117.27 19
1117.35 18
1117.42 16
1117.50 14
1117.57 13
1117.65 13
1117.73 14
1117.80 16
1117.88 19
1117.96 21
1118.03 25
1118.11 28
1118.19 30
1118.26 33
1118.34 34
1118.42 35
1118.49 35
1118.57 35
1118.65 36
1118.72 37
1118.80 38
1118.88 40
1118.95 43
1119.03 45
1119.11 45
1119.18 45
1119.26 44
1119.34 41
1119.41 39
1119.49 37
1119.57 35
1119.64 35
1119.72 36
1119.80 38
1119.87 40
1119.95 42
1120.03 43
1120.10 43
1120.18 42
1120.26 39
1120.33 36
1120.41 33
1120.49 30
1120.56 29
1120.64 30
1120.71 32
1120.79 36
1120.87 41
1120.94 47
1121.02 53
1121.10 57
1121.17 60
1121.25 62
1121.33 61
1121.40 60
1121.48 57
1121.56 54
1121.63 51
1121.71 49
1121.79 46
1121.86 45
1121.94 44
1122.02 43
1122.10 44
1122.17 46
1122.25 48
1122.33 51
1122.40 54
1122.48 56
1122.56 58
1122.63 58
1122.71 57
1122.79 56
1122.86 55
1122.94 55
1123.02 56
1123.09 58
1123.17 60
1123.25 63
1123.32 65
1123.40 66
1123.48 65
1123.55 63
1123.63 60
1123.71 57
1123.78 53
1123.86 51
1123.94 50
1124.01 50
1124.09 51
1124.17 53
1124.24 54
1124.32 55
1124.40 55
1124.47 54
1124.55 53
1124.63 51
1124.70 50
1124.78 48
1124.86 46
1124.93 44
1125.01 43
1125.09 42
1125.16 42
1125.24 42
1125.32 41
1125.40 40
1125.47 38
1125.55 36
1125.63 32
1125.70 28
1125.78 24
1125.86 20
1125.93 17
1126.01 14
1126.09 12
1126.16 11
1126.24 12
1126.32 13
1126.39 16
1126.47 19
1126.55 22
1126.62 24
1126.70 26
1126.78 26
1126.86 26
1126.93 25
1127.01 24
1127.09 23
1127.16 23
1127.24 22
1127.32 22
1127.39 22
1127.47 22
1127.55 21
1127.62 22
1127.70 22
1127.78 22
1127.85 23
1127.93 24
1128.01 25
1128.09 27
1128.16 29
1128.24 32
1128.32 35
1128.39 39
1128.47 43
1128.55 47
1128.62 51
1128.70 54
1128.78 56
1128.85 55
1128.93 52
1129.01 48
1129.09 43
1129.16 38
1129.24 35
1129.32 33
1129.39 33
1129.47 33
1129.55 33
1129.62 32
1129.70 30
1129.78 26
1129.85 22
1129.93 17
1130.01 13
1130.09 10
1130.16 8
1130.24 8
1130.32 8
1130.39 9
1130.47 9
1130.55 8
1130.62 5
1130.70 1
1130.78 0
1130.86 0
1130.93 0
1131.01 0
1131.09 0
1131.16 0
1131.24 0
1131.32 2
1131.39 6
1131.47 8
1131.55 9
1131.63 10
1131.70 10
1131.78 11
1131.86 13
1131.93 16
1132.01 20
1132.09 24
1132.16 28
1132.24 31
1132.32 33
1132.40 35
1132.47 36
1132.55 38
1132.63 38
1132.70 39
1132.78 38
1132.86 38
1132.94 36
1133.01 35
1133.09 34
1133.17 33
1133.24 33
1133.32 32
1133.40 31
1133.47 30
1133.55 29
1133.63 28
1133.71 26
1133.78 25
1133.86 24
1133.94 24
1134.01 24
1134.09 26
1134.17 27
1134.25 30
1134.32 32
1134.40 34
1134.48 35
1134.55 35
1134.63 34
1134.71 34
1134.79 33
1134.86 34
1134.94 35
1135.02 37
1135.09 39
1135.17 41
1135.25 42
1135.33 43
1135.40 42
1135.48 41
1135.56 40
1135.63 39
1135.71 38
1135.79 37
1135.87 38
1135.94 39
1136.02 41
1136.10 44
1136.17 47
1136.25 52
1136.33 56
1136.41 61
1136.48 67
1136.56 72
1136.64 78
1136.71 84
1136.79 90
1136.87 96
1136.95 100
1137.02 102
1137.10 103
1137.18 102
1137.25 99
1137.33 96
1137.41 92
1137.49 89
1137.56 88
1137.64 87
1137.72 87
1137.80 88
1137.87 89
1137.95 90
1138.03 90
1138.10 89
1138.18 88
1138.26 86
1138.34 85
1138.41 84
1138.49 83
1138.57 82
1138.65 80
1138.72 79
1138.80 77
1138.88 75
1138.95 74
1139.03 73
1139.11 73
1139.19 73
1139.26 73
1139.34 73
1139.42 72
1139.50 70
1139.57 66
1139.65 62
1139.73 58
1139.80 54
1139.88 51
1139.96 50
1140.04 49
1140.11 49
1140.19 48
1140.27 47
1140.35 44
1140.42 42
1140.50 39
1140.58 36
1140.65 34
1140.73 33
1140.81 33
1140.89 35
1140.96 37
1141.04 40
1141.12 43
1141.20 46
1141.27 48
1141.35 50
1141.43 51
1141.51 51
1141.58 50
1141.66 48
1141.74 46
1141.81 43
1141.89 40
1141.97 38
1142.05 36
1142.12 35
1142.20 35
1142.28 35
1142.36 35
1142.43 35
1142.51 35
1142.59 34
1142.67 34
1142.74 33
1142.82 33
1142.90 34
1142.98 36
1143.05 38
1143.13 39
1143.21 41
1143.29 42
1143.36 42
1143.44 42
1143.52 40
1143.60 38
1143.67 35
1143.75 32
1143.83 28
1143.90 24
1143.98 21
1144.06 17
1144.14 13
1144.21 11
1144.29 9
1144.37 8
1144.45 8
1144.52 8
1144.60 9
1144.68 9
1144.76 8
1144.83 5
1144.91 1
1144.99 0
1145.07 0
1145.14 0
1145.22 0
1145.30 0
1145.38 0
1145.45 0
1145.53 5
1145.61 11
1145.69 17
1145.76 21
1145.84 23
1145.92 23
1146.00 22
1146.07 21
1146.15 21
1146.23 23
1146.31 26
1146.38 31
1146.46 37
1146.54 43
1146.62 48
1146.69 52
1146.77 55
1146.85 57
1146.93 58
1147.00 58
1147.08 58
1147.16 56
1147.24 54
1147.31 49
1147.39 44
1147.47 38
1147.55 32
1147.62 27
1147.70 24
1147.78 23
1147.86 23
1147.94 24
1148.01 26
1148.09 27
1148.17 27
1148.25 25
1148.32 23
1148.40 21
1148.48 19
1148.56 18
1148.63 18
1148.71 20
1148.79 24
1148.87 28
1148.94 33
1149.02 36
1149.10 38
1149.18 39
1149.25 37
1149.33 35
1149.41 31
1149.49 28
1149.56 26
1149.64 26
1149.72 27
1149.80 28
1149.88 31
1149.95 34
1150.03 36
1150.11 38
1150.19 40
1150.26 42
1150.34 44
1150.42 47
1150.50 52
1150.57 57
1150.65 63
1150.73 70
1150.81 78
1150.88 84
1150.96 90
1151.04 93
1151.12 95
1151.20 95
1151.27 93
1151.35 92
1151.43 91
1151.51 92
1151.58 94
1151.66 98
1151.74 104
1151.82 109
1151.89 115
1151.97 120
1152.05 123
1152.13 125
1152.21 127
1152.28 127
1152.36 128
1152.44 129
1152.52 131
1152.59 133
1152.67 135
1152.75 136
1152.83 136
1152.91 136
1152.98 136
1153.06 136
1153.14 137
1153.22 138
1153.29 140
1153.37 142
1153.45 143
1153.53 144
1153.60 145
1153.68 146
1153.76 149
1153.84 152
1153.92 156
1153.99 161
1154.07 166
1154.15 170
1154.23 173
1154.30 176
1154.38 177
1154.46 177
1154.54 175
1154.62 170
1154.69 163
1154.77 154
1154.85 144
1154.93 132
1155.01 122
1155.08 113
1155.16 106
1155.24 102
1155.32 101
1155.39 101
1155.47 103
1155.55 105
1155.63 107
1155.71 110
1155.78 112
1155.86 114
1155.94 115
1156.02 116
1156.09 117
1156.17 117
1156.25 118
1156.33 118
1156.41 120
1156.48 122
1156.56 124
1156.64 127
1156.72 130
1156.80 132
1156.87 133
1156.95 133
1157.03 133
1157.11 131
1157.18 129
1157.26 126
1157.34 122
1157.42 118
1157.50 113
1157.57 109
1157.65 104
1157.73 100
1157.81 95
1157.89 90
1157.96 85
1158.04 80
1158.12 75
1158.20 71
1158.28 68
1158.35 66
1158.43 66
1158.51 66
1158.59 67
1158.67 68
1158.74 69
1158.82 69
1158.90 70
1158.98 70
1159.05 70
1159.13 71
1159.21 72
1159.29 73
1159.37 74
1159.44 75
1159.52 74
1159.60 73
1159.68 70
1159.76 67
1159.83 64
1159.91 61
1159.99 58
1160.07 56
1160.15 56
1160.22 56
1160.30 58
1160.38 62
1160.46 67
1160.54 72
1160.61 77
1160.69 81
1160.77 84
1160.85 87
1160.93 88
1161.00 89
1161.08 89
1161.16 89
1161.24 89
1161.32 88
1161.39 86
1161.47 84
1161.55 81
1161.63 78
1161.71 76
1161.78 74
1161.86 73
1161.94 73
1162.02 73
1162.10 74
1162.18 75
1162.25 76
1162.33 76
1162.41 77
1162.49 78
1162.57 77
1162.64 76
1162.72 74
1162.80 71
1162.88 67
1162.96 62
1163.03 57
1163.11 53
1163.19 49
1163.27 46
1163.35 44
1163.42 43
1163.50 42
1163.58 42
1163.66 42
1163.74 44
1163.81 45
1163.89 48
1163.97 50
1164.05 52
1164.13 53
1164.21 54
1164.28 55
1164.36 56
1164.44 57
1164.52 59
1164.60 61
1164.67 63
1164.75 64
1164.83 65
1164.91 65
1164.99 64
1165.06 63
1165.14 61
1165.22 59
1165.30 58
1165.38 56
1165.46 55
1165.53 52
1165.61 49
1165.69 46
1165.77 42
1165.85 39
1165.92 37
1166.00 36
1166.08 36
1166.16 37
1166.24 38
1166.32 39
1166.39 39
1166.47 39
1166.55 38
1166.63 35
1166.71 32
1166.78 28
1166.86 23
1166.94 17
1167.02 10
1167.10 4
1167.18 0
1167.25 0
1167.33 0
1167.41 0
1167.49 0
1167.57 0
1167.65 0
1167.72 0
1167.80 0
1167.88 2
1167.96 5
1168.04 7
1168.11 9
1168.19 10
1168.27 11
1168.35 9
1168.43 8
1168.51 6
1168.58 4
1168.66 3
1168.74 4
1168.82 6
1168.90 10
1168.98 15
1169.05 21
1169.13 26
1169.21 30
1169.29 33
1169.37 35
1169.45 36
1169.52 37
1169.60 37
1169.68 38
1169.76 39
1169.84 40
1169.92 41
1169.99 41
1170.07 41
1170.15 41
1170.23 41
1170.31 41
1170.39 42
1170.46 43
1170.54 44
1170.62 46
1170.70 47
1170.78 50
1170.86 53
1170.93 56
1171.01 61
1171.09 65
1171.17 71
1171.25 76
1171.33 80
1171.40 84
1171.48 86
1171.56 86
1171.64 85
1171.72 82
1171.80 79
1171.87 77
1171.95 77
1172.03 78
1172.11 80
1172.19 84
1172.27 88
1172.34 90
1172.42 91
1172.50 91
1172.58 88
1172.66 85
1172.74 82
1172.81 80
1172.89 78
1172.97 77
1173.05 76
1173.13 75
1173.21 73
1173.29 69
1173.36 64
1173.44 60
1173.52 56
1173.60 55
1173.68 56
1173.76 59
1173.83 63
1173.91 69
1173.99 73
1174.07 76
1174.15 77
1174.23 76
1174.30 73
1174.38 70
1174.46 67
1174.54 64
1174.62 61
1174.70 60
1174.78 60
1174.85 60
1174.93 60
1175.01 60
1175.09 60
1175.17 60
1175.25 59
1175.33 57
1175.40 55
1175.48 54
1175.56 52
1175.64 51
1175.72 52
1175.80 54
1175.87 58
1175.95 63
1176.03 68
1176.11 73
1176.19 77
1176.27 78
1176.35 78
1176.42 77
1176.50 74
1176.58 72
1176.66 71
1176.74 71
1176.82 71
1176.90 72
1176.97 71
1177.05 69
1177.13 67
1177.21 64
1177.29 61
1177.37 60
1177.45 60
1177.52 62
1177.60 65
1177.68 69
1177.76 73
1177.84 76
1177.92 78
1178.00 79
1178.07 79
1178.15 79
1178.23 79
1178.31 80
1178.39 81
1178.47 82
1178.55 85
1178.62 88
1178.70 91
1178.78 95
1178.86 98
1178.94 100
1179.02 102
1179.10 104
1179.17 106
1179.25 108
1179.33 110
1179.41 113
1179.49 116
1179.57 118
1179.65 121
1179.73 122
1179.80 122
1179.88 121
1179.96 119
1180.04 116
1180.12 113
1180.20 109
1180.28 105
1180.35 102
1180.43 99
1180.51 97
1180.59 96
1180.67 95
1180.75 96
1180.83 97
1180.90 98
1180.98 98
1181.06 98
1181.14 97
1181.22 97
1181.30 95
1181.38 94
1181.46 92
1181.53 89
1181.61 87
1181.69 86
1181.77 84
1181.85 82
1181.93 82
1182.01 82
1182.09 83
1182.16 83
1182.24 84
1182.32 84
1182.40 84
1182.48 84
1182.56 83
1182.64 81
1182.72 79
1182.79 76
1182.87 73
1182.95 70
1183.03 68
1183.11 67
1183.19 67
1183.27 69
1183.35 71
1183.42 73
1183.50 75
1183.58 76
1183.66 77
1183.74 78
1183.82 78
1183.90 79
1183.98 80
1184.05 80
1184.13 80
1184.21 79
1184.29 77
1184.37 75
1184.45 73
1184.53 72
1184.61 73
1184.68 76
1184.76 81
1184.84 87
1184.92 94
1185.00 101
1185.08 108
1185.16 114
1185.24 120
1185.32 124
1185.39 126
1185.47 128
1185.55 128
1185.63 127
1185.71 125
1185.79 122
1185.87 120
1185.95 118
1186.02 119
1186.10 120
1186.18 124
1186.26 129
1186.34 134
1186.42 141
1186.50 147
1186.58 154
1186.66 162
1186.73 171
1186.81 181
1186.89 193
1186.97 207
1187.05 220
1187.13 234
1187.21 246
1187.29 256
1187.37 265
1187.44 274
1187.52 281
1187.60 289
1187.68 299
1187.76 310
1187.84 322
1187.92 335
1188.00 347
1188.08 356
1188.15 363
1188.23 365
1188.31 363
1188.39 358
1188.47 351
1188.55 344
1188.63 336
1188.71 330
1188.79 325
1188.87 320
1188.94 315
1189.02 310
1189.10 303
1189.18 296
1189.26 288
1189.34 280
1189.42 274
1189.50 269
1189.58 266
1189.65 266
1189.73 267
1189.81 269
1189.89 270
1189.97 270
1190.05 269
1190.13 266
1190.21 262
1190.29 258
1190.37 253
1190.44 249
1190.52 245
1190.60 241
1190.68 236
1190.76 230
1190.84 222
1190.92 212
1191.00 199
1191.08 185
1191.16 170
1191.23 155
1191.31 141
1191.39 130
1191.47 122
1191.55 118
1191.63 117
1191.71 118
1191.79 120
1191.87 122
1191.95 123
1192.03 123
1192.10 121
1192.18 119
1192.26 118
1192.34 117
1192.42 117
1192.50 118
1192.58 120
1192.66 121
1192.74 121
1192.82 120
1192.89 117
1192.97 113
1193.05 106
1193.13 100
1193.21 92
1193.29 86
1193.37 80
1193.45 75
1193.53 72
1193.61 69
1193.69 68
1193.76 67
1193.84 67
1193.92 67
1194.00 68
1194.08 69
1194.16 69
1194.24 69
1194.32 68
1194.40 66
1194.48 64
1194.56 62
1194.64 59
1194.71 58
1194.79 57
1194.87 56
1194.95 56
1195.03 55
1195.11 56
1195.19 57
1195.27 59
1195.35 62
1195.43 66
1195.51 70
1195.59 73
1195.66 76
1195.74 76
1195.82 76
1195.90 74
1195.98 72
1196.06 71
1196.14 70
1196.22 71
1196.30 73
1196.38 75
1196.46 77
1196.54 78
1196.61 78
1196.69 76
1196.77 74
1196.85 71
1196.93 70
1197.01 69
1197.09 69
1197.17 70
1197.25 72
1197.33 73
1197.41 73
1197.49 72
1197.57 70
1197.64 68
1197.72 66
1197.80 65
1197.88 64
1197.96 65
1198.04 65
1198.12 66
1198.20 66
1198.28 65
1198.36 62
1198.44 59
1198.52 56
1198.60 54
1198.67 51
1198.75 49
1198.83 48
1198.91 47
1198.99 46
1199.07 46
1199.15 46
1199.23 46
1199.31 47
1199.39 47
1199.47 47
1199.55 46
1199.63 45
1199.71 43
1199.78 42
1199.86 41
1199.94 41
1200.02 41
1200.10 42
1200.18 44
1200.26 44
1200.34 45
1200.42 45
1200.50 44
1200.58 44
1200.66 43
1200.74 43
1200.82 42
1200.90 43
1200.97 45
1201.05 48
1201.13 52
1201.21 57
1201.29 63
1201.37 68
1201.45 72
1201.53 74
1201.61 73
1201.69 71
1201.77 67
1201.85 63
1201.93 58
1202.01 54
1202.09 51
1202.17 49
1202.24 48
1202.32 47
1202.40 46
1202.48 46
1202.56 46
1202.64 46
1202.72 46
1202.80 46
1202.88 46
1202.96 47
1203.04 49
1203.12 52
1203.20 56
1203.28 61
1203.36 66
1203.44 71
1203.52 76
1203.59 80
1203.67 82
1203.75 83
1203.83 83
1203.91 82
1203.99 79
1204.07 77
1204.15 73
1204.23 70
1204.31 66
1204.39 63
1204.47 61
1204.55 58
1204.63 56
1204.71 53
1204.79 51
1204.87 48
1204.95 46
1205.02 44
1205.10 44
1205.18 43
1205.26 43
1205.34 42
1205.42 41
1205.50 38
1205.58 36
1205.66 33
1205.74 32
1205.82 32
1205.90 33
1205.98 35
1206.06 37
1206.14 38
1206.22 37
1206.30 35
1206.38 32
1206.46 29
1206.54 26
1206.62 25
1206.69 23
1206.77 22
1206.85 19
1206.93 16
1207.01 11
1207.09 5
1207.17 0
1207.25 0
1207.33 0
1207.41 0
1207.49 0
1207.57 0
1207.65 0
1207.73 0
1207.81 1
1207.89 8
1207.97 15
1208.05 24
1208.13 33
1208.21 41
1208.29 48
1208.37 53
1208.45 55
1208.52 55
1208.60 53
1208.68 48
1208.76 43
1208.84 37
1208.92 32
1209.00 28
1209.08 24
1209.16 22
1209.24 21
1209.32 21
1209.40 22
1209.48 24
1209.56 28
1209.64 32
1209.72 38
1209.80 43
1209.88 48
1209.96 51
1210.04 53
1210.12 53
1210.20 51
1210.28 49
1210.36 47
1210.44 47
1210.52 47
1210.60 49
1210.67 51
1210.75 55
1210.83 58
1210.91 60
1210.99 61
1211.07 61
1211.15 59
1211.23 58
1211.31 57
1211.39 57
1211.47 60
1211.55 66
1211.63 74
1211.71 84
1211.79 95
1211.87 105
1211.95 114
1212.03 121
1212.11 125
1212.19 128
1212.27 128
1212.35 127
1212.43 125
1212.51 122
1212.59 119
1212.67 115
1212.75 112
1212.83 108
1212.91 104
1212.99 100
1213.07 96
1213.15 92
1213.23 89
1213.31 85
1213.39 81
1213.46 78
1213.54 74
1213.62 72
1213.70 70
1213.78 69
1213.86 68
1213.94 67
1214.02 65
1214.10 63
1214.18 59
1214.26 55
1214.34 51
1214.42 48
1214.50 47
1214.58 46
1214.66 48
1214.74 50
1214.82 53
1214.90 56
1214.98 59
1215.06 63
1215.14 66
1215.22 70
1215.30 75
1215.38 79
1215.46 82
1215.54 85
1215.62 85
1215.70 84
1215.78 83
1215.86 80
1215.94 78
1216.02 76
1216.10 74
1216.18 74
1216.26 73
1216.34 73
1216.42 74
1216.50 76
1216.58 79
1216.66 82
1216.74 85
1216.82 87
1216.90 87
1216.98 86
1217.06 81
1217.14 75
1217.22 67
1217.30 58
1217.38 50
1217.46 43
1217.54 38
1217.62 33
1217.70 29
1217.78 24
1217.86 20
1217.94 15
1218.02 11
1218.10 9
1218.18 10
1218.26 14
1218.34 20
1218.42 28
1218.49 35
1218.57 40
1218.65 42
1218.73 40
1218.81 36
1218.89 29
1218.97 22
1219.05 15
1219.13 10
1219.21 7
1219.29 5
1219.37 5
1219.45 7
1219.53 10
1219.61 12
1219.69 15
1219.77 17
1219.85 20
1219.93 22
1220.01 24
1220.09 27
1220.17 31
1220.25 34
1220.33 38
1220.41 41
1220.49 44
1220.57 46
1220.65 48
1220.73 47
1220.81 46
1220.89 44
1220.97 40
1221.05 37
1221.13 33
1221.21 31
1221.29 30
1221.37 30
1221.45 31
1221.53 31
1221.61 31
1221.69 29
1221.77 24
1221.85 17
1221.93 9
1222.01 0
1222.09 0
1222.17 0
1222.25 0
1222.33 0
1222.41 0
1222.49 0
1222.57 0
1222.65 4
1222.73 7
1222.81 9
1222.89 11
1222.97 13
1223.06 15
1223.14 18
1223.22 21
1223.30 26
1223.38 29
1223.46 31
1223.54 30
1223.62 27
1223.70 21
1223.78 14
1223.86 6
1223.94 0
1224.02 0
1224.10 0
1224.18 0
1224.26 0
1224.34 0
1224.42 5
1224.50 9
1224.58 14
1224.66 20
1224.74 25
1224.82 31
1224.90 36
1224.98 40
1225.06 44
1225.14 46
1225.22 46
1225.30 45
1225.38 43
1225.46 40
1225.54 35
1225.62 31
1225.70 26
1225.78 20
1225.86 15
1225.94 9
1226.02 4
1226.10 0
1226.18 0
1226.26 0
1226.34 0
1226.42 0
1226.50 0
1226.58 0
1226.66 0
1226.74 2
1226.82 7
1226.90 13
1226.98 19
1227.06 26
1227.14 33
1227.22 42
1227.30 52
1227.38 64
1227.46 75
1227.54 84
1227.62 91
1227.70 95
1227.78 95
1227.86 94
1227.94 91
1228.02 89
1228.11 89
1228.19 90
1228.27 94
1228.35 98
1228.43 103
1228.51 106
1228.59 108
1228.67 109
1228.75 107
1228.83 104
1228.91 100
1228.99 96
1229.07 93
1229.15 91
1229.23 90
1229.31 92
1229.39 96
1229.47 102
1229.55 108
1229.63 114
1229.71 119
1229.79 122
1229.87 121
1229.95 118
1230.03 112
1230.11 105
1230.19 96
1230.27 87
1230.35 79
1230.43 72
1230.51 66
1230.59 62
1230.67 60
1230.75 58
1230.83 58
1230.92 58
1231.00 58
1231.08 58
1231.16 58
1231.24 58
1231.32 57
1231.40 58
1231.48 59
1231.56 61
1231.64 64
1231.72 67
1231.80 70
1231.88 73
1231.96 73
1232.04 72
1232.12 70
1232.20 66
1232.28 63
1232.36 61
1232.44 60
1232.52 60
1232.60 62
1232.68 65
1232.76 68
1232.84 71
1232.92 71
1233.00 70
1233.08 65
1233.17 59
1233.25 52
1233.33 43
1233.41 35
1233.49 28
1233.57 22
1233.65 17
1233.73 13
1233.81 9
1233.89 5
1233.97 1
1234.05 0
1234.13 0
1234.21 0
1234.29 0
1234.37 0
1234.45 0
1234.53 0
1234.61 1
1234.69 2
1234.77 3
1234.85 4
1234.93 6
1235.02 9
1235.10 14
1235.18 19
1235.26 24
1235.34 27
1235.42 29
1235.50 30
1235.58 30
1235.66 31
1235.74 34
1235.82 39
1235.90 47
1235.98 55
1236.06 64
1236.14 72
1236.22 77
1236.30 79
1236.38 77
1236.46 72
1236.54 65
1236.63 57
1236.71 50
1236.79 44
1236.87 40
1236.95 38
1237.03 38
1237.11 38
1237.19 38
1237.27 36
1237.35 34
1237.43 29
1237.51 24
1237.59 18
1237.67 12
1237.75 6
1237.83 0
1237.91 0
1237.99 0
1238.08 0
1238.16 0
1238.24 0
1238.32 0
1238.40 0
1238.48 0
1238.56 4
1238.64 7
1238.72 10
1238.80 14
1238.88 17
1238.96 21
1239.04 25
1239.12 28
1239.20 29
1239.28 29
1239.36 26
1239.45 22
1239.53 19
1239.61 18
1239.69 19
1239.77 23
1239.85 28
1239.93 35
1240.01 39
1240.09 41
1240.17 40
1240.25 35
1240.33 28
1240.41 21
1240.49 15
1240.57 10
1240.65 9
1240.74 10
1240.82 13
1240.90 18
1240.98 24
1241.06 30
1241.14 36
1241.22 41
1241.30 45
1241.38 48
1241.46 51
1241.54 54
1241.62 56
1241.70 59
1241.78 60
1241.86 61
1241.95 59
1242.03 57
1242.11 52
1242.19 47
1242.27 42
1242.35 37
1242.43 34
1242.51 33
1242.59 34
1242.67 37
1242.75 42
1242.83 48
1242.91 53
1242.99 58
1243.08 61
1243.16 63
1243.24 63
1243.32 62
1243.40 60
1243.48 57
1243.56 52
1243.64 47
1243.72 41
1243.80 36
1243.88 30
1243.96 25
1244.04 21
1244.12 18
1244.21 17
1244.29 16
1244.37 16
1244.45 17
1244.53 21
1244.61 26
1244.69 34
1244.77 43
1244.85 52
1244.93 62
1245.01 70
1245.09 76
1245.18 80
1245.26 83
1245.34 84
1245.42 85
1245.50 85
1245.58 85
1245.66 83
1245.74 79
1245.82 73
1245.90 63
1245.98 52
1246.06 39
1246.14 26
1246.23 14
1246.31 4
1246.39 0
1246.47 0
1246.55 0
1246.63 0
1246.71 0
1246.79 0
1246.87 0
1246.95 0
1247.03 0
1247.11 0
1247.20 6
1247.28 16
1247.36 29
1247.44 43
1247.52 56
1247.60 68
1247.68 78
1247.76 85
1247.84 90
1247.92 93
1248.00 97
1248.09 102
1248.17 108
1248.25 117
1248.33 129
1248.41 141
1248.49 152
1248.57 160
1248.65 164
1248.73 163
1248.81 157
1248.89 148
1248.98 136
1249.06 125
1249.14 114
1249.22 106
1249.30 101
1249.38 97
1249.46 94
1249.54 91
1249.62 89
1249.70 87
1249.78 86
1249.87 87
1249.95 92
1250.03 100
1250.11 112
1250.19 127
1250.27 142
1250.35 157
1250.43 170
1250.51 179
1250.59 186
1250.68 189
1250.76 191
1250.84 191
1250.92 191
1251.00 192
1251.08 193
1251.16 194
1251.24 194
1251.32 194
1251.40 192
1251.49 191
1251.57 189
1251.65 187
1251.73 187
1251.81 187
1251.89 188
1251.97 189
1252.05 189
1252.13 188
1252.21 186
1252.30 184
1252.38 182
1252.46 179
1252.54 177
1252.62 176
1252.70 174
1252.78 171
1252.86 169
1252.94 166
1253.02 165
1253.11 164
1253.19 166
1253.27 170
1253.35 175
1253.43 181
1253.51 187
1253.59 192
1253.67 196
1253.75 197
1253.84 196
1253.92 191
1254.00 184
1254.08 174
1254.16 162
1254.24 149
1254.32 137
1254.40 127
1254.48 118
1254.57 111
1254.65 106
1254.73 104
1254.81 103
1254.89 103
1254.97 105
1255.05 107
1255.13 111
1255.21 114
1255.30 117
1255.38 119
1255.46 119
1255.54 117
1255.62 114
1255.70 109
1255.78 104
1255.86 97
1255.94 90
1256.03 82
1256.11 74
1256.19 67
1256.27 62
1256.35 58
1256.43 57
1256.51 58
1256.59 60
1256.67 63
1256.76 67
1256.84 71
1256.92 75
1257.00 81
1257.08 88
1257.16 97
1257.24 108
1257.32 120
1257.41 131
1257.49 140
1257.57 145
1257.65 146
1257.73 143
1257.81 138
1257.89 133
1257.97 129
1258.06 127
1258.14 126
1258.22 127
1258.30 127
1258.38 127
1258.46 125
1258.54 122
1258.62 117
1258.70 111
1258.79 104
1258.87 97
1258.95 91
1259.03 86
1259.11 82
1259.19 80
1259.27 80
1259.35 80
1259.44 80
1259.52 80
1259.60 79
1259.68 76
1259.76 72
1259.84 68
1259.92 64
1260.00 62
1260.09 61
1260.17 62
1260.25 63
1260.33 66
1260.41 68
1260.49 71
1260.57 74
1260.66 76
1260.74 78
1260.82 79
1260.90 79
1260.98 78
1261.06 77
1261.14 77
1261.22 78
1261.31 79
1261.39 83
1261.47 88
1261.55 93
1261.63 98
1261.71 101
1261.79 103
1261.88 102
1261.96 100
1262.04 95
1262.12 88
1262.20 81
1262.28 74
1262.36 66
1262.44 59
1262.53 52
1262.61 45
1262.69 39
1262.77 34
1262.85 32
1262.93 32
1263.01 36
1263.10 42
1263.18 51
1263.26 60
1263.34 68
1263.42 75
1263.50 79
1263.58 82
1263.67 81
1263.75 79
1263.83 75
1263.91 69
1263.99 61
1264.07 51
1264.15 39
1264.23 27
1264.32 16
1264.40 8
1264.48 2
1264.56 0
1264.64 0
1264.72 2
1264.80 4
1264.89 6
1264.97 8
1265.05 9
1265.13 10
1265.21 10
1265.29 8
1265.38 6
1265.46 1
1265.54 0
1265.62 0
1265.70 0
1265.78 0
1265.86 0
1265.95 0
1266.03 0
1266.11 6
1266.19 13
1266.27 20
1266.35 25
1266.43 28
1266.52 29
1266.60 30
1266.68 30
1266.76 31
1266.84 34
1266.92 37
1267.00 43
1267.09 49
1267.17 56
1267.25 62
1267.33 66
1267.41 68
1267.49 67
1267.58 65
1267.66 61
1267.74 57
1267.82 54
1267.90 52
1267.98 54
1268.06 57
1268.15 61
1268.23 65
1268.31 68
1268.39 70
1268.47 70
1268.55 68
1268.64 66
1268.72 62
1268.80 59
1268.88 55
1268.96 52
1269.04 49
1269.12 47
1269.21 46
1269.29 45
1269.37 46
1269.45 46
1269.53 46
1269.61 47
1269.70 48
1269.78 49
1269.86 50
1269.94 52
1270.02 54
1270.10 56
1270.19 58
1270.27 60
1270.35 61
1270.43 61
1270.51 61
1270.59 60
1270.67 59
1270.76 57
1270.84 55
1270.92 52
1271.00 49
1271.08 45
1271.16 43
1271.25 42
1271.33 43
1271.41 47
1271.49 53
1271.57 60
1271.65 68
1271.74 75
1271.82 80
1271.90 84
1271.98 86
1272.06 87
1272.14 88
1272.23 89
1272.31 91
1272.39 94
1272.47 96
1272.55 99
1272.63 101
1272.72 104
1272.80 106
1272.88 109
1272.96 113
1273.04 116
1273.12 120
1273.21 123
1273.29 125
1273.37 125
1273.45 125
1273.53 124
1273.62 123
1273.70 123
1273.78 123
1273.86 125
1273.94 127
1274.02 131
1274.11 135
1274.19 138
1274.27 140
1274.35 141
1274.43 140
1274.51 139
1274.60 137
1274.68 136
1274.76 136
1274.84 136
1274.92 135
1275.00 132
1275.09 127
1275.17 119
1275.25 109
1275.33 97
1275.41 85
1275.50 74
1275.58 67
1275.66 63
1275.74 63
1275.82 66
1275.90 70
1275.99 75
1276.07 80
1276.15 83
1276.23 84
1276.31 84
1276.39 81
1276.48 76
1276.56 70
1276.64 64
1276.72 59
1276.80 56
1276.89 56
1276.97 58
1277.05 63
1277.13 70
1277.21 78
1277.29 84
1277.38 89
1277.46 93
1277.54 94
1277.62 94
1277.70 92
1277.79 90
1277.87 87
1277.95 85
1278.03 84
1278.11 85
1278.20 87
1278.28 91
1278.36 95
1278.44 99
1278.52 101
1278.60 101
1278.69 99
1278.77 96
1278.85 91
1278.93 85
1279.01 80
1279.10 76
1279.18 71
1279.26 66
1279.34 62
1279.42 60
1279.51 60
1279.59 61
1279.67 64
1279.75 68
1279.83 71
1279.91 71
1280.00 69
1280.08 64
1280.16 58
1280.24 53
1280.32 48
1280.41 46
1280.49 45
1280.57 46
1280.65 50
1280.73 54
1280.82 60
1280.90 67
1280.98 75
1281.06 83
1281.14 90
1281.23 95
1281.31 97
1281.39 97
1281.47 93
1281.55 87
1281.64 81
1281.72 74
1281.80 68
1281.88 63
1281.96 58
1282.05 55
1282.13 52
1282.21 51
1282.29 51
1282.37 54
1282.46 58
1282.54 64
1282.62 70
1282.70 75
1282.78 79
1282.87 81
1282.95 81
1283.03 78
1283.11 73
1283.19 66
1283.28 59
1283.36 51
1283.44 45
1283.52 41
1283.60 40
1283.69 40
1283.77 42
1283.85 45
1283.93 48
1284.01 51
1284.10 56
1284.18 62
1284.26 69
1284.34 78
1284.42 89
1284.51 101
1284.59 111
1284.67 120
1284.75 125
1284.83 128
1284.92 129
1285.00 129
1285.08 129
1285.16 130
1285.25 131
1285.33 134
1285.41 137
1285.49 141
1285.57 145
1285.66 149
1285.74 153
1285.82 156
1285.90 158
1285.98 160
1286.07 160
1286.15 159
1286.23 157
1286.31 156
1286.39 155
1286.48 153
1286.56 152
1286.64 151
1286.72 149
1286.81 147
1286.89 145
1286.97 143
1287.05 142
1287.13 141
1287.22 141
1287.30 141
1287.38 141
1287.46 142
1287.54 144
1287.63 147
1287.71 152
1287.79 159
1287.87 167
1287.96 175
1288.04 181
1288.12 185
1288.20 185
1288.28 181
1288.37 175
1288.45 166
1288.53 158
1288.61 150
1288.70 145
1288.78 141
1288.86 139
1288.94 137
1289.02 134
1289.11 130
1289.19 124
1289.27 118
1289.35 110
1289.44 104
1289.52 100
1289.60 98
1289.68 99
1289.76 102
1289.85 105
1289.93 110
1290.01 113
1290.09 116
1290.18 116
1290.26 115
1290.34 112
1290.42 108
1290.50 103
1290.59 97
1290.67 91
1290.75 85
1290.83 80
1290.92 76
1291.00 74
1291.08 74
1291.16 77
1291.24 81
1291.33 87
1291.41 94
1291.49 103
1291.57 111
1291.66 119
1291.74 127
1291.82 133
1291.90 138
1291.99 140
1292.07 139
1292.15 135
1292.23 130
1292.31 123
1292.40 117
1292.48 111
1292.56 105
1292.64 101
1292.73 96
1292.81 91
1292.89 85
1292.97 78
1293.06 71
1293.14 65
1293.22 61
1293.30 59
1293.38 59
1293.47 60
1293.55 61
1293.63 60
1293.71 57
1293.80 50
1293.88 40
1293.96 29
1294.04 18
1294.13 10
1294.21 5
1294.29 5
1294.37 10
1294.46 20
1294.54 31
1294.62 42
1294.70 52
1294.79 59
1294.87 63
1294.95 64
1295.03 64
1295.11 62
1295.20 62
1295.28 63
1295.36 66
1295.44 69
1295.53 73
1295.61 75
1295.69 76
1295.77 72
1295.86 66
1295.94 56
1296.02 43
1296.10 29
1296.19 16
1296.27 4
1296.35 0
1296.43 0
1296.52 0
1296.60 0
1296.68 0
1296.76 7
1296.85 14
1296.93 22
1297.01 28
1297.09 32
1297.18 36
1297.26 38
1297.34 38
1297.42 37
1297.51 35
1297.59 32
1297.67 29
1297.75 25
1297.84 21
1297.92 16
1298.00 10
1298.08 3
1298.17 0
1298.25 0
1298.33 0
1298.41 0
1298.50 0
1298.58 0
1298.66 0
1298.74 0
1298.83 7
1298.91 14
1298.99 20
1299.07 27
1299.16 33
1299.24 40
1299.32 47
1299.40 55
1299.49 63
1299.57 71
1299.65 79
1299.73 87
1299.82 96
1299.90 104
1299.98 111
1300.06 117
1300.15 118
1300.23 116
1300.31 110
1300.39 102
1300.48 93
1300.56 84
1300.64 77
1300.72 72
1300.81 70
1300.89 70
1300.97 72
1301.05 75
1301.14 77
1301.22 79
1301.30 80
1301.39 77
1301.47 71
1301.55 61
1301.63 50
1301.72 37
1301.80 25
1301.88 15
1301.96 9
1302.05 8
1302.13 12
1302.21 18
1302.29 26
1302.38 34
1302.46 42
1302.54 49
1302.62 55
1302.71 60
1302.79 64
1302.87 70
1302.96 75
1303.04 81
1303.12 86
1303.20 90
1303.29 92
1303.37 94
1303.45 94
1303.53 94
1303.62 95
1303.70 95
1303.78 95
1303.86 96
1303.95 97
1304.03 98
1304.11 101
1304.20 104
1304.28 110
1304.36 116
1304.44 123
1304.53 128
1304.61 132
1304.69 132
1304.77 129
1304.86 123
1304.94 114
1305.02 103
1305.10 91
1305.19 80
1305.27 69
1305.35 60
1305.44 52
1305.52 46
1305.60 42
1305.68 39
1305.77 39
1305.85 40
1305.93 43
1306.02 47
1306.10 51
1306.18 56
1306.26 59
1306.35 61
1306.43 62
1306.51 62
1306.59 63
1306.68 64
1306.76 66
1306.84 69
1306.93 72
1307.01 73
1307.09 73
1307.17 70
1307.26 65
1307.34 58
1307.42 52
1307.51 48
1307.59 46
1307.67 48
1307.75 53
1307.84 60
1307.92 67
1308.00 72
1308.08 75
1308.17 74
1308.25 71
1308.33 65
1308.42 58
1308.50 51
1308.58 45
1308.66 41
1308.75 37
1308.83 35
1308.91 33
1309.00 32
1309.08 30
1309.16 28
1309.24 26
1309.33 26
1309.41 28
1309.49 33
1309.58 39
1309.66 47
1309.74 56
1309.82 64
1309.91 71
1309.99 74
1310.07 75
1310.16 74
1310.24 70
1310.32 66
1310.40 63
1310.49 61
1310.57 59
1310.65 58
1310.74 57
1310.82 54
1310.90 51
1310.98 46
1311.07 41
1311.15 34
1311.23 27
1311.32 20
1311.40 13
1311.48 6
1311.57 1
1311.65 0
1311.73 0
1311.81 4
1311.90 12
1311.98 23
1312.06 36
1312.15 50
1312.23 62
1312.31 72
1312.39 79
1312.48 82
1312.56 81
1312.64 76
1312.73 68
1312.81 59
1312.89 51
1312.98 43
1313.06 37
1313.14 33
1313.22 30
1313.31 28
1313.39 24
1313.47 19
1313.56 12
1313.64 5
1313.72 0
1313.81 0
1313.89 0
1313.97 0
1314.05 0
1314.14 0
1314.22 0
1314.30 0
1314.39 0
1314.47 6
1314.55 14
1314.64 24
1314.72 34
1314.80 45
1314.88 55
1314.97 65
1315.05 73
1315.13 79
1315.22 83
1315.30 86
1315.38 88
1315.47 90
1315.55 91
1315.63 92
1315.71 94
1315.80 97
1315.88 100
1315.96 104
1316.05 107
1316.13 111
1316.21 116
1316.30 121
1316.38 128
1316.46 136
1316.55 146
1316.63 157
1316.71 167
1316.79 176
1316.88 182
1316.96 186
1317.04 189
1317.13 189
1317.21 188
1317.29 185
1317.38 180
1317.46 174
1317.54 165
1317.63 155
1317.71 144
1317.79 132
1317.88 120
1317.96 109
1318.04 99
1318.12 89
1318.21 79
1318.29 68
1318.37 57
1318.46 47
1318.54 37
1318.62 31
1318.71 28
1318.79 28
1318.87 31
1318.96 36
1319.04 40
1319.12 43
1319.21 42
1319.29 38
1319.37 31
1319.46 23
1319.54 15
1319.62 6
1319.70 0
1319.79 0
1319.87 0
1319.95 0
1320.04 0
1320.12 0
1320.20 0
1320.29 0
1320.37 0
1320.45 4
1320.54 14
1320.62 25
1320.70 37
1320.79 49
1320.87 61
1320.95 70
1321.04 78
1321.12 84
1321.20 87
1321.29 86
1321.37 84
1321.45 79
1321.54 73
1321.62 68
1321.70 64
1321.79 63
1321.87 66
1321.95 73
1322.03 84
1322.12 96
1322.20 109
1322.28 121
1322.37 131
1322.45 138
1322.53 143
1322.62 147
1322.70 150
1322.78 152
1322.87 155
1322.95 157
1323.03 158
1323.12 158
1323.20 158
1323.28 158
1323.37 160
1323.45 164
1323.53 172
1323.62 186
1323.70 205
1323.78 229
1323.87 256
1323.95 284
1324.03 312
1324.12 339
1324.20 364
1324.28 388
1324.37 411
1324.45 434
1324.53 459
1324.62 484
1324.70 511
1324.78 538
1324.87 565
1324.95 592
1325.03 618
1325.12 643
1325.20 668
1325.28 691
1325.37 710
1325.45 726
1325.53 736
1325.62 743
1325.70 747
1325.78 751
1325.87 757
1325.95 765
1326.03 777
1326.12 792
1326.20 809
1326.28 827
1326.37 843
1326.45 858
1326.53 871
1326.62 882
1326.70 892
1326.78 900
1326.87 907
1326.95 912
1327.04 916
1327.12 917
1327.20 916
1327.29 912
1327.37 905
1327.45 895
1327.54 883
1327.62 870
1327.70 856
1327.79 842
1327.87 828
1327.95 814
1328.04 799
1328.12 784
1328.20 769
1328.29 753
1328.37 738
1328.45 722
1328.54 705
1328.62 689
1328.70 672
1328.79 655
1328.87 636
1328.95 618
1329.04 600
1329.12 583
1329.20 565
1329.29 546
1329.37 526
1329.46 503
1329.54 478
1329.62 452
1329.71 427
1329.79 405
1329.87 388
1329.96 377
1330.04 371
1330.12 368
1330.21 367
1330.29 365
1330.37 359
1330.46 348
1330.54 331
1330.62 311
1330.71 288
1330.79 266
1330.87 247
1330.96 233
1331.04 224
1331.13 220
1331.21 220
1331.29 223
1331.38 227
1331.46 231
1331.54 233
1331.63 234
1331.71 231
1331.79 226
1331.88 219
1331.96 211
1332.04 202
1332.13 194
1332.21 189
1332.30 188
1332.38 189
1332.46 194
1332.55 201
1332.63 209
1332.71 216
1332.80 221
1332.88 226
1332.96 230
1333.05 233
1333.13 236
1333.21 238
1333.30 238
1333.38 235
1333.47 230
1333.55 222
1333.63 213
1333.72 202
1333.80 191
1333.88 181
1333.97 173
1334.05 165
1334.13 158
1334.22 152
1334.30 145
1334.39 140
1334.47 136
1334.55 134
1334.64 134
1334.72 136
1334.80 140
1334.89 146
1334.97 151
1335.06 155
1335.14 158
1335.22 158
1335.31 156
1335.39 151
1335.47 144
1335.56 136
1335.64 128
1335.72 120
1335.81 114
1335.89 109
1335.98 107
1336.06 106
1336.14 106
1336.23 106
1336.31 106
1336.39 103
1336.48 99
1336.56 91
1336.65 80
1336.73 66
1336.81 51
1336.90 35
1336.98 20
1337.06 9
1337.15 2
1337.23 0
1337.31 3
1337.40 9
1337.48 16
1337.57 25
1337.65 34
1337.73 41
1337.82 48
1337.90 54
1337.98 60
1338.07 65
1338.15 69
1338.24 72
1338.32 74
1338.40 74
1338.49 73
1338.57 73
1338.66 73
1338.74 76
1338.82 81
1338.91 90
1338.99 100
1339.07 112
1339.16 122
1339.24 130
1339.33 135
1339.41 137
1339.49 136
1339.58 134
1339.66 132
1339.74 131
1339.83 130
1339.91 128
1340.00 125
1340.08 119
1340.16 109
1340.25 97
1340.33 83
1340.42 69
1340.50 58
1340.58 51
1340.67 48
1340.75 49
1340.83 53
1340.92 58
1341.00 63
1341.09 68
1341.17 73
1341.25 77
1341.34 80
1341.42 83
1341.51 86
1341.59 89
1341.67 90
1341.76 91
1341.84 92
1341.92 93
1342.01 94
1342.09 96
1342.18 97
1342.26 99
1342.34 100
1342.43 100
1342.51 100
1342.60 101
1342.68 103
1342.76 108
1342.85 113
1342.93 120
1343.02 126
1343.10 132
1343.18 136
1343.27 138
1343.35 137
1343.43 134
1343.52 129
1343.60 125
1343.69 121
1343.77 118
1343.85 117
1343.94 118
1344.02 120
1344.11 124
1344.19 127
1344.27 130
1344.36 132
1344.44 132
1344.53 132
1344.61 131
1344.69 130
1344.78 129
1344.86 128
1344.95 127
1345.03 124
1345.11 121
1345.20 117
1345.28 111
1345.37 105
1345.45 99
1345.53 92
1345.62 87
1345.70 81
1345.79 77
1345.87 73
1345.95 70
1346.04 68
1346.12 66
1346.21 66
1346.29 66
1346.37 66
1346.46 66
1346.54 66
1346.63 67
1346.71 68
1346.79 70
1346.88 71
1346.96 71
1347.05 71
1347.13 70
1347.21 70
1347.30 72
1347.38 78
1347.47 87
1347.55 100
1347.63 114
1347.72 128
1347.80 140
1347.89 147
1347.97 148
1348.05 146
1348.14 139
1348.22 131
1348.31 122
1348.39 114
1348.48 108
1348.56 102
1348.64 98
1348.73 93
1348.81 87
1348.90 79
1348.98 71
1349.06 64
1349.15 58
1349.23 56
1349.32 59
1349.40 65
1349.48 74
1349.57 84
1349.65 94
1349.74 102
1349.82 109
1349.91 114
1349.99 118
1350.07 122
1350.16 127
1350.24 132
1350.33 136
1350.41 138
1350.49 137
1350.58 132
1350.66 125
1350.75 115
1350.83 105
1350.92 96
1351.00 89
1351.08 87
1351.17 90
1351.25 97
1351.34 106
1351.42 116
1351.50 125
1351.59 129
1351.67 129
1351.76 124
1351.84 114
1351.93 102
1352.01 91
1352.09 84
1352.18 81
1352.26 84
1352.35 93
1352.43 105
1352.51 118
1352.60 129
1352.68 137
1352.77 140
1352.85 139
1352.94 137
1353.02 134
1353.10 132
1353.19 133
1353.27 135
1353.36 137
1353.44 138
1353.53 135
1353.61 129
1353.69 120
1353.78 107
1353.86 93
1353.95 78
1354.03 64
1354.12 52
1354.20 41
1354.28 31
1354.37 23
1354.45 16
1354.54 10
1354.62 4
1354.71 0
1354.79 0
1354.87 0
1354.96 0
1355.04 0
1355.13 0
1355.21 0
1355.30 0
1355.38 0
1355.46 3
1355.55 7
1355.63 10
1355.72 12
1355.80 13
1355.89 13
1355.97 12
1356.05 10
1356.14 9
1356.22 8
1356.31 8
1356.39 10
1356.48 12
1356.56 15
1356.64 20
1356.73 25
1356.81 32
1356.90 40
1356.98 49
1357.07 59
1357.15 68
1357.23 75
1357.32 80
1357.40 81
1357.49 78
1357.57 73
1357.66 65
1357.74 57
1357.83 50
1357.91 44
1357.99 41
1358.08 41
1358.16 45
1358.25 52
1358.33 62
1358.42 73
1358.50 85
1358.58 96
1358.67 106
1358.75 113
1358.84 116
1358.92 117
1359.01 115
1359.09 111
1359.18 106
1359.26 102
1359.34 98
1359.43 96
1359.51 94
1359.60 93
1359.68 92
1359.77 91
1359.85 92
1359.94 95
1360.02 102
1360.10 112
1360.19 124
1360.27 136
1360.36 146
1360.44 152
1360.53 154
1360.61 152
1360.70 149
1360.78 147
1360.86 148
1360.95 153
1361.03 162
1361.12 174
1361.20 185
1361.29 193
1361.37 196
1361.46 193
1361.54 184
1361.62 170
1361.71 155
1361.79 140
1361.88 127
1361.96 119
1362.05 113
1362.13 110
1362.22 110
1362.30 109
1362.39 107
1362.47 103
1362.55 98
1362.64 91
1362.72 84
1362.81 78
1362.89 74
1362.98 72
1363.06 72
1363.15 75
1363.23 80
1363.32 86
1363.40 93
1363.48 100
1363.57 107
1363.65 115
1363.74 124
1363.82 132
1363.91 140
1363.99 149
1364.08 158
1364.16 168
1364.25 176
1364.33 184
1364.41 190
1364.50 193
1364.58 193
1364.67 190
1364.75 184
1364.84 175
1364.92 165
1365.01 155
1365.09 144
1365.18 133
1365.26 123
1365.35 113
1365.43 104
1365.51 97
1365.60 92
1365.68 90
1365.77 88
1365.85 88
1365.94 88
1366.02 89
1366.11 88
1366.19 87
1366.28 85
1366.36 83
1366.45 79
1366.53 74
1366.61 67
1366.70 59
1366.78 49
1366.87 39
1366.95 31
1367.04 24
1367.12 19
1367.21 16
1367.29 15
1367.38 15
1367.46 14
1367.55 11
1367.63 7
1367.72 2
1367.80 0
1367.88 0
1367.97 0
1368.05 0
1368.14 6
1368.22 16
1368.31 27
1368.39 38
1368.48 46
1368.56 52
1368.65 55
1368.73 55
1368.82 54
1368.90 53
1368.99 50
1369.07 48
1369.16 45
1369.24 41
1369.33 37
1369.41 32
1369.49 28
1369.58 25
1369.66 22
1369.75 20
1369.83 19
1369.92 19
1370.00 20
1370.09 23
1370.17 29
1370.26 37
1370.34 47
1370.43 58
1370.51 68
1370.60 76
1370.68 79
1370.77 78
1370.85 73
1370.94 65
1371.02 58
1371.11 51
1371.19 46
1371.27 43
1371.36 41
1371.44 39
1371.53 36
1371.61 32
1371.70 28
1371.78 22
1371.87 16
1371.95 12
1372.04 9
1372.12 7
1372.21 8
1372.29 11
1372.38 15
1372.46 19
1372.55 21
1372.63 21
1372.72 18
1372.80 12
1372.89 3
1372.97 0
1373.06 0
1373.14 0
1373.23 0
1373.31 0
1373.40 0
1373.48 0
1373.57 0
1373.65 9
1373.73 20
1373.82 31
1373.90 44
1373.99 56
1374.07 68
1374.16 78
1374.24 86
1374.33 90
1374.41 89
1374.50 85
1374.58 78
1374.67 70
1374.75 64
1374.84 61
1374.92 61
1375.01 64
1375.09 71
1375.18 79
1375.26 88
1375.35 95
1375.43 101
1375.52 105
1375.60 106
1375.69 104
1375.77 102
1375.86 98
1375.94 94
1376.03 90
1376.11 88
1376.20 87
1376.28 89
1376.37 94
1376.45 99
1376.54 106
1376.62 113
1376.71 120
1376.79 125
1376.88 127
1376.96 127
1377.05 125
1377.13 122
1377.22 118
1377.30 115
1377.39 114
1377.47 113
1377.56 114
1377.64 113
1377.73 110
1377.81 105
1377.90 97
1377.98 86
1378.07 74
1378.15 62
1378.24 51
1378.32 43
1378.41 38
1378.49 36
1378.58 38
1378.66 42
1378.75 50
1378.83 60
1378.92 72
1379.00 85
1379.09 99
1379.17 113
1379.26 126
1379.34 138
1379.43 148
1379.51 156
1379.60 162
1379.68 166
1379.77 167
1379.85 167
1379.94 163
1380.02 157
1380.11 148
1380.19 138
1380.28 129
1380.36 122
1380.45 117
1380.53 116
1380.62 117
1380.70 120
1380.79 121
1380.87 120
1380.96 117
1381.04 112
1381.13 105
1381.21 98
1381.30 93
1381.38 89
1381.47 87
1381.55 87
1381.64 88
1381.72 90
1381.81 92
1381.89 94
1381.98 96
1382.06 98
1382.15 99
1382.24 99
1382.32 97
1382.41 94
1382.49 90
1382.58 85
1382.66 82
1382.75 80
1382.83 81
1382.92 84
1383.00 90
1383.09 95
1383.17 99
1383.26 98
1383.34 93
1383.43 84
1383.51 72
1383.60 60
1383.68 49
1383.77 42
1383.85 38
1383.94 37
1384.02 39
1384.11 43
1384.19 49
1384.28 55
1384.36 60
1384.45 65
1384.53 67
1384.62 67
1384.71 65
1384.79 60
1384.88 53
1384.96 46
1385.05 40
1385.13 34
1385.22 30
1385.30 28
1385.39 29
1385.47 31
1385.56 34
1385.64 37
1385.73 39
1385.81 39
1385.90 38
1385.98 36
1386.07 32
1386.15 28
1386.24 24
1386.32 21
1386.41 20
1386.50 21
1386.58 24
1386.67 29
1386.75 37
1386.84 45
1386.92 54
1387.01 62
1387.09 66
1387.18 67
1387.26 63
1387.35 55
1387.43 43
1387.52 29
1387.60 14
1387.69 0
1387.77 0
1387.86 0
1387.95 0
1388.03 0
1388.12 0
1388.20 13
1388.29 27
1388.37 41
1388.46 51
1388.54 56
1388.63 56
1388.71 54
1388.80 51
1388.88 48
1388.97 47
1389.05 48
1389.14 50
1389.23 51
1389.31 50
1389.40 47
1389.48 40
1389.57 32
1389.65 24
1389.74 18
1389.82 14
1389.91 14
1389.99 17
1390.08 23
1390.16 31
1390.25 39
1390.33 48
1390.42 57
1390.51 64
1390.59 69
1390.68 71
1390.76 70
1390.85 65
1390.93 55
1391.02 42
1391.10 27
1391.19 11
1391.27 0
1391.36 0
1391.45 0
1391.53 0
1391.62 0
1391.70 0
1391.79 0
1391.87 0
1391.96 0
1392.04 5
1392.13 12
1392.21 20
1392.30 29
1392.38 39
1392.47 48
1392.56 56
1392.64 62
1392.73 64
1392.81 65
1392.90 65
1392.98 64
1393.07 64
1393.15 65
1393.24 65
1393.32 65
1393.41 64
1393.50 60
1393.58 54
1393.67 47
1393.75 39
1393.84 31
1393.92 24
1394.01 19
1394.09 15
1394.18 14
1394.27 16
1394.35 22
1394.44 30
1394.52 40
1394.61 52
1394.69 66
1394.78 80
1394.86 94
1394.95 108
1395.04 121
1395.12 133
1395.21 144
1395.29 151
1395.38 156
1395.46 157
1395.55 154
1395.63 149
1395.72 140
1395.80 129
1395.89 118
1395.98 108
1396.06 100
1396.15 98
1396.23 102
1396.32 112
1396.40 127
1396.49 145
1396.57 162
1396.66 175
1396.75 182
1396.83 181
1396.92 172
1397.00 159
1397.09 144
1397.17 129
1397.26 116
1397.35 107
1397.43 101
1397.52 98
1397.60 97
1397.69 96
1397.77 95
1397.86 94
1397.94 95
1398.03 98
1398.12 104
1398.20 112
1398.29 121
1398.37 128
1398.46 132
1398.54 131
1398.63 126
1398.72 116
1398.80 104
1398.89 93
1398.97 85
1399.06 80
1399.14 80
1399.23 83
1399.31 87
1399.40 92
1399.49 97
1399.57 103
1399.66 109
1399.74 116
1399.83 125
1399.91 133
1400.00 141
1400.09 147
1400.17 149
1400.26 147
1400.34 142
1400.43 134
1400.51 126
1400.60 119
1400.69 114
1400.77 113
1400.86 117
1400.94 125
1401.03 135
1401.11 145
1401.20 156
1401.29 164
1401.37 171
1401.46 174
1401.54 175
1401.63 174
1401.71 172
1401.80 168
1401.89 163
1401.97 158
1402.06 151
1402.14 145
1402.23 138
1402.31 131
1402.40 126
1402.49 122
1402.57 121
1402.66 122
1402.74 124
1402.83 126
1402.91 129
1403.00 131
1403.09 133
1403.17 132
1403.26 132
1403.34 132
1403.43 133
1403.52 137
1403.60 142
1403.69 148
1403.77 154
1403.86 158
1403.94 159
1404.03 156
1404.12 148
1404.20 137
1404.29 125
1404.37 113
1404.46 104
1404.54 98
1404.63 96
1404.72 98
1404.80 103
1404.89 108
1404.97 113
1405.06 115
1405.15 114
1405.23 110
1405.32 103
1405.40 94
1405.49 84
1405.57 76
1405.66 69
1405.75 65
1405.83 64
1405.92 66
1406.00 69
1406.09 74
1406.18 79
1406.26 85
1406.35 91
1406.43 97
1406.52 100
1406.61 102
1406.69 101
1406.78 99
1406.86 94
1406.95 90
1407.03 86
1407.12 83
1407.21 82
1407.29 82
1407.38 83
1407.46 86
1407.55 90
1407.64 95
1407.72 101
1407.81 109
1407.89 116
1407.98 124
1408.07 131
1408.15 137
1408.24 141
1408.32 143
1408.41 143
1408.50 142
1408.58 137
1408.67 129
1408.75 119
1408.84 106
1408.93 94
1409.01 82
1409.10 74
1409.18 68
1409.27 66
1409.35 66
1409.44 68
1409.53 70
1409.61 71
1409.70 72
1409.78 72
1409.87 73
1409.96 74
1410.04 76
1410.13 77
1410.21 77
1410.30 78
1410.39 80
1410.47 83
1410.56 89
1410.64 96
1410.73 104
1410.82 111
1410.90 115
1410.99 116
1411.07 114
1411.16 110
1411.25 105
1411.33 101
1411.42 98
1411.50 98
1411.59 101
1411.68 105
1411.76 110
1411.85 114
1411.94 117
1412.02 118
1412.11 116
1412.19 112
1412.28 104
1412.37 94
1412.45 82
1412.54 71
1412.62 60
1412.71 50
1412.80 41
1412.88 34
1412.97 29
1413.05 24
1413.14 19
1413.23 15
1413.31 11
1413.40 8
1413.48 5
1413.57 4
1413.66 2
1413.74 1
1413.83 0
1413.91 0
1414.00 0
1414.09 0
1414.17 0
1414.26 0
1414.35 0
1414.43 2
1414.52 7
1414.60 12
1414.69 16
1414.78 20
1414.86 26
1414.95 33
1415.03 42
1415.12 51
1415.21 59
1415.29 64
1415.38 65
1415.47 61
1415.55 55
1415.64 47
1415.72 39
1415.81 33
1415.90 30
1415.98 29
1416.07 29
1416.15 29
1416.24 27
1416.33 24
1416.41 20
1416.50 16
1416.59 12
1416.67 9
1416.76 7
1416.84 4
1416.93 1
1417.02 0
1417.10 0
1417.19 0
1417.28 0
1417.36 0
1417.45 0
1417.53 0
1417.62 11
1417.71 26
1417.79 42
1417.88 57
1417.96 71
1418.05 83
1418.14 92
1418.22 99
1418.31 102
1418.40 102
1418.48 98
1418.57 91
1418.65 83
1418.74 76
1418.83 71
1418.91 69
1419.00 71
1419.09 76
1419.17 82
1419.26 87
1419.34 92
1419.43 95
1419.52 97
1419.60 97
1419.69 97
1419.78 95
1419.86 93
1419.95 89
1420.04 85
1420.12 81
1420.21 78
1420.29 76
1420.38 77
1420.47 80
1420.55 85
1420.64 90
1420.73 93
1420.81 95
1420.90 94
1420.98 91
1421.07 89
1421.16 87
1421.24 88
1421.33 91
1421.42 95
1421.50 99
1421.59 102
1421.68 102
1421.76 99
1421.85 92
1421.93 83
1422.02 71
1422.11 59
1422.19 47
1422.28 37
1422.37 29
1422.45 25
1422.54 24
1422.63 26
1422.71 30
1422.80 35
1422.88 39
1422.97 43
1423.06 44
1423.14 44
1423.23 43
1423.32 41
1423.40 41
1423.49 43
1423.58 46
1423.66 50
1423.75 54
1423.83 58
1423.92 61
1424.01 62
1424.09 62
1424.18 61
1424.27 59
1424.35 58
1424.44 57
1424.53 58
1424.61 59
1424.70 60
1424.79 61
1424.87 61
1424.96 58
1425.04 52
1425.13 43
1425.22 32
1425.30 20
1425.39 10
1425.48 3
1425.56 2
1425.65 8
1425.74 19
1425.82 33
1425.91 50
1426.00 66
1426.08 79
1426.17 90
1426.26 98
1426.34 102
1426.43 104
1426.51 104
1426.60 103
1426.69 100
1426.77 96
1426.86 93
1426.95 89
1427.03 87
1427.12 86
1427.21 85
1427.29 85
1427.38 84
1427.47 83
1427.55 80
1427.64 78
1427.73 75
1427.81 73
1427.90 72
1427.99 71
1428.07 71
1428.16 73
1428.24 75
1428.33 77
1428.42 78
1428.50 77
1428.59 74
1428.68 69
1428.76 63
1428.85 57
1428.94 52
1429.02 51
1429.11 53
1429.20 57
1429.28 63
1429.37 69
1429.46 75
1429.54 78
1429.63 78
1429.72 77
1429.80 74
1429.89 71
1429.98 68
1430.06 68
1430.15 68
1430.24 72
1430.32 76
1430.41 82
1430.50 89
1430.58 96
1430.67 102
1430.76 109
1430.84 115
1430.93 120
1431.02 123
1431.10 124
1431.19 122
1431.28 117
1431.36 108
1431.45 97
1431.54 84
1431.62 73
1431.71 65
1431.80 62
1431.88 64
1431.97 71
1432.06 80
1432.14 88
1432.23 94
1432.32 94
1432.40 90
1432.49 81
1432.58 69
1432.66 58
1432.75 49
1432.84 44
1432.92 42
1433.01 44
1433.10 49
1433.18 54
1433.27 58
1433.36 61
1433.44 62
1433.53 61
1433.62 59
1433.70 55
1433.79 53
1433.88 51
1433.96 51
1434.05 52
1434.14 54
1434.22 56
1434.31 58
1434.40 61
1434.48 65
1434.57 71
1434.66 78
1434.74 86
1434.83 95
1434.92 103
1435.00 110
1435.09 114
1435.18 116
1435.26 117
1435.35 117
1435.44 117
1435.52 117
1435.61 117
1435.70 117
1435.78 116
1435.87 113
1435.96 109
1436.04 104
1436.13 98
1436.22 94
1436.30 92
1436.39 95
1436.48 102
1436.57 113
1436.65 127
1436.74 142
1436.83 157
1436.91 169
1437.00 179
1437.09 186
1437.17 191
1437.26 193
1437.35 195
1437.43 195
1437.52 194
1437.61 191
1437.69 186
1437.78 180
1437.87 173
1437.95 165
1438.04 156
1438.13 149
1438.21 141
1438.30 136
1438.39 133
1438.48 134
1438.56 138
1438.65 146
1438.74 157
1438.82 170
1438.91 184
1439.00 196
1439.08 206
1439.17 212
1439.26 214
1439.34 213
1439.43 208
1439.52 201
1439.60 192
1439.69 181
1439.78 169
1439.87 156
1439.95 143
1440.04 133
1440.13 126
1440.21 122
1440.30 122
1440.39 124
1440.47 126
1440.56 129
1440.65 130
1440.73 129
1440.82 126
1440.91 121
1440.99 114
1441.08 106
1441.17 95
1441.26 83
1441.34 69
1441.43 54
1441.52 40
1441.60 27
1441.69 16
1441.78 8
1441.86 4
1441.95 2
1442.04 4
1442.13 8
1442.21 14
1442.30 22
1442.39 30
1442.47 37
1442.56 44
1442.65 50
1442.73 54
1442.82 57
1442.91 59
1443.00 58
1443.08 56
1443.17 53
1443.26 49
1443.34 47
1443.43 46
1443.52 48
1443.60 53
1443.69 61
1443.78 70
1443.87 78
1443.95 84
1444.04 88
1444.13 91
1444.21 93
1444.30 95
1444.39 99
1444.47 104
1444.56 110
1444.65 115
1444.74 118
1444.82 118
1444.91 114
1445.00 106
1445.08 96
1445.17 84
1445.26 72
1445.34 61
1445.43 52
1445.52 44
1445.61 38
1445.69 32
1445.78 27
1445.87 22
1445.95 18
1446.04 14
1446.13 12
1446.22 11
1446.30 10
1446.39 8
1446.48 6
1446.56 2
1446.65 0
1446.74 0
1446.83 0
1446.91 0
1447.00 0
1447.09 0
1447.17 1
1447.26 18
1447.35 38
1447.43 59
1447.52 78
1447.61 92
1447.70 101
1447.78 103
1447.87 99
1447.96 91
1448.04 81
1448.13 72
1448.22 66
1448.31 62
1448.39 61
1448.48 60
1448.57 58
1448.65 53
1448.74 46
1448.83 37
1448.92 28
1449.00 21
1449.09 18
1449.18 19
1449.27 24
1449.35 30
1449.44 37
1449.53 45
1449.61 52
1449.70 58
1449.79 66
1449.88 74
1449.96 84
1450.05 95
1450.14 106
1450.22 117
1450.31 126
1450.40 133
1450.49 138
1450.57 139
1450.66 139
1450.75 137
1450.83 137
1450.92 138
1451.01 142
1451.10 147
1451.18 153
1451.27 157
1451.36 157
1451.45 151
1451.53 140
1451.62 123
1451.71 104
1451.79 85
1451.88 69
1451.97 58
1452.06 55
1452.14 59
1452.23 70
1452.32 84
1452.41 100
1452.49 115
1452.58 127
1452.67 136
1452.75 141
1452.84 143
1452.93 145
1453.02 146
1453.10 148
1453.19 149
1453.28 150
1453.37 150
1453.45 148
1453.54 144
1453.63 138
1453.71 131
1453.80 125
1453.89 118
1453.98 112
1454.06 106
1454.15 100
1454.24 94
1454.33 88
1454.41 83
1454.50 80
1454.59 79
1454.68 79
1454.76 80
1454.85 81
1454.94 81
1455.02 81
1455.11 80
1455.20 78
1455.29 78
1455.37 79
1455.46 81
1455.55 83
1455.64 85
1455.72 86
1455.81 85
1455.90 83
1455.99 80
1456.07 77
1456.16 75
1456.25 73
1456.34 71
1456.42 68
1456.51 63
1456.60 58
1456.68 51
1456.77 45
1456.86 39
1456.95 36
1457.03 34
1457.12 35
1457.21 36
1457.30 38
1457.38 40
1457.47 41
1457.56 41
1457.65 40
1457.73 37
1457.82 34
1457.91 31
1458.00 29
1458.08 28
1458.17 29
1458.26 31
1458.35 36
1458.43 41
1458.52 48
1458.61 56
1458.70 63
1458.78 70
1458.87 77
1458.96 82
1459.05 88
1459.13 93
1459.22 99
1459.31 105
1459.40 112
1459.48 118
1459.57 124
1459.66 129
1459.75 132
1459.83 135
1459.92 137
1460.01 139
1460.10 140
1460.18 141
1460.27 139
1460.36 134
1460.45 126
1460.53 115
1460.62 101
1460.71 87
1460.80 74
1460.88 64
1460.97 60
1461.06 60
1461.15 66
1461.23 78
1461.32 93
1461.41 110
1461.50 128
1461.58 144
1461.67 158
1461.76 169
1461.85 176
1461.93 181
1462.02 184
1462.11 185
1462.20 185
1462.28 184
1462.37 182
1462.46 182
1462.55 182
1462.63 184
1462.72 189
1462.81 196
1462.90 205
1462.98 214
1463.07 222
1463.16 226
1463.25 226
1463.33 223
1463.42 217
1463.51 211
1463.60 206
1463.69 204
1463.77 206
1463.86 209
1463.95 213
1464.04 215
1464.12 214
1464.21 210
1464.30 205
1464.39 200
1464.47 198
1464.56 199
1464.65 205
1464.74 213
1464.82 221
1464.91 229
1465.00 234
1465.09 235
1465.17 232
1465.26 226
1465.35 219
1465.44 212
1465.53 207
1465.61 203
1465.70 202
1465.79 201
1465.88 201
1465.96 201
1466.05 199
1466.14 195
1466.23 190
1466.31 185
1466.40 181
1466.49 177
1466.58 175
1466.67 174
1466.75 173
1466.84 172
1466.93 169
1467.02 166
1467.10 162
1467.19 159
1467.28 158
1467.37 161
1467.45 166
1467.54 175
1467.63 185
1467.72 194
1467.81 202
1467.89 207
1467.98 209
1468.07 207
1468.16 202
1468.24 197
1468.33 191
1468.42 186
1468.51 180
1468.60 175
1468.68 170
1468.77 163
1468.86 157
1468.95 150
1469.03 145
1469.12 141
1469.21 139
1469.30 138
1469.39 138
1469.47 138
1469.56 137
1469.65 136
1469.74 133
1469.82 131
1469.91 129
1470.00 128
1470.09 128
1470.18 128
1470.26 130
1470.35 132
1470.44 135
1470.53 138
1470.61 141
1470.70 144
1470.79 144
1470.88 143
1470.97 141
1471.05 136
1471.14 131
1471.23 126
1471.32 123
1471.41 122
1471.49 123
1471.58 126
1471.67 129
1471.76 133
1471.84 135
1471.93 136
1472.02 135
1472.11 134
1472.20 131
1472.28 130
1472.37 129
1472.46 129
1472.55 130
1472.64 130
1472.72 130
1472.81 130
1472.90 128
1472.99 125
1473.07 121
1473.16 117
1473.25 112
1473.34 105
1473.43 98
1473.51 89
1473.60 78
1473.69 68
1473.78 57
1473.87 48
1473.95 42
1474.04 40
1474.13 41
1474.22 47
1474.31 56
1474.39 67
1474.48 79
1474.57 89
1474.66 95
1474.75 97
1474.83 94
1474.92 87
1475.01 75
1475.10 62
1475.18 48
1475.27 35
1475.36 24
1475.45 15
1475.54 8
1475.62 1
1475.71 0
1475.80 0
1475.89 0
1475.98 0
1476.06 0
1476.15 0
1476.24 0
1476.33 2
1476.42 5
1476.50 8
1476.59 10
1476.68 12
1476.77 15
1476.86 21
1476.94 28
1477.03 37
1477.12 46
1477.21 56
1477.30 65
1477.38 74
1477.47 82
1477.56 90
1477.65 97
1477.74 102
1477.82 107
1477.91 110
1478.00 112
1478.09 113
1478.18 112
1478.26 111
1478.35 108
1478.44 103
1478.53 96
1478.62 86
1478.71 74
1478.79 62
1478.88 51
1478.97 42
1479.06 36
1479.15 34
1479.23 34
1479.32 37
1479.41 41
1479.50 45
1479.59 47
1479.67 49
1479.76 49
1479.85 48
1479.94 46
1480.03 46
1480.11 46
1480.20 47
1480.29 50
1480.38 53
1480.47 56
1480.55 59
1480.64 62
1480.73 66
1480.82 73
1480.91 82
1481.00 95
1481.08 112
1481.17 130
1481.26 147
1481.35 162
1481.44 173
1481.52 179
1481.61 181
1481.70 180
1481.79 180
1481.88 181
1481.97 185
1482.05 193
1482.14 203
1482.23 216
1482.32 229
1482.41 241
1482.49 250
1482.58 257
1482.67 260
1482.76 260
1482.85 257
1482.94 252
1483.02 246
1483.11 240
1483.20 235
1483.29 231
1483.38 230
1483.46 229
1483.55 228
1483.64 226
1483.73 219
1483.82 209
1483.91 195
1483.99 181
1484.08 167
1484.17 154
1484.26 145
1484.35 137
1484.43 130
1484.52 123
1484.61 116
1484.70 110
1484.79 107
1484.88 110
1484.96 120
1485.05 136
1485.14 157
1485.23 180
1485.32 200
1485.41 215
1485.49 225
1485.58 230
1485.67 232
1485.76 234
1485.85 237
1485.93 243
1486.02 251
1486.11 260
1486.20 268
1486.29 274
1486.38 277
1486.46 279
1486.55 277
1486.64 274
1486.73 270
1486.82 266
1486.91 261
1486.99 257
1487.08 252
1487.17 247
1487.26 242
1487.35 238
1487.44 234
1487.52 231
1487.61 228
1487.70 227
1487.79 227
1487.88 228
1487.97 230
1488.05 233
1488.14 237
1488.23 240
1488.32 242
1488.41 244
1488.50 244
1488.58 241
1488.67 237
1488.76 231
1488.85 224
1488.94 216
1489.03 207
1489.11 199
1489.20 190
1489.29 183
1489.38 176
1489.47 169
1489.56 163
1489.64 158
1489.73 154
1489.82 150
1489.91 146
1490.00 143
1490.09 140
1490.18 136
1490.26 131
1490.35 125
1490.44 116
1490.53 106
1490.62 94
1490.71 81
1490.79 69
1490.88 61
1490.97 56
1491.06 56
1491.15 60
1491.24 68
1491.32 77
1491.41 84
1491.50 87
1491.59 86
1491.68 81
1491.77 72
1491.86 60
1491.94 48
1492.03 38
1492.12 30
1492.21 24
1492.30 22
1492.39 22
1492.47 26
1492.56 33
1492.65 43
1492.74 56
1492.83 71
1492.92 86
1493.01 99
1493.09 109
1493.18 113
1493.27 113
1493.36 107
1493.45 96
1493.54 83
1493.62 68
1493.71 53
1493.80 37
1493.89 22
1493.98 8
1494.07 0
1494.16 0
1494.24 0
1494.33 0
1494.42 0
1494.51 0
1494.60 0
1494.69 0
1494.78 2
1494.86 7
1494.95 11
1495.04 16
1495.13 22
1495.22 27
1495.31 33
1495.40 38
1495.48 42
1495.57 45
1495.66 46
1495.75 46
1495.84 44
1495.93 42
1496.02 39
1496.10 35
1496.19 31
1496.28 28
1496.37 26
1496.46 26
1496.55 28
1496.64 32
1496.72 37
1496.81 42
1496.90 45
1496.99 47
1497.08 48
1497.17 46
1497.26 43
1497.34 38
1497.43 33
1497.52 27
1497.61 21
1497.70 14
1497.79 6
1497.88 0
1497.96 0
1498.05 0
1498.14 0
1498.23 0
1498.32 0
1498.41 0
1498.50 0
1498.59 14
1498.67 38
1498.76 66
1498.85 96
1498.94 124
1499.03 150
1499.12 172
1499.21 190
1499.29 203
1499.38 213
1499.47 220
1499.56 225
1499.65 228
1499.74 230
1499.83 229
1499.92 225
1500.00 218
1500.09 209
1500.18 201
1500.27 196
1500.36 196
1500.45 201
1500.54 211
1500.62 222
1500.71 232
1500.80 236
1500.89 234
1500.98 224
1501.07 209
1501.16 192
1501.25 177
1501.33 166
1501.42 160
1501.51 161
1501.60 165
1501.69 171
1501.78 176
1501.87 178
1501.96 176
1502.04 170
1502.13 161
1502.22 153
1502.31 145
1502.40 141
1502.49 141
1502.58 144
1502.67 149
1502.75 153
1502.84 155
1502.93 155
1503.02 153
1503.11 150
1503.20 148
1503.29 146
1503.38 147
1503.47 150
1503.55 153
1503.64 157
1503.73 161
1503.82 165
1503.91 170
1504.00 176
1504.09 184
1504.18 193
1504.26 202
1504.35 210
1504.44 214
1504.53 214
1504.62 209
1504.71 200
1504.80 189
1504.89 177
1504.97 166
1505.06 156
1505.15 148
1505.24 141
1505.33 134
1505.42 126
1505.51 118
1505.60 108
1505.69 98
1505.77 89
1505.86 82
1505.95 76
1506.04 73
1506.13 70
1506.22 67
1506.31 61
1506.40 53
1506.49 42
1506.57 29
1506.66 16
1506.75 4
1506.84 0
1506.93 0
1507.02 0
1507.11 0
1507.20 0
1507.29 2
1507.37 14
1507.46 28
1507.55 43
1507.64 57
1507.73 68
1507.82 75
1507.91 79
1508.00 80
1508.09 80
1508.17 81
1508.26 83
1508.35 88
1508.44 93
1508.53 98
1508.62 101
1508.71 102
1508.80 101
1508.89 100
1508.98 99
1509.06 100
1509.15 103
1509.24 107
1509.33 113
1509.42 118
1509.51 121
1509.60 123
1509.69 122
1509.78 119
1509.87 116
1509.95 112
1510.04 109
1510.13 107
1510.22 109
1510.31 114
1510.40 123
1510.49 134
1510.58 146
1510.67 157
1510.76 164
1510.84 165
1510.93 160
1511.02 147
1511.11 128
1511.20 104
1511.29 78
1511.38 53
1511.47 31
1511.56 13
1511.65 1
1511.73 0
1511.82 0
1511.91 0
1512.00 0
1512.09 0
1512.18 0
1512.27 0
1512.36 0
1512.45 0
1512.54 7
1512.62 18
1512.71 30
1512.80 42
1512.89 53
1512.98 63
1513.07 70
1513.16 73
1513.25 73
1513.34 69
1513.43 62
1513.52 52
1513.60 40
1513.69 28
1513.78 18
1513.87 12
1513.96 10
1514.05 12
1514.14 16
1514.23 19
1514.32 21
1514.41 20
1514.50 18
1514.59 16
1514.67 16
1514.76 21
1514.85 32
1514.94 48
1515.03 69
1515.12 89
1515.21 108
1515.30 122
1515.39 131
1515.48 134
1515.57 133
1515.65 129
1515.74 124
1515.83 120
1515.92 117
1516.01 116
1516.10 116
1516.19 118
1516.28 121
1516.37 125
1516.46 128
1516.55 130
1516.64 131
1516.72 132
1516.81 132
1516.90 132
1516.99 132
1517.08 131
1517.17 127
1517.26 122
1517.35 112
1517.44 99
1517.53 84
1517.62 69
1517.71 53
1517.80 40
1517.88 28
1517.97 19
1518.06 13
1518.15 9
1518.24 9
1518.33 11
1518.42 15
1518.51 22
1518.60 30
1518.69 37
1518.78 44
1518.87 50
1518.96 54
1519.04 56
1519.13 56
1519.22 55
1519.31 53
1519.40 50
1519.49 48
1519.58 44
1519.67 42
1519.76 39
1519.85 36
1519.94 33
1520.03 31
1520.12 28
1520.21 24
1520.29 20
1520.38 16
1520.47 13
1520.56 10
1520.65 9
1520.74 10
1520.83 12
1520.92 14
1521.01 17
1521.10 20
1521.19 23
1521.28 25
1521.37 28
1521.46 29
1521.54 30
1521.63 29
1521.72 25
1521.81 20
1521.90 12
1521.99 4
1522.08 0
1522.17 0
1522.26 0
1522.35 0
1522.44 0
1522.53 0
1522.62 0
1522.71 0
1522.80 2
1522.88 4
1522.97 8
1523.06 12
1523.15 20
1523.24 30
1523.33 46
1523.42 66
1523.51 90
1523.60 117
1523.69 145
1523.78 170
1523.87 190
1523.96 201
1524.05 204
1524.14 198
1524.23 186
1524.32 170
1524.40 153
1524.49 137
1524.58 123
1524.67 112
1524.76 104
1524.85 97
1524.94 91
1525.03 84
1525.12 78
1525.21 70
1525.30 63
1525.39 54
1525.48 46
1525.57 37
1525.66 30
1525.75 23
1525.84 18
1525.92 14
1526.01 12
1526.10 11
1526.19 11
1526.28 11
1526.37 11
1526.46 11
1526.55 10
1526.64 9
1526.73 8
1526.82 7
1526.91 7
1527.00 9
1527.09 13
1527.18 19
1527.27 25
1527.36 32
1527.45 39
1527.54 43
1527.63 45
1527.71 45
1527.80 43
1527.89 39
1527.98 35
1528.07 32
1528.16 30
1528.25 28
1528.34 28
1528.43 26
1528.52 24
1528.61 19
1528.70 12
1528.79 3
1528.88 0
1528.97 0
1529.06 0
1529.15 0
1529.24 0
1529.33 0
1529.42 0
1529.51 2
1529.59 15
1529.68 28
1529.77 40
1529.86 51
1529.95 62
1530.04 73
1530.13 84
1530.22 94
1530.31 103
1530.40 109
1530.49 111
1530.58 110
1530.67 105
1530.76 98
1530.85 91
1530.94 85
1531.03 82
1531.12 81
1531.21 82
1531.30 86
1531.39 91
1531.48 96
1531.57 101
1531.66 106
1531.75 110
1531.83 114
1531.92 117
1532.01 120
1532.10 122
1532.19 122
1532.28 122
1532.37 119
1532.46 115
1532.55 109
1532.64 102
1532.73 95
1532.82 89
1532.91 83
1533.00 79
1533.09 77
1533.18 76
1533.27 77
1533.36 81
1533.45 87
1533.54 95
1533.63 105
1533.72 117
1533.81 130
1533.90 144
1533.99 159
1534.08 172
1534.17 183
1534.26 190
1534.35 191
1534.44 186
1534.53 176
1534.61 161
1534.70 144
1534.79 128
1534.88 113
1534.97 102
1535.06 95
1535.15 91
1535.24 89
1535.33 88
1535.42 87
1535.51 84
1535.60 79
1535.69 74
1535.78 69
1535.87 66
1535.96 65
1536.05 67
1536.14 72
1536.23 77
1536.32 82
1536.41 84
1536.50 83
1536.59 78
1536.68 70
1536.77 61
1536.86 53
1536.95 47
1537.04 45
1537.13 47
1537.22 53
1537.31 62
1537.40 73
1537.49 83
1537.58 92
1537.67 99
1537.76 102
1537.85 102
1537.94 100
1538.03 97
1538.12 94
1538.21 92
1538.30 91
1538.38 91
1538.47 91
1538.56 89
1538.65 87
1538.74 85
1538.83 82
1538.92 80
1539.01 78
1539.10 78
1539.19 77
1539.28 76
1539.37 73
1539.46 68
1539.55 63
1539.64 57
1539.73 52
1539.82 49
1539.91 49
1540.00 52
1540.09 57
1540.18 63
1540.27 69
1540.36 73
1540.45 75
1540.54 74
1540.63 72
1540.72 70
1540.81 69
1540.90 72
1540.99 81
1541.08 96
1541.17 116
1541.26 137
1541.35 156
1541.44 172
1541.53 183
1541.62 187
1541.71 187
1541.80 184
1541.89 181
1541.98 180
1542.07 181
1542.16 183
1542.25 184
1542.34 183
1542.43 180
1542.52 175
1542.61 169
1542.70 164
1542.79 161
1542.88 161
1542.97 161
1543.06 162
1543.15 160
1543.24 156
1543.33 148
1543.42 137
1543.51 124
1543.60 114
1543.69 106
1543.78 104
1543.87 107
1543.96 113
1544.05 121
1544.14 129
1544.23 134
1544.32 135
1544.41 133
1544.50 129
1544.59 125
1544.68 123
1544.77 123
1544.86 124
1544.95 125
1545.04 126
1545.13 124
1545.22 121
1545.31 116
1545.40 113
1545.49 113
1545.58 116
1545.67 123
1545.76 133
1545.85 144
1545.94 155
1546.03 165
1546.12 172
1546.21 177
1546.30 180
1546.39 181
1546.48 180
1546.57 176
1546.66 171
1546.75 164
1546.84 156
1546.93 146
1547.02 135
1547.11 124
1547.20 112
1547.29 100
1547.38 90
1547.47 81
1547.56 74
1547.65 69
1547.74 64
1547.83 59
1547.92 53
1548.01 45
1548.10 38
1548.19 31
1548.28 27
1548.37 26
1548.46 31
1548.55 40
1548.64 53
1548.73 69
1548.82 84
1548.91 97
1549.00 108
1549.09 114
1549.18 116
1549.27 113
1549.36 108
1549.45 102
1549.54 98
1549.63 98
1549.72 105
1549.81 117
1549.90 132
1549.99 148
1550.08 160
1550.17 166
1550.26 163
1550.35 152
1550.44 137
1550.54 120
1550.63 104
1550.72 93
1550.81 87
1550.90 84
1550.99 85
1551.08 85
1551.17 83
1551.26 78
1551.35 71
1551.44 60
1551.53 50
1551.62 41
1551.71 35
1551.80 34
1551.89 38
1551.98 46
1552.07 56
1552.16 67
1552.25 76
1552.34 81
1552.43 82
1552.52 77
1552.61 68
1552.70 57
1552.79 44
1552.88 32
1552.97 22
1553.06 13
1553.15 8
1553.24 3
1553.33 0
1553.42 0
1553.51 0
1553.60 0
1553.69 0
1553.78 0
1553.87 0
1553.96 0
1554.05 0
1554.14 10
1554.23 20
1554.32 28
1554.42 32
1554.51 33
1554.60 29
1554.69 22
1554.78 15
1554.87 10
1554.96 11
1555.05 19
1555.14 35
1555.23 56
1555.32 80
1555.41 103
1555.50 121
1555.59 134
1555.68 141
1555.77 143
1555.86 144
1555.95 144
1556.04 145
1556.13 146
1556.22 147
1556.31 147
1556.40 146
1556.49 143
1556.58 138
1556.67 133
1556.76 127
1556.85 122
1556.94 117
1557.03 112
1557.12 108
1557.22 104
1557.31 102
1557.40 100
1557.49 98
1557.58 97
1557.67 97
1557.76 96
1557.85 96
1557.94 96
1558.03 96
1558.12 97
1558.21 97
1558.30 96
1558.39 95
1558.48 92
1558.57 89
1558.66 87
1558.75 85
1558.84 85
1558.93 86
1559.02 89
1559.11 92
1559.20 95
1559.29 96
1559.39 95
1559.48 93
1559.57 89
1559.66 83
1559.75 75
1559.84 63
1559.93 49
1560.02 32
1560.11 13
1560.20 0
1560.29 0
1560.38 0
1560.47 0
1560.56 0
1560.65 0
1560.74 0
1560.83 0
1560.92 6
1561.01 22
1561.10 39
1561.19 55
1561.28 70
1561.38 82
1561.47 90
1561.56 92
1561.65 89
1561.74 80
1561.83 67
1561.92 51
1562.01 34
1562.10 17
1562.19 3
1562.28 0
1562.37 0
1562.46 0
1562.55 0
1562.64 0
1562.73 5
1562.82 17
1562.91 30
1563.00 43
1563.10 54
1563.19 65
1563.28 76
1563.37 89
1563.46 103
1563.55 118
1563.64 134
1563.73 149
1563.82 162
1563.91 172
1564.00 177
1564.09 179
1564.18 178
1564.27 176
1564.36 173
1564.45 170
1564.54 167
1564.63 166
1564.73 168
1564.82 173
1564.91 183
1565.00 199
1565.09 220
1565.18 243
1565.27 268
1565.36 291
1565.45 310
1565.54 323
1565.63 330
1565.72 333
1565.81 333
1565.90 332
1565.99 332
1566.08 335
1566.18 343
1566.27 353
1566.36 365
1566.45 377
1566.54 388
1566.63 398
1566.72 408
1566.81 421
1566.90 439
1566.99 463
1567.08 491
1567.17 523
1567.26 555
1567.35 583
1567.44 604
1567.53 617
1567.63 623
1567.72 624
1567.81 623
1567.90 624
1567.99 630
1568.08 641
1568.17 659
1568.26 680
1568.35 703
1568.44 723
1568.53 739
1568.62 749
1568.71 753
1568.80 752
1568.90 749
1568.99 749
1569.08 754
1569.17 767
1569.26 787
1569.35 812
1569.44 839
1569.53 863
1569.62 881
1569.71 893
1569.80 898
1569.89 898
1569.98 893
1570.07 886
1570.17 878
1570.26 871
1570.35 864
1570.44 859
1570.53 858
1570.62 860
1570.71 865
1570.80 872
1570.89 877
1570.98 879
1571.07 875
1571.16 863
1571.25 845
1571.35 820
1571.44 793
1571.53 766
1571.62 740
1571.71 719
1571.80 702
1571.89 691
1571.98 684
1572.07 681
1572.16 681
1572.25 682
1572.34 683
1572.43 683
1572.53 680
1572.62 675
1572.71 666
1572.80 656
1572.89 644
1572.98 631
1573.07 618
1573.16 605
1573.25 591
1573.34 575
1573.43 559
1573.52 541
1573.62 521
1573.71 502
1573.80 484
1573.89 470
1573.98 460
1574.07 455
1574.16 455
1574.25 458
1574.34 463
1574.43 467
1574.52 469
1574.62 466
1574.71 459
1574.80 447
1574.89 431
1574.98 412
1575.07 392
1575.16 373
1575.25 354
1575.34 336
1575.43 319
1575.52 304
1575.61 291
1575.71 281
1575.80 275
1575.89 274
1575.98 278
1576.07 286
1576.16 296
1576.25 308
1576.34 319
1576.43 328
1576.52 334
1576.62 338
1576.71 339
1576.80 337
1576.89 332
1576.98 324
1577.07 313
1577.16 298
1577.25 280
1577.34 260
1577.43 239
1577.52 219
1577.62 201
1577.71 187
1577.80 177
1577.89 171
1577.98 168
1578.07 165
1578.16 163
1578.25 160
1578.34 156
1578.43 152
1578.53 148
1578.62 144
1578.71 141
1578.80 138
1578.89 134
1578.98 129
1579.07 123
1579.16 115
1579.25 108
1579.34 101
1579.44 98
1579.53 100
1579.62 107
1579.71 121
1579.80 139
1579.89 160
1579.98 181
1580.07 200
1580.16 216
1580.25 227
1580.35 236
1580.44 243
1580.53 249
1580.62 255
1580.71 261
1580.80 266
1580.89 269
1580.98 268
1581.07 264
1581.17 258
1581.26 252
1581.35 247
1581.44 244
1581.53 245
1581.62 250
1581.71 256
1581.80 262
1581.89 268
1581.98 273
1582.08 277
1582.17 283
1582.26 292
1582.35 306
1582.44 324
1582.53 344
1582.62 363
1582.71 379
1582.80 386
1582.90 384
1582.99 372
1583.08 353
1583.17 329
1583.26 306
1583.35 286
1583.44 271
1583.53 262
1583.62 258
1583.72 257
1583.81 260
1583.90 265
1583.99 272
1584.08 282
1584.17 295
1584.26 310
1584.35 325
1584.45 339
1584.54 348
1584.63 352
1584.72 349
1584.81 342
1584.90 331
1584.99 319
1585.08 307
1585.17 298
1585.27 292
1585.36 291
1585.45 295
1585.54 304
1585.63 318
1585.72 335
1585.81 355
1585.90 374
1586.00 391
1586.09 403
1586.18 408
1586.27 405
1586.36 395
1586.45 378
1586.54 357
1586.63 333
1586.72 309
1586.82 287
1586.91 269
1587.00 254
1587.09 244
1587.18 238
1587.27 235
1587.36 236
1587.45 239
1587.55 243
1587.64 247
1587.73 250
1587.82 250
1587.91 248
1588.00 242
1588.09 234
1588.18 225
1588.28 216
1588.37 207
1588.46 200
1588.55 194
1588.64 190
1588.73 187
1588.82 185
1588.92 183
1589.01 180
1589.10 176
1589.19 172
1589.28 166
1589.37 161
1589.46 156
1589.55 154
1589.65 153
1589.74 155
1589.83 158
1589.92 163
1590.01 167
1590.10 171
1590.19 175
1590.28 177
1590.38 178
1590.47 176
1590.56 171
1590.65 164
1590.74 154
1590.83 143
1590.92 130
1591.02 120
1591.11 111
1591.20 105
1591.29 101
1591.38 97
1591.47 93
1591.56 86
1591.65 76
1591.75 63
1591.84 49
1591.93 35
1592.02 24
1592.11 17
1592.20 14
1592.29 16
1592.39 22
1592.48 31
1592.57 43
1592.66 56
1592.75 69
1592.84 81
1592.93 90
1593.03 96
1593.12 99
1593.21 98
1593.30 95
1593.39 89
1593.48 83
1593.57 76
1593.67 69
1593.76 62
1593.85 53
1593.94 45
1594.03 36
1594.12 30
1594.21 26
1594.31 25
1594.40 28
1594.49 34
1594.58 41
1594.67 46
1594.76 49
1594.85 49
1594.95 45
1595.04 38
1595.13 29
1595.22 19
1595.31 9
1595.40 0
1595.49 0
1595.59 0
1595.68 0
1595.77 0
1595.86 0
1595.95 0
1596.04 0
1596.14 7
1596.23 18
1596.32 26
1596.41 32
1596.50 34
1596.59 34
1596.68 33
1596.78 31
1596.87 28
1596.96 25
1597.05 19
1597.14 12
1597.23 2
1597.32 0
1597.42 0
1597.51 0
1597.60 0
1597.69 0
1597.78 0
1597.87 0
1597.97 0
1598.06 12
1598.15 28
1598.24 45
1598.33 64
1598.42 82
1598.51 99
1598.61 113
1598.70 123
1598.79 130
1598.88 132
1598.97 132
1599.06 129
1599.16 125
1599.25 121
1599.34 118
1599.43 117
1599.52 118
1599.61 121
1599.71 125
1599.80 130
1599.89 134
1599.98 137
1600.07 139
1600.16 139
1600.26 139
1600.35 140
1600.44 144
1600.53 151
1600.62 159
1600.71 167
1600.80 174
1600.90 177
1600.99 175
1601.08 169
1601.17 159
1601.26 148
1601.35 138
1601.45 130
1601.54 126
1601.63 126
1601.72 128
1601.81 130
1601.90 131
1602.00 132
1602.09 133
1602.18 135
1602.27 139
1602.36 145
1602.45 153
1602.55 162
1602.64 170
1602.73 175
1602.82 175
1602.91 171
1603.00 164
1603.10 154
1603.19 145
1603.28 139
1603.37 136
1603.46 139
1603.55 148
1603.65 161
1603.74 178
1603.83 196
1603.92 212
1604.01 225
1604.11 235
1604.20 238
1604.29 237
1604.38 232
1604.47 222
1604.56 210
1604.66 194
1604.75 177
1604.84 159
1604.93 141
1605.02 126
1605.11 113
1605.21 106
1605.30 103
1605.39 106
1605.48 112
1605.57 119
1605.66 124
1605.76 127
1605.85 128
1605.94 125
1606.03 122
1606.12 119
1606.22 119
1606.31 123
1606.40 131
1606.49 141
1606.58 153
1606.67 166
1606.77 178
1606.86 188
1606.95 197
1607.04 206
1607.13 215
1607.23 225
1607.32 235
1607.41 245
1607.50 253
1607.59 259
1607.68 261
1607.78 259
1607.87 254
1607.96 247
1608.05 239
1608.14 232
1608.24 227
1608.33 224
1608.42 223
1608.51 223
1608.60 225
1608.69 228
1608.79 231
1608.88 235
1608.97 238
1609.06 242
1609.15 246
1609.25 250
1609.34 255
1609.43 260
1609.52 265
1609.61 269
1609.71 273
1609.80 277
1609.89 280
1609.98 282
1610.07 282
1610.16 279
1610.26 273
1610.35 261
1610.44 245
1610.53 225
1610.62 203
1610.72 181
1610.81 161
1610.90 144
1610.99 133
1611.08 126
1611.18 124
1611.27 125
1611.36 128
1611.45 133
1611.54 137
1611.64 140
1611.73 141
1611.82 138
1611.91 132
1612.00 122
1612.10 110
1612.19 97
1612.28 88
1612.37 84
1612.46 88
1612.55 102
1612.65 123
1612.74 148
1612.83 175
1612.92 199
1613.01 216
1613.11 225
1613.20 228
1613.29 225
1613.38 219
1613.47 213
1613.57 208
1613.66 205
1613.75 204
1613.84 202
1613.93 200
1614.03 197
1614.12 193
1614.21 191
1614.30 190
1614.39 191
1614.49 196
1614.58 203
1614.67 212
1614.76 221
1614.85 227
1614.95 230
1615.04 228
1615.13 219
1615.22 204
1615.32 185
1615.41 163
1615.50 141
1615.59 121
1615.68 105
1615.78 94
1615.87 88
1615.96 85
1616.05 85
1616.14 84
1616.24 82
1616.33 78
1616.42 74
1616.51 70
1616.60 68
1616.70 68
1616.79 72
1616.88 79
1616.97 88
1617.06 98
1617.16 106
1617.25 113
1617.34 118
1617.43 121
1617.52 122
1617.62 123
1617.71 124
1617.80 127
1617.89 130
1617.99 134
1618.08 138
1618.17 141
1618.26 142
1618.35 141
1618.45 137
1618.54 132
1618.63 126
1618.72 120
1618.81 116
1618.91 112
1619.00 107
1619.09 102
1619.18 96
1619.28 89
1619.37 80
1619.46 72
1619.55 63
1619.64 54
1619.74 45
1619.83 34
1619.92 22
1620.01 9
1620.11 0
1620.20 0
1620.29 0
1620.38 0
1620.47 0
1620.57 0
1620.66 0
1620.75 0
1620.84 6
1620.93 20
1621.03 32
1621.12 41
1621.21 46
1621.30 47
1621.40 44
1621.49 36
1621.58 25
1621.67 13
1621.76 1
1621.86 0
1621.95 0
1622.04 0
1622.13 0
1622.23 0
1622.32 1
1622.41 10
1622.50 18
1622.59 21
1622.69 19
1622.78 13
1622.87 4
1622.96 0
1623.06 0
1623.15 0
1623.24 0
1623.33 0
1623.43 9
1623.52 18
1623.61 28
1623.70 36
1623.79 43
1623.89 48
1623.98 53
1624.07 55
1624.16 56
1624.26 52
1624.35 45
1624.44 34
1624.53 21
1624.63 7
1624.72 0
1624.81 0
1624.90 0
1624.99 0
1625.09 0
1625.18 0
1625.27 1
1625.36 9
1625.46 16
1625.55 20
1625.64 22
1625.73 20
1625.83 17
1625.92 12
1626.01 8
1626.10 3
1626.19 0
1626.29 0
1626.38 0
1626.47 0
1626.56 0
1626.66 0
1626.75 0
1626.84 1
1626.93 12
1627.03 23
1627.12 33
1627.21 39
1627.30 40
1627.40 36
1627.49 28
1627.58 19
1627.67 10
1627.77 2
1627.86 0
1627.95 0
1628.04 0
1628.13 0
1628.23 0
1628.32 0
1628.41 0
1628.50 1
1628.60 4
1628.69 7
1628.78 8
1628.87 8
1628.97 6
1629.06 4
1629.15 4
1629.24 7
1629.34 14
1629.43 24
1629.52 35
1629.61 44
1629.71 49
1629.80 49
1629.89 47
1629.98 43
1630.08 43
1630.17 49
1630.26 63
1630.35 85
1630.45 114
1630.54 146
1630.63 177
1630.72 204
1630.82 222
1630.91 231
1631.00 230
1631.09 219
1631.19 201
1631.28 179
1631.37 155
1631.46 132
1631.56 112
1631.65 96
1631.74 84
1631.83 76
1631.93 69
1632.02 63
1632.11 57
1632.20 49
1632.30 41
1632.39 31
1632.48 22
1632.57 12
1632.67 4
1632.76 0
1632.85 0
1632.94 0
1633.04 4
1633.13 14
1633.22 27
1633.31 42
1633.41 57
1633.50 69
1633.59 78
1633.68 83
1633.78 85
1633.87 84
1633.96 81
1634.05 78
1634.15 75
1634.24 72
1634.33 69
1634.42 67
1634.52 65
1634.61 63
1634.70 59
1634.80 52
1634.89 43
1634.98 31
1635.07 17
1635.17 2
1635.26 0
1635.35 0
1635.44 0
1635.54 0
1635.63 0
1635.72 0
1635.81 1
1635.91 7
1636.00 13
1636.09 17
1636.18 22
1636.28 29
1636.37 39
1636.46 50
1636.55 64
1636.65 77
1636.74 88
1636.83 96
1636.93 100
1637.02 99
1637.11 94
1637.20 87
1637.30 79
1637.39 72
1637.48 67
1637.57 64
1637.67 62
1637.76 60
1637.85 56
1637.95 49
1638.04 41
1638.13 33
1638.22 26
1638.32 24
1638.41 26
1638.50 32
1638.59 39
1638.69 44
1638.78 44
1638.87 39
1638.96 29
1639.06 18
1639.15 8
1639.24 4
1639.34 7
1639.43 18
1639.52 33
1639.61 50
1639.71 65
1639.80 77
1639.89 82
1639.98 83
1640.08 81
1640.17 76
1640.26 72
1640.36 68
1640.45 67
1640.54 68
1640.63 71
1640.73 75
1640.82 79
1640.91 83
1641.01 84
1641.10 84
1641.19 81
1641.28 77
1641.38 71
1641.47 65
1641.56 57
1641.65 49
1641.75 39
1641.84 28
1641.93 17
1642.03 7
1642.12 0
1642.21 0
1642.30 0
1642.40 0
1642.49 0
1642.58 0
1642.68 0
1642.77 0
1642.86 0
1642.95 0
1643.05 0
1643.14 2
1643.23 8
1643.33 17
1643.42 27
1643.51 36
1643.60 44
1643.70 49
1643.79 50
1643.88 50
1643.98 48
1644.07 48
1644.16 51
1644.25 59
1644.35 71
1644.44 88
1644.53 108
1644.63 130
1644.72 151
1644.81 171
1644.90 187
1645.00 198
1645.09 205
1645.18 208
1645.28 208
1645.37 206
1645.46 204
1645.55 201
1645.65 198
1645.74 193
1645.83 185
1645.93 173
1646.02 157
1646.11 140
1646.20 124
1646.30 110
1646.39 101
1646.48 98
1646.58 100
1646.67 106
1646.76 113
1646.86 119
1646.95 123
1647.04 124
1647.13 122
1647.23 117
1647.32 112
1647.41 107
1647.51 105
1647.60 105
1647.69 109
1647.78 117
1647.88 126
1647.97 137
1648.06 148
1648.16 157
1648.25 165
1648.34 169
1648.44 171
1648.53 170
1648.62 167
1648.71 163
1648.81 159
1648.90 157
1648.99 155
1649.09 155
1649.18 156
1649.27 158
1649.37 160
1649.46 161
1649.55 163
1649.64 164
1649.74 166
1649.83 168
1649.92 171
1650.02 174
1650.11 176
1650.20 176
1650.30 174
1650.39 168
1650.48 158
1650.57 144
1650.67 130
1650.76 114
1650.85 100
1650.95 89
1651.04 81
1651.13 77
1651.23 77
1651.32 81
1651.41 88
1651.51 97
1651.60 107
1651.69 118
1651.78 128
1651.88 137
1651.97 144
1652.06 150
1652.16 153
1652.25 156
1652.34 159
1652.44 164
1652.53 170
1652.62 179
1652.72 189
1652.81 197
1652.90 204
1653.00 206
1653.09 203
1653.18 195
1653.27 184
1653.37 173
1653.46 163
1653.55 157
1653.65 156
1653.74 160
1653.83 171
1653.93 185
1654.02 202
1654.11 220
1654.21 236
1654.30 249
1654.39 258
1654.49 261
1654.58 257
1654.67 248
1654.76 234
1654.86 218
1654.95 203
1655.04 191
1655.14 185
1655.23 186
1655.32 191
1655.42 202
1655.51 213
1655.60 225
1655.70 235
1655.79 241
1655.88 246
1655.98 248
1656.07 251
1656.16 254
1656.26 260
1656.35 266
1656.44 272
1656.54 277
1656.63 278
1656.72 276
1656.81 270
1656.91 260
1657.00 247
1657.09 233
1657.19 218
1657.28 205
1657.37 194
1657.47 185
1657.56 180
1657.65 177
1657.75 177
1657.84 178
1657.93 181
1658.03 185
1658.12 190
1658.21 195
1658.31 199
1658.40 202
1658.49 204
1658.59 203
1658.68 198
1658.77 190
1658.87 179
1658.96 167
1659.05 156
1659.15 149
1659.24 146
1659.33 147
1659.43 154
1659.52 165
1659.61 179
1659.71 194
1659.80 210
1659.89 225
1659.99 239
1660.08 249
1660.17 256
1660.27 257
1660.36 253
1660.45 244
1660.55 230
1660.64 214
1660.73 198
1660.83 185
1660.92 174
1661.01 166
1661.11 162
1661.20 158
1661.29 154
1661.39 148
1661.48 138
1661.57 125
1661.67 110
1661.76 95
1661.85 84
1661.95 78
1662.04 79
1662.13 89
1662.23 106
1662.32 126
1662.41 146
1662.51 163
1662.60 175
1662.69 181
1662.79 181
1662.88 179
1662.97 177
1663.07 179
1663.16 184
1663.25 193
1663.35 206
1663.44 219
1663.53 232
1663.63 242
1663.72 249
1663.81 253
1663.91 255
1664.00 256
1664.09 258
1664.19 259
1664.28 260
1664.37 260
1664.47 258
1664.56 255
1664.65 251
1664.75 246
1664.84 243
1664.94 243
1665.03 246
1665.12 253
1665.22 263
1665.31 274
1665.40 285
1665.50 294
1665.59 300
1665.68 303
1665.78 305
1665.87 306
1665.96 307
1666.06 308
1666.15 311
1666.24 314
1666.34 316
1666.43 317
1666.52 314
1666.62 310
1666.71 303
1666.80 295
1666.90 287
1666.99 279
1667.09 273
1667.18 266
1667.27 260
1667.37 251
1667.46 242
1667.55 232
1667.65 223
1667.74 216
1667.83 211
1667.93 210
1668.02 210
1668.11 212
1668.21 214
1668.30 214
1668.39 213
1668.49 210
1668.58 206
1668.68 202
1668.77 197
1668.86 192
1668.96 186
1669.05 179
1669.14 171
1669.24 163
1669.33 155
1669.42 148
1669.52 142
1669.61 139
1669.70 139
1669.80 141
1669.89 147
1669.99 156
1670.08 167
1670.17 179
1670.27 193
1670.36 207
1670.45 222
1670.55 239
1670.64 258
1670.73 279
1670.83 301
1670.92 322
1671.02 341
1671.11 355
1671.20 363
1671.30 365
1671.39 360
1671.48 350
1671.58 338
1671.67 322
1671.76 306
1671.86 289
1671.95 274
1672.05 259
1672.14 246
1672.23 236
1672.33 228
1672.42 224
1672.51 221
1672.61 218
1672.70 214
1672.79 210
1672.89 203
1672.98 196
1673.08 188
1673.17 180
1673.26 173
1673.36 165
1673.45 158
1673.54 149
1673.64 141
1673.73 131
1673.82 122
1673.92 114
1674.01 107
1674.11 101
1674.20 96
1674.29 89
1674.39 81
1674.48 71
1674.57 59
1674.67 46
1674.76 34
1674.86 25
1674.95 20
1675.04 19
1675.14 24
1675.23 31
1675.32 41
1675.42 50
1675.51 56
1675.61 58
1675.70 55
1675.79 48
1675.89 38
1675.98 27
1676.07 16
1676.17 6
1676.26 0
1676.36 0
1676.45 0
1676.54 0
1676.64 0
1676.73 0
1676.82 0
1676.92 0
1677.01 0
1677.11 6
1677.20 20
1677.29 38
1677.39 60
1677.48 85
1677.57 110
1677.67 133
1677.76 151
1677.86 163
1677.95 167
1678.04 164
1678.14 156
1678.23 145
1678.33 135
1678.42 126
1678.51 120
1678.61 116
1678.70 115
1678.79 115
1678.89 117
1678.98 120
1679.08 125
1679.17 133
1679.26 144
1679.36 156
1679.45 167
1679.55 177
1679.64 183
1679.73 187
1679.83 188
1679.92 187
1680.01 188
1680.11 190
1680.20 195
1680.30 202
1680.39 210
1680.48 218
1680.58 226
1680.67 233
1680.77 238
1680.86 241
1680.95 240
1681.05 237
1681.14 232
1681.24 223
1681.33 213
1681.42 203
1681.52 194
1681.61 186
1681.70 179
1681.80 173
1681.89 165
1681.99 155
1682.08 141
1682.17 125
1682.27 106
1682.36 87
1682.46 70
1682.55 54
1682.64 41
1682.74 31
1682.83 24
1682.93 19
1683.02 18
1683.11 20
1683.21 26
1683.30 36
1683.40 49
1683.49 64
1683.58 79
1683.68 92
1683.77 101
1683.87 107
1683.96 109
1684.05 109
1684.15 106
1684.24 102
1684.34 98
1684.43 94
1684.52 92
1684.62 91
1684.71 93
1684.81 96
1684.90 101
1684.99 108
1685.09 115
1685.18 123
1685.28 129
1685.37 133
1685.46 135
1685.56 135
1685.65 133
1685.75 129
1685.84 124
1685.93 119
1686.03 115
1686.12 112
1686.22 110
1686.31 112
1686.40 118
1686.50 129
1686.59 145
1686.69 167
1686.78 193
1686.87 222
1686.97 250
1687.06 275
1687.16 294
1687.25 304
1687.34 307
1687.44 303
1687.53 295
1687.63 288
1687.72 284
1687.82 286
1687.91 295
1688.00 308
1688.10 323
1688.19 337
1688.29 348
1688.38 353
1688.47 352
1688.57 346
1688.66 335
1688.76 321
1688.85 303
1688.94 283
1689.04 262
1689.13 240
1689.23 219
1689.32 202
1689.42 190
1689.51 184
1689.60 185
1689.70 190
1689.79 199
1689.89 208
1689.98 217
1690.07 224
1690.17 229
1690.26 233
1690.36 237
1690.45 240
1690.55 242
1690.64 241
1690.73 239
1690.83 236
1690.92 232
1691.02 230
1691.11 230
1691.20 232
1691.30 236
1691.39 238
1691.49 239
1691.58 236
1691.68 229
1691.77 219
1691.86 209
1691.96 199
1692.05 192
1692.15 187
1692.24 186
1692.33 188
1692.43 193
1692.52 199
1692.62 207
1692.71 214
1692.81 220
1692.90 225
1692.99 228
1693.09 228
1693.18 228
1693.28 228
1693.37 228
1693.47 229
1693.56 233
1693.65 238
1693.75 245
1693.84 253
1693.94 260
1694.03 268
1694.13 276
1694.22 283
1694.31 292
1694.41 300
1694.50 308
1694.60 315
1694.69 320
1694.79 324
1694.88 324
1694.97 321
1695.07 314
1695.16 303
1695.26 288
1695.35 271
1695.45 253
1695.54 238
1695.63 230
1695.73 231
1695.82 242
1695.92 262
1696.01 287
1696.11 313
1696.20 334
1696.29 345
1696.39 345
1696.48 335
1696.58 317
1696.67 295
1696.77 273
1696.86 253
1696.95 237
1697.05 224
1697.14 213
1697.24 204
1697.33 197
1697.43 191
1697.52 186
1697.62 183
1697.71 182
1697.80 180
1697.90 176
1697.99 169
1698.09 160
1698.18 149
1698.28 138
1698.37 128
1698.46 120
1698.56 114
1698.65 111
1698.75 109
1698.84 106
1698.94 102
1699.03 98
1699.13 93
1699.22 88
1699.31 84
1699.41 83
1699.50 87
1699.60 94
1699.69 105
1699.79 117
1699.88 129
1699.98 141
1700.07 149
1700.16 156
1700.26 160
1700.35 165
1700.45 171
1700.54 178
1700.64 187
1700.73 196
1700.83 203
1700.92 208
1701.01 209
1701.11 204
1701.20 196
1701.30 185
1701.39 173
1701.49 161
1701.58 151
1701.68 142
1701.77 136
1701.86 132
1701.96 131
1702.05 131
1702.15 135
1702.24 141
1702.34 149
1702.43 159
1702.53 170
1702.62 180
1702.71 189
1702.81 196
1702.90 201
1703.00 203
1703.09 203
1703.19 200
1703.28 196
1703.38 189
1703.47 181
1703.57 172
1703.66 163
1703.75 155
1703.85 148
1703.94 143
1704.04 143
1704.13 146
1704.23 151
1704.32 157
1704.42 161
1704.51 162
1704.61 159
1704.70 152
1704.79 142
1704.89 132
1704.98 125
1705.08 123
1705.17 124
1705.27 129
1705.36 134
1705.46 137
1705.55 135
1705.65 129
1705.74 117
1705.83 101
1705.93 83
1706.02 65
1706.12 47
1706.21 30
1706.31 14
1706.40 2
1706.50 0
1706.59 0
1706.69 0
1706.78 8
1706.88 25
1706.97 46
1707.06 66
1707.16 83
1707.25 95
1707.35 102
1707.44 103
1707.54 101
1707.63 96
1707.73 90
1707.82 84
1707.92 77
1708.01 70
1708.11 62
1708.20 55
1708.30 50
1708.39 47
1708.48 45
1708.58 44
1708.67 42
1708.77 39
1708.86 33
1708.96 23
1709.05 11
1709.15 0
1709.24 0
1709.34 0
1709.43 0
1709.53 0
1709.62 0
1709.72 0
1709.81 0
1709.90 2
1710.00 11
1710.09 21
1710.19 30
1710.28 38
1710.38 45
1710.47 51
1710.57 56
1710.66 59
1710.76 61
1710.85 62
1710.95 63
1711.04 64
1711.14 64
1711.23 64
1711.33 62
1711.42 58
1711.52 53
1711.61 46
1711.70 39
1711.80 33
1711.89 27
1711.99 23
1712.08 20
1712.18 18
1712.27 19
1712.37 23
1712.46 30
1712.56 39
1712.65 49
1712.75 58
1712.84 63
1712.94 64
1713.03 58
1713.13 48
1713.22 36
1713.32 24
1713.41 14
1713.51 8
1713.60 7
1713.70 11
1713.79 17
1713.88 26
1713.98 34
1714.07 42
1714.17 48
1714.26 53
1714.36 55
1714.45 56
1714.55 57
1714.64 59
1714.74 65
1714.83 74
1714.93 87
1715.02 103
1715.12 121
1715.21 139
1715.31 156
1715.40 170
1715.50 179
1715.59 184
1715.69 183
1715.78 178
1715.88 170
1715.97 158
1716.07 145
1716.16 132
1716.26 120
1716.35 111
1716.45 105
1716.54 105
1716.64 111
1716.73 121
1716.83 136
1716.92 152
1717.02 167
1717.11 179
1717.20 185
1717.30 186
1717.39 181
1717.49 170
1717.58 156
1717.68 140
1717.77 122
1717.87 105
1717.96 90
1718.06 77
1718.15 66
1718.25 60
1718.34 59
1718.44 62
1718.53 69
1718.63 76
1718.72 82
1718.82 83
1718.91 78
1719.01 65
1719.10 45
1719.20 21
1719.29 0
1719.39 0
1719.48 0
1719.58 0
1719.67 0
1719.77 0
1719.86 0
1719.96 0
1720.05 2
1720.15 17
1720.24 33
1720.34 48
1720.43 62
1720.53 75
1720.62 85
1720.72 92
1720.81 97
1720.91 99
1721.00 100
1721.10 98
1721.19 95
1721.29 90
1721.38 82
1721.48 71
1721.57 58
1721.67 42
1721.76 27
1721.86 14
1721.95 4
1722.05 0
1722.14 0
1722.24 0
1722.33 0
1722.43 0
1722.52 0
1722.62 0
1722.71 0
1722.81 0
1722.90 1
1723.00 16
1723.09 34
1723.19 52
1723.28 67
1723.38 77
1723.47 80
1723.57 79
1723.66 76
1723.76 73
1723.85 73
1723.95 79
1724.05 90
1724.14 106
1724.24 123
1724.33 141
1724.43 157
1724.52 170
1724.62 180
1724.71 185
1724.81 189
1724.90 189
1725.00 187
1725.09 184
1725.19 179
1725.28 173
1725.38 167
1725.47 162
1725.57 159
1725.66 157
1725.76 157
1725.85 158
1725.95 159
1726.04 160
1726.14 159
1726.23 157
1726.33 155
1726.42 154
1726.52 154
1726.61 157
1726.71 163
1726.80 171
1726.90 180
1726.99 188
1727.09 194
1727.18 198
1727.28 198
1727.38 197
1727.47 193
1727.57 187
1727.66 181
1727.76 171
1727.85 159
1727.95 145
1728.04 128
1728.14 108
1728.23 88
1728.33 69
1728.42 53
1728.52 41
1728.61 34
1728.71 31
1728.80 30
1728.90 32
1728.99 35
1729.09 37
1729.18 39
1729.28 43
1729.37 49
1729.47 59
1729.57 72
1729.66 88
1729.76 104
1729.85 119
1729.95 130
1730.04 138
1730.14 143
1730.23 148
1730.33 154
1730.42 163
1730.52 177
1730.61 195
1730.71 214
1730.80 230
1730.90 241
1730.99 246
1731.09 243
1731.18 236
1731.28 227
1731.38 219
1731.47 216
1731.57 217
1731.66 224
1731.76 233
1731.85 243
1731.95 252
1732.04 259
1732.14 263
1732.23 264
1732.33 262
1732.42 259
1732.52 256
1732.61 254
1732.71 255
1732.81 260
1732.90 269
1733.00 279
1733.09 289
1733.19 295
1733.28 295
1733.38 289
1733.47 278
1733.57 265
1733.66 251
1733.76 239
1733.85 230
1733.95 224
1734.04 220
1734.14 216
1734.24 213
1734.33 211
1734.43 210
1734.52 210
1734.62 212
1734.71 214
1734.81 214
1734.90 212
1735.00 204
1735.09 192
1735.19 177
1735.28 162
1735.38 149
1735.48 139
1735.57 133
1735.67 130
1735.76 130
1735.86 128
1735.95 125
1736.05 121
1736.14 116
1736.24 111
1736.33 108
1736.43 108
1736.53 113
1736.62 123
1736.72 136
1736.81 150
1736.91 165
1737.00 179
1737.10 192
1737.19 204
1737.29 212
1737.38 218
1737.48 220
1737.58 218
1737.67 212
1737.77 202
1737.86 190
1737.96 176
1738.05 165
1738.15 156
1738.24 151
1738.34 150
1738.43 152
1738.53 155
1738.63 156
1738.72 154
1738.82 150
1738.91 142
1739.01 135
1739.10 128
1739.20 126
1739.29 129
1739.39 137
1739.49 150
1739.58 165
1739.68 182
1739.77 198
1739.87 213
1739.96 225
1740.06 234
1740.15 240
1740.25 242
1740.35 239
1740.44 230
1740.54 215
1740.63 196
1740.73 173
1740.82 149
1740.92 126
1741.01 106
1741.11 91
1741.21 81
1741.30 76
1741.40 74
1741.49 74
1741.59 73
1741.68 72
1741.78 70
1741.87 69
1741.97 71
1742.07 76
1742.16 85
1742.26 96
1742.35 108
1742.45 117
1742.54 121
1742.64 122
1742.73 118
1742.83 114
1742.93 110
1743.02 109
1743.12 109
1743.21 111
1743.31 112
1743.40 110
1743.50 104
1743.60 96
1743.69 87
1743.79 78
1743.88 72
1743.98 68
1744.07 65
1744.17 63
1744.26 62
1744.36 62
1744.46 62
1744.55 64
1744.65 68
1744.74 73
1744.84 79
1744.93 83
1745.03 86
1745.13 87
1745.22 88
1745.32 90
1745.41 93
1745.51 100
1745.60 110
1745.70 121
1745.80 134
1745.89 145
1745.99 153
1746.08 160
1746.18 163
1746.27 164
1746.37 161
1746.47 156
1746.56 149
1746.66 140
1746.75 129
1746.85 116
1746.94 103
1747.04 92
1747.14 85
1747.23 83
1747.33 86
1747.42 94
1747.52 106
1747.61 117
1747.71 128
1747.81 134
1747.90 137
1748.00 136
1748.09 134
1748.19 131
1748.28 130
1748.38 132
1748.48 136
1748.57 142
1748.67 149
1748.76 155
1748.86 158
1748.96 157
1749.05 152
1749.15 143
1749.24 131
1749.34 117
1749.43 102
1749.53 87
1749.63 74
1749.72 63
1749.82 55
1749.91 50
1750.01 49
1750.10 53
1750.20 60
1750.30 70
1750.39 83
1750.49 95
1750.58 108
1750.68 119
1750.78 128
1750.87 135
1750.97 137
1751.06 135
1751.16 129
1751.25 118
1751.35 105
1751.45 91
1751.54 78
1751.64 67
1751.73 58
1751.83 53
1751.93 49
1752.02 47
1752.12 45
1752.21 43
1752.31 39
1752.41 35
1752.50 28
1752.60 21
1752.69 12
1752.79 1
1752.88 0
1752.98 0
1753.08 0
1753.17 0
1753.27 0
1753.36 0
1753.46 0
1753.56 5
1753.65 33
1753.75 64
1753.84 96
1753.94 126
1754.04 150
1754.13 166
1754.23 173
1754.32 169
1754.42 156
1754.52 136
1754.61 113
1754.71 88
1754.80 64
1754.90 45
1754.99 32
1755.09 24
1755.19 21
1755.28 24
1755.38 30
1755.47 40
1755.57 52
1755.67 65
1755.76 79
1755.86 93
1755.95 103
1756.05 110
1756.15 111
1756.24 107
1756.34 98
1756.43 85
1756.53 72
1756.63 58
1756.72 47
1756.82 38
1756.91 33
1757.01 32
1757.11 34
1757.20 42
1757.30 54
1757.39 70
1757.49 87
1757.59 104
1757.68 116
1757.78 123
1757.87 123
1757.97 118
1758.07 110
1758.16 101
1758.26 96
1758.35 95
1758.45 99
1758.55 107
1758.64 116
1758.74 124
1758.83 129
1758.93 131
1759.03 129
1759.12 126
1759.22 121
1759.32 116
1759.41 111
1759.51 105
1759.60 99
1759.70 92
1759.80 84
1759.89 73
1759.99 60
1760.08 45
1760.18 29
1760.28 12
1760.37 0
1760.47 0
1760.56 0
1760.66 0
1760.76 0
1760.85 0
1760.95 0
1761.04 0
1761.14 5
1761.24 12
1761.33 19
1761.43 26
1761.53 34
1761.62 46
1761.72 60
1761.81 76
1761.91 94
1762.01 113
1762.10 133
1762.20 154
1762.29 175
1762.39 195
1762.49 214
1762.58 228
1762.68 238
1762.78 240
1762.87 234
1762.97 222
1763.06 204
1763.16 182
1763.26 158
1763.35 136
1763.45 116
1763.54 101
1763.64 90
1763.74 84
1763.83 84
1763.93 87
1764.03 92
1764.12 98
1764.22 102
1764.31 103
1764.41 102
1764.51 99
1764.60 95
1764.70 92
1764.80 93
1764.89 96
1764.99 103
1765.08 111
1765.18 119
1765.28 127
1765.37 134
1765.47 139
1765.57 143
1765.66 145
1765.76 146
1765.85 146
1765.95 145
1766.05 141
1766.14 137
1766.24 133
1766.34 129
1766.43 128
1766.53 128
1766.62 131
1766.72 135
1766.82 139
1766.91 143
1767.01 145
1767.11 145
1767.20 143
1767.30 141
1767.39 137
1767.49 133
1767.59 129
1767.68 125
1767.78 123
1767.88 122
1767.97 123
1768.07 127
1768.16 132
1768.26 138
1768.36 143
1768.45 148
1768.55 151
1768.65 155
1768.74 159
1768.84 163
1768.93 166
1769.03 169
1769.13 169
1769.22 167
1769.32 162
1769.42 155
1769.51 146
1769.61 138
1769.71 130
1769.80 122
1769.90 114
1769.99 105
1770.09 95
1770.19 83
1770.28 69
1770.38 55
1770.48 43
1770.57 33
1770.67 28
1770.77 28
1770.86 33
1770.96 43
1771.05 55
1771.15 67
1771.25 79
1771.34 87
1771.44 93
1771.54 96
1771.63 98
1771.73 99
1771.83 100
1771.92 101
1772.02 101
1772.12 101
1772.21 100
1772.31 99
1772.40 97
1772.50 96
1772.60 95
1772.69 93
1772.79 89
1772.89 85
1772.98 78
1773.08 71
1773.18 65
1773.27 59
1773.37 57
1773.47 57
1773.56 59
1773.66 61
1773.75 63
1773.85 61
1773.95 57
1774.04 50
1774.14 40
1774.24 30
1774.33 22
1774.43 16
1774.53 14
1774.62 16
1774.72 20
1774.82 26
1774.91 31
1775.01 36
1775.11 38
1775.20 39
1775.30 38
1775.39 37
1775.49 36
1775.59 36
1775.68 39
1775.78 44
1775.88 52
1775.97 61
1776.07 70
1776.17 75
1776.26 75
1776.36 68
1776.46 54
1776.55 35
1776.65 16
1776.75 0
1776.84 0
1776.94 0
1777.04 0
1777.13 0
1777.23 6
1777.33 13
1777.42 17
1777.52 16
1777.62 11
1777.71 4
1777.81 0
1777.91 0
1778.00 0
1778.10 0
1778.19 0
1778.29 5
1778.39 12
1778.48 20
1778.58 27
1778.68 34
1778.77 41
1778.87 48
1778.97 56
1779.06 66
1779.16 77
1779.26 90
1779.35 102
1779.45 113
1779.55 122
1779.64 129
1779.74 131
1779.84 130
1779.93 126
1780.03 118
1780.13 109
1780.22 99
1780.32 89
1780.42 82
1780.51 78
1780.61 78
1780.71 82
1780.80 88
1780.90 97
1781.00 106
1781.09 114
1781.19 120
1781.29 123
1781.38 123
1781.48 121
1781.58 117
1781.67 113
1781.77 113
1781.87 117
1781.96 127
1782.06 141
1782.16 159
1782.25 178
1782.35 195
1782.45 206
1782.54 212
1782.64 210
1782.74 201
1782.83 187
1782.93 170
1783.03 153
1783.12 136
1783.22 122
1783.32 111
1783.41 103
1783.51 97
1783.61 92
1783.70 87
1783.80 82
1783.90 75
1783.99 66
1784.09 58
1784.19 51
1784.28 45
1784.38 42
1784.48 42
1784.57 42
1784.67 43
1784.77 44
1784.87 43
1784.96 41
1785.06 39
1785.16 37
1785.25 35
1785.35 33
1785.45 32
1785.54 29
1785.64 26
1785.74 22
1785.83 19
1785.93 17
1786.03 18
1786.12 21
1786.22 28
1786.32 37
1786.41 47
1786.51 57
1786.61 67
1786.70 77
1786.80 87
1786.90 97
1786.99 108
1787.09 119
1787.19 131
1787.29 142
1787.38 148
1787.48 149
1787.58 144
1787.67 130
1787.77 112
1787.87 91
1787.96 70
1788.06 52
1788.16 39
1788.25 31
1788.35 27
1788.45 23
1788.54 19
1788.64 12
1788.74 3
1788.83 0
1788.93 0
1789.03 0
1789.13 0
1789.22 0
1789.32 0
1789.42 0
1789.51 0
1789.61 13
1789.71 31
1789.80 51
1789.90 73
1790.00 95
1790.09 116
1790.19 132
1790.29 143
1790.38 148
1790.48 146
1790.58 139
1790.68 128
1790.77 115
1790.87 103
1790.97 94
1791.06 91
1791.16 94
1791.26 104
1791.35 120
1791.45 140
1791.55 161
1791.65 181
1791.74 196
1791.84 205
1791.94 207
1792.03 202
1792.13 193
1792.23 182
1792.32 172
1792.42 164
1792.52 161
1792.61 162
1792.71 166
1792.81 172
1792.91 179
1793.00 187
1793.10 196
1793.20 207
1793.29 219
1793.39 233
1793.49 245
1793.58 256
1793.68 263
1793.78 266
1793.88 263
1793.97 257
1794.07 247
1794.17 239
1794.26 232
1794.36 230
1794.46 232
1794.55 239
1794.65 249
1794.75 260
1794.85 272
1794.94 282
1795.04 290
1795.14 297
1795.23 302
1795.33 306
1795.43 308
1795.53 308
1795.62 303
1795.72 294
1795.82 279
1795.91 260
1796.01 238
1796.11 215
1796.20 192
1796.30 172
1796.40 154
1796.50 141
1796.59 131
1796.69 125
1796.79 123
1796.88 123
1796.98 124
1797.08 125
1797.18 125
1797.27 123
1797.37 121
1797.47 121
1797.56 122
1797.66 127
1797.76 136
1797.86 148
1797.95 161
1798.05 174
1798.15 184
1798.24 191
1798.34 193
1798.44 191
1798.53 186
1798.63 178
1798.73 168
1798.83 156
1798.92 143
1799.02 129
1799.12 116
1799.21 104
1799.31 95
1799.41 88
1799.51 86
1799.60 88
1799.70 94
1799.80 102
1799.90 112
1799.99 122
1800.09 131
1800.19 137
1800.28 139
1800.38 138
1800.48 135
1800.58 131
1800.67 128
1800.77 129
1800.87 133
1800.96 139
1801.06 147
1801.16 153
1801.26 156
1801.35 155
1801.45 151
1801.55 146
1801.64 142
1801.74 141
1801.84 144
1801.94 151
1802.03 161
1802.13 170
1802.23 175
1802.33 176
1802.42 171
1802.52 160
1802.62 145
1802.71 128
1802.81 110
1802.91 93
1803.01 78
1803.10 65
1803.20 53
1803.30 44
1803.39 36
1803.49 29
1803.59 23
1803.69 19
1803.78 15
1803.88 11
1803.98 6
1804.08 1
1804.17 0
1804.27 0
1804.37 0
1804.47 0
1804.56 0
1804.66 0
1804.76 0
1804.85 2
1804.95 12
1805.05 23
1805.15 32
1805.24 38
1805.34 40
1805.44 38
1805.54 32
1805.63 25
1805.73 19
1805.83 15
1805.92 16
1806.02 22
1806.12 33
1806.22 48
1806.31 66
1806.41 83
1806.51 98
1806.61 110
1806.70 118
1806.80 122
1806.90 123
1807.00 124
1807.09 124
1807.19 125
1807.29 128
1807.39 132
1807.48 139
1807.58 149
1807.68 161
1807.77 175
1807.87 191
1807.97 206
1808.07 219
1808.16 227
1808.26 229
1808.36 223
1808.46 209
1808.55 190
1808.65 168
1808.75 145
1808.85 125
1808.94 111
1809.04 104
1809.14 106
1809.24 115
1809.33 130
1809.43 150
1809.53 172
1809.63 194
1809.72 214
1809.82 229
1809.92 239
1810.02 244
1810.11 244
1810.21 238
1810.31 228
1810.40 214
1810.50 196
1810.60 175
1810.70 153
1810.79 131
1810.89 113
1810.99 99
1811.09 93
1811.18 93
1811.28 99
1811.38 108
1811.48 117
1811.57 124
1811.67 125
1811.77 121
1811.87 112
1811.96 99
1812.06 84
1812.16 68
1812.26 54
1812.35 42
1812.45 33
1812.55 28
1812.65 26
1812.74 30
1812.84 37
1812.94 48
1813.04 61
1813.13 74
1813.23 84
1813.33 90
1813.43 90
1813.52 84
1813.62 74
1813.72 60
1813.82 45
1813.91 31
1814.01 20
1814.11 13
1814.21 9
1814.31 10
1814.40 14
1814.50 19
1814.60 24
1814.70 28
1814.79 30
1814.89 32
1814.99 32
1815.09 33
1815.18 35
1815.28 38
1815.38 44
1815.48 50
1815.57 56
1815.67 60
1815.77 61
1815.87 60
1815.96 56
1816.06 50
1816.16 46
1816.26 44
1816.35 46
1816.45 52
1816.55 62
1816.65 75
1816.75 88
1816.84 99
1816.94 107
1817.04 110
1817.14 109
1817.23 104
1817.33 96
1817.43 86
1817.53 75
1817.62 66
1817.72 57
1817.82 50
1817.92 45
1818.01 40
1818.11 36
1818.21 33
1818.31 31
1818.41 30
1818.50 30
1818.60 31
1818.70 33
1818.80 37
1818.89 42
1818.99 49
1819.09 59
1819.19 71
1819.28 82
1819.38 93
1819.48 100
1819.58 102
1819.67 99
1819.77 92
1819.87 82
1819.97 73
1820.07 67
1820.16 68
1820.26 76
1820.36 90
1820.46 109
1820.55 129
1820.65 145
1820.75 156
1820.85 159
1820.95 154
1821.04 143
1821.14 126
1821.24 109
1821.34 92
1821.43 79
1821.53 70
1821.63 66
1821.73 66
1821.83 69
1821.92 74
1822.02 81
1822.12 89
1822.22 99
1822.31 111
1822.41 125
1822.51 141
1822.61 158
1822.71 175
1822.80 191
1822.90 205
1823.00 217
1823.10 226
1823.19 233
1823.29 237
1823.39 238
1823.49 237
1823.59 235
1823.68 229
1823.78 222
1823.88 214
1823.98 207
1824.07 201
1824.17 197
1824.27 192
1824.37 188
1824.47 184
1824.56 179
1824.66 173
1824.76 169
1824.86 167
1824.95 169
1825.05 174
1825.15 184
1825.25 194
1825.35 205
1825.44 214
1825.54 219
1825.64 220
1825.74 218
1825.84 213
1825.93 206
1826.03 199
1826.13 193
1826.23 189
1826.32 185
1826.42 182
1826.52 178
1826.62 172
1826.72 164
1826.81 154
1826.91 141
1827.01 127
1827.11 113
1827.21 100
1827.30 90
1827.40 84
1827.50 82
1827.60 84
1827.70 89
1827.79 95
1827.89 103
1827.99 110
1828.09 117
1828.19 123
1828.28 129
1828.38 136
1828.48 143
1828.58 149
1828.67 154
1828.77 156
1828.87 155
1828.97 151
1829.07 144
1829.16 133
1829.26 120
1829.36 104
1829.46 88
1829.56 71
1829.65 56
1829.75 42
1829.85 32
1829.95 24
1830.05 18
1830.14 12
1830.24 8
1830.34 4
1830.44 2
1830.54 0
1830.63 0
1830.73 2
1830.83 5
1830.93 8
1831.03 11
1831.12 12
1831.22 11
1831.32 9
1831.42 5
1831.52 1
1831.61 0
1831.71 0
1831.81 0
1831.91 0
1832.01 0
1832.10 0
1832.20 0
1832.30 0
1832.40 2
1832.50 4
1832.59 5
1832.69 6
1832.79 6
1832.89 7
1832.99 8
1833.09 10
1833.18 12
1833.28 14
1833.38 15
1833.48 16
1833.58 19
1833.67 24
1833.77 34
1833.87 49
1833.97 69
1834.07 92
1834.16 115
1834.26 134
1834.36 149
1834.46 157
1834.56 158
1834.65 154
1834.75 147
1834.85 138
1834.95 130
1835.05 122
1835.15 115
1835.24 108
1835.34 101
1835.44 94
1835.54 85
1835.64 76
1835.73 68
1835.83 60
1835.93 55
1836.03 52
1836.13 54
1836.22 59
1836.32 68
1836.42 81
1836.52 96
1836.62 115
1836.72 135
1836.81 156
1836.91 177
1837.01 195
1837.11 209
1837.21 217
1837.30 220
1837.40 219
1837.50 215
1837.60 211
1837.70 208
1837.80 206
1837.89 206
1837.99 206
1838.09 204
1838.19 200
1838.29 194
1838.38 185
1838.48 175
1838.58 163
1838.68 151
1838.78 139
1838.88 125
1838.97 110
1839.07 95
1839.17 79
1839.27 63
1839.37 48
1839.46 35
1839.56 25
1839.66 19
1839.76 17
1839.86 22
1839.96 32
1840.05 48
1840.15 67
1840.25 87
1840.35 105
1840.45 120
1840.55 130
1840.64 135
1840.74 135
1840.84 131
1840.94 125
1841.04 118
1841.14 110
1841.23 101
1841.33 90
1841.43 77
1841.53 62
1841.63 45
1841.72 28
1841.82 11
1841.92 0
1842.02 0
1842.12 0
1842.22 0
1842.31 0
1842.41 0
1842.51 0
1842.61 0
1842.71 0
1842.81 28
1842.90 62
1843.00 99
1843.10 133
1843.20 162
1843.30 178
1843.40 181
1843.49 168
1843.59 144
1843.69 112
1843.79 77
1843.89 45
1843.99 20
1844.08 6
1844.18 3
1844.28 10
1844.38 25
1844.48 44
1844.58 64
1844.67 82
1844.77 96
1844.87 107
1844.97 113
1845.07 119
1845.17 125
1845.27 133
1845.36 143
1845.46 155
1845.56 167
1845.66 176
1845.76 182
1845.86 182
1845.95 176
1846.05 164
1846.15 149
1846.25 132
1846.35 115
1846.45 97
1846.54 81
1846.64 67
1846.74 54
1846.84 41
1846.94 30
1847.04 20
1847.14 11
1847.23 5
1847.33 3
1847.43 5
1847.53 12
1847.63 24
1847.73 40
1847.82 59
1847.92 79
1848.02 97
1848.12 112
1848.22 121
1848.32 125
1848.42 124
1848.51 120
1848.61 116
1848.71 114
1848.81 116
1848.91 122
1849.01 132
1849.10 144
1849.20 155
1849.30 164
1849.40 168
1849.50 167
1849.60 160
1849.70 148
1849.79 132
1849.89 116
1849.99 99
1850.09 86
1850.19 77
1850.29 73
1850.39 75
1850.48 83
1850.58 95
1850.68 109
1850.78 125
1850.88 140
1850.98 152
1851.07 160
1851.17 164
1851.27 165
1851.37 163
1851.47 159
1851.57 156
1851.67 154
1851.76 153
1851.86 153
1851.96 151
1852.06 149
1852.16 144
1852.26 138
1852.36 132
1852.45 126
1852.55 123
1852.65 123
1852.75 126
1852.85 133
1852.95 140
1853.05 146
1853.14 150
1853.24 149
1853.34 144
1853.44 135
1853.54 123
1853.64 110
1853.74 99
1853.84 92
1853.93 89
1854.03 91
1854.13 98
1854.23 109
1854.33 122
1854.43 135
1854.53 147
1854.62 157
1854.72 162
1854.82 161
1854.92 155
1855.02 145
1855.12 133
1855.22 122
1855.31 114
1855.41 110
1855.51 112
1855.61 118
1855.71 126
1855.81 133
1855.91 137
1856.01 137
1856.10 132
1856.20 122
1856.30 110
1856.40 97
1856.50 83
1856.60 71
1856.70 60
1856.79 51
1856.89 45
1856.99 41
1857.09 42
1857.19 47
1857.29 58
1857.39 73
1857.49 92
1857.58 112
1857.68 132
1857.78 149
1857.88 160
1857.98 166
1858.08 166
1858.18 162
1858.28 155
1858.37 149
1858.47 145
1858.57 145
1858.67 147
1858.77 153
1858.87 159
1858.97 163
1859.07 165
1859.16 163
1859.26 158
1859.36 153
1859.46 150
1859.56 150
1859.66 155
1859.76 164
1859.86 175
1859.95 187
1860.05 198
1860.15 204
1860.25 206
1860.35 204
1860.45 199
1860.55 191
1860.65 183
1860.74 175
1860.84 169
1860.94 166
1861.04 167
1861.14 172
1861.24 180
1861.34 192
1861.44 205
1861.54 219
1861.63 230
1861.73 238
1861.83 241
1861.93 237
1862.03 228
1862.13 215
1862.23 200
1862.33 186
1862.42 176
1862.52 172
1862.62 174
1862.72 183
1862.82 194
1862.92 207
1863.02 217
1863.12 222
1863.22 221
1863.31 214
1863.41 203
1863.51 190
1863.61 179
1863.71 173
1863.81 171
1863.91 174
1864.01 181
1864.11 188
1864.20 195
1864.30 198
1864.40 198
1864.50 195
1864.60 190
1864.70 185
1864.80 180
1864.90 177
1865.00 175
1865.09 175
1865.19 176
1865.29 180
1865.39 187
1865.49 195
1865.59 204
1865.69 214
1865.79 222
1865.89 227
1865.99 230
1866.08 232
1866.18 235
1866.28 239
1866.38 246
1866.48 256
1866.58 265
1866.68 272
1866.78 274
1866.88 270
1866.97 261
1867.07 248
1867.17 235
1867.27 225
1867.37 219
1867.47 219
1867.57 225
1867.67 234
1867.77 244
1867.87 252
1867.96 257
1868.06 257
1868.16 252
1868.26 244
1868.36 233
1868.46 220
1868.56 207
1868.66 195
1868.76 184
1868.86 175
1868.95 168
1869.05 161
1869.15 155
1869.25 149
1869.35 142
1869.45 133
1869.55 122
1869.65 110
1869.75 99
1869.85 91
1869.94 87
1870.04 89
1870.14 95
1870.24 105
1870.34 116
1870.44 123
1870.54 125
1870.64 122
1870.74 113
1870.84 101
1870.94 88
1871.03 78
1871.13 70
1871.23 67
1871.33 68
1871.43 71
1871.53 77
1871.63 84
1871.73 92
1871.83 101
1871.93 110
1872.03 118
1872.12 125
1872.22 130
1872.32 132
1872.42 131
1872.52 126
1872.62 120
1872.72 112
1872.82 104
1872.92 96
1873.02 90
1873.12 87
1873.21 87
1873.31 90
1873.41 95
1873.51 100
1873.61 105
1873.71 106
1873.81 103
1873.91 94
1874.01 80
1874.11 64
1874.21 47
1874.31 31
1874.40 18
1874.50 7
1874.60 0
1874.70 0
1874.80 0
1874.90 0
1875.00 0
1875.10 0
1875.20 0
1875.30 0
1875.40 0
1875.50 1
1875.59 10
1875.69 21
1875.79 34
1875.89 51
1875.99 73
1876.09 99
1876.19 130
1876.29 162
1876.39 195
1876.49 223
1876.59 246
1876.69 261
1876.79 269
1876.88 271
1876.98 270
1877.08 267
1877.18 265
1877.28 263
1877.38 261
1877.48 259
1877.58 255
1877.68 248
1877.78 236
1877.88 222
1877.98 206
1878.08 191
1878.17 178
1878.27 169
1878.37 163
1878.47 158
1878.57 154
1878.67 148
1878.77 139
1878.87 129
1878.97 121
1879.07 115
1879.17 116
1879.27 121
1879.37 131
1879.47 143
1879.56 154
1879.66 161
1879.76 165
1879.86 165
1879.96 165
1880.06 165
1880.16 166
1880.26 167
1880.36 168
1880.46 167
1880.56 164
1880.66 159
1880.76 153
1880.86 148
1880.96 146
1881.05 147
1881.15 150
1881.25 154
1881.35 158
1881.45 160
1881.55 161
1881.65 163
1881.75 166
1881.85 172
1881.95 181
1882.05 191
1882.15 201
1882.25 206
1882.35 205
1882.45 196
1882.55 180
1882.64 158
1882.74 133
1882.84 107
1882.94 81
1883.04 58
1883.14 39
1883.24 24
1883.34 14
1883.44 9
1883.54 8
1883.64 9
1883.74 11
1883.84 11
1883.94 10
1884.04 7
1884.14 3
1884.23 0
1884.33 0
1884.43 0
1884.53 0
1884.63 0
1884.73 0
1884.83 0
1884.93 0
1885.03 0
1885.13 1
1885.23 3
1885.33 3
1885.43 3
1885.53 3
1885.63 3
1885.73 3
1885.83 4
1885.93 6
1886.03 10
1886.12 15
1886.22 20
1886.32 23
1886.42 26
1886.52 29
1886.62 31
1886.72 35
1886.82 42
1886.92 50
1887.02 61
1887.12 72
1887.22 83
1887.32 92
1887.42 99
1887.52 101
1887.62 100
1887.72 98
1887.82 94
1887.92 90
1888.02 86
1888.11 83
1888.21 80
1888.31 78
1888.41 76
1888.51 75
1888.61 78
1888.71 84
1888.81 94
1888.91 108
1889.01 124
1889.11 140
1889.21 154
1889.31 164
1889.41 168
1889.51 167
1889.61 160
1889.71 149
1889.81 135
1889.91 121
1890.01 109
1890.11 100
1890.21 95
1890.30 96
1890.40 100
1890.50 108
1890.60 116
1890.70 124
1890.80 130
1890.90 133
1891.00 133
1891.10 130
1891.20 124
1891.30 117
1891.40 108
1891.50 99
1891.60 90
1891.70 82
1891.80 77
1891.90 75
1892.00 77
1892.10 82
1892.20 88
1892.30 95
1892.40 101
1892.50 105
1892.60 105
1892.70 103
1892.80 100
1892.89 97
1892.99 97
1893.09 101
1893.19 110
1893.29 124
1893.39 141
1893.49 162
1893.59 182
1893.69 201
1893.79 217
1893.89 230
1893.99 241
1894.09 249
1894.19 256
1894.29 260
1894.39 262
1894.49 262
1894.59 259
1894.69 253
1894.79 244
1894.89 234
1894.99 223
1895.09 213
1895.19 204
1895.29 197
1895.39 192
1895.49 188
1895.59 184
1895.69 181
1895.79 177
1895.89 173
1895.99 170
1896.09 169
1896.18 168
1896.28 170
1896.38 172
1896.48 174
1896.58 176
1896.68 175
1896.78 172
1896.88 165
1896.98 155
1897.08 143
1897.18 129
1897.28 113
1897.38 97
1897.48 81
1897.58 66
1897.68 53
1897.78 42
1897.88 34
1897.98 30
1898.08 31
1898.18 36
1898.28 45
1898.38 58
1898.48 73
1898.58 88
1898.68 102
1898.78 113
1898.88 122
1898.98 129
1899.08 135
1899.18 140
1899.28 147
1899.38 154
1899.48 163
1899.58 172
1899.68 182
1899.78 191
1899.88 200
1899.98 207
1900.08 214
1900.18 220
1900.28 224
1900.38 228
1900.48 229
1900.58 228
1900.68 224
1900.78 217
1900.88 208
1900.98 198
1901.08 187
1901.18 176
1901.28 166
1901.38 157
1901.47 150
1901.57 145
1901.67 142
1901.77 141
1901.87 140
1901.97 139
1902.07 136
1902.17 131
1902.27 124
1902.37 115
1902.47 106
1902.57 98
1902.67 92
1902.77 86
1902.87 80
1902.97 73
1903.07 64
1903.17 55
1903.27 46
1903.37 38
1903.47 33
1903.57 32
1903.67 33
1903.77 36
1903.87 38
1903.97 39
1904.07 38
1904.17 36
1904.27 35
1904.37 34
1904.47 35
1904.57 38
1904.67 43
1904.77 50
1904.87 57
1904.97 66
1905.07 75
1905.17 86
1905.27 97
1905.37 110
1905.47 124
1905.57 137
1905.67 148
1905.77 158
1905.87 166
1905.97 172
1906.07 176
1906.17 180
1906.27 182
1906.37 183
1906.47 183
1906.57 183
1906.67 181
1906.77 180
1906.87 179
1906.97 179
1907.07 182
1907.17 185
1907.27 189
1907.37 190
1907.47 189
1907.57 187
1907.67 182
1907.77 177
1907.87 173
1907.97 170
1908.07 168
1908.17 167
1908.27 163
1908.37 157
1908.47 149
1908.57 139
1908.67 128
1908.77 117
1908.87 106
1908.97 96
1909.07 87
1909.17 78
1909.27 70
1909.37 64
1909.47 61
1909.57 63
1909.67 68
1909.77 77
1909.87 85
1909.97 91
1910.07 91
1910.17 86
1910.27 76
1910.37 62
1910.47 47
1910.57 33
1910.68 21
1910.78 11
1910.88 3
1910.98 0
1911.08 0
1911.18 0
1911.28 0
1911.38 0
1911.48 0
1911.58 0
1911.68 0
1911.78 6
1911.88 19
1911.98 31
1912.08 44
1912.18 55
1912.28 65
1912.38 75
1912.48 85
1912.58 92
1912.68 98
1912.78 101
1912.88 101
1912.98 99
1913.08 95
1913.18 90
1913.28 85
1913.38 80
1913.48 76
1913.58 73
1913.68 73
1913.78 74
1913.88 77
1913.98 83
1914.08 89
1914.18 96
1914.28 101
1914.38 103
1914.48 102
1914.58 97
1914.68 89
1914.78 79
1914.88 67
1914.98 57
1915.08 49
1915.18 45
1915.28 46
1915.38 51
1915.48 60
1915.58 71
1915.68 83
1915.78 94
1915.88 102
1915.99 106
1916.09 106
1916.19 100
1916.29 91
1916.39 80
1916.49 68
1916.59 56
1916.69 48
1916.79 45
1916.89 46
1916.99 53
1917.09 62
1917.19 71
1917.29 80
1917.39 88
1917.49 95
1917.59 103
1917.69 112
1917.79 124
1917.89 137
1917.99 149
1918.09 157
1918.19 160
1918.29 156
1918.39 148
1918.49 139
1918.59 131
1918.69 127
1918.79 129
1918.89 136
1918.99 146
1919.09 156
1919.19 163
1919.30 165
1919.40 160
1919.50 148
1919.60 132
1919.70 111
1919.80 90
1919.90 71
1920.00 56
1920.10 48
1920.20 47
1920.30 53
1920.40 64
1920.50 79
1920.60 95
1920.70 110
1920.80 122
1920.90 129
1921.00 132
1921.10 133
1921.20 133
1921.30 132
1921.40 133
1921.50 133
1921.60 135
1921.70 136
1921.80 137
1921.91 139
1922.01 143
1922.11 147
1922.21 153
1922.31 160
1922.41 167
1922.51 174
1922.61 181
1922.71 187
1922.81 194
1922.91 202
1923.01 210
1923.11 218
1923.21 224
1923.31 225
1923.41 221
1923.51 212
1923.61 201
1923.71 188
1923.81 175
1923.91 165
1924.01 156
1924.11 148
1924.22 140
1924.32 130
1924.42 121
1924.52 113
1924.62 109
1924.72 109
1924.82 113
1924.92 121
1925.02 129
1925.12 134
1925.22 134
1925.32 127
1925.42 115
1925.52 98
1925.62 81
1925.72 66
1925.82 54
1925.92 48
1926.02 48
1926.13 54
1926.23 64
1926.33 77
1926.43 91
1926.53 104
1926.63 115
1926.73 121
1926.83 123
1926.93 119
1927.03 111
1927.13 100
1927.23 87
1927.33 74
1927.43 62
1927.53 54
1927.63 50
1927.73 51
1927.83 56
1927.93 63
1928.04 72
1928.14 84
1928.24 96
1928.34 110
1928.44 126
1928.54 145
1928.64 166
1928.74 188
1928.84 206
1928.94 219
1929.04 225
1929.14 223
1929.24 214
1929.34 201
1929.44 187
1929.54 175
1929.65 167
1929.75 162
1929.85 162
1929.95 163
1930.05 164
1930.15 164
1930.25 162
1930.35 159
1930.45 155
1930.55 150
1930.65 148
1930.75 147
1930.85 149
1930.95 152
1931.05 155
1931.15 156
1931.26 154
1931.36 147
1931.46 136
1931.56 122
1931.66 106
1931.76 90
1931.86 78
1931.96 68
1932.06 63
1932.16 61
1932.26 62
1932.36 66
1932.46 69
1932.56 74
1932.66 77
1932.77 80
1932.87 81
1932.97 80
1933.07 77
1933.17 71
1933.27 62
1933.37 52
1933.47 40
1933.57 28
1933.67 19
1933.77 13
1933.87 12
1933.97 17
1934.07 26
1934.18 39
1934.28 54
1934.38 70
1934.48 85
1934.58 99
1934.68 111
1934.78 122
1934.88 133
1934.98 144
1935.08 155
1935.18 167
1935.28 178
1935.38 187
1935.49 194
1935.59 197
1935.69 196
1935.79 190
1935.89 179
1935.99 165
1936.09 149
1936.19 131
1936.29 112
1936.39 94
1936.49 76
1936.59 60
1936.69 46
1936.80 36
1936.90 29
1937.00 28
1937.10 32
1937.20 41
1937.30 53
1937.40 66
1937.50 77
1937.60 85
1937.70 87
1937.80 84
1937.90 77
1938.01 67
1938.11 55
1938.21 45
1938.31 38
1938.41 35
1938.51 37
1938.61 42
1938.71 49
1938.81 57
1938.91 62
1939.01 64
1939.11 60
1939.22 52
1939.32 41
1939.42 29
1939.52 19
1939.62 14
1939.72 13
1939.82 18
1939.92 25
1940.02 33
1940.12 40
1940.22 44
1940.33 46
1940.43 45
1940.53 45
1940.63 46
1940.73 47
1940.83 49
1940.93 47
1941.03 42
1941.13 30
1941.23 14
1941.33 0
1941.44 0
1941.54 0
1941.64 0
1941.74 0
1941.84 0
1941.94 0
1942.04 0
1942.14 18
1942.24 32
1942.34 40
1942.44 43
1942.55 42
1942.65 39
1942.75 38
1942.85 39
1942.95 42
1943.05 47
1943.15 53
1943.25 60
1943.35 66
1943.45 73
1943.56 81
1943.66 90
1943.76 98
1943.86 104
1943.96 107
1944.06 106
1944.16 101
1944.26 92
1944.36 82
1944.46 75
1944.57 72
1944.67 74
1944.77 83
1944.87 96
1944.97 113
1945.07 130
1945.17 144
1945.27 155
1945.37 161
1945.47 162
1945.58 159
1945.68 152
1945.78 145
1945.88 139
1945.98 137
1946.08 138
1946.18 144
1946.28 154
1946.38 167
1946.49 180
1946.59 192
1946.69 201
1946.79 205
1946.89 203
1946.99 197
1947.09 188
1947.19 177
1947.29 166
1947.39 157
1947.50 150
1947.60 147
1947.70 145
1947.80 144
1947.90 143
1948.00 141
1948.10 140
1948.20 140
1948.30 140
1948.41 142
1948.51 145
1948.61 149
1948.71 154
1948.81 159
1948.91 165
1949.01 170
1949.11 176
1949.21 183
1949.32 189
1949.42 193
1949.52 195
1949.62 194
1949.72 190
1949.82 184
1949.92 178
1950.02 175
1950.12 175
1950.23 180
1950.33 189
1950.43 200
1950.53 211
1950.63 220
1950.73 227
1950.83 229
1950.93 230
1951.04 230
1951.14 230
1951.24 234
1951.34 240
1951.44 249
1951.54 259
1951.64 266
1951.74 270
1951.84 269
1951.95 265
1952.05 257
1952.15 249
1952.25 242
1952.35 239
1952.45 239
1952.55 241
1952.65 242
1952.76 241
1952.86 235
1952.96 223
1953.06 205
1953.16 182
1953.26 158
1953.36 134
1953.46 115
1953.57 101
1953.67 94
1953.77 95
1953.87 102
1953.97 115
1954.07 131
1954.17 149
1954.27 168
1954.38 185
1954.48 202
1954.58 217
1954.68 230
1954.78 242
1954.88 252
1954.98 259
1955.08 262
1955.19 262
1955.29 257
1955.39 250
1955.49 240
1955.59 230
1955.69 219
1955.79 209
1955.89 197
1956.00 186
1956.10 174
1956.20 163
1956.30 152
1956.40 144
1956.50 139
1956.60 137
1956.71 137
1956.81 139
1956.91 142
1957.01 146
1957.11 150
1957.21 156
1957.31 164
1957.41 174
1957.52 185
1957.62 195
1957.72 201
1957.82 202
1957.92 197
1958.02 188
1958.12 175
1958.23 162
1958.33 153
1958.43 149
1958.53 149
1958.63 153
1958.73 157
1958.83 159
1958.93 157
1959.04 149
1959.14 136
1959.24 121
1959.34 104
1959.44 90
1959.54 78
1959.64 72
1959.75 71
1959.85 75
1959.95 84
1960.05 97
1960.15 111
1960.25 126
1960.35 140
1960.46 153
1960.56 164
1960.66 174
1960.76 183
1960.86 192
1960.96 201
1961.06 209
1961.17 217
1961.27 221
1961.37 223
1961.47 222
1961.57 219
1961.67 214
1961.77 209
1961.88 206
1961.98 204
1962.08 202
1962.18 200
1962.28 198
1962.38 194
1962.48 190
1962.59 184
1962.69 179
1962.79 175
1962.89 173
1962.99 172
1963.09 172
1963.20 172
1963.30 170
1963.40 168
1963.50 164
1963.60 159
1963.70 155
1963.80 153
1963.91 154
1964.01 156
1964.11 159
1964.21 160
1964.31 158
1964.41 153
1964.51 147
1964.62 140
1964.72 135
1964.82 132
1964.92 133
1965.02 137
1965.12 143
1965.23 149
1965.33 155
1965.43 160
1965.53 164
1965.63 166
1965.73 165
1965.83 161
1965.94 154
1966.04 144
1966.14 132
1966.24 120
1966.34 111
1966.44 106
1966.55 108
1966.65 115
1966.75 126
1966.85 140
1966.95 156
1967.05 170
1967.16 181
1967.26 188
1967.36 191
1967.46 188
1967.56 182
1967.66 171
1967.77 158
1967.87 144
1967.97 131
1968.07 120
1968.17 112
1968.27 108
1968.37 107
1968.48 108
1968.58 108
1968.68 105
1968.78 99
1968.88 88
1968.98 75
1969.09 59
1969.19 43
1969.29 29
1969.39 19
1969.49 12
1969.59 9
1969.70 9
1969.80 9
1969.90 9
1970.00 6
1970.10 1
1970.20 0
1970.31 0
1970.41 0
1970.51 0
1970.61 0
1970.71 0
1970.81 2
1970.92 19
1971.02 39
1971.12 62
1971.22 87
1971.32 113
1971.42 138
1971.53 162
1971.63 182
1971.73 198
1971.83 207
1971.93 211
1972.03 209
1972.14 204
1972.24 197
1972.34 189
1972.44 181
1972.54 173
1972.65 164
1972.75 155
1972.85 144
1972.95 133
1973.05 123
1973.15 116
1973.26 113
1973.36 115
1973.46 123
1973.56 137
1973.66 154
1973.76 173
1973.87 191
1973.97 206
1974.07 216
1974.17 219
1974.27 215
1974.38 204
1974.48 188
1974.58 168
1974.68 149
1974.78 131
1974.88 116
1974.99 105
1975.09 98
1975.19 95
1975.29 94
1975.39 95
1975.49 99
1975.60 106
1975.70 117
1975.80 131
1975.90 149
1976.00 170
1976.11 191
1976.21 212
1976.31 229
1976.41 242
1976.51 250
1976.62 254
1976.72 254
1976.82 251
1976.92 248
1977.02 245
1977.12 243
1977.23 242
1977.33 242
1977.43 242
1977.53 241
1977.63 241
1977.74 241
1977.84 243
1977.94 247
1978.04 253
1978.14 260
1978.24 266
1978.35 271
1978.45 273
1978.55 272
1978.65 267
1978.75 259
1978.86 251
1978.96 243
1979.06 238
1979.16 234
1979.26 233
1979.37 235
1979.47 238
1979.57 242
1979.67 246
1979.77 249
1979.88 253
1979.98 256
1980.08 260
1980.18 264
1980.28 268
1980.38 273
1980.49 276
1980.59 278
1980.69 278
1980.79 276
1980.89 276
1981.00 277
1981.10 281
1981.20 288
1981.30 297
1981.40 309
1981.51 320
1981.61 330
1981.71 338
1981.81 343
1981.91 347
1982.02 349
1982.12 351
1982.22 352
1982.32 353
1982.42 353
1982.53 352
1982.63 350
1982.73 348
1982.83 345
1982.93 344
1983.04 343
1983.14 343
1983.24 345
1983.34 349
1983.44 355
1983.55 363
1983.65 372
1983.75 382
1983.85 391
1983.95 396
1984.06 398
1984.16 397
1984.26 392
1984.36 384
1984.46 373
1984.57 360
1984.67 347
1984.77 334
1984.87 323
1984.97 315
1985.08 313
1985.18 315
1985.28 323
1985.38 333
1985.48 346
1985.59 358
1985.69 369
1985.79 377
1985.89 379
1986.00 375
1986.10 365
1986.20 350
1986.30 330
1986.40 307
1986.51 285
1986.61 267
1986.71 254
1986.81 249
1986.91 252
1987.02 263
1987.12 281
1987.22 302
1987.32 323
1987.42 341
1987.53 354
1987.63 359
1987.73 355
1987.83 344
1987.94 326
1988.04 306
1988.14 284
1988.24 262
1988.34 241
1988.45 222
1988.55 204
1988.65 190
1988.75 179
1988.85 175
1988.96 178
1989.06 190
1989.16 209
1989.26 232
1989.37 257
1989.47 280
1989.57 297
1989.67 308
1989.77 314
1989.88 314
1989.98 312
1990.08 308
1990.18 303
1990.28 298
1990.39 293
1990.49 288
1990.59 284
1990.69 281
1990.80 281
1990.90 283
1991.00 288
1991.10 295
1991.20 302
1991.31 311
1991.41 321
1991.51 331
1991.61 343
1991.72 356
1991.82 369
1991.92 383
1992.02 395
1992.12 405
1992.23 412
1992.33 414
1992.43 410
1992.53 402
1992.64 390
1992.74 376
1992.84 360
1992.94 345
1993.05 331
1993.15 319
1993.25 308
1993.35 299
1993.45 292
1993.56 285
1993.66 279
1993.76 274
1993.86 268
1993.97 263
1994.07 257
1994.17 252
1994.27 247
1994.37 242
1994.48 241
1994.58 241
1994.68 246
1994.78 253
1994.89 263
1994.99 275
1995.09 287
1995.19 297
1995.30 303
1995.40 304
1995.50 301
1995.60 294
1995.70 284
1995.81 274
1995.91 265
1996.01 258
1996.11 254
1996.22 251
1996.32 248
1996.42 245
1996.52 241
1996.63 234
1996.73 225
1996.83 213
1996.93 200
1997.04 185
1997.14 171
1997.24 156
1997.34 144
1997.44 136
1997.55 134
1997.65 138
1997.75 149
1997.85 168
1997.96 193
1998.06 222
1998.16 254
1998.26 284
1998.37 310
1998.47 328
1998.57 338
1998.67 338
1998.78 330
1998.88 316
1998.98 298
1999.08 280
1999.19 262
1999.29 248
1999.39 235
1999.49 225
1999.60 217
1999.70 211
1999.80 208
1999.90 207
2000.00 210
2000.11 217
2000.21 228
2000.31 241
2000.41 255
2000.52 265
2000.62 271
2000.72 269
2000.82 261
2000.93 247
2001.03 228
2001.13 210
2001.23 192
2001.34 178
2001.44 167
2001.54 159
2001.64 152
2001.75 145
2001.85 141
2001.95 138
2002.05 139
2002.16 144
2002.26 154
2002.36 166
2002.46 179
2002.57 190
2002.67 196
2002.77 198
2002.87 196
2002.98 191
2003.08 186
2003.18 183
2003.28 182
2003.39 184
2003.49 188
2003.59 192
2003.69 194
2003.80 193
2003.90 188
2004.00 178
2004.10 165
2004.21 150
2004.31 135
2004.41 123
2004.51 116
2004.62 114
2004.72 118
2004.82 127
2004.93 140
2005.03 155
2005.13 170
2005.23 183
2005.34 193
2005.44 200
2005.54 204
2005.64 205
2005.75 205
2005.85 204
2005.95 202
2006.05 199
2006.16 193
2006.26 184
2006.36 171
2006.46 156
2006.57 139
2006.67 123
2006.77 109
2006.87 99
2006.98 94
2007.08 93
2007.18 94
2007.28 95
2007.39 94
2007.49 89
2007.59 81
2007.70 70
2007.80 60
2007.90 54
2008.00 56
2008.11 67
2008.21 86
2008.31 110
2008.41 132
2008.52 149
2008.62 157
2008.72 155
2008.82 146
2008.93 133
2009.03 120
2009.13 111
2009.24 108
2009.34 111
2009.44 117
2009.54 124
2009.65 129
2009.75 129
2009.85 122
2009.95 108
2010.06 90
2010.16 69
2010.26 48
2010.36 29
2010.47 13
2010.57 1
2010.67 0
2010.78 0
2010.88 0
2010.98 0
2011.08 0
2011.19 0
2011.29 0
2011.39 0
2011.49 0
2011.60 13
2011.70 30
2011.80 49
2011.91 66
2012.01 80
2012.11 90
2012.21 96
2012.32 99
2012.42 100
2012.52 100
2012.62 100
2012.73 103
2012.83 106
2012.93 112
2013.04 119
2013.14 128
2013.24 137
2013.34 147
2013.45 157
2013.55 166
2013.65 173
2013.76 177
2013.86 178
2013.96 177
2014.06 172
2014.17 165
2014.27 155
2014.37 143
2014.48 130
2014.58 115
2014.68 99
2014.78 85
2014.89 74
2014.99 66
2015.09 62
2015.19 60
2015.30 60
2015.40 60
2015.50 59
2015.61 58
2015.71 59
2015.81 62
2015.91 71
2016.02 83
2016.12 97
2016.22 113
2016.33 126
2016.43 137
2016.53 142
2016.63 143
2016.74 141
2016.84 136
2016.94 130
2017.05 123
2017.15 116
2017.25 109
2017.35 104
2017.46 100
2017.56 98
2017.66 96
2017.77 96
2017.87 96
2017.97 96
2018.08 97
2018.18 99
2018.28 102
2018.38 106
2018.49 112
2018.59 117
2018.69 122
2018.80 125
2018.90 126
2019.00 127
2019.10 127
2019.21 130
2019.31 134
2019.41 143
2019.52 154
2019.62 168
2019.72 183
2019.82 197
2019.93 208
2020.03 216
2020.13 218
2020.24 216
2020.34 211
2020.44 202
2020.55 192
2020.65 180
2020.75 169
2020.85 157
2020.96 144
2021.06 130
2021.16 114
2021.27 99
2021.37 84
2021.47 72
2021.58 63
2021.68 60
2021.78 63
2021.88 70
2021.99 79
2022.09 88
2022.19 95
2022.30 99
2022.40 100
2022.50 100
2022.61 100
2022.71 104
2022.81 113
2022.91 125
2023.02 140
2023.12 155
2023.22 169
2023.33 178
2023.43 182
2023.53 184
2023.64 184
2023.74 185
2023.84 188
2023.94 194
2024.05 204
2024.15 214
2024.25 224
2024.36 233
2024.46 237
2024.56 239
2024.67 236
2024.77 229
2024.87 219
2024.98 206
2025.08 192
2025.18 175
2025.28 159
2025.39 144
2025.49 131
2025.59 121
2025.70 115
2025.80 110
2025.90 107
2026.01 104
2026.11 100
2026.21 94
2026.32 87
2026.42 78
2026.52 69
2026.63 60
2026.73 52
2026.83 45
2026.93 37
2027.04 29
2027.14 20
2027.24 12
2027.35 6
2027.45 4
2027.55 6
2027.66 13
2027.76 23
2027.86 36
2027.97 50
2028.07 63
2028.17 74
2028.28 85
2028.38 98
2028.48 112
2028.58 128
2028.69 147
2028.79 165
2028.89 182
2029.00 194
2029.10 198
2029.20 195
2029.31 185
2029.41 168
2029.51 150
2029.62 131
2029.72 115
2029.82 104
2029.93 96
2030.03 92
2030.13 89
2030.24 87
2030.34 85
2030.44 83
2030.55 82
2030.65 82
2030.75 85
2030.86 91
2030.96 98
2031.06 106
2031.16 113
2031.27 118
2031.37 119
2031.47 117
2031.58 111
2031.68 105
2031.78 98
2031.89 94
2031.99 92
2032.09 94
2032.20 96
2032.30 98
2032.40 98
2032.51 93
2032.61 83
2032.71 69
2032.82 56
2032.92 45
2033.02 39
2033.13 40
2033.23 49
2033.33 62
2033.44 79
2033.54 94
2033.64 106
2033.75 113
2033.85 114
2033.95 109
2034.06 100
2034.16 88
2034.26 76
2034.37 65
2034.47 55
2034.57 46
2034.68 39
2034.78 32
2034.88 26
2034.99 19
2035.09 13
2035.19 7
2035.30 2
2035.40 0
2035.50 0
2035.61 0
2035.71 0
2035.81 0
2035.92 0
2036.02 0
2036.12 0
2036.23 2
2036.33 14
2036.43 26
2036.54 37
2036.64 48
2036.74 59
2036.85 70
2036.95 83
2037.05 98
2037.16 115
2037.26 131
2037.36 144
2037.47 153
2037.57 158
2037.67 159
2037.78 158
2037.88 158
2037.98 159
2038.09 162
2038.19 169
2038.29 176
2038.40 185
2038.50 193
2038.60 202
2038.71 211
2038.81 222
2038.92 235
2039.02 250
2039.12 267
2039.23 286
2039.33 303
2039.43 320
2039.54 334
2039.64 345
2039.74 353
2039.85 360
2039.95 366
2040.05 371
2040.16 375
2040.26 375
2040.36 370
2040.47 357
2040.57 337
2040.67 309
2040.78 277
2040.88 245
2040.98 215
2041.09 191
2041.19 175
2041.29 167
2041.40 168
2041.50 175
2041.61 187
2041.71 201
2041.81 215
2041.92 226
2042.02 234
2042.12 238
2042.23 237
2042.33 232
2042.43 226
2042.54 218
2042.64 211
2042.74 205
2042.85 200
2042.95 197
2043.05 197
2043.16 199
2043.26 204
2043.37 212
2043.47 223
2043.57 236
2043.68 250
2043.78 263
2043.88 272
2043.99 276
2044.09 272
2044.19 262
2044.30 247
2044.40 228
2044.50 210
2044.61 194
2044.71 182
2044.82 175
2044.92 172
2045.02 171
2045.13 172
2045.23 174
2045.33 176
2045.44 179
2045.54 184
2045.64 188
2045.75 193
2045.85 195
2045.95 195
2046.06 189
2046.16 178
2046.27 160
2046.37 137
2046.47 108
2046.58 77
2046.68 46
2046.78 19
2046.89 0
2046.99 0
2047.09 0
2047.20 0
2047.30 8
2047.41 25
2047.51 43
2047.61 60
2047.72 74
2047.82 86
2047.92 96
2048.03 105
2048.13 113
2048.23 119
2048.34 124
2048.44 127
2048.55 129
2048.65 131
2048.75 133
2048.86 136
2048.96 140
2049.06 146
2049.17 150
2049.27 152
2049.38 150
2049.48 143
2049.58 132
2049.69 119
2049.79 104
2049.89 88
2050.00 74
2050.10 63
2050.20 53
2050.31 47
2050.41 42
2050.52 40
2050.62 41
2050.72 43
2050.83 48
2050.93 55
2051.03 66
2051.14 80
2051.24 99
2051.35 120
2051.45 143
2051.55 165
2051.66 185
2051.76 199
2051.86 208
2051.97 209
2052.07 206
2052.18 200
2052.28 193
2052.38 188
2052.49 184
2052.59 183
2052.69 184
2052.80 185
2052.90 184
2053.01 182
2053.11 179
2053.21 174
2053.32 168
2053.42 165
2053.53 165
2053.63 168
2053.73 177
2053.84 190
2053.94 206
2054.04 223
2054.15 240
2054.25 254
2054.36 263
2054.46 269
2054.56 271
2054.67 270
2054.77 268
2054.88 264
2054.98 260
2055.08 255
2055.19 249
2055.29 241
2055.39 233
2055.50 224
2055.60 217
2055.71 211
2055.81 208
2055.91 208
2056.02 210
2056.12 214
2056.23 219
2056.33 224
2056.43 229
2056.54 234
2056.64 238
2056.74 241
2056.85 242
2056.95 241
2057.06 239
2057.16 235
2057.26 231
2057.37 226
2057.47 223
2057.58 221
2057.68 220
2057.78 219
2057.89 217
2057.99 212
2058.10 201
2058.20 184
2058.30 161
2058.41 132
2058.51 100
2058.61 69
2058.72 41
2058.82 20
2058.93 8
2059.03 5
2059.13 8
2059.24 16
2059.34 24
2059.45 30
2059.55 33
2059.65 33
2059.76 32
2059.86 32
2059.97 36
2060.07 44
2060.17 56
2060.28 72
2060.38 88
2060.49 103
2060.59 114
2060.69 120
2060.80 121
2060.90 118
2061.01 112
2061.11 104
2061.21 96
2061.32 88
2061.42 80
2061.53 73
2061.63 64
2061.73 53
2061.84 39
2061.94 21
2062.05 2
2062.15 0
2062.25 0
2062.36 0
2062.46 0
2062.57 0
2062.67 0
2062.77 0
2062.88 4
2062.98 29
2063.09 51
2063.19 71
2063.29 86
2063.40 99
2063.50 111
2063.61 123
2063.71 135
2063.81 148
2063.92 159
2064.02 167
2064.13 171
2064.23 170
2064.34 165
2064.44 156
2064.54 145
2064.65 133
2064.75 122
2064.86 112
2064.96 105
2065.06 101
2065.17 101
2065.27 103
2065.38 108
2065.48 114
2065.58 120
2065.69 125
2065.79 129
2065.90 132
2066.00 135
2066.10 139
2066.21 142
2066.31 144
2066.42 144
2066.52 143
2066.63 137
2066.73 129
2066.83 117
2066.94 104
2067.04 92
2067.15 81
2067.25 72
2067.35 65
2067.46 58
2067.56 52
2067.67 44
2067.77 36
2067.88 28
2067.98 21
2068.08 18
2068.19 19
2068.29 25
2068.40 35
2068.50 49
2068.60 66
2068.71 84
2068.81 100
2068.92 113
2069.02 122
2069.13 123
2069.23 118
2069.33 105
2069.44 89
2069.54 72
2069.65 57
2069.75 48
2069.85 46
2069.96 51
2070.06 61
2070.17 73
2070.27 84
2070.38 94
2070.48 101
2070.58 106
2070.69 111
2070.79 116
2070.90 122
2071.00 128
2071.11 134
2071.21 138
2071.31 139
2071.42 138
2071.52 133
2071.63 128
2071.73 123
2071.84 119
2071.94 119
2072.04 121
2072.15 127
2072.25 135
2072.36 145
2072.46 156
2072.57 165
2072.67 171
2072.77 173
2072.88 169
2072.98 158
2073.09 142
2073.19 121
2073.30 98
2073.40 76
2073.50 57
2073.61 44
2073.71 38
2073.82 39
2073.92 46
2074.03 59
2074.13 74
2074.23 92
2074.34 109
2074.44 126
2074.55 143
2074.65 161
2074.76 178
2074.86 196
2074.96 213
2075.07 227
2075.17 238
2075.28 244
2075.38 243
2075.49 235
2075.59 222
2075.70 204
2075.80 182
2075.90 160
2076.01 138
2076.11 118
2076.22 102
2076.32 89
2076.43 79
2076.53 71
2076.63 66
2076.74 62
2076.84 59
2076.95 57
2077.05 57
2077.16 60
2077.26 65
2077.37 70
2077.47 74
2077.57 76
2077.68 74
2077.78 69
2077.89 59
2077.99 47
2078.10 34
2078.20 19
2078.31 5
2078.41 0
2078.51 0
2078.62 0
2078.72 0
2078.83 0
2078.93 0
2079.04 0
2079.14 0
2079.25 16
2079.35 39
2079.45 60
2079.56 74
2079.66 82
2079.77 82
2079.87 76
2079.98 68
2080.08 59
2080.19 53
2080.29 51
2080.39 53
2080.50 59
2080.60 69
2080.71 81
2080.81 94
2080.92 107
2081.02 120
2081.13 130
2081.23 140
2081.33 148
2081.44 155
2081.54 162
2081.65 170
2081.75 180
2081.86 190
2081.96 202
2082.07 213
2082.17 222
2082.28 229
2082.38 232
2082.48 231
2082.59 226
2082.69 219
2082.80 209
2082.90 199
2083.01 188
2083.11 178
2083.22 170
2083.32 162
2083.43 155
2083.53 147
2083.63 138
2083.74 127
2083.84 115
2083.95 102
2084.05 89
2084.16 78
2084.26 68
2084.37 60
2084.47 54
2084.58 47
2084.68 40
2084.78 33
2084.89 26
2084.99 20
2085.10 17
2085.20 16
2085.31 18
2085.41 23
2085.52 29
2085.62 37
2085.73 44
2085.83 51
2085.94 56
2086.04 58
2086.14 58
2086.25 57
2086.35 55
2086.46 53
2086.56 51
2086.67 49
2086.77 46
2086.88 43
2086.98 39
2087.09 34
2087.19 32
2087.30 32
2087.40 35
2087.51 43
2087.61 53
2087.71 64
2087.82 74
2087.92 82
2088.03 86
2088.13 88
2088.24 88
2088.34 89
2088.45 92
2088.55 99
2088.66 109
2088.76 123
2088.87 139
2088.97 156
2089.08 174
2089.18 191
2089.28 205
2089.39 215
2089.49 219
2089.60 215
2089.70 204
2089.81 186
2089.91 163
2090.02 137
2090.12 110
2090.23 84
2090.33 62
2090.44 45
2090.54 32
2090.65 25
2090.75 22
2090.86 24
2090.96 30
2091.07 39
2091.17 50
2091.27 64
2091.38 79
2091.48 96
2091.59 114
2091.69 132
2091.80 148
2091.90 162
2092.01 172
2092.11 177
2092.22 177
2092.32 171
2092.43 163
2092.53 153
2092.64 145
2092.74 139
2092.85 136
2092.95 138
2093.06 144
2093.16 152
2093.27 161
2093.37 170
2093.48 178
2093.58 183
2093.68 186
2093.79 186
2093.89 182
2094.00 176
2094.10 170
2094.21 164
2094.31 159
2094.42 156
2094.52 156
2094.63 161
2094.73 168
2094.84 179
2094.94 191
2095.05 203
2095.15 215
2095.26 223
2095.36 227
2095.47 227
2095.57 224
2095.68 219
2095.78 214
2095.89 210
2095.99 206
2096.10 204
2096.20 201
2096.31 197
2096.41 191
2096.52 182
2096.62 174
2096.73 169
2096.83 167
2096.94 169
2097.04 177
2097.15 187
2097.25 198
2097.35 208
2097.46 215
2097.56 219
2097.67 220
2097.77 220
2097.88 219
2097.98 218
2098.09 216
2098.19 213
2098.30 207
2098.40 200
2098.51 190
2098.61 178
2098.72 166
2098.82 154
2098.93 142
2099.03 133
2099.14 124
2099.24 115
2099.35 105
2099.45 94
2099.56 82
2099.66 68
2099.77 52
2099.87 37
2099.98 21
2100.08 6
2100.19 0
2100.29 0
2100.40 0
2100.50 0
2100.61 0
2100.71 0
2100.82 0
2100.92 0
2101.03 8
2101.13 29
2101.24 50
2101.34 67
2101.45 80
2101.55 87
2101.66 90
2101.76 92
2101.87 93
2101.97 97
2102.08 104
2102.18 113
2102.29 124
2102.39 135
2102.50 148
2102.60 161
2102.71 176
2102.81 190
2102.92 202
2103.02 210
2103.13 213
2103.23 210
2103.34 200
2103.44 187
2103.55 172
2103.65 160
2103.76 153
2103.86 152
2103.97 156
2104.07 164
2104.18 175
2104.28 185
2104.39 195
2104.49 203
2104.60 208
2104.71 212
2104.81 215
2104.92 218
2105.02 220
2105.13 221
2105.23 222
2105.34 220
2105.44 217
2105.55 213
2105.65 207
2105.76 203
2105.86 201
2105.97 204
2106.07 211
2106.18 222
2106.28 236
2106.39 252
2106.49 267
2106.60 282
2106.70 296
2106.81 310
2106.91 325
2107.02 344
2107.12 364
2107.23 387
2107.33 408
2107.44 426
2107.54 437
2107.65 439
2107.75 430
2107.86 411
2107.96 384
2108.07 352
2108.17 318
2108.28 286
2108.38 258
2108.49 235
2108.60 218
2108.70 207
2108.81 200
2108.91 195
2109.02 191
2109.12 185
2109.23 178
2109.33 169
2109.44 158
2109.54 145
2109.65 133
2109.75 123
2109.86 115
2109.96 110
2110.07 110
2110.17 113
2110.28 121
2110.38 131
2110.49 144
2110.59 158
2110.70 173
2110.80 189
2110.91 203
2111.02 215
2111.12 224
2111.23 227
2111.33 223
2111.44 211
2111.54 192
2111.65 169
2111.75 146
2111.86 126
2111.96 112
2112.07 106
2112.17 107
2112.28 113
2112.38 122
2112.49 131
2112.59 138
2112.70 143
2112.80 145
2112.91 146
2113.02 146
2113.12 146
2113.23 148
2113.33 151
2113.44 153
2113.54 155
2113.65 156
2113.75 155
2113.86 153
2113.96 149
2114.07 144
2114.17 139
2114.28 136
2114.38 134
2114.49 134
2114.60 134
2114.70 134
2114.81 132
2114.91 130
2115.02 126
2115.12 123
2115.23 119
2115.33 117
2115.44 115
2115.54 112
2115.65 108
2115.75 103
2115.86 95
2115.96 86
2116.07 76
2116.18 68
2116.28 61
2116.39 57
2116.49 56
2116.60 56
2116.70 57
2116.81 58
2116.91 59
2117.02 59
2117.12 59
2117.23 57
2117.34 56
2117.44 53
2117.55 52
2117.65 51
2117.76 51
2117.86 52
2117.97 55
2118.07 59
2118.18 64
2118.28 71
2118.39 77
2118.49 84
2118.60 89
2118.71 93
2118.81 97
2118.92 100
2119.02 103
2119.13 109
2119.23 117
2119.34 126
2119.44 135
2119.55 143
2119.65 149
2119.76 152
2119.87 153
2119.97 153
2120.08 153
2120.18 154
2120.29 155
2120.39 156
2120.50 156
2120.60 155
2120.71 153
2120.81 151
2120.92 151
2121.03 154
2121.13 159
2121.24 167
2121.34 176
2121.45 186
2121.55 195
2121.66 204
2121.76 211
2121.87 218
2121.98 223
2122.08 227
2122.19 228
2122.29 225
2122.40 221
2122.50 215
2122.61 208
2122.71 201
2122.82 196
2122.93 193
2123.03 194
2123.14 199
2123.24 207
2123.35 219
2123.45 233
2123.56 248
2123.66 262
2123.77 274
2123.88 284
2123.98 289
2124.09 292
2124.19 292
2124.30 290
2124.40 285
2124.51 278
2124.61 269
2124.72 256
2124.83 241
2124.93 224
2125.04 206
2125.14 189
2125.25 175
2125.35 165
2125.46 159
2125.56 159
2125.67 163
2125.78 171
2125.88 181
2125.99 190
2126.09 199
2126.20 205
2126.30 208
2126.41 207
2126.52 203
2126.62 196
2126.73 186
2126.83 172
2126.94 155
2127.04 136
2127.15 115
2127.25 93
2127.36 71
2127.47 52
2127.57 36
2127.68 24
2127.78 17
2127.89 13
2127.99 12
2128.10 12
2128.21 12
2128.31 11
2128.42 9
2128.52 8
2128.63 7
2128.73 7
2128.84 8
2128.95 9
2129.05 9
2129.16 6
2129.26 1
2129.37 0
2129.47 0
2129.58 0
2129.69 0
2129.79 0
2129.90 0
2130.00 16
2130.11 34
2130.21 51
2130.32 65
2130.43 72
2130.53 72
2130.64 66
2130.74 56
2130.85 44
2130.95 33
2131.06 25
2131.17 19
2131.27 16
2131.38 14
2131.48 12
2131.59 10
2131.69 9
2131.80 8
2131.91 10
2132.01 14
2132.12 21
2132.22 30
2132.33 40
2132.44 51
2132.54 62
2132.65 71
2132.75 78
2132.86 82
2132.96 84
2133.07 85
2133.18 86
2133.28 87
2133.39 91
2133.49 97
2133.60 105
2133.70 113
2133.81 120
2133.92 124
2134.02 124
2134.13 121
2134.23 114
2134.34 103
2134.45 89
2134.55 72
2134.66 53
2134.76 34
2134.87 18
2134.97 7
2135.08 2
2135.19 5
2135.29 16
2135.40 32
2135.50 51
2135.61 71
2135.72 88
2135.82 101
2135.93 109
2136.03 113
2136.14 112
2136.25 108
2136.35 101
2136.46 93
2136.56 83
2136.67 72
2136.77 62
2136.88 52
2136.99 43
2137.09 36
2137.20 29
2137.30 22
2137.41 13
2137.52 3
2137.62 0
2137.73 0
2137.83 0
2137.94 0
2138.05 0
2138.15 0
2138.26 0
2138.36 4
2138.47 24
2138.58 43
2138.68 61
2138.79 76
2138.89 88
2139.00 99
2139.10 108
2139.21 116
2139.32 122
2139.42 125
2139.53 125
2139.63 120
2139.74 112
2139.85 103
2139.95 94
2140.06 87
2140.16 81
2140.27 79
2140.38 79
2140.48 80
2140.59 84
2140.69 89
2140.80 95
2140.91 101
2141.01 104
2141.12 103
2141.22 97
2141.33 87
2141.44 72
2141.54 57
2141.65 44
2141.75 38
2141.86 39
2141.97 47
2142.07 60
2142.18 76
2142.28 92
2142.39 105
2142.50 114
2142.60 119
2142.71 121
2142.81 120
2142.92 117
2143.03 113
2143.13 108
2143.24 101
2143.34 93
2143.45 83
2143.56 72
2143.66 60
2143.77 48
2143.88 39
2143.98 33
2144.09 31
2144.19 34
2144.30 41
2144.41 50
2144.51 60
2144.62 67
2144.72 72
2144.83 72
2144.94 70
2145.04 67
2145.15 65
2145.25 66
2145.36 71
2145.47 80
2145.57 90
2145.68 98
2145.78 105
2145.89 108
2146.00 107
2146.10 106
2146.21 105
2146.32 107
2146.42 114
2146.53 124
2146.63 136
2146.74 148
2146.85 159
2146.95 167
2147.06 172
2147.16 173
2147.27 172
2147.38 170
2147.48 168
2147.59 166
2147.70 165
2147.80 166
2147.91 169
2148.01 173
2148.12 177
2148.23 179
2148.33 178
2148.44 175
2148.54 169
2148.65 161
2148.76 156
2148.86 154
2148.97 158
2149.08 167
2149.18 180
2149.29 194
2149.39 205
2149.50 209
2149.61 206
2149.71 193
2149.82 173
2149.93 150
2150.03 126
2150.14 107
2150.24 94
2150.35 88
2150.46 89
2150.56 94
2150.67 101
2150.78 107
2150.88 110
2150.99 111
2151.09 111
2151.20 112
2151.31 115
2151.41 121
2151.52 130
2151.63 140
2151.73 150
2151.84 158
2151.94 164
2152.05 167
2152.16 168
2152.26 167
2152.37 166
2152.48 165
2152.58 165
2152.69 166
2152.79 167
2152.90 170
2153.01 174
2153.11 178
2153.22 182
2153.33 183
2153.43 183
2153.54 179
2153.64 174
2153.75 165
2153.86 155
2153.96 143
2154.07 131
2154.18 117
2154.28 102
2154.39 88
2154.50 74
2154.60 63
2154.71 56
2154.81 54
2154.92 59
2155.03 70
2155.13 88
2155.24 109
2155.35 130
2155.45 147
2155.56 159
2155.66 164
2155.77 163
2155.88 158
2155.98 152
2156.09 149
2156.20 151
2156.30 157
2156.41 166
2156.52 174
2156.62 180
2156.73 180
2156.84 173
2156.94 159
2157.05 140
2157.15 120
2157.26 101
2157.37 87
2157.47 78
2157.58 74
2157.69 75
2157.79 79
2157.90 83
2158.01 86
2158.11 89
2158.22 92
2158.32 95
2158.43 99
2158.54 104
2158.64 109
2158.75 115
2158.86 121
2158.96 125
2159.07 129
2159.18 132
2159.28 132
2159.39 131
2159.50 127
2159.60 121
2159.71 111
2159.81 100
2159.92 89
2160.03 79
2160.13 73
2160.24 72
2160.35 77
2160.45 86
2160.56 97
2160.67 109
2160.77 119
2160.88 125
2160.99 126
2161.09 122
2161.20 115
2161.31 105
2161.41 96
2161.52 88
2161.63 82
2161.73 79
2161.84 78
2161.94 79
2162.05 82
2162.16 85
2162.26 90
2162.37 94
2162.48 100
2162.58 106
2162.69 111
2162.80 117
2162.90 123
2163.01 129
2163.12 134
2163.22 137
2163.33 139
2163.44 137
2163.54 132
2163.65 122
2163.76 109
2163.86 93
2163.97 76
2164.08 61
2164.18 49
2164.29 44
2164.40 46
2164.50 55
2164.61 71
2164.71 91
2164.82 115
2164.93 138
2165.03 158
2165.14 173
2165.25 182
2165.35 184
2165.46 182
2165.57 176
2165.67 170
2165.78 163
2165.89 159
2165.99 156
2166.10 154
2166.21 153
2166.31 152
2166.42 150
2166.53 149
2166.63 148
2166.74 149
2166.85 152
2166.95 157
2167.06 163
2167.17 170
2167.27 176
2167.38 179
2167.49 178
2167.59 173
2167.70 163
2167.81 147
2167.91 128
2168.02 105
2168.13 81
2168.23 57
2168.34 37
2168.45 23
2168.55 18
2168.66 20
2168.77 30
2168.87 44
2168.98 59
2169.09 72
2169.19 82
2169.30 87
2169.41 88
2169.51 87
2169.62 87
2169.73 89
2169.83 95
2169.94 104
2170.05 117
2170.15 131
2170.26 144
2170.37 154
2170.47 160
2170.58 161
2170.69 156
2170.79 146
2170.90 135
2171.01 124
2171.11 115
2171.22 110
2171.33 109
2171.43 111
2171.54 115
2171.65 120
2171.76 123
2171.86 124
2171.97 123
2172.08 121
2172.18 119
2172.29 117
2172.40 115
2172.50 112
2172.61 106
2172.72 96
2172.82 81
2172.93 63
2173.04 43
2173.14 22
2173.25 5
2173.36 0
2173.46 0
2173.57 0
2173.68 0
2173.78 0
2173.89 0
2174.00 0
2174.10 0
2174.21 0
2174.32 9
2174.42 25
2174.53 45
2174.64 68
2174.75 90
2174.85 112
2174.96 131
2175.07 146
2175.17 157
2175.28 166
2175.39 172
2175.49 176
2175.60 179
2175.71 180
2175.81 178
2175.92 175
2176.03 169
2176.13 162
2176.24 155
2176.35 149
2176.45 145
2176.56 144
2176.67 145
2176.78 147
2176.88 149
2176.99 150
2177.10 149
2177.20 145
2177.31 140
2177.42 136
2177.52 133
2177.63 133
2177.74 137
2177.84 142
2177.95 148
2178.06 152
2178.17 154
2178.27 154
2178.38 152
2178.49 150
2178.59 148
2178.70 149
2178.81 152
2178.91 156
2179.02 159
2179.13 159
2179.23 154
2179.34 144
2179.45 130
2179.56 114
2179.66 97
2179.77 83
2179.88 74
2179.98 70
2180.09 72
2180.20 78
2180.30 87
2180.41 98
2180.52 109
2180.62 117
2180.73 122
2180.84 123
2180.95 121
2181.05 117
2181.16 110
2181.27 103
2181.37 97
2181.48 93
2181.59 92
2181.69 92
2181.80 94
2181.91 96
2182.02 99
2182.12 101
2182.23 101
2182.34 100
2182.44 97
2182.55 93
2182.66 88
2182.76 84
2182.87 80
2182.98 76
2183.09 73
2183.19 69
2183.30 65
2183.41 61
2183.51 60
2183.62 60
2183.73 64
2183.84 70
2183.94 78
2184.05 87
2184.16 95
2184.26 101
2184.37 105
2184.48 107
2184.58 107
2184.69 105
2184.80 102
2184.91 96
2185.01 88
2185.12 79
2185.23 68
2185.33 58
2185.44 50
2185.55 43
2185.66 40
2185.76 39
2185.87 41
2185.98 47
2186.08 56
2186.19 69
2186.30 86
2186.41 106
2186.51 128
2186.62 150
2186.73 170
2186.83 187
2186.94 201
2187.05 210
2187.16 217
2187.26 220
2187.37 221
2187.48 219
2187.58 215
2187.69 208
2187.80 199
2187.91 189
2188.01 178
2188.12 171
2188.23 167
2188.33 167
2188.44 171
2188.55 178
2188.66 186
2188.76 195
2188.87 204
2188.98 212
2189.08 219
2189.19 225
2189.30 230
2189.41 232
2189.51 230
2189.62 224
2189.73 216
2189.83 208
2189.94 203
2190.05 203
2190.16 208
2190.26 218
2190.37 231
2190.48 245
2190.58 258
2190.69 266
2190.80 271
2190.91 272
2191.01 271
2191.12 267
2191.23 261
2191.34 253
2191.44 243
2191.55 231
2191.66 216
2191.76 200
2191.87 184
2191.98 169
2192.09 156
2192.19 145
2192.30 137
2192.41 131
2192.52 129
2192.62 130
2192.73 132
2192.84 136
2192.94 139
2193.05 139
2193.16 136
2193.27 129
2193.37 119
2193.48 110
2193.59 104
2193.70 103
2193.80 108
2193.91 118
2194.02 131
2194.12 145
2194.23 155
2194.34 160
2194.45 160
2194.55 155
2194.66 148
2194.77 142
2194.88 138
2194.98 138
2195.09 143
2195.20 151
2195.31 162
2195.41 173
2195.52 182
2195.63 188
2195.73 192
2195.84 194
2195.95 195
2196.06 196
2196.16 200
2196.27 205
2196.38 211
2196.49 216
2196.59 219
2196.70 217
2196.81 212
2196.92 205
2197.02 198
2197.13 193
2197.24 190
2197.35 191
2197.45 194
2197.56 197
2197.67 199
2197.77 197
2197.88 194
2197.99 189
2198.10 185
2198.20 183
2198.31 184
2198.42 189
2198.53 196
2198.63 203
2198.74 208
2198.85 210
2198.96 208
2199.06 203
2199.17 197
2199.28 191
2199.39 187
2199.49 184
2199.60 182
2199.71 180
2199.82 178
2199.92 173
2200.03 168
2200.14 161
2200.25 154
2200.35 147
2200.46 142
2200.57 139
2200.68 139
2200.78 142
2200.89 149
2201.00 160
2201.11 173
2201.21 187
2201.32 202
2201.43 213
2201.54 221
2201.64 225
2201.75 223
2201.86 218
2201.96 209
2202.07 199
2202.18 187
2202.29 175
2202.40 164
2202.50 155
2202.61 147
2202.72 142
2202.83 138
2202.93 137
2203.04 136
2203.15 137
2203.26 138
2203.36 138
2203.47 137
2203.58 135
2203.69 132
2203.79 127
2203.90 122
2204.01 116
2204.12 110
2204.22 105
2204.33 102
2204.44 100
2204.55 101
2204.65 105
2204.76 111
2204.87 119
2204.98 128
2205.08 138
2205.19 148
2205.30 158
2205.41 166
2205.51 174
2205.62 179
2205.73 182
2205.84 182
2205.94 179
2206.05 175
2206.16 171
2206.27 168
2206.37 168
2206.48 173
2206.59 181
2206.70 191
2206.81 204
2206.91 216
2207.02 228
2207.13 239
2207.24 248
2207.34 257
2207.45 266
2207.56 274
2207.67 282
2207.77 290
2207.88 297
2207.99 303
2208.10 308
2208.20 309
2208.31 307
2208.42 302
2208.53 292
2208.63 279
2208.74 264
2208.85 246
2208.96 226
2209.07 206
2209.17 186
2209.28 167
2209.39 149
2209.50 134
2209.60 124
2209.71 119
2209.82 119
2209.93 123
2210.03 130
2210.14 138
2210.25 144
2210.36 148
2210.47 149
2210.57 149
2210.68 148
2210.79 148
2210.90 151
2211.00 156
2211.11 162
2211.22 168
2211.33 172
2211.43 172
2211.54 170
2211.65 165
2211.76 158
2211.87 151
2211.97 145
2212.08 140
2212.19 137
2212.30 134
2212.40 130
2212.51 125
2212.62 120
2212.73 114
2212.84 108
2212.94 104
2213.05 103
2213.16 106
2213.27 113
2213.37 122
2213.48 132
2213.59 142
2213.70 150
2213.81 157
2213.91 162
2214.02 166
2214.13 169
2214.24 172
2214.34 174
2214.45 175
2214.56 174
2214.67 168
2214.78 157
2214.88 140
2214.99 117
2215.10 89
2215.21 59
2215.31 30
2215.42 5
2215.53 0
2215.64 0
2215.75 0
2215.85 0
2215.96 0
2216.07 5
2216.18 14
2216.29 18
2216.39 18
2216.50 14
2216.61 8
2216.72 2
2216.82 0
2216.93 0
2217.04 4
2217.15 13
2217.26 25
2217.36 38
2217.47 52
2217.58 66
2217.69 79
2217.80 92
2217.90 103
2218.01 111
2218.12 116
2218.23 117
2218.34 113
2218.44 105
2218.55 93
2218.66 80
2218.77 69
2218.87 60
2218.98 57
2219.09 61
2219.20 70
2219.31 86
2219.41 105
2219.52 124
2219.63 143
2219.74 158
2219.85 170
2219.95 177
2220.06 181
2220.17 182
2220.28 182
2220.39 183
2220.49 184
2220.60 187
2220.71 190
2220.82 193
2220.93 195
2221.03 196
2221.14 194
2221.25 190
2221.36 184
2221.47 177
2221.57 171
2221.68 165
2221.79 162
2221.90 161
2222.01 165
2222.11 172
2222.22 184
2222.33 198
2222.44 214
2222.55 229
2222.65 242
2222.76 251
2222.87 254
2222.98 251
2223.09 242
2223.19 229
2223.30 213
2223.41 197
2223.52 182
2223.63 170
2223.73 161
2223.84 157
2223.95 156
2224.06 159
2224.17 165
2224.27 174
2224.38 184
2224.49 194
2224.60 203
2224.71 209
2224.81 211
2224.92 210
2225.03 205
2225.14 198
2225.25 192
2225.35 188
2225.46 188
2225.57 193
2225.68 201
2225.79 212
2225.89 222
2226.00 227
2226.11 225
2226.22 217
2226.33 201
2226.43 182
2226.54 161
2226.65 142
2226.76 128
2226.87 118
2226.98 113
2227.08 110
2227.19 109
2227.30 109
2227.41 110
2227.52 114
2227.62 120
2227.73 132
2227.84 150
2227.95 172
2228.06 196
2228.16 220
2228.27 241
2228.38 255
2228.49 263
2228.60 263
2228.71 257
2228.81 247
2228.92 236
2229.03 225
2229.14 215
2229.25 207
2229.35 199
2229.46 193
2229.57 185
2229.68 178
2229.79 169
2229.90 159
2230.00 151
2230.11 144
2230.22 140
2230.33 138
2230.44 138
2230.54 140
2230.65 143
2230.76 145
2230.87 147
2230.98 149
2231.09 151
2231.19 155
2231.30 159
2231.41 165
2231.52 172
2231.63 181
2231.73 191
2231.84 200
2231.95 210
2232.06 218
2232.17 225
2232.28 230
2232.38 232
2232.49 232
2232.60 230
2232.71 227
2232.82 224
2232.93 220
2233.03 216
2233.14 211
2233.25 206
2233.36 199
2233.47 193
2233.57 189
2233.68 188
2233.79 191
2233.90 198
2234.01 207
2234.12 216
2234.22 224
2234.33 229
2234.44 229
2234.55 226
2234.66 219
2234.77 209
2234.87 197
2234.98 184
2235.09 169
2235.20 157
2235.31 146
2235.42 140
2235.52 138
2235.63 141
2235.74 147
2235.85 155
2235.96 162
2236.07 165
2236.17 166
2236.28 163
2236.39 159
2236.50 156
2236.61 153
2236.72 153
2236.82 153
2236.93 153
2237.04 153
2237.15 150
2237.26 145
2237.37 139
2237.47 133
2237.58 126
2237.69 122
2237.80 120
2237.91 122
2238.02 128
2238.12 139
2238.23 155
2238.34 174
2238.45 195
2238.56 217
2238.67 238
2238.77 258
2238.88 275
2238.99 289
2239.10 299
2239.21 305
2239.32 307
2239.43 303
2239.53 295
2239.64 283
2239.75 268
2239.86 251
2239.97 233
2240.08 216
2240.18 200
2240.29 184
2240.40 170
2240.51 158
2240.62 147
2240.73 139
2240.83 134
2240.94 132
2241.05 134
2241.16 140
2241.27 149
2241.38 159
2241.49 168
2241.59 176
2241.70 181
2241.81 182
2241.92 179
2242.03 173
2242.14 166
2242.24 159
2242.35 155
2242.46 154
2242.57 156
2242.68 160
2242.79 166
2242.90 172
2243.00 177
2243.11 180
2243.22 180
2243.33 177
2243.44 172
2243.55 165
2243.66 156
2243.76 148
2243.87 140
2243.98 131
2244.09 124
2244.20 119
2244.31 115
2244.41 113
2244.52 114
2244.63 118
2244.74 125
2244.85 132
2244.96 140
2245.07 145
2245.17 148
2245.28 147
2245.39 143
2245.50 136
2245.61 128
2245.72 118
2245.83 107
2245.93 96
2246.04 82
2246.15 66
2246.26 49
2246.37 29
2246.48 10
2246.59 0
2246.69 0
2246.80 0
2246.91 0
2247.02 0
2247.13 0
2247.24 0
2247.35 0
2247.45 3
2247.56 24
2247.67 47
2247.78 74
2247.89 103
2248.00 134
2248.11 167
2248.21 198
2248.32 227
2248.43 251
2248.54 268
2248.65 276
2248.76 276
2248.87 266
2248.98 247
2249.08 221
2249.19 189
2249.30 155
2249.41 121
2249.52 91
2249.63 68
2249.74 54
2249.84 50
2249.95 57
2250.06 71
2250.17 90
2250.28 111
2250.39 129
2250.50 143
2250.61 152
2250.71 156
2250.82 155
2250.93 152
2251.04 149
2251.15 146
2251.26 143
2251.37 138
2251.47 132
2251.58 123
2251.69 113
2251.80 102
2251.91 92
2252.02 84
2252.13 81
2252.24 81
2252.34 83
2252.45 88
2252.56 92
2252.67 97
2252.78 101
2252.89 106
2253.00 111
2253.11 117
2253.21 124
2253.32 132
2253.43 138
2253.54 142
2253.65 145
2253.76 145
2253.87 146
2253.98 146
2254.08 148
2254.19 152
2254.30 156
2254.41 160
2254.52 164
2254.63 165
2254.74 164
2254.85 159
2254.95 151
2255.06 140
2255.17 128
2255.28 113
2255.39 98
2255.50 84
2255.61 71
2255.72 62
2255.82 58
2255.93 59
2256.04 65
2256.15 75
2256.26 88
2256.37 102
2256.48 115
2256.59 127
2256.70 136
2256.80 142
2256.91 145
2257.02 145
2257.13 143
2257.24 141
2257.35 140
2257.46 141
2257.57 144
2257.68 148
2257.78 153
2257.89 156
2258.00 157
2258.11 154
2258.22 149
2258.33 142
2258.44 137
2258.55 134
2258.65 135
2258.76 140
2258.87 148
2258.98 155
2259.09 161
2259.20 164
2259.31 163
2259.42 160
2259.53 155
2259.63 151
2259.74 149
2259.85 149
2259.96 150
2260.07 152
2260.18 150
2260.29 146
2260.40 137
2260.51 125
2260.62 111
2260.72 98
2260.83 89
2260.94 85
2261.05 88
2261.16 96
2261.27 109
2261.38 125
2261.49 142
2261.60 159
2261.70 173
2261.81 186
2261.92 195
2262.03 200
2262.14 200
2262.25 197
2262.36 191
2262.47 184
2262.58 178
2262.69 176
2262.79 178
2262.90 186
2263.01 197
2263.12 209
2263.23 219
2263.34 226
2263.45 229
2263.56 228
2263.67 227
2263.77 228
2263.88 231
2263.99 237
2264.10 245
2264.21 251
2264.32 254
2264.43 253
2264.54 250
2264.65 244
2264.76 238
2264.87 233
2264.97 229
2265.08 226
2265.19 222
2265.30 216
2265.41 209
2265.52 200
2265.63 191
2265.74 182
2265.85 175
2265.96 169
2266.06 164
2266.17 158
2266.28 148
2266.39 135
2266.50 118
2266.61 99
2266.72 81
2266.83 66
2266.94 59
2267.05 61
2267.16 71
2267.26 87
2267.37 106
2267.48 125
2267.59 139
2267.70 148
2267.81 150
2267.92 144
2268.03 131
2268.14 114
2268.25 96
2268.36 79
2268.46 67
2268.57 62
2268.68 64
2268.79 74
2268.90 89
2269.01 105
2269.12 119
2269.23 129
2269.34 135
2269.45 135
2269.56 132
2269.66 126
2269.77 119
2269.88 111
2269.99 103
2270.10 96
2270.21 90
2270.32 87
2270.43 89
2270.54 96
2270.65 107
2270.76 121
2270.87 135
2270.97 147
2271.08 155
2271.19 156
2271.30 149
2271.41 137
2271.52 118
2271.63 97
2271.74 74
2271.85 53
2271.96 36
2272.07 25
2272.18 22
2272.28 26
2272.39 36
2272.50 51
2272.61 67
2272.72 82
2272.83 92
2272.94 98
2273.05 98
2273.16 92
2273.27 81
2273.38 67
2273.49 49
2273.60 32
2273.70 15
2273.81 1
2273.92 0
2274.03 0
2274.14 0
2274.25 0
2274.36 0
2274.47 0
2274.58 0
2274.69 0
2274.80 0
2274.91 0
2275.02 5
2275.13 17
2275.23 31
2275.34 47
2275.45 62
2275.56 72
2275.67 77
2275.78 74
2275.89 66
2276.00 54
2276.11 43
2276.22 35
2276.33 34
2276.44 41
2276.55 57
2276.66 79
2276.76 102
2276.87 125
2276.98 142
2277.09 151
2277.20 153
2277.31 146
2277.42 134
2277.53 121
2277.64 107
2277.75 97
2277.86 90
2277.97 89
2278.08 93
2278.19 100
2278.30 110
2278.40 119
2278.51 125
2278.62 127
2278.73 124
2278.84 117
2278.95 106
2279.06 94
2279.17 85
2279.28 79
2279.39 80
2279.50 87
2279.61 100
2279.72 116
2279.83 135
2279.94 152
2280.04 168
2280.15 180
2280.26 189
2280.37 196
2280.48 201
2280.59 206
2280.70 211
2280.81 217
2280.92 222
2281.03 225
2281.14 226
2281.25 224
2281.36 220
2281.47 214
2281.58 208
2281.69 202
2281.80 197
2281.90 193
2282.01 191
2282.12 190
2282.23 190
2282.34 191
2282.45 192
2282.56 193
2282.67 195
2282.78 197
2282.89 200
2283.00 202
2283.11 204
2283.22 206
2283.33 208
2283.44 209
2283.55 209
2283.66 208
2283.77 206
2283.88 202
2283.98 193
2284.09 181
2284.20 165
2284.31 146
2284.42 127
2284.53 108
2284.64 92
2284.75 80
2284.86 71
2284.97 67
2285.08 65
2285.19 66
2285.30 71
2285.41 78
2285.52 89
2285.63 102
2285.74 116
2285.85 128
2285.96 136
2286.07 140
2286.17 140
2286.28 136
2286.39 131
2286.50 127
2286.61 125
2286.72 127
2286.83 130
2286.94 136
2287.05 142
2287.16 149
2287.27 155
2287.38 160
2287.49 165
2287.60 169
2287.71 172
2287.82 174
2287.93 175
2288.04 175
2288.15 173
2288.26 170
2288.37 168
2288.48 166
2288.59 165
2288.70 166
2288.80 168
2288.91 168
2289.02 166
2289.13 159
2289.24 149
2289.35 136
2289.46 121
2289.57 108
2289.68 98
2289.79 95
2289.90 98
2290.01 106
2290.12 118
2290.23 131
2290.34 143
2290.45 153
2290.56 161
2290.67 167
2290.78 171
2290.89 175
2291.00 178
2291.11 180
2291.22 180
2291.33 178
2291.44 173
2291.55 165
2291.66 154
2291.76 142
2291.87 130
2291.98 119
2292.09 110
2292.20 102
2292.31 96
2292.42 92
2292.53 90
2292.64 90
2292.75 93
2292.86 99
2292.97 108
2293.08 118
2293.19 126
2293.30 132
2293.41 132
2293.52 128
2293.63 120
2293.74 111
2293.85 103
2293.96 99
2294.07 99
2294.18 105
2294.29 113
2294.40 122
2294.51 129
2294.62 134
2294.73 135
2294.84 133
2294.95 129
2295.06 122
2295.17 116
2295.28 112
2295.39 109
2295.50 106
2295.60 104
2295.71 102
2295.82 99
2295.93 93
2296.04 84
2296.15 75
2296.26 66
2296.37 59
2296.48 57
2296.59 58
2296.70 63
2296.81 70
2296.92 76
2297.03 80
2297.14 80
2297.25 76
2297.36 69
2297.47 61
2297.58 54
2297.69 48
2297.80 45
2297.91 44
2298.02 46
2298.13 48
2298.24 49
2298.35 48
2298.46 43
2298.57 33
2298.68 18
2298.79 1
2298.90 0
2299.01 0
2299.12 0
2299.23 0
2299.34 0
2299.45 0
2299.56 0
2299.67 8
2299.78 21
2299.89 30
2300.00 37
2300.11 43
2300.22 48
2300.33 56
2300.44 65
2300.55 76
2300.66 88
2300.77 100
2300.88 111
2300.99 121
2301.10 129
2301.21 137
2301.32 145
2301.43 155
2301.54 166
2301.65 180
2301.76 194
2301.87 209
2301.98 222
2302.09 232
2302.20 239
2302.31 242
2302.42 242
2302.53 241
2302.64 240
2302.75 240
2302.86 244
2302.97 251
2303.08 264
2303.18 281
2303.29 306
2303.40 336
2303.51 371
2303.62 408
2303.73 445
2303.84 481
2303.95 513
2304.06 541
2304.17 565
2304.28 587
2304.39 607
2304.50 626
2304.61 646
2304.72 667
2304.83 689
2304.94 713
2305.05 739
2305.16 764
2305.27 789
2305.38 811
2305.49 831
2305.60 845
2305.71 855
2305.82 862
2305.93 865
2306.04 868
2306.15 871
2306.26 877
2306.37 887
2306.48 900
2306.59 919
2306.70 940
2306.81 964
2306.92 990
2307.03 1015
2307.14 1039
2307.25 1061
2307.36 1080
2307.47 1095
2307.58 1106
2307.69 1110
2307.80 1107
2307.92 1097
2308.03 1078
2308.14 1051
2308.25 1018
2308.36 980
2308.47 941
2308.58 903
2308.69 868
2308.80 838
2308.91 813
2309.02 792
2309.13 775
2309.24 759
2309.35 746
2309.46 735
2309.57 725
2309.68 717
2309.79 713
2309.90 712
2310.01 715
2310.12 719
2310.23 723
2310.34 726
2310.45 725
2310.56 720
2310.67 710
2310.78 695
2310.89 675
2311.00 651
2311.11 623
2311.22 595
2311.33 567
2311.44 541
2311.55 517
2311.66 495
2311.77 475
2311.88 455
2311.99 436
2312.10 418
2312.21 400
2312.32 385
2312.43 371
2312.54 358
2312.65 348
2312.76 337
2312.87 326
2312.98 313
2313.09 296
2313.20 275
2313.31 250
2313.42 223
2313.53 197
2313.64 172
2313.75 153
2313.86 141
2313.97 136
2314.08 137
2314.19 144
2314.30 154
2314.41 166
2314.52 179
2314.63 192
2314.74 205
2314.85 217
2314.96 229
2315.07 241
2315.18 253
2315.29 265
2315.41 277
2315.52 287
2315.63 296
2315.74 302
2315.85 304
2315.96 300
2316.07 291
2316.18 279
2316.29 264
2316.40 250
2316.51 238
2316.62 230
2316.73 226
2316.84 225
2316.95 226
2317.06 228
2317.17 229
2317.28 231
2317.39 234
2317.50 238
2317.61 244
2317.72 252
2317.83 264
2317.94 277
2318.05 294
2318.16 312
2318.27 333
2318.38 355
2318.49 379
2318.60 403
2318.71 427
2318.82 450
2318.93 470
2319.04 488
2319.15 503
2319.27 515
2319.38 526
2319.49 537
2319.60 548
2319.71 561
2319.82 575
2319.93 590
2320.04 602
2320.15 612
2320.26 617
2320.37 618
2320.48 616
2320.59 612
2320.70 607
2320.81 603
2320.92 599
2321.03 595
2321.14 590
2321.25 585
2321.36 580
2321.47 577
2321.58 575
2321.69 576
2321.80 579
2321.91 583
2322.02 586
2322.13 586
2322.24 582
2322.36 573
2322.47 560
2322.58 545
2322.69 529
2322.80 513
2322.91 499
2323.02 486
2323.13 473
2323.24 462
2323.35 453
2323.46 447
2323.57 446
2323.68 449
2323.79 457
2323.90 468
2324.01 478
2324.12 485
2324.23 484
2324.34 476
2324.45 459
2324.56 438
2324.67 413
2324.78 390
2324.90 371
2325.01 357
2325.12 350
2325.23 348
2325.34 350
2325.45 353
2325.56 355
2325.67 356
2325.78 353
2325.89 347
2326.00 336
2326.11 322
2326.22 304
2326.33 284
2326.44 263
2326.55 243
2326.66 227
2326.77 213
2326.88 203
2326.99 196
2327.11 189
2327.22 182
2327.33 173
2327.44 160
2327.55 144
2327.66 127
2327.77 109
2327.88 93
2327.99 80
2328.10 71
2328.21 66
2328.32 63
2328.43 61
2328.54 58
2328.65 52
2328.76 44
2328.87 35
2328.98 24
2329.09 14
2329.21 6
2329.32 0
2329.43 0
2329.54 0
2329.65 0
2329.76 0
2329.87 2
2329.98 8
2330.09 15
2330.20 22
2330.31 25
2330.42 24
2330.53 18
2330.64 7
2330.75 0
2330.86 0
2330.97 0
2331.09 0
2331.20 0
2331.31 0
2331.42 0
2331.53 10
2331.64 22
2331.75 31
2331.86 38
2331.97 44
2332.08 50
2332.19 56
2332.30 62
2332.41 68
2332.52 73
2332.63 79
2332.74 83
2332.86 88
2332.97 92
2333.08 96
2333.19 98
2333.30 98
2333.41 94
2333.52 88
2333.63 80
2333.74 72
2333.85 65
2333.96 61
2334.07 59
2334.18 58
2334.29 57
2334.40 55
2334.52 53
2334.63 51
2334.74 51
2334.85 55
2334.96 65
2335.07 81
2335.18 100
2335.29 122
2335.40 143
2335.51 160
2335.62 171
2335.73 177
2335.84 177
2335.95 172
2336.07 164
2336.18 153
2336.29 139
2336.40 123
2336.51 106
2336.62 87
2336.73 68
2336.84 51
2336.95 36
2337.06 26
2337.17 20
2337.28 19
2337.39 23
2337.51 28
2337.62 35
2337.73 41
2337.84 46
2337.95 48
2338.06 49
2338.17 49
2338.28 48
2338.39 47
2338.50 46
2338.61 44
2338.72 40
2338.83 34
2338.95 25
2339.06 14
2339.17 3
2339.28 0
2339.39 0
2339.50 0
2339.61 0
2339.72 0
2339.83 10
2339.94 19
2340.05 26
2340.16 29
2340.28 27
2340.39 22
2340.50 15
2340.61 9
2340.72 5
2340.83 5
2340.94 7
2341.05 10
2341.16 13
2341.27 14
2341.38 11
2341.49 6
2341.61 0
2341.72 0
2341.83 0
2341.94 0
2342.05 0
2342.16 0
2342.27 6
2342.38 20
2342.49 33
2342.60 43
2342.71 50
2342.82 54
2342.94 59
2343.05 66
2343.16 76
2343.27 90
2343.38 105
2343.49 119
2343.60 129
2343.71 132
2343.82 129
2343.93 121
2344.04 111
2344.16 99
2344.27 89
2344.38 81
2344.49 75
2344.60 72
2344.71 71
2344.82 70
2344.93 70
2345.04 69
2345.15 67
2345.27 63
2345.38 57
2345.49 49
2345.60 40
2345.71 30
2345.82 21
2345.93 14
2346.04 10
2346.15 9
2346.26 11
2346.37 14
2346.49 17
2346.60 20
2346.71 21
2346.82 20
2346.93 17
2347.04 14
2347.15 9
2347.26 4
2347.37 0
2347.48 0
2347.60 0
2347.71 0
2347.82 0
2347.93 0
2348.04 0
2348.15 0
2348.26 3
2348.37 10
2348.48 17
2348.59 23
2348.71 27
2348.82 30
2348.93 32
2349.04 33
2349.15 34
2349.26 33
2349.37 31
2349.48 29
2349.59 26
2349.71 24
2349.82 24
2349.93 27
2350.04 34
2350.15 44
2350.26 58
2350.37 73
2350.48 89
2350.59 103
2350.70 115
2350.82 124
2350.93 127
2351.04 125
2351.15 118
2351.26 105
2351.37 87
2351.48 66
2351.59 45
2351.70 25
2351.82 9
2351.93 0
2352.04 0
2352.15 0
2352.26 0
2352.37 7
2352.48 13
2352.59 19
2352.70 24
2352.82 29
2352.93 34
2353.04 42
2353.15 52
2353.26 63
2353.37 74
2353.48 82
2353.59 86
2353.70 85
2353.82 79
2353.93 71
2354.04 63
2354.15 58
2354.26 56
2354.37 58
2354.48 62
2354.59 68
2354.71 73
2354.82 76
2354.93 76
2355.04 74
2355.15 72
2355.26 72
2355.37 74
2355.48 80
2355.59 88
2355.71 96
2355.82 103
2355.93 107
2356.04 107
2356.15 103
2356.26 99
2356.37 94
2356.48 92
2356.60 91
2356.71 92
2356.82 92
2356.93 91
2357.04 86
2357.15 77
2357.26 67
2357.37 56
2357.49 46
2357.60 38
2357.71 34
2357.82 31
2357.93 29
2358.04 26
2358.15 20
2358.26 11
2358.38 0
2358.49 0
2358.60 0
2358.71 0
2358.82 0
2358.93 0
2359.04 0
2359.15 0
2359.27 14
2359.38 30
2359.49 43
2359.60 51
2359.71 57
2359.82 61
2359.93 67
2360.04 77
2360.16 89
2360.27 104
2360.38 119
2360.49 132
2360.60 140
2360.71 142
2360.82 138
2360.93 129
2361.05 116
2361.16 101
2361.27 85
2361.38 70
2361.49 57
2361.60 47
2361.71 41
2361.83 38
2361.94 36
2362.05 35
2362.16 33
2362.27 31
2362.38 27
2362.49 24
2362.60 21
2362.72 21
2362.83 22
2362.94 26
2363.05 32
2363.16 38
2363.27 44
2363.38 49
2363.50 55
2363.61 60
2363.72 67
2363.83 75
2363.94 84
2364.05 94
2364.16 104
2364.28 113
2364.39 120
2364.50 125
2364.61 130
2364.72 135
2364.83 139
2364.94 145
2365.06 150
2365.17 155
2365.28 158
2365.39 159
2365.50 156
2365.61 151
2365.72 142
2365.84 131
2365.95 117
2366.06 103
2366.17 90
2366.28 79
2366.39 73
2366.50 71
2366.62 75
2366.73 82
2366.84 93
2366.95 105
2367.06 116
2367.17 125
2367.28 131
2367.40 133
2367.51 133
2367.62 132
2367.73 129
2367.84 126
2367.95 123
2368.06 118
2368.18 114
2368.29 109
2368.40 105
2368.51 101
2368.62 100
2368.73 100
2368.85 104
2368.96 111
2369.07 120
2369.18 130
2369.29 139
2369.40 145
2369.51 146
2369.63 140
2369.74 127
2369.85 109
2369.96 88
2370.07 66
2370.18 47
2370.29 31
2370.41 20
2370.52 12
2370.63 7
2370.74 4
2370.85 1
2370.96 0
2371.08 0
2371.19 0
2371.30 0
2371.41 0
2371.52 0
2371.63 0
2371.75 0
2371.86 0
2371.97 0
2372.08 0
2372.19 5
2372.30 13
2372.41 26
2372.53 40
2372.64 56
2372.75 72
2372.86 85
2372.97 95
2373.08 100
2373.20 99
2373.31 94
2373.42 85
2373.53 74
2373.64 61
2373.75 47
2373.87 34
2373.98 21
2374.09 9
2374.20 0
2374.31 0
2374.42 0
2374.54 0
2374.65 1
2374.76 12
2374.87 23
2374.98 34
2375.09 41
2375.21 43
2375.32 39
2375.43 32
2375.54 22
2375.65 12
2375.76 3
2375.88 0
2375.99 0
2376.10 0
2376.21 0
2376.32 0
2376.43 0
2376.55 0
2376.66 0
2376.77 2
2376.88 15
2376.99 30
2377.10 47
2377.22 65
2377.33 81
2377.44 97
2377.55 110
2377.66 120
2377.77 126
2377.89 127
2378.00 124
2378.11 117
2378.22 109
2378.33 100
2378.44 92
2378.56 85
2378.67 81
2378.78 79
2378.89 81
2379.00 87
2379.11 99
2379.23 115
2379.34 136
2379.45 159
2379.56 183
2379.67 204
2379.79 221
2379.90 232
2380.01 237
2380.12 237
2380.23 234
2380.34 228
2380.46 220
2380.57 213
2380.68 205
2380.79 197
2380.90 188
2381.01 180
2381.13 173
2381.24 168
2381.35 163
2381.46 158
2381.57 153
2381.69 147
2381.80 139
2381.91 130
2382.02 119
2382.13 108
2382.24 98
2382.36 90
2382.47 84
2382.58 81
2382.69 81
2382.80 82
2382.92 84
2383.03 85
2383.14 87
2383.25 90
2383.36 92
2383.47 95
2383.59 96
2383.70 96
2383.81 94
2383.92 89
2384.03 81
2384.15 71
2384.26 60
2384.37 49
2384.48 40
2384.59 35
2384.71 35
2384.82 38
2384.93 45
2385.04 53
2385.15 62
2385.26 68
2385.38 72
2385.49 73
2385.60 70
2385.71 66
2385.82 60
2385.94 53
2386.05 46
2386.16 40
2386.27 37
2386.38 38
2386.50 43
2386.61 53
2386.72 67
2386.83 83
2386.94 100
2387.06 116
2387.17 131
2387.28 145
2387.39 157
2387.50 170
2387.62 183
2387.73 197
2387.84 211
2387.95 223
2388.06 234
2388.17 241
2388.29 245
2388.40 245
2388.51 240
2388.62 231
2388.73 218
2388.85 202
2388.96 184
2389.07 164
2389.18 146
2389.29 129
2389.41 114
2389.52 103
2389.63 96
2389.74 91
2389.85 87
2389.97 83
2390.08 77
2390.19 70
2390.30 59
2390.41 48
2390.53 36
2390.64 26
2390.75 21
2390.86 21
2390.97 28
2391.09 40
2391.20 56
2391.31 76
2391.42 97
2391.53 118
2391.65 139
2391.76 159
2391.87 180
2391.98 199
2392.10 217
2392.21 233
2392.32 244
2392.43 250
2392.54 249
2392.66 240
2392.77 227
2392.88 212
2392.99 196
2393.10 183
2393.22 175
2393.33 173
2393.44 176
2393.55 181
2393.66 187
2393.78 192
2393.89 196
2394.00 198
2394.11 198
2394.22 197
2394.34 195
2394.45 193
2394.56 189
2394.67 182
2394.79 173
2394.90 162
2395.01 150
2395.12 140
2395.23 134
2395.35 132
2395.46 136
2395.57 145
2395.68 158
2395.79 172
2395.91 186
2396.02 199
2396.13 209
2396.24 216
2396.35 220
2396.47 219
2396.58 216
2396.69 210
2396.80 202
2396.92 193
2397.03 184
2397.14 175
2397.25 166
2397.36 158
2397.48 150
2397.59 142
2397.70 136
2397.81 130
2397.93 125
2398.04 122
2398.15 119
2398.26 117
2398.37 113
2398.49 108
2398.60 100
2398.71 91
2398.82 81
2398.94 71
2399.05 63
2399.16 61
2399.27 64
2399.38 76
2399.50 95
2399.61 119
2399.72 148
2399.83 176
2399.95 200
2400.06 217
2400.17 225
2400.28 225
2400.39 219
2400.51 207
2400.62 193
2400.73 179
2400.84 167
2400.96 157
2401.07 149
2401.18 145
2401.29 144
2401.40 146
2401.52 151
2401.63 158
2401.74 165
2401.85 172
2401.97 175
2402.08 175
2402.19 172
2402.30 167
2402.41 161
2402.53 158
2402.64 157
2402.75 160
2402.86 167
2402.98 177
2403.09 187
2403.20 197
2403.31 206
2403.43 211
2403.54 212
2403.65 210
2403.76 204
2403.88 197
2403.99 187
2404.10 177
2404.21 166
2404.32 154
2404.44 141
2404.55 126
2404.66 110
2404.77 92
2404.89 76
2405.00 61
2405.11 50
2405.22 44
2405.34 44
2405.45 49
2405.56 59
2405.67 73
2405.78 89
2405.90 106
2406.01 120
2406.12 131
2406.23 138
2406.35 138
2406.46 133
2406.57 123
2406.68 111
2406.80 98
2406.91 86
2407.02 75
2407.13 65
2407.25 56
2407.36 47
2407.47 38
2407.58 29
2407.70 22
2407.81 17
2407.92 14
2408.03 15
2408.15 19
2408.26 27
2408.37 37
2408.48 51
2408.60 68
2408.71 88
2408.82 111
2408.93 135
2409.04 157
2409.16 177
2409.27 191
2409.38 198
2409.49 198
2409.61 190
2409.72 175
2409.83 157
2409.94 138
2410.06 119
2410.17 102
2410.28 89
2410.39 80
2410.51 72
2410.62 67
2410.73 64
2410.84 63
2410.96 62
2411.07 62
2411.18 62
2411.29 61
2411.41 59
2411.52 55
2411.63 51
2411.74 46
2411.86 40
2411.97 35
2412.08 29
2412.19 23
2412.31 18
2412.42 16
2412.53 16
2412.64 19
2412.76 25
2412.87 34
2412.98 42
2413.09 50
2413.21 55
2413.32 57
2413.43 56
2413.54 55
2413.66 55
2413.77 59
2413.88 66
2414.00 78
2414.11 91
2414.22 106
2414.33 120
2414.45 132
2414.56 144
2414.67 155
2414.78 166
2414.90 177
2415.01 186
2415.12 192
2415.23 193
2415.35 188
2415.46 179
2415.57 166
2415.68 153
2415.80 141
2415.91 132
2416.02 126
2416.13 121
2416.25 117
2416.36 112
2416.47 106
2416.58 100
2416.70 93
2416.81 88
2416.92 84
2417.04 81
2417.15 82
2417.26 85
2417.37 92
2417.49 101
2417.60 114
2417.71 127
2417.82 140
2417.94 150
2418.05 154
2418.16 152
2418.27 144
2418.39 132
2418.50 116
2418.61 101
2418.73 89
2418.84 81
2418.95 79
2419.06 84
2419.18 95
2419.29 112
2419.40 132
2419.51 153
2419.63 172
2419.74 186
2419.85 192
2419.96 192
2420.08 184
2420.19 170
2420.30 155
2420.42 139
2420.53 125
2420.64 116
2420.75 110
2420.87 108
2420.98 108
2421.09 107
2421.20 104
2421.32 98
2421.43 88
2421.54 75
2421.66 58
2421.77 39
2421.88 18
2421.99 0
2422.11 0
2422.22 0
2422.33 0
2422.44 0
2422.56 0
2422.67 0
2422.78 0
2422.90 11
2423.01 32
2423.12 47
2423.23 56
2423.35 58
2423.46 54
2423.57 47
2423.69 39
2423.80 31
2423.91 27
2424.02 28
2424.14 36
2424.25 51
2424.36 73
2424.48 99
2424.59 126
2424.70 149
2424.81 165
2424.93 171
2425.04 167
2425.15 156
2425.26 141
2425.38 126
2425.49 115
2425.60 109
2425.72 107
2425.83 108
2425.94 109
2426.05 108
2426.17 102
2426.28 93
2426.39 82
2426.51 73
2426.62 67
2426.73 66
2426.84 71
2426.96 83
2427.07 99
2427.18 118
2427.30 138
2427.41 158
2427.52 175
2427.63 190
2427.75 199
2427.86 203
2427.97 202
2428.09 195
2428.20 184
2428.31 170
2428.43 153
2428.54 136
2428.65 119
2428.76 103
2428.88 88
2428.99 76
2429.10 67
2429.22 64
2429.33 67
2429.44 75
2429.55 88
2429.67 104
2429.78 119
2429.89 132
2430.01 141
2430.12 145
2430.23 147
2430.34 148
2430.46 150
2430.57 157
2430.68 170
2430.80 188
2430.91 210
2431.02 234
2431.14 258
2431.25 279
2431.36 295
2431.47 306
2431.59 311
2431.70 311
2431.81 307
2431.93 302
2432.04 296
2432.15 291
2432.27 289
2432.38 289
2432.49 291
2432.60 294
2432.72 297
2432.83 297
2432.94 297
2433.06 295
2433.17 292
2433.28 291
2433.40 291
2433.51 293
2433.62 296
2433.73 298
2433.85 299
2433.96 299
2434.07 298
2434.19 294
2434.30 290
2434.41 285
2434.53 278
2434.64 269
2434.75 259
2434.86 247
2434.98 235
2435.09 223
2435.20 214
2435.32 206
2435.43 201
2435.54 198
2435.66 195
2435.77 191
2435.88 186
2436.00 178
2436.11 169
2436.22 159
2436.33 149
2436.45 141
2436.56 135
2436.67 132
2436.79 131
2436.90 133
2437.01 136
2437.13 139
2437.24 143
2437.35 146
2437.47 148
2437.58 149
2437.69 151
2437.80 153
2437.92 159
2438.03 168
2438.14 183
2438.26 202
2438.37 225
2438.48 251
2438.60 277
2438.71 301
2438.82 321
2438.94 336
2439.05 345
2439.16 347
2439.28 342
2439.39 332
2439.50 316
2439.62 297
2439.73 276
2439.84 257
2439.95 240
2440.07 227
2440.18 217
2440.29 210
2440.41 203
2440.52 196
2440.63 189
2440.75 181
2440.86 174
2440.97 170
2441.09 170
2441.20 174
2441.31 181
2441.43 189
2441.54 196
2441.65 202
2441.77 204
2441.88 203
2441.99 200
2442.11 196
2442.22 191
2442.33 188
2442.45 186
2442.56 184
2442.67 184
2442.78 185
2442.90 186
2443.01 188
2443.12 190
2443.24 191
2443.35 192
2443.46 192
2443.58 191
2443.69 187
2443.80 181
2443.92 171
2444.03 157
2444.14 137
2444.26 112
2444.37 83
2444.48 53
2444.60 24
2444.71 0
2444.82 0
2444.94 0
2445.05 0
2445.16 0
2445.28 0
2445.39 0
2445.50 4
2445.62 10
2445.73 13
2445.84 15
2445.96 15
2446.07 19
2446.18 26
2446.30 38
2446.41 55
2446.52 75
2446.64 96
2446.75 114
2446.86 127
2446.98 133
2447.09 133
2447.20 128
2447.32 121
2447.43 115
2447.54 110
2447.66 110
2447.77 113
2447.88 120
2448.00 129
2448.11 140
2448.22 152
2448.34 166
2448.45 181
2448.56 196
2448.68 211
2448.79 223
2448.90 233
2449.02 239
2449.13 238
2449.24 232
2449.36 219
2449.47 201
2449.58 180
2449.70 159
2449.81 140
2449.92 128
2450.04 124
2450.15 127
2450.26 138
2450.38 152
2450.49 167
2450.60 179
2450.72 188
2450.83 193
2450.94 195
2451.06 195
2451.17 193
2451.28 191
2451.40 187
2451.51 183
2451.63 179
2451.74 174
2451.85 170
2451.97 167
2452.08 166
2452.19 167
2452.31 169
2452.42 174
2452.53 179
2452.65 184
2452.76 189
2452.87 190
2452.99 188
2453.10 181
2453.21 170
2453.33 154
2453.44 137
2453.55 119
2453.67 102
2453.78 88
2453.89 78
2454.01 72
2454.12 70
2454.23 71
2454.35 76
2454.46 82
2454.58 90
2454.69 97
2454.80 105
2454.92 112
2455.03 118
2455.14 124
2455.26 128
2455.37 131
2455.48 133
2455.60 133
2455.71 133
2455.82 132
2455.94 131
2456.05 131
2456.16 131
2456.28 132
2456.39 133
2456.51 134
2456.62 133
2456.73 131
2456.85 126
2456.96 118
2457.07 109
2457.19 99
2457.30 89
2457.41 80
2457.53 72
2457.64 65
2457.75 59
2457.87 54
2457.98 48
2458.10 40
2458.21 31
2458.32 20
2458.44 9
2458.55 0
2458.66 0
2458.78 0
2458.89 0
2459.00 0
2459.12 0
2459.23 0
2459.35 0
2459.46 0
2459.57 0
2459.69 9
2459.80 27
2459.91 50
2460.03 76
2460.14 104
2460.25 127
2460.37 144
2460.48 152
2460.60 151
2460.71 146
2460.82 140
2460.94 135
2461.05 132
2461.16 134
2461.28 139
2461.39 143
2461.50 146
2461.62 146
2461.73 143
2461.85 137
2461.96 132
2462.07 127
2462.19 125
2462.30 127
2462.41 133
2462.53 142
2462.64 154
2462.75 168
2462.87 185
2462.98 202
2463.10 221
2463.21 240
2463.32 259
2463.44 277
2463.55 293
2463.66 307
2463.78 317
2463.89 326
2464.01 334
2464.12 341
2464.23 350
2464.35 361
2464.46 372
2464.57 385
2464.69 397
2464.80 407
2464.92 414
2465.03 419
2465.14 421
2465.26 420
2465.37 418
2465.48 414
2465.60 407
2465.71 397
2465.83 383
2465.94 365
2466.05 343
2466.17 321
2466.28 301
2466.39 285
2466.51 277
2466.62 275
2466.74 279
2466.85 287
2466.96 296
2467.08 301
2467.19 300
2467.30 292
2467.42 277
2467.53 258
2467.65 236
2467.76 215
2467.87 196
2467.99 180
2468.10 168
2468.22 159
2468.33 154
2468.44 152
2468.56 155
2468.67 161
2468.78 171
2468.90 184
2469.01 198
2469.13 209
2469.24 214
2469.35 213
2469.47 204
2469.58 189
2469.70 170
2469.81 152
2469.92 136
2470.04 125
2470.15 120
2470.26 121
2470.38 124
2470.49 128
2470.61 129
2470.72 125
2470.83 115
2470.95 97
2471.06 72
2471.18 44
2471.29 15
2471.40 0
2471.52 0
2471.63 0
2471.75 0
2471.86 0
2471.97 0
2472.09 0
2472.20 0
2472.31 10
2472.43 31
2472.54 51
2472.66 67
2472.77 79
2472.88 84
2473.00 83
2473.11 76
2473.23 65
2473.34 52
2473.45 41
2473.57 32
2473.68 27
2473.80 29
2473.91 38
2474.02 52
2474.14 71
2474.25 92
2474.37 113
2474.48 132
2474.59 147
2474.71 156
2474.82 158
2474.94 154
2475.05 145
2475.16 133
2475.28 121
2475.39 109
2475.51 100
2475.62 94
2475.73 90
2475.85 88
2475.96 86
2476.08 82
2476.19 78
2476.30 72
2476.42 65
2476.53 57
2476.65 50
2476.76 43
2476.87 38
2476.99 33
2477.10 27
2477.22 19
2477.33 8
2477.44 0
2477.56 0
2477.67 0
2477.79 0
2477.90 0
2478.01 0
2478.13 0
2478.24 3
2478.36 31
2478.47 59
2478.58 85
2478.70 104
2478.81 117
2478.93 124
2479.04 125
2479.15 121
2479.27 114
2479.38 106
2479.50 99
2479.61 92
2479.73 88
2479.84 87
2479.95 91
2480.07 100
2480.18 111
2480.30 123
2480.41 135
2480.52 143
2480.64 147
2480.75 145
2480.87 139
2480.98 131
2481.09 120
2481.21 111
2481.32 102
2481.44 94
2481.55 88
2481.67 82
2481.78 76
2481.89 69
2482.01 62
2482.12 55
2482.24 49
2482.35 46
2482.46 44
2482.58 46
2482.69 50
2482.81 58
2482.92 69
2483.03 82
2483.15 96
2483.26 111
2483.38 126
2483.49 138
2483.61 147
2483.72 153
2483.83 155
2483.95 155
2484.06 154
2484.18 153
2484.29 153
2484.41 153
2484.52 153
2484.63 150
2484.75 145
2484.86 136
2484.98 126
2485.09 115
2485.20 105
2485.32 100
2485.43 99
2485.55 101
2485.66 105
2485.78 109
2485.89 112
2486.00 113
2486.12 113
2486.23 113
2486.35 114
2486.46 117
2486.58 120
2486.69 123
2486.80 126
2486.92 126
2487.03 123
2487.15 117
2487.26 107
2487.38 93
2487.49 75
2487.60 56
2487.72 37
2487.83 21
2487.95 10
2488.06 6
2488.18 10
2488.29 21
2488.40 36
2488.52 51
2488.63 62
2488.75 69
2488.86 69
2488.98 62
2489.09 51
2489.20 38
2489.32 25
2489.43 16
2489.55 10
2489.66 8
2489.78 10
2489.89 16
2490.00 25
2490.12 36
2490.23 51
2490.35 68
2490.46 86
2490.58 104
2490.69 121
2490.80 133
2490.92 140
2491.03 142
2491.15 141
2491.26 136
2491.38 131
2491.49 127
2491.60 124
2491.72 122
2491.83 121
2491.95 120
2492.06 120
2492.18 121
2492.29 122
2492.41 124
2492.52 126
2492.63 126
2492.75 124
2492.86 119
2492.98 111
2493.09 103
2493.21 94
2493.32 88
2493.43 85
2493.55 83
2493.66 82
2493.78 80
2493.89 75
2494.01 64
2494.12 47
2494.24 26
2494.35 1
2494.46 0
2494.58 0
2494.69 0
2494.81 0
2494.92 0
2495.04 0
2495.15 0
2495.27 7
2495.38 30
2495.49 49
2495.61 62
2495.72 71
2495.84 76
2495.95 78
2496.07 79
2496.18 80
2496.30 83
2496.41 87
2496.52 91
2496.64 95
2496.75 97
2496.87 99
2496.98 101
2497.10 102
2497.21 105
2497.33 109
2497.44 114
2497.56 120
2497.67 125
2497.78 128
2497.90 130
2498.01 129
2498.13 128
2498.24 127
2498.36 127
2498.47 127
2498.59 126
2498.70 124
2498.81 117
2498.93 106
2499.04 90
2499.16 70
2499.27 50
2499.39 33
2499.50 22
2499.62 18
2499.73 23
2499.85 34
2499.96 48
2500.07 63
2500.19 75
2500.30 83
2500.42 88
2500.53 90
2500.65 91
2500.76 91
2500.88 91
2500.99 92
2501.11 95
2501.22 99
2501.34 106
2501.45 113
2501.56 122
2501.68 129
2501.79 135
2501.91 138
2502.02 139
2502.14 139
2502.25 141
2502.37 144
2502.48 150
2502.60 157
2502.71 163
2502.83 165
2502.94 160
2503.05 149
2503.17 132
2503.28 111
2503.40 89
2503.51 66
2503.63 45
2503.74 26
2503.86 10
2503.97 0
2504.09 0
2504.20 0
2504.32 0
2504.43 0
2504.54 0
2504.66 0
2504.77 0
2504.89 4
2505.00 17
2505.12 29
2505.23 40
2505.35 50
2505.46 59
2505.58 67
2505.69 73
2505.81 78
2505.92 81
2506.04 82
2506.15 81
2506.26 79
2506.38 79
2506.49 80
2506.61 83
2506.72 88
2506.84 95
2506.95 101
2507.07 106
2507.18 108
2507.30 108
2507.41 105
2507.53 100
2507.64 94
2507.76 89
2507.87 85
2507.99 82
2508.10 82
2508.22 81
2508.33 78
2508.44 72
2508.56 62
2508.67 46
2508.79 27
2508.90 7
2509.02 0
2509.13 0
2509.25 0
2509.36 0
2509.48 0
2509.59 0
2509.71 8
2509.82 19
2509.94 29
2510.05 36
2510.17 43
2510.28 52
2510.40 61
2510.51 71
2510.63 80
2510.74 86
2510.86 87
2510.97 82
2511.08 71
2511.20 56
2511.31 38
2511.43 20
2511.54 4
2511.66 0
2511.77 0
2511.89 0
2512.00 0
2512.12 0
2512.23 0
2512.35 0
2512.46 0
2512.58 1
2512.69 9
2512.81 18
2512.92 27
2513.04 37
2513.15 46
2513.27 56
2513.38 65
2513.50 76
2513.61 88
2513.73 104
2513.84 122
2513.96 141
2514.07 160
2514.19 179
2514.30 196
2514.42 210
2514.53 220
2514.65 225
2514.76 224
2514.87 217
2514.99 204
2515.10 187
2515.22 167
2515.33 147
2515.45 130
2515.56 118
2515.68 109
2515.79 104
2515.91 100
2516.02 94
2516.14 86
2516.25 75
2516.37 63
2516.48 52
2516.60 43
2516.71 40
2516.83 43
2516.94 52
2517.06 64
2517.17 78
2517.29 89
2517.40 95
2517.52 95
2517.63 90
2517.75 82
2517.86 72
2517.98 62
2518.09 54
2518.21 47
2518.32 41
2518.44 35
2518.55 26
2518.67 16
2518.78 5
2518.90 0
2519.01 0
2519.13 0
2519.24 0
2519.36 5
2519.47 17
2519.59 28
2519.70 35
2519.82 37
2519.93 34
2520.05 29
2520.16 24
2520.28 23
2520.39 27
2520.51 38
2520.62 53
2520.74 69
2520.85 82
2520.97 90
2521.08 92
2521.20 89
2521.31 82
2521.43 75
2521.54 72
2521.66 73
2521.77 80
2521.89 91
2522.00 104
2522.12 116
2522.23 125
2522.35 129
2522.46 126
2522.58 117
2522.69 103
2522.81 86
2522.92 68
2523.04 51
2523.15 37
2523.27 27
2523.38 21
2523.50 20
2523.61 20
2523.73 21
2523.84 22
2523.96 22
2524.08 20
2524.19 18
2524.31 18
2524.42 19
2524.54 23
2524.65 28
2524.77 34
2524.88 40
2525.00 45
2525.11 46
2525.23 45
2525.34 42
2525.46 38
2525.57 36
2525.69 36
2525.80 40
2525.92 48
2526.03 60
2526.15 75
2526.26 90
2526.38 103
2526.49 111
2526.61 115
2526.72 112
2526.84 104
2526.95 94
2527.07 84
2527.18 74
2527.30 68
2527.41 65
2527.53 64
2527.64 66
2527.76 69
2527.88 73
2527.99 77
2528.11 80
2528.22 81
2528.34 80
2528.45 75
2528.57 67
2528.68 54
2528.80 38
2528.91 20
2529.03 2
2529.14 0
2529.26 0
2529.37 0
2529.49 0
2529.60 0
2529.72 0
2529.83 0
2529.95 0
2530.06 7
2530.18 22
2530.29 38
2530.41 55
2530.53 72
2530.64 86
2530.76 97
2530.87 103
2530.99 105
2531.10 104
2531.22 102
2531.33 99
2531.45 96
2531.56 93
2531.68 90
2531.79 84
2531.91 75
2532.02 65
2532.14 53
2532.25 39
2532.37 25
2532.48 11
2532.60 0
2532.72 0
2532.83 0
2532.95 0
2533.06 0
2533.18 0
2533.29 0
2533.41 0
2533.52 1
2533.64 18
2533.75 35
2533.87 51
2533.98 66
2534.10 81
2534.21 94
2534.33 106
2534.45 115
2534.56 120
2534.68 123
2534.79 124
2534.91 125
2535.02 125
2535.14 127
2535.25 128
2535.37 127
2535.48 123
2535.60 113
2535.71 97
2535.83 76
2535.95 51
2536.06 25
2536.18 1
2536.29 0
2536.41 0
2536.52 0
2536.64 0
2536.75 0
2536.87 0
2536.98 0
2537.10 0
2537.21 13
2537.33 26
2537.45 38
2537.56 48
2537.68 56
2537.79 63
2537.91 67
2538.02 69
2538.14 69
2538.25 67
2538.37 66
2538.48 64
2538.60 63
2538.72 64
2538.83 67
2538.95 70
2539.06 72
2539.18 71
2539.29 67
2539.41 60
2539.52 49
2539.64 36
2539.75 23
2539.87 13
2539.99 5
2540.10 3
2540.22 6
2540.33 13
2540.45 25
2540.56 39
2540.68 53
2540.79 67
2540.91 79
2541.02 89
2541.14 97
2541.26 102
2541.37 104
2541.49 103
2541.60 99
2541.72 92
2541.83 82
2541.95 71
2542.06 59
2542.18 48
2542.29 39
2542.41 36
2542.53 40
2542.64 50
2542.76 67
2542.87 88
2542.99 112
2543.10 134
2543.22 153
2543.33 168
2543.45 179
2543.57 187
2543.68 194
2543.80 201
2543.91 210
2544.03 221
2544.14 231
2544.26 241
2544.37 247
2544.49 250
2544.61 250
2544.72 248
2544.84 246
2544.95 246
2545.07 248
2545.18 253
2545.30 259
2545.42 265
2545.53 269
2545.65 270
2545.76 266
2545.88 261
2545.99 255
2546.11 251
2546.22 251
2546.34 254
2546.46 261
2546.57 269
2546.69 277
2546.80 283
2546.92 286
2547.03 287
2547.15 287
2547.26 284
2547.38 281
2547.50 278
2547.61 272
2547.73 265
2547.84 256
2547.96 246
2548.07 236
2548.19 227
2548.31 221
2548.42 218
2548.54 217
2548.65 217
2548.77 216
2548.88 212
2549.00 203
2549.12 191
2549.23 176
2549.35 160
2549.46 145
2549.58 133
2549.69 126
2549.81 125
2549.93 129
2550.04 139
2550.16 153
2550.27 169
2550.39 185
2550.50 201
2550.62 215
2550.74 226
2550.85 236
2550.97 245
2551.08 252
2551.20 259
2551.31 267
2551.43 276
2551.55 287
2551.66 301
2551.78 318
2551.89 335
2552.01 353
2552.12 367
2552.24 376
2552.36 378
2552.47 373
2552.59 364
2552.70 352
2552.82 341
2552.93 332
2553.05 327
2553.17 327
2553.28 330
2553.40 334
2553.51 339
2553.63 343
2553.74 345
2553.86 345
2553.98 344
2554.09 341
2554.21 337
2554.32 333
2554.44 328
2554.56 323
2554.67 318
2554.79 314
2554.90 311
2555.02 309
2555.13 308
2555.25 308
2555.37 311
2555.48 316
2555.60 323
2555.71 331
2555.83 339
2555.95 347
2556.06 353
2556.18 355
2556.29 353
2556.41 346
2556.52 337
2556.64 325
2556.76 313
2556.87 300
2556.99 288
2557.10 276
2557.22 264
2557.34 250
2557.45 233
2557.57 216
2557.68 198
2557.80 181
2557.91 166
2558.03 153
2558.15 146
2558.26 144
2558.38 147
2558.49 155
2558.61 167
2558.73 182
2558.84 194
2558.96 201
2559.07 201
2559.19 192
2559.31 176
2559.42 156
2559.54 137
2559.65 122
2559.77 114
2559.88 116
2560.00 125
2560.12 139
2560.23 155
2560.35 171
2560.46 186
2560.58 199
2560.70 213
2560.81 228
2560.93 246
2561.04 269
2561.16 297
2561.28 331
2561.39 367
2561.51 405
2561.62 442
2561.74 476
2561.86 502
2561.97 518
2562.09 523
2562.20 516
2562.32 498
2562.44 470
2562.55 435
2562.67 397
2562.78 359
2562.90 323
2563.02 292
2563.13 266
2563.25 247
2563.36 234
2563.48 225
2563.60 222
2563.71 222
2563.83 224
2563.94 227
2564.06 228
2564.18 228
2564.29 224
2564.41 217
2564.52 208
2564.64 196
2564.76 183
2564.87 169
2564.99 154
2565.10 139
2565.22 123
2565.34 108
2565.45 93
2565.57 81
2565.68 72
2565.80 68
2565.92 69
2566.03 77
2566.15 91
2566.26 110
2566.38 134
2566.50 159
2566.61 186
2566.73 210
2566.85 232
2566.96 247
2567.08 255
2567.19 256
2567.31 250
2567.43 240
2567.54 229
2567.66 218
2567.77 211
2567.89 207
2568.01 208
2568.12 209
2568.24 209
2568.35 207
2568.47 201
2568.59 194
2568.70 186
2568.82 179
2568.94 174
2569.05 170
2569.17 167
2569.28 164
2569.40 162
2569.52 161
2569.63 163
2569.75 169
2569.86 180
2569.98 195
2570.10 212
2570.21 229
2570.33 241
2570.44 247
2570.56 247
2570.68 240
2570.79 229
2570.91 218
2571.03 210
2571.14 206
2571.26 208
2571.37 215
2571.49 223
2571.61 229
2571.72 232
2571.84 229
2571.96 221
2572.07 209
2572.19 195
2572.30 182
2572.42 172
2572.54 165
2572.65 160
2572.77 159
2572.88 160
2573.00 163
2573.12 169
2573.23 179
2573.35 193
2573.47 210
2573.58 229
2573.70 246
2573.81 258
2573.93 261
2574.05 253
2574.16 233
2574.28 202
2574.40 166
2574.51 129
2574.63 95
2574.74 70
2574.86 56
2574.98 52
2575.09 58
2575.21 69
2575.33 85
2575.44 102
2575.56 120
2575.67 138
2575.79 158
2575.91 178
2576.02 199
2576.14 220
2576.26 240
2576.37 257
2576.49 271
2576.61 280
2576.72 286
2576.84 287
2576.95 284
2577.07 277
2577.19 264
2577.30 248
2577.42 227
2577.54 205
2577.65 182
2577.77 162
2577.88 146
2578.00 135
2578.12 129
2578.23 129
2578.35 133
2578.47 140
2578.58 151
2578.70 163
2578.82 177
2578.93 191
2579.05 205
2579.16 217
2579.28 225
2579.40 228
2579.51 226
2579.63 217
2579.75 203
2579.86 185
2579.98 164
2580.10 141
2580.21 119
2580.33 99
2580.44 81
2580.56 66
2580.68 54
2580.79 43
2580.91 34
2581.03 26
2581.14 18
2581.26 11
2581.38 4
2581.49 0
2581.61 0
2581.73 0
2581.84 0
2581.96 0
2582.07 0
2582.19 0
2582.31 0
2582.42 0
2582.54 2
2582.66 13
2582.77 26
2582.89 40
2583.01 54
2583.12 66
2583.24 76
2583.36 81
2583.47 83
2583.59 83
2583.70 80
2583.82 76
2583.94 72
2584.05 69
2584.17 68
2584.29 69
2584.40 71
2584.52 74
2584.64 75
2584.75 74
2584.87 71
2584.99 64
2585.10 55
2585.22 44
2585.34 33
2585.45 25
2585.57 19
2585.68 17
2585.80 19
2585.92 24
2586.03 31
2586.15 39
2586.27 46
2586.38 53
2586.50 58
2586.62 63
2586.73 67
2586.85 72
2586.97 77
2587.08 84
2587.20 93
2587.32 104
2587.43 116
2587.55 129
2587.67 141
2587.78 150
2587.90 155
2588.02 156
2588.13 153
2588.25 148
2588.37 143
2588.48 140
2588.60 139
2588.71 141
2588.83 144
2588.95 146
2589.06 146
2589.18 143
2589.30 136
2589.41 128
2589.53 118
2589.65 109
2589.76 99
2589.88 89
2590.00 79
2590.11 67
2590.23 53
2590.35 40
2590.46 28
2590.58 18
2590.70 12
2590.81 10
2590.93 11
2591.05 13
2591.16 17
2591.28 21
2591.40 26
2591.51 32
2591.63 41
2591.75 53
2591.86 68
2591.98 85
2592.10 103
2592.21 123
2592.33 141
2592.45 159
2592.56 174
2592.68 187
2592.80 199
2592.91 210
2593.03 220
2593.15 229
2593.26 238
2593.38 245
2593.50 250
2593.61 252
2593.73 251
2593.85 246
2593.96 240
2594.08 232
2594.20 223
2594.31 213
2594.43 204
2594.55 194
2594.66 185
2594.78 177
2594.90 171
2595.01 168
2595.13 168
2595.25 171
2595.36 177
2595.48 184
2595.60 191
2595.71 198
2595.83 202
2595.95 204
2596.06 203
2596.18 200
2596.30 195
2596.41 187
2596.53 177
2596.65 165
2596.76 152
2596.88 139
2597.00 128
2597.12 121
2597.23 117
2597.35 119
2597.47 125
2597.58 134
2597.70 143
2597.82 151
2597.93 153
2598.05 151
2598.17 142
2598.28 128
2598.40 113
2598.52 99
2598.63 89
2598.75 83
2598.87 83
2598.98 87
2599.10 93
2599.22 99
2599.33 104
2599.45 107
2599.57 107
2599.68 105
2599.80 101
2599.92 96
2600.04 90
2600.15 85
2600.27 83
2600.39 87
2600.50 98
2600.62 118
2600.74 146
2600.85 178
2600.97 209
2601.09 237
2601.20 255
2601.32 264
2601.44 262
2601.55 253
2601.67 240
2601.79 227
2601.90 214
2602.02 204
2602.14 196
2602.26 190
2602.37 183
2602.49 177
2602.61 169
2602.72 163
2602.84 158
2602.96 156
2603.07 158
2603.19 163
2603.31 172
2603.42 182
2603.54 191
2603.66 198
2603.78 200
2603.89 198
2604.01 190
2604.13 180
2604.24 167
2604.36 155
2604.48 144
2604.59 135
2604.71 128
2604.83 123
2604.94 119
2605.06 117
2605.18 116
2605.30 119
2605.41 125
2605.53 136
2605.65 151
2605.76 169
2605.88 190
2606.00 213
2606.11 234
2606.23 254
2606.35 272
2606.46 285
2606.58 295
2606.70 301
2606.82 302
2606.93 299
2607.05 292
2607.17 283
2607.28 271
2607.40 259
2607.52 248
2607.63 237
2607.75 227
2607.87 218
2607.99 210
2608.10 203
2608.22 199
2608.34 199
2608.45 202
2608.57 210
2608.69 220
2608.80 233
2608.92 246
2609.04 257
2609.16 263
2609.27 264
2609.39 261
2609.51 255
2609.62 249
2609.74 245
2609.86 243
2609.98 243
2610.09 246
2610.21 248
2610.33 248
2610.44 244
2610.56 238
2610.68 229
2610.79 219
2610.91 208
2611.03 198
2611.15 188
2611.26 179
2611.38 171
2611.50 165
2611.61 161
2611.73 160
2611.85 162
2611.97 166
2612.08 171
2612.20 176
2612.32 179
2612.43 179
2612.55 176
2612.67 169
2612.79 160
2612.90 149
2613.02 140
2613.14 133
2613.25 131
2613.37 133
2613.49 141
2613.61 152
2613.72 166
2613.84 179
2613.96 190
2614.07 196
2614.19 197
2614.31 192
2614.43 183
2614.54 171
2614.66 159
2614.78 147
2614.89 137
2615.01 127
2615.13 118
2615.25 107
2615.36 93
2615.48 76
2615.60 57
2615.71 37
2615.83 19
2615.95 5
2616.07 0
2616.18 0
2616.30 0
2616.42 0
2616.53 8
2616.65 17
2616.77 24
2616.89 27
2617.00 26
2617.12 20
2617.24 11
2617.35 0
2617.47 0
2617.59 0
2617.71 0
2617.82 0
2617.94 0
2618.06 0
2618.18 0
2618.29 4
2618.41 22
2618.53 41
2618.64 62
2618.76 80
2618.88 95
2619.00 104
2619.11 107
2619.23 103
2619.35 95
2619.47 84
2619.58 73
2619.70 64
2619.82 59
2619.93 60
2620.05 65
2620.17 74
2620.29 83
2620.40 92
2620.52 96
2620.64 94
2620.76 88
2620.87 78
2620.99 66
2621.11 54
2621.22 46
2621.34 41
2621.46 40
2621.58 42
2621.69 43
2621.81 44
2621.93 44
2622.05 42
2622.16 41
2622.28 42
2622.40 47
2622.52 56
2622.63 69
2622.75 86
2622.87 103
2622.98 118
2623.10 131
2623.22 138
2623.34 140
2623.45 138
2623.57 132
2623.69 124
2623.81 115
2623.92 106
2624.04 98
2624.16 89
2624.28 80
2624.39 71
2624.51 61
2624.63 52
2624.75 45
2624.86 41
2624.98 41
2625.10 44
2625.21 50
2625.33 57
2625.45 63
2625.57 66
2625.68 65
2625.80 58
2625.92 49
2626.04 38
2626.15 28
2626.27 20
2626.39 17
2626.51 17
2626.62 20
2626.74 24
2626.86 26
2626.98 26
2627.09 26
2627.21 27
2627.33 30
2627.45 39
2627.56 54
2627.68 75
2627.80 99
2627.92 123
2628.03 142
2628.15 154
2628.27 157
2628.39 151
2628.50 136
2628.62 117
2628.74 97
2628.86 79
2628.97 67
2629.09 60
2629.21 60
2629.33 65
2629.44 74
2629.56 85
2629.68 98
2629.80 111
2629.91 124
2630.03 134
2630.15 143
2630.27 149
2630.38 154
2630.50 158
2630.62 162
2630.74 166
2630.85 171
2630.97 176
2631.09 178
2631.21 177
2631.32 169
2631.44 155
2631.56 134
2631.68 107
2631.79 78
2631.91 49
2632.03 25
2632.15 9
2632.26 2
2632.38 3
2632.50 12
2632.62 24
2632.73 37
2632.85 49
2632.97 58
2633.09 64
2633.20 70
2633.32 74
2633.44 78
2633.56 81
2633.67 84
2633.79 87
2633.91 92
2634.03 100
2634.14 111
2634.26 127
2634.38 144
2634.50 161
2634.61 175
2634.73 182
2634.85 180
2634.97 170
2635.09 155
2635.20 137
2635.32 120
2635.44 108
2635.56 102
2635.67 103
2635.79 108
2635.91 115
2636.03 121
2636.14 124
2636.26 123
2636.38 119
2636.50 113
2636.61 106
2636.73 101
2636.85 98
2636.97 98
2637.09 100
2637.20 104
2637.32 110
2637.44 117
2637.56 125
2637.67 133
2637.79 141
2637.91 147
2638.03 150
2638.14 150
2638.26 145
2638.38 137
2638.50 128
2638.61 117
2638.73 108
2638.85 101
2638.97 97
2639.09 94
2639.20 91
2639.32 86
2639.44 78
2639.56 68
2639.67 55
2639.79 39
2639.91 23
2640.03 8
2640.15 0
2640.26 0
2640.38 0
2640.50 0
2640.62 0
2640.73 0
2640.85 0
2640.97 0
2641.09 2
2641.20 11
2641.32 20
2641.44 30
2641.56 39
2641.68 48
2641.79 54
2641.91 58
2642.03 58
2642.15 55
2642.26 51
2642.38 49
2642.50 51
2642.62 59
2642.74 74
2642.85 96
2642.97 123
2643.09 152
2643.21 178
2643.32 198
2643.44 211
2643.56 215
2643.68 211
2643.80 202
2643.91 188
2644.03 175
2644.15 163
2644.27 154
2644.39 147
2644.50 142
2644.62 138
2644.74 134
2644.86 130
2644.97 124
2645.09 119
2645.21 114
2645.33 111
2645.45 110
2645.56 112
2645.68 116
2645.80 123
2645.92 131
2646.04 140
2646.15 147
2646.27 152
2646.39 156
2646.51 158
2646.62 159
2646.74 160
2646.86 163
2646.98 168
2647.10 173
2647.21 180
2647.33 186
2647.45 189
2647.57 190
2647.69 186
2647.80 177
2647.92 164
2648.04 146
2648.16 126
2648.27 105
2648.39 83
2648.51 62
2648.63 43
2648.75 26
2648.86 13
2648.98 5
2649.10 3
2649.22 8
2649.34 20
2649.45 39
2649.57 63
2649.69 88
2649.81 112
2649.93 130
2650.04 141
2650.16 144
2650.28 140
2650.40 131
2650.52 120
2650.63 108
2650.75 99
2650.87 92
2650.99 87
2651.11 83
2651.22 79
2651.34 74
2651.46 68
2651.58 61
2651.70 54
2651.81 48
2651.93 43
2652.05 40
2652.17 39
2652.29 40
2652.40 44
2652.52 51
2652.64 62
2652.76 74
2652.88 88
2652.99 100
2653.11 111
2653.23 117
2653.35 119
2653.47 118
2653.58 115
2653.70 111
2653.82 107
2653.94 104
2654.06 101
2654.17 99
2654.29 95
2654.41 90
2654.53 84
2654.65 77
2654.76 70
2654.88 64
2655.00 59
2655.12 57
2655.24 57
2655.35 60
2655.47 63
2655.59 68
2655.71 72
2655.83 75
2655.94 74
2656.06 70
2656.18 61
2656.30 47
2656.42 31
2656.54 14
2656.65 0
2656.77 0
2656.89 0
2657.01 0
2657.13 0
2657.24 0
2657.36 0
2657.48 0
2657.60 0
2657.72 11
2657.83 22
2657.95 34
2658.07 47
2658.19 61
2658.31 75
2658.43 90
2658.54 104
2658.66 117
2658.78 129
2658.90 141
2659.02 152
2659.13 162
2659.25 172
2659.37 179
2659.49 183
2659.61 182
2659.72 176
2659.84 164
2659.96 149
2660.08 132
2660.20 117
2660.32 104
2660.43 95
2660.55 91
2660.67 90
2660.79 92
2660.91 93
2661.02 94
2661.14 94
2661.26 92
2661.38 90
2661.50 88
2661.62 87
2661.73 86
2661.85 85
2661.97 85
2662.09 86
2662.21 88
2662.33 92
2662.44 98
2662.56 106
2662.68 115
2662.80 121
2662.92 125
2663.03 123
2663.15 116
2663.27 104
2663.39 90
2663.51 75
2663.63 62
2663.74 52
2663.86 47
2663.98 46
2664.10 49
2664.22 52
2664.34 55
2664.45 57
2664.57 56
2664.69 54
2664.81 52
2664.93 49
2665.04 49
2665.16 51
2665.28 55
2665.40 60
2665.52 65
2665.64 68
2665.75 68
2665.87 65
2665.99 60
2666.11 52
2666.23 45
2666.35 38
2666.46 32
2666.58 28
2666.70 25
2666.82 23
2666.94 21
2667.06 19
2667.17 19
2667.29 20
2667.41 21
2667.53 24
2667.65 28
2667.77 32
2667.88 37
2668.00 42
2668.12 47
2668.24 53
2668.36 58
2668.48 65
2668.59 71
2668.71 77
2668.83 84
2668.95 91
2669.07 98
2669.19 105
2669.30 112
2669.42 119
2669.54 126
2669.66 132
2669.78 138
2669.90 143
2670.02 147
2670.13 148
2670.25 147
2670.37 143
2670.49 137
2670.61 128
2670.73 119
2670.84 109
2670.96 101
2671.08 95
2671.20 92
2671.32 92
2671.44 94
2671.55 98
2671.67 104
2671.79 110
2671.91 116
2672.03 121
2672.15 125
2672.27 127
2672.38 127
2672.50 125
2672.62 122
2672.74 117
2672.86 111
2672.98 105
2673.09 98
2673.21 91
2673.33 84
2673.45 77
2673.57 70
2673.69 64
2673.81 59
2673.92 55
2674.04 54
2674.16 55
2674.28 59
2674.40 65
2674.52 74
2674.63 83
2674.75 93
2674.87 100
2674.99 104
2675.11 105
2675.23 101
2675.35 93
2675.46 83
2675.58 73
2675.70 65
2675.82 61
2675.94 64
2676.06 72
2676.18 86
2676.29 104
2676.41 123
2676.53 140
2676.65 153
2676.77 161
2676.89 166
2677.01 166
2677.12 164
2677.24 160
2677.36 154
2677.48 147
2677.60 139
2677.72 131
2677.84 123
2677.95 116
2678.07 112
2678.19 113
2678.31 119
2678.43 131
2678.55 147
2678.67 166
2678.78 188
2678.90 210
2679.02 231
2679.14 250
2679.26 268
2679.38 285
2679.50 299
2679.61 312
2679.73 322
2679.85 331
2679.97 337
2680.09 340
2680.21 341
2680.33 339
2680.44 335
2680.56 327
2680.68 317
2680.80 303
2680.92 287
2681.04 268
2681.16 249
2681.27 230
2681.39 215
2681.51 203
2681.63 196
2681.75 193
2681.87 192
2681.99 192
2682.11 193
2682.22 192
2682.34 191
2682.46 191
2682.58 190
2682.70 190
2682.82 189
2682.94 186
2683.05 181
2683.17 173
2683.29 163
2683.41 153
2683.53 145
2683.65 141
2683.77 143
2683.89 150
2684.00 163
2684.12 178
2684.24 195
2684.36 211
2684.48 224
2684.60 235
2684.72 243
2684.84 248
2684.95 251
2685.07 252
2685.19 252
2685.31 251
2685.43 249
2685.55 246
2685.67 243
2685.79 241
2685.90 238
2686.02 234
2686.14 228
2686.26 221
2686.38 212
2686.50 203
2686.62 196
2686.74 192
2686.85 193
2686.97 201
2687.09 214
2687.21 232
2687.33 253
2687.45 275
2687.57 295
2687.69 311
2687.80 325
2687.92 334
2688.04 339
2688.16 341
2688.28 341
2688.40 341
2688.52 341
2688.64 340
2688.75 340
2688.87 341
2688.99 341
2689.11 342
2689.23 342
2689.35 342
2689.47 341
2689.59 340
2689.71 337
2689.82 333
2689.94 328
2690.06 322
2690.18 316
2690.30 312
2690.42 311
2690.54 313
2690.66 319
2690.77 327
2690.89 336
2691.01 343
2691.13 349
2691.25 351
2691.37 350
2691.49 345
2691.61 339
2691.73 331
2691.84 324
2691.96 316
2692.08 310
2692.20 307
2692.32 305
2692.44 305
2692.56 306
2692.68 305
2692.80 303
2692.91 297
2693.03 287
2693.15 272
2693.27 254
2693.39 233
2693.51 212
2693.63 192
2693.75 176
2693.87 163
2693.98 157
2694.10 154
2694.22 155
2694.34 155
2694.46 154
2694.58 150
2694.70 144
2694.82 136
2694.94 128
2695.06 123
2695.17 122
2695.29 123
2695.41 125
2695.53 126
2695.65 123
2695.77 116
2695.89 106
2696.01 95
2696.13 84
2696.25 77
2696.36 75
2696.48 76
2696.60 79
2696.72 82
2696.84 83
2696.96 83
2697.08 81
2697.20 80
2697.32 80
2697.43 84
2697.55 92
2697.67 103
2697.79 115
2697.91 127
2698.03 137
2698.15 145
2698.27 151
2698.39 156
2698.51 162
2698.63 170
2698.74 178
2698.86 187
2698.98 194
2699.10 197
2699.22 194
2699.34 184
2699.46 170
2699.58 153
2699.70 135
2699.82 118
2699.93 105
2700.05 97
2700.17 93
2700.29 92
2700.41 94
2700.53 98
2700.65 102
2700.77 106
2700.89 109
2701.01 112
2701.13 114
2701.24 116
2701.36 118
2701.48 120
2701.60 124
2701.72 127
2701.84 131
2701.96 135
2702.08 138
2702.20 140
2702.32 140
2702.44 136
2702.55 130
2702.67 121
2702.79 111
2702.91 101
2703.03 92
2703.15 86
2703.27 83
2703.39 83
2703.51 87
2703.63 94
2703.75 102
2703.86 110
2703.98 119
2704.10 126
2704.22 131
2704.34 135
2704.46 137
2704.58 137
2704.70 135
2704.82 129
2704.94 121
2705.06 110
2705.18 96
2705.29 79
2705.41 58
2705.53 36
2705.65 14
2705.77 0
2705.89 0
2706.01 0
2706.13 0
2706.25 0
2706.37 0
2706.49 0
2706.61 0
2706.73 9
2706.84 22
2706.96 31
2707.08 35
2707.20 35
2707.32 30
2707.44 21
2707.56 10
2707.68 0
2707.80 0
2707.92 0
2708.04 0
2708.16 0
2708.28 0
2708.39 0
2708.51 0
2708.63 2
2708.75 17
2708.87 33
2708.99 51
2709.11 68
2709.23 85
2709.35 99
2709.47 108
2709.59 114
2709.71 116
2709.83 116
2709.94 117
2710.06 121
2710.18 127
2710.30 136
2710.42 147
2710.54 157
2710.66 164
2710.78 166
2710.90 165
2711.02 159
2711.14 150
2711.26 140
2711.38 128
2711.50 118
2711.62 108
2711.73 100
2711.85 95
2711.97 93
2712.09 94
2712.21 98
2712.33 102
2712.45 106
2712.57 108
2712.69 106
2712.81 101
2712.93 95
2713.05 89
2713.17 85
2713.29 84
2713.41 87
2713.52 93
2713.64 99
2713.76 103
2713.88 105
2714.00 103
2714.12 100
2714.24 98
2714.36 97
2714.48 101
2714.60 109
2714.72 121
2714.84 136
2714.96 152
2715.08 166
2715.20 179
2715.32 190
2715.43 196
2715.55 198
2715.67 196
2715.79 191
2715.91 183
2716.03 175
2716.15 167
2716.27 161
2716.39 158
2716.51 157
2716.63 158
2716.75 158
2716.87 156
2716.99 153
2717.11 148
2717.23 142
2717.35 138
2717.46 135
2717.58 134
2717.70 135
2717.82 136
2717.94 138
2718.06 139
2718.18 140
2718.30 139
2718.42 136
2718.54 131
2718.66 122
2718.78 111
2718.90 96
2719.02 81
2719.14 66
2719.26 56
2719.38 51
2719.50 54
2719.62 64
2719.73 80
2719.85 101
2719.97 123
2720.09 143
2720.21 160
2720.33 171
2720.45 175
2720.57 175
2720.69 172
2720.81 168
2720.93 166
2721.05 165
2721.17 167
2721.29 170
2721.41 174
2721.53 176
2721.65 177
2721.77 177
2721.89 176
2722.01 174
2722.13 173
2722.24 171
2722.36 168
2722.48 164
2722.60 159
2722.72 153
2722.84 145
2722.96 137
2723.08 129
2723.20 123
2723.32 121
2723.44 122
2723.56 128
2723.68 138
2723.80 151
2723.92 164
2724.04 174
2724.16 180
2724.28 180
2724.40 175
2724.52 167
2724.64 157
2724.76 148
2724.88 141
2725.00 137
2725.11 135
2725.23 134
2725.35 133
2725.47 130
2725.59 125
2725.71 120
2725.83 114
2725.95 110
2726.07 109
2726.19 110
2726.31 113
2726.43 117
2726.55 122
2726.67 126
2726.79 128
2726.91 129
2727.03 129
2727.15 129
2727.27 129
2727.39 132
2727.51 138
2727.63 147
2727.75 160
2727.87 176
2727.99 193
2728.11 209
2728.23 223
2728.35 233
2728.46 238
2728.58 238
2728.70 232
2728.82 221
2728.94 205
2729.06 185
2729.18 163
2729.30 141
2729.42 121
2729.54 104
2729.66 95
2729.78 93
2729.90 99
2730.02 113
2730.14 133
2730.26 155
2730.38 177
2730.50 194
2730.62 206
2730.74 210
2730.86 207
2730.98 199
2731.10 188
2731.22 175
2731.34 165
2731.46 156
2731.58 151
2731.70 148
2731.82 147
2731.94 146
2732.06 147
2732.18 149
2732.30 152
2732.42 159
2732.54 170
2732.66 186
2732.78 205
2732.90 227
2733.01 249
2733.13 270
2733.25 286
2733.37 298
2733.49 303
2733.61 304
2733.73 299
2733.85 291
2733.97 280
2734.09 265
2734.21 249
2734.33 234
2734.45 220
2734.57 210
2734.69 206
2734.81 207
2734.93 213
2735.05 222
2735.17 232
2735.29 239
2735.41 243
2735.53 241
2735.65 235
2735.77 225
2735.89 213
2736.01 200
2736.13 190
2736.25 182
2736.37 176
2736.49 173
2736.61 170
2736.73 168
2736.85 165
2736.97 161
2737.09 156
2737.21 151
2737.33 147
2737.45 144
2737.57 141
2737.69 140
2737.81 139
2737.93 139
2738.05 141
2738.17 146
2738.29 153
2738.41 164
2738.53 176
2738.65 188
2738.77 199
2738.89 208
2739.01 214
2739.13 217
2739.25 219
2739.37 219
2739.49 218
2739.61 216
2739.73 212
2739.85 205
2739.97 195
2740.09 180
2740.21 162
2740.33 141
2740.45 121
2740.57 102
2740.69 89
2740.81 82
2740.93 82
2741.05 87
2741.17 97
2741.29 108
2741.41 120
2741.53 129
2741.65 134
2741.77 137
2741.89 137
2742.01 136
2742.13 134
2742.25 133
2742.37 131
2742.49 129
2742.61 126
2742.73 121
2742.85 113
2742.97 104
2743.09 94
2743.21 85
2743.33 78
2743.45 73
2743.57 71
2743.69 70
2743.81 71
2743.93 70
2744.05 68
2744.17 65
2744.29 63
2744.41 62
2744.53 67
2744.65 79
2744.77 97
2744.89 121
2745.01 148
2745.13 174
2745.25 195
2745.37 210
2745.49 217
2745.61 215
2745.73 206
2745.85 190
2745.97 171
2746.09 149
2746.21 125
2746.33 101
2746.45 76
2746.57 52
2746.69 30
2746.81 9
2746.93 0
2747.05 0
2747.17 0
2747.29 0
2747.41 0
2747.53 0
2747.65 0
2747.77 5
2747.89 15
2748.01 22
2748.13 25
2748.25 25
2748.37 22
2748.49 18
2748.61 13
2748.73 9
2748.85 5
2748.97 2
2749.09 0
2749.21 0
2749.33 0
2749.45 4
2749.57 11
2749.69 19
2749.81 29
2749.93 39
2750.05 47
2750.17 53
2750.29 59
2750.41 65
2750.53 74
2750.65 87
2750.77 104
2750.89 123
2751.01 143
2751.13 160
2751.25 171
2751.37 176
2751.49 176
2751.61 173
2751.73 169
2751.85 164
2751.97 161
2752.09 158
2752.21 155
2752.33 151
2752.46 146
2752.58 140
2752.70 133
2752.82 125
2752.94 114
2753.06 102
2753.18 89
2753.30 75
2753.42 62
2753.54 52
2753.66 47
2753.78 48
2753.90 56
2754.02 69
2754.14 88
2754.26 110
2754.38 135
2754.50 161
2754.62 187
2754.74 212
2754.86 234
2754.98 253
2755.10 265
2755.22 272
2755.34 275
2755.46 273
2755.58 271
2755.70 269
2755.82 271
2755.94 275
2756.06 281
2756.18 290
2756.30 297
2756.42 301
2756.54 302
2756.66 300
2756.78 296
2756.90 293
2757.03 291
2757.15 294
2757.27 300
2757.39 310
2757.51 323
2757.63 337
2757.75 353
2757.87 371
2757.99 390
2758.11 408
2758.23 424
2758.35 434
2758.47 437
2758.59 430
2758.71 414
2758.83 390
2758.95 361
2759.07 331
2759.19 304
2759.31 280
2759.43 261
2759.55 246
2759.67 234
2759.79 225
2759.91 218
2760.03 213
2760.15 210
2760.27 210
2760.39 213
2760.52 216
2760.64 219
2760.76 221
2760.88 220
2761.00 216
2761.12 209
2761.24 200
2761.36 190
2761.48 181
2761.60 175
2761.72 172
2761.84 173
2761.96 178
2762.08 186
2762.20 194
2762.32 201
2762.44 204
2762.56 203
2762.68 196
2762.80 184
2762.92 168
2763.04 151
2763.16 135
2763.29 123
2763.41 116
2763.53 115
2763.65 120
2763.77 130
2763.89 144
2764.01 158
2764.13 171
2764.25 180
2764.37 186
2764.49 189
2764.61 191
2764.73 193
2764.85 198
2764.97 205
2765.09 215
2765.21 225
2765.33 234
2765.45 240
2765.57 245
2765.69 248
2765.82 251
2765.94 256
2766.06 263
2766.18 273
2766.30 283
2766.42 291
2766.54 294
2766.66 292
2766.78 283
2766.90 268
2767.02 249
2767.14 228
2767.26 208
2767.38 189
2767.50 174
2767.62 162
2767.74 154
2767.86 149
2767.98 146
2768.11 147
2768.23 150
2768.35 157
2768.47 166
2768.59 176
2768.71 188
2768.83 200
2768.95 213
2769.07 225
2769.19 237
2769.31 249
2769.43 261
2769.55 272
2769.67 283
2769.79 291
2769.91 296
2770.03 297
2770.15 294
2770.28 288
2770.40 280
2770.52 272
2770.64 266
2770.76 264
2770.88 265
2771.00 269
2771.12 274
2771.24 276
2771.36 275
2771.48 270
2771.60 262
2771.72 255
2771.84 251
2771.96 252
2772.08 258
2772.21 269
2772.33 280
2772.45 291
2772.57 298
2772.69 300
2772.81 297
2772.93 290
2773.05 281
2773.17 271
2773.29 261
2773.41 252
2773.53 243
2773.65 236
2773.77 231
2773.89 229
2774.02 229
2774.14 231
2774.26 236
2774.38 243
2774.50 252
2774.62 261
2774.74 269
2774.86 273
2774.98 272
2775.10 264
2775.22 249
2775.34 227
2775.46 201
2775.58 176
2775.71 155
2775.83 141
2775.95 134
2776.07 131
2776.19 132
2776.31 131
2776.43 126
2776.55 117
2776.67 102
2776.79 85
2776.91 70
2777.03 60
2777.15 58
2777.28 64
2777.40 79
2777.52 99
2777.64 122
2777.76 142
2777.88 157
2778.00 165
2778.12 166
2778.24 162
2778.36 157
2778.48 154
2778.60 154
2778.72 159
2778.85 168
2778.97 178
2779.09 187
2779.21 192
2779.33 192
2779.45 188
2779.57 180
2779.69 169
2779.81 157
2779.93 146
2780.05 135
2780.17 125
2780.29 116
2780.42 110
2780.54 106
2780.66 105
2780.78 108
2780.90 114
2781.02 121
2781.14 128
2781.26 133
2781.38 134
2781.50 133
2781.62 129
2781.74 124
2781.87 120
2781.99 117
2782.11 116
2782.23 115
2782.35 114
2782.47 109
2782.59 102
2782.71 91
2782.83 77
2782.95 62
2783.07 48
2783.20 38
2783.32 32
2783.44 32
2783.56 35
2783.68 41
2783.80 45
2783.92 48
2784.04 46
2784.16 39
2784.28 27
2784.40 13
2784.53 0
2784.65 0
2784.77 0
2784.89 0
2785.01 0
2785.13 0
2785.25 0
2785.37 0
2785.49 0
2785.61 8
2785.73 17
2785.86 27
2785.98 39
2786.10 51
2786.22 63
2786.34 73
2786.46 79
2786.58 81
2786.70 78
2786.82 71
2786.94 61
2787.06 50
2787.19 40
2787.31 33
2787.43 30
2787.55 31
2787.67 35
2787.79 43
2787.91 52
2788.03 64
2788.15 77
2788.27 90
2788.40 104
2788.52 118
2788.64 129
2788.76 136
2788.88 139
2789.00 138
2789.12 132
2789.24 124
2789.36 115
2789.48 107
2789.61 103
2789.73 102
2789.85 106
2789.97 114
2790.09 127
2790.21 143
2790.33 161
2790.45 182
2790.57 202
2790.70 222
2790.82 239
2790.94 252
2791.06 257
2791.18 253
2791.30 239
2791.42 216
2791.54 186
2791.66 153
2791.78 122
2791.91 96
2792.03 80
2792.15 75
2792.27 79
2792.39 91
2792.51 107
2792.63 122
2792.75 136
2792.87 145
2793.00 152
2793.12 156
2793.24 162
2793.36 169
2793.48 178
2793.60 190
2793.72 203
2793.84 215
2793.96 223
2794.09 226
2794.21 224
2794.33 216
2794.45 206
2794.57 194
2794.69 184
2794.81 177
2794.93 176
2795.05 181
2795.18 191
2795.30 206
2795.42 222
2795.54 240
2795.66 259
2795.78 278
2795.90 295
2796.02 310
2796.14 323
2796.27 332
2796.39 337
2796.51 338
2796.63 334
2796.75 328
2796.87 319
2796.99 307
2797.11 293
2797.24 278
2797.36 261
2797.48 243
2797.60 225
2797.72 208
2797.84 193
2797.96 181
2798.08 171
2798.21 164
2798.33 158
2798.45 154
2798.57 152
2798.69 150
2798.81 151
2798.93 155
2799.05 162
2799.17 172
2799.30 183
2799.42 195
2799.54 204
2799.66 211
2799.78 216
2799.90 218
2800.02 221
2800.14 226
2800.27 233
2800.39 243
2800.51 253
2800.63 260
2800.75 264
2800.87 261
2800.99 253
2801.12 242
2801.24 230
2801.36 220
2801.48 215
2801.60 216
2801.72 221
2801.84 230
2801.96 239
2802.09 248
2802.21 253
2802.33 258
2802.45 261
2802.57 265
2802.69 270
2802.81 275
2802.93 281
2803.06 285
2803.18 286
2803.30 284
2803.42 279
2803.54 272
2803.66 266
2803.78 262
2803.91 260
2804.03 260
2804.15 260
2804.27 260
2804.39 259
2804.51 255
2804.63 249
2804.75 241
2804.88 233
2805.00 224
2805.12 217
2805.24 211
2805.36 209
2805.48 210
2805.60 216
2805.73 226
2805.85 240
2805.97 258
2806.09 279
2806.21 299
2806.33 319
2806.45 337
2806.58 353
2806.70 366
2806.82 377
2806.94 385
2807.06 391
2807.18 394
2807.30 393
2807.42 388
2807.55 379
2807.67 366
2807.79 354
2807.91 343
2808.03 336
2808.15 335
2808.27 340
2808.40 349
2808.52 360
2808.64 370
2808.76 378
2808.88 380
2809.00 379
2809.12 374
2809.25 365
2809.37 356
2809.49 345
2809.61 333
2809.73 321
2809.85 310
2809.98 302
2810.10 297
2810.22 296
2810.34 298
2810.46 302
2810.58 307
2810.70 310
2810.83 311
2810.95 309
2811.07 305
2811.19 299
2811.31 293
2811.43 287
2811.55 281
2811.68 277
2811.80 274
2811.92 271
2812.04 270
2812.16 269
2812.28 268
2812.40 268
2812.53 268
2812.65 267
2812.77 267
2812.89 266
2813.01 267
2813.13 267
2813.26 269
2813.38 272
2813.50 276
2813.62 282
2813.74 288
2813.86 293
2813.98 296
2814.11 295
2814.23 289
2814.35 278
2814.47 263
2814.59 247
2814.71 232
2814.84 219
2814.96 211
2815.08 204
2815.20 197
2815.32 187
2815.44 174
2815.57 159
2815.69 143
2815.81 132
2815.93 129
2816.05 136
2816.17 152
2816.29 174
2816.42 198
2816.54 218
2816.66 233
2816.78 240
2816.90 240
2817.02 235
2817.15 229
2817.27 224
2817.39 221
2817.51 223
2817.63 228
2817.75 235
2817.88 244
2818.00 251
2818.12 255
2818.24 254
2818.36 248
2818.48 238
2818.61 223
2818.73 208
2818.85 194
2818.97 184
2819.09 179
2819.21 180
2819.34 184
2819.46 192
2819.58 200
2819.70 207
2819.82 212
2819.94 216
2820.07 217
2820.19 217
2820.31 216
2820.43 214
2820.55 209
2820.67 204
2820.80 196
2820.92 187
2821.04 177
2821.16 166
2821.28 156
2821.40 148
2821.53 141
2821.65 137
2821.77 138
2821.89 143
2822.01 154
2822.13 168
2822.26 186
2822.38 205
2822.50 225
2822.62 243
2822.74 259
2822.87 272
2822.99 282
2823.11 290
2823.23 297
2823.35 302
2823.47 304
2823.60 305
2823.72 303
2823.84 299
2823.96 294
2824.08 286
2824.20 278
2824.33 270
2824.45 262
2824.57 258
2824.69 255
2824.81 255
2824.94 256
2825.06 259
2825.18 260
2825.30 259
2825.42 253
2825.54 244
2825.67 231
2825.79 216
2825.91 202
2826.03 192
2826.15 189
2826.28 193
2826.40 203
2826.52 216
2826.64 229
2826.76 240
2826.88 247
2827.01 250
2827.13 250
2827.25 250
2827.37 251
2827.49 256
2827.62 261
2827.74 266
2827.86 267
2827.98 264
2828.10 256
2828.22 243
2828.35 227
2828.47 210
2828.59 192
2828.71 174
2828.83 155
2828.96 135
2829.08 114
2829.20 94
2829.32 78
2829.44 68
2829.57 66
2829.69 74
2829.81 90
2829.93 114
2830.05 140
2830.17 167
2830.30 190
2830.42 207
2830.54 218
2830.66 221
2830.78 219
2830.91 211
2831.03 203
2831.15 196
2831.27 192
2831.39 192
2831.52 196
2831.64 201
2831.76 205
2831.88 204
2832.00 198
2832.13 185
2832.25 165
2832.37 143
2832.49 120
2832.61 99
2832.74 84
2832.86 74
2832.98 70
2833.10 71
2833.22 76
2833.35 82
2833.47 88
2833.59 95
2833.71 102
2833.83 109
2833.96 114
2834.08 118
2834.20 120
2834.32 121
2834.44 120
2834.56 117
2834.69 114
2834.81 109
2834.93 103
2835.05 95
2835.17 86
2835.30 77
2835.42 69
2835.54 62
2835.66 58
2835.79 58
2835.91 60
2836.03 65
2836.15 72
2836.27 77
2836.40 82
2836.52 85
2836.64 88
2836.76 89
2836.88 89
2837.01 90
2837.13 90
2837.25 90
2837.37 91
2837.49 92
2837.62 96
2837.74 103
2837.86 115
2837.98 131
2838.10 150
2838.23 170
2838.35 188
2838.47 203
2838.59 213
2838.71 217
2838.84 219
2838.96 218
2839.08 218
2839.20 217
2839.32 215
2839.45 209
2839.57 197
2839.69 177
2839.81 150
2839.94 117
2840.06 82
2840.18 49
2840.30 22
2840.42 3
2840.55 0
2840.67 0
2840.79 0
2840.91 3
2841.03 10
2841.16 14
2841.28 13
2841.40 9
2841.52 3
2841.65 0
2841.77 0
2841.89 0
2842.01 0
2842.13 0
2842.26 2
2842.38 11
2842.50 21
2842.62 32
2842.74 41
2842.87 50
2842.99 58
2843.11 65
2843.23 71
2843.36 78
2843.48 85
2843.60 93
2843.72 103
2843.84 113
2843.97 124
2844.09 132
2844.21 138
2844.33 143
2844.46 146
2844.58 148
2844.70 151
2844.82 156
2844.94 163
2845.07 172
2845.19 182
2845.31 191
2845.43 197
2845.56 197
2845.68 192
2845.80 179
2845.92 160
2846.04 138
2846.17 115
2846.29 94
2846.41 77
2846.53 66
2846.66 62
2846.78 62
2846.90 65
2847.02 69
2847.14 72
2847.27 74
2847.39 73
2847.51 72
2847.63 71
2847.76 73
2847.88 78
2848.00 88
2848.12 101
2848.25 117
2848.37 132
2848.49 144
2848.61 151
2848.73 152
2848.86 148
2848.98 140
2849.10 131
2849.22 125
2849.35 122
2849.47 123
2849.59 126
2849.71 130
2849.84 133
2849.96 132
2850.08 128
2850.20 120
2850.32 111
2850.45 101
2850.57 94
2850.69 89
2850.81 89
2850.94 92
2851.06 98
2851.18 106
2851.30 114
2851.43 121
2851.55 125
2851.67 126
2851.79 124
2851.92 120
2852.04 115
2852.16 109
2852.28 105
2852.40 103
2852.53 104
2852.65 110
2852.77 119
2852.89 130
2853.02 142
2853.14 154
2853.26 165
2853.38 174
2853.51 181
2853.63 186
2853.75 190
2853.87 193
2854.00 194
2854.12 195
2854.24 195
2854.36 194
2854.49 192
2854.61 189
2854.73 186
2854.85 184
2854.98 181
2855.10 178
2855.22 173
2855.34 167
2855.47 159
2855.59 147
2855.71 135
2855.83 122
2855.95 111
2856.08 102
2856.20 97
2856.32 95
2856.44 98
2856.57 105
2856.69 114
2856.81 125
2856.93 136
2857.06 145
2857.18 150
2857.30 151
2857.42 147
2857.55 138
2857.67 128
2857.79 118
2857.91 109
2858.04 103
2858.16 99
2858.28 97
2858.40 96
2858.53 95
2858.65 94
2858.77 93
2858.89 92
2859.02 91
2859.14 90
2859.26 87
2859.38 85
2859.51 82
2859.63 81
2859.75 80
2859.87 81
2860.00 85
2860.12 91
2860.24 100
2860.37 112
2860.49 125
2860.61 141
2860.73 160
2860.86 180
2860.98 199
2861.10 217
2861.22 231
2861.35 241
2861.47 245
2861.59 243
2861.71 237
2861.84 229
2861.96 220
2862.08 213
2862.20 208
2862.33 205
2862.45 203
2862.57 201
2862.69 199
2862.82 194
2862.94 189
2863.06 182
2863.18 175
2863.31 168
2863.43 162
2863.55 157
2863.68 151
2863.80 143
2863.92 134
2864.04 124
2864.17 113
2864.29 104
2864.41 98
2864.53 96
2864.66 97
2864.78 102
2864.90 108
2865.02 115
2865.15 120
2865.27 123
2865.39 126
2865.51 126
2865.64 125
2865.76 121
2865.88 115
2866.01 105
2866.13 94
2866.25 80
2866.37 67
2866.50 55
2866.62 47
2866.74 44
2866.86 44
2866.99 47
2867.11 52
2867.23 58
2867.35 64
2867.48 69
2867.60 74
2867.72 79
2867.85 85
2867.97 94
2868.09 105
2868.21 121
2868.34 140
2868.46 162
2868.58 184
2868.70 204
2868.83 219
2868.95 228
2869.07 231
2869.20 229
2869.32 225
2869.44 222
2869.56 223
2869.69 227
2869.81 235
2869.93 244
2870.06 252
2870.18 257
2870.30 258
2870.42 255
2870.55 251
2870.67 246
2870.79 242
2870.91 238
2871.04 235
2871.16 230
2871.28 223
2871.41 214
2871.53 203
2871.65 191
2871.77 180
2871.90 170
2872.02 161
2872.14 153
2872.27 145
2872.39 137
2872.51 130
2872.63 123
2872.76 117
2872.88 113
2873.00 113
2873.12 115
2873.25 122
2873.37 131
2873.49 143
2873.62 158
2873.74 175
2873.86 191
2873.98 205
2874.11 214
2874.23 218
2874.35 218
2874.48 213
2874.60 207
2874.72 203
2874.84 204
2874.97 209
2875.09 218
2875.21 229
2875.34 237
2875.46 241
2875.58 237
2875.70 226
2875.83 208
2875.95 187
2876.07 167
2876.20 151
2876.32 141
2876.44 137
2876.57 138
2876.69 144
2876.81 152
2876.93 161
2877.06 170
2877.18 179
2877.30 186
2877.43 193
2877.55 198
2877.67 202
2877.79 202
2877.92 200
2878.04 195
2878.16 190
2878.29 184
2878.41 180
2878.53 178
2878.65 178
2878.78 180
2878.90 181
2879.02 178
2879.15 170
2879.27 156
2879.39 137
2879.52 115
2879.64 92
2879.76 72
2879.88 56
2880.01 46
2880.13 40
2880.25 36
2880.38 33
2880.50 30
2880.62 26
2880.75 21
2880.87 16
2880.99 10
2881.11 4
2881.24 0
2881.36 0
2881.48 0
2881.61 0
2881.73 0
2881.85 0
2881.98 0
2882.10 0
2882.22 14
2882.34 33
2882.47 50
2882.59 65
2882.71 76
2882.84 81
2882.96 82
2883.08 79
2883.21 75
2883.33 69
2883.45 64
2883.57 61
2883.70 61
2883.82 63
2883.94 67
2884.07 71
2884.19 75
2884.31 76
2884.44 74
2884.56 70
2884.68 66
2884.81 63
2884.93 64
2885.05 69
2885.17 79
2885.30 93
2885.42 107
2885.54 121
2885.67 133
2885.79 141
2885.91 146
2886.04 148
2886.16 147
2886.28 143
2886.41 136
2886.53 129
2886.65 122
2886.77 115
2886.90 110
2887.02 108
2887.14 108
2887.27 109
2887.39 112
2887.51 115
2887.64 117
2887.76 119
2887.88 120
2888.01 122
2888.13 124
2888.25 126
2888.38 129
2888.50 133
2888.62 137
2888.75 143
2888.87 151
2888.99 159
2889.11 169
2889.24 178
2889.36 186
2889.48 192
2889.61 196
2889.73 199
2889.85 203
2889.98 209
2890.10 218
2890.22 228
2890.35 238
2890.47 246
2890.59 250
2890.72 249
2890.84 242
2890.96 232
2891.09 222
2891.21 215
2891.33 213
2891.46 216
2891.58 225
2891.70 236
2891.82 247
2891.95 255
2892.07 259
2892.19 258
2892.32 254
2892.44 246
2892.56 237
2892.69 227
2892.81 217
2892.93 207
2893.06 197
2893.18 188
2893.30 182
2893.43 178
2893.55 177
2893.67 179
2893.80 183
2893.92 190
2894.04 198
2894.17 206
2894.29 215
2894.41 225
2894.54 234
2894.66 242
2894.78 249
2894.91 253
2895.03 254
2895.15 251
2895.28 244
2895.40 234
2895.52 223
2895.65 212
2895.77 202
2895.89 194
2896.02 188
2896.14 183
2896.26 179
2896.39 175
2896.51 171
2896.63 166
2896.76 163
2896.88 160
2897.00 160
2897.13 163
2897.25 169
2897.37 178
2897.50 188
2897.62 200
2897.74 211
2897.87 220
2897.99 227
2898.11 229
2898.24 227
2898.36 220
2898.48 208
2898.61 192
2898.73 175
2898.85 157
2898.98 142
2899.10 130
2899.22 122
2899.35 120
2899.47 121
2899.59 124
2899.72 129
2899.84 132
2899.96 133
2900.09 131
2900.21 127
2900.33 120
2900.46 112
2900.58 102
2900.70 91
2900.83 81
2900.95 70
2901.07 60
2901.20 52
2901.32 47
2901.44 46
2901.57 48
2901.69 53
2901.81 59
2901.94 66
2902.06 73
2902.19 79
2902.31 87
2902.43 98
2902.56 112
2902.68 128
2902.80 145
2902.93 158
2903.05 167
2903.17 169
2903.30 167
2903.42 162
2903.54 159
2903.67 161
2903.79 170
2903.91 185
2904.04 205
2904.16 225
2904.28 243
2904.41 257
2904.53 266
2904.65 271
2904.78 275
2904.90 278
2905.03 283
2905.15 289
2905.27 295
2905.40 299
2905.52 300
2905.64 296
2905.77 288
2905.89 276
2906.01 261
2906.14 242
2906.26 223
2906.38 205
2906.51 187
2906.63 171
2906.75 158
2906.88 148
2907.00 142
2907.13 140
2907.25 143
2907.37 149
2907.50 157
2907.62 167
2907.74 176
2907.87 183
2907.99 187
2908.11 187
2908.24 184
2908.36 178
2908.48 170
2908.61 160
2908.73 152
2908.86 145
2908.98 142
2909.10 143
2909.23 145
2909.35 148
2909.47 148
2909.60 143
2909.72 132
2909.84 115
2909.97 94
2910.09 72
2910.21 51
2910.34 34
2910.46 20
2910.59 9
2910.71 0
2910.83 0
2910.96 0
2911.08 0
2911.20 0
2911.33 0
2911.45 0
2911.57 0
2911.70 4
2911.82 14
2911.95 21
2912.07 25
2912.19 25
2912.32 22
2912.44 17
2912.56 12
2912.69 7
2912.81 2
2912.94 0
2913.06 0
2913.18 0
2913.31 0
2913.43 0
2913.55 0
2913.68 0
2913.80 0
2913.92 3
2914.05 13
2914.17 26
2914.30 40
2914.42 57
2914.54 76
2914.67 95
2914.79 112
2914.91 125
2915.04 131
2915.16 132
2915.29 128
2915.41 120
2915.53 112
2915.66 105
2915.78 102
2915.90 102
2916.03 105
2916.15 109
2916.28 112
2916.40 115
2916.52 116
2916.65 117
2916.77 120
2916.89 125
2917.02 132
2917.14 140
2917.27 147
2917.39 152
2917.51 154
2917.64 152
2917.76 148
2917.88 141
2918.01 132
2918.13 123
2918.26 114
2918.38 105
2918.50 97
2918.63 90
2918.75 86
2918.87 87
2919.00 94
2919.12 106
2919.25 125
2919.37 148
2919.49 173
2919.62 199
2919.74 222
2919.87 241
2919.99 253
2920.11 259
2920.24 258
2920.36 252
2920.48 241
2920.61 227
2920.73 211
2920.86 193
2920.98 174
2921.10 155
2921.23 138
2921.35 124
2921.48 115
2921.60 110
2921.72 110
2921.85 115
2921.97 122
2922.09 130
2922.22 138
2922.34 144
2922.47 146
2922.59 145
2922.71 141
2922.84 134
2922.96 127
2923.09 120
2923.21 115
2923.33 113
2923.46 114
2923.58 119
2923.71 126
2923.83 133
2923.95 140
2924.08 144
2924.20 145
2924.32 141
2924.45 134
2924.57 126
2924.70 117
2924.82 109
2924.94 102
2925.07 97
2925.19 93
2925.32 89
2925.44 84
2925.56 76
2925.69 66
2925.81 54
2925.94 40
2926.06 25
2926.18 13
2926.31 5
2926.43 3
2926.56 9
2926.68 21
2926.80 40
2926.93 63
2927.05 87
2927.18 110
2927.30 129
2927.42 142
2927.55 150
2927.67 153
2927.80 151
2927.92 146
2928.04 139
2928.17 132
2928.29 126
2928.42 120
2928.54 115
2928.66 110
2928.79 105
2928.91 97
2929.04 88
2929.16 77
2929.28 64
2929.41 50
2929.53 35
2929.66 21
2929.78 9
2929.90 0
2930.03 0
2930.15 0
2930.28 0
2930.40 0
2930.52 0
2930.65 0
2930.77 0
2930.90 0
2931.02 1
2931.14 5
2931.27 10
2931.39 18
2931.52 26
2931.64 34
2931.76 40
2931.89 43
2932.01 42
2932.14 37
2932.26 30
2932.38 23
2932.51 17
2932.63 15
2932.76 18
2932.88 25
2933.01 37
2933.13 51
2933.25 66
2933.38 79
2933.50 89
2933.63 93
2933.75 93
2933.87 89
2934.00 82
2934.12 73
2934.25 64
2934.37 56
2934.49 48
2934.62 41
2934.74 34
2934.87 28
2934.99 23
2935.12 19
2935.24 18
2935.36 19
2935.49 22
2935.61 25
2935.74 27
2935.86 27
2935.98 23
2936.11 18
2936.23 10
2936.36 2
2936.48 0
2936.61 0
2936.73 0
2936.85 0
2936.98 0
2937.10 0
2937.23 0
2937.35 1
2937.47 4
2937.60 6
2937.72 9
2937.85 10
2937.97 10
2938.10 10
2938.22 9
2938.34 9
2938.47 10
2938.59 14
2938.72 20
2938.84 30
2938.97 42
2939.09 56
2939.21 70
2939.34 83
2939.46 95
2939.59 104
2939.71 112
2939.84 119
2939.96 124
2940.08 130
2940.21 136
2940.33 143
2940.46 149
2940.58 156
2940.70 164
2940.83 174
2940.95 186
2941.08 201
2941.20 220
2941.33 241
2941.45 265
2941.57 289
2941.70 311
2941.82 332
2941.95 349
2942.07 362
2942.20 372
2942.32 381
2942.44 387
2942.57 394
2942.69 400
2942.82 405
2942.94 410
2943.07 414
2943.19 416
2943.32 417
2943.44 417
2943.56 418
2943.69 421
2943.81 426
2943.94 432
2944.06 441
2944.19 450
2944.31 460
2944.43 470
2944.56 477
2944.68 483
2944.81 486
2944.93 486
2945.06 484
2945.18 480
2945.30 474
2945.43 467
2945.55 459
2945.68 451
2945.80 444
2945.93 438
2946.05 435
2946.18 435
2946.30 438
2946.42 443
2946.55 450
2946.67 455
2946.80 458
2946.92 457
2947.05 453
2947.17 446
2947.29 438
2947.42 431
2947.54 425
2947.67 421
2947.79 419
2947.92 414
2948.04 407
2948.17 394
2948.29 377
2948.41 356
2948.54 333
2948.66 311
2948.79 293
2948.91 283
2949.04 279
2949.16 281
2949.29 286
2949.41 291
2949.53 292
2949.66 288
2949.78 278
2949.91 264
2950.03 249
2950.16 235
2950.28 226
2950.41 220
2950.53 217
2950.65 214
2950.78 210
2950.90 202
2951.03 189
2951.15 174
2951.28 157
2951.40 142
2951.53 131
2951.65 125
2951.77 125
2951.90 130
2952.02 139
2952.15 150
2952.27 160
2952.40 169
2952.52 176
2952.65 181
2952.77 184
2952.90 185
2953.02 184
2953.14 182
2953.27 178
2953.39 174
2953.52 169
2953.64 164
2953.77 160
2953.89 155
2954.02 149
2954.14 141
2954.27 130
2954.39 115
2954.51 97
2954.64 78
2954.76 58
2954.89 41
2955.01 30
2955.14 25
2955.26 28
2955.39 39
2955.51 54
2955.64 73
2955.76 93
2955.88 111
2956.01 127
2956.13 140
2956.26 152
2956.38 164
2956.51 176
2956.63 188
2956.76 201
2956.88 212
2957.01 221
2957.13 225
2957.26 224
2957.38 217
2957.50 204
2957.63 187
2957.75 168
2957.88 147
2958.00 128
2958.13 110
2958.25 94
2958.38 81
2958.50 71
2958.63 62
2958.75 55
2958.88 49
2959.00 41
2959.13 33
2959.25 23
2959.37 11
2959.50 0
2959.62 0
2959.75 0
2959.87 0
2960.00 0
2960.12 0
2960.25 0
2960.37 5
2960.50 10
2960.62 13
2960.75 13
2960.87 11
2961.00 10
2961.12 9
2961.24 11
2961.37 15
2961.49 19
2961.62 24
2961.74 27
2961.87 27
2961.99 26
2962.12 23
2962.24 20
2962.37 18
2962.49 19
2962.62 21
2962.74 25
2962.87 30
2962.99 32
2963.12 32
2963.24 31
2963.36 29
2963.49 29
2963.61 32
2963.74 37
2963.86 46
2963.99 55
2964.11 63
2964.24 66
2964.36 65
2964.49 60
2964.61 53
2964.74 45
2964.86 38
2964.99 35
2965.11 34
2965.24 35
2965.36 38
2965.49 40
2965.61 41
2965.74 40
2965.86 39
2965.99 38
2966.11 38
2966.23 41
2966.36 46
2966.48 51
2966.61 57
2966.73 61
2966.86 65
2966.98 66
2967.11 67
2967.23 67
2967.36 68
2967.48 69
2967.61 69
2967.73 71
2967.86 73
2967.98 79
2968.11 88
2968.23 101
2968.36 115
2968.48 128
2968.61 138
2968.73 141
2968.86 138
2968.98 130
2969.11 119
2969.23 110
2969.36 104
2969.48 103
2969.61 107
2969.73 114
2969.86 122
2969.98 129
2970.10 134
2970.23 136
2970.35 135
2970.48 133
2970.60 129
2970.73 125
2970.85 120
2970.98 115
2971.10 108
2971.23 101
2971.35 93
2971.48 83
2971.60 71
2971.73 59
2971.85 47
2971.98 39
2972.10 36
2972.23 41
2972.35 54
2972.48 76
2972.60 102
2972.73 129
2972.85 152
2972.98 168
2973.10 176
2973.23 176
2973.35 171
2973.48 163
2973.60 155
2973.73 149
2973.85 144
2973.98 139
2974.10 133
2974.23 125
2974.35 114
2974.48 101
2974.60 88
2974.73 76
2974.85 66
2974.98 59
2975.10 54
2975.23 50
2975.35 45
2975.48 39
2975.60 32
2975.73 25
2975.85 19
2975.98 16
2976.10 16
2976.23 19
2976.35 25
2976.48 32
2976.60 37
2976.73 40
2976.85 39
2976.98 35
2977.10 29
2977.23 20
2977.35 10
2977.48 1
2977.60 0
2977.73 0
2977.85 0
2977.98 0
2978.10 0
2978.23 0
2978.35 0
2978.48 0
2978.60 4
2978.73 19
2978.85 36
2978.98 56
2979.10 78
2979.23 99
2979.35 118
2979.48 135
2979.60 147
2979.73 155
2979.85 158
2979.98 156
2980.10 150
2980.23 142
2980.35 132
2980.48 120
2980.60 109
2980.73 100
2980.85 94
2980.98 92
2981.11 95
2981.23 101
2981.36 110
2981.48 121
2981.61 131
2981.73 141
2981.86 148
2981.98 153
2982.11 157
2982.23 160
2982.36 163
2982.48 166
2982.61 169
2982.73 171
2982.86 173
2982.98 172
2983.11 170
2983.23 166
2983.36 161
2983.48 157
2983.61 154
2983.73 152
2983.86 150
2983.98 149
2984.11 147
2984.23 145
2984.36 143
2984.48 143
2984.61 145
2984.73 151
2984.86 160
2984.99 169
2985.11 178
2985.24 184
2985.36 185
2985.49 183
2985.61 177
2985.74 169
2985.86 162
2985.99 157
2986.11 155
2986.24 154
2986.36 155
2986.49 155
2986.61 156
2986.74 157
2986.86 158
2986.99 160
2987.11 163
2987.24 164
2987.36 162
2987.49 157
2987.61 146
2987.74 133
2987.87 118
2987.99 105
2988.12 96
2988.24 93
2988.37 94
2988.49 97
2988.62 99
2988.74 97
2988.87 90
2988.99 77
2989.12 61
2989.24 42
2989.37 24
2989.49 7
2989.62 0
2989.74 0
2989.87 0
2990.00 0
2990.12 4
2990.25 22
2990.37 44
2990.50 66
2990.62 87
2990.75 102
2990.87 112
2991.00 115
2991.12 114
2991.25 112
2991.37 110
2991.50 111
2991.62 115
2991.75 119
2991.88 121
2992.00 121
2992.13 115
2992.25 106
2992.38 94
2992.50 83
2992.63 76
2992.75 74
2992.88 76
2993.00 82
2993.13 88
2993.25 91
2993.38 90
2993.50 84
2993.63 72
2993.76 57
2993.88 41
2994.01 27
2994.13 17
2994.26 13
2994.38 15
2994.51 24
2994.63 38
2994.76 56
2994.88 75
2995.01 94
2995.14 109
2995.26 121
2995.39 130
2995.51 136
2995.64 139
2995.76 140
2995.89 140
2996.01 137
2996.14 131
2996.26 123
2996.39 114
2996.51 104
2996.64 97
2996.77 94
2996.89 94
2997.02 99
2997.14 105
2997.27 110
2997.39 114
2997.52 113
2997.64 109
2997.77 101
2997.89 93
2998.02 85
2998.15 77
2998.27 70
2998.40 63
2998.52 56
2998.65 51
2998.77 47
2998.90 47
2999.02 52
2999.15 63
2999.28 78
2999.40 98
2999.53 121
2999.65 145
2999.78 170
2999.90 193
3000.03 213
3000.15 229
3000.28 241
3000.40 246
3000.53 244
3000.66 236
3000.78 221
3000.91 202
3001.03 181
3001.16 159
3001.28 137
3001.41 118
3001.53 103
3001.66 92
3001.79 85
3001.91 83
3002.04 84
3002.16 88
3002.29 93
3002.41 99
3002.54 102
3002.66 104
3002.79 104
3002.92 102
3003.04 98
3003.17 94
3003.29 90
3003.42 88
3003.54 88
3003.67 90
3003.79 93
3003.92 96
3004.05 99
3004.17 98
3004.30 95
3004.42 88
3004.55 79
3004.67 70
3004.80 61
3004.93 55
3005.05 52
3005.18 51
3005.30 51
3005.43 51
3005.55 50
3005.68 46
3005.80 41
3005.93 37
3006.06 34
3006.18 34
3006.31 36
3006.43 41
3006.56 45
3006.68 49
3006.81 50
3006.94 50
3007.06 49
3007.19 49
3007.31 49
3007.44 52
3007.56 55
3007.69 58
3007.82 59
3007.94 57
3008.07 51
3008.19 41
3008.32 28
3008.44 14
3008.57 0
3008.70 0
3008.82 0
3008.95 0
3009.07 0
3009.20 0
3009.32 0
3009.45 0
3009.58 0
3009.70 10
3009.83 21
3009.95 32
3010.08 41
3010.20 49
3010.33 55
3010.46 61
3010.58 68
3010.71 75
3010.83 82
3010.96 90
3011.08 98
3011.21 105
3011.34 109
3011.46 109
3011.59 107
3011.71 103
3011.84 98
3011.96 95
3012.09 96
3012.22 100
3012.34 109
3012.47 122
3012.59 135
3012.72 148
3012.84 157
3012.97 162
3013.10 162
3013.22 158
3013.35 151
3013.47 143
3013.60 136
3013.73 133
3013.85 134
3013.98 139
3014.10 148
3014.23 158
3014.35 166
3014.48 171
3014.61 171
3014.73 168
3014.86 163
3014.98 160
3015.11 161
3015.23 166
3015.36 177
3015.49 189
3015.61 201
3015.74 208
3015.86 207
3015.99 198
3016.12 181
3016.24 160
3016.37 136
3016.49 113
3016.62 94
3016.75 80
3016.87 71
3017.00 66
3017.12 65
3017.25 65
3017.37 68
3017.50 72
3017.63 78
3017.75 86
3017.88 95
3018.00 103
3018.13 110
3018.26 113
3018.38 112
3018.51 108
3018.63 103
3018.76 100
3018.89 99
3019.01 103
3019.14 111
3019.26 122
3019.39 133
3019.51 143
3019.64 150
3019.77 156
3019.89 160
3020.02 165
3020.14 172
3020.27 180
3020.40 189
3020.52 199
3020.65 206
3020.77 209
3020.90 208
3021.03 201
3021.15 191
3021.28 177
3021.40 161
3021.53 144
3021.66 126
3021.78 107
3021.91 88
3022.03 69
3022.16 52
3022.29 37
3022.41 28
3022.54 25
3022.66 29
3022.79 39
3022.92 56
3023.04 77
3023.17 101
3023.29 127
3023.42 152
3023.55 174
3023.67 192
3023.80 204
3023.92 211
3024.05 212
3024.18 208
3024.30 201
3024.43 193
3024.55 186
3024.68 180
3024.81 176
3024.93 174
3025.06 174
3025.18 173
3025.31 171
3025.44 168
3025.56 162
3025.69 156
3025.81 150
3025.94 145
3026.07 143
3026.19 145
3026.32 150
3026.44 157
3026.57 165
3026.70 173
3026.82 178
3026.95 180
3027.07 180
3027.20 177
3027.33 172
3027.45 167
3027.58 165
3027.71 167
3027.83 173
3027.96 185
3028.08 200
3028.21 216
3028.34 229
3028.46 236
3028.59 234
3028.71 224
3028.84 208
3028.97 189
3029.09 173
3029.22 162
3029.34 157
3029.47 158
3029.60 161
3029.72 163
3029.85 160
3029.98 151
3030.10 137
3030.23 121
3030.35 105
3030.48 92
3030.61 83
3030.73 78
3030.86 76
3030.98 76
3031.11 77
3031.24 79
3031.36 83
3031.49 87
3031.62 92
3031.74 95
3031.87 95
3031.99 91
3032.12 84
3032.25 76
3032.37 68
3032.50 63
3032.63 61
3032.75 63
3032.88 68
3033.00 74
3033.13 81
3033.26 88
3033.38 96
3033.51 106
3033.63 119
3033.76 136
3033.89 154
3034.01 174
3034.14 191
3034.27 203
3034.39 207
3034.52 204
3034.64 194
3034.77 176
3034.90 154
3035.02 130
3035.15 107
3035.28 86
3035.40 67
3035.53 51
3035.65 37
3035.78 26
3035.91 16
3036.03 7
3036.16 0
3036.29 0
3036.41 0
3036.54 0
3036.66 0
3036.79 0
3036.92 0
3037.04 0
3037.17 0
3037.30 4
3037.42 19
3037.55 37
3037.68 58
3037.80 79
3037.93 100
3038.05 119
3038.18 135
3038.31 148
3038.43 158
3038.56 167
3038.69 175
3038.81 185
3038.94 197
3039.06 208
3039.19 219
3039.32 225
3039.44 225
3039.57 218
3039.70 206
3039.82 192
3039.95 178
3040.08 166
3040.20 158
3040.33 152
3040.45 148
3040.58 143
3040.71 135
3040.83 125
3040.96 112
3041.09 99
3041.21 85
3041.34 73
3041.47 62
3041.59 53
3041.72 45
3041.84 37
3041.97 29
3042.10 22
3042.22 16
3042.35 11
3042.48 8
3042.60 8
3042.73 10
3042.86 15
3042.98 23
3043.11 34
3043.24 46
3043.36 59
3043.49 71
3043.61 82
3043.74 93
3043.87 102
3043.99 110
3044.12 117
3044.25 125
3044.37 133
3044.50 140
3044.63 146
3044.75 150
3044.88 150
3045.01 148
3045.13 143
3045.26 136
3045.38 129
3045.51 121
3045.64 112
3045.76 103
3045.89 93
3046.02 81
3046.14 71
3046.27 63
3046.40 61
3046.52 64
3046.65 73
3046.78 86
3046.90 100
3047.03 111
3047.16 117
3047.28 117
3047.41 111
3047.53 103
3047.66 95
3047.79 92
3047.91 94
3048.04 101
3048.17 112
3048.29 126
3048.42 138
3048.55 146
3048.67 150
3048.80 150
3048.93 146
3049.05 140
3049.18 132
3049.31 124
3049.43 117
3049.56 112
3049.69 111
3049.81 112
3049.94 118
3050.07 127
3050.19 140
3050.32 153
3050.45 167
3050.57 179
3050.70 189
3050.82 198
3050.95 205
3051.08 211
3051.20 218
3051.33 225
3051.46 232
3051.58 237
3051.71 240
3051.84 238
3051.96 230
3052.09 217
3052.22 199
3052.34 179
3052.47 159
3052.60 142
3052.72 129
3052.85 121
3052.98 118
3053.10 119
3053.23 122
3053.36 127
3053.48 132
3053.61 137
3053.74 141
3053.86 143
3053.99 143
3054.12 141
3054.24 138
3054.37 135
3054.50 132
3054.62 131
3054.75 133
3054.88 140
3055.00 150
3055.13 163
3055.26 176
3055.38 189
3055.51 199
3055.64 203
3055.76 201
3055.89 192
3056.02 177
3056.14 158
3056.27 138
3056.40 121
3056.52 108
3056.65 102
3056.78 103
3056.90 109
3057.03 118
3057.16 126
3057.28 131
3057.41 133
3057.54 129
3057.66 123
3057.79 115
3057.92 108
3058.04 103
3058.17 101
3058.30 104
3058.42 112
3058.55 126
3058.68 144
3058.80 165
3058.93 185
3059.06 201
3059.18 210
3059.31 210
3059.44 200
3059.57 183
3059.69 160
3059.82 138
3059.95 118
3060.07 104
3060.20 97
3060.33 97
3060.45 102
3060.58 111
3060.71 123
3060.83 137
3060.96 151
3061.09 166
3061.21 181
3061.34 197
3061.47 213
3061.59 228
3061.72 241
3061.85 253
3061.97 260
3062.10 263
3062.23 260
3062.35 252
3062.48 240
3062.61 225
3062.73 209
3062.86 194
3062.99 181
3063.12 171
3063.24 163
3063.37 157
3063.50 151
3063.62 145
3063.75 137
3063.88 129
3064.00 122
3064.13 117
3064.26 116
3064.38 121
3064.51 130
3064.64 143
3064.76 157
3064.89 169
3065.02 176
3065.14 176
3065.27 169
3065.40 157
3065.53 142
3065.65 129
3065.78 118
3065.91 112
3066.03 109
3066.16 109
3066.29 108
3066.41 107
3066.54 103
3066.67 97
3066.79 91
3066.92 86
3067.05 83
3067.18 83
3067.30 86
3067.43 91
3067.56 98
3067.68 104
3067.81 110
3067.94 115
3068.06 121
3068.19 128
3068.32 136
3068.44 146
3068.57 157
3068.70 168
3068.83 177
3068.95 184
3069.08 189
3069.21 190
3069.33 190
3069.46 191
3069.59 193
3069.71 197
3069.84 203
3069.97 208
3070.10 208
3070.22 201
3070.35 184
3070.48 160
3070.60 131
3070.73 102
3070.86 78
3070.98 66
3071.11 67
3071.24 81
3071.36 103
3071.49 129
3071.62 154
3071.75 174
3071.87 186
3072.00 191
3072.13 190
3072.25 185
3072.38 178
3072.51 170
3072.64 162
3072.76 155
3072.89 151
3073.02 149
3073.14 151
3073.27 156
3073.40 163
3073.52 172
3073.65 180
3073.78 187
3073.91 189
3074.03 187
3074.16 181
3074.29 171
3074.41 160
3074.54 149
3074.67 141
3074.79 136
3074.92 135
3075.05 139
3075.18 144
3075.30 151
3075.43 156
3075.56 158
3075.68 156
3075.81 150
3075.94 141
3076.07 130
3076.19 121
3076.32 116
3076.45 116
3076.57 122
3076.70 133
3076.83 148
3076.96 163
3077.08 176
3077.21 183
3077.34 185
3077.46 180
3077.59 172
3077.72 160
3077.85 150
3077.97 141
3078.10 135
3078.23 132
3078.35 130
3078.48 128
3078.61 125
3078.74 119
3078.86 111
3078.99 102
3079.12 93
3079.24 85
3079.37 80
3079.50 76
3079.63 72
3079.75 65
3079.88 54
3080.01 39
3080.13 21
3080.26 2
3080.39 0
3080.52 0
3080.64 0
3080.77 0
3080.90 0
3081.02 0
3081.15 0
3081.28 0
3081.41 8
3081.53 22
3081.66 37
3081.79 54
3081.92 72
3082.04 89
3082.17 104
3082.30 115
3082.42 120
3082.55 120
3082.68 114
3082.81 105
3082.93 92
3083.06 79
3083.19 67
3083.31 57
3083.44 50
3083.57 47
3083.70 48
3083.82 53
3083.95 60
3084.08 70
3084.21 81
3084.33 91
3084.46 101
3084.59 109
3084.71 118
3084.84 126
3084.97 136
3085.10 148
3085.22 160
3085.35 173
3085.48 184
3085.61 193
3085.73 199
3085.86 201
3085.99 200
3086.12 198
3086.24 197
3086.37 197
3086.50 199
3086.62 202
3086.75 205
3086.88 204
3087.01 197
3087.13 183
3087.26 163
3087.39 138
3087.52 111
3087.64 86
3087.77 63
3087.90 45
3088.02 33
3088.15 25
3088.28 20
3088.41 18
3088.53 19
3088.66 23
3088.79 30
3088.92 40
3089.04 53
3089.17 68
3089.30 83
3089.43 97
3089.55 107
3089.68 113
3089.81 115
3089.94 112
3090.06 107
3090.19 101
3090.32 97
3090.45 96
3090.57 100
3090.70 108
3090.83 118
3090.95 128
3091.08 137
3091.21 145
3091.34 151
3091.46 157
3091.59 162
3091.72 167
3091.85 172
3091.97 176
3092.10 178
3092.23 177
3092.36 174
3092.48 169
3092.61 165
3092.74 161
3092.87 159
3092.99 157
3093.12 156
3093.25 155
3093.38 154
3093.50 152
3093.63 151
3093.76 151
3093.89 154
3094.01 159
3094.14 165
3094.27 172
3094.40 179
3094.52 184
3094.65 187
3094.78 188
3094.91 186
3095.03 182
3095.16 176
3095.29 168
3095.42 158
3095.54 149
3095.67 142
3095.80 140
3095.93 144
3096.05 154
3096.18 170
3096.31 189
3096.44 208
3096.56 225
3096.69 236
3096.82 242
3096.95 243
3097.07 242
3097.20 242
3097.33 245
3097.46 252
3097.58 264
3097.71 277
3097.84 289
3097.97 299
3098.09 303
3098.22 302
3098.35 294
3098.48 283
3098.60 269
3098.73 254
3098.86 239
3098.99 227
3099.11 217
3099.24 213
3099.37 214
3099.50 221
3099.62 231
3099.75 244
3099.88 256
3100.01 267
3100.13 273
3100.26 274
3100.39 270
3100.52 264
3100.65 255
3100.77 245
3100.90 235
3101.03 228
3101.16 223
3101.28 220
3101.41 220
3101.54 223
3101.67 227
3101.79 232
3101.92 236
3102.05 237
3102.18 235
3102.30 228
3102.43 217
3102.56 201
3102.69 181
3102.82 158
3102.94 135
3103.07 114
3103.20 97
3103.33 87
3103.45 83
3103.58 87
3103.71 96
3103.84 108
3103.96 120
3104.09 127
3104.22 129
3104.35 124
3104.47 115
3104.60 104
3104.73 94
3104.86 88
3104.99 85
3105.11 87
3105.24 91
3105.37 94
3105.50 94
3105.62 90
3105.75 82
3105.88 70
3106.01 58
3106.13 46
3106.26 35
3106.39 26
3106.52 18
3106.65 11
3106.77 3
3106.90 0
3107.03 0
3107.16 0
3107.28 0
3107.41 0
3107.54 0
3107.67 0
3107.80 0
3107.92 5
3108.05 14
3108.18 25
3108.31 37
3108.43 50
3108.56 64
3108.69 78
3108.82 92
3108.95 105
3109.07 118
3109.20 129
3109.33 138
3109.46 146
3109.58 153
3109.71 158
3109.84 162
3109.97 164
3110.10 163
3110.22 160
3110.35 153
3110.48 143
3110.61 129
3110.73 112
3110.86 94
3110.99 76
3111.12 61
3111.25 50
3111.37 43
3111.50 41
3111.63 44
3111.76 50
3111.89 56
3112.01 62
3112.14 65
3112.27 65
3112.40 62
3112.52 56
3112.65 48
3112.78 41
3112.91 35
3113.04 31
3113.16 30
3113.29 32
3113.42 35
3113.55 39
3113.68 43
3113.80 46
3113.93 48
3114.06 49
3114.19 51
3114.31 53
3114.44 57
3114.57 60
3114.70 65
3114.83 68
3114.95 69
3115.08 69
3115.21 69
3115.34 70
3115.47 73
3115.59 80
3115.72 91
3115.85 107
3115.98 124
3116.11 142
3116.23 157
3116.36 168
3116.49 174
3116.62 176
3116.74 173
3116.87 167
3117.00 159
3117.13 152
3117.26 146
3117.38 141
3117.51 139
3117.64 138
3117.77 139
3117.90 139
3118.02 137
3118.15 134
3118.28 130
3118.41 124
3118.54 119
3118.66 115
3118.79 112
3118.92 112
3119.05 113
3119.18 114
3119.30 115
3119.43 114
3119.56 113
3119.69 111
3119.82 109
3119.94 105
3120.07 101
3120.20 96
3120.33 90
3120.46 84
3120.58 77
3120.71 71
3120.84 66
3120.97 63
3121.10 62
3121.22 61
3121.35 59
3121.48 57
3121.61 54
3121.74 49
3121.86 45
3121.99 42
3122.12 41
3122.25 45
3122.38 52
3122.50 64
3122.63 82
3122.76 103
3122.89 127
3123.02 151
3123.15 174
3123.27 192
3123.40 205
3123.53 210
3123.66 207
3123.79 197
3123.91 183
3124.04 165
3124.17 146
3124.30 128
3124.43 112
3124.55 100
3124.68 93
3124.81 91
3124.94 92
3125.07 97
3125.19 102
3125.32 106
3125.45 109
3125.58 110
3125.71 110
3125.84 109
3125.96 109
3126.09 110
3126.22 109
3126.35 107
3126.48 101
3126.60 92
3126.73 80
3126.86 67
3126.99 55
3127.12 49
3127.24 50
3127.37 61
3127.50 78
3127.63 100
3127.76 122
3127.89 139
3128.01 148
3128.14 147
3128.27 136
3128.40 118
3128.53 95
3128.65 72
3128.78 52
3128.91 35
3129.04 23
3129.17 16
3129.30 14
3129.42 18
3129.55 28
3129.68 43
3129.81 63
3129.94 87
3130.06 110
3130.19 131
3130.32 147
3130.45 156
3130.58 159
3130.71 157
3130.83 152
3130.96 146
3131.09 142
3131.22 142
3131.35 145
3131.48 152
3131.60 162
3131.73 174
3131.86 184
3131.99 192
3132.12 196
3132.24 194
3132.37 188
3132.50 179
3132.63 168
3132.76 159
3132.89 152
3133.01 149
3133.14 149
3133.27 151
3133.40 155
3133.53 160
3133.66 166
3133.78 174
3133.91 183
3134.04 194
3134.17 205
3134.30 215
3134.43 222
3134.55 227
3134.68 228
3134.81 228
3134.94 226
3135.07 225
3135.20 225
3135.32 226
3135.45 228
3135.58 229
3135.71 229
3135.84 226
3135.97 220
3136.09 210
3136.22 197
3136.35 180
3136.48 161
3136.61 142
3136.74 125
3136.86 111
3136.99 103
3137.12 100
3137.25 100
3137.38 103
3137.51 105
3137.63 106
3137.76 103
3137.89 99
3138.02 94
3138.15 92
3138.28 93
3138.40 99
3138.53 111
3138.66 128
3138.79 148
3138.92 170
3139.05 191
3139.17 210
3139.30 225
3139.43 235
3139.56 241
3139.69 242
3139.82 239
3139.95 233
3140.07 224
3140.20 213
3140.33 200
3140.46 187
3140.59 174
3140.72 162
3140.84 153
3140.97 147
3141.10 146
3141.23 149
3141.36 157
3141.49 167
3141.61 177
3141.74 185
3141.87 187
3142.00 180
3142.13 165
3142.26 142
3142.39 114
3142.51 85
3142.64 57
3142.77 35
3142.90 19
3143.03 9
3143.16 5
3143.28 6
3143.41 9
3143.54 14
3143.67 20
3143.80 27
3143.93 34
3144.06 41
3144.18 46
3144.31 50
3144.44 51
3144.57 50
3144.70 45
3144.83 38
3144.96 30
3145.08 21
3145.21 11
3145.34 1
3145.47 0
3145.60 0
3145.73 0
3145.86 0
3145.98 0
3146.11 0
3146.24 0
3146.37 1
3146.50 23
3146.63 45
3146.75 65
3146.88 81
3147.01 91
3147.14 95
3147.27 95
3147.40 92
3147.53 88
3147.65 85
3147.78 82
3147.91 81
3148.04 81
3148.17 80
3148.30 79
3148.43 77
3148.55 73
3148.68 70
3148.81 67
3148.94 65
3149.07 66
3149.20 67
3149.33 69
3149.46 70
3149.58 71
3149.71 71
3149.84 71
3149.97 74
3150.10 80
3150.23 90
3150.36 103
3150.48 116
3150.61 129
3150.74 138
3150.87 144
3151.00 147
3151.13 146
3151.26 145
3151.38 143
3151.51 142
3151.64 141
3151.77 139
3151.90 136
3152.03 130
3152.16 124
3152.29 116
3152.41 109
3152.54 105
3152.67 103
3152.80 105
3152.93 111
3153.06 117
3153.19 122
3153.31 125
3153.44 125
3153.57 121
3153.70 114
3153.83 106
3153.96 99
3154.09 94
3154.22 89
3154.34 85
3154.47 82
3154.60 80
3154.73 79
3154.86 81
3154.99 86
3155.12 95
3155.25 108
3155.37 122
3155.50 134
3155.63 142
3155.76 145
3155.89 142
3156.02 134
3156.15 125
3156.28 117
3156.40 112
3156.53 109
3156.66 110
3156.79 112
3156.92 112
3157.05 110
3157.18 104
3157.31 95
3157.43 83
3157.56 70
3157.69 58
3157.82 49
3157.95 44
3158.08 43
3158.21 47
3158.34 55
3158.46 67
3158.59 82
3158.72 99
3158.85 115
3158.98 129
3159.11 140
3159.24 146
3159.37 147
3159.49 144
3159.62 138
3159.75 130
3159.88 121
3160.01 112
3160.14 104
3160.27 97
3160.40 89
3160.53 81
3160.65 71
3160.78 60
3160.91 49
3161.04 37
3161.17 26
3161.30 15
3161.43 5
3161.56 0
3161.69 0
3161.81 0
3161.94 0
3162.07 0
3162.20 0
3162.33 10
3162.46 26
3162.59 43
3162.72 60
3162.85 73
3162.97 83
3163.10 88
3163.23 90
3163.36 89
3163.49 86
3163.62 82
3163.75 77
3163.88 70
3164.01 61
3164.13 52
3164.26 42
3164.39 32
3164.52 26
3164.65 22
3164.78 23
3164.91 29
3165.04 38
3165.17 49
3165.29 60
3165.42 70
3165.55 79
3165.68 86
3165.81 91
3165.94 95
3166.07 98
3166.20 99
3166.33 98
3166.45 95
3166.58 90
3166.71 83
3166.84 76
3166.97 68
3167.10 61
3167.23 56
3167.36 52
3167.49 49
3167.62 49
3167.74 50
3167.87 52
3168.00 55
3168.13 57
3168.26 55
3168.39 50
3168.52 40
3168.65 26
3168.78 10
3168.91 0
3169.03 0
3169.16 0
3169.29 0
3169.42 0
3169.55 0
3169.68 0
3169.81 0
3169.94 6
3170.07 20
3170.20 35
3170.32 50
3170.45 65
3170.58 80
3170.71 94
3170.84 105
3170.97 113
3171.10 117
3171.23 117
3171.36 114
3171.49 110
3171.62 107
3171.74 105
3171.87 105
3172.00 107
3172.13 111
3172.26 115
3172.39 120
3172.52 126
3172.65 133
3172.78 141
3172.91 150
3173.04 162
3173.16 175
3173.29 190
3173.42 204
3173.55 217
3173.68 226
3173.81 231
3173.94 229
3174.07 221
3174.20 206
3174.33 188
3174.46 169
3174.58 150
3174.71 136
3174.84 128
3174.97 127
3175.10 132
3175.23 141
3175.36 154
3175.49 167
3175.62 179
3175.75 187
3175.88 191
3176.01 190
3176.13 185
3176.26 178
3176.39 171
3176.52 167
3176.65 168
3176.78 175
3176.91 187
3177.04 203
3177.17 219
3177.30 236
3177.43 250
3177.56 260
3177.68 267
3177.81 270
3177.94 271
3178.07 269
3178.20 262
3178.33 251
3178.46 236
3178.59 216
3178.72 193
3178.85 169
3178.98 147
3179.11 130
3179.23 119
3179.36 116
3179.49 119
3179.62 127
3179.75 138
3179.88 151
3180.01 165
3180.14 178
3180.27 189
3180.40 199
3180.53 206
3180.66 211
3180.79 212
3180.91 209
3181.04 203
3181.17 196
3181.30 188
3181.43 180
3181.56 174
3181.69 170
3181.82 166
3181.95 162
3182.08 157
3182.21 150
3182.34 140
3182.47 128
3182.60 115
3182.72 102
3182.85 92
3182.98 86
3183.11 85
3183.24 89
3183.37 96
3183.50 105
3183.63 115
3183.76 124
3183.89 132
3184.02 141
3184.15 149
3184.28 157
3184.41 165
3184.53 172
3184.66 176
3184.79 178
3184.92 176
3185.05 172
3185.18 166
3185.31 159
3185.44 152
3185.57 145
3185.70 139
3185.83 135
3185.96 132
3186.09 133
3186.22 135
3186.35 140
3186.48 146
3186.60 151
3186.73 155
3186.86 155
3186.99 152
3187.12 148
3187.25 144
3187.38 140
3187.51 139
3187.64 141
3187.77 144
3187.90 149
3188.03 154
3188.16 159
3188.29 163
3188.42 166
3188.55 169
3188.67 172
3188.80 173
3188.93 173
3189.06 172
3189.19 170
3189.32 168
3189.45 165
3189.58 163
3189.71 162
3189.84 163
3189.97 165
3190.10 167
3190.23 168
3190.36 165
3190.49 160
3190.62 151
3190.75 139
3190.88 127
3191.00 114
3191.13 102
3191.26 92
3191.39 84
3191.52 76
3191.65 68
3191.78 61
3191.91 55
3192.04 52
3192.17 52
3192.30 56
3192.43 65
3192.56 76
3192.69 87
3192.82 96
3192.95 102
3193.08 106
3193.21 108
3193.34 112
3193.46 117
3193.59 126
3193.72 137
3193.85 149
3193.98 160
3194.11 167
3194.24 168
3194.37 164
3194.50 153
3194.63 137
3194.76 115
3194.89 91
3195.02 66
3195.15 43
3195.28 24
3195.41 10
3195.54 5
3195.67 6
3195.80 12
3195.93 23
3196.06 35
3196.19 46
3196.31 56
3196.44 64
3196.57 68
3196.70 71
3196.83 73
3196.96 74
3197.09 76
3197.22 79
3197.35 83
3197.48 89
3197.61 96
3197.74 103
3197.87 110
3198.00 117
3198.13 122
3198.26 126
3198.39 128
3198.52 128
3198.65 128
3198.78 127
3198.91 126
3199.04 125
3199.17 123
3199.30 121
3199.42 117
3199.55 110
3199.68 102
3199.81 92
3199.94 81
3200.07 70
3200.20 60
3200.33 50
3200.46 41
3200.59 35
3200.72 30
3200.85 29
3200.98 29
3201.11 32
3201.24 37
3201.37 43
3201.50 49
3201.63 53
3201.76 55
3201.89 55
3202.02 54
3202.15 52
3202.28 49
3202.41 46
3202.54 45
3202.67 44
3202.80 45
3202.93 45
3203.06 46
3203.19 45
3203.32 42
3203.44 38
3203.57 32
3203.70 27
3203.83 22
3203.96 20
3204.09 19
3204.22 19
3204.35 20
3204.48 19
3204.61 17
3204.74 14
3204.87 11
3205.00 10
3205.13 12
3205.26 18
3205.39 25
3205.52 31
3205.65 34
3205.78 31
3205.91 21
3206.04 6
3206.17 0
3206.30 0
3206.43 0
3206.56 0
3206.69 0
3206.82 0
3206.95 0
3207.08 16
3207.21 37
3207.34 57
3207.47 74
3207.60 88
3207.73 100
3207.86 110
3207.99 119
3208.12 126
3208.25 132
3208.38 137
3208.51 141
3208.64 145
3208.77 150
3208.89 155
3209.02 162
3209.15 169
3209.28 177
3209.41 185
3209.54 195
3209.67 206
3209.80 218
3209.93 231
3210.06 244
3210.19 254
3210.32 260
3210.45 260
3210.58 253
3210.71 241
3210.84 226
3210.97 212
3211.10 203
3211.23 201
3211.36 207
3211.49 218
3211.62 233
3211.75 248
3211.88 260
3212.01 269
3212.14 276
3212.27 280
3212.40 286
3212.53 293
3212.66 302
3212.79 313
3212.92 322
3213.05 326
3213.18 323
3213.31 312
3213.44 292
3213.57 266
3213.70 234
3213.83 202
3213.96 171
3214.09 144
3214.22 122
3214.35 104
3214.48 90
3214.61 79
3214.74 69
3214.87 61
3215.00 56
3215.13 54
3215.26 57
3215.39 65
3215.52 77
3215.65 92
3215.78 109
3215.91 124
3216.04 137
3216.17 145
3216.30 148
3216.43 147
3216.56 144
3216.69 140
3216.82 135
3216.95 130
3217.08 124
3217.21 115
3217.34 104
3217.47 90
3217.60 74
3217.73 59
3217.86 47
3217.99 40
3218.12 40
3218.25 46
3218.38 58
3218.51 72
3218.64 86
3218.77 97
3218.90 104
3219.03 105
3219.16 102
3219.29 95
3219.42 87
3219.55 79
3219.68 72
3219.81 70
3219.94 71
3220.07 78
3220.20 88
3220.33 101
3220.46 113
3220.59 124
3220.72 132
3220.85 135
3220.98 136
3221.11 136
3221.24 138
3221.37 144
3221.50 156
3221.63 171
3221.76 187
3221.89 201
3222.02 208
3222.15 208
3222.28 199
3222.41 184
3222.54 165
3222.67 147
3222.80 133
3222.93 124
3223.06 120
3223.19 120
3223.32 122
3223.45 124
3223.58 123
3223.71 118
3223.84 107
3223.97 91
3224.10 71
3224.23 49
3224.36 27
3224.49 7
3224.62 0
3224.75 0
3224.88 0
3225.01 0
3225.14 0
3225.27 0
3225.40 0
3225.53 2
3225.66 2
3225.79 2
3225.92 4
3226.05 9
3226.18 18
3226.31 31
3226.44 47
3226.58 63
3226.71 77
3226.84 87
3226.97 93
3227.10 95
3227.23 94
3227.36 93
3227.49 92
3227.62 93
3227.75 97
3227.88 102
3228.01 107
3228.14 110
3228.27 108
3228.40 101
3228.53 89
3228.66 75
3228.79 60
3228.92 46
3229.05 36
3229.18 31
3229.31 30
3229.44 31
3229.57 34
3229.70 36
3229.83 39
3229.96 42
3230.09 45
3230.22 47
3230.35 49
3230.48 50
3230.61 47
3230.74 40
3230.87 31
3231.00 19
3231.13 7
3231.26 0
3231.39 0
3231.52 0
3231.65 0
3231.78 0
3231.91 0
3232.05 0
3232.18 0
3232.31 1
3232.44 4
3232.57 7
3232.70 11
3232.83 15
3232.96 20
3233.09 25
3233.22 30
3233.35 35
3233.48 41
3233.61 46
3233.74 50
3233.87 53
3234.00 54
3234.13 54
3234.26 53
3234.39 51
3234.52 49
3234.65 47
3234.78 45
3234.91 44
3235.04 45
3235.17 47
3235.30 51
3235.43 56
3235.56 63
3235.69 69
3235.82 74
3235.95 76
3236.09 74
3236.22 70
3236.35 62
3236.48 53
3236.61 44
3236.74 38
3236.87 34
3237.00 35
3237.13 38
3237.26 44
3237.39 51
3237.52 56
3237.65 60
3237.78 63
3237.91 66
3238.04 71
3238.17 78
3238.30 88
3238.43 101
3238.56 113
3238.69 125
3238.82 134
3238.95 140
3239.08 144
3239.22 147
3239.35 151
3239.48 154
3239.61 158
3239.74 159
3239.87 158
3240.00 153
3240.13 144
3240.26 131
3240.39 116
3240.52 100
3240.65 85
3240.78 72
3240.91 63
3241.04 56
3241.17 52
3241.30 50
3241.43 49
3241.56 48
3241.69 47
3241.82 48
3241.95 50
3242.09 54
3242.22 61
3242.35 70
3242.48 79
3242.61 88
3242.74 96
3242.87 102
3243.00 106
3243.13 110
3243.26 114
3243.39 118
3243.52 122
3243.65 124
3243.78 125
3243.91 123
3244.04 119
3244.17 113
3244.30 108
3244.43 106
3244.57 109
3244.70 118
3244.83 135
3244.96 158
3245.09 186
3245.22 217
3245.35 247
3245.48 274
3245.61 295
3245.74 308
3245.87 313
3246.00 312
3246.13 304
3246.26 292
3246.39 278
3246.52 264
3246.65 251
3246.78 238
3246.92 227
3247.05 218
3247.18 210
3247.31 204
3247.44 200
3247.57 196
3247.70 192
3247.83 187
3247.96 179
3248.09 168
3248.22 155
3248.35 141
3248.48 128
3248.61 118
3248.74 113
3248.87 113
3249.01 118
3249.14 126
3249.27 136
3249.40 146
3249.53 156
3249.66 165
3249.79 173
3249.92 180
3250.05 186
3250.18 191
3250.31 195
3250.44 196
3250.57 195
3250.70 191
3250.83 185
3250.96 177
3251.10 168
3251.23 161
3251.36 156
3251.49 155
3251.62 158
3251.75 164
3251.88 173
3252.01 182
3252.14 191
3252.27 198
3252.40 203
3252.53 205
3252.66 203
3252.79 199
3252.93 192
3253.06 184
3253.19 176
3253.32 168
3253.45 161
3253.58 157
3253.71 154
3253.84 153
3253.97 153
3254.10 153
3254.23 153
3254.36 154
3254.49 155
3254.62 158
3254.76 161
3254.89 165
3255.02 169
3255.15 172
3255.28 172
3255.41 168
3255.54 162
3255.67 154
3255.80 145
3255.93 138
3256.06 132
3256.19 128
3256.32 126
3256.46 122
3256.59 117
3256.72 109
3256.85 100
3256.98 90
3257.11 82
3257.24 77
3257.37 75
3257.50 77
3257.63 81
3257.76 85
3257.89 90
3258.03 95
3258.16 101
3258.29 109
3258.42 118
3258.55 131
3258.68 145
3258.81 159
3258.94 174
3259.07 187
3259.20 200
3259.33 212
3259.46 225
3259.59 235
3259.73 242
3259.86 246
3259.99 245
3260.12 241
3260.25 233
3260.38 223
3260.51 215
3260.64 210
3260.77 209
3260.90 212
3261.03 217
3261.17 224
3261.30 232
3261.43 238
3261.56 242
3261.69 243
3261.82 242
3261.95 239
3262.08 234
3262.21 228
3262.34 221
3262.47 214
3262.61 208
3262.74 201
3262.87 194
3263.00 186
3263.13 178
3263.26 168
3263.39 157
3263.52 144
3263.65 130
3263.78 114
3263.91 97
3264.05 78
3264.18 59
3264.31 40
3264.44 22
3264.57 5
3264.70 0
3264.83 0
3264.96 0
3265.09 0
3265.22 0
3265.35 0
3265.49 0
3265.62 0
3265.75 14
3265.88 33
3266.01 49
3266.14 59
3266.27 64
3266.40 65
3266.53 64
3266.66 62
3266.80 62
3266.93 64
3267.06 67
3267.19 72
3267.32 77
3267.45 82
3267.58 86
3267.71 90
3267.84 95
3267.97 102
3268.11 112
3268.24 124
3268.37 137
3268.50 150
3268.63 161
3268.76 168
3268.89 169
3269.02 164
3269.15 154
3269.28 140
3269.42 126
3269.55 112
3269.68 102
3269.81 95
3269.94 91
3270.07 92
3270.20 96
3270.33 105
3270.46 116
3270.60 131
3270.73 147
3270.86 163
3270.99 176
3271.12 186
3271.25 190
3271.38 189
3271.51 184
3271.64 175
3271.78 163
3271.91 149
3272.04 132
3272.17 113
3272.30 91
3272.43 70
3272.56 49
3272.69 32
3272.82 21
3272.96 17
3273.09 21
3273.22 32
3273.35 49
3273.48 69
3273.61 89
3273.74 109
3273.87 127
3274.00 143
3274.14 156
3274.27 168
3274.40 179
3274.53 188
3274.66 195
3274.79 199
3274.92 198
3275.05 193
3275.18 183
3275.32 170
3275.45 157
3275.58 146
3275.71 138
3275.84 137
3275.97 141
3276.10 151
3276.23 164
3276.36 179
3276.50 193
3276.63 205
3276.76 214
3276.89 221
3277.02 227
3277.15 233
3277.28 239
3277.41 247
3277.55 257
3277.68 269
3277.81 283
3277.94 299
3278.07 315
3278.20 329
3278.33 340
3278.46 346
3278.60 347
3278.73 341
3278.86 330
3278.99 315
3279.12 298
3279.25 281
3279.38 265
3279.51 250
3279.65 240
3279.78 233
3279.91 231
3280.04 235
3280.17 242
3280.30 252
3280.43 261
3280.56 267
3280.70 268
3280.83 264
3280.96 255
3281.09 245
3281.22 235
3281.35 229
3281.48 227
3281.61 230
3281.75 237
3281.88 246
3282.01 258
3282.14 270
3282.27 283
3282.40 298
3282.53 314
3282.66 332
3282.80 347
3282.93 359
3283.06 366
3283.19 365
3283.32 356
3283.45 342
3283.58 323
3283.72 305
3283.85 289
3283.98 279
3284.11 275
3284.24 276
3284.37 283
3284.50 293
3284.63 304
3284.77 317
3284.90 328
3285.03 339
3285.16 349
3285.29 358
3285.42 364
3285.55 369
3285.69 372
3285.82 374
3285.95 376
3286.08 380
3286.21 386
3286.34 393
3286.47 401
3286.61 407
3286.74 411
3286.87 412
3287.00 409
3287.13 405
3287.26 402
3287.39 402
3287.52 408
3287.66 420
3287.79 435
3287.92 453
3288.05 469
3288.18 483
3288.31 492
3288.44 499
3288.58 503
3288.71 507
3288.84 512
3288.97 518
3289.10 523
3289.23 527
3289.36 527
3289.50 523
3289.63 515
3289.76 502
3289.89 488
3290.02 473
3290.15 458
3290.29 445
3290.42 432
3290.55 422
3290.68 413
3290.81 407
3290.94 404
3291.07 405
3291.21 407
3291.34 411
3291.47 413
3291.60 413
3291.73 409
3291.86 401
3291.99 391
3292.13 380
3292.26 370
3292.39 360
3292.52 352
3292.65 343
3292.78 333
3292.91 321
3293.05 308
3293.18 294
3293.31 281
3293.44 270
3293.57 262
3293.70 257
3293.84 254
3293.97 251
3294.10 248
3294.23 241
3294.36 230
3294.49 216
3294.62 197
3294.76 177
3294.89 158
3295.02 141
3295.15 127
3295.28 117
3295.41 110
3295.55 107
3295.68 105
3295.81 105
3295.94 107
3296.07 111
3296.20 118
3296.34 128
3296.47 140
3296.60 155
3296.73 171
3296.86 187
3296.99 202
3297.12 213
3297.26 222
3297.39 227
3297.52 231
3297.65 232
3297.78 233
3297.91 234
3298.05 237
3298.18 240
3298.31 244
3298.44 247
3298.57 249
3298.70 249
3298.84 247
3298.97 243
3299.10 239
3299.23 235
3299.36 231
3299.49 227
3299.63 223
3299.76 216
3299.89 208
3300.02 197
3300.15 185
3300.28 172
3300.42 159
3300.55 148
3300.68 140
3300.81 137
3300.94 138
3301.07 144
3301.21 153
3301.34 164
3301.47 176
3301.60 186
3301.73 193
3301.86 194
3302.00 191
3302.13 184
3302.26 178
3302.39 172
3302.52 170
3302.65 173
3302.79 180
3302.92 192
3303.05 205
3303.18 221
3303.31 237
3303.44 254
3303.58 271
3303.71 287
3303.84 301
3303.97 313
3304.10 321
3304.23 327
3304.37 332
3304.50 335
3304.63 339
3304.76 344
3304.89 348
3305.03 350
3305.16 350
3305.29 347
3305.42 341
3305.55 335
3305.68 329
3305.82 325
3305.95 325
3306.08 326
3306.21 328
3306.34 330
3306.47 329
3306.61 326
3306.74 321
3306.87 317
3307.00 314
3307.13 314
3307.27 317
3307.40 323
3307.53 330
3307.66 337
3307.79 342
3307.92 344
3308.06 344
3308.19 342
3308.32 339
3308.45 337
3308.58 334
3308.72 331
3308.85 327
3308.98 321
3309.11 314
3309.24 304
3309.37 292
3309.51 280
3309.64 267
3309.77 254
3309.90 240
3310.03 225
3310.17 209
3310.30 193
3310.43 177
3310.56 162
3310.69 149
3310.83 140
3310.96 135
3311.09 133
3311.22 134
3311.35 138
3311.48 143
3311.62 149
3311.75 156
3311.88 163
3312.01 170
3312.14 176
3312.28 180
3312.41 182
3312.54 181
3312.67 176
3312.80 169
3312.94 158
3313.07 144
3313.20 128
3313.33 113
3313.46 101
3313.60 94
3313.73 93
3313.86 99
3313.99 111
3314.12 127
3314.25 141
3314.39 153
3314.52 159
3314.65 158
3314.78 153
3314.91 145
3315.05 137
3315.18 131
3315.31 126
3315.44 122
3315.57 117
3315.71 109
3315.84 99
3315.97 85
3316.10 70
3316.23 55
3316.37 42
3316.50 31
3316.63 21
3316.76 12
3316.89 3
3317.03 0
3317.16 0
3317.29 0
3317.42 0
3317.55 0
3317.69 0
3317.82 0
3317.95 0
3318.08 14
3318.21 33
3318.35 51
3318.48 68
3318.61 83
3318.74 98
3318.87 112
3319.01 126
3319.14 141
3319.27 154
3319.40 166
3319.53 174
3319.67 177
3319.80 174
3319.93 166
3320.06 155
3320.19 142
3320.33 129
3320.46 117
3320.59 107
3320.72 99
3320.86 92
3320.99 85
3321.12 77
3321.25 70
3321.38 62
3321.52 54
3321.65 47
3321.78 40
3321.91 35
3322.04 32
3322.18 32
3322.31 33
3322.44 36
3322.57 41
3322.70 46
3322.84 52
3322.97 56
3323.10 58
3323.23 59
3323.37 57
3323.50 53
3323.63 49
3323.76 44
3323.89 41
3324.03 40
3324.16 41
3324.29 45
3324.42 51
3324.55 58
3324.69 65
3324.82 72
3324.95 78
3325.08 84
3325.22 90
3325.35 97
3325.48 103
3325.61 109
3325.74 114
3325.88 119
3326.01 122
3326.14 125
3326.27 128
3326.40 131
3326.54 135
3326.67 139
3326.80 141
3326.93 140
3327.07 136
3327.20 130
3327.33 122
3327.46 114
3327.59 108
3327.73 105
3327.86 105
3327.99 108
3328.12 113
3328.26 118
3328.39 123
3328.52 127
3328.65 128
3328.78 126
3328.92 121
3329.05 116
3329.18 112
3329.31 111
3329.45 114
3329.58 121
3329.71 131
3329.84 142
3329.97 150
3330.11 154
3330.24 151
3330.37 144
3330.50 132
3330.64 119
3330.77 108
3330.90 100
3331.03 96
3331.16 97
3331.30 100
3331.43 104
3331.56 108
3331.69 110
3331.83 108
3331.96 104
3332.09 97
3332.22 88
3332.36 78
3332.49 69
3332.62 63
3332.75 61
3332.88 62
3333.02 67
3333.15 72
3333.28 78
3333.41 81
3333.55 81
3333.68 77
3333.81 71
3333.94 65
3334.08 62
3334.21 63
3334.34 69
3334.47 80
3334.61 95
3334.74 111
3334.87 125
3335.00 137
3335.13 144
3335.27 147
3335.40 146
3335.53 143
3335.66 139
3335.80 135
3335.93 130
3336.06 126
3336.19 121
3336.33 116
3336.46 110
3336.59 104
3336.72 97
3336.86 92
3336.99 89
3337.12 89
3337.25 91
3337.38 97
3337.52 104
3337.65 111
3337.78 116
3337.91 118
3338.05 116
3338.18 108
3338.31 97
3338.44 84
3338.58 70
3338.71 57
3338.84 46
3338.97 37
3339.11 31
3339.24 27
3339.37 25
3339.50 25
3339.64 24
3339.77 24
3339.90 25
3340.03 26
3340.17 27
3340.30 29
3340.43 30
3340.56 31
3340.70 31
3340.83 29
3340.96 26
3341.09 22
3341.23 18
3341.36 17
3341.49 19
3341.62 25
3341.76 36
3341.89 50
3342.02 67
3342.15 83
3342.29 97
3342.42 107
3342.55 113
3342.68 112
3342.82 105
3342.95 91
3343.08 72
3343.21 48
3343.35 22
3343.48 0
3343.61 0
3343.74 0
3343.88 0
3344.01 0
3344.14 0
3344.27 0
3344.41 0
3344.54 7
3344.67 26
3344.80 43
3344.94 58
3345.07 72
3345.20 85
3345.33 97
3345.47 107
3345.60 114
3345.73 116
3345.86 113
3346.00 106
3346.13 94
3346.26 80
3346.39 67
3346.53 56
3346.66 50
3346.79 49
3346.92 54
3347.06 64
3347.19 76
3347.32 90
3347.46 102
3347.59 111
3347.72 116
3347.85 117
3347.99 114
3348.12 107
3348.25 100
3348.38 92
3348.52 85
3348.65 79
3348.78 76
3348.91 76
3349.05 78
3349.18 81
3349.31 84
3349.44 85
3349.58 86
3349.71 85
3349.84 84
3349.97 83
3350.11 84
3350.24 86
3350.37 88
3350.51 89
3350.64 87
3350.77 82
3350.90 72
3351.04 59
3351.17 44
3351.30 31
3351.43 22
3351.57 17
3351.70 17
3351.83 21
3351.97 26
3352.10 33
3352.23 40
3352.36 47
3352.50 57
3352.63 68
3352.76 83
3352.89 99
3353.03 115
3353.16 128
3353.29 135
3353.42 134
3353.56 126
3353.69 111
3353.82 92
3353.96 73
3354.09 57
3354.22 47
3354.35 44
3354.49 48
3354.62 57
3354.75 71
3354.88 88
3355.02 105
3355.15 122
3355.28 138
3355.42 152
3355.55 164
3355.68 172
3355.81 176
3355.95 175
3356.08 168
3356.21 155
3356.35 138
3356.48 120
3356.61 101
3356.74 86
3356.88 76
3357.01 70
3357.14 70
3357.27 73
3357.41 76
3357.54 77
3357.67 76
3357.81 73
3357.94 70
3358.07 68
3358.20 69
3358.34 75
3358.47 85
3358.60 98
3358.74 111
3358.87 121
3359.00 128
3359.13 130
3359.27 127
3359.40 120
3359.53 111
3359.67 101
3359.80 91
3359.93 84
3360.06 79
3360.20 76
3360.33 75
3360.46 75
3360.60 75
3360.73 74
3360.86 74
3360.99 73
3361.13 72
3361.26 71
3361.39 67
3361.53 62
3361.66 55
3361.79 46
3361.92 37
3362.06 29
3362.19 23
3362.32 22
3362.46 25
3362.59 31
3362.72 42
3362.85 56
3362.99 72
3363.12 91
3363.25 111
3363.39 129
3363.52 145
3363.65 157
3363.79 165
3363.92 166
3364.05 164
3364.18 159
3364.32 154
3364.45 148
3364.58 144
3364.72 142
3364.85 142
3364.98 141
3365.11 141
3365.25 138
3365.38 133
3365.51 126
3365.65 118
3365.78 108
3365.91 100
3366.05 93
3366.18 89
3366.31 88
3366.44 90
3366.58 93
3366.71 97
3366.84 100
3366.98 101
3367.11 100
3367.24 95
3367.38 86
3367.51 75
3367.64 61
3367.77 45
3367.91 28
3368.04 10
3368.17 0
3368.31 0
3368.44 0
3368.57 0
3368.71 0
3368.84 0
3368.97 0
3369.10 0
3369.24 9
3369.37 25
3369.50 38
3369.64 46
3369.77 49
3369.90 47
3370.04 41
3370.17 32
3370.30 22
3370.43 13
3370.57 4
3370.70 0
3370.83 0
3370.97 0
3371.10 0
3371.23 0
3371.37 0
3371.50 0
3371.63 0
3371.77 0
3371.90 3
3372.03 12
3372.16 24
3372.30 37
3372.43 53
3372.56 69
3372.70 86
3372.83 103
3372.96 119
3373.10 132
3373.23 142
3373.36 148
3373.50 150
3373.63 149
3373.76 146
3373.90 141
3374.03 138
3374.16 136
3374.29 137
3374.43 139
3374.56 141
3374.69 143
3374.83 143
3374.96 141
3375.09 139
3375.23 136
3375.36 134
3375.49 134
3375.63 136
3375.76 139
3375.89 142
3376.03 146
3376.16 150
3376.29 156
3376.42 165
3376.56 177
3376.69 191
3376.82 206
3376.96 218
3377.09 225
3377.22 224
3377.36 214
3377.49 200
3377.62 184
3377.76 170
3377.89 162
3378.02 164
3378.16 173
3378.29 189
3378.42 208
3378.56 226
3378.69 239
3378.82 245
3378.96 244
3379.09 238
3379.22 227
3379.36 214
3379.49 203
3379.62 194
3379.76 189
3379.89 187
3380.02 187
3380.15 187
3380.29 188
3380.42 188
3380.55 187
3380.69 186
3380.82 186
3380.95 187
3381.09 190
3381.22 194
3381.35 197
3381.49 198
3381.62 196
3381.75 190
3381.89 181
3382.02 171
3382.15 161
3382.29 152
3382.42 147
3382.55 144
3382.69 143
3382.82 144
3382.95 144
3383.09 144
3383.22 143
3383.35 142
3383.49 141
3383.62 142
3383.75 143
3383.89 146
3384.02 149
3384.15 152
3384.29 155
3384.42 158
3384.55 159
3384.69 160
3384.82 160
3384.95 160
3385.09 160
3385.22 159
3385.35 160
3385.49 161
3385.62 164
3385.75 167
3385.89 170
3386.02 172
3386.15 172
3386.29 169
3386.42 165
3386.55 161
3386.69 157
3386.82 154
3386.95 155
3387.09 158
3387.22 163
3387.35 167
3387.49 170
3387.62 169
3387.75 163
3387.89 153
3388.02 138
3388.15 123
3388.29 109
3388.42 98
3388.55 93
3388.69 93
3388.82 97
3388.96 104
3389.09 110
3389.22 114
3389.36 115
3389.49 114
3389.62 112
3389.76 113
3389.89 119
3390.02 131
3390.16 148
3390.29 168
3390.42 186
3390.56 199
3390.69 202
3390.82 195
3390.96 177
3391.09 150
3391.22 118
3391.36 86
3391.49 57
3391.62 35
3391.76 21
3391.89 17
3392.02 21
3392.16 30
3392.29 42
3392.43 54
3392.56 62
3392.69 66
3392.83 66
3392.96 60
3393.09 52
3393.23 41
3393.36 31
3393.49 22
3393.63 15
3393.76 11
3393.89 9
3394.03 7
3394.16 4
3394.29 1
3394.43 0
3394.56 0
3394.69 0
3394.83 0
3394.96 0
3395.10 0
3395.23 0
3395.36 6
3395.50 15
3395.63 24
3395.76 32
3395.90 39
3396.03 45
3396.16 50
3396.30 55
3396.43 58
3396.56 59
3396.70 58
3396.83 54
3396.97 47
3397.10 39
3397.23 30
3397.37 23
3397.50 17
3397.63 13
3397.77 13
3397.90 16
3398.03 21
3398.17 29
3398.30 40
3398.43 54
3398.57 73
3398.70 96
3398.84 121
3398.97 145
3399.10 166
3399.24 182
3399.37 191
3399.50 194
3399.64 192
3399.77 187
3399.90 182
3400.04 178
3400.17 177
3400.31 178
3400.44 182
3400.57 187
3400.71 196
3400.84 206
3400.97 217
3401.11 228
3401.24 237
3401.37 242
3401.51 243
3401.64 239
3401.78 232
3401.91 224
3402.04 219
3402.18 217
3402.31 220
3402.44 227
3402.58 240
3402.71 255
3402.85 273
3402.98 293
3403.11 313
3403.25 333
3403.38 352
3403.51 370
3403.65 386
3403.78 400
3403.92 415
3404.05 431
3404.18 448
3404.32 468
3404.45 490
3404.58 511
3404.72 532
3404.85 550
3404.98 567
3405.12 583
3405.25 599
3405.39 616
3405.52 638
3405.65 665
3405.79 698
3405.92 734
3406.05 774
3406.19 815
3406.32 855
3406.46 892
3406.59 926
3406.72 953
3406.86 974
3406.99 988
3407.13 993
3407.26 990
3407.39 979
3407.53 963
3407.66 942
3407.79 919
3407.93 896
3408.06 871
3408.20 845
3408.33 819
3408.46 791
3408.60 762
3408.73 732
3408.86 701
3409.00 670
3409.13 640
3409.27 610
3409.40 581
3409.53 555
3409.67 533
3409.80 516
3409.94 504
3410.07 496
3410.20 491
3410.34 484
3410.47 475
3410.60 461
3410.74 441
3410.87 417
3411.01 391
3411.14 366
3411.27 343
3411.41 324
3411.54 310
3411.68 301
3411.81 296
3411.94 293
3412.08 291
3412.21 287
3412.34 281
3412.48 273
3412.61 263
3412.75 251
3412.88 238
3413.01 226
3413.15 215
3413.28 206
3413.42 200
3413.55 196
3413.68 196
3413.82 201
3413.95 209
3414.09 221
3414.22 234
3414.35 247
3414.49 257
3414.62 262
3414.75 260
3414.89 249
3415.02 231
3415.16 208
3415.29 183
3415.42 159
3415.56 138
3415.69 124
3415.83 116
3415.96 113
3416.09 113
3416.23 114
3416.36 114
3416.50 112
3416.63 109
3416.76 106
3416.90 105
3417.03 106
3417.17 108
3417.30 112
3417.43 115
3417.57 116
3417.70 113
3417.84 108
3417.97 102
3418.10 94
3418.24 88
3418.37 82
3418.51 78
3418.64 76
3418.77 74
3418.91 73
3419.04 72
3419.18 70
3419.31 67
3419.44 61
3419.58 53
3419.71 45
3419.85 38
3419.98 35
3420.11 36
3420.25 44
3420.38 57
3420.52 75
3420.65 96
3420.78 115
3420.92 132
3421.05 145
3421.19 154
3421.32 160
3421.45 163
3421.59 165
3421.72 167
3421.86 169
3421.99 171
3422.13 170
3422.26 165
3422.39 155
3422.53 140
3422.66 121
3422.80 99
3422.93 76
3423.06 55
3423.20 37
3423.33 24
3423.47 14
3423.60 7
3423.73 1
3423.87 0
3424.00 0
3424.14 0
3424.27 0
3424.40 0
3424.54 0
3424.67 0
3424.81 0
3424.94 11
3425.08 25
3425.21 37
3425.34 47
3425.48 53
3425.61 56
3425.75 56
3425.88 56
3426.01 58
3426.15 63
3426.28 72
3426.42 85
3426.55 100
3426.69 116
3426.82 131
3426.95 142
3427.09 150
3427.22 153
3427.36 151
3427.49 145
3427.62 136
3427.76 125
3427.89 113
3428.03 102
3428.16 91
3428.30 82
3428.43 75
3428.56 70
3428.70 69
3428.83 72
3428.97 79
3429.10 91
3429.23 109
3429.37 130
3429.50 153
3429.64 177
3429.77 199
3429.91 217
3430.04 230
3430.17 236
3430.31 237
3430.44 231
3430.58 220
3430.71 203
3430.85 183
3430.98 161
3431.11 138
3431.25 116
3431.38 95
3431.52 77
3431.65 62
3431.79 51
3431.92 44
3432.05 42
3432.19 45
3432.32 53
3432.46 65
3432.59 79
3432.73 94
3432.86 108
3432.99 120
3433.13 129
3433.26 134
3433.40 137
3433.53 137
3433.67 136
3433.80 135
3433.93 132
3434.07 130
3434.20 127
3434.34 125
3434.47 123
3434.61 122
3434.74 122
3434.87 126
3435.01 133
3435.14 143
3435.28 156
3435.41 171
3435.55 185
3435.68 199
3435.81 212
3435.95 226
3436.08 240
3436.22 255
3436.35 272
3436.49 287
3436.62 298
3436.76 302
3436.89 298
3437.02 285
3437.16 266
3437.29 243
3437.43 221
3437.56 201
3437.70 186
3437.83 175
3437.96 167
3438.10 160
3438.23 153
3438.37 147
3438.50 144
3438.64 144
3438.77 150
3438.91 162
3439.04 179
3439.17 199
3439.31 219
3439.44 236
3439.58 245
3439.71 246
3439.85 237
3439.98 220
3440.12 196
3440.25 169
3440.38 143
3440.52 121
3440.65 108
3440.79 104
3440.92 109
3441.06 121
3441.19 138
3441.33 155
3441.46 171
3441.59 185
3441.73 198
3441.86 209
3442.00 221
3442.13 232
3442.27 242
3442.40 248
3442.54 249
3442.67 244
3442.80 234
3442.94 220
3443.07 206
3443.21 194
3443.34 187
3443.48 186
3443.61 189
3443.75 195
3443.88 201
3444.01 204
3444.15 204
3444.28 200
3444.42 192
3444.55 184
3444.69 175
3444.82 167
3444.96 159
3445.09 151
3445.23 143
3445.36 134
3445.49 125
3445.63 115
3445.76 106
3445.90 97
3446.03 89
3446.17 82
3446.30 74
3446.44 66
3446.57 58
3446.71 50
3446.84 43
3446.97 37
3447.11 33
3447.24 29
3447.38 27
3447.51 26
3447.65 27
3447.78 28
3447.92 32
3448.05 36
3448.19 41
3448.32 45
3448.45 49
3448.59 51
3448.72 53
3448.86 55
3448.99 55
3449.13 55
3449.26 54
3449.40 52
3449.53 48
3449.67 42
3449.80 37
3449.94 33
3450.07 31
3450.20 32
3450.34 36
3450.47 43
3450.61 54
3450.74 67
3450.88 80
3451.01 93
3451.15 103
3451.28 109
3451.42 108
3451.55 100
3451.69 87
3451.82 72
3451.96 58
3452.09 46
3452.22 39
3452.36 38
3452.49 40
3452.63 44
3452.76 48
3452.90 48
3453.03 45
3453.17 37
3453.30 27
3453.44 16
3453.57 4
3453.71 0
3453.84 0
3453.98 0
3454.11 0
3454.24 0
3454.38 0
3454.51 0
3454.65 0
3454.78 0
3454.92 7
3455.05 21
3455.19 37
3455.32 54
3455.46 73
3455.59 92
3455.73 112
3455.86 131
3456.00 151
3456.13 169
3456.27 184
3456.40 195
3456.54 200
3456.67 200
3456.80 193
3456.94 182
3457.07 168
3457.21 152
3457.34 137
3457.48 123
3457.61 112
3457.75 105
3457.88 102
3458.02 103
3458.15 108
3458.29 114
3458.42 121
3458.56 126
3458.69 128
3458.83 127
3458.96 125
3459.10 122
3459.23 122
3459.37 126
3459.50 134
3459.63 146
3459.77 160
3459.90 175
3460.04 189
3460.17 203
3460.31 217
3460.44 230
3460.58 243
3460.71 253
3460.85 261
3460.98 265
3461.12 262
3461.25 254
3461.39 240
3461.52 224
3461.66 207
3461.79 191
3461.93 178
3462.06 169
3462.20 163
3462.33 159
3462.47 156
3462.60 153
3462.74 149
3462.87 144
3463.01 139
3463.14 133
3463.28 128
3463.41 122
3463.55 116
3463.68 109
3463.82 102
3463.95 94
3464.09 87
3464.22 82
3464.36 79
3464.49 80
3464.62 83
3464.76 90
3464.89 100
3465.03 112
3465.16 126
3465.30 141
3465.43 158
3465.57 175
3465.70 193
3465.84 210
3465.97 226
3466.11 240
3466.24 252
3466.38 259
3466.51 262
3466.65 260
3466.78 254
3466.92 243
3467.05 231
3467.19 217
3467.32 203
3467.46 189
3467.59 176
3467.73 161
3467.86 145
3468.00 126
3468.13 104
3468.27 79
3468.40 53
3468.54 27
3468.67 5
3468.81 0
3468.94 0
3469.08 0
3469.21 0
3469.35 0
3469.48 0
3469.62 6
3469.75 17
3469.89 23
3470.02 24
3470.16 21
3470.29 15
3470.43 9
3470.56 4
3470.70 4
3470.83 7
3470.97 12
3471.10 18
3471.24 22
3471.37 25
3471.51 27
3471.64 28
3471.78 31
3471.91 36
3472.05 45
3472.18 57
3472.32 71
3472.45 85
3472.59 97
3472.72 105
3472.86 108
3472.99 109
3473.13 107
3473.26 106
3473.40 108
3473.53 114
3473.67 125
3473.80 139
3473.94 154
3474.07 168
3474.21 179
3474.35 186
3474.48 187
3474.62 186
3474.75 182
3474.89 177
3475.02 173
3475.16 169
3475.29 166
3475.43 163
3475.56 159
3475.70 156
3475.83 154
3475.97 153
3476.10 155
3476.24 158
3476.37 162
3476.51 166
3476.64 168
3476.78 167
3476.91 162
3477.05 154
3477.18 142
3477.32 129
3477.45 116
3477.59 104
3477.72 93
3477.86 84
3477.99 79
3478.13 76
3478.26 76
3478.40 79
3478.53 86
3478.67 95
3478.80 108
3478.94 122
3479.08 136
3479.21 149
3479.35 160
3479.48 169
3479.62 173
3479.75 174
3479.89 173
3480.02 171
3480.16 167
3480.29 165
3480.43 165
3480.56 166
3480.70 169
3480.83 174
3480.97 179
3481.10 185
3481.24 190
3481.37 196
3481.51 202
3481.64 210
3481.78 217
3481.91 225
3482.05 231
3482.19 234
3482.32 234
3482.46 228
3482.59 218
3482.73 203
3482.86 186
3483.00 168
3483.13 150
3483.27 136
3483.40 125
3483.54 118
3483.67 115
3483.81 113
3483.94 112
3484.08 111
3484.21 110
3484.35 108
3484.48 107
3484.62 108
3484.76 110
3484.89 115
3485.03 121
3485.16 127
3485.30 133
3485.43 137
3485.57 141
3485.70 144
3485.84 146
3485.97 149
3486.11 151
3486.24 154
3486.38 155
3486.51 154
3486.65 153
3486.79 151
3486.92 150
3487.06 148
3487.19 148
3487.33 150
3487.46 154
3487.60 162
3487.73 174
3487.87 191
3488.00 213
3488.14 239
3488.27 267
3488.41 294
3488.54 319
3488.68 337
3488.82 348
3488.95 350
3489.09 345
3489.22 334
3489.36 321
3489.49 308
3489.63 298
3489.76 292
3489.90 290
3490.03 291
3490.17 291
3490.30 290
3490.44 284
3490.58 274
3490.71 262
3490.85 250
3490.98 239
3491.12 233
3491.25 230
3491.39 231
3491.52 235
3491.66 241
3491.79 249
3491.93 258
3492.07 267
3492.20 275
3492.34 282
3492.47 287
3492.61 290
3492.74 290
3492.88 289
3493.01 287
3493.15 287
3493.28 288
3493.42 290
3493.56 292
3493.69 294
3493.83 295
3493.96 295
3494.10 294
3494.23 292
3494.37 291
3494.50 290
3494.64 291
3494.77 292
3494.91 295
3495.05 296
3495.18 296
3495.32 294
3495.45 289
3495.59 281
3495.72 271
3495.86 259
3495.99 248
3496.13 238
3496.27 231
3496.40 226
3496.54 225
3496.67 227
3496.81 231
3496.94 238
3497.08 246
3497.21 256
3497.35 266
3497.49 276
3497.62 285
3497.76 292
3497.89 294
3498.03 290
3498.16 280
3498.30 266
3498.43 247
3498.57 227
3498.71 208
3498.84 190
3498.98 176
3499.11 164
3499.25 156
3499.38 150
3499.52 147
3499.65 147
3499.79 148
3499.93 152
3500.06 159
3500.20 170
3500.33 184
3500.47 202
3500.60 223
3500.74 247
3500.87 271
3501.01 293
3501.15 312
3501.28 325
3501.42 332
3501.55 332
3501.69 327
3501.82 318
3501.96 307
3502.10 296
3502.23 285
3502.37 277
3502.50 270
3502.64 264
3502.77 260
3502.91 258
3503.05 255
3503.18 253
3503.32 251
3503.45 251
3503.59 253
3503.72 256
3503.86 261
3503.99 266
3504.13 270
3504.27 274
3504.40 276
3504.54 277
3504.67 277
3504.81 276
3504.94 274
3505.08 271
3505.22 266
3505.35 259
3505.49 249
3505.62 238
3505.76 227
3505.89 217
3506.03 209
3506.17 206
3506.30 208
3506.44 215
3506.57 227
3506.71 241
3506.84 258
3506.98 276
3507.12 293
3507.25 309
3507.39 322
3507.52 331
3507.66 336
3507.79 337
3507.93 334
3508.07 328
3508.20 321
3508.34 313
3508.47 304
3508.61 295
3508.74 284
3508.88 270
3509.02 253
3509.15 233
3509.29 212
3509.42 191
3509.56 175
3509.70 163
3509.83 157
3509.97 156
3510.10 158
3510.24 162
3510.37 164
3510.51 164
3510.65 162
3510.78 158
3510.92 152
3511.05 146
3511.19 141
3511.33 138
3511.46 138
3511.60 141
3511.73 148
3511.87 157
3512.00 166
3512.14 174
3512.28 180
3512.41 183
3512.55 182
3512.68 179
3512.82 174
3512.96 168
3513.09 161
3513.23 152
3513.36 141
3513.50 127
3513.63 108
3513.77 86
3513.91 61
3514.04 35
3514.18 11
3514.31 0
3514.45 0
3514.59 0
3514.72 0
3514.86 0
3514.99 0
3515.13 0
3515.26 0
3515.40 3
3515.54 22
3515.67 42
3515.81 63
3515.94 84
3516.08 105
3516.22 125
3516.35 143
3516.49 159
3516.62 174
3516.76 186
3516.90 196
3517.03 204
3517.17 208
3517.30 209
3517.44 206
3517.58 201
3517.71 194
3517.85 186
3517.98 181
3518.12 178
3518.26 179
3518.39 184
3518.53 190
3518.66 196
3518.80 199
3518.93 198
3519.07 192
3519.21 182
3519.34 169
3519.48 155
3519.61 143
3519.75 132
3519.89 124
3520.02 119
3520.16 115
3520.29 112
3520.43 111
3520.57 110
3520.70 111
3520.84 115
3520.97 122
3521.11 131
3521.25 141
3521.38 149
3521.52 154
3521.65 153
3521.79 145
3521.93 129
3522.06 108
3522.20 85
3522.33 63
3522.47 44
3522.61 31
3522.74 24
3522.88 22
3523.02 22
3523.15 23
3523.29 23
3523.42 22
3523.56 19
3523.70 18
3523.83 19
3523.97 23
3524.10 31
3524.24 41
3524.38 50
3524.51 57
3524.65 60
3524.78 59
3524.92 55
3525.06 50
3525.19 48
3525.33 51
3525.46 60
3525.60 77
3525.74 99
3525.87 124
3526.01 149
3526.14 172
3526.28 190
3526.42 204
3526.55 211
3526.69 215
3526.83 215
3526.96 212
3527.10 208
3527.23 203
3527.37 196
3527.51 187
3527.64 179
3527.78 172
3527.91 168
3528.05 169
3528.19 176
3528.32 188
3528.46 204
3528.60 221
3528.73 237
3528.87 248
3529.00 255
3529.14 257
3529.28 257
3529.41 256
3529.55 256
3529.68 259
3529.82 266
3529.96 278
3530.09 294
3530.23 314
3530.37 337
3530.50 362
3530.64 386
3530.77 406
3530.91 422
3531.05 430
3531.18 431
3531.32 426
3531.45 419
3531.59 410
3531.73 403
3531.86 400
3532.00 399
3532.14 401
3532.27 404
3532.41 409
3532.54 415
3532.68 425
3532.82 439
3532.95 458
3533.09 482
3533.23 510
3533.36 536
3533.50 560
3533.63 577
3533.77 586
3533.91 587
3534.04 583
3534.18 575
3534.32 567
3534.45 562
3534.59 561
3534.72 564
3534.86 570
3535.00 580
3535.13 591
3535.27 602
3535.41 612
3535.54 618
3535.68 620
3535.81 617
3535.95 607
3536.09 590
3536.22 569
3536.36 546
3536.50 525
3536.63 507
3536.77 496
3536.91 491
3537.04 492
3537.18 496
3537.31 501
3537.45 504
3537.59 504
3537.72 501
3537.86 496
3538.00 491
3538.13 487
3538.27 485
3538.40 487
3538.54 491
3538.68 497
3538.81 504
3538.95 511
3539.09 516
3539.22 520
3539.36 522
3539.50 521
3539.63 518
3539.77 513
3539.90 508
3540.04 502
3540.18 498
3540.31 494
3540.45 492
3540.59 491
3540.72 491
3540.86 491
3541.00 491
3541.13 489
3541.27 486
3541.40 479
3541.54 469
3541.68 456
3541.81 441
3541.95 425
3542.09 410
3542.22 395
3542.36 382
3542.50 371
3542.63 360
3542.77 350
3542.91 340
3543.04 331
3543.18 324
3543.31 319
3543.45 316
3543.59 315
3543.72 313
3543.86 311
3544.00 306
3544.13 298
3544.27 287
3544.41 274
3544.54 260
3544.68 245
3544.82 232
3544.95 220
3545.09 210
3545.23 204
3545.36 203
3545.50 208
3545.63 221
3545.77 239
3545.91 262
3546.04 285
3546.18 305
3546.32 316
3546.45 318
3546.59 309
3546.73 292
3546.86 270
3547.00 249
3547.14 231
3547.27 219
3547.41 214
3547.55 214
3547.68 218
3547.82 224
3547.96 227
3548.09 229
3548.23 227
3548.36 223
3548.50 217
3548.64 209
3548.77 202
3548.91 194
3549.05 186
3549.18 178
3549.32 169
3549.46 161
3549.59 152
3549.73 144
3549.87 134
3550.00 123
3550.14 112
3550.28 99
3550.41 86
3550.55 71
3550.69 57
3550.82 44
3550.96 33
3551.10 24
3551.23 19
3551.37 17
3551.51 19
3551.64 23
3551.78 29
3551.92 33
3552.05 34
3552.19 32
3552.33 27
3552.46 18
3552.60 9
3552.74 1
3552.87 0
3553.01 0
3553.14 0
3553.28 7
3553.42 16
3553.55 23
3553.69 26
3553.83 26
3553.96 21
3554.10 12
3554.24 2
3554.37 0
3554.51 0
3554.65 0
3554.78 0
3554.92 0
3555.06 0
3555.19 14
3555.33 29
3555.47 44
3555.60 57
3555.74 68
3555.88 76
3556.01 83
3556.15 90
3556.29 97
3556.42 105
3556.56 115
3556.70 126
3556.83 135
3556.97 142
3557.11 146
3557.24 147
3557.38 146
3557.52 144
3557.66 143
3557.79 142
3557.93 144
3558.07 148
3558.20 153
3558.34 162
3558.48 173
3558.61 188
3558.75 205
3558.89 224
3559.02 242
3559.16 257
3559.30 266
3559.43 268
3559.57 264
3559.71 254
3559.84 243
3559.98 232
3560.12 224
3560.25 222
3560.39 224
3560.53 229
3560.66 235
3560.80 239
3560.94 239
3561.07 234
3561.21 223
3561.35 206
3561.48 186
3561.62 165
3561.76 145
3561.89 130
3562.03 119
3562.17 114
3562.30 111
3562.44 110
3562.58 109
3562.72 105
3562.85 99
3562.99 90
3563.13 81
3563.26 73
3563.40 69
3563.54 69
3563.67 73
3563.81 79
3563.95 85
3564.08 90
3564.22 90
3564.36 86
3564.49 79
3564.63 70
3564.77 61
3564.90 56
3565.04 55
3565.18 59
3565.32 64
3565.45 70
3565.59 72
3565.73 71
3565.86 66
3566.00 58
3566.14 51
3566.27 46
3566.41 46
3566.55 49
3566.68 56
3566.82 63
3566.96 67
3567.09 69
3567.23 66
3567.37 61
3567.51 54
3567.64 47
3567.78 41
3567.92 37
3568.05 33
3568.19 28
3568.33 21
3568.46 12
3568.60 1
3568.74 0
3568.87 0
3569.01 0
3569.15 0
3569.29 0
3569.42 0
3569.56 0
3569.70 0
3569.83 1
3569.97 6
3570.11 12
3570.24 20
3570.38 30
3570.52 41
3570.65 54
3570.79 68
3570.93 81
3571.07 94
3571.20 106
3571.34 117
3571.48 128
3571.61 139
3571.75 150
3571.89 161
3572.02 170
3572.16 178
3572.30 182
3572.44 183
3572.57 181
3572.71 178
3572.85 173
3572.98 168
3573.12 163
3573.26 157
3573.39 150
3573.53 141
3573.67 132
3573.81 123
3573.94 115
3574.08 111
3574.22 110
3574.35 114
3574.49 120
3574.63 128
3574.76 135
3574.90 139
3575.04 139
3575.18 135
3575.31 127
3575.45 115
3575.59 100
3575.72 84
3575.86 68
3576.00 53
3576.14 38
3576.27 23
3576.41 9
3576.55 0
3576.68 0
3576.82 0
3576.96 0
3577.09 0
3577.23 0
3577.37 0
3577.51 0
3577.64 4
3577.78 12
3577.92 19
3578.05 26
3578.19 35
3578.33 44
3578.47 55
3578.60 66
3578.74 78
3578.88 90
3579.01 103
3579.15 116
3579.29 128
3579.43 139
3579.56 146
3579.70 151
3579.84 151
3579.97 150
3580.11 147
3580.25 145
3580.39 144
3580.52 145
3580.66 145
3580.80 144
3580.93 142
3581.07 136
3581.21 128
3581.35 118
3581.48 108
3581.62 98
3581.76 90
3581.89 84
3582.03 79
3582.17 76
3582.31 76
3582.44 78
3582.58 84
3582.72 93
3582.85 107
3582.99 124
3583.13 143
3583.27 163
3583.40 182
3583.54 198
3583.68 210
3583.82 220
3583.95 226
3584.09 231
3584.23 235
3584.36 239
3584.50 243
3584.64 245
3584.78 246
3584.91 245
3585.05 241
3585.19 235
3585.32 228
3585.46 221
3585.60 215
3585.74 213
3585.87 215
3586.01 220
3586.15 229
3586.29 239
3586.42 249
3586.56 257
3586.70 262
3586.83 262
3586.97 258
3587.11 251
3587.25 242
3587.38 235
3587.52 233
3587.66 236
3587.80 245
3587.93 261
3588.07 280
3588.21 301
3588.34 321
3588.48 337
3588.62 349
3588.76 355
3588.89 355
3589.03 349
3589.17 338
3589.31 322
3589.44 305
3589.58 287
3589.72 272
3589.86 259
3589.99 251
3590.13 246
3590.27 245
3590.40 247
3590.54 251
3590.68 257
3590.82 264
3590.95 273
3591.09 282
3591.23 291
3591.37 297
3591.50 301
3591.64 299
3591.78 294
3591.92 284
3592.05 271
3592.19 256
3592.33 241
3592.46 226
3592.60 212
3592.74 199
3592.88 187
3593.01 177
3593.15 167
3593.29 159
3593.43 153
3593.56 146
3593.70 141
3593.84 135
3593.98 127
3594.11 117
3594.25 105
3594.39 92
3594.53 80
3594.66 70
3594.80 63
3594.94 60
3595.08 61
3595.21 64
3595.35 70
3595.49 75
3595.63 81
3595.76 88
3595.90 95
3596.04 104
3596.18 113
3596.31 121
3596.45 129
3596.59 135
3596.73 138
3596.86 141
3597.00 144
3597.14 150
3597.27 158
3597.41 169
3597.55 181
3597.69 193
3597.82 203
3597.96 209
3598.10 210
3598.24 206
3598.37 199
3598.51 189
3598.65 177
3598.79 165
3598.92 154
3599.06 146
3599.20 143
3599.34 145
3599.47 152
3599.61 164
3599.75 178
3599.89 192
3600.02 204
3600.16 212
3600.30 214
3600.44 212
3600.58 207
3600.71 201
3600.85 195
3600.99 191
3601.13 188
3601.26 186
3601.40 181
3601.54 175
3601.68 165
3601.81 152
3601.95 135
3602.09 117
3602.23 97
3602.36 77
3602.50 60
3602.64 45
3602.78 34
3602.91 26
3603.05 20
3603.19 16
3603.33 13
3603.46 10
3603.60 8
3603.74 8
3603.88 11
3604.01 18
3604.15 29
3604.29 43
3604.43 59
3604.56 73
3604.70 84
3604.84 89
3604.98 89
3605.12 82
3605.25 70
3605.39 55
3605.53 39
3605.67 23
3605.80 8
3605.94 0
3606.08 0
3606.22 0
3606.35 0
3606.49 0
3606.63 0
3606.77 0
3606.90 0
3607.04 6
3607.18 20
3607.32 32
3607.46 38
3607.59 39
3607.73 35
3607.87 27
3608.01 19
3608.14 14
3608.28 12
3608.42 16
3608.56 24
3608.69 34
3608.83 44
3608.97 53
3609.11 58
3609.25 58
3609.38 55
3609.52 50
3609.66 45
3609.80 42
3609.93 44
3610.07 50
3610.21 60
3610.35 73
3610.48 87
3610.62 100
3610.76 110
3610.90 115
3611.04 117
3611.17 115
3611.31 109
3611.45 101
3611.59 92
3611.72 84
3611.86 76
3612.00 69
3612.14 64
3612.28 60
3612.41 59
3612.55 58
3612.69 59
3612.83 62
3612.96 67
3613.10 76
3613.24 87
3613.38 102
3613.52 118
3613.65 136
3613.79 153
3613.93 167
3614.07 176
3614.20 181
3614.34 181
3614.48 177
3614.62 169
3614.76 159
3614.89 148
3615.03 138
3615.17 128
3615.31 119
3615.44 109
3615.58 101
3615.72 94
3615.86 89
3616.00 88
3616.13 89
3616.27 92
3616.41 97
3616.55 103
3616.68 106
3616.82 107
3616.96 105
3617.10 99
3617.24 91
3617.37 82
3617.51 72
3617.65 62
3617.79 54
3617.93 47
3618.06 42
3618.20 40
3618.34 41
3618.48 43
3618.61 44
3618.75 45
3618.89 42
3619.03 35
3619.17 26
3619.30 14
3619.44 3
3619.58 0
3619.72 0
3619.86 0
3619.99 0
3620.13 3
3620.27 9
3620.41 13
3620.55 14
3620.68 12
3620.82 7
3620.96 1
3621.10 0
3621.24 0
3621.37 0
3621.51 0
3621.65 0
3621.79 5
3621.92 17
3622.06 30
3622.20 41
3622.34 48
3622.48 51
3622.61 48
3622.75 42
3622.89 34
3623.03 27
3623.17 24
3623.30 25
3623.44 32
3623.58 43
3623.72 56
3623.86 68
3623.99 80
3624.13 91
3624.27 100
3624.41 110
3624.55 121
3624.68 132
3624.82 142
3624.96 151
3625.10 155
3625.24 154
3625.37 148
3625.51 138
3625.65 128
3625.79 121
3625.93 118
3626.06 121
3626.20 129
3626.34 140
3626.48 150
3626.62 157
3626.75 161
3626.89 160
3627.03 156
3627.17 150
3627.31 144
3627.44 140
3627.58 139
3627.72 142
3627.86 147
3628.00 156
3628.14 169
3628.27 183
3628.41 199
3628.55 213
3628.69 224
3628.83 231
3628.96 231
3629.10 226
3629.24 215
3629.38 201
3629.52 185
3629.65 169
3629.79 155
3629.93 143
3630.07 135
3630.21 128
3630.34 122
3630.48 116
3630.62 110
3630.76 102
3630.90 94
3631.03 86
3631.17 80
3631.31 77
3631.45 78
3631.59 83
3631.73 92
3631.86 103
3632.00 115
3632.14 127
3632.28 137
3632.42 147
3632.55 154
3632.69 161
3632.83 166
3632.97 172
3633.11 177
3633.25 181
3633.38 184
3633.52 186
3633.66 187
3633.80 186
3633.94 184
3634.07 180
3634.21 176
3634.35 173
3634.49 169
3634.63 165
3634.77 160
3634.90 154
3635.04 147
3635.18 140
3635.32 134
3635.46 130
3635.59 128
3635.73 129
3635.87 132
3636.01 137
3636.15 142
3636.29 146
3636.42 149
3636.56 153
3636.70 158
3636.84 165
3636.98 176
3637.11 188
3637.25 201
3637.39 213
3637.53 222
3637.67 228
3637.81 230
3637.94 229
3638.08 225
3638.22 221
3638.36 217
3638.50 214
3638.64 211
3638.77 209
3638.91 209
3639.05 210
3639.19 213
3639.33 217
3639.47 222
3639.60 228
3639.74 235
3639.88 243
3640.02 249
3640.16 254
3640.29 257
3640.43 255
3640.57 248
3640.71 237
3640.85 221
3640.99 205
3641.12 192
3641.26 186
3641.40 188
3641.54 200
3641.68 220
3641.82 244
3641.95 267
3642.09 286
3642.23 299
3642.37 305
3642.51 306
3642.65 305
3642.78 305
3642.92 308
3643.06 313
3643.20 320
3643.34 327
3643.48 332
3643.61 336
3643.75 337
3643.89 337
3644.03 337
3644.17 336
3644.31 336
3644.44 336
3644.58 336
3644.72 337
3644.86 338
3645.00 340
3645.14 345
3645.28 353
3645.41 366
3645.55 383
3645.69 404
3645.83 429
3645.97 456
3646.11 484
3646.24 513
3646.38 541
3646.52 568
3646.66 596
3646.80 623
3646.94 651
3647.07 679
3647.21 709
3647.35 739
3647.49 771
3647.63 801
3647.77 830
3647.90 856
3648.04 879
3648.18 897
3648.32 911
3648.46 920
3648.60 924
3648.74 925
3648.87 922
3649.01 917
3649.15 911
3649.29 903
3649.43 896
3649.57 890
3649.70 888
3649.84 889
3649.98 895
3650.12 903
3650.26 912
3650.40 919
3650.54 923
3650.67 921
3650.81 913
3650.95 901
3651.09 888
3651.23 875
3651.37 866
3651.51 861
3651.64 859
3651.78 859
3651.92 859
3652.06 854
3652.20 843
3652.34 825
3652.47 799
3652.61 767
3652.75 731
3652.89 692
3653.03 654
3653.17 619
3653.31 590
3653.44 567
3653.58 548
3653.72 533
3653.86 520
3654.00 506
3654.14 491
3654.28 473
3654.41 452
3654.55 429
3654.69 404
3654.83 380
3654.97 357
3655.11 338
3655.25 324
3655.38 317
3655.52 317
3655.66 324
3655.80 338
3655.94 355
3656.08 374
3656.22 389
3656.35 398
3656.49 399
3656.63 391
3656.77 376
3656.91 356
3657.05 334
3657.19 315
3657.33 300
3657.46 289
3657.60 283
3657.74 280
3657.88 278
3658.02 277
3658.16 276
3658.30 277
3658.43 278
3658.57 282
3658.71 289
3658.85 297
3658.99 306
3659.13 315
3659.27 324
3659.40 329
3659.54 332
3659.68 329
3659.82 321
3659.96 307
3660.10 287
3660.24 263
3660.38 236
3660.51 210
3660.65 185
3660.79 166
3660.93 154
3661.07 149
3661.21 151
3661.35 159
3661.48 170
3661.62 182
3661.76 192
3661.90 199
3662.04 203
3662.18 203
3662.32 200
3662.46 195
3662.59 189
3662.73 184
3662.87 180
3663.01 177
3663.15 175
3663.29 174
3663.43 173
3663.57 172
3663.70 171
3663.84 169
3663.98 167
3664.12 165
3664.26 163
3664.40 162
3664.54 160
3664.68 160
3664.81 161
3664.95 164
3665.09 169
3665.23 175
3665.37 183
3665.51 190
3665.65 195
3665.79 196
3665.92 193
3666.06 188
3666.20 180
3666.34 171
3666.48 163
3666.62 158
3666.76 154
3666.90 150
3667.03 145
3667.17 137
3667.31 126
3667.45 112
3667.59 97
3667.73 81
3667.87 69
3668.01 61
3668.15 60
3668.28 65
3668.42 75
3668.56 90
3668.70 106
3668.84 121
3668.98 134
3669.12 144
3669.26 150
3669.39 153
3669.53 154
3669.67 152
3669.81 149
3669.95 145
3670.09 139
3670.23 134
3670.37 128
3670.51 124
3670.64 122
3670.78 123
3670.92 127
3671.06 132
3671.20 136
3671.34 138
3671.48 137
3671.62 132
3671.76 124
3671.89 113
3672.03 100
3672.17 87
3672.31 73
3672.45 58
3672.59 41
3672.73 24
3672.87 7
3673.01 0
3673.14 0
3673.28 0
3673.42 0
3673.56 0
3673.70 0
3673.84 0
3673.98 0
3674.12 6
3674.26 19
3674.40 34
3674.53 49
3674.67 64
3674.81 77
3674.95 87
3675.09 94
3675.23 96
3675.37 92
3675.51 84
3675.65 73
3675.78 61
3675.92 50
3676.06 42
3676.20 38
3676.34 38
3676.48 41
3676.62 46
3676.76 51
3676.90 56
3677.04 60
3677.17 63
3677.31 67
3677.45 72
3677.59 77
3677.73 84
3677.87 89
3678.01 93
3678.15 93
3678.29 90
3678.43 83
3678.56 76
3678.70 71
3678.84 68
3678.98 69
3679.12 73
3679.26 80
3679.40 88
3679.54 93
3679.68 95
3679.82 93
3679.95 87
3680.09 78
3680.23 67
3680.37 57
3680.51 48
3680.65 41
3680.79 36
3680.93 33
3681.07 32
3681.21 33
3681.35 36
3681.48 42
3681.62 51
3681.76 64
3681.90 81
3682.04 98
3682.18 116
3682.32 131
3682.46 142
3682.60 148
3682.74 149
3682.88 144
3683.01 135
3683.15 123
3683.29 109
3683.43 94
3683.57 79
3683.71 64
3683.85 51
3683.99 38
3684.13 26
3684.27 14
3684.41 2
3684.54 0
3684.68 0
3684.82 0
3684.96 0
3685.10 0
3685.24 0
3685.38 0
3685.52 0
3685.66 11
3685.80 30
3685.94 51
3686.08 72
3686.21 92
3686.35 112
3686.49 129
3686.63 146
3686.77 160
3686.91 173
3687.05 183
3687.19 190
3687.33 194
3687.47 197
3687.61 200
3687.75 204
3687.88 210
3688.02 217
3688.16 225
3688.30 231
3688.44 233
3688.58 230
3688.72 222
3688.86 209
3689.00 193
3689.14 176
3689.28 161
3689.42 148
3689.56 140
3689.69 137
3689.83 138
3689.97 144
3690.11 151
3690.25 160
3690.39 168
3690.53 176
3690.67 182
3690.81 189
3690.95 196
3691.09 204
3691.23 214
3691.37 224
3691.50 233
3691.64 240
3691.78 244
3691.92 243
3692.06 240
3692.20 236
3692.34 231
3692.48 229
3692.62 229
3692.76 230
3692.90 232
3693.04 233
3693.18 231
3693.32 227
3693.45 222
3693.59 215
3693.73 210
3693.87 208
3694.01 208
3694.15 211
3694.29 215
3694.43 218
3694.57 219
3694.71 217
3694.85 212
3694.99 206
3695.13 199
3695.27 195
3695.41 195
3695.54 199
3695.68 208
3695.82 219
3695.96 233
3696.10 248
3696.24 264
3696.38 278
3696.52 288
3696.66 293
3696.80 291
3696.94 281
3697.08 263
3697.22 237
3697.36 208
3697.50 180
3697.64 155
3697.77 137
3697.91 128
3698.05 126
3698.19 129
3698.33 137
3698.47 146
3698.61 155
3698.75 164
3698.89 173
3699.03 183
3699.17 192
3699.31 201
3699.45 208
3699.59 211
3699.73 212
3699.87 209
3700.01 205
3700.14 200
3700.28 197
3700.42 197
3700.56 202
3700.70 210
3700.84 220
3700.98 230
3701.12 238
3701.26 241
3701.40 238
3701.54 230
3701.68 218
3701.82 205
3701.96 193
3702.10 186
3702.24 186
3702.38 193
3702.52 206
3702.65 225
3702.79 244
3702.93 261
3703.07 272
3703.21 277
3703.35 275
3703.49 268
3703.63 258
3703.77 249
3703.91 242
3704.05 240
3704.19 242
3704.33 246
3704.47 251
3704.61 252
3704.75 248
3704.89 238
3705.03 221
3705.17 199
3705.31 174
3705.44 152
3705.58 134
3705.72 123
3705.86 121
3706.00 127
3706.14 138
3706.28 150
3706.42 159
3706.56 162
3706.70 159
3706.84 150
3706.98 139
3707.12 128
3707.26 121
3707.40 119
3707.54 123
3707.68 130
3707.82 138
3707.96 144
3708.10 147
3708.24 146
3708.38 144
3708.52 142
3708.65 140
3708.79 141
3708.93 143
3709.07 144
3709.21 145
3709.35 142
3709.49 137
3709.63 130
3709.77 123
3709.91 117
3710.05 114
3710.19 114
3710.33 115
3710.47 117
3710.61 117
3710.75 116
3710.89 112
3711.03 108
3711.17 104
3711.31 104
3711.45 108
3711.59 116
3711.73 127
3711.87 140
3712.01 153
3712.15 166
3712.28 177
3712.42 188
3712.56 200
3712.70 214
3712.84 231
3712.98 250
3713.12 270
3713.26 288
3713.40 301
3713.54 308
3713.68 310
3713.82 305
3713.96 297
3714.10 288
3714.24 280
3714.38 274
3714.52 273
3714.66 275
3714.80 281
3714.94 291
3715.08 302
3715.22 315
3715.36 328
3715.50 340
3715.64 350
3715.78 358
3715.92 363
3716.06 366
3716.20 366
3716.34 365
3716.48 363
3716.62 359
3716.76 353
3716.90 343
3717.03 330
3717.17 315
3717.31 297
3717.45 279
3717.59 262
3717.73 247
3717.87 237
3718.01 231
3718.15 227
3718.29 224
3718.43 221
3718.57 217
3718.71 212
3718.85 205
3718.99 198
3719.13 192
3719.27 187
3719.41 183
3719.55 179
3719.69 175
3719.83 172
3719.97 168
3720.11 165
3720.25 163
3720.39 163
3720.53 164
3720.67 167
3720.81 170
3720.95 175
3721.09 180
3721.23 186
3721.37 192
3721.51 198
3721.65 207
3721.79 217
3721.93 230
3722.07 245
3722.21 260
3722.35 275
3722.49 286
3722.63 292
3722.77 289
3722.91 279
3723.05 261
3723.19 240
3723.33 219
3723.47 203
3723.61 194
3723.75 194
3723.89 203
3724.03 219
3724.17 239
3724.31 258
3724.45 274
3724.59 284
3724.73 286
3724.86 280
3725.00 267
3725.14 249
3725.28 227
3725.42 205
3725.56 184
3725.70 165
3725.84 149
3725.98 136
3726.12 127
3726.26 121
3726.40 118
3726.54 117
3726.68 118
3726.82 120
3726.96 121
3727.10 122
3727.24 121
3727.38 119
3727.52 115
3727.66 110
3727.80 103
3727.94 95
3728.08 86
3728.22 77
3728.36 67
3728.50 56
3728.64 45
3728.78 34
3728.92 23
3729.06 14
3729.20 7
3729.34 2
3729.48 1
3729.62 4
3729.76 8
3729.90 14
3730.04 19
3730.18 22
3730.32 24
3730.46 24
3730.60 25
3730.74 28
3730.88 35
3731.02 46
3731.16 59
3731.30 74
3731.44 87
3731.58 96
3731.72 99
3731.86 95
3732.00 85
3732.14 72
3732.28 56
3732.42 42
3732.56 29
3732.70 21
3732.84 17
3732.98 17
3733.12 19
3733.26 21
3733.40 23
3733.54 23
3733.68 21
3733.82 17
3733.96 11
3734.10 3
3734.24 0
3734.38 0
3734.52 0
3734.66 0
3734.80 0
3734.94 0
3735.08 0
3735.22 2
3735.36 21
3735.50 42
3735.64 65
3735.78 87
3735.93 105
3736.07 118
3736.21 126
3736.35 129
3736.49 127
3736.63 123
3736.77 117
3736.91 110
3737.05 104
3737.19 100
3737.33 98
3737.47 98
3737.61 99
3737.75 103
3737.89 108
3738.03 114
3738.17 121
3738.31 129
3738.45 136
3738.59 141
3738.73 142
3738.87 137
3739.01 127
3739.15 111
3739.29 93
3739.43 75
3739.57 61
3739.71 54
3739.85 54
3739.99 62
3740.13 77
3740.27 97
3740.41 121
3740.55 144
3740.69 167
3740.83 188
3740.97 205
3741.11 218
3741.25 227
3741.39 230
3741.53 231
3741.67 229
3741.81 225
3741.95 220
3742.09 215
3742.23 210
3742.37 205
3742.51 201
3742.65 198
3742.79 197
3742.93 200
3743.07 206
3743.21 213
3743.35 222
3743.49 230
3743.63 237
3743.78 241
3743.92 243
3744.06 242
3744.20 240
3744.34 237
3744.48 232
3744.62 227
3744.76 222
3744.90 218
3745.04 216
3745.18 216
3745.32 219
3745.46 225
3745.60 234
3745.74 243
3745.88 251
3746.02 256
3746.16 258
3746.30 257
3746.44 252
3746.58 245
3746.72 237
3746.86 228
3747.00 221
3747.14 214
3747.28 209
3747.42 206
3747.56 204
3747.70 203
3747.84 203
3747.98 204
3748.12 206
3748.26 208
3748.40 212
3748.55 216
3748.69 220
3748.83 222
3748.97 221
3749.11 216
3749.25 207
3749.39 195
3749.53 182
3749.67 170
3749.81 162
3749.95 159
3750.09 162
3750.23 168
3750.37 176
3750.51 183
3750.65 189
3750.79 193
3750.93 197
3751.07 202
3751.21 208
3751.35 215
3751.49 223
3751.63 229
3751.77 231
3751.91 230
3752.05 224
3752.19 217
3752.34 207
3752.48 197
3752.62 187
3752.76 178
3752.90 169
3753.04 160
3753.18 151
3753.32 144
3753.46 138
3753.60 134
3753.74 132
3753.88 133
3754.02 135
3754.16 138
3754.30 141
3754.44 144
3754.58 146
3754.72 145
3754.86 142
3755.00 137
3755.14 131
3755.28 124
3755.42 119
3755.57 118
3755.71 120
3755.85 128
3755.99 140
3756.13 154
3756.27 170
3756.41 183
3756.55 193
3756.69 198
3756.83 196
3756.97 188
3757.11 175
3757.25 159
3757.39 142
3757.53 128
3757.67 117
3757.81 111
3757.95 109
3758.09 110
3758.23 114
3758.38 118
3758.52 124
3758.66 130
3758.80 136
3758.94 143
3759.08 150
3759.22 157
3759.36 164
3759.50 172
3759.64 178
3759.78 184
3759.92 190
3760.06 195
3760.20 199
3760.34 201
3760.48 203
3760.62 202
3760.76 200
3760.91 197
3761.05 192
3761.19 186
3761.33 180
3761.47 174
3761.61 167
3761.75 160
3761.89 151
3762.03 140
3762.17 127
3762.31 112
3762.45 99
3762.59 90
3762.73 86
3762.87 89
3763.01 99
3763.15 113
3763.30 129
3763.44 144
3763.58 157
3763.72 165
3763.86 170
3764.00 171
3764.14 172
3764.28 172
3764.42 173
3764.56 174
3764.70 175
3764.84 176
3764.98 177
3765.12 179
3765.26 181
3765.41 183
3765.55 185
3765.69 186
3765.83 184
3765.97 179
3766.11 168
3766.25 153
3766.39 133
3766.53 109
3766.67 84
3766.81 59
3766.95 37
3767.09 20
3767.23 9
3767.37 4
3767.52 7
3767.66 16
3767.80 31
3767.94 48
3768.08 69
3768.22 89
3768.36 109
3768.50 126
3768.64 140
3768.78 149
3768.92 155
3769.06 156
3769.20 156
3769.34 155
3769.49 156
3769.63 160
3769.77 168
3769.91 181
3770.05 195
3770.19 209
3770.33 221
3770.47 229
3770.61 229
3770.75 223
3770.89 209
3771.03 189
3771.17 166
3771.31 142
3771.46 121
3771.60 103
3771.74 90
3771.88 83
3772.02 80
3772.16 80
3772.30 80
3772.44 79
3772.58 75
3772.72 69
3772.86 61
3773.00 51
3773.15 42
3773.29 34
3773.43 27
3773.57 24
3773.71 22
3773.85 23
3773.99 26
3774.13 31
3774.27 37
3774.41 46
3774.55 57
3774.69 71
3774.84 87
3774.98 105
3775.12 122
3775.26 138
3775.40 150
3775.54 157
3775.68 158
3775.82 153
3775.96 144
3776.10 131
3776.24 116
3776.38 100
3776.53 82
3776.67 65
3776.81 50
3776.95 36
3777.09 25
3777.23 19
3777.37 17
3777.51 19
3777.65 24
3777.79 30
3777.93 37
3778.07 40
3778.22 41
3778.36 37
3778.50 30
3778.64 21
3778.78 10
3778.92 0
3779.06 0
3779.20 0
3779.34 0
3779.48 0
3779.62 0
3779.77 9
3779.91 18
3780.05 26
3780.19 31
3780.33 32
3780.47 31
3780.61 28
3780.75 25
3780.89 21
3781.03 18
3781.18 15
3781.32 13
3781.46 9
3781.60 4
3781.74 0
3781.88 0
3782.02 0
3782.16 0
3782.30 0
3782.44 0
3782.58 0
3782.73 0
3782.87 9
3783.01 21
3783.15 32
3783.29 38
3783.43 39
3783.57 36
3783.71 30
3783.85 23
3783.99 18
3784.14 17
3784.28 21
3784.42 30
3784.56 42
3784.70 55
3784.84 68
3784.98 78
3785.12 87
3785.26 93
3785.40 95
3785.55 96
3785.69 95
3785.83 92
3785.97 88
3786.11 84
3786.25 81
3786.39 81
3786.53 84
3786.67 89
3786.82 97
3786.96 105
3787.10 111
3787.24 116
3787.38 116
3787.52 114
3787.66 110
3787.80 106
3787.94 104
3788.09 104
3788.23 108
3788.37 113
3788.51 117
3788.65 120
3788.79 118
3788.93 112
3789.07 103
3789.21 92
3789.35 83
3789.50 76
3789.64 74
3789.78 74
3789.92 76
3790.06 78
3790.20 79
3790.34 77
3790.48 73
3790.62 67
3790.77 62
3790.91 58
3791.05 55
3791.19 55
3791.33 57
3791.47 61
3791.61 65
3791.75 69
3791.90 73
3792.04 76
3792.18 80
3792.32 84
3792.46 91
3792.60 99
3792.74 109
3792.88 120
3793.02 130
3793.17 138
3793.31 142
3793.45 143
3793.59 141
3793.73 137
3793.87 134
3794.01 132
3794.15 133
3794.30 137
3794.44 141
3794.58 145
3794.72 147
3794.86 149
3795.00 149
3795.14 149
3795.28 149
3795.42 151
3795.57 154
3795.71 159
3795.85 165
3795.99 172
3796.13 179
3796.27 184
3796.41 188
3796.55 190
3796.70 189
3796.84 186
3796.98 180
3797.12 173
3797.26 165
3797.40 158
3797.54 153
3797.68 149
3797.83 146
3797.97 146
3798.11 146
3798.25 147
3798.39 149
3798.53 151
3798.67 155
3798.81 159
3798.96 164
3799.10 169
3799.24 174
3799.38 176
3799.52 177
3799.66 176
3799.80 172
3799.95 167
3800.09 160
3800.23 152
3800.37 143
3800.51 134
3800.65 123
3800.79 113
3800.93 104
3801.08 99
3801.22 97
3801.36 100
3801.50 107
3801.64 115
3801.78 124
3801.92 130
3802.07 133
3802.21 132
3802.35 128
3802.49 121
3802.63 113
3802.77 104
3802.91 95
3803.05 87
3803.20 78
3803.34 70
3803.48 62
3803.62 53
3803.76 45
3803.90 38
3804.04 30
3804.19 22
3804.33 13
3804.47 3
3804.61 0
3804.75 0
3804.89 0
3805.03 0
3805.18 0
3805.32 0
3805.46 2
3805.60 7
3805.74 10
3805.88 11
3806.02 10
3806.17 8
3806.31 6
3806.45 5
3806.59 8
3806.73 14
3806.87 24
3807.01 36
3807.16 49
3807.30 64
3807.44 78
3807.58 91
3807.72 102
3807.86 112
3808.00 119
3808.15 123
3808.29 123
3808.43 119
3808.57 111
3808.71 102
3808.85 93
3808.99 87
3809.14 85
3809.28 88
3809.42 95
3809.56 104
3809.70 111
3809.84 114
3809.98 113
3810.13 108
3810.27 101
3810.41 94
3810.55 89
3810.69 88
3810.83 90
3810.97 94
3811.12 98
3811.26 100
3811.40 100
3811.54 97
3811.68 91
3811.82 84
3811.97 75
3812.11 67
3812.25 60
3812.39 53
3812.53 48
3812.67 44
3812.81 41
3812.96 37
3813.10 32
3813.24 25
3813.38 16
3813.52 4
3813.66 0
3813.81 0
3813.95 0
3814.09 0
3814.23 0
3814.37 0
3814.51 0
3814.65 0
3814.80 6
3814.94 18
3815.08 29
3815.22 40
3815.36 52
3815.50 66
3815.65 83
3815.79 103
3815.93 125
3816.07 146
3816.21 165
3816.35 178
3816.50 185
3816.64 185
3816.78 179
3816.92 169
3817.06 157
3817.20 144
3817.35 134
3817.49 126
3817.63 122
3817.77 121
3817.91 122
3818.05 126
3818.20 129
3818.34 133
3818.48 137
3818.62 141
3818.76 146
3818.90 153
3819.05 163
3819.19 174
3819.33 188
3819.47 201
3819.61 214
3819.75 223
3819.90 230
3820.04 234
3820.18 235
3820.32 236
3820.46 236
3820.60 236
3820.75 237
3820.89 238
3821.03 240
3821.17 240
3821.31 240
3821.45 239
3821.60 238
3821.74 237
3821.88 237
3822.02 239
3822.16 242
3822.30 248
3822.45 255
3822.59 262
3822.73 269
3822.87 273
3823.01 273
3823.15 268
3823.30 259
3823.44 246
3823.58 228
3823.72 207
3823.86 185
3824.00 163
3824.15 144
3824.29 128
3824.43 117
3824.57 112
3824.71 112
3824.86 116
3825.00 123
3825.14 131
3825.28 137
3825.42 141
3825.56 142
3825.71 141
3825.85 138
3825.99 136
3826.13 135
3826.27 137
3826.41 139
3826.56 142
3826.70 144
3826.84 142
3826.98 137
3827.12 129
3827.27 120
3827.41 110
3827.55 101
3827.69 94
3827.83 88
3827.97 85
3828.12 83
3828.26 82
3828.40 83
3828.54 84
3828.68 86
3828.83 89
3828.97 91
3829.11 93
3829.25 93
3829.39 92
3829.54 90
3829.68 87
3829.82 82
3829.96 77
3830.10 70
3830.24 62
3830.39 54
3830.53 46
3830.67 40
3830.81 35
3830.95 33
3831.10 33
3831.24 36
3831.38 39
3831.52 43
3831.66 47
3831.81 52
3831.95 55
3832.09 57
3832.23 59
3832.37 61
3832.51 62
3832.66 61
3832.80 59
3832.94 57
3833.08 54
3833.22 52
3833.37 49
3833.51 46
3833.65 44
3833.79 42
3833.93 40
3834.08 37
3834.22 33
3834.36 29
3834.50 24
3834.64 19
3834.79 14
3834.93 9
3835.07 6
3835.21 3
3835.35 0
3835.50 0
3835.64 0
3835.78 0
3835.92 0
3836.06 0
3836.21 0
3836.35 0
3836.49 0
3836.63 1
3836.77 2
3836.91 5
3837.06 10
3837.20 15
3837.34 22
3837.48 28
3837.62 33
3837.77 35
3837.91 36
3838.05 35
3838.19 34
3838.34 33
3838.48 32
3838.62 32
3838.76 32
3838.90 32
3839.05 31
3839.19 31
3839.33 32
3839.47 34
3839.61 36
3839.76 37
3839.90 36
3840.04 31
3840.18 22
3840.32 12
3840.47 1
3840.61 0
3840.75 0
3840.89 0
3841.03 0
3841.18 0
3841.32 2
3841.46 13
3841.60 24
3841.74 36
3841.89 45
3842.03 52
3842.17 54
3842.31 53
3842.45 49
3842.60 45
3842.74 42
3842.88 43
3843.02 48
3843.17 59
3843.31 71
3843.45 83
3843.59 91
3843.73 95
3843.88 94
3844.02 89
3844.16 83
3844.30 77
3844.44 74
3844.59 73
3844.73 72
3844.87 70
3845.01 66
3845.15 57
3845.30 45
3845.44 30
3845.58 15
3845.72 2
3845.87 0
3846.01 0
3846.15 0
3846.29 0
3846.43 6
3846.58 21
3846.72 39
3846.86 61
3847.00 84
3847.15 108
3847.29 131
3847.43 151
3847.57 166
3847.71 174
3847.86 174
3848.00 168
3848.14 156
3848.28 142
3848.42 129
3848.57 121
3848.71 121
3848.85 129
3848.99 145
3849.14 165
3849.28 187
3849.42 206
3849.56 219
3849.70 225
3849.85 226
3849.99 224
3850.13 223
3850.27 225
3850.42 234
3850.56 247
3850.70 265
3850.84 283
3850.98 298
3851.13 308
3851.27 310
3851.41 305
3851.55 295
3851.70 280
3851.84 263
3851.98 244
3852.12 225
3852.27 206
3852.41 187
3852.55 169
3852.69 153
3852.83 142
3852.98 136
3853.12 137
3853.26 144
3853.40 157
3853.55 174
3853.69 191
3853.83 207
3853.97 216
3854.12 218
3854.26 210
3854.40 193
3854.54 169
3854.68 140
3854.83 112
3854.97 87
3855.11 70
3855.25 62
3855.40 62
3855.54 69
3855.68 80
3855.82 91
3855.97 101
3856.11 106
3856.25 108
3856.39 106
3856.53 101
3856.68 93
3856.82 84
3856.96 74
3857.10 64
3857.25 53
3857.39 41
3857.53 31
3857.67 21
3857.82 15
3857.96 11
3858.10 12
3858.24 18
3858.39 29
3858.53 43
3858.67 59
3858.81 76
3858.96 93
3859.10 109
3859.24 123
3859.38 134
3859.52 141
3859.67 145
3859.81 144
3859.95 141
3860.09 135
3860.24 128
3860.38 119
3860.52 111
3860.66 103
3860.81 96
3860.95 89
3861.09 81
3861.23 73
3861.38 63
3861.52 54
3861.66 44
3861.80 35
3861.95 29
3862.09 26
3862.23 26
3862.37 29
3862.52 34
3862.66 41
3862.80 50
3862.94 61
3863.09 74
3863.23 87
3863.37 100
3863.51 112
3863.66 119
3863.80 120
3863.94 113
3864.08 100
3864.23 82
3864.37 62
3864.51 42
3864.65 24
3864.80 9
3864.94 0
3865.08 0
3865.22 0
3865.37 5
3865.51 16
3865.65 32
3865.79 52
3865.94 72
3866.08 93
3866.22 112
3866.36 127
3866.51 136
3866.65 138
3866.79 133
3866.93 123
3867.08 110
3867.22 97
3867.36 86
3867.50 80
3867.65 80
3867.79 85
3867.93 93
3868.07 102
3868.22 111
3868.36 118
3868.50 124
3868.64 128
3868.79 132
3868.93 135
3869.07 140
3869.21 146
3869.36 152
3869.50 158
3869.64 163
3869.79 165
3869.93 165
3870.07 160
3870.21 153
3870.36 142
3870.50 128
3870.64 113
3870.78 98
3870.93 84
3871.07 72
3871.21 62
3871.35 55
3871.50 50
3871.64 49
3871.78 50
3871.92 53
3872.07 58
3872.21 64
3872.35 71
3872.49 77
3872.64 82
3872.78 86
3872.92 89
3873.07 90
3873.21 90
3873.35 90
3873.49 90
3873.64 90
3873.78 88
3873.92 85
3874.06 77
3874.21 66
3874.35 52
3874.49 37
3874.63 23
3874.78 13
3874.92 7
3875.06 8
3875.21 12
3875.35 19
3875.49 27
3875.63 33
3875.78 40
3875.92 45
3876.06 51
3876.20 58
3876.35 64
3876.49 67
3876.63 68
3876.78 63
3876.92 53
3877.06 39
3877.20 25
3877.35 11
3877.49 0
3877.63 0
3877.77 0
3877.92 0
3878.06 0
3878.20 0
3878.35 0
3878.49 0
3878.63 0
3878.77 0
3878.92 0
3879.06 4
3879.20 9
3879.35 17
3879.49 25
3879.63 31
3879.77 34
3879.92 34
3880.06 30
3880.20 23
3880.34 16
3880.49 9
3880.63 5
3880.77 4
3880.92 7
3881.06 12
3881.20 18
3881.34 25
3881.49 33
3881.63 43
3881.77 55
3881.92 69
3882.06 85
3882.20 100
3882.34 112
3882.49 119
3882.63 120
3882.77 113
3882.92 100
3883.06 83
3883.20 64
3883.34 45
3883.49 29
3883.63 16
3883.77 5
3883.92 0
3884.06 0
3884.20 0
3884.34 0
3884.49 0
3884.63 0
3884.77 0
3884.92 0
3885.06 2
3885.20 13
3885.34 23
3885.49 30
3885.63 35
3885.77 37
3885.92 37
3886.06 37
3886.20 40
3886.34 47
3886.49 60
3886.63 79
3886.77 101
3886.92 126
3887.06 149
3887.20 169
3887.34 184
3887.49 195
3887.63 203
3887.77 210
3887.92 217
3888.06 226
3888.20 237
3888.35 247
3888.49 256
3888.63 261
3888.77 262
3888.92 261
3889.06 258
3889.20 257
3889.35 258
3889.49 261
3889.63 263
3889.77 265
3889.92 263
3890.06 257
3890.20 248
3890.35 237
3890.49 227
3890.63 221
3890.78 219
3890.92 221
3891.06 225
3891.20 229
3891.35 229
3891.49 224
3891.63 214
3891.78 200
3891.92 184
3892.06 168
3892.21 153
3892.35 141
3892.49 133
3892.63 127
3892.78 123
3892.92 120
3893.06 120
3893.21 120
3893.35 122
3893.49 123
3893.64 125
3893.78 127
3893.92 129
3894.06 130
3894.21 131
3894.35 131
3894.49 131
3894.64 131
3894.78 130
3894.92 129
3895.07 129
3895.21 130
3895.35 132
3895.50 133
3895.64 134
3895.78 134
3895.92 130
3896.07 123
3896.21 113
3896.35 101
3896.50 90
3896.64 81
3896.78 74
3896.93 70
3897.07 69
3897.21 68
3897.36 67
3897.50 65
3897.64 61
3897.79 56
3897.93 51
3898.07 47
3898.21 47
3898.36 50
3898.50 58
3898.64 70
3898.79 84
3898.93 100
3899.07 116
3899.22 131
3899.36 143
3899.50 153
3899.65 160
3899.79 165
3899.93 168
3900.08 170
3900.22 171
3900.36 172
3900.50 172
3900.65 172
3900.79 171
3900.93 167
3901.08 160
3901.22 149
3901.36 134
3901.51 118
3901.65 101
3901.79 86
3901.94 76
3902.08 71
3902.22 72
3902.37 76
3902.51 83
3902.65 91
3902.80 97
3902.94 102
3903.08 105
3903.23 107
3903.37 109
3903.51 111
3903.65 114
3903.80 117
3903.94 120
3904.08 124
3904.23 127
3904.37 131
3904.51 133
3904.66 135
3904.80 136
3904.94 135
3905.09 132
3905.23 127
3905.37 120
3905.52 111
3905.66 100
3905.80 89
3905.95 77
3906.09 65
3906.23 54
3906.38 45
3906.52 39
3906.66 35
3906.81 34
3906.95 35
3907.09 36
3907.24 37
3907.38 36
3907.52 32
3907.67 26
3907.81 18
3907.95 10
3908.10 2
3908.24 0
3908.38 0
3908.53 0
3908.67 0
3908.81 0
3908.96 2
3909.10 9
3909.24 17
3909.39 27
3909.53 37
3909.67 48
3909.82 58
3909.96 66
3910.10 71
3910.25 72
3910.39 69
3910.53 62
3910.68 52
3910.82 39
3910.96 26
3911.11 15
3911.25 7
3911.39 2
3911.54 2
3911.68 5
3911.82 9
3911.97 15
3912.11 19
3912.25 21
3912.40 19
3912.54 14
3912.68 7
3912.83 0
3912.97 0
3913.11 0
3913.26 0
3913.40 0
3913.54 0
3913.69 0
3913.83 0
3913.97 10
3914.12 23
3914.26 36
3914.40 48
3914.55 57
3914.69 65
3914.83 71
3914.98 75
3915.12 80
3915.26 84
3915.41 91
3915.55 99
3915.69 109
3915.84 121
3915.98 133
3916.13 142
3916.27 149
3916.41 151
3916.56 150
3916.70 147
3916.84 144
3916.99 142
3917.13 142
3917.27 142
3917.42 140
3917.56 134
3917.70 124
3917.85 110
3917.99 93
3918.13 77
3918.28 66
3918.42 61
3918.56 65
3918.71 76
3918.85 91
3918.99 108
3919.14 122
3919.28 131
3919.43 134
3919.57 131
3919.71 125
3919.86 116
3920.00 109
3920.14 103
3920.29 100
3920.43 98
3920.57 95
3920.72 90
3920.86 81
3921.00 68
3921.15 51
3921.29 33
3921.43 16
3921.58 2
3921.72 0
3921.87 0
3922.01 0
3922.15 0
3922.30 5
3922.44 16
3922.58 29
3922.73 43
3922.87 59
3923.01 74
3923.16 87
3923.30 97
3923.44 104
3923.59 108
3923.73 110
3923.88 112
3924.02 116
3924.16 121
3924.31 128
3924.45 133
3924.59 135
3924.74 134
3924.88 128
3925.02 118
3925.17 106
3925.31 95
3925.46 86
3925.60 80
3925.74 78
3925.89 79
3926.03 83
3926.17 88
3926.32 93
3926.46 96
3926.60 95
3926.75 91
3926.89 83
3927.04 74
3927.18 64
3927.32 56
3927.47 52
3927.61 51
3927.75 53
3927.90 56
3928.04 57
3928.18 57
3928.33 55
3928.47 51
3928.62 47
3928.76 46
3928.90 49
3929.05 57
3929.19 69
3929.33 85
3929.48 103
3929.62 121
3929.77 135
3929.91 146
3930.05 152
3930.20 153
3930.34 151
3930.48 148
3930.63 146
3930.77 147
3930.91 153
3931.06 164
3931.20 178
3931.35 194
3931.49 211
3931.63 227
3931.78 240
3931.92 248
3932.06 252
3932.21 250
3932.35 242
3932.50 229
3932.64 212
3932.78 192
3932.93 170
3933.07 149
3933.21 129
3933.36 111
3933.50 96
3933.65 83
3933.79 73
3933.93 64
3934.08 57
3934.22 51
3934.37 48
3934.51 47
3934.65 49
3934.80 54
3934.94 60
3935.08 68
3935.23 75
3935.37 81
3935.52 84
3935.66 86
3935.80 88
3935.95 91
3936.09 96
3936.23 104
3936.38 113
3936.52 122
3936.67 130
3936.81 134
3936.95 135
3937.10 135
3937.24 134
3937.39 137
3937.53 143
3937.67 154
3937.82 168
3937.96 184
3938.10 199
3938.25 212
3938.39 221
3938.54 226
3938.68 227
3938.82 226
3938.97 221
3939.11 213
3939.26 202
3939.40 189
3939.54 174
3939.69 160
3939.83 147
3939.97 138
3940.12 134
3940.26 134
3940.41 137
3940.55 141
3940.69 143
3940.84 144
3940.98 141
3941.13 135
3941.27 128
3941.41 120
3941.56 114
3941.70 110
3941.85 109
3941.99 112
3942.13 119
3942.28 130
3942.42 143
3942.57 156
3942.71 166
3942.85 171
3943.00 171
3943.14 164
3943.28 150
3943.43 130
3943.57 106
3943.72 80
3943.86 51
3944.00 23
3944.15 0
3944.29 0
3944.44 0
3944.58 0
3944.72 0
3944.87 0
3945.01 0
3945.16 0
3945.30 15
3945.44 26
3945.59 32
3945.73 34
3945.88 33
3946.02 31
3946.16 30
3946.31 32
3946.45 37
3946.60 46
3946.74 58
3946.88 74
3947.03 91
3947.17 111
3947.32 132
3947.46 154
3947.60 175
3947.75 195
3947.89 212
3948.04 225
3948.18 233
3948.32 234
3948.47 231
3948.61 225
3948.76 217
3948.90 209
3949.04 203
3949.19 200
3949.33 199
3949.48 198
3949.62 197
3949.77 196
3949.91 195
3950.05 196
3950.20 199
3950.34 206
3950.49 214
3950.63 223
3950.77 230
3950.92 233
3951.06 230
3951.21 223
3951.35 212
3951.49 201
3951.64 191
3951.78 183
3951.93 178
3952.07 175
3952.21 174
3952.36 172
3952.50 169
3952.65 165
3952.79 158
3952.94 149
3953.08 138
3953.22 125
3953.37 112
3953.51 99
3953.66 87
3953.80 77
3953.94 69
3954.09 63
3954.23 59
3954.38 58
3954.52 59
3954.67 61
3954.81 64
3954.95 67
3955.10 70
3955.24 73
3955.39 77
3955.53 80
3955.67 83
3955.82 87
3955.96 89
3956.11 91
3956.25 91
3956.40 87
3956.54 80
3956.68 70
3956.83 57
3956.97 43
3957.12 29
3957.26 18
3957.40 9
3957.55 3
3957.69 0
3957.84 0
3957.98 0
3958.13 0
3958.27 0
3958.41 0
3958.56 0
3958.70 3
3958.85 8
3958.99 15
3959.14 23
3959.28 31
3959.42 37
3959.57 39
3959.71 37
3959.86 31
3960.00 22
3960.15 10
3960.29 0
3960.43 0
3960.58 0
3960.72 0
3960.87 0
3961.01 4
3961.15 16
3961.30 29
3961.44 40
3961.59 50
3961.73 57
3961.88 62
3962.02 66
3962.16 70
3962.31 73
3962.45 76
3962.60 80
3962.74 82
3962.89 83
3963.03 80
3963.18 74
3963.32 63
3963.46 50
3963.61 37
3963.75 24
3963.90 13
3964.04 5
3964.19 0
3964.33 0
3964.47 0
3964.62 0
3964.76 0
3964.91 0
3965.05 0
3965.20 0
3965.34 0
3965.48 0
3965.63 2
3965.77 6
3965.92 8
3966.06 9
3966.21 8
3966.35 6
3966.50 4
3966.64 3
3966.78 2
3966.93 2
3967.07 2
3967.22 2
3967.36 2
3967.51 1
3967.65 0
3967.79 0
3967.94 0
3968.08 0
3968.23 0
3968.37 0
3968.52 8
3968.66 18
3968.81 28
3968.95 37
3969.09 42
3969.24 43
3969.38 40
3969.53 34
3969.67 26
3969.82 19
3969.96 13
3970.11 10
3970.25 9
3970.39 11
3970.54 13
3970.68 17
3970.83 21
3970.97 26
3971.12 33
3971.26 41
3971.41 50
3971.55 59
3971.69 67
3971.84 72
3971.98 74
3972.13 73
3972.27 69
3972.42 63
3972.56 56
3972.71 47
3972.85 39
3972.99 30
3973.14 22
3973.28 16
3973.43 13
3973.57 12
3973.72 15
3973.86 22
3974.01 31
3974.15 43
3974.30 57
3974.44 72
3974.58 88
3974.73 102
3974.87 114
3975.02 124
3975.16 130
3975.31 132
3975.45 130
3975.60 123
3975.74 114
3975.88 103
3976.03 91
3976.17 81
3976.32 73
3976.46 68
3976.61 68
3976.75 71
3976.90 76
3977.04 82
3977.19 87
3977.33 89
3977.48 87
3977.62 83
3977.76 77
3977.91 71
3978.05 67
3978.20 65
3978.34 66
3978.49 67
3978.63 68
3978.78 68
3978.92 67
3979.07 65
3979.21 62
3979.35 61
3979.50 63
3979.64 68
3979.79 76
3979.93 85
3980.08 94
3980.22 102
3980.37 108
3980.51 112
3980.66 114
3980.80 114
3980.95 114
3981.09 114
3981.23 114
3981.38 114
3981.52 117
3981.67 122
3981.81 130
3981.96 142
3982.10 158
3982.25 175
3982.39 194
3982.54 212
3982.68 226
3982.83 235
3982.97 239
3983.12 237
3983.26 231
3983.40 222
3983.55 211
3983.69 201
3983.84 191
3983.98 181
3984.13 171
3984.27 160
3984.42 147
3984.56 135
3984.71 125
3984.85 117
3985.00 111
3985.14 108
3985.29 107
3985.43 106
3985.58 105
3985.72 103
3985.86 100
3986.01 98
3986.15 97
3986.30 96
3986.44 94
3986.59 91
3986.73 85
3986.88 77
3987.02 67
3987.17 57
3987.31 50
3987.46 48
3987.60 52
3987.75 60
3987.89 72
3988.04 84
3988.18 96
3988.33 104
3988.47 109
3988.62 111
3988.76 110
3988.90 109
3989.05 106
3989.19 103
3989.34 100
3989.48 96
3989.63 91
3989.77 84
3989.92 77
3990.06 68
3990.21 58
3990.35 47
3990.50 36
3990.64 26
3990.79 18
3990.93 12
3991.08 8
3991.22 4
3991.37 1
3991.51 0
3991.66 0
3991.80 0
3991.95 0
3992.09 0
3992.24 0
3992.38 0
3992.53 3
3992.67 16
3992.81 27
3992.96 35
3993.10 37
3993.25 33
3993.39 26
3993.54 18
3993.68 11
3993.83 9
3993.97 11
3994.12 18
3994.26 29
3994.41 40
3994.55 50
3994.70 57
3994.84 60
3994.99 59
3995.13 54
3995.28 47
3995.42 39
3995.57 32
3995.71 26
3995.86 23
3996.00 24
3996.15 29
3996.29 39
3996.44 51
3996.58 66
3996.73 80
3996.87 94
3997.02 105
3997.16 114
3997.31 119
3997.45 121
3997.60 120
3997.74 117
3997.89 112
3998.03 105
3998.18 94
3998.32 80
3998.47 64
3998.61 46
3998.76 28
3998.90 13
3999.05 2
3999.19 0
3999.34 0
3999.48 6
3999.63 19
3999.77 35
3999.92 55
4000.06 76
4000.21 97
4000.35 117
4000.50 135
4000.64 148
4000.79 156
4000.93 157
4001.08 153
4001.22 145
4001.37 134
4001.51 124
4001.66 115
4001.80 107
4001.95 101
4002.09 96
4002.24 92
4002.38 89
4002.53 88
4002.67 88
4002.82 89
4002.96 92
4003.11 95
4003.25 98
4003.40 101
4003.54 103
4003.69 104
4003.83 103
4003.98 100
4004.12 93
4004.27 83
4004.41 71
4004.56 57
4004.70 44
4004.85 33
4004.99 24
4005.14 18
4005.28 14
4005.43 12
4005.57 10
4005.72 9
4005.86 8
4006.01 6
4006.15 5
4006.30 5
4006.44 4
4006.59 3
4006.73 1
4006.88 0
4007.02 0
4007.17 0
4007.31 0
4007.46 0
4007.60 0
4007.75 0
4007.89 3
4008.04 8
4008.18 12
4008.33 16
4008.47 19
4008.62 23
4008.76 30
4008.91 41
4009.05 57
4009.20 78
4009.35 100
4009.49 122
4009.64 141
4009.78 154
4009.93 162
4010.07 163
4010.22 158
4010.36 150
4010.51 139
4010.65 127
4010.80 114
4010.94 103
4011.09 94
4011.23 88
4011.38 85
4011.52 85
4011.67 87
4011.81 91
4011.96 95
4012.10 95
4012.25 91
4012.39 82
4012.54 69
4012.68 53
4012.83 37
4012.97 23
4013.12 15
4013.27 13
4013.41 15
4013.56 23
4013.70 33
4013.85 45
4013.99 56
4014.14 67
4014.28 78
4014.43 88
4014.57 98
4014.72 108
4014.86 117
4015.01 125
4015.15 134
4015.30 141
4015.44 149
4015.59 156
4015.73 164
4015.88 172
4016.03 180
4016.17 187
4016.32 192
4016.46 195
4016.61 195
4016.75 191
4016.90 183
4017.04 171
4017.19 157
4017.33 143
4017.48 132
4017.62 125
4017.77 123
4017.91 127
4018.06 133
4018.20 140
4018.35 145
4018.50 145
4018.64 140
4018.79 131
4018.93 120
4019.08 108
4019.22 99
4019.37 94
4019.51 92
4019.66 94
4019.80 98
4019.95 104
4020.09 111
4020.24 117
4020.38 123
4020.53 129
4020.68 133
4020.82 136
4020.97 135
4021.11 130
4021.26 120
4021.40 107
4021.55 90
4021.69 71
4021.84 54
4021.98 40
4022.13 32
4022.27 30
4022.42 34
4022.57 41
4022.71 50
4022.86 57
4023.00 62
4023.15 65
4023.29 67
4023.44 69
4023.58 71
4023.73 75
4023.87 77
4024.02 77
4024.16 72
4024.31 63
4024.46 49
4024.60 34
4024.75 20
4024.89 8
4025.04 1
4025.18 0
4025.33 0
4025.47 0
4025.62 0
4025.76 0
4025.91 0
4026.06 0
4026.20 0
4026.35 0
4026.49 6
4026.64 20
4026.78 34
4026.93 47
4027.07 57
4027.22 64
4027.36 69
4027.51 71
4027.66 71
4027.80 70
4027.95 67
4028.09 63
4028.24 58
4028.38 51
4028.53 43
4028.67 36
4028.82 29
4028.97 23
4029.11 18
4029.26 14
4029.40 11
4029.55 10
4029.69 9
4029.84 10
4029.98 12
4030.13 15
4030.27 18
4030.42 21
4030.57 23
4030.71 25
4030.86 27
4031.00 29
4031.15 33
4031.29 38
4031.44 44
4031.58 52
4031.73 60
4031.88 66
4032.02 70
4032.17 71
4032.31 68
4032.46 61
4032.60 51
4032.75 40
4032.89 28
4033.04 16
4033.19 6
4033.33 0
4033.48 0
4033.62 0
4033.77 0
4033.91 5
4034.06 12
4034.21 20
4034.35 27
4034.50 33
4034.64 39
4034.79 44
4034.93 50
4035.08 57
4035.22 65
4035.37 74
4035.52 83
4035.66 91
4035.81 97
4035.95 100
4036.10 98
4036.24 93
4036.39 84
4036.54 72
4036.68 61
4036.83 51
4036.97 43
4037.12 39
4037.26 37
4037.41 36
4037.55 37
4037.70 38
4037.85 39
4037.99 40
4038.14 41
4038.28 43
4038.43 47
4038.57 53
4038.72 60
4038.87 68
4039.01 76
4039.16 84
4039.30 89
4039.45 93
4039.59 94
4039.74 94
4039.89 92
4040.03 89
4040.18 85
4040.32 80
4040.47 73
4040.61 64
4040.76 53
4040.91 41
4041.05 30
4041.20 20
4041.34 14
4041.49 11
4041.63 10
4041.78 11
4041.93 13
4042.07 14
4042.22 15
4042.36 17
4042.51 20
4042.65 26
4042.80 34
4042.95 44
4043.09 55
4043.24 64
4043.38 70
4043.53 72
4043.68 72
4043.82 68
4043.97 62
4044.11 54
4044.26 46
4044.40 38
4044.55 33
4044.70 31
4044.84 33
4044.99 38
4045.13 46
4045.28 55
4045.42 61
4045.57 64
4045.72 62
4045.86 56
4046.01 46
4046.15 34
4046.30 23
4046.45 13
4046.59 8
4046.74 7
4046.88 10
4047.03 16
4047.17 24
4047.32 34
4047.47 44
4047.61 55
4047.76 65
4047.90 77
4048.05 88
4048.20 100
4048.34 112
4048.49 123
4048.63 132
4048.78 138
4048.92 140
4049.07 137
4049.22 132
4049.36 123
4049.51 113
4049.65 102
4049.80 90
4049.95 79
4050.09 69
4050.24 62
4050.38 58
4050.53 57
4050.68 62
4050.82 71
4050.97 82
4051.11 94
4051.26 104
4051.40 109
4051.55 108
4051.70 102
4051.84 92
4051.99 82
4052.13 73
4052.28 69
4052.43 68
4052.57 71
4052.72 74
4052.86 75
4053.01 74
4053.16 68
4053.30 58
4053.45 46
4053.59 32
4053.74 21
4053.89 11
4054.03 5
4054.18 4
4054.32 8
4054.47 16
4054.62 30
4054.76 48
4054.91 70
4055.05 92
4055.20 114
4055.35 132
4055.49 146
4055.64 154
4055.78 156
4055.93 153
4056.08 147
4056.22 140
4056.37 132
4056.51 126
4056.66 120
4056.81 115
4056.95 112
4057.10 111
4057.24 112
4057.39 113
4057.54 116
4057.68 119
4057.83 122
4057.97 125
4058.12 127
4058.27 128
4058.41 128
4058.56 129
4058.70 131
4058.85 132
4059.00 134
4059.14 134
4059.29 132
4059.43 127
4059.58 118
4059.73 104
4059.87 86
4060.02 67
4060.16 47
4060.31 29
4060.46 13
4060.60 1
4060.75 0
4060.89 0
4061.04 0
4061.19 0
4061.33 0
4061.48 0
4061.63 0
4061.77 0
4061.92 0
4062.06 10
4062.21 27
4062.36 47
4062.50 68
4062.65 90
4062.79 113
4062.94 135
4063.09 157
4063.23 178
4063.38 194
4063.52 205
4063.67 208
4063.82 203
4063.96 188
4064.11 167
4064.26 141
4064.40 113
4064.55 86
4064.69 62
4064.84 41
4064.99 26
4065.13 14
4065.28 7
4065.42 4
4065.57 4
4065.72 7
4065.86 13
4066.01 22
4066.16 32
4066.30 43
4066.45 54
4066.59 64
4066.74 70
4066.89 73
4067.03 71
4067.18 64
4067.33 55
4067.47 42
4067.62 28
4067.76 14
4067.91 2
4068.06 0
4068.20 0
4068.35 0
4068.49 0
4068.64 0
4068.79 0
4068.93 0
4069.08 6
4069.23 12
4069.37 16
4069.52 17
4069.66 15
4069.81 10
4069.96 5
4070.10 0
4070.25 0
4070.40 0
4070.54 0
4070.69 0
4070.83 3
4070.98 13
4071.13 26
4071.27 38
4071.42 50
4071.57 59
4071.71 67
4071.86 72
4072.01 78
4072.15 84
4072.30 91
4072.44 101
4072.59 113
4072.74 124
4072.88 133
4073.03 138
4073.18 140
4073.32 138
4073.47 134
4073.61 131
4073.76 132
4073.91 137
4074.05 145
4074.20 155
4074.35 163
4074.49 166
4074.64 165
4074.79 158
4074.93 149
4075.08 139
4075.22 132
4075.37 129
4075.52 132
4075.66 138
4075.81 146
4075.96 153
4076.10 159
4076.25 162
4076.39 161
4076.54 157
4076.69 151
4076.83 144
4076.98 137
4077.13 131
4077.27 125
4077.42 119
4077.57 114
4077.71 109
4077.86 103
4078.01 96
4078.15 90
4078.30 85
4078.44 85
4078.59 88
4078.74 97
4078.88 108
4079.03 121
4079.18 135
4079.32 146
4079.47 153
4079.62 157
4079.76 157
4079.91 153
4080.05 147
4080.20 139
4080.35 130
4080.49 121
4080.64 113
4080.79 105
4080.93 98
4081.08 91
4081.23 84
4081.37 74
4081.52 61
4081.67 45
4081.81 26
4081.96 6
4082.11 0
4082.25 0
4082.40 0
4082.54 0
4082.69 0
4082.84 0
4082.98 0
4083.13 2
4083.28 19
4083.42 33
4083.57 42
4083.72 47
4083.86 49
4084.01 49
4084.16 50
4084.30 54
4084.45 60
4084.60 68
4084.74 75
4084.89 81
4085.04 85
4085.18 86
4085.33 87
4085.47 87
4085.62 87
4085.77 90
4085.91 94
4086.06 98
4086.21 102
4086.35 105
4086.50 105
4086.65 105
4086.79 103
4086.94 101
4087.09 98
4087.23 96
4087.38 93
4087.53 88
4087.67 83
4087.82 77
4087.97 70
4088.11 63
4088.26 56
4088.41 49
4088.55 43
4088.70 37
4088.85 32
4088.99 29
4089.14 28
4089.29 29
4089.43 34
4089.58 43
4089.73 54
4089.87 66
4090.02 76
4090.16 82
4090.31 82
4090.46 78
4090.60 69
4090.75 59
4090.90 50
4091.04 44
4091.19 42
4091.34 44
4091.48 51
4091.63 61
4091.78 74
4091.92 91
4092.07 112
4092.22 135
4092.36 159
4092.51 183
4092.66 203
4092.80 219
4092.95 228
4093.10 231
4093.24 230
4093.39 227
4093.54 226
4093.68 227
4093.83 233
4093.98 242
4094.12 255
4094.27 267
4094.42 276
4094.56 281
4094.71 280
4094.86 275
4095.00 266
4095.15 256
4095.30 249
4095.44 246
4095.59 249
4095.74 259
4095.88 275
4096.03 296
4096.18 320
4096.33 348
4096.47 378
4096.62 408
4096.77 437
4096.91 463
4097.06 484
4097.21 497
4097.35 502
4097.50 500
4097.65 494
4097.79 486
4097.94 479
4098.09 475
4098.23 474
4098.38 473
4098.53 470
4098.67 462
4098.82 448
4098.97 427
4099.11 401
4099.26 373
4099.41 344
4099.55 318
4099.70 297
4099.85 280
4099.99 268
4100.14 258
4100.29 250
4100.43 242
4100.58 235
4100.73 228
4100.87 223
4101.02 221
4101.17 221
4101.32 224
4101.46 228
4101.61 232
4101.76 233
4101.90 231
4102.05 227
4102.20 219
4102.34 210
4102.49 202
4102.64 196
4102.78 193
4102.93 191
4103.08 190
4103.22 188
4103.37 182
4103.52 172
4103.66 158
4103.81 142
4103.96 127
4104.11 113
4104.25 103
4104.40 98
4104.55 98
4104.69 102
4104.84 108
4104.99 114
4105.13 118
4105.28 119
4105.43 115
4105.57 106
4105.72 94
4105.87 79
4106.01 63
4106.16 48
4106.31 35
4106.46 24
4106.60 16
4106.75 12
4106.90 12
4107.04 17
4107.19 28
4107.34 43
4107.48 61
4107.63 81
4107.78 102
4107.92 121
4108.07 139
4108.22 155
4108.37 168
4108.51 178
4108.66 185
4108.81 187
4108.95 183
4109.10 174
4109.25 159
4109.39 140
4109.54 118
4109.69 97
4109.83 78
4109.98 63
4110.13 54
4110.28 50
4110.42 51
4110.57 55
4110.72 61
4110.86 68
4111.01 73
4111.16 76
4111.30 77
4111.45 74
4111.60 69
4111.75 62
4111.89 55
4112.04 49
4112.19 46
4112.33 47
4112.48 52
4112.63 59
4112.77 66
4112.92 71
4113.07 72
4113.22 70
4113.36 65
4113.51 58
4113.66 53
4113.80 49
4113.95 48
4114.10 49
4114.25 52
4114.39 55
4114.54 56
4114.69 54
4114.83 51
4114.98 46
4115.13 41
4115.27 37
4115.42 35
4115.57 37
4115.72 43
4115.86 50
4116.01 59
4116.16 66
4116.30 71
4116.45 71
4116.60 67
4116.75 59
4116.89 48
4117.04 36
4117.19 23
4117.33 11
4117.48 1
4117.63 0
4117.77 0
4117.92 3
4118.07 16
4118.22 33
4118.36 52
4118.51 70
4118.66 84
4118.80 92
4118.95 94
4119.10 89
4119.25 80
4119.39 67
4119.54 53
4119.69 38
4119.83 24
4119.98 12
4120.13 2
4120.28 0
4120.42 0
4120.57 0
4120.72 0
4120.86 0
4121.01 4
4121.16 8
4121.31 11
4121.45 11
4121.60 9
4121.75 5
4121.90 0
4122.04 0
4122.19 0
4122.34 0
4122.48 0
4122.63 7
4122.78 24
4122.93 47
4123.07 74
4123.22 102
4123.37 126
4123.51 145
4123.66 156
4123.81 158
4123.96 152
4124.10 140
4124.25 124
4124.40 108
4124.54 93
4124.69 81
4124.84 74
4124.99 71
4125.13 74
4125.28 80
4125.43 89
4125.58 98
4125.72 105
4125.87 108
4126.02 106
4126.16 100
4126.31 91
4126.46 79
4126.61 67
4126.75 56
4126.90 48
4127.05 42
4127.20 39
4127.34 40
4127.49 43
4127.64 48
4127.78 54
4127.93 59
4128.08 64
4128.23 69
4128.37 75
4128.52 84
4128.67 98
4128.82 118
4128.96 143
4129.11 170
4129.26 198
4129.40 224
4129.55 246
4129.70 263
4129.85 274
4129.99 279
4130.14 280
4130.29 276
4130.44 268
4130.58 255
4130.73 238
4130.88 218
4131.03 196
4131.17 174
4131.32 153
4131.47 134
4131.61 119
4131.76 108
4131.91 100
4132.06 93
4132.20 87
4132.35 81
4132.50 74
4132.65 68
4132.79 65
4132.94 66
4133.09 74
4133.24 88
4133.38 109
4133.53 132
4133.68 157
4133.83 179
4133.97 196
4134.12 209
4134.27 216
4134.42 218
4134.56 217
4134.71 214
4134.86 209
4135.00 204
4135.15 199
4135.30 194
4135.45 190
4135.59 187
4135.74 184
4135.89 182
4136.04 179
4136.18 176
4136.33 172
4136.48 167
4136.63 163
4136.77 161
4136.92 161
4137.07 164
4137.22 169
4137.36 174
4137.51 179
4137.66 182
4137.81 183
4137.95 180
4138.10 177
4138.25 174
4138.40 172
4138.54 172
4138.69 173
4138.84 175
4138.99 176
4139.13 174
4139.28 168
4139.43 159
4139.58 146
4139.72 131
4139.87 116
4140.02 104
4140.17 95
4140.31 91
4140.46 92
4140.61 97
4140.76 105
4140.90 112
4141.05 119
4141.20 125
4141.35 129
4141.49 133
4141.64 137
4141.79 143
4141.94 149
4142.08 155
4142.23 160
4142.38 163
4142.53 163
4142.67 161
4142.82 158
4142.97 158
4143.12 161
4143.26 169
4143.41 182
4143.56 198
4143.71 214
4143.85 228
4144.00 240
4144.15 249
4144.30 256
4144.44 265
4144.59 276
4144.74 290
4144.89 309
4145.04 331
4145.18 354
4145.33 376
4145.48 398
4145.63 418
4145.77 437
4145.92 457
4146.07 479
4146.22 502
4146.36 527
4146.51 552
4146.66 577
4146.81 600
4146.95 623
4147.10 645
4147.25 669
4147.40 696
4147.54 727
4147.69 762
4147.84 800
4147.99 838
4148.14 873
4148.28 903
4148.43 925
4148.58 941
4148.73 951
4148.87 958
4149.02 964
4149.17 972
4149.32 980
4149.46 990
4149.61 1000
4149.76 1008
4149.91 1014
4150.06 1017
4150.20 1019
4150.35 1019
4150.50 1020
4150.65 1021
4150.79 1021
4150.94 1020
4151.09 1017
4151.24 1012
4151.38 1006
4151.53 998
4151.68 989
4151.83 980
4151.98 972
4152.12 962
4152.27 950
4152.42 936
4152.57 918
4152.71 897
4152.86 875
4153.01 853
4153.16 832
4153.30 813
4153.45 797
4153.60 781
4153.75 765
4153.90 747
4154.04 726
4154.19 703
4154.34 676
4154.49 648
4154.63 621
4154.78 595
4154.93 573
4155.08 554
4155.23 539
4155.37 526
4155.52 515
4155.67 505
4155.82 496
4155.96 486
4156.11 476
4156.26 465
4156.41 452
4156.56 436
4156.70 418
4156.85 397
4157.00 375
4157.15 353
4157.29 332
4157.44 315
4157.59 303
4157.74 295
4157.89 290
4158.03 286
4158.18 282
4158.33 276
4158.48 267
4158.63 256
4158.77 244
4158.92 233
4159.07 225
4159.22 220
4159.36 218
4159.51 218
4159.66 218
4159.81 215
4159.96 209
4160.10 200
4160.25 188
4160.40 175
4160.55 164
4160.70 155
4160.84 148
4160.99 143
4161.14 139
4161.29 136
4161.43 134
4161.58 134
4161.73 135
4161.88 138
4162.03 142
4162.17 146
4162.32 147
4162.47 144
4162.62 136
4162.77 123
4162.91 106
4163.06 87
4163.21 69
4163.36 52
4163.51 36
4163.65 22
4163.80 10
4163.95 0
4164.10 0
4164.25 0
4164.39 0
4164.54 0
4164.69 0
4164.84 1
4164.98 7
4165.13 11
4165.28 12
4165.43 10
4165.58 6
4165.72 3
4165.87 4
4166.02 9
4166.17 17
4166.32 27
4166.46 38
4166.61 46
4166.76 50
4166.91 51
4167.06 47
4167.20 42
4167.35 36
4167.50 31
4167.65 26
4167.80 22
4167.94 18
4168.09 14
4168.24 11
4168.39 6
4168.54 2
4168.68 0
4168.83 0
4168.98 0
4169.13 0
4169.28 0
4169.42 0
4169.57 0
4169.72 0
4169.87 11
4170.02 29
4170.16 49
4170.31 66
4170.46 78
4170.61 83
4170.76 81
4170.90 75
4171.05 65
4171.20 55
4171.35 45
4171.50 35
4171.65 25
4171.79 12
4171.94 0
4172.09 0
4172.24 0
4172.39 0
4172.53 0
4172.68 0
4172.83 0
4172.98 0
4173.13 22
4173.27 44
4173.42 62
4173.57 72
4173.72 72
4173.87 64
4174.01 49
4174.16 32
4174.31 15
4174.46 2
4174.61 0
4174.76 0
4174.90 0
4175.05 4
4175.20 12
4175.35 20
4175.50 26
4175.64 32
4175.79 38
4175.94 46
4176.09 58
4176.24 72
4176.38 88
4176.53 104
4176.68 118
4176.83 127
4176.98 131
4177.13 130
4177.27 124
4177.42 116
4177.57 107
4177.72 100
4177.87 95
4178.01 92
4178.16 92
4178.31 94
4178.46 97
4178.61 98
4178.76 97
4178.90 91
4179.05 81
4179.20 67
4179.35 49
4179.50 31
4179.64 16
4179.79 5
4179.94 0
4180.09 1
4180.24 6
4180.39 13
4180.53 21
4180.68 27
4180.83 30
4180.98 33
4181.13 36
4181.28 42
4181.42 51
4181.57 66
4181.72 84
4181.87 107
4182.02 131
4182.16 154
4182.31 174
4182.46 193
4182.61 208
4182.76 220
4182.91 230
4183.05 237
4183.20 242
4183.35 245
4183.50 246
4183.65 244
4183.80 240
4183.94 237
4184.09 235
4184.24 236
4184.39 242
4184.54 252
4184.69 266
4184.83 280
4184.98 291
4185.13 296
4185.28 293
4185.43 281
4185.58 260
4185.72 233
4185.87 206
4186.02 182
4186.17 164
4186.32 156
4186.47 158
4186.61 167
4186.76 181
4186.91 197
4187.06 213
4187.21 226
4187.36 235
4187.50 240
4187.65 239
4187.80 235
4187.95 229
4188.10 222
4188.25 217
4188.39 214
4188.54 217
4188.69 224
4188.84 235
4188.99 248
4189.14 260
4189.28 269
4189.43 273
4189.58 273
4189.73 267
4189.88 255
4190.03 239
4190.17 219
4190.32 197
4190.47 174
4190.62 151
4190.77 129
4190.92 109
4191.07 91
4191.21 75
4191.36 60
4191.51 47
4191.66 36
4191.81 27
4191.96 19
4192.10 12
4192.25 6
4192.40 1
4192.55 0
4192.70 0
4192.85 0
4192.99 0
4193.14 0
4193.29 0
4193.44 0
4193.59 0
4193.74 5
4193.89 9
4194.03 11
4194.18 11
4194.33 10
4194.48 9
4194.63 9
4194.78 10
4194.92 13
4195.07 17
4195.22 20
4195.37 21
4195.52 18
4195.67 11
4195.82 1
4195.96 0
4196.11 0
4196.26 0
4196.41 0
4196.56 0
4196.71 0
4196.86 5
4197.00 21
4197.15 36
4197.30 50
4197.45 63
4197.60 75
4197.75 87
4197.90 100
4198.04 113
4198.19 124
4198.34 132
4198.49 137
4198.64 138
4198.79 137
4198.93 133
4199.08 129
4199.23 124
4199.38 118
4199.53 112
4199.68 104
4199.83 95
4199.97 88
4200.12 81
4200.27 76
4200.42 74
4200.57 73
4200.72 73
4200.87 73
4201.01 70
4201.16 66
4201.31 61
4201.46 56
4201.61 51
4201.76 50
4201.91 53
4202.06 60
4202.20 70
4202.35 82
4202.50 95
4202.65 107
4202.80 119
4202.95 129
4203.10 140
4203.24 151
4203.39 164
4203.54 178
4203.69 190
4203.84 199
4203.99 204
4204.14 204
4204.28 199
4204.43 192
4204.58 183
4204.73 174
4204.88 166
4205.03 161
4205.18 158
4205.33 157
4205.47 160
4205.62 166
4205.77 175
4205.92 187
4206.07 198
4206.22 206
4206.37 208
4206.51 204
4206.66 193
4206.81 177
4206.96 159
4207.11 142
4207.26 128
4207.41 118
4207.56 111
4207.70 107
4207.85 102
4208.00 97
4208.15 90
4208.30 81
4208.45 72
4208.60 65
4208.75 63
4208.89 66
4209.04 77
4209.19 95
4209.34 121
4209.49 153
4209.64 188
4209.79 225
4209.94 259
4210.08 288
4210.23 310
4210.38 324
4210.53 332
4210.68 335
4210.83 334
4210.98 331
4211.13 329
4211.27 327
4211.42 326
4211.57 325
4211.72 324
4211.87 323
4212.02 322
4212.17 321
4212.32 320
4212.46 321
4212.61 323
4212.76 327
4212.91 333
4213.06 340
4213.21 347
4213.36 353
4213.51 357
4213.65 358
4213.80 358
4213.95 357
4214.10 357
4214.25 360
4214.40 364
4214.55 372
4214.70 380
4214.85 389
4214.99 395
4215.14 397
4215.29 393
4215.44 385
4215.59 371
4215.74 354
4215.89 335
4216.04 316
4216.19 298
4216.33 282
4216.48 269
4216.63 259
4216.78 251
4216.93 245
4217.08 239
4217.23 234
4217.38 230
4217.52 225
4217.67 220
4217.82 214
4217.97 207
4218.12 200
4218.27 193
4218.42 185
4218.57 177
4218.72 169
4218.87 161
4219.01 154
4219.16 147
4219.31 140
4219.46 133
4219.61 125
4219.76 117
4219.91 110
4220.06 102
4220.21 94
4220.35 85
4220.50 76
4220.65 65
4220.80 53
4220.95 43
4221.10 34
4221.25 29
4221.40 27
4221.55 28
4221.69 31
4221.84 34
4221.99 35
4222.14 33
4222.29 29
4222.44 23
4222.59 15
4222.74 9
4222.89 6
4223.04 5
4223.18 8
4223.33 14
4223.48 22
4223.63 31
4223.78 38
4223.93 43
4224.08 45
4224.23 44
4224.38 43
4224.53 41
4224.67 42
4224.82 46
4224.97 54
4225.12 65
4225.27 76
4225.42 87
4225.57 95
4225.72 100
4225.87 102
4226.02 101
4226.16 97
4226.31 92
4226.46 86
4226.61 81
4226.76 75
4226.91 70
4227.06 66
4227.21 62
4227.36 57
4227.51 52
4227.66 46
4227.80 38
4227.95 29
4228.10 19
4228.25 10
4228.40 2
4228.55 0
4228.70 0
4228.85 7
4229.00 18
4229.15 33
4229.30 50
4229.44 66
4229.59 80
4229.74 93
4229.89 105
4230.04 115
4230.19 124
4230.34 131
4230.49 136
4230.64 137
4230.79 133
4230.94 124
4231.08 111
4231.23 94
4231.38 76
4231.53 57
4231.68 40
4231.83 24
4231.98 12
4232.13 3
4232.28 0
4232.43 0
4232.58 0
4232.72 8
4232.87 19
4233.02 34
4233.17 51
4233.32 68
4233.47 84
4233.62 98
4233.77 107
4233.92 113
4234.07 114
4234.22 112
4234.37 108
4234.52 102
4234.66 96
4234.81 90
4234.96 84
4235.11 79
4235.26 74
4235.41 70
4235.56 66
4235.71 62
4235.86 58
4236.01 54
4236.16 50
4236.31 48
4236.45 47
4236.60 47
4236.75 47
4236.90 46
4237.05 45
4237.20 42
4237.35 38
4237.50 35
4237.65 33
4237.80 35
4237.95 40
4238.10 48
4238.25 58
4238.39 67
4238.54 74
4238.69 77
4238.84 77
4238.99 76
4239.14 75
4239.29 75
4239.44 77
4239.59 80
4239.74 83
4239.89 84
4240.04 84
4240.19 82
4240.34 78
4240.48 74
4240.63 70
4240.78 67
4240.93 66
4241.08 66
4241.23 67
4241.38 71
4241.53 76
4241.68 83
4241.83 91
4241.98 98
4242.13 104
4242.28 107
4242.43 107
4242.57 103
4242.72 96
4242.87 87
4243.02 77
4243.17 67
4243.32 59
4243.47 53
4243.62 48
4243.77 45
4243.92 42
4244.07 37
4244.22 29
4244.37 18
4244.52 4
4244.67 0
4244.82 0
4244.96 0
4245.11 0
4245.26 0
4245.41 0
4245.56 0
4245.71 3
4245.86 24
4246.01 45
4246.16 63
4246.31 76
4246.46 83
4246.61 84
4246.76 79
4246.91 72
4247.06 63
4247.21 56
4247.35 52
4247.50 50
4247.65 50
4247.80 51
4247.95 51
4248.10 49
4248.25 44
4248.40 37
4248.55 31
4248.70 26
4248.85 24
4249.00 26
4249.15 31
4249.30 39
4249.45 47
4249.60 54
4249.75 57
4249.90 56
4250.04 50
4250.19 40
4250.34 28
4250.49 16
4250.64 5
4250.79 0
4250.94 0
4251.09 0
4251.24 5
4251.39 12
4251.54 20
4251.69 25
4251.84 26
4251.99 24
4252.14 18
4252.29 11
4252.44 4
4252.59 1
4252.74 1
4252.88 5
4253.03 12
4253.18 22
4253.33 33
4253.48 41
4253.63 48
4253.78 51
4253.93 51
4254.08 48
4254.23 42
4254.38 34
4254.53 26
4254.68 17
4254.83 9
4254.98 4
4255.13 1
4255.28 3
4255.43 10
4255.58 21
4255.73 37
4255.88 54
4256.03 71
4256.17 85
4256.32 94
4256.47 97
4256.62 94
4256.77 84
4256.92 70
4257.07 54
4257.22 38
4257.37 23
4257.52 13
4257.67 7
4257.82 5
4257.97 8
4258.12 13
4258.27 20
4258.42 28
4258.57 36
4258.72 43
4258.87 50
4259.02 58
4259.17 66
4259.32 73
4259.47 81
4259.62 89
4259.77 96
4259.91 103
4260.06 109
4260.21 115
4260.36 119
4260.51 121
4260.66 118
4260.81 111
4260.96 99
4261.11 83
4261.26 66
4261.41 49
4261.56 35
4261.71 26
4261.86 22
4262.01 21
4262.16 24
4262.31 30
4262.46 36
4262.61 43
4262.76 50
4262.91 56
4263.06 62
4263.21 68
4263.36 71
4263.51 72
4263.66 71
4263.81 67
4263.96 61
4264.11 55
4264.26 48
4264.40 44
4264.55 43
4264.70 47
4264.85 55
4265.00 67
4265.15 83
4265.30 99
4265.45 113
4265.60 124
4265.75 129
4265.90 128
4266.05 121
4266.20 108
4266.35 93
4266.50 77
4266.65 64
4266.80 54
4266.95 48
4267.10 47
4267.25 48
4267.40 51
4267.55 54
4267.70 56
4267.85 56
4268.00 54
4268.15 50
4268.30 43
4268.45 34
4268.60 23
4268.75 11
4268.90 0
4269.05 0
4269.20 0
4269.35 0
4269.50 0
4269.65 0
4269.80 0
4269.95 0
4270.10 2
4270.25 16
4270.40 30
4270.55 43
4270.70 56
4270.84 66
4270.99 73
4271.14 76
4271.29 73
4271.44 66
4271.59 55
4271.74 41
4271.89 25
4272.04 10
4272.19 0
4272.34 0
4272.49 0
4272.64 0
4272.79 0
4272.94 9
4273.09 19
4273.24 29
4273.39 38
4273.54 47
4273.69 55
4273.84 62
4273.99 68
4274.14 73
4274.29 75
4274.44 73
4274.59 67
4274.74 58
4274.89 46
4275.04 32
4275.19 20
4275.34 12
4275.49 10
4275.64 16
4275.79 28
4275.94 47
4276.09 71
4276.24 97
4276.39 122
4276.54 144
4276.69 160
4276.84 171
4276.99 175
4277.14 173
4277.29 166
4277.44 155
4277.59 141
4277.74 125
4277.89 108
4278.04 92
4278.19 77
4278.34 63
4278.49 50
4278.64 38
4278.79 26
4278.94 14
4279.09 4
4279.24 0
4279.39 0
4279.54 0
4279.69 0
4279.84 0
4279.99 0
4280.14 0
4280.29 0
4280.44 0
4280.59 8
4280.74 22
4280.89 38
4281.04 54
4281.19 68
4281.34 80
4281.49 89
4281.64 94
4281.79 98
4281.94 102
4282.09 107
4282.24 114
4282.39 123
4282.54 133
4282.69 143
4282.84 150
4282.99 156
4283.14 157
4283.29 155
4283.44 150
4283.59 142
4283.74 133
4283.89 122
4284.04 111
4284.19 99
4284.34 87
4284.49 76
4284.64 64
4284.79 52
4284.94 40
4285.09 28
4285.24 19
4285.39 12
4285.54 10
4285.69 12
4285.84 18
4285.99 26
4286.14 35
4286.29 42
4286.44 47
4286.59 49
4286.74 50
4286.89 52
4287.04 57
4287.19 65
4287.34 77
4287.49 92
4287.64 107
4287.79 119
4287.94 126
4288.09 127
4288.24 123
4288.39 117
4288.54 109
4288.69 103
4288.84 100
4288.99 100
4289.14 102
4289.29 104
4289.44 106
4289.59 104
4289.74 98
4289.89 88
4290.04 76
4290.19 62
4290.34 50
4290.49 41
4290.64 37
4290.80 38
4290.95 44
4291.10 53
4291.25 64
4291.40 74
4291.55 83
4291.70 89
4291.85 93
4292.00 96
4292.15 99
4292.30 102
4292.45 105
4292.60 108
4292.75 108
4292.90 107
4293.05 102
4293.20 95
4293.35 86
4293.50 77
4293.65 68
4293.80 60
4293.95 54
4294.10 51
4294.25 51
4294.40 53
4294.55 59
4294.70 66
4294.85 74
4295.00 80
4295.15 82
4295.30 80
4295.45 72
4295.60 60
4295.75 46
4295.90 31
4296.05 17
4296.20 7
4296.35 0
4296.50 0
4296.65 0
4296.80 0
4296.95 0
4297.10 0
4297.26 0
4297.41 0
4297.56 0
4297.71 0
4297.86 12
4298.01 29
4298.16 49
4298.31 70
4298.46 90
4298.61 106
4298.76 117
4298.91 124
4299.06 128
4299.21 130
4299.36 134
4299.51 140
4299.66 150
4299.81 161
4299.96 174
4300.11 186
4300.26 194
4300.41 199
4300.56 200
4300.71 198
4300.86 194
4301.01 189
4301.16 185
4301.31 181
4301.46 178
4301.61 174
4301.76 170
4301.92 166
4302.07 161
4302.22 154
4302.37 145
4302.52 133
4302.67 119
4302.82 104
4302.97 90
4303.12 78
4303.27 72
4303.42 72
4303.57 80
4303.72 93
4303.87 109
4304.02 126
4304.17 141
4304.32 149
4304.47 150
4304.62 143
4304.77 129
4304.92 110
4305.07 89
4305.22 70
4305.37 56
4305.52 49
4305.68 50
4305.83 58
4305.98 71
4306.13 86
4306.28 100
4306.43 110
4306.58 117
4306.73 119
4306.88 119
4307.03 118
4307.18 118
4307.33 118
4307.48 119
4307.63 119
4307.78 118
4307.93 115
4308.08 109
4308.23 103
4308.38 98
4308.53 93
4308.68 91
4308.84 91
4308.99 92
4309.14 93
4309.29 92
4309.44 90
4309.59 87
4309.74 81
4309.89 74
4310.04 66
4310.19 59
4310.34 51
4310.49 46
4310.64 42
4310.79 43
4310.94 48
4311.09 58
4311.24 74
4311.39 93
4311.54 114
4311.70 133
4311.85 148
4312.00 155
4312.15 155
4312.30 149
4312.45 137
4312.60 125
4312.75 113
4312.90 103
4313.05 96
4313.20 93
4313.35 90
4313.50 88
4313.65 85
4313.80 83
4313.95 81
4314.10 81
4314.25 83
4314.41 88
4314.56 94
4314.71 101
4314.86 107
4315.01 110
4315.16 110
4315.31 107
4315.46 102
4315.61 96
4315.76 93
4315.91 92
4316.06 96
4316.21 104
4316.36 114
4316.51 124
4316.66 133
4316.81 139
4316.97 142
4317.12 142
4317.27 139
4317.42 133
4317.57 128
4317.72 121
4317.87 115
4318.02 110
4318.17 107
4318.32 105
4318.47 105
4318.62 105
4318.77 106
4318.92 106
4319.07 105
4319.23 100
4319.38 92
4319.53 79
4319.68 64
4319.83 46
4319.98 29
4320.13 13
4320.28 3
4320.43 0
4320.58 1
4320.73 9
4320.88 19
4321.03 29
4321.18 37
4321.34 39
4321.49 36
4321.64 29
4321.79 21
4321.94 15
4322.09 13
4322.24 15
4322.39 23
4322.54 34
4322.69 46
4322.84 56
4322.99 63
4323.14 66
4323.29 63
4323.45 57
4323.60 47
4323.75 34
4323.90 21
4324.05 9
4324.20 0
4324.35 0
4324.50 0
4324.65 0
4324.80 0
4324.95 0
4325.10 0
4325.25 0
4325.41 2
4325.56 13
4325.71 23
4325.86 30
4326.01 34
4326.16 35
4326.31 33
4326.46 28
4326.61 21
4326.76 13
4326.91 5
4327.06 0
4327.21 0
4327.37 0
4327.52 0
4327.67 0
4327.82 0
4327.97 3
4328.12 18
4328.27 35
4328.42 53
4328.57 71
4328.72 89
4328.87 105
4329.02 118
4329.18 129
4329.33 136
4329.48 139
4329.63 137
4329.78 130
4329.93 120
4330.08 109
4330.23 98
4330.38 90
4330.53 83
4330.68 79
4330.84 77
4330.99 75
4331.14 72
4331.29 67
4331.44 62
4331.59 58
4331.74 54
4331.89 53
4332.04 53
4332.19 55
4332.34 58
4332.49 61
4332.65 65
4332.80 70
4332.95 77
4333.10 87
4333.25 99
4333.40 113
4333.55 126
4333.70 136
4333.85 143
4334.00 146
4334.16 146
4334.31 144
4334.46 142
4334.61 140
4334.76 139
4334.91 138
4335.06 136
4335.21 134
4335.36 129
4335.51 123
4335.66 116
4335.82 109
4335.97 103
4336.12 96
4336.27 90
4336.42 85
4336.57 81
4336.72 77
4336.87 74
4337.02 73
4337.17 75
4337.33 78
4337.48 82
4337.63 87
4337.78 91
4337.93 95
4338.08 98
4338.23 100
4338.38 102
4338.53 105
4338.68 110
4338.84 116
4338.99 123
4339.14 129
4339.29 133
4339.44 132
4339.59 127
4339.74 117
4339.89 105
4340.04 93
4340.19 84
4340.35 80
4340.50 82
4340.65 89
4340.80 99
4340.95 109
4341.10 117
4341.25 118
4341.40 113
4341.55 101
4341.71 83
4341.86 60
4342.01 35
4342.16 10
4342.31 0
4342.46 0
4342.61 0
4342.76 0
4342.91 0
4343.06 0
4343.22 0
4343.37 0
4343.52 12
4343.67 36
4343.82 59
4343.97 77
4344.12 90
4344.27 98
4344.42 101
4344.58 102
4344.73 100
4344.88 97
4345.03 95
4345.18 92
4345.33 89
4345.48 87
4345.63 84
4345.78 81
4345.94 79
4346.09 78
4346.24 78
4346.39 79
4346.54 82
4346.69 84
4346.84 86
4346.99 85
4347.15 83
4347.30 78
4347.45 72
4347.60 66
4347.75 61
4347.90 59
4348.05 60
4348.20 63
4348.35 68
4348.51 74
4348.66 82
4348.81 89
4348.96 95
4349.11 102
4349.26 108
4349.41 116
4349.56 124
4349.72 132
4349.87 141
4350.02 149
4350.17 155
4350.32 159
4350.47 161
4350.62 160
4350.77 157
4350.93 152
4351.08 148
4351.23 142
4351.38 137
4351.53 129
4351.68 121
4351.83 111
4351.98 100
4352.14 88
4352.29 75
4352.44 65
4352.59 57
4352.74 55
4352.89 58
4353.04 67
4353.19 82
4353.35 99
4353.50 116
4353.65 129
4353.80 137
4353.95 138
4354.10 134
4354.25 126
4354.40 117
4354.56 110
4354.71 105
4354.86 100
4355.01 97
4355.16 92
4355.31 85
4355.46 78
4355.61 73
4355.77 70
4355.92 71
4356.07 77
4356.22 85
4356.37 96
4356.52 106
4356.67 114
4356.83 118
4356.98 120
4357.13 117
4357.28 112
4357.43 103
4357.58 93
4357.73 81
4357.88 68
4358.04 56
4358.19 46
4358.34 39
4358.49 35
4358.64 34
4358.79 37
4358.94 41
4359.10 47
4359.25 52
4359.40 56
4359.55 59
4359.70 60
4359.85 61
4360.00 62
4360.15 63
4360.31 67
4360.46 73
4360.61 81
4360.76 90
4360.91 99
4361.06 107
4361.21 115
4361.37 123
4361.52 130
4361.67 139
4361.82 147
4361.97 156
4362.12 164
4362.27 170
4362.43 172
4362.58 171
4362.73 166
4362.88 159
4363.03 153
4363.18 149
4363.33 150
4363.49 156
4363.64 169
4363.79 186
4363.94 205
4364.09 225
4364.24 244
4364.39 259
4364.55 271
4364.70 280
4364.85 285
4365.00 287
4365.15 287
4365.30 284
4365.46 280
4365.61 275
4365.76 268
4365.91 261
4366.06 254
4366.21 248
4366.36 242
4366.52 237
4366.67 231
4366.82 223
4366.97 214
4367.12 202
4367.27 188
4367.42 172
4367.58 156
4367.73 141
4367.88 125
4368.03 111
4368.18 96
4368.33 82
4368.49 69
4368.64 59
4368.79 51
4368.94 47
4369.09 49
4369.24 57
4369.39 70
4369.55 87
4369.70 107
4369.85 128
4370.00 145
4370.15 157
4370.30 162
4370.46 160
4370.61 153
4370.76 142
4370.91 130
4371.06 120
4371.21 113
4371.36 111
4371.52 111
4371.67 115
4371.82 120
4371.97 126
4372.12 132
4372.27 137
4372.43 141
4372.58 145
4372.73 148
4372.88 151
4373.03 152
4373.18 153
4373.34 153
4373.49 152
4373.64 148
4373.79 142
4373.94 133
4374.09 121
4374.25 107
4374.40 91
4374.55 75
4374.70 59
4374.85 45
4375.00 35
4375.16 27
4375.31 23
4375.46 22
4375.61 21
4375.76 21
4375.91 20
4376.07 18
4376.22 16
4376.37 12
4376.52 9
4376.67 6
4376.82 3
4376.98 2
4377.13 3
4377.28 5
4377.43 8
4377.58 13
4377.73 18
4377.89 23
4378.04 28
4378.19 33
4378.34 37
4378.49 40
4378.64 41
4378.80 40
4378.95 36
4379.10 30
4379.25 22
4379.40 12
4379.55 4
4379.71 0
4379.86 0
4380.01 0
4380.16 0
4380.31 4
4380.46 11
4380.62 18
4380.77 23
4380.92 25
4381.07 25
4381.22 20
4381.38 11
4381.53 0
4381.68 0
4381.83 0
4381.98 0
4382.13 0
4382.29 0
4382.44 0
4382.59 6
4382.74 22
4382.89 36
4383.04 45
4383.20 49
4383.35 49
4383.50 47
4383.65 45
4383.80 44
4383.96 45
4384.11 47
4384.26 51
4384.41 56
4384.56 62
4384.71 67
4384.87 72
4385.02 76
4385.17 80
4385.32 84
4385.47 89
4385.63 96
4385.78 103
4385.93 110
4386.08 116
4386.23 118
4386.38 117
4386.54 112
4386.69 106
4386.84 101
4386.99 99
4387.14 102
4387.30 109
4387.45 120
4387.60 133
4387.75 147
4387.90 158
4388.06 167
4388.21 172
4388.36 172
4388.51 168
4388.66 160
4388.81 149
4388.97 134
4389.12 117
4389.27 101
4389.42 87
4389.57 75
4389.73 68
4389.88 66
4390.03 68
4390.18 73
4390.33 81
4390.49 89
4390.64 98
4390.79 107
4390.94 114
4391.09 120
4391.25 124
4391.40 126
4391.55 125
4391.70 122
4391.85 116
4392.00 109
4392.16 102
4392.31 96
4392.46 92
4392.61 92
4392.76 95
4392.92 101
4393.07 107
4393.22 113
4393.37 117
4393.52 118
4393.68 117
4393.83 116
4393.98 114
4394.13 113
4394.28 112
4394.44 111
4394.59 109
4394.74 105
4394.89 100
4395.04 92
4395.20 85
4395.35 80
4395.50 77
4395.65 78
4395.80 81
4395.96 86
4396.11 90
4396.26 94
4396.41 94
4396.56 93
4396.72 90
4396.87 87
4397.02 84
4397.17 81
4397.32 78
4397.48 74
4397.63 69
4397.78 61
4397.93 50
4398.08 37
4398.24 24
4398.39 11
4398.54 1
4398.69 0
4398.84 0
4399.00 4
4399.15 15
4399.30 29
4399.45 41
4399.61 49
4399.76 51
4399.91 45
4400.06 32
4400.21 13
4400.37 0
4400.52 0
4400.67 0
4400.82 0
4400.97 0
4401.13 0
4401.28 0
4401.43 0
4401.58 13
4401.73 31
4401.89 45
4402.04 55
4402.19 61
4402.34 64
4402.49 63
4402.65 61
4402.80 57
4402.95 52
4403.10 46
4403.26 41
4403.41 38
4403.56 37
4403.71 39
4403.86 43
4404.02 49
4404.17 55
4404.32 61
4404.47 65
4404.62 67
4404.78 69
4404.93 70
4405.08 72
4405.23 76
4405.39 82
4405.54 89
4405.69 97
4405.84 105
4405.99 110
4406.15 114
4406.30 115
4406.45 114
4406.60 112
4406.76 109
4406.91 105
4407.06 101
4407.21 96
4407.36 90
4407.52 82
4407.67 74
4407.82 66
4407.97 61
4408.13 59
4408.28 60
4408.43 64
4408.58 69
4408.73 76
4408.89 83
4409.04 89
4409.19 95
4409.34 101
4409.50 106
4409.65 109
4409.80 110
4409.95 108
4410.10 104
4410.26 98
4410.41 91
4410.56 86
4410.71 82
4410.87 82
4411.02 84
4411.17 88
4411.32 93
4411.47 98
4411.63 102
4411.78 104
4411.93 103
4412.08 100
4412.24 94
4412.39 85
4412.54 75
4412.69 64
4412.85 55
4413.00 49
4413.15 48
4413.30 50
4413.45 57
4413.61 66
4413.76 78
4413.91 91
4414.06 102
4414.22 111
4414.37 117
4414.52 120
4414.67 119
4414.83 117
4414.98 114
4415.13 112
4415.28 112
4415.44 114
4415.59 120
4415.74 127
4415.89 136
4416.04 145
4416.20 153
4416.35 159
4416.50 164
4416.65 168
4416.81 171
4416.96 174
4417.11 177
4417.26 181
4417.42 186
4417.57 192
4417.72 199
4417.87 207
4418.03 215
4418.18 224
4418.33 232
4418.48 241
4418.63 251
4418.79 261
4418.94 273
4419.09 285
4419.24 297
4419.40 310
4419.55 322
4419.70 334
4419.85 344
4420.01 352
4420.16 358
4420.31 362
4420.46 364
4420.62 364
4420.77 362
4420.92 360
4421.07 358
4421.23 358
4421.38 359
4421.53 362
4421.68 368
4421.84 377
4421.99 389
4422.14 403
4422.29 418
4422.45 434
4422.60 449
4422.75 463
4422.90 476
4423.06 489
4423.21 504
4423.36 521
4423.51 540
4423.67 561
4423.82 582
4423.97 602
4424.12 618
4424.28 631
4424.43 640
4424.58 647
4424.73 653
4424.89 658
4425.04 664
4425.19 671
4425.34 677
4425.50 682
4425.65 686
4425.80 687
4425.95 685
4426.11 682
4426.26 677
4426.41 672
4426.56 666
4426.72 660
4426.87 655
4427.02 650
4427.17 646
4427.33 643
4427.48 642
4427.63 644
4427.78 649
4427.94 655
4428.09 663
4428.24 671
4428.39 677
4428.55 680
4428.70 680
4428.85 675
4429.00 667
4429.16 655
4429.31 640
4429.46 624
4429.61 606
4429.77 590
4429.92 575
4430.07 563
4430.23 553
4430.38 546
4430.53 540
4430.68 533
4430.84 526
4430.99 516
4431.14 505
4431.29 495
4431.45 485
4431.60 476
4431.75 470
4431.90 467
4432.06 465
4432.21 464
4432.36 462
4432.51 457
4432.67 450
4432.82 441
4432.97 430
4433.13 418
4433.28 406
4433.43 395
4433.58 385
4433.74 374
4433.89 360
4434.04 343
4434.19 323
4434.35 301
4434.50 278
4434.65 258
4434.80 243
4434.96 234
4435.11 230
4435.26 228
4435.42 226
4435.57 219
4435.72 207
4435.87 188
4436.03 164
4436.18 139
4436.33 115
4436.48 94
4436.64 78
4436.79 66
4436.94 57
4437.10 50
4437.25 44
4437.40 39
4437.55 35
4437.71 31
4437.86 28
4438.01 25
4438.16 23
4438.32 21
4438.47 21
4438.62 22
4438.78 27
4438.93 34
4439.08 42
4439.23 51
4439.39 59
4439.54 63
4439.69 65
4439.84 63
4440.00 59
4440.15 54
4440.30 49
4440.46 45
4440.61 42
4440.76 43
4440.91 45
4441.07 51
4441.22 59
4441.37 68
4441.53 76
4441.68 83
4441.83 87
4441.98 87
4442.14 82
4442.29 75
4442.44 67
4442.59 59
4442.75 54
4442.90 52
4443.05 54
4443.21 59
4443.36 68
4443.51 79
4443.66 91
4443.82 103
4443.97 112
4444.12 119
4444.28 123
4444.43 123
4444.58 120
4444.73 116
4444.89 112
4445.04 108
4445.19 106
4445.35 106
4445.50 108
4445.65 111
4445.80 114
4445.96 115
4446.11 115
4446.26 113
4446.42 110
4446.57 105
4446.72 98
4446.87 91
4447.03 84
4447.18 77
4447.33 72
4447.49 70
4447.64 70
4447.79 74
4447.94 81
4448.10 91
4448.25 101
4448.40 111
4448.56 119
4448.71 125
4448.86 126
4449.02 123
4449.17 115
4449.32 105
4449.47 95
4449.63 86
4449.78 81
4449.93 84
4450.09 94
4450.24 111
4450.39 132
4450.54 153
4450.70 170
4450.85 180
4451.00 183
4451.16 178
4451.31 169
4451.46 158
4451.62 147
4451.77 137
4451.92 129
4452.07 120
4452.23 111
4452.38 101
4452.53 89
4452.69 79
4452.84 70
4452.99 66
4453.15 65
4453.30 65
4453.45 64
4453.60 61
4453.76 55
4453.91 44
4454.06 31
4454.22 18
4454.37 8
4454.52 1
4454.68 0
4454.83 0
4454.98 3
4455.13 7
4455.29 11
4455.44 13
4455.59 13
4455.75 10
4455.90 4
4456.05 0
4456.21 0
4456.36 0
4456.51 0
4456.67 0
4456.82 0
4456.97 3
4457.12 16
4457.28 29
4457.43 43
4457.58 56
4457.74 67
4457.89 77
4458.04 86
4458.20 93
4458.35 99
4458.50 103
4458.66 106
4458.81 108
4458.96 108
4459.11 106
4459.27 103
4459.42 97
4459.57 89
4459.73 79
4459.88 66
4460.03 52
4460.19 38
4460.34 26
4460.49 17
4460.65 14
4460.80 18
4460.95 28
4461.10 44
4461.26 62
4461.41 81
4461.56 97
4461.72 110
4461.87 118
4462.02 123
4462.18 124
4462.33 124
4462.48 124
4462.64 125
4462.79 128
4462.94 134
4463.10 141
4463.25 149
4463.40 157
4463.56 165
4463.71 172
4463.86 176
4464.01 177
4464.17 176
4464.32 172
4464.47 166
4464.63 158
4464.78 149
4464.93 140
4465.09 131
4465.24 121
4465.39 111
4465.55 100
4465.70 89
4465.85 76
4466.01 64
4466.16 54
4466.31 46
4466.47 43
4466.62 44
4466.77 48
4466.93 54
4467.08 60
4467.23 64
4467.39 65
4467.54 63
4467.69 58
4467.85 51
4468.00 43
4468.15 36
4468.31 30
4468.46 26
4468.61 25
4468.76 24
4468.92 25
4469.07 26
4469.22 27
4469.38 27
4469.53 25
4469.68 22
4469.84 19
4469.99 16
4470.14 16
4470.30 17
4470.45 22
4470.60 29
4470.76 36
4470.91 43
4471.06 48
4471.22 51
4471.37 51
4471.52 50
4471.68 48
4471.83 46
4471.98 43
4472.14 40
4472.29 36
4472.44 31
4472.60 26
4472.75 20
4472.90 14
4473.06 11
4473.21 9
4473.36 10
4473.52 14
4473.67 19
4473.82 24
4473.98 27
4474.13 27
4474.28 23
4474.44 16
4474.59 8
4474.74 0
4474.90 0
4475.05 0
4475.20 0
4475.36 0
4475.51 0
4475.66 0
4475.82 0
4475.97 0
4476.12 0
4476.28 1
4476.43 4
4476.59 10
4476.74 17
4476.89 24
4477.05 30
4477.20 35
4477.35 37
4477.51 36
4477.66 34
4477.81 30
4477.97 25
4478.12 21
4478.27 17
4478.43 13
4478.58 11
4478.73 9
4478.89 7
4479.04 7
4479.19 6
4479.35 6
4479.50 5
4479.65 6
4479.81 8
4479.96 10
4480.11 14
4480.27 19
4480.42 24
4480.57 28
4480.73 31
4480.88 32
4481.03 30
4481.19 27
4481.34 24
4481.50 19
4481.65 16
4481.80 12
4481.96 10
4482.11 9
4482.26 10
4482.42 12
4482.57 16
4482.72 20
4482.88 25
4483.03 29
4483.18 32
4483.34 34
4483.49 35
4483.64 35
4483.80 37
4483.95 41
4484.10 46
4484.26 53
4484.41 59
4484.57 63
4484.72 64
4484.87 61
4485.03 55
4485.18 46
4485.33 36
4485.49 26
4485.64 16
4485.79 8
4485.95 2
4486.10 0
4486.25 1
4486.41 9
4486.56 22
4486.72 41
4486.87 64
4487.02 87
4487.18 108
4487.33 124
4487.48 132
4487.64 134
4487.79 130
4487.94 124
4488.10 116
4488.25 111
4488.40 111
4488.56 115
4488.71 123
4488.87 134
4489.02 146
4489.17 160
4489.33 175
4489.48 190
4489.63 206
4489.79 222
4489.94 239
4490.09 255
4490.25 268
4490.40 279
4490.56 285
4490.71 287
4490.86 284
4491.02 277
4491.17 267
4491.32 254
4491.48 241
4491.63 227
4491.78 213
4491.94 201
4492.09 189
4492.25 177
4492.40 167
4492.55 158
4492.71 150
4492.86 145
4493.01 143
4493.17 144
4493.32 148
4493.48 152
4493.63 157
4493.78 161
4493.94 164
4494.09 168
4494.24 173
4494.40 181
4494.55 191
4494.70 203
4494.86 216
4495.01 228
4495.17 236
4495.32 239
4495.47 235
4495.63 225
4495.78 210
4495.93 191
4496.09 170
4496.24 150
4496.40 131
4496.55 115
4496.70 103
4496.86 96
4497.01 94
4497.16 96
4497.32 104
4497.47 116
4497.63 131
4497.78 149
4497.93 167
4498.09 184
4498.24 199
4498.39 212
4498.55 221
4498.70 229
4498.86 234
4499.01 237
4499.16 238
4499.32 237
4499.47 232
4499.63 224
4499.78 213
4499.93 200
4500.09 188
4500.24 178
4500.39 172
4500.55 169
4500.70 169
4500.86 170
4501.01 171
4501.16 170
4501.32 167
4501.47 163
4501.62 160
4501.78 160
4501.93 164
4502.09 172
4502.24 183
4502.39 196
4502.55 210
4502.70 224
4502.86 235
4503.01 244
4503.16 250
4503.32 253
4503.47 254
4503.62 252
4503.78 246
4503.93 238
4504.09 228
4504.24 217
4504.39 206
4504.55 195
4504.70 186
4504.86 177
4505.01 171
4505.16 165
4505.32 161
4505.47 159
4505.63 159
4505.78 161
4505.93 165
4506.09 170
4506.24 176
4506.39 183
4506.55 188
4506.70 193
4506.86 195
4507.01 196
4507.16 194
4507.32 191
4507.47 185
4507.63 178
4507.78 170
4507.93 162
4508.09 154
4508.24 146
4508.40 139
4508.55 133
4508.70 127
4508.86 121
4509.01 116
4509.17 111
4509.32 107
4509.47 102
4509.63 96
4509.78 89
4509.94 79
4510.09 69
4510.24 57
4510.40 46
4510.55 38
4510.71 34
4510.86 34
4511.01 39
4511.17 46
4511.32 54
4511.48 60
4511.63 62
4511.78 59
4511.94 52
4512.09 42
4512.25 30
4512.40 18
4512.55 7
4512.71 0
4512.86 0
4513.02 0
4513.17 0
4513.32 0
4513.48 0
4513.63 0
4513.79 0
4513.94 0
4514.09 8
4514.25 24
4514.40 42
4514.56 62
4514.71 80
4514.86 98
4515.02 113
4515.17 126
4515.33 135
4515.48 142
4515.63 146
4515.79 149
4515.94 151
4516.10 152
4516.25 152
4516.40 152
4516.56 151
4516.71 151
4516.87 150
4517.02 150
4517.18 151
4517.33 155
4517.48 161
4517.64 169
4517.79 180
4517.95 192
4518.10 204
4518.25 215
4518.41 222
4518.56 226
4518.72 226
4518.87 223
4519.02 219
4519.18 215
4519.33 214
4519.49 216
4519.64 222
4519.80 229
4519.95 237
4520.10 243
4520.26 249
4520.41 253
4520.57 256
4520.72 258
4520.87 258
4521.03 257
4521.18 254
4521.34 249
4521.49 242
4521.65 234
4521.80 227
4521.95 222
4522.11 221
4522.26 223
4522.42 230
4522.57 241
4522.72 253
4522.88 266
4523.03 279
4523.19 290
4523.34 298
4523.50 301
4523.65 299
4523.80 293
4523.96 282
4524.11 268
4524.27 254
4524.42 240
4524.57 228
4524.73 220
4524.88 215
4525.04 212
4525.19 211
4525.35 211
4525.50 210
4525.65 208
4525.81 207
4525.96 207
4526.12 208
4526.27 211
4526.43 216
4526.58 222
4526.73 228
4526.89 233
4527.04 236
4527.20 236
4527.35 234
4527.51 229
4527.66 223
4527.81 215
4527.97 207
4528.12 198
4528.28 189
4528.43 181
4528.59 174
4528.74 168
4528.89 164
4529.05 161
4529.20 158
4529.36 155
4529.51 152
4529.67 149
4529.82 146
4529.97 143
4530.13 141
4530.28 141
4530.44 142
4530.59 144
4530.75 145
4530.90 147
4531.05 147
4531.21 148
4531.36 149
4531.52 151
4531.67 154
4531.83 157
4531.98 160
4532.14 160
4532.29 156
4532.44 149
4532.60 137
4532.75 123
4532.91 108
4533.06 94
4533.22 84
4533.37 77
4533.52 74
4533.68 74
4533.83 75
4533.99 77
4534.14 79
4534.30 79
4534.45 79
4534.61 78
4534.76 76
4534.91 75
4535.07 73
4535.22 71
4535.38 69
4535.53 65
4535.69 61
4535.84 55
4535.99 50
4536.15 46
4536.30 44
4536.46 46
4536.61 51
4536.77 59
4536.92 67
4537.08 74
4537.23 77
4537.38 77
4537.54 73
4537.69 68
4537.85 63
4538.00 59
4538.16 56
4538.31 53
4538.47 49
4538.62 43
4538.77 34
4538.93 23
4539.08 11
4539.24 0
4539.39 0
4539.55 0
4539.70 0
4539.86 0
4540.01 0
4540.16 0
4540.32 0
4540.47 0
4540.63 0
4540.78 1
4540.94 12
4541.09 27
4541.25 45
4541.40 64
4541.56 79
4541.71 88
4541.86 91
4542.02 87
4542.17 80
4542.33 71
4542.48 65
4542.64 62
4542.79 62
4542.95 63
4543.10 65
4543.26 65
4543.41 64
4543.56 61
4543.72 58
4543.87 57
4544.03 58
4544.18 60
4544.34 62
4544.49 64
4544.65 66
4544.80 66
4544.96 68
4545.11 70
4545.26 75
4545.42 81
4545.57 89
4545.73 96
4545.88 103
4546.04 109
4546.19 115
4546.35 121
4546.50 129
4546.66 139
4546.81 152
4546.97 166
4547.12 180
4547.27 193
4547.43 202
4547.58 205
4547.74 203
4547.89 195
4548.05 183
4548.20 167
4548.36 151
4548.51 136
4548.67 124
4548.82 117
4548.98 114
4549.13 113
4549.28 112
4549.44 110
4549.59 105
4549.75 96
4549.90 84
4550.06 70
4550.21 55
4550.37 41
4550.52 29
4550.68 18
4550.83 9
4550.99 2
4551.14 0
4551.30 0
4551.45 0
4551.60 2
4551.76 14
4551.91 30
4552.07 50
4552.22 71
4552.38 91
4552.53 108
4552.69 121
4552.84 130
4553.00 135
4553.15 137
4553.31 138
4553.46 139
4553.62 141
4553.77 144
4553.93 148
4554.08 153
4554.23 157
4554.39 162
4554.54 166
4554.70 169
4554.85 171
4555.01 173
4555.16 173
4555.32 173
4555.47 172
4555.63 169
4555.78 165
4555.94 161
4556.09 159
4556.25 158
4556.40 160
4556.56 166
4556.71 173
4556.87 182
4557.02 190
4557.17 195
4557.33 196
4557.48 193
4557.64 186
4557.79 177
4557.95 169
4558.10 164
4558.26 165
4558.41 173
4558.57 188
4558.72 208
4558.88 230
4559.03 253
4559.19 273
4559.34 290
4559.50 304
4559.65 316
4559.81 326
4559.96 337
4560.12 351
4560.27 368
4560.43 388
4560.58 411
4560.74 438
4560.89 467
4561.05 498
4561.20 532
4561.35 567
4561.51 604
4561.66 642
4561.82 678
4561.97 712
4562.13 743
4562.28 769
4562.44 791
4562.59 809
4562.75 823
4562.90 835
4563.06 844
4563.21 852
4563.37 858
4563.52 864
4563.68 870
4563.83 876
4563.99 885
4564.14 895
4564.30 909
4564.45 924
4564.61 940
4564.76 955
4564.92 967
4565.07 976
4565.23 980
4565.38 980
4565.54 976
4565.69 970
4565.85 962
4566.00 955
4566.16 948
4566.31 945
4566.47 944
4566.62 947
4566.78 952
4566.93 959
4567.09 964
4567.24 966
4567.40 962
4567.55 951
4567.71 932
4567.86 906
4568.02 875
4568.17 841
4568.33 806
4568.48 775
4568.64 748
4568.79 727
4568.95 713
4569.10 707
4569.26 706
4569.41 710
4569.57 715
4569.72 718
4569.88 715
4570.03 705
4570.19 688
4570.34 664
4570.50 636
4570.65 606
4570.81 577
4570.96 552
4571.12 532
4571.27 517
4571.43 505
4571.58 496
4571.74 488
4571.89 480
4572.05 470
4572.20 457
4572.36 441
4572.51 423
4572.67 402
4572.82 379
4572.98 357
4573.13 335
4573.29 316
4573.44 301
4573.60 289
4573.75 280
4573.91 274
4574.06 270
4574.22 267
4574.37 265
4574.53 263
4574.68 262
4574.84 261
4574.99 259
4575.15 257
4575.30 254
4575.46 250
4575.61 245
4575.77 238
4575.92 230
4576.08 222
4576.23 214
4576.39 207
4576.54 203
4576.70 201
4576.85 200
4577.01 201
4577.16 202
4577.32 202
4577.47 201
4577.63 198
4577.78 194
4577.94 189
4578.09 184
4578.25 179
4578.40 174
4578.56 169
4578.71 163
4578.87 156
4579.03 146
4579.18 134
4579.34 118
4579.49 99
4579.65 79
4579.80 59
4579.96 41
4580.11 27
4580.27 17
4580.42 11
4580.58 9
4580.73 8
4580.89 9
4581.04 9
4581.20 9
4581.35 9
4581.51 8
4581.66 7
4581.82 7
4581.97 9
4582.13 13
4582.28 19
4582.44 27
4582.59 37
4582.75 48
4582.90 58
4583.06 66
4583.22 69
4583.37 67
4583.53 59
4583.68 48
4583.84 33
4583.99 19
4584.15 9
4584.30 3
4584.46 2
4584.61 5
4584.77 10
4584.92 16
4585.08 19
4585.23 18
4585.39 14
4585.54 6
4585.70 0
4585.85 0
4586.01 0
4586.17 0
4586.32 0
4586.48 0
4586.63 0
4586.79 2
4586.94 11
4587.10 19
4587.25 25
4587.41 28
4587.56 31
4587.72 33
4587.87 36
4588.03 42
4588.18 51
4588.34 61
4588.49 72
4588.65 79
4588.81 82
4588.96 81
4589.12 75
4589.27 68
4589.43 63
4589.58 63
4589.74 70
4589.89 84
4590.05 106
4590.20 131
4590.36 157
4590.51 181
4590.67 201
4590.82 216
4590.98 226
4591.14 233
4591.29 235
4591.45 236
4591.60 234
4591.76 230
4591.91 225
4592.07 219
4592.22 214
4592.38 209
4592.53 205
4592.69 202
4592.84 198
4593.00 193
4593.15 185
4593.31 175
4593.47 163
4593.62 152
4593.78 142
4593.93 136
4594.09 133
4594.24 133
4594.40 135
4594.55 138
4594.71 141
4594.86 144
4595.02 146
4595.18 147
4595.33 147
4595.49 147
4595.64 147
4595.80 147
4595.95 147
4596.11 148
4596.26 150
4596.42 152
4596.57 156
4596.73 160
4596.89 163
4597.04 166
4597.20 168
4597.35 171
4597.51 173
4597.66 177
4597.82 182
4597.97 187
4598.13 191
4598.28 192
4598.44 190
4598.60 184
4598.75 173
4598.91 160
4599.06 147
4599.22 134
4599.37 123
4599.53 113
4599.68 104
4599.84 94
4599.99 84
4600.15 72
4600.31 61
4600.46 50
4600.62 42
4600.77 37
4600.93 35
4601.08 37
4601.24 42
4601.39 48
4601.55 56
4601.71 65
4601.86 73
4602.02 81
4602.17 88
4602.33 94
4602.48 101
4602.64 106
4602.79 111
4602.95 114
4603.11 114
4603.26 112
4603.42 106
4603.57 97
4603.73 88
4603.88 78
4604.04 70
4604.19 66
4604.35 65
4604.51 69
4604.66 78
4604.82 89
4604.97 101
4605.13 114
4605.28 124
4605.44 132
4605.59 136
4605.75 138
4605.91 138
4606.06 138
4606.22 137
4606.37 138
4606.53 138
4606.68 139
4606.84 139
4607.00 139
4607.15 138
4607.31 138
4607.46 142
4607.62 151
4607.77 165
4607.93 183
4608.08 204
4608.24 223
4608.40 238
4608.55 246
4608.71 243
4608.86 232
4609.02 213
4609.17 190
4609.33 165
4609.49 142
4609.64 124
4609.80 114
4609.95 112
4610.11 117
4610.26 130
4610.42 148
4610.58 166
4610.73 182
4610.89 193
4611.04 195
4611.20 191
4611.35 179
4611.51 163
4611.67 145
4611.82 129
4611.98 117
4612.13 110
4612.29 109
4612.44 111
4612.60 116
4612.76 124
4612.91 132
4613.07 140
4613.22 148
4613.38 154
4613.53 159
4613.69 160
4613.85 159
4614.00 155
4614.16 148
4614.31 137
4614.47 125
4614.62 111
4614.78 96
4614.94 82
4615.09 70
4615.25 61
4615.40 54
4615.56 49
4615.71 47
4615.87 46
4616.03 46
4616.18 48
4616.34 52
4616.49 58
4616.65 68
4616.81 80
4616.96 94
4617.12 109
4617.27 121
4617.43 129
4617.58 132
4617.74 129
4617.90 121
4618.05 109
4618.21 95
4618.36 82
4618.52 72
4618.67 66
4618.83 66
4618.99 73
4619.14 85
4619.30 100
4619.45 116
4619.61 131
4619.77 143
4619.92 151
4620.08 154
4620.23 155
4620.39 154
4620.54 153
4620.70 153
4620.86 153
4621.01 155
4621.17 157
4621.32 158
4621.48 159
4621.64 159
4621.79 159
4621.95 159
4622.10 160
4622.26 163
4622.42 167
4622.57 172
4622.73 177
4622.88 182
4623.04 185
4623.19 186
4623.35 184
4623.51 179
4623.66 172
4623.82 163
4623.97 152
4624.13 140
4624.29 129
4624.44 118
4624.60 108
4624.75 101
4624.91 95
4625.07 92
4625.22 91
4625.38 93
4625.53 97
4625.69 102
4625.85 108
4626.00 113
4626.16 116
4626.31 118
4626.47 118
4626.63 117
4626.78 114
4626.94 112
4627.09 110
4627.25 110
4627.41 110
4627.56 109
4627.72 105
4627.87 99
4628.03 88
4628.18 73
4628.34 55
4628.50 38
4628.65 22
4628.81 10
4628.96 2
4629.12 0
4629.28 0
4629.43 0
4629.59 0
4629.74 0
4629.90 0
4630.06 0
4630.21 0
4630.37 0
4630.53 0
4630.68 4
4630.84 15
4630.99 29
4631.15 43
4631.31 57
4631.46 68
4631.62 77
4631.77 82
4631.93 84
4632.09 83
4632.24 80
4632.40 77
4632.55 73
4632.71 69
4632.87 66
4633.02 63
4633.18 60
4633.33 57
4633.49 53
4633.65 50
4633.80 46
4633.96 44
4634.11 43
4634.27 43
4634.43 45
4634.58 49
4634.74 56
4634.89 65
4635.05 75
4635.21 87
4635.36 99
4635.52 111
4635.68 120
4635.83 126
4635.99 126
4636.14 121
4636.30 111
4636.46 97
4636.61 81
4636.77 65
4636.92 51
4637.08 40
4637.24 33
4637.39 30
4637.55 31
4637.71 34
4637.86 40
4638.02 47
4638.17 55
4638.33 63
4638.49 71
4638.64 78
4638.80 84
4638.95 92
4639.11 102
4639.27 116
4639.42 134
4639.58 155
4639.74 177
4639.89 197
4640.05 213
4640.20 221
4640.36 221
4640.52 214
4640.67 203
4640.83 193
4640.98 185
4641.14 184
4641.30 189
4641.45 202
4641.61 219
4641.77 239
4641.92 259
4642.08 277
4642.23 291
4642.39 300
4642.55 304
4642.70 303
4642.86 296
4643.02 286
4643.17 274
4643.33 263
4643.48 254
4643.64 248
4643.80 248
4643.95 253
4644.11 261
4644.27 270
4644.42 279
4644.58 287
4644.73 291
4644.89 292
4645.05 288
4645.20 281
4645.36 271
4645.52 259
4645.67 247
4645.83 237
4645.98 229
4646.14 225
4646.30 224
4646.45 225
4646.61 226
4646.77 226
4646.92 225
4647.08 223
4647.23 219
4647.39 215
4647.55 210
4647.70 203
4647.86 196
4648.02 186
4648.17 176
4648.33 164
4648.49 154
4648.64 146
4648.80 141
4648.95 139
4649.11 139
4649.27 140
4649.42 141
4649.58 140
4649.74 138
4649.89 133
4650.05 127
4650.21 119
4650.36 111
4650.52 101
4650.67 92
4650.83 84
4650.99 77
4651.14 74
4651.30 75
4651.46 80
4651.61 88
4651.77 101
4651.93 115
4652.08 129
4652.24 143
4652.39 153
4652.55 159
4652.71 159
4652.86 153
4653.02 143
4653.18 128
4653.33 112
4653.49 97
4653.65 85
4653.80 77
4653.96 74
4654.11 75
4654.27 79
4654.43 83
4654.58 86
4654.74 87
4654.90 87
4655.05 86
4655.21 84
4655.37 84
4655.52 86
4655.68 89
4655.84 93
4655.99 96
4656.15 99
4656.31 102
4656.46 104
4656.62 107
4656.77 110
4656.93 113
4657.09 116
4657.24 117
4657.40 114
4657.56 106
4657.71 94
4657.87 77
4658.03 59
4658.18 40
4658.34 23
4658.50 9
4658.65 0
4658.81 0
4658.97 0
4659.12 0
4659.28 0
4659.43 0
4659.59 0
4659.75 0
4659.90 0
4660.06 2
4660.22 13
4660.37 26
4660.53 39
4660.69 52
4660.84 63
4661.00 72
4661.16 78
4661.31 81
4661.47 83
4661.63 85
4661.78 87
4661.94 90
4662.10 95
4662.25 102
4662.41 110
4662.57 118
4662.72 125
4662.88 132
4663.04 139
4663.19 147
4663.35 156
4663.51 166
4663.66 176
4663.82 186
4663.97 193
4664.13 196
4664.29 193
4664.44 185
4664.60 173
4664.76 159
4664.91 145
4665.07 134
4665.23 126
4665.38 124
4665.54 127
4665.70 133
4665.85 141
4666.01 149
4666.17 156
4666.32 160
4666.48 162
4666.64 164
4666.79 165
4666.95 168
4667.11 172
4667.26 176
4667.42 181
4667.58 184
4667.73 186
4667.89 186
4668.05 185
4668.20 186
4668.36 190
4668.52 197
4668.67 207
4668.83 217
4668.99 228
4669.14 236
4669.30 240
4669.46 240
4669.61 237
4669.77 232
4669.93 229
4670.08 227
4670.24 229
4670.40 233
4670.55 239
4670.71 247
4670.87 254
4671.02 258
4671.18 260
4671.34 258
4671.49 252
4671.65 242
4671.81 231
4671.96 220
4672.12 210
4672.28 205
4672.43 203
4672.59 207
4672.75 216
4672.90 227
4673.06 240
4673.22 250
4673.37 256
4673.53 258
4673.69 255
4673.85 249
4674.00 240
4674.16 231
4674.32 224
4674.47 218
4674.63 214
4674.79 211
4674.94 208
4675.10 205
4675.26 199
4675.41 190
4675.57 178
4675.73 164
4675.88 149
4676.04 133
4676.20 117
4676.35 102
4676.51 89
4676.67 78
4676.82 70
4676.98 65
4677.14 63
4677.29 64
4677.45 68
4677.61 72
4677.76 75
4677.92 76
4678.08 75
4678.24 71
4678.39 67
4678.55 63
4678.71 61
4678.86 63
4679.02 68
4679.18 76
4679.33 85
4679.49 94
4679.65 102
4679.80 108
4679.96 113
4680.12 116
4680.27 117
4680.43 117
4680.59 116
4680.74 113
4680.90 108
4681.06 102
4681.22 94
4681.37 86
4681.53 77
4681.69 68
4681.84 61
4682.00 58
4682.16 58
4682.31 63
4682.47 73
4682.63 87
4682.78 103
4682.94 119
4683.10 134
4683.26 147
4683.41 157
4683.57 163
4683.73 167
4683.88 168
4684.04 168
4684.20 167
4684.35 164
4684.51 160
4684.67 156
4684.82 151
4684.98 147
4685.14 143
4685.30 140
4685.45 138
4685.61 137
4685.77 137
4685.92 138
4686.08 140
4686.24 145
4686.39 152
4686.55 160
4686.71 169
4686.86 175
4687.02 178
4687.18 176
4687.34 169
4687.49 158
4687.65 144
4687.81 129
4687.96 115
4688.12 104
4688.28 95
4688.43 89
4688.59 86
4688.75 85
4688.91 85
4689.06 86
4689.22 87
4689.38 88
4689.53 89
4689.69 93
4689.85 97
4690.00 104
4690.16 113
4690.32 124
4690.48 135
4690.63 145
4690.79 154
4690.95 161
4691.10 166
4691.26 169
4691.42 170
4691.58 170
4691.73 168
4691.89 165
4692.05 159
4692.20 151
4692.36 141
4692.52 128
4692.67 113
4692.83 97
4692.99 81
4693.15 64
4693.30 48
4693.46 33
4693.62 19
4693.77 7
4693.93 0
4694.09 0
4694.25 0
4694.40 0
4694.56 0
4694.72 0
4694.87 0
4695.03 0
4695.19 0
4695.35 9
4695.50 21
4695.66 33
4695.82 41
4695.97 45
4696.13 43
4696.29 36
4696.45 23
4696.60 9
4696.76 0
4696.92 0
4697.07 0
4697.23 0
4697.39 0
4697.55 0
4697.70 0
4697.86 0
4698.02 7
4698.17 16
4698.33 23
4698.49 28
4698.65 32
4698.80 33
4698.96 32
4699.12 30
4699.27 27
4699.43 24
4699.59 19
4699.75 15
4699.90 12
4700.06 10
4700.22 9
4700.37 9
4700.53 12
4700.69 15
4700.85 20
4701.00 26
4701.16 33
4701.32 39
4701.47 45
4701.63 49
4701.79 52
4701.95 56
4702.10 60
4702.26 67
4702.42 76
4702.58 88
4702.73 101
4702.89 112
4703.05 120
4703.20 122
4703.36 116
4703.52 103
4703.68 86
4703.83 68
4703.99 50
4704.15 37
4704.31 28
4704.46 25
4704.62 25
4704.78 27
4704.93 29
4705.09 32
4705.25 34
4705.41 35
4705.56 35
4705.72 34
4705.88 31
4706.04 26
4706.19 20
4706.35 13
4706.51 6
4706.66 0
4706.82 0
4706.98 0
4707.14 0
4707.29 0
4707.45 0
4707.61 0
4707.77 7
4707.92 16
4708.08 26
4708.24 38
4708.40 53
4708.55 69
4708.71 88
4708.87 108
4709.02 127
4709.18 143
4709.34 154
4709.50 161
4709.65 162
4709.81 159
4709.97 155
4710.13 151
4710.28 147
4710.44 144
4710.60 140
4710.76 134
4710.91 125
4711.07 115
4711.23 105
4711.38 96
4711.54 90
4711.70 88
4711.86 89
4712.01 93
4712.17 99
4712.33 106
4712.49 113
4712.64 120
4712.80 126
4712.96 130
4713.12 130
4713.27 125
4713.43 115
4713.59 100
4713.75 82
4713.90 62
4714.06 43
4714.22 26
4714.38 13
4714.53 2
4714.69 0
4714.85 0
4715.01 0
4715.16 0
4715.32 0
4715.48 0
4715.64 0
4715.79 0
4715.95 0
4716.11 2
4716.27 15
4716.42 32
4716.58 51
4716.74 69
4716.90 86
4717.05 98
4717.21 106
4717.37 109
4717.52 107
4717.68 102
4717.84 93
4718.00 82
4718.15 70
4718.31 57
4718.47 45
4718.63 36
4718.78 30
4718.94 28
4719.10 29
4719.26 33
4719.41 38
4719.57 42
4719.73 45
4719.89 47
4720.05 48
4720.20 49
4720.36 50
4720.52 52
4720.68 55
4720.83 56
4720.99 57
4721.15 55
4721.31 51
4721.46 47
4721.62 42
4721.78 40
4721.94 42
4722.09 49
4722.25 61
4722.41 78
4722.57 98
4722.72 118
4722.88 138
4723.04 153
4723.20 164
4723.35 168
4723.51 166
4723.67 158
4723.83 147
4723.98 132
4724.14 117
4724.30 102
4724.46 87
4724.61 74
4724.77 63
4724.93 53
4725.09 45
4725.25 40
4725.40 36
4725.56 36
4725.72 36
4725.88 37
4726.03 38
4726.19 36
4726.35 31
4726.51 24
4726.66 15
4726.82 7
4726.98 1
4727.14 0
4727.29 1
4727.45 7
4727.61 13
4727.77 18
4727.92 20
4728.08 19
4728.24 15
4728.40 9
4728.56 1
4728.71 0
4728.87 0
4729.03 0
4729.19 0
4729.34 0
4729.50 0
4729.66 0
4729.82 7
4729.97 24
4730.13 42
4730.29 58
4730.45 68
4730.61 72
4730.76 68
4730.92 59
4731.08 47
4731.24 35
4731.39 26
4731.55 21
4731.71 21
4731.87 25
4732.02 32
4732.18 41
4732.34 48
4732.50 55
4732.66 59
4732.81 61
4732.97 61
4733.13 60
4733.29 59
4733.44 59
[truncated: 748,615 more chars]
