# Supplementary material for: Methylobacterium Species Promoting Rice and Barley Growth and Interaction Specificity Revealed with Whole-Cell Matrix-Assisted Laser Desorption / Ionization-Time-of-Flight Mass Spectrometry (MALDI-TOF/MS) Analysis
Source: PLoS One. 2015 Jun 8;10(6):e0129509. doi: 10.1371/journal.pone.0129509 (PMC4460032; doi:10.1371/journal.pone.0129509)
Supplement: S2 Data — (ZIP) [file pone.0129509.s002.zip › Supplementary data 2 (ms from inoculated rice)/92a-11 .txt]

784.32 0
784.39 0
784.45 0
784.52 0
784.58 0
784.64 0
784.71 0
784.77 0
784.84 0
784.90 0
784.96 0
785.03 0
785.09 0
785.16 0
785.22 0
785.28 0
785.35 0
785.41 0
785.48 0
785.54 0
785.60 0
785.67 0
785.73 0
785.80 0
785.86 0
785.92 0
785.99 0
786.05 0
786.12 0
786.18 0
786.24 0
786.31 0
786.37 0
786.44 0
786.50 0
786.56 0
786.63 0
786.69 0
786.76 0
786.82 0
786.89 0
786.95 0
787.01 0
787.08 0
787.14 0
787.21 0
787.27 0
787.33 0
787.40 0
787.46 0
787.53 0
787.59 0
787.65 0
787.72 0
787.78 0
787.85 0
787.91 0
787.97 0
788.04 0
788.10 0
788.17 0
788.23 0
788.30 0
788.36 0
788.42 0
788.49 0
788.55 0
788.62 0
788.68 0
788.74 0
788.81 0
788.87 0
788.94 0
789.00 0
789.07 0
789.13 0
789.19 0
789.26 0
789.32 0
789.39 0
789.45 0
789.51 0
789.58 0
789.64 0
789.71 0
789.77 0
789.84 0
789.90 0
789.96 0
790.03 0
790.09 0
790.16 0
790.22 0
790.29 0
790.35 0
790.41 0
790.48 0
790.54 0
790.61 0
790.67 0
790.73 0
790.80 0
790.86 0
790.93 0
790.99 0
791.06 0
791.12 0
791.18 0
791.25 0
791.31 0
791.38 0
791.44 0
791.51 0
791.57 0
791.63 0
791.70 0
791.76 0
791.83 0
791.89 0
791.96 0
792.02 0
792.08 0
792.15 0
792.21 0
792.28 0
792.34 0
792.41 0
792.47 0
792.53 0
792.60 0
792.66 0
792.73 0
792.79 0
792.86 0
792.92 0
792.98 0
793.05 0
793.11 0
793.18 0
793.24 0
793.31 0
793.37 0
793.43 0
793.50 0
793.56 0
793.63 0
793.69 0
793.76 0
793.82 0
793.89 0
793.95 0
794.01 0
794.08 0
794.14 0
794.21 0
794.27 0
794.34 0
794.40 0
794.46 0
794.53 0
794.59 0
794.66 0
794.72 0
794.79 0
794.85 0
794.92 0
794.98 0
795.04 0
795.11 0
795.17 0
795.24 0
795.30 0
795.37 0
795.43 0
795.50 0
795.56 0
795.62 0
795.69 0
795.75 0
795.82 0
795.88 0
795.95 0
796.01 0
796.08 0
796.14 0
796.20 0
796.27 0
796.33 0
796.40 0
796.46 0
796.53 0
796.59 0
796.66 0
796.72 0
796.78 0
796.85 0
796.91 0
796.98 0
797.04 0
797.11 0
797.17 0
797.24 0
797.30 0
797.37 0
797.43 0
797.49 0
797.56 0
797.62 0
797.69 0
797.75 0
797.82 0
797.88 0
797.95 0
798.01 0
798.07 0
798.14 0
798.20 0
798.27 0
798.33 0
798.40 0
798.46 0
798.53 0
798.59 0
798.66 0
798.72 0
798.78 0
798.85 0
798.91 0
798.98 0
799.04 0
799.11 0
799.17 0
799.24 0
799.30 0
799.37 0
799.43 0
799.50 0
799.56 0
799.62 0
799.69 0
799.75 0
799.82 0
799.88 0
799.95 0
800.01 0
800.08 0
800.14 0
800.21 0
800.27 0
800.34 0
800.40 0
800.46 0
800.53 0
800.59 0
800.66 0
800.72 0
800.79 0
800.85 0
800.92 0
800.98 0
801.05 0
801.11 0
801.18 0
801.24 0
801.30 0
801.37 0
801.43 0
801.50 0
801.56 0
801.63 0
801.69 0
801.76 0
801.82 0
801.89 0
801.95 0
802.02 0
802.08 0
802.15 0
802.21 0
802.28 0
802.34 0
802.40 0
802.47 0
802.53 0
802.60 0
802.66 0
802.73 0
802.79 0
802.86 0
802.92 0
802.99 0
803.05 0
803.12 0
803.18 0
803.25 0
803.31 0
803.38 0
803.44 0
803.51 0
803.57 0
803.63 0
803.70 0
803.76 0
803.83 0
803.89 0
803.96 0
804.02 0
804.09 0
804.15 0
804.22 0
804.28 0
804.35 0
804.41 0
804.48 0
804.54 0
804.61 0
804.67 0
804.74 0
804.80 0
804.87 0
804.93 0
805.00 0
805.06 0
805.12 0
805.19 0
805.25 0
805.32 0
805.38 0
805.45 0
805.51 0
805.58 0
805.64 0
805.71 0
805.77 0
805.84 0
805.90 0
805.97 0
806.03 0
806.10 0
806.16 0
806.23 0
806.29 0
806.36 0
806.42 0
806.49 0
806.55 0
806.62 0
806.68 0
806.75 0
806.81 0
806.88 0
806.94 0
807.01 0
807.07 0
807.14 0
807.20 0
807.27 0
807.33 0
807.40 0
807.46 0
807.52 0
807.59 0
807.65 0
807.72 0
807.78 0
807.85 0
807.91 0
807.98 0
808.04 0
808.11 0
808.17 0
808.24 0
808.30 0
808.37 0
808.43 0
808.50 0
808.56 0
808.63 0
808.69 0
808.76 0
808.82 0
808.89 0
808.95 0
809.02 0
809.08 0
809.15 0
809.21 0
809.28 0
809.34 0
809.41 0
809.47 0
809.54 0
809.60 0
809.67 0
809.73 0
809.80 0
809.86 0
809.93 0
809.99 0
810.06 0
810.12 0
810.19 0
810.25 0
810.32 0
810.38 0
810.45 0
810.51 0
810.58 0
810.64 0
810.71 0
810.77 0
810.84 0
810.90 0
810.97 0
811.03 0
811.10 0
811.16 0
811.23 0
811.29 0
811.36 0
811.42 0
811.49 0
811.55 0
811.62 0
811.68 0
811.75 0
811.82 0
811.88 0
811.95 0
812.01 0
812.08 0
812.14 0
812.21 0
812.27 0
812.34 0
812.40 0
812.47 0
812.53 0
812.60 0
812.66 0
812.73 0
812.79 0
812.86 0
812.92 0
812.99 0
813.05 0
813.12 0
813.18 0
813.25 0
813.31 0
813.38 0
813.44 0
813.51 0
813.57 0
813.64 0
813.70 0
813.77 0
813.83 0
813.90 0
813.96 0
814.03 0
814.09 0
814.16 0
814.23 0
814.29 0
814.36 0
814.42 0
814.49 0
814.55 0
814.62 0
814.68 0
814.75 0
814.81 0
814.88 0
814.94 0
815.01 0
815.07 0
815.14 0
815.20 0
815.27 0
815.33 0
815.40 0
815.46 0
815.53 0
815.59 0
815.66 0
815.73 0
815.79 0
815.86 0
815.92 0
815.99 0
816.05 0
816.12 0
816.18 0
816.25 0
816.31 0
816.38 0
816.44 0
816.51 0
816.57 0
816.64 0
816.70 0
816.77 0
816.83 0
816.90 0
816.97 0
817.03 0
817.10 0
817.16 0
817.23 0
817.29 0
817.36 0
817.42 0
817.49 0
817.55 0
817.62 0
817.68 0
817.75 0
817.81 0
817.88 0
817.95 0
818.01 0
818.08 0
818.14 0
818.21 0
818.27 0
818.34 0
818.40 0
818.47 0
818.53 0
818.60 0
818.66 0
818.73 0
818.79 0
818.86 0
818.93 0
818.99 0
819.06 0
819.12 0
819.19 0
819.25 0
819.32 0
819.38 0
819.45 0
819.51 0
819.58 0
819.64 0
819.71 0
819.78 0
819.84 0
819.91 0
819.97 0
820.04 0
820.10 0
820.17 0
820.23 0
820.30 0
820.36 0
820.43 0
820.50 0
820.56 0
820.63 0
820.69 0
820.76 0
820.82 0
820.89 0
820.95 0
821.02 0
821.08 0
821.15 0
821.22 0
821.28 0
821.35 0
821.41 0
821.48 0
821.54 0
821.61 0
821.67 0
821.74 0
821.80 0
821.87 0
821.94 0
822.00 0
822.07 0
822.13 0
822.20 0
822.26 0
822.33 0
822.39 0
822.46 0
822.53 0
822.59 0
822.66 0
822.72 0
822.79 0
822.85 0
822.92 0
822.98 0
823.05 0
823.11 0
823.18 0
823.25 0
823.31 0
823.38 0
823.44 0
823.51 0
823.57 0
823.64 0
823.70 0
823.77 0
823.84 0
823.90 0
823.97 0
824.03 0
824.10 0
824.16 0
824.23 0
824.30 0
824.36 0
824.43 0
824.49 0
824.56 0
824.62 0
824.69 0
824.75 0
824.82 0
824.89 0
824.95 0
825.02 0
825.08 0
825.15 0
825.21 0
825.28 0
825.34 0
825.41 0
825.48 0
825.54 0
825.61 0
825.67 0
825.74 0
825.80 0
825.87 0
825.94 0
826.00 0
826.07 0
826.13 0
826.20 0
826.26 0
826.33 0
826.40 0
826.46 0
826.53 0
826.59 0
826.66 0
826.72 0
826.79 0
826.86 0
826.92 0
826.99 0
827.05 0
827.12 0
827.18 0
827.25 0
827.31 0
827.38 0
827.45 0
827.51 0
827.58 0
827.64 0
827.71 0
827.78 0
827.84 0
827.91 0
827.97 0
828.04 0
828.10 0
828.17 0
828.24 0
828.30 0
828.37 0
828.43 0
828.50 0
828.56 0
828.63 0
828.70 0
828.76 0
828.83 0
828.89 0
828.96 0
829.02 0
829.09 0
829.16 0
829.22 0
829.29 0
829.35 0
829.42 0
829.48 0
829.55 0
829.62 0
829.68 0
829.75 0
829.81 0
829.88 0
829.95 0
830.01 0
830.08 0
830.14 0
830.21 0
830.27 0
830.34 0
830.41 0
830.47 0
830.54 0
830.60 0
830.67 0
830.74 0
830.80 0
830.87 0
830.93 0
831.00 0
831.06 0
831.13 0
831.20 0
831.26 0
831.33 0
831.39 0
831.46 0
831.53 0
831.59 0
831.66 0
831.72 0
831.79 0
831.86 0
831.92 0
831.99 0
832.05 0
832.12 0
832.18 0
832.25 0
832.32 0
832.38 0
832.45 0
832.51 0
832.58 0
832.65 0
832.71 0
832.78 0
832.84 0
832.91 0
832.98 0
833.04 0
833.11 0
833.17 0
833.24 0
833.31 0
833.37 0
833.44 0
833.50 0
833.57 0
833.64 0
833.70 0
833.77 0
833.83 0
833.90 0
833.97 0
834.03 0
834.10 0
834.16 0
834.23 0
834.29 0
834.36 0
834.43 0
834.49 0
834.56 0
834.62 0
834.69 0
834.76 0
834.82 0
834.89 0
834.95 0
835.02 0
835.09 0
835.15 0
835.22 0
835.29 0
835.35 0
835.42 0
835.48 0
835.55 0
835.62 0
835.68 0
835.75 0
835.81 0
835.88 0
835.95 0
836.01 0
836.08 0
836.14 0
836.21 0
836.28 0
836.34 0
836.41 0
836.47 0
836.54 0
836.61 0
836.67 0
836.74 0
836.80 0
836.87 0
836.94 0
837.00 0
837.07 0
837.13 0
837.20 0
837.27 0
837.33 0
837.40 0
837.47 0
837.53 0
837.60 0
837.66 0
837.73 0
837.80 0
837.86 0
837.93 0
837.99 0
838.06 0
838.13 0
838.19 0
838.26 0
838.33 0
838.39 0
838.46 0
838.52 0
838.59 0
838.66 0
838.72 0
838.79 0
838.85 0
838.92 0
838.99 0
839.05 0
839.12 0
839.19 0
839.25 0
839.32 0
839.38 0
839.45 0
839.52 0
839.58 0
839.65 0
839.71 0
839.78 0
839.85 0
839.91 0
839.98 0
840.05 0
840.11 0
840.18 0
840.24 0
840.31 0
840.38 0
840.44 0
840.51 0
840.58 0
840.64 0
840.71 0
840.77 0
840.84 0
840.91 0
840.97 0
841.04 0
841.11 0
841.17 0
841.24 0
841.30 0
841.37 0
841.44 0
841.50 0
841.57 0
841.64 0
841.70 0
841.77 0
841.83 0
841.90 0
841.97 0
842.03 0
842.10 0
842.17 0
842.23 0
842.30 0
842.36 0
842.43 0
842.50 0
842.56 0
842.63 0
842.70 0
842.76 0
842.83 0
842.90 0
842.96 0
843.03 0
843.09 0
843.16 0
843.23 0
843.29 0
843.36 0
843.43 0
843.49 0
843.56 0
843.63 0
843.69 0
843.76 0
843.82 0
843.89 0
843.96 0
844.02 0
844.09 0
844.16 0
844.22 0
844.29 0
844.36 0
844.42 0
844.49 0
844.55 0
844.62 0
844.69 0
844.75 0
844.82 0
844.89 0
844.95 0
845.02 0
845.09 0
845.15 0
845.22 0
845.28 0
845.35 0
845.42 0
845.48 0
845.55 0
845.62 0
845.68 0
845.75 0
845.82 0
845.88 0
845.95 0
846.02 0
846.08 0
846.15 0
846.22 0
846.28 0
846.35 0
846.41 0
846.48 0
846.55 0
846.61 0
846.68 0
846.75 0
846.81 0
846.88 0
846.95 0
847.01 0
847.08 0
847.15 0
847.21 0
847.28 0
847.35 0
847.41 0
847.48 0
847.54 0
847.61 0
847.68 0
847.74 0
847.81 0
847.88 0
847.94 0
848.01 0
848.08 0
848.14 0
848.21 0
848.28 0
848.34 0
848.41 0
848.48 0
848.54 0
848.61 0
848.68 0
848.74 0
848.81 0
848.88 0
848.94 0
849.01 0
849.08 0
849.14 0
849.21 0
849.27 0
849.34 0
849.41 0
849.47 0
849.54 0
849.61 0
849.67 0
849.74 0
849.81 0
849.87 0
849.94 0
850.01 0
850.07 0
850.14 0
850.21 0
850.27 0
850.34 0
850.41 0
850.47 0
850.54 0
850.61 0
850.67 0
850.74 0
850.81 0
850.87 0
850.94 0
851.01 0
851.07 0
851.14 0
851.21 0
851.27 0
851.34 0
851.41 0
851.47 0
851.54 0
851.61 0
851.67 0
851.74 0
851.81 0
851.87 0
851.94 0
852.01 0
852.07 0
852.14 0
852.21 0
852.27 0
852.34 0
852.41 0
852.47 0
852.54 0
852.61 0
852.67 0
852.74 0
852.81 0
852.87 0
852.94 0
853.01 0
853.07 0
853.14 0
853.21 0
853.27 0
853.34 0
853.41 0
853.47 0
853.54 0
853.61 0
853.67 0
853.74 0
853.81 0
853.88 0
853.94 0
854.01 0
854.08 0
854.14 0
854.21 0
854.28 0
854.34 0
854.41 0
854.48 0
854.54 0
854.61 0
854.68 0
854.74 0
854.81 0
854.88 0
854.94 0
855.01 0
855.08 0
855.14 0
855.21 0
855.28 0
855.34 0
855.41 0
855.48 0
855.54 0
855.61 0
855.68 0
855.75 0
855.81 0
855.88 0
855.95 0
856.01 0
856.08 0
856.15 0
856.21 0
856.28 0
856.35 0
856.41 0
856.48 0
856.55 0
856.61 0
856.68 0
856.75 0
856.82 0
856.88 0
856.95 0
857.02 0
857.08 0
857.15 0
857.22 0
857.28 0
857.35 0
857.42 0
857.48 0
857.55 0
857.62 0
857.68 0
857.75 0
857.82 0
857.89 0
857.95 0
858.02 0
858.09 0
858.15 0
858.22 0
858.29 0
858.35 0
858.42 0
858.49 0
858.55 0
858.62 0
858.69 0
858.76 0
858.82 0
858.89 0
858.96 0
859.02 0
859.09 0
859.16 0
859.22 0
859.29 0
859.36 0
859.43 0
859.49 0
859.56 0
859.63 0
859.69 0
859.76 0
859.83 0
859.89 0
859.96 0
860.03 0
860.10 0
860.16 0
860.23 0
860.30 0
860.36 0
860.43 0
860.50 0
860.56 0
860.63 0
860.70 0
860.77 0
860.83 0
860.90 0
860.97 0
861.03 0
861.10 0
861.17 0
861.23 0
861.30 0
861.37 0
861.44 0
861.50 0
861.57 0
861.64 0
861.70 0
861.77 0
861.84 0
861.91 0
861.97 0
862.04 0
862.11 0
862.17 0
862.24 0
862.31 0
862.37 0
862.44 0
862.51 0
862.58 0
862.64 0
862.71 0
862.78 0
862.84 0
862.91 0
862.98 0
863.05 0
863.11 0
863.18 0
863.25 0
863.31 0
863.38 0
863.45 0
863.52 0
863.58 0
863.65 0
863.72 0
863.78 0
863.85 0
863.92 0
863.99 0
864.05 0
864.12 0
864.19 0
864.25 0
864.32 0
864.39 0
864.46 0
864.52 0
864.59 0
864.66 0
864.72 0
864.79 0
864.86 0
864.93 0
864.99 0
865.06 0
865.13 0
865.19 0
865.26 0
865.33 0
865.40 0
865.46 0
865.53 0
865.60 0
865.67 0
865.73 0
865.80 0
865.87 0
865.93 0
866.00 0
866.07 0
866.14 0
866.20 0
866.27 0
866.34 0
866.40 0
866.47 0
866.54 0
866.61 0
866.67 0
866.74 0
866.81 0
866.88 0
866.94 0
867.01 0
867.08 0
867.14 0
867.21 0
867.28 0
867.35 0
867.41 0
867.48 0
867.55 0
867.62 0
867.68 0
867.75 0
867.82 0
867.88 0
867.95 0
868.02 0
868.09 0
868.15 0
868.22 0
868.29 0
868.36 0
868.42 0
868.49 0
868.56 0
868.63 0
868.69 0
868.76 0
868.83 0
868.89 0
868.96 0
869.03 0
869.10 0
869.16 0
869.23 0
869.30 0
869.37 0
869.43 0
869.50 0
869.57 0
869.64 0
869.70 0
869.77 0
869.84 0
869.91 0
869.97 0
870.04 0
870.11 0
870.17 0
870.24 0
870.31 0
870.38 0
870.44 0
870.51 0
870.58 0
870.65 0
870.71 0
870.78 0
870.85 0
870.92 0
870.98 0
871.05 0
871.12 0
871.19 0
871.25 0
871.32 0
871.39 0
871.46 0
871.52 0
871.59 0
871.66 0
871.73 0
871.79 0
871.86 0
871.93 0
872.00 0
872.06 0
872.13 0
872.20 0
872.27 0
872.33 0
872.40 0
872.47 0
872.54 0
872.60 0
872.67 0
872.74 0
872.81 0
872.87 0
872.94 0
873.01 0
873.08 0
873.14 0
873.21 0
873.28 0
873.35 0
873.41 0
873.48 0
873.55 0
873.62 0
873.68 0
873.75 0
873.82 0
873.89 0
873.95 0
874.02 0
874.09 0
874.16 0
874.22 0
874.29 0
874.36 0
874.43 0
874.49 0
874.56 0
874.63 0
874.70 0
874.76 0
874.83 0
874.90 0
874.97 0
875.03 0
875.10 0
875.17 0
875.24 0
875.30 0
875.37 0
875.44 0
875.51 0
875.57 0
875.64 0
875.71 0
875.78 0
875.85 0
875.91 0
875.98 0
876.05 0
876.12 0
876.18 0
876.25 0
876.32 0
876.39 0
876.45 0
876.52 0
876.59 0
876.66 0
876.72 0
876.79 0
876.86 0
876.93 0
877.00 0
877.06 0
877.13 0
877.20 0
877.27 0
877.33 0
877.40 0
877.47 0
877.54 0
877.60 0
877.67 0
877.74 0
877.81 0
877.87 0
877.94 0
878.01 0
878.08 0
878.15 0
878.21 0
878.28 0
878.35 0
878.42 0
878.48 0
878.55 0
878.62 0
878.69 0
878.76 0
878.82 0
878.89 0
878.96 0
879.03 0
879.09 0
879.16 0
879.23 0
879.30 0
879.36 0
879.43 0
879.50 0
879.57 0
879.64 0
879.70 0
879.77 0
879.84 0
879.91 0
879.97 0
880.04 0
880.11 0
880.18 0
880.25 0
880.31 0
880.38 0
880.45 0
880.52 0
880.58 0
880.65 0
880.72 0
880.79 0
880.86 0
880.92 0
880.99 0
881.06 0
881.13 0
881.20 0
881.26 0
881.33 0
881.40 0
881.47 0
881.53 0
881.60 0
881.67 0
881.74 0
881.81 0
881.87 0
881.94 0
882.01 0
882.08 0
882.14 0
882.21 0
882.28 0
882.35 0
882.42 0
882.48 0
882.55 0
882.62 0
882.69 0
882.76 0
882.82 0
882.89 0
882.96 0
883.03 0
883.10 0
883.16 0
883.23 0
883.30 0
883.37 0
883.43 0
883.50 0
883.57 0
883.64 0
883.71 0
883.77 0
883.84 0
883.91 0
883.98 0
884.05 0
884.11 0
884.18 0
884.25 0
884.32 0
884.39 0
884.45 0
884.52 0
884.59 0
884.66 0
884.73 0
884.79 0
884.86 0
884.93 0
885.00 0
885.07 0
885.13 0
885.20 0
885.27 0
885.34 0
885.40 0
885.47 0
885.54 0
885.61 0
885.68 0
885.74 0
885.81 0
885.88 0
885.95 0
886.02 0
886.08 0
886.15 0
886.22 0
886.29 0
886.36 0
886.43 0
886.49 0
886.56 0
886.63 0
886.70 0
886.77 0
886.83 0
886.90 0
886.97 0
887.04 0
887.11 0
887.17 0
887.24 0
887.31 0
887.38 0
887.45 0
887.51 0
887.58 0
887.65 0
887.72 0
887.79 0
887.85 0
887.92 0
887.99 0
888.06 0
888.13 0
888.19 0
888.26 0
888.33 0
888.40 0
888.47 0
888.53 0
888.60 0
888.67 0
888.74 0
888.81 0
888.88 0
888.94 0
889.01 0
889.08 0
889.15 0
889.22 0
889.28 0
889.35 0
889.42 0
889.49 0
889.56 0
889.62 0
889.69 0
889.76 0
889.83 0
889.90 0
889.97 0
890.03 0
890.10 0
890.17 0
890.24 0
890.31 0
890.37 0
890.44 0
890.51 0
890.58 0
890.65 0
890.72 0
890.78 0
890.85 0
890.92 0
890.99 0
891.06 0
891.12 0
891.19 0
891.26 0
891.33 0
891.40 0
891.47 0
891.53 0
891.60 0
891.67 0
891.74 0
891.81 0
891.88 0
891.94 0
892.01 0
892.08 0
892.15 0
892.22 0
892.28 0
892.35 0
892.42 0
892.49 0
892.56 0
892.63 0
892.69 0
892.76 0
892.83 0
892.90 0
892.97 0
893.04 0
893.10 0
893.17 0
893.24 0
893.31 0
893.38 0
893.45 0
893.51 0
893.58 0
893.65 0
893.72 0
893.79 0
893.86 0
893.92 0
893.99 0
894.06 0
894.13 0
894.20 0
894.26 0
894.33 0
894.40 0
894.47 0
894.54 0
894.61 0
894.67 0
894.74 0
894.81 0
894.88 0
894.95 0
895.02 0
895.09 0
895.15 0
895.22 0
895.29 0
895.36 0
895.43 0
895.50 0
895.56 0
895.63 0
895.70 0
895.77 0
895.84 0
895.91 0
895.97 0
896.04 0
896.11 0
896.18 0
896.25 0
896.32 0
896.38 0
896.45 0
896.52 0
896.59 0
896.66 0
896.73 0
896.79 0
896.86 0
896.93 0
897.00 0
897.07 0
897.14 0
897.21 0
897.27 0
897.34 0
897.41 0
897.48 0
897.55 0
897.62 0
897.68 0
897.75 0
897.82 0
897.89 0
897.96 0
898.03 0
898.10 0
898.16 0
898.23 0
898.30 0
898.37 0
898.44 0
898.51 0
898.57 0
898.64 0
898.71 0
898.78 0
898.85 0
898.92 0
898.99 0
899.05 0
899.12 0
899.19 0
899.26 0
899.33 0
899.40 0
899.47 0
899.53 0
899.60 0
899.67 0
899.74 0
899.81 0
899.88 0
899.94 0
900.01 0
900.08 0
900.15 0
900.22 0
900.29 0
900.36 0
900.42 0
900.49 0
900.56 0
900.63 0
900.70 0
900.77 0
900.84 0
900.90 0
900.97 0
901.04 0
901.11 0
901.18 0
901.25 0
901.32 0
901.38 0
901.45 0
901.52 0
901.59 0
901.66 0
901.73 0
901.80 0
901.87 0
901.93 0
902.00 0
902.07 0
902.14 0
902.21 0
902.28 0
902.35 0
902.41 0
902.48 0
902.55 0
902.62 0
902.69 0
902.76 0
902.83 0
902.89 0
902.96 0
903.03 0
903.10 0
903.17 0
903.24 0
903.31 0
903.38 0
903.44 0
903.51 0
903.58 0
903.65 0
903.72 0
903.79 0
903.86 0
903.92 0
903.99 0
904.06 0
904.13 0
904.20 0
904.27 0
904.34 0
904.41 0
904.47 0
904.54 0
904.61 0
904.68 0
904.75 0
904.82 0
904.89 0
904.96 0
905.02 0
905.09 0
905.16 0
905.23 0
905.30 0
905.37 0
905.44 0
905.51 0
905.57 0
905.64 0
905.71 0
905.78 0
905.85 0
905.92 0
905.99 0
906.06 0
906.12 0
906.19 0
906.26 0
906.33 0
906.40 0
906.47 0
906.54 0
906.61 0
906.67 0
906.74 0
906.81 0
906.88 0
906.95 0
907.02 0
907.09 0
907.16 0
907.22 0
907.29 0
907.36 0
907.43 0
907.50 0
907.57 0
907.64 0
907.71 0
907.78 0
907.84 0
907.91 0
907.98 0
908.05 0
908.12 0
908.19 0
908.26 0
908.33 0
908.40 0
908.46 0
908.53 0
908.60 0
908.67 0
908.74 0
908.81 0
908.88 0
908.95 0
909.02 0
909.08 0
909.15 0
909.22 0
909.29 0
909.36 0
909.43 0
909.50 0
909.57 0
909.64 0
909.70 0
909.77 0
909.84 0
909.91 0
909.98 0
910.05 0
910.12 0
910.19 0
910.26 0
910.32 0
910.39 0
910.46 0
910.53 0
910.60 0
910.67 0
910.74 0
910.81 0
910.88 0
910.94 0
911.01 0
911.08 0
911.15 0
911.22 0
911.29 0
911.36 0
911.43 0
911.50 0
911.57 0
911.63 0
911.70 0
911.77 0
911.84 0
911.91 0
911.98 0
912.05 0
912.12 0
912.19 0
912.26 0
912.32 0
912.39 0
912.46 0
912.53 0
912.60 0
912.67 0
912.74 0
912.81 0
912.88 0
912.95 0
913.01 0
913.08 0
913.15 0
913.22 0
913.29 0
913.36 0
913.43 0
913.50 0
913.57 0
913.64 0
913.71 0
913.77 0
913.84 0
913.91 0
913.98 0
914.05 0
914.12 0
914.19 0
914.26 0
914.33 0
914.40 0
914.47 0
914.53 0
914.60 0
914.67 0
914.74 0
914.81 0
914.88 0
914.95 0
915.02 0
915.09 0
915.16 0
915.23 0
915.29 0
915.36 0
915.43 0
915.50 0
915.57 0
915.64 0
915.71 0
915.78 0
915.85 0
915.92 0
915.99 0
916.06 0
916.12 0
916.19 0
916.26 0
916.33 0
916.40 0
916.47 0
916.54 0
916.61 0
916.68 0
916.75 0
916.82 0
916.89 0
916.95 0
917.02 0
917.09 0
917.16 0
917.23 0
917.30 0
917.37 0
917.44 0
917.51 0
917.58 0
917.65 0
917.72 0
917.78 0
917.85 0
917.92 0
917.99 0
918.06 0
918.13 0
918.20 0
918.27 0
918.34 0
918.41 0
918.48 0
918.55 0
918.62 0
918.68 0
918.75 0
918.82 0
918.89 0
918.96 0
919.03 0
919.10 0
919.17 0
919.24 0
919.31 0
919.38 0
919.45 0
919.52 0
919.59 0
919.65 0
919.72 0
919.79 0
919.86 0
919.93 0
920.00 0
920.07 0
920.14 0
920.21 0
920.28 0
920.35 0
920.42 0
920.49 0
920.56 0
920.62 0
920.69 0
920.76 0
920.83 0
920.90 0
920.97 0
921.04 0
921.11 0
921.18 0
921.25 0
921.32 0
921.39 0
921.46 0
921.53 0
921.60 0
921.67 0
921.73 0
921.80 0
921.87 0
921.94 0
922.01 0
922.08 0
922.15 0
922.22 0
922.29 0
922.36 0
922.43 0
922.50 0
922.57 0
922.64 0
922.71 0
922.78 0
922.84 0
922.91 0
922.98 0
923.05 0
923.12 0
923.19 0
923.26 0
923.33 0
923.40 0
923.47 0
923.54 0
923.61 0
923.68 0
923.75 0
923.82 0
923.89 0
923.96 0
924.03 0
924.09 0
924.16 0
924.23 0
924.30 0
924.37 0
924.44 0
924.51 0
924.58 0
924.65 0
924.72 0
924.79 0
924.86 0
924.93 0
925.00 0
925.07 0
925.14 0
925.21 0
925.28 0
925.35 0
925.41 0
925.48 0
925.55 0
925.62 0
925.69 0
925.76 0
925.83 0
925.90 0
925.97 0
926.04 0
926.11 0
926.18 0
926.25 0
926.32 0
926.39 0
926.46 0
926.53 0
926.60 0
926.67 0
926.74 0
926.81 0
926.87 0
926.94 0
927.01 0
927.08 0
927.15 0
927.22 0
927.29 0
927.36 0
927.43 0
927.50 0
927.57 0
927.64 0
927.71 0
927.78 0
927.85 0
927.92 0
927.99 0
928.06 0
928.13 0
928.20 0
928.27 0
928.34 0
928.41 0
928.48 0
928.55 0
928.61 0
928.68 0
928.75 0
928.82 0
928.89 0
928.96 0
929.03 0
929.10 0
929.17 0
929.24 0
929.31 0
929.38 0
929.45 0
929.52 0
929.59 0
929.66 0
929.73 0
929.80 0
929.87 0
929.94 0
930.01 0
930.08 0
930.15 0
930.22 0
930.29 0
930.36 0
930.43 0
930.50 0
930.57 0
930.64 0
930.70 0
930.77 0
930.84 0
930.91 0
930.98 0
931.05 0
931.12 0
931.19 0
931.26 0
931.33 0
931.40 0
931.47 0
931.54 0
931.61 0
931.68 0
931.75 0
931.82 0
931.89 0
931.96 0
932.03 0
932.10 0
932.17 0
932.24 0
932.31 0
932.38 0
932.45 0
932.52 0
932.59 0
932.66 0
932.73 0
932.80 0
932.87 0
932.94 0
933.01 0
933.08 0
933.15 0
933.22 0
933.29 0
933.36 0
933.43 0
933.50 0
933.56 0
933.63 0
933.70 0
933.77 0
933.84 0
933.91 0
933.98 0
934.05 0
934.12 0
934.19 0
934.26 0
934.33 0
934.40 0
934.47 0
934.54 0
934.61 0
934.68 0
934.75 0
934.82 0
934.89 0
934.96 0
935.03 0
935.10 0
935.17 0
935.24 0
935.31 0
935.38 0
935.45 0
935.52 0
935.59 0
935.66 0
935.73 0
935.80 0
935.87 0
935.94 0
936.01 0
936.08 0
936.15 0
936.22 0
936.29 0
936.36 0
936.43 0
936.50 0
936.57 0
936.64 0
936.71 0
936.78 0
936.85 0
936.92 0
936.99 0
937.06 0
937.13 0
937.20 0
937.27 0
937.34 0
937.41 0
937.48 0
937.55 0
937.62 0
937.69 0
937.76 0
937.83 0
937.90 0
937.97 0
938.04 0
938.11 0
938.18 0
938.25 0
938.32 0
938.39 0
938.46 0
938.53 0
938.60 0
938.67 0
938.74 0
938.81 0
938.88 0
938.95 0
939.02 0
939.09 0
939.16 0
939.23 0
939.30 0
939.37 0
939.44 0
939.51 0
939.58 0
939.65 0
939.72 0
939.79 0
939.86 0
939.93 0
940.00 0
940.07 0
940.14 0
940.21 0
940.28 0
940.35 0
940.42 0
940.49 0
940.56 0
940.63 0
940.70 0
940.77 0
940.84 0
940.91 0
940.98 0
941.05 0
941.12 0
941.19 0
941.26 0
941.33 0
941.40 0
941.47 0
941.54 0
941.61 0
941.68 0
941.75 0
941.82 0
941.89 0
941.96 0
942.03 0
942.10 0
942.17 0
942.24 0
942.31 0
942.38 0
942.45 0
942.52 0
942.59 0
942.66 0
942.73 0
942.80 0
942.87 0
942.94 0
943.01 0
943.08 0
943.15 0
943.22 0
943.29 0
943.36 0
943.43 0
943.50 0
943.57 0
943.65 0
943.72 0
943.79 0
943.86 0
943.93 0
944.00 0
944.07 0
944.14 0
944.21 0
944.28 0
944.35 0
944.42 0
944.49 0
944.56 0
944.63 0
944.70 0
944.77 0
944.84 0
944.91 0
944.98 0
945.05 0
945.12 0
945.19 0
945.26 0
945.33 0
945.40 0
945.47 0
945.54 0
945.61 0
945.68 0
945.75 0
945.82 0
945.89 0
945.96 0
946.03 0
946.10 0
946.17 0
946.24 0
946.31 0
946.38 0
946.45 0
946.53 0
946.60 0
946.67 0
946.74 0
946.81 0
946.88 0
946.95 0
947.02 0
947.09 0
947.16 0
947.23 0
947.30 0
947.37 0
947.44 0
947.51 0
947.58 0
947.65 0
947.72 0
947.79 0
947.86 0
947.93 0
948.00 0
948.07 0
948.14 0
948.21 0
948.28 0
948.35 0
948.42 0
948.49 0
948.56 0
948.64 0
948.71 0
948.78 0
948.85 0
948.92 0
948.99 0
949.06 0
949.13 0
949.20 0
949.27 0
949.34 0
949.41 0
949.48 0
949.55 0
949.62 0
949.69 0
949.76 0
949.83 0
949.90 0
949.97 0
950.04 0
950.11 0
950.18 0
950.25 0
950.32 0
950.40 0
950.47 0
950.54 0
950.61 0
950.68 0
950.75 0
950.82 0
950.89 0
950.96 0
951.03 0
951.10 0
951.17 0
951.24 0
951.31 0
951.38 0
951.45 0
951.52 0
951.59 0
951.66 0
951.73 0
951.80 0
951.88 0
951.95 0
952.02 0
952.09 0
952.16 0
952.23 0
952.30 0
952.37 0
952.44 0
952.51 0
952.58 0
952.65 0
952.72 0
952.79 0
952.86 0
952.93 0
953.00 0
953.07 0
953.14 0
953.22 0
953.29 0
953.36 0
953.43 0
953.50 0
953.57 0
953.64 0
953.71 0
953.78 0
953.85 0
953.92 0
953.99 0
954.06 0
954.13 0
954.20 0
954.27 0
954.34 0
954.41 0
954.49 0
954.56 0
954.63 0
954.70 0
954.77 0
954.84 0
954.91 0
954.98 0
955.05 0
955.12 0
955.19 0
955.26 0
955.33 0
955.40 0
955.47 0
955.54 0
955.62 0
955.69 0
955.76 0
955.83 0
955.90 0
955.97 0
956.04 0
956.11 0
956.18 0
956.25 0
956.32 0
956.39 0
956.46 0
956.53 0
956.60 0
956.67 0
956.75 0
956.82 0
956.89 0
956.96 0
957.03 0
957.10 0
957.17 0
957.24 0
957.31 0
957.38 0
957.45 0
957.52 0
957.59 0
957.66 0
957.74 0
957.81 0
957.88 0
957.95 0
958.02 0
958.09 0
958.16 0
958.23 0
958.30 0
958.37 0
958.44 0
958.51 0
958.58 0
958.65 0
958.73 0
958.80 0
958.87 0
958.94 0
959.01 0
959.08 0
959.15 0
959.22 0
959.29 0
959.36 0
959.43 0
959.50 0
959.57 0
959.65 0
959.72 0
959.79 0
959.86 0
959.93 0
960.00 0
960.07 0
960.14 0
960.21 0
960.28 0
960.35 0
960.42 0
960.50 0
960.57 0
960.64 0
960.71 0
960.78 0
960.85 0
960.92 0
960.99 0
961.06 0
961.13 0
961.20 0
961.27 0
961.35 0
961.42 0
961.49 0
961.56 0
961.63 0
961.70 0
961.77 0
961.84 0
961.91 0
961.98 0
962.05 0
962.12 0
962.20 0
962.27 0
962.34 0
962.41 0
962.48 0
962.55 0
962.62 0
962.69 0
962.76 0
962.83 0
962.90 0
962.98 0
963.05 0
963.12 0
963.19 0
963.26 0
963.33 0
963.40 0
963.47 0
963.54 0
963.61 0
963.68 0
963.76 0
963.83 0
963.90 0
963.97 0
964.04 0
964.11 0
964.18 0
964.25 0
964.32 0
964.39 0
964.46 0
964.54 0
964.61 0
964.68 0
964.75 0
964.82 0
964.89 0
964.96 0
965.03 0
965.10 0
965.17 0
965.25 0
965.32 0
965.39 0
965.46 0
965.53 0
965.60 0
965.67 0
965.74 0
965.81 0
965.88 0
965.96 0
966.03 0
966.10 0
966.17 0
966.24 0
966.31 0
966.38 0
966.45 0
966.52 0
966.59 0
966.67 0
966.74 0
966.81 0
966.88 0
966.95 0
967.02 0
967.09 0
967.16 0
967.23 0
967.31 0
967.38 0
967.45 0
967.52 0
967.59 0
967.66 0
967.73 0
967.80 0
967.87 0
967.95 0
968.02 0
968.09 0
968.16 0
968.23 0
968.30 0
968.37 0
968.44 0
968.51 0
968.59 0
968.66 0
968.73 0
968.80 0
968.87 0
968.94 0
969.01 0
969.08 0
969.15 0
969.23 0
969.30 0
969.37 0
969.44 0
969.51 0
969.58 0
969.65 0
969.72 0
969.79 0
969.87 0
969.94 0
970.01 0
970.08 0
970.15 0
970.22 0
970.29 0
970.36 0
970.43 0
970.51 0
970.58 0
970.65 0
970.72 0
970.79 0
970.86 0
970.93 0
971.00 0
971.08 0
971.15 0
971.22 0
971.29 0
971.36 0
971.43 0
971.50 0
971.57 0
971.65 0
971.72 0
971.79 0
971.86 0
971.93 0
972.00 0
972.07 0
972.14 0
972.22 0
972.29 0
972.36 0
972.43 0
972.50 0
972.57 0
972.64 0
972.71 0
972.79 0
972.86 0
972.93 0
973.00 0
973.07 0
973.14 0
973.21 0
973.28 0
973.36 0
973.43 0
973.50 0
973.57 0
973.64 0
973.71 0
973.78 0
973.85 0
973.93 0
974.00 0
974.07 0
974.14 0
974.21 0
974.28 0
974.35 0
974.43 0
974.50 0
974.57 0
974.64 0
974.71 0
974.78 0
974.85 0
974.92 0
975.00 0
975.07 0
975.14 0
975.21 0
975.28 0
975.35 0
975.42 0
975.50 0
975.57 0
975.64 0
975.71 0
975.78 0
975.85 0
975.92 0
976.00 0
976.07 0
976.14 0
976.21 0
976.28 0
976.35 0
976.42 0
976.49 0
976.57 0
976.64 0
976.71 0
976.78 0
976.85 0
976.92 0
976.99 0
977.07 0
977.14 0
977.21 0
977.28 0
977.35 0
977.42 0
977.49 0
977.57 0
977.64 0
977.71 0
977.78 0
977.85 0
977.92 0
977.99 0
978.07 0
978.14 0
978.21 0
978.28 0
978.35 0
978.42 0
978.50 0
978.57 0
978.64 0
978.71 0
978.78 0
978.85 0
978.92 0
979.00 0
979.07 0
979.14 0
979.21 0
979.28 0
979.35 0
979.42 0
979.50 0
979.57 0
979.64 0
979.71 0
979.78 0
979.85 0
979.93 0
980.00 0
980.07 0
980.14 0
980.21 0
980.28 0
980.35 0
980.43 0
980.50 0
980.57 0
980.64 0
980.71 0
980.78 0
980.86 0
980.93 0
981.00 0
981.07 0
981.14 0
981.21 0
981.28 0
981.36 0
981.43 0
981.50 0
981.57 0
981.64 0
981.71 0
981.79 0
981.86 0
981.93 0
982.00 0
982.07 0
982.14 0
982.22 0
982.29 0
982.36 0
982.43 0
982.50 0
982.57 0
982.65 0
982.72 0
982.79 0
982.86 0
982.93 0
983.00 0
983.08 0
983.15 0
983.22 0
983.29 0
983.36 0
983.43 0
983.51 0
983.58 0
983.65 0
983.72 0
983.79 0
983.86 0
983.94 0
984.01 0
984.08 0
984.15 0
984.22 0
984.29 0
984.37 0
984.44 0
984.51 0
984.58 0
984.65 0
984.72 0
984.80 0
984.87 0
984.94 0
985.01 0
985.08 0
985.15 0
985.23 0
985.30 0
985.37 0
985.44 0
985.51 0
985.58 0
985.66 0
985.73 0
985.80 0
985.87 0
985.94 0
986.01 0
986.09 0
986.16 0
986.23 0
986.30 0
986.37 0
986.45 0
986.52 0
986.59 0
986.66 0
986.73 0
986.80 0
986.88 0
986.95 0
987.02 0
987.09 0
987.16 0
987.23 0
987.31 0
987.38 0
987.45 0
987.52 0
987.59 0
987.67 0
987.74 0
987.81 0
987.88 0
987.95 0
988.02 0
988.10 0
988.17 0
988.24 0
988.31 0
988.38 0
988.46 0
988.53 0
988.60 0
988.67 0
988.74 0
988.82 0
988.89 0
988.96 0
989.03 0
989.10 0
989.17 0
989.25 0
989.32 0
989.39 0
989.46 0
989.53 0
989.61 0
989.68 0
989.75 0
989.82 0
989.89 0
989.97 0
990.04 0
990.11 0
990.18 0
990.25 0
990.32 0
990.40 0
990.47 0
990.54 0
990.61 0
990.68 0
990.76 0
990.83 0
990.90 0
990.97 0
991.04 0
991.12 0
991.19 0
991.26 0
991.33 0
991.40 0
991.48 0
991.55 0
991.62 0
991.69 0
991.76 0
991.84 0
991.91 0
991.98 0
992.05 0
992.12 0
992.20 0
992.27 0
992.34 0
992.41 0
992.48 0
992.56 0
992.63 0
992.70 0
992.77 0
992.84 0
992.92 0
992.99 0
993.06 0
993.13 0
993.20 0
993.28 0
993.35 0
993.42 0
993.49 0
993.56 0
993.64 0
993.71 0
993.78 0
993.85 0
993.92 0
994.00 0
994.07 0
994.14 0
994.21 0
994.28 0
994.36 0
994.43 0
994.50 0
994.57 0
994.64 0
994.72 0
994.79 0
994.86 0
994.93 0
995.00 0
995.08 0
995.15 0
995.22 0
995.29 0
995.36 0
995.44 0
995.51 0
995.58 0
995.65 0
995.73 0
995.80 0
995.87 0
995.94 0
996.01 0
996.09 0
996.16 0
996.23 0
996.30 0
996.37 0
996.45 0
996.52 0
996.59 0
996.66 0
996.73 0
996.81 0
996.88 0
996.95 0
997.02 0
997.10 0
997.17 0
997.24 0
997.31 0
997.38 0
997.46 0
997.53 0
997.60 0
997.67 0
997.75 0
997.82 0
997.89 0
997.96 0
998.03 0
998.11 0
998.18 0
998.25 0
998.32 0
998.39 0
998.47 0
998.54 0
998.61 0
998.68 0
998.76 0
998.83 0
998.90 0
998.97 0
999.04 0
999.12 0
999.19 0
999.26 0
999.33 0
999.41 0
999.48 0
999.55 0
999.62 0
999.69 0
999.77 0
999.84 0
999.91 0
999.98 0
1000.06 0
1000.13 0
1000.20 0
1000.27 0
1000.35 0
1000.42 0
1000.49 0
1000.56 0
1000.63 0
1000.71 0
1000.78 0
1000.85 0
1000.92 0
1001.00 0
1001.07 0
1001.14 0
1001.21 0
1001.29 0
1001.36 0
1001.43 0
1001.50 0
1001.57 0
1001.65 0
1001.72 0
1001.79 0
1001.86 0
1001.94 0
1002.01 0
1002.08 0
1002.15 0
1002.23 0
1002.30 0
1002.37 0
1002.44 0
1002.51 0
1002.59 0
1002.66 0
1002.73 0
1002.80 0
1002.88 0
1002.95 0
1003.02 0
1003.09 0
1003.17 0
1003.24 0
1003.31 0
1003.38 0
1003.46 0
1003.53 0
1003.60 0
1003.67 0
1003.75 0
1003.82 0
1003.89 0
1003.96 0
1004.03 0
1004.11 0
1004.18 0
1004.25 0
1004.32 0
1004.40 0
1004.47 0
1004.54 0
1004.61 0
1004.69 0
1004.76 0
1004.83 0
1004.90 0
1004.98 0
1005.05 0
1005.12 0
1005.19 0
1005.27 0
1005.34 0
1005.41 0
1005.48 0
1005.56 0
1005.63 0
1005.70 0
1005.77 0
1005.85 0
1005.92 0
1005.99 0
1006.06 0
1006.14 0
1006.21 0
1006.28 0
1006.35 0
1006.43 0
1006.50 0
1006.57 0
1006.64 0
1006.72 0
1006.79 0
1006.86 0
1006.93 0
1007.01 0
1007.08 0
1007.15 0
1007.22 0
1007.30 1
1007.37 1
1007.44 1
1007.51 1
1007.59 1
1007.66 2
1007.73 2
1007.80 2
1007.88 3
1007.95 3
1008.02 3
1008.09 3
1008.17 3
1008.24 2
1008.31 2
1008.38 2
1008.46 1
1008.53 1
1008.60 1
1008.67 0
1008.75 0
1008.82 1
1008.89 1
1008.96 1
1009.04 1
1009.11 1
1009.18 1
1009.25 1
1009.33 1
1009.40 1
1009.47 1
1009.55 1
1009.62 1
1009.69 1
1009.76 1
1009.84 1
1009.91 1
1009.98 1
1010.05 2
1010.13 2
1010.20 2
1010.27 2
1010.34 2
1010.42 2
1010.49 2
1010.56 2
1010.63 2
1010.71 2
1010.78 2
1010.85 1
1010.93 1
1011.00 1
1011.07 1
1011.14 0
1011.22 0
1011.29 0
1011.36 0
1011.43 0
1011.51 0
1011.58 1
1011.65 1
1011.72 1
1011.80 1
1011.87 1
1011.94 1
1012.02 1
1012.09 1
1012.16 1
1012.23 1
1012.31 0
1012.38 0
1012.45 0
1012.52 0
1012.60 0
1012.67 0
1012.74 0
1012.82 0
1012.89 0
1012.96 0
1013.03 0
1013.11 0
1013.18 0
1013.25 0
1013.32 0
1013.40 0
1013.47 0
1013.54 0
1013.62 0
1013.69 0
1013.76 0
1013.83 0
1013.91 0
1013.98 0
1014.05 0
1014.12 0
1014.20 0
1014.27 0
1014.34 0
1014.42 0
1014.49 0
1014.56 0
1014.63 0
1014.71 0
1014.78 0
1014.85 0
1014.93 0
1015.00 0
1015.07 0
1015.14 0
1015.22 0
1015.29 0
1015.36 0
1015.43 0
1015.51 0
1015.58 0
1015.65 1
1015.73 1
1015.80 1
1015.87 1
1015.94 1
1016.02 1
1016.09 1
1016.16 1
1016.24 0
1016.31 0
1016.38 0
1016.45 0
1016.53 0
1016.60 0
1016.67 0
1016.75 0
1016.82 0
1016.89 0
1016.96 0
1017.04 0
1017.11 0
1017.18 0
1017.26 0
1017.33 0
1017.40 0
1017.47 0
1017.55 0
1017.62 0
1017.69 0
1017.77 0
1017.84 0
1017.91 0
1017.99 0
1018.06 0
1018.13 0
1018.20 0
1018.28 0
1018.35 0
1018.42 0
1018.50 0
1018.57 0
1018.64 0
1018.71 0
1018.79 0
1018.86 0
1018.93 0
1019.01 0
1019.08 0
1019.15 0
1019.22 0
1019.30 0
1019.37 0
1019.44 0
1019.52 0
1019.59 0
1019.66 0
1019.74 0
1019.81 0
1019.88 0
1019.95 0
1020.03 0
1020.10 0
1020.17 0
1020.25 0
1020.32 0
1020.39 0
1020.47 0
1020.54 0
1020.61 0
1020.68 0
1020.76 0
1020.83 0
1020.90 0
1020.98 0
1021.05 0
1021.12 0
1021.20 0
1021.27 0
1021.34 0
1021.41 0
1021.49 0
1021.56 0
1021.63 0
1021.71 0
1021.78 0
1021.85 0
1021.93 0
1022.00 0
1022.07 0
1022.15 0
1022.22 0
1022.29 0
1022.36 0
1022.44 0
1022.51 0
1022.58 0
1022.66 0
1022.73 0
1022.80 0
1022.88 0
1022.95 0
1023.02 0
1023.10 0
1023.17 1
1023.24 1
1023.31 1
1023.39 1
1023.46 1
1023.53 1
1023.61 0
1023.68 0
1023.75 0
1023.83 0
1023.90 0
1023.97 0
1024.05 0
1024.12 0
1024.19 0
1024.26 0
1024.34 0
1024.41 0
1024.48 0
1024.56 0
1024.63 0
1024.70 0
1024.78 0
1024.85 0
1024.92 0
1025.00 0
1025.07 0
1025.14 0
1025.22 0
1025.29 0
1025.36 0
1025.44 0
1025.51 1
1025.58 1
1025.65 2
1025.73 4
1025.80 6
1025.87 9
1025.95 12
1026.02 16
1026.09 19
1026.17 23
1026.24 26
1026.31 28
1026.39 30
1026.46 30
1026.53 30
1026.61 29
1026.68 28
1026.75 27
1026.83 27
1026.90 27
1026.97 27
1027.05 27
1027.12 27
1027.19 26
1027.27 26
1027.34 25
1027.41 24
1027.49 23
1027.56 21
1027.63 20
1027.71 19
1027.78 19
1027.85 18
1027.92 17
1028.00 16
1028.07 15
1028.14 14
1028.22 13
1028.29 12
1028.36 12
1028.44 11
1028.51 10
1028.58 9
1028.66 8
1028.73 7
1028.80 6
1028.88 5
1028.95 5
1029.02 4
1029.10 4
1029.17 3
1029.24 3
1029.32 3
1029.39 3
1029.46 3
1029.54 4
1029.61 4
1029.68 4
1029.76 5
1029.83 5
1029.90 6
1029.98 7
1030.05 7
1030.12 8
1030.20 8
1030.27 9
1030.34 8
1030.42 8
1030.49 7
1030.56 6
1030.64 6
1030.71 5
1030.78 5
1030.86 5
1030.93 5
1031.00 5
1031.08 5
1031.15 6
1031.22 6
1031.30 6
1031.37 5
1031.44 5
1031.52 5
1031.59 5
1031.66 5
1031.74 6
1031.81 6
1031.89 7
1031.96 7
1032.03 8
1032.11 8
1032.18 7
1032.25 7
1032.33 6
1032.40 5
1032.47 4
1032.55 3
1032.62 3
1032.69 3
1032.77 3
1032.84 3
1032.91 3
1032.99 3
1033.06 3
1033.13 3
1033.21 3
1033.28 3
1033.35 3
1033.43 3
1033.50 4
1033.57 4
1033.65 4
1033.72 4
1033.79 4
1033.87 4
1033.94 5
1034.01 5
1034.09 5
1034.16 4
1034.24 4
1034.31 4
1034.38 3
1034.46 3
1034.53 3
1034.60 3
1034.68 3
1034.75 2
1034.82 2
1034.90 2
1034.97 2
1035.04 2
1035.12 2
1035.19 2
1035.26 2
1035.34 2
1035.41 2
1035.49 2
1035.56 2
1035.63 2
1035.71 2
1035.78 2
1035.85 2
1035.93 2
1036.00 2
1036.07 2
1036.15 1
1036.22 1
1036.29 1
1036.37 1
1036.44 1
1036.51 1
1036.59 1
1036.66 1
1036.74 1
1036.81 1
1036.88 1
1036.96 1
1037.03 1
1037.10 1
1037.18 1
1037.25 2
1037.32 2
1037.40 2
1037.47 2
1037.55 2
1037.62 2
1037.69 1
1037.77 1
1037.84 1
1037.91 1
1037.99 1
1038.06 1
1038.13 1
1038.21 1
1038.28 1
1038.36 1
1038.43 1
1038.50 1
1038.58 2
1038.65 2
1038.72 2
1038.80 2
1038.87 1
1038.94 1
1039.02 1
1039.09 1
1039.17 1
1039.24 1
1039.31 1
1039.39 1
1039.46 1
1039.53 1
1039.61 1
1039.68 1
1039.75 1
1039.83 1
1039.90 1
1039.98 1
1040.05 1
1040.12 1
1040.20 1
1040.27 1
1040.34 1
1040.42 1
1040.49 1
1040.57 1
1040.64 1
1040.71 1
1040.79 2
1040.86 2
1040.93 2
1041.01 2
1041.08 2
1041.16 1
1041.23 1
1041.30 1
1041.38 1
1041.45 0
1041.52 0
1041.60 0
1041.67 0
1041.75 0
1041.82 0
1041.89 0
1041.97 0
1042.04 0
1042.11 0
1042.19 0
1042.26 0
1042.34 0
1042.41 0
1042.48 0
1042.56 0
1042.63 0
1042.70 0
1042.78 0
1042.85 0
1042.93 0
1043.00 0
1043.07 0
1043.15 0
1043.22 0
1043.29 0
1043.37 0
1043.44 0
1043.52 0
1043.59 0
1043.66 0
1043.74 0
1043.81 0
1043.89 1
1043.96 1
1044.03 1
1044.11 1
1044.18 1
1044.25 1
1044.33 1
1044.40 1
1044.48 1
1044.55 1
1044.62 1
1044.70 0
1044.77 0
1044.85 0
1044.92 0
1044.99 0
1045.07 1
1045.14 1
1045.21 1
1045.29 2
1045.36 2
1045.44 3
1045.51 4
1045.58 5
1045.66 6
1045.73 8
1045.81 10
1045.88 12
1045.95 14
1046.03 16
1046.10 18
1046.18 19
1046.25 20
1046.32 20
1046.40 20
1046.47 20
1046.54 20
1046.62 20
1046.69 20
1046.77 19
1046.84 19
1046.91 19
1046.99 19
1047.06 19
1047.14 18
1047.21 18
1047.28 17
1047.36 16
1047.43 15
1047.51 15
1047.58 15
1047.65 15
1047.73 16
1047.80 17
1047.88 18
1047.95 20
1048.02 20
1048.10 21
1048.17 21
1048.25 21
1048.32 20
1048.39 19
1048.47 18
1048.54 16
1048.62 14
1048.69 13
1048.76 12
1048.84 11
1048.91 11
1048.99 10
1049.06 10
1049.13 10
1049.21 11
1049.28 11
1049.36 11
1049.43 11
1049.50 10
1049.58 10
1049.65 9
1049.73 8
1049.80 7
1049.87 6
1049.95 5
1050.02 5
1050.10 4
1050.17 4
1050.24 4
1050.32 4
1050.39 5
1050.47 5
1050.54 4
1050.61 4
1050.69 4
1050.76 3
1050.84 3
1050.91 2
1050.99 2
1051.06 2
1051.13 2
1051.21 2
1051.28 3
1051.36 3
1051.43 3
1051.50 3
1051.58 3
1051.65 3
1051.73 3
1051.80 3
1051.87 3
1051.95 3
1052.02 3
1052.10 3
1052.17 3
1052.25 4
1052.32 4
1052.39 4
1052.47 4
1052.54 4
1052.62 4
1052.69 4
1052.76 3
1052.84 3
1052.91 2
1052.99 2
1053.06 2
1053.13 1
1053.21 1
1053.28 1
1053.36 1
1053.43 2
1053.51 2
1053.58 2
1053.65 2
1053.73 2
1053.80 2
1053.88 2
1053.95 2
1054.02 2
1054.10 2
1054.17 2
1054.25 2
1054.32 2
1054.40 2
1054.47 3
1054.54 3
1054.62 3
1054.69 3
1054.77 4
1054.84 4
1054.92 4
1054.99 3
1055.06 3
1055.14 3
1055.21 3
1055.29 3
1055.36 3
1055.44 2
1055.51 2
1055.58 2
1055.66 2
1055.73 2
1055.81 2
1055.88 2
1055.95 2
1056.03 2
1056.10 2
1056.18 3
1056.25 3
1056.33 3
1056.40 3
1056.47 3
1056.55 3
1056.62 3
1056.70 3
1056.77 3
1056.85 3
1056.92 3
1056.99 3
1057.07 3
1057.14 3
1057.22 3
1057.29 3
1057.37 3
1057.44 3
1057.51 3
1057.59 3
1057.66 3
1057.74 3
1057.81 2
1057.89 2
1057.96 2
1058.04 2
1058.11 1
1058.18 1
1058.26 1
1058.33 0
1058.41 0
1058.48 0
1058.56 0
1058.63 0
1058.70 0
1058.78 0
1058.85 0
1058.93 0
1059.00 1
1059.08 1
1059.15 1
1059.22 1
1059.30 1
1059.37 1
1059.45 1
1059.52 1
1059.60 1
1059.67 1
1059.75 1
1059.82 1
1059.89 1
1059.97 1
1060.04 1
1060.12 1
1060.19 1
1060.27 1
1060.34 1
1060.42 1
1060.49 1
1060.56 1
1060.64 1
1060.71 1
1060.79 1
1060.86 1
1060.94 1
1061.01 1
1061.09 1
1061.16 1
1061.23 1
1061.31 1
1061.38 0
1061.46 0
1061.53 0
1061.61 0
1061.68 0
1061.76 0
1061.83 0
1061.90 0
1061.98 0
1062.05 0
1062.13 0
1062.20 0
1062.28 1
1062.35 1
1062.43 1
1062.50 1
1062.57 1
1062.65 1
1062.72 1
1062.80 1
1062.87 1
1062.95 1
1063.02 1
1063.10 1
1063.17 0
1063.24 0
1063.32 1
1063.39 1
1063.47 1
1063.54 1
1063.62 2
1063.69 2
1063.77 2
1063.84 1
1063.92 1
1063.99 1
1064.06 1
1064.14 2
1064.21 2
1064.29 3
1064.36 4
1064.44 4
1064.51 5
1064.59 5
1064.66 5
1064.74 4
1064.81 4
1064.88 3
1064.96 3
1065.03 3
1065.11 3
1065.18 3
1065.26 3
1065.33 3
1065.41 3
1065.48 3
1065.56 3
1065.63 3
1065.71 3
1065.78 3
1065.85 3
1065.93 3
1066.00 3
1066.08 3
1066.15 3
1066.23 3
1066.30 3
1066.38 3
1066.45 3
1066.53 3
1066.60 4
1066.68 4
1066.75 4
1066.82 4
1066.90 3
1066.97 3
1067.05 3
1067.12 2
1067.20 2
1067.27 2
1067.35 2
1067.42 3
1067.50 3
1067.57 3
1067.65 3
1067.72 4
1067.80 5
1067.87 5
1067.94 6
1068.02 7
1068.09 9
1068.17 10
1068.24 10
1068.32 11
1068.39 11
1068.47 11
1068.54 11
1068.62 11
1068.69 10
1068.77 10
1068.84 10
1068.92 10
1068.99 10
1069.07 10
1069.14 10
1069.21 10
1069.29 10
1069.36 11
1069.44 11
1069.51 11
1069.59 12
1069.66 12
1069.74 12
1069.81 12
1069.89 12
1069.96 12
1070.04 12
1070.11 11
1070.19 11
1070.26 11
1070.34 10
1070.41 10
1070.49 10
1070.56 10
1070.63 11
1070.71 11
1070.78 11
1070.86 10
1070.93 10
1071.01 10
1071.08 9
1071.16 9
1071.23 9
1071.31 8
1071.38 8
1071.46 8
1071.53 8
1071.61 8
1071.68 8
1071.76 7
1071.83 7
1071.91 7
1071.98 7
1072.06 6
1072.13 6
1072.21 6
1072.28 5
1072.36 5
1072.43 5
1072.51 5
1072.58 5
1072.65 5
1072.73 5
1072.80 5
1072.88 5
1072.95 5
1073.03 5
1073.10 5
1073.18 5
1073.25 6
1073.33 6
1073.40 7
1073.48 7
1073.55 6
1073.63 6
1073.70 5
1073.78 4
1073.85 3
1073.93 3
1074.00 3
1074.08 3
1074.15 4
1074.23 4
1074.30 5
1074.38 6
1074.45 7
1074.53 7
1074.60 7
1074.68 7
1074.75 7
1074.83 7
1074.90 6
1074.98 6
1075.05 5
1075.13 5
1075.20 4
1075.28 4
1075.35 4
1075.43 3
1075.50 3
1075.58 3
1075.65 2
1075.73 2
1075.80 2
1075.88 1
1075.95 1
1076.03 1
1076.10 1
1076.18 1
1076.25 1
1076.33 2
1076.40 2
1076.48 2
1076.55 3
1076.63 3
1076.70 3
1076.78 2
1076.85 2
1076.93 2
1077.00 2
1077.08 1
1077.15 1
1077.23 1
1077.30 1
1077.38 1
1077.45 1
1077.53 0
1077.60 0
1077.68 0
1077.75 0
1077.83 0
1077.90 0
1077.98 0
1078.05 0
1078.13 0
1078.20 0
1078.28 1
1078.35 1
1078.43 1
1078.50 1
1078.58 1
1078.65 1
1078.73 1
1078.80 1
1078.88 1
1078.95 1
1079.03 1
1079.10 1
1079.18 1
1079.25 2
1079.33 2
1079.40 2
1079.48 2
1079.55 3
1079.63 3
1079.70 3
1079.78 4
1079.85 4
1079.93 5
1080.00 5
1080.08 6
1080.15 6
1080.23 7
1080.30 7
1080.38 7
1080.45 7
1080.53 6
1080.60 6
1080.68 6
1080.75 5
1080.83 5
1080.90 5
1080.98 5
1081.05 5
1081.13 5
1081.20 5
1081.28 5
1081.35 5
1081.43 5
1081.51 5
1081.58 5
1081.66 5
1081.73 5
1081.81 4
1081.88 3
1081.96 3
1082.03 2
1082.11 1
1082.18 1
1082.26 2
1082.33 3
1082.41 4
1082.48 5
1082.56 6
1082.63 7
1082.71 7
1082.78 7
1082.86 7
1082.93 6
1083.01 5
1083.08 4
1083.16 4
1083.23 3
1083.31 3
1083.38 3
1083.46 4
1083.54 5
1083.61 6
1083.69 8
1083.76 9
1083.84 11
1083.91 12
1083.99 14
1084.06 15
1084.14 16
1084.21 17
1084.29 18
1084.36 18
1084.44 18
1084.51 18
1084.59 18
1084.66 18
1084.74 18
1084.81 17
1084.89 17
1084.97 17
1085.04 18
1085.12 18
1085.19 18
1085.27 18
1085.34 18
1085.42 17
1085.49 17
1085.57 17
1085.64 18
1085.72 18
1085.79 19
1085.87 19
1085.94 20
1086.02 21
1086.09 21
1086.17 21
1086.25 22
1086.32 21
1086.40 21
1086.47 20
1086.55 19
1086.62 18
1086.70 17
1086.77 15
1086.85 14
1086.92 13
1087.00 13
1087.07 13
1087.15 13
1087.22 14
1087.30 14
1087.38 14
1087.45 14
1087.53 14
1087.60 13
1087.68 12
1087.75 11
1087.83 10
1087.90 8
1087.98 7
1088.05 6
1088.13 5
1088.20 4
1088.28 4
1088.36 5
1088.43 5
1088.51 6
1088.58 6
1088.66 6
1088.73 6
1088.81 6
1088.88 6
1088.96 6
1089.03 6
1089.11 6
1089.18 6
1089.26 7
1089.34 7
1089.41 7
1089.49 7
1089.56 7
1089.64 7
1089.71 7
1089.79 7
1089.86 7
1089.94 7
1090.01 6
1090.09 6
1090.17 5
1090.24 5
1090.32 4
1090.39 4
1090.47 4
1090.54 4
1090.62 4
1090.69 4
1090.77 4
1090.84 4
1090.92 4
1091.00 4
1091.07 3
1091.15 3
1091.22 2
1091.30 1
1091.37 0
1091.45 0
1091.52 0
1091.60 0
1091.67 1
1091.75 3
1091.83 4
1091.90 6
1091.98 7
1092.05 8
1092.13 9
1092.20 9
1092.28 10
1092.35 10
1092.43 9
1092.51 9
1092.58 9
1092.66 9
1092.73 9
1092.81 9
1092.88 8
1092.96 8
1093.03 8
1093.11 7
1093.19 7
1093.26 7
1093.34 7
1093.41 7
1093.49 7
1093.56 8
1093.64 8
1093.71 8
1093.79 8
1093.87 8
1093.94 8
1094.02 8
1094.09 7
1094.17 7
1094.24 7
1094.32 8
1094.40 8
1094.47 9
1094.55 9
1094.62 9
1094.70 10
1094.77 9
1094.85 9
1094.92 8
1095.00 8
1095.08 8
1095.15 8
1095.23 9
1095.30 10
1095.38 11
1095.45 12
1095.53 13
1095.61 13
1095.68 14
1095.76 14
1095.83 14
1095.91 13
1095.98 13
1096.06 12
1096.13 11
1096.21 10
1096.29 9
1096.36 9
1096.44 9
1096.51 9
1096.59 9
1096.66 10
1096.74 10
1096.82 10
1096.89 10
1096.97 10
1097.04 11
1097.12 11
1097.19 11
1097.27 12
1097.35 12
1097.42 12
1097.50 12
1097.57 12
1097.65 12
1097.72 12
1097.80 11
1097.88 11
1097.95 10
1098.03 10
1098.10 10
1098.18 10
1098.25 10
1098.33 11
1098.41 11
1098.48 12
1098.56 12
1098.63 12
1098.71 12
1098.78 11
1098.86 12
1098.94 12
1099.01 13
1099.09 14
1099.16 15
1099.24 16
1099.31 16
1099.39 15
1099.47 14
1099.54 13
1099.62 12
1099.69 11
1099.77 10
1099.85 10
1099.92 10
1100.00 10
1100.07 10
1100.15 10
1100.22 10
1100.30 11
1100.38 12
1100.45 12
1100.53 12
1100.60 12
1100.68 12
1100.75 11
1100.83 10
1100.91 9
1100.98 9
1101.06 8
1101.13 8
1101.21 8
1101.29 7
1101.36 7
1101.44 6
1101.51 6
1101.59 5
1101.67 5
1101.74 5
1101.82 5
1101.89 4
1101.97 4
1102.04 3
1102.12 3
1102.20 2
1102.27 2
1102.35 1
1102.42 1
1102.50 1
1102.58 1
1102.65 1
1102.73 1
1102.80 1
1102.88 1
1102.95 2
1103.03 2
1103.11 2
1103.18 2
1103.26 2
1103.33 2
1103.41 2
1103.49 2
1103.56 2
1103.64 2
1103.71 2
1103.79 2
1103.87 2
1103.94 2
1104.02 2
1104.09 2
1104.17 2
1104.25 3
1104.32 3
1104.40 4
1104.47 4
1104.55 5
1104.63 5
1104.70 5
1104.78 4
1104.85 3
1104.93 2
1105.01 1
1105.08 0
1105.16 0
1105.23 0
1105.31 0
1105.39 0
1105.46 0
1105.54 0
1105.61 0
1105.69 0
1105.77 0
1105.84 0
1105.92 1
1105.99 1
1106.07 1
1106.15 1
1106.22 1
1106.30 1
1106.37 1
1106.45 1
1106.53 1
1106.60 1
1106.68 2
1106.75 3
1106.83 4
1106.91 5
1106.98 7
1107.06 8
1107.13 9
1107.21 9
1107.29 10
1107.36 10
1107.44 10
1107.51 11
1107.59 11
1107.67 12
1107.74 13
1107.82 14
1107.89 16
1107.97 17
1108.05 18
1108.12 19
1108.20 19
1108.27 18
1108.35 17
1108.43 16
1108.50 15
1108.58 15
1108.65 15
1108.73 15
1108.81 15
1108.88 14
1108.96 13
1109.04 13
1109.11 12
1109.19 12
1109.26 13
1109.34 15
1109.42 17
1109.49 20
1109.57 22
1109.64 25
1109.72 27
1109.80 28
1109.87 29
1109.95 30
1110.02 30
1110.10 30
1110.18 30
1110.25 29
1110.33 28
1110.41 27
1110.48 26
1110.56 25
1110.63 25
1110.71 25
1110.79 25
1110.86 26
1110.94 26
1111.02 27
1111.09 27
1111.17 26
1111.24 26
1111.32 25
1111.40 24
1111.47 23
1111.55 22
1111.62 21
1111.70 20
1111.78 20
1111.85 19
1111.93 20
1112.01 20
1112.08 20
1112.16 20
1112.23 21
1112.31 21
1112.39 21
1112.46 22
1112.54 22
1112.62 22
1112.69 23
1112.77 23
1112.84 22
1112.92 22
1113.00 21
1113.07 20
1113.15 19
1113.23 17
1113.30 16
1113.38 15
1113.45 14
1113.53 13
1113.61 13
1113.68 13
1113.76 14
1113.84 14
1113.91 14
1113.99 15
1114.06 15
1114.14 14
1114.22 13
1114.29 12
1114.37 11
1114.45 10
1114.52 9
1114.60 7
1114.67 7
1114.75 6
1114.83 6
1114.90 6
1114.98 6
1115.06 6
1115.13 7
1115.21 7
1115.29 7
1115.36 8
1115.44 8
1115.51 8
1115.59 8
1115.67 9
1115.74 9
1115.82 9
1115.90 9
1115.97 9
1116.05 9
1116.12 9
1116.20 9
1116.28 9
1116.35 10
1116.43 11
1116.51 11
1116.58 12
1116.66 13
1116.74 13
1116.81 13
1116.89 13
1116.96 14
1117.04 14
1117.12 14
1117.19 14
1117.27 14
1117.35 14
1117.42 13
1117.50 13
1117.58 12
1117.65 11
1117.73 10
1117.81 9
1117.88 9
1117.96 9
1118.03 10
1118.11 11
1118.19 12
1118.26 12
1118.34 12
1118.42 12
1118.49 11
1118.57 10
1118.65 9
1118.72 8
1118.80 7
1118.88 6
1118.95 5
1119.03 5
1119.10 5
1119.18 5
1119.26 5
1119.33 6
1119.41 6
1119.49 7
1119.56 7
1119.64 8
1119.72 8
1119.79 9
1119.87 9
1119.95 9
1120.02 9
1120.10 9
1120.18 9
1120.25 9
1120.33 9
1120.40 9
1120.48 9
1120.56 8
1120.63 8
1120.71 7
1120.79 7
1120.86 6
1120.94 5
1121.02 5
1121.09 4
1121.17 4
1121.25 4
1121.32 3
1121.40 3
1121.48 3
1121.55 3
1121.63 3
1121.71 3
1121.78 4
1121.86 4
1121.94 5
1122.01 6
1122.09 7
1122.16 9
1122.24 11
1122.32 13
1122.39 15
1122.47 16
1122.55 18
1122.62 19
1122.70 20
1122.78 20
1122.85 20
1122.93 20
1123.01 18
1123.08 17
1123.16 15
1123.24 14
1123.31 12
1123.39 12
1123.47 12
1123.54 12
1123.62 13
1123.70 15
1123.77 17
1123.85 18
1123.93 19
1124.00 20
1124.08 20
1124.16 19
1124.23 18
1124.31 16
1124.39 15
1124.46 13
1124.54 11
1124.62 11
1124.69 10
1124.77 11
1124.85 12
1124.92 13
1125.00 14
1125.08 14
1125.15 14
1125.23 14
1125.31 13
1125.38 12
1125.46 11
1125.54 10
1125.61 10
1125.69 10
1125.77 11
1125.84 11
1125.92 12
1126.00 13
1126.07 13
1126.15 14
1126.23 14
1126.30 14
1126.38 14
1126.46 13
1126.53 12
1126.61 11
1126.69 10
1126.76 10
1126.84 9
1126.92 10
1126.99 10
1127.07 11
1127.15 11
1127.22 11
1127.30 11
1127.38 10
1127.45 9
1127.53 8
1127.61 7
1127.68 6
1127.76 5
1127.84 4
1127.91 4
1127.99 3
1128.07 2
1128.14 2
1128.22 1
1128.30 1
1128.37 1
1128.45 1
1128.53 2
1128.61 2
1128.68 2
1128.76 2
1128.84 2
1128.91 2
1128.99 2
1129.07 2
1129.14 2
1129.22 2
1129.30 2
1129.37 2
1129.45 2
1129.53 1
1129.60 1
1129.68 0
1129.76 0
1129.83 0
1129.91 0
1129.99 0
1130.06 0
1130.14 0
1130.22 0
1130.29 1
1130.37 1
1130.45 2
1130.53 2
1130.60 3
1130.68 3
1130.76 4
1130.83 4
1130.91 5
1130.99 5
1131.06 5
1131.14 4
1131.22 3
1131.29 1
1131.37 0
1131.45 0
1131.52 0
1131.60 0
1131.68 0
1131.76 1
1131.83 2
1131.91 3
1131.99 4
1132.06 5
1132.14 5
1132.22 5
1132.29 4
1132.37 4
1132.45 3
1132.52 3
1132.60 3
1132.68 4
1132.76 4
1132.83 5
1132.91 6
1132.99 7
1133.06 8
1133.14 8
1133.22 8
1133.29 8
1133.37 8
1133.45 7
1133.52 6
1133.60 5
1133.68 4
1133.76 3
1133.83 2
1133.91 1
1133.99 1
1134.06 0
1134.14 0
1134.22 0
1134.29 0
1134.37 1
1134.45 1
1134.52 1
1134.60 2
1134.68 2
1134.76 2
1134.83 2
1134.91 2
1134.99 2
1135.06 2
1135.14 2
1135.22 3
1135.29 5
1135.37 7
1135.45 9
1135.53 10
1135.60 12
1135.68 13
1135.76 13
1135.83 13
1135.91 13
1135.99 12
1136.07 12
1136.14 13
1136.22 13
1136.30 15
1136.37 16
1136.45 18
1136.53 19
1136.60 21
1136.68 23
1136.76 24
1136.84 25
1136.91 27
1136.99 28
1137.07 29
1137.14 30
1137.22 30
1137.30 31
1137.38 31
1137.45 31
1137.53 31
1137.61 32
1137.68 32
1137.76 31
1137.84 31
1137.91 30
1137.99 30
1138.07 29
1138.15 29
1138.22 29
1138.30 29
1138.38 29
1138.45 29
1138.53 29
1138.61 29
1138.69 29
1138.76 29
1138.84 29
1138.92 29
1138.99 31
1139.07 33
1139.15 35
1139.23 38
1139.30 40
1139.38 42
1139.46 43
1139.53 43
1139.61 42
1139.69 40
1139.77 38
1139.84 35
1139.92 32
1140.00 29
1140.07 27
1140.15 25
1140.23 24
1140.31 24
1140.38 24
1140.46 24
1140.54 24
1140.61 24
1140.69 24
1140.77 24
1140.85 24
1140.92 24
1141.00 25
1141.08 26
1141.15 28
1141.23 30
1141.31 31
1141.39 32
1141.46 32
1141.54 32
1141.62 31
1141.70 29
1141.77 27
1141.85 24
1141.93 22
1142.00 20
1142.08 18
1142.16 17
1142.24 16
1142.31 15
1142.39 15
1142.47 14
1142.55 14
1142.62 14
1142.70 14
1142.78 14
1142.85 14
1142.93 14
1143.01 14
1143.09 14
1143.16 13
1143.24 13
1143.32 13
1143.40 13
1143.47 13
1143.55 14
1143.63 14
1143.70 15
1143.78 15
1143.86 15
1143.94 15
1144.01 15
1144.09 13
1144.17 12
1144.25 11
1144.32 9
1144.40 8
1144.48 7
1144.55 7
1144.63 7
1144.71 7
1144.79 8
1144.86 9
1144.94 11
1145.02 12
1145.10 13
1145.17 14
1145.25 14
1145.33 14
1145.41 14
1145.48 13
1145.56 12
1145.64 11
1145.71 11
1145.79 10
1145.87 10
1145.95 10
1146.02 10
1146.10 9
1146.18 9
1146.26 9
1146.33 9
1146.41 9
1146.49 9
1146.57 9
1146.64 9
1146.72 10
1146.80 10
1146.88 9
1146.95 9
1147.03 8
1147.11 7
1147.19 6
1147.26 6
1147.34 6
1147.42 6
1147.49 7
1147.57 8
1147.65 10
1147.73 12
1147.80 13
1147.88 14
1147.96 15
1148.04 15
1148.11 16
1148.19 16
1148.27 17
1148.35 17
1148.42 18
1148.50 18
1148.58 19
1148.66 19
1148.73 19
1148.81 19
1148.89 19
1148.97 19
1149.04 19
1149.12 19
1149.20 19
1149.28 18
1149.35 17
1149.43 16
1149.51 15
1149.59 14
1149.66 14
1149.74 14
1149.82 14
1149.90 15
1149.97 16
1150.05 16
1150.13 17
1150.21 17
1150.28 18
1150.36 18
1150.44 18
1150.52 18
1150.59 18
1150.67 18
1150.75 17
1150.83 17
1150.90 16
1150.98 15
1151.06 15
1151.14 14
1151.21 13
1151.29 12
1151.37 11
1151.45 11
1151.52 11
1151.60 12
1151.68 13
1151.76 16
1151.83 19
1151.91 22
1151.99 25
1152.07 27
1152.14 29
1152.22 30
1152.30 31
1152.38 31
1152.46 31
1152.53 32
1152.61 33
1152.69 34
1152.77 35
1152.84 35
1152.92 36
1153.00 35
1153.08 34
1153.15 33
1153.23 32
1153.31 30
1153.39 30
1153.46 30
1153.54 32
1153.62 34
1153.70 38
1153.77 42
1153.85 46
1153.93 50
1154.01 53
1154.09 55
1154.16 57
1154.24 59
1154.32 61
1154.40 63
1154.47 65
1154.55 68
1154.63 70
1154.71 73
1154.78 76
1154.86 79
1154.94 81
1155.02 82
1155.09 83
1155.17 83
1155.25 83
1155.33 82
1155.41 81
1155.48 79
1155.56 78
1155.64 76
1155.72 75
1155.79 74
1155.87 74
1155.95 74
1156.03 74
1156.10 75
1156.18 76
1156.26 78
1156.34 79
1156.42 80
1156.49 80
1156.57 81
1156.65 81
1156.73 81
1156.80 82
1156.88 82
1156.96 83
1157.04 83
1157.12 83
1157.19 82
1157.27 79
1157.35 75
1157.43 70
1157.50 64
1157.58 58
1157.66 53
1157.74 48
1157.81 44
1157.89 42
1157.97 40
1158.05 38
1158.13 37
1158.20 37
1158.28 37
1158.36 37
1158.44 37
1158.51 37
1158.59 38
1158.67 38
1158.75 38
1158.83 38
1158.90 38
1158.98 38
1159.06 38
1159.14 38
1159.22 38
1159.29 39
1159.37 39
1159.45 39
1159.53 38
1159.60 37
1159.68 36
1159.76 34
1159.84 33
1159.92 31
1159.99 30
1160.07 29
1160.15 27
1160.23 26
1160.30 24
1160.38 23
1160.46 22
1160.54 22
1160.62 22
1160.69 22
1160.77 22
1160.85 22
1160.93 23
1161.01 23
1161.08 22
1161.16 22
1161.24 21
1161.32 20
1161.40 20
1161.47 19
1161.55 19
1161.63 19
1161.71 18
1161.78 18
1161.86 17
1161.94 15
1162.02 13
1162.10 12
1162.17 10
1162.25 10
1162.33 9
1162.41 9
1162.49 10
1162.56 10
1162.64 10
1162.72 9
1162.80 9
1162.88 8
1162.95 7
1163.03 6
1163.11 5
1163.19 5
1163.27 5
1163.34 5
1163.42 5
1163.50 5
1163.58 6
1163.66 7
1163.73 8
1163.81 9
1163.89 10
1163.97 11
1164.04 11
1164.12 12
1164.20 12
1164.28 11
1164.36 11
1164.43 10
1164.51 9
1164.59 7
1164.67 6
1164.75 5
1164.82 5
1164.90 4
1164.98 4
1165.06 3
1165.14 3
1165.21 2
1165.29 2
1165.37 1
1165.45 1
1165.53 1
1165.61 1
1165.68 2
1165.76 3
1165.84 3
1165.92 4
1166.00 4
1166.07 4
1166.15 4
1166.23 4
1166.31 3
1166.39 2
1166.46 2
1166.54 1
1166.62 1
1166.70 1
1166.78 2
1166.85 2
1166.93 3
1167.01 3
1167.09 2
1167.17 2
1167.24 1
1167.32 0
1167.40 0
1167.48 0
1167.56 0
1167.63 0
1167.71 1
1167.79 3
1167.87 5
1167.95 6
1168.03 7
1168.10 8
1168.18 8
1168.26 9
1168.34 9
1168.42 9
1168.49 10
1168.57 11
1168.65 12
1168.73 13
1168.81 14
1168.88 14
1168.96 14
1169.04 14
1169.12 13
1169.20 12
1169.28 11
1169.35 10
1169.43 9
1169.51 7
1169.59 6
1169.67 4
1169.74 2
1169.82 0
1169.90 0
1169.98 0
1170.06 0
1170.14 0
1170.21 0
1170.29 0
1170.37 0
1170.45 0
1170.53 2
1170.60 4
1170.68 5
1170.76 6
1170.84 7
1170.92 8
1171.00 8
1171.07 8
1171.15 9
1171.23 9
1171.31 9
1171.39 9
1171.46 9
1171.54 9
1171.62 9
1171.70 8
1171.78 8
1171.86 8
1171.93 9
1172.01 9
1172.09 11
1172.17 13
1172.25 15
1172.33 17
1172.40 19
1172.48 20
1172.56 21
1172.64 21
1172.72 21
1172.80 21
1172.87 20
1172.95 19
1173.03 19
1173.11 18
1173.19 17
1173.26 16
1173.34 15
1173.42 13
1173.50 12
1173.58 12
1173.66 11
1173.73 11
1173.81 11
1173.89 10
1173.97 10
1174.05 10
1174.13 10
1174.20 10
1174.28 10
1174.36 11
1174.44 12
1174.52 13
1174.60 13
1174.67 14
1174.75 14
1174.83 14
1174.91 15
1174.99 16
1175.07 17
1175.14 18
1175.22 18
1175.30 18
1175.38 18
1175.46 17
1175.54 15
1175.61 13
1175.69 11
1175.77 10
1175.85 10
1175.93 9
1176.01 10
1176.08 10
1176.16 11
1176.24 12
1176.32 12
1176.40 13
1176.48 13
1176.56 13
1176.63 14
1176.71 14
1176.79 14
1176.87 15
1176.95 16
1177.03 16
1177.10 16
1177.18 16
1177.26 15
1177.34 14
1177.42 13
1177.50 12
1177.57 12
1177.65 13
1177.73 15
1177.81 16
1177.89 18
1177.97 20
1178.05 21
1178.12 21
1178.20 20
1178.28 18
1178.36 16
1178.44 14
1178.52 13
1178.59 11
1178.67 10
1178.75 10
1178.83 9
1178.91 10
1178.99 10
1179.07 11
1179.14 12
1179.22 13
1179.30 13
1179.38 14
1179.46 14
1179.54 15
1179.61 15
1179.69 15
1179.77 15
1179.85 15
1179.93 15
1180.01 14
1180.09 14
1180.16 13
1180.24 12
1180.32 11
1180.40 10
1180.48 9
1180.56 8
1180.64 8
1180.71 7
1180.79 6
1180.87 4
1180.95 3
1181.03 2
1181.11 1
1181.19 1
1181.26 2
1181.34 2
1181.42 3
1181.50 4
1181.58 5
1181.66 6
1181.74 6
1181.81 6
1181.89 6
1181.97 5
1182.05 5
1182.13 4
1182.21 3
1182.29 2
1182.36 1
1182.44 1
1182.52 0
1182.60 0
1182.68 0
1182.76 0
1182.84 1
1182.91 1
1182.99 2
1183.07 3
1183.15 4
1183.23 5
1183.31 6
1183.39 8
1183.46 9
1183.54 11
1183.62 12
1183.70 14
1183.78 15
1183.86 15
1183.94 16
1184.01 15
1184.09 14
1184.17 12
1184.25 11
1184.33 9
1184.41 8
1184.49 8
1184.57 8
1184.64 9
1184.72 9
1184.80 10
1184.88 10
1184.96 10
1185.04 11
1185.12 11
1185.19 11
1185.27 11
1185.35 10
1185.43 10
1185.51 9
1185.59 9
1185.67 9
1185.75 9
1185.82 11
1185.90 13
1185.98 15
1186.06 18
1186.14 21
1186.22 23
1186.30 25
1186.38 25
1186.45 25
1186.53 25
1186.61 25
1186.69 24
1186.77 24
1186.85 25
1186.93 26
1187.01 27
1187.08 29
1187.16 32
1187.24 35
1187.32 41
1187.40 47
1187.48 55
1187.56 64
1187.64 74
1187.71 84
1187.79 95
1187.87 106
1187.95 118
1188.03 132
1188.11 147
1188.19 163
1188.27 180
1188.34 196
1188.42 210
1188.50 222
1188.58 231
1188.66 237
1188.74 240
1188.82 240
1188.90 239
1188.97 237
1189.05 234
1189.13 231
1189.21 227
1189.29 222
1189.37 215
1189.45 208
1189.53 200
1189.61 192
1189.68 183
1189.76 175
1189.84 168
1189.92 162
1190.00 157
1190.08 153
1190.16 148
1190.24 144
1190.31 140
1190.39 135
1190.47 129
1190.55 123
1190.63 117
1190.71 111
1190.79 105
1190.87 98
1190.95 92
1191.02 86
1191.10 80
1191.18 75
1191.26 71
1191.34 68
1191.42 66
1191.50 64
1191.58 63
1191.66 61
1191.73 59
1191.81 57
1191.89 54
1191.97 51
1192.05 48
1192.13 46
1192.21 43
1192.29 40
1192.37 38
1192.45 36
1192.52 35
1192.60 34
1192.68 34
1192.76 35
1192.84 36
1192.92 37
1193.00 37
1193.08 37
1193.16 36
1193.23 35
1193.31 33
1193.39 31
1193.47 29
1193.55 29
1193.63 28
1193.71 29
1193.79 30
1193.87 31
1193.95 32
1194.02 32
1194.10 32
1194.18 31
1194.26 30
1194.34 29
1194.42 28
1194.50 26
1194.58 25
1194.66 25
1194.74 24
1194.81 24
1194.89 24
1194.97 25
1195.05 25
1195.13 26
1195.21 27
1195.29 28
1195.37 29
1195.45 30
1195.53 31
1195.60 31
1195.68 31
1195.76 30
1195.84 29
1195.92 27
1196.00 24
1196.08 21
1196.16 19
1196.24 17
1196.32 15
1196.39 14
1196.47 13
1196.55 13
1196.63 13
1196.71 13
1196.79 14
1196.87 16
1196.95 18
1197.03 20
1197.11 22
1197.19 24
1197.26 25
1197.34 26
1197.42 26
1197.50 27
1197.58 27
1197.66 28
1197.74 30
1197.82 33
1197.90 35
1197.98 38
1198.06 41
1198.13 43
1198.21 43
1198.29 42
1198.37 40
1198.45 37
1198.53 33
1198.61 30
1198.69 26
1198.77 23
1198.85 21
1198.93 19
1199.01 18
1199.08 17
1199.16 16
1199.24 16
1199.32 15
1199.40 16
1199.48 17
1199.56 19
1199.64 22
1199.72 25
1199.80 28
1199.88 31
1199.96 33
1200.03 35
1200.11 35
1200.19 34
1200.27 33
1200.35 31
1200.43 29
1200.51 28
1200.59 26
1200.67 24
1200.75 23
1200.83 22
1200.91 22
1200.98 22
1201.06 23
1201.14 24
1201.22 26
1201.30 28
1201.38 30
1201.46 32
1201.54 34
1201.62 36
1201.70 37
1201.78 37
1201.86 37
1201.94 35
1202.01 34
1202.09 32
1202.17 30
1202.25 28
1202.33 27
1202.41 26
1202.49 25
1202.57 25
1202.65 24
1202.73 24
1202.81 24
1202.89 25
1202.97 26
1203.04 28
1203.12 31
1203.20 34
1203.28 36
1203.36 39
1203.44 40
1203.52 41
1203.60 40
1203.68 38
1203.76 35
1203.84 31
1203.92 28
1204.00 25
1204.08 23
1204.16 22
1204.23 22
1204.31 23
1204.39 24
1204.47 26
1204.55 26
1204.63 26
1204.71 24
1204.79 21
1204.87 17
1204.95 13
1205.03 9
1205.11 5
1205.19 2
1205.27 0
1205.35 0
1205.42 0
1205.50 1
1205.58 1
1205.66 2
1205.74 2
1205.82 1
1205.90 0
1205.98 0
1206.06 0
1206.14 0
1206.22 0
1206.30 0
1206.38 1
1206.46 4
1206.54 6
1206.62 8
1206.69 10
1206.77 11
1206.85 11
1206.93 11
1207.01 10
1207.09 9
1207.17 7
1207.25 5
1207.33 3
1207.41 1
1207.49 0
1207.57 0
1207.65 0
1207.73 0
1207.81 0
1207.89 0
1207.97 0
1208.04 2
1208.12 3
1208.20 4
1208.28 4
1208.36 4
1208.44 4
1208.52 3
1208.60 1
1208.68 0
1208.76 0
1208.84 0
1208.92 0
1209.00 0
1209.08 0
1209.16 0
1209.24 1
1209.32 1
1209.40 2
1209.48 1
1209.55 1
1209.63 0
1209.71 0
1209.79 1
1209.87 2
1209.95 4
1210.03 5
1210.11 7
1210.19 8
1210.27 9
1210.35 9
1210.43 9
1210.51 8
1210.59 7
1210.67 6
1210.75 5
1210.83 5
1210.91 4
1210.99 4
1211.07 5
1211.14 5
1211.22 6
1211.30 6
1211.38 7
1211.46 7
1211.54 7
1211.62 7
1211.70 7
1211.78 7
1211.86 7
1211.94 7
1212.02 7
1212.10 8
1212.18 9
1212.26 10
1212.34 11
1212.42 12
1212.50 13
1212.58 13
1212.66 13
1212.74 14
1212.82 14
1212.90 14
1212.98 15
1213.05 16
1213.13 18
1213.21 20
1213.29 22
1213.37 24
1213.45 26
1213.53 27
1213.61 27
1213.69 26
1213.77 25
1213.85 23
1213.93 22
1214.01 21
1214.09 21
1214.17 21
1214.25 22
1214.33 22
1214.41 22
1214.49 22
1214.57 20
1214.65 19
1214.73 17
1214.81 16
1214.89 15
1214.97 15
1215.05 15
1215.13 16
1215.21 17
1215.28 20
1215.36 24
1215.44 29
1215.52 34
1215.60 40
1215.68 45
1215.76 49
1215.84 51
1215.92 52
1216.00 51
1216.08 49
1216.16 48
1216.24 46
1216.32 46
1216.40 47
1216.48 48
1216.56 50
1216.64 52
1216.72 54
1216.80 55
1216.88 56
1216.96 56
1217.04 55
1217.12 54
1217.20 53
1217.28 52
1217.36 50
1217.44 48
1217.52 45
1217.60 42
1217.68 38
1217.76 35
1217.84 32
1217.92 30
1218.00 29
1218.08 29
1218.16 30
1218.23 31
1218.31 32
1218.39 33
1218.47 34
1218.55 36
1218.63 38
1218.71 40
1218.79 42
1218.87 44
1218.95 46
1219.03 48
1219.11 49
1219.19 50
1219.27 50
1219.35 49
1219.43 47
1219.51 44
1219.59 40
1219.67 36
1219.75 31
1219.83 27
1219.91 23
1219.99 21
1220.07 20
1220.15 20
1220.23 20
1220.31 21
1220.39 22
1220.47 22
1220.55 21
1220.63 21
1220.71 19
1220.79 19
1220.87 18
1220.95 17
1221.03 17
1221.11 18
1221.19 18
1221.27 19
1221.35 19
1221.43 20
1221.51 20
1221.59 20
1221.67 19
1221.75 17
1221.83 15
1221.91 14
1221.99 12
1222.07 11
1222.15 11
1222.23 12
1222.31 13
1222.39 14
1222.47 15
1222.55 15
1222.63 14
1222.71 13
1222.79 11
1222.87 10
1222.95 9
1223.03 9
1223.11 9
1223.19 9
1223.27 10
1223.35 10
1223.43 10
1223.51 10
1223.59 10
1223.67 10
1223.75 11
1223.83 11
1223.91 12
1223.99 12
1224.07 13
1224.15 13
1224.23 12
1224.31 12
1224.39 12
1224.47 11
1224.55 11
1224.63 10
1224.71 9
1224.79 9
1224.87 8
1224.95 7
1225.03 6
1225.11 6
1225.19 7
1225.27 7
1225.35 8
1225.43 9
1225.51 9
1225.59 9
1225.67 9
1225.75 9
1225.83 10
1225.91 11
1225.99 13
1226.07 15
1226.15 17
1226.23 20
1226.31 21
1226.39 22
1226.47 22
1226.55 22
1226.63 22
1226.71 22
1226.79 22
1226.87 23
1226.95 23
1227.03 23
1227.11 23
1227.19 21
1227.27 19
1227.35 16
1227.43 14
1227.51 11
1227.59 9
1227.67 6
1227.75 4
1227.83 3
1227.91 1
1227.99 0
1228.07 0
1228.15 0
1228.23 0
1228.31 0
1228.39 0
1228.47 0
1228.55 0
1228.63 0
1228.71 1
1228.79 2
1228.87 4
1228.95 6
1229.03 9
1229.11 11
1229.19 13
1229.27 15
1229.35 17
1229.43 19
1229.51 21
1229.59 22
1229.67 24
1229.75 25
1229.83 26
1229.91 27
1229.99 26
1230.07 26
1230.15 25
1230.23 25
1230.31 25
1230.39 26
1230.47 28
1230.55 31
1230.63 34
1230.71 38
1230.79 41
1230.87 43
1230.95 43
1231.03 43
1231.11 41
1231.19 40
1231.27 38
1231.35 38
1231.43 39
1231.51 40
1231.59 43
1231.67 46
1231.75 50
1231.84 52
1231.92 55
1232.00 56
1232.08 57
1232.16 57
1232.24 57
1232.32 57
1232.40 58
1232.48 59
1232.56 61
1232.64 64
1232.72 67
1232.80 70
1232.88 73
1232.96 76
1233.04 78
1233.12 80
1233.20 80
1233.28 80
1233.36 80
1233.44 78
1233.52 76
1233.60 73
1233.68 70
1233.76 66
1233.84 63
1233.92 59
1234.00 57
1234.08 54
1234.16 52
1234.24 51
1234.32 49
1234.40 48
1234.48 46
1234.56 44
1234.64 43
1234.72 41
1234.81 40
1234.89 38
1234.97 36
1235.05 35
1235.13 32
1235.21 29
1235.29 26
1235.37 22
1235.45 18
1235.53 15
1235.61 12
1235.69 10
1235.77 10
1235.85 11
1235.93 12
1236.01 14
1236.09 16
1236.17 18
1236.25 20
1236.33 20
1236.41 20
1236.49 19
1236.57 17
1236.65 15
1236.73 14
1236.81 12
1236.89 12
1236.97 12
1237.06 12
1237.14 12
1237.22 13
1237.30 13
1237.38 13
1237.46 13
1237.54 13
1237.62 13
1237.70 14
1237.78 15
1237.86 15
1237.94 16
1238.02 16
1238.10 16
1238.18 15
1238.26 15
1238.34 15
1238.42 14
1238.50 14
1238.58 14
1238.66 14
1238.74 15
1238.82 15
1238.91 16
1238.99 16
1239.07 16
1239.15 17
1239.23 17
1239.31 17
1239.39 17
1239.47 17
1239.55 18
1239.63 19
1239.71 20
1239.79 22
1239.87 23
1239.95 24
1240.03 25
1240.11 25
1240.19 26
1240.27 26
1240.35 26
1240.43 26
1240.51 26
1240.60 26
1240.68 25
1240.76 24
1240.84 23
1240.92 23
1241.00 23
1241.08 23
1241.16 24
1241.24 25
1241.32 26
1241.40 27
1241.48 28
1241.56 29
1241.64 30
1241.72 30
1241.80 30
1241.88 29
1241.96 28
1242.04 27
1242.13 26
1242.21 25
1242.29 23
1242.37 22
1242.45 22
1242.53 22
1242.61 22
1242.69 23
1242.77 24
1242.85 24
1242.93 25
1243.01 24
1243.09 24
1243.17 24
1243.25 24
1243.33 24
1243.41 25
1243.50 25
1243.58 26
1243.66 26
1243.74 24
1243.82 22
1243.90 19
1243.98 15
1244.06 11
1244.14 8
1244.22 5
1244.30 3
1244.38 3
1244.46 4
1244.54 5
1244.62 7
1244.70 9
1244.79 11
1244.87 12
1244.95 12
1245.03 12
1245.11 12
1245.19 13
1245.27 13
1245.35 14
1245.43 15
1245.51 16
1245.59 16
1245.67 15
1245.75 14
1245.83 12
1245.91 10
1246.00 9
1246.08 8
1246.16 8
1246.24 8
1246.32 9
1246.40 10
1246.48 11
1246.56 11
1246.64 11
1246.72 11
1246.80 10
1246.88 10
1246.96 9
1247.04 7
1247.13 6
1247.21 4
1247.29 3
1247.37 1
1247.45 0
1247.53 0
1247.61 0
1247.69 0
1247.77 0
1247.85 0
1247.93 2
1248.01 5
1248.09 9
1248.17 13
1248.26 17
1248.34 21
1248.42 24
1248.50 26
1248.58 28
1248.66 28
1248.74 29
1248.82 28
1248.90 27
1248.98 26
1249.06 24
1249.14 22
1249.22 20
1249.31 18
1249.39 16
1249.47 14
1249.55 12
1249.63 11
1249.71 9
1249.79 7
1249.87 4
1249.95 2
1250.03 0
1250.11 0
1250.19 0
1250.28 0
1250.36 0
1250.44 0
1250.52 0
1250.60 0
1250.68 3
1250.76 8
1250.84 13
1250.92 16
1251.00 19
1251.08 21
1251.16 22
1251.25 22
1251.33 21
1251.41 20
1251.49 19
1251.57 18
1251.65 16
1251.73 15
1251.81 13
1251.89 13
1251.97 12
1252.05 12
1252.13 12
1252.22 12
1252.30 13
1252.38 14
1252.46 14
1252.54 16
1252.62 17
1252.70 19
1252.78 21
1252.86 24
1252.94 26
1253.02 27
1253.11 28
1253.19 28
1253.27 28
1253.35 29
1253.43 31
1253.51 34
1253.59 38
1253.67 43
1253.75 47
1253.83 51
1253.92 53
1254.00 53
1254.08 52
1254.16 51
1254.24 50
1254.32 49
1254.40 47
1254.48 47
1254.56 46
1254.64 45
1254.72 44
1254.81 44
1254.89 44
1254.97 45
1255.05 46
1255.13 48
1255.21 51
1255.29 53
1255.37 54
1255.45 55
1255.53 54
1255.62 52
1255.70 49
1255.78 47
1255.86 44
1255.94 42
1256.02 41
1256.10 41
1256.18 41
1256.26 42
1256.34 42
1256.43 42
1256.51 41
1256.59 39
1256.67 37
1256.75 35
1256.83 34
1256.91 33
1256.99 34
1257.07 35
1257.15 36
1257.24 38
1257.32 39
1257.40 40
1257.48 40
1257.56 40
1257.64 39
1257.72 37
1257.80 36
1257.88 35
1257.97 36
1258.05 37
1258.13 38
1258.21 40
1258.29 41
1258.37 41
1258.45 40
1258.53 38
1258.61 36
1258.70 34
1258.78 32
1258.86 30
1258.94 29
1259.02 28
1259.10 27
1259.18 25
1259.26 22
1259.34 19
1259.43 16
1259.51 14
1259.59 13
1259.67 12
1259.75 13
1259.83 15
1259.91 17
1259.99 19
1260.07 20
1260.16 21
1260.24 21
1260.32 20
1260.40 18
1260.48 15
1260.56 12
1260.64 8
1260.72 5
1260.80 1
1260.89 0
1260.97 0
1261.05 0
1261.13 0
1261.21 0
1261.29 0
1261.37 2
1261.45 5
1261.54 8
1261.62 11
1261.70 12
1261.78 12
1261.86 11
1261.94 10
1262.02 8
1262.10 6
1262.18 5
1262.27 5
1262.35 6
1262.43 7
1262.51 9
1262.59 11
1262.67 14
1262.75 16
1262.83 18
1262.92 18
1263.00 18
1263.08 16
1263.16 15
1263.24 13
1263.32 11
1263.40 10
1263.48 9
1263.57 8
1263.65 8
1263.73 7
1263.81 7
1263.89 7
1263.97 8
1264.05 10
1264.13 12
1264.22 16
1264.30 19
1264.38 21
1264.46 23
1264.54 24
1264.62 24
1264.70 24
1264.78 22
1264.87 21
1264.95 19
1265.03 17
1265.11 15
1265.19 13
1265.27 12
1265.35 11
1265.44 11
1265.52 11
1265.60 12
1265.68 14
1265.76 16
1265.84 18
1265.92 20
1266.00 21
1266.09 21
1266.17 21
1266.25 20
1266.33 19
1266.41 17
1266.49 15
1266.57 13
1266.66 11
1266.74 9
1266.82 7
1266.90 5
1266.98 4
1267.06 3
1267.14 4
1267.22 5
1267.31 6
1267.39 8
1267.47 9
1267.55 9
1267.63 9
1267.71 7
1267.79 4
1267.88 2
1267.96 0
1268.04 0
1268.12 0
1268.20 1
1268.28 4
1268.36 9
1268.45 13
1268.53 18
1268.61 22
1268.69 25
1268.77 27
1268.85 28
1268.93 28
1269.02 28
1269.10 28
1269.18 29
1269.26 29
1269.34 31
1269.42 34
1269.50 37
1269.59 40
1269.67 44
1269.75 48
1269.83 53
1269.91 56
1269.99 59
1270.07 61
1270.16 61
1270.24 61
1270.32 59
1270.40 56
1270.48 54
1270.56 53
1270.64 53
1270.73 56
1270.81 60
1270.89 66
1270.97 73
1271.05 79
1271.13 85
1271.22 88
1271.30 90
1271.38 89
1271.46 88
1271.54 87
1271.62 87
1271.70 88
1271.79 90
1271.87 92
1271.95 95
1272.03 96
1272.11 96
1272.19 95
1272.28 93
1272.36 89
1272.44 85
1272.52 81
1272.60 77
1272.68 75
1272.76 73
1272.85 72
1272.93 72
1273.01 72
1273.09 71
1273.17 69
1273.25 67
1273.34 63
1273.42 60
1273.50 57
1273.58 54
1273.66 52
1273.74 51
1273.82 51
1273.91 50
1273.99 50
1274.07 49
1274.15 48
1274.23 47
1274.31 46
1274.40 46
1274.48 46
1274.56 47
1274.64 49
1274.72 51
1274.80 54
1274.89 57
1274.97 60
1275.05 64
1275.13 66
1275.21 68
1275.29 69
1275.38 68
1275.46 67
1275.54 64
1275.62 61
1275.70 57
1275.78 54
1275.87 52
1275.95 50
1276.03 50
1276.11 51
1276.19 52
1276.27 53
1276.36 55
1276.44 56
1276.52 57
1276.60 57
1276.68 57
1276.76 56
1276.85 55
1276.93 54
1277.01 52
1277.09 51
1277.17 49
1277.25 47
1277.34 45
1277.42 43
1277.50 42
1277.58 42
1277.66 44
1277.74 47
1277.83 50
1277.91 54
1277.99 58
1278.07 62
1278.15 64
1278.23 66
1278.32 67
1278.40 68
1278.48 67
1278.56 65
1278.64 61
1278.72 57
1278.81 51
1278.89 44
1278.97 38
1279.05 31
1279.13 25
1279.21 20
1279.30 15
1279.38 11
1279.46 7
1279.54 4
1279.62 2
1279.71 1
1279.79 1
1279.87 2
1279.95 4
1280.03 7
1280.11 10
1280.20 13
1280.28 15
1280.36 17
1280.44 18
1280.52 20
1280.61 20
1280.69 21
1280.77 21
1280.85 21
1280.93 19
1281.01 18
1281.10 16
1281.18 15
1281.26 14
1281.34 14
1281.42 15
1281.51 16
1281.59 17
1281.67 18
1281.75 19
1281.83 19
1281.91 18
1282.00 19
1282.08 19
1282.16 19
1282.24 20
1282.32 21
1282.41 21
1282.49 21
1282.57 20
1282.65 19
1282.73 17
1282.81 15
1282.90 13
1282.98 12
1283.06 11
1283.14 12
1283.22 13
1283.31 15
1283.39 16
1283.47 17
1283.55 18
1283.63 19
1283.72 19
1283.80 19
1283.88 19
1283.96 19
1284.04 19
1284.13 19
1284.21 19
1284.29 18
1284.37 17
1284.45 16
1284.53 15
1284.62 14
1284.70 12
1284.78 10
1284.86 9
1284.94 6
1285.03 4
1285.11 1
1285.19 0
1285.27 0
1285.35 0
1285.44 0
1285.52 0
1285.60 0
1285.68 0
1285.76 1
1285.85 3
1285.93 5
1286.01 6
1286.09 7
1286.17 8
1286.26 9
1286.34 11
1286.42 14
1286.50 17
1286.58 20
1286.67 23
1286.75 24
1286.83 25
1286.91 24
1286.99 24
1287.08 23
1287.16 24
1287.24 26
1287.32 30
1287.40 35
1287.49 40
1287.57 46
1287.65 51
1287.73 55
1287.81 57
1287.90 57
1287.98 55
1288.06 52
1288.14 48
1288.22 45
1288.31 42
1288.39 39
1288.47 38
1288.55 39
1288.63 40
1288.72 42
1288.80 44
1288.88 47
1288.96 49
1289.04 51
1289.13 51
1289.21 50
1289.29 47
1289.37 44
1289.46 40
1289.54 36
1289.62 33
1289.70 31
1289.78 30
1289.87 30
1289.95 30
1290.03 31
1290.11 30
1290.19 29
1290.28 28
1290.36 25
1290.44 23
1290.52 21
1290.60 18
1290.69 16
1290.77 15
1290.85 15
1290.93 15
1291.02 17
1291.10 19
1291.18 22
1291.26 26
1291.34 29
1291.43 32
1291.51 35
1291.59 37
1291.67 39
1291.75 40
1291.84 42
1291.92 45
1292.00 48
1292.08 51
1292.17 54
1292.25 56
1292.33 58
1292.41 60
1292.49 61
1292.58 62
1292.66 63
1292.74 65
1292.82 66
1292.90 68
1292.99 69
1293.07 69
1293.15 69
1293.23 67
1293.32 64
1293.40 60
1293.48 57
1293.56 53
1293.64 50
1293.73 48
1293.81 45
1293.89 44
1293.97 43
1294.06 42
1294.14 41
1294.22 41
1294.30 41
1294.38 42
1294.47 44
1294.55 47
1294.63 49
1294.71 53
1294.80 56
1294.88 58
1294.96 60
1295.04 61
1295.13 62
1295.21 61
1295.29 59
1295.37 57
1295.45 54
1295.54 52
1295.62 49
1295.70 48
1295.78 48
1295.87 50
1295.95 54
1296.03 58
1296.11 63
1296.19 67
1296.28 71
1296.36 74
1296.44 75
1296.52 75
1296.61 74
1296.69 71
1296.77 68
1296.85 64
1296.94 60
1297.02 56
1297.10 51
1297.18 47
1297.26 43
1297.35 39
1297.43 37
1297.51 35
1297.59 33
1297.68 32
1297.76 31
1297.84 30
1297.92 28
1298.01 27
1298.09 25
1298.17 25
1298.25 25
1298.34 26
1298.42 27
1298.50 29
1298.58 31
1298.67 32
1298.75 33
1298.83 32
1298.91 30
1298.99 28
1299.08 25
1299.16 22
1299.24 20
1299.32 18
1299.41 17
1299.49 15
1299.57 14
1299.65 12
1299.74 10
1299.82 8
1299.90 6
1299.98 5
1300.07 5
1300.15 6
1300.23 8
1300.31 11
1300.40 14
1300.48 16
1300.56 18
1300.64 19
1300.73 19
1300.81 18
1300.89 18
1300.97 16
1301.06 15
1301.14 13
1301.22 10
1301.30 8
1301.38 4
1301.47 1
1301.55 0
1301.63 0
1301.71 0
1301.80 0
1301.88 0
1301.96 0
1302.04 0
1302.13 0
1302.21 1
1302.29 4
1302.37 7
1302.46 10
1302.54 14
1302.62 17
1302.70 21
1302.79 25
1302.87 29
1302.95 34
1303.03 38
1303.12 43
1303.20 48
1303.28 53
1303.36 58
1303.45 61
1303.53 65
1303.61 67
1303.69 69
1303.78 70
1303.86 70
1303.94 70
1304.03 69
1304.11 68
1304.19 67
1304.27 66
1304.36 66
1304.44 67
1304.52 68
1304.60 70
1304.69 73
1304.77 75
1304.85 76
1304.93 75
1305.02 74
1305.10 72
1305.18 70
1305.26 69
1305.35 69
1305.43 70
1305.51 71
1305.59 74
1305.68 76
1305.76 77
1305.84 78
1305.92 79
1306.01 80
1306.09 81
1306.17 82
1306.25 83
1306.34 83
1306.42 81
1306.50 78
1306.59 73
1306.67 68
1306.75 62
1306.83 57
1306.92 52
1307.00 49
1307.08 46
1307.16 45
1307.25 45
1307.33 47
1307.41 50
1307.49 56
1307.58 64
1307.66 73
1307.74 84
1307.83 94
1307.91 104
1307.99 111
1308.07 117
1308.16 120
1308.24 120
1308.32 119
1308.40 117
1308.49 116
1308.57 115
1308.65 114
1308.73 114
1308.82 114
1308.90 112
1308.98 110
1309.07 107
1309.15 103
1309.23 99
1309.31 97
1309.40 96
1309.48 98
1309.56 101
1309.64 105
1309.73 109
1309.81 112
1309.89 116
1309.98 118
1310.06 119
1310.14 119
1310.22 118
1310.31 117
1310.39 114
1310.47 111
1310.55 107
1310.64 104
1310.72 102
1310.80 101
1310.89 100
1310.97 101
1311.05 102
1311.13 104
1311.22 106
1311.30 107
1311.38 109
1311.47 109
1311.55 109
1311.63 109
1311.71 108
1311.80 107
1311.88 106
1311.96 104
1312.04 102
1312.13 101
1312.21 101
1312.29 103
1312.38 106
1312.46 110
1312.54 115
1312.62 120
1312.71 122
1312.79 123
1312.87 121
1312.96 116
1313.04 109
1313.12 101
1313.20 93
1313.29 86
1313.37 79
1313.45 75
1313.54 71
1313.62 69
1313.70 67
1313.78 66
1313.87 65
1313.95 63
1314.03 62
1314.12 60
1314.20 58
1314.28 55
1314.36 52
1314.45 49
1314.53 46
1314.61 43
1314.70 40
1314.78 38
1314.86 36
1314.94 36
1315.03 36
1315.11 37
1315.19 37
1315.28 37
1315.36 37
1315.44 37
1315.52 37
1315.61 37
1315.69 38
1315.77 39
1315.86 40
1315.94 41
1316.02 42
1316.11 44
1316.19 45
1316.27 46
1316.35 47
1316.44 48
1316.52 49
1316.60 50
1316.69 53
1316.77 57
1316.85 62
1316.93 67
1317.02 73
1317.10 76
1317.18 78
1317.27 77
1317.35 74
1317.43 69
1317.52 63
1317.60 57
1317.68 52
1317.76 49
1317.85 47
1317.93 46
1318.01 46
1318.10 47
1318.18 48
1318.26 49
1318.35 50
1318.43 51
1318.51 52
1318.59 53
1318.68 54
1318.76 55
1318.84 56
1318.93 56
1319.01 56
1319.09 55
1319.18 54
1319.26 52
1319.34 49
1319.42 47
1319.51 45
1319.59 44
1319.67 43
1319.76 42
1319.84 42
1319.92 43
1320.01 43
1320.09 43
1320.17 43
1320.26 43
1320.34 43
1320.42 42
1320.50 41
1320.59 39
1320.67 37
1320.75 35
1320.84 34
1320.92 34
1321.00 35
1321.09 38
1321.17 42
1321.25 46
1321.34 50
1321.42 54
1321.50 56
1321.58 57
1321.67 56
1321.75 54
1321.83 49
1321.92 44
1322.00 37
1322.08 30
1322.17 23
1322.25 17
1322.33 14
1322.42 13
1322.50 14
1322.58 19
1322.66 24
1322.75 30
1322.83 36
1322.91 40
1323.00 43
1323.08 44
1323.16 44
1323.25 44
1323.33 44
1323.41 44
1323.50 44
1323.58 44
1323.66 44
1323.75 43
1323.83 42
1323.91 41
1324.00 40
1324.08 40
1324.16 40
1324.25 41
1324.33 42
1324.41 44
1324.49 44
1324.58 45
1324.66 45
1324.74 45
1324.83 45
1324.91 46
1324.99 48
1325.08 51
1325.16 55
1325.24 59
1325.33 64
1325.41 68
1325.49 72
1325.58 75
1325.66 76
1325.74 76
1325.83 75
1325.91 72
1325.99 71
1326.08 71
1326.16 73
1326.24 78
1326.33 86
1326.41 96
1326.49 107
1326.58 118
1326.66 127
1326.74 135
1326.83 141
1326.91 145
1326.99 148
1327.08 151
1327.16 154
1327.24 157
1327.32 160
1327.41 162
1327.49 163
1327.57 162
1327.66 159
1327.74 156
1327.82 151
1327.91 147
1327.99 143
1328.07 139
1328.16 135
1328.24 131
1328.32 127
1328.41 122
1328.49 119
1328.57 115
1328.66 113
1328.74 111
1328.82 109
1328.91 107
1328.99 104
1329.07 100
1329.16 97
1329.24 93
1329.32 88
1329.41 84
1329.49 80
1329.57 75
1329.66 71
1329.74 67
1329.82 65
1329.91 64
1329.99 66
1330.07 69
1330.16 74
1330.24 80
1330.32 85
1330.41 88
1330.49 89
1330.57 87
1330.66 84
1330.74 80
1330.83 76
1330.91 72
1330.99 69
1331.08 66
1331.16 64
1331.24 64
1331.33 63
1331.41 64
1331.49 65
1331.58 66
1331.66 66
1331.74 66
1331.83 66
1331.91 65
1331.99 64
1332.08 63
1332.16 63
1332.24 64
1332.33 66
1332.41 68
1332.49 69
1332.58 70
1332.66 70
1332.74 69
1332.83 69
1332.91 69
1332.99 70
1333.08 73
1333.16 77
1333.24 81
1333.33 85
1333.41 89
1333.50 92
1333.58 94
1333.66 96
1333.75 98
1333.83 99
1333.91 102
1334.00 105
1334.08 110
1334.16 114
1334.25 119
1334.33 124
1334.41 129
1334.50 133
1334.58 137
1334.66 138
1334.75 139
1334.83 137
1334.91 134
1335.00 129
1335.08 124
1335.17 118
1335.25 112
1335.33 106
1335.42 101
1335.50 95
1335.58 90
1335.67 86
1335.75 82
1335.83 80
1335.92 79
1336.00 79
1336.08 80
1336.17 82
1336.25 84
1336.33 86
1336.42 86
1336.50 85
1336.59 83
1336.67 79
1336.75 76
1336.84 73
1336.92 70
1337.00 69
1337.09 70
1337.17 71
1337.25 72
1337.34 73
1337.42 73
1337.51 71
1337.59 66
1337.67 60
1337.76 53
1337.84 45
1337.92 38
1338.01 32
1338.09 27
1338.17 24
1338.26 23
1338.34 23
1338.42 25
1338.51 27
1338.59 29
1338.68 32
1338.76 35
1338.84 39
1338.93 42
1339.01 46
1339.09 49
1339.18 52
1339.26 53
1339.35 53
1339.43 51
1339.51 48
1339.60 43
1339.68 37
1339.76 32
1339.85 27
1339.93 25
1340.01 24
1340.10 26
1340.18 29
1340.27 33
1340.35 38
1340.43 42
1340.52 46
1340.60 48
1340.68 49
1340.77 48
1340.85 47
1340.94 45
1341.02 44
1341.10 44
1341.19 44
1341.27 45
1341.35 47
1341.44 48
1341.52 50
1341.60 52
1341.69 54
1341.77 57
1341.86 61
1341.94 64
1342.02 68
1342.11 71
1342.19 73
1342.27 73
1342.36 72
1342.44 70
1342.53 68
1342.61 66
1342.69 65
1342.78 66
1342.86 67
1342.95 69
1343.03 70
1343.11 71
1343.20 70
1343.28 67
1343.36 63
1343.45 57
1343.53 51
1343.62 45
1343.70 41
1343.78 38
1343.87 37
1343.95 37
1344.03 38
1344.12 39
1344.20 39
1344.29 39
1344.37 38
1344.45 37
1344.54 38
1344.62 39
1344.70 42
1344.79 46
1344.87 50
1344.96 55
1345.04 59
1345.12 63
1345.21 66
1345.29 69
1345.38 71
1345.46 72
1345.54 73
1345.63 72
1345.71 70
1345.79 66
1345.88 61
1345.96 55
1346.05 50
1346.13 46
1346.21 44
1346.30 43
1346.38 45
1346.47 48
1346.55 52
1346.63 56
1346.72 60
1346.80 63
1346.89 65
1346.97 67
1347.05 67
1347.14 66
1347.22 64
1347.30 61
1347.39 59
1347.47 57
1347.56 57
1347.64 57
1347.72 59
1347.81 60
1347.89 63
1347.98 65
1348.06 66
1348.14 68
1348.23 69
1348.31 71
1348.40 74
1348.48 79
1348.56 86
1348.65 95
1348.73 107
1348.82 121
1348.90 136
1348.98 152
1349.07 167
1349.15 181
1349.24 195
1349.32 209
1349.40 224
1349.49 239
1349.57 256
1349.66 273
1349.74 290
1349.82 308
1349.91 325
1349.99 341
1350.08 355
1350.16 366
1350.24 375
1350.33 380
1350.41 381
1350.50 380
1350.58 376
1350.66 371
1350.75 365
1350.83 359
1350.92 353
1351.00 348
1351.08 343
1351.17 338
1351.25 333
1351.34 326
1351.42 319
1351.50 309
1351.59 296
1351.67 281
1351.76 265
1351.84 247
1351.92 229
1352.01 213
1352.09 198
1352.18 185
1352.26 174
1352.34 163
1352.43 152
1352.51 141
1352.60 130
1352.68 120
1352.76 110
1352.85 102
1352.93 95
1353.02 89
1353.10 84
1353.19 79
1353.27 73
1353.35 67
1353.44 61
1353.52 54
1353.61 49
1353.69 44
1353.77 40
1353.86 37
1353.94 36
1354.03 35
1354.11 34
1354.19 34
1354.28 34
1354.36 34
1354.45 35
1354.53 36
1354.62 37
1354.70 37
1354.78 38
1354.87 37
1354.95 35
1355.04 32
1355.12 28
1355.20 24
1355.29 20
1355.37 16
1355.46 13
1355.54 12
1355.63 12
1355.71 12
1355.79 14
1355.88 16
1355.96 18
1356.05 19
1356.13 19
1356.21 18
1356.30 16
1356.38 14
1356.47 12
1356.55 10
1356.64 10
1356.72 10
1356.80 10
1356.89 11
1356.97 11
1357.06 10
1357.14 8
1357.22 6
1357.31 4
1357.39 1
1357.48 0
1357.56 0
1357.65 0
1357.73 0
1357.81 0
1357.90 0
1357.98 0
1358.07 0
1358.15 1
1358.24 1
1358.32 1
1358.40 1
1358.49 2
1358.57 4
1358.66 7
1358.74 11
1358.83 16
1358.91 22
1358.99 28
1359.08 34
1359.16 41
1359.25 46
1359.33 51
1359.42 55
1359.50 57
1359.58 58
1359.67 57
1359.75 56
1359.84 54
1359.92 52
1360.01 51
1360.09 51
1360.17 52
1360.26 53
1360.34 53
1360.43 54
1360.51 54
1360.60 53
1360.68 53
1360.76 52
1360.85 51
1360.93 50
1361.02 50
1361.10 51
1361.19 52
1361.27 54
1361.35 57
1361.44 60
1361.52 62
1361.61 63
1361.69 63
1361.78 61
1361.86 58
1361.95 54
1362.03 50
1362.11 47
1362.20 46
1362.28 46
1362.37 49
1362.45 53
1362.54 59
1362.62 66
1362.70 74
1362.79 81
1362.87 89
1362.96 97
1363.04 105
1363.13 113
1363.21 121
1363.30 131
1363.38 141
1363.46 152
1363.55 163
1363.63 173
1363.72 181
1363.80 187
1363.89 189
1363.97 189
1364.06 187
1364.14 184
1364.22 180
1364.31 177
1364.39 176
1364.48 175
1364.56 176
1364.65 176
1364.73 176
1364.82 176
1364.90 174
1364.98 171
1365.07 167
1365.15 163
1365.24 157
1365.32 153
1365.41 148
1365.49 145
1365.58 142
1365.66 140
1365.74 139
1365.83 136
1365.91 134
1366.00 130
1366.08 125
1366.17 121
1366.25 116
1366.34 112
1366.42 108
1366.50 105
1366.59 102
1366.67 99
1366.76 93
1366.84 86
1366.93 77
1367.01 67
1367.10 58
1367.18 49
1367.27 44
1367.35 41
1367.43 42
1367.52 44
1367.60 47
1367.69 49
1367.77 50
1367.86 49
1367.94 45
1368.03 40
1368.11 35
1368.20 29
1368.28 25
1368.36 21
1368.45 18
1368.53 16
1368.62 15
1368.70 14
1368.79 14
1368.87 15
1368.96 15
1369.04 16
1369.13 16
1369.21 16
1369.30 14
1369.38 12
1369.46 9
1369.55 6
1369.63 4
1369.72 2
1369.80 1
1369.89 1
1369.97 1
1370.06 0
1370.14 0
1370.23 0
1370.31 0
1370.40 0
1370.48 0
1370.56 0
1370.65 0
1370.73 4
1370.82 9
1370.90 15
1370.99 20
1371.07 23
1371.16 25
1371.24 26
1371.33 25
1371.41 24
1371.50 23
1371.58 21
1371.66 19
1371.75 16
1371.83 14
1371.92 13
1372.00 12
1372.09 13
1372.17 15
1372.26 17
1372.34 21
1372.43 24
1372.51 26
1372.60 27
1372.68 27
1372.77 26
1372.85 24
1372.94 23
1373.02 21
1373.10 19
1373.19 18
1373.27 16
1373.36 14
1373.44 13
1373.53 11
1373.61 10
1373.70 9
1373.78 9
1373.87 10
1373.95 13
1374.04 15
1374.12 18
1374.21 21
1374.29 23
1374.38 23
1374.46 22
1374.55 21
1374.63 20
1374.71 19
1374.80 19
1374.88 19
1374.97 20
1375.05 21
1375.14 21
1375.22 22
1375.31 22
1375.39 22
1375.48 23
1375.56 24
1375.65 26
1375.73 28
1375.82 31
1375.90 34
1375.99 39
1376.07 45
1376.16 51
1376.24 59
1376.33 66
1376.41 73
1376.50 79
1376.58 85
1376.66 91
1376.75 98
1376.83 106
1376.92 118
1377.00 132
1377.09 149
1377.17 168
1377.26 188
1377.34 207
1377.43 224
1377.51 238
1377.60 250
1377.68 259
1377.77 266
1377.85 273
1377.94 280
1378.02 288
1378.11 297
1378.19 307
1378.28 315
1378.36 322
1378.45 326
1378.53 327
1378.62 326
1378.70 323
1378.79 321
1378.87 319
1378.96 318
1379.04 317
1379.13 317
1379.21 315
1379.30 311
1379.38 305
1379.47 297
1379.55 286
1379.64 275
1379.72 264
1379.81 253
1379.89 244
1379.98 235
1380.06 227
1380.14 220
1380.23 214
1380.31 207
1380.40 200
1380.48 194
1380.57 188
1380.65 184
1380.74 180
1380.82 178
1380.91 176
1380.99 173
1381.08 170
1381.16 165
1381.25 159
1381.33 151
1381.42 142
1381.50 134
1381.59 128
1381.67 123
1381.76 120
1381.84 118
1381.93 117
1382.01 116
1382.10 116
1382.18 114
1382.27 113
1382.35 111
1382.44 109
1382.52 107
1382.61 105
1382.69 103
1382.78 101
1382.86 99
1382.95 97
1383.03 95
1383.12 94
1383.20 94
1383.29 93
1383.37 92
1383.46 90
1383.54 87
1383.63 82
1383.71 77
1383.80 72
1383.88 67
1383.97 64
1384.05 63
1384.14 63
1384.22 65
1384.31 66
1384.39 66
1384.48 65
1384.56 64
1384.65 61
1384.74 58
1384.82 56
1384.91 54
1384.99 52
1385.08 51
1385.16 51
1385.25 50
1385.33 49
1385.42 47
1385.50 45
1385.59 43
1385.67 41
1385.76 40
1385.84 39
1385.93 39
1386.01 41
1386.10 43
1386.18 45
1386.27 47
1386.35 49
1386.44 49
1386.52 48
1386.61 45
1386.69 42
1386.78 37
1386.86 33
1386.95 30
1387.03 27
1387.12 25
1387.20 24
1387.29 22
1387.37 21
1387.46 19
1387.54 18
1387.63 18
1387.71 19
1387.80 21
1387.88 25
1387.97 30
1388.05 34
1388.14 37
1388.23 37
1388.31 34
1388.40 29
1388.48 22
1388.57 14
1388.65 6
1388.74 1
1388.82 0
1388.91 0
1388.99 2
1389.08 8
1389.16 13
1389.25 19
1389.33 24
1389.42 27
1389.50 29
1389.59 30
1389.67 30
1389.76 29
1389.84 29
1389.93 28
1390.01 27
1390.10 25
1390.19 23
1390.27 21
1390.36 18
1390.44 16
1390.53 14
1390.61 13
1390.70 12
1390.78 12
1390.87 12
1390.95 12
1391.04 12
1391.12 11
1391.21 10
1391.29 9
1391.38 10
1391.46 11
1391.55 15
1391.63 19
1391.72 24
1391.81 28
1391.89 32
1391.98 35
1392.06 36
1392.15 37
1392.23 37
1392.32 36
1392.40 34
1392.49 32
1392.57 29
1392.66 27
1392.74 26
1392.83 27
1392.91 29
1393.00 33
1393.08 38
1393.17 43
1393.26 48
1393.34 52
1393.43 54
1393.51 55
1393.60 54
1393.68 51
1393.77 48
1393.85 44
1393.94 40
1394.02 35
1394.11 30
1394.19 24
1394.28 18
1394.37 12
1394.45 7
1394.54 2
1394.62 0
1394.71 0
1394.79 0
1394.88 1
1394.96 3
1395.05 6
1395.13 9
1395.22 11
1395.30 13
1395.39 13
1395.48 12
1395.56 10
1395.65 7
1395.73 3
1395.82 0
1395.90 0
1395.99 0
1396.07 0
1396.16 0
1396.24 0
1396.33 0
1396.41 1
1396.50 2
1396.59 2
1396.67 2
1396.76 2
1396.84 2
1396.93 3
1397.01 4
1397.10 6
1397.18 9
1397.27 11
1397.35 13
1397.44 14
1397.53 15
1397.61 15
1397.70 14
1397.78 12
1397.87 10
1397.95 7
1398.04 3
1398.12 0
1398.21 0
1398.29 0
1398.38 0
1398.47 0
1398.55 0
1398.64 0
1398.72 0
1398.81 1
1398.89 5
1398.98 8
1399.06 11
1399.15 14
1399.24 16
1399.32 17
1399.41 18
1399.49 19
1399.58 18
1399.66 17
1399.75 16
1399.83 15
1399.92 15
1400.01 15
1400.09 15
1400.18 17
1400.26 19
1400.35 22
1400.43 25
1400.52 27
1400.60 30
1400.69 31
1400.78 33
1400.86 33
1400.95 33
1401.03 32
1401.12 29
1401.20 26
1401.29 22
1401.37 17
1401.46 14
1401.55 11
1401.63 10
1401.72 11
1401.80 14
1401.89 18
1401.97 22
1402.06 26
1402.14 28
1402.23 29
1402.32 28
1402.40 25
1402.49 21
1402.57 16
1402.66 11
1402.74 7
1402.83 3
1402.92 1
1403.00 0
1403.09 0
1403.17 2
1403.26 5
1403.34 9
1403.43 13
1403.51 17
1403.60 21
1403.69 23
1403.77 25
1403.86 26
1403.94 26
1404.03 25
1404.11 23
1404.20 20
1404.29 18
1404.37 15
1404.46 13
1404.54 12
1404.63 12
1404.71 12
1404.80 13
1404.89 13
1404.97 12
1405.06 11
1405.14 10
1405.23 9
1405.31 8
1405.40 8
1405.49 8
1405.57 8
1405.66 8
1405.74 7
1405.83 7
1405.91 6
1406.00 5
1406.09 4
1406.17 2
1406.26 1
1406.34 0
1406.43 0
1406.51 0
1406.60 0
1406.69 0
1406.77 0
1406.86 1
1406.94 1
1407.03 1
1407.11 1
1407.20 1
1407.29 0
1407.37 1
1407.46 1
1407.54 2
1407.63 3
1407.71 4
1407.80 5
1407.89 7
1407.97 8
1408.06 10
1408.14 12
1408.23 15
1408.32 18
1408.40 20
1408.49 22
1408.57 22
1408.66 22
1408.74 20
1408.83 18
1408.92 15
1409.00 13
1409.09 11
1409.17 10
1409.26 9
1409.34 9
1409.43 10
1409.52 12
1409.60 14
1409.69 17
1409.77 20
1409.86 24
1409.95 27
1410.03 30
1410.12 33
1410.20 36
1410.29 39
1410.37 41
1410.46 44
1410.55 46
1410.63 46
1410.72 45
1410.80 42
1410.89 38
1410.98 33
1411.06 27
1411.15 23
1411.23 18
1411.32 15
1411.41 13
1411.49 10
1411.58 8
1411.66 6
1411.75 5
1411.83 5
1411.92 6
1412.01 9
1412.09 13
1412.18 17
1412.26 21
1412.35 25
1412.44 27
1412.52 28
1412.61 28
1412.69 27
1412.78 26
1412.87 24
1412.95 22
1413.04 20
1413.12 18
1413.21 17
1413.30 16
1413.38 17
1413.47 18
1413.55 20
1413.64 21
1413.73 23
1413.81 24
1413.90 24
1413.98 25
1414.07 27
1414.16 29
1414.24 34
1414.33 40
1414.41 47
1414.50 53
1414.59 59
1414.67 64
1414.76 66
1414.84 66
1414.93 64
1415.02 61
1415.10 57
1415.19 52
1415.27 48
1415.36 43
1415.45 40
1415.53 37
1415.62 35
1415.70 34
1415.79 34
1415.88 35
1415.96 36
1416.05 38
1416.13 41
1416.22 44
1416.31 47
1416.39 51
1416.48 55
1416.56 58
1416.65 60
1416.74 61
1416.82 60
1416.91 57
1416.99 54
1417.08 52
1417.17 51
1417.25 51
1417.34 53
1417.42 54
1417.51 56
1417.60 56
1417.68 55
1417.77 52
1417.85 49
1417.94 45
1418.03 41
1418.11 38
1418.20 36
1418.29 34
1418.37 33
1418.46 32
1418.54 30
1418.63 28
1418.72 26
1418.80 23
1418.89 20
1418.97 17
1419.06 15
1419.15 12
1419.23 10
1419.32 8
1419.40 6
1419.49 4
1419.58 1
1419.66 0
1419.75 0
1419.84 0
1419.92 1
1420.01 4
1420.09 9
1420.18 14
1420.27 19
1420.35 23
1420.44 26
1420.52 27
1420.61 27
1420.70 27
1420.78 26
1420.87 25
1420.96 24
1421.04 22
1421.13 21
1421.21 19
1421.30 18
1421.39 19
1421.47 19
1421.56 21
1421.65 24
1421.73 26
1421.82 29
1421.90 32
1421.99 35
1422.08 37
1422.16 40
1422.25 43
1422.33 46
1422.42 47
1422.51 48
1422.59 47
1422.68 46
1422.77 45
1422.85 45
1422.94 45
1423.02 46
1423.11 48
1423.20 48
1423.28 49
1423.37 48
1423.46 46
1423.54 44
1423.63 41
1423.71 37
1423.80 34
1423.89 32
1423.97 30
1424.06 29
1424.15 29
1424.23 29
1424.32 31
1424.40 33
1424.49 36
1424.58 38
1424.66 39
1424.75 39
1424.84 37
1424.92 34
1425.01 31
1425.10 28
1425.18 26
1425.27 26
1425.35 29
1425.44 33
1425.53 38
1425.61 45
1425.70 50
1425.79 55
1425.87 57
1425.96 56
1426.04 53
1426.13 48
1426.22 42
1426.30 35
1426.39 29
1426.48 23
1426.56 19
1426.65 17
1426.74 16
1426.82 16
1426.91 17
1426.99 20
1427.08 23
1427.17 28
1427.25 33
1427.34 39
1427.43 45
1427.51 50
1427.60 54
1427.69 56
1427.77 57
1427.86 57
1427.94 56
1428.03 55
1428.12 53
1428.20 52
1428.29 52
1428.38 52
1428.46 52
1428.55 52
1428.64 52
1428.72 52
1428.81 51
1428.90 49
1428.98 48
1429.07 45
1429.15 42
1429.24 39
1429.33 36
1429.41 33
1429.50 32
1429.59 31
1429.67 31
1429.76 31
1429.85 32
1429.93 32
1430.02 32
1430.11 31
1430.19 28
1430.28 24
1430.36 20
1430.45 16
1430.54 12
1430.62 9
1430.71 6
1430.80 5
1430.88 4
1430.97 4
1431.06 5
1431.14 7
1431.23 9
1431.32 13
1431.40 17
1431.49 20
1431.58 23
1431.66 25
1431.75 26
1431.84 26
1431.92 25
1432.01 24
1432.09 23
1432.18 21
1432.27 19
1432.35 15
1432.44 11
1432.53 6
1432.61 1
1432.70 0
1432.79 0
1432.87 0
1432.96 0
1433.05 0
1433.13 0
1433.22 0
1433.31 0
1433.39 1
1433.48 6
1433.57 13
1433.65 21
1433.74 30
1433.83 40
1433.91 50
1434.00 59
1434.09 65
1434.17 70
1434.26 71
1434.35 70
1434.43 66
1434.52 60
1434.60 53
1434.69 45
1434.78 37
1434.86 31
1434.95 25
1435.04 20
1435.12 17
1435.21 15
1435.30 13
1435.38 12
1435.47 11
1435.56 11
1435.64 11
1435.73 12
1435.82 14
1435.90 16
1435.99 19
1436.08 23
1436.16 27
1436.25 32
1436.34 37
1436.42 42
1436.51 47
1436.60 52
1436.68 56
1436.77 59
1436.86 61
1436.94 62
1437.03 63
1437.12 63
1437.20 62
1437.29 62
1437.38 61
1437.46 61
1437.55 61
1437.64 60
1437.72 59
1437.81 58
1437.90 57
1437.98 56
1438.07 55
1438.16 54
1438.24 53
1438.33 51
1438.42 49
1438.50 46
1438.59 43
1438.68 41
1438.76 39
1438.85 39
1438.94 40
1439.02 41
1439.11 42
1439.20 43
1439.28 44
1439.37 44
1439.46 43
1439.55 43
1439.63 44
1439.72 45
1439.81 47
1439.89 49
1439.98 51
1440.07 52
1440.15 53
1440.24 53
1440.33 52
1440.41 51
1440.50 50
1440.59 49
1440.67 48
1440.76 48
1440.85 46
1440.93 44
1441.02 41
1441.11 38
1441.19 34
1441.28 32
1441.37 30
1441.45 30
1441.54 30
1441.63 31
1441.71 33
1441.80 34
1441.89 37
1441.98 40
1442.06 45
1442.15 50
1442.24 55
1442.32 59
1442.41 62
1442.50 62
1442.58 61
1442.67 57
1442.76 53
1442.84 49
1442.93 46
1443.02 44
1443.10 44
1443.19 44
1443.28 46
1443.36 48
1443.45 51
1443.54 53
1443.63 56
1443.71 57
1443.80 58
1443.89 58
1443.97 58
1444.06 57
1444.15 55
1444.23 54
1444.32 53
1444.41 52
1444.49 51
1444.58 47
1444.67 42
1444.75 36
1444.84 28
1444.93 20
1445.02 12
1445.10 7
1445.19 4
1445.28 3
1445.36 5
1445.45 9
1445.54 14
1445.62 19
1445.71 23
1445.80 28
1445.88 31
1445.97 35
1446.06 37
1446.15 38
1446.23 39
1446.32 38
1446.41 37
1446.49 34
1446.58 31
1446.67 27
1446.75 24
1446.84 21
1446.93 18
1447.02 16
1447.10 14
1447.19 13
1447.28 11
1447.36 8
1447.45 5
1447.54 0
1447.62 0
1447.71 0
1447.80 0
1447.88 0
1447.97 0
1448.06 0
1448.15 0
1448.23 1
1448.32 4
1448.41 7
1448.49 11
1448.58 15
1448.67 20
1448.75 27
1448.84 35
1448.93 45
1449.02 53
1449.10 60
1449.19 65
1449.28 66
1449.36 65
1449.45 62
1449.54 57
1449.63 52
1449.71 47
1449.80 43
1449.89 41
1449.97 39
1450.06 38
1450.15 38
1450.23 39
1450.32 40
1450.41 42
1450.50 43
1450.58 44
1450.67 45
1450.76 45
1450.84 45
1450.93 44
1451.02 43
1451.11 42
1451.19 42
1451.28 42
1451.37 43
1451.45 45
1451.54 47
1451.63 50
1451.72 53
1451.80 55
1451.89 56
1451.98 56
1452.06 53
1452.15 50
1452.24 45
1452.33 41
1452.41 38
1452.50 36
1452.59 35
1452.67 36
1452.76 38
1452.85 40
1452.94 42
1453.02 44
1453.11 45
1453.20 45
1453.28 45
1453.37 44
1453.46 44
1453.55 44
1453.63 46
1453.72 49
1453.81 52
1453.89 57
1453.98 61
1454.07 65
1454.16 68
1454.24 69
1454.33 70
1454.42 69
1454.50 67
1454.59 65
1454.68 63
1454.77 60
1454.85 58
1454.94 56
1455.03 53
1455.11 49
1455.20 45
1455.29 39
1455.38 33
1455.46 27
1455.55 22
1455.64 18
1455.73 16
1455.81 17
1455.90 20
1455.99 24
1456.07 30
1456.16 35
1456.25 40
1456.34 43
1456.42 45
1456.51 45
1456.60 44
1456.69 43
1456.77 41
1456.86 40
1456.95 40
1457.03 41
1457.12 43
1457.21 45
1457.30 48
1457.38 52
1457.47 56
1457.56 62
1457.65 68
1457.73 74
1457.82 80
1457.91 85
1457.99 88
1458.08 88
1458.17 87
1458.26 83
1458.34 79
1458.43 75
1458.52 71
1458.61 68
1458.69 65
1458.78 63
1458.87 61
1458.95 60
1459.04 58
1459.13 57
1459.22 57
1459.30 57
1459.39 58
1459.48 59
1459.57 61
1459.65 63
1459.74 65
1459.83 66
1459.92 68
1460.00 68
1460.09 68
1460.18 65
1460.26 62
1460.35 58
1460.44 53
1460.53 49
1460.61 45
1460.70 43
1460.79 43
1460.88 44
1460.96 46
1461.05 47
1461.14 49
1461.23 50
1461.31 51
1461.40 52
1461.49 54
1461.58 56
1461.66 59
1461.75 63
1461.84 65
1461.93 67
1462.01 68
1462.10 67
1462.19 66
1462.28 63
1462.36 61
1462.45 60
1462.54 60
1462.62 60
1462.71 61
1462.80 63
1462.89 65
1462.97 66
1463.06 68
1463.15 70
1463.24 71
1463.32 71
1463.41 71
1463.50 71
1463.59 69
1463.67 66
1463.76 63
1463.85 59
1463.94 56
1464.02 53
1464.11 52
1464.20 51
1464.29 52
1464.37 54
1464.46 56
1464.55 58
1464.64 59
1464.72 60
1464.81 60
1464.90 60
1464.99 62
1465.07 64
1465.16 69
1465.25 74
1465.34 79
1465.42 82
1465.51 83
1465.60 81
1465.69 76
1465.77 70
1465.86 62
1465.95 56
1466.04 50
1466.12 47
1466.21 45
1466.30 44
1466.39 42
1466.47 41
1466.56 38
1466.65 36
1466.74 33
1466.83 31
1466.91 31
1467.00 32
1467.09 34
1467.18 36
1467.26 38
1467.35 39
1467.44 38
1467.53 35
1467.61 32
1467.70 29
1467.79 27
1467.88 27
1467.96 29
1468.05 32
1468.14 37
1468.23 42
1468.31 46
1468.40 49
1468.49 50
1468.58 49
1468.66 45
1468.75 39
1468.84 31
1468.93 24
1469.02 17
1469.10 12
1469.19 9
1469.28 8
1469.37 7
1469.45 8
1469.54 8
1469.63 8
1469.72 8
1469.80 9
1469.89 12
1469.98 15
1470.07 19
1470.15 23
1470.24 25
1470.33 26
1470.42 25
1470.51 22
1470.59 19
1470.68 15
1470.77 13
1470.86 10
1470.94 9
1471.03 9
1471.12 9
1471.21 9
1471.29 9
1471.38 8
1471.47 7
1471.56 5
1471.65 4
1471.73 1
1471.82 0
1471.91 0
1472.00 0
1472.08 0
1472.17 0
1472.26 0
1472.35 0
1472.43 0
1472.52 6
1472.61 12
1472.70 19
1472.79 24
1472.87 27
1472.96 29
1473.05 28
1473.14 25
1473.22 20
1473.31 15
1473.40 11
1473.49 7
1473.58 4
1473.66 4
1473.75 4
1473.84 5
1473.93 6
1474.01 6
1474.10 5
1474.19 2
1474.28 0
1474.37 0
1474.45 0
1474.54 0
1474.63 0
1474.72 0
1474.80 0
1474.89 0
1474.98 1
1475.07 3
1475.16 5
1475.24 9
1475.33 12
1475.42 16
1475.51 20
1475.59 23
1475.68 26
1475.77 27
1475.86 29
1475.95 29
1476.03 30
1476.12 29
1476.21 28
1476.30 26
1476.39 24
1476.47 22
1476.56 21
1476.65 21
1476.74 22
1476.82 23
1476.91 24
1477.00 23
1477.09 22
1477.18 19
1477.26 17
1477.35 15
1477.44 14
1477.53 16
1477.62 21
1477.70 29
1477.79 38
1477.88 48
1477.97 57
1478.06 66
1478.14 73
1478.23 77
1478.32 80
1478.41 81
1478.49 81
1478.58 81
1478.67 80
1478.76 80
1478.85 79
1478.93 78
1479.02 77
1479.11 76
1479.20 75
1479.29 74
1479.37 73
1479.46 72
1479.55 72
1479.64 73
1479.73 73
1479.81 73
1479.90 73
1479.99 73
1480.08 73
1480.17 73
1480.25 75
1480.34 77
1480.43 80
1480.52 83
1480.61 85
1480.69 86
1480.78 87
1480.87 87
1480.96 86
1481.05 86
1481.13 87
1481.22 89
1481.31 92
1481.40 95
1481.49 96
1481.57 96
1481.66 94
1481.75 90
1481.84 84
1481.93 76
1482.01 68
1482.10 60
1482.19 53
1482.28 47
1482.37 44
1482.45 44
1482.54 45
1482.63 49
1482.72 53
1482.81 57
1482.89 61
1482.98 64
1483.07 65
1483.16 65
1483.25 64
1483.33 62
1483.42 60
1483.51 56
1483.60 53
1483.69 50
1483.77 47
1483.86 43
1483.95 40
1484.04 37
1484.13 34
1484.21 30
1484.30 26
1484.39 20
1484.48 13
1484.57 6
1484.66 0
1484.74 0
1484.83 0
1484.92 0
1485.01 0
1485.10 0
1485.18 3
1485.27 10
1485.36 18
1485.45 25
1485.54 30
1485.62 34
1485.71 37
1485.80 40
1485.89 43
1485.98 45
1486.07 48
1486.15 50
1486.24 51
1486.33 49
1486.42 46
1486.51 40
1486.59 34
1486.68 27
1486.77 21
1486.86 16
1486.95 14
1487.03 14
1487.12 16
1487.21 19
1487.30 23
1487.39 28
1487.48 32
1487.56 37
1487.65 41
1487.74 45
1487.83 48
1487.92 50
1488.00 50
1488.09 48
1488.18 43
1488.27 38
1488.36 32
1488.45 27
1488.53 24
1488.62 24
1488.71 25
1488.80 29
1488.89 34
1488.98 40
1489.06 46
1489.15 53
1489.24 59
1489.33 65
1489.42 70
1489.50 73
1489.59 75
1489.68 76
1489.77 74
1489.86 70
1489.95 65
1490.03 60
1490.12 55
1490.21 52
1490.30 49
1490.39 48
1490.48 47
1490.56 47
1490.65 47
1490.74 46
1490.83 44
1490.92 42
1491.01 40
1491.09 38
1491.18 36
1491.27 36
1491.36 35
1491.45 35
1491.53 34
1491.62 32
1491.71 30
1491.80 27
1491.89 24
1491.98 22
1492.06 20
1492.15 19
1492.24 18
1492.33 17
1492.42 18
1492.51 19
1492.59 21
1492.68 24
1492.77 29
1492.86 34
1492.95 39
1493.04 43
1493.12 45
1493.21 45
1493.30 44
1493.39 41
1493.48 39
1493.57 37
1493.65 36
1493.74 36
1493.83 37
1493.92 38
1494.01 39
1494.10 39
1494.19 39
1494.27 39
1494.36 38
1494.45 38
1494.54 40
1494.63 44
1494.72 51
1494.80 60
1494.89 72
1494.98 85
1495.07 99
1495.16 110
1495.25 120
1495.33 126
1495.42 129
1495.51 129
1495.60 125
1495.69 120
1495.78 114
1495.86 107
1495.95 101
1496.04 96
1496.13 92
1496.22 89
1496.31 87
1496.40 85
1496.48 84
1496.57 82
1496.66 79
1496.75 76
1496.84 73
1496.93 69
1497.01 66
1497.10 63
1497.19 61
1497.28 59
1497.37 58
1497.46 58
1497.55 57
1497.63 56
1497.72 54
1497.81 52
1497.90 49
1497.99 47
1498.08 44
1498.16 42
1498.25 39
1498.34 37
1498.43 35
1498.52 33
1498.61 30
1498.70 28
1498.78 24
1498.87 20
1498.96 17
1499.05 14
1499.14 14
1499.23 15
1499.32 20
1499.40 26
1499.49 34
1499.58 42
1499.67 48
1499.76 52
1499.85 53
1499.94 52
1500.02 50
1500.11 47
1500.20 45
1500.29 44
1500.38 45
1500.47 48
1500.56 52
1500.64 58
1500.73 64
1500.82 71
1500.91 77
1501.00 83
1501.09 88
1501.18 92
1501.26 93
1501.35 91
1501.44 87
1501.53 81
1501.62 74
1501.71 67
1501.80 61
1501.88 56
1501.97 53
1502.06 51
1502.15 51
1502.24 52
1502.33 53
1502.42 55
1502.50 56
1502.59 56
1502.68 54
1502.77 51
1502.86 47
1502.95 42
1503.04 36
1503.13 31
1503.21 28
1503.30 26
1503.39 26
1503.48 28
1503.57 31
1503.66 33
1503.75 34
1503.83 35
1503.92 34
1504.01 32
1504.10 30
1504.19 27
1504.28 25
1504.37 23
1504.46 21
1504.54 20
1504.63 21
1504.72 23
1504.81 25
1504.90 28
1504.99 31
1505.08 34
1505.16 37
1505.25 38
1505.34 39
1505.43 39
1505.52 40
1505.61 40
1505.70 42
1505.79 44
1505.87 47
1505.96 49
1506.05 51
1506.14 52
1506.23 51
1506.32 49
1506.41 47
1506.50 45
1506.58 44
1506.67 43
1506.76 42
1506.85 41
1506.94 40
1507.03 37
1507.12 35
1507.21 32
1507.29 28
1507.38 25
1507.47 22
1507.56 20
1507.65 18
1507.74 17
1507.83 16
1507.92 14
1508.00 13
1508.09 11
1508.18 9
1508.27 7
1508.36 6
1508.45 6
1508.54 7
1508.63 11
1508.71 16
1508.80 23
1508.89 30
1508.98 37
1509.07 42
1509.16 46
1509.25 47
1509.34 47
1509.43 45
1509.51 43
1509.60 41
1509.69 39
1509.78 38
1509.87 37
1509.96 37
1510.05 38
1510.14 39
1510.23 40
1510.31 42
1510.40 43
1510.49 43
1510.58 43
1510.67 43
1510.76 41
1510.85 38
1510.94 35
1511.02 31
1511.11 27
1511.20 23
1511.29 20
1511.38 19
1511.47 19
1511.56 21
1511.65 24
1511.74 28
1511.83 31
1511.91 33
1512.00 33
1512.09 33
1512.18 31
1512.27 30
1512.36 29
1512.45 29
1512.54 29
1512.63 29
1512.71 29
1512.80 29
1512.89 28
1512.98 28
1513.07 28
1513.16 28
1513.25 30
1513.34 33
1513.43 36
1513.51 40
1513.60 43
1513.69 45
1513.78 47
1513.87 48
1513.96 48
1514.05 48
1514.14 50
1514.23 52
1514.32 55
1514.40 59
1514.49 62
1514.58 66
1514.67 68
1514.76 69
1514.85 68
1514.94 66
1515.03 63
1515.12 59
1515.21 56
1515.29 53
1515.38 52
1515.47 53
1515.56 55
1515.65 58
1515.74 63
1515.83 69
1515.92 76
1516.01 82
1516.10 90
1516.18 97
1516.27 103
1516.36 109
1516.45 113
1516.54 116
1516.63 118
1516.72 119
1516.81 120
1516.90 121
1516.99 122
1517.07 123
1517.16 123
1517.25 122
1517.34 121
1517.43 119
1517.52 116
1517.61 113
1517.70 110
1517.79 105
1517.88 99
1517.97 93
1518.05 85
1518.14 77
1518.23 69
1518.32 63
1518.41 60
1518.50 58
1518.59 59
1518.68 60
1518.77 61
1518.86 63
1518.95 64
1519.03 64
1519.12 64
1519.21 63
1519.30 61
1519.39 58
1519.48 54
1519.57 48
1519.66 42
1519.75 36
1519.84 31
1519.93 28
1520.02 28
1520.10 29
1520.19 32
1520.28 35
1520.37 37
1520.46 37
1520.55 35
1520.64 31
1520.73 26
1520.82 21
1520.91 16
1521.00 13
1521.09 11
1521.17 11
1521.26 12
1521.35 15
1521.44 19
1521.53 22
1521.62 25
1521.71 27
1521.80 28
1521.89 29
1521.98 30
1522.07 31
1522.16 33
1522.24 37
1522.33 41
1522.42 46
1522.51 50
1522.60 53
1522.69 54
1522.78 52
1522.87 48
1522.96 41
1523.05 34
1523.14 27
1523.23 20
1523.32 16
1523.40 15
1523.49 16
1523.58 18
1523.67 21
1523.76 23
1523.85 24
1523.94 23
1524.03 20
1524.12 17
1524.21 13
1524.30 10
1524.39 7
1524.48 5
1524.57 3
1524.65 2
1524.74 3
1524.83 4
1524.92 7
1525.01 10
1525.10 16
1525.19 21
1525.28 27
1525.37 31
1525.46 34
1525.55 36
1525.64 35
1525.73 33
1525.82 29
1525.90 25
1525.99 21
1526.08 18
1526.17 17
1526.26 17
1526.35 19
1526.44 23
1526.53 27
1526.62 32
1526.71 37
1526.80 40
1526.89 42
1526.98 43
1527.07 41
1527.16 37
1527.24 33
1527.33 27
1527.42 21
1527.51 16
1527.60 11
1527.69 8
1527.78 6
1527.87 5
1527.96 6
1528.05 7
1528.14 9
1528.23 10
1528.32 10
1528.41 10
1528.50 8
1528.59 5
1528.67 1
1528.76 0
1528.85 0
1528.94 0
1529.03 0
1529.12 0
1529.21 0
1529.30 0
1529.39 5
1529.48 13
1529.57 20
1529.66 26
1529.75 30
1529.84 32
1529.93 34
1530.02 36
1530.11 38
1530.19 42
1530.28 46
1530.37 51
1530.46 55
1530.55 59
1530.64 62
1530.73 64
1530.82 66
1530.91 69
1531.00 71
1531.09 73
1531.18 76
1531.27 80
1531.36 85
1531.45 92
1531.54 100
1531.63 110
1531.72 119
1531.81 126
1531.89 131
1531.98 133
1532.07 132
1532.16 129
1532.25 125
1532.34 122
1532.43 119
1532.52 119
1532.61 119
1532.70 121
1532.79 123
1532.88 125
1532.97 128
1533.06 130
1533.15 132
1533.24 133
1533.33 132
1533.42 131
1533.51 127
1533.60 123
1533.69 118
1533.77 113
1533.86 109
1533.95 107
1534.04 107
1534.13 106
1534.22 105
1534.31 103
1534.40 100
1534.49 95
1534.58 91
1534.67 88
1534.76 87
1534.85 88
1534.94 91
1535.03 95
1535.12 99
1535.21 102
1535.30 104
1535.39 105
1535.48 104
1535.57 102
1535.66 99
1535.75 97
1535.84 96
1535.92 96
1536.01 97
1536.10 100
1536.19 104
1536.28 107
1536.37 110
1536.46 111
1536.55 111
1536.64 109
1536.73 105
1536.82 101
1536.91 97
1537.00 92
1537.09 88
1537.18 83
1537.27 78
1537.36 73
1537.45 69
1537.54 66
1537.63 67
1537.72 70
1537.81 76
1537.90 84
1537.99 94
1538.08 103
1538.17 112
1538.26 120
1538.35 125
1538.43 129
1538.52 131
1538.61 131
1538.70 130
1538.79 126
1538.88 121
1538.97 115
1539.06 107
1539.15 98
1539.24 89
1539.33 80
1539.42 72
1539.51 65
1539.60 60
1539.69 54
1539.78 50
1539.87 45
1539.96 40
1540.05 36
1540.14 34
1540.23 34
1540.32 38
1540.41 45
1540.50 57
1540.59 72
1540.68 88
1540.77 104
1540.86 119
1540.95 130
1541.04 138
1541.13 143
1541.22 144
1541.31 143
1541.40 143
1541.49 143
1541.58 145
1541.67 147
1541.75 149
1541.84 151
1541.93 150
1542.02 147
1542.11 142
1542.20 136
1542.29 129
1542.38 125
1542.47 123
1542.56 125
1542.65 131
1542.74 140
1542.83 151
1542.92 162
1543.01 172
1543.10 180
1543.19 185
1543.28 187
1543.37 188
1543.46 186
1543.55 185
1543.64 184
1543.73 185
1543.82 186
1543.91 189
1544.00 192
1544.09 195
1544.18 198
1544.27 200
1544.36 201
1544.45 202
1544.54 204
1544.63 207
1544.72 211
1544.81 215
1544.90 219
1544.99 221
1545.08 220
1545.17 217
1545.26 211
1545.35 203
1545.44 194
1545.53 184
1545.62 176
1545.71 167
1545.80 159
1545.89 150
1545.98 140
1546.07 128
1546.16 116
1546.25 103
1546.34 92
1546.43 84
1546.52 79
1546.61 78
1546.70 80
1546.79 83
1546.88 87
1546.97 89
1547.06 90
1547.15 88
1547.24 84
1547.33 79
1547.42 74
1547.51 70
1547.60 68
1547.69 69
1547.78 70
1547.87 73
1547.96 76
1548.05 78
1548.14 79
1548.23 79
1548.32 79
1548.41 79
1548.50 80
1548.59 82
1548.68 84
1548.77 87
1548.86 90
1548.95 92
1549.04 94
1549.13 95
1549.22 95
1549.31 92
1549.40 86
1549.49 79
1549.58 69
1549.67 58
1549.76 46
1549.85 36
1549.94 28
1550.03 22
1550.12 19
1550.21 19
1550.30 21
1550.39 25
1550.48 29
1550.57 34
1550.66 39
1550.75 42
1550.84 45
1550.93 47
1551.02 47
1551.11 47
1551.20 47
1551.29 46
1551.38 46
1551.47 45
1551.56 45
1551.65 44
1551.74 44
1551.83 43
1551.92 41
1552.01 39
1552.10 38
1552.19 37
1552.28 37
1552.37 38
1552.46 41
1552.55 46
1552.64 51
1552.73 58
1552.82 65
1552.91 72
1553.00 78
1553.09 83
1553.18 85
1553.27 84
1553.36 81
1553.45 76
1553.54 70
1553.63 65
1553.72 59
1553.81 55
1553.90 53
1553.99 50
1554.08 48
1554.17 47
1554.26 46
1554.35 47
1554.44 49
1554.53 53
1554.62 59
1554.71 67
1554.80 77
1554.89 87
1554.98 98
1555.07 109
1555.16 118
1555.25 126
1555.34 132
1555.43 134
1555.52 134
1555.61 131
1555.70 127
1555.79 123
1555.88 120
1555.97 117
1556.06 116
1556.15 116
1556.24 116
1556.33 115
1556.42 114
1556.51 112
1556.60 110
1556.70 106
1556.79 103
1556.88 98
1556.97 94
1557.06 89
1557.15 84
1557.24 80
1557.33 78
1557.42 79
1557.51 82
1557.60 87
1557.69 93
1557.78 99
1557.87 105
1557.96 109
1558.05 113
1558.14 116
1558.23 119
1558.32 123
1558.41 128
1558.50 132
1558.59 137
1558.68 139
1558.77 140
1558.86 137
1558.95 132
1559.04 126
1559.13 118
1559.22 110
1559.31 102
1559.40 95
1559.49 88
1559.58 84
1559.67 82
1559.76 82
1559.85 84
1559.94 87
1560.03 90
1560.13 91
1560.22 90
1560.31 87
1560.40 80
1560.49 73
1560.58 65
1560.67 58
1560.76 53
1560.85 51
1560.94 50
1561.03 52
1561.12 54
1561.21 58
1561.30 61
1561.39 65
1561.48 68
1561.57 71
1561.66 73
1561.75 74
1561.84 74
1561.93 72
1562.02 70
1562.11 66
1562.20 60
1562.29 54
1562.38 46
1562.47 38
1562.56 31
1562.66 24
1562.75 18
1562.84 13
1562.93 8
1563.02 5
1563.11 1
1563.20 0
1563.29 0
1563.38 0
1563.47 0
1563.56 0
1563.65 0
1563.74 0
1563.83 0
1563.92 6
1564.01 16
1564.10 25
1564.19 35
1564.28 44
1564.37 53
1564.46 62
1564.55 72
1564.64 82
1564.73 93
1564.83 104
1564.92 114
1565.01 123
1565.10 131
1565.19 136
1565.28 141
1565.37 144
1565.46 146
1565.55 148
1565.64 148
1565.73 148
1565.82 147
1565.91 146
1566.00 147
1566.09 149
1566.18 154
1566.27 162
1566.36 173
1566.45 185
1566.54 198
1566.63 212
1566.73 224
1566.82 236
1566.91 246
1567.00 256
1567.09 267
1567.18 277
1567.27 288
1567.36 300
1567.45 314
1567.54 328
1567.63 345
1567.72 363
1567.81 382
1567.90 402
1567.99 422
1568.08 443
1568.17 463
1568.26 484
1568.35 507
1568.45 532
1568.54 560
1568.63 593
1568.72 632
1568.81 675
1568.90 722
1568.99 773
1569.08 825
1569.17 879
1569.26 933
1569.35 985
1569.44 1036
1569.53 1086
1569.62 1135
1569.71 1183
1569.80 1229
1569.89 1273
1569.99 1315
1570.08 1352
1570.17 1384
1570.26 1411
1570.35 1434
1570.44 1452
1570.53 1468
1570.62 1481
1570.71 1492
1570.80 1502
1570.89 1509
1570.98 1515
1571.07 1519
1571.16 1522
1571.25 1523
1571.34 1523
1571.44 1521
1571.53 1517
1571.62 1512
1571.71 1503
1571.80 1492
1571.89 1476
1571.98 1455
1572.07 1430
1572.16 1401
1572.25 1368
1572.34 1333
1572.43 1297
1572.52 1263
1572.61 1231
1572.70 1202
1572.80 1174
1572.89 1148
1572.98 1122
1573.07 1095
1573.16 1067
1573.25 1037
1573.34 1006
1573.43 975
1573.52 943
1573.61 911
1573.70 880
1573.79 850
1573.88 823
1573.97 799
1574.07 778
1574.16 762
1574.25 748
1574.34 737
1574.43 728
1574.52 719
1574.61 708
1574.70 695
1574.79 679
1574.88 660
1574.97 640
1575.06 618
1575.15 596
1575.24 575
1575.34 555
1575.43 538
1575.52 521
1575.61 506
1575.70 491
1575.79 476
1575.88 460
1575.97 444
1576.06 427
1576.15 411
1576.24 395
1576.33 381
1576.42 367
1576.52 355
1576.61 343
1576.70 331
1576.79 320
1576.88 308
1576.97 298
1577.06 290
1577.15 284
1577.24 280
1577.33 280
1577.42 281
1577.51 284
1577.61 288
1577.70 291
1577.79 292
1577.88 290
1577.97 284
1578.06 276
1578.15 265
1578.24 253
1578.33 240
1578.42 228
1578.51 216
1578.60 205
1578.70 193
1578.79 180
1578.88 167
1578.97 154
1579.06 142
1579.15 131
1579.24 122
1579.33 115
1579.42 111
1579.51 109
1579.60 109
1579.70 110
1579.79 110
1579.88 111
1579.97 110
1580.06 109
1580.15 108
1580.24 106
1580.33 104
1580.42 103
1580.51 102
1580.60 101
1580.69 101
1580.79 101
1580.88 103
1580.97 105
1581.06 108
1581.15 112
1581.24 117
1581.33 121
1581.42 125
1581.51 127
1581.60 128
1581.70 128
1581.79 127
1581.88 126
1581.97 126
1582.06 127
1582.15 129
1582.24 130
1582.33 130
1582.42 129
1582.51 126
1582.60 123
1582.70 121
1582.79 120
1582.88 121
1582.97 126
1583.06 132
1583.15 140
1583.24 148
1583.33 153
1583.42 157
1583.51 158
1583.61 156
1583.70 154
1583.79 150
1583.88 145
1583.97 141
1584.06 136
1584.15 130
1584.24 124
1584.33 117
1584.42 111
1584.52 104
1584.61 99
1584.70 94
1584.79 91
1584.88 89
1584.97 90
1585.06 92
1585.15 95
1585.24 100
1585.33 105
1585.43 109
1585.52 112
1585.61 113
1585.70 113
1585.79 111
1585.88 110
1585.97 109
1586.06 108
1586.15 109
1586.25 110
1586.34 110
1586.43 110
1586.52 108
1586.61 105
1586.70 101
1586.79 96
1586.88 91
1586.97 88
1587.07 87
1587.16 86
1587.25 87
1587.34 88
1587.43 88
1587.52 88
1587.61 88
1587.70 87
1587.79 85
1587.89 84
1587.98 83
1588.07 81
1588.16 80
1588.25 78
1588.34 76
1588.43 73
1588.52 71
1588.61 68
1588.71 65
1588.80 61
1588.89 58
1588.98 55
1589.07 53
1589.16 51
1589.25 51
1589.34 51
1589.43 53
1589.53 55
1589.62 59
1589.71 63
1589.80 67
1589.89 71
1589.98 75
1590.07 77
1590.16 78
1590.26 76
1590.35 71
1590.44 65
1590.53 57
1590.62 50
1590.71 43
1590.80 38
1590.89 35
1590.98 34
1591.08 35
1591.17 37
1591.26 40
1591.35 43
1591.44 45
1591.53 48
1591.62 51
1591.71 55
1591.81 61
1591.90 67
1591.99 74
1592.08 82
1592.17 89
1592.26 96
1592.35 102
1592.44 108
1592.54 115
1592.63 122
1592.72 129
1592.81 136
1592.90 143
1592.99 148
1593.08 151
1593.17 152
1593.27 152
1593.36 150
1593.45 147
1593.54 145
1593.63 144
1593.72 144
1593.81 146
1593.90 150
1594.00 155
1594.09 160
1594.18 166
1594.27 170
1594.36 172
1594.45 173
1594.54 172
1594.64 170
1594.73 167
1594.82 165
1594.91 162
1595.00 159
1595.09 155
1595.18 151
1595.27 147
1595.37 143
1595.46 139
1595.55 135
1595.64 132
1595.73 129
1595.82 125
1595.91 120
1596.01 116
1596.10 112
1596.19 109
1596.28 108
1596.37 110
1596.46 113
1596.55 118
1596.64 123
1596.74 128
1596.83 130
1596.92 131
1597.01 131
1597.10 130
1597.19 130
1597.28 131
1597.38 134
1597.47 139
1597.56 145
1597.65 151
1597.74 157
1597.83 163
1597.92 167
1598.02 170
1598.11 171
1598.20 172
1598.29 172
1598.38 172
1598.47 171
1598.56 171
1598.66 171
1598.75 170
1598.84 169
1598.93 168
1599.02 165
1599.11 162
1599.20 157
1599.30 151
1599.39 143
1599.48 134
1599.57 124
1599.66 113
1599.75 103
1599.84 93
1599.94 86
1600.03 80
1600.12 77
1600.21 76
1600.30 76
1600.39 77
1600.48 77
1600.58 78
1600.67 80
1600.76 81
1600.85 84
1600.94 87
1601.03 91
1601.13 95
1601.22 99
1601.31 102
1601.40 105
1601.49 107
1601.58 109
1601.67 110
1601.77 111
1601.86 112
1601.95 112
1602.04 111
1602.13 109
1602.22 107
1602.31 104
1602.41 101
1602.50 98
1602.59 97
1602.68 96
1602.77 97
1602.86 98
1602.96 100
1603.05 102
1603.14 102
1603.23 102
1603.32 102
1603.41 101
1603.51 101
1603.60 101
1603.69 103
1603.78 106
1603.87 110
1603.96 116
1604.05 123
1604.15 130
1604.24 137
1604.33 143
1604.42 148
1604.51 152
1604.60 156
1604.70 159
1604.79 164
1604.88 169
1604.97 175
1605.06 182
1605.15 189
1605.25 196
1605.34 202
1605.43 206
1605.52 211
1605.61 215
1605.70 220
1605.80 226
1605.89 232
1605.98 239
1606.07 245
1606.16 250
1606.25 254
1606.35 257
1606.44 262
1606.53 268
1606.62 277
1606.71 288
1606.80 299
1606.89 309
1606.99 317
1607.08 321
1607.17 322
1607.26 321
1607.35 318
1607.45 315
1607.54 314
1607.63 316
1607.72 320
1607.81 325
1607.90 332
1608.00 340
1608.09 349
1608.18 357
1608.27 367
1608.36 377
1608.45 387
1608.55 397
1608.64 406
1608.73 414
1608.82 419
1608.91 421
1609.00 421
1609.10 419
1609.19 416
1609.28 413
1609.37 412
1609.46 413
1609.55 415
1609.65 419
1609.74 424
1609.83 429
1609.92 433
1610.01 435
1610.10 435
1610.20 432
1610.29 427
1610.38 420
1610.47 412
1610.56 403
1610.66 394
1610.75 387
1610.84 381
1610.93 378
1611.02 377
1611.11 377
1611.21 377
1611.30 376
1611.39 374
1611.48 370
1611.57 365
1611.67 359
1611.76 354
1611.85 351
1611.94 349
1612.03 349
1612.12 350
1612.22 353
1612.31 356
1612.40 358
1612.49 358
1612.58 355
1612.68 350
1612.77 343
1612.86 333
1612.95 323
1613.04 311
1613.13 299
1613.23 287
1613.32 275
1613.41 262
1613.50 249
1613.59 237
1613.69 226
1613.78 218
1613.87 211
1613.96 207
1614.05 204
1614.14 200
1614.24 195
1614.33 187
1614.42 177
1614.51 165
1614.60 153
1614.70 142
1614.79 133
1614.88 126
1614.97 122
1615.06 120
1615.16 120
1615.25 122
1615.34 124
1615.43 126
1615.52 128
1615.62 130
1615.71 132
1615.80 135
1615.89 136
1615.98 137
1616.07 138
1616.17 137
1616.26 134
1616.35 130
1616.44 123
1616.53 115
1616.63 105
1616.72 95
1616.81 85
1616.90 75
1616.99 68
1617.09 62
1617.18 60
1617.27 59
1617.36 61
1617.45 63
1617.55 67
1617.64 70
1617.73 73
1617.82 75
1617.91 76
1618.01 76
1618.10 76
1618.19 74
1618.28 72
1618.37 68
1618.47 63
1618.56 57
1618.65 51
1618.74 43
1618.83 36
1618.93 30
1619.02 27
1619.11 26
1619.20 30
1619.29 37
1619.39 46
1619.48 55
1619.57 63
1619.66 67
1619.75 67
1619.85 62
1619.94 53
1620.03 42
1620.12 30
1620.21 20
1620.31 13
1620.40 10
1620.49 9
1620.58 12
1620.67 16
1620.77 20
1620.86 24
1620.95 27
1621.04 28
1621.13 26
1621.23 24
1621.32 20
1621.41 16
1621.50 13
1621.60 11
1621.69 10
1621.78 11
1621.87 13
1621.96 16
1622.06 20
1622.15 23
1622.24 25
1622.33 26
1622.42 27
1622.52 27
1622.61 27
1622.70 28
1622.79 30
1622.88 33
1622.98 35
1623.07 36
1623.16 35
1623.25 32
1623.35 27
1623.44 21
1623.53 15
1623.62 9
1623.71 4
1623.81 1
1623.90 0
1623.99 0
1624.08 0
1624.17 0
1624.27 0
1624.36 0
1624.45 0
1624.54 0
1624.64 0
1624.73 0
1624.82 1
1624.91 3
1625.00 6
1625.10 9
1625.19 12
1625.28 13
1625.37 15
1625.47 16
1625.56 18
1625.65 21
1625.74 25
1625.83 29
1625.93 32
1626.02 35
1626.11 36
1626.20 37
1626.29 38
1626.39 40
1626.48 43
1626.57 47
1626.66 52
1626.76 56
1626.85 59
1626.94 61
1627.03 61
1627.13 61
1627.22 60
1627.31 58
1627.40 56
1627.49 54
1627.59 52
1627.68 48
1627.77 43
1627.86 36
1627.96 29
1628.05 23
1628.14 17
1628.23 13
1628.32 11
1628.42 11
1628.51 12
1628.60 13
1628.69 14
1628.79 14
1628.88 13
1628.97 10
1629.06 7
1629.15 3
1629.25 0
1629.34 0
1629.43 0
1629.52 0
1629.62 0
1629.71 0
1629.80 5
1629.89 10
1629.99 16
1630.08 22
1630.17 26
1630.26 27
1630.36 26
1630.45 23
1630.54 18
1630.63 13
1630.72 9
1630.82 8
1630.91 11
1631.00 18
1631.09 28
1631.19 40
1631.28 52
1631.37 63
1631.46 70
1631.56 73
1631.65 73
1631.74 70
1631.83 65
1631.93 60
1632.02 55
1632.11 50
1632.20 47
1632.29 44
1632.39 42
1632.48 42
1632.57 43
1632.66 47
1632.76 52
1632.85 59
1632.94 66
1633.03 73
1633.13 78
1633.22 81
1633.31 81
1633.40 79
1633.50 75
1633.59 71
1633.68 66
1633.77 63
1633.87 61
1633.96 61
1634.05 60
1634.14 60
1634.24 60
1634.33 59
1634.42 56
1634.51 52
1634.61 47
1634.70 41
1634.79 36
1634.88 31
1634.98 26
1635.07 23
1635.16 21
1635.25 20
1635.35 19
1635.44 18
1635.53 17
1635.62 16
1635.71 17
1635.81 18
1635.90 20
1635.99 23
1636.08 26
1636.18 29
1636.27 32
1636.36 35
1636.45 37
1636.55 40
1636.64 42
1636.73 43
1636.82 44
1636.92 43
1637.01 41
1637.10 38
1637.20 34
1637.29 30
1637.38 26
1637.47 23
1637.57 22
1637.66 23
1637.75 26
1637.84 31
1637.94 37
1638.03 44
1638.12 52
1638.21 59
1638.31 67
1638.40 73
1638.49 78
1638.58 82
1638.68 83
1638.77 83
1638.86 82
1638.95 80
1639.05 78
1639.14 77
1639.23 77
1639.32 77
1639.42 77
1639.51 76
1639.60 74
1639.69 69
1639.79 63
1639.88 55
1639.97 47
1640.06 40
1640.16 35
1640.25 33
1640.34 34
1640.44 37
1640.53 42
1640.62 48
1640.71 54
1640.81 57
1640.90 58
1640.99 56
1641.08 52
1641.18 45
1641.27 38
1641.36 31
1641.45 25
1641.55 22
1641.64 21
1641.73 23
1641.82 27
1641.92 32
1642.01 37
1642.10 41
1642.20 43
1642.29 43
1642.38 40
1642.47 35
1642.57 28
1642.66 22
1642.75 18
1642.84 15
1642.94 15
1643.03 17
1643.12 19
1643.22 21
1643.31 23
1643.40 22
1643.49 20
1643.59 16
1643.68 12
1643.77 8
1643.86 4
1643.96 2
1644.05 2
1644.14 2
1644.23 4
1644.33 5
1644.42 6
1644.51 6
1644.61 5
1644.70 3
1644.79 1
1644.88 0
1644.98 0
1645.07 0
1645.16 0
1645.26 0
1645.35 1
1645.44 1
1645.53 1
1645.63 0
1645.72 0
1645.81 0
1645.90 0
1646.00 3
1646.09 6
1646.18 10
1646.28 14
1646.37 18
1646.46 20
1646.55 22
1646.65 24
1646.74 25
1646.83 27
1646.93 28
1647.02 30
1647.11 31
1647.20 30
1647.30 29
1647.39 26
1647.48 23
1647.57 21
1647.67 20
1647.76 21
1647.85 24
1647.95 29
1648.04 33
1648.13 36
1648.22 37
1648.32 36
1648.41 32
1648.50 26
1648.60 20
1648.69 13
1648.78 7
1648.87 3
1648.97 1
1649.06 0
1649.15 0
1649.25 1
1649.34 4
1649.43 7
1649.52 11
1649.62 14
1649.71 18
1649.80 21
1649.90 23
1649.99 25
1650.08 25
1650.17 26
1650.27 26
1650.36 26
1650.45 27
1650.55 27
1650.64 28
1650.73 29
1650.83 30
1650.92 31
1651.01 31
1651.10 31
1651.20 31
1651.29 32
1651.38 33
1651.48 33
1651.57 33
1651.66 32
1651.75 31
1651.85 29
1651.94 27
1652.03 26
1652.13 26
1652.22 27
1652.31 29
1652.41 32
1652.50 35
1652.59 38
1652.68 40
1652.78 43
1652.87 46
1652.96 49
1653.06 53
1653.15 58
1653.24 61
1653.33 62
1653.43 62
1653.52 58
1653.61 51
1653.71 42
1653.80 33
1653.89 24
1653.99 17
1654.08 12
1654.17 11
1654.26 12
1654.36 15
1654.45 19
1654.54 24
1654.64 28
1654.73 33
1654.82 36
1654.92 39
1655.01 41
1655.10 43
1655.20 45
1655.29 46
1655.38 46
1655.47 45
1655.57 43
1655.66 39
1655.75 34
1655.85 28
1655.94 22
1656.03 16
1656.13 11
1656.22 7
1656.31 3
1656.40 0
1656.50 0
1656.59 0
1656.68 0
1656.78 0
1656.87 0
1656.96 0
1657.06 3
1657.15 6
1657.24 7
1657.34 6
1657.43 4
1657.52 1
1657.62 0
1657.71 0
1657.80 0
1657.89 0
1657.99 0
1658.08 4
1658.17 7
1658.27 10
1658.36 13
1658.45 14
1658.55 16
1658.64 16
1658.73 18
1658.83 19
1658.92 21
1659.01 22
1659.11 24
1659.20 26
1659.29 28
1659.38 30
1659.48 31
1659.57 32
1659.66 31
1659.76 29
1659.85 24
1659.94 18
1660.04 11
1660.13 3
1660.22 0
1660.32 0
1660.41 0
1660.50 0
1660.60 0
1660.69 0
1660.78 0
1660.88 0
1660.97 2
1661.06 5
1661.15 10
1661.25 14
1661.34 19
1661.43 23
1661.53 27
1661.62 30
1661.71 33
1661.81 36
1661.90 39
1661.99 45
1662.09 51
1662.18 59
1662.27 67
1662.37 74
1662.46 80
1662.55 84
1662.65 86
1662.74 86
1662.83 83
1662.93 80
1663.02 75
1663.11 71
1663.21 67
1663.30 63
1663.39 59
1663.49 56
1663.58 55
1663.67 55
1663.77 57
1663.86 62
1663.95 68
1664.05 74
1664.14 80
1664.23 85
1664.33 88
1664.42 90
1664.51 89
1664.61 89
1664.70 88
1664.79 87
1664.89 87
1664.98 87
1665.07 86
1665.17 83
1665.26 79
1665.35 73
1665.45 66
1665.54 58
1665.63 50
1665.73 44
1665.82 39
1665.91 37
1666.01 37
1666.10 39
1666.19 41
1666.29 42
1666.38 42
1666.47 40
1666.57 36
1666.66 30
1666.75 24
1666.85 20
1666.94 17
1667.03 15
1667.13 15
1667.22 16
1667.31 17
1667.41 18
1667.50 19
1667.59 19
1667.69 21
1667.78 23
1667.87 27
1667.97 31
1668.06 34
1668.15 36
1668.25 36
1668.34 34
1668.43 30
1668.53 24
1668.62 19
1668.71 14
1668.81 11
1668.90 9
1668.99 10
1669.09 12
1669.18 15
1669.27 18
1669.37 22
1669.46 26
1669.55 30
1669.65 35
1669.74 41
1669.83 47
1669.93 52
1670.02 56
1670.11 59
1670.21 60
1670.30 60
1670.40 60
1670.49 60
1670.58 60
1670.68 62
1670.77 65
1670.86 69
1670.96 72
1671.05 76
1671.14 78
1671.24 78
1671.33 78
1671.42 76
1671.52 72
1671.61 67
1671.70 62
1671.80 57
1671.89 52
1671.98 48
1672.08 46
1672.17 44
1672.27 42
1672.36 41
1672.45 38
1672.55 35
1672.64 30
1672.73 25
1672.83 20
1672.92 15
1673.01 13
1673.11 12
1673.20 13
1673.29 16
1673.39 21
1673.48 27
1673.57 33
1673.67 38
1673.76 41
1673.86 43
1673.95 43
1674.04 43
1674.14 42
1674.23 43
1674.32 43
1674.42 44
1674.51 45
1674.60 44
1674.70 41
1674.79 37
1674.88 32
1674.98 26
1675.07 20
1675.17 16
1675.26 13
1675.35 13
1675.45 13
1675.54 16
1675.63 20
1675.73 26
1675.82 33
1675.91 40
1676.01 47
1676.10 54
1676.20 58
1676.29 61
1676.38 62
1676.48 61
1676.57 59
1676.66 57
1676.76 55
1676.85 52
1676.94 49
1677.04 45
1677.13 41
1677.23 36
1677.32 31
1677.41 27
1677.51 24
1677.60 24
1677.69 27
1677.79 32
1677.88 40
1677.97 49
1678.07 59
1678.16 67
1678.26 74
1678.35 78
1678.44 78
1678.54 76
1678.63 71
1678.72 65
1678.82 57
1678.91 49
1679.01 41
1679.10 35
1679.19 30
1679.29 27
1679.38 24
1679.47 22
1679.57 22
1679.66 22
1679.75 22
1679.85 24
1679.94 26
1680.04 28
1680.13 29
1680.22 30
1680.32 29
1680.41 27
1680.50 24
1680.60 21
1680.69 19
1680.79 17
1680.88 17
1680.97 19
1681.07 21
1681.16 23
1681.25 26
1681.35 27
1681.44 27
1681.54 25
1681.63 22
1681.72 18
1681.82 14
1681.91 12
1682.01 10
1682.10 10
1682.19 11
1682.29 13
1682.38 15
1682.47 17
1682.57 20
1682.66 24
1682.76 28
1682.85 34
1682.94 41
1683.04 48
1683.13 53
1683.22 57
1683.32 60
1683.41 60
1683.51 60
1683.60 60
1683.69 59
1683.79 59
1683.88 57
1683.98 54
1684.07 49
1684.16 43
1684.26 37
1684.35 31
1684.44 26
1684.54 23
1684.63 21
1684.73 20
1684.82 20
1684.91 18
1685.01 16
1685.10 12
1685.20 8
1685.29 3
1685.38 0
1685.48 0
1685.57 0
1685.66 0
1685.76 1
1685.85 6
1685.95 13
1686.04 21
1686.13 29
1686.23 37
1686.32 45
1686.42 52
1686.51 59
1686.60 66
1686.70 71
1686.79 74
1686.89 75
1686.98 73
1687.07 69
1687.17 63
1687.26 56
1687.36 49
1687.45 43
1687.54 39
1687.64 36
1687.73 36
1687.83 38
1687.92 41
1688.01 46
1688.11 51
1688.20 56
1688.30 60
1688.39 63
1688.48 65
1688.58 66
1688.67 65
1688.76 63
1688.86 60
1688.95 54
1689.05 47
1689.14 40
1689.23 32
1689.33 25
1689.42 20
1689.52 18
1689.61 18
1689.70 20
1689.80 22
1689.89 24
1689.99 25
1690.08 24
1690.17 21
1690.27 17
1690.36 12
1690.46 7
1690.55 1
1690.65 0
1690.74 0
1690.83 0
1690.93 0
1691.02 0
1691.12 0
1691.21 0
1691.30 0
1691.40 6
1691.49 13
1691.59 18
1691.68 20
1691.77 21
1691.87 20
1691.96 19
1692.06 17
1692.15 17
1692.24 18
1692.34 20
1692.43 23
1692.53 25
1692.62 27
1692.71 26
1692.81 25
1692.90 22
1693.00 20
1693.09 18
1693.18 18
1693.28 20
1693.37 24
1693.47 29
1693.56 33
1693.66 37
1693.75 39
1693.84 40
1693.94 40
1694.03 39
1694.13 38
1694.22 37
1694.31 36
1694.41 36
1694.50 36
1694.60 36
1694.69 35
1694.79 35
1694.88 34
1694.97 33
1695.07 32
1695.16 31
1695.26 29
1695.35 28
1695.44 26
1695.54 25
1695.63 23
1695.73 22
1695.82 21
1695.91 21
1696.01 20
1696.10 21
1696.20 21
1696.29 22
1696.39 22
1696.48 21
1696.57 21
1696.67 20
1696.76 19
1696.86 19
1696.95 20
1697.05 23
1697.14 26
1697.23 31
1697.33 36
1697.42 42
1697.52 47
1697.61 52
1697.70 54
1697.80 55
1697.89 54
1697.99 50
1698.08 45
1698.18 39
1698.27 34
1698.36 30
1698.46 28
1698.55 29
1698.65 31
1698.74 36
1698.84 40
1698.93 44
1699.02 47
1699.12 48
1699.21 48
1699.31 45
1699.40 42
1699.50 37
1699.59 33
1699.68 30
1699.78 28
1699.87 26
1699.97 26
1700.06 25
1700.16 23
1700.25 22
1700.34 19
1700.44 17
1700.53 17
1700.63 18
1700.72 20
1700.82 25
1700.91 30
1701.00 35
1701.10 38
1701.19 40
1701.29 41
1701.38 39
1701.48 36
1701.57 32
1701.66 28
1701.76 25
1701.85 21
1701.95 18
1702.04 15
1702.14 13
1702.23 12
1702.33 13
1702.42 16
1702.51 21
1702.61 28
1702.70 36
1702.80 45
1702.89 54
1702.99 62
1703.08 69
1703.17 75
1703.27 80
1703.36 82
1703.46 83
1703.55 81
1703.65 77
1703.74 72
1703.84 66
1703.93 62
1704.02 60
1704.12 60
1704.21 63
1704.31 68
1704.40 74
1704.50 80
1704.59 85
1704.69 88
1704.78 91
1704.87 92
1704.97 94
1705.06 95
1705.16 96
1705.25 96
1705.35 97
1705.44 96
1705.53 94
1705.63 91
1705.72 87
1705.82 82
1705.91 78
1706.01 74
1706.10 71
1706.20 68
1706.29 66
1706.39 64
1706.48 61
1706.57 58
1706.67 55
1706.76 51
1706.86 49
1706.95 47
1707.05 46
1707.14 46
1707.24 46
1707.33 46
1707.42 45
1707.52 43
1707.61 41
1707.71 37
1707.80 34
1707.90 30
1707.99 27
1708.09 23
1708.18 19
1708.28 15
1708.37 12
1708.46 9
1708.56 8
1708.65 9
1708.75 11
1708.84 15
1708.94 20
1709.03 24
1709.13 28
1709.22 29
1709.31 30
1709.41 28
1709.50 26
1709.60 23
1709.69 22
1709.79 21
1709.88 21
1709.98 23
1710.07 25
1710.17 28
1710.26 32
1710.36 37
1710.45 42
1710.54 48
1710.64 54
1710.73 61
1710.83 68
1710.92 74
1711.02 79
1711.11 83
1711.21 85
1711.30 84
1711.40 81
1711.49 75
1711.58 67
1711.68 56
1711.77 45
1711.87 34
1711.96 25
1712.06 17
1712.15 13
1712.25 12
1712.34 14
1712.44 19
1712.53 24
1712.63 29
1712.72 34
1712.82 36
1712.91 37
1713.00 35
1713.10 32
1713.19 29
1713.29 26
1713.38 23
1713.48 22
1713.57 22
1713.67 24
1713.76 28
1713.86 33
1713.95 39
1714.05 46
1714.14 53
1714.24 60
1714.33 65
1714.42 68
1714.52 69
1714.61 66
1714.71 62
1714.80 56
1714.90 50
1714.99 45
1715.09 41
1715.18 39
1715.28 39
1715.37 40
1715.47 41
1715.56 40
1715.66 39
1715.75 36
1715.85 31
1715.94 25
1716.03 17
1716.13 10
1716.22 3
1716.32 0
1716.41 0
1716.51 0
1716.60 0
1716.70 0
1716.79 0
1716.89 1
1716.98 3
1717.08 4
1717.17 5
1717.27 4
1717.36 4
1717.46 3
1717.55 3
1717.65 3
1717.74 5
1717.84 7
1717.93 10
1718.02 13
1718.12 16
1718.21 19
1718.31 23
1718.40 27
1718.50 32
1718.59 38
1718.69 44
1718.78 49
1718.88 53
1718.97 55
1719.07 55
1719.16 54
1719.26 51
1719.35 47
1719.45 45
1719.54 44
1719.64 45
1719.73 48
1719.83 52
1719.92 56
1720.02 61
1720.11 65
1720.21 68
1720.30 72
1720.40 75
1720.49 78
1720.59 81
1720.68 84
1720.77 86
1720.87 88
1720.96 89
1721.06 90
1721.15 91
1721.25 93
1721.34 96
1721.44 98
1721.53 100
1721.63 100
1721.72 100
1721.82 100
1721.91 100
1722.01 101
1722.10 105
1722.20 109
1722.29 115
1722.39 119
1722.48 121
1722.58 121
1722.67 120
1722.77 117
1722.86 114
1722.96 113
1723.05 113
1723.15 115
1723.24 118
1723.34 121
1723.43 123
1723.53 124
1723.62 124
1723.72 123
1723.81 121
1723.91 118
1724.00 116
1724.10 115
1724.19 113
1724.29 110
1724.38 107
1724.48 102
1724.57 94
1724.67 85
1724.76 75
1724.86 66
1724.95 58
1725.05 54
1725.14 53
1725.24 57
1725.33 65
1725.43 74
1725.52 84
1725.62 93
1725.71 99
1725.81 102
1725.90 102
1726.00 99
1726.09 95
1726.19 91
1726.28 87
1726.38 83
1726.47 79
1726.57 75
1726.66 71
1726.76 67
1726.85 63
1726.95 61
1727.04 60
1727.14 61
1727.23 64
1727.33 67
1727.42 69
1727.52 71
1727.61 72
1727.71 72
1727.80 71
1727.90 71
1727.99 71
1728.09 72
1728.18 73
1728.28 74
1728.37 73
1728.47 71
1728.56 68
1728.66 65
1728.75 60
1728.85 56
1728.94 53
1729.04 50
1729.13 48
1729.23 47
1729.32 46
1729.42 47
1729.51 48
1729.61 50
1729.70 52
1729.80 54
1729.89 54
1729.99 54
1730.08 52
1730.18 49
1730.28 46
1730.37 42
1730.47 39
1730.56 37
1730.66 36
1730.75 36
1730.85 37
1730.94 38
1731.04 40
1731.13 43
1731.23 46
1731.32 50
1731.42 54
1731.51 58
1731.61 62
1731.70 66
1731.80 67
1731.89 68
1731.99 66
1732.08 62
1732.18 57
1732.27 51
1732.37 45
1732.46 39
1732.56 35
1732.65 31
1732.75 29
1732.84 26
1732.94 24
1733.04 21
1733.13 18
1733.23 15
1733.32 13
1733.42 12
1733.51 12
1733.61 14
1733.70 16
1733.80 19
1733.89 23
1733.99 27
1734.08 31
1734.18 35
1734.27 38
1734.37 41
1734.46 42
1734.56 43
1734.65 43
1734.75 42
1734.84 41
1734.94 41
1735.03 41
1735.13 41
1735.23 41
1735.32 41
1735.42 40
1735.51 38
1735.61 35
1735.70 31
1735.80 28
1735.89 25
1735.99 23
1736.08 22
1736.18 23
1736.27 25
1736.37 27
1736.46 29
1736.56 31
1736.65 33
1736.75 34
1736.85 33
1736.94 33
1737.04 31
1737.13 29
1737.23 26
1737.32 23
1737.42 21
1737.51 20
1737.61 21
1737.70 22
1737.80 24
1737.89 27
1737.99 31
1738.08 34
1738.18 38
1738.28 40
1738.37 41
1738.47 41
1738.56 40
1738.66 39
1738.75 37
1738.85 36
1738.94 36
1739.04 36
1739.13 38
1739.23 41
1739.32 44
1739.42 48
1739.52 51
1739.61 55
1739.71 59
1739.80 63
1739.90 67
1739.99 71
1740.09 74
1740.18 76
1740.28 76
1740.37 75
1740.47 71
1740.56 66
1740.66 60
1740.76 53
1740.85 46
1740.95 39
1741.04 34
1741.14 31
1741.23 30
1741.33 31
1741.42 34
1741.52 38
1741.61 42
1741.71 45
1741.81 47
1741.90 49
1742.00 50
1742.09 51
1742.19 52
1742.28 54
1742.38 57
1742.47 60
1742.57 62
1742.66 64
1742.76 63
1742.86 61
1742.95 58
1743.05 53
1743.14 47
1743.24 42
1743.33 37
1743.43 33
1743.52 31
1743.62 31
1743.71 31
1743.81 32
1743.91 33
1744.00 33
1744.10 33
1744.19 33
1744.29 33
1744.38 34
1744.48 37
1744.57 40
1744.67 44
1744.77 48
1744.86 50
1744.96 49
1745.05 47
1745.15 42
1745.24 37
1745.34 32
1745.43 28
1745.53 25
1745.63 22
1745.72 20
1745.82 18
1745.91 15
1746.01 13
1746.10 12
1746.20 13
1746.29 15
1746.39 19
1746.49 24
1746.58 28
1746.68 30
1746.77 30
1746.87 28
1746.96 24
1747.06 20
1747.15 16
1747.25 14
1747.35 14
1747.44 15
1747.54 18
1747.63 22
1747.73 25
1747.82 27
1747.92 28
1748.02 27
1748.11 26
1748.21 26
1748.30 27
1748.40 29
1748.49 33
1748.59 37
1748.68 41
1748.78 45
1748.88 47
1748.97 47
1749.07 47
1749.16 46
1749.26 47
1749.35 48
1749.45 52
1749.55 57
1749.64 64
1749.74 71
1749.83 79
1749.93 86
1750.02 92
1750.12 97
1750.22 99
1750.31 99
1750.41 95
1750.50 89
1750.60 82
1750.69 75
1750.79 68
1750.88 64
1750.98 63
1751.08 63
1751.17 66
1751.27 68
1751.36 70
1751.46 70
1751.55 67
1751.65 63
1751.75 56
1751.84 49
1751.94 40
1752.03 33
1752.13 26
1752.22 22
1752.32 18
1752.42 17
1752.51 16
1752.61 16
1752.70 16
1752.80 16
1752.90 15
1752.99 14
1753.09 14
1753.18 13
1753.28 14
1753.37 15
1753.47 17
1753.57 21
1753.66 26
1753.76 31
1753.85 37
1753.95 43
1754.04 49
1754.14 54
1754.24 59
1754.33 64
1754.43 68
1754.52 72
1754.62 75
1754.71 78
1754.81 79
1754.91 79
1755.00 78
1755.10 76
1755.19 72
1755.29 67
1755.39 62
1755.48 57
1755.58 53
1755.67 49
1755.77 47
1755.86 46
1755.96 47
1756.06 49
1756.15 52
1756.25 56
1756.34 60
1756.44 65
1756.54 70
1756.63 75
1756.73 80
1756.82 83
1756.92 85
1757.01 86
1757.11 86
1757.21 84
1757.30 81
1757.40 76
1757.49 70
1757.59 63
1757.69 57
1757.78 51
1757.88 45
1757.97 42
1758.07 40
1758.17 39
1758.26 40
1758.36 43
1758.45 46
1758.55 50
1758.65 54
1758.74 58
1758.84 61
1758.93 64
1759.03 65
1759.12 65
1759.22 63
1759.32 62
1759.41 60
1759.51 58
1759.60 56
1759.70 55
1759.80 54
1759.89 52
1759.99 49
1760.08 44
1760.18 40
1760.28 35
1760.37 30
1760.47 26
1760.56 24
1760.66 25
1760.76 28
1760.85 34
1760.95 41
1761.04 48
1761.14 55
1761.24 60
1761.33 62
1761.43 62
1761.52 61
1761.62 59
1761.72 57
1761.81 56
1761.91 56
1762.00 57
1762.10 57
1762.20 57
1762.29 57
1762.39 57
1762.48 56
1762.58 57
1762.68 58
1762.77 60
1762.87 63
1762.96 65
1763.06 68
1763.16 69
1763.25 71
1763.35 73
1763.44 75
1763.54 78
1763.64 81
1763.73 85
1763.83 87
1763.92 88
1764.02 87
1764.12 83
1764.21 79
1764.31 73
1764.40 68
1764.50 63
1764.60 59
1764.69 55
1764.79 53
1764.88 51
1764.98 50
1765.08 50
1765.17 51
1765.27 53
1765.37 56
1765.46 59
1765.56 63
1765.65 67
1765.75 72
1765.85 76
1765.94 81
1766.04 86
1766.13 92
1766.23 98
1766.33 104
1766.42 109
1766.52 111
1766.61 112
1766.71 110
1766.81 106
1766.90 101
1767.00 95
1767.10 89
1767.19 83
1767.29 77
1767.38 70
1767.48 62
1767.58 53
1767.67 43
1767.77 34
1767.86 26
1767.96 20
1768.06 16
1768.15 14
1768.25 14
1768.35 14
1768.44 14
1768.54 14
1768.63 13
1768.73 12
1768.83 10
1768.92 10
1769.02 10
1769.12 12
1769.21 13
1769.31 15
1769.40 14
1769.50 13
1769.60 10
1769.69 7
1769.79 3
1769.88 0
1769.98 0
1770.08 0
1770.17 0
1770.27 0
1770.37 0
1770.46 0
1770.56 0
1770.65 0
1770.75 3
1770.85 6
1770.94 9
1771.04 12
1771.14 15
1771.23 17
1771.33 20
1771.42 23
1771.52 27
1771.62 32
1771.71 37
1771.81 43
1771.91 49
1772.00 53
1772.10 55
1772.19 54
1772.29 51
1772.39 45
1772.48 38
1772.58 29
1772.68 22
1772.77 15
1772.87 10
1772.97 8
1773.06 9
1773.16 11
1773.25 15
1773.35 19
1773.45 24
1773.54 27
1773.64 29
1773.74 30
1773.83 31
1773.93 31
1774.02 32
1774.12 32
1774.22 33
1774.31 33
1774.41 31
1774.51 28
1774.60 24
1774.70 19
1774.80 14
1774.89 11
1774.99 11
1775.08 12
1775.18 16
1775.28 20
1775.37 25
1775.47 28
1775.57 29
1775.66 28
1775.76 26
1775.86 24
1775.95 23
1776.05 23
1776.14 23
1776.24 25
1776.34 27
1776.43 28
1776.53 29
1776.63 29
1776.72 30
1776.82 32
1776.92 36
1777.01 42
1777.11 50
1777.20 59
1777.30 68
1777.40 75
1777.49 80
1777.59 83
1777.69 82
1777.78 79
1777.88 74
1777.98 68
1778.07 62
1778.17 57
1778.27 53
1778.36 50
1778.46 48
1778.56 46
1778.65 45
1778.75 43
1778.84 42
1778.94 41
1779.04 41
1779.13 42
1779.23 43
1779.33 44
1779.42 46
1779.52 49
1779.62 51
1779.71 54
1779.81 58
1779.91 63
1780.00 68
1780.10 73
1780.20 77
1780.29 80
1780.39 82
1780.48 83
1780.58 83
1780.68 82
1780.77 82
1780.87 83
1780.97 84
1781.06 86
1781.16 88
1781.26 89
1781.35 90
1781.45 89
1781.55 86
1781.64 83
1781.74 79
1781.84 74
1781.93 69
1782.03 65
1782.13 60
1782.22 56
1782.32 51
1782.42 47
1782.51 43
1782.61 40
1782.71 38
1782.80 38
1782.90 38
1782.99 39
1783.09 39
1783.19 39
1783.28 38
1783.38 36
1783.48 33
1783.57 30
1783.67 27
1783.77 24
1783.86 20
1783.96 16
1784.06 11
1784.15 5
1784.25 0
1784.35 0
1784.44 0
1784.54 0
1784.64 0
1784.73 0
1784.83 2
1784.93 10
1785.02 18
1785.12 25
1785.22 32
1785.31 37
1785.41 42
1785.51 45
1785.60 49
1785.70 52
1785.80 55
1785.89 57
1785.99 59
1786.09 58
1786.18 56
1786.28 52
1786.38 47
1786.47 41
1786.57 35
1786.67 30
1786.76 26
1786.86 23
1786.96 21
1787.05 19
1787.15 16
1787.25 14
1787.34 11
1787.44 9
1787.54 8
1787.63 8
1787.73 9
1787.83 12
1787.92 14
1788.02 16
1788.12 18
1788.21 18
1788.31 18
1788.41 18
1788.50 18
1788.60 17
1788.70 17
1788.79 18
1788.89 19
1788.99 20
1789.08 21
1789.18 21
1789.28 21
1789.37 20
1789.47 18
1789.57 14
1789.66 10
1789.76 6
1789.86 2
1789.96 0
1790.05 0
1790.15 1
1790.25 5
1790.34 11
1790.44 20
1790.54 30
1790.63 41
1790.73 52
1790.83 61
1790.92 68
1791.02 72
1791.12 72
1791.21 70
1791.31 64
1791.41 56
1791.50 47
1791.60 39
1791.70 32
1791.79 27
1791.89 25
1791.99 25
1792.08 27
1792.18 29
1792.28 31
1792.37 32
1792.47 31
1792.57 29
1792.67 26
1792.76 24
1792.86 22
1792.96 20
1793.05 20
1793.15 21
1793.25 22
1793.34 24
1793.44 28
1793.54 33
1793.63 40
1793.73 48
1793.83 58
1793.92 66
1794.02 73
1794.12 77
1794.22 79
1794.31 79
1794.41 78
1794.51 78
1794.60 78
1794.70 80
1794.80 83
1794.89 87
1794.99 92
1795.09 97
1795.18 102
1795.28 107
1795.38 113
1795.47 119
1795.57 124
1795.67 129
1795.77 132
1795.86 135
1795.96 136
1796.06 136
1796.15 134
1796.25 130
1796.35 126
1796.44 120
1796.54 114
1796.64 108
1796.74 101
1796.83 95
1796.93 89
1797.03 82
1797.12 76
1797.22 70
1797.32 66
1797.41 64
1797.51 65
1797.61 67
1797.70 70
1797.80 74
1797.90 76
1798.00 77
1798.09 77
1798.19 74
1798.29 72
1798.38 69
1798.48 67
1798.58 65
1798.67 64
1798.77 62
1798.87 60
1798.97 57
1799.06 54
1799.16 51
1799.26 47
1799.35 45
1799.45 43
1799.55 41
1799.64 41
1799.74 41
1799.84 42
1799.94 42
1800.03 43
1800.13 44
1800.23 45
1800.32 47
1800.42 48
1800.52 50
1800.62 53
1800.71 57
1800.81 61
1800.91 65
1801.00 70
1801.10 75
1801.20 80
1801.29 83
1801.39 83
1801.49 80
1801.59 75
1801.68 65
1801.78 54
1801.88 41
1801.97 29
1802.07 19
1802.17 11
1802.27 7
1802.36 7
1802.46 10
1802.56 15
1802.65 20
1802.75 25
1802.85 28
1802.95 29
1803.04 27
1803.14 23
1803.24 17
1803.33 10
1803.43 2
1803.53 0
1803.62 0
1803.72 0
1803.82 0
1803.92 0
1804.01 0
1804.11 0
1804.21 3
1804.30 7
1804.40 10
1804.50 11
1804.60 10
1804.69 9
1804.79 7
1804.89 4
1804.99 1
1805.08 0
1805.18 0
1805.28 0
1805.37 0
1805.47 0
1805.57 5
1805.67 12
1805.76 19
1805.86 25
1805.96 30
1806.05 33
1806.15 35
1806.25 34
1806.35 33
1806.44 30
1806.54 28
1806.64 26
1806.73 24
1806.83 24
1806.93 25
1807.03 28
1807.12 33
1807.22 39
1807.32 45
1807.42 51
1807.51 56
1807.61 59
1807.71 60
1807.80 58
1807.90 56
1808.00 53
1808.10 51
1808.19 50
1808.29 51
1808.39 53
1808.49 56
1808.58 61
1808.68 66
1808.78 70
1808.87 74
1808.97 77
1809.07 79
1809.17 79
1809.26 77
1809.36 74
1809.46 70
1809.56 66
1809.65 62
1809.75 58
1809.85 55
1809.94 53
1810.04 50
1810.14 48
1810.24 46
1810.33 44
1810.43 42
1810.53 40
1810.63 38
1810.72 36
1810.82 35
1810.92 34
1811.01 35
1811.11 37
1811.21 40
1811.31 44
1811.40 47
1811.50 49
1811.60 49
1811.70 46
1811.79 43
1811.89 38
1811.99 35
1812.09 33
1812.18 35
1812.28 38
1812.38 44
1812.48 50
1812.57 56
1812.67 60
1812.77 63
1812.86 64
1812.96 65
1813.06 65
1813.16 66
1813.25 67
1813.35 69
1813.45 69
1813.55 68
1813.64 64
1813.74 59
1813.84 51
1813.94 44
1814.03 37
1814.13 34
1814.23 34
1814.33 37
1814.42 42
1814.52 48
1814.62 52
1814.72 54
1814.81 52
1814.91 47
1815.01 40
1815.11 31
1815.20 24
1815.30 18
1815.40 15
1815.49 15
1815.59 16
1815.69 18
1815.79 21
1815.88 23
1815.98 25
1816.08 28
1816.18 30
1816.27 34
1816.37 39
1816.47 45
1816.57 52
1816.66 59
1816.76 67
1816.86 74
1816.96 80
1817.05 84
1817.15 87
1817.25 87
1817.35 85
1817.44 83
1817.54 80
1817.64 79
1817.74 79
1817.83 81
1817.93 86
1818.03 91
1818.13 97
1818.22 102
1818.32 107
1818.42 110
1818.52 112
1818.61 113
1818.71 112
1818.81 109
1818.91 105
1819.01 101
1819.10 96
1819.20 92
1819.30 90
1819.40 89
1819.49 89
1819.59 90
1819.69 92
1819.79 93
1819.88 93
1819.98 93
1820.08 92
1820.18 90
1820.27 89
1820.37 87
1820.47 86
1820.57 85
1820.66 85
1820.76 85
1820.86 85
1820.96 85
1821.05 85
1821.15 84
1821.25 83
1821.35 81
1821.44 78
1821.54 75
1821.64 71
1821.74 67
1821.84 64
1821.93 62
1822.03 62
1822.13 64
1822.23 67
1822.32 71
1822.42 74
1822.52 77
1822.62 77
1822.71 76
1822.81 73
1822.91 70
1823.01 66
1823.10 63
1823.20 60
1823.30 57
1823.40 55
1823.50 52
1823.59 51
1823.69 50
1823.79 50
1823.89 52
1823.98 56
1824.08 61
1824.18 67
1824.28 74
1824.37 79
1824.47 83
1824.57 85
1824.67 84
1824.77 83
1824.86 80
1824.96 78
1825.06 74
1825.16 71
1825.25 68
1825.35 63
1825.45 57
1825.55 50
1825.64 43
1825.74 37
1825.84 31
1825.94 27
1826.04 24
1826.13 23
1826.23 23
1826.33 24
1826.43 27
1826.52 31
1826.62 36
1826.72 41
1826.82 46
1826.92 50
1827.01 51
1827.11 50
1827.21 47
1827.31 40
1827.40 33
1827.50 24
1827.60 16
1827.70 9
1827.80 3
1827.89 0
1827.99 0
1828.09 0
1828.19 0
1828.28 4
1828.38 8
1828.48 15
1828.58 21
1828.68 28
1828.77 34
1828.87 38
1828.97 39
1829.07 38
1829.16 34
1829.26 29
1829.36 23
1829.46 20
1829.56 19
1829.65 22
1829.75 28
1829.85 37
1829.95 47
1830.04 55
1830.14 62
1830.24 66
1830.34 68
1830.44 68
1830.53 68
1830.63 68
1830.73 69
1830.83 70
1830.93 71
1831.02 71
1831.12 71
1831.22 69
1831.32 66
1831.42 62
1831.51 58
1831.61 53
1831.71 50
1831.81 47
1831.90 46
1832.00 45
1832.10 44
1832.20 43
1832.30 43
1832.39 42
1832.49 41
1832.59 40
1832.69 39
1832.79 38
1832.88 37
1832.98 37
1833.08 36
1833.18 37
1833.28 38
1833.37 41
1833.47 44
1833.57 47
1833.67 50
1833.76 52
1833.86 52
1833.96 51
1834.06 48
1834.16 46
1834.25 45
1834.35 46
1834.45 48
1834.55 53
1834.65 59
1834.74 66
1834.84 74
1834.94 82
1835.04 90
1835.14 98
1835.23 107
1835.33 115
1835.43 123
1835.53 131
1835.63 137
1835.72 140
1835.82 142
1835.92 141
1836.02 138
1836.12 133
1836.21 127
1836.31 121
1836.41 115
1836.51 109
1836.61 102
1836.70 96
1836.80 90
1836.90 83
1837.00 77
1837.10 71
1837.19 65
1837.29 59
1837.39 54
1837.49 51
1837.59 48
1837.68 47
1837.78 47
1837.88 49
1837.98 52
1838.08 56
1838.18 59
1838.27 62
1838.37 64
1838.47 65
1838.57 64
1838.67 63
1838.76 63
1838.86 62
1838.96 63
1839.06 65
1839.16 67
1839.25 70
1839.35 72
1839.45 74
1839.55 75
1839.65 76
1839.74 77
1839.84 76
1839.94 76
1840.04 74
1840.14 71
1840.24 66
1840.33 61
1840.43 54
1840.53 48
1840.63 43
1840.73 40
1840.82 40
1840.92 41
1841.02 44
1841.12 47
1841.22 48
1841.31 48
1841.41 46
1841.51 43
1841.61 39
1841.71 35
1841.81 31
1841.90 26
1842.00 21
1842.10 15
1842.20 8
1842.30 1
1842.39 0
1842.49 0
1842.59 0
1842.69 0
1842.79 0
1842.89 0
1842.98 0
1843.08 0
1843.18 7
1843.28 16
1843.38 25
1843.47 33
1843.57 40
1843.67 46
1843.77 50
1843.87 52
1843.97 53
1844.06 54
1844.16 55
1844.26 55
1844.36 55
1844.46 54
1844.55 52
1844.65 48
1844.75 44
1844.85 40
1844.95 37
1845.05 36
1845.14 38
1845.24 41
1845.34 45
1845.44 49
1845.54 51
1845.64 52
1845.73 50
1845.83 46
1845.93 43
1846.03 40
1846.13 37
1846.23 36
1846.32 35
1846.42 34
1846.52 33
1846.62 31
1846.72 28
1846.82 25
1846.91 22
1847.01 20
1847.11 18
1847.21 16
1847.31 15
1847.40 13
1847.50 11
1847.60 9
1847.70 8
1847.80 9
1847.90 11
1847.99 15
1848.09 21
1848.19 27
1848.29 34
1848.39 40
1848.49 45
1848.58 48
1848.68 51
1848.78 52
1848.88 53
1848.98 54
1849.08 55
1849.17 54
1849.27 53
1849.37 51
1849.47 49
1849.57 46
1849.67 42
1849.77 38
1849.86 35
1849.96 31
1850.06 27
1850.16 22
1850.26 17
1850.36 13
1850.45 10
1850.55 8
1850.65 9
1850.75 11
1850.85 15
1850.95 19
1851.04 24
1851.14 28
1851.24 31
1851.34 31
1851.44 30
1851.54 28
1851.63 25
1851.73 22
1851.83 20
1851.93 19
1852.03 20
1852.13 22
1852.23 26
1852.32 30
1852.42 34
1852.52 38
1852.62 41
1852.72 42
1852.82 43
1852.91 41
1853.01 39
1853.11 37
1853.21 34
1853.31 32
1853.41 30
1853.51 31
1853.60 33
1853.70 36
1853.80 39
1853.90 43
1854.00 46
1854.10 48
1854.19 49
1854.29 50
1854.39 51
1854.49 52
1854.59 54
1854.69 57
1854.79 60
1854.88 64
1854.98 67
1855.08 68
1855.18 67
1855.28 64
1855.38 61
1855.48 57
1855.57 53
1855.67 51
1855.77 50
1855.87 52
1855.97 55
1856.07 60
1856.16 65
1856.26 70
1856.36 75
1856.46 78
1856.56 80
1856.66 80
1856.76 79
1856.85 78
1856.95 77
1857.05 76
1857.15 76
1857.25 77
1857.35 79
1857.45 81
1857.54 84
1857.64 86
1857.74 87
1857.84 89
1857.94 90
1858.04 91
1858.14 92
1858.23 93
1858.33 94
1858.43 94
1858.53 92
1858.63 90
1858.73 86
1858.83 81
1858.93 76
1859.02 72
1859.12 67
1859.22 64
1859.32 61
1859.42 59
1859.52 58
1859.62 57
1859.71 57
1859.81 56
1859.91 55
1860.01 54
1860.11 53
1860.21 50
1860.31 48
1860.40 44
1860.50 39
1860.60 34
1860.70 28
1860.80 23
1860.90 18
1861.00 14
1861.10 11
1861.19 10
1861.29 9
1861.39 11
1861.49 13
1861.59 17
1861.69 22
1861.79 28
1861.88 34
1861.98 39
1862.08 44
1862.18 47
1862.28 49
1862.38 49
1862.48 47
1862.58 44
1862.67 38
1862.77 32
1862.87 25
1862.97 19
1863.07 12
1863.17 7
1863.27 1
1863.37 0
1863.46 0
1863.56 0
1863.66 0
1863.76 0
1863.86 0
1863.96 0
1864.06 0
1864.16 5
1864.25 12
1864.35 18
1864.45 21
1864.55 23
1864.65 22
1864.75 19
1864.85 17
1864.95 15
1865.04 14
1865.14 15
1865.24 17
1865.34 20
1865.44 24
1865.54 27
1865.64 30
1865.74 31
1865.83 32
1865.93 32
1866.03 33
1866.13 33
1866.23 35
1866.33 37
1866.43 41
1866.53 47
1866.63 52
1866.72 58
1866.82 64
1866.92 68
1867.02 70
1867.12 70
1867.22 66
1867.32 60
1867.42 52
1867.51 43
1867.61 35
1867.71 28
1867.81 23
1867.91 21
1868.01 22
1868.11 24
1868.21 27
1868.31 29
1868.40 30
1868.50 29
1868.60 27
1868.70 24
1868.80 21
1868.90 18
1869.00 16
1869.10 16
1869.20 17
1869.29 19
1869.39 23
1869.49 27
1869.59 33
1869.69 38
1869.79 42
1869.89 45
1869.99 46
1870.09 47
1870.18 46
1870.28 43
1870.38 41
1870.48 39
1870.58 39
1870.68 41
1870.78 45
1870.88 50
1870.98 55
1871.08 60
1871.17 63
1871.27 65
1871.37 64
1871.47 63
1871.57 61
1871.67 60
1871.77 60
1871.87 62
1871.97 65
1872.06 68
1872.16 71
1872.26 74
1872.36 76
1872.46 77
1872.56 77
1872.66 76
1872.76 74
1872.86 72
1872.96 70
1873.05 67
1873.15 65
1873.25 63
1873.35 62
1873.45 61
1873.55 61
1873.65 62
1873.75 63
1873.85 66
1873.95 68
1874.04 71
1874.14 74
1874.24 76
1874.34 77
1874.44 76
1874.54 75
1874.64 73
1874.74 71
1874.84 69
1874.94 68
1875.03 67
1875.13 65
1875.23 64
1875.33 61
1875.43 57
1875.53 51
1875.63 45
1875.73 39
1875.83 35
1875.93 33
1876.03 35
1876.12 41
1876.22 49
1876.32 57
1876.42 64
1876.52 68
1876.62 68
1876.72 67
1876.82 63
1876.92 60
1877.02 57
1877.12 56
1877.21 57
1877.31 59
1877.41 61
1877.51 62
1877.61 64
1877.71 65
1877.81 66
1877.91 66
1878.01 67
1878.11 69
1878.21 71
1878.30 74
1878.40 77
1878.50 80
1878.60 83
1878.70 84
1878.80 85
1878.90 85
1879.00 83
1879.10 80
1879.20 75
1879.30 69
1879.40 61
1879.49 53
1879.59 46
1879.69 41
1879.79 38
1879.89 40
1879.99 45
1880.09 52
1880.19 60
1880.29 67
1880.39 72
1880.49 74
1880.59 72
1880.68 68
1880.78 62
1880.88 57
1880.98 53
1881.08 49
1881.18 48
1881.28 47
1881.38 47
1881.48 48
1881.58 48
1881.68 49
1881.78 51
1881.88 54
1881.97 59
1882.07 63
1882.17 68
1882.27 72
1882.37 73
1882.47 73
1882.57 69
1882.67 65
1882.77 59
1882.87 53
1882.97 48
1883.07 45
1883.17 44
1883.26 44
1883.36 45
1883.46 47
1883.56 48
1883.66 47
1883.76 44
1883.86 41
1883.96 36
1884.06 31
1884.16 26
1884.26 23
1884.36 20
1884.46 17
1884.56 14
1884.65 11
1884.75 7
1884.85 3
1884.95 0
1885.05 0
1885.15 0
1885.25 0
1885.35 0
1885.45 0
1885.55 0
1885.65 0
1885.75 0
1885.85 2
1885.95 9
1886.05 17
1886.14 26
1886.24 34
1886.34 41
1886.44 46
1886.54 48
1886.64 48
1886.74 47
1886.84 45
1886.94 44
1887.04 43
1887.14 43
1887.24 43
1887.34 44
1887.44 46
1887.54 47
1887.63 48
1887.73 49
1887.83 51
1887.93 53
1888.03 54
1888.13 55
1888.23 56
1888.33 56
1888.43 55
1888.53 53
1888.63 50
1888.73 48
1888.83 46
1888.93 43
1889.03 40
1889.13 38
1889.23 36
1889.32 34
1889.42 33
1889.52 31
1889.62 28
1889.72 25
1889.82 20
1889.92 14
1890.02 7
1890.12 0
1890.22 0
1890.32 0
1890.42 0
1890.52 0
1890.62 0
1890.72 2
1890.82 6
1890.92 10
1891.02 11
1891.11 10
1891.21 9
1891.31 9
1891.41 10
1891.51 12
1891.61 17
1891.71 24
1891.81 32
1891.91 40
1892.01 47
1892.11 55
1892.21 61
1892.31 67
1892.41 71
1892.51 73
1892.61 72
1892.71 69
1892.81 65
1892.91 60
1893.01 54
1893.10 48
1893.20 44
1893.30 40
1893.40 36
1893.50 32
1893.60 28
1893.70 23
1893.80 19
1893.90 16
1894.00 15
1894.10 16
1894.20 20
1894.30 27
1894.40 34
1894.50 41
1894.60 47
1894.70 51
1894.80 54
1894.90 56
1895.00 57
1895.10 58
1895.20 60
1895.29 61
1895.39 61
1895.49 61
1895.59 60
1895.69 58
1895.79 57
1895.89 55
1895.99 53
1896.09 52
1896.19 52
1896.29 52
1896.39 52
1896.49 52
1896.59 53
1896.69 54
1896.79 55
1896.89 56
1896.99 56
1897.09 56
1897.19 54
1897.29 51
1897.39 45
1897.49 37
1897.59 29
1897.69 19
1897.79 12
1897.88 5
1897.98 2
1898.08 1
1898.18 3
1898.28 5
1898.38 8
1898.48 9
1898.58 10
1898.68 10
1898.78 9
1898.88 7
1898.98 7
1899.08 7
1899.18 9
1899.28 11
1899.38 14
1899.48 17
1899.58 19
1899.68 21
1899.78 22
1899.88 23
1899.98 24
1900.08 26
1900.18 28
1900.28 30
1900.38 32
1900.48 33
1900.58 34
1900.68 35
1900.78 37
1900.88 39
1900.98 43
1901.08 48
1901.17 53
1901.27 57
1901.37 61
1901.47 63
1901.57 62
1901.67 59
1901.77 55
1901.87 49
1901.97 44
1902.07 39
1902.17 36
1902.27 34
1902.37 34
1902.47 34
1902.57 35
1902.67 35
1902.77 35
1902.87 35
1902.97 36
1903.07 37
1903.17 40
1903.27 44
1903.37 49
1903.47 53
1903.57 57
1903.67 58
1903.77 56
1903.87 53
1903.97 48
1904.07 43
1904.17 39
1904.27 36
1904.37 35
1904.47 36
1904.57 36
1904.67 37
1904.77 36
1904.87 34
1904.97 31
1905.07 28
1905.17 24
1905.27 20
1905.37 16
1905.47 12
1905.57 8
1905.67 3
1905.77 0
1905.87 0
1905.97 0
1906.07 0
1906.16 0
1906.26 0
1906.36 0
1906.46 0
1906.56 0
1906.66 6
1906.76 12
1906.86 19
1906.96 24
1907.06 27
1907.16 28
1907.26 26
1907.36 23
1907.46 20
1907.56 18
1907.66 17
1907.76 18
1907.86 19
1907.96 19
1908.06 18
1908.16 16
1908.26 12
1908.36 8
1908.46 3
1908.56 1
1908.66 1
1908.76 3
1908.86 8
1908.96 13
1909.06 19
1909.16 25
1909.26 31
1909.36 35
1909.46 38
1909.56 41
1909.66 43
1909.76 46
1909.86 49
1909.96 52
1910.06 54
1910.16 57
1910.26 59
1910.36 60
1910.46 60
1910.56 61
1910.66 61
1910.76 61
1910.86 61
1910.96 61
1911.06 61
1911.16 60
1911.26 59
1911.36 56
1911.46 52
1911.56 47
1911.66 42
1911.76 37
1911.86 34
1911.96 32
1912.06 33
1912.16 35
1912.26 38
1912.36 42
1912.46 47
1912.56 51
1912.66 55
1912.76 56
1912.86 57
1912.96 57
1913.06 56
1913.16 55
1913.26 54
1913.36 53
1913.46 52
1913.56 52
1913.66 51
1913.76 49
1913.86 46
1913.96 42
1914.06 37
1914.16 31
1914.26 25
1914.36 18
1914.46 10
1914.56 4
1914.66 0
1914.76 0
1914.86 0
1914.96 3
1915.06 12
1915.16 24
1915.26 36
1915.36 48
1915.46 57
1915.56 61
1915.66 60
1915.76 55
1915.86 45
1915.96 34
1916.06 22
1916.16 11
1916.27 3
1916.37 0
1916.47 0
1916.57 0
1916.67 6
1916.77 13
1916.87 20
1916.97 26
1917.07 30
1917.17 32
1917.27 31
1917.37 29
1917.47 27
1917.57 25
1917.67 24
1917.77 24
1917.87 25
1917.97 26
1918.07 27
1918.17 27
1918.27 25
1918.37 23
1918.47 21
1918.57 20
1918.67 20
1918.77 21
1918.87 23
1918.97 26
1919.07 29
1919.17 31
1919.27 32
1919.37 32
1919.47 32
1919.57 31
1919.67 31
1919.77 33
1919.87 35
1919.97 40
1920.07 45
1920.17 50
1920.27 55
1920.37 58
1920.47 61
1920.57 63
1920.67 64
1920.77 65
1920.87 66
1920.97 67
1921.07 67
1921.17 65
1921.27 63
1921.38 59
1921.48 54
1921.58 48
1921.68 43
1921.78 38
1921.88 34
1921.98 30
1922.08 26
1922.18 23
1922.28 21
1922.38 20
1922.48 20
1922.58 22
1922.68 25
1922.78 28
1922.88 32
1922.98 35
1923.08 38
1923.18 40
1923.28 41
1923.38 42
1923.48 42
1923.58 41
1923.68 39
1923.78 38
1923.88 36
1923.98 35
1924.08 34
1924.18 33
1924.28 33
1924.38 34
1924.48 34
1924.59 35
1924.69 36
1924.79 37
1924.89 36
1924.99 34
1925.09 32
1925.19 28
1925.29 25
1925.39 21
1925.49 19
1925.59 18
1925.69 19
1925.79 21
1925.89 23
1925.99 26
1926.09 29
1926.19 32
1926.29 37
1926.39 42
1926.49 48
1926.59 53
1926.69 59
1926.79 63
1926.89 66
1926.99 68
1927.09 67
1927.20 65
1927.30 61
1927.40 55
1927.50 47
1927.60 38
1927.70 28
1927.80 18
1927.90 9
1928.00 3
1928.10 0
1928.20 0
1928.30 0
1928.40 4
1928.50 9
1928.60 14
1928.70 19
1928.80 23
1928.90 25
1929.00 26
1929.10 27
1929.20 28
1929.30 29
1929.40 31
1929.51 33
1929.61 36
1929.71 38
1929.81 39
1929.91 40
1930.01 40
1930.11 40
1930.21 41
1930.31 44
1930.41 48
1930.51 54
1930.61 60
1930.71 66
1930.81 70
1930.91 73
1931.01 73
1931.11 71
1931.21 67
1931.31 62
1931.42 57
1931.52 53
1931.62 49
1931.72 47
1931.82 46
1931.92 45
1932.02 45
1932.12 45
1932.22 45
1932.32 45
1932.42 46
1932.52 49
1932.62 53
1932.72 57
1932.82 61
1932.92 63
1933.02 63
1933.12 60
1933.23 53
1933.33 45
1933.43 37
1933.53 29
1933.63 24
1933.73 22
1933.83 23
1933.93 26
1934.03 29
1934.13 32
1934.23 32
1934.33 31
1934.43 27
1934.53 23
1934.63 20
1934.73 19
1934.83 21
1934.94 27
1935.04 36
1935.14 47
1935.24 58
1935.34 67
1935.44 72
1935.54 73
1935.64 71
1935.74 66
1935.84 60
1935.94 52
1936.04 44
1936.14 36
1936.24 28
1936.34 20
1936.44 11
1936.55 3
1936.65 0
1936.75 0
1936.85 0
1936.95 0
1937.05 0
1937.15 0
1937.25 0
1937.35 1
1937.45 4
1937.55 7
1937.65 8
1937.75 8
1937.85 9
1937.96 10
1938.06 12
1938.16 15
1938.26 19
1938.36 23
1938.46 28
1938.56 33
1938.66 38
1938.76 43
1938.86 49
1938.96 56
1939.06 64
1939.16 72
1939.26 81
1939.37 89
1939.47 96
1939.57 101
1939.67 104
1939.77 106
1939.87 106
1939.97 106
1940.07 106
1940.17 105
1940.27 104
1940.37 101
1940.47 96
1940.57 89
1940.67 82
1940.78 74
1940.88 67
1940.98 61
1941.08 58
1941.18 57
1941.28 57
1941.38 59
1941.48 61
1941.58 62
1941.68 63
1941.78 62
1941.88 60
1941.99 57
1942.09 52
1942.19 48
1942.29 44
1942.39 41
1942.49 39
1942.59 39
1942.69 40
1942.79 42
1942.89 46
1942.99 50
1943.09 53
1943.20 57
1943.30 60
1943.40 64
1943.50 69
1943.60 74
1943.70 81
1943.80 90
1943.90 99
1944.00 109
1944.10 120
1944.20 130
1944.30 141
1944.41 150
1944.51 159
1944.61 167
1944.71 176
1944.81 184
1944.91 193
1945.01 203
1945.11 212
1945.21 221
1945.31 228
1945.41 232
1945.51 233
1945.62 231
1945.72 225
1945.82 215
1945.92 204
1946.02 192
1946.12 180
1946.22 169
1946.32 160
1946.42 153
1946.52 146
1946.62 141
1946.73 136
1946.83 131
1946.93 125
1947.03 120
1947.13 115
1947.23 111
1947.33 108
1947.43 107
1947.53 106
1947.63 106
1947.74 107
1947.84 107
1947.94 107
1948.04 105
1948.14 101
1948.24 96
1948.34 89
1948.44 80
1948.54 72
1948.64 66
1948.75 62
1948.85 61
1948.95 64
1949.05 68
1949.15 73
1949.25 78
1949.35 80
1949.45 80
1949.55 78
1949.65 74
1949.75 68
1949.86 61
1949.96 54
1950.06 47
1950.16 40
1950.26 34
1950.36 28
1950.46 23
1950.56 20
1950.66 18
1950.77 17
1950.87 17
1950.97 19
1951.07 21
1951.17 23
1951.27 25
1951.37 27
1951.47 29
1951.57 29
1951.67 29
1951.78 28
1951.88 28
1951.98 27
1952.08 26
1952.18 25
1952.28 23
1952.38 21
1952.48 18
1952.58 14
1952.69 10
1952.79 6
1952.89 2
1952.99 0
1953.09 0
1953.19 0
1953.29 0
1953.39 0
1953.49 0
1953.60 0
1953.70 0
1953.80 3
1953.90 9
1954.00 14
1954.10 18
1954.20 20
1954.30 21
1954.40 21
1954.51 21
1954.61 21
1954.71 22
1954.81 22
1954.91 23
1955.01 23
1955.11 22
1955.21 20
1955.31 17
1955.42 13
1955.52 9
1955.62 6
1955.72 3
1955.82 1
1955.92 0
1956.02 0
1956.12 1
1956.22 3
1956.33 6
1956.43 9
1956.53 11
1956.63 13
1956.73 15
1956.83 17
1956.93 19
1957.03 21
1957.14 24
1957.24 28
1957.34 33
1957.44 36
1957.54 40
1957.64 42
1957.74 42
1957.84 42
1957.95 41
1958.05 40
1958.15 39
1958.25 39
1958.35 41
1958.45 43
1958.55 47
1958.65 52
1958.76 57
1958.86 62
1958.96 67
1959.06 71
1959.16 75
1959.26 77
1959.36 78
1959.46 78
1959.57 77
1959.67 74
1959.77 71
1959.87 67
1959.97 63
1960.07 59
1960.17 55
1960.27 51
1960.38 47
1960.48 43
1960.58 39
1960.68 34
1960.78 30
1960.88 25
1960.98 21
1961.08 18
1961.19 16
1961.29 15
1961.39 16
1961.49 18
1961.59 20
1961.69 22
1961.79 23
1961.89 23
1962.00 22
1962.10 19
1962.20 15
1962.30 12
1962.40 9
1962.50 7
1962.60 6
1962.71 7
1962.81 9
1962.91 14
1963.01 20
1963.11 29
1963.21 38
1963.31 49
1963.41 60
1963.52 70
1963.62 78
1963.72 84
1963.82 87
1963.92 88
1964.02 86
1964.12 83
1964.23 79
1964.33 76
1964.43 73
1964.53 71
1964.63 71
1964.73 71
1964.83 72
1964.94 74
1965.04 76
1965.14 78
1965.24 80
1965.34 83
1965.44 86
1965.54 89
1965.65 93
1965.75 97
1965.85 101
1965.95 104
1966.05 107
1966.15 110
1966.25 111
1966.36 110
1966.46 109
1966.56 106
1966.66 103
1966.76 99
1966.86 95
1966.96 91
1967.07 87
1967.17 83
1967.27 79
1967.37 76
1967.47 73
1967.57 71
1967.67 69
1967.78 68
1967.88 67
1967.98 65
1968.08 64
1968.18 63
1968.28 63
1968.38 64
1968.49 67
1968.59 71
1968.69 76
1968.79 81
1968.89 85
1968.99 88
1969.10 88
1969.20 85
1969.30 80
1969.40 72
1969.50 64
1969.60 54
1969.70 46
1969.81 39
1969.91 35
1970.01 34
1970.11 37
1970.21 41
1970.31 47
1970.42 54
1970.52 60
1970.62 64
1970.72 67
1970.82 69
1970.92 70
1971.02 70
1971.13 70
1971.23 70
1971.33 70
1971.43 69
1971.53 68
1971.63 66
1971.74 63
1971.84 59
1971.94 55
1972.04 50
1972.14 46
1972.24 41
1972.34 38
1972.45 37
1972.55 38
1972.65 41
1972.75 47
1972.85 53
1972.95 60
1973.06 66
1973.16 71
1973.26 74
1973.36 76
1973.46 77
1973.56 77
1973.67 77
1973.77 77
1973.87 78
1973.97 80
1974.07 82
1974.17 85
1974.28 89
1974.38 92
1974.48 95
1974.58 96
1974.68 96
1974.78 95
1974.89 91
1974.99 86
1975.09 80
1975.19 72
1975.29 65
1975.39 58
1975.50 52
1975.60 47
1975.70 43
1975.80 41
1975.90 39
1976.00 38
1976.11 37
1976.21 37
1976.31 36
1976.41 35
1976.51 34
1976.61 33
1976.72 32
1976.82 32
1976.92 34
1977.02 36
1977.12 41
1977.22 46
1977.33 52
1977.43 58
1977.53 62
1977.63 65
1977.73 67
1977.83 68
1977.94 68
1978.04 69
1978.14 70
1978.24 71
1978.34 71
1978.45 71
1978.55 70
1978.65 69
1978.75 67
1978.85 65
1978.95 62
1979.06 60
1979.16 56
1979.26 52
1979.36 48
1979.46 44
1979.56 43
1979.67 43
1979.77 46
1979.87 52
1979.97 59
1980.07 68
1980.18 76
1980.28 85
1980.38 92
1980.48 100
1980.58 106
1980.68 110
1980.79 113
1980.89 113
1980.99 112
1981.09 109
1981.19 105
1981.30 102
1981.40 99
1981.50 98
1981.60 96
1981.70 95
1981.80 94
1981.91 93
1982.01 91
1982.11 89
1982.21 88
1982.31 87
1982.42 87
1982.52 88
1982.62 91
1982.72 95
1982.82 101
1982.92 109
1983.03 117
1983.13 125
1983.23 131
1983.33 134
1983.43 133
1983.54 128
1983.64 120
1983.74 111
1983.84 102
1983.94 93
1984.05 87
1984.15 83
1984.25 83
1984.35 85
1984.45 89
1984.56 94
1984.66 100
1984.76 105
1984.86 109
1984.96 111
1985.06 111
1985.17 109
1985.27 105
1985.37 100
1985.47 93
1985.57 85
1985.68 77
1985.78 69
1985.88 61
1985.98 54
1986.08 48
1986.19 44
1986.29 42
1986.39 42
1986.49 43
1986.59 45
1986.70 47
1986.80 48
1986.90 48
1987.00 47
1987.10 44
1987.21 41
1987.31 37
1987.41 34
1987.51 32
1987.61 31
1987.72 32
1987.82 35
1987.92 41
1988.02 48
1988.12 56
1988.23 65
1988.33 73
1988.43 78
1988.53 81
1988.63 81
1988.74 79
1988.84 75
1988.94 71
1989.04 67
1989.14 64
1989.25 63
1989.35 63
1989.45 63
1989.55 64
1989.65 64
1989.76 63
1989.86 62
1989.96 61
1990.06 61
1990.16 62
1990.27 64
1990.37 66
1990.47 70
1990.57 73
1990.67 76
1990.78 77
1990.88 75
1990.98 72
1991.08 67
1991.18 61
1991.29 55
1991.39 48
1991.49 42
1991.59 36
1991.70 32
1991.80 29
1991.90 28
1992.00 28
1992.10 30
1992.21 33
1992.31 38
1992.41 42
1992.51 47
1992.61 51
1992.72 53
1992.82 53
1992.92 50
1993.02 47
1993.12 42
1993.23 38
1993.33 35
1993.43 34
1993.53 35
1993.64 39
1993.74 43
1993.84 47
1993.94 51
1994.04 53
1994.15 52
1994.25 49
1994.35 45
1994.45 39
1994.55 34
1994.66 29
1994.76 25
1994.86 23
1994.96 22
1995.07 23
1995.17 24
1995.27 27
1995.37 29
1995.47 31
1995.58 33
1995.68 34
1995.78 33
1995.88 33
1995.99 32
1996.09 33
1996.19 35
1996.29 38
1996.39 44
1996.50 51
1996.60 59
1996.70 67
1996.80 74
1996.91 79
1997.01 82
1997.11 83
1997.21 83
1997.31 81
1997.42 79
1997.52 77
1997.62 75
1997.72 72
1997.83 70
1997.93 68
1998.03 66
1998.13 66
1998.23 69
1998.34 73
1998.44 79
1998.54 86
1998.64 93
1998.75 100
1998.85 104
1998.95 108
1999.05 110
1999.15 111
1999.26 113
1999.36 116
1999.46 119
1999.56 124
1999.67 129
1999.77 133
1999.87 136
1999.97 137
2000.08 137
2000.18 137
2000.28 136
2000.38 135
2000.48 135
2000.59 135
2000.69 134
2000.79 133
2000.89 129
2001.00 124
2001.10 115
2001.20 104
2001.30 93
2001.41 81
2001.51 70
2001.61 62
2001.71 57
2001.82 55
2001.92 55
2002.02 57
2002.12 60
2002.22 62
2002.33 63
2002.43 62
2002.53 59
2002.63 55
2002.74 49
2002.84 42
2002.94 35
2003.04 27
2003.15 21
2003.25 16
2003.35 13
2003.45 13
2003.56 14
2003.66 18
2003.76 22
2003.86 27
2003.97 31
2004.07 33
2004.17 35
2004.27 36
2004.37 36
2004.48 37
2004.58 39
2004.68 42
2004.78 46
2004.89 51
2004.99 55
2005.09 59
2005.19 61
2005.30 62
2005.40 60
2005.50 56
2005.60 51
2005.71 46
2005.81 41
2005.91 37
2006.01 35
2006.12 35
2006.22 36
2006.32 38
2006.42 40
2006.53 41
2006.63 42
2006.73 43
2006.83 43
2006.94 42
2007.04 41
2007.14 40
2007.24 39
2007.35 38
2007.45 37
2007.55 36
2007.65 36
2007.76 35
2007.86 34
2007.96 33
2008.06 32
2008.17 30
2008.27 29
2008.37 27
2008.47 26
2008.58 25
2008.68 24
2008.78 24
2008.88 24
2008.99 24
2009.09 25
2009.19 26
2009.29 28
2009.40 31
2009.50 35
2009.60 40
2009.70 45
2009.81 51
2009.91 55
2010.01 59
2010.11 62
2010.22 64
2010.32 65
2010.42 65
2010.52 64
2010.63 62
2010.73 61
2010.83 59
2010.93 59
2011.04 59
2011.14 59
2011.24 59
2011.35 58
2011.45 55
2011.55 51
2011.65 45
2011.76 40
2011.86 34
2011.96 30
2012.06 25
2012.17 21
2012.27 17
2012.37 12
2012.47 7
2012.58 2
2012.68 0
2012.78 0
2012.88 0
2012.99 0
2013.09 0
2013.19 0
2013.30 0
2013.40 0
2013.50 2
2013.60 7
2013.71 13
2013.81 19
2013.91 26
2014.01 34
2014.12 44
2014.22 55
2014.32 68
2014.42 80
2014.53 92
2014.63 102
2014.73 107
2014.84 108
2014.94 104
2015.04 96
2015.14 86
2015.25 76
2015.35 68
2015.45 63
2015.55 62
2015.66 64
2015.76 66
2015.86 68
2015.96 67
2016.07 62
2016.17 53
2016.27 41
2016.38 30
2016.48 19
2016.58 11
2016.68 7
2016.79 7
2016.89 9
2016.99 14
2017.09 19
2017.20 23
2017.30 26
2017.40 26
2017.51 24
2017.61 20
2017.71 16
2017.81 10
2017.92 6
2018.02 3
2018.12 2
2018.23 3
2018.33 6
2018.43 11
2018.53 17
2018.64 24
2018.74 32
2018.84 39
2018.94 44
2019.05 47
2019.15 47
2019.25 45
2019.36 41
2019.46 36
2019.56 31
2019.66 27
2019.77 23
2019.87 20
2019.97 19
2020.08 17
2020.18 17
2020.28 18
2020.38 20
2020.49 24
2020.59 29
2020.69 35
2020.80 41
2020.90 45
2021.00 48
2021.10 50
2021.21 50
2021.31 51
2021.41 51
2021.52 53
2021.62 55
2021.72 58
2021.82 60
2021.93 61
2022.03 61
2022.13 60
2022.24 59
2022.34 57
2022.44 55
2022.54 53
2022.65 50
2022.75 46
2022.85 42
2022.96 37
2023.06 32
2023.16 26
2023.26 23
2023.37 21
2023.47 21
2023.57 25
2023.68 31
2023.78 39
2023.88 47
2023.98 55
2024.09 60
2024.19 64
2024.29 65
2024.40 64
2024.50 61
2024.60 58
2024.71 55
2024.81 53
2024.91 51
2025.01 49
2025.12 48
2025.22 48
2025.32 48
2025.43 50
2025.53 53
2025.63 57
2025.73 61
2025.84 63
2025.94 64
2026.04 63
2026.15 59
2026.25 53
2026.35 47
2026.46 40
2026.56 36
2026.66 33
2026.76 34
2026.87 36
2026.97 41
2027.07 47
2027.18 53
2027.28 59
2027.38 63
2027.49 67
2027.59 69
2027.69 70
2027.79 69
2027.90 67
2028.00 64
2028.10 60
2028.21 57
2028.31 55
2028.41 55
2028.52 57
2028.62 61
2028.72 67
2028.82 74
2028.93 81
2029.03 87
2029.13 92
2029.24 95
2029.34 96
2029.44 95
2029.55 92
2029.65 86
2029.75 79
2029.86 71
2029.96 62
2030.06 53
2030.16 46
2030.27 40
2030.37 37
2030.47 35
2030.58 35
2030.68 36
2030.78 38
2030.89 40
2030.99 43
2031.09 46
2031.20 49
2031.30 52
2031.40 54
2031.50 55
2031.61 54
2031.71 51
2031.81 47
2031.92 42
2032.02 36
2032.12 30
2032.23 25
2032.33 21
2032.43 19
2032.54 18
2032.64 17
2032.74 18
2032.85 19
2032.95 20
2033.05 20
2033.15 19
2033.26 17
2033.36 14
2033.46 10
2033.57 4
2033.67 0
2033.77 0
2033.88 0
2033.98 0
2034.08 0
2034.19 0
2034.29 0
2034.39 0
2034.50 3
2034.60 8
2034.70 11
2034.81 14
2034.91 16
2035.01 18
2035.12 20
2035.22 23
2035.32 27
2035.42 32
2035.53 37
2035.63 41
2035.73 45
2035.84 49
2035.94 51
2036.04 52
2036.15 53
2036.25 53
2036.35 54
2036.46 54
2036.56 55
2036.66 54
2036.77 52
2036.87 49
2036.97 45
2037.08 40
2037.18 35
2037.28 31
2037.39 28
2037.49 26
2037.59 25
2037.70 25
2037.80 25
2037.90 25
2038.01 24
2038.11 22
2038.21 22
2038.32 22
2038.42 24
2038.52 28
2038.63 33
2038.73 40
2038.83 47
2038.94 55
2039.04 61
2039.14 68
2039.25 73
2039.35 78
2039.45 83
2039.56 86
2039.66 89
2039.76 91
2039.87 91
2039.97 91
2040.07 90
2040.18 88
2040.28 86
2040.38 83
2040.49 80
2040.59 77
2040.69 74
2040.80 72
2040.90 70
2041.00 70
2041.11 71
2041.21 73
2041.31 76
2041.42 80
2041.52 84
2041.62 87
2041.73 89
2041.83 90
2041.93 89
2042.04 88
2042.14 87
2042.24 85
2042.35 83
2042.45 81
2042.55 78
2042.66 75
2042.76 72
2042.86 69
2042.97 65
2043.07 63
2043.17 61
2043.28 60
2043.38 60
2043.48 61
2043.59 63
2043.69 65
2043.79 67
2043.90 70
2044.00 72
2044.10 75
2044.21 77
2044.31 79
2044.41 81
2044.52 81
2044.62 81
2044.72 80
2044.83 77
2044.93 74
2045.03 70
2045.14 65
2045.24 59
2045.35 53
2045.45 47
2045.55 41
2045.66 35
2045.76 32
2045.86 30
2045.97 30
2046.07 30
2046.17 32
2046.28 33
2046.38 34
2046.48 33
2046.59 31
2046.69 28
2046.79 23
2046.90 17
2047.00 12
2047.10 8
2047.21 6
2047.31 6
2047.42 9
2047.52 14
2047.62 20
2047.73 27
2047.83 33
2047.93 40
2048.04 46
2048.14 53
2048.24 60
2048.35 68
2048.45 76
2048.55 83
2048.66 88
2048.76 92
2048.86 95
2048.97 97
2049.07 99
2049.18 101
2049.28 105
2049.38 109
2049.49 112
2049.59 114
2049.69 114
2049.80 112
2049.90 109
2050.00 107
2050.11 105
2050.21 106
2050.31 107
2050.42 110
2050.52 112
2050.63 114
2050.73 113
2050.83 111
2050.94 107
2051.04 103
2051.14 100
2051.25 98
2051.35 98
2051.45 99
2051.56 102
2051.66 104
2051.77 106
2051.87 107
2051.97 106
2052.08 105
2052.18 102
2052.28 99
2052.39 96
2052.49 93
2052.59 89
2052.70 84
2052.80 79
2052.91 74
2053.01 68
2053.11 64
2053.22 62
2053.32 60
2053.42 60
2053.53 61
2053.63 62
2053.73 63
2053.84 64
2053.94 63
2054.05 62
2054.15 60
2054.25 57
2054.36 55
2054.46 54
2054.56 54
2054.67 56
2054.77 58
2054.87 62
2054.98 65
2055.08 68
2055.19 71
2055.29 72
2055.39 73
2055.50 74
2055.60 75
2055.70 76
2055.81 78
2055.91 81
2056.02 85
2056.12 88
2056.22 91
2056.33 94
2056.43 95
2056.53 95
2056.64 93
2056.74 91
2056.85 88
2056.95 85
2057.05 82
2057.16 80
2057.26 78
2057.36 78
2057.47 79
2057.57 81
2057.68 85
2057.78 90
2057.88 95
2057.99 99
2058.09 102
2058.19 103
2058.30 104
2058.40 105
2058.51 106
2058.61 107
2058.71 108
2058.82 108
2058.92 107
2059.03 105
2059.13 100
2059.23 94
2059.34 89
2059.44 83
2059.54 78
2059.65 74
2059.75 70
2059.86 67
2059.96 65
2060.06 62
2060.17 60
2060.27 59
2060.38 57
2060.48 55
2060.58 53
2060.69 49
2060.79 45
2060.89 40
2061.00 35
2061.10 30
2061.21 25
2061.31 21
2061.41 17
2061.52 14
2061.62 11
2061.73 8
2061.83 5
2061.93 1
2062.04 0
2062.14 0
2062.24 0
2062.35 0
2062.45 0
2062.56 0
2062.66 0
2062.76 0
2062.87 4
2062.97 11
2063.08 19
2063.18 27
2063.28 34
2063.39 41
2063.49 47
2063.60 50
2063.70 51
2063.80 50
2063.91 47
2064.01 43
2064.12 40
2064.22 38
2064.32 36
2064.43 37
2064.53 39
2064.63 42
2064.74 48
2064.84 56
2064.95 66
2065.05 79
2065.15 94
2065.26 108
2065.36 121
2065.47 130
2065.57 135
2065.67 136
2065.78 133
2065.88 127
2065.99 120
2066.09 115
2066.19 111
2066.30 110
2066.40 111
2066.51 115
2066.61 120
2066.71 127
2066.82 134
2066.92 141
2067.03 146
2067.13 148
2067.23 147
2067.34 143
2067.44 135
2067.55 125
2067.65 115
2067.75 106
2067.86 98
2067.96 94
2068.07 92
2068.17 92
2068.27 93
2068.38 95
2068.48 98
2068.59 100
2068.69 102
2068.80 103
2068.90 102
2069.00 99
2069.11 94
2069.21 88
2069.32 81
2069.42 73
2069.52 65
2069.63 57
2069.73 49
2069.84 41
2069.94 34
2070.04 27
2070.15 22
2070.25 19
2070.36 17
2070.46 18
2070.56 20
2070.67 23
2070.77 24
2070.88 25
2070.98 24
2071.08 21
2071.19 18
2071.29 15
2071.40 12
2071.50 11
2071.61 12
2071.71 15
2071.81 22
2071.92 31
2072.02 42
2072.13 54
2072.23 65
2072.33 76
2072.44 83
2072.54 87
2072.65 86
2072.75 81
2072.86 72
2072.96 61
2073.06 49
2073.17 39
2073.27 32
2073.38 30
2073.48 30
2073.58 34
2073.69 39
2073.79 44
2073.90 48
2074.00 49
2074.11 48
2074.21 45
2074.31 42
2074.42 38
2074.52 35
2074.63 32
2074.73 28
2074.83 23
2074.94 16
2075.04 8
2075.15 0
2075.25 0
2075.36 0
2075.46 0
2075.56 0
2075.67 0
2075.77 0
2075.88 0
2075.98 4
2076.09 12
2076.19 18
2076.29 23
2076.40 27
2076.50 30
2076.61 33
2076.71 36
2076.82 40
2076.92 44
2077.02 46
2077.13 48
2077.23 47
2077.34 46
2077.44 44
2077.55 42
2077.65 42
2077.75 43
2077.86 48
2077.96 55
2078.07 64
2078.17 75
2078.28 87
2078.38 99
2078.48 110
2078.59 119
2078.69 125
2078.80 129
2078.90 129
2079.01 127
2079.11 123
2079.21 118
2079.32 112
2079.42 105
2079.53 99
2079.63 94
2079.74 92
2079.84 92
2079.94 94
2080.05 98
2080.15 103
2080.26 108
2080.36 110
2080.47 110
2080.57 107
2080.67 102
2080.78 96
2080.88 89
2080.99 84
2081.09 80
2081.20 76
2081.30 73
2081.41 70
2081.51 66
2081.61 60
2081.72 53
2081.82 47
2081.93 40
2082.03 34
2082.14 30
2082.24 29
2082.34 29
2082.45 33
2082.55 37
2082.66 43
2082.76 47
2082.87 49
2082.97 49
2083.08 47
2083.18 42
2083.28 36
2083.39 30
2083.49 25
2083.60 21
2083.70 18
2083.81 17
2083.91 16
2084.02 16
2084.12 15
2084.22 14
2084.33 12
2084.43 8
2084.54 3
2084.64 0
2084.75 0
2084.85 0
2084.96 0
2085.06 0
2085.16 0
2085.27 0
2085.37 0
2085.48 7
2085.58 17
2085.69 27
2085.79 37
2085.90 46
2086.00 54
2086.10 60
2086.21 64
2086.31 65
2086.42 65
2086.52 62
2086.63 58
2086.73 54
2086.84 49
2086.94 45
2087.05 41
2087.15 38
2087.25 34
2087.36 32
2087.46 29
2087.57 27
2087.67 25
2087.78 24
2087.88 23
2087.99 22
2088.09 21
2088.20 21
2088.30 20
2088.40 20
2088.51 20
2088.61 22
2088.72 24
2088.82 28
2088.93 33
2089.03 40
2089.14 47
2089.24 55
2089.35 63
2089.45 69
2089.55 75
2089.66 79
2089.76 83
2089.87 85
2089.97 86
2090.08 87
2090.18 88
2090.29 89
2090.39 90
2090.50 90
2090.60 90
2090.71 90
2090.81 90
2090.91 91
2091.02 93
2091.12 95
2091.23 98
2091.33 102
2091.44 105
2091.54 106
2091.65 106
2091.75 103
2091.86 98
2091.96 92
2092.07 85
2092.17 79
2092.27 72
2092.38 67
2092.48 63
2092.59 61
2092.69 61
2092.80 62
2092.90 65
2093.01 69
2093.11 74
2093.22 80
2093.32 87
2093.43 93
2093.53 98
2093.64 101
2093.74 102
2093.84 100
2093.95 96
2094.05 90
2094.16 84
2094.26 79
2094.37 75
2094.47 73
2094.58 74
2094.68 78
2094.79 83
2094.89 90
2095.00 96
2095.10 101
2095.21 104
2095.31 105
2095.42 105
2095.52 102
2095.62 100
2095.73 97
2095.83 96
2095.94 95
2096.04 96
2096.15 97
2096.25 98
2096.36 100
2096.46 101
2096.57 103
2096.67 105
2096.78 106
2096.88 106
2096.99 105
2097.09 102
2097.20 99
2097.30 96
2097.41 93
2097.51 90
2097.61 87
2097.72 84
2097.82 81
2097.93 78
2098.03 74
2098.14 71
2098.24 70
2098.35 70
2098.45 71
2098.56 73
2098.66 75
2098.77 76
2098.87 75
2098.98 71
2099.08 64
2099.19 54
2099.29 44
2099.40 33
2099.50 25
2099.61 19
2099.71 17
2099.82 17
2099.92 20
2100.03 25
2100.13 32
2100.24 40
2100.34 49
2100.44 58
2100.55 67
2100.65 74
2100.76 79
2100.86 80
2100.97 79
2101.07 75
2101.18 70
2101.28 65
2101.39 59
2101.49 54
2101.60 49
2101.70 45
2101.81 41
2101.91 38
2102.02 36
2102.12 36
2102.23 38
2102.33 42
2102.44 47
2102.54 53
2102.65 60
2102.75 65
2102.86 71
2102.96 74
2103.07 77
2103.17 78
2103.28 78
2103.38 77
2103.49 75
2103.59 72
2103.70 69
2103.80 66
2103.91 62
2104.01 58
2104.12 54
2104.22 48
2104.33 41
2104.43 34
2104.54 25
2104.64 17
2104.75 10
2104.85 4
2104.96 0
2105.06 0
2105.17 0
2105.27 2
2105.38 5
2105.48 10
2105.59 16
2105.69 22
2105.80 29
2105.90 36
2106.01 43
2106.11 50
2106.22 56
2106.32 61
2106.43 64
2106.53 65
2106.64 65
2106.74 65
2106.85 64
2106.95 64
2107.06 65
2107.16 68
2107.27 71
2107.37 75
2107.48 78
2107.58 80
2107.69 80
2107.79 78
2107.90 74
2108.00 70
2108.11 66
2108.21 64
2108.32 64
2108.42 65
2108.53 67
2108.63 70
2108.74 72
2108.84 74
2108.95 75
2109.05 74
2109.16 72
2109.26 69
2109.37 66
2109.47 63
2109.58 60
2109.68 57
2109.79 55
2109.89 54
2110.00 54
2110.10 56
2110.21 58
2110.31 61
2110.42 64
2110.52 68
2110.63 71
2110.73 72
2110.84 70
2110.94 67
2111.05 61
2111.15 53
2111.26 46
2111.36 39
2111.47 33
2111.57 29
2111.68 26
2111.78 25
2111.89 24
2111.99 24
2112.10 25
2112.21 25
2112.31 25
2112.42 24
2112.52 21
2112.63 17
2112.73 13
2112.84 8
2112.94 4
2113.05 3
2113.15 3
2113.26 6
2113.36 10
2113.47 13
2113.57 16
2113.68 16
2113.78 15
2113.89 12
2113.99 8
2114.10 4
2114.20 0
2114.31 0
2114.41 0
2114.52 0
2114.62 0
2114.73 0
2114.83 0
2114.94 0
2115.04 0
2115.15 2
2115.26 7
2115.36 13
2115.47 18
2115.57 22
2115.68 26
2115.78 27
2115.89 28
2115.99 27
2116.10 24
2116.20 21
2116.31 19
2116.41 17
2116.52 17
2116.62 19
2116.73 24
2116.83 32
2116.94 41
2117.04 52
2117.15 62
2117.26 72
2117.36 80
2117.47 86
2117.57 91
2117.68 94
2117.78 96
2117.89 96
2117.99 95
2118.10 93
2118.20 90
2118.31 88
2118.41 87
2118.52 88
2118.62 91
2118.73 95
2118.83 99
2118.94 103
2119.05 106
2119.15 106
2119.26 106
2119.36 104
2119.47 102
2119.57 101
2119.68 99
2119.78 97
2119.89 94
2119.99 89
2120.10 83
2120.20 75
2120.31 67
2120.41 59
2120.52 53
2120.63 48
2120.73 44
2120.84 42
2120.94 42
2121.05 41
2121.15 39
2121.26 37
2121.36 34
2121.47 30
2121.57 26
2121.68 21
2121.78 16
2121.89 12
2122.00 8
2122.10 6
2122.21 5
2122.31 7
2122.42 10
2122.52 17
2122.63 25
2122.73 35
2122.84 45
2122.94 56
2123.05 65
2123.15 72
2123.26 78
2123.37 81
2123.47 83
2123.58 83
2123.68 83
2123.79 82
2123.89 82
2124.00 80
2124.10 77
2124.21 73
2124.31 67
2124.42 58
2124.53 48
2124.63 38
2124.74 30
2124.84 23
2124.95 19
2125.05 18
2125.16 21
2125.26 25
2125.37 31
2125.47 38
2125.58 45
2125.69 51
2125.79 55
2125.90 56
2126.00 54
2126.11 50
2126.21 43
2126.32 35
2126.42 28
2126.53 21
2126.63 15
2126.74 12
2126.85 11
2126.95 11
2127.06 13
2127.16 15
2127.27 16
2127.37 17
2127.48 18
2127.58 18
2127.69 19
2127.80 20
2127.90 22
2128.01 24
2128.11 25
2128.22 24
2128.32 23
2128.43 21
2128.53 19
2128.64 17
2128.75 16
2128.85 16
2128.96 17
2129.06 19
2129.17 20
2129.27 20
2129.38 19
2129.48 17
2129.59 13
2129.70 9
2129.80 4
2129.91 0
2130.01 0
2130.12 0
2130.22 0
2130.33 0
2130.43 0
2130.54 0
2130.65 0
2130.75 1
2130.86 6
2130.96 11
2131.07 15
2131.17 17
2131.28 18
2131.39 17
2131.49 16
2131.60 13
2131.70 11
2131.81 8
2131.91 5
2132.02 3
2132.12 3
2132.23 3
2132.34 6
2132.44 11
2132.55 20
2132.65 31
2132.76 44
2132.86 58
2132.97 71
2133.08 83
2133.18 93
2133.29 100
2133.39 105
2133.50 108
2133.60 111
2133.71 112
2133.82 113
2133.92 113
2134.03 113
2134.13 110
2134.24 106
2134.34 100
2134.45 93
2134.56 86
2134.66 79
2134.77 72
2134.87 67
2134.98 64
2135.08 61
2135.19 60
2135.30 59
2135.40 58
2135.51 56
2135.61 54
2135.72 51
2135.82 49
2135.93 47
2136.04 47
2136.14 48
2136.25 49
2136.35 51
2136.46 51
2136.56 51
2136.67 49
2136.78 48
2136.88 47
2136.99 46
2137.09 47
2137.20 48
2137.30 49
2137.41 51
2137.52 52
2137.62 53
2137.73 55
2137.83 56
2137.94 59
2138.05 62
2138.15 66
2138.26 71
2138.36 77
2138.47 82
2138.57 86
2138.68 87
2138.79 86
2138.89 81
2139.00 73
2139.10 61
2139.21 48
2139.31 34
2139.42 22
2139.53 11
2139.63 5
2139.74 4
2139.84 8
2139.95 15
2140.06 26
2140.16 36
2140.27 46
2140.37 53
2140.48 56
2140.58 57
2140.69 56
2140.80 55
2140.90 55
2141.01 58
2141.11 63
2141.22 69
2141.33 76
2141.43 82
2141.54 85
2141.64 85
2141.75 82
2141.86 77
2141.96 71
2142.07 64
2142.17 60
2142.28 57
2142.38 56
2142.49 57
2142.60 57
2142.70 57
2142.81 57
2142.91 55
2143.02 52
2143.13 50
2143.23 50
2143.34 51
2143.44 54
2143.55 58
2143.66 62
2143.76 65
2143.87 67
2143.97 67
2144.08 68
2144.19 68
2144.29 70
2144.40 73
2144.50 77
2144.61 82
2144.72 85
2144.82 88
2144.93 88
2145.03 85
2145.14 81
2145.24 74
2145.35 67
2145.46 60
2145.56 53
2145.67 47
2145.77 41
2145.88 37
2145.99 33
2146.09 31
2146.20 29
2146.30 29
2146.41 31
2146.52 33
2146.62 35
2146.73 37
2146.83 39
2146.94 40
2147.05 41
2147.15 41
2147.26 41
2147.36 40
2147.47 39
2147.58 37
2147.68 35
2147.79 33
2147.89 31
2148.00 28
2148.11 26
2148.21 23
2148.32 20
2148.43 17
2148.53 14
2148.64 9
2148.74 5
2148.85 1
2148.96 0
2149.06 0
2149.17 0
2149.27 0
2149.38 0
2149.49 0
2149.59 0
2149.70 0
2149.80 0
2149.91 3
2150.02 7
2150.12 11
2150.23 14
2150.33 17
2150.44 19
2150.55 20
2150.65 20
2150.76 19
2150.87 19
2150.97 19
2151.08 19
2151.18 22
2151.29 26
2151.40 33
2151.50 41
2151.61 51
2151.71 61
2151.82 71
2151.93 80
2152.03 87
2152.14 93
2152.24 97
2152.35 100
2152.46 101
2152.56 100
2152.67 98
2152.78 94
2152.88 90
2152.99 85
2153.09 81
2153.20 77
2153.31 74
2153.41 72
2153.52 70
2153.62 69
2153.73 67
2153.84 66
2153.94 65
2154.05 63
2154.16 60
2154.26 57
2154.37 53
2154.47 50
2154.58 46
2154.69 43
2154.79 42
2154.90 41
2155.01 42
2155.11 44
2155.22 45
2155.32 45
2155.43 44
2155.54 42
2155.64 38
2155.75 34
2155.86 30
2155.96 26
2156.07 22
2156.17 18
2156.28 15
2156.39 12
2156.49 10
2156.60 10
2156.70 10
2156.81 11
2156.92 12
2157.02 14
2157.13 16
2157.24 17
2157.34 17
2157.45 17
2157.56 17
2157.66 16
2157.77 15
2157.87 15
2157.98 16
2158.09 18
2158.19 21
2158.30 24
2158.41 29
2158.51 34
2158.62 38
2158.72 41
2158.83 43
2158.94 43
2159.04 42
2159.15 39
2159.26 37
2159.36 36
2159.47 36
2159.57 38
2159.68 41
2159.79 44
2159.89 48
2160.00 50
2160.11 51
2160.21 51
2160.32 49
2160.43 48
2160.53 46
2160.64 44
2160.74 43
2160.85 42
2160.96 43
2161.06 44
2161.17 47
2161.28 51
2161.38 57
2161.49 63
2161.60 70
2161.70 75
2161.81 78
2161.91 78
2162.02 75
2162.13 71
2162.23 67
2162.34 63
2162.45 61
2162.55 61
2162.66 62
2162.77 65
2162.87 68
2162.98 69
2163.08 69
2163.19 67
2163.30 63
2163.40 57
2163.51 50
2163.62 44
2163.72 39
2163.83 35
2163.94 34
2164.04 34
2164.15 35
2164.26 37
2164.36 40
2164.47 42
2164.57 44
2164.68 44
2164.79 43
2164.89 40
2165.00 35
2165.11 28
2165.21 19
2165.32 10
2165.43 1
2165.53 0
2165.64 0
2165.75 0
2165.85 0
2165.96 0
2166.07 0
2166.17 1
2166.28 7
2166.38 13
2166.49 18
2166.60 21
2166.70 23
2166.81 23
2166.92 22
2167.02 21
2167.13 20
2167.24 19
2167.34 20
2167.45 22
2167.56 26
2167.66 31
2167.77 36
2167.88 40
2167.98 44
2168.09 45
2168.20 45
2168.30 43
2168.41 41
2168.52 37
2168.62 32
2168.73 27
2168.83 22
2168.94 16
2169.05 12
2169.15 7
2169.26 3
2169.37 0
2169.47 0
2169.58 0
2169.69 0
2169.79 0
2169.90 4
2170.01 10
2170.11 16
2170.22 21
2170.33 25
2170.43 27
2170.54 28
2170.65 28
2170.75 27
2170.86 25
2170.97 23
2171.07 20
2171.18 16
2171.29 11
2171.39 6
2171.50 2
2171.61 0
2171.71 0
2171.82 2
2171.93 6
2172.03 10
2172.14 14
2172.25 17
2172.35 18
2172.46 18
2172.57 17
2172.67 18
2172.78 19
2172.89 21
2172.99 24
2173.10 28
2173.21 32
2173.31 34
2173.42 35
2173.53 33
2173.63 29
2173.74 23
2173.85 15
2173.95 8
2174.06 3
2174.17 0
2174.27 0
2174.38 1
2174.49 5
2174.59 11
2174.70 16
2174.81 20
2174.91 22
2175.02 23
2175.13 23
2175.23 24
2175.34 25
2175.45 28
2175.55 33
2175.66 40
2175.77 48
2175.87 58
2175.98 67
2176.09 75
2176.19 82
2176.30 87
2176.41 90
2176.51 91
2176.62 89
2176.73 85
2176.83 80
2176.94 73
2177.05 66
2177.15 57
2177.26 48
2177.37 38
2177.47 28
2177.58 19
2177.69 11
2177.79 5
2177.90 0
2178.01 0
2178.12 0
2178.22 0
2178.33 0
2178.44 0
2178.54 1
2178.65 4
2178.76 6
2178.86 6
2178.97 5
2179.08 3
2179.18 1
2179.29 0
2179.40 0
2179.50 0
2179.61 2
2179.72 5
2179.82 8
2179.93 11
2180.04 13
2180.14 14
2180.25 14
2180.36 12
2180.46 8
2180.57 4
2180.68 0
2180.79 0
2180.89 0
2181.00 0
2181.11 0
2181.21 0
2181.32 0
2181.43 0
2181.53 5
2181.64 10
2181.75 13
2181.85 15
2181.96 16
2182.07 16
2182.17 15
2182.28 13
2182.39 11
2182.50 9
2182.60 7
2182.71 5
2182.82 3
2182.92 1
2183.03 0
2183.14 0
2183.24 0
2183.35 0
2183.46 0
2183.56 0
2183.67 3
2183.78 7
2183.89 11
2183.99 16
2184.10 20
2184.21 24
2184.31 27
2184.42 27
2184.53 26
2184.63 23
2184.74 19
2184.85 15
2184.95 11
2185.06 8
2185.17 6
2185.28 6
2185.38 6
2185.49 8
2185.60 10
2185.70 14
2185.81 18
2185.92 23
2186.02 26
2186.13 28
2186.24 27
2186.35 23
2186.45 18
2186.56 11
2186.67 4
2186.77 0
2186.88 0
2186.99 0
2187.09 3
2187.20 9
2187.31 16
2187.42 24
2187.52 31
2187.63 38
2187.74 44
2187.84 50
2187.95 57
2188.06 63
2188.16 70
2188.27 76
2188.38 82
2188.49 86
2188.59 90
2188.70 93
2188.81 97
2188.91 102
2189.02 109
2189.13 116
2189.23 123
2189.34 129
2189.45 132
2189.56 131
2189.66 127
2189.77 122
2189.88 117
2189.98 114
2190.09 114
2190.20 117
2190.31 122
2190.41 128
2190.52 131
2190.63 132
2190.73 129
2190.84 123
2190.95 115
2191.05 106
2191.16 98
2191.27 93
2191.38 89
2191.48 89
2191.59 89
2191.70 90
2191.80 92
2191.91 92
2192.02 93
2192.13 94
2192.23 95
2192.34 96
2192.45 99
2192.55 103
2192.66 108
2192.77 113
2192.88 118
2192.98 122
2193.09 125
2193.20 126
2193.30 126
2193.41 122
2193.52 116
2193.63 108
2193.73 97
2193.84 85
2193.95 73
2194.05 62
2194.16 54
2194.27 49
2194.38 45
2194.48 44
2194.59 45
2194.70 45
2194.81 46
2194.91 48
2195.02 49
2195.13 52
2195.23 55
2195.34 58
2195.45 62
2195.56 66
2195.66 70
2195.77 72
2195.88 73
2195.98 73
2196.09 71
2196.20 67
2196.31 63
2196.41 58
2196.52 53
2196.63 49
2196.73 46
2196.84 44
2196.95 44
2197.06 44
2197.16 44
2197.27 44
2197.38 43
2197.49 42
2197.59 40
2197.70 38
2197.81 37
2197.91 35
2198.02 34
2198.13 33
2198.24 31
2198.34 29
2198.45 26
2198.56 24
2198.67 23
2198.77 22
2198.88 23
2198.99 24
2199.09 26
2199.20 28
2199.31 28
2199.42 28
2199.52 28
2199.63 27
2199.74 26
2199.85 25
2199.95 23
2200.06 21
2200.17 19
2200.28 16
2200.38 12
2200.49 9
2200.60 7
2200.70 6
2200.81 7
2200.92 10
2201.03 14
2201.13 20
2201.24 26
2201.35 32
2201.46 38
2201.56 43
2201.67 48
2201.78 52
2201.89 56
2201.99 59
2202.10 62
2202.21 65
2202.31 67
2202.42 67
2202.53 67
2202.64 66
2202.74 65
2202.85 63
2202.96 61
2203.07 59
2203.17 57
2203.28 55
2203.39 53
2203.50 53
2203.60 54
2203.71 56
2203.82 59
2203.93 63
2204.03 68
2204.14 72
2204.25 75
2204.36 79
2204.46 83
2204.57 88
2204.68 92
2204.79 95
2204.89 96
2205.00 96
2205.11 94
2205.21 90
2205.32 86
2205.43 82
2205.54 79
2205.64 79
2205.75 79
2205.86 79
2205.97 79
2206.07 78
2206.18 75
2206.29 71
2206.40 66
2206.50 62
2206.61 59
2206.72 58
2206.83 61
2206.93 65
2207.04 72
2207.15 80
2207.26 88
2207.36 93
2207.47 96
2207.58 95
2207.69 90
2207.79 83
2207.90 76
2208.01 69
2208.12 66
2208.22 66
2208.33 70
2208.44 76
2208.55 83
2208.65 89
2208.76 92
2208.87 93
2208.98 91
2209.08 88
2209.19 85
2209.30 83
2209.41 82
2209.51 82
2209.62 84
2209.73 86
2209.84 88
2209.95 90
2210.05 90
2210.16 90
2210.27 89
2210.38 88
2210.48 88
2210.59 89
2210.70 91
2210.81 93
2210.91 96
2211.02 98
2211.13 98
2211.24 95
2211.34 90
2211.45 82
2211.56 74
2211.67 67
2211.77 60
2211.88 56
2211.99 54
2212.10 52
2212.20 50
2212.31 47
2212.42 42
2212.53 37
2212.64 32
2212.74 27
2212.85 23
2212.96 22
2213.07 24
2213.17 28
2213.28 34
2213.39 40
2213.50 48
2213.60 54
2213.71 60
2213.82 63
2213.93 65
2214.03 65
2214.14 63
2214.25 61
2214.36 57
2214.47 53
2214.57 49
2214.68 45
2214.79 42
2214.90 40
2215.00 38
2215.11 37
2215.22 37
2215.33 37
2215.43 38
2215.54 39
2215.65 41
2215.76 42
2215.87 43
2215.97 43
2216.08 42
2216.19 41
2216.30 40
2216.40 37
2216.51 35
2216.62 32
2216.73 28
2216.83 25
2216.94 22
2217.05 19
2217.16 15
2217.27 12
2217.37 9
2217.48 7
2217.59 5
2217.70 4
2217.80 4
2217.91 5
2218.02 4
2218.13 3
2218.24 1
2218.34 0
2218.45 0
2218.56 0
2218.67 0
2218.77 0
2218.88 0
2218.99 1
2219.10 4
2219.21 6
2219.31 7
2219.42 6
2219.53 3
2219.64 2
2219.74 2
2219.85 5
2219.96 11
2220.07 20
2220.18 30
2220.28 39
2220.39 47
2220.50 51
2220.61 52
2220.71 50
2220.82 46
2220.93 42
2221.04 38
2221.15 34
2221.25 31
2221.36 29
2221.47 28
2221.58 27
2221.69 28
2221.79 31
2221.90 35
2222.01 41
2222.12 48
2222.22 55
2222.33 60
2222.44 63
2222.55 63
2222.66 61
2222.76 57
2222.87 52
2222.98 46
2223.09 40
2223.20 35
2223.30 30
2223.41 27
2223.52 24
2223.63 24
2223.73 24
2223.84 26
2223.95 29
2224.06 32
2224.17 35
2224.27 38
2224.38 41
2224.49 44
2224.60 49
2224.71 53
2224.81 58
2224.92 62
2225.03 65
2225.14 67
2225.25 66
2225.35 65
2225.46 61
2225.57 57
2225.68 52
2225.79 47
2225.89 42
2226.00 38
2226.11 35
2226.22 34
2226.33 33
2226.43 33
2226.54 33
2226.65 33
2226.76 32
2226.86 30
2226.97 27
2227.08 23
2227.19 21
2227.30 19
2227.40 19
2227.51 21
2227.62 25
2227.73 30
2227.84 35
2227.94 39
2228.05 41
2228.16 41
2228.27 40
2228.38 36
2228.48 32
2228.59 28
2228.70 24
2228.81 21
2228.92 19
2229.02 19
2229.13 20
2229.24 22
2229.35 26
2229.46 30
2229.57 35
2229.67 40
2229.78 45
2229.89 49
2230.00 52
2230.11 53
2230.21 53
2230.32 51
2230.43 49
2230.54 47
2230.65 45
2230.75 44
2230.86 45
2230.97 45
2231.08 46
2231.19 46
2231.29 46
2231.40 45
2231.51 43
2231.62 41
2231.73 38
2231.83 35
2231.94 32
2232.05 29
2232.16 26
2232.27 25
2232.38 25
2232.48 26
2232.59 29
2232.70 33
2232.81 38
2232.92 42
2233.02 45
2233.13 47
2233.24 48
2233.35 47
2233.46 45
2233.56 42
2233.67 38
2233.78 33
2233.89 27
2234.00 21
2234.11 14
2234.21 7
2234.32 1
2234.43 0
2234.54 0
2234.65 0
2234.75 0
2234.86 0
2234.97 0
2235.08 0
2235.19 0
2235.29 4
2235.40 10
2235.51 15
2235.62 19
2235.73 22
2235.84 24
2235.94 25
2236.05 26
2236.16 26
2236.27 27
2236.38 28
2236.49 30
2236.59 32
2236.70 34
2236.81 35
2236.92 35
2237.03 34
2237.13 31
2237.24 28
2237.35 24
2237.46 20
2237.57 17
2237.68 16
2237.78 15
2237.89 14
2238.00 14
2238.11 13
2238.22 12
2238.32 12
2238.43 12
2238.54 14
2238.65 17
2238.76 22
2238.87 27
2238.97 31
2239.08 35
2239.19 36
2239.30 34
2239.41 31
2239.52 25
2239.62 19
2239.73 13
2239.84 9
2239.95 6
2240.06 6
2240.17 8
2240.27 13
2240.38 19
2240.49 26
2240.60 33
2240.71 38
2240.82 42
2240.92 45
2241.03 46
2241.14 46
2241.25 46
2241.36 47
2241.47 49
2241.57 52
2241.68 55
2241.79 58
2241.90 60
2242.01 61
2242.12 61
2242.22 59
2242.33 55
2242.44 51
2242.55 47
2242.66 44
2242.77 43
2242.87 42
2242.98 43
2243.09 45
2243.20 47
2243.31 50
2243.42 53
2243.52 55
2243.63 58
2243.74 60
2243.85 62
2243.96 64
2244.07 65
2244.17 65
2244.28 65
2244.39 63
2244.50 62
2244.61 60
2244.72 58
2244.82 55
2244.93 52
2245.04 48
2245.15 43
2245.26 38
2245.37 34
2245.48 29
2245.58 25
2245.69 23
2245.80 22
2245.91 23
2246.02 26
2246.13 30
2246.23 35
2246.34 41
2246.45 47
2246.56 52
2246.67 56
2246.78 58
2246.89 59
2246.99 59
2247.10 58
2247.21 56
2247.32 54
2247.43 52
2247.54 49
2247.64 45
2247.75 41
2247.86 36
2247.97 30
2248.08 24
2248.19 20
2248.30 17
2248.40 17
2248.51 19
2248.62 23
2248.73 29
2248.84 35
2248.95 40
2249.05 45
2249.16 47
2249.27 48
2249.38 48
2249.49 46
2249.60 44
2249.71 41
2249.81 39
2249.92 36
2250.03 34
2250.14 31
2250.25 29
2250.36 28
2250.47 27
2250.57 26
2250.68 26
2250.79 27
2250.90 28
2251.01 29
2251.12 29
2251.23 30
2251.33 30
2251.44 31
2251.55 32
2251.66 35
2251.77 38
2251.88 42
2251.99 45
2252.09 47
2252.20 47
2252.31 44
2252.42 39
2252.53 31
2252.64 23
2252.75 15
2252.85 9
2252.96 6
2253.07 6
2253.18 9
2253.29 14
2253.40 20
2253.51 27
2253.61 33
2253.72 39
2253.83 44
2253.94 47
2254.05 50
2254.16 51
2254.27 51
2254.38 51
2254.48 50
2254.59 49
2254.70 47
2254.81 46
2254.92 45
2255.03 45
2255.14 46
2255.24 48
2255.35 50
2255.46 52
2255.57 51
2255.68 49
2255.79 44
2255.90 38
2256.01 30
2256.11 23
2256.22 16
2256.33 11
2256.44 7
2256.55 5
2256.66 3
2256.77 2
2256.87 1
2256.98 0
2257.09 0
2257.20 0
2257.31 2
2257.42 4
2257.53 8
2257.64 12
2257.74 18
2257.85 23
2257.96 29
2258.07 33
2258.18 35
2258.29 35
2258.40 33
2258.51 31
2258.61 28
2258.72 25
2258.83 23
2258.94 20
2259.05 17
2259.16 13
2259.27 7
2259.38 0
2259.48 0
2259.59 0
2259.70 0
2259.81 0
2259.92 0
2260.03 0
2260.14 0
2260.25 6
2260.35 17
2260.46 27
2260.57 37
2260.68 44
2260.79 50
2260.90 54
2261.01 55
2261.12 54
2261.23 51
2261.33 47
2261.44 41
2261.55 36
2261.66 31
2261.77 27
2261.88 26
2261.99 28
2262.10 32
2262.20 36
2262.31 42
2262.42 46
2262.53 48
2262.64 49
2262.75 47
2262.86 44
2262.97 40
2263.08 35
2263.18 30
2263.29 26
2263.40 22
2263.51 18
2263.62 16
2263.73 15
2263.84 17
2263.95 21
2264.05 27
2264.16 35
2264.27 43
2264.38 51
2264.49 56
2264.60 59
2264.71 58
2264.82 55
2264.93 50
2265.03 44
2265.14 39
2265.25 34
2265.36 31
2265.47 30
2265.58 29
2265.69 30
2265.80 31
2265.91 33
2266.02 33
2266.12 33
2266.23 32
2266.34 31
2266.45 30
2266.56 29
2266.67 29
2266.78 31
2266.89 34
2267.00 38
2267.10 42
2267.21 45
2267.32 46
2267.43 46
2267.54 44
2267.65 40
2267.76 34
2267.87 29
2267.98 24
2268.09 19
2268.19 16
2268.30 13
2268.41 10
2268.52 8
2268.63 5
2268.74 3
2268.85 0
2268.96 0
2269.07 0
2269.18 0
2269.28 0
2269.39 0
2269.50 0
2269.61 0
2269.72 0
2269.83 0
2269.94 3
2270.05 5
2270.16 8
2270.27 9
2270.37 10
2270.48 11
2270.59 13
2270.70 16
2270.81 20
2270.92 24
2271.03 30
2271.14 35
2271.25 39
2271.36 43
2271.46 46
2271.57 50
2271.68 53
2271.79 55
2271.90 57
2272.01 57
2272.12 56
2272.23 54
2272.34 52
2272.45 50
2272.56 49
2272.66 50
2272.77 53
2272.88 56
2272.99 59
2273.10 62
2273.21 63
2273.32 63
2273.43 61
2273.54 58
2273.65 55
2273.76 53
2273.86 50
2273.97 48
2274.08 47
2274.19 46
2274.30 45
2274.41 43
2274.52 40
2274.63 36
2274.74 32
2274.85 28
2274.96 24
2275.06 21
2275.17 18
2275.28 16
2275.39 16
2275.50 17
2275.61 20
2275.72 24
2275.83 29
2275.94 34
2276.05 39
2276.16 43
2276.27 44
2276.37 43
2276.48 39
2276.59 33
2276.70 26
2276.81 20
2276.92 16
2277.03 13
2277.14 11
2277.25 11
2277.36 12
2277.47 13
2277.58 13
2277.69 13
2277.79 13
2277.90 13
2278.01 13
2278.12 12
2278.23 13
2278.34 13
2278.45 13
2278.56 12
2278.67 11
2278.78 9
2278.89 6
2279.00 5
2279.10 4
2279.21 6
2279.32 9
2279.43 13
2279.54 16
2279.65 19
2279.76 19
2279.87 17
2279.98 13
2280.09 8
2280.20 5
2280.31 4
2280.42 6
2280.53 12
2280.63 20
2280.74 30
2280.85 39
2280.96 46
2281.07 52
2281.18 55
2281.29 57
2281.40 57
2281.51 56
2281.62 54
2281.73 52
2281.84 48
2281.95 44
2282.06 38
2282.16 31
2282.27 24
2282.38 17
2282.49 12
2282.60 9
2282.71 8
2282.82 10
2282.93 15
2283.04 22
2283.15 30
2283.26 38
2283.37 44
2283.48 48
2283.59 52
2283.70 54
2283.80 56
2283.91 58
2284.02 61
2284.13 64
2284.24 67
2284.35 70
2284.46 71
2284.57 72
2284.68 72
2284.79 72
2284.90 71
2285.01 69
2285.12 67
2285.23 65
2285.34 62
2285.45 59
2285.55 55
2285.66 52
2285.77 49
2285.88 47
2285.99 46
2286.10 46
2286.21 47
2286.32 49
2286.43 52
2286.54 53
2286.65 54
2286.76 53
2286.87 50
2286.98 46
2287.09 40
2287.20 34
2287.31 27
2287.41 21
2287.52 17
2287.63 14
2287.74 13
2287.85 15
2287.96 19
2288.07 25
2288.18 31
2288.29 38
2288.40 46
2288.51 54
2288.62 63
2288.73 73
2288.84 85
2288.95 96
2289.06 105
2289.17 113
2289.28 117
2289.39 118
2289.49 116
2289.60 113
2289.71 108
2289.82 104
2289.93 101
2290.04 97
2290.15 93
2290.26 89
2290.37 83
2290.48 77
2290.59 70
2290.70 63
2290.81 56
2290.92 49
2291.03 44
2291.14 40
2291.25 38
2291.36 36
2291.47 37
2291.58 38
2291.68 40
2291.79 41
2291.90 42
2292.01 43
2292.12 42
2292.23 41
2292.34 40
2292.45 39
2292.56 38
2292.67 37
2292.78 38
2292.89 38
2293.00 39
2293.11 39
2293.22 39
2293.33 38
2293.44 37
2293.55 35
2293.66 32
2293.77 31
2293.88 30
2293.99 30
2294.10 31
2294.20 33
2294.31 36
2294.42 40
2294.53 45
2294.64 51
2294.75 56
2294.86 61
2294.97 66
2295.08 70
2295.19 73
2295.30 75
2295.41 76
2295.52 75
2295.63 73
2295.74 69
2295.85 63
2295.96 58
2296.07 52
2296.18 48
2296.29 45
2296.40 45
2296.51 47
2296.62 51
2296.73 56
2296.84 61
2296.95 67
2297.06 71
2297.17 75
2297.27 77
2297.38 78
2297.49 77
2297.60 76
2297.71 75
2297.82 72
2297.93 70
2298.04 66
2298.15 62
2298.26 56
2298.37 48
2298.48 40
2298.59 32
2298.70 26
2298.81 21
2298.92 19
2299.03 20
2299.14 22
2299.25 25
2299.36 28
2299.47 30
2299.58 32
2299.69 34
2299.80 35
2299.91 35
2300.02 34
2300.13 33
2300.24 31
2300.35 29
2300.46 28
2300.57 29
2300.68 32
2300.79 36
2300.90 42
2301.01 47
2301.12 52
2301.22 56
2301.33 58
2301.44 59
2301.55 60
2301.66 61
2301.77 61
2301.88 62
2301.99 63
2302.10 63
2302.21 64
2302.32 63
2302.43 63
2302.54 62
2302.65 62
2302.76 60
2302.87 59
2302.98 57
2303.09 54
2303.20 53
2303.31 52
2303.42 51
2303.53 52
2303.64 53
2303.75 54
2303.86 53
2303.97 50
2304.08 46
2304.19 41
2304.30 35
2304.41 30
2304.52 26
2304.63 23
2304.74 22
2304.85 22
2304.96 22
2305.07 22
2305.18 22
2305.29 23
2305.40 23
2305.51 24
2305.62 27
2305.73 31
2305.84 36
2305.95 42
2306.06 48
2306.17 53
2306.28 57
2306.39 59
2306.50 59
2306.61 58
2306.72 57
2306.83 56
2306.94 55
2307.05 55
2307.16 55
2307.27 55
2307.38 55
2307.49 55
2307.60 55
2307.71 55
2307.82 55
2307.93 55
2308.04 55
2308.15 54
2308.26 52
2308.37 49
2308.48 45
2308.59 40
2308.70 34
2308.81 28
2308.92 22
2309.03 15
2309.14 9
2309.25 4
2309.36 0
2309.47 0
2309.57 0
2309.68 0
2309.79 0
2309.90 0
2310.01 0
2310.12 0
2310.23 0
2310.34 1
2310.45 2
2310.56 4
2310.67 8
2310.78 12
2310.89 16
2311.00 20
2311.11 23
2311.22 25
2311.33 25
2311.44 25
2311.55 25
2311.66 27
2311.77 30
2311.88 36
2311.99 44
2312.10 53
2312.22 61
2312.33 69
2312.44 74
2312.55 77
2312.66 77
2312.77 75
2312.88 71
2312.99 66
2313.10 62
2313.21 58
2313.32 56
2313.43 54
2313.54 53
2313.65 52
2313.76 50
2313.87 48
2313.98 45
2314.09 41
2314.20 36
2314.31 32
2314.42 28
2314.53 24
2314.64 20
2314.75 16
2314.86 12
2314.97 8
2315.08 6
2315.19 4
2315.30 3
2315.41 3
2315.52 4
2315.63 5
2315.74 6
2315.85 7
2315.96 9
2316.07 10
2316.18 12
2316.29 13
2316.40 15
2316.51 18
2316.62 21
2316.73 25
2316.84 31
2316.95 38
2317.06 47
2317.17 56
2317.28 64
2317.39 71
2317.50 75
2317.61 77
2317.72 77
2317.83 75
2317.94 74
2318.05 72
2318.16 72
2318.27 74
2318.38 77
2318.49 82
2318.60 88
2318.71 94
2318.82 101
2318.93 108
2319.04 115
2319.15 122
2319.26 130
2319.37 137
2319.48 143
2319.59 147
2319.70 149
2319.81 150
2319.92 150
2320.03 149
2320.14 149
2320.25 149
2320.36 149
2320.47 149
2320.59 147
2320.70 143
2320.81 137
2320.92 128
2321.03 119
2321.14 110
2321.25 102
2321.36 95
2321.47 90
2321.58 86
2321.69 82
2321.80 78
2321.91 73
2322.02 69
2322.13 66
2322.24 64
2322.35 64
2322.46 65
2322.57 68
2322.68 70
2322.79 72
2322.90 72
2323.01 71
2323.12 68
2323.23 66
2323.34 64
2323.45 64
2323.56 65
2323.67 68
2323.78 72
2323.89 76
2324.00 79
2324.11 80
2324.22 80
2324.33 78
2324.44 75
2324.56 73
2324.67 71
2324.78 70
2324.89 71
2325.00 74
2325.11 78
2325.22 83
2325.33 86
2325.44 89
2325.55 90
2325.66 90
2325.77 88
2325.88 85
2325.99 81
2326.10 75
2326.21 68
2326.32 59
2326.43 50
2326.54 40
2326.65 31
2326.76 22
2326.87 16
2326.98 11
2327.09 8
2327.20 6
2327.31 5
2327.42 5
2327.54 7
2327.65 10
2327.76 13
2327.87 17
2327.98 20
2328.09 21
2328.20 22
2328.31 20
2328.42 18
2328.53 14
2328.64 12
2328.75 10
2328.86 9
2328.97 8
2329.08 9
2329.19 10
2329.30 11
2329.41 13
2329.52 16
2329.63 19
2329.74 23
2329.85 27
2329.96 30
2330.07 33
2330.19 34
2330.30 34
2330.41 33
2330.52 32
2330.63 31
2330.74 32
2330.85 34
2330.96 38
2331.07 44
2331.18 49
2331.29 56
2331.40 62
2331.51 67
2331.62 71
2331.73 74
2331.84 76
2331.95 77
2332.06 79
2332.17 80
2332.28 81
2332.40 82
2332.51 82
2332.62 82
2332.73 81
2332.84 80
2332.95 78
2333.06 75
2333.17 73
2333.28 70
2333.39 66
2333.50 63
2333.61 60
2333.72 57
2333.83 55
2333.94 53
2334.05 52
2334.16 51
2334.27 50
2334.38 50
2334.50 50
2334.61 50
2334.72 50
2334.83 49
2334.94 48
2335.05 46
2335.16 43
2335.27 40
2335.38 36
2335.49 32
2335.60 28
2335.71 25
2335.82 22
2335.93 21
2336.04 20
2336.15 19
2336.26 18
2336.38 16
2336.49 13
2336.60 9
2336.71 5
2336.82 1
2336.93 0
2337.04 0
2337.15 0
2337.26 0
2337.37 0
2337.48 0
2337.59 0
2337.70 0
2337.81 2
2337.92 9
2338.03 17
2338.15 25
2338.26 32
2338.37 37
2338.48 40
2338.59 42
2338.70 43
2338.81 45
2338.92 47
2339.03 50
2339.14 55
2339.25 60
2339.36 65
2339.47 70
2339.58 74
2339.69 79
2339.81 83
2339.92 89
2340.03 95
2340.14 102
2340.25 110
2340.36 118
2340.47 127
2340.58 135
2340.69 143
2340.80 149
2340.91 154
2341.02 159
2341.13 162
2341.24 166
2341.36 170
2341.47 175
2341.58 180
2341.69 186
2341.80 193
2341.91 201
2342.02 210
2342.13 219
2342.24 230
2342.35 242
2342.46 253
2342.57 263
2342.68 269
2342.80 273
2342.91 273
2343.02 271
2343.13 269
2343.24 266
2343.35 263
2343.46 261
2343.57 259
2343.68 256
2343.79 252
2343.90 247
2344.01 240
2344.12 232
2344.24 224
2344.35 215
2344.46 206
2344.57 196
2344.68 185
2344.79 174
2344.90 163
2345.01 153
2345.12 142
2345.23 133
2345.34 124
2345.45 115
2345.56 105
2345.68 94
2345.79 83
2345.90 71
2346.01 60
2346.12 51
2346.23 43
2346.34 39
2346.45 37
2346.56 37
2346.67 38
2346.78 40
2346.90 42
2347.01 44
2347.12 44
2347.23 43
2347.34 42
2347.45 39
2347.56 36
2347.67 32
2347.78 29
2347.89 27
2348.00 25
2348.11 25
2348.23 24
2348.34 24
2348.45 23
2348.56 21
2348.67 18
2348.78 15
2348.89 11
2349.00 9
2349.11 6
2349.22 4
2349.33 2
2349.45 0
2349.56 0
2349.67 0
2349.78 0
2349.89 0
2350.00 0
2350.11 0
2350.22 0
2350.33 6
2350.44 13
2350.55 18
2350.67 21
2350.78 22
2350.89 20
2351.00 17
2351.11 13
2351.22 10
2351.33 8
2351.44 7
2351.55 6
2351.66 6
2351.78 6
2351.89 6
2352.00 6
2352.11 7
2352.22 8
2352.33 8
2352.44 8
2352.55 8
2352.66 9
2352.77 9
2352.89 11
2353.00 13
2353.11 18
2353.22 23
2353.33 30
2353.44 36
2353.55 43
2353.66 48
2353.77 53
2353.88 56
2354.00 59
2354.11 61
2354.22 62
2354.33 63
2354.44 63
2354.55 63
2354.66 62
2354.77 61
2354.88 60
2354.99 60
2355.11 59
2355.22 59
2355.33 59
2355.44 59
2355.55 58
2355.66 57
2355.77 55
2355.88 52
2355.99 50
2356.11 47
2356.22 44
2356.33 43
2356.44 42
2356.55 42
2356.66 43
2356.77 46
2356.88 52
2356.99 58
2357.11 66
2357.22 73
2357.33 78
2357.44 81
2357.55 81
2357.66 77
2357.77 71
2357.88 64
2357.99 57
2358.11 50
2358.22 45
2358.33 41
2358.44 37
2358.55 32
2358.66 27
2358.77 22
2358.88 18
2358.99 16
2359.11 16
2359.22 20
2359.33 26
2359.44 34
2359.55 42
2359.66 49
2359.77 53
2359.88 54
2359.99 51
2360.11 46
2360.22 40
2360.33 33
2360.44 27
2360.55 23
2360.66 21
2360.77 21
2360.88 23
2361.00 26
2361.11 30
2361.22 34
2361.33 38
2361.44 42
2361.55 45
2361.66 47
2361.77 48
2361.88 49
2362.00 49
2362.11 50
2362.22 52
2362.33 54
2362.44 56
2362.55 59
2362.66 60
2362.77 59
2362.89 56
2363.00 51
2363.11 44
2363.22 36
2363.33 27
2363.44 21
2363.55 16
2363.66 13
2363.78 12
2363.89 12
2364.00 14
2364.11 16
2364.22 19
2364.33 22
2364.44 27
2364.55 34
2364.67 41
2364.78 48
2364.89 54
2365.00 59
2365.11 62
2365.22 63
2365.33 63
2365.45 63
2365.56 64
2365.67 67
2365.78 72
2365.89 76
2366.00 81
2366.11 83
2366.22 83
2366.34 80
2366.45 75
2366.56 70
2366.67 65
2366.78 63
2366.89 63
2367.00 66
2367.11 71
2367.23 77
2367.34 83
2367.45 88
2367.56 90
2367.67 88
2367.78 83
2367.89 75
2368.01 65
2368.12 55
2368.23 45
2368.34 36
2368.45 30
2368.56 24
2368.67 21
2368.79 19
2368.90 19
2369.01 20
2369.12 21
2369.23 23
2369.34 25
2369.45 27
2369.56 28
2369.68 28
2369.79 28
2369.90 29
2370.01 29
2370.12 30
2370.23 31
2370.34 32
2370.46 34
2370.57 35
2370.68 36
2370.79 36
2370.90 37
2371.01 39
2371.12 42
2371.24 46
2371.35 51
2371.46 57
2371.57 62
2371.68 66
2371.79 69
2371.90 68
2372.02 65
2372.13 60
2372.24 53
2372.35 44
2372.46 37
2372.57 30
2372.68 25
2372.80 22
2372.91 22
2373.02 24
2373.13 28
2373.24 33
2373.35 39
2373.47 45
2373.58 51
2373.69 55
2373.80 57
2373.91 57
2374.02 53
2374.13 48
2374.25 41
2374.36 33
2374.47 26
2374.58 19
2374.69 13
2374.80 7
2374.91 3
2375.03 0
2375.14 0
2375.25 0
2375.36 0
2375.47 0
2375.58 6
2375.70 14
2375.81 23
2375.92 31
2376.03 36
2376.14 39
2376.25 38
2376.36 35
2376.48 31
2376.59 26
2376.70 22
2376.81 19
2376.92 17
2377.03 17
2377.15 17
2377.26 17
2377.37 17
2377.48 17
2377.59 17
2377.70 18
2377.82 18
2377.93 20
2378.04 22
2378.15 24
2378.26 25
2378.37 27
2378.48 28
2378.60 28
2378.71 28
2378.82 27
2378.93 26
2379.04 26
2379.15 25
2379.27 25
2379.38 27
2379.49 30
2379.60 35
2379.71 40
2379.82 46
2379.94 52
2380.05 56
2380.16 59
2380.27 60
2380.38 60
2380.49 59
2380.61 58
2380.72 57
2380.83 57
2380.94 57
2381.05 58
2381.16 59
2381.28 60
2381.39 62
2381.50 64
2381.61 66
2381.72 67
2381.83 68
2381.95 68
2382.06 67
2382.17 65
2382.28 63
2382.39 61
2382.50 60
2382.62 59
2382.73 59
2382.84 59
2382.95 58
2383.06 56
2383.17 51
2383.29 45
2383.40 38
2383.51 31
2383.62 24
2383.73 20
2383.84 17
2383.96 16
2384.07 17
2384.18 19
2384.29 21
2384.40 24
2384.52 27
2384.63 30
2384.74 32
2384.85 34
2384.96 35
2385.07 36
2385.19 36
2385.30 36
2385.41 38
2385.52 40
2385.63 44
2385.74 49
2385.86 55
2385.97 61
2386.08 65
2386.19 67
2386.30 66
2386.42 63
2386.53 59
2386.64 55
2386.75 51
2386.86 50
2386.97 51
2387.09 54
2387.20 57
2387.31 59
2387.42 60
2387.53 58
2387.65 55
2387.76 49
2387.87 43
2387.98 37
2388.09 31
2388.20 27
2388.32 25
2388.43 25
2388.54 27
2388.65 32
2388.76 38
2388.88 43
2388.99 48
2389.10 50
2389.21 49
2389.32 46
2389.43 41
2389.55 36
2389.66 32
2389.77 30
2389.88 30
2389.99 33
2390.11 37
2390.22 42
2390.33 47
2390.44 51
2390.55 55
2390.67 58
2390.78 60
2390.89 62
2391.00 63
2391.11 63
2391.22 62
2391.34 61
2391.45 60
2391.56 60
2391.67 62
2391.78 65
2391.90 70
2392.01 78
2392.12 86
2392.23 96
2392.34 105
2392.46 115
2392.57 124
2392.68 132
2392.79 140
2392.90 146
2393.02 152
2393.13 155
2393.24 156
2393.35 155
2393.46 152
2393.58 148
2393.69 142
2393.80 137
2393.91 134
2394.02 133
2394.14 134
2394.25 138
2394.36 142
2394.47 148
2394.58 152
2394.70 155
2394.81 156
2394.92 154
2395.03 149
2395.14 143
2395.26 136
2395.37 129
2395.48 124
2395.59 121
2395.70 120
2395.82 121
2395.93 123
2396.04 124
2396.15 125
2396.26 122
2396.38 118
2396.49 111
2396.60 103
2396.71 94
2396.82 87
2396.94 83
2397.05 82
2397.16 86
2397.27 92
2397.38 100
2397.50 108
2397.61 113
2397.72 114
2397.83 110
2397.94 103
2398.06 93
2398.17 82
2398.28 71
2398.39 61
2398.50 52
2398.62 44
2398.73 38
2398.84 33
2398.95 30
2399.06 28
2399.18 27
2399.29 27
2399.40 28
2399.51 29
2399.63 29
2399.74 28
2399.85 27
2399.96 25
2400.07 22
2400.19 20
2400.30 19
2400.41 19
2400.52 21
2400.63 23
2400.75 27
2400.86 33
2400.97 39
2401.08 46
2401.19 53
2401.31 60
2401.42 65
2401.53 70
2401.64 72
2401.76 73
2401.87 73
2401.98 73
2402.09 72
2402.20 70
2402.32 68
2402.43 67
2402.54 65
2402.65 63
2402.77 62
2402.88 62
2402.99 62
2403.10 63
2403.21 64
2403.33 66
2403.44 67
2403.55 67
2403.66 67
2403.77 67
2403.89 67
2404.00 68
2404.11 68
2404.22 69
2404.34 69
2404.45 68
2404.56 66
2404.67 63
2404.78 60
2404.90 59
2405.01 59
2405.12 60
2405.23 63
2405.35 66
2405.46 68
2405.57 69
2405.68 68
2405.79 65
2405.91 61
2406.02 57
2406.13 52
2406.24 47
2406.36 42
2406.47 35
2406.58 27
2406.69 19
2406.81 11
2406.92 4
2407.03 0
2407.14 0
2407.25 0
2407.37 0
2407.48 0
2407.59 0
2407.70 0
2407.82 2
2407.93 6
2408.04 11
2408.15 17
2408.26 22
2408.38 27
2408.49 30
2408.60 31
2408.71 30
2408.83 28
2408.94 26
2409.05 25
2409.16 26
2409.28 29
2409.39 34
2409.50 41
2409.61 51
2409.73 61
2409.84 72
2409.95 82
2410.06 91
2410.17 98
2410.29 101
2410.40 100
2410.51 96
2410.62 89
2410.74 80
2410.85 71
2410.96 60
2411.07 50
2411.19 41
2411.30 33
2411.41 25
2411.52 18
2411.64 12
2411.75 7
2411.86 3
2411.97 0
2412.08 0
2412.20 0
2412.31 0
2412.42 0
2412.53 0
2412.65 2
2412.76 6
2412.87 12
2412.98 17
2413.10 23
2413.21 28
2413.32 32
2413.43 36
2413.55 38
2413.66 39
2413.77 38
2413.88 37
2414.00 34
2414.11 30
2414.22 27
2414.33 25
2414.45 24
2414.56 23
2414.67 23
2414.78 22
2414.90 21
2415.01 18
2415.12 15
2415.23 10
2415.35 6
2415.46 3
2415.57 1
2415.68 0
2415.80 0
2415.91 0
2416.02 0
2416.13 0
2416.25 0
2416.36 0
2416.47 0
2416.58 0
2416.70 1
2416.81 9
2416.92 18
2417.03 29
2417.15 39
2417.26 49
2417.37 57
2417.48 62
2417.60 64
2417.71 64
2417.82 63
2417.93 60
2418.05 59
2418.16 58
2418.27 57
2418.38 57
2418.50 56
2418.61 54
2418.72 50
2418.83 44
2418.95 37
2419.06 30
2419.17 24
2419.28 20
2419.40 18
2419.51 19
2419.62 23
2419.73 28
2419.85 34
2419.96 40
2420.07 45
2420.18 49
2420.30 51
2420.41 52
2420.52 51
2420.63 49
2420.75 46
2420.86 44
2420.97 42
2421.08 41
2421.20 41
2421.31 41
2421.42 43
2421.54 45
2421.65 46
2421.76 48
2421.87 48
2421.99 48
2422.10 47
2422.21 45
2422.32 42
2422.44 37
2422.55 31
2422.66 25
2422.77 18
2422.89 12
2423.00 8
2423.11 6
2423.22 5
2423.34 5
2423.45 6
2423.56 7
2423.68 8
2423.79 8
2423.90 8
2424.01 8
2424.13 8
2424.24 8
2424.35 8
2424.46 7
2424.58 6
2424.69 4
2424.80 3
2424.91 2
2425.03 2
2425.14 2
2425.25 3
2425.37 5
2425.48 7
2425.59 10
2425.70 15
2425.82 22
2425.93 30
2426.04 40
2426.15 50
2426.27 57
2426.38 62
2426.49 62
2426.61 58
2426.72 50
2426.83 41
2426.94 31
2427.06 24
2427.17 20
2427.28 19
2427.39 20
2427.51 23
2427.62 25
2427.73 25
2427.85 23
2427.96 20
2428.07 15
2428.18 10
2428.30 5
2428.41 2
2428.52 0
2428.64 0
2428.75 0
2428.86 0
2428.97 0
2429.09 0
2429.20 0
2429.31 0
2429.42 0
2429.54 0
2429.65 2
2429.76 7
2429.88 12
2429.99 19
2430.10 25
2430.21 32
2430.33 38
2430.44 44
2430.55 48
2430.67 51
2430.78 53
2430.89 53
2431.00 52
2431.12 51
2431.23 49
2431.34 47
2431.46 45
2431.57 43
2431.68 41
2431.79 38
2431.91 36
2432.02 33
2432.13 31
2432.25 31
2432.36 32
2432.47 34
2432.58 38
2432.70 42
2432.81 46
2432.92 48
2433.04 47
2433.15 46
2433.26 43
2433.37 39
2433.49 36
2433.60 33
2433.71 30
2433.83 27
2433.94 24
2434.05 19
2434.16 14
2434.28 8
2434.39 3
2434.50 0
2434.62 0
2434.73 0
2434.84 0
2434.95 0
2435.07 0
2435.18 0
2435.29 0
2435.41 1
2435.52 6
2435.63 11
2435.75 15
2435.86 19
2435.97 23
2436.08 26
2436.20 28
2436.31 30
2436.42 31
2436.54 32
2436.65 31
2436.76 30
2436.88 28
2436.99 25
2437.10 23
2437.21 22
2437.33 23
2437.44 24
2437.55 26
2437.67 28
2437.78 29
2437.89 29
2438.01 28
2438.12 25
2438.23 22
2438.34 18
2438.46 14
2438.57 10
2438.68 6
2438.80 2
2438.91 0
2439.02 0
2439.14 0
2439.25 0
2439.36 0
2439.47 0
2439.59 3
2439.70 6
2439.81 9
2439.93 11
2440.04 13
2440.15 15
2440.27 17
2440.38 18
2440.49 19
2440.60 19
2440.72 18
2440.83 16
2440.94 14
2441.06 12
2441.17 9
2441.28 6
2441.40 4
2441.51 2
2441.62 1
2441.74 0
2441.85 0
2441.96 1
2442.07 2
2442.19 4
2442.30 6
2442.41 8
2442.53 10
2442.64 11
2442.75 11
2442.87 11
2442.98 11
2443.09 11
2443.21 13
2443.32 17
2443.43 22
2443.55 29
2443.66 35
2443.77 41
2443.88 45
2444.00 48
2444.11 49
2444.22 49
2444.34 47
2444.45 45
2444.56 43
2444.68 40
2444.79 38
2444.90 37
2445.02 36
2445.13 35
2445.24 34
2445.36 31
2445.47 27
2445.58 23
2445.70 17
2445.81 12
2445.92 8
2446.03 6
2446.15 5
2446.26 7
2446.37 10
2446.49 13
2446.60 16
2446.71 19
2446.83 22
2446.94 24
2447.05 25
2447.17 26
2447.28 27
2447.39 27
2447.51 28
2447.62 28
2447.73 29
2447.85 31
2447.96 33
2448.07 37
2448.19 41
2448.30 46
2448.41 51
2448.53 57
2448.64 62
2448.75 68
2448.87 75
2448.98 81
2449.09 86
2449.20 91
2449.32 93
2449.43 94
2449.54 93
2449.66 89
2449.77 84
2449.88 79
2450.00 74
2450.11 69
2450.22 67
2450.34 66
2450.45 67
2450.56 68
2450.68 69
2450.79 69
2450.90 68
2451.02 64
2451.13 60
2451.24 54
2451.36 49
2451.47 46
2451.58 45
2451.70 47
2451.81 51
2451.92 56
2452.04 61
2452.15 65
2452.26 67
2452.38 68
2452.49 67
2452.60 65
2452.72 63
2452.83 59
2452.94 56
2453.06 53
2453.17 50
2453.28 47
2453.40 46
2453.51 46
2453.62 46
2453.74 47
2453.85 48
2453.96 49
2454.08 49
2454.19 48
2454.30 46
2454.42 44
2454.53 43
2454.64 42
2454.76 42
2454.87 43
2454.98 44
2455.10 45
2455.21 45
2455.32 44
2455.44 43
2455.55 42
2455.66 42
2455.78 43
2455.89 46
2456.01 49
2456.12 53
2456.23 57
2456.35 60
2456.46 62
2456.57 61
2456.69 58
2456.80 53
2456.91 48
2457.03 43
2457.14 38
2457.25 34
2457.37 32
2457.48 31
2457.59 30
2457.71 29
2457.82 29
2457.93 28
2458.05 27
2458.16 27
2458.27 28
2458.39 29
2458.50 31
2458.61 34
2458.73 37
2458.84 40
2458.95 43
2459.07 46
2459.18 47
2459.30 48
2459.41 49
2459.52 48
2459.64 46
2459.75 44
2459.86 40
2459.98 36
2460.09 32
2460.20 29
2460.32 27
2460.43 26
2460.54 27
2460.66 29
2460.77 32
2460.88 35
2461.00 38
2461.11 40
2461.23 42
2461.34 42
2461.45 41
2461.57 38
2461.68 34
2461.79 30
2461.91 25
2462.02 21
2462.13 17
2462.25 13
2462.36 10
2462.47 8
2462.59 5
2462.70 2
2462.81 0
2462.93 0
2463.04 0
2463.16 0
2463.27 0
2463.38 0
2463.50 0
2463.61 0
2463.72 1
2463.84 4
2463.95 6
2464.06 9
2464.18 12
2464.29 15
2464.41 20
2464.52 26
2464.63 32
2464.75 39
2464.86 45
2464.97 50
2465.09 55
2465.20 59
2465.31 63
2465.43 66
2465.54 69
2465.66 72
2465.77 73
2465.88 72
2466.00 69
2466.11 64
2466.22 59
2466.34 53
2466.45 49
2466.56 46
2466.68 45
2466.79 46
2466.91 48
2467.02 51
2467.13 53
2467.25 54
2467.36 55
2467.47 55
2467.59 54
2467.70 53
2467.81 51
2467.93 48
2468.04 44
2468.16 39
2468.27 35
2468.38 31
2468.50 27
2468.61 25
2468.72 25
2468.84 27
2468.95 29
2469.07 32
2469.18 36
2469.29 39
2469.41 41
2469.52 42
2469.63 41
2469.75 38
2469.86 33
2469.98 26
2470.09 19
2470.20 12
2470.32 7
2470.43 5
2470.54 5
2470.66 7
2470.77 11
2470.89 16
2471.00 21
2471.11 25
2471.23 28
2471.34 30
2471.45 32
2471.57 33
2471.68 34
2471.80 34
2471.91 34
2472.02 34
2472.14 33
2472.25 33
2472.36 34
2472.48 36
2472.59 39
2472.71 42
2472.82 45
2472.93 47
2473.05 48
2473.16 47
2473.27 46
2473.39 44
2473.50 40
2473.62 36
2473.73 32
2473.84 27
2473.96 23
2474.07 20
2474.19 19
2474.30 19
2474.41 22
2474.53 26
2474.64 30
2474.75 34
2474.87 37
2474.98 39
2475.10 39
2475.21 38
2475.32 36
2475.44 34
2475.55 32
2475.67 30
2475.78 29
2475.89 29
2476.01 29
2476.12 29
2476.23 30
2476.35 32
2476.46 33
2476.58 36
2476.69 38
2476.80 40
2476.92 42
2477.03 43
2477.15 44
2477.26 44
2477.37 43
2477.49 43
2477.60 41
2477.72 38
2477.83 34
2477.94 29
2478.06 24
2478.17 20
2478.29 17
2478.40 15
2478.51 15
2478.63 16
2478.74 17
2478.86 18
2478.97 19
2479.08 18
2479.20 17
2479.31 16
2479.42 16
2479.54 18
2479.65 21
2479.77 26
2479.88 31
2479.99 34
2480.11 36
2480.22 37
2480.34 37
2480.45 36
2480.56 36
2480.68 35
2480.79 36
2480.91 35
2481.02 35
2481.13 33
2481.25 31
2481.36 28
2481.48 26
2481.59 24
2481.70 25
2481.82 27
2481.93 30
2482.05 35
2482.16 39
2482.27 42
2482.39 43
2482.50 43
2482.62 42
2482.73 40
2482.84 38
2482.96 37
2483.07 37
2483.19 38
2483.30 40
2483.41 44
2483.53 47
2483.64 51
2483.76 54
2483.87 56
2483.99 57
2484.10 57
2484.21 55
2484.33 52
2484.44 49
2484.56 45
2484.67 41
2484.78 37
2484.90 34
2485.01 32
2485.13 31
2485.24 31
2485.35 32
2485.47 34
2485.58 35
2485.70 36
2485.81 36
2485.92 35
2486.04 35
2486.15 36
2486.27 38
2486.38 41
2486.50 46
2486.61 51
2486.72 55
2486.84 59
2486.95 60
2487.07 59
2487.18 56
2487.29 52
2487.41 48
2487.52 43
2487.64 40
2487.75 38
2487.86 37
2487.98 39
2488.09 42
2488.21 46
2488.32 50
2488.44 54
2488.55 57
2488.66 60
2488.78 62
2488.89 63
2489.01 63
2489.12 62
2489.23 60
2489.35 55
2489.46 50
2489.58 43
2489.69 37
2489.81 30
2489.92 25
2490.03 21
2490.15 19
2490.26 16
2490.38 14
2490.49 10
2490.61 5
2490.72 0
2490.83 0
2490.95 0
2491.06 0
2491.18 0
2491.29 0
2491.40 0
2491.52 0
2491.63 3
2491.75 7
2491.86 11
2491.98 14
2492.09 16
2492.20 18
2492.32 21
2492.43 25
2492.55 30
2492.66 36
2492.78 42
2492.89 49
2493.00 56
2493.12 63
2493.23 71
2493.35 77
2493.46 82
2493.58 85
2493.69 85
2493.80 81
2493.92 74
2494.03 65
2494.15 55
2494.26 46
2494.38 39
2494.49 33
2494.60 30
2494.72 29
2494.83 29
2494.95 32
2495.06 35
2495.18 40
2495.29 46
2495.40 53
2495.52 60
2495.63 66
2495.75 71
2495.86 74
2495.98 76
2496.09 78
2496.21 79
2496.32 80
2496.43 82
2496.55 85
2496.66 88
2496.78 93
2496.89 98
2497.01 103
2497.12 108
2497.23 113
2497.35 117
2497.46 119
2497.58 120
2497.69 118
2497.81 115
2497.92 109
2498.04 103
2498.15 95
2498.26 86
2498.38 78
2498.49 69
2498.61 63
2498.72 59
2498.84 59
2498.95 62
2499.06 69
2499.18 78
2499.29 88
2499.41 97
2499.52 106
2499.64 112
2499.75 116
2499.87 118
2499.98 118
2500.09 118
2500.21 117
2500.32 115
2500.44 115
2500.55 116
2500.67 118
2500.78 119
2500.90 120
2501.01 120
2501.12 117
2501.24 111
2501.35 103
2501.47 93
2501.58 81
2501.70 70
2501.81 60
2501.93 51
2502.04 45
2502.15 41
2502.27 40
2502.38 42
2502.50 45
2502.61 49
2502.73 52
2502.84 55
2502.96 56
2503.07 55
2503.19 53
2503.30 51
2503.41 48
2503.53 46
2503.64 45
2503.76 46
2503.87 47
2503.99 48
2504.10 49
2504.22 50
2504.33 50
2504.44 49
2504.56 48
2504.67 47
2504.79 46
2504.90 47
2505.02 47
2505.13 48
2505.25 49
2505.36 48
2505.48 47
2505.59 44
2505.70 41
2505.82 37
2505.93 33
2506.05 30
2506.16 26
2506.28 22
2506.39 18
2506.51 14
2506.62 11
2506.74 7
2506.85 5
2506.97 4
2507.08 5
2507.19 7
2507.31 11
2507.42 17
2507.54 25
2507.65 33
2507.77 41
2507.88 49
2508.00 54
2508.11 57
2508.23 58
2508.34 58
2508.46 57
2508.57 58
2508.68 60
2508.80 64
2508.91 70
2509.03 76
2509.14 82
2509.26 86
2509.37 88
2509.49 87
2509.60 84
2509.72 81
2509.83 78
2509.95 77
2510.06 78
2510.17 82
2510.29 88
2510.40 96
2510.52 104
2510.63 113
2510.75 119
2510.86 123
2510.98 124
2511.09 122
2511.21 116
2511.32 108
2511.44 98
2511.55 87
2511.67 77
2511.78 69
2511.90 65
2512.01 64
2512.12 67
2512.24 73
2512.35 81
2512.47 91
2512.58 101
2512.70 110
2512.81 117
2512.93 123
2513.04 127
2513.16 129
2513.27 130
2513.39 129
2513.50 126
2513.62 123
2513.73 118
2513.85 113
2513.96 108
2514.08 103
2514.19 100
2514.30 97
2514.42 96
2514.53 95
2514.65 95
2514.76 95
2514.88 95
2514.99 95
2515.11 93
2515.22 90
2515.34 87
2515.45 82
2515.57 77
2515.68 71
2515.80 66
2515.91 61
2516.03 57
2516.14 53
2516.26 50
2516.37 48
2516.49 46
2516.60 44
2516.72 42
2516.83 40
2516.94 37
2517.06 33
2517.17 28
2517.29 23
2517.40 18
2517.52 13
2517.63 8
2517.75 6
2517.86 4
2517.98 2
2518.09 1
2518.21 0
2518.32 0
2518.44 0
2518.55 0
2518.67 0
2518.78 0
2518.90 0
2519.01 0
2519.13 3
2519.24 7
2519.36 11
2519.47 15
2519.59 18
2519.70 22
2519.82 26
2519.93 30
2520.05 34
2520.16 37
2520.28 39
2520.39 39
2520.51 37
2520.62 34
2520.74 31
2520.85 28
2520.97 25
2521.08 23
2521.19 22
2521.31 22
2521.42 23
2521.54 26
2521.65 29
2521.77 33
2521.88 37
2522.00 41
2522.11 44
2522.23 46
2522.34 48
2522.46 49
2522.57 51
2522.69 53
2522.80 54
2522.92 56
2523.03 59
2523.15 62
2523.26 65
2523.38 68
2523.49 72
2523.61 75
2523.72 77
2523.84 76
2523.95 74
2524.07 69
2524.18 63
2524.30 56
2524.41 50
2524.53 47
2524.64 46
2524.76 50
2524.87 56
2524.99 65
2525.10 75
2525.22 84
2525.33 92
2525.45 97
2525.56 98
2525.68 96
2525.79 90
2525.91 82
2526.02 73
2526.14 64
2526.25 57
2526.37 50
2526.48 44
2526.60 40
2526.71 35
2526.83 31
2526.94 27
2527.06 24
2527.17 22
2527.29 23
2527.40 26
2527.52 30
2527.63 36
2527.75 41
2527.86 46
2527.98 50
2528.09 53
2528.21 56
2528.32 58
2528.44 60
2528.56 61
2528.67 63
2528.79 64
2528.90 65
2529.02 66
2529.13 67
2529.25 67
2529.36 67
2529.48 66
2529.59 65
2529.71 63
2529.82 61
2529.94 59
2530.05 57
2530.17 56
2530.28 55
2530.40 56
2530.51 58
2530.63 60
2530.74 62
2530.86 63
2530.97 64
2531.09 64
2531.20 63
2531.32 60
2531.43 57
2531.55 52
2531.66 49
2531.78 46
2531.89 45
2532.01 48
2532.12 52
2532.24 59
2532.35 67
2532.47 75
2532.58 81
2532.70 85
2532.82 87
2532.93 88
2533.05 87
2533.16 86
2533.28 85
2533.39 83
2533.51 81
2533.62 77
2533.74 73
2533.85 67
2533.97 61
2534.08 55
2534.20 48
2534.31 43
2534.43 37
2534.54 33
2534.66 28
2534.77 24
2534.89 19
2535.00 15
2535.12 11
2535.23 8
2535.35 6
2535.47 6
2535.58 6
2535.70 7
2535.81 9
2535.93 10
2536.04 10
2536.16 9
2536.27 8
2536.39 6
2536.50 5
2536.62 5
2536.73 5
2536.85 6
2536.96 7
2537.08 8
2537.19 8
2537.31 8
2537.42 7
2537.54 5
2537.66 4
2537.77 2
2537.89 1
2538.00 0
2538.12 0
2538.23 0
2538.35 0
2538.46 0
2538.58 0
2538.69 0
2538.81 0
2538.92 1
2539.04 1
2539.15 2
2539.27 2
2539.38 4
2539.50 6
2539.62 11
2539.73 16
2539.85 22
2539.96 27
2540.08 32
2540.19 35
2540.31 37
2540.42 38
2540.54 40
2540.65 41
2540.77 44
2540.88 47
2541.00 52
2541.12 57
2541.23 62
2541.35 67
2541.46 72
2541.58 77
2541.69 80
2541.81 81
2541.92 81
2542.04 80
2542.15 78
2542.27 76
2542.38 74
2542.50 73
2542.62 73
2542.73 72
2542.85 71
2542.96 69
2543.08 66
2543.19 62
2543.31 57
2543.42 53
2543.54 51
2543.65 52
2543.77 54
2543.88 59
2544.00 64
2544.12 68
2544.23 71
2544.35 72
2544.46 71
2544.58 69
2544.69 66
2544.81 64
2544.92 61
2545.04 58
2545.15 56
2545.27 53
2545.39 50
2545.50 48
2545.62 47
2545.73 49
2545.85 54
2545.96 60
2546.08 69
2546.19 77
2546.31 85
2546.43 90
2546.54 93
2546.66 93
2546.77 91
2546.89 87
2547.00 83
2547.12 79
2547.23 75
2547.35 71
2547.46 68
2547.58 66
2547.70 64
2547.81 63
2547.93 63
2548.04 65
2548.16 68
2548.27 73
2548.39 80
2548.50 88
2548.62 95
2548.74 101
2548.85 106
2548.97 110
2549.08 112
2549.20 114
2549.31 115
2549.43 117
2549.54 119
2549.66 120
2549.78 121
2549.89 121
2550.01 118
2550.12 115
2550.24 110
2550.35 106
2550.47 104
2550.58 104
2550.70 106
2550.82 111
2550.93 116
2551.05 122
2551.16 125
2551.28 126
2551.39 123
2551.51 117
2551.63 108
2551.74 97
2551.86 85
2551.97 75
2552.09 66
2552.20 60
2552.32 55
2552.43 53
2552.55 52
2552.67 52
2552.78 53
2552.90 55
2553.01 57
2553.13 60
2553.24 65
2553.36 70
2553.48 76
2553.59 81
2553.71 85
2553.82 86
2553.94 84
2554.05 79
2554.17 72
2554.28 63
2554.40 52
2554.52 42
2554.63 33
2554.75 26
2554.86 22
2554.98 20
2555.09 21
2555.21 24
2555.33 27
2555.44 30
2555.56 32
2555.67 32
2555.79 30
2555.90 27
2556.02 21
2556.14 15
2556.25 8
2556.37 1
2556.48 0
2556.60 0
2556.71 0
2556.83 0
2556.95 0
2557.06 0
2557.18 0
2557.29 0
2557.41 5
2557.52 13
2557.64 21
2557.76 28
2557.87 35
2557.99 40
2558.10 44
2558.22 47
2558.34 48
2558.45 48
2558.57 47
2558.68 47
2558.80 48
2558.91 50
2559.03 54
2559.15 60
2559.26 67
2559.38 74
2559.49 81
2559.61 88
2559.72 92
2559.84 95
2559.96 96
2560.07 94
2560.19 91
2560.30 86
2560.42 79
2560.54 73
2560.65 67
2560.77 62
2560.88 59
2561.00 57
2561.11 57
2561.23 57
2561.35 56
2561.46 55
2561.58 53
2561.69 51
2561.81 49
2561.93 48
2562.04 48
2562.16 49
2562.27 50
2562.39 52
2562.50 53
2562.62 53
2562.74 53
2562.85 53
2562.97 53
2563.08 55
2563.20 57
2563.32 59
2563.43 61
2563.55 63
2563.66 62
2563.78 59
2563.89 55
2564.01 48
2564.13 42
2564.24 36
2564.36 31
2564.47 28
2564.59 27
2564.71 28
2564.82 31
2564.94 36
2565.05 41
2565.17 46
2565.29 52
2565.40 56
2565.52 59
2565.63 61
2565.75 62
2565.87 62
2565.98 61
2566.10 61
2566.21 61
2566.33 60
2566.45 59
2566.56 59
2566.68 58
2566.79 59
2566.91 59
2567.02 60
2567.14 61
2567.26 62
2567.37 63
2567.49 63
2567.60 63
2567.72 63
2567.84 63
2567.95 62
2568.07 60
2568.18 58
2568.30 55
2568.42 52
2568.53 50
2568.65 48
2568.76 48
2568.88 49
2569.00 51
2569.11 54
2569.23 56
2569.34 58
2569.46 59
2569.58 59
2569.69 58
2569.81 57
2569.92 55
2570.04 54
2570.16 53
2570.27 51
2570.39 50
2570.51 48
2570.62 45
2570.74 43
2570.85 41
2570.97 40
2571.09 40
2571.20 41
2571.32 43
2571.43 45
2571.55 46
2571.67 47
2571.78 47
2571.90 47
2572.01 48
2572.13 49
2572.25 51
2572.36 54
2572.48 55
2572.59 55
2572.71 53
2572.83 49
2572.94 44
2573.06 39
2573.17 34
2573.29 31
2573.41 29
2573.52 28
2573.64 28
2573.76 28
2573.87 28
2573.99 28
2574.10 29
2574.22 30
2574.34 32
2574.45 36
2574.57 41
2574.68 46
2574.80 51
2574.92 55
2575.03 58
2575.15 59
2575.26 59
2575.38 58
2575.50 57
2575.61 56
2575.73 55
2575.85 55
2575.96 56
2576.08 56
2576.19 56
2576.31 55
2576.43 53
2576.54 51
2576.66 49
2576.78 47
2576.89 46
2577.01 44
2577.12 42
2577.24 40
2577.36 36
2577.47 31
2577.59 26
2577.70 22
2577.82 20
2577.94 19
2578.05 22
2578.17 27
2578.29 34
2578.40 41
2578.52 48
2578.63 53
2578.75 57
2578.87 59
2578.98 62
2579.10 65
2579.22 69
2579.33 74
2579.45 78
2579.56 83
2579.68 87
2579.80 90
2579.91 92
2580.03 94
2580.15 95
2580.26 97
2580.38 98
2580.49 99
2580.61 100
2580.73 101
2580.84 101
2580.96 102
2581.08 102
2581.19 103
2581.31 104
2581.42 105
2581.54 106
2581.66 106
2581.77 107
2581.89 108
2582.01 111
2582.12 115
2582.24 120
2582.36 126
2582.47 133
2582.59 140
2582.70 146
2582.82 151
2582.94 156
2583.05 159
2583.17 161
2583.29 161
2583.40 160
2583.52 156
2583.63 150
2583.75 143
2583.87 136
2583.98 130
2584.10 125
2584.22 123
2584.33 123
2584.45 124
2584.57 126
2584.68 128
2584.80 127
2584.91 125
2585.03 120
2585.15 114
2585.26 106
2585.38 98
2585.50 92
2585.61 87
2585.73 85
2585.85 86
2585.96 89
2586.08 94
2586.19 100
2586.31 105
2586.43 111
2586.54 117
2586.66 121
2586.78 126
2586.89 130
2587.01 132
2587.13 134
2587.24 133
2587.36 131
2587.48 126
2587.59 119
2587.71 110
2587.82 101
2587.94 92
2588.06 84
2588.17 76
2588.29 70
2588.41 65
2588.52 62
2588.64 61
2588.76 60
2588.87 60
2588.99 61
2589.11 60
2589.22 60
2589.34 59
2589.45 58
2589.57 57
2589.69 56
2589.80 55
2589.92 55
2590.04 56
2590.15 56
2590.27 57
2590.39 57
2590.50 57
2590.62 55
2590.74 53
2590.85 49
2590.97 44
2591.09 38
2591.20 33
2591.32 28
2591.44 25
2591.55 23
2591.67 23
2591.78 25
2591.90 28
2592.02 33
2592.13 37
2592.25 41
2592.37 45
2592.48 49
2592.60 52
2592.72 54
2592.83 56
2592.95 56
2593.07 56
2593.18 54
2593.30 52
2593.42 50
2593.53 48
2593.65 48
2593.77 50
2593.88 53
2594.00 58
2594.12 64
2594.23 68
2594.35 72
2594.47 74
2594.58 75
2594.70 73
2594.82 71
2594.93 67
2595.05 63
2595.17 59
2595.28 56
2595.40 53
2595.51 52
2595.63 53
2595.75 55
2595.86 58
2595.98 60
2596.10 63
2596.21 63
2596.33 62
2596.45 60
2596.56 56
2596.68 53
2596.80 50
2596.91 48
2597.03 47
2597.15 48
2597.26 49
2597.38 51
2597.50 52
2597.61 54
2597.73 56
2597.85 60
2597.96 65
2598.08 72
2598.20 79
2598.31 87
2598.43 94
2598.55 99
2598.66 102
2598.78 104
2598.90 104
2599.01 104
2599.13 103
2599.25 103
2599.36 102
2599.48 101
2599.60 100
2599.71 97
2599.83 93
2599.95 88
2600.06 84
2600.18 80
2600.30 78
2600.41 79
2600.53 82
2600.65 88
2600.76 95
2600.88 102
2601.00 108
2601.12 112
2601.23 113
2601.35 111
2601.47 106
2601.58 101
2601.70 95
2601.82 90
2601.93 87
2602.05 84
2602.17 83
2602.28 81
2602.40 79
2602.52 76
2602.63 73
2602.75 69
2602.87 64
2602.98 60
2603.10 55
2603.22 50
2603.33 46
2603.45 43
2603.57 42
2603.68 44
2603.80 48
2603.92 54
2604.03 61
2604.15 70
2604.27 78
2604.38 85
2604.50 92
2604.62 98
2604.74 103
2604.85 106
2604.97 109
2605.09 111
2605.20 113
2605.32 114
2605.44 115
2605.55 117
2605.67 118
2605.79 120
2605.90 121
2606.02 121
2606.14 121
2606.25 119
2606.37 118
2606.49 116
2606.60 115
2606.72 113
2606.84 111
2606.96 110
2607.07 108
2607.19 105
2607.31 103
2607.42 101
2607.54 99
2607.66 97
2607.77 94
2607.89 91
2608.01 85
2608.12 79
2608.24 70
2608.36 62
2608.47 53
2608.59 47
2608.71 43
2608.83 42
2608.94 46
2609.06 51
2609.18 58
2609.29 64
2609.41 69
2609.53 72
2609.64 72
2609.76 70
2609.88 68
2609.99 66
2610.11 64
2610.23 64
2610.35 64
2610.46 64
2610.58 64
2610.70 63
2610.81 62
2610.93 62
2611.05 64
2611.16 68
2611.28 74
2611.40 82
2611.51 91
2611.63 98
2611.75 104
2611.87 107
2611.98 107
2612.10 105
2612.22 101
2612.33 96
2612.45 92
2612.57 87
2612.68 83
2612.80 81
2612.92 79
2613.04 79
2613.15 80
2613.27 83
2613.39 86
2613.50 90
2613.62 93
2613.74 96
2613.85 98
2613.97 99
2614.09 99
2614.21 100
2614.32 100
2614.44 101
2614.56 102
2614.67 102
2614.79 101
2614.91 99
2615.03 95
2615.14 91
2615.26 87
2615.38 84
2615.49 81
2615.61 80
2615.73 80
2615.84 80
2615.96 81
2616.08 81
2616.20 82
2616.31 84
2616.43 86
2616.55 89
2616.66 93
2616.78 97
2616.90 101
2617.02 104
2617.13 106
2617.25 108
2617.37 108
2617.48 107
2617.60 106
2617.72 104
2617.83 102
2617.95 101
2618.07 102
2618.19 104
2618.30 109
2618.42 115
2618.54 121
2618.65 126
2618.77 129
2618.89 129
2619.01 126
2619.12 122
2619.24 117
2619.36 114
2619.47 113
2619.59 117
2619.71 124
2619.83 136
2619.94 148
2620.06 160
2620.18 170
2620.29 176
2620.41 177
2620.53 173
2620.65 167
2620.76 158
2620.88 149
2621.00 141
2621.12 133
2621.23 127
2621.35 121
2621.47 115
2621.58 110
2621.70 103
2621.82 97
2621.94 90
2622.05 83
2622.17 76
2622.29 69
2622.40 63
2622.52 58
2622.64 54
2622.76 52
2622.87 51
2622.99 52
2623.11 53
2623.22 55
2623.34 55
2623.46 55
2623.58 53
2623.69 50
2623.81 47
2623.93 44
2624.05 43
2624.16 42
2624.28 43
2624.40 45
2624.51 48
2624.63 52
2624.75 54
2624.87 56
2624.98 56
2625.10 55
2625.22 52
2625.34 48
2625.45 45
2625.57 43
2625.69 42
2625.80 43
2625.92 46
2626.04 49
2626.16 53
2626.27 56
2626.39 59
2626.51 61
2626.63 62
2626.74 63
2626.86 64
2626.98 65
2627.09 67
2627.21 69
2627.33 71
2627.45 71
2627.56 70
2627.68 67
2627.80 63
2627.92 58
2628.03 53
2628.15 50
2628.27 50
2628.39 51
2628.50 53
2628.62 56
2628.74 58
2628.85 58
2628.97 56
2629.09 54
2629.21 50
2629.32 46
2629.44 43
2629.56 41
2629.68 40
2629.79 40
2629.91 41
2630.03 42
2630.15 44
2630.26 45
2630.38 45
2630.50 45
2630.62 44
2630.73 43
2630.85 42
2630.97 40
2631.09 39
2631.20 38
2631.32 36
2631.44 34
2631.55 32
2631.67 29
2631.79 25
2631.91 23
2632.02 23
2632.14 24
2632.26 29
2632.38 36
2632.49 45
2632.61 56
2632.73 65
2632.85 72
2632.96 77
2633.08 78
2633.20 76
2633.32 72
2633.43 65
2633.55 57
2633.67 49
2633.79 42
2633.90 35
2634.02 30
2634.14 26
2634.26 25
2634.37 26
2634.49 30
2634.61 35
2634.73 41
2634.84 48
2634.96 54
2635.08 58
2635.20 60
2635.31 59
2635.43 54
2635.55 48
2635.67 41
2635.78 36
2635.90 32
2636.02 32
2636.14 34
2636.25 39
2636.37 44
2636.49 48
2636.61 52
2636.72 54
2636.84 55
2636.96 56
2637.08 58
2637.19 61
2637.31 64
2637.43 67
2637.55 69
2637.66 69
2637.78 68
2637.90 65
2638.02 62
2638.13 59
2638.25 56
2638.37 56
2638.49 57
2638.60 59
2638.72 62
2638.84 65
2638.96 67
2639.07 69
2639.19 70
2639.31 70
2639.43 71
2639.55 73
2639.66 76
2639.78 80
2639.90 85
2640.02 90
2640.13 95
2640.25 98
2640.37 100
2640.49 101
2640.60 101
2640.72 101
2640.84 99
2640.96 98
2641.07 97
2641.19 95
2641.31 93
2641.43 90
2641.54 87
2641.66 84
2641.78 81
2641.90 79
2642.02 77
2642.13 77
2642.25 77
2642.37 78
2642.49 78
2642.60 78
2642.72 78
2642.84 78
2642.96 78
2643.07 78
2643.19 78
2643.31 79
2643.43 79
2643.55 79
2643.66 78
2643.78 76
2643.90 71
2644.02 66
2644.13 59
2644.25 52
2644.37 47
2644.49 42
2644.60 40
2644.72 39
2644.84 40
2644.96 42
2645.08 45
2645.19 49
2645.31 53
2645.43 58
2645.55 63
2645.66 66
2645.78 69
2645.90 69
2646.02 67
2646.13 63
2646.25 58
2646.37 51
2646.49 45
2646.61 41
2646.72 40
2646.84 43
2646.96 50
2647.08 59
2647.19 69
2647.31 78
2647.43 85
2647.55 88
2647.67 88
2647.78 85
2647.90 80
2648.02 75
2648.14 70
2648.25 67
2648.37 65
2648.49 64
2648.61 64
2648.73 65
2648.84 66
2648.96 69
2649.08 72
2649.20 76
2649.31 81
2649.43 85
2649.55 88
2649.67 90
2649.79 89
2649.90 87
2650.02 84
2650.14 79
2650.26 73
2650.38 68
2650.49 63
2650.61 59
2650.73 57
2650.85 56
2650.96 56
2651.08 57
2651.20 58
2651.32 59
2651.44 60
2651.55 60
2651.67 60
2651.79 60
2651.91 59
2652.03 57
2652.14 56
2652.26 55
2652.38 55
2652.50 56
2652.61 58
2652.73 62
2652.85 66
2652.97 70
2653.09 73
2653.20 73
2653.32 72
2653.44 67
2653.56 62
2653.68 55
2653.79 49
2653.91 44
2654.03 40
2654.15 38
2654.27 37
2654.38 37
2654.50 37
2654.62 37
2654.74 38
2654.86 39
2654.97 40
2655.09 40
2655.21 40
2655.33 39
2655.44 36
2655.56 32
2655.68 28
2655.80 23
2655.92 19
2656.03 14
2656.15 10
2656.27 6
2656.39 2
2656.51 0
2656.62 0
2656.74 0
2656.86 0
2656.98 0
2657.10 0
2657.21 0
2657.33 0
2657.45 2
2657.57 8
2657.69 13
2657.80 19
2657.92 24
2658.04 29
2658.16 34
2658.28 38
2658.39 42
2658.51 45
2658.63 47
2658.75 49
2658.87 50
2658.98 51
2659.10 52
2659.22 56
2659.34 61
2659.46 67
2659.57 75
2659.69 82
2659.81 88
2659.93 93
2660.05 95
2660.16 95
2660.28 94
2660.40 93
2660.52 91
2660.64 91
2660.76 92
2660.87 95
2660.99 99
2661.11 103
2661.23 107
2661.35 110
2661.46 111
2661.58 109
2661.70 107
2661.82 103
2661.94 99
2662.05 95
2662.17 91
2662.29 87
2662.41 83
2662.53 79
2662.64 75
2662.76 72
2662.88 70
2663.00 69
2663.12 69
2663.24 70
2663.35 71
2663.47 73
2663.59 74
2663.71 74
2663.83 74
2663.94 73
2664.06 72
2664.18 70
2664.30 66
2664.42 60
2664.53 53
2664.65 44
2664.77 35
2664.89 26
2665.01 18
2665.13 13
2665.24 12
2665.36 15
2665.48 21
2665.60 31
2665.72 42
2665.83 52
2665.95 61
2666.07 68
2666.19 71
2666.31 73
2666.43 73
2666.54 73
2666.66 73
2666.78 74
2666.90 74
2667.02 75
2667.13 74
2667.25 72
2667.37 70
2667.49 67
2667.61 63
2667.73 60
2667.84 58
2667.96 55
2668.08 54
2668.20 52
2668.32 52
2668.44 54
2668.55 57
2668.67 61
2668.79 67
2668.91 73
2669.03 78
2669.14 82
2669.26 84
2669.38 84
2669.50 82
2669.62 78
2669.74 73
2669.85 67
2669.97 60
2670.09 52
2670.21 46
2670.33 40
2670.45 35
2670.56 32
2670.68 31
2670.80 31
2670.92 31
2671.04 32
2671.16 34
2671.27 36
2671.39 40
2671.51 47
2671.63 55
2671.75 65
2671.87 75
2671.98 83
2672.10 88
2672.22 90
2672.34 88
2672.46 83
2672.58 78
2672.69 74
2672.81 72
2672.93 72
2673.05 75
2673.17 79
2673.29 82
2673.40 86
2673.52 88
2673.64 90
2673.76 90
2673.88 90
2674.00 89
2674.11 88
2674.23 87
2674.35 85
2674.47 83
2674.59 81
2674.71 80
2674.82 79
2674.94 76
2675.06 73
2675.18 69
2675.30 63
2675.42 57
2675.53 50
2675.65 45
2675.77 42
2675.89 42
2676.01 45
2676.13 51
2676.25 60
2676.36 69
2676.48 77
2676.60 84
2676.72 89
2676.84 91
2676.96 90
2677.07 87
2677.19 83
2677.31 79
2677.43 75
2677.55 72
2677.67 69
2677.78 68
2677.90 66
2678.02 64
2678.14 62
2678.26 59
2678.38 55
2678.50 51
2678.61 47
2678.73 42
2678.85 38
2678.97 33
2679.09 29
2679.21 25
2679.32 21
2679.44 17
2679.56 15
2679.68 14
2679.80 15
2679.92 16
2680.04 19
2680.15 21
2680.27 23
2680.39 24
2680.51 24
2680.63 24
2680.75 24
2680.87 24
2680.98 26
2681.10 28
2681.22 30
2681.34 31
2681.46 33
2681.58 33
2681.69 34
2681.81 33
2681.93 33
2682.05 34
2682.17 35
2682.29 36
2682.41 38
2682.52 39
2682.64 40
2682.76 41
2682.88 42
2683.00 43
2683.12 44
2683.24 45
2683.35 47
2683.47 50
2683.59 53
2683.71 55
2683.83 58
2683.95 59
2684.07 60
2684.18 61
2684.30 61
2684.42 61
2684.54 62
2684.66 64
2684.78 67
2684.90 70
2685.02 73
2685.13 75
2685.25 75
2685.37 74
2685.49 72
2685.61 68
2685.73 64
2685.85 60
2685.96 56
2686.08 53
2686.20 50
2686.32 48
2686.44 47
2686.56 47
2686.68 47
2686.79 49
2686.91 51
2687.03 52
2687.15 54
2687.27 54
2687.39 53
2687.51 50
2687.63 46
2687.74 42
2687.86 37
2687.98 32
2688.10 28
2688.22 25
2688.34 23
2688.46 21
2688.57 19
2688.69 17
2688.81 16
2688.93 15
2689.05 15
2689.17 17
2689.29 20
2689.41 25
2689.52 30
2689.64 37
2689.76 44
2689.88 51
2690.00 58
2690.12 64
2690.24 68
2690.36 70
2690.47 71
2690.59 71
2690.71 69
2690.83 67
2690.95 63
2691.07 59
2691.19 55
2691.31 50
2691.42 46
2691.54 41
2691.66 37
2691.78 33
2691.90 29
2692.02 24
2692.14 19
2692.26 13
2692.37 7
2692.49 1
2692.61 0
2692.73 0
2692.85 0
2692.97 0
2693.09 0
2693.21 0
2693.32 0
2693.44 5
2693.56 10
2693.68 13
2693.80 13
2693.92 11
2694.04 7
2694.16 2
2694.27 0
2694.39 0
2694.51 0
2694.63 0
2694.75 0
2694.87 0
2694.99 0
2695.11 2
2695.23 7
2695.34 12
2695.46 16
2695.58 20
2695.70 24
2695.82 28
2695.94 32
2696.06 38
2696.18 43
2696.29 49
2696.41 55
2696.53 59
2696.65 61
2696.77 61
2696.89 61
2697.01 59
2697.13 58
2697.25 57
2697.36 57
2697.48 57
2697.60 56
2697.72 55
2697.84 51
2697.96 46
2698.08 40
2698.20 33
2698.32 28
2698.43 26
2698.55 27
2698.67 32
2698.79 38
2698.91 46
2699.03 53
2699.15 58
2699.27 60
2699.39 58
2699.50 53
2699.62 46
2699.74 39
2699.86 32
2699.98 25
2700.10 19
2700.22 13
2700.34 8
2700.46 2
2700.58 0
2700.69 0
2700.81 0
2700.93 0
2701.05 0
2701.17 0
2701.29 0
2701.41 0
2701.53 2
2701.65 4
2701.77 6
2701.88 7
2702.00 7
2702.12 8
2702.24 7
2702.36 7
2702.48 6
2702.60 7
2702.72 10
2702.84 14
2702.96 21
2703.07 28
2703.19 37
2703.31 44
2703.43 49
2703.55 52
2703.67 52
2703.79 50
2703.91 46
2704.03 41
2704.15 36
2704.26 31
2704.38 27
2704.50 25
2704.62 24
2704.74 25
2704.86 27
2704.98 31
2705.10 35
2705.22 40
2705.34 45
2705.45 50
2705.57 55
2705.69 59
2705.81 63
2705.93 65
2706.05 67
2706.17 68
2706.29 68
2706.41 68
2706.53 67
2706.65 66
2706.76 64
2706.88 63
2707.00 60
2707.12 57
2707.24 54
2707.36 49
2707.48 44
2707.60 39
2707.72 34
2707.84 29
2707.96 25
2708.07 20
2708.19 16
2708.31 13
2708.43 9
2708.55 6
2708.67 3
2708.79 2
2708.91 3
2709.03 5
2709.15 10
2709.27 17
2709.39 25
2709.50 33
2709.62 40
2709.74 46
2709.86 49
2709.98 51
2710.10 50
2710.22 49
2710.34 48
2710.46 49
2710.58 51
2710.70 56
2710.82 64
2710.93 74
2711.05 84
2711.17 95
2711.29 104
2711.41 111
2711.53 114
2711.65 114
2711.77 112
2711.89 109
2712.01 104
2712.13 100
2712.25 95
2712.36 89
2712.48 83
2712.60 75
2712.72 67
2712.84 58
2712.96 50
2713.08 44
2713.20 42
2713.32 42
2713.44 44
2713.56 49
2713.68 54
2713.80 59
2713.91 62
2714.03 64
2714.15 65
2714.27 66
2714.39 66
2714.51 66
2714.63 66
2714.75 66
2714.87 66
2714.99 64
2715.11 62
2715.23 58
2715.35 54
2715.47 49
2715.58 45
2715.70 41
2715.82 40
2715.94 40
2716.06 42
2716.18 45
2716.30 48
2716.42 49
2716.54 48
2716.66 45
2716.78 40
2716.90 35
2717.02 30
2717.14 27
2717.25 27
2717.37 28
2717.49 32
2717.61 37
2717.73 43
2717.85 48
2717.97 52
2718.09 54
2718.21 54
2718.33 52
2718.45 48
2718.57 42
2718.69 36
2718.81 31
2718.93 27
2719.05 27
2719.16 31
2719.28 38
2719.40 48
2719.52 58
2719.64 67
2719.76 73
2719.88 75
2720.00 73
2720.12 66
2720.24 58
2720.36 48
2720.48 39
2720.60 32
2720.72 27
2720.84 25
2720.96 24
2721.07 25
2721.19 26
2721.31 27
2721.43 29
2721.55 31
2721.67 32
2721.79 35
2721.91 37
2722.03 39
2722.15 41
2722.27 42
2722.39 41
2722.51 40
2722.63 36
2722.75 32
2722.87 27
2722.99 21
2723.10 16
2723.22 10
2723.34 5
2723.46 1
2723.58 0
2723.70 0
2723.82 0
2723.94 0
2724.06 0
2724.18 0
2724.30 0
2724.42 0
2724.54 0
2724.66 5
2724.78 10
2724.90 17
2725.02 24
2725.14 31
2725.26 38
2725.37 44
2725.49 49
2725.61 54
2725.73 59
2725.85 63
2725.97 66
2726.09 69
2726.21 71
2726.33 70
2726.45 69
2726.57 66
2726.69 64
2726.81 62
2726.93 62
2727.05 63
2727.17 67
2727.29 72
2727.41 77
2727.53 82
2727.65 86
2727.77 89
2727.89 90
2728.00 90
2728.12 89
2728.24 87
2728.36 85
2728.48 84
2728.60 82
2728.72 79
2728.84 77
2728.96 73
2729.08 68
2729.20 62
2729.32 56
2729.44 50
2729.56 45
2729.68 41
2729.80 40
2729.92 42
2730.04 45
2730.16 49
2730.28 53
2730.40 56
2730.52 58
2730.64 60
2730.76 59
2730.87 58
2730.99 56
2731.11 54
2731.23 52
2731.35 50
2731.47 48
2731.59 47
2731.71 46
2731.83 46
2731.95 47
2732.07 48
2732.19 49
2732.31 50
2732.43 52
2732.55 55
2732.67 59
2732.79 63
2732.91 68
2733.03 72
2733.15 74
2733.27 74
2733.39 70
2733.51 63
2733.63 53
2733.75 42
2733.87 30
2733.99 21
2734.11 14
2734.23 12
2734.34 14
2734.46 19
2734.58 28
2734.70 38
2734.82 48
2734.94 57
2735.06 64
2735.18 69
2735.30 70
2735.42 69
2735.54 65
2735.66 59
2735.78 51
2735.90 44
2736.02 36
2736.14 30
2736.26 24
2736.38 20
2736.50 17
2736.62 15
2736.74 15
2736.86 18
2736.98 22
2737.10 28
2737.22 36
2737.34 44
2737.46 51
2737.58 56
2737.70 58
2737.82 57
2737.94 53
2738.06 47
2738.18 39
2738.30 32
2738.42 25
2738.54 21
2738.66 18
2738.78 18
2738.90 19
2739.02 20
2739.14 21
2739.25 23
2739.37 24
2739.49 26
2739.61 29
2739.73 34
2739.85 41
2739.97 48
2740.09 54
2740.21 59
2740.33 61
2740.45 59
2740.57 55
2740.69 49
2740.81 42
2740.93 36
2741.05 30
2741.17 26
2741.29 25
2741.41 26
2741.53 30
2741.65 36
2741.77 44
2741.89 51
2742.01 58
2742.13 63
2742.25 64
2742.37 63
2742.49 59
2742.61 53
2742.73 47
2742.85 41
2742.97 37
2743.09 34
2743.21 33
2743.33 34
2743.45 35
2743.57 36
2743.69 38
2743.81 38
2743.93 38
2744.05 38
2744.17 38
2744.29 38
2744.41 37
2744.53 36
2744.65 34
2744.77 32
2744.89 30
2745.01 28
2745.13 26
2745.25 24
2745.37 23
2745.49 21
2745.61 19
2745.73 17
2745.85 15
2745.97 14
2746.09 14
2746.21 16
2746.33 19
2746.45 23
2746.57 27
2746.69 30
2746.81 30
2746.93 28
2747.05 24
2747.17 20
2747.29 17
2747.41 14
2747.53 13
2747.65 12
2747.77 13
2747.89 13
2748.01 15
2748.13 17
2748.25 19
2748.37 23
2748.49 27
2748.61 30
2748.73 32
2748.85 33
2748.97 32
2749.09 29
2749.21 26
2749.33 23
2749.45 21
2749.57 20
2749.69 22
2749.81 25
2749.93 29
2750.05 33
2750.17 37
2750.29 40
2750.41 40
2750.53 38
2750.65 33
2750.77 26
2750.89 17
2751.01 9
2751.13 1
2751.25 0
2751.37 0
2751.49 0
2751.61 0
2751.73 0
2751.85 0
2751.97 3
2752.09 6
2752.21 9
2752.33 11
2752.45 13
2752.57 15
2752.69 16
2752.81 16
2752.93 15
2753.05 13
2753.17 12
2753.29 10
2753.41 9
2753.53 9
2753.65 9
2753.77 9
2753.89 9
2754.01 8
2754.13 5
2754.25 1
2754.37 0
2754.49 0
2754.61 0
2754.73 0
2754.85 0
2754.97 0
2755.09 0
2755.21 2
2755.33 7
2755.45 12
2755.57 16
2755.69 19
2755.81 21
2755.93 22
2756.05 23
2756.17 23
2756.29 23
2756.41 22
2756.53 21
2756.65 20
2756.77 21
2756.89 22
2757.02 25
2757.14 28
2757.26 32
2757.38 34
2757.50 36
2757.62 35
2757.74 34
2757.86 32
2757.98 31
2758.10 31
2758.22 33
2758.34 35
2758.46 38
2758.58 40
2758.70 39
2758.82 37
2758.94 33
2759.06 28
2759.18 23
2759.30 18
2759.42 13
2759.54 10
2759.66 7
2759.78 6
2759.90 6
2760.02 7
2760.14 9
2760.26 12
2760.38 15
2760.50 18
2760.62 21
2760.74 23
2760.86 25
2760.98 26
2761.10 27
2761.22 27
2761.34 26
2761.46 24
2761.58 22
2761.70 19
2761.83 16
2761.95 13
2762.07 10
2762.19 8
2762.31 7
2762.43 5
2762.55 4
2762.67 3
2762.79 3
2762.91 4
2763.03 7
2763.15 11
2763.27 15
2763.39 19
2763.51 23
2763.63 24
2763.75 23
2763.87 20
2763.99 16
2764.11 13
2764.23 10
2764.35 8
2764.47 8
2764.59 9
2764.71 11
2764.83 12
2764.95 13
2765.07 13
2765.19 13
2765.31 13
2765.44 12
2765.56 12
2765.68 12
2765.80 12
2765.92 12
2766.04 11
2766.16 10
2766.28 7
2766.40 5
2766.52 4
2766.64 5
2766.76 10
2766.88 17
2767.00 27
2767.12 39
2767.24 50
2767.36 59
2767.48 66
2767.60 69
2767.72 69
2767.84 66
2767.96 61
2768.08 55
2768.20 50
2768.33 45
2768.45 41
2768.57 38
2768.69 37
2768.81 36
2768.93 36
2769.05 36
2769.17 36
2769.29 35
2769.41 34
2769.53 34
2769.65 34
2769.77 35
2769.89 38
2770.01 41
2770.13 45
2770.25 49
2770.37 51
2770.49 51
2770.61 49
2770.73 45
2770.86 41
2770.98 37
2771.10 33
2771.22 29
2771.34 24
2771.46 20
2771.58 15
2771.70 9
2771.82 4
2771.94 0
2772.06 0
2772.18 0
2772.30 0
2772.42 0
2772.54 0
2772.66 1
2772.78 7
2772.90 13
2773.02 20
2773.15 26
2773.27 32
2773.39 36
2773.51 38
2773.63 39
2773.75 40
2773.87 40
2773.99 42
2774.11 44
2774.23 47
2774.35 50
2774.47 54
2774.59 58
2774.71 63
2774.83 68
2774.95 76
2775.07 85
2775.19 95
2775.32 106
2775.44 117
2775.56 125
2775.68 131
2775.80 132
2775.92 129
2776.04 124
2776.16 116
2776.28 107
2776.40 98
2776.52 91
2776.64 85
2776.76 82
2776.88 80
2777.00 81
2777.12 83
2777.25 87
2777.37 91
2777.49 95
2777.61 98
2777.73 100
2777.85 99
2777.97 96
2778.09 92
2778.21 87
2778.33 82
2778.45 78
2778.57 76
2778.69 76
2778.81 79
2778.93 84
2779.06 90
2779.18 97
2779.30 103
2779.42 107
2779.54 111
2779.66 113
2779.78 114
2779.90 115
2780.02 116
2780.14 116
2780.26 114
2780.38 111
2780.50 105
2780.62 96
2780.74 85
2780.87 74
2780.99 63
2781.11 54
2781.23 46
2781.35 41
2781.47 38
2781.59 35
2781.71 33
2781.83 32
2781.95 31
2782.07 32
2782.19 34
2782.31 39
2782.44 45
2782.56 52
2782.68 58
2782.80 63
2782.92 65
2783.04 67
2783.16 67
2783.28 67
2783.40 68
2783.52 70
2783.64 72
2783.76 74
2783.88 74
2784.01 73
2784.13 70
2784.25 65
2784.37 60
2784.49 56
2784.61 52
2784.73 49
2784.85 47
2784.97 44
2785.09 41
2785.21 38
2785.33 34
2785.45 29
2785.58 25
2785.70 22
2785.82 20
2785.94 20
2786.06 22
2786.18 25
2786.30 28
2786.42 31
2786.54 34
2786.66 35
2786.78 36
2786.90 35
2787.03 33
2787.15 30
2787.27 27
2787.39 24
2787.51 20
2787.63 17
2787.75 13
2787.87 9
2787.99 6
2788.11 4
2788.23 2
2788.36 2
2788.48 3
2788.60 5
2788.72 9
2788.84 14
2788.96 19
2789.08 23
2789.20 27
2789.32 29
2789.44 30
2789.56 29
2789.69 26
2789.81 22
2789.93 17
2790.05 11
2790.17 6
2790.29 1
2790.41 0
2790.53 0
2790.65 0
2790.77 0
2790.89 0
2791.02 0
2791.14 0
2791.26 0
2791.38 0
2791.50 2
2791.62 5
2791.74 8
2791.86 11
2791.98 14
2792.10 15
2792.22 15
2792.35 14
2792.47 13
2792.59 12
2792.71 13
2792.83 16
2792.95 19
2793.07 24
2793.19 28
2793.31 32
2793.43 33
2793.56 32
2793.68 30
2793.80 25
2793.92 20
2794.04 15
2794.16 11
2794.28 9
2794.40 8
2794.52 8
2794.64 10
2794.77 11
2794.89 12
2795.01 12
2795.13 11
2795.25 9
2795.37 8
2795.49 8
2795.61 10
2795.73 12
2795.85 16
2795.98 19
2796.10 23
2796.22 27
2796.34 31
2796.46 35
2796.58 40
2796.70 45
2796.82 51
2796.94 57
2797.07 62
2797.19 66
2797.31 69
2797.43 70
2797.55 69
2797.67 65
2797.79 61
2797.91 55
2798.03 48
2798.16 42
2798.28 37
2798.40 33
2798.52 31
2798.64 30
2798.76 31
2798.88 33
2799.00 35
2799.12 38
2799.25 40
2799.37 41
2799.49 40
2799.61 38
2799.73 35
2799.85 30
2799.97 25
2800.09 20
2800.21 16
2800.34 12
2800.46 8
2800.58 5
2800.70 2
2800.82 0
2800.94 0
2801.06 0
2801.18 0
2801.30 0
2801.43 0
2801.55 2
2801.67 7
2801.79 12
2801.91 17
2802.03 21
2802.15 24
2802.27 26
2802.40 27
2802.52 27
2802.64 27
2802.76 26
2802.88 25
2803.00 23
2803.12 20
2803.24 16
2803.36 11
2803.49 5
2803.61 1
2803.73 0
2803.85 0
2803.97 0
2804.09 0
2804.21 0
2804.33 0
2804.46 2
2804.58 4
2804.70 5
2804.82 5
2804.94 5
2805.06 3
2805.18 1
2805.30 0
2805.43 0
2805.55 0
2805.67 0
2805.79 0
2805.91 4
2806.03 9
2806.15 14
2806.27 18
2806.40 20
2806.52 21
2806.64 21
2806.76 19
2806.88 18
2807.00 16
2807.12 14
2807.24 13
2807.37 12
2807.49 12
2807.61 13
2807.73 14
2807.85 15
2807.97 18
2808.09 20
2808.22 21
2808.34 22
2808.46 22
2808.58 23
2808.70 25
2808.82 28
2808.94 33
2809.06 40
2809.19 50
2809.31 60
2809.43 70
2809.55 79
2809.67 87
2809.79 93
2809.91 98
2810.03 102
2810.16 106
2810.28 110
2810.40 116
2810.52 124
2810.64 133
2810.76 143
2810.88 154
2811.01 164
2811.13 173
2811.25 181
2811.37 188
2811.49 195
2811.61 202
2811.73 208
2811.86 213
2811.98 217
2812.10 218
2812.22 218
2812.34 215
2812.46 211
2812.58 204
2812.71 197
2812.83 188
2812.95 177
2813.07 165
2813.19 151
2813.31 136
2813.43 120
2813.56 105
2813.68 91
2813.80 80
2813.92 71
2814.04 65
2814.16 60
2814.28 56
2814.41 51
2814.53 46
2814.65 40
2814.77 34
2814.89 28
2815.01 25
2815.13 25
2815.26 28
2815.38 34
2815.50 42
2815.62 51
2815.74 60
2815.86 67
2815.98 70
2816.11 71
2816.23 68
2816.35 62
2816.47 55
2816.59 47
2816.71 40
2816.83 34
2816.96 30
2817.08 27
2817.20 26
2817.32 25
2817.44 24
2817.56 23
2817.69 22
2817.81 21
2817.93 21
2818.05 22
2818.17 24
2818.29 26
2818.41 29
2818.54 31
2818.66 34
2818.78 36
2818.90 38
2819.02 40
2819.14 41
2819.27 41
2819.39 40
2819.51 38
2819.63 34
2819.75 29
2819.87 23
2819.99 19
2820.12 15
2820.24 14
2820.36 14
2820.48 17
2820.60 21
2820.72 25
2820.85 28
2820.97 29
2821.09 28
2821.21 24
2821.33 18
2821.45 12
2821.58 6
2821.70 3
2821.82 2
2821.94 3
2822.06 6
2822.18 11
2822.30 16
2822.43 21
2822.55 25
2822.67 29
2822.79 31
2822.91 33
2823.03 34
2823.16 34
2823.28 33
2823.40 30
2823.52 27
2823.64 25
2823.76 22
2823.89 21
2824.01 22
2824.13 24
2824.25 27
2824.37 31
2824.49 35
2824.62 38
2824.74 41
2824.86 43
2824.98 44
2825.10 44
2825.22 43
2825.35 42
2825.47 40
2825.59 37
2825.71 35
2825.83 34
2825.95 34
2826.08 34
2826.20 33
2826.32 32
2826.44 30
2826.56 28
2826.68 25
2826.81 22
2826.93 21
2827.05 21
2827.17 23
2827.29 25
2827.42 27
2827.54 27
2827.66 27
2827.78 26
2827.90 25
2828.02 25
2828.15 26
2828.27 30
2828.39 35
2828.51 42
2828.63 50
2828.75 59
2828.88 66
2829.00 71
2829.12 75
2829.24 76
2829.36 75
2829.48 72
2829.61 67
2829.73 62
2829.85 57
2829.97 52
2830.09 48
2830.22 46
2830.34 44
2830.46 43
2830.58 42
2830.70 41
2830.82 39
2830.95 35
2831.07 31
2831.19 27
2831.31 24
2831.43 21
2831.56 19
2831.68 19
2831.80 18
2831.92 18
2832.04 16
2832.16 13
2832.29 9
2832.41 5
2832.53 1
2832.65 0
2832.77 0
2832.90 0
2833.02 1
2833.14 5
2833.26 8
2833.38 11
2833.50 11
2833.63 9
2833.75 5
2833.87 0
2833.99 0
2834.11 0
2834.24 0
2834.36 0
2834.48 0
2834.60 0
2834.72 5
2834.85 12
2834.97 19
2835.09 24
2835.21 27
2835.33 27
2835.46 26
2835.58 22
2835.70 18
2835.82 12
2835.94 7
2836.06 2
2836.19 0
2836.31 0
2836.43 0
2836.55 0
2836.67 0
2836.80 0
2836.92 0
2837.04 0
2837.16 0
2837.28 5
2837.41 11
2837.53 17
2837.65 22
2837.77 24
2837.89 25
2838.02 23
2838.14 21
2838.26 17
2838.38 15
2838.50 15
2838.63 16
2838.75 19
2838.87 22
2838.99 23
2839.11 23
2839.24 21
2839.36 18
2839.48 14
2839.60 11
2839.72 9
2839.85 10
2839.97 12
2840.09 14
2840.21 16
2840.33 17
2840.46 18
2840.58 20
2840.70 21
2840.82 22
2840.94 23
2841.07 24
2841.19 24
2841.31 24
2841.43 23
2841.55 24
2841.68 25
2841.80 28
2841.92 32
2842.04 37
2842.16 42
2842.29 45
2842.41 47
2842.53 48
2842.65 49
2842.77 49
2842.90 49
2843.02 50
2843.14 52
2843.26 55
2843.38 59
2843.51 63
2843.63 66
2843.75 69
2843.87 72
2843.99 73
2844.12 73
2844.24 73
2844.36 72
2844.48 72
2844.61 72
2844.73 72
2844.85 74
2844.97 76
2845.09 79
2845.22 82
2845.34 83
2845.46 83
2845.58 81
2845.70 76
2845.83 70
2845.95 63
2846.07 56
2846.19 50
2846.31 47
2846.44 46
2846.56 47
2846.68 48
2846.80 50
2846.93 51
2847.05 50
2847.17 47
2847.29 43
2847.41 39
2847.54 35
2847.66 33
2847.78 32
2847.90 33
2848.02 35
2848.15 38
2848.27 40
2848.39 40
2848.51 40
2848.64 38
2848.76 35
2848.88 31
2849.00 27
2849.12 24
2849.25 20
2849.37 16
2849.49 12
2849.61 8
2849.74 5
2849.86 1
2849.98 0
2850.10 0
2850.22 0
2850.35 0
2850.47 0
2850.59 2
2850.71 7
2850.84 12
2850.96 17
2851.08 22
2851.20 27
2851.32 31
2851.45 35
2851.57 38
2851.69 39
2851.81 40
2851.94 39
2852.06 38
2852.18 35
2852.30 33
2852.42 32
2852.55 34
2852.67 38
2852.79 43
2852.91 50
2853.04 56
2853.16 60
2853.28 61
2853.40 60
2853.53 56
2853.65 51
2853.77 43
2853.89 36
2854.01 28
2854.14 21
2854.26 16
2854.38 12
2854.50 10
2854.63 10
2854.75 12
2854.87 14
2854.99 18
2855.12 21
2855.24 25
2855.36 27
2855.48 29
2855.60 30
2855.73 31
2855.85 32
2855.97 34
2856.09 37
2856.22 42
2856.34 49
2856.46 56
2856.58 63
2856.71 68
2856.83 70
2856.95 69
2857.07 65
2857.20 58
2857.32 50
2857.44 43
2857.56 36
2857.68 32
2857.81 29
2857.93 28
2858.05 28
2858.17 29
2858.30 31
2858.42 34
2858.54 39
2858.66 45
2858.79 52
2858.91 60
2859.03 66
2859.15 72
2859.28 75
2859.40 76
2859.52 74
2859.64 71
2859.77 67
2859.89 60
2860.01 53
2860.13 45
2860.26 36
2860.38 27
2860.50 19
2860.62 13
2860.75 9
2860.87 8
2860.99 11
2861.11 16
2861.23 23
2861.36 31
2861.48 39
2861.60 45
2861.72 50
2861.85 52
2861.97 51
2862.09 50
2862.21 47
2862.34 45
2862.46 45
2862.58 46
2862.70 49
2862.83 53
2862.95 57
2863.07 61
2863.19 63
2863.32 64
2863.44 62
2863.56 59
2863.68 55
2863.81 50
2863.93 44
2864.05 39
2864.17 35
2864.30 32
2864.42 29
2864.54 28
2864.66 27
2864.79 28
2864.91 29
2865.03 30
2865.15 31
2865.28 31
2865.40 29
2865.52 26
2865.65 21
2865.77 15
2865.89 9
2866.01 4
2866.14 0
2866.26 0
2866.38 0
2866.50 0
2866.63 0
2866.75 0
2866.87 0
2866.99 0
2867.12 0
2867.24 3
2867.36 9
2867.48 15
2867.61 22
2867.73 28
2867.85 35
2867.97 41
2868.10 47
2868.22 54
2868.34 60
2868.46 66
2868.59 72
2868.71 77
2868.83 81
2868.96 85
2869.08 88
2869.20 89
2869.32 88
2869.45 85
2869.57 79
2869.69 70
2869.81 60
2869.94 49
2870.06 40
2870.18 33
2870.30 29
2870.43 29
2870.55 31
2870.67 36
2870.79 42
2870.92 49
2871.04 55
2871.16 61
2871.29 66
2871.41 70
2871.53 74
2871.65 77
2871.78 79
2871.90 80
2872.02 79
2872.14 76
2872.27 71
2872.39 65
2872.51 59
2872.63 55
2872.76 54
2872.88 56
2873.00 62
2873.13 70
2873.25 78
2873.37 85
2873.49 88
2873.62 89
2873.74 88
2873.86 87
2873.98 89
2874.11 92
2874.23 99
2874.35 107
2874.48 115
2874.60 123
2874.72 129
2874.84 134
2874.97 137
2875.09 141
2875.21 145
2875.34 149
2875.46 154
2875.58 158
2875.70 161
2875.83 165
2875.95 169
2876.07 174
2876.19 182
2876.32 194
2876.44 208
2876.56 224
2876.69 240
2876.81 254
2876.93 264
2877.05 270
2877.18 272
2877.30 271
2877.42 268
2877.55 266
2877.67 266
2877.79 268
2877.91 271
2878.04 273
2878.16 273
2878.28 269
2878.40 262
2878.53 251
2878.65 238
2878.77 224
2878.90 208
2879.02 191
2879.14 173
2879.26 155
2879.39 137
2879.51 121
2879.63 107
2879.76 98
2879.88 94
2880.00 94
2880.12 98
2880.25 105
2880.37 112
2880.49 118
2880.62 122
2880.74 123
2880.86 121
2880.98 117
2881.11 111
2881.23 104
2881.35 96
2881.48 89
2881.60 82
2881.72 75
2881.84 70
2881.97 67
2882.09 64
2882.21 64
2882.34 65
2882.46 68
2882.58 73
2882.71 78
2882.83 82
2882.95 86
2883.07 89
2883.20 90
2883.32 88
2883.44 83
2883.57 77
2883.69 68
2883.81 59
2883.93 49
2884.06 41
2884.18 34
2884.30 30
2884.43 29
2884.55 29
2884.67 31
2884.80 34
2884.92 37
2885.04 40
2885.16 42
2885.29 43
2885.41 45
2885.53 47
2885.66 49
2885.78 52
2885.90 56
2886.03 59
2886.15 62
2886.27 63
2886.39 63
2886.52 61
2886.64 57
2886.76 52
2886.89 47
2887.01 44
2887.13 42
2887.26 41
2887.38 42
2887.50 43
2887.62 43
2887.75 43
2887.87 42
2887.99 42
2888.12 43
2888.24 45
2888.36 49
2888.49 54
2888.61 59
2888.73 63
2888.85 66
2888.98 67
2889.10 66
2889.22 64
2889.35 63
2889.47 64
2889.59 66
2889.72 70
2889.84 74
2889.96 79
2890.09 82
2890.21 82
2890.33 80
2890.45 74
2890.58 66
2890.70 57
2890.82 47
2890.95 37
2891.07 28
2891.19 21
2891.32 17
2891.44 15
2891.56 16
2891.69 20
2891.81 26
2891.93 34
2892.05 42
2892.18 50
2892.30 57
2892.42 63
2892.55 66
2892.67 68
2892.79 68
2892.92 67
2893.04 64
2893.16 61
2893.29 55
2893.41 49
2893.53 43
2893.66 37
2893.78 31
2893.90 26
2894.02 21
2894.15 18
2894.27 15
2894.39 14
2894.52 13
2894.64 14
2894.76 17
2894.89 22
2895.01 28
2895.13 35
2895.26 42
2895.38 47
2895.50 50
2895.63 50
2895.75 49
2895.87 45
2896.00 41
2896.12 37
2896.24 33
2896.37 31
2896.49 32
2896.61 34
2896.74 38
2896.86 42
2896.98 45
2897.10 47
2897.23 47
2897.35 46
2897.47 44
2897.60 42
2897.72 41
2897.84 41
2897.97 42
2898.09 43
2898.21 45
2898.34 47
2898.46 48
2898.58 48
2898.71 47
2898.83 45
2898.95 42
2899.08 38
2899.20 34
2899.32 30
2899.45 28
2899.57 27
2899.69 27
2899.82 29
2899.94 30
2900.06 32
2900.19 33
2900.31 34
2900.43 36
2900.56 39
2900.68 44
2900.80 51
2900.93 58
2901.05 66
2901.17 74
2901.30 80
2901.42 84
2901.54 87
2901.67 88
2901.79 89
2901.91 88
2902.04 85
2902.16 81
2902.28 75
2902.41 68
2902.53 60
2902.65 52
2902.78 45
2902.90 41
2903.02 41
2903.15 43
2903.27 48
2903.39 55
2903.52 62
2903.64 67
2903.76 70
2903.89 70
2904.01 69
2904.13 67
2904.26 65
2904.38 65
2904.50 66
2904.63 68
2904.75 73
2904.87 79
2905.00 86
2905.12 94
2905.24 102
2905.37 109
2905.49 114
2905.61 117
2905.74 118
2905.86 118
2905.98 115
2906.11 111
2906.23 107
2906.35 101
2906.48 96
2906.60 90
2906.72 84
2906.85 78
2906.97 73
2907.09 69
2907.22 67
2907.34 66
2907.47 67
2907.59 69
2907.71 71
2907.84 73
2907.96 75
2908.08 75
2908.21 74
2908.33 73
2908.45 71
2908.58 68
2908.70 66
2908.82 64
2908.95 62
2909.07 60
2909.19 59
2909.32 58
2909.44 57
2909.56 58
2909.69 59
2909.81 61
2909.93 63
2910.06 65
2910.18 68
2910.31 69
2910.43 71
2910.55 71
2910.68 72
2910.80 71
2910.92 71
2911.05 70
2911.17 68
2911.29 67
2911.42 64
2911.54 62
2911.66 59
2911.79 57
2911.91 54
2912.03 52
2912.16 50
2912.28 48
2912.41 47
2912.53 47
2912.65 48
2912.78 51
2912.90 54
2913.02 58
2913.15 61
2913.27 64
2913.39 65
2913.52 65
2913.64 64
2913.76 62
2913.89 60
2914.01 58
2914.14 56
2914.26 55
2914.38 55
2914.51 56
2914.63 57
2914.75 57
2914.88 58
2915.00 58
2915.12 57
2915.25 56
2915.37 55
2915.49 54
2915.62 53
2915.74 52
2915.87 52
2915.99 52
2916.11 53
2916.24 55
2916.36 57
2916.48 59
2916.61 62
2916.73 64
2916.85 65
2916.98 64
2917.10 63
2917.23 59
2917.35 55
2917.47 50
2917.60 44
2917.72 38
2917.84 33
2917.97 29
2918.09 26
2918.21 25
2918.34 25
2918.46 26
2918.59 27
2918.71 29
2918.83 31
2918.96 32
2919.08 32
2919.20 31
2919.33 29
2919.45 27
2919.58 23
2919.70 19
2919.82 16
2919.95 12
2920.07 9
2920.19 7
2920.32 5
2920.44 4
2920.57 3
2920.69 2
2920.81 1
2920.94 0
2921.06 0
2921.18 0
2921.31 0
2921.43 0
2921.56 0
2921.68 0
2921.80 0
2921.93 3
2922.05 9
2922.17 15
2922.30 19
2922.42 23
2922.55 24
2922.67 23
2922.79 21
2922.92 19
2923.04 17
2923.16 17
2923.29 19
2923.41 22
2923.54 27
2923.66 33
2923.78 39
2923.91 45
2924.03 51
2924.15 55
2924.28 58
2924.40 59
2924.53 59
2924.65 58
2924.77 55
2924.90 51
2925.02 48
2925.14 44
2925.27 41
2925.39 39
2925.52 39
2925.64 39
2925.76 41
2925.89 42
2926.01 44
2926.14 45
2926.26 47
2926.38 49
2926.51 51
2926.63 52
2926.75 53
2926.88 51
2927.00 48
2927.13 44
2927.25 39
2927.37 35
2927.50 32
2927.62 31
2927.75 33
2927.87 35
2927.99 39
2928.12 43
2928.24 46
2928.37 48
2928.49 49
2928.61 48
2928.74 47
2928.86 44
2928.98 41
2929.11 37
2929.23 33
2929.36 30
2929.48 27
2929.60 26
2929.73 26
2929.85 28
2929.98 32
2930.10 37
2930.22 43
2930.35 48
2930.47 51
2930.60 53
2930.72 52
2930.84 49
2930.97 45
2931.09 41
2931.22 36
2931.34 33
2931.46 31
2931.59 30
2931.71 29
2931.84 29
2931.96 29
2932.08 29
2932.21 28
2932.33 28
2932.46 28
2932.58 29
2932.70 31
2932.83 35
2932.95 39
2933.08 45
2933.20 51
2933.32 57
2933.45 63
2933.57 69
2933.70 74
2933.82 77
2933.94 79
2934.07 81
2934.19 81
2934.32 82
2934.44 82
2934.56 83
2934.69 84
2934.81 85
2934.94 87
2935.06 88
2935.18 88
2935.31 88
2935.43 88
2935.56 86
2935.68 84
2935.80 82
2935.93 79
2936.05 76
2936.18 74
2936.30 71
2936.42 68
2936.55 66
2936.67 64
2936.80 63
2936.92 62
2937.04 61
2937.17 59
2937.29 57
2937.42 54
2937.54 51
2937.66 47
2937.79 43
2937.91 41
2938.04 41
2938.16 42
2938.29 45
2938.41 49
2938.53 54
2938.66 59
2938.78 64
2938.91 67
2939.03 70
2939.15 71
2939.28 70
2939.40 68
2939.53 66
2939.65 63
2939.77 60
2939.90 59
2940.02 59
2940.15 60
2940.27 62
2940.40 65
2940.52 67
2940.64 70
2940.77 71
2940.89 71
2941.02 71
2941.14 69
2941.26 67
2941.39 65
2941.51 63
2941.64 60
2941.76 59
2941.89 57
2942.01 56
2942.13 54
2942.26 51
2942.38 46
2942.51 40
2942.63 33
2942.75 24
2942.88 16
2943.00 8
2943.13 2
2943.25 0
2943.38 0
2943.50 0
2943.62 0
2943.75 0
2943.87 0
2944.00 0
2944.12 0
2944.25 0
2944.37 1
2944.49 6
2944.62 12
2944.74 20
2944.87 29
2944.99 38
2945.11 46
2945.24 53
2945.36 59
2945.49 64
2945.61 68
2945.74 72
2945.86 76
2945.98 80
2946.11 85
2946.23 90
2946.36 94
2946.48 97
2946.61 99
2946.73 99
2946.85 98
2946.98 96
2947.10 91
2947.23 86
2947.35 82
2947.48 78
2947.60 77
2947.72 78
2947.85 80
2947.97 84
2948.10 88
2948.22 92
2948.35 95
2948.47 97
2948.59 98
2948.72 100
2948.84 102
2948.97 105
2949.09 106
2949.22 106
2949.34 103
2949.47 98
2949.59 91
2949.71 82
2949.84 72
2949.96 63
2950.09 56
2950.21 52
2950.34 50
2950.46 50
2950.58 51
2950.71 52
2950.83 53
2950.96 53
2951.08 51
2951.21 49
2951.33 47
2951.45 44
2951.58 43
2951.70 43
2951.83 44
2951.95 45
2952.08 46
2952.20 47
2952.33 48
2952.45 48
2952.57 48
2952.70 49
2952.82 50
2952.95 53
2953.07 58
2953.20 64
2953.32 71
2953.45 78
2953.57 85
2953.69 91
2953.82 96
2953.94 100
2954.07 103
2954.19 105
2954.32 106
2954.44 107
2954.57 106
2954.69 103
2954.81 99
2954.94 93
2955.06 87
2955.19 79
2955.31 72
2955.44 67
2955.56 63
2955.69 62
2955.81 63
2955.93 65
2956.06 69
2956.18 73
2956.31 77
2956.43 81
2956.56 85
2956.68 87
2956.81 89
2956.93 89
2957.05 87
2957.18 85
2957.30 82
2957.43 78
2957.55 74
2957.68 70
2957.80 67
2957.93 64
2958.05 62
2958.18 61
2958.30 60
2958.42 60
2958.55 60
2958.67 60
2958.80 59
2958.92 57
2959.05 55
2959.17 54
2959.30 52
2959.42 51
2959.55 50
2959.67 50
2959.79 49
2959.92 47
2960.04 45
2960.17 42
2960.29 39
2960.42 36
2960.54 33
2960.67 32
2960.79 31
2960.92 33
2961.04 35
2961.16 39
2961.29 42
2961.41 46
2961.54 49
2961.66 51
2961.79 54
2961.91 56
2962.04 57
2962.16 59
2962.29 59
2962.41 58
2962.54 56
2962.66 53
2962.78 48
2962.91 44
2963.03 42
2963.16 41
2963.28 43
2963.41 48
2963.53 53
2963.66 59
2963.78 65
2963.91 68
2964.03 70
2964.16 70
2964.28 69
2964.40 68
2964.53 68
2964.65 68
2964.78 70
2964.90 72
2965.03 75
2965.15 77
2965.28 79
2965.40 80
2965.53 80
2965.65 81
2965.78 81
2965.90 82
2966.03 85
2966.15 88
2966.27 92
2966.40 96
2966.52 101
2966.65 104
2966.77 105
2966.90 103
2967.02 99
2967.15 91
2967.27 81
2967.40 70
2967.52 59
2967.65 50
2967.77 44
2967.90 42
2968.02 44
2968.15 49
2968.27 56
2968.40 65
2968.52 73
2968.64 80
2968.77 86
2968.89 90
2969.02 93
2969.14 96
2969.27 98
2969.39 99
2969.52 99
2969.64 97
2969.77 94
2969.89 89
2970.02 83
2970.14 78
2970.27 73
2970.39 69
2970.52 67
2970.64 64
2970.77 62
2970.89 59
2971.02 56
2971.14 52
2971.26 49
2971.39 46
2971.51 45
2971.64 45
2971.76 47
2971.89 50
2972.01 54
2972.14 58
2972.26 62
2972.39 65
2972.51 65
2972.64 65
2972.76 63
2972.89 61
2973.01 59
2973.14 57
2973.26 55
2973.39 53
2973.51 51
2973.64 50
2973.76 48
2973.89 46
2974.01 44
2974.14 42
2974.26 40
2974.39 37
2974.51 34
2974.64 31
2974.76 27
2974.89 23
2975.01 19
2975.13 16
2975.26 14
2975.38 13
2975.51 13
2975.63 13
2975.76 14
2975.88 16
2976.01 18
2976.13 20
2976.26 24
2976.38 29
2976.51 33
2976.63 38
2976.76 42
2976.88 45
2977.01 46
2977.13 45
2977.26 42
2977.38 38
2977.51 35
2977.63 32
2977.76 31
2977.88 31
2978.01 34
2978.13 38
2978.26 44
2978.38 50
2978.51 56
2978.63 63
2978.76 69
2978.88 74
2979.01 79
2979.13 83
2979.26 86
2979.38 88
2979.51 89
2979.63 89
2979.76 87
2979.88 84
2980.01 80
2980.13 74
2980.26 66
2980.38 58
2980.51 49
2980.63 40
2980.76 32
2980.88 28
2981.01 26
2981.13 28
2981.26 33
2981.38 40
2981.51 48
2981.63 56
2981.76 62
2981.88 67
2982.01 68
2982.13 66
2982.26 63
2982.38 58
2982.51 53
2982.63 49
2982.76 46
2982.88 45
2983.01 46
2983.13 48
2983.26 51
2983.38 52
2983.51 52
2983.63 51
2983.76 48
2983.88 45
2984.01 41
2984.13 39
2984.26 37
2984.38 37
2984.51 38
2984.63 40
2984.76 41
2984.88 42
2985.01 41
2985.13 40
2985.26 39
2985.38 37
2985.51 37
2985.63 37
2985.76 38
2985.88 40
2986.01 43
2986.13 45
2986.26 46
2986.39 45
2986.51 44
2986.64 42
2986.76 41
2986.89 40
2987.01 40
2987.14 41
2987.26 43
2987.39 44
2987.51 45
2987.64 44
2987.76 43
2987.89 40
2988.01 37
2988.14 34
2988.26 32
2988.39 32
2988.51 33
2988.64 37
2988.76 41
2988.89 45
2989.01 50
2989.14 54
2989.26 57
2989.39 58
2989.51 58
2989.64 56
2989.76 54
2989.89 52
2990.01 49
2990.14 48
2990.26 47
2990.39 48
2990.52 49
2990.64 51
2990.77 52
2990.89 53
2991.02 53
2991.14 53
2991.27 52
2991.39 51
2991.52 51
2991.64 51
2991.77 52
2991.89 55
2992.02 58
2992.14 62
2992.27 67
2992.39 71
2992.52 73
2992.64 73
2992.77 71
2992.89 68
2993.02 62
2993.15 56
2993.27 50
2993.40 44
2993.52 40
2993.65 38
2993.77 37
2993.90 38
2994.02 40
2994.15 43
2994.27 47
2994.40 51
2994.52 55
2994.65 60
2994.77 64
2994.90 69
2995.02 73
2995.15 78
2995.28 82
2995.40 86
2995.53 90
2995.65 92
2995.78 94
2995.90 94
2996.03 92
2996.15 89
2996.28 85
2996.40 81
2996.53 76
2996.65 72
2996.78 69
2996.90 65
2997.03 61
2997.15 58
2997.28 54
2997.41 50
2997.53 46
2997.66 44
2997.78 42
2997.91 41
2998.03 39
2998.16 38
2998.28 37
2998.41 36
2998.53 35
2998.66 35
2998.78 36
2998.91 39
2999.04 42
2999.16 45
2999.29 46
2999.41 45
2999.54 43
2999.66 39
2999.79 35
2999.91 32
3000.04 31
3000.16 32
3000.29 36
3000.41 40
3000.54 46
3000.67 51
3000.79 55
3000.92 57
3001.04 59
3001.17 59
3001.29 58
3001.42 57
3001.54 54
3001.67 50
3001.79 46
3001.92 42
3002.05 38
3002.17 36
3002.30 36
3002.42 39
3002.55 46
3002.67 56
3002.80 69
3002.92 83
3003.05 98
3003.17 111
3003.30 122
3003.43 130
3003.55 135
3003.68 137
3003.80 137
3003.93 134
3004.05 129
3004.18 124
3004.30 117
3004.43 110
3004.55 104
3004.68 97
3004.81 92
3004.93 89
3005.06 87
3005.18 86
3005.31 87
3005.43 89
3005.56 92
3005.68 94
3005.81 95
3005.94 95
3006.06 92
3006.19 87
3006.31 80
3006.44 72
3006.56 64
3006.69 58
3006.81 53
3006.94 50
3007.07 48
3007.19 47
3007.32 46
3007.44 45
3007.57 44
3007.69 44
3007.82 44
3007.94 45
3008.07 47
3008.20 50
3008.32 54
3008.45 58
3008.57 62
3008.70 65
3008.82 68
3008.95 68
3009.07 67
3009.20 64
3009.33 59
3009.45 53
3009.58 47
3009.70 42
3009.83 38
3009.95 37
3010.08 37
3010.21 39
3010.33 42
3010.46 45
3010.58 47
3010.71 49
3010.83 49
3010.96 48
3011.08 48
3011.21 47
3011.34 47
3011.46 47
3011.59 47
3011.71 47
3011.84 46
3011.96 44
3012.09 42
3012.22 40
3012.34 38
3012.47 36
3012.59 35
3012.72 33
3012.84 30
3012.97 26
3013.10 22
3013.22 17
3013.35 12
3013.47 7
3013.60 2
3013.72 0
3013.85 0
3013.97 0
3014.10 0
3014.23 0
3014.35 0
3014.48 0
3014.60 0
3014.73 0
3014.85 3
3014.98 8
3015.11 14
3015.23 19
3015.36 23
3015.48 25
3015.61 26
3015.74 24
3015.86 21
3015.99 17
3016.11 14
3016.24 10
3016.36 8
3016.49 8
3016.62 8
3016.74 8
3016.87 8
3016.99 9
3017.12 9
3017.24 8
3017.37 7
3017.50 6
3017.62 6
3017.75 4
3017.87 3
3018.00 2
3018.12 2
3018.25 2
3018.38 4
3018.50 7
3018.63 12
3018.75 17
3018.88 22
3019.01 27
3019.13 31
3019.26 33
3019.38 34
3019.51 33
3019.63 31
3019.76 28
3019.89 25
3020.01 22
3020.14 20
3020.26 19
3020.39 20
3020.51 23
3020.64 27
3020.77 33
3020.89 41
3021.02 48
3021.14 55
3021.27 61
3021.40 67
3021.52 71
3021.65 74
3021.77 77
3021.90 79
3022.03 81
3022.15 84
3022.28 87
3022.40 91
3022.53 96
3022.65 103
3022.78 110
3022.91 117
3023.03 122
3023.16 125
3023.28 125
3023.41 124
3023.54 122
3023.66 120
3023.79 120
3023.91 121
3024.04 123
3024.17 125
3024.29 126
3024.42 125
3024.54 120
3024.67 113
3024.79 105
3024.92 96
3025.05 87
3025.17 81
3025.30 76
3025.42 73
3025.55 71
3025.68 69
3025.80 66
3025.93 62
3026.05 58
3026.18 53
3026.31 48
3026.43 45
3026.56 43
3026.68 43
3026.81 44
3026.94 45
3027.06 46
3027.19 48
3027.31 49
3027.44 50
3027.57 52
3027.69 54
3027.82 57
3027.94 61
3028.07 65
3028.20 69
3028.32 72
3028.45 74
3028.57 75
3028.70 74
3028.83 71
3028.95 68
3029.08 63
3029.20 58
3029.33 53
3029.46 48
3029.58 43
3029.71 39
3029.83 35
3029.96 33
3030.09 33
3030.21 33
3030.34 35
3030.46 37
3030.59 39
3030.72 41
3030.84 41
3030.97 40
3031.09 38
3031.22 36
3031.35 34
3031.47 33
3031.60 34
3031.72 36
3031.85 40
3031.98 45
3032.10 50
3032.23 54
3032.36 57
3032.48 59
3032.61 58
3032.73 55
3032.86 51
3032.99 46
3033.11 41
3033.24 37
3033.36 34
3033.49 31
3033.62 28
3033.74 24
3033.87 19
3033.99 13
3034.12 7
3034.25 2
3034.37 0
3034.50 0
3034.62 0
3034.75 0
3034.88 0
3035.00 0
3035.13 0
3035.26 0
3035.38 0
3035.51 1
3035.63 2
3035.76 5
3035.89 9
3036.01 14
3036.14 19
3036.26 23
3036.39 27
3036.52 29
3036.64 30
3036.77 29
3036.90 28
3037.02 25
3037.15 23
3037.27 21
3037.40 20
3037.53 20
3037.65 21
3037.78 23
3037.91 27
3038.03 30
3038.16 34
3038.28 38
3038.41 42
3038.54 45
3038.66 47
3038.79 48
3038.91 49
3039.04 49
3039.17 50
3039.29 52
3039.42 55
3039.55 60
3039.67 67
3039.80 74
3039.92 81
3040.05 86
3040.18 88
3040.30 88
3040.43 84
3040.56 79
3040.68 72
3040.81 64
3040.93 57
3041.06 52
3041.19 48
3041.31 47
3041.44 49
3041.57 53
3041.69 59
3041.82 67
3041.94 75
3042.07 83
3042.20 90
3042.32 95
3042.45 97
3042.58 98
3042.70 97
3042.83 93
3042.96 88
3043.08 82
3043.21 74
3043.33 65
3043.46 56
3043.59 47
3043.71 40
3043.84 33
3043.97 28
3044.09 25
3044.22 23
3044.34 22
3044.47 20
3044.60 18
3044.72 16
3044.85 13
3044.98 10
3045.10 8
3045.23 8
3045.36 9
3045.48 11
3045.61 14
3045.73 16
3045.86 17
3045.99 17
3046.11 16
3046.24 14
3046.37 13
3046.49 14
3046.62 17
3046.75 22
3046.87 29
3047.00 37
3047.12 44
3047.25 49
3047.38 52
3047.50 53
3047.63 53
3047.76 51
3047.88 50
3048.01 49
3048.14 48
3048.26 49
3048.39 49
3048.52 50
3048.64 49
3048.77 48
3048.89 46
3049.02 44
3049.15 43
3049.27 44
3049.40 47
3049.53 51
3049.65 55
3049.78 57
3049.91 58
3050.03 56
3050.16 50
3050.29 43
3050.41 34
3050.54 26
3050.66 18
3050.79 10
3050.92 4
3051.04 0
3051.17 0
3051.30 0
3051.42 0
3051.55 0
3051.68 0
3051.80 0
3051.93 0
3052.06 5
3052.18 10
3052.31 13
3052.44 13
3052.56 11
3052.69 9
3052.82 6
3052.94 4
3053.07 5
3053.19 8
3053.32 13
3053.45 18
3053.57 22
3053.70 25
3053.83 27
3053.95 26
3054.08 25
3054.21 23
3054.33 20
3054.46 17
3054.59 15
3054.71 12
3054.84 9
3054.97 7
3055.09 4
3055.22 2
3055.35 0
3055.47 0
3055.60 0
3055.73 0
3055.85 0
3055.98 2
3056.11 7
3056.23 13
3056.36 20
3056.48 27
3056.61 32
3056.74 34
3056.86 34
3056.99 31
3057.12 27
3057.24 21
3057.37 17
3057.50 14
3057.62 13
3057.75 14
3057.88 18
3058.00 24
3058.13 30
3058.26 38
3058.38 45
3058.51 51
3058.64 56
3058.76 58
3058.89 59
3059.02 58
3059.14 56
3059.27 54
3059.40 52
3059.52 50
3059.65 49
3059.78 49
3059.90 48
3060.03 47
3060.16 45
3060.28 41
3060.41 37
3060.54 33
3060.66 29
3060.79 26
3060.92 26
3061.04 27
3061.17 29
3061.30 32
3061.42 34
3061.55 37
3061.68 38
3061.80 40
3061.93 42
3062.06 45
3062.18 50
3062.31 56
3062.44 63
3062.56 71
3062.69 77
3062.82 82
3062.94 85
3063.07 86
3063.20 86
3063.32 84
3063.45 83
3063.58 82
3063.70 82
3063.83 82
3063.96 84
3064.08 86
3064.21 90
3064.34 95
3064.47 102
3064.59 111
3064.72 122
3064.85 134
3064.97 146
3065.10 157
3065.23 166
3065.35 171
3065.48 172
3065.61 170
3065.73 165
3065.86 159
3065.99 155
3066.11 153
3066.24 155
3066.37 160
3066.49 168
3066.62 177
3066.75 186
3066.87 193
3067.00 199
3067.13 205
3067.25 212
3067.38 220
3067.51 229
3067.63 239
3067.76 249
3067.89 256
3068.02 260
3068.14 260
3068.27 257
3068.40 251
3068.52 245
3068.65 238
3068.78 231
3068.90 224
3069.03 218
3069.16 213
3069.28 208
3069.41 203
3069.54 199
3069.66 196
3069.79 193
3069.92 190
3070.04 187
3070.17 182
3070.30 177
3070.43 171
3070.55 165
3070.68 159
3070.81 154
3070.93 150
3071.06 147
3071.19 144
3071.31 141
3071.44 138
3071.57 135
3071.69 132
3071.82 129
3071.95 125
3072.07 120
3072.20 115
3072.33 108
3072.46 100
3072.58 93
3072.71 85
3072.84 79
3072.96 73
3073.09 69
3073.22 66
3073.34 63
3073.47 59
3073.60 55
3073.73 51
3073.85 47
3073.98 44
3074.11 43
3074.23 44
3074.36 47
3074.49 53
3074.61 60
3074.74 67
3074.87 72
3074.99 75
3075.12 76
3075.25 76
3075.38 75
3075.50 74
3075.63 75
3075.76 78
3075.88 84
3076.01 92
3076.14 102
3076.26 113
3076.39 123
3076.52 132
3076.65 139
3076.77 144
3076.90 147
3077.03 147
3077.15 146
3077.28 142
3077.41 136
3077.53 129
3077.66 122
3077.79 114
3077.92 108
3078.04 103
3078.17 99
3078.30 96
3078.42 94
3078.55 92
3078.68 90
3078.80 88
3078.93 86
3079.06 83
3079.19 80
3079.31 77
3079.44 75
3079.57 72
3079.69 70
3079.82 68
3079.95 65
3080.08 63
3080.20 62
3080.33 61
3080.46 60
3080.58 60
3080.71 60
3080.84 61
3080.97 61
3081.09 62
3081.22 63
3081.35 65
3081.47 67
3081.60 71
3081.73 77
3081.85 85
3081.98 95
3082.11 107
3082.24 120
3082.36 132
3082.49 142
3082.62 149
3082.74 152
3082.87 151
3083.00 146
3083.13 140
3083.25 131
3083.38 123
3083.51 114
3083.63 107
3083.76 100
3083.89 94
3084.02 89
3084.14 85
3084.27 82
3084.40 79
3084.52 77
3084.65 76
3084.78 75
3084.91 75
3085.03 75
3085.16 74
3085.29 73
3085.42 71
3085.54 69
3085.67 66
3085.80 63
3085.92 61
3086.05 59
3086.18 58
3086.31 58
3086.43 58
3086.56 59
3086.69 59
3086.81 57
3086.94 54
3087.07 50
3087.20 43
3087.32 37
3087.45 30
3087.58 24
3087.70 20
3087.83 18
3087.96 18
3088.09 21
3088.21 24
3088.34 27
3088.47 28
3088.60 27
3088.72 24
3088.85 20
3088.98 15
3089.10 11
3089.23 8
3089.36 8
3089.49 11
3089.61 17
3089.74 25
3089.87 34
3090.00 44
3090.12 52
3090.25 58
3090.38 62
3090.50 64
3090.63 66
3090.76 67
3090.89 70
3091.01 73
3091.14 78
3091.27 83
3091.40 88
3091.52 92
3091.65 93
3091.78 92
3091.90 89
3092.03 84
3092.16 78
3092.29 73
3092.41 68
3092.54 65
3092.67 63
3092.80 64
3092.92 66
3093.05 69
3093.18 74
3093.31 77
3093.43 80
3093.56 82
3093.69 83
3093.82 84
3093.94 85
3094.07 87
3094.20 91
3094.32 95
3094.45 99
3094.58 102
3094.71 102
3094.83 101
3094.96 97
3095.09 92
3095.22 88
3095.34 85
3095.47 84
3095.60 83
3095.73 84
3095.85 85
3095.98 86
3096.11 86
3096.24 86
3096.36 86
3096.49 86
3096.62 86
3096.75 85
3096.87 83
3097.00 80
3097.13 76
3097.25 72
3097.38 69
3097.51 66
3097.64 64
3097.76 63
3097.89 64
3098.02 65
3098.15 66
3098.27 68
3098.40 70
3098.53 71
3098.66 73
3098.78 76
3098.91 78
3099.04 82
3099.17 86
3099.29 91
3099.42 97
3099.55 103
3099.68 108
3099.80 111
3099.93 110
3100.06 107
3100.19 100
3100.31 91
3100.44 82
3100.57 72
3100.70 63
3100.82 57
3100.95 52
3101.08 49
3101.21 48
3101.33 48
3101.46 49
3101.59 48
3101.72 47
3101.84 46
3101.97 43
3102.10 41
3102.23 38
3102.35 36
3102.48 35
3102.61 34
3102.74 35
3102.86 35
3102.99 36
3103.12 36
3103.25 35
3103.37 33
3103.50 30
3103.63 27
3103.76 22
3103.88 19
3104.01 16
3104.14 15
3104.27 16
3104.40 19
3104.52 25
3104.65 33
3104.78 43
3104.91 53
3105.03 63
3105.16 71
3105.29 77
3105.42 79
3105.54 78
3105.67 74
3105.80 69
3105.93 62
3106.05 56
3106.18 51
3106.31 47
3106.44 45
3106.56 43
3106.69 42
3106.82 40
3106.95 38
3107.07 36
3107.20 35
3107.33 34
3107.46 33
3107.59 33
3107.71 33
3107.84 33
3107.97 33
3108.10 31
3108.22 29
3108.35 26
3108.48 22
3108.61 18
3108.73 15
3108.86 12
3108.99 11
3109.12 12
3109.24 14
3109.37 18
3109.50 23
3109.63 28
3109.76 31
3109.88 32
3110.01 33
3110.14 32
3110.27 31
3110.39 31
3110.52 31
3110.65 32
3110.78 32
3110.91 33
3111.03 34
3111.16 33
3111.29 32
3111.42 29
3111.54 26
3111.67 21
3111.80 16
3111.93 11
3112.05 8
3112.18 5
3112.31 6
3112.44 9
3112.57 14
3112.69 22
3112.82 30
3112.95 39
3113.08 47
3113.20 54
3113.33 58
3113.46 61
3113.59 62
3113.72 61
3113.84 58
3113.97 55
3114.10 52
3114.23 49
3114.35 47
3114.48 47
3114.61 47
3114.74 48
3114.87 49
3114.99 50
3115.12 51
3115.25 52
3115.38 53
3115.50 54
3115.63 55
3115.76 56
3115.89 55
3116.02 53
3116.14 50
3116.27 45
3116.40 39
3116.53 32
3116.65 27
3116.78 23
3116.91 21
3117.04 23
3117.17 26
3117.29 31
3117.42 35
3117.55 39
3117.68 40
3117.81 39
3117.93 36
3118.06 30
3118.19 23
3118.32 16
3118.44 9
3118.57 3
3118.70 0
3118.83 0
3118.96 0
3119.08 0
3119.21 0
3119.34 2
3119.47 2
3119.60 2
3119.72 0
3119.85 0
3119.98 0
3120.11 0
3120.24 1
3120.36 5
3120.49 11
3120.62 18
3120.75 26
3120.87 34
3121.00 40
3121.13 46
3121.26 50
3121.39 52
3121.51 54
3121.64 54
3121.77 55
3121.90 56
3122.03 57
3122.15 59
3122.28 61
3122.41 64
3122.54 68
3122.67 73
3122.79 77
3122.92 82
3123.05 85
3123.18 88
3123.31 89
3123.43 89
3123.56 89
3123.69 89
3123.82 89
3123.95 91
3124.07 94
3124.20 98
3124.33 103
3124.46 106
3124.59 109
3124.71 110
3124.84 109
3124.97 106
3125.10 102
3125.23 97
3125.35 92
3125.48 87
3125.61 82
3125.74 80
3125.87 79
3125.99 80
3126.12 82
3126.25 84
3126.38 86
3126.51 86
3126.63 85
3126.76 81
3126.89 76
3127.02 70
3127.15 65
3127.27 62
3127.40 60
3127.53 60
3127.66 63
3127.79 66
3127.91 71
3128.04 75
3128.17 79
3128.30 82
3128.43 83
3128.55 84
3128.68 83
3128.81 81
3128.94 79
3129.07 77
3129.19 74
3129.32 71
3129.45 69
3129.58 69
3129.71 69
3129.84 72
3129.96 75
3130.09 80
3130.22 86
3130.35 91
3130.48 96
3130.60 100
3130.73 104
3130.86 106
3130.99 107
3131.12 107
3131.24 106
3131.37 104
3131.50 101
3131.63 96
3131.76 92
3131.89 87
3132.01 84
3132.14 82
3132.27 81
3132.40 83
3132.53 87
3132.65 91
3132.78 95
3132.91 98
3133.04 99
3133.17 97
3133.30 94
3133.42 88
3133.55 81
3133.68 74
3133.81 66
3133.94 58
3134.06 52
3134.19 46
3134.32 42
3134.45 39
3134.58 38
3134.71 38
3134.83 38
3134.96 39
3135.09 40
3135.22 39
3135.35 38
3135.47 37
3135.60 34
3135.73 31
3135.86 28
3135.99 25
3136.12 23
3136.24 23
3136.37 26
3136.50 31
3136.63 39
3136.76 49
3136.89 60
3137.01 71
3137.14 80
3137.27 88
3137.40 92
3137.53 93
3137.65 92
3137.78 89
3137.91 85
3138.04 80
3138.17 74
3138.30 68
3138.42 63
3138.55 58
3138.68 56
3138.81 55
3138.94 57
3139.07 59
3139.19 62
3139.32 64
3139.45 66
3139.58 67
3139.71 67
3139.84 67
3139.96 66
3140.09 66
3140.22 66
3140.35 67
3140.48 68
3140.61 69
3140.73 72
3140.86 75
3140.99 79
3141.12 85
3141.25 92
3141.38 99
3141.50 105
3141.63 109
3141.76 110
3141.89 108
3142.02 104
3142.15 98
3142.27 92
3142.40 87
3142.53 84
3142.66 83
3142.79 83
3142.92 86
3143.04 91
3143.17 98
3143.30 106
3143.43 115
3143.56 123
3143.69 129
3143.81 132
3143.94 131
3144.07 127
3144.20 120
3144.33 112
3144.46 104
3144.58 98
3144.71 94
3144.84 92
3144.97 91
3145.10 90
3145.23 88
3145.36 86
3145.48 82
3145.61 79
3145.74 77
3145.87 76
3146.00 78
3146.13 82
3146.25 86
3146.38 90
3146.51 91
3146.64 90
3146.77 87
3146.90 81
3147.02 74
3147.15 68
3147.28 63
3147.41 59
3147.54 58
3147.67 58
3147.80 60
3147.92 62
3148.05 65
3148.18 67
3148.31 69
3148.44 70
3148.57 69
3148.70 67
3148.82 63
3148.95 59
3149.08 54
3149.21 48
3149.34 42
3149.47 37
3149.59 33
3149.72 31
3149.85 30
3149.98 31
3150.11 34
3150.24 39
3150.37 45
3150.49 50
3150.62 55
3150.75 58
3150.88 58
3151.01 57
3151.14 54
3151.27 50
3151.39 47
3151.52 45
3151.65 45
3151.78 46
3151.91 49
3152.04 52
3152.17 55
3152.29 57
3152.42 58
3152.55 57
3152.68 54
3152.81 49
3152.94 44
3153.07 40
3153.19 37
3153.32 36
3153.45 38
3153.58 43
3153.71 49
3153.84 56
3153.97 62
3154.09 67
3154.22 69
3154.35 68
3154.48 64
3154.61 59
3154.74 52
3154.87 46
3154.99 41
3155.12 37
3155.25 36
3155.38 36
3155.51 38
3155.64 41
3155.77 45
3155.89 50
3156.02 55
3156.15 59
3156.28 63
3156.41 66
3156.54 67
3156.67 67
3156.80 65
3156.92 62
3157.05 58
3157.18 55
3157.31 52
3157.44 50
3157.57 50
3157.70 50
3157.82 52
3157.95 54
3158.08 57
3158.21 58
3158.34 59
3158.47 59
3158.60 58
3158.73 56
3158.85 55
3158.98 55
3159.11 55
3159.24 58
3159.37 62
3159.50 67
3159.63 73
3159.76 79
3159.88 85
3160.01 88
3160.14 89
3160.27 89
3160.40 87
3160.53 86
3160.66 86
3160.78 87
3160.91 90
3161.04 94
3161.17 98
3161.30 99
3161.43 99
3161.56 95
3161.69 89
3161.81 83
3161.94 77
3162.07 72
3162.20 69
3162.33 68
3162.46 68
3162.59 68
3162.72 66
3162.84 62
3162.97 56
3163.10 49
3163.23 41
3163.36 34
3163.49 27
3163.62 21
3163.75 16
3163.88 12
3164.00 10
3164.13 9
3164.26 11
3164.39 16
3164.52 24
3164.65 34
3164.78 44
3164.91 55
3165.03 64
3165.16 71
3165.29 76
3165.42 79
3165.55 80
3165.68 80
3165.81 78
3165.94 76
3166.07 74
3166.19 71
3166.32 69
3166.45 66
3166.58 64
3166.71 62
3166.84 60
3166.97 59
3167.10 58
3167.23 58
3167.35 59
3167.48 60
3167.61 62
3167.74 65
3167.87 67
3168.00 69
3168.13 70
3168.26 70
3168.38 69
3168.51 68
3168.64 67
3168.77 66
3168.90 66
3169.03 65
3169.16 65
3169.29 64
3169.42 64
3169.55 63
3169.67 63
3169.80 62
3169.93 61
3170.06 61
3170.19 61
3170.32 61
3170.45 60
3170.58 60
3170.71 59
3170.83 58
3170.96 58
3171.09 57
3171.22 57
3171.35 57
3171.48 57
3171.61 58
3171.74 58
3171.87 57
3172.00 55
3172.12 51
3172.25 46
3172.38 40
3172.51 34
3172.64 28
3172.77 22
3172.90 17
3173.03 13
3173.16 10
3173.28 9
3173.41 9
3173.54 10
3173.67 11
3173.80 11
3173.93 12
3174.06 12
3174.19 11
3174.32 10
3174.45 11
3174.57 12
3174.70 14
3174.83 17
3174.96 21
3175.09 26
3175.22 32
3175.35 37
3175.48 43
3175.61 49
3175.74 54
3175.87 60
3175.99 64
3176.12 68
3176.25 70
3176.38 71
3176.51 70
3176.64 67
3176.77 63
3176.90 59
3177.03 55
3177.16 52
3177.28 50
3177.41 49
3177.54 49
3177.67 50
3177.80 52
3177.93 54
3178.06 56
3178.19 59
3178.32 63
3178.45 67
3178.58 70
3178.70 72
3178.83 73
3178.96 74
3179.09 73
3179.22 71
3179.35 68
3179.48 64
3179.61 59
3179.74 52
3179.87 45
3180.00 37
3180.13 30
3180.25 25
3180.38 21
3180.51 20
3180.64 19
3180.77 20
3180.90 21
3181.03 20
3181.16 19
3181.29 17
3181.42 15
3181.55 13
3181.67 13
3181.80 15
3181.93 17
3182.06 21
3182.19 26
3182.32 31
3182.45 36
3182.58 41
3182.71 46
3182.84 51
3182.97 55
3183.10 60
3183.23 64
3183.35 67
3183.48 70
3183.61 73
3183.74 74
3183.87 75
3184.00 76
3184.13 76
3184.26 76
3184.39 78
3184.52 80
3184.65 82
3184.78 84
3184.90 86
3185.03 85
3185.16 83
3185.29 79
3185.42 73
3185.55 66
3185.68 60
3185.81 55
3185.94 51
3186.07 49
3186.20 47
3186.33 46
3186.46 45
3186.59 45
3186.71 46
3186.84 48
3186.97 51
3187.10 53
3187.23 56
3187.36 56
3187.49 55
3187.62 52
3187.75 48
3187.88 43
3188.01 38
3188.14 35
3188.27 34
3188.40 35
3188.52 38
3188.65 43
3188.78 49
3188.91 55
3189.04 60
3189.17 64
3189.30 66
3189.43 66
3189.56 66
3189.69 65
3189.82 64
3189.95 63
3190.08 62
3190.21 61
3190.33 62
3190.46 62
3190.59 63
3190.72 63
3190.85 64
3190.98 64
3191.11 65
3191.24 66
3191.37 68
3191.50 70
3191.63 74
3191.76 78
3191.89 83
3192.02 89
3192.15 96
3192.28 103
3192.40 111
3192.53 118
3192.66 124
3192.79 129
3192.92 131
3193.05 130
3193.18 128
3193.31 124
3193.44 120
3193.57 116
3193.70 113
3193.83 110
3193.96 109
3194.09 109
3194.22 110
3194.35 111
3194.48 112
3194.60 112
3194.73 111
3194.86 109
3194.99 106
3195.12 102
3195.25 97
3195.38 93
3195.51 89
3195.64 87
3195.77 86
3195.90 85
3196.03 85
3196.16 83
3196.29 80
3196.42 76
3196.55 69
3196.68 62
3196.81 55
3196.93 48
3197.06 43
3197.19 39
3197.32 36
3197.45 34
3197.58 33
3197.71 32
3197.84 32
3197.97 33
3198.10 34
3198.23 35
3198.36 36
3198.49 37
3198.62 38
3198.75 37
3198.88 36
3199.01 34
3199.14 31
3199.27 26
3199.40 21
3199.52 15
3199.65 8
3199.78 0
3199.91 0
3200.04 0
3200.17 0
3200.30 0
3200.43 0
3200.56 0
3200.69 0
3200.82 1
3200.95 11
3201.08 21
3201.21 28
3201.34 34
3201.47 37
3201.60 37
3201.73 35
3201.86 31
3201.99 27
3202.12 22
3202.25 19
3202.38 16
3202.50 16
3202.63 18
3202.76 22
3202.89 27
3203.02 34
3203.15 41
3203.28 48
3203.41 52
3203.54 54
3203.67 54
3203.80 52
3203.93 49
3204.06 44
3204.19 39
3204.32 34
3204.45 29
3204.58 25
3204.71 22
3204.84 20
3204.97 20
3205.10 20
3205.23 21
3205.36 23
3205.49 23
3205.62 23
3205.75 22
3205.87 19
3206.00 16
3206.13 13
3206.26 11
3206.39 9
3206.52 9
3206.65 10
3206.78 11
3206.91 12
3207.04 13
3207.17 13
3207.30 12
3207.43 13
3207.56 14
3207.69 17
3207.82 22
3207.95 28
3208.08 34
3208.21 39
3208.34 43
3208.47 44
3208.60 43
3208.73 41
3208.86 39
3208.99 38
3209.12 38
3209.25 40
3209.38 43
3209.51 47
3209.64 50
3209.77 52
3209.90 51
3210.03 49
3210.15 44
3210.28 37
3210.41 30
3210.54 23
3210.67 18
3210.80 15
3210.93 16
3211.06 19
3211.19 24
3211.32 30
3211.45 35
3211.58 39
3211.71 42
3211.84 42
3211.97 42
3212.10 40
3212.23 39
3212.36 37
3212.49 36
3212.62 34
3212.75 31
3212.88 27
3213.01 22
3213.14 16
3213.27 10
3213.40 4
3213.53 0
3213.66 0
3213.79 0
3213.92 0
3214.05 0
3214.18 0
3214.31 0
3214.44 0
3214.57 0
3214.70 3
3214.83 6
3214.96 9
3215.09 13
3215.22 19
3215.35 25
3215.48 32
3215.61 39
3215.74 46
3215.87 53
3216.00 58
3216.13 62
3216.26 66
3216.39 68
3216.52 69
3216.65 70
3216.78 71
3216.91 72
3217.04 74
3217.17 76
3217.29 78
3217.42 79
3217.55 81
3217.68 81
3217.81 80
3217.94 77
3218.07 73
3218.20 67
3218.33 60
3218.46 53
3218.59 46
3218.72 39
3218.85 34
3218.98 29
3219.11 26
3219.24 23
3219.37 22
3219.50 22
3219.63 24
3219.76 27
3219.89 32
3220.02 38
3220.15 44
3220.28 50
3220.41 54
3220.54 58
3220.67 60
3220.80 60
3220.93 59
3221.06 57
3221.19 55
3221.32 52
3221.45 51
3221.58 50
3221.71 49
3221.84 50
3221.97 51
3222.10 52
3222.23 52
3222.36 51
3222.49 49
3222.62 47
3222.75 44
3222.88 41
3223.01 38
3223.14 36
3223.27 34
3223.40 33
3223.53 34
3223.66 35
3223.79 38
3223.92 41
3224.05 45
3224.18 48
3224.31 49
3224.44 49
3224.57 48
3224.70 46
3224.83 43
3224.96 40
3225.09 36
3225.22 33
3225.35 30
3225.48 27
3225.61 25
3225.74 23
3225.87 22
3226.00 21
3226.13 20
3226.26 20
3226.39 20
3226.52 20
3226.65 22
3226.78 24
3226.91 29
3227.04 34
3227.17 40
3227.30 48
3227.43 55
3227.56 63
3227.69 71
3227.82 79
3227.95 87
3228.08 94
3228.21 101
3228.35 107
3228.48 110
3228.61 111
3228.74 109
3228.87 105
3229.00 98
3229.13 89
3229.26 80
3229.39 70
3229.52 61
3229.65 53
3229.78 46
3229.91 41
3230.04 38
3230.17 37
3230.30 38
3230.43 40
3230.56 44
3230.69 47
3230.82 50
3230.95 51
3231.08 50
3231.21 48
3231.34 44
3231.47 40
3231.60 36
3231.73 33
3231.86 31
3231.99 30
3232.12 31
3232.25 32
3232.38 34
3232.51 36
3232.64 39
3232.77 42
3232.90 45
3233.03 49
3233.16 52
3233.29 54
3233.42 54
3233.55 52
3233.68 48
3233.81 43
3233.94 37
3234.07 31
3234.20 27
3234.33 23
3234.46 21
3234.59 20
3234.72 19
3234.85 19
3234.98 19
3235.11 20
3235.24 23
3235.37 27
3235.51 31
3235.64 35
3235.77 38
3235.90 40
3236.03 40
3236.16 38
3236.29 35
3236.42 33
3236.55 31
3236.68 30
3236.81 29
3236.94 29
3237.07 28
3237.20 26
3237.33 24
3237.46 21
3237.59 19
3237.72 17
3237.85 17
3237.98 18
3238.11 20
3238.24 23
3238.37 25
3238.50 27
3238.63 27
3238.76 26
3238.89 25
3239.02 22
3239.15 20
3239.28 17
3239.41 15
3239.54 13
3239.67 11
3239.81 10
3239.94 9
3240.07 8
3240.20 9
3240.33 10
3240.46 13
3240.59 17
3240.72 22
3240.85 27
3240.98 33
3241.11 39
3241.24 43
3241.37 47
3241.50 49
3241.63 52
3241.76 54
3241.89 56
3242.02 60
3242.15 64
3242.28 68
3242.41 72
3242.54 74
3242.67 74
3242.80 72
3242.93 69
3243.06 65
3243.20 61
3243.33 57
3243.46 54
3243.59 51
3243.72 50
3243.85 49
3243.98 49
3244.11 49
3244.24 50
3244.37 51
3244.50 53
3244.63 55
3244.76 56
3244.89 58
3245.02 60
3245.15 63
3245.28 66
3245.41 69
3245.54 73
3245.67 77
3245.80 80
3245.93 81
3246.06 82
3246.20 80
3246.33 78
3246.46 74
3246.59 69
3246.72 63
3246.85 57
3246.98 52
3247.11 47
3247.24 44
3247.37 42
3247.50 42
3247.63 44
3247.76 46
3247.89 48
3248.02 50
3248.15 50
3248.28 48
3248.41 46
3248.54 43
3248.67 40
3248.81 39
3248.94 40
3249.07 43
3249.20 47
3249.33 52
3249.46 57
3249.59 61
3249.72 64
3249.85 65
3249.98 63
3250.11 59
3250.24 54
3250.37 48
3250.50 42
3250.63 38
3250.76 35
3250.89 35
3251.02 37
3251.16 40
3251.29 43
3251.42 45
3251.55 47
3251.68 48
3251.81 47
3251.94 47
3252.07 46
3252.20 44
3252.33 43
3252.46 41
3252.59 38
3252.72 35
3252.85 32
3252.98 28
3253.11 24
3253.24 21
3253.38 17
3253.51 14
3253.64 10
3253.77 8
3253.90 7
3254.03 7
3254.16 9
3254.29 12
3254.42 17
3254.55 22
3254.68 26
3254.81 28
3254.94 29
3255.07 28
3255.20 26
3255.33 24
3255.47 22
3255.60 21
3255.73 21
3255.86 23
3255.99 24
3256.12 25
3256.25 27
3256.38 28
3256.51 29
3256.64 30
3256.77 32
3256.90 35
3257.03 39
3257.16 43
3257.30 48
3257.43 54
3257.56 60
3257.69 65
3257.82 70
3257.95 74
3258.08 76
3258.21 75
3258.34 73
3258.47 69
3258.60 63
3258.73 57
3258.86 51
3258.99 46
3259.13 41
3259.26 38
3259.39 37
3259.52 38
3259.65 41
3259.78 45
3259.91 51
3260.04 55
3260.17 59
3260.30 61
3260.43 60
3260.56 57
3260.69 54
3260.82 50
3260.96 46
3261.09 44
3261.22 44
3261.35 45
3261.48 48
3261.61 51
3261.74 55
3261.87 58
3262.00 61
3262.13 62
3262.26 61
3262.39 59
3262.53 56
3262.66 51
3262.79 46
3262.92 41
3263.05 37
3263.18 32
3263.31 27
3263.44 23
3263.57 19
3263.70 15
3263.83 12
3263.96 10
3264.09 9
3264.23 10
3264.36 12
3264.49 16
3264.62 20
3264.75 25
3264.88 30
3265.01 34
3265.14 37
3265.27 39
3265.40 39
3265.53 37
3265.67 34
3265.80 29
3265.93 25
3266.06 22
3266.19 21
3266.32 22
3266.45 25
3266.58 29
3266.71 33
3266.84 37
3266.97 39
3267.10 38
3267.24 37
3267.37 36
3267.50 36
3267.63 37
3267.76 40
3267.89 46
3268.02 52
3268.15 57
3268.28 62
3268.41 64
3268.54 65
3268.68 65
3268.81 64
3268.94 62
3269.07 60
3269.20 58
3269.33 55
3269.46 53
3269.59 50
3269.72 47
3269.85 44
3269.99 41
3270.12 39
3270.25 36
3270.38 34
3270.51 32
3270.64 30
3270.77 28
3270.90 26
3271.03 23
3271.16 21
3271.29 19
3271.43 17
3271.56 15
3271.69 13
3271.82 11
3271.95 8
3272.08 6
3272.21 4
3272.34 2
3272.47 2
3272.60 2
3272.74 3
3272.87 3
3273.00 3
3273.13 1
3273.26 0
3273.39 0
3273.52 0
3273.65 0
3273.78 0
3273.91 0
3274.05 2
3274.18 6
3274.31 10
3274.44 13
3274.57 17
3274.70 22
3274.83 26
3274.96 32
3275.09 39
3275.23 46
3275.36 52
3275.49 58
3275.62 61
3275.75 64
3275.88 64
3276.01 64
3276.14 63
3276.27 63
3276.41 63
3276.54 64
3276.67 66
3276.80 69
3276.93 71
3277.06 73
3277.19 74
3277.32 74
3277.45 74
3277.58 73
3277.72 72
3277.85 70
3277.98 66
3278.11 62
3278.24 57
3278.37 52
3278.50 48
3278.63 45
3278.77 45
3278.90 47
3279.03 51
3279.16 57
3279.29 64
3279.42 71
3279.55 77
3279.68 81
3279.81 84
3279.95 87
3280.08 88
3280.21 89
3280.34 88
3280.47 86
3280.60 82
3280.73 77
3280.86 70
3280.99 62
3281.13 54
3281.26 47
3281.39 40
3281.52 36
3281.65 33
3281.78 32
3281.91 33
3282.04 36
3282.18 40
3282.31 45
3282.44 50
3282.57 55
3282.70 59
3282.83 63
3282.96 66
3283.09 69
3283.22 71
3283.36 73
3283.49 73
3283.62 73
3283.75 72
3283.88 70
3284.01 69
3284.14 68
3284.27 67
3284.41 68
3284.54 69
3284.67 71
3284.80 71
3284.93 72
3285.06 72
3285.19 71
3285.32 70
3285.46 69
3285.59 68
3285.72 68
3285.85 66
3285.98 65
3286.11 64
3286.24 63
3286.37 62
3286.51 62
3286.64 62
3286.77 63
3286.90 63
3287.03 62
3287.16 61
3287.29 59
3287.43 57
3287.56 55
3287.69 54
3287.82 54
3287.95 54
3288.08 56
3288.21 58
3288.34 61
3288.48 63
3288.61 65
3288.74 66
3288.87 66
3289.00 65
3289.13 64
3289.26 63
3289.40 63
3289.53 64
3289.66 67
3289.79 71
3289.92 76
3290.05 83
3290.18 89
3290.31 95
3290.45 101
3290.58 105
3290.71 110
3290.84 114
3290.97 117
3291.10 121
3291.23 124
3291.37 126
3291.50 128
3291.63 129
3291.76 130
3291.89 132
3292.02 136
3292.15 141
3292.29 148
3292.42 156
3292.55 165
3292.68 173
3292.81 180
3292.94 187
3293.07 193
3293.21 198
3293.34 204
3293.47 210
3293.60 215
3293.73 220
3293.86 224
3293.99 227
3294.13 229
3294.26 228
3294.39 225
3294.52 219
3294.65 210
3294.78 197
3294.91 181
3295.05 164
3295.18 145
3295.31 127
3295.44 111
3295.57 96
3295.70 83
3295.83 73
3295.97 63
3296.10 55
3296.23 49
3296.36 42
3296.49 37
3296.62 32
3296.75 27
3296.89 23
3297.02 21
3297.15 19
3297.28 20
3297.41 22
3297.54 25
3297.68 29
3297.81 32
3297.94 34
3298.07 34
3298.20 33
3298.33 30
3298.46 29
3298.60 28
3298.73 29
3298.86 32
3298.99 36
3299.12 41
3299.25 45
3299.38 49
3299.52 52
3299.65 54
3299.78 56
3299.91 60
3300.04 66
3300.17 74
3300.31 83
3300.44 91
3300.57 97
3300.70 100
3300.83 98
3300.96 93
3301.10 86
3301.23 79
3301.36 73
3301.49 69
3301.62 68
3301.75 68
3301.88 71
3302.02 74
3302.15 77
3302.28 79
3302.41 79
3302.54 78
3302.67 76
3302.81 73
3302.94 68
3303.07 64
3303.20 60
3303.33 57
3303.46 54
3303.60 51
3303.73 49
3303.86 46
3303.99 43
3304.12 41
3304.25 39
3304.39 37
3304.52 37
3304.65 38
3304.78 39
3304.91 41
3305.04 42
3305.18 42
3305.31 41
3305.44 39
3305.57 36
3305.70 32
3305.83 29
3305.97 26
3306.10 23
3306.23 21
3306.36 20
3306.49 19
3306.62 19
3306.76 19
3306.89 21
3307.02 23
3307.15 27
3307.28 32
3307.41 39
3307.55 45
3307.68 52
3307.81 58
3307.94 62
3308.07 65
3308.20 66
3308.34 66
3308.47 66
3308.60 66
3308.73 66
3308.86 67
3308.99 68
3309.13 70
3309.26 70
3309.39 69
3309.52 67
3309.65 62
3309.79 55
3309.92 48
3310.05 39
3310.18 31
3310.31 24
3310.44 20
3310.58 19
3310.71 21
3310.84 27
3310.97 35
3311.10 43
3311.23 51
3311.37 56
3311.50 59
3311.63 60
3311.76 59
3311.89 57
3312.03 55
3312.16 54
3312.29 54
3312.42 54
3312.55 54
3312.68 54
3312.82 52
3312.95 50
3313.08 47
3313.21 43
3313.34 39
3313.48 34
3313.61 28
3313.74 21
3313.87 15
3314.00 9
3314.13 5
3314.27 4
3314.40 6
3314.53 11
3314.66 18
3314.79 25
3314.93 31
3315.06 35
3315.19 36
3315.32 36
3315.45 34
3315.58 33
3315.72 33
3315.85 35
3315.98 39
3316.11 43
3316.24 47
3316.38 50
3316.51 51
3316.64 49
3316.77 45
3316.90 39
3317.04 32
3317.17 24
3317.30 17
3317.43 11
3317.56 6
3317.69 4
3317.83 3
3317.96 4
3318.09 5
3318.22 7
3318.35 8
3318.49 9
3318.62 8
3318.75 7
3318.88 6
3319.01 5
3319.15 5
3319.28 6
3319.41 8
3319.54 10
3319.67 12
3319.81 13
3319.94 11
3320.07 7
3320.20 2
3320.33 0
3320.47 0
3320.60 0
3320.73 0
3320.86 0
3320.99 0
3321.13 0
3321.26 8
3321.39 16
3321.52 22
3321.65 25
3321.79 24
3321.92 22
3322.05 18
3322.18 15
3322.31 13
3322.45 14
3322.58 17
3322.71 23
3322.84 30
3322.97 38
3323.11 45
3323.24 49
3323.37 51
3323.50 50
3323.63 46
3323.77 41
3323.90 34
3324.03 27
3324.16 20
3324.29 15
3324.43 12
3324.56 11
3324.69 12
3324.82 15
3324.95 21
3325.09 28
3325.22 36
3325.35 44
3325.48 52
3325.61 58
3325.75 63
3325.88 65
3326.01 65
3326.14 63
3326.27 60
3326.41 57
3326.54 54
3326.67 51
3326.80 48
3326.94 45
3327.07 43
3327.20 40
3327.33 38
3327.46 35
3327.60 33
3327.73 31
3327.86 30
3327.99 29
3328.12 28
3328.26 27
3328.39 26
3328.52 24
3328.65 23
3328.78 21
3328.92 19
3329.05 17
3329.18 14
3329.31 12
3329.45 8
3329.58 5
3329.71 3
3329.84 1
3329.97 0
3330.11 1
3330.24 4
3330.37 8
3330.50 12
3330.63 16
3330.77 18
3330.90 19
3331.03 19
3331.16 17
3331.30 16
3331.43 15
3331.56 16
3331.69 18
3331.82 21
3331.96 24
3332.09 27
3332.22 30
3332.35 33
3332.49 36
3332.62 39
3332.75 43
3332.88 48
3333.01 54
3333.15 60
3333.28 64
3333.41 67
3333.54 67
3333.68 63
3333.81 57
3333.94 49
3334.07 39
3334.20 29
3334.34 21
3334.47 14
3334.60 11
3334.73 11
3334.87 12
3335.00 15
3335.13 17
3335.26 20
3335.39 21
3335.53 22
3335.66 23
3335.79 24
3335.92 25
3336.06 27
3336.19 28
3336.32 27
3336.45 25
3336.59 21
3336.72 16
3336.85 11
3336.98 6
3337.11 2
3337.25 1
3337.38 1
3337.51 4
3337.64 7
3337.78 11
3337.91 14
3338.04 17
3338.17 19
3338.31 19
3338.44 19
3338.57 18
3338.70 17
3338.83 16
3338.97 16
3339.10 16
3339.23 18
3339.36 21
3339.50 24
3339.63 29
3339.76 34
3339.89 39
3340.03 45
3340.16 49
3340.29 53
3340.42 55
3340.55 57
3340.69 57
3340.82 56
3340.95 55
3341.08 54
3341.22 54
3341.35 55
3341.48 57
3341.61 62
3341.75 68
3341.88 74
3342.01 81
3342.14 88
3342.28 94
3342.41 100
3342.54 103
3342.67 104
3342.81 103
3342.94 101
3343.07 96
3343.20 91
3343.34 86
3343.47 82
3343.60 79
3343.73 77
3343.86 76
3344.00 75
3344.13 73
3344.26 69
3344.39 65
3344.53 59
3344.66 52
3344.79 45
3344.92 41
3345.06 38
3345.19 38
3345.32 41
3345.45 44
3345.59 48
3345.72 51
3345.85 52
3345.98 52
3346.12 51
3346.25 48
3346.38 46
3346.51 43
3346.65 41
3346.78 39
3346.91 37
3347.04 35
3347.18 32
3347.31 29
3347.44 25
3347.57 20
3347.71 15
3347.84 10
3347.97 7
3348.10 5
3348.24 7
3348.37 11
3348.50 18
3348.63 26
3348.77 33
3348.90 39
3349.03 43
3349.16 44
3349.30 44
3349.43 43
3349.56 43
3349.69 43
3349.83 45
3349.96 48
3350.09 51
3350.22 55
3350.36 58
3350.49 61
3350.62 64
3350.75 67
3350.89 70
3351.02 73
3351.15 75
3351.29 77
3351.42 79
3351.55 80
3351.68 80
3351.82 80
3351.95 79
3352.08 77
3352.21 75
3352.35 71
3352.48 65
3352.61 58
3352.74 50
3352.88 42
3353.01 33
3353.14 24
3353.27 17
3353.41 10
3353.54 5
3353.67 1
3353.80 0
3353.94 0
3354.07 0
3354.20 0
3354.34 0
3354.47 0
3354.60 0
3354.73 0
3354.87 0
3355.00 1
3355.13 5
3355.26 11
3355.40 17
3355.53 25
3355.66 32
3355.79 39
3355.93 46
3356.06 52
3356.19 57
3356.33 61
3356.46 64
3356.59 67
3356.72 70
3356.86 72
3356.99 74
3357.12 76
3357.25 77
3357.39 77
3357.52 77
3357.65 75
3357.78 72
3357.92 70
3358.05 67
3358.18 64
3358.32 61
3358.45 58
3358.58 56
3358.71 54
3358.85 52
3358.98 50
3359.11 49
3359.24 48
3359.38 47
3359.51 45
3359.64 43
3359.78 40
3359.91 37
3360.04 35
3360.17 33
3360.31 32
3360.44 32
3360.57 34
3360.71 36
3360.84 39
3360.97 42
3361.10 46
3361.24 48
3361.37 51
3361.50 52
3361.63 53
3361.77 54
3361.90 55
3362.03 56
3362.17 58
3362.30 61
3362.43 63
3362.56 65
3362.70 66
3362.83 66
3362.96 66
3363.10 66
3363.23 67
3363.36 67
3363.49 67
3363.63 67
3363.76 65
3363.89 63
3364.02 59
3364.16 55
3364.29 52
3364.42 49
3364.56 47
3364.69 46
3364.82 45
3364.95 45
3365.09 45
3365.22 44
3365.35 43
3365.49 41
3365.62 39
3365.75 36
3365.88 33
3366.02 29
3366.15 26
3366.28 23
3366.42 21
3366.55 19
3366.68 19
3366.82 19
3366.95 20
3367.08 22
3367.21 23
3367.35 25
3367.48 28
3367.61 30
3367.75 34
3367.88 37
3368.01 40
3368.14 42
3368.28 44
3368.41 45
3368.54 46
3368.68 46
3368.81 47
3368.94 48
3369.07 49
3369.21 51
3369.34 53
3369.47 56
3369.61 58
3369.74 61
3369.87 62
3370.01 62
3370.14 61
3370.27 59
3370.40 57
3370.54 54
3370.67 51
3370.80 50
3370.94 48
3371.07 48
3371.20 47
3371.33 45
3371.47 43
3371.60 40
3371.73 37
3371.87 33
3372.00 31
3372.13 30
3372.27 32
3372.40 36
3372.53 43
3372.66 51
3372.80 60
3372.93 68
3373.06 74
3373.20 78
3373.33 81
3373.46 82
3373.60 83
3373.73 83
3373.86 84
3373.99 85
3374.13 87
3374.26 87
3374.39 88
3374.53 88
3374.66 87
3374.79 86
3374.93 85
3375.06 83
3375.19 81
3375.33 78
3375.46 75
3375.59 72
3375.72 69
3375.86 68
3375.99 67
3376.12 67
3376.26 68
3376.39 68
3376.52 67
3376.66 66
3376.79 63
3376.92 60
3377.06 57
3377.19 54
3377.32 51
3377.45 49
3377.59 48
3377.72 46
3377.85 44
3377.99 42
3378.12 40
3378.25 37
3378.39 34
3378.52 32
3378.65 29
3378.79 27
3378.92 24
3379.05 22
3379.19 21
3379.32 20
3379.45 21
3379.58 24
3379.72 27
3379.85 31
3379.98 36
3380.12 40
3380.25 43
3380.38 45
3380.52 45
3380.65 45
3380.78 43
3380.92 42
3381.05 41
3381.18 41
3381.32 42
3381.45 44
3381.58 45
3381.72 46
3381.85 46
3381.98 44
3382.11 42
3382.25 39
3382.38 38
3382.51 37
3382.65 39
3382.78 41
3382.91 43
3383.05 44
3383.18 44
3383.31 43
3383.45 40
3383.58 38
3383.71 35
3383.85 33
3383.98 32
3384.11 32
3384.25 31
3384.38 31
3384.51 31
3384.65 31
3384.78 32
3384.91 32
3385.05 33
3385.18 34
3385.31 34
3385.45 35
3385.58 38
3385.71 41
3385.84 47
3385.98 53
3386.11 61
3386.24 68
3386.38 75
3386.51 79
3386.64 81
3386.78 82
3386.91 80
3387.04 76
3387.18 71
3387.31 65
3387.44 58
3387.58 51
3387.71 43
3387.84 35
3387.98 28
3388.11 23
3388.24 20
3388.38 18
3388.51 19
3388.64 21
3388.78 25
3388.91 29
3389.04 34
3389.18 37
3389.31 40
3389.44 41
3389.58 41
3389.71 41
3389.84 41
3389.98 42
3390.11 44
3390.24 46
3390.38 48
3390.51 49
3390.64 49
3390.78 47
3390.91 43
3391.04 37
3391.18 30
3391.31 23
3391.44 17
3391.58 12
3391.71 10
3391.84 10
3391.98 13
3392.11 17
3392.24 22
3392.38 26
3392.51 29
3392.64 32
3392.78 33
3392.91 33
3393.05 33
3393.18 33
3393.31 34
3393.45 34
3393.58 35
3393.71 36
3393.85 36
3393.98 35
3394.11 33
3394.25 30
3394.38 27
3394.51 24
3394.65 20
3394.78 16
3394.91 13
3395.05 9
3395.18 6
3395.31 3
3395.45 1
3395.58 0
3395.71 0
3395.85 0
3395.98 0
3396.11 0
3396.25 0
3396.38 0
3396.51 0
3396.65 2
3396.78 10
3396.92 19
3397.05 27
3397.18 35
3397.32 42
3397.45 48
3397.58 52
3397.72 56
3397.85 59
3397.98 62
3398.12 66
3398.25 68
3398.38 70
3398.52 70
3398.65 68
3398.78 64
3398.92 59
3399.05 53
3399.18 46
3399.32 41
3399.45 38
3399.59 35
3399.72 35
3399.85 35
3399.99 35
3400.12 34
3400.25 33
3400.39 31
3400.52 29
3400.65 27
3400.79 27
3400.92 29
3401.05 34
3401.19 42
3401.32 51
3401.46 61
3401.59 70
3401.72 79
3401.86 87
3401.99 92
3402.12 96
3402.26 99
3402.39 101
3402.52 103
3402.66 103
3402.79 103
3402.92 101
3403.06 98
3403.19 93
3403.33 88
3403.46 82
3403.59 77
3403.73 72
3403.86 69
3403.99 66
3404.13 65
3404.26 64
3404.39 64
3404.53 64
3404.66 63
3404.80 62
3404.93 62
3405.06 61
3405.20 60
3405.33 60
3405.46 59
3405.60 59
3405.73 57
3405.86 56
3406.00 54
3406.13 52
3406.27 51
3406.40 52
3406.53 55
3406.67 60
3406.80 66
3406.93 74
3407.07 81
3407.20 87
3407.33 92
3407.47 96
3407.60 99
3407.74 101
3407.87 103
3408.00 104
3408.14 105
3408.27 105
3408.40 106
3408.54 106
3408.67 106
3408.81 107
3408.94 109
3409.07 111
3409.21 113
3409.34 114
3409.47 114
3409.61 113
3409.74 109
3409.88 104
3410.01 99
3410.14 94
3410.28 91
3410.41 91
3410.54 92
3410.68 95
3410.81 98
3410.95 101
3411.08 101
3411.21 99
3411.35 95
3411.48 90
3411.61 83
3411.75 76
3411.88 69
3412.02 61
3412.15 53
3412.28 44
3412.42 36
3412.55 27
3412.68 20
3412.82 14
3412.95 11
3413.09 10
3413.22 10
3413.35 12
3413.49 15
3413.62 17
3413.75 18
3413.89 19
3414.02 19
3414.16 19
3414.29 20
3414.42 20
3414.56 19
3414.69 18
3414.83 16
3414.96 15
3415.09 14
3415.23 14
3415.36 16
3415.49 18
3415.63 22
3415.76 26
3415.90 29
3416.03 32
3416.16 33
3416.30 34
3416.43 34
3416.57 34
3416.70 35
3416.83 37
3416.97 38
3417.10 39
3417.24 39
3417.37 38
3417.50 36
3417.64 33
3417.77 29
3417.90 24
3418.04 20
3418.17 15
3418.31 11
3418.44 8
3418.57 5
3418.71 3
3418.84 2
3418.98 2
3419.11 5
3419.24 8
3419.38 13
3419.51 18
3419.65 23
3419.78 27
3419.91 30
3420.05 32
3420.18 33
3420.32 34
3420.45 35
3420.58 36
3420.72 36
3420.85 35
3420.98 35
3421.12 33
3421.25 31
3421.39 28
3421.52 26
3421.65 24
3421.79 23
3421.92 24
3422.06 25
3422.19 29
3422.32 33
3422.46 38
3422.59 42
3422.73 45
3422.86 45
3422.99 42
3423.13 35
3423.26 26
3423.40 17
3423.53 8
3423.66 1
3423.80 0
3423.93 0
3424.07 0
3424.20 0
3424.33 3
3424.47 5
3424.60 6
3424.74 5
3424.87 3
3425.00 0
3425.14 0
3425.27 0
3425.41 0
3425.54 0
3425.67 2
3425.81 6
3425.94 9
3426.08 11
3426.21 11
3426.35 10
3426.48 7
3426.61 3
3426.75 0
3426.88 0
3427.02 0
3427.15 0
3427.28 0
3427.42 0
3427.55 6
3427.69 12
3427.82 19
3427.95 25
3428.09 30
3428.22 34
3428.36 35
3428.49 35
3428.62 33
3428.76 31
3428.89 28
3429.03 26
3429.16 25
3429.30 25
3429.43 25
3429.56 27
3429.70 29
3429.83 33
3429.97 37
3430.10 43
3430.23 50
3430.37 58
3430.50 66
3430.64 75
3430.77 83
3430.90 90
3431.04 95
3431.17 98
3431.31 98
3431.44 97
3431.58 95
3431.71 92
3431.84 90
3431.98 89
3432.11 88
3432.25 87
3432.38 87
3432.51 86
3432.65 85
3432.78 84
3432.92 85
3433.05 88
3433.19 93
3433.32 101
3433.45 110
3433.59 119
3433.72 127
3433.86 133
3433.99 137
3434.13 137
3434.26 134
3434.39 130
3434.53 124
3434.66 119
3434.80 115
3434.93 111
3435.06 108
3435.20 105
3435.33 101
3435.47 96
3435.60 91
3435.74 85
3435.87 79
3436.00 73
3436.14 68
3436.27 64
3436.41 61
3436.54 58
3436.68 56
3436.81 54
3436.94 50
3437.08 46
3437.21 42
3437.35 37
3437.48 32
3437.62 29
3437.75 26
3437.88 25
3438.02 25
3438.15 27
3438.29 29
3438.42 31
3438.56 33
3438.69 36
3438.82 38
3438.96 40
3439.09 41
3439.23 42
3439.36 43
3439.50 43
3439.63 43
3439.76 43
3439.90 42
3440.03 40
3440.17 38
3440.30 36
3440.44 33
3440.57 31
3440.71 28
3440.84 25
3440.97 23
3441.11 20
3441.24 16
3441.38 13
3441.51 10
3441.65 9
3441.78 10
3441.91 13
3442.05 18
3442.18 24
3442.32 31
3442.45 37
3442.59 43
3442.72 48
3442.85 52
3442.99 57
3443.12 62
3443.26 66
3443.39 69
3443.53 71
3443.66 70
3443.80 66
3443.93 60
3444.06 52
3444.20 45
3444.33 38
3444.47 32
3444.60 28
3444.74 26
3444.87 24
3445.01 24
3445.14 24
3445.27 25
3445.41 27
3445.54 29
3445.68 32
3445.81 35
3445.95 38
3446.08 41
3446.22 45
3446.35 47
3446.48 49
3446.62 49
3446.75 48
3446.89 46
3447.02 44
3447.16 42
3447.29 41
3447.43 40
3447.56 40
3447.69 40
3447.83 41
3447.96 43
3448.10 45
3448.23 47
3448.37 50
3448.50 53
3448.64 55
3448.77 58
3448.91 59
3449.04 61
3449.17 63
3449.31 67
3449.44 71
3449.58 77
3449.71 84
3449.85 90
3449.98 94
3450.12 96
3450.25 96
3450.38 93
3450.52 89
3450.65 83
3450.79 77
3450.92 72
3451.06 67
3451.19 64
3451.33 62
3451.46 61
3451.60 61
3451.73 62
3451.86 63
3452.00 64
3452.13 65
3452.27 66
3452.40 66
3452.54 67
3452.67 69
3452.81 71
3452.94 75
3453.08 79
3453.21 84
3453.35 89
3453.48 95
3453.61 100
3453.75 104
3453.88 106
3454.02 107
3454.15 106
3454.29 103
3454.42 99
3454.56 94
3454.69 87
3454.83 81
3454.96 74
3455.10 68
3455.23 62
3455.36 58
3455.50 55
3455.63 52
3455.77 51
3455.90 50
3456.04 50
3456.17 50
3456.31 51
3456.44 52
3456.58 53
3456.71 54
3456.85 53
3456.98 51
3457.11 47
3457.25 43
3457.38 37
3457.52 33
3457.65 30
3457.79 28
3457.92 29
3458.06 30
3458.19 33
3458.33 36
3458.46 40
3458.60 45
3458.73 50
3458.87 55
3459.00 61
3459.14 66
3459.27 70
3459.40 72
3459.54 72
3459.67 71
3459.81 68
3459.94 64
3460.08 59
3460.21 55
3460.35 52
3460.48 49
3460.62 46
3460.75 44
3460.89 42
3461.02 40
3461.16 39
3461.29 37
3461.43 35
3461.56 32
3461.70 30
3461.83 27
3461.96 23
3462.10 20
3462.23 16
3462.37 12
3462.50 9
3462.64 5
3462.77 2
3462.91 0
3463.04 0
3463.18 0
3463.31 0
3463.45 0
3463.58 0
3463.72 3
3463.85 6
3463.99 9
3464.12 11
3464.26 11
3464.39 8
3464.53 4
3464.66 0
3464.80 0
3464.93 0
3465.06 0
3465.20 0
3465.33 0
3465.47 0
3465.60 4
3465.74 12
3465.87 20
3466.01 28
3466.14 36
3466.28 41
3466.41 46
3466.55 49
3466.68 50
3466.82 51
3466.95 50
3467.09 49
3467.22 48
3467.36 47
3467.49 46
3467.63 46
3467.76 47
3467.90 48
3468.03 51
3468.17 53
3468.30 56
3468.44 60
3468.57 62
3468.71 64
3468.84 63
3468.98 61
3469.11 56
3469.25 48
3469.38 39
3469.52 29
3469.65 20
3469.79 11
3469.92 5
3470.06 1
3470.19 0
3470.32 1
3470.46 3
3470.59 6
3470.73 8
3470.86 11
3471.00 13
3471.13 16
3471.27 20
3471.40 24
3471.54 29
3471.67 34
3471.81 38
3471.94 41
3472.08 43
3472.21 44
3472.35 43
3472.48 41
3472.62 39
3472.75 36
3472.89 33
3473.02 30
3473.16 27
3473.29 25
3473.43 23
3473.56 21
3473.70 17
3473.83 13
3473.97 8
3474.10 2
3474.24 0
3474.37 0
3474.51 0
3474.64 0
3474.78 0
3474.91 0
3475.05 0
3475.18 0
3475.32 7
3475.45 12
3475.59 16
3475.72 19
3475.86 21
3475.99 23
3476.13 25
3476.26 28
3476.40 32
3476.53 35
3476.67 37
3476.80 37
3476.94 36
3477.07 35
3477.21 33
3477.34 32
3477.48 32
3477.61 32
3477.75 32
3477.88 32
3478.02 31
3478.16 28
3478.29 25
3478.43 21
3478.56 18
3478.70 17
3478.83 16
3478.97 17
3479.10 19
3479.24 20
3479.37 22
3479.51 24
3479.64 26
3479.78 28
3479.91 32
3480.05 36
3480.18 41
3480.32 46
3480.45 50
3480.59 54
3480.72 55
3480.86 56
3480.99 54
3481.13 51
3481.26 48
3481.40 43
3481.53 39
3481.67 35
3481.80 31
3481.94 29
3482.07 29
3482.21 30
3482.34 32
3482.48 36
3482.61 40
3482.75 45
3482.88 50
3483.02 54
3483.15 58
3483.29 61
3483.43 63
3483.56 65
3483.70 65
3483.83 64
3483.97 62
3484.10 57
3484.24 50
3484.37 42
3484.51 33
3484.64 24
3484.78 17
3484.91 13
3485.05 14
3485.18 19
3485.32 26
3485.45 35
3485.59 44
3485.72 50
3485.86 54
3485.99 54
3486.13 52
3486.26 48
3486.40 44
3486.53 41
3486.67 38
3486.81 36
3486.94 36
3487.08 37
3487.21 39
3487.35 42
3487.48 45
3487.62 47
3487.75 49
3487.89 48
3488.02 47
3488.16 44
3488.29 41
3488.43 40
3488.56 41
3488.70 45
3488.83 51
3488.97 59
3489.10 68
3489.24 75
3489.38 78
3489.51 78
3489.65 74
3489.78 65
3489.92 55
3490.05 43
3490.19 33
3490.32 26
3490.46 23
3490.59 23
3490.73 27
3490.86 32
3491.00 39
3491.13 45
3491.27 50
3491.41 53
3491.54 55
3491.68 56
3491.81 57
3491.95 57
3492.08 56
3492.22 56
3492.35 55
3492.49 55
3492.62 55
3492.76 56
3492.89 59
3493.03 63
3493.16 69
3493.30 76
3493.44 85
3493.57 94
3493.71 104
3493.84 113
3493.98 122
3494.11 129
3494.25 134
3494.38 138
3494.52 140
3494.65 141
3494.79 141
3494.92 139
3495.06 136
3495.20 133
3495.33 129
3495.47 126
3495.60 124
3495.74 123
3495.87 123
3496.01 123
3496.14 122
3496.28 120
3496.41 117
3496.55 112
3496.69 107
3496.82 103
3496.96 101
3497.09 100
3497.23 102
3497.36 104
3497.50 107
3497.63 108
3497.77 108
3497.90 106
3498.04 102
3498.18 98
3498.31 92
3498.45 87
3498.58 83
3498.72 81
3498.85 81
3498.99 83
3499.12 85
3499.26 88
3499.39 90
3499.53 91
3499.67 89
3499.80 86
3499.94 81
3500.07 76
3500.21 70
3500.34 64
3500.48 59
3500.61 55
3500.75 52
3500.89 51
3501.02 50
3501.16 51
3501.29 52
3501.43 55
3501.56 57
3501.70 60
3501.83 61
3501.97 61
3502.11 60
3502.24 58
3502.38 56
3502.51 54
3502.65 52
3502.78 50
3502.92 48
3503.05 46
3503.19 44
3503.33 42
3503.46 41
3503.60 40
3503.73 41
3503.87 44
3504.00 47
3504.14 52
3504.27 57
3504.41 62
3504.55 66
3504.68 68
3504.82 68
3504.95 67
3505.09 63
3505.22 59
3505.36 55
3505.49 51
3505.63 49
3505.77 47
3505.90 47
3506.04 48
3506.17 48
3506.31 48
3506.44 45
3506.58 42
3506.72 36
3506.85 30
3506.99 24
3507.12 18
3507.26 13
3507.39 10
3507.53 9
3507.66 8
3507.80 9
3507.94 9
3508.07 9
3508.21 9
3508.34 7
3508.48 5
3508.61 4
3508.75 4
3508.89 5
3509.02 7
3509.16 11
3509.29 15
3509.43 18
3509.56 21
3509.70 23
3509.84 24
3509.97 24
3510.11 24
3510.24 24
3510.38 24
3510.51 25
3510.65 27
3510.79 30
3510.92 34
3511.06 40
3511.19 46
3511.33 51
3511.46 57
3511.60 61
3511.74 62
3511.87 63
3512.01 62
3512.14 61
3512.28 62
3512.41 64
3512.55 69
3512.69 75
3512.82 82
3512.96 90
3513.09 97
3513.23 102
3513.36 105
3513.50 104
3513.64 101
3513.77 94
3513.91 84
3514.04 73
3514.18 60
3514.31 48
3514.45 37
3514.59 27
3514.72 20
3514.86 15
3514.99 11
3515.13 9
3515.27 8
3515.40 8
3515.54 9
3515.67 10
3515.81 12
3515.94 13
3516.08 15
3516.22 17
3516.35 19
3516.49 21
3516.62 24
3516.76 28
3516.90 32
3517.03 36
3517.17 39
3517.30 41
3517.44 40
3517.57 38
3517.71 34
3517.85 29
3517.98 24
3518.12 21
3518.25 20
3518.39 20
3518.53 22
3518.66 25
3518.80 29
3518.93 32
3519.07 34
3519.20 36
3519.34 37
3519.48 38
3519.61 37
3519.75 35
3519.88 32
3520.02 27
3520.16 21
3520.29 15
3520.43 9
3520.56 4
3520.70 1
3520.84 0
3520.97 0
3521.11 0
3521.24 0
3521.38 1
3521.52 1
3521.65 3
3521.79 5
3521.92 9
3522.06 14
3522.19 19
3522.33 25
3522.47 31
3522.60 36
3522.74 39
3522.87 41
3523.01 42
3523.15 42
3523.28 40
3523.42 37
3523.55 33
3523.69 29
3523.83 25
3523.96 22
3524.10 20
3524.23 19
3524.37 18
3524.51 18
3524.64 18
3524.78 17
3524.91 16
3525.05 15
3525.19 14
3525.32 14
3525.46 14
3525.59 16
3525.73 18
3525.87 19
3526.00 19
3526.14 18
3526.27 14
3526.41 10
3526.55 5
3526.68 0
3526.82 0
3526.95 0
3527.09 0
3527.23 0
3527.36 0
3527.50 0
3527.63 0
3527.77 0
3527.91 3
3528.04 9
3528.18 15
3528.31 21
3528.45 26
3528.59 31
3528.72 34
3528.86 37
3528.99 39
3529.13 41
3529.27 42
3529.40 43
3529.54 45
3529.68 46
3529.81 47
3529.95 48
3530.08 48
3530.22 47
3530.36 46
3530.49 44
3530.63 42
3530.76 39
3530.90 37
3531.04 36
3531.17 36
3531.31 37
3531.44 40
3531.58 42
3531.72 44
3531.85 45
3531.99 44
3532.12 42
3532.26 39
3532.40 36
3532.53 34
3532.67 34
3532.81 37
3532.94 42
3533.08 49
3533.21 57
3533.35 64
3533.49 70
3533.62 74
3533.76 74
3533.89 71
3534.03 66
3534.17 59
3534.30 51
3534.44 44
3534.58 38
3534.71 33
3534.85 30
3534.98 30
3535.12 31
3535.26 33
3535.39 37
3535.53 40
3535.67 43
3535.80 46
3535.94 48
3536.07 49
3536.21 49
3536.35 48
3536.48 47
3536.62 46
3536.75 44
3536.89 42
3537.03 41
3537.16 40
3537.30 40
3537.44 41
3537.57 43
3537.71 46
3537.84 50
3537.98 54
3538.12 57
3538.25 60
3538.39 61
3538.53 61
3538.66 60
3538.80 59
3538.93 58
3539.07 58
3539.21 59
3539.34 61
3539.48 63
3539.62 65
3539.75 66
3539.89 67
3540.02 66
3540.16 64
3540.30 62
3540.43 61
3540.57 60
3540.71 60
3540.84 61
3540.98 63
3541.12 65
3541.25 68
3541.39 70
3541.52 71
3541.66 70
3541.80 68
3541.93 65
3542.07 60
3542.21 57
3542.34 55
3542.48 57
3542.61 63
3542.75 75
3542.89 91
3543.02 111
3543.16 135
3543.30 161
3543.43 187
3543.57 212
3543.71 235
3543.84 254
3543.98 269
3544.11 279
3544.25 285
3544.39 288
3544.52 290
3544.66 293
3544.80 298
3544.93 307
3545.07 318
3545.21 331
3545.34 343
3545.48 354
3545.61 361
3545.75 363
3545.89 360
3546.02 353
3546.16 342
3546.30 329
3546.43 315
3546.57 301
3546.71 287
3546.84 275
3546.98 262
3547.11 251
3547.25 242
3547.39 235
3547.52 230
3547.66 227
3547.80 226
3547.93 225
3548.07 222
3548.21 217
3548.34 208
3548.48 196
3548.62 182
3548.75 168
3548.89 155
3549.03 146
3549.16 141
3549.30 140
3549.43 141
3549.57 144
3549.71 147
3549.84 149
3549.98 149
3550.12 148
3550.25 146
3550.39 141
3550.53 135
3550.66 128
3550.80 120
3550.94 112
3551.07 104
3551.21 98
3551.35 94
3551.48 92
3551.62 93
3551.75 96
3551.89 101
3552.03 106
3552.16 111
3552.30 114
3552.44 114
3552.57 111
3552.71 107
3552.85 101
3552.98 96
3553.12 92
3553.26 90
3553.39 90
3553.53 92
3553.67 94
3553.80 97
3553.94 98
3554.08 97
3554.21 95
3554.35 91
3554.49 87
3554.62 83
3554.76 81
3554.90 78
3555.03 76
3555.17 72
3555.30 68
3555.44 63
3555.58 57
3555.71 51
3555.85 44
3555.99 38
3556.12 32
3556.26 27
3556.40 22
3556.53 19
3556.67 17
3556.81 17
3556.94 18
3557.08 20
3557.22 22
3557.35 23
3557.49 24
3557.63 23
3557.76 21
3557.90 18
3558.04 16
3558.17 16
3558.31 18
3558.45 22
3558.58 27
3558.72 34
3558.86 41
3558.99 48
3559.13 53
3559.27 56
3559.40 57
3559.54 57
3559.68 55
3559.81 52
3559.95 50
3560.09 47
3560.22 46
3560.36 45
3560.50 45
3560.63 45
3560.77 45
3560.91 45
3561.04 43
3561.18 40
3561.32 37
3561.45 32
3561.59 28
3561.73 23
3561.86 19
3562.00 15
3562.14 12
3562.27 9
3562.41 8
3562.55 7
3562.68 6
3562.82 4
3562.96 3
3563.09 1
3563.23 0
3563.37 0
3563.50 0
3563.64 0
3563.78 3
3563.91 6
3564.05 11
3564.19 16
3564.32 21
3564.46 25
3564.60 30
3564.73 34
3564.87 37
3565.01 40
3565.15 41
3565.28 41
3565.42 39
3565.56 36
3565.69 31
3565.83 27
3565.97 22
3566.10 18
3566.24 16
3566.38 14
3566.51 13
3566.65 12
3566.79 11
3566.92 10
3567.06 9
3567.20 9
3567.33 9
3567.47 11
3567.61 13
3567.74 15
3567.88 15
3568.02 14
3568.15 10
3568.29 5
3568.43 0
3568.56 0
3568.70 0
3568.84 0
3568.98 0
3569.11 0
3569.25 0
3569.39 0
3569.52 4
3569.66 8
3569.80 11
3569.93 14
3570.07 15
3570.21 16
3570.34 16
3570.48 15
3570.62 12
3570.75 10
3570.89 9
3571.03 9
3571.17 11
3571.30 14
3571.44 19
3571.58 23
3571.71 26
3571.85 29
3571.99 30
3572.12 31
3572.26 33
3572.40 36
3572.53 39
3572.67 43
3572.81 45
3572.94 46
3573.08 44
3573.22 40
3573.36 34
3573.49 28
3573.63 22
3573.77 17
3573.90 15
3574.04 15
3574.18 17
3574.31 20
3574.45 23
3574.59 25
3574.73 26
3574.86 25
3575.00 23
3575.14 21
3575.27 18
3575.41 15
3575.55 11
3575.68 7
3575.82 4
3575.96 1
3576.09 0
3576.23 0
3576.37 0
3576.51 2
3576.64 7
3576.78 12
3576.92 17
3577.05 22
3577.19 26
3577.33 29
3577.46 32
3577.60 35
3577.74 38
3577.88 41
3578.01 45
3578.15 48
3578.29 51
3578.42 52
3578.56 51
3578.70 49
3578.83 46
3578.97 43
3579.11 40
3579.25 39
3579.38 40
3579.52 42
3579.66 45
3579.79 49
3579.93 52
3580.07 55
3580.21 56
3580.34 57
3580.48 57
3580.62 56
3580.75 54
3580.89 52
3581.03 50
3581.16 48
3581.30 46
3581.44 43
3581.58 41
3581.71 40
3581.85 38
3581.99 37
3582.12 36
3582.26 35
3582.40 33
3582.54 31
3582.67 30
3582.81 29
3582.95 28
3583.08 29
3583.22 31
3583.36 33
3583.50 34
3583.63 35
3583.77 34
3583.91 30
3584.04 25
3584.18 18
3584.32 11
3584.46 4
3584.59 0
3584.73 0
3584.87 0
3585.00 0
3585.14 0
3585.28 0
3585.42 4
3585.55 10
3585.69 16
3585.83 23
3585.96 31
3586.10 38
3586.24 46
3586.38 52
3586.51 56
3586.65 58
3586.79 57
3586.92 55
3587.06 51
3587.20 46
3587.34 41
3587.47 37
3587.61 33
3587.75 30
3587.88 29
3588.02 28
3588.16 28
3588.30 29
3588.43 30
3588.57 32
3588.71 33
3588.84 34
3588.98 35
3589.12 34
3589.26 33
3589.39 32
3589.53 31
3589.67 31
3589.81 31
3589.94 32
3590.08 34
3590.22 37
3590.35 40
3590.49 45
3590.63 50
3590.77 55
3590.90 59
3591.04 61
3591.18 62
3591.32 61
3591.45 58
3591.59 55
3591.73 52
3591.86 50
3592.00 49
3592.14 49
3592.28 49
3592.41 49
3592.55 49
3592.69 47
3592.83 44
3592.96 39
3593.10 34
3593.24 28
3593.37 23
3593.51 18
3593.65 13
3593.79 10
3593.92 9
3594.06 9
3594.20 11
3594.34 13
3594.47 17
3594.61 20
3594.75 22
3594.89 24
3595.02 25
3595.16 26
3595.30 26
3595.43 27
3595.57 29
3595.71 32
3595.85 35
3595.98 39
3596.12 43
3596.26 47
3596.40 50
3596.53 53
3596.67 56
3596.81 60
3596.95 63
3597.08 66
3597.22 69
3597.36 71
3597.50 72
3597.63 72
3597.77 71
3597.91 70
3598.04 67
3598.18 64
3598.32 60
3598.46 55
3598.59 50
3598.73 44
3598.87 38
3599.01 33
3599.14 29
3599.28 26
3599.42 24
3599.56 25
3599.69 27
3599.83 29
3599.97 32
3600.11 35
3600.24 38
3600.38 40
3600.52 42
3600.66 43
3600.79 44
3600.93 44
3601.07 44
3601.21 43
3601.34 42
3601.48 41
3601.62 40
3601.76 40
3601.89 40
3602.03 41
3602.17 43
3602.31 44
3602.44 45
3602.58 45
3602.72 45
3602.86 43
3602.99 41
3603.13 39
3603.27 37
3603.41 37
3603.54 38
3603.68 40
3603.82 44
3603.96 48
3604.09 51
3604.23 54
3604.37 55
3604.51 54
3604.64 53
3604.78 51
3604.92 49
3605.06 47
3605.19 44
3605.33 42
3605.47 38
3605.61 35
3605.74 30
3605.88 25
3606.02 20
3606.16 15
3606.29 10
3606.43 5
3606.57 1
3606.71 0
3606.84 0
3606.98 0
3607.12 0
3607.26 0
3607.39 0
3607.53 0
3607.67 0
3607.81 0
3607.94 2
3608.08 7
3608.22 13
3608.36 19
3608.49 26
3608.63 32
3608.77 36
3608.91 39
3609.05 41
3609.18 43
3609.32 44
3609.46 44
3609.60 44
3609.73 44
3609.87 42
3610.01 40
3610.15 39
3610.28 38
3610.42 39
3610.56 41
3610.70 46
3610.83 51
3610.97 56
3611.11 60
3611.25 63
3611.38 64
3611.52 62
3611.66 59
3611.80 54
3611.94 47
3612.07 40
3612.21 34
3612.35 28
3612.49 25
3612.62 25
3612.76 27
3612.90 32
3613.04 37
3613.17 43
3613.31 48
3613.45 52
3613.59 54
3613.73 54
3613.86 52
3614.00 49
3614.14 45
3614.28 40
3614.41 36
3614.55 31
3614.69 28
3614.83 26
3614.96 25
3615.10 27
3615.24 29
3615.38 33
3615.52 37
3615.65 41
3615.79 45
3615.93 47
3616.07 49
3616.20 49
3616.34 49
3616.48 47
3616.62 46
3616.76 44
3616.89 42
3617.03 40
3617.17 38
3617.31 36
3617.44 34
3617.58 32
3617.72 30
3617.86 29
3618.00 28
3618.13 27
3618.27 27
3618.41 27
3618.55 26
3618.68 25
3618.82 22
3618.96 19
3619.10 16
3619.24 13
3619.37 10
3619.51 9
3619.65 9
3619.79 10
3619.92 12
3620.06 15
3620.20 19
3620.34 23
3620.48 28
3620.61 32
3620.75 36
3620.89 38
3621.03 40
3621.16 40
3621.30 39
3621.44 37
3621.58 36
3621.72 35
3621.85 35
3621.99 36
3622.13 36
3622.27 37
3622.41 37
3622.54 37
3622.68 37
3622.82 37
3622.96 36
3623.09 35
3623.23 33
3623.37 29
3623.51 25
3623.65 20
3623.78 14
3623.92 9
3624.06 5
3624.20 2
3624.34 0
3624.47 0
3624.61 0
3624.75 2
3624.89 4
3625.03 8
3625.16 14
3625.30 20
3625.44 28
3625.58 36
3625.72 44
3625.85 50
3625.99 54
3626.13 56
3626.27 56
3626.40 55
3626.54 53
3626.68 53
3626.82 54
3626.96 56
3627.09 58
3627.23 59
3627.37 58
3627.51 56
3627.65 51
3627.78 44
3627.92 37
3628.06 29
3628.20 22
3628.34 17
3628.47 13
3628.61 12
3628.75 13
3628.89 17
3629.03 24
3629.16 33
3629.30 43
3629.44 54
3629.58 66
3629.72 76
3629.85 84
3629.99 91
3630.13 96
3630.27 98
3630.41 98
3630.54 97
3630.68 94
3630.82 89
3630.96 83
3631.10 78
3631.23 72
3631.37 68
3631.51 66
3631.65 66
3631.79 67
3631.92 70
3632.06 73
3632.20 76
3632.34 77
3632.48 77
3632.61 75
3632.75 73
3632.89 71
3633.03 70
3633.17 71
3633.31 72
3633.44 74
3633.58 77
3633.72 81
3633.86 83
3634.00 85
3634.13 85
3634.27 84
3634.41 81
3634.55 78
3634.69 74
3634.82 71
3634.96 68
3635.10 66
3635.24 65
3635.38 64
3635.51 63
3635.65 62
3635.79 61
3635.93 59
3636.07 56
3636.21 54
3636.34 52
3636.48 49
3636.62 46
3636.76 43
3636.90 40
3637.03 37
3637.17 34
3637.31 31
3637.45 29
3637.59 27
3637.72 25
3637.86 23
3638.00 21
3638.14 18
3638.28 15
3638.42 12
3638.55 8
3638.69 5
3638.83 2
3638.97 0
3639.11 0
3639.24 0
3639.38 0
3639.52 0
3639.66 0
3639.80 0
3639.94 0
3640.07 0
3640.21 6
3640.35 11
3640.49 16
3640.63 20
3640.76 23
3640.90 24
3641.04 24
3641.18 24
3641.32 24
3641.46 24
3641.59 25
3641.73 26
3641.87 27
3642.01 27
3642.15 26
3642.29 24
3642.42 21
3642.56 18
3642.70 16
3642.84 15
3642.98 15
3643.11 17
3643.25 21
3643.39 26
3643.53 33
3643.67 41
3643.81 49
3643.94 56
3644.08 62
3644.22 67
3644.36 69
3644.50 70
3644.64 70
3644.77 69
3644.91 68
3645.05 68
3645.19 68
3645.33 68
3645.47 66
3645.60 64
3645.74 60
3645.88 56
3646.02 51
3646.16 46
3646.30 43
3646.43 40
3646.57 39
3646.71 39
3646.85 40
3646.99 42
3647.13 44
3647.26 47
3647.40 49
3647.54 50
3647.68 51
3647.82 50
3647.96 49
3648.09 48
3648.23 46
3648.37 46
3648.51 47
3648.65 48
3648.79 51
3648.92 53
3649.06 57
3649.20 61
3649.34 65
3649.48 70
3649.62 75
3649.75 78
3649.89 79
3650.03 77
3650.17 73
3650.31 66
3650.45 58
3650.58 51
3650.72 44
3650.86 40
3651.00 36
3651.14 34
3651.28 33
3651.42 30
3651.55 27
3651.69 23
3651.83 18
3651.97 13
3652.11 8
3652.25 5
3652.38 4
3652.52 5
3652.66 8
3652.80 13
3652.94 18
3653.08 23
3653.22 27
3653.35 30
3653.49 31
3653.63 30
3653.77 28
3653.91 25
3654.05 23
3654.18 22
3654.32 23
3654.46 25
3654.60 27
3654.74 30
3654.88 32
3655.02 32
3655.15 30
3655.29 27
3655.43 24
3655.57 21
3655.71 19
3655.85 19
3655.98 20
3656.12 21
3656.26 22
3656.40 22
3656.54 22
3656.68 21
3656.82 21
3656.95 22
3657.09 24
3657.23 28
3657.37 33
3657.51 39
3657.65 45
3657.79 52
3657.92 58
3658.06 65
3658.20 71
3658.34 76
3658.48 80
3658.62 82
3658.76 82
3658.89 80
3659.03 77
3659.17 73
3659.31 70
3659.45 68
3659.59 68
3659.73 70
3659.86 73
3660.00 76
3660.14 78
3660.28 79
3660.42 80
3660.56 78
3660.70 77
3660.83 74
3660.97 72
3661.11 70
3661.25 68
3661.39 66
3661.53 64
3661.67 61
3661.80 60
3661.94 59
3662.08 59
3662.22 61
3662.36 65
3662.50 69
3662.64 73
3662.77 76
3662.91 78
3663.05 77
3663.19 73
3663.33 68
3663.47 62
3663.61 55
3663.75 48
3663.88 43
3664.02 38
3664.16 35
3664.30 34
3664.44 35
3664.58 37
3664.72 40
3664.85 43
3664.99 46
3665.13 48
3665.27 49
3665.41 47
3665.55 45
3665.69 42
3665.83 39
3665.96 35
3666.10 32
3666.24 31
3666.38 30
3666.52 30
3666.66 30
3666.80 32
3666.93 34
3667.07 36
3667.21 39
3667.35 42
3667.49 44
3667.63 46
3667.77 48
3667.91 48
3668.04 46
3668.18 43
3668.32 39
3668.46 33
3668.60 26
3668.74 21
3668.88 16
3669.02 13
3669.15 13
3669.29 13
3669.43 15
3669.57 17
3669.71 19
3669.85 21
3669.99 23
3670.13 24
3670.26 25
3670.40 26
3670.54 26
3670.68 25
3670.82 25
3670.96 23
3671.10 23
3671.24 22
3671.37 22
3671.51 22
3671.65 22
3671.79 22
3671.93 22
3672.07 21
3672.21 20
3672.35 20
3672.49 20
3672.62 20
3672.76 22
3672.90 24
3673.04 28
3673.18 31
3673.32 35
3673.46 39
3673.60 42
3673.73 44
3673.87 44
3674.01 43
3674.15 42
3674.29 41
3674.43 41
3674.57 43
3674.71 47
3674.85 51
3674.98 54
3675.12 56
3675.26 56
3675.40 55
3675.54 52
3675.68 48
3675.82 45
3675.96 44
3676.10 43
3676.23 45
3676.37 48
3676.51 52
3676.65 56
3676.79 61
3676.93 66
3677.07 71
3677.21 76
3677.35 80
3677.48 82
3677.62 83
3677.76 82
3677.90 79
3678.04 75
3678.18 70
3678.32 65
3678.46 60
3678.60 55
3678.74 51
3678.87 48
3679.01 46
3679.15 46
3679.29 46
3679.43 47
3679.57 48
3679.71 48
3679.85 47
3679.99 45
3680.12 41
3680.26 36
3680.40 31
3680.54 27
3680.68 24
3680.82 21
3680.96 20
3681.10 20
3681.24 20
3681.38 20
3681.51 21
3681.65 22
3681.79 22
3681.93 22
3682.07 21
3682.21 19
3682.35 16
3682.49 13
3682.63 10
3682.77 7
3682.90 5
3683.04 4
3683.18 4
3683.32 7
3683.46 10
3683.60 15
3683.74 19
3683.88 21
3684.02 21
3684.16 19
3684.29 13
3684.43 6
3684.57 0
3684.71 0
3684.85 0
3684.99 0
3685.13 0
3685.27 0
3685.41 8
3685.55 15
3685.69 21
3685.82 25
3685.96 27
3686.10 28
3686.24 27
3686.38 26
3686.52 25
3686.66 23
3686.80 21
3686.94 19
3687.08 17
3687.22 16
3687.35 17
3687.49 19
3687.63 22
3687.77 26
3687.91 29
3688.05 30
3688.19 28
3688.33 23
3688.47 15
3688.61 6
3688.75 0
3688.88 0
3689.02 0
3689.16 0
3689.30 0
3689.44 0
3689.58 0
3689.72 0
3689.86 4
3690.00 9
3690.14 13
3690.28 18
3690.42 23
3690.55 29
3690.69 34
3690.83 38
3690.97 41
3691.11 41
3691.25 40
3691.39 38
3691.53 36
3691.67 34
3691.81 34
3691.95 34
3692.09 36
3692.22 37
3692.36 39
3692.50 39
3692.64 39
3692.78 38
3692.92 37
3693.06 35
3693.20 34
3693.34 32
3693.48 31
3693.62 30
3693.76 28
3693.89 27
3694.03 26
3694.17 24
3694.31 23
3694.45 23
3694.59 22
3694.73 22
3694.87 23
3695.01 24
3695.15 26
3695.29 28
3695.43 32
3695.57 36
3695.71 40
3695.84 44
3695.98 48
3696.12 52
3696.26 57
3696.40 61
3696.54 65
3696.68 69
3696.82 71
3696.96 73
3697.10 73
3697.24 72
3697.38 69
3697.52 64
3697.66 59
3697.79 53
3697.93 47
3698.07 40
3698.21 34
3698.35 29
3698.49 25
3698.63 22
3698.77 21
3698.91 20
3699.05 20
3699.19 21
3699.33 23
3699.47 25
3699.61 27
3699.74 30
3699.88 31
3700.02 32
3700.16 33
3700.30 32
3700.44 31
3700.58 28
3700.72 26
3700.86 23
3701.00 22
3701.14 21
3701.28 22
3701.42 23
3701.56 26
3701.70 28
3701.84 31
3701.97 34
3702.11 37
3702.25 42
3702.39 49
3702.53 57
3702.67 66
3702.81 76
3702.95 86
3703.09 93
3703.23 99
3703.37 104
3703.51 106
3703.65 108
3703.79 110
3703.93 111
3704.07 112
3704.20 114
3704.34 116
3704.48 118
3704.62 122
3704.76 126
3704.90 132
3705.04 140
3705.18 147
3705.32 153
3705.46 157
3705.60 159
3705.74 159
3705.88 157
3706.02 153
3706.16 149
3706.30 144
3706.44 140
3706.58 136
3706.71 133
3706.85 131
3706.99 129
3707.13 128
3707.27 128
3707.41 127
3707.55 126
3707.69 125
3707.83 122
3707.97 120
3708.11 118
3708.25 116
3708.39 117
3708.53 119
3708.67 122
3708.81 126
3708.95 130
3709.09 133
3709.23 133
3709.37 130
3709.50 125
3709.64 118
3709.78 111
3709.92 104
3710.06 98
3710.20 95
3710.34 94
3710.48 95
3710.62 97
3710.76 100
3710.90 103
3711.04 105
3711.18 105
3711.32 103
3711.46 99
3711.60 94
3711.74 89
3711.88 83
3712.02 78
3712.16 74
3712.30 70
3712.44 67
3712.57 64
3712.71 61
3712.85 57
3712.99 54
3713.13 50
3713.27 47
3713.41 44
3713.55 43
3713.69 42
3713.83 41
3713.97 41
3714.11 40
3714.25 38
3714.39 37
3714.53 35
3714.67 33
3714.81 31
3714.95 30
3715.09 28
3715.23 25
3715.37 23
3715.51 19
3715.65 14
3715.79 10
3715.93 5
3716.07 0
3716.20 0
3716.34 0
3716.48 0
3716.62 0
3716.76 0
3716.90 0
3717.04 0
3717.18 0
3717.32 4
3717.46 11
3717.60 17
3717.74 25
3717.88 32
3718.02 39
3718.16 47
3718.30 53
3718.44 59
3718.58 63
3718.72 66
3718.86 66
3719.00 64
3719.14 61
3719.28 56
3719.42 52
3719.56 49
3719.70 47
3719.84 46
3719.98 47
3720.12 48
3720.26 49
3720.40 50
3720.54 50
3720.67 50
3720.81 50
3720.95 51
3721.09 52
3721.23 54
3721.37 57
3721.51 58
3721.65 60
3721.79 60
3721.93 58
3722.07 56
3722.21 53
3722.35 51
3722.49 49
3722.63 47
3722.77 47
3722.91 48
3723.05 50
3723.19 52
3723.33 54
3723.47 56
3723.61 57
3723.75 58
3723.89 58
3724.03 59
3724.17 59
3724.31 60
3724.45 61
3724.59 63
3724.73 66
3724.87 69
3725.01 71
3725.15 73
3725.29 73
3725.43 73
3725.57 72
3725.71 70
3725.85 68
3725.99 65
3726.13 63
3726.27 60
3726.41 56
3726.55 51
3726.69 47
3726.83 42
3726.97 38
3727.11 35
3727.25 32
3727.39 30
3727.52 29
3727.66 29
3727.80 28
3727.94 28
3728.08 28
3728.22 28
3728.36 27
3728.50 27
3728.64 27
3728.78 27
3728.92 28
3729.06 30
3729.20 32
3729.34 34
3729.48 36
3729.62 38
3729.76 40
3729.90 40
3730.04 41
3730.18 41
3730.32 41
3730.46 40
3730.60 40
3730.74 39
3730.88 37
3731.02 35
3731.16 32
3731.30 30
3731.44 27
3731.58 25
3731.72 23
3731.86 23
3732.00 24
3732.14 24
3732.28 25
3732.42 26
3732.56 26
3732.70 25
3732.84 24
3732.98 22
3733.12 21
3733.26 19
3733.40 18
3733.54 16
3733.68 13
3733.82 10
3733.96 7
3734.10 3
3734.24 0
3734.38 0
3734.52 0
3734.66 0
3734.80 0
3734.94 0
3735.08 0
3735.22 0
3735.36 0
3735.50 3
3735.64 6
3735.78 8
3735.92 10
3736.06 11
3736.20 11
3736.34 11
3736.48 10
3736.62 9
3736.76 7
3736.90 6
3737.04 5
3737.18 5
3737.32 7
3737.46 11
3737.60 16
3737.74 23
3737.88 31
3738.02 38
3738.16 44
3738.30 47
3738.44 48
3738.58 46
3738.72 44
3738.86 41
3739.00 39
3739.14 38
3739.28 36
3739.42 36
3739.56 35
3739.70 34
3739.84 32
3739.98 30
3740.12 27
3740.26 25
3740.40 22
3740.54 20
3740.68 18
3740.82 17
3740.96 17
3741.10 18
3741.24 19
3741.38 22
3741.52 26
3741.66 29
3741.80 32
3741.94 34
3742.08 36
3742.22 37
3742.37 37
3742.51 38
3742.65 39
3742.79 41
3742.93 42
3743.07 43
3743.21 43
3743.35 43
3743.49 43
3743.63 42
3743.77 41
3743.91 40
3744.05 38
3744.19 37
3744.33 36
3744.47 36
3744.61 38
3744.75 40
3744.89 44
3745.03 48
3745.17 51
3745.31 53
3745.45 53
3745.59 52
3745.73 50
3745.87 49
3746.01 49
3746.15 52
3746.29 56
3746.43 61
3746.57 67
3746.71 73
3746.85 79
3746.99 83
3747.13 87
3747.27 90
3747.41 91
3747.55 90
3747.69 86
3747.83 80
3747.97 73
3748.11 64
3748.25 56
3748.39 51
3748.53 48
3748.67 48
3748.81 50
3748.95 55
3749.09 61
3749.24 66
3749.38 72
3749.52 77
3749.66 82
3749.80 87
3749.94 91
3750.08 94
3750.22 96
3750.36 98
3750.50 97
3750.64 96
3750.78 94
3750.92 91
3751.06 88
3751.20 85
3751.34 81
3751.48 77
3751.62 73
3751.76 68
3751.90 64
3752.04 61
3752.18 60
3752.32 60
3752.46 61
3752.60 63
3752.74 65
3752.88 67
3753.02 68
3753.16 68
3753.30 69
3753.44 69
3753.58 71
3753.73 74
3753.87 77
3754.01 81
3754.15 85
3754.29 88
3754.43 88
3754.57 87
3754.71 85
3754.85 82
3754.99 80
3755.13 80
3755.27 80
3755.41 82
3755.55 84
3755.69 86
3755.83 86
3755.97 84
3756.11 81
3756.25 77
3756.39 74
3756.53 72
3756.67 71
3756.81 72
3756.95 73
3757.09 75
3757.23 75
3757.38 74
3757.52 71
3757.66 67
3757.80 62
3757.94 58
3758.08 54
3758.22 50
3758.36 47
3758.50 45
3758.64 44
3758.78 43
3758.92 45
3759.06 48
3759.20 54
3759.34 61
3759.48 70
3759.62 79
3759.76 87
3759.90 93
3760.04 97
3760.18 99
3760.32 98
3760.47 96
3760.61 92
3760.75 89
3760.89 85
3761.03 80
3761.17 76
3761.31 70
3761.45 65
3761.59 58
3761.73 52
3761.87 47
3762.01 43
3762.15 40
3762.29 38
3762.43 37
3762.57 36
3762.71 34
3762.85 32
3762.99 28
3763.13 25
3763.28 20
3763.42 16
3763.56 12
3763.70 8
3763.84 5
3763.98 3
3764.12 2
3764.26 3
3764.40 6
3764.54 12
3764.68 18
3764.82 26
3764.96 33
3765.10 38
3765.24 41
3765.38 41
3765.52 38
3765.66 33
3765.81 27
3765.95 20
3766.09 15
3766.23 11
3766.37 8
3766.51 7
3766.65 7
3766.79 6
3766.93 7
3767.07 8
3767.21 10
3767.35 14
3767.49 20
3767.63 29
3767.77 38
3767.91 48
3768.06 57
3768.20 63
3768.34 68
3768.48 70
3768.62 71
3768.76 70
3768.90 68
3769.04 67
3769.18 66
3769.32 66
3769.46 65
3769.60 64
3769.74 63
3769.88 61
3770.02 59
3770.16 56
3770.31 54
3770.45 51
3770.59 49
3770.73 47
3770.87 45
3771.01 42
3771.15 40
3771.29 39
3771.43 40
3771.57 42
3771.71 45
3771.85 50
3771.99 55
3772.13 60
3772.28 64
3772.42 66
3772.56 68
3772.70 69
3772.84 69
3772.98 71
3773.12 74
3773.26 78
3773.40 82
3773.54 87
3773.68 91
3773.82 94
3773.96 97
3774.10 98
3774.25 99
3774.39 100
3774.53 101
3774.67 101
3774.81 102
3774.95 101
3775.09 98
3775.23 94
3775.37 89
3775.51 83
3775.65 77
3775.79 71
3775.93 66
3776.07 62
3776.22 59
3776.36 56
3776.50 55
3776.64 55
3776.78 56
3776.92 57
3777.06 59
3777.20 61
3777.34 64
3777.48 67
3777.62 70
3777.76 73
3777.91 76
3778.05 78
3778.19 81
3778.33 83
3778.47 84
3778.61 85
3778.75 87
3778.89 88
3779.03 90
3779.17 92
3779.31 94
3779.45 96
3779.60 99
3779.74 103
3779.88 108
3780.02 112
3780.16 117
3780.30 120
3780.44 122
3780.58 122
3780.72 119
3780.86 113
3781.00 105
3781.14 97
3781.29 89
3781.43 82
3781.57 78
3781.71 76
3781.85 76
3781.99 77
3782.13 80
3782.27 84
3782.41 87
3782.55 90
3782.69 92
3782.84 93
3782.98 92
3783.12 90
3783.26 86
3783.40 80
3783.54 73
3783.68 66
3783.82 58
3783.96 52
3784.10 46
3784.24 42
3784.39 40
3784.53 41
3784.67 43
3784.81 46
3784.95 50
3785.09 53
3785.23 56
3785.37 57
3785.51 58
3785.65 58
3785.79 59
3785.94 60
3786.08 62
3786.22 64
3786.36 65
3786.50 65
3786.64 63
3786.78 59
3786.92 52
3787.06 44
3787.20 35
3787.35 26
3787.49 17
3787.63 10
3787.77 4
3787.91 1
3788.05 0
3788.19 1
3788.33 5
3788.47 10
3788.61 15
3788.76 20
3788.90 23
3789.04 24
3789.18 24
3789.32 22
3789.46 21
3789.60 20
3789.74 20
3789.88 21
3790.02 23
3790.17 26
3790.31 28
3790.45 30
3790.59 31
3790.73 32
3790.87 32
3791.01 32
3791.15 32
3791.29 33
3791.43 33
3791.58 34
3791.72 35
3791.86 35
3792.00 36
3792.14 37
3792.28 37
3792.42 37
3792.56 38
3792.70 40
3792.85 43
3792.99 47
3793.13 53
3793.27 59
3793.41 65
3793.55 71
3793.69 75
3793.83 77
3793.97 77
3794.12 75
3794.26 72
3794.40 68
3794.54 63
3794.68 58
3794.82 53
3794.96 48
3795.10 44
3795.24 39
3795.39 33
3795.53 28
3795.67 24
3795.81 21
3795.95 19
3796.09 20
3796.23 23
3796.37 28
3796.51 34
3796.66 43
3796.80 52
3796.94 61
3797.08 69
3797.22 76
3797.36 81
3797.50 82
3797.64 81
3797.79 76
3797.93 69
3798.07 62
3798.21 55
3798.35 49
3798.49 45
3798.63 42
3798.77 40
3798.91 38
3799.06 36
3799.20 34
3799.34 32
3799.48 31
3799.62 30
3799.76 30
3799.90 31
3800.04 33
3800.19 34
3800.33 36
3800.47 37
3800.61 37
3800.75 36
3800.89 34
3801.03 31
3801.17 28
3801.32 26
3801.46 25
3801.60 27
3801.74 30
3801.88 35
3802.02 41
3802.16 46
3802.30 51
3802.45 55
3802.59 59
3802.73 63
3802.87 67
3803.01 72
3803.15 76
3803.29 80
3803.43 82
3803.58 82
3803.72 80
3803.86 77
3804.00 72
3804.14 66
3804.28 60
3804.42 55
3804.57 50
3804.71 45
3804.85 42
3804.99 40
3805.13 38
3805.27 38
3805.41 38
3805.55 38
3805.70 39
3805.84 38
3805.98 37
3806.12 36
3806.26 34
3806.40 33
3806.54 32
3806.69 31
3806.83 31
3806.97 31
3807.11 32
3807.25 34
3807.39 38
3807.53 42
3807.67 47
3807.82 51
3807.96 54
3808.10 55
3808.24 54
3808.38 50
3808.52 44
3808.66 39
3808.81 34
3808.95 32
3809.09 33
3809.23 36
3809.37 40
3809.51 45
3809.65 50
3809.80 53
3809.94 54
3810.08 54
3810.22 52
3810.36 49
3810.50 46
3810.64 43
3810.79 42
3810.93 42
3811.07 44
3811.21 47
3811.35 51
3811.49 54
3811.63 56
3811.78 56
3811.92 55
3812.06 51
3812.20 48
3812.34 45
3812.48 44
3812.62 45
3812.77 49
3812.91 54
3813.05 60
3813.19 65
3813.33 70
3813.47 73
3813.61 76
3813.76 77
3813.90 78
3814.04 78
3814.18 78
3814.32 76
3814.46 73
3814.60 67
3814.75 59
3814.89 49
3815.03 38
3815.17 26
3815.31 14
3815.45 4
3815.60 0
3815.74 0
3815.88 0
3816.02 0
3816.16 0
3816.30 0
3816.44 0
3816.59 0
3816.73 2
3816.87 6
3817.01 10
3817.15 14
3817.29 17
3817.43 19
3817.58 19
3817.72 19
3817.86 17
3818.00 15
3818.14 14
3818.28 15
3818.43 18
3818.57 23
3818.71 30
3818.85 37
3818.99 44
3819.13 49
3819.28 50
3819.42 49
3819.56 45
3819.70 39
3819.84 31
3819.98 24
3820.12 18
3820.27 14
3820.41 11
3820.55 9
3820.69 8
3820.83 9
3820.97 10
3821.12 12
3821.26 14
3821.40 18
3821.54 23
3821.68 28
3821.82 33
3821.97 38
3822.11 42
3822.25 46
3822.39 50
3822.53 54
3822.67 58
3822.82 64
3822.96 71
3823.10 78
3823.24 85
3823.38 89
3823.52 91
3823.67 91
3823.81 89
3823.95 86
3824.09 84
3824.23 84
3824.37 86
3824.52 89
3824.66 93
3824.80 96
3824.94 97
3825.08 95
3825.22 90
3825.37 82
3825.51 73
3825.65 64
3825.79 56
3825.93 48
3826.07 43
3826.22 38
3826.36 34
3826.50 30
3826.64 27
3826.78 25
3826.92 24
3827.07 24
3827.21 26
3827.35 29
3827.49 33
3827.63 37
3827.77 42
3827.92 45
3828.06 48
3828.20 51
3828.34 55
3828.48 59
3828.63 64
3828.77 69
3828.91 76
3829.05 82
3829.19 88
3829.33 92
3829.48 95
3829.62 96
3829.76 95
3829.90 92
3830.04 86
3830.18 80
3830.33 73
3830.47 66
3830.61 61
3830.75 57
3830.89 55
3831.04 54
3831.18 54
3831.32 55
3831.46 55
3831.60 54
3831.74 53
3831.89 50
3832.03 48
3832.17 44
3832.31 41
3832.45 38
3832.60 36
3832.74 35
3832.88 35
3833.02 36
3833.16 37
3833.30 39
3833.45 40
3833.59 40
3833.73 39
3833.87 38
3834.01 35
3834.16 33
3834.30 31
3834.44 29
3834.58 28
3834.72 28
3834.87 29
3835.01 31
3835.15 32
3835.29 34
3835.43 35
3835.57 35
3835.72 34
3835.86 32
3836.00 28
3836.14 26
3836.28 24
3836.43 24
3836.57 25
3836.71 28
3836.85 30
3836.99 32
3837.14 33
3837.28 32
3837.42 30
3837.56 26
3837.70 23
3837.85 21
3837.99 19
3838.13 20
3838.27 21
3838.41 24
3838.55 27
3838.70 31
3838.84 34
3838.98 37
3839.12 41
3839.26 44
3839.41 47
3839.55 49
3839.69 49
3839.83 48
3839.97 45
3840.12 42
3840.26 37
3840.40 33
3840.54 31
3840.68 29
3840.83 29
3840.97 29
3841.11 29
3841.25 29
3841.39 29
3841.54 28
3841.68 28
3841.82 28
3841.96 30
3842.10 34
3842.25 38
3842.39 42
3842.53 45
3842.67 47
3842.81 47
3842.96 45
3843.10 43
3843.24 41
3843.38 39
3843.52 39
3843.67 39
3843.81 41
3843.95 43
3844.09 46
3844.23 50
3844.38 53
3844.52 56
3844.66 58
3844.80 60
3844.94 59
3845.09 57
3845.23 52
3845.37 46
3845.51 39
3845.66 32
3845.80 27
3845.94 23
3846.08 23
3846.22 24
3846.37 27
3846.51 30
3846.65 32
3846.79 32
3846.93 31
3847.08 27
3847.22 22
3847.36 16
3847.50 11
3847.64 7
3847.79 5
3847.93 6
3848.07 9
3848.21 13
3848.35 19
3848.50 26
3848.64 32
3848.78 38
3848.92 43
3849.07 47
3849.21 51
3849.35 52
3849.49 53
3849.63 52
3849.78 49
3849.92 46
3850.06 42
3850.20 39
3850.34 36
3850.49 34
3850.63 33
3850.77 34
3850.91 36
3851.06 40
3851.20 43
3851.34 46
3851.48 48
3851.62 49
3851.77 50
3851.91 50
3852.05 50
3852.19 52
3852.34 54
3852.48 57
3852.62 61
3852.76 64
3852.90 65
3853.05 64
3853.19 61
3853.33 56
3853.47 50
3853.62 44
3853.76 38
3853.90 34
3854.04 31
3854.18 30
3854.33 29
3854.47 28
3854.61 27
3854.75 25
3854.90 23
3855.04 19
3855.18 16
3855.32 13
3855.46 11
3855.61 9
3855.75 10
3855.89 12
3856.03 15
3856.18 19
3856.32 23
3856.46 27
3856.60 29
3856.74 31
3856.89 31
3857.03 30
3857.17 28
3857.31 24
3857.46 19
3857.60 13
3857.74 7
3857.88 0
3858.03 0
3858.17 0
3858.31 0
3858.45 0
3858.59 0
3858.74 0
3858.88 0
3859.02 2
3859.16 9
3859.31 15
3859.45 18
3859.59 20
3859.73 20
3859.88 19
3860.02 18
3860.16 18
3860.30 19
3860.44 22
3860.59 26
3860.73 30
3860.87 34
3861.01 36
3861.16 37
3861.30 36
3861.44 35
3861.58 33
3861.73 31
3861.87 28
3862.01 26
3862.15 24
3862.30 21
3862.44 18
3862.58 16
3862.72 14
3862.87 15
3863.01 17
3863.15 22
3863.29 29
3863.43 38
3863.58 46
3863.72 54
3863.86 58
3864.00 60
3864.15 60
3864.29 57
3864.43 55
3864.57 53
3864.72 52
3864.86 52
3865.00 51
3865.14 50
3865.29 47
3865.43 43
3865.57 38
3865.71 33
3865.86 30
3866.00 29
3866.14 30
3866.28 33
3866.43 36
3866.57 39
3866.71 42
3866.85 43
3867.00 43
3867.14 42
3867.28 41
3867.42 40
3867.57 39
3867.71 37
3867.85 35
3867.99 33
3868.14 29
3868.28 26
3868.42 22
3868.56 18
3868.71 14
3868.85 10
3868.99 7
3869.13 4
3869.28 2
3869.42 1
3869.56 0
3869.70 0
3869.85 0
3869.99 0
3870.13 0
3870.27 0
3870.42 0
3870.56 0
3870.70 0
3870.84 3
3870.99 8
3871.13 13
3871.27 18
3871.41 24
3871.56 29
3871.70 34
3871.84 38
3871.98 40
3872.13 41
3872.27 38
3872.41 34
3872.55 28
3872.70 22
3872.84 16
3872.98 11
3873.12 8
3873.27 7
3873.41 9
3873.55 12
3873.69 16
3873.84 20
3873.98 23
3874.12 25
3874.26 26
3874.41 26
3874.55 24
3874.69 23
3874.84 21
3874.98 20
3875.12 20
3875.26 20
3875.41 21
3875.55 23
3875.69 26
3875.83 30
3875.98 35
3876.12 39
3876.26 43
3876.40 47
3876.55 50
3876.69 51
3876.83 52
3876.97 51
3877.12 49
3877.26 46
3877.40 42
3877.55 38
3877.69 33
3877.83 29
3877.97 25
3878.12 21
3878.26 19
3878.40 17
3878.54 16
3878.69 15
3878.83 15
3878.97 15
3879.11 15
3879.26 16
3879.40 18
3879.54 21
3879.69 26
3879.83 30
3879.97 36
3880.11 40
3880.26 44
3880.40 46
3880.54 46
3880.68 45
3880.83 42
3880.97 39
3881.11 37
3881.26 36
3881.40 38
3881.54 41
3881.68 46
3881.83 53
3881.97 60
3882.11 67
3882.25 75
3882.40 83
3882.54 91
3882.68 99
3882.83 106
3882.97 112
3883.11 117
3883.25 119
3883.40 120
3883.54 120
3883.68 120
3883.83 121
3883.97 124
3884.11 128
3884.25 133
3884.40 138
3884.54 143
3884.68 147
3884.82 149
3884.97 149
3885.11 147
3885.25 144
3885.40 139
3885.54 134
3885.68 127
3885.82 120
3885.97 113
3886.11 106
3886.25 100
3886.40 95
3886.54 93
3886.68 92
3886.82 92
3886.97 92
3887.11 92
3887.25 91
3887.40 88
3887.54 84
3887.68 80
3887.82 77
3887.97 74
3888.11 73
3888.25 73
3888.40 72
3888.54 71
3888.68 69
3888.82 66
3888.97 62
3889.11 58
3889.25 55
3889.40 53
3889.54 52
3889.68 52
3889.82 52
3889.97 52
3890.11 51
3890.25 49
3890.40 46
3890.54 44
3890.68 43
3890.82 43
3890.97 45
3891.11 47
3891.25 51
3891.40 54
3891.54 56
3891.68 58
3891.82 58
3891.97 57
3892.11 56
3892.25 55
3892.40 54
3892.54 54
3892.68 53
3892.83 51
3892.97 49
3893.11 46
3893.25 42
3893.40 37
3893.54 32
3893.68 28
3893.83 25
3893.97 23
3894.11 23
3894.26 24
3894.40 24
3894.54 24
3894.68 23
3894.83 20
3894.97 18
3895.11 15
3895.26 13
3895.40 12
3895.54 12
3895.68 12
3895.83 11
3895.97 10
3896.11 8
3896.26 6
3896.40 5
3896.54 4
3896.69 6
3896.83 8
3896.97 12
3897.11 17
3897.26 22
3897.40 26
3897.54 29
3897.69 30
3897.83 30
3897.97 29
3898.12 27
3898.26 23
3898.40 20
3898.55 17
3898.69 16
3898.83 16
3898.97 18
3899.12 20
3899.26 23
3899.40 25
3899.55 25
3899.69 25
3899.83 23
3899.98 21
3900.12 20
3900.26 19
3900.41 21
3900.55 23
3900.69 27
3900.83 30
3900.98 34
3901.12 38
3901.26 40
3901.41 42
3901.55 43
3901.69 44
3901.84 45
3901.98 44
3902.12 44
3902.27 43
3902.41 41
3902.55 40
3902.69 38
3902.84 36
3902.98 35
3903.12 34
3903.27 33
3903.41 32
3903.55 33
3903.70 35
3903.84 39
3903.98 44
3904.13 50
3904.27 56
3904.41 60
3904.56 63
3904.70 63
3904.84 62
3904.99 59
3905.13 57
3905.27 55
3905.41 54
3905.56 54
3905.70 54
3905.84 56
3905.99 57
3906.13 57
3906.27 57
3906.42 56
3906.56 55
3906.70 55
3906.85 55
3906.99 57
3907.13 58
3907.28 59
3907.42 60
3907.56 60
3907.71 58
3907.85 56
3907.99 54
3908.14 53
3908.28 53
3908.42 55
3908.57 57
3908.71 61
3908.85 64
3909.00 67
3909.14 68
3909.28 68
3909.42 64
3909.57 59
3909.71 53
3909.85 45
3910.00 38
3910.14 31
3910.28 25
3910.43 20
3910.57 17
3910.71 15
3910.86 14
3911.00 13
3911.14 12
3911.29 11
3911.43 10
3911.57 8
3911.72 6
3911.86 5
3912.00 3
3912.15 3
3912.29 2
3912.43 1
3912.58 0
3912.72 0
3912.86 0
3913.01 0
3913.15 0
3913.29 0
3913.44 0
3913.58 2
3913.72 6
3913.87 9
3914.01 12
3914.15 13
3914.30 13
3914.44 12
3914.58 10
3914.73 9
3914.87 9
3915.01 11
3915.16 13
3915.30 16
3915.44 18
3915.59 19
3915.73 20
3915.87 19
3916.02 17
3916.16 15
3916.30 14
3916.45 14
3916.59 14
3916.73 15
3916.88 16
3917.02 17
3917.16 19
3917.31 22
3917.45 26
3917.59 32
3917.74 39
3917.88 46
3918.02 52
3918.17 57
3918.31 60
3918.45 61
3918.60 59
3918.74 56
3918.89 53
3919.03 51
3919.17 49
3919.32 49
3919.46 50
3919.60 52
3919.75 56
3919.89 60
3920.03 65
3920.18 69
3920.32 73
3920.46 74
3920.61 74
3920.75 71
3920.89 65
3921.04 58
3921.18 50
3921.32 42
3921.47 35
3921.61 31
3921.75 29
3921.90 28
3922.04 30
3922.18 32
3922.33 35
3922.47 38
3922.62 40
3922.76 42
3922.90 42
3923.05 41
3923.19 39
3923.33 38
3923.48 37
3923.62 36
3923.76 37
3923.91 39
3924.05 42
3924.19 46
3924.34 51
3924.48 57
3924.62 62
3924.77 67
3924.91 72
3925.05 75
3925.20 75
3925.34 73
3925.49 68
3925.63 62
3925.77 54
3925.92 46
3926.06 40
3926.20 36
3926.35 35
3926.49 36
3926.63 38
3926.78 41
3926.92 44
3927.06 46
3927.21 48
3927.35 48
3927.50 46
3927.64 44
3927.78 40
3927.93 37
3928.07 34
3928.21 32
3928.36 32
3928.50 34
3928.64 37
3928.79 41
3928.93 45
3929.08 47
3929.22 49
3929.36 48
3929.51 47
3929.65 44
3929.79 41
3929.94 39
3930.08 37
3930.22 36
3930.37 35
3930.51 35
3930.65 35
3930.80 34
3930.94 34
3931.09 34
3931.23 35
3931.37 37
3931.52 41
3931.66 46
3931.80 52
3931.95 58
3932.09 64
3932.24 70
3932.38 74
3932.52 76
3932.67 77
3932.81 76
3932.95 75
3933.10 74
3933.24 72
3933.38 70
3933.53 67
3933.67 66
3933.82 64
3933.96 62
3934.10 61
3934.25 59
3934.39 58
3934.53 56
3934.68 54
3934.82 52
3934.97 51
3935.11 50
3935.25 51
3935.40 52
3935.54 53
3935.68 53
3935.83 53
3935.97 52
3936.12 50
3936.26 47
3936.40 45
3936.55 43
3936.69 41
3936.83 40
3936.98 41
3937.12 41
3937.27 43
3937.41 45
3937.55 47
3937.70 49
3937.84 51
3937.98 52
3938.13 52
3938.27 50
3938.42 47
3938.56 43
3938.70 39
3938.85 36
3938.99 34
3939.13 34
3939.28 34
3939.42 36
3939.57 37
3939.71 37
3939.85 37
3940.00 35
3940.14 34
3940.28 32
3940.43 31
3940.57 31
3940.72 31
3940.86 32
3941.00 33
3941.15 33
3941.29 34
3941.44 34
3941.58 36
3941.72 38
3941.87 41
3942.01 45
3942.15 50
3942.30 54
3942.44 57
3942.59 61
3942.73 63
3942.87 65
3943.02 67
3943.16 68
3943.31 69
3943.45 70
3943.59 72
3943.74 73
3943.88 76
3944.03 79
3944.17 83
3944.31 88
3944.46 95
3944.60 102
3944.74 110
3944.89 120
3945.03 131
3945.18 145
3945.32 160
3945.46 177
3945.61 197
3945.75 218
3945.90 240
3946.04 262
3946.18 284
3946.33 304
3946.47 324
3946.62 344
3946.76 364
3946.90 386
3947.05 410
3947.19 437
3947.34 465
3947.48 493
3947.62 521
3947.77 545
3947.91 565
3948.05 581
3948.20 593
3948.34 601
3948.49 607
3948.63 611
3948.77 614
3948.92 616
3949.06 616
3949.21 615
3949.35 613
3949.49 608
3949.64 602
3949.78 595
3949.93 586
3950.07 576
3950.21 563
3950.36 548
3950.50 530
3950.65 511
3950.79 489
3950.93 466
3951.08 443
3951.22 419
3951.37 396
3951.51 374
3951.65 353
3951.80 334
3951.94 317
3952.09 301
3952.23 287
3952.37 273
3952.52 260
3952.66 246
3952.81 232
3952.95 219
3953.10 205
3953.24 193
3953.38 181
3953.53 171
3953.67 162
3953.82 153
3953.96 146
3954.10 139
3954.25 133
3954.39 128
3954.54 122
3954.68 117
3954.82 111
3954.97 104
3955.11 96
3955.26 88
3955.40 80
3955.54 72
3955.69 64
3955.83 58
3955.98 52
3956.12 48
3956.26 45
3956.41 42
3956.55 39
3956.70 36
3956.84 34
3956.99 31
3957.13 28
3957.27 25
3957.42 23
3957.56 21
3957.71 20
3957.85 19
3957.99 19
3958.14 20
3958.28 21
3958.43 24
3958.57 27
3958.72 31
3958.86 35
3959.00 40
3959.15 44
3959.29 47
3959.44 50
3959.58 51
3959.72 50
3959.87 48
3960.01 46
3960.16 42
3960.30 39
3960.45 36
3960.59 35
3960.73 35
3960.88 37
3961.02 40
3961.17 43
3961.31 45
3961.45 46
3961.60 46
3961.74 45
3961.89 43
3962.03 41
3962.18 40
3962.32 40
3962.46 41
3962.61 43
3962.75 45
3962.90 46
3963.04 47
3963.19 47
3963.33 45
3963.47 43
3963.62 41
3963.76 38
3963.91 35
3964.05 34
3964.20 34
3964.34 37
3964.48 40
3964.63 45
3964.77 49
3964.92 52
3965.06 53
3965.20 53
3965.35 52
3965.49 50
3965.64 48
3965.78 47
3965.93 45
3966.07 42
3966.21 39
3966.36 35
3966.50 29
3966.65 23
3966.79 17
3966.94 12
3967.08 9
3967.23 8
3967.37 10
3967.51 13
3967.66 17
3967.80 21
3967.95 25
3968.09 29
3968.24 32
3968.38 34
3968.52 35
3968.67 36
3968.81 35
3968.96 35
3969.10 34
3969.25 33
3969.39 32
3969.53 31
3969.68 31
3969.82 31
3969.97 32
3970.11 33
3970.26 36
3970.40 39
3970.54 44
3970.69 50
3970.83 55
3970.98 59
3971.12 61
3971.27 61
3971.41 58
3971.56 54
3971.70 48
3971.84 42
3971.99 37
3972.13 33
3972.28 32
3972.42 31
3972.57 31
3972.71 31
3972.86 31
3973.00 30
3973.14 28
3973.29 25
3973.43 22
3973.58 19
3973.72 16
3973.87 13
3974.01 11
3974.16 9
3974.30 9
3974.44 11
3974.59 13
3974.73 16
3974.88 21
3975.02 25
3975.17 29
3975.31 33
3975.46 37
3975.60 40
3975.74 42
3975.89 43
3976.03 43
3976.18 43
3976.32 43
3976.47 42
3976.61 40
3976.76 38
3976.90 35
3977.04 31
3977.19 26
3977.33 21
3977.48 17
3977.62 15
3977.77 15
3977.91 19
3978.06 24
3978.20 32
3978.34 39
3978.49 46
3978.63 51
3978.78 54
3978.92 56
3979.07 57
3979.21 57
3979.36 58
3979.50 59
3979.65 60
3979.79 60
3979.93 60
3980.08 58
3980.22 56
3980.37 53
3980.51 49
3980.66 46
3980.80 43
3980.95 40
3981.09 38
3981.24 36
3981.38 33
3981.52 29
3981.67 23
3981.81 17
3981.96 11
3982.10 5
3982.25 0
3982.39 0
3982.54 0
3982.68 0
3982.83 0
3982.97 0
3983.12 0
3983.26 0
3983.40 0
3983.55 1
3983.69 2
3983.84 4
3983.98 7
3984.13 11
3984.27 17
3984.42 25
3984.56 35
3984.71 47
3984.85 58
3985.00 68
3985.14 75
3985.28 79
3985.43 80
3985.57 77
3985.72 72
3985.86 65
3986.01 59
3986.15 53
3986.30 48
3986.44 44
3986.59 42
3986.73 40
3986.88 39
3987.02 39
3987.17 39
3987.31 39
3987.45 40
3987.60 41
3987.74 42
3987.89 44
3988.03 44
3988.18 44
3988.32 43
3988.47 41
3988.61 38
3988.76 35
3988.90 33
3989.05 33
3989.19 34
3989.34 37
3989.48 41
3989.63 45
3989.77 49
3989.91 52
3990.06 55
3990.20 58
3990.35 60
3990.49 62
3990.64 64
3990.78 66
3990.93 69
3991.07 72
3991.22 75
3991.36 78
3991.51 81
3991.65 85
3991.80 87
3991.94 88
3992.09 87
3992.23 84
3992.38 80
3992.52 74
3992.66 69
3992.81 64
3992.95 61
3993.10 59
3993.24 58
3993.39 59
3993.53 60
3993.68 62
3993.82 66
3993.97 70
3994.11 76
3994.26 82
3994.40 87
3994.55 92
3994.69 94
3994.84 95
3994.98 93
3995.13 90
3995.27 86
3995.42 82
3995.56 79
3995.71 77
3995.85 76
3996.00 75
3996.14 75
3996.29 74
3996.43 73
3996.57 70
3996.72 67
3996.86 62
3997.01 57
3997.15 53
3997.30 49
3997.44 46
3997.59 44
3997.73 44
3997.88 44
3998.02 45
3998.17 46
3998.31 47
3998.46 48
3998.60 48
3998.75 48
3998.89 46
3999.04 44
3999.18 41
3999.33 37
3999.47 32
3999.62 26
3999.76 20
3999.91 15
4000.05 11
4000.20 8
4000.34 6
4000.49 5
4000.63 7
4000.78 11
4000.92 17
4001.07 25
4001.21 36
4001.36 46
4001.50 57
4001.65 66
4001.79 74
4001.94 79
4002.08 81
4002.23 81
4002.37 80
4002.52 77
4002.66 74
4002.81 71
4002.95 67
4003.10 64
4003.24 60
4003.39 57
4003.53 54
4003.68 51
4003.82 48
4003.97 44
4004.11 39
4004.26 34
4004.40 29
4004.55 24
4004.69 18
4004.84 13
4004.98 8
4005.13 4
4005.27 1
4005.42 1
4005.56 3
4005.71 8
4005.85 13
4006.00 20
4006.14 25
4006.29 29
4006.43 30
4006.58 30
4006.72 29
4006.87 28
4007.01 29
4007.16 30
4007.30 33
4007.45 36
4007.59 40
4007.74 43
4007.88 45
4008.03 45
4008.17 43
4008.32 40
4008.46 35
4008.61 30
4008.75 25
4008.90 21
4009.04 18
4009.19 16
4009.33 15
4009.48 16
4009.62 19
4009.77 22
4009.91 27
4010.06 33
4010.20 38
4010.35 44
4010.49 50
4010.64 54
4010.78 57
4010.93 59
4011.07 60
4011.22 60
4011.36 60
4011.51 59
4011.65 57
4011.80 54
4011.94 51
4012.09 48
4012.23 45
4012.38 44
4012.52 44
4012.67 46
4012.81 50
4012.96 56
4013.10 62
4013.25 68
4013.39 73
4013.54 77
4013.69 79
4013.83 78
4013.98 76
4014.12 73
4014.27 69
4014.41 65
4014.56 62
4014.70 60
4014.85 58
4014.99 57
4015.14 56
4015.28 56
4015.43 56
4015.57 57
4015.72 59
4015.86 61
4016.01 63
4016.15 65
4016.30 65
4016.44 64
4016.59 62
4016.73 59
4016.88 54
4017.02 48
4017.17 42
4017.31 36
4017.46 31
4017.61 27
4017.75 24
4017.90 23
4018.04 23
4018.19 24
4018.33 26
4018.48 28
4018.62 29
4018.77 30
4018.91 30
4019.06 29
4019.20 28
4019.35 26
4019.49 23
4019.64 20
4019.78 16
4019.93 13
4020.07 11
4020.22 10
4020.37 12
4020.51 15
4020.66 19
4020.80 23
4020.95 25
4021.09 27
4021.24 26
4021.38 23
4021.53 19
4021.67 15
4021.82 12
4021.96 12
4022.11 14
4022.25 20
4022.40 28
4022.54 37
4022.69 46
4022.84 53
4022.98 58
4023.13 60
4023.27 58
4023.42 54
4023.56 47
4023.71 40
4023.85 33
4024.00 26
4024.14 21
4024.29 18
4024.43 16
4024.58 16
4024.72 15
4024.87 16
4025.02 16
4025.16 17
4025.31 19
4025.45 23
4025.60 28
4025.74 34
4025.89 40
4026.03 44
4026.18 45
4026.32 43
4026.47 38
4026.61 31
4026.76 23
4026.91 17
4027.05 13
4027.20 11
4027.34 13
4027.49 16
4027.63 20
4027.78 25
4027.92 29
4028.07 32
4028.21 34
4028.36 36
4028.51 36
4028.65 37
4028.80 37
4028.94 36
4029.09 35
4029.23 33
4029.38 30
4029.52 26
4029.67 23
4029.81 19
4029.96 16
4030.10 14
4030.25 13
4030.40 13
4030.54 13
4030.69 14
4030.83 15
4030.98 15
4031.12 15
4031.27 13
4031.41 10
4031.56 6
4031.71 3
4031.85 0
4032.00 0
4032.14 0
4032.29 0
4032.43 0
4032.58 0
4032.72 0
4032.87 0
4033.01 0
4033.16 0
4033.31 3
4033.45 7
4033.60 12
4033.74 17
4033.89 22
4034.03 26
4034.18 28
4034.32 29
4034.47 27
4034.62 25
4034.76 21
4034.91 19
4035.05 17
4035.20 17
4035.34 18
4035.49 22
4035.63 26
4035.78 30
4035.93 34
4036.07 37
4036.22 38
4036.36 37
4036.51 35
4036.65 32
4036.80 30
4036.94 28
4037.09 28
4037.24 30
4037.38 33
4037.53 37
4037.67 40
4037.82 42
4037.96 41
4038.11 39
4038.25 36
4038.40 31
4038.55 27
4038.69 24
4038.84 21
4038.98 19
4039.13 17
4039.27 14
4039.42 11
4039.57 7
4039.71 2
4039.86 0
4040.00 0
4040.15 0
4040.29 0
4040.44 1
4040.58 7
4040.73 15
4040.88 22
4041.02 29
4041.17 33
4041.31 36
4041.46 36
4041.60 34
4041.75 31
4041.90 27
4042.04 22
4042.19 18
4042.33 13
4042.48 8
4042.62 4
4042.77 1
4042.92 0
4043.06 0
4043.21 0
4043.35 4
4043.50 8
4043.64 12
4043.79 16
4043.94 18
4044.08 18
4044.23 16
4044.37 13
4044.52 9
4044.66 5
4044.81 1
4044.96 0
4045.10 1
4045.25 4
4045.39 9
4045.54 16
4045.68 23
4045.83 30
4045.98 36
4046.12 40
4046.27 43
4046.41 45
4046.56 45
4046.70 45
4046.85 43
4047.00 41
4047.14 38
4047.29 35
4047.43 31
4047.58 27
4047.72 23
4047.87 20
4048.02 17
4048.16 15
4048.31 13
4048.45 12
4048.60 11
4048.75 11
4048.89 11
4049.04 13
4049.18 15
4049.33 19
4049.47 22
4049.62 26
4049.77 28
4049.91 28
4050.06 26
4050.20 22
4050.35 16
4050.49 11
4050.64 6
4050.79 4
4050.93 3
4051.08 5
4051.22 9
4051.37 15
4051.52 22
4051.66 29
4051.81 36
4051.95 44
4052.10 50
4052.25 56
4052.39 61
4052.54 64
4052.68 67
4052.83 68
4052.97 68
4053.12 68
4053.27 66
4053.41 64
4053.56 61
4053.70 58
4053.85 54
4054.00 50
4054.14 47
4054.29 44
4054.43 42
4054.58 43
4054.72 45
4054.87 49
4055.02 55
4055.16 60
4055.31 64
4055.45 67
4055.60 67
4055.75 65
4055.89 60
4056.04 55
4056.18 49
4056.33 44
4056.48 40
4056.62 37
4056.77 35
4056.91 35
4057.06 36
4057.21 37
4057.35 39
4057.50 41
4057.64 43
4057.79 45
4057.94 46
4058.08 46
4058.23 46
4058.37 46
4058.52 47
4058.67 49
4058.81 52
4058.96 56
4059.10 59
4059.25 62
4059.40 63
4059.54 62
4059.69 60
4059.83 57
4059.98 52
4060.13 48
4060.27 43
4060.42 39
4060.56 37
4060.71 35
4060.86 35
4061.00 35
4061.15 34
4061.29 32
4061.44 28
4061.59 23
4061.73 17
4061.88 10
4062.02 4
4062.17 1
4062.32 0
4062.46 0
4062.61 3
4062.75 7
4062.90 11
4063.05 13
4063.19 13
4063.34 12
4063.48 9
4063.63 6
4063.78 3
4063.92 1
4064.07 0
4064.21 0
4064.36 0
4064.51 0
4064.65 0
4064.80 0
4064.94 0
4065.09 0
4065.24 0
4065.38 0
4065.53 1
4065.68 6
4065.82 10
4065.97 15
4066.11 19
4066.26 23
4066.41 25
4066.55 27
4066.70 30
4066.84 32
4066.99 33
4067.14 34
4067.28 34
4067.43 32
4067.57 29
4067.72 26
4067.87 23
4068.01 21
4068.16 20
4068.31 21
4068.45 22
4068.60 23
4068.74 24
4068.89 24
4069.04 23
4069.18 21
4069.33 20
4069.47 19
4069.62 20
4069.77 22
4069.91 26
4070.06 32
4070.21 37
4070.35 42
4070.50 47
4070.64 49
4070.79 49
4070.94 48
4071.08 46
4071.23 44
4071.38 43
4071.52 44
4071.67 47
4071.81 52
4071.96 59
4072.11 66
4072.25 73
4072.40 80
4072.54 86
4072.69 91
4072.84 94
4072.98 96
4073.13 96
4073.28 96
4073.42 94
4073.57 92
4073.71 91
4073.86 91
4074.01 92
4074.15 94
4074.30 96
4074.45 98
4074.59 99
4074.74 98
4074.88 95
4075.03 90
4075.18 84
4075.32 78
4075.47 71
4075.62 66
4075.76 63
4075.91 61
4076.06 62
4076.20 63
4076.35 66
4076.49 68
4076.64 69
4076.79 68
4076.93 66
4077.08 61
4077.23 55
4077.37 48
4077.52 39
4077.66 31
4077.81 24
4077.96 18
4078.10 14
4078.25 12
4078.40 11
4078.54 12
4078.69 14
4078.83 17
4078.98 20
4079.13 23
4079.27 25
4079.42 27
4079.57 29
4079.71 30
4079.86 31
4080.01 31
4080.15 30
4080.30 29
4080.44 27
4080.59 25
4080.74 22
4080.88 19
4081.03 17
4081.18 14
4081.32 12
4081.47 11
4081.62 10
4081.76 9
4081.91 9
4082.06 9
4082.20 8
4082.35 8
4082.49 7
4082.64 7
4082.79 7
4082.93 6
4083.08 5
4083.23 4
4083.37 2
4083.52 0
4083.67 0
4083.81 0
4083.96 0
4084.10 0
4084.25 0
4084.40 0
4084.54 0
4084.69 4
4084.84 7
4084.98 9
4085.13 10
4085.28 10
4085.42 9
4085.57 8
4085.72 7
4085.86 7
4086.01 8
4086.16 9
4086.30 10
4086.45 11
4086.59 11
4086.74 10
4086.89 9
4087.03 8
4087.18 8
4087.33 7
4087.47 8
4087.62 9
4087.77 10
4087.91 13
4088.06 15
4088.21 18
4088.35 22
4088.50 26
4088.65 32
4088.79 37
4088.94 42
4089.09 46
4089.23 50
4089.38 51
4089.52 51
4089.67 49
4089.82 46
4089.96 42
4090.11 39
4090.26 36
4090.40 36
4090.55 37
4090.70 40
4090.84 46
4090.99 53
4091.14 61
4091.28 70
4091.43 80
4091.58 90
4091.72 101
4091.87 112
4092.02 124
4092.16 135
4092.31 145
4092.46 155
4092.60 161
4092.75 166
4092.90 168
4093.04 167
4093.19 165
4093.34 161
4093.48 157
4093.63 154
4093.78 151
4093.92 148
4094.07 146
4094.22 145
4094.36 146
4094.51 147
4094.65 150
4094.80 154
4094.95 158
4095.09 162
4095.24 165
4095.39 166
4095.53 164
4095.68 159
4095.83 152
4095.97 144
4096.12 134
4096.27 124
4096.41 114
4096.56 106
4096.71 100
4096.85 97
4097.00 95
4097.15 95
4097.29 97
4097.44 99
4097.59 101
4097.73 101
4097.88 100
4098.03 96
4098.17 91
4098.32 84
4098.47 77
4098.61 70
4098.76 65
4098.91 61
4099.05 59
4099.20 59
4099.35 60
4099.49 62
4099.64 64
4099.79 65
4099.94 65
4100.08 64
4100.23 60
4100.38 56
4100.52 49
4100.67 41
4100.82 32
4100.96 24
4101.11 17
4101.26 12
4101.40 9
4101.55 8
4101.70 9
4101.84 11
4101.99 14
4102.14 16
4102.28 18
4102.43 19
4102.58 18
4102.72 17
4102.87 15
4103.02 13
4103.16 12
4103.31 11
4103.46 12
4103.60 13
4103.75 14
4103.90 15
4104.04 15
4104.19 13
4104.34 11
4104.48 9
4104.63 6
4104.78 5
4104.93 5
4105.07 7
4105.22 9
4105.37 13
4105.51 17
4105.66 20
4105.81 22
4105.95 24
4106.10 24
4106.25 25
4106.39 26
4106.54 28
4106.69 31
4106.83 35
4106.98 38
4107.13 41
4107.27 42
4107.42 43
4107.57 43
4107.71 44
4107.86 45
4108.01 48
4108.16 51
4108.30 54
4108.45 57
4108.60 59
4108.74 59
4108.89 58
4109.04 56
4109.18 54
4109.33 51
4109.48 50
4109.62 48
4109.77 48
4109.92 48
4110.07 48
4110.21 49
4110.36 49
4110.51 50
4110.65 51
4110.80 53
4110.95 56
4111.09 60
4111.24 65
4111.39 69
4111.53 72
4111.68 73
4111.83 74
4111.97 72
4112.12 71
4112.27 69
4112.42 67
4112.56 67
4112.71 68
4112.86 70
4113.00 72
4113.15 75
4113.30 78
4113.44 81
4113.59 83
4113.74 84
4113.89 85
4114.03 85
4114.18 84
4114.33 84
4114.47 83
4114.62 83
4114.77 83
4114.91 83
4115.06 84
4115.21 84
4115.36 83
4115.50 82
4115.65 80
4115.80 77
4115.94 74
4116.09 71
4116.24 68
4116.38 65
4116.53 63
4116.68 61
4116.83 59
4116.97 58
4117.12 58
4117.27 59
4117.41 61
4117.56 65
4117.71 69
4117.85 74
4118.00 77
4118.15 80
4118.30 81
4118.44 81
4118.59 78
4118.74 74
4118.88 68
4119.03 62
4119.18 57
4119.33 52
4119.47 47
4119.62 44
4119.77 42
4119.91 41
4120.06 39
4120.21 38
4120.35 37
4120.50 35
4120.65 33
4120.80 30
4120.94 27
4121.09 23
4121.24 18
4121.38 14
4121.53 11
4121.68 10
4121.83 9
4121.97 10
4122.12 10
4122.27 10
4122.41 9
4122.56 7
4122.71 3
4122.86 0
4123.00 0
4123.15 0
4123.30 0
4123.44 0
4123.59 0
4123.74 0
4123.89 0
4124.03 1
4124.18 6
4124.33 11
4124.47 18
4124.62 24
4124.77 29
4124.92 33
4125.06 35
4125.21 36
4125.36 35
4125.50 34
4125.65 33
4125.80 32
4125.95 32
4126.09 33
4126.24 33
4126.39 34
4126.53 34
4126.68 34
4126.83 33
4126.98 33
4127.12 33
4127.27 33
4127.42 32
4127.56 31
4127.71 28
4127.86 24
4128.01 19
4128.15 14
4128.30 8
4128.45 3
4128.60 0
4128.74 0
4128.89 0
4129.04 2
4129.18 7
4129.33 14
4129.48 21
4129.63 29
4129.77 37
4129.92 44
4130.07 51
4130.22 57
4130.36 61
4130.51 64
4130.66 64
4130.80 62
4130.95 59
4131.10 54
4131.25 49
4131.39 44
4131.54 40
4131.69 38
4131.84 37
4131.98 37
4132.13 38
4132.28 40
4132.42 43
4132.57 46
4132.72 49
4132.87 52
4133.01 54
4133.16 56
4133.31 56
4133.46 56
4133.60 55
4133.75 54
4133.90 52
4134.04 51
4134.19 49
4134.34 49
4134.49 50
4134.63 51
4134.78 53
4134.93 55
4135.08 56
4135.22 57
4135.37 57
4135.52 55
4135.67 52
4135.81 47
4135.96 40
4136.11 32
4136.26 24
4136.40 15
4136.55 6
4136.70 0
4136.84 0
4136.99 0
4137.14 0
4137.29 0
4137.43 0
4137.58 4
4137.73 8
4137.88 11
4138.02 12
4138.17 13
4138.32 12
4138.47 10
4138.61 8
4138.76 7
4138.91 7
4139.06 8
4139.20 10
4139.35 12
4139.50 14
4139.65 17
4139.79 18
4139.94 19
4140.09 20
4140.24 19
4140.38 18
4140.53 18
4140.68 17
4140.82 17
4140.97 18
4141.12 20
4141.27 23
4141.41 26
4141.56 29
4141.71 31
4141.86 33
4142.00 34
4142.15 35
4142.30 36
4142.45 37
4142.59 39
4142.74 41
4142.89 42
4143.04 44
4143.18 44
4143.33 42
4143.48 40
4143.63 37
4143.77 34
4143.92 31
4144.07 28
4144.22 26
4144.36 25
4144.51 23
4144.66 21
4144.81 19
4144.95 15
4145.10 12
4145.25 8
4145.40 4
4145.54 0
4145.69 0
4145.84 0
4145.99 0
4146.14 0
4146.28 0
4146.43 0
4146.58 0
4146.73 0
4146.87 3
4147.02 9
4147.17 13
4147.32 17
4147.46 18
4147.61 18
4147.76 15
4147.91 11
4148.05 6
4148.20 2
4148.35 0
4148.50 0
4148.64 0
4148.79 0
4148.94 1
4149.09 6
4149.23 12
4149.38 19
4149.53 25
4149.68 30
4149.82 33
4149.97 34
4150.12 32
4150.27 30
4150.42 26
4150.56 23
4150.71 20
4150.86 19
4151.01 18
4151.15 18
4151.30 19
4151.45 19
4151.60 19
4151.74 19
4151.89 19
4152.04 20
4152.19 21
4152.33 22
4152.48 22
4152.63 22
4152.78 22
4152.92 21
4153.07 19
4153.22 17
4153.37 14
4153.52 12
4153.66 11
4153.81 10
4153.96 9
4154.11 10
4154.25 11
4154.40 12
4154.55 13
4154.70 14
4154.84 14
4154.99 15
4155.14 17
4155.29 19
4155.44 23
4155.58 27
4155.73 33
4155.88 40
4156.03 47
4156.17 54
4156.32 60
4156.47 64
4156.62 67
4156.77 68
4156.91 67
4157.06 66
4157.21 64
4157.36 61
4157.50 59
4157.65 56
4157.80 54
4157.95 51
4158.10 48
4158.24 46
4158.39 44
4158.54 43
4158.69 42
4158.83 43
4158.98 43
4159.13 44
4159.28 45
4159.42 46
4159.57 46
4159.72 47
4159.87 49
4160.02 51
4160.16 54
4160.31 57
4160.46 61
4160.61 65
4160.76 67
4160.90 68
4161.05 67
4161.20 63
4161.35 56
4161.49 47
4161.64 37
4161.79 26
4161.94 17
4162.09 9
4162.23 5
4162.38 4
4162.53 5
4162.68 9
4162.82 15
4162.97 21
4163.12 27
4163.27 31
4163.42 33
4163.56 34
4163.71 33
4163.86 31
4164.01 29
4164.16 26
4164.30 24
4164.45 21
4164.60 18
4164.75 16
4164.89 14
4165.04 13
4165.19 12
4165.34 13
4165.49 14
4165.63 15
4165.78 17
4165.93 18
4166.08 19
4166.23 19
4166.37 19
4166.52 18
4166.67 16
4166.82 14
4166.97 12
4167.11 9
4167.26 7
4167.41 4
4167.56 1
4167.71 0
4167.85 0
4168.00 0
4168.15 0
4168.30 0
4168.44 0
4168.59 0
4168.74 0
4168.89 1
4169.04 6
4169.18 12
4169.33 18
4169.48 25
4169.63 33
4169.78 40
4169.92 46
4170.07 53
4170.22 58
4170.37 62
4170.52 64
4170.66 65
4170.81 63
4170.96 60
4171.11 55
4171.26 51
4171.40 46
4171.55 43
4171.70 42
4171.85 44
4172.00 46
4172.14 50
4172.29 53
4172.44 56
4172.59 56
4172.74 55
4172.88 51
4173.03 45
4173.18 38
4173.33 31
4173.48 23
4173.62 17
4173.77 13
4173.92 10
4174.07 8
4174.22 9
4174.36 10
4174.51 11
4174.66 13
4174.81 15
4174.96 16
4175.11 17
4175.25 18
4175.40 19
4175.55 18
4175.70 17
4175.85 15
4175.99 13
4176.14 10
4176.29 8
4176.44 7
4176.59 7
4176.73 9
4176.88 12
4177.03 16
4177.18 20
4177.33 24
4177.47 26
4177.62 27
4177.77 27
4177.92 26
4178.07 25
4178.22 23
4178.36 21
4178.51 19
4178.66 18
4178.81 17
4178.96 17
4179.10 17
4179.25 17
4179.40 19
4179.55 22
4179.70 26
4179.84 30
4179.99 34
4180.14 37
4180.29 38
4180.44 38
4180.59 37
4180.73 34
4180.88 30
4181.03 27
4181.18 24
4181.33 22
4181.47 21
4181.62 20
4181.77 20
4181.92 20
4182.07 20
4182.22 21
4182.36 21
4182.51 22
4182.66 23
4182.81 25
4182.96 28
4183.10 31
4183.25 36
4183.40 41
4183.55 45
4183.70 49
4183.85 52
4183.99 53
4184.14 52
4184.29 50
4184.44 48
4184.59 45
4184.73 43
4184.88 41
4185.03 40
4185.18 40
4185.33 40
4185.48 39
4185.62 38
4185.77 35
4185.92 30
4186.07 24
4186.22 18
4186.37 13
4186.51 8
4186.66 6
4186.81 5
4186.96 6
4187.11 9
4187.26 12
4187.40 15
4187.55 18
4187.70 21
4187.85 23
4188.00 26
4188.15 28
4188.29 29
4188.44 31
4188.59 31
4188.74 32
4188.89 32
4189.03 32
4189.18 32
4189.33 33
4189.48 34
4189.63 35
4189.78 37
4189.92 38
4190.07 40
4190.22 42
4190.37 45
4190.52 48
4190.67 51
4190.81 53
4190.96 54
4191.11 54
4191.26 51
4191.41 45
4191.56 38
4191.70 29
4191.85 20
4192.00 11
4192.15 6
4192.30 3
4192.45 4
4192.60 9
4192.74 18
4192.89 29
4193.04 42
4193.19 55
4193.34 68
4193.49 79
4193.63 89
4193.78 96
4193.93 101
4194.08 103
4194.23 104
4194.38 103
4194.52 102
4194.67 100
4194.82 97
4194.97 93
4195.12 89
4195.27 85
4195.41 80
4195.56 75
4195.71 70
4195.86 66
4196.01 62
4196.16 59
4196.31 55
4196.45 52
4196.60 50
4196.75 48
4196.90 47
4197.05 47
4197.20 48
4197.34 50
4197.49 53
4197.64 56
4197.79 60
4197.94 63
4198.09 65
4198.24 66
4198.38 67
4198.53 67
4198.68 67
4198.83 66
4198.98 67
4199.13 68
4199.27 71
4199.42 75
4199.57 80
4199.72 86
4199.87 92
4200.02 98
4200.17 103
4200.31 107
4200.46 110
4200.61 110
4200.76 109
4200.91 106
4201.06 102
4201.21 99
4201.35 97
4201.50 97
4201.65 100
4201.80 104
4201.95 110
4202.10 116
4202.25 121
4202.39 123
4202.54 122
4202.69 119
4202.84 115
4202.99 110
4203.14 106
4203.29 103
4203.43 104
4203.58 106
4203.73 110
4203.88 115
4204.03 120
4204.18 124
4204.33 126
4204.47 126
4204.62 123
4204.77 118
4204.92 112
4205.07 107
4205.22 104
4205.37 103
4205.51 104
4205.66 106
4205.81 109
4205.96 111
4206.11 110
4206.26 108
4206.41 103
4206.55 97
4206.70 91
4206.85 87
4207.00 86
4207.15 87
4207.30 90
4207.45 95
4207.59 99
4207.74 103
4207.89 106
4208.04 110
4208.19 113
4208.34 118
4208.49 124
4208.64 130
4208.78 135
4208.93 139
4209.08 139
4209.23 137
4209.38 133
4209.53 128
4209.68 124
4209.82 122
4209.97 121
4210.12 122
4210.27 123
4210.42 123
4210.57 120
4210.72 116
4210.87 111
4211.01 104
4211.16 98
4211.31 93
4211.46 89
4211.61 86
4211.76 84
4211.91 82
4212.06 82
4212.20 83
4212.35 86
4212.50 90
4212.65 98
4212.80 107
4212.95 119
4213.10 133
4213.25 152
4213.39 174
4213.54 203
4213.69 239
4213.84 280
4213.99 327
4214.14 375
4214.29 421
4214.44 464
4214.58 502
4214.73 536
4214.88 567
4215.03 600
4215.18 638
4215.33 685
4215.48 743
4215.63 811
4215.77 889
4215.92 974
4216.07 1065
4216.22 1160
4216.37 1258
4216.52 1358
4216.67 1461
4216.82 1566
4216.96 1675
4217.11 1787
4217.26 1901
4217.41 2015
4217.56 2124
4217.71 2227
4217.86 2317
4218.01 2392
4218.15 2450
4218.30 2490
4218.45 2513
4218.60 2522
4218.75 2519
4218.90 2505
4219.05 2481
4219.20 2447
4219.35 2405
4219.49 2354
4219.64 2296
4219.79 2233
4219.94 2166
4220.09 2096
4220.24 2024
4220.39 1952
4220.54 1878
4220.69 1803
4220.83 1726
4220.98 1647
4221.13 1566
4221.28 1482
4221.43 1395
4221.58 1306
4221.73 1217
4221.88 1129
4222.03 1045
4222.17 966
4222.32 895
4222.47 832
4222.62 777
4222.77 726
4222.92 679
4223.07 634
4223.22 588
4223.37 541
4223.51 495
4223.66 451
4223.81 411
4223.96 376
4224.11 348
4224.26 327
4224.41 312
4224.56 302
4224.71 294
4224.86 288
4225.00 283
4225.15 277
4225.30 272
4225.45 267
4225.60 262
4225.75 258
4225.90 255
4226.05 251
4226.20 245
4226.34 237
4226.49 227
4226.64 214
4226.79 200
4226.94 184
4227.09 169
4227.24 154
4227.39 141
4227.54 130
4227.69 122
4227.83 116
4227.98 112
4228.13 109
4228.28 109
4228.43 109
4228.58 109
4228.73 109
4228.88 108
4229.03 105
4229.18 101
4229.32 97
4229.47 94
4229.62 92
4229.77 93
4229.92 96
4230.07 100
4230.22 106
4230.37 112
4230.52 117
4230.67 121
4230.82 123
4230.96 122
4231.11 119
4231.26 113
4231.41 106
4231.56 98
4231.71 89
4231.86 80
4232.01 72
4232.16 65
4232.31 60
4232.45 58
4232.60 58
4232.75 60
4232.90 64
4233.05 69
4233.20 74
4233.35 78
4233.50 81
4233.65 83
4233.80 82
4233.95 79
4234.10 75
4234.24 71
4234.39 67
4234.54 64
4234.69 63
4234.84 65
4234.99 68
4235.14 75
4235.29 84
4235.44 94
4235.59 105
4235.74 116
4235.88 126
4236.03 134
4236.18 141
4236.33 147
4236.48 152
4236.63 158
4236.78 163
4236.93 167
4237.08 170
4237.23 171
4237.38 170
4237.53 167
4237.67 162
4237.82 155
4237.97 148
4238.12 141
4238.27 135
4238.42 131
4238.57 127
4238.72 125
4238.87 124
4239.02 124
4239.17 123
4239.32 122
4239.46 119
4239.61 116
4239.76 111
4239.91 105
4240.06 98
4240.21 92
4240.36 86
4240.51 82
4240.66 80
4240.81 79
4240.96 80
4241.11 82
4241.26 85
4241.40 87
4241.55 87
4241.70 87
4241.85 86
4242.00 84
4242.15 83
4242.30 83
4242.45 83
4242.60 85
4242.75 89
4242.90 92
4243.05 96
4243.20 99
4243.35 99
4243.49 98
4243.64 93
4243.79 84
4243.94 73
4244.09 60
4244.24 47
4244.39 34
4244.54 23
4244.69 15
4244.84 10
4244.99 9
4245.14 10
4245.29 13
4245.44 18
4245.58 24
4245.73 29
4245.88 35
4246.03 40
4246.18 43
4246.33 44
4246.48 43
4246.63 39
4246.78 34
4246.93 27
4247.08 19
4247.23 12
4247.38 5
4247.53 0
4247.68 0
4247.82 0
4247.97 0
4248.12 0
4248.27 0
4248.42 0
4248.57 0
4248.72 0
4248.87 3
4249.02 11
4249.17 21
4249.32 31
4249.47 40
4249.62 48
4249.77 52
4249.92 54
4250.07 54
4250.21 51
4250.36 48
4250.51 45
4250.66 42
4250.81 42
4250.96 42
4251.11 42
4251.26 43
4251.41 43
4251.56 42
4251.71 39
4251.86 35
4252.01 31
4252.16 27
4252.31 23
4252.46 20
4252.61 18
4252.75 16
4252.90 17
4253.05 18
4253.20 21
4253.35 25
4253.50 30
4253.65 35
4253.80 40
4253.95 43
4254.10 45
4254.25 45
4254.40 43
4254.55 39
4254.70 35
4254.85 31
4255.00 27
4255.15 25
4255.30 24
4255.45 24
4255.59 26
4255.74 28
4255.89 30
4256.04 32
4256.19 32
4256.34 32
4256.49 30
4256.64 27
4256.79 24
4256.94 22
4257.09 20
4257.24 19
4257.39 19
4257.54 20
4257.69 22
4257.84 23
4257.99 25
4258.14 27
4258.29 28
4258.44 29
4258.59 30
4258.73 31
4258.88 33
4259.03 34
4259.18 36
4259.33 37
4259.48 39
4259.63 39
4259.78 39
4259.93 39
4260.08 38
4260.23 37
4260.38 35
4260.53 34
4260.68 33
4260.83 32
4260.98 30
4261.13 28
4261.28 24
4261.43 20
4261.58 15
4261.73 11
4261.88 7
4262.03 4
4262.17 3
4262.32 4
4262.47 7
4262.62 12
4262.77 18
4262.92 26
4263.07 33
4263.22 39
4263.37 44
4263.52 48
4263.67 52
4263.82 55
4263.97 58
4264.12 60
4264.27 60
4264.42 60
4264.57 57
4264.72 52
4264.87 46
4265.02 39
4265.17 32
4265.32 27
4265.47 21
4265.62 17
4265.77 13
4265.92 8
4266.07 4
4266.22 0
4266.37 0
4266.51 0
4266.66 0
4266.81 0
4266.96 0
4267.11 0
4267.26 1
4267.41 6
4267.56 12
4267.71 18
4267.86 24
4268.01 31
4268.16 38
4268.31 45
4268.46 51
4268.61 55
4268.76 59
4268.91 60
4269.06 59
4269.21 56
4269.36 50
4269.51 42
4269.66 33
4269.81 24
4269.96 16
4270.11 9
4270.26 4
4270.41 1
4270.56 0
4270.71 0
4270.86 0
4271.01 0
4271.16 0
4271.31 0
4271.46 0
4271.61 0
4271.76 0
4271.91 0
4272.05 3
4272.20 8
4272.35 14
4272.50 20
4272.65 26
4272.80 30
4272.95 34
4273.10 37
4273.25 40
4273.40 41
4273.55 42
4273.70 43
4273.85 44
4274.00 44
4274.15 44
4274.30 43
4274.45 41
4274.60 38
4274.75 34
4274.90 29
4275.05 24
4275.20 18
4275.35 12
4275.50 7
4275.65 3
4275.80 1
4275.95 1
4276.10 2
4276.25 5
4276.40 9
4276.55 15
4276.70 21
4276.85 28
4277.00 34
4277.15 39
4277.30 43
4277.45 44
4277.60 44
4277.75 42
4277.90 39
4278.05 36
4278.20 33
4278.35 31
4278.50 30
4278.65 30
4278.80 31
4278.95 34
4279.10 37
4279.25 41
4279.40 44
4279.55 47
4279.70 48
4279.85 48
4280.00 46
4280.15 43
4280.30 39
4280.45 34
4280.60 31
4280.75 30
4280.90 31
4281.05 34
4281.20 37
4281.35 39
4281.50 40
4281.65 37
4281.80 32
4281.95 24
4282.10 16
4282.25 8
4282.40 1
4282.55 0
4282.70 0
4282.85 0
4283.00 0
4283.15 0
4283.30 0
4283.45 0
4283.60 0
4283.75 0
4283.90 3
4284.05 6
4284.20 10
4284.35 13
4284.50 16
4284.65 18
4284.80 19
4284.95 20
4285.10 20
4285.25 19
4285.40 18
4285.55 16
4285.70 13
4285.85 10
4286.00 7
4286.15 6
4286.30 5
4286.45 5
4286.60 7
4286.75 8
4286.90 9
4287.05 10
4287.20 9
4287.35 7
4287.50 6
4287.65 5
4287.80 6
4287.95 9
4288.10 14
4288.25 20
4288.40 27
4288.55 34
4288.70 42
4288.85 50
4289.00 59
4289.15 69
4289.30 78
4289.45 86
4289.60 92
4289.75 97
4289.90 100
4290.05 102
4290.20 104
4290.35 106
4290.50 110
4290.65 116
4290.80 124
4290.95 134
4291.10 144
4291.25 155
4291.40 164
4291.55 173
4291.70 179
4291.85 184
4292.00 187
4292.15 188
4292.30 188
4292.45 186
4292.60 183
4292.75 179
4292.90 173
4293.05 168
4293.20 162
4293.35 158
4293.50 156
4293.65 156
4293.80 157
4293.95 159
4294.10 160
4294.25 160
4294.40 157
4294.55 153
4294.70 149
4294.85 145
4295.00 143
4295.15 142
4295.30 142
4295.45 142
4295.60 142
4295.75 140
4295.90 137
4296.05 133
4296.20 129
4296.35 125
4296.50 122
4296.66 119
4296.81 116
4296.96 112
4297.11 107
4297.26 102
4297.41 96
4297.56 90
4297.71 84
4297.86 80
4298.01 77
4298.16 75
4298.31 73
4298.46 71
4298.61 68
4298.76 66
4298.91 64
4299.06 64
4299.21 65
4299.36 67
4299.51 71
4299.66 76
4299.81 79
4299.96 81
4300.11 81
4300.26 78
4300.41 74
4300.56 69
4300.71 63
4300.86 59
4301.01 56
4301.16 54
4301.31 53
4301.46 52
4301.61 52
4301.76 52
4301.91 52
4302.06 52
4302.21 52
4302.37 51
4302.52 50
4302.67 49
4302.82 47
4302.97 46
4303.12 46
4303.27 46
4303.42 46
4303.57 48
4303.72 50
4303.87 53
4304.02 55
4304.17 57
4304.32 58
4304.47 58
4304.62 59
4304.77 59
4304.92 60
4305.07 61
4305.22 65
4305.37 69
4305.52 74
4305.67 78
4305.82 81
4305.97 83
4306.12 83
4306.27 80
4306.42 75
4306.58 68
4306.73 61
4306.88 55
4307.03 49
4307.18 44
4307.33 42
4307.48 41
4307.63 41
4307.78 42
4307.93 44
4308.08 44
4308.23 45
4308.38 45
4308.53 44
4308.68 44
4308.83 46
4308.98 49
4309.13 54
4309.28 60
4309.43 67
4309.58 72
4309.73 77
4309.88 80
4310.03 81
4310.19 81
4310.34 81
4310.49 81
4310.64 81
4310.79 83
4310.94 84
4311.09 85
4311.24 84
4311.39 83
4311.54 81
4311.69 79
4311.84 77
4311.99 75
4312.14 74
4312.29 74
4312.44 73
4312.59 72
4312.74 69
4312.89 65
4313.04 60
4313.19 55
4313.35 49
4313.50 45
4313.65 41
4313.80 38
4313.95 36
4314.10 35
4314.25 37
4314.40 40
4314.55 45
4314.70 51
4314.85 58
4315.00 64
4315.15 68
4315.30 71
4315.45 71
4315.60 70
4315.75 67
4315.90 65
4316.05 63
4316.21 62
4316.36 63
4316.51 64
4316.66 66
4316.81 69
4316.96 71
4317.11 73
4317.26 76
4317.41 78
4317.56 80
4317.71 81
4317.86 84
4318.01 87
4318.16 92
4318.31 100
4318.46 110
4318.61 123
4318.77 138
4318.92 156
4319.07 176
4319.22 197
4319.37 219
4319.52 241
4319.67 263
4319.82 284
4319.97 303
4320.12 320
4320.27 335
4320.42 346
4320.57 355
4320.72 359
4320.87 360
4321.02 359
4321.18 355
4321.33 350
4321.48 347
4321.63 345
4321.78 347
4321.93 351
4322.08 357
4322.23 363
4322.38 367
4322.53 367
4322.68 363
4322.83 355
4322.98 345
4323.13 333
4323.28 321
4323.44 311
4323.59 301
4323.74 294
4323.89 286
4324.04 278
4324.19 270
4324.34 260
4324.49 249
4324.64 239
4324.79 230
4324.94 223
4325.09 218
4325.24 215
4325.39 215
4325.55 215
4325.70 215
4325.85 215
4326.00 214
4326.15 212
4326.30 209
4326.45 205
4326.60 202
4326.75 198
4326.90 195
4327.05 191
4327.20 188
4327.35 184
4327.51 182
4327.66 180
4327.81 180
4327.96 184
4328.11 190
4328.26 198
4328.41 208
4328.56 219
4328.71 229
4328.86 237
4329.01 243
4329.16 247
4329.31 248
4329.47 248
4329.62 246
4329.77 244
4329.92 241
4330.07 239
4330.22 239
4330.37 238
4330.52 238
4330.67 238
4330.82 238
4330.97 238
4331.12 236
4331.27 233
4331.43 230
4331.58 227
4331.73 224
4331.88 220
4332.03 217
4332.18 215
4332.33 213
4332.48 211
4332.63 210
4332.78 208
4332.93 204
4333.08 199
4333.24 192
4333.39 182
4333.54 171
4333.69 159
4333.84 148
4333.99 139
4334.14 131
4334.29 125
4334.44 121
4334.59 118
4334.74 115
4334.90 112
4335.05 109
4335.20 106
4335.35 102
4335.50 98
4335.65 94
4335.80 90
4335.95 86
4336.10 82
4336.25 80
4336.40 79
4336.56 79
4336.71 80
4336.86 83
4337.01 85
4337.16 86
4337.31 86
4337.46 85
4337.61 82
4337.76 79
4337.91 75
4338.06 72
4338.22 70
4338.37 68
4338.52 66
4338.67 64
4338.82 62
4338.97 61
4339.12 59
4339.27 57
4339.42 56
4339.57 56
4339.73 55
4339.88 55
4340.03 54
4340.18 52
4340.33 50
4340.48 48
4340.63 44
4340.78 40
4340.93 36
4341.08 32
4341.23 28
4341.39 25
4341.54 23
4341.69 22
4341.84 23
4341.99 25
4342.14 27
4342.29 29
4342.44 30
4342.59 31
4342.75 31
4342.90 30
4343.05 30
4343.20 31
4343.35 32
4343.50 35
4343.65 39
4343.80 44
4343.95 49
4344.10 53
4344.26 57
4344.41 59
4344.56 59
4344.71 58
4344.86 56
4345.01 54
4345.16 52
4345.31 51
4345.46 51
4345.62 51
4345.77 51
4345.92 51
4346.07 51
4346.22 51
4346.37 51
4346.52 52
4346.67 54
4346.82 56
4346.97 59
4347.13 61
4347.28 62
4347.43 62
4347.58 60
4347.73 56
4347.88 49
4348.03 42
4348.18 33
4348.33 25
4348.49 17
4348.64 10
4348.79 4
4348.94 1
4349.09 0
4349.24 0
4349.39 0
4349.54 2
4349.70 6
4349.85 10
4350.00 14
4350.15 17
4350.30 20
4350.45 22
4350.60 23
4350.75 23
4350.90 23
4351.06 21
4351.21 19
4351.36 16
4351.51 14
4351.66 13
4351.81 15
4351.96 19
4352.11 25
4352.26 34
4352.42 43
4352.57 51
4352.72 57
4352.87 61
4353.02 63
4353.17 63
4353.32 60
4353.47 58
4353.63 56
4353.78 55
4353.93 55
4354.08 58
4354.23 62
4354.38 68
4354.53 74
4354.68 80
4354.84 86
4354.99 90
4355.14 93
4355.29 93
4355.44 92
4355.59 89
4355.74 84
4355.89 78
4356.05 70
4356.20 61
4356.35 53
4356.50 45
4356.65 37
4356.80 31
4356.95 27
4357.10 25
4357.26 23
4357.41 22
4357.56 21
4357.71 20
4357.86 18
4358.01 16
4358.16 13
4358.31 10
4358.47 7
4358.62 4
4358.77 1
4358.92 0
4359.07 0
4359.22 0
4359.37 0
4359.53 0
4359.68 0
4359.83 0
4359.98 0
4360.13 3
4360.28 6
4360.43 7
4360.58 8
4360.74 7
4360.89 6
4361.04 4
4361.19 3
4361.34 2
4361.49 3
4361.64 5
4361.80 8
4361.95 12
4362.10 16
4362.25 21
4362.40 24
4362.55 27
4362.70 29
4362.85 30
4363.01 29
4363.16 28
4363.31 27
4363.46 26
4363.61 25
4363.76 23
4363.91 22
4364.07 20
4364.22 19
4364.37 20
4364.52 22
4364.67 26
4364.82 32
4364.97 38
4365.13 44
4365.28 47
4365.43 49
4365.58 47
4365.73 45
4365.88 42
4366.03 40
4366.19 40
4366.34 43
4366.49 48
4366.64 53
4366.79 60
4366.94 66
4367.09 71
4367.25 74
4367.40 76
4367.55 77
4367.70 77
4367.85 76
4368.00 73
4368.15 70
4368.31 65
4368.46 60
4368.61 54
4368.76 47
4368.91 39
4369.06 32
4369.21 24
4369.37 18
4369.52 13
4369.67 10
4369.82 9
4369.97 10
4370.12 12
4370.28 15
4370.43 18
4370.58 21
4370.73 24
4370.88 26
4371.03 28
4371.18 29
4371.34 29
4371.49 29
4371.64 29
4371.79 28
4371.94 29
4372.09 30
4372.25 31
4372.40 34
4372.55 36
4372.70 39
4372.85 40
4373.00 41
4373.15 40
4373.31 39
4373.46 37
4373.61 36
4373.76 34
4373.91 32
4374.06 31
4374.22 31
4374.37 31
4374.52 31
4374.67 32
4374.82 32
4374.97 33
4375.12 32
4375.28 31
4375.43 29
4375.58 27
4375.73 23
4375.88 21
4376.03 18
4376.19 18
4376.34 19
4376.49 21
4376.64 24
4376.79 28
4376.94 31
4377.10 34
4377.25 35
4377.40 35
4377.55 35
4377.70 36
4377.85 37
4378.01 40
4378.16 45
4378.31 50
4378.46 56
4378.61 60
4378.76 61
4378.92 60
4379.07 56
4379.22 49
4379.37 41
4379.52 34
4379.67 28
4379.83 23
4379.98 20
4380.13 17
4380.28 15
4380.43 12
4380.58 9
4380.74 6
4380.89 3
4381.04 2
4381.19 1
4381.34 3
4381.49 6
4381.65 11
4381.80 17
4381.95 23
4382.10 28
4382.25 34
4382.40 38
4382.56 41
4382.71 43
4382.86 43
4383.01 43
4383.16 41
4383.31 40
4383.47 38
4383.62 37
4383.77 36
4383.92 34
4384.07 33
4384.23 31
4384.38 28
4384.53 24
4384.68 20
4384.83 15
4384.98 9
4385.14 4
4385.29 0
4385.44 0
4385.59 0
4385.74 0
4385.89 0
4386.05 0
4386.20 0
4386.35 0
4386.50 0
4386.65 1
4386.81 5
4386.96 10
4387.11 15
4387.26 20
4387.41 25
4387.56 30
4387.72 36
4387.87 41
4388.02 47
4388.17 52
4388.32 57
4388.48 60
4388.63 62
4388.78 62
4388.93 60
4389.08 57
4389.23 52
4389.39 47
4389.54 41
4389.69 35
4389.84 29
4389.99 24
4390.15 20
4390.30 17
4390.45 15
4390.60 14
4390.75 14
4390.90 14
4391.06 15
4391.21 15
4391.36 16
4391.51 16
4391.66 17
4391.82 19
4391.97 21
4392.12 24
4392.27 28
4392.42 33
4392.58 39
4392.73 45
4392.88 50
4393.03 55
4393.18 58
4393.33 59
4393.49 57
4393.64 54
4393.79 49
4393.94 43
4394.09 37
4394.25 31
4394.40 25
4394.55 22
4394.70 19
4394.85 19
4395.01 20
4395.16 23
4395.31 28
4395.46 35
4395.61 43
4395.77 51
4395.92 58
4396.07 64
4396.22 69
4396.37 73
4396.53 75
4396.68 76
4396.83 75
4396.98 73
4397.13 70
4397.29 66
4397.44 63
4397.59 61
4397.74 60
4397.89 62
4398.05 66
4398.20 70
4398.35 75
4398.50 80
4398.65 83
4398.81 85
4398.96 86
4399.11 87
4399.26 87
4399.41 87
4399.57 86
4399.72 85
4399.87 82
4400.02 77
4400.17 71
4400.33 64
4400.48 55
4400.63 47
4400.78 39
4400.93 32
4401.09 27
4401.24 24
4401.39 23
4401.54 22
4401.69 22
4401.85 23
4402.00 22
4402.15 22
4402.30 21
4402.45 21
4402.61 21
4402.76 21
4402.91 22
4403.06 24
4403.21 26
4403.37 29
4403.52 32
4403.67 35
4403.82 39
4403.97 43
4404.13 46
4404.28 50
4404.43 53
4404.58 56
4404.74 58
4404.89 59
4405.04 59
4405.19 58
4405.34 55
4405.50 52
4405.65 47
4405.80 42
4405.95 37
4406.10 33
4406.26 30
4406.41 29
4406.56 28
4406.71 29
4406.86 31
4407.02 32
4407.17 34
4407.32 36
4407.47 39
4407.63 42
4407.78 46
4407.93 49
4408.08 53
4408.23 56
4408.39 58
4408.54 59
4408.69 59
4408.84 59
4409.00 57
4409.15 56
4409.30 55
4409.45 54
4409.60 54
4409.76 54
4409.91 54
4410.06 53
4410.21 53
4410.36 53
4410.52 52
4410.67 53
4410.82 53
4410.97 55
4411.13 57
4411.28 59
4411.43 61
4411.58 62
4411.73 62
4411.89 60
4412.04 57
4412.19 53
4412.34 48
4412.50 43
4412.65 39
4412.80 36
4412.95 35
4413.10 34
4413.26 34
4413.41 34
4413.56 33
4413.71 31
4413.87 29
4414.02 26
4414.17 22
4414.32 19
4414.48 16
4414.63 15
4414.78 14
4414.93 16
4415.08 18
4415.24 21
4415.39 25
4415.54 29
4415.69 33
4415.85 36
4416.00 39
4416.15 42
4416.30 45
4416.46 49
4416.61 54
4416.76 58
4416.91 63
4417.06 65
4417.22 65
4417.37 63
4417.52 59
4417.67 52
4417.83 45
4417.98 37
4418.13 30
4418.28 24
4418.44 19
4418.59 16
4418.74 14
4418.89 13
4419.04 12
4419.20 13
4419.35 14
4419.50 14
4419.65 15
4419.81 16
4419.96 16
4420.11 16
4420.26 16
4420.42 16
4420.57 17
4420.72 18
4420.87 20
4421.03 22
4421.18 26
4421.33 30
4421.48 34
4421.64 37
4421.79 39
4421.94 41
4422.09 43
4422.24 44
4422.40 45
4422.55 44
4422.70 43
4422.85 40
4423.01 35
4423.16 30
4423.31 24
4423.46 19
4423.62 15
4423.77 13
4423.92 13
4424.07 15
4424.23 20
4424.38 26
4424.53 34
4424.68 42
4424.84 49
4424.99 55
4425.14 60
4425.29 63
4425.45 66
4425.60 67
4425.75 68
4425.90 69
4426.06 71
4426.21 73
4426.36 75
4426.51 76
4426.67 77
4426.82 76
4426.97 75
4427.12 72
4427.28 68
4427.43 63
4427.58 59
4427.73 55
4427.89 52
4428.04 51
4428.19 52
4428.34 54
4428.50 56
4428.65 59
4428.80 61
4428.95 63
4429.11 63
4429.26 64
4429.41 64
4429.56 63
4429.72 63
4429.87 62
4430.02 62
4430.17 61
4430.33 60
4430.48 59
4430.63 58
4430.78 57
4430.94 56
4431.09 56
4431.24 56
4431.39 56
4431.55 56
4431.70 57
4431.85 58
4432.00 59
4432.16 59
4432.31 58
4432.46 56
4432.61 53
4432.77 50
4432.92 45
4433.07 41
4433.23 36
4433.38 30
4433.53 25
4433.68 19
4433.84 14
4433.99 10
4434.14 7
4434.29 6
4434.45 7
4434.60 9
4434.75 14
4434.90 19
4435.06 24
4435.21 29
4435.36 32
4435.51 33
4435.67 31
4435.82 28
4435.97 23
4436.12 18
4436.28 13
4436.43 9
4436.58 6
4436.74 5
4436.89 5
4437.04 7
4437.19 11
4437.35 15
4437.50 20
4437.65 25
4437.80 30
4437.96 33
4438.11 36
4438.26 39
4438.41 42
4438.57 45
4438.72 50
4438.87 56
4439.03 61
4439.18 66
4439.33 70
4439.48 72
4439.64 73
4439.79 73
4439.94 73
4440.09 72
4440.25 70
4440.40 68
4440.55 66
4440.71 63
4440.86 60
4441.01 58
4441.16 57
4441.32 57
4441.47 59
4441.62 62
4441.77 65
4441.93 69
4442.08 73
4442.23 77
4442.39 80
4442.54 83
4442.69 84
4442.84 84
4443.00 82
4443.15 78
4443.30 73
4443.46 66
4443.61 60
4443.76 55
4443.91 51
4444.07 48
4444.22 46
4444.37 44
4444.52 42
4444.68 40
4444.83 35
4444.98 30
4445.14 24
4445.29 18
4445.44 13
4445.59 8
4445.75 4
4445.90 1
4446.05 0
4446.21 0
4446.36 0
4446.51 0
4446.66 0
4446.82 0
4446.97 0
4447.12 0
4447.28 0
4447.43 5
4447.58 11
4447.73 16
4447.89 22
4448.04 26
4448.19 30
4448.35 34
4448.50 37
4448.65 39
4448.80 40
4448.96 39
4449.11 37
4449.26 34
4449.42 29
4449.57 24
4449.72 19
4449.87 14
4450.03 10
4450.18 7
4450.33 5
4450.49 4
4450.64 2
4450.79 1
4450.94 1
4451.10 1
4451.25 3
4451.40 6
4451.56 12
4451.71 19
4451.86 27
4452.01 34
4452.17 40
4452.32 44
4452.47 46
4452.63 46
4452.78 44
4452.93 42
4453.09 40
4453.24 38
4453.39 37
4453.54 34
4453.70 31
4453.85 27
4454.00 22
4454.16 16
4454.31 12
4454.46 9
4454.61 9
4454.77 12
4454.92 17
4455.07 23
4455.23 30
4455.38 37
4455.53 44
4455.69 50
4455.84 56
4455.99 61
4456.14 65
4456.30 68
4456.45 70
4456.60 71
4456.76 70
4456.91 70
4457.06 70
4457.22 70
4457.37 72
4457.52 73
4457.67 75
4457.83 75
4457.98 73
4458.13 71
4458.29 68
4458.44 66
4458.59 65
4458.75 66
4458.90 68
4459.05 71
4459.21 75
4459.36 77
4459.51 80
4459.66 82
4459.82 85
4459.97 87
4460.12 90
4460.28 92
4460.43 93
4460.58 91
4460.74 88
4460.89 82
4461.04 75
4461.19 69
4461.35 64
4461.50 60
4461.65 58
4461.81 58
4461.96 57
4462.11 56
4462.27 54
4462.42 52
4462.57 49
4462.73 47
4462.88 45
4463.03 43
4463.19 41
4463.34 40
4463.49 39
4463.64 37
4463.80 35
4463.95 33
4464.10 32
4464.26 31
4464.41 30
4464.56 29
4464.72 28
4464.87 26
4465.02 24
4465.18 22
4465.33 21
4465.48 21
4465.64 23
4465.79 26
4465.94 30
4466.09 36
4466.25 42
4466.40 49
4466.55 56
4466.71 63
4466.86 68
4467.01 73
4467.17 76
4467.32 77
4467.47 77
4467.63 74
4467.78 71
4467.93 66
4468.09 60
4468.24 54
4468.39 49
4468.55 44
4468.70 39
4468.85 35
4469.01 31
4469.16 27
4469.31 24
4469.47 20
4469.62 16
4469.77 13
4469.92 11
4470.08 9
4470.23 9
4470.38 10
4470.54 12
4470.69 14
4470.84 15
4471.00 15
4471.15 14
4471.30 12
4471.46 9
4471.61 5
4471.76 1
4471.92 0
4472.07 0
4472.22 0
4472.38 0
4472.53 0
4472.68 0
4472.84 0
4472.99 0
4473.14 1
4473.30 3
4473.45 5
4473.60 8
4473.76 11
4473.91 13
4474.06 15
4474.22 16
4474.37 17
4474.52 16
4474.68 16
4474.83 16
4474.98 17
4475.14 19
4475.29 22
4475.44 27
4475.60 32
4475.75 37
4475.90 42
4476.06 46
4476.21 49
4476.36 51
4476.52 52
4476.67 53
4476.82 53
4476.98 52
4477.13 51
4477.28 51
4477.44 50
4477.59 48
4477.74 47
4477.90 45
4478.05 44
4478.20 42
4478.36 41
4478.51 40
4478.66 39
4478.82 39
4478.97 39
4479.12 39
4479.28 39
4479.43 39
4479.58 39
4479.74 39
4479.89 37
4480.04 35
4480.20 33
4480.35 30
4480.50 27
4480.66 24
4480.81 23
4480.96 23
4481.12 24
4481.27 26
4481.42 28
4481.58 29
4481.73 30
4481.89 30
4482.04 28
4482.19 26
4482.35 23
4482.50 19
4482.65 16
4482.81 13
4482.96 12
4483.11 12
4483.27 15
4483.42 18
4483.57 23
4483.73 29
4483.88 35
4484.03 41
4484.19 47
4484.34 53
4484.49 59
4484.65 64
4484.80 68
4484.95 70
4485.11 69
4485.26 66
4485.41 62
4485.57 56
4485.72 51
4485.88 45
4486.03 39
4486.18 34
4486.34 28
4486.49 23
4486.64 18
4486.80 15
4486.95 13
4487.10 14
4487.26 17
4487.41 23
4487.56 29
4487.72 35
4487.87 40
4488.02 42
4488.18 42
4488.33 39
4488.49 33
4488.64 26
4488.79 19
4488.95 11
4489.10 4
4489.25 0
4489.41 0
4489.56 0
4489.71 0
4489.87 0
4490.02 0
4490.17 0
4490.33 0
4490.48 1
4490.64 8
4490.79 14
4490.94 20
4491.10 23
4491.25 25
4491.40 26
4491.56 27
4491.71 28
4491.86 29
4492.02 32
4492.17 36
4492.33 40
4492.48 43
4492.63 45
4492.79 46
4492.94 45
4493.09 43
4493.25 40
4493.40 38
4493.55 38
4493.71 39
4493.86 42
4494.01 47
4494.17 52
4494.32 57
4494.48 62
4494.63 65
4494.78 67
4494.94 66
4495.09 64
4495.24 60
4495.40 55
4495.55 49
4495.71 44
4495.86 40
4496.01 38
4496.17 36
4496.32 35
4496.47 35
4496.63 35
4496.78 35
4496.93 34
4497.09 34
4497.24 33
4497.40 33
4497.55 32
4497.70 32
4497.86 33
4498.01 34
4498.16 37
4498.32 41
4498.47 45
4498.63 50
4498.78 54
4498.93 57
4499.09 58
4499.24 58
4499.39 56
4499.55 53
4499.70 49
4499.86 45
4500.01 42
4500.16 40
4500.32 39
4500.47 39
4500.62 39
4500.78 41
4500.93 44
4501.09 47
4501.24 52
4501.39 57
4501.55 62
4501.70 68
4501.85 73
4502.01 77
4502.16 79
4502.32 79
4502.47 78
4502.62 74
4502.78 70
4502.93 67
4503.08 64
4503.24 63
4503.39 64
4503.55 67
4503.70 73
4503.85 80
4504.01 88
4504.16 95
4504.32 101
4504.47 105
4504.62 105
4504.78 103
4504.93 99
4505.08 94
4505.24 88
4505.39 82
4505.55 75
4505.70 69
4505.85 63
4506.01 57
4506.16 51
4506.32 46
4506.47 43
4506.62 40
4506.78 40
4506.93 41
4507.08 44
4507.24 48
4507.39 52
4507.55 56
4507.70 58
4507.85 59
4508.01 57
4508.16 54
4508.32 49
4508.47 44
4508.62 39
4508.78 35
4508.93 33
4509.09 32
4509.24 31
4509.39 32
4509.55 32
4509.70 33
4509.85 33
4510.01 33
4510.16 34
4510.32 35
4510.47 38
4510.62 40
4510.78 43
4510.93 46
4511.09 49
4511.24 51
4511.39 53
4511.55 54
4511.70 55
4511.86 56
4512.01 56
4512.16 57
4512.32 56
4512.47 56
4512.63 56
4512.78 55
4512.93 54
4513.09 53
4513.24 53
4513.40 53
4513.55 53
4513.70 54
4513.86 54
4514.01 54
4514.17 52
4514.32 50
4514.47 46
4514.63 42
4514.78 39
4514.94 37
4515.09 37
4515.24 39
4515.40 43
4515.55 48
4515.71 53
4515.86 59
4516.01 64
4516.17 68
4516.32 70
4516.48 72
4516.63 71
4516.78 69
4516.94 65
4517.09 59
4517.25 52
4517.40 44
4517.55 35
4517.71 27
4517.86 19
4518.02 13
4518.17 8
4518.32 6
4518.48 6
4518.63 7
4518.79 10
4518.94 14
4519.09 18
4519.25 23
4519.40 28
4519.56 34
4519.71 39
4519.87 44
4520.02 48
4520.17 52
4520.33 55
4520.48 56
4520.64 58
4520.79 58
4520.94 59
4521.10 61
4521.25 62
4521.41 64
4521.56 65
4521.71 67
4521.87 69
4522.02 70
4522.18 72
4522.33 72
4522.49 72
4522.64 72
4522.79 70
4522.95 68
4523.10 66
4523.26 63
4523.41 60
4523.56 58
4523.72 57
4523.87 56
4524.03 56
4524.18 57
4524.33 58
4524.49 59
4524.64 60
4524.80 61
4524.95 62
4525.11 63
4525.26 64
4525.41 66
4525.57 68
4525.72 71
4525.88 73
4526.03 76
4526.19 78
4526.34 80
4526.49 84
4526.65 88
4526.80 93
4526.96 99
4527.11 104
4527.26 109
4527.42 113
4527.57 115
4527.73 116
4527.88 116
4528.04 116
4528.19 117
4528.34 119
4528.50 122
4528.65 124
4528.81 126
4528.96 127
4529.12 126
4529.27 125
4529.42 123
4529.58 120
4529.73 117
4529.89 114
4530.04 109
4530.20 105
4530.35 101
4530.50 98
4530.66 96
4530.81 96
4530.97 96
4531.12 98
4531.28 99
4531.43 100
4531.58 100
4531.74 100
4531.89 100
4532.05 100
4532.20 102
4532.36 104
4532.51 107
4532.66 110
4532.82 114
4532.97 117
4533.13 119
4533.28 119
4533.44 117
4533.59 113
4533.74 107
4533.90 98
4534.05 89
4534.21 79
4534.36 69
4534.52 59
4534.67 51
4534.82 45
4534.98 39
4535.13 36
4535.29 33
4535.44 32
4535.60 32
4535.75 33
4535.90 33
4536.06 35
4536.21 36
4536.37 38
4536.52 40
4536.68 42
4536.83 44
4536.99 46
4537.14 48
4537.29 49
4537.45 49
4537.60 49
4537.76 48
4537.91 49
4538.07 50
4538.22 51
4538.38 53
4538.53 53
4538.68 53
4538.84 50
4538.99 46
4539.15 40
4539.30 33
4539.46 26
4539.61 22
4539.76 20
4539.92 22
4540.07 26
4540.23 34
4540.38 42
4540.54 50
4540.69 56
4540.85 60
4541.00 62
4541.15 62
4541.31 61
4541.46 57
4541.62 53
4541.77 48
4541.93 42
4542.08 37
4542.24 32
4542.39 29
4542.55 28
4542.70 28
4542.85 29
4543.01 31
4543.16 32
4543.32 33
4543.47 34
4543.63 35
4543.78 37
4543.94 39
4544.09 41
4544.24 43
4544.40 45
4544.55 46
4544.71 47
4544.86 48
4545.02 51
4545.17 55
4545.33 60
4545.48 66
4545.64 71
4545.79 74
4545.94 74
4546.10 71
4546.25 65
4546.41 58
4546.56 51
4546.72 46
4546.87 42
4547.03 41
4547.18 42
4547.34 45
4547.49 48
4547.64 51
4547.80 54
4547.95 56
4548.11 57
4548.26 58
4548.42 58
4548.57 57
4548.73 57
4548.88 56
4549.04 55
4549.19 54
4549.34 52
4549.50 49
4549.65 45
4549.81 41
4549.96 38
4550.12 34
4550.27 32
4550.43 31
4550.58 32
4550.74 33
4550.89 36
4551.05 40
4551.20 45
4551.35 50
4551.51 55
4551.66 60
4551.82 65
4551.97 69
4552.13 73
4552.28 75
4552.44 77
4552.59 78
4552.75 78
4552.90 76
4553.06 74
4553.21 70
4553.37 64
4553.52 57
4553.67 50
4553.83 43
4553.98 37
4554.14 32
4554.29 29
4554.45 28
4554.60 28
4554.76 28
4554.91 29
4555.07 29
4555.22 29
4555.38 29
4555.53 28
4555.69 26
4555.84 23
4555.99 20
4556.15 17
4556.30 13
4556.46 10
4556.61 7
4556.77 6
4556.92 5
4557.08 7
4557.23 9
4557.39 11
4557.54 13
4557.70 14
4557.85 14
4558.01 13
4558.16 12
4558.32 11
4558.47 9
4558.63 7
4558.78 5
4558.93 2
4559.09 0
4559.24 0
4559.40 0
4559.55 0
4559.71 0
4559.86 0
4560.02 0
4560.17 0
4560.33 5
4560.48 10
4560.64 15
4560.79 19
4560.95 22
4561.10 25
4561.26 27
4561.41 27
4561.57 27
4561.72 26
4561.88 26
4562.03 27
4562.19 29
4562.34 33
4562.49 38
4562.65 44
4562.80 50
4562.96 55
4563.11 59
4563.27 62
4563.42 64
4563.58 65
4563.73 65
4563.89 65
4564.04 64
4564.20 63
4564.35 61
4564.51 61
4564.66 61
4564.82 62
4564.97 64
4565.13 66
4565.28 69
4565.44 70
4565.59 72
4565.75 72
4565.90 73
4566.06 73
4566.21 73
4566.37 75
4566.52 77
4566.68 80
4566.83 82
4566.99 85
4567.14 86
4567.30 87
4567.45 86
4567.61 85
4567.76 82
4567.92 79
4568.07 75
4568.23 70
4568.38 65
4568.53 60
4568.69 56
4568.84 51
4569.00 47
4569.15 44
4569.31 42
4569.46 42
4569.62 44
4569.77 48
4569.93 54
4570.08 62
4570.24 70
4570.39 76
4570.55 81
4570.70 82
4570.86 82
4571.01 79
4571.17 76
4571.32 73
4571.48 72
4571.63 72
4571.79 73
4571.94 76
4572.10 78
4572.25 79
4572.41 79
4572.56 77
4572.72 74
4572.87 69
4573.03 64
4573.18 59
4573.34 55
4573.49 52
4573.65 50
4573.80 49
4573.96 47
4574.11 45
4574.27 42
4574.42 37
4574.58 31
4574.73 25
4574.89 18
4575.04 12
4575.20 8
4575.35 5
4575.51 5
4575.66 8
4575.82 13
4575.97 20
4576.13 28
4576.28 36
4576.44 42
4576.59 47
4576.75 49
4576.90 50
4577.06 48
4577.21 46
4577.37 43
4577.52 40
4577.68 37
4577.84 33
4577.99 30
4578.15 25
4578.30 21
4578.46 16
4578.61 11
4578.77 6
4578.92 1
4579.08 0
4579.23 0
4579.39 0
4579.54 0
4579.70 0
4579.85 0
4580.01 3
4580.16 11
4580.32 18
4580.47 24
4580.63 28
4580.78 30
4580.94 30
4581.09 28
4581.25 27
4581.40 25
4581.56 23
4581.71 21
4581.87 18
4582.02 15
4582.18 12
4582.33 7
4582.49 3
4582.64 0
4582.80 0
4582.95 0
4583.11 0
4583.26 0
4583.42 0
4583.57 0
4583.73 2
4583.89 3
4584.04 3
4584.20 3
4584.35 2
4584.51 2
4584.66 2
4584.82 3
4584.97 5
4585.13 9
4585.28 12
4585.44 15
4585.59 18
4585.75 21
4585.90 22
4586.06 24
4586.21 25
4586.37 27
4586.52 30
4586.68 33
4586.83 37
4586.99 39
4587.14 41
4587.30 42
4587.46 43
4587.61 43
4587.77 45
4587.92 47
4588.08 52
4588.23 57
4588.39 63
4588.54 69
4588.70 73
4588.85 75
4589.01 75
4589.16 72
4589.32 68
4589.47 62
4589.63 57
4589.78 52
4589.94 48
4590.09 46
4590.25 45
4590.41 45
4590.56 47
4590.72 50
4590.87 55
4591.03 62
4591.18 70
4591.34 79
4591.49 87
4591.65 93
4591.80 98
4591.96 100
4592.11 101
4592.27 101
4592.42 100
4592.58 100
4592.74 101
4592.89 102
4593.05 103
4593.20 104
4593.36 103
4593.51 101
4593.67 97
4593.82 92
4593.98 86
4594.13 81
4594.29 76
4594.44 72
4594.60 70
4594.75 69
4594.91 69
4595.07 70
4595.22 71
4595.38 72
4595.53 72
4595.69 72
4595.84 72
4596.00 73
4596.15 74
4596.31 76
4596.46 78
4596.62 80
4596.77 81
4596.93 81
4597.09 82
4597.24 83
4597.40 84
4597.55 86
4597.71 87
4597.86 88
4598.02 88
4598.17 86
4598.33 83
4598.48 78
4598.64 74
4598.80 71
4598.95 69
4599.11 70
4599.26 73
4599.42 78
4599.57 83
4599.73 86
4599.88 88
4600.04 86
4600.19 82
4600.35 76
4600.51 68
4600.66 60
4600.82 54
4600.97 49
4601.13 45
4601.28 42
4601.44 40
4601.59 36
4601.75 32
4601.90 27
4602.06 22
4602.22 16
4602.37 11
4602.53 7
4602.68 4
4602.84 3
4602.99 4
4603.15 6
4603.30 10
4603.46 16
4603.62 22
4603.77 29
4603.93 36
4604.08 42
4604.24 47
4604.39 50
4604.55 52
4604.70 53
4604.86 52
4605.01 51
4605.17 50
4605.33 48
4605.48 46
4605.64 43
4605.79 39
4605.95 34
4606.10 28
4606.26 23
4606.41 18
4606.57 16
4606.73 16
4606.88 19
4607.04 23
4607.19 28
4607.35 34
4607.50 41
4607.66 48
4607.82 55
4607.97 62
4608.13 69
4608.28 74
4608.44 78
4608.59 81
4608.75 82
4608.90 83
4609.06 84
4609.22 85
4609.37 87
4609.53 90
4609.68 94
4609.84 99
4609.99 103
4610.15 109
4610.31 114
4610.46 120
4610.62 127
4610.77 134
4610.93 140
4611.08 146
4611.24 153
4611.39 160
4611.55 167
4611.71 177
4611.86 188
4612.02 200
4612.17 213
4612.33 225
4612.48 237
4612.64 247
4612.80 255
4612.95 264
4613.11 273
4613.26 284
4613.42 297
4613.57 312
4613.73 327
4613.89 341
4614.04 353
4614.20 361
4614.35 365
4614.51 366
4614.66 364
4614.82 361
4614.98 359
4615.13 359
4615.29 362
4615.44 367
4615.60 375
4615.75 384
4615.91 394
4616.07 403
4616.22 411
4616.38 417
4616.53 420
4616.69 420
4616.84 415
4617.00 408
4617.16 398
4617.31 387
4617.47 375
4617.62 364
4617.78 354
4617.93 345
4618.09 336
4618.25 328
4618.40 321
4618.56 312
4618.71 303
4618.87 292
4619.02 280
4619.18 267
4619.34 253
4619.49 240
4619.65 227
4619.80 215
4619.96 205
4620.12 196
4620.27 188
4620.43 181
4620.58 175
4620.74 170
4620.89 164
4621.05 160
4621.21 156
4621.36 152
4621.52 148
4621.67 145
4621.83 141
4621.99 137
4622.14 132
4622.30 126
4622.45 121
4622.61 115
4622.76 110
4622.92 106
4623.08 103
4623.23 100
4623.39 99
4623.54 98
4623.70 98
4623.86 97
4624.01 98
4624.17 98
4624.32 98
4624.48 98
4624.63 98
4624.79 98
4624.95 97
4625.10 96
4625.26 94
4625.41 93
4625.57 93
4625.73 93
4625.88 94
4626.04 95
4626.19 95
4626.35 94
4626.51 91
4626.66 89
4626.82 86
4626.97 85
4627.13 85
4627.28 87
4627.44 91
4627.60 97
4627.75 104
4627.91 110
4628.06 115
4628.22 119
4628.38 121
4628.53 120
4628.69 118
4628.84 115
4629.00 113
4629.16 111
4629.31 110
4629.47 111
4629.62 112
4629.78 114
4629.94 115
4630.09 114
4630.25 113
4630.40 111
4630.56 109
4630.72 107
4630.87 105
4631.03 105
4631.18 105
4631.34 105
4631.50 103
4631.65 101
4631.81 97
4631.96 91
4632.12 85
4632.28 79
4632.43 73
4632.59 70
4632.74 69
4632.90 69
4633.06 70
4633.21 73
4633.37 75
4633.52 77
4633.68 78
4633.84 79
4633.99 78
4634.15 78
4634.30 77
4634.46 76
4634.62 75
4634.77 73
4634.93 71
4635.08 67
4635.24 62
4635.40 55
4635.55 49
4635.71 42
4635.86 37
4636.02 34
4636.18 33
4636.33 35
4636.49 39
4636.64 44
4636.80 51
4636.96 58
4637.11 65
4637.27 70
4637.43 75
4637.58 79
4637.74 82
4637.89 86
4638.05 89
4638.21 93
4638.36 96
4638.52 99
4638.67 102
4638.83 103
4638.99 104
4639.14 105
4639.30 106
4639.45 108
4639.61 110
4639.77 112
4639.92 115
4640.08 119
4640.24 123
4640.39 128
4640.55 135
4640.70 143
4640.86 154
4641.02 167
4641.17 181
4641.33 194
4641.48 206
4641.64 216
4641.80 224
4641.95 231
4642.11 236
4642.27 243
4642.42 250
4642.58 259
4642.73 268
4642.89 278
4643.05 287
4643.20 295
4643.36 300
4643.52 302
4643.67 303
4643.83 301
4643.98 298
4644.14 295
4644.30 292
4644.45 289
4644.61 287
4644.76 286
4644.92 285
4645.08 284
4645.23 282
4645.39 279
4645.55 275
4645.70 269
4645.86 261
4646.01 254
4646.17 248
4646.33 243
4646.48 241
4646.64 241
4646.80 242
4646.95 243
4647.11 244
4647.26 243
4647.42 239
4647.58 233
4647.73 226
4647.89 218
4648.05 210
4648.20 203
4648.36 197
4648.51 192
4648.67 189
4648.83 187
4648.98 185
4649.14 184
4649.30 184
4649.45 185
4649.61 186
4649.77 188
4649.92 190
4650.08 191
4650.23 191
4650.39 187
4650.55 182
4650.70 173
4650.86 164
4651.02 154
4651.17 147
4651.33 141
4651.48 140
4651.64 141
4651.80 146
4651.95 153
4652.11 161
4652.27 169
4652.42 177
4652.58 185
4652.74 192
4652.89 199
4653.05 204
4653.20 209
4653.36 212
4653.52 212
4653.67 211
4653.83 206
4653.99 200
4654.14 193
4654.30 185
4654.46 179
4654.61 174
4654.77 171
4654.92 171
4655.08 174
4655.24 177
4655.39 182
4655.55 186
4655.71 189
4655.86 191
4656.02 189
4656.18 185
4656.33 179
4656.49 171
4656.64 162
4656.80 153
4656.96 146
4657.11 141
4657.27 138
4657.43 138
4657.58 138
4657.74 138
4657.90 137
4658.05 135
4658.21 132
4658.37 129
4658.52 125
4658.68 122
4658.84 121
4658.99 121
4659.15 123
4659.30 126
4659.46 129
4659.62 131
4659.77 132
4659.93 132
4660.09 129
4660.24 126
4660.40 122
4660.56 119
4660.71 118
4660.87 118
4661.03 119
4661.18 121
4661.34 122
4661.50 122
4661.65 119
4661.81 114
4661.96 107
4662.12 100
4662.28 93
4662.43 88
4662.59 85
4662.75 84
4662.90 84
4663.06 85
4663.22 86
4663.37 87
4663.53 89
4663.69 91
4663.84 95
4664.00 99
4664.16 105
4664.31 110
4664.47 117
4664.63 123
4664.78 130
4664.94 137
4665.10 143
4665.25 150
4665.41 158
4665.57 165
4665.72 174
4665.88 183
4666.03 193
4666.19 204
4666.35 215
4666.50 225
4666.66 234
4666.82 241
4666.97 248
4667.13 253
4667.29 258
4667.44 263
4667.60 270
4667.76 277
4667.91 286
4668.07 294
4668.23 302
4668.38 308
4668.54 311
4668.70 313
4668.85 314
4669.01 314
4669.17 314
4669.32 316
4669.48 319
4669.64 323
4669.79 329
4669.95 337
4670.11 346
4670.26 356
4670.42 364
4670.58 371
4670.73 375
4670.89 375
4671.05 371
4671.20 364
4671.36 354
4671.52 343
4671.67 334
4671.83 327
4671.99 323
4672.14 323
4672.30 328
4672.46 336
4672.61 348
4672.77 361
4672.93 376
4673.08 390
4673.24 404
4673.40 416
4673.55 427
4673.71 436
4673.87 443
4674.02 449
4674.18 455
4674.34 460
4674.49 464
4674.65 466
4674.81 468
4674.96 470
4675.12 471
4675.28 474
4675.43 478
4675.59 486
4675.75 496
4675.90 507
4676.06 518
4676.22 527
4676.37 535
4676.53 540
4676.69 544
4676.84 550
4677.00 559
4677.16 573
4677.32 593
4677.47 619
4677.63 647
4677.79 677
4677.94 705
4678.10 732
4678.26 757
4678.41 781
4678.57 808
4678.73 839
4678.88 876
4679.04 920
4679.20 971
4679.35 1029
4679.51 1093
4679.67 1163
4679.82 1238
4679.98 1320
4680.14 1408
4680.29 1504
4680.45 1609
4680.61 1724
4680.76 1848
4680.92 1980
4681.08 2119
4681.24 2263
4681.39 2410
4681.55 2560
4681.71 2713
4681.86 2871
4682.02 3034
4682.18 3206
4682.33 3387
4682.49 3578
4682.65 3774
4682.80 3971
4682.96 4166
4683.12 4353
4683.27 4529
4683.43 4693
4683.59 4845
4683.74 4987
4683.90 5122
4684.06 5253
4684.22 5381
4684.37 5506
4684.53 5626
4684.69 5741
4684.84 5847
4685.00 5941
4685.16 6019
4685.31 6080
4685.47 6123
4685.63 6147
4685.78 6154
4685.94 6148
4686.10 6131
4686.26 6106
4686.41 6073
4686.57 6032
4686.73 5981
4686.88 5920
4687.04 5846
4687.20 5761
4687.35 5666
4687.51 5562
4687.67 5450
4687.82 5332
4687.98 5208
4688.14 5080
4688.30 4948
4688.45 4813
4688.61 4677
4688.77 4538
4688.92 4397
4689.08 4253
4689.24 4106
4689.39 3954
4689.55 3801
4689.71 3646
4689.87 3495
4690.02 3349
4690.18 3211
4690.34 3081
4690.49 2961
4690.65 2849
4690.81 2744
4690.96 2646
4691.12 2553
4691.28 2464
4691.44 2377
4691.59 2292
4691.75 2206
4691.91 2118
4692.06 2027
4692.22 1934
4692.38 1841
4692.53 1748
4692.69 1659
4692.85 1575
4693.01 1496
4693.16 1423
4693.32 1356
4693.48 1293
4693.63 1233
4693.79 1178
4693.95 1126
4694.10 1078
4694.26 1034
4694.42 995
4694.58 959
4694.73 926
4694.89 895
4695.05 864
4695.20 834
4695.36 804
4695.52 775
4695.68 746
4695.83 718
4695.99 692
4696.15 668
4696.30 644
4696.46 622
4696.62 603
4696.77 585
4696.93 569
4697.09 557
4697.25 547
4697.40 540
4697.56 534
4697.72 529
4697.87 523
4698.03 516
4698.19 507
4698.35 496
4698.50 483
4698.66 469
4698.82 454
4698.97 437
4699.13 420
4699.29 403
4699.45 385
4699.60 369
4699.76 354
4699.92 340
4700.07 328
4700.23 317
4700.39 307
4700.55 297
4700.70 288
4700.86 279
4701.02 270
4701.17 261
4701.33 252
4701.49 242
4701.65 232
4701.80 222
4701.96 211
4702.12 201
4702.27 190
4702.43 181
4702.59 174
4702.75 168
4702.90 164
4703.06 160
4703.22 156
4703.38 152
4703.53 147
4703.69 142
4703.85 137
4704.00 134
4704.16 132
4704.32 133
4704.48 135
4704.63 138
4704.79 139
4704.95 138
4705.10 134
4705.26 127
4705.42 118
4705.58 108
4705.73 98
4705.89 90
4706.05 85
4706.21 83
4706.36 83
4706.52 84
4706.68 86
4706.83 88
4706.99 89
4707.15 90
4707.31 91
4707.46 92
4707.62 93
4707.78 93
4707.94 93
4708.09 90
4708.25 84
4708.41 77
4708.56 68
4708.72 60
4708.88 52
4709.04 47
4709.19 43
4709.35 42
4709.51 41
4709.67 42
4709.82 41
4709.98 40
4710.14 37
4710.29 32
4710.45 27
4710.61 22
4710.77 17
4710.92 13
4711.08 11
4711.24 10
4711.40 10
4711.55 11
4711.71 12
4711.87 14
4712.03 16
4712.18 20
4712.34 25
4712.50 30
4712.65 36
4712.81 42
4712.97 48
4713.13 52
4713.28 53
4713.44 53
4713.60 50
4713.76 45
4713.91 39
4714.07 31
4714.23 23
4714.39 16
4714.54 9
4714.70 4
4714.86 0
4715.02 0
4715.17 0
4715.33 2
4715.49 5
4715.65 8
4715.80 10
4715.96 12
4716.12 14
4716.27 16
4716.43 18
4716.59 22
4716.75 27
4716.90 34
4717.06 42
4717.22 51
4717.38 59
4717.53 66
4717.69 72
4717.85 75
4718.01 77
4718.16 78
4718.32 78
4718.48 79
4718.64 79
4718.79 80
4718.95 82
4719.11 83
4719.27 84
4719.42 84
4719.58 83
4719.74 81
4719.90 79
4720.05 76
4720.21 74
4720.37 71
4720.53 69
4720.68 68
4720.84 67
4721.00 66
4721.16 65
4721.31 63
4721.47 59
4721.63 55
4721.79 51
4721.94 47
4722.10 43
4722.26 41
4722.42 41
4722.57 43
4722.73 46
4722.89 50
4723.05 55
4723.20 59
4723.36 64
4723.52 67
4723.68 70
4723.83 73
4723.99 74
4724.15 76
4724.31 77
4724.46 77
4724.62 76
4724.78 75
4724.94 73
4725.09 70
4725.25 65
4725.41 59
4725.57 52
4725.73 45
4725.88 39
4726.04 34
4726.20 30
4726.36 30
4726.51 31
4726.67 33
4726.83 35
4726.99 36
4727.14 36
4727.30 34
4727.46 30
4727.62 26
4727.77 22
4727.93 19
4728.09 18
4728.25 19
4728.40 23
4728.56 28
4728.72 36
4728.88 43
4729.03 50
4729.19 55
4729.35 58
4729.51 59
4729.67 57
4729.82 53
4729.98 48
4730.14 44
4730.30 41
4730.45 39
4730.61 38
4730.77 37
4730.93 37
4731.08 37
4731.24 35
4731.40 33
4731.56 29
4731.72 25
4731.87 20
4732.03 16
4732.19 11
4732.35 8
4732.50 5
4732.66 2
4732.82 0
4732.98 0
4733.13 0
4733.29 1
4733.45 2
4733.61 4
4733.77 5
4733.92 6
4734.08 6
4734.24 5
4734.40 3
4734.55 0
4734.71 0
4734.87 0
4735.03 0
4735.18 0
4735.34 0
4735.50 0
4735.66 0
4735.82 5
4735.97 10
4736.13 15
4736.29 20
4736.45 24
4736.60 28
4736.76 31
4736.92 35
4737.08 38
4737.24 41
4737.39 42
4737.55 41
4737.71 38
4737.87 34
4738.02 29
4738.18 25
4738.34 23
4738.50 23
4738.66 27
4738.81 33
4738.97 41
4739.13 49
4739.29 56
4739.44 61
4739.60 63
4739.76 62
4739.92 58
4740.08 51
4740.23 44
4740.39 37
4740.55 31
4740.71 26
4740.87 22
4741.02 20
4741.18 18
4741.34 16
4741.50 15
4741.65 14
4741.81 15
4741.97 17
4742.13 20
4742.29 24
4742.44 28
4742.60 31
4742.76 33
4742.92 32
4743.08 30
4743.23 26
4743.39 21
4743.55 17
4743.71 14
4743.86 11
4744.02 11
4744.18 12
4744.34 15
4744.50 19
4744.65 23
4744.81 28
4744.97 32
4745.13 35
4745.29 35
4745.44 33
4745.60 29
4745.76 24
4745.92 18
4746.08 13
4746.23 8
4746.39 5
4746.55 3
4746.71 3
4746.86 4
4747.02 6
4747.18 8
4747.34 11
4747.50 13
4747.65 14
4747.81 13
4747.97 11
4748.13 8
4748.29 4
4748.44 0
4748.60 0
4748.76 0
4748.92 0
4749.08 0
4749.23 0
4749.39 0
4749.55 0
4749.71 2
4749.87 6
4750.02 11
4750.18 16
4750.34 20
4750.50 25
4750.66 30
4750.81 34
4750.97 37
4751.13 38
4751.29 37
4751.45 35
4751.60 31
4751.76 26
4751.92 22
4752.08 19
4752.24 20
4752.39 23
4752.55 29
4752.71 37
4752.87 46
4753.03 55
4753.18 64
4753.34 71
4753.50 77
4753.66 82
4753.82 87
4753.97 90
4754.13 92
4754.29 93
4754.45 92
4754.61 90
4754.76 88
4754.92 86
4755.08 85
4755.24 86
4755.40 89
4755.56 93
4755.71 97
4755.87 102
4756.03 106
4756.19 109
4756.35 111
4756.50 111
4756.66 109
4756.82 106
4756.98 103
4757.14 99
4757.29 94
4757.45 91
4757.61 88
4757.77 86
4757.93 85
4758.08 85
4758.24 86
4758.40 88
4758.56 90
4758.72 93
4758.88 96
4759.03 99
4759.19 100
4759.35 98
4759.51 95
4759.67 89
4759.82 83
4759.98 77
4760.14 73
4760.30 72
4760.46 75
4760.62 81
4760.77 89
4760.93 97
4761.09 104
4761.25 108
4761.41 109
4761.56 107
4761.72 103
4761.88 99
4762.04 97
4762.20 97
4762.36 99
4762.51 104
4762.67 110
4762.83 115
4762.99 119
4763.15 121
4763.30 121
4763.46 122
4763.62 122
4763.78 124
4763.94 128
4764.10 133
4764.25 139
4764.41 146
4764.57 150
4764.73 153
4764.89 152
4765.04 150
4765.20 145
4765.36 140
4765.52 136
4765.68 134
4765.84 133
4765.99 134
4766.15 135
4766.31 136
4766.47 137
4766.63 137
4766.79 136
4766.94 135
4767.10 133
4767.26 130
4767.42 127
4767.58 122
4767.74 118
4767.89 113
4768.05 108
4768.21 104
4768.37 100
4768.53 97
4768.69 95
4768.84 93
4769.00 91
4769.16 89
4769.32 87
4769.48 84
4769.63 81
4769.79 76
4769.95 71
4770.11 64
4770.27 56
4770.43 47
4770.58 37
4770.74 28
4770.90 21
4771.06 16
4771.22 15
4771.38 16
4771.53 19
4771.69 24
4771.85 29
4772.01 33
4772.17 35
4772.33 35
4772.49 33
4772.64 29
4772.80 26
4772.96 22
4773.12 19
4773.28 16
4773.44 15
4773.59 15
4773.75 15
4773.91 16
4774.07 17
4774.23 18
4774.39 19
4774.54 20
4774.70 20
4774.86 19
4775.02 17
4775.18 14
4775.34 9
4775.49 5
4775.65 0
4775.81 0
4775.97 0
4776.13 0
4776.29 0
4776.45 0
4776.60 2
4776.76 6
4776.92 10
4777.08 16
4777.24 23
4777.40 31
4777.55 39
4777.71 48
4777.87 57
4778.03 63
4778.19 68
4778.35 70
4778.50 71
4778.66 70
4778.82 69
4778.98 67
4779.14 65
4779.30 62
4779.46 57
4779.61 51
4779.77 43
4779.93 33
4780.09 23
4780.25 14
4780.41 7
4780.57 2
4780.72 1
4780.88 4
4781.04 10
4781.20 18
4781.36 27
4781.52 36
4781.67 43
4781.83 48
4781.99 50
4782.15 50
4782.31 50
4782.47 52
4782.63 57
4782.78 65
4782.94 78
4783.10 94
4783.26 111
4783.42 128
4783.58 145
4783.74 160
4783.89 175
4784.05 188
4784.21 200
4784.37 211
4784.53 221
4784.69 230
4784.85 239
4785.00 249
4785.16 260
4785.32 272
4785.48 285
4785.64 299
4785.80 311
4785.96 322
4786.11 330
4786.27 336
4786.43 340
4786.59 342
4786.75 342
4786.91 341
4787.07 338
4787.22 333
4787.38 325
4787.54 316
4787.70 304
4787.86 292
4788.02 279
4788.18 268
4788.33 258
4788.49 249
4788.65 243
4788.81 237
4788.97 232
4789.13 226
4789.29 219
4789.45 212
4789.60 205
4789.76 198
4789.92 193
4790.08 189
4790.24 185
4790.40 181
4790.56 175
4790.71 167
4790.87 157
4791.03 145
4791.19 133
4791.35 122
4791.51 112
4791.67 105
4791.83 101
4791.98 98
4792.14 97
4792.30 95
4792.46 93
4792.62 90
4792.78 87
4792.94 83
4793.09 80
4793.25 78
4793.41 77
4793.57 78
4793.73 78
4793.89 78
4794.05 78
4794.21 76
4794.36 72
4794.52 67
4794.68 61
4794.84 55
4795.00 49
4795.16 43
4795.32 38
4795.48 34
4795.63 31
4795.79 30
4795.95 31
4796.11 33
4796.27 36
4796.43 39
4796.59 43
4796.75 46
4796.90 50
4797.06 52
4797.22 54
4797.38 54
4797.54 54
4797.70 52
4797.86 49
4798.02 44
4798.17 39
4798.33 34
4798.49 28
4798.65 23
4798.81 19
4798.97 15
4799.13 12
4799.29 9
4799.45 6
4799.60 4
4799.76 1
4799.92 0
4800.08 1
4800.24 4
4800.40 10
4800.56 18
4800.72 28
4800.87 38
4801.03 47
4801.19 54
4801.35 58
4801.51 58
4801.67 56
4801.83 51
4801.99 45
4802.15 38
4802.30 32
4802.46 26
4802.62 21
4802.78 16
4802.94 12
4803.10 9
4803.26 6
4803.42 5
4803.58 5
4803.73 6
4803.89 8
4804.05 10
4804.21 13
4804.37 14
4804.53 14
4804.69 13
4804.85 11
4805.01 8
4805.16 5
4805.32 3
4805.48 1
4805.64 0
4805.80 0
4805.96 0
4806.12 1
4806.28 2
4806.44 4
4806.59 8
4806.75 15
4806.91 23
4807.07 33
4807.23 43
4807.39 52
4807.55 60
4807.71 65
4807.87 68
4808.02 70
4808.18 72
4808.34 73
4808.50 73
4808.66 74
4808.82 74
4808.98 73
4809.14 72
4809.30 72
4809.46 72
4809.61 74
4809.77 75
4809.93 76
4810.09 77
4810.25 77
4810.41 77
4810.57 76
4810.73 75
4810.89 74
4811.05 73
4811.20 74
4811.36 74
4811.52 75
4811.68 75
4811.84 75
4812.00 75
4812.16 74
4812.32 73
4812.48 72
4812.64 70
4812.79 68
4812.95 65
4813.11 60
4813.27 55
4813.43 49
4813.59 44
4813.75 38
4813.91 34
4814.07 32
4814.23 32
4814.39 33
4814.54 35
4814.70 37
4814.86 38
4815.02 38
4815.18 37
4815.34 35
4815.50 33
4815.66 30
4815.82 27
4815.98 24
4816.14 20
4816.29 16
4816.45 11
4816.61 6
4816.77 1
4816.93 0
4817.09 0
4817.25 0
4817.41 0
4817.57 0
4817.73 0
4817.89 0
4818.04 1
4818.20 2
4818.36 3
4818.52 3
4818.68 4
4818.84 5
4819.00 6
4819.16 6
4819.32 7
4819.48 7
4819.64 7
4819.79 8
4819.95 10
4820.11 12
4820.27 16
4820.43 21
4820.59 28
4820.75 35
4820.91 44
4821.07 53
4821.23 62
4821.39 72
4821.55 81
4821.70 89
4821.86 95
4822.02 100
4822.18 103
4822.34 105
4822.50 107
4822.66 110
4822.82 113
4822.98 119
4823.14 128
4823.30 138
4823.46 151
4823.62 163
4823.77 175
4823.93 186
4824.09 194
4824.25 201
4824.41 205
4824.57 208
4824.73 209
4824.89 209
4825.05 207
4825.21 203
4825.37 197
4825.53 190
4825.69 181
4825.84 171
4826.00 161
4826.16 152
4826.32 144
4826.48 138
4826.64 134
4826.80 131
4826.96 129
4827.12 126
4827.28 121
4827.44 115
4827.60 108
4827.76 99
4827.92 89
4828.07 79
4828.23 69
4828.39 60
4828.55 54
4828.71 49
4828.87 45
4829.03 42
4829.19 40
4829.35 37
4829.51 34
4829.67 31
4829.83 28
4829.99 25
4830.15 23
4830.30 23
4830.46 23
4830.62 24
4830.78 24
4830.94 23
4831.10 21
4831.26 18
4831.42 13
4831.58 7
4831.74 3
4831.90 0
4832.06 0
4832.22 0
4832.38 0
4832.54 0
4832.69 0
4832.85 0
4833.01 0
4833.17 0
4833.33 0
4833.49 3
4833.65 6
4833.81 11
4833.97 15
4834.13 18
4834.29 21
4834.45 21
4834.61 20
4834.77 18
4834.93 14
4835.09 11
4835.25 9
4835.40 8
4835.56 10
4835.72 14
4835.88 20
4836.04 28
4836.20 36
4836.36 43
4836.52 49
4836.68 54
4836.84 58
4837.00 61
4837.16 63
4837.32 64
4837.48 65
4837.64 64
4837.80 61
4837.96 56
4838.11 50
4838.27 42
4838.43 34
4838.59 27
4838.75 23
4838.91 20
4839.07 20
4839.23 21
4839.39 23
4839.55 24
4839.71 24
4839.87 22
4840.03 18
4840.19 12
4840.35 7
4840.51 1
4840.67 0
4840.83 0
4840.99 0
4841.14 0
4841.30 0
4841.46 0
4841.62 0
4841.78 0
4841.94 0
4842.10 4
4842.26 7
4842.42 12
4842.58 16
4842.74 18
4842.90 19
4843.06 18
4843.22 15
4843.38 10
4843.54 5
4843.70 0
4843.86 0
4844.02 0
4844.18 2
4844.34 6
4844.50 13
4844.65 19
4844.81 26
4844.97 33
4845.13 40
4845.29 47
4845.45 54
4845.61 62
4845.77 69
4845.93 76
4846.09 82
4846.25 87
4846.41 90
4846.57 91
4846.73 90
4846.89 88
4847.05 84
4847.21 79
4847.37 74
4847.53 69
4847.69 64
4847.85 60
4848.01 57
4848.17 54
4848.33 52
4848.49 52
4848.64 53
4848.80 56
4848.96 60
4849.12 64
4849.28 68
4849.44 72
4849.60 74
4849.76 75
4849.92 75
4850.08 73
4850.24 71
4850.40 67
4850.56 63
4850.72 57
4850.88 51
4851.04 45
4851.20 39
4851.36 34
4851.52 31
4851.68 30
4851.84 30
4852.00 31
4852.16 32
4852.32 33
4852.48 34
4852.64 34
4852.80 34
4852.96 34
4853.12 36
4853.28 38
4853.43 40
4853.59 43
4853.75 45
4853.91 46
4854.07 48
4854.23 49
4854.39 51
4854.55 54
4854.71 57
4854.87 61
4855.03 63
4855.19 64
4855.35 64
4855.51 62
4855.67 59
4855.83 55
4855.99 52
4856.15 50
4856.31 49
4856.47 50
4856.63 50
4856.79 49
4856.95 48
4857.11 46
4857.27 44
4857.43 43
4857.59 43
4857.75 45
4857.91 49
4858.07 54
4858.23 61
4858.39 67
4858.55 74
4858.71 79
4858.87 84
4859.03 87
4859.19 90
4859.35 90
4859.51 89
4859.67 86
4859.83 82
4859.99 78
4860.14 74
4860.30 72
4860.46 73
4860.62 76
4860.78 82
4860.94 91
4861.10 102
4861.26 114
4861.42 126
4861.58 138
4861.74 149
4861.90 159
4862.06 168
4862.22 174
4862.38 178
4862.54 180
4862.70 181
4862.86 180
4863.02 179
4863.18 179
4863.34 180
4863.50 183
4863.66 188
4863.82 195
4863.98 201
4864.14 207
4864.30 211
4864.46 212
4864.62 210
4864.78 205
4864.94 199
4865.10 193
4865.26 187
4865.42 182
4865.58 177
4865.74 172
4865.90 166
4866.06 160
4866.22 153
4866.38 145
4866.54 137
4866.70 129
4866.86 122
4867.02 115
4867.18 109
4867.34 104
4867.50 99
4867.66 96
4867.82 93
4867.98 91
4868.14 90
4868.30 89
4868.46 88
4868.62 86
4868.78 84
4868.94 82
4869.10 80
4869.26 79
4869.42 79
4869.58 78
4869.74 78
4869.90 77
4870.06 76
4870.22 74
4870.38 72
4870.54 71
4870.70 71
4870.86 73
4871.02 75
4871.18 76
4871.34 77
4871.50 75
4871.66 70
4871.82 62
4871.98 53
4872.14 44
4872.30 37
4872.46 33
4872.62 33
4872.78 36
4872.94 42
4873.10 49
4873.26 55
4873.42 60
4873.58 63
4873.74 64
4873.90 62
4874.06 60
4874.22 58
4874.38 56
4874.54 55
4874.70 55
4874.86 56
4875.02 58
4875.18 61
4875.34 65
4875.50 69
4875.66 74
4875.82 78
4875.98 82
4876.14 85
4876.30 87
4876.46 86
4876.62 84
4876.78 79
4876.94 72
4877.10 64
4877.26 55
4877.42 46
4877.58 39
4877.74 36
4877.90 36
4878.06 38
4878.22 44
4878.38 50
4878.54 56
4878.70 62
4878.86 65
4879.02 68
4879.18 69
4879.34 72
4879.50 74
4879.66 78
4879.82 82
4879.98 86
4880.14 90
4880.30 91
4880.46 92
4880.62 91
4880.78 89
4880.94 86
4881.10 84
4881.26 81
4881.42 79
4881.58 76
4881.74 73
4881.90 69
4882.07 64
4882.23 59
4882.39 53
4882.55 48
4882.71 43
4882.87 41
4883.03 40
4883.19 42
4883.35 47
4883.51 53
4883.67 61
4883.83 68
4883.99 74
4884.15 78
4884.31 78
4884.47 76
4884.63 72
4884.79 66
4884.95 61
4885.11 56
4885.27 54
4885.43 55
4885.59 59
4885.75 64
4885.91 70
4886.07 77
4886.23 83
4886.39 89
4886.55 96
4886.71 103
4886.87 112
4887.03 122
4887.19 134
4887.35 147
4887.51 160
4887.67 172
4887.83 183
4887.99 192
4888.15 200
4888.31 207
4888.47 216
4888.63 226
4888.80 239
4888.96 254
4889.12 272
4889.28 291
4889.44 309
4889.60 326
4889.76 341
4889.92 351
4890.08 359
4890.24 363
4890.40 365
4890.56 365
4890.72 364
4890.88 361
4891.04 358
4891.20 355
4891.36 351
4891.52 349
4891.68 349
4891.84 351
4892.00 355
4892.16 361
4892.32 366
4892.48 372
4892.64 375
4892.80 377
4892.96 377
4893.12 375
4893.28 371
4893.44 367
4893.61 361
4893.77 354
4893.93 346
4894.09 337
4894.25 329
4894.41 321
4894.57 314
4894.73 309
4894.89 305
4895.05 301
4895.21 297
4895.37 292
4895.53 286
4895.69 277
4895.85 267
4896.01 256
4896.17 245
4896.33 235
4896.49 225
4896.65 217
4896.81 209
4896.97 201
4897.13 193
4897.29 185
4897.45 176
4897.62 168
4897.78 161
4897.94 156
4898.10 152
4898.26 150
4898.42 148
4898.58 146
4898.74 144
4898.90 141
4899.06 138
4899.22 134
4899.38 131
4899.54 130
4899.70 128
4899.86 128
4900.02 128
4900.18 128
4900.34 128
4900.50 128
4900.66 129
4900.82 129
4900.99 131
4901.15 132
4901.31 134
4901.47 135
4901.63 136
4901.79 137
4901.95 139
4902.11 141
4902.27 145
4902.43 150
4902.59 156
4902.75 162
4902.91 166
4903.07 167
4903.23 166
4903.39 160
4903.55 152
4903.71 142
4903.87 132
4904.03 122
4904.20 116
4904.36 111
4904.52 110
4904.68 110
4904.84 111
4905.00 113
4905.16 114
4905.32 115
4905.48 118
4905.64 122
4905.80 128
4905.96 137
4906.12 148
4906.28 159
4906.44 168
4906.60 173
4906.76 174
4906.93 170
4907.09 163
4907.25 154
4907.41 145
4907.57 138
4907.73 135
4907.89 137
4908.05 142
4908.21 150
4908.37 160
4908.53 169
4908.69 177
4908.85 183
4909.01 187
4909.17 190
4909.33 193
4909.49 196
4909.66 200
4909.82 204
4909.98 208
4910.14 211
4910.30 213
4910.46 212
4910.62 209
4910.78 206
4910.94 202
4911.10 200
4911.26 199
4911.42 199
4911.58 200
4911.74 200
4911.90 200
4912.07 198
4912.23 194
4912.39 189
4912.55 183
4912.71 176
4912.87 170
4913.03 165
4913.19 161
4913.35 158
4913.51 157
4913.67 157
4913.83 158
4913.99 161
4914.15 165
4914.32 169
4914.48 173
4914.64 177
4914.80 180
4914.96 181
4915.12 181
4915.28 180
4915.44 178
4915.60 175
4915.76 170
4915.92 165
4916.08 159
4916.24 152
4916.40 145
4916.57 139
4916.73 135
4916.89 131
4917.05 129
4917.21 128
4917.37 127
4917.53 124
4917.69 121
4917.85 115
4918.01 108
4918.17 100
4918.33 92
4918.49 86
4918.66 80
4918.82 76
4918.98 74
4919.14 72
4919.30 72
4919.46 72
4919.62 73
4919.78 74
4919.94 76
4920.10 79
4920.26 82
4920.42 83
4920.59 83
4920.75 81
4920.91 77
4921.07 71
4921.23 63
4921.39 55
4921.55 48
4921.71 42
4921.87 37
4922.03 34
4922.19 31
4922.35 30
4922.52 31
4922.68 32
4922.84 35
4923.00 39
4923.16 42
4923.32 46
4923.48 48
4923.64 48
4923.80 47
4923.96 44
4924.12 39
4924.28 35
4924.45 30
4924.61 26
4924.77 22
4924.93 18
4925.09 15
4925.25 12
4925.41 10
4925.57 8
4925.73 7
4925.89 7
4926.05 9
4926.22 11
4926.38 13
4926.54 16
4926.70 18
4926.86 19
4927.02 19
4927.18 18
4927.34 17
4927.50 16
4927.66 15
4927.82 13
4927.99 12
4928.15 10
4928.31 8
4928.47 6
4928.63 2
4928.79 0
4928.95 0
4929.11 0
4929.27 0
4929.43 0
4929.59 0
4929.76 0
4929.92 0
4930.08 3
4930.24 7
4930.40 12
4930.56 16
4930.72 18
4930.88 19
4931.04 19
4931.20 19
4931.37 18
4931.53 17
4931.69 16
4931.85 17
4932.01 19
4932.17 20
4932.33 21
4932.49 21
4932.65 20
4932.81 19
4932.98 17
4933.14 17
4933.30 19
4933.46 23
4933.62 29
4933.78 36
4933.94 43
4934.10 48
4934.26 49
4934.43 47
4934.59 41
4934.75 33
4934.91 24
4935.07 16
4935.23 10
4935.39 8
4935.55 8
4935.71 12
4935.87 17
4936.04 23
4936.20 29
4936.36 33
4936.52 35
4936.68 34
4936.84 31
4937.00 27
4937.16 23
4937.32 18
4937.49 15
4937.65 13
4937.81 12
4937.97 13
4938.13 15
4938.29 17
4938.45 21
4938.61 25
4938.77 29
4938.94 33
4939.10 36
4939.26 38
4939.42 39
4939.58 38
4939.74 37
4939.90 35
4940.06 33
4940.22 30
4940.39 27
4940.55 25
4940.71 23
4940.87 22
4941.03 20
4941.19 18
4941.35 16
4941.51 13
4941.67 9
4941.84 5
4942.00 0
4942.16 0
4942.32 0
4942.48 0
4942.64 0
4942.80 2
4942.96 8
4943.13 13
4943.29 16
4943.45 17
4943.61 16
4943.77 12
4943.93 8
4944.09 4
4944.25 1
4944.41 0
4944.58 0
4944.74 0
4944.90 0
4945.06 0
4945.22 0
4945.38 0
4945.54 0
4945.70 0
4945.87 0
4946.03 0
4946.19 4
4946.35 8
4946.51 12
4946.67 15
4946.83 15
[truncated: 725,383 more chars]
