# Supplementary material for: Methylobacterium Species Promoting Rice and Barley Growth and Interaction Specificity Revealed with Whole-Cell Matrix-Assisted Laser Desorption / Ionization-Time-of-Flight Mass Spectrometry (MALDI-TOF/MS) Analysis
Source: PLoS One. 2015 Jun 8;10(6):e0129509. doi: 10.1371/journal.pone.0129509 (PMC4460032; doi:10.1371/journal.pone.0129509)
Supplement: S2 Data — (ZIP) [file pone.0129509.s002.zip › Supplementary data 2 (ms from inoculated rice)/92a-12 .txt]

784.32 0
784.39 0
784.45 0
784.52 0
784.58 0
784.64 0
784.71 0
784.77 0
784.84 0
784.90 0
784.96 0
785.03 0
785.09 0
785.16 0
785.22 0
785.28 0
785.35 0
785.41 0
785.48 0
785.54 0
785.60 0
785.67 0
785.73 0
785.80 0
785.86 0
785.92 0
785.99 0
786.05 0
786.12 0
786.18 0
786.24 0
786.31 0
786.37 0
786.44 0
786.50 0
786.56 0
786.63 0
786.69 0
786.76 0
786.82 0
786.89 0
786.95 0
787.01 0
787.08 0
787.14 0
787.21 0
787.27 0
787.33 0
787.40 0
787.46 0
787.53 0
787.59 0
787.65 0
787.72 0
787.78 0
787.85 0
787.91 0
787.97 0
788.04 0
788.10 0
788.17 0
788.23 0
788.30 0
788.36 0
788.42 0
788.49 0
788.55 0
788.62 0
788.68 0
788.74 0
788.81 0
788.87 0
788.94 0
789.00 0
789.07 0
789.13 0
789.19 0
789.26 0
789.32 0
789.39 0
789.45 0
789.51 0
789.58 0
789.64 0
789.71 0
789.77 0
789.84 0
789.90 0
789.96 0
790.03 0
790.09 0
790.16 0
790.22 0
790.29 0
790.35 0
790.41 0
790.48 0
790.54 0
790.61 0
790.67 0
790.73 0
790.80 0
790.86 0
790.93 0
790.99 0
791.06 0
791.12 0
791.18 0
791.25 0
791.31 0
791.38 0
791.44 0
791.51 0
791.57 0
791.63 0
791.70 0
791.76 0
791.83 0
791.89 0
791.96 0
792.02 0
792.08 0
792.15 0
792.21 0
792.28 0
792.34 0
792.41 0
792.47 0
792.53 0
792.60 0
792.66 0
792.73 0
792.79 0
792.86 0
792.92 0
792.98 0
793.05 0
793.11 0
793.18 0
793.24 0
793.31 0
793.37 0
793.43 0
793.50 0
793.56 0
793.63 0
793.69 0
793.76 0
793.82 0
793.89 0
793.95 0
794.01 0
794.08 0
794.14 0
794.21 0
794.27 0
794.34 0
794.40 0
794.46 0
794.53 0
794.59 0
794.66 0
794.72 0
794.79 0
794.85 0
794.92 0
794.98 0
795.04 0
795.11 0
795.17 0
795.24 0
795.30 0
795.37 0
795.43 0
795.50 0
795.56 0
795.62 0
795.69 0
795.75 0
795.82 0
795.88 0
795.95 0
796.01 0
796.08 0
796.14 0
796.20 0
796.27 0
796.33 0
796.40 0
796.46 0
796.53 0
796.59 0
796.66 0
796.72 0
796.78 0
796.85 0
796.91 0
796.98 0
797.04 0
797.11 0
797.17 0
797.24 0
797.30 0
797.37 0
797.43 0
797.49 0
797.56 0
797.62 0
797.69 0
797.75 0
797.82 0
797.88 0
797.95 0
798.01 0
798.07 0
798.14 0
798.20 0
798.27 0
798.33 0
798.40 0
798.46 0
798.53 0
798.59 0
798.66 0
798.72 0
798.78 0
798.85 0
798.91 0
798.98 0
799.04 0
799.11 0
799.17 0
799.24 0
799.30 0
799.37 0
799.43 0
799.50 0
799.56 0
799.62 0
799.69 0
799.75 0
799.82 0
799.88 0
799.95 0
800.01 0
800.08 0
800.14 0
800.21 0
800.27 0
800.34 0
800.40 0
800.46 0
800.53 0
800.59 0
800.66 0
800.72 0
800.79 0
800.85 0
800.92 0
800.98 0
801.05 0
801.11 0
801.18 0
801.24 0
801.30 0
801.37 0
801.43 0
801.50 0
801.56 0
801.63 0
801.69 0
801.76 0
801.82 0
801.89 0
801.95 0
802.02 0
802.08 0
802.15 0
802.21 0
802.28 0
802.34 0
802.40 0
802.47 0
802.53 0
802.60 0
802.66 0
802.73 0
802.79 0
802.86 0
802.92 0
802.99 0
803.05 0
803.12 0
803.18 0
803.25 0
803.31 0
803.38 0
803.44 0
803.51 0
803.57 0
803.63 0
803.70 0
803.76 0
803.83 0
803.89 0
803.96 0
804.02 0
804.09 0
804.15 0
804.22 0
804.28 0
804.35 0
804.41 0
804.48 0
804.54 0
804.61 0
804.67 0
804.74 0
804.80 0
804.87 0
804.93 0
805.00 0
805.06 0
805.12 0
805.19 0
805.25 0
805.32 0
805.38 0
805.45 0
805.51 0
805.58 0
805.64 0
805.71 0
805.77 0
805.84 0
805.90 0
805.97 0
806.03 0
806.10 0
806.16 0
806.23 0
806.29 0
806.36 0
806.42 0
806.49 0
806.55 0
806.62 0
806.68 0
806.75 0
806.81 0
806.88 0
806.94 0
807.01 0
807.07 0
807.14 0
807.20 0
807.27 0
807.33 0
807.40 0
807.46 0
807.52 0
807.59 0
807.65 0
807.72 0
807.78 0
807.85 0
807.91 0
807.98 0
808.04 0
808.11 0
808.17 0
808.24 0
808.30 0
808.37 0
808.43 0
808.50 0
808.56 0
808.63 0
808.69 0
808.76 0
808.82 0
808.89 0
808.95 0
809.02 0
809.08 0
809.15 0
809.21 0
809.28 0
809.34 0
809.41 0
809.47 0
809.54 0
809.60 0
809.67 0
809.73 0
809.80 0
809.86 0
809.93 0
809.99 0
810.06 0
810.12 0
810.19 0
810.25 0
810.32 0
810.38 0
810.45 0
810.51 0
810.58 0
810.64 0
810.71 0
810.77 0
810.84 0
810.90 0
810.97 0
811.03 0
811.10 0
811.16 0
811.23 0
811.29 0
811.36 0
811.42 0
811.49 0
811.55 0
811.62 0
811.68 0
811.75 0
811.82 0
811.88 0
811.95 0
812.01 0
812.08 0
812.14 0
812.21 0
812.27 0
812.34 0
812.40 0
812.47 0
812.53 0
812.60 0
812.66 0
812.73 0
812.79 0
812.86 0
812.92 0
812.99 0
813.05 0
813.12 0
813.18 0
813.25 0
813.31 0
813.38 0
813.44 0
813.51 0
813.57 0
813.64 0
813.70 0
813.77 0
813.83 0
813.90 0
813.96 0
814.03 0
814.09 0
814.16 0
814.23 0
814.29 0
814.36 0
814.42 0
814.49 0
814.55 0
814.62 0
814.68 0
814.75 0
814.81 0
814.88 0
814.94 0
815.01 0
815.07 0
815.14 0
815.20 0
815.27 0
815.33 0
815.40 0
815.46 0
815.53 0
815.59 0
815.66 0
815.73 0
815.79 0
815.86 0
815.92 0
815.99 0
816.05 0
816.12 0
816.18 0
816.25 0
816.31 0
816.38 0
816.44 0
816.51 0
816.57 0
816.64 0
816.70 0
816.77 0
816.83 0
816.90 0
816.97 0
817.03 0
817.10 0
817.16 0
817.23 0
817.29 0
817.36 0
817.42 0
817.49 0
817.55 0
817.62 0
817.68 0
817.75 0
817.81 0
817.88 0
817.95 0
818.01 0
818.08 0
818.14 0
818.21 0
818.27 0
818.34 0
818.40 0
818.47 0
818.53 0
818.60 0
818.66 0
818.73 0
818.79 0
818.86 0
818.93 0
818.99 0
819.06 0
819.12 0
819.19 0
819.25 0
819.32 0
819.38 0
819.45 0
819.51 0
819.58 0
819.64 0
819.71 0
819.78 0
819.84 0
819.91 0
819.97 0
820.04 0
820.10 0
820.17 0
820.23 0
820.30 0
820.36 0
820.43 0
820.50 0
820.56 0
820.63 0
820.69 0
820.76 0
820.82 0
820.89 0
820.95 0
821.02 0
821.08 0
821.15 0
821.22 0
821.28 0
821.35 0
821.41 0
821.48 0
821.54 0
821.61 0
821.67 0
821.74 0
821.80 0
821.87 0
821.94 0
822.00 0
822.07 0
822.13 0
822.20 0
822.26 0
822.33 0
822.39 0
822.46 0
822.53 0
822.59 0
822.66 0
822.72 0
822.79 0
822.85 0
822.92 0
822.98 0
823.05 0
823.11 0
823.18 0
823.25 0
823.31 0
823.38 0
823.44 0
823.51 0
823.57 0
823.64 0
823.70 0
823.77 0
823.84 0
823.90 0
823.97 0
824.03 0
824.10 0
824.16 0
824.23 0
824.30 0
824.36 0
824.43 0
824.49 0
824.56 0
824.62 0
824.69 0
824.75 0
824.82 0
824.89 0
824.95 0
825.02 0
825.08 0
825.15 0
825.21 0
825.28 0
825.34 0
825.41 0
825.48 0
825.54 0
825.61 0
825.67 0
825.74 0
825.80 0
825.87 0
825.94 0
826.00 0
826.07 0
826.13 0
826.20 0
826.26 0
826.33 0
826.40 0
826.46 0
826.53 0
826.59 0
826.66 0
826.72 0
826.79 0
826.86 0
826.92 0
826.99 0
827.05 0
827.12 0
827.18 0
827.25 0
827.31 0
827.38 0
827.45 0
827.51 0
827.58 0
827.64 0
827.71 0
827.78 0
827.84 0
827.91 0
827.97 0
828.04 0
828.10 0
828.17 0
828.24 0
828.30 0
828.37 0
828.43 0
828.50 0
828.56 0
828.63 0
828.70 0
828.76 0
828.83 0
828.89 0
828.96 0
829.02 0
829.09 0
829.16 0
829.22 0
829.29 0
829.35 0
829.42 0
829.48 0
829.55 0
829.62 0
829.68 0
829.75 0
829.81 0
829.88 0
829.95 0
830.01 0
830.08 0
830.14 0
830.21 0
830.27 0
830.34 0
830.41 0
830.47 0
830.54 0
830.60 0
830.67 0
830.74 0
830.80 0
830.87 0
830.93 0
831.00 0
831.06 0
831.13 0
831.20 0
831.26 0
831.33 0
831.39 0
831.46 0
831.53 0
831.59 0
831.66 0
831.72 0
831.79 0
831.86 0
831.92 0
831.99 0
832.05 0
832.12 0
832.18 0
832.25 0
832.32 0
832.38 0
832.45 0
832.51 0
832.58 0
832.65 0
832.71 0
832.78 0
832.84 0
832.91 0
832.98 0
833.04 0
833.11 0
833.17 0
833.24 0
833.31 0
833.37 0
833.44 0
833.50 0
833.57 0
833.64 0
833.70 0
833.77 0
833.83 0
833.90 0
833.97 0
834.03 0
834.10 0
834.16 0
834.23 0
834.29 0
834.36 0
834.43 0
834.49 0
834.56 0
834.62 0
834.69 0
834.76 0
834.82 0
834.89 0
834.95 0
835.02 0
835.09 0
835.15 0
835.22 0
835.29 0
835.35 0
835.42 0
835.48 0
835.55 0
835.62 0
835.68 0
835.75 0
835.81 0
835.88 0
835.95 0
836.01 0
836.08 0
836.14 0
836.21 0
836.28 0
836.34 0
836.41 0
836.47 0
836.54 0
836.61 0
836.67 0
836.74 0
836.80 0
836.87 0
836.94 0
837.00 0
837.07 0
837.13 0
837.20 0
837.27 0
837.33 0
837.40 0
837.47 0
837.53 0
837.60 0
837.66 0
837.73 0
837.80 0
837.86 0
837.93 0
837.99 0
838.06 0
838.13 0
838.19 0
838.26 0
838.33 0
838.39 0
838.46 0
838.52 0
838.59 0
838.66 0
838.72 0
838.79 0
838.85 0
838.92 0
838.99 0
839.05 0
839.12 0
839.19 0
839.25 0
839.32 0
839.38 0
839.45 0
839.52 0
839.58 0
839.65 0
839.71 0
839.78 0
839.85 0
839.91 0
839.98 0
840.05 0
840.11 0
840.18 0
840.24 0
840.31 0
840.38 0
840.44 0
840.51 0
840.58 0
840.64 0
840.71 0
840.77 0
840.84 0
840.91 0
840.97 0
841.04 0
841.11 0
841.17 0
841.24 0
841.30 0
841.37 0
841.44 0
841.50 0
841.57 0
841.64 0
841.70 0
841.77 0
841.83 0
841.90 0
841.97 0
842.03 0
842.10 0
842.17 0
842.23 0
842.30 0
842.36 0
842.43 0
842.50 0
842.56 0
842.63 0
842.70 0
842.76 0
842.83 0
842.90 0
842.96 0
843.03 0
843.09 0
843.16 0
843.23 0
843.29 0
843.36 0
843.43 0
843.49 0
843.56 0
843.63 0
843.69 0
843.76 0
843.82 0
843.89 0
843.96 0
844.02 0
844.09 0
844.16 0
844.22 0
844.29 0
844.36 0
844.42 0
844.49 0
844.55 0
844.62 0
844.69 0
844.75 0
844.82 0
844.89 0
844.95 0
845.02 0
845.09 0
845.15 0
845.22 0
845.28 0
845.35 0
845.42 0
845.48 0
845.55 0
845.62 0
845.68 0
845.75 0
845.82 0
845.88 0
845.95 0
846.02 0
846.08 0
846.15 0
846.22 0
846.28 0
846.35 0
846.41 0
846.48 0
846.55 0
846.61 0
846.68 0
846.75 0
846.81 0
846.88 0
846.95 0
847.01 0
847.08 0
847.15 0
847.21 0
847.28 0
847.35 0
847.41 0
847.48 0
847.54 0
847.61 0
847.68 0
847.74 0
847.81 0
847.88 0
847.94 0
848.01 0
848.08 0
848.14 0
848.21 0
848.28 0
848.34 0
848.41 0
848.48 0
848.54 0
848.61 0
848.68 0
848.74 0
848.81 0
848.88 0
848.94 0
849.01 0
849.08 0
849.14 0
849.21 0
849.27 0
849.34 0
849.41 0
849.47 0
849.54 0
849.61 0
849.67 0
849.74 0
849.81 0
849.87 0
849.94 0
850.01 0
850.07 0
850.14 0
850.21 0
850.27 0
850.34 0
850.41 0
850.47 0
850.54 0
850.61 0
850.67 0
850.74 0
850.81 0
850.87 0
850.94 0
851.01 0
851.07 0
851.14 0
851.21 0
851.27 0
851.34 0
851.41 0
851.47 0
851.54 0
851.61 0
851.67 0
851.74 0
851.81 0
851.87 0
851.94 0
852.01 0
852.07 0
852.14 0
852.21 0
852.27 0
852.34 0
852.41 0
852.47 0
852.54 0
852.61 0
852.67 0
852.74 0
852.81 0
852.87 0
852.94 0
853.01 0
853.07 0
853.14 0
853.21 0
853.27 0
853.34 0
853.41 0
853.47 0
853.54 0
853.61 0
853.67 0
853.74 0
853.81 0
853.88 0
853.94 0
854.01 0
854.08 0
854.14 0
854.21 0
854.28 0
854.34 0
854.41 0
854.48 0
854.54 0
854.61 0
854.68 0
854.74 0
854.81 0
854.88 0
854.94 0
855.01 0
855.08 0
855.14 0
855.21 0
855.28 0
855.34 0
855.41 0
855.48 0
855.54 0
855.61 0
855.68 0
855.75 0
855.81 0
855.88 0
855.95 0
856.01 0
856.08 0
856.15 0
856.21 0
856.28 0
856.35 0
856.41 0
856.48 0
856.55 0
856.61 0
856.68 0
856.75 0
856.82 0
856.88 0
856.95 0
857.02 0
857.08 0
857.15 0
857.22 0
857.28 0
857.35 0
857.42 0
857.48 0
857.55 0
857.62 0
857.68 0
857.75 0
857.82 0
857.89 0
857.95 0
858.02 0
858.09 0
858.15 0
858.22 0
858.29 0
858.35 0
858.42 0
858.49 0
858.55 0
858.62 0
858.69 0
858.76 0
858.82 0
858.89 0
858.96 0
859.02 0
859.09 0
859.16 0
859.22 0
859.29 0
859.36 0
859.43 0
859.49 0
859.56 0
859.63 0
859.69 0
859.76 0
859.83 0
859.89 0
859.96 0
860.03 0
860.10 0
860.16 0
860.23 0
860.30 0
860.36 0
860.43 0
860.50 0
860.56 0
860.63 0
860.70 0
860.77 0
860.83 0
860.90 0
860.97 0
861.03 0
861.10 0
861.17 0
861.23 0
861.30 0
861.37 0
861.44 0
861.50 0
861.57 0
861.64 0
861.70 0
861.77 0
861.84 0
861.91 0
861.97 0
862.04 0
862.11 0
862.17 0
862.24 0
862.31 0
862.37 0
862.44 0
862.51 0
862.58 0
862.64 0
862.71 0
862.78 0
862.84 0
862.91 0
862.98 0
863.05 0
863.11 0
863.18 0
863.25 0
863.31 0
863.38 0
863.45 0
863.52 0
863.58 0
863.65 0
863.72 0
863.78 0
863.85 0
863.92 0
863.99 0
864.05 0
864.12 0
864.19 0
864.25 0
864.32 0
864.39 0
864.46 0
864.52 0
864.59 0
864.66 0
864.72 0
864.79 0
864.86 0
864.93 0
864.99 0
865.06 0
865.13 0
865.19 0
865.26 0
865.33 0
865.40 0
865.46 0
865.53 0
865.60 0
865.67 0
865.73 0
865.80 0
865.87 0
865.93 0
866.00 0
866.07 0
866.14 0
866.20 0
866.27 0
866.34 0
866.40 0
866.47 0
866.54 0
866.61 0
866.67 0
866.74 0
866.81 0
866.88 0
866.94 0
867.01 0
867.08 0
867.14 0
867.21 0
867.28 0
867.35 0
867.41 0
867.48 0
867.55 0
867.62 0
867.68 0
867.75 0
867.82 0
867.88 0
867.95 0
868.02 0
868.09 0
868.15 0
868.22 0
868.29 0
868.36 0
868.42 0
868.49 0
868.56 0
868.63 0
868.69 0
868.76 0
868.83 0
868.89 0
868.96 0
869.03 0
869.10 0
869.16 0
869.23 0
869.30 0
869.37 0
869.43 0
869.50 0
869.57 0
869.64 0
869.70 0
869.77 0
869.84 0
869.91 0
869.97 0
870.04 0
870.11 0
870.17 0
870.24 0
870.31 0
870.38 0
870.44 0
870.51 0
870.58 0
870.65 0
870.71 0
870.78 0
870.85 0
870.92 0
870.98 0
871.05 0
871.12 0
871.19 0
871.25 0
871.32 0
871.39 0
871.46 0
871.52 0
871.59 0
871.66 0
871.73 0
871.79 0
871.86 0
871.93 0
872.00 0
872.06 0
872.13 0
872.20 0
872.27 0
872.33 0
872.40 0
872.47 0
872.54 0
872.60 0
872.67 0
872.74 0
872.81 0
872.87 0
872.94 0
873.01 0
873.08 0
873.14 0
873.21 0
873.28 0
873.35 0
873.41 0
873.48 0
873.55 0
873.62 0
873.68 0
873.75 0
873.82 0
873.89 0
873.95 0
874.02 0
874.09 0
874.16 0
874.22 0
874.29 0
874.36 0
874.43 0
874.49 0
874.56 0
874.63 0
874.70 0
874.76 0
874.83 0
874.90 0
874.97 0
875.03 0
875.10 0
875.17 0
875.24 0
875.30 0
875.37 0
875.44 0
875.51 0
875.57 0
875.64 0
875.71 0
875.78 0
875.85 0
875.91 0
875.98 0
876.05 0
876.12 0
876.18 0
876.25 0
876.32 0
876.39 0
876.45 0
876.52 0
876.59 0
876.66 0
876.72 0
876.79 0
876.86 0
876.93 0
877.00 0
877.06 0
877.13 0
877.20 0
877.27 0
877.33 0
877.40 0
877.47 0
877.54 0
877.60 0
877.67 0
877.74 0
877.81 0
877.87 0
877.94 0
878.01 0
878.08 0
878.15 0
878.21 0
878.28 0
878.35 0
878.42 0
878.48 0
878.55 0
878.62 0
878.69 0
878.76 0
878.82 0
878.89 0
878.96 0
879.03 0
879.09 0
879.16 0
879.23 0
879.30 0
879.36 0
879.43 0
879.50 0
879.57 0
879.64 0
879.70 0
879.77 0
879.84 0
879.91 0
879.97 0
880.04 0
880.11 0
880.18 0
880.25 0
880.31 0
880.38 0
880.45 0
880.52 0
880.58 0
880.65 0
880.72 0
880.79 0
880.86 0
880.92 0
880.99 0
881.06 0
881.13 0
881.20 0
881.26 0
881.33 0
881.40 0
881.47 0
881.53 0
881.60 0
881.67 0
881.74 0
881.81 0
881.87 0
881.94 0
882.01 0
882.08 0
882.14 0
882.21 0
882.28 0
882.35 0
882.42 0
882.48 0
882.55 0
882.62 0
882.69 0
882.76 0
882.82 0
882.89 0
882.96 0
883.03 0
883.10 0
883.16 0
883.23 0
883.30 0
883.37 0
883.43 0
883.50 0
883.57 0
883.64 0
883.71 0
883.77 0
883.84 0
883.91 0
883.98 0
884.05 0
884.11 0
884.18 0
884.25 0
884.32 0
884.39 0
884.45 0
884.52 0
884.59 0
884.66 0
884.73 0
884.79 0
884.86 0
884.93 0
885.00 0
885.07 0
885.13 0
885.20 0
885.27 0
885.34 0
885.40 0
885.47 0
885.54 0
885.61 0
885.68 0
885.74 0
885.81 0
885.88 0
885.95 0
886.02 0
886.08 0
886.15 0
886.22 0
886.29 0
886.36 0
886.43 0
886.49 0
886.56 0
886.63 0
886.70 0
886.77 0
886.83 0
886.90 0
886.97 0
887.04 0
887.11 0
887.17 0
887.24 0
887.31 0
887.38 0
887.45 0
887.51 0
887.58 0
887.65 0
887.72 0
887.79 0
887.85 0
887.92 0
887.99 0
888.06 0
888.13 0
888.19 0
888.26 0
888.33 0
888.40 0
888.47 0
888.53 0
888.60 0
888.67 0
888.74 0
888.81 0
888.88 0
888.94 0
889.01 0
889.08 0
889.15 0
889.22 0
889.28 0
889.35 0
889.42 0
889.49 0
889.56 0
889.62 0
889.69 0
889.76 0
889.83 0
889.90 0
889.97 0
890.03 0
890.10 0
890.17 0
890.24 0
890.31 0
890.37 0
890.44 0
890.51 0
890.58 0
890.65 0
890.72 0
890.78 0
890.85 0
890.92 0
890.99 0
891.06 0
891.12 0
891.19 0
891.26 0
891.33 0
891.40 0
891.47 0
891.53 0
891.60 0
891.67 0
891.74 0
891.81 0
891.88 0
891.94 0
892.01 0
892.08 0
892.15 0
892.22 0
892.28 0
892.35 0
892.42 0
892.49 0
892.56 0
892.63 0
892.69 0
892.76 0
892.83 0
892.90 0
892.97 0
893.04 0
893.10 0
893.17 0
893.24 0
893.31 0
893.38 0
893.45 0
893.51 0
893.58 0
893.65 0
893.72 0
893.79 0
893.86 0
893.92 0
893.99 0
894.06 0
894.13 0
894.20 0
894.26 0
894.33 0
894.40 0
894.47 0
894.54 0
894.61 0
894.67 0
894.74 0
894.81 0
894.88 0
894.95 0
895.02 0
895.09 0
895.15 0
895.22 0
895.29 0
895.36 0
895.43 0
895.50 0
895.56 0
895.63 0
895.70 0
895.77 0
895.84 0
895.91 0
895.97 0
896.04 0
896.11 0
896.18 0
896.25 0
896.32 0
896.38 0
896.45 0
896.52 0
896.59 0
896.66 0
896.73 0
896.79 0
896.86 0
896.93 0
897.00 0
897.07 0
897.14 0
897.21 0
897.27 0
897.34 0
897.41 0
897.48 0
897.55 0
897.62 0
897.68 0
897.75 0
897.82 0
897.89 0
897.96 0
898.03 0
898.10 0
898.16 0
898.23 0
898.30 0
898.37 0
898.44 0
898.51 0
898.57 0
898.64 0
898.71 0
898.78 0
898.85 0
898.92 0
898.99 0
899.05 0
899.12 0
899.19 0
899.26 0
899.33 0
899.40 0
899.47 0
899.53 0
899.60 0
899.67 0
899.74 0
899.81 0
899.88 0
899.94 0
900.01 0
900.08 0
900.15 0
900.22 0
900.29 0
900.36 0
900.42 0
900.49 0
900.56 0
900.63 0
900.70 0
900.77 0
900.84 0
900.90 0
900.97 0
901.04 0
901.11 0
901.18 0
901.25 0
901.32 0
901.38 0
901.45 0
901.52 0
901.59 0
901.66 0
901.73 0
901.80 0
901.87 0
901.93 0
902.00 0
902.07 0
902.14 0
902.21 0
902.28 0
902.35 0
902.41 0
902.48 0
902.55 0
902.62 0
902.69 0
902.76 0
902.83 0
902.89 0
902.96 0
903.03 0
903.10 0
903.17 0
903.24 0
903.31 0
903.38 0
903.44 0
903.51 0
903.58 0
903.65 0
903.72 0
903.79 0
903.86 0
903.92 0
903.99 0
904.06 0
904.13 0
904.20 0
904.27 0
904.34 0
904.41 0
904.47 0
904.54 0
904.61 0
904.68 0
904.75 0
904.82 0
904.89 0
904.96 0
905.02 0
905.09 0
905.16 0
905.23 0
905.30 0
905.37 0
905.44 0
905.51 0
905.57 0
905.64 0
905.71 0
905.78 0
905.85 0
905.92 0
905.99 0
906.06 0
906.12 0
906.19 0
906.26 0
906.33 0
906.40 0
906.47 0
906.54 0
906.61 0
906.67 0
906.74 0
906.81 0
906.88 0
906.95 0
907.02 0
907.09 0
907.16 0
907.22 0
907.29 0
907.36 0
907.43 0
907.50 0
907.57 0
907.64 0
907.71 0
907.78 0
907.84 0
907.91 0
907.98 0
908.05 0
908.12 0
908.19 0
908.26 0
908.33 0
908.40 0
908.46 0
908.53 0
908.60 0
908.67 0
908.74 0
908.81 0
908.88 0
908.95 0
909.02 0
909.08 0
909.15 0
909.22 0
909.29 0
909.36 0
909.43 0
909.50 0
909.57 0
909.64 0
909.70 0
909.77 0
909.84 0
909.91 0
909.98 0
910.05 0
910.12 0
910.19 0
910.26 0
910.32 0
910.39 0
910.46 0
910.53 0
910.60 0
910.67 0
910.74 0
910.81 0
910.88 0
910.94 0
911.01 0
911.08 0
911.15 0
911.22 0
911.29 0
911.36 0
911.43 0
911.50 0
911.57 0
911.63 0
911.70 0
911.77 0
911.84 0
911.91 0
911.98 0
912.05 0
912.12 0
912.19 0
912.26 0
912.32 0
912.39 0
912.46 0
912.53 0
912.60 0
912.67 0
912.74 0
912.81 0
912.88 0
912.95 0
913.01 0
913.08 0
913.15 0
913.22 0
913.29 0
913.36 0
913.43 0
913.50 0
913.57 0
913.64 0
913.71 0
913.77 0
913.84 0
913.91 0
913.98 0
914.05 0
914.12 0
914.19 0
914.26 0
914.33 0
914.40 0
914.47 0
914.53 0
914.60 0
914.67 0
914.74 0
914.81 0
914.88 0
914.95 0
915.02 0
915.09 0
915.16 0
915.23 0
915.29 0
915.36 0
915.43 0
915.50 0
915.57 0
915.64 0
915.71 0
915.78 0
915.85 0
915.92 0
915.99 0
916.06 0
916.12 0
916.19 0
916.26 0
916.33 0
916.40 0
916.47 0
916.54 0
916.61 0
916.68 0
916.75 0
916.82 0
916.89 0
916.95 0
917.02 0
917.09 0
917.16 0
917.23 0
917.30 0
917.37 0
917.44 0
917.51 0
917.58 0
917.65 0
917.72 0
917.78 0
917.85 0
917.92 0
917.99 0
918.06 0
918.13 0
918.20 0
918.27 0
918.34 0
918.41 0
918.48 0
918.55 0
918.62 0
918.68 0
918.75 0
918.82 0
918.89 0
918.96 0
919.03 0
919.10 0
919.17 0
919.24 0
919.31 0
919.38 0
919.45 0
919.52 0
919.59 0
919.65 0
919.72 0
919.79 0
919.86 0
919.93 0
920.00 0
920.07 0
920.14 0
920.21 0
920.28 0
920.35 0
920.42 0
920.49 0
920.56 0
920.62 0
920.69 0
920.76 0
920.83 0
920.90 0
920.97 0
921.04 0
921.11 0
921.18 0
921.25 0
921.32 0
921.39 0
921.46 0
921.53 0
921.60 0
921.67 0
921.73 0
921.80 0
921.87 0
921.94 0
922.01 0
922.08 0
922.15 0
922.22 0
922.29 0
922.36 0
922.43 0
922.50 0
922.57 0
922.64 0
922.71 0
922.78 0
922.84 0
922.91 0
922.98 0
923.05 0
923.12 0
923.19 0
923.26 0
923.33 0
923.40 0
923.47 0
923.54 0
923.61 0
923.68 0
923.75 0
923.82 0
923.89 0
923.96 0
924.03 0
924.09 0
924.16 0
924.23 0
924.30 0
924.37 0
924.44 0
924.51 0
924.58 0
924.65 0
924.72 0
924.79 0
924.86 0
924.93 0
925.00 0
925.07 0
925.14 0
925.21 0
925.28 0
925.35 0
925.41 0
925.48 0
925.55 0
925.62 0
925.69 0
925.76 0
925.83 0
925.90 0
925.97 0
926.04 0
926.11 0
926.18 0
926.25 0
926.32 0
926.39 0
926.46 0
926.53 0
926.60 0
926.67 0
926.74 0
926.81 0
926.87 0
926.94 0
927.01 0
927.08 0
927.15 0
927.22 0
927.29 0
927.36 0
927.43 0
927.50 0
927.57 0
927.64 0
927.71 0
927.78 0
927.85 0
927.92 0
927.99 0
928.06 0
928.13 0
928.20 0
928.27 0
928.34 0
928.41 0
928.48 0
928.55 0
928.61 0
928.68 0
928.75 0
928.82 0
928.89 0
928.96 0
929.03 0
929.10 0
929.17 0
929.24 0
929.31 0
929.38 0
929.45 0
929.52 0
929.59 0
929.66 0
929.73 0
929.80 0
929.87 0
929.94 0
930.01 0
930.08 0
930.15 0
930.22 0
930.29 0
930.36 0
930.43 0
930.50 0
930.57 0
930.64 0
930.70 0
930.77 0
930.84 0
930.91 0
930.98 0
931.05 0
931.12 0
931.19 0
931.26 0
931.33 0
931.40 0
931.47 0
931.54 0
931.61 0
931.68 0
931.75 0
931.82 0
931.89 0
931.96 0
932.03 0
932.10 0
932.17 0
932.24 0
932.31 0
932.38 0
932.45 0
932.52 0
932.59 0
932.66 0
932.73 0
932.80 0
932.87 0
932.94 0
933.01 0
933.08 0
933.15 0
933.22 0
933.29 0
933.36 1
933.43 1
933.50 1
933.56 1
933.63 1
933.70 2
933.77 2
933.84 2
933.91 1
933.98 1
934.05 1
934.12 1
934.19 1
934.26 0
934.33 0
934.40 0
934.47 0
934.54 0
934.61 0
934.68 0
934.75 0
934.82 0
934.89 0
934.96 0
935.03 0
935.10 0
935.17 0
935.24 0
935.31 0
935.38 0
935.45 0
935.52 0
935.59 0
935.66 0
935.73 0
935.80 0
935.87 0
935.94 0
936.01 0
936.08 0
936.15 0
936.22 0
936.29 0
936.36 0
936.43 0
936.50 0
936.57 0
936.64 0
936.71 0
936.78 0
936.85 0
936.92 0
936.99 0
937.06 0
937.13 0
937.20 0
937.27 0
937.34 0
937.41 0
937.48 0
937.55 0
937.62 0
937.69 0
937.76 0
937.83 0
937.90 0
937.97 0
938.04 0
938.11 0
938.18 0
938.25 0
938.32 0
938.39 0
938.46 0
938.53 0
938.60 0
938.67 0
938.74 0
938.81 0
938.88 0
938.95 0
939.02 0
939.09 0
939.16 0
939.23 0
939.30 0
939.37 0
939.44 0
939.51 0
939.58 0
939.65 0
939.72 0
939.79 0
939.86 0
939.93 0
940.00 0
940.07 0
940.14 0
940.21 0
940.28 0
940.35 0
940.42 0
940.49 0
940.56 0
940.63 0
940.70 0
940.77 0
940.84 0
940.91 0
940.98 0
941.05 0
941.12 0
941.19 0
941.26 0
941.33 0
941.40 0
941.47 0
941.54 0
941.61 0
941.68 0
941.75 0
941.82 0
941.89 0
941.96 0
942.03 0
942.10 0
942.17 0
942.24 0
942.31 0
942.38 0
942.45 0
942.52 0
942.59 0
942.66 0
942.73 0
942.80 0
942.87 0
942.94 0
943.01 0
943.08 0
943.15 0
943.22 0
943.29 0
943.36 0
943.43 0
943.50 0
943.57 0
943.65 0
943.72 0
943.79 0
943.86 0
943.93 0
944.00 0
944.07 0
944.14 0
944.21 0
944.28 0
944.35 0
944.42 0
944.49 0
944.56 0
944.63 0
944.70 0
944.77 0
944.84 0
944.91 0
944.98 0
945.05 0
945.12 0
945.19 0
945.26 0
945.33 0
945.40 0
945.47 0
945.54 0
945.61 0
945.68 0
945.75 0
945.82 0
945.89 0
945.96 0
946.03 0
946.10 0
946.17 0
946.24 0
946.31 0
946.38 0
946.45 0
946.53 0
946.60 0
946.67 0
946.74 0
946.81 0
946.88 0
946.95 0
947.02 0
947.09 0
947.16 0
947.23 0
947.30 0
947.37 0
947.44 0
947.51 0
947.58 0
947.65 0
947.72 0
947.79 0
947.86 0
947.93 0
948.00 0
948.07 0
948.14 0
948.21 0
948.28 0
948.35 0
948.42 0
948.49 0
948.56 0
948.64 0
948.71 0
948.78 0
948.85 0
948.92 0
948.99 0
949.06 0
949.13 0
949.20 0
949.27 0
949.34 0
949.41 0
949.48 0
949.55 0
949.62 0
949.69 0
949.76 0
949.83 0
949.90 0
949.97 0
950.04 0
950.11 0
950.18 0
950.25 0
950.32 0
950.40 0
950.47 0
950.54 0
950.61 0
950.68 0
950.75 0
950.82 0
950.89 0
950.96 0
951.03 0
951.10 0
951.17 0
951.24 0
951.31 0
951.38 0
951.45 0
951.52 0
951.59 0
951.66 0
951.73 0
951.80 0
951.88 0
951.95 0
952.02 0
952.09 0
952.16 0
952.23 0
952.30 0
952.37 0
952.44 0
952.51 0
952.58 0
952.65 0
952.72 0
952.79 0
952.86 0
952.93 1
953.00 1
953.07 1
953.14 1
953.22 1
953.29 0
953.36 0
953.43 0
953.50 0
953.57 0
953.64 0
953.71 0
953.78 1
953.85 1
953.92 2
953.99 2
954.06 3
954.13 3
954.20 4
954.27 5
954.34 6
954.41 7
954.49 8
954.56 10
954.63 11
954.70 13
954.77 14
954.84 15
954.91 16
954.98 17
955.05 18
955.12 18
955.19 18
955.26 19
955.33 19
955.40 19
955.47 19
955.54 18
955.62 18
955.69 17
955.76 16
955.83 15
955.90 14
955.97 13
956.04 12
956.11 11
956.18 10
956.25 9
956.32 9
956.39 8
956.46 8
956.53 7
956.60 7
956.67 6
956.75 6
956.82 5
956.89 4
956.96 3
957.03 3
957.10 2
957.17 2
957.24 2
957.31 2
957.38 2
957.45 2
957.52 2
957.59 1
957.66 1
957.74 1
957.81 1
957.88 0
957.95 0
958.02 0
958.09 0
958.16 0
958.23 0
958.30 0
958.37 0
958.44 0
958.51 0
958.58 0
958.65 0
958.73 0
958.80 0
958.87 0
958.94 0
959.01 0
959.08 0
959.15 0
959.22 0
959.29 0
959.36 0
959.43 0
959.50 0
959.57 0
959.65 0
959.72 0
959.79 0
959.86 0
959.93 0
960.00 0
960.07 0
960.14 0
960.21 0
960.28 0
960.35 0
960.42 0
960.50 0
960.57 0
960.64 0
960.71 0
960.78 0
960.85 0
960.92 0
960.99 0
961.06 0
961.13 0
961.20 0
961.27 0
961.35 0
961.42 0
961.49 0
961.56 0
961.63 0
961.70 0
961.77 0
961.84 0
961.91 0
961.98 0
962.05 0
962.12 0
962.20 0
962.27 0
962.34 0
962.41 0
962.48 0
962.55 0
962.62 0
962.69 0
962.76 0
962.83 0
962.90 0
962.98 0
963.05 0
963.12 0
963.19 0
963.26 0
963.33 0
963.40 0
963.47 0
963.54 0
963.61 0
963.68 0
963.76 0
963.83 0
963.90 0
963.97 0
964.04 0
964.11 0
964.18 0
964.25 0
964.32 0
964.39 0
964.46 0
964.54 0
964.61 0
964.68 0
964.75 0
964.82 0
964.89 0
964.96 0
965.03 0
965.10 0
965.17 0
965.25 0
965.32 0
965.39 0
965.46 0
965.53 0
965.60 0
965.67 0
965.74 0
965.81 0
965.88 0
965.96 0
966.03 0
966.10 0
966.17 0
966.24 0
966.31 0
966.38 0
966.45 0
966.52 0
966.59 0
966.67 0
966.74 0
966.81 0
966.88 0
966.95 0
967.02 0
967.09 0
967.16 0
967.23 0
967.31 0
967.38 0
967.45 0
967.52 0
967.59 0
967.66 0
967.73 0
967.80 0
967.87 0
967.95 0
968.02 0
968.09 0
968.16 0
968.23 0
968.30 0
968.37 0
968.44 1
968.51 0
968.59 0
968.66 0
968.73 0
968.80 0
968.87 0
968.94 1
969.01 1
969.08 1
969.15 1
969.23 1
969.30 1
969.37 0
969.44 0
969.51 0
969.58 0
969.65 0
969.72 1
969.79 1
969.87 2
969.94 2
970.01 2
970.08 3
970.15 3
970.22 3
970.29 2
970.36 2
970.43 3
970.51 3
970.58 3
970.65 4
970.72 5
970.79 6
970.86 7
970.93 7
971.00 8
971.08 8
971.15 8
971.22 8
971.29 8
971.36 9
971.43 9
971.50 9
971.57 8
971.65 8
971.72 7
971.79 7
971.86 6
971.93 6
972.00 5
972.07 5
972.14 5
972.22 5
972.29 4
972.36 4
972.43 4
972.50 3
972.57 3
972.64 3
972.71 3
972.79 2
972.86 2
972.93 2
973.00 2
973.07 3
973.14 3
973.21 3
973.28 3
973.36 2
973.43 2
973.50 2
973.57 2
973.64 2
973.71 2
973.78 2
973.85 2
973.93 2
974.00 2
974.07 2
974.14 2
974.21 2
974.28 2
974.35 2
974.43 2
974.50 2
974.57 2
974.64 2
974.71 2
974.78 2
974.85 2
974.92 2
975.00 2
975.07 2
975.14 2
975.21 2
975.28 2
975.35 2
975.42 2
975.50 2
975.57 2
975.64 2
975.71 2
975.78 2
975.85 2
975.92 2
976.00 2
976.07 2
976.14 2
976.21 2
976.28 2
976.35 2
976.42 3
976.49 3
976.57 4
976.64 4
976.71 5
976.78 5
976.85 6
976.92 6
976.99 7
977.07 7
977.14 7
977.21 7
977.28 7
977.35 7
977.42 7
977.49 7
977.57 7
977.64 7
977.71 7
977.78 8
977.85 8
977.92 8
977.99 8
978.07 8
978.14 7
978.21 7
978.28 7
978.35 7
978.42 7
978.50 7
978.57 7
978.64 7
978.71 6
978.78 6
978.85 5
978.92 5
979.00 5
979.07 5
979.14 5
979.21 4
979.28 4
979.35 4
979.42 4
979.50 4
979.57 3
979.64 3
979.71 3
979.78 3
979.85 4
979.93 4
980.00 5
980.07 5
980.14 5
980.21 5
980.28 5
980.35 5
980.43 5
980.50 4
980.57 4
980.64 4
980.71 4
980.78 4
980.86 4
980.93 4
981.00 4
981.07 5
981.14 5
981.21 5
981.28 5
981.36 4
981.43 4
981.50 4
981.57 4
981.64 3
981.71 3
981.79 3
981.86 3
981.93 3
982.00 3
982.07 3
982.14 4
982.22 4
982.29 4
982.36 5
982.43 5
982.50 5
982.57 5
982.65 5
982.72 4
982.79 4
982.86 3
982.93 3
983.00 3
983.08 3
983.15 3
983.22 3
983.29 3
983.36 3
983.43 3
983.51 3
983.58 3
983.65 3
983.72 3
983.79 3
983.86 2
983.94 2
984.01 2
984.08 2
984.15 2
984.22 2
984.29 2
984.37 2
984.44 2
984.51 2
984.58 2
984.65 2
984.72 2
984.80 2
984.87 2
984.94 2
985.01 2
985.08 2
985.15 2
985.23 2
985.30 2
985.37 2
985.44 2
985.51 2
985.58 1
985.66 1
985.73 1
985.80 1
985.87 1
985.94 1
986.01 1
986.09 2
986.16 2
986.23 1
986.30 1
986.37 1
986.45 1
986.52 1
986.59 1
986.66 1
986.73 1
986.80 1
986.88 1
986.95 1
987.02 1
987.09 1
987.16 1
987.23 1
987.31 1
987.38 0
987.45 0
987.52 0
987.59 0
987.67 0
987.74 0
987.81 0
987.88 0
987.95 0
988.02 0
988.10 0
988.17 0
988.24 0
988.31 1
988.38 1
988.46 1
988.53 1
988.60 1
988.67 1
988.74 1
988.82 1
988.89 1
988.96 2
989.03 2
989.10 2
989.17 1
989.25 1
989.32 0
989.39 0
989.46 0
989.53 0
989.61 0
989.68 0
989.75 0
989.82 0
989.89 1
989.97 1
990.04 1
990.11 1
990.18 1
990.25 2
990.32 2
990.40 2
990.47 3
990.54 3
990.61 3
990.68 3
990.76 4
990.83 4
990.90 4
990.97 4
991.04 4
991.12 4
991.19 4
991.26 4
991.33 4
991.40 4
991.48 4
991.55 4
991.62 5
991.69 6
991.76 7
991.84 8
991.91 10
991.98 11
992.05 13
992.12 16
992.20 18
992.27 20
992.34 22
992.41 24
992.48 25
992.56 27
992.63 29
992.70 31
992.77 33
992.84 36
992.92 38
992.99 40
993.06 41
993.13 41
993.20 41
993.28 40
993.35 39
993.42 39
993.49 38
993.56 37
993.64 37
993.71 37
993.78 37
993.85 37
993.92 37
994.00 36
994.07 36
994.14 35
994.21 34
994.28 33
994.36 32
994.43 31
994.50 30
994.57 30
994.64 29
994.72 29
994.79 28
994.86 28
994.93 27
995.00 26
995.08 25
995.15 25
995.22 24
995.29 23
995.36 23
995.44 22
995.51 22
995.58 22
995.65 21
995.73 20
995.80 19
995.87 18
995.94 18
996.01 17
996.09 16
996.16 16
996.23 15
996.30 15
996.37 15
996.45 14
996.52 14
996.59 14
996.66 14
996.73 13
996.81 13
996.88 13
996.95 12
997.02 12
997.10 12
997.17 11
997.24 11
997.31 11
997.38 11
997.46 11
997.53 11
997.60 11
997.67 11
997.75 11
997.82 11
997.89 10
997.96 10
998.03 9
998.11 9
998.18 8
998.25 8
998.32 8
998.39 8
998.47 8
998.54 8
998.61 8
998.68 8
998.76 8
998.83 9
998.90 8
998.97 8
999.04 8
999.12 7
999.19 7
999.26 6
999.33 6
999.41 5
999.48 5
999.55 5
999.62 5
999.69 6
999.77 6
999.84 7
999.91 7
999.98 7
1000.06 7
1000.13 7
1000.20 7
1000.27 6
1000.35 6
1000.42 5
1000.49 5
1000.56 5
1000.63 5
1000.71 5
1000.78 6
1000.85 6
1000.92 6
1001.00 6
1001.07 6
1001.14 6
1001.21 6
1001.29 6
1001.36 5
1001.43 5
1001.50 4
1001.57 4
1001.65 3
1001.72 3
1001.79 2
1001.86 2
1001.94 3
1002.01 3
1002.08 4
1002.15 4
1002.23 5
1002.30 5
1002.37 4
1002.44 4
1002.51 4
1002.59 3
1002.66 3
1002.73 3
1002.80 3
1002.88 2
1002.95 2
1003.02 2
1003.09 2
1003.17 1
1003.24 1
1003.31 1
1003.38 1
1003.46 1
1003.53 1
1003.60 1
1003.67 1
1003.75 1
1003.82 1
1003.89 1
1003.96 1
1004.03 0
1004.11 0
1004.18 0
1004.25 0
1004.32 0
1004.40 0
1004.47 0
1004.54 0
1004.61 0
1004.69 0
1004.76 1
1004.83 2
1004.90 2
1004.98 3
1005.05 3
1005.12 3
1005.19 3
1005.27 2
1005.34 2
1005.41 2
1005.48 2
1005.56 2
1005.63 2
1005.70 2
1005.77 2
1005.85 2
1005.92 3
1005.99 2
1006.06 3
1006.14 3
1006.21 3
1006.28 3
1006.35 3
1006.43 4
1006.50 5
1006.57 5
1006.64 6
1006.72 7
1006.79 8
1006.86 8
1006.93 9
1007.01 9
1007.08 9
1007.15 9
1007.22 8
1007.30 8
1007.37 8
1007.44 8
1007.51 9
1007.59 10
1007.66 10
1007.73 11
1007.80 12
1007.88 12
1007.95 13
1008.02 14
1008.09 15
1008.17 17
1008.24 20
1008.31 23
1008.38 26
1008.46 30
1008.53 34
1008.60 38
1008.67 41
1008.75 44
1008.82 46
1008.89 48
1008.96 50
1009.04 50
1009.11 51
1009.18 52
1009.25 52
1009.33 53
1009.40 53
1009.47 54
1009.55 54
1009.62 53
1009.69 53
1009.76 53
1009.84 54
1009.91 55
1009.98 57
1010.05 59
1010.13 63
1010.20 67
1010.27 72
1010.34 77
1010.42 84
1010.49 91
1010.56 99
1010.63 107
1010.71 116
1010.78 124
1010.85 131
1010.93 137
1011.00 142
1011.07 145
1011.14 147
1011.22 148
1011.29 148
1011.36 147
1011.43 146
1011.51 144
1011.58 143
1011.65 141
1011.72 139
1011.80 137
1011.87 136
1011.94 134
1012.02 133
1012.09 132
1012.16 130
1012.23 129
1012.31 127
1012.38 124
1012.45 121
1012.52 116
1012.60 111
1012.67 106
1012.74 100
1012.82 95
1012.89 90
1012.96 86
1013.03 82
1013.11 79
1013.18 77
1013.25 75
1013.32 72
1013.40 69
1013.47 66
1013.54 63
1013.62 60
1013.69 57
1013.76 54
1013.83 52
1013.91 50
1013.98 49
1014.05 47
1014.12 46
1014.20 45
1014.27 45
1014.34 44
1014.42 45
1014.49 46
1014.56 47
1014.63 49
1014.71 51
1014.78 52
1014.85 54
1014.93 55
1015.00 57
1015.07 59
1015.14 61
1015.22 63
1015.29 65
1015.36 66
1015.43 66
1015.51 66
1015.58 65
1015.65 64
1015.73 63
1015.80 63
1015.87 62
1015.94 62
1016.02 62
1016.09 62
1016.16 62
1016.24 62
1016.31 61
1016.38 60
1016.45 60
1016.53 58
1016.60 57
1016.67 56
1016.75 56
1016.82 55
1016.89 54
1016.96 54
1017.04 53
1017.11 51
1017.18 50
1017.26 48
1017.33 46
1017.40 45
1017.47 44
1017.55 43
1017.62 42
1017.69 42
1017.77 42
1017.84 42
1017.91 42
1017.99 41
1018.06 39
1018.13 38
1018.20 36
1018.28 34
1018.35 33
1018.42 31
1018.50 30
1018.57 28
1018.64 27
1018.71 27
1018.79 27
1018.86 28
1018.93 29
1019.01 31
1019.08 33
1019.15 34
1019.22 35
1019.30 35
1019.37 34
1019.44 33
1019.52 32
1019.59 31
1019.66 30
1019.74 29
1019.81 29
1019.88 27
1019.95 26
1020.03 25
1020.10 23
1020.17 22
1020.25 21
1020.32 20
1020.39 19
1020.47 19
1020.54 18
1020.61 17
1020.68 16
1020.76 16
1020.83 15
1020.90 15
1020.98 15
1021.05 15
1021.12 15
1021.20 15
1021.27 15
1021.34 15
1021.41 15
1021.49 15
1021.56 16
1021.63 16
1021.71 16
1021.78 16
1021.85 17
1021.93 17
1022.00 17
1022.07 17
1022.15 17
1022.22 16
1022.29 16
1022.36 15
1022.44 15
1022.51 15
1022.58 15
1022.66 15
1022.73 15
1022.80 15
1022.88 15
1022.95 15
1023.02 15
1023.10 14
1023.17 13
1023.24 12
1023.31 11
1023.39 11
1023.46 10
1023.53 9
1023.61 8
1023.68 8
1023.75 7
1023.83 7
1023.90 6
1023.97 6
1024.05 6
1024.12 6
1024.19 6
1024.26 6
1024.34 5
1024.41 5
1024.48 4
1024.56 3
1024.63 2
1024.70 1
1024.78 0
1024.85 0
1024.92 0
1025.00 0
1025.07 0
1025.14 0
1025.22 0
1025.29 0
1025.36 0
1025.44 0
1025.51 0
1025.58 1
1025.65 2
1025.73 3
1025.80 5
1025.87 8
1025.95 10
1026.02 13
1026.09 17
1026.17 22
1026.24 27
1026.31 34
1026.39 42
1026.46 52
1026.53 62
1026.61 74
1026.68 87
1026.75 100
1026.83 113
1026.90 126
1026.97 136
1027.05 145
1027.12 151
1027.19 155
1027.27 156
1027.34 156
1027.41 155
1027.49 154
1027.56 153
1027.63 152
1027.71 152
1027.78 152
1027.85 153
1027.92 154
1028.00 154
1028.07 153
1028.14 151
1028.22 149
1028.29 146
1028.36 143
1028.44 139
1028.51 136
1028.58 132
1028.66 129
1028.73 126
1028.80 124
1028.88 121
1028.95 119
1029.02 116
1029.10 113
1029.17 110
1029.24 107
1029.32 103
1029.39 99
1029.46 96
1029.54 92
1029.61 89
1029.68 87
1029.76 85
1029.83 83
1029.90 81
1029.98 81
1030.05 80
1030.12 80
1030.20 81
1030.27 82
1030.34 83
1030.42 84
1030.49 85
1030.56 87
1030.64 88
1030.71 90
1030.78 91
1030.86 92
1030.93 93
1031.00 92
1031.08 92
1031.15 91
1031.22 91
1031.30 91
1031.37 91
1031.44 91
1031.52 91
1031.59 91
1031.66 91
1031.74 91
1031.81 90
1031.89 88
1031.96 87
1032.03 86
1032.11 85
1032.18 84
1032.25 83
1032.33 83
1032.40 83
1032.47 82
1032.55 81
1032.62 80
1032.69 79
1032.77 78
1032.84 77
1032.91 77
1032.99 77
1033.06 78
1033.13 80
1033.21 81
1033.28 82
1033.35 83
1033.43 84
1033.50 84
1033.57 84
1033.65 83
1033.72 82
1033.79 80
1033.87 79
1033.94 78
1034.01 77
1034.09 76
1034.16 74
1034.24 72
1034.31 70
1034.38 67
1034.46 64
1034.53 61
1034.60 58
1034.68 56
1034.75 54
1034.82 54
1034.90 54
1034.97 54
1035.04 54
1035.12 54
1035.19 53
1035.26 53
1035.34 51
1035.41 50
1035.49 49
1035.56 48
1035.63 46
1035.71 45
1035.78 44
1035.85 43
1035.93 43
1036.00 43
1036.07 43
1036.15 43
1036.22 44
1036.29 44
1036.37 45
1036.44 45
1036.51 45
1036.59 46
1036.66 46
1036.74 46
1036.81 46
1036.88 46
1036.96 47
1037.03 48
1037.10 49
1037.18 49
1037.25 49
1037.32 48
1037.40 47
1037.47 45
1037.55 44
1037.62 44
1037.69 45
1037.77 46
1037.84 48
1037.91 50
1037.99 51
1038.06 52
1038.13 51
1038.21 50
1038.28 48
1038.36 47
1038.43 46
1038.50 45
1038.58 45
1038.65 45
1038.72 45
1038.80 45
1038.87 44
1038.94 43
1039.02 41
1039.09 40
1039.17 38
1039.24 36
1039.31 35
1039.39 33
1039.46 32
1039.53 30
1039.61 29
1039.68 28
1039.75 27
1039.83 28
1039.90 29
1039.98 30
1040.05 31
1040.12 33
1040.20 34
1040.27 36
1040.34 37
1040.42 38
1040.49 39
1040.57 40
1040.64 41
1040.71 41
1040.79 41
1040.86 40
1040.93 38
1041.01 37
1041.08 35
1041.16 34
1041.23 32
1041.30 31
1041.38 30
1041.45 29
1041.52 29
1041.60 28
1041.67 27
1041.75 26
1041.82 26
1041.89 25
1041.97 24
1042.04 24
1042.11 24
1042.19 24
1042.26 24
1042.34 24
1042.41 25
1042.48 26
1042.56 26
1042.63 27
1042.70 27
1042.78 26
1042.85 25
1042.93 25
1043.00 24
1043.07 23
1043.15 22
1043.22 21
1043.29 21
1043.37 20
1043.44 20
1043.52 19
1043.59 19
1043.66 18
1043.74 17
1043.81 17
1043.89 16
1043.96 16
1044.03 16
1044.11 16
1044.18 16
1044.25 16
1044.33 17
1044.40 18
1044.48 19
1044.55 21
1044.62 22
1044.70 22
1044.77 22
1044.85 21
1044.92 20
1044.99 18
1045.07 17
1045.14 16
1045.21 16
1045.29 17
1045.36 17
1045.44 19
1045.51 21
1045.58 23
1045.66 27
1045.73 31
1045.81 36
1045.88 43
1045.95 50
1046.03 59
1046.10 67
1046.18 75
1046.25 83
1046.32 90
1046.40 96
1046.47 101
1046.54 104
1046.62 107
1046.69 108
1046.77 109
1046.84 109
1046.91 110
1046.99 111
1047.06 114
1047.14 117
1047.21 120
1047.28 123
1047.36 126
1047.43 128
1047.51 129
1047.58 128
1047.65 126
1047.73 124
1047.80 120
1047.88 117
1047.95 115
1048.02 113
1048.10 111
1048.17 110
1048.25 110
1048.32 110
1048.39 110
1048.47 111
1048.54 112
1048.62 112
1048.69 113
1048.76 113
1048.84 113
1048.91 112
1048.99 112
1049.06 110
1049.13 109
1049.21 108
1049.28 107
1049.36 107
1049.43 106
1049.50 105
1049.58 104
1049.65 102
1049.73 100
1049.80 98
1049.87 96
1049.95 94
1050.02 93
1050.10 92
1050.17 90
1050.24 89
1050.32 88
1050.39 86
1050.47 84
1050.54 82
1050.61 80
1050.69 78
1050.76 76
1050.84 75
1050.91 74
1050.99 73
1051.06 73
1051.13 73
1051.21 73
1051.28 73
1051.36 73
1051.43 72
1051.50 71
1051.58 70
1051.65 68
1051.73 67
1051.80 66
1051.87 66
1051.95 67
1052.02 68
1052.10 69
1052.17 70
1052.25 71
1052.32 71
1052.39 71
1052.47 71
1052.54 71
1052.62 71
1052.69 72
1052.76 73
1052.84 75
1052.91 77
1052.99 79
1053.06 82
1053.13 85
1053.21 89
1053.28 93
1053.36 98
1053.43 102
1053.51 106
1053.58 110
1053.65 113
1053.73 114
1053.80 114
1053.88 112
1053.95 108
1054.02 105
1054.10 101
1054.17 97
1054.25 94
1054.32 92
1054.40 91
1054.47 91
1054.54 91
1054.62 92
1054.69 92
1054.77 91
1054.84 90
1054.92 89
1054.99 87
1055.06 86
1055.14 85
1055.21 84
1055.29 84
1055.36 84
1055.44 85
1055.51 85
1055.58 85
1055.66 84
1055.73 84
1055.81 84
1055.88 84
1055.95 84
1056.03 85
1056.10 85
1056.18 85
1056.25 85
1056.33 84
1056.40 82
1056.47 79
1056.55 76
1056.62 72
1056.70 69
1056.77 65
1056.85 63
1056.92 60
1056.99 59
1057.07 58
1057.14 57
1057.22 57
1057.29 56
1057.37 55
1057.44 54
1057.51 52
1057.59 49
1057.66 47
1057.74 46
1057.81 44
1057.89 43
1057.96 42
1058.04 41
1058.11 39
1058.18 38
1058.26 36
1058.33 35
1058.41 34
1058.48 34
1058.56 34
1058.63 34
1058.70 34
1058.78 34
1058.85 33
1058.93 32
1059.00 30
1059.08 27
1059.15 24
1059.22 21
1059.30 18
1059.37 15
1059.45 13
1059.52 12
1059.60 11
1059.67 12
1059.75 13
1059.82 14
1059.89 15
1059.97 15
1060.04 15
1060.12 14
1060.19 13
1060.27 11
1060.34 10
1060.42 9
1060.49 8
1060.56 7
1060.64 6
1060.71 6
1060.79 5
1060.86 5
1060.94 6
1061.01 7
1061.09 8
1061.16 10
1061.23 11
1061.31 12
1061.38 12
1061.46 11
1061.53 10
1061.61 8
1061.68 6
1061.76 3
1061.83 1
1061.90 0
1061.98 0
1062.05 0
1062.13 0
1062.20 0
1062.28 0
1062.35 0
1062.43 0
1062.50 2
1062.57 5
1062.65 8
1062.72 11
1062.80 13
1062.87 14
1062.95 15
1063.02 16
1063.10 17
1063.17 18
1063.24 19
1063.32 21
1063.39 23
1063.47 24
1063.54 25
1063.62 26
1063.69 26
1063.77 26
1063.84 25
1063.92 24
1063.99 24
1064.06 24
1064.14 23
1064.21 23
1064.29 23
1064.36 22
1064.44 22
1064.51 22
1064.59 22
1064.66 22
1064.74 23
1064.81 24
1064.88 26
1064.96 27
1065.03 29
1065.11 31
1065.18 32
1065.26 33
1065.33 34
1065.41 35
1065.48 35
1065.56 35
1065.63 35
1065.71 34
1065.78 33
1065.85 33
1065.93 33
1066.00 34
1066.08 35
1066.15 37
1066.23 40
1066.30 42
1066.38 43
1066.45 44
1066.53 45
1066.60 44
1066.68 43
1066.75 43
1066.82 42
1066.90 42
1066.97 43
1067.05 44
1067.12 45
1067.20 47
1067.27 47
1067.35 47
1067.42 46
1067.50 44
1067.57 41
1067.65 39
1067.72 37
1067.80 36
1067.87 37
1067.94 38
1068.02 40
1068.09 42
1068.17 44
1068.24 46
1068.32 47
1068.39 49
1068.47 51
1068.54 54
1068.62 56
1068.69 58
1068.77 61
1068.84 63
1068.92 65
1068.99 67
1069.07 68
1069.14 69
1069.21 69
1069.29 67
1069.36 65
1069.44 62
1069.51 59
1069.59 57
1069.66 56
1069.74 56
1069.81 57
1069.89 58
1069.96 60
1070.04 61
1070.11 62
1070.19 61
1070.26 60
1070.34 59
1070.41 57
1070.49 56
1070.56 55
1070.63 56
1070.71 57
1070.78 58
1070.86 60
1070.93 61
1071.01 62
1071.08 62
1071.16 62
1071.23 62
1071.31 62
1071.38 63
1071.46 64
1071.53 65
1071.61 66
1071.68 66
1071.76 66
1071.83 64
1071.91 62
1071.98 60
1072.06 57
1072.13 54
1072.21 52
1072.28 49
1072.36 47
1072.43 45
1072.51 42
1072.58 40
1072.65 38
1072.73 37
1072.80 38
1072.88 39
1072.95 40
1073.03 42
1073.10 44
1073.18 45
1073.25 46
1073.33 45
1073.40 44
1073.48 43
1073.55 42
1073.63 41
1073.70 41
1073.78 40
1073.85 40
1073.93 39
1074.00 38
1074.08 37
1074.15 36
1074.23 36
1074.30 36
1074.38 36
1074.45 37
1074.53 39
1074.60 40
1074.68 41
1074.75 41
1074.83 41
1074.90 41
1074.98 40
1075.05 39
1075.13 37
1075.20 35
1075.28 32
1075.35 29
1075.43 26
1075.50 23
1075.58 20
1075.65 18
1075.73 17
1075.80 15
1075.88 14
1075.95 13
1076.03 12
1076.10 11
1076.18 10
1076.25 10
1076.33 11
1076.40 13
1076.48 15
1076.55 17
1076.63 19
1076.70 22
1076.78 24
1076.85 26
1076.93 28
1077.00 29
1077.08 29
1077.15 29
1077.23 27
1077.30 24
1077.38 21
1077.45 17
1077.53 14
1077.60 12
1077.68 12
1077.75 12
1077.83 14
1077.90 16
1077.98 17
1078.05 19
1078.13 19
1078.20 19
1078.28 19
1078.35 18
1078.43 18
1078.50 18
1078.58 18
1078.65 18
1078.73 19
1078.80 20
1078.88 21
1078.95 21
1079.03 22
1079.10 22
1079.18 22
1079.25 21
1079.33 21
1079.40 21
1079.48 21
1079.55 21
1079.63 22
1079.70 24
1079.78 26
1079.85 29
1079.93 32
1080.00 35
1080.08 38
1080.15 41
1080.23 44
1080.30 47
1080.38 50
1080.45 52
1080.53 54
1080.60 56
1080.68 58
1080.75 60
1080.83 63
1080.90 65
1080.98 68
1081.05 70
1081.13 71
1081.20 71
1081.28 70
1081.35 67
1081.43 63
1081.51 58
1081.58 53
1081.66 49
1081.73 45
1081.81 42
1081.88 41
1081.96 42
1082.03 44
1082.11 47
1082.18 51
1082.26 55
1082.33 59
1082.41 62
1082.48 63
1082.56 64
1082.63 64
1082.71 64
1082.78 64
1082.86 65
1082.93 67
1083.01 70
1083.08 74
1083.16 79
1083.23 84
1083.31 89
1083.38 93
1083.46 96
1083.54 97
1083.61 97
1083.69 95
1083.76 93
1083.84 90
1083.91 87
1083.99 84
1084.06 80
1084.14 78
1084.21 76
1084.29 74
1084.36 74
1084.44 74
1084.51 75
1084.59 76
1084.66 77
1084.74 78
1084.81 78
1084.89 77
1084.97 75
1085.04 73
1085.12 71
1085.19 68
1085.27 67
1085.34 66
1085.42 65
1085.49 64
1085.57 64
1085.64 63
1085.72 61
1085.79 59
1085.87 57
1085.94 55
1086.02 53
1086.09 51
1086.17 49
1086.25 47
1086.32 45
1086.40 44
1086.47 41
1086.55 39
1086.62 36
1086.70 34
1086.77 32
1086.85 31
1086.92 30
1087.00 30
1087.07 31
1087.15 32
1087.22 33
1087.30 34
1087.38 33
1087.45 32
1087.53 30
1087.60 28
1087.68 25
1087.75 22
1087.83 20
1087.90 18
1087.98 16
1088.05 15
1088.13 14
1088.20 13
1088.28 12
1088.36 12
1088.43 11
1088.51 11
1088.58 11
1088.66 10
1088.73 10
1088.81 10
1088.88 11
1088.96 11
1089.03 11
1089.11 12
1089.18 11
1089.26 10
1089.34 9
1089.41 7
1089.49 5
1089.56 3
1089.64 2
1089.71 1
1089.79 1
1089.86 0
1089.94 0
1090.01 0
1090.09 0
1090.17 0
1090.24 0
1090.32 1
1090.39 2
1090.47 2
1090.54 3
1090.62 3
1090.69 1
1090.77 0
1090.84 0
1090.92 0
1091.00 0
1091.07 0
1091.15 0
1091.22 4
1091.30 7
1091.37 10
1091.45 12
1091.52 12
1091.60 10
1091.67 7
1091.75 5
1091.83 2
1091.90 2
1091.98 2
1092.05 4
1092.13 6
1092.20 8
1092.28 11
1092.35 13
1092.43 15
1092.51 18
1092.58 21
1092.66 25
1092.73 29
1092.81 34
1092.88 39
1092.96 44
1093.03 47
1093.11 49
1093.19 49
1093.26 48
1093.34 45
1093.41 43
1093.49 41
1093.56 40
1093.64 40
1093.71 42
1093.79 44
1093.87 46
1093.94 48
1094.02 49
1094.09 49
1094.17 49
1094.24 49
1094.32 49
1094.40 51
1094.47 53
1094.55 57
1094.62 61
1094.70 65
1094.77 68
1094.85 72
1094.92 76
1095.00 80
1095.08 83
1095.15 86
1095.23 87
1095.30 88
1095.38 87
1095.45 84
1095.53 81
1095.61 77
1095.68 73
1095.76 69
1095.83 65
1095.91 63
1095.98 62
1096.06 62
1096.13 64
1096.21 68
1096.29 73
1096.36 79
1096.44 86
1096.51 91
1096.59 95
1096.66 97
1096.74 98
1096.82 98
1096.89 98
1096.97 97
1097.04 96
1097.12 95
1097.19 94
1097.27 92
1097.35 89
1097.42 86
1097.50 83
1097.57 81
1097.65 79
1097.72 79
1097.80 79
1097.88 81
1097.95 84
1098.03 88
1098.10 92
1098.18 97
1098.25 101
1098.33 105
1098.41 107
1098.48 108
1098.56 107
1098.63 106
1098.71 105
1098.78 104
1098.86 106
1098.94 109
1099.01 114
1099.09 120
1099.16 126
1099.24 132
1099.31 138
1099.39 141
1099.47 143
1099.54 142
1099.62 141
1099.69 139
1099.77 137
1099.85 136
1099.92 136
1100.00 138
1100.07 141
1100.15 146
1100.22 150
1100.30 153
1100.38 156
1100.45 157
1100.53 157
1100.60 155
1100.68 153
1100.75 151
1100.83 148
1100.91 145
1100.98 141
1101.06 137
1101.13 133
1101.21 130
1101.29 126
1101.36 123
1101.44 120
1101.51 118
1101.59 116
1101.67 114
1101.74 112
1101.82 109
1101.89 107
1101.97 106
1102.04 104
1102.12 102
1102.20 100
1102.27 97
1102.35 92
1102.42 86
1102.50 79
1102.58 72
1102.65 65
1102.73 59
1102.80 54
1102.88 50
1102.95 48
1103.03 47
1103.11 47
1103.18 47
1103.26 48
1103.33 49
1103.41 49
1103.49 48
1103.56 47
1103.64 46
1103.71 45
1103.79 43
1103.87 42
1103.94 41
1104.02 40
1104.09 39
1104.17 37
1104.25 33
1104.32 29
1104.40 25
1104.47 20
1104.55 17
1104.63 15
1104.70 14
1104.78 14
1104.85 15
1104.93 15
1105.01 15
1105.08 13
1105.16 11
1105.23 8
1105.31 5
1105.39 2
1105.46 0
1105.54 0
1105.61 0
1105.69 0
1105.77 0
1105.84 0
1105.92 0
1105.99 0
1106.07 0
1106.15 2
1106.22 5
1106.30 9
1106.37 12
1106.45 14
1106.53 15
1106.60 15
1106.68 14
1106.75 13
1106.83 12
1106.91 11
1106.98 10
1107.06 9
1107.13 9
1107.21 9
1107.29 10
1107.36 12
1107.44 14
1107.51 16
1107.59 20
1107.67 24
1107.74 28
1107.82 32
1107.89 36
1107.97 40
1108.05 43
1108.12 45
1108.20 46
1108.27 46
1108.35 46
1108.43 45
1108.50 44
1108.58 44
1108.65 45
1108.73 47
1108.81 50
1108.88 54
1108.96 58
1109.04 62
1109.11 66
1109.19 69
1109.26 70
1109.34 71
1109.42 70
1109.49 68
1109.57 66
1109.64 63
1109.72 61
1109.80 60
1109.87 60
1109.95 62
1110.02 64
1110.10 68
1110.18 72
1110.25 76
1110.33 80
1110.41 84
1110.48 87
1110.56 91
1110.63 95
1110.71 98
1110.79 101
1110.86 103
1110.94 104
1111.02 104
1111.09 103
1111.17 101
1111.24 100
1111.32 100
1111.40 101
1111.47 103
1111.55 105
1111.62 108
1111.70 109
1111.78 110
1111.85 110
1111.93 109
1112.01 109
1112.08 109
1112.16 110
1112.23 112
1112.31 115
1112.39 118
1112.46 120
1112.54 122
1112.62 123
1112.69 124
1112.77 124
1112.84 124
1112.92 123
1113.00 122
1113.07 120
1113.15 117
1113.23 113
1113.30 109
1113.38 104
1113.45 99
1113.53 94
1113.61 89
1113.68 85
1113.76 82
1113.84 80
1113.91 78
1113.99 76
1114.06 74
1114.14 71
1114.22 68
1114.29 64
1114.37 60
1114.45 57
1114.52 54
1114.60 52
1114.67 51
1114.75 53
1114.83 55
1114.90 59
1114.98 64
1115.06 69
1115.13 74
1115.21 79
1115.29 84
1115.36 89
1115.44 93
1115.51 96
1115.59 99
1115.67 99
1115.74 98
1115.82 96
1115.90 94
1115.97 91
1116.05 89
1116.12 88
1116.20 88
1116.28 90
1116.35 94
1116.43 98
1116.51 103
1116.58 108
1116.66 113
1116.74 119
1116.81 123
1116.89 127
1116.96 130
1117.04 132
1117.12 133
1117.19 132
1117.27 131
1117.35 129
1117.42 126
1117.50 123
1117.58 119
1117.65 115
1117.73 111
1117.81 108
1117.88 106
1117.96 105
1118.03 105
1118.11 107
1118.19 109
1118.26 110
1118.34 110
1118.42 109
1118.49 106
1118.57 103
1118.65 99
1118.72 95
1118.80 92
1118.88 90
1118.95 89
1119.03 89
1119.10 91
1119.18 93
1119.26 96
1119.33 99
1119.41 102
1119.49 104
1119.56 105
1119.64 105
1119.72 105
1119.79 103
1119.87 101
1119.95 100
1120.02 98
1120.10 97
1120.18 97
1120.25 97
1120.33 98
1120.40 99
1120.48 101
1120.56 102
1120.63 103
1120.71 103
1120.79 103
1120.86 103
1120.94 103
1121.02 103
1121.09 102
1121.17 102
1121.25 103
1121.32 103
1121.40 104
1121.48 105
1121.55 106
1121.63 107
1121.71 107
1121.78 108
1121.86 108
1121.94 109
1122.01 109
1122.09 111
1122.16 112
1122.24 114
1122.32 115
1122.39 115
1122.47 112
1122.55 108
1122.62 102
1122.70 94
1122.78 87
1122.85 81
1122.93 79
1123.01 81
1123.08 86
1123.16 93
1123.24 102
1123.31 112
1123.39 120
1123.47 125
1123.54 128
1123.62 128
1123.70 125
1123.77 121
1123.85 116
1123.93 112
1124.00 108
1124.08 108
1124.16 110
1124.23 114
1124.31 120
1124.39 127
1124.46 133
1124.54 138
1124.62 141
1124.69 142
1124.77 141
1124.85 140
1124.92 139
1125.00 138
1125.08 137
1125.15 136
1125.23 134
1125.31 132
1125.38 129
1125.46 125
1125.54 120
1125.61 114
1125.69 107
1125.77 101
1125.84 96
1125.92 92
1126.00 89
1126.07 88
1126.15 89
1126.23 90
1126.30 92
1126.38 93
1126.46 93
1126.53 92
1126.61 90
1126.69 88
1126.76 86
1126.84 83
1126.92 82
1126.99 80
1127.07 80
1127.15 79
1127.22 78
1127.30 77
1127.38 75
1127.45 73
1127.53 71
1127.61 68
1127.68 66
1127.76 63
1127.84 61
1127.91 60
1127.99 59
1128.07 58
1128.14 57
1128.22 56
1128.30 56
1128.37 57
1128.45 57
1128.53 58
1128.61 59
1128.68 60
1128.76 61
1128.84 61
1128.91 61
1128.99 60
1129.07 58
1129.14 56
1129.22 55
1129.30 53
1129.37 51
1129.45 50
1129.53 48
1129.60 45
1129.68 42
1129.76 39
1129.83 36
1129.91 33
1129.99 31
1130.06 31
1130.14 31
1130.22 32
1130.29 32
1130.37 33
1130.45 32
1130.53 32
1130.60 31
1130.68 31
1130.76 32
1130.83 32
1130.91 32
1130.99 31
1131.06 28
1131.14 25
1131.22 20
1131.29 14
1131.37 9
1131.45 4
1131.52 1
1131.60 0
1131.68 0
1131.76 0
1131.83 0
1131.91 3
1131.99 6
1132.06 10
1132.14 14
1132.22 17
1132.29 19
1132.37 19
1132.45 17
1132.52 13
1132.60 9
1132.68 5
1132.76 1
1132.83 0
1132.91 0
1132.99 0
1133.06 0
1133.14 0
1133.22 0
1133.29 0
1133.37 0
1133.45 1
1133.52 1
1133.60 2
1133.68 2
1133.76 3
1133.83 5
1133.91 7
1133.99 11
1134.06 16
1134.14 21
1134.22 27
1134.29 31
1134.37 34
1134.45 33
1134.52 30
1134.60 25
1134.68 18
1134.76 13
1134.83 9
1134.91 8
1134.99 10
1135.06 15
1135.14 22
1135.22 30
1135.29 37
1135.37 44
1135.45 49
1135.53 53
1135.60 55
1135.68 56
1135.76 57
1135.83 57
1135.91 57
1135.99 57
1136.07 57
1136.14 57
1136.22 56
1136.30 54
1136.37 53
1136.45 52
1136.53 52
1136.60 54
1136.68 58
1136.76 63
1136.84 71
1136.91 80
1136.99 89
1137.07 99
1137.14 109
1137.22 118
1137.30 127
1137.38 135
1137.45 143
1137.53 149
1137.61 155
1137.68 160
1137.76 165
1137.84 170
1137.91 176
1137.99 182
1138.07 189
1138.15 197
1138.22 205
1138.30 213
1138.38 219
1138.45 226
1138.53 231
1138.61 238
1138.69 246
1138.76 257
1138.84 270
1138.92 286
1138.99 302
1139.07 318
1139.15 332
1139.23 344
1139.30 351
1139.38 356
1139.46 357
1139.53 356
1139.61 354
1139.69 351
1139.77 349
1139.84 347
1139.92 346
1140.00 345
1140.07 344
1140.15 343
1140.23 340
1140.31 336
1140.38 331
1140.46 324
1140.54 316
1140.61 308
1140.69 300
1140.77 292
1140.85 286
1140.92 282
1141.00 279
1141.08 277
1141.15 276
1141.23 274
1141.31 272
1141.39 269
1141.46 265
1141.54 259
1141.62 254
1141.70 248
1141.77 241
1141.85 233
1141.93 225
1142.00 217
1142.08 209
1142.16 199
1142.24 189
1142.31 179
1142.39 168
1142.47 158
1142.55 149
1142.62 142
1142.70 137
1142.78 135
1142.85 134
1142.93 134
1143.01 133
1143.09 132
1143.16 129
1143.24 126
1143.32 123
1143.40 122
1143.47 121
1143.55 122
1143.63 124
1143.70 125
1143.78 126
1143.86 126
1143.94 125
1144.01 123
1144.09 120
1144.17 118
1144.25 115
1144.32 112
1144.40 109
1144.48 107
1144.55 105
1144.63 104
1144.71 103
1144.79 103
1144.86 103
1144.94 103
1145.02 104
1145.10 103
1145.17 102
1145.25 100
1145.33 98
1145.41 95
1145.48 93
1145.56 91
1145.64 89
1145.71 87
1145.79 84
1145.87 80
1145.95 76
1146.02 72
1146.10 70
1146.18 70
1146.26 72
1146.33 75
1146.41 81
1146.49 86
1146.57 91
1146.64 96
1146.72 99
1146.80 102
1146.88 104
1146.95 107
1147.03 110
1147.11 113
1147.19 115
1147.26 116
1147.34 115
1147.42 112
1147.49 107
1147.57 101
1147.65 96
1147.73 91
1147.80 88
1147.88 86
1147.96 86
1148.04 87
1148.11 89
1148.19 92
1148.27 95
1148.35 99
1148.42 103
1148.50 106
1148.58 107
1148.66 106
1148.73 104
1148.81 99
1148.89 92
1148.97 84
1149.04 77
1149.12 70
1149.20 65
1149.28 61
1149.35 60
1149.43 60
1149.51 62
1149.59 65
1149.66 68
1149.74 72
1149.82 74
1149.90 76
1149.97 77
1150.05 78
1150.13 78
1150.21 79
1150.28 79
1150.36 79
1150.44 78
1150.52 76
1150.59 74
1150.67 73
1150.75 74
1150.83 76
1150.90 80
1150.98 85
1151.06 91
1151.14 96
1151.21 100
1151.29 101
1151.37 100
1151.45 98
1151.52 95
1151.60 93
1151.68 91
1151.76 90
1151.83 89
1151.91 89
1151.99 91
1152.07 92
1152.14 94
1152.22 97
1152.30 101
1152.38 105
1152.46 110
1152.53 116
1152.61 122
1152.69 128
1152.77 135
1152.84 141
1152.92 147
1153.00 153
1153.08 159
1153.15 164
1153.23 168
1153.31 172
1153.39 176
1153.46 180
1153.54 182
1153.62 185
1153.70 188
1153.77 190
1153.85 192
1153.93 195
1154.01 198
1154.09 201
1154.16 206
1154.24 211
1154.32 218
1154.40 227
1154.47 237
1154.55 249
1154.63 261
1154.71 274
1154.78 286
1154.86 297
1154.94 307
1155.02 316
1155.09 324
1155.17 333
1155.25 341
1155.33 350
1155.41 360
1155.48 368
1155.56 376
1155.64 381
1155.72 385
1155.79 385
1155.87 384
1155.95 382
1156.03 379
1156.10 377
1156.18 375
1156.26 374
1156.34 375
1156.42 377
1156.49 381
1156.57 387
1156.65 394
1156.73 403
1156.80 411
1156.88 418
1156.96 424
1157.04 426
1157.12 425
1157.19 422
1157.27 417
1157.35 410
1157.43 402
1157.50 395
1157.58 388
1157.66 382
1157.74 377
1157.81 371
1157.89 364
1157.97 357
1158.05 349
1158.13 341
1158.20 332
1158.28 323
1158.36 314
1158.44 305
1158.51 296
1158.59 287
1158.67 279
1158.75 272
1158.83 265
1158.90 259
1158.98 255
1159.06 251
1159.14 249
1159.22 247
1159.29 244
1159.37 242
1159.45 238
1159.53 234
1159.60 229
1159.68 224
1159.76 219
1159.84 216
1159.92 214
1159.99 213
1160.07 213
1160.15 214
1160.23 215
1160.30 215
1160.38 213
1160.46 209
1160.54 203
1160.62 195
1160.69 187
1160.77 180
1160.85 172
1160.93 166
1161.01 160
1161.08 154
1161.16 149
1161.24 144
1161.32 139
1161.40 135
1161.47 133
1161.55 133
1161.63 134
1161.71 138
1161.78 142
1161.86 145
1161.94 147
1162.02 146
1162.10 143
1162.17 137
1162.25 129
1162.33 120
1162.41 111
1162.49 101
1162.56 92
1162.64 85
1162.72 79
1162.80 76
1162.88 75
1162.95 77
1163.03 80
1163.11 85
1163.19 89
1163.27 93
1163.34 95
1163.42 97
1163.50 97
1163.58 97
1163.66 96
1163.73 96
1163.81 96
1163.89 95
1163.97 95
1164.04 94
1164.12 93
1164.20 90
1164.28 86
1164.36 80
1164.43 74
1164.51 67
1164.59 60
1164.67 53
1164.75 46
1164.82 40
1164.90 34
1164.98 30
1165.06 27
1165.14 25
1165.21 23
1165.29 22
1165.37 19
1165.45 16
1165.53 12
1165.61 7
1165.68 2
1165.76 0
1165.84 0
1165.92 0
1166.00 0
1166.07 0
1166.15 0
1166.23 0
1166.31 0
1166.39 3
1166.46 7
1166.54 12
1166.62 16
1166.70 18
1166.78 19
1166.85 19
1166.93 16
1167.01 13
1167.09 9
1167.17 5
1167.24 2
1167.32 1
1167.40 0
1167.48 0
1167.56 0
1167.63 0
1167.71 0
1167.79 0
1167.87 0
1167.95 0
1168.03 0
1168.10 0
1168.18 0
1168.26 1
1168.34 3
1168.42 5
1168.49 9
1168.57 14
1168.65 19
1168.73 26
1168.81 32
1168.88 37
1168.96 41
1169.04 44
1169.12 46
1169.20 47
1169.28 47
1169.35 48
1169.43 48
1169.51 50
1169.59 51
1169.67 54
1169.74 57
1169.82 62
1169.90 67
1169.98 72
1170.06 77
1170.14 80
1170.21 81
1170.29 81
1170.37 79
1170.45 77
1170.53 76
1170.60 77
1170.68 81
1170.76 87
1170.84 95
1170.92 105
1171.00 115
1171.07 125
1171.15 134
1171.23 143
1171.31 151
1171.39 159
1171.46 167
1171.54 177
1171.62 187
1171.70 199
1171.78 210
1171.86 222
1171.93 233
1172.01 244
1172.09 254
1172.17 263
1172.25 270
1172.33 277
1172.40 283
1172.48 288
1172.56 294
1172.64 299
1172.72 306
1172.80 313
1172.87 322
1172.95 332
1173.03 343
1173.11 354
1173.19 365
1173.26 373
1173.34 378
1173.42 380
1173.50 379
1173.58 377
1173.66 373
1173.73 369
1173.81 365
1173.89 359
1173.97 351
1174.05 340
1174.13 326
1174.20 308
1174.28 289
1174.36 269
1174.44 250
1174.52 232
1174.60 217
1174.67 205
1174.75 196
1174.83 189
1174.91 183
1174.99 178
1175.07 171
1175.14 163
1175.22 153
1175.30 143
1175.38 131
1175.46 121
1175.54 110
1175.61 102
1175.69 94
1175.77 88
1175.85 82
1175.93 78
1176.01 74
1176.08 71
1176.16 70
1176.24 69
1176.32 70
1176.40 72
1176.48 75
1176.56 77
1176.63 77
1176.71 77
1176.79 76
1176.87 75
1176.95 76
1177.03 78
1177.10 83
1177.18 91
1177.26 101
1177.34 112
1177.42 122
1177.50 130
1177.57 136
1177.65 138
1177.73 137
1177.81 135
1177.89 131
1177.97 126
1178.05 121
1178.12 115
1178.20 109
1178.28 102
1178.36 95
1178.44 89
1178.52 83
1178.59 80
1178.67 80
1178.75 82
1178.83 87
1178.91 94
1178.99 101
1179.07 108
1179.14 115
1179.22 122
1179.30 128
1179.38 134
1179.46 140
1179.54 145
1179.61 148
1179.69 150
1179.77 150
1179.85 147
1179.93 143
1180.01 136
1180.09 128
1180.16 119
1180.24 108
1180.32 97
1180.40 86
1180.48 74
1180.56 64
1180.64 54
1180.71 46
1180.79 40
1180.87 34
1180.95 30
1181.03 26
1181.11 24
1181.19 23
1181.26 23
1181.34 23
1181.42 23
1181.50 22
1181.58 20
1181.66 17
1181.74 12
1181.81 8
1181.89 5
1181.97 4
1182.05 5
1182.13 9
1182.21 14
1182.29 20
1182.36 26
1182.44 32
1182.52 37
1182.60 41
1182.68 46
1182.76 50
1182.84 55
1182.91 60
1182.99 66
1183.07 71
1183.15 76
1183.23 81
1183.31 85
1183.39 87
1183.46 90
1183.54 92
1183.62 93
1183.70 93
1183.78 93
1183.86 92
1183.94 91
1184.01 89
1184.09 88
1184.17 88
1184.25 88
1184.33 89
1184.41 91
1184.49 93
1184.57 95
1184.64 96
1184.72 97
1184.80 98
1184.88 98
1184.96 99
1185.04 100
1185.12 102
1185.19 104
1185.27 105
1185.35 105
1185.43 102
1185.51 98
1185.59 92
1185.67 86
1185.75 81
1185.82 78
1185.90 77
1185.98 79
1186.06 81
1186.14 83
1186.22 85
1186.30 86
1186.38 86
1186.45 85
1186.53 84
1186.61 82
1186.69 80
1186.77 78
1186.85 75
1186.93 72
1187.01 69
1187.08 68
1187.16 68
1187.24 70
1187.32 75
1187.40 82
1187.48 91
1187.56 100
1187.64 110
1187.71 119
1187.79 128
1187.87 136
1187.95 143
1188.03 150
1188.11 159
1188.19 169
1188.27 182
1188.34 198
1188.42 215
1188.50 235
1188.58 255
1188.66 275
1188.74 293
1188.82 309
1188.90 322
1188.97 334
1189.05 343
1189.13 350
1189.21 355
1189.29 358
1189.37 358
1189.45 356
1189.53 352
1189.61 348
1189.68 343
1189.76 339
1189.84 336
1189.92 333
1190.00 332
1190.08 330
1190.16 329
1190.24 328
1190.31 327
1190.39 326
1190.47 326
1190.55 325
1190.63 323
1190.71 320
1190.79 314
1190.87 305
1190.95 295
1191.02 283
1191.10 270
1191.18 258
1191.26 248
1191.34 239
1191.42 232
1191.50 226
1191.58 221
1191.66 215
1191.73 209
1191.81 202
1191.89 195
1191.97 188
1192.05 183
1192.13 178
1192.21 176
1192.29 174
1192.37 173
1192.45 171
1192.52 168
1192.60 163
1192.68 157
1192.76 150
1192.84 144
1192.92 139
1193.00 137
1193.08 139
1193.16 143
1193.23 150
1193.31 159
1193.39 168
1193.47 177
1193.55 184
1193.63 190
1193.71 194
1193.79 195
1193.87 195
1193.95 193
1194.02 190
1194.10 186
1194.18 183
1194.26 181
1194.34 182
1194.42 186
1194.50 192
1194.58 201
1194.66 211
1194.74 222
1194.81 232
1194.89 241
1194.97 248
1195.05 253
1195.13 256
1195.21 259
1195.29 260
1195.37 261
1195.45 261
1195.53 262
1195.60 263
1195.68 263
1195.76 262
1195.84 260
1195.92 257
1196.00 252
1196.08 246
1196.16 239
1196.24 232
1196.32 225
1196.39 218
1196.47 211
1196.55 204
1196.63 197
1196.71 189
1196.79 183
1196.87 176
1196.95 171
1197.03 168
1197.11 166
1197.19 165
1197.26 166
1197.34 168
1197.42 171
1197.50 175
1197.58 179
1197.66 182
1197.74 183
1197.82 182
1197.90 178
1197.98 171
1198.06 163
1198.13 155
1198.21 150
1198.29 148
1198.37 151
1198.45 158
1198.53 168
1198.61 180
1198.69 190
1198.77 199
1198.85 206
1198.93 209
1199.01 210
1199.08 209
1199.16 206
1199.24 203
1199.32 199
1199.40 194
1199.48 189
1199.56 184
1199.64 181
1199.72 179
1199.80 179
1199.88 180
1199.96 183
1200.03 188
1200.11 192
1200.19 197
1200.27 202
1200.35 207
1200.43 213
1200.51 220
1200.59 227
1200.67 234
1200.75 238
1200.83 241
1200.91 241
1200.98 239
1201.06 236
1201.14 234
1201.22 232
1201.30 233
1201.38 235
1201.46 238
1201.54 243
1201.62 248
1201.70 253
1201.78 257
1201.86 259
1201.94 260
1202.01 258
1202.09 254
1202.17 247
1202.25 240
1202.33 231
1202.41 222
1202.49 213
1202.57 204
1202.65 195
1202.73 187
1202.81 179
1202.89 172
1202.97 166
1203.04 161
1203.12 158
1203.20 155
1203.28 154
1203.36 152
1203.44 151
1203.52 149
1203.60 146
1203.68 144
1203.76 142
1203.84 140
1203.92 140
1204.00 141
1204.08 144
1204.16 147
1204.23 152
1204.31 156
1204.39 161
1204.47 163
1204.55 164
1204.63 163
1204.71 160
1204.79 155
1204.87 150
1204.95 143
1205.03 137
1205.11 132
1205.19 128
1205.27 124
1205.35 121
1205.42 118
1205.50 114
1205.58 109
1205.66 103
1205.74 95
1205.82 87
1205.90 78
1205.98 70
1206.06 63
1206.14 57
1206.22 52
1206.30 50
1206.38 49
1206.46 49
1206.54 49
1206.62 50
1206.69 51
1206.77 52
1206.85 53
1206.93 53
1207.01 52
1207.09 51
1207.17 49
1207.25 48
1207.33 46
1207.41 45
1207.49 43
1207.57 41
1207.65 38
1207.73 35
1207.81 30
1207.89 24
1207.97 19
1208.04 13
1208.12 9
1208.20 6
1208.28 5
1208.36 4
1208.44 4
1208.52 3
1208.60 2
1208.68 0
1208.76 0
1208.84 0
1208.92 0
1209.00 0
1209.08 0
1209.16 0
1209.24 3
1209.32 9
1209.40 15
1209.48 21
1209.55 26
1209.63 29
1209.71 31
1209.79 33
1209.87 33
1209.95 33
1210.03 33
1210.11 33
1210.19 34
1210.27 36
1210.35 38
1210.43 40
1210.51 41
1210.59 41
1210.67 39
1210.75 36
1210.83 32
1210.91 26
1210.99 22
1211.07 18
1211.14 16
1211.22 15
1211.30 16
1211.38 18
1211.46 21
1211.54 24
1211.62 26
1211.70 28
1211.78 30
1211.86 32
1211.94 34
1212.02 36
1212.10 38
1212.18 40
1212.26 41
1212.34 40
1212.42 39
1212.50 37
1212.58 34
1212.66 31
1212.74 28
1212.82 26
1212.90 26
1212.98 26
1213.05 28
1213.13 31
1213.21 34
1213.29 37
1213.37 38
1213.45 38
1213.53 36
1213.61 33
1213.69 30
1213.77 27
1213.85 25
1213.93 25
1214.01 27
1214.09 31
1214.17 37
1214.25 45
1214.33 53
1214.41 63
1214.49 72
1214.57 81
1214.65 88
1214.73 92
1214.81 93
1214.89 92
1214.97 88
1215.05 85
1215.13 85
1215.21 87
1215.28 94
1215.36 103
1215.44 115
1215.52 126
1215.60 136
1215.68 144
1215.76 150
1215.84 156
1215.92 162
1216.00 169
1216.08 178
1216.16 189
1216.24 200
1216.32 212
1216.40 223
1216.48 232
1216.56 241
1216.64 251
1216.72 261
1216.80 274
1216.88 290
1216.96 310
1217.04 332
1217.12 355
1217.20 377
1217.28 397
1217.36 413
1217.44 424
1217.52 432
1217.60 438
1217.68 443
1217.76 447
1217.84 453
1217.92 459
1218.00 466
1218.08 473
1218.16 479
1218.23 482
1218.31 481
1218.39 477
1218.47 468
1218.55 456
1218.63 442
1218.71 426
1218.79 411
1218.87 396
1218.95 383
1219.03 370
1219.11 359
1219.19 347
1219.27 336
1219.35 325
1219.43 315
1219.51 305
1219.59 295
1219.67 285
1219.75 277
1219.83 268
1219.91 261
1219.99 255
1220.07 250
1220.15 246
1220.23 243
1220.31 240
1220.39 237
1220.47 232
1220.55 227
1220.63 220
1220.71 212
1220.79 204
1220.87 195
1220.95 187
1221.03 179
1221.11 171
1221.19 164
1221.27 156
1221.35 147
1221.43 139
1221.51 129
1221.59 119
1221.67 109
1221.75 99
1221.83 89
1221.91 80
1221.99 71
1222.07 63
1222.15 56
1222.23 50
1222.31 46
1222.39 44
1222.47 45
1222.55 49
1222.63 55
1222.71 63
1222.79 71
1222.87 79
1222.95 86
1223.03 89
1223.11 89
1223.19 86
1223.27 80
1223.35 74
1223.43 67
1223.51 63
1223.59 61
1223.67 61
1223.75 63
1223.83 66
1223.91 68
1223.99 68
1224.07 67
1224.15 63
1224.23 58
1224.31 53
1224.39 48
1224.47 43
1224.55 40
1224.63 37
1224.71 36
1224.79 36
1224.87 39
1224.95 43
1225.03 50
1225.11 58
1225.19 68
1225.27 77
1225.35 85
1225.43 90
1225.51 92
1225.59 91
1225.67 87
1225.75 81
1225.83 73
1225.91 64
1225.99 55
1226.07 45
1226.15 37
1226.23 31
1226.31 28
1226.39 27
1226.47 29
1226.55 33
1226.63 38
1226.71 42
1226.79 46
1226.87 49
1226.95 52
1227.03 54
1227.11 56
1227.19 57
1227.27 58
1227.35 58
1227.43 57
1227.51 54
1227.59 51
1227.67 48
1227.75 47
1227.83 48
1227.91 51
1227.99 55
1228.07 59
1228.15 63
1228.23 65
1228.31 64
1228.39 61
1228.47 54
1228.55 45
1228.63 35
1228.71 26
1228.79 18
1228.87 12
1228.95 8
1229.03 7
1229.11 7
1229.19 8
1229.27 9
1229.35 10
1229.43 10
1229.51 10
1229.59 9
1229.67 8
1229.75 6
1229.83 4
1229.91 0
1229.99 0
1230.07 0
1230.15 0
1230.23 0
1230.31 0
1230.39 0
1230.47 0
1230.55 3
1230.63 7
1230.71 10
1230.79 14
1230.87 19
1230.95 26
1231.03 36
1231.11 47
1231.19 59
1231.27 71
1231.35 81
1231.43 88
1231.51 93
1231.59 95
1231.67 96
1231.75 97
1231.84 99
1231.92 103
1232.00 107
1232.08 113
1232.16 119
1232.24 127
1232.32 135
1232.40 144
1232.48 154
1232.56 167
1232.64 181
1232.72 198
1232.80 215
1232.88 231
1232.96 246
1233.04 258
1233.12 266
1233.20 271
1233.28 274
1233.36 276
1233.44 277
1233.52 279
1233.60 282
1233.68 284
1233.76 287
1233.84 289
1233.92 291
1234.00 292
1234.08 293
1234.16 295
1234.24 297
1234.32 302
1234.40 307
1234.48 313
1234.56 320
1234.64 326
1234.72 332
1234.81 336
1234.89 337
1234.97 336
1235.05 331
1235.13 323
1235.21 312
1235.29 300
1235.37 288
1235.45 278
1235.53 271
1235.61 266
1235.69 264
1235.77 262
1235.85 260
1235.93 255
1236.01 249
1236.09 240
1236.17 230
1236.25 219
1236.33 208
1236.41 198
1236.49 189
1236.57 179
1236.65 170
1236.73 160
1236.81 149
1236.89 138
1236.97 127
1237.06 116
1237.14 107
1237.22 98
1237.30 89
1237.38 82
1237.46 76
1237.54 71
1237.62 69
1237.70 70
1237.78 74
1237.86 81
1237.94 92
1238.02 106
1238.10 120
1238.18 136
1238.26 150
1238.34 164
1238.42 176
1238.50 185
1238.58 192
1238.66 196
1238.74 198
1238.82 198
1238.91 198
1238.99 197
1239.07 195
1239.15 193
1239.23 192
1239.31 191
1239.39 192
1239.47 196
1239.55 202
1239.63 211
1239.71 222
1239.79 234
1239.87 247
1239.95 259
1240.03 268
1240.11 275
1240.19 280
1240.27 282
1240.35 284
1240.43 284
1240.51 284
1240.60 282
1240.68 279
1240.76 274
1240.84 267
1240.92 258
1241.00 249
1241.08 241
1241.16 235
1241.24 231
1241.32 229
1241.40 230
1241.48 231
1241.56 232
1241.64 231
1241.72 226
1241.80 219
1241.88 209
1241.96 196
1242.04 183
1242.13 171
1242.21 160
1242.29 153
1242.37 148
1242.45 146
1242.53 145
1242.61 146
1242.69 147
1242.77 147
1242.85 147
1242.93 146
1243.01 146
1243.09 146
1243.17 147
1243.25 148
1243.33 149
1243.41 150
1243.50 150
1243.58 149
1243.66 144
1243.74 138
1243.82 129
1243.90 118
1243.98 106
1244.06 95
1244.14 86
1244.22 80
1244.30 78
1244.38 79
1244.46 83
1244.54 89
1244.62 97
1244.70 106
1244.79 115
1244.87 123
1244.95 131
1245.03 136
1245.11 140
1245.19 141
1245.27 141
1245.35 139
1245.43 138
1245.51 135
1245.59 133
1245.67 132
1245.75 130
1245.83 128
1245.91 125
1246.00 123
1246.08 121
1246.16 120
1246.24 119
1246.32 117
1246.40 114
1246.48 108
1246.56 99
1246.64 88
1246.72 73
1246.80 57
1246.88 42
1246.96 28
1247.04 17
1247.13 9
1247.21 4
1247.29 2
1247.37 2
1247.45 1
1247.53 0
1247.61 0
1247.69 0
1247.77 0
1247.85 0
1247.93 0
1248.01 0
1248.09 0
1248.17 3
1248.26 12
1248.34 22
1248.42 31
1248.50 39
1248.58 44
1248.66 45
1248.74 42
1248.82 36
1248.90 29
1248.98 23
1249.06 18
1249.14 17
1249.22 17
1249.31 19
1249.39 20
1249.47 20
1249.55 18
1249.63 16
1249.71 13
1249.79 11
1249.87 11
1249.95 11
1250.03 11
1250.11 11
1250.19 10
1250.28 8
1250.36 5
1250.44 3
1250.52 2
1250.60 3
1250.68 5
1250.76 11
1250.84 18
1250.92 27
1251.00 37
1251.08 47
1251.16 56
1251.25 65
1251.33 72
1251.41 78
1251.49 82
1251.57 83
1251.65 82
1251.73 79
1251.81 73
1251.89 66
1251.97 58
1252.05 51
1252.13 46
1252.22 42
1252.30 41
1252.38 40
1252.46 40
1252.54 41
1252.62 41
1252.70 40
1252.78 39
1252.86 39
1252.94 39
1253.02 40
1253.11 41
1253.19 41
1253.27 40
1253.35 39
1253.43 36
1253.51 33
1253.59 28
1253.67 23
1253.75 17
1253.83 11
1253.92 6
1254.00 2
1254.08 1
1254.16 4
1254.24 11
1254.32 24
1254.40 41
1254.48 63
1254.56 89
1254.64 117
1254.72 147
1254.81 176
1254.89 205
1254.97 230
1255.05 252
1255.13 269
1255.21 282
1255.29 289
1255.37 291
1255.45 290
1255.53 286
1255.62 281
1255.70 274
1255.78 268
1255.86 264
1255.94 263
1256.02 265
1256.10 271
1256.18 280
1256.26 292
1256.34 305
1256.43 318
1256.51 330
1256.59 341
1256.67 351
1256.75 358
1256.83 362
1256.91 364
1256.99 364
1257.07 361
1257.15 358
1257.24 354
1257.32 352
1257.40 353
1257.48 356
1257.56 361
1257.64 369
1257.72 377
1257.80 385
1257.88 392
1257.97 397
1258.05 401
1258.13 403
1258.21 404
1258.29 403
1258.37 401
1258.45 398
1258.53 392
1258.61 385
1258.70 376
1258.78 366
1258.86 356
1258.94 345
1259.02 336
1259.10 329
1259.18 324
1259.26 323
1259.34 325
1259.43 329
1259.51 335
1259.59 341
1259.67 345
1259.75 346
1259.83 343
1259.91 334
1259.99 321
1260.07 304
1260.16 286
1260.24 268
1260.32 253
1260.40 243
1260.48 238
1260.56 237
1260.64 240
1260.72 245
1260.80 252
1260.89 259
1260.97 265
1261.05 269
1261.13 271
1261.21 270
1261.29 266
1261.37 261
1261.45 256
1261.54 251
1261.62 249
1261.70 250
1261.78 254
1261.86 261
1261.94 269
1262.02 277
1262.10 283
1262.18 285
1262.27 283
1262.35 276
1262.43 266
1262.51 252
1262.59 236
1262.67 220
1262.75 204
1262.83 190
1262.92 178
1263.00 168
1263.08 160
1263.16 153
1263.24 147
1263.32 141
1263.40 133
1263.48 124
1263.57 115
1263.65 107
1263.73 101
1263.81 96
1263.89 92
1263.97 89
1264.05 84
1264.13 76
1264.22 65
1264.30 51
1264.38 35
1264.46 18
1264.54 4
1264.62 0
1264.70 0
1264.78 0
1264.87 0
1264.95 0
1265.03 0
1265.11 4
1265.19 8
1265.27 9
1265.35 8
1265.44 7
1265.52 6
1265.60 5
1265.68 6
1265.76 7
1265.84 8
1265.92 9
1266.00 10
1266.09 10
1266.17 11
1266.25 14
1266.33 18
1266.41 24
1266.49 31
1266.57 39
1266.66 47
1266.74 55
1266.82 62
1266.90 68
1266.98 73
1267.06 75
1267.14 76
1267.22 74
1267.31 69
1267.39 62
1267.47 52
1267.55 42
1267.63 33
1267.71 25
1267.79 19
1267.88 15
1267.96 14
1268.04 15
1268.12 17
1268.20 20
1268.28 22
1268.36 24
1268.45 24
1268.53 23
1268.61 21
1268.69 19
1268.77 19
1268.85 22
1268.93 26
1269.02 32
1269.10 39
1269.18 45
1269.26 50
1269.34 54
1269.42 59
1269.50 66
1269.59 77
1269.67 91
1269.75 108
1269.83 126
1269.91 144
1269.99 159
1270.07 172
1270.16 183
1270.24 193
1270.32 202
1270.40 211
1270.48 221
1270.56 233
1270.64 246
1270.73 261
1270.81 278
1270.89 297
1270.97 318
1271.05 340
1271.13 360
1271.22 378
1271.30 392
1271.38 401
1271.46 406
1271.54 407
1271.62 407
1271.70 406
1271.79 406
1271.87 408
1271.95 413
1272.03 420
1272.11 429
1272.19 439
1272.28 450
1272.36 461
1272.44 472
1272.52 482
1272.60 491
1272.68 497
1272.76 503
1272.85 507
1272.93 511
1273.01 515
1273.09 520
1273.17 525
1273.25 529
1273.34 532
1273.42 532
1273.50 529
1273.58 524
1273.66 516
1273.74 506
1273.82 495
1273.91 484
1273.99 472
1274.07 459
1274.15 447
1274.23 434
1274.31 422
1274.40 411
1274.48 401
1274.56 393
1274.64 387
1274.72 384
1274.80 384
1274.89 385
1274.97 388
1275.05 390
1275.13 392
1275.21 394
1275.29 396
1275.38 398
1275.46 400
1275.54 403
1275.62 405
1275.70 404
1275.78 401
1275.87 395
1275.95 387
1276.03 379
1276.11 373
1276.19 371
1276.27 371
1276.36 374
1276.44 377
1276.52 380
1276.60 379
1276.68 377
1276.76 372
1276.85 366
1276.93 360
1277.01 357
1277.09 358
1277.17 361
1277.25 367
1277.34 373
1277.42 379
1277.50 384
1277.58 385
1277.66 384
1277.74 381
1277.83 378
1277.91 374
1277.99 370
1278.07 368
1278.15 367
1278.23 367
1278.32 366
1278.40 365
1278.48 362
1278.56 357
1278.64 352
1278.72 346
1278.81 341
1278.89 338
1278.97 336
1279.05 334
1279.13 330
1279.21 322
1279.30 309
1279.38 292
1279.46 274
1279.54 256
1279.62 241
1279.71 231
1279.79 227
1279.87 228
1279.95 232
1280.03 239
1280.11 246
1280.20 253
1280.28 260
1280.36 264
1280.44 268
1280.52 269
1280.61 268
1280.69 266
1280.77 263
1280.85 261
1280.93 261
1281.01 264
1281.10 268
1281.18 273
1281.26 278
1281.34 279
1281.42 275
1281.51 267
1281.59 255
1281.67 241
1281.75 225
1281.83 210
1281.91 197
1282.00 184
1282.08 172
1282.16 159
1282.24 145
1282.32 130
1282.41 114
1282.49 99
1282.57 85
1282.65 74
1282.73 67
1282.81 63
1282.90 63
1282.98 66
1283.06 70
1283.14 76
1283.22 81
1283.31 85
1283.39 87
1283.47 86
1283.55 82
1283.63 75
1283.72 66
1283.80 53
1283.88 40
1283.96 26
1284.04 14
1284.13 5
1284.21 0
1284.29 0
1284.37 4
1284.45 12
1284.53 20
1284.62 27
1284.70 31
1284.78 32
1284.86 30
1284.94 23
1285.03 15
1285.11 7
1285.19 0
1285.27 0
1285.35 0
1285.44 0
1285.52 0
1285.60 0
1285.68 8
1285.76 14
1285.85 18
1285.93 19
1286.01 15
1286.09 9
1286.17 0
1286.26 0
1286.34 0
1286.42 0
1286.50 0
1286.58 0
1286.67 0
1286.75 0
1286.83 4
1286.91 15
1286.99 26
1287.08 36
1287.16 43
1287.24 47
1287.32 47
1287.40 44
1287.49 39
1287.57 34
1287.65 30
1287.73 29
1287.81 31
1287.90 36
1287.98 43
1288.06 52
1288.14 62
1288.22 74
1288.31 89
1288.39 104
1288.47 120
1288.55 134
1288.63 145
1288.72 150
1288.80 147
1288.88 139
1288.96 124
1289.04 106
1289.13 87
1289.21 69
1289.29 57
1289.37 49
1289.46 46
1289.54 48
1289.62 53
1289.70 59
1289.78 66
1289.87 73
1289.95 79
1290.03 84
1290.11 90
1290.19 95
1290.28 100
1290.36 104
1290.44 106
1290.52 106
1290.60 105
1290.69 102
1290.77 99
1290.85 96
1290.93 94
1291.02 95
1291.10 99
1291.18 105
1291.26 115
1291.34 127
1291.43 140
1291.51 154
1291.59 168
1291.67 181
1291.75 194
1291.84 206
1291.92 220
1292.00 235
1292.08 252
1292.17 271
1292.25 292
1292.33 314
1292.41 335
1292.49 353
1292.58 368
1292.66 378
1292.74 383
1292.82 383
1292.90 380
1292.99 375
1293.07 369
1293.15 362
1293.23 355
1293.32 349
1293.40 344
1293.48 341
1293.56 338
1293.64 338
1293.73 340
1293.81 345
1293.89 352
1293.97 361
1294.06 369
1294.14 377
1294.22 381
1294.30 382
1294.38 380
1294.47 376
1294.55 372
1294.63 369
1294.71 370
1294.80 375
1294.88 382
1294.96 392
1295.04 402
1295.13 409
1295.21 412
1295.29 407
1295.37 396
1295.45 380
1295.54 360
1295.62 339
1295.70 318
1295.78 299
1295.87 283
1295.95 268
1296.03 254
1296.11 239
1296.19 223
1296.28 207
1296.36 192
1296.44 178
1296.52 166
1296.61 156
1296.69 149
1296.77 143
1296.85 138
1296.94 131
1297.02 124
1297.10 117
1297.18 110
1297.26 104
1297.35 99
1297.43 94
1297.51 90
1297.59 87
1297.68 83
1297.76 80
1297.84 78
1297.92 76
1298.01 74
1298.09 74
1298.17 72
1298.25 71
1298.34 67
1298.42 64
1298.50 59
1298.58 55
1298.67 53
1298.75 53
1298.83 55
1298.91 59
1298.99 64
1299.08 68
1299.16 73
1299.24 78
1299.32 82
1299.41 85
1299.49 89
1299.57 92
1299.65 94
1299.74 94
1299.82 91
1299.90 87
1299.98 82
1300.07 76
1300.15 70
1300.23 65
1300.31 62
1300.40 61
1300.48 61
1300.56 62
1300.64 63
1300.73 64
1300.81 64
1300.89 64
1300.97 64
1301.06 64
1301.14 64
1301.22 65
1301.30 66
1301.38 67
1301.47 68
1301.55 69
1301.63 69
1301.71 69
1301.80 70
1301.88 72
1301.96 75
1302.04 82
1302.13 90
1302.21 99
1302.29 108
1302.37 115
1302.46 121
1302.54 123
1302.62 124
1302.70 123
1302.79 123
1302.87 123
1302.95 124
1303.03 126
1303.12 129
1303.20 130
1303.28 129
1303.36 126
1303.45 122
1303.53 116
1303.61 110
1303.69 104
1303.78 98
1303.86 92
1303.94 87
1304.03 83
1304.11 80
1304.19 81
1304.27 85
1304.36 93
1304.44 104
1304.52 116
1304.60 128
1304.69 136
1304.77 140
1304.85 139
1304.93 135
1305.02 129
1305.10 124
1305.18 123
1305.26 125
1305.35 131
1305.43 139
1305.51 147
1305.59 152
1305.68 155
1305.76 153
1305.84 147
1305.92 141
1306.01 134
1306.09 130
1306.17 130
1306.25 135
1306.34 144
1306.42 154
1306.50 166
1306.59 175
1306.67 181
1306.75 182
1306.83 180
1306.92 175
1307.00 170
1307.08 165
1307.16 161
1307.25 159
1307.33 157
1307.41 154
1307.49 150
1307.58 144
1307.66 137
1307.74 131
1307.83 127
1307.91 127
1307.99 131
1308.07 139
1308.16 153
1308.24 170
1308.32 188
1308.40 205
1308.49 220
1308.57 232
1308.65 241
1308.73 244
1308.82 244
1308.90 241
1308.98 235
1309.07 228
1309.15 221
1309.23 216
1309.31 214
1309.40 215
1309.48 218
1309.56 222
1309.64 225
1309.73 226
1309.81 223
1309.89 217
1309.98 210
1310.06 204
1310.14 200
1310.22 199
1310.31 202
1310.39 206
1310.47 210
1310.55 212
1310.64 212
1310.72 210
1310.80 208
1310.89 208
1310.97 211
1311.05 219
1311.13 231
1311.22 245
1311.30 259
1311.38 272
1311.47 281
1311.55 287
1311.63 290
1311.71 290
1311.80 288
1311.88 284
1311.96 278
1312.04 272
1312.13 263
1312.21 251
1312.29 238
1312.38 222
1312.46 204
1312.54 185
1312.62 164
1312.71 142
1312.79 121
1312.87 100
1312.96 81
1313.04 63
1313.12 47
1313.20 34
1313.29 23
1313.37 15
1313.45 9
1313.54 5
1313.62 3
1313.70 3
1313.78 3
1313.87 3
1313.95 2
1314.03 0
1314.12 0
1314.20 0
1314.28 0
1314.36 0
1314.45 0
1314.53 0
1314.61 2
1314.70 6
1314.78 11
1314.86 17
1314.94 23
1315.03 29
1315.11 34
1315.19 39
1315.28 43
1315.36 47
1315.44 49
1315.52 50
1315.61 50
1315.69 50
1315.77 50
1315.86 50
1315.94 50
1316.02 49
1316.11 50
1316.19 51
1316.27 54
1316.35 58
1316.44 64
1316.52 73
1316.60 83
1316.69 93
1316.77 103
1316.85 111
1316.93 118
1317.02 122
1317.10 124
1317.18 126
1317.27 127
1317.35 129
1317.43 132
1317.52 137
1317.60 142
1317.68 147
1317.76 152
1317.85 155
1317.93 156
1318.01 156
1318.10 154
1318.18 152
1318.26 150
1318.35 148
1318.43 147
1318.51 149
1318.59 152
1318.68 156
1318.76 161
1318.84 165
1318.93 169
1319.01 173
1319.09 174
1319.18 175
1319.26 174
1319.34 172
1319.42 170
1319.51 166
1319.59 161
1319.67 156
1319.76 149
1319.84 143
1319.92 138
1320.01 135
1320.09 135
1320.17 137
1320.26 142
1320.34 149
1320.42 156
1320.50 161
1320.59 166
1320.67 168
1320.75 168
1320.84 166
1320.92 162
1321.00 156
1321.09 150
1321.17 144
1321.25 139
1321.34 133
1321.42 129
1321.50 125
1321.58 122
1321.67 120
1321.75 120
1321.83 121
1321.92 125
1322.00 130
1322.08 136
1322.17 140
1322.25 140
1322.33 137
1322.42 130
1322.50 120
1322.58 109
1322.66 99
1322.75 90
1322.83 85
1322.91 81
1323.00 79
1323.08 77
1323.16 75
1323.25 72
1323.33 70
1323.41 66
1323.50 62
1323.58 58
1323.66 53
1323.75 50
1323.83 48
1323.91 49
1324.00 54
1324.08 64
1324.16 78
1324.25 94
1324.33 111
1324.41 127
1324.49 140
1324.58 149
1324.66 155
1324.74 156
1324.83 154
1324.91 150
1324.99 143
1325.08 136
1325.16 128
1325.24 121
1325.33 115
1325.41 111
1325.49 109
1325.58 107
1325.66 105
1325.74 103
1325.83 98
1325.91 92
1325.99 85
1326.08 78
1326.16 73
1326.24 69
1326.33 69
1326.41 70
1326.49 72
1326.58 75
1326.66 77
1326.74 80
1326.83 82
1326.91 83
1326.99 84
1327.08 86
1327.16 89
1327.24 92
1327.32 97
1327.41 103
1327.49 110
1327.57 118
1327.66 126
1327.74 133
1327.82 139
1327.91 145
1327.99 149
1328.07 152
1328.16 155
1328.24 157
1328.32 159
1328.41 161
1328.49 162
1328.57 163
1328.66 165
1328.74 167
1328.82 171
1328.91 176
1328.99 183
1329.07 191
1329.16 198
1329.24 203
1329.32 204
1329.41 200
1329.49 193
1329.57 181
1329.66 168
1329.74 154
1329.82 143
1329.91 134
1329.99 128
1330.07 124
1330.16 121
1330.24 118
1330.32 113
1330.41 107
1330.49 100
1330.57 93
1330.66 87
1330.74 83
1330.83 80
1330.91 79
1330.99 79
1331.08 82
1331.16 86
1331.24 93
1331.33 102
1331.41 113
1331.49 126
1331.58 140
1331.66 154
1331.74 167
1331.83 177
1331.91 184
1331.99 189
1332.08 193
1332.16 197
1332.24 203
1332.33 211
1332.41 221
1332.49 234
1332.58 247
1332.66 261
1332.74 273
1332.83 282
1332.91 289
1332.99 291
1333.08 288
1333.16 281
1333.24 270
1333.33 258
1333.41 248
1333.50 241
1333.58 240
1333.66 246
1333.75 258
1333.83 275
1333.91 293
1334.00 312
1334.08 329
1334.16 345
1334.25 360
1334.33 375
1334.41 390
1334.50 407
1334.58 423
1334.66 438
1334.75 450
1334.83 459
1334.91 463
1335.00 465
1335.08 463
1335.17 459
1335.25 455
1335.33 451
1335.42 450
1335.50 449
1335.58 450
1335.67 450
1335.75 448
1335.83 445
1335.92 438
1336.00 427
1336.08 414
1336.17 400
1336.25 387
1336.33 376
1336.42 368
1336.50 362
1336.59 359
1336.67 355
1336.75 351
1336.84 345
1336.92 337
1337.00 326
1337.09 315
1337.17 302
1337.25 289
1337.34 276
1337.42 264
1337.51 253
1337.59 243
1337.67 233
1337.76 223
1337.84 214
1337.92 206
1338.01 198
1338.09 190
1338.17 182
1338.26 175
1338.34 168
1338.42 162
1338.51 156
1338.59 152
1338.68 146
1338.76 140
1338.84 133
1338.93 123
1339.01 113
1339.09 103
1339.18 96
1339.26 92
1339.35 91
1339.43 95
1339.51 101
1339.60 107
1339.68 114
1339.76 119
1339.85 122
1339.93 124
1340.01 125
1340.10 125
1340.18 125
1340.27 125
1340.35 124
1340.43 122
1340.52 121
1340.60 119
1340.68 118
1340.77 118
1340.85 120
1340.94 125
1341.02 133
1341.10 144
1341.19 157
1341.27 170
1341.35 183
1341.44 193
1341.52 201
1341.60 207
1341.69 210
1341.77 212
1341.86 212
1341.94 209
1342.02 202
1342.11 190
1342.19 174
1342.27 154
1342.36 130
1342.44 107
1342.53 87
1342.61 71
1342.69 63
1342.78 63
1342.86 70
1342.95 84
1343.03 102
1343.11 121
1343.20 138
1343.28 151
1343.36 161
1343.45 166
1343.53 168
1343.62 168
1343.70 168
1343.78 171
1343.87 177
1343.95 185
1344.03 194
1344.12 204
1344.20 213
1344.29 219
1344.37 221
1344.45 219
1344.54 213
1344.62 204
1344.70 192
1344.79 178
1344.87 164
1344.96 149
1345.04 136
1345.12 123
1345.21 113
1345.29 105
1345.38 99
1345.46 96
1345.54 94
1345.63 94
1345.71 96
1345.79 99
1345.88 102
1345.96 105
1346.05 110
1346.13 116
1346.21 123
1346.30 131
1346.38 139
1346.47 146
1346.55 151
1346.63 154
1346.72 154
1346.80 152
1346.89 150
1346.97 147
1347.05 144
1347.14 141
1347.22 137
1347.30 134
1347.39 131
1347.47 130
1347.56 129
1347.64 131
1347.72 136
1347.81 141
1347.89 147
1347.98 154
1348.06 161
1348.14 166
1348.23 171
1348.31 175
1348.40 180
1348.48 186
1348.56 194
1348.65 204
1348.73 216
1348.82 229
1348.90 241
1348.98 251
1349.07 259
1349.15 265
1349.24 271
1349.32 277
1349.40 286
1349.49 298
1349.57 314
1349.66 332
1349.74 352
1349.82 373
1349.91 391
1349.99 407
1350.08 419
1350.16 427
1350.24 433
1350.33 437
1350.41 439
1350.50 441
1350.58 442
1350.66 441
1350.75 440
1350.83 438
1350.92 435
1351.00 433
1351.08 431
1351.17 430
1351.25 431
1351.34 431
1351.42 429
1351.50 425
1351.59 416
1351.67 403
1351.76 387
1351.84 368
1351.92 348
1352.01 330
1352.09 315
1352.18 305
1352.26 298
1352.34 296
1352.43 296
1352.51 297
1352.60 297
1352.68 296
1352.76 293
1352.85 287
1352.93 279
1353.02 270
1353.10 259
1353.19 249
1353.27 238
1353.35 228
1353.44 219
1353.52 210
1353.61 200
1353.69 191
1353.77 181
1353.86 170
1353.94 158
1354.03 146
1354.11 134
1354.19 123
1354.28 112
1354.36 101
1354.45 91
1354.53 80
1354.62 68
1354.70 54
1354.78 38
1354.87 20
1354.95 2
1355.04 0
1355.12 0
1355.20 0
1355.29 0
1355.37 0
1355.46 0
1355.54 0
1355.63 0
1355.71 17
1355.79 34
1355.88 48
1355.96 59
1356.05 68
1356.13 73
1356.21 77
1356.30 80
1356.38 83
1356.47 86
1356.55 89
1356.64 92
1356.72 95
1356.80 99
1356.89 103
1356.97 107
1357.06 112
1357.14 117
1357.22 123
1357.31 128
1357.39 132
1357.48 134
1357.56 133
1357.65 131
1357.73 125
1357.81 119
1357.90 112
1357.98 106
1358.07 102
1358.15 98
1358.24 95
1358.32 93
1358.40 92
1358.49 91
1358.57 90
1358.66 89
1358.74 89
1358.83 89
1358.91 88
1358.99 88
1359.08 86
1359.16 84
1359.25 81
1359.33 78
1359.42 75
1359.50 72
1359.58 69
1359.67 67
1359.75 67
1359.84 70
1359.92 75
1360.01 83
1360.09 92
1360.17 103
1360.26 115
1360.34 128
1360.43 142
1360.51 158
1360.60 177
1360.68 199
1360.76 222
1360.85 244
1360.93 262
1361.02 274
1361.10 277
1361.19 274
1361.27 265
1361.35 254
1361.44 246
1361.52 242
1361.61 244
1361.69 250
1361.78 260
1361.86 269
1361.95 276
1362.03 279
1362.11 279
1362.20 278
1362.28 277
1362.37 278
1362.45 285
1362.54 298
1362.62 316
1362.70 337
1362.79 359
1362.87 380
1362.96 398
1363.04 413
1363.13 423
1363.21 431
1363.30 438
1363.38 446
1363.46 457
1363.55 468
1363.63 481
1363.72 493
1363.80 504
1363.89 513
1363.97 520
1364.06 523
1364.14 525
1364.22 527
1364.31 529
1364.39 532
1364.48 538
1364.56 544
1364.65 551
1364.73 557
1364.82 560
1364.90 559
1364.98 555
1365.07 547
1365.15 539
1365.24 531
1365.32 524
1365.41 521
1365.49 521
1365.58 524
1365.66 530
1365.74 536
1365.83 541
1365.91 545
1366.00 545
1366.08 540
1366.17 531
1366.25 515
1366.34 494
1366.42 469
1366.50 440
1366.59 409
1366.67 378
1366.76 348
1366.84 322
1366.93 301
1367.01 285
1367.10 274
1367.18 267
1367.27 262
1367.35 257
1367.43 250
1367.52 243
1367.60 233
1367.69 224
1367.77 214
1367.86 205
1367.94 197
1368.03 190
1368.11 186
1368.20 183
1368.28 184
1368.36 188
1368.45 194
1368.53 201
1368.62 209
1368.70 214
1368.79 215
1368.87 212
1368.96 206
1369.04 197
1369.13 187
1369.21 177
1369.30 169
1369.38 164
1369.46 159
1369.55 155
1369.63 151
1369.72 145
1369.80 139
1369.89 133
1369.97 127
1370.06 122
1370.14 118
1370.23 114
1370.31 110
1370.40 104
1370.48 95
1370.56 86
1370.65 76
1370.73 67
1370.82 61
1370.90 59
1370.99 61
1371.07 66
1371.16 72
1371.24 77
1371.33 80
1371.41 78
1371.50 73
1371.58 65
1371.66 56
1371.75 48
1371.83 42
1371.92 40
1372.00 41
1372.09 44
1372.17 48
1372.26 51
1372.34 52
1372.43 50
1372.51 47
1372.60 43
1372.68 40
1372.77 36
1372.85 34
1372.94 31
1373.02 29
1373.10 26
1373.19 23
1373.27 21
1373.36 19
1373.44 17
1373.53 16
1373.61 15
1373.70 15
1373.78 17
1373.87 20
1373.95 23
1374.04 26
1374.12 28
1374.21 27
1374.29 23
1374.38 17
1374.46 9
1374.55 1
1374.63 0
1374.71 0
1374.80 0
1374.88 0
1374.97 0
1375.05 0
1375.14 0
1375.22 0
1375.31 6
1375.39 16
1375.48 27
1375.56 38
1375.65 51
1375.73 64
1375.82 78
1375.90 92
1375.99 106
1376.07 120
1376.16 132
1376.24 143
1376.33 153
1376.41 163
1376.50 173
1376.58 185
1376.66 199
1376.75 216
1376.83 235
1376.92 255
1377.00 275
1377.09 292
1377.17 304
1377.26 312
1377.34 315
1377.43 314
1377.51 310
1377.60 305
1377.68 300
1377.77 296
1377.85 294
1377.94 292
1378.02 290
1378.11 289
1378.19 289
1378.28 292
1378.36 298
1378.45 308
1378.53 324
1378.62 344
1378.70 366
1378.79 389
1378.87 409
1378.96 425
1379.04 438
1379.13 446
1379.21 452
1379.30 458
1379.38 465
1379.47 472
1379.55 480
1379.64 487
1379.72 493
1379.81 496
1379.89 500
1379.98 503
1380.06 508
1380.14 514
1380.23 521
1380.31 528
1380.40 533
1380.48 534
1380.57 531
1380.65 523
1380.74 513
1380.82 502
1380.91 491
1380.99 484
1381.08 479
1381.16 477
1381.25 476
1381.33 474
1381.42 470
1381.50 461
1381.59 447
1381.67 428
1381.76 405
1381.84 381
1381.93 357
1382.01 334
1382.10 315
1382.18 300
1382.27 287
1382.35 275
1382.44 265
1382.52 255
1382.61 247
1382.69 241
1382.78 237
1382.86 237
1382.95 239
1383.03 243
1383.12 246
1383.20 249
1383.29 250
1383.37 250
1383.46 250
1383.54 250
1383.63 252
1383.71 255
1383.80 257
1383.88 259
1383.97 259
1384.05 256
1384.14 251
1384.22 245
1384.31 239
1384.39 235
1384.48 233
1384.56 233
1384.65 235
1384.74 238
1384.82 241
1384.91 243
1384.99 244
1385.08 244
1385.16 244
1385.25 244
1385.33 243
1385.42 242
1385.50 241
1385.59 240
1385.67 241
1385.76 243
1385.84 247
1385.93 253
1386.01 259
1386.10 264
1386.18 265
1386.27 261
1386.35 251
1386.44 234
1386.52 212
1386.61 188
1386.69 165
1386.78 146
1386.86 134
1386.95 128
1387.03 128
1387.12 133
1387.20 140
1387.29 147
1387.37 152
1387.46 155
1387.54 153
1387.63 148
1387.71 140
1387.80 129
1387.88 117
1387.97 104
1388.05 92
1388.14 81
1388.23 73
1388.31 65
1388.40 59
1388.48 52
1388.57 43
1388.65 34
1388.74 23
1388.82 12
1388.91 2
1388.99 0
1389.08 0
1389.16 0
1389.25 0
1389.33 0
1389.42 0
1389.50 0
1389.59 0
1389.67 10
1389.76 27
1389.84 43
1389.93 55
1390.01 61
1390.10 61
1390.19 56
1390.27 49
1390.36 41
1390.44 35
1390.53 30
1390.61 28
1390.70 27
1390.78 26
1390.87 24
1390.95 22
1391.04 21
1391.12 22
1391.21 25
1391.29 30
1391.38 37
1391.46 45
1391.55 52
1391.63 56
1391.72 58
1391.81 59
1391.89 58
1391.98 59
1392.06 63
1392.15 70
1392.23 80
1392.32 92
1392.40 103
1392.49 112
1392.57 116
1392.66 116
1392.74 112
1392.83 106
1392.91 100
1393.00 98
1393.08 101
1393.17 108
1393.26 118
1393.34 129
1393.43 139
1393.51 145
1393.60 148
1393.68 148
1393.77 147
1393.85 150
1393.94 156
1394.02 169
1394.11 185
1394.19 203
1394.28 219
1394.37 232
1394.45 237
1394.54 237
1394.62 231
1394.71 221
1394.79 211
1394.88 202
1394.96 194
1395.05 191
1395.13 191
1395.22 193
1395.30 198
1395.39 204
1395.48 209
1395.56 213
1395.65 214
1395.73 211
1395.82 206
1395.90 198
1395.99 190
1396.07 182
1396.16 176
1396.24 171
1396.33 168
1396.41 166
1396.50 163
1396.59 160
1396.67 154
1396.76 147
1396.84 137
1396.93 126
1397.01 115
1397.10 105
1397.18 96
1397.27 89
1397.35 83
1397.44 79
1397.53 76
1397.61 74
1397.70 73
1397.78 73
1397.87 77
1397.95 83
1398.04 93
1398.12 106
1398.21 121
1398.29 137
1398.38 152
1398.47 165
1398.55 173
1398.64 177
1398.72 177
1398.81 174
1398.89 168
1398.98 163
1399.06 158
1399.15 157
1399.24 157
1399.32 160
1399.41 165
1399.49 171
1399.58 177
1399.66 181
1399.75 183
1399.83 183
1399.92 181
1400.01 178
1400.09 175
1400.18 175
1400.26 178
1400.35 183
1400.43 190
1400.52 196
1400.60 201
1400.69 204
1400.78 203
1400.86 199
1400.95 194
1401.03 188
1401.12 182
1401.20 177
1401.29 170
1401.37 162
1401.46 153
1401.55 143
1401.63 133
1401.72 125
1401.80 119
1401.89 118
1401.97 120
1402.06 126
1402.14 134
1402.23 144
1402.32 155
1402.40 167
1402.49 179
1402.57 189
1402.66 198
1402.74 205
1402.83 209
1402.92 209
1403.00 205
1403.09 198
1403.17 188
1403.26 177
1403.34 166
1403.43 156
1403.51 146
1403.60 139
1403.69 133
1403.77 127
1403.86 122
1403.94 116
1404.03 110
1404.11 103
1404.20 97
1404.29 92
1404.37 88
1404.46 87
1404.54 88
1404.63 91
1404.71 96
1404.80 100
1404.89 102
1404.97 104
1405.06 102
1405.14 98
1405.23 92
1405.31 84
1405.40 77
1405.49 73
1405.57 72
1405.66 76
1405.74 85
1405.83 98
1405.91 113
1406.00 128
1406.09 142
1406.17 153
1406.26 161
1406.34 165
1406.43 167
1406.51 166
1406.60 165
1406.69 164
1406.77 164
1406.86 169
1406.94 176
1407.03 188
1407.11 202
1407.20 217
1407.29 231
1407.37 242
1407.46 248
1407.54 249
1407.63 244
1407.71 236
1407.80 226
1407.89 214
1407.97 204
1408.06 198
1408.14 196
1408.23 197
1408.32 202
1408.40 209
1408.49 215
1408.57 220
1408.66 223
1408.74 223
1408.83 222
1408.92 222
1409.00 223
1409.09 227
1409.17 232
1409.26 238
1409.34 243
1409.43 246
1409.52 245
1409.60 240
1409.69 232
1409.77 223
1409.86 214
1409.95 206
1410.03 199
1410.12 195
1410.20 193
1410.29 194
1410.37 195
1410.46 196
1410.55 197
1410.63 195
1410.72 190
1410.80 183
1410.89 174
1410.98 164
1411.06 156
1411.15 151
1411.23 150
1411.32 151
1411.41 153
1411.49 156
1411.58 158
1411.66 158
1411.75 156
1411.83 153
1411.92 148
1412.01 141
1412.09 132
1412.18 120
1412.26 105
1412.35 89
1412.44 71
1412.52 56
1412.61 45
1412.69 38
1412.78 34
1412.87 31
1412.95 27
1413.04 21
1413.12 10
1413.21 0
1413.30 0
1413.38 0
1413.47 0
1413.55 0
1413.64 0
1413.73 0
1413.81 0
1413.90 9
1413.98 22
1414.07 34
1414.16 45
1414.24 56
1414.33 67
1414.41 78
1414.50 89
1414.59 101
1414.67 114
1414.76 129
1414.84 145
1414.93 162
1415.02 179
1415.10 194
1415.19 207
1415.27 216
1415.36 220
1415.45 221
1415.53 218
1415.62 214
1415.70 208
1415.79 202
1415.88 195
1415.96 187
1416.05 180
1416.13 174
1416.22 168
1416.31 164
1416.39 163
1416.48 162
1416.56 163
1416.65 166
1416.74 169
1416.82 174
1416.91 179
1416.99 185
1417.08 191
1417.17 195
1417.25 197
1417.34 198
1417.42 198
1417.51 198
1417.60 197
1417.68 198
1417.77 198
1417.85 198
1417.94 196
1418.03 192
1418.11 186
1418.20 178
1418.29 168
1418.37 158
1418.46 147
1418.54 136
1418.63 127
1418.72 120
1418.80 117
1418.89 120
1418.97 130
1419.06 145
1419.15 164
1419.23 183
1419.32 199
1419.40 210
1419.49 215
1419.58 213
1419.66 208
1419.75 201
1419.84 194
1419.92 190
1420.01 189
1420.09 190
1420.18 193
1420.27 197
1420.35 200
1420.44 201
1420.52 198
1420.61 191
1420.70 180
1420.78 166
1420.87 151
1420.96 137
1421.04 126
1421.13 119
1421.21 117
1421.30 120
1421.39 126
1421.47 134
1421.56 143
1421.65 150
1421.73 156
1421.82 158
1421.90 158
1421.99 155
1422.08 150
1422.16 145
1422.25 140
1422.33 137
1422.42 138
1422.51 140
1422.59 144
1422.68 148
1422.77 148
1422.85 145
1422.94 138
1423.02 128
1423.11 116
1423.20 105
1423.28 97
1423.37 94
1423.46 96
1423.54 101
1423.63 109
1423.71 118
1423.80 126
1423.89 132
1423.97 138
1424.06 144
1424.15 150
1424.23 158
1424.32 167
1424.40 177
1424.49 186
1424.58 193
1424.66 197
1424.75 199
1424.84 198
1424.92 197
1425.01 196
1425.10 197
1425.18 200
1425.27 205
1425.35 211
1425.44 217
1425.53 221
1425.61 223
1425.70 223
1425.79 222
1425.87 220
1425.96 217
1426.04 213
1426.13 209
1426.22 205
1426.30 199
1426.39 192
1426.48 183
1426.56 175
1426.65 166
1426.74 158
1426.82 150
1426.91 142
1426.99 133
1427.08 124
1427.17 115
1427.25 104
1427.34 95
1427.43 86
1427.51 80
1427.60 76
1427.69 75
1427.77 77
1427.86 81
1427.94 85
1428.03 89
1428.12 92
1428.20 94
1428.29 94
1428.38 94
1428.46 93
1428.55 94
1428.64 94
1428.72 94
1428.81 94
1428.90 94
1428.98 95
1429.07 96
1429.15 98
1429.24 100
1429.33 104
1429.41 107
1429.50 109
1429.59 109
1429.67 108
1429.76 105
1429.85 103
1429.93 103
1430.02 104
1430.11 109
1430.19 116
1430.28 124
1430.36 131
1430.45 134
1430.54 134
1430.62 130
1430.71 123
1430.80 114
1430.88 105
1430.97 97
1431.06 89
1431.14 81
1431.23 72
1431.32 62
1431.40 51
1431.49 41
1431.58 32
1431.66 26
1431.75 24
1431.84 25
1431.92 31
1432.01 40
1432.09 51
1432.18 63
1432.27 75
1432.35 88
1432.44 100
1432.53 110
1432.61 117
1432.70 120
1432.79 120
1432.87 117
1432.96 112
1433.05 106
1433.13 100
1433.22 97
1433.31 96
1433.39 98
1433.48 103
1433.57 110
1433.65 117
1433.74 126
1433.83 133
1433.91 137
1434.00 139
1434.09 136
1434.17 129
1434.26 119
1434.35 106
1434.43 93
1434.52 82
1434.60 73
1434.69 67
1434.78 63
1434.86 60
1434.95 55
1435.04 49
1435.12 40
1435.21 30
1435.30 19
1435.38 11
1435.47 5
1435.56 3
1435.64 2
1435.73 4
1435.82 7
1435.90 11
1435.99 15
1436.08 19
1436.16 22
1436.25 22
1436.34 20
1436.42 14
1436.51 5
1436.60 0
1436.68 0
1436.77 0
1436.86 0
1436.94 0
1437.03 0
1437.12 0
1437.20 11
1437.29 29
1437.38 47
1437.46 65
1437.55 81
1437.64 96
1437.72 112
1437.81 129
1437.90 146
1437.98 162
1438.07 176
1438.16 188
1438.24 196
1438.33 201
1438.42 200
1438.50 196
1438.59 189
1438.68 181
1438.76 173
1438.85 165
1438.94 158
1439.02 152
1439.11 147
1439.20 141
1439.28 134
1439.37 126
1439.46 117
1439.55 106
1439.63 95
1439.72 86
1439.81 79
1439.89 76
1439.98 81
1440.07 91
1440.15 107
1440.24 126
1440.33 147
1440.41 166
1440.50 182
1440.59 192
1440.67 197
1440.76 197
1440.85 195
1440.93 193
1441.02 192
1441.11 194
1441.19 199
1441.28 206
1441.37 214
1441.45 221
1441.54 225
1441.63 226
1441.71 222
1441.80 213
1441.89 201
1441.98 186
1442.06 170
1442.15 154
1442.24 140
1442.32 129
1442.41 121
1442.50 117
1442.58 116
1442.67 118
1442.76 121
1442.84 126
1442.93 129
1443.02 132
1443.10 132
1443.19 128
1443.28 121
1443.36 110
1443.45 98
1443.54 84
1443.63 71
1443.71 60
1443.80 52
1443.89 48
1443.97 47
1444.06 48
1444.15 51
1444.23 54
1444.32 57
1444.41 60
1444.49 63
1444.58 65
1444.67 67
1444.75 68
1444.84 69
1444.93 68
1445.02 66
1445.10 64
1445.19 63
1445.28 64
1445.36 66
1445.45 71
1445.54 77
1445.62 83
1445.71 88
1445.80 92
1445.88 94
1445.97 96
1446.06 99
1446.15 103
1446.23 110
1446.32 120
1446.41 130
1446.49 139
1446.58 145
1446.67 145
1446.75 139
1446.84 127
1446.93 113
1447.02 99
1447.10 89
1447.19 86
1447.28 91
1447.36 105
1447.45 125
1447.54 147
1447.62 169
1447.71 185
1447.80 195
1447.88 197
1447.97 192
1448.06 183
1448.15 172
1448.23 160
1448.32 149
1448.41 140
1448.49 134
1448.58 130
1448.67 129
1448.75 131
1448.84 136
1448.93 142
1449.02 148
1449.10 153
1449.19 154
1449.28 153
1449.36 150
1449.45 145
1449.54 142
1449.63 142
1449.71 145
1449.80 151
1449.89 159
1449.97 169
1450.06 179
1450.15 190
1450.23 204
1450.32 223
1450.41 248
1450.50 278
1450.58 310
1450.67 343
1450.76 371
1450.84 391
1450.93 402
1451.02 406
1451.11 404
1451.19 403
1451.28 406
1451.37 415
1451.45 432
1451.54 456
1451.63 482
1451.72 509
1451.80 533
1451.89 550
1451.98 561
1452.06 566
1452.15 564
1452.24 557
1452.33 547
1452.41 536
1452.50 525
1452.59 515
1452.67 507
1452.76 500
1452.85 494
1452.94 487
1453.02 478
1453.11 466
1453.20 450
1453.28 433
1453.37 415
1453.46 398
1453.55 383
1453.63 371
1453.72 360
1453.81 349
1453.89 337
1453.98 322
1454.07 304
1454.16 284
1454.24 263
1454.33 242
1454.42 225
1454.50 209
1454.59 197
1454.68 186
1454.77 174
1454.85 162
1454.94 148
1455.03 134
1455.11 121
1455.20 112
1455.29 107
1455.38 106
1455.46 110
1455.55 116
1455.64 121
1455.73 122
1455.81 121
1455.90 117
1455.99 112
1456.07 108
1456.16 106
1456.25 107
1456.34 109
1456.42 110
1456.51 110
1456.60 107
1456.69 102
1456.77 97
1456.86 95
1456.95 96
1457.03 102
1457.12 113
1457.21 129
1457.30 146
1457.38 163
1457.47 179
1457.56 194
1457.65 208
1457.73 221
1457.82 234
1457.91 247
1457.99 259
1458.08 269
1458.17 277
1458.26 281
1458.34 282
1458.43 280
1458.52 278
1458.61 275
1458.69 273
1458.78 273
1458.87 273
1458.95 273
1459.04 272
1459.13 268
1459.22 261
1459.30 252
1459.39 240
1459.48 229
1459.57 218
1459.65 210
1459.74 206
1459.83 207
1459.92 211
1460.00 217
1460.09 224
1460.18 230
1460.26 237
1460.35 242
1460.44 248
1460.53 255
1460.61 263
1460.70 273
1460.79 282
1460.88 291
1460.96 299
1461.05 305
1461.14 310
1461.23 314
1461.31 317
1461.40 318
1461.49 316
1461.58 309
1461.66 294
1461.75 275
1461.84 252
1461.93 229
1462.01 212
1462.10 203
1462.19 205
1462.28 216
1462.36 234
1462.45 253
1462.54 271
1462.62 283
1462.71 290
1462.80 292
1462.89 293
1462.97 295
1463.06 300
1463.15 310
1463.24 325
1463.32 342
1463.41 359
1463.50 377
1463.59 394
1463.67 410
1463.76 426
1463.85 444
1463.94 462
1464.02 483
1464.11 505
1464.20 529
1464.29 553
1464.37 578
1464.46 601
1464.55 622
1464.64 640
1464.72 653
1464.81 662
1464.90 666
1464.99 668
1465.07 668
1465.16 670
1465.25 674
1465.34 681
1465.42 691
1465.51 702
1465.60 710
1465.69 714
1465.77 710
1465.86 698
1465.95 679
1466.04 654
1466.12 625
1466.21 596
1466.30 569
1466.39 545
1466.47 524
1466.56 507
1466.65 492
1466.74 478
1466.83 465
1466.91 452
1467.00 439
1467.09 426
1467.18 412
1467.26 398
1467.35 384
1467.44 369
1467.53 354
1467.61 337
1467.70 319
1467.79 298
1467.88 277
1467.96 256
1468.05 236
1468.14 218
1468.23 203
1468.31 191
1468.40 182
1468.49 176
1468.58 170
1468.66 164
1468.75 158
1468.84 152
1468.93 146
1469.02 141
1469.10 138
1469.19 139
1469.28 143
1469.37 151
1469.45 161
1469.54 170
1469.63 176
1469.72 178
1469.80 173
1469.89 165
1469.98 153
1470.07 142
1470.15 134
1470.24 131
1470.33 132
1470.42 137
1470.51 144
1470.59 151
1470.68 159
1470.77 167
1470.86 176
1470.94 185
1471.03 193
1471.12 200
1471.21 204
1471.29 202
1471.38 194
1471.47 180
1471.56 162
1471.65 140
1471.73 116
1471.82 92
1471.91 69
1472.00 47
1472.08 28
1472.17 11
1472.26 0
1472.35 0
1472.43 0
1472.52 0
1472.61 0
1472.70 0
1472.79 0
1472.87 0
1472.96 0
1473.05 1
1473.14 8
1473.22 16
1473.31 28
1473.40 42
1473.49 58
1473.58 74
1473.66 88
1473.75 98
1473.84 104
1473.93 103
1474.01 98
1474.10 88
1474.19 73
1474.28 57
1474.37 40
1474.45 25
1474.54 13
1474.63 6
1474.72 4
1474.80 7
1474.89 13
1474.98 20
1475.07 24
1475.16 26
1475.24 23
1475.33 19
1475.42 13
1475.51 8
1475.59 5
1475.68 4
1475.77 8
1475.86 14
1475.95 23
1476.03 34
1476.12 44
1476.21 53
1476.30 58
1476.39 58
1476.47 53
1476.56 43
1476.65 30
1476.74 14
1476.82 0
1476.91 0
1477.00 0
1477.09 0
1477.18 0
1477.26 0
1477.35 0
1477.44 0
1477.53 0
1477.62 11
1477.70 29
1477.79 48
1477.88 68
1477.97 88
1478.06 106
1478.14 120
1478.23 130
1478.32 135
1478.41 136
1478.49 137
1478.58 139
1478.67 144
1478.76 153
1478.85 166
1478.93 180
1479.02 194
1479.11 207
1479.20 218
1479.29 229
1479.37 240
1479.46 254
1479.55 272
1479.64 292
1479.73 314
1479.81 335
1479.90 354
1479.99 368
1480.08 377
1480.17 383
1480.25 385
1480.34 386
1480.43 386
1480.52 387
1480.61 386
1480.69 384
1480.78 381
1480.87 377
1480.96 371
1481.05 363
1481.13 355
1481.22 346
1481.31 338
1481.40 332
1481.49 328
1481.57 327
1481.66 328
1481.75 330
1481.84 331
1481.93 329
1482.01 323
1482.10 313
1482.19 299
1482.28 285
1482.37 271
1482.45 260
1482.54 250
1482.63 241
1482.72 231
1482.81 221
1482.89 210
1482.98 198
1483.07 188
1483.16 180
1483.25 175
1483.33 172
1483.42 171
1483.51 170
1483.60 168
1483.69 163
1483.77 156
1483.86 148
1483.95 140
1484.04 133
1484.13 130
1484.21 131
1484.30 137
1484.39 149
1484.48 164
1484.57 182
1484.66 199
1484.74 217
1484.83 232
1484.92 245
1485.01 255
1485.10 265
1485.18 274
1485.27 281
1485.36 285
1485.45 286
1485.54 284
1485.62 279
1485.71 273
1485.80 266
1485.89 261
1485.98 260
1486.07 261
1486.15 264
1486.24 267
1486.33 269
1486.42 269
1486.51 265
1486.59 258
1486.68 247
1486.77 234
1486.86 220
1486.95 206
1487.03 193
1487.12 182
1487.21 175
1487.30 172
1487.39 174
1487.48 178
1487.56 184
1487.65 190
1487.74 194
1487.83 197
1487.92 197
1488.00 196
1488.09 194
1488.18 194
1488.27 198
1488.36 207
1488.45 222
1488.53 242
1488.62 268
1488.71 296
1488.80 324
1488.89 349
1488.98 370
1489.06 386
1489.15 398
1489.24 407
1489.33 413
1489.42 419
1489.50 424
1489.59 427
1489.68 428
1489.77 426
1489.86 419
1489.95 408
1490.03 392
1490.12 373
1490.21 352
1490.30 330
1490.39 310
1490.48 292
1490.56 279
1490.65 268
1490.74 260
1490.83 253
1490.92 245
1491.01 235
1491.09 221
1491.18 203
1491.27 181
1491.36 158
1491.45 133
1491.53 109
1491.62 86
1491.71 66
1491.80 51
1491.89 39
1491.98 31
1492.06 25
1492.15 21
1492.24 17
1492.33 12
1492.42 4
1492.51 0
1492.59 0
1492.68 0
1492.77 0
1492.86 0
1492.95 0
1493.04 0
1493.12 2
1493.21 15
1493.30 27
1493.39 37
1493.48 43
1493.57 46
1493.65 49
1493.74 51
1493.83 57
1493.92 67
1494.01 82
1494.10 102
1494.19 126
1494.27 151
1494.36 175
1494.45 195
1494.54 212
1494.63 224
1494.72 232
1494.80 238
1494.89 243
1494.98 246
1495.07 247
1495.16 246
1495.25 242
1495.33 236
1495.42 230
1495.51 224
1495.60 222
1495.69 224
1495.78 232
1495.86 245
1495.95 264
1496.04 287
1496.13 312
1496.22 337
1496.31 359
1496.40 377
1496.48 388
1496.57 394
1496.66 395
1496.75 391
1496.84 382
1496.93 370
1497.01 354
1497.10 334
1497.19 313
1497.28 292
1497.37 275
1497.46 265
1497.55 263
1497.63 271
1497.72 285
1497.81 301
1497.90 317
1497.99 326
1498.08 327
1498.16 320
1498.25 305
1498.34 285
1498.43 263
1498.52 243
1498.61 228
1498.70 219
1498.78 217
1498.87 221
1498.96 229
1499.05 239
1499.14 248
1499.23 254
1499.32 255
1499.40 253
1499.49 248
1499.58 242
1499.67 237
1499.76 235
1499.85 235
1499.94 238
1500.02 243
1500.11 249
1500.20 255
1500.29 260
1500.38 266
1500.47 272
1500.56 279
1500.64 287
1500.73 297
1500.82 309
1500.91 322
1501.00 336
1501.09 349
1501.18 362
1501.26 374
1501.35 385
1501.44 396
1501.53 408
1501.62 421
1501.71 436
1501.80 451
1501.88 467
1501.97 480
1502.06 489
1502.15 493
1502.24 490
1502.33 480
1502.42 465
1502.50 445
1502.59 423
1502.68 404
1502.77 391
1502.86 388
1502.95 397
1503.04 417
1503.13 448
1503.21 486
1503.30 525
1503.39 560
1503.48 588
1503.57 606
1503.66 612
1503.75 609
1503.83 600
1503.92 588
1504.01 577
1504.10 569
1504.19 566
1504.28 567
1504.37 572
1504.46 579
1504.54 589
1504.63 599
1504.72 610
1504.81 621
1504.90 631
1504.99 639
1505.08 644
1505.16 645
1505.25 644
1505.34 640
1505.43 636
1505.52 636
1505.61 640
1505.70 651
1505.79 667
1505.87 688
1505.96 710
1506.05 732
1506.14 751
1506.23 767
1506.32 780
1506.41 791
1506.50 802
1506.58 812
1506.67 823
1506.76 836
1506.85 850
1506.94 864
1507.03 880
1507.12 895
1507.21 908
1507.29 917
1507.38 920
1507.47 914
1507.56 900
1507.65 878
1507.74 850
1507.83 821
1507.92 794
1508.00 773
1508.09 760
1508.18 754
1508.27 754
1508.36 756
1508.45 755
1508.54 750
1508.63 739
1508.71 722
1508.80 702
1508.89 683
1508.98 666
1509.07 653
1509.16 644
1509.25 639
1509.34 635
1509.43 631
1509.51 627
1509.60 623
1509.69 618
1509.78 615
1509.87 612
1509.96 611
1510.05 611
1510.14 613
1510.23 616
1510.31 621
1510.40 626
1510.49 634
1510.58 641
1510.67 648
1510.76 651
1510.85 651
1510.94 646
1511.02 637
1511.11 623
1511.20 606
1511.29 590
1511.38 574
1511.47 561
1511.56 548
1511.65 535
1511.74 521
1511.83 505
1511.91 487
1512.00 469
1512.09 453
1512.18 441
1512.27 436
1512.36 436
1512.45 442
1512.54 452
1512.63 463
1512.71 473
1512.80 479
1512.89 480
1512.98 477
1513.07 470
1513.16 461
1513.25 452
1513.34 444
1513.43 439
1513.51 436
1513.60 436
1513.69 438
1513.78 444
1513.87 453
1513.96 465
1514.05 480
1514.14 498
1514.23 518
1514.32 537
1514.40 554
1514.49 566
1514.58 572
1514.67 571
1514.76 565
1514.85 557
1514.94 550
1515.03 546
1515.12 548
1515.21 556
1515.29 570
1515.38 586
1515.47 602
1515.56 616
1515.65 626
1515.74 634
1515.83 640
1515.92 649
1516.01 662
1516.10 683
1516.18 710
1516.27 744
1516.36 780
1516.45 816
1516.54 848
1516.63 876
1516.72 896
1516.81 911
1516.90 921
1516.99 928
1517.07 934
1517.16 939
1517.25 945
1517.34 953
1517.43 963
1517.52 974
1517.61 985
1517.70 996
1517.79 1005
1517.88 1010
1517.97 1011
1518.05 1006
1518.14 995
1518.23 980
1518.32 962
1518.41 942
1518.50 923
1518.59 907
1518.68 895
1518.77 887
1518.86 882
1518.95 876
1519.03 866
1519.12 851
1519.21 829
1519.30 801
1519.39 770
1519.48 741
1519.57 717
1519.66 704
1519.75 701
1519.84 708
1519.93 722
1520.02 738
1520.10 752
1520.19 759
1520.28 757
1520.37 745
1520.46 724
1520.55 697
1520.64 665
1520.73 632
1520.82 600
1520.91 569
1521.00 540
1521.09 514
1521.17 491
1521.26 472
1521.35 459
1521.44 450
1521.53 446
1521.62 446
1521.71 448
1521.80 450
1521.89 450
1521.98 446
1522.07 436
1522.16 420
1522.24 397
1522.33 369
1522.42 339
1522.51 308
1522.60 280
1522.69 259
1522.78 245
1522.87 239
1522.96 237
1523.05 237
1523.14 237
1523.23 233
1523.32 225
1523.40 212
1523.49 196
1523.58 179
1523.67 162
1523.76 148
1523.85 137
1523.94 130
1524.03 129
1524.12 133
1524.21 142
1524.30 153
1524.39 166
1524.48 179
1524.57 189
1524.65 196
1524.74 199
1524.83 197
1524.92 192
1525.01 184
1525.10 175
1525.19 166
1525.28 158
1525.37 149
1525.46 140
1525.55 130
1525.64 120
1525.73 109
1525.82 99
1525.90 90
1525.99 84
1526.08 80
1526.17 78
1526.26 78
1526.35 78
1526.44 78
1526.53 77
1526.62 79
1526.71 82
1526.80 88
1526.89 96
1526.98 105
1527.07 113
1527.16 117
1527.24 115
1527.33 108
1527.42 96
1527.51 81
1527.60 66
1527.69 52
1527.78 43
1527.87 37
1527.96 36
1528.05 37
1528.14 41
1528.23 45
1528.32 49
1528.41 51
1528.50 51
1528.59 48
1528.67 43
1528.76 35
1528.85 25
1528.94 13
1529.03 1
1529.12 0
1529.21 0
1529.30 0
1529.39 0
1529.48 0
1529.57 0
1529.66 0
1529.75 0
1529.84 12
1529.93 27
1530.02 43
1530.11 59
1530.19 75
1530.28 91
1530.37 107
1530.46 121
1530.55 134
1530.64 143
1530.73 148
1530.82 148
1530.91 144
1531.00 139
1531.09 133
1531.18 128
1531.27 128
1531.36 131
1531.45 140
1531.54 154
1531.63 172
1531.72 193
1531.81 215
1531.89 237
1531.98 256
1532.07 270
1532.16 279
1532.25 280
1532.34 273
1532.43 260
1532.52 242
1532.61 223
1532.70 204
1532.79 190
1532.88 182
1532.97 182
1533.06 188
1533.15 200
1533.24 216
1533.33 235
1533.42 256
1533.51 279
1533.60 304
1533.69 331
1533.77 361
1533.86 391
1533.95 420
1534.04 446
1534.13 465
1534.22 477
1534.31 481
1534.40 476
1534.49 465
1534.58 447
1534.67 426
1534.76 404
1534.85 383
1534.94 365
1535.03 350
1535.12 339
1535.21 332
1535.30 326
1535.39 322
1535.48 320
1535.57 320
1535.66 324
1535.75 333
1535.84 348
1535.92 369
1536.01 395
1536.10 423
1536.19 449
1536.28 471
1536.37 487
1536.46 497
1536.55 501
1536.64 502
1536.73 503
1536.82 506
1536.91 511
1537.00 519
1537.09 527
1537.18 535
1537.27 542
1537.36 546
1537.45 548
1537.54 548
1537.63 546
1537.72 544
1537.81 540
1537.90 535
1537.99 530
1538.08 525
1538.17 523
1538.26 526
1538.35 533
1538.43 544
1538.52 558
1538.61 572
1538.70 584
1538.79 592
1538.88 595
1538.97 596
1539.06 595
1539.15 596
1539.24 601
1539.33 610
1539.42 625
1539.51 643
1539.60 665
1539.69 688
1539.78 712
1539.87 736
1539.96 759
1540.05 784
1540.14 811
1540.23 843
1540.32 881
1540.41 925
1540.50 973
1540.59 1025
1540.68 1076
1540.77 1124
1540.86 1166
1540.95 1202
1541.04 1231
1541.13 1256
1541.22 1280
1541.31 1304
1541.40 1330
1541.49 1358
1541.58 1390
1541.67 1422
1541.75 1454
1541.84 1485
1541.93 1515
1542.02 1545
1542.11 1576
1542.20 1610
1542.29 1650
1542.38 1695
1542.47 1746
1542.56 1800
1542.65 1854
1542.74 1905
1542.83 1950
1542.92 1988
1543.01 2021
1543.10 2053
1543.19 2086
1543.28 2123
1543.37 2166
1543.46 2213
1543.55 2261
1543.64 2307
1543.73 2349
1543.82 2385
1543.91 2414
1544.00 2437
1544.09 2456
1544.18 2471
1544.27 2488
1544.36 2506
1544.45 2528
1544.54 2556
1544.63 2588
1544.72 2623
1544.81 2659
1544.90 2691
1544.99 2715
1545.08 2731
1545.17 2739
1545.26 2739
1545.35 2732
1545.44 2720
1545.53 2704
1545.62 2683
1545.71 2655
1545.80 2621
1545.89 2579
1545.98 2531
1546.07 2478
1546.16 2424
1546.25 2371
1546.34 2321
1546.43 2276
1546.52 2236
1546.61 2202
1546.70 2172
1546.79 2144
1546.88 2114
1546.97 2082
1547.06 2047
1547.15 2010
1547.24 1970
1547.33 1930
1547.42 1889
1547.51 1849
1547.60 1808
1547.69 1764
1547.78 1718
1547.87 1672
1547.96 1626
1548.05 1582
1548.14 1543
1548.23 1509
1548.32 1479
1548.41 1452
1548.50 1423
1548.59 1391
1548.68 1355
1548.77 1315
1548.86 1274
1548.95 1233
1549.04 1193
1549.13 1157
1549.22 1124
1549.31 1092
1549.40 1059
1549.49 1024
1549.58 984
1549.67 939
1549.76 889
1549.85 836
1549.94 783
1550.03 731
1550.12 683
1550.21 640
1550.30 603
1550.39 572
1550.48 547
1550.57 525
1550.66 505
1550.75 485
1550.84 464
1550.93 442
1551.02 420
1551.11 398
1551.20 378
1551.29 362
1551.38 349
1551.47 340
1551.56 334
1551.65 330
1551.74 328
1551.83 325
1551.92 323
1552.01 319
1552.10 314
1552.19 308
1552.28 301
1552.37 291
1552.46 280
1552.55 268
1552.64 256
1552.73 246
1552.82 236
1552.91 229
1553.00 222
1553.09 216
1553.18 208
1553.27 197
1553.36 180
1553.45 159
1553.54 134
1553.63 107
1553.72 83
1553.81 63
1553.90 51
1553.99 47
1554.08 50
1554.17 58
1554.26 69
1554.35 81
1554.44 92
1554.53 100
1554.62 107
1554.71 112
1554.80 115
1554.89 118
1554.98 120
1555.07 120
1555.16 120
1555.25 119
1555.34 117
1555.43 116
1555.52 115
1555.61 115
1555.70 117
1555.79 121
1555.88 124
1555.97 128
1556.06 131
1556.15 134
1556.24 135
1556.33 136
1556.42 136
1556.51 135
1556.60 133
1556.70 131
1556.79 128
1556.88 126
1556.97 125
1557.06 127
1557.15 132
1557.24 139
1557.33 149
1557.42 160
1557.51 170
1557.60 176
1557.69 180
1557.78 181
1557.87 180
1557.96 179
1558.05 180
1558.14 184
1558.23 191
1558.32 201
1558.41 211
1558.50 221
1558.59 228
1558.68 232
1558.77 233
1558.86 232
1558.95 231
1559.04 230
1559.13 230
1559.22 231
1559.31 233
1559.40 234
1559.49 233
1559.58 230
1559.67 222
1559.76 210
1559.85 194
1559.94 176
1560.03 157
1560.13 140
1560.22 128
1560.31 121
1560.40 121
1560.49 126
1560.58 135
1560.67 144
1560.76 149
1560.85 148
1560.94 139
1561.03 124
1561.12 104
1561.21 82
1561.30 64
1561.39 52
1561.48 48
1561.57 52
1561.66 65
1561.75 82
1561.84 101
1561.93 117
1562.02 128
1562.11 132
1562.20 128
1562.29 116
1562.38 100
1562.47 81
1562.56 65
1562.66 54
1562.75 51
1562.84 57
1562.93 72
1563.02 95
1563.11 122
1563.20 151
1563.29 179
1563.38 204
1563.47 225
1563.56 244
1563.65 260
1563.74 274
1563.83 288
1563.92 300
1564.01 310
1564.10 317
1564.19 320
1564.28 320
1564.37 315
1564.46 309
1564.55 302
1564.64 295
1564.73 288
1564.83 283
1564.92 280
1565.01 280
1565.10 285
1565.19 294
1565.28 308
1565.37 326
1565.46 346
1565.55 366
1565.64 386
1565.73 406
1565.82 425
1565.91 445
1566.00 466
1566.09 490
1566.18 517
1566.27 545
1566.36 575
1566.45 605
1566.54 635
1566.63 665
1566.73 696
1566.82 727
1566.91 761
1567.00 798
1567.09 839
1567.18 887
1567.27 940
1567.36 998
1567.45 1059
1567.54 1121
1567.63 1180
1567.72 1234
1567.81 1279
1567.90 1316
1567.99 1344
1568.08 1364
1568.17 1377
1568.26 1384
1568.35 1388
1568.45 1388
1568.54 1388
1568.63 1387
1568.72 1387
1568.81 1389
1568.90 1398
1568.99 1414
1569.08 1440
1569.17 1478
1569.26 1531
1569.35 1595
1569.44 1671
1569.53 1755
1569.62 1845
1569.71 1937
1569.80 2032
1569.89 2128
1569.99 2226
1570.08 2325
1570.17 2427
1570.26 2529
1570.35 2630
1570.44 2729
1570.53 2824
1570.62 2914
1570.71 2999
1570.80 3079
1570.89 3151
1570.98 3216
1571.07 3271
1571.16 3316
1571.25 3353
1571.34 3380
1571.44 3400
1571.53 3415
1571.62 3428
1571.71 3438
1571.80 3449
1571.89 3459
1571.98 3469
1572.07 3479
1572.16 3487
1572.25 3493
1572.34 3496
1572.43 3495
1572.52 3491
1572.61 3483
1572.70 3473
1572.80 3461
1572.89 3449
1572.98 3437
1573.07 3424
1573.16 3408
1573.25 3389
1573.34 3366
1573.43 3338
1573.52 3305
1573.61 3265
1573.70 3221
1573.79 3172
1573.88 3119
1573.97 3063
1574.07 3006
1574.16 2948
1574.25 2891
1574.34 2836
1574.43 2782
1574.52 2729
1574.61 2675
1574.70 2617
1574.79 2555
1574.88 2487
1574.97 2414
1575.06 2339
1575.15 2265
1575.24 2194
1575.34 2127
1575.43 2067
1575.52 2011
1575.61 1959
1575.70 1908
1575.79 1858
1575.88 1807
1575.97 1756
1576.06 1706
1576.15 1656
1576.24 1606
1576.33 1557
1576.42 1507
1576.52 1458
1576.61 1411
1576.70 1368
1576.79 1329
1576.88 1295
1576.97 1265
1577.06 1237
1577.15 1209
1577.24 1176
1577.33 1138
1577.42 1095
1577.51 1047
1577.61 998
1577.70 948
1577.79 902
1577.88 858
1577.97 819
1578.06 783
1578.15 751
1578.24 722
1578.33 698
1578.42 679
1578.51 664
1578.60 653
1578.70 647
1578.79 643
1578.88 639
1578.97 634
1579.06 626
1579.15 614
1579.24 597
1579.33 576
1579.42 553
1579.51 530
1579.60 511
1579.70 496
1579.79 488
1579.88 485
1579.97 487
1580.06 492
1580.15 498
1580.24 504
1580.33 508
1580.42 510
1580.51 509
1580.60 505
1580.69 497
1580.79 485
1580.88 469
1580.97 450
1581.06 427
1581.15 401
1581.24 374
1581.33 347
1581.42 320
1581.51 295
1581.60 274
1581.70 258
1581.79 247
1581.88 241
1581.97 238
1582.06 239
1582.15 240
1582.24 241
1582.33 242
1582.42 241
1582.51 240
1582.60 241
1582.70 244
1582.79 250
1582.88 259
1582.97 269
1583.06 280
1583.15 288
1583.24 294
1583.33 296
1583.42 295
1583.51 293
1583.61 291
1583.70 289
1583.79 288
1583.88 286
1583.97 281
1584.06 271
1584.15 256
1584.24 234
1584.33 207
1584.42 177
1584.52 146
1584.61 117
1584.70 95
1584.79 80
1584.88 72
1584.97 72
1585.06 78
1585.15 89
1585.24 102
1585.33 117
1585.43 131
1585.52 144
1585.61 154
1585.70 160
1585.79 161
1585.88 156
1585.97 144
1586.06 126
1586.15 103
1586.25 78
1586.34 54
1586.43 33
1586.52 20
1586.61 13
1586.70 14
1586.79 19
1586.88 28
1586.97 37
1587.07 45
1587.16 50
1587.25 52
1587.34 51
1587.43 48
1587.52 43
1587.61 37
1587.70 32
1587.79 28
1587.89 24
1587.98 21
1588.07 16
1588.16 10
1588.25 0
1588.34 0
1588.43 0
1588.52 0
1588.61 0
1588.71 0
1588.80 0
1588.89 0
1588.98 25
1589.07 50
1589.16 72
1589.25 89
1589.34 100
1589.43 104
1589.53 104
1589.62 101
1589.71 99
1589.80 98
1589.89 100
1589.98 104
1590.07 109
1590.16 114
1590.26 118
1590.35 120
1590.44 119
1590.53 114
1590.62 108
1590.71 99
1590.80 88
1590.89 78
1590.98 69
1591.08 63
1591.17 63
1591.26 69
1591.35 81
1591.44 99
1591.53 120
1591.62 140
1591.71 155
1591.81 165
1591.90 168
1591.99 166
1592.08 160
1592.17 153
1592.26 149
1592.35 150
1592.44 155
1592.54 166
1592.63 182
1592.72 203
1592.81 229
1592.90 257
1592.99 285
1593.08 310
1593.17 331
1593.27 346
1593.36 357
1593.45 363
1593.54 367
1593.63 370
1593.72 374
1593.81 377
1593.90 379
1594.00 381
1594.09 382
1594.18 382
1594.27 380
1594.36 378
1594.45 376
1594.54 375
1594.64 374
1594.73 375
1594.82 378
1594.91 383
1595.00 390
1595.09 396
1595.18 400
1595.27 402
1595.37 401
1595.46 398
1595.55 395
1595.64 391
1595.73 390
1595.82 390
1595.91 392
1596.01 393
1596.10 392
1596.19 388
1596.28 380
1596.37 370
1596.46 357
1596.55 344
1596.64 331
1596.74 320
1596.83 309
1596.92 301
1597.01 294
1597.10 290
1597.19 290
1597.28 292
1597.38 299
1597.47 308
1597.56 320
1597.65 332
1597.74 343
1597.83 351
1597.92 354
1598.02 352
1598.11 344
1598.20 331
1598.29 316
1598.38 302
1598.47 293
1598.56 291
1598.66 299
1598.75 315
1598.84 337
1598.93 361
1599.02 382
1599.11 395
1599.20 399
1599.30 392
1599.39 374
1599.48 349
1599.57 318
1599.66 283
1599.75 249
1599.84 216
1599.94 187
1600.03 164
1600.12 147
1600.21 136
1600.30 132
1600.39 133
1600.48 138
1600.58 145
1600.67 153
1600.76 161
1600.85 170
1600.94 177
1601.03 185
1601.13 194
1601.22 205
1601.31 219
1601.40 234
1601.49 250
1601.58 265
1601.67 278
1601.77 286
1601.86 287
1601.95 283
1602.04 274
1602.13 260
1602.22 245
1602.31 228
1602.41 211
1602.50 195
1602.59 182
1602.68 173
1602.77 167
1602.86 165
1602.96 168
1603.05 174
1603.14 183
1603.23 192
1603.32 199
1603.41 204
1603.51 205
1603.60 202
1603.69 195
1603.78 186
1603.87 174
1603.96 163
1604.05 152
1604.15 143
1604.24 136
1604.33 131
1604.42 128
1604.51 126
1604.60 123
1604.70 120
1604.79 116
1604.88 112
1604.97 108
1605.06 102
1605.15 95
1605.25 86
1605.34 72
1605.43 55
1605.52 35
1605.61 15
1605.70 0
1605.80 0
1605.89 0
1605.98 0
1606.07 0
1606.16 0
1606.25 0
1606.35 0
1606.44 0
1606.53 10
1606.62 24
1606.71 38
1606.80 55
1606.89 73
1606.99 91
1607.08 109
1607.17 123
1607.26 132
1607.35 137
1607.45 135
1607.54 129
1607.63 119
1607.72 109
1607.81 101
1607.90 99
1608.00 104
1608.09 114
1608.18 129
1608.27 144
1608.36 157
1608.45 164
1608.55 166
1608.64 163
1608.73 156
1608.82 151
1608.91 150
1609.00 154
1609.10 163
1609.19 176
1609.28 190
1609.37 204
1609.46 214
1609.55 220
1609.65 222
1609.74 221
1609.83 221
1609.92 223
1610.01 228
1610.10 237
1610.20 248
1610.29 260
1610.38 270
1610.47 275
1610.56 276
1610.66 272
1610.75 265
1610.84 257
1610.93 250
1611.02 245
1611.11 242
1611.21 239
1611.30 234
1611.39 226
1611.48 216
1611.57 202
1611.67 188
1611.76 174
1611.85 164
1611.94 157
1612.03 152
1612.12 149
1612.22 148
1612.31 146
1612.40 143
1612.49 139
1612.58 135
1612.68 132
1612.77 131
1612.86 131
1612.95 132
1613.04 133
1613.13 133
1613.23 130
1613.32 125
1613.41 116
1613.50 104
1613.59 91
1613.69 76
1613.78 62
1613.87 48
1613.96 36
1614.05 26
1614.14 20
1614.24 17
1614.33 18
1614.42 23
1614.51 32
1614.60 44
1614.70 59
1614.79 74
1614.88 89
1614.97 103
1615.06 114
1615.16 122
1615.25 127
1615.34 129
1615.43 130
1615.52 130
1615.62 131
1615.71 131
1615.80 133
1615.89 135
1615.98 138
1616.07 141
1616.17 143
1616.26 143
1616.35 142
1616.44 140
1616.53 137
1616.63 134
1616.72 132
1616.81 129
1616.90 126
1616.99 121
1617.09 114
1617.18 102
1617.27 88
1617.36 70
1617.45 51
1617.55 30
1617.64 11
1617.73 0
1617.82 0
1617.91 0
1618.01 0
1618.10 0
1618.19 0
1618.28 0
1618.37 0
1618.47 2
1618.56 19
1618.65 36
1618.74 53
1618.83 67
1618.93 77
1619.02 83
1619.11 85
1619.20 82
1619.29 75
1619.39 66
1619.48 57
1619.57 47
1619.66 41
1619.75 37
1619.85 37
1619.94 42
1620.03 50
1620.12 61
1620.21 71
1620.31 81
1620.40 87
1620.49 89
1620.58 86
1620.67 80
1620.77 72
1620.86 63
1620.95 55
1621.04 48
1621.13 45
1621.23 46
1621.32 50
1621.41 57
1621.50 66
1621.60 76
1621.69 84
1621.78 89
1621.87 91
1621.96 88
1622.06 83
1622.15 75
1622.24 66
1622.33 56
1622.42 44
1622.52 32
1622.61 20
1622.70 10
1622.79 5
1622.88 5
1622.98 11
1623.07 24
1623.16 39
1623.25 55
1623.35 68
1623.44 76
1623.53 79
1623.62 76
1623.71 69
1623.81 60
1623.90 49
1623.99 38
1624.08 27
1624.17 14
1624.27 1
1624.36 0
1624.45 0
1624.54 0
1624.64 0
1624.73 0
1624.82 0
1624.91 0
1625.00 5
1625.10 15
1625.19 21
1625.28 25
1625.37 26
1625.47 26
1625.56 25
1625.65 24
1625.74 26
1625.83 32
1625.93 41
1626.02 54
1626.11 70
1626.20 88
1626.29 106
1626.39 122
1626.48 134
1626.57 141
1626.66 143
1626.76 142
1626.85 139
1626.94 134
1627.03 129
1627.13 124
1627.22 120
1627.31 115
1627.40 110
1627.49 104
1627.59 99
1627.68 95
1627.77 93
1627.86 91
1627.96 90
1628.05 89
1628.14 87
1628.23 83
1628.32 75
1628.42 64
1628.51 48
1628.60 29
1628.69 9
1628.79 0
1628.88 0
1628.97 0
1629.06 0
1629.15 0
1629.25 0
1629.34 0
1629.43 0
1629.52 17
1629.62 33
1629.71 45
1629.80 51
1629.89 53
1629.99 51
1630.08 48
1630.17 45
1630.26 45
1630.36 49
1630.45 55
1630.54 62
1630.63 69
1630.72 74
1630.82 76
1630.91 74
1631.00 71
1631.09 67
1631.19 64
1631.28 61
1631.37 58
1631.46 54
1631.56 46
1631.65 34
1631.74 21
1631.83 7
1631.93 0
1632.02 0
1632.11 0
1632.20 0
1632.29 0
1632.39 9
1632.48 22
1632.57 34
1632.66 45
1632.76 54
1632.85 58
1632.94 60
1633.03 57
1633.13 53
1633.22 47
1633.31 42
1633.40 39
1633.50 38
1633.59 40
1633.68 42
1633.77 44
1633.87 45
1633.96 42
1634.05 37
1634.14 29
1634.24 21
1634.33 12
1634.42 4
1634.51 0
1634.61 0
1634.70 0
1634.79 0
1634.88 0
1634.98 0
1635.07 0
1635.16 0
1635.25 0
1635.35 2
1635.44 9
1635.53 15
1635.62 22
1635.71 27
1635.81 30
1635.90 31
1635.99 31
1636.08 30
1636.18 31
1636.27 32
1636.36 36
1636.45 43
1636.55 50
1636.64 58
1636.73 63
1636.82 65
1636.92 63
1637.01 57
1637.10 47
1637.20 36
1637.29 25
1637.38 18
1637.47 15
1637.57 16
1637.66 20
1637.75 26
1637.84 34
1637.94 42
1638.03 49
1638.12 56
1638.21 63
1638.31 69
1638.40 74
1638.49 80
1638.58 85
1638.68 91
1638.77 99
1638.86 108
1638.95 118
1639.05 129
1639.14 139
1639.23 147
1639.32 150
1639.42 149
1639.51 142
1639.60 131
1639.69 117
1639.79 101
1639.88 85
1639.97 72
1640.06 61
1640.16 52
1640.25 45
1640.34 39
1640.44 33
1640.53 28
1640.62 23
1640.71 20
1640.81 19
1640.90 22
1640.99 28
1641.08 36
1641.18 46
1641.27 55
1641.36 62
1641.45 67
1641.55 68
1641.64 67
1641.73 65
1641.82 63
1641.92 63
1642.01 67
1642.10 75
1642.20 85
1642.29 98
1642.38 111
1642.47 124
1642.57 133
1642.66 139
1642.75 142
1642.84 140
1642.94 136
1643.03 130
1643.12 122
1643.22 115
1643.31 108
1643.40 104
1643.49 101
1643.59 99
1643.68 97
1643.77 94
1643.86 90
1643.96 84
1644.05 78
1644.14 72
1644.23 68
1644.33 66
1644.42 67
1644.51 70
1644.61 73
1644.70 76
1644.79 76
1644.88 74
1644.98 70
1645.07 64
1645.16 57
1645.26 49
1645.35 42
1645.44 36
1645.53 32
1645.63 30
1645.72 32
1645.81 38
1645.90 46
1646.00 57
1646.09 70
1646.18 83
1646.28 95
1646.37 104
1646.46 110
1646.55 113
1646.65 114
1646.74 111
1646.83 108
1646.93 104
1647.02 101
1647.11 98
1647.20 96
1647.30 93
1647.39 88
1647.48 81
1647.57 71
1647.67 57
1647.76 43
1647.85 28
1647.95 15
1648.04 4
1648.13 0
1648.22 0
1648.32 0
1648.41 0
1648.50 0
1648.60 0
1648.69 0
1648.78 0
1648.87 0
1648.97 3
1649.06 8
1649.15 14
1649.25 20
1649.34 26
1649.43 32
1649.52 38
1649.62 46
1649.71 54
1649.80 61
1649.90 68
1649.99 75
1650.08 80
1650.17 85
1650.27 89
1650.36 93
1650.45 97
1650.55 101
1650.64 104
1650.73 107
1650.83 110
1650.92 114
1651.01 119
1651.10 125
1651.20 129
1651.29 130
1651.38 126
1651.48 117
1651.57 103
1651.66 85
1651.75 64
1651.85 43
1651.94 23
1652.03 5
1652.13 0
1652.22 0
1652.31 0
1652.41 0
1652.50 0
1652.59 0
1652.68 0
1652.78 0
1652.87 9
1652.96 23
1653.06 35
1653.15 46
1653.24 57
1653.33 69
1653.43 81
1653.52 94
1653.61 107
1653.71 119
1653.80 129
1653.89 137
1653.99 144
1654.08 150
1654.17 156
1654.26 162
1654.36 168
1654.45 172
1654.54 173
1654.64 171
1654.73 166
1654.82 158
1654.92 150
1655.01 143
1655.10 138
1655.20 136
1655.29 136
1655.38 136
1655.47 134
1655.57 130
1655.66 124
1655.75 117
1655.85 108
1655.94 100
1656.03 93
1656.13 88
1656.22 82
1656.31 76
1656.40 69
1656.50 63
1656.59 57
1656.68 55
1656.78 56
1656.87 63
1656.96 75
1657.06 92
1657.15 112
1657.24 132
1657.34 151
1657.43 166
1657.52 176
1657.62 179
1657.71 177
1657.80 169
1657.89 157
1657.99 142
1658.08 126
1658.17 110
1658.27 96
1658.36 84
1658.45 75
1658.55 67
1658.64 63
1658.73 60
1658.83 61
1658.92 66
1659.01 76
1659.11 91
1659.20 110
1659.29 131
1659.38 150
1659.48 165
1659.57 175
1659.66 178
1659.76 176
1659.85 172
1659.94 168
1660.04 166
1660.13 164
1660.22 161
1660.32 156
1660.41 147
1660.50 133
1660.60 115
1660.69 96
1660.78 79
1660.88 67
1660.97 60
1661.06 60
1661.15 66
1661.25 76
1661.34 87
1661.43 99
1661.53 111
1661.62 120
1661.71 127
1661.81 130
1661.90 129
1661.99 124
1662.09 116
1662.18 107
1662.27 97
1662.37 90
1662.46 87
1662.55 87
1662.65 93
1662.74 101
1662.83 113
1662.93 126
1663.02 138
1663.11 149
1663.21 157
1663.30 160
1663.39 158
1663.49 150
1663.58 136
1663.67 118
1663.77 99
1663.86 81
1663.95 68
1664.05 63
1664.14 67
1664.23 81
1664.33 101
1664.42 125
1664.51 149
1664.61 169
1664.70 185
1664.79 197
1664.89 206
1664.98 214
1665.07 224
1665.17 235
1665.26 247
1665.35 256
1665.45 262
1665.54 261
1665.63 253
1665.73 241
1665.82 226
1665.91 213
1666.01 206
1666.10 205
1666.19 209
1666.29 216
1666.38 224
1666.47 228
1666.57 226
1666.66 218
1666.75 205
1666.85 188
1666.94 170
1667.03 152
1667.13 135
1667.22 120
1667.31 107
1667.41 99
1667.50 95
1667.59 97
1667.69 104
1667.78 116
1667.87 131
1667.97 147
1668.06 161
1668.15 173
1668.25 180
1668.34 185
1668.43 188
1668.53 191
1668.62 194
1668.71 199
1668.81 205
1668.90 210
1668.99 212
1669.09 210
1669.18 204
1669.27 196
1669.37 188
1669.46 181
1669.55 177
1669.65 175
1669.74 175
1669.83 175
1669.93 175
1670.02 174
1670.11 173
1670.21 175
1670.30 178
1670.40 185
1670.49 193
1670.58 200
1670.68 204
1670.77 203
1670.86 197
1670.96 187
1671.05 174
1671.14 161
1671.24 151
1671.33 145
1671.42 143
1671.52 144
1671.61 146
1671.70 148
1671.80 149
1671.89 150
1671.98 151
1672.08 151
1672.17 152
1672.27 151
1672.36 150
1672.45 147
1672.55 142
1672.64 136
1672.73 132
1672.83 129
1672.92 129
1673.01 131
1673.11 134
1673.20 137
1673.29 138
1673.39 136
1673.48 132
1673.57 128
1673.67 126
1673.76 127
1673.86 131
1673.95 137
1674.04 142
1674.14 144
1674.23 140
1674.32 131
1674.42 118
1674.51 104
1674.60 94
1674.70 89
1674.79 89
1674.88 94
1674.98 101
1675.07 106
1675.17 108
1675.26 106
1675.35 100
1675.45 92
1675.54 85
1675.63 79
1675.73 77
1675.82 77
1675.91 79
1676.01 80
1676.10 80
1676.20 77
1676.29 72
1676.38 65
1676.48 56
1676.57 48
1676.66 41
1676.76 35
1676.85 31
1676.94 26
1677.04 20
1677.13 12
1677.23 3
1677.32 0
1677.41 0
1677.51 0
1677.60 0
1677.69 0
1677.79 0
1677.88 0
1677.97 0
1678.07 11
1678.16 21
1678.26 30
1678.35 39
1678.44 46
1678.54 52
1678.63 55
1678.72 56
1678.82 55
1678.91 52
1679.01 49
1679.10 48
1679.19 51
1679.29 60
1679.38 73
1679.47 90
1679.57 108
1679.66 126
1679.75 140
1679.85 151
1679.94 157
1680.04 159
1680.13 159
1680.22 157
1680.32 154
1680.41 150
1680.50 145
1680.60 141
1680.69 138
1680.79 135
1680.88 135
1680.97 139
1681.07 145
1681.16 154
1681.25 166
1681.35 179
1681.44 192
1681.54 205
1681.63 214
1681.72 221
1681.82 223
1681.91 220
1682.01 212
1682.10 201
1682.19 186
1682.29 169
1682.38 151
1682.47 134
1682.57 117
1682.66 102
1682.76 89
1682.85 77
1682.94 66
1683.04 56
1683.13 46
1683.22 36
1683.32 25
1683.41 15
1683.51 7
1683.60 2
1683.69 0
1683.79 1
1683.88 5
1683.98 13
1684.07 23
1684.16 34
1684.26 46
1684.35 58
1684.44 69
1684.54 76
1684.63 81
1684.73 82
1684.82 81
1684.91 78
1685.01 75
1685.10 72
1685.20 71
1685.29 71
1685.38 71
1685.48 71
1685.57 70
1685.66 69
1685.76 67
1685.85 66
1685.95 64
1686.04 63
1686.13 63
1686.23 63
1686.32 64
1686.42 65
1686.51 65
1686.60 66
1686.70 68
1686.79 69
1686.89 72
1686.98 75
1687.07 79
1687.17 83
1687.26 87
1687.36 89
1687.45 90
1687.54 90
1687.64 89
1687.73 88
1687.83 88
1687.92 90
1688.01 94
1688.11 100
1688.20 107
1688.30 114
1688.39 119
1688.48 122
1688.58 121
1688.67 115
1688.76 105
1688.86 90
1688.95 73
1689.05 54
1689.14 34
1689.23 16
1689.33 3
1689.42 0
1689.52 0
1689.61 8
1689.70 24
1689.80 45
1689.89 65
1689.99 82
1690.08 93
1690.17 96
1690.27 93
1690.36 86
1690.46 77
1690.55 69
1690.65 65
1690.74 63
1690.83 64
1690.93 66
1691.02 67
1691.12 67
1691.21 65
1691.30 62
1691.40 60
1691.49 59
1691.59 63
1691.68 72
1691.77 87
1691.87 105
1691.96 125
1692.06 144
1692.15 157
1692.24 164
1692.34 163
1692.43 155
1692.53 143
1692.62 129
1692.71 117
1692.81 109
1692.90 104
1693.00 101
1693.09 99
1693.18 94
1693.28 85
1693.37 72
1693.47 55
1693.56 37
1693.66 18
1693.75 3
1693.84 0
1693.94 0
1694.03 0
1694.13 0
1694.22 0
1694.31 7
1694.41 15
1694.50 21
1694.60 23
1694.69 22
1694.79 17
1694.88 10
1694.97 0
1695.07 0
1695.16 0
1695.26 0
1695.35 0
1695.44 0
1695.54 0
1695.63 0
1695.73 7
1695.82 21
1695.91 36
1696.01 52
1696.10 68
1696.20 83
1696.29 97
1696.39 109
1696.48 117
1696.57 121
1696.67 121
1696.76 118
1696.86 113
1696.95 106
1697.05 100
1697.14 93
1697.23 86
1697.33 80
1697.42 74
1697.52 69
1697.61 65
1697.70 63
1697.80 64
1697.89 67
1697.99 75
1698.08 85
1698.18 97
1698.27 110
1698.36 121
1698.46 130
1698.55 136
1698.65 138
1698.74 139
1698.84 139
1698.93 141
1699.02 145
1699.12 151
1699.21 159
1699.31 166
1699.40 170
1699.50 170
1699.59 165
1699.68 155
1699.78 141
1699.87 124
1699.97 106
1700.06 87
1700.16 67
1700.25 48
1700.34 29
1700.44 10
1700.53 0
1700.63 0
1700.72 0
1700.82 0
1700.91 0
1701.00 0
1701.10 0
1701.19 0
1701.29 11
1701.38 20
1701.48 27
1701.57 32
1701.66 35
1701.76 38
1701.85 41
1701.95 45
1702.04 50
1702.14 56
1702.23 63
1702.33 72
1702.42 82
1702.51 95
1702.61 108
1702.70 122
1702.80 134
1702.89 144
1702.99 151
1703.08 156
1703.17 160
1703.27 166
1703.36 174
1703.46 185
1703.55 200
1703.65 216
1703.74 232
1703.84 244
1703.93 252
1704.02 252
1704.12 244
1704.21 230
1704.31 210
1704.40 186
1704.50 162
1704.59 138
1704.69 116
1704.78 99
1704.87 87
1704.97 81
1705.06 80
1705.16 84
1705.25 93
1705.35 104
1705.44 116
1705.53 127
1705.63 135
1705.72 140
1705.82 141
1705.91 138
1706.01 131
1706.10 123
1706.20 113
1706.29 103
1706.39 94
1706.48 88
1706.57 85
1706.67 87
1706.76 94
1706.86 106
1706.95 122
1707.05 141
1707.14 162
1707.24 182
1707.33 201
1707.42 218
1707.52 234
1707.61 249
1707.71 263
1707.80 275
1707.90 283
1707.99 285
1708.09 280
1708.18 267
1708.28 249
1708.37 228
1708.46 208
1708.56 190
1708.65 177
1708.75 169
1708.84 163
1708.94 157
1709.03 149
1709.13 137
1709.22 121
1709.31 101
1709.41 80
1709.50 58
1709.60 40
1709.69 25
1709.79 17
1709.88 16
1709.98 23
1710.07 36
1710.17 55
1710.26 75
1710.36 94
1710.45 108
1710.54 117
1710.64 120
1710.73 118
1710.83 115
1710.92 113
1711.02 114
1711.11 119
1711.21 128
1711.30 141
1711.40 154
1711.49 167
1711.58 178
1711.68 185
1711.77 188
1711.87 189
1711.96 187
1712.06 183
1712.15 177
1712.25 169
1712.34 160
1712.44 150
1712.53 137
1712.63 123
1712.72 107
1712.82 91
1712.91 76
1713.00 63
1713.10 54
1713.19 49
1713.29 51
1713.38 60
1713.48 75
1713.57 94
1713.67 116
1713.76 138
1713.86 154
1713.95 165
1714.05 166
1714.14 161
1714.24 150
1714.33 137
1714.42 125
1714.52 119
1714.61 119
1714.71 126
1714.80 140
1714.90 156
1714.99 171
1715.09 183
1715.18 188
1715.28 186
1715.37 176
1715.47 160
1715.56 140
1715.66 119
1715.75 101
1715.85 86
1715.94 77
1716.03 75
1716.13 80
1716.22 90
1716.32 103
1716.41 114
1716.51 122
1716.60 123
1716.70 117
1716.79 101
1716.89 79
1716.98 53
1717.08 26
1717.17 1
1717.27 0
1717.36 0
1717.46 0
1717.55 0
1717.65 0
1717.74 0
1717.84 0
1717.93 1
1718.02 13
1718.12 25
1718.21 35
1718.31 43
1718.40 46
1718.50 46
1718.59 43
1718.69 37
1718.78 31
1718.88 28
1718.97 30
1719.07 40
1719.16 58
1719.26 83
1719.35 112
1719.45 141
1719.54 168
1719.64 189
1719.73 204
1719.83 212
1719.92 214
1720.02 212
1720.11 207
1720.21 200
1720.30 191
1720.40 182
1720.49 173
1720.59 164
1720.68 157
1720.77 152
1720.87 150
1720.96 152
1721.06 156
1721.15 161
1721.25 167
1721.34 172
1721.44 176
1721.53 180
1721.63 184
1721.72 190
1721.82 198
1721.91 207
1722.01 216
1722.10 227
1722.20 239
1722.29 252
1722.39 266
1722.48 283
1722.58 301
1722.67 319
1722.77 334
1722.86 344
1722.96 349
1723.05 348
1723.15 344
1723.24 336
1723.34 328
1723.43 322
1723.53 316
1723.62 311
1723.72 305
1723.81 297
1723.91 287
1724.00 276
1724.10 263
1724.19 250
1724.29 237
1724.38 226
1724.48 215
1724.57 205
1724.67 194
1724.76 184
1724.86 173
1724.95 165
1725.05 161
1725.14 161
1725.24 167
1725.33 177
1725.43 189
1725.52 202
1725.62 212
1725.71 218
1725.81 216
1725.90 209
1726.00 198
1726.09 185
1726.19 174
1726.28 166
1726.38 163
1726.47 167
1726.57 176
1726.66 189
1726.76 205
1726.85 221
1726.95 238
1727.04 253
1727.14 266
1727.23 277
1727.33 283
1727.42 286
1727.52 284
1727.61 279
1727.71 270
1727.80 259
1727.90 247
1727.99 234
1728.09 221
1728.18 209
1728.28 197
1728.37 184
1728.47 172
1728.56 158
1728.66 144
1728.75 130
1728.85 119
1728.94 112
1729.04 113
1729.13 122
1729.23 139
1729.32 162
1729.42 187
1729.51 210
1729.61 229
1729.70 241
1729.80 245
1729.89 242
1729.99 234
1730.08 222
1730.18 208
1730.28 193
1730.37 179
1730.47 165
1730.56 152
1730.66 141
1730.75 131
1730.85 122
1730.94 114
1731.04 107
1731.13 101
1731.23 95
1731.32 89
1731.42 85
1731.51 82
1731.61 79
1731.70 75
1731.80 70
1731.89 64
1731.99 56
1732.08 48
1732.18 40
1732.27 33
1732.37 28
1732.46 24
1732.56 20
1732.65 16
1732.75 9
1732.84 0
1732.94 0
1733.04 0
1733.13 0
1733.23 0
1733.32 0
1733.42 0
1733.51 0
1733.61 15
1733.70 36
1733.80 60
1733.89 85
1733.99 113
1734.08 141
1734.18 168
1734.27 193
1734.37 211
1734.46 222
1734.56 224
1734.65 221
1734.75 215
1734.84 210
1734.94 208
1735.03 211
1735.13 217
1735.23 225
1735.32 231
1735.42 232
1735.51 228
1735.61 219
1735.70 207
1735.80 195
1735.89 185
1735.99 180
1736.08 178
1736.18 180
1736.27 183
1736.37 184
1736.46 181
1736.56 174
1736.65 162
1736.75 147
1736.85 130
1736.94 112
1737.04 96
1737.13 81
1737.23 68
1737.32 57
1737.42 46
1737.51 35
1737.61 24
1737.70 12
1737.80 1
1737.89 0
1737.99 0
1738.08 0
1738.18 0
1738.28 0
1738.37 0
1738.47 0
1738.56 0
1738.66 14
1738.75 28
1738.85 41
1738.94 51
1739.04 60
1739.13 68
1739.23 77
1739.32 87
1739.42 100
1739.52 115
1739.61 130
1739.71 144
1739.80 155
1739.90 162
1739.99 168
1740.09 170
1740.18 173
1740.28 175
1740.37 179
1740.47 185
1740.56 190
1740.66 194
1740.76 195
1740.85 191
1740.95 181
1741.04 165
1741.14 144
1741.23 121
1741.33 100
1741.42 83
1741.52 72
1741.61 69
1741.71 74
1741.81 87
1741.90 107
1742.00 133
1742.09 163
1742.19 196
1742.28 230
1742.38 264
1742.47 295
1742.57 323
1742.66 345
1742.76 362
1742.86 372
1742.95 376
1743.05 373
1743.14 364
1743.24 350
1743.33 331
1743.43 310
1743.52 288
1743.62 267
1743.71 250
1743.81 238
1743.91 230
1744.00 225
1744.10 220
1744.19 213
1744.29 203
1744.38 189
1744.48 172
1744.57 157
1744.67 144
1744.77 136
1744.86 133
1744.96 135
1745.05 141
1745.15 150
1745.24 161
1745.34 172
1745.43 183
1745.53 193
1745.63 200
1745.72 202
1745.82 199
1745.91 190
1746.01 177
1746.10 163
1746.20 150
1746.29 141
1746.39 139
1746.49 144
1746.58 152
1746.68 163
1746.77 173
1746.87 179
1746.96 180
1747.06 178
1747.15 174
1747.25 171
1747.35 170
1747.44 171
1747.54 176
1747.63 183
1747.73 190
1747.82 197
1747.92 202
1748.02 205
1748.11 206
1748.21 208
1748.30 210
1748.40 215
1748.49 222
1748.59 232
1748.68 244
1748.78 256
1748.88 268
1748.97 277
1749.07 284
1749.16 288
1749.26 288
1749.35 285
1749.45 281
1749.55 277
1749.64 275
1749.74 275
1749.83 279
1749.93 288
1750.02 300
1750.12 314
1750.22 327
1750.31 336
1750.41 340
1750.50 337
1750.60 329
1750.69 316
1750.79 302
1750.88 287
1750.98 273
1751.08 259
1751.17 247
1751.27 236
1751.36 224
1751.46 213
1751.55 202
1751.65 192
1751.75 182
1751.84 174
1751.94 166
1752.03 159
1752.13 153
1752.22 148
1752.32 145
1752.42 144
1752.51 148
1752.61 155
1752.70 166
1752.80 179
1752.90 193
1752.99 206
1753.09 214
1753.18 216
1753.28 211
1753.37 198
1753.47 179
1753.57 156
1753.66 133
1753.76 111
1753.85 94
1753.95 82
1754.04 76
1754.14 76
1754.24 79
1754.33 83
1754.43 87
1754.52 91
1754.62 95
1754.71 98
1754.81 103
1754.91 108
1755.00 115
1755.10 123
1755.19 130
1755.29 134
1755.39 135
1755.48 131
1755.58 122
1755.67 109
1755.77 93
1755.86 76
1755.96 60
1756.06 46
1756.15 35
1756.25 25
1756.34 17
1756.44 10
1756.54 5
1756.63 2
1756.73 4
1756.82 11
1756.92 25
1757.01 44
1757.11 67
1757.21 90
1757.30 111
1757.40 127
1757.49 135
1757.59 136
1757.69 130
1757.78 119
1757.88 106
1757.97 92
1758.07 80
1758.17 73
1758.26 71
1758.36 73
1758.45 80
1758.55 91
1758.65 102
1758.74 113
1758.84 121
1758.93 124
1759.03 123
1759.12 117
1759.22 109
1759.32 100
1759.41 91
1759.51 84
1759.60 79
1759.70 77
1759.80 75
1759.89 76
1759.99 77
1760.08 80
1760.18 83
1760.28 86
1760.37 88
1760.47 90
1760.56 89
1760.66 86
1760.76 80
1760.85 73
1760.95 64
1761.04 54
1761.14 41
1761.24 28
1761.33 13
1761.43 0
1761.52 0
1761.62 0
1761.72 0
1761.81 0
1761.91 0
1762.00 0
1762.10 0
1762.20 11
1762.29 25
1762.39 35
1762.48 40
1762.58 41
1762.68 42
1762.77 44
1762.87 50
1762.96 62
1763.06 78
1763.16 98
1763.25 119
1763.35 140
1763.44 159
1763.54 177
1763.64 193
1763.73 210
1763.83 226
1763.92 244
1764.02 261
1764.12 277
1764.21 290
1764.31 299
1764.40 304
1764.50 304
1764.60 301
1764.69 294
1764.79 286
1764.88 278
1764.98 271
1765.08 265
1765.17 260
1765.27 255
1765.37 250
1765.46 245
1765.56 240
1765.65 235
1765.75 230
1765.85 226
1765.94 220
1766.04 214
1766.13 206
1766.23 198
1766.33 189
1766.42 181
1766.52 175
1766.61 172
1766.71 174
1766.81 181
1766.90 191
1767.00 206
1767.10 224
1767.19 244
1767.29 263
1767.38 279
1767.48 290
1767.58 294
1767.67 290
1767.77 278
1767.86 261
1767.96 240
1768.06 220
1768.15 203
1768.25 191
1768.35 187
1768.44 189
1768.54 197
1768.63 207
1768.73 218
1768.83 226
1768.92 230
1769.02 229
1769.12 224
1769.21 215
1769.31 204
1769.40 194
1769.50 184
1769.60 175
1769.69 166
1769.79 157
1769.88 149
1769.98 141
1770.08 135
1770.17 130
1770.27 128
1770.37 129
1770.46 131
1770.56 133
1770.65 135
1770.75 136
1770.85 138
1770.94 142
1771.04 149
1771.14 157
1771.23 166
1771.33 173
1771.42 176
1771.52 174
1771.62 167
1771.71 157
1771.81 148
1771.91 140
1772.00 135
1772.10 133
1772.19 131
1772.29 127
1772.39 121
1772.48 113
1772.58 103
1772.68 94
1772.77 87
1772.87 84
1772.97 84
1773.06 85
1773.16 86
1773.25 85
1773.35 81
1773.45 74
1773.54 64
1773.64 53
1773.74 40
1773.83 26
1773.93 12
1774.02 0
1774.12 0
1774.22 0
1774.31 0
1774.41 0
1774.51 0
1774.60 0
1774.70 0
1774.80 0
1774.89 21
1774.99 48
1775.08 77
1775.18 105
1775.28 127
1775.37 143
1775.47 151
1775.57 153
1775.66 152
1775.76 151
1775.86 154
1775.95 161
1776.05 171
1776.14 181
1776.24 188
1776.34 187
1776.43 179
1776.53 163
1776.63 142
1776.72 120
1776.82 100
1776.92 85
1777.01 77
1777.11 75
1777.20 77
1777.30 82
1777.40 89
1777.49 96
1777.59 103
1777.69 112
1777.78 122
1777.88 133
1777.98 145
1778.07 156
1778.17 165
1778.27 170
1778.36 173
1778.46 173
1778.56 172
1778.65 172
1778.75 175
1778.84 181
1778.94 190
1779.04 200
1779.13 209
1779.23 214
1779.33 215
1779.42 213
1779.52 208
1779.62 203
1779.71 202
1779.81 204
1779.91 211
1780.00 221
1780.10 234
1780.20 244
1780.29 251
1780.39 251
1780.48 244
1780.58 231
1780.68 213
1780.77 195
1780.87 178
1780.97 165
1781.06 157
1781.16 153
1781.26 154
1781.35 157
1781.45 163
1781.55 172
1781.64 183
1781.74 197
1781.84 213
1781.93 231
1782.03 250
1782.13 266
1782.22 280
1782.32 290
1782.42 294
1782.51 292
1782.61 287
1782.71 279
1782.80 268
1782.90 258
1782.99 249
1783.09 244
1783.19 241
1783.28 241
1783.38 241
1783.48 240
1783.57 237
1783.67 230
1783.77 222
1783.86 211
1783.96 201
1784.06 192
1784.15 184
1784.25 177
1784.35 167
1784.44 155
1784.54 140
1784.64 123
1784.73 105
1784.83 88
1784.93 73
1785.02 62
1785.12 55
1785.22 51
1785.31 48
1785.41 48
1785.51 48
1785.60 49
1785.70 50
1785.80 51
1785.89 51
1785.99 49
1786.09 43
1786.18 34
1786.28 23
1786.38 13
1786.47 6
1786.57 5
1786.67 11
1786.76 24
1786.86 43
1786.96 64
1787.05 85
1787.15 101
1787.25 111
1787.34 113
1787.44 110
1787.54 102
1787.63 93
1787.73 86
1787.83 81
1787.92 80
1788.02 82
1788.12 86
1788.21 91
1788.31 94
1788.41 95
1788.50 94
1788.60 89
1788.70 83
1788.79 75
1788.89 67
1788.99 60
1789.08 55
1789.18 52
1789.28 51
1789.37 50
1789.47 49
1789.57 48
1789.66 45
1789.76 40
1789.86 34
1789.96 24
1790.05 12
1790.15 0
1790.25 0
1790.34 0
1790.44 0
1790.54 0
1790.63 0
1790.73 0
1790.83 0
1790.92 25
1791.02 53
1791.12 78
1791.21 99
1791.31 115
1791.41 127
1791.50 136
1791.60 144
1791.70 152
1791.79 162
1791.89 174
1791.99 188
1792.08 204
1792.18 221
1792.28 239
1792.37 254
1792.47 265
1792.57 272
1792.67 274
1792.76 270
1792.86 262
1792.96 250
1793.05 237
1793.15 224
1793.25 211
1793.34 200
1793.44 190
1793.54 182
1793.63 174
1793.73 165
1793.83 156
1793.92 147
1794.02 139
1794.12 132
1794.22 129
1794.31 130
1794.41 138
1794.51 150
1794.60 165
1794.70 182
1794.80 197
1794.89 209
1794.99 216
1795.09 216
1795.18 211
1795.28 200
1795.38 186
1795.47 171
1795.57 155
1795.67 141
1795.77 130
1795.86 126
1795.96 128
1796.06 137
1796.15 152
1796.25 172
1796.35 196
1796.44 220
1796.54 240
1796.64 255
1796.74 261
1796.83 260
1796.93 249
1797.03 231
1797.12 209
1797.22 184
1797.32 160
1797.41 138
1797.51 118
1797.61 101
1797.70 86
1797.80 72
1797.90 60
1798.00 49
1798.09 42
1798.19 40
1798.29 44
1798.38 52
1798.48 64
1798.58 76
1798.67 86
1798.77 92
1798.87 92
1798.97 87
1799.06 79
1799.16 71
1799.26 64
1799.35 60
1799.45 58
1799.55 58
1799.64 57
1799.74 56
1799.84 52
1799.94 46
1800.03 39
1800.13 31
1800.23 25
1800.32 20
1800.42 17
1800.52 14
1800.62 13
1800.71 13
1800.81 15
1800.91 17
1801.00 19
1801.10 20
1801.20 20
1801.29 17
1801.39 10
1801.49 1
1801.59 0
1801.68 0
1801.78 0
1801.88 0
1801.97 0
1802.07 0
1802.17 0
1802.27 15
1802.36 32
1802.46 47
1802.56 58
1802.65 65
1802.75 66
1802.85 65
1802.95 62
1803.04 60
1803.14 60
1803.24 60
1803.33 62
1803.43 63
1803.53 64
1803.62 64
1803.72 65
1803.82 68
1803.92 75
1804.01 86
1804.11 103
1804.21 123
1804.30 148
1804.40 173
1804.50 198
1804.60 220
1804.69 239
1804.79 253
1804.89 262
1804.99 266
1805.08 267
1805.18 266
1805.28 264
1805.37 263
1805.47 263
1805.57 264
1805.67 265
1805.76 265
1805.86 264
1805.96 261
1806.05 258
1806.15 255
1806.25 254
1806.35 256
1806.44 259
1806.54 266
1806.64 273
1806.73 280
1806.83 287
1806.93 291
1807.03 293
1807.12 291
1807.22 287
1807.32 278
1807.42 267
1807.51 254
1807.61 239
1807.71 224
1807.80 211
1807.90 200
1808.00 194
1808.10 192
1808.19 194
1808.29 201
1808.39 210
1808.49 219
1808.58 227
1808.68 233
1808.78 236
1808.87 235
1808.97 232
1809.07 226
1809.17 219
1809.26 212
1809.36 204
1809.46 195
1809.56 186
1809.65 176
1809.75 163
1809.85 148
1809.94 131
1810.04 113
1810.14 94
1810.24 77
1810.33 61
1810.43 48
1810.53 38
1810.63 32
1810.72 28
1810.82 26
1810.92 27
1811.01 29
1811.11 33
1811.21 36
1811.31 40
1811.40 43
1811.50 47
1811.60 50
1811.70 54
1811.79 59
1811.89 65
1811.99 70
1812.09 72
1812.18 72
1812.28 68
1812.38 64
1812.48 60
1812.57 60
1812.67 65
1812.77 77
1812.86 93
1812.96 111
1813.06 128
1813.16 141
1813.25 148
1813.35 149
1813.45 143
1813.55 132
1813.64 117
1813.74 101
1813.84 84
1813.94 69
1814.03 55
1814.13 46
1814.23 41
1814.33 41
1814.42 45
1814.52 53
1814.62 63
1814.72 77
1814.81 92
1814.91 108
1815.01 125
1815.11 139
1815.20 151
1815.30 158
1815.40 159
1815.49 155
1815.59 146
1815.69 136
1815.79 126
1815.88 118
1815.98 112
1816.08 110
1816.18 110
1816.27 110
1816.37 109
1816.47 105
1816.57 97
1816.66 88
1816.76 78
1816.86 69
1816.96 63
1817.05 64
1817.15 71
1817.25 82
1817.35 96
1817.44 108
1817.54 117
1817.64 120
1817.74 117
1817.83 110
1817.93 101
1818.03 91
1818.13 81
1818.22 72
1818.32 63
1818.42 54
1818.52 44
1818.61 35
1818.71 29
1818.81 26
1818.91 28
1819.01 33
1819.10 40
1819.20 45
1819.30 46
1819.40 42
1819.49 32
1819.59 16
1819.69 0
1819.79 0
1819.88 0
1819.98 0
1820.08 0
1820.18 0
1820.27 0
1820.37 0
1820.47 3
1820.57 22
1820.66 41
1820.76 60
1820.86 78
1820.96 94
1821.05 106
1821.15 113
1821.25 113
1821.35 108
1821.44 96
1821.54 80
1821.64 61
1821.74 43
1821.84 27
1821.93 13
1822.03 4
1822.13 0
1822.23 0
1822.32 0
1822.42 0
1822.52 5
1822.62 15
1822.71 27
1822.81 42
1822.91 58
1823.01 73
1823.10 86
1823.20 95
1823.30 100
1823.40 103
1823.50 102
1823.59 101
1823.69 98
1823.79 94
1823.89 88
1823.98 80
1824.08 71
1824.18 60
1824.28 49
1824.37 40
1824.47 33
1824.57 28
1824.67 25
1824.77 25
1824.86 27
1824.96 32
1825.06 39
1825.16 48
1825.25 57
1825.35 66
1825.45 73
1825.55 80
1825.64 86
1825.74 93
1825.84 101
1825.94 108
1826.04 115
1826.13 119
1826.23 119
1826.33 113
1826.43 103
1826.52 88
1826.62 72
1826.72 55
1826.82 40
1826.92 29
1827.01 21
1827.11 19
1827.21 24
1827.31 34
1827.40 50
1827.50 70
1827.60 89
1827.70 105
1827.80 115
1827.89 116
1827.99 108
1828.09 93
1828.19 75
1828.28 57
1828.38 43
1828.48 35
1828.58 34
1828.68 39
1828.77 48
1828.87 61
1828.97 75
1829.07 89
1829.16 103
1829.26 115
1829.36 127
1829.46 137
1829.56 145
1829.65 151
1829.75 155
1829.85 157
1829.95 157
1830.04 155
1830.14 151
1830.24 144
1830.34 136
1830.44 127
1830.53 117
1830.63 108
1830.73 103
1830.83 100
1830.93 102
1831.02 106
1831.12 112
1831.22 117
1831.32 121
1831.42 123
1831.51 122
1831.61 119
1831.71 114
1831.81 110
1831.90 106
1832.00 106
1832.10 109
1832.20 118
1832.30 132
1832.39 153
1832.49 178
1832.59 204
1832.69 227
1832.79 246
1832.88 257
1832.98 261
1833.08 260
1833.18 257
1833.28 256
1833.37 259
1833.47 267
1833.57 280
1833.67 294
1833.76 309
1833.86 322
1833.96 332
1834.06 336
1834.16 336
1834.25 332
1834.35 323
1834.45 311
1834.55 297
1834.65 282
1834.74 267
1834.84 255
1834.94 245
1835.04 239
1835.14 234
1835.23 232
1835.33 232
1835.43 232
1835.53 233
1835.63 235
1835.72 237
1835.82 239
1835.92 240
1836.02 240
1836.12 240
1836.21 239
1836.31 238
1836.41 235
1836.51 231
1836.61 224
1836.70 215
1836.80 203
1836.90 189
1837.00 173
1837.10 158
1837.19 144
1837.29 133
1837.39 125
1837.49 121
1837.59 121
1837.68 122
1837.78 124
1837.88 126
1837.98 127
1838.08 127
1838.18 126
1838.27 125
1838.37 124
1838.47 123
1838.57 123
1838.67 124
1838.76 124
1838.86 124
1838.96 124
1839.06 126
1839.16 128
1839.25 131
1839.35 137
1839.45 144
1839.55 152
1839.65 159
1839.74 166
1839.84 172
1839.94 176
1840.04 179
1840.14 179
1840.24 179
1840.33 176
1840.43 173
1840.53 169
1840.63 165
1840.73 160
1840.82 155
1840.92 149
1841.02 142
1841.12 134
1841.22 124
1841.31 111
1841.41 97
1841.51 81
1841.61 66
1841.71 51
1841.81 39
1841.90 29
1842.00 22
1842.10 18
1842.20 16
1842.30 16
1842.39 18
1842.49 20
1842.59 22
1842.69 22
1842.79 22
1842.89 21
1842.98 19
1843.08 18
1843.18 20
1843.28 25
1843.38 32
1843.47 41
1843.57 50
1843.67 57
1843.77 61
1843.87 62
1843.97 61
1844.06 60
1844.16 59
1844.26 60
1844.36 61
1844.46 63
1844.55 64
1844.65 64
1844.75 64
1844.85 65
1844.95 69
1845.05 75
1845.14 84
1845.24 94
1845.34 105
1845.44 115
1845.54 121
1845.64 125
1845.73 124
1845.83 119
1845.93 109
1846.03 95
1846.13 79
1846.23 60
1846.32 41
1846.42 22
1846.52 6
1846.62 0
1846.72 0
1846.82 0
1846.91 0
1847.01 0
1847.11 0
1847.21 0
1847.31 3
1847.40 5
1847.50 7
1847.60 9
1847.70 11
1847.80 14
1847.90 16
1847.99 19
1848.09 21
1848.19 24
1848.29 28
1848.39 33
1848.49 39
1848.58 46
1848.68 53
1848.78 58
1848.88 62
1848.98 64
1849.08 65
1849.17 66
1849.27 66
1849.37 66
1849.47 66
1849.57 64
1849.67 61
1849.77 56
1849.86 51
1849.96 46
1850.06 44
1850.16 46
1850.26 52
1850.36 64
1850.45 79
1850.55 97
1850.65 116
1850.75 133
1850.85 149
1850.95 160
1851.04 168
1851.14 172
1851.24 172
1851.34 169
1851.44 164
1851.54 157
1851.63 150
1851.73 141
1851.83 132
1851.93 121
1852.03 110
1852.13 97
1852.23 85
1852.32 73
1852.42 64
1852.52 60
1852.62 60
1852.72 64
1852.82 73
1852.91 81
1853.01 88
1853.11 90
1853.21 87
1853.31 79
1853.41 67
1853.51 55
1853.60 44
1853.70 36
1853.80 31
1853.90 31
1854.00 32
1854.10 35
1854.19 37
1854.29 40
1854.39 41
1854.49 42
1854.59 43
1854.69 43
1854.79 43
1854.88 41
1854.98 39
1855.08 35
1855.18 33
1855.28 33
1855.38 35
1855.48 40
1855.57 49
1855.67 60
1855.77 71
1855.87 80
1855.97 86
1856.07 89
1856.16 89
1856.26 88
1856.36 89
1856.46 93
1856.56 104
1856.66 120
1856.76 143
1856.85 168
1856.95 193
1857.05 214
1857.15 228
1857.25 233
1857.35 226
1857.45 209
1857.54 182
1857.64 150
1857.74 116
1857.84 80
1857.94 47
1858.04 19
1858.14 0
1858.23 0
1858.33 0
1858.43 0
1858.53 0
1858.63 0
1858.73 0
1858.83 0
1858.93 2
1859.02 19
1859.12 35
1859.22 47
1859.32 56
1859.42 59
1859.52 57
1859.62 49
1859.71 38
1859.81 25
1859.91 13
1860.01 3
1860.11 0
1860.21 0
1860.31 1
1860.40 11
1860.50 25
1860.60 42
1860.70 60
1860.80 77
1860.90 92
1861.00 103
1861.10 109
1861.19 111
1861.29 108
1861.39 102
1861.49 94
1861.59 84
1861.69 75
1861.79 65
1861.88 55
1861.98 46
1862.08 38
1862.18 33
1862.28 30
1862.38 30
1862.48 33
1862.58 37
1862.67 41
1862.77 43
1862.87 42
1862.97 40
1863.07 36
1863.17 32
1863.27 28
1863.37 25
1863.46 23
1863.56 20
1863.66 17
1863.76 13
1863.86 9
1863.96 5
1864.06 3
1864.16 3
1864.25 4
1864.35 6
1864.45 7
1864.55 8
1864.65 7
1864.75 6
1864.85 5
1864.95 6
1865.04 9
1865.14 13
1865.24 18
1865.34 23
1865.44 26
1865.54 27
1865.64 24
1865.74 18
1865.83 9
1865.93 0
1866.03 0
1866.13 0
1866.23 0
1866.33 0
1866.43 0
1866.53 0
1866.63 6
1866.72 30
1866.82 56
1866.92 80
1867.02 100
1867.12 114
1867.22 121
1867.32 121
1867.42 115
1867.51 106
1867.61 94
1867.71 84
1867.81 76
1867.91 73
1868.01 76
1868.11 83
1868.21 95
1868.31 109
1868.40 125
1868.50 141
1868.60 156
1868.70 170
1868.80 181
1868.90 189
1869.00 194
1869.10 193
1869.20 189
1869.29 183
1869.39 176
1869.49 171
1869.59 168
1869.69 168
1869.79 170
1869.89 173
1869.99 176
1870.09 177
1870.18 177
1870.28 176
1870.38 174
1870.48 174
1870.58 174
1870.68 175
1870.78 177
1870.88 178
1870.98 179
1871.08 180
1871.17 179
1871.27 179
1871.37 180
1871.47 182
1871.57 185
1871.67 189
1871.77 193
1871.87 195
1871.97 195
1872.06 194
1872.16 190
1872.26 186
1872.36 182
1872.46 178
1872.56 175
1872.66 171
1872.76 166
1872.86 159
1872.96 152
1873.05 143
1873.15 135
1873.25 126
1873.35 118
1873.45 110
1873.55 102
1873.65 93
1873.75 82
1873.85 71
1873.95 60
1874.04 50
1874.14 42
1874.24 38
1874.34 39
1874.44 47
1874.54 61
1874.64 80
1874.74 102
1874.84 124
1874.94 144
1875.03 159
1875.13 166
1875.23 166
1875.33 160
1875.43 150
1875.53 138
1875.63 128
1875.73 121
1875.83 117
1875.93 118
1876.03 120
1876.12 123
1876.22 126
1876.32 127
1876.42 127
1876.52 125
1876.62 122
1876.72 119
1876.82 116
1876.92 113
1877.02 108
1877.12 102
1877.21 93
1877.31 83
1877.41 71
1877.51 60
1877.61 50
1877.71 45
1877.81 45
1877.91 52
1878.01 66
1878.11 84
1878.21 104
1878.30 124
1878.40 141
1878.50 152
1878.60 157
1878.70 156
1878.80 149
1878.90 138
1879.00 125
1879.10 110
1879.20 94
1879.30 78
1879.40 63
1879.49 48
1879.59 36
1879.69 25
1879.79 16
1879.89 10
1879.99 5
1880.09 1
1880.19 0
1880.29 0
1880.39 0
1880.49 0
1880.59 0
1880.68 0
1880.78 0
1880.88 0
1880.98 0
1881.08 0
1881.18 4
1881.28 17
1881.38 36
1881.48 58
1881.58 81
1881.68 102
1881.78 118
1881.88 128
1881.97 133
1882.07 135
1882.17 135
1882.27 136
1882.37 139
1882.47 145
1882.57 153
1882.67 162
1882.77 169
1882.87 172
1882.97 169
1883.07 161
1883.17 148
1883.26 131
1883.36 112
1883.46 94
1883.56 80
1883.66 71
1883.76 67
1883.86 68
1883.96 73
1884.06 82
1884.16 93
1884.26 105
1884.36 116
1884.46 126
1884.56 133
1884.65 136
1884.75 133
1884.85 124
1884.95 109
1885.05 90
1885.15 68
1885.25 46
1885.35 28
1885.45 15
1885.55 8
1885.65 8
1885.75 14
1885.85 24
1885.95 36
1886.05 48
1886.14 58
1886.24 65
1886.34 68
1886.44 69
1886.54 68
1886.64 67
1886.74 65
1886.84 63
1886.94 61
1887.04 59
1887.14 56
1887.24 54
1887.34 54
1887.44 57
1887.54 64
1887.63 75
1887.73 88
1887.83 101
1887.93 113
1888.03 122
1888.13 126
1888.23 127
1888.33 125
1888.43 122
1888.53 118
1888.63 115
1888.73 113
1888.83 110
1888.93 107
1889.03 104
1889.13 100
1889.23 96
1889.32 93
1889.42 92
1889.52 95
1889.62 102
1889.72 113
1889.82 126
1889.92 140
1890.02 151
1890.12 156
1890.22 156
1890.32 148
1890.42 136
1890.52 121
1890.62 107
1890.72 96
1890.82 89
1890.92 86
1891.02 86
1891.11 87
1891.21 87
1891.31 86
1891.41 83
1891.51 79
1891.61 76
1891.71 73
1891.81 72
1891.91 74
1892.01 78
1892.11 84
1892.21 94
1892.31 107
1892.41 123
1892.51 141
1892.61 158
1892.71 174
1892.81 186
1892.91 195
1893.01 201
1893.10 204
1893.20 208
1893.30 212
1893.40 217
1893.50 220
1893.60 221
1893.70 216
1893.80 204
1893.90 187
1894.00 166
1894.10 144
1894.20 125
1894.30 111
1894.40 103
1894.50 101
1894.60 104
1894.70 110
1894.80 119
1894.90 127
1895.00 136
1895.10 143
1895.20 150
1895.29 153
1895.39 154
1895.49 150
1895.59 143
1895.69 134
1895.79 123
1895.89 115
1895.99 110
1896.09 112
1896.19 122
1896.29 139
1896.39 164
1896.49 193
1896.59 223
1896.69 250
1896.79 272
1896.89 285
1896.99 287
1897.09 279
1897.19 263
1897.29 240
1897.39 217
1897.49 195
1897.59 178
1897.69 168
1897.79 165
1897.88 171
1897.98 182
1898.08 198
1898.18 215
1898.28 231
1898.38 246
1898.48 256
1898.58 262
1898.68 263
1898.78 261
1898.88 255
1898.98 246
1899.08 236
1899.18 225
1899.28 214
1899.38 202
1899.48 190
1899.58 177
1899.68 163
1899.78 149
1899.88 134
1899.98 119
1900.08 105
1900.18 93
1900.28 84
1900.38 79
1900.48 77
1900.58 77
1900.68 78
1900.78 81
1900.88 84
1900.98 88
1901.08 94
1901.17 102
1901.27 112
1901.37 124
1901.47 137
1901.57 149
1901.67 160
1901.77 169
1901.87 175
1901.97 179
1902.07 183
1902.17 185
1902.27 187
1902.37 188
1902.47 187
1902.57 186
1902.67 184
1902.77 180
1902.87 176
1902.97 170
1903.07 164
1903.17 156
1903.27 148
1903.37 140
1903.47 134
1903.57 131
1903.67 132
1903.77 138
1903.87 146
1903.97 157
1904.07 167
1904.17 174
1904.27 176
1904.37 174
1904.47 166
1904.57 156
1904.67 145
1904.77 134
1904.87 125
1904.97 120
1905.07 119
1905.17 123
1905.27 131
1905.37 142
1905.47 154
1905.57 167
1905.67 177
1905.77 184
1905.87 187
1905.97 186
1906.07 182
1906.16 176
1906.26 170
1906.36 165
1906.46 161
1906.56 159
1906.66 158
1906.76 156
1906.86 153
1906.96 149
1907.06 143
1907.16 136
1907.26 129
1907.36 124
1907.46 121
1907.56 120
1907.66 122
1907.76 124
1907.86 127
1907.96 129
1908.06 130
1908.16 131
1908.26 132
1908.36 133
1908.46 135
1908.56 139
1908.66 142
1908.76 145
1908.86 148
1908.96 150
1909.06 151
1909.16 152
1909.26 152
1909.36 151
1909.46 150
1909.56 149
1909.66 150
1909.76 152
1909.86 157
1909.96 166
1910.06 177
1910.16 192
1910.26 209
1910.36 227
1910.46 243
1910.56 257
1910.66 265
1910.76 267
1910.86 262
1910.96 251
1911.06 237
1911.16 222
1911.26 209
1911.36 198
1911.46 191
1911.56 187
1911.66 184
1911.76 180
1911.86 176
1911.96 170
1912.06 164
1912.16 159
1912.26 155
1912.36 152
1912.46 150
1912.56 150
1912.66 149
1912.76 149
1912.86 149
1912.96 151
1913.06 154
1913.16 158
1913.26 164
1913.36 169
1913.46 173
1913.56 175
1913.66 175
1913.76 172
1913.86 166
1913.96 158
1914.06 147
1914.16 134
1914.26 120
1914.36 106
1914.46 94
1914.56 87
1914.66 85
1914.76 89
1914.86 100
1914.96 115
1915.06 132
1915.16 148
1915.26 162
1915.36 172
1915.46 177
1915.56 177
1915.66 174
1915.76 168
1915.86 161
1915.96 154
1916.06 147
1916.16 141
1916.27 137
1916.37 135
1916.47 135
1916.57 137
1916.67 139
1916.77 143
1916.87 148
1916.97 153
1917.07 158
1917.17 162
1917.27 165
1917.37 165
1917.47 164
1917.57 159
1917.67 152
1917.77 143
1917.87 132
1917.97 120
1918.07 108
1918.17 95
1918.27 82
1918.37 68
1918.47 54
1918.57 39
1918.67 24
1918.77 10
1918.87 0
1918.97 0
1919.07 0
1919.17 0
1919.27 0
1919.37 0
1919.47 0
1919.57 0
1919.67 0
1919.77 8
1919.87 22
1919.97 39
1920.07 56
1920.17 73
1920.27 87
1920.37 96
1920.47 102
1920.57 104
1920.67 104
1920.77 104
1920.87 106
1920.97 110
1921.07 114
1921.17 116
1921.27 114
1921.38 106
1921.48 92
1921.58 75
1921.68 55
1921.78 37
1921.88 23
1921.98 14
1922.08 11
1922.18 11
1922.28 14
1922.38 19
1922.48 25
1922.58 32
1922.68 40
1922.78 48
1922.88 57
1922.98 66
1923.08 72
1923.18 77
1923.28 80
1923.38 82
1923.48 85
1923.58 90
1923.68 98
1923.78 109
1923.88 123
1923.98 137
1924.08 151
1924.18 164
1924.28 175
1924.38 184
1924.48 191
1924.59 197
1924.69 203
1924.79 206
1924.89 208
1924.99 207
1925.09 202
1925.19 195
1925.29 186
1925.39 175
1925.49 165
1925.59 155
1925.69 147
1925.79 138
1925.89 130
1925.99 121
1926.09 113
1926.19 105
1926.29 99
1926.39 97
1926.49 102
1926.59 115
1926.69 134
1926.79 159
1926.89 186
1926.99 211
1927.09 230
1927.20 242
1927.30 244
1927.40 238
1927.50 226
1927.60 211
1927.70 198
1927.80 188
1927.90 184
1928.00 188
1928.10 199
1928.20 216
1928.30 238
1928.40 261
1928.50 284
1928.60 302
1928.70 315
1928.80 320
1928.90 317
1929.00 307
1929.10 291
1929.20 272
1929.30 251
1929.40 229
1929.51 210
1929.61 194
1929.71 183
1929.81 178
1929.91 179
1930.01 187
1930.11 199
1930.21 214
1930.31 229
1930.41 242
1930.51 254
1930.61 264
1930.71 271
1930.81 278
1930.91 283
1931.01 286
1931.11 289
1931.21 289
1931.31 290
1931.42 291
1931.52 295
1931.62 301
1931.72 310
1931.82 321
1931.92 331
1932.02 339
1932.12 343
1932.22 343
1932.32 338
1932.42 330
1932.52 320
1932.62 309
1932.72 298
1932.82 289
1932.92 283
1933.02 281
1933.12 283
1933.23 287
1933.33 293
1933.43 299
1933.53 303
1933.63 304
1933.73 302
1933.83 296
1933.93 288
1934.03 279
1934.13 270
1934.23 263
1934.33 258
1934.43 255
1934.53 256
1934.63 258
1934.73 261
1934.83 264
1934.94 265
1935.04 262
1935.14 254
1935.24 240
1935.34 223
1935.44 204
1935.54 186
1935.64 170
1935.74 159
1935.84 154
1935.94 153
1936.04 157
1936.14 163
1936.24 169
1936.34 175
1936.44 178
1936.55 179
1936.65 178
1936.75 176
1936.85 172
1936.95 167
1937.05 164
1937.15 161
1937.25 161
1937.35 163
1937.45 167
1937.55 172
1937.65 177
1937.75 182
1937.85 186
1937.96 187
1938.06 186
1938.16 183
1938.26 179
1938.36 175
1938.46 172
1938.56 171
1938.66 173
1938.76 177
1938.86 186
1938.96 197
1939.06 212
1939.16 228
1939.26 246
1939.37 265
1939.47 285
1939.57 305
1939.67 323
1939.77 341
1939.87 356
1939.97 369
1940.07 377
1940.17 382
1940.27 381
1940.37 377
1940.47 371
1940.57 364
1940.67 358
1940.78 352
1940.88 347
1940.98 342
1941.08 336
1941.18 327
1941.28 315
1941.38 301
1941.48 286
1941.58 271
1941.68 258
1941.78 246
1941.88 236
1941.99 229
1942.09 224
1942.19 221
1942.29 219
1942.39 217
1942.49 215
1942.59 213
1942.69 210
1942.79 208
1942.89 208
1942.99 210
1943.09 215
1943.20 224
1943.30 235
1943.40 246
1943.50 258
1943.60 268
1943.70 277
1943.80 284
1943.90 288
1944.00 290
1944.10 291
1944.20 290
1944.30 287
1944.41 282
1944.51 276
1944.61 268
1944.71 258
1944.81 247
1944.91 235
1945.01 224
1945.11 214
1945.21 207
1945.31 204
1945.41 207
1945.51 215
1945.62 230
1945.72 250
1945.82 273
1945.92 296
1946.02 315
1946.12 328
1946.22 334
1946.32 332
1946.42 324
1946.52 313
1946.62 304
1946.73 299
1946.83 301
1946.93 312
1947.03 330
1947.13 355
1947.23 383
1947.33 411
1947.43 436
1947.53 455
1947.63 464
1947.74 461
1947.84 446
1947.94 420
1948.04 388
1948.14 352
1948.24 319
1948.34 293
1948.44 274
1948.54 265
1948.64 262
1948.75 264
1948.85 268
1948.95 272
1949.05 275
1949.15 277
1949.25 278
1949.35 278
1949.45 278
1949.55 278
1949.65 278
1949.75 276
1949.86 274
1949.96 272
1950.06 269
1950.16 266
1950.26 264
1950.36 261
1950.46 259
1950.56 255
1950.66 251
1950.77 244
1950.87 236
1950.97 227
1951.07 217
1951.17 206
1951.27 197
1951.37 190
1951.47 185
1951.57 184
1951.67 186
1951.78 192
1951.88 201
1951.98 212
1952.08 224
1952.18 235
1952.28 243
1952.38 247
1952.48 245
1952.58 237
1952.69 224
1952.79 208
1952.89 192
1952.99 178
1953.09 168
1953.19 165
1953.29 166
1953.39 172
1953.49 178
1953.60 182
1953.70 180
1953.80 173
1953.90 159
1954.00 140
1954.10 120
1954.20 102
1954.30 88
1954.40 81
1954.51 81
1954.61 86
1954.71 94
1954.81 102
1954.91 108
1955.01 111
1955.11 109
1955.21 104
1955.31 96
1955.42 84
1955.52 71
1955.62 56
1955.72 38
1955.82 19
1955.92 0
1956.02 0
1956.12 0
1956.22 0
1956.33 0
1956.43 0
1956.53 0
1956.63 0
1956.73 4
1956.83 29
1956.93 52
1957.03 71
1957.14 83
1957.24 87
1957.34 84
1957.44 76
1957.54 65
1957.64 52
1957.74 40
1957.84 29
1957.95 21
1958.05 15
1958.15 12
1958.25 11
1958.35 13
1958.45 18
1958.55 26
1958.65 37
1958.76 49
1958.86 62
1958.96 74
1959.06 86
1959.16 96
1959.26 105
1959.36 112
1959.46 118
1959.57 122
1959.67 123
1959.77 121
1959.87 115
1959.97 106
1960.07 94
1960.17 80
1960.27 68
1960.38 58
1960.48 53
1960.58 52
1960.68 57
1960.78 66
1960.88 78
1960.98 92
1961.08 106
1961.19 119
1961.29 130
1961.39 138
1961.49 140
1961.59 138
1961.69 131
1961.79 121
1961.89 107
1962.00 93
1962.10 79
1962.20 68
1962.30 59
1962.40 54
1962.50 51
1962.60 52
1962.71 54
1962.81 57
1962.91 61
1963.01 66
1963.11 73
1963.21 80
1963.31 89
1963.41 99
1963.52 108
1963.62 116
1963.72 121
1963.82 123
1963.92 122
1964.02 117
1964.12 111
1964.23 103
1964.33 93
1964.43 84
1964.53 75
1964.63 67
1964.73 62
1964.83 61
1964.94 65
1965.04 71
1965.14 81
1965.24 92
1965.34 102
1965.44 110
1965.54 112
1965.65 110
1965.75 102
1965.85 90
1965.95 74
1966.05 58
1966.15 45
1966.25 35
1966.36 31
1966.46 32
1966.56 37
1966.66 45
1966.76 54
1966.86 64
1966.96 74
1967.07 84
1967.17 96
1967.27 107
1967.37 119
1967.47 128
1967.57 134
1967.67 136
1967.78 132
1967.88 124
1967.98 113
1968.08 102
1968.18 94
1968.28 91
1968.38 92
1968.49 95
1968.59 100
1968.69 102
1968.79 99
1968.89 91
1968.99 79
1969.10 64
1969.20 49
1969.30 35
1969.40 22
1969.50 11
1969.60 2
1969.70 0
1969.81 0
1969.91 0
1970.01 0
1970.11 0
1970.21 2
1970.31 9
1970.42 13
1970.52 14
1970.62 12
1970.72 7
1970.82 1
1970.92 0
1971.02 0
1971.13 0
1971.23 0
1971.33 2
1971.43 11
1971.53 21
1971.63 30
1971.74 38
1971.84 44
1971.94 47
1972.04 48
1972.14 48
1972.24 47
1972.34 48
1972.45 51
1972.55 55
1972.65 61
1972.75 67
1972.85 70
1972.95 71
1973.06 68
1973.16 65
1973.26 62
1973.36 64
1973.46 70
1973.56 83
1973.67 100
1973.77 120
1973.87 139
1973.97 154
1974.07 164
1974.17 167
1974.28 164
1974.38 159
1974.48 152
1974.58 148
1974.68 150
1974.78 157
1974.89 168
1974.99 182
1975.09 196
1975.19 208
1975.29 214
1975.39 213
1975.50 207
1975.60 196
1975.70 180
1975.80 163
1975.90 143
1976.00 124
1976.11 105
1976.21 88
1976.31 75
1976.41 66
1976.51 63
1976.61 64
1976.72 69
1976.82 75
1976.92 80
1977.02 83
1977.12 84
1977.22 81
1977.33 76
1977.43 69
1977.53 62
1977.63 54
1977.73 46
1977.83 40
1977.94 34
1978.04 31
1978.14 30
1978.24 29
1978.34 28
1978.45 24
1978.55 18
1978.65 9
1978.75 0
1978.85 0
1978.95 0
1979.06 0
1979.16 0
1979.26 0
1979.36 1
1979.46 10
1979.56 15
1979.67 17
1979.77 15
1979.87 11
1979.97 7
1980.07 3
1980.18 0
1980.28 0
1980.38 0
1980.48 0
1980.58 1
1980.68 5
1980.79 10
1980.89 15
1980.99 19
1981.09 22
1981.19 21
1981.30 18
1981.40 12
1981.50 4
1981.60 0
1981.70 0
1981.80 0
1981.91 0
1982.01 0
1982.11 0
1982.21 0
1982.31 0
1982.42 5
1982.52 12
1982.62 19
1982.72 27
1982.82 35
1982.92 42
1983.03 48
1983.13 51
1983.23 51
1983.33 50
1983.43 47
1983.54 44
1983.64 43
1983.74 44
1983.84 47
1983.94 51
1984.05 55
1984.15 59
1984.25 63
1984.35 66
1984.45 70
1984.56 75
1984.66 81
1984.76 87
1984.86 92
1984.96 95
1985.06 94
1985.17 90
1985.27 84
1985.37 77
1985.47 70
1985.57 66
1985.68 66
1985.78 70
1985.88 77
1985.98 86
1986.08 95
1986.19 103
1986.29 108
1986.39 111
1986.49 112
1986.59 111
1986.70 110
1986.80 111
1986.90 113
1987.00 115
1987.10 118
1987.21 120
1987.31 121
1987.41 121
1987.51 120
1987.61 119
1987.72 118
1987.82 119
1987.92 121
1988.02 123
1988.12 125
1988.23 126
1988.33 125
1988.43 122
1988.53 116
1988.63 108
1988.74 97
1988.84 86
1988.94 75
1989.04 65
1989.14 60
1989.25 58
1989.35 62
1989.45 70
1989.55 80
1989.65 91
1989.76 100
1989.86 106
1989.96 108
1990.06 107
1990.16 103
1990.27 99
1990.37 96
1990.47 97
1990.57 102
1990.67 112
1990.78 128
1990.88 145
1990.98 163
1991.08 178
1991.18 188
1991.29 192
1991.39 190
1991.49 183
1991.59 173
1991.70 162
1991.80 152
1991.90 144
1992.00 139
1992.10 136
1992.21 137
1992.31 142
1992.41 149
1992.51 159
1992.61 171
1992.72 182
1992.82 193
1992.92 202
1993.02 210
1993.12 217
1993.23 224
1993.33 229
1993.43 234
1993.53 237
1993.64 238
1993.74 237
1993.84 232
1993.94 224
1994.04 212
1994.15 196
1994.25 176
1994.35 153
1994.45 129
1994.55 106
1994.66 85
1994.76 68
1994.86 54
1994.96 43
1995.07 36
1995.17 31
1995.27 29
1995.37 29
1995.47 31
1995.58 36
1995.68 41
1995.78 46
1995.88 48
1995.99 46
1996.09 40
1996.19 30
1996.29 19
1996.39 8
1996.50 1
1996.60 0
1996.70 7
1996.80 20
1996.91 41
1997.01 67
1997.11 94
1997.21 121
1997.31 145
1997.42 164
1997.52 177
1997.62 184
1997.72 183
1997.83 175
1997.93 160
1998.03 141
1998.13 118
1998.23 93
1998.34 69
1998.44 48
1998.54 31
1998.64 19
1998.75 12
1998.85 9
1998.95 8
1999.05 8
1999.15 9
1999.26 10
1999.36 12
1999.46 15
1999.56 19
1999.67 25
1999.77 30
1999.87 33
1999.97 34
2000.08 31
2000.18 25
2000.28 17
2000.38 9
2000.48 3
2000.59 0
2000.69 2
2000.79 7
2000.89 14
2001.00 20
2001.10 22
2001.20 20
2001.30 13
2001.41 3
2001.51 0
2001.61 0
2001.71 0
2001.82 0
2001.92 0
2002.02 0
2002.12 0
2002.22 7
2002.33 17
2002.43 25
2002.53 30
2002.63 33
2002.74 36
2002.84 39
2002.94 43
2003.04 47
2003.15 52
2003.25 58
2003.35 64
2003.45 70
2003.56 76
2003.66 83
2003.76 90
2003.86 98
2003.97 104
2004.07 110
2004.17 115
2004.27 118
2004.37 119
2004.48 117
2004.58 112
2004.68 104
2004.78 95
2004.89 85
2004.99 75
2005.09 67
2005.19 63
2005.30 62
2005.40 65
2005.50 71
2005.60 78
2005.71 86
2005.81 93
2005.91 99
2006.01 102
2006.12 104
2006.22 102
2006.32 98
2006.42 90
2006.53 79
2006.63 62
2006.73 43
2006.83 21
2006.94 0
2007.04 0
2007.14 0
2007.24 0
2007.35 0
2007.45 0
2007.55 0
2007.65 0
2007.76 0
2007.86 25
2007.96 53
2008.06 79
2008.17 99
2008.27 113
2008.37 119
2008.47 117
2008.58 109
2008.68 99
2008.78 89
2008.88 82
2008.99 81
2009.09 85
2009.19 91
2009.29 98
2009.40 103
2009.50 105
2009.60 103
2009.70 98
2009.81 92
2009.91 86
2010.01 84
2010.11 85
2010.22 90
2010.32 98
2010.42 107
2010.52 117
2010.63 126
2010.73 133
2010.83 138
2010.93 140
2011.04 139
2011.14 137
2011.24 131
2011.35 123
2011.45 111
2011.55 97
2011.65 82
2011.76 65
2011.86 51
2011.96 40
2012.06 35
2012.17 38
2012.27 51
2012.37 72
2012.47 101
2012.58 134
2012.68 169
2012.78 201
2012.88 228
2012.99 247
2013.09 255
2013.19 253
2013.30 240
2013.40 218
2013.50 190
2013.60 159
2013.71 127
2013.81 98
2013.91 76
2014.01 60
2014.12 53
2014.22 54
2014.32 60
2014.42 71
2014.53 82
2014.63 94
2014.73 104
2014.84 113
2014.94 120
2015.04 128
2015.14 135
2015.25 142
2015.35 149
2015.45 154
2015.55 158
2015.66 159
2015.76 159
2015.86 157
2015.96 154
2016.07 151
2016.17 149
2016.27 148
2016.38 147
2016.48 146
2016.58 145
2016.68 143
2016.79 140
2016.89 137
2016.99 135
2017.09 137
2017.20 143
2017.30 153
2017.40 167
2017.51 182
2017.61 195
2017.71 204
2017.81 206
2017.92 203
2018.02 195
2018.12 184
2018.23 171
2018.33 160
2018.43 150
2018.53 140
2018.64 131
2018.74 119
2018.84 105
2018.94 88
2019.05 71
2019.15 54
2019.25 41
2019.36 32
2019.46 28
2019.56 28
2019.66 29
2019.77 30
2019.87 29
2019.97 26
2020.08 20
2020.18 15
2020.28 12
2020.38 11
2020.49 12
2020.59 14
2020.69 15
2020.80 15
2020.90 12
2021.00 7
2021.10 3
2021.21 0
2021.31 0
2021.41 2
2021.52 6
2021.62 9
2021.72 10
2021.82 9
2021.93 5
2022.03 0
2022.13 0
2022.24 0
2022.34 0
2022.44 0
2022.54 2
2022.65 19
2022.75 40
2022.85 62
2022.96 82
2023.06 97
2023.16 104
2023.26 101
2023.37 91
2023.47 74
2023.57 54
2023.68 34
2023.78 16
2023.88 2
2023.98 0
2024.09 0
2024.19 0
2024.29 0
2024.40 5
2024.50 15
2024.60 26
2024.71 37
2024.81 47
2024.91 54
2025.01 59
2025.12 61
2025.22 62
2025.32 62
2025.43 63
2025.53 65
2025.63 68
2025.73 72
2025.84 75
2025.94 76
2026.04 75
2026.15 74
2026.25 72
2026.35 72
2026.46 75
2026.56 82
2026.66 94
2026.76 110
2026.87 129
2026.97 148
2027.07 167
2027.18 182
2027.28 192
2027.38 197
2027.49 196
2027.59 190
2027.69 180
2027.79 168
2027.90 155
2028.00 142
2028.10 130
2028.21 120
2028.31 111
2028.41 104
2028.52 97
2028.62 92
2028.72 86
2028.82 81
2028.93 78
2029.03 75
2029.13 75
2029.24 76
2029.34 80
2029.44 86
2029.55 94
2029.65 104
2029.75 117
2029.86 131
2029.96 146
2030.06 162
2030.16 176
2030.27 188
2030.37 196
2030.47 199
2030.58 199
2030.68 196
2030.78 191
2030.89 184
2030.99 176
2031.09 166
2031.20 153
2031.30 137
2031.40 117
2031.50 93
2031.61 69
2031.71 46
2031.81 27
2031.92 13
2032.02 5
2032.12 1
2032.23 2
2032.33 5
2032.43 8
2032.54 13
2032.64 20
2032.74 29
2032.85 40
2032.95 53
2033.05 64
2033.15 73
2033.26 78
2033.36 77
2033.46 72
2033.57 65
2033.67 59
2033.77 56
2033.88 58
2033.98 65
2034.08 76
2034.19 90
2034.29 105
2034.39 120
2034.50 134
2034.60 143
2034.70 148
2034.81 147
2034.91 141
2035.01 131
2035.12 119
2035.22 107
2035.32 97
2035.42 90
2035.53 86
2035.63 85
2035.73 86
2035.84 88
2035.94 91
2036.04 97
2036.15 106
2036.25 119
2036.35 135
2036.46 152
2036.56 168
2036.66 180
2036.77 187
2036.87 188
2036.97 183
2037.08 176
2037.18 169
2037.28 162
2037.39 156
2037.49 150
2037.59 145
2037.70 140
2037.80 135
2037.90 130
2038.01 126
2038.11 124
2038.21 124
2038.32 124
2038.42 124
2038.52 124
2038.63 123
2038.73 122
2038.83 120
2038.94 117
2039.04 113
2039.14 108
2039.25 102
2039.35 93
2039.45 84
2039.56 74
2039.66 63
2039.76 52
2039.87 42
2039.97 31
2040.07 20
2040.18 9
2040.28 0
2040.38 0
2040.49 0
2040.59 0
2040.69 0
2040.80 0
2040.90 0
2041.00 0
2041.11 4
2041.21 13
2041.31 20
2041.42 25
2041.52 31
2041.62 38
2041.73 47
2041.83 58
2041.93 72
2042.04 85
2042.14 99
2042.24 109
2042.35 117
2042.45 120
2042.55 119
2042.66 115
2042.76 110
2042.86 104
2042.97 101
2043.07 101
2043.17 103
2043.28 107
2043.38 113
2043.48 119
2043.59 124
2043.69 129
2043.79 132
2043.90 137
2044.00 142
2044.10 148
2044.21 155
2044.31 161
2044.41 165
2044.52 167
2044.62 167
2044.72 167
2044.83 169
2044.93 174
2045.03 183
2045.14 196
2045.24 210
2045.35 224
2045.45 235
2045.55 242
2045.66 244
2045.76 242
2045.86 238
2045.97 232
2046.07 225
2046.17 219
2046.28 214
2046.38 211
2046.48 210
2046.59 213
2046.69 219
2046.79 227
2046.90 238
2047.00 248
2047.10 257
2047.21 262
2047.31 265
2047.42 265
2047.52 263
2047.62 259
2047.73 255
2047.83 249
2047.93 240
2048.04 228
2048.14 212
2048.24 194
2048.35 174
2048.45 155
2048.55 139
2048.66 126
2048.76 117
2048.86 113
2048.97 111
2049.07 111
2049.18 114
2049.28 119
2049.38 126
2049.49 135
2049.59 146
2049.69 158
2049.80 168
2049.90 176
2050.00 180
2050.11 179
2050.21 173
2050.31 162
2050.42 149
2050.52 136
2050.63 124
2050.73 116
2050.83 112
2050.94 111
2051.04 112
2051.14 114
2051.25 115
2051.35 114
2051.45 112
2051.56 110
2051.66 108
2051.77 110
2051.87 113
2051.97 120
2052.08 127
2052.18 135
2052.28 140
2052.39 143
2052.49 144
2052.59 142
2052.70 141
2052.80 141
2052.91 142
2053.01 146
2053.11 152
2053.22 158
2053.32 164
2053.42 169
2053.53 171
2053.63 171
2053.73 168
2053.84 163
2053.94 156
2054.05 148
2054.15 139
2054.25 132
2054.36 126
2054.46 120
2054.56 116
2054.67 112
2054.77 106
2054.87 100
2054.98 93
2055.08 87
2055.19 83
2055.29 82
2055.39 86
2055.50 93
2055.60 104
2055.70 116
2055.81 129
2055.91 141
2056.02 152
2056.12 161
2056.22 169
2056.33 175
2056.43 179
2056.53 180
2056.64 178
2056.74 173
2056.85 166
2056.95 160
2057.05 156
2057.16 155
2057.26 159
2057.36 167
2057.47 177
2057.57 187
2057.68 196
2057.78 201
2057.88 201
2057.99 197
2058.09 188
2058.19 177
2058.30 164
2058.40 151
2058.51 140
2058.61 133
2058.71 131
2058.82 135
2058.92 143
2059.03 155
2059.13 169
2059.23 182
2059.34 192
2059.44 199
2059.54 201
2059.65 200
2059.75 196
2059.86 191
2059.96 188
2060.06 186
2060.17 186
2060.27 189
2060.38 192
2060.48 194
2060.58 192
2060.69 186
2060.79 174
2060.89 158
2061.00 140
2061.10 121
2061.21 106
2061.31 96
2061.41 92
2061.52 93
2061.62 99
2061.73 106
2061.83 112
2061.93 115
2062.04 115
2062.14 113
2062.24 109
2062.35 105
2062.45 103
2062.56 103
2062.66 105
2062.76 108
2062.87 110
2062.97 110
2063.08 106
2063.18 99
2063.28 88
2063.39 76
2063.49 65
2063.60 57
2063.70 55
2063.80 59
2063.91 70
2064.01 84
2064.12 99
2064.22 111
2064.32 119
2064.43 120
2064.53 114
2064.63 103
2064.74 87
2064.84 67
2064.95 46
2065.05 24
2065.15 4
2065.26 0
2065.36 0
2065.47 0
2065.57 0
2065.67 0
2065.78 0
2065.88 3
2065.99 13
2066.09 19
2066.19 21
2066.30 20
2066.40 17
2066.51 13
2066.61 10
2066.71 8
2066.82 9
2066.92 13
2067.03 18
2067.13 24
2067.23 30
2067.34 36
2067.44 41
2067.55 44
2067.65 44
2067.75 42
2067.86 39
2067.96 37
2068.07 37
2068.17 38
2068.27 42
2068.38 46
2068.48 51
2068.59 53
2068.69 52
2068.80 49
2068.90 45
2069.00 43
2069.11 44
2069.21 50
2069.32 61
2069.42 76
2069.52 92
2069.63 108
2069.73 119
2069.84 125
2069.94 125
2070.04 120
2070.15 112
2070.25 104
2070.36 96
2070.46 92
2070.56 91
2070.67 92
2070.77 94
2070.88 94
2070.98 91
2071.08 84
2071.19 74
2071.29 62
2071.40 51
2071.50 44
2071.61 43
2071.71 48
2071.81 57
2071.92 68
2072.02 78
2072.13 85
2072.23 89
2072.33 91
2072.44 92
2072.54 95
2072.65 102
2072.75 113
2072.86 126
2072.96 139
2073.06 148
2073.17 152
2073.27 149
2073.38 141
2073.48 129
2073.58 116
2073.69 104
2073.79 95
2073.90 88
2074.00 81
2074.11 76
2074.21 69
2074.31 62
2074.42 52
2074.52 43
2074.63 34
2074.73 26
2074.83 20
2074.94 16
2075.04 13
2075.15 11
2075.25 9
2075.36 7
2075.46 6
2075.56 5
2075.67 7
2075.77 11
2075.88 17
2075.98 25
2076.09 34
2076.19 44
2076.29 54
2076.40 63
2076.50 72
2076.61 79
2076.71 86
2076.82 91
2076.92 95
2077.02 95
2077.13 93
2077.23 89
2077.34 82
2077.44 75
2077.55 67
2077.65 60
2077.75 55
2077.86 53
2077.96 53
2078.07 56
2078.17 60
2078.28 66
2078.38 74
2078.48 82
2078.59 92
2078.69 104
2078.80 115
2078.90 124
2079.01 131
2079.11 132
2079.21 126
2079.32 114
2079.42 94
2079.53 71
2079.63 46
2079.74 23
2079.84 4
2079.94 0
2080.05 0
2080.15 0
2080.26 0
2080.36 0
2080.47 0
2080.57 0
2080.67 0
2080.78 0
2080.88 5
2080.99 14
2081.09 26
2081.20 39
2081.30 52
2081.41 64
2081.51 75
2081.61 84
2081.72 93
2081.82 101
2081.93 109
2082.03 117
2082.14 125
2082.24 132
2082.34 137
2082.45 138
2082.55 135
2082.66 129
2082.76 120
2082.87 110
2082.97 99
2083.08 91
2083.18 84
2083.28 80
2083.39 77
2083.49 75
2083.60 72
2083.70 68
2083.81 63
2083.91 59
2084.02 55
2084.12 54
2084.22 55
2084.33 59
2084.43 66
2084.54 75
2084.64 85
2084.75 95
2084.85 105
2084.96 114
2085.06 121
2085.16 127
2085.27 132
2085.37 137
2085.48 143
2085.58 152
2085.69 163
2085.79 175
2085.90 186
2086.00 195
2086.10 199
2086.21 198
2086.31 190
2086.42 177
2086.52 160
2086.63 142
2086.73 126
2086.84 113
2086.94 105
2087.05 101
2087.15 100
2087.25 98
2087.36 95
2087.46 88
2087.57 79
2087.67 67
2087.78 55
2087.88 43
2087.99 34
2088.09 27
2088.20 23
2088.30 20
2088.40 18
2088.51 17
2088.61 15
2088.72 12
2088.82 8
2088.93 4
2089.03 0
2089.14 0
2089.24 0
2089.35 0
2089.45 0
2089.55 0
2089.66 0
2089.76 0
2089.87 7
2089.97 18
2090.08 30
2090.18 41
2090.29 50
2090.39 56
2090.50 61
2090.60 63
2090.71 65
2090.81 67
2090.91 69
2091.02 71
2091.12 72
2091.23 73
2091.33 73
2091.44 71
2091.54 68
2091.65 64
2091.75 62
2091.86 61
2091.96 62
2092.07 66
2092.17 73
2092.27 81
2092.38 91
2092.48 100
2092.59 106
2092.69 110
2092.80 109
2092.90 103
2093.01 95
2093.11 85
2093.22 75
2093.32 68
2093.43 65
2093.53 67
2093.64 74
2093.74 86
2093.84 100
2093.95 114
2094.05 126
2094.16 135
2094.26 142
2094.37 147
2094.47 152
2094.58 159
2094.68 168
2094.79 178
2094.89 188
2095.00 194
2095.10 194
2095.21 186
2095.31 170
2095.42 149
2095.52 123
2095.62 96
2095.73 72
2095.83 54
2095.94 42
2096.04 39
2096.15 45
2096.25 58
2096.36 78
2096.46 101
2096.57 125
2096.67 145
2096.78 159
2096.88 166
2096.99 165
2097.09 157
2097.20 146
2097.30 133
2097.41 121
2097.51 112
2097.61 106
2097.72 102
2097.82 99
2097.93 96
2098.03 90
2098.14 82
2098.24 72
2098.35 63
2098.45 56
2098.56 53
2098.66 53
2098.77 56
2098.87 61
2098.98 65
2099.08 66
2099.19 64
2099.29 57
2099.40 48
2099.50 37
2099.61 27
2099.71 21
2099.82 20
2099.92 25
2100.03 35
2100.13 49
2100.24 61
2100.34 70
2100.44 72
2100.55 67
2100.65 56
2100.76 41
2100.86 28
2100.97 20
2101.07 18
2101.18 25
2101.28 39
2101.39 58
2101.49 79
2101.60 99
2101.70 117
2101.81 131
2101.91 140
2102.02 145
2102.12 144
2102.23 140
2102.33 132
2102.44 122
2102.54 112
2102.65 104
2102.75 98
2102.86 96
2102.96 95
2103.07 95
2103.17 96
2103.28 94
2103.38 92
2103.49 88
2103.59 82
2103.70 76
2103.80 70
2103.91 63
2104.01 57
2104.12 51
2104.22 49
2104.33 50
2104.43 55
2104.54 66
2104.64 80
2104.75 95
2104.85 109
2104.96 120
2105.06 125
2105.17 123
2105.27 116
2105.38 105
2105.48 92
2105.59 78
2105.69 66
2105.80 55
2105.90 47
2106.01 41
2106.11 37
2106.22 34
2106.32 33
2106.43 35
2106.53 39
2106.64 47
2106.74 57
2106.85 69
2106.95 83
2107.06 96
2107.16 108
2107.27 116
2107.37 121
2107.48 122
2107.58 117
2107.69 109
2107.79 97
2107.90 83
2108.00 69
2108.11 56
2108.21 45
2108.32 39
2108.42 37
2108.53 39
2108.63 44
2108.74 50
2108.84 56
2108.95 63
2109.05 69
2109.16 74
2109.26 81
2109.37 87
2109.47 93
2109.58 99
2109.68 105
2109.79 110
2109.89 114
2110.00 117
2110.10 119
2110.21 119
2110.31 117
2110.42 113
2110.52 107
2110.63 102
2110.73 97
2110.84 94
2110.94 94
2111.05 94
2111.15 93
2111.26 89
2111.36 82
2111.47 73
2111.57 63
2111.68 55
2111.78 51
2111.89 51
2111.99 56
2112.10 63
2112.21 69
2112.31 73
2112.42 74
2112.52 72
2112.63 69
2112.73 68
2112.84 69
2112.94 74
2113.05 82
2113.15 91
2113.26 100
2113.36 107
2113.47 111
2113.57 111
2113.68 108
2113.78 103
2113.89 95
2113.99 85
2114.10 77
2114.20 69
2114.31 63
2114.41 58
2114.52 54
2114.62 51
2114.73 47
2114.83 41
2114.94 33
2115.04 26
2115.15 18
2115.26 13
2115.36 12
2115.47 14
2115.57 18
2115.68 24
2115.78 28
2115.89 28
2115.99 23
2116.10 14
2116.20 1
2116.31 0
2116.41 0
2116.52 0
2116.62 0
2116.73 0
2116.83 0
2116.94 0
2117.04 2
2117.15 15
2117.26 27
2117.36 40
2117.47 51
2117.57 60
2117.68 68
2117.78 73
2117.89 78
2117.99 82
2118.10 87
2118.20 95
2118.31 108
2118.41 125
2118.52 144
2118.62 165
2118.73 184
2118.83 200
2118.94 211
2119.05 216
2119.15 215
2119.26 211
2119.36 204
2119.47 195
2119.57 187
2119.68 180
2119.78 176
2119.89 176
2119.99 179
2120.10 185
2120.20 194
2120.31 204
2120.41 212
2120.52 217
2120.63 218
2120.73 213
2120.84 204
2120.94 192
2121.05 179
2121.15 165
2121.26 153
2121.36 141
2121.47 129
2121.57 116
2121.68 102
2121.78 86
2121.89 69
2122.00 54
2122.10 42
2122.21 33
2122.31 30
2122.42 30
2122.52 33
2122.63 38
2122.73 44
2122.84 50
2122.94 56
2123.05 62
2123.15 68
2123.26 73
2123.37 79
2123.47 82
2123.58 85
2123.68 86
2123.79 87
2123.89 90
2124.00 94
2124.10 100
2124.21 110
2124.31 120
2124.42 131
2124.53 140
2124.63 146
2124.74 147
2124.84 143
2124.95 135
2125.05 125
2125.16 115
2125.26 107
2125.37 103
2125.47 104
2125.58 108
2125.69 114
2125.79 118
2125.90 118
2126.00 112
2126.11 100
2126.21 85
2126.32 69
2126.42 55
2126.53 46
2126.63 42
2126.74 44
2126.85 49
2126.95 56
2127.06 63
2127.16 69
2127.27 73
2127.37 74
2127.48 71
2127.58 65
2127.69 58
2127.80 49
2127.90 41
2128.01 37
2128.11 36
2128.22 41
2128.32 51
2128.43 64
2128.53 79
2128.64 93
2128.75 106
2128.85 117
2128.96 125
2129.06 132
2129.17 136
2129.27 138
2129.38 139
2129.48 136
2129.59 131
2129.70 123
2129.80 113
2129.91 102
2130.01 89
2130.12 76
2130.22 64
2130.33 53
2130.43 45
2130.54 41
2130.65 42
2130.75 47
2130.86 56
2130.96 67
2131.07 79
2131.17 88
2131.28 95
2131.39 98
2131.49 99
2131.60 99
2131.70 101
2131.81 103
2131.91 107
2132.02 112
2132.12 115
2132.23 116
2132.34 114
2132.44 108
2132.55 99
2132.65 89
2132.76 81
2132.86 76
2132.97 77
2133.08 83
2133.18 93
2133.29 105
2133.39 117
2133.50 125
2133.60 129
2133.71 127
2133.82 122
2133.92 114
2134.03 105
2134.13 96
2134.24 86
2134.34 75
2134.45 62
2134.56 46
2134.66 28
2134.77 9
2134.87 0
2134.98 0
2135.08 0
2135.19 0
2135.30 0
2135.40 0
2135.51 0
2135.61 0
2135.72 2
2135.82 11
2135.93 21
2136.04 32
2136.14 46
2136.25 62
2136.35 80
2136.46 99
2136.56 118
2136.67 134
2136.78 148
2136.88 158
2136.99 162
2137.09 160
2137.20 152
2137.30 139
2137.41 125
2137.52 110
2137.62 96
2137.73 85
2137.83 77
2137.94 72
2138.05 69
2138.15 68
2138.26 66
2138.36 65
2138.47 64
2138.57 65
2138.68 66
2138.79 69
2138.89 73
2139.00 78
2139.10 83
2139.21 89
2139.31 95
2139.42 101
2139.53 108
2139.63 115
2139.74 122
2139.84 129
2139.95 135
2140.06 141
2140.16 147
2140.27 153
2140.37 161
2140.48 169
2140.58 178
2140.69 186
2140.80 195
2140.90 202
2141.01 207
2141.11 209
2141.22 208
2141.33 204
2141.43 196
2141.54 184
2141.64 171
2141.75 156
2141.86 142
2141.96 130
2142.07 119
2142.17 110
2142.28 101
2142.38 91
2142.49 79
2142.60 67
2142.70 56
2142.81 46
2142.91 40
2143.02 37
2143.13 39
2143.23 41
2143.34 43
2143.44 43
2143.55 42
2143.66 39
2143.76 38
2143.87 39
2143.97 45
2144.08 54
2144.19 67
2144.29 81
2144.40 94
2144.50 106
2144.61 114
2144.72 118
2144.82 118
2144.93 115
2145.03 108
2145.14 99
2145.24 89
2145.35 79
2145.46 69
2145.56 61
2145.67 55
2145.77 51
2145.88 49
2145.99 47
2146.09 46
2146.20 45
2146.30 44
2146.41 43
2146.52 43
2146.62 44
2146.73 47
2146.83 53
2146.94 60
2147.05 68
2147.15 76
2147.26 85
2147.36 93
2147.47 102
2147.58 111
2147.68 120
2147.79 129
2147.89 137
2148.00 144
2148.11 149
2148.21 153
2148.32 155
2148.43 157
2148.53 159
2148.64 161
2148.74 163
2148.85 164
2148.96 163
2149.06 161
2149.17 160
2149.27 159
2149.38 161
2149.49 165
2149.59 173
2149.70 182
2149.80 192
2149.91 199
2150.02 203
2150.12 205
2150.23 205
2150.33 204
2150.44 204
2150.55 204
2150.65 205
2150.76 206
2150.87 205
2150.97 200
2151.08 191
2151.18 178
2151.29 163
2151.40 145
2151.50 127
2151.61 110
2151.71 97
2151.82 86
2151.93 78
2152.03 74
2152.14 72
2152.24 73
2152.35 74
2152.46 75
2152.56 77
2152.67 77
2152.78 78
2152.88 77
2152.99 76
2153.09 74
2153.20 71
2153.31 68
2153.41 65
2153.52 64
2153.62 66
2153.73 71
2153.84 79
2153.94 92
2154.05 110
2154.16 133
2154.26 158
2154.37 184
2154.47 210
2154.58 233
2154.69 253
2154.79 269
2154.90 281
2155.01 288
2155.11 292
2155.22 293
2155.32 290
2155.43 283
2155.54 273
2155.64 260
2155.75 245
2155.86 229
2155.96 215
2156.07 202
2156.17 192
2156.28 184
2156.39 176
2156.49 167
2156.60 155
2156.70 141
2156.81 125
2156.92 110
2157.02 97
2157.13 88
2157.24 82
2157.34 80
2157.45 78
2157.56 74
2157.66 66
2157.77 53
2157.87 36
2157.98 15
2158.09 0
2158.19 0
2158.30 0
2158.41 0
2158.51 0
2158.62 0
2158.72 0
2158.83 0
2158.94 13
2159.04 30
2159.15 43
2159.26 50
2159.36 53
2159.47 54
2159.57 54
2159.68 56
2159.79 61
2159.89 68
2160.00 79
2160.11 92
2160.21 106
2160.32 120
2160.43 133
2160.53 143
2160.64 151
2160.74 155
2160.85 156
2160.96 154
2161.06 149
2161.17 143
2161.28 136
2161.38 130
2161.49 127
2161.60 127
2161.70 130
2161.81 137
2161.91 145
2162.02 153
2162.13 159
2162.23 163
2162.34 164
2162.45 161
2162.55 157
2162.66 153
2162.77 150
2162.87 148
2162.98 148
2163.08 149
2163.19 149
2163.30 147
2163.40 141
2163.51 132
2163.62 119
2163.72 106
2163.83 93
2163.94 83
2164.04 78
2164.15 78
2164.26 83
2164.36 94
2164.47 107
2164.57 121
2164.68 135
2164.79 148
2164.89 160
2165.00 172
2165.11 183
2165.21 197
2165.32 213
2165.43 230
2165.53 248
2165.64 264
2165.75 277
2165.85 284
2165.96 286
2166.07 281
2166.17 272
2166.28 258
2166.38 243
2166.49 229
2166.60 216
2166.70 208
2166.81 205
2166.92 206
2167.02 212
2167.13 221
2167.24 230
2167.34 237
2167.45 241
2167.56 241
2167.66 236
2167.77 229
2167.88 221
2167.98 214
2168.09 209
2168.20 207
2168.30 208
2168.41 211
2168.52 216
2168.62 221
2168.73 227
2168.83 232
2168.94 237
2169.05 241
2169.15 243
2169.26 244
2169.37 245
2169.47 244
2169.58 243
2169.69 242
2169.79 240
2169.90 238
2170.01 235
2170.11 232
2170.22 228
2170.33 225
2170.43 222
2170.54 220
2170.65 218
2170.75 216
2170.86 211
2170.97 204
2171.07 193
2171.18 178
2171.29 162
2171.39 146
2171.50 134
2171.61 127
2171.71 127
2171.82 134
2171.93 147
2172.03 164
2172.14 183
2172.25 200
2172.35 213
2172.46 220
2172.57 223
2172.67 221
2172.78 217
2172.89 213
2172.99 209
2173.10 207
2173.21 207
2173.31 208
2173.42 209
2173.53 209
2173.63 207
2173.74 202
2173.85 193
2173.95 181
2174.06 166
2174.17 148
2174.27 128
2174.38 107
2174.49 86
2174.59 68
2174.70 54
2174.81 45
2174.91 42
2175.02 44
2175.13 52
2175.23 63
2175.34 78
2175.45 96
2175.55 116
2175.66 137
2175.77 158
2175.87 177
2175.98 192
2176.09 201
2176.19 202
2176.30 198
2176.41 190
2176.51 180
2176.62 174
2176.73 174
2176.83 182
2176.94 196
2177.05 214
2177.15 231
2177.26 244
2177.37 249
2177.47 248
2177.58 241
2177.69 232
2177.79 224
2177.90 218
2178.01 215
2178.12 214
2178.22 212
2178.33 208
2178.44 201
2178.54 193
2178.65 185
2178.76 180
2178.86 182
2178.97 190
2179.08 203
2179.18 220
2179.29 236
2179.40 249
2179.50 258
2179.61 261
2179.72 262
2179.82 262
2179.93 265
2180.04 271
2180.14 280
2180.25 290
2180.36 300
2180.46 307
2180.57 311
2180.68 311
2180.79 309
2180.89 305
2181.00 298
2181.11 288
2181.21 277
2181.32 264
2181.43 251
2181.53 241
2181.64 234
2181.75 230
2181.85 229
2181.96 229
2182.07 226
2182.17 219
2182.28 208
2182.39 193
2182.50 176
2182.60 158
2182.71 141
2182.82 125
2182.92 110
2183.03 92
2183.14 71
2183.24 46
2183.35 18
2183.46 0
2183.56 0
2183.67 0
2183.78 0
2183.89 0
2183.99 0
2184.10 0
2184.21 0
2184.31 10
2184.42 39
2184.53 67
2184.63 93
2184.74 115
2184.85 134
2184.95 149
2185.06 160
2185.17 169
2185.28 176
2185.38 184
2185.49 194
2185.60 207
2185.70 223
2185.81 239
2185.92 255
2186.02 268
2186.13 276
2186.24 279
2186.35 275
2186.45 265
2186.56 250
2186.67 231
2186.77 211
2186.88 192
2186.99 177
2187.09 168
2187.20 167
2187.31 173
2187.42 186
2187.52 202
2187.63 219
2187.74 234
2187.84 247
2187.95 255
2188.06 260
2188.16 262
2188.27 263
2188.38 263
2188.49 261
2188.59 257
2188.70 249
2188.81 238
2188.91 224
2189.02 210
2189.13 197
2189.23 188
2189.34 181
2189.45 178
2189.56 176
2189.66 175
2189.77 174
2189.88 174
2189.98 176
2190.09 181
2190.20 191
2190.31 204
2190.41 219
2190.52 235
2190.63 250
2190.73 263
2190.84 274
2190.95 284
2191.05 294
2191.16 305
2191.27 317
2191.38 330
2191.48 342
2191.59 353
2191.70 361
2191.80 366
2191.91 368
2192.02 368
2192.13 366
2192.23 364
2192.34 363
2192.45 360
2192.55 357
2192.66 352
2192.77 342
2192.88 327
2192.98 308
2193.09 284
2193.20 260
2193.30 237
2193.41 221
2193.52 212
2193.63 214
2193.73 224
2193.84 242
2193.95 264
2194.05 287
2194.16 307
2194.27 323
2194.38 335
2194.48 345
2194.59 351
2194.70 357
2194.81 363
2194.91 369
2195.02 376
2195.13 384
2195.23 392
2195.34 398
2195.45 403
2195.56 405
2195.66 401
2195.77 390
2195.88 373
2195.98 350
2196.09 323
2196.20 296
2196.31 270
2196.41 248
2196.52 231
2196.63 220
2196.73 213
2196.84 211
2196.95 210
2197.06 211
2197.16 211
2197.27 211
2197.38 209
2197.49 205
2197.59 200
2197.70 194
2197.81 189
2197.91 184
2198.02 181
2198.13 180
2198.24 181
2198.34 182
2198.45 183
2198.56 181
2198.67 178
2198.77 173
2198.88 167
2198.99 163
2199.09 162
2199.20 165
2199.31 171
2199.42 179
2199.52 187
2199.63 192
2199.74 192
2199.85 187
2199.95 178
2200.06 165
2200.17 151
2200.28 137
2200.38 125
2200.49 117
2200.60 114
2200.70 117
2200.81 126
2200.92 141
2201.03 161
2201.13 184
2201.24 206
2201.35 224
2201.46 235
2201.56 239
2201.67 236
2201.78 224
2201.89 207
2201.99 187
2202.10 165
2202.21 144
2202.31 126
2202.42 112
2202.53 103
2202.64 101
2202.74 104
2202.85 110
2202.96 118
2203.07 126
2203.17 130
2203.28 130
2203.39 127
2203.50 119
2203.60 109
2203.71 100
2203.82 94
2203.93 90
2204.03 91
2204.14 95
2204.25 101
2204.36 108
2204.46 114
2204.57 118
2204.68 120
2204.79 120
2204.89 119
2205.00 118
2205.11 118
2205.21 119
2205.32 121
2205.43 124
2205.54 126
2205.64 128
2205.75 128
2205.86 128
2205.97 128
2206.07 127
2206.18 126
2206.29 126
2206.40 126
2206.50 127
2206.61 128
2206.72 131
2206.83 135
2206.93 141
2207.04 149
2207.15 160
2207.26 171
2207.36 184
2207.47 194
2207.58 202
2207.69 204
2207.79 200
2207.90 190
2208.01 176
2208.12 159
2208.22 142
2208.33 129
2208.44 121
2208.55 118
2208.65 121
2208.76 127
2208.87 135
2208.98 142
2209.08 148
2209.19 150
2209.30 149
2209.41 144
2209.51 137
2209.62 129
2209.73 121
2209.84 116
2209.95 114
2210.05 116
2210.16 122
2210.27 130
2210.38 138
2210.48 145
2210.59 150
2210.70 151
2210.81 151
2210.91 149
2211.02 148
2211.13 148
2211.24 150
2211.34 154
2211.45 158
2211.56 163
2211.67 168
2211.77 173
2211.88 178
2211.99 182
2212.10 185
2212.20 187
2212.31 188
2212.42 187
2212.53 185
2212.64 182
2212.74 178
2212.85 176
2212.96 175
2213.07 176
2213.17 178
2213.28 181
2213.39 183
2213.50 183
2213.60 181
2213.71 174
2213.82 164
2213.93 151
2214.03 137
2214.14 123
2214.25 110
2214.36 101
2214.47 96
2214.57 95
2214.68 98
2214.79 104
2214.90 111
2215.00 119
2215.11 126
2215.22 131
2215.33 135
2215.43 137
2215.54 137
2215.65 135
2215.76 132
2215.87 128
2215.97 123
2216.08 118
2216.19 113
2216.30 108
2216.40 105
2216.51 104
2216.62 104
2216.73 107
2216.83 111
2216.94 117
2217.05 126
2217.16 137
2217.27 148
2217.37 159
2217.48 167
2217.59 171
2217.70 169
2217.80 164
2217.91 154
2218.02 144
2218.13 133
2218.24 124
2218.34 118
2218.45 115
2218.56 114
2218.67 115
2218.77 117
2218.88 120
2218.99 124
2219.10 128
2219.21 134
2219.31 142
2219.42 152
2219.53 163
2219.64 177
2219.74 191
2219.85 206
2219.96 220
2220.07 231
2220.18 239
2220.28 243
2220.39 242
2220.50 239
2220.61 233
2220.71 226
2220.82 220
2220.93 215
2221.04 211
2221.15 209
2221.25 207
2221.36 203
2221.47 197
2221.58 186
2221.69 171
2221.79 152
2221.90 132
2222.01 112
2222.12 96
2222.22 86
2222.33 82
2222.44 84
2222.55 92
2222.66 103
2222.76 115
2222.87 126
2222.98 134
2223.09 138
2223.20 139
2223.30 136
2223.41 130
2223.52 121
2223.63 110
2223.73 97
2223.84 82
2223.95 66
2224.06 50
2224.17 34
2224.27 21
2224.38 11
2224.49 7
2224.60 10
2224.71 18
2224.81 30
2224.92 46
2225.03 62
2225.14 79
2225.25 96
2225.35 111
2225.46 125
2225.57 140
2225.68 153
2225.79 167
2225.89 178
2226.00 188
2226.11 197
2226.22 204
2226.33 210
2226.43 216
2226.54 221
2226.65 226
2226.76 230
2226.86 234
2226.97 236
2227.08 238
2227.19 239
2227.30 239
2227.40 240
2227.51 241
2227.62 243
2227.73 246
2227.84 250
2227.94 254
2228.05 259
2228.16 263
2228.27 265
2228.38 267
2228.48 269
2228.59 271
2228.70 273
2228.81 278
2228.92 283
2229.02 289
2229.13 292
2229.24 293
2229.35 289
2229.46 283
2229.57 273
2229.67 263
2229.78 254
2229.89 247
2230.00 243
2230.11 240
2230.21 237
2230.32 232
2230.43 224
2230.54 213
2230.65 198
2230.75 180
2230.86 162
2230.97 144
2231.08 128
2231.19 115
2231.29 106
2231.40 101
2231.51 99
2231.62 99
2231.73 98
2231.83 96
2231.94 93
2232.05 86
2232.16 78
2232.27 69
2232.38 61
2232.48 55
2232.59 51
2232.70 50
2232.81 52
2232.92 55
2233.02 57
2233.13 58
2233.24 55
2233.35 50
2233.46 41
2233.56 30
2233.67 18
2233.78 5
2233.89 0
2234.00 0
2234.11 0
2234.21 0
2234.32 0
2234.43 0
2234.54 0
2234.65 0
2234.75 7
2234.86 27
2234.97 49
2235.08 71
2235.19 91
2235.29 106
2235.40 116
2235.51 121
2235.62 121
2235.73 116
2235.84 109
2235.94 102
2236.05 97
2236.16 97
2236.27 101
2236.38 111
2236.49 125
2236.59 141
2236.70 157
2236.81 171
2236.92 180
2237.03 185
2237.13 184
2237.24 178
2237.35 170
2237.46 160
2237.57 150
2237.68 144
2237.78 142
2237.89 145
2238.00 150
2238.11 158
2238.22 165
2238.32 170
2238.43 172
2238.54 169
2238.65 162
2238.76 152
2238.87 140
2238.97 127
2239.08 113
2239.19 99
2239.30 85
2239.41 72
2239.52 60
2239.62 51
2239.73 45
2239.84 44
2239.95 46
2240.06 51
2240.17 58
2240.27 64
2240.38 70
2240.49 74
2240.60 78
2240.71 81
2240.82 85
2240.92 90
2241.03 97
2241.14 107
2241.25 119
2241.36 133
2241.47 147
2241.57 160
2241.68 172
2241.79 181
2241.90 185
2242.01 186
2242.12 181
2242.22 171
2242.33 158
2242.44 141
2242.55 124
2242.66 108
2242.77 96
2242.87 90
2242.98 88
2243.09 92
2243.20 100
2243.31 109
2243.42 118
2243.52 126
2243.63 134
2243.74 143
2243.85 152
2243.96 162
2244.07 173
2244.17 183
2244.28 191
2244.39 197
2244.50 199
2244.61 198
2244.72 195
2244.82 190
2244.93 185
2245.04 179
2245.15 173
2245.26 167
2245.37 162
2245.48 158
2245.58 156
2245.69 156
2245.80 158
2245.91 161
2246.02 163
2246.13 163
2246.23 162
2246.34 158
2246.45 153
2246.56 148
2246.67 142
2246.78 137
2246.89 132
2246.99 127
2247.10 123
2247.21 120
2247.32 120
2247.43 123
2247.54 130
2247.64 142
2247.75 158
2247.86 176
2247.97 193
2248.08 207
2248.19 215
2248.30 217
2248.40 211
2248.51 199
2248.62 184
2248.73 167
2248.84 149
2248.95 131
2249.05 113
2249.16 95
2249.27 76
2249.38 59
2249.49 44
2249.60 33
2249.71 27
2249.81 27
2249.92 32
2250.03 40
2250.14 51
2250.25 62
2250.36 73
2250.47 85
2250.57 96
2250.68 109
2250.79 122
2250.90 136
2251.01 149
2251.12 161
2251.23 170
2251.33 175
2251.44 177
2251.55 176
2251.66 174
2251.77 172
2251.88 170
2251.99 168
2252.09 166
2252.20 164
2252.31 162
2252.42 159
2252.53 156
2252.64 156
2252.75 157
2252.85 160
2252.96 165
2253.07 171
2253.18 178
2253.29 184
2253.40 191
2253.51 199
2253.61 210
2253.72 222
2253.83 236
2253.94 250
2254.05 261
2254.16 268
2254.27 269
2254.38 264
2254.48 251
2254.59 232
2254.70 208
2254.81 179
2254.92 148
2255.03 115
2255.14 84
2255.24 57
2255.35 36
2255.46 22
2255.57 17
2255.68 19
2255.79 27
2255.90 38
2256.01 50
2256.11 61
2256.22 69
2256.33 73
2256.44 74
2256.55 70
2256.66 62
2256.77 52
2256.87 41
2256.98 31
2257.09 24
2257.20 23
2257.31 28
2257.42 37
2257.53 48
2257.64 59
2257.74 68
2257.85 73
2257.96 75
2258.07 73
2258.18 70
2258.29 68
2258.40 66
2258.51 64
2258.61 61
2258.72 57
2258.83 50
2258.94 39
2259.05 27
2259.16 14
2259.27 4
2259.38 0
2259.48 0
2259.59 0
2259.70 0
2259.81 0
2259.92 0
2260.03 0
2260.14 0
2260.25 0
2260.35 0
2260.46 2
2260.57 5
2260.68 9
2260.79 14
2260.90 19
2261.01 23
2261.12 27
2261.23 30
2261.33 33
2261.44 39
2261.55 47
2261.66 58
2261.77 72
2261.88 88
2261.99 103
2262.10 115
2262.20 122
2262.31 123
2262.42 121
2262.53 117
2262.64 114
2262.75 114
2262.86 121
2262.97 133
2263.08 149
2263.18 166
2263.29 182
2263.40 194
2263.51 200
2263.62 200
2263.73 194
2263.84 186
2263.95 177
2264.05 170
2264.16 165
2264.27 164
2264.38 165
2264.49 169
2264.60 173
2264.71 176
2264.82 179
2264.93 178
2265.03 175
2265.14 169
2265.25 161
2265.36 152
2265.47 142
2265.58 133
2265.69 125
2265.80 120
2265.91 118
2266.02 118
2266.12 120
2266.23 123
2266.34 126
2266.45 130
2266.56 133
2266.67 136
2266.78 139
2266.89 139
2267.00 138
2267.10 134
2267.21 128
2267.32 119
2267.43 109
2267.54 99
2267.65 90
2267.76 83
2267.87 78
2267.98 74
2268.09 72
2268.19 69
2268.30 68
2268.41 67
2268.52 66
2268.63 66
2268.74 67
2268.85 68
2268.96 71
2269.07 73
2269.18 76
2269.28 79
2269.39 83
2269.50 87
2269.61 91
2269.72 94
2269.83 96
2269.94 97
2270.05 97
2270.16 96
2270.27 94
2270.37 93
2270.48 92
2270.59 92
2270.70 93
2270.81 93
2270.92 91
2271.03 87
2271.14 81
2271.25 71
2271.36 60
2271.46 50
2271.57 44
2271.68 43
2271.79 47
2271.90 57
2272.01 71
2272.12 87
2272.23 101
2272.34 112
2272.45 120
2272.56 126
2272.66 132
2272.77 138
2272.88 146
2272.99 156
2273.10 168
2273.21 177
2273.32 184
2273.43 186
2273.54 183
2273.65 174
2273.76 162
2273.86 147
2273.97 132
2274.08 118
2274.19 106
2274.30 97
2274.41 91
2274.52 88
2274.63 87
2274.74 87
2274.85 88
2274.96 89
2275.06 92
2275.17 95
2275.28 100
2275.39 106
2275.50 113
2275.61 119
2275.72 122
2275.83 121
2275.94 115
2276.05 107
2276.16 98
2276.27 89
2276.37 84
2276.48 82
2276.59 83
2276.70 87
2276.81 93
2276.92 99
2277.03 106
2277.14 112
2277.25 118
2277.36 123
2277.47 126
2277.58 125
2277.69 122
2277.79 115
2277.90 106
2278.01 97
2278.12 89
2278.23 82
2278.34 79
2278.45 78
2278.56 80
2278.67 82
2278.78 85
2278.89 88
2279.00 89
2279.10 90
2279.21 88
2279.32 83
2279.43 77
2279.54 68
2279.65 60
2279.76 54
2279.87 52
2279.98 56
2280.09 65
2280.20 77
2280.31 90
2280.42 102
2280.53 109
2280.63 110
2280.74 106
2280.85 97
2280.96 87
2281.07 77
2281.18 68
2281.29 60
2281.40 53
2281.51 47
2281.62 40
2281.73 32
2281.84 24
2281.95 17
2282.06 10
2282.16 4
2282.27 0
2282.38 0
2282.49 0
2282.60 0
2282.71 0
2282.82 0
2282.93 0
2283.04 0
2283.15 0
2283.26 0
2283.37 1
2283.48 5
2283.59 12
2283.70 22
2283.80 34
2283.91 47
2284.02 60
2284.13 70
2284.24 79
2284.35 84
2284.46 87
2284.57 87
2284.68 86
2284.79 84
2284.90 82
2285.01 82
2285.12 83
2285.23 84
2285.34 86
2285.45 87
2285.55 86
2285.66 82
2285.77 75
2285.88 66
2285.99 55
2286.10 46
2286.21 39
2286.32 35
2286.43 36
2286.54 41
2286.65 47
2286.76 54
2286.87 60
2286.98 62
2287.09 61
2287.20 58
2287.31 54
2287.41 52
2287.52 53
2287.63 57
2287.74 64
2287.85 71
2287.96 77
2288.07 79
2288.18 77
2288.29 71
2288.40 63
2288.51 53
2288.62 45
2288.73 37
2288.84 30
2288.95 24
2289.06 18
2289.17 11
2289.28 5
2289.39 0
2289.49 0
2289.60 0
2289.71 0
2289.82 0
2289.93 0
2290.04 0
2290.15 0
2290.26 0
2290.37 0
2290.48 10
2290.59 24
2290.70 42
2290.81 63
2290.92 84
2291.03 104
2291.14 119
2291.25 128
2291.36 131
2291.47 128
2291.58 121
2291.68 112
2291.79 103
2291.90 96
2292.01 92
2292.12 91
2292.23 92
2292.34 95
2292.45 99
2292.56 103
2292.67 106
2292.78 107
2292.89 107
2293.00 106
2293.11 105
2293.22 104
2293.33 104
2293.44 105
2293.55 107
2293.66 111
2293.77 115
2293.88 117
2293.99 117
2294.10 115
2294.20 109
2294.31 101
2294.42 92
2294.53 84
2294.64 79
2294.75 78
2294.86 82
2294.97 89
2295.08 99
2295.19 110
2295.30 117
2295.41 120
2295.52 117
2295.63 110
2295.74 99
2295.85 88
2295.96 79
2296.07 74
2296.18 75
2296.29 81
2296.40 92
2296.51 105
2296.62 119
2296.73 132
2296.84 142
2296.95 152
2297.06 160
2297.17 168
2297.27 177
2297.38 187
2297.49 197
2297.60 207
2297.71 214
2297.82 219
2297.93 220
2298.04 219
2298.15 217
2298.26 215
2298.37 214
2298.48 216
2298.59 220
2298.70 226
2298.81 232
2298.92 237
2299.03 242
2299.14 244
2299.25 243
2299.36 239
2299.47 233
2299.58 224
2299.69 216
2299.80 210
2299.91 207
2300.02 209
2300.13 217
2300.24 229
2300.35 245
2300.46 261
2300.57 276
2300.68 288
2300.79 297
2300.90 302
2301.01 303
2301.12 302
2301.22 298
2301.33 292
2301.44 285
2301.55 278
2301.66 271
2301.77 264
2301.88 258
2301.99 253
2302.10 250
2302.21 247
2302.32 245
2302.43 245
2302.54 246
2302.65 249
2302.76 256
2302.87 264
2302.98 276
2303.09 288
2303.20 299
2303.31 308
2303.42 314
2303.53 317
2303.64 319
2303.75 319
2303.86 319
2303.97 319
2304.08 319
2304.19 318
2304.30 314
2304.41 307
2304.52 294
2304.63 277
2304.74 255
2304.85 230
2304.96 204
2305.07 178
2305.18 154
2305.29 133
2305.40 115
2305.51 102
2305.62 91
2305.73 85
2305.84 80
2305.95 78
2306.06 77
2306.17 77
2306.28 75
2306.39 73
2306.50 71
2306.61 70
2306.72 71
2306.83 75
2306.94 83
2307.05 94
2307.16 106
2307.27 118
2307.38 129
2307.49 138
2307.60 147
2307.71 156
2307.82 164
2307.93 172
2308.04 179
2308.15 183
2308.26 183
2308.37 177
2308.48 165
2308.59 146
2308.70 122
2308.81 93
2308.92 63
2309.03 33
2309.14 8
2309.25 0
2309.36 0
2309.47 0
2309.57 0
2309.68 10
2309.79 31
2309.90 52
2310.01 71
2310.12 87
2310.23 99
2310.34 107
2310.45 111
2310.56 111
2310.67 107
2310.78 98
2310.89 84
2311.00 69
2311.11 53
2311.22 38
2311.33 27
2311.44 20
2311.55 18
2311.66 20
2311.77 24
2311.88 28
2311.99 32
2312.10 34
2312.22 36
2312.33 36
2312.44 34
2312.55 31
2312.66 25
2312.77 16
2312.88 4
2312.99 0
2313.10 0
2313.21 0
2313.32 0
2313.43 0
2313.54 0
2313.65 0
2313.76 6
2313.87 23
2313.98 36
2314.09 44
2314.20 47
2314.31 47
2314.42 45
2314.53 41
2314.64 38
2314.75 36
2314.86 35
2314.97 35
2315.08 35
2315.19 38
2315.30 42
2315.41 51
2315.52 62
2315.63 76
2315.74 91
2315.85 106
2315.96 118
2316.07 126
2316.18 131
2316.29 132
2316.40 130
2316.51 125
2316.62 118
2316.73 109
2316.84 97
2316.95 84
2317.06 69
2317.17 56
2317.28 45
2317.39 39
2317.50 37
2317.61 41
2317.72 50
2317.83 60
2317.94 72
2318.05 82
2318.16 91
2318.27 100
2318.38 107
2318.49 114
2318.60 121
2318.71 127
2318.82 132
2318.93 133
2319.04 130
2319.15 123
2319.26 114
2319.37 105
2319.48 98
2319.59 96
2319.70 101
2319.81 114
2319.92 133
2320.03 156
2320.14 179
2320.25 200
2320.36 214
2320.47 222
2320.59 225
2320.70 223
2320.81 220
2320.92 217
2321.03 215
2321.14 213
2321.25 209
2321.36 202
2321.47 190
2321.58 176
2321.69 162
2321.80 152
2321.91 149
2322.02 155
2322.13 172
2322.24 198
2322.35 228
2322.46 259
2322.57 287
2322.68 309
2322.79 324
2322.90 332
2323.01 335
2323.12 333
2323.23 329
2323.34 322
2323.45 312
2323.56 300
2323.67 283
2323.78 262
2323.89 238
2324.00 211
2324.11 186
2324.22 164
2324.33 150
2324.44 146
2324.56 152
2324.67 167
2324.78 188
2324.89 213
2325.00 238
2325.11 258
2325.22 271
2325.33 277
2325.44 275
2325.55 267
2325.66 255
2325.77 241
2325.88 225
2325.99 211
2326.10 197
2326.21 185
2326.32 174
2326.43 165
2326.54 158
2326.65 154
2326.76 153
2326.87 154
2326.98 157
2327.09 161
2327.20 165
2327.31 168
2327.42 170
2327.54 170
2327.65 171
2327.76 172
2327.87 176
2327.98 182
2328.09 192
2328.20 204
2328.31 217
2328.42 230
2328.53 239
2328.64 246
2328.75 247
2328.86 246
2328.97 241
2329.08 236
2329.19 230
2329.30 226
2329.41 223
2329.52 221
2329.63 221
2329.74 220
2329.85 220
2329.96 220
2330.07 220
2330.19 219
2330.30 220
2330.41 221
2330.52 222
2330.63 223
2330.74 223
2330.85 221
2330.96 218
2331.07 214
2331.18 211
2331.29 209
2331.40 210
2331.51 213
2331.62 220
2331.73 227
2331.84 234
2331.95 239
2332.06 242
2332.17 241
2332.28 237
2332.40 232
2332.51 224
2332.62 216
2332.73 207
2332.84 197
2332.95 186
2333.06 175
2333.17 163
2333.28 150
2333.39 137
2333.50 124
2333.61 112
2333.72 103
2333.83 98
2333.94 100
2334.05 110
2334.16 125
2334.27 145
2334.38 167
2334.50 188
2334.61 204
2334.72 216
2334.83 224
2334.94 231
2335.05 238
2335.16 247
2335.27 260
2335.38 274
2335.49 288
2335.60 298
2335.71 301
2335.82 296
2335.93 285
2336.04 268
2336.15 247
2336.26 227
2336.38 208
2336.49 193
2336.60 180
2336.71 168
2336.82 156
2336.93 142
2337.04 126
2337.15 108
2337.26 89
2337.37 73
2337.48 60
2337.59 54
2337.70 55
2337.81 62
2337.92 76
2338.03 94
2338.15 118
2338.26 144
2338.37 171
2338.48 197
2338.59 218
2338.70 233
2338.81 240
2338.92 238
2339.03 227
2339.14 211
2339.25 191
2339.36 172
2339.47 155
2339.58 142
2339.69 134
2339.81 130
2339.92 128
2340.03 127
2340.14 126
2340.25 122
2340.36 117
2340.47 109
2340.58 99
2340.69 88
2340.80 78
2340.91 69
2341.02 61
2341.13 57
2341.24 54
2341.36 53
2341.47 54
2341.58 55
2341.69 55
2341.80 56
2341.91 55
2342.02 55
2342.13 55
2342.24 57
2342.35 62
2342.46 68
2342.57 75
2342.68 83
2342.80 89
2342.91 91
2343.02 89
2343.13 82
2343.24 71
2343.35 57
2343.46 43
2343.57 31
2343.68 23
2343.79 21
2343.90 25
2344.01 35
2344.12 48
2344.24 63
2344.35 77
2344.46 89
2344.57 96
2344.68 98
2344.79 96
2344.90 91
2345.01 83
2345.12 75
2345.23 68
2345.34 62
2345.45 58
2345.56 55
2345.68 53
2345.79 53
2345.90 52
2346.01 52
2346.12 50
2346.23 47
2346.34 43
2346.45 35
2346.56 26
2346.67 15
2346.78 4
2346.90 0
2347.01 0
2347.12 0
2347.23 0
2347.34 0
2347.45 0
2347.56 0
2347.67 0
2347.78 6
2347.89 12
2348.00 18
2348.11 22
2348.23 26
2348.34 30
2348.45 33
2348.56 36
2348.67 38
2348.78 40
2348.89 41
2349.00 40
2349.11 39
2349.22 36
2349.33 31
2349.45 27
2349.56 23
2349.67 22
2349.78 23
2349.89 27
2350.00 35
2350.11 47
2350.22 61
2350.33 76
2350.44 92
2350.55 108
2350.67 123
2350.78 135
2350.89 144
2351.00 150
2351.11 153
2351.22 154
2351.33 157
2351.44 163
2351.55 174
2351.66 193
2351.78 219
2351.89 250
2352.00 283
2352.11 314
2352.22 339
2352.33 355
2352.44 360
2352.55 353
2352.66 336
2352.77 312
2352.89 286
2353.00 262
2353.11 243
2353.22 234
2353.33 235
2353.44 246
2353.55 265
2353.66 288
2353.77 310
2353.88 328
2354.00 338
2354.11 338
2354.22 329
2354.33 312
2354.44 290
2354.55 266
2354.66 243
2354.77 221
2354.88 202
2354.99 187
2355.11 174
2355.22 165
2355.33 159
2355.44 157
2355.55 157
2355.66 159
2355.77 163
2355.88 166
2355.99 166
2356.11 164
2356.22 158
2356.33 150
2356.44 139
2356.55 128
2356.66 116
2356.77 104
2356.88 94
2356.99 86
2357.11 81
2357.22 81
2357.33 86
2357.44 99
2357.55 118
2357.66 140
2357.77 164
2357.88 186
2357.99 202
2358.11 211
2358.22 214
2358.33 210
2358.44 201
2358.55 190
2358.66 177
2358.77 164
2358.88 152
2358.99 143
2359.11 138
2359.22 137
2359.33 142
2359.44 154
2359.55 172
2359.66 194
2359.77 219
2359.88 242
2359.99 261
2360.11 274
2360.22 280
2360.33 279
2360.44 272
2360.55 261
2360.66 250
2360.77 240
2360.88 233
2361.00 230
2361.11 228
2361.22 227
2361.33 225
2361.44 222
2361.55 215
2361.66 205
2361.77 193
2361.88 179
2362.00 164
2362.11 149
2362.22 135
2362.33 121
2362.44 109
2362.55 98
2362.66 89
2362.77 83
2362.89 80
2363.00 80
2363.11 82
2363.22 87
2363.33 93
2363.44 98
2363.55 100
2363.66 99
2363.78 93
2363.89 83
2364.00 70
2364.11 57
2364.22 46
2364.33 38
2364.44 35
2364.55 36
2364.67 42
2364.78 49
2364.89 58
2365.00 66
2365.11 74
2365.22 82
2365.33 89
2365.45 96
2365.56 103
2365.67 110
2365.78 113
2365.89 113
2366.00 106
2366.11 95
2366.22 78
2366.34 58
2366.45 37
2366.56 16
2366.67 0
2366.78 0
2366.89 0
2367.00 0
2367.11 0
2367.23 0
2367.34 0
2367.45 0
2367.56 0
2367.67 14
2367.78 32
2367.89 51
2368.01 68
2368.12 84
2368.23 100
2368.34 117
2368.45 134
2368.56 150
2368.67 164
2368.79 174
2368.90 179
2369.01 177
2369.12 167
2369.23 152
2369.34 134
2369.45 114
2369.56 95
2369.68 79
2369.79 68
2369.90 61
2370.01 60
2370.12 64
2370.23 70
2370.34 78
2370.46 85
2370.57 91
2370.68 96
2370.79 100
2370.90 102
2371.01 105
2371.12 109
2371.24 115
2371.35 121
2371.46 128
2371.57 136
2371.68 143
2371.79 149
2371.90 152
2372.02 153
2372.13 149
2372.24 142
2372.35 132
2372.46 119
2372.57 106
2372.68 94
2372.80 86
2372.91 82
2373.02 82
2373.13 84
2373.24 87
2373.35 88
2373.47 86
2373.58 81
2373.69 73
2373.80 63
2373.91 53
2374.02 45
2374.13 40
2374.25 39
2374.36 43
2374.47 50
2374.58 61
2374.69 72
2374.80 83
2374.91 92
2375.03 98
2375.14 101
2375.25 100
2375.36 97
2375.47 91
2375.58 85
2375.70 78
2375.81 71
2375.92 65
2376.03 60
2376.14 57
2376.25 57
2376.36 59
2376.48 62
2376.59 65
2376.70 68
2376.81 69
2376.92 68
2377.03 67
2377.15 65
2377.26 63
2377.37 62
2377.48 60
2377.59 58
2377.70 57
2377.82 57
2377.93 61
2378.04 69
2378.15 82
2378.26 97
2378.37 113
2378.48 126
2378.60 134
2378.71 137
2378.82 137
2378.93 136
2379.04 137
2379.15 142
2379.27 151
2379.38 163
2379.49 177
2379.60 188
2379.71 196
2379.82 198
2379.94 195
2380.05 187
2380.16 176
2380.27 162
2380.38 147
2380.49 133
2380.61 121
2380.72 111
2380.83 104
2380.94 99
2381.05 99
2381.16 100
2381.28 104
2381.39 109
2381.50 114
2381.61 119
2381.72 123
2381.83 127
2381.95 130
2382.06 133
2382.17 137
2382.28 141
2382.39 145
2382.50 148
2382.62 149
2382.73 145
2382.84 138
2382.95 128
2383.06 116
2383.17 105
2383.29 97
2383.40 94
2383.51 95
2383.62 99
2383.73 105
2383.84 111
2383.96 117
2384.07 121
2384.18 125
2384.29 129
2384.40 135
2384.52 140
2384.63 145
2384.74 148
2384.85 148
2384.96 142
2385.07 131
2385.19 115
2385.30 95
2385.41 73
2385.52 50
2385.63 29
2385.74 11
2385.86 0
2385.97 0
2386.08 0
2386.19 0
2386.30 0
2386.42 1
2386.53 8
2386.64 15
2386.75 19
2386.86 21
2386.97 21
2387.09 19
2387.20 17
2387.31 15
2387.42 13
2387.53 13
2387.65 14
2387.76 16
2387.87 18
2387.98 21
2388.09 24
2388.20 27
2388.32 30
2388.43 34
2388.54 37
2388.65 40
2388.76 42
2388.88 43
2388.99 42
2389.10 41
2389.21 40
2389.32 41
2389.43 45
2389.55 52
2389.66 61
2389.77 72
2389.88 83
2389.99 92
2390.11 100
2390.22 107
2390.33 113
2390.44 118
2390.55 124
2390.67 130
2390.78 135
2390.89 140
2391.00 141
2391.11 140
2391.22 136
2391.34 131
2391.45 126
2391.56 121
2391.67 116
2391.78 112
2391.90 106
2392.01 100
2392.12 91
2392.23 81
2392.34 71
2392.46 61
2392.57 55
2392.68 52
2392.79 54
2392.90 60
2393.02 69
2393.13 77
2393.24 81
2393.35 80
2393.46 73
2393.58 61
2393.69 47
2393.80 35
2393.91 28
2394.02 28
2394.14 36
2394.25 50
2394.36 65
2394.47 79
2394.58 89
2394.70 92
2394.81 90
2394.92 83
2395.03 74
2395.14 66
2395.26 60
2395.37 57
2395.48 57
2395.59 61
2395.70 66
2395.82 71
2395.93 76
2396.04 80
2396.15 82
2396.26 84
2396.38 85
2396.49 85
2396.60 85
2396.71 85
2396.82 85
2396.94 86
2397.05 89
2397.16 95
2397.27 105
2397.38 119
2397.50 135
2397.61 152
2397.72 168
2397.83 181
2397.94 188
2398.06 190
2398.17 185
2398.28 174
2398.39 159
2398.50 142
2398.62 125
2398.73 112
2398.84 104
2398.95 102
2399.06 106
2399.18 114
2399.29 124
2399.40 133
2399.51 140
2399.63 143
2399.74 143
2399.85 141
2399.96 140
2400.07 139
2400.19 141
2400.30 145
2400.41 148
2400.52 149
2400.63 148
2400.75 143
2400.86 135
2400.97 126
2401.08 116
2401.19 108
2401.31 101
2401.42 96
2401.53 90
2401.64 82
2401.76 73
2401.87 63
2401.98 51
2402.09 41
2402.20 33
2402.32 30
2402.43 31
2402.54 35
2402.65 40
2402.77 46
2402.88 50
2402.99 50
2403.10 49
2403.21 47
2403.33 45
2403.44 46
2403.55 48
2403.66 52
2403.77 57
2403.89 60
2404.00 61
2404.11 59
2404.22 55
2404.34 53
2404.45 55
2404.56 63
2404.67 77
2404.78 96
2404.90 116
2405.01 133
2405.12 144
2405.23 146
2405.35 139
2405.46 127
2405.57 112
2405.68 99
2405.79 92
2405.91 92
2406.02 98
2406.13 107
2406.24 116
2406.36 122
2406.47 123
2406.58 119
2406.69 111
2406.81 100
2406.92 87
2407.03 75
2407.14 63
2407.25 52
2407.37 41
2407.48 33
2407.59 28
2407.70 27
2407.82 31
2407.93 39
2408.04 49
2408.15 62
2408.26 75
2408.38 87
2408.49 100
2408.60 112
2408.71 124
2408.83 135
2408.94 145
2409.05 152
2409.16 155
2409.28 153
2409.39 147
2409.50 138
2409.61 127
2409.73 114
2409.84 102
2409.95 90
2410.06 78
2410.17 68
2410.29 60
2410.40 52
2410.51 45
2410.62 38
2410.74 29
2410.85 21
2410.96 12
2411.07 3
2411.19 0
2411.30 0
2411.41 0
2411.52 0
2411.64 0
2411.75 0
2411.86 0
2411.97 0
2412.08 0
2412.20 0
2412.31 0
2412.42 0
2412.53 1
2412.65 2
2412.76 4
2412.87 6
2412.98 9
2413.10 14
2413.21 21
2413.32 31
2413.43 43
2413.55 57
2413.66 70
2413.77 82
2413.88 91
2414.00 95
2414.11 94
2414.22 89
2414.33 79
2414.45 66
2414.56 53
2414.67 40
2414.78 29
2414.90 22
2415.01 19
2415.12 21
2415.23 26
2415.35 35
2415.46 46
2415.57 59
2415.68 72
2415.80 84
2415.91 94
2416.02 102
2416.13 108
2416.25 111
2416.36 112
2416.47 111
2416.58 108
2416.70 104
2416.81 100
2416.92 93
2417.03 85
2417.15 76
2417.26 68
2417.37 61
2417.48 56
2417.60 53
2417.71 53
2417.82 53
2417.93 54
2418.05 52
2418.16 48
2418.27 42
2418.38 34
2418.50 26
2418.61 18
2418.72 10
2418.83 4
2418.95 1
2419.06 0
2419.17 2
2419.28 8
2419.40 19
2419.51 32
2419.62 47
2419.73 60
2419.85 71
2419.96 78
2420.07 81
2420.18 80
2420.30 79
2420.41 78
2420.52 80
2420.63 86
2420.75 95
2420.86 104
2420.97 113
2421.08 119
2421.20 121
2421.31 118
2421.42 111
2421.54 102
2421.65 93
2421.76 86
2421.87 81
2421.99 78
2422.10 78
2422.21 78
2422.32 78
2422.44 77
2422.55 75
2422.66 74
2422.77 73
2422.89 75
2423.00 78
2423.11 84
2423.22 91
2423.34 99
2423.45 105
2423.56 108
2423.68 110
2423.79 108
2423.90 105
2424.01 99
2424.13 90
2424.24 80
2424.35 69
2424.46 55
2424.58 41
2424.69 27
2424.80 16
2424.91 7
2425.03 3
2425.14 4
2425.25 9
2425.37 19
2425.48 31
2425.59 43
2425.70 54
2425.82 62
2425.93 65
2426.04 63
2426.15 57
2426.27 49
2426.38 41
2426.49 34
2426.61 30
2426.72 29
2426.83 32
2426.94 38
2427.06 46
2427.17 54
2427.28 63
2427.39 72
2427.51 83
2427.62 95
2427.73 109
2427.85 124
2427.96 138
2428.07 150
2428.18 158
2428.30 161
2428.41 158
2428.52 149
2428.64 138
2428.75 124
2428.86 111
2428.97 99
2429.09 90
2429.20 84
2429.31 81
2429.42 81
2429.54 83
2429.65 87
2429.76 92
2429.88 96
2429.99 100
2430.10 103
2430.21 105
2430.33 107
2430.44 107
2430.55 108
2430.67 109
2430.78 110
2430.89 112
2431.00 113
2431.12 114
2431.23 113
2431.34 109
2431.46 102
2431.57 93
2431.68 84
2431.79 79
2431.91 80
2432.02 87
2432.13 103
2432.25 125
2432.36 150
2432.47 174
2432.58 195
2432.70 209
2432.81 217
2432.92 220
2433.04 218
2433.15 213
2433.26 206
2433.37 200
2433.49 196
2433.60 193
2433.71 193
2433.83 195
2433.94 199
2434.05 204
2434.16 210
2434.28 215
2434.39 219
2434.50 221
2434.62 221
2434.73 219
2434.84 214
2434.95 208
2435.07 200
2435.18 189
2435.29 177
2435.41 164
2435.52 152
2435.63 140
2435.75 131
2435.86 125
2435.97 124
2436.08 126
2436.20 131
2436.31 136
2436.42 140
2436.54 140
2436.65 136
2436.76 126
2436.88 112
2436.99 96
2437.10 78
2437.21 60
2437.33 43
2437.44 27
2437.55 14
2437.67 4
2437.78 0
2437.89 0
2438.01 0
2438.12 0
2438.23 0
2438.34 0
2438.46 0
2438.57 0
2438.68 0
2438.80 0
2438.91 0
2439.02 2
2439.14 9
2439.25 20
2439.36 31
2439.47 42
2439.59 51
2439.70 58
2439.81 63
2439.93 67
2440.04 71
2440.15 76
2440.27 82
2440.38 90
2440.49 97
2440.60 102
2440.72 104
2440.83 102
2440.94 96
2441.06 88
2441.17 80
2441.28 74
2441.40 72
2441.51 76
2441.62 83
2441.74 92
2441.85 101
2441.96 106
2442.07 104
2442.19 96
2442.30 81
2442.41 62
2442.53 41
2442.64 22
2442.75 6
2442.87 0
2442.98 0
2443.09 0
2443.21 0
2443.32 0
2443.43 4
2443.55 12
2443.66 22
2443.77 35
2443.88 49
2444.00 65
2444.11 79
2444.22 89
2444.34 93
2444.45 90
2444.56 79
2444.68 64
2444.79 46
2444.90 29
2445.02 15
2445.13 6
2445.24 4
2445.36 8
2445.47 18
2445.58 32
2445.70 47
2445.81 62
2445.92 75
2446.03 82
2446.15 83
2446.26 79
2446.37 70
2446.49 59
2446.60 49
2446.71 42
2446.83 40
2446.94 41
2447.05 46
2447.17 52
2447.28 57
2447.39 59
2447.51 58
2447.62 53
2447.73 46
2447.85 38
2447.96 29
2448.07 21
2448.19 15
2448.30 13
2448.41 13
2448.53 16
2448.64 22
2448.75 30
2448.87 38
2448.98 47
2449.09 53
2449.20 58
2449.32 60
2449.43 60
2449.54 58
2449.66 56
2449.77 55
2449.88 57
2450.00 62
2450.11 71
2450.22 83
2450.34 98
2450.45 113
2450.56 129
2450.68 142
2450.79 152
2450.90 159
2451.02 161
2451.13 160
2451.24 157
2451.36 153
2451.47 147
2451.58 141
2451.70 134
2451.81 125
2451.92 116
2452.04 106
2452.15 97
2452.26 90
2452.38 88
2452.49 91
2452.60 98
2452.72 109
2452.83 120
2452.94 130
2453.06 137
2453.17 139
2453.28 137
2453.40 131
2453.51 122
2453.62 112
2453.74 101
2453.85 91
2453.96 81
2454.08 72
2454.19 65
2454.30 60
2454.42 56
2454.53 55
2454.64 55
2454.76 57
2454.87 59
2454.98 62
2455.10 65
2455.21 68
2455.32 71
2455.44 74
2455.55 77
2455.66 81
2455.78 86
2455.89 91
2456.01 96
2456.12 100
2456.23 102
2456.35 102
2456.46 99
2456.57 93
2456.69 86
2456.80 78
2456.91 72
2457.03 68
2457.14 67
2457.25 67
2457.37 67
2457.48 65
2457.59 60
2457.71 52
2457.82 39
2457.93 25
2458.05 12
2458.16 1
2458.27 0
2458.39 0
2458.50 0
2458.61 0
2458.73 0
2458.84 0
2458.95 0
2459.07 0
2459.18 0
2459.30 0
2459.41 10
2459.52 27
2459.64 47
2459.75 70
2459.86 92
2459.98 112
2460.09 128
2460.20 139
2460.32 145
2460.43 145
2460.54 142
2460.66 134
2460.77 122
2460.88 108
2461.00 94
2461.11 80
2461.23 69
2461.34 58
2461.45 50
2461.57 41
2461.68 32
2461.79 21
2461.91 8
2462.02 0
2462.13 0
2462.25 0
2462.36 0
2462.47 0
2462.59 0
2462.70 0
2462.81 15
2462.93 36
2463.04 56
2463.16 73
2463.27 88
2463.38 98
2463.50 104
2463.61 108
2463.72 111
2463.84 112
2463.95 113
2464.06 114
2464.18 115
2464.29 115
2464.41 114
2464.52 112
2464.63 109
2464.75 106
2464.86 103
2464.97 100
2465.09 99
2465.20 100
2465.31 105
2465.43 112
2465.54 122
2465.66 133
2465.77 143
2465.88 150
2466.00 152
2466.11 150
2466.22 146
2466.34 141
2466.45 139
2466.56 142
2466.68 149
2466.79 161
2466.91 176
2467.02 190
2467.13 200
2467.25 205
2467.36 205
2467.47 200
2467.59 192
2467.70 183
2467.81 174
2467.93 167
2468.04 160
2468.16 154
2468.27 146
2468.38 136
2468.50 125
2468.61 113
2468.72 100
2468.84 90
2468.95 83
2469.07 79
2469.18 78
2469.29 80
2469.41 84
2469.52 89
2469.63 95
2469.75 101
2469.86 108
2469.98 114
2470.09 119
2470.20 119
2470.32 116
2470.43 108
2470.54 96
2470.66 82
2470.77 68
2470.89 55
2471.00 45
2471.11 39
2471.23 36
2471.34 36
2471.45 37
2471.57 38
2471.68 40
2471.80 40
2471.91 39
2472.02 36
2472.14 33
2472.25 27
2472.36 21
2472.48 14
2472.59 7
2472.71 0
2472.82 0
2472.93 0
2473.05 0
2473.16 0
2473.27 0
2473.39 0
2473.50 0
2473.62 0
2473.73 2
2473.84 11
2473.96 21
2474.07 30
2474.19 36
2474.30 38
2474.41 35
2474.53 30
2474.64 26
2474.75 24
2474.87 27
2474.98 36
2475.10 49
2475.21 62
2475.32 74
2475.44 81
2475.55 85
2475.67 86
2475.78 88
2475.89 94
2476.01 106
2476.12 123
2476.23 143
2476.35 163
2476.46 178
2476.58 184
2476.69 183
2476.80 173
2476.92 158
2477.03 141
2477.15 126
2477.26 115
2477.37 109
2477.49 107
2477.60 109
2477.72 112
2477.83 114
2477.94 115
2478.06 113
2478.17 110
2478.29 105
2478.40 100
2478.51 95
2478.63 90
2478.74 86
2478.86 81
2478.97 78
2479.08 76
2479.20 75
2479.31 76
2479.42 79
2479.54 84
2479.65 90
2479.77 98
2479.88 105
2479.99 111
2480.11 117
2480.22 122
2480.34 126
2480.45 131
2480.56 135
2480.68 139
2480.79 142
2480.91 144
2481.02 144
2481.13 144
2481.25 143
2481.36 144
2481.48 147
2481.59 151
2481.70 157
2481.82 164
2481.93 170
2482.05 174
2482.16 176
2482.27 176
2482.39 174
2482.50 170
2482.62 164
2482.73 157
2482.84 151
2482.96 145
2483.07 140
2483.19 136
2483.30 136
2483.41 138
2483.53 143
2483.64 149
2483.76 155
2483.87 158
2483.99 159
2484.10 154
2484.21 146
2484.33 134
2484.44 121
2484.56 109
2484.67 99
2484.78 92
2484.90 88
2485.01 84
2485.13 81
2485.24 76
2485.35 70
2485.47 64
2485.58 60
2485.70 59
2485.81 61
2485.92 67
2486.04 73
2486.15 79
2486.27 82
2486.38 83
2486.50 82
2486.61 80
2486.72 80
2486.84 81
2486.95 86
2487.07 94
2487.18 104
2487.29 114
2487.41 122
2487.52 128
2487.64 130
2487.75 129
2487.86 126
2487.98 122
2488.09 118
2488.21 117
2488.32 117
2488.44 119
2488.55 122
2488.66 126
2488.78 130
2488.89 135
2489.01 140
2489.12 144
2489.23 147
2489.35 146
2489.46 140
2489.58 127
2489.69 108
2489.81 84
2489.92 58
2490.03 33
2490.15 11
2490.26 0
2490.38 0
2490.49 0
2490.61 0
2490.72 0
2490.83 0
2490.95 0
2491.06 0
2491.18 0
2491.29 14
2491.40 34
2491.52 55
2491.63 73
2491.75 88
2491.86 96
2491.98 98
2492.09 93
2492.20 82
2492.32 69
2492.43 55
2492.55 43
2492.66 36
2492.78 36
2492.89 43
2493.00 55
2493.12 71
2493.23 88
2493.35 103
2493.46 114
2493.58 121
2493.69 122
2493.80 118
2493.92 111
2494.03 101
2494.15 90
2494.26 79
2494.38 68
2494.49 60
2494.60 56
2494.72 56
2494.83 61
2494.95 70
2495.06 81
2495.18 95
2495.29 109
2495.40 124
2495.52 140
2495.63 158
2495.75 179
2495.86 204
2495.98 232
2496.09 262
2496.21 291
2496.32 318
2496.43 341
2496.55 356
2496.66 365
2496.78 366
2496.89 361
2497.01 351
2497.12 338
2497.23 322
2497.35 305
2497.46 289
2497.58 274
2497.69 263
2497.81 254
2497.92 248
2498.04 245
2498.15 244
2498.26 242
2498.38 239
2498.49 233
2498.61 226
2498.72 218
2498.84 208
2498.95 199
2499.06 190
2499.18 182
2499.29 174
2499.41 164
2499.52 152
2499.64 138
2499.75 122
2499.87 105
2499.98 89
2500.09 75
2500.21 63
2500.32 55
2500.44 50
2500.55 47
2500.67 43
2500.78 39
2500.90 34
2501.01 27
2501.12 20
2501.24 14
2501.35 9
2501.47 7
2501.58 8
2501.70 11
2501.81 15
2501.93 21
2502.04 27
2502.15 32
2502.27 37
2502.38 42
2502.50 45
2502.61 48
2502.73 50
2502.84 51
2502.96 50
2503.07 46
2503.19 38
2503.30 26
2503.41 10
2503.53 0
2503.64 0
2503.76 0
2503.87 0
2503.99 0
2504.10 0
2504.22 1
2504.33 25
2504.44 48
2504.56 67
2504.67 81
2504.79 90
2504.90 96
2505.02 98
2505.13 98
2505.25 96
2505.36 88
2505.48 76
2505.59 58
2505.70 35
2505.82 11
2505.93 0
2506.05 0
2506.16 0
2506.28 0
2506.39 0
2506.51 0
2506.62 0
2506.74 0
2506.85 7
2506.97 29
2507.08 52
2507.19 75
2507.31 96
2507.42 113
2507.54 125
2507.65 131
2507.77 131
2507.88 127
2508.00 120
2508.11 112
2508.23 105
2508.34 100
2508.46 98
2508.57 97
2508.68 97
2508.80 97
2508.91 96
2509.03 95
2509.14 93
2509.26 92
2509.37 92
2509.49 92
2509.60 93
2509.72 92
2509.83 90
2509.95 86
2510.06 81
2510.17 76
2510.29 72
2510.40 69
2510.52 68
2510.63 69
2510.75 70
2510.86 70
2510.98 69
2511.09 68
2511.21 66
2511.32 63
2511.44 61
2511.55 58
2511.67 54
2511.78 49
2511.90 44
2512.01 38
2512.12 34
2512.24 31
2512.35 30
2512.47 31
2512.58 32
2512.70 34
2512.81 35
2512.93 35
2513.04 33
2513.16 32
2513.27 33
2513.39 36
2513.50 41
2513.62 46
2513.73 51
2513.85 53
2513.96 52
2514.08 48
2514.19 43
2514.30 39
2514.42 37
2514.53 40
2514.65 49
2514.76 61
2514.88 76
2514.99 92
2515.11 107
2515.22 119
2515.34 127
2515.45 131
2515.57 130
2515.68 127
2515.80 120
2515.91 113
2516.03 106
2516.14 98
2516.26 93
2516.37 89
2516.49 87
2516.60 86
2516.72 87
2516.83 88
2516.94 89
2517.06 88
2517.17 84
2517.29 79
2517.40 73
2517.52 68
2517.63 67
2517.75 68
2517.86 73
2517.98 81
2518.09 91
2518.21 101
2518.32 108
2518.44 113
2518.55 115
2518.67 115
2518.78 114
2518.90 112
2519.01 113
2519.13 115
2519.24 118
2519.36 123
2519.47 127
2519.59 131
2519.70 132
2519.82 130
2519.93 124
2520.05 114
2520.16 103
2520.28 91
2520.39 80
2520.51 71
2520.62 66
2520.74 63
2520.85 65
2520.97 68
2521.08 73
2521.19 76
2521.31 78
2521.42 79
2521.54 77
2521.65 75
2521.77 73
2521.88 74
2522.00 78
2522.11 84
2522.23 91
2522.34 98
2522.46 102
2522.57 102
2522.69 95
2522.80 83
2522.92 65
2523.03 43
2523.15 22
2523.26 1
2523.38 0
2523.49 0
2523.61 0
2523.72 0
2523.84 0
2523.95 0
2524.07 0
2524.18 0
2524.30 11
2524.41 27
2524.53 42
2524.64 55
2524.76 65
2524.87 72
2524.99 74
2525.10 72
2525.22 65
2525.33 54
2525.45 41
2525.56 26
2525.68 12
2525.79 1
2525.91 0
2526.02 0
2526.14 0
2526.25 5
2526.37 17
2526.48 30
2526.60 45
2526.71 60
2526.83 75
2526.94 90
2527.06 102
2527.17 112
2527.29 119
2527.40 124
2527.52 126
2527.63 126
2527.75 123
2527.86 118
2527.98 110
2528.09 100
2528.21 89
2528.32 77
2528.44 68
2528.56 62
2528.67 63
2528.79 69
2528.90 78
2529.02 90
2529.13 100
2529.25 107
2529.36 109
2529.48 107
2529.59 102
2529.71 95
2529.82 89
2529.94 85
2530.05 84
2530.17 86
2530.28 88
2530.40 89
2530.51 87
2530.63 82
2530.74 73
2530.86 60
2530.97 47
2531.09 35
2531.20 26
2531.32 20
2531.43 18
2531.55 19
2531.66 21
2531.78 25
2531.89 28
2532.01 31
2532.12 36
2532.24 41
2532.35 49
2532.47 58
2532.58 68
2532.70 76
2532.82 82
2532.93 84
2533.05 82
2533.16 77
2533.28 69
2533.39 61
2533.51 52
2533.62 46
2533.74 41
2533.85 38
2533.97 35
2534.08 34
2534.20 33
2534.31 33
2534.43 33
2534.54 32
2534.66 32
2534.77 30
2534.89 27
2535.00 22
2535.12 15
2535.23 8
2535.35 1
2535.47 0
2535.58 0
2535.70 0
2535.81 0
2535.93 0
2536.04 0
2536.16 0
2536.27 0
2536.39 2
2536.50 10
2536.62 19
2536.73 27
2536.85 34
2536.96 40
2537.08 44
2537.19 47
2537.31 49
2537.42 51
2537.54 55
2537.66 60
2537.77 67
2537.89 75
2538.00 82
2538.12 89
2538.23 95
2538.35 98
2538.46 101
2538.58 102
2538.69 103
2538.81 105
2538.92 106
2539.04 107
2539.15 106
2539.27 104
2539.38 100
2539.50 96
2539.62 90
2539.73 85
2539.85 78
2539.96 70
2540.08 61
2540.19 50
2540.31 38
2540.42 26
2540.54 15
2540.65 6
2540.77 0
2540.88 0
2541.00 0
2541.12 0
2541.23 6
2541.35 15
2541.46 24
2541.58 34
2541.69 43
2541.81 50
2541.92 55
2542.04 59
2542.15 63
2542.27 69
2542.38 77
2542.50 88
2542.62 101
2542.73 114
2542.85 126
2542.96 136
2543.08 141
2543.19 142
2543.31 140
2543.42 136
2543.54 132
2543.65 128
2543.77 125
2543.88 124
2544.00 124
2544.12 124
2544.23 125
2544.35 125
2544.46 124
2544.58 120
2544.69 115
2544.81 107
2544.92 99
2545.04 91
2545.15 86
2545.27 85
2545.39 88
2545.50 95
2545.62 104
2545.73 115
2545.85 126
2545.96 134
2546.08 139
2546.19 140
2546.31 139
2546.43 135
2546.54 130
2546.66 122
2546.77 112
2546.89 100
2547.00 84
2547.12 66
2547.23 45
2547.35 24
2547.46 6
2547.58 0
2547.70 0
2547.81 0
2547.93 0
2548.04 2
2548.16 15
2548.27 29
2548.39 39
2548.50 47
2548.62 51
2548.74 52
2548.85 51
2548.97 48
2549.08 46
2549.20 46
2549.31 47
2549.43 49
2549.54 51
2549.66 51
2549.78 49
2549.89 44
2550.01 35
2550.12 22
2550.24 6
2550.35 0
2550.47 0
2550.58 0
2550.70 0
2550.82 0
2550.93 0
2551.05 0
2551.16 1
2551.28 12
2551.39 21
2551.51 27
2551.63 31
2551.74 35
2551.86 40
2551.97 48
2552.09 60
2552.20 76
2552.32 94
2552.43 111
2552.55 125
2552.67 134
2552.78 136
2552.90 132
2553.01 122
2553.13 109
2553.24 94
2553.36 81
2553.48 70
2553.59 62
2553.71 57
2553.82 55
2553.94 56
2554.05 57
2554.17 60
2554.28 63
2554.40 66
2554.52 67
2554.63 67
2554.75 64
2554.86 59
2554.98 51
2555.09 42
2555.21 33
2555.33 25
2555.44 21
2555.56 22
2555.67 27
2555.79 37
2555.90 52
2556.02 70
2556.14 89
2556.25 109
2556.37 126
2556.48 141
2556.60 150
2556.71 156
2556.83 158
2556.95 157
2557.06 157
2557.18 156
2557.29 156
2557.41 155
2557.52 153
2557.64 148
2557.76 139
2557.87 126
2557.99 110
2558.10 92
2558.22 75
2558.34 58
2558.45 45
2558.57 35
2558.68 30
2558.80 30
2558.91 35
2559.03 44
2559.15 55
2559.26 67
2559.38 77
2559.49 84
2559.61 88
2559.72 89
2559.84 89
2559.96 90
2560.07 94
2560.19 100
2560.30 109
2560.42 119
2560.54 129
2560.65 137
2560.77 144
2560.88 149
2561.00 153
2561.11 156
2561.23 159
2561.35 160
2561.46 160
2561.58 159
2561.69 156
2561.81 152
2561.93 149
2562.04 146
2562.16 145
2562.27 144
2562.39 142
2562.50 139
2562.62 133
2562.74 127
2562.85 120
2562.97 113
2563.08 108
2563.20 105
2563.32 104
2563.43 105
2563.55 108
2563.66 113
2563.78 121
2563.89 131
2564.01 143
2564.13 155
2564.24 166
2564.36 174
2564.47 178
2564.59 178
2564.71 174
2564.82 169
2564.94 163
2565.05 158
2565.17 156
2565.29 157
2565.40 161
2565.52 166
2565.63 172
2565.75 178
2565.87 185
2565.98 193
2566.10 203
2566.21 215
2566.33 229
2566.45 245
2566.56 259
2566.68 270
2566.79 275
2566.91 273
2567.02 264
2567.14 249
2567.26 229
2567.37 207
2567.49 184
2567.60 160
2567.72 137
2567.84 116
2567.95 99
2568.07 87
2568.18 80
2568.30 80
2568.42 83
2568.53 90
2568.65 97
2568.76 103
2568.88 107
2569.00 111
2569.11 115
2569.23 121
2569.34 130
2569.46 141
2569.58 154
2569.69 166
2569.81 174
2569.92 178
2570.04 176
2570.16 169
2570.27 157
2570.39 144
2570.51 132
2570.62 123
2570.74 119
2570.85 122
2570.97 130
2571.09 143
2571.20 156
2571.32 167
2571.43 174
2571.55 177
2571.67 175
2571.78 170
2571.90 163
2572.01 155
2572.13 148
2572.25 141
2572.36 135
2572.48 129
2572.59 124
2572.71 120
2572.83 119
2572.94 123
2573.06 130
2573.17 139
2573.29 148
2573.41 155
2573.52 157
2573.64 152
2573.76 141
2573.87 124
2573.99 105
2574.10 86
2574.22 70
2574.34 58
2574.45 51
2574.57 48
2574.68 50
2574.80 53
2574.92 57
2575.03 58
2575.15 57
2575.26 53
2575.38 47
2575.50 39
2575.61 31
2575.73 23
2575.85 16
2575.96 9
2576.08 3
2576.19 0
2576.31 0
2576.43 0
2576.54 0
2576.66 0
2576.78 0
2576.89 0
2577.01 0
2577.12 2
2577.24 7
2577.36 11
2577.47 14
2577.59 16
2577.70 17
2577.82 18
2577.94 19
2578.05 22
2578.17 24
2578.29 27
2578.40 30
2578.52 32
2578.63 34
2578.75 36
2578.87 40
2578.98 47
2579.10 57
2579.22 72
2579.33 91
2579.45 113
2579.56 136
2579.68 159
2579.80 179
2579.91 194
2580.03 203
2580.15 205
2580.26 200
2580.38 190
2580.49 175
2580.61 156
2580.73 137
2580.84 117
2580.96 98
2581.08 80
2581.19 65
2581.31 55
2581.42 48
2581.54 45
2581.66 46
2581.77 50
2581.89 55
2582.01 61
2582.12 67
2582.24 73
2582.36 79
2582.47 85
2582.59 91
2582.70 96
2582.82 99
2582.94 98
2583.05 95
2583.17 88
2583.29 78
2583.40 68
2583.52 58
2583.63 52
2583.75 48
2583.87 48
2583.98 51
2584.10 58
2584.22 69
2584.33 82
2584.45 97
2584.57 113
2584.68 128
2584.80 140
2584.91 150
2585.03 154
2585.15 154
2585.26 149
2585.38 140
2585.50 129
2585.61 117
2585.73 105
2585.85 95
2585.96 89
2586.08 88
2586.19 91
2586.31 98
2586.43 108
2586.54 119
2586.66 128
2586.78 135
2586.89 136
2587.01 133
2587.13 125
2587.24 112
2587.36 95
2587.48 75
2587.59 55
2587.71 35
2587.82 18
2587.94 5
2588.06 0
2588.17 0
2588.29 0
2588.41 0
2588.52 0
2588.64 0
2588.76 0
2588.87 0
2588.99 0
2589.11 6
2589.22 21
2589.34 38
2589.45 56
2589.57 71
2589.69 83
2589.80 91
2589.92 96
2590.04 97
2590.15 96
2590.27 92
2590.39 88
2590.50 83
2590.62 79
2590.74 75
2590.85 72
2590.97 71
2591.09 72
2591.20 75
2591.32 80
2591.44 86
2591.55 94
2591.67 103
2591.78 110
2591.90 116
2592.02 119
2592.13 120
2592.25 118
2592.37 113
2592.48 106
2592.60 95
2592.72 83
2592.83 68
2592.95 53
2593.07 37
2593.18 23
2593.30 13
2593.42 7
2593.53 5
2593.65 7
2593.77 13
2593.88 24
2594.00 38
2594.12 55
2594.23 74
2594.35 91
2594.47 107
2594.58 117
2594.70 122
2594.82 121
2594.93 118
2595.05 114
2595.17 112
2595.28 112
2595.40 115
2595.51 119
2595.63 123
2595.75 124
2595.86 122
2595.98 119
2596.10 115
2596.21 112
2596.33 111
2596.45 113
2596.56 116
2596.68 122
2596.80 129
2596.91 139
2597.03 152
2597.15 167
2597.26 184
2597.38 202
2597.50 216
2597.61 225
2597.73 228
2597.85 224
2597.96 213
2598.08 199
2598.20 185
2598.31 172
2598.43 162
2598.55 157
2598.66 154
2598.78 153
2598.90 150
2599.01 145
2599.13 136
2599.25 124
2599.36 112
2599.48 99
2599.60 90
2599.71 84
2599.83 82
2599.95 84
2600.06 89
2600.18 96
2600.30 102
2600.41 106
2600.53 107
2600.65 104
2600.76 99
2600.88 91
2601.00 82
2601.12 73
2601.23 64
2601.35 57
2601.47 50
2601.58 43
2601.70 37
2601.82 30
2601.93 24
2602.05 20
2602.17 18
2602.28 19
2602.40 24
2602.52 31
2602.63 41
2602.75 52
2602.87 63
2602.98 73
2603.10 83
2603.22 92
2603.33 101
2603.45 109
2603.57 116
2603.68 121
2603.80 124
2603.92 123
2604.03 119
2604.15 111
2604.27 101
2604.38 90
2604.50 80
2604.62 73
2604.74 70
2604.85 73
2604.97 80
2605.09 90
2605.20 103
2605.32 115
2605.44 125
2605.55 130
2605.67 131
2605.79 127
2605.90 119
2606.02 110
2606.14 101
2606.25 94
2606.37 91
2606.49 91
2606.60 93
2606.72 96
2606.84 98
2606.96 97
2607.07 94
2607.19 88
2607.31 80
2607.42 74
2607.54 69
2607.66 67
2607.77 68
2607.89 71
2608.01 74
2608.12 76
2608.24 76
2608.36 75
2608.47 73
2608.59 72
2608.71 73
2608.83 76
2608.94 81
2609.06 85
2609.18 87
2609.29 88
2609.41 85
2609.53 81
2609.64 76
2609.76 72
2609.88 69
2609.99 67
2610.11 65
2610.23 65
2610.35 65
2610.46 66
2610.58 67
2610.70 70
2610.81 74
2610.93 79
2611.05 84
2611.16 88
2611.28 91
2611.40 92
2611.51 89
2611.63 82
2611.75 71
2611.87 58
2611.98 45
2612.10 33
2612.22 27
2612.33 27
2612.45 35
2612.57 50
2612.68 69
2612.80 89
2612.92 107
2613.04 120
2613.15 128
2613.27 129
2613.39 126
2613.50 119
2613.62 113
2613.74 106
2613.85 101
2613.97 96
2614.09 91
2614.21 84
2614.32 76
2614.44 67
2614.56 58
2614.67 51
2614.79 47
2614.91 44
2615.03 43
2615.14 42
2615.26 40
2615.38 36
2615.49 29
2615.61 20
2615.73 11
2615.84 2
2615.96 0
2616.08 0
2616.20 0
2616.31 0
2616.43 0
2616.55 0
2616.66 0
2616.78 0
2616.90 0
2617.02 8
2617.13 19
2617.25 29
2617.37 38
2617.48 46
2617.60 53
2617.72 59
2617.83 64
2617.95 70
2618.07 75
2618.19 80
2618.30 85
2618.42 88
2618.54 91
2618.65 93
2618.77 96
2618.89 101
2619.01 108
2619.12 115
2619.24 122
2619.36 129
2619.47 135
2619.59 138
2619.71 139
2619.83 138
2619.94 134
2620.06 128
2620.18 121
2620.29 113
2620.41 105
2620.53 98
2620.65 91
2620.76 87
2620.88 84
2621.00 82
2621.12 83
2621.23 86
2621.35 91
2621.47 98
2621.58 105
2621.70 113
2621.82 120
2621.94 128
2622.05 136
2622.17 145
2622.29 154
2622.40 164
2622.52 175
2622.64 185
2622.76 195
2622.87 205
2622.99 212
2623.11 218
2623.22 223
2623.34 226
2623.46 229
2623.58 230
2623.69 231
2623.81 230
2623.93 228
2624.05 226
2624.16 223
2624.28 220
2624.40 218
2624.51 216
2624.63 215
2624.75 212
2624.87 208
2624.98 201
2625.10 192
2625.22 182
2625.34 170
2625.45 157
2625.57 145
2625.69 133
2625.80 124
2625.92 116
2626.04 110
2626.16 106
2626.27 106
2626.39 108
2626.51 114
2626.63 122
2626.74 133
2626.86 145
2626.98 158
2627.09 171
2627.21 181
2627.33 189
2627.45 192
2627.56 192
2627.68 189
2627.80 183
2627.92 176
2628.03 168
2628.15 160
2628.27 153
2628.39 147
2628.50 141
2628.62 136
2628.74 133
2628.85 131
2628.97 131
2629.09 131
2629.21 132
2629.32 130
2629.44 125
2629.56 116
2629.68 104
2629.79 91
2629.91 78
2630.03 68
2630.15 61
2630.26 57
2630.38 54
2630.50 52
2630.62 48
2630.73 43
2630.85 36
2630.97 30
2631.09 25
2631.20 23
2631.32 25
2631.44 30
2631.55 40
2631.67 52
2631.79 66
2631.91 80
2632.02 92
2632.14 102
2632.26 107
2632.38 108
2632.49 106
2632.61 100
2632.73 93
2632.85 84
2632.96 76
2633.08 68
2633.20 63
2633.32 60
2633.43 61
2633.55 65
2633.67 74
2633.79 87
2633.90 103
2634.02 119
2634.14 133
2634.26 146
2634.37 154
2634.49 160
2634.61 162
2634.73 163
2634.84 163
2634.96 163
2635.08 162
2635.20 161
2635.31 160
2635.43 158
2635.55 156
2635.67 153
2635.78 149
2635.90 144
2636.02 137
2636.14 127
2636.25 115
2636.37 99
2636.49 81
2636.61 62
2636.72 43
2636.84 27
2636.96 14
2637.08 7
2637.19 5
2637.31 9
2637.43 19
2637.55 33
2637.66 50
2637.78 70
2637.90 90
2638.02 110
2638.13 128
2638.25 142
2638.37 151
2638.49 156
2638.60 156
2638.72 151
2638.84 141
2638.96 128
2639.07 113
2639.19 96
2639.31 77
2639.43 60
2639.55 45
2639.66 35
2639.78 30
2639.90 31
2640.02 39
2640.13 51
2640.25 67
2640.37 83
2640.49 97
2640.60 109
2640.72 116
2640.84 119
2640.96 116
2641.07 110
2641.19 101
2641.31 90
2641.43 77
2641.54 66
2641.66 56
2641.78 49
2641.90 44
2642.02 43
2642.13 43
2642.25 45
2642.37 47
2642.49 47
2642.60 46
2642.72 42
2642.84 35
2642.96 25
2643.07 13
2643.19 1
2643.31 0
2643.43 0
2643.55 0
2643.66 0
2643.78 0
2643.90 2
2644.02 12
2644.13 20
2644.25 27
2644.37 32
2644.49 37
2644.60 41
2644.72 44
2644.84 45
2644.96 46
2645.08 47
2645.19 48
2645.31 51
2645.43 56
2645.55 65
2645.66 75
2645.78 85
2645.90 92
2646.02 94
2646.13 90
2646.25 79
2646.37 62
2646.49 41
2646.61 20
2646.72 1
2646.84 0
2646.96 0
2647.08 0
2647.19 0
2647.31 0
2647.43 0
2647.55 6
2647.67 13
2647.78 17
2647.90 18
2648.02 15
2648.14 12
2648.25 9
2648.37 8
2648.49 10
2648.61 13
2648.73 20
2648.84 27
2648.96 36
2649.08 46
2649.20 55
2649.31 65
2649.43 74
2649.55 84
2649.67 93
2649.79 100
2649.90 106
2650.02 109
2650.14 110
2650.26 107
2650.38 100
2650.49 91
2650.61 80
2650.73 68
2650.85 57
2650.96 47
2651.08 39
2651.20 32
2651.32 28
2651.44 26
2651.55 28
2651.67 35
2651.79 46
2651.91 61
2652.03 78
2652.14 94
2652.26 108
2652.38 115
2652.50 116
2652.61 111
2652.73 102
2652.85 91
2652.97 80
2653.09 72
2653.20 68
2653.32 67
2653.44 69
2653.56 73
2653.68 77
2653.79 82
2653.91 86
2654.03 89
2654.15 92
2654.27 93
2654.38 93
2654.50 90
2654.62 85
2654.74 77
2654.86 69
2654.97 61
2655.09 56
2655.21 56
2655.33 60
2655.44 67
2655.56 78
2655.68 89
2655.80 99
2655.92 108
2656.03 113
2656.15 116
2656.27 118
2656.39 118
2656.51 119
2656.62 118
2656.74 116
2656.86 112
2656.98 106
2657.10 97
2657.21 87
2657.33 76
2657.45 66
2657.57 58
2657.69 52
2657.80 49
2657.92 47
2658.04 47
2658.16 50
2658.28 53
2658.39 59
2658.51 65
2658.63 74
2658.75 84
2658.87 96
2658.98 109
2659.10 123
2659.22 136
2659.34 147
2659.46 155
2659.57 160
2659.69 160
2659.81 156
2659.93 150
2660.05 143
2660.16 138
2660.28 134
2660.40 133
2660.52 134
2660.64 137
2660.76 140
2660.87 141
2660.99 139
2661.11 135
2661.23 129
2661.35 121
2661.46 114
2661.58 108
2661.70 103
2661.82 101
2661.94 100
2662.05 102
2662.17 106
2662.29 115
2662.41 126
2662.53 140
2662.64 155
2662.76 169
2662.88 179
2663.00 183
2663.12 181
2663.24 172
2663.35 159
2663.47 143
2663.59 126
2663.71 110
2663.83 97
2663.94 87
2664.06 81
2664.18 78
2664.30 78
2664.42 81
2664.53 86
2664.65 91
2664.77 94
2664.89 97
2665.01 97
2665.13 96
2665.24 93
2665.36 90
2665.48 88
2665.60 88
2665.72 90
2665.83 93
2665.95 96
2666.07 98
2666.19 99
2666.31 97
2666.43 92
2666.54 85
2666.66 78
2666.78 70
2666.90 64
2667.02 59
2667.13 54
2667.25 49
2667.37 42
2667.49 33
2667.61 23
2667.73 11
2667.84 0
2667.96 0
2668.08 0
2668.20 0
2668.32 0
2668.44 0
2668.55 0
2668.67 0
2668.79 0
2668.91 6
2669.03 15
2669.14 24
2669.26 33
2669.38 42
2669.50 51
2669.62 62
2669.74 73
2669.85 87
2669.97 101
2670.09 115
2670.21 126
2670.33 132
2670.45 133
2670.56 127
2670.68 116
2670.80 102
2670.92 88
2671.04 75
2671.16 65
2671.27 59
2671.39 54
2671.51 53
2671.63 53
2671.75 55
2671.87 61
2671.98 69
2672.10 80
2672.22 94
2672.34 110
2672.46 126
2672.58 141
2672.69 153
2672.81 163
2672.93 171
2673.05 176
2673.17 179
2673.29 179
2673.40 178
2673.52 174
2673.64 169
2673.76 164
2673.88 158
2674.00 152
2674.11 147
2674.23 141
2674.35 135
2674.47 126
2674.59 116
2674.71 103
2674.82 88
2674.94 73
2675.06 60
2675.18 50
2675.30 44
2675.42 43
2675.53 44
2675.65 48
2675.77 50
2675.89 50
2676.01 47
2676.13 41
2676.25 34
2676.36 29
2676.48 27
2676.60 30
2676.72 38
2676.84 50
2676.96 63
2677.07 75
2677.19 83
2677.31 86
2677.43 83
2677.55 76
2677.67 66
2677.78 54
2677.90 43
2678.02 33
2678.14 24
2678.26 19
2678.38 16
2678.50 15
2678.61 17
2678.73 21
2678.85 28
2678.97 35
2679.09 43
2679.21 50
2679.32 56
2679.44 61
2679.56 64
2679.68 67
2679.80 70
2679.92 75
2680.04 81
2680.15 88
2680.27 96
2680.39 104
2680.51 110
2680.63 111
2680.75 109
2680.87 102
2680.98 92
2681.10 80
2681.22 68
2681.34 57
2681.46 48
2681.58 40
2681.69 32
2681.81 25
2681.93 17
2682.05 9
2682.17 3
2682.29 0
2682.41 0
2682.52 3
2682.64 7
2682.76 12
2682.88 14
2683.00 13
2683.12 9
2683.24 2
2683.35 0
2683.47 0
2683.59 0
2683.71 0
2683.83 0
2683.95 0
2684.07 8
2684.18 19
2684.30 31
2684.42 42
2684.54 53
2684.66 65
2684.78 79
2684.90 92
2685.02 107
2685.13 120
2685.25 131
2685.37 140
2685.49 146
2685.61 149
2685.73 151
2685.85 153
2685.96 154
2686.08 157
2686.20 160
2686.32 163
2686.44 165
2686.56 167
2686.68 166
2686.79 163
2686.91 158
2687.03 152
2687.15 144
2687.27 135
2687.39 123
2687.51 109
2687.63 92
2687.74 75
2687.86 56
2687.98 39
2688.10 26
2688.22 17
2688.34 14
2688.46 15
2688.57 20
2688.69 27
2688.81 36
2688.93 45
2689.05 54
2689.17 63
2689.29 73
2689.41 85
2689.52 99
2689.64 113
2689.76 127
2689.88 140
2690.00 149
2690.12 155
2690.24 156
2690.36 155
2690.47 152
2690.59 149
2690.71 148
2690.83 149
2690.95 154
2691.07 161
2691.19 172
2691.31 184
2691.42 197
2691.54 208
2691.66 217
2691.78 221
2691.90 221
2692.02 215
2692.14 204
2692.26 190
2692.37 174
2692.49 157
2692.61 142
2692.73 130
2692.85 122
2692.97 119
2693.09 120
2693.21 124
2693.32 130
2693.44 136
2693.56 138
2693.68 136
2693.80 129
2693.92 117
2694.04 102
2694.16 85
2694.27 69
2694.39 57
2694.51 48
2694.63 42
2694.75 39
2694.87 37
2694.99 36
2695.11 35
2695.23 34
2695.34 33
2695.46 35
2695.58 39
2695.70 45
2695.82 52
2695.94 60
2696.06 68
2696.18 76
2696.29 83
2696.41 90
2696.53 95
2696.65 100
2696.77 102
2696.89 103
2697.01 101
2697.13 98
2697.25 93
2697.36 87
2697.48 83
2697.60 82
2697.72 85
2697.84 92
2697.96 102
2698.08 114
2698.20 126
2698.32 137
2698.43 144
2698.55 147
2698.67 148
2698.79 147
2698.91 145
2699.03 144
2699.15 144
2699.27 146
2699.39 149
2699.50 153
2699.62 159
2699.74 165
2699.86 172
2699.98 179
2700.10 186
2700.22 191
2700.34 194
2700.46 194
2700.58 193
2700.69 189
2700.81 184
2700.93 177
2701.05 169
2701.17 161
2701.29 153
2701.41 146
2701.53 139
2701.65 131
2701.77 124
2701.88 116
2702.00 109
2702.12 103
2702.24 100
2702.36 99
2702.48 102
2702.60 107
2702.72 116
2702.84 124
2702.96 133
2703.07 141
2703.19 147
2703.31 150
2703.43 150
2703.55 148
2703.67 143
2703.79 136
2703.91 128
2704.03 120
2704.15 114
2704.26 111
2704.38 114
2704.50 123
2704.62 137
2704.74 154
2704.86 174
2704.98 191
2705.10 205
2705.22 215
2705.34 221
2705.45 223
2705.57 223
2705.69 223
2705.81 221
2705.93 218
2706.05 212
2706.17 202
2706.29 189
2706.41 174
2706.53 159
2706.65 145
2706.76 134
2706.88 127
2707.00 123
2707.12 122
2707.24 124
2707.36 127
2707.48 132
2707.60 139
2707.72 146
2707.84 154
2707.96 162
2708.07 169
2708.19 176
2708.31 182
2708.43 188
2708.55 193
2708.67 198
2708.79 202
2708.91 204
2709.03 204
2709.15 201
2709.27 195
2709.39 187
2709.50 176
2709.62 164
2709.74 152
2709.86 140
2709.98 129
2710.10 120
2710.22 113
2710.34 109
2710.46 109
2710.58 114
2710.70 122
2710.82 133
2710.93 145
2711.05 157
2711.17 168
2711.29 178
2711.41 186
2711.53 193
2711.65 200
2711.77 208
2711.89 215
2712.01 221
2712.13 227
2712.25 232
2712.36 236
2712.48 240
2712.60 243
2712.72 246
2712.84 249
2712.96 251
2713.08 251
2713.20 247
2713.32 241
2713.44 231
2713.56 219
2713.68 207
2713.80 196
2713.91 188
2714.03 184
2714.15 184
2714.27 187
2714.39 191
2714.51 196
2714.63 200
2714.75 202
2714.87 203
2714.99 202
2715.11 199
2715.23 196
2715.35 191
2715.47 185
2715.58 175
2715.70 163
2715.82 149
2715.94 132
2716.06 115
2716.18 99
2716.30 85
2716.42 74
2716.54 65
2716.66 60
2716.78 57
2716.90 56
2717.02 57
2717.14 58
2717.25 59
2717.37 60
2717.49 61
2717.61 61
2717.73 59
2717.85 55
2717.97 48
2718.09 38
2718.21 27
2718.33 14
2718.45 1
2718.57 0
2718.69 0
2718.81 0
2718.93 0
2719.05 0
2719.16 0
2719.28 0
2719.40 1
2719.52 5
2719.64 9
2719.76 15
2719.88 22
2720.00 30
2720.12 41
2720.24 53
2720.36 66
2720.48 80
2720.60 95
2720.72 111
2720.84 127
2720.96 143
2721.07 158
2721.19 169
2721.31 176
2721.43 178
2721.55 173
2721.67 164
2721.79 153
2721.91 141
2722.03 129
2722.15 119
2722.27 111
2722.39 104
2722.51 96
2722.63 88
2722.75 77
2722.87 65
2722.99 51
2723.10 37
2723.22 24
2723.34 12
2723.46 1
2723.58 0
2723.70 0
2723.82 0
2723.94 0
2724.06 0
2724.18 0
2724.30 0
2724.42 0
2724.54 9
2724.66 26
2724.78 43
2724.90 59
2725.02 72
2725.14 82
2725.26 89
2725.37 95
2725.49 99
2725.61 101
2725.73 101
2725.85 99
2725.97 93
2726.09 85
2726.21 76
2726.33 65
2726.45 56
2726.57 50
2726.69 49
2726.81 51
2726.93 58
2727.05 68
2727.17 80
2727.29 93
2727.41 108
2727.53 125
2727.65 143
2727.77 161
2727.89 177
2728.00 190
2728.12 197
2728.24 197
2728.36 190
2728.48 177
2728.60 161
2728.72 146
2728.84 134
2728.96 127
2729.08 125
2729.20 127
2729.32 133
2729.44 140
2729.56 148
2729.68 156
2729.80 165
2729.92 174
2730.04 183
2730.16 190
2730.28 193
2730.40 191
2730.52 184
2730.64 171
2730.76 156
2730.87 139
2730.99 124
2731.11 114
2731.23 109
2731.35 109
2731.47 115
2731.59 124
2731.71 135
2731.83 145
2731.95 154
2732.07 160
2732.19 162
2732.31 162
2732.43 159
2732.55 156
2732.67 153
2732.79 152
2732.91 153
2733.03 156
2733.15 157
2733.27 156
2733.39 151
2733.51 142
2733.63 128
2733.75 111
2733.87 94
2733.99 78
2734.11 68
2734.23 64
2734.34 67
2734.46 77
2734.58 91
2734.70 108
2734.82 122
2734.94 131
2735.06 133
2735.18 129
2735.30 119
2735.42 106
2735.54 92
2735.66 80
2735.78 71
2735.90 65
2736.02 61
2736.14 58
2736.26 56
2736.38 55
2736.50 54
2736.62 55
2736.74 58
2736.86 63
2736.98 70
2737.10 77
2737.22 83
2737.34 88
2737.46 91
2737.58 94
2737.70 98
2737.82 104
2737.94 113
2738.06 123
2738.18 133
2738.30 142
2738.42 146
2738.54 146
2738.66 140
2738.78 131
2738.90 119
2739.02 108
2739.14 99
2739.25 94
2739.37 93
2739.49 95
2739.61 98
2739.73 102
2739.85 105
2739.97 106
2740.09 107
2740.21 106
2740.33 104
2740.45 100
2740.57 95
2740.69 90
2740.81 85
2740.93 82
2741.05 80
2741.17 81
2741.29 86
2741.41 93
2741.53 103
2741.65 113
2741.77 123
2741.89 132
2742.01 139
2742.13 143
2742.25 144
2742.37 143
2742.49 140
2742.61 136
2742.73 131
2742.85 127
2742.97 124
2743.09 120
2743.21 117
2743.33 111
2743.45 105
2743.57 99
2743.69 95
2743.81 92
2743.93 93
2744.05 97
2744.17 104
2744.29 112
2744.41 120
2744.53 127
2744.65 131
2744.77 134
2744.89 134
2745.01 132
2745.13 130
2745.25 129
2745.37 127
2745.49 125
2745.61 122
2745.73 117
2745.85 110
2745.97 100
2746.09 88
2746.21 74
2746.33 61
2746.45 49
2746.57 39
2746.69 31
2746.81 25
2746.93 21
2747.05 17
2747.17 12
2747.29 8
2747.41 5
2747.53 2
2747.65 2
2747.77 6
2747.89 12
2748.01 19
2748.13 26
2748.25 31
2748.37 36
2748.49 39
2748.61 41
2748.73 45
2748.85 50
2748.97 58
2749.09 66
2749.21 75
2749.33 83
2749.45 90
2749.57 96
2749.69 102
2749.81 109
2749.93 115
2750.05 120
2750.17 122
2750.29 119
2750.41 111
2750.53 98
2750.65 83
2750.77 68
2750.89 54
2751.01 43
2751.13 34
2751.25 27
2751.37 20
2751.49 12
2751.61 3
2751.73 0
2751.85 0
2751.97 0
2752.09 0
2752.21 0
2752.33 0
2752.45 0
2752.57 2
2752.69 7
2752.81 11
2752.93 14
2753.05 18
2753.17 23
2753.29 31
2753.41 40
2753.53 52
2753.65 65
2753.77 78
2753.89 90
2754.01 100
2754.13 107
2754.25 111
2754.37 111
2754.49 107
2754.61 102
2754.73 95
2754.85 88
2754.97 82
2755.09 78
2755.21 76
2755.33 76
2755.45 79
2755.57 82
2755.69 85
2755.81 86
2755.93 85
2756.05 82
2756.17 78
2756.29 76
2756.41 77
2756.53 83
2756.65 95
2756.77 111
2756.89 130
2757.02 149
2757.14 166
2757.26 179
2757.38 187
2757.50 189
2757.62 186
2757.74 181
2757.86 175
2757.98 170
2758.10 167
2758.22 165
2758.34 164
2758.46 161
2758.58 156
2758.70 148
2758.82 139
2758.94 131
2759.06 124
2759.18 122
2759.30 124
2759.42 130
2759.54 138
2759.66 147
2759.78 156
2759.90 163
2760.02 169
2760.14 173
2760.26 176
2760.38 177
2760.50 177
2760.62 174
2760.74 167
2760.86 157
2760.98 144
2761.10 131
2761.22 117
2761.34 106
2761.46 96
2761.58 89
2761.70 86
2761.83 85
2761.95 85
2762.07 87
2762.19 88
2762.31 89
2762.43 88
2762.55 86
2762.67 82
2762.79 76
2762.91 70
2763.03 63
2763.15 57
2763.27 51
2763.39 46
2763.51 42
2763.63 38
2763.75 35
2763.87 33
2763.99 30
2764.11 28
2764.23 27
2764.35 27
2764.47 27
2764.59 27
2764.71 26
2764.83 26
2764.95 23
2765.07 20
2765.19 16
2765.31 11
2765.44 7
2765.56 2
2765.68 0
2765.80 0
2765.92 0
2766.04 0
2766.16 0
2766.28 0
2766.40 0
2766.52 0
2766.64 3
2766.76 5
2766.88 5
2767.00 4
2767.12 4
2767.24 3
2767.36 5
2767.48 10
2767.60 17
2767.72 27
2767.84 39
2767.96 50
2768.08 61
2768.20 69
2768.33 75
2768.45 79
2768.57 80
2768.69 80
2768.81 79
2768.93 77
2769.05 75
2769.17 74
2769.29 75
2769.41 78
2769.53 83
2769.65 90
2769.77 96
2769.89 102
2770.01 105
2770.13 105
2770.25 104
2770.37 100
2770.49 97
2770.61 95
2770.73 95
2770.86 96
2770.98 98
2771.10 97
2771.22 95
2771.34 91
2771.46 86
2771.58 80
2771.70 76
2771.82 75
2771.94 76
2772.06 78
2772.18 80
2772.30 81
2772.42 78
2772.54 73
2772.66 65
2772.78 55
2772.90 46
2773.02 37
2773.15 30
2773.27 26
2773.39 23
2773.51 23
2773.63 25
2773.75 30
2773.87 37
2773.99 48
2774.11 60
2774.23 72
2774.35 83
2774.47 92
2774.59 98
2774.71 101
2774.83 103
2774.95 103
2775.07 104
2775.19 109
2775.32 117
2775.44 129
2775.56 144
2775.68 160
2775.80 174
2775.92 183
2776.04 187
2776.16 183
2776.28 173
2776.40 161
2776.52 147
2776.64 135
2776.76 125
2776.88 119
2777.00 115
2777.12 112
2777.25 106
2777.37 99
2777.49 88
2777.61 77
2777.73 65
2777.85 54
2777.97 47
2778.09 45
2778.21 48
2778.33 57
2778.45 71
2778.57 90
2778.69 110
2778.81 130
2778.93 146
2779.06 158
2779.18 164
2779.30 165
2779.42 162
2779.54 158
2779.66 152
2779.78 146
2779.90 140
2780.02 133
2780.14 126
2780.26 119
2780.38 113
2780.50 109
2780.62 109
2780.74 114
2780.87 124
2780.99 136
2781.11 149
2781.23 160
2781.35 167
2781.47 167
2781.59 162
2781.71 151
2781.83 137
2781.95 123
2782.07 112
2782.19 103
2782.31 99
2782.44 98
2782.56 98
2782.68 97
2782.80 95
2782.92 93
2783.04 89
2783.16 86
2783.28 85
2783.40 87
2783.52 92
2783.64 99
2783.76 108
2783.88 118
2784.01 126
2784.13 133
2784.25 137
2784.37 140
2784.49 142
2784.61 145
2784.73 148
2784.85 153
2784.97 158
2785.09 163
2785.21 165
2785.33 164
2785.45 157
2785.58 146
2785.70 132
2785.82 115
2785.94 97
2786.06 80
2786.18 65
2786.30 54
2786.42 46
2786.54 41
2786.66 39
2786.78 41
2786.90 48
2787.03 58
2787.15 70
2787.27 84
2787.39 98
2787.51 110
2787.63 119
2787.75 123
2787.87 123
2787.99 119
2788.11 113
2788.23 107
2788.36 102
2788.48 99
2788.60 100
2788.72 104
2788.84 109
2788.96 114
2789.08 120
2789.20 126
2789.32 132
2789.44 139
2789.56 148
2789.69 159
2789.81 171
2789.93 182
2790.05 190
2790.17 193
2790.29 190
2790.41 181
2790.53 167
2790.65 150
2790.77 133
2790.89 117
2791.02 105
2791.14 96
2791.26 90
2791.38 86
2791.50 82
2791.62 77
2791.74 72
2791.86 67
2791.98 63
2792.10 61
2792.22 64
2792.35 71
2792.47 81
2792.59 93
2792.71 104
2792.83 112
2792.95 115
2793.07 113
2793.19 108
2793.31 100
2793.43 93
2793.56 88
2793.68 86
2793.80 87
2793.92 92
2794.04 98
2794.16 105
2794.28 113
2794.40 119
2794.52 124
2794.64 126
2794.77 126
2794.89 124
2795.01 122
2795.13 119
2795.25 116
2795.37 113
2795.49 109
2795.61 104
2795.73 97
2795.85 87
2795.98 75
2796.10 61
2796.22 47
2796.34 35
2796.46 25
2796.58 18
2796.70 14
2796.82 12
2796.94 12
2797.07 11
2797.19 11
2797.31 12
2797.43 14
2797.55 19
2797.67 25
2797.79 33
2797.91 40
2798.03 46
2798.16 50
2798.28 50
2798.40 48
2798.52 45
2798.64 41
2798.76 39
2798.88 37
2799.00 36
2799.12 35
2799.25 35
2799.37 35
2799.49 38
2799.61 43
2799.73 51
2799.85 62
2799.97 73
2800.09 84
2800.21 91
2800.34 95
2800.46 94
2800.58 90
2800.70 83
2800.82 76
2800.94 69
2801.06 65
2801.18 61
2801.30 60
2801.43 61
2801.55 65
2801.67 71
2801.79 80
2801.91 90
2802.03 101
2802.15 113
2802.27 122
2802.40 130
2802.52 135
2802.64 138
2802.76 139
2802.88 140
2803.00 142
2803.12 144
2803.24 146
2803.36 149
2803.49 152
2803.61 155
2803.73 156
2803.85 156
2803.97 154
2804.09 149
2804.21 142
2804.33 132
2804.46 121
2804.58 110
2804.70 101
2804.82 93
2804.94 86
2805.06 80
2805.18 73
2805.30 63
2805.43 51
2805.55 35
2805.67 18
2805.79 1
2805.91 0
2806.03 0
2806.15 0
2806.27 0
2806.40 0
2806.52 0
2806.64 0
2806.76 9
2806.88 18
2807.00 23
2807.12 25
2807.24 22
2807.37 16
2807.49 10
2807.61 5
2807.73 3
2807.85 3
2807.97 6
2808.09 12
2808.22 17
2808.34 23
2808.46 28
2808.58 31
2808.70 33
2808.82 34
2808.94 33
2809.06 30
2809.19 26
2809.31 21
2809.43 17
2809.55 15
2809.67 15
2809.79 19
2809.91 26
2810.03 36
2810.16 48
2810.28 61
2810.40 73
2810.52 83
2810.64 90
2810.76 94
2810.88 95
2811.01 93
2811.13 90
2811.25 88
2811.37 87
2811.49 87
2811.61 88
2811.73 90
2811.86 92
2811.98 92
2812.10 90
2812.22 85
2812.34 78
2812.46 68
2812.58 57
2812.71 46
2812.83 38
2812.95 34
2813.07 33
2813.19 36
2813.31 40
2813.43 44
2813.56 46
2813.68 46
2813.80 43
2813.92 38
2814.04 32
2814.16 25
2814.28 17
2814.41 10
2814.53 5
2814.65 3
2814.77 4
2814.89 11
2815.01 21
2815.13 34
2815.26 47
2815.38 59
2815.50 68
2815.62 72
2815.74 73
2815.86 72
2815.98 71
2816.11 72
2816.23 77
2816.35 85
2816.47 95
2816.59 106
2816.71 116
2816.83 122
2816.96 124
2817.08 121
2817.20 114
2817.32 104
2817.44 94
2817.56 87
2817.69 83
2817.81 85
2817.93 91
2818.05 101
2818.17 111
2818.29 120
2818.41 124
2818.54 123
2818.66 115
2818.78 102
2818.90 84
2819.02 63
2819.14 43
2819.27 24
2819.39 10
2819.51 0
2819.63 0
2819.75 0
2819.87 0
2819.99 0
2820.12 0
2820.24 0
2820.36 0
2820.48 0
2820.60 1
2820.72 4
2820.85 7
2820.97 10
2821.09 13
2821.21 17
2821.33 21
2821.45 29
2821.58 41
2821.70 58
2821.82 79
2821.94 102
2822.06 124
2822.18 142
2822.30 153
2822.43 154
2822.55 145
2822.67 129
2822.79 108
2822.91 87
2823.03 67
2823.16 50
2823.28 36
2823.40 24
2823.52 13
2823.64 2
2823.76 0
2823.89 0
2824.01 0
2824.13 0
2824.25 0
2824.37 0
2824.49 0
2824.62 6
2824.74 11
2824.86 13
2824.98 14
2825.10 15
2825.22 16
2825.35 20
2825.47 25
2825.59 31
2825.71 38
2825.83 46
2825.95 54
2826.08 61
2826.20 68
2826.32 74
2826.44 79
2826.56 83
2826.68 86
2826.81 90
2826.93 96
2827.05 103
2827.17 111
2827.29 119
2827.42 125
2827.54 128
2827.66 127
2827.78 122
2827.90 117
2828.02 111
2828.15 108
2828.27 109
2828.39 114
2828.51 121
2828.63 129
2828.75 136
2828.88 141
2829.00 144
2829.12 145
2829.24 143
2829.36 140
2829.48 137
2829.61 134
2829.73 132
2829.85 129
2829.97 126
2830.09 122
2830.22 118
2830.34 114
2830.46 109
2830.58 104
2830.70 98
2830.82 89
2830.95 77
2831.07 62
2831.19 44
2831.31 25
2831.43 7
2831.56 0
2831.68 0
2831.80 0
2831.92 0
2832.04 9
2832.16 28
2832.29 48
2832.41 68
2832.53 87
2832.65 104
2832.77 119
2832.90 133
2833.02 145
2833.14 154
2833.26 160
2833.38 161
2833.50 158
2833.63 150
2833.75 137
2833.87 121
2833.99 102
2834.11 81
2834.24 62
2834.36 46
2834.48 35
2834.60 31
2834.72 35
2834.85 46
2834.97 63
2835.09 84
2835.21 107
2835.33 130
2835.46 149
2835.58 166
2835.70 179
2835.82 188
2835.94 194
2836.06 200
2836.19 205
2836.31 212
2836.43 220
2836.55 231
2836.67 243
2836.80 258
2836.92 272
2837.04 286
2837.16 297
2837.28 305
2837.41 311
2837.53 315
2837.65 318
2837.77 323
2837.89 328
2838.02 334
2838.14 341
2838.26 346
2838.38 347
2838.50 342
2838.63 331
2838.75 315
2838.87 294
2838.99 272
2839.11 252
2839.24 235
2839.36 224
2839.48 220
2839.60 221
2839.72 225
2839.85 230
2839.97 236
2840.09 241
2840.21 244
2840.33 248
2840.46 252
2840.58 257
2840.70 263
2840.82 268
2840.94 270
2841.07 269
2841.19 263
2841.31 253
2841.43 239
2841.55 223
2841.68 209
2841.80 198
2841.92 191
2842.04 188
2842.16 189
2842.29 190
2842.41 191
2842.53 189
2842.65 184
2842.77 177
2842.90 168
2843.02 158
2843.14 148
2843.26 138
2843.38 129
2843.51 118
2843.63 107
2843.75 96
2843.87 86
2843.99 78
2844.12 72
2844.24 69
2844.36 67
2844.48 65
2844.61 62
2844.73 57
2844.85 52
2844.97 47
2845.09 44
2845.22 43
2845.34 48
2845.46 56
2845.58 67
2845.70 79
2845.83 90
2845.95 100
2846.07 107
2846.19 111
2846.31 112
2846.44 112
2846.56 112
2846.68 111
2846.80 109
2846.93 107
2847.05 103
2847.17 98
2847.29 92
2847.41 85
2847.54 78
2847.66 73
2847.78 70
2847.90 70
2848.02 74
2848.15 82
2848.27 93
2848.39 107
2848.51 122
2848.64 136
2848.76 148
2848.88 157
2849.00 162
2849.12 163
2849.25 161
2849.37 155
2849.49 146
2849.61 133
2849.74 119
2849.86 102
2849.98 85
2850.10 69
2850.22 54
2850.35 42
2850.47 32
2850.59 25
2850.71 19
2850.84 14
2850.96 11
2851.08 10
2851.20 12
2851.32 17
2851.45 25
2851.57 35
2851.69 48
2851.81 60
2851.94 71
2852.06 79
2852.18 84
2852.30 85
2852.42 82
2852.55 74
2852.67 63
2852.79 49
2852.91 34
2853.04 17
2853.16 2
2853.28 0
2853.40 0
2853.53 0
2853.65 0
2853.77 0
2853.89 0
2854.01 0
2854.14 1
2854.26 9
2854.38 17
2854.50 24
2854.63 30
2854.75 36
2854.87 42
2854.99 50
2855.12 57
2855.24 65
2855.36 71
2855.48 75
2855.60 76
2855.73 73
2855.85 68
2855.97 62
2856.09 56
2856.22 50
2856.34 44
2856.46 40
2856.58 35
2856.71 30
2856.83 25
2856.95 20
2857.07 15
2857.20 12
2857.32 12
2857.44 13
2857.56 14
2857.68 16
2857.81 18
2857.93 18
2858.05 16
2858.17 13
2858.30 9
2858.42 4
2858.54 0
2858.66 0
2858.79 0
2858.91 0
2859.03 0
2859.15 0
2859.28 0
2859.40 0
2859.52 0
2859.64 2
2859.77 10
2859.89 19
2860.01 29
2860.13 36
2860.26 40
2860.38 39
2860.50 35
2860.62 27
2860.75 17
2860.87 8
2860.99 0
2861.11 0
2861.23 0
2861.36 0
2861.48 0
2861.60 4
2861.72 8
2861.85 10
2861.97 10
2862.09 8
2862.21 4
2862.34 0
2862.46 0
2862.58 0
2862.70 0
2862.83 0
2862.95 1
2863.07 7
2863.19 12
2863.32 14
2863.44 13
2863.56 8
2863.68 1
2863.81 0
2863.93 0
2864.05 0
2864.17 0
2864.30 0
2864.42 0
2864.54 1
2864.66 6
2864.79 10
2864.91 12
2865.03 14
2865.15 14
2865.28 15
2865.40 17
2865.52 20
2865.65 21
2865.77 22
2865.89 21
2866.01 17
2866.14 13
2866.26 8
2866.38 6
2866.50 6
2866.63 9
2866.75 14
2866.87 19
2866.99 22
2867.12 21
2867.24 16
2867.36 6
2867.48 0
2867.61 0
2867.73 0
2867.85 0
2867.97 0
2868.10 0
2868.22 0
2868.34 4
2868.46 12
2868.59 18
2868.71 23
2868.83 28
2868.96 34
2869.08 41
2869.20 51
2869.32 62
2869.45 73
2869.57 82
2869.69 89
2869.81 93
2869.94 93
2870.06 90
2870.18 86
2870.30 81
2870.43 77
2870.55 74
2870.67 73
2870.79 74
2870.92 76
2871.04 80
2871.16 87
2871.29 94
2871.41 101
2871.53 109
2871.65 115
2871.78 119
2871.90 121
2872.02 118
2872.14 112
2872.27 104
2872.39 93
2872.51 80
2872.63 68
2872.76 58
2872.88 50
2873.00 45
2873.13 43
2873.25 43
2873.37 45
2873.49 50
2873.62 56
2873.74 63
2873.86 71
2873.98 80
2874.11 88
2874.23 94
2874.35 98
2874.48 99
2874.60 98
2874.72 96
2874.84 94
2874.97 94
2875.09 96
2875.21 99
2875.34 103
2875.46 107
2875.58 111
2875.70 114
2875.83 116
2875.95 117
2876.07 117
2876.19 116
2876.32 113
2876.44 108
2876.56 102
2876.69 94
2876.81 86
2876.93 78
2877.05 70
2877.18 64
2877.30 59
2877.42 56
2877.55 54
2877.67 56
2877.79 60
2877.91 67
2878.04 78
2878.16 92
2878.28 107
2878.40 122
2878.53 136
2878.65 147
2878.77 155
2878.90 158
2879.02 157
2879.14 152
2879.26 145
2879.39 135
2879.51 125
2879.63 114
2879.76 104
2879.88 96
2880.00 89
2880.12 82
2880.25 73
2880.37 61
2880.49 46
2880.62 28
2880.74 8
2880.86 0
2880.98 0
2881.11 0
2881.23 0
2881.35 0
2881.48 0
2881.60 0
2881.72 4
2881.84 14
2881.97 22
2882.09 27
2882.21 29
2882.34 29
2882.46 28
2882.58 25
2882.71 22
2882.83 20
2882.95 18
2883.07 19
2883.20 22
2883.32 27
2883.44 33
2883.57 40
2883.69 48
2883.81 55
2883.93 60
2884.06 65
2884.18 67
2884.30 68
2884.43 66
2884.55 62
2884.67 57
2884.80 53
2884.92 50
2885.04 49
2885.16 50
2885.29 55
2885.41 61
2885.53 67
2885.66 72
2885.78 75
2885.90 74
2886.03 69
2886.15 61
2886.27 51
2886.39 42
2886.52 34
2886.64 31
2886.76 31
2886.89 35
2887.01 40
2887.13 45
2887.26 48
2887.38 47
2887.50 40
2887.62 30
2887.75 18
2887.87 6
2887.99 0
2888.12 0
2888.24 0
2888.36 0
2888.49 0
2888.61 1
2888.73 6
2888.85 8
2888.98 8
2889.10 6
2889.22 2
2889.35 0
2889.47 0
2889.59 0
2889.72 6
2889.84 17
2889.96 30
2890.09 45
2890.21 58
2890.33 68
2890.45 74
2890.58 76
2890.70 73
2890.82 70
2890.95 66
2891.07 65
2891.19 67
2891.32 71
2891.44 76
2891.56 81
2891.69 83
2891.81 82
2891.93 78
2892.05 72
2892.18 65
2892.30 58
2892.42 53
2892.55 50
2892.67 50
2892.79 52
2892.92 55
2893.04 59
2893.16 62
2893.29 64
2893.41 65
2893.53 63
2893.66 59
2893.78 55
2893.90 50
2894.02 46
2894.15 44
2894.27 45
2894.39 47
2894.52 51
2894.64 53
2894.76 53
2894.89 49
2895.01 42
2895.13 32
2895.26 23
2895.38 17
2895.50 18
2895.63 26
2895.75 42
2895.87 63
2896.00 85
2896.12 106
2896.24 121
2896.37 130
2896.49 132
2896.61 130
2896.74 125
2896.86 121
2896.98 118
2897.10 117
2897.23 116
2897.35 113
2897.47 109
2897.60 103
2897.72 97
2897.84 91
2897.97 89
2898.09 92
2898.21 101
2898.34 113
2898.46 125
2898.58 136
2898.71 143
2898.83 145
2898.95 144
2899.08 140
2899.20 136
2899.32 134
2899.45 135
2899.57 138
2899.69 142
2899.82 145
2899.94 147
2900.06 147
2900.19 145
2900.31 141
2900.43 136
2900.56 132
2900.68 127
2900.80 122
2900.93 114
2901.05 106
2901.17 96
2901.30 85
2901.42 75
2901.54 65
2901.67 57
2901.79 52
2901.91 49
2902.04 48
2902.16 48
2902.28 50
2902.41 52
2902.53 54
2902.65 57
2902.78 60
2902.90 65
2903.02 73
2903.15 84
2903.27 99
2903.39 118
2903.52 139
2903.64 161
2903.76 181
2903.89 195
2904.01 201
2904.13 199
2904.26 190
2904.38 175
2904.50 158
2904.63 142
2904.75 130
2904.87 124
2905.00 122
2905.12 123
2905.24 126
2905.37 130
2905.49 134
2905.61 139
2905.74 146
2905.86 158
2905.98 174
2906.11 195
2906.23 218
2906.35 239
2906.48 256
2906.60 265
2906.72 265
2906.85 258
2906.97 244
2907.09 228
2907.22 212
2907.34 198
2907.47 186
2907.59 178
2907.71 172
2907.84 169
2907.96 167
2908.08 167
2908.21 169
2908.33 172
2908.45 176
2908.58 178
2908.70 180
2908.82 180
2908.95 179
2909.07 177
2909.19 174
2909.32 171
2909.44 168
2909.56 165
2909.69 161
2909.81 157
2909.93 153
2910.06 148
2910.18 145
2910.31 142
2910.43 139
2910.55 137
2910.68 135
2910.80 132
2910.92 128
2911.05 122
2911.17 115
2911.29 107
2911.42 98
2911.54 90
2911.66 83
2911.79 78
2911.91 75
2912.03 75
2912.16 77
2912.28 80
2912.41 84
2912.53 87
2912.65 87
2912.78 83
2912.90 73
2913.02 60
2913.15 44
2913.27 28
2913.39 14
2913.52 6
2913.64 2
2913.76 5
2913.89 11
2914.01 20
2914.14 30
2914.26 39
2914.38 47
2914.51 52
2914.63 56
2914.75 58
2914.88 59
2915.00 58
2915.12 56
2915.25 53
2915.37 48
2915.49 42
2915.62 34
2915.74 24
2915.87 13
2915.99 3
2916.11 0
2916.24 0
2916.36 0
2916.48 0
2916.61 0
2916.73 0
2916.85 0
2916.98 0
2917.10 5
2917.23 17
2917.35 30
2917.47 43
2917.60 55
2917.72 65
2917.84 72
2917.97 77
2918.09 79
2918.21 79
2918.34 79
2918.46 79
2918.59 80
2918.71 81
2918.83 83
2918.96 85
2919.08 86
2919.20 87
2919.33 87
2919.45 87
2919.58 86
2919.70 84
2919.82 81
2919.95 77
2920.07 72
2920.19 65
2920.32 57
2920.44 48
2920.57 36
2920.69 25
2920.81 13
2920.94 3
2921.06 0
2921.18 0
2921.31 1
2921.43 13
2921.56 32
2921.68 54
2921.80 78
2921.93 99
2922.05 117
2922.17 130
2922.30 139
2922.42 146
2922.55 152
2922.67 156
2922.79 160
2922.92 162
2923.04 161
2923.16 155
2923.29 144
2923.41 130
2923.54 115
2923.66 100
2923.78 87
2923.91 76
2924.03 68
2924.15 60
2924.28 52
2924.40 43
2924.53 33
2924.65 23
2924.77 14
2924.90 6
2925.02 0
2925.14 0
2925.27 0
2925.39 0
2925.52 0
2925.64 2
2925.76 9
2925.89 18
2926.01 27
2926.14 36
2926.26 46
2926.38 58
2926.51 71
2926.63 87
2926.75 105
2926.88 123
2927.00 140
2927.13 153
2927.25 159
2927.37 158
2927.50 151
2927.62 140
2927.75 128
2927.87 116
2927.99 105
2928.12 96
2928.24 89
2928.37 82
2928.49 75
2928.61 66
2928.74 58
2928.86 50
2928.98 44
2929.11 40
2929.23 38
2929.36 39
2929.48 40
2929.60 42
2929.73 44
2929.85 44
2929.98 45
2930.10 45
2930.22 45
2930.35 45
2930.47 44
2930.60 43
2930.72 41
2930.84 38
2930.97 34
2931.09 32
2931.22 32
2931.34 34
2931.46 41
2931.59 51
2931.71 65
2931.84 80
2931.96 98
2932.08 116
2932.21 133
2932.33 149
2932.46 162
2932.58 169
2932.70 171
2932.83 167
2932.95 158
2933.08 145
2933.20 130
2933.32 117
2933.45 107
2933.57 102
2933.70 101
2933.82 103
2933.94 106
2934.07 109
2934.19 110
2934.32 106
2934.44 100
2934.56 91
2934.69 82
2934.81 75
2934.94 72
2935.06 73
2935.18 78
2935.31 84
2935.43 91
2935.56 95
2935.68 97
2935.80 95
2935.93 91
2936.05 86
2936.18 81
2936.30 77
2936.42 74
2936.55 73
2936.67 72
2936.80 70
2936.92 67
2937.04 59
2937.17 48
2937.29 32
2937.42 14
2937.54 0
2937.66 0
2937.79 0
2937.91 0
2938.04 0
2938.16 0
2938.29 0
2938.41 0
2938.53 6
2938.66 22
2938.78 37
2938.91 50
2939.03 62
2939.15 71
2939.28 78
2939.40 82
2939.53 84
2939.65 83
2939.77 80
2939.90 74
2940.02 67
2940.15 61
2940.27 56
2940.40 53
2940.52 53
2940.64 56
2940.77 61
2940.89 69
2941.02 77
2941.14 83
2941.26 87
2941.39 87
2941.51 82
2941.64 72
2941.76 57
2941.89 40
2942.01 24
2942.13 13
2942.26 8
2942.38 11
2942.51 22
2942.63 39
2942.75 59
2942.88 79
2943.00 94
2943.13 104
2943.25 106
2943.38 101
2943.50 90
2943.62 76
2943.75 60
2943.87 46
2944.00 36
2944.12 30
2944.25 29
2944.37 31
2944.49 36
2944.62 42
2944.74 47
2944.87 51
2944.99 52
2945.11 52
2945.24 50
2945.36 47
2945.49 44
2945.61 41
2945.74 41
2945.86 42
2945.98 44
2946.11 47
2946.23 50
2946.36 52
2946.48 52
2946.61 51
2946.73 47
2946.85 42
2946.98 37
2947.10 32
2947.23 30
2947.35 31
2947.48 36
2947.60 44
2947.72 55
2947.85 67
2947.97 78
2948.10 87
2948.22 92
2948.35 94
2948.47 94
2948.59 91
2948.72 89
2948.84 88
2948.97 90
2949.09 94
2949.22 100
2949.34 106
2949.47 111
2949.59 114
2949.71 112
2949.84 106
2949.96 96
2950.09 84
2950.21 71
2950.34 58
2950.46 48
2950.58 43
2950.71 43
2950.83 49
2950.96 58
2951.08 70
2951.21 83
2951.33 94
2951.45 103
2951.58 108
2951.70 111
2951.83 112
2951.95 113
2952.08 114
2952.20 118
2952.33 122
2952.45 127
2952.57 129
2952.70 128
2952.82 123
2952.95 113
2953.07 100
2953.20 85
2953.32 72
2953.45 60
2953.57 52
2953.69 48
2953.82 47
2953.94 49
2954.07 52
2954.19 55
2954.32 59
2954.44 62
2954.57 65
2954.69 69
2954.81 75
2954.94 84
2955.06 96
2955.19 110
2955.31 125
2955.44 141
2955.56 155
2955.69 166
2955.81 173
2955.93 176
2956.06 177
2956.18 175
2956.31 172
2956.43 168
2956.56 164
2956.68 159
2956.81 155
2956.93 150
2957.05 146
2957.18 141
2957.30 137
2957.43 132
2957.55 126
2957.68 117
2957.80 108
2957.93 96
2958.05 85
2958.18 74
2958.30 64
2958.42 56
2958.55 50
2958.67 45
2958.80 41
2958.92 37
2959.05 33
2959.17 29
2959.30 26
2959.42 24
2959.55 24
2959.67 27
2959.79 32
2959.92 39
2960.04 48
2960.17 57
2960.29 65
2960.42 72
2960.54 76
2960.67 79
2960.79 79
2960.92 77
2961.04 73
2961.16 69
2961.29 64
2961.41 61
2961.54 59
2961.66 59
2961.79 61
2961.91 65
2962.04 71
2962.16 78
2962.29 85
2962.41 92
2962.54 97
2962.66 100
2962.78 101
2962.91 99
2963.03 96
2963.16 93
2963.28 91
2963.41 93
2963.53 97
2963.66 105
2963.78 113
2963.91 121
2964.03 125
2964.16 124
2964.28 118
2964.40 107
2964.53 95
2964.65 82
2964.78 72
2964.90 65
2965.03 62
2965.15 63
2965.28 66
2965.40 72
2965.53 80
2965.65 88
2965.78 96
2965.90 103
2966.03 108
2966.15 110
2966.27 108
2966.40 103
2966.52 94
2966.65 82
2966.77 67
2966.90 50
2967.02 33
2967.15 16
2967.27 1
2967.40 0
2967.52 0
2967.65 0
2967.77 0
2967.90 0
2968.02 16
2968.15 35
2968.27 54
2968.40 73
2968.52 88
2968.64 100
2968.77 108
2968.89 114
2969.02 118
2969.14 121
2969.27 123
2969.39 126
2969.52 129
2969.64 131
2969.77 132
2969.89 131
2970.02 127
2970.14 121
2970.27 114
2970.39 105
2970.52 96
2970.64 86
2970.77 78
2970.89 71
2971.02 66
2971.14 63
2971.26 62
2971.39 63
2971.51 66
2971.64 70
2971.76 75
2971.89 80
2972.01 84
2972.14 88
2972.26 91
2972.39 93
2972.51 92
2972.64 90
2972.76 87
2972.89 83
2973.01 80
2973.14 77
2973.26 76
2973.39 76
2973.51 78
2973.64 81
2973.76 86
2973.89 91
2974.01 99
2974.14 109
2974.26 119
2974.39 130
2974.51 141
2974.64 152
2974.76 161
2974.89 168
2975.01 173
2975.13 175
2975.26 172
2975.38 163
2975.51 149
2975.63 131
2975.76 111
2975.88 90
2976.01 71
2976.13 55
2976.26 42
2976.38 31
2976.51 22
2976.63 14
2976.76 7
2976.88 2
2977.01 0
2977.13 0
2977.26 0
2977.38 4
2977.51 10
2977.63 15
2977.76 21
2977.88 26
2978.01 31
2978.13 35
2978.26 38
2978.38 41
2978.51 42
2978.63 41
2978.76 40
2978.88 38
2979.01 36
2979.13 33
2979.26 30
2979.38 25
2979.51 18
2979.63 9
2979.76 0
2979.88 0
2980.01 0
2980.13 0
2980.26 0
2980.38 0
2980.51 0
2980.63 0
2980.76 8
2980.88 20
2981.01 30
2981.13 38
2981.26 41
2981.38 42
2981.51 39
2981.63 35
2981.76 28
2981.88 21
2982.01 13
2982.13 7
2982.26 3
2982.38 1
2982.51 2
2982.63 6
2982.76 13
2982.88 22
2983.01 33
2983.13 46
2983.26 61
2983.38 77
2983.51 94
2983.63 110
2983.76 126
2983.88 140
2984.01 151
2984.13 160
2984.26 167
2984.38 172
2984.51 174
2984.63 173
2984.76 170
2984.88 164
2985.01 157
2985.13 149
2985.26 142
2985.38 137
2985.51 135
2985.63 135
2985.76 137
2985.88 139
2986.01 141
2986.13 141
2986.26 140
2986.39 137
2986.51 134
2986.64 129
2986.76 123
2986.89 115
2987.01 104
2987.14 90
2987.26 73
2987.39 56
2987.51 40
2987.64 27
2987.76 20
2987.89 18
2988.01 22
2988.14 30
2988.26 42
2988.39 56
2988.51 69
2988.64 81
2988.76 90
2988.89 97
2989.01 100
2989.14 100
2989.26 97
2989.39 92
2989.51 86
2989.64 79
2989.76 72
2989.89 65
2990.01 59
2990.14 53
2990.26 48
2990.39 43
2990.52 39
2990.64 35
2990.77 31
2990.89 26
2991.02 21
2991.14 15
2991.27 7
2991.39 0
2991.52 0
2991.64 0
2991.77 0
2991.89 0
2992.02 0
2992.14 0
2992.27 0
2992.39 0
2992.52 8
2992.64 17
2992.77 26
2992.89 37
2993.02 48
2993.15 59
2993.27 71
2993.40 84
2993.52 97
2993.65 111
2993.77 124
2993.90 137
2994.02 148
2994.15 157
2994.27 162
2994.40 165
2994.52 165
2994.65 162
2994.77 158
2994.90 153
2995.02 147
2995.15 141
2995.28 134
2995.40 127
2995.53 119
2995.65 112
2995.78 105
2995.90 101
2996.03 100
2996.15 103
2996.28 110
2996.40 120
2996.53 131
2996.65 142
2996.78 150
2996.90 155
2997.03 156
2997.15 153
2997.28 147
2997.41 141
2997.53 136
2997.66 134
2997.78 136
2997.91 140
2998.03 147
2998.16 155
2998.28 162
2998.41 167
2998.53 169
2998.66 168
2998.78 165
2998.91 160
2999.04 153
2999.16 144
2999.29 134
2999.41 124
2999.54 113
2999.66 103
2999.79 94
2999.91 86
3000.04 78
3000.16 70
3000.29 63
3000.41 57
3000.54 54
3000.67 53
3000.79 57
3000.92 64
3001.04 74
3001.17 84
3001.29 93
3001.42 100
3001.54 102
3001.67 102
3001.79 100
3001.92 98
3002.05 100
3002.17 105
3002.30 114
3002.42 126
3002.55 138
3002.67 148
3002.80 155
3002.92 157
3003.05 154
3003.17 147
3003.30 137
3003.43 125
3003.55 112
3003.68 99
3003.80 87
3003.93 79
3004.05 75
3004.18 76
3004.30 85
3004.43 99
3004.55 118
3004.68 139
3004.81 159
3004.93 177
3005.06 191
3005.18 199
3005.31 202
3005.43 202
3005.56 198
3005.68 194
3005.81 189
3005.94 183
3006.06 176
3006.19 169
3006.31 162
3006.44 155
3006.56 150
3006.69 146
3006.81 146
3006.94 149
3007.07 154
3007.19 159
3007.32 163
3007.44 163
3007.57 160
3007.69 151
3007.82 140
3007.94 127
3008.07 117
3008.20 109
3008.32 106
3008.45 105
3008.57 105
3008.70 104
3008.82 99
3008.95 90
3009.07 77
3009.20 62
3009.33 48
3009.45 38
3009.58 33
3009.70 34
3009.83 41
3009.95 50
3010.08 60
3010.21 68
3010.33 74
3010.46 76
3010.58 76
3010.71 74
3010.83 70
3010.96 65
3011.08 60
3011.21 53
3011.34 46
3011.46 39
3011.59 34
3011.71 31
3011.84 30
3011.96 31
3012.09 35
3012.22 40
3012.34 45
3012.47 52
3012.59 59
3012.72 67
3012.84 76
3012.97 86
3013.10 96
3013.22 105
3013.35 112
3013.47 116
3013.60 116
3013.72 113
3013.85 106
3013.97 97
3014.10 86
3014.23 75
3014.35 65
3014.48 57
3014.60 49
3014.73 43
3014.85 38
3014.98 34
3015.11 30
3015.23 26
3015.36 22
3015.48 20
3015.61 19
3015.74 19
3015.86 20
3015.99 21
3016.11 22
3016.24 21
3016.36 18
3016.49 15
3016.62 13
3016.74 13
3016.87 17
3016.99 26
3017.12 40
3017.24 57
3017.37 75
3017.50 93
3017.62 108
3017.75 120
3017.87 128
3018.00 133
3018.12 135
3018.25 135
3018.38 135
3018.50 133
3018.63 132
3018.75 129
3018.88 126
3019.01 123
3019.13 119
3019.26 115
3019.38 110
3019.51 104
3019.63 98
3019.76 92
3019.89 84
3020.01 76
3020.14 67
3020.26 58
3020.39 49
3020.51 42
3020.64 37
3020.77 34
3020.89 32
3021.02 30
3021.14 29
3021.27 27
3021.40 25
3021.52 24
3021.65 24
3021.77 25
3021.90 29
3022.03 34
3022.15 42
3022.28 50
3022.40 60
3022.53 69
3022.65 78
3022.78 85
3022.91 89
3023.03 89
3023.16 86
3023.28 80
3023.41 73
3023.54 66
3023.66 62
3023.79 61
3023.91 63
3024.04 67
3024.17 72
3024.29 78
3024.42 85
3024.54 90
3024.67 95
3024.79 97
3024.92 97
3025.05 93
3025.17 83
3025.30 70
3025.42 52
3025.55 32
3025.68 12
3025.80 0
3025.93 0
3026.05 0
3026.18 0
3026.31 0
3026.43 0
3026.56 0
3026.68 0
3026.81 1
3026.94 13
3027.06 26
3027.19 40
3027.31 54
3027.44 68
3027.57 81
3027.69 92
3027.82 100
3027.94 105
3028.07 107
3028.20 106
3028.32 103
3028.45 98
3028.57 94
3028.70 90
3028.83 88
3028.95 87
3029.08 87
3029.20 88
3029.33 87
3029.46 85
3029.58 80
3029.71 73
3029.83 64
3029.96 53
3030.09 40
3030.21 27
3030.34 14
3030.46 1
3030.59 0
3030.72 0
3030.84 0
3030.97 0
3031.09 0
3031.22 0
3031.35 0
3031.47 0
3031.60 11
3031.72 26
3031.85 39
3031.98 48
3032.10 52
3032.23 51
3032.36 46
3032.48 41
3032.61 37
3032.73 36
3032.86 40
3032.99 47
3033.11 56
3033.24 64
3033.36 69
3033.49 69
3033.62 64
3033.74 55
3033.87 44
3033.99 33
3034.12 25
3034.25 21
3034.37 23
3034.50 28
3034.62 37
3034.75 47
3034.88 57
3035.00 65
3035.13 69
3035.26 69
3035.38 64
3035.51 57
3035.63 47
3035.76 37
3035.89 27
3036.01 21
3036.14 17
3036.26 17
3036.39 19
3036.52 24
3036.64 28
3036.77 32
3036.90 34
3037.02 36
3037.15 39
3037.27 43
3037.40 51
3037.53 62
3037.65 76
3037.78 92
3037.91 108
3038.03 121
3038.16 130
3038.28 134
3038.41 133
3038.54 127
3038.66 119
3038.79 109
3038.91 100
3039.04 94
3039.17 89
3039.29 87
3039.42 84
3039.55 81
3039.67 76
3039.80 69
3039.92 60
3040.05 51
3040.18 43
3040.30 37
3040.43 33
3040.56 30
3040.68 28
3040.81 26
3040.93 23
3041.06 21
3041.19 18
3041.31 16
3041.44 17
3041.57 19
3041.69 23
3041.82 28
3041.94 34
3042.07 39
3042.20 41
3042.32 40
3042.45 34
3042.58 24
3042.70 11
3042.83 0
3042.96 0
3043.08 0
3043.21 0
3043.33 0
3043.46 4
3043.59 18
3043.71 30
3043.84 37
3043.97 39
3044.09 36
3044.22 30
3044.34 22
3044.47 14
3044.60 8
3044.72 3
3044.85 0
3044.98 0
3045.10 0
3045.23 0
3045.36 0
3045.48 0
3045.61 0
3045.73 0
3045.86 0
3045.99 7
3046.11 16
3046.24 25
3046.37 33
3046.49 39
3046.62 44
3046.75 48
3046.87 52
3047.00 56
3047.12 60
3047.25 61
3047.38 60
3047.50 55
3047.63 46
3047.76 34
3047.88 21
3048.01 8
3048.14 0
3048.26 0
3048.39 0
3048.52 0
3048.64 0
3048.77 0
3048.89 0
3049.02 0
3049.15 0
3049.27 0
3049.40 9
3049.53 21
3049.65 38
3049.78 57
3049.91 77
3050.03 97
3050.16 113
3050.29 124
3050.41 131
3050.54 132
3050.66 127
3050.79 118
3050.92 105
3051.04 89
3051.17 73
3051.30 58
3051.42 46
3051.55 36
3051.68 30
3051.80 27
3051.93 24
3052.06 22
3052.18 20
3052.31 17
3052.44 15
3052.56 14
3052.69 16
3052.82 20
3052.94 25
3053.07 32
3053.19 39
3053.32 44
3053.45 47
3053.57 47
3053.70 45
3053.83 42
3053.95 38
3054.08 35
3054.21 32
3054.33 29
3054.46 26
3054.59 21
3054.71 13
3054.84 4
3054.97 0
3055.09 0
3055.22 0
3055.35 0
3055.47 0
3055.60 0
3055.73 0
3055.85 13
3055.98 28
3056.11 39
3056.23 45
3056.36 48
3056.48 48
3056.61 46
3056.74 44
3056.86 42
3056.99 41
3057.12 41
3057.24 42
3057.37 43
3057.50 44
3057.62 47
3057.75 50
3057.88 54
3058.00 56
3058.13 58
3058.26 57
3058.38 53
3058.51 48
3058.64 42
3058.76 38
3058.89 35
3059.02 36
3059.14 38
3059.27 43
3059.40 47
3059.52 51
3059.65 52
3059.78 50
3059.90 46
3060.03 40
3060.16 31
3060.28 20
3060.41 10
3060.54 0
3060.66 0
3060.79 0
3060.92 0
3061.04 0
3061.17 0
3061.30 0
3061.42 0
3061.55 0
3061.68 2
3061.80 18
3061.93 40
3062.06 64
3062.18 88
3062.31 108
3062.44 122
3062.56 126
3062.69 123
3062.82 114
3062.94 102
3063.07 91
3063.20 83
3063.32 79
3063.45 78
3063.58 76
3063.70 73
3063.83 67
3063.96 58
3064.08 49
3064.21 41
3064.34 36
3064.47 34
3064.59 36
3064.72 39
3064.85 43
3064.97 47
3065.10 50
3065.23 54
3065.35 59
3065.48 64
3065.61 70
3065.73 74
3065.86 77
3065.99 76
3066.11 72
3066.24 67
3066.37 63
3066.49 61
3066.62 65
3066.75 75
3066.87 91
3067.00 110
3067.13 132
3067.25 153
3067.38 171
3067.51 185
3067.63 193
3067.76 197
3067.89 198
3068.02 198
3068.14 197
3068.27 197
3068.40 199
3068.52 202
3068.65 205
3068.78 207
3068.90 208
3069.03 208
3069.16 207
3069.28 206
3069.41 206
3069.54 208
3069.66 212
3069.79 218
3069.92 226
3070.04 235
3070.17 245
3070.30 254
3070.43 261
3070.55 266
3070.68 268
3070.81 268
3070.93 267
3071.06 265
3071.19 265
3071.31 267
3071.44 272
3071.57 280
3071.69 289
3071.82 298
3071.95 304
3072.07 305
3072.20 301
3072.33 291
3072.46 278
3072.58 262
3072.71 246
3072.84 231
3072.96 218
3073.09 206
3073.22 196
3073.34 186
3073.47 176
3073.60 166
3073.73 157
3073.85 149
3073.98 142
3074.11 138
3074.23 138
3074.36 142
3074.49 152
3074.61 165
3074.74 182
3074.87 201
3074.99 218
3075.12 233
3075.25 244
3075.38 250
3075.50 250
3075.63 245
3075.76 234
3075.88 219
3076.01 202
3076.14 184
3076.26 168
3076.39 156
3076.52 149
3076.65 148
3076.77 153
3076.90 160
3077.03 169
3077.15 176
3077.28 180
3077.41 178
3077.53 171
3077.66 159
3077.79 144
3077.92 127
3078.04 111
3078.17 97
3078.30 87
3078.42 81
3078.55 79
3078.68 78
3078.80 79
3078.93 79
3079.06 79
3079.19 77
3079.31 75
3079.44 72
3079.57 69
3079.69 66
3079.82 64
3079.95 62
3080.08 60
3080.20 60
3080.33 61
3080.46 62
3080.58 63
3080.71 62
3080.84 60
3080.97 54
3081.09 47
3081.22 38
3081.35 29
3081.47 21
3081.60 15
3081.73 12
3081.85 12
3081.98 14
3082.11 18
3082.24 23
3082.36 29
3082.49 35
3082.62 42
3082.74 48
3082.87 53
3083.00 57
3083.13 60
3083.25 61
3083.38 61
3083.51 59
3083.63 58
3083.76 58
3083.89 59
3084.02 61
3084.14 63
3084.27 65
3084.40 65
3084.52 61
3084.65 54
3084.78 43
3084.91 30
3085.03 16
3085.16 3
3085.29 0
3085.42 0
3085.54 0
3085.67 0
3085.80 0
3085.92 0
3086.05 0
3086.18 0
3086.31 0
3086.43 2
3086.56 7
3086.69 17
3086.81 30
3086.94 47
3087.07 66
3087.20 83
3087.32 96
3087.45 104
3087.58 105
3087.70 99
3087.83 90
3087.96 80
3088.09 70
3088.21 63
3088.34 58
3088.47 56
3088.60 55
3088.72 53
3088.85 50
3088.98 44
3089.10 38
3089.23 32
3089.36 28
3089.49 27
3089.61 29
3089.74 36
3089.87 45
3090.00 58
3090.12 73
3090.25 89
3090.38 105
3090.50 121
3090.63 133
3090.76 141
3090.89 144
3091.01 142
3091.14 135
3091.27 125
3091.40 113
3091.52 100
3091.65 86
3091.78 72
3091.90 58
3092.03 43
3092.16 29
3092.29 15
3092.41 5
3092.54 0
3092.67 0
3092.80 0
3092.92 0
3093.05 7
3093.18 15
3093.31 23
3093.43 32
3093.56 40
3093.69 46
3093.82 52
3093.94 57
3094.07 61
3094.20 63
3094.32 64
3094.45 64
3094.58 63
3094.71 63
3094.83 64
3094.96 68
3095.09 74
3095.22 83
3095.34 92
3095.47 101
3095.60 108
3095.73 113
3095.85 116
3095.98 118
3096.11 119
3096.24 121
3096.36 123
3096.49 124
3096.62 124
3096.75 123
3096.87 122
3097.00 120
3097.13 120
3097.25 122
3097.38 126
3097.51 132
3097.64 139
3097.76 146
3097.89 154
3098.02 160
3098.15 166
3098.27 172
3098.40 177
3098.53 182
3098.66 186
3098.78 189
3098.91 192
3099.04 193
3099.17 194
3099.29 193
3099.42 191
3099.55 187
3099.68 181
3099.80 172
3099.93 162
3100.06 148
3100.19 133
3100.31 117
3100.44 101
3100.57 87
3100.70 75
3100.82 68
3100.95 64
3101.08 63
3101.21 64
3101.33 63
3101.46 61
3101.59 56
3101.72 50
3101.84 43
3101.97 37
3102.10 32
3102.23 30
3102.35 30
3102.48 32
3102.61 34
3102.74 36
3102.86 38
3102.99 40
3103.12 42
3103.25 46
3103.37 50
3103.50 55
3103.63 58
3103.76 60
3103.88 59
3104.01 55
3104.14 49
3104.27 41
3104.40 35
3104.52 30
3104.65 27
3104.78 27
3104.91 28
3105.03 30
3105.16 31
3105.29 31
3105.42 31
3105.54 30
3105.67 30
3105.80 32
3105.93 37
3106.05 44
3106.18 54
3106.31 66
3106.44 80
3106.56 95
3106.69 111
3106.82 126
3106.95 139
3107.07 149
3107.20 154
3107.33 156
3107.46 155
3107.59 149
3107.71 141
3107.84 132
3107.97 121
3108.10 110
3108.22 98
3108.35 86
3108.48 73
3108.61 59
3108.73 45
3108.86 31
3108.99 17
3109.12 4
3109.24 0
3109.37 0
3109.50 0
3109.63 0
3109.76 0
3109.88 0
3110.01 5
3110.14 11
3110.27 16
3110.39 21
3110.52 25
3110.65 29
3110.78 33
3110.91 35
3111.03 35
3111.16 30
3111.29 21
3111.42 9
3111.54 0
3111.67 0
3111.80 0
3111.93 0
3112.05 0
3112.18 0
3112.31 0
3112.44 0
3112.57 13
3112.69 26
3112.82 35
3112.95 42
3113.08 48
3113.20 52
3113.33 54
3113.46 56
3113.59 56
3113.72 54
3113.84 48
3113.97 40
3114.10 30
3114.23 19
3114.35 12
3114.48 8
3114.61 11
3114.74 20
3114.87 36
3114.99 56
3115.12 79
3115.25 101
3115.38 121
3115.50 136
3115.63 146
3115.76 151
3115.89 151
3116.02 149
3116.14 146
3116.27 143
3116.40 141
3116.53 142
3116.65 144
3116.78 147
3116.91 151
3117.04 153
3117.17 153
3117.29 150
3117.42 144
3117.55 136
3117.68 127
3117.81 118
3117.93 111
3118.06 107
3118.19 105
3118.32 104
3118.44 105
3118.57 105
3118.70 105
3118.83 104
3118.96 103
3119.08 102
3119.21 101
3119.34 101
3119.47 101
3119.60 101
3119.72 101
3119.85 101
3119.98 99
3120.11 97
3120.24 93
3120.36 88
3120.49 82
3120.62 75
3120.75 68
3120.87 63
3121.00 61
3121.13 63
3121.26 70
3121.39 81
3121.51 94
3121.64 107
3121.77 118
3121.90 126
3122.03 129
3122.15 128
3122.28 123
3122.41 116
3122.54 109
3122.67 102
3122.79 96
3122.92 92
3123.05 90
3123.18 88
3123.31 86
3123.43 84
3123.56 81
3123.69 78
3123.82 76
3123.95 76
3124.07 79
3124.20 84
3124.33 91
3124.46 100
3124.59 108
3124.71 115
3124.84 121
3124.97 126
3125.10 131
3125.23 136
3125.35 143
3125.48 150
3125.61 157
3125.74 165
3125.87 171
3125.99 176
3126.12 180
3126.25 183
3126.38 183
3126.51 182
3126.63 178
3126.76 173
3126.89 165
3127.02 156
3127.15 145
3127.27 134
3127.40 121
3127.53 109
3127.66 96
3127.79 85
3127.91 76
3128.04 70
3128.17 68
3128.30 70
3128.43 75
3128.55 84
3128.68 94
3128.81 106
3128.94 118
3129.07 130
3129.19 141
3129.32 151
3129.45 159
3129.58 164
3129.71 165
3129.84 160
3129.96 150
3130.09 135
3130.22 117
3130.35 97
3130.48 79
3130.60 63
3130.73 51
3130.86 43
3130.99 41
3131.12 43
3131.24 49
3131.37 57
3131.50 67
3131.63 76
3131.76 84
3131.89 91
3132.01 96
3132.14 100
3132.27 102
3132.40 103
3132.53 104
3132.65 104
3132.78 102
3132.91 98
3133.04 90
3133.17 80
3133.30 69
3133.42 58
3133.55 50
3133.68 45
3133.81 44
3133.94 46
3134.06 50
3134.19 55
3134.32 59
3134.45 63
3134.58 66
3134.71 71
3134.83 79
3134.96 89
3135.09 101
3135.22 114
3135.35 123
3135.47 128
3135.60 127
3135.73 120
3135.86 107
3135.99 92
3136.12 75
3136.24 60
3136.37 48
3136.50 39
3136.63 34
3136.76 32
3136.89 32
3137.01 34
3137.14 37
3137.27 41
3137.40 49
3137.53 59
3137.65 74
3137.78 95
3137.91 119
3138.04 147
3138.17 177
3138.30 204
3138.42 227
3138.55 244
3138.68 253
3138.81 255
3138.94 250
3139.07 240
3139.19 229
3139.32 218
3139.45 210
3139.58 207
3139.71 208
3139.84 213
3139.96 220
3140.09 229
3140.22 236
3140.35 240
3140.48 240
3140.61 237
3140.73 229
3140.86 218
3140.99 205
3141.12 190
3141.25 176
3141.38 161
3141.50 148
3141.63 137
3141.76 128
3141.89 123
3142.02 120
3142.15 119
3142.27 118
3142.40 116
3142.53 111
3142.66 105
3142.79 98
3142.92 91
3143.04 87
3143.17 88
3143.30 96
3143.43 108
3143.56 124
3143.69 142
3143.81 159
3143.94 173
3144.07 182
3144.20 185
3144.33 182
3144.46 176
3144.58 168
3144.71 159
3144.84 150
3144.97 141
3145.10 134
3145.23 126
3145.36 117
3145.48 107
3145.61 96
3145.74 85
3145.87 76
3146.00 69
3146.13 67
3146.25 70
3146.38 77
3146.51 87
3146.64 97
3146.77 107
3146.90 115
3147.02 119
3147.15 120
3147.28 118
3147.41 114
3147.54 109
3147.67 101
3147.80 92
3147.92 80
3148.05 67
3148.18 54
3148.31 43
3148.44 36
3148.57 36
3148.70 41
3148.82 53
3148.95 70
3149.08 88
3149.21 106
3149.34 120
3149.47 129
3149.59 131
3149.72 128
3149.85 120
3149.98 109
3150.11 97
3150.24 85
3150.37 74
3150.49 65
3150.62 56
3150.75 45
3150.88 33
3151.01 21
3151.14 9
3151.27 0
3151.39 0
3151.52 0
3151.65 1
3151.78 10
3151.91 20
3152.04 28
3152.17 33
3152.29 34
3152.42 32
3152.55 27
3152.68 23
3152.81 21
3152.94 22
3153.07 24
3153.19 29
3153.32 34
3153.45 39
3153.58 41
3153.71 41
3153.84 39
3153.97 36
3154.09 33
3154.22 31
3154.35 29
3154.48 28
3154.61 26
3154.74 23
3154.87 18
3154.99 12
3155.12 6
3155.25 0
3155.38 0
3155.51 0
3155.64 0
3155.77 0
3155.89 0
3156.02 0
3156.15 0
3156.28 0
3156.41 5
3156.54 10
3156.67 14
3156.80 18
3156.92 21
3157.05 22
3157.18 22
3157.31 21
3157.44 19
3157.57 18
3157.70 17
3157.82 18
3157.95 20
3158.08 23
3158.21 26
3158.34 28
3158.47 28
3158.60 26
3158.73 21
3158.85 16
3158.98 10
3159.11 7
3159.24 5
3159.37 6
3159.50 9
3159.63 13
3159.76 17
3159.88 20
3160.01 22
3160.14 21
3160.27 20
3160.40 19
3160.53 18
3160.66 19
3160.78 21
3160.91 23
3161.04 25
3161.17 26
3161.30 25
3161.43 22
3161.56 17
3161.69 12
3161.81 8
3161.94 7
3162.07 8
3162.20 13
3162.33 20
3162.46 30
3162.59 42
3162.72 55
3162.84 68
3162.97 82
3163.10 94
3163.23 106
3163.36 115
3163.49 122
3163.62 125
3163.75 125
3163.88 121
3164.00 114
3164.13 103
3164.26 91
3164.39 77
3164.52 63
3164.65 51
3164.78 41
3164.91 36
3165.03 34
3165.16 36
3165.29 41
3165.42 46
3165.55 51
3165.68 54
3165.81 55
3165.94 56
3166.07 58
3166.19 60
3166.32 66
3166.45 75
3166.58 87
3166.71 101
3166.84 115
3166.97 129
3167.10 139
3167.23 146
3167.35 147
3167.48 143
3167.61 136
3167.74 126
3167.87 115
3168.00 103
3168.13 91
3168.26 78
3168.38 66
3168.51 53
3168.64 42
3168.77 33
3168.90 27
3169.03 26
3169.16 28
3169.29 34
3169.42 43
3169.55 53
3169.67 63
3169.80 71
3169.93 78
3170.06 82
3170.19 84
3170.32 83
3170.45 80
3170.58 76
3170.71 71
3170.83 65
3170.96 57
3171.09 49
3171.22 41
3171.35 34
3171.48 29
3171.61 29
3171.74 34
3171.87 45
3172.00 62
3172.12 83
3172.25 106
3172.38 127
3172.51 146
3172.64 161
3172.77 169
3172.90 171
3173.03 168
3173.16 162
3173.28 153
3173.41 143
3173.54 134
3173.67 128
3173.80 124
3173.93 123
3174.06 124
3174.19 126
3174.32 129
3174.45 131
3174.57 132
3174.70 133
3174.83 135
3174.96 137
3175.09 140
3175.22 144
3175.35 146
3175.48 147
3175.61 146
3175.74 142
3175.87 136
3175.99 126
3176.12 115
3176.25 103
3176.38 92
3176.51 82
3176.64 72
3176.77 65
3176.90 59
3177.03 55
3177.16 52
3177.28 51
3177.41 50
3177.54 50
3177.67 51
3177.80 52
3177.93 53
3178.06 55
3178.19 57
3178.32 61
3178.45 65
3178.58 70
3178.70 77
3178.83 84
3178.96 94
3179.09 105
3179.22 117
3179.35 131
3179.48 143
3179.61 153
3179.74 159
3179.87 160
3180.00 156
3180.13 146
3180.25 134
3180.38 121
3180.51 109
3180.64 99
3180.77 92
3180.90 87
3181.03 84
3181.16 83
3181.29 84
3181.42 86
3181.55 90
3181.67 96
3181.80 101
3181.93 106
3182.06 109
3182.19 108
3182.32 104
3182.45 96
3182.58 87
3182.71 77
3182.84 68
3182.97 59
3183.10 52
3183.23 47
3183.35 43
3183.48 40
3183.61 39
3183.74 38
3183.87 39
3184.00 40
3184.13 43
3184.26 45
3184.39 47
3184.52 48
3184.65 48
3184.78 47
3184.90 44
3185.03 41
3185.16 39
3185.29 37
3185.42 35
3185.55 34
3185.68 33
3185.81 31
3185.94 27
3186.07 21
3186.20 13
3186.33 4
3186.46 0
3186.59 0
3186.71 0
3186.84 0
3186.97 0
3187.10 0
3187.23 0
3187.36 0
3187.49 7
3187.62 21
3187.75 35
3187.88 49
3188.01 62
3188.14 73
3188.27 78
3188.40 80
3188.52 78
3188.65 75
3188.78 74
3188.91 76
3189.04 82
3189.17 91
3189.30 103
3189.43 114
3189.56 122
3189.69 125
3189.82 121
3189.95 112
3190.08 99
3190.21 85
3190.33 72
3190.46 62
3190.59 55
3190.72 53
3190.85 53
3190.98 53
3191.11 54
3191.24 54
3191.37 53
3191.50 53
3191.63 54
3191.76 56
3191.89 60
3192.02 66
3192.15 73
3192.28 79
3192.40 83
3192.53 85
3192.66 84
3192.79 82
3192.92 78
3193.05 72
3193.18 64
3193.31 55
3193.44 46
3193.57 37
3193.70 29
3193.83 24
3193.96 21
3194.09 19
3194.22 19
3194.35 20
3194.48 20
3194.60 21
3194.73 21
3194.86 22
3194.99 22
3195.12 23
3195.25 24
3195.38 24
3195.51 24
3195.64 23
3195.77 23
3195.90 24
3196.03 25
3196.16 28
3196.29 33
3196.42 38
3196.55 44
3196.68 51
3196.81 58
3196.93 64
3197.06 70
3197.19 75
3197.32 79
3197.45 82
3197.58 83
3197.71 83
3197.84 82
3197.97 82
3198.10 82
3198.23 83
3198.36 86
3198.49 90
3198.62 95
3198.75 101
3198.88 107
3199.01 115
3199.14 123
3199.27 134
3199.40 146
3199.52 160
3199.65 175
3199.78 189
3199.91 200
3200.04 207
3200.17 210
3200.30 207
3200.43 201
3200.56 193
3200.69 184
3200.82 176
3200.95 171
3201.08 167
3201.21 165
3201.34 163
3201.47 159
3201.60 154
3201.73 144
3201.86 129
3201.99 110
3202.12 87
3202.25 60
3202.38 33
3202.50 8
3202.63 0
3202.76 0
3202.89 0
3203.02 0
3203.15 0
3203.28 0
3203.41 0
3203.54 0
3203.67 10
3203.80 21
3203.93 32
3204.06 42
3204.19 52
3204.32 60
3204.45 67
3204.58 73
3204.71 77
3204.84 80
3204.97 80
3205.10 78
3205.23 74
3205.36 68
3205.49 62
3205.62 55
3205.75 50
3205.87 48
3206.00 48
3206.13 52
3206.26 57
3206.39 64
3206.52 71
3206.65 78
3206.78 84
3206.91 90
3207.04 97
3207.17 105
3207.30 114
3207.43 125
3207.56 135
3207.69 144
3207.82 151
3207.95 155
3208.08 156
3208.21 154
3208.34 150
3208.47 145
3208.60 139
3208.73 135
3208.86 133
3208.99 131
3209.12 130
3209.25 129
3209.38 127
3209.51 122
3209.64 116
3209.77 109
3209.90 101
3210.03 94
3210.15 89
3210.28 87
3210.41 89
3210.54 92
3210.67 99
3210.80 107
3210.93 118
3211.06 130
3211.19 144
3211.32 157
3211.45 168
3211.58 175
3211.71 176
3211.84 172
3211.97 163
3212.10 150
3212.23 135
3212.36 122
3212.49 110
3212.62 100
3212.75 93
3212.88 87
3213.01 82
3213.14 77
3213.27 73
3213.40 71
3213.53 70
3213.66 72
3213.79 75
3213.92 82
3214.05 90
3214.18 101
3214.31 114
3214.44 129
3214.57 145
3214.70 160
3214.83 172
3214.96 180
3215.09 183
3215.22 181
3215.35 175
3215.48 166
3215.61 159
3215.74 154
3215.87 153
3216.00 157
3216.13 165
3216.26 176
3216.39 189
3216.52 202
3216.65 212
3216.78 219
3216.91 223
3217.04 224
3217.17 222
3217.29 218
3217.42 214
3217.55 209
3217.68 203
3217.81 199
3217.94 195
3218.07 192
3218.20 191
3218.33 192
3218.46 195
3218.59 199
3218.72 205
3218.85 210
3218.98 214
3219.11 216
3219.24 215
3219.37 212
3219.50 207
3219.63 202
3219.76 197
3219.89 194
3220.02 193
3220.15 192
3220.28 191
3220.41 190
3220.54 186
3220.67 182
3220.80 178
3220.93 175
3221.06 175
3221.19 178
3221.32 184
3221.45 191
3221.58 197
3221.71 201
3221.84 200
3221.97 197
3222.10 189
3222.23 180
3222.36 168
3222.49 157
3222.62 145
3222.75 136
3222.88 128
3223.01 124
3223.14 122
3223.27 122
3223.40 125
3223.53 128
3223.66 130
3223.79 134
3223.92 137
3224.05 142
3224.18 148
3224.31 156
3224.44 165
3224.57 173
3224.70 179
3224.83 179
3224.96 172
3225.09 160
3225.22 144
3225.35 125
3225.48 107
3225.61 93
3225.74 81
3225.87 74
3226.00 68
3226.13 62
3226.26 54
3226.39 44
3226.52 32
3226.65 18
3226.78 6
3226.91 0
3227.04 0
3227.17 0
3227.30 0
3227.43 5
3227.56 18
3227.69 33
3227.82 47
3227.95 58
3228.08 66
3228.21 70
3228.35 71
3228.48 69
3228.61 66
3228.74 62
3228.87 59
3229.00 58
3229.13 58
3229.26 59
3229.39 61
3229.52 62
3229.65 62
3229.78 59
3229.91 51
3230.04 39
3230.17 23
3230.30 6
3230.43 0
3230.56 0
3230.69 0
3230.82 0
3230.95 0
3231.08 0
3231.21 0
3231.34 7
3231.47 14
3231.60 19
3231.73 20
3231.86 21
3231.99 21
3232.12 24
3232.25 29
3232.38 38
3232.51 51
3232.64 65
3232.77 79
3232.90 91
3233.03 100
3233.16 105
3233.29 106
3233.42 104
3233.55 99
3233.68 94
3233.81 88
3233.94 84
3234.07 81
3234.20 80
3234.33 80
3234.46 82
3234.59 87
3234.72 92
3234.85 100
3234.98 108
3235.11 115
3235.24 120
3235.37 123
3235.51 121
3235.64 116
3235.77 107
3235.90 97
3236.03 88
3236.16 81
3236.29 78
3236.42 78
3236.55 81
3236.68 86
3236.81 89
3236.94 91
3237.07 90
3237.20 86
3237.33 82
3237.46 79
3237.59 77
3237.72 77
3237.85 80
3237.98 84
3238.11 87
3238.24 90
3238.37 91
3238.50 90
3238.63 88
3238.76 87
3238.89 86
3239.02 85
3239.15 86
3239.28 87
3239.41 87
3239.54 86
3239.67 84
3239.81 82
3239.94 81
3240.07 81
3240.20 84
3240.33 88
3240.46 92
3240.59 96
3240.72 97
3240.85 96
3240.98 94
3241.11 91
3241.24 89
3241.37 91
3241.50 97
3241.63 107
3241.76 120
3241.89 134
3242.02 148
3242.15 158
3242.28 165
3242.41 167
3242.54 165
3242.67 159
3242.80 151
3242.93 140
3243.06 128
3243.20 113
3243.33 97
3243.46 80
3243.59 61
3243.72 43
3243.85 26
3243.98 12
3244.11 1
3244.24 0
3244.37 0
3244.50 0
3244.63 0
3244.76 0
3244.89 1
3245.02 8
3245.15 16
3245.28 25
3245.41 33
3245.54 40
3245.67 45
3245.80 49
3245.93 50
3246.06 50
3246.20 48
3246.33 48
3246.46 48
3246.59 50
3246.72 53
3246.85 55
3246.98 57
3247.11 57
3247.24 53
3247.37 48
3247.50 41
3247.63 35
3247.76 31
3247.89 30
3248.02 33
3248.15 37
3248.28 43
3248.41 49
3248.54 54
3248.67 59
3248.81 64
3248.94 70
3249.07 77
3249.20 85
3249.33 92
3249.46 96
3249.59 97
3249.72 93
3249.85 85
3249.98 74
3250.11 62
3250.24 51
3250.37 42
3250.50 37
3250.63 35
3250.76 36
3250.89 39
3251.02 44
3251.16 49
3251.29 53
3251.42 56
3251.55 56
3251.68 53
3251.81 48
3251.94 42
3252.07 34
3252.20 28
3252.33 23
3252.46 18
3252.59 13
3252.72 8
3252.85 1
3252.98 0
3253.11 0
3253.24 0
3253.38 0
3253.51 0
3253.64 0
3253.77 0
3253.90 1
3254.03 9
3254.16 16
3254.29 22
3254.42 27
3254.55 30
3254.68 30
3254.81 28
3254.94 23
3255.07 17
3255.20 12
3255.33 9
3255.47 8
3255.60 11
3255.73 17
3255.86 24
3255.99 31
3256.12 38
3256.25 45
3256.38 50
3256.51 55
3256.64 59
3256.77 64
3256.90 69
3257.03 76
3257.16 83
3257.30 91
3257.43 98
3257.56 103
3257.69 107
3257.82 108
3257.95 106
3258.08 103
3258.21 98
3258.34 92
3258.47 86
3258.60 79
3258.73 71
3258.86 61
3258.99 50
3259.13 39
3259.26 29
3259.39 22
3259.52 19
3259.65 20
3259.78 25
3259.91 33
3260.04 42
3260.17 51
3260.30 58
3260.43 63
3260.56 66
3260.69 68
3260.82 68
3260.96 67
3261.09 63
3261.22 57
3261.35 48
3261.48 37
3261.61 23
3261.74 7
3261.87 0
3262.00 0
3262.13 0
3262.26 0
3262.39 0
3262.53 0
3262.66 0
3262.79 0
3262.92 10
3263.05 26
3263.18 39
3263.31 48
3263.44 52
3263.57 50
3263.70 44
3263.83 36
3263.96 27
3264.09 20
3264.23 15
3264.36 14
3264.49 16
3264.62 21
3264.75 27
3264.88 33
3265.01 38
3265.14 41
3265.27 43
3265.40 44
3265.53 45
3265.67 47
3265.80 50
3265.93 56
3266.06 62
3266.19 68
3266.32 74
3266.45 78
3266.58 79
3266.71 79
3266.84 76
3266.97 73
3267.10 70
3267.24 67
3267.37 65
3267.50 64
3267.63 63
3267.76 62
3267.89 62
3268.02 62
3268.15 63
3268.28 65
3268.41 70
3268.54 75
3268.68 83
3268.81 92
3268.94 100
3269.07 108
3269.20 114
3269.33 117
3269.46 119
3269.59 119
3269.72 120
3269.85 120
3269.99 121
3270.12 123
3270.25 124
3270.38 123
3270.51 118
3270.64 110
3270.77 99
3270.90 85
3271.03 70
3271.16 54
3271.29 40
3271.43 29
3271.56 20
3271.69 14
3271.82 11
3271.95 11
3272.08 15
3272.21 21
3272.34 28
3272.47 36
3272.60 43
3272.74 48
3272.87 51
3273.00 53
3273.13 54
3273.26 57
3273.39 62
3273.52 69
3273.65 80
3273.78 92
3273.91 104
3274.05 114
3274.18 123
3274.31 127
3274.44 127
3274.57 122
3274.70 112
3274.83 98
3274.96 82
3275.09 65
3275.23 51
3275.36 40
3275.49 35
3275.62 34
3275.75 38
3275.88 44
3276.01 50
3276.14 56
3276.27 60
3276.41 63
3276.54 64
3276.67 64
3276.80 63
3276.93 61
3277.06 59
3277.19 57
3277.32 56
3277.45 56
3277.58 59
3277.72 65
3277.85 73
3277.98 80
3278.11 86
3278.24 89
3278.37 87
3278.50 81
3278.63 71
3278.77 58
3278.90 46
3279.03 34
3279.16 24
3279.29 16
3279.42 10
3279.55 6
3279.68 4
3279.81 5
3279.95 8
3280.08 14
3280.21 22
3280.34 32
3280.47 41
3280.60 48
3280.73 51
3280.86 50
3280.99 44
3281.13 34
3281.26 23
3281.39 11
3281.52 2
3281.65 0
3281.78 0
3281.91 0
3282.04 0
3282.18 0
3282.31 6
3282.44 13
3282.57 21
3282.70 29
3282.83 39
3282.96 49
3283.09 58
3283.22 65
3283.36 69
3283.49 71
3283.62 70
3283.75 67
3283.88 62
3284.01 58
3284.14 54
3284.27 50
3284.41 47
3284.54 44
3284.67 40
3284.80 35
3284.93 30
3285.06 25
3285.19 22
3285.32 21
3285.46 23
3285.59 28
3285.72 35
3285.85 43
3285.98 50
3286.11 54
3286.24 56
3286.37 54
3286.51 49
3286.64 44
3286.77 39
3286.90 36
3287.03 36
3287.16 38
3287.29 41
3287.43 44
3287.56 45
3287.69 44
3287.82 42
3287.95 40
3288.08 39
3288.21 40
3288.34 43
3288.48 49
3288.61 55
3288.74 62
3288.87 68
3289.00 72
3289.13 74
3289.26 74
3289.40 73
3289.53 71
3289.66 68
3289.79 65
3289.92 62
3290.05 59
3290.18 57
3290.31 54
3290.45 50
3290.58 45
3290.71 38
3290.84 28
3290.97 18
3291.10 8
3291.23 0
3291.37 0
3291.50 0
3291.63 0
3291.76 0
3291.89 2
3292.02 5
3292.15 7
3292.29 7
3292.42 5
3292.55 3
3292.68 0
3292.81 0
3292.94 0
3293.07 0
3293.21 2
3293.34 8
3293.47 16
3293.60 25
3293.73 35
3293.86 44
3293.99 52
3294.13 58
3294.26 62
3294.39 64
3294.52 65
3294.65 66
3294.78 65
3294.91 65
3295.05 64
3295.18 62
3295.31 61
3295.44 59
3295.57 58
3295.70 58
3295.83 58
3295.97 59
3296.10 60
3296.23 61
3296.36 63
3296.49 66
3296.62 72
3296.75 82
3296.89 96
3297.02 114
3297.15 136
3297.28 161
3297.41 186
3297.54 210
3297.68 230
3297.81 246
3297.94 257
3298.07 263
3298.20 265
3298.33 263
3298.46 260
3298.60 255
3298.73 251
3298.86 247
3298.99 243
3299.12 238
3299.25 231
3299.38 221
3299.52 208
3299.65 191
3299.78 171
3299.91 152
3300.04 133
3300.17 118
3300.31 108
3300.44 101
3300.57 99
3300.70 100
3300.83 102
3300.96 104
3301.10 105
3301.23 105
3301.36 104
3301.49 101
3301.62 96
3301.75 91
3301.88 85
3302.02 78
3302.15 70
3302.28 62
3302.41 53
3302.54 45
3302.67 38
3302.81 33
3302.94 31
3303.07 30
3303.20 30
3303.33 30
3303.46 28
3303.60 24
3303.73 19
3303.86 14
3303.99 10
3304.12 9
3304.25 9
3304.39 12
3304.52 17
3304.65 22
3304.78 26
3304.91 27
3305.04 27
3305.18 24
3305.31 21
3305.44 19
3305.57 18
3305.70 21
3305.83 27
3305.97 35
3306.10 43
3306.23 51
3306.36 56
3306.49 57
3306.62 54
3306.76 47
3306.89 38
3307.02 29
3307.15 20
3307.28 14
3307.41 10
3307.55 9
3307.68 11
3307.81 14
3307.94 17
3308.07 19
3308.20 19
3308.34 17
3308.47 12
3308.60 4
3308.73 0
3308.86 0
3308.99 0
3309.13 0
3309.26 0
3309.39 0
3309.52 0
3309.65 0
3309.79 11
3309.92 24
3310.05 36
3310.18 47
3310.31 55
3310.44 60
3310.58 62
3310.71 62
3310.84 62
3310.97 64
3311.10 69
3311.23 78
3311.37 90
3311.50 104
3311.63 119
3311.76 132
3311.89 142
3312.03 148
3312.16 149
3312.29 144
3312.42 134
3312.55 121
3312.68 105
3312.82 88
3312.95 71
3313.08 57
3313.21 46
3313.34 40
3313.48 39
3313.61 43
3313.74 49
3313.87 57
3314.00 66
3314.13 74
3314.27 80
3314.40 84
3314.53 84
3314.66 81
3314.79 76
3314.93 67
3315.06 57
3315.19 46
3315.32 36
3315.45 28
3315.58 24
3315.72 22
3315.85 24
3315.98 29
3316.11 37
3316.24 46
3316.38 56
3316.51 68
3316.64 81
3316.77 96
3316.90 111
3317.04 125
3317.17 137
3317.30 145
3317.43 148
3317.56 148
3317.69 144
3317.83 137
3317.96 129
3318.09 121
3318.22 112
3318.35 103
3318.49 94
3318.62 85
3318.75 78
3318.88 72
3319.01 68
3319.15 65
3319.28 62
3319.41 59
3319.54 56
3319.67 52
3319.81 49
3319.94 48
3320.07 49
3320.20 53
3320.33 58
3320.47 64
3320.60 70
3320.73 75
3320.86 78
3320.99 80
3321.13 83
3321.26 87
3321.39 93
3321.52 101
3321.65 110
3321.79 119
3321.92 128
3322.05 134
3322.18 138
3322.31 138
3322.45 135
3322.58 129
3322.71 121
3322.84 111
3322.97 101
3323.11 92
3323.24 85
3323.37 81
3323.50 79
3323.63 79
3323.77 80
3323.90 81
3324.03 81
3324.16 81
3324.29 79
3324.43 77
3324.56 74
3324.69 69
3324.82 63
3324.95 55
3325.09 46
3325.22 36
3325.35 27
3325.48 19
3325.61 13
3325.75 8
3325.88 3
3326.01 0
3326.14 0
3326.27 0
3326.41 0
3326.54 0
3326.67 0
3326.80 0
3326.94 0
3327.07 10
3327.20 24
3327.33 37
3327.46 48
3327.60 57
3327.73 63
3327.86 67
3327.99 68
3328.12 67
3328.26 64
3328.39 60
3328.52 54
3328.65 48
3328.78 43
3328.92 40
3329.05 40
3329.18 42
3329.31 45
3329.45 49
3329.58 52
3329.71 55
3329.84 58
3329.97 60
3330.11 62
3330.24 66
3330.37 71
3330.50 78
3330.63 86
3330.77 96
3330.90 106
3331.03 115
3331.16 123
3331.30 129
3331.43 130
3331.56 128
3331.69 123
3331.82 115
3331.96 106
3332.09 97
3332.22 90
3332.35 85
3332.49 81
3332.62 79
3332.75 79
3332.88 78
3333.01 79
3333.15 80
3333.28 82
3333.41 85
3333.54 90
3333.68 96
3333.81 104
3333.94 113
3334.07 121
3334.20 128
3334.34 134
3334.47 136
3334.60 136
3334.73 134
3334.87 130
3335.00 126
3335.13 123
3335.26 122
3335.39 123
3335.53 126
3335.66 131
3335.79 136
3335.92 141
3336.06 145
3336.19 148
3336.32 150
3336.45 152
3336.59 156
3336.72 160
3336.85 167
3336.98 174
3337.11 183
3337.25 190
3337.38 197
3337.51 200
3337.64 201
3337.78 200
3337.91 198
3338.04 198
3338.17 199
3338.31 204
3338.44 212
3338.57 222
3338.70 232
3338.83 240
3338.97 244
3339.10 244
3339.23 239
3339.36 230
3339.50 221
3339.63 211
3339.76 202
3339.89 195
3340.03 189
3340.16 182
3340.29 173
3340.42 163
3340.55 151
3340.69 140
3340.82 130
3340.95 123
3341.08 119
3341.22 117
3341.35 118
3341.48 118
3341.61 118
3341.75 118
3341.88 116
3342.01 114
3342.14 113
3342.28 113
3342.41 113
3342.54 113
3342.67 112
3342.81 109
3342.94 104
3343.07 97
3343.20 90
3343.34 83
3343.47 78
3343.60 76
3343.73 78
3343.86 84
3344.00 92
3344.13 101
3344.26 112
3344.39 121
3344.53 129
3344.66 135
3344.79 137
3344.92 136
3345.06 132
3345.19 125
3345.32 116
3345.45 105
3345.59 94
3345.72 84
3345.85 78
3345.98 76
3346.12 77
3346.25 81
3346.38 86
3346.51 90
3346.65 92
3346.78 90
3346.91 85
3347.04 79
3347.18 73
3347.31 68
3347.44 65
3347.57 66
3347.71 68
3347.84 71
3347.97 74
3348.10 76
3348.24 77
3348.37 78
3348.50 79
3348.63 82
3348.77 86
3348.90 91
3349.03 95
3349.16 97
3349.30 96
3349.43 92
3349.56 85
3349.69 77
3349.83 69
3349.96 63
3350.09 60
3350.22 60
3350.36 62
3350.49 65
3350.62 68
3350.75 72
3350.89 76
3351.02 81
3351.15 85
3351.29 89
3351.42 92
3351.55 94
3351.68 92
3351.82 89
3351.95 84
3352.08 78
3352.21 72
3352.35 68
3352.48 66
3352.61 68
3352.74 73
3352.88 81
3353.01 93
3353.14 107
3353.27 122
3353.41 136
3353.54 149
3353.67 160
3353.80 169
3353.94 175
3354.07 179
3354.20 181
3354.34 181
3354.47 179
3354.60 175
3354.73 170
3354.87 164
3355.00 159
3355.13 156
3355.26 155
3355.40 158
3355.53 165
3355.66 174
3355.79 183
3355.93 192
3356.06 200
3356.19 204
3356.33 207
3356.46 207
3356.59 206
3356.72 204
3356.86 200
3356.99 194
3357.12 186
3357.25 175
3357.39 162
3357.52 148
3357.65 134
3357.78 122
3357.92 112
3358.05 107
3358.18 105
3358.32 107
3358.45 110
3358.58 115
3358.71 120
3358.85 124
3358.98 126
3359.11 126
3359.24 123
3359.38 118
3359.51 112
3359.64 105
3359.78 99
3359.91 94
3360.04 93
3360.17 96
3360.31 102
3360.44 111
3360.57 122
3360.71 134
3360.84 145
3360.97 155
3361.10 163
3361.24 169
3361.37 173
3361.50 175
3361.63 174
3361.77 171
3361.90 166
3362.03 158
3362.17 149
3362.30 139
3362.43 128
3362.56 119
3362.70 112
3362.83 105
3362.96 99
3363.10 92
3363.23 83
3363.36 72
3363.49 60
3363.63 48
3363.76 37
3363.89 28
3364.02 23
3364.16 22
3364.29 24
3364.42 28
3364.56 32
3364.69 35
3364.82 36
3364.95 38
3365.09 39
3365.22 41
3365.35 44
3365.49 49
3365.62 53
3365.75 56
3365.88 55
3366.02 50
3366.15 39
3366.28 24
3366.42 6
3366.55 0
3366.68 0
3366.82 0
3366.95 0
3367.08 0
3367.21 0
3367.35 0
3367.48 5
3367.61 20
3367.75 31
3367.88 37
3368.01 39
3368.14 39
3368.28 40
3368.41 43
3368.54 49
3368.68 59
3368.81 71
3368.94 84
3369.07 96
3369.21 106
3369.34 113
3369.47 118
3369.61 122
3369.74 125
3369.87 128
3370.01 132
3370.14 136
3370.27 140
3370.40 142
3370.54 144
3370.67 146
3370.80 148
3370.94 152
3371.07 159
3371.20 167
3371.33 175
3371.47 182
3371.60 185
3371.73 184
3371.87 179
3372.00 171
3372.13 161
3372.27 153
3372.40 146
3372.53 142
3372.66 139
3372.80 137
3372.93 136
3373.06 135
3373.20 135
3373.33 136
3373.46 140
3373.60 145
3373.73 151
3373.86 157
3373.99 163
3374.13 167
3374.26 170
3374.39 172
3374.53 172
3374.66 171
3374.79 167
3374.93 161
3375.06 152
3375.19 142
3375.33 131
3375.46 123
3375.59 119
3375.72 120
3375.86 127
3375.99 138
3376.12 152
3376.26 165
3376.39 177
3376.52 187
3376.66 194
3376.79 199
3376.92 205
3377.06 210
3377.19 214
3377.32 217
3377.45 218
3377.59 217
3377.72 215
3377.85 214
3377.99 214
3378.12 216
3378.25 220
3378.39 224
3378.52 229
3378.65 232
3378.79 233
3378.92 231
3379.05 226
3379.19 219
3379.32 209
3379.45 197
3379.58 182
3379.72 166
3379.85 149
3379.98 134
3380.12 121
3380.25 112
3380.38 107
3380.52 105
3380.65 107
3380.78 111
3380.92 116
3381.05 123
3381.18 131
3381.32 140
3381.45 149
3381.58 158
3381.72 164
3381.85 167
3381.98 166
3382.11 161
3382.25 153
3382.38 145
3382.51 138
3382.65 131
3382.78 126
3382.91 121
3383.05 117
3383.18 110
3383.31 103
3383.45 94
3383.58 85
3383.71 77
3383.85 68
3383.98 59
3384.11 50
3384.25 41
3384.38 32
3384.51 23
3384.65 16
3384.78 10
3384.91 5
3385.05 2
3385.18 0
3385.31 0
3385.45 0
3385.58 0
3385.71 0
3385.84 7
3385.98 17
3386.11 29
3386.24 40
3386.38 50
3386.51 57
3386.64 61
3386.78 62
3386.91 61
3387.04 60
3387.18 59
3387.31 60
3387.44 62
3387.58 63
3387.71 64
3387.84 64
3387.98 62
3388.11 59
3388.24 55
3388.38 50
3388.51 46
3388.64 42
3388.78 39
3388.91 36
3389.04 33
3389.18 30
3389.31 26
3389.44 24
3389.58 22
3389.71 20
3389.84 20
3389.98 20
3390.11 20
3390.24 20
3390.38 19
3390.51 17
3390.64 13
3390.78 8
3390.91 2
3391.04 0
3391.18 0
3391.31 0
3391.44 0
3391.58 0
3391.71 0
3391.84 0
3391.98 0
3392.11 7
3392.24 20
3392.38 37
3392.51 57
3392.64 76
3392.78 94
3392.91 107
3393.05 115
3393.18 116
3393.31 112
3393.45 105
3393.58 97
3393.71 90
3393.85 84
3393.98 79
3394.11 73
3394.25 64
3394.38 52
3394.51 37
3394.65 19
3394.78 0
3394.91 0
3395.05 0
3395.18 0
3395.31 0
3395.45 0
3395.58 0
3395.71 0
3395.85 0
3395.98 21
3396.11 43
3396.25 64
3396.38 79
3396.51 88
3396.65 90
3396.78 86
3396.92 80
3397.05 72
3397.18 65
3397.32 60
3397.45 58
3397.58 59
3397.72 60
3397.85 62
3397.98 63
3398.12 65
3398.25 67
3398.38 69
3398.52 72
3398.65 75
3398.78 78
3398.92 81
3399.05 84
3399.18 86
3399.32 87
3399.45 88
3399.59 88
3399.72 87
3399.85 85
3399.99 80
3400.12 73
3400.25 64
3400.39 54
3400.52 46
3400.65 39
3400.79 35
3400.92 33
3401.05 33
3401.19 32
3401.32 31
3401.46 27
3401.59 22
3401.72 15
3401.86 7
3401.99 0
3402.12 0
3402.26 0
3402.39 0
3402.52 0
3402.66 0
3402.79 0
3402.92 0
3403.06 2
3403.19 9
3403.33 14
3403.46 17
3403.59 18
3403.73 18
3403.86 18
3403.99 17
3404.13 17
3404.26 18
3404.39 19
3404.53 20
3404.66 22
3404.80 24
3404.93 28
3405.06 33
3405.20 40
3405.33 46
3405.46 51
3405.60 54
3405.73 53
3405.86 49
3406.00 42
3406.13 32
3406.27 22
3406.40 12
3406.53 4
3406.67 0
3406.80 0
3406.93 0
3407.07 0
3407.20 3
3407.33 9
3407.47 16
3407.60 23
3407.74 31
3407.87 39
3408.00 49
3408.14 59
3408.27 70
3408.40 82
3408.54 93
3408.67 103
3408.81 112
3408.94 118
3409.07 121
3409.21 124
3409.34 125
3409.47 126
3409.61 126
3409.74 127
3409.88 127
3410.01 127
3410.14 125
3410.28 122
3410.41 118
3410.54 114
3410.68 110
3410.81 107
3410.95 105
3411.08 104
3411.21 104
3411.35 103
3411.48 100
3411.61 96
3411.75 90
3411.88 82
3412.02 73
3412.15 65
3412.28 58
3412.42 55
3412.55 55
3412.68 58
3412.82 63
3412.95 70
3413.09 77
3413.22 84
3413.35 91
3413.49 97
3413.62 103
3413.75 107
3413.89 108
3414.02 105
3414.16 98
3414.29 87
3414.42 75
3414.56 63
3414.69 54
3414.83 50
3414.96 53
3415.09 61
3415.23 74
3415.36 88
3415.49 102
3415.63 113
3415.76 121
3415.90 124
3416.03 124
3416.16 122
3416.30 118
3416.43 114
3416.57 110
3416.70 108
3416.83 108
3416.97 109
3417.10 114
3417.24 119
3417.37 124
3417.50 126
3417.64 125
3417.77 121
3417.90 114
3418.04 105
3418.17 97
3418.31 91
3418.44 88
3418.57 89
3418.71 91
3418.84 94
3418.98 97
3419.11 99
3419.24 102
3419.38 104
3419.51 106
3419.65 107
3419.78 108
3419.91 106
3420.05 101
3420.18 94
3420.32 87
3420.45 82
3420.58 80
3420.72 82
3420.85 88
3420.98 96
3421.12 104
3421.25 110
3421.39 110
3421.52 105
3421.65 96
3421.79 84
3421.92 71
3422.06 59
3422.19 49
3422.32 41
3422.46 35
3422.59 30
3422.73 25
3422.86 21
3422.99 17
3423.13 13
3423.26 11
3423.40 11
3423.53 11
3423.66 13
3423.80 13
3423.93 13
3424.07 11
3424.20 8
3424.33 3
3424.47 0
3424.60 0
3424.74 0
3424.87 0
3425.00 2
3425.14 10
3425.27 18
3425.41 25
3425.54 29
3425.67 30
3425.81 29
3425.94 26
3426.08 24
3426.21 24
3426.35 25
3426.48 27
3426.61 31
3426.75 36
3426.88 40
3427.02 42
3427.15 44
3427.28 46
3427.42 48
3427.55 50
3427.69 54
3427.82 59
3427.95 66
3428.09 73
3428.22 79
3428.36 82
3428.49 81
3428.62 77
3428.76 69
3428.89 59
3429.03 49
3429.16 42
3429.30 39
3429.43 39
3429.56 42
3429.70 46
3429.83 48
3429.97 49
3430.10 47
3430.23 43
3430.37 40
3430.50 38
3430.64 39
3430.77 42
3430.90 45
3431.04 48
3431.17 48
3431.31 46
3431.44 42
3431.58 35
3431.71 27
3431.84 20
3431.98 14
3432.11 10
3432.25 7
3432.38 6
3432.51 7
3432.65 8
3432.78 10
3432.92 12
3433.05 14
3433.19 13
3433.32 11
3433.45 7
3433.59 1
3433.72 0
3433.86 0
3433.99 0
3434.13 0
3434.26 0
3434.39 0
3434.53 0
3434.66 4
3434.80 10
3434.93 15
3435.06 18
3435.20 20
3435.33 23
3435.47 25
3435.60 28
3435.74 32
3435.87 35
3436.00 37
3436.14 37
3436.27 36
3436.41 34
3436.54 33
3436.68 34
3436.81 37
3436.94 41
3437.08 48
3437.21 55
3437.35 63
3437.48 71
3437.62 79
3437.75 87
3437.88 96
3438.02 104
3438.15 113
3438.29 122
3438.42 131
3438.56 140
3438.69 150
3438.82 162
3438.96 175
3439.09 190
3439.23 205
3439.36 221
3439.50 234
3439.63 243
3439.76 249
3439.90 251
3440.03 249
3440.17 245
3440.30 240
3440.44 236
3440.57 232
3440.71 230
3440.84 228
3440.97 225
3441.11 222
3441.24 217
3441.38 210
3441.51 203
3441.65 195
3441.78 189
3441.91 184
3442.05 181
3442.18 181
3442.32 184
3442.45 188
3442.59 193
3442.72 198
3442.85 203
3442.99 209
3443.12 216
3443.26 227
3443.39 242
3443.53 260
3443.66 279
3443.80 298
3443.93 314
3444.06 326
3444.20 333
3444.33 336
3444.47 335
3444.60 333
3444.74 330
3444.87 325
3445.01 318
3445.14 309
3445.27 297
3445.41 284
3445.54 270
3445.68 257
3445.81 245
3445.95 235
3446.08 225
3446.22 215
3446.35 205
3446.48 193
3446.62 181
3446.75 169
3446.89 159
3447.02 150
3447.16 143
3447.29 139
3447.43 137
3447.56 136
3447.69 134
3447.83 130
3447.96 123
3448.10 113
3448.23 103
3448.37 93
3448.50 85
3448.64 82
3448.77 84
3448.91 90
3449.04 100
3449.17 111
3449.31 122
3449.44 129
3449.58 133
3449.71 132
3449.85 129
3449.98 124
3450.12 118
3450.25 114
3450.38 113
3450.52 114
3450.65 118
3450.79 123
3450.92 129
3451.06 133
3451.19 135
3451.33 134
3451.46 129
3451.60 122
3451.73 112
3451.86 102
3452.00 91
3452.13 82
3452.27 76
3452.40 72
3452.54 73
3452.67 77
3452.81 85
3452.94 95
3453.08 106
3453.21 114
3453.35 120
3453.48 122
3453.61 119
3453.75 112
3453.88 101
3454.02 88
3454.15 74
3454.29 60
3454.42 48
3454.56 38
3454.69 31
3454.83 29
3454.96 31
3455.10 37
3455.23 46
3455.36 58
3455.50 71
3455.63 84
3455.77 96
3455.90 106
3456.04 114
3456.17 120
3456.31 123
3456.44 124
3456.58 122
3456.71 119
3456.85 114
3456.98 108
3457.11 103
3457.25 98
3457.38 95
3457.52 94
3457.65 95
3457.79 99
3457.92 103
3458.06 109
3458.19 114
3458.33 118
3458.46 120
3458.60 120
3458.73 118
3458.87 116
3459.00 114
3459.14 113
3459.27 111
3459.40 109
3459.54 104
3459.67 95
3459.81 82
3459.94 66
3460.08 49
3460.21 33
3460.35 21
3460.48 16
3460.62 18
3460.75 28
3460.89 43
3461.02 62
3461.16 80
3461.29 95
3461.43 104
3461.56 107
3461.70 103
3461.83 95
3461.96 85
3462.10 74
3462.23 64
3462.37 57
3462.50 52
3462.64 48
3462.77 45
3462.91 40
3463.04 33
3463.18 24
3463.31 13
3463.45 3
3463.58 0
3463.72 0
3463.85 0
3463.99 0
3464.12 3
3464.26 13
3464.39 21
3464.53 26
3464.66 26
3464.80 21
3464.93 11
3465.06 0
3465.20 0
3465.33 0
3465.47 0
3465.60 0
3465.74 0
3465.87 0
3466.01 0
3466.14 1
3466.28 14
3466.41 29
3466.55 44
3466.68 58
3466.82 70
3466.95 79
3467.09 84
3467.22 84
3467.36 81
3467.49 75
3467.63 70
3467.76 65
3467.90 61
3468.03 58
3468.17 56
3468.30 55
3468.44 53
3468.57 53
3468.71 55
3468.84 60
3468.98 66
3469.11 73
3469.25 79
3469.38 81
3469.52 79
3469.65 73
3469.79 64
3469.92 54
3470.06 45
3470.19 40
3470.32 40
3470.46 44
3470.59 52
3470.73 61
3470.86 72
3471.00 84
3471.13 95
3471.27 106
3471.40 114
3471.54 119
3471.67 120
3471.81 117
3471.94 109
3472.08 98
3472.21 84
3472.35 69
3472.48 53
3472.62 38
3472.75 24
3472.89 13
3473.02 6
3473.16 4
3473.29 8
3473.43 17
3473.56 30
3473.70 44
3473.83 56
3473.97 63
3474.10 64
3474.24 60
3474.37 51
3474.51 41
3474.64 33
3474.78 29
3474.91 30
3475.05 36
3475.18 45
3475.32 55
3475.45 63
3475.59 68
3475.72 71
3475.86 72
3475.99 75
3476.13 79
3476.26 86
3476.40 96
3476.53 107
3476.67 119
3476.80 130
3476.94 139
3477.07 147
3477.21 153
3477.34 159
3477.48 165
3477.61 173
3477.75 181
3477.88 189
3478.02 195
3478.16 199
3478.29 198
3478.43 193
3478.56 186
3478.70 177
3478.83 168
3478.97 160
3479.10 154
3479.24 148
3479.37 142
3479.51 135
3479.64 127
3479.78 118
3479.91 109
3480.05 102
3480.18 97
3480.32 95
3480.45 93
3480.59 92
3480.72 91
3480.86 88
3480.99 85
3481.13 82
3481.26 79
3481.40 78
3481.53 79
3481.67 81
3481.80 84
3481.94 87
3482.07 90
3482.21 91
3482.34 91
3482.48 90
3482.61 89
3482.75 87
3482.88 86
3483.02 85
3483.15 85
3483.29 84
3483.43 83
3483.56 81
3483.70 80
3483.83 79
3483.97 77
3484.10 76
3484.24 74
3484.37 71
3484.51 68
3484.64 65
3484.78 61
3484.91 58
3485.05 56
3485.18 56
3485.32 58
3485.45 62
3485.59 68
3485.72 77
3485.86 87
3485.99 95
3486.13 101
3486.26 103
3486.40 99
3486.53 91
3486.67 79
3486.81 65
3486.94 53
3487.08 42
3487.21 35
3487.35 31
3487.48 29
3487.62 27
3487.75 25
3487.89 22
3488.02 18
3488.16 15
3488.29 12
3488.43 10
3488.56 9
3488.70 8
3488.83 7
3488.97 5
3489.10 2
3489.24 0
3489.38 0
3489.51 0
3489.65 0
3489.78 0
3489.92 0
3490.05 0
3490.19 0
3490.32 3
3490.46 8
3490.59 13
3490.73 17
3490.86 19
3491.00 21
3491.13 20
3491.27 19
3491.41 16
3491.54 14
3491.68 12
3491.81 10
3491.95 8
3492.08 7
3492.22 5
3492.35 3
3492.49 1
3492.62 0
3492.76 0
3492.89 4
3493.03 10
3493.16 20
3493.30 31
3493.44 42
3493.57 52
3493.71 57
3493.84 56
3493.98 50
3494.11 40
3494.25 28
3494.38 15
3494.52 4
3494.65 0
3494.79 0
3494.92 0
3495.06 0
3495.20 0
3495.33 1
3495.47 10
3495.60 21
3495.74 32
3495.87 44
3496.01 54
3496.14 63
3496.28 70
3496.41 75
3496.55 78
3496.69 79
3496.82 77
3496.96 74
3497.09 68
3497.23 62
3497.36 55
3497.50 49
3497.63 44
3497.77 41
3497.90 40
3498.04 42
3498.18 47
3498.31 53
3498.45 60
3498.58 68
3498.72 76
3498.85 83
3498.99 88
3499.12 91
3499.26 92
3499.39 91
3499.53 86
3499.67 79
3499.80 71
3499.94 62
3500.07 53
3500.21 46
3500.34 42
3500.48 43
3500.61 49
3500.75 61
3500.89 76
3501.02 94
3501.16 114
3501.29 132
3501.43 147
3501.56 158
3501.70 163
3501.83 163
3501.97 158
3502.11 149
3502.24 138
3502.38 127
3502.51 117
3502.65 112
3502.78 111
3502.92 115
3503.05 122
3503.19 130
3503.33 138
3503.46 143
3503.60 145
3503.73 144
3503.87 141
3504.00 136
3504.14 130
3504.27 126
3504.41 121
3504.55 117
3504.68 112
3504.82 107
3504.95 99
3505.09 91
3505.22 81
3505.36 72
3505.49 63
3505.63 56
3505.77 50
3505.90 46
3506.04 44
3506.17 41
3506.31 39
3506.44 35
3506.58 30
3506.72 25
3506.85 18
3506.99 10
3507.12 3
3507.26 0
3507.39 0
3507.53 0
3507.66 0
3507.80 0
3507.94 0
3508.07 0
3508.21 0
3508.34 7
3508.48 17
3508.61 26
3508.75 33
3508.89 37
3509.02 39
3509.16 40
3509.29 40
3509.43 41
3509.56 43
3509.70 47
3509.84 52
3509.97 57
3510.11 61
3510.24 63
3510.38 64
3510.51 64
3510.65 62
3510.79 61
3510.92 60
3511.06 61
3511.19 63
3511.33 66
3511.46 69
3511.60 71
3511.74 71
3511.87 70
3512.01 67
3512.14 65
3512.28 63
3512.41 63
3512.55 66
3512.69 70
3512.82 75
3512.96 77
3513.09 78
3513.23 75
3513.36 70
3513.50 65
3513.64 61
3513.77 61
3513.91 67
3514.04 79
3514.18 96
3514.31 116
3514.45 137
3514.59 156
3514.72 172
3514.86 184
3514.99 190
3515.13 193
3515.27 191
3515.40 188
3515.54 185
3515.67 182
3515.81 180
3515.94 179
3516.08 178
3516.22 175
3516.35 171
3516.49 166
3516.62 158
3516.76 151
3516.90 145
3517.03 141
3517.17 138
3517.30 137
3517.44 136
3517.57 135
3517.71 131
3517.85 125
3517.98 116
3518.12 105
3518.25 92
3518.39 80
3518.53 70
3518.66 62
3518.80 57
3518.93 54
3519.07 53
3519.20 50
3519.34 46
3519.48 39
3519.61 29
3519.75 15
3519.88 0
3520.02 0
3520.16 0
3520.29 0
3520.43 0
3520.56 0
3520.70 0
3520.84 0
3520.97 6
3521.11 20
3521.24 31
3521.38 39
3521.52 43
3521.65 44
3521.79 43
3521.92 42
3522.06 43
3522.19 44
3522.33 46
3522.47 47
3522.60 47
3522.74 45
3522.87 41
3523.01 34
3523.15 25
3523.28 17
3523.42 12
3523.55 11
3523.69 15
3523.83 24
3523.96 36
3524.10 50
3524.23 63
3524.37 72
3524.51 76
3524.64 76
3524.78 71
3524.91 64
3525.05 57
3525.19 53
3525.32 52
3525.46 53
3525.59 56
3525.73 58
3525.87 58
3526.00 57
3526.14 54
3526.27 51
3526.41 50
3526.55 53
3526.68 59
3526.82 69
3526.95 79
3527.09 88
3527.23 93
3527.36 94
3527.50 90
3527.63 83
3527.77 75
3527.91 69
3528.04 67
3528.18 68
3528.31 71
3528.45 76
3528.59 80
3528.72 81
3528.86 77
3528.99 71
3529.13 61
3529.27 51
3529.40 41
3529.54 32
3529.68 26
3529.81 21
3529.95 17
3530.08 14
3530.22 11
3530.36 10
3530.49 9
3530.63 10
3530.76 14
3530.90 20
3531.04 27
3531.17 36
3531.31 44
3531.44 51
3531.58 55
3531.72 56
3531.85 53
3531.99 48
3532.12 41
3532.26 32
3532.40 22
3532.53 14
3532.67 7
3532.81 2
3532.94 1
3533.08 3
3533.21 9
3533.35 17
3533.49 26
3533.62 34
3533.76 41
3533.89 45
3534.03 46
3534.17 43
3534.30 38
3534.44 33
3534.58 29
3534.71 28
3534.85 30
3534.98 35
3535.12 41
3535.26 48
3535.39 54
3535.53 60
3535.67 65
3535.80 72
3535.94 80
3536.07 90
3536.21 100
3536.35 112
3536.48 122
3536.62 131
3536.75 137
3536.89 141
3537.03 142
3537.16 142
3537.30 142
3537.44 143
3537.57 146
3537.71 149
3537.84 153
3537.98 156
3538.12 158
3538.25 157
3538.39 155
3538.53 150
3538.66 145
3538.80 139
3538.93 132
3539.07 124
3539.21 114
3539.34 102
3539.48 90
3539.62 76
3539.75 63
3539.89 51
3540.02 40
3540.16 30
3540.30 21
3540.43 12
3540.57 4
3540.71 0
3540.84 0
3540.98 0
3541.12 0
3541.25 0
3541.39 0
3541.52 0
3541.66 0
3541.80 4
3541.93 7
3542.07 10
3542.21 12
3542.34 15
3542.48 17
3542.61 21
3542.75 25
3542.89 31
3543.02 37
3543.16 45
3543.30 53
3543.43 63
3543.57 73
3543.71 85
3543.84 96
3543.98 106
3544.11 115
3544.25 122
3544.39 127
3544.52 131
3544.66 134
3544.80 138
3544.93 141
3545.07 145
3545.21 148
3545.34 149
3545.48 149
3545.61 146
3545.75 143
3545.89 141
3546.02 140
3546.16 143
3546.30 151
3546.43 162
3546.57 177
3546.71 193
3546.84 208
3546.98 220
3547.11 227
3547.25 230
3547.39 226
3547.52 217
3547.66 204
3547.80 190
3547.93 173
3548.07 158
3548.21 144
3548.34 131
3548.48 121
3548.62 112
3548.75 107
3548.89 105
3549.03 108
3549.16 114
3549.30 123
3549.43 135
3549.57 147
3549.71 158
3549.84 166
3549.98 169
3550.12 167
3550.25 160
3550.39 149
3550.53 136
3550.66 123
3550.80 112
3550.94 104
3551.07 99
3551.21 97
3551.35 97
3551.48 97
3551.62 96
3551.75 92
3551.89 85
3552.03 76
3552.16 65
3552.30 54
3552.44 44
3552.57 37
3552.71 32
3552.85 30
3552.98 29
3553.12 27
3553.26 24
3553.39 18
3553.53 9
3553.67 0
3553.80 0
3553.94 0
3554.08 0
3554.21 0
3554.35 0
3554.49 0
3554.62 0
3554.76 7
3554.90 21
3555.03 36
3555.17 52
3555.30 66
3555.44 79
3555.58 90
3555.71 99
3555.85 105
3555.99 110
3556.12 113
3556.26 115
3556.40 118
3556.53 121
3556.67 125
3556.81 130
3556.94 134
3557.08 137
3557.22 138
3557.35 138
3557.49 135
3557.63 132
3557.76 128
3557.90 124
3558.04 122
3558.17 121
3558.31 121
3558.45 123
3558.58 126
3558.72 130
3558.86 133
3558.99 136
3559.13 136
3559.27 133
3559.40 126
3559.54 115
3559.68 100
3559.81 84
3559.95 68
3560.09 55
3560.22 46
3560.36 41
3560.50 40
3560.63 40
3560.77 40
3560.91 41
3561.04 40
3561.18 40
3561.32 42
3561.45 45
3561.59 52
3561.73 62
3561.86 73
3562.00 85
3562.14 94
3562.27 101
3562.41 105
3562.55 105
3562.68 102
3562.82 98
3562.96 95
3563.09 94
3563.23 95
3563.37 99
3563.50 104
3563.64 110
3563.78 114
3563.91 115
3564.05 114
3564.19 109
3564.32 102
3564.46 93
3564.60 84
3564.73 75
3564.87 68
3565.01 62
3565.15 60
3565.28 60
3565.42 62
3565.56 66
3565.69 71
3565.83 77
3565.97 82
3566.10 87
3566.24 92
3566.38 97
3566.51 103
3566.65 109
3566.79 113
3566.92 115
3567.06 114
3567.20 109
3567.33 101
3567.47 92
3567.61 83
3567.74 76
3567.88 73
3568.02 72
3568.15 74
3568.29 77
3568.43 80
3568.56 83
3568.70 86
3568.84 92
3568.98 100
3569.11 111
3569.25 124
3569.39 138
3569.52 150
3569.66 158
3569.80 162
3569.93 160
3570.07 154
3570.21 145
3570.34 135
3570.48 125
3570.62 117
3570.75 111
3570.89 107
3571.03 105
3571.17 105
3571.30 104
3571.44 103
3571.58 100
3571.71 95
3571.85 89
3571.99 83
3572.12 78
3572.26 74
3572.40 73
3572.53 72
3572.67 73
3572.81 72
3572.94 70
3573.08 67
3573.22 64
3573.36 62
3573.49 62
3573.63 64
3573.77 69
3573.90 75
3574.04 82
3574.18 87
3574.31 90
3574.45 91
3574.59 88
3574.73 82
3574.86 75
3575.00 67
3575.14 60
3575.27 55
3575.41 54
3575.55 57
3575.68 63
3575.82 71
3575.96 78
3576.09 83
3576.23 83
3576.37 80
3576.51 71
3576.64 60
3576.78 46
3576.92 32
3577.05 18
3577.19 6
3577.33 0
3577.46 0
3577.60 0
3577.74 0
3577.88 0
3578.01 0
3578.15 0
3578.29 0
3578.42 4
3578.56 11
3578.70 16
3578.83 20
3578.97 25
3579.11 30
3579.25 37
3579.38 45
3579.52 55
3579.66 65
3579.79 75
3579.93 85
3580.07 93
3580.21 98
3580.34 100
3580.48 100
3580.62 97
3580.75 92
3580.89 88
3581.03 84
3581.16 84
3581.30 86
3581.44 91
3581.58 98
3581.71 106
3581.85 113
3581.99 118
3582.12 119
3582.26 117
3582.40 113
3582.54 107
3582.67 101
3582.81 97
3582.95 95
3583.08 95
3583.22 98
3583.36 104
3583.50 110
3583.63 117
3583.77 124
3583.91 131
3584.04 136
3584.18 139
3584.32 141
3584.46 142
3584.59 142
3584.73 140
3584.87 136
3585.00 132
3585.14 127
3585.28 121
3585.42 114
3585.55 107
3585.69 100
3585.83 94
3585.96 89
3586.10 86
3586.24 85
3586.38 87
3586.51 92
3586.65 98
3586.79 105
3586.92 112
3587.06 117
3587.20 121
3587.34 126
3587.47 131
3587.61 140
3587.75 151
3587.88 166
3588.02 183
3588.16 201
3588.30 217
3588.43 229
3588.57 236
3588.71 236
3588.84 229
3588.98 215
3589.12 196
3589.26 173
3589.39 148
3589.53 122
3589.67 99
3589.81 78
3589.94 62
3590.08 51
3590.22 45
3590.35 45
3590.49 49
3590.63 58
3590.77 68
3590.90 81
3591.04 94
3591.18 106
3591.32 117
3591.45 124
3591.59 129
3591.73 131
3591.86 131
3592.00 128
3592.14 124
3592.28 120
3592.41 114
3592.55 108
3592.69 101
3592.83 91
3592.96 80
3593.10 68
3593.24 54
3593.37 39
3593.51 26
3593.65 14
3593.79 5
3593.92 0
3594.06 0
3594.20 0
3594.34 3
3594.47 10
3594.61 18
3594.75 27
3594.89 37
3595.02 46
3595.16 56
3595.30 66
3595.43 75
3595.57 85
3595.71 94
3595.85 103
3595.98 111
3596.12 118
3596.26 124
3596.40 128
3596.53 129
3596.67 129
3596.81 127
3596.95 123
3597.08 118
3597.22 112
3597.36 106
3597.50 100
3597.63 94
3597.77 90
3597.91 87
3598.04 86
3598.18 88
3598.32 90
3598.46 92
3598.59 93
3598.73 93
3598.87 93
3599.01 92
3599.14 93
3599.28 97
3599.42 104
3599.56 112
3599.69 122
3599.83 130
3599.97 134
3600.11 133
3600.24 126
3600.38 115
3600.52 102
3600.66 89
3600.79 77
3600.93 68
3601.07 62
3601.21 58
3601.34 55
3601.48 52
3601.62 48
3601.76 44
3601.89 37
3602.03 30
3602.17 23
3602.31 17
3602.44 12
3602.58 8
3602.72 6
3602.86 6
3602.99 6
3603.13 5
3603.27 4
3603.41 1
3603.54 0
3603.68 0
3603.82 0
3603.96 0
3604.09 0
3604.23 0
3604.37 2
3604.51 12
3604.64 22
3604.78 32
3604.92 39
3605.06 44
3605.19 47
3605.33 50
3605.47 54
3605.61 59
3605.74 66
3605.88 74
3606.02 80
3606.16 85
3606.29 87
3606.43 86
3606.57 83
3606.71 82
3606.84 82
3606.98 86
3607.12 93
3607.26 102
3607.39 112
3607.53 121
3607.67 127
3607.81 129
3607.94 128
3608.08 124
3608.22 117
3608.36 110
3608.49 102
3608.63 95
3608.77 90
3608.91 87
3609.05 85
3609.18 86
3609.32 88
3609.46 92
3609.60 95
3609.73 98
3609.87 100
3610.01 101
3610.15 102
3610.28 103
3610.42 107
3610.56 113
3610.70 122
3610.83 132
3610.97 142
3611.11 148
3611.25 150
3611.38 144
3611.52 134
3611.66 120
3611.80 106
3611.94 94
3612.07 86
3612.21 81
3612.35 79
3612.49 79
3612.62 79
3612.76 77
3612.90 75
3613.04 72
3613.17 69
3613.31 69
3613.45 69
3613.59 71
3613.73 73
3613.86 75
3614.00 74
3614.14 71
3614.28 66
3614.41 60
3614.55 54
3614.69 49
3614.83 46
3614.96 45
3615.10 45
3615.24 46
3615.38 47
3615.52 46
3615.65 43
3615.79 39
3615.93 34
3616.07 29
3616.20 26
3616.34 26
3616.48 29
3616.62 35
3616.76 42
3616.89 49
3617.03 55
3617.17 57
3617.31 56
3617.44 53
3617.58 49
3617.72 46
3617.86 44
3618.00 46
3618.13 51
3618.27 58
3618.41 66
3618.55 75
3618.68 84
3618.82 91
3618.96 97
3619.10 101
3619.24 102
3619.37 103
3619.51 101
3619.65 99
3619.79 95
3619.92 90
3620.06 83
3620.20 74
3620.34 65
3620.48 55
3620.61 46
3620.75 38
3620.89 32
3621.03 25
3621.16 19
3621.30 12
3621.44 3
3621.58 0
3621.72 0
3621.85 0
3621.99 0
3622.13 0
3622.27 0
3622.41 0
3622.54 0
3622.68 7
3622.82 14
3622.96 21
3623.09 29
3623.23 36
3623.37 43
3623.51 50
3623.65 56
3623.78 61
3623.92 66
3624.06 70
3624.20 75
3624.34 80
3624.47 84
3624.61 87
3624.75 88
3624.89 87
3625.03 85
3625.16 81
3625.30 75
3625.44 69
3625.58 60
3625.72 51
3625.85 42
3625.99 34
3626.13 29
3626.27 28
3626.40 31
3626.54 38
3626.68 46
3626.82 55
3626.96 62
3627.09 66
3627.23 67
3627.37 66
3627.51 63
3627.65 59
3627.78 55
3627.92 52
3628.06 51
3628.20 49
3628.34 47
3628.47 45
3628.61 44
3628.75 45
3628.89 49
3629.03 57
3629.16 69
3629.30 83
3629.44 98
3629.58 111
3629.72 120
3629.85 123
3629.99 121
3630.13 113
3630.27 103
3630.41 91
3630.54 80
3630.68 70
3630.82 62
3630.96 57
3631.10 54
3631.23 54
3631.37 55
3631.51 58
3631.65 63
3631.79 68
3631.92 74
3632.06 80
3632.20 85
3632.34 91
3632.48 97
3632.61 103
3632.75 108
3632.89 111
3633.03 112
3633.17 109
3633.31 104
3633.44 95
3633.58 85
3633.72 75
3633.86 67
3634.00 63
3634.13 63
3634.27 66
3634.41 72
3634.55 79
3634.69 85
3634.82 91
3634.96 94
3635.10 97
3635.24 99
3635.38 101
3635.51 103
3635.65 106
3635.79 108
3635.93 108
3636.07 107
3636.21 102
3636.34 93
3636.48 82
3636.62 68
3636.76 54
3636.90 40
3637.03 29
3637.17 21
3637.31 18
3637.45 17
3637.59 20
3637.72 23
3637.86 26
3638.00 26
3638.14 24
3638.28 19
3638.42 11
3638.55 0
3638.69 0
3638.83 0
3638.97 0
3639.11 0
3639.24 0
3639.38 0
3639.52 0
3639.66 5
3639.80 15
3639.94 23
3640.07 29
3640.21 34
3640.35 38
3640.49 42
3640.63 46
3640.76 50
3640.90 54
3641.04 57
3641.18 58
3641.32 58
3641.46 57
3641.59 55
3641.73 55
3641.87 56
3642.01 59
3642.15 64
3642.29 70
3642.42 76
3642.56 81
3642.70 86
3642.84 90
3642.98 95
3643.11 100
3643.25 107
3643.39 114
3643.53 122
3643.67 131
3643.81 138
3643.94 145
3644.08 148
3644.22 150
3644.36 150
3644.50 148
3644.64 144
3644.77 138
3644.91 132
3645.05 125
3645.19 119
3645.33 114
3645.47 110
3645.60 108
3645.74 107
3645.88 109
3646.02 112
3646.16 116
3646.30 121
3646.43 125
3646.57 129
3646.71 131
3646.85 131
3646.99 129
3647.13 125
3647.26 121
3647.40 117
3647.54 112
3647.68 108
3647.82 104
3647.96 101
3648.09 98
3648.23 94
3648.37 89
3648.51 81
3648.65 70
3648.79 54
3648.92 35
3649.06 14
3649.20 0
3649.34 0
3649.48 0
3649.62 0
3649.75 0
3649.89 0
3650.03 0
3650.17 0
3650.31 13
3650.45 26
3650.58 36
3650.72 42
3650.86 47
3651.00 50
3651.14 55
3651.28 61
3651.42 69
3651.55 80
3651.69 93
3651.83 106
3651.97 121
3652.11 136
3652.25 150
3652.38 164
3652.52 177
3652.66 187
3652.80 195
3652.94 200
3653.08 201
3653.22 199
3653.35 194
3653.49 187
3653.63 181
3653.77 176
3653.91 173
3654.05 173
3654.18 174
3654.32 177
3654.46 181
3654.60 185
3654.74 189
3654.88 192
3655.02 195
3655.15 197
3655.29 199
3655.43 198
3655.57 195
3655.71 192
3655.85 188
3655.98 184
3656.12 180
3656.26 176
3656.40 172
3656.54 167
3656.68 161
3656.82 154
3656.95 147
3657.09 139
3657.23 132
3657.37 127
3657.51 122
3657.65 120
3657.79 119
3657.92 118
3658.06 119
3658.20 120
3658.34 123
3658.48 127
3658.62 131
3658.76 137
3658.89 142
3659.03 147
3659.17 149
3659.31 147
3659.45 142
3659.59 134
3659.73 124
3659.86 113
3660.00 103
3660.14 93
3660.28 84
3660.42 77
3660.56 70
3660.70 64
3660.83 57
3660.97 49
3661.11 43
3661.25 38
3661.39 35
3661.53 36
3661.67 40
3661.80 50
3661.94 63
3662.08 79
3662.22 97
3662.36 115
3662.50 132
3662.64 147
3662.77 157
3662.91 164
3663.05 165
3663.19 160
3663.33 151
3663.47 137
3663.61 119
3663.75 101
3663.88 84
3664.02 71
3664.16 63
3664.30 61
3664.44 63
3664.58 69
3664.72 78
3664.85 87
3664.99 95
3665.13 101
3665.27 105
3665.41 106
3665.55 104
3665.69 100
3665.83 93
3665.96 87
3666.10 83
3666.24 82
3666.38 85
3666.52 93
3666.66 102
3666.80 111
3666.93 117
3667.07 117
3667.21 110
3667.35 99
3667.49 85
3667.63 70
3667.77 58
3667.91 51
3668.04 48
3668.18 50
3668.32 54
3668.46 61
3668.60 69
3668.74 77
3668.88 83
3669.02 86
3669.15 88
3669.29 87
3669.43 85
3669.57 82
3669.71 79
3669.85 76
3669.99 74
3670.13 71
3670.26 68
3670.40 64
3670.54 60
3670.68 55
3670.82 51
3670.96 48
3671.10 47
3671.24 48
3671.37 51
3671.51 57
3671.65 64
3671.79 73
3671.93 85
3672.07 99
3672.21 117
3672.35 136
3672.49 156
3672.62 176
3672.76 195
3672.90 212
3673.04 225
3673.18 235
3673.32 242
3673.46 246
3673.60 250
3673.73 252
3673.87 254
3674.01 258
3674.15 262
3674.29 268
3674.43 274
3674.57 281
3674.71 286
3674.85 291
3674.98 294
3675.12 294
3675.26 293
3675.40 290
3675.54 286
3675.68 283
3675.82 280
3675.96 279
3676.10 279
3676.23 280
3676.37 281
3676.51 280
3676.65 277
3676.79 271
3676.93 264
3677.07 255
3677.21 246
3677.35 238
3677.48 232
3677.62 227
3677.76 223
3677.90 220
3678.04 216
3678.18 212
3678.32 207
3678.46 201
3678.60 195
3678.74 189
3678.87 184
3679.01 179
3679.15 174
3679.29 170
3679.43 166
3679.57 163
3679.71 158
3679.85 154
3679.99 148
3680.12 140
3680.26 130
3680.40 118
3680.54 104
3680.68 90
3680.82 76
3680.96 64
3681.10 55
3681.24 50
3681.38 50
3681.51 53
3681.65 59
3681.79 65
3681.93 72
3682.07 75
3682.21 76
3682.35 72
3682.49 64
3682.63 52
3682.77 38
3682.90 23
3683.04 8
3683.18 0
3683.32 0
3683.46 0
3683.60 0
3683.74 0
3683.88 0
3684.02 0
3684.16 0
3684.29 3
3684.43 15
3684.57 25
3684.71 34
3684.85 39
3684.99 41
3685.13 39
3685.27 37
3685.41 34
3685.55 33
3685.69 34
3685.82 40
3685.96 49
3686.10 61
3686.24 76
3686.38 90
3686.52 103
3686.66 114
3686.80 122
3686.94 128
3687.08 131
3687.22 132
3687.35 133
3687.49 135
3687.63 137
3687.77 139
3687.91 143
3688.05 147
3688.19 151
3688.33 156
3688.47 160
3688.61 164
3688.75 166
3688.88 168
3689.02 168
3689.16 166
3689.30 161
3689.44 154
3689.58 144
3689.72 131
3689.86 116
3690.00 98
3690.14 79
3690.28 61
3690.42 44
3690.55 30
3690.69 18
3690.83 9
3690.97 4
3691.11 1
3691.25 1
3691.39 4
3691.53 10
3691.67 18
3691.81 27
3691.95 37
3692.09 46
3692.22 52
3692.36 56
3692.50 56
3692.64 53
3692.78 47
3692.92 39
3693.06 30
3693.20 20
3693.34 11
3693.48 3
3693.62 0
3693.76 0
3693.89 0
3694.03 0
3694.17 4
3694.31 14
3694.45 25
3694.59 36
3694.73 45
3694.87 51
3695.01 54
3695.15 53
3695.29 50
3695.43 45
3695.57 39
3695.71 32
3695.84 25
3695.98 17
3696.12 9
3696.26 1
3696.40 0
3696.54 0
3696.68 0
3696.82 0
3696.96 0
3697.10 0
3697.24 0
3697.38 0
3697.52 4
3697.66 11
3697.79 18
3697.93 26
3698.07 33
3698.21 38
3698.35 42
3698.49 44
3698.63 44
3698.77 42
3698.91 39
3699.05 36
3699.19 34
3699.33 32
3699.47 31
3699.61 30
3699.74 31
3699.88 32
3700.02 34
3700.16 36
3700.30 39
3700.44 42
3700.58 47
3700.72 53
3700.86 60
3701.00 70
3701.14 81
3701.28 92
3701.42 103
3701.56 112
3701.70 118
3701.84 123
3701.97 125
3702.11 127
3702.25 129
3702.39 132
3702.53 137
3702.67 143
3702.81 149
3702.95 153
3703.09 156
3703.23 156
3703.37 153
3703.51 147
3703.65 139
3703.79 130
3703.93 119
3704.07 107
3704.20 96
3704.34 85
3704.48 75
3704.62 67
3704.76 61
3704.90 58
3705.04 57
3705.18 58
3705.32 61
3705.46 64
3705.60 67
3705.74 70
3705.88 72
3706.02 73
3706.16 73
3706.30 72
3706.44 70
3706.58 69
3706.71 68
3706.85 67
3706.99 65
3707.13 63
3707.27 59
3707.41 55
3707.55 51
3707.69 49
3707.83 49
3707.97 51
3708.11 54
3708.25 58
3708.39 60
3708.53 60
3708.67 58
3708.81 54
3708.95 49
3709.09 45
3709.23 42
3709.37 40
3709.50 40
3709.64 40
3709.78 40
3709.92 39
3710.06 39
3710.20 39
3710.34 40
3710.48 42
3710.62 45
3710.76 49
3710.90 53
3711.04 57
3711.18 60
3711.32 62
3711.46 63
3711.60 63
3711.74 62
3711.88 60
3712.02 57
3712.16 54
3712.30 53
3712.44 52
3712.57 53
3712.71 56
3712.85 60
3712.99 64
3713.13 70
3713.27 75
3713.41 80
3713.55 85
3713.69 89
3713.83 93
3713.97 95
3714.11 95
3714.25 94
3714.39 92
3714.53 89
3714.67 86
3714.81 84
3714.95 82
3715.09 80
3715.23 79
3715.37 78
3715.51 78
3715.65 78
3715.79 80
3715.93 84
3716.07 89
3716.20 95
3716.34 103
3716.48 110
3716.62 115
3716.76 117
3716.90 114
3717.04 108
3717.18 100
3717.32 90
3717.46 79
3717.60 71
3717.74 65
3717.88 62
3718.02 62
3718.16 65
3718.30 70
3718.44 77
3718.58 83
3718.72 90
3718.86 95
3719.00 98
3719.14 100
3719.28 99
3719.42 96
3719.56 91
3719.70 86
3719.84 80
3719.98 75
3720.12 72
3720.26 70
3720.40 71
3720.54 73
3720.67 77
3720.81 82
3720.95 88
3721.09 93
3721.23 99
3721.37 104
3721.51 108
3721.65 111
3721.79 113
3721.93 114
3722.07 115
3722.21 115
3722.35 116
3722.49 117
3722.63 119
3722.77 121
3722.91 124
3723.05 127
3723.19 128
3723.33 128
3723.47 126
3723.61 120
3723.75 112
3723.89 101
3724.03 88
3724.17 74
3724.31 62
3724.45 53
3724.59 49
3724.73 50
3724.87 58
3725.01 70
3725.15 86
3725.29 104
3725.43 122
3725.57 136
3725.71 147
3725.85 152
3725.99 152
3726.13 145
3726.27 135
3726.41 122
3726.55 109
3726.69 99
3726.83 92
3726.97 90
3727.11 92
3727.25 96
3727.39 102
3727.52 106
3727.66 108
3727.80 107
3727.94 105
3728.08 102
3728.22 98
3728.36 95
3728.50 92
3728.64 88
3728.78 83
3728.92 74
3729.06 64
3729.20 52
3729.34 40
3729.48 29
3729.62 22
3729.76 18
3729.90 17
3730.04 19
3730.18 23
3730.32 28
3730.46 33
3730.60 39
3730.74 44
3730.88 50
3731.02 56
3731.16 62
3731.30 68
3731.44 74
3731.58 79
3731.72 83
3731.86 86
3732.00 89
3732.14 89
3732.28 88
3732.42 85
3732.56 80
3732.70 76
3732.84 73
3732.98 72
3733.12 73
3733.26 77
3733.40 83
3733.54 91
3733.68 99
3733.82 107
3733.96 114
3734.10 122
3734.24 131
3734.38 141
3734.52 152
3734.66 162
3734.80 170
3734.94 173
3735.08 170
3735.22 159
3735.36 141
3735.50 118
3735.64 92
3735.78 67
3735.92 44
3736.06 26
3736.20 14
3736.34 7
3736.48 5
3736.62 6
3736.76 10
3736.90 15
3737.04 20
3737.18 25
3737.32 29
3737.46 33
3737.60 35
3737.74 36
3737.88 37
3738.02 37
3738.16 39
3738.30 41
3738.44 45
3738.58 50
3738.72 57
3738.86 66
3739.00 77
3739.14 92
3739.28 108
3739.42 126
3739.56 144
3739.70 161
3739.84 175
3739.98 185
3740.12 191
3740.26 193
3740.40 192
3740.54 188
3740.68 183
3740.82 176
3740.96 170
3741.10 165
3741.24 162
3741.38 160
3741.52 161
3741.66 164
3741.80 169
3741.94 175
3742.08 181
3742.22 185
3742.37 188
3742.51 189
3742.65 189
3742.79 188
3742.93 186
3743.07 184
3743.21 180
3743.35 176
3743.49 169
3743.63 161
3743.77 151
3743.91 139
3744.05 128
3744.19 117
3744.33 106
3744.47 95
3744.61 85
3744.75 73
3744.89 61
3745.03 49
3745.17 38
3745.31 28
3745.45 22
3745.59 18
3745.73 17
3745.87 18
3746.01 20
3746.15 21
3746.29 22
3746.43 23
3746.57 24
3746.71 27
3746.85 33
3746.99 41
3747.13 51
3747.27 61
3747.41 70
3747.55 76
3747.69 76
3747.83 72
3747.97 62
3748.11 48
3748.25 33
3748.39 17
3748.53 1
3748.67 0
3748.81 0
3748.95 0
3749.09 0
3749.24 0
3749.38 0
3749.52 0
3749.66 0
3749.80 12
3749.94 22
3750.08 29
3750.22 33
3750.36 34
3750.50 32
3750.64 30
3750.78 27
3750.92 26
3751.06 24
3751.20 23
3751.34 21
3751.48 19
3751.62 16
3751.76 16
3751.90 18
3752.04 25
3752.18 37
3752.32 53
3752.46 72
3752.60 92
3752.74 111
3752.88 125
3753.02 135
3753.16 139
3753.30 139
3753.44 136
3753.58 131
3753.73 125
3753.87 120
3754.01 117
3754.15 115
3754.29 115
3754.43 117
3754.57 120
3754.71 126
3754.85 133
3754.99 142
3755.13 151
3755.27 160
3755.41 168
3755.55 176
3755.69 182
3755.83 187
3755.97 190
3756.11 190
3756.25 189
3756.39 184
3756.53 177
3756.67 168
3756.81 159
3756.95 151
3757.09 146
3757.23 144
3757.38 146
3757.52 151
3757.66 157
3757.80 163
3757.94 168
3758.08 171
3758.22 172
3758.36 169
3758.50 165
3758.64 161
3758.78 157
3758.92 156
3759.06 158
3759.20 165
3759.34 174
3759.48 184
3759.62 193
3759.76 199
3759.90 201
3760.04 198
3760.18 193
3760.32 185
3760.47 178
3760.61 171
3760.75 164
3760.89 156
3761.03 145
3761.17 131
3761.31 114
3761.45 95
3761.59 76
3761.73 59
3761.87 47
3762.01 40
3762.15 39
3762.29 42
3762.43 49
3762.57 58
3762.71 67
3762.85 75
3762.99 83
3763.13 87
3763.28 90
3763.42 90
3763.56 86
3763.70 81
3763.84 74
3763.98 67
3764.12 61
3764.26 58
3764.40 58
3764.54 59
3764.68 61
3764.82 61
3764.96 56
3765.10 48
3765.24 36
3765.38 23
3765.52 12
3765.66 8
3765.81 10
3765.95 20
3766.09 36
3766.23 54
3766.37 71
3766.51 84
3766.65 91
3766.79 92
3766.93 89
3767.07 82
3767.21 73
3767.35 63
3767.49 54
3767.63 45
3767.77 39
3767.91 34
3768.06 32
3768.20 32
3768.34 33
3768.48 34
3768.62 33
3768.76 29
3768.90 24
3769.04 16
3769.18 7
3769.32 0
3769.46 0
3769.60 0
3769.74 0
3769.88 0
3770.02 0
3770.16 2
3770.31 5
3770.45 7
3770.59 7
3770.73 6
3770.87 4
3771.01 2
3771.15 0
3771.29 0
3771.43 0
3771.57 0
3771.71 1
3771.85 3
3771.99 6
3772.13 8
3772.28 9
3772.42 8
3772.56 7
3772.70 5
3772.84 3
3772.98 2
3773.12 3
3773.26 6
3773.40 12
3773.54 19
3773.68 30
3773.82 41
3773.96 53
3774.10 64
3774.25 74
3774.39 80
3774.53 83
3774.67 83
3774.81 82
3774.95 81
3775.09 81
3775.23 83
3775.37 87
3775.51 91
3775.65 93
3775.79 91
3775.93 87
3776.07 79
3776.22 69
3776.36 60
3776.50 53
3776.64 48
3776.78 47
3776.92 48
3777.06 52
3777.20 55
3777.34 57
3777.48 58
3777.62 58
3777.76 56
3777.91 53
3778.05 51
3778.19 50
3778.33 51
3778.47 54
3778.61 58
3778.75 64
3778.89 70
3779.03 77
3779.17 84
3779.31 90
3779.45 95
3779.60 99
3779.74 103
3779.88 105
3780.02 106
3780.16 107
3780.30 107
3780.44 107
3780.58 106
3780.72 106
3780.86 105
3781.00 104
3781.14 103
3781.29 103
3781.43 105
3781.57 107
3781.71 111
3781.85 114
3781.99 116
3782.13 115
3782.27 111
3782.41 104
3782.55 93
3782.69 81
3782.84 69
3782.98 58
3783.12 48
3783.26 42
3783.40 38
3783.54 37
3783.68 40
3783.82 45
3783.96 52
3784.10 60
3784.24 69
3784.39 77
3784.53 82
3784.67 84
3784.81 82
3784.95 77
3785.09 70
3785.23 62
3785.37 55
3785.51 51
3785.65 49
3785.79 50
3785.94 54
3786.08 59
3786.22 66
3786.36 73
3786.50 78
3786.64 80
3786.78 80
3786.92 76
3787.06 69
3787.20 62
3787.35 55
3787.49 52
3787.63 53
3787.77 57
3787.91 65
3788.05 73
3788.19 80
3788.33 85
3788.47 85
3788.61 82
3788.76 75
3788.90 64
3789.04 53
3789.18 41
3789.32 30
3789.46 21
3789.60 15
3789.74 13
3789.88 13
3790.02 16
3790.17 22
3790.31 29
3790.45 39
3790.59 50
3790.73 62
3790.87 75
3791.01 88
3791.15 99
3791.29 108
3791.43 115
3791.58 118
3791.72 118
3791.86 116
3792.00 113
3792.14 108
3792.28 102
3792.42 96
3792.56 89
3792.70 83
3792.85 77
3792.99 71
3793.13 68
3793.27 66
3793.41 67
3793.55 68
3793.69 70
3793.83 70
3793.97 70
3794.12 68
3794.26 65
3794.40 61
3794.54 57
3794.68 54
3794.82 52
3794.96 50
3795.10 50
3795.24 49
3795.39 49
3795.53 48
3795.67 48
3795.81 48
3795.95 48
3796.09 46
3796.23 44
3796.37 39
3796.51 33
3796.66 24
3796.80 16
3796.94 7
3797.08 0
3797.22 0
3797.36 0
3797.50 0
3797.64 0
3797.79 0
3797.93 0
3798.07 0
3798.21 0
3798.35 10
3798.49 22
3798.63 33
3798.77 42
3798.91 50
3799.06 57
3799.20 62
3799.34 67
3799.48 72
3799.62 76
3799.76 78
3799.90 79
3800.04 79
3800.19 78
3800.33 78
3800.47 79
3800.61 82
3800.75 87
3800.89 95
3801.03 103
3801.17 112
3801.32 119
3801.46 125
3801.60 127
3801.74 127
3801.88 124
3802.02 119
3802.16 112
3802.30 105
3802.45 100
3802.59 95
3802.73 91
3802.87 88
3803.01 86
3803.15 85
3803.29 86
3803.43 88
3803.58 90
3803.72 94
3803.86 96
3804.00 98
3804.14 98
3804.28 97
3804.42 96
3804.57 96
3804.71 98
3804.85 101
3804.99 105
3805.13 108
3805.27 108
3805.41 105
3805.55 97
3805.70 87
3805.84 74
3805.98 63
3806.12 52
3806.26 44
3806.40 39
3806.54 34
3806.69 29
3806.83 24
3806.97 18
3807.11 12
3807.25 7
3807.39 3
3807.53 3
3807.67 5
3807.82 10
3807.96 16
3808.10 24
3808.24 32
3808.38 41
3808.52 49
3808.66 57
3808.81 65
3808.95 73
3809.09 81
3809.23 88
3809.37 93
3809.51 95
3809.65 95
3809.80 93
3809.94 88
3810.08 81
3810.22 72
3810.36 62
3810.50 53
3810.64 45
3810.79 38
3810.93 33
3811.07 30
3811.21 28
3811.35 26
3811.49 22
3811.63 16
3811.78 8
3811.92 0
3812.06 0
3812.20 0
3812.34 0
3812.48 0
3812.62 0
3812.77 2
3812.91 17
3813.05 33
3813.19 48
3813.33 62
3813.47 73
3813.61 83
3813.76 90
3813.90 94
3814.04 94
3814.18 91
3814.32 85
3814.46 79
3814.60 72
3814.75 68
3814.89 65
3815.03 64
3815.17 64
3815.31 64
3815.45 62
3815.60 59
3815.74 55
3815.88 51
3816.02 47
3816.16 44
3816.30 43
3816.44 43
3816.59 42
3816.73 41
3816.87 37
3817.01 31
3817.15 23
3817.29 12
3817.43 1
3817.58 0
3817.72 0
3817.86 0
3818.00 0
3818.14 0
3818.28 0
3818.43 0
3818.57 4
3818.71 12
3818.85 17
3818.99 21
3819.13 22
3819.28 20
3819.42 18
3819.56 15
3819.70 12
3819.84 9
3819.98 7
3820.12 6
3820.27 7
3820.41 10
3820.55 16
3820.69 25
3820.83 38
3820.97 52
3821.12 66
3821.26 78
3821.40 85
3821.54 88
3821.68 85
3821.82 79
3821.97 72
3822.11 65
3822.25 61
3822.39 59
3822.53 60
3822.67 62
3822.82 65
3822.96 68
3823.10 69
3823.24 68
3823.38 66
3823.52 64
3823.67 61
3823.81 58
3823.95 55
3824.09 50
3824.23 43
3824.37 35
3824.52 25
3824.66 14
3824.80 4
3824.94 0
3825.08 0
3825.22 0
3825.37 0
3825.51 0
3825.65 5
3825.79 13
3825.93 21
3826.07 29
3826.22 36
3826.36 43
3826.50 50
3826.64 56
3826.78 62
3826.92 67
3827.07 71
3827.21 74
3827.35 77
3827.49 80
3827.63 83
3827.77 86
3827.92 86
3828.06 85
3828.20 82
3828.34 77
3828.48 73
3828.63 70
3828.77 70
3828.91 73
3829.05 77
3829.19 83
3829.33 88
3829.48 92
3829.62 92
3829.76 89
3829.90 83
3830.04 76
3830.18 67
3830.33 60
3830.47 55
3830.61 53
3830.75 56
3830.89 62
3831.04 72
3831.18 82
3831.32 92
3831.46 100
3831.60 103
3831.74 103
3831.89 100
3832.03 95
3832.17 90
3832.31 87
3832.45 87
3832.60 92
3832.74 101
3832.88 112
3833.02 123
3833.16 133
3833.30 140
3833.45 143
3833.59 140
3833.73 135
3833.87 127
3834.01 122
3834.16 121
3834.30 125
3834.44 136
3834.58 152
3834.72 173
3834.87 197
3835.01 221
3835.15 245
3835.29 267
3835.43 287
3835.57 305
3835.72 319
3835.86 330
3836.00 338
3836.14 340
3836.28 338
3836.43 331
3836.57 321
3836.71 308
3836.85 296
3836.99 285
3837.14 278
3837.28 275
3837.42 277
3837.56 280
3837.70 284
3837.85 287
3837.99 287
3838.13 285
3838.27 280
3838.41 275
3838.55 270
3838.70 264
3838.84 258
3838.98 252
3839.12 246
3839.26 238
3839.41 230
3839.55 222
3839.69 215
3839.83 210
3839.97 208
3840.12 207
3840.26 209
3840.40 212
3840.54 216
3840.68 221
3840.83 229
3840.97 240
3841.11 256
3841.25 276
3841.39 300
3841.54 326
3841.68 352
3841.82 377
3841.96 397
3842.10 412
3842.25 422
3842.39 428
3842.53 428
3842.67 425
3842.81 418
3842.96 409
3843.10 396
3843.24 381
3843.38 365
3843.52 351
3843.67 340
3843.81 333
3843.95 331
3844.09 332
3844.23 336
3844.38 340
3844.52 340
3844.66 337
3844.80 329
3844.94 317
3845.09 302
3845.23 286
3845.37 270
3845.51 256
3845.66 243
3845.80 232
3845.94 223
3846.08 215
3846.22 206
3846.37 198
3846.51 189
3846.65 178
3846.79 166
3846.93 152
3847.08 138
3847.22 124
3847.36 112
3847.50 104
3847.64 101
3847.79 104
3847.93 113
3848.07 127
3848.21 143
3848.35 161
3848.50 177
3848.64 192
3848.78 204
3848.92 212
3849.07 217
3849.21 219
3849.35 219
3849.49 218
3849.63 216
3849.78 213
3849.92 210
3850.06 207
3850.20 203
3850.34 198
3850.49 192
3850.63 184
3850.77 176
3850.91 168
3851.06 161
3851.20 156
3851.34 153
3851.48 153
3851.62 155
3851.77 157
3851.91 159
3852.05 158
3852.19 154
3852.34 146
3852.48 136
3852.62 124
3852.76 114
3852.90 108
3853.05 107
3853.19 112
3853.33 122
3853.47 135
3853.62 149
3853.76 160
3853.90 166
3854.04 167
3854.18 164
3854.33 157
3854.47 150
3854.61 143
3854.75 137
3854.90 132
3855.04 127
3855.18 121
3855.32 113
3855.46 104
3855.61 94
3855.75 85
3855.89 78
3856.03 75
3856.18 74
3856.32 76
3856.46 77
3856.60 78
3856.74 76
3856.89 72
3857.03 65
3857.17 57
3857.31 48
3857.46 41
3857.60 36
3857.74 35
3857.88 37
3858.03 43
3858.17 53
3858.31 66
3858.45 81
3858.59 96
3858.74 109
3858.88 119
3859.02 123
3859.16 122
3859.31 114
3859.45 102
3859.59 87
3859.73 71
3859.88 55
3860.02 42
3860.16 32
3860.30 26
3860.44 24
3860.59 25
3860.73 30
3860.87 36
3861.01 43
3861.16 51
3861.30 57
3861.44 63
3861.58 68
3861.73 72
3861.87 77
3862.01 81
3862.15 83
3862.30 84
3862.44 82
3862.58 78
3862.72 72
3862.87 65
3863.01 60
3863.15 59
3863.29 62
3863.43 71
3863.58 83
3863.72 96
3863.86 106
3864.00 113
3864.15 115
3864.29 112
3864.43 105
3864.57 98
3864.72 92
3864.86 87
3865.00 85
3865.14 84
3865.29 83
3865.43 79
3865.57 73
3865.71 63
3865.86 52
3866.00 40
3866.14 29
3866.28 19
3866.43 13
3866.57 9
3866.71 6
3866.85 3
3867.00 0
3867.14 0
3867.28 0
3867.42 0
3867.57 0
3867.71 0
3867.85 0
3867.99 0
3868.14 8
3868.28 19
3868.42 28
3868.56 36
3868.71 40
3868.85 42
3868.99 42
3869.13 42
3869.28 44
3869.42 47
3869.56 50
3869.70 55
3869.85 59
3869.99 63
3870.13 65
3870.27 66
3870.42 66
3870.56 65
3870.70 64
3870.84 64
3870.99 64
3871.13 65
3871.27 66
3871.41 67
3871.56 69
3871.70 71
3871.84 72
3871.98 73
3872.13 73
3872.27 71
3872.41 66
3872.55 60
3872.70 52
3872.84 43
3872.98 36
3873.12 32
3873.27 30
3873.41 32
3873.55 36
3873.69 42
3873.84 48
3873.98 54
3874.12 58
3874.26 61
3874.41 63
3874.55 63
3874.69 60
3874.84 56
3874.98 50
3875.12 43
3875.26 36
3875.41 30
3875.55 26
3875.69 25
3875.83 27
3875.98 30
3876.12 35
3876.26 41
3876.40 47
3876.55 53
3876.69 61
3876.83 68
3876.97 75
3877.12 82
3877.26 86
3877.40 89
3877.55 89
3877.69 87
3877.83 85
3877.97 84
3878.12 85
3878.26 87
3878.40 90
3878.54 93
3878.69 96
3878.83 96
3878.97 95
3879.11 91
3879.26 85
3879.40 79
3879.54 73
3879.69 68
3879.83 62
3879.97 56
3880.11 49
3880.26 43
3880.40 36
3880.54 29
3880.68 24
3880.83 21
3880.97 21
3881.11 24
3881.26 29
3881.40 35
3881.54 42
3881.68 48
3881.83 53
3881.97 56
3882.11 57
3882.25 56
3882.40 54
3882.54 50
3882.68 45
3882.83 38
3882.97 32
3883.11 27
3883.25 24
3883.40 25
3883.54 30
3883.68 38
3883.83 50
3883.97 63
3884.11 77
3884.25 90
3884.40 103
3884.54 115
3884.68 127
3884.82 139
3884.97 150
3885.11 159
3885.25 167
3885.40 170
3885.54 170
3885.68 165
3885.82 157
3885.97 148
3886.11 139
3886.25 131
3886.40 125
3886.54 122
3886.68 122
3886.82 125
3886.97 131
3887.11 138
3887.25 147
3887.40 156
3887.54 162
3887.68 166
3887.82 166
3887.97 162
3888.11 154
3888.25 142
3888.40 129
3888.54 118
3888.68 109
3888.82 103
3888.97 101
3889.11 102
3889.25 106
3889.40 110
3889.54 114
3889.68 117
3889.82 120
3889.97 122
3890.11 122
3890.25 119
3890.40 111
3890.54 100
3890.68 83
3890.82 65
3890.97 46
3891.11 31
3891.25 23
3891.40 23
3891.54 32
3891.68 49
3891.82 70
3891.97 93
3892.11 114
3892.25 130
3892.40 140
3892.54 144
3892.68 142
3892.83 136
3892.97 128
3893.11 121
3893.25 114
3893.40 111
3893.54 110
3893.68 112
3893.83 117
3893.97 121
3894.11 125
3894.26 128
3894.40 129
3894.54 127
3894.68 123
3894.83 118
3894.97 113
3895.11 109
3895.26 105
3895.40 101
3895.54 97
3895.68 92
3895.83 86
3895.97 79
3896.11 72
3896.26 67
3896.40 65
3896.54 67
3896.69 73
3896.83 83
3896.97 96
3897.11 112
3897.26 127
3897.40 141
3897.54 152
3897.69 160
3897.83 164
3897.97 166
3898.12 166
3898.26 165
3898.40 163
3898.55 162
3898.69 161
3898.83 160
3898.97 159
3899.12 158
3899.26 157
3899.40 158
3899.55 159
3899.69 160
3899.83 160
3899.98 159
3900.12 156
3900.26 151
3900.41 145
3900.55 136
3900.69 127
3900.83 116
3900.98 104
3901.12 92
3901.26 79
3901.41 66
3901.55 54
3901.69 46
3901.84 43
3901.98 47
3902.12 56
3902.27 72
3902.41 91
3902.55 111
3902.69 131
3902.84 148
3902.98 160
3903.12 167
3903.27 168
3903.41 164
3903.55 155
3903.70 143
3903.84 130
3903.98 118
3904.13 107
3904.27 99
3904.41 95
3904.56 95
3904.70 96
3904.84 99
3904.99 102
3905.13 104
3905.27 105
3905.41 104
3905.56 102
3905.70 100
3905.84 96
3905.99 90
3906.13 84
3906.27 77
3906.42 69
3906.56 61
3906.70 53
3906.85 44
3906.99 34
3907.13 25
3907.28 14
3907.42 5
3907.56 0
3907.71 0
3907.85 0
3907.99 0
3908.14 1
3908.28 11
3908.42 24
3908.57 37
3908.71 49
3908.85 58
3909.00 65
3909.14 69
3909.28 71
3909.42 71
3909.57 70
3909.71 71
3909.85 71
3910.00 72
3910.14 72
3910.28 71
3910.43 67
3910.57 60
3910.71 51
3910.86 39
3911.00 27
3911.14 15
3911.29 5
3911.43 0
3911.57 0
3911.72 0
3911.86 0
3912.00 0
3912.15 0
3912.29 0
3912.43 0
3912.58 2
3912.72 5
3912.86 8
3913.01 11
3913.15 13
3913.29 15
3913.44 17
3913.58 21
3913.72 26
3913.87 32
3914.01 38
3914.15 43
3914.30 46
3914.44 46
3914.58 44
3914.73 40
3914.87 35
3915.01 30
3915.16 27
3915.30 26
3915.44 27
3915.59 30
3915.73 35
3915.87 42
3916.02 50
3916.16 59
3916.30 69
3916.45 80
3916.59 92
3916.73 104
3916.88 115
3917.02 124
3917.16 131
3917.31 136
3917.45 139
3917.59 141
3917.74 143
3917.88 147
3918.02 152
3918.17 160
3918.31 170
3918.45 180
3918.60 189
3918.74 196
3918.89 198
3919.03 196
3919.17 188
3919.32 177
3919.46 163
3919.60 148
3919.75 134
3919.89 122
3920.03 113
3920.18 106
3920.32 100
3920.46 96
3920.61 92
3920.75 88
3920.89 86
3921.04 85
3921.18 84
3921.32 85
3921.47 86
3921.61 85
3921.75 83
3921.90 78
3922.04 72
3922.18 64
3922.33 56
3922.47 50
3922.62 47
3922.76 47
3922.90 51
3923.05 57
3923.19 64
3923.33 70
3923.48 74
3923.62 75
3923.76 73
3923.91 69
3924.05 64
3924.19 59
3924.34 54
3924.48 51
3924.62 49
3924.77 49
3924.91 51
3925.05 53
3925.20 56
3925.34 60
3925.49 64
3925.63 67
3925.77 68
3925.92 69
3926.06 68
3926.20 67
3926.35 67
3926.49 69
3926.63 73
3926.78 80
3926.92 87
3927.06 94
3927.21 99
3927.35 100
3927.50 98
3927.64 93
3927.78 86
3927.93 80
3928.07 76
3928.21 75
3928.36 77
3928.50 80
3928.64 82
3928.79 82
3928.93 78
3929.08 70
3929.22 58
3929.36 45
3929.51 33
3929.65 23
3929.79 17
3929.94 15
3930.08 17
3930.22 22
3930.37 30
3930.51 39
3930.65 48
3930.80 57
3930.94 65
3931.09 73
3931.23 78
3931.37 80
3931.52 80
3931.66 78
3931.80 74
3931.95 70
3932.09 67
3932.24 67
3932.38 69
3932.52 73
3932.67 78
3932.81 82
3932.95 85
3933.10 85
3933.24 83
3933.38 79
3933.53 74
3933.67 69
3933.82 66
3933.96 66
3934.10 69
3934.25 75
3934.39 83
3934.53 93
3934.68 102
3934.82 108
3934.97 110
3935.11 107
3935.25 100
3935.40 89
3935.54 76
3935.68 63
3935.83 52
3935.97 45
3936.12 44
3936.26 48
3936.40 57
3936.55 71
3936.69 87
3936.83 106
3936.98 125
3937.12 144
3937.27 162
3937.41 178
3937.55 191
3937.70 201
3937.84 207
3937.98 210
3938.13 209
3938.27 206
3938.42 202
3938.56 198
3938.70 194
3938.85 191
3938.99 188
3939.13 183
3939.28 177
3939.42 169
3939.57 161
3939.71 152
3939.85 143
3940.00 137
3940.14 133
3940.28 130
3940.43 128
3940.57 126
3940.72 124
3940.86 121
3941.00 117
3941.15 113
3941.29 110
3941.44 111
3941.58 115
3941.72 123
3941.87 134
3942.01 148
3942.15 164
3942.30 178
3942.44 190
3942.59 198
3942.73 201
3942.87 199
3943.02 193
3943.16 183
3943.31 172
3943.45 162
3943.59 154
3943.74 149
3943.88 147
3944.03 148
3944.17 149
3944.31 150
3944.46 148
3944.60 145
3944.74 141
3944.89 137
3945.03 135
3945.18 135
3945.32 138
3945.46 142
3945.61 146
3945.75 149
3945.90 149
3946.04 145
3946.18 139
3946.33 130
3946.47 121
3946.62 113
3946.76 108
3946.90 106
3947.05 107
3947.19 111
3947.34 117
3947.48 123
3947.62 128
3947.77 132
3947.91 134
3948.05 134
3948.20 133
3948.34 131
3948.49 128
3948.63 125
3948.77 122
3948.92 119
3949.06 118
3949.21 118
3949.35 121
3949.49 127
3949.64 136
3949.78 148
3949.93 161
3950.07 175
3950.21 189
3950.36 202
3950.50 213
3950.65 220
3950.79 223
3950.93 222
3951.08 216
3951.22 207
3951.37 195
3951.51 183
3951.65 172
3951.80 164
3951.94 161
3952.09 161
3952.23 164
3952.37 169
3952.52 173
3952.66 176
3952.81 176
3952.95 172
3953.10 167
3953.24 160
3953.38 153
3953.53 146
3953.67 139
3953.82 134
3953.96 130
3954.10 128
3954.25 127
3954.39 128
3954.54 129
3954.68 131
3954.82 132
3954.97 132
3955.11 131
3955.26 129
3955.40 126
3955.54 124
3955.69 123
3955.83 122
3955.98 121
3956.12 121
3956.26 121
3956.41 121
3956.55 120
3956.70 120
3956.84 119
3956.99 119
3957.13 119
3957.27 118
3957.42 117
3957.56 117
3957.71 117
3957.85 118
3957.99 121
3958.14 125
3958.28 130
3958.43 135
3958.57 139
3958.72 139
3958.86 136
3959.00 128
3959.15 117
3959.29 102
3959.44 85
3959.58 69
3959.72 56
3959.87 45
3960.01 38
3960.16 34
3960.30 32
3960.45 31
3960.59 30
3960.73 28
3960.88 26
3961.02 23
3961.17 19
3961.31 15
3961.45 11
3961.60 5
3961.74 0
3961.89 0
3962.03 0
3962.18 0
3962.32 0
3962.46 0
3962.61 0
3962.75 0
3962.90 8
3963.04 19
3963.19 29
3963.33 35
3963.47 39
3963.62 39
3963.76 36
3963.91 33
3964.05 28
3964.20 25
3964.34 22
3964.48 20
3964.63 18
3964.77 17
3964.92 15
3965.06 13
3965.20 9
3965.35 5
3965.49 1
3965.64 0
3965.78 0
3965.93 0
3966.07 0
3966.21 0
3966.36 0
3966.50 0
3966.65 0
3966.79 5
3966.94 9
3967.08 11
3967.23 11
3967.37 10
3967.51 9
3967.66 8
3967.80 8
3967.95 12
3968.09 18
3968.24 26
3968.38 36
3968.52 47
3968.67 56
3968.81 64
3968.96 69
3969.10 72
3969.25 72
3969.39 70
3969.53 66
3969.68 61
3969.82 56
3969.97 51
3970.11 46
3970.26 41
3970.40 35
3970.54 29
3970.69 24
3970.83 18
3970.98 14
3971.12 12
3971.27 11
3971.41 12
3971.56 15
3971.70 19
3971.84 24
3971.99 30
3972.13 36
3972.28 43
3972.42 52
3972.57 61
3972.71 70
3972.86 79
3973.00 87
3973.14 92
3973.29 94
3973.43 91
3973.58 83
3973.72 72
3973.87 59
3974.01 45
3974.16 31
3974.30 20
3974.44 13
3974.59 9
3974.73 9
3974.88 13
3975.02 20
3975.17 30
3975.31 42
3975.46 55
3975.60 68
3975.74 82
3975.89 94
3976.03 104
3976.18 111
3976.32 114
3976.47 115
3976.61 113
3976.76 110
3976.90 106
3977.04 104
3977.19 104
3977.33 105
3977.48 108
3977.62 111
3977.77 114
3977.91 117
3978.06 119
3978.20 121
3978.34 122
3978.49 123
3978.63 123
3978.78 124
3978.92 124
3979.07 123
3979.21 123
3979.36 121
3979.50 119
3979.65 116
3979.79 112
3979.93 108
3980.08 105
3980.22 101
3980.37 98
3980.51 95
3980.66 93
3980.80 90
3980.95 87
3981.09 84
3981.24 82
3981.38 80
3981.52 80
3981.67 82
3981.81 85
3981.96 88
3982.10 92
3982.25 94
3982.39 93
3982.54 91
3982.68 87
3982.83 82
3982.97 77
3983.12 74
3983.26 72
3983.40 73
3983.55 75
3983.69 78
3983.84 81
3983.98 84
3984.13 85
3984.27 84
3984.42 81
3984.56 75
3984.71 68
3984.85 60
3985.00 52
3985.14 46
3985.28 41
3985.43 40
3985.57 42
3985.72 47
3985.86 53
3986.01 60
3986.15 67
3986.30 73
3986.44 77
3986.59 81
3986.73 84
3986.88 84
3987.02 83
3987.17 81
3987.31 76
3987.45 71
3987.60 66
3987.74 63
3987.89 63
3988.03 65
3988.18 69
3988.32 76
3988.47 83
3988.61 91
3988.76 98
3988.90 104
3989.05 109
3989.19 113
3989.34 116
3989.48 115
3989.63 113
3989.77 107
3989.91 98
3990.06 87
3990.20 76
3990.35 66
3990.49 57
3990.64 51
3990.78 46
3990.93 43
3991.07 40
3991.22 35
3991.36 30
3991.51 23
3991.65 16
3991.80 9
3991.94 5
3992.09 2
3992.23 0
3992.38 0
3992.52 0
3992.66 0
3992.81 0
3992.95 0
3993.10 0
3993.24 0
3993.39 0
3993.53 11
3993.68 23
3993.82 33
3993.97 41
3994.11 44
3994.26 44
3994.40 41
3994.55 37
3994.69 33
3994.84 31
3994.98 30
3995.13 30
3995.27 31
3995.42 34
3995.56 37
3995.71 41
3995.85 46
3996.00 51
3996.14 55
3996.29 58
3996.43 60
3996.57 59
3996.72 58
3996.86 57
3997.01 57
3997.15 58
3997.30 61
3997.44 64
3997.59 68
3997.73 72
3997.88 74
3998.02 74
3998.17 74
3998.31 74
3998.46 75
3998.60 78
3998.75 82
3998.89 88
3999.04 94
3999.18 99
3999.33 103
3999.47 104
3999.62 103
3999.76 101
3999.91 99
4000.05 96
4000.20 94
4000.34 92
4000.49 89
4000.63 86
4000.78 82
4000.92 78
4001.07 74
4001.21 72
4001.36 70
4001.50 70
4001.65 70
4001.79 69
4001.94 66
4002.08 62
4002.23 55
4002.37 47
4002.52 40
4002.66 33
4002.81 29
4002.95 28
4003.10 30
4003.24 35
4003.39 42
4003.53 49
4003.68 58
4003.82 65
4003.97 72
4004.11 78
4004.26 83
4004.40 89
4004.55 96
4004.69 104
4004.84 113
4004.98 123
4005.13 132
4005.27 141
4005.42 147
4005.56 149
4005.71 148
4005.85 144
4006.00 135
4006.14 124
4006.29 110
4006.43 96
4006.58 81
4006.72 68
4006.87 56
4007.01 48
4007.16 43
4007.30 42
4007.45 44
4007.59 50
4007.74 59
4007.88 70
4008.03 82
4008.17 93
4008.32 104
4008.46 111
4008.61 114
4008.75 113
4008.90 110
4009.04 103
4009.19 97
4009.33 92
4009.48 89
4009.62 88
4009.77 90
4009.91 92
4010.06 95
4010.20 97
4010.35 98
4010.49 99
4010.64 98
4010.78 98
4010.93 96
4011.07 94
4011.22 89
4011.36 83
4011.51 74
4011.65 63
4011.80 51
4011.94 41
4012.09 33
4012.23 28
4012.38 26
4012.52 27
4012.67 29
4012.81 31
4012.96 33
4013.10 33
4013.25 33
4013.39 32
4013.54 31
4013.69 30
4013.83 29
4013.98 27
4014.12 25
4014.27 23
4014.41 21
4014.56 20
4014.70 21
4014.85 24
4014.99 30
4015.14 38
4015.28 49
4015.43 60
4015.57 71
4015.72 81
4015.86 88
4016.01 91
4016.15 91
4016.30 87
4016.44 80
4016.59 72
4016.73 63
4016.88 56
4017.02 52
4017.17 50
4017.31 51
4017.46 56
4017.61 62
4017.75 69
4017.90 77
4018.04 84
4018.19 90
4018.33 95
4018.48 98
4018.62 99
4018.77 97
4018.91 93
4019.06 86
4019.20 77
4019.35 67
4019.49 56
4019.64 47
4019.78 39
4019.93 33
4020.07 31
4020.22 31
4020.37 34
4020.51 38
4020.66 43
4020.80 47
4020.95 50
4021.09 51
4021.24 51
4021.38 49
4021.53 47
4021.67 45
4021.82 44
4021.96 44
4022.11 46
4022.25 47
4022.40 47
4022.54 45
4022.69 41
4022.84 34
4022.98 26
4023.13 17
4023.27 8
4023.42 0
4023.56 0
4023.71 0
4023.85 0
4024.00 0
4024.14 4
4024.29 12
4024.43 20
4024.58 26
4024.72 29
4024.87 28
4025.02 24
4025.16 19
4025.31 13
4025.45 10
4025.60 9
4025.74 12
4025.89 17
4026.03 23
4026.18 29
4026.32 32
4026.47 31
4026.61 28
4026.76 24
4026.91 21
4027.05 20
4027.20 24
4027.34 30
4027.49 39
4027.63 48
4027.78 57
4027.92 63
4028.07 67
4028.21 71
4028.36 74
4028.51 78
4028.65 83
4028.80 87
4028.94 90
4029.09 91
4029.23 90
4029.38 86
4029.52 80
4029.67 72
4029.81 65
4029.96 58
4030.10 53
4030.25 50
4030.40 49
4030.54 50
4030.69 55
4030.83 63
4030.98 73
4031.12 84
4031.27 95
4031.41 104
4031.56 110
4031.71 113
4031.85 115
4032.00 115
4032.14 116
4032.29 118
4032.43 120
4032.58 122
4032.72 121
4032.87 116
4033.01 107
4033.16 95
4033.31 80
4033.45 67
4033.60 56
4033.74 51
4033.89 50
4034.03 54
4034.18 60
4034.32 67
4034.47 71
4034.62 73
4034.76 72
4034.91 69
4035.05 64
4035.20 59
4035.34 54
4035.49 49
4035.63 43
4035.78 38
4035.93 32
4036.07 26
4036.22 21
4036.36 18
4036.51 16
4036.65 17
4036.80 19
4036.94 23
4037.09 26
4037.24 29
4037.38 30
4037.53 29
4037.67 25
4037.82 19
4037.96 12
4038.11 4
4038.25 0
4038.40 0
4038.55 0
4038.69 0
4038.84 0
4038.98 0
4039.13 0
4039.27 0
4039.42 8
4039.57 18
4039.71 26
4039.86 33
4040.00 37
4040.15 39
4040.29 40
4040.44 40
4040.58 40
4040.73 41
4040.88 41
4041.02 41
4041.17 40
4041.31 37
4041.46 33
4041.60 29
4041.75 25
4041.90 22
4042.04 20
4042.19 20
4042.33 22
4042.48 24
4042.62 28
4042.77 32
4042.92 37
4043.06 42
4043.21 49
4043.35 56
4043.50 64
4043.64 72
4043.79 80
4043.94 85
4044.08 90
4044.23 92
4044.37 92
4044.52 90
4044.66 86
4044.81 81
4044.96 75
4045.10 69
4045.25 63
4045.39 58
4045.54 55
4045.68 54
4045.83 57
4045.98 62
4046.12 70
4046.27 79
4046.41 87
4046.56 95
4046.70 102
4046.85 106
4047.00 109
4047.14 111
4047.29 111
4047.43 111
4047.58 111
4047.72 110
4047.87 109
4048.02 107
4048.16 106
4048.31 104
4048.45 101
4048.60 99
4048.75 96
4048.89 94
4049.04 93
4049.18 91
4049.33 91
4049.47 90
4049.62 89
4049.77 88
4049.91 86
4050.06 85
4050.20 85
4050.35 85
4050.49 86
4050.64 87
4050.79 88
4050.93 88
4051.08 85
4051.22 81
4051.37 77
4051.52 73
4051.66 72
4051.81 72
4051.95 75
4052.10 79
4052.25 84
4052.39 88
4052.54 91
4052.68 93
4052.83 94
4052.97 95
4053.12 95
4053.27 94
4053.41 93
4053.56 92
4053.70 90
4053.85 86
4054.00 80
4054.14 71
4054.29 58
4054.43 42
4054.58 24
4054.72 9
4054.87 0
4055.02 0
4055.16 4
4055.31 19
4055.45 39
4055.60 60
4055.75 78
4055.89 89
4056.04 90
4056.18 84
4056.33 71
4056.48 56
4056.62 40
4056.77 26
4056.91 16
4057.06 10
4057.21 6
4057.35 4
4057.50 2
4057.64 0
4057.79 0
4057.94 0
4058.08 0
4058.23 0
4058.37 0
4058.52 0
4058.67 0
4058.81 3
4058.96 9
4059.10 16
4059.25 23
4059.40 28
4059.54 33
4059.69 36
4059.83 39
4059.98 41
4060.13 42
4060.27 44
4060.42 46
4060.56 48
4060.71 51
4060.86 52
4061.00 54
4061.15 54
4061.29 55
4061.44 56
4061.59 56
4061.73 57
4061.88 58
4062.02 58
4062.17 55
4062.32 49
4062.46 41
4062.61 30
4062.75 18
4062.90 5
4063.05 0
4063.19 0
4063.34 0
4063.48 0
4063.63 0
4063.78 0
4063.92 0
4064.07 0
4064.21 4
4064.36 21
4064.51 39
4064.65 58
4064.80 76
4064.94 92
4065.09 103
4065.24 110
4065.38 114
4065.53 115
4065.68 114
4065.82 114
4065.97 115
4066.11 116
4066.26 118
4066.41 118
4066.55 113
4066.70 105
4066.84 93
4066.99 78
4067.14 62
4067.28 47
4067.43 34
4067.57 24
4067.72 18
4067.87 14
4068.01 14
4068.16 15
4068.31 18
4068.45 21
4068.60 23
4068.74 25
4068.89 27
4069.04 29
4069.18 32
4069.33 37
4069.47 43
4069.62 52
4069.77 61
4069.91 70
4070.06 78
4070.21 83
4070.35 87
4070.50 88
4070.64 87
4070.79 84
4070.94 80
4071.08 75
4071.23 70
4071.38 65
4071.52 62
4071.67 60
4071.81 61
4071.96 64
4072.11 67
4072.25 69
4072.40 70
4072.54 67
4072.69 61
4072.84 52
4072.98 42
4073.13 32
4073.28 24
4073.42 21
4073.57 24
4073.71 33
4073.86 47
4074.01 63
4074.15 80
4074.30 94
4074.45 105
4074.59 113
4074.74 117
4074.88 121
4075.03 123
4075.18 125
4075.32 125
4075.47 124
4075.62 121
4075.76 116
4075.91 110
4076.06 105
4076.20 100
4076.35 98
4076.49 98
4076.64 100
4076.79 102
4076.93 104
4077.08 106
4077.23 109
4077.37 113
4077.52 117
4077.66 122
4077.81 126
4077.96 128
4078.10 129
4078.25 127
4078.40 125
4078.54 123
4078.69 123
4078.83 125
4078.98 129
4079.13 133
4079.27 139
4079.42 143
4079.57 146
4079.71 147
4079.86 148
4080.01 148
4080.15 149
4080.30 150
4080.44 150
4080.59 150
4080.74 148
4080.88 146
4081.03 141
4081.18 135
4081.32 129
4081.47 122
4081.62 114
4081.76 107
4081.91 102
4082.06 97
4082.20 94
4082.35 92
4082.49 89
4082.64 85
4082.79 80
4082.93 73
4083.08 67
4083.23 62
4083.37 60
4083.52 61
4083.67 66
4083.81 74
4083.96 83
4084.10 93
4084.25 101
4084.40 108
4084.54 114
4084.69 119
4084.84 122
4084.98 125
4085.13 127
4085.28 129
4085.42 129
4085.57 129
4085.72 128
4085.86 128
4086.01 128
4086.16 130
4086.30 131
4086.45 132
4086.59 133
4086.74 131
4086.89 129
4087.03 125
4087.18 120
4087.33 114
4087.47 107
4087.62 100
4087.77 91
4087.91 81
4088.06 70
4088.21 59
4088.35 50
4088.50 43
4088.65 39
4088.79 38
4088.94 41
4089.09 46
4089.23 50
4089.38 53
4089.52 53
4089.67 50
4089.82 45
4089.96 38
4090.11 32
4090.26 26
4090.40 23
4090.55 22
4090.70 22
4090.84 24
4090.99 28
4091.14 33
4091.28 40
4091.43 49
4091.58 60
4091.72 72
4091.87 84
4092.02 94
4092.16 101
4092.31 105
4092.46 108
4092.60 109
4092.75 110
4092.90 112
4093.04 113
4093.19 113
4093.34 113
4093.48 112
4093.63 111
4093.78 109
4093.92 107
4094.07 107
4094.22 106
4094.36 104
4094.51 102
4094.65 98
4094.80 95
4094.95 91
4095.09 89
4095.24 88
4095.39 90
4095.53 94
4095.68 100
4095.83 107
4095.97 114
4096.12 122
4096.27 128
4096.41 133
4096.56 135
4096.71 136
4096.85 134
4097.00 130
4097.15 126
4097.29 122
4097.44 119
4097.59 120
4097.73 124
4097.88 133
4098.03 146
4098.17 164
4098.32 183
4098.47 203
4098.61 220
4098.76 233
4098.91 240
4099.05 242
4099.20 240
4099.35 235
4099.49 230
4099.64 225
4099.79 222
4099.94 218
4100.08 215
4100.23 210
4100.38 203
4100.52 195
4100.67 185
4100.82 175
4100.96 164
4101.11 155
4101.26 148
4101.40 143
4101.55 140
4101.70 138
4101.84 137
4101.99 136
4102.14 135
4102.28 133
4102.43 130
4102.58 127
4102.72 123
4102.87 120
4103.02 118
4103.16 118
4103.31 119
4103.46 122
4103.60 125
4103.75 128
4103.90 132
4104.04 135
4104.19 139
4104.34 144
4104.48 150
4104.63 156
4104.78 163
4104.93 170
4105.07 177
4105.22 181
4105.37 183
4105.51 183
4105.66 181
4105.81 177
4105.95 173
4106.10 170
4106.25 168
4106.39 168
4106.54 168
4106.69 168
4106.83 168
4106.98 168
4107.13 165
4107.27 162
4107.42 158
4107.57 154
4107.71 150
4107.86 145
4108.01 141
4108.16 137
4108.30 134
4108.45 130
4108.60 126
4108.74 121
4108.89 115
4109.04 107
4109.18 99
4109.33 89
4109.48 81
4109.62 73
4109.77 68
4109.92 65
4110.07 65
4110.21 69
4110.36 74
4110.51 81
4110.65 88
4110.80 95
4110.95 102
4111.09 108
4111.24 113
4111.39 118
4111.53 123
4111.68 127
4111.83 132
4111.97 136
4112.12 139
4112.27 140
4112.42 139
4112.56 135
4112.71 129
4112.86 122
4113.00 113
4113.15 106
4113.30 101
4113.44 100
4113.59 103
4113.74 109
4113.89 118
4114.03 126
4114.18 134
4114.33 139
4114.47 142
4114.62 144
4114.77 144
4114.91 145
4115.06 147
4115.21 150
4115.36 155
4115.50 162
4115.65 169
4115.80 176
4115.94 181
4116.09 185
4116.24 186
4116.38 185
4116.53 181
4116.68 177
4116.83 172
4116.97 166
4117.12 161
4117.27 155
4117.41 149
4117.56 143
4117.71 137
4117.85 131
4118.00 126
4118.15 122
4118.30 118
4118.44 115
4118.59 111
4118.74 106
4118.88 100
4119.03 93
4119.18 86
4119.33 79
4119.47 75
4119.62 74
4119.77 77
4119.91 83
4120.06 91
4120.21 98
4120.35 102
4120.50 104
4120.65 103
4120.80 101
4120.94 101
4121.09 104
4121.24 111
4121.38 121
4121.53 133
4121.68 144
4121.83 151
4121.97 154
4122.12 150
4122.27 142
4122.41 129
4122.56 113
4122.71 95
4122.86 79
4123.00 64
4123.15 54
4123.30 48
4123.44 47
4123.59 52
4123.74 61
4123.89 73
4124.03 86
4124.18 98
4124.33 107
4124.47 113
4124.62 116
4124.77 115
4124.92 112
4125.06 109
4125.21 105
4125.36 101
4125.50 98
4125.65 95
4125.80 93
4125.95 90
4126.09 87
4126.24 82
4126.39 76
4126.53 70
4126.68 64
4126.83 59
4126.98 56
4127.12 56
4127.27 59
4127.42 63
4127.56 67
4127.71 70
4127.86 71
4128.01 70
4128.15 68
4128.30 63
4128.45 58
4128.60 53
4128.74 47
4128.89 40
4129.04 33
4129.18 25
4129.33 18
4129.48 10
4129.63 4
4129.77 0
4129.92 0
4130.07 0
4130.22 3
4130.36 11
4130.51 22
4130.66 34
4130.80 48
4130.95 61
4131.10 72
4131.25 79
4131.39 84
4131.54 84
4131.69 81
4131.84 75
4131.98 67
4132.13 58
4132.28 49
4132.42 40
4132.57 34
4132.72 31
4132.87 30
4133.01 32
4133.16 34
4133.31 36
4133.46 36
4133.60 35
4133.75 33
4133.90 30
4134.04 28
4134.19 27
4134.34 28
4134.49 30
4134.63 32
4134.78 32
4134.93 29
4135.08 24
4135.22 15
4135.37 5
4135.52 0
4135.67 0
4135.81 0
4135.96 0
4136.11 0
4136.26 0
4136.40 0
4136.55 0
4136.70 12
4136.84 22
4136.99 32
4137.14 39
4137.29 45
4137.43 50
4137.58 54
4137.73 57
4137.88 58
4138.02 56
4138.17 53
4138.32 46
4138.47 38
4138.61 30
4138.76 22
4138.91 18
4139.06 19
4139.20 23
4139.35 32
4139.50 43
4139.65 55
4139.79 64
4139.94 71
4140.09 74
4140.24 75
4140.38 73
4140.53 72
4140.68 71
4140.82 72
4140.97 73
4141.12 76
4141.27 77
4141.41 78
4141.56 77
4141.71 75
4141.86 72
4142.00 70
4142.15 67
4142.30 64
4142.45 60
4142.59 55
4142.74 49
4142.89 41
4143.04 32
4143.18 24
4143.33 17
4143.48 13
4143.63 13
4143.77 17
4143.92 25
4144.07 37
4144.22 51
4144.36 66
4144.51 81
4144.66 95
4144.81 105
4144.95 112
4145.10 116
4145.25 117
4145.40 116
4145.54 113
4145.69 109
4145.84 104
4145.99 99
4146.14 93
4146.28 88
4146.43 84
4146.58 82
4146.73 83
4146.87 87
4147.02 95
4147.17 105
4147.32 116
4147.46 127
4147.61 136
4147.76 143
4147.91 147
4148.05 149
4148.20 148
4148.35 146
4148.50 143
4148.64 139
4148.79 134
4148.94 131
4149.09 127
4149.23 125
4149.38 124
4149.53 123
4149.68 122
4149.82 121
4149.97 119
4150.12 116
4150.27 114
4150.42 112
4150.56 112
4150.71 115
4150.86 118
4151.01 122
4151.15 125
4151.30 125
4151.45 121
4151.60 110
4151.74 95
4151.89 75
4152.04 53
4152.19 32
4152.33 14
4152.48 1
4152.63 0
4152.78 0
4152.92 0
4153.07 4
4153.22 13
4153.37 22
4153.52 31
4153.66 38
4153.81 44
4153.96 48
4154.11 50
4154.25 51
4154.40 51
4154.55 51
4154.70 50
4154.84 50
4154.99 50
4155.14 49
4155.29 48
4155.44 46
4155.58 43
4155.73 40
4155.88 36
4156.03 33
4156.17 31
4156.32 33
4156.47 37
4156.62 43
4156.77 50
4156.91 59
4157.06 66
4157.21 73
4157.36 79
4157.50 84
4157.65 89
4157.80 94
4157.95 99
4158.10 103
4158.24 105
4158.39 104
4158.54 98
4158.69 88
4158.83 76
4158.98 61
4159.13 48
4159.28 36
4159.42 27
4159.57 20
4159.72 15
4159.87 9
4160.02 3
4160.16 0
4160.31 0
4160.46 0
4160.61 0
4160.76 0
4160.90 0
4161.05 0
4161.20 6
4161.35 15
4161.49 24
4161.64 32
4161.79 40
4161.94 48
4162.09 54
4162.23 59
4162.38 63
4162.53 65
4162.68 64
4162.82 60
4162.97 53
4163.12 43
4163.27 32
4163.42 19
4163.56 7
4163.71 0
4163.86 0
4164.01 0
4164.16 0
4164.30 0
4164.45 3
4164.60 11
4164.75 17
4164.89 18
4165.04 15
4165.19 9
4165.34 1
4165.49 0
4165.63 0
4165.78 0
4165.93 0
4166.08 1
4166.23 7
4166.37 11
4166.52 12
4166.67 10
4166.82 6
4166.97 2
4167.11 1
4167.26 2
4167.41 8
4167.56 16
4167.71 25
4167.85 34
4168.00 40
4168.15 42
4168.30 41
4168.44 37
4168.59 30
4168.74 21
4168.89 13
4169.04 5
4169.18 0
4169.33 0
4169.48 0
4169.63 0
4169.78 0
4169.92 0
4170.07 0
4170.22 0
4170.37 0
4170.52 1
4170.66 4
4170.81 8
4170.96 12
4171.11 16
4171.26 20
4171.40 23
4171.55 25
4171.70 28
4171.85 32
4172.00 37
4172.14 45
4172.29 55
4172.44 66
4172.59 78
4172.74 89
4172.88 99
4173.03 106
4173.18 110
4173.33 111
4173.48 109
4173.62 105
4173.77 99
4173.92 92
4174.07 85
4174.22 79
4174.36 74
4174.51 68
4174.66 63
4174.81 57
4174.96 51
4175.11 45
4175.25 40
4175.40 37
4175.55 36
4175.70 38
4175.85 43
4175.99 51
4176.14 59
4176.29 67
4176.44 74
4176.59 77
4176.73 78
4176.88 75
4177.03 71
4177.18 65
4177.33 60
4177.47 55
4177.62 51
4177.77 48
4177.92 45
4178.07 41
4178.22 38
4178.36 36
4178.51 35
4178.66 38
4178.81 44
4178.96 52
4179.10 61
4179.25 70
4179.40 77
4179.55 82
4179.70 85
4179.84 86
4179.99 86
4180.14 86
4180.29 85
4180.44 83
4180.59 79
4180.73 72
4180.88 64
4181.03 55
4181.18 46
4181.33 39
4181.47 34
4181.62 32
4181.77 33
4181.92 35
4182.07 37
4182.22 39
4182.36 41
4182.51 41
4182.66 41
4182.81 40
4182.96 39
4183.10 37
4183.25 37
4183.40 36
4183.55 37
4183.70 38
4183.85 40
4183.99 44
4184.14 49
4184.29 56
4184.44 62
4184.59 69
4184.73 75
4184.88 79
4185.03 80
4185.18 80
4185.33 80
4185.48 79
4185.62 80
4185.77 83
4185.92 88
4186.07 93
4186.22 98
4186.37 103
4186.51 107
4186.66 109
4186.81 111
4186.96 112
4187.11 113
4187.26 114
4187.40 114
4187.55 113
4187.70 110
4187.85 106
4188.00 100
4188.15 94
4188.29 88
4188.44 84
4188.59 82
4188.74 82
4188.89 85
4189.03 89
4189.18 95
4189.33 100
4189.48 105
4189.63 109
4189.78 110
4189.92 108
4190.07 103
4190.22 96
4190.37 88
4190.52 80
4190.67 73
4190.81 68
4190.96 67
4191.11 68
4191.26 71
4191.41 76
4191.56 81
4191.70 86
4191.85 88
4192.00 88
4192.15 84
4192.30 78
4192.45 69
4192.60 60
4192.74 52
4192.89 47
4193.04 46
4193.19 50
4193.34 58
4193.49 69
4193.63 82
4193.78 94
4193.93 106
4194.08 118
4194.23 128
4194.38 139
4194.52 148
4194.67 157
4194.82 163
4194.97 167
4195.12 165
4195.27 159
4195.41 149
4195.56 135
4195.71 120
4195.86 105
4196.01 94
4196.16 86
4196.31 83
4196.45 84
4196.60 87
4196.75 91
4196.90 93
4197.05 93
4197.20 90
4197.34 85
4197.49 80
4197.64 76
4197.79 76
4197.94 79
4198.09 86
4198.24 95
4198.38 106
4198.53 116
4198.68 125
4198.83 132
4198.98 139
4199.13 145
4199.27 151
4199.42 157
4199.57 163
4199.72 167
4199.87 169
4200.02 167
4200.17 161
4200.31 153
4200.46 144
4200.61 135
4200.76 128
4200.91 125
4201.06 124
4201.21 125
4201.35 127
4201.50 128
4201.65 127
4201.80 124
4201.95 120
4202.10 115
4202.25 110
4202.39 107
4202.54 106
4202.69 105
4202.84 105
4202.99 104
4203.14 101
4203.29 96
4203.43 90
4203.58 84
4203.73 80
4203.88 78
4204.03 78
4204.18 81
4204.33 87
4204.47 93
4204.62 99
4204.77 105
4204.92 108
4205.07 108
4205.22 106
4205.37 102
4205.51 95
4205.66 87
4205.81 78
4205.96 69
4206.11 60
4206.26 52
4206.41 44
4206.55 38
4206.70 33
4206.85 33
4207.00 36
4207.15 43
4207.30 54
4207.45 66
4207.59 78
4207.74 88
4207.89 94
4208.04 96
4208.19 96
4208.34 94
4208.49 92
4208.64 91
4208.78 92
4208.93 94
4209.08 96
4209.23 98
4209.38 98
4209.53 97
4209.68 94
4209.82 91
4209.97 88
4210.12 85
4210.27 83
4210.42 81
4210.57 79
4210.72 76
4210.87 72
4211.01 67
4211.16 64
4211.31 61
4211.46 60
4211.61 61
4211.76 63
4211.91 65
4212.06 65
4212.20 64
4212.35 61
4212.50 58
4212.65 56
4212.80 56
4212.95 59
4213.10 63
4213.25 67
4213.39 70
4213.54 70
4213.69 66
4213.84 58
4213.99 48
4214.14 38
4214.29 27
4214.44 19
4214.58 13
4214.73 10
4214.88 9
4215.03 8
4215.18 8
4215.33 6
4215.48 3
4215.63 0
4215.77 0
4215.92 0
4216.07 0
4216.22 0
4216.37 0
4216.52 0
4216.67 4
4216.82 13
4216.96 23
4217.11 32
4217.26 42
4217.41 52
4217.56 63
4217.71 73
4217.86 82
4218.01 89
4218.15 92
4218.30 91
4218.45 87
4218.60 79
4218.75 72
4218.90 66
4219.05 63
4219.20 64
4219.35 70
4219.49 80
4219.64 91
4219.79 102
4219.94 111
4220.09 117
4220.24 118
4220.39 116
4220.54 111
4220.69 104
4220.83 97
4220.98 92
4221.13 91
4221.28 94
4221.43 101
4221.58 111
4221.73 120
4221.88 128
4222.03 131
4222.17 130
4222.32 123
4222.47 112
4222.62 99
4222.77 87
4222.92 77
4223.07 69
4223.22 63
4223.37 58
4223.51 53
4223.66 47
4223.81 42
4223.96 36
4224.11 32
4224.26 30
4224.41 29
4224.56 30
4224.71 32
4224.86 33
4225.00 35
4225.15 38
4225.30 41
4225.45 47
4225.60 54
4225.75 63
4225.90 71
4226.05 79
4226.20 84
4226.34 87
4226.49 88
4226.64 87
4226.79 86
4226.94 85
4227.09 85
4227.24 85
4227.39 85
4227.54 85
4227.69 84
4227.83 81
4227.98 78
4228.13 74
4228.28 70
4228.43 64
4228.58 59
4228.73 54
4228.88 49
4229.03 46
4229.18 45
4229.32 46
4229.47 48
4229.62 53
4229.77 57
4229.92 59
4230.07 59
4230.22 57
4230.37 52
4230.52 46
4230.67 39
4230.82 34
4230.96 32
4231.11 33
4231.26 37
4231.41 43
4231.56 51
4231.71 59
4231.86 65
4232.01 69
4232.16 70
4232.31 69
4232.45 66
4232.60 60
4232.75 53
4232.90 46
4233.05 39
4233.20 33
4233.35 28
4233.50 25
4233.65 25
4233.80 27
4233.95 31
4234.10 37
4234.24 45
4234.39 54
4234.54 63
4234.69 71
4234.84 78
4234.99 85
4235.14 92
4235.29 100
4235.44 108
4235.59 117
4235.74 126
4235.88 135
4236.03 142
4236.18 146
4236.33 148
4236.48 148
4236.63 146
4236.78 143
4236.93 141
4237.08 138
4237.23 136
4237.38 133
4237.53 129
4237.67 123
4237.82 116
4237.97 108
4238.12 99
4238.27 91
4238.42 85
4238.57 80
4238.72 77
4238.87 76
4239.02 76
4239.17 78
4239.32 82
4239.46 88
4239.61 96
4239.76 105
4239.91 114
4240.06 121
4240.21 127
4240.36 131
4240.51 132
4240.66 132
4240.81 132
4240.96 131
4241.11 130
4241.26 129
4241.40 127
4241.55 123
4241.70 118
4241.85 110
4242.00 102
4242.15 92
4242.30 84
4242.45 76
4242.60 72
4242.75 71
4242.90 73
4243.05 79
4243.20 89
4243.35 101
4243.49 114
4243.64 128
4243.79 142
4243.94 155
4244.09 167
4244.24 177
4244.39 186
4244.54 194
4244.69 200
4244.84 206
4244.99 209
4245.14 211
4245.29 211
4245.44 209
4245.58 206
4245.73 203
4245.88 200
4246.03 198
4246.18 196
4246.33 194
4246.48 192
4246.63 188
4246.78 183
4246.93 177
4247.08 171
4247.23 166
4247.38 163
4247.53 163
4247.68 164
4247.82 167
4247.97 170
4248.12 174
4248.27 176
4248.42 178
4248.57 180
4248.72 183
4248.87 188
4249.02 195
4249.17 203
4249.32 212
4249.47 221
4249.62 228
4249.77 230
4249.92 229
4250.07 224
4250.21 216
4250.36 206
4250.51 197
4250.66 191
4250.81 187
4250.96 188
4251.11 191
4251.26 197
4251.41 203
4251.56 210
4251.71 217
4251.86 223
4252.01 229
4252.16 237
4252.31 248
4252.46 263
4252.61 282
4252.75 306
4252.90 334
4253.05 366
4253.20 401
4253.35 439
4253.50 482
4253.65 531
4253.80 588
4253.95 652
4254.10 722
4254.25 796
4254.40 871
4254.55 942
4254.70 1007
4254.85 1065
4255.00 1117
4255.15 1166
4255.30 1218
4255.45 1274
4255.59 1337
4255.74 1408
4255.89 1484
4256.04 1563
4256.19 1640
4256.34 1711
4256.49 1771
4256.64 1818
4256.79 1852
4256.94 1872
4257.09 1881
4257.24 1881
4257.39 1875
4257.54 1868
4257.69 1861
4257.84 1853
4257.99 1843
4258.14 1831
4258.29 1813
4258.44 1788
4258.59 1757
4258.73 1720
4258.88 1679
4259.03 1635
4259.18 1590
4259.33 1543
4259.48 1494
4259.63 1443
4259.78 1389
4259.93 1334
4260.08 1280
4260.23 1227
4260.38 1177
4260.53 1131
4260.68 1088
4260.83 1047
4260.98 1007
4261.13 966
4261.28 925
4261.43 883
4261.58 841
4261.73 802
4261.88 766
4262.03 734
4262.17 706
4262.32 682
4262.47 661
4262.62 642
4262.77 625
4262.92 607
4263.07 589
4263.22 571
4263.37 554
4263.52 537
4263.67 520
4263.82 504
4263.97 488
4264.12 470
4264.27 451
4264.42 431
4264.57 408
4264.72 385
4264.87 361
4265.02 338
4265.17 316
4265.32 298
4265.47 282
4265.62 269
4265.77 259
4265.92 252
4266.07 248
4266.22 246
4266.37 246
4266.51 249
4266.66 253
4266.81 257
4266.96 260
4267.11 261
4267.26 260
4267.41 258
4267.56 254
4267.71 250
4267.86 247
4268.01 245
4268.16 244
4268.31 243
4268.46 241
4268.61 237
4268.76 232
4268.91 227
4269.06 220
4269.21 213
4269.36 207
4269.51 199
4269.66 192
4269.81 183
4269.96 175
4270.11 167
4270.26 162
4270.41 158
4270.56 157
4270.71 157
4270.86 157
4271.01 157
4271.16 154
4271.31 151
4271.46 146
4271.61 143
4271.76 140
4271.91 139
4272.05 141
4272.20 144
4272.35 148
4272.50 153
4272.65 160
4272.80 167
4272.95 174
4273.10 181
4273.25 188
4273.40 194
4273.55 198
4273.70 200
4273.85 201
4274.00 200
4274.15 198
4274.30 198
4274.45 198
4274.60 199
4274.75 202
4274.90 205
4275.05 207
4275.20 208
4275.35 207
4275.50 203
4275.65 197
4275.80 190
4275.95 181
4276.10 171
4276.25 159
4276.40 145
4276.55 128
4276.70 109
4276.85 89
4277.00 70
4277.15 53
4277.30 41
4277.45 34
4277.60 34
4277.75 40
4277.90 51
4278.05 66
4278.20 82
4278.35 99
4278.50 116
4278.65 130
4278.80 141
4278.95 151
4279.10 157
4279.25 162
4279.40 166
4279.55 167
4279.70 166
4279.85 162
4280.00 156
4280.15 146
4280.30 134
4280.45 120
4280.60 106
4280.75 91
4280.90 79
4281.05 70
4281.20 64
4281.35 62
4281.50 65
4281.65 71
4281.80 79
4281.95 89
4282.10 99
4282.25 107
4282.40 112
4282.55 113
4282.70 112
4282.85 107
4283.00 101
4283.15 94
4283.30 88
4283.45 84
4283.60 82
4283.75 82
4283.90 84
4284.05 87
4284.20 92
4284.35 97
4284.50 103
4284.65 109
4284.80 114
4284.95 117
4285.10 118
4285.25 117
4285.40 116
4285.55 114
4285.70 113
4285.85 114
4286.00 116
4286.15 120
4286.30 124
4286.45 127
4286.60 128
4286.75 126
4286.90 122
4287.05 115
4287.20 106
4287.35 96
4287.50 86
4287.65 76
4287.80 66
4287.95 57
4288.10 49
4288.25 42
4288.40 36
4288.55 30
4288.70 26
4288.85 22
4289.00 19
4289.15 16
4289.30 15
4289.45 14
4289.60 15
4289.75 18
4289.90 22
4290.05 28
4290.20 34
4290.35 39
4290.50 43
4290.65 44
4290.80 43
4290.95 39
4291.10 33
4291.25 25
4291.40 18
4291.55 11
4291.70 5
4291.85 0
4292.00 0
4292.15 0
4292.30 0
4292.45 0
4292.60 0
4292.75 0
4292.90 0
4293.05 0
4293.20 0
4293.35 1
4293.50 5
4293.65 12
4293.80 23
4293.95 36
4294.10 51
4294.25 65
4294.40 77
4294.55 86
4294.70 89
4294.85 89
4295.00 86
4295.15 82
4295.30 77
4295.45 71
4295.60 65
4295.75 58
4295.90 49
4296.05 38
4296.20 25
4296.35 12
4296.50 0
4296.66 0
4296.81 0
4296.96 0
4297.11 0
4297.26 2
4297.41 15
4297.56 29
4297.71 43
4297.86 54
4298.01 62
4298.16 66
4298.31 66
4298.46 62
4298.61 56
4298.76 48
4298.91 39
4299.06 30
4299.21 20
4299.36 11
4299.51 4
4299.66 0
4299.81 0
4299.96 2
4300.11 7
4300.26 15
4300.41 22
4300.56 28
4300.71 31
4300.86 31
4301.01 28
4301.16 25
4301.31 23
4301.46 23
4301.61 26
4301.76 32
4301.91 40
4302.06 48
4302.21 56
4302.37 62
4302.52 67
4302.67 69
4302.82 70
4302.97 70
4303.12 69
4303.27 65
4303.42 60
4303.57 53
4303.72 45
4303.87 37
4304.02 30
4304.17 28
4304.32 31
4304.47 39
4304.62 52
4304.77 67
4304.92 82
4305.07 93
4305.22 99
4305.37 98
4305.52 92
4305.67 81
4305.82 69
4305.97 57
4306.12 46
4306.27 40
4306.42 37
4306.58 39
4306.73 44
4306.88 52
4307.03 61
4307.18 71
4307.33 80
4307.48 89
4307.63 95
4307.78 99
4307.93 100
4308.08 98
4308.23 94
4308.38 87
4308.53 80
4308.68 72
4308.83 66
4308.98 61
4309.13 57
4309.28 54
4309.43 52
4309.58 50
4309.73 50
4309.88 51
4310.03 54
4310.19 59
4310.34 66
4310.49 74
4310.64 84
4310.79 94
4310.94 103
4311.09 111
4311.24 116
4311.39 118
4311.54 119
4311.69 117
4311.84 114
4311.99 111
4312.14 108
4312.29 106
4312.44 105
4312.59 105
4312.74 106
4312.89 109
4313.04 113
4313.19 118
4313.35 124
4313.50 131
4313.65 139
4313.80 148
4313.95 156
4314.10 163
4314.25 169
4314.40 172
4314.55 174
4314.70 172
4314.85 168
4315.00 162
4315.15 155
4315.30 148
4315.45 144
4315.60 142
4315.75 144
4315.90 150
4316.05 158
4316.21 169
4316.36 180
4316.51 191
4316.66 200
4316.81 208
4316.96 212
4317.11 212
4317.26 208
4317.41 201
4317.56 191
4317.71 180
4317.86 170
4318.01 162
4318.16 158
4318.31 157
4318.46 160
4318.61 165
4318.77 170
4318.92 173
4319.07 175
4319.22 175
4319.37 173
4319.52 169
4319.67 164
4319.82 159
4319.97 153
4320.12 149
4320.27 147
4320.42 147
4320.57 149
4320.72 152
4320.87 157
4321.02 162
4321.18 167
4321.33 172
4321.48 176
4321.63 180
4321.78 182
4321.93 183
4322.08 183
4322.23 182
4322.38 180
4322.53 178
4322.68 176
4322.83 175
4322.98 173
4323.13 172
4323.28 169
4323.44 166
4323.59 160
4323.74 154
4323.89 147
4324.04 138
4324.19 129
4324.34 120
4324.49 111
4324.64 102
4324.79 92
4324.94 81
4325.09 71
4325.24 62
4325.39 54
4325.55 48
4325.70 45
4325.85 45
4326.00 48
4326.15 53
4326.30 58
4326.45 63
4326.60 67
4326.75 69
4326.90 71
4327.05 72
4327.20 73
4327.35 75
4327.51 76
4327.66 78
4327.81 80
4327.96 82
4328.11 83
4328.26 84
4328.41 84
4328.56 83
4328.71 80
4328.86 76
4329.01 71
4329.16 64
4329.31 56
4329.47 48
4329.62 41
4329.77 35
4329.92 33
4330.07 34
4330.22 37
4330.37 43
4330.52 50
4330.67 56
4330.82 61
4330.97 65
4331.12 67
4331.27 69
4331.43 71
4331.58 74
4331.73 78
4331.88 83
4332.03 87
4332.18 89
4332.33 87
4332.48 82
4332.63 73
4332.78 63
4332.93 54
4333.08 48
4333.24 47
4333.39 51
4333.54 59
4333.69 69
4333.84 79
4333.99 87
4334.14 92
4334.29 94
4334.44 95
4334.59 97
4334.74 101
4334.90 106
4335.05 114
4335.20 122
4335.35 130
4335.50 136
4335.65 140
4335.80 141
4335.95 139
4336.10 136
4336.25 132
4336.40 127
4336.56 120
4336.71 111
4336.86 102
4337.01 93
4337.16 85
4337.31 79
4337.46 76
4337.61 77
4337.76 81
4337.91 87
4338.06 93
4338.22 96
4338.37 95
4338.52 88
4338.67 77
4338.82 61
4338.97 44
4339.12 26
4339.27 10
4339.42 0
4339.57 0
4339.73 0
4339.88 0
4340.03 0
4340.18 0
4340.33 0
4340.48 0
4340.63 0
4340.78 13
4340.93 26
4341.08 37
4341.23 44
4341.39 48
4341.54 50
4341.69 51
4341.84 52
4341.99 55
4342.14 60
4342.29 67
4342.44 74
4342.59 80
4342.75 84
4342.90 86
4343.05 84
4343.20 81
4343.35 75
4343.50 69
4343.65 63
4343.80 57
4343.95 52
4344.10 49
4344.26 48
4344.41 48
4344.56 49
4344.71 50
4344.86 51
4345.01 52
4345.16 51
4345.31 49
4345.46 48
4345.62 47
4345.77 46
4345.92 48
4346.07 50
4346.22 55
4346.37 61
4346.52 68
4346.67 76
4346.82 85
4346.97 94
4347.13 102
4347.28 109
4347.43 114
4347.58 118
4347.73 119
4347.88 118
4348.03 115
4348.18 111
4348.33 105
4348.49 97
4348.64 89
4348.79 80
4348.94 71
4349.09 62
4349.24 54
4349.39 47
4349.54 42
4349.70 40
4349.85 42
4350.00 47
4350.15 55
4350.30 64
4350.45 73
4350.60 80
4350.75 85
4350.90 86
4351.06 85
4351.21 80
4351.36 75
4351.51 70
4351.66 65
4351.81 63
4351.96 62
4352.11 63
4352.26 66
4352.42 69
4352.57 74
4352.72 80
4352.87 85
4353.02 90
4353.17 95
4353.32 99
4353.47 102
4353.63 103
4353.78 103
4353.93 100
4354.08 97
4354.23 92
4354.38 87
4354.53 82
4354.68 78
4354.84 76
4354.99 77
4355.14 79
4355.29 85
4355.44 94
4355.59 104
4355.74 115
4355.89 123
4356.05 129
4356.20 132
4356.35 130
4356.50 126
4356.65 120
4356.80 115
4356.95 112
4357.10 112
4357.26 114
4357.41 120
4357.56 128
4357.71 138
4357.86 148
4358.01 159
4358.16 170
4358.31 181
4358.47 192
4358.62 202
4358.77 210
4358.92 217
4359.07 223
4359.22 226
4359.37 228
4359.53 230
4359.68 232
4359.83 237
4359.98 245
4360.13 256
4360.28 270
4360.43 287
4360.58 305
4360.74 322
4360.89 338
4361.04 352
4361.19 362
4361.34 369
4361.49 371
4361.64 368
4361.80 362
4361.95 354
4362.10 345
4362.25 336
4362.40 329
4362.55 324
4362.70 320
4362.85 316
4363.01 311
4363.16 304
4363.31 295
4363.46 283
4363.61 269
4363.76 255
4363.91 241
4364.07 229
4364.22 219
4364.37 210
4364.52 203
4364.67 197
4364.82 190
4364.97 182
4365.13 173
4365.28 163
4365.43 153
4365.58 146
4365.73 141
4365.88 139
4366.03 140
4366.19 144
4366.34 148
4366.49 151
4366.64 151
4366.79 147
4366.94 141
4367.09 133
4367.25 125
4367.40 117
4367.55 111
4367.70 110
4367.85 113
4368.00 121
4368.15 135
4368.31 153
4368.46 174
4368.61 197
4368.76 220
4368.91 240
4369.06 254
4369.21 262
4369.37 263
4369.52 259
4369.67 251
4369.82 244
4369.97 238
4370.12 235
4370.28 236
4370.43 239
4370.58 245
4370.73 250
4370.88 256
4371.03 261
4371.18 266
4371.34 270
4371.49 273
4371.64 275
4371.79 275
4371.94 274
4372.09 273
4372.25 270
4372.40 268
4372.55 266
4372.70 264
4372.85 262
4373.00 258
4373.15 253
4373.31 247
4373.46 240
4373.61 232
4373.76 225
4373.91 216
4374.06 207
4374.22 195
4374.37 181
4374.52 164
4374.67 145
4374.82 127
4374.97 110
4375.12 96
4375.28 88
4375.43 84
4375.58 84
4375.73 87
4375.88 92
4376.03 96
4376.19 100
4376.34 103
4376.49 104
4376.64 104
4376.79 103
4376.94 100
4377.10 96
4377.25 90
4377.40 83
4377.55 75
4377.70 68
4377.85 61
4378.01 57
4378.16 55
4378.31 55
4378.46 56
4378.61 57
4378.76 58
4378.92 56
4379.07 53
4379.22 47
4379.37 40
4379.52 33
4379.67 28
4379.83 24
4379.98 23
4380.13 25
4380.28 28
4380.43 31
4380.58 34
4380.74 36
4380.89 36
4381.04 35
4381.19 35
4381.34 37
4381.49 40
4381.65 46
4381.80 54
4381.95 62
4382.10 70
4382.25 76
4382.40 80
4382.56 83
4382.71 84
4382.86 86
4383.01 88
4383.16 91
4383.31 94
4383.47 97
4383.62 99
4383.77 100
4383.92 99
4384.07 97
4384.23 95
4384.38 91
4384.53 88
4384.68 85
4384.83 82
4384.98 78
4385.14 74
4385.29 69
4385.44 64
4385.59 59
4385.74 56
4385.89 55
4386.05 57
4386.20 61
4386.35 68
4386.50 75
4386.65 83
4386.81 89
4386.96 93
4387.11 96
4387.26 96
4387.41 95
4387.56 94
4387.72 93
4387.87 93
4388.02 94
4388.17 97
4388.32 101
4388.48 107
4388.63 115
4388.78 124
4388.93 133
4389.08 144
4389.23 155
4389.39 166
4389.54 177
4389.69 187
4389.84 197
4389.99 204
4390.15 209
4390.30 212
4390.45 212
4390.60 210
4390.75 207
4390.90 205
4391.06 203
4391.21 205
4391.36 209
4391.51 217
4391.66 229
4391.82 242
4391.97 256
4392.12 269
4392.27 280
4392.42 288
4392.58 292
4392.73 295
4392.88 298
4393.03 303
4393.18 309
4393.33 318
4393.49 329
4393.64 341
4393.79 352
4393.94 361
4394.09 368
4394.25 371
4394.40 373
4394.55 373
4394.70 372
4394.85 371
4395.01 369
4395.16 366
4395.31 362
4395.46 355
4395.61 347
4395.77 337
4395.92 325
4396.07 314
4396.22 304
4396.37 294
4396.53 286
4396.68 278
4396.83 271
4396.98 264
4397.13 256
4397.29 248
4397.44 238
4397.59 228
4397.74 218
4397.89 208
4398.05 200
4398.20 194
4398.35 191
4398.50 189
4398.65 191
4398.81 195
4398.96 202
4399.11 212
4399.26 223
4399.41 233
4399.57 240
4399.72 242
4399.87 236
4400.02 222
4400.17 201
4400.33 177
4400.48 151
4400.63 128
4400.78 111
4400.93 99
4401.09 92
4401.24 90
4401.39 88
4401.54 87
4401.69 84
4401.85 81
4402.00 78
4402.15 75
4402.30 73
4402.45 71
4402.61 67
4402.76 63
4402.91 57
4403.06 51
4403.21 45
4403.37 42
4403.52 41
4403.67 43
4403.82 46
4403.97 52
4404.13 57
4404.28 62
4404.43 67
4404.58 72
4404.74 74
4404.89 75
4405.04 72
4405.19 66
4405.34 56
4405.50 43
4405.65 28
4405.80 16
4405.95 6
4406.10 2
4406.26 2
4406.41 7
4406.56 14
4406.71 23
4406.86 31
4407.02 37
4407.17 39
4407.32 38
4407.47 33
4407.63 25
4407.78 16
4407.93 6
4408.08 0
4408.23 0
4408.39 0
4408.54 4
4408.69 16
4408.84 30
4409.00 44
4409.15 54
4409.30 60
4409.45 60
4409.60 56
4409.76 50
4409.91 43
4410.06 37
4410.21 33
4410.36 31
4410.52 30
4410.67 29
4410.82 29
4410.97 30
4411.13 32
4411.28 36
4411.43 43
4411.58 53
4411.73 64
4411.89 77
4412.04 89
4412.19 100
4412.34 108
4412.50 113
4412.65 115
4412.80 114
4412.95 109
4413.10 102
4413.26 93
4413.41 83
4413.56 71
4413.71 59
4413.87 47
4414.02 36
4414.17 28
4414.32 21
4414.48 18
4414.63 18
4414.78 20
4414.93 23
4415.08 26
4415.24 28
4415.39 27
4415.54 24
4415.69 18
4415.85 10
4416.00 3
4416.15 0
4416.30 0
4416.46 0
4416.61 4
4416.76 12
4416.91 20
4417.06 27
4417.22 33
4417.37 37
4417.52 39
4417.67 41
4417.83 43
4417.98 44
4418.13 45
4418.28 43
4418.44 40
4418.59 33
4418.74 24
4418.89 14
4419.04 3
4419.20 0
4419.35 0
4419.50 0
4419.65 0
4419.81 0
4419.96 0
4420.11 0
4420.26 0
4420.42 5
4420.57 11
4420.72 17
4420.87 21
4421.03 24
4421.18 26
4421.33 26
4421.48 26
4421.64 25
4421.79 24
4421.94 24
4422.09 26
4422.24 29
4422.40 34
4422.55 40
4422.70 48
4422.85 56
4423.01 65
4423.16 74
4423.31 81
4423.46 87
4423.62 90
4423.77 90
4423.92 87
4424.07 81
4424.23 75
4424.38 68
4424.53 63
4424.68 60
4424.84 59
4424.99 59
4425.14 60
4425.29 60
4425.45 58
4425.60 54
4425.75 50
4425.90 47
4426.06 46
4426.21 51
4426.36 63
4426.51 82
4426.67 108
4426.82 138
4426.97 170
4427.12 201
4427.28 229
4427.43 252
4427.58 271
4427.73 289
4427.89 306
4428.04 325
4428.19 347
4428.34 372
4428.50 400
4428.65 429
4428.80 459
4428.95 488
4429.11 514
4429.26 538
4429.41 558
4429.56 575
4429.72 591
4429.87 608
4430.02 628
4430.17 651
4430.33 679
4430.48 711
4430.63 746
4430.78 782
4430.94 817
4431.09 850
4431.24 881
4431.39 909
4431.55 935
4431.70 958
4431.85 978
4432.00 993
4432.16 1004
4432.31 1008
4432.46 1005
4432.61 997
4432.77 983
4432.92 965
4433.07 943
4433.23 920
4433.38 896
4433.53 871
4433.68 844
4433.84 817
4433.99 789
4434.14 759
4434.29 730
4434.45 701
4434.60 674
4434.75 649
4434.90 626
4435.06 606
4435.21 587
4435.36 570
4435.51 554
4435.67 538
4435.82 521
4435.97 505
4436.12 488
4436.28 472
4436.43 457
4436.58 441
4436.74 426
4436.89 409
4437.04 390
4437.19 369
4437.35 347
4437.50 323
4437.65 299
4437.80 277
4437.96 256
4438.11 238
4438.26 222
4438.41 209
4438.57 199
4438.72 191
4438.87 185
4439.03 181
4439.18 179
4439.33 177
4439.48 176
4439.64 175
4439.79 172
4439.94 168
4440.09 162
4440.25 154
4440.40 144
4440.55 131
4440.71 118
4440.86 104
4441.01 90
4441.16 77
4441.32 67
4441.47 60
4441.62 54
4441.77 50
4441.93 46
4442.08 41
4442.23 35
4442.39 28
4442.54 19
4442.69 11
4442.84 3
4443.00 0
4443.15 0
4443.30 0
4443.46 0
4443.61 0
4443.76 0
4443.91 0
4444.07 0
4444.22 0
4444.37 3
4444.52 9
4444.68 16
4444.83 22
4444.98 29
4445.14 35
4445.29 40
4445.44 45
4445.59 49
4445.75 53
4445.90 56
4446.05 59
4446.21 61
4446.36 61
4446.51 60
4446.66 58
4446.82 56
4446.97 55
4447.12 54
4447.28 56
4447.43 60
4447.58 67
4447.73 76
4447.89 86
4448.04 96
4448.19 105
4448.35 111
4448.50 115
4448.65 117
4448.80 119
4448.96 120
4449.11 123
4449.26 125
4449.42 127
4449.57 126
4449.72 124
4449.87 118
4450.03 110
4450.18 101
4450.33 90
4450.49 81
4450.64 72
4450.79 66
4450.94 62
4451.10 61
4451.25 62
4451.40 66
4451.56 71
4451.71 77
4451.86 83
4452.01 87
4452.17 89
4452.32 89
4452.47 88
4452.63 85
4452.78 81
4452.93 76
4453.09 71
4453.24 67
4453.39 64
4453.54 62
4453.70 61
4453.85 63
4454.00 66
4454.16 69
4454.31 73
4454.46 75
4454.61 75
4454.77 72
4454.92 68
4455.07 63
4455.23 59
4455.38 57
4455.53 57
4455.69 59
4455.84 61
4455.99 64
4456.14 66
4456.30 67
4456.45 69
4456.60 72
4456.76 76
4456.91 81
4457.06 87
4457.22 93
4457.37 96
4457.52 98
4457.67 98
4457.83 98
4457.98 98
4458.13 100
4458.29 104
4458.44 111
4458.59 118
4458.75 125
4458.90 129
4459.05 129
4459.21 124
4459.36 115
4459.51 102
4459.66 87
4459.82 73
4459.97 62
4460.12 53
4460.28 49
4460.43 48
4460.58 51
4460.74 57
4460.89 64
4461.04 71
4461.19 79
4461.35 87
4461.50 94
4461.65 100
4461.81 104
4461.96 106
4462.11 105
4462.27 103
4462.42 98
4462.57 93
4462.73 87
4462.88 80
4463.03 73
4463.19 66
4463.34 59
4463.49 53
4463.64 47
4463.80 43
4463.95 41
4464.10 42
4464.26 44
4464.41 48
4464.56 51
4464.72 54
4464.87 54
4465.02 52
4465.18 48
4465.33 42
4465.48 36
4465.64 30
4465.79 25
4465.94 21
4466.09 17
4466.25 14
4466.40 12
4466.55 10
4466.71 9
4466.86 9
4467.01 10
4467.17 11
4467.32 12
4467.47 13
4467.63 13
4467.78 12
4467.93 12
4468.09 13
4468.24 17
4468.39 25
4468.55 35
4468.70 48
4468.85 62
4469.01 73
4469.16 81
4469.31 83
4469.47 79
4469.62 72
4469.77 64
4469.92 56
4470.08 51
4470.23 51
4470.38 56
4470.54 65
4470.69 78
4470.84 92
4471.00 107
4471.15 121
4471.30 132
4471.46 141
4471.61 147
4471.76 150
4471.92 151
4472.07 150
4472.22 148
4472.38 147
4472.53 148
4472.68 151
4472.84 156
4472.99 161
4473.14 166
4473.30 169
4473.45 169
4473.60 164
4473.76 156
4473.91 144
4474.06 131
4474.22 118
4474.37 107
4474.52 98
4474.68 92
4474.83 90
4474.98 92
4475.14 97
4475.29 103
4475.44 108
4475.60 112
4475.75 114
4475.90 112
4476.06 107
4476.21 100
4476.36 92
4476.52 85
4476.67 78
4476.82 73
4476.98 68
4477.13 63
4477.28 58
4477.44 52
4477.59 45
4477.74 38
4477.90 32
4478.05 28
4478.20 26
4478.36 26
4478.51 27
4478.66 29
4478.82 32
4478.97 34
4479.12 34
4479.28 34
4479.43 32
4479.58 30
4479.74 28
4479.89 28
4480.04 30
4480.20 34
4480.35 40
4480.50 48
4480.66 57
4480.81 65
4480.96 72
4481.12 77
4481.27 81
4481.42 83
4481.58 82
4481.73 80
4481.89 74
4482.04 67
4482.19 57
4482.35 46
4482.50 36
4482.65 27
4482.81 21
4482.96 17
4483.11 15
4483.27 15
4483.42 17
4483.57 20
4483.73 23
4483.88 27
4484.03 30
4484.19 33
4484.34 34
4484.49 34
4484.65 31
4484.80 26
4484.95 18
4485.11 8
4485.26 0
4485.41 0
4485.57 0
4485.72 0
4485.88 0
4486.03 0
4486.18 0
4486.34 0
4486.49 10
4486.64 27
4486.80 44
4486.95 59
4487.10 70
4487.26 77
4487.41 79
4487.56 77
4487.72 73
4487.87 68
4488.02 63
4488.18 60
4488.33 60
4488.49 62
4488.64 67
4488.79 73
4488.95 78
4489.10 84
4489.25 88
4489.41 91
4489.56 93
4489.71 95
4489.87 96
4490.02 97
4490.17 97
4490.33 97
4490.48 96
4490.64 94
4490.79 91
4490.94 87
4491.10 83
4491.25 78
4491.40 73
4491.56 69
4491.71 65
4491.86 62
4492.02 60
4492.17 60
4492.33 62
4492.48 65
4492.63 70
4492.79 76
4492.94 83
4493.09 90
4493.25 96
4493.40 102
4493.55 106
4493.71 109
4493.86 110
4494.01 111
4494.17 111
4494.32 110
4494.48 110
4494.63 110
4494.78 110
4494.94 110
4495.09 109
4495.24 108
4495.40 106
4495.55 103
4495.71 101
4495.86 99
4496.01 99
4496.17 100
4496.32 104
4496.47 109
4496.63 117
4496.78 127
4496.93 137
4497.09 146
4497.24 154
4497.40 160
4497.55 163
4497.70 166
4497.86 168
4498.01 171
4498.16 175
4498.32 181
4498.47 189
4498.63 195
4498.78 201
4498.93 205
4499.09 206
4499.24 206
4499.39 206
4499.55 207
4499.70 209
4499.86 212
4500.01 215
4500.16 218
4500.32 218
4500.47 216
4500.62 211
4500.78 206
4500.93 201
4501.09 198
4501.24 200
4501.39 205
4501.55 215
4501.70 229
4501.85 247
4502.01 267
4502.16 288
4502.32 309
4502.47 330
4502.62 350
4502.78 366
4502.93 380
4503.08 391
4503.24 399
4503.39 405
4503.55 409
4503.70 415
4503.85 423
4504.01 434
4504.16 447
4504.32 464
4504.47 484
4504.62 506
4504.78 527
4504.93 547
4505.08 565
4505.24 580
4505.39 590
4505.55 596
4505.70 598
4505.85 597
4506.01 594
4506.16 589
4506.32 583
4506.47 577
4506.62 570
4506.78 564
4506.93 559
4507.08 553
4507.24 547
4507.39 542
4507.55 537
4507.70 531
4507.85 525
4508.01 519
4508.16 513
4508.32 505
4508.47 496
4508.62 485
4508.78 473
4508.93 460
4509.09 445
4509.24 430
4509.39 414
4509.55 399
4509.70 385
4509.85 372
4510.01 362
4510.16 354
4510.32 348
4510.47 342
4510.62 335
4510.78 325
4510.93 314
4511.09 300
4511.24 286
4511.39 272
4511.55 261
4511.70 254
4511.86 249
4512.01 246
4512.16 244
4512.32 240
4512.47 235
4512.63 227
4512.78 216
4512.93 205
4513.09 194
4513.24 184
4513.40 177
4513.55 172
4513.70 170
4513.86 170
4514.01 171
4514.17 171
4514.32 170
4514.47 167
4514.63 161
4514.78 154
4514.94 147
4515.09 141
4515.24 136
4515.40 134
4515.55 133
4515.71 134
4515.86 134
4516.01 133
4516.17 131
4516.32 128
4516.48 124
4516.63 120
4516.78 117
4516.94 114
4517.09 111
4517.25 107
4517.40 104
4517.55 100
4517.71 96
4517.86 93
4518.02 90
4518.17 88
4518.32 88
4518.48 90
4518.63 93
4518.79 98
4518.94 106
4519.09 116
4519.25 128
4519.40 139
4519.56 149
4519.71 156
4519.87 160
4520.02 158
4520.17 153
4520.33 143
4520.48 132
4520.64 121
4520.79 112
4520.94 107
4521.10 105
4521.25 108
4521.41 113
4521.56 120
4521.71 127
4521.87 132
4522.02 134
4522.18 133
4522.33 128
4522.49 120
4522.64 110
4522.79 98
4522.95 87
4523.10 78
4523.26 73
4523.41 71
4523.56 74
4523.72 78
4523.87 84
4524.03 89
4524.18 93
4524.33 94
4524.49 93
4524.64 91
4524.80 89
4524.95 88
4525.11 88
4525.26 89
4525.41 92
4525.57 94
4525.72 97
4525.88 99
4526.03 100
4526.19 100
4526.34 98
4526.49 94
4526.65 88
4526.80 82
4526.96 76
4527.11 72
4527.26 70
4527.42 72
4527.57 78
4527.73 87
4527.88 97
4528.04 108
4528.19 116
4528.34 122
4528.50 125
4528.65 126
4528.81 123
4528.96 120
4529.12 116
4529.27 112
4529.42 110
4529.58 109
4529.73 108
4529.89 109
4530.04 109
4530.20 110
4530.35 110
4530.50 109
4530.66 109
4530.81 110
4530.97 112
4531.12 116
4531.28 121
4531.43 128
4531.58 135
4531.74 143
4531.89 150
4532.05 155
4532.20 160
4532.36 162
4532.51 162
4532.66 160
4532.82 155
4532.97 148
4533.13 140
4533.28 130
4533.44 120
4533.59 110
4533.74 101
4533.90 94
4534.05 89
4534.21 86
4534.36 85
4534.52 85
4534.67 85
4534.82 84
4534.98 82
4535.13 77
4535.29 72
4535.44 66
4535.60 60
4535.75 54
4535.90 49
4536.06 45
4536.21 41
4536.37 39
4536.52 38
4536.68 42
4536.83 49
4536.99 61
4537.14 77
4537.29 95
4537.45 114
4537.60 130
4537.76 142
4537.91 149
4538.07 152
4538.22 150
4538.38 146
4538.53 141
4538.68 136
4538.84 133
4538.99 133
4539.15 133
4539.30 136
4539.46 138
4539.61 140
4539.76 140
4539.92 138
4540.07 135
4540.23 131
4540.38 126
4540.54 122
4540.69 119
4540.85 117
4541.00 116
4541.15 116
4541.31 116
4541.46 117
4541.62 117
4541.77 117
4541.93 117
4542.08 117
4542.24 117
4542.39 116
4542.55 113
4542.70 108
4542.85 102
4543.01 95
4543.16 88
4543.32 82
4543.47 78
4543.63 76
4543.78 77
4543.94 79
4544.09 81
4544.24 84
4544.40 87
4544.55 89
4544.71 90
4544.86 92
4545.02 93
4545.17 94
4545.33 96
4545.48 97
4545.64 97
4545.79 98
4545.94 99
4546.10 99
4546.25 100
4546.41 102
4546.56 104
4546.72 105
4546.87 107
4547.03 109
4547.18 112
4547.34 114
4547.49 118
4547.64 122
4547.80 128
4547.95 136
4548.11 144
4548.26 151
4548.42 157
4548.57 160
4548.73 159
4548.88 154
4549.04 146
4549.19 137
4549.34 127
4549.50 119
4549.65 112
4549.81 106
4549.96 102
4550.12 97
4550.27 90
4550.43 82
4550.58 73
4550.74 63
4550.89 53
4551.05 44
4551.20 37
4551.35 31
4551.51 26
4551.66 21
4551.82 16
4551.97 11
4552.13 5
4552.28 0
4552.44 0
4552.59 0
4552.75 0
4552.90 0
4553.06 0
4553.21 0
4553.37 0
4553.52 0
4553.67 2
4553.83 11
4553.98 21
4554.14 33
4554.29 44
4554.45 53
4554.60 60
4554.76 63
4554.91 62
4555.07 58
4555.22 51
4555.38 44
4555.53 37
4555.69 31
4555.84 27
4555.99 26
4556.15 28
4556.30 31
4556.46 37
4556.61 42
4556.77 47
4556.92 51
4557.08 51
4557.23 49
4557.39 44
4557.54 39
4557.70 36
4557.85 36
4558.01 41
4558.16 52
4558.32 68
4558.47 86
4558.63 103
4558.78 116
4558.93 124
4559.09 124
4559.24 118
4559.40 109
4559.55 98
4559.71 88
4559.86 81
4560.02 77
4560.17 76
4560.33 76
4560.48 77
4560.64 76
4560.79 74
4560.95 70
4561.10 66
4561.26 63
4561.41 61
4561.57 60
4561.72 60
4561.88 62
4562.03 64
4562.19 66
4562.34 67
4562.49 68
4562.65 68
4562.80 67
4562.96 64
4563.11 59
4563.27 53
4563.42 45
4563.58 36
4563.73 29
4563.89 23
4564.04 20
4564.20 20
4564.35 24
4564.51 29
4564.66 36
4564.82 43
4564.97 48
4565.13 53
4565.28 56
4565.44 59
4565.59 62
4565.75 67
4565.90 74
4566.06 85
4566.21 99
4566.37 115
4566.52 133
4566.68 150
4566.83 165
4566.99 175
4567.14 179
4567.30 179
4567.45 174
4567.61 166
4567.76 157
4567.92 148
4568.07 140
4568.23 134
4568.38 129
4568.53 125
4568.69 123
4568.84 121
4569.00 120
4569.15 119
4569.31 118
4569.46 116
4569.62 115
4569.77 114
4569.93 115
4570.08 118
4570.24 124
4570.39 134
4570.55 146
4570.70 160
4570.86 172
4571.01 182
4571.17 188
4571.32 191
4571.48 191
4571.63 191
4571.79 191
4571.94 195
4572.10 203
4572.25 213
4572.41 226
4572.56 242
4572.72 258
4572.87 276
4573.03 294
4573.18 310
4573.34 325
4573.49 335
4573.65 340
4573.80 340
4573.96 334
4574.11 324
4574.27 312
4574.42 298
4574.58 285
4574.73 274
4574.89 264
4575.04 255
4575.20 247
4575.35 240
4575.51 234
4575.66 229
4575.82 224
4575.97 220
4576.13 216
4576.28 211
4576.44 204
4576.59 196
4576.75 187
4576.90 176
4577.06 163
4577.21 150
4577.37 137
4577.52 126
4577.68 117
4577.84 111
4577.99 110
4578.15 112
4578.30 117
4578.46 124
4578.61 130
4578.77 136
4578.92 139
4579.08 140
4579.23 141
4579.39 140
4579.54 140
4579.70 141
4579.85 141
4580.01 140
4580.16 138
4580.32 135
4580.47 129
4580.63 123
4580.78 116
4580.94 110
4581.09 106
4581.25 104
4581.40 103
4581.56 104
4581.71 107
4581.87 110
4582.02 114
4582.18 118
4582.33 121
4582.49 123
4582.64 125
4582.80 125
4582.95 125
4583.11 124
4583.26 124
4583.42 125
4583.57 129
4583.73 136
4583.89 145
4584.04 155
4584.20 165
4584.35 173
4584.51 178
4584.66 180
4584.82 181
4584.97 182
4585.13 186
4585.28 193
4585.44 204
4585.59 220
4585.75 238
4585.90 258
4586.06 277
4586.21 295
4586.37 311
4586.52 327
4586.68 342
4586.83 360
4586.99 381
4587.14 407
4587.30 437
4587.46 471
4587.61 508
4587.77 547
4587.92 584
4588.08 617
4588.23 647
4588.39 670
4588.54 688
4588.70 700
4588.85 706
4589.01 706
4589.16 703
4589.32 695
4589.47 685
4589.63 673
4589.78 661
4589.94 650
4590.09 640
4590.25 633
4590.41 626
4590.56 622
4590.72 618
4590.87 615
4591.03 613
4591.18 611
4591.34 610
4591.49 609
4591.65 609
4591.80 609
4591.96 609
4592.11 606
4592.27 602
4592.42 594
4592.58 584
4592.74 571
4592.89 557
4593.05 543
4593.20 530
4593.36 517
4593.51 506
4593.67 495
4593.82 482
4593.98 467
4594.13 449
4594.29 428
4594.44 405
4594.60 382
4594.75 360
4594.91 342
4595.07 327
4595.22 316
4595.38 309
4595.53 303
4595.69 298
4595.84 293
4596.00 287
4596.15 279
4596.31 270
4596.46 260
4596.62 251
4596.77 243
4596.93 237
4597.09 233
4597.24 231
4597.40 231
4597.55 232
4597.71 233
4597.86 234
4598.02 235
4598.17 236
4598.33 236
4598.48 237
4598.64 238
4598.80 240
4598.95 242
4599.11 244
4599.26 246
4599.42 247
4599.57 248
4599.73 247
4599.88 245
4600.04 241
4600.19 235
4600.35 228
4600.51 218
4600.66 207
4600.82 195
4600.97 183
4601.13 172
4601.28 162
4601.44 154
4601.59 149
4601.75 144
4601.90 141
4602.06 138
4602.22 135
4602.37 131
4602.53 125
4602.68 118
4602.84 108
4602.99 98
4603.15 86
4603.30 75
4603.46 66
4603.62 60
4603.77 57
4603.93 59
4604.08 63
4604.24 70
4604.39 79
4604.55 87
4604.70 95
4604.86 101
4605.01 106
4605.17 109
4605.33 113
4605.48 118
4605.64 125
4605.79 133
4605.95 143
4606.10 153
4606.26 162
4606.41 167
4606.57 168
4606.73 163
4606.88 154
4607.04 141
4607.19 126
4607.35 113
4607.50 102
4607.66 97
4607.82 97
4607.97 102
4608.13 111
4608.28 123
4608.44 137
4608.59 151
4608.75 164
4608.90 175
4609.06 182
4609.22 184
4609.37 182
4609.53 177
4609.68 168
4609.84 159
4609.99 149
4610.15 142
4610.31 137
4610.46 134
4610.62 134
4610.77 136
4610.93 140
4611.08 147
4611.24 155
4611.39 165
4611.55 176
4611.71 186
4611.86 195
4612.02 201
4612.17 204
4612.33 204
4612.48 203
4612.64 199
4612.80 195
4612.95 191
4613.11 188
4613.26 186
4613.42 185
4613.57 185
4613.73 185
4613.89 187
4614.04 188
4614.20 189
4614.35 188
4614.51 185
4614.66 180
4614.82 174
4614.98 167
4615.13 160
4615.29 155
4615.44 151
4615.60 151
4615.75 151
4615.91 153
4616.07 155
4616.22 157
4616.38 158
4616.53 160
4616.69 162
4616.84 166
4617.00 170
4617.16 174
4617.31 177
4617.47 178
4617.62 175
4617.78 170
4617.93 161
4618.09 150
4618.25 138
4618.40 125
4618.56 114
4618.71 103
4618.87 92
4619.02 83
4619.18 74
4619.34 65
4619.49 58
4619.65 52
4619.80 47
4619.96 43
4620.12 39
4620.27 35
4620.43 31
4620.58 27
4620.74 26
4620.89 26
4621.05 30
4621.21 37
4621.36 45
4621.52 53
4621.67 61
4621.83 66
4621.99 68
4622.14 69
4622.30 70
4622.45 71
4622.61 73
4622.76 77
4622.92 84
4623.08 91
4623.23 99
4623.39 106
4623.54 112
4623.70 115
4623.86 116
4624.01 115
4624.17 111
4624.32 106
4624.48 101
4624.63 97
4624.79 95
4624.95 96
4625.10 100
4625.26 107
4625.41 116
4625.57 125
4625.73 131
4625.88 135
4626.04 134
4626.19 129
4626.35 121
4626.51 112
4626.66 102
4626.82 93
4626.97 86
4627.13 82
4627.28 80
4627.44 82
4627.60 86
4627.75 92
4627.91 100
4628.06 109
4628.22 118
4628.38 125
4628.53 128
4628.69 129
4628.84 126
4629.00 121
4629.16 117
4629.31 114
4629.47 113
4629.62 116
4629.78 122
4629.94 129
4630.09 137
4630.25 146
4630.40 154
4630.56 163
4630.72 172
4630.87 180
4631.03 188
4631.18 195
4631.34 200
4631.50 203
4631.65 202
4631.81 200
4631.96 198
4632.12 196
4632.28 196
4632.43 197
4632.59 200
4632.74 204
4632.90 208
4633.06 212
4633.21 214
4633.37 215
4633.52 216
4633.68 215
4633.84 214
4633.99 212
4634.15 211
4634.30 210
4634.46 209
4634.62 209
4634.77 208
4634.93 206
4635.08 203
4635.24 198
4635.40 191
4635.55 183
4635.71 175
4635.86 167
4636.02 159
4636.18 153
4636.33 149
4636.49 147
4636.64 146
4636.80 146
4636.96 146
4637.11 146
4637.27 144
4637.43 142
4637.58 140
4637.74 139
4637.89 140
4638.05 143
4638.21 147
4638.36 152
4638.52 155
4638.67 155
4638.83 152
4638.99 145
4639.14 134
4639.30 122
4639.45 109
4639.61 97
4639.77 87
4639.92 79
4640.08 73
4640.24 67
4640.39 62
4640.55 56
4640.70 50
4640.86 43
4641.02 38
4641.17 36
4641.33 38
4641.48 44
4641.64 52
4641.80 60
4641.95 66
4642.11 70
4642.27 70
4642.42 67
4642.58 62
4642.73 58
4642.89 54
4643.05 52
4643.20 51
4643.36 49
4643.52 47
4643.67 44
4643.83 40
4643.98 36
4644.14 34
4644.30 35
4644.45 40
4644.61 47
4644.76 56
4644.92 66
4645.08 73
4645.23 78
4645.39 79
4645.55 78
4645.70 74
4645.86 68
4646.01 62
4646.17 56
4646.33 51
4646.48 45
4646.64 41
4646.80 37
4646.95 35
4647.11 33
4647.26 32
4647.42 31
4647.58 29
4647.73 27
4647.89 23
4648.05 17
4648.20 11
4648.36 5
4648.51 0
4648.67 0
4648.83 0
4648.98 0
4649.14 0
4649.30 0
4649.45 0
4649.61 0
4649.77 2
4649.92 11
4650.08 20
4650.23 27
4650.39 30
4650.55 30
4650.70 28
4650.86 26
4651.02 26
4651.17 29
4651.33 37
4651.48 49
4651.64 64
4651.80 80
4651.95 95
4652.11 106
4652.27 114
4652.42 118
4652.58 120
4652.74 121
4652.89 121
4653.05 122
4653.20 122
4653.36 122
4653.52 120
4653.67 117
4653.83 113
4653.99 108
4654.14 103
4654.30 98
4654.46 94
4654.61 92
4654.77 91
4654.92 92
4655.08 94
4655.24 96
4655.39 99
4655.55 100
4655.71 100
4655.86 98
4656.02 97
4656.18 96
4656.33 98
4656.49 103
4656.64 110
4656.80 117
4656.96 122
4657.11 123
4657.27 119
4657.43 110
4657.58 100
4657.74 90
4657.90 84
4658.05 82
4658.21 86
4658.37 94
4658.52 104
4658.68 115
4658.84 124
4658.99 131
4659.15 136
4659.30 141
4659.46 144
4659.62 148
4659.77 150
4659.93 152
4660.09 151
4660.24 149
4660.40 145
4660.56 141
4660.71 136
4660.87 132
4661.03 129
4661.18 127
4661.34 126
4661.50 127
4661.65 129
4661.81 132
4661.96 135
4662.12 138
4662.28 139
4662.43 138
4662.59 136
4662.75 133
4662.90 131
4663.06 129
4663.22 129
4663.37 131
4663.53 134
4663.69 138
4663.84 141
4664.00 143
4664.16 143
4664.31 140
4664.47 135
4664.63 128
4664.78 120
4664.94 113
4665.10 107
4665.25 102
4665.41 99
4665.57 96
4665.72 95
4665.88 94
4666.03 92
4666.19 91
4666.35 90
4666.50 89
4666.66 88
4666.82 87
4666.97 85
4667.13 81
4667.29 77
4667.44 73
4667.60 68
4667.76 65
4667.91 62
4668.07 61
4668.23 62
4668.38 64
4668.54 67
4668.70 69
4668.85 72
4669.01 74
4669.17 74
4669.32 73
4669.48 71
4669.64 67
4669.79 63
4669.95 58
4670.11 53
4670.26 48
4670.42 44
4670.58 40
4670.73 36
4670.89 30
4671.05 23
4671.20 16
4671.36 7
4671.52 0
4671.67 0
4671.83 0
4671.99 0
4672.14 0
4672.30 0
4672.46 7
4672.61 16
4672.77 24
4672.93 32
4673.08 39
4673.24 45
4673.40 50
4673.55 54
4673.71 59
4673.87 66
4674.02 73
4674.18 80
4674.34 87
4674.49 91
4674.65 92
4674.81 90
4674.96 85
4675.12 78
4675.28 72
4675.43 67
4675.59 64
4675.75 63
4675.90 64
4676.06 66
4676.22 68
4676.37 71
4676.53 74
4676.69 77
4676.84 80
4677.00 82
4677.16 84
4677.32 85
4677.47 83
4677.63 80
4677.79 75
4677.94 70
4678.10 66
4678.26 62
4678.41 58
4678.57 56
4678.73 53
4678.88 50
4679.04 46
4679.20 42
4679.35 38
4679.51 35
4679.67 32
4679.82 30
4679.98 29
4680.14 28
4680.29 28
4680.45 29
4680.61 29
4680.76 29
4680.92 29
4681.08 27
4681.24 23
4681.39 17
4681.55 9
4681.71 0
4681.86 0
4682.02 0
4682.18 0
4682.33 0
4682.49 0
4682.65 0
4682.80 0
4682.96 4
4683.12 10
4683.27 16
4683.43 21
4683.59 27
4683.74 33
4683.90 40
4684.06 49
4684.22 57
4684.37 64
4684.53 69
4684.69 70
4684.84 68
4685.00 62
4685.16 53
4685.31 43
4685.47 33
4685.63 24
4685.78 15
4685.94 7
4686.10 1
4686.26 0
4686.41 0
4686.57 0
4686.73 0
4686.88 0
4687.04 0
4687.20 9
4687.35 19
4687.51 30
4687.67 40
4687.82 48
4687.98 54
4688.14 58
4688.30 60
4688.45 62
4688.61 64
4688.77 65
4688.92 66
4689.08 66
4689.24 65
4689.39 62
4689.55 57
4689.71 51
4689.87 46
4690.02 41
4690.18 39
4690.34 38
4690.49 39
4690.65 42
4690.81 45
4690.96 48
4691.12 51
4691.28 54
4691.44 57
4691.59 59
4691.75 61
4691.91 63
4692.06 63
4692.22 63
4692.38 63
4692.53 61
4692.69 59
4692.85 55
4693.01 49
4693.16 41
4693.32 31
4693.48 19
4693.63 7
4693.79 0
4693.95 0
4694.10 0
4694.26 0
4694.42 0
4694.58 0
4694.73 0
4694.89 1
4695.05 5
4695.20 9
4695.36 12
4695.52 14
4695.68 15
4695.83 14
4695.99 14
4696.15 14
4696.30 15
4696.46 18
4696.62 23
4696.77 29
4696.93 36
4697.09 41
4697.25 45
4697.40 47
4697.56 47
4697.72 45
4697.87 43
4698.03 41
4698.19 40
4698.35 42
4698.50 45
4698.66 51
4698.82 59
4698.97 67
4699.13 76
4699.29 84
4699.45 90
4699.60 94
4699.76 95
4699.92 94
4700.07 90
4700.23 85
4700.39 80
4700.55 75
4700.70 71
4700.86 69
4701.02 70
4701.17 73
4701.33 77
4701.49 81
4701.65 83
4701.80 83
4701.96 80
4702.12 76
4702.27 70
4702.43 65
4702.59 61
4702.75 59
4702.90 58
4703.06 59
4703.22 60
4703.38 62
4703.53 64
4703.69 65
4703.85 66
4704.00 68
4704.16 69
4704.32 70
4704.48 71
4704.63 71
4704.79 72
4704.95 72
4705.10 73
4705.26 74
4705.42 75
4705.58 74
4705.73 72
4705.89 66
4706.05 58
4706.21 48
4706.36 39
4706.52 30
4706.68 25
4706.83 23
4706.99 24
4707.15 27
4707.31 31
4707.46 35
4707.62 36
4707.78 36
4707.94 33
4708.09 28
4708.25 23
4708.41 19
4708.56 17
4708.72 19
4708.88 24
4709.04 34
4709.19 46
4709.35 59
4709.51 71
4709.67 80
4709.82 86
4709.98 88
4710.14 86
4710.29 81
4710.45 74
4710.61 67
4710.77 61
4710.92 57
4711.08 54
4711.24 54
4711.40 55
4711.55 57
4711.71 59
4711.87 60
4712.03 59
4712.18 56
4712.34 52
4712.50 48
4712.65 43
4712.81 40
4712.97 38
4713.13 37
4713.28 37
4713.44 35
4713.60 33
4713.76 28
4713.91 23
4714.07 16
4714.23 8
4714.39 1
4714.54 0
4714.70 0
4714.86 0
4715.02 0
4715.17 0
4715.33 0
4715.49 0
4715.65 0
4715.80 5
4715.96 16
4716.12 28
4716.27 39
4716.43 48
4716.59 55
4716.75 58
4716.90 59
4717.06 57
4717.22 54
4717.38 52
4717.53 50
4717.69 49
4717.85 49
4718.01 49
4718.16 49
4718.32 47
4718.48 45
4718.64 42
4718.79 40
4718.95 40
4719.11 43
4719.27 47
4719.42 54
4719.58 62
4719.74 70
4719.90 78
4720.05 85
4720.21 91
4720.37 96
4720.53 100
4720.68 103
4720.84 107
4721.00 110
4721.16 112
4721.31 113
4721.47 112
4721.63 109
4721.79 104
4721.94 98
4722.10 91
4722.26 86
4722.42 82
4722.57 80
4722.73 82
4722.89 85
4723.05 90
4723.20 95
4723.36 100
4723.52 103
4723.68 104
4723.83 102
4723.99 97
4724.15 91
4724.31 84
4724.46 77
4724.62 71
4724.78 65
4724.94 60
4725.09 54
4725.25 49
4725.41 43
4725.57 38
4725.73 34
4725.88 33
4726.04 34
4726.20 37
4726.36 40
4726.51 44
4726.67 47
4726.83 49
4726.99 49
4727.14 48
4727.30 48
4727.46 48
4727.62 51
4727.77 55
4727.93 61
4728.09 68
4728.25 74
4728.40 80
4728.56 83
4728.72 85
4728.88 85
4729.03 82
4729.19 78
4729.35 71
4729.51 62
4729.67 51
4729.82 40
4729.98 29
4730.14 18
4730.30 8
4730.45 0
4730.61 0
4730.77 0
4730.93 0
4731.08 0
4731.24 0
4731.40 0
4731.56 0
4731.72 0
4731.87 4
4732.03 14
4732.19 24
4732.35 33
4732.50 40
4732.66 46
4732.82 50
4732.98 53
4733.13 56
4733.29 58
4733.45 61
4733.61 63
4733.77 64
4733.92 65
4734.08 64
4734.24 62
4734.40 59
4734.55 57
4734.71 55
4734.87 54
4735.03 54
4735.18 54
4735.34 55
4735.50 55
4735.66 56
4735.82 56
4735.97 55
4736.13 53
4736.29 51
4736.45 50
4736.60 51
4736.76 54
4736.92 58
4737.08 63
4737.24 68
4737.39 72
4737.55 74
4737.71 73
4737.87 71
4738.02 69
4738.18 69
4738.34 71
4738.50 75
4738.66 81
4738.81 89
4738.97 96
4739.13 102
4739.29 105
4739.44 107
4739.60 107
4739.76 106
4739.92 105
4740.08 106
4740.23 108
4740.39 113
4740.55 120
4740.71 127
4740.87 133
4741.02 137
4741.18 139
4741.34 139
4741.50 137
4741.65 136
4741.81 138
4741.97 143
4742.13 150
4742.29 161
4742.44 172
4742.60 182
4742.76 188
4742.92 190
4743.08 186
4743.23 177
4743.39 163
4743.55 145
4743.71 125
4743.86 104
4744.02 85
4744.18 70
4744.34 59
4744.50 53
4744.65 51
4744.81 53
4744.97 56
4745.13 59
4745.29 62
4745.44 63
4745.60 63
4745.76 63
4745.92 62
4746.08 63
4746.23 65
4746.39 68
4746.55 71
4746.71 74
4746.86 76
4747.02 78
4747.18 80
4747.34 81
4747.50 81
4747.65 82
4747.81 83
4747.97 83
4748.13 82
[truncated: 744,640 more chars]
