# Supplementary material for: Methylobacterium Species Promoting Rice and Barley Growth and Interaction Specificity Revealed with Whole-Cell Matrix-Assisted Laser Desorption / Ionization-Time-of-Flight Mass Spectrometry (MALDI-TOF/MS) Analysis
Source: PLoS One. 2015 Jun 8;10(6):e0129509. doi: 10.1371/journal.pone.0129509 (PMC4460032; doi:10.1371/journal.pone.0129509)
Supplement: S2 Data — (ZIP) [file pone.0129509.s002.zip › Supplementary data 2 (ms from inoculated rice)/92a-13 .txt]

782.21 0
782.28 0
782.34 0
782.40 0
782.47 0
782.53 0
782.60 0
782.66 0
782.72 0
782.79 0
782.85 0
782.92 0
782.98 0
783.04 0
783.11 0
783.17 0
783.24 0
783.30 0
783.36 0
783.43 0
783.49 0
783.56 0
783.62 0
783.68 0
783.75 0
783.81 0
783.88 0
783.94 0
784.01 0
784.07 0
784.13 0
784.20 0
784.26 0
784.33 0
784.39 0
784.45 0
784.52 0
784.58 0
784.65 0
784.71 0
784.77 0
784.84 0
784.90 0
784.97 0
785.03 0
785.09 0
785.16 0
785.22 0
785.29 0
785.35 0
785.42 0
785.48 0
785.54 0
785.61 0
785.67 0
785.74 0
785.80 0
785.86 0
785.93 0
785.99 0
786.06 0
786.12 0
786.19 0
786.25 0
786.31 0
786.38 0
786.44 0
786.51 0
786.57 0
786.63 0
786.70 0
786.76 0
786.83 0
786.89 0
786.96 0
787.02 0
787.08 0
787.15 0
787.21 0
787.28 0
787.34 0
787.41 0
787.47 0
787.53 0
787.60 0
787.66 0
787.73 0
787.79 0
787.85 0
787.92 0
787.98 0
788.05 0
788.11 0
788.18 0
788.24 0
788.30 0
788.37 0
788.43 0
788.50 0
788.56 0
788.63 0
788.69 0
788.75 0
788.82 0
788.88 0
788.95 0
789.01 0
789.08 0
789.14 0
789.20 0
789.27 0
789.33 0
789.40 0
789.46 0
789.53 0
789.59 0
789.65 0
789.72 0
789.78 0
789.85 0
789.91 0
789.98 0
790.04 0
790.10 0
790.17 0
790.23 0
790.30 0
790.36 0
790.43 0
790.49 0
790.56 0
790.62 0
790.68 0
790.75 0
790.81 0
790.88 0
790.94 0
791.01 0
791.07 0
791.13 0
791.20 0
791.26 0
791.33 0
791.39 0
791.46 0
791.52 0
791.59 0
791.65 0
791.71 0
791.78 0
791.84 0
791.91 0
791.97 0
792.04 0
792.10 0
792.16 0
792.23 0
792.29 0
792.36 0
792.42 0
792.49 0
792.55 0
792.62 0
792.68 0
792.74 0
792.81 0
792.87 0
792.94 0
793.00 0
793.07 0
793.13 0
793.20 0
793.26 0
793.32 0
793.39 0
793.45 0
793.52 0
793.58 0
793.65 0
793.71 0
793.78 0
793.84 0
793.91 0
793.97 0
794.03 0
794.10 0
794.16 0
794.23 0
794.29 0
794.36 0
794.42 0
794.49 0
794.55 0
794.61 0
794.68 0
794.74 0
794.81 0
794.87 0
794.94 0
795.00 0
795.07 0
795.13 0
795.20 0
795.26 0
795.32 0
795.39 0
795.45 0
795.52 0
795.58 0
795.65 0
795.71 0
795.78 0
795.84 0
795.91 0
795.97 0
796.03 0
796.10 0
796.16 0
796.23 0
796.29 0
796.36 0
796.42 0
796.49 0
796.55 0
796.62 0
796.68 0
796.75 0
796.81 0
796.87 0
796.94 0
797.00 0
797.07 0
797.13 0
797.20 0
797.26 0
797.33 0
797.39 0
797.46 0
797.52 0
797.59 0
797.65 0
797.71 0
797.78 0
797.84 0
797.91 0
797.97 0
798.04 0
798.10 0
798.17 0
798.23 0
798.30 0
798.36 0
798.43 0
798.49 0
798.56 0
798.62 0
798.68 0
798.75 0
798.81 0
798.88 0
798.94 0
799.01 0
799.07 0
799.14 0
799.20 0
799.27 0
799.33 0
799.40 0
799.46 0
799.53 0
799.59 0
799.65 0
799.72 0
799.78 0
799.85 0
799.91 0
799.98 0
800.04 0
800.11 0
800.17 0
800.24 0
800.30 0
800.37 0
800.43 0
800.50 0
800.56 0
800.63 0
800.69 0
800.76 0
800.82 0
800.89 0
800.95 0
801.01 0
801.08 0
801.14 0
801.21 0
801.27 0
801.34 0
801.40 0
801.47 0
801.53 0
801.60 0
801.66 0
801.73 0
801.79 0
801.86 0
801.92 0
801.99 0
802.05 0
802.12 0
802.18 0
802.25 0
802.31 0
802.38 0
802.44 0
802.51 0
802.57 0
802.63 0
802.70 0
802.76 0
802.83 0
802.89 0
802.96 0
803.02 0
803.09 0
803.15 0
803.22 0
803.28 0
803.35 0
803.41 0
803.48 0
803.54 0
803.61 0
803.67 0
803.74 0
803.80 0
803.87 0
803.93 0
804.00 0
804.06 0
804.13 0
804.19 0
804.26 0
804.32 0
804.39 0
804.45 0
804.52 0
804.58 0
804.65 0
804.71 0
804.78 0
804.84 0
804.91 0
804.97 0
805.04 0
805.10 0
805.17 0
805.23 0
805.30 0
805.36 0
805.43 0
805.49 0
805.56 0
805.62 0
805.69 0
805.75 0
805.82 0
805.88 0
805.95 0
806.01 0
806.08 0
806.14 0
806.21 0
806.27 0
806.34 0
806.40 0
806.47 0
806.53 0
806.60 0
806.66 0
806.73 0
806.79 0
806.86 0
806.92 0
806.99 0
807.05 0
807.12 0
807.18 0
807.25 0
807.31 0
807.38 0
807.44 0
807.51 0
807.57 0
807.64 0
807.70 0
807.77 0
807.83 0
807.90 0
807.96 0
808.03 0
808.09 0
808.16 0
808.22 0
808.29 0
808.35 0
808.42 0
808.48 0
808.55 0
808.61 0
808.68 0
808.74 0
808.81 0
808.87 0
808.94 0
809.00 0
809.07 0
809.13 0
809.20 0
809.26 0
809.33 0
809.39 0
809.46 0
809.52 0
809.59 0
809.65 0
809.72 0
809.78 0
809.85 0
809.91 0
809.98 0
810.04 0
810.11 0
810.17 0
810.24 0
810.30 0
810.37 0
810.43 0
810.50 0
810.57 0
810.63 0
810.70 0
810.76 0
810.83 0
810.89 0
810.96 0
811.02 0
811.09 0
811.15 0
811.22 0
811.28 0
811.35 0
811.41 0
811.48 0
811.54 0
811.61 0
811.67 0
811.74 0
811.80 0
811.87 0
811.93 0
812.00 0
812.06 0
812.13 0
812.20 0
812.26 0
812.33 0
812.39 0
812.46 0
812.52 0
812.59 0
812.65 0
812.72 0
812.78 0
812.85 0
812.91 0
812.98 0
813.04 0
813.11 0
813.17 0
813.24 0
813.30 0
813.37 0
813.43 0
813.50 0
813.57 0
813.63 0
813.70 0
813.76 0
813.83 0
813.89 0
813.96 0
814.02 0
814.09 0
814.15 0
814.22 0
814.28 0
814.35 0
814.41 0
814.48 0
814.54 0
814.61 0
814.68 0
814.74 0
814.81 0
814.87 0
814.94 0
815.00 0
815.07 0
815.13 0
815.20 0
815.26 0
815.33 0
815.39 0
815.46 0
815.53 0
815.59 0
815.66 0
815.72 0
815.79 0
815.85 0
815.92 0
815.98 0
816.05 0
816.11 0
816.18 0
816.24 0
816.31 0
816.37 0
816.44 0
816.51 0
816.57 0
816.64 0
816.70 0
816.77 0
816.83 0
816.90 0
816.96 0
817.03 0
817.09 0
817.16 0
817.23 0
817.29 0
817.36 0
817.42 0
817.49 0
817.55 0
817.62 0
817.68 0
817.75 0
817.81 0
817.88 0
817.95 0
818.01 0
818.08 0
818.14 0
818.21 0
818.27 0
818.34 0
818.40 0
818.47 0
818.53 0
818.60 0
818.67 0
818.73 0
818.80 0
818.86 0
818.93 0
818.99 0
819.06 0
819.12 0
819.19 0
819.25 0
819.32 0
819.39 0
819.45 0
819.52 0
819.58 0
819.65 0
819.71 0
819.78 0
819.84 0
819.91 0
819.98 0
820.04 0
820.11 0
820.17 0
820.24 0
820.30 0
820.37 0
820.43 0
820.50 0
820.57 0
820.63 0
820.70 0
820.76 0
820.83 0
820.89 0
820.96 0
821.02 0
821.09 0
821.16 0
821.22 0
821.29 0
821.35 0
821.42 0
821.48 0
821.55 0
821.61 0
821.68 0
821.75 0
821.81 0
821.88 0
821.94 0
822.01 0
822.07 0
822.14 0
822.21 0
822.27 0
822.34 0
822.40 0
822.47 0
822.53 0
822.60 0
822.66 0
822.73 0
822.80 0
822.86 0
822.93 0
822.99 0
823.06 0
823.12 0
823.19 0
823.26 0
823.32 0
823.39 0
823.45 0
823.52 0
823.58 0
823.65 0
823.72 0
823.78 0
823.85 0
823.91 0
823.98 0
824.04 0
824.11 0
824.18 0
824.24 0
824.31 0
824.37 0
824.44 0
824.50 0
824.57 0
824.64 0
824.70 0
824.77 0
824.83 0
824.90 0
824.96 0
825.03 0
825.10 0
825.16 0
825.23 0
825.29 0
825.36 0
825.42 0
825.49 0
825.56 0
825.62 0
825.69 0
825.75 0
825.82 0
825.88 0
825.95 0
826.02 0
826.08 0
826.15 0
826.21 0
826.28 0
826.35 0
826.41 0
826.48 0
826.54 0
826.61 0
826.67 0
826.74 0
826.81 0
826.87 0
826.94 0
827.00 0
827.07 0
827.14 0
827.20 0
827.27 0
827.33 0
827.40 0
827.46 0
827.53 0
827.60 0
827.66 0
827.73 0
827.79 0
827.86 0
827.93 0
827.99 0
828.06 0
828.12 0
828.19 0
828.25 0
828.32 0
828.39 0
828.45 0
828.52 0
828.58 0
828.65 0
828.72 0
828.78 0
828.85 0
828.91 0
828.98 0
829.05 0
829.11 0
829.18 0
829.24 0
829.31 0
829.37 0
829.44 0
829.51 0
829.57 0
829.64 0
829.70 0
829.77 0
829.84 0
829.90 0
829.97 0
830.03 0
830.10 0
830.17 0
830.23 0
830.30 0
830.36 0
830.43 0
830.50 0
830.56 0
830.63 0
830.69 0
830.76 0
830.83 0
830.89 0
830.96 0
831.02 0
831.09 0
831.16 0
831.22 0
831.29 0
831.35 0
831.42 0
831.49 0
831.55 0
831.62 0
831.68 0
831.75 0
831.82 0
831.88 0
831.95 0
832.01 0
832.08 0
832.15 0
832.21 0
832.28 0
832.34 0
832.41 0
832.48 0
832.54 0
832.61 0
832.67 0
832.74 0
832.81 0
832.87 0
832.94 0
833.00 0
833.07 0
833.14 0
833.20 0
833.27 0
833.33 0
833.40 0
833.47 0
833.53 0
833.60 0
833.66 0
833.73 0
833.80 0
833.86 0
833.93 0
834.00 0
834.06 0
834.13 0
834.19 0
834.26 0
834.33 0
834.39 0
834.46 0
834.52 0
834.59 0
834.66 0
834.72 0
834.79 0
834.85 0
834.92 0
834.99 0
835.05 0
835.12 0
835.19 0
835.25 0
835.32 0
835.38 0
835.45 0
835.52 0
835.58 0
835.65 0
835.71 0
835.78 0
835.85 0
835.91 0
835.98 0
836.05 0
836.11 0
836.18 0
836.24 0
836.31 0
836.38 0
836.44 0
836.51 0
836.57 0
836.64 0
836.71 0
836.77 0
836.84 0
836.91 0
836.97 0
837.04 0
837.10 0
837.17 0
837.24 0
837.30 0
837.37 0
837.44 0
837.50 0
837.57 0
837.63 0
837.70 0
837.77 0
837.83 0
837.90 0
837.97 0
838.03 0
838.10 0
838.16 0
838.23 0
838.30 0
838.36 0
838.43 0
838.50 0
838.56 0
838.63 0
838.69 0
838.76 0
838.83 0
838.89 0
838.96 0
839.03 0
839.09 0
839.16 0
839.23 0
839.29 0
839.36 0
839.42 0
839.49 0
839.56 0
839.62 0
839.69 0
839.76 0
839.82 0
839.89 0
839.95 0
840.02 0
840.09 0
840.15 0
840.22 0
840.29 0
840.35 0
840.42 0
840.49 0
840.55 0
840.62 0
840.68 0
840.75 0
840.82 0
840.88 0
840.95 0
841.02 0
841.08 0
841.15 0
841.22 0
841.28 0
841.35 0
841.41 0
841.48 0
841.55 0
841.61 0
841.68 0
841.75 0
841.81 0
841.88 0
841.95 0
842.01 0
842.08 0
842.15 0
842.21 0
842.28 0
842.34 0
842.41 0
842.48 0
842.54 0
842.61 0
842.68 0
842.74 0
842.81 0
842.88 0
842.94 0
843.01 0
843.08 0
843.14 0
843.21 0
843.27 0
843.34 0
843.41 0
843.47 0
843.54 0
843.61 0
843.67 0
843.74 0
843.81 0
843.87 0
843.94 0
844.01 0
844.07 0
844.14 0
844.21 0
844.27 0
844.34 0
844.40 0
844.47 0
844.54 0
844.60 0
844.67 0
844.74 0
844.80 0
844.87 0
844.94 0
845.00 0
845.07 0
845.14 0
845.20 0
845.27 0
845.34 0
845.40 0
845.47 0
845.54 0
845.60 0
845.67 0
845.74 0
845.80 0
845.87 0
845.94 0
846.00 0
846.07 0
846.14 0
846.20 0
846.27 0
846.33 0
846.40 0
846.47 0
846.53 0
846.60 0
846.67 0
846.73 0
846.80 0
846.87 0
846.93 0
847.00 0
847.07 0
847.13 0
847.20 0
847.27 0
847.33 0
847.40 0
847.47 0
847.53 0
847.60 0
847.67 0
847.73 0
847.80 0
847.87 0
847.93 0
848.00 0
848.07 0
848.13 0
848.20 0
848.27 0
848.33 0
848.40 0
848.47 0
848.53 0
848.60 0
848.67 0
848.73 0
848.80 0
848.87 0
848.93 0
849.00 0
849.07 0
849.13 0
849.20 0
849.27 0
849.33 0
849.40 0
849.47 0
849.53 0
849.60 0
849.67 0
849.73 0
849.80 0
849.87 0
849.93 0
850.00 0
850.07 0
850.13 0
850.20 0
850.27 0
850.33 0
850.40 0
850.47 0
850.53 0
850.60 0
850.67 0
850.74 0
850.80 0
850.87 0
850.94 0
851.00 0
851.07 0
851.14 0
851.20 0
851.27 0
851.34 0
851.40 0
851.47 0
851.54 0
851.60 0
851.67 0
851.74 0
851.80 0
851.87 0
851.94 0
852.00 0
852.07 0
852.14 0
852.20 0
852.27 0
852.34 0
852.40 0
852.47 0
852.54 0
852.61 0
852.67 0
852.74 0
852.81 0
852.87 0
852.94 0
853.01 0
853.07 0
853.14 0
853.21 0
853.27 0
853.34 0
853.41 0
853.47 0
853.54 0
853.61 0
853.68 0
853.74 0
853.81 0
853.88 0
853.94 0
854.01 0
854.08 0
854.14 0
854.21 0
854.28 0
854.34 0
854.41 0
854.48 0
854.54 0
854.61 0
854.68 0
854.75 0
854.81 0
854.88 0
854.95 0
855.01 0
855.08 0
855.15 0
855.21 0
855.28 0
855.35 0
855.41 0
855.48 0
855.55 0
855.62 0
855.68 0
855.75 0
855.82 0
855.88 0
855.95 0
856.02 0
856.08 0
856.15 0
856.22 0
856.29 0
856.35 0
856.42 0
856.49 0
856.55 0
856.62 0
856.69 0
856.75 0
856.82 0
856.89 0
856.96 0
857.02 0
857.09 0
857.16 0
857.22 0
857.29 0
857.36 0
857.42 0
857.49 0
857.56 0
857.63 0
857.69 0
857.76 0
857.83 0
857.89 0
857.96 0
858.03 0
858.09 0
858.16 0
858.23 0
858.30 0
858.36 0
858.43 0
858.50 0
858.56 0
858.63 0
858.70 0
858.77 0
858.83 0
858.90 0
858.97 0
859.03 0
859.10 0
859.17 0
859.23 0
859.30 0
859.37 0
859.44 0
859.50 0
859.57 0
859.64 0
859.70 0
859.77 0
859.84 0
859.91 0
859.97 0
860.04 0
860.11 0
860.17 0
860.24 0
860.31 0
860.38 0
860.44 0
860.51 0
860.58 0
860.64 0
860.71 0
860.78 0
860.85 0
860.91 0
860.98 0
861.05 0
861.11 0
861.18 0
861.25 0
861.32 0
861.38 0
861.45 0
861.52 0
861.58 0
861.65 0
861.72 0
861.79 0
861.85 0
861.92 0
861.99 0
862.05 0
862.12 0
862.19 0
862.26 0
862.32 0
862.39 0
862.46 0
862.53 0
862.59 0
862.66 0
862.73 0
862.79 0
862.86 0
862.93 0
863.00 0
863.06 0
863.13 0
863.20 0
863.27 0
863.33 0
863.40 0
863.47 0
863.53 0
863.60 0
863.67 0
863.74 0
863.80 0
863.87 0
863.94 0
864.00 0
864.07 0
864.14 0
864.21 0
864.27 0
864.34 0
864.41 0
864.48 0
864.54 0
864.61 0
864.68 0
864.75 0
864.81 0
864.88 0
864.95 0
865.01 0
865.08 0
865.15 0
865.22 0
865.28 0
865.35 0
865.42 0
865.49 0
865.55 0
865.62 0
865.69 0
865.76 0
865.82 0
865.89 0
865.96 0
866.02 0
866.09 0
866.16 0
866.23 0
866.29 0
866.36 0
866.43 0
866.50 0
866.56 0
866.63 0
866.70 0
866.77 0
866.83 0
866.90 0
866.97 0
867.04 0
867.10 0
867.17 0
867.24 0
867.30 0
867.37 0
867.44 0
867.51 0
867.57 0
867.64 0
867.71 0
867.78 0
867.84 0
867.91 0
867.98 0
868.05 0
868.11 0
868.18 0
868.25 0
868.32 0
868.38 0
868.45 0
868.52 0
868.59 0
868.65 0
868.72 0
868.79 0
868.86 0
868.92 0
868.99 0
869.06 0
869.13 0
869.19 0
869.26 0
869.33 0
869.40 0
869.46 0
869.53 0
869.60 0
869.67 0
869.73 0
869.80 0
869.87 0
869.94 0
870.00 0
870.07 0
870.14 0
870.21 0
870.27 0
870.34 0
870.41 0
870.48 0
870.54 0
870.61 0
870.68 0
870.75 0
870.81 0
870.88 0
870.95 0
871.02 0
871.08 0
871.15 0
871.22 0
871.29 0
871.35 0
871.42 0
871.49 0
871.56 0
871.62 0
871.69 0
871.76 0
871.83 0
871.89 0
871.96 0
872.03 0
872.10 0
872.16 0
872.23 0
872.30 0
872.37 0
872.44 0
872.50 0
872.57 0
872.64 0
872.71 0
872.77 0
872.84 0
872.91 0
872.98 0
873.04 0
873.11 0
873.18 0
873.25 0
873.31 0
873.38 0
873.45 0
873.52 0
873.59 0
873.65 0
873.72 0
873.79 0
873.86 0
873.92 0
873.99 0
874.06 0
874.13 0
874.19 0
874.26 0
874.33 0
874.40 0
874.46 0
874.53 0
874.60 0
874.67 0
874.74 0
874.80 0
874.87 0
874.94 0
875.01 0
875.07 0
875.14 0
875.21 0
875.28 0
875.34 0
875.41 0
875.48 0
875.55 0
875.62 0
875.68 0
875.75 0
875.82 0
875.89 0
875.95 0
876.02 0
876.09 0
876.16 0
876.23 0
876.29 0
876.36 0
876.43 0
876.50 0
876.56 0
876.63 0
876.70 0
876.77 0
876.84 0
876.90 0
876.97 0
877.04 0
877.11 0
877.17 0
877.24 0
877.31 0
877.38 0
877.45 0
877.51 0
877.58 0
877.65 0
877.72 0
877.78 0
877.85 0
877.92 0
877.99 0
878.06 0
878.12 0
878.19 0
878.26 0
878.33 0
878.39 0
878.46 0
878.53 0
878.60 0
878.67 0
878.73 0
878.80 0
878.87 0
878.94 0
879.01 0
879.07 0
879.14 0
879.21 0
879.28 0
879.34 0
879.41 0
879.48 0
879.55 0
879.62 0
879.68 0
879.75 0
879.82 0
879.89 0
879.96 0
880.02 0
880.09 0
880.16 0
880.23 0
880.30 0
880.36 0
880.43 0
880.50 0
880.57 0
880.63 0
880.70 0
880.77 0
880.84 0
880.91 0
880.97 0
881.04 0
881.11 0
881.18 0
881.25 0
881.31 0
881.38 0
881.45 0
881.52 0
881.59 0
881.65 0
881.72 0
881.79 0
881.86 0
881.93 0
881.99 0
882.06 0
882.13 0
882.20 0
882.27 0
882.33 0
882.40 0
882.47 0
882.54 0
882.61 0
882.67 0
882.74 0
882.81 0
882.88 0
882.95 0
883.01 0
883.08 0
883.15 0
883.22 0
883.29 0
883.35 0
883.42 0
883.49 0
883.56 0
883.63 0
883.69 0
883.76 0
883.83 0
883.90 0
883.97 0
884.03 0
884.10 0
884.17 0
884.24 0
884.31 0
884.37 0
884.44 0
884.51 0
884.58 0
884.65 0
884.72 0
884.78 0
884.85 0
884.92 0
884.99 0
885.06 0
885.12 0
885.19 0
885.26 0
885.33 0
885.40 0
885.46 0
885.53 0
885.60 0
885.67 0
885.74 0
885.80 0
885.87 0
885.94 0
886.01 0
886.08 0
886.15 0
886.21 0
886.28 0
886.35 0
886.42 0
886.49 0
886.55 0
886.62 0
886.69 0
886.76 0
886.83 0
886.90 0
886.96 0
887.03 0
887.10 0
887.17 0
887.24 0
887.30 0
887.37 0
887.44 0
887.51 0
887.58 0
887.65 0
887.71 0
887.78 0
887.85 0
887.92 0
887.99 0
888.05 0
888.12 0
888.19 0
888.26 0
888.33 0
888.40 0
888.46 0
888.53 0
888.60 0
888.67 0
888.74 0
888.80 0
888.87 0
888.94 0
889.01 0
889.08 0
889.15 0
889.21 0
889.28 0
889.35 0
889.42 0
889.49 0
889.56 0
889.62 0
889.69 0
889.76 0
889.83 0
889.90 0
889.97 0
890.03 0
890.10 0
890.17 0
890.24 0
890.31 0
890.37 0
890.44 0
890.51 0
890.58 0
890.65 0
890.72 0
890.78 0
890.85 0
890.92 0
890.99 0
891.06 0
891.13 0
891.19 0
891.26 0
891.33 0
891.40 0
891.47 0
891.54 0
891.60 0
891.67 0
891.74 0
891.81 0
891.88 0
891.95 0
892.01 0
892.08 0
892.15 0
892.22 0
892.29 0
892.36 0
892.43 0
892.49 0
892.56 0
892.63 0
892.70 0
892.77 0
892.84 0
892.90 0
892.97 0
893.04 0
893.11 0
893.18 0
893.25 0
893.31 0
893.38 0
893.45 0
893.52 0
893.59 0
893.66 0
893.72 0
893.79 0
893.86 0
893.93 0
894.00 0
894.07 0
894.14 0
894.20 0
894.27 0
894.34 0
894.41 0
894.48 0
894.55 0
894.61 0
894.68 0
894.75 0
894.82 0
894.89 0
894.96 0
895.03 0
895.09 0
895.16 0
895.23 0
895.30 0
895.37 0
895.44 0
895.50 0
895.57 0
895.64 0
895.71 0
895.78 0
895.85 0
895.92 0
895.98 0
896.05 0
896.12 0
896.19 0
896.26 0
896.33 0
896.40 0
896.46 0
896.53 0
896.60 0
896.67 0
896.74 0
896.81 0
896.88 0
896.94 0
897.01 0
897.08 0
897.15 0
897.22 0
897.29 0
897.36 0
897.42 0
897.49 0
897.56 0
897.63 0
897.70 0
897.77 0
897.84 0
897.90 0
897.97 0
898.04 0
898.11 0
898.18 0
898.25 0
898.32 0
898.38 0
898.45 0
898.52 0
898.59 0
898.66 0
898.73 0
898.80 0
898.86 0
898.93 0
899.00 0
899.07 0
899.14 0
899.21 0
899.28 0
899.34 0
899.41 0
899.48 0
899.55 0
899.62 0
899.69 0
899.76 0
899.83 0
899.89 0
899.96 0
900.03 0
900.10 0
900.17 0
900.24 0
900.31 0
900.37 0
900.44 0
900.51 0
900.58 0
900.65 0
900.72 0
900.79 0
900.86 0
900.92 0
900.99 0
901.06 0
901.13 0
901.20 0
901.27 0
901.34 0
901.41 0
901.47 0
901.54 0
901.61 0
901.68 0
901.75 0
901.82 0
901.89 0
901.95 0
902.02 0
902.09 0
902.16 0
902.23 0
902.30 0
902.37 0
902.44 0
902.51 0
902.57 0
902.64 0
902.71 0
902.78 0
902.85 0
902.92 0
902.99 0
903.06 0
903.12 0
903.19 0
903.26 0
903.33 0
903.40 0
903.47 0
903.54 0
903.61 0
903.67 0
903.74 0
903.81 0
903.88 0
903.95 0
904.02 0
904.09 0
904.16 0
904.22 0
904.29 0
904.36 0
904.43 0
904.50 0
904.57 0
904.64 0
904.71 0
904.78 0
904.84 0
904.91 0
904.98 0
905.05 0
905.12 0
905.19 0
905.26 0
905.33 0
905.40 0
905.46 0
905.53 0
905.60 0
905.67 0
905.74 0
905.81 0
905.88 0
905.95 0
906.02 0
906.08 0
906.15 0
906.22 0
906.29 0
906.36 0
906.43 0
906.50 0
906.57 0
906.64 0
906.70 0
906.77 0
906.84 0
906.91 0
906.98 0
907.05 0
907.12 0
907.19 0
907.26 0
907.32 0
907.39 0
907.46 0
907.53 0
907.60 0
907.67 0
907.74 0
907.81 0
907.88 0
907.95 0
908.01 0
908.08 0
908.15 0
908.22 0
908.29 0
908.36 0
908.43 0
908.50 0
908.57 0
908.64 0
908.70 0
908.77 0
908.84 0
908.91 0
908.98 0
909.05 0
909.12 0
909.19 0
909.26 0
909.33 0
909.39 0
909.46 0
909.53 0
909.60 0
909.67 0
909.74 0
909.81 0
909.88 0
909.95 0
910.02 0
910.08 0
910.15 0
910.22 0
910.29 0
910.36 0
910.43 0
910.50 0
910.57 0
910.64 0
910.71 0
910.78 0
910.84 0
910.91 0
910.98 0
911.05 0
911.12 0
911.19 0
911.26 0
911.33 0
911.40 0
911.47 0
911.54 0
911.60 0
911.67 0
911.74 0
911.81 0
911.88 0
911.95 0
912.02 0
912.09 0
912.16 0
912.23 0
912.30 0
912.37 0
912.43 0
912.50 0
912.57 0
912.64 0
912.71 0
912.78 0
912.85 0
912.92 0
912.99 0
913.06 0
913.13 0
913.19 0
913.26 0
913.33 0
913.40 0
913.47 0
913.54 0
913.61 0
913.68 0
913.75 0
913.82 0
913.89 0
913.96 0
914.03 0
914.09 0
914.16 0
914.23 0
914.30 0
914.37 0
914.44 0
914.51 0
914.58 0
914.65 0
914.72 0
914.79 0
914.86 0
914.92 0
914.99 0
915.06 0
915.13 0
915.20 0
915.27 0
915.34 0
915.41 0
915.48 0
915.55 0
915.62 0
915.69 0
915.76 0
915.83 0
915.89 0
915.96 0
916.03 0
916.10 0
916.17 0
916.24 0
916.31 0
916.38 0
916.45 0
916.52 0
916.59 0
916.66 0
916.73 0
916.80 0
916.86 0
916.93 0
917.00 0
917.07 0
917.14 0
917.21 0
917.28 0
917.35 0
917.42 0
917.49 0
917.56 0
917.63 0
917.70 0
917.77 0
917.84 0
917.90 0
917.97 0
918.04 0
918.11 0
918.18 0
918.25 0
918.32 0
918.39 0
918.46 0
918.53 0
918.60 0
918.67 0
918.74 0
918.81 0
918.88 0
918.95 0
919.01 0
919.08 0
919.15 0
919.22 0
919.29 0
919.36 0
919.43 0
919.50 0
919.57 0
919.64 0
919.71 0
919.78 0
919.85 0
919.92 0
919.99 0
920.06 0
920.13 0
920.19 0
920.26 0
920.33 0
920.40 0
920.47 0
920.54 0
920.61 0
920.68 0
920.75 0
920.82 0
920.89 0
920.96 0
921.03 0
921.10 0
921.17 0
921.24 0
921.31 0
921.38 0
921.44 0
921.51 0
921.58 0
921.65 0
921.72 0
921.79 0
921.86 0
921.93 0
922.00 0
922.07 0
922.14 0
922.21 0
922.28 0
922.35 0
922.42 0
922.49 0
922.56 0
922.63 0
922.70 0
922.77 0
922.83 0
922.90 0
922.97 0
923.04 0
923.11 0
923.18 0
923.25 0
923.32 0
923.39 0
923.46 0
923.53 0
923.60 0
923.67 0
923.74 0
923.81 0
923.88 0
923.95 0
924.02 0
924.09 0
924.16 0
924.23 0
924.30 0
924.37 0
924.43 0
924.50 0
924.57 0
924.64 0
924.71 0
924.78 0
924.85 0
924.92 0
924.99 0
925.06 0
925.13 0
925.20 0
925.27 0
925.34 0
925.41 0
925.48 0
925.55 0
925.62 0
925.69 0
925.76 0
925.83 0
925.90 0
925.97 0
926.04 0
926.11 0
926.18 0
926.25 0
926.31 0
926.38 0
926.45 0
926.52 0
926.59 0
926.66 0
926.73 0
926.80 0
926.87 0
926.94 0
927.01 0
927.08 0
927.15 0
927.22 0
927.29 0
927.36 0
927.43 0
927.50 0
927.57 0
927.64 0
927.71 0
927.78 0
927.85 0
927.92 0
927.99 0
928.06 0
928.13 0
928.20 0
928.27 0
928.34 0
928.41 0
928.48 0
928.55 0
928.62 0
928.69 0
928.75 0
928.82 0
928.89 0
928.96 0
929.03 0
929.10 0
929.17 0
929.24 0
929.31 0
929.38 0
929.45 0
929.52 0
929.59 0
929.66 0
929.73 0
929.80 0
929.87 0
929.94 0
930.01 0
930.08 0
930.15 0
930.22 0
930.29 0
930.36 0
930.43 0
930.50 0
930.57 0
930.64 0
930.71 0
930.78 0
930.85 0
930.92 0
930.99 0
931.06 0
931.13 0
931.20 0
931.27 0
931.34 0
931.41 0
931.48 0
931.55 0
931.62 0
931.69 0
931.76 0
931.83 0
931.90 0
931.97 0
932.04 0
932.11 0
932.18 0
932.25 0
932.32 0
932.39 0
932.46 0
932.53 0
932.60 0
932.67 0
932.74 0
932.81 0
932.88 0
932.95 0
933.02 0
933.08 0
933.15 0
933.22 0
933.29 0
933.36 0
933.43 0
933.50 0
933.57 0
933.64 0
933.71 0
933.78 0
933.85 0
933.92 0
933.99 0
934.06 0
934.13 0
934.20 0
934.27 0
934.34 0
934.41 0
934.48 0
934.55 0
934.62 0
934.69 0
934.76 0
934.83 0
934.90 0
934.97 0
935.04 0
935.11 0
935.18 0
935.25 0
935.32 0
935.39 0
935.46 0
935.53 0
935.60 0
935.67 0
935.74 0
935.81 0
935.88 0
935.95 0
936.02 0
936.09 0
936.16 0
936.23 0
936.30 0
936.37 0
936.44 0
936.51 0
936.58 0
936.65 0
936.72 0
936.79 0
936.86 0
936.93 0
937.00 0
937.07 0
937.14 0
937.21 0
937.28 0
937.36 0
937.43 0
937.50 0
937.57 0
937.64 0
937.71 0
937.78 0
937.85 0
937.92 0
937.99 0
938.06 0
938.13 0
938.20 0
938.27 0
938.34 0
938.41 0
938.48 0
938.55 0
938.62 0
938.69 0
938.76 0
938.83 0
938.90 0
938.97 0
939.04 0
939.11 0
939.18 0
939.25 0
939.32 0
939.39 0
939.46 0
939.53 0
939.60 0
939.67 0
939.74 0
939.81 0
939.88 0
939.95 0
940.02 0
940.09 0
940.16 0
940.23 0
940.30 0
940.37 0
940.44 0
940.51 0
940.58 0
940.65 0
940.72 0
940.79 0
940.86 0
940.93 0
941.00 0
941.07 0
941.14 0
941.21 0
941.28 0
941.35 0
941.42 0
941.49 0
941.56 0
941.63 0
941.71 0
941.78 0
941.85 0
941.92 0
941.99 0
942.06 0
942.13 0
942.20 0
942.27 0
942.34 0
942.41 0
942.48 0
942.55 0
942.62 0
942.69 0
942.76 0
942.83 0
942.90 0
942.97 0
943.04 0
943.11 0
943.18 0
943.25 0
943.32 0
943.39 0
943.46 0
943.53 0
943.60 0
943.67 0
943.74 0
943.81 0
943.88 0
943.95 0
944.02 0
944.09 0
944.17 0
944.24 0
944.31 0
944.38 0
944.45 0
944.52 0
944.59 0
944.66 0
944.73 0
944.80 0
944.87 0
944.94 0
945.01 0
945.08 0
945.15 0
945.22 0
945.29 0
945.36 0
945.43 0
945.50 0
945.57 0
945.64 0
945.71 0
945.78 0
945.85 0
945.92 0
945.99 0
946.07 0
946.14 0
946.21 0
946.28 0
946.35 0
946.42 0
946.49 0
946.56 0
946.63 0
946.70 0
946.77 0
946.84 0
946.91 0
946.98 0
947.05 0
947.12 0
947.19 0
947.26 0
947.33 0
947.40 0
947.47 0
947.54 0
947.61 0
947.69 0
947.76 0
947.83 0
947.90 0
947.97 0
948.04 0
948.11 0
948.18 0
948.25 0
948.32 0
948.39 0
948.46 0
948.53 0
948.60 0
948.67 0
948.74 0
948.81 0
948.88 0
948.95 0
949.02 0
949.10 0
949.17 0
949.24 0
949.31 0
949.38 0
949.45 0
949.52 0
949.59 0
949.66 0
949.73 0
949.80 0
949.87 0
949.94 0
950.01 0
950.08 0
950.15 0
950.22 0
950.29 0
950.36 0
950.44 0
950.51 0
950.58 0
950.65 0
950.72 0
950.79 0
950.86 0
950.93 0
951.00 0
951.07 0
951.14 0
951.21 0
951.28 0
951.35 0
951.42 0
951.49 0
951.56 0
951.64 0
951.71 0
951.78 0
951.85 0
951.92 0
951.99 0
952.06 0
952.13 0
952.20 0
952.27 0
952.34 0
952.41 0
952.48 0
952.55 0
952.62 0
952.69 0
952.77 0
952.84 0
952.91 0
952.98 0
953.05 0
953.12 0
953.19 0
953.26 0
953.33 0
953.40 0
953.47 0
953.54 0
953.61 0
953.68 0
953.76 0
953.83 0
953.90 0
953.97 0
954.04 0
954.11 0
954.18 0
954.25 0
954.32 0
954.39 0
954.46 0
954.53 0
954.60 0
954.67 0
954.75 0
954.82 0
954.89 0
954.96 0
955.03 0
955.10 0
955.17 0
955.24 0
955.31 0
955.38 0
955.45 0
955.52 0
955.59 0
955.66 0
955.74 0
955.81 0
955.88 0
955.95 0
956.02 0
956.09 0
956.16 0
956.23 0
956.30 0
956.37 0
956.44 0
956.51 0
956.58 0
956.66 0
956.73 0
956.80 0
956.87 0
956.94 0
957.01 0
957.08 0
957.15 0
957.22 0
957.29 0
957.36 0
957.43 0
957.51 0
957.58 0
957.65 0
957.72 0
957.79 0
957.86 0
957.93 0
958.00 0
958.07 0
958.14 0
958.21 0
958.28 0
958.36 0
958.43 0
958.50 0
958.57 0
958.64 0
958.71 0
958.78 0
958.85 0
958.92 0
958.99 0
959.06 0
959.14 0
959.21 0
959.28 0
959.35 0
959.42 0
959.49 0
959.56 0
959.63 0
959.70 0
959.77 0
959.84 0
959.92 0
959.99 0
960.06 0
960.13 0
960.20 0
960.27 0
960.34 0
960.41 0
960.48 0
960.55 0
960.62 0
960.70 0
960.77 0
960.84 0
960.91 0
960.98 0
961.05 0
961.12 0
961.19 0
961.26 0
961.33 0
961.41 0
961.48 0
961.55 0
961.62 0
961.69 0
961.76 0
961.83 0
961.90 0
961.97 0
962.04 0
962.12 0
962.19 0
962.26 0
962.33 0
962.40 0
962.47 0
962.54 0
962.61 0
962.68 0
962.75 0
962.83 0
962.90 0
962.97 0
963.04 0
963.11 0
963.18 0
963.25 0
963.32 0
963.39 0
963.46 0
963.54 0
963.61 0
963.68 0
963.75 0
963.82 0
963.89 0
963.96 0
964.03 0
964.10 0
964.18 0
964.25 0
964.32 0
964.39 0
964.46 0
964.53 0
964.60 0
964.67 0
964.74 0
964.82 0
964.89 0
964.96 0
965.03 0
965.10 0
965.17 0
965.24 0
965.31 0
965.38 0
965.46 0
965.53 0
965.60 0
965.67 0
965.74 0
965.81 0
965.88 0
965.95 0
966.02 0
966.10 0
966.17 0
966.24 0
966.31 0
966.38 0
966.45 0
966.52 0
966.59 0
966.66 0
966.74 0
966.81 0
966.88 0
966.95 0
967.02 0
967.09 0
967.16 0
967.23 0
967.31 0
967.38 0
967.45 0
967.52 0
967.59 0
967.66 0
967.73 0
967.80 0
967.87 0
967.95 0
968.02 0
968.09 0
968.16 0
968.23 0
968.30 0
968.37 0
968.44 0
968.52 0
968.59 0
968.66 0
968.73 0
968.80 0
968.87 0
968.94 0
969.01 0
969.09 0
969.16 0
969.23 0
969.30 0
969.37 0
969.44 0
969.51 0
969.58 0
969.66 0
969.73 0
969.80 0
969.87 0
969.94 0
970.01 0
970.08 0
970.16 0
970.23 0
970.30 0
970.37 0
970.44 0
970.51 0
970.58 0
970.65 0
970.73 0
970.80 0
970.87 0
970.94 0
971.01 0
971.08 0
971.15 0
971.22 0
971.30 0
971.37 0
971.44 0
971.51 0
971.58 0
971.65 0
971.72 0
971.80 0
971.87 0
971.94 0
972.01 0
972.08 0
972.15 0
972.22 0
972.30 0
972.37 0
972.44 0
972.51 0
972.58 0
972.65 0
972.72 0
972.79 0
972.87 0
972.94 0
973.01 0
973.08 0
973.15 0
973.22 0
973.29 0
973.37 0
973.44 0
973.51 0
973.58 0
973.65 0
973.72 0
973.79 0
973.87 0
973.94 0
974.01 0
974.08 0
974.15 0
974.22 0
974.29 0
974.37 0
974.44 0
974.51 0
974.58 0
974.65 0
974.72 0
974.79 0
974.87 0
974.94 0
975.01 0
975.08 0
975.15 0
975.22 0
975.30 0
975.37 0
975.44 0
975.51 0
975.58 0
975.65 0
975.72 0
975.80 0
975.87 0
975.94 0
976.01 0
976.08 0
976.15 0
976.22 0
976.30 0
976.37 0
976.44 0
976.51 0
976.58 0
976.65 0
976.73 0
976.80 0
976.87 0
976.94 0
977.01 0
977.08 0
977.15 0
977.23 0
977.30 0
977.37 0
977.44 0
977.51 0
977.58 0
977.66 0
977.73 0
977.80 0
977.87 0
977.94 0
978.01 0
978.09 0
978.16 0
978.23 0
978.30 0
978.37 0
978.44 0
978.51 0
978.59 0
978.66 0
978.73 0
978.80 0
978.87 0
978.94 0
979.02 0
979.09 0
979.16 0
979.23 0
979.30 0
979.37 0
979.45 0
979.52 0
979.59 0
979.66 0
979.73 0
979.80 0
979.88 0
979.95 0
980.02 0
980.09 0
980.16 0
980.23 0
980.31 0
980.38 0
980.45 0
980.52 0
980.59 0
980.66 0
980.74 0
980.81 0
980.88 0
980.95 0
981.02 0
981.09 0
981.17 0
981.24 0
981.31 0
981.38 0
981.45 0
981.52 0
981.60 0
981.67 0
981.74 0
981.81 0
981.88 0
981.95 0
982.03 0
982.10 0
982.17 0
982.24 0
982.31 0
982.39 0
982.46 0
982.53 0
982.60 0
982.67 0
982.74 0
982.82 0
982.89 0
982.96 0
983.03 0
983.10 0
983.17 0
983.25 0
983.32 0
983.39 0
983.46 0
983.53 0
983.61 0
983.68 0
983.75 0
983.82 0
983.89 0
983.96 0
984.04 0
984.11 0
984.18 0
984.25 0
984.32 0
984.40 0
984.47 0
984.54 0
984.61 0
984.68 0
984.75 0
984.83 0
984.90 0
984.97 0
985.04 0
985.11 0
985.19 0
985.26 0
985.33 0
985.40 0
985.47 0
985.54 0
985.62 0
985.69 0
985.76 0
985.83 0
985.90 0
985.98 0
986.05 0
986.12 0
986.19 0
986.26 0
986.34 0
986.41 0
986.48 0
986.55 0
986.62 0
986.69 0
986.77 0
986.84 0
986.91 0
986.98 0
987.05 0
987.13 0
987.20 0
987.27 0
987.34 0
987.41 0
987.49 0
987.56 0
987.63 0
987.70 0
987.77 0
987.85 0
987.92 0
987.99 0
988.06 0
988.13 0
988.21 0
988.28 0
988.35 0
988.42 0
988.49 0
988.57 0
988.64 0
988.71 0
988.78 0
988.85 0
988.93 0
989.00 0
989.07 0
989.14 0
989.21 0
989.29 0
989.36 0
989.43 0
989.50 0
989.57 1
989.65 1
989.72 1
989.79 1
989.86 1
989.93 1
990.01 0
990.08 0
990.15 0
990.22 0
990.29 0
990.37 0
990.44 0
990.51 0
990.58 0
990.65 0
990.73 0
990.80 0
990.87 0
990.94 0
991.01 0
991.09 0
991.16 0
991.23 0
991.30 0
991.37 0
991.45 0
991.52 0
991.59 0
991.66 0
991.73 0
991.81 0
991.88 0
991.95 0
992.02 0
992.10 0
992.17 0
992.24 0
992.31 0
992.38 0
992.46 0
992.53 0
992.60 0
992.67 0
992.74 0
992.82 0
992.89 0
992.96 0
993.03 0
993.10 0
993.18 0
993.25 0
993.32 0
993.39 0
993.47 0
993.54 0
993.61 0
993.68 0
993.75 0
993.83 0
993.90 0
993.97 0
994.04 1
994.12 1
994.19 1
994.26 1
994.33 1
994.40 1
994.48 1
994.55 1
994.62 2
994.69 2
994.76 2
994.84 2
994.91 2
994.98 2
995.05 2
995.13 2
995.20 2
995.27 2
995.34 1
995.41 1
995.49 1
995.56 0
995.63 0
995.70 0
995.78 0
995.85 0
995.92 0
995.99 0
996.06 0
996.14 0
996.21 0
996.28 0
996.35 0
996.43 0
996.50 0
996.57 0
996.64 0
996.72 0
996.79 0
996.86 0
996.93 0
997.00 0
997.08 0
997.15 0
997.22 0
997.29 0
997.37 0
997.44 0
997.51 0
997.58 0
997.65 0
997.73 0
997.80 0
997.87 0
997.94 0
998.02 0
998.09 0
998.16 0
998.23 0
998.31 0
998.38 0
998.45 0
998.52 0
998.59 0
998.67 0
998.74 0
998.81 0
998.88 0
998.96 0
999.03 0
999.10 0
999.17 0
999.25 0
999.32 0
999.39 0
999.46 0
999.54 0
999.61 0
999.68 0
999.75 0
999.83 0
999.90 0
999.97 0
1000.04 0
1000.11 0
1000.19 0
1000.26 0
1000.33 0
1000.40 0
1000.48 0
1000.55 0
1000.62 0
1000.69 0
1000.77 0
1000.84 0
1000.91 0
1000.98 0
1001.06 0
1001.13 0
1001.20 0
1001.27 0
1001.35 0
1001.42 0
1001.49 0
1001.56 0
1001.64 0
1001.71 0
1001.78 0
1001.85 0
1001.93 0
1002.00 0
1002.07 0
1002.14 0
1002.22 0
1002.29 0
1002.36 0
1002.43 0
1002.50 0
1002.58 0
1002.65 0
1002.72 0
1002.79 0
1002.87 0
1002.94 0
1003.01 0
1003.08 0
1003.16 0
1003.23 0
1003.30 0
1003.37 0
1003.45 0
1003.52 0
1003.59 0
1003.66 0
1003.74 0
1003.81 0
1003.88 0
1003.96 0
1004.03 0
1004.10 0
1004.17 0
1004.25 0
1004.32 0
1004.39 0
1004.46 0
1004.54 0
1004.61 0
1004.68 0
1004.75 0
1004.83 0
1004.90 0
1004.97 0
1005.04 0
1005.12 0
1005.19 0
1005.26 0
1005.33 0
1005.41 0
1005.48 0
1005.55 0
1005.62 0
1005.70 0
1005.77 0
1005.84 0
1005.91 0
1005.99 1
1006.06 1
1006.13 1
1006.20 1
1006.28 1
1006.35 2
1006.42 2
1006.50 2
1006.57 2
1006.64 2
1006.71 2
1006.79 2
1006.86 1
1006.93 1
1007.00 1
1007.08 1
1007.15 1
1007.22 1
1007.29 1
1007.37 1
1007.44 1
1007.51 1
1007.58 1
1007.66 1
1007.73 1
1007.80 1
1007.88 1
1007.95 1
1008.02 1
1008.09 1
1008.17 1
1008.24 1
1008.31 1
1008.38 2
1008.46 2
1008.53 2
1008.60 2
1008.68 2
1008.75 1
1008.82 1
1008.89 1
1008.97 1
1009.04 0
1009.11 0
1009.18 0
1009.26 0
1009.33 0
1009.40 0
1009.48 0
1009.55 0
1009.62 0
1009.69 0
1009.77 0
1009.84 0
1009.91 0
1009.98 0
1010.06 1
1010.13 1
1010.20 1
1010.28 1
1010.35 1
1010.42 1
1010.49 1
1010.57 0
1010.64 0
1010.71 0
1010.78 0
1010.86 0
1010.93 0
1011.00 0
1011.08 0
1011.15 0
1011.22 0
1011.29 0
1011.37 0
1011.44 0
1011.51 0
1011.59 0
1011.66 0
1011.73 0
1011.80 0
1011.88 0
1011.95 0
1012.02 0
1012.10 0
1012.17 0
1012.24 0
1012.31 0
1012.39 0
1012.46 0
1012.53 0
1012.60 0
1012.68 0
1012.75 0
1012.82 0
1012.90 0
1012.97 0
1013.04 0
1013.11 0
1013.19 0
1013.26 0
1013.33 0
1013.41 0
1013.48 0
1013.55 0
1013.63 0
1013.70 0
1013.77 0
1013.84 0
1013.92 0
1013.99 0
1014.06 0
1014.14 0
1014.21 0
1014.28 0
1014.35 1
1014.43 1
1014.50 1
1014.57 1
1014.65 1
1014.72 0
1014.79 0
1014.86 0
1014.94 0
1015.01 0
1015.08 0
1015.16 0
1015.23 0
1015.30 0
1015.37 0
1015.45 0
1015.52 0
1015.59 0
1015.67 0
1015.74 0
1015.81 0
1015.89 0
1015.96 0
1016.03 0
1016.10 0
1016.18 0
1016.25 0
1016.32 0
1016.40 0
1016.47 0
1016.54 0
1016.62 0
1016.69 0
1016.76 0
1016.83 0
1016.91 0
1016.98 0
1017.05 0
1017.13 0
1017.20 0
1017.27 0
1017.35 0
1017.42 0
1017.49 0
1017.56 1
1017.64 1
1017.71 1
1017.78 1
1017.86 1
1017.93 1
1018.00 1
1018.08 1
1018.15 1
1018.22 1
1018.29 1
1018.37 1
1018.44 1
1018.51 1
1018.59 1
1018.66 1
1018.73 1
1018.81 1
1018.88 1
1018.95 1
1019.03 1
1019.10 1
1019.17 1
1019.24 1
1019.32 1
1019.39 1
1019.46 0
1019.54 0
1019.61 0
1019.68 0
1019.76 0
1019.83 0
1019.90 0
1019.98 1
1020.05 1
1020.12 1
1020.19 1
1020.27 1
1020.34 1
1020.41 1
1020.49 1
1020.56 1
1020.63 1
1020.71 1
1020.78 1
1020.85 1
1020.93 1
1021.00 1
1021.07 1
1021.15 1
1021.22 1
1021.29 1
1021.37 1
1021.44 1
1021.51 1
1021.58 1
1021.66 1
1021.73 1
1021.80 1
1021.88 1
1021.95 0
1022.02 0
1022.10 0
1022.17 0
1022.24 0
1022.32 0
1022.39 1
1022.46 1
1022.54 1
1022.61 1
1022.68 1
1022.76 1
1022.83 1
1022.90 1
1022.98 1
1023.05 0
1023.12 0
1023.19 0
1023.27 0
1023.34 1
1023.41 1
1023.49 1
1023.56 1
1023.63 1
1023.71 1
1023.78 1
1023.85 1
1023.93 1
1024.00 1
1024.07 1
1024.15 1
1024.22 1
1024.29 1
1024.37 2
1024.44 2
1024.51 2
1024.59 3
1024.66 4
1024.73 5
1024.81 6
1024.88 7
1024.95 8
1025.03 8
1025.10 8
1025.17 8
1025.25 7
1025.32 7
1025.39 6
1025.47 5
1025.54 5
1025.61 4
1025.69 4
1025.76 4
1025.83 4
1025.91 4
1025.98 4
1026.05 4
1026.13 5
1026.20 5
1026.27 4
1026.35 4
1026.42 4
1026.49 3
1026.57 3
1026.64 3
1026.71 3
1026.79 2
1026.86 2
1026.93 2
1027.01 2
1027.08 1
1027.15 1
1027.23 1
1027.30 1
1027.37 1
1027.45 1
1027.52 1
1027.59 1
1027.67 1
1027.74 1
1027.81 1
1027.89 1
1027.96 1
1028.03 1
1028.11 0
1028.18 0
1028.25 0
1028.33 0
1028.40 0
1028.47 0
1028.55 1
1028.62 1
1028.69 1
1028.77 1
1028.84 1
1028.91 1
1028.99 1
1029.06 1
1029.13 1
1029.21 1
1029.28 1
1029.36 1
1029.43 2
1029.50 2
1029.58 2
1029.65 2
1029.72 2
1029.80 2
1029.87 3
1029.94 3
1030.02 3
1030.09 2
1030.16 2
1030.24 2
1030.31 2
1030.38 2
1030.46 2
1030.53 2
1030.60 2
1030.68 2
1030.75 1
1030.82 1
1030.90 1
1030.97 1
1031.04 1
1031.12 1
1031.19 1
1031.27 1
1031.34 1
1031.41 1
1031.49 1
1031.56 1
1031.63 1
1031.71 0
1031.78 0
1031.85 1
1031.93 1
1032.00 2
1032.07 3
1032.15 4
1032.22 5
1032.29 7
1032.37 8
1032.44 10
1032.52 11
1032.59 12
1032.66 12
1032.74 12
1032.81 11
1032.88 10
1032.96 10
1033.03 9
1033.10 8
1033.18 8
1033.25 8
1033.32 8
1033.40 8
1033.47 8
1033.55 7
1033.62 7
1033.69 7
1033.77 7
1033.84 6
1033.91 6
1033.99 6
1034.06 6
1034.13 6
1034.21 6
1034.28 6
1034.36 5
1034.43 5
1034.50 5
1034.58 4
1034.65 4
1034.72 3
1034.80 3
1034.87 2
1034.94 2
1035.02 2
1035.09 1
1035.17 1
1035.24 2
1035.31 2
1035.39 2
1035.46 2
1035.53 2
1035.61 2
1035.68 2
1035.75 2
1035.83 2
1035.90 2
1035.98 2
1036.05 3
1036.12 3
1036.20 3
1036.27 3
1036.34 3
1036.42 2
1036.49 2
1036.57 2
1036.64 2
1036.71 2
1036.79 1
1036.86 1
1036.93 1
1037.01 1
1037.08 1
1037.15 2
1037.23 2
1037.30 2
1037.38 2
1037.45 2
1037.52 2
1037.60 2
1037.67 1
1037.74 1
1037.82 1
1037.89 1
1037.97 2
1038.04 2
1038.11 2
1038.19 2
1038.26 2
1038.33 2
1038.41 2
1038.48 2
1038.56 2
1038.63 2
1038.70 2
1038.78 2
1038.85 3
1038.93 3
1039.00 3
1039.07 2
1039.15 2
1039.22 2
1039.29 1
1039.37 1
1039.44 1
1039.52 1
1039.59 1
1039.66 1
1039.74 1
1039.81 2
1039.88 2
1039.96 3
1040.03 3
1040.11 4
1040.18 4
1040.25 4
1040.33 4
1040.40 4
1040.48 4
1040.55 4
1040.62 3
1040.70 3
1040.77 2
1040.84 2
1040.92 1
1040.99 1
1041.07 1
1041.14 1
1041.21 1
1041.29 2
1041.36 2
1041.44 1
1041.51 1
1041.58 1
1041.66 1
1041.73 1
1041.80 1
1041.88 1
1041.95 1
1042.03 1
1042.10 1
1042.17 2
1042.25 2
1042.32 2
1042.40 2
1042.47 2
1042.54 2
1042.62 3
1042.69 3
1042.77 3
1042.84 3
1042.91 2
1042.99 2
1043.06 2
1043.14 2
1043.21 2
1043.28 2
1043.36 3
1043.43 3
1043.50 3
1043.58 4
1043.65 4
1043.73 4
1043.80 3
1043.87 3
1043.95 3
1044.02 3
1044.10 3
1044.17 4
1044.24 5
1044.32 6
1044.39 6
1044.47 7
1044.54 8
1044.61 8
1044.69 9
1044.76 9
1044.84 9
1044.91 9
1044.98 9
1045.06 10
1045.13 10
1045.21 10
1045.28 10
1045.35 10
1045.43 10
1045.50 10
1045.58 9
1045.65 9
1045.72 9
1045.80 9
1045.87 9
1045.95 9
1046.02 9
1046.09 9
1046.17 8
1046.24 8
1046.32 8
1046.39 8
1046.46 8
1046.54 8
1046.61 9
1046.69 9
1046.76 10
1046.84 10
1046.91 11
1046.98 10
1047.06 10
1047.13 10
1047.21 9
1047.28 8
1047.35 7
1047.43 7
1047.50 6
1047.58 5
1047.65 5
1047.72 4
1047.80 4
1047.87 5
1047.95 5
1048.02 6
1048.09 6
1048.17 7
1048.24 7
1048.32 8
1048.39 8
1048.47 9
1048.54 9
1048.61 9
1048.69 9
1048.76 8
1048.84 8
1048.91 7
1048.98 7
1049.06 6
1049.13 6
1049.21 6
1049.28 6
1049.36 6
1049.43 6
1049.50 6
1049.58 5
1049.65 5
1049.73 5
1049.80 5
1049.87 4
1049.95 4
1050.02 4
1050.10 4
1050.17 4
1050.25 3
1050.32 3
1050.39 3
1050.47 3
1050.54 2
1050.62 2
1050.69 3
1050.76 3
1050.84 3
1050.91 3
1050.99 3
1051.06 3
1051.14 3
1051.21 4
1051.28 4
1051.36 5
1051.43 5
1051.51 6
1051.58 6
1051.66 6
1051.73 6
1051.80 5
1051.88 5
1051.95 5
1052.03 5
1052.10 5
1052.17 5
1052.25 5
1052.32 6
1052.40 6
1052.47 6
1052.55 7
1052.62 7
1052.69 8
1052.77 8
1052.84 9
1052.92 9
1052.99 9
1053.07 9
1053.14 9
1053.21 9
1053.29 8
1053.36 8
1053.44 8
1053.51 7
1053.59 7
1053.66 6
1053.73 6
1053.81 6
1053.88 6
1053.96 6
1054.03 5
1054.11 5
1054.18 5
1054.26 5
1054.33 6
1054.40 6
1054.48 6
1054.55 7
1054.63 7
1054.70 7
1054.78 7
1054.85 7
1054.92 7
1055.00 6
1055.07 6
1055.15 5
1055.22 5
1055.30 4
1055.37 4
1055.44 4
1055.52 3
1055.59 3
1055.67 3
1055.74 3
1055.82 3
1055.89 3
1055.97 3
1056.04 3
1056.11 4
1056.19 4
1056.26 4
1056.34 3
1056.41 3
1056.49 2
1056.56 1
1056.63 1
1056.71 0
1056.78 0
1056.86 0
1056.93 0
1057.01 0
1057.08 0
1057.16 0
1057.23 0
1057.30 0
1057.38 0
1057.45 0
1057.53 0
1057.60 0
1057.68 0
1057.75 0
1057.83 0
1057.90 1
1057.97 1
1058.05 1
1058.12 2
1058.20 2
1058.27 2
1058.35 2
1058.42 2
1058.50 2
1058.57 2
1058.65 1
1058.72 1
1058.79 1
1058.87 1
1058.94 1
1059.02 0
1059.09 0
1059.17 1
1059.24 1
1059.32 1
1059.39 1
1059.46 2
1059.54 2
1059.61 2
1059.69 2
1059.76 2
1059.84 2
1059.91 2
1059.99 3
1060.06 3
1060.14 3
1060.21 2
1060.28 2
1060.36 2
1060.43 2
1060.51 2
1060.58 2
1060.66 2
1060.73 3
1060.81 3
1060.88 3
1060.96 4
1061.03 4
1061.10 4
1061.18 4
1061.25 5
1061.33 6
1061.40 6
1061.48 7
1061.55 8
1061.63 8
1061.70 9
1061.78 9
1061.85 8
1061.92 8
1062.00 7
1062.07 6
1062.15 6
1062.22 5
1062.30 4
1062.37 4
1062.45 3
1062.52 3
1062.60 3
1062.67 3
1062.75 3
1062.82 4
1062.89 5
1062.97 6
1063.04 6
1063.12 7
1063.19 8
1063.27 8
1063.34 8
1063.42 7
1063.49 6
1063.57 6
1063.64 5
1063.72 5
1063.79 4
1063.87 5
1063.94 5
1064.01 6
1064.09 7
1064.16 7
1064.24 8
1064.31 8
1064.39 8
1064.46 8
1064.54 8
1064.61 9
1064.69 9
1064.76 10
1064.84 10
1064.91 11
1064.99 12
1065.06 13
1065.14 13
1065.21 13
1065.28 13
1065.36 12
1065.43 12
1065.51 11
1065.58 10
1065.66 10
1065.73 10
1065.81 9
1065.88 9
1065.96 9
1066.03 9
1066.11 9
1066.18 8
1066.26 8
1066.33 9
1066.41 9
1066.48 9
1066.56 10
1066.63 10
1066.70 11
1066.78 11
1066.85 12
1066.93 12
1067.00 12
1067.08 13
1067.15 13
1067.23 13
1067.30 13
1067.38 13
1067.45 13
1067.53 13
1067.60 12
1067.68 11
1067.75 10
1067.83 9
1067.90 9
1067.98 9
1068.05 9
1068.13 10
1068.20 11
1068.28 12
1068.35 13
1068.43 14
1068.50 15
1068.57 15
1068.65 15
1068.72 15
1068.80 14
1068.87 14
1068.95 13
1069.02 13
1069.10 12
1069.17 13
1069.25 13
1069.32 13
1069.40 14
1069.47 14
1069.55 14
1069.62 13
1069.70 13
1069.77 12
1069.85 12
1069.92 12
1070.00 13
1070.07 15
1070.15 16
1070.22 18
1070.30 18
1070.37 19
1070.45 19
1070.52 19
1070.60 18
1070.67 18
1070.75 18
1070.82 18
1070.90 19
1070.97 20
1071.05 20
1071.12 21
1071.20 22
1071.27 22
1071.35 22
1071.42 21
1071.50 21
1071.57 20
1071.65 19
1071.72 19
1071.79 18
1071.87 18
1071.94 17
1072.02 16
1072.09 15
1072.17 14
1072.24 13
1072.32 12
1072.39 11
1072.47 11
1072.54 10
1072.62 10
1072.69 10
1072.77 9
1072.84 9
1072.92 8
1072.99 7
1073.07 6
1073.14 6
1073.22 5
1073.29 5
1073.37 5
1073.44 5
1073.52 6
1073.59 6
1073.67 6
1073.74 6
1073.82 6
1073.89 5
1073.97 4
1074.04 3
1074.12 2
1074.19 2
1074.27 2
1074.34 2
1074.42 2
1074.49 3
1074.57 3
1074.64 4
1074.72 4
1074.79 5
1074.87 5
1074.95 5
1075.02 5
1075.10 5
1075.17 5
1075.25 4
1075.32 4
1075.40 3
1075.47 2
1075.55 2
1075.62 2
1075.70 3
1075.77 3
1075.85 4
1075.92 4
1076.00 5
1076.07 5
1076.15 6
1076.22 6
1076.30 6
1076.37 7
1076.45 7
1076.52 7
1076.60 7
1076.67 7
1076.75 7
1076.82 7
1076.90 7
1076.97 7
1077.05 8
1077.12 8
1077.20 8
1077.27 8
1077.35 9
1077.42 10
1077.50 11
1077.57 12
1077.65 13
1077.72 13
1077.80 13
1077.87 13
1077.95 13
1078.02 12
1078.10 12
1078.17 10
1078.25 9
1078.33 8
1078.40 7
1078.48 6
1078.55 6
1078.63 6
1078.70 6
1078.78 7
1078.85 8
1078.93 9
1079.00 10
1079.08 10
1079.15 11
1079.23 12
1079.30 12
1079.38 12
1079.45 12
1079.53 12
1079.60 12
1079.68 12
1079.75 12
1079.83 12
1079.90 13
1079.98 13
1080.05 13
1080.13 13
1080.21 13
1080.28 12
1080.36 12
1080.43 11
1080.51 11
1080.58 11
1080.66 11
1080.73 12
1080.81 12
1080.88 13
1080.96 15
1081.03 16
1081.11 17
1081.18 18
1081.26 19
1081.33 20
1081.41 20
1081.48 19
1081.56 19
1081.64 19
1081.71 18
1081.79 17
1081.86 17
1081.94 17
1082.01 17
1082.09 17
1082.16 16
1082.24 16
1082.31 16
1082.39 15
1082.46 14
1082.54 13
1082.61 12
1082.69 12
1082.77 12
1082.84 12
1082.92 12
1082.99 13
1083.07 13
1083.14 14
1083.22 15
1083.29 16
1083.37 17
1083.44 17
1083.52 18
1083.59 18
1083.67 18
1083.74 17
1083.82 17
1083.90 15
1083.97 14
1084.05 13
1084.12 12
1084.20 12
1084.27 11
1084.35 11
1084.42 11
1084.50 10
1084.57 10
1084.65 10
1084.72 9
1084.80 9
1084.88 10
1084.95 10
1085.03 11
1085.10 12
1085.18 14
1085.25 14
1085.33 15
1085.40 15
1085.48 15
1085.55 14
1085.63 14
1085.70 13
1085.78 13
1085.86 12
1085.93 12
1086.01 12
1086.08 11
1086.16 11
1086.23 10
1086.31 10
1086.38 9
1086.46 9
1086.53 9
1086.61 8
1086.69 8
1086.76 8
1086.84 8
1086.91 7
1086.99 7
1087.06 7
1087.14 6
1087.21 6
1087.29 5
1087.37 4
1087.44 3
1087.52 2
1087.59 1
1087.67 1
1087.74 0
1087.82 1
1087.89 1
1087.97 1
1088.04 0
1088.12 0
1088.20 0
1088.27 0
1088.35 0
1088.42 0
1088.50 0
1088.57 0
1088.65 1
1088.72 1
1088.80 2
1088.88 3
1088.95 3
1089.03 3
1089.10 2
1089.18 2
1089.25 1
1089.33 1
1089.40 1
1089.48 2
1089.56 3
1089.63 4
1089.71 5
1089.78 6
1089.86 7
1089.93 7
1090.01 7
1090.08 7
1090.16 7
1090.24 7
1090.31 7
1090.39 7
1090.46 7
1090.54 7
1090.61 7
1090.69 8
1090.76 9
1090.84 9
1090.92 10
1090.99 11
1091.07 12
1091.14 13
1091.22 13
1091.29 13
1091.37 13
1091.45 12
1091.52 11
1091.60 10
1091.67 9
1091.75 8
1091.82 7
1091.90 6
1091.97 5
1092.05 5
1092.13 4
1092.20 4
1092.28 4
1092.35 5
1092.43 6
1092.50 7
1092.58 9
1092.66 11
1092.73 14
1092.81 16
1092.88 18
1092.96 20
1093.03 20
1093.11 20
1093.19 19
1093.26 18
1093.34 17
1093.41 16
1093.49 15
1093.56 14
1093.64 14
1093.72 14
1093.79 14
1093.87 15
1093.94 15
1094.02 15
1094.09 15
1094.17 14
1094.25 14
1094.32 14
1094.40 13
1094.47 13
1094.55 13
1094.62 13
1094.70 12
1094.78 12
1094.85 12
1094.93 11
1095.00 11
1095.08 11
1095.15 11
1095.23 12
1095.31 13
1095.38 14
1095.46 15
1095.53 16
1095.61 16
1095.68 15
1095.76 14
1095.84 13
1095.91 12
1095.99 11
1096.06 11
1096.14 12
1096.22 13
1096.29 14
1096.37 15
1096.44 15
1096.52 16
1096.59 16
1096.67 17
1096.75 17
1096.82 17
1096.90 18
1096.97 19
1097.05 19
1097.13 19
1097.20 19
1097.28 19
1097.35 19
1097.43 19
1097.50 20
1097.58 20
1097.66 20
1097.73 21
1097.81 21
1097.88 21
1097.96 21
1098.04 20
1098.11 20
1098.19 20
1098.26 20
1098.34 21
1098.41 22
1098.49 23
1098.57 24
1098.64 25
1098.72 25
1098.79 25
1098.87 25
1098.95 25
1099.02 25
1099.10 27
1099.17 28
1099.25 29
1099.33 30
1099.40 30
1099.48 29
1099.55 27
1099.63 24
1099.70 21
1099.78 18
1099.86 15
1099.93 13
1100.01 12
1100.08 11
1100.16 10
1100.24 10
1100.31 10
1100.39 9
1100.46 9
1100.54 9
1100.62 9
1100.69 9
1100.77 10
1100.84 10
1100.92 11
1101.00 12
1101.07 13
1101.15 13
1101.22 13
1101.30 12
1101.38 11
1101.45 10
1101.53 9
1101.60 8
1101.68 8
1101.76 8
1101.83 8
1101.91 9
1101.98 10
1102.06 10
1102.14 11
1102.21 11
1102.29 11
1102.36 11
1102.44 11
1102.52 10
1102.59 10
1102.67 8
1102.74 7
1102.82 6
1102.90 5
1102.97 4
1103.05 3
1103.12 3
1103.20 3
1103.28 3
1103.35 2
1103.43 2
1103.50 1
1103.58 1
1103.66 0
1103.73 0
1103.81 0
1103.88 0
1103.96 0
1104.04 0
1104.11 1
1104.19 1
1104.26 1
1104.34 0
1104.42 0
1104.49 0
1104.57 0
1104.64 0
1104.72 0
1104.80 0
1104.87 1
1104.95 3
1105.03 4
1105.10 6
1105.18 7
1105.25 7
1105.33 7
1105.41 7
1105.48 7
1105.56 7
1105.63 7
1105.71 7
1105.79 8
1105.86 9
1105.94 9
1106.02 10
1106.09 11
1106.17 12
1106.24 13
1106.32 14
1106.40 16
1106.47 18
1106.55 20
1106.62 22
1106.70 25
1106.78 27
1106.85 29
1106.93 30
1107.00 30
1107.08 30
1107.16 30
1107.23 29
1107.31 28
1107.39 28
1107.46 28
1107.54 28
1107.61 29
1107.69 31
1107.77 32
1107.84 33
1107.92 35
1108.00 35
1108.07 36
1108.15 36
1108.22 37
1108.30 37
1108.38 38
1108.45 39
1108.53 40
1108.61 42
1108.68 44
1108.76 46
1108.83 48
1108.91 50
1108.99 51
1109.06 50
1109.14 50
1109.22 48
1109.29 47
1109.37 45
1109.44 44
1109.52 44
1109.60 44
1109.67 44
1109.75 45
1109.83 46
1109.90 46
1109.98 45
1110.05 44
1110.13 43
1110.21 41
1110.28 40
1110.36 39
1110.44 39
1110.51 40
1110.59 41
1110.66 43
1110.74 43
1110.82 43
1110.89 43
1110.97 42
1111.05 41
1111.12 39
1111.20 39
1111.27 38
1111.35 37
1111.43 36
1111.50 35
1111.58 34
1111.66 32
1111.73 31
1111.81 30
1111.89 29
1111.96 29
1112.04 30
1112.11 31
1112.19 32
1112.27 33
1112.34 34
1112.42 34
1112.50 34
1112.57 34
1112.65 33
1112.73 31
1112.80 30
1112.88 28
1112.95 26
1113.03 25
1113.11 23
1113.18 22
1113.26 21
1113.34 21
1113.41 20
1113.49 19
1113.57 18
1113.64 17
1113.72 16
1113.79 15
1113.87 15
1113.95 14
1114.02 14
1114.10 13
1114.18 13
1114.25 13
1114.33 14
1114.41 16
1114.48 17
1114.56 19
1114.64 21
1114.71 23
1114.79 23
1114.86 23
1114.94 22
1115.02 20
1115.09 19
1115.17 17
1115.25 16
1115.32 16
1115.40 16
1115.48 17
1115.55 18
1115.63 20
1115.71 21
1115.78 22
1115.86 22
1115.93 22
1116.01 21
1116.09 20
1116.16 19
1116.24 18
1116.32 18
1116.39 18
1116.47 18
1116.55 18
1116.62 19
1116.70 19
1116.78 19
1116.85 19
1116.93 19
1117.01 19
1117.08 19
1117.16 19
1117.24 19
1117.31 20
1117.39 21
1117.46 22
1117.54 22
1117.62 23
1117.69 23
1117.77 24
1117.85 24
1117.92 24
1118.00 23
1118.08 22
1118.15 20
1118.23 18
1118.31 16
1118.38 15
1118.46 14
1118.54 14
1118.61 15
1118.69 16
1118.77 19
1118.84 21
1118.92 23
1119.00 24
1119.07 25
1119.15 25
1119.23 25
1119.30 24
1119.38 23
1119.46 23
1119.53 22
1119.61 22
1119.69 22
1119.76 22
1119.84 22
1119.92 21
1119.99 21
1120.07 20
1120.14 20
1120.22 19
1120.30 18
1120.37 17
1120.45 17
1120.53 17
1120.60 17
1120.68 17
1120.76 18
1120.83 18
1120.91 19
1120.99 19
1121.06 20
1121.14 20
1121.22 20
1121.29 20
1121.37 20
1121.45 20
1121.52 21
1121.60 22
1121.68 24
1121.75 26
1121.83 28
1121.91 30
1121.98 31
1122.06 32
1122.14 32
1122.21 31
1122.29 30
1122.37 28
1122.44 26
1122.52 25
1122.60 24
1122.67 24
1122.75 25
1122.83 26
1122.91 27
1122.98 27
1123.06 27
1123.14 27
1123.21 27
1123.29 27
1123.37 28
1123.44 29
1123.52 30
1123.60 30
1123.67 30
1123.75 29
1123.83 27
1123.90 25
1123.98 23
1124.06 20
1124.13 18
1124.21 17
1124.29 16
1124.36 16
1124.44 17
1124.52 18
1124.59 20
1124.67 21
1124.75 22
1124.82 23
1124.90 23
1124.98 22
1125.05 21
1125.13 20
1125.21 19
1125.28 19
1125.36 19
1125.44 19
1125.51 19
1125.59 20
1125.67 20
1125.75 20
1125.82 20
1125.90 19
1125.98 19
1126.05 19
1126.13 19
1126.21 18
1126.28 18
1126.36 18
1126.44 18
1126.51 18
1126.59 18
1126.67 17
1126.74 17
1126.82 16
1126.90 15
1126.97 14
1127.05 12
1127.13 10
1127.21 7
1127.28 5
1127.36 3
1127.44 1
1127.51 0
1127.59 0
1127.67 0
1127.74 0
1127.82 0
1127.90 1
1127.97 2
1128.05 2
1128.13 1
1128.20 1
1128.28 0
1128.36 0
1128.44 0
1128.51 0
1128.59 0
1128.67 0
1128.74 0
1128.82 1
1128.90 2
1128.97 2
1129.05 3
1129.13 4
1129.20 5
1129.28 6
1129.36 8
1129.44 9
1129.51 10
1129.59 11
1129.67 11
1129.74 11
1129.82 10
1129.90 10
1129.97 10
1130.05 10
1130.13 10
1130.20 11
1130.28 11
1130.36 12
1130.44 12
1130.51 13
1130.59 13
1130.67 13
1130.74 13
1130.82 13
1130.90 13
1130.97 14
1131.05 14
1131.13 15
1131.21 15
1131.28 15
1131.36 14
1131.44 13
1131.51 11
1131.59 9
1131.67 7
1131.74 6
1131.82 4
1131.90 3
1131.98 2
1132.05 2
1132.13 2
1132.21 2
1132.28 2
1132.36 3
1132.44 3
1132.51 3
1132.59 3
1132.67 3
1132.75 3
1132.82 3
1132.90 3
1132.98 3
1133.05 4
1133.13 3
1133.21 3
1133.29 3
1133.36 4
1133.44 4
1133.52 5
1133.59 6
1133.67 7
1133.75 9
1133.83 11
1133.90 12
1133.98 13
1134.06 13
1134.13 13
1134.21 14
1134.29 14
1134.36 15
1134.44 17
1134.52 19
1134.60 23
1134.67 26
1134.75 30
1134.83 34
1134.90 37
1134.98 39
1135.06 41
1135.14 42
1135.21 43
1135.29 43
1135.37 43
1135.44 42
1135.52 42
1135.60 41
1135.68 42
1135.75 43
1135.83 44
1135.91 47
1135.98 50
1136.06 53
1136.14 56
1136.22 59
1136.29 61
1136.37 63
1136.45 63
1136.52 64
1136.60 64
1136.68 65
1136.76 66
1136.83 68
1136.91 70
1136.99 71
1137.07 73
1137.14 73
1137.22 74
1137.30 74
1137.37 74
1137.45 75
1137.53 76
1137.61 76
1137.68 77
1137.76 77
1137.84 76
1137.91 75
1137.99 73
1138.07 71
1138.15 69
1138.22 68
1138.30 67
1138.38 67
1138.46 66
1138.53 66
1138.61 65
1138.69 64
1138.76 64
1138.84 63
1138.92 62
1139.00 61
1139.07 61
1139.15 60
1139.23 60
1139.30 59
1139.38 59
1139.46 58
1139.54 57
1139.61 56
1139.69 54
1139.77 51
1139.85 48
1139.92 45
1140.00 42
1140.08 39
1140.16 37
1140.23 36
1140.31 35
1140.39 34
1140.46 33
1140.54 32
1140.62 30
1140.70 29
1140.77 29
1140.85 29
1140.93 29
1141.01 30
1141.08 31
1141.16 32
1141.24 33
1141.32 34
1141.39 34
1141.47 33
1141.55 32
1141.62 31
1141.70 29
1141.78 28
1141.86 27
1141.93 26
1142.01 25
1142.09 24
1142.17 24
1142.24 23
1142.32 23
1142.40 22
1142.48 20
1142.55 19
1142.63 17
1142.71 15
1142.78 14
1142.86 12
1142.94 11
1143.02 11
1143.09 11
1143.17 11
1143.25 11
1143.33 11
1143.40 11
1143.48 11
1143.56 10
1143.64 10
1143.71 10
1143.79 10
1143.87 11
1143.95 11
1144.02 12
1144.10 13
1144.18 13
1144.26 12
1144.33 11
1144.41 10
1144.49 9
1144.57 8
1144.64 7
1144.72 8
1144.80 9
1144.88 10
1144.95 12
1145.03 13
1145.11 14
1145.19 15
1145.26 15
1145.34 16
1145.42 16
1145.50 16
1145.57 17
1145.65 17
1145.73 18
1145.81 19
1145.88 20
1145.96 21
1146.04 21
1146.12 21
1146.19 20
1146.27 19
1146.35 17
1146.43 15
1146.50 13
1146.58 11
1146.66 10
1146.74 9
1146.81 8
1146.89 8
1146.97 9
1147.05 10
1147.12 11
1147.20 12
1147.28 13
1147.36 14
1147.43 14
1147.51 14
1147.59 14
1147.67 14
1147.74 14
1147.82 14
1147.90 14
1147.98 14
1148.05 14
1148.13 14
1148.21 13
1148.29 12
1148.36 12
1148.44 12
1148.52 13
1148.60 14
1148.67 15
1148.75 18
1148.83 20
1148.91 22
1148.98 24
1149.06 25
1149.14 27
1149.22 27
1149.30 28
1149.37 29
1149.45 30
1149.53 32
1149.61 33
1149.68 35
1149.76 37
1149.84 39
1149.92 40
1149.99 41
1150.07 43
1150.15 44
1150.23 45
1150.30 46
1150.38 48
1150.46 50
1150.54 52
1150.62 54
1150.69 56
1150.77 59
1150.85 61
1150.93 63
1151.00 64
1151.08 65
1151.16 65
1151.24 65
1151.31 65
1151.39 65
1151.47 65
1151.55 66
1151.62 68
1151.70 70
1151.78 72
1151.86 73
1151.94 75
1152.01 75
1152.09 76
1152.17 76
1152.25 77
1152.32 79
1152.40 83
1152.48 87
1152.56 93
1152.64 101
1152.71 109
1152.79 118
1152.87 127
1152.95 135
1153.02 142
1153.10 147
1153.18 151
1153.26 154
1153.33 157
1153.41 159
1153.49 161
1153.57 162
1153.65 163
1153.72 163
1153.80 162
1153.88 161
1153.96 160
1154.03 158
1154.11 157
1154.19 156
1154.27 156
1154.35 156
1154.42 157
1154.50 159
1154.58 161
1154.66 163
1154.73 164
1154.81 164
1154.89 163
1154.97 161
1155.05 157
1155.12 154
1155.20 150
1155.28 147
1155.36 145
1155.43 143
1155.51 142
1155.59 141
1155.67 140
1155.75 139
1155.82 137
1155.90 135
1155.98 133
1156.06 131
1156.14 128
1156.21 125
1156.29 122
1156.37 119
1156.45 115
1156.52 112
1156.60 108
1156.68 104
1156.76 100
1156.84 96
1156.91 91
1156.99 86
1157.07 82
1157.15 77
1157.23 73
1157.30 70
1157.38 66
1157.46 63
1157.54 59
1157.61 56
1157.69 52
1157.77 49
1157.85 46
1157.93 45
1158.00 43
1158.08 42
1158.16 42
1158.24 42
1158.32 42
1158.39 41
1158.47 40
1158.55 38
1158.63 36
1158.71 33
1158.78 31
1158.86 28
1158.94 26
1159.02 24
1159.10 23
1159.17 22
1159.25 21
1159.33 21
1159.41 21
1159.49 21
1159.56 20
1159.64 20
1159.72 19
1159.80 19
1159.87 18
1159.95 17
1160.03 16
1160.11 16
1160.19 15
1160.26 15
1160.34 15
1160.42 15
1160.50 15
1160.58 16
1160.65 17
1160.73 18
1160.81 19
1160.89 20
1160.97 21
1161.04 21
1161.12 21
1161.20 20
1161.28 18
1161.36 17
1161.43 15
1161.51 14
1161.59 12
1161.67 11
1161.75 11
1161.83 10
1161.90 9
1161.98 8
1162.06 8
1162.14 8
1162.22 8
1162.29 9
1162.37 10
1162.45 12
1162.53 13
1162.61 14
1162.68 14
1162.76 14
1162.84 13
1162.92 12
1163.00 9
1163.07 7
1163.15 4
1163.23 2
1163.31 0
1163.39 0
1163.46 0
1163.54 0
1163.62 0
1163.70 0
1163.78 1
1163.85 1
1163.93 2
1164.01 2
1164.09 1
1164.17 1
1164.25 0
1164.32 0
1164.40 0
1164.48 0
1164.56 1
1164.64 2
1164.71 2
1164.79 2
1164.87 2
1164.95 3
1165.03 3
1165.10 3
1165.18 4
1165.26 5
1165.34 5
1165.42 5
1165.50 5
1165.57 4
1165.65 4
1165.73 4
1165.81 5
1165.89 7
1165.96 9
1166.04 12
1166.12 14
1166.20 16
1166.28 16
1166.36 16
1166.43 15
1166.51 12
1166.59 10
1166.67 7
1166.75 5
1166.82 4
1166.90 4
1166.98 4
1167.06 5
1167.14 7
1167.22 8
1167.29 9
1167.37 10
1167.45 10
1167.53 9
1167.61 8
1167.69 8
1167.76 7
1167.84 7
1167.92 7
1168.00 7
1168.08 8
1168.15 8
1168.23 9
1168.31 8
1168.39 8
1168.47 7
1168.55 6
1168.62 6
1168.70 6
1168.78 6
1168.86 7
1168.94 8
1169.02 9
1169.09 10
1169.17 11
1169.25 11
1169.33 10
1169.41 8
1169.49 6
1169.56 4
1169.64 2
1169.72 1
1169.80 0
1169.88 0
1169.95 1
1170.03 3
1170.11 5
1170.19 7
1170.27 9
1170.35 11
1170.42 12
1170.50 14
1170.58 15
1170.66 17
1170.74 19
1170.82 21
1170.89 23
1170.97 24
1171.05 25
1171.13 25
1171.21 25
1171.29 24
1171.36 24
1171.44 23
1171.52 24
1171.60 24
1171.68 25
1171.76 25
1171.84 26
1171.91 27
1171.99 27
1172.07 28
1172.15 28
1172.23 29
1172.31 29
1172.38 29
1172.46 29
1172.54 28
1172.62 26
1172.70 25
1172.78 23
1172.85 22
1172.93 21
1173.01 21
1173.09 22
1173.17 23
1173.25 24
1173.32 25
1173.40 25
1173.48 25
1173.56 24
1173.64 22
1173.72 20
1173.80 18
1173.87 17
1173.95 16
1174.03 15
1174.11 15
1174.19 15
1174.27 16
1174.34 16
1174.42 17
1174.50 17
1174.58 17
1174.66 18
1174.74 17
1174.82 17
1174.89 17
1174.97 17
1175.05 17
1175.13 18
1175.21 18
1175.29 19
1175.36 21
1175.44 22
1175.52 24
1175.60 26
1175.68 27
1175.76 29
1175.84 30
1175.91 31
1175.99 31
1176.07 30
1176.15 29
1176.23 27
1176.31 26
1176.39 25
1176.46 24
1176.54 24
1176.62 25
1176.70 25
1176.78 25
1176.86 24
1176.93 22
1177.01 20
1177.09 18
1177.17 15
1177.25 14
1177.33 13
1177.41 12
1177.48 12
1177.56 12
1177.64 11
1177.72 11
1177.80 10
1177.88 9
1177.96 8
1178.03 7
1178.11 7
1178.19 7
1178.27 7
1178.35 8
1178.43 10
1178.51 11
1178.58 11
1178.66 11
1178.74 11
1178.82 11
1178.90 11
1178.98 11
1179.06 12
1179.14 12
1179.21 13
1179.29 13
1179.37 13
1179.45 12
1179.53 11
1179.61 11
1179.69 10
1179.76 10
1179.84 11
1179.92 12
1180.00 14
1180.08 17
1180.16 19
1180.24 22
1180.31 24
1180.39 26
1180.47 26
1180.55 27
1180.63 26
1180.71 24
1180.79 22
1180.87 19
1180.94 16
1181.02 13
1181.10 11
1181.18 9
1181.26 8
1181.34 8
1181.42 9
1181.49 10
1181.57 12
1181.65 15
1181.73 17
1181.81 19
1181.89 21
1181.97 22
1182.05 23
1182.12 24
1182.20 25
1182.28 24
1182.36 24
1182.44 23
1182.52 23
1182.60 23
1182.68 23
1182.75 23
1182.83 23
1182.91 24
1182.99 24
1183.07 24
1183.15 24
1183.23 24
1183.31 23
1183.38 22
1183.46 22
1183.54 21
1183.62 21
1183.70 20
1183.78 19
1183.86 18
1183.94 17
1184.01 16
1184.09 15
1184.17 15
1184.25 16
1184.33 17
1184.41 19
1184.49 20
1184.57 22
1184.64 23
1184.72 23
1184.80 23
1184.88 22
1184.96 22
1185.04 21
1185.12 22
1185.20 23
1185.28 25
1185.35 27
1185.43 28
1185.51 30
1185.59 31
1185.67 33
1185.75 35
1185.83 37
1185.91 40
1185.98 44
1186.06 47
1186.14 51
1186.22 54
1186.30 56
1186.38 57
1186.46 59
1186.54 60
1186.62 62
1186.69 65
1186.77 68
1186.85 72
1186.93 76
1187.01 79
1187.09 82
1187.17 83
1187.25 83
1187.33 82
1187.40 82
1187.48 83
1187.56 85
1187.64 87
1187.72 90
1187.80 93
1187.88 96
1187.96 97
1188.04 97
1188.11 97
1188.19 95
1188.27 93
1188.35 90
1188.43 86
1188.51 81
1188.59 76
1188.67 70
1188.75 65
1188.82 60
1188.90 55
1188.98 51
1189.06 48
1189.14 47
1189.22 46
1189.30 46
1189.38 47
1189.46 49
1189.54 52
1189.61 54
1189.69 56
1189.77 58
1189.85 58
1189.93 57
1190.01 54
1190.09 51
1190.17 47
1190.25 44
1190.33 41
1190.40 40
1190.48 39
1190.56 38
1190.64 38
1190.72 37
1190.80 36
1190.88 35
1190.96 34
1191.04 33
1191.12 33
1191.19 33
1191.27 34
1191.35 35
1191.43 37
1191.51 38
1191.59 40
1191.67 41
1191.75 41
1191.83 41
1191.91 40
1191.98 38
1192.06 36
1192.14 33
1192.22 30
1192.30 27
1192.38 24
1192.46 22
1192.54 21
1192.62 21
1192.70 22
1192.77 22
1192.85 23
1192.93 23
1193.01 21
1193.09 19
1193.17 16
1193.25 14
1193.33 12
1193.41 11
1193.49 11
1193.57 12
1193.64 13
1193.72 14
1193.80 14
1193.88 14
1193.96 14
1194.04 14
1194.12 15
1194.20 16
1194.28 17
1194.36 19
1194.44 21
1194.52 22
1194.59 23
1194.67 25
1194.75 26
1194.83 27
1194.91 28
1194.99 29
1195.07 29
1195.15 28
1195.23 26
1195.31 25
1195.39 24
1195.46 23
1195.54 24
1195.62 25
1195.70 26
1195.78 27
1195.86 27
1195.94 27
1196.02 26
1196.10 24
1196.18 22
1196.26 19
1196.34 17
1196.41 14
1196.49 12
1196.57 10
1196.65 9
1196.73 8
1196.81 9
1196.89 11
1196.97 13
1197.05 15
1197.13 16
1197.21 17
1197.29 18
1197.37 18
1197.44 18
1197.52 17
1197.60 16
1197.68 15
1197.76 14
1197.84 12
1197.92 10
1198.00 8
1198.08 6
1198.16 5
1198.24 4
1198.32 5
1198.40 6
1198.47 7
1198.55 10
1198.63 12
1198.71 15
1198.79 17
1198.87 19
1198.95 20
1199.03 20
1199.11 20
1199.19 19
1199.27 19
1199.35 18
1199.43 18
1199.51 17
1199.58 16
1199.66 15
1199.74 15
1199.82 15
1199.90 16
1199.98 17
1200.06 17
1200.14 17
1200.22 17
1200.30 16
1200.38 15
1200.46 14
1200.54 14
1200.62 15
1200.70 17
1200.77 20
1200.85 23
1200.93 25
1201.01 27
1201.09 28
1201.17 28
1201.25 27
1201.33 26
1201.41 25
1201.49 23
1201.57 21
1201.65 19
1201.73 18
1201.81 17
1201.89 16
1201.96 17
1202.04 18
1202.12 19
1202.20 20
1202.28 21
1202.36 22
1202.44 22
1202.52 22
1202.60 21
1202.68 20
1202.76 19
1202.84 19
1202.92 19
1203.00 19
1203.08 19
1203.16 20
1203.24 20
1203.31 20
1203.39 20
1203.47 19
1203.55 19
1203.63 18
1203.71 18
1203.79 19
1203.87 19
1203.95 20
1204.03 21
1204.11 22
1204.19 22
1204.27 22
1204.35 21
1204.43 21
1204.51 21
1204.59 21
1204.67 21
1204.74 21
1204.82 20
1204.90 19
1204.98 18
1205.06 17
1205.14 16
1205.22 15
1205.30 15
1205.38 14
1205.46 14
1205.54 13
1205.62 11
1205.70 10
1205.78 9
1205.86 8
1205.94 7
1206.02 7
1206.10 8
1206.18 8
1206.25 7
1206.33 6
1206.41 4
1206.49 2
1206.57 0
1206.65 0
1206.73 0
1206.81 0
1206.89 0
1206.97 0
1207.05 0
1207.13 0
1207.21 1
1207.29 1
1207.37 1
1207.45 1
1207.53 1
1207.61 1
1207.69 2
1207.77 2
1207.85 3
1207.93 3
1208.00 4
1208.08 5
1208.16 5
1208.24 6
1208.32 7
1208.40 8
1208.48 10
1208.56 13
1208.64 15
1208.72 17
1208.80 19
1208.88 19
1208.96 17
1209.04 16
1209.12 13
1209.20 12
1209.28 11
1209.36 11
1209.44 12
1209.52 14
1209.60 17
1209.68 20
1209.76 23
1209.84 26
1209.92 28
1210.00 30
1210.07 32
1210.15 33
1210.23 34
1210.31 34
1210.39 34
1210.47 34
1210.55 32
1210.63 31
1210.71 29
1210.79 28
1210.87 27
1210.95 27
1211.03 28
1211.11 30
1211.19 32
1211.27 34
1211.35 34
1211.43 34
1211.51 32
1211.59 28
1211.67 25
1211.75 21
1211.83 19
1211.91 17
1211.99 16
1212.07 17
1212.15 18
1212.23 20
1212.31 22
1212.39 24
1212.47 27
1212.54 29
1212.62 30
1212.70 31
1212.78 32
1212.86 32
1212.94 33
1213.02 35
1213.10 37
1213.18 40
1213.26 43
1213.34 45
1213.42 47
1213.50 48
1213.58 48
1213.66 47
1213.74 46
1213.82 44
1213.90 42
1213.98 40
1214.06 38
1214.14 36
1214.22 35
1214.30 34
1214.38 35
1214.46 36
1214.54 37
1214.62 39
1214.70 40
1214.78 41
1214.86 41
1214.94 40
1215.02 40
1215.10 40
1215.18 40
1215.26 41
1215.34 43
1215.42 46
1215.50 48
1215.58 51
1215.66 52
1215.74 53
1215.82 53
1215.90 52
1215.98 51
1216.06 50
1216.14 49
1216.21 48
1216.29 48
1216.37 47
1216.45 47
1216.53 47
1216.61 46
1216.69 45
1216.77 43
1216.85 40
1216.93 36
1217.01 32
1217.09 28
1217.17 25
1217.25 23
1217.33 23
1217.41 23
1217.49 24
1217.57 25
1217.65 26
1217.73 26
1217.81 26
1217.89 26
1217.97 27
1218.05 28
1218.13 29
1218.21 32
1218.29 34
1218.37 35
1218.45 36
1218.53 35
1218.61 32
1218.69 29
1218.77 26
1218.85 22
1218.93 19
1219.01 16
1219.09 15
1219.17 15
1219.25 15
1219.33 16
1219.41 17
1219.49 18
1219.57 18
1219.65 18
1219.73 17
1219.81 16
1219.89 15
1219.97 14
1220.05 12
1220.13 11
1220.21 10
1220.29 9
1220.37 8
1220.45 7
1220.53 5
1220.61 3
1220.69 1
1220.77 0
1220.85 0
1220.93 0
1221.01 0
1221.09 0
1221.17 0
1221.25 0
1221.33 0
1221.41 0
1221.49 1
1221.57 4
1221.65 7
1221.73 10
1221.81 12
1221.89 15
1221.97 16
1222.05 17
1222.13 18
1222.21 17
1222.29 17
1222.37 16
1222.45 16
1222.53 15
1222.61 14
1222.69 13
1222.77 13
1222.85 12
1222.93 13
1223.01 14
1223.09 15
1223.17 16
1223.25 16
1223.33 16
1223.41 16
1223.49 15
1223.57 15
1223.65 15
1223.73 16
1223.81 18
1223.89 21
1223.97 23
1224.05 25
1224.13 27
1224.21 28
1224.29 28
1224.37 27
1224.45 26
1224.53 25
1224.61 23
1224.69 21
1224.77 19
1224.85 18
1224.93 17
1225.01 16
1225.09 16
1225.17 17
1225.25 18
1225.33 18
1225.41 18
1225.49 16
1225.57 15
1225.65 13
1225.74 11
1225.82 10
1225.90 9
1225.98 10
1226.06 11
1226.14 13
1226.22 14
1226.30 15
1226.38 15
1226.46 14
1226.54 13
1226.62 11
1226.70 9
1226.78 7
1226.86 6
1226.94 5
1227.02 4
1227.10 5
1227.18 6
1227.26 8
1227.34 11
1227.42 14
1227.50 17
1227.58 19
1227.66 20
1227.74 21
1227.82 20
1227.90 19
1227.98 19
1228.06 19
1228.14 21
1228.22 23
1228.30 27
1228.38 31
1228.46 35
1228.54 37
1228.62 39
1228.70 39
1228.78 38
1228.86 37
1228.94 36
1229.02 36
1229.10 36
1229.18 38
1229.26 39
1229.34 41
1229.43 42
1229.51 43
1229.59 43
1229.67 43
1229.75 43
1229.83 42
1229.91 42
1229.99 41
1230.07 40
1230.15 39
1230.23 38
1230.31 37
1230.39 37
1230.47 36
1230.55 36
1230.63 37
1230.71 36
1230.79 35
1230.87 32
1230.95 29
1231.03 26
1231.11 22
1231.19 20
1231.27 19
1231.35 21
1231.43 24
1231.51 28
1231.59 32
1231.67 36
1231.75 39
1231.83 40
1231.91 39
1232.00 38
1232.08 37
1232.16 35
1232.24 35
1232.32 35
1232.40 36
1232.48 37
1232.56 37
1232.64 37
1232.72 37
1232.80 35
1232.88 33
1232.96 31
1233.04 30
1233.12 31
1233.20 32
1233.28 33
1233.36 35
1233.44 37
1233.52 38
1233.60 38
1233.68 37
1233.76 37
1233.84 37
1233.92 38
1234.01 39
1234.09 40
1234.17 41
1234.25 41
1234.33 40
1234.41 39
1234.49 37
1234.57 34
1234.65 32
1234.73 30
1234.81 28
1234.89 26
1234.97 24
1235.05 23
1235.13 21
1235.21 21
1235.29 21
1235.37 21
1235.45 22
1235.53 23
1235.61 24
1235.69 23
1235.78 21
1235.86 18
1235.94 14
1236.02 9
1236.10 4
1236.18 0
1236.26 0
1236.34 0
1236.42 0
1236.50 0
1236.58 0
1236.66 0
1236.74 0
1236.82 0
1236.90 2
1236.98 4
1237.06 6
1237.14 9
1237.22 12
1237.30 15
1237.39 18
1237.47 20
1237.55 21
1237.63 21
1237.71 20
1237.79 17
1237.87 15
1237.95 12
1238.03 9
1238.11 7
1238.19 5
1238.27 4
1238.35 3
1238.43 3
1238.51 4
1238.59 5
1238.67 5
1238.76 6
1238.84 5
1238.92 4
1239.00 3
1239.08 3
1239.16 3
1239.24 4
1239.32 5
1239.40 8
1239.48 10
1239.56 12
1239.64 15
1239.72 16
1239.80 18
1239.88 19
1239.96 20
1240.04 21
1240.13 22
1240.21 23
1240.29 24
1240.37 24
1240.45 24
1240.53 24
1240.61 23
1240.69 22
1240.77 21
1240.85 20
1240.93 18
1241.01 16
1241.09 14
1241.17 13
1241.25 12
1241.34 12
1241.42 13
1241.50 15
1241.58 17
1241.66 19
1241.74 21
1241.82 22
1241.90 24
1241.98 25
1242.06 26
1242.14 26
1242.22 26
1242.30 26
1242.38 24
1242.46 22
1242.55 20
1242.63 17
1242.71 14
1242.79 12
1242.87 10
1242.95 9
1243.03 9
1243.11 10
1243.19 10
1243.27 11
1243.35 12
1243.43 13
1243.51 14
1243.59 14
1243.68 14
1243.76 14
1243.84 13
1243.92 12
1244.00 11
1244.08 9
1244.16 6
1244.24 4
1244.32 3
1244.40 1
1244.48 1
1244.56 0
1244.64 1
1244.73 1
1244.81 2
1244.89 3
1244.97 5
1245.05 5
1245.13 6
1245.21 6
1245.29 6
1245.37 7
1245.45 7
1245.53 9
1245.61 11
1245.69 14
1245.78 17
1245.86 21
1245.94 24
1246.02 27
1246.10 29
1246.18 31
1246.26 32
1246.34 32
1246.42 32
1246.50 31
1246.58 29
1246.66 26
1246.75 22
1246.83 18
1246.91 15
1246.99 12
1247.07 10
1247.15 9
1247.23 10
1247.31 11
1247.39 13
1247.47 14
1247.55 14
1247.63 13
1247.72 12
1247.80 11
1247.88 10
1247.96 9
1248.04 11
1248.12 13
1248.20 16
1248.28 19
1248.36 22
1248.44 24
1248.52 24
1248.61 24
1248.69 22
1248.77 19
1248.85 15
1248.93 11
1249.01 7
1249.09 4
1249.17 1
1249.25 0
1249.33 0
1249.41 0
1249.50 1
1249.58 2
1249.66 3
1249.74 5
1249.82 6
1249.90 7
1249.98 8
1250.06 9
1250.14 9
1250.22 10
1250.31 10
1250.39 11
1250.47 12
1250.55 13
1250.63 16
1250.71 18
1250.79 21
1250.87 24
1250.95 26
1251.03 28
1251.11 29
1251.20 29
1251.28 29
1251.36 28
1251.44 27
1251.52 27
1251.60 27
1251.68 27
1251.76 28
1251.84 29
1251.92 31
1252.01 32
1252.09 33
1252.17 34
1252.25 35
1252.33 36
1252.41 38
1252.49 41
1252.57 43
1252.65 46
1252.74 48
1252.82 50
1252.90 51
1252.98 52
1253.06 53
1253.14 54
1253.22 55
1253.30 57
1253.38 59
1253.46 62
1253.55 63
1253.63 64
1253.71 64
1253.79 63
1253.87 61
1253.95 58
1254.03 54
1254.11 51
1254.19 48
1254.28 46
1254.36 46
1254.44 45
1254.52 45
1254.60 45
1254.68 44
1254.76 42
1254.84 39
1254.92 35
1255.01 32
1255.09 30
1255.17 29
1255.25 29
1255.33 30
1255.41 31
1255.49 32
1255.57 32
1255.65 32
1255.74 31
1255.82 30
1255.90 30
1255.98 31
1256.06 32
1256.14 35
1256.22 38
1256.30 41
1256.38 43
1256.47 44
1256.55 43
1256.63 41
1256.71 38
1256.79 33
1256.87 28
1256.95 23
1257.03 19
1257.11 16
1257.20 14
1257.28 14
1257.36 16
1257.44 19
1257.52 23
1257.60 27
1257.68 31
1257.76 35
1257.85 38
1257.93 42
1258.01 45
1258.09 48
1258.17 52
1258.25 55
1258.33 58
1258.41 60
1258.50 61
1258.58 60
1258.66 57
1258.74 53
1258.82 48
1258.90 43
1258.98 38
1259.06 33
1259.15 29
1259.23 27
1259.31 25
1259.39 25
1259.47 26
1259.55 28
1259.63 31
1259.71 33
1259.80 35
1259.88 36
1259.96 37
1260.04 36
1260.12 35
1260.20 33
1260.28 31
1260.36 29
1260.45 28
1260.53 26
1260.61 25
1260.69 25
1260.77 24
1260.85 22
1260.93 20
1261.01 18
1261.10 16
1261.18 15
1261.26 15
1261.34 16
1261.42 18
1261.50 21
1261.58 24
1261.67 26
1261.75 28
1261.83 29
1261.91 30
1261.99 30
1262.07 28
1262.15 26
1262.23 24
1262.32 21
1262.40 17
1262.48 14
1262.56 12
1262.64 11
1262.72 12
1262.80 15
1262.89 19
1262.97 25
1263.05 30
1263.13 35
1263.21 38
1263.29 38
1263.37 37
1263.45 33
1263.54 28
1263.62 22
1263.70 17
1263.78 13
1263.86 10
1263.94 9
1264.02 9
1264.11 9
1264.19 9
1264.27 8
1264.35 6
1264.43 4
1264.51 0
1264.59 0
1264.68 0
1264.76 0
1264.84 0
1264.92 0
1265.00 0
1265.08 0
1265.16 4
1265.25 10
1265.33 15
1265.41 19
1265.49 21
1265.57 22
1265.65 22
1265.73 22
1265.82 22
1265.90 23
1265.98 25
1266.06 27
1266.14 31
1266.22 34
1266.30 38
1266.39 41
1266.47 43
1266.55 43
1266.63 42
1266.71 38
1266.79 33
1266.88 27
1266.96 22
1267.04 19
1267.12 17
1267.20 18
1267.28 21
1267.36 26
1267.45 32
1267.53 37
1267.61 42
1267.69 46
1267.77 49
1267.85 52
1267.93 55
1268.02 57
1268.10 60
1268.18 62
1268.26 64
1268.34 66
1268.42 67
1268.51 68
1268.59 68
1268.67 68
1268.75 68
1268.83 69
1268.91 71
1269.00 73
1269.08 75
1269.16 78
1269.24 79
1269.32 80
1269.40 81
1269.48 80
1269.57 79
1269.65 79
1269.73 78
1269.81 77
1269.89 77
1269.97 77
1270.06 78
1270.14 79
1270.22 81
1270.30 83
1270.38 85
1270.46 87
1270.55 88
1270.63 88
1270.71 87
1270.79 84
1270.87 80
1270.95 76
1271.03 72
1271.12 69
1271.20 68
1271.28 67
1271.36 67
1271.44 67
1271.52 66
1271.61 64
1271.69 62
1271.77 60
1271.85 58
1271.93 56
1272.01 55
1272.10 52
1272.18 50
1272.26 46
1272.34 43
1272.42 40
1272.50 38
1272.59 38
1272.67 39
1272.75 40
1272.83 42
1272.91 43
1272.99 43
1273.08 43
1273.16 41
1273.24 41
1273.32 41
1273.40 42
1273.48 45
1273.57 48
1273.65 52
1273.73 55
1273.81 57
1273.89 57
1273.98 55
1274.06 52
1274.14 47
1274.22 43
1274.30 39
1274.38 38
1274.47 39
1274.55 42
1274.63 48
1274.71 56
1274.79 64
1274.87 71
1274.96 76
1275.04 77
1275.12 77
1275.20 74
1275.28 70
1275.36 65
1275.45 61
1275.53 57
1275.61 52
1275.69 48
1275.77 43
1275.86 37
1275.94 32
1276.02 27
1276.10 24
1276.18 22
1276.26 21
1276.35 22
1276.43 25
1276.51 29
1276.59 33
1276.67 38
1276.76 43
1276.84 48
1276.92 52
1277.00 55
1277.08 56
1277.16 56
1277.25 54
1277.33 50
1277.41 46
1277.49 43
1277.57 40
1277.66 40
1277.74 41
1277.82 43
1277.90 47
1277.98 51
1278.06 54
1278.15 56
1278.23 56
1278.31 54
1278.39 50
1278.47 45
1278.56 40
1278.64 33
1278.72 28
1278.80 23
1278.88 19
1278.97 17
1279.05 16
1279.13 17
1279.21 18
1279.29 21
1279.37 24
1279.46 28
1279.54 32
1279.62 35
1279.70 37
1279.78 37
1279.87 37
1279.95 35
1280.03 32
1280.11 28
1280.19 25
1280.28 23
1280.36 22
1280.44 21
1280.52 21
1280.60 21
1280.69 21
1280.77 19
1280.85 17
1280.93 15
1281.01 12
1281.09 9
1281.18 7
1281.26 6
1281.34 6
1281.42 7
1281.50 7
1281.59 8
1281.67 8
1281.75 6
1281.83 3
1281.91 0
1282.00 0
1282.08 0
1282.16 0
1282.24 0
1282.32 0
1282.41 0
1282.49 4
1282.57 11
1282.65 17
1282.73 21
1282.82 22
1282.90 21
1282.98 17
1283.06 11
1283.14 6
1283.23 2
1283.31 0
1283.39 0
1283.47 1
1283.55 5
1283.64 9
1283.72 14
1283.80 18
1283.88 20
1283.96 21
1284.05 21
1284.13 20
1284.21 19
1284.29 18
1284.38 17
1284.46 17
1284.54 17
1284.62 18
1284.70 19
1284.79 20
1284.87 21
1284.95 22
1285.03 24
1285.11 25
1285.20 26
1285.28 27
1285.36 29
1285.44 30
1285.52 33
1285.61 35
1285.69 38
1285.77 40
1285.85 42
1285.93 42
1286.02 42
1286.10 42
1286.18 42
1286.26 43
1286.35 46
1286.43 50
1286.51 55
1286.59 60
1286.67 65
1286.76 67
1286.84 68
1286.92 67
1287.00 64
1287.08 60
1287.17 56
1287.25 53
1287.33 51
1287.41 50
1287.50 50
1287.58 50
1287.66 51
1287.74 52
1287.82 53
1287.91 52
1287.99 52
1288.07 50
1288.15 49
1288.23 48
1288.32 48
1288.40 48
1288.48 48
1288.56 49
1288.65 50
1288.73 50
1288.81 50
1288.89 49
1288.97 49
1289.06 50
1289.14 51
1289.22 53
1289.30 55
1289.39 57
1289.47 59
1289.55 60
1289.63 61
1289.71 62
1289.80 62
1289.88 63
1289.96 64
1290.04 64
1290.13 64
1290.21 64
1290.29 65
1290.37 66
1290.45 69
1290.54 73
1290.62 79
1290.70 87
1290.78 94
1290.87 101
1290.95 107
1291.03 111
1291.11 113
1291.19 114
1291.28 114
1291.36 113
1291.44 112
1291.52 111
1291.61 110
1291.69 111
1291.77 113
1291.85 118
1291.94 125
1292.02 134
1292.10 144
1292.18 154
1292.26 162
1292.35 167
1292.43 169
1292.51 167
1292.59 161
1292.68 153
1292.76 144
1292.84 134
1292.92 124
1293.01 116
1293.09 108
1293.17 100
1293.25 94
1293.33 89
1293.42 86
1293.50 84
1293.58 84
1293.66 85
1293.75 88
1293.83 90
1293.91 93
1293.99 94
1294.08 94
1294.16 92
1294.24 89
1294.32 83
1294.41 77
1294.49 69
1294.57 62
1294.65 55
1294.73 50
1294.82 46
1294.90 44
1294.98 43
1295.06 43
1295.15 43
1295.23 42
1295.31 41
1295.39 40
1295.48 37
1295.56 33
1295.64 28
1295.72 22
1295.81 15
1295.89 10
1295.97 5
1296.05 2
1296.14 0
1296.22 0
1296.30 2
1296.38 3
1296.47 5
1296.55 7
1296.63 8
1296.71 9
1296.80 10
1296.88 10
1296.96 10
1297.04 11
1297.13 11
1297.21 12
1297.29 14
1297.37 17
1297.46 20
1297.54 25
1297.62 30
1297.70 35
1297.79 41
1297.87 46
1297.95 50
1298.03 53
1298.12 55
1298.20 55
1298.28 54
1298.36 53
1298.45 51
1298.53 48
1298.61 46
1298.69 44
1298.78 42
1298.86 39
1298.94 37
1299.02 35
1299.11 33
1299.19 31
1299.27 29
1299.35 27
1299.44 26
1299.52 25
1299.60 24
1299.68 24
1299.77 25
1299.85 26
1299.93 28
1300.01 30
1300.10 33
1300.18 35
1300.26 38
1300.34 41
1300.43 45
1300.51 49
1300.59 54
1300.67 58
1300.76 61
1300.84 63
1300.92 62
1301.00 59
1301.09 53
1301.17 47
1301.25 42
1301.33 38
1301.42 37
1301.50 38
1301.58 41
1301.66 44
1301.75 48
1301.83 51
1301.91 53
1302.00 54
1302.08 54
1302.16 54
1302.24 55
1302.33 56
1302.41 56
1302.49 57
1302.57 58
1302.66 58
1302.74 57
1302.82 57
1302.90 58
1302.99 59
1303.07 60
1303.15 62
1303.23 63
1303.32 64
1303.40 65
1303.48 65
1303.57 65
1303.65 64
1303.73 65
1303.81 66
1303.90 68
1303.98 69
1304.06 72
1304.14 74
1304.23 75
1304.31 76
1304.39 77
1304.47 78
1304.56 79
1304.64 79
1304.72 80
1304.81 82
1304.89 84
1304.97 88
1305.05 94
1305.14 100
1305.22 107
1305.30 113
1305.38 118
1305.47 121
1305.55 122
1305.63 120
1305.72 116
1305.80 110
1305.88 104
1305.96 98
1306.05 94
1306.13 92
1306.21 91
1306.29 93
1306.38 95
1306.46 98
1306.54 100
1306.63 100
1306.71 97
1306.79 93
1306.87 86
1306.96 79
1307.04 73
1307.12 67
1307.21 63
1307.29 62
1307.37 64
1307.45 69
1307.54 75
1307.62 81
1307.70 87
1307.78 91
1307.87 93
1307.95 92
1308.03 89
1308.12 84
1308.20 78
1308.28 73
1308.36 68
1308.45 64
1308.53 61
1308.61 58
1308.70 56
1308.78 55
1308.86 55
1308.94 56
1309.03 59
1309.11 64
1309.19 68
1309.28 73
1309.36 77
1309.44 79
1309.52 80
1309.61 79
1309.69 77
1309.77 74
1309.86 71
1309.94 70
1310.02 69
1310.10 70
1310.19 72
1310.27 75
1310.35 78
1310.44 81
1310.52 82
1310.60 83
1310.68 81
1310.77 78
1310.85 74
1310.93 69
1311.02 63
1311.10 58
1311.18 53
1311.26 48
1311.35 44
1311.43 40
1311.51 35
1311.60 31
1311.68 25
1311.76 20
1311.85 14
1311.93 9
1312.01 6
1312.09 4
1312.18 3
1312.26 3
1312.34 3
1312.43 2
1312.51 1
1312.59 0
1312.67 0
1312.76 0
1312.84 0
1312.92 0
1313.01 0
1313.09 0
1313.17 2
1313.26 5
1313.34 9
1313.42 12
1313.50 16
1313.59 19
1313.67 21
1313.75 21
1313.84 20
1313.92 18
1314.00 17
1314.09 15
1314.17 16
1314.25 18
1314.33 21
1314.42 27
1314.50 33
1314.58 39
1314.67 45
1314.75 51
1314.83 55
1314.92 58
1315.00 60
1315.08 62
1315.16 64
1315.25 65
1315.33 67
1315.41 69
1315.50 71
1315.58 73
1315.66 75
1315.75 76
1315.83 76
1315.91 75
1316.00 75
1316.08 74
1316.16 75
1316.24 75
1316.33 77
1316.41 78
1316.49 80
1316.58 82
1316.66 85
1316.74 87
1316.83 89
1316.91 89
1316.99 89
1317.08 87
1317.16 83
1317.24 79
1317.32 74
1317.41 70
1317.49 66
1317.57 62
1317.66 59
1317.74 55
1317.82 51
1317.91 47
1317.99 43
1318.07 39
1318.16 37
1318.24 37
1318.32 39
1318.40 44
1318.49 50
1318.57 56
1318.65 62
1318.74 66
1318.82 68
1318.90 68
1318.99 66
1319.07 63
1319.15 61
1319.24 58
1319.32 57
1319.40 56
1319.49 54
1319.57 51
1319.65 47
1319.74 42
1319.82 37
1319.90 34
1319.99 33
1320.07 33
1320.15 37
1320.23 41
1320.32 46
1320.40 49
1320.48 51
1320.57 52
1320.65 50
1320.73 48
1320.82 46
1320.90 45
1320.98 46
1321.07 49
1321.15 54
1321.23 61
1321.32 69
1321.40 76
1321.48 82
1321.57 85
1321.65 86
1321.73 84
1321.82 80
1321.90 74
1321.98 68
1322.07 61
1322.15 55
1322.23 48
1322.32 42
1322.40 36
1322.48 31
1322.57 27
1322.65 24
1322.73 23
1322.81 22
1322.90 22
1322.98 22
1323.06 22
1323.15 22
1323.23 23
1323.31 24
1323.40 25
1323.48 27
1323.56 30
1323.65 32
1323.73 33
1323.81 35
1323.90 36
1323.98 39
1324.06 43
1324.15 48
1324.23 55
1324.31 63
1324.40 71
1324.48 78
1324.56 85
1324.65 90
1324.73 95
1324.81 100
1324.90 106
1324.98 113
1325.06 122
1325.15 132
1325.23 144
1325.31 159
1325.40 175
1325.48 193
1325.56 211
1325.65 227
1325.73 242
1325.81 253
1325.90 261
1325.98 267
1326.06 273
1326.15 280
1326.23 288
1326.31 298
1326.40 308
1326.48 318
1326.57 326
1326.65 330
1326.73 331
1326.82 331
1326.90 330
1326.98 331
1327.07 333
1327.15 337
1327.23 342
1327.32 347
1327.40 350
1327.48 350
1327.57 347
1327.65 341
1327.73 331
1327.82 318
1327.90 304
1327.98 290
1328.07 277
1328.15 265
1328.23 255
1328.32 248
1328.40 243
1328.48 239
1328.57 237
1328.65 235
1328.73 233
1328.82 229
1328.90 223
1328.98 214
1329.07 204
1329.15 191
1329.24 179
1329.32 168
1329.40 159
1329.49 153
1329.57 150
1329.65 149
1329.74 151
1329.82 154
1329.90 157
1329.99 160
1330.07 162
1330.15 164
1330.24 165
1330.32 166
1330.40 167
1330.49 167
1330.57 167
1330.65 166
1330.74 164
1330.82 161
1330.91 159
1330.99 157
1331.07 156
1331.16 156
1331.24 157
1331.32 158
1331.41 159
1331.49 158
1331.57 155
1331.66 150
1331.74 143
1331.82 134
1331.91 126
1331.99 118
1332.07 112
1332.16 107
1332.24 105
1332.33 104
1332.41 105
1332.49 108
1332.58 112
1332.66 117
1332.74 123
1332.83 129
1332.91 135
1332.99 140
1333.08 143
1333.16 144
1333.25 143
1333.33 140
1333.41 136
1333.50 133
1333.58 129
1333.66 127
1333.75 126
1333.83 125
1333.91 124
1334.00 123
1334.08 123
1334.16 123
1334.25 124
1334.33 125
1334.42 126
1334.50 128
1334.58 128
1334.67 127
1334.75 124
1334.83 119
1334.92 113
1335.00 105
1335.09 97
1335.17 89
1335.25 82
1335.34 75
1335.42 68
1335.50 62
1335.59 57
1335.67 54
1335.75 52
1335.84 51
1335.92 52
1336.01 54
1336.09 56
1336.17 57
1336.26 58
1336.34 57
1336.42 55
1336.51 53
1336.59 51
1336.68 48
1336.76 47
1336.84 46
1336.93 47
1337.01 47
1337.09 48
1337.18 49
1337.26 48
1337.34 47
1337.43 44
1337.51 41
1337.60 36
1337.68 31
1337.76 25
1337.85 20
1337.93 14
1338.01 8
1338.10 3
1338.18 0
1338.27 0
1338.35 0
1338.43 0
1338.52 0
1338.60 0
1338.68 0
1338.77 0
1338.85 1
1338.94 7
1339.02 14
1339.10 21
1339.19 30
1339.27 39
1339.36 48
1339.44 56
1339.52 62
1339.61 66
1339.69 68
1339.77 67
1339.86 65
1339.94 63
1340.03 60
1340.11 59
1340.19 58
1340.28 58
1340.36 59
1340.44 60
1340.53 61
1340.61 62
1340.70 62
1340.78 63
1340.86 64
1340.95 65
1341.03 67
1341.12 69
1341.20 72
1341.28 75
1341.37 78
1341.45 80
1341.53 81
1341.62 80
1341.70 79
1341.79 77
1341.87 74
1341.95 71
1342.04 68
1342.12 65
1342.21 63
1342.29 63
1342.37 63
1342.46 64
1342.54 65
1342.63 67
1342.71 69
1342.79 71
1342.88 74
1342.96 76
1343.04 79
1343.13 82
1343.21 84
1343.30 86
1343.38 88
1343.46 89
1343.55 90
1343.63 91
1343.72 92
1343.80 93
1343.88 95
1343.97 96
1344.05 97
1344.14 97
1344.22 95
1344.30 93
1344.39 91
1344.47 87
1344.56 84
1344.64 81
1344.72 79
1344.81 77
1344.89 76
1344.98 76
1345.06 76
1345.14 78
1345.23 79
1345.31 81
1345.40 83
1345.48 84
1345.56 85
1345.65 86
1345.73 87
1345.82 88
1345.90 89
1345.98 91
1346.07 94
1346.15 99
1346.24 104
1346.32 110
1346.40 116
1346.49 121
1346.57 125
1346.66 125
1346.74 124
1346.82 121
1346.91 116
1346.99 112
1347.08 108
1347.16 105
1347.24 104
1347.33 102
1347.41 101
1347.50 99
1347.58 97
1347.66 95
1347.75 93
1347.83 94
1347.92 96
1348.00 102
1348.08 110
1348.17 120
1348.25 132
1348.34 142
1348.42 152
1348.50 159
1348.59 165
1348.67 168
1348.76 171
1348.84 173
1348.93 174
1349.01 174
1349.09 172
1349.18 169
1349.26 164
1349.35 158
1349.43 152
1349.51 146
1349.60 143
1349.68 141
1349.77 140
1349.85 141
1349.93 140
1350.02 139
1350.10 137
1350.19 132
1350.27 127
1350.36 121
1350.44 116
1350.52 112
1350.61 110
1350.69 109
1350.78 109
1350.86 110
1350.94 112
1351.03 111
1351.11 109
1351.20 105
1351.28 99
1351.37 91
1351.45 82
1351.53 73
1351.62 67
1351.70 63
1351.79 63
1351.87 64
1351.95 68
1352.04 72
1352.12 74
1352.21 75
1352.29 74
1352.38 71
1352.46 66
1352.54 61
1352.63 57
1352.71 53
1352.80 50
1352.88 49
1352.96 47
1353.05 46
1353.13 45
1353.22 43
1353.30 42
1353.39 40
1353.47 39
1353.55 38
1353.64 37
1353.72 37
1353.81 36
1353.89 35
1353.98 34
1354.06 32
1354.14 29
1354.23 27
1354.31 25
1354.40 23
1354.48 21
1354.57 20
1354.65 19
1354.73 18
1354.82 17
1354.90 16
1354.99 14
1355.07 12
1355.16 10
1355.24 7
1355.32 3
1355.41 0
1355.49 0
1355.58 0
1355.66 0
1355.75 0
1355.83 0
1355.91 0
1356.00 0
1356.08 0
1356.17 1
1356.25 3
1356.34 6
1356.42 9
1356.50 11
1356.59 14
1356.67 17
1356.76 18
1356.84 19
1356.93 19
1357.01 17
1357.09 16
1357.18 14
1357.26 12
1357.35 10
1357.43 9
1357.52 8
1357.60 7
1357.69 7
1357.77 7
1357.85 8
1357.94 9
1358.02 12
1358.11 15
1358.19 19
1358.28 24
1358.36 28
1358.44 32
1358.53 35
1358.61 37
1358.70 40
1358.78 43
1358.87 46
1358.95 50
1359.04 54
1359.12 58
1359.20 62
1359.29 65
1359.37 68
1359.46 70
1359.54 72
1359.63 75
1359.71 78
1359.80 81
1359.88 84
1359.96 87
1360.05 91
1360.13 95
1360.22 100
1360.30 107
1360.39 116
1360.47 126
1360.56 136
1360.64 147
1360.72 157
1360.81 165
1360.89 171
1360.98 174
1361.06 174
1361.15 171
1361.23 167
1361.32 161
1361.40 156
1361.48 152
1361.57 149
1361.65 147
1361.74 146
1361.82 147
1361.91 147
1361.99 147
1362.08 147
1362.16 145
1362.25 143
1362.33 140
1362.41 135
1362.50 130
1362.58 124
1362.67 118
1362.75 114
1362.84 111
1362.92 111
1363.01 112
1363.09 115
1363.17 118
1363.26 120
1363.34 119
1363.43 116
1363.51 111
1363.60 103
1363.68 95
1363.77 86
1363.85 78
1363.94 71
1364.02 65
1364.11 61
1364.19 59
1364.27 60
1364.36 63
1364.44 68
1364.53 76
1364.61 85
1364.70 94
1364.78 102
1364.87 109
1364.95 113
1365.04 115
1365.12 114
1365.20 111
1365.29 107
1365.37 100
1365.46 92
1365.54 84
1365.63 74
1365.71 64
1365.80 55
1365.88 46
1365.97 39
1366.05 32
1366.14 27
1366.22 23
1366.30 20
1366.39 16
1366.47 13
1366.56 9
1366.64 6
1366.73 3
1366.81 1
1366.90 0
1366.98 0
1367.07 2
1367.15 4
1367.24 7
1367.32 10
1367.41 12
1367.49 14
1367.57 15
1367.66 16
1367.74 17
1367.83 18
1367.91 18
1368.00 17
1368.08 16
1368.17 15
1368.25 14
1368.34 14
1368.42 15
1368.51 18
1368.59 20
1368.68 24
1368.76 26
1368.85 28
1368.93 28
1369.01 28
1369.10 26
1369.18 23
1369.27 19
1369.35 15
1369.44 12
1369.52 8
1369.61 5
1369.69 2
1369.78 0
1369.86 0
1369.95 0
1370.03 0
1370.12 0
1370.20 0
1370.29 0
1370.37 0
1370.46 1
1370.54 5
1370.62 8
1370.71 12
1370.79 15
1370.88 19
1370.96 22
1371.05 24
1371.13 26
1371.22 27
1371.30 26
1371.39 24
1371.47 21
1371.56 18
1371.64 16
1371.73 16
1371.81 18
1371.90 21
1371.98 26
1372.07 31
1372.15 36
1372.24 39
1372.32 40
1372.41 40
1372.49 39
1372.58 38
1372.66 37
1372.74 38
1372.83 41
1372.91 46
1373.00 51
1373.08 56
1373.17 60
1373.25 64
1373.34 66
1373.42 68
1373.51 70
1373.59 71
1373.68 72
1373.76 74
1373.85 75
1373.93 77
1374.02 78
1374.10 79
1374.19 80
1374.27 80
1374.36 80
1374.44 79
1374.53 79
1374.61 79
1374.70 81
1374.78 85
1374.87 91
1374.95 98
1375.04 107
1375.12 116
1375.21 125
1375.29 132
1375.38 137
1375.46 140
1375.55 141
1375.63 140
1375.72 137
1375.80 133
1375.89 127
1375.97 121
1376.06 116
1376.14 111
1376.23 109
1376.31 110
1376.40 113
1376.48 119
1376.57 127
1376.65 137
1376.73 147
1376.82 157
1376.90 166
1376.99 174
1377.07 181
1377.16 186
1377.24 189
1377.33 191
1377.41 191
1377.50 190
1377.58 189
1377.67 188
1377.75 186
1377.84 184
1377.92 182
1378.01 181
1378.09 180
1378.18 181
1378.26 184
1378.35 189
1378.43 196
1378.52 205
1378.60 215
1378.69 224
1378.77 233
1378.86 239
1378.94 244
1379.03 246
1379.11 245
1379.20 243
1379.28 238
1379.37 233
1379.46 226
1379.54 220
1379.63 213
1379.71 208
1379.80 203
1379.88 198
1379.97 194
1380.05 189
1380.14 185
1380.22 180
1380.31 177
1380.39 175
1380.48 174
1380.56 176
1380.65 178
1380.73 181
1380.82 182
1380.90 182
1380.99 180
1381.07 176
1381.16 169
1381.24 161
1381.33 152
1381.41 143
1381.50 135
1381.58 129
1381.67 125
1381.75 123
1381.84 122
1381.92 120
1382.01 118
1382.09 114
1382.18 108
1382.26 101
1382.35 94
1382.43 89
1382.52 86
1382.60 85
1382.69 88
1382.77 92
1382.86 98
1382.94 103
1383.03 106
1383.11 108
1383.20 107
1383.28 104
1383.37 100
1383.46 95
1383.54 92
1383.63 89
1383.71 88
1383.80 89
1383.88 89
1383.97 88
1384.05 85
1384.14 81
1384.22 76
1384.31 71
1384.39 67
1384.48 64
1384.56 63
1384.65 64
1384.73 65
1384.82 66
1384.90 65
1384.99 63
1385.07 60
1385.16 56
1385.24 52
1385.33 49
1385.41 48
1385.50 48
1385.59 49
1385.67 50
1385.76 50
1385.84 49
1385.93 46
1386.01 43
1386.10 40
1386.18 37
1386.27 36
1386.35 35
1386.44 36
1386.52 38
1386.61 40
1386.69 42
1386.78 44
1386.86 45
1386.95 45
1387.03 45
1387.12 43
1387.20 41
1387.29 37
1387.38 33
1387.46 27
1387.55 20
1387.63 13
1387.72 7
1387.80 3
1387.89 0
1387.97 0
1388.06 0
1388.14 0
1388.23 1
1388.31 2
1388.40 3
1388.48 4
1388.57 4
1388.66 3
1388.74 2
1388.83 0
1388.91 0
1389.00 0
1389.08 0
1389.17 0
1389.25 0
1389.34 0
1389.42 3
1389.51 8
1389.59 13
1389.68 18
1389.76 22
1389.85 26
1389.94 30
1390.02 33
1390.11 36
1390.19 38
1390.28 37
1390.36 35
1390.45 30
1390.53 22
1390.62 14
1390.70 6
1390.79 0
1390.87 0
1390.96 0
1391.05 0
1391.13 4
1391.22 12
1391.30 23
1391.39 34
1391.47 46
1391.56 56
1391.64 65
1391.73 73
1391.81 79
1391.90 84
1391.98 87
1392.07 89
1392.16 90
1392.24 89
1392.33 88
1392.41 86
1392.50 83
1392.58 81
1392.67 79
1392.75 79
1392.84 80
1392.92 82
1393.01 84
1393.10 86
1393.18 87
1393.27 86
1393.35 83
1393.44 78
1393.52 71
1393.61 64
1393.69 57
1393.78 50
1393.87 44
1393.95 39
1394.04 35
1394.12 33
1394.21 31
1394.29 30
1394.38 30
1394.46 31
1394.55 31
1394.63 32
1394.72 33
1394.81 33
1394.89 32
1394.98 30
1395.06 27
1395.15 24
1395.23 20
1395.32 18
1395.40 18
1395.49 20
1395.58 24
1395.66 29
1395.75 35
1395.83 40
1395.92 44
1396.00 46
1396.09 46
1396.17 45
1396.26 43
1396.35 40
1396.43 38
1396.52 36
1396.60 35
1396.69 34
1396.77 32
1396.86 29
1396.94 26
1397.03 22
1397.12 17
1397.20 12
1397.29 9
1397.37 7
1397.46 7
1397.54 9
1397.63 14
1397.71 22
1397.80 30
1397.89 39
1397.97 47
1398.06 54
1398.14 59
1398.23 61
1398.31 62
1398.40 60
1398.49 57
1398.57 53
1398.66 50
1398.74 47
1398.83 45
1398.91 43
1399.00 42
1399.08 41
1399.17 40
1399.26 39
1399.34 37
1399.43 36
1399.51 33
1399.60 31
1399.68 29
1399.77 27
1399.86 25
1399.94 24
1400.03 24
1400.11 25
1400.20 26
1400.28 28
1400.37 30
1400.46 32
1400.54 34
1400.63 36
1400.71 37
1400.80 39
1400.88 42
1400.97 45
1401.06 47
1401.14 48
1401.23 48
1401.31 47
1401.40 43
1401.48 39
1401.57 32
1401.66 26
1401.74 19
1401.83 13
1401.91 9
1402.00 6
1402.08 7
1402.17 9
1402.26 14
1402.34 20
1402.43 27
1402.51 33
1402.60 37
1402.68 40
1402.77 40
1402.86 38
1402.94 34
1403.03 29
1403.11 23
1403.20 16
1403.28 10
1403.37 4
1403.46 0
1403.54 0
1403.63 0
1403.71 0
1403.80 0
1403.89 3
1403.97 6
1404.06 9
1404.14 11
1404.23 11
1404.31 11
1404.40 9
1404.49 6
1404.57 3
1404.66 0
1404.74 0
1404.83 0
1404.91 0
1405.00 0
1405.09 0
1405.17 0
1405.26 0
1405.34 1
1405.43 5
1405.52 10
1405.60 15
1405.69 20
1405.77 25
1405.86 29
1405.95 32
1406.03 34
1406.12 35
1406.20 36
1406.29 37
1406.37 38
1406.46 40
1406.55 43
1406.63 45
1406.72 47
1406.80 48
1406.89 47
1406.98 45
1407.06 42
1407.15 39
1407.23 38
1407.32 38
1407.41 39
1407.49 42
1407.58 46
1407.66 51
1407.75 55
1407.83 59
1407.92 62
1408.01 66
1408.09 69
1408.18 71
1408.26 72
1408.35 73
1408.44 73
1408.52 73
1408.61 72
1408.69 74
1408.78 76
1408.87 81
1408.95 87
1409.04 95
1409.12 102
1409.21 108
1409.30 114
1409.38 118
1409.47 121
1409.55 124
1409.64 127
1409.73 130
1409.81 131
1409.90 132
1409.98 131
1410.07 129
1410.16 125
1410.24 121
1410.33 116
1410.41 111
1410.50 106
1410.59 101
1410.67 97
1410.76 93
1410.84 89
1410.93 85
1411.02 80
1411.10 76
1411.19 70
1411.27 63
1411.36 56
1411.45 49
1411.53 41
1411.62 34
1411.70 28
1411.79 22
1411.88 17
1411.96 12
1412.05 8
1412.13 5
1412.22 4
1412.31 5
1412.39 8
1412.48 14
1412.56 21
1412.65 30
1412.74 38
1412.82 46
1412.91 51
1412.99 55
1413.08 56
1413.17 55
1413.25 53
1413.34 50
1413.42 46
1413.51 42
1413.60 39
1413.68 37
1413.77 37
1413.86 38
1413.94 41
1414.03 45
1414.11 51
1414.20 56
1414.29 60
1414.37 63
1414.46 62
1414.54 58
1414.63 53
1414.72 46
1414.80 40
1414.89 35
1414.97 32
1415.06 32
1415.15 34
1415.23 36
1415.32 39
1415.41 41
1415.49 44
1415.58 48
1415.66 52
1415.75 56
1415.84 61
1415.92 65
1416.01 67
1416.09 67
1416.18 65
1416.27 62
1416.35 59
1416.44 55
1416.53 52
1416.61 50
1416.70 48
1416.78 47
1416.87 45
1416.96 44
1417.04 43
1417.13 41
1417.22 40
1417.30 40
1417.39 39
1417.47 40
1417.56 41
1417.65 44
1417.73 48
1417.82 53
1417.90 59
1417.99 65
1418.08 70
1418.16 74
1418.25 76
1418.34 78
1418.42 80
1418.51 81
1418.59 81
1418.68 81
1418.77 80
1418.85 78
1418.94 75
1419.03 71
1419.11 67
1419.20 62
1419.28 57
1419.37 53
1419.46 49
1419.54 47
1419.63 46
1419.72 46
1419.80 47
1419.89 48
1419.97 51
1420.06 53
1420.15 56
1420.23 59
1420.32 60
1420.41 61
1420.49 60
1420.58 57
1420.67 53
1420.75 47
1420.84 41
1420.92 35
1421.01 31
1421.10 28
1421.18 27
1421.27 28
1421.36 30
1421.44 34
1421.53 38
1421.61 42
1421.70 47
1421.79 51
1421.87 54
1421.96 57
1422.05 57
1422.13 56
1422.22 54
1422.31 52
1422.39 49
1422.48 46
1422.56 44
1422.65 41
1422.74 39
1422.82 37
1422.91 35
1423.00 33
1423.08 32
1423.17 32
1423.26 33
1423.34 34
1423.43 35
1423.51 35
1423.60 35
1423.69 33
1423.77 32
1423.86 31
1423.95 31
1424.03 33
1424.12 37
1424.21 41
1424.29 45
1424.38 48
1424.47 49
1424.55 49
1424.64 47
1424.72 43
1424.81 40
1424.90 36
1424.98 32
1425.07 27
1425.16 23
1425.24 18
1425.33 13
1425.42 9
1425.50 7
1425.59 6
1425.68 8
1425.76 12
1425.85 19
1425.93 26
1426.02 34
1426.11 42
1426.19 48
1426.28 53
1426.37 56
1426.45 58
1426.54 59
1426.63 59
1426.71 60
1426.80 61
1426.89 62
1426.97 64
1427.06 65
1427.15 67
1427.23 69
1427.32 70
1427.41 71
1427.49 71
1427.58 70
1427.66 68
1427.75 65
1427.84 64
1427.92 64
1428.01 66
1428.10 70
1428.18 76
1428.27 83
1428.36 88
1428.44 91
1428.53 91
1428.62 89
1428.70 85
1428.79 81
1428.88 77
1428.96 74
1429.05 70
1429.14 67
1429.22 62
1429.31 57
1429.40 50
1429.48 43
1429.57 36
1429.66 30
1429.74 25
1429.83 21
1429.92 19
1430.00 17
1430.09 17
1430.18 17
1430.26 18
1430.35 20
1430.43 22
1430.52 25
1430.61 27
1430.69 30
1430.78 33
1430.87 35
1430.95 36
1431.04 35
1431.13 34
1431.21 30
1431.30 26
1431.39 20
1431.47 15
1431.56 11
1431.65 9
1431.73 9
1431.82 11
1431.91 16
1431.99 22
1432.08 28
1432.17 34
1432.25 39
1432.34 43
1432.43 45
1432.51 46
1432.60 46
1432.69 46
1432.77 46
1432.86 46
1432.95 47
1433.03 48
1433.12 50
1433.21 50
1433.29 49
1433.38 47
1433.47 42
1433.55 37
1433.64 30
1433.73 25
1433.81 20
1433.90 19
1433.99 21
1434.07 26
1434.16 34
1434.25 43
1434.33 53
1434.42 62
1434.51 69
1434.59 73
1434.68 75
1434.77 74
1434.86 71
1434.94 67
1435.03 62
1435.12 57
1435.20 53
1435.29 49
1435.38 47
1435.46 45
1435.55 44
1435.64 43
1435.72 43
1435.81 45
1435.90 48
1435.98 53
1436.07 59
1436.16 67
1436.24 76
1436.33 84
1436.42 92
1436.50 98
1436.59 103
1436.68 105
1436.76 107
1436.85 107
1436.94 106
1437.02 106
1437.11 105
1437.20 103
1437.28 102
1437.37 101
1437.46 101
1437.55 101
1437.63 102
1437.72 105
1437.81 108
1437.89 112
1437.98 117
1438.07 121
1438.15 125
1438.24 129
1438.33 132
1438.41 135
1438.50 136
1438.59 138
1438.67 138
1438.76 139
1438.85 138
1438.93 137
1439.02 134
1439.11 129
1439.20 121
1439.28 112
1439.37 102
1439.46 92
1439.54 84
1439.63 80
1439.72 78
1439.80 78
1439.89 80
1439.98 81
1440.06 81
1440.15 78
1440.24 74
1440.32 69
1440.41 64
1440.50 60
1440.59 57
1440.67 55
1440.76 54
1440.85 52
1440.93 50
1441.02 48
1441.11 46
1441.19 44
1441.28 43
1441.37 42
1441.45 40
1441.54 38
1441.63 35
1441.72 31
1441.80 28
1441.89 25
1441.98 24
1442.06 25
1442.15 27
1442.24 31
1442.32 34
1442.41 37
1442.50 38
1442.59 37
1442.67 34
1442.76 29
1442.85 23
1442.93 17
1443.02 11
1443.11 6
1443.19 1
1443.28 0
1443.37 0
1443.46 0
1443.54 0
1443.63 0
1443.72 0
1443.80 0
1443.89 0
1443.98 2
1444.06 5
1444.15 8
1444.24 10
1444.33 11
1444.41 12
1444.50 13
1444.59 14
1444.67 16
1444.76 19
1444.85 22
1444.93 26
1445.02 30
1445.11 35
1445.20 39
1445.28 42
1445.37 44
1445.46 46
1445.54 46
1445.63 46
1445.72 46
1445.81 45
1445.89 44
1445.98 43
1446.07 42
1446.15 40
1446.24 38
1446.33 37
1446.41 38
1446.50 41
1446.59 46
1446.68 53
1446.76 60
1446.85 67
1446.94 70
1447.02 70
1447.11 65
1447.20 56
1447.29 44
1447.37 32
1447.46 19
1447.55 9
1447.63 0
1447.72 0
1447.81 0
1447.90 0
1447.98 0
1448.07 0
1448.16 0
1448.24 0
1448.33 0
1448.42 1
1448.51 10
1448.59 19
1448.68 27
1448.77 34
1448.85 39
1448.94 43
1449.03 46
1449.12 47
1449.20 48
1449.29 48
1449.38 47
1449.46 46
1449.55 45
1449.64 44
1449.73 43
1449.81 42
1449.90 41
1449.99 40
1450.07 39
1450.16 37
1450.25 35
1450.34 33
1450.42 32
1450.51 32
1450.60 34
1450.69 38
1450.77 44
1450.86 51
1450.95 58
1451.03 64
1451.12 69
1451.21 72
1451.30 73
1451.38 72
1451.47 71
1451.56 68
1451.64 65
1451.73 62
1451.82 60
1451.91 58
1451.99 57
1452.08 56
1452.17 55
1452.26 55
1452.34 56
1452.43 56
1452.52 56
1452.60 56
1452.69 56
1452.78 55
1452.87 54
1452.95 52
1453.04 50
1453.13 49
1453.22 48
1453.30 48
1453.39 50
1453.48 54
1453.56 59
1453.65 65
1453.74 71
1453.83 77
1453.91 82
1454.00 86
1454.09 89
1454.18 90
1454.26 90
1454.35 89
1454.44 88
1454.53 87
1454.61 86
1454.70 85
1454.79 83
1454.87 80
1454.96 76
1455.05 71
1455.14 67
1455.22 63
1455.31 60
1455.40 59
1455.49 58
1455.57 59
1455.66 61
1455.75 64
1455.84 68
1455.92 72
1456.01 76
1456.10 81
1456.18 86
1456.27 92
1456.36 97
1456.45 102
1456.53 106
1456.62 109
1456.71 109
1456.80 107
1456.88 103
1456.97 97
1457.06 90
1457.15 83
1457.23 76
1457.32 72
1457.41 69
1457.50 68
1457.58 69
1457.67 70
1457.76 70
1457.85 69
1457.93 66
1458.02 61
1458.11 54
1458.20 47
1458.28 40
1458.37 35
1458.46 33
1458.55 32
1458.63 32
1458.72 33
1458.81 33
1458.90 32
1458.98 29
1459.07 25
1459.16 20
1459.24 14
1459.33 9
1459.42 5
1459.51 1
1459.59 0
1459.68 1
1459.77 3
1459.86 7
1459.94 12
1460.03 18
1460.12 24
1460.21 29
1460.29 33
1460.38 35
1460.47 36
1460.56 37
1460.64 38
1460.73 39
1460.82 40
1460.91 41
1460.99 42
1461.08 41
1461.17 40
1461.26 39
1461.35 39
1461.43 40
1461.52 42
1461.61 45
1461.70 48
1461.78 51
1461.87 53
1461.96 55
1462.05 57
1462.13 59
1462.22 63
1462.31 69
1462.40 74
1462.48 79
1462.57 83
1462.66 85
1462.75 87
1462.83 88
1462.92 89
1463.01 91
1463.10 93
1463.18 95
1463.27 97
1463.36 97
1463.45 95
1463.53 92
1463.62 88
1463.71 83
1463.80 79
1463.88 76
1463.97 74
1464.06 73
1464.15 73
1464.24 75
1464.32 77
1464.41 80
1464.50 82
1464.59 83
1464.67 84
1464.76 82
1464.85 79
1464.94 74
1465.02 70
1465.11 67
1465.20 66
1465.29 68
1465.37 72
1465.46 77
1465.55 82
1465.64 86
1465.73 87
1465.81 86
1465.90 82
1465.99 77
1466.08 73
1466.16 69
1466.25 67
1466.34 67
1466.43 68
1466.51 70
1466.60 72
1466.69 73
1466.78 72
1466.87 69
1466.95 64
1467.04 59
1467.13 54
1467.22 51
1467.30 49
1467.39 50
1467.48 53
1467.57 58
1467.65 63
1467.74 66
1467.83 67
1467.92 65
1468.01 60
1468.09 53
1468.18 44
1468.27 35
1468.36 26
1468.44 19
1468.53 13
1468.62 9
1468.71 7
1468.80 7
1468.88 8
1468.97 11
1469.06 15
1469.15 20
1469.23 26
1469.32 33
1469.41 40
1469.50 46
1469.59 52
1469.67 57
1469.76 60
1469.85 63
1469.94 63
1470.02 62
1470.11 60
1470.20 55
1470.29 49
1470.38 42
1470.46 34
1470.55 26
1470.64 17
1470.73 10
1470.81 3
1470.90 0
1470.99 0
1471.08 0
1471.17 0
1471.25 0
1471.34 0
1471.43 0
1471.52 0
1471.60 0
1471.69 4
1471.78 7
1471.87 10
1471.96 13
1472.04 16
1472.13 20
1472.22 22
1472.31 24
1472.40 24
1472.48 23
1472.57 21
1472.66 17
1472.75 14
1472.83 11
1472.92 9
1473.01 9
1473.10 10
1473.19 12
1473.27 13
1473.36 13
1473.45 12
1473.54 11
1473.63 10
1473.71 11
1473.80 14
1473.89 18
1473.98 23
1474.07 28
1474.15 32
1474.24 34
1474.33 36
1474.42 36
1474.51 35
1474.59 33
1474.68 31
1474.77 28
1474.86 25
1474.94 21
1475.03 19
1475.12 19
1475.21 22
1475.30 27
1475.38 33
1475.47 41
1475.56 48
1475.65 53
1475.74 57
1475.82 60
1475.91 63
1476.00 66
1476.09 70
1476.18 75
1476.26 81
1476.35 88
1476.44 94
1476.53 98
1476.62 101
1476.70 102
1476.79 102
1476.88 102
1476.97 102
1477.06 104
1477.14 106
1477.23 109
1477.32 113
1477.41 115
1477.50 116
1477.58 116
1477.67 115
1477.76 112
1477.85 109
1477.94 105
1478.02 101
1478.11 96
1478.20 91
1478.29 86
1478.38 81
1478.46 77
1478.55 74
1478.64 72
1478.73 71
1478.82 71
1478.90 73
1478.99 76
1479.08 79
1479.17 83
1479.26 86
1479.35 89
1479.43 92
1479.52 94
1479.61 95
1479.70 95
1479.79 94
1479.87 91
1479.96 85
1480.05 78
1480.14 70
1480.23 61
1480.31 53
1480.40 47
1480.49 42
1480.58 37
1480.67 34
1480.75 31
1480.84 28
1480.93 26
1481.02 25
1481.11 25
1481.20 26
1481.28 28
1481.37 31
1481.46 33
1481.55 35
1481.64 37
1481.72 40
1481.81 43
1481.90 47
1481.99 51
1482.08 56
1482.17 59
1482.25 62
1482.34 62
1482.43 61
1482.52 58
1482.61 53
1482.69 47
1482.78 40
1482.87 33
1482.96 28
1483.05 23
1483.14 21
1483.22 20
1483.31 22
1483.40 26
1483.49 31
1483.58 35
1483.66 38
1483.75 39
1483.84 38
1483.93 36
1484.02 34
1484.11 32
1484.19 33
1484.28 36
1484.37 42
1484.46 50
1484.55 60
1484.63 72
1484.72 83
1484.81 93
1484.90 101
1484.99 107
1485.08 110
1485.16 111
1485.25 109
1485.34 107
1485.43 104
1485.52 102
1485.61 101
1485.69 100
1485.78 101
1485.87 102
1485.96 103
1486.05 103
1486.13 101
1486.22 97
1486.31 91
1486.40 85
1486.49 80
1486.58 78
1486.66 79
1486.75 83
1486.84 89
1486.93 96
1487.02 103
1487.11 108
1487.19 109
1487.28 108
1487.37 104
1487.46 99
1487.55 94
1487.64 90
1487.72 88
1487.81 88
1487.90 90
1487.99 94
1488.08 98
1488.17 101
1488.25 103
1488.34 102
1488.43 100
1488.52 95
1488.61 90
1488.70 85
1488.78 81
1488.87 79
1488.96 79
1489.05 81
1489.14 84
1489.23 88
1489.31 91
1489.40 93
1489.49 93
1489.58 92
1489.67 90
1489.76 88
1489.84 87
1489.93 86
1490.02 86
1490.11 86
1490.20 87
1490.29 87
1490.38 87
1490.46 86
1490.55 85
1490.64 86
1490.73 86
1490.82 88
1490.91 89
1490.99 89
1491.08 87
1491.17 84
1491.26 80
1491.35 77
1491.44 76
1491.52 80
1491.61 88
1491.70 98
1491.79 111
1491.88 122
1491.97 130
1492.06 134
1492.14 133
1492.23 128
1492.32 121
1492.41 114
1492.50 107
1492.59 102
1492.67 98
1492.76 96
1492.85 94
1492.94 94
1493.03 94
1493.12 94
1493.21 96
1493.29 98
1493.38 99
1493.47 100
1493.56 100
1493.65 99
1493.74 98
1493.83 96
1493.91 95
1494.00 94
1494.09 94
1494.18 93
1494.27 91
1494.36 89
1494.44 87
1494.53 84
1494.62 82
1494.71 80
1494.80 80
1494.89 81
1494.98 84
1495.06 86
1495.15 88
1495.24 90
1495.33 91
1495.42 91
1495.51 91
1495.60 91
1495.68 91
1495.77 91
1495.86 91
1495.95 91
1496.04 91
1496.13 91
1496.22 90
1496.30 87
1496.39 84
1496.48 80
1496.57 75
1496.66 70
1496.75 64
1496.84 58
1496.92 53
1497.01 48
1497.10 44
1497.19 40
1497.28 37
1497.37 36
1497.46 37
1497.54 40
1497.63 45
1497.72 52
1497.81 61
1497.90 70
1497.99 79
1498.08 86
1498.17 91
1498.25 92
1498.34 89
1498.43 83
1498.52 75
1498.61 67
1498.70 59
1498.79 53
1498.87 49
1498.96 47
1499.05 48
1499.14 51
1499.23 54
1499.32 57
1499.41 59
1499.49 60
1499.58 60
1499.67 59
1499.76 59
1499.85 60
1499.94 61
1500.03 65
1500.12 69
1500.20 74
1500.29 78
1500.38 80
1500.47 81
1500.56 79
1500.65 76
1500.74 73
1500.83 71
1500.91 70
1501.00 70
1501.09 70
1501.18 70
1501.27 69
1501.36 66
1501.45 62
1501.54 58
1501.62 56
1501.71 56
1501.80 59
1501.89 64
1501.98 69
1502.07 74
1502.16 76
1502.25 73
1502.33 67
1502.42 57
1502.51 45
1502.60 32
1502.69 21
1502.78 14
1502.87 10
1502.96 10
1503.04 13
1503.13 20
1503.22 28
1503.31 36
1503.40 43
1503.49 48
1503.58 51
1503.67 51
1503.75 49
1503.84 45
1503.93 40
1504.02 34
1504.11 29
1504.20 25
1504.29 22
1504.38 22
1504.46 24
1504.55 26
1504.64 30
1504.73 33
1504.82 35
1504.91 36
1505.00 37
1505.09 37
1505.18 38
1505.26 39
1505.35 41
1505.44 44
1505.53 48
1505.62 51
1505.71 54
1505.80 56
1505.89 57
1505.98 57
1506.06 55
1506.15 53
1506.24 49
1506.33 44
1506.42 38
1506.51 31
1506.60 23
1506.69 13
1506.78 4
1506.86 0
1506.95 0
1507.04 0
1507.13 0
1507.22 0
1507.31 0
1507.40 0
1507.49 0
1507.58 2
1507.66 12
1507.75 22
1507.84 32
1507.93 42
1508.02 51
1508.11 58
1508.20 63
1508.29 66
1508.38 67
1508.46 67
1508.55 65
1508.64 63
1508.73 60
1508.82 57
1508.91 54
1509.00 53
1509.09 52
1509.18 53
1509.26 56
1509.35 60
1509.44 64
1509.53 70
1509.62 75
1509.71 81
1509.80 86
1509.89 92
1509.98 97
1510.07 102
1510.15 106
1510.24 108
1510.33 108
1510.42 104
1510.51 98
1510.60 89
1510.69 78
1510.78 67
1510.87 55
1510.96 44
1511.04 35
1511.13 29
1511.22 28
1511.31 29
1511.40 34
1511.49 41
1511.58 49
1511.67 57
1511.76 65
1511.85 70
1511.94 75
1512.02 77
1512.11 79
1512.20 78
1512.29 75
1512.38 69
1512.47 62
1512.56 54
1512.65 47
1512.74 42
1512.83 39
1512.91 41
1513.00 46
1513.09 54
1513.18 64
1513.27 74
1513.36 83
1513.45 92
1513.54 101
1513.63 109
1513.72 118
1513.81 127
1513.89 136
1513.98 146
1514.07 155
1514.16 163
1514.25 171
1514.34 177
1514.43 181
1514.52 182
1514.61 179
1514.70 173
1514.79 165
1514.87 154
1514.96 142
1515.05 130
1515.14 120
1515.23 112
1515.32 106
1515.41 102
1515.50 98
1515.59 94
1515.68 88
1515.77 81
1515.86 73
1515.94 65
1516.03 58
1516.12 53
1516.21 50
1516.30 49
1516.39 50
1516.48 53
1516.57 57
1516.66 61
1516.75 66
1516.84 70
1516.93 74
1517.01 78
1517.10 83
1517.19 87
1517.28 91
1517.37 94
1517.46 97
1517.55 97
1517.64 95
1517.73 91
1517.82 85
1517.91 77
1518.00 68
1518.09 60
1518.17 52
1518.26 46
1518.35 42
1518.44 39
1518.53 37
1518.62 37
1518.71 38
1518.80 40
1518.89 43
1518.98 47
1519.07 52
1519.16 58
1519.25 65
1519.33 71
1519.42 76
1519.51 80
1519.60 81
1519.69 79
1519.78 73
1519.87 63
1519.96 51
1520.05 36
1520.14 21
1520.23 7
1520.32 0
1520.41 0
1520.50 0
1520.58 0
1520.67 0
1520.76 0
1520.85 0
1520.94 4
1521.03 7
1521.12 8
1521.21 9
1521.30 9
1521.39 9
1521.48 9
1521.57 9
1521.66 10
1521.75 12
1521.83 15
1521.92 20
1522.01 25
1522.10 30
1522.19 36
1522.28 41
1522.37 45
1522.46 47
1522.55 47
1522.64 45
1522.73 41
1522.82 36
1522.91 30
1523.00 23
1523.09 17
1523.18 12
1523.26 8
1523.35 6
1523.44 6
1523.53 8
1523.62 10
1523.71 13
1523.80 17
1523.89 22
1523.98 28
1524.07 37
1524.16 47
1524.25 58
1524.34 68
1524.43 77
1524.52 83
1524.61 84
1524.70 81
1524.78 75
1524.87 69
1524.96 64
1525.05 62
1525.14 62
1525.23 65
1525.32 68
1525.41 71
1525.50 71
1525.59 68
1525.68 63
1525.77 56
1525.86 48
1525.95 41
1526.04 36
1526.13 31
1526.22 28
1526.30 24
1526.39 21
1526.48 16
1526.57 12
1526.66 8
1526.75 5
1526.84 3
1526.93 2
1527.02 2
1527.11 3
1527.20 3
1527.29 2
1527.38 1
1527.47 0
1527.56 0
1527.65 0
1527.74 0
1527.83 0
1527.92 1
1528.01 3
1528.09 6
1528.18 7
1528.27 6
1528.36 4
1528.45 1
1528.54 0
1528.63 0
1528.72 0
1528.81 0
1528.90 0
1528.99 3
1529.08 8
1529.17 14
1529.26 19
1529.35 23
1529.44 26
1529.53 30
1529.62 33
1529.71 37
1529.80 40
1529.89 43
1529.98 46
1530.06 48
1530.15 50
1530.24 54
1530.33 58
1530.42 65
1530.51 72
1530.60 80
1530.69 88
1530.78 95
1530.87 102
1530.96 108
1531.05 113
1531.14 118
1531.23 123
1531.32 126
1531.41 128
1531.50 127
1531.59 123
1531.68 115
1531.77 105
1531.86 94
1531.95 84
1532.04 74
1532.13 66
1532.22 61
1532.31 58
1532.39 58
1532.48 59
1532.57 61
1532.66 65
1532.75 71
1532.84 76
1532.93 82
1533.02 86
1533.11 89
1533.20 89
1533.29 89
1533.38 87
1533.47 85
1533.56 85
1533.65 85
1533.74 86
1533.83 87
1533.92 88
1534.01 86
1534.10 82
1534.19 77
1534.28 72
1534.37 67
1534.46 64
1534.55 64
1534.64 68
1534.73 74
1534.82 83
1534.91 93
1535.00 102
1535.09 108
1535.17 110
1535.26 108
1535.35 101
1535.44 91
1535.53 79
1535.62 68
1535.71 58
1535.80 51
1535.89 48
1535.98 48
1536.07 50
1536.16 54
1536.25 58
1536.34 63
1536.43 67
1536.52 73
1536.61 78
1536.70 84
1536.79 91
1536.88 97
1536.97 103
1537.06 106
1537.15 108
1537.24 107
1537.33 103
1537.42 97
1537.51 90
1537.60 82
1537.69 76
1537.78 71
1537.87 69
1537.96 69
1538.05 72
1538.14 78
1538.23 84
1538.32 92
1538.41 98
1538.50 103
1538.59 105
1538.68 105
1538.77 102
1538.86 98
1538.95 95
1539.04 93
1539.13 95
1539.22 99
1539.31 106
1539.39 114
1539.48 122
1539.57 128
1539.66 132
1539.75 134
1539.84 134
1539.93 135
1540.02 136
1540.11 139
1540.20 145
1540.29 152
1540.38 162
1540.47 172
1540.56 182
1540.65 192
1540.74 201
1540.83 210
1540.92 218
1541.01 226
1541.10 235
1541.19 245
1541.28 256
1541.37 270
1541.46 286
1541.55 303
1541.64 321
1541.73 339
1541.82 355
1541.91 369
1542.00 380
1542.09 389
1542.18 395
1542.27 400
1542.36 403
1542.45 405
1542.54 406
1542.63 405
1542.72 402
1542.81 398
1542.90 394
1542.99 391
1543.08 391
1543.17 394
1543.26 401
1543.35 411
1543.44 423
1543.53 436
1543.62 447
1543.71 454
1543.80 457
1543.89 455
1543.98 450
1544.07 441
1544.16 431
1544.25 422
1544.34 412
1544.43 403
1544.52 394
1544.61 384
1544.70 372
1544.79 360
1544.88 347
1544.97 334
1545.06 322
1545.15 310
1545.24 301
1545.33 293
1545.42 286
1545.51 280
1545.60 275
1545.69 269
1545.78 263
1545.87 257
1545.96 251
1546.05 246
1546.14 243
1546.23 241
1546.32 240
1546.41 239
1546.50 238
1546.59 237
1546.68 236
1546.77 233
1546.86 231
1546.95 228
1547.04 226
1547.13 222
1547.22 218
1547.31 214
1547.40 208
1547.49 200
1547.58 192
1547.67 183
1547.76 173
1547.85 164
1547.94 156
1548.03 149
1548.12 144
1548.21 139
1548.30 136
1548.39 134
1548.48 133
1548.57 133
1548.66 135
1548.75 137
1548.84 140
1548.93 143
1549.02 144
1549.11 144
1549.20 142
1549.29 138
1549.38 132
1549.47 125
1549.56 118
1549.65 111
1549.74 105
1549.84 99
1549.93 95
1550.02 92
1550.11 90
1550.20 88
1550.29 87
1550.38 87
1550.47 88
1550.56 90
1550.65 92
1550.74 95
1550.83 97
1550.92 100
1551.01 101
1551.10 102
1551.19 101
1551.28 99
1551.37 95
1551.46 90
1551.55 84
1551.64 79
1551.73 74
1551.82 71
1551.91 69
1552.00 69
1552.09 70
1552.18 69
1552.27 68
1552.36 65
1552.45 60
1552.54 55
1552.63 51
1552.72 50
1552.81 53
1552.90 59
1552.99 67
1553.08 76
1553.17 84
1553.26 89
1553.35 93
1553.44 94
1553.53 95
1553.62 95
1553.71 96
1553.80 96
1553.89 96
1553.98 94
1554.08 91
1554.17 87
1554.26 82
1554.35 77
1554.44 72
1554.53 68
1554.62 64
1554.71 62
1554.80 61
1554.89 62
1554.98 65
1555.07 70
1555.16 78
1555.25 87
1555.34 97
1555.43 106
1555.52 115
1555.61 122
1555.70 127
1555.79 132
1555.88 137
1555.97 142
1556.06 149
1556.15 156
1556.24 165
1556.33 173
1556.42 181
1556.51 186
1556.60 190
1556.69 190
1556.78 188
1556.88 184
1556.97 177
1557.06 170
1557.15 163
1557.24 156
1557.33 151
1557.42 147
1557.51 146
1557.60 146
1557.69 147
1557.78 148
1557.87 148
1557.96 146
1558.05 143
1558.14 138
1558.23 133
1558.32 129
1558.41 127
1558.50 126
1558.59 128
1558.68 133
1558.77 138
1558.86 144
1558.95 149
1559.04 153
1559.13 157
1559.23 158
1559.32 159
1559.41 159
1559.50 158
1559.59 157
1559.68 157
1559.77 156
1559.86 155
1559.95 154
1560.04 153
1560.13 153
1560.22 154
1560.31 156
1560.40 159
1560.49 163
1560.58 166
1560.67 168
1560.76 169
1560.85 167
1560.94 164
1561.03 160
1561.12 156
1561.22 153
1561.31 151
1561.40 151
1561.49 151
1561.58 152
1561.67 154
1561.76 157
1561.85 160
1561.94 165
1562.03 171
1562.12 178
1562.21 185
1562.30 193
1562.39 200
1562.48 207
1562.57 212
1562.66 217
1562.75 223
1562.84 229
1562.94 237
1563.03 247
1563.12 256
1563.21 263
1563.30 268
1563.39 270
1563.48 269
1563.57 267
1563.66 267
1563.75 270
1563.84 278
1563.93 292
1564.02 309
1564.11 329
1564.20 348
1564.29 365
1564.38 379
1564.47 390
1564.57 400
1564.66 410
1564.75 420
1564.84 433
1564.93 448
1565.02 467
1565.11 488
1565.20 513
1565.29 539
1565.38 566
1565.47 593
1565.56 616
1565.65 635
1565.74 650
1565.83 661
1565.92 670
1566.01 680
1566.11 694
1566.20 714
1566.29 739
1566.38 769
1566.47 803
1566.56 839
1566.65 875
1566.74 910
1566.83 943
1566.92 975
1567.01 1006
1567.10 1039
1567.19 1076
1567.28 1117
1567.37 1165
1567.47 1220
1567.56 1280
1567.65 1345
1567.74 1412
1567.83 1480
1567.92 1548
1568.01 1616
1568.10 1684
1568.19 1754
1568.28 1826
1568.37 1900
1568.46 1974
1568.55 2048
1568.64 2118
1568.73 2185
1568.83 2247
1568.92 2306
1569.01 2364
1569.10 2421
1569.19 2479
1569.28 2538
1569.37 2598
1569.46 2656
1569.55 2710
1569.64 2756
1569.73 2795
1569.82 2825
1569.91 2846
1570.00 2861
1570.10 2871
1570.19 2879
1570.28 2885
1570.37 2893
1570.46 2900
1570.55 2907
1570.64 2913
1570.73 2917
1570.82 2918
1570.91 2916
1571.00 2911
1571.09 2904
1571.18 2898
1571.28 2892
1571.37 2888
1571.46 2886
1571.55 2885
1571.64 2883
1571.73 2878
1571.82 2868
1571.91 2851
1572.00 2826
1572.09 2796
1572.18 2762
1572.27 2725
1572.36 2689
1572.46 2653
1572.55 2617
1572.64 2579
1572.73 2538
1572.82 2490
1572.91 2435
1573.00 2372
1573.09 2303
1573.18 2229
1573.27 2154
1573.36 2080
1573.45 2009
1573.55 1945
1573.64 1887
1573.73 1835
1573.82 1789
1573.91 1748
1574.00 1709
1574.09 1673
1574.18 1638
1574.27 1604
1574.36 1572
1574.45 1541
1574.55 1511
1574.64 1480
1574.73 1449
1574.82 1415
1574.91 1378
1575.00 1338
1575.09 1296
1575.18 1253
1575.27 1211
1575.36 1171
1575.45 1135
1575.54 1102
1575.64 1072
1575.73 1045
1575.82 1019
1575.91 994
1576.00 968
1576.09 940
1576.18 911
1576.27 880
1576.36 848
1576.45 814
1576.54 780
1576.64 747
1576.73 717
1576.82 691
1576.91 670
1577.00 653
1577.09 640
1577.18 629
1577.27 617
1577.36 603
1577.45 587
1577.55 567
1577.64 547
1577.73 527
1577.82 510
1577.91 496
1578.00 486
1578.09 478
1578.18 472
1578.27 465
1578.36 456
1578.45 445
1578.55 433
1578.64 419
1578.73 407
1578.82 395
1578.91 386
1579.00 379
1579.09 372
1579.18 366
1579.27 359
1579.36 351
1579.46 341
1579.55 332
1579.64 323
1579.73 317
1579.82 312
1579.91 309
1580.00 308
1580.09 306
1580.18 302
1580.28 297
1580.37 291
1580.46 283
1580.55 275
1580.64 268
1580.73 260
1580.82 253
1580.91 246
1581.00 239
1581.09 231
1581.19 225
1581.28 220
1581.37 217
1581.46 216
1581.55 217
1581.64 220
1581.73 224
1581.82 228
1581.91 232
1582.01 235
1582.10 239
1582.19 243
1582.28 247
1582.37 251
1582.46 254
1582.55 257
1582.64 258
1582.73 259
1582.83 257
1582.92 255
1583.01 252
1583.10 248
1583.19 243
1583.28 239
1583.37 235
1583.46 232
1583.55 231
1583.65 232
1583.74 236
1583.83 243
1583.92 250
1584.01 258
1584.10 266
1584.19 271
1584.28 273
1584.37 273
1584.47 272
1584.56 268
1584.65 265
1584.74 262
1584.83 260
1584.92 260
1585.01 262
1585.10 264
1585.19 267
1585.29 269
1585.38 268
1585.47 265
1585.56 259
1585.65 251
1585.74 242
1585.83 234
1585.92 227
1586.02 221
1586.11 217
1586.20 215
1586.29 213
1586.38 211
1586.47 210
1586.56 211
1586.65 212
1586.75 215
1586.84 220
1586.93 225
1587.02 230
1587.11 234
1587.20 237
1587.29 237
1587.38 236
1587.48 233
1587.57 228
1587.66 223
1587.75 219
1587.84 215
1587.93 212
1588.02 211
1588.11 209
1588.21 208
1588.30 206
1588.39 204
1588.48 202
1588.57 201
1588.66 201
1588.75 203
1588.84 207
1588.94 210
1589.03 211
1589.12 212
1589.21 210
1589.30 207
1589.39 203
1589.48 201
1589.57 200
1589.67 202
1589.76 206
1589.85 210
1589.94 214
1590.03 218
1590.12 220
1590.21 223
1590.31 226
1590.40 229
1590.49 233
1590.58 239
1590.67 247
1590.76 256
1590.85 266
1590.94 278
1591.04 289
1591.13 301
1591.22 311
1591.31 319
1591.40 326
1591.49 331
1591.58 335
1591.68 338
1591.77 342
1591.86 347
1591.95 352
1592.04 357
1592.13 361
1592.22 363
1592.31 362
1592.41 359
1592.50 354
1592.59 348
1592.68 342
1592.77 338
1592.86 336
1592.95 337
1593.05 340
1593.14 344
1593.23 348
1593.32 351
1593.41 352
1593.50 350
1593.59 345
1593.69 337
1593.78 326
1593.87 314
1593.96 302
1594.05 290
1594.14 280
1594.23 272
1594.33 266
1594.42 263
1594.51 262
1594.60 263
1594.69 266
1594.78 271
1594.87 276
1594.97 282
1595.06 286
1595.15 289
1595.24 289
1595.33 287
1595.42 283
1595.51 275
1595.61 266
1595.70 256
1595.79 245
1595.88 235
1595.97 226
1596.06 218
1596.16 211
1596.25 207
1596.34 203
1596.43 201
1596.52 201
1596.61 202
1596.70 204
1596.80 207
1596.89 211
1596.98 213
1597.07 214
1597.16 212
1597.25 208
1597.34 203
1597.44 198
1597.53 193
1597.62 189
1597.71 188
1597.80 188
1597.89 190
1597.99 193
1598.08 195
1598.17 197
1598.26 196
1598.35 192
1598.44 185
1598.53 176
1598.63 165
1598.72 155
1598.81 147
1598.90 144
1598.99 145
1599.08 152
1599.18 163
1599.27 179
1599.36 196
1599.45 213
1599.54 228
1599.63 238
1599.73 242
1599.82 241
1599.91 234
1600.00 224
1600.09 210
1600.18 196
1600.28 182
1600.37 169
1600.46 157
1600.55 146
1600.64 136
1600.73 127
1600.82 120
1600.92 115
1601.01 114
1601.10 117
1601.19 124
1601.28 135
1601.37 149
1601.47 163
1601.56 176
1601.65 188
1601.74 198
1601.83 206
1601.92 212
1602.02 218
1602.11 224
1602.20 229
1602.29 234
1602.38 239
1602.47 243
1602.57 246
1602.66 248
1602.75 248
1602.84 247
1602.93 245
1603.02 243
1603.12 241
1603.21 240
1603.30 240
1603.39 240
1603.48 241
1603.57 242
1603.67 243
1603.76 245
1603.85 249
1603.94 255
1604.03 263
1604.13 273
1604.22 285
1604.31 297
1604.40 310
1604.49 321
1604.58 330
1604.68 338
1604.77 343
1604.86 348
1604.95 352
1605.04 356
1605.13 360
1605.23 364
1605.32 369
1605.41 376
1605.50 384
1605.59 394
1605.68 406
1605.78 420
1605.87 435
1605.96 450
1606.05 467
1606.14 484
1606.24 503
1606.33 524
1606.42 546
1606.51 570
1606.60 594
1606.69 617
1606.79 638
1606.88 655
1606.97 668
1607.06 679
1607.15 689
1607.25 698
1607.34 709
1607.43 720
1607.52 733
1607.61 746
1607.70 757
1607.80 766
1607.89 773
1607.98 780
1608.07 785
1608.16 791
1608.26 796
1608.35 801
1608.44 804
1608.53 806
1608.62 805
1608.71 803
1608.81 799
1608.90 795
1608.99 791
1609.08 787
1609.17 782
1609.27 775
1609.36 764
1609.45 748
1609.54 729
1609.63 707
1609.73 685
1609.82 664
1609.91 647
1610.00 635
1610.09 626
1610.18 622
1610.28 620
1610.37 618
1610.46 617
1610.55 616
1610.64 614
1610.74 611
1610.83 607
1610.92 602
1611.01 596
1611.10 589
1611.20 579
1611.29 568
1611.38 555
1611.47 541
1611.56 527
1611.66 513
1611.75 499
1611.84 487
1611.93 476
1612.02 467
1612.11 460
1612.21 455
1612.30 453
1612.39 452
1612.48 452
1612.57 453
1612.67 453
1612.76 452
1612.85 448
1612.94 440
1613.03 428
1613.13 414
1613.22 396
1613.31 378
1613.40 360
1613.49 343
1613.59 329
1613.68 318
1613.77 309
1613.86 303
1613.95 299
1614.05 295
1614.14 291
1614.23 286
1614.32 281
1614.41 275
1614.51 269
1614.60 265
1614.69 262
1614.78 261
1614.87 262
1614.97 264
1615.06 266
1615.15 268
1615.24 268
1615.33 266
1615.43 261
1615.52 256
1615.61 251
1615.70 247
1615.80 243
1615.89 241
1615.98 240
1616.07 240
1616.16 241
1616.26 241
1616.35 242
1616.44 241
1616.53 239
1616.62 234
1616.72 226
1616.81 216
1616.90 204
1616.99 192
1617.08 182
1617.18 174
1617.27 170
1617.36 170
1617.45 171
1617.54 173
1617.64 174
1617.73 172
1617.82 165
1617.91 155
1618.01 143
1618.10 131
1618.19 122
1618.28 116
1618.37 115
1618.47 118
1618.56 123
1618.65 129
1618.74 134
1618.83 137
1618.93 138
1619.02 138
1619.11 136
1619.20 135
1619.30 133
1619.39 132
1619.48 130
1619.57 128
1619.66 125
1619.76 122
1619.85 117
1619.94 113
1620.03 107
1620.12 102
1620.22 96
1620.31 90
1620.40 85
1620.49 82
1620.59 79
1620.68 78
1620.77 78
1620.86 77
1620.95 75
1621.05 72
1621.14 66
1621.23 59
1621.32 51
1621.42 43
1621.51 36
1621.60 31
1621.69 27
1621.78 25
1621.88 23
1621.97 21
1622.06 19
1622.15 16
1622.25 13
1622.34 10
1622.43 8
1622.52 7
1622.61 9
1622.71 13
1622.80 18
1622.89 24
1622.98 29
1623.08 33
1623.17 37
1623.26 40
1623.35 42
1623.44 46
1623.54 50
1623.63 55
1623.72 60
1623.81 65
1623.91 68
1624.00 70
1624.09 69
1624.18 66
1624.28 62
1624.37 55
1624.46 48
1624.55 41
1624.64 34
1624.74 28
1624.83 25
1624.92 24
1625.01 25
1625.11 28
1625.20 33
1625.29 37
1625.38 39
1625.48 39
1625.57 36
1625.66 30
1625.75 23
1625.84 15
1625.94 9
1626.03 4
1626.12 1
1626.21 0
1626.31 0
1626.40 1
1626.49 3
1626.58 5
1626.68 8
1626.77 11
1626.86 14
1626.95 17
1627.05 19
1627.14 19
1627.23 19
1627.32 17
1627.42 15
1627.51 13
1627.60 11
1627.69 9
1627.78 8
1627.88 6
1627.97 3
1628.06 0
1628.15 0
1628.25 0
1628.34 0
1628.43 0
1628.52 0
1628.62 0
1628.71 0
1628.80 7
1628.89 16
1628.99 25
1629.08 34
1629.17 42
1629.26 49
1629.36 54
1629.45 57
1629.54 59
1629.63 58
1629.73 56
1629.82 53
1629.91 50
1630.00 46
1630.10 44
1630.19 42
1630.28 41
1630.37 40
1630.47 38
1630.56 35
1630.65 31
1630.74 26
1630.84 21
1630.93 16
1631.02 12
1631.11 10
1631.21 8
1631.30 6
1631.39 5
1631.48 3
1631.58 0
1631.67 0
1631.76 0
1631.85 0
1631.95 0
1632.04 1
1632.13 7
1632.22 15
1632.32 23
1632.41 32
1632.50 41
1632.59 49
1632.69 55
1632.78 61
1632.87 65
1632.96 68
1633.06 70
1633.15 71
1633.24 70
1633.33 69
1633.43 67
1633.52 64
1633.61 62
1633.70 60
1633.80 58
1633.89 57
1633.98 58
1634.07 58
1634.17 59
1634.26 60
1634.35 60
1634.44 60
1634.54 60
1634.63 60
1634.72 60
1634.81 60
1634.91 61
1635.00 61
1635.09 62
1635.18 63
1635.28 66
1635.37 69
1635.46 74
1635.56 80
1635.65 84
1635.74 86
1635.83 85
1635.93 81
1636.02 75
1636.11 67
1636.20 61
1636.30 56
1636.39 54
1636.48 54
1636.57 53
1636.67 51
1636.76 47
1636.85 41
1636.94 32
1637.04 22
1637.13 13
1637.22 6
1637.32 2
1637.41 2
1637.50 5
1637.59 10
1637.69 16
1637.78 21
1637.87 24
1637.96 25
1638.06 24
1638.15 23
1638.24 22
1638.34 23
1638.43 26
1638.52 31
1638.61 36
1638.71 41
1638.80 43
1638.89 43
1638.98 40
1639.08 35
1639.17 30
1639.26 24
1639.35 20
1639.45 18
1639.54 18
1639.63 20
1639.73 23
1639.82 25
1639.91 27
1640.00 27
1640.10 26
1640.19 25
1640.28 24
1640.38 24
1640.47 24
1640.56 26
1640.65 29
1640.75 34
1640.84 39
1640.93 44
1641.02 50
1641.12 56
1641.21 61
1641.30 64
1641.40 66
1641.49 66
1641.58 65
1641.67 62
1641.77 59
1641.86 56
1641.95 52
1642.05 48
1642.14 44
1642.23 40
1642.32 36
1642.42 32
1642.51 27
1642.60 21
1642.69 16
1642.79 10
1642.88 5
1642.97 0
1643.07 0
1643.16 0
1643.25 2
1643.34 7
1643.44 15
1643.53 23
1643.62 31
1643.72 37
1643.81 42
1643.90 45
1643.99 48
1644.09 50
1644.18 53
1644.27 57
1644.37 60
1644.46 63
1644.55 65
1644.64 66
1644.74 65
1644.83 63
1644.92 60
1645.02 56
1645.11 51
1645.20 44
1645.29 38
1645.39 31
1645.48 25
1645.57 20
1645.67 18
1645.76 18
1645.85 20
1645.95 22
1646.04 24
1646.13 25
1646.22 24
1646.32 22
1646.41 18
1646.50 15
1646.60 11
1646.69 9
1646.78 9
1646.87 11
1646.97 16
1647.06 24
1647.15 35
1647.25 49
1647.34 64
1647.43 81
1647.52 96
1647.62 110
1647.71 121
1647.80 128
1647.90 133
1647.99 134
1648.08 134
1648.18 133
1648.27 131
1648.36 129
1648.45 126
1648.55 123
1648.64 118
1648.73 113
1648.83 107
1648.92 102
1649.01 97
1649.11 94
1649.20 93
1649.29 92
1649.38 91
1649.48 89
1649.57 85
1649.66 81
1649.76 77
1649.85 74
1649.94 71
1650.04 70
1650.13 71
1650.22 71
1650.31 71
1650.41 69
1650.50 66
1650.59 61
1650.69 55
1650.78 50
1650.87 46
1650.97 44
1651.06 43
1651.15 45
1651.25 48
1651.34 53
1651.43 58
1651.52 62
1651.62 66
1651.71 67
1651.80 67
1651.90 64
1651.99 61
1652.08 57
1652.18 53
1652.27 51
1652.36 49
1652.46 48
1652.55 48
1652.64 47
1652.73 44
1652.83 40
1652.92 35
1653.01 30
1653.11 25
1653.20 20
1653.29 17
1653.39 15
1653.48 15
1653.57 16
1653.67 18
1653.76 20
1653.85 23
1653.95 25
1654.04 26
1654.13 26
1654.22 25
1654.32 22
1654.41 18
1654.50 13
1654.60 9
1654.69 6
1654.78 4
1654.88 4
1654.97 5
1655.06 9
1655.16 15
1655.25 21
1655.34 27
1655.44 32
1655.53 35
1655.62 35
1655.72 33
1655.81 28
1655.90 22
1655.99 17
1656.09 12
1656.18 8
1656.27 5
1656.37 3
1656.46 1
1656.55 0
1656.65 0
1656.74 0
1656.83 0
1656.93 0
1657.02 0
1657.11 0
1657.21 0
1657.30 3
1657.39 8
1657.49 12
1657.58 16
1657.67 19
1657.77 22
1657.86 25
1657.95 26
1658.05 27
1658.14 27
1658.23 26
1658.33 26
1658.42 26
1658.51 27
1658.61 29
1658.70 33
1658.79 39
1658.89 44
1658.98 50
1659.07 55
1659.17 60
1659.26 65
1659.35 69
1659.45 75
1659.54 80
1659.63 86
1659.72 91
1659.82 96
1659.91 98
1660.00 99
1660.10 98
1660.19 96
1660.28 95
1660.38 94
1660.47 94
1660.56 95
1660.66 98
1660.75 102
1660.84 106
1660.94 112
1661.03 118
1661.12 125
1661.22 132
1661.31 139
1661.40 146
1661.50 152
1661.59 156
1661.68 160
1661.78 162
1661.87 164
1661.96 166
1662.06 168
1662.15 169
1662.25 170
1662.34 170
1662.43 170
1662.53 169
1662.62 169
1662.71 169
1662.81 171
1662.90 175
1662.99 179
1663.09 184
1663.18 189
1663.27 192
1663.37 194
1663.46 193
1663.55 191
1663.65 188
1663.74 186
1663.83 184
1663.93 184
1664.02 185
1664.11 189
1664.21 195
1664.30 202
1664.39 209
1664.49 215
1664.58 219
1664.67 220
1664.77 219
1664.86 214
1664.95 208
1665.05 201
1665.14 194
1665.23 187
1665.33 180
1665.42 173
1665.51 166
1665.61 159
1665.70 152
1665.80 144
1665.89 137
1665.98 131
1666.08 126
1666.17 123
1666.26 123
1666.36 124
1666.45 127
1666.54 130
1666.64 134
1666.73 138
1666.82 141
1666.92 145
1667.01 149
1667.10 153
1667.20 157
1667.29 161
1667.38 164
1667.48 164
1667.57 162
1667.67 158
1667.76 152
1667.85 145
1667.95 138
1668.04 133
1668.13 129
1668.23 127
1668.32 128
1668.41 131
1668.51 135
1668.60 140
1668.69 144
1668.79 146
1668.88 146
1668.97 144
1669.07 140
1669.16 135
1669.26 129
1669.35 125
1669.44 121
1669.54 119
1669.63 118
1669.72 119
1669.82 122
1669.91 125
1670.00 128
1670.10 130
1670.19 131
1670.28 130
1670.38 128
1670.47 123
1670.57 118
1670.66 113
1670.75 109
1670.85 107
1670.94 108
1671.03 111
1671.13 117
1671.22 124
1671.31 132
1671.41 139
1671.50 145
1671.60 150
1671.69 154
1671.78 157
1671.88 161
1671.97 165
1672.06 170
1672.16 174
1672.25 178
1672.34 180
1672.44 178
1672.53 173
1672.63 165
1672.72 155
1672.81 145
1672.91 137
1673.00 132
1673.09 131
1673.19 135
1673.28 141
1673.38 150
1673.47 158
1673.56 164
1673.66 167
1673.75 167
1673.84 164
1673.94 160
1674.03 154
1674.12 148
1674.22 143
1674.31 137
1674.41 131
1674.50 124
1674.59 116
1674.69 107
1674.78 97
1674.87 87
1674.97 78
1675.06 71
1675.16 65
1675.25 61
1675.34 59
1675.44 57
1675.53 56
1675.62 55
1675.72 54
1675.81 51
1675.91 48
1676.00 44
1676.09 40
1676.19 37
1676.28 37
1676.37 39
1676.47 44
1676.56 51
1676.66 61
1676.75 73
1676.84 84
1676.94 94
1677.03 101
1677.12 106
1677.22 106
1677.31 104
1677.41 98
1677.50 91
1677.59 84
1677.69 77
1677.78 73
1677.87 71
1677.97 71
1678.06 73
1678.16 77
1678.25 81
1678.34 85
1678.44 88
1678.53 90
1678.63 92
1678.72 92
1678.81 92
1678.91 91
1679.00 90
1679.09 90
1679.19 91
1679.28 93
1679.38 96
1679.47 100
1679.56 105
1679.66 110
1679.75 114
1679.85 116
1679.94 117
1680.03 116
1680.13 114
1680.22 109
1680.31 103
1680.41 97
1680.50 92
1680.60 88
1680.69 85
1680.78 85
1680.88 87
1680.97 90
1681.07 94
1681.16 98
1681.25 103
1681.35 106
1681.44 109
1681.54 112
1681.63 113
1681.72 114
1681.82 114
1681.91 114
1682.01 114
1682.10 115
1682.19 117
1682.29 119
1682.38 122
1682.47 124
1682.57 125
1682.66 122
1682.76 116
1682.85 108
1682.94 97
1683.04 86
1683.13 76
1683.23 68
1683.32 62
1683.41 59
1683.51 58
1683.60 60
1683.70 63
1683.79 66
1683.88 69
1683.98 71
1684.07 71
1684.17 70
1684.26 68
1684.35 67
1684.45 67
1684.54 69
1684.64 73
1684.73 78
1684.82 83
1684.92 88
1685.01 91
1685.11 92
1685.20 90
1685.29 86
1685.39 81
1685.48 75
1685.58 69
1685.67 64
1685.76 60
1685.86 58
1685.95 59
1686.05 63
1686.14 69
1686.23 75
1686.33 80
1686.42 82
1686.52 82
1686.61 78
1686.70 72
1686.80 66
1686.89 62
1686.99 62
1687.08 65
1687.18 71
1687.27 79
1687.36 87
1687.46 93
1687.55 97
1687.65 97
1687.74 96
1687.83 94
1687.93 92
1688.02 88
1688.12 85
1688.21 81
1688.30 76
1688.40 70
1688.49 63
1688.59 56
1688.68 50
1688.77 46
1688.87 42
1688.96 41
1689.06 40
1689.15 40
1689.25 39
1689.34 39
1689.43 38
1689.53 37
1689.62 37
1689.72 36
1689.81 36
1689.90 37
1690.00 38
1690.09 40
1690.19 43
1690.28 46
1690.38 50
1690.47 53
1690.56 56
1690.66 58
1690.75 59
1690.85 60
1690.94 60
1691.03 60
1691.13 61
1691.22 64
1691.32 67
1691.41 70
1691.51 73
1691.60 75
1691.69 75
1691.79 73
1691.88 70
1691.98 65
1692.07 59
1692.16 53
1692.26 47
1692.35 42
1692.45 38
1692.54 35
1692.64 31
1692.73 28
1692.82 25
1692.92 20
1693.01 15
1693.11 9
1693.20 2
1693.30 0
1693.39 0
1693.48 0
1693.58 0
1693.67 0
1693.77 0
1693.86 0
1693.96 0
1694.05 10
1694.14 20
1694.24 28
1694.33 34
1694.43 37
1694.52 37
1694.62 34
1694.71 31
1694.80 29
1694.90 28
1694.99 31
1695.09 37
1695.18 44
1695.28 52
1695.37 59
1695.46 64
1695.56 66
1695.65 66
1695.75 65
1695.84 63
1695.94 61
1696.03 59
1696.12 57
1696.22 55
1696.31 54
1696.41 54
1696.50 54
1696.60 56
1696.69 59
1696.78 62
1696.88 65
1696.97 67
1697.07 66
1697.16 63
1697.26 57
1697.35 51
1697.44 43
1697.54 37
1697.63 33
1697.73 31
1697.82 32
1697.92 34
1698.01 37
1698.11 39
1698.20 41
1698.29 40
1698.39 38
1698.48 34
1698.58 30
1698.67 28
1698.77 27
1698.86 29
1698.95 33
1699.05 38
1699.14 44
1699.24 49
1699.33 53
1699.43 56
1699.52 56
1699.62 56
1699.71 55
1699.80 53
1699.90 52
1699.99 49
1700.09 45
1700.18 40
1700.28 33
1700.37 24
1700.47 15
1700.56 6
1700.65 0
1700.75 0
1700.84 0
1700.94 0
1701.03 0
1701.13 0
1701.22 4
1701.32 11
1701.41 18
1701.50 25
1701.60 31
1701.69 35
1701.79 39
1701.88 40
1701.98 41
1702.07 40
1702.17 40
1702.26 38
1702.35 37
1702.45 37
1702.54 37
1702.64 37
1702.73 39
1702.83 40
1702.92 42
1703.02 43
1703.11 44
1703.21 44
1703.30 43
1703.39 42
1703.49 41
1703.58 41
1703.68 42
1703.77 44
1703.87 47
1703.96 51
1704.06 53
1704.15 53
1704.25 51
1704.34 47
1704.43 40
1704.53 33
1704.62 26
1704.72 20
1704.81 15
1704.91 12
1705.00 9
1705.10 7
1705.19 5
1705.29 2
1705.38 1
1705.47 0
1705.57 0
1705.66 2
1705.76 5
1705.85 8
1705.95 12
1706.04 17
1706.14 20
1706.23 22
1706.33 24
1706.42 25
1706.52 25
1706.61 25
1706.70 24
1706.80 24
1706.89 23
1706.99 22
1707.08 21
1707.18 20
1707.27 19
1707.37 18
1707.46 18
1707.56 19
1707.65 23
1707.75 27
1707.84 33
1707.93 39
1708.03 46
1708.12 52
1708.22 57
1708.31 62
1708.41 67
1708.50 73
1708.60 80
1708.69 87
1708.79 95
1708.88 103
1708.98 109
1709.07 112
1709.17 113
1709.26 109
1709.35 102
1709.45 92
1709.54 82
1709.64 72
1709.73 64
1709.83 60
1709.92 60
1710.02 62
1710.11 67
1710.21 71
1710.30 74
1710.40 74
1710.49 72
1710.59 68
1710.68 64
1710.78 61
1710.87 60
1710.96 62
1711.06 66
1711.15 71
1711.25 76
1711.34 80
1711.44 81
1711.53 79
1711.63 74
1711.72 66
1711.82 58
1711.91 49
1712.01 41
1712.10 35
1712.20 32
1712.29 31
1712.39 34
1712.48 38
1712.58 43
1712.67 49
1712.77 52
1712.86 54
1712.95 53
1713.05 49
1713.14 44
1713.24 38
1713.33 32
1713.43 26
1713.52 22
1713.62 18
1713.71 15
1713.81 10
1713.90 5
1714.00 0
1714.09 0
1714.19 0
1714.28 0
1714.38 0
1714.47 0
1714.57 0
1714.66 1
1714.76 4
1714.85 6
1714.95 7
1715.04 7
1715.14 7
1715.23 8
1715.33 11
1715.42 16
1715.51 21
1715.61 26
1715.70 29
1715.80 30
1715.89 28
1715.99 23
1716.08 17
1716.18 12
1716.27 8
1716.37 7
1716.46 10
1716.56 14
1716.65 20
1716.75 26
1716.84 32
1716.94 35
1717.03 37
1717.13 38
1717.22 38
1717.32 39
1717.41 41
1717.51 45
1717.60 50
1717.70 56
1717.79 63
1717.89 70
1717.98 75
1718.08 79
1718.17 81
1718.27 81
1718.36 79
1718.46 75
1718.55 71
1718.65 66
1718.74 62
1718.84 58
1718.93 56
1719.03 55
1719.12 57
1719.22 59
1719.31 62
1719.41 65
1719.50 69
1719.60 71
1719.69 73
1719.79 74
1719.88 75
1719.98 74
1720.07 72
1720.17 69
1720.26 64
1720.36 59
1720.45 52
1720.55 45
1720.64 40
1720.74 36
1720.83 36
1720.93 39
1721.02 45
1721.12 55
1721.21 66
1721.31 77
1721.40 86
1721.50 93
1721.59 94
1721.69 92
1721.78 87
1721.88 79
1721.97 72
1722.07 66
1722.16 63
1722.26 61
1722.35 61
1722.45 62
1722.54 62
1722.64 61
1722.73 60
1722.83 57
1722.92 55
1723.02 52
1723.11 48
1723.21 43
1723.30 36
1723.40 29
1723.49 21
1723.59 14
1723.68 9
1723.78 7
1723.87 9
1723.97 14
1724.06 23
1724.16 34
1724.25 47
1724.35 59
1724.44 70
1724.54 78
1724.63 84
1724.73 88
1724.82 89
1724.92 90
1725.01 89
1725.11 89
1725.20 88
1725.30 86
1725.39 84
1725.49 81
1725.58 78
1725.68 75
1725.78 73
1725.87 72
1725.97 71
1726.06 72
1726.16 72
1726.25 71
1726.35 70
1726.44 68
1726.54 65
1726.63 62
1726.73 58
1726.82 55
1726.92 53
1727.01 52
1727.11 53
1727.20 54
1727.30 56
1727.39 59
1727.49 62
1727.58 65
1727.68 68
1727.77 70
1727.87 72
1727.96 72
1728.06 70
1728.15 68
1728.25 64
1728.35 60
1728.44 56
1728.54 53
1728.63 51
1728.73 51
1728.82 53
1728.92 57
1729.01 60
1729.11 63
1729.20 63
1729.30 61
1729.39 57
1729.49 52
1729.58 46
1729.68 41
1729.77 37
1729.87 35
1729.96 34
1730.06 33
1730.15 32
1730.25 31
1730.35 29
1730.44 27
1730.54 25
1730.63 24
1730.73 24
1730.82 24
1730.92 25
1731.01 25
1731.11 24
1731.20 22
1731.30 18
1731.39 14
1731.49 11
1731.58 8
1731.68 6
1731.77 5
1731.87 6
1731.97 8
1732.06 11
1732.16 15
1732.25 20
1732.35 25
1732.44 30
1732.54 33
1732.63 36
1732.73 36
1732.82 36
1732.92 35
1733.01 34
1733.11 35
1733.20 37
1733.30 41
1733.40 47
1733.49 54
1733.59 61
1733.68 66
1733.78 71
1733.87 73
1733.97 73
1734.06 71
1734.16 68
1734.25 65
1734.35 62
1734.44 59
1734.54 55
1734.63 52
1734.73 49
1734.83 47
1734.92 45
1735.02 43
1735.11 42
1735.21 42
1735.30 42
1735.40 41
1735.49 40
1735.59 38
1735.68 36
1735.78 33
1735.88 29
1735.97 24
1736.07 19
1736.16 12
1736.26 5
1736.35 0
1736.45 0
1736.54 0
1736.64 0
1736.73 0
1736.83 0
1736.93 0
1737.02 0
1737.12 2
1737.21 10
1737.31 17
1737.40 23
1737.50 27
1737.59 29
1737.69 29
1737.78 29
1737.88 28
1737.98 27
1738.07 26
1738.17 25
1738.26 24
1738.36 21
1738.45 18
1738.55 14
1738.64 10
1738.74 6
1738.83 4
1738.93 5
1739.03 8
1739.12 13
1739.22 19
1739.31 25
1739.41 30
1739.50 32
1739.60 29
1739.69 22
1739.79 13
1739.89 2
1739.98 0
1740.08 0
1740.17 0
1740.27 0
1740.36 0
1740.46 3
1740.55 13
1740.65 23
1740.75 31
1740.84 36
1740.94 40
1741.03 40
1741.13 39
1741.22 36
1741.32 32
1741.41 28
1741.51 25
1741.61 24
1741.70 25
1741.80 29
1741.89 35
1741.99 43
1742.08 52
1742.18 62
1742.27 72
1742.37 82
1742.47 91
1742.56 99
1742.66 106
1742.75 113
1742.85 119
1742.94 124
1743.04 128
1743.13 131
1743.23 133
1743.33 132
1743.42 130
1743.52 126
1743.61 120
1743.71 113
1743.80 106
1743.90 99
1744.00 92
1744.09 85
1744.19 77
1744.28 70
1744.38 62
1744.47 54
1744.57 46
1744.67 40
1744.76 37
1744.86 35
1744.95 36
1745.05 38
1745.14 41
1745.24 45
1745.33 48
1745.43 51
1745.53 53
1745.62 56
1745.72 58
1745.81 60
1745.91 63
1746.00 65
1746.10 67
1746.20 69
1746.29 71
1746.39 71
1746.48 69
1746.58 66
1746.67 63
1746.77 60
1746.87 58
1746.96 57
1747.06 58
1747.15 61
1747.25 66
1747.34 70
1747.44 74
1747.54 75
1747.63 74
1747.73 71
1747.82 66
1747.92 60
1748.02 53
1748.11 46
1748.21 41
1748.30 38
1748.40 38
1748.49 41
1748.59 47
1748.69 56
1748.78 65
1748.88 74
1748.97 81
1749.07 85
1749.16 87
1749.26 88
1749.36 90
1749.45 91
1749.55 93
1749.64 96
1749.74 97
1749.83 97
1749.93 94
1750.03 89
1750.12 82
1750.22 76
1750.31 72
1750.41 71
1750.51 73
1750.60 78
1750.70 84
1750.79 91
1750.89 97
1750.98 101
1751.08 103
1751.18 103
1751.27 103
1751.37 101
1751.46 99
1751.56 97
1751.66 95
1751.75 93
1751.85 90
1751.94 88
1752.04 85
1752.14 82
1752.23 79
1752.33 75
1752.42 71
1752.52 66
1752.61 60
1752.71 54
1752.81 48
1752.90 44
1753.00 41
1753.09 41
1753.19 42
1753.29 45
1753.38 47
1753.48 49
1753.57 49
1753.67 49
1753.77 47
1753.86 45
1753.96 43
1754.05 42
1754.15 41
1754.24 40
1754.34 38
1754.44 36
1754.53 33
1754.63 29
1754.72 24
1754.82 19
1754.92 15
1755.01 11
1755.11 9
1755.20 8
1755.30 7
1755.40 5
1755.49 3
1755.59 0
1755.68 0
1755.78 0
1755.88 0
1755.97 0
1756.07 0
1756.16 0
1756.26 3
1756.36 11
1756.45 19
1756.55 24
1756.64 26
1756.74 26
1756.84 22
1756.93 17
1757.03 12
1757.12 8
1757.22 5
1757.32 4
1757.41 4
1757.51 6
1757.60 8
1757.70 9
1757.80 8
1757.89 6
1757.99 3
1758.08 0
1758.18 0
1758.28 0
1758.37 4
1758.47 11
1758.56 19
1758.66 29
1758.76 38
1758.85 46
1758.95 52
1759.04 58
1759.14 62
1759.24 65
1759.33 68
1759.43 70
1759.52 71
1759.62 71
1759.72 70
1759.81 69
1759.91 69
1760.01 71
1760.10 73
1760.20 77
1760.29 80
1760.39 81
1760.49 80
1760.58 76
1760.68 70
1760.77 62
1760.87 54
1760.97 47
1761.06 41
1761.16 38
1761.25 35
1761.35 33
1761.45 32
1761.54 31
1761.64 29
1761.74 26
1761.83 24
1761.93 21
1762.02 19
1762.12 17
1762.22 17
1762.31 18
1762.41 21
1762.50 27
1762.60 36
1762.70 46
1762.79 59
1762.89 73
1762.99 87
1763.08 101
1763.18 113
1763.27 122
1763.37 128
1763.47 131
1763.56 131
1763.66 129
1763.75 127
1763.85 124
1763.95 122
1764.04 120
1764.14 119
1764.24 118
1764.33 116
1764.43 112
1764.52 105
1764.62 98
1764.72 89
1764.81 79
1764.91 71
1765.01 64
1765.10 58
1765.20 54
1765.29 51
1765.39 48
1765.49 45
1765.58 42
1765.68 40
1765.78 38
1765.87 38
1765.97 41
1766.06 46
1766.16 53
1766.26 61
1766.35 70
1766.45 78
1766.55 83
1766.64 87
1766.74 88
1766.83 86
1766.93 82
1767.03 77
1767.12 69
1767.22 61
1767.32 52
1767.41 42
1767.51 32
1767.60 20
1767.70 9
1767.80 0
1767.89 0
1767.99 0
1768.09 0
1768.18 0
1768.28 0
1768.37 0
1768.47 4
1768.57 16
1768.66 27
1768.76 38
1768.86 46
1768.95 50
1769.05 50
1769.15 46
1769.24 39
1769.34 30
1769.43 20
1769.53 12
1769.63 4
1769.72 0
1769.82 0
1769.92 0
1770.01 0
1770.11 0
1770.21 0
1770.30 0
1770.40 0
1770.49 0
1770.59 0
1770.69 1
1770.78 4
1770.88 7
1770.98 11
1771.07 13
1771.17 15
1771.27 15
1771.36 14
1771.46 13
1771.55 11
1771.65 10
1771.75 10
1771.84 11
1771.94 14
1772.04 17
1772.13 22
1772.23 27
1772.33 33
1772.42 38
1772.52 43
1772.61 48
1772.71 52
1772.81 56
1772.90 61
1773.00 67
1773.10 73
1773.19 81
1773.29 89
1773.39 96
1773.48 101
1773.58 103
1773.68 102
1773.77 99
1773.87 95
1773.97 91
1774.06 89
1774.16 88
1774.25 91
1774.35 95
1774.45 101
1774.54 107
1774.64 113
1774.74 116
1774.83 117
1774.93 116
1775.03 112
1775.12 105
1775.22 98
1775.32 91
1775.41 85
1775.51 81
1775.61 80
1775.70 80
1775.80 83
1775.90 87
1775.99 91
1776.09 94
1776.18 96
1776.28 97
1776.38 96
1776.47 94
1776.57 92
1776.67 89
1776.76 86
1776.86 82
1776.96 79
1777.05 76
1777.15 75
1777.25 76
1777.34 79
1777.44 84
1777.54 90
1777.63 96
1777.73 100
1777.83 102
1777.92 102
1778.02 100
1778.12 97
1778.21 94
1778.31 93
1778.41 93
1778.50 96
1778.60 100
1778.70 105
1778.79 110
1778.89 114
1778.98 118
1779.08 122
1779.18 126
1779.27 131
1779.37 136
1779.47 142
1779.56 147
1779.66 150
1779.76 151
1779.85 148
1779.95 142
1780.05 132
1780.14 120
1780.24 106
1780.34 91
1780.43 77
1780.53 63
1780.63 51
1780.72 41
1780.82 32
1780.92 24
1781.01 18
1781.11 13
1781.21 10
1781.30 7
1781.40 6
1781.50 7
1781.59 10
1781.69 14
1781.79 19
1781.88 24
1781.98 29
1782.08 32
1782.17 34
1782.27 34
1782.37 32
1782.46 29
1782.56 26
1782.66 24
1782.75 25
1782.85 28
1782.95 32
1783.04 38
1783.14 42
1783.24 45
1783.33 45
1783.43 40
1783.53 32
1783.62 22
1783.72 10
1783.82 0
1783.92 0
1784.01 0
1784.11 0
1784.21 0
1784.30 0
1784.40 0
1784.50 3
1784.59 12
1784.69 19
1784.79 24
1784.88 27
1784.98 27
1785.08 26
1785.17 24
1785.27 22
1785.37 20
1785.46 18
1785.56 17
1785.66 17
1785.75 16
1785.85 17
1785.95 18
1786.04 20
1786.14 23
1786.24 26
1786.33 29
1786.43 31
1786.53 31
1786.62 31
1786.72 30
1786.82 28
1786.92 26
1787.01 24
1787.11 23
1787.21 23
1787.30 23
1787.40 23
1787.50 24
1787.59 25
1787.69 26
1787.79 28
1787.88 29
1787.98 30
1788.08 30
1788.17 29
1788.27 27
1788.37 24
1788.46 21
1788.56 19
1788.66 18
1788.76 19
1788.85 20
1788.95 20
1789.05 20
1789.14 17
1789.24 12
1789.34 7
1789.43 1
1789.53 0
1789.63 0
1789.72 0
1789.82 7
1789.92 16
1790.01 26
1790.11 36
1790.21 45
1790.31 54
1790.40 63
1790.50 71
1790.60 79
1790.69 87
1790.79 93
1790.89 97
1790.98 99
1791.08 98
1791.18 95
1791.27 91
1791.37 87
1791.47 83
1791.57 81
1791.66 81
1791.76 83
1791.86 86
1791.95 91
1792.05 97
1792.15 104
1792.24 112
1792.34 120
1792.44 127
1792.54 133
1792.63 136
1792.73 136
1792.83 132
1792.92 127
1793.02 120
1793.12 114
1793.21 109
1793.31 106
1793.41 106
1793.50 108
1793.60 110
1793.70 112
1793.80 111
1793.89 108
1793.99 102
1794.09 94
1794.18 87
1794.28 83
1794.38 83
1794.48 88
1794.57 97
1794.67 109
1794.77 120
1794.86 128
1794.96 131
1795.06 128
1795.15 122
1795.25 113
1795.35 105
1795.45 99
1795.54 97
1795.64 98
1795.74 101
1795.83 104
1795.93 107
1796.03 110
1796.12 114
1796.22 118
1796.32 124
1796.42 131
1796.51 141
1796.61 151
1796.71 160
1796.80 167
1796.90 172
1797.00 172
1797.10 169
1797.19 162
1797.29 152
1797.39 140
1797.48 126
1797.58 112
1797.68 98
1797.78 86
1797.87 76
1797.97 69
1798.07 65
1798.16 63
1798.26 62
1798.36 64
1798.46 65
1798.55 66
1798.65 66
1798.75 65
1798.84 62
1798.94 60
1799.04 57
1799.14 56
1799.23 57
1799.33 60
1799.43 64
1799.52 69
1799.62 74
1799.72 77
1799.82 79
1799.91 78
1800.01 74
1800.11 69
1800.20 62
1800.30 57
1800.40 52
1800.50 49
1800.59 49
1800.69 51
1800.79 54
1800.88 59
1800.98 65
1801.08 71
1801.18 75
1801.27 78
1801.37 79
1801.47 77
1801.56 73
1801.66 68
1801.76 63
1801.86 59
1801.95 57
1802.05 56
1802.15 55
1802.25 54
1802.34 51
1802.44 45
1802.54 36
1802.63 26
1802.73 15
1802.83 6
1802.93 0
1803.02 0
1803.12 0
1803.22 0
1803.32 0
1803.41 1
1803.51 3
1803.61 3
1803.70 3
1803.80 2
1803.90 0
1804.00 0
1804.09 0
1804.19 0
1804.29 2
1804.39 4
1804.48 6
1804.58 8
1804.68 9
1804.77 9
1804.87 9
1804.97 7
1805.07 5
1805.16 4
1805.26 3
1805.36 3
1805.46 5
1805.55 8
1805.65 13
1805.75 17
1805.84 22
1805.94 27
1806.04 31
1806.14 34
1806.23 38
1806.33 40
1806.43 42
1806.53 42
1806.62 42
1806.72 40
1806.82 37
1806.92 33
1807.01 28
1807.11 23
1807.21 17
1807.31 11
1807.40 6
1807.50 2
1807.60 1
1807.69 2
1807.79 6
1807.89 12
1807.99 20
1808.08 30
1808.18 39
1808.28 47
1808.38 53
1808.47 58
1808.57 62
1808.67 63
1808.77 64
1808.86 64
1808.96 63
1809.06 60
1809.16 57
1809.25 53
1809.35 48
1809.45 44
1809.55 41
1809.64 39
1809.74 38
1809.84 38
1809.94 39
1810.03 39
1810.13 41
1810.23 44
1810.32 49
1810.42 57
1810.52 66
1810.62 75
1810.71 82
1810.81 86
1810.91 85
1811.01 81
1811.10 75
1811.20 68
1811.30 63
1811.40 62
1811.49 64
1811.59 69
1811.69 75
1811.79 81
1811.88 84
1811.98 85
1812.08 83
1812.18 80
1812.27 77
1812.37 73
1812.47 71
1812.57 70
1812.66 71
1812.76 72
1812.86 75
1812.96 78
1813.05 80
1813.15 83
1813.25 85
1813.35 87
1813.44 90
1813.54 95
1813.64 101
1813.74 108
1813.83 116
1813.93 122
1814.03 125
1814.13 126
1814.23 122
1814.32 116
1814.42 109
1814.52 101
1814.62 94
1814.71 89
1814.81 85
1814.91 82
1815.01 80
1815.10 78
1815.20 77
1815.30 76
1815.40 76
1815.49 76
1815.59 77
1815.69 78
1815.79 80
1815.88 84
1815.98 88
1816.08 94
1816.18 100
1816.27 107
1816.37 114
1816.47 120
1816.57 123
1816.66 124
1816.76 124
1816.86 123
1816.96 121
1817.06 119
1817.15 117
1817.25 116
1817.35 114
1817.45 112
1817.54 109
1817.64 106
1817.74 101
1817.84 96
1817.93 90
1818.03 85
1818.13 81
1818.23 77
1818.32 75
1818.42 74
1818.52 73
1818.62 72
1818.72 71
1818.81 68
1818.91 64
1819.01 59
1819.11 55
1819.20 51
1819.30 49
1819.40 50
1819.50 53
1819.59 57
1819.69 63
1819.79 68
1819.89 72
1819.99 76
1820.08 78
1820.18 81
1820.28 85
1820.38 90
1820.47 96
1820.57 102
1820.67 108
1820.77 112
1820.86 113
1820.96 112
1821.06 108
1821.16 102
1821.26 96
1821.35 91
1821.45 88
1821.55 87
1821.65 87
1821.74 88
1821.84 88
1821.94 87
1822.04 86
1822.14 84
1822.23 83
1822.33 83
1822.43 84
1822.53 86
1822.62 90
1822.72 94
1822.82 99
1822.92 104
1823.02 109
1823.11 112
1823.21 113
1823.31 111
1823.41 107
1823.50 101
1823.60 95
1823.70 90
1823.80 87
1823.90 88
1823.99 90
1824.09 95
1824.19 100
1824.29 104
1824.39 108
1824.48 110
1824.58 110
1824.68 109
1824.78 107
1824.87 102
1824.97 97
1825.07 91
1825.17 84
1825.27 78
1825.36 75
1825.46 74
1825.56 77
1825.66 82
1825.76 90
1825.85 97
1825.95 104
1826.05 108
1826.15 109
1826.24 108
1826.34 104
1826.44 100
1826.54 95
1826.64 90
1826.73 85
1826.83 81
1826.93 78
1827.03 75
1827.13 74
1827.22 73
1827.32 74
1827.42 76
1827.52 77
1827.61 77
1827.71 75
1827.81 71
1827.91 66
1828.01 62
1828.10 59
1828.20 58
1828.30 61
1828.40 67
1828.50 75
1828.59 83
1828.69 92
1828.79 100
1828.89 106
1828.99 110
1829.08 111
1829.18 111
1829.28 107
1829.38 101
1829.48 92
1829.57 83
1829.67 74
1829.77 68
1829.87 66
1829.97 68
1830.06 75
1830.16 85
1830.26 96
1830.36 107
1830.46 115
1830.55 121
1830.65 125
1830.75 126
1830.85 125
1830.95 124
1831.04 123
1831.14 122
1831.24 123
1831.34 124
1831.44 127
1831.53 130
1831.63 135
1831.73 139
1831.83 142
1831.93 143
1832.02 142
1832.12 138
1832.22 133
1832.32 128
1832.42 123
1832.51 122
1832.61 122
1832.71 126
1832.81 131
1832.91 136
1833.00 140
1833.10 143
1833.20 144
1833.30 142
1833.40 138
1833.49 132
1833.59 125
1833.69 116
1833.79 107
1833.89 98
1833.99 92
1834.08 89
1834.18 90
1834.28 94
1834.38 103
1834.48 113
1834.57 124
1834.67 135
1834.77 143
1834.87 148
1834.97 151
1835.06 151
1835.16 150
1835.26 148
1835.36 147
1835.46 147
1835.55 147
1835.65 147
1835.75 147
1835.85 145
1835.95 141
1836.05 137
1836.14 132
1836.24 128
1836.34 126
1836.44 127
1836.54 129
1836.63 133
1836.73 137
1836.83 140
1836.93 142
1837.03 143
1837.13 145
1837.22 149
1837.32 153
1837.42 159
1837.52 164
1837.62 168
1837.71 168
1837.81 165
1837.91 157
1838.01 147
1838.11 135
1838.21 122
1838.30 111
1838.40 101
1838.50 93
1838.60 87
1838.70 81
1838.79 77
1838.89 73
1838.99 69
1839.09 67
1839.19 66
1839.29 66
1839.38 67
1839.48 69
1839.58 71
1839.68 72
1839.78 73
1839.88 72
1839.97 71
1840.07 68
1840.17 65
1840.27 60
1840.37 56
1840.46 51
1840.56 46
1840.66 42
1840.76 39
1840.86 38
1840.96 39
1841.05 41
1841.15 45
1841.25 49
1841.35 54
1841.45 59
1841.55 63
1841.64 68
1841.74 72
1841.84 76
1841.94 77
1842.04 78
1842.14 76
1842.23 71
1842.33 64
1842.43 55
1842.53 45
1842.63 36
1842.73 30
1842.82 26
1842.92 26
1843.02 30
1843.12 37
1843.22 46
1843.32 55
1843.41 62
1843.51 69
1843.61 72
1843.71 74
1843.81 73
1843.91 71
1844.00 67
1844.10 63
1844.20 59
1844.30 57
1844.40 58
1844.50 61
1844.59 67
1844.69 73
1844.79 79
1844.89 83
1844.99 84
1845.09 82
1845.18 77
1845.28 70
1845.38 63
1845.48 58
1845.58 54
1845.68 53
1845.77 54
1845.87 57
1845.97 60
1846.07 64
1846.17 66
1846.27 68
1846.37 69
1846.46 69
1846.56 68
1846.66 67
1846.76 66
1846.86 65
1846.96 63
1847.05 62
1847.15 61
1847.25 61
1847.35 61
1847.45 63
1847.55 64
1847.64 66
1847.74 67
1847.84 67
1847.94 65
1848.04 62
1848.14 57
1848.24 50
1848.33 43
1848.43 35
1848.53 29
1848.63 24
1848.73 21
1848.83 21
1848.92 22
1849.02 24
1849.12 26
1849.22 27
1849.32 27
1849.42 26
1849.52 24
1849.61 21
1849.71 18
1849.81 16
1849.91 14
1850.01 14
1850.11 15
1850.21 17
1850.30 21
1850.40 24
1850.50 28
1850.60 29
1850.70 29
1850.80 28
1850.90 26
1850.99 24
1851.09 22
1851.19 21
1851.29 21
1851.39 21
1851.49 20
1851.59 18
1851.68 15
1851.78 13
1851.88 10
1851.98 9
1852.08 8
1852.18 8
1852.28 6
1852.37 3
1852.47 0
1852.57 0
1852.67 0
1852.77 0
1852.87 0
1852.97 0
1853.06 0
1853.16 1
1853.26 7
1853.36 12
1853.46 18
1853.56 24
1853.66 31
1853.75 38
1853.85 44
1853.95 50
1854.05 54
1854.15 56
1854.25 56
1854.35 54
1854.44 50
1854.54 45
1854.64 39
1854.74 31
1854.84 23
1854.94 15
1855.04 8
1855.13 4
1855.23 4
1855.33 9
1855.43 16
1855.53 26
1855.63 36
1855.73 44
1855.83 50
1855.92 52
1856.02 51
1856.12 49
1856.22 47
1856.32 45
1856.42 44
1856.52 43
1856.61 43
1856.71 41
1856.81 38
1856.91 34
1857.01 30
1857.11 28
1857.21 27
1857.31 30
1857.40 35
1857.50 43
1857.60 53
1857.70 63
1857.80 75
1857.90 86
1858.00 97
1858.10 107
1858.19 116
1858.29 124
1858.39 132
1858.49 138
1858.59 144
1858.69 148
1858.79 151
1858.89 152
1858.98 152
1859.08 150
1859.18 146
1859.28 139
1859.38 131
1859.48 120
1859.58 108
1859.68 95
1859.77 83
1859.87 72
1859.97 64
1860.07 59
1860.17 59
1860.27 63
1860.37 68
1860.47 75
1860.56 82
1860.66 86
1860.76 87
1860.86 85
1860.96 80
1861.06 72
1861.16 63
1861.26 55
1861.36 50
1861.45 48
1861.55 49
1861.65 54
1861.75 61
1861.85 68
1861.95 74
1862.05 76
1862.15 75
1862.24 72
1862.34 67
1862.44 62
1862.54 57
1862.64 54
1862.74 52
1862.84 50
1862.94 50
1863.04 49
1863.13 49
1863.23 50
1863.33 50
1863.43 49
1863.53 48
1863.63 44
1863.73 39
1863.83 32
1863.93 25
1864.02 18
1864.12 13
1864.22 12
1864.32 14
1864.42 19
1864.52 25
1864.62 31
1864.72 35
1864.82 36
1864.91 35
1865.01 33
1865.11 31
1865.21 29
1865.31 29
1865.41 30
1865.51 30
1865.61 29
1865.71 25
1865.80 18
1865.90 8
1866.00 0
1866.10 0
1866.20 0
1866.30 0
1866.40 0
1866.50 0
1866.60 0
1866.70 9
1866.79 16
1866.89 20
1866.99 19
1867.09 15
1867.19 9
1867.29 4
1867.39 1
1867.49 2
1867.59 7
1867.69 14
1867.78 22
1867.88 31
1867.98 39
1868.08 44
1868.18 48
1868.28 49
1868.38 50
1868.48 50
1868.58 51
1868.68 54
1868.77 57
1868.87 62
1868.97 66
1869.07 70
1869.17 72
1869.27 72
1869.37 70
1869.47 68
1869.57 66
1869.67 66
1869.76 66
1869.86 68
1869.96 71
1870.06 74
1870.16 76
1870.26 77
1870.36 76
1870.46 75
1870.56 72
1870.66 70
1870.75 68
1870.85 66
1870.95 65
1871.05 65
1871.15 65
1871.25 67
1871.35 69
1871.45 69
1871.55 67
1871.65 62
1871.75 53
1871.84 40
1871.94 26
1872.04 11
1872.14 0
1872.24 0
1872.34 0
1872.44 0
1872.54 0
1872.64 0
1872.74 0
1872.84 5
1872.94 10
1873.03 12
1873.13 13
1873.23 12
1873.33 9
1873.43 6
1873.53 4
1873.63 3
1873.73 4
1873.83 6
1873.93 10
1874.03 14
1874.12 17
1874.22 19
1874.32 20
1874.42 18
1874.52 15
1874.62 11
1874.72 7
1874.82 3
1874.92 0
1875.02 0
1875.12 1
1875.22 4
1875.31 10
1875.41 17
1875.51 25
1875.61 34
1875.71 41
1875.81 46
1875.91 49
1876.01 49
1876.11 45
1876.21 39
1876.31 30
1876.41 22
1876.51 13
1876.60 5
1876.70 0
1876.80 0
1876.90 0
1877.00 0
1877.10 0
1877.20 0
1877.30 0
1877.40 0
1877.50 9
1877.60 23
1877.70 37
1877.80 50
1877.89 60
1877.99 66
1878.09 68
1878.19 64
1878.29 58
1878.39 49
1878.49 41
1878.59 33
1878.69 29
1878.79 26
1878.89 25
1878.99 25
1879.09 24
1879.19 21
1879.28 17
1879.38 12
1879.48 7
1879.58 3
1879.68 1
1879.78 2
1879.88 5
1879.98 10
1880.08 16
1880.18 21
1880.28 24
1880.38 25
1880.48 22
1880.58 18
1880.67 13
1880.77 8
1880.87 5
1880.97 5
1881.07 8
1881.17 13
1881.27 20
1881.37 28
1881.47 35
1881.57 40
1881.67 44
1881.77 47
1881.87 48
1881.97 49
1882.07 50
1882.17 50
1882.26 50
1882.36 49
1882.46 47
1882.56 45
1882.66 42
1882.76 40
1882.86 38
1882.96 37
1883.06 36
1883.16 35
1883.26 34
1883.36 33
1883.46 33
1883.56 33
1883.66 33
1883.76 35
1883.85 37
1883.95 39
1884.05 40
1884.15 40
1884.25 39
1884.35 37
1884.45 36
1884.55 36
1884.65 38
1884.75 42
1884.85 49
1884.95 58
1885.05 67
1885.15 75
1885.25 80
1885.35 81
1885.45 79
1885.55 74
1885.64 66
1885.74 58
1885.84 51
1885.94 45
1886.04 41
1886.14 40
1886.24 40
1886.34 42
1886.44 43
1886.54 45
1886.64 45
1886.74 44
1886.84 42
1886.94 41
1887.04 41
1887.14 43
1887.24 47
1887.34 54
1887.44 62
1887.54 72
1887.63 83
1887.73 93
1887.83 103
1887.93 113
1888.03 121
1888.13 128
1888.23 134
1888.33 139
1888.43 142
1888.53 143
1888.63 144
1888.73 144
1888.83 142
1888.93 140
1889.03 136
1889.13 131
1889.23 125
1889.33 120
1889.43 115
1889.53 111
1889.63 108
1889.72 106
1889.82 104
1889.92 102
1890.02 100
1890.12 98
1890.22 94
1890.32 91
1890.42 87
1890.52 82
1890.62 78
1890.72 74
1890.82 70
1890.92 66
1891.02 62
1891.12 59
1891.22 57
1891.32 55
1891.42 55
1891.52 55
1891.62 56
1891.72 58
1891.82 61
1891.92 64
1892.02 68
1892.12 73
1892.22 78
1892.31 83
1892.41 87
1892.51 89
1892.61 89
1892.71 87
1892.81 84
1892.91 79
1893.01 74
1893.11 68
1893.21 63
1893.31 58
1893.41 53
1893.51 49
1893.61 47
1893.71 46
1893.81 49
1893.91 55
1894.01 63
1894.11 72
1894.21 81
1894.31 89
1894.41 92
1894.51 92
1894.61 88
1894.71 81
1894.81 73
1894.91 65
1895.01 57
1895.11 52
1895.21 50
1895.31 51
1895.40 54
1895.50 60
1895.60 68
1895.70 77
1895.80 85
1895.90 94
1896.00 101
1896.10 106
1896.20 110
1896.30 111
1896.40 111
1896.50 108
1896.60 105
1896.70 101
1896.80 97
1896.90 94
1897.00 91
1897.10 88
1897.20 84
1897.30 79
1897.40 72
1897.50 63
1897.60 53
1897.70 43
1897.80 33
1897.90 26
1898.00 21
1898.10 19
1898.20 19
1898.30 22
1898.40 25
1898.50 28
1898.60 31
1898.70 33
1898.80 34
1898.90 35
1899.00 36
1899.10 36
1899.20 37
1899.30 37
1899.40 37
1899.50 38
1899.60 39
1899.70 40
1899.79 42
1899.89 44
1899.99 45
1900.09 45
1900.19 44
1900.29 41
1900.39 38
1900.49 35
1900.59 33
1900.69 34
1900.79 38
1900.89 44
1900.99 52
1901.09 61
1901.19 70
1901.29 78
1901.39 83
1901.49 87
1901.59 89
1901.69 89
1901.79 87
1901.89 86
1901.99 85
1902.09 83
1902.19 82
1902.29 80
1902.39 79
1902.49 76
1902.59 74
1902.69 72
1902.79 70
1902.89 69
1902.99 69
1903.09 68
1903.19 65
1903.29 61
1903.39 53
1903.49 42
1903.59 28
1903.69 13
1903.79 0
1903.89 0
1903.99 0
1904.09 0
1904.19 0
1904.29 0
1904.39 0
1904.49 0
1904.59 4
1904.69 22
1904.79 40
1904.89 57
1904.99 71
1905.09 81
1905.19 88
1905.29 91
1905.39 91
1905.49 89
1905.59 85
1905.69 81
1905.79 76
1905.89 72
1905.99 70
1906.09 71
1906.19 74
1906.29 78
1906.39 83
1906.49 86
1906.59 87
1906.69 85
1906.79 81
1906.89 75
1906.99 70
1907.09 67
1907.19 67
1907.29 70
1907.39 76
1907.49 82
1907.59 88
1907.69 92
1907.79 94
1907.89 95
1907.99 95
1908.09 94
1908.19 93
1908.29 91
1908.39 87
1908.49 80
1908.59 71
1908.69 59
1908.79 46
1908.89 34
1908.99 23
1909.09 16
1909.19 12
1909.29 11
1909.39 12
1909.49 14
1909.59 17
1909.69 19
1909.79 21
1909.89 22
1909.99 24
1910.09 26
1910.19 27
1910.29 28
1910.39 28
1910.49 26
1910.59 22
1910.69 17
1910.79 12
1910.89 8
1910.99 4
1911.09 2
1911.19 1
1911.29 1
1911.39 2
1911.49 2
1911.59 1
1911.69 0
1911.79 0
1911.89 0
1911.99 1
1912.09 5
1912.19 10
1912.30 16
1912.40 23
1912.50 29
1912.60 32
1912.70 32
1912.80 29
1912.90 24
1913.00 18
1913.10 12
1913.20 6
1913.30 2
1913.40 1
1913.50 0
1913.60 0
1913.70 0
1913.80 0
1913.90 0
1914.00 0
1914.10 0
1914.20 0
1914.30 0
1914.40 0
1914.50 1
1914.60 6
1914.70 12
1914.80 19
1914.90 26
1915.00 33
1915.10 38
1915.20 40
1915.30 40
1915.40 39
1915.50 36
1915.60 32
1915.70 30
1915.80 29
1915.90 30
1916.00 33
1916.10 38
1916.20 44
1916.30 51
1916.40 58
1916.50 65
1916.60 70
1916.70 74
1916.81 74
1916.91 72
1917.01 67
1917.11 60
1917.21 51
1917.31 42
1917.41 33
1917.51 25
1917.61 19
1917.71 14
1917.81 11
1917.91 9
1918.01 9
1918.11 11
1918.21 15
1918.31 20
1918.41 26
1918.51 32
1918.61 38
1918.71 42
1918.81 43
1918.91 43
1919.01 40
1919.11 36
1919.21 30
1919.31 25
1919.41 21
1919.51 19
1919.61 19
1919.71 23
1919.81 30
1919.92 39
1920.02 50
1920.12 61
1920.22 72
1920.32 82
1920.42 89
1920.52 93
1920.62 95
1920.72 94
1920.82 92
1920.92 89
1921.02 85
1921.12 81
1921.22 77
1921.32 73
1921.42 70
1921.52 68
1921.62 65
1921.72 64
1921.82 62
1921.92 61
1922.02 60
1922.12 59
1922.22 58
1922.32 59
1922.43 59
1922.53 61
1922.63 63
1922.73 65
1922.83 67
1922.93 67
1923.03 65
1923.13 61
1923.23 55
1923.33 49
1923.43 42
1923.53 37
1923.63 34
1923.73 33
1923.83 36
1923.93 41
1924.03 49
1924.13 58
1924.23 65
1924.33 71
1924.43 74
1924.53 73
1924.64 68
1924.74 62
1924.84 53
1924.94 45
1925.04 37
1925.14 30
1925.24 25
1925.34 20
1925.44 18
1925.54 17
1925.64 18
1925.74 21
1925.84 26
1925.94 32
1926.04 39
1926.14 43
1926.24 46
1926.34 47
1926.44 45
1926.54 44
1926.65 43
1926.75 44
1926.85 47
1926.95 52
1927.05 56
1927.15 61
1927.25 65
1927.35 69
1927.45 71
1927.55 73
1927.65 74
1927.75 75
1927.85 74
1927.95 73
1928.05 70
1928.15 65
1928.25 60
1928.36 54
1928.46 48
1928.56 43
1928.66 39
1928.76 37
1928.86 38
1928.96 42
1929.06 49
1929.16 57
1929.26 66
1929.36 75
1929.46 82
1929.56 86
1929.66 88
1929.76 88
1929.86 87
1929.96 85
1930.07 84
1930.17 84
1930.27 84
1930.37 84
1930.47 83
1930.57 81
1930.67 80
1930.77 78
1930.87 77
1930.97 78
1931.07 81
1931.17 84
1931.27 88
1931.37 92
1931.47 95
1931.58 97
1931.68 97
1931.78 95
1931.88 92
1931.98 88
1932.08 84
1932.18 80
1932.28 77
1932.38 74
1932.48 73
1932.58 73
1932.68 73
1932.78 73
1932.88 72
1932.98 71
1933.09 68
1933.19 63
1933.29 57
1933.39 51
1933.49 45
1933.59 40
1933.69 35
1933.79 32
1933.89 28
1933.99 24
1934.09 19
1934.19 13
1934.29 7
1934.39 0
1934.50 0
1934.60 0
1934.70 0
1934.80 0
1934.90 0
1935.00 0
1935.10 0
1935.20 2
1935.30 6
1935.40 10
1935.50 13
1935.60 16
1935.70 17
1935.81 18
1935.91 19
1936.01 19
1936.11 19
1936.21 18
1936.31 17
1936.41 16
1936.51 14
1936.61 12
1936.71 10
1936.81 9
1936.91 9
1937.02 10
1937.12 12
1937.22 15
1937.32 18
1937.42 21
1937.52 23
1937.62 24
1937.72 23
1937.82 22
1937.92 20
1938.02 19
1938.12 19
1938.23 20
1938.33 23
1938.43 28
1938.53 34
1938.63 43
1938.73 52
1938.83 62
1938.93 71
1939.03 79
1939.13 86
1939.23 91
1939.33 95
1939.44 99
1939.54 103
1939.64 107
1939.74 112
1939.84 116
1939.94 120
1940.04 124
1940.14 129
1940.24 133
1940.34 139
1940.44 145
1940.55 151
1940.65 156
1940.75 159
1940.85 159
1940.95 155
1941.05 147
1941.15 138
1941.25 129
1941.35 122
1941.45 117
1941.55 114
1941.66 115
1941.76 116
1941.86 118
1941.96 120
1942.06 122
1942.16 123
1942.26 124
1942.36 125
1942.46 126
1942.56 128
1942.66 130
1942.77 134
1942.87 138
1942.97 144
1943.07 151
1943.17 159
1943.27 167
1943.37 175
1943.47 183
1943.57 189
1943.67 193
1943.78 197
1943.88 201
1943.98 206
1944.08 211
1944.18 217
1944.28 224
1944.38 231
1944.48 239
1944.58 248
1944.68 259
1944.79 273
1944.89 287
1944.99 303
1945.09 317
1945.19 327
1945.29 333
1945.39 334
1945.49 330
1945.59 323
1945.69 313
1945.80 304
1945.90 297
1946.00 293
1946.10 291
1946.20 293
1946.30 297
1946.40 302
1946.50 308
1946.60 312
1946.71 315
1946.81 315
1946.91 314
1947.01 311
1947.11 307
1947.21 302
1947.31 298
1947.41 293
1947.51 288
1947.61 282
1947.72 277
1947.82 273
1947.92 269
1948.02 267
1948.12 266
1948.22 265
1948.32 265
1948.42 263
1948.52 260
1948.63 255
1948.73 249
1948.83 242
1948.93 236
1949.03 231
1949.13 227
1949.23 224
1949.33 222
1949.43 219
1949.54 214
1949.64 207
1949.74 198
1949.84 187
1949.94 174
1950.04 163
1950.14 153
1950.24 145
1950.35 140
1950.45 137
1950.55 136
1950.65 134
1950.75 132
1950.85 129
1950.95 124
1951.05 120
1951.15 115
1951.26 110
1951.36 106
1951.46 102
1951.56 100
1951.66 98
1951.76 96
1951.86 96
1951.96 96
1952.07 96
1952.17 96
1952.27 94
1952.37 90
1952.47 85
1952.57 77
1952.67 69
1952.77 60
1952.88 52
1952.98 47
1953.08 44
1953.18 44
1953.28 47
1953.38 52
1953.48 58
1953.58 62
1953.68 65
1953.79 65
1953.89 62
1953.99 56
1954.09 49
1954.19 42
1954.29 36
1954.39 33
1954.49 33
1954.60 36
1954.70 40
1954.80 45
1954.90 49
1955.00 53
1955.10 56
1955.20 58
1955.31 59
1955.41 58
1955.51 56
1955.61 53
1955.71 48
1955.81 42
1955.91 36
1956.01 30
1956.12 24
1956.22 20
1956.32 17
1956.42 15
1956.52 16
1956.62 18
1956.72 22
1956.82 27
1956.93 34
1957.03 41
1957.13 47
1957.23 53
1957.33 57
1957.43 58
1957.53 58
1957.64 57
1957.74 57
1957.84 60
1957.94 65
1958.04 73
1958.14 84
1958.24 96
1958.34 106
1958.45 114
1958.55 118
1958.65 119
1958.75 117
1958.85 113
1958.95 107
1959.05 101
1959.16 93
1959.26 85
1959.36 76
1959.46 67
1959.56 59
1959.66 51
1959.76 46
1959.87 43
1959.97 43
1960.07 46
1960.17 51
1960.27 58
1960.37 66
1960.47 75
1960.58 83
1960.68 91
1960.78 96
1960.88 100
1960.98 101
1961.08 98
1961.18 91
1961.29 81
1961.39 69
1961.49 56
1961.59 44
1961.69 34
1961.79 28
1961.89 24
1962.00 24
1962.10 26
1962.20 28
1962.30 31
1962.40 32
1962.50 33
1962.60 34
1962.71 36
1962.81 38
1962.91 41
1963.01 44
1963.11 46
1963.21 47
1963.32 45
1963.42 42
1963.52 37
1963.62 32
1963.72 29
1963.82 29
1963.92 32
1964.03 40
1964.13 49
1964.23 58
1964.33 66
1964.43 69
1964.53 68
1964.63 62
1964.74 54
1964.84 46
1964.94 38
1965.04 33
1965.14 30
1965.24 30
1965.35 30
1965.45 30
1965.55 29
1965.65 26
1965.75 22
1965.85 17
1965.95 12
1966.06 9
1966.16 9
1966.26 11
1966.36 15
1966.46 22
1966.56 29
1966.67 37
1966.77 43
1966.87 49
1966.97 52
1967.07 54
1967.17 55
1967.28 53
1967.38 52
1967.48 50
1967.58 50
1967.68 52
1967.78 55
1967.89 59
1967.99 64
1968.09 68
1968.19 69
1968.29 69
1968.39 66
1968.49 62
1968.60 58
1968.70 54
1968.80 52
1968.90 51
1969.00 52
1969.10 53
1969.21 56
1969.31 59
1969.41 62
1969.51 65
1969.61 67
1969.71 67
1969.82 65
1969.92 61
1970.02 55
1970.12 47
1970.22 39
1970.32 29
1970.43 20
1970.53 11
1970.63 2
1970.73 0
1970.83 0
1970.93 0
1971.04 0
1971.14 0
1971.24 11
1971.34 26
1971.44 41
1971.54 56
1971.65 68
1971.75 77
1971.85 83
1971.95 86
1972.05 87
1972.16 87
1972.26 85
1972.36 83
1972.46 80
1972.56 78
1972.66 76
1972.77 75
1972.87 75
1972.97 76
1973.07 79
1973.17 82
1973.27 87
1973.38 92
1973.48 97
1973.58 102
1973.68 105
1973.78 107
1973.88 108
1973.99 108
1974.09 109
1974.19 111
1974.29 115
1974.39 121
1974.50 128
1974.60 136
1974.70 143
1974.80 147
1974.90 148
1975.00 145
1975.11 137
1975.21 128
1975.31 117
1975.41 108
1975.51 101
1975.62 98
1975.72 100
1975.82 107
1975.92 116
1976.02 127
1976.12 137
1976.23 144
1976.33 147
1976.43 144
1976.53 136
1976.63 124
1976.74 108
1976.84 90
1976.94 73
1977.04 59
1977.14 49
1977.24 43
1977.35 41
1977.45 44
1977.55 49
1977.65 55
1977.75 60
1977.86 62
1977.96 62
1978.06 58
1978.16 51
1978.26 42
1978.37 31
1978.47 21
1978.57 11
1978.67 3
1978.77 0
1978.87 0
1978.98 0
1979.08 0
1979.18 0
1979.28 0
1979.38 0
1979.49 0
1979.59 3
1979.69 13
1979.79 22
1979.89 29
1980.00 33
1980.10 35
1980.20 34
1980.30 32
1980.40 31
1980.51 31
1980.61 34
1980.71 41
1980.81 50
1980.91 61
1981.02 71
1981.12 80
1981.22 87
1981.32 90
1981.42 90
1981.52 87
1981.63 83
1981.73 78
1981.83 73
1981.93 71
1982.03 72
1982.14 76
1982.24 83
1982.34 92
1982.44 103
1982.54 113
1982.65 122
1982.75 129
1982.85 134
1982.95 137
1983.05 137
1983.16 135
1983.26 132
1983.36 129
1983.46 126
1983.56 126
1983.67 130
1983.77 137
1983.87 147
1983.97 158
1984.07 170
1984.18 180
1984.28 186
1984.38 187
1984.48 183
1984.59 176
1984.69 169
1984.79 161
1984.89 157
1984.99 156
1985.10 158
1985.20 161
1985.30 166
1985.40 170
1985.50 173
1985.61 175
1985.71 174
1985.81 170
1985.91 165
1986.01 157
1986.12 148
1986.22 138
1986.32 128
1986.42 119
1986.52 112
1986.63 107
1986.73 104
1986.83 104
1986.93 106
1987.03 109
1987.14 113
1987.24 117
1987.34 122
1987.44 126
1987.55 130
1987.65 135
1987.75 139
1987.85 143
1987.95 147
1988.06 151
1988.16 153
1988.26 154
1988.36 153
1988.46 151
1988.57 147
1988.67 142
1988.77 138
1988.87 134
1988.98 132
1989.08 132
1989.18 132
1989.28 134
1989.38 137
1989.49 141
1989.59 147
1989.69 153
1989.79 160
1989.89 166
1990.00 170
1990.10 170
1990.20 167
1990.30 162
1990.41 156
1990.51 151
1990.61 147
1990.71 147
1990.81 148
1990.92 151
1991.02 155
1991.12 157
1991.22 159
1991.33 160
1991.43 160
1991.53 160
1991.63 159
1991.73 156
1991.84 152
1991.94 147
1992.04 142
1992.14 136
1992.25 132
1992.35 130
1992.45 131
1992.55 134
1992.65 138
1992.76 143
1992.86 146
1992.96 147
1993.06 145
1993.17 140
1993.27 134
1993.37 128
1993.47 123
1993.58 120
1993.68 119
1993.78 120
1993.88 120
1993.98 121
1994.09 120
1994.19 118
1994.29 115
1994.39 112
1994.50 110
1994.60 110
1994.70 111
1994.80 113
1994.91 117
1995.01 121
1995.11 124
1995.21 127
1995.31 129
1995.42 130
1995.52 129
1995.62 127
1995.72 124
1995.83 120
1995.93 116
1996.03 111
1996.13 107
1996.24 104
1996.34 101
1996.44 100
1996.54 100
1996.64 101
1996.75 103
1996.85 106
1996.95 108
1997.05 110
1997.16 112
1997.26 113
1997.36 113
1997.46 113
1997.57 112
1997.67 111
1997.77 109
1997.87 106
1997.98 103
1998.08 99
1998.18 95
1998.28 92
1998.39 90
1998.49 87
1998.59 84
1998.69 80
1998.79 76
1998.90 70
1999.00 65
1999.10 61
1999.20 61
1999.31 63
1999.41 69
1999.51 76
1999.61 83
1999.72 88
1999.82 90
1999.92 88
2000.02 84
2000.13 77
2000.23 71
2000.33 65
2000.43 61
2000.54 60
2000.64 60
2000.74 61
2000.84 63
2000.95 66
2001.05 68
2001.15 70
2001.25 72
2001.36 74
2001.46 75
2001.56 74
2001.66 74
2001.77 73
2001.87 73
2001.97 76
2002.07 80
2002.18 88
2002.28 97
2002.38 107
2002.48 118
2002.59 128
2002.69 135
2002.79 139
2002.89 141
2003.00 140
2003.10 137
2003.20 132
2003.30 126
2003.41 121
2003.51 115
2003.61 110
2003.71 104
2003.82 97
2003.92 90
2004.02 84
2004.12 78
2004.23 74
2004.33 71
2004.43 70
2004.53 70
2004.64 69
2004.74 67
2004.84 63
2004.94 58
2005.05 52
2005.15 45
2005.25 39
2005.35 35
2005.46 32
2005.56 32
2005.66 32
2005.76 33
2005.87 36
2005.97 38
2006.07 41
2006.18 44
2006.28 47
2006.38 50
2006.48 54
2006.59 57
2006.69 60
2006.79 62
2006.89 65
2007.00 67
2007.10 68
2007.20 70
2007.30 71
2007.41 73
2007.51 75
2007.61 77
2007.71 80
2007.82 83
2007.92 86
2008.02 89
2008.12 92
2008.23 93
2008.33 93
2008.43 90
2008.54 84
2008.64 76
2008.74 68
2008.84 59
2008.95 54
2009.05 52
2009.15 55
2009.25 62
2009.36 70
2009.46 80
2009.56 89
2009.66 96
2009.77 100
2009.87 103
2009.97 104
2010.08 106
2010.18 108
2010.28 111
2010.38 114
2010.49 116
2010.59 117
2010.69 117
2010.79 116
2010.90 114
2011.00 112
2011.10 112
2011.21 112
2011.31 113
2011.41 114
2011.51 115
2011.62 113
2011.72 110
2011.82 103
2011.92 95
2012.03 86
2012.13 77
2012.23 69
2012.34 64
2012.44 62
2012.54 63
2012.64 66
2012.75 71
2012.85 77
2012.95 83
2013.06 88
2013.16 92
2013.26 95
2013.36 97
2013.47 99
2013.57 99
2013.67 99
2013.77 96
2013.88 91
2013.98 84
2014.08 77
2014.19 70
2014.29 64
2014.39 60
2014.49 59
2014.60 59
2014.70 61
2014.80 62
2014.91 64
2015.01 65
2015.11 67
2015.21 69
2015.32 72
2015.42 76
2015.52 80
2015.63 84
2015.73 85
2015.83 84
2015.93 80
2016.04 73
2016.14 65
2016.24 56
2016.35 48
2016.45 41
2016.55 35
2016.65 32
2016.76 32
2016.86 35
2016.96 41
2017.07 51
2017.17 64
2017.27 79
2017.37 94
2017.48 108
2017.58 120
2017.68 129
2017.79 134
2017.89 136
2017.99 135
2018.09 132
2018.20 125
2018.30 117
2018.40 107
2018.51 96
2018.61 87
2018.71 80
2018.81 76
2018.92 76
2019.02 79
2019.12 83
2019.23 89
2019.33 95
2019.43 100
2019.54 104
2019.64 108
2019.74 112
2019.84 116
2019.95 121
2020.05 125
2020.15 128
2020.26 130
2020.36 130
2020.46 129
2020.56 128
2020.67 128
2020.77 129
2020.87 132
2020.98 136
2021.08 141
2021.18 144
2021.29 145
2021.39 142
2021.49 136
2021.59 127
2021.70 117
2021.80 107
2021.90 100
2022.01 96
2022.11 94
2022.21 93
2022.32 91
2022.42 88
2022.52 83
2022.62 76
2022.73 68
2022.83 60
2022.93 55
2023.04 51
2023.14 50
2023.24 52
2023.35 54
2023.45 59
2023.55 67
2023.66 77
2023.76 89
2023.86 103
2023.96 118
2024.07 131
2024.17 140
2024.27 144
2024.38 143
2024.48 138
2024.58 130
2024.69 122
2024.79 113
2024.89 106
2024.99 101
2025.10 97
2025.20 93
2025.30 90
2025.41 86
2025.51 82
2025.61 79
2025.72 76
2025.82 75
2025.92 73
2026.03 73
2026.13 72
2026.23 72
2026.34 72
2026.44 72
2026.54 74
2026.64 75
2026.75 77
2026.85 78
2026.95 77
2027.06 75
2027.16 71
2027.26 67
2027.37 62
2027.47 58
2027.57 55
2027.68 53
2027.78 52
2027.88 50
2027.99 48
2028.09 43
2028.19 36
2028.29 27
2028.40 18
2028.50 8
2028.60 1
2028.71 0
2028.81 0
2028.91 0
2029.02 0
2029.12 0
2029.22 0
2029.33 0
2029.43 0
2029.53 2
2029.64 14
2029.74 27
2029.84 39
2029.95 49
2030.05 56
2030.15 60
2030.26 62
2030.36 62
2030.46 63
2030.57 64
2030.67 66
2030.77 69
2030.87 71
2030.98 73
2031.08 73
2031.18 70
2031.29 66
2031.39 59
2031.49 51
2031.60 44
2031.70 37
2031.80 33
2031.91 32
2032.01 34
2032.11 38
2032.22 43
2032.32 48
2032.42 51
2032.53 52
2032.63 51
2032.73 48
2032.84 47
2032.94 46
2033.04 47
2033.15 50
2033.25 54
2033.35 57
2033.46 59
2033.56 59
2033.66 57
2033.77 53
2033.87 49
2033.97 46
2034.08 42
2034.18 39
2034.28 37
2034.39 35
2034.49 33
2034.59 32
2034.70 33
2034.80 37
2034.90 44
2035.01 54
2035.11 67
2035.21 80
2035.32 92
2035.42 101
2035.52 106
2035.63 106
2035.73 102
2035.83 96
2035.94 90
2036.04 84
2036.14 81
2036.25 79
2036.35 79
2036.45 80
2036.56 82
2036.66 85
2036.76 87
2036.87 90
2036.97 93
2037.07 96
2037.18 98
2037.28 101
2037.38 102
2037.49 103
2037.59 102
2037.69 98
2037.80 94
2037.90 89
2038.00 85
2038.11 84
2038.21 85
2038.31 89
2038.42 94
2038.52 100
2038.62 104
2038.73 105
2038.83 104
2038.93 99
2039.04 92
2039.14 83
2039.25 74
2039.35 66
2039.45 59
2039.56 54
2039.66 51
2039.76 51
2039.87 53
2039.97 56
2040.07 61
2040.18 66
2040.28 70
2040.38 73
2040.49 74
2040.59 75
2040.69 76
2040.80 77
2040.90 78
2041.00 81
2041.11 83
2041.21 84
2041.31 84
2041.42 83
2041.52 80
2041.62 76
2041.73 72
2041.83 70
2041.94 68
2042.04 67
2042.14 66
2042.25 65
2042.35 63
2042.45 60
2042.56 56
2042.66 52
2042.76 48
2042.87 45
2042.97 42
2043.07 41
2043.18 40
2043.28 40
2043.38 39
2043.49 38
2043.59 37
2043.70 37
2043.80 38
2043.90 42
2044.01 47
2044.11 56
2044.21 66
2044.32 76
2044.42 85
2044.52 92
2044.63 97
2044.73 98
2044.83 98
2044.94 96
2045.04 94
2045.15 92
2045.25 92
2045.35 94
2045.46 96
2045.56 99
2045.66 102
2045.77 106
2045.87 109
2045.97 112
2046.08 115
2046.18 118
2046.29 121
2046.39 122
2046.49 123
2046.60 122
2046.70 120
2046.80 119
2046.91 118
2047.01 119
2047.11 122
2047.22 127
2047.32 134
2047.43 141
2047.53 149
2047.63 155
2047.74 162
2047.84 169
2047.94 175
2048.05 183
2048.15 190
2048.25 195
2048.36 199
2048.46 199
2048.57 194
2048.67 187
2048.77 176
2048.88 165
2048.98 156
2049.08 150
2049.19 148
2049.29 149
2049.40 153
2049.50 158
2049.60 163
2049.71 166
2049.81 167
2049.91 165
2050.02 160
2050.12 154
2050.22 145
2050.33 136
2050.43 127
2050.54 118
2050.64 110
2050.74 103
2050.85 99
2050.95 96
2051.05 97
2051.16 100
2051.26 105
2051.37 111
2051.47 117
2051.57 122
2051.68 125
2051.78 126
2051.88 124
2051.99 120
2052.09 114
2052.20 107
2052.30 98
2052.40 89
2052.51 80
2052.61 72
2052.71 64
2052.82 58
2052.92 53
2053.03 49
2053.13 47
2053.23 46
2053.34 48
2053.44 52
2053.55 59
2053.65 67
2053.75 77
2053.86 88
2053.96 98
2054.06 106
2054.17 113
2054.27 118
2054.38 121
2054.48 123
2054.58 123
2054.69 122
2054.79 119
2054.90 115
2055.00 111
2055.10 107
2055.21 102
2055.31 99
2055.41 96
2055.52 94
2055.62 93
2055.73 91
2055.83 90
2055.93 88
2056.04 87
2056.14 85
2056.25 83
2056.35 81
2056.45 79
2056.56 78
2056.66 77
2056.76 75
2056.87 74
2056.97 73
2057.08 71
2057.18 69
2057.28 65
2057.39 61
2057.49 56
2057.60 50
2057.70 44
2057.80 39
2057.91 35
2058.01 32
2058.12 30
2058.22 29
2058.32 28
2058.43 26
2058.53 24
2058.64 23
2058.74 21
2058.84 21
2058.95 23
2059.05 26
2059.15 31
2059.26 36
2059.36 40
2059.47 41
2059.57 40
2059.67 35
2059.78 27
2059.88 16
2059.99 5
2060.09 0
2060.19 0
2060.30 0
2060.40 0
2060.51 0
2060.61 0
2060.71 0
2060.82 0
2060.92 7
2061.03 16
2061.13 24
2061.23 30
2061.34 36
2061.44 40
2061.55 45
2061.65 50
2061.75 54
2061.86 58
2061.96 61
2062.07 63
2062.17 63
2062.27 64
2062.38 67
2062.48 72
2062.59 79
2062.69 89
2062.79 98
2062.90 107
2063.00 114
2063.11 118
2063.21 118
2063.31 117
2063.42 113
2063.52 110
2063.63 107
2063.73 104
2063.84 102
2063.94 100
2064.04 98
2064.15 95
2064.25 91
2064.36 86
2064.46 81
2064.56 75
2064.67 71
2064.77 68
2064.88 67
2064.98 68
2065.08 70
2065.19 73
2065.29 76
2065.40 78
2065.50 80
2065.60 81
2065.71 82
2065.81 84
2065.92 85
2066.02 86
2066.13 85
2066.23 83
2066.33 78
2066.44 71
2066.54 64
2066.65 56
2066.75 50
2066.85 44
2066.96 40
2067.06 39
2067.17 38
2067.27 39
2067.37 40
2067.48 41
2067.58 41
2067.69 41
2067.79 41
2067.90 41
2068.00 40
2068.10 40
2068.21 39
2068.31 38
2068.42 36
2068.52 33
2068.62 30
2068.73 26
2068.83 24
2068.94 23
2069.04 25
2069.15 30
2069.25 37
2069.35 45
2069.46 55
2069.56 64
2069.67 73
2069.77 79
2069.88 83
2069.98 85
2070.08 85
2070.19 85
2070.29 84
2070.40 82
2070.50 79
2070.61 75
2070.71 70
2070.81 64
2070.92 57
2071.02 52
2071.13 48
2071.23 46
2071.33 46
2071.44 47
2071.54 49
2071.65 49
2071.75 49
2071.86 46
2071.96 43
2072.06 39
2072.17 34
2072.27 31
2072.38 27
2072.48 25
2072.59 24
2072.69 24
2072.79 25
2072.90 26
2073.00 28
2073.11 29
2073.21 30
2073.32 31
2073.42 32
2073.52 33
2073.63 34
2073.73 36
2073.84 37
2073.94 39
2074.05 40
2074.15 41
2074.25 42
2074.36 44
2074.46 46
2074.57 50
2074.67 55
2074.78 60
2074.88 65
2074.99 70
2075.09 73
2075.19 75
2075.30 75
2075.40 75
2075.51 74
2075.61 72
2075.72 70
2075.82 69
2075.92 69
2076.03 72
2076.13 77
2076.24 84
2076.34 94
2076.45 104
2076.55 114
2076.66 122
2076.76 126
2076.86 126
2076.97 122
2077.07 114
2077.18 105
2077.28 96
2077.39 87
2077.49 80
2077.59 74
2077.70 71
2077.80 70
2077.91 70
2078.01 72
2078.12 75
2078.22 78
2078.33 83
2078.43 87
2078.53 93
2078.64 98
2078.74 103
2078.85 108
2078.95 112
2079.06 115
2079.16 118
2079.27 119
2079.37 119
2079.47 119
2079.58 117
2079.68 114
2079.79 112
2079.89 111
2080.00 110
2080.10 111
2080.21 112
2080.31 113
2080.42 112
2080.52 110
2080.62 106
2080.73 100
2080.83 94
2080.94 88
2081.04 83
2081.15 77
2081.25 71
2081.36 65
2081.46 58
2081.56 50
2081.67 43
2081.77 37
2081.88 32
2081.98 30
2082.09 30
2082.19 31
2082.30 32
2082.40 33
2082.51 32
2082.61 30
2082.71 25
2082.82 20
2082.92 13
2083.03 7
2083.13 3
2083.24 0
2083.34 0
2083.45 0
2083.55 0
2083.66 0
2083.76 0
2083.86 1
2083.97 4
2084.07 8
2084.18 11
2084.28 14
2084.39 16
2084.49 16
2084.60 15
2084.70 14
2084.81 14
2084.91 15
2085.01 17
2085.12 21
2085.22 24
2085.33 28
2085.43 30
2085.54 30
2085.64 29
2085.75 26
2085.85 23
2085.96 19
2086.06 15
2086.17 10
2086.27 5
2086.37 0
2086.48 0
2086.58 0
2086.69 0
2086.79 0
2086.90 0
2087.00 2
2087.11 9
2087.21 14
2087.32 18
2087.42 19
2087.53 17
2087.63 12
2087.74 7
2087.84 1
2087.94 0
2088.05 0
2088.15 0
2088.26 0
2088.36 0
2088.47 0
2088.57 0
2088.68 1
2088.78 4
2088.89 6
2088.99 7
2089.10 9
2089.20 10
2089.31 12
2089.41 15
2089.52 20
2089.62 25
2089.72 31
2089.83 37
2089.93 42
2090.04 47
2090.14 49
2090.25 50
2090.35 50
2090.46 50
2090.56 50
2090.67 49
2090.77 49
2090.88 48
2090.98 46
2091.09 43
2091.19 38
2091.30 33
2091.40 27
2091.51 21
2091.61 17
2091.71 15
2091.82 15
2091.92 19
2092.03 26
2092.13 36
2092.24 48
2092.34 60
2092.45 71
2092.55 79
2092.66 84
2092.76 86
2092.87 85
2092.97 82
2093.08 79
2093.18 75
2093.29 72
2093.39 70
2093.50 69
2093.60 68
2093.71 68
2093.81 67
2093.92 66
2094.02 65
2094.13 64
2094.23 64
2094.33 65
2094.44 67
2094.54 70
2094.65 74
2094.75 79
2094.86 84
2094.96 89
2095.07 93
2095.17 98
2095.28 103
2095.38 107
2095.49 111
2095.59 114
2095.70 116
2095.80 118
2095.91 120
2096.01 122
2096.12 126
2096.22 132
2096.33 137
2096.43 142
2096.54 144
2096.64 142
2096.75 138
2096.85 130
2096.96 121
2097.06 113
2097.17 106
2097.27 102
2097.38 101
2097.48 102
2097.59 104
2097.69 107
2097.80 110
2097.90 114
2098.01 119
2098.11 124
2098.22 129
2098.32 133
2098.43 135
2098.53 134
2098.64 131
2098.74 126
2098.85 120
2098.95 114
2099.06 110
2099.16 107
2099.26 105
2099.37 104
2099.47 103
2099.58 101
2099.68 99
2099.79 97
2099.89 97
2100.00 98
2100.10 101
2100.21 105
2100.31 109
2100.42 112
2100.52 113
2100.63 113
2100.73 112
2100.84 111
2100.94 109
2101.05 108
2101.15 108
2101.26 108
2101.36 108
2101.47 108
2101.57 108
2101.68 108
2101.78 108
2101.89 110
2101.99 111
2102.10 114
2102.20 115
2102.31 116
2102.41 116
2102.52 115
2102.62 113
2102.73 111
2102.84 109
2102.94 108
2103.05 106
2103.15 104
2103.26 101
2103.36 96
2103.47 91
2103.57 87
2103.68 84
2103.78 83
2103.89 85
2103.99 88
2104.10 92
2104.20 97
2104.31 100
2104.41 101
2104.52 100
2104.62 96
2104.73 91
2104.83 85
2104.94 78
2105.04 71
2105.15 64
2105.25 58
2105.36 51
2105.46 45
2105.57 38
2105.67 30
2105.78 23
2105.88 15
2105.99 9
2106.09 3
2106.20 0
2106.30 0
2106.41 1
2106.51 4
2106.62 10
2106.72 16
2106.83 21
2106.93 26
2107.04 29
2107.14 30
2107.25 30
2107.35 29
2107.46 28
2107.56 27
2107.67 28
2107.78 30
2107.88 33
2107.99 38
2108.09 42
2108.20 47
2108.30 51
2108.41 53
2108.51 54
2108.62 53
2108.72 50
2108.83 45
2108.93 39
2109.04 34
2109.14 29
2109.25 26
2109.35 25
2109.46 26
2109.56 30
2109.67 36
2109.77 43
2109.88 52
2109.98 61
2110.09 71
2110.19 81
2110.30 90
2110.41 99
2110.51 106
2110.62 111
2110.72 115
2110.83 116
2110.93 116
2111.04 113
2111.14 109
2111.25 104
2111.35 99
2111.46 93
2111.56 89
2111.67 85
2111.77 82
2111.88 79
2111.98 75
2112.09 71
2112.19 65
2112.30 58
2112.41 52
2112.51 46
2112.62 42
2112.72 41
2112.83 42
2112.93 45
2113.04 50
2113.14 56
2113.25 62
2113.35 69
2113.46 76
2113.56 82
2113.67 87
2113.77 90
2113.88 93
2113.98 95
2114.09 95
2114.20 95
2114.30 94
2114.41 92
2114.51 89
2114.62 85
2114.72 80
2114.83 73
2114.93 65
2115.04 57
2115.14 48
2115.25 40
2115.35 32
2115.46 25
2115.57 18
2115.67 12
2115.78 6
2115.88 0
2115.99 0
2116.09 0
2116.20 0
2116.30 0
2116.41 6
2116.51 18
2116.62 32
2116.72 47
2116.83 59
2116.94 67
2117.04 70
2117.15 70
2117.25 67
2117.36 63
2117.46 60
2117.57 59
2117.67 60
2117.78 62
2117.88 66
2117.99 69
2118.09 70
2118.20 70
2118.31 69
2118.41 67
2118.52 65
2118.62 64
2118.73 63
2118.83 62
2118.94 60
2119.04 59
2119.15 57
2119.25 55
2119.36 55
2119.47 56
2119.57 59
2119.68 63
2119.78 68
2119.89 73
2119.99 77
2120.10 78
2120.20 76
2120.31 72
2120.41 65
2120.52 57
2120.63 49
2120.73 43
2120.84 38
2120.94 36
2121.05 35
2121.15 36
2121.26 38
2121.36 41
2121.47 43
2121.58 46
2121.68 49
2121.79 52
2121.89 54
2122.00 56
2122.10 57
2122.21 55
2122.31 51
2122.42 44
2122.53 34
2122.63 23
2122.74 11
2122.84 1
2122.95 0
2123.05 0
2123.16 0
2123.26 0
2123.37 0
2123.47 0
2123.58 0
2123.69 0
2123.79 3
2123.90 8
2124.00 15
2124.11 22
2124.21 30
2124.32 37
2124.43 41
2124.53 43
2124.64 41
2124.74 37
2124.85 32
2124.95 26
2125.06 22
2125.16 19
2125.27 19
2125.38 20
2125.48 22
2125.59 25
2125.69 28
2125.80 31
2125.90 33
2126.01 35
2126.11 36
2126.22 36
2126.33 35
2126.43 33
2126.54 31
2126.64 29
2126.75 28
2126.85 28
2126.96 31
2127.07 36
2127.17 42
2127.28 49
2127.38 54
2127.49 56
2127.59 55
2127.70 51
2127.81 44
2127.91 36
2128.02 27
2128.12 21
2128.23 17
2128.33 17
2128.44 21
2128.55 27
2128.65 35
2128.76 44
2128.86 52
2128.97 60
2129.07 65
2129.18 69
2129.28 71
2129.39 70
2129.50 67
2129.60 62
2129.71 57
2129.81 50
2129.92 45
2130.02 40
2130.13 38
2130.24 39
2130.34 41
2130.45 45
2130.55 49
2130.66 53
2130.77 56
2130.87 57
2130.98 56
2131.08 53
2131.19 47
2131.29 41
2131.40 33
2131.51 26
2131.61 19
2131.72 14
2131.82 10
2131.93 8
2132.03 8
2132.14 9
2132.25 14
2132.35 20
2132.46 27
2132.56 35
2132.67 42
2132.77 46
2132.88 48
2132.99 46
2133.09 41
2133.20 33
2133.30 23
2133.41 13
2133.52 5
2133.62 0
2133.73 0
2133.83 0
2133.94 0
2134.04 0
2134.15 2
2134.26 4
2134.36 6
2134.47 7
2134.57 10
2134.68 13
2134.79 17
2134.89 22
2135.00 28
2135.10 34
2135.21 39
2135.31 44
2135.42 48
2135.53 51
2135.63 54
2135.74 56
2135.84 57
2135.95 57
2136.06 57
2136.16 58
2136.27 60
2136.37 64
2136.48 70
2136.59 77
2136.69 85
2136.80 92
2136.90 97
2137.01 98
2137.11 97
2137.22 92
2137.33 87
2137.43 81
2137.54 78
2137.64 77
2137.75 79
2137.86 84
2137.96 90
2138.07 97
2138.17 102
2138.28 106
2138.39 106
2138.49 103
2138.60 96
2138.70 86
2138.81 75
2138.92 65
2139.02 58
2139.13 54
2139.23 56
2139.34 63
2139.45 72
2139.55 82
2139.66 92
2139.76 98
2139.87 102
2139.97 102
2140.08 99
2140.19 95
2140.29 90
2140.40 86
2140.50 83
2140.61 80
2140.72 78
2140.82 75
2140.93 72
2141.03 68
2141.14 62
2141.25 56
2141.35 49
2141.46 41
2141.56 34
2141.67 26
2141.78 20
2141.88 16
2141.99 13
2142.09 11
2142.20 10
2142.31 10
2142.41 10
2142.52 9
2142.63 9
2142.73 9
2142.84 9
2142.94 11
2143.05 13
2143.16 17
2143.26 20
2143.37 23
2143.47 24
2143.58 26
2143.69 28
2143.79 32
2143.90 40
2144.00 51
2144.11 65
2144.22 81
2144.32 95
2144.43 106
2144.53 113
2144.64 115
2144.75 114
2144.85 111
2144.96 109
2145.06 110
2145.17 113
2145.28 118
2145.38 125
2145.49 133
2145.60 141
2145.70 149
2145.81 156
2145.91 161
2146.02 164
2146.13 166
2146.23 165
2146.34 163
2146.44 158
2146.55 152
2146.66 145
2146.76 138
2146.87 131
2146.97 126
2147.08 121
2147.19 118
2147.29 115
2147.40 114
2147.51 113
2147.61 112
2147.72 111
2147.82 109
2147.93 106
2148.04 102
2148.14 97
2148.25 91
2148.36 83
2148.46 75
2148.57 67
2148.67 61
2148.78 56
2148.89 53
2148.99 53
2149.10 56
2149.20 60
2149.31 67
2149.42 75
2149.52 85
2149.63 95
2149.74 105
2149.84 115
2149.95 125
2150.05 132
2150.16 137
2150.27 139
2150.37 137
2150.48 133
2150.59 127
2150.69 120
2150.80 112
2150.90 105
2151.01 99
2151.12 94
2151.22 90
2151.33 88
2151.44 89
2151.54 91
2151.65 96
2151.75 101
2151.86 106
2151.97 110
2152.07 112
2152.18 112
2152.29 110
2152.39 107
2152.50 104
2152.60 102
2152.71 100
2152.82 98
2152.92 97
2153.03 94
2153.14 91
2153.24 88
2153.35 86
2153.45 85
2153.56 86
2153.67 89
2153.77 93
2153.88 97
2153.99 100
2154.09 101
2154.20 100
2154.31 97
2154.41 93
2154.52 89
2154.62 85
2154.73 82
2154.84 79
2154.94 76
2155.05 73
2155.16 71
2155.26 69
2155.37 68
2155.48 66
2155.58 65
2155.69 63
2155.79 61
2155.90 60
2156.01 59
2156.11 60
2156.22 62
2156.33 64
2156.43 67
2156.54 68
2156.65 69
2156.75 68
2156.86 66
2156.96 64
2157.07 63
2157.18 62
2157.28 61
2157.39 61
2157.50 61
2157.60 60
2157.71 58
2157.82 55
2157.92 52
2158.03 48
2158.13 45
2158.24 41
2158.35 36
2158.45 31
2158.56 25
2158.67 20
2158.77 15
2158.88 10
2158.99 7
2159.09 4
2159.20 2
2159.31 0
2159.41 0
2159.52 0
2159.63 0
2159.73 0
2159.84 0
2159.94 0
2160.05 0
2160.16 2
2160.26 7
2160.37 13
2160.48 19
2160.58 24
2160.69 29
2160.80 34
2160.90 38
2161.01 42
2161.12 46
2161.22 48
2161.33 49
2161.44 49
2161.54 47
2161.65 45
2161.75 42
2161.86 40
2161.97 40
2162.07 41
2162.18 45
2162.29 51
2162.39 59
2162.50 69
2162.61 80
2162.71 90
2162.82 99
2162.93 106
2163.03 110
2163.14 110
2163.25 107
2163.35 102
2163.46 95
2163.57 88
2163.67 81
2163.78 74
2163.89 68
2163.99 62
2164.10 55
2164.21 48
2164.31 42
2164.42 36
2164.53 32
2164.63 30
2164.74 31
2164.84 33
2164.95 38
2165.06 44
2165.16 50
2165.27 55
2165.38 59
2165.48 62
2165.59 63
2165.70 63
2165.80 61
2165.91 59
2166.02 55
2166.12 51
2166.23 46
2166.34 40
2166.44 35
2166.55 30
2166.66 27
2166.76 24
2166.87 23
2166.98 24
2167.08 24
2167.19 25
2167.30 26
2167.40 27
2167.51 29
2167.62 33
2167.72 38
2167.83 45
2167.94 53
2168.04 61
2168.15 70
2168.26 78
2168.36 85
2168.47 91
2168.58 95
2168.68 98
2168.79 99
2168.90 98
2169.00 97
2169.11 94
2169.22 90
2169.32 86
2169.43 81
2169.54 76
2169.64 71
2169.75 67
2169.86 65
2169.96 64
2170.07 65
2170.18 68
2170.28 72
2170.39 77
2170.50 83
2170.60 88
2170.71 92
2170.82 96
2170.92 98
2171.03 100
2171.14 99
2171.24 98
2171.35 95
2171.46 91
2171.57 87
2171.67 82
2171.78 77
2171.89 72
2171.99 69
2172.10 67
2172.21 66
2172.31 66
2172.42 66
2172.53 66
2172.63 66
2172.74 65
2172.85 64
2172.95 63
2173.06 63
2173.17 64
2173.27 65
2173.38 67
2173.49 69
2173.59 71
2173.70 72
2173.81 72
2173.91 71
2174.02 70
2174.13 68
2174.23 65
2174.34 62
2174.45 59
2174.56 55
2174.66 51
2174.77 46
2174.88 40
2174.98 35
2175.09 29
2175.20 23
2175.30 17
2175.41 11
2175.52 4
2175.62 0
2175.73 0
2175.84 0
2175.94 0
2176.05 0
2176.16 0
2176.26 5
2176.37 11
2176.48 16
2176.59 19
2176.69 19
2176.80 17
2176.91 13
2177.01 8
2177.12 4
2177.23 1
2177.33 1
2177.44 2
2177.55 4
2177.65 7
2177.76 9
2177.87 10
2177.98 9
2178.08 7
2178.19 4
2178.30 0
2178.40 0
2178.51 0
2178.62 0
2178.72 0
2178.83 0
2178.94 0
2179.04 2
2179.15 12
2179.26 23
2179.37 33
2179.47 40
2179.58 45
2179.69 46
2179.79 44
2179.90 40
2180.01 36
2180.11 30
2180.22 24
2180.33 17
2180.43 11
2180.54 5
2180.65 0
2180.76 0
2180.86 0
2180.97 0
2181.08 0
2181.18 7
2181.29 15
2181.40 23
2181.50 31
2181.61 37
2181.72 41
2181.83 44
2181.93 45
2182.04 45
2182.15 46
2182.25 48
2182.36 52
2182.47 57
2182.57 63
2182.68 70
2182.79 74
2182.90 77
2183.00 77
2183.11 76
2183.22 73
2183.32 70
2183.43 68
2183.54 66
2183.65 66
2183.75 66
2183.86 66
2183.97 65
2184.07 63
2184.18 61
2184.29 59
2184.39 57
2184.50 57
2184.61 58
2184.72 60
2184.82 62
2184.93 64
2185.04 66
2185.14 67
2185.25 68
2185.36 68
2185.47 68
2185.57 67
2185.68 64
2185.79 61
2185.89 58
2186.00 55
2186.11 54
2186.22 55
2186.32 58
2186.43 62
2186.54 67
2186.64 72
2186.75 75
2186.86 76
2186.97 74
2187.07 70
2187.18 66
2187.29 61
2187.39 58
2187.50 56
2187.61 58
2187.72 62
2187.82 69
2187.93 77
2188.04 85
2188.14 93
2188.25 98
2188.36 102
2188.47 102
2188.57 101
2188.68 99
2188.79 96
2188.89 94
2189.00 93
2189.11 92
2189.22 94
2189.32 96
2189.43 100
2189.54 104
2189.64 107
2189.75 111
2189.86 114
2189.97 117
2190.07 120
2190.18 123
2190.29 126
2190.39 131
2190.50 136
2190.61 142
2190.72 150
2190.82 158
2190.93 167
2191.04 175
2191.15 183
2191.25 189
2191.36 192
2191.47 193
2191.57 193
2191.68 190
2191.79 187
2191.90 183
2192.00 179
2192.11 174
2192.22 169
2192.33 163
2192.43 156
2192.54 149
2192.65 141
2192.75 133
2192.86 126
2192.97 120
2193.08 115
2193.18 112
2193.29 110
2193.40 109
2193.51 109
2193.61 109
2193.72 108
2193.83 107
2193.93 106
2194.04 104
2194.15 102
2194.26 102
2194.36 104
2194.47 108
2194.58 113
2194.69 119
2194.79 125
2194.90 128
2195.01 128
2195.11 124
2195.22 117
2195.33 109
2195.44 102
2195.54 97
2195.65 95
2195.76 96
2195.87 99
2195.97 101
2196.08 102
2196.19 101
2196.30 97
2196.40 92
2196.51 87
2196.62 83
2196.73 81
2196.83 81
2196.94 84
2197.05 87
2197.15 91
2197.26 93
2197.37 93
2197.48 90
2197.58 83
2197.69 74
2197.80 63
2197.91 51
2198.01 42
2198.12 35
2198.23 33
2198.34 35
2198.44 40
2198.55 48
2198.66 58
2198.77 68
2198.87 77
2198.98 85
2199.09 92
2199.20 97
2199.30 100
2199.41 102
2199.52 102
2199.63 102
2199.73 101
2199.84 100
2199.95 100
2200.06 99
2200.16 99
2200.27 97
2200.38 95
2200.48 91
2200.59 86
2200.70 81
2200.81 74
2200.91 68
2201.02 62
2201.13 57
2201.24 52
2201.34 48
2201.45 46
2201.56 44
2201.67 44
2201.77 43
2201.88 43
2201.99 42
2202.10 40
2202.20 37
2202.31 35
2202.42 32
2202.53 31
2202.63 31
2202.74 32
2202.85 33
2202.96 34
2203.06 35
2203.17 34
2203.28 32
2203.39 30
2203.49 28
2203.60 29
2203.71 31
2203.82 35
2203.93 40
2204.03 45
2204.14 49
2204.25 53
2204.36 55
2204.46 56
2204.57 57
2204.68 59
2204.79 63
2204.89 67
2205.00 73
2205.11 79
2205.22 84
2205.32 89
2205.43 92
2205.54 95
2205.65 99
2205.75 104
2205.86 110
2205.97 117
2206.08 124
2206.18 130
2206.29 132
2206.40 131
2206.51 126
2206.61 118
2206.72 109
2206.83 100
2206.94 92
2207.05 86
2207.15 83
2207.26 81
2207.37 81
2207.48 83
2207.58 86
2207.69 90
2207.80 94
2207.91 99
2208.01 103
2208.12 105
2208.23 106
2208.34 105
2208.44 101
2208.55 95
2208.66 89
2208.77 82
2208.88 76
2208.98 71
2209.09 69
2209.20 68
2209.31 69
2209.41 69
2209.52 68
2209.63 65
2209.74 61
2209.84 54
2209.95 48
2210.06 42
2210.17 39
2210.28 39
2210.38 43
2210.49 51
2210.60 62
2210.71 72
2210.81 82
2210.92 90
2211.03 95
2211.14 98
2211.24 99
2211.35 99
2211.46 99
2211.57 99
2211.68 99
2211.78 99
2211.89 98
2212.00 96
2212.11 92
2212.21 88
2212.32 82
2212.43 76
2212.54 70
2212.65 65
2212.75 62
2212.86 60
2212.97 59
2213.08 58
2213.18 59
2213.29 60
2213.40 62
2213.51 65
2213.62 67
2213.72 70
2213.83 72
2213.94 73
2214.05 73
2214.15 70
2214.26 66
2214.37 59
2214.48 52
2214.59 43
2214.69 35
2214.80 27
2214.91 21
2215.02 18
2215.12 18
2215.23 21
2215.34 28
2215.45 36
2215.56 45
2215.66 53
2215.77 59
2215.88 63
2215.99 65
2216.09 65
2216.20 63
2216.31 59
2216.42 55
2216.53 51
2216.63 47
2216.74 43
2216.85 39
2216.96 37
2217.07 37
2217.17 38
2217.28 39
2217.39 40
2217.50 39
2217.61 37
2217.71 32
2217.82 27
2217.93 20
2218.04 15
2218.14 11
2218.25 9
2218.36 9
2218.47 10
2218.58 12
2218.68 13
2218.79 13
2218.90 11
2219.01 8
2219.12 4
2219.22 0
2219.33 0
2219.44 0
2219.55 0
2219.66 0
2219.76 0
2219.87 0
2219.98 0
2220.09 0
2220.20 0
2220.30 2
2220.41 5
2220.52 10
2220.63 16
2220.73 23
2220.84 28
2220.95 33
2221.06 36
2221.17 38
2221.27 39
2221.38 39
2221.49 40
2221.60 40
2221.71 40
2221.81 40
2221.92 38
2222.03 34
2222.14 30
2222.25 25
2222.35 20
2222.46 16
2222.57 14
2222.68 14
2222.79 17
2222.89 21
2223.00 27
2223.11 33
2223.22 39
2223.33 43
2223.43 47
2223.54 48
2223.65 47
2223.76 46
2223.87 43
2223.97 40
2224.08 37
2224.19 34
2224.30 32
2224.41 29
2224.52 27
2224.62 25
2224.73 25
2224.84 26
2224.95 30
2225.06 35
2225.16 42
2225.27 50
2225.38 59
2225.49 68
2225.60 78
2225.70 87
2225.81 95
2225.92 103
2226.03 110
2226.14 116
2226.24 122
2226.35 127
2226.46 130
2226.57 132
2226.68 132
2226.78 129
2226.89 124
2227.00 118
2227.11 111
2227.22 104
2227.33 100
2227.43 97
2227.54 96
2227.65 96
2227.76 97
2227.87 95
2227.97 92
2228.08 88
2228.19 81
2228.30 74
2228.41 66
2228.51 59
2228.62 53
2228.73 48
2228.84 46
2228.95 47
2229.06 51
2229.16 58
2229.27 69
2229.38 81
2229.49 94
2229.60 105
2229.70 112
2229.81 114
2229.92 112
2230.03 104
2230.14 93
2230.25 81
2230.35 68
2230.46 58
2230.57 49
2230.68 43
2230.79 40
2230.89 38
2231.00 37
2231.11 35
2231.22 32
2231.33 27
2231.44 22
2231.54 16
2231.65 11
2231.76 7
2231.87 6
2231.98 6
2232.09 8
2232.19 9
2232.30 9
2232.41 8
2232.52 4
2232.63 0
2232.73 0
2232.84 0
2232.95 0
2233.06 0
2233.17 0
2233.28 2
2233.38 6
2233.49 9
2233.60 9
2233.71 7
2233.82 3
2233.93 0
2234.03 0
2234.14 0
2234.25 0
2234.36 4
2234.47 10
2234.58 16
2234.68 22
2234.79 26
2234.90 29
2235.01 32
2235.12 33
2235.23 34
2235.33 35
2235.44 36
2235.55 37
2235.66 39
2235.77 40
2235.87 41
2235.98 41
2236.09 41
2236.20 41
2236.31 41
2236.42 42
2236.52 44
2236.63 46
2236.74 49
2236.85 51
2236.96 53
2237.07 56
2237.18 59
2237.28 64
2237.39 69
2237.50 75
2237.61 80
2237.72 85
2237.83 87
2237.93 86
2238.04 82
2238.15 76
2238.26 69
2238.37 62
2238.48 58
2238.58 56
2238.69 58
2238.80 63
2238.91 70
2239.02 78
2239.13 86
2239.23 92
2239.34 96
2239.45 95
2239.56 91
2239.67 84
2239.78 74
2239.88 65
2239.99 56
2240.10 50
2240.21 46
2240.32 46
2240.43 49
2240.54 53
2240.64 59
2240.75 66
2240.86 74
2240.97 82
2241.08 90
2241.19 98
2241.29 107
2241.40 115
2241.51 122
2241.62 127
2241.73 131
2241.84 134
2241.95 134
2242.05 132
2242.16 129
2242.27 123
2242.38 116
2242.49 108
2242.60 99
2242.70 89
2242.81 79
2242.92 68
2243.03 58
2243.14 49
2243.25 41
2243.36 35
2243.46 31
2243.57 29
2243.68 28
2243.79 28
2243.90 28
2244.01 27
2244.12 25
2244.22 23
2244.33 22
2244.44 21
2244.55 21
2244.66 23
2244.77 26
2244.88 29
2244.98 33
2245.09 36
2245.20 39
2245.31 41
2245.42 43
2245.53 44
2245.64 46
2245.74 48
2245.85 50
2245.96 53
2246.07 56
2246.18 58
2246.29 61
2246.40 62
2246.50 62
2246.61 63
2246.72 63
2246.83 63
2246.94 64
2247.05 67
2247.16 71
2247.26 76
2247.37 81
2247.48 86
2247.59 90
2247.70 93
2247.81 94
2247.92 93
2248.02 90
2248.13 86
2248.24 80
2248.35 74
2248.46 67
2248.57 61
2248.68 55
2248.78 50
2248.89 45
2249.00 42
2249.11 39
2249.22 37
2249.33 35
2249.44 32
2249.55 29
2249.65 27
2249.76 25
2249.87 24
2249.98 25
2250.09 26
2250.20 27
2250.31 28
2250.41 28
2250.52 28
2250.63 28
2250.74 27
2250.85 25
2250.96 23
2251.07 22
2251.18 21
2251.28 21
2251.39 24
2251.50 30
2251.61 39
2251.72 51
2251.83 63
2251.94 75
2252.05 83
2252.15 88
2252.26 89
2252.37 86
2252.48 79
2252.59 71
2252.70 63
2252.81 56
2252.91 50
2253.02 47
2253.13 47
2253.24 48
2253.35 52
2253.46 57
2253.57 62
2253.68 68
2253.78 74
2253.89 81
2254.00 89
2254.11 98
2254.22 108
2254.33 118
2254.44 127
2254.55 133
2254.66 137
2254.76 138
2254.87 135
2254.98 130
2255.09 124
2255.20 116
2255.31 109
2255.42 102
2255.53 96
2255.63 90
2255.74 85
2255.85 81
2255.96 77
2256.07 73
2256.18 71
2256.29 70
2256.40 70
2256.50 73
2256.61 77
2256.72 83
2256.83 89
2256.94 95
2257.05 99
2257.16 101
2257.27 102
2257.38 102
2257.48 100
2257.59 99
2257.70 96
2257.81 94
2257.92 91
2258.03 89
2258.14 87
2258.25 86
2258.36 86
2258.46 86
2258.57 86
2258.68 86
2258.79 86
2258.90 85
2259.01 85
2259.12 84
2259.23 85
2259.34 88
2259.44 91
2259.55 97
2259.66 103
2259.77 111
2259.88 119
2259.99 126
2260.10 132
2260.21 134
2260.32 133
2260.42 128
2260.53 121
2260.64 112
2260.75 104
2260.86 98
2260.97 94
2261.08 93
2261.19 93
2261.30 92
2261.40 90
2261.51 85
2261.62 78
2261.73 70
2261.84 61
2261.95 52
2262.06 45
2262.17 38
2262.28 31
2262.39 26
2262.49 20
2262.60 16
2262.71 14
2262.82 15
2262.93 19
2263.04 27
2263.15 38
2263.26 52
2263.37 66
2263.48 80
2263.58 93
2263.69 102
2263.80 109
2263.91 112
2264.02 112
2264.13 111
2264.24 108
2264.35 104
2264.46 101
2264.57 99
2264.67 98
2264.78 97
2264.89 97
2265.00 97
2265.11 98
2265.22 98
2265.33 97
2265.44 96
2265.55 94
2265.66 90
2265.76 84
2265.87 77
2265.98 69
2266.09 60
2266.20 53
2266.31 47
2266.42 44
2266.53 43
2266.64 44
2266.75 46
2266.86 48
2266.96 50
2267.07 51
2267.18 51
2267.29 51
2267.40 51
2267.51 50
2267.62 50
2267.73 49
2267.84 49
2267.95 47
2268.06 46
2268.16 44
2268.27 43
2268.38 43
2268.49 45
2268.60 49
2268.71 53
2268.82 58
2268.93 62
2269.04 66
2269.15 68
2269.26 69
2269.36 70
2269.47 71
2269.58 73
2269.69 75
2269.80 79
2269.91 83
2270.02 87
2270.13 91
2270.24 93
2270.35 95
2270.46 94
2270.57 92
2270.67 88
2270.78 83
2270.89 77
2271.00 71
2271.11 66
2271.22 62
2271.33 61
2271.44 61
2271.55 63
2271.66 66
2271.77 69
2271.88 71
2271.98 71
2272.09 70
2272.20 68
2272.31 65
2272.42 63
2272.53 61
2272.64 61
2272.75 63
2272.86 65
2272.97 68
2273.08 71
2273.19 76
2273.30 82
2273.40 89
2273.51 96
2273.62 104
2273.73 109
2273.84 113
2273.95 116
2274.06 116
2274.17 117
2274.28 118
2274.39 122
2274.50 127
2274.61 133
2274.72 140
2274.82 145
2274.93 147
2275.04 147
2275.15 144
2275.26 139
2275.37 134
2275.48 129
2275.59 125
2275.70 121
2275.81 119
2275.92 117
2276.03 117
2276.14 119
2276.25 121
2276.36 125
2276.46 129
2276.57 133
2276.68 135
2276.79 134
2276.90 130
2277.01 123
2277.12 114
2277.23 103
2277.34 92
2277.45 81
2277.56 72
2277.67 64
2277.78 58
2277.89 55
2277.99 54
2278.10 55
2278.21 59
2278.32 64
2278.43 70
2278.54 76
2278.65 81
2278.76 85
2278.87 87
2278.98 87
2279.09 86
2279.20 84
2279.31 83
2279.42 83
2279.53 85
2279.64 89
2279.74 96
2279.85 104
2279.96 112
2280.07 120
2280.18 126
2280.29 131
2280.40 133
2280.51 133
2280.62 129
2280.73 123
2280.84 113
2280.95 101
2281.06 87
2281.17 75
2281.28 64
2281.39 59
2281.50 58
2281.60 63
2281.71 72
2281.82 84
2281.93 96
2282.04 107
2282.15 116
2282.26 121
2282.37 122
2282.48 120
2282.59 116
2282.70 110
2282.81 103
2282.92 95
2283.03 86
2283.14 76
2283.25 67
2283.36 60
2283.47 54
2283.57 51
2283.68 50
2283.79 50
2283.90 49
2284.01 48
2284.12 46
2284.23 43
2284.34 40
2284.45 38
2284.56 39
2284.67 41
2284.78 45
2284.89 47
2285.00 47
2285.11 43
2285.22 35
2285.33 24
2285.44 11
2285.55 0
2285.66 0
2285.77 0
2285.87 0
2285.98 0
2286.09 0
2286.20 0
2286.31 0
2286.42 2
2286.53 8
2286.64 14
2286.75 19
2286.86 22
2286.97 24
2287.08 24
2287.19 22
2287.30 18
2287.41 14
2287.52 11
2287.63 9
2287.74 9
2287.85 11
2287.96 15
2288.07 20
2288.18 26
2288.29 34
2288.39 41
2288.50 49
2288.61 57
2288.72 66
2288.83 73
2288.94 80
2289.05 86
2289.16 90
2289.27 93
2289.38 96
2289.49 97
2289.60 97
2289.71 96
2289.82 94
2289.93 90
2290.04 86
2290.15 80
2290.26 75
2290.37 71
2290.48 70
2290.59 70
2290.70 73
2290.81 77
2290.92 81
2291.03 85
2291.14 88
2291.25 89
2291.35 89
2291.46 88
2291.57 86
2291.68 85
2291.79 85
2291.90 86
2292.01 88
2292.12 91
2292.23 95
2292.34 98
2292.45 100
2292.56 101
2292.67 101
2292.78 101
2292.89 101
2293.00 102
2293.11 105
2293.22 110
2293.33 115
2293.44 121
2293.55 127
2293.66 132
2293.77 135
2293.88 137
2293.99 137
2294.10 134
2294.21 129
2294.32 122
2294.43 112
2294.54 101
2294.65 90
2294.76 80
2294.87 72
2294.98 67
2295.08 64
2295.19 63
2295.30 62
2295.41 61
2295.52 60
2295.63 58
2295.74 55
2295.85 51
2295.96 47
2296.07 44
2296.18 41
2296.29 39
2296.40 38
2296.51 38
2296.62 39
2296.73 41
2296.84 44
2296.95 47
2297.06 51
2297.17 55
2297.28 60
2297.39 64
2297.50 68
2297.61 70
2297.72 72
2297.83 72
2297.94 70
2298.05 67
2298.16 65
2298.27 65
2298.38 67
2298.49 73
2298.60 81
2298.71 92
2298.82 103
2298.93 113
2299.04 121
2299.15 125
2299.26 126
2299.37 123
2299.48 118
2299.59 111
2299.70 103
2299.81 95
2299.92 86
2300.03 78
2300.14 71
2300.25 64
2300.36 59
2300.47 55
2300.58 51
2300.69 49
2300.80 48
2300.91 50
2301.02 54
2301.13 60
2301.24 68
2301.35 77
2301.46 87
2301.57 95
2301.68 102
2301.78 106
2301.89 107
2302.00 107
2302.11 104
2302.22 100
2302.33 96
2302.44 91
2302.55 86
2302.66 81
2302.77 77
2302.88 74
2302.99 72
2303.10 72
2303.21 73
2303.32 74
2303.43 76
2303.54 77
2303.65 77
2303.76 76
2303.87 73
2303.98 69
2304.09 65
2304.20 60
2304.31 55
2304.42 50
2304.53 44
2304.64 38
2304.75 32
2304.86 27
2304.97 23
2305.08 21
2305.19 21
2305.30 24
2305.41 28
2305.52 34
2305.63 41
2305.74 49
2305.85 58
2305.96 66
2306.07 73
2306.18 79
2306.29 83
2306.40 86
2306.51 87
2306.62 86
2306.73 85
2306.84 84
2306.95 83
2307.06 84
2307.17 85
2307.28 87
2307.39 89
2307.50 91
2307.61 92
2307.72 93
2307.83 93
2307.94 93
2308.05 95
2308.16 97
2308.27 99
2308.38 101
2308.49 101
2308.60 100
2308.71 96
2308.83 91
2308.94 85
2309.05 81
2309.16 79
2309.27 79
2309.38 82
2309.49 86
2309.60 92
2309.71 97
2309.82 102
2309.93 106
2310.04 109
2310.15 112
2310.26 115
2310.37 119
2310.48 124
2310.59 129
2310.70 134
2310.81 139
2310.92 143
2311.03 146
2311.14 146
2311.25 145
2311.36 141
2311.47 135
2311.58 127
2311.69 117
2311.80 107
2311.91 96
2312.02 87
2312.13 80
2312.24 76
2312.35 76
2312.46 78
2312.57 82
2312.68 86
2312.79 90
2312.90 91
2313.01 89
2313.12 84
2313.23 77
2313.34 68
2313.45 61
2313.56 55
2313.67 52
2313.78 52
2313.89 55
2314.00 60
2314.11 66
2314.22 72
2314.33 78
2314.44 85
2314.55 92
2314.66 102
2314.77 113
2314.88 125
2314.99 137
2315.10 149
2315.21 157
2315.32 163
2315.43 165
2315.55 164
2315.66 161
2315.77 157
2315.88 152
2315.99 147
2316.10 143
2316.21 139
2316.32 135
2316.43 133
2316.54 132
2316.65 133
2316.76 135
2316.87 140
2316.98 147
2317.09 156
2317.20 166
2317.31 177
2317.42 187
2317.53 197
2317.64 205
2317.75 212
2317.86 217
2317.97 222
2318.08 227
2318.19 231
2318.30 237
2318.41 242
2318.52 248
2318.63 254
2318.74 259
2318.85 263
2318.96 266
2319.07 269
2319.18 272
2319.30 275
2319.41 280
2319.52 287
2319.63 295
2319.74 305
2319.85 315
2319.96 323
2320.07 329
2320.18 332
2320.29 331
2320.40 326
2320.51 320
2320.62 313
2320.73 306
2320.84 300
2320.95 296
2321.06 294
2321.17 293
2321.28 292
2321.39 289
2321.50 286
2321.61 281
2321.72 274
2321.83 267
2321.94 259
2322.05 253
2322.16 248
2322.28 244
2322.39 242
2322.50 242
2322.61 243
2322.72 245
2322.83 247
2322.94 249
2323.05 251
2323.16 251
2323.27 250
2323.38 245
2323.49 239
2323.60 232
2323.71 226
2323.82 222
2323.93 221
2324.04 223
2324.15 226
2324.26 229
2324.37 230
2324.48 229
2324.59 223
2324.70 214
2324.82 203
2324.93 192
2325.04 182
2325.15 174
2325.26 168
2325.37 166
2325.48 165
2325.59 165
2325.70 165
2325.81 164
2325.92 164
2326.03 163
2326.14 162
2326.25 161
2326.36 160
2326.47 158
2326.58 155
2326.69 149
2326.80 141
2326.91 130
2327.02 118
2327.14 106
2327.25 94
2327.36 84
2327.47 76
2327.58 71
2327.69 69
2327.80 69
2327.91 71
2328.02 72
2328.13 74
2328.24 74
2328.35 72
2328.46 67
2328.57 62
2328.68 54
2328.79 47
2328.90 41
2329.01 38
2329.13 37
2329.24 40
2329.35 45
2329.46 51
2329.57 58
2329.68 64
2329.79 68
2329.90 72
2330.01 74
2330.12 76
2330.23 76
2330.34 76
2330.45 75
2330.56 73
2330.67 69
2330.78 64
2330.89 59
2331.01 54
2331.12 49
2331.23 44
2331.34 40
2331.45 36
2331.56 33
2331.67 31
2331.78 30
2331.89 31
2332.00 33
2332.11 36
2332.22 39
2332.33 44
2332.44 48
2332.55 53
2332.66 58
2332.78 63
2332.89 69
2333.00 75
2333.11 83
2333.22 91
2333.33 99
2333.44 107
2333.55 114
2333.66 118
2333.77 120
2333.88 120
2333.99 117
2334.10 114
2334.21 110
2334.32 107
2334.44 106
2334.55 106
2334.66 107
2334.77 108
2334.88 109
2334.99 110
2335.10 110
2335.21 110
2335.32 110
2335.43 110
2335.54 110
2335.65 110
2335.76 109
2335.87 109
2335.99 109
2336.10 108
2336.21 109
2336.32 111
2336.43 115
2336.54 123
2336.65 133
2336.76 146
2336.87 159
2336.98 173
2337.09 185
2337.20 193
2337.31 198
2337.43 200
2337.54 198
2337.65 195
2337.76 191
2337.87 187
2337.98 184
2338.09 182
2338.20 180
2338.31 178
2338.42 177
2338.53 175
2338.64 173
2338.75 171
2338.87 171
2338.98 171
2339.09 174
2339.20 179
2339.31 186
2339.42 195
2339.53 205
2339.64 215
2339.75 225
2339.86 233
2339.97 239
2340.08 242
2340.20 242
2340.31 239
2340.42 233
2340.53 226
2340.64 217
2340.75 207
2340.86 197
2340.97 187
2341.08 177
2341.19 167
2341.30 158
2341.41 150
2341.53 143
2341.64 137
2341.75 133
2341.86 130
2341.97 127
2342.08 124
2342.19 121
2342.30 117
2342.41 110
2342.52 102
2342.63 93
2342.75 83
2342.86 74
2342.97 66
2343.08 60
2343.19 57
2343.30 57
2343.41 60
2343.52 64
2343.63 70
2343.74 76
2343.85 82
2343.97 88
2344.08 91
2344.19 94
2344.30 94
2344.41 94
2344.52 93
2344.63 92
2344.74 92
2344.85 93
2344.96 95
2345.07 97
2345.19 98
2345.30 96
2345.41 92
2345.52 86
2345.63 78
2345.74 68
2345.85 59
2345.96 52
2346.07 47
2346.18 46
2346.30 47
2346.41 50
2346.52 55
2346.63 60
2346.74 64
2346.85 68
2346.96 71
2347.07 72
2347.18 71
2347.29 69
2347.41 64
2347.52 58
2347.63 49
2347.74 40
2347.85 29
2347.96 20
2348.07 12
2348.18 7
2348.29 5
2348.40 5
2348.52 7
2348.63 10
2348.74 12
2348.85 12
2348.96 10
2349.07 5
2349.18 0
2349.29 0
2349.40 0
2349.51 0
2349.63 0
2349.74 0
2349.85 0
2349.96 5
2350.07 13
2350.18 21
2350.29 29
2350.40 35
2350.51 39
2350.63 42
2350.74 43
2350.85 42
2350.96 38
2351.07 34
2351.18 28
2351.29 24
2351.40 23
2351.51 25
2351.63 31
2351.74 42
2351.85 56
2351.96 72
2352.07 88
2352.18 104
2352.29 118
2352.40 130
2352.51 139
2352.63 146
2352.74 152
2352.85 157
2352.96 162
2353.07 166
2353.18 169
2353.29 172
2353.40 172
2353.51 172
2353.63 170
2353.74 168
2353.85 166
2353.96 166
2354.07 168
2354.18 171
2354.29 175
2354.40 179
2354.51 181
2354.63 179
2354.74 174
2354.85 166
2354.96 155
2355.07 145
2355.18 136
2355.29 131
2355.40 129
2355.52 132
2355.63 136
2355.74 142
2355.85 148
2355.96 151
2356.07 153
2356.18 152
2356.29 150
2356.40 146
2356.52 142
2356.63 137
2356.74 132
2356.85 128
2356.96 124
2357.07 122
2357.18 121
2357.29 122
2357.41 124
2357.52 126
2357.63 126
2357.74 125
2357.85 121
2357.96 113
2358.07 103
2358.18 91
2358.30 80
2358.41 71
2358.52 66
2358.63 64
2358.74 66
2358.85 70
2358.96 74
2359.07 77
2359.19 78
2359.30 79
2359.41 79
2359.52 81
2359.63 84
2359.74 90
2359.85 96
2359.97 103
2360.08 108
2360.19 110
2360.30 108
2360.41 102
2360.52 93
2360.63 81
2360.74 70
2360.86 59
2360.97 50
2361.08 43
2361.19 39
2361.30 38
2361.41 40
2361.52 44
2361.64 49
2361.75 55
2361.86 61
2361.97 65
2362.08 68
2362.19 68
2362.30 66
2362.41 62
2362.53 57
2362.64 53
2362.75 51
2362.86 51
2362.97 54
2363.08 60
2363.19 67
2363.31 74
2363.42 80
2363.53 82
2363.64 81
2363.75 78
2363.86 73
2363.97 70
2364.09 70
2364.20 74
2364.31 82
2364.42 92
2364.53 101
2364.64 109
2364.75 112
2364.87 111
2364.98 104
2365.09 93
2365.20 79
2365.31 66
2365.42 55
2365.53 48
2365.65 46
2365.76 49
2365.87 54
2365.98 61
2366.09 67
2366.20 72
2366.31 75
2366.43 76
2366.54 75
2366.65 75
2366.76 75
2366.87 75
2366.98 75
2367.09 76
2367.21 76
2367.32 77
2367.43 78
2367.54 78
2367.65 79
2367.76 81
2367.87 82
2367.99 84
2368.10 87
2368.21 90
2368.32 93
2368.43 97
2368.54 101
2368.65 105
2368.77 107
2368.88 108
2368.99 106
2369.10 102
2369.21 96
2369.32 89
2369.44 82
2369.55 74
2369.66 66
2369.77 60
2369.88 54
2369.99 49
2370.10 46
2370.22 45
2370.33 46
2370.44 50
2370.55 57
2370.66 65
2370.77 73
2370.89 82
2371.00 90
2371.11 97
2371.22 102
2371.33 107
2371.44 111
2371.55 114
2371.67 116
2371.78 117
2371.89 116
2372.00 114
2372.11 110
2372.22 105
2372.34 100
2372.45 96
2372.56 92
2372.67 90
2372.78 90
2372.89 91
2373.01 92
2373.12 95
2373.23 97
2373.34 99
2373.45 101
2373.56 102
2373.68 102
2373.79 101
2373.90 98
2374.01 94
2374.12 90
2374.23 85
2374.34 81
2374.46 78
2374.57 76
2374.68 77
2374.79 80
2374.90 86
2375.01 93
2375.13 102
2375.24 111
2375.35 120
2375.46 127
2375.57 133
2375.68 137
2375.80 139
2375.91 139
2376.02 137
2376.13 133
2376.24 128
2376.35 123
2376.47 117
2376.58 113
2376.69 111
2376.80 111
2376.91 113
2377.03 118
2377.14 124
2377.25 130
2377.36 137
2377.47 144
2377.58 148
2377.70 149
2377.81 148
2377.92 142
2378.03 134
2378.14 122
2378.25 110
2378.37 99
2378.48 90
2378.59 84
2378.70 83
2378.81 84
2378.92 89
2379.04 95
2379.15 102
2379.26 108
2379.37 115
2379.48 120
2379.59 125
2379.71 130
2379.82 134
2379.93 137
2380.04 140
2380.15 142
2380.27 143
2380.38 144
2380.49 145
2380.60 146
2380.71 146
2380.82 147
2380.94 148
2381.05 149
2381.16 151
2381.27 153
2381.38 157
2381.50 162
2381.61 168
2381.72 175
2381.83 182
2381.94 189
2382.05 195
2382.17 201
2382.28 205
2382.39 209
2382.50 213
2382.61 217
2382.73 221
2382.84 226
2382.95 231
2383.06 237
2383.17 241
2383.28 244
2383.40 246
2383.51 245
2383.62 242
2383.73 236
2383.84 228
2383.96 219
2384.07 210
2384.18 202
2384.29 196
2384.40 192
2384.52 191
2384.63 192
2384.74 195
2384.85 199
2384.96 204
2385.07 210
2385.19 215
2385.30 220
2385.41 224
2385.52 227
2385.63 229
2385.75 230
2385.86 230
2385.97 228
2386.08 224
2386.19 218
2386.31 209
2386.42 200
2386.53 190
2386.64 181
2386.75 175
2386.87 171
2386.98 168
2387.09 167
2387.20 166
2387.31 164
2387.42 159
2387.54 151
2387.65 142
2387.76 131
2387.87 120
2387.98 109
2388.10 99
2388.21 89
2388.32 81
2388.43 73
2388.54 66
2388.66 60
2388.77 55
2388.88 53
2388.99 52
2389.10 54
2389.22 59
2389.33 66
2389.44 76
2389.55 87
2389.66 99
2389.78 112
2389.89 125
2390.00 136
2390.11 145
2390.22 152
2390.34 157
2390.45 159
2390.56 159
2390.67 158
2390.78 156
2390.90 154
2391.01 152
2391.12 150
2391.23 149
2391.34 147
2391.46 145
2391.57 143
2391.68 140
2391.79 139
2391.90 139
2392.02 140
2392.13 142
2392.24 146
2392.35 149
2392.47 152
2392.58 154
2392.69 155
2392.80 155
2392.91 154
2393.03 154
2393.14 154
2393.25 154
2393.36 154
2393.47 155
2393.59 155
2393.70 156
2393.81 158
2393.92 162
2394.03 167
2394.15 174
2394.26 182
2394.37 188
2394.48 193
2394.59 194
2394.71 192
2394.82 188
2394.93 181
2395.04 175
2395.16 169
2395.27 166
2395.38 164
2395.49 164
2395.60 166
2395.72 168
2395.83 169
2395.94 169
2396.05 168
2396.16 165
2396.28 161
2396.39 157
2396.50 154
2396.61 154
2396.73 156
2396.84 161
2396.95 167
2397.06 175
2397.17 182
2397.29 188
2397.40 191
2397.51 193
2397.62 193
2397.74 192
2397.85 190
2397.96 190
2398.07 189
2398.18 190
2398.30 190
2398.41 191
2398.52 190
2398.63 189
2398.75 186
2398.86 184
2398.97 181
2399.08 180
2399.19 179
2399.31 180
2399.42 182
2399.53 183
2399.64 184
2399.76 184
2399.87 182
2399.98 179
2400.09 174
2400.20 168
2400.32 161
2400.43 154
2400.54 147
2400.65 140
2400.77 134
2400.88 127
2400.99 120
2401.10 114
2401.21 110
2401.33 107
2401.44 108
2401.55 111
2401.66 117
2401.78 126
2401.89 136
2402.00 145
2402.11 153
2402.22 158
2402.34 161
2402.45 163
2402.56 162
2402.67 161
2402.79 158
2402.90 155
2403.01 150
2403.12 145
2403.24 139
2403.35 132
2403.46 126
2403.57 121
2403.69 116
2403.80 113
2403.91 109
2404.02 105
2404.13 101
2404.25 96
2404.36 90
2404.47 83
2404.58 77
2404.70 70
2404.81 65
2404.92 60
2405.03 57
2405.15 56
2405.26 56
2405.37 58
2405.48 61
2405.59 65
2405.71 68
2405.82 71
2405.93 73
2406.04 74
2406.16 76
2406.27 77
2406.38 78
2406.49 79
2406.61 80
2406.72 79
2406.83 77
2406.94 73
2407.06 69
2407.17 63
2407.28 57
2407.39 51
2407.51 46
2407.62 41
2407.73 37
2407.84 32
2407.96 27
2408.07 22
2408.18 16
2408.29 12
2408.41 9
2408.52 9
2408.63 13
2408.74 20
2408.85 29
2408.97 38
2409.08 45
2409.19 49
2409.30 50
2409.42 48
2409.53 43
2409.64 39
2409.75 36
2409.87 36
2409.98 39
2410.09 43
2410.20 49
2410.32 56
2410.43 61
2410.54 67
2410.65 72
2410.77 77
2410.88 83
2410.99 89
2411.10 96
2411.22 102
2411.33 107
2411.44 109
2411.55 110
2411.67 108
2411.78 106
2411.89 102
2412.00 99
2412.12 96
2412.23 92
2412.34 88
2412.45 84
2412.57 79
2412.68 73
2412.79 68
2412.90 63
2413.02 58
2413.13 54
2413.24 49
2413.36 44
2413.47 38
2413.58 32
2413.69 26
2413.81 21
2413.92 17
2414.03 13
2414.14 11
2414.26 7
2414.37 4
2414.48 0
2414.59 0
2414.71 0
2414.82 0
2414.93 0
2415.04 0
2415.16 0
2415.27 0
2415.38 8
2415.49 18
2415.61 27
2415.72 33
2415.83 36
2415.94 36
2416.06 34
2416.17 31
2416.28 30
2416.40 30
2416.51 32
2416.62 35
2416.73 39
2416.85 43
2416.96 46
2417.07 48
2417.18 49
2417.30 50
2417.41 52
2417.52 54
2417.63 56
2417.75 57
2417.86 58
2417.97 58
2418.08 59
2418.20 59
2418.31 61
2418.42 63
2418.54 65
2418.65 68
2418.76 69
2418.87 69
2418.99 69
2419.10 68
2419.21 67
2419.32 67
2419.44 66
2419.55 64
2419.66 62
2419.78 59
2419.89 56
2420.00 52
2420.11 49
2420.23 47
2420.34 46
2420.45 46
2420.56 47
2420.68 49
2420.79 49
2420.90 49
2421.01 46
2421.13 42
2421.24 36
2421.35 29
2421.47 23
2421.58 17
2421.69 12
2421.80 8
2421.92 5
2422.03 2
2422.14 0
2422.26 0
2422.37 0
2422.48 0
2422.59 0
2422.71 0
2422.82 4
2422.93 13
2423.04 24
2423.16 37
2423.27 49
2423.38 61
2423.50 71
2423.61 78
2423.72 82
2423.83 82
2423.95 79
2424.06 73
2424.17 66
2424.29 58
2424.40 51
2424.51 46
2424.62 44
2424.74 45
2424.85 49
2424.96 55
2425.08 62
2425.19 68
2425.30 72
2425.41 75
2425.53 76
2425.64 77
2425.75 77
2425.87 76
2425.98 76
2426.09 75
2426.20 74
2426.32 72
2426.43 70
2426.54 68
2426.66 67
2426.77 66
2426.88 64
2426.99 63
2427.11 61
2427.22 59
2427.33 57
2427.45 54
2427.56 51
2427.67 48
2427.78 45
2427.90 42
2428.01 40
2428.12 37
2428.24 35
2428.35 35
2428.46 35
2428.57 37
2428.69 39
2428.80 41
2428.91 42
2429.03 43
2429.14 41
2429.25 38
2429.36 35
2429.48 31
2429.59 27
2429.70 24
2429.82 21
2429.93 20
2430.04 19
2430.16 22
2430.27 27
2430.38 37
2430.49 51
2430.61 69
2430.72 87
2430.83 104
2430.95 117
2431.06 123
2431.17 123
2431.28 117
2431.40 106
2431.51 95
2431.62 84
2431.74 76
2431.85 71
2431.96 71
2432.08 74
2432.19 79
2432.30 84
2432.41 89
2432.53 91
2432.64 91
2432.75 89
2432.87 85
2432.98 80
2433.09 77
2433.21 74
2433.32 71
2433.43 70
2433.54 68
2433.66 67
2433.77 65
2433.88 63
2434.00 63
2434.11 65
2434.22 69
2434.34 74
2434.45 80
2434.56 85
2434.68 87
2434.79 86
2434.90 80
2435.01 71
2435.13 59
2435.24 46
2435.35 34
2435.47 22
2435.58 13
2435.69 4
2435.81 0
2435.92 0
2436.03 0
2436.15 0
2436.26 0
2436.37 0
2436.48 0
2436.60 0
2436.71 2
2436.82 11
2436.94 19
2437.05 25
2437.16 28
2437.28 30
2437.39 30
2437.50 29
2437.62 29
2437.73 29
2437.84 29
2437.95 30
2438.07 31
2438.18 32
2438.29 33
2438.41 36
2438.52 41
2438.63 49
2438.75 59
2438.86 70
2438.97 82
2439.09 92
2439.20 100
2439.31 105
2439.43 107
2439.54 107
2439.65 104
2439.77 101
2439.88 96
2439.99 91
2440.10 84
2440.22 77
2440.33 70
2440.44 62
2440.56 53
2440.67 46
2440.78 39
2440.90 34
2441.01 31
2441.12 31
2441.24 32
2441.35 36
2441.46 42
2441.58 49
2441.69 57
2441.80 65
2441.92 74
2442.03 83
2442.14 92
2442.26 99
2442.37 104
2442.48 106
2442.60 106
2442.71 103
2442.82 100
2442.94 97
2443.05 96
2443.16 98
2443.27 101
2443.39 104
2443.50 106
2443.61 106
2443.73 103
2443.84 97
2443.95 90
2444.07 83
2444.18 78
2444.29 75
2444.41 75
2444.52 77
2444.63 81
2444.75 85
2444.86 90
2444.97 95
2445.09 99
2445.20 103
2445.31 107
2445.43 109
2445.54 108
2445.65 105
2445.77 98
2445.88 90
2445.99 82
2446.11 74
2446.22 70
2446.33 70
2446.45 75
2446.56 83
2446.67 92
2446.79 101
2446.90 108
2447.01 112
2447.13 112
2447.24 110
2447.35 107
2447.47 104
2447.58 103
2447.69 104
2447.81 107
2447.92 110
2448.03 113
2448.15 114
2448.26 113
2448.37 109
2448.49 103
2448.60 95
2448.71 86
2448.83 77
2448.94 69
2449.05 61
2449.17 56
2449.28 53
2449.39 53
2449.51 55
2449.62 59
2449.73 64
2449.85 71
2449.96 80
2450.07 91
2450.19 103
2450.30 116
2450.41 130
2450.53 143
2450.64 154
2450.76 162
2450.87 165
2450.98 163
2451.10 158
2451.21 149
2451.32 139
2451.44 129
2451.55 120
2451.66 113
2451.78 108
2451.89 105
2452.00 103
2452.12 103
2452.23 104
2452.34 105
2452.46 107
2452.57 111
2452.68 115
2452.80 119
2452.91 124
2453.02 127
2453.14 127
2453.25 125
2453.36 119
2453.48 112
2453.59 103
2453.71 94
2453.82 87
2453.93 81
2454.05 78
2454.16 77
2454.27 74
2454.39 71
2454.50 66
2454.61 60
2454.73 52
2454.84 45
2454.95 39
2455.07 35
2455.18 33
2455.29 34
2455.41 35
2455.52 37
2455.64 40
2455.75 42
2455.86 44
2455.98 46
2456.09 49
2456.20 52
2456.32 55
2456.43 58
2456.54 61
2456.66 64
2456.77 66
2456.88 68
2457.00 69
2457.11 71
2457.22 71
2457.34 72
2457.45 71
2457.57 69
2457.68 64
2457.79 58
2457.91 49
2458.02 40
2458.13 30
2458.25 21
2458.36 13
2458.47 6
2458.59 1
2458.70 0
2458.82 0
2458.93 0
2459.04 0
2459.16 0
2459.27 0
2459.38 1
2459.50 2
2459.61 1
2459.72 1
2459.84 0
2459.95 0
2460.07 3
2460.18 8
2460.29 16
2460.41 28
2460.52 41
2460.63 55
2460.75 68
2460.86 79
2460.97 87
2461.09 91
2461.20 92
2461.32 90
2461.43 87
2461.54 84
2461.66 82
2461.77 82
2461.88 84
2462.00 87
2462.11 91
2462.22 94
2462.34 95
2462.45 94
2462.57 90
2462.68 84
2462.79 78
2462.91 73
2463.02 69
2463.13 67
2463.25 64
2463.36 62
2463.48 60
2463.59 57
2463.70 54
2463.82 53
2463.93 53
2464.04 55
2464.16 57
2464.27 59
2464.39 58
2464.50 54
2464.61 47
2464.73 37
2464.84 27
2464.95 16
2465.07 8
2465.18 1
2465.30 0
2465.41 0
2465.52 0
2465.64 1
2465.75 6
2465.86 13
2465.98 21
2466.09 29
2466.21 36
2466.32 43
2466.43 48
2466.55 52
2466.66 55
2466.77 57
2466.89 58
2467.00 59
2467.12 59
2467.23 58
2467.34 58
2467.46 56
2467.57 54
2467.69 52
2467.80 49
2467.91 47
2468.03 46
2468.14 47
2468.25 51
2468.37 57
2468.48 64
2468.60 72
2468.71 79
2468.82 84
2468.94 86
2469.05 85
2469.16 82
2469.28 77
2469.39 72
2469.51 67
2469.62 64
2469.73 62
2469.85 62
2469.96 62
2470.08 61
2470.19 60
2470.30 59
2470.42 57
2470.53 56
2470.65 57
2470.76 59
2470.87 64
2470.99 70
2471.10 76
2471.21 83
2471.33 88
2471.44 92
2471.56 96
2471.67 98
2471.78 100
2471.90 100
2472.01 99
2472.13 96
2472.24 90
2472.35 83
2472.47 75
2472.58 69
2472.70 66
2472.81 67
2472.92 73
2473.04 81
2473.15 91
2473.27 99
2473.38 105
2473.49 105
2473.61 102
2473.72 94
2473.84 84
2473.95 73
2474.06 63
2474.18 54
2474.29 48
2474.40 44
2474.52 44
2474.63 45
2474.75 48
2474.86 51
2474.97 54
2475.09 56
2475.20 57
2475.32 57
2475.43 56
2475.54 55
2475.66 53
2475.77 51
2475.89 47
2476.00 43
2476.11 39
2476.23 37
2476.34 36
2476.46 38
2476.57 42
2476.68 47
2476.80 52
2476.91 56
2477.03 58
2477.14 57
2477.26 55
2477.37 53
2477.48 51
2477.60 50
2477.71 50
2477.83 51
2477.94 51
2478.05 49
2478.17 45
2478.28 38
2478.40 30
2478.51 21
2478.62 12
2478.74 5
2478.85 0
2478.97 0
2479.08 0
2479.19 0
2479.31 0
2479.42 0
2479.54 0
2479.65 0
2479.76 0
2479.88 0
2479.99 0
2480.11 6
2480.22 14
2480.34 25
2480.45 38
2480.56 52
2480.68 65
2480.79 78
2480.91 88
2481.02 96
2481.13 102
2481.25 106
2481.36 108
2481.48 109
2481.59 108
2481.70 106
2481.82 103
2481.93 98
2482.05 92
2482.16 86
2482.28 81
2482.39 77
2482.50 76
2482.62 77
2482.73 81
2482.85 86
2482.96 91
2483.07 94
2483.19 96
2483.30 95
2483.42 92
2483.53 88
2483.65 85
2483.76 85
2483.87 87
2483.99 92
2484.10 99
2484.22 107
2484.33 115
2484.44 121
2484.56 125
2484.67 127
2484.79 126
2484.90 122
2485.02 116
2485.13 107
2485.24 97
2485.36 86
2485.47 74
2485.59 62
2485.70 51
2485.82 42
2485.93 35
2486.04 29
2486.16 25
2486.27 23
2486.39 22
2486.50 23
2486.62 24
2486.73 27
2486.84 31
2486.96 35
2487.07 39
2487.19 42
2487.30 45
2487.42 49
2487.53 53
2487.64 57
2487.76 62
2487.87 68
2487.99 73
2488.10 77
2488.22 79
2488.33 79
2488.44 78
2488.56 76
2488.67 74
2488.79 74
2488.90 75
2489.02 77
2489.13 80
2489.24 81
2489.36 80
2489.47 75
2489.59 67
2489.70 56
2489.82 46
2489.93 37
2490.04 31
2490.16 29
2490.27 31
2490.39 36
2490.50 41
2490.62 46
2490.73 48
2490.84 49
2490.96 48
2491.07 45
2491.19 43
2491.30 40
2491.42 37
2491.53 34
2491.65 29
2491.76 23
2491.87 15
2491.99 7
2492.10 1
2492.22 0
2492.33 0
2492.45 1
2492.56 6
2492.67 12
2492.79 17
2492.90 20
2493.02 21
2493.13 20
2493.25 18
2493.36 17
2493.48 17
2493.59 20
2493.70 24
2493.82 29
2493.93 36
2494.05 42
2494.16 50
2494.28 59
2494.39 70
2494.51 84
2494.62 98
2494.73 113
2494.85 125
2494.96 133
2495.08 136
2495.19 134
2495.31 128
2495.42 120
2495.54 111
2495.65 104
2495.76 99
2495.88 95
2495.99 93
2496.11 92
2496.22 91
2496.34 90
2496.45 91
2496.57 93
2496.68 97
2496.79 103
2496.91 111
2497.02 118
2497.14 125
2497.25 129
2497.37 129
2497.48 125
2497.60 117
2497.71 105
2497.83 93
2497.94 80
2498.05 69
2498.17 62
2498.28 60
2498.40 62
2498.51 67
2498.63 75
2498.74 82
2498.86 88
2498.97 92
2499.08 92
2499.20 88
2499.31 82
2499.43 73
2499.54 63
2499.66 52
2499.77 43
2499.89 37
2500.00 35
2500.12 37
2500.23 43
2500.34 53
2500.46 64
2500.57 74
2500.69 82
2500.80 87
2500.92 89
2501.03 88
2501.15 85
2501.26 82
2501.38 77
2501.49 74
2501.61 71
2501.72 69
2501.83 67
2501.95 65
2502.06 63
2502.18 60
2502.29 57
2502.41 53
2502.52 48
2502.64 44
2502.75 41
2502.87 40
2502.98 40
2503.10 41
2503.21 43
2503.32 45
2503.44 48
2503.55 51
2503.67 55
2503.78 60
2503.90 67
2504.01 75
2504.13 83
2504.24 91
2504.36 96
2504.47 98
2504.59 95
2504.70 89
2504.82 78
2504.93 65
2505.04 50
2505.16 37
2505.27 25
2505.39 16
2505.50 10
2505.62 8
2505.73 9
2505.85 14
2505.96 20
2506.08 28
2506.19 37
2506.31 44
2506.42 51
2506.54 55
2506.65 57
2506.77 57
2506.88 54
2506.99 50
2507.11 43
2507.22 36
2507.34 29
2507.45 24
2507.57 21
2507.68 21
2507.80 24
2507.91 29
2508.03 35
2508.14 41
2508.26 47
2508.37 52
2508.49 58
2508.60 63
2508.72 69
2508.83 76
2508.95 82
2509.06 87
2509.17 91
2509.29 94
2509.40 96
2509.52 99
2509.63 102
2509.75 107
2509.86 114
2509.98 122
2510.09 130
2510.21 139
2510.32 146
2510.44 151
2510.55 154
2510.67 156
2510.78 156
2510.90 156
2511.01 155
2511.13 155
2511.24 155
2511.36 155
2511.47 154
2511.59 152
2511.70 147
2511.82 139
2511.93 131
2512.04 122
2512.16 114
2512.27 110
2512.39 110
2512.50 114
2512.62 119
2512.73 126
2512.85 130
2512.96 132
2513.08 131
2513.19 127
2513.31 120
2513.42 111
2513.54 103
2513.65 95
2513.77 87
2513.88 80
2514.00 73
2514.11 68
2514.23 63
2514.34 59
2514.46 56
2514.57 54
2514.69 53
2514.80 52
2514.92 50
2515.03 49
2515.15 48
2515.26 47
2515.38 46
2515.49 45
2515.61 44
2515.72 42
2515.84 39
2515.95 36
2516.07 31
2516.18 27
2516.30 22
2516.41 18
2516.53 14
2516.64 11
2516.76 8
2516.87 6
2516.99 4
2517.10 4
2517.22 5
2517.33 8
2517.45 12
2517.56 16
2517.68 20
2517.79 22
2517.91 22
2518.02 21
2518.14 17
2518.25 13
2518.37 9
2518.48 5
2518.60 2
2518.71 0
2518.83 0
2518.94 0
2519.06 0
2519.17 0
2519.29 0
2519.40 0
2519.52 0
2519.63 0
2519.75 2
2519.86 5
2519.98 8
2520.09 11
2520.21 14
2520.32 15
2520.44 16
2520.55 15
2520.67 13
2520.78 11
2520.90 10
2521.01 9
2521.13 9
2521.24 11
2521.36 15
2521.47 20
2521.59 25
2521.70 29
2521.82 31
2521.93 31
2522.05 28
2522.16 25
2522.28 21
2522.39 19
2522.51 18
2522.62 20
2522.74 23
2522.85 26
2522.97 29
2523.08 31
2523.20 32
2523.31 33
2523.43 35
2523.54 37
2523.66 39
2523.77 42
2523.89 44
2524.00 45
2524.12 43
2524.23 41
2524.35 38
2524.46 35
2524.58 35
2524.69 36
2524.81 38
2524.92 42
2525.04 45
2525.15 46
2525.27 46
2525.38 43
2525.50 39
2525.61 35
2525.73 31
2525.84 31
2525.96 34
2526.08 40
2526.19 49
2526.31 60
2526.42 71
2526.54 81
2526.65 89
2526.77 95
2526.88 100
2527.00 102
2527.11 101
2527.23 98
2527.34 92
2527.46 83
2527.57 72
2527.69 59
2527.80 45
2527.92 32
2528.03 21
2528.15 13
2528.26 9
2528.38 10
2528.49 15
2528.61 25
2528.72 37
2528.84 50
2528.95 62
2529.07 72
2529.19 79
2529.30 84
2529.42 86
2529.53 88
2529.65 88
2529.76 90
2529.88 92
2529.99 95
2530.11 98
2530.22 100
2530.34 102
2530.45 102
2530.57 100
2530.68 97
2530.80 91
2530.91 84
2531.03 76
2531.14 68
2531.26 58
2531.38 49
2531.49 40
2531.61 32
2531.72 24
2531.84 16
2531.95 10
2532.07 5
2532.18 3
2532.30 3
2532.41 7
2532.53 13
2532.64 20
2532.76 28
2532.87 35
2532.99 42
2533.10 47
2533.22 50
2533.34 53
2533.45 54
2533.57 53
2533.68 50
2533.80 45
2533.91 37
2534.03 28
2534.14 17
2534.26 7
2534.37 0
2534.49 0
2534.60 0
2534.72 3
2534.83 14
2534.95 26
2535.07 38
2535.18 48
2535.30 53
2535.41 55
2535.53 53
2535.64 48
2535.76 42
2535.87 36
2535.99 30
2536.10 26
2536.22 23
2536.33 21
2536.45 20
2536.57 18
2536.68 17
2536.80 15
2536.91 12
2537.03 9
2537.14 6
2537.26 2
2537.37 0
2537.49 0
2537.60 0
2537.72 0
2537.84 0
2537.95 0
2538.07 0
2538.18 0
2538.30 4
2538.41 10
2538.53 15
2538.64 19
2538.76 19
2538.87 17
2538.99 12
2539.11 6
2539.22 1
2539.34 0
2539.45 0
2539.57 0
2539.68 0
2539.80 0
2539.91 0
2540.03 2
2540.14 4
2540.26 5
2540.38 5
2540.49 5
2540.61 4
2540.72 3
2540.84 3
2540.95 5
2541.07 8
2541.18 12
2541.30 18
2541.41 26
2541.53 35
2541.65 45
2541.76 56
2541.88 67
2541.99 78
2542.11 88
2542.22 95
2542.34 99
2542.45 100
2542.57 99
2542.69 95
2542.80 89
2542.92 83
2543.03 77
2543.15 71
2543.26 66
2543.38 61
2543.49 55
2543.61 49
2543.73 43
2543.84 37
2543.96 32
2544.07 31
2544.19 33
2544.30 39
2544.42 49
2544.53 62
2544.65 77
2544.77 94
2544.88 110
2545.00 126
2545.11 140
2545.23 152
2545.34 162
2545.46 170
2545.57 176
2545.69 180
2545.81 183
2545.92 184
2546.04 185
2546.15 185
2546.27 186
2546.38 187
2546.50 190
2546.62 193
2546.73 196
2546.85 199
2546.96 201
2547.08 203
2547.19 206
2547.31 209
2547.42 213
2547.54 217
2547.66 221
2547.77 223
2547.89 225
2548.00 226
2548.12 227
2548.23 228
2548.35 231
2548.47 235
2548.58 241
2548.70 246
2548.81 251
2548.93 254
2549.04 254
2549.16 252
2549.28 248
2549.39 242
2549.51 235
2549.62 227
2549.74 219
2549.85 211
2549.97 203
2550.09 196
2550.20 190
2550.32 185
2550.43 179
2550.55 173
2550.66 165
2550.78 155
2550.90 144
2551.01 134
2551.13 124
2551.24 118
2551.36 114
2551.47 114
2551.59 114
2551.71 115
2551.82 114
2551.94 111
2552.05 106
2552.17 99
2552.28 92
2552.40 84
2552.52 77
2552.63 72
2552.75 67
2552.86 64
2552.98 61
2553.09 59
2553.21 57
2553.33 55
2553.44 53
2553.56 52
2553.67 51
2553.79 52
2553.91 55
2554.02 60
2554.14 68
2554.25 77
2554.37 87
2554.48 97
2554.60 104
2554.72 107
2554.83 107
2554.95 104
2555.06 98
2555.18 92
2555.30 86
2555.41 82
2555.53 80
2555.64 79
2555.76 79
2555.87 80
2555.99 79
2556.11 79
2556.22 79
2556.34 78
2556.45 78
2556.57 77
2556.69 77
2556.80 75
2556.92 73
2557.03 69
2557.15 64
2557.26 59
2557.38 54
2557.50 49
2557.61 45
2557.73 43
2557.84 41
2557.96 40
2558.08 40
2558.19 40
2558.31 41
2558.42 42
2558.54 44
2558.66 47
2558.77 50
2558.89 55
2559.00 60
2559.12 66
2559.23 74
2559.35 82
2559.47 91
2559.58 99
2559.70 107
2559.81 112
2559.93 115
2560.05 114
2560.16 111
2560.28 105
2560.39 97
2560.51 88
2560.63 78
2560.74 68
2560.86 60
2560.97 52
2561.09 46
2561.21 42
2561.32 38
2561.44 35
2561.55 32
2561.67 27
2561.79 21
2561.90 14
2562.02 7
2562.13 0
2562.25 0
2562.37 0
2562.48 0
2562.60 0
2562.71 0
2562.83 0
2562.95 0
2563.06 0
2563.18 7
2563.29 16
2563.41 27
2563.53 38
2563.64 48
2563.76 57
2563.87 64
2563.99 69
2564.11 72
2564.22 73
2564.34 73
2564.45 74
2564.57 75
2564.69 76
2564.80 78
2564.92 81
2565.03 82
2565.15 82
2565.27 81
2565.38 78
2565.50 73
2565.61 66
2565.73 58
2565.85 48
2565.96 38
2566.08 30
2566.19 24
2566.31 21
2566.43 21
2566.54 24
2566.66 31
2566.77 38
2566.89 46
2567.01 54
2567.12 62
2567.24 68
2567.36 74
2567.47 78
2567.59 80
2567.70 80
2567.82 78
2567.94 74
2568.05 67
2568.17 60
2568.28 53
2568.40 48
2568.52 44
2568.63 44
2568.75 45
2568.86 47
2568.98 48
2569.10 48
2569.21 45
2569.33 40
2569.45 34
2569.56 29
2569.68 25
2569.79 24
2569.91 26
2570.03 30
2570.14 35
2570.26 40
2570.37 43
2570.49 44
2570.61 44
2570.72 41
2570.84 38
2570.96 36
2571.07 36
2571.19 37
2571.30 42
2571.42 49
2571.54 58
2571.65 68
2571.77 78
2571.89 87
2572.00 95
2572.12 101
2572.23 106
2572.35 111
2572.47 116
2572.58 123
2572.70 132
2572.81 141
2572.93 150
2573.05 158
2573.16 165
2573.28 169
2573.40 172
2573.51 172
2573.63 171
2573.74 167
2573.86 162
2573.98 156
2574.09 149
2574.21 140
2574.33 130
2574.44 120
2574.56 111
2574.67 104
2574.79 99
2574.91 96
2575.02 97
2575.14 99
2575.26 103
2575.37 108
2575.49 112
2575.61 115
2575.72 115
2575.84 113
2575.95 108
2576.07 100
2576.19 91
2576.30 80
2576.42 70
2576.54 61
2576.65 55
2576.77 51
2576.88 49
2577.00 49
2577.12 51
2577.23 53
2577.35 55
2577.47 56
2577.58 56
2577.70 57
2577.82 58
2577.93 60
2578.05 63
2578.16 67
2578.28 70
2578.40 72
2578.51 74
2578.63 74
2578.75 73
2578.86 72
2578.98 71
2579.09 70
2579.21 68
2579.33 65
2579.44 62
2579.56 58
2579.68 54
2579.79 52
2579.91 51
2580.03 53
2580.14 58
2580.26 64
2580.38 71
2580.49 78
2580.61 84
2580.72 88
2580.84 91
2580.96 93
2581.07 96
2581.19 99
2581.31 102
2581.42 107
2581.54 112
2581.66 116
2581.77 120
2581.89 122
2582.00 123
2582.12 122
2582.24 120
2582.35 116
2582.47 113
2582.59 109
2582.70 107
2582.82 105
2582.94 104
2583.05 103
2583.17 101
2583.29 100
2583.40 97
2583.52 95
2583.64 93
2583.75 92
2583.87 92
2583.98 95
2584.10 100
2584.22 105
2584.33 111
2584.45 117
2584.57 122
2584.68 127
2584.80 130
2584.92 131
2585.03 131
2585.15 129
2585.27 123
2585.38 115
2585.50 104
2585.62 91
2585.73 76
2585.85 62
2585.97 49
2586.08 40
2586.20 34
2586.31 33
2586.43 36
2586.55 41
2586.66 48
2586.78 54
2586.90 59
2587.01 60
2587.13 59
2587.25 56
2587.36 51
2587.48 45
2587.60 39
2587.71 34
2587.83 31
2587.95 28
2588.06 25
2588.18 24
2588.30 23
2588.41 22
2588.53 23
2588.65 24
2588.76 25
2588.88 27
2589.00 28
2589.11 30
2589.23 32
2589.35 34
2589.46 34
2589.58 35
2589.70 34
2589.81 33
2589.93 31
2590.04 30
2590.16 30
2590.28 32
2590.39 36
2590.51 42
2590.63 48
2590.74 53
2590.86 56
2590.98 54
2591.09 49
2591.21 40
2591.33 29
2591.44 17
2591.56 6
2591.68 0
2591.79 0
2591.91 0
2592.03 0
2592.14 0
2592.26 0
2592.38 1
2592.49 7
2592.61 13
2592.73 17
2592.84 20
2592.96 21
2593.08 22
2593.19 22
2593.31 20
2593.43 18
2593.54 16
2593.66 12
2593.78 8
2593.89 3
2594.01 0
2594.13 0
2594.24 0
2594.36 0
2594.48 0
2594.59 0
2594.71 0
2594.83 0
2594.95 1
2595.06 4
2595.18 8
2595.30 11
2595.41 13
2595.53 14
2595.65 13
2595.76 11
2595.88 8
2596.00 5
2596.11 3
2596.23 3
2596.35 7
2596.46 13
2596.58 21
2596.70 30
2596.81 38
2596.93 45
2597.05 51
2597.16 56
2597.28 59
2597.40 62
2597.51 63
2597.63 62
2597.75 59
2597.86 53
2597.98 45
2598.10 35
2598.21 26
2598.33 19
2598.45 16
2598.56 17
2598.68 24
2598.80 33
2598.92 45
2599.03 56
2599.15 64
2599.27 70
2599.38 72
2599.50 72
2599.62 69
2599.73 64
2599.85 57
2599.97 50
2600.08 43
2600.20 38
2600.32 35
2600.43 37
2600.55 43
2600.67 51
2600.78 59
2600.90 66
2601.02 69
2601.14 68
2601.25 64
2601.37 59
2601.49 53
2601.60 50
2601.72 49
2601.84 51
2601.95 55
2602.07 61
2602.19 69
2602.30 79
2602.42 90
2602.54 102
2602.65 113
2602.77 121
2602.89 125
2603.01 124
2603.12 118
2603.24 109
2603.36 99
2603.47 91
2603.59 86
2603.71 84
2603.82 84
2603.94 86
2604.06 88
2604.17 87
2604.29 85
2604.41 82
2604.53 77
2604.64 73
2604.76 68
2604.88 65
2604.99 61
2605.11 59
2605.23 56
2605.34 56
2605.46 56
2605.58 59
2605.69 64
2605.81 70
2605.93 78
2606.05 86
2606.16 93
2606.28 98
2606.40 103
2606.51 106
2606.63 109
2606.75 110
2606.86 112
2606.98 112
2607.10 112
2607.22 110
2607.33 108
2607.45 105
2607.57 104
2607.68 103
2607.80 104
2607.92 107
2608.03 112
2608.15 117
2608.27 121
2608.39 124
2608.50 125
2608.62 122
2608.74 117
2608.85 111
2608.97 104
2609.09 98
2609.21 92
2609.32 89
2609.44 85
2609.56 82
2609.67 78
2609.79 72
2609.91 65
2610.02 58
2610.14 52
2610.26 47
2610.38 45
2610.49 47
2610.61 51
2610.73 57
2610.84 64
2610.96 71
2611.08 76
2611.20 80
2611.31 82
2611.43 82
2611.55 82
2611.66 81
2611.78 79
2611.90 77
2612.01 75
2612.13 72
2612.25 68
2612.37 63
2612.48 57
2612.60 51
2612.72 46
2612.83 42
2612.95 41
2613.07 41
2613.19 44
2613.30 50
2613.42 57
2613.54 65
2613.65 73
2613.77 82
2613.89 91
2614.01 100
2614.12 108
2614.24 115
2614.36 121
2614.47 126
2614.59 129
2614.71 132
2614.83 134
2614.94 136
2615.06 138
2615.18 140
2615.30 143
2615.41 146
2615.53 149
2615.65 153
2615.76 157
2615.88 161
2616.00 165
2616.12 169
2616.23 172
2616.35 175
2616.47 176
2616.58 175
2616.70 173
2616.82 170
2616.94 166
2617.05 161
2617.17 155
2617.29 150
2617.40 144
2617.52 139
2617.64 133
2617.76 128
2617.87 123
2617.99 120
2618.11 117
2618.23 115
2618.34 113
2618.46 111
2618.58 109
2618.69 107
2618.81 105
2618.93 103
2619.05 104
2619.16 107
2619.28 111
2619.40 118
2619.52 125
2619.63 132
2619.75 138
2619.87 143
2619.98 147
2620.10 150
2620.22 152
2620.34 155
2620.45 158
2620.57 162
2620.69 167
2620.81 173
2620.92 180
2621.04 187
2621.16 194
2621.27 199
2621.39 202
2621.51 203
2621.63 200
2621.74 195
2621.86 188
2621.98 181
2622.10 175
2622.21 171
2622.33 168
2622.45 166
2622.57 164
2622.68 162
2622.80 159
2622.92 154
2623.03 148
2623.15 142
2623.27 134
2623.39 127
2623.50 119
2623.62 113
2623.74 108
2623.86 104
2623.97 102
2624.09 100
2624.21 99
2624.33 96
2624.44 92
2624.56 86
2624.68 80
2624.80 73
2624.91 66
2625.03 62
2625.15 59
2625.27 58
2625.38 59
2625.50 61
2625.62 62
2625.73 62
2625.85 62
2625.97 60
2626.09 56
2626.20 52
2626.32 47
2626.44 43
2626.56 40
2626.67 39
2626.79 38
2626.91 38
2627.03 39
2627.14 39
2627.26 39
2627.38 37
2627.50 33
2627.61 27
2627.73 21
2627.85 16
2627.97 12
2628.08 11
2628.20 14
2628.32 19
2628.44 28
2628.55 38
2628.67 49
2628.79 59
2628.91 68
2629.02 75
2629.14 78
2629.26 79
2629.38 76
2629.49 72
2629.61 66
2629.73 59
2629.85 53
2629.96 48
2630.08 43
2630.20 39
2630.32 35
2630.43 31
2630.55 28
2630.67 25
2630.79 22
2630.90 21
2631.02 22
2631.14 24
2631.26 28
2631.37 34
2631.49 42
2631.61 52
2631.73 63
2631.84 75
2631.96 88
2632.08 101
2632.20 112
2632.31 121
2632.43 128
2632.55 130
2632.67 129
2632.78 124
2632.90 115
2633.02 103
2633.14 91
2633.25 79
2633.37 69
2633.49 63
2633.61 61
2633.73 62
2633.84 66
2633.96 72
2634.08 77
2634.20 80
2634.31 81
2634.43 79
2634.55 76
2634.67 71
2634.78 67
2634.90 63
2635.02 62
2635.14 65
2635.25 70
2635.37 77
2635.49 84
2635.61 92
2635.72 97
2635.84 99
2635.96 99
2636.08 96
2636.20 93
2636.31 90
2636.43 89
2636.55 89
2636.67 92
2636.78 96
2636.90 101
2637.02 107
2637.14 114
2637.25 120
2637.37 127
2637.49 133
2637.61 137
2637.72 139
2637.84 138
2637.96 136
2638.08 132
2638.20 126
2638.31 121
2638.43 116
2638.55 111
2638.67 106
2638.78 101
2638.90 94
2639.02 87
2639.14 79
2639.26 72
2639.37 64
2639.49 57
2639.61 51
2639.73 47
2639.84 44
2639.96 43
2640.08 45
2640.20 49
2640.31 55
2640.43 64
2640.55 74
2640.67 85
2640.79 96
2640.90 106
2641.02 115
2641.14 121
2641.26 125
2641.37 128
2641.49 130
2641.61 129
2641.73 127
2641.85 122
2641.96 114
2642.08 103
2642.20 90
2642.32 77
2642.43 65
2642.55 55
2642.67 49
2642.79 47
2642.91 48
2643.02 50
2643.14 53
2643.26 54
2643.38 55
2643.49 54
2643.61 53
2643.73 50
2643.85 47
2643.97 44
2644.08 41
2644.20 38
2644.32 36
2644.44 37
2644.56 41
2644.67 48
2644.79 57
2644.91 67
2645.03 76
2645.14 82
2645.26 86
2645.38 86
2645.50 83
2645.62 81
2645.73 78
2645.85 78
2645.97 77
2646.09 77
2646.21 76
2646.32 73
2646.44 68
2646.56 62
2646.68 55
2646.79 49
2646.91 45
2647.03 42
2647.15 40
2647.27 39
2647.38 39
2647.50 39
2647.62 39
2647.74 40
2647.86 42
2647.97 46
2648.09 50
2648.21 55
2648.33 59
2648.45 62
2648.56 65
2648.68 66
2648.80 67
2648.92 66
2649.03 66
2649.15 66
2649.27 66
2649.39 66
2649.51 65
2649.62 64
2649.74 62
2649.86 58
2649.98 51
2650.10 43
2650.21 34
2650.33 23
2650.45 13
2650.57 4
2650.69 0
2650.80 0
2650.92 0
2651.04 0
2651.16 0
2651.28 0
2651.39 0
2651.51 0
2651.63 3
2651.75 13
2651.87 22
2651.98 28
2652.10 31
2652.22 31
2652.34 28
2652.46 23
2652.57 19
2652.69 16
2652.81 18
2652.93 23
2653.05 34
2653.16 48
2653.28 64
2653.40 81
2653.52 96
2653.64 106
2653.75 112
2653.87 114
2653.99 112
2654.11 109
2654.23 106
2654.34 104
2654.46 102
2654.58 101
2654.70 100
2654.82 98
2654.94 96
2655.05 93
2655.17 91
2655.29 89
2655.41 87
2655.53 87
2655.64 87
2655.76 88
2655.88 90
2656.00 93
2656.12 95
2656.23 98
2656.35 100
2656.47 100
2656.59 100
2656.71 98
2656.82 95
2656.94 92
2657.06 89
2657.18 88
2657.30 89
2657.42 90
2657.53 93
2657.65 95
2657.77 97
2657.89 97
2658.01 96
2658.12 94
2658.24 91
2658.36 88
2658.48 85
2658.60 83
2658.71 80
2658.83 77
2658.95 73
2659.07 68
2659.19 61
2659.31 54
2659.42 46
2659.54 39
2659.66 32
2659.78 27
2659.90 23
2660.01 20
2660.13 16
2660.25 12
2660.37 9
2660.49 5
2660.61 3
2660.72 2
2660.84 3
2660.96 6
2661.08 9
2661.20 12
2661.31 14
2661.43 16
2661.55 18
2661.67 20
2661.79 24
2661.91 30
2662.02 37
2662.14 46
2662.26 54
2662.38 60
2662.50 64
2662.62 64
2662.73 62
2662.85 59
2662.97 55
2663.09 52
2663.21 51
2663.32 52
2663.44 55
2663.56 58
2663.68 61
2663.80 63
2663.92 64
2664.03 64
2664.15 62
2664.27 61
2664.39 60
2664.51 61
2664.63 61
2664.74 63
2664.86 65
2664.98 67
2665.10 69
2665.22 70
2665.34 70
2665.45 69
2665.57 66
2665.69 62
2665.81 57
2665.93 50
2666.05 42
2666.16 32
2666.28 22
2666.40 11
2666.52 0
2666.64 0
2666.76 0
2666.87 0
2666.99 0
2667.11 0
2667.23 0
2667.35 0
2667.47 0
2667.58 13
2667.70 25
2667.82 35
2667.94 43
2668.06 50
2668.18 53
2668.29 55
2668.41 54
2668.53 53
2668.65 50
2668.77 47
2668.89 42
2669.00 38
2669.12 33
2669.24 29
2669.36 25
2669.48 24
2669.60 24
2669.71 26
2669.83 30
2669.95 34
2670.07 37
2670.19 38
2670.31 36
2670.42 33
2670.54 27
2670.66 20
2670.78 13
2670.90 7
2671.02 3
2671.14 0
2671.25 0
2671.37 0
2671.49 0
2671.61 0
2671.73 0
2671.85 0
2671.96 0
2672.08 0
2672.20 0
2672.32 0
2672.44 4
2672.56 9
2672.68 15
2672.79 21
2672.91 27
2673.03 33
2673.15 37
2673.27 41
2673.39 43
2673.50 44
2673.62 44
2673.74 43
2673.86 41
2673.98 41
2674.10 42
2674.22 47
2674.33 55
2674.45 67
2674.57 82
2674.69 99
2674.81 116
2674.93 131
2675.04 143
2675.16 150
2675.28 154
2675.40 155
2675.52 154
2675.64 154
2675.76 156
2675.87 160
2675.99 166
2676.11 171
2676.23 176
2676.35 177
2676.47 176
2676.59 172
2676.70 167
2676.82 162
2676.94 160
2677.06 159
2677.18 159
2677.30 161
2677.42 161
2677.53 160
2677.65 156
2677.77 151
2677.89 146
2678.01 140
2678.13 134
2678.25 128
2678.36 123
2678.48 119
2678.60 115
2678.72 111
2678.84 109
2678.96 107
2679.08 105
2679.19 103
2679.31 101
2679.43 99
2679.55 97
2679.67 97
2679.79 98
2679.91 102
2680.02 109
2680.14 117
2680.26 125
2680.38 132
2680.50 137
2680.62 138
2680.74 137
2680.86 133
2680.97 128
2681.09 122
2681.21 117
2681.33 111
2681.45 105
2681.57 99
2681.69 92
2681.80 85
2681.92 77
2682.04 68
2682.16 58
2682.28 49
2682.40 40
2682.52 31
2682.64 24
2682.75 18
2682.87 13
2682.99 9
2683.11 6
2683.23 4
2683.35 2
2683.47 1
2683.58 1
2683.70 2
2683.82 3
2683.94 6
2684.06 9
2684.18 12
2684.30 16
2684.42 20
2684.53 23
2684.65 27
2684.77 30
2684.89 33
2685.01 36
2685.13 39
2685.25 42
2685.37 46
2685.48 50
2685.60 54
2685.72 58
2685.84 61
2685.96 62
2686.08 62
2686.20 61
2686.32 60
2686.43 58
2686.55 57
2686.67 57
2686.79 57
2686.91 58
2687.03 59
2687.15 60
2687.27 61
2687.38 61
2687.50 59
2687.62 57
2687.74 53
2687.86 48
2687.98 41
2688.10 33
2688.22 26
2688.34 20
2688.45 16
2688.57 14
2688.69 14
2688.81 13
2688.93 12
2689.05 10
2689.17 5
2689.29 0
2689.40 0
2689.52 0
2689.64 0
2689.76 0
2689.88 9
2690.00 22
2690.12 35
2690.24 48
2690.36 57
2690.47 62
2690.59 61
2690.71 57
2690.83 49
2690.95 39
2691.07 30
2691.19 22
2691.31 16
2691.43 13
2691.54 13
2691.66 16
2691.78 20
2691.90 25
2692.02 29
2692.14 32
2692.26 34
2692.38 35
2692.50 35
2692.61 36
2692.73 37
2692.85 39
2692.97 41
2693.09 44
2693.21 46
2693.33 49
2693.45 50
2693.57 52
2693.68 53
2693.80 53
2693.92 52
2694.04 50
2694.16 46
2694.28 42
2694.40 36
2694.52 31
2694.64 26
2694.75 22
2694.87 19
2694.99 18
2695.11 19
2695.23 22
2695.35 25
2695.47 29
2695.59 34
2695.71 38
2695.83 42
2695.94 46
2696.06 49
2696.18 51
2696.30 53
2696.42 53
2696.54 52
2696.66 51
2696.78 48
2696.90 44
2697.02 40
2697.13 36
2697.25 33
2697.37 30
2697.49 28
2697.61 28
2697.73 29
2697.85 32
2697.97 37
2698.09 42
2698.21 48
2698.32 53
2698.44 58
2698.56 62
2698.68 65
2698.80 66
2698.92 66
2699.04 65
2699.16 63
2699.28 60
2699.40 55
2699.52 51
2699.63 47
2699.75 45
2699.87 45
2699.99 47
2700.11 50
2700.23 54
2700.35 57
2700.47 59
2700.59 58
2700.71 55
2700.83 50
2700.94 42
2701.06 32
2701.18 21
2701.30 8
2701.42 0
2701.54 0
2701.66 0
2701.78 0
2701.90 0
2702.02 0
2702.14 0
2702.25 0
2702.37 10
2702.49 21
2702.61 29
2702.73 32
2702.85 32
2702.97 30
2703.09 26
2703.21 24
2703.33 24
2703.45 26
2703.56 31
2703.68 37
2703.80 43
2703.92 48
2704.04 52
2704.16 55
2704.28 57
2704.40 59
2704.52 60
2704.64 62
2704.76 64
2704.88 65
2704.99 66
2705.11 67
2705.23 67
2705.35 68
2705.47 68
2705.59 68
2705.71 68
2705.83 67
2705.95 66
2706.07 63
2706.19 61
2706.31 59
2706.43 60
2706.54 62
2706.66 67
2706.78 73
2706.90 80
2707.02 85
2707.14 88
2707.26 88
2707.38 85
2707.50 80
2707.62 72
2707.74 65
2707.86 58
2707.98 53
2708.09 50
2708.21 50
2708.33 53
2708.45 58
2708.57 64
2708.69 69
2708.81 73
2708.93 76
2709.05 77
2709.17 77
2709.29 78
2709.41 79
2709.53 83
2709.64 88
2709.76 96
2709.88 104
2710.00 111
2710.12 116
2710.24 118
2710.36 118
2710.48 116
2710.60 114
2710.72 112
2710.84 111
2710.96 112
2711.08 115
2711.20 117
2711.32 118
2711.43 117
2711.55 114
2711.67 106
2711.79 96
2711.91 84
2712.03 71
2712.15 57
2712.27 46
2712.39 39
2712.51 35
2712.63 34
2712.75 36
2712.87 39
2712.99 41
2713.11 42
2713.22 40
2713.34 35
2713.46 29
2713.58 24
2713.70 20
2713.82 18
2713.94 18
2714.06 21
2714.18 27
2714.30 33
2714.42 40
2714.54 46
2714.66 52
2714.78 56
2714.90 59
2715.02 61
2715.13 63
2715.25 64
2715.37 65
2715.49 66
2715.61 66
2715.73 65
2715.85 62
2715.97 59
2716.09 55
2716.21 52
2716.33 52
2716.45 55
2716.57 62
2716.69 73
2716.81 86
2716.93 100
2717.05 113
2717.16 124
2717.28 132
2717.40 136
2717.52 137
2717.64 135
2717.76 131
2717.88 125
2718.00 119
2718.12 114
2718.24 109
2718.36 106
2718.48 103
2718.60 101
2718.72 99
2718.84 97
2718.96 94
2719.08 90
2719.20 87
2719.32 83
2719.43 77
2719.55 71
2719.67 64
2719.79 55
2719.91 46
2720.03 36
2720.15 27
2720.27 19
2720.39 12
2720.51 6
2720.63 1
2720.75 0
2720.87 0
2720.99 0
2721.11 0
2721.23 0
2721.35 0
2721.47 0
2721.59 0
2721.71 3
2721.83 6
2721.94 9
2722.06 13
2722.18 16
2722.30 20
2722.42 24
2722.54 28
2722.66 32
2722.78 35
2722.90 36
2723.02 37
2723.14 36
2723.26 35
2723.38 35
2723.50 36
2723.62 37
2723.74 40
2723.86 44
2723.98 49
2724.10 54
2724.22 59
2724.34 64
2724.46 67
2724.58 69
2724.70 69
2724.81 67
2724.93 64
2725.05 59
2725.17 54
2725.29 49
2725.41 44
2725.53 41
2725.65 39
2725.77 37
2725.89 35
2726.01 33
2726.13 30
2726.25 26
2726.37 21
2726.49 17
2726.61 15
2726.73 15
2726.85 18
2726.97 23
2727.09 29
2727.21 36
2727.33 42
2727.45 47
2727.57 50
2727.69 51
2727.81 52
2727.93 52
2728.05 52
2728.17 52
2728.29 53
2728.40 54
2728.52 57
2728.64 60
2728.76 64
2728.88 69
2729.00 76
2729.12 84
2729.24 92
2729.36 101
2729.48 110
2729.60 118
2729.72 124
2729.84 126
2729.96 125
2730.08 119
2730.20 109
2730.32 96
2730.44 82
2730.56 67
2730.68 54
2730.80 41
2730.92 31
2731.04 23
2731.16 18
2731.28 15
2731.40 15
2731.52 17
2731.64 20
2731.76 25
2731.88 30
2732.00 34
2732.12 37
2732.24 41
2732.36 43
2732.48 46
2732.60 48
2732.72 50
2732.84 53
2732.96 55
2733.07 57
2733.19 59
2733.31 61
2733.43 61
2733.55 61
2733.67 59
2733.79 56
2733.91 53
2734.03 50
2734.15 50
2734.27 51
2734.39 54
2734.51 58
2734.63 63
2734.75 67
2734.87 69
2734.99 70
2735.11 70
2735.23 70
2735.35 72
2735.47 76
2735.59 80
2735.71 84
2735.83 88
2735.95 88
2736.07 85
2736.19 79
2736.31 71
2736.43 62
2736.55 55
2736.67 51
2736.79 50
2736.91 53
2737.03 59
2737.15 68
2737.27 77
2737.39 86
2737.51 93
2737.63 99
2737.75 102
2737.87 104
2737.99 105
2738.11 105
2738.23 107
2738.35 108
2738.47 109
2738.59 111
2738.71 111
2738.83 111
2738.95 110
2739.07 107
2739.19 105
2739.31 103
2739.43 103
2739.55 103
2739.67 104
2739.79 106
2739.91 109
2740.03 110
2740.15 111
2740.27 110
2740.39 108
2740.51 103
2740.63 98
2740.75 91
2740.87 84
2740.99 77
2741.11 72
2741.23 67
2741.35 64
2741.47 63
2741.59 63
2741.71 64
2741.83 64
2741.95 65
2742.07 65
2742.19 65
2742.31 66
2742.43 68
2742.55 72
2742.67 78
2742.79 84
2742.91 91
2743.03 99
2743.15 107
2743.27 114
2743.39 120
2743.51 124
2743.63 125
2743.75 124
2743.87 121
2743.99 115
2744.11 107
2744.23 99
2744.35 92
2744.47 86
2744.59 79
2744.71 73
2744.83 65
2744.95 57
2745.07 47
2745.19 36
2745.31 25
2745.43 16
2745.55 8
2745.67 3
2745.79 0
2745.91 1
2746.03 4
2746.15 8
2746.27 13
2746.39 19
2746.51 23
2746.63 27
2746.75 30
2746.87 33
2746.99 37
2747.11 43
2747.23 50
2747.35 59
2747.47 68
2747.59 76
2747.71 83
2747.83 88
2747.95 91
2748.07 93
2748.19 94
2748.31 94
2748.43 93
2748.55 91
2748.67 86
2748.79 80
2748.91 72
2749.03 62
2749.15 52
2749.27 40
2749.39 29
2749.51 19
2749.63 9
2749.75 2
2749.87 0
2749.99 0
2750.11 0
2750.23 0
2750.35 0
2750.47 2
2750.59 8
2750.71 13
2750.83 19
2750.95 26
2751.07 31
2751.19 36
2751.31 39
2751.43 42
2751.56 43
2751.68 46
2751.80 49
2751.92 55
2752.04 63
2752.16 72
2752.28 81
2752.40 90
2752.52 98
2752.64 103
2752.76 106
2752.88 106
2753.00 103
2753.12 98
2753.24 90
2753.36 81
2753.48 71
2753.60 63
2753.72 56
2753.84 53
2753.96 53
2754.08 58
2754.20 67
2754.32 77
2754.44 89
2754.56 98
2754.68 105
2754.80 108
2754.92 107
2755.04 102
2755.16 95
2755.28 86
2755.40 79
2755.52 73
2755.64 70
2755.76 69
2755.88 71
2756.00 75
2756.12 82
2756.25 91
2756.37 102
2756.49 112
2756.61 122
2756.73 129
2756.85 133
2756.97 132
2757.09 128
2757.21 121
2757.33 114
2757.45 107
2757.57 102
2757.69 99
2757.81 98
2757.93 99
2758.05 100
2758.17 100
2758.29 98
2758.41 96
2758.53 92
2758.65 88
2758.77 84
2758.89 80
2759.01 77
2759.13 75
2759.25 75
2759.37 76
2759.49 79
2759.61 83
2759.74 87
2759.86 90
2759.98 91
2760.10 91
2760.22 88
2760.34 85
2760.46 82
2760.58 80
2760.70 78
2760.82 78
2760.94 78
2761.06 78
2761.18 78
2761.30 78
2761.42 78
2761.54 78
2761.66 77
2761.78 75
2761.90 71
2762.02 65
2762.14 58
2762.26 48
2762.38 37
2762.50 26
2762.63 15
2762.75 4
2762.87 0
2762.99 0
2763.11 0
2763.23 0
2763.35 0
2763.47 0
2763.59 0
2763.71 0
2763.83 6
2763.95 14
2764.07 21
2764.19 28
2764.31 34
2764.43 40
2764.55 45
2764.67 50
2764.79 52
2764.91 53
2765.03 51
2765.16 47
2765.28 41
2765.40 34
2765.52 27
2765.64 23
2765.76 21
2765.88 22
2766.00 25
2766.12 29
2766.24 33
2766.36 36
2766.48 36
2766.60 35
2766.72 33
2766.84 31
2766.96 32
2767.08 35
2767.20 41
2767.32 49
2767.45 58
2767.57 66
2767.69 73
2767.81 79
2767.93 82
2768.05 84
2768.17 83
2768.29 81
2768.41 78
2768.53 74
2768.65 70
2768.77 67
2768.89 66
2769.01 66
2769.13 68
2769.25 70
2769.37 74
2769.49 77
2769.62 80
2769.74 82
2769.86 83
2769.98 84
2770.10 85
2770.22 85
2770.34 84
2770.46 84
2770.58 82
2770.70 81
2770.82 79
2770.94 77
2771.06 76
2771.18 75
2771.30 73
2771.42 71
2771.55 69
2771.67 66
2771.79 62
2771.91 59
2772.03 56
2772.15 57
2772.27 61
2772.39 68
2772.51 78
2772.63 91
2772.75 105
2772.87 117
2772.99 128
2773.11 135
2773.23 138
2773.36 137
2773.48 131
2773.60 122
2773.72 110
2773.84 98
2773.96 87
2774.08 79
2774.20 75
2774.32 75
2774.44 79
2774.56 85
2774.68 91
2774.80 97
2774.92 100
2775.05 103
2775.17 104
2775.29 106
2775.41 109
2775.53 113
2775.65 119
2775.77 127
2775.89 135
2776.01 145
2776.13 155
2776.25 166
2776.37 177
2776.49 188
2776.61 197
2776.74 203
2776.86 206
2776.98 206
2777.10 201
2777.22 193
2777.34 182
2777.46 170
2777.58 157
2777.70 144
2777.82 133
2777.94 125
2778.06 118
2778.18 113
2778.31 109
2778.43 106
2778.55 103
2778.67 100
2778.79 98
2778.91 96
2779.03 95
2779.15 93
2779.27 90
2779.39 86
2779.51 81
2779.63 74
2779.76 68
2779.88 63
2780.00 60
2780.12 61
2780.24 65
2780.36 72
2780.48 83
2780.60 94
2780.72 106
2780.84 116
2780.96 122
2781.08 126
2781.21 125
2781.33 120
2781.45 112
2781.57 102
2781.69 93
2781.81 85
2781.93 79
2782.05 76
2782.17 76
2782.29 77
2782.41 78
2782.53 78
2782.66 76
2782.78 73
2782.90 69
2783.02 66
2783.14 64
2783.26 64
2783.38 66
2783.50 71
2783.62 78
2783.74 86
2783.86 94
2783.99 101
2784.11 106
2784.23 111
2784.35 114
2784.47 115
2784.59 115
2784.71 114
2784.83 113
2784.95 111
2785.07 110
2785.19 108
2785.32 105
2785.44 102
2785.56 96
2785.68 89
2785.80 81
2785.92 73
2786.04 66
2786.16 62
2786.28 59
2786.40 59
2786.53 59
2786.65 60
2786.77 59
2786.89 57
2787.01 54
2787.13 51
2787.25 48
2787.37 47
2787.49 47
2787.61 49
2787.73 51
2787.86 52
2787.98 51
2788.10 48
2788.22 43
2788.34 37
2788.46 31
2788.58 27
2788.70 25
2788.82 27
2788.95 30
2789.07 34
2789.19 38
2789.31 41
2789.43 42
2789.55 40
2789.67 36
2789.79 31
2789.91 26
2790.03 21
2790.16 18
2790.28 18
2790.40 20
2790.52 24
2790.64 30
2790.76 35
2790.88 40
2791.00 42
2791.12 42
2791.24 39
2791.37 35
2791.49 29
2791.61 24
2791.73 20
2791.85 19
2791.97 19
2792.09 22
2792.21 26
2792.33 32
2792.46 38
2792.58 43
2792.70 48
2792.82 51
2792.94 53
2793.06 53
2793.18 52
2793.30 50
2793.42 48
2793.55 46
2793.67 45
2793.79 44
2793.91 43
2794.03 42
2794.15 41
2794.27 39
2794.39 37
2794.51 35
2794.64 34
2794.76 33
2794.88 32
2795.00 31
2795.12 29
2795.24 26
2795.36 22
2795.48 17
2795.61 11
2795.73 7
2795.85 3
2795.97 2
2796.09 4
2796.21 8
2796.33 16
2796.45 26
2796.57 38
2796.70 52
2796.82 65
2796.94 77
2797.06 88
2797.18 95
2797.30 98
2797.42 98
2797.54 96
2797.67 93
2797.79 88
2797.91 84
2798.03 81
2798.15 79
2798.27 78
2798.39 80
2798.51 84
2798.64 89
2798.76 95
2798.88 100
2799.00 105
2799.12 107
2799.24 106
2799.36 103
2799.48 98
2799.61 93
2799.73 88
2799.85 83
2799.97 79
2800.09 76
2800.21 74
2800.33 73
2800.45 74
2800.58 78
2800.70 84
2800.82 94
2800.94 107
2801.06 121
2801.18 136
2801.30 151
2801.42 166
2801.55 181
2801.67 196
2801.79 211
2801.91 225
2802.03 237
2802.15 249
2802.27 261
2802.39 273
2802.52 287
2802.64 303
2802.76 321
2802.88 339
2803.00 356
2803.12 369
2803.24 377
2803.37 380
2803.49 377
2803.61 371
2803.73 363
2803.85 354
2803.97 345
2804.09 339
2804.21 334
2804.34 330
2804.46 327
2804.58 324
2804.70 321
2804.82 317
2804.94 312
2805.06 306
2805.19 297
2805.31 287
2805.43 275
2805.55 260
2805.67 244
2805.79 227
2805.91 210
2806.04 193
2806.16 179
2806.28 167
2806.40 159
2806.52 154
2806.64 152
2806.76 151
2806.88 152
2807.01 152
2807.13 152
2807.25 150
2807.37 148
2807.49 144
2807.61 140
2807.73 134
2807.86 128
2807.98 118
2808.10 107
2808.22 93
2808.34 79
2808.46 66
2808.58 56
2808.71 51
2808.83 52
2808.95 57
2809.07 65
2809.19 74
2809.31 81
2809.44 86
2809.56 87
2809.68 84
2809.80 79
2809.92 72
2810.04 63
2810.16 54
2810.29 45
2810.41 37
2810.53 30
2810.65 26
2810.77 24
2810.89 25
2811.01 30
2811.14 36
2811.26 44
2811.38 52
2811.50 59
2811.62 65
2811.74 69
2811.86 71
2811.99 72
2812.11 72
2812.23 72
2812.35 70
2812.47 68
2812.59 64
2812.72 57
2812.84 48
2812.96 37
2813.08 24
2813.20 11
2813.32 0
2813.44 0
2813.57 0
2813.69 0
2813.81 0
2813.93 0
2814.05 0
2814.17 1
2814.30 5
2814.42 8
2814.54 10
2814.66 11
2814.78 13
2814.90 16
2815.03 20
2815.15 23
2815.27 26
2815.39 28
2815.51 29
2815.63 28
2815.75 26
2815.88 23
2816.00 20
2816.12 17
2816.24 14
2816.36 11
2816.48 9
2816.61 8
2816.73 8
2816.85 10
2816.97 14
2817.09 19
2817.21 24
2817.34 29
2817.46 33
2817.58 34
2817.70 34
2817.82 31
2817.94 28
2818.07 24
2818.19 21
2818.31 18
2818.43 17
2818.55 16
2818.67 16
2818.80 16
2818.92 15
2819.04 14
2819.16 11
2819.28 8
2819.40 5
2819.53 4
2819.65 4
2819.77 6
2819.89 10
2820.01 16
2820.13 22
2820.26 29
2820.38 35
2820.50 41
2820.62 46
2820.74 50
2820.86 53
2820.99 55
2821.11 57
2821.23 57
2821.35 57
2821.47 57
2821.59 57
2821.72 58
2821.84 59
2821.96 61
2822.08 63
2822.20 65
2822.33 68
2822.45 71
2822.57 73
2822.69 75
2822.81 76
2822.93 75
2823.06 73
2823.18 69
2823.30 64
2823.42 59
2823.54 55
2823.66 51
2823.79 49
2823.91 49
2824.03 49
2824.15 51
2824.27 52
2824.40 53
2824.52 54
2824.64 56
2824.76 59
2824.88 63
2825.00 69
2825.13 74
2825.25 79
2825.37 83
2825.49 84
2825.61 83
2825.74 81
2825.86 79
2825.98 77
2826.10 77
2826.22 78
2826.34 81
2826.47 85
2826.59 90
2826.71 95
2826.83 100
2826.95 104
2827.08 107
2827.20 108
2827.32 107
2827.44 103
2827.56 98
2827.68 92
2827.81 85
2827.93 79
2828.05 74
2828.17 71
2828.29 69
2828.42 68
2828.54 68
2828.66 69
2828.78 70
2828.90 72
2829.03 74
2829.15 76
2829.27 78
2829.39 78
2829.51 77
2829.63 75
2829.76 71
2829.88 66
2830.00 62
2830.12 58
2830.24 55
2830.37 54
2830.49 54
2830.61 54
2830.73 54
2830.85 53
2830.98 50
2831.10 45
2831.22 41
2831.34 36
2831.46 33
2831.59 33
2831.71 36
2831.83 41
2831.95 49
2832.07 58
2832.20 68
2832.32 78
2832.44 87
2832.56 93
2832.68 96
2832.81 95
2832.93 91
2833.05 82
2833.17 71
2833.29 58
2833.41 45
2833.54 34
2833.66 26
2833.78 20
2833.90 17
2834.02 17
2834.15 17
2834.27 19
2834.39 20
2834.51 21
2834.63 22
2834.76 22
2834.88 22
2835.00 22
2835.12 23
2835.25 24
2835.37 25
2835.49 27
2835.61 28
2835.73 29
2835.86 29
2835.98 28
2836.10 25
2836.22 22
2836.34 18
2836.47 16
2836.59 14
2836.71 13
2836.83 13
2836.95 13
2837.08 13
2837.20 12
2837.32 11
2837.44 11
2837.56 12
2837.69 15
2837.81 22
2837.93 31
2838.05 41
2838.17 52
2838.30 61
2838.42 67
2838.54 70
2838.66 70
2838.78 68
2838.91 65
2839.03 62
2839.15 61
2839.27 60
2839.40 58
2839.52 57
2839.64 53
2839.76 48
2839.88 42
2840.01 36
2840.13 32
2840.25 30
2840.37 32
2840.49 36
2840.62 43
2840.74 51
2840.86 58
2840.98 64
2841.11 69
2841.23 72
2841.35 73
2841.47 72
2841.59 71
2841.72 70
2841.84 69
2841.96 68
2842.08 69
2842.20 71
2842.33 73
2842.45 75
2842.57 76
2842.69 75
2842.82 73
2842.94 69
2843.06 65
2843.18 60
2843.30 56
2843.43 53
2843.55 52
2843.67 50
2843.79 49
2843.92 48
2844.04 46
2844.16 43
2844.28 40
2844.40 36
2844.53 32
2844.65 27
2844.77 24
2844.89 22
2845.02 23
2845.14 27
2845.26 34
2845.38 43
2845.50 52
2845.63 59
2845.75 65
2845.87 67
2845.99 66
2846.12 64
2846.24 61
2846.36 59
2846.48 59
2846.60 60
2846.73 62
2846.85 64
2846.97 65
2847.09 66
2847.22 65
2847.34 65
2847.46 65
2847.58 67
2847.71 70
2847.83 76
2847.95 84
2848.07 93
2848.19 102
2848.32 111
2848.44 120
2848.56 127
2848.68 134
2848.81 140
2848.93 144
2849.05 147
2849.17 146
2849.30 143
2849.42 135
2849.54 125
2849.66 113
2849.78 100
2849.91 89
2850.03 81
2850.15 76
2850.27 74
2850.40 74
2850.52 75
2850.64 75
2850.76 72
2850.89 66
2851.01 57
2851.13 47
2851.25 36
2851.38 27
2851.50 20
2851.62 15
2851.74 13
2851.86 12
2851.99 11
2852.11 10
2852.23 8
2852.35 6
2852.48 5
2852.60 4
2852.72 5
2852.84 7
2852.97 10
2853.09 11
2853.21 11
2853.33 10
2853.46 6
2853.58 2
2853.70 0
2853.82 0
2853.95 0
2854.07 0
2854.19 0
2854.31 0
2854.44 0
2854.56 0
2854.68 1
2854.80 5
2854.92 9
2855.05 13
2855.17 17
2855.29 21
2855.41 25
2855.54 29
2855.66 32
2855.78 36
2855.90 39
2856.03 42
2856.15 43
2856.27 44
2856.39 44
2856.52 43
2856.64 42
2856.76 41
2856.88 39
2857.01 38
2857.13 36
2857.25 33
2857.37 29
2857.50 24
2857.62 18
2857.74 13
2857.86 8
2857.99 6
2858.11 7
2858.23 10
2858.35 16
2858.48 23
2858.60 28
2858.72 32
2858.84 32
2858.97 29
2859.09 23
2859.21 16
2859.33 9
2859.46 2
2859.58 0
2859.70 0
2859.82 0
2859.95 0
2860.07 0
2860.19 0
2860.32 0
2860.44 0
2860.56 11
2860.68 27
2860.81 45
2860.93 62
2861.05 78
2861.17 91
2861.30 99
2861.42 104
2861.54 104
2861.66 102
2861.79 96
2861.91 88
2862.03 80
2862.15 72
2862.28 66
2862.40 62
2862.52 64
2862.64 69
2862.77 78
2862.89 88
2863.01 98
2863.13 107
2863.26 113
2863.38 116
2863.50 116
2863.63 117
2863.75 117
2863.87 119
2863.99 120
2864.12 121
2864.24 119
2864.36 114
2864.48 106
2864.61 95
2864.73 85
2864.85 77
2864.97 73
2865.10 74
2865.22 79
2865.34 88
2865.47 97
2865.59 106
2865.71 113
2865.83 116
2865.96 116
2866.08 114
2866.20 109
2866.32 104
2866.45 98
2866.57 91
2866.69 84
2866.81 78
2866.94 71
2867.06 66
2867.18 60
2867.31 54
2867.43 48
2867.55 41
2867.67 33
2867.80 24
2867.92 17
2868.04 12
2868.16 9
2868.29 10
2868.41 14
2868.53 21
2868.66 28
2868.78 36
2868.90 42
2869.02 46
2869.15 46
2869.27 45
2869.39 42
2869.51 39
2869.64 37
2869.76 37
2869.88 40
2870.01 47
2870.13 56
2870.25 68
2870.37 81
2870.50 94
2870.62 106
2870.74 116
2870.87 125
2870.99 131
2871.11 135
2871.23 137
2871.36 136
2871.48 132
2871.60 128
2871.73 122
2871.85 115
2871.97 108
2872.09 102
2872.22 96
2872.34 92
2872.46 89
2872.58 89
2872.71 92
2872.83 97
2872.95 105
2873.08 114
2873.20 122
2873.32 130
2873.44 135
2873.57 137
2873.69 136
2873.81 132
2873.94 127
2874.06 122
2874.18 116
2874.30 110
2874.43 105
2874.55 101
2874.67 98
2874.80 95
2874.92 92
2875.04 90
2875.16 88
2875.29 85
2875.41 83
2875.53 81
2875.66 79
2875.78 76
2875.90 74
2876.02 73
2876.15 73
2876.27 75
2876.39 79
2876.52 85
2876.64 94
2876.76 104
2876.89 113
2877.01 122
2877.13 128
2877.25 133
2877.38 135
2877.50 137
2877.62 139
2877.75 140
2877.87 143
2877.99 145
2878.11 147
2878.24 146
2878.36 144
2878.48 139
2878.61 133
2878.73 127
2878.85 120
2878.98 113
2879.10 108
2879.22 103
2879.34 97
2879.47 91
2879.59 84
2879.71 76
2879.84 69
2879.96 63
2880.08 60
2880.21 59
2880.33 61
2880.45 66
2880.57 73
2880.70 81
2880.82 90
2880.94 98
2881.07 106
2881.19 113
2881.31 118
2881.44 124
2881.56 129
2881.68 135
2881.80 140
2881.93 145
2882.05 147
2882.17 145
2882.30 140
2882.42 130
2882.54 116
2882.67 100
2882.79 85
2882.91 72
2883.03 64
2883.16 62
2883.28 66
2883.40 76
2883.53 90
2883.65 107
2883.77 125
2883.90 143
2884.02 161
2884.14 179
2884.27 195
2884.39 211
2884.51 226
2884.63 239
2884.76 251
2884.88 261
2885.00 269
2885.13 276
2885.25 279
2885.37 280
2885.50 277
2885.62 271
2885.74 262
2885.87 250
2885.99 236
2886.11 221
2886.23 207
2886.36 195
2886.48 184
2886.60 177
2886.73 172
2886.85 170
2886.97 170
2887.10 171
2887.22 171
2887.34 171
2887.47 168
2887.59 163
2887.71 156
2887.84 150
2887.96 144
2888.08 140
2888.21 138
2888.33 137
2888.45 137
2888.57 136
2888.70 135
2888.82 132
2888.94 128
2889.07 122
2889.19 116
2889.31 109
2889.44 101
2889.56 92
2889.68 84
2889.81 76
2889.93 68
2890.05 63
2890.18 59
2890.30 56
2890.42 56
2890.55 56
2890.67 56
2890.79 56
2890.92 56
2891.04 56
2891.16 56
2891.28 57
2891.41 58
2891.53 59
2891.65 60
2891.78 59
2891.90 57
2892.02 55
2892.15 52
2892.27 49
2892.39 46
2892.52 44
2892.64 43
2892.76 43
2892.89 43
2893.01 45
2893.13 47
2893.26 51
2893.38 56
2893.50 60
2893.63 64
2893.75 66
2893.87 66
2894.00 64
2894.12 61
2894.24 57
2894.37 51
2894.49 46
2894.61 40
2894.74 34
2894.86 27
2894.98 21
2895.11 14
2895.23 8
2895.35 2
2895.48 0
2895.60 0
2895.72 0
2895.85 0
2895.97 0
2896.09 0
2896.22 0
2896.34 2
2896.46 4
2896.59 5
2896.71 4
2896.83 4
2896.96 4
2897.08 4
2897.20 6
2897.33 8
2897.45 11
2897.57 15
2897.70 19
2897.82 24
2897.94 29
2898.07 35
2898.19 39
2898.31 44
2898.44 47
2898.56 50
2898.68 52
2898.81 54
2898.93 57
2899.05 59
2899.18 61
2899.30 61
2899.42 60
2899.55 57
2899.67 52
2899.79 45
2899.92 39
2900.04 33
2900.16 29
2900.29 27
2900.41 25
2900.53 24
2900.66 21
2900.78 18
2900.90 13
2901.03 9
2901.15 7
2901.27 8
2901.40 13
2901.52 22
2901.65 34
2901.77 47
2901.89 60
2902.02 70
2902.14 76
2902.26 79
2902.39 78
2902.51 74
2902.63 70
2902.76 65
2902.88 63
2903.00 64
2903.13 67
2903.25 74
2903.37 82
2903.50 91
2903.62 100
2903.74 107
2903.87 113
2903.99 119
2904.11 124
2904.24 129
2904.36 135
2904.49 143
2904.61 151
2904.73 159
2904.86 167
2904.98 174
2905.10 180
2905.23 185
2905.35 188
2905.47 191
2905.60 193
2905.72 195
2905.84 195
2905.97 196
2906.09 196
2906.21 196
2906.34 195
2906.46 194
2906.59 191
2906.71 188
2906.83 184
2906.96 179
2907.08 175
2907.20 173
2907.33 173
2907.45 175
2907.57 179
2907.70 185
2907.82 191
2907.94 197
2908.07 203
2908.19 209
2908.32 215
2908.44 221
2908.56 226
2908.69 229
2908.81 230
2908.93 229
2909.06 224
2909.18 217
2909.30 208
2909.43 200
2909.55 192
2909.67 187
2909.80 184
2909.92 184
2910.05 185
2910.17 187
2910.29 189
2910.42 190
2910.54 189
2910.66 187
2910.79 184
2910.91 181
2911.03 179
2911.16 180
2911.28 183
2911.41 188
2911.53 196
2911.65 203
2911.78 209
2911.90 213
2912.02 214
2912.15 211
2912.27 205
2912.40 196
2912.52 186
2912.64 175
2912.77 164
2912.89 154
2913.01 145
2913.14 138
2913.26 133
2913.38 131
2913.51 130
2913.63 130
2913.76 130
2913.88 129
2914.00 126
2914.13 122
2914.25 116
2914.37 109
2914.50 102
2914.62 96
2914.75 93
2914.87 90
2914.99 89
2915.12 87
2915.24 85
2915.36 80
2915.49 74
2915.61 66
2915.74 57
2915.86 47
2915.98 38
2916.11 29
2916.23 21
2916.35 15
2916.48 10
2916.60 8
2916.73 9
2916.85 12
2916.97 16
2917.10 21
2917.22 25
2917.34 27
2917.47 25
2917.59 21
2917.72 14
2917.84 6
2917.96 0
2918.09 0
2918.21 0
2918.33 0
2918.46 0
2918.58 0
2918.71 0
2918.83 0
2918.95 4
2919.08 9
2919.20 14
2919.33 18
2919.45 21
2919.57 25
2919.70 28
2919.82 32
2919.94 35
2920.07 38
2920.19 40
2920.32 40
2920.44 40
2920.56 40
2920.69 40
2920.81 41
2920.94 44
2921.06 47
2921.18 51
2921.31 53
2921.43 53
2921.55 51
2921.68 47
2921.80 42
2921.93 38
2922.05 35
2922.17 33
2922.30 34
2922.42 36
2922.55 39
2922.67 44
2922.79 49
2922.92 56
2923.04 64
2923.17 73
2923.29 81
2923.41 88
2923.54 92
2923.66 91
2923.78 87
2923.91 79
2924.03 70
2924.16 60
2924.28 51
2924.40 44
2924.53 40
2924.65 38
2924.78 38
2924.90 38
2925.02 38
2925.15 37
2925.27 35
2925.40 31
2925.52 28
2925.64 25
2925.77 22
2925.89 21
2926.02 22
2926.14 23
2926.26 24
2926.39 25
2926.51 26
2926.64 25
2926.76 23
2926.88 21
2927.01 20
2927.13 20
2927.26 22
2927.38 27
2927.50 34
2927.63 42
2927.75 50
2927.88 58
2928.00 64
2928.12 67
2928.25 69
2928.37 70
2928.50 70
2928.62 69
2928.74 69
2928.87 68
2928.99 68
2929.12 66
2929.24 65
2929.36 63
2929.49 61
2929.61 60
2929.74 59
2929.86 58
2929.98 56
2930.11 52
2930.23 45
2930.36 35
2930.48 24
2930.60 12
2930.73 3
2930.85 0
2930.98 0
2931.10 0
2931.22 4
2931.35 11
2931.47 17
2931.60 21
2931.72 23
2931.85 22
2931.97 20
2932.09 18
2932.22 17
2932.34 19
2932.47 24
2932.59 34
2932.71 47
2932.84 63
2932.96 80
2933.09 97
2933.21 112
2933.33 124
2933.46 131
2933.58 132
2933.71 129
2933.83 123
2933.95 116
2934.08 109
2934.20 104
2934.33 102
2934.45 103
2934.58 107
2934.70 112
2934.82 117
2934.95 119
2935.07 118
2935.20 112
2935.32 104
2935.44 92
2935.57 80
2935.69 68
2935.82 58
2935.94 51
2936.07 47
2936.19 44
2936.31 44
2936.44 45
2936.56 47
2936.69 49
2936.81 52
2936.93 54
2937.06 56
2937.18 57
2937.31 58
2937.43 57
2937.56 55
2937.68 53
2937.80 52
2937.93 52
2938.05 53
2938.18 56
2938.30 60
2938.43 64
2938.55 67
2938.67 68
2938.80 67
2938.92 64
2939.05 59
2939.17 54
2939.30 49
2939.42 46
2939.54 43
2939.67 40
2939.79 37
2939.92 32
2940.04 27
2940.17 20
2940.29 14
2940.41 9
2940.54 4
2940.66 1
2940.79 0
2940.91 0
2941.03 0
2941.16 0
2941.28 0
2941.41 0
2941.53 0
2941.66 0
2941.78 0
2941.91 5
2942.03 12
2942.15 19
2942.28 26
2942.40 32
2942.53 38
2942.65 42
2942.78 44
2942.90 44
2943.02 43
2943.15 42
2943.27 41
2943.40 41
2943.52 42
2943.65 44
2943.77 47
2943.89 50
2944.02 52
2944.14 53
2944.27 52
2944.39 48
2944.52 43
2944.64 36
2944.76 29
2944.89 24
2945.01 23
2945.14 25
2945.26 32
2945.39 42
2945.51 53
2945.64 63
2945.76 70
2945.88 72
2946.01 70
2946.13 65
2946.26 57
2946.38 50
2946.51 45
2946.63 44
2946.75 44
2946.88 47
2947.00 48
2947.13 48
2947.25 46
2947.38 42
2947.50 37
2947.63 33
2947.75 32
2947.87 33
2948.00 39
2948.12 46
2948.25 55
2948.37 64
2948.50 72
2948.62 79
2948.75 86
2948.87 91
2948.99 94
2949.12 95
2949.24 92
2949.37 85
2949.49 75
2949.62 63
2949.74 51
2949.87 41
2949.99 36
2950.11 35
2950.24 38
2950.36 45
2950.49 51
2950.61 57
2950.74 60
2950.86 60
2950.99 57
2951.11 53
2951.24 48
2951.36 43
2951.48 39
2951.61 36
2951.73 34
2951.86 33
2951.98 35
2952.11 38
2952.23 44
2952.36 51
2952.48 59
2952.60 67
2952.73 75
2952.85 81
2952.98 86
2953.10 90
2953.23 92
2953.35 94
2953.48 95
2953.60 95
2953.73 94
2953.85 91
2953.97 88
2954.10 83
2954.22 77
2954.35 72
2954.47 67
2954.60 63
2954.72 59
2954.85 55
2954.97 50
2955.10 46
2955.22 41
2955.35 36
2955.47 32
2955.59 30
2955.72 31
2955.84 33
2955.97 38
2956.09 45
2956.22 52
2956.34 60
2956.47 66
2956.59 71
2956.72 75
2956.84 77
2956.97 80
2957.09 82
2957.21 86
2957.34 92
2957.46 100
2957.59 109
2957.71 119
2957.84 128
2957.96 135
2958.09 141
2958.21 144
2958.34 144
2958.46 140
2958.59 134
2958.71 125
2958.83 114
2958.96 104
2959.08 95
2959.21 88
2959.33 85
2959.46 87
2959.58 91
2959.71 98
2959.83 107
2959.96 115
2960.08 122
2960.21 127
2960.33 129
2960.46 130
2960.58 129
2960.70 127
2960.83 124
2960.95 121
2961.08 118
2961.20 115
2961.33 112
2961.45 109
2961.58 107
2961.70 105
2961.83 105
2961.95 107
2962.08 110
2962.20 115
2962.33 120
2962.45 125
2962.58 129
2962.70 129
2962.83 126
2962.95 118
2963.07 108
2963.20 96
2963.32 84
2963.45 73
2963.57 66
2963.70 62
2963.82 62
2963.95 64
2964.07 68
2964.20 73
2964.32 79
2964.45 84
2964.57 88
2964.70 93
2964.82 97
2964.95 101
2965.07 104
2965.20 106
2965.32 106
2965.45 104
2965.57 100
2965.70 94
2965.82 87
2965.94 80
2966.07 72
2966.19 65
2966.32 57
2966.44 48
2966.57 40
2966.69 32
2966.82 25
2966.94 21
2967.07 21
2967.19 24
2967.32 30
2967.44 36
2967.57 43
2967.69 48
2967.82 51
2967.94 51
2968.07 51
2968.19 49
2968.32 46
2968.44 43
2968.57 40
2968.69 35
2968.82 29
2968.94 22
2969.07 15
2969.19 9
2969.32 6
2969.44 5
2969.57 6
2969.69 10
2969.82 13
2969.94 15
2970.07 14
2970.19 10
2970.31 4
2970.44 0
2970.56 0
2970.69 0
2970.81 0
2970.94 0
2971.06 0
2971.19 0
2971.31 5
2971.44 13
2971.56 20
2971.69 25
2971.81 27
2971.94 27
2972.06 26
2972.19 25
2972.31 26
2972.44 28
2972.56 32
2972.69 38
2972.81 44
2972.94 50
2973.06 53
2973.19 54
2973.31 52
2973.44 46
2973.56 39
2973.69 30
2973.81 21
2973.94 13
2974.06 8
2974.19 5
2974.31 5
2974.44 8
2974.56 14
2974.69 22
2974.81 31
2974.94 40
2975.06 49
2975.19 57
2975.31 63
2975.44 68
2975.56 72
2975.69 76
2975.81 81
2975.94 88
2976.06 96
2976.19 107
2976.31 118
2976.44 131
2976.56 142
2976.69 151
2976.81 157
2976.94 160
2977.06 161
2977.19 160
2977.31 158
2977.44 156
2977.56 154
2977.69 152
2977.81 151
2977.94 148
2978.06 145
2978.19 142
2978.31 139
2978.44 136
2978.56 134
2978.69 133
2978.81 133
2978.94 132
2979.06 130
2979.19 126
2979.31 121
2979.44 115
2979.56 109
2979.69 104
2979.82 101
2979.94 99
2980.07 100
2980.19 103
2980.32 108
2980.44 113
2980.57 120
2980.69 127
2980.82 134
2980.94 141
2981.07 147
2981.19 152
2981.32 155
2981.44 156
2981.57 155
2981.69 151
2981.82 145
2981.94 138
2982.07 130
2982.19 124
2982.32 119
2982.44 116
2982.57 115
2982.69 115
2982.82 112
2982.94 108
2983.07 100
2983.19 91
2983.32 80
2983.44 70
2983.57 63
2983.69 60
2983.82 61
2983.95 63
2984.07 67
2984.20 71
2984.32 73
2984.45 74
2984.57 73
2984.70 73
2984.82 74
2984.95 76
2985.07 81
2985.20 87
2985.32 93
2985.45 98
2985.57 100
2985.70 99
2985.82 95
2985.95 87
2986.07 78
2986.20 69
2986.32 62
2986.45 58
2986.57 58
2986.70 61
2986.83 66
2986.95 72
2987.08 77
2987.20 81
2987.33 83
2987.45 81
2987.58 77
2987.70 70
2987.83 61
2987.95 52
2988.08 43
2988.20 36
2988.33 31
2988.45 30
2988.58 31
2988.70 34
2988.83 40
2988.95 45
2989.08 49
2989.21 51
2989.33 49
2989.46 43
2989.58 34
2989.71 21
2989.83 8
2989.96 0
2990.08 0
2990.21 0
2990.33 0
2990.46 0
2990.58 0
2990.71 11
2990.83 23
2990.96 35
2991.09 45
2991.21 54
2991.34 61
2991.46 66
2991.59 72
2991.71 77
2991.84 83
2991.96 88
2992.09 92
2992.21 94
2992.34 94
2992.46 91
2992.59 86
2992.71 79
2992.84 70
2992.97 60
2993.09 49
2993.22 40
2993.34 32
2993.47 25
2993.59 21
2993.72 20
2993.84 21
2993.97 26
2994.09 32
2994.22 40
2994.35 47
2994.47 54
2994.60 58
2994.72 60
2994.85 60
2994.97 59
2995.10 57
2995.22 55
2995.35 54
2995.47 53
2995.60 53
2995.72 51
2995.85 49
2995.98 45
2996.10 40
2996.23 33
2996.35 27
2996.48 21
2996.60 14
2996.73 7
2996.85 1
2996.98 0
2997.10 0
2997.23 0
2997.36 0
2997.48 0
2997.61 0
2997.73 0
2997.86 2
2997.98 5
2998.11 6
2998.23 7
2998.36 10
2998.48 15
2998.61 24
2998.74 35
2998.86 48
2998.99 59
2999.11 68
2999.24 71
2999.36 70
2999.49 65
2999.61 57
2999.74 48
2999.87 41
2999.99 35
3000.12 31
3000.24 29
3000.37 29
3000.49 29
3000.62 32
3000.74 34
3000.87 38
3001.00 41
3001.12 43
3001.25 44
3001.37 44
3001.50 45
3001.62 46
3001.75 49
3001.87 55
3002.00 63
3002.13 73
3002.25 84
3002.38 95
3002.50 106
3002.63 116
3002.75 124
3002.88 132
3003.00 139
3003.13 144
3003.26 148
3003.38 149
3003.51 148
3003.63 144
3003.76 136
3003.88 124
3004.01 110
3004.14 94
3004.26 77
3004.39 61
3004.51 47
3004.64 37
3004.76 30
3004.89 28
3005.01 29
3005.14 32
3005.27 36
3005.39 39
3005.52 41
3005.64 41
3005.77 39
3005.89 37
3006.02 35
3006.15 34
3006.27 36
3006.40 40
3006.52 48
3006.65 57
3006.77 68
3006.90 80
3007.02 91
3007.15 98
3007.28 102
3007.40 102
3007.53 97
3007.65 88
3007.78 76
3007.90 64
3008.03 52
3008.16 41
3008.28 34
3008.41 28
3008.53 25
3008.66 24
3008.78 23
3008.91 22
3009.04 21
3009.16 19
3009.29 17
3009.41 14
3009.54 11
3009.66 8
3009.79 7
3009.92 7
3010.04 9
3010.17 12
3010.29 18
3010.42 25
3010.54 33
3010.67 42
3010.80 50
3010.92 57
3011.05 63
3011.17 67
3011.30 69
3011.43 70
3011.55 70
3011.68 68
3011.80 67
3011.93 66
3012.05 67
3012.18 70
3012.31 73
3012.43 77
3012.56 79
3012.68 80
3012.81 78
3012.93 74
3013.06 70
3013.19 65
3013.31 62
3013.44 61
3013.56 62
3013.69 64
3013.82 66
3013.94 66
3014.07 65
3014.19 62
3014.32 58
3014.44 55
3014.57 54
3014.70 54
3014.82 55
3014.95 57
3015.07 58
3015.20 58
3015.33 55
3015.45 51
3015.58 45
3015.70 39
3015.83 32
3015.95 25
3016.08 19
3016.21 14
3016.33 9
3016.46 6
3016.58 5
3016.71 5
3016.84 7
3016.96 10
3017.09 13
3017.21 15
3017.34 16
3017.47 15
3017.59 13
3017.72 10
3017.84 7
3017.97 4
3018.09 2
3018.22 2
3018.35 1
3018.47 0
3018.60 0
3018.72 0
3018.85 0
3018.98 0
3019.10 0
3019.23 0
3019.35 4
3019.48 15
3019.61 29
3019.73 42
3019.86 51
3019.98 56
3020.11 56
3020.24 50
3020.36 41
3020.49 32
3020.61 25
3020.74 22
3020.87 25
3020.99 34
3021.12 47
3021.24 64
3021.37 82
3021.50 98
3021.62 113
3021.75 125
3021.87 135
3022.00 142
3022.12 147
3022.25 151
3022.38 152
3022.50 151
3022.63 147
3022.75 142
3022.88 135
3023.01 129
3023.13 125
3023.26 123
3023.39 124
3023.51 128
3023.64 133
3023.76 139
3023.89 144
3024.02 147
3024.14 148
3024.27 146
3024.39 143
3024.52 137
3024.65 130
3024.77 123
3024.90 114
3025.02 104
3025.15 94
3025.28 83
3025.40 72
3025.53 63
3025.65 57
3025.78 54
3025.91 55
3026.03 61
3026.16 70
3026.28 81
3026.41 94
3026.54 107
3026.66 118
3026.79 129
3026.91 137
3027.04 142
3027.17 144
3027.29 143
3027.42 139
3027.55 133
3027.67 127
3027.80 121
3027.92 117
3028.05 116
3028.18 118
3028.30 122
3028.43 126
3028.55 129
3028.68 131
3028.81 129
3028.93 124
3029.06 118
3029.18 112
3029.31 106
3029.44 101
3029.56 97
3029.69 95
3029.82 92
3029.94 90
3030.07 86
3030.19 82
3030.32 79
3030.45 76
3030.57 74
3030.70 74
3030.82 75
3030.95 76
3031.08 78
3031.20 79
3031.33 78
3031.46 76
3031.58 73
3031.71 69
3031.83 64
3031.96 58
3032.09 51
3032.21 44
3032.34 35
3032.47 27
3032.59 19
3032.72 12
3032.84 8
3032.97 7
3033.10 9
3033.22 14
3033.35 21
3033.47 29
3033.60 36
3033.73 42
3033.85 46
3033.98 46
3034.11 46
3034.23 44
3034.36 43
3034.48 44
3034.61 48
3034.74 55
3034.86 62
3034.99 68
3035.12 70
3035.24 69
3035.37 63
3035.49 54
3035.62 43
3035.75 33
3035.87 24
3036.00 19
3036.13 17
3036.25 17
3036.38 19
3036.51 21
3036.63 24
3036.76 28
3036.88 32
3037.01 39
3037.14 48
3037.26 58
3037.39 70
3037.52 82
3037.64 92
3037.77 99
3037.89 102
3038.02 103
3038.15 102
3038.27 101
3038.40 101
3038.53 104
3038.65 109
3038.78 116
3038.91 122
3039.03 126
3039.16 128
3039.28 126
3039.41 122
3039.54 117
3039.66 111
3039.79 106
3039.92 103
3040.04 100
3040.17 98
3040.30 95
3040.42 93
3040.55 90
3040.67 88
3040.80 87
3040.93 87
3041.05 87
3041.18 89
3041.31 90
3041.43 90
3041.56 89
3041.69 86
3041.81 83
3041.94 80
3042.06 77
3042.19 75
3042.32 76
3042.44 78
3042.57 82
3042.70 87
3042.82 93
3042.95 98
3043.08 102
3043.20 103
3043.33 103
3043.46 101
3043.58 99
3043.71 97
3043.83 97
3043.96 99
3044.09 102
3044.21 106
3044.34 109
3044.47 112
3044.59 113
3044.72 112
3044.85 111
3044.97 108
3045.10 104
3045.23 99
3045.35 92
3045.48 85
3045.61 78
3045.73 71
3045.86 65
3045.98 60
3046.11 58
3046.24 57
3046.36 57
3046.49 57
3046.62 56
3046.74 55
3046.87 53
3047.00 52
3047.12 52
3047.25 53
3047.38 55
3047.50 57
3047.63 56
3047.76 52
3047.88 45
3048.01 35
3048.14 24
3048.26 13
3048.39 3
3048.51 0
3048.64 0
3048.77 0
3048.89 0
3049.02 0
3049.15 0
3049.27 0
3049.40 0
3049.53 4
3049.65 13
3049.78 20
3049.91 26
3050.03 30
3050.16 32
3050.29 33
3050.41 34
3050.54 36
3050.67 40
3050.79 44
3050.92 48
3051.05 51
3051.17 52
3051.30 51
3051.43 48
3051.55 43
3051.68 36
3051.81 29
3051.93 23
3052.06 17
3052.19 14
3052.31 12
3052.44 13
3052.57 16
3052.69 21
3052.82 28
3052.95 34
3053.07 41
3053.20 46
3053.33 50
3053.45 52
3053.58 52
3053.71 51
3053.83 49
3053.96 46
3054.09 43
3054.21 42
3054.34 42
3054.47 43
3054.59 45
3054.72 47
3054.85 49
3054.97 50
3055.10 49
3055.23 47
3055.35 45
3055.48 43
3055.61 41
3055.73 41
3055.86 41
3055.99 41
3056.11 42
3056.24 43
3056.37 43
3056.49 43
3056.62 41
3056.75 39
3056.87 37
3057.00 33
3057.13 30
3057.25 27
3057.38 24
3057.51 23
3057.63 22
3057.76 21
3057.89 21
3058.01 21
3058.14 21
3058.27 23
3058.39 26
3058.52 30
3058.65 37
3058.77 45
3058.90 52
3059.03 59
3059.15 64
3059.28 65
3059.41 65
3059.53 62
3059.66 59
3059.79 56
3059.91 55
3060.04 56
3060.17 58
3060.29 61
3060.42 65
3060.55 68
3060.68 70
3060.80 70
3060.93 70
3061.06 70
3061.18 70
3061.31 72
3061.44 75
3061.56 80
3061.69 87
3061.82 94
3061.94 100
3062.07 107
3062.20 112
3062.32 116
3062.45 119
3062.58 121
3062.70 123
3062.83 126
3062.96 128
3063.08 130
3063.21 131
3063.34 132
3063.47 131
3063.59 131
3063.72 131
3063.85 131
3063.97 134
3064.10 137
3064.23 141
3064.35 146
3064.48 150
3064.61 152
3064.73 154
3064.86 155
3064.99 154
3065.11 152
3065.24 150
3065.37 145
3065.50 139
3065.62 131
3065.75 121
3065.88 111
3066.00 101
3066.13 93
3066.26 87
3066.38 86
3066.51 87
3066.64 93
3066.76 102
3066.89 113
3067.02 126
3067.15 141
3067.27 157
3067.40 175
3067.53 193
3067.65 211
3067.78 229
3067.91 244
3068.03 257
3068.16 266
3068.29 273
3068.41 277
3068.54 281
3068.67 287
3068.80 294
3068.92 303
3069.05 313
3069.18 322
3069.30 328
3069.43 331
3069.56 329
3069.68 325
3069.81 319
3069.94 312
3070.07 305
3070.19 299
3070.32 293
3070.45 287
3070.57 281
3070.70 273
3070.83 265
3070.95 255
3071.08 246
3071.21 236
3071.34 226
3071.46 218
3071.59 210
3071.72 205
3071.84 202
3071.97 202
3072.10 203
3072.22 204
3072.35 205
3072.48 205
3072.61 202
3072.73 197
3072.86 189
3072.99 180
3073.11 171
3073.24 161
3073.37 151
3073.49 142
3073.62 134
3073.75 127
3073.88 122
3074.00 118
3074.13 116
3074.26 115
3074.38 114
3074.51 113
3074.64 111
3074.77 109
3074.89 106
3075.02 104
3075.15 104
3075.27 106
3075.40 109
3075.53 113
3075.66 117
3075.78 119
3075.91 119
3076.04 116
3076.16 111
3076.29 105
3076.42 99
3076.55 94
3076.67 91
3076.80 90
3076.93 90
3077.05 93
3077.18 96
3077.31 100
3077.44 105
3077.56 111
3077.69 116
3077.82 120
3077.94 123
3078.07 123
3078.20 122
3078.33 119
3078.45 115
3078.58 110
3078.71 106
3078.83 102
3078.96 98
3079.09 95
3079.22 93
3079.34 91
3079.47 89
3079.60 88
3079.72 88
3079.85 89
3079.98 91
3080.11 94
3080.23 97
3080.36 101
3080.49 105
3080.61 109
3080.74 114
3080.87 118
3081.00 121
3081.12 124
3081.25 124
3081.38 122
3081.51 118
3081.63 111
3081.76 103
3081.89 94
3082.01 85
3082.14 76
3082.27 68
3082.40 62
3082.52 58
3082.65 55
3082.78 55
3082.90 56
3083.03 59
3083.16 62
3083.29 66
3083.41 70
3083.54 73
3083.67 76
3083.80 79
3083.92 82
3084.05 85
3084.18 88
3084.30 91
3084.43 94
3084.56 97
3084.69 98
3084.81 97
3084.94 95
3085.07 91
3085.20 86
3085.32 80
3085.45 74
3085.58 68
3085.70 63
3085.83 61
3085.96 60
3086.09 61
3086.21 65
3086.34 69
3086.47 75
3086.60 80
3086.72 85
3086.85 89
3086.98 90
3087.11 90
3087.23 88
3087.36 85
3087.49 82
3087.61 79
3087.74 77
3087.87 76
3088.00 77
3088.12 78
3088.25 80
3088.38 80
3088.51 78
3088.63 74
3088.76 67
3088.89 59
3089.02 50
3089.14 42
3089.27 35
3089.40 32
3089.53 31
3089.65 32
3089.78 35
3089.91 39
3090.04 43
3090.16 48
3090.29 54
3090.42 62
3090.54 70
3090.67 79
3090.80 87
3090.93 94
3091.05 98
3091.18 99
3091.31 99
3091.44 97
3091.56 96
3091.69 98
3091.82 101
3091.95 107
3092.07 115
3092.20 125
3092.33 134
3092.46 142
3092.58 148
3092.71 153
3092.84 155
3092.97 155
3093.09 152
3093.22 147
3093.35 140
3093.48 132
3093.60 123
3093.73 113
3093.86 103
3093.99 92
3094.11 81
3094.24 71
3094.37 63
3094.50 57
3094.62 55
3094.75 56
3094.88 59
3095.01 62
3095.13 65
3095.26 65
3095.39 62
3095.52 58
3095.64 54
3095.77 50
3095.90 48
3096.03 49
3096.15 52
3096.28 55
3096.41 57
3096.54 56
3096.66 52
3096.79 45
3096.92 35
3097.05 23
3097.17 10
3097.30 0
3097.43 0
3097.56 0
3097.68 0
3097.81 0
3097.94 0
3098.07 0
3098.19 0
3098.32 2
3098.45 9
3098.58 14
3098.70 18
3098.83 20
3098.96 21
3099.09 22
3099.22 24
3099.34 26
3099.47 29
3099.60 32
3099.73 34
3099.85 34
3099.98 32
3100.11 29
3100.24 24
3100.36 20
3100.49 17
3100.62 17
3100.75 19
3100.87 23
3101.00 27
3101.13 31
3101.26 33
3101.38 35
3101.51 36
3101.64 37
3101.77 39
3101.90 41
3102.02 43
3102.15 44
3102.28 43
3102.41 41
3102.53 36
3102.66 29
3102.79 21
3102.92 14
3103.04 8
3103.17 6
3103.30 6
3103.43 10
3103.55 18
3103.68 28
3103.81 39
3103.94 50
3104.07 60
3104.19 69
3104.32 75
3104.45 78
3104.58 79
3104.70 77
3104.83 73
3104.96 67
3105.09 60
3105.21 52
3105.34 44
3105.47 35
3105.60 27
3105.73 20
3105.85 15
3105.98 12
3106.11 11
3106.24 10
3106.36 10
3106.49 9
3106.62 7
3106.75 6
3106.88 4
3107.00 4
3107.13 6
3107.26 10
3107.39 16
3107.51 24
3107.64 31
3107.77 37
3107.90 41
3108.03 44
3108.15 46
3108.28 48
3108.41 50
3108.54 53
3108.66 57
3108.79 62
3108.92 68
3109.05 73
3109.18 79
3109.30 83
3109.43 85
3109.56 84
3109.69 80
3109.81 72
3109.94 61
3110.07 48
3110.20 34
3110.33 21
3110.45 11
3110.58 4
3110.71 1
3110.84 3
3110.96 9
3111.09 18
3111.22 29
3111.35 41
3111.48 53
3111.60 66
3111.73 78
3111.86 91
3111.99 103
3112.12 116
3112.24 127
3112.37 136
3112.50 142
3112.63 145
3112.75 143
3112.88 137
3113.01 129
3113.14 121
3113.27 111
3113.39 103
3113.52 96
3113.65 89
3113.78 83
3113.91 78
3114.03 74
3114.16 71
3114.29 69
3114.42 68
3114.55 68
3114.67 69
3114.80 70
3114.93 70
3115.06 69
3115.18 68
3115.31 66
3115.44 64
3115.57 64
3115.70 65
3115.82 67
3115.95 69
3116.08 73
3116.21 75
3116.34 77
3116.46 76
3116.59 72
3116.72 66
3116.85 58
3116.98 49
3117.10 39
3117.23 30
3117.36 22
3117.49 15
3117.62 10
3117.74 7
3117.87 4
3118.00 3
3118.13 2
3118.26 3
3118.38 4
3118.51 6
3118.64 7
3118.77 9
3118.90 11
3119.02 12
3119.15 12
3119.28 12
3119.41 10
3119.54 9
3119.66 8
3119.79 8
3119.92 11
3120.05 16
3120.18 23
3120.30 33
3120.43 44
3120.56 55
3120.69 65
3120.82 74
3120.94 81
3121.07 84
3121.20 85
3121.33 83
3121.46 77
3121.58 68
3121.71 56
3121.84 43
3121.97 29
3122.10 16
3122.22 4
3122.35 0
3122.48 0
3122.61 0
3122.74 0
3122.86 0
3122.99 0
3123.12 0
3123.25 0
3123.38 0
3123.51 7
3123.63 15
3123.76 25
3123.89 34
3124.02 43
3124.15 51
3124.27 57
3124.40 61
3124.53 61
3124.66 58
3124.79 51
3124.91 43
3125.04 33
3125.17 22
3125.30 11
3125.43 2
3125.56 0
3125.68 0
3125.81 0
3125.94 0
3126.07 1
3126.20 8
3126.32 15
3126.45 20
3126.58 24
3126.71 25
3126.84 26
3126.96 26
3127.09 26
3127.22 26
3127.35 28
3127.48 29
3127.61 30
3127.73 29
3127.86 26
3127.99 23
3128.12 22
3128.25 23
3128.37 27
3128.50 34
3128.63 43
3128.76 52
3128.89 59
3129.02 64
3129.14 67
3129.27 69
3129.40 72
3129.53 77
3129.66 86
3129.79 97
3129.91 110
3130.04 124
3130.17 137
3130.30 147
3130.43 154
3130.55 157
3130.68 156
3130.81 151
3130.94 145
3131.07 136
3131.20 127
3131.32 118
3131.45 110
3131.58 105
3131.71 101
3131.84 101
3131.97 103
3132.09 108
3132.22 117
3132.35 129
3132.48 145
3132.61 161
3132.74 178
3132.86 193
3132.99 204
3133.12 210
3133.25 212
3133.38 210
3133.50 204
3133.63 197
3133.76 190
3133.89 182
3134.02 174
3134.15 165
3134.27 155
3134.40 145
3134.53 133
3134.66 121
3134.79 110
3134.92 100
3135.04 92
3135.17 86
3135.30 83
3135.43 83
3135.56 84
3135.69 86
3135.81 88
3135.94 89
3136.07 89
3136.20 87
3136.33 86
3136.46 85
3136.58 85
3136.71 88
3136.84 93
3136.97 99
3137.10 106
3137.23 112
3137.35 117
3137.48 122
3137.61 127
3137.74 133
3137.87 140
3138.00 150
3138.13 159
3138.25 168
3138.38 174
3138.51 177
3138.64 178
3138.77 174
3138.90 169
3139.02 162
3139.15 155
3139.28 148
3139.41 142
3139.54 137
3139.67 133
3139.79 130
3139.92 127
3140.05 125
3140.18 123
3140.31 119
3140.44 116
3140.57 112
3140.69 109
3140.82 106
3140.95 104
3141.08 103
3141.21 104
3141.34 105
3141.46 107
3141.59 109
3141.72 111
3141.85 112
3141.98 110
3142.11 107
3142.24 102
3142.36 95
3142.49 87
3142.62 79
3142.75 73
3142.88 69
3143.01 66
3143.13 64
3143.26 61
3143.39 55
3143.52 48
3143.65 39
3143.78 28
3143.91 19
3144.03 12
3144.16 8
3144.29 7
3144.42 9
3144.55 12
3144.68 16
3144.81 20
3144.93 24
3145.06 29
3145.19 33
3145.32 37
3145.45 40
3145.58 42
3145.71 43
3145.83 43
3145.96 42
3146.09 41
3146.22 40
3146.35 40
3146.48 42
3146.61 44
3146.73 47
3146.86 49
3146.99 51
3147.12 51
3147.25 50
3147.38 48
3147.51 45
3147.63 42
3147.76 39
3147.89 37
3148.02 35
3148.15 34
3148.28 34
3148.41 36
3148.53 39
3148.66 44
3148.79 49
3148.92 55
3149.05 60
3149.18 63
3149.31 63
3149.43 61
3149.56 57
3149.69 51
3149.82 46
3149.95 43
3150.08 42
3150.21 42
3150.33 44
3150.46 46
3150.59 47
3150.72 46
3150.85 44
3150.98 40
3151.11 35
3151.24 31
3151.36 28
3151.49 27
3151.62 28
3151.75 30
3151.88 32
3152.01 34
3152.14 34
3152.26 34
3152.39 34
3152.52 33
3152.65 33
3152.78 33
3152.91 34
3153.04 34
3153.17 34
3153.29 32
3153.42 29
3153.55 25
3153.68 20
3153.81 14
3153.94 10
3154.07 6
3154.20 4
3154.32 5
3154.45 7
3154.58 10
3154.71 14
3154.84 19
3154.97 24
3155.10 30
3155.23 36
3155.35 42
3155.48 50
3155.61 59
3155.74 69
3155.87 81
3156.00 93
3156.13 104
3156.26 112
3156.38 118
3156.51 119
3156.64 116
3156.77 109
3156.90 101
3157.03 92
3157.16 85
3157.29 82
3157.41 83
3157.54 88
3157.67 96
3157.80 106
3157.93 116
3158.06 126
3158.19 135
3158.32 143
3158.44 149
3158.57 153
3158.70 154
3158.83 152
3158.96 146
3159.09 138
3159.22 127
3159.35 118
3159.48 110
3159.60 106
3159.73 108
3159.86 115
3159.99 127
3160.12 141
3160.25 156
3160.38 168
3160.51 176
3160.63 179
3160.76 177
3160.89 170
3161.02 159
3161.15 146
3161.28 133
3161.41 120
3161.54 109
3161.67 102
3161.79 99
3161.92 99
3162.05 103
3162.18 107
3162.31 110
3162.44 110
3162.57 106
3162.70 99
3162.83 88
3162.95 75
3163.08 61
3163.21 47
3163.34 33
3163.47 20
3163.60 7
3163.73 0
3163.86 0
3163.99 0
3164.11 0
3164.24 0
3164.37 0
3164.50 0
3164.63 0
3164.76 4
3164.89 12
3165.02 20
3165.15 28
3165.28 36
3165.40 43
3165.53 50
3165.66 56
3165.79 59
3165.92 60
3166.05 59
3166.18 55
3166.31 51
3166.44 45
3166.56 40
3166.69 36
3166.82 34
3166.95 33
3167.08 33
3167.21 36
3167.34 39
3167.47 44
3167.60 49
3167.73 56
3167.85 62
3167.98 69
3168.11 75
3168.24 82
3168.37 88
3168.50 93
3168.63 98
3168.76 101
3168.89 105
3169.02 108
3169.14 111
3169.27 114
3169.40 118
3169.53 120
3169.66 122
3169.79 120
3169.92 116
3170.05 110
3170.18 103
3170.31 95
3170.44 89
3170.56 84
3170.69 81
3170.82 79
3170.95 77
3171.08 74
3171.21 70
3171.34 64
3171.47 59
3171.60 54
3171.73 51
3171.85 50
3171.98 51
3172.11 54
3172.24 58
3172.37 64
3172.50 70
3172.63 76
3172.76 80
3172.89 82
3173.02 80
3173.15 75
3173.28 68
3173.40 58
3173.53 48
3173.66 39
3173.79 33
3173.92 30
3174.05 32
3174.18 38
3174.31 48
3174.44 61
3174.57 76
3174.70 89
3174.82 102
3174.95 110
3175.08 115
3175.21 116
3175.34 114
3175.47 111
3175.60 110
3175.73 110
3175.86 114
3175.99 120
3176.12 128
3176.25 135
3176.37 139
3176.50 141
3176.63 140
3176.76 135
3176.89 129
3177.02 122
3177.15 115
3177.28 109
3177.41 105
3177.54 103
3177.67 102
3177.80 103
3177.92 105
3178.05 109
3178.18 114
3178.31 121
3178.44 130
3178.57 140
3178.70 152
3178.83 165
3178.96 178
3179.09 190
3179.22 200
3179.35 208
3179.48 212
3179.60 212
3179.73 207
3179.86 197
3179.99 185
3180.12 170
3180.25 154
3180.38 139
3180.51 126
3180.64 116
3180.77 110
3180.90 107
3181.03 107
3181.16 109
3181.29 114
3181.41 119
3181.54 125
3181.67 131
3181.80 136
3181.93 140
3182.06 142
3182.19 143
3182.32 142
3182.45 139
3182.58 135
3182.71 131
3182.84 127
3182.97 124
3183.10 122
3183.22 123
3183.35 125
3183.48 129
3183.61 133
3183.74 139
3183.87 145
3184.00 152
3184.13 160
3184.26 170
3184.39 182
3184.52 196
3184.65 213
3184.78 231
3184.91 251
3185.04 270
3185.16 289
3185.29 308
3185.42 326
3185.55 344
3185.68 360
3185.81 376
3185.94 391
3186.07 405
3186.20 420
3186.33 437
3186.46 455
3186.59 475
3186.72 497
3186.85 519
3186.98 540
3187.11 557
3187.23 569
3187.36 573
3187.49 572
3187.62 567
3187.75 559
3187.88 553
3188.01 549
3188.14 550
3188.27 553
3188.40 559
3188.53 565
3188.66 570
3188.79 572
3188.92 573
3189.05 573
3189.18 575
3189.31 580
3189.43 591
3189.56 605
3189.69 621
3189.82 636
3189.95 647
3190.08 651
3190.21 646
3190.34 634
3190.47 615
3190.60 594
3190.73 573
3190.86 555
3190.99 541
3191.12 530
3191.25 523
3191.38 515
3191.51 508
3191.64 498
3191.77 487
3191.89 475
3192.02 461
3192.15 448
3192.28 434
3192.41 421
3192.54 407
3192.67 393
3192.80 379
3192.93 365
3193.06 352
3193.19 341
3193.32 330
3193.45 321
3193.58 311
3193.71 301
3193.84 287
3193.97 272
3194.10 254
3194.23 234
3194.36 215
3194.49 197
3194.61 182
3194.74 170
3194.87 162
3195.00 158
3195.13 156
3195.26 155
3195.39 154
3195.52 151
3195.65 145
3195.78 138
3195.91 130
3196.04 124
3196.17 119
3196.30 118
3196.43 120
3196.56 124
3196.69 128
3196.82 129
3196.95 126
3197.08 119
3197.21 107
3197.34 93
3197.47 78
3197.59 65
3197.72 55
3197.85 50
3197.98 50
3198.11 52
3198.24 55
3198.37 57
3198.50 57
3198.63 53
3198.76 46
3198.89 38
3199.02 31
3199.15 27
3199.28 28
3199.41 33
3199.54 43
3199.67 55
3199.80 68
3199.93 80
3200.06 90
3200.19 96
3200.32 97
3200.45 95
3200.58 88
3200.71 78
3200.84 66
3200.97 53
3201.10 41
3201.23 31
3201.35 24
3201.48 22
3201.61 26
3201.74 34
3201.87 48
3202.00 67
3202.13 88
3202.26 111
3202.39 132
3202.52 151
3202.65 165
3202.78 173
3202.91 175
3203.04 174
3203.17 171
3203.30 168
3203.43 168
3203.56 171
3203.69 178
3203.82 187
3203.95 196
3204.08 204
3204.21 208
3204.34 208
3204.47 204
3204.60 197
3204.73 188
3204.86 177
3204.99 165
3205.12 154
3205.25 142
3205.38 131
3205.51 121
3205.64 111
3205.77 103
3205.90 96
3206.03 91
3206.15 87
3206.28 84
3206.41 80
3206.54 76
3206.67 71
3206.80 66
3206.93 61
3207.06 57
3207.19 55
3207.32 57
3207.45 61
3207.58 67
3207.71 74
3207.84 81
3207.97 84
3208.10 85
3208.23 82
3208.36 78
3208.49 75
3208.62 74
3208.75 76
3208.88 84
3209.01 96
3209.14 111
3209.27 128
3209.40 143
3209.53 157
3209.66 168
3209.79 176
3209.92 182
3210.05 186
3210.18 187
3210.31 188
3210.44 187
3210.57 184
3210.70 179
3210.83 171
3210.96 163
3211.09 152
3211.22 140
3211.35 127
3211.48 114
3211.61 100
3211.74 87
3211.87 76
3212.00 67
3212.13 61
3212.26 59
3212.39 59
3212.52 61
3212.65 62
3212.78 63
3212.91 61
3213.04 58
3213.17 52
3213.30 46
3213.43 41
3213.56 38
3213.69 37
3213.82 38
3213.95 43
3214.08 50
3214.21 58
3214.34 66
3214.47 75
3214.60 83
3214.73 92
3214.86 101
3214.99 111
3215.12 122
3215.25 133
3215.38 142
3215.51 150
3215.64 155
3215.77 158
3215.90 159
3216.03 158
3216.16 157
3216.29 155
3216.42 153
3216.55 149
3216.68 144
3216.81 137
3216.94 129
3217.07 120
3217.20 111
3217.33 103
3217.46 96
3217.59 90
3217.72 85
3217.85 81
3217.98 78
3218.11 76
3218.24 75
3218.37 75
3218.50 78
3218.63 83
3218.76 88
3218.89 93
3219.02 95
3219.15 94
3219.28 90
3219.41 84
3219.54 76
3219.67 69
3219.80 64
3219.93 62
3220.06 63
3220.19 65
3220.32 68
3220.45 70
3220.58 70
3220.71 69
3220.84 66
3220.97 60
3221.10 54
3221.23 46
3221.36 39
3221.49 33
3221.62 28
3221.75 26
3221.88 27
3222.01 31
3222.14 37
3222.27 44
3222.40 51
3222.53 56
3222.66 60
3222.79 62
3222.92 64
3223.05 65
3223.18 66
3223.31 66
3223.44 66
3223.57 64
3223.70 61
3223.83 56
3223.96 50
3224.09 43
3224.22 36
3224.35 29
3224.48 23
3224.61 17
3224.74 11
3224.87 6
3225.00 0
3225.13 0
3225.26 0
3225.39 0
3225.52 0
3225.65 0
3225.78 0
3225.91 0
3226.04 0
3226.17 5
3226.30 11
3226.43 17
3226.56 22
3226.69 26
3226.82 29
3226.95 31
3227.08 33
3227.21 36
3227.34 41
3227.47 47
3227.60 56
3227.74 65
3227.87 73
3228.00 79
3228.13 83
3228.26 83
3228.39 81
3228.52 77
3228.65 72
3228.78 67
3228.91 62
3229.04 57
3229.17 53
3229.30 48
3229.43 44
3229.56 41
3229.69 39
3229.82 39
3229.95 44
3230.08 52
3230.21 63
3230.34 79
3230.47 96
3230.60 115
3230.73 134
3230.86 150
3230.99 164
3231.12 173
3231.25 177
3231.38 178
3231.51 175
3231.64 171
3231.77 164
3231.90 157
3232.03 150
3232.16 142
3232.29 134
3232.42 127
3232.56 120
3232.69 113
3232.82 107
3232.95 103
3233.08 102
3233.21 103
3233.34 107
3233.47 115
3233.60 125
3233.73 136
3233.86 148
3233.99 158
3234.12 168
3234.25 175
3234.38 180
3234.51 184
3234.64 186
3234.77 187
3234.90 186
3235.03 183
3235.16 179
3235.29 173
3235.42 167
3235.55 160
3235.68 153
3235.81 147
3235.94 143
3236.07 139
3236.20 136
3236.34 134
3236.47 132
3236.60 131
3236.73 129
3236.86 128
3236.99 127
3237.12 125
3237.25 124
3237.38 122
3237.51 121
3237.64 120
3237.77 119
3237.90 118
3238.03 118
3238.16 118
3238.29 118
3238.42 116
3238.55 114
3238.68 110
3238.81 105
3238.94 99
3239.07 92
3239.20 84
3239.34 75
3239.47 66
3239.60 57
3239.73 48
3239.86 41
3239.99 36
3240.12 34
3240.25 36
3240.38 41
3240.51 50
3240.64 61
3240.77 73
3240.90 85
3241.03 95
3241.16 103
3241.29 109
3241.42 114
3241.55 117
3241.68 119
3241.81 120
3241.94 120
3242.08 119
3242.21 116
3242.34 113
3242.47 109
3242.60 106
3242.73 104
3242.86 104
3242.99 104
3243.12 104
3243.25 102
3243.38 99
3243.51 93
3243.64 85
3243.77 75
3243.90 65
3244.03 54
3244.16 44
3244.29 35
3244.42 28
3244.56 22
3244.69 18
3244.82 16
3244.95 16
3245.08 17
3245.21 20
3245.34 24
3245.47 29
3245.60 35
3245.73 41
3245.86 47
3245.99 52
3246.12 56
3246.25 59
3246.38 60
3246.51 60
3246.64 58
3246.78 53
3246.91 47
3247.04 39
3247.17 30
3247.30 20
3247.43 11
3247.56 4
3247.69 0
3247.82 0
3247.95 2
3248.08 6
3248.21 12
3248.34 18
3248.47 22
3248.60 26
3248.73 30
3248.87 35
3249.00 40
3249.13 46
3249.26 52
3249.39 56
3249.52 58
3249.65 57
3249.78 53
3249.91 47
3250.04 41
3250.17 37
3250.30 34
3250.43 34
3250.56 36
3250.69 38
3250.83 41
3250.96 43
3251.09 42
3251.22 39
3251.35 34
3251.48 26
3251.61 17
3251.74 8
3251.87 1
3252.00 0
3252.13 0
3252.26 0
3252.39 2
3252.52 6
3252.66 10
3252.79 12
3252.92 13
3253.05 11
3253.18 9
3253.31 6
3253.44 4
3253.57 3
3253.70 4
3253.83 7
3253.96 12
3254.09 20
3254.22 29
3254.35 39
3254.49 49
3254.62 56
3254.75 61
3254.88 61
3255.01 58
3255.14 50
3255.27 41
3255.40 30
3255.53 20
3255.66 11
3255.79 4
3255.92 0
3256.05 0
3256.19 0
3256.32 0
3256.45 0
3256.58 0
3256.71 0
3256.84 0
3256.97 0
3257.10 1
3257.23 5
3257.36 10
3257.49 15
3257.62 20
3257.76 24
3257.89 28
3258.02 33
3258.15 37
3258.28 43
3258.41 48
3258.54 53
3258.67 56
3258.80 58
3258.93 57
3259.06 55
3259.19 51
3259.33 47
3259.46 44
3259.59 42
3259.72 41
3259.85 40
3259.98 39
3260.11 38
3260.24 37
3260.37 36
3260.50 37
3260.63 41
3260.77 50
3260.90 63
3261.03 80
3261.16 98
3261.29 117
3261.42 135
3261.55 150
3261.68 161
3261.81 167
3261.94 168
3262.07 164
3262.20 156
3262.34 145
3262.47 132
3262.60 120
3262.73 110
3262.86 104
3262.99 101
3263.12 101
3263.25 103
3263.38 106
3263.51 109
3263.65 110
3263.78 110
3263.91 109
3264.04 107
3264.17 104
3264.30 102
3264.43 98
3264.56 92
3264.69 85
3264.82 76
3264.95 68
3265.09 60
3265.22 56
3265.35 55
3265.48 58
3265.61 65
3265.74 73
3265.87 81
3266.00 87
3266.13 90
3266.26 90
3266.40 88
3266.53 86
3266.66 83
3266.79 81
3266.92 82
3267.05 84
3267.18 88
3267.31 94
3267.44 101
3267.57 107
3267.71 113
3267.84 116
3267.97 116
3268.10 113
3268.23 105
3268.36 95
3268.49 82
3268.62 69
3268.75 55
3268.89 43
3269.02 33
3269.15 26
3269.28 21
3269.41 18
3269.54 18
3269.67 20
3269.80 23
3269.93 29
3270.06 35
3270.20 41
3270.33 47
3270.46 52
3270.59 56
3270.72 58
3270.85 59
3270.98 59
3271.11 60
3271.24 61
3271.38 62
3271.51 62
3271.64 60
3271.77 56
3271.90 49
3272.03 41
3272.16 33
3272.29 26
3272.42 22
3272.56 22
3272.69 25
3272.82 30
3272.95 37
3273.08 43
3273.21 48
3273.34 51
3273.47 52
3273.60 53
3273.74 54
3273.87 56
3274.00 60
3274.13 65
3274.26 70
3274.39 76
3274.52 81
3274.65 85
3274.78 88
3274.92 90
3275.05 90
3275.18 90
3275.31 87
3275.44 83
3275.57 78
3275.70 71
3275.83 66
3275.97 62
3276.10 62
3276.23 64
3276.36 70
3276.49 78
3276.62 88
3276.75 98
3276.88 108
3277.02 116
3277.15 123
3277.28 128
3277.41 131
3277.54 131
3277.67 128
3277.80 123
3277.93 117
3278.07 112
3278.20 107
3278.33 105
3278.46 105
3278.59 107
3278.72 111
3278.85 116
3278.98 119
3279.11 121
3279.25 122
3279.38 122
3279.51 123
3279.64 124
3279.77 127
3279.90 130
3280.03 135
3280.17 141
3280.30 145
3280.43 149
3280.56 152
3280.69 154
3280.82 155
3280.95 157
3281.08 159
3281.22 161
3281.35 165
3281.48 170
3281.61 176
3281.74 181
3281.87 185
3282.00 188
3282.13 189
3282.27 189
3282.40 186
3282.53 182
3282.66 177
3282.79 172
3282.92 167
3283.05 161
3283.19 154
3283.32 146
3283.45 137
3283.58 126
3283.71 114
3283.84 101
3283.97 89
3284.10 79
3284.24 71
3284.37 66
3284.50 62
3284.63 59
3284.76 56
3284.89 52
3285.02 46
3285.16 39
3285.29 32
3285.42 25
3285.55 21
3285.68 20
3285.81 24
3285.94 30
3286.08 40
3286.21 51
3286.34 61
3286.47 69
3286.60 73
3286.73 71
3286.86 65
3287.00 54
3287.13 41
3287.26 28
3287.39 15
3287.52 6
3287.65 0
3287.78 0
3287.91 1
3288.05 6
3288.18 12
3288.31 18
3288.44 25
3288.57 31
3288.70 36
3288.84 41
3288.97 45
3289.10 48
3289.23 50
3289.36 51
3289.49 50
3289.62 47
3289.76 42
3289.89 35
3290.02 27
3290.15 19
3290.28 11
3290.41 4
3290.54 0
3290.68 0
3290.81 0
3290.94 0
3291.07 0
3291.20 0
3291.33 0
3291.46 0
3291.60 2
3291.73 6
3291.86 9
3291.99 11
3292.12 12
3292.25 13
3292.39 14
3292.52 16
3292.65 18
3292.78 21
3292.91 24
3293.04 27
3293.17 30
3293.31 32
3293.44 33
3293.57 33
3293.70 32
3293.83 30
3293.96 27
3294.10 23
3294.23 19
3294.36 14
3294.49 9
3294.62 6
3294.75 3
3294.88 2
3295.02 2
3295.15 4
3295.28 8
3295.41 12
3295.54 16
3295.67 20
3295.81 23
3295.94 25
3296.07 26
3296.20 28
3296.33 29
3296.46 31
3296.60 33
3296.73 35
3296.86 37
3296.99 39
3297.12 42
3297.25 45
3297.38 50
3297.52 57
3297.65 67
3297.78 77
3297.91 88
3298.04 97
3298.17 105
3298.31 110
3298.44 114
3298.57 116
3298.70 117
3298.83 119
3298.96 121
3299.10 124
3299.23 125
3299.36 126
3299.49 124
3299.62 120
3299.75 113
3299.89 104
3300.02 95
3300.15 86
3300.28 80
3300.41 78
3300.54 79
3300.68 83
3300.81 89
3300.94 95
3301.07 101
3301.20 105
3301.33 108
3301.47 111
3301.60 113
3301.73 115
3301.86 118
3301.99 122
3302.12 126
3302.26 129
3302.39 130
3302.52 131
3302.65 129
3302.78 126
3302.92 122
3303.05 118
3303.18 113
3303.31 109
3303.44 106
3303.57 104
3303.71 103
3303.84 102
3303.97 101
3304.10 100
3304.23 97
3304.36 94
3304.50 89
3304.63 84
3304.76 80
3304.89 77
3305.02 75
3305.16 74
3305.29 74
3305.42 74
3305.55 72
3305.68 68
3305.81 63
3305.95 58
3306.08 52
3306.21 48
3306.34 47
3306.47 48
3306.60 53
3306.74 60
3306.87 68
3307.00 77
3307.13 85
3307.26 93
3307.40 100
3307.53 105
3307.66 109
3307.79 111
3307.92 110
3308.05 108
3308.19 102
3308.32 94
3308.45 85
3308.58 74
3308.71 64
3308.85 56
3308.98 48
3309.11 43
3309.24 39
3309.37 37
3309.51 36
3309.64 36
3309.77 38
3309.90 40
3310.03 43
3310.16 44
3310.30 45
3310.43 44
3310.56 42
3310.69 38
3310.82 34
3310.96 30
3311.09 27
3311.22 25
3311.35 24
3311.48 25
3311.62 28
3311.75 32
3311.88 35
3312.01 38
3312.14 39
3312.27 37
3312.41 34
3312.54 28
3312.67 21
3312.80 15
3312.93 9
3313.07 6
3313.20 5
3313.33 7
3313.46 11
3313.59 16
3313.73 22
3313.86 26
3313.99 28
3314.12 29
3314.25 27
3314.39 25
3314.52 22
3314.65 20
3314.78 18
3314.91 18
3315.05 18
3315.18 17
3315.31 16
3315.44 14
3315.57 11
3315.71 7
3315.84 4
3315.97 2
3316.10 0
3316.23 0
3316.37 0
3316.50 0
3316.63 0
3316.76 0
3316.89 0
3317.03 0
3317.16 0
3317.29 0
3317.42 4
3317.55 10
3317.69 18
3317.82 26
3317.95 35
3318.08 43
3318.21 48
3318.35 51
3318.48 51
3318.61 49
3318.74 46
3318.87 42
3319.01 39
3319.14 40
3319.27 43
3319.40 49
3319.53 57
3319.67 67
3319.80 78
3319.93 87
3320.06 94
3320.19 98
3320.33 100
3320.46 98
3320.59 94
3320.72 89
3320.86 83
3320.99 77
3321.12 71
3321.25 65
3321.38 59
3321.52 53
3321.65 48
3321.78 45
3321.91 43
3322.04 44
3322.18 48
3322.31 53
3322.44 59
3322.57 66
3322.70 72
3322.84 76
3322.97 79
3323.10 79
3323.23 78
3323.37 74
3323.50 70
3323.63 65
3323.76 60
3323.89 57
3324.03 54
3324.16 53
3324.29 54
3324.42 57
3324.55 61
3324.69 67
3324.82 74
3324.95 82
3325.08 90
3325.22 98
3325.35 104
3325.48 107
3325.61 108
3325.74 106
3325.88 100
3326.01 93
3326.14 84
3326.27 75
3326.41 66
3326.54 59
3326.67 53
3326.80 50
3326.93 48
3327.07 47
3327.20 46
3327.33 45
3327.46 44
3327.60 42
3327.73 41
3327.86 40
3327.99 41
3328.12 44
3328.26 48
3328.39 52
3328.52 55
3328.65 56
3328.79 55
3328.92 51
3329.05 48
3329.18 45
3329.31 44
3329.45 46
3329.58 50
3329.71 55
3329.84 62
3329.98 67
3330.11 71
3330.24 73
3330.37 73
3330.50 73
3330.64 71
3330.77 68
3330.90 65
3331.03 61
3331.17 57
3331.30 54
3331.43 52
3331.56 52
3331.70 52
3331.83 54
3331.96 54
3332.09 53
3332.22 49
3332.36 42
3332.49 33
3332.62 22
3332.75 12
3332.89 3
3333.02 0
3333.15 0
3333.28 0
3333.42 0
3333.55 0
3333.68 0
3333.81 0
3333.95 0
3334.08 0
3334.21 1
3334.34 3
3334.47 8
3334.61 14
3334.74 20
3334.87 27
3335.00 32
3335.14 37
3335.27 40
3335.40 41
3335.53 41
3335.67 39
3335.80 35
3335.93 29
3336.06 23
3336.20 15
3336.33 8
3336.46 1
3336.59 0
3336.73 0
3336.86 0
3336.99 0
3337.12 1
3337.25 6
3337.39 14
3337.52 23
3337.65 34
3337.78 46
3337.92 58
3338.05 70
3338.18 81
3338.31 89
3338.45 95
3338.58 99
3338.71 101
3338.84 103
3338.98 104
3339.11 105
3339.24 107
3339.37 109
3339.51 110
3339.64 112
3339.77 113
3339.90 113
3340.04 112
3340.17 110
3340.30 106
3340.43 101
3340.57 93
3340.70 84
3340.83 74
3340.96 65
3341.10 59
3341.23 55
3341.36 55
3341.49 58
3341.63 64
3341.76 72
3341.89 80
3342.02 87
3342.16 92
3342.29 95
3342.42 95
3342.55 93
3342.69 88
3342.82 83
3342.95 76
3343.08 68
3343.22 61
3343.35 54
3343.48 49
3343.61 46
3343.75 45
3343.88 47
3344.01 50
3344.14 56
3344.28 63
3344.41 71
3344.54 80
3344.67 89
3344.81 100
3344.94 111
3345.07 121
3345.20 132
3345.34 141
3345.47 148
3345.60 154
3345.73 159
3345.87 164
3346.00 169
3346.13 174
3346.27 181
3346.40 186
3346.53 191
3346.66 194
3346.80 195
3346.93 194
3347.06 191
3347.19 187
3347.33 184
3347.46 181
3347.59 178
3347.72 176
3347.86 173
3347.99 171
3348.12 167
3348.25 164
3348.39 159
3348.52 154
3348.65 148
3348.78 142
3348.92 134
3349.05 124
3349.18 114
3349.32 102
3349.45 89
3349.58 77
3349.71 66
3349.85 59
3349.98 55
3350.11 56
3350.24 61
3350.38 70
3350.51 81
3350.64 94
3350.77 107
3350.91 119
3351.04 129
3351.17 136
3351.31 139
3351.44 138
3351.57 132
3351.70 123
3351.84 112
3351.97 101
3352.10 91
3352.23 84
3352.37 81
3352.50 82
3352.63 85
3352.77 89
3352.90 92
3353.03 93
3353.16 92
3353.30 89
3353.43 85
3353.56 81
3353.69 79
3353.83 80
3353.96 84
3354.09 91
3354.23 100
3354.36 110
3354.49 121
3354.62 131
3354.76 139
3354.89 144
3355.02 147
3355.16 147
3355.29 145
3355.42 143
3355.55 141
3355.69 141
3355.82 142
3355.95 144
3356.08 147
3356.22 150
3356.35 152
3356.48 152
3356.62 151
3356.75 147
3356.88 142
3357.01 136
3357.15 128
3357.28 121
3357.41 113
3357.55 106
3357.68 100
3357.81 95
3357.94 92
3358.08 90
3358.21 90
3358.34 91
3358.48 92
3358.61 94
3358.74 96
3358.87 99
3359.01 102
3359.14 106
3359.27 110
3359.41 114
3359.54 118
3359.67 121
3359.80 122
3359.94 120
3360.07 117
3360.20 111
3360.34 104
3360.47 97
3360.60 88
3360.73 80
3360.87 73
3361.00 68
3361.13 65
3361.27 65
3361.40 68
3361.53 75
3361.66 84
3361.80 94
3361.93 104
3362.06 113
3362.20 119
3362.33 124
3362.46 126
3362.59 127
3362.73 127
3362.86 127
3362.99 128
3363.13 130
3363.26 135
3363.39 141
3363.52 148
3363.66 157
3363.79 166
3363.92 174
3364.06 182
3364.19 187
3364.32 189
3364.46 189
3364.59 186
3364.72 181
3364.85 173
3364.99 164
3365.12 153
3365.25 142
3365.39 131
3365.52 121
3365.65 112
3365.79 105
3365.92 100
3366.05 98
3366.18 97
3366.32 98
3366.45 99
3366.58 101
3366.72 104
3366.85 107
3366.98 111
3367.12 116
3367.25 123
3367.38 133
3367.51 145
3367.65 158
3367.78 173
3367.91 186
3368.05 198
3368.18 208
3368.31 217
3368.45 223
3368.58 229
3368.71 235
3368.84 240
3368.98 246
3369.11 251
3369.24 257
3369.38 263
3369.51 270
3369.64 278
3369.78 286
3369.91 294
3370.04 301
3370.18 305
3370.31 307
3370.44 304
3370.57 300
3370.71 294
3370.84 288
3370.97 284
3371.11 282
3371.24 281
3371.37 282
3371.51 282
3371.64 282
3371.77 282
3371.91 280
3372.04 279
3372.17 279
3372.30 281
3372.44 284
3372.57 288
3372.70 294
3372.84 300
3372.97 306
3373.10 309
3373.24 310
3373.37 307
3373.50 301
3373.64 293
3373.77 284
3373.90 277
3374.04 272
3374.17 271
3374.30 274
3374.43 279
3374.57 288
3374.70 299
3374.83 312
3374.97 327
3375.10 345
3375.23 365
3375.37 387
3375.50 410
3375.63 431
3375.77 451
3375.90 468
3376.03 482
3376.17 495
3376.30 506
3376.43 518
3376.57 531
3376.70 547
3376.83 565
3376.97 585
3377.10 607
3377.23 632
3377.36 659
3377.50 689
3377.63 721
3377.76 754
3377.90 786
3378.03 814
3378.16 837
3378.30 851
3378.43 855
3378.56 851
3378.70 840
3378.83 824
3378.96 808
3379.10 792
3379.23 778
3379.36 766
3379.50 753
3379.63 739
3379.76 722
3379.90 700
3380.03 675
3380.16 646
3380.30 614
3380.43 582
3380.56 548
3380.70 516
3380.83 484
3380.96 452
3381.10 422
3381.23 393
3381.36 366
3381.50 341
3381.63 317
3381.76 296
3381.90 277
3382.03 259
3382.16 244
3382.30 231
3382.43 220
3382.56 211
3382.70 204
3382.83 198
3382.96 194
3383.10 190
3383.23 188
3383.36 188
3383.50 190
3383.63 193
3383.76 197
3383.90 200
3384.03 201
3384.16 198
3384.30 193
3384.43 185
3384.56 177
3384.70 170
3384.83 166
3384.96 166
3385.10 168
3385.23 172
3385.36 177
3385.50 181
3385.63 185
3385.76 188
3385.90 189
3386.03 190
3386.16 192
3386.30 194
3386.43 197
3386.56 201
3386.70 205
3386.83 209
3386.96 213
3387.10 214
3387.23 213
3387.36 208
3387.50 201
3387.63 192
3387.76 182
3387.90 171
3388.03 162
3388.16 155
3388.30 150
3388.43 147
3388.56 146
3388.70 146
3388.83 147
3388.96 148
3389.10 149
3389.23 150
3389.36 150
3389.50 151
3389.63 152
3389.77 155
3389.90 158
3390.03 162
3390.17 165
3390.30 167
3390.43 166
3390.57 165
3390.70 162
3390.83 161
3390.97 161
3391.10 164
3391.23 168
3391.37 174
3391.50 180
3391.63 185
3391.77 189
3391.90 192
3392.03 193
3392.17 194
3392.30 195
3392.43 196
3392.57 196
3392.70 195
3392.84 191
3392.97 185
3393.10 177
3393.24 169
3393.37 162
3393.50 158
3393.64 157
3393.77 160
3393.90 166
3394.04 174
3394.17 182
3394.30 189
3394.44 194
3394.57 198
3394.70 201
3394.84 202
3394.97 204
3395.11 206
3395.24 208
3395.37 209
3395.51 209
3395.64 207
3395.77 202
3395.91 195
3396.04 186
3396.17 177
3396.31 167
3396.44 160
3396.57 153
3396.71 147
3396.84 143
3396.98 139
3397.11 137
3397.24 134
3397.38 133
3397.51 132
3397.64 133
3397.78 134
3397.91 135
3398.04 135
3398.18 134
3398.31 131
3398.45 126
3398.58 117
3398.71 107
3398.85 94
3398.98 81
3399.11 68
3399.25 58
3399.38 49
3399.51 43
3399.65 40
3399.78 38
3399.92 37
3400.05 36
3400.18 36
3400.32 35
3400.45 36
3400.58 37
3400.72 38
3400.85 40
3400.98 41
3401.12 41
3401.25 41
3401.39 39
3401.52 37
3401.65 34
3401.79 30
3401.92 26
3402.05 23
3402.19 19
3402.32 16
3402.46 13
3402.59 11
3402.72 10
3402.86 8
3402.99 6
3403.12 3
3403.26 0
3403.39 0
3403.53 0
3403.66 0
3403.79 0
3403.93 0
3404.06 0
3404.19 0
3404.33 5
3404.46 11
3404.60 14
3404.73 17
3404.86 18
3405.00 20
3405.13 22
3405.26 26
3405.40 31
3405.53 37
3405.67 43
3405.80 50
3405.93 56
3406.07 61
3406.20 65
3406.33 70
3406.47 75
3406.60 79
3406.74 84
3406.87 88
3407.00 92
3407.14 95
3407.27 97
3407.40 98
3407.54 98
3407.67 99
3407.81 100
3407.94 102
3408.07 107
3408.21 112
3408.34 120
3408.48 129
3408.61 138
3408.74 147
3408.88 156
3409.01 163
3409.14 169
3409.28 173
3409.41 176
3409.55 176
3409.68 176
3409.81 174
3409.95 172
3410.08 169
3410.21 167
3410.35 166
3410.48 168
3410.62 172
3410.75 178
3410.88 186
3411.02 194
3411.15 201
3411.29 206
3411.42 207
3411.55 206
3411.69 202
3411.82 195
3411.96 187
3412.09 178
3412.22 171
3412.36 164
3412.49 160
3412.62 159
3412.76 161
3412.89 166
3413.03 175
3413.16 186
3413.29 197
3413.43 209
3413.56 218
3413.70 226
3413.83 231
3413.96 233
3414.10 232
3414.23 228
3414.37 220
3414.50 211
3414.63 200
3414.77 190
3414.90 180
3415.04 173
3415.17 169
3415.30 167
3415.44 166
3415.57 164
3415.71 161
3415.84 156
3415.97 150
3416.11 142
3416.24 135
3416.38 128
3416.51 123
3416.64 117
3416.78 112
3416.91 105
3417.05 96
3417.18 86
3417.31 76
3417.45 67
3417.58 60
3417.72 57
3417.85 57
3417.98 59
3418.12 64
3418.25 69
3418.39 73
3418.52 75
3418.65 76
3418.79 75
3418.92 73
3419.06 69
3419.19 64
3419.32 61
3419.46 59
3419.59 61
3419.73 64
3419.86 70
3419.99 77
3420.13 84
3420.26 89
3420.40 91
3420.53 91
3420.66 89
3420.80 85
3420.93 80
3421.07 73
3421.20 66
3421.33 59
3421.47 52
3421.60 45
3421.74 39
3421.87 36
3422.00 34
3422.14 34
3422.27 36
3422.41 39
3422.54 42
3422.68 46
3422.81 48
3422.94 49
3423.08 49
3423.21 46
3423.35 42
3423.48 38
3423.61 33
3423.75 29
3423.88 26
3424.02 24
3424.15 24
3424.28 24
3424.42 26
3424.55 29
3424.69 32
3424.82 36
3424.96 41
3425.09 45
3425.22 49
3425.36 52
3425.49 53
3425.63 53
3425.76 52
3425.89 50
3426.03 49
3426.16 48
3426.30 49
3426.43 50
3426.57 52
3426.70 55
3426.83 58
3426.97 61
3427.10 64
3427.24 68
3427.37 71
3427.50 74
3427.64 78
3427.77 82
3427.91 88
3428.04 95
3428.18 105
3428.31 116
3428.44 127
3428.58 137
3428.71 144
3428.85 148
3428.98 149
3429.12 148
3429.25 146
3429.38 144
3429.52 142
3429.65 141
3429.79 139
3429.92 135
3430.06 128
3430.19 119
3430.32 108
3430.46 96
3430.59 84
3430.73 75
3430.86 70
3431.00 69
3431.13 71
3431.26 75
3431.40 82
3431.53 89
3431.67 95
3431.80 101
3431.94 105
3432.07 106
3432.20 105
3432.34 101
3432.47 94
3432.61 84
3432.74 73
3432.88 60
3433.01 47
3433.14 37
3433.28 29
3433.41 25
3433.55 24
3433.68 27
3433.82 31
3433.95 37
3434.08 44
3434.22 49
3434.35 53
3434.49 55
3434.62 55
3434.76 53
3434.89 49
3435.02 43
3435.16 37
3435.29 31
3435.43 26
3435.56 22
3435.70 20
3435.83 19
3435.96 19
3436.10 18
3436.23 17
3436.37 15
3436.50 11
3436.64 6
3436.77 0
3436.91 0
3437.04 0
3437.17 0
3437.31 0
3437.44 0
3437.58 0
3437.71 0
3437.85 1
3437.98 9
3438.12 18
3438.25 27
3438.38 36
3438.52 43
3438.65 49
3438.79 54
3438.92 59
3439.06 64
3439.19 71
3439.32 79
3439.46 88
3439.59 98
3439.73 107
3439.86 114
3440.00 118
3440.13 118
3440.27 113
3440.40 105
3440.53 94
3440.67 82
3440.80 70
3440.94 60
3441.07 53
3441.21 49
3441.34 48
3441.48 48
3441.61 49
3441.75 50
3441.88 51
3442.01 50
3442.15 49
3442.28 47
3442.42 45
3442.55 42
3442.69 39
3442.82 36
3442.96 34
3443.09 33
3443.22 33
3443.36 36
3443.49 40
3443.63 47
3443.76 54
3443.90 63
3444.03 71
3444.17 77
3444.30 82
3444.44 84
3444.57 86
3444.70 86
3444.84 88
3444.97 89
3445.11 91
3445.24 92
3445.38 93
3445.51 91
3445.65 88
3445.78 82
3445.92 76
3446.05 71
3446.18 66
3446.32 64
3446.45 64
3446.59 66
3446.72 68
3446.86 70
3446.99 71
3447.13 69
3447.26 66
3447.40 62
3447.53 56
3447.66 51
3447.80 45
3447.93 40
3448.07 35
3448.20 31
3448.34 27
3448.47 24
3448.61 22
3448.74 21
3448.88 22
3449.01 26
3449.15 33
3449.28 43
3449.41 55
3449.55 66
3449.68 77
3449.82 85
3449.95 91
3450.09 94
3450.22 95
3450.36 97
3450.49 99
3450.63 102
3450.76 107
3450.90 114
3451.03 122
3451.17 132
3451.30 144
3451.43 155
3451.57 167
3451.70 177
3451.84 186
3451.97 192
3452.11 197
3452.24 201
3452.38 205
3452.51 209
3452.65 214
3452.78 219
3452.92 225
3453.05 228
3453.19 229
3453.32 228
3453.45 224
3453.59 218
3453.72 212
3453.86 206
3453.99 201
3454.13 197
3454.26 193
3454.40 188
3454.53 183
3454.67 176
3454.80 168
3454.94 159
3455.07 150
3455.21 142
3455.34 137
3455.48 137
3455.61 142
3455.75 152
3455.88 168
3456.01 187
3456.15 206
3456.28 222
3456.42 233
3456.55 237
3456.69 234
3456.82 224
3456.96 210
3457.09 194
3457.23 176
3457.36 160
3457.50 145
3457.63 133
3457.77 123
3457.90 114
3458.04 108
3458.17 104
3458.31 102
3458.44 104
3458.58 109
3458.71 116
3458.85 125
3458.98 133
3459.12 139
3459.25 141
3459.38 140
3459.52 135
3459.65 129
3459.79 123
3459.92 118
3460.06 115
3460.19 115
3460.33 115
3460.46 116
3460.60 115
3460.73 113
3460.87 109
3461.00 103
3461.14 96
3461.27 88
3461.41 80
3461.54 71
3461.68 61
3461.81 50
3461.95 37
3462.08 23
3462.22 9
3462.35 0
3462.49 0
3462.62 0
3462.76 0
3462.89 0
3463.03 0
3463.16 0
3463.30 0
3463.43 3
3463.57 14
3463.70 24
3463.84 34
3463.97 43
3464.11 51
3464.24 55
3464.37 57
3464.51 55
3464.64 51
3464.78 45
3464.91 37
3465.05 29
3465.18 21
3465.32 14
3465.45 8
3465.59 1
3465.72 0
3465.86 0
3465.99 0
3466.13 0
3466.26 0
3466.40 0
3466.53 0
3466.67 5
3466.80 14
3466.94 23
3467.07 31
3467.21 39
3467.34 46
3467.48 53
3467.61 58
3467.75 64
3467.88 68
3468.02 72
3468.15 76
3468.29 78
3468.42 80
3468.56 81
3468.69 79
3468.83 76
3468.96 72
3469.10 66
3469.23 59
3469.37 53
3469.50 46
3469.64 41
3469.77 37
3469.91 33
3470.04 31
3470.18 31
3470.31 34
3470.45 38
3470.58 45
3470.72 53
3470.85 62
3470.99 71
3471.12 78
3471.26 85
3471.39 92
3471.53 98
3471.66 105
3471.80 113
3471.93 121
3472.07 127
3472.20 133
3472.34 136
3472.48 138
3472.61 139
3472.75 139
3472.88 140
3473.02 143
3473.15 148
3473.29 156
3473.42 167
3473.56 182
3473.69 198
3473.83 215
3473.96 230
3474.10 242
3474.23 250
3474.37 252
3474.50 249
3474.64 242
3474.77 232
3474.91 221
3475.04 211
3475.18 203
3475.31 197
3475.45 193
3475.58 191
3475.72 191
3475.85 194
3475.99 199
3476.12 206
3476.26 215
3476.39 225
3476.53 234
3476.66 240
3476.80 244
3476.93 244
3477.07 240
3477.20 233
3477.34 225
3477.47 215
3477.61 205
3477.75 196
3477.88 187
3478.02 178
3478.15 169
3478.29 160
3478.42 151
3478.56 143
3478.69 138
3478.83 136
3478.96 139
3479.10 144
3479.23 152
3479.37 160
3479.50 166
3479.64 169
3479.77 169
3479.91 163
3480.04 155
3480.18 144
3480.31 132
3480.45 120
3480.58 108
3480.72 99
3480.86 91
3480.99 87
3481.13 86
3481.26 87
3481.40 90
3481.53 94
3481.67 98
3481.80 101
3481.94 103
3482.07 103
3482.21 103
3482.34 101
3482.48 99
3482.61 97
3482.75 95
3482.88 94
3483.02 94
3483.15 95
3483.29 97
3483.43 99
3483.56 102
3483.70 105
3483.83 106
3483.97 105
3484.10 103
3484.24 99
3484.37 94
3484.51 87
3484.64 80
3484.78 72
3484.91 65
3485.05 57
3485.18 51
3485.32 45
3485.46 42
3485.59 40
3485.73 40
3485.86 41
3486.00 44
3486.13 47
3486.27 50
3486.40 53
3486.54 57
3486.67 61
3486.81 67
3486.94 75
3487.08 84
3487.21 94
3487.35 104
3487.49 112
3487.62 117
3487.76 119
3487.89 117
3488.03 111
3488.16 103
3488.30 93
3488.43 84
3488.57 75
3488.70 68
3488.84 63
3488.97 60
3489.11 57
3489.25 55
3489.38 53
3489.52 50
3489.65 47
3489.79 44
3489.92 42
3490.06 42
3490.19 43
3490.33 47
3490.46 51
3490.60 57
3490.74 62
3490.87 67
3491.01 71
3491.14 75
3491.28 77
3491.41 79
3491.55 81
3491.68 84
3491.82 86
3491.95 87
3492.09 88
3492.23 87
3492.36 84
3492.50 80
3492.63 74
3492.77 68
3492.90 62
3493.04 56
3493.17 51
3493.31 47
3493.44 45
3493.58 43
3493.72 42
3493.85 43
3493.99 44
3494.12 46
3494.26 48
3494.39 50
3494.53 50
3494.66 48
3494.80 45
3494.93 41
3495.07 37
3495.21 34
3495.34 34
3495.48 36
3495.61 40
3495.75 44
3495.88 47
3496.02 49
3496.15 49
3496.29 49
3496.43 51
3496.56 55
3496.70 63
3496.83 74
3496.97 87
3497.10 99
3497.24 110
3497.37 120
3497.51 131
3497.65 145
3497.78 163
3497.92 188
3498.05 219
3498.19 253
3498.32 289
3498.46 323
3498.59 352
3498.73 377
3498.87 398
3499.00 416
3499.14 435
3499.27 456
3499.41 480
3499.54 507
3499.68 538
3499.82 570
3499.95 603
3500.09 636
3500.22 668
3500.36 700
3500.49 731
3500.63 762
3500.76 793
3500.90 824
3501.04 855
3501.17 886
3501.31 916
3501.44 945
3501.58 973
3501.71 998
3501.85 1022
3501.99 1043
3502.12 1062
3502.26 1079
3502.39 1092
3502.53 1101
3502.66 1104
3502.80 1102
3502.94 1094
3503.07 1080
3503.21 1060
3503.34 1034
3503.48 1005
3503.61 973
3503.75 938
3503.88 903
3504.02 868
3504.16 835
3504.29 804
3504.43 777
3504.56 754
3504.70 736
3504.83 720
3504.97 706
3505.11 693
3505.24 677
3505.38 660
3505.51 639
3505.65 616
3505.78 593
3505.92 570
3506.06 549
3506.19 529
3506.33 510
3506.46 493
3506.60 476
3506.74 459
3506.87 442
3507.01 425
3507.14 407
3507.28 389
3507.41 370
3507.55 349
3507.69 329
3507.82 309
3507.96 290
3508.09 273
3508.23 260
3508.36 249
3508.50 239
3508.64 230
3508.77 220
3508.91 210
3509.04 198
3509.18 185
3509.31 172
3509.45 160
3509.59 149
3509.72 142
3509.86 137
3509.99 135
3510.13 135
3510.27 137
3510.40 139
3510.54 141
3510.67 143
3510.81 143
3510.94 142
3511.08 139
3511.22 135
3511.35 129
3511.49 123
3511.62 116
3511.76 108
3511.90 98
3512.03 87
3512.17 74
3512.30 61
3512.44 47
3512.57 35
3512.71 26
3512.85 20
3512.98 17
3513.12 16
3513.25 18
3513.39 21
3513.53 25
3513.66 29
3513.80 34
3513.93 41
3514.07 48
3514.21 55
3514.34 59
3514.48 62
3514.61 61
3514.75 59
3514.88 57
3515.02 56
3515.16 57
3515.29 61
3515.43 66
3515.56 71
3515.70 73
3515.84 73
3515.97 69
3516.11 63
3516.24 56
3516.38 49
3516.52 43
3516.65 38
3516.79 33
3516.92 29
3517.06 25
3517.20 22
3517.33 20
3517.47 18
3517.60 18
3517.74 19
3517.88 21
3518.01 24
3518.15 27
3518.28 32
3518.42 37
3518.56 43
3518.69 49
3518.83 54
3518.96 58
3519.10 59
3519.23 58
3519.37 55
3519.51 51
3519.64 47
3519.78 43
3519.91 42
3520.05 43
3520.19 46
3520.32 50
3520.46 53
3520.60 54
3520.73 53
3520.87 48
3521.00 39
3521.14 29
3521.28 19
3521.41 11
3521.55 4
3521.68 2
3521.82 2
3521.96 5
3522.09 9
3522.23 14
3522.36 17
3522.50 20
3522.64 23
3522.77 25
3522.91 28
3523.04 33
3523.18 39
3523.32 47
3523.45 54
3523.59 60
3523.72 65
3523.86 68
3524.00 70
3524.13 73
3524.27 78
3524.40 84
3524.54 92
3524.68 101
3524.81 111
3524.95 120
3525.09 127
3525.22 132
3525.36 135
3525.49 136
3525.63 135
3525.77 132
3525.90 126
3526.04 118
3526.17 109
3526.31 98
3526.45 88
3526.58 77
3526.72 68
3526.85 61
3526.99 55
3527.13 51
3527.26 48
3527.40 45
3527.54 42
3527.67 38
3527.81 34
3527.94 30
3528.08 25
3528.22 21
3528.35 18
3528.49 15
3528.62 14
3528.76 14
3528.90 15
3529.03 16
3529.17 16
3529.31 15
3529.44 13
3529.58 10
3529.71 7
3529.85 4
3529.99 1
3530.12 0
3530.26 1
3530.40 4
3530.53 8
3530.67 12
3530.80 16
3530.94 19
3531.08 22
3531.21 25
3531.35 29
3531.48 33
3531.62 38
3531.76 43
3531.89 48
3532.03 52
3532.17 55
3532.30 55
3532.44 53
3532.57 49
3532.71 43
3532.85 36
3532.98 30
3533.12 26
3533.26 23
3533.39 22
3533.53 22
3533.66 23
3533.80 25
3533.94 26
3534.07 27
3534.21 28
3534.35 28
3534.48 27
3534.62 25
3534.76 23
3534.89 21
3535.03 19
3535.16 20
3535.30 22
3535.44 28
3535.57 35
3535.71 44
3535.85 52
3535.98 58
3536.12 60
3536.25 59
3536.39 54
3536.53 46
3536.66 37
3536.80 27
3536.94 18
3537.07 10
3537.21 5
3537.35 3
3537.48 3
3537.62 5
3537.75 8
3537.89 10
3538.03 9
3538.16 6
3538.30 2
3538.44 0
3538.57 0
3538.71 0
3538.84 0
3538.98 0
3539.12 0
3539.25 5
3539.39 16
3539.53 29
3539.66 43
3539.80 56
3539.94 68
3540.07 79
3540.21 88
3540.35 93
3540.48 97
3540.62 98
3540.75 98
3540.89 98
3541.03 98
3541.16 98
3541.30 99
3541.44 100
3541.57 101
3541.71 103
3541.85 106
3541.98 111
3542.12 120
3542.25 130
3542.39 143
3542.53 155
3542.66 167
3542.80 177
3542.94 185
3543.07 192
3543.21 198
3543.35 204
3543.48 212
3543.62 220
3543.76 229
3543.89 237
3544.03 243
3544.17 247
3544.30 250
3544.44 253
3544.57 258
3544.71 268
3544.85 281
3544.98 300
3545.12 321
3545.26 345
3545.39 370
3545.53 396
3545.67 423
3545.80 450
3545.94 479
3546.08 507
3546.21 533
3546.35 555
3546.49 572
3546.62 583
3546.76 590
3546.90 594
3547.03 597
3547.17 601
3547.30 605
3547.44 609
3547.58 611
3547.71 610
3547.85 606
3547.99 599
3548.12 591
3548.26 583
3548.40 576
3548.53 569
3548.67 564
3548.81 557
3548.94 550
3549.08 542
3549.22 534
3549.35 526
3549.49 519
3549.63 512
3549.76 504
3549.90 494
3550.04 479
3550.17 461
3550.31 438
3550.45 413
3550.58 387
3550.72 362
3550.86 340
3550.99 320
3551.13 304
3551.27 290
3551.40 278
3551.54 267
3551.68 257
3551.81 247
3551.95 239
3552.09 231
3552.22 223
3552.36 215
3552.50 207
3552.63 197
3552.77 187
3552.91 177
3553.04 167
3553.18 158
3553.31 151
3553.45 145
3553.59 142
3553.72 142
3553.86 143
3554.00 146
3554.13 150
3554.27 155
3554.41 158
3554.54 161
3554.68 162
3554.82 162
3554.95 162
3555.09 161
3555.23 162
3555.36 163
3555.50 164
3555.64 167
3555.78 169
3555.91 170
3556.05 170
3556.19 169
3556.32 165
3556.46 160
3556.60 155
3556.73 150
3556.87 147
3557.01 146
3557.14 148
3557.28 151
3557.42 155
3557.55 157
3557.69 158
3557.83 155
3557.96 151
3558.10 146
3558.24 140
3558.37 136
3558.51 132
3558.65 130
3558.78 127
3558.92 124
3559.06 118
3559.19 111
3559.33 103
3559.47 95
3559.60 86
3559.74 79
3559.88 74
3560.01 71
3560.15 70
3560.29 72
3560.42 77
3560.56 83
3560.70 92
3560.83 102
3560.97 112
3561.11 122
3561.25 131
3561.38 138
3561.52 144
3561.66 147
3561.79 150
3561.93 151
3562.07 151
3562.20 151
3562.34 151
3562.48 150
3562.61 149
3562.75 148
3562.89 145
3563.02 141
3563.16 136
3563.30 129
3563.43 121
3563.57 114
3563.71 108
3563.84 104
3563.98 103
3564.12 105
3564.26 109
3564.39 113
3564.53 118
3564.67 120
3564.80 120
3564.94 116
3565.08 109
3565.21 99
3565.35 88
3565.49 79
3565.62 72
3565.76 68
3565.90 68
3566.03 70
3566.17 73
3566.31 76
3566.45 78
3566.58 78
3566.72 78
3566.86 78
3566.99 78
3567.13 79
3567.27 82
3567.40 87
3567.54 91
3567.68 95
3567.81 99
3567.95 101
3568.09 102
3568.23 104
3568.36 106
3568.50 110
3568.64 116
3568.77 123
3568.91 131
3569.05 138
3569.18 143
3569.32 145
3569.46 144
3569.59 140
3569.73 134
3569.87 128
3570.01 122
3570.14 117
3570.28 115
3570.42 116
3570.55 118
3570.69 123
3570.83 128
3570.96 133
3571.10 139
3571.24 144
3571.38 148
3571.51 152
3571.65 156
3571.79 161
3571.92 167
3572.06 175
3572.20 183
3572.33 191
3572.47 199
3572.61 204
3572.75 208
3572.88 210
3573.02 211
3573.16 212
3573.29 212
3573.43 212
3573.57 209
3573.70 204
3573.84 195
3573.98 182
3574.12 167
3574.25 151
3574.39 136
3574.53 125
3574.66 118
3574.80 115
3574.94 117
3575.08 121
3575.21 127
3575.35 132
3575.49 136
3575.62 139
3575.76 141
3575.90 140
3576.04 139
3576.17 138
3576.31 137
3576.45 136
3576.58 137
3576.72 139
3576.86 143
3576.99 148
3577.13 154
3577.27 160
3577.41 166
3577.54 170
3577.68 172
3577.82 173
3577.95 171
3578.09 168
3578.23 166
3578.37 164
3578.50 163
3578.64 164
3578.78 166
3578.91 168
3579.05 169
3579.19 169
3579.33 168
3579.46 165
3579.60 161
3579.74 158
3579.87 156
3580.01 155
3580.15 156
3580.29 157
3580.42 159
3580.56 159
3580.70 159
3580.83 156
3580.97 152
3581.11 147
3581.25 142
3581.38 136
3581.52 131
3581.66 126
3581.79 121
3581.93 117
3582.07 113
3582.21 108
3582.34 103
3582.48 98
3582.62 93
3582.76 88
3582.89 84
3583.03 80
3583.17 78
3583.30 77
3583.44 78
3583.58 80
3583.72 85
3583.85 91
3583.99 99
3584.13 107
3584.26 115
3584.40 121
3584.54 125
3584.68 127
3584.81 128
3584.95 128
3585.09 128
3585.23 129
3585.36 132
3585.50 136
3585.64 139
3585.77 142
3585.91 144
3586.05 144
3586.19 143
3586.32 142
3586.46 142
3586.60 143
3586.74 146
3586.87 150
3587.01 156
3587.15 161
3587.29 165
3587.42 168
3587.56 168
3587.70 167
3587.83 164
3587.97 160
3588.11 157
3588.25 153
3588.38 151
3588.52 150
3588.66 150
3588.80 150
3588.93 151
3589.07 150
3589.21 148
3589.34 145
3589.48 142
3589.62 137
3589.76 133
3589.89 129
3590.03 126
3590.17 122
3590.31 117
3590.44 113
3590.58 108
3590.72 104
3590.86 102
3590.99 101
3591.13 102
3591.27 106
3591.41 112
3591.54 119
3591.68 128
3591.82 136
3591.95 145
3592.09 151
3592.23 154
3592.37 155
3592.50 152
3592.64 146
3592.78 139
3592.92 131
3593.05 125
3593.19 121
3593.33 118
3593.47 117
3593.60 115
3593.74 113
3593.88 108
3594.02 103
3594.15 97
3594.29 91
3594.43 88
3594.57 89
3594.70 92
3594.84 97
3594.98 104
3595.12 110
3595.25 116
3595.39 119
3595.53 120
3595.67 119
3595.80 116
3595.94 113
3596.08 109
3596.22 103
3596.35 97
3596.49 89
3596.63 81
3596.77 72
3596.90 65
3597.04 60
3597.18 59
3597.32 63
3597.45 70
3597.59 80
3597.73 90
3597.87 100
3598.00 106
3598.14 108
3598.28 105
3598.42 100
3598.55 93
3598.69 85
3598.83 79
3598.97 74
3599.10 71
3599.24 69
3599.38 68
3599.52 67
3599.65 67
3599.79 66
3599.93 66
3600.07 67
3600.20 69
3600.34 72
3600.48 78
3600.62 86
3600.75 96
3600.89 106
3601.03 116
3601.17 123
3601.30 128
3601.44 129
3601.58 128
3601.72 125
3601.85 120
3601.99 115
3602.13 109
3602.27 104
3602.40 100
3602.54 96
3602.68 92
3602.82 88
3602.95 85
3603.09 83
3603.23 82
3603.37 83
3603.51 84
3603.64 86
3603.78 88
3603.92 90
3604.06 92
3604.19 94
3604.33 96
3604.47 99
3604.61 102
3604.74 106
3604.88 110
3605.02 113
3605.16 117
3605.29 120
3605.43 123
3605.57 127
3605.71 131
3605.84 136
3605.98 142
3606.12 148
3606.26 154
3606.40 160
3606.53 165
3606.67 169
3606.81 171
3606.95 171
3607.08 169
3607.22 164
3607.36 156
3607.50 146
3607.63 136
3607.77 125
3607.91 116
3608.05 109
3608.19 105
3608.32 105
3608.46 109
3608.60 116
3608.74 125
3608.87 133
3609.01 141
3609.15 145
3609.29 146
3609.42 143
3609.56 139
3609.70 135
3609.84 132
3609.98 134
3610.11 140
3610.25 148
3610.39 158
3610.53 166
3610.66 171
3610.80 173
3610.94 170
3611.08 163
3611.22 155
3611.35 146
3611.49 138
3611.63 131
3611.77 125
3611.90 120
3612.04 115
3612.18 111
3612.32 108
3612.46 105
3612.59 103
3612.73 103
3612.87 105
3613.01 108
3613.14 112
3613.28 116
3613.42 122
3613.56 127
3613.70 133
3613.83 139
3613.97 145
3614.11 150
3614.25 154
3614.38 155
3614.52 153
3614.66 148
3614.80 141
3614.94 133
3615.07 125
3615.21 119
3615.35 116
3615.49 116
3615.63 117
3615.76 119
3615.90 120
3616.04 119
3616.18 116
3616.31 111
3616.45 106
3616.59 101
3616.73 97
3616.87 95
3617.00 96
3617.14 97
3617.28 99
3617.42 101
3617.56 103
3617.69 106
3617.83 109
3617.97 112
3618.11 116
3618.24 118
3618.38 118
3618.52 117
3618.66 113
3618.80 107
3618.93 100
3619.07 92
3619.21 85
3619.35 78
3619.49 73
3619.62 68
3619.76 64
3619.90 62
3620.04 61
3620.18 62
3620.31 64
3620.45 67
3620.59 70
3620.73 72
3620.87 73
3621.00 71
3621.14 66
3621.28 59
3621.42 49
3621.56 37
3621.69 26
3621.83 14
3621.97 5
3622.11 0
3622.24 0
3622.38 0
3622.52 0
3622.66 0
3622.80 0
3622.93 0
3623.07 0
3623.21 2
3623.35 7
3623.49 10
3623.62 12
3623.76 14
3623.90 14
3624.04 15
3624.18 17
3624.31 21
3624.45 27
3624.59 34
3624.73 42
3624.87 48
3625.00 53
3625.14 57
3625.28 61
3625.42 66
3625.56 72
3625.70 79
3625.83 88
3625.97 98
3626.11 106
3626.25 112
3626.39 116
3626.52 118
3626.66 118
3626.80 118
3626.94 117
3627.08 118
3627.21 119
3627.35 121
3627.49 124
3627.63 127
3627.77 131
3627.90 136
3628.04 140
3628.18 144
3628.32 145
3628.46 143
3628.59 138
3628.73 129
3628.87 118
3629.01 104
3629.15 90
3629.28 77
3629.42 65
3629.56 55
3629.70 46
3629.84 38
3629.98 29
3630.11 21
3630.25 12
3630.39 5
3630.53 0
3630.67 0
3630.80 0
3630.94 0
3631.08 0
3631.22 0
3631.36 0
3631.50 0
3631.63 1
3631.77 6
3631.91 11
3632.05 14
3632.19 16
3632.32 17
3632.46 15
3632.60 13
3632.74 10
3632.88 8
3633.01 6
3633.15 6
3633.29 7
3633.43 10
3633.57 14
3633.71 19
3633.84 25
3633.98 30
3634.12 36
3634.26 41
3634.40 47
3634.53 54
3634.67 61
3634.81 70
3634.95 79
3635.09 88
3635.23 95
3635.36 99
3635.50 100
3635.64 97
3635.78 92
3635.92 84
3636.06 76
3636.19 67
3636.33 58
3636.47 51
3636.61 47
3636.75 45
3636.88 47
3637.02 53
3637.16 63
3637.30 75
3637.44 88
3637.58 100
3637.71 112
3637.85 121
3637.99 128
3638.13 133
3638.27 136
3638.41 137
3638.54 136
3638.68 135
3638.82 132
3638.96 128
3639.10 124
3639.24 121
3639.37 118
3639.51 116
3639.65 115
3639.79 116
3639.93 118
3640.07 122
3640.20 127
3640.34 133
3640.48 140
3640.62 146
3640.76 151
3640.90 155
3641.03 157
3641.17 158
3641.31 157
3641.45 156
3641.59 154
3641.73 153
3641.86 152
3642.00 151
3642.14 151
3642.28 150
3642.42 149
3642.56 147
3642.69 144
3642.83 140
3642.97 135
3643.11 130
3643.25 126
3643.39 123
3643.52 121
3643.66 120
3643.80 119
3643.94 118
3644.08 116
3644.22 114
3644.35 112
3644.49 110
3644.63 111
3644.77 114
3644.91 121
3645.05 130
3645.18 139
3645.32 147
3645.46 151
3645.60 152
3645.74 148
3645.88 142
3646.02 134
3646.15 127
3646.29 121
3646.43 116
3646.57 113
3646.71 111
3646.85 111
3646.98 112
3647.12 114
3647.26 119
3647.40 125
3647.54 132
3647.68 139
3647.81 145
3647.95 149
3648.09 150
3648.23 148
3648.37 144
3648.51 138
3648.65 133
3648.78 130
3648.92 128
3649.06 128
3649.20 130
3649.34 133
3649.48 136
3649.62 138
3649.75 139
3649.89 139
3650.03 140
3650.17 141
3650.31 144
3650.45 148
3650.58 151
3650.72 153
3650.86 153
3651.00 148
3651.14 140
3651.28 130
3651.42 118
3651.55 106
3651.69 96
3651.83 88
3651.97 83
3652.11 79
3652.25 75
3652.39 72
3652.52 68
3652.66 63
3652.80 59
3652.94 55
3653.08 53
3653.22 53
3653.36 55
3653.49 59
3653.63 64
3653.77 71
3653.91 78
3654.05 86
3654.19 93
3654.33 98
3654.46 102
3654.60 103
3654.74 102
3654.88 97
3655.02 90
3655.16 82
3655.30 74
3655.43 68
3655.57 63
3655.71 61
3655.85 60
3655.99 60
3656.13 60
3656.27 58
3656.40 54
3656.54 48
3656.68 40
3656.82 33
3656.96 28
3657.10 25
3657.24 24
3657.37 25
3657.51 26
3657.65 26
3657.79 25
3657.93 23
3658.07 19
3658.21 14
3658.35 10
3658.48 7
3658.62 5
3658.76 4
3658.90 3
3659.04 2
3659.18 0
3659.32 0
3659.45 0
3659.59 0
3659.73 0
3659.87 0
3660.01 0
3660.15 1
3660.29 7
3660.43 13
3660.56 18
3660.70 21
3660.84 23
3660.98 23
3661.12 23
3661.26 22
3661.40 21
3661.54 18
3661.67 15
3661.81 11
3661.95 7
3662.09 6
3662.23 6
3662.37 10
3662.51 16
3662.65 24
3662.78 32
3662.92 39
3663.06 44
3663.20 46
3663.34 45
3663.48 41
3663.62 33
3663.76 24
3663.89 13
3664.03 3
3664.17 0
3664.31 0
3664.45 0
3664.59 0
3664.73 0
3664.87 4
3665.00 11
3665.14 16
3665.28 19
3665.42 20
3665.56 19
3665.70 18
3665.84 15
3665.98 13
3666.11 10
3666.25 6
3666.39 3
3666.53 0
3666.67 0
3666.81 0
3666.95 3
3667.09 8
3667.23 16
3667.36 23
3667.50 32
3667.64 39
3667.78 46
3667.92 52
3668.06 57
3668.20 60
3668.34 62
3668.47 62
3668.61 61
3668.75 59
3668.89 56
3669.03 53
3669.17 51
3669.31 49
3669.45 49
3669.59 50
3669.72 51
3669.86 52
3670.00 53
3670.14 53
3670.28 53
3670.42 52
3670.56 51
3670.70 50
3670.84 51
3670.97 52
3671.11 54
3671.25 55
3671.39 57
3671.53 58
3671.67 59
3671.81 59
3671.95 58
3672.09 56
3672.22 54
3672.36 53
3672.50 51
3672.64 50
3672.78 49
3672.92 47
3673.06 45
3673.20 42
3673.34 38
3673.48 34
3673.61 31
3673.75 30
3673.89 30
3674.03 33
3674.17 38
3674.31 44
3674.45 49
3674.59 53
3674.73 56
3674.86 57
3675.00 57
3675.14 56
3675.28 54
3675.42 54
3675.56 56
3675.70 59
3675.84 63
3675.98 67
3676.12 70
3676.25 71
3676.39 70
3676.53 67
3676.67 63
3676.81 58
3676.95 53
3677.09 48
3677.23 43
3677.37 39
3677.51 34
3677.64 29
3677.78 26
3677.92 25
3678.06 27
3678.20 34
3678.34 44
3678.48 56
3678.62 70
3678.76 83
3678.90 94
3679.04 101
3679.17 106
3679.31 107
3679.45 107
3679.59 106
3679.73 105
3679.87 104
3680.01 103
3680.15 102
3680.29 99
3680.43 94
3680.56 88
3680.70 81
3680.84 73
3680.98 66
3681.12 59
3681.26 54
3681.40 51
3681.54 51
3681.68 52
3681.82 54
3681.96 57
3682.09 59
3682.23 60
3682.37 59
3682.51 56
3682.65 54
3682.79 53
3682.93 55
3683.07 61
3683.21 71
3683.35 84
3683.49 98
3683.63 111
3683.76 122
3683.90 129
3684.04 132
3684.18 129
3684.32 123
3684.46 114
3684.60 103
3684.74 90
3684.88 77
3685.02 65
3685.16 53
3685.30 42
3685.43 33
3685.57 26
3685.71 19
3685.85 14
3685.99 11
3686.13 9
3686.27 10
3686.41 11
3686.55 13
3686.69 16
3686.83 18
3686.97 21
3687.10 22
3687.24 24
3687.38 24
3687.52 24
3687.66 22
3687.80 20
3687.94 17
3688.08 14
3688.22 11
3688.36 8
3688.50 6
3688.64 3
3688.78 1
3688.91 0
3689.05 0
3689.19 0
3689.33 0
3689.47 0
3689.61 0
3689.75 0
3689.89 0
3690.03 6
3690.17 12
3690.31 18
3690.45 24
3690.59 29
3690.72 34
3690.86 37
3691.00 39
3691.14 40
3691.28 39
3691.42 38
3691.56 36
3691.70 35
3691.84 36
3691.98 38
3692.12 42
3692.26 47
3692.40 52
3692.54 57
3692.68 62
3692.81 65
3692.95 66
3693.09 67
3693.23 67
3693.37 66
3693.51 67
3693.65 68
3693.79 70
3693.93 74
3694.07 78
3694.21 82
3694.35 85
3694.49 87
3694.63 88
3694.77 88
3694.90 87
3695.04 88
3695.18 90
3695.32 93
3695.46 98
3695.60 104
3695.74 109
3695.88 113
3696.02 116
3696.16 117
3696.30 116
3696.44 113
3696.58 109
3696.72 105
3696.86 101
3696.99 97
3697.13 95
3697.27 93
3697.41 92
3697.55 92
3697.69 92
3697.83 93
3697.97 94
3698.11 95
3698.25 96
3698.39 98
3698.53 100
3698.67 104
3698.81 108
3698.95 113
3699.09 117
3699.23 120
3699.37 122
3699.50 121
3699.64 117
3699.78 112
3699.92 105
3700.06 98
3700.20 91
3700.34 86
3700.48 84
3700.62 83
3700.76 85
3700.90 87
3701.04 89
3701.18 90
3701.32 88
3701.46 84
3701.60 77
3701.74 70
3701.88 62
3702.01 57
3702.15 54
3702.29 53
3702.43 57
3702.57 63
3702.71 71
3702.85 81
3702.99 91
3703.13 102
3703.27 112
3703.41 121
3703.55 130
3703.69 139
3703.83 147
3703.97 155
3704.11 162
3704.25 169
3704.39 175
3704.53 181
3704.67 185
3704.81 189
3704.94 192
3705.08 196
3705.22 200
3705.36 204
3705.50 208
3705.64 212
3705.78 214
3705.92 213
3706.06 210
3706.20 206
3706.34 200
3706.48 194
3706.62 189
3706.76 185
3706.90 182
3707.04 180
3707.18 179
3707.32 179
3707.46 179
3707.60 180
3707.74 182
3707.88 184
3708.02 185
3708.15 185
3708.29 183
3708.43 179
3708.57 174
3708.71 166
3708.85 158
3708.99 149
3709.13 140
3709.27 131
3709.41 123
3709.55 116
3709.69 111
3709.83 108
3709.97 109
3710.11 112
3710.25 117
3710.39 123
3710.53 127
3710.67 127
3710.81 123
3710.95 113
3711.09 99
3711.23 80
3711.37 60
3711.51 41
3711.65 26
3711.79 15
3711.93 10
3712.06 11
3712.20 16
3712.34 23
3712.48 32
3712.62 40
3712.76 46
3712.90 51
3713.04 55
3713.18 59
3713.32 63
3713.46 66
3713.60 69
3713.74 69
3713.88 68
3714.02 65
3714.16 60
3714.30 55
3714.44 51
3714.58 48
3714.72 48
3714.86 51
3715.00 56
3715.14 63
3715.28 71
3715.42 80
3715.56 88
3715.70 95
3715.84 101
3715.98 104
3716.12 104
3716.26 102
3716.40 98
3716.54 92
3716.68 86
3716.82 82
3716.96 78
3717.09 77
3717.23 77
3717.37 79
3717.51 83
3717.65 87
3717.79 91
3717.93 95
3718.07 98
3718.21 99
3718.35 98
3718.49 95
3718.63 90
3718.77 84
3718.91 77
3719.05 71
3719.19 67
3719.33 66
3719.47 68
3719.61 74
3719.75 83
3719.89 94
3720.03 107
3720.17 118
3720.31 128
3720.45 136
3720.59 141
3720.73 146
3720.87 150
3721.01 155
3721.15 162
3721.29 172
3721.43 184
3721.57 197
3721.71 211
3721.85 224
3721.99 236
3722.13 246
3722.27 254
3722.41 259
3722.55 264
3722.69 268
3722.83 273
3722.97 280
3723.11 288
3723.25 297
3723.39 307
3723.53 315
3723.67 323
3723.81 329
3723.95 332
3724.09 334
3724.23 333
3724.37 330
3724.51 325
3724.65 318
3724.79 312
3724.93 305
3725.07 300
3725.21 296
3725.35 294
3725.49 294
3725.63 295
3725.77 297
3725.91 301
3726.05 305
3726.19 310
3726.33 316
3726.47 320
3726.61 322
3726.75 321
3726.89 316
3727.03 306
3727.17 291
3727.31 271
3727.45 249
3727.59 226
3727.73 204
3727.87 186
3728.01 173
3728.15 165
3728.29 161
3728.43 161
3728.57 161
3728.71 161
3728.85 160
3728.99 156
3729.13 150
3729.27 143
3729.41 136
3729.55 129
3729.69 123
3729.83 119
3729.97 116
3730.11 112
3730.25 109
3730.39 104
3730.53 98
3730.67 90
3730.81 80
3730.95 70
3731.09 59
3731.23 48
3731.37 39
3731.51 31
3731.65 25
3731.79 21
3731.93 19
3732.07 18
3732.21 18
3732.35 20
3732.49 22
3732.63 24
3732.77 27
3732.91 28
3733.05 28
3733.19 25
3733.33 19
3733.47 11
3733.61 3
3733.75 0
3733.89 0
3734.03 0
3734.17 0
3734.31 0
3734.45 2
3734.59 6
3734.73 9
3734.87 10
3735.01 8
3735.15 5
3735.29 1
3735.43 0
3735.57 0
3735.71 0
3735.85 3
3735.99 10
3736.13 17
3736.27 25
3736.41 32
3736.55 39
3736.69 45
3736.83 50
3736.97 55
3737.11 59
3737.25 63
3737.39 67
3737.53 72
3737.67 78
3737.81 85
3737.95 94
3738.09 103
3738.23 113
3738.37 124
3738.51 134
3738.65 144
3738.79 153
3738.93 159
3739.07 161
3739.21 159
3739.35 153
3739.49 144
3739.63 132
3739.77 119
3739.91 106
3740.05 95
3740.19 85
3740.33 78
3740.47 73
3740.61 70
3740.75 70
3740.89 72
3741.03 78
3741.17 86
3741.32 97
3741.46 109
3741.60 122
3741.74 134
3741.88 144
3742.02 152
3742.16 156
3742.30 158
3742.44 158
3742.58 156
3742.72 153
3742.86 148
3743.00 141
3743.14 133
3743.28 122
3743.42 111
3743.56 100
3743.70 91
3743.84 85
3743.98 82
3744.12 84
3744.26 88
3744.40 94
3744.54 99
3744.68 101
3744.82 100
3744.96 95
3745.10 88
3745.24 79
3745.38 69
3745.52 62
3745.66 55
3745.80 51
3745.94 48
3746.08 46
3746.22 45
3746.36 44
3746.51 44
3746.65 45
3746.79 47
3746.93 49
3747.07 51
3747.21 53
3747.35 54
3747.49 55
3747.63 56
3747.77 58
3747.91 61
3748.05 66
3748.19 71
3748.33 77
3748.47 81
3748.61 84
3748.75 85
3748.89 84
3749.03 83
3749.17 82
3749.31 83
3749.45 84
3749.59 87
3749.73 89
3749.87 93
3750.01 97
3750.15 101
3750.30 107
3750.44 113
3750.58 119
3750.72 124
3750.86 128
3751.00 130
3751.14 130
3751.28 128
3751.42 127
3751.56 126
3751.70 127
3751.84 128
3751.98 130
3752.12 131
3752.26 130
3752.40 127
3752.54 121
3752.68 114
3752.82 109
3752.96 105
3753.10 105
3753.24 107
3753.38 113
3753.52 121
3753.67 129
3753.81 138
3753.95 145
3754.09 151
3754.23 155
3754.37 159
3754.51 162
3754.65 165
3754.79 167
3754.93 169
3755.07 170
3755.21 169
3755.35 167
3755.49 164
3755.63 159
3755.77 156
3755.91 153
3756.05 154
3756.19 158
3756.33 165
3756.48 174
3756.62 184
3756.76 193
3756.90 201
3757.04 205
3757.18 207
3757.32 206
3757.46 204
3757.60 199
3757.74 195
3757.88 191
3758.02 189
3758.16 187
3758.30 188
3758.44 189
3758.58 191
3758.72 193
3758.86 195
3759.00 197
3759.15 198
3759.29 200
3759.43 201
3759.57 203
3759.71 205
3759.85 207
3759.99 207
3760.13 207
3760.27 204
3760.41 201
3760.55 196
3760.69 190
3760.83 182
3760.97 174
3761.11 164
3761.25 153
3761.39 143
3761.54 134
3761.68 128
3761.82 124
3761.96 122
3762.10 122
3762.24 122
3762.38 120
3762.52 116
3762.66 110
3762.80 103
3762.94 95
3763.08 88
3763.22 83
3763.36 81
3763.50 81
3763.64 82
3763.79 83
3763.93 84
3764.07 84
3764.21 83
3764.35 83
3764.49 83
3764.63 84
3764.77 85
3764.91 86
3765.05 87
3765.19 88
3765.33 88
3765.47 89
3765.61 91
3765.75 94
3765.90 99
3766.04 104
3766.18 110
3766.32 116
3766.46 119
3766.60 121
3766.74 120
3766.88 117
3767.02 111
3767.16 104
3767.30 95
3767.44 87
3767.58 79
3767.72 73
3767.87 69
3768.01 67
3768.15 67
3768.29 68
3768.43 69
3768.57 70
3768.71 70
3768.85 70
3768.99 70
3769.13 71
3769.27 75
3769.41 81
3769.55 90
3769.70 101
3769.84 114
3769.98 127
3770.12 140
3770.26 151
3770.40 162
3770.54 170
3770.68 177
3770.82 181
3770.96 183
3771.10 182
3771.24 178
3771.38 173
3771.53 165
3771.67 155
3771.81 145
3771.95 135
3772.09 126
3772.23 119
3772.37 115
3772.51 115
3772.65 118
3772.79 123
3772.93 130
3773.07 139
3773.21 149
3773.36 158
3773.50 167
3773.64 174
3773.78 181
3773.92 185
3774.06 187
3774.20 187
3774.34 184
3774.48 179
3774.62 173
3774.76 167
3774.91 162
3775.05 159
3775.19 158
3775.33 160
3775.47 163
3775.61 166
3775.75 169
3775.89 170
3776.03 169
3776.17 166
3776.31 162
3776.45 157
3776.60 152
3776.74 148
3776.88 145
3777.02 143
3777.16 143
3777.30 143
3777.44 143
3777.58 142
3777.72 141
3777.86 138
3778.00 136
3778.15 135
3778.29 136
3778.43 140
3778.57 146
3778.71 154
3778.85 162
3778.99 168
3779.13 171
3779.27 170
3779.41 165
3779.55 158
3779.70 149
3779.84 140
3779.98 132
3780.12 126
3780.26 121
3780.40 118
3780.54 116
3780.68 113
3780.82 110
3780.96 105
3781.11 100
3781.25 94
3781.39 88
3781.53 84
3781.67 81
3781.81 81
3781.95 82
3782.09 84
3782.23 87
3782.37 89
3782.52 89
3782.66 89
3782.80 87
3782.94 86
3783.08 85
3783.22 85
3783.36 88
3783.50 91
3783.64 95
3783.78 99
3783.93 100
3784.07 99
3784.21 95
3784.35 88
3784.49 80
3784.63 72
3784.77 65
3784.91 61
3785.05 61
3785.19 64
3785.34 69
3785.48 76
3785.62 83
3785.76 90
3785.90 96
3786.04 100
3786.18 102
3786.32 102
3786.46 101
3786.61 98
3786.75 95
3786.89 91
3787.03 88
3787.17 86
3787.31 85
3787.45 85
3787.59 86
3787.73 88
3787.88 91
3788.02 95
3788.16 99
3788.30 104
3788.44 109
3788.58 116
3788.72 123
3788.86 130
3789.00 136
3789.15 143
3789.29 150
3789.43 157
3789.57 164
3789.71 172
3789.85 179
3789.99 186
3790.13 190
3790.27 193
3790.42 194
3790.56 192
3790.70 188
3790.84 184
3790.98 180
3791.12 178
3791.26 177
3791.40 178
3791.54 178
3791.69 179
3791.83 178
3791.97 176
3792.11 173
3792.25 172
3792.39 172
3792.53 176
3792.67 183
3792.82 191
3792.96 201
3793.10 211
3793.24 219
3793.38 224
3793.52 228
3793.66 229
3793.80 227
3793.94 225
3794.09 221
3794.23 217
3794.37 211
3794.51 206
3794.65 201
3794.79 195
3794.93 189
3795.07 182
3795.22 174
3795.36 166
3795.50 158
3795.64 150
3795.78 142
3795.92 135
3796.06 130
3796.20 126
3796.35 124
3796.49 123
3796.63 125
3796.77 128
3796.91 132
3797.05 137
3797.19 141
3797.33 145
3797.48 147
3797.62 149
3797.76 150
3797.90 152
3798.04 155
3798.18 158
3798.32 162
3798.47 167
3798.61 171
3798.75 174
3798.89 176
3799.03 177
3799.17 178
3799.31 177
3799.45 177
3799.60 177
3799.74 177
3799.88 177
3800.02 177
3800.16 177
3800.30 175
3800.44 172
3800.58 167
3800.73 160
3800.87 152
3801.01 144
3801.15 136
3801.29 129
3801.43 124
3801.57 122
3801.72 121
3801.86 121
3802.00 121
3802.14 121
3802.28 121
3802.42 121
3802.56 121
3802.71 121
3802.85 121
3802.99 121
3803.13 119
3803.27 116
3803.41 112
3803.55 107
3803.70 102
3803.84 98
3803.98 96
3804.12 95
3804.26 96
3804.40 98
3804.54 100
3804.68 101
3804.83 102
3804.97 103
3805.11 105
3805.25 109
3805.39 114
3805.53 122
3805.67 130
3805.82 138
3805.96 145
3806.10 148
3806.24 149
3806.38 147
3806.52 143
3806.66 139
3806.81 137
3806.95 136
3807.09 138
3807.23 142
3807.37 147
3807.51 152
3807.66 157
3807.80 161
3807.94 163
3808.08 163
3808.22 160
3808.36 154
3808.50 145
3808.65 133
3808.79 118
3808.93 102
3809.07 87
3809.21 72
3809.35 61
3809.49 53
3809.64 50
3809.78 51
3809.92 57
3810.06 66
3810.20 78
3810.34 89
3810.49 100
3810.63 107
3810.77 110
3810.91 109
3811.05 105
3811.19 100
3811.33 96
3811.48 94
3811.62 96
3811.76 100
3811.90 107
3812.04 113
3812.18 118
3812.33 121
3812.47 121
3812.61 118
3812.75 114
3812.89 109
3813.03 104
3813.17 98
3813.32 93
3813.46 87
3813.60 80
3813.74 74
3813.88 67
3814.02 60
3814.17 55
3814.31 51
3814.45 49
3814.59 49
3814.73 51
3814.87 54
3815.02 58
3815.16 62
3815.30 66
3815.44 68
3815.58 68
3815.72 66
3815.86 61
3816.01 53
3816.15 44
3816.29 35
3816.43 27
3816.57 21
3816.71 17
3816.86 16
3817.00 17
3817.14 17
3817.28 17
3817.42 14
3817.56 9
3817.71 3
3817.85 0
3817.99 0
3818.13 0
3818.27 0
3818.41 0
3818.56 0
3818.70 0
3818.84 4
3818.98 16
3819.12 30
3819.26 43
3819.41 57
3819.55 69
3819.69 81
3819.83 90
3819.97 98
3820.11 103
3820.26 106
3820.40 106
3820.54 104
3820.68 99
3820.82 93
3820.97 84
3821.11 74
3821.25 63
3821.39 51
3821.53 40
3821.67 33
3821.82 29
3821.96 29
3822.10 35
3822.24 45
3822.38 57
3822.52 69
3822.67 79
3822.81 86
3822.95 90
3823.09 89
3823.23 85
3823.37 79
3823.52 73
3823.66 68
3823.80 64
3823.94 63
3824.08 65
3824.23 70
3824.37 77
3824.51 86
3824.65 97
3824.79 107
3824.93 116
3825.08 125
3825.22 131
3825.36 135
3825.50 136
3825.64 135
3825.79 133
3825.93 129
3826.07 123
3826.21 118
3826.35 114
3826.49 111
3826.64 109
3826.78 108
3826.92 108
3827.06 109
3827.20 110
3827.35 112
3827.49 115
3827.63 119
3827.77 125
3827.91 132
3828.05 138
3828.20 143
3828.34 145
3828.48 145
3828.62 142
3828.76 137
3828.91 131
3829.05 125
3829.19 119
3829.33 114
3829.47 110
3829.61 106
3829.76 102
3829.90 98
3830.04 93
3830.18 88
3830.32 81
3830.47 72
3830.61 63
3830.75 53
3830.89 44
3831.03 38
3831.18 34
3831.32 34
3831.46 37
3831.60 43
3831.74 50
3831.89 57
3832.03 63
3832.17 68
3832.31 70
3832.45 72
3832.59 72
3832.74 70
3832.88 67
3833.02 61
3833.16 53
3833.30 43
3833.45 32
3833.59 21
3833.73 14
3833.87 10
3834.01 12
3834.16 18
3834.30 27
3834.44 38
3834.58 49
3834.72 58
3834.87 64
3835.01 68
3835.15 70
3835.29 70
3835.43 70
3835.58 68
3835.72 66
3835.86 64
3836.00 62
3836.14 60
3836.29 58
3836.43 57
3836.57 56
3836.71 56
3836.85 58
3837.00 62
3837.14 69
3837.28 78
3837.42 90
3837.56 103
3837.71 116
3837.85 128
3837.99 137
3838.13 144
3838.27 148
3838.42 149
3838.56 148
3838.70 144
3838.84 139
3838.98 133
3839.13 127
3839.27 121
3839.41 118
3839.55 117
3839.69 120
3839.84 125
3839.98 133
3840.12 141
3840.26 149
3840.41 153
3840.55 154
3840.69 151
3840.83 142
3840.97 129
3841.12 113
3841.26 96
3841.40 79
3841.54 65
3841.68 53
3841.83 47
3841.97 44
3842.11 45
3842.25 49
3842.39 53
3842.54 56
3842.68 57
3842.82 56
3842.96 53
3843.11 49
3843.25 44
3843.39 41
3843.53 40
3843.67 43
3843.82 48
3843.96 55
3844.10 62
3844.24 68
3844.38 73
3844.53 74
3844.67 73
3844.81 70
3844.95 67
3845.10 64
3845.24 63
3845.38 64
3845.52 67
3845.66 71
3845.81 75
3845.95 79
3846.09 83
3846.23 85
3846.37 86
3846.52 86
3846.66 85
3846.80 85
3846.94 83
3847.09 82
3847.23 79
3847.37 75
3847.51 70
3847.65 63
3847.80 57
3847.94 52
3848.08 48
3848.22 46
3848.37 47
3848.51 49
3848.65 52
3848.79 54
3848.93 56
3849.08 57
3849.22 58
3849.36 60
3849.50 62
3849.65 66
3849.79 72
3849.93 78
3850.07 83
3850.22 88
3850.36 91
3850.50 92
3850.64 92
3850.78 89
3850.93 85
3851.07 80
3851.21 75
3851.35 70
3851.50 65
3851.64 60
3851.78 56
3851.92 52
3852.06 49
3852.21 46
3852.35 45
3852.49 44
3852.63 43
3852.78 42
3852.92 39
3853.06 36
3853.20 32
3853.35 27
3853.49 21
3853.63 17
3853.77 14
3853.91 14
3854.06 16
3854.20 20
3854.34 26
3854.48 35
3854.63 44
3854.77 54
3854.91 65
3855.05 74
3855.20 83
3855.34 89
3855.48 92
3855.62 93
3855.77 91
3855.91 88
3856.05 84
3856.19 81
3856.33 80
3856.48 80
3856.62 83
3856.76 87
3856.90 93
3857.05 98
3857.19 103
3857.33 106
3857.47 108
3857.62 109
3857.76 107
3857.90 104
3858.04 99
3858.19 92
3858.33 85
3858.47 78
3858.61 71
3858.76 66
3858.90 63
3859.04 61
3859.18 61
3859.33 61
3859.47 62
3859.61 62
3859.75 61
3859.89 59
3860.04 55
3860.18 50
3860.32 44
3860.46 37
3860.61 30
3860.75 24
3860.89 18
3861.03 12
3861.18 7
3861.32 4
3861.46 1
3861.60 1
3861.75 3
3861.89 6
3862.03 9
3862.17 11
3862.32 12
3862.46 10
3862.60 6
3862.74 0
3862.89 0
3863.03 0
3863.17 0
3863.31 0
3863.46 0
3863.60 0
3863.74 1
3863.88 9
3864.03 18
3864.17 27
3864.31 35
3864.45 43
3864.60 50
3864.74 56
3864.88 61
3865.02 65
3865.17 69
3865.31 74
3865.45 78
3865.59 83
3865.74 86
3865.88 88
3866.02 88
3866.16 85
3866.31 82
3866.45 78
3866.59 75
3866.74 74
3866.88 76
3867.02 81
3867.16 87
3867.31 94
3867.45 99
3867.59 101
3867.73 99
3867.88 95
3868.02 89
3868.16 82
3868.30 76
3868.45 74
3868.59 75
3868.73 80
3868.87 86
3869.02 94
3869.16 101
3869.30 106
3869.44 109
3869.59 111
3869.73 110
3869.87 109
3870.01 108
3870.16 107
3870.30 108
3870.44 110
3870.59 114
3870.73 120
3870.87 128
3871.01 137
3871.16 146
3871.30 153
3871.44 156
3871.58 156
3871.73 153
3871.87 148
3872.01 141
3872.15 136
3872.30 131
3872.44 128
3872.58 126
3872.73 125
3872.87 125
3873.01 124
3873.15 122
3873.30 121
3873.44 118
3873.58 116
3873.72 112
3873.87 109
3874.01 105
3874.15 102
3874.29 100
3874.44 100
3874.58 101
3874.72 103
3874.87 107
3875.01 112
3875.15 116
3875.29 121
3875.44 125
3875.58 128
3875.72 131
3875.86 132
3876.01 132
3876.15 130
3876.29 127
3876.44 123
3876.58 119
3876.72 114
3876.86 108
3877.01 104
3877.15 99
3877.29 95
3877.44 91
3877.58 86
3877.72 82
3877.86 78
3878.01 75
3878.15 72
3878.29 71
3878.43 71
3878.58 71
3878.72 71
3878.86 70
3879.01 67
3879.15 64
3879.29 59
3879.43 53
3879.58 48
3879.72 44
3879.86 41
3880.01 40
3880.15 41
3880.29 43
3880.43 46
3880.58 49
3880.72 51
3880.86 53
3881.00 55
3881.15 57
3881.29 61
3881.43 67
3881.58 77
3881.72 89
3881.86 104
3882.00 119
3882.15 133
3882.29 144
3882.43 150
3882.58 152
3882.72 149
3882.86 143
3883.00 137
3883.15 132
3883.29 130
3883.43 132
3883.58 138
3883.72 149
3883.86 162
3884.01 178
3884.15 195
3884.29 213
3884.43 231
3884.58 250
3884.72 267
3884.86 283
3885.01 295
3885.15 304
3885.29 308
3885.43 309
3885.58 309
3885.72 309
3885.86 311
3886.01 316
3886.15 325
3886.29 335
3886.43 346
3886.58 356
3886.72 363
3886.86 367
3887.01 368
3887.15 368
3887.29 367
3887.44 366
3887.58 365
3887.72 363
3887.86 360
3888.01 355
3888.15 347
3888.29 337
3888.44 325
3888.58 313
3888.72 302
3888.86 293
3889.01 285
3889.15 280
3889.29 275
3889.44 271
3889.58 268
3889.72 264
3889.87 261
3890.01 258
3890.15 256
3890.29 255
3890.44 256
3890.58 257
3890.72 260
3890.87 263
3891.01 266
3891.15 269
3891.30 271
3891.44 271
3891.58 269
3891.72 266
3891.87 261
3892.01 255
3892.15 248
3892.30 243
3892.44 239
3892.58 236
3892.73 236
3892.87 237
3893.01 240
3893.16 243
3893.30 245
3893.44 246
3893.58 244
3893.73 241
3893.87 235
3894.01 228
3894.16 219
3894.30 211
3894.44 204
3894.59 199
3894.73 195
3894.87 191
3895.02 188
3895.16 185
3895.30 180
3895.44 175
3895.59 170
3895.73 165
3895.87 162
3896.02 162
3896.16 163
3896.30 167
3896.45 171
3896.59 176
3896.73 179
3896.88 179
3897.02 178
3897.16 176
3897.30 173
3897.45 170
3897.59 168
3897.73 166
3897.88 164
3898.02 161
3898.16 156
3898.31 149
3898.45 141
3898.59 132
3898.74 121
3898.88 111
3899.02 102
3899.17 94
3899.31 90
3899.45 88
3899.60 90
3899.74 96
3899.88 104
3900.02 114
3900.17 125
3900.31 134
3900.45 140
3900.60 144
3900.74 147
3900.88 148
3901.03 148
3901.17 149
3901.31 148
3901.46 147
3901.60 143
3901.74 138
3901.89 130
3902.03 121
3902.17 113
3902.32 106
3902.46 102
3902.60 99
3902.75 98
3902.89 98
3903.03 99
3903.18 98
3903.32 97
3903.46 95
3903.61 93
3903.75 91
3903.89 90
3904.03 88
3904.18 87
3904.32 85
3904.46 83
3904.61 79
3904.75 74
3904.89 69
3905.04 66
3905.18 64
3905.32 66
3905.47 69
3905.61 75
3905.75 80
3905.90 85
3906.04 88
3906.18 89
3906.33 88
3906.47 87
3906.61 85
3906.76 83
3906.90 80
3907.04 78
3907.19 74
3907.33 70
3907.47 65
3907.62 59
3907.76 54
3907.90 49
3908.05 46
3908.19 44
3908.33 45
3908.48 48
3908.62 52
3908.76 58
3908.91 65
3909.05 71
3909.19 77
3909.34 81
3909.48 83
3909.62 83
3909.77 80
3909.91 75
3910.05 69
3910.20 63
3910.34 57
3910.48 51
3910.63 47
3910.77 45
3910.91 44
3911.06 44
3911.20 44
3911.34 44
3911.49 44
3911.63 43
3911.77 41
3911.92 39
3912.06 37
3912.20 36
3912.35 38
3912.49 41
3912.64 44
3912.78 49
3912.92 53
3913.07 56
3913.21 58
3913.35 59
3913.50 59
3913.64 57
3913.78 56
3913.93 53
3914.07 49
3914.21 44
3914.36 38
3914.50 31
3914.64 23
3914.79 16
3914.93 8
3915.07 2
3915.22 0
3915.36 0
3915.50 0
3915.65 0
3915.79 0
3915.93 0
3916.08 0
3916.22 0
3916.36 1
3916.51 1
3916.65 2
3916.80 3
3916.94 6
3917.08 8
3917.23 12
3917.37 16
3917.51 20
3917.66 23
3917.80 27
3917.94 29
3918.09 31
3918.23 31
3918.37 30
3918.52 28
3918.66 25
3918.80 20
3918.95 16
3919.09 11
3919.23 6
3919.38 2
3919.52 0
3919.67 0
3919.81 0
3919.95 0
3920.10 1
3920.24 7
3920.38 14
3920.53 22
3920.67 29
3920.81 35
3920.96 38
3921.10 38
3921.24 37
3921.39 34
3921.53 31
3921.68 30
3921.82 30
3921.96 32
3922.11 35
3922.25 39
3922.39 43
3922.54 46
3922.68 49
3922.82 50
3922.97 50
3923.11 49
3923.25 48
3923.40 47
3923.54 46
3923.69 46
3923.83 46
3923.97 46
3924.12 45
3924.26 43
3924.40 41
3924.55 38
3924.69 36
3924.83 34
3924.98 34
3925.12 37
3925.27 41
3925.41 48
3925.55 56
3925.70 64
3925.84 73
3925.98 81
3926.13 87
3926.27 91
3926.41 93
3926.56 92
3926.70 90
3926.85 85
3926.99 78
3927.13 70
3927.28 63
3927.42 57
3927.56 54
3927.71 53
3927.85 56
3928.00 60
3928.14 65
3928.28 68
3928.43 69
3928.57 66
3928.71 60
3928.86 51
3929.00 43
3929.15 35
3929.29 30
3929.43 28
3929.58 30
3929.72 33
3929.86 37
3930.01 40
3930.15 42
3930.29 43
3930.44 45
3930.58 46
3930.73 49
3930.87 53
3931.01 58
3931.16 62
3931.30 65
3931.44 66
3931.59 66
3931.73 66
3931.88 66
3932.02 67
3932.16 70
3932.31 73
3932.45 77
3932.59 81
3932.74 84
3932.88 85
3933.03 85
3933.17 83
3933.31 79
3933.46 74
3933.60 68
3933.75 62
3933.89 56
3934.03 51
3934.18 48
3934.32 47
3934.46 47
3934.61 49
3934.75 51
3934.90 55
3935.04 59
3935.18 63
3935.33 68
3935.47 73
3935.61 78
3935.76 83
3935.90 88
3936.05 92
3936.19 96
3936.33 97
3936.48 97
3936.62 96
3936.77 93
3936.91 88
3937.05 81
3937.20 73
3937.34 63
3937.49 54
3937.63 45
3937.77 38
3937.92 33
3938.06 30
3938.20 29
3938.35 31
3938.49 34
3938.64 39
3938.78 45
3938.92 51
3939.07 56
3939.21 61
3939.36 64
3939.50 65
3939.64 64
3939.79 60
3939.93 55
3940.08 49
3940.22 44
3940.36 40
3940.51 37
3940.65 36
3940.79 35
3940.94 35
3941.08 34
3941.23 33
3941.37 32
3941.51 31
3941.66 32
3941.80 33
3941.95 36
3942.09 40
3942.23 44
3942.38 47
3942.52 49
3942.67 50
3942.81 48
3942.95 45
3943.10 42
3943.24 38
3943.39 36
3943.53 36
3943.67 37
3943.82 42
3943.96 48
3944.11 56
3944.25 65
3944.39 73
3944.54 80
3944.68 83
3944.83 85
3944.97 84
3945.11 82
3945.26 80
3945.40 79
3945.55 79
3945.69 81
3945.83 85
3945.98 88
3946.12 91
3946.27 94
3946.41 97
3946.55 99
3946.70 102
3946.84 108
3946.99 115
3947.13 126
3947.27 139
3947.42 153
3947.56 169
3947.71 184
3947.85 198
3947.99 212
3948.14 227
3948.28 245
3948.43 265
3948.57 289
3948.71 315
3948.86 342
3949.00 368
3949.15 390
3949.29 408
3949.44 421
3949.58 431
3949.72 438
3949.87 445
3950.01 454
3950.16 464
3950.30 477
3950.44 492
3950.59 509
3950.73 525
3950.88 540
3951.02 553
3951.16 562
3951.31 568
3951.45 570
3951.60 572
3951.74 573
3951.89 575
3952.03 578
3952.17 583
3952.32 586
3952.46 588
3952.61 586
3952.75 579
3952.89 566
3953.04 548
3953.18 527
3953.33 506
3953.47 485
3953.61 466
3953.76 452
3953.90 439
3954.05 429
3954.19 419
3954.34 407
3954.48 394
3954.62 379
3954.77 363
3954.91 346
3955.06 330
3955.20 315
3955.35 303
3955.49 292
3955.63 284
3955.78 279
3955.92 275
3956.07 272
3956.21 270
3956.35 268
3956.50 265
3956.64 260
3956.79 252
3956.93 241
3957.08 228
3957.22 213
3957.36 198
3957.51 183
3957.65 169
3957.80 158
3957.94 148
3958.09 141
3958.23 138
3958.37 137
3958.52 140
3958.66 146
3958.81 154
3958.95 162
3959.10 169
3959.24 174
3959.38 175
3959.53 173
3959.67 168
3959.82 161
3959.96 151
3960.11 142
3960.25 131
3960.39 122
3960.54 112
3960.68 102
3960.83 93
3960.97 85
3961.12 78
3961.26 74
3961.40 72
3961.55 73
3961.69 74
3961.84 76
3961.98 76
3962.13 75
3962.27 71
3962.41 64
3962.56 56
3962.70 48
3962.85 41
3962.99 36
3963.14 33
3963.28 33
3963.42 34
3963.57 36
3963.71 38
3963.86 39
3964.00 40
3964.15 40
3964.29 40
3964.43 39
3964.58 37
3964.72 35
3964.87 33
3965.01 30
3965.16 27
3965.30 24
3965.45 21
3965.59 20
3965.73 19
3965.88 20
3966.02 21
3966.17 24
3966.31 26
3966.46 29
3966.60 31
3966.74 32
3966.89 33
3967.03 34
3967.18 36
3967.32 39
3967.47 44
3967.61 50
3967.76 57
3967.90 64
3968.04 71
3968.19 75
3968.33 77
3968.48 76
3968.62 72
3968.77 67
3968.91 61
3969.06 55
3969.20 51
3969.34 48
3969.49 47
3969.63 47
3969.78 47
3969.92 46
3970.07 45
3970.21 42
3970.36 39
3970.50 35
3970.64 32
3970.79 30
3970.93 28
3971.08 26
3971.22 25
3971.37 22
3971.51 19
3971.66 14
3971.80 9
3971.95 4
3972.09 0
3972.23 0
3972.38 0
3972.52 0
3972.67 0
3972.81 0
3972.96 0
3973.10 0
3973.25 1
3973.39 3
3973.53 6
3973.68 8
3973.82 10
3973.97 11
3974.11 12
3974.26 13
3974.40 15
3974.55 17
3974.69 21
3974.84 26
3974.98 33
3975.12 40
3975.27 48
3975.41 56
3975.56 64
3975.70 72
3975.85 78
3975.99 84
3976.14 88
3976.28 91
3976.43 93
3976.57 92
3976.72 90
3976.86 87
3977.00 85
3977.15 83
3977.29 84
3977.44 86
3977.58 89
3977.73 92
3977.87 93
3978.02 92
3978.16 87
3978.31 79
3978.45 69
3978.60 60
3978.74 51
3978.88 46
3979.03 43
3979.17 42
3979.32 43
3979.46 44
3979.61 46
3979.75 47
3979.90 49
3980.04 51
3980.19 55
3980.33 60
3980.48 66
3980.62 73
3980.76 80
3980.91 86
3981.05 91
3981.20 94
3981.34 95
3981.49 94
3981.63 93
3981.78 90
3981.92 87
3982.07 85
3982.21 83
3982.36 82
3982.50 82
3982.65 84
3982.79 86
3982.93 90
3983.08 94
3983.22 98
3983.37 101
3983.51 103
3983.66 104
3983.80 103
3983.95 100
3984.09 97
3984.24 94
3984.38 92
3984.53 90
3984.67 88
3984.82 85
3984.96 82
3985.11 78
3985.25 74
3985.40 69
3985.54 65
3985.68 62
3985.83 61
3985.97 59
3986.12 56
3986.26 52
3986.41 46
3986.55 38
3986.70 28
3986.84 18
3986.99 9
3987.13 1
3987.28 0
3987.42 0
3987.57 0
3987.71 0
3987.86 0
3988.00 0
3988.15 0
3988.29 0
3988.44 1
3988.58 5
3988.72 11
3988.87 17
3989.01 22
3989.16 28
3989.30 32
3989.45 36
3989.59 38
3989.74 39
3989.88 39
3990.03 38
3990.17 38
3990.32 37
3990.46 37
3990.61 39
3990.75 41
3990.90 44
3991.04 48
3991.19 51
3991.33 53
3991.48 54
3991.62 53
3991.77 49
3991.91 44
3992.06 38
3992.20 31
3992.35 25
3992.49 20
3992.64 16
3992.78 13
3992.93 10
3993.07 7
3993.22 6
3993.36 5
3993.50 7
3993.65 11
3993.79 18
3993.94 27
3994.08 35
3994.23 42
3994.37 47
3994.52 48
3994.66 46
3994.81 42
3994.95 38
3995.10 34
3995.24 31
3995.39 29
3995.53 28
3995.68 27
3995.82 25
3995.97 22
3996.11 19
3996.26 16
3996.40 14
3996.55 13
3996.69 14
3996.84 16
3996.98 20
3997.13 24
3997.27 28
3997.42 31
3997.56 34
3997.71 36
3997.85 38
3998.00 39
3998.14 40
3998.29 40
3998.43 39
3998.58 37
3998.72 35
3998.87 32
3999.01 31
3999.16 32
3999.30 35
3999.45 40
3999.59 48
3999.74 56
3999.88 64
4000.03 70
4000.17 74
4000.32 74
4000.46 72
4000.61 67
4000.75 61
4000.90 55
4001.04 50
4001.19 46
4001.33 44
4001.48 44
4001.62 46
4001.77 50
4001.91 54
4002.06 57
4002.20 60
4002.35 60
4002.49 58
4002.64 55
4002.78 50
4002.93 46
4003.07 42
4003.22 40
4003.36 40
4003.51 43
4003.65 47
4003.80 53
4003.94 59
4004.09 67
4004.23 74
4004.38 80
4004.52 85
4004.67 88
4004.81 88
4004.96 86
4005.10 82
4005.25 77
4005.40 71
4005.54 66
4005.69 62
4005.83 60
4005.98 61
4006.12 62
4006.27 64
4006.41 65
4006.56 64
4006.70 63
4006.85 61
4006.99 59
4007.14 58
4007.28 58
4007.43 58
4007.57 58
4007.72 58
4007.86 56
4008.01 54
4008.15 52
4008.30 51
4008.44 51
4008.59 54
4008.73 58
4008.88 65
4009.02 71
4009.17 76
4009.31 80
4009.46 80
4009.60 77
4009.75 72
4009.89 65
4010.04 59
4010.19 55
4010.33 54
4010.48 56
4010.62 62
4010.77 70
4010.91 79
4011.06 87
4011.20 93
4011.35 95
4011.49 93
4011.64 87
4011.78 78
4011.93 68
4012.07 59
4012.22 50
4012.36 43
4012.51 38
4012.65 35
4012.80 35
4012.94 35
4013.09 38
4013.23 41
4013.38 45
4013.53 50
4013.67 54
4013.82 58
4013.96 60
4014.11 61
4014.25 61
4014.40 61
4014.54 60
4014.69 60
4014.83 62
4014.98 66
4015.12 71
4015.27 79
4015.41 88
4015.56 98
4015.70 107
4015.85 115
4016.00 122
4016.14 127
4016.29 130
4016.43 131
4016.58 131
4016.72 130
4016.87 129
4017.01 127
4017.16 126
4017.30 125
4017.45 125
4017.59 126
4017.74 128
4017.88 130
4018.03 130
4018.17 127
4018.32 121
4018.47 113
4018.61 104
4018.76 95
4018.90 88
4019.05 86
4019.19 87
4019.34 93
4019.48 102
4019.63 111
4019.77 120
4019.92 127
4020.06 132
4020.21 136
4020.36 140
4020.50 143
4020.65 146
4020.79 149
4020.94 150
4021.08 149
4021.23 144
4021.37 137
4021.52 128
4021.66 119
4021.81 111
4021.95 105
4022.10 104
4022.25 105
4022.39 109
4022.54 114
4022.68 118
4022.83 119
4022.97 118
4023.12 112
4023.26 104
4023.41 94
4023.55 85
4023.70 77
4023.85 71
4023.99 67
4024.14 65
4024.28 63
4024.43 62
4024.57 62
4024.72 61
4024.86 61
4025.01 64
4025.15 69
4025.30 76
4025.45 85
4025.59 96
4025.74 105
4025.88 113
4026.03 118
4026.17 120
4026.32 118
4026.46 114
4026.61 108
4026.75 101
4026.90 95
4027.05 89
4027.19 84
4027.34 81
4027.48 78
4027.63 76
4027.77 75
4027.92 76
4028.06 77
4028.21 77
4028.36 77
4028.50 76
4028.65 73
4028.79 68
4028.94 62
4029.08 55
4029.23 50
4029.37 47
4029.52 47
4029.67 48
4029.81 50
4029.96 51
4030.10 50
4030.25 46
4030.39 40
4030.54 32
4030.68 24
4030.83 16
4030.98 11
4031.12 9
4031.27 10
4031.41 13
4031.56 18
4031.70 23
4031.85 28
4031.99 33
4032.14 36
4032.29 37
4032.43 36
4032.58 34
4032.72 32
4032.87 30
4033.01 30
4033.16 31
4033.30 33
4033.45 36
4033.60 40
4033.74 44
4033.89 47
4034.03 50
4034.18 52
4034.32 55
4034.47 57
4034.62 59
4034.76 61
4034.91 61
4035.05 61
4035.20 60
4035.34 59
4035.49 58
4035.63 57
4035.78 54
4035.93 52
4036.07 48
4036.22 44
4036.36 39
4036.51 36
4036.65 35
4036.80 36
4036.95 40
4037.09 46
4037.24 52
4037.38 58
4037.53 62
4037.67 63
4037.82 61
4037.97 57
4038.11 53
4038.26 48
4038.40 45
4038.55 42
4038.69 42
4038.84 42
4038.99 44
4039.13 46
4039.28 48
4039.42 49
4039.57 49
4039.71 48
4039.86 45
4040.01 41
4040.15 36
4040.30 33
4040.44 31
4040.59 32
4040.73 35
4040.88 40
4041.03 45
4041.17 49
4041.32 52
4041.46 52
4041.61 51
4041.75 49
4041.90 48
4042.05 49
4042.19 53
4042.34 60
4042.48 68
4042.63 76
4042.78 84
4042.92 91
4043.07 95
4043.21 97
4043.36 97
4043.50 96
4043.65 93
4043.80 89
4043.94 85
4044.09 78
4044.23 71
4044.38 61
4044.52 50
4044.67 38
4044.82 27
4044.96 18
4045.11 12
4045.25 10
4045.40 11
4045.55 15
4045.69 22
4045.84 28
4045.98 34
4046.13 39
4046.27 41
4046.42 41
4046.57 39
4046.71 38
4046.86 37
4047.00 39
4047.15 42
4047.30 46
4047.44 49
4047.59 51
4047.73 50
4047.88 45
4048.03 38
4048.17 29
4048.32 19
4048.46 11
4048.61 5
4048.75 3
4048.90 5
4049.05 10
4049.19 17
4049.34 25
4049.48 34
4049.63 43
4049.78 50
4049.92 55
4050.07 57
4050.21 57
4050.36 53
4050.51 48
4050.65 42
4050.80 35
4050.94 29
4051.09 25
4051.24 22
4051.38 20
4051.53 20
4051.67 20
4051.82 21
4051.97 22
4052.11 23
4052.26 23
4052.40 23
4052.55 21
4052.69 20
4052.84 18
4052.99 16
4053.13 14
4053.28 13
4053.42 11
4053.57 9
4053.72 8
4053.86 6
4054.01 5
4054.15 4
4054.30 4
4054.45 5
4054.59 6
4054.74 7
4054.88 8
4055.03 10
4055.18 11
4055.32 12
4055.47 14
4055.61 16
4055.76 19
4055.91 20
4056.05 21
4056.20 19
4056.34 16
4056.49 11
4056.64 6
4056.78 0
4056.93 0
4057.07 0
4057.22 0
4057.37 0
4057.51 0
4057.66 0
4057.81 0
4057.95 0
4058.10 4
4058.24 8
4058.39 13
4058.54 16
4058.68 19
4058.83 20
4058.97 20
4059.12 20
4059.27 20
4059.41 20
4059.56 22
4059.70 25
4059.85 28
4060.00 31
4060.14 33
4060.29 34
4060.43 33
4060.58 31
4060.73 28
4060.87 24
4061.02 21
4061.17 19
4061.31 18
4061.46 18
4061.60 18
4061.75 19
4061.90 20
4062.04 22
4062.19 24
4062.33 28
4062.48 33
4062.63 39
4062.77 46
4062.92 53
4063.07 58
4063.21 62
4063.36 65
4063.50 66
4063.65 68
4063.80 70
4063.94 72
4064.09 76
4064.23 80
4064.38 83
4064.53 85
4064.67 85
4064.82 84
4064.97 83
4065.11 82
4065.26 82
4065.40 82
4065.55 85
4065.70 88
4065.84 93
4065.99 98
4066.13 103
4066.28 108
4066.43 113
4066.57 117
4066.72 122
4066.87 126
4067.01 129
4067.16 130
4067.30 129
4067.45 124
4067.60 116
4067.74 106
4067.89 94
4068.04 82
4068.18 72
4068.33 65
4068.47 61
4068.62 61
4068.77 63
4068.91 66
4069.06 70
4069.21 73
4069.35 74
4069.50 75
4069.64 75
4069.79 75
4069.94 75
4070.08 75
4070.23 75
4070.38 77
4070.52 78
4070.67 81
4070.81 84
4070.96 89
4071.11 95
4071.25 103
4071.40 110
4071.55 118
4071.69 125
4071.84 130
4071.99 133
4072.13 134
4072.28 135
4072.42 136
4072.57 137
4072.72 140
4072.86 145
4073.01 151
4073.16 159
4073.30 169
4073.45 180
4073.59 193
4073.74 207
4073.89 222
4074.03 238
4074.18 254
4074.33 270
4074.47 285
4074.62 300
4074.77 314
4074.91 327
4075.06 340
4075.20 352
4075.35 363
4075.50 373
4075.64 382
4075.79 389
4075.94 396
4076.08 401
4076.23 405
4076.38 407
4076.52 407
4076.67 403
4076.82 395
4076.96 384
4077.11 370
4077.25 356
4077.40 343
4077.55 332
4077.69 324
4077.84 318
4077.99 311
4078.13 303
4078.28 292
4078.43 278
4078.57 261
4078.72 243
4078.87 226
4079.01 210
4079.16 198
4079.30 188
4079.45 181
4079.60 177
4079.74 175
4079.89 173
4080.04 173
4080.18 172
4080.33 172
4080.48 170
4080.62 167
4080.77 163
4080.92 157
4081.06 149
4081.21 140
4081.35 131
4081.50 121
4081.65 113
4081.79 107
4081.94 101
4082.09 97
4082.23 92
4082.38 88
4082.53 83
4082.67 79
4082.82 75
4082.97 73
4083.11 74
4083.26 79
4083.41 87
4083.55 97
4083.70 109
4083.85 119
4083.99 127
4084.14 133
4084.29 137
4084.43 138
4084.58 139
4084.72 140
4084.87 140
4085.02 139
4085.16 138
4085.31 137
4085.46 135
4085.60 133
4085.75 134
4085.90 137
4086.04 143
4086.19 152
4086.34 161
4086.48 170
4086.63 177
4086.78 180
4086.92 180
4087.07 177
4087.22 172
4087.36 168
4087.51 164
4087.66 161
4087.80 158
4087.95 156
4088.10 154
4088.24 152
4088.39 148
4088.54 144
4088.68 139
4088.83 134
4088.98 129
4089.12 124
4089.27 118
4089.42 114
4089.56 109
4089.71 106
4089.86 104
4090.00 103
4090.15 104
4090.30 106
4090.44 111
4090.59 115
4090.74 121
4090.88 126
4091.03 132
4091.18 138
4091.32 143
4091.47 149
4091.62 155
4091.76 160
4091.91 163
4092.06 164
4092.20 161
4092.35 154
4092.50 145
4092.64 133
4092.79 120
4092.94 108
4093.08 99
4093.23 93
4093.38 90
4093.52 91
4093.67 96
4093.82 103
4093.96 112
4094.11 121
4094.26 131
4094.40 141
4094.55 150
4094.70 157
4094.84 161
4094.99 163
4095.14 161
4095.28 158
4095.43 153
4095.58 147
4095.72 141
4095.87 136
4096.02 132
4096.16 128
4096.31 125
4096.46 121
4096.60 118
4096.75 116
4096.90 113
4097.04 112
4097.19 112
4097.34 114
4097.48 116
4097.63 119
4097.78 121
4097.92 122
4098.07 122
4098.22 120
4098.36 118
4098.51 116
4098.66 115
4098.81 114
4098.95 113
4099.10 111
4099.25 108
4099.39 102
4099.54 95
4099.69 86
4099.83 78
4099.98 71
4100.13 68
4100.27 67
4100.42 69
4100.57 73
4100.71 77
4100.86 81
4101.01 84
4101.15 86
4101.30 86
4101.45 85
4101.59 83
4101.74 81
4101.89 79
4102.04 77
4102.18 76
4102.33 76
4102.48 77
4102.62 77
4102.77 77
4102.92 76
4103.06 74
4103.21 70
4103.36 66
4103.50 61
4103.65 57
4103.80 54
4103.94 51
4104.09 50
4104.24 50
4104.39 51
4104.53 54
4104.68 59
4104.83 65
4104.97 72
4105.12 80
4105.27 87
4105.41 94
4105.56 100
4105.71 105
4105.85 110
4106.00 114
4106.15 116
4106.30 117
4106.44 117
4106.59 114
4106.74 110
4106.88 104
4107.03 97
4107.18 90
4107.32 84
4107.47 79
4107.62 74
4107.76 71
4107.91 68
4108.06 66
4108.21 64
4108.35 64
4108.50 65
4108.65 68
4108.79 71
4108.94 75
4109.09 79
4109.23 82
4109.38 83
4109.53 83
4109.68 82
4109.82 82
4109.97 82
4110.12 84
4110.26 87
4110.41 92
4110.56 97
4110.70 102
4110.85 104
4111.00 105
4111.15 105
4111.29 103
4111.44 102
4111.59 102
4111.73 103
4111.88 104
4112.03 105
4112.17 105
4112.32 103
4112.47 98
4112.62 90
4112.76 82
4112.91 74
4113.06 67
4113.20 63
4113.35 62
4113.50 64
4113.64 70
4113.79 77
4113.94 87
4114.09 97
4114.23 107
4114.38 116
4114.53 123
4114.67 129
4114.82 134
4114.97 137
4115.12 140
4115.26 144
4115.41 149
4115.56 155
4115.70 163
4115.85 172
4116.00 181
4116.15 191
4116.29 202
4116.44 211
4116.59 219
4116.73 224
4116.88 226
4117.03 224
4117.18 218
4117.32 211
4117.47 202
4117.62 195
4117.76 188
4117.91 183
4118.06 178
4118.21 172
4118.35 164
4118.50 152
4118.65 138
4118.79 121
4118.94 103
4119.09 85
4119.24 70
4119.38 57
4119.53 48
4119.68 42
4119.82 39
4119.97 39
4120.12 39
4120.27 41
4120.41 43
4120.56 44
4120.71 45
4120.85 46
4121.00 46
4121.15 47
4121.30 49
4121.44 51
4121.59 55
4121.74 59
4121.88 63
4122.03 66
4122.18 68
4122.33 70
4122.47 71
4122.62 73
4122.77 77
4122.92 83
4123.06 92
4123.21 101
4123.36 110
4123.50 116
4123.65 118
4123.80 116
4123.95 109
4124.09 101
4124.24 92
4124.39 83
4124.53 77
4124.68 73
4124.83 70
4124.98 67
4125.12 64
4125.27 60
4125.42 55
4125.57 50
4125.71 45
4125.86 40
4126.01 37
4126.15 35
4126.30 33
4126.45 33
4126.60 32
4126.74 32
4126.89 33
4127.04 34
4127.19 37
4127.33 40
4127.48 44
4127.63 50
4127.78 58
4127.92 66
4128.07 74
4128.22 82
4128.36 89
4128.51 96
4128.66 102
4128.81 109
4128.95 117
4129.10 126
4129.25 135
4129.40 143
4129.54 150
4129.69 155
4129.84 156
4129.99 155
4130.13 152
4130.28 147
4130.43 142
4130.57 138
4130.72 134
4130.87 131
4131.02 129
4131.16 128
4131.31 129
4131.46 131
4131.61 135
4131.75 140
4131.90 147
4132.05 154
4132.20 160
4132.34 165
4132.49 167
4132.64 166
4132.79 162
4132.93 155
4133.08 146
4133.23 136
4133.38 125
4133.52 115
4133.67 105
4133.82 96
4133.96 88
4134.11 82
4134.26 78
4134.41 76
4134.55 77
4134.70 79
4134.85 82
4135.00 85
4135.14 89
4135.29 91
4135.44 94
4135.59 98
4135.73 104
4135.88 111
4136.03 120
4136.18 130
4136.32 140
4136.47 148
4136.62 154
4136.77 156
4136.91 153
4137.06 147
4137.21 138
4137.36 128
4137.50 116
4137.65 104
4137.80 93
4137.95 82
4138.09 71
4138.24 61
4138.39 51
4138.54 42
4138.68 35
4138.83 30
4138.98 28
4139.13 28
4139.27 30
4139.42 33
4139.57 35
4139.72 36
4139.86 34
4140.01 31
4140.16 25
4140.31 18
4140.45 11
4140.60 3
4140.75 0
4140.90 0
4141.04 0
4141.19 0
4141.34 0
4141.49 0
4141.63 0
4141.78 0
4141.93 4
4142.08 7
4142.22 10
4142.37 11
4142.52 11
4142.67 10
4142.82 9
4142.96 8
4143.11 7
4143.26 6
4143.41 6
4143.55 8
4143.70 11
4143.85 14
4144.00 19
4144.14 25
4144.29 29
4144.44 32
4144.59 34
4144.73 33
4144.88 30
4145.03 26
4145.18 20
4145.32 14
4145.47 8
4145.62 2
4145.77 0
4145.92 0
4146.06 0
4146.21 0
4146.36 0
4146.51 0
4146.65 0
4146.80 0
4146.95 0
4147.10 2
4147.24 5
4147.39 11
4147.54 19
4147.69 30
4147.83 42
4147.98 54
4148.13 65
4148.28 73
4148.43 77
4148.57 79
4148.72 77
4148.87 75
4149.02 72
4149.16 69
4149.31 68
4149.46 67
4149.61 65
4149.75 63
4149.90 60
4150.05 56
4150.20 52
4150.35 48
4150.49 46
4150.64 45
4150.79 47
4150.94 50
4151.08 54
4151.23 58
4151.38 61
4151.53 63
4151.68 65
4151.82 66
4151.97 67
4152.12 68
4152.27 70
4152.41 72
4152.56 75
4152.71 78
4152.86 81
4153.00 84
4153.15 87
4153.30 88
4153.45 87
4153.60 84
4153.74 79
4153.89 72
4154.04 64
4154.19 56
4154.33 48
4154.48 41
4154.63 33
4154.78 27
4154.93 20
4155.07 13
4155.22 8
4155.37 4
4155.52 2
4155.67 3
4155.81 7
4155.96 15
4156.11 25
4156.26 38
4156.40 50
4156.55 62
4156.70 72
4156.85 80
4157.00 85
4157.14 88
4157.29 88
4157.44 87
4157.59 85
4157.73 82
4157.88 79
4158.03 76
4158.18 74
4158.33 72
4158.47 70
4158.62 68
4158.77 66
4158.92 65
4159.07 64
4159.21 64
4159.36 65
4159.51 68
4159.66 71
4159.80 75
4159.95 78
4160.10 81
4160.25 82
4160.40 82
4160.54 81
4160.69 79
4160.84 77
4160.99 73
4161.14 68
4161.28 62
4161.43 55
4161.58 47
4161.73 40
4161.88 32
4162.02 25
4162.17 18
4162.32 13
4162.47 8
4162.62 5
4162.76 3
4162.91 3
4163.06 5
4163.21 8
4163.36 13
4163.50 18
4163.65 21
4163.80 23
4163.95 23
4164.09 20
4164.24 15
4164.39 9
4164.54 4
4164.69 0
4164.83 0
4164.98 0
4165.13 5
4165.28 11
4165.43 18
4165.57 25
4165.72 31
4165.87 35
4166.02 35
4166.17 32
4166.31 26
4166.46 18
4166.61 9
4166.76 0
4166.91 0
4167.05 0
4167.20 0
4167.35 0
4167.50 0
4167.65 0
4167.79 0
4167.94 0
4168.09 2
4168.24 5
4168.39 9
4168.54 14
4168.68 21
4168.83 28
4168.98 35
4169.13 42
4169.28 49
4169.42 55
4169.57 59
4169.72 63
4169.87 65
4170.02 65
4170.16 62
4170.31 56
4170.46 49
4170.61 42
4170.76 34
4170.90 29
4171.05 24
4171.20 22
4171.35 21
4171.50 23
4171.64 26
4171.79 32
4171.94 39
4172.09 49
4172.24 61
4172.39 74
4172.53 86
4172.68 96
4172.83 102
4172.98 104
4173.13 102
4173.27 95
4173.42 85
4173.57 73
4173.72 61
4173.87 51
4174.01 44
4174.16 40
4174.31 42
4174.46 47
4174.61 55
4174.76 65
4174.90 73
4175.05 78
4175.20 79
4175.35 76
4175.50 69
4175.64 59
4175.79 50
4175.94 41
4176.09 34
4176.24 29
4176.39 27
4176.53 25
4176.68 26
4176.83 27
4176.98 31
4177.13 36
4177.27 42
4177.42 49
4177.57 55
4177.72 59
4177.87 60
4178.02 60
4178.16 58
4178.31 57
4178.46 57
4178.61 60
4178.76 66
4178.90 74
4179.05 84
4179.20 94
4179.35 105
4179.50 116
4179.65 127
4179.79 139
4179.94 150
4180.09 161
4180.24 170
4180.39 176
4180.54 179
4180.68 177
4180.83 171
4180.98 162
4181.13 151
4181.28 141
4181.42 131
4181.57 124
4181.72 118
4181.87 115
4182.02 112
4182.17 111
4182.31 110
4182.46 109
4182.61 107
4182.76 105
4182.91 103
4183.06 99
4183.20 94
4183.35 89
4183.50 85
4183.65 81
4183.80 80
4183.95 81
4184.09 85
4184.24 90
4184.39 95
4184.54 100
4184.69 102
4184.84 102
4184.98 99
4185.13 94
4185.28 88
4185.43 80
4185.58 73
4185.73 67
4185.87 63
4186.02 61
4186.17 61
4186.32 64
4186.47 70
4186.62 78
4186.76 86
4186.91 95
4187.06 102
4187.21 108
4187.36 111
4187.51 110
4187.65 107
4187.80 101
4187.95 93
4188.10 82
4188.25 70
4188.40 56
4188.55 42
4188.69 27
4188.84 14
4188.99 2
4189.14 0
4189.29 0
4189.44 0
4189.58 0
4189.73 0
4189.88 2
4190.03 9
4190.18 16
4190.33 21
4190.47 24
4190.62 26
4190.77 26
4190.92 26
4191.07 26
4191.22 27
4191.37 28
4191.51 31
4191.66 35
4191.81 40
4191.96 47
4192.11 54
4192.26 64
4192.40 73
4192.55 83
4192.70 92
4192.85 99
4193.00 104
4193.15 107
4193.30 107
4193.44 106
4193.59 105
4193.74 103
4193.89 103
4194.04 104
4194.19 106
4194.33 111
4194.48 118
4194.63 126
4194.78 134
4194.93 141
4195.08 145
4195.23 146
4195.37 144
4195.52 139
4195.67 133
4195.82 127
4195.97 123
4196.12 123
4196.27 127
4196.41 135
4196.56 146
4196.71 159
4196.86 173
4197.01 189
4197.16 205
4197.31 222
4197.45 239
4197.60 256
4197.75 271
4197.90 284
4198.05 292
4198.20 297
4198.35 298
4198.49 297
4198.64 294
4198.79 292
4198.94 291
4199.09 294
4199.24 301
4199.39 312
4199.53 327
4199.68 346
4199.83 366
4199.98 388
4200.13 409
4200.28 428
4200.43 446
4200.57 461
4200.72 474
4200.87 485
4201.02 496
4201.17 507
4201.32 519
4201.47 534
4201.61 554
4201.76 580
4201.91 615
4202.06 658
4202.21 710
4202.36 769
4202.51 831
4202.66 896
4202.80 960
4202.95 1025
4203.10 1091
4203.25 1162
4203.40 1242
4203.55 1333
4203.70 1438
4203.84 1556
4203.99 1687
4204.14 1828
4204.29 1977
4204.44 2132
4204.59 2291
4204.74 2453
4204.89 2618
4205.03 2785
4205.18 2951
4205.33 3113
4205.48 3270
4205.63 3417
4205.78 3552
4205.93 3673
4206.07 3780
4206.22 3873
4206.37 3954
4206.52 4026
4206.67 4090
4206.82 4148
4206.97 4200
4207.12 4245
4207.26 4278
4207.41 4298
4207.56 4299
4207.71 4281
4207.86 4240
4208.01 4180
4208.16 4102
4208.31 4010
4208.45 3908
4208.60 3799
4208.75 3686
4208.90 3569
4209.05 3451
4209.20 3330
4209.35 3206
4209.50 3079
4209.64 2950
4209.79 2818
4209.94 2685
4210.09 2554
4210.24 2426
4210.39 2303
4210.54 2188
4210.69 2081
4210.83 1981
4210.98 1887
4211.13 1799
4211.28 1714
4211.43 1632
4211.58 1553
4211.73 1476
4211.88 1403
4212.03 1333
4212.17 1267
4212.32 1205
4212.47 1146
4212.62 1092
4212.77 1043
4212.92 997
4213.07 956
4213.22 918
4213.36 883
4213.51 851
4213.66 820
4213.81 791
4213.96 762
4214.11 734
4214.26 705
4214.41 676
4214.56 649
4214.70 625
4214.85 605
4215.00 588
4215.15 574
4215.30 562
4215.45 549
4215.60 534
4215.75 518
4215.90 501
4216.04 485
4216.19 470
4216.34 457
4216.49 445
4216.64 435
4216.79 424
4216.94 411
4217.09 395
4217.24 378
4217.38 359
4217.53 340
4217.68 322
4217.83 306
4217.98 293
4218.13 284
4218.28 280
4218.43 280
4218.58 284
4218.72 290
4218.87 299
4219.02 307
4219.17 314
4219.32 318
4219.47 319
4219.62 317
4219.77 313
4219.92 306
4220.07 298
4220.21 289
4220.36 280
4220.51 273
4220.66 268
4220.81 265
4220.96 265
4221.11 269
4221.26 274
4221.41 282
4221.55 290
4221.70 298
4221.85 305
4222.00 311
4222.15 314
4222.30 313
4222.45 310
4222.60 303
4222.75 293
4222.90 283
4223.04 273
4223.19 266
4223.34 261
4223.49 259
4223.64 260
4223.79 263
4223.94 266
4224.09 269
4224.24 270
4224.39 269
4224.54 266
4224.68 263
4224.83 261
4224.98 259
4225.13 259
4225.28 261
4225.43 264
4225.58 266
4225.73 267
4225.88 266
4226.03 261
4226.17 253
4226.32 242
4226.47 230
4226.62 217
4226.77 205
4226.92 195
4227.07 190
4227.22 187
4227.37 187
4227.52 187
4227.67 187
4227.81 185
4227.96 179
4228.11 171
4228.26 162
4228.41 153
4228.56 146
4228.71 141
4228.86 140
4229.01 141
4229.16 144
4229.31 148
4229.45 152
4229.60 155
4229.75 157
4229.90 157
4230.05 154
4230.20 147
4230.35 137
4230.50 125
4230.65 110
4230.80 96
4230.95 84
4231.10 74
4231.24 68
4231.39 66
4231.54 67
4231.69 69
4231.84 72
4231.99 76
4232.14 80
4232.29 83
4232.44 87
4232.59 92
4232.74 97
4232.89 104
4233.03 111
4233.18 118
4233.33 126
4233.48 132
4233.63 136
4233.78 140
4233.93 142
4234.08 142
4234.23 142
4234.38 141
4234.53 139
4234.68 135
4234.83 129
4234.97 121
4235.12 112
4235.27 105
4235.42 99
4235.57 96
4235.72 97
4235.87 102
4236.02 110
4236.17 119
4236.32 130
4236.47 140
4236.62 149
4236.77 156
4236.91 161
4237.06 164
4237.21 165
4237.36 163
4237.51 160
4237.66 154
4237.81 147
4237.96 137
4238.11 125
4238.26 111
4238.41 98
4238.56 84
4238.71 72
4238.86 62
4239.00 55
4239.15 50
4239.30 47
4239.45 46
4239.60 44
4239.75 42
4239.90 38
4240.05 33
4240.20 26
4240.35 18
4240.50 11
4240.65 5
4240.80 0
4240.95 0
4241.09 0
4241.24 0
4241.39 0
4241.54 3
4241.69 11
4241.84 22
4241.99 35
4242.14 50
4242.29 65
4242.44 78
4242.59 88
4242.74 94
4242.89 96
4243.04 94
4243.19 90
4243.34 85
4243.48 81
4243.63 79
4243.78 80
4243.93 83
4244.08 87
4244.23 92
4244.38 96
4244.53 99
4244.68 99
4244.83 98
4244.98 96
4245.13 95
4245.28 95
4245.43 97
4245.58 100
4245.73 105
4245.87 110
4246.02 114
4246.17 116
4246.32 116
4246.47 113
4246.62 108
4246.77 102
4246.92 95
4247.07 88
4247.22 82
4247.37 76
4247.52 70
4247.67 65
4247.82 60
4247.97 56
4248.12 52
4248.27 50
4248.42 48
4248.56 48
4248.71 50
4248.86 52
4249.01 55
4249.16 57
4249.31 58
4249.46 59
4249.61 58
4249.76 56
4249.91 54
4250.06 52
4250.21 50
4250.36 50
4250.51 51
4250.66 54
4250.81 57
4250.96 62
4251.11 66
4251.26 70
4251.40 72
4251.55 71
4251.70 68
4251.85 64
4252.00 59
4252.15 55
4252.30 51
4252.45 50
4252.60 50
4252.75 52
4252.90 54
4253.05 57
4253.20 59
4253.35 61
4253.50 61
4253.65 62
4253.80 62
4253.95 63
4254.10 65
4254.25 67
4254.40 70
4254.55 74
4254.69 77
4254.84 80
4254.99 81
4255.14 81
4255.29 80
4255.44 78
4255.59 75
4255.74 73
4255.89 72
4256.04 71
4256.19 72
4256.34 73
4256.49 75
4256.64 78
4256.79 80
4256.94 81
4257.09 81
4257.24 80
4257.39 78
4257.54 74
4257.69 71
4257.84 67
4257.99 63
4258.14 59
4258.29 54
4258.44 49
4258.58 43
4258.73 36
4258.88 28
4259.03 20
4259.18 12
4259.33 4
4259.48 0
4259.63 0
4259.78 0
4259.93 0
4260.08 0
4260.23 5
4260.38 13
4260.53 21
4260.68 31
4260.83 40
4260.98 48
4261.13 55
4261.28 59
4261.43 59
4261.58 57
4261.73 53
4261.88 48
4262.03 44
4262.18 41
4262.33 41
4262.48 42
4262.63 44
4262.78 44
4262.93 43
4263.08 38
4263.22 31
4263.37 22
4263.52 13
4263.67 6
4263.82 1
4263.97 0
4264.12 0
4264.27 1
4264.42 4
4264.57 7
4264.72 11
4264.87 15
4265.02 19
4265.17 23
4265.32 28
4265.47 31
4265.62 32
4265.77 32
4265.92 31
4266.07 29
4266.22 26
4266.37 24
4266.52 23
4266.67 22
4266.82 21
4266.97 20
4267.12 18
4267.27 15
4267.42 12
4267.57 9
4267.72 6
4267.87 4
4268.02 2
4268.17 1
4268.32 1
4268.47 1
4268.62 0
4268.77 0
4268.92 0
4269.07 0
4269.22 0
4269.37 0
4269.52 0
4269.67 3
4269.82 9
4269.96 16
4270.11 20
4270.26 23
4270.41 22
4270.56 19
4270.71 15
4270.86 12
4271.01 11
4271.16 12
4271.31 16
4271.46 22
4271.61 28
4271.76 32
4271.91 35
4272.06 36
4272.21 35
4272.36 34
4272.51 33
4272.66 32
4272.81 33
4272.96 34
4273.11 37
4273.26 40
4273.41 43
4273.56 48
4273.71 52
4273.86 57
4274.01 61
4274.16 64
4274.31 66
4274.46 68
4274.61 68
4274.76 69
4274.91 70
4275.06 71
4275.21 73
4275.36 74
4275.51 74
4275.66 74
4275.81 72
4275.96 68
4276.11 63
4276.26 58
4276.41 53
4276.56 48
4276.71 45
4276.86 43
4277.01 45
4277.16 49
4277.31 55
4277.46 63
4277.61 72
4277.76 81
4277.91 89
4278.06 96
4278.21 100
4278.36 102
4278.51 102
4278.66 100
4278.81 97
4278.96 94
4279.11 91
4279.26 89
4279.41 88
4279.56 87
4279.71 85
4279.86 83
4280.01 79
4280.16 75
4280.31 70
4280.46 67
4280.61 66
4280.76 68
4280.91 74
4281.06 81
4281.21 90
4281.36 98
4281.51 103
4281.66 107
4281.81 107
4281.96 105
4282.11 102
4282.26 97
4282.41 92
4282.56 86
4282.71 79
4282.86 73
4283.01 66
4283.16 61
4283.31 56
4283.46 54
4283.61 53
4283.76 55
4283.91 57
4284.06 61
4284.21 65
4284.36 69
4284.51 73
4284.66 78
4284.81 83
4284.96 88
4285.11 94
4285.26 100
4285.41 106
4285.56 112
4285.71 116
4285.86 121
4286.01 124
4286.16 126
4286.31 128
4286.46 129
4286.61 128
4286.76 127
4286.91 124
4287.06 120
4287.21 115
4287.36 109
4287.51 104
4287.66 100
4287.81 96
4287.96 95
4288.11 95
4288.27 97
4288.42 101
4288.57 107
4288.72 115
4288.87 124
4289.02 135
4289.17 146
4289.32 156
4289.47 165
4289.62 173
4289.77 180
4289.92 186
4290.07 190
4290.22 195
4290.37 199
4290.52 204
4290.67 209
4290.82 215
4290.97 221
4291.12 226
4291.27 229
4291.42 230
4291.57 229
4291.72 228
4291.87 227
4292.02 228
4292.17 233
4292.32 243
4292.47 257
4292.62 276
4292.77 297
4292.92 320
4293.07 344
4293.22 367
4293.37 389
4293.52 408
4293.67 425
4293.82 440
4293.97 453
4294.12 465
4294.27 479
4294.42 493
4294.57 510
4294.72 529
4294.87 549
4295.03 568
4295.18 587
4295.33 604
4295.48 619
4295.63 633
4295.78 646
4295.93 659
4296.08 671
4296.23 680
4296.38 686
4296.53 687
4296.68 684
4296.83 675
4296.98 661
4297.13 644
4297.28 626
4297.43 610
4297.58 597
4297.73 588
4297.88 582
4298.03 580
4298.18 579
4298.33 579
4298.48 578
4298.63 577
4298.78 575
4298.93 575
4299.08 577
4299.23 581
4299.38 587
4299.53 593
4299.69 596
4299.84 595
4299.99 587
4300.14 573
4300.29 554
4300.44 531
4300.59 508
4300.74 485
4300.89 465
4301.04 446
4301.19 430
4301.34 415
4301.49 401
4301.64 388
4301.79 377
4301.94 368
4302.09 361
4302.24 356
4302.39 352
4302.54 350
4302.69 349
4302.84 349
4302.99 351
4303.14 353
4303.29 356
4303.44 359
4303.60 362
4303.75 363
4303.90 362
4304.05 359
4304.20 355
4304.35 351
4304.50 348
4304.65 348
4304.80 349
4304.95 352
4305.10 355
4305.25 357
4305.40 358
4305.55 358
4305.70 356
4305.85 354
4306.00 353
4306.15 355
4306.30 359
4306.45 367
4306.60 377
4306.76 389
4306.91 401
4307.06 414
4307.21 427
4307.36 441
4307.51 457
4307.66 477
4307.81 499
4307.96 525
4308.11 553
4308.26 580
4308.41 605
4308.56 625
4308.71 640
4308.86 650
4309.01 658
4309.16 665
4309.31 675
4309.46 688
4309.61 705
4309.77 725
4309.92 747
4310.07 767
4310.22 785
4310.37 800
4310.52 813
4310.67 823
4310.82 831
4310.97 835
4311.12 836
4311.27 833
4311.42 826
4311.57 817
4311.72 808
4311.87 799
4312.02 792
4312.17 788
4312.32 784
4312.48 778
4312.63 769
4312.78 754
4312.93 734
4313.08 710
4313.23 682
4313.38 653
4313.53 625
4313.68 599
4313.83 577
4313.98 558
4314.13 543
4314.28 531
4314.43 521
4314.58 513
4314.73 507
4314.89 501
4315.04 495
4315.19 489
4315.34 482
4315.49 473
4315.64 462
4315.79 450
4315.94 435
4316.09 421
4316.24 409
4316.39 399
4316.54 394
4316.69 392
4316.84 393
4316.99 395
4317.14 397
4317.30 396
4317.45 392
4317.60 386
4317.75 379
4317.90 372
4318.05 367
4318.20 365
4318.35 365
4318.50 369
4318.65 375
4318.80 382
4318.95 389
4319.10 395
4319.25 400
4319.41 403
4319.56 404
4319.71 405
4319.86 405
4320.01 405
4320.16 405
4320.31 406
4320.46 407
4320.61 407
4320.76 405
4320.91 401
4321.06 396
4321.21 390
4321.36 383
4321.52 374
4321.67 366
4321.82 356
4321.97 346
4322.12 335
4322.27 324
4322.42 314
4322.57 303
4322.72 294
4322.87 287
4323.02 280
4323.17 274
4323.32 268
4323.48 261
4323.63 254
4323.78 245
4323.93 235
4324.08 224
4324.23 212
4324.38 200
4324.53 188
4324.68 178
4324.83 170
4324.98 164
4325.13 159
4325.28 155
4325.44 151
4325.59 147
4325.74 143
4325.89 139
4326.04 136
4326.19 134
4326.34 133
4326.49 133
4326.64 134
4326.79 137
4326.94 139
4327.09 142
4327.25 144
4327.40 146
4327.55 148
4327.70 149
4327.85 150
4328.00 150
4328.15 149
4328.30 148
4328.45 147
4328.60 146
4328.75 146
4328.91 145
4329.06 145
4329.21 143
4329.36 141
4329.51 139
4329.66 138
4329.81 139
4329.96 143
4330.11 151
4330.26 162
4330.41 176
4330.56 191
4330.72 206
4330.87 219
4331.02 229
4331.17 235
4331.32 237
4331.47 235
4331.62 231
4331.77 224
4331.92 217
4332.07 209
4332.23 202
4332.38 195
4332.53 190
4332.68 186
4332.83 183
4332.98 181
4333.13 180
4333.28 180
4333.43 180
4333.58 178
4333.73 177
4333.89 174
4334.04 171
4334.19 168
4334.34 166
4334.49 165
4334.64 166
4334.79 167
4334.94 168
4335.09 170
4335.24 171
4335.40 171
4335.55 169
4335.70 166
4335.85 161
4336.00 154
4336.15 145
4336.30 135
4336.45 123
4336.60 112
4336.75 101
4336.91 92
4337.06 85
4337.21 79
4337.36 74
4337.51 68
4337.66 63
4337.81 57
4337.96 51
4338.11 47
4338.26 44
4338.42 45
4338.57 48
4338.72 54
4338.87 61
4339.02 69
4339.17 76
4339.32 82
4339.47 87
4339.62 90
4339.78 91
4339.93 91
4340.08 90
4340.23 89
4340.38 87
4340.53 86
4340.68 85
4340.83 85
4340.98 86
4341.13 87
4341.29 89
4341.44 91
4341.59 92
4341.74 92
4341.89 91
4342.04 90
4342.19 88
4342.34 86
4342.49 85
4342.65 84
4342.80 83
4342.95 83
4343.10 84
4343.25 84
4343.40 83
4343.55 82
4343.70 79
4343.85 76
4344.01 73
4344.16 69
4344.31 66
4344.46 64
4344.61 64
4344.76 65
4344.91 67
4345.06 71
4345.22 76
4345.37 80
4345.52 82
4345.67 83
4345.82 80
4345.97 75
4346.12 67
4346.27 56
4346.42 45
4346.58 33
4346.73 22
4346.88 12
4347.03 3
4347.18 0
4347.33 0
4347.48 0
4347.63 0
4347.79 0
4347.94 4
4348.09 10
4348.24 17
4348.39 24
4348.54 29
4348.69 34
4348.84 38
4348.99 41
4349.15 44
4349.30 46
4349.45 45
4349.60 43
4349.75 37
4349.90 28
4350.05 17
4350.20 6
4350.36 0
4350.51 0
4350.66 0
4350.81 0
4350.96 0
4351.11 0
4351.26 0
4351.41 0
4351.57 1
4351.72 11
4351.87 23
4352.02 37
4352.17 51
4352.32 65
4352.47 77
4352.63 87
4352.78 93
4352.93 97
4353.08 97
4353.23 96
4353.38 93
4353.53 90
4353.68 87
4353.84 85
4353.99 84
4354.14 83
4354.29 82
4354.44 81
4354.59 78
4354.74 75
4354.89 69
4355.05 63
4355.20 56
4355.35 50
4355.50 46
4355.65 43
4355.80 41
4355.95 42
4356.11 44
4356.26 47
4356.41 51
4356.56 56
4356.71 62
4356.86 67
4357.01 70
4357.16 72
4357.32 71
4357.47 68
4357.62 63
4357.77 58
4357.92 55
4358.07 53
4358.22 52
4358.38 53
4358.53 55
4358.68 55
4358.83 54
4358.98 54
4359.13 53
4359.28 55
4359.44 58
4359.59 63
4359.74 69
4359.89 73
4360.04 76
4360.19 75
4360.34 72
4360.50 67
4360.65 61
4360.80 57
4360.95 54
4361.10 55
4361.25 57
4361.40 60
4361.56 63
4361.71 66
4361.86 67
4362.01 66
4362.16 65
4362.31 63
4362.46 60
4362.62 58
4362.77 55
4362.92 52
4363.07 48
4363.22 45
4363.37 43
4363.52 42
4363.68 44
4363.83 48
4363.98 54
4364.13 62
4364.28 70
4364.43 76
4364.59 82
4364.74 85
4364.89 85
4365.04 84
4365.19 82
4365.34 80
4365.49 77
4365.65 76
4365.80 75
4365.95 77
4366.10 81
4366.25 86
4366.40 92
4366.55 99
4366.71 105
4366.86 109
4367.01 111
4367.16 110
4367.31 107
4367.46 102
4367.62 97
4367.77 92
4367.92 88
4368.07 84
4368.22 80
4368.37 77
4368.52 73
4368.68 69
4368.83 65
4368.98 62
4369.13 60
4369.28 58
4369.43 57
4369.59 56
4369.74 56
4369.89 55
4370.04 54
4370.19 53
4370.34 53
4370.50 54
4370.65 55
4370.80 55
4370.95 56
4371.10 57
4371.25 57
4371.41 55
4371.56 53
4371.71 51
4371.86 48
4372.01 46
4372.16 45
4372.31 44
4372.47 46
4372.62 48
4372.77 51
4372.92 54
4373.07 58
4373.22 61
4373.38 64
4373.53 67
4373.68 69
4373.83 71
4373.98 72
4374.13 70
4374.29 66
4374.44 59
4374.59 50
4374.74 41
4374.89 32
4375.04 25
4375.20 20
4375.35 17
4375.50 16
4375.65 15
4375.80 15
4375.95 14
4376.11 12
4376.26 10
4376.41 7
4376.56 4
4376.71 0
4376.87 0
4377.02 0
4377.17 0
4377.32 0
4377.47 0
4377.62 0
4377.78 0
4377.93 2
4378.08 6
4378.23 9
4378.38 12
4378.53 15
4378.69 17
4378.84 19
4378.99 21
4379.14 21
4379.29 20
4379.44 17
4379.60 13
4379.75 9
4379.90 5
4380.05 2
4380.20 0
4380.36 1
4380.51 3
4380.66 6
4380.81 11
4380.96 16
4381.11 21
4381.27 26
4381.42 31
4381.57 36
4381.72 42
4381.87 50
4382.02 57
4382.18 64
4382.33 70
4382.48 75
4382.63 79
4382.78 82
4382.94 84
4383.09 88
4383.24 92
4383.39 98
4383.54 103
4383.69 109
4383.85 113
4384.00 116
4384.15 118
4384.30 119
4384.45 121
4384.61 124
4384.76 129
4384.91 134
4385.06 140
4385.21 145
4385.37 149
4385.52 151
4385.67 152
4385.82 152
4385.97 151
4386.12 152
4386.28 153
4386.43 154
4386.58 155
4386.73 153
4386.88 150
4387.04 143
4387.19 136
4387.34 127
4387.49 118
4387.64 110
4387.80 103
4387.95 97
4388.10 91
4388.25 86
4388.40 83
4388.55 82
4388.71 83
4388.86 88
4389.01 94
4389.16 101
4389.31 107
4389.47 111
4389.62 113
4389.77 112
4389.92 109
4390.07 107
4390.23 106
4390.38 107
4390.53 110
4390.68 113
4390.83 116
4390.99 118
4391.14 118
4391.29 115
4391.44 110
4391.59 104
4391.75 98
4391.90 92
4392.05 88
4392.20 86
4392.35 84
4392.51 82
4392.66 81
4392.81 79
4392.96 76
4393.11 74
4393.27 72
4393.42 72
4393.57 74
4393.72 77
4393.87 81
4394.03 86
4394.18 89
4394.33 89
4394.48 87
4394.63 82
4394.79 73
4394.94 63
4395.09 53
4395.24 42
4395.39 34
4395.55 28
4395.70 26
4395.85 28
4396.00 33
4396.15 40
4396.31 48
4396.46 57
4396.61 64
4396.76 70
4396.91 76
4397.07 80
4397.22 83
4397.37 86
4397.52 88
4397.67 91
4397.83 93
4397.98 94
4398.13 96
4398.28 98
4398.43 101
4398.59 102
4398.74 104
4398.89 104
4399.04 104
4399.20 103
4399.35 101
4399.50 100
4399.65 99
4399.80 99
4399.96 101
4400.11 104
4400.26 108
4400.41 113
4400.56 118
4400.72 123
4400.87 127
4401.02 131
4401.17 132
4401.32 131
4401.48 127
4401.63 119
4401.78 107
4401.93 94
4402.09 79
4402.24 65
4402.39 52
4402.54 41
4402.69 33
4402.85 29
4403.00 27
4403.15 27
4403.30 29
4403.45 31
4403.61 34
4403.76 37
4403.91 40
4404.06 45
4404.22 52
4404.37 61
4404.52 71
4404.67 81
4404.82 90
4404.98 95
4405.13 96
4405.28 96
4405.43 94
4405.59 93
4405.74 94
4405.89 98
4406.04 105
4406.19 112
4406.35 118
4406.50 123
4406.65 125
4406.80 125
4406.96 125
4407.11 125
4407.26 127
4407.41 130
4407.56 136
4407.72 141
4407.87 146
4408.02 148
4408.17 146
4408.33 142
4408.48 134
4408.63 124
4408.78 114
4408.93 104
4409.09 97
4409.24 93
4409.39 92
4409.54 96
4409.70 101
4409.85 108
4410.00 114
4410.15 119
4410.31 123
4410.46 126
4410.61 128
4410.76 130
4410.91 133
4411.07 136
4411.22 138
4411.37 141
4411.52 142
4411.68 142
4411.83 142
4411.98 143
4412.13 146
4412.29 152
4412.44 160
4412.59 170
4412.74 181
4412.89 191
4413.05 198
4413.20 203
4413.35 203
4413.50 200
4413.66 194
4413.81 187
4413.96 180
4414.11 175
4414.27 172
4414.42 171
4414.57 172
4414.72 173
4414.88 173
4415.03 172
4415.18 170
4415.33 167
4415.48 165
4415.64 162
4415.79 159
4415.94 154
4416.09 148
4416.25 139
4416.40 129
4416.55 118
4416.70 109
4416.86 102
4417.01 99
4417.16 100
4417.31 104
4417.47 111
4417.62 120
4417.77 128
4417.92 136
4418.08 141
4418.23 144
4418.38 144
4418.53 141
4418.69 135
4418.84 129
4418.99 123
4419.14 120
4419.30 118
4419.45 120
4419.60 123
4419.75 127
4419.90 129
4420.06 128
4420.21 125
4420.36 120
4420.51 114
4420.67 110
4420.82 109
4420.97 110
4421.12 114
4421.28 119
4421.43 123
4421.58 125
4421.73 123
4421.89 120
4422.04 116
4422.19 112
4422.34 111
4422.50 112
4422.65 116
4422.80 121
4422.95 127
4423.11 132
4423.26 136
4423.41 139
4423.56 141
4423.72 140
4423.87 138
4424.02 134
4424.17 128
4424.33 122
4424.48 115
4424.63 109
4424.78 105
4424.94 101
4425.09 100
4425.24 100
4425.40 101
4425.55 103
4425.70 107
4425.85 111
4426.01 117
4426.16 124
4426.31 131
4426.46 137
4426.62 141
4426.77 142
4426.92 139
4427.07 133
4427.23 124
4427.38 113
4427.53 103
4427.68 95
4427.84 91
4427.99 93
4428.14 100
4428.29 113
4428.45 130
4428.60 150
4428.75 171
4428.90 190
4429.06 205
4429.21 216
4429.36 222
4429.52 222
4429.67 218
4429.82 210
4429.97 199
4430.13 186
4430.28 172
4430.43 158
4430.58 144
4430.74 130
4430.89 117
4431.04 104
4431.19 91
4431.35 79
4431.50 68
4431.65 59
4431.80 53
4431.96 49
4432.11 49
4432.26 53
4432.42 59
4432.57 68
4432.72 77
4432.87 84
4433.03 90
4433.18 92
4433.33 90
4433.48 86
4433.64 81
4433.79 76
4433.94 74
4434.09 74
4434.25 76
4434.40 79
4434.55 81
4434.71 82
4434.86 80
4435.01 75
4435.16 69
4435.32 62
4435.47 56
4435.62 50
4435.77 44
4435.93 39
4436.08 35
4436.23 30
4436.39 26
4436.54 23
4436.69 22
4436.84 24
4437.00 29
4437.15 35
4437.30 43
4437.46 51
4437.61 58
4437.76 64
4437.91 69
4438.07 72
4438.22 74
4438.37 74
4438.52 73
4438.68 71
4438.83 67
4438.98 63
4439.14 58
4439.29 53
4439.44 50
4439.59 48
4439.75 48
4439.90 49
4440.05 52
4440.21 55
4440.36 58
4440.51 61
4440.66 64
4440.82 67
4440.97 69
4441.12 72
4441.27 73
4441.43 75
4441.58 75
4441.73 75
4441.89 76
4442.04 78
4442.19 83
4442.34 90
4442.50 100
4442.65 111
4442.80 122
4442.96 131
4443.11 137
4443.26 138
4443.41 134
4443.57 126
4443.72 116
4443.87 106
4444.03 96
4444.18 90
4444.33 88
4444.48 90
4444.64 96
4444.79 104
4444.94 112
4445.10 119
4445.25 125
4445.40 129
4445.56 131
4445.71 131
4445.86 130
4446.01 128
4446.17 125
4446.32 120
4446.47 114
4446.63 107
4446.78 100
4446.93 93
4447.08 88
4447.24 84
4447.39 81
4447.54 80
4447.70 79
4447.85 80
4448.00 81
4448.15 83
4448.31 86
4448.46 89
4448.61 93
4448.77 95
4448.92 96
4449.07 94
4449.23 91
4449.38 85
4449.53 78
4449.68 71
4449.84 65
4449.99 59
4450.14 56
4450.30 53
4450.45 52
4450.60 52
4450.76 52
4450.91 52
4451.06 51
4451.21 49
4451.37 47
4451.52 46
4451.67 47
4451.83 52
4451.98 61
4452.13 74
4452.29 91
4452.44 109
4452.59 125
4452.74 137
4452.90 145
4453.05 147
4453.20 144
4453.36 139
4453.51 133
4453.66 126
4453.82 121
4453.97 117
4454.12 114
4454.27 113
4454.43 112
4454.58 112
4454.73 113
4454.89 114
4455.04 117
4455.19 120
4455.35 125
4455.50 131
4455.65 139
4455.81 148
4455.96 158
4456.11 168
4456.26 177
4456.42 185
4456.57 193
4456.72 199
4456.88 204
4457.03 208
4457.18 211
4457.34 211
4457.49 209
4457.64 205
4457.80 199
4457.95 191
4458.10 184
4458.25 178
4458.41 173
4458.56 171
4458.71 170
4458.87 172
4459.02 176
4459.17 182
4459.33 188
4459.48 195
4459.63 201
4459.79 207
4459.94 210
4460.09 212
4460.25 211
4460.40 207
4460.55 200
4460.71 191
4460.86 181
4461.01 169
4461.16 156
4461.32 145
4461.47 134
4461.62 125
4461.78 117
4461.93 112
4462.08 109
4462.24 107
4462.39 108
4462.54 110
4462.70 114
4462.85 118
4463.00 121
4463.16 122
4463.31 121
4463.46 118
4463.62 112
4463.77 103
4463.92 94
4464.08 83
4464.23 73
4464.38 64
4464.54 57
4464.69 52
4464.84 49
4464.99 49
4465.15 49
4465.30 49
4465.45 49
4465.61 48
4465.76 46
4465.91 43
4466.07 40
4466.22 39
4466.37 38
4466.53 39
4466.68 40
4466.83 43
4466.99 47
4467.14 51
4467.29 56
4467.45 61
4467.60 65
4467.75 70
4467.91 73
4468.06 75
4468.21 75
4468.37 72
4468.52 67
4468.67 59
4468.83 50
4468.98 40
4469.13 31
4469.29 25
4469.44 22
4469.59 23
4469.75 27
4469.90 33
4470.05 40
4470.21 48
4470.36 54
4470.51 60
4470.67 66
4470.82 71
4470.97 76
4471.13 82
4471.28 89
4471.43 95
4471.59 100
4471.74 104
4471.89 106
4472.05 107
4472.20 107
4472.35 106
4472.51 103
4472.66 100
4472.81 95
4472.97 90
4473.12 86
4473.27 82
4473.43 81
4473.58 81
4473.73 82
4473.89 85
4474.04 86
4474.19 84
4474.35 80
4474.50 74
4474.65 66
4474.81 58
4474.96 51
4475.11 45
4475.27 41
4475.42 38
4475.57 34
4475.73 30
4475.88 25
4476.03 20
4476.19 15
4476.34 12
4476.49 10
4476.65 10
4476.80 11
4476.96 13
4477.11 13
4477.26 13
4477.42 11
4477.57 8
4477.72 3
4477.88 0
4478.03 0
4478.18 0
4478.34 0
4478.49 0
4478.64 0
4478.80 0
4478.95 0
4479.10 1
4479.26 5
4479.41 9
4479.56 13
4479.72 16
4479.87 19
4480.02 21
4480.18 24
4480.33 29
4480.49 34
4480.64 41
4480.79 49
4480.95 57
4481.10 64
4481.25 69
4481.41 73
4481.56 76
4481.71 79
4481.87 82
4482.02 86
4482.17 92
4482.33 99
4482.48 106
4482.63 112
4482.79 116
4482.94 117
4483.10 117
4483.25 114
4483.40 111
4483.56 107
4483.71 104
4483.86 102
4484.02 102
4484.17 102
4484.32 103
4484.48 106
4484.63 108
4484.78 111
4484.94 115
4485.09 119
4485.24 123
4485.40 129
4485.55 134
4485.71 140
4485.86 147
4486.01 154
4486.17 160
4486.32 166
4486.47 171
4486.63 174
4486.78 175
4486.93 173
4487.09 166
4487.24 157
4487.40 144
4487.55 128
4487.70 112
4487.86 96
4488.01 82
4488.16 70
4488.32 60
4488.47 52
4488.62 46
4488.78 42
4488.93 40
4489.09 39
4489.24 40
4489.39 42
4489.55 46
4489.70 49
4489.85 53
4490.01 55
4490.16 57
4490.31 58
4490.47 58
4490.62 59
4490.78 60
4490.93 62
4491.08 66
4491.24 70
4491.39 76
4491.54 82
4491.70 87
4491.85 90
4492.01 92
4492.16 91
4492.31 89
4492.47 86
4492.62 83
4492.77 81
4492.93 81
4493.08 81
4493.23 83
4493.39 84
4493.54 84
4493.70 83
4493.85 81
4494.00 78
4494.16 75
4494.31 73
4494.46 74
4494.62 75
4494.77 78
4494.93 79
4495.08 80
4495.23 78
4495.39 75
4495.54 70
4495.69 63
4495.85 57
4496.00 52
4496.16 49
4496.31 46
4496.46 44
4496.62 44
4496.77 45
4496.92 47
4497.08 49
4497.23 52
4497.39 57
4497.54 63
4497.69 69
4497.85 77
4498.00 84
4498.16 90
4498.31 94
4498.46 96
4498.62 94
4498.77 89
4498.92 82
4499.08 72
4499.23 63
4499.39 57
4499.54 55
4499.69 57
4499.85 63
4500.00 73
4500.16 84
4500.31 94
4500.46 102
4500.62 105
4500.77 106
4500.92 105
4501.08 103
4501.23 102
4501.39 104
4501.54 108
4501.69 115
4501.85 124
4502.00 132
4502.16 140
4502.31 145
4502.46 147
4502.62 146
4502.77 142
4502.92 138
4503.08 135
4503.23 134
4503.39 136
4503.54 140
4503.69 145
4503.85 152
4504.00 159
4504.16 165
4504.31 171
4504.46 177
4504.62 183
4504.77 188
4504.93 193
4505.08 199
4505.23 204
4505.39 210
4505.54 217
4505.69 224
4505.85 233
4506.00 241
4506.16 249
4506.31 257
4506.46 263
4506.62 269
4506.77 274
4506.93 277
4507.08 279
4507.23 279
4507.39 277
4507.54 274
4507.70 269
4507.85 264
4508.00 259
4508.16 256
4508.31 255
4508.47 255
4508.62 257
4508.77 260
4508.93 261
4509.08 262
4509.24 260
4509.39 256
4509.54 250
4509.70 243
4509.85 235
4510.01 227
4510.16 219
4510.31 212
4510.47 206
4510.62 201
4510.78 198
4510.93 196
4511.08 196
4511.24 196
4511.39 195
4511.55 194
4511.70 191
4511.85 185
4512.01 177
4512.16 168
4512.32 158
4512.47 148
4512.62 138
4512.78 129
4512.93 120
4513.09 113
4513.24 106
4513.40 100
4513.55 94
4513.70 88
4513.86 81
4514.01 73
4514.17 65
4514.32 55
4514.47 46
4514.63 38
4514.78 31
4514.94 27
4515.09 28
4515.24 32
4515.40 39
4515.55 48
4515.71 57
4515.86 64
4516.01 68
4516.17 69
4516.32 67
4516.48 63
4516.63 61
4516.79 62
4516.94 66
4517.09 75
4517.25 87
4517.40 100
4517.56 113
4517.71 124
4517.86 132
4518.02 136
4518.17 136
4518.33 134
4518.48 130
4518.63 126
4518.79 121
4518.94 116
4519.10 112
4519.25 108
4519.41 105
4519.56 103
4519.71 102
4519.87 103
4520.02 106
4520.18 109
4520.33 113
4520.48 116
4520.64 117
4520.79 116
4520.95 114
4521.10 111
4521.26 107
4521.41 106
4521.56 106
4521.72 108
4521.87 111
4522.03 116
4522.18 119
4522.34 122
4522.49 122
4522.64 120
4522.80 116
4522.95 110
4523.11 104
4523.26 97
4523.41 91
4523.57 87
4523.72 85
4523.88 87
4524.03 91
4524.19 97
4524.34 104
4524.49 111
4524.65 117
4524.80 122
4524.96 125
4525.11 128
4525.27 131
4525.42 137
4525.57 144
4525.73 154
4525.88 167
4526.04 181
4526.19 195
4526.35 207
4526.50 218
4526.65 226
4526.81 230
4526.96 233
4527.12 232
4527.27 231
4527.43 229
4527.58 226
4527.73 224
4527.89 222
4528.04 220
4528.20 218
4528.35 217
4528.51 217
4528.66 217
4528.81 217
4528.97 218
4529.12 218
4529.28 217
4529.43 215
4529.59 211
4529.74 207
4529.90 202
4530.05 199
4530.20 198
4530.36 199
4530.51 203
4530.67 209
4530.82 215
4530.98 222
4531.13 227
4531.28 232
4531.44 235
4531.59 237
4531.75 237
4531.90 235
4532.06 231
4532.21 226
4532.37 220
4532.52 213
4532.67 208
4532.83 203
4532.98 200
4533.14 197
4533.29 194
4533.45 189
4533.60 183
4533.75 176
4533.91 168
4534.06 160
4534.22 153
4534.37 148
4534.53 144
4534.68 142
4534.84 142
4534.99 142
4535.14 142
4535.30 141
4535.45 138
4535.61 135
4535.76 131
4535.92 127
4536.07 125
4536.23 123
4536.38 124
4536.53 124
4536.69 125
4536.84 124
4537.00 122
4537.15 117
4537.31 112
4537.46 105
4537.62 100
4537.77 97
4537.93 95
4538.08 95
4538.23 97
4538.39 99
4538.54 100
4538.70 101
4538.85 100
4539.01 97
4539.16 92
4539.32 87
4539.47 81
4539.62 75
4539.78 70
4539.93 66
4540.09 66
4540.24 69
4540.40 75
4540.55 83
4540.71 91
4540.86 97
4541.02 101
4541.17 102
4541.32 98
4541.48 93
4541.63 86
4541.79 78
4541.94 72
4542.10 67
4542.25 63
4542.41 60
4542.56 57
4542.72 55
4542.87 52
4543.02 50
4543.18 50
4543.33 51
4543.49 55
4543.64 62
4543.80 69
4543.95 75
4544.11 80
4544.26 81
4544.42 80
4544.57 77
4544.73 73
4544.88 70
4545.03 67
4545.19 67
4545.34 68
4545.50 71
4545.65 74
4545.81 76
4545.96 78
4546.12 78
4546.27 76
4546.43 73
4546.58 68
4546.74 64
4546.89 60
4547.04 57
4547.20 57
4547.35 59
4547.51 62
4547.66 65
4547.82 66
4547.97 67
4548.13 65
4548.28 61
4548.44 56
4548.59 51
4548.75 46
4548.90 41
4549.05 38
4549.21 35
4549.36 33
4549.52 33
4549.67 32
4549.83 33
4549.98 34
4550.14 34
4550.29 33
4550.45 30
4550.60 26
4550.76 21
4550.91 15
4551.07 9
4551.22 6
4551.38 6
4551.53 9
4551.68 16
4551.84 25
4551.99 35
4552.15 46
4552.30 56
4552.46 63
4552.61 68
4552.77 71
4552.92 72
4553.08 71
4553.23 69
4553.39 66
4553.54 64
4553.70 61
4553.85 58
4554.01 55
4554.16 53
4554.32 52
4554.47 52
4554.63 52
4554.78 53
4554.93 54
4555.09 54
4555.24 54
4555.40 52
4555.55 51
4555.71 49
4555.86 47
4556.02 46
4556.17 45
4556.33 45
4556.48 45
4556.64 44
4556.79 42
4556.95 39
4557.10 34
4557.26 29
4557.41 23
4557.57 17
4557.72 13
4557.88 9
4558.03 8
4558.19 7
4558.34 6
4558.50 5
4558.65 3
4558.80 0
4558.96 0
4559.11 0
4559.27 0
4559.42 0
4559.58 0
4559.73 0
4559.89 1
4560.04 8
4560.20 16
4560.35 23
4560.51 29
4560.66 32
4560.82 34
4560.97 33
4561.13 32
4561.28 31
4561.44 30
4561.59 31
4561.75 32
4561.90 33
4562.06 34
4562.21 35
4562.37 34
4562.52 32
4562.68 30
4562.83 28
4562.99 25
4563.14 23
4563.30 21
4563.45 19
4563.61 18
4563.76 17
4563.92 17
4564.07 17
4564.23 17
4564.38 17
4564.54 17
4564.69 17
4564.85 17
4565.00 18
4565.16 21
4565.31 25
4565.47 31
4565.62 37
4565.78 43
4565.93 49
4566.09 54
4566.24 58
4566.40 61
4566.55 65
4566.71 68
4566.86 73
4567.02 80
4567.17 88
4567.33 97
4567.48 109
4567.64 121
4567.79 133
4567.95 145
4568.10 154
4568.26 159
4568.41 162
4568.57 161
4568.72 158
4568.88 154
4569.03 150
4569.19 148
4569.34 149
4569.50 153
4569.65 159
4569.81 167
4569.96 175
4570.12 180
4570.27 183
4570.43 182
4570.58 176
4570.74 168
4570.89 158
4571.05 147
4571.20 136
4571.36 126
4571.51 117
4571.67 109
4571.82 101
4571.98 91
4572.13 81
4572.29 69
4572.44 56
4572.60 44
4572.75 32
4572.91 21
4573.06 13
4573.22 7
4573.37 5
4573.53 5
4573.68 8
4573.84 14
4573.99 20
4574.15 27
4574.30 33
4574.46 37
4574.61 40
4574.77 41
4574.92 41
4575.08 40
4575.23 39
4575.39 38
4575.54 38
4575.70 39
4575.85 40
4576.01 42
4576.16 43
4576.32 44
4576.47 43
4576.63 41
4576.78 39
4576.94 36
4577.09 34
4577.25 33
4577.41 33
4577.56 34
4577.72 36
4577.87 38
4578.03 40
4578.18 39
4578.34 37
4578.49 32
4578.65 25
4578.80 17
4578.96 8
4579.11 0
4579.27 0
4579.42 0
4579.58 0
4579.73 0
4579.89 0
4580.04 0
4580.20 0
4580.35 0
4580.51 7
4580.66 15
4580.82 24
4580.97 31
4581.13 36
4581.28 40
4581.44 41
4581.60 40
4581.75 38
4581.91 34
4582.06 29
4582.22 26
4582.37 24
4582.53 25
4582.68 28
4582.84 34
4582.99 42
4583.15 51
4583.30 60
4583.46 68
4583.61 75
4583.77 80
4583.92 83
4584.08 86
4584.23 87
4584.39 87
4584.55 86
4584.70 85
4584.86 83
4585.01 80
4585.17 78
4585.32 75
4585.48 72
4585.63 70
4585.79 69
4585.94 69
4586.10 71
4586.25 73
4586.41 75
4586.56 76
4586.72 74
4586.87 71
4587.03 65
4587.19 58
4587.34 52
4587.50 49
4587.65 49
4587.81 53
4587.96 61
4588.12 72
4588.27 84
4588.43 97
4588.58 110
4588.74 123
4588.89 136
4589.05 148
4589.20 159
4589.36 168
4589.52 175
4589.67 179
4589.83 179
4589.98 175
4590.14 170
4590.29 163
4590.45 158
4590.60 155
4590.76 154
4590.91 156
4591.07 159
4591.22 162
4591.38 163
4591.54 163
4591.69 160
4591.85 154
4592.00 147
4592.16 138
4592.31 130
4592.47 121
4592.62 114
4592.78 109
4592.93 104
4593.09 102
4593.25 100
4593.40 100
4593.56 100
4593.71 99
4593.87 98
4594.02 96
4594.18 92
4594.33 87
4594.49 80
4594.64 74
4594.80 69
4594.95 65
4595.11 64
4595.27 66
4595.42 70
4595.58 75
4595.73 80
4595.89 82
4596.04 81
4596.20 78
4596.35 71
4596.51 62
4596.67 51
4596.82 41
4596.98 32
4597.13 25
4597.29 21
4597.44 20
4597.60 22
4597.75 26
4597.91 31
4598.06 37
4598.22 42
4598.38 47
4598.53 50
4598.69 52
4598.84 53
4599.00 53
4599.15 52
4599.31 49
4599.46 45
4599.62 39
4599.78 32
4599.93 25
4600.09 20
4600.24 17
4600.40 17
4600.55 20
4600.71 24
4600.86 28
4601.02 31
4601.18 32
4601.33 31
4601.49 29
4601.64 26
4601.80 24
4601.95 22
4602.11 20
4602.26 19
4602.42 18
4602.58 17
4602.73 16
4602.89 14
4603.04 14
4603.20 14
4603.35 17
4603.51 21
4603.66 27
4603.82 32
4603.98 37
4604.13 41
4604.29 43
4604.44 44
4604.60 43
4604.75 40
4604.91 37
4605.07 33
4605.22 29
4605.38 26
4605.53 23
4605.69 20
4605.84 19
4606.00 18
4606.15 19
4606.31 22
4606.47 26
4606.62 32
4606.78 38
4606.93 44
4607.09 50
4607.24 54
4607.40 58
4607.56 61
4607.71 63
4607.87 66
4608.02 69
4608.18 74
4608.33 80
4608.49 87
4608.65 92
4608.80 95
4608.96 94
4609.11 91
4609.27 84
4609.42 75
4609.58 65
4609.74 56
4609.89 50
4610.05 46
4610.20 46
4610.36 49
4610.51 55
4610.67 63
4610.83 70
4610.98 75
4611.14 78
4611.29 77
4611.45 73
4611.60 66
4611.76 58
4611.92 49
4612.07 43
4612.23 38
4612.38 34
4612.54 32
4612.69 28
4612.85 25
4613.01 20
4613.16 16
4613.32 14
4613.47 15
4613.63 18
4613.78 25
4613.94 33
4614.10 40
4614.25 45
4614.41 46
4614.56 45
4614.72 41
4614.88 37
4615.03 33
4615.19 32
4615.34 34
4615.50 37
4615.65 41
4615.81 44
4615.97 45
4616.12 44
4616.28 41
4616.43 37
4616.59 33
4616.74 31
4616.90 31
4617.06 33
4617.21 36
4617.37 39
4617.52 40
4617.68 39
4617.84 35
4617.99 30
4618.15 24
4618.30 18
4618.46 13
4618.61 10
4618.77 9
4618.93 8
4619.08 7
4619.24 5
4619.39 2
4619.55 0
4619.71 0
4619.86 0
4620.02 0
4620.17 0
4620.33 0
4620.49 0
4620.64 3
4620.80 10
4620.95 18
4621.11 24
4621.26 30
4621.42 33
4621.58 36
4621.73 39
4621.89 41
4622.04 44
4622.20 47
4622.36 52
4622.51 58
4622.67 65
4622.82 71
4622.98 76
4623.14 80
4623.29 80
4623.45 79
4623.60 75
4623.76 70
4623.92 64
4624.07 57
4624.23 50
4624.38 42
4624.54 34
4624.70 25
4624.85 17
4625.01 8
4625.16 1
4625.32 0
4625.48 0
4625.63 0
4625.79 0
4625.94 0
4626.10 0
4626.26 3
4626.41 7
4626.57 9
4626.72 11
4626.88 11
4627.04 12
4627.19 12
4627.35 12
4627.50 13
4627.66 14
4627.82 17
4627.97 20
4628.13 23
4628.28 26
4628.44 27
4628.60 27
4628.75 26
4628.91 24
4629.06 22
4629.22 21
4629.38 21
4629.53 22
4629.69 24
4629.84 26
4630.00 27
4630.16 28
4630.31 28
4630.47 29
4630.62 30
4630.78 33
4630.94 37
4631.09 42
4631.25 48
4631.40 53
4631.56 58
4631.72 62
4631.87 64
4632.03 64
4632.18 63
4632.34 63
4632.50 65
4632.65 70
4632.81 77
4632.97 86
4633.12 95
4633.28 103
4633.43 109
4633.59 112
4633.75 113
4633.90 112
4634.06 112
4634.21 113
4634.37 116
4634.53 119
4634.68 122
4634.84 124
4634.99 124
4635.15 122
4635.31 118
4635.46 113
4635.62 109
4635.78 106
4635.93 106
4636.09 107
4636.24 111
4636.40 114
4636.56 118
4636.71 120
4636.87 121
4637.02 120
4637.18 117
4637.34 113
4637.49 108
4637.65 103
4637.81 98
4637.96 94
4638.12 89
4638.27 84
4638.43 79
4638.59 73
4638.74 68
4638.90 64
4639.06 61
4639.21 60
4639.37 61
4639.52 63
4639.68 65
4639.84 68
4639.99 69
4640.15 70
4640.30 70
4640.46 69
4640.62 68
4640.77 67
4640.93 65
4641.09 62
4641.24 58
4641.40 54
4641.55 48
4641.71 43
4641.87 38
4642.02 34
4642.18 32
4642.34 33
4642.49 36
4642.65 41
4642.80 50
4642.96 60
4643.12 72
4643.27 85
4643.43 98
4643.59 110
4643.74 122
4643.90 132
4644.06 141
4644.21 149
4644.37 158
4644.52 165
4644.68 172
4644.84 178
4644.99 182
4645.15 185
4645.31 187
4645.46 189
4645.62 192
4645.77 197
4645.93 203
4646.09 210
4646.24 216
4646.40 222
4646.56 229
4646.71 236
4646.87 246
4647.03 259
4647.18 275
4647.34 296
4647.49 318
4647.65 341
4647.81 363
4647.96 385
4648.12 406
4648.28 429
4648.43 456
4648.59 487
4648.74 523
4648.90 563
4649.06 605
4649.21 648
4649.37 689
4649.53 728
4649.68 765
4649.84 800
4650.00 835
4650.15 870
4650.31 905
4650.47 943
4650.62 983
4650.78 1024
4650.93 1068
4651.09 1113
4651.25 1159
4651.40 1205
4651.56 1250
4651.72 1293
4651.87 1333
4652.03 1369
4652.19 1402
4652.34 1433
4652.50 1463
4652.65 1491
4652.81 1518
4652.97 1544
4653.12 1566
4653.28 1582
4653.44 1593
4653.59 1599
4653.75 1601
4653.91 1601
4654.06 1601
4654.22 1603
4654.38 1604
4654.53 1603
4654.69 1597
4654.85 1583
4655.00 1561
4655.16 1530
4655.31 1493
4655.47 1453
4655.63 1413
4655.78 1375
4655.94 1338
4656.10 1302
4656.25 1267
4656.41 1230
4656.57 1192
4656.72 1154
4656.88 1117
4657.04 1083
4657.19 1051
4657.35 1023
4657.51 994
4657.66 965
4657.82 932
4657.98 897
4658.13 860
4658.29 823
4658.44 788
4658.60 760
4658.76 738
4658.91 723
4659.07 713
4659.23 706
4659.38 699
4659.54 689
4659.70 677
4659.85 661
4660.01 641
4660.17 619
4660.32 596
4660.48 572
4660.64 549
4660.79 527
4660.95 509
4661.11 493
4661.26 481
4661.42 471
4661.58 461
4661.73 452
4661.89 441
4662.05 429
4662.20 416
4662.36 403
4662.52 392
4662.67 385
4662.83 381
4662.99 381
4663.14 383
4663.30 386
4663.46 387
4663.61 385
4663.77 379
4663.93 369
4664.08 357
4664.24 344
4664.39 331
4664.55 317
4664.71 305
4664.86 294
4665.02 284
4665.18 274
4665.33 266
4665.49 259
4665.65 253
4665.80 250
4665.96 248
4666.12 249
4666.27 251
4666.43 253
4666.59 254
4666.74 254
4666.90 252
4667.06 248
4667.21 241
4667.37 232
4667.53 223
4667.68 213
4667.84 205
4668.00 200
4668.15 198
4668.31 200
4668.47 206
4668.62 215
4668.78 224
4668.94 232
4669.10 237
4669.25 236
4669.41 230
4669.57 218
4669.72 202
4669.88 185
4670.04 167
4670.19 150
4670.35 135
4670.51 121
4670.66 108
4670.82 96
4670.98 86
4671.13 76
4671.29 70
4671.45 66
4671.60 65
4671.76 67
4671.92 73
4672.07 81
4672.23 92
4672.39 104
4672.54 118
4672.70 132
4672.86 145
4673.01 157
4673.17 165
4673.33 170
4673.48 172
4673.64 171
4673.80 168
4673.95 164
4674.11 161
4674.27 160
4674.42 161
4674.58 164
4674.74 168
4674.90 173
4675.05 179
4675.21 184
4675.37 188
4675.52 190
4675.68 191
4675.84 190
4675.99 187
4676.15 183
4676.31 178
4676.46 174
4676.62 172
4676.78 173
4676.93 177
4677.09 185
4677.25 195
4677.40 206
4677.56 217
4677.72 227
4677.88 233
4678.03 237
4678.19 237
4678.35 235
4678.50 232
4678.66 229
4678.82 226
4678.97 226
4679.13 229
4679.29 235
4679.44 244
4679.60 256
4679.76 270
4679.91 285
4680.07 300
4680.23 314
4680.39 326
4680.54 338
4680.70 349
4680.86 358
4681.01 366
4681.17 373
4681.33 379
4681.48 383
4681.64 386
4681.80 386
4681.95 385
4682.11 381
4682.27 374
4682.43 365
4682.58 355
4682.74 344
4682.90 333
4683.05 324
4683.21 316
4683.37 310
4683.52 304
4683.68 299
4683.84 292
4683.99 283
4684.15 272
4684.31 260
4684.47 248
4684.62 239
4684.78 231
4684.94 227
4685.09 225
4685.25 225
4685.41 227
4685.56 228
4685.72 228
4685.88 225
4686.04 221
4686.19 212
4686.35 201
4686.51 186
4686.66 169
4686.82 150
4686.98 131
4687.13 114
4687.29 98
4687.45 85
4687.61 75
4687.76 68
4687.92 64
4688.08 62
4688.23 63
4688.39 66
4688.55 70
4688.70 74
4688.86 76
4689.02 74
4689.18 69
4689.33 59
4689.49 48
4689.65 36
4689.80 26
4689.96 18
4690.12 13
4690.28 9
4690.43 7
4690.59 4
4690.75 0
4690.90 0
4691.06 0
4691.22 0
4691.37 0
4691.53 0
4691.69 0
4691.85 1
4692.00 2
4692.16 2
4692.32 2
4692.47 3
4692.63 5
4692.79 9
4692.95 14
4693.10 20
4693.26 25
4693.42 27
4693.57 26
4693.73 22
4693.89 15
4694.05 8
4694.20 1
4694.36 0
4694.52 0
4694.67 0
4694.83 0
4694.99 5
4695.15 12
4695.30 20
4695.46 28
4695.62 36
4695.77 42
4695.93 46
4696.09 49
4696.25 50
4696.40 49
4696.56 47
4696.72 43
4696.87 38
4697.03 32
4697.19 26
4697.35 19
4697.50 13
4697.66 7
4697.82 5
4697.97 5
4698.13 7
4698.29 11
4698.45 15
4698.60 18
4698.76 18
4698.92 15
4699.08 8
4699.23 0
4699.39 0
4699.55 0
4699.70 0
4699.86 0
4700.02 0
4700.18 0
4700.33 7
4700.49 15
4700.65 21
4700.80 25
4700.96 27
4701.12 28
4701.28 29
4701.43 29
4701.59 28
4701.75 26
4701.91 24
4702.06 20
4702.22 14
4702.38 9
4702.53 3
4702.69 0
4702.85 0
4703.01 0
4703.16 0
4703.32 2
4703.48 8
4703.64 14
4703.79 19
4703.95 23
4704.11 24
4704.26 22
4704.42 18
4704.58 12
4704.74 6
4704.89 2
4705.05 0
4705.21 2
4705.37 6
4705.52 12
4705.68 18
4705.84 22
4706.00 24
4706.15 24
4706.31 23
4706.47 23
4706.62 24
4706.78 28
4706.94 33
4707.10 38
4707.25 42
4707.41 44
4707.57 42
4707.73 39
4707.88 33
4708.04 28
4708.20 24
4708.36 24
4708.51 26
4708.67 32
4708.83 39
4708.98 47
4709.14 54
4709.30 59
4709.46 63
4709.61 65
4709.77 66
4709.93 67
4710.09 67
4710.24 67
4710.40 65
4710.56 63
4710.72 60
4710.87 56
4711.03 50
4711.19 45
4711.35 41
4711.50 36
4711.66 33
4711.82 31
4711.98 29
4712.13 28
4712.29 27
4712.45 26
4712.61 26
4712.76 25
4712.92 24
4713.08 23
4713.24 21
4713.39 20
4713.55 18
4713.71 16
4713.86 15
4714.02 14
4714.18 13
4714.34 14
4714.49 15
4714.65 16
4714.81 18
4714.97 21
4715.12 23
4715.28 25
4715.44 27
4715.60 28
4715.75 29
4715.91 30
4716.07 30
4716.23 30
4716.38 30
4716.54 31
4716.70 31
4716.86 31
4717.01 31
4717.17 30
4717.33 27
4717.49 24
4717.64 21
4717.80 19
4717.96 18
4718.12 20
4718.28 23
4718.43 28
4718.59 33
4718.75 36
4718.91 36
4719.06 33
4719.22 28
4719.38 21
4719.54 14
4719.69 7
4719.85 1
4720.01 0
4720.17 0
4720.32 0
4720.48 0
4720.64 0
4720.80 0
4720.95 0
4721.11 0
4721.27 0
4721.43 3
4721.58 8
4721.74 13
4721.90 18
4722.06 21
4722.21 24
4722.37 24
4722.53 23
4722.69 21
4722.84 19
4723.00 17
4723.16 15
4723.32 13
4723.48 12
4723.63 11
4723.79 9
4723.95 7
4724.11 3
4724.26 0
4724.42 0
4724.58 0
4724.74 0
4724.89 0
4725.05 2
4725.21 8
4725.37 16
4725.52 23
4725.68 29
4725.84 34
4726.00 36
4726.16 36
4726.31 34
4726.47 32
4726.63 30
4726.79 31
4726.94 33
4727.10 37
4727.26 41
4727.42 45
4727.57 48
4727.73 50
4727.89 49
4728.05 48
4728.21 48
4728.36 50
4728.52 54
4728.68 60
4728.84 67
4728.99 73
4729.15 76
4729.31 76
4729.47 72
4729.62 65
4729.78 57
4729.94 50
4730.10 45
4730.26 43
4730.41 45
4730.57 49
4730.73 54
4730.89 58
4731.04 62
4731.20 63
4731.36 63
4731.52 62
4731.68 61
4731.83 60
4731.99 61
4732.15 63
4732.31 67
4732.46 71
4732.62 74
4732.78 75
4732.94 76
4733.10 75
4733.25 73
4733.41 72
4733.57 71
4733.73 72
4733.88 74
4734.04 76
4734.20 77
4734.36 76
4734.52 74
4734.67 70
4734.83 65
4734.99 59
4735.15 52
4735.30 46
4735.46 39
4735.62 32
4735.78 24
4735.94 16
4736.09 8
4736.25 1
4736.41 0
4736.57 0
4736.72 0
4736.88 0
4737.04 0
4737.20 0
4737.36 0
4737.51 0
4737.67 4
4737.83 11
4737.99 18
4738.15 24
4738.30 29
4738.46 32
4738.62 34
4738.78 35
4738.94 35
4739.09 35
4739.25 37
4739.41 39
4739.57 43
4739.72 47
4739.88 51
4740.04 54
4740.20 55
4740.36 54
4740.51 49
4740.67 41
4740.83 32
4740.99 22
4741.15 12
4741.30 4
4741.46 1
4741.62 1
4741.78 7
4741.94 15
4742.09 26
4742.25 37
4742.41 47
4742.57 54
4742.73 57
4742.88 58
4743.04 58
4743.20 57
4743.36 57
4743.51 59
4743.67 63
4743.83 68
4743.99 76
4744.15 84
4744.30 93
4744.46 101
4744.62 108
4744.78 114
4744.94 118
4745.09 122
4745.25 124
4745.41 125
4745.57 126
4745.73 126
4745.88 127
4746.04 127
4746.20 126
4746.36 125
4746.52 123
4746.67 120
4746.83 117
4746.99 114
4747.15 112
4747.31 112
4747.46 114
4747.62 117
4747.78 121
4747.94 124
4748.10 127
4748.25 128
4748.41 128
4748.57 127
4748.73 124
4748.89 120
4749.04 115
4749.20 109
4749.36 104
4749.52 98
4749.68 93
4749.84 89
4749.99 84
4750.15 80
4750.31 75
4750.47 70
4750.63 67
4750.78 65
4750.94 66
4751.10 68
4751.26 72
4751.42 77
4751.57 81
4751.73 83
4751.89 84
4752.05 82
4752.21 78
4752.36 72
4752.52 66
4752.68 58
4752.84 51
4753.00 45
4753.16 40
4753.31 36
4753.47 35
4753.63 36
4753.79 40
4753.95 45
4754.10 53
4754.26 61
4754.42 71
4754.58 81
4754.74 90
4754.89 96
4755.05 99
4755.21 98
4755.37 94
4755.53 85
4755.69 75
4755.84 63
4756.00 51
4756.16 40
4756.32 32
4756.48 26
4756.63 25
4756.79 26
4756.95 31
4757.11 37
4757.27 44
4757.43 51
4757.58 55
4757.74 58
4757.90 59
4758.06 58
4758.22 57
4758.37 55
4758.53 54
4758.69 54
4758.85 54
4759.01 56
4759.17 59
4759.32 62
4759.48 65
4759.64 67
4759.80 69
4759.96 69
4760.12 68
4760.27 66
4760.43 62
4760.59 57
4760.75 51
4760.91 43
4761.06 36
4761.22 29
4761.38 23
4761.54 20
4761.70 19
4761.86 19
4762.01 21
4762.17 22
4762.33 23
4762.49 23
4762.65 22
4762.81 21
4762.96 21
4763.12 22
4763.28 25
4763.44 29
4763.60 32
4763.76 34
4763.91 35
4764.07 34
4764.23 34
4764.39 34
4764.55 36
4764.71 41
4764.86 49
4765.02 60
4765.18 72
4765.34 85
4765.50 96
4765.65 106
4765.81 115
4765.97 121
4766.13 127
4766.29 131
4766.45 134
4766.61 137
4766.76 140
4766.92 144
4767.08 149
4767.24 156
4767.40 165
4767.56 175
4767.71 186
4767.87 196
4768.03 205
4768.19 212
4768.35 217
4768.51 220
4768.66 223
4768.82 225
4768.98 230
4769.14 236
4769.30 246
4769.46 259
4769.61 274
4769.77 291
4769.93 307
4770.09 322
4770.25 334
4770.41 344
4770.56 350
4770.72 354
4770.88 355
4771.04 353
4771.20 349
4771.36 341
4771.51 330
4771.67 315
4771.83 298
4771.99 279
4772.15 260
4772.31 243
4772.47 228
4772.62 216
4772.78 209
4772.94 205
4773.10 205
4773.26 207
4773.42 210
4773.57 213
4773.73 215
4773.89 215
4774.05 214
4774.21 211
4774.37 206
4774.53 201
4774.68 197
4774.84 192
4775.00 188
4775.16 184
4775.32 179
4775.48 173
4775.63 167
4775.79 162
4775.95 159
4776.11 157
4776.27 158
4776.43 160
4776.59 162
4776.74 162
4776.90 159
4777.06 153
4777.22 143
4777.38 130
4777.54 114
4777.70 98
4777.85 82
4778.01 67
4778.17 55
4778.33 46
4778.49 39
4778.65 37
4778.81 37
4778.96 40
4779.12 46
4779.28 53
4779.44 62
4779.60 70
4779.76 77
4779.92 82
4780.07 86
4780.23 90
4780.39 94
4780.55 98
4780.71 104
4780.87 112
4781.03 121
4781.18 131
4781.34 140
4781.50 150
4781.66 159
4781.82 167
4781.98 175
4782.14 183
4782.29 190
4782.45 195
4782.61 199
4782.77 201
4782.93 202
4783.09 202
4783.25 202
4783.40 203
4783.56 205
4783.72 210
4783.88 215
4784.04 222
4784.20 229
4784.36 237
4784.51 247
4784.67 259
4784.83 274
4784.99 293
4785.15 315
4785.31 339
4785.47 365
4785.63 392
4785.78 419
4785.94 447
4786.10 475
4786.26 504
4786.42 537
4786.58 576
4786.74 620
4786.89 671
4787.05 729
4787.21 793
4787.37 862
4787.53 934
4787.69 1006
4787.85 1077
4788.01 1145
4788.16 1208
4788.32 1267
4788.48 1323
4788.64 1377
4788.80 1428
4788.96 1480
4789.12 1530
4789.28 1577
4789.43 1621
4789.59 1658
4789.75 1689
4789.91 1713
4790.07 1730
4790.23 1740
4790.39 1744
4790.55 1743
4790.70 1735
4790.86 1722
4791.02 1703
4791.18 1679
4791.34 1652
4791.50 1623
4791.66 1592
4791.82 1559
4791.97 1522
4792.13 1482
4792.29 1436
4792.45 1387
4792.61 1335
4792.77 1282
4792.93 1231
4793.09 1184
4793.24 1141
4793.40 1101
4793.56 1063
4793.72 1025
4793.88 985
4794.04 943
4794.20 900
4794.36 856
4794.51 814
4794.67 775
4794.83 740
4794.99 709
4795.15 681
4795.31 656
4795.47 634
4795.63 613
4795.79 595
4795.94 579
4796.10 564
4796.26 552
4796.42 541
4796.58 530
4796.74 518
4796.90 504
4797.06 488
4797.21 468
4797.37 445
4797.53 420
4797.69 395
4797.85 371
4798.01 349
4798.17 331
4798.33 316
4798.49 304
4798.64 295
4798.80 288
4798.96 283
4799.12 277
4799.28 271
4799.44 264
4799.60 255
4799.76 244
4799.92 233
4800.07 222
4800.23 210
4800.39 198
4800.55 187
4800.71 176
4800.87 166
4801.03 158
4801.19 152
4801.35 151
4801.50 152
4801.66 157
4801.82 161
4801.98 165
4802.14 166
4802.30 163
4802.46 157
4802.62 150
4802.78 144
4802.94 139
4803.09 136
4803.25 136
4803.41 136
4803.57 136
4803.73 135
4803.89 132
4804.05 127
4804.21 120
4804.37 112
4804.52 103
4804.68 95
4804.84 88
4805.00 82
4805.16 78
4805.32 76
4805.48 77
4805.64 80
4805.80 83
4805.96 85
4806.11 87
4806.27 88
4806.43 88
4806.59 88
4806.75 87
4806.91 86
4807.07 85
4807.23 84
4807.39 84
4807.55 83
4807.70 84
4807.86 87
4808.02 93
4808.18 101
4808.34 112
4808.50 125
4808.66 138
4808.82 151
4808.98 161
4809.14 169
4809.30 173
4809.45 175
4809.61 175
4809.77 173
4809.93 172
4810.09 171
4810.25 172
4810.41 173
4810.57 176
4810.73 180
4810.89 184
4811.05 188
4811.20 191
4811.36 195
4811.52 199
4811.68 203
4811.84 207
4812.00 211
4812.16 216
4812.32 220
4812.48 224
4812.64 227
4812.80 230
4812.95 233
4813.11 235
4813.27 239
4813.43 242
4813.59 244
4813.75 246
4813.91 247
4814.07 245
4814.23 241
4814.39 234
4814.55 225
4814.70 214
4814.86 202
4815.02 190
4815.18 177
4815.34 166
4815.50 156
4815.66 148
4815.82 142
4815.98 137
4816.14 133
4816.30 131
4816.46 132
4816.61 135
4816.77 141
4816.93 149
4817.09 159
4817.25 168
4817.41 177
4817.57 182
4817.73 184
4817.89 183
4818.05 180
4818.21 175
4818.37 170
4818.52 165
4818.68 162
4818.84 161
4819.00 162
4819.16 164
4819.32 168
4819.48 172
4819.64 177
4819.80 183
4819.96 188
4820.12 191
4820.28 194
4820.44 195
4820.59 194
4820.75 192
4820.91 190
4821.07 187
4821.23 185
4821.39 184
4821.55 184
4821.71 185
4821.87 188
4822.03 192
4822.19 197
4822.35 203
4822.51 210
4822.67 217
4822.82 224
4822.98 230
4823.14 237
4823.30 245
4823.46 254
4823.62 266
4823.78 281
4823.94 299
4824.10 322
4824.26 348
4824.42 377
4824.58 408
4824.74 439
4824.90 472
4825.05 504
4825.21 536
4825.37 568
4825.53 601
4825.69 636
4825.85 675
4826.01 718
4826.17 765
4826.33 816
4826.49 869
4826.65 920
4826.81 968
4826.97 1009
4827.13 1042
4827.29 1067
4827.44 1086
4827.60 1102
4827.76 1117
4827.92 1133
4828.08 1150
4828.24 1168
4828.40 1185
4828.56 1197
4828.72 1204
4828.88 1203
4829.04 1196
4829.20 1182
4829.36 1165
4829.52 1144
4829.68 1121
4829.84 1097
4829.99 1072
4830.15 1046
4830.31 1018
4830.47 990
4830.63 961
4830.79 931
4830.95 901
4831.11 870
4831.27 838
4831.43 805
4831.59 772
4831.75 739
4831.91 708
4832.07 678
4832.23 650
4832.39 623
4832.55 598
4832.70 572
4832.86 545
4833.02 517
4833.18 486
4833.34 454
4833.50 422
4833.66 390
4833.82 361
4833.98 335
4834.14 314
4834.30 296
4834.46 281
4834.62 268
4834.78 256
4834.94 245
4835.10 234
4835.26 224
4835.42 214
4835.58 205
4835.73 196
4835.89 188
4836.05 179
4836.21 170
4836.37 162
4836.53 153
4836.69 145
4836.85 137
4837.01 129
4837.17 123
4837.33 116
4837.49 111
4837.65 106
4837.81 101
4837.97 97
4838.13 94
4838.29 92
4838.45 92
4838.61 93
4838.77 95
4838.93 98
4839.08 102
4839.24 105
4839.40 107
4839.56 107
4839.72 104
4839.88 99
4840.04 91
4840.20 84
4840.36 76
4840.52 69
4840.68 64
4840.84 61
4841.00 61
[truncated: 747,441 more chars]
