# Supplementary material for: Methylobacterium Species Promoting Rice and Barley Growth and Interaction Specificity Revealed with Whole-Cell Matrix-Assisted Laser Desorption / Ionization-Time-of-Flight Mass Spectrometry (MALDI-TOF/MS) Analysis
Source: PLoS One. 2015 Jun 8;10(6):e0129509. doi: 10.1371/journal.pone.0129509 (PMC4460032; doi:10.1371/journal.pone.0129509)
Supplement: S2 Data — (ZIP) [file pone.0129509.s002.zip › Supplementary data 2 (ms from inoculated rice)/92a-14 .txt]

782.21 0
782.28 0
782.34 0
782.40 0
782.47 0
782.53 0
782.60 0
782.66 0
782.72 0
782.79 0
782.85 0
782.92 0
782.98 0
783.04 0
783.11 0
783.17 0
783.24 0
783.30 0
783.36 0
783.43 0
783.49 0
783.56 0
783.62 0
783.68 0
783.75 0
783.81 0
783.88 0
783.94 0
784.01 0
784.07 0
784.13 0
784.20 0
784.26 0
784.33 0
784.39 0
784.45 0
784.52 0
784.58 0
784.65 0
784.71 0
784.77 0
784.84 0
784.90 0
784.97 0
785.03 0
785.09 0
785.16 0
785.22 0
785.29 0
785.35 0
785.42 0
785.48 0
785.54 0
785.61 0
785.67 0
785.74 0
785.80 0
785.86 0
785.93 0
785.99 0
786.06 0
786.12 0
786.19 0
786.25 0
786.31 0
786.38 0
786.44 0
786.51 0
786.57 0
786.63 0
786.70 0
786.76 0
786.83 0
786.89 0
786.96 0
787.02 0
787.08 0
787.15 0
787.21 0
787.28 0
787.34 0
787.41 0
787.47 0
787.53 0
787.60 0
787.66 0
787.73 0
787.79 0
787.85 0
787.92 0
787.98 0
788.05 0
788.11 0
788.18 0
788.24 0
788.30 0
788.37 0
788.43 0
788.50 0
788.56 0
788.63 0
788.69 0
788.75 0
788.82 0
788.88 0
788.95 0
789.01 0
789.08 0
789.14 0
789.20 0
789.27 0
789.33 0
789.40 0
789.46 0
789.53 0
789.59 0
789.65 0
789.72 0
789.78 0
789.85 0
789.91 0
789.98 0
790.04 0
790.10 0
790.17 0
790.23 0
790.30 0
790.36 0
790.43 0
790.49 0
790.56 0
790.62 0
790.68 0
790.75 0
790.81 0
790.88 0
790.94 0
791.01 0
791.07 0
791.13 0
791.20 0
791.26 0
791.33 0
791.39 0
791.46 0
791.52 0
791.59 0
791.65 0
791.71 0
791.78 0
791.84 0
791.91 0
791.97 0
792.04 0
792.10 0
792.16 0
792.23 0
792.29 0
792.36 0
792.42 0
792.49 0
792.55 0
792.62 0
792.68 0
792.74 0
792.81 0
792.87 0
792.94 0
793.00 0
793.07 0
793.13 0
793.20 0
793.26 0
793.32 0
793.39 0
793.45 0
793.52 0
793.58 0
793.65 0
793.71 0
793.78 0
793.84 0
793.91 0
793.97 0
794.03 0
794.10 0
794.16 0
794.23 0
794.29 0
794.36 0
794.42 0
794.49 0
794.55 0
794.61 0
794.68 0
794.74 0
794.81 0
794.87 0
794.94 0
795.00 0
795.07 0
795.13 0
795.20 0
795.26 0
795.32 0
795.39 0
795.45 0
795.52 0
795.58 0
795.65 0
795.71 0
795.78 0
795.84 0
795.91 0
795.97 0
796.03 0
796.10 0
796.16 0
796.23 0
796.29 0
796.36 0
796.42 0
796.49 0
796.55 0
796.62 0
796.68 0
796.75 0
796.81 0
796.87 0
796.94 0
797.00 0
797.07 0
797.13 0
797.20 0
797.26 0
797.33 0
797.39 0
797.46 0
797.52 0
797.59 0
797.65 0
797.71 0
797.78 0
797.84 0
797.91 0
797.97 0
798.04 0
798.10 0
798.17 0
798.23 0
798.30 0
798.36 0
798.43 0
798.49 0
798.56 0
798.62 0
798.68 0
798.75 0
798.81 0
798.88 0
798.94 0
799.01 0
799.07 0
799.14 0
799.20 0
799.27 0
799.33 0
799.40 0
799.46 0
799.53 0
799.59 0
799.65 0
799.72 0
799.78 0
799.85 0
799.91 0
799.98 0
800.04 0
800.11 0
800.17 0
800.24 0
800.30 0
800.37 0
800.43 0
800.50 0
800.56 0
800.63 0
800.69 0
800.76 0
800.82 0
800.89 0
800.95 0
801.01 0
801.08 0
801.14 0
801.21 0
801.27 0
801.34 0
801.40 0
801.47 0
801.53 0
801.60 0
801.66 0
801.73 0
801.79 0
801.86 0
801.92 0
801.99 0
802.05 0
802.12 0
802.18 0
802.25 0
802.31 0
802.38 0
802.44 0
802.51 0
802.57 0
802.63 0
802.70 0
802.76 0
802.83 0
802.89 0
802.96 0
803.02 0
803.09 0
803.15 0
803.22 0
803.28 0
803.35 0
803.41 0
803.48 0
803.54 0
803.61 0
803.67 0
803.74 0
803.80 0
803.87 0
803.93 0
804.00 0
804.06 0
804.13 0
804.19 0
804.26 0
804.32 0
804.39 0
804.45 0
804.52 0
804.58 0
804.65 0
804.71 0
804.78 0
804.84 0
804.91 0
804.97 0
805.04 0
805.10 0
805.17 0
805.23 0
805.30 0
805.36 0
805.43 0
805.49 0
805.56 0
805.62 0
805.69 0
805.75 0
805.82 0
805.88 0
805.95 0
806.01 0
806.08 0
806.14 0
806.21 0
806.27 0
806.34 0
806.40 0
806.47 0
806.53 0
806.60 0
806.66 0
806.73 0
806.79 0
806.86 0
806.92 0
806.99 0
807.05 0
807.12 0
807.18 0
807.25 0
807.31 0
807.38 0
807.44 0
807.51 0
807.57 0
807.64 0
807.70 0
807.77 0
807.83 0
807.90 0
807.96 0
808.03 0
808.09 0
808.16 0
808.22 0
808.29 0
808.35 0
808.42 0
808.48 0
808.55 0
808.61 0
808.68 0
808.74 0
808.81 0
808.87 0
808.94 0
809.00 0
809.07 0
809.13 0
809.20 0
809.26 0
809.33 0
809.39 0
809.46 0
809.52 0
809.59 0
809.65 0
809.72 0
809.78 0
809.85 0
809.91 0
809.98 0
810.04 0
810.11 0
810.17 0
810.24 0
810.30 0
810.37 0
810.43 0
810.50 0
810.57 0
810.63 0
810.70 0
810.76 0
810.83 0
810.89 0
810.96 0
811.02 0
811.09 0
811.15 0
811.22 0
811.28 0
811.35 0
811.41 0
811.48 0
811.54 0
811.61 0
811.67 0
811.74 0
811.80 0
811.87 0
811.93 0
812.00 0
812.06 0
812.13 0
812.20 0
812.26 0
812.33 0
812.39 0
812.46 0
812.52 0
812.59 0
812.65 0
812.72 0
812.78 0
812.85 0
812.91 0
812.98 0
813.04 0
813.11 0
813.17 0
813.24 0
813.30 0
813.37 0
813.43 0
813.50 0
813.57 0
813.63 0
813.70 0
813.76 0
813.83 0
813.89 0
813.96 0
814.02 0
814.09 0
814.15 0
814.22 0
814.28 0
814.35 0
814.41 0
814.48 0
814.54 0
814.61 0
814.68 0
814.74 0
814.81 0
814.87 0
814.94 0
815.00 0
815.07 0
815.13 0
815.20 0
815.26 0
815.33 0
815.39 0
815.46 0
815.53 0
815.59 0
815.66 0
815.72 0
815.79 0
815.85 0
815.92 0
815.98 0
816.05 0
816.11 0
816.18 0
816.24 0
816.31 0
816.37 0
816.44 0
816.51 0
816.57 0
816.64 0
816.70 0
816.77 0
816.83 0
816.90 0
816.96 0
817.03 0
817.09 0
817.16 0
817.23 0
817.29 0
817.36 0
817.42 0
817.49 0
817.55 0
817.62 0
817.68 0
817.75 0
817.81 0
817.88 0
817.95 0
818.01 0
818.08 0
818.14 0
818.21 0
818.27 0
818.34 0
818.40 0
818.47 0
818.53 0
818.60 0
818.67 0
818.73 0
818.80 0
818.86 0
818.93 0
818.99 0
819.06 0
819.12 0
819.19 0
819.25 0
819.32 0
819.39 0
819.45 0
819.52 0
819.58 0
819.65 0
819.71 0
819.78 0
819.84 0
819.91 0
819.98 0
820.04 0
820.11 0
820.17 0
820.24 0
820.30 0
820.37 0
820.43 0
820.50 0
820.57 0
820.63 0
820.70 0
820.76 0
820.83 0
820.89 0
820.96 0
821.02 0
821.09 0
821.16 0
821.22 0
821.29 0
821.35 0
821.42 0
821.48 0
821.55 0
821.61 0
821.68 0
821.75 0
821.81 0
821.88 0
821.94 0
822.01 0
822.07 0
822.14 0
822.21 0
822.27 0
822.34 0
822.40 0
822.47 0
822.53 0
822.60 0
822.66 0
822.73 0
822.80 0
822.86 0
822.93 0
822.99 0
823.06 0
823.12 0
823.19 0
823.26 0
823.32 0
823.39 0
823.45 0
823.52 0
823.58 0
823.65 0
823.72 0
823.78 0
823.85 0
823.91 0
823.98 0
824.04 0
824.11 0
824.18 0
824.24 0
824.31 0
824.37 0
824.44 0
824.50 0
824.57 0
824.64 0
824.70 0
824.77 0
824.83 0
824.90 0
824.96 0
825.03 0
825.10 0
825.16 0
825.23 0
825.29 0
825.36 0
825.42 0
825.49 0
825.56 0
825.62 0
825.69 0
825.75 0
825.82 0
825.88 0
825.95 0
826.02 0
826.08 0
826.15 0
826.21 0
826.28 0
826.35 0
826.41 0
826.48 0
826.54 0
826.61 0
826.67 0
826.74 0
826.81 0
826.87 0
826.94 0
827.00 0
827.07 0
827.14 0
827.20 0
827.27 0
827.33 0
827.40 0
827.46 0
827.53 0
827.60 0
827.66 0
827.73 0
827.79 0
827.86 0
827.93 0
827.99 0
828.06 0
828.12 0
828.19 0
828.25 0
828.32 0
828.39 0
828.45 0
828.52 0
828.58 0
828.65 0
828.72 0
828.78 0
828.85 0
828.91 0
828.98 0
829.05 0
829.11 0
829.18 0
829.24 0
829.31 0
829.37 0
829.44 0
829.51 0
829.57 0
829.64 0
829.70 0
829.77 0
829.84 0
829.90 0
829.97 0
830.03 0
830.10 0
830.17 0
830.23 0
830.30 0
830.36 0
830.43 0
830.50 0
830.56 0
830.63 0
830.69 0
830.76 0
830.83 0
830.89 0
830.96 0
831.02 0
831.09 0
831.16 0
831.22 0
831.29 0
831.35 0
831.42 0
831.49 0
831.55 0
831.62 0
831.68 0
831.75 0
831.82 0
831.88 0
831.95 0
832.01 0
832.08 0
832.15 0
832.21 0
832.28 0
832.34 0
832.41 0
832.48 0
832.54 0
832.61 0
832.67 0
832.74 0
832.81 0
832.87 0
832.94 0
833.00 0
833.07 0
833.14 0
833.20 0
833.27 0
833.33 0
833.40 0
833.47 0
833.53 0
833.60 0
833.66 0
833.73 0
833.80 0
833.86 0
833.93 0
834.00 0
834.06 0
834.13 0
834.19 0
834.26 0
834.33 0
834.39 0
834.46 0
834.52 0
834.59 0
834.66 0
834.72 0
834.79 0
834.85 0
834.92 0
834.99 0
835.05 0
835.12 0
835.19 0
835.25 0
835.32 0
835.38 0
835.45 0
835.52 0
835.58 0
835.65 0
835.71 0
835.78 0
835.85 0
835.91 0
835.98 0
836.05 0
836.11 0
836.18 0
836.24 0
836.31 0
836.38 0
836.44 0
836.51 0
836.57 0
836.64 0
836.71 0
836.77 0
836.84 0
836.91 0
836.97 0
837.04 0
837.10 0
837.17 0
837.24 0
837.30 0
837.37 0
837.44 0
837.50 0
837.57 0
837.63 0
837.70 0
837.77 0
837.83 0
837.90 0
837.97 0
838.03 0
838.10 0
838.16 0
838.23 0
838.30 0
838.36 0
838.43 0
838.50 0
838.56 0
838.63 0
838.69 0
838.76 0
838.83 0
838.89 0
838.96 0
839.03 0
839.09 0
839.16 0
839.23 0
839.29 0
839.36 0
839.42 0
839.49 0
839.56 0
839.62 0
839.69 0
839.76 0
839.82 0
839.89 0
839.95 0
840.02 0
840.09 0
840.15 0
840.22 0
840.29 0
840.35 0
840.42 0
840.49 0
840.55 0
840.62 0
840.68 0
840.75 0
840.82 0
840.88 0
840.95 0
841.02 0
841.08 0
841.15 0
841.22 0
841.28 0
841.35 0
841.41 0
841.48 0
841.55 0
841.61 0
841.68 0
841.75 0
841.81 0
841.88 0
841.95 0
842.01 0
842.08 0
842.15 0
842.21 0
842.28 0
842.34 0
842.41 0
842.48 0
842.54 0
842.61 0
842.68 0
842.74 0
842.81 0
842.88 0
842.94 0
843.01 0
843.08 0
843.14 0
843.21 0
843.27 0
843.34 0
843.41 0
843.47 0
843.54 0
843.61 0
843.67 0
843.74 0
843.81 0
843.87 0
843.94 0
844.01 0
844.07 0
844.14 0
844.21 0
844.27 0
844.34 0
844.40 0
844.47 0
844.54 0
844.60 0
844.67 0
844.74 0
844.80 0
844.87 0
844.94 0
845.00 0
845.07 0
845.14 0
845.20 0
845.27 0
845.34 0
845.40 0
845.47 0
845.54 0
845.60 0
845.67 0
845.74 0
845.80 0
845.87 0
845.94 0
846.00 0
846.07 0
846.14 0
846.20 0
846.27 0
846.33 0
846.40 0
846.47 0
846.53 0
846.60 0
846.67 0
846.73 0
846.80 0
846.87 0
846.93 0
847.00 0
847.07 0
847.13 0
847.20 0
847.27 0
847.33 0
847.40 0
847.47 0
847.53 0
847.60 0
847.67 0
847.73 0
847.80 0
847.87 0
847.93 0
848.00 0
848.07 0
848.13 0
848.20 0
848.27 0
848.33 0
848.40 0
848.47 0
848.53 0
848.60 0
848.67 0
848.73 0
848.80 0
848.87 0
848.93 0
849.00 0
849.07 0
849.13 0
849.20 0
849.27 0
849.33 0
849.40 0
849.47 0
849.53 0
849.60 0
849.67 0
849.73 0
849.80 0
849.87 0
849.93 0
850.00 0
850.07 0
850.13 0
850.20 0
850.27 0
850.33 0
850.40 0
850.47 0
850.53 0
850.60 0
850.67 0
850.74 0
850.80 0
850.87 0
850.94 0
851.00 0
851.07 0
851.14 0
851.20 0
851.27 0
851.34 0
851.40 0
851.47 0
851.54 0
851.60 0
851.67 0
851.74 0
851.80 0
851.87 0
851.94 0
852.00 0
852.07 0
852.14 0
852.20 0
852.27 0
852.34 0
852.40 0
852.47 0
852.54 0
852.61 0
852.67 0
852.74 0
852.81 0
852.87 0
852.94 0
853.01 0
853.07 0
853.14 0
853.21 0
853.27 0
853.34 0
853.41 0
853.47 0
853.54 0
853.61 0
853.68 0
853.74 0
853.81 0
853.88 0
853.94 0
854.01 0
854.08 0
854.14 0
854.21 0
854.28 0
854.34 0
854.41 0
854.48 0
854.54 0
854.61 0
854.68 0
854.75 0
854.81 0
854.88 0
854.95 0
855.01 0
855.08 0
855.15 0
855.21 0
855.28 0
855.35 0
855.41 0
855.48 0
855.55 0
855.62 0
855.68 0
855.75 0
855.82 0
855.88 0
855.95 0
856.02 0
856.08 0
856.15 0
856.22 0
856.29 0
856.35 0
856.42 0
856.49 0
856.55 0
856.62 0
856.69 0
856.75 0
856.82 0
856.89 0
856.96 0
857.02 0
857.09 0
857.16 0
857.22 0
857.29 0
857.36 0
857.42 0
857.49 0
857.56 0
857.63 0
857.69 0
857.76 0
857.83 0
857.89 0
857.96 0
858.03 0
858.09 0
858.16 0
858.23 0
858.30 0
858.36 0
858.43 0
858.50 0
858.56 0
858.63 0
858.70 0
858.77 0
858.83 0
858.90 0
858.97 0
859.03 0
859.10 0
859.17 0
859.23 0
859.30 0
859.37 0
859.44 0
859.50 0
859.57 0
859.64 0
859.70 0
859.77 0
859.84 0
859.91 0
859.97 0
860.04 0
860.11 0
860.17 0
860.24 0
860.31 0
860.38 0
860.44 0
860.51 0
860.58 0
860.64 0
860.71 0
860.78 0
860.85 0
860.91 0
860.98 0
861.05 0
861.11 0
861.18 0
861.25 0
861.32 0
861.38 0
861.45 0
861.52 0
861.58 0
861.65 0
861.72 0
861.79 0
861.85 0
861.92 0
861.99 0
862.05 0
862.12 0
862.19 0
862.26 0
862.32 0
862.39 0
862.46 0
862.53 0
862.59 0
862.66 0
862.73 0
862.79 0
862.86 0
862.93 0
863.00 0
863.06 0
863.13 0
863.20 0
863.27 0
863.33 0
863.40 0
863.47 0
863.53 0
863.60 0
863.67 0
863.74 0
863.80 0
863.87 0
863.94 0
864.00 0
864.07 0
864.14 0
864.21 0
864.27 0
864.34 0
864.41 0
864.48 0
864.54 0
864.61 0
864.68 0
864.75 0
864.81 0
864.88 0
864.95 0
865.01 0
865.08 0
865.15 0
865.22 0
865.28 0
865.35 0
865.42 0
865.49 0
865.55 0
865.62 0
865.69 0
865.76 0
865.82 0
865.89 0
865.96 0
866.02 0
866.09 0
866.16 0
866.23 0
866.29 0
866.36 0
866.43 0
866.50 0
866.56 0
866.63 0
866.70 0
866.77 0
866.83 0
866.90 0
866.97 0
867.04 0
867.10 0
867.17 0
867.24 0
867.30 0
867.37 0
867.44 0
867.51 0
867.57 0
867.64 0
867.71 0
867.78 0
867.84 0
867.91 0
867.98 0
868.05 0
868.11 0
868.18 0
868.25 0
868.32 0
868.38 0
868.45 0
868.52 0
868.59 0
868.65 0
868.72 0
868.79 0
868.86 0
868.92 0
868.99 0
869.06 0
869.13 0
869.19 0
869.26 0
869.33 0
869.40 0
869.46 0
869.53 0
869.60 0
869.67 0
869.73 0
869.80 0
869.87 0
869.94 0
870.00 0
870.07 0
870.14 0
870.21 0
870.27 0
870.34 0
870.41 0
870.48 0
870.54 0
870.61 0
870.68 0
870.75 0
870.81 0
870.88 0
870.95 0
871.02 0
871.08 0
871.15 0
871.22 0
871.29 0
871.35 0
871.42 0
871.49 0
871.56 0
871.62 0
871.69 0
871.76 0
871.83 0
871.89 0
871.96 0
872.03 0
872.10 0
872.16 0
872.23 0
872.30 0
872.37 0
872.44 0
872.50 0
872.57 0
872.64 0
872.71 0
872.77 0
872.84 0
872.91 0
872.98 0
873.04 0
873.11 0
873.18 0
873.25 0
873.31 0
873.38 0
873.45 0
873.52 0
873.59 0
873.65 0
873.72 0
873.79 0
873.86 0
873.92 0
873.99 0
874.06 0
874.13 0
874.19 0
874.26 0
874.33 0
874.40 0
874.46 0
874.53 0
874.60 0
874.67 0
874.74 0
874.80 0
874.87 0
874.94 0
875.01 0
875.07 0
875.14 0
875.21 0
875.28 0
875.34 0
875.41 0
875.48 0
875.55 0
875.62 0
875.68 0
875.75 0
875.82 0
875.89 0
875.95 0
876.02 0
876.09 0
876.16 0
876.23 0
876.29 0
876.36 0
876.43 0
876.50 0
876.56 0
876.63 0
876.70 0
876.77 0
876.84 0
876.90 0
876.97 0
877.04 0
877.11 0
877.17 0
877.24 0
877.31 0
877.38 0
877.45 0
877.51 0
877.58 0
877.65 0
877.72 0
877.78 0
877.85 0
877.92 0
877.99 0
878.06 0
878.12 0
878.19 0
878.26 0
878.33 0
878.39 0
878.46 0
878.53 0
878.60 0
878.67 0
878.73 0
878.80 0
878.87 0
878.94 0
879.01 0
879.07 0
879.14 0
879.21 0
879.28 0
879.34 0
879.41 0
879.48 0
879.55 0
879.62 0
879.68 0
879.75 0
879.82 0
879.89 0
879.96 0
880.02 0
880.09 0
880.16 0
880.23 0
880.30 0
880.36 0
880.43 0
880.50 0
880.57 0
880.63 0
880.70 0
880.77 0
880.84 0
880.91 0
880.97 0
881.04 0
881.11 0
881.18 0
881.25 0
881.31 0
881.38 0
881.45 0
881.52 0
881.59 0
881.65 0
881.72 0
881.79 0
881.86 0
881.93 0
881.99 0
882.06 0
882.13 0
882.20 0
882.27 0
882.33 0
882.40 0
882.47 0
882.54 0
882.61 0
882.67 0
882.74 0
882.81 0
882.88 0
882.95 0
883.01 0
883.08 0
883.15 0
883.22 0
883.29 0
883.35 0
883.42 0
883.49 0
883.56 0
883.63 0
883.69 0
883.76 0
883.83 0
883.90 0
883.97 0
884.03 0
884.10 0
884.17 0
884.24 0
884.31 0
884.37 0
884.44 0
884.51 0
884.58 0
884.65 0
884.72 0
884.78 0
884.85 0
884.92 0
884.99 0
885.06 0
885.12 0
885.19 0
885.26 0
885.33 0
885.40 0
885.46 0
885.53 0
885.60 0
885.67 0
885.74 0
885.80 0
885.87 0
885.94 0
886.01 0
886.08 0
886.15 0
886.21 0
886.28 0
886.35 0
886.42 0
886.49 0
886.55 0
886.62 0
886.69 0
886.76 0
886.83 0
886.90 0
886.96 0
887.03 0
887.10 0
887.17 0
887.24 0
887.30 0
887.37 0
887.44 0
887.51 0
887.58 0
887.65 0
887.71 0
887.78 0
887.85 0
887.92 0
887.99 0
888.05 0
888.12 0
888.19 0
888.26 0
888.33 0
888.40 0
888.46 0
888.53 0
888.60 0
888.67 0
888.74 0
888.80 0
888.87 0
888.94 0
889.01 0
889.08 0
889.15 0
889.21 0
889.28 0
889.35 0
889.42 0
889.49 0
889.56 0
889.62 0
889.69 0
889.76 0
889.83 0
889.90 0
889.97 0
890.03 0
890.10 0
890.17 0
890.24 0
890.31 0
890.37 0
890.44 0
890.51 0
890.58 0
890.65 0
890.72 0
890.78 0
890.85 0
890.92 0
890.99 0
891.06 0
891.13 0
891.19 0
891.26 0
891.33 0
891.40 0
891.47 0
891.54 0
891.60 0
891.67 0
891.74 0
891.81 0
891.88 0
891.95 0
892.01 0
892.08 0
892.15 0
892.22 0
892.29 0
892.36 0
892.43 0
892.49 0
892.56 0
892.63 0
892.70 0
892.77 0
892.84 0
892.90 0
892.97 0
893.04 0
893.11 0
893.18 0
893.25 0
893.31 0
893.38 0
893.45 0
893.52 0
893.59 0
893.66 0
893.72 0
893.79 0
893.86 0
893.93 0
894.00 0
894.07 0
894.14 0
894.20 0
894.27 0
894.34 0
894.41 0
894.48 0
894.55 0
894.61 0
894.68 0
894.75 0
894.82 0
894.89 0
894.96 0
895.03 0
895.09 0
895.16 0
895.23 0
895.30 0
895.37 0
895.44 0
895.50 0
895.57 0
895.64 0
895.71 0
895.78 0
895.85 0
895.92 0
895.98 0
896.05 0
896.12 0
896.19 0
896.26 0
896.33 0
896.40 0
896.46 0
896.53 0
896.60 0
896.67 0
896.74 0
896.81 0
896.88 0
896.94 0
897.01 0
897.08 0
897.15 0
897.22 0
897.29 0
897.36 0
897.42 0
897.49 0
897.56 0
897.63 0
897.70 0
897.77 0
897.84 0
897.90 0
897.97 0
898.04 0
898.11 0
898.18 0
898.25 0
898.32 0
898.38 0
898.45 0
898.52 0
898.59 0
898.66 0
898.73 0
898.80 0
898.86 0
898.93 0
899.00 0
899.07 0
899.14 0
899.21 0
899.28 0
899.34 0
899.41 0
899.48 0
899.55 0
899.62 0
899.69 0
899.76 0
899.83 0
899.89 0
899.96 0
900.03 0
900.10 0
900.17 0
900.24 0
900.31 0
900.37 0
900.44 0
900.51 0
900.58 0
900.65 0
900.72 0
900.79 0
900.86 0
900.92 0
900.99 0
901.06 0
901.13 0
901.20 0
901.27 0
901.34 0
901.41 0
901.47 0
901.54 0
901.61 0
901.68 0
901.75 0
901.82 0
901.89 0
901.95 0
902.02 0
902.09 0
902.16 0
902.23 0
902.30 0
902.37 0
902.44 0
902.51 0
902.57 0
902.64 0
902.71 0
902.78 0
902.85 0
902.92 0
902.99 0
903.06 0
903.12 0
903.19 0
903.26 0
903.33 0
903.40 0
903.47 0
903.54 0
903.61 0
903.67 0
903.74 0
903.81 0
903.88 0
903.95 0
904.02 0
904.09 0
904.16 0
904.22 0
904.29 0
904.36 0
904.43 0
904.50 0
904.57 0
904.64 0
904.71 0
904.78 0
904.84 0
904.91 0
904.98 0
905.05 0
905.12 0
905.19 0
905.26 0
905.33 0
905.40 0
905.46 0
905.53 0
905.60 0
905.67 0
905.74 0
905.81 0
905.88 0
905.95 0
906.02 0
906.08 0
906.15 0
906.22 0
906.29 0
906.36 0
906.43 0
906.50 0
906.57 0
906.64 0
906.70 0
906.77 0
906.84 0
906.91 0
906.98 0
907.05 0
907.12 0
907.19 0
907.26 0
907.32 0
907.39 0
907.46 0
907.53 0
907.60 0
907.67 0
907.74 0
907.81 0
907.88 0
907.95 0
908.01 0
908.08 0
908.15 0
908.22 0
908.29 0
908.36 0
908.43 0
908.50 0
908.57 0
908.64 0
908.70 0
908.77 0
908.84 0
908.91 0
908.98 0
909.05 0
909.12 0
909.19 0
909.26 0
909.33 0
909.39 0
909.46 0
909.53 0
909.60 0
909.67 0
909.74 0
909.81 0
909.88 0
909.95 0
910.02 0
910.08 0
910.15 0
910.22 0
910.29 0
910.36 0
910.43 0
910.50 0
910.57 0
910.64 0
910.71 0
910.78 0
910.84 0
910.91 0
910.98 0
911.05 0
911.12 0
911.19 0
911.26 0
911.33 0
911.40 0
911.47 0
911.54 0
911.60 0
911.67 0
911.74 0
911.81 0
911.88 0
911.95 0
912.02 0
912.09 0
912.16 0
912.23 0
912.30 0
912.37 0
912.43 0
912.50 0
912.57 0
912.64 0
912.71 0
912.78 0
912.85 0
912.92 0
912.99 0
913.06 0
913.13 0
913.19 0
913.26 0
913.33 0
913.40 0
913.47 0
913.54 0
913.61 0
913.68 0
913.75 0
913.82 0
913.89 0
913.96 0
914.03 0
914.09 0
914.16 0
914.23 0
914.30 0
914.37 0
914.44 0
914.51 0
914.58 0
914.65 0
914.72 0
914.79 0
914.86 0
914.92 0
914.99 0
915.06 0
915.13 0
915.20 0
915.27 0
915.34 0
915.41 0
915.48 0
915.55 0
915.62 0
915.69 0
915.76 0
915.83 0
915.89 0
915.96 0
916.03 0
916.10 0
916.17 0
916.24 0
916.31 0
916.38 0
916.45 0
916.52 0
916.59 0
916.66 0
916.73 0
916.80 0
916.86 0
916.93 0
917.00 0
917.07 0
917.14 0
917.21 0
917.28 0
917.35 0
917.42 0
917.49 0
917.56 0
917.63 0
917.70 0
917.77 0
917.84 0
917.90 0
917.97 0
918.04 0
918.11 0
918.18 0
918.25 0
918.32 0
918.39 0
918.46 0
918.53 0
918.60 0
918.67 0
918.74 0
918.81 0
918.88 0
918.95 0
919.01 0
919.08 0
919.15 0
919.22 0
919.29 0
919.36 0
919.43 0
919.50 0
919.57 0
919.64 0
919.71 0
919.78 0
919.85 0
919.92 0
919.99 0
920.06 0
920.13 0
920.19 0
920.26 0
920.33 0
920.40 0
920.47 0
920.54 0
920.61 0
920.68 0
920.75 0
920.82 0
920.89 0
920.96 0
921.03 0
921.10 0
921.17 0
921.24 0
921.31 0
921.38 0
921.44 0
921.51 0
921.58 0
921.65 0
921.72 0
921.79 0
921.86 0
921.93 0
922.00 0
922.07 0
922.14 0
922.21 0
922.28 0
922.35 0
922.42 0
922.49 0
922.56 0
922.63 0
922.70 0
922.77 0
922.83 0
922.90 0
922.97 0
923.04 0
923.11 0
923.18 0
923.25 0
923.32 0
923.39 0
923.46 0
923.53 0
923.60 0
923.67 0
923.74 0
923.81 0
923.88 0
923.95 0
924.02 0
924.09 0
924.16 0
924.23 0
924.30 0
924.37 0
924.43 0
924.50 0
924.57 0
924.64 0
924.71 0
924.78 0
924.85 0
924.92 0
924.99 0
925.06 0
925.13 0
925.20 0
925.27 0
925.34 0
925.41 0
925.48 0
925.55 0
925.62 0
925.69 0
925.76 0
925.83 0
925.90 0
925.97 0
926.04 0
926.11 0
926.18 0
926.25 0
926.31 0
926.38 0
926.45 0
926.52 0
926.59 0
926.66 0
926.73 0
926.80 0
926.87 0
926.94 0
927.01 0
927.08 0
927.15 0
927.22 0
927.29 0
927.36 0
927.43 0
927.50 0
927.57 0
927.64 0
927.71 0
927.78 0
927.85 0
927.92 0
927.99 0
928.06 0
928.13 0
928.20 0
928.27 0
928.34 0
928.41 0
928.48 0
928.55 0
928.62 0
928.69 0
928.75 0
928.82 0
928.89 0
928.96 0
929.03 0
929.10 0
929.17 0
929.24 0
929.31 0
929.38 0
929.45 0
929.52 0
929.59 0
929.66 0
929.73 0
929.80 0
929.87 0
929.94 0
930.01 0
930.08 0
930.15 0
930.22 0
930.29 0
930.36 0
930.43 0
930.50 0
930.57 0
930.64 0
930.71 0
930.78 0
930.85 0
930.92 0
930.99 0
931.06 0
931.13 0
931.20 0
931.27 0
931.34 0
931.41 0
931.48 0
931.55 0
931.62 0
931.69 0
931.76 0
931.83 0
931.90 0
931.97 0
932.04 0
932.11 0
932.18 0
932.25 0
932.32 0
932.39 0
932.46 0
932.53 0
932.60 0
932.67 0
932.74 0
932.81 0
932.88 0
932.95 0
933.02 0
933.08 0
933.15 0
933.22 0
933.29 0
933.36 0
933.43 0
933.50 0
933.57 0
933.64 0
933.71 0
933.78 0
933.85 0
933.92 0
933.99 0
934.06 0
934.13 0
934.20 0
934.27 0
934.34 0
934.41 0
934.48 0
934.55 0
934.62 0
934.69 0
934.76 0
934.83 0
934.90 0
934.97 0
935.04 0
935.11 0
935.18 0
935.25 0
935.32 0
935.39 0
935.46 0
935.53 0
935.60 0
935.67 0
935.74 0
935.81 0
935.88 0
935.95 0
936.02 0
936.09 0
936.16 0
936.23 0
936.30 0
936.37 0
936.44 0
936.51 0
936.58 0
936.65 0
936.72 0
936.79 0
936.86 0
936.93 0
937.00 0
937.07 0
937.14 0
937.21 0
937.28 0
937.36 0
937.43 0
937.50 0
937.57 0
937.64 0
937.71 0
937.78 0
937.85 0
937.92 0
937.99 0
938.06 0
938.13 0
938.20 0
938.27 0
938.34 0
938.41 0
938.48 0
938.55 0
938.62 0
938.69 0
938.76 0
938.83 0
938.90 0
938.97 0
939.04 0
939.11 0
939.18 0
939.25 0
939.32 0
939.39 0
939.46 0
939.53 0
939.60 0
939.67 0
939.74 0
939.81 0
939.88 0
939.95 0
940.02 0
940.09 0
940.16 0
940.23 0
940.30 0
940.37 0
940.44 0
940.51 0
940.58 0
940.65 0
940.72 0
940.79 0
940.86 0
940.93 0
941.00 0
941.07 0
941.14 0
941.21 0
941.28 0
941.35 0
941.42 0
941.49 0
941.56 0
941.63 0
941.71 0
941.78 0
941.85 0
941.92 0
941.99 0
942.06 0
942.13 0
942.20 0
942.27 0
942.34 0
942.41 0
942.48 0
942.55 0
942.62 0
942.69 0
942.76 0
942.83 0
942.90 0
942.97 0
943.04 0
943.11 0
943.18 0
943.25 0
943.32 0
943.39 0
943.46 0
943.53 0
943.60 0
943.67 0
943.74 0
943.81 0
943.88 0
943.95 0
944.02 0
944.09 0
944.17 0
944.24 0
944.31 0
944.38 0
944.45 0
944.52 0
944.59 0
944.66 0
944.73 0
944.80 0
944.87 0
944.94 0
945.01 0
945.08 0
945.15 0
945.22 0
945.29 0
945.36 0
945.43 0
945.50 0
945.57 0
945.64 0
945.71 0
945.78 0
945.85 0
945.92 0
945.99 0
946.07 0
946.14 0
946.21 0
946.28 0
946.35 0
946.42 0
946.49 0
946.56 0
946.63 0
946.70 0
946.77 0
946.84 0
946.91 0
946.98 0
947.05 0
947.12 0
947.19 0
947.26 0
947.33 0
947.40 0
947.47 0
947.54 0
947.61 0
947.69 0
947.76 0
947.83 0
947.90 0
947.97 0
948.04 0
948.11 0
948.18 0
948.25 0
948.32 0
948.39 0
948.46 0
948.53 0
948.60 0
948.67 0
948.74 0
948.81 0
948.88 0
948.95 0
949.02 0
949.10 0
949.17 0
949.24 0
949.31 0
949.38 0
949.45 0
949.52 0
949.59 0
949.66 0
949.73 0
949.80 0
949.87 0
949.94 0
950.01 0
950.08 0
950.15 0
950.22 0
950.29 0
950.36 0
950.44 0
950.51 0
950.58 0
950.65 0
950.72 0
950.79 0
950.86 0
950.93 0
951.00 0
951.07 0
951.14 0
951.21 0
951.28 0
951.35 0
951.42 0
951.49 0
951.56 0
951.64 0
951.71 0
951.78 0
951.85 0
951.92 0
951.99 0
952.06 0
952.13 0
952.20 0
952.27 0
952.34 0
952.41 0
952.48 0
952.55 0
952.62 0
952.69 0
952.77 0
952.84 0
952.91 0
952.98 0
953.05 0
953.12 0
953.19 0
953.26 0
953.33 0
953.40 0
953.47 0
953.54 0
953.61 0
953.68 0
953.76 0
953.83 0
953.90 0
953.97 0
954.04 0
954.11 0
954.18 0
954.25 0
954.32 0
954.39 0
954.46 0
954.53 0
954.60 0
954.67 0
954.75 0
954.82 0
954.89 0
954.96 0
955.03 0
955.10 0
955.17 0
955.24 0
955.31 0
955.38 0
955.45 0
955.52 0
955.59 0
955.66 0
955.74 0
955.81 0
955.88 0
955.95 0
956.02 0
956.09 0
956.16 0
956.23 0
956.30 0
956.37 0
956.44 0
956.51 0
956.58 0
956.66 0
956.73 0
956.80 0
956.87 0
956.94 0
957.01 0
957.08 0
957.15 0
957.22 0
957.29 0
957.36 0
957.43 0
957.51 0
957.58 0
957.65 0
957.72 0
957.79 0
957.86 0
957.93 0
958.00 0
958.07 0
958.14 0
958.21 0
958.28 0
958.36 0
958.43 0
958.50 0
958.57 0
958.64 0
958.71 0
958.78 0
958.85 0
958.92 0
958.99 0
959.06 0
959.14 0
959.21 0
959.28 0
959.35 0
959.42 0
959.49 0
959.56 0
959.63 0
959.70 0
959.77 0
959.84 0
959.92 0
959.99 0
960.06 0
960.13 0
960.20 0
960.27 0
960.34 0
960.41 0
960.48 0
960.55 0
960.62 0
960.70 0
960.77 0
960.84 0
960.91 0
960.98 0
961.05 0
961.12 0
961.19 0
961.26 0
961.33 0
961.41 0
961.48 0
961.55 0
961.62 0
961.69 0
961.76 0
961.83 0
961.90 0
961.97 0
962.04 0
962.12 0
962.19 0
962.26 0
962.33 0
962.40 0
962.47 0
962.54 0
962.61 0
962.68 0
962.75 0
962.83 0
962.90 0
962.97 0
963.04 0
963.11 0
963.18 0
963.25 0
963.32 0
963.39 0
963.46 0
963.54 0
963.61 0
963.68 0
963.75 0
963.82 0
963.89 0
963.96 0
964.03 0
964.10 0
964.18 0
964.25 0
964.32 0
964.39 0
964.46 0
964.53 0
964.60 0
964.67 0
964.74 0
964.82 0
964.89 0
964.96 0
965.03 0
965.10 0
965.17 0
965.24 0
965.31 0
965.38 0
965.46 0
965.53 0
965.60 0
965.67 0
965.74 0
965.81 0
965.88 0
965.95 0
966.02 0
966.10 0
966.17 0
966.24 0
966.31 0
966.38 0
966.45 0
966.52 0
966.59 0
966.66 0
966.74 0
966.81 0
966.88 0
966.95 0
967.02 0
967.09 0
967.16 0
967.23 0
967.31 0
967.38 0
967.45 0
967.52 0
967.59 0
967.66 0
967.73 0
967.80 0
967.87 0
967.95 0
968.02 0
968.09 0
968.16 0
968.23 0
968.30 0
968.37 0
968.44 0
968.52 0
968.59 0
968.66 0
968.73 0
968.80 0
968.87 0
968.94 0
969.01 0
969.09 0
969.16 0
969.23 0
969.30 0
969.37 0
969.44 0
969.51 0
969.58 0
969.66 0
969.73 0
969.80 0
969.87 0
969.94 0
970.01 0
970.08 0
970.16 0
970.23 0
970.30 0
970.37 0
970.44 0
970.51 0
970.58 0
970.65 0
970.73 0
970.80 0
970.87 0
970.94 0
971.01 0
971.08 0
971.15 0
971.22 0
971.30 0
971.37 0
971.44 0
971.51 0
971.58 0
971.65 0
971.72 0
971.80 0
971.87 0
971.94 0
972.01 0
972.08 0
972.15 0
972.22 0
972.30 0
972.37 0
972.44 0
972.51 0
972.58 0
972.65 0
972.72 0
972.79 0
972.87 0
972.94 0
973.01 0
973.08 0
973.15 0
973.22 0
973.29 0
973.37 0
973.44 0
973.51 0
973.58 0
973.65 0
973.72 0
973.79 0
973.87 0
973.94 0
974.01 0
974.08 0
974.15 0
974.22 0
974.29 0
974.37 0
974.44 0
974.51 0
974.58 0
974.65 0
974.72 0
974.79 0
974.87 0
974.94 0
975.01 0
975.08 0
975.15 0
975.22 0
975.30 0
975.37 0
975.44 0
975.51 0
975.58 0
975.65 0
975.72 0
975.80 0
975.87 0
975.94 0
976.01 0
976.08 0
976.15 0
976.22 0
976.30 0
976.37 0
976.44 0
976.51 0
976.58 0
976.65 0
976.73 0
976.80 0
976.87 0
976.94 0
977.01 0
977.08 0
977.15 0
977.23 0
977.30 0
977.37 0
977.44 0
977.51 0
977.58 0
977.66 0
977.73 0
977.80 0
977.87 0
977.94 0
978.01 0
978.09 0
978.16 0
978.23 0
978.30 0
978.37 0
978.44 0
978.51 0
978.59 0
978.66 0
978.73 0
978.80 0
978.87 0
978.94 0
979.02 0
979.09 0
979.16 0
979.23 0
979.30 0
979.37 0
979.45 0
979.52 0
979.59 0
979.66 0
979.73 0
979.80 0
979.88 0
979.95 0
980.02 0
980.09 0
980.16 0
980.23 0
980.31 0
980.38 0
980.45 0
980.52 0
980.59 0
980.66 0
980.74 0
980.81 0
980.88 0
980.95 0
981.02 0
981.09 0
981.17 0
981.24 0
981.31 0
981.38 0
981.45 0
981.52 0
981.60 0
981.67 0
981.74 0
981.81 0
981.88 0
981.95 0
982.03 0
982.10 0
982.17 0
982.24 0
982.31 0
982.39 0
982.46 0
982.53 0
982.60 0
982.67 0
982.74 0
982.82 0
982.89 0
982.96 0
983.03 0
983.10 0
983.17 0
983.25 0
983.32 0
983.39 0
983.46 0
983.53 0
983.61 0
983.68 0
983.75 0
983.82 0
983.89 0
983.96 0
984.04 0
984.11 0
984.18 0
984.25 0
984.32 0
984.40 0
984.47 0
984.54 0
984.61 0
984.68 0
984.75 0
984.83 0
984.90 0
984.97 0
985.04 0
985.11 0
985.19 0
985.26 0
985.33 0
985.40 0
985.47 0
985.54 0
985.62 0
985.69 0
985.76 0
985.83 0
985.90 0
985.98 0
986.05 0
986.12 0
986.19 0
986.26 0
986.34 0
986.41 0
986.48 0
986.55 0
986.62 0
986.69 0
986.77 0
986.84 0
986.91 0
986.98 0
987.05 0
987.13 0
987.20 0
987.27 0
987.34 0
987.41 0
987.49 0
987.56 0
987.63 0
987.70 0
987.77 0
987.85 0
987.92 0
987.99 0
988.06 0
988.13 0
988.21 0
988.28 0
988.35 0
988.42 0
988.49 0
988.57 0
988.64 0
988.71 0
988.78 0
988.85 0
988.93 0
989.00 0
989.07 0
989.14 0
989.21 0
989.29 0
989.36 0
989.43 0
989.50 0
989.57 0
989.65 0
989.72 0
989.79 0
989.86 0
989.93 0
990.01 0
990.08 0
990.15 0
990.22 0
990.29 0
990.37 0
990.44 0
990.51 0
990.58 0
990.65 0
990.73 0
990.80 0
990.87 0
990.94 0
991.01 0
991.09 0
991.16 0
991.23 0
991.30 0
991.37 0
991.45 0
991.52 0
991.59 0
991.66 0
991.73 0
991.81 0
991.88 0
991.95 0
992.02 0
992.10 0
992.17 0
992.24 0
992.31 0
992.38 0
992.46 0
992.53 0
992.60 0
992.67 0
992.74 0
992.82 0
992.89 0
992.96 0
993.03 0
993.10 0
993.18 0
993.25 0
993.32 0
993.39 0
993.47 0
993.54 1
993.61 1
993.68 1
993.75 1
993.83 1
993.90 1
993.97 2
994.04 2
994.12 3
994.19 3
994.26 4
994.33 4
994.40 5
994.48 5
994.55 4
994.62 4
994.69 4
994.76 3
994.84 3
994.91 3
994.98 3
995.05 3
995.13 3
995.20 4
995.27 4
995.34 4
995.41 4
995.49 5
995.56 5
995.63 4
995.70 4
995.78 4
995.85 3
995.92 3
995.99 3
996.06 2
996.14 2
996.21 2
996.28 2
996.35 2
996.43 2
996.50 2
996.57 2
996.64 2
996.72 2
996.79 1
996.86 1
996.93 1
997.00 1
997.08 1
997.15 1
997.22 1
997.29 1
997.37 1
997.44 1
997.51 1
997.58 1
997.65 1
997.73 1
997.80 1
997.87 1
997.94 1
998.02 1
998.09 1
998.16 1
998.23 0
998.31 0
998.38 0
998.45 0
998.52 0
998.59 0
998.67 0
998.74 0
998.81 0
998.88 0
998.96 0
999.03 0
999.10 0
999.17 0
999.25 0
999.32 0
999.39 0
999.46 0
999.54 0
999.61 0
999.68 0
999.75 0
999.83 0
999.90 0
999.97 0
1000.04 0
1000.11 0
1000.19 0
1000.26 0
1000.33 0
1000.40 0
1000.48 0
1000.55 0
1000.62 0
1000.69 0
1000.77 0
1000.84 0
1000.91 0
1000.98 0
1001.06 0
1001.13 0
1001.20 0
1001.27 0
1001.35 0
1001.42 0
1001.49 0
1001.56 0
1001.64 0
1001.71 0
1001.78 0
1001.85 0
1001.93 0
1002.00 0
1002.07 0
1002.14 0
1002.22 0
1002.29 0
1002.36 0
1002.43 0
1002.50 0
1002.58 0
1002.65 0
1002.72 0
1002.79 0
1002.87 0
1002.94 0
1003.01 0
1003.08 0
1003.16 0
1003.23 0
1003.30 0
1003.37 0
1003.45 0
1003.52 0
1003.59 0
1003.66 0
1003.74 0
1003.81 0
1003.88 0
1003.96 0
1004.03 0
1004.10 0
1004.17 0
1004.25 0
1004.32 0
1004.39 0
1004.46 0
1004.54 0
1004.61 0
1004.68 0
1004.75 0
1004.83 0
1004.90 0
1004.97 0
1005.04 0
1005.12 0
1005.19 0
1005.26 0
1005.33 0
1005.41 0
1005.48 0
1005.55 0
1005.62 1
1005.70 1
1005.77 1
1005.84 1
1005.91 2
1005.99 2
1006.06 2
1006.13 2
1006.20 2
1006.28 2
1006.35 2
1006.42 2
1006.50 2
1006.57 1
1006.64 1
1006.71 1
1006.79 0
1006.86 0
1006.93 0
1007.00 0
1007.08 0
1007.15 0
1007.22 0
1007.29 0
1007.37 0
1007.44 0
1007.51 0
1007.58 1
1007.66 1
1007.73 1
1007.80 1
1007.88 1
1007.95 1
1008.02 0
1008.09 0
1008.17 0
1008.24 0
1008.31 0
1008.38 0
1008.46 0
1008.53 0
1008.60 0
1008.68 0
1008.75 0
1008.82 0
1008.89 0
1008.97 0
1009.04 0
1009.11 1
1009.18 1
1009.26 1
1009.33 1
1009.40 1
1009.48 1
1009.55 1
1009.62 1
1009.69 1
1009.77 1
1009.84 0
1009.91 0
1009.98 0
1010.06 0
1010.13 0
1010.20 0
1010.28 0
1010.35 0
1010.42 0
1010.49 0
1010.57 0
1010.64 0
1010.71 0
1010.78 0
1010.86 0
1010.93 0
1011.00 0
1011.08 0
1011.15 0
1011.22 0
1011.29 0
1011.37 0
1011.44 0
1011.51 0
1011.59 0
1011.66 0
1011.73 0
1011.80 0
1011.88 0
1011.95 0
1012.02 0
1012.10 0
1012.17 0
1012.24 0
1012.31 0
1012.39 0
1012.46 0
1012.53 0
1012.60 0
1012.68 0
1012.75 0
1012.82 0
1012.90 0
1012.97 0
1013.04 0
1013.11 0
1013.19 0
1013.26 0
1013.33 0
1013.41 0
1013.48 0
1013.55 0
1013.63 0
1013.70 0
1013.77 0
1013.84 0
1013.92 0
1013.99 0
1014.06 0
1014.14 0
1014.21 0
1014.28 0
1014.35 0
1014.43 0
1014.50 0
1014.57 0
1014.65 0
1014.72 0
1014.79 0
1014.86 0
1014.94 0
1015.01 0
1015.08 0
1015.16 0
1015.23 0
1015.30 0
1015.37 0
1015.45 0
1015.52 0
1015.59 0
1015.67 0
1015.74 0
1015.81 0
1015.89 0
1015.96 0
1016.03 0
1016.10 0
1016.18 0
1016.25 0
1016.32 0
1016.40 0
1016.47 0
1016.54 0
1016.62 0
1016.69 0
1016.76 0
1016.83 0
1016.91 0
1016.98 0
1017.05 0
1017.13 0
1017.20 0
1017.27 0
1017.35 0
1017.42 0
1017.49 0
1017.56 0
1017.64 0
1017.71 0
1017.78 0
1017.86 0
1017.93 0
1018.00 0
1018.08 0
1018.15 0
1018.22 0
1018.29 0
1018.37 0
1018.44 0
1018.51 0
1018.59 0
1018.66 0
1018.73 0
1018.81 0
1018.88 0
1018.95 0
1019.03 0
1019.10 0
1019.17 0
1019.24 0
1019.32 0
1019.39 0
1019.46 0
1019.54 0
1019.61 0
1019.68 0
1019.76 0
1019.83 0
1019.90 0
1019.98 0
1020.05 0
1020.12 0
1020.19 0
1020.27 0
1020.34 0
1020.41 0
1020.49 0
1020.56 0
1020.63 0
1020.71 0
1020.78 0
1020.85 0
1020.93 0
1021.00 0
1021.07 0
1021.15 0
1021.22 0
1021.29 0
1021.37 0
1021.44 0
1021.51 0
1021.58 0
1021.66 0
1021.73 0
1021.80 0
1021.88 0
1021.95 0
1022.02 0
1022.10 0
1022.17 0
1022.24 0
1022.32 0
1022.39 0
1022.46 0
1022.54 0
1022.61 0
1022.68 0
1022.76 0
1022.83 1
1022.90 1
1022.98 0
1023.05 0
1023.12 0
1023.19 0
1023.27 0
1023.34 0
1023.41 0
1023.49 0
1023.56 0
1023.63 0
1023.71 1
1023.78 1
1023.85 1
1023.93 1
1024.00 1
1024.07 0
1024.15 1
1024.22 1
1024.29 1
1024.37 1
1024.44 1
1024.51 2
1024.59 1
1024.66 1
1024.73 1
1024.81 1
1024.88 1
1024.95 1
1025.03 1
1025.10 1
1025.17 1
1025.25 1
1025.32 1
1025.39 1
1025.47 1
1025.54 0
1025.61 0
1025.69 0
1025.76 0
1025.83 0
1025.91 1
1025.98 1
1026.05 1
1026.13 1
1026.20 1
1026.27 0
1026.35 0
1026.42 0
1026.49 0
1026.57 0
1026.64 0
1026.71 0
1026.79 0
1026.86 0
1026.93 0
1027.01 0
1027.08 0
1027.15 0
1027.23 0
1027.30 0
1027.37 0
1027.45 0
1027.52 0
1027.59 0
1027.67 0
1027.74 0
1027.81 0
1027.89 0
1027.96 0
1028.03 0
1028.11 0
1028.18 0
1028.25 0
1028.33 0
1028.40 0
1028.47 0
1028.55 0
1028.62 0
1028.69 0
1028.77 0
1028.84 0
1028.91 0
1028.99 0
1029.06 0
1029.13 0
1029.21 0
1029.28 0
1029.36 0
1029.43 0
1029.50 0
1029.58 0
1029.65 0
1029.72 0
1029.80 0
1029.87 0
1029.94 0
1030.02 0
1030.09 0
1030.16 0
1030.24 0
1030.31 1
1030.38 1
1030.46 1
1030.53 2
1030.60 2
1030.68 2
1030.75 2
1030.82 2
1030.90 2
1030.97 3
1031.04 3
1031.12 3
1031.19 3
1031.27 3
1031.34 3
1031.41 3
1031.49 3
1031.56 2
1031.63 2
1031.71 2
1031.78 2
1031.85 2
1031.93 2
1032.00 1
1032.07 1
1032.15 1
1032.22 1
1032.29 1
1032.37 1
1032.44 1
1032.52 1
1032.59 1
1032.66 2
1032.74 2
1032.81 1
1032.88 1
1032.96 1
1033.03 1
1033.10 1
1033.18 1
1033.25 1
1033.32 1
1033.40 1
1033.47 1
1033.55 1
1033.62 0
1033.69 0
1033.77 0
1033.84 0
1033.91 0
1033.99 0
1034.06 0
1034.13 0
1034.21 0
1034.28 0
1034.36 1
1034.43 1
1034.50 1
1034.58 1
1034.65 1
1034.72 1
1034.80 1
1034.87 1
1034.94 1
1035.02 1
1035.09 1
1035.17 1
1035.24 1
1035.31 1
1035.39 1
1035.46 1
1035.53 1
1035.61 1
1035.68 1
1035.75 1
1035.83 1
1035.90 1
1035.98 1
1036.05 1
1036.12 1
1036.20 1
1036.27 0
1036.34 0
1036.42 0
1036.49 0
1036.57 0
1036.64 0
1036.71 0
1036.79 0
1036.86 0
1036.93 0
1037.01 0
1037.08 0
1037.15 0
1037.23 0
1037.30 1
1037.38 1
1037.45 2
1037.52 2
1037.60 3
1037.67 3
1037.74 3
1037.82 2
1037.89 2
1037.97 2
1038.04 1
1038.11 1
1038.19 1
1038.26 1
1038.33 1
1038.41 1
1038.48 1
1038.56 1
1038.63 1
1038.70 1
1038.78 1
1038.85 1
1038.93 1
1039.00 1
1039.07 1
1039.15 1
1039.22 1
1039.29 1
1039.37 1
1039.44 1
1039.52 2
1039.59 2
1039.66 2
1039.74 2
1039.81 2
1039.88 2
1039.96 2
1040.03 1
1040.11 1
1040.18 1
1040.25 1
1040.33 1
1040.40 1
1040.48 1
1040.55 1
1040.62 1
1040.70 1
1040.77 1
1040.84 1
1040.92 1
1040.99 1
1041.07 1
1041.14 0
1041.21 0
1041.29 0
1041.36 0
1041.44 0
1041.51 0
1041.58 1
1041.66 1
1041.73 1
1041.80 1
1041.88 1
1041.95 1
1042.03 1
1042.10 1
1042.17 1
1042.25 1
1042.32 1
1042.40 1
1042.47 2
1042.54 2
1042.62 2
1042.69 2
1042.77 3
1042.84 2
1042.91 2
1042.99 2
1043.06 2
1043.14 1
1043.21 1
1043.28 1
1043.36 1
1043.43 0
1043.50 0
1043.58 0
1043.65 0
1043.73 1
1043.80 1
1043.87 1
1043.95 1
1044.02 2
1044.10 2
1044.17 2
1044.24 2
1044.32 2
1044.39 2
1044.47 2
1044.54 2
1044.61 1
1044.69 1
1044.76 1
1044.84 0
1044.91 0
1044.98 1
1045.06 1
1045.13 2
1045.21 2
1045.28 3
1045.35 3
1045.43 3
1045.50 3
1045.58 3
1045.65 3
1045.72 3
1045.80 2
1045.87 2
1045.95 1
1046.02 1
1046.09 1
1046.17 1
1046.24 1
1046.32 1
1046.39 1
1046.46 2
1046.54 2
1046.61 2
1046.69 2
1046.76 2
1046.84 2
1046.91 2
1046.98 2
1047.06 2
1047.13 2
1047.21 2
1047.28 3
1047.35 3
1047.43 3
1047.50 2
1047.58 2
1047.65 2
1047.72 1
1047.80 1
1047.87 1
1047.95 1
1048.02 1
1048.09 1
1048.17 1
1048.24 1
1048.32 1
1048.39 2
1048.47 2
1048.54 2
1048.61 2
1048.69 2
1048.76 1
1048.84 1
1048.91 1
1048.98 1
1049.06 1
1049.13 2
1049.21 2
1049.28 2
1049.36 2
1049.43 2
1049.50 2
1049.58 1
1049.65 1
1049.73 1
1049.80 1
1049.87 1
1049.95 1
1050.02 1
1050.10 1
1050.17 1
1050.25 1
1050.32 2
1050.39 1
1050.47 1
1050.54 1
1050.62 1
1050.69 1
1050.76 1
1050.84 1
1050.91 1
1050.99 2
1051.06 2
1051.14 2
1051.21 2
1051.28 2
1051.36 2
1051.43 3
1051.51 3
1051.58 3
1051.66 3
1051.73 3
1051.80 3
1051.88 3
1051.95 3
1052.03 3
1052.10 2
1052.17 2
1052.25 1
1052.32 1
1052.40 1
1052.47 1
1052.55 1
1052.62 1
1052.69 1
1052.77 1
1052.84 1
1052.92 2
1052.99 2
1053.07 2
1053.14 2
1053.21 2
1053.29 1
1053.36 1
1053.44 1
1053.51 1
1053.59 1
1053.66 1
1053.73 2
1053.81 2
1053.88 3
1053.96 4
1054.03 4
1054.11 5
1054.18 5
1054.26 5
1054.33 4
1054.40 4
1054.48 3
1054.55 2
1054.63 2
1054.70 1
1054.78 1
1054.85 1
1054.92 1
1055.00 2
1055.07 2
1055.15 2
1055.22 1
1055.30 1
1055.37 1
1055.44 1
1055.52 1
1055.59 1
1055.67 1
1055.74 1
1055.82 1
1055.89 1
1055.97 1
1056.04 1
1056.11 1
1056.19 0
1056.26 0
1056.34 0
1056.41 0
1056.49 0
1056.56 1
1056.63 1
1056.71 2
1056.78 2
1056.86 2
1056.93 2
1057.01 2
1057.08 2
1057.16 2
1057.23 2
1057.30 1
1057.38 1
1057.45 1
1057.53 1
1057.60 0
1057.68 0
1057.75 1
1057.83 1
1057.90 1
1057.97 1
1058.05 1
1058.12 1
1058.20 1
1058.27 0
1058.35 0
1058.42 0
1058.50 0
1058.57 0
1058.65 0
1058.72 0
1058.79 0
1058.87 0
1058.94 0
1059.02 0
1059.09 0
1059.17 0
1059.24 1
1059.32 1
1059.39 1
1059.46 1
1059.54 1
1059.61 1
1059.69 1
1059.76 1
1059.84 1
1059.91 1
1059.99 1
1060.06 1
1060.14 2
1060.21 2
1060.28 2
1060.36 2
1060.43 2
1060.51 2
1060.58 1
1060.66 1
1060.73 1
1060.81 1
1060.88 1
1060.96 1
1061.03 1
1061.10 1
1061.18 1
1061.25 1
1061.33 1
1061.40 0
1061.48 0
1061.55 0
1061.63 0
1061.70 0
1061.78 0
1061.85 0
1061.92 0
1062.00 1
1062.07 1
1062.15 1
1062.22 1
1062.30 1
1062.37 1
1062.45 1
1062.52 1
1062.60 2
1062.67 2
1062.75 2
1062.82 2
1062.89 2
1062.97 2
1063.04 2
1063.12 3
1063.19 3
1063.27 3
1063.34 3
1063.42 4
1063.49 4
1063.57 4
1063.64 4
1063.72 3
1063.79 3
1063.87 2
1063.94 2
1064.01 1
1064.09 1
1064.16 1
1064.24 1
1064.31 1
1064.39 1
1064.46 2
1064.54 2
1064.61 2
1064.69 2
1064.76 2
1064.84 2
1064.91 1
1064.99 1
1065.06 1
1065.14 1
1065.21 0
1065.28 0
1065.36 0
1065.43 0
1065.51 1
1065.58 1
1065.66 1
1065.73 2
1065.81 2
1065.88 2
1065.96 2
1066.03 2
1066.11 2
1066.18 2
1066.26 2
1066.33 2
1066.41 3
1066.48 3
1066.56 3
1066.63 4
1066.70 4
1066.78 4
1066.85 3
1066.93 3
1067.00 2
1067.08 2
1067.15 2
1067.23 2
1067.30 3
1067.38 3
1067.45 4
1067.53 4
1067.60 4
1067.68 5
1067.75 5
1067.83 5
1067.90 5
1067.98 5
1068.05 5
1068.13 5
1068.20 4
1068.28 4
1068.35 3
1068.43 3
1068.50 2
1068.57 2
1068.65 2
1068.72 2
1068.80 3
1068.87 3
1068.95 4
1069.02 4
1069.10 5
1069.17 5
1069.25 5
1069.32 6
1069.40 6
1069.47 6
1069.55 6
1069.62 5
1069.70 5
1069.77 5
1069.85 4
1069.92 4
1070.00 3
1070.07 3
1070.15 3
1070.22 3
1070.30 3
1070.37 3
1070.45 3
1070.52 3
1070.60 4
1070.67 4
1070.75 4
1070.82 4
1070.90 4
1070.97 5
1071.05 5
1071.12 5
1071.20 5
1071.27 5
1071.35 5
1071.42 5
1071.50 4
1071.57 4
1071.65 3
1071.72 3
1071.79 2
1071.87 2
1071.94 1
1072.02 1
1072.09 0
1072.17 0
1072.24 0
1072.32 0
1072.39 0
1072.47 0
1072.54 1
1072.62 2
1072.69 2
1072.77 2
1072.84 3
1072.92 3
1072.99 3
1073.07 2
1073.14 2
1073.22 2
1073.29 2
1073.37 2
1073.44 2
1073.52 2
1073.59 1
1073.67 1
1073.74 1
1073.82 1
1073.89 1
1073.97 1
1074.04 1
1074.12 2
1074.19 2
1074.27 2
1074.34 2
1074.42 2
1074.49 1
1074.57 1
1074.64 1
1074.72 1
1074.79 1
1074.87 1
1074.95 1
1075.02 1
1075.10 1
1075.17 1
1075.25 1
1075.32 1
1075.40 1
1075.47 2
1075.55 2
1075.62 2
1075.70 2
1075.77 3
1075.85 3
1075.92 3
1076.00 4
1076.07 4
1076.15 5
1076.22 5
1076.30 5
1076.37 5
1076.45 5
1076.52 5
1076.60 5
1076.67 4
1076.75 4
1076.82 3
1076.90 3
1076.97 3
1077.05 3
1077.12 3
1077.20 3
1077.27 3
1077.35 3
1077.42 3
1077.50 3
1077.57 3
1077.65 2
1077.72 2
1077.80 2
1077.87 2
1077.95 2
1078.02 1
1078.10 1
1078.17 1
1078.25 1
1078.33 1
1078.40 2
1078.48 3
1078.55 4
1078.63 5
1078.70 6
1078.78 6
1078.85 6
1078.93 6
1079.00 6
1079.08 6
1079.15 6
1079.23 6
1079.30 5
1079.38 5
1079.45 5
1079.53 4
1079.60 4
1079.68 4
1079.75 4
1079.83 4
1079.90 4
1079.98 4
1080.05 4
1080.13 4
1080.21 4
1080.28 4
1080.36 4
1080.43 4
1080.51 4
1080.58 4
1080.66 4
1080.73 4
1080.81 4
1080.88 4
1080.96 4
1081.03 5
1081.11 5
1081.18 5
1081.26 6
1081.33 6
1081.41 6
1081.48 6
1081.56 6
1081.64 5
1081.71 5
1081.79 5
1081.86 4
1081.94 4
1082.01 4
1082.09 4
1082.16 4
1082.24 4
1082.31 4
1082.39 4
1082.46 4
1082.54 4
1082.61 3
1082.69 3
1082.77 3
1082.84 4
1082.92 4
1082.99 5
1083.07 6
1083.14 7
1083.22 8
1083.29 8
1083.37 9
1083.44 8
1083.52 8
1083.59 7
1083.67 6
1083.74 5
1083.82 5
1083.90 5
1083.97 5
1084.05 6
1084.12 7
1084.20 8
1084.27 8
1084.35 9
1084.42 8
1084.50 8
1084.57 7
1084.65 6
1084.72 5
1084.80 4
1084.88 4
1084.95 4
1085.03 5
1085.10 6
1085.18 6
1085.25 6
1085.33 6
1085.40 6
1085.48 5
1085.55 4
1085.63 3
1085.70 3
1085.78 2
1085.86 2
1085.93 2
1086.01 2
1086.08 2
1086.16 2
1086.23 1
1086.31 1
1086.38 1
1086.46 1
1086.53 1
1086.61 1
1086.69 1
1086.76 2
1086.84 2
1086.91 3
1086.99 4
1087.06 4
1087.14 5
1087.21 5
1087.29 4
1087.37 3
1087.44 3
1087.52 2
1087.59 1
1087.67 1
1087.74 1
1087.82 1
1087.89 2
1087.97 2
1088.04 3
1088.12 3
1088.20 3
1088.27 3
1088.35 3
1088.42 3
1088.50 3
1088.57 3
1088.65 3
1088.72 3
1088.80 3
1088.88 2
1088.95 2
1089.03 2
1089.10 2
1089.18 1
1089.25 1
1089.33 0
1089.40 0
1089.48 0
1089.56 0
1089.63 0
1089.71 0
1089.78 0
1089.86 0
1089.93 0
1090.01 0
1090.08 1
1090.16 1
1090.24 1
1090.31 1
1090.39 2
1090.46 2
1090.54 2
1090.61 2
1090.69 2
1090.76 2
1090.84 2
1090.92 2
1090.99 2
1091.07 2
1091.14 2
1091.22 3
1091.29 4
1091.37 5
1091.45 5
1091.52 6
1091.60 6
1091.67 6
1091.75 6
1091.82 5
1091.90 5
1091.97 5
1092.05 5
1092.13 5
1092.20 6
1092.28 6
1092.35 6
1092.43 6
1092.50 6
1092.58 6
1092.66 6
1092.73 6
1092.81 7
1092.88 7
1092.96 8
1093.03 9
1093.11 9
1093.19 10
1093.26 11
1093.34 11
1093.41 12
1093.49 13
1093.56 14
1093.64 14
1093.72 15
1093.79 14
1093.87 14
1093.94 13
1094.02 12
1094.09 11
1094.17 10
1094.25 10
1094.32 9
1094.40 8
1094.47 7
1094.55 7
1094.62 6
1094.70 6
1094.78 6
1094.85 7
1094.93 7
1095.00 8
1095.08 8
1095.15 8
1095.23 8
1095.31 8
1095.38 7
1095.46 6
1095.53 5
1095.61 5
1095.68 4
1095.76 4
1095.84 4
1095.91 4
1095.99 4
1096.06 5
1096.14 6
1096.22 7
1096.29 8
1096.37 9
1096.44 10
1096.52 11
1096.59 11
1096.67 12
1096.75 12
1096.82 12
1096.90 12
1096.97 13
1097.05 14
1097.13 15
1097.20 15
1097.28 16
1097.35 15
1097.43 15
1097.50 14
1097.58 12
1097.66 11
1097.73 11
1097.81 10
1097.88 10
1097.96 10
1098.04 10
1098.11 11
1098.19 11
1098.26 11
1098.34 11
1098.41 12
1098.49 13
1098.57 14
1098.64 14
1098.72 15
1098.79 15
1098.87 15
1098.95 14
1099.02 14
1099.10 14
1099.17 13
1099.25 13
1099.33 12
1099.40 11
1099.48 10
1099.55 9
1099.63 9
1099.70 8
1099.78 8
1099.86 8
1099.93 8
1100.01 8
1100.08 8
1100.16 8
1100.24 7
1100.31 7
1100.39 6
1100.46 6
1100.54 6
1100.62 6
1100.69 6
1100.77 6
1100.84 6
1100.92 6
1101.00 6
1101.07 6
1101.15 6
1101.22 6
1101.30 6
1101.38 5
1101.45 4
1101.53 3
1101.60 3
1101.68 2
1101.76 1
1101.83 1
1101.91 1
1101.98 0
1102.06 1
1102.14 1
1102.21 1
1102.29 2
1102.36 2
1102.44 2
1102.52 3
1102.59 3
1102.67 4
1102.74 4
1102.82 4
1102.90 4
1102.97 4
1103.05 4
1103.12 4
1103.20 3
1103.28 3
1103.35 2
1103.43 2
1103.50 2
1103.58 2
1103.66 2
1103.73 2
1103.81 2
1103.88 2
1103.96 1
1104.04 1
1104.11 0
1104.19 0
1104.26 0
1104.34 0
1104.42 0
1104.49 1
1104.57 2
1104.64 2
1104.72 3
1104.80 3
1104.87 4
1104.95 4
1105.03 3
1105.10 4
1105.18 4
1105.25 4
1105.33 5
1105.41 6
1105.48 6
1105.56 7
1105.63 7
1105.71 6
1105.79 6
1105.86 5
1105.94 4
1106.02 4
1106.09 4
1106.17 5
1106.24 6
1106.32 7
1106.40 9
1106.47 10
1106.55 11
1106.62 11
1106.70 11
1106.78 10
1106.85 9
1106.93 8
1107.00 7
1107.08 7
1107.16 7
1107.23 7
1107.31 8
1107.39 9
1107.46 9
1107.54 10
1107.61 10
1107.69 10
1107.77 11
1107.84 11
1107.92 12
1108.00 13
1108.07 13
1108.15 13
1108.22 13
1108.30 13
1108.38 13
1108.45 13
1108.53 13
1108.61 13
1108.68 13
1108.76 12
1108.83 12
1108.91 12
1108.99 11
1109.06 11
1109.14 11
1109.22 11
1109.29 11
1109.37 10
1109.44 10
1109.52 9
1109.60 8
1109.67 8
1109.75 8
1109.83 8
1109.90 8
1109.98 8
1110.05 9
1110.13 9
1110.21 10
1110.28 10
1110.36 11
1110.44 11
1110.51 11
1110.59 11
1110.66 10
1110.74 9
1110.82 8
1110.89 7
1110.97 6
1111.05 6
1111.12 6
1111.20 6
1111.27 8
1111.35 9
1111.43 11
1111.50 12
1111.58 13
1111.66 14
1111.73 14
1111.81 14
1111.89 14
1111.96 14
1112.04 15
1112.11 15
1112.19 16
1112.27 16
1112.34 16
1112.42 16
1112.50 15
1112.57 15
1112.65 15
1112.73 15
1112.80 15
1112.88 16
1112.95 17
1113.03 18
1113.11 18
1113.18 18
1113.26 18
1113.34 17
1113.41 16
1113.49 15
1113.57 14
1113.64 13
1113.72 13
1113.79 13
1113.87 13
1113.95 13
1114.02 13
1114.10 13
1114.18 13
1114.25 14
1114.33 14
1114.41 15
1114.48 16
1114.56 17
1114.64 17
1114.71 17
1114.79 17
1114.86 16
1114.94 16
1115.02 15
1115.09 15
1115.17 16
1115.25 16
1115.32 17
1115.40 17
1115.48 17
1115.55 17
1115.63 17
1115.71 16
1115.78 16
1115.86 15
1115.93 15
1116.01 15
1116.09 15
1116.16 15
1116.24 15
1116.32 15
1116.39 15
1116.47 15
1116.55 15
1116.62 14
1116.70 14
1116.78 14
1116.85 15
1116.93 15
1117.01 16
1117.08 18
1117.16 19
1117.24 19
1117.31 20
1117.39 19
1117.46 18
1117.54 17
1117.62 16
1117.69 14
1117.77 13
1117.85 13
1117.92 12
1118.00 12
1118.08 12
1118.15 11
1118.23 12
1118.31 12
1118.38 12
1118.46 12
1118.54 12
1118.61 12
1118.69 12
1118.77 12
1118.84 12
1118.92 11
1119.00 11
1119.07 11
1119.15 10
1119.23 10
1119.30 10
1119.38 10
1119.46 10
1119.53 10
1119.61 10
1119.69 10
1119.76 10
1119.84 11
1119.92 11
1119.99 11
1120.07 11
1120.14 10
1120.22 10
1120.30 10
1120.37 10
1120.45 10
1120.53 10
1120.60 10
1120.68 10
1120.76 10
1120.83 11
1120.91 11
1120.99 11
1121.06 11
1121.14 10
1121.22 10
1121.29 10
1121.37 10
1121.45 10
1121.52 11
1121.60 11
1121.68 12
1121.75 12
1121.83 12
1121.91 12
1121.98 12
1122.06 11
1122.14 10
1122.21 9
1122.29 8
1122.37 7
1122.44 7
1122.52 8
1122.60 8
1122.67 9
1122.75 10
1122.83 11
1122.91 11
1122.98 11
1123.06 10
1123.14 9
1123.21 8
1123.29 7
1123.37 7
1123.44 6
1123.52 6
1123.60 5
1123.67 5
1123.75 5
1123.83 5
1123.90 5
1123.98 6
1124.06 6
1124.13 6
1124.21 7
1124.29 8
1124.36 8
1124.44 9
1124.52 10
1124.59 10
1124.67 10
1124.75 10
1124.82 10
1124.90 10
1124.98 10
1125.05 10
1125.13 10
1125.21 11
1125.28 11
1125.36 11
1125.44 10
1125.51 9
1125.59 8
1125.67 6
1125.75 5
1125.82 4
1125.90 3
1125.98 2
1126.05 2
1126.13 2
1126.21 3
1126.28 3
1126.36 3
1126.44 3
1126.51 4
1126.59 4
1126.67 4
1126.74 4
1126.82 5
1126.90 5
1126.97 5
1127.05 5
1127.13 6
1127.21 6
1127.28 6
1127.36 5
1127.44 5
1127.51 5
1127.59 4
1127.67 3
1127.74 2
1127.82 2
1127.90 1
1127.97 0
1128.05 0
1128.13 0
1128.20 0
1128.28 0
1128.36 0
1128.44 0
1128.51 0
1128.59 0
1128.67 1
1128.74 2
1128.82 2
1128.90 2
1128.97 2
1129.05 1
1129.13 1
1129.20 1
1129.28 1
1129.36 1
1129.44 2
1129.51 3
1129.59 4
1129.67 5
1129.74 6
1129.82 6
1129.90 7
1129.97 7
1130.05 7
1130.13 7
1130.20 7
1130.28 6
1130.36 6
1130.44 6
1130.51 5
1130.59 5
1130.67 5
1130.74 4
1130.82 4
1130.90 3
1130.97 3
1131.05 2
1131.13 2
1131.21 2
1131.28 2
1131.36 3
1131.44 3
1131.51 3
1131.59 3
1131.67 3
1131.74 2
1131.82 2
1131.90 1
1131.98 1
1132.05 1
1132.13 1
1132.21 1
1132.28 1
1132.36 2
1132.44 2
1132.51 2
1132.59 2
1132.67 2
1132.75 2
1132.82 2
1132.90 2
1132.98 3
1133.05 4
1133.13 6
1133.21 7
1133.29 7
1133.36 8
1133.44 8
1133.52 7
1133.59 7
1133.67 7
1133.75 7
1133.83 8
1133.90 9
1133.98 10
1134.06 11
1134.13 11
1134.21 11
1134.29 11
1134.36 11
1134.44 11
1134.52 10
1134.60 10
1134.67 9
1134.75 9
1134.83 9
1134.90 10
1134.98 10
1135.06 11
1135.14 12
1135.21 13
1135.29 14
1135.37 15
1135.44 15
1135.52 16
1135.60 16
1135.68 16
1135.75 15
1135.83 15
1135.91 15
1135.98 15
1136.06 15
1136.14 15
1136.22 16
1136.29 17
1136.37 18
1136.45 19
1136.52 20
1136.60 22
1136.68 24
1136.76 26
1136.83 28
1136.91 30
1136.99 32
1137.07 33
1137.14 34
1137.22 34
1137.30 34
1137.37 33
1137.45 32
1137.53 31
1137.61 29
1137.68 28
1137.76 26
1137.84 25
1137.91 24
1137.99 24
1138.07 24
1138.15 24
1138.22 25
1138.30 26
1138.38 26
1138.46 26
1138.53 26
1138.61 26
1138.69 24
1138.76 23
1138.84 22
1138.92 20
1139.00 19
1139.07 19
1139.15 18
1139.23 19
1139.30 20
1139.38 20
1139.46 21
1139.54 22
1139.61 21
1139.69 21
1139.77 20
1139.85 18
1139.92 17
1140.00 15
1140.08 14
1140.16 13
1140.23 13
1140.31 12
1140.39 12
1140.46 11
1140.54 11
1140.62 10
1140.70 9
1140.77 9
1140.85 8
1140.93 8
1141.01 8
1141.08 9
1141.16 9
1141.24 9
1141.32 10
1141.39 9
1141.47 9
1141.55 8
1141.62 8
1141.70 8
1141.78 8
1141.86 8
1141.93 9
1142.01 9
1142.09 10
1142.17 10
1142.24 10
1142.32 9
1142.40 8
1142.48 8
1142.55 8
1142.63 8
1142.71 9
1142.78 9
1142.86 10
1142.94 11
1143.02 11
1143.09 11
1143.17 11
1143.25 10
1143.33 9
1143.40 8
1143.48 7
1143.56 7
1143.64 6
1143.71 6
1143.79 5
1143.87 5
1143.95 4
1144.02 3
1144.10 2
1144.18 1
1144.26 0
1144.33 0
1144.41 0
1144.49 0
1144.57 0
1144.64 1
1144.72 2
1144.80 3
1144.88 3
1144.95 4
1145.03 4
1145.11 4
1145.19 3
1145.26 2
1145.34 1
1145.42 0
1145.50 0
1145.57 0
1145.65 0
1145.73 0
1145.81 0
1145.88 0
1145.96 0
1146.04 0
1146.12 1
1146.19 3
1146.27 5
1146.35 7
1146.43 8
1146.50 10
1146.58 11
1146.66 12
1146.74 12
1146.81 11
1146.89 11
1146.97 10
1147.05 9
1147.12 8
1147.20 7
1147.28 6
1147.36 5
1147.43 4
1147.51 3
1147.59 2
1147.67 2
1147.74 3
1147.82 5
1147.90 8
1147.98 11
1148.05 14
1148.13 16
1148.21 17
1148.29 17
1148.36 16
1148.44 15
1148.52 13
1148.60 11
1148.67 10
1148.75 10
1148.83 9
1148.91 9
1148.98 9
1149.06 9
1149.14 9
1149.22 10
1149.30 10
1149.37 11
1149.45 11
1149.53 11
1149.61 10
1149.68 9
1149.76 8
1149.84 6
1149.92 5
1149.99 5
1150.07 6
1150.15 7
1150.23 9
1150.30 11
1150.38 14
1150.46 16
1150.54 18
1150.62 19
1150.69 20
1150.77 21
1150.85 22
1150.93 22
1151.00 22
1151.08 22
1151.16 22
1151.24 21
1151.31 20
1151.39 20
1151.47 20
1151.55 21
1151.62 22
1151.70 24
1151.78 26
1151.86 28
1151.94 30
1152.01 31
1152.09 33
1152.17 36
1152.25 39
1152.32 42
1152.40 46
1152.48 50
1152.56 54
1152.64 57
1152.71 59
1152.79 59
1152.87 59
1152.95 57
1153.02 55
1153.10 54
1153.18 53
1153.26 52
1153.33 52
1153.41 53
1153.49 53
1153.57 53
1153.65 54
1153.72 53
1153.80 52
1153.88 51
1153.96 49
1154.03 46
1154.11 43
1154.19 41
1154.27 39
1154.35 38
1154.42 38
1154.50 40
1154.58 43
1154.66 46
1154.73 49
1154.81 52
1154.89 53
1154.97 53
1155.05 52
1155.12 51
1155.20 48
1155.28 46
1155.36 43
1155.43 41
1155.51 39
1155.59 37
1155.67 34
1155.75 32
1155.82 31
1155.90 29
1155.98 28
1156.06 27
1156.14 27
1156.21 27
1156.29 28
1156.37 30
1156.45 32
1156.52 34
1156.60 36
1156.68 38
1156.76 38
1156.84 38
1156.91 37
1156.99 36
1157.07 35
1157.15 33
1157.23 32
1157.30 31
1157.38 30
1157.46 29
1157.54 27
1157.61 25
1157.69 23
1157.77 21
1157.85 18
1157.93 15
1158.00 12
1158.08 11
1158.16 9
1158.24 8
1158.32 8
1158.39 7
1158.47 7
1158.55 6
1158.63 5
1158.71 4
1158.78 3
1158.86 3
1158.94 3
1159.02 3
1159.10 4
1159.17 5
1159.25 6
1159.33 7
1159.41 8
1159.49 9
1159.56 9
1159.64 9
1159.72 9
1159.80 9
1159.87 8
1159.95 8
1160.03 7
1160.11 7
1160.19 6
1160.26 4
1160.34 3
1160.42 2
1160.50 1
1160.58 1
1160.65 1
1160.73 2
1160.81 3
1160.89 4
1160.97 5
1161.04 5
1161.12 5
1161.20 5
1161.28 5
1161.36 4
1161.43 4
1161.51 3
1161.59 3
1161.67 2
1161.75 2
1161.83 2
1161.90 2
1161.98 2
1162.06 3
1162.14 3
1162.22 4
1162.29 4
1162.37 5
1162.45 5
1162.53 6
1162.61 6
1162.68 6
1162.76 7
1162.84 6
1162.92 6
1163.00 5
1163.07 4
1163.15 3
1163.23 3
1163.31 2
1163.39 2
1163.46 2
1163.54 2
1163.62 3
1163.70 3
1163.78 4
1163.85 4
1163.93 4
1164.01 4
1164.09 4
1164.17 3
1164.25 2
1164.32 2
1164.40 1
1164.48 0
1164.56 0
1164.64 0
1164.71 0
1164.79 0
1164.87 0
1164.95 1
1165.03 1
1165.10 1
1165.18 1
1165.26 0
1165.34 0
1165.42 0
1165.50 0
1165.57 0
1165.65 0
1165.73 1
1165.81 3
1165.89 4
1165.96 4
1166.04 4
1166.12 4
1166.20 4
1166.28 4
1166.36 4
1166.43 4
1166.51 4
1166.59 4
1166.67 4
1166.75 4
1166.82 3
1166.90 2
1166.98 1
1167.06 1
1167.14 1
1167.22 1
1167.29 1
1167.37 2
1167.45 3
1167.53 4
1167.61 5
1167.69 6
1167.76 8
1167.84 10
1167.92 12
1168.00 14
1168.08 15
1168.15 16
1168.23 17
1168.31 16
1168.39 15
1168.47 14
1168.55 13
1168.62 11
1168.70 10
1168.78 9
1168.86 8
1168.94 8
1169.02 7
1169.09 7
1169.17 7
1169.25 6
1169.33 5
1169.41 5
1169.49 4
1169.56 3
1169.64 3
1169.72 3
1169.80 3
1169.88 3
1169.95 3
1170.03 4
1170.11 5
1170.19 7
1170.27 8
1170.35 10
1170.42 12
1170.50 14
1170.58 17
1170.66 19
1170.74 21
1170.82 23
1170.89 25
1170.97 25
1171.05 25
1171.13 24
1171.21 23
1171.29 21
1171.36 19
1171.44 16
1171.52 14
1171.60 12
1171.68 11
1171.76 10
1171.84 9
1171.91 9
1171.99 8
1172.07 8
1172.15 8
1172.23 7
1172.31 7
1172.38 6
1172.46 5
1172.54 4
1172.62 4
1172.70 3
1172.78 2
1172.85 1
1172.93 1
1173.01 0
1173.09 0
1173.17 0
1173.25 0
1173.32 0
1173.40 0
1173.48 1
1173.56 1
1173.64 2
1173.72 2
1173.80 2
1173.87 2
1173.95 2
1174.03 1
1174.11 0
1174.19 0
1174.27 0
1174.34 0
1174.42 1
1174.50 2
1174.58 3
1174.66 4
1174.74 5
1174.82 5
1174.89 5
1174.97 5
1175.05 5
1175.13 4
1175.21 3
1175.29 2
1175.36 2
1175.44 1
1175.52 0
1175.60 0
1175.68 0
1175.76 0
1175.84 0
1175.91 0
1175.99 0
1176.07 0
1176.15 0
1176.23 1
1176.31 2
1176.39 4
1176.46 5
1176.54 6
1176.62 6
1176.70 7
1176.78 7
1176.86 8
1176.93 8
1177.01 9
1177.09 11
1177.17 13
1177.25 14
1177.33 15
1177.41 15
1177.48 14
1177.56 12
1177.64 10
1177.72 8
1177.80 7
1177.88 8
1177.96 10
1178.03 13
1178.11 16
1178.19 20
1178.27 22
1178.35 24
1178.43 24
1178.51 24
1178.58 23
1178.66 22
1178.74 21
1178.82 21
1178.90 20
1178.98 20
1179.06 20
1179.14 20
1179.21 20
1179.29 19
1179.37 18
1179.45 18
1179.53 18
1179.61 18
1179.69 18
1179.76 19
1179.84 20
1179.92 21
1180.00 21
1180.08 21
1180.16 21
1180.24 20
1180.31 20
1180.39 20
1180.47 19
1180.55 19
1180.63 19
1180.71 19
1180.79 18
1180.87 17
1180.94 16
1181.02 14
1181.10 13
1181.18 11
1181.26 10
1181.34 10
1181.42 9
1181.49 8
1181.57 7
1181.65 7
1181.73 6
1181.81 6
1181.89 6
1181.97 7
1182.05 7
1182.12 7
1182.20 8
1182.28 7
1182.36 7
1182.44 7
1182.52 7
1182.60 8
1182.68 8
1182.75 8
1182.83 9
1182.91 9
1182.99 9
1183.07 9
1183.15 8
1183.23 7
1183.31 7
1183.38 6
1183.46 6
1183.54 6
1183.62 6
1183.70 7
1183.78 7
1183.86 8
1183.94 9
1184.01 9
1184.09 9
1184.17 9
1184.25 9
1184.33 9
1184.41 10
1184.49 11
1184.57 12
1184.64 13
1184.72 14
1184.80 15
1184.88 16
1184.96 16
1185.04 17
1185.12 17
1185.20 17
1185.28 17
1185.35 16
1185.43 16
1185.51 16
1185.59 16
1185.67 16
1185.75 17
1185.83 16
1185.91 16
1185.98 15
1186.06 15
1186.14 16
1186.22 18
1186.30 20
1186.38 24
1186.46 29
1186.54 34
1186.62 38
1186.69 42
1186.77 45
1186.85 47
1186.93 47
1187.01 46
1187.09 43
1187.17 40
1187.25 36
1187.33 32
1187.40 28
1187.48 25
1187.56 23
1187.64 22
1187.72 22
1187.80 24
1187.88 26
1187.96 28
1188.04 30
1188.11 31
1188.19 31
1188.27 30
1188.35 28
1188.43 26
1188.51 24
1188.59 23
1188.67 22
1188.75 22
1188.82 22
1188.90 23
1188.98 23
1189.06 23
1189.14 22
1189.22 21
1189.30 20
1189.38 19
1189.46 18
1189.54 17
1189.61 17
1189.69 16
1189.77 15
1189.85 15
1189.93 15
1190.01 15
1190.09 16
1190.17 17
1190.25 19
1190.33 20
1190.40 21
1190.48 22
1190.56 22
1190.64 22
1190.72 22
1190.80 21
1190.88 20
1190.96 19
1191.04 18
1191.12 18
1191.19 17
1191.27 18
1191.35 18
1191.43 19
1191.51 20
1191.59 21
1191.67 22
1191.75 22
1191.83 23
1191.91 23
1191.98 22
1192.06 21
1192.14 21
1192.22 20
1192.30 20
1192.38 19
1192.46 19
1192.54 19
1192.62 19
1192.70 19
1192.77 18
1192.85 17
1192.93 16
1193.01 15
1193.09 14
1193.17 13
1193.25 13
1193.33 14
1193.41 15
1193.49 15
1193.57 16
1193.64 16
1193.72 15
1193.80 14
1193.88 13
1193.96 12
1194.04 10
1194.12 10
1194.20 9
1194.28 9
1194.36 9
1194.44 8
1194.52 8
1194.59 8
1194.67 7
1194.75 7
1194.83 7
1194.91 8
1194.99 9
1195.07 9
1195.15 9
1195.23 9
1195.31 8
1195.39 6
1195.46 5
1195.54 3
1195.62 1
1195.70 0
1195.78 0
1195.86 0
1195.94 1
1196.02 3
1196.10 6
1196.18 9
1196.26 12
1196.34 14
1196.41 15
1196.49 16
1196.57 16
1196.65 16
1196.73 15
1196.81 15
1196.89 14
1196.97 14
1197.05 13
1197.13 12
1197.21 10
1197.29 9
1197.37 7
1197.44 6
1197.52 6
1197.60 6
1197.68 7
1197.76 7
1197.84 8
1197.92 9
1198.00 9
1198.08 9
1198.16 9
1198.24 9
1198.32 9
1198.40 9
1198.47 10
1198.55 10
1198.63 11
1198.71 12
1198.79 13
1198.87 14
1198.95 14
1199.03 14
1199.11 14
1199.19 14
1199.27 15
1199.35 16
1199.43 18
1199.51 20
1199.58 22
1199.66 24
1199.74 25
1199.82 26
1199.90 27
1199.98 27
1200.06 26
1200.14 26
1200.22 26
1200.30 26
1200.38 25
1200.46 25
1200.54 24
1200.62 24
1200.70 24
1200.77 24
1200.85 25
1200.93 27
1201.01 29
1201.09 32
1201.17 34
1201.25 35
1201.33 36
1201.41 35
1201.49 34
1201.57 33
1201.65 31
1201.73 29
1201.81 28
1201.89 27
1201.96 26
1202.04 26
1202.12 26
1202.20 25
1202.28 24
1202.36 23
1202.44 21
1202.52 19
1202.60 17
1202.68 14
1202.76 12
1202.84 9
1202.92 7
1203.00 6
1203.08 5
1203.16 4
1203.24 5
1203.31 6
1203.39 7
1203.47 9
1203.55 10
1203.63 12
1203.71 12
1203.79 12
1203.87 12
1203.95 11
1204.03 9
1204.11 8
1204.19 6
1204.27 6
1204.35 5
1204.43 6
1204.51 7
1204.59 7
1204.67 8
1204.74 8
1204.82 8
1204.90 7
1204.98 6
1205.06 5
1205.14 5
1205.22 4
1205.30 4
1205.38 5
1205.46 5
1205.54 6
1205.62 6
1205.70 6
1205.78 6
1205.86 6
1205.94 6
1206.02 7
1206.10 7
1206.18 8
1206.25 8
1206.33 8
1206.41 8
1206.49 7
1206.57 7
1206.65 7
1206.73 7
1206.81 7
1206.89 8
1206.97 9
1207.05 10
1207.13 11
1207.21 13
1207.29 14
1207.37 15
1207.45 16
1207.53 17
1207.61 18
1207.69 19
1207.77 19
1207.85 20
1207.93 20
1208.00 20
1208.08 19
1208.16 18
1208.24 17
1208.32 15
1208.40 13
1208.48 10
1208.56 8
1208.64 6
1208.72 3
1208.80 1
1208.88 0
1208.96 0
1209.04 0
1209.12 0
1209.20 0
1209.28 0
1209.36 0
1209.44 0
1209.52 0
1209.60 2
1209.68 3
1209.76 3
1209.84 4
1209.92 4
1210.00 4
1210.07 4
1210.15 4
1210.23 3
1210.31 3
1210.39 2
1210.47 2
1210.55 2
1210.63 3
1210.71 5
1210.79 6
1210.87 8
1210.95 9
1211.03 10
1211.11 11
1211.19 11
1211.27 10
1211.35 8
1211.43 6
1211.51 4
1211.59 2
1211.67 0
1211.75 0
1211.83 0
1211.91 2
1211.99 4
1212.07 6
1212.15 8
1212.23 10
1212.31 10
1212.39 10
1212.47 9
1212.54 8
1212.62 8
1212.70 9
1212.78 10
1212.86 12
1212.94 14
1213.02 15
1213.10 17
1213.18 18
1213.26 19
1213.34 20
1213.42 21
1213.50 23
1213.58 25
1213.66 26
1213.74 28
1213.82 28
1213.90 29
1213.98 28
1214.06 28
1214.14 27
1214.22 27
1214.30 27
1214.38 27
1214.46 26
1214.54 26
1214.62 25
1214.70 24
1214.78 22
1214.86 20
1214.94 19
1215.02 18
1215.10 18
1215.18 19
1215.26 20
1215.34 22
1215.42 24
1215.50 25
1215.58 26
1215.66 26
1215.74 26
1215.82 25
1215.90 24
1215.98 24
1216.06 24
1216.14 24
1216.21 25
1216.29 25
1216.37 24
1216.45 23
1216.53 22
1216.61 21
1216.69 20
1216.77 19
1216.85 18
1216.93 18
1217.01 17
1217.09 17
1217.17 15
1217.25 14
1217.33 12
1217.41 10
1217.49 8
1217.57 6
1217.65 6
1217.73 6
1217.81 8
1217.89 11
1217.97 15
1218.05 19
1218.13 22
1218.21 25
1218.29 26
1218.37 27
1218.45 26
1218.53 26
1218.61 24
1218.69 23
1218.77 22
1218.85 20
1218.93 18
1219.01 15
1219.09 12
1219.17 9
1219.25 7
1219.33 5
1219.41 5
1219.49 4
1219.57 4
1219.65 4
1219.73 4
1219.81 4
1219.89 4
1219.97 3
1220.05 2
1220.13 1
1220.21 0
1220.29 0
1220.37 0
1220.45 0
1220.53 0
1220.61 0
1220.69 0
1220.77 0
1220.85 0
1220.93 0
1221.01 2
1221.09 4
1221.17 6
1221.25 8
1221.33 10
1221.41 12
1221.49 12
1221.57 11
1221.65 10
1221.73 9
1221.81 8
1221.89 7
1221.97 8
1222.05 9
1222.13 11
1222.21 13
1222.29 15
1222.37 17
1222.45 19
1222.53 20
1222.61 21
1222.69 21
1222.77 22
1222.85 21
1222.93 21
1223.01 20
1223.09 19
1223.17 17
1223.25 16
1223.33 15
1223.41 14
1223.49 12
1223.57 10
1223.65 8
1223.73 6
1223.81 4
1223.89 3
1223.97 1
1224.05 0
1224.13 0
1224.21 0
1224.29 0
1224.37 1
1224.45 2
1224.53 3
1224.61 4
1224.69 5
1224.77 6
1224.85 6
1224.93 6
1225.01 6
1225.09 5
1225.17 5
1225.25 5
1225.33 5
1225.41 6
1225.49 7
1225.57 9
1225.65 11
1225.74 14
1225.82 18
1225.90 21
1225.98 24
1226.06 25
1226.14 26
1226.22 26
1226.30 25
1226.38 24
1226.46 23
1226.54 23
1226.62 24
1226.70 26
1226.78 29
1226.86 32
1226.94 35
1227.02 36
1227.10 37
1227.18 38
1227.26 37
1227.34 36
1227.42 34
1227.50 32
1227.58 30
1227.66 28
1227.74 27
1227.82 26
1227.90 25
1227.98 25
1228.06 26
1228.14 26
1228.22 26
1228.30 26
1228.38 26
1228.46 26
1228.54 26
1228.62 25
1228.70 25
1228.78 25
1228.86 25
1228.94 25
1229.02 25
1229.10 26
1229.18 28
1229.26 30
1229.34 33
1229.43 37
1229.51 40
1229.59 43
1229.67 45
1229.75 46
1229.83 45
1229.91 43
1229.99 39
1230.07 36
1230.15 33
1230.23 31
1230.31 29
1230.39 28
1230.47 27
1230.55 27
1230.63 27
1230.71 27
1230.79 28
1230.87 29
1230.95 30
1231.03 31
1231.11 32
1231.19 33
1231.27 33
1231.35 34
1231.43 34
1231.51 35
1231.59 36
1231.67 37
1231.75 39
1231.83 41
1231.91 42
1232.00 44
1232.08 46
1232.16 46
1232.24 46
1232.32 46
1232.40 44
1232.48 42
1232.56 39
1232.64 36
1232.72 33
1232.80 32
1232.88 30
1232.96 30
1233.04 29
1233.12 29
1233.20 29
1233.28 30
1233.36 30
1233.44 30
1233.52 30
1233.60 31
1233.68 32
1233.76 33
1233.84 35
1233.92 37
1234.01 39
1234.09 41
1234.17 42
1234.25 42
1234.33 41
1234.41 39
1234.49 36
1234.57 33
1234.65 30
1234.73 28
1234.81 25
1234.89 23
1234.97 22
1235.05 20
1235.13 19
1235.21 17
1235.29 16
1235.37 14
1235.45 11
1235.53 9
1235.61 8
1235.69 7
1235.78 6
1235.86 7
1235.94 9
1236.02 12
1236.10 15
1236.18 18
1236.26 20
1236.34 21
1236.42 21
1236.50 20
1236.58 18
1236.66 16
1236.74 14
1236.82 13
1236.90 12
1236.98 13
1237.06 14
1237.14 15
1237.22 15
1237.30 15
1237.39 14
1237.47 12
1237.55 10
1237.63 9
1237.71 8
1237.79 7
1237.87 7
1237.95 8
1238.03 8
1238.11 8
1238.19 8
1238.27 7
1238.35 6
1238.43 5
1238.51 5
1238.59 4
1238.67 4
1238.76 5
1238.84 5
1238.92 6
1239.00 6
1239.08 7
1239.16 7
1239.24 8
1239.32 8
1239.40 9
1239.48 9
1239.56 9
1239.64 9
1239.72 10
1239.80 10
1239.88 11
1239.96 12
1240.04 13
1240.13 13
1240.21 12
1240.29 10
1240.37 7
1240.45 4
1240.53 0
1240.61 0
1240.69 0
1240.77 0
1240.85 0
1240.93 0
1241.01 2
1241.09 4
1241.17 4
1241.25 3
1241.34 2
1241.42 0
1241.50 0
1241.58 0
1241.66 0
1241.74 1
1241.82 3
1241.90 6
1241.98 8
1242.06 10
1242.14 11
1242.22 12
1242.30 12
1242.38 11
1242.46 11
1242.55 11
1242.63 12
1242.71 13
1242.79 15
1242.87 16
1242.95 17
1243.03 18
1243.11 18
1243.19 18
1243.27 18
1243.35 17
1243.43 17
1243.51 16
1243.59 15
1243.68 14
1243.76 13
1243.84 11
1243.92 9
1244.00 7
1244.08 6
1244.16 5
1244.24 6
1244.32 6
1244.40 8
1244.48 9
1244.56 10
1244.64 11
1244.73 11
1244.81 11
1244.89 11
1244.97 11
1245.05 12
1245.13 14
1245.21 16
1245.29 19
1245.37 22
1245.45 25
1245.53 27
1245.61 27
1245.69 26
1245.78 24
1245.86 20
1245.94 16
1246.02 13
1246.10 10
1246.18 9
1246.26 8
1246.34 8
1246.42 9
1246.50 9
1246.58 10
1246.66 9
1246.75 9
1246.83 8
1246.91 7
1246.99 6
1247.07 6
1247.15 6
1247.23 7
1247.31 7
1247.39 8
1247.47 8
1247.55 8
1247.63 8
1247.72 7
1247.80 7
1247.88 7
1247.96 7
1248.04 8
1248.12 8
1248.20 8
1248.28 8
1248.36 7
1248.44 7
1248.52 6
1248.61 6
1248.69 6
1248.77 7
1248.85 9
1248.93 12
1249.01 15
1249.09 18
1249.17 21
1249.25 24
1249.33 26
1249.41 28
1249.50 28
1249.58 28
1249.66 26
1249.74 24
1249.82 21
1249.90 18
1249.98 16
1250.06 14
1250.14 13
1250.22 12
1250.31 12
1250.39 12
1250.47 12
1250.55 11
1250.63 9
1250.71 8
1250.79 7
1250.87 7
1250.95 7
1251.03 9
1251.11 12
1251.20 15
1251.28 19
1251.36 23
1251.44 27
1251.52 31
1251.60 34
1251.68 35
1251.76 35
1251.84 33
1251.92 30
1252.01 27
1252.09 23
1252.17 19
1252.25 17
1252.33 16
1252.41 16
1252.49 16
1252.57 18
1252.65 19
1252.74 20
1252.82 20
1252.90 20
1252.98 19
1253.06 18
1253.14 16
1253.22 14
1253.30 12
1253.38 12
1253.46 11
1253.55 12
1253.63 13
1253.71 15
1253.79 17
1253.87 18
1253.95 19
1254.03 20
1254.11 20
1254.19 19
1254.28 18
1254.36 16
1254.44 14
1254.52 11
1254.60 9
1254.68 7
1254.76 7
1254.84 7
1254.92 8
1255.01 10
1255.09 12
1255.17 15
1255.25 17
1255.33 19
1255.41 20
1255.49 21
1255.57 22
1255.65 22
1255.74 23
1255.82 24
1255.90 24
1255.98 25
1256.06 26
1256.14 27
1256.22 28
1256.30 30
1256.38 31
1256.47 32
1256.55 34
1256.63 35
1256.71 36
1256.79 37
1256.87 38
1256.95 38
1257.03 38
1257.11 38
1257.20 38
1257.28 38
1257.36 38
1257.44 37
1257.52 38
1257.60 38
1257.68 38
1257.76 38
1257.85 38
1257.93 39
1258.01 39
1258.09 40
1258.17 42
1258.25 43
1258.33 46
1258.41 48
1258.50 51
1258.58 53
1258.66 55
1258.74 57
1258.82 58
1258.90 58
1258.98 58
1259.06 57
1259.15 56
1259.23 54
1259.31 52
1259.39 50
1259.47 47
1259.55 44
1259.63 41
1259.71 38
1259.80 35
1259.88 34
1259.96 33
1260.04 34
1260.12 37
1260.20 40
1260.28 42
1260.36 44
1260.45 45
1260.53 44
1260.61 42
1260.69 39
1260.77 36
1260.85 34
1260.93 33
1261.01 32
1261.10 32
1261.18 33
1261.26 33
1261.34 34
1261.42 35
1261.50 36
1261.58 37
1261.67 38
1261.75 40
1261.83 42
1261.91 43
1261.99 45
1262.07 46
1262.15 47
1262.23 48
1262.32 49
1262.40 50
1262.48 51
1262.56 52
1262.64 54
1262.72 56
1262.80 57
1262.89 57
1262.97 56
1263.05 53
1263.13 50
1263.21 45
1263.29 41
1263.37 37
1263.45 33
1263.54 31
1263.62 30
1263.70 30
1263.78 31
1263.86 33
1263.94 34
1264.02 35
1264.11 35
1264.19 34
1264.27 32
1264.35 29
1264.43 26
1264.51 23
1264.59 21
1264.68 20
1264.76 20
1264.84 20
1264.92 21
1265.00 22
1265.08 23
1265.16 22
1265.25 21
1265.33 19
1265.41 17
1265.49 14
1265.57 11
1265.65 9
1265.73 8
1265.82 7
1265.90 7
1265.98 8
1266.06 10
1266.14 12
1266.22 14
1266.30 17
1266.39 18
1266.47 19
1266.55 18
1266.63 17
1266.71 15
1266.79 14
1266.88 12
1266.96 12
1267.04 13
1267.12 14
1267.20 17
1267.28 19
1267.36 22
1267.45 24
1267.53 26
1267.61 27
1267.69 28
1267.77 29
1267.85 29
1267.93 30
1268.02 30
1268.10 31
1268.18 32
1268.26 33
1268.34 33
1268.42 34
1268.51 34
1268.59 35
1268.67 37
1268.75 39
1268.83 42
1268.91 44
1269.00 47
1269.08 49
1269.16 51
1269.24 53
1269.32 55
1269.40 57
1269.48 59
1269.57 60
1269.65 61
1269.73 60
1269.81 58
1269.89 56
1269.97 54
1270.06 53
1270.14 53
1270.22 54
1270.30 55
1270.38 56
1270.46 56
1270.55 55
1270.63 53
1270.71 51
1270.79 49
1270.87 47
1270.95 46
1271.03 46
1271.12 46
1271.20 47
1271.28 47
1271.36 46
1271.44 46
1271.52 45
1271.61 43
1271.69 42
1271.77 42
1271.85 42
1271.93 41
1272.01 42
1272.10 42
1272.18 42
1272.26 42
1272.34 43
1272.42 45
1272.50 47
1272.59 49
1272.67 53
1272.75 57
1272.83 62
1272.91 66
1272.99 70
1273.08 73
1273.16 75
1273.24 75
1273.32 73
1273.40 70
1273.48 67
1273.57 63
1273.65 59
1273.73 55
1273.81 51
1273.89 47
1273.98 43
1274.06 37
1274.14 32
1274.22 27
1274.30 23
1274.38 20
1274.47 19
1274.55 19
1274.63 19
1274.71 20
1274.79 21
1274.87 21
1274.96 22
1275.04 24
1275.12 25
1275.20 27
1275.28 29
1275.36 31
1275.45 32
1275.53 33
1275.61 33
1275.69 34
1275.77 35
1275.86 37
1275.94 39
1276.02 41
1276.10 42
1276.18 41
1276.26 40
1276.35 38
1276.43 35
1276.51 33
1276.59 31
1276.67 30
1276.76 30
1276.84 31
1276.92 33
1277.00 35
1277.08 38
1277.16 40
1277.25 42
1277.33 43
1277.41 44
1277.49 43
1277.57 42
1277.66 40
1277.74 39
1277.82 37
1277.90 37
1277.98 37
1278.06 37
1278.15 39
1278.23 41
1278.31 43
1278.39 47
1278.47 50
1278.56 53
1278.64 55
1278.72 56
1278.80 57
1278.88 56
1278.97 54
1279.05 53
1279.13 51
1279.21 48
1279.29 46
1279.37 44
1279.46 41
1279.54 38
1279.62 35
1279.70 33
1279.78 30
1279.87 28
1279.95 27
1280.03 27
1280.11 28
1280.19 29
1280.28 31
1280.36 32
1280.44 32
1280.52 32
1280.60 31
1280.69 30
1280.77 28
1280.85 27
1280.93 25
1281.01 23
1281.09 21
1281.18 19
1281.26 17
1281.34 16
1281.42 14
1281.50 13
1281.59 12
1281.67 12
1281.75 12
1281.83 13
1281.91 14
1282.00 16
1282.08 17
1282.16 19
1282.24 21
1282.32 22
1282.41 23
1282.49 23
1282.57 22
1282.65 20
1282.73 17
1282.82 13
1282.90 8
1282.98 4
1283.06 0
1283.14 0
1283.23 0
1283.31 0
1283.39 0
1283.47 0
1283.55 0
1283.64 0
1283.72 0
1283.80 4
1283.88 7
1283.96 11
1284.05 14
1284.13 18
1284.21 20
1284.29 23
1284.38 25
1284.46 28
1284.54 29
1284.62 31
1284.70 31
1284.79 31
1284.87 30
1284.95 29
1285.03 26
1285.11 23
1285.20 20
1285.28 17
1285.36 15
1285.44 13
1285.52 12
1285.61 12
1285.69 11
1285.77 11
1285.85 11
1285.93 10
1286.02 9
1286.10 9
1286.18 9
1286.26 10
1286.35 12
1286.43 14
1286.51 17
1286.59 20
1286.67 22
1286.76 23
1286.84 23
1286.92 24
1287.00 25
1287.08 28
1287.17 31
1287.25 36
1287.33 42
1287.41 47
1287.50 52
1287.58 54
1287.66 55
1287.74 54
1287.82 52
1287.91 49
1287.99 47
1288.07 46
1288.15 45
1288.23 45
1288.32 46
1288.40 47
1288.48 47
1288.56 48
1288.65 48
1288.73 48
1288.81 49
1288.89 49
1288.97 50
1289.06 51
1289.14 52
1289.22 52
1289.30 51
1289.39 49
1289.47 46
1289.55 44
1289.63 42
1289.71 42
1289.80 43
1289.88 46
1289.96 50
1290.04 54
1290.13 58
1290.21 62
1290.29 65
1290.37 68
1290.45 71
1290.54 74
1290.62 78
1290.70 83
1290.78 87
1290.87 91
1290.95 92
1291.03 93
1291.11 91
1291.19 88
1291.28 85
1291.36 82
1291.44 79
1291.52 78
1291.61 76
1291.69 75
1291.77 73
1291.85 71
1291.94 68
1292.02 65
1292.10 63
1292.18 63
1292.26 63
1292.35 63
1292.43 64
1292.51 66
1292.59 67
1292.68 68
1292.76 70
1292.84 73
1292.92 76
1293.01 80
1293.09 83
1293.17 86
1293.25 87
1293.33 87
1293.42 85
1293.50 81
1293.58 77
1293.66 72
1293.75 67
1293.83 62
1293.91 57
1293.99 52
1294.08 47
1294.16 41
1294.24 35
1294.32 29
1294.41 24
1294.49 20
1294.57 18
1294.65 18
1294.73 20
1294.82 23
1294.90 26
1294.98 30
1295.06 34
1295.15 36
1295.23 38
1295.31 39
1295.39 41
1295.48 43
1295.56 45
1295.64 48
1295.72 50
1295.81 51
1295.89 51
1295.97 49
1296.05 45
1296.14 41
1296.22 37
1296.30 33
1296.38 31
1296.47 30
1296.55 30
1296.63 30
1296.71 31
1296.80 31
1296.88 31
1296.96 30
1297.04 30
1297.13 28
1297.21 27
1297.29 26
1297.37 25
1297.46 23
1297.54 22
1297.62 20
1297.70 19
1297.79 18
1297.87 18
1297.95 18
1298.03 19
1298.12 21
1298.20 23
1298.28 27
1298.36 30
1298.45 34
1298.53 38
1298.61 41
1298.69 43
1298.78 43
1298.86 41
1298.94 39
1299.02 36
1299.11 34
1299.19 33
1299.27 33
1299.35 34
1299.44 35
1299.52 36
1299.60 37
1299.68 39
1299.77 41
1299.85 43
1299.93 46
1300.01 49
1300.10 52
1300.18 54
1300.26 56
1300.34 57
1300.43 58
1300.51 59
1300.59 59
1300.67 59
1300.76 59
1300.84 59
1300.92 57
1301.00 54
1301.09 51
1301.17 48
1301.25 45
1301.33 43
1301.42 41
1301.50 39
1301.58 38
1301.66 36
1301.75 34
1301.83 33
1301.91 33
1302.00 35
1302.08 38
1302.16 43
1302.24 48
1302.33 54
1302.41 59
1302.49 64
1302.57 67
1302.66 68
1302.74 68
1302.82 68
1302.90 68
1302.99 68
1303.07 69
1303.15 70
1303.23 71
1303.32 71
1303.40 72
1303.48 72
1303.57 73
1303.65 74
1303.73 76
1303.81 79
1303.90 83
1303.98 86
1304.06 90
1304.14 93
1304.23 95
1304.31 96
1304.39 98
1304.47 99
1304.56 99
1304.64 100
1304.72 100
1304.81 98
1304.89 96
1304.97 93
1305.05 90
1305.14 87
1305.22 85
1305.30 82
1305.38 80
1305.47 76
1305.55 72
1305.63 68
1305.72 63
1305.80 59
1305.88 57
1305.96 57
1306.05 58
1306.13 61
1306.21 64
1306.29 66
1306.38 68
1306.46 69
1306.54 68
1306.63 68
1306.71 67
1306.79 67
1306.87 67
1306.96 67
1307.04 67
1307.12 67
1307.21 68
1307.29 69
1307.37 70
1307.45 72
1307.54 74
1307.62 76
1307.70 77
1307.78 78
1307.87 77
1307.95 76
1308.03 74
1308.12 72
1308.20 71
1308.28 69
1308.36 69
1308.45 69
1308.53 71
1308.61 73
1308.70 76
1308.78 80
1308.86 84
1308.94 87
1309.03 90
1309.11 92
1309.19 92
1309.28 93
1309.36 92
1309.44 91
1309.52 90
1309.61 87
1309.69 84
1309.77 80
1309.86 76
1309.94 73
1310.02 70
1310.10 67
1310.19 64
1310.27 60
1310.35 56
1310.44 52
1310.52 48
1310.60 44
1310.68 41
1310.77 40
1310.85 40
1310.93 42
1311.02 44
1311.10 45
1311.18 47
1311.26 47
1311.35 48
1311.43 49
1311.51 50
1311.60 53
1311.68 55
1311.76 58
1311.85 61
1311.93 63
1312.01 63
1312.09 63
1312.18 61
1312.26 58
1312.34 55
1312.43 52
1312.51 49
1312.59 48
1312.67 48
1312.76 49
1312.84 51
1312.92 54
1313.01 58
1313.09 60
1313.17 62
1313.26 63
1313.34 63
1313.42 62
1313.50 60
1313.59 57
1313.67 54
1313.75 51
1313.84 49
1313.92 47
1314.00 46
1314.09 46
1314.17 46
1314.25 47
1314.33 48
1314.42 50
1314.50 53
1314.58 56
1314.67 60
1314.75 63
1314.83 66
1314.92 68
1315.00 70
1315.08 71
1315.16 71
1315.25 72
1315.33 72
1315.41 72
1315.50 73
1315.58 74
1315.66 76
1315.75 77
1315.83 80
1315.91 82
1316.00 84
1316.08 86
1316.16 86
1316.24 86
1316.33 85
1316.41 84
1316.49 81
1316.58 79
1316.66 77
1316.74 75
1316.83 74
1316.91 73
1316.99 72
1317.08 72
1317.16 71
1317.24 71
1317.32 70
1317.41 70
1317.49 70
1317.57 71
1317.66 73
1317.74 76
1317.82 79
1317.91 81
1317.99 82
1318.07 81
1318.16 78
1318.24 74
1318.32 69
1318.40 65
1318.49 62
1318.57 60
1318.65 59
1318.74 60
1318.82 62
1318.90 65
1318.99 67
1319.07 69
1319.15 71
1319.24 73
1319.32 74
1319.40 75
1319.49 76
1319.57 78
1319.65 79
1319.74 80
1319.82 81
1319.90 80
1319.99 78
1320.07 75
1320.15 71
1320.23 65
1320.32 59
1320.40 52
1320.48 47
1320.57 42
1320.65 37
1320.73 33
1320.82 30
1320.90 26
1320.98 23
1321.07 20
1321.15 18
1321.23 17
1321.32 18
1321.40 20
1321.48 24
1321.57 28
1321.65 33
1321.73 39
1321.82 44
1321.90 48
1321.98 51
1322.07 53
1322.15 53
1322.23 52
1322.32 50
1322.40 48
1322.48 46
1322.57 45
1322.65 45
1322.73 45
1322.81 46
1322.90 48
1322.98 49
1323.06 51
1323.15 52
1323.23 53
1323.31 55
1323.40 57
1323.48 59
1323.56 62
1323.65 65
1323.73 69
1323.81 74
1323.90 78
1323.98 82
1324.06 86
1324.15 88
1324.23 90
1324.31 91
1324.40 94
1324.48 97
1324.56 102
1324.65 107
1324.73 113
1324.81 118
1324.90 121
1324.98 123
1325.06 124
1325.15 123
1325.23 121
1325.31 120
1325.40 120
1325.48 122
1325.56 126
1325.65 132
1325.73 139
1325.81 148
1325.90 156
1325.98 164
1326.06 171
1326.15 177
1326.23 181
1326.31 185
1326.40 188
1326.48 192
1326.57 195
1326.65 198
1326.73 201
1326.82 202
1326.90 201
1326.98 197
1327.07 190
1327.15 182
1327.23 171
1327.32 160
1327.40 149
1327.48 138
1327.57 129
1327.65 122
1327.73 115
1327.82 110
1327.90 105
1327.98 101
1328.07 97
1328.15 94
1328.23 92
1328.32 91
1328.40 91
1328.48 92
1328.57 93
1328.65 93
1328.73 92
1328.82 88
1328.90 81
1328.98 73
1329.07 64
1329.15 55
1329.24 47
1329.32 42
1329.40 39
1329.49 39
1329.57 40
1329.65 43
1329.74 46
1329.82 48
1329.90 49
1329.99 49
1330.07 48
1330.15 48
1330.24 47
1330.32 49
1330.40 51
1330.49 55
1330.57 60
1330.65 66
1330.74 70
1330.82 74
1330.91 76
1330.99 76
1331.07 74
1331.16 71
1331.24 66
1331.32 60
1331.41 54
1331.49 50
1331.57 47
1331.66 47
1331.74 49
1331.82 53
1331.91 59
1331.99 65
1332.07 71
1332.16 77
1332.24 83
1332.33 88
1332.41 93
1332.49 97
1332.58 100
1332.66 102
1332.74 102
1332.83 100
1332.91 96
1332.99 92
1333.08 89
1333.16 86
1333.25 85
1333.33 86
1333.41 89
1333.50 92
1333.58 96
1333.66 100
1333.75 104
1333.83 107
1333.91 109
1334.00 110
1334.08 110
1334.16 109
1334.25 108
1334.33 106
1334.42 104
1334.50 102
1334.58 102
1334.67 102
1334.75 103
1334.83 103
1334.92 103
1335.00 101
1335.09 99
1335.17 95
1335.25 90
1335.34 85
1335.42 79
1335.50 72
1335.59 67
1335.67 61
1335.75 57
1335.84 53
1335.92 50
1336.01 48
1336.09 46
1336.17 44
1336.26 42
1336.34 40
1336.42 37
1336.51 35
1336.59 32
1336.68 29
1336.76 27
1336.84 26
1336.93 26
1337.01 26
1337.09 26
1337.18 27
1337.26 27
1337.34 27
1337.43 27
1337.51 27
1337.60 27
1337.68 27
1337.76 28
1337.85 29
1337.93 31
1338.01 34
1338.10 36
1338.18 38
1338.27 39
1338.35 39
1338.43 38
1338.52 36
1338.60 34
1338.68 32
1338.77 30
1338.85 30
1338.94 32
1339.02 34
1339.10 38
1339.19 42
1339.27 46
1339.36 51
1339.44 55
1339.52 59
1339.61 64
1339.69 69
1339.77 74
1339.86 79
1339.94 83
1340.03 85
1340.11 84
1340.19 81
1340.28 76
1340.36 68
1340.44 60
1340.53 53
1340.61 46
1340.70 41
1340.78 38
1340.86 36
1340.95 35
1341.03 35
1341.12 36
1341.20 38
1341.28 41
1341.37 45
1341.45 49
1341.53 54
1341.62 59
1341.70 64
1341.79 69
1341.87 72
1341.95 73
1342.04 73
1342.12 70
1342.21 66
1342.29 61
1342.37 56
1342.46 51
1342.54 49
1342.63 48
1342.71 50
1342.79 53
1342.88 57
1342.96 60
1343.04 63
1343.13 66
1343.21 67
1343.30 67
1343.38 67
1343.46 67
1343.55 66
1343.63 66
1343.72 64
1343.80 62
1343.88 58
1343.97 54
1344.05 49
1344.14 44
1344.22 40
1344.30 36
1344.39 34
1344.47 33
1344.56 33
1344.64 34
1344.72 35
1344.81 36
1344.89 38
1344.98 39
1345.06 41
1345.14 42
1345.23 43
1345.31 44
1345.40 44
1345.48 44
1345.56 44
1345.65 44
1345.73 43
1345.82 43
1345.90 43
1345.98 43
1346.07 43
1346.15 43
1346.24 42
1346.32 41
1346.40 40
1346.49 38
1346.57 36
1346.66 34
1346.74 33
1346.82 32
1346.91 33
1346.99 35
1347.08 40
1347.16 47
1347.24 55
1347.33 65
1347.41 77
1347.50 88
1347.58 99
1347.66 108
1347.75 114
1347.83 118
1347.92 118
1348.00 115
1348.08 110
1348.17 104
1348.25 98
1348.34 92
1348.42 89
1348.50 87
1348.59 87
1348.67 88
1348.76 90
1348.84 91
1348.93 92
1349.01 93
1349.09 93
1349.18 93
1349.26 92
1349.35 91
1349.43 91
1349.51 91
1349.60 92
1349.68 92
1349.77 94
1349.85 95
1349.93 96
1350.02 96
1350.10 96
1350.19 95
1350.27 95
1350.36 95
1350.44 97
1350.52 99
1350.61 101
1350.69 103
1350.78 103
1350.86 102
1350.94 97
1351.03 90
1351.11 82
1351.20 73
1351.28 63
1351.37 55
1351.45 49
1351.53 44
1351.62 42
1351.70 40
1351.79 40
1351.87 40
1351.95 41
1352.04 40
1352.12 39
1352.21 38
1352.29 35
1352.38 32
1352.46 29
1352.54 25
1352.63 21
1352.71 16
1352.80 12
1352.88 8
1352.96 5
1353.05 4
1353.13 3
1353.22 4
1353.30 6
1353.39 8
1353.47 10
1353.55 12
1353.64 13
1353.72 14
1353.81 14
1353.89 14
1353.98 13
1354.06 12
1354.14 10
1354.23 8
1354.31 5
1354.40 3
1354.48 1
1354.57 1
1354.65 2
1354.73 4
1354.82 8
1354.90 13
1354.99 18
1355.07 23
1355.16 27
1355.24 29
1355.32 29
1355.41 27
1355.49 23
1355.58 19
1355.66 13
1355.75 8
1355.83 3
1355.91 0
1356.00 0
1356.08 0
1356.17 0
1356.25 0
1356.34 1
1356.42 3
1356.50 4
1356.59 5
1356.67 4
1356.76 3
1356.84 1
1356.93 0
1357.01 0
1357.09 0
1357.18 0
1357.26 0
1357.35 0
1357.43 3
1357.52 6
1357.60 10
1357.69 13
1357.77 15
1357.85 18
1357.94 20
1358.02 23
1358.11 27
1358.19 30
1358.28 34
1358.36 37
1358.44 39
1358.53 40
1358.61 41
1358.70 42
1358.78 43
1358.87 44
1358.95 46
1359.04 48
1359.12 49
1359.20 51
1359.29 51
1359.37 51
1359.46 50
1359.54 48
1359.63 47
1359.71 47
1359.80 46
1359.88 46
1359.96 45
1360.05 45
1360.13 44
1360.22 43
1360.30 41
1360.39 40
1360.47 39
1360.56 39
1360.64 39
1360.72 41
1360.81 44
1360.89 48
1360.98 53
1361.06 57
1361.15 61
1361.23 65
1361.32 67
1361.40 68
1361.48 67
1361.57 66
1361.65 65
1361.74 63
1361.82 62
1361.91 61
1361.99 61
1362.08 62
1362.16 64
1362.25 67
1362.33 70
1362.41 73
1362.50 76
1362.58 78
1362.67 79
1362.75 79
1362.84 79
1362.92 79
1363.01 80
1363.09 81
1363.17 84
1363.26 87
1363.34 90
1363.43 93
1363.51 94
1363.60 93
1363.68 88
1363.77 81
1363.85 71
1363.94 61
1364.02 50
1364.11 40
1364.19 33
1364.27 27
1364.36 24
1364.44 22
1364.53 22
1364.61 24
1364.70 25
1364.78 27
1364.87 29
1364.95 29
1365.04 30
1365.12 29
1365.20 28
1365.29 27
1365.37 25
1365.46 23
1365.54 21
1365.63 18
1365.71 16
1365.80 13
1365.88 10
1365.97 8
1366.05 8
1366.14 8
1366.22 10
1366.30 12
1366.39 14
1366.47 16
1366.56 18
1366.64 18
1366.73 19
1366.81 19
1366.90 19
1366.98 20
1367.07 22
1367.15 24
1367.24 25
1367.32 25
1367.41 24
1367.49 22
1367.57 20
1367.66 18
1367.74 17
1367.83 17
1367.91 16
1368.00 16
1368.08 14
1368.17 11
1368.25 8
1368.34 5
1368.42 3
1368.51 2
1368.59 1
1368.68 2
1368.76 4
1368.85 6
1368.93 9
1369.01 11
1369.10 14
1369.18 16
1369.27 17
1369.35 17
1369.44 16
1369.52 14
1369.61 12
1369.69 11
1369.78 11
1369.86 12
1369.95 15
1370.03 20
1370.12 25
1370.20 29
1370.29 33
1370.37 34
1370.46 34
1370.54 33
1370.62 32
1370.71 31
1370.79 30
1370.88 31
1370.96 33
1371.05 36
1371.13 38
1371.22 40
1371.30 41
1371.39 39
1371.47 35
1371.56 30
1371.64 24
1371.73 17
1371.81 11
1371.90 7
1371.98 4
1372.07 3
1372.15 3
1372.24 3
1372.32 3
1372.41 3
1372.49 2
1372.58 0
1372.66 0
1372.74 0
1372.83 0
1372.91 0
1373.00 0
1373.08 2
1373.17 4
1373.25 6
1373.34 6
1373.42 5
1373.51 2
1373.59 0
1373.68 0
1373.76 0
1373.85 0
1373.93 0
1374.02 0
1374.10 5
1374.19 10
1374.27 16
1374.36 20
1374.44 24
1374.53 26
1374.61 27
1374.70 28
1374.78 28
1374.87 29
1374.95 29
1375.04 29
1375.12 29
1375.21 30
1375.29 31
1375.38 34
1375.46 38
1375.55 43
1375.63 49
1375.72 54
1375.80 58
1375.89 60
1375.97 60
1376.06 59
1376.14 57
1376.23 56
1376.31 55
1376.40 56
1376.48 59
1376.57 63
1376.65 68
1376.73 75
1376.82 84
1376.90 93
1376.99 101
1377.07 108
1377.16 112
1377.24 113
1377.33 110
1377.41 103
1377.50 94
1377.58 84
1377.67 75
1377.75 67
1377.84 62
1377.92 59
1378.01 58
1378.09 59
1378.18 61
1378.26 63
1378.35 66
1378.43 69
1378.52 71
1378.60 73
1378.69 75
1378.77 77
1378.86 79
1378.94 81
1379.03 82
1379.11 81
1379.20 80
1379.28 77
1379.37 73
1379.46 69
1379.54 66
1379.63 64
1379.71 63
1379.80 64
1379.88 65
1379.97 66
1380.05 67
1380.14 67
1380.22 66
1380.31 64
1380.39 62
1380.48 60
1380.56 57
1380.65 54
1380.73 52
1380.82 50
1380.90 49
1380.99 49
1381.07 49
1381.16 50
1381.24 52
1381.33 55
1381.41 57
1381.50 60
1381.58 62
1381.67 64
1381.75 65
1381.84 66
1381.92 66
1382.01 66
1382.09 65
1382.18 64
1382.26 61
1382.35 58
1382.43 53
1382.52 48
1382.60 43
1382.69 38
1382.77 34
1382.86 32
1382.94 30
1383.03 30
1383.11 30
1383.20 30
1383.28 31
1383.37 31
1383.46 31
1383.54 30
1383.63 28
1383.71 26
1383.80 24
1383.88 24
1383.97 24
1384.05 26
1384.14 29
1384.22 33
1384.31 37
1384.39 39
1384.48 40
1384.56 40
1384.65 40
1384.73 39
1384.82 39
1384.90 39
1384.99 41
1385.07 43
1385.16 46
1385.24 48
1385.33 51
1385.41 54
1385.50 56
1385.59 59
1385.67 63
1385.76 67
1385.84 71
1385.93 76
1386.01 80
1386.10 83
1386.18 85
1386.27 86
1386.35 84
1386.44 81
1386.52 77
1386.61 71
1386.69 64
1386.78 58
1386.86 54
1386.95 52
1387.03 52
1387.12 56
1387.20 61
1387.29 68
1387.38 74
1387.46 78
1387.55 80
1387.63 78
1387.72 74
1387.80 69
1387.89 63
1387.97 57
1388.06 53
1388.14 50
1388.23 48
1388.31 46
1388.40 44
1388.48 41
1388.57 38
1388.66 35
1388.74 33
1388.83 32
1388.91 33
1389.00 35
1389.08 39
1389.17 44
1389.25 48
1389.34 51
1389.42 53
1389.51 54
1389.59 52
1389.68 50
1389.76 46
1389.85 42
1389.94 39
1390.02 35
1390.11 32
1390.19 30
1390.28 28
1390.36 26
1390.45 24
1390.53 22
1390.62 21
1390.70 20
1390.79 19
1390.87 17
1390.96 16
1391.05 13
1391.13 10
1391.22 7
1391.30 4
1391.39 3
1391.47 4
1391.56 7
1391.64 12
1391.73 18
1391.81 26
1391.90 34
1391.98 40
1392.07 46
1392.16 49
1392.24 51
1392.33 51
1392.41 50
1392.50 48
1392.58 45
1392.67 42
1392.75 39
1392.84 36
1392.92 33
1393.01 30
1393.10 28
1393.18 26
1393.27 25
1393.35 24
1393.44 23
1393.52 23
1393.61 23
1393.69 22
1393.78 21
1393.87 19
1393.95 16
1394.04 14
1394.12 12
1394.21 10
1394.29 9
1394.38 7
1394.46 6
1394.55 4
1394.63 2
1394.72 0
1394.81 0
1394.89 0
1394.98 0
1395.06 1
1395.15 3
1395.23 5
1395.32 8
1395.40 9
1395.49 8
1395.58 7
1395.66 5
1395.75 3
1395.83 1
1395.92 0
1396.00 1
1396.09 2
1396.17 4
1396.26 6
1396.35 8
1396.43 10
1396.52 10
1396.60 10
1396.69 9
1396.77 6
1396.86 4
1396.94 2
1397.03 0
1397.12 0
1397.20 0
1397.29 0
1397.37 2
1397.46 5
1397.54 9
1397.63 13
1397.71 17
1397.80 21
1397.89 25
1397.97 29
1398.06 33
1398.14 37
1398.23 40
1398.31 42
1398.40 42
1398.49 41
1398.57 39
1398.66 36
1398.74 34
1398.83 33
1398.91 34
1399.00 37
1399.08 41
1399.17 47
1399.26 52
1399.34 57
1399.43 60
1399.51 60
1399.60 59
1399.68 57
1399.77 54
1399.86 52
1399.94 49
1400.03 48
1400.11 46
1400.20 45
1400.28 44
1400.37 42
1400.46 41
1400.54 39
1400.63 38
1400.71 38
1400.80 38
1400.88 39
1400.97 41
1401.06 42
1401.14 42
1401.23 42
1401.31 39
1401.40 36
1401.48 32
1401.57 27
1401.66 23
1401.74 20
1401.83 18
1401.91 17
1402.00 18
1402.08 20
1402.17 24
1402.26 27
1402.34 31
1402.43 34
1402.51 36
1402.60 37
1402.68 38
1402.77 39
1402.86 39
1402.94 39
1403.03 38
1403.11 36
1403.20 33
1403.28 31
1403.37 28
1403.46 26
1403.54 25
1403.63 24
1403.71 23
1403.80 22
1403.89 21
1403.97 19
1404.06 17
1404.14 15
1404.23 13
1404.31 12
1404.40 11
1404.49 9
1404.57 6
1404.66 3
1404.74 0
1404.83 0
1404.91 0
1405.00 0
1405.09 0
1405.17 0
1405.26 0
1405.34 1
1405.43 11
1405.52 21
1405.60 31
1405.69 40
1405.77 46
1405.86 50
1405.95 51
1406.03 50
1406.12 48
1406.20 46
1406.29 45
1406.37 45
1406.46 45
1406.55 46
1406.63 47
1406.72 47
1406.80 46
1406.89 44
1406.98 42
1407.06 38
1407.15 35
1407.23 33
1407.32 31
1407.41 30
1407.49 30
1407.58 31
1407.66 32
1407.75 34
1407.83 35
1407.92 36
1408.01 36
1408.09 35
1408.18 34
1408.26 32
1408.35 30
1408.44 28
1408.52 28
1408.61 29
1408.69 31
1408.78 35
1408.87 41
1408.95 48
1409.04 54
1409.12 61
1409.21 66
1409.30 71
1409.38 74
1409.47 75
1409.55 75
1409.64 74
1409.73 72
1409.81 69
1409.90 67
1409.98 65
1410.07 64
1410.16 62
1410.24 61
1410.33 59
1410.41 56
1410.50 52
1410.59 49
1410.67 45
1410.76 41
1410.84 38
1410.93 36
1411.02 36
1411.10 37
1411.19 39
1411.27 43
1411.36 48
1411.45 53
1411.53 57
1411.62 60
1411.70 61
1411.79 60
1411.88 57
1411.96 53
1412.05 49
1412.13 45
1412.22 42
1412.31 40
1412.39 39
1412.48 39
1412.56 39
1412.65 39
1412.74 39
1412.82 38
1412.91 36
1412.99 34
1413.08 33
1413.17 32
1413.25 32
1413.34 32
1413.42 32
1413.51 33
1413.60 33
1413.68 33
1413.77 33
1413.86 32
1413.94 31
1414.03 29
1414.11 27
1414.20 24
1414.29 22
1414.37 20
1414.46 18
1414.54 16
1414.63 15
1414.72 14
1414.80 14
1414.89 15
1414.97 17
1415.06 20
1415.15 23
1415.23 27
1415.32 31
1415.41 34
1415.49 37
1415.58 38
1415.66 39
1415.75 38
1415.84 38
1415.92 37
1416.01 36
1416.09 36
1416.18 37
1416.27 37
1416.35 38
1416.44 39
1416.53 39
1416.61 38
1416.70 37
1416.78 35
1416.87 32
1416.96 30
1417.04 27
1417.13 26
1417.22 24
1417.30 24
1417.39 24
1417.47 26
1417.56 28
1417.65 30
1417.73 32
1417.82 34
1417.90 36
1417.99 36
1418.08 35
1418.16 35
1418.25 34
1418.34 34
1418.42 35
1418.51 36
1418.59 39
1418.68 42
1418.77 44
1418.85 45
1418.94 45
1419.03 43
1419.11 38
1419.20 33
1419.28 27
1419.37 21
1419.46 17
1419.54 14
1419.63 13
1419.72 15
1419.80 17
1419.89 21
1419.97 25
1420.06 28
1420.15 30
1420.23 31
1420.32 31
1420.41 30
1420.49 28
1420.58 27
1420.67 27
1420.75 28
1420.84 30
1420.92 32
1421.01 35
1421.10 39
1421.18 42
1421.27 44
1421.36 45
1421.44 45
1421.53 44
1421.61 43
1421.70 41
1421.79 38
1421.87 35
1421.96 33
1422.05 30
1422.13 27
1422.22 24
1422.31 22
1422.39 21
1422.48 21
1422.56 22
1422.65 25
1422.74 28
1422.82 33
1422.91 39
1423.00 46
1423.08 54
1423.17 61
1423.26 68
1423.34 72
1423.43 74
1423.51 74
1423.60 72
1423.69 69
1423.77 66
1423.86 63
1423.95 61
1424.03 61
1424.12 60
1424.21 60
1424.29 59
1424.38 57
1424.47 54
1424.55 51
1424.64 47
1424.72 44
1424.81 40
1424.90 37
1424.98 34
1425.07 32
1425.16 31
1425.24 30
1425.33 31
1425.42 32
1425.50 34
1425.59 36
1425.68 39
1425.76 41
1425.85 42
1425.93 43
1426.02 43
1426.11 42
1426.19 39
1426.28 34
1426.37 28
1426.45 22
1426.54 16
1426.63 11
1426.71 8
1426.80 7
1426.89 7
1426.97 9
1427.06 12
1427.15 15
1427.23 18
1427.32 21
1427.41 25
1427.49 29
1427.58 33
1427.66 37
1427.75 41
1427.84 45
1427.92 48
1428.01 52
1428.10 55
1428.18 58
1428.27 62
1428.36 66
1428.44 69
1428.53 71
1428.62 72
1428.70 71
1428.79 67
1428.88 61
1428.96 53
1429.05 44
1429.14 35
1429.22 25
1429.31 17
1429.40 11
1429.48 6
1429.57 2
1429.66 0
1429.74 0
1429.83 0
1429.92 0
1430.00 0
1430.09 0
1430.18 0
1430.26 0
1430.35 0
1430.43 2
1430.52 6
1430.61 9
1430.69 11
1430.78 12
1430.87 13
1430.95 14
1431.04 14
1431.13 14
1431.21 14
1431.30 14
1431.39 14
1431.47 14
1431.56 13
1431.65 13
1431.73 12
1431.82 12
1431.91 12
1431.99 12
1432.08 11
1432.17 10
1432.25 8
1432.34 5
1432.43 2
1432.51 0
1432.60 0
1432.69 0
1432.77 0
1432.86 0
1432.95 1
1433.03 5
1433.12 10
1433.21 15
1433.29 21
1433.38 25
1433.47 29
1433.55 32
1433.64 33
1433.73 34
1433.81 33
1433.90 32
1433.99 32
1434.07 33
1434.16 36
1434.25 39
1434.33 43
1434.42 46
1434.51 48
1434.59 48
1434.68 46
1434.77 42
1434.86 39
1434.94 36
1435.03 35
1435.12 35
1435.20 38
1435.29 41
1435.38 46
1435.46 51
1435.55 55
1435.64 58
1435.72 60
1435.81 60
1435.90 60
1435.98 59
1436.07 58
1436.16 57
1436.24 57
1436.33 58
1436.42 60
1436.50 63
1436.59 67
1436.68 71
1436.76 76
1436.85 80
1436.94 83
1437.02 85
1437.11 84
1437.20 82
1437.28 78
1437.37 74
1437.46 70
1437.55 67
1437.63 66
1437.72 66
1437.81 67
1437.89 69
1437.98 72
1438.07 73
1438.15 75
1438.24 76
1438.33 76
1438.41 77
1438.50 78
1438.59 79
1438.67 80
1438.76 81
1438.85 81
1438.93 80
1439.02 78
1439.11 75
1439.20 72
1439.28 69
1439.37 66
1439.46 64
1439.54 62
1439.63 60
1439.72 57
1439.80 54
1439.89 49
1439.98 44
1440.06 38
1440.15 32
1440.24 26
1440.32 21
1440.41 17
1440.50 16
1440.59 16
1440.67 19
1440.76 23
1440.85 28
1440.93 33
1441.02 38
1441.11 41
1441.19 42
1441.28 43
1441.37 42
1441.45 41
1441.54 39
1441.63 38
1441.72 35
1441.80 33
1441.89 29
1441.98 25
1442.06 20
1442.15 15
1442.24 10
1442.32 6
1442.41 3
1442.50 0
1442.59 0
1442.67 0
1442.76 0
1442.85 0
1442.93 0
1443.02 0
1443.11 0
1443.19 0
1443.28 3
1443.37 10
1443.46 18
1443.54 25
1443.63 30
1443.72 34
1443.80 36
1443.89 36
1443.98 35
1444.06 34
1444.15 32
1444.24 30
1444.33 27
1444.41 24
1444.50 21
1444.59 20
1444.67 20
1444.76 22
1444.85 26
1444.93 31
1445.02 37
1445.11 42
1445.20 45
1445.28 46
1445.37 45
1445.46 43
1445.54 39
1445.63 35
1445.72 32
1445.81 29
1445.89 28
1445.98 26
1446.07 25
1446.15 23
1446.24 21
1446.33 19
1446.41 18
1446.50 18
1446.59 20
1446.68 23
1446.76 27
1446.85 30
1446.94 33
1447.02 34
1447.11 34
1447.20 32
1447.29 31
1447.37 29
1447.46 28
1447.55 27
1447.63 26
1447.72 27
1447.81 28
1447.90 31
1447.98 35
1448.07 40
1448.16 45
1448.24 51
1448.33 56
1448.42 60
1448.51 63
1448.59 65
1448.68 68
1448.77 72
1448.85 79
1448.94 88
1449.03 98
1449.12 110
1449.20 122
1449.29 131
1449.38 138
1449.46 140
1449.55 140
1449.64 136
1449.73 132
1449.81 128
1449.90 126
1449.99 126
1450.07 127
1450.16 129
1450.25 130
1450.34 129
1450.42 127
1450.51 122
1450.60 116
1450.69 110
1450.77 106
1450.86 102
1450.95 100
1451.03 99
1451.12 97
1451.21 94
1451.30 90
1451.38 85
1451.47 78
1451.56 72
1451.64 66
1451.73 62
1451.82 61
1451.91 61
1451.99 63
1452.08 66
1452.17 69
1452.26 70
1452.34 70
1452.43 68
1452.52 64
1452.60 58
1452.69 52
1452.78 47
1452.87 44
1452.95 43
1453.04 46
1453.13 52
1453.22 60
1453.30 68
1453.39 76
1453.48 82
1453.56 86
1453.65 88
1453.74 88
1453.83 86
1453.91 84
1454.00 80
1454.09 78
1454.18 75
1454.26 74
1454.35 72
1454.44 71
1454.53 70
1454.61 68
1454.70 65
1454.79 61
1454.87 57
1454.96 53
1455.05 50
1455.14 49
1455.22 49
1455.31 50
1455.40 52
1455.49 54
1455.57 56
1455.66 57
1455.75 55
1455.84 52
1455.92 47
1456.01 40
1456.10 35
1456.18 30
1456.27 28
1456.36 30
1456.45 33
1456.53 38
1456.62 43
1456.71 47
1456.80 49
1456.88 49
1456.97 47
1457.06 45
1457.15 43
1457.23 42
1457.32 42
1457.41 42
1457.50 42
1457.58 41
1457.67 40
1457.76 40
1457.85 40
1457.93 42
1458.02 44
1458.11 48
1458.20 53
1458.28 57
1458.37 60
1458.46 62
1458.55 63
1458.63 63
1458.72 62
1458.81 62
1458.90 62
1458.98 63
1459.07 63
1459.16 62
1459.24 61
1459.33 57
1459.42 53
1459.51 49
1459.59 46
1459.68 44
1459.77 44
1459.86 46
1459.94 49
1460.03 53
1460.12 55
1460.21 56
1460.29 56
1460.38 55
1460.47 55
1460.56 56
1460.64 57
1460.73 59
1460.82 61
1460.91 61
1460.99 60
1461.08 59
1461.17 57
1461.26 55
1461.35 55
1461.43 57
1461.52 60
1461.61 64
1461.70 67
1461.78 70
1461.87 71
1461.96 69
1462.05 66
1462.13 61
1462.22 57
1462.31 53
1462.40 50
1462.48 49
1462.57 49
1462.66 50
1462.75 51
1462.83 52
1462.92 51
1463.01 50
1463.10 49
1463.18 47
1463.27 45
1463.36 44
1463.45 42
1463.53 41
1463.62 40
1463.71 39
1463.80 38
1463.88 38
1463.97 38
1464.06 39
1464.15 41
1464.24 43
1464.32 47
1464.41 50
1464.50 52
1464.59 53
1464.67 53
1464.76 51
1464.85 48
1464.94 43
1465.02 38
1465.11 34
1465.20 31
1465.29 31
1465.37 32
1465.46 34
1465.55 37
1465.64 39
1465.73 40
1465.81 40
1465.90 38
1465.99 36
1466.08 34
1466.16 33
1466.25 32
1466.34 32
1466.43 33
1466.51 34
1466.60 35
1466.69 37
1466.78 39
1466.87 41
1466.95 46
1467.04 52
1467.13 59
1467.22 68
1467.30 78
1467.39 88
1467.48 98
1467.57 106
1467.65 112
1467.74 117
1467.83 119
1467.92 121
1468.01 121
1468.09 121
1468.18 121
1468.27 120
1468.36 119
1468.44 117
1468.53 115
1468.62 112
1468.71 109
1468.80 106
1468.88 104
1468.97 102
1469.06 100
1469.15 99
1469.23 97
1469.32 95
1469.41 93
1469.50 89
1469.59 85
1469.67 79
1469.76 73
1469.85 65
1469.94 58
1470.02 50
1470.11 44
1470.20 39
1470.29 36
1470.38 36
1470.46 38
1470.55 42
1470.64 46
1470.73 50
1470.81 53
1470.90 56
1470.99 57
1471.08 58
1471.17 59
1471.25 59
1471.34 60
1471.43 61
1471.52 61
1471.60 61
1471.69 61
1471.78 60
1471.87 59
1471.96 59
1472.04 58
1472.13 59
1472.22 60
1472.31 62
1472.40 65
1472.48 69
1472.57 73
1472.66 75
1472.75 76
1472.83 74
1472.92 70
1473.01 63
1473.10 54
1473.19 46
1473.27 38
1473.36 33
1473.45 31
1473.54 32
1473.63 35
1473.71 39
1473.80 42
1473.89 44
1473.98 45
1474.07 44
1474.15 43
1474.24 41
1474.33 41
1474.42 42
1474.51 43
1474.59 45
1474.68 47
1474.77 49
1474.86 50
1474.94 50
1475.03 49
1475.12 46
1475.21 42
1475.30 35
1475.38 27
1475.47 18
1475.56 8
1475.65 0
1475.74 0
1475.82 0
1475.91 0
1476.00 0
1476.09 0
1476.18 0
1476.26 2
1476.35 8
1476.44 12
1476.53 13
1476.62 13
1476.70 12
1476.79 10
1476.88 10
1476.97 10
1477.06 12
1477.14 16
1477.23 21
1477.32 27
1477.41 34
1477.50 40
1477.58 45
1477.67 50
1477.76 54
1477.85 58
1477.94 61
1478.02 64
1478.11 67
1478.20 69
1478.29 72
1478.38 73
1478.46 73
1478.55 71
1478.64 68
1478.73 62
1478.82 55
1478.90 47
1478.99 37
1479.08 28
1479.17 20
1479.26 12
1479.35 6
1479.43 2
1479.52 0
1479.61 0
1479.70 0
1479.79 0
1479.87 0
1479.96 2
1480.05 7
1480.14 12
1480.23 16
1480.31 20
1480.40 23
1480.49 24
1480.58 24
1480.67 23
1480.75 21
1480.84 19
1480.93 17
1481.02 15
1481.11 12
1481.20 9
1481.28 5
1481.37 2
1481.46 0
1481.55 0
1481.64 1
1481.72 5
1481.81 10
1481.90 15
1481.99 19
1482.08 22
1482.17 23
1482.25 23
1482.34 23
1482.43 23
1482.52 24
1482.61 27
1482.69 30
1482.78 33
1482.87 35
1482.96 35
1483.05 33
1483.14 30
1483.22 26
1483.31 23
1483.40 20
1483.49 18
1483.58 17
1483.66 16
1483.75 16
1483.84 17
1483.93 18
1484.02 19
1484.11 21
1484.19 23
1484.28 24
1484.37 25
1484.46 26
1484.55 28
1484.63 31
1484.72 35
1484.81 40
1484.90 46
1484.99 52
1485.08 57
1485.16 60
1485.25 60
1485.34 56
1485.43 48
1485.52 38
1485.61 27
1485.69 16
1485.78 7
1485.87 1
1485.96 0
1486.05 0
1486.13 4
1486.22 11
1486.31 19
1486.40 29
1486.49 38
1486.58 48
1486.66 57
1486.75 66
1486.84 75
1486.93 85
1487.02 93
1487.11 101
1487.19 107
1487.28 111
1487.37 113
1487.46 114
1487.55 113
1487.64 112
1487.72 111
1487.81 111
1487.90 113
1487.99 115
1488.08 119
1488.17 122
1488.25 126
1488.34 129
1488.43 131
1488.52 130
1488.61 127
1488.70 122
1488.78 115
1488.87 107
1488.96 99
1489.05 93
1489.14 90
1489.23 88
1489.31 89
1489.40 90
1489.49 91
1489.58 93
1489.67 94
1489.76 95
1489.84 98
1489.93 103
1490.02 109
1490.11 117
1490.20 124
1490.29 129
1490.38 131
1490.46 130
1490.55 125
1490.64 118
1490.73 109
1490.82 101
1490.91 94
1490.99 88
1491.08 84
1491.17 81
1491.26 79
1491.35 76
1491.44 74
1491.52 70
1491.61 67
1491.70 64
1491.79 62
1491.88 61
1491.97 62
1492.06 64
1492.14 67
1492.23 69
1492.32 71
1492.41 70
1492.50 69
1492.59 65
1492.67 61
1492.76 57
1492.85 54
1492.94 53
1493.03 53
1493.12 56
1493.21 59
1493.29 63
1493.38 66
1493.47 68
1493.56 68
1493.65 67
1493.74 66
1493.83 63
1493.91 60
1494.00 57
1494.09 54
1494.18 51
1494.27 48
1494.36 45
1494.44 42
1494.53 40
1494.62 40
1494.71 41
1494.80 44
1494.89 47
1494.98 52
1495.06 56
1495.15 60
1495.24 62
1495.33 64
1495.42 64
1495.51 64
1495.60 63
1495.68 61
1495.77 58
1495.86 54
1495.95 49
1496.04 44
1496.13 39
1496.22 35
1496.30 32
1496.39 31
1496.48 32
1496.57 33
1496.66 35
1496.75 36
1496.84 36
1496.92 36
1497.01 37
1497.10 38
1497.19 40
1497.28 45
1497.37 51
1497.46 58
1497.54 65
1497.63 72
1497.72 78
1497.81 82
1497.90 84
1497.99 84
1498.08 81
1498.17 77
1498.25 72
1498.34 65
1498.43 59
1498.52 52
1498.61 47
1498.70 41
1498.79 37
1498.87 32
1498.96 28
1499.05 24
1499.14 21
1499.23 17
1499.32 15
1499.41 13
1499.49 12
1499.58 13
1499.67 15
1499.76 18
1499.85 22
1499.94 26
1500.03 29
1500.12 32
1500.20 32
1500.29 31
1500.38 29
1500.47 26
1500.56 22
1500.65 19
1500.74 18
1500.83 18
1500.91 20
1501.00 23
1501.09 27
1501.18 32
1501.27 37
1501.36 42
1501.45 45
1501.54 47
1501.62 46
1501.71 42
1501.80 37
1501.89 32
1501.98 27
1502.07 24
1502.16 24
1502.25 25
1502.33 28
1502.42 30
1502.51 32
1502.60 32
1502.69 31
1502.78 29
1502.87 26
1502.96 24
1503.04 22
1503.13 23
1503.22 26
1503.31 30
1503.40 36
1503.49 42
1503.58 49
1503.67 54
1503.75 57
1503.84 58
1503.93 58
1504.02 56
1504.11 52
1504.20 49
1504.29 45
1504.38 42
1504.46 39
1504.55 36
1504.64 34
1504.73 33
1504.82 33
1504.91 34
1505.00 36
1505.09 40
1505.18 44
1505.26 49
1505.35 53
1505.44 56
1505.53 58
1505.62 57
1505.71 55
1505.80 52
1505.89 49
1505.98 46
1506.06 46
1506.15 48
1506.24 52
1506.33 58
1506.42 65
1506.51 72
1506.60 76
1506.69 78
1506.78 76
1506.86 71
1506.95 63
1507.04 54
1507.13 44
1507.22 35
1507.31 28
1507.40 24
1507.49 23
1507.58 26
1507.66 30
1507.75 36
1507.84 43
1507.93 48
1508.02 52
1508.11 54
1508.20 54
1508.29 53
1508.38 52
1508.46 51
1508.55 52
1508.64 54
1508.73 58
1508.82 62
1508.91 66
1509.00 70
1509.09 72
1509.18 73
1509.26 73
1509.35 73
1509.44 72
1509.53 72
1509.62 73
1509.71 75
1509.80 77
1509.89 79
1509.98 81
1510.07 82
1510.15 82
1510.24 82
1510.33 82
1510.42 81
1510.51 81
1510.60 79
1510.69 76
1510.78 73
1510.87 69
1510.96 65
1511.04 63
1511.13 62
1511.22 64
1511.31 68
1511.40 73
1511.49 79
1511.58 84
1511.67 88
1511.76 90
1511.85 90
1511.94 89
1512.02 87
1512.11 85
1512.20 84
1512.29 85
1512.38 88
1512.47 93
1512.56 99
1512.65 104
1512.74 107
1512.83 109
1512.91 108
1513.00 106
1513.09 102
1513.18 98
1513.27 95
1513.36 91
1513.45 89
1513.54 87
1513.63 86
1513.72 86
1513.81 87
1513.89 89
1513.98 92
1514.07 95
1514.16 99
1514.25 101
1514.34 103
1514.43 103
1514.52 102
1514.61 100
1514.70 97
1514.79 94
1514.87 90
1514.96 85
1515.05 79
1515.14 74
1515.23 70
1515.32 66
1515.41 65
1515.50 65
1515.59 66
1515.68 68
1515.77 70
1515.86 72
1515.94 72
1516.03 73
1516.12 73
1516.21 72
1516.30 72
1516.39 71
1516.48 71
1516.57 71
1516.66 71
1516.75 71
1516.84 72
1516.93 72
1517.01 71
1517.10 68
1517.19 63
1517.28 57
1517.37 51
1517.46 45
1517.55 40
1517.64 38
1517.73 37
1517.82 38
1517.91 39
1518.00 37
1518.09 34
1518.17 28
1518.26 20
1518.35 10
1518.44 1
1518.53 0
1518.62 0
1518.71 0
1518.80 0
1518.89 0
1518.98 0
1519.07 4
1519.16 7
1519.25 9
1519.33 8
1519.42 6
1519.51 3
1519.60 1
1519.69 1
1519.78 1
1519.87 4
1519.96 7
1520.05 10
1520.14 14
1520.23 17
1520.32 19
1520.41 19
1520.50 19
1520.58 18
1520.67 16
1520.76 14
1520.85 11
1520.94 8
1521.03 5
1521.12 2
1521.21 0
1521.30 0
1521.39 0
1521.48 0
1521.57 0
1521.66 2
1521.75 5
1521.83 8
1521.92 11
1522.01 13
1522.10 14
1522.19 16
1522.28 17
1522.37 18
1522.46 18
1522.55 19
1522.64 20
1522.73 21
1522.82 22
1522.91 25
1523.00 29
1523.09 34
1523.18 40
1523.26 46
1523.35 52
1523.44 56
1523.53 58
1523.62 58
1523.71 55
1523.80 51
1523.89 46
1523.98 41
1524.07 35
1524.16 30
1524.25 25
1524.34 20
1524.43 15
1524.52 10
1524.61 5
1524.70 2
1524.78 1
1524.87 2
1524.96 5
1525.05 11
1525.14 17
1525.23 24
1525.32 30
1525.41 34
1525.50 36
1525.59 36
1525.68 35
1525.77 33
1525.86 31
1525.95 28
1526.04 26
1526.13 25
1526.22 24
1526.30 24
1526.39 24
1526.48 26
1526.57 30
1526.66 36
1526.75 43
1526.84 50
1526.93 58
1527.02 64
1527.11 70
1527.20 75
1527.29 79
1527.38 82
1527.47 85
1527.56 86
1527.65 86
1527.74 85
1527.83 82
1527.92 78
1528.01 73
1528.09 70
1528.18 67
1528.27 64
1528.36 62
1528.45 60
1528.54 58
1528.63 55
1528.72 51
1528.81 47
1528.90 44
1528.99 42
1529.08 42
1529.17 44
1529.26 47
1529.35 52
1529.44 57
1529.53 61
1529.62 63
1529.71 63
1529.80 59
1529.89 54
1529.98 48
1530.06 43
1530.15 38
1530.24 36
1530.33 35
1530.42 35
1530.51 37
1530.60 40
1530.69 44
1530.78 50
1530.87 57
1530.96 66
1531.05 76
1531.14 86
1531.23 95
1531.32 102
1531.41 106
1531.50 108
1531.59 108
1531.68 107
1531.77 105
1531.86 104
1531.95 104
1532.04 103
1532.13 102
1532.22 100
1532.31 96
1532.39 92
1532.48 86
1532.57 79
1532.66 72
1532.75 67
1532.84 63
1532.93 62
1533.02 64
1533.11 69
1533.20 76
1533.29 84
1533.38 91
1533.47 97
1533.56 101
1533.65 101
1533.74 99
1533.83 94
1533.92 87
1534.01 80
1534.10 72
1534.19 64
1534.28 57
1534.37 50
1534.46 45
1534.55 40
1534.64 37
1534.73 35
1534.82 34
1534.91 34
1535.00 34
1535.09 34
1535.17 33
1535.26 30
1535.35 26
1535.44 21
1535.53 17
1535.62 14
1535.71 13
1535.80 15
1535.89 18
1535.98 23
1536.07 28
1536.16 33
1536.25 38
1536.34 42
1536.43 45
1536.52 48
1536.61 51
1536.70 53
1536.79 54
1536.88 56
1536.97 59
1537.06 62
1537.15 66
1537.24 70
1537.33 75
1537.42 79
1537.51 82
1537.60 84
1537.69 86
1537.78 88
1537.87 90
1537.96 93
1538.05 97
1538.14 100
1538.23 102
1538.32 103
1538.41 103
1538.50 102
1538.59 101
1538.68 98
1538.77 97
1538.86 96
1538.95 97
1539.04 100
1539.13 106
1539.22 114
1539.31 125
1539.39 136
1539.48 149
1539.57 162
1539.66 174
1539.75 187
1539.84 199
1539.93 211
1540.02 222
1540.11 233
1540.20 243
1540.29 253
1540.38 262
1540.47 270
1540.56 277
1540.65 284
1540.74 289
1540.83 294
1540.92 299
1541.01 304
1541.10 308
1541.19 311
1541.28 313
1541.37 315
1541.46 317
1541.55 320
1541.64 326
1541.73 335
1541.82 349
1541.91 367
1542.00 388
1542.09 410
1542.18 432
1542.27 452
1542.36 469
1542.45 480
1542.54 486
1542.63 486
1542.72 483
1542.81 477
1542.90 470
1542.99 465
1543.08 462
1543.17 464
1543.26 469
1543.35 478
1543.44 490
1543.53 502
1543.62 512
1543.71 520
1543.80 524
1543.89 524
1543.98 520
1544.07 514
1544.16 506
1544.25 497
1544.34 488
1544.43 478
1544.52 468
1544.61 458
1544.70 448
1544.79 437
1544.88 425
1544.97 412
1545.06 398
1545.15 382
1545.24 366
1545.33 350
1545.42 335
1545.51 320
1545.60 307
1545.69 296
1545.78 287
1545.87 280
1545.96 275
1546.05 272
1546.14 271
1546.23 270
1546.32 270
1546.41 270
1546.50 269
1546.59 268
1546.68 266
1546.77 264
1546.86 261
1546.95 258
1547.04 255
1547.13 250
1547.22 246
1547.31 240
1547.40 234
1547.49 227
1547.58 219
1547.67 210
1547.76 201
1547.85 192
1547.94 183
1548.03 174
1548.12 165
1548.21 156
1548.30 148
1548.39 141
1548.48 135
1548.57 130
1548.66 126
1548.75 124
1548.84 123
1548.93 123
1549.02 124
1549.11 125
1549.20 125
1549.29 124
1549.38 123
1549.47 121
1549.56 120
1549.65 118
1549.74 117
1549.84 116
1549.93 115
1550.02 113
1550.11 110
1550.20 106
1550.29 101
1550.38 96
1550.47 92
1550.56 90
1550.65 89
1550.74 89
1550.83 90
1550.92 93
1551.01 97
1551.10 102
1551.19 108
1551.28 113
1551.37 118
1551.46 121
1551.55 121
1551.64 119
1551.73 115
1551.82 109
1551.91 102
1552.00 94
1552.09 87
1552.18 80
1552.27 75
1552.36 71
1552.45 68
1552.54 66
1552.63 66
1552.72 67
1552.81 70
1552.90 74
1552.99 79
1553.08 85
1553.17 93
1553.26 102
1553.35 110
1553.44 118
1553.53 124
1553.62 128
1553.71 128
1553.80 127
1553.89 123
1553.98 119
1554.08 114
1554.17 110
1554.26 105
1554.35 100
1554.44 95
1554.53 91
1554.62 87
1554.71 85
1554.80 87
1554.89 91
1554.98 98
1555.07 107
1555.16 115
1555.25 123
1555.34 130
1555.43 135
1555.52 139
1555.61 142
1555.70 145
1555.79 148
1555.88 149
1555.97 149
1556.06 147
1556.15 144
1556.24 140
1556.33 136
1556.42 134
1556.51 133
1556.60 135
1556.69 138
1556.78 143
1556.88 148
1556.97 152
1557.06 155
1557.15 155
1557.24 154
1557.33 151
1557.42 147
1557.51 143
1557.60 141
1557.69 139
1557.78 137
1557.87 136
1557.96 133
1558.05 130
1558.14 126
1558.23 122
1558.32 118
1558.41 116
1558.50 116
1558.59 117
1558.68 119
1558.77 123
1558.86 126
1558.95 129
1559.04 131
1559.13 132
1559.23 133
1559.32 133
1559.41 133
1559.50 133
1559.59 133
1559.68 134
1559.77 134
1559.86 134
1559.95 133
1560.04 133
1560.13 132
1560.22 132
1560.31 131
1560.40 130
1560.49 128
1560.58 124
1560.67 119
1560.76 114
1560.85 109
1560.94 104
1561.03 101
1561.12 100
1561.22 102
1561.31 106
1561.40 111
1561.49 119
1561.58 127
1561.67 135
1561.76 143
1561.85 151
1561.94 159
1562.03 167
1562.12 175
1562.21 184
1562.30 194
1562.39 206
1562.48 218
1562.57 233
1562.66 248
1562.75 266
1562.84 285
1562.94 305
1563.03 325
1563.12 346
1563.21 365
1563.30 381
1563.39 396
1563.48 407
1563.57 415
1563.66 420
1563.75 423
1563.84 425
1563.93 427
1564.02 430
1564.11 435
1564.20 444
1564.29 456
1564.38 472
1564.47 491
1564.57 515
1564.66 542
1564.75 571
1564.84 602
1564.93 634
1565.02 666
1565.11 698
1565.20 729
1565.29 761
1565.38 792
1565.47 825
1565.56 859
1565.65 895
1565.74 932
1565.83 969
1565.92 1008
1566.01 1047
1566.11 1087
1566.20 1130
1566.29 1177
1566.38 1231
1566.47 1290
1566.56 1356
1566.65 1426
1566.74 1499
1566.83 1572
1566.92 1643
1567.01 1713
1567.10 1783
1567.19 1855
1567.28 1933
1567.37 2019
1567.47 2117
1567.56 2225
1567.65 2345
1567.74 2473
1567.83 2607
1567.92 2745
1568.01 2883
1568.10 3018
1568.19 3147
1568.28 3269
1568.37 3380
1568.46 3481
1568.55 3569
1568.64 3645
1568.73 3709
1568.83 3764
1568.92 3811
1569.01 3855
1569.10 3897
1569.19 3941
1569.28 3990
1569.37 4047
1569.46 4112
1569.55 4187
1569.64 4270
1569.73 4359
1569.82 4449
1569.91 4536
1570.00 4612
1570.10 4672
1570.19 4713
1570.28 4734
1570.37 4735
1570.46 4719
1570.55 4691
1570.64 4655
1570.73 4616
1570.82 4578
1570.91 4542
1571.00 4509
1571.09 4479
1571.18 4451
1571.28 4422
1571.37 4389
1571.46 4351
1571.55 4305
1571.64 4251
1571.73 4189
1571.82 4120
1571.91 4046
1572.00 3969
1572.09 3891
1572.18 3813
1572.27 3738
1572.36 3665
1572.46 3597
1572.55 3532
1572.64 3471
1572.73 3412
1572.82 3354
1572.91 3294
1573.00 3231
1573.09 3164
1573.18 3094
1573.27 3021
1573.36 2946
1573.45 2872
1573.55 2800
1573.64 2730
1573.73 2662
1573.82 2596
1573.91 2531
1574.00 2468
1574.09 2405
1574.18 2343
1574.27 2282
1574.36 2222
1574.45 2164
1574.55 2109
1574.64 2057
1574.73 2009
1574.82 1966
1574.91 1925
1575.00 1887
1575.09 1850
1575.18 1810
1575.27 1768
1575.36 1722
1575.45 1672
1575.54 1621
1575.64 1571
1575.73 1522
1575.82 1479
1575.91 1440
1576.00 1405
1576.09 1374
1576.18 1346
1576.27 1320
1576.36 1294
1576.45 1269
1576.54 1243
1576.64 1216
1576.73 1190
1576.82 1162
1576.91 1134
1577.00 1106
1577.09 1076
1577.18 1047
1577.27 1019
1577.36 992
1577.45 967
1577.55 944
1577.64 922
1577.73 902
1577.82 883
1577.91 862
1578.00 841
1578.09 819
1578.18 797
1578.27 775
1578.36 753
1578.45 734
1578.55 716
1578.64 701
1578.73 686
1578.82 673
1578.91 659
1579.00 645
1579.09 631
1579.18 616
1579.27 601
1579.36 585
1579.46 570
1579.55 553
1579.64 538
1579.73 522
1579.82 508
1579.91 495
1580.00 485
1580.09 476
1580.18 468
1580.28 461
1580.37 453
1580.46 443
1580.55 432
1580.64 419
1580.73 407
1580.82 397
1580.91 391
1581.00 387
1581.09 386
1581.19 386
1581.28 384
1581.37 380
1581.46 371
1581.55 360
1581.64 346
1581.73 334
1581.82 324
1581.91 317
1582.01 313
1582.10 311
1582.19 309
1582.28 304
1582.37 297
1582.46 287
1582.55 276
1582.64 265
1582.73 257
1582.83 251
1582.92 250
1583.01 251
1583.10 253
1583.19 256
1583.28 259
1583.37 261
1583.46 262
1583.55 262
1583.65 262
1583.74 261
1583.83 259
1583.92 256
1584.01 251
1584.10 243
1584.19 233
1584.28 223
1584.37 213
1584.47 205
1584.56 200
1584.65 197
1584.74 197
1584.83 198
1584.92 200
1585.01 201
1585.10 202
1585.19 203
1585.29 204
1585.38 206
1585.47 210
1585.56 214
1585.65 217
1585.74 220
1585.83 220
1585.92 218
1586.02 215
1586.11 210
1586.20 204
1586.29 199
1586.38 195
1586.47 192
1586.56 191
1586.65 192
1586.75 195
1586.84 199
1586.93 205
1587.02 212
1587.11 219
1587.20 226
1587.29 233
1587.38 239
1587.48 245
1587.57 252
1587.66 258
1587.75 264
1587.84 270
1587.93 275
1588.02 278
1588.11 281
1588.21 282
1588.30 283
1588.39 284
1588.48 285
1588.57 288
1588.66 292
1588.75 297
1588.84 304
1588.94 312
1589.03 320
1589.12 330
1589.21 341
1589.30 351
1589.39 361
1589.48 370
1589.57 377
1589.67 383
1589.76 388
1589.85 392
1589.94 395
1590.03 398
1590.12 400
1590.21 401
1590.31 401
1590.40 400
1590.49 399
1590.58 398
1590.67 399
1590.76 402
1590.85 409
1590.94 418
1591.04 431
1591.13 445
1591.22 459
1591.31 472
1591.40 482
1591.49 488
1591.58 491
1591.68 491
1591.77 490
1591.86 488
1591.95 487
1592.04 485
1592.13 483
1592.22 480
1592.31 475
1592.41 466
1592.50 456
1592.59 445
1592.68 434
1592.77 426
1592.86 421
1592.95 420
1593.05 421
1593.14 425
1593.23 429
1593.32 432
1593.41 434
1593.50 435
1593.59 434
1593.69 431
1593.78 429
1593.87 426
1593.96 423
1594.05 419
1594.14 414
1594.23 409
1594.33 403
1594.42 396
1594.51 390
1594.60 384
1594.69 379
1594.78 375
1594.87 372
1594.97 370
1595.06 369
1595.15 368
1595.24 366
1595.33 364
1595.42 362
1595.51 360
1595.61 356
1595.70 352
1595.79 346
1595.88 338
1595.97 329
1596.06 319
1596.16 307
1596.25 296
1596.34 287
1596.43 279
1596.52 274
1596.61 271
1596.70 270
1596.80 271
1596.89 273
1596.98 274
1597.07 275
1597.16 274
1597.25 272
1597.34 269
1597.44 266
1597.53 262
1597.62 258
1597.71 255
1597.80 253
1597.89 251
1597.99 250
1598.08 249
1598.17 247
1598.26 246
1598.35 244
1598.44 242
1598.53 242
1598.63 242
1598.72 243
1598.81 245
1598.90 248
1598.99 250
1599.08 250
1599.18 249
1599.27 247
1599.36 243
1599.45 238
1599.54 234
1599.63 231
1599.73 228
1599.82 226
1599.91 224
1600.00 222
1600.09 218
1600.18 213
1600.28 207
1600.37 201
1600.46 195
1600.55 188
1600.64 182
1600.73 176
1600.82 169
1600.92 162
1601.01 156
1601.10 150
1601.19 144
1601.28 140
1601.37 138
1601.47 137
1601.56 139
1601.65 142
1601.74 148
1601.83 155
1601.92 162
1602.02 169
1602.11 175
1602.20 179
1602.29 182
1602.38 184
1602.47 186
1602.57 188
1602.66 190
1602.75 192
1602.84 194
1602.93 196
1603.02 198
1603.12 199
1603.21 199
1603.30 198
1603.39 196
1603.48 194
1603.57 191
1603.67 188
1603.76 186
1603.85 184
1603.94 184
1604.03 186
1604.13 188
1604.22 190
1604.31 193
1604.40 196
1604.49 198
1604.58 200
1604.68 202
1604.77 205
1604.86 208
1604.95 213
1605.04 220
1605.13 229
1605.23 240
1605.32 252
1605.41 265
1605.50 278
1605.59 291
1605.68 302
1605.78 313
1605.87 323
1605.96 332
1606.05 342
1606.14 351
1606.24 359
1606.33 366
1606.42 372
1606.51 377
1606.60 380
1606.69 383
1606.79 386
1606.88 390
1606.97 395
1607.06 403
1607.15 413
1607.25 423
1607.34 434
1607.43 445
1607.52 456
1607.61 467
1607.70 478
1607.80 488
1607.89 499
1607.98 511
1608.07 522
1608.16 532
1608.26 540
1608.35 545
1608.44 546
1608.53 544
1608.62 537
1608.71 527
1608.81 515
1608.90 501
1608.99 486
1609.08 472
1609.17 459
1609.27 448
1609.36 438
1609.45 431
1609.54 425
1609.63 420
1609.73 416
1609.82 412
1609.91 409
1610.00 406
1610.09 403
1610.18 401
1610.28 399
1610.37 396
1610.46 393
1610.55 389
1610.64 384
1610.74 378
1610.83 371
1610.92 364
1611.01 356
1611.10 349
1611.20 343
1611.29 336
1611.38 330
1611.47 323
1611.56 316
1611.66 308
1611.75 299
1611.84 290
1611.93 282
1612.02 275
1612.11 271
1612.21 269
1612.30 269
1612.39 270
1612.48 272
1612.57 273
1612.67 272
1612.76 268
1612.85 261
1612.94 251
1613.03 238
1613.13 225
1613.22 211
1613.31 198
1613.40 188
1613.49 180
1613.59 175
1613.68 172
1613.77 171
1613.86 170
1613.95 169
1614.05 168
1614.14 166
1614.23 163
1614.32 159
1614.41 154
1614.51 150
1614.60 145
1614.69 141
1614.78 138
1614.87 136
1614.97 135
1615.06 135
1615.15 134
1615.24 132
1615.33 128
1615.43 122
1615.52 114
1615.61 106
1615.70 99
1615.80 93
1615.89 88
1615.98 85
1616.07 82
1616.16 79
1616.26 76
1616.35 73
1616.44 71
1616.53 70
1616.62 70
1616.72 71
1616.81 73
1616.90 75
1616.99 76
1617.08 76
1617.18 76
1617.27 76
1617.36 77
1617.45 78
1617.54 81
1617.64 84
1617.73 87
1617.82 89
1617.91 90
1618.01 89
1618.10 85
1618.19 80
1618.28 75
1618.37 70
1618.47 67
1618.56 66
1618.65 67
1618.74 70
1618.83 74
1618.93 78
1619.02 82
1619.11 84
1619.20 85
1619.30 85
1619.39 85
1619.48 84
1619.57 83
1619.66 81
1619.76 78
1619.85 75
1619.94 72
1620.03 70
1620.12 68
1620.22 68
1620.31 70
1620.40 73
1620.49 76
1620.59 79
1620.68 80
1620.77 78
1620.86 74
1620.95 67
1621.05 59
1621.14 51
1621.23 44
1621.32 38
1621.42 35
1621.51 34
1621.60 34
1621.69 35
1621.78 37
1621.88 40
1621.97 44
1622.06 50
1622.15 58
1622.25 67
1622.34 76
1622.43 84
1622.52 91
1622.61 95
1622.71 97
1622.80 97
1622.89 96
1622.98 94
1623.08 91
1623.17 87
1623.26 83
1623.35 78
1623.44 73
1623.54 67
1623.63 62
1623.72 57
1623.81 54
1623.91 52
1624.00 51
1624.09 51
1624.18 51
1624.28 51
1624.37 50
1624.46 50
1624.55 48
1624.64 46
1624.74 44
1624.83 41
1624.92 37
1625.01 33
1625.11 29
1625.20 25
1625.29 21
1625.38 17
1625.48 15
1625.57 13
1625.66 12
1625.75 11
1625.84 10
1625.94 9
1626.03 8
1626.12 6
1626.21 4
1626.31 3
1626.40 1
1626.49 0
1626.58 0
1626.68 0
1626.77 0
1626.86 0
1626.95 0
1627.05 0
1627.14 0
1627.23 4
1627.32 9
1627.42 14
1627.51 17
1627.60 19
1627.69 19
1627.78 17
1627.88 15
1627.97 12
1628.06 9
1628.15 7
1628.25 6
1628.34 5
1628.43 5
1628.52 5
1628.62 5
1628.71 5
1628.80 5
1628.89 5
1628.99 5
1629.08 5
1629.17 4
1629.26 4
1629.36 3
1629.45 2
1629.54 2
1629.63 3
1629.73 6
1629.82 9
1629.91 14
1630.00 19
1630.10 23
1630.19 27
1630.28 29
1630.37 30
1630.47 31
1630.56 32
1630.65 32
1630.74 33
1630.84 33
1630.93 34
1631.02 35
1631.11 35
1631.21 35
1631.30 35
1631.39 35
1631.48 36
1631.58 37
1631.67 37
1631.76 37
1631.85 36
1631.95 35
1632.04 33
1632.13 31
1632.22 29
1632.32 27
1632.41 26
1632.50 25
1632.59 24
1632.69 23
1632.78 20
1632.87 16
1632.96 10
1633.06 3
1633.15 0
1633.24 0
1633.33 0
1633.43 0
1633.52 0
1633.61 0
1633.70 0
1633.80 0
1633.89 4
1633.98 11
1634.07 17
1634.17 24
1634.26 32
1634.35 42
1634.44 53
1634.54 65
1634.63 78
1634.72 89
1634.81 97
1634.91 103
1635.00 105
1635.09 103
1635.18 99
1635.28 92
1635.37 83
1635.46 74
1635.56 64
1635.65 56
1635.74 49
1635.83 45
1635.93 44
1636.02 47
1636.11 52
1636.20 58
1636.30 63
1636.39 66
1636.48 66
1636.57 63
1636.67 56
1636.76 48
1636.85 40
1636.94 33
1637.04 29
1637.13 27
1637.22 27
1637.32 29
1637.41 31
1637.50 34
1637.59 36
1637.69 38
1637.78 41
1637.87 44
1637.96 48
1638.06 52
1638.15 55
1638.24 58
1638.34 58
1638.43 58
1638.52 55
1638.61 51
1638.71 47
1638.80 42
1638.89 38
1638.98 35
1639.08 32
1639.17 30
1639.26 28
1639.35 27
1639.45 26
1639.54 25
1639.63 25
1639.73 25
1639.82 25
1639.91 27
1640.00 28
1640.10 29
1640.19 31
1640.28 32
1640.38 34
1640.47 37
1640.56 42
1640.65 47
1640.75 52
1640.84 57
1640.93 60
1641.02 61
1641.12 59
1641.21 55
1641.30 49
1641.40 43
1641.49 37
1641.58 33
1641.67 31
1641.77 31
1641.86 32
1641.95 35
1642.05 37
1642.14 40
1642.23 41
1642.32 42
1642.42 43
1642.51 42
1642.60 42
1642.69 42
1642.79 41
1642.88 40
1642.97 38
1643.07 37
1643.16 36
1643.25 35
1643.34 35
1643.44 37
1643.53 40
1643.62 45
1643.72 50
1643.81 56
1643.90 62
1643.99 67
1644.09 72
1644.18 74
1644.27 75
1644.37 73
1644.46 70
1644.55 66
1644.64 61
1644.74 54
1644.83 47
1644.92 40
1645.02 34
1645.11 29
1645.20 27
1645.29 26
1645.39 27
1645.48 30
1645.57 33
1645.67 36
1645.76 38
1645.85 39
1645.95 40
1646.04 42
1646.13 45
1646.22 48
1646.32 52
1646.41 57
1646.50 62
1646.60 66
1646.69 70
1646.78 73
1646.87 75
1646.97 75
1647.06 74
1647.15 71
1647.25 66
1647.34 59
1647.43 50
1647.52 41
1647.62 32
1647.71 24
1647.80 18
1647.90 15
1647.99 16
1648.08 19
1648.18 25
1648.27 33
1648.36 42
1648.45 50
1648.55 56
1648.64 60
1648.73 62
1648.83 62
1648.92 62
1649.01 62
1649.11 63
1649.20 65
1649.29 69
1649.38 74
1649.48 78
1649.57 80
1649.66 79
1649.76 75
1649.85 67
1649.94 57
1650.04 44
1650.13 31
1650.22 19
1650.31 9
1650.41 0
1650.50 0
1650.59 0
1650.69 0
1650.78 0
1650.87 0
1650.97 0
1651.06 0
1651.15 1
1651.25 6
1651.34 11
1651.43 15
1651.52 17
1651.62 19
1651.71 21
1651.80 23
1651.90 25
1651.99 26
1652.08 27
1652.18 26
1652.27 24
1652.36 20
1652.46 16
1652.55 12
1652.64 8
1652.73 7
1652.83 7
1652.92 10
1653.01 13
1653.11 17
1653.20 22
1653.29 26
1653.39 30
1653.48 34
1653.57 37
1653.67 39
1653.76 41
1653.85 41
1653.95 39
1654.04 37
1654.13 33
1654.22 27
1654.32 21
1654.41 14
1654.50 8
1654.60 2
1654.69 0
1654.78 0
1654.88 0
1654.97 0
1655.06 3
1655.16 9
1655.25 15
1655.34 20
1655.44 25
1655.53 28
1655.62 30
1655.72 30
1655.81 31
1655.90 30
1655.99 29
1656.09 27
1656.18 25
1656.27 23
1656.37 19
1656.46 16
1656.55 13
1656.65 9
1656.74 6
1656.83 3
1656.93 1
1657.02 0
1657.11 0
1657.21 0
1657.30 0
1657.39 0
1657.49 0
1657.58 0
1657.67 0
1657.77 2
1657.86 2
1657.95 2
1658.05 3
1658.14 3
1658.23 5
1658.33 9
1658.42 14
1658.51 21
1658.61 27
1658.70 33
1658.79 37
1658.89 39
1658.98 40
1659.07 41
1659.17 42
1659.26 44
1659.35 47
1659.45 51
1659.54 55
1659.63 60
1659.72 64
1659.82 68
1659.91 70
1660.00 72
1660.10 72
1660.19 72
1660.28 70
1660.38 68
1660.47 67
1660.56 66
1660.66 67
1660.75 69
1660.84 73
1660.94 77
1661.03 82
1661.12 89
1661.22 96
1661.31 106
1661.40 115
1661.50 125
1661.59 134
1661.68 140
1661.78 144
1661.87 145
1661.96 144
1662.06 141
1662.15 137
1662.25 132
1662.34 128
1662.43 124
1662.53 120
1662.62 116
1662.71 113
1662.81 110
1662.90 109
1662.99 107
1663.09 106
1663.18 103
1663.27 100
1663.37 95
1663.46 91
1663.55 86
1663.65 83
1663.74 82
1663.83 84
1663.93 88
1664.02 94
1664.11 100
1664.21 106
1664.30 110
1664.39 112
1664.49 112
1664.58 108
1664.67 103
1664.77 96
1664.86 88
1664.95 80
1665.05 74
1665.14 68
1665.23 64
1665.33 60
1665.42 58
1665.51 56
1665.61 54
1665.70 53
1665.80 51
1665.89 49
1665.98 47
1666.08 46
1666.17 47
1666.26 48
1666.36 49
1666.45 51
1666.54 54
1666.64 56
1666.73 57
1666.82 59
1666.92 62
1667.01 65
1667.10 69
1667.20 74
1667.29 78
1667.38 81
1667.48 82
1667.57 81
1667.67 77
1667.76 71
1667.85 64
1667.95 57
1668.04 52
1668.13 50
1668.23 50
1668.32 54
1668.41 61
1668.51 69
1668.60 78
1668.69 86
1668.79 93
1668.88 98
1668.97 102
1669.07 105
1669.16 107
1669.26 108
1669.35 108
1669.44 105
1669.54 101
1669.63 94
1669.72 86
1669.82 77
1669.91 67
1670.00 57
1670.10 49
1670.19 41
1670.28 35
1670.38 31
1670.47 29
1670.57 28
1670.66 29
1670.75 30
1670.85 31
1670.94 32
1671.03 33
1671.13 33
1671.22 34
1671.31 36
1671.41 38
1671.50 40
1671.60 43
1671.69 45
1671.78 48
1671.88 49
1671.97 50
1672.06 50
1672.16 50
1672.25 51
1672.34 51
1672.44 52
1672.53 52
1672.63 52
1672.72 51
1672.81 50
1672.91 48
1673.00 45
1673.09 43
1673.19 40
1673.28 40
1673.38 40
1673.47 43
1673.56 47
1673.66 52
1673.75 57
1673.84 63
1673.94 67
1674.03 71
1674.12 72
1674.22 72
1674.31 69
1674.41 64
1674.50 59
1674.59 52
1674.69 45
1674.78 39
1674.87 34
1674.97 30
1675.06 26
1675.16 24
1675.25 22
1675.34 21
1675.44 22
1675.53 24
1675.62 28
1675.72 33
1675.81 39
1675.91 44
1676.00 47
1676.09 48
1676.19 47
1676.28 44
1676.37 40
1676.47 37
1676.56 35
1676.66 33
1676.75 32
1676.84 32
1676.94 31
1677.03 30
1677.12 27
1677.22 23
1677.31 19
1677.41 14
1677.50 10
1677.59 7
1677.69 4
1677.78 3
1677.87 2
1677.97 2
1678.06 3
1678.16 6
1678.25 9
1678.34 13
1678.44 17
1678.53 20
1678.63 22
1678.72 24
1678.81 24
1678.91 22
1679.00 20
1679.09 17
1679.19 13
1679.28 9
1679.38 5
1679.47 2
1679.56 1
1679.66 0
1679.75 2
1679.85 5
1679.94 9
1680.03 14
1680.13 19
1680.22 23
1680.31 26
1680.41 28
1680.50 28
1680.60 27
1680.69 25
1680.78 23
1680.88 20
1680.97 16
1681.07 12
1681.16 7
1681.25 2
1681.35 0
1681.44 0
1681.54 0
1681.63 0
1681.72 0
1681.82 5
1681.91 10
1682.01 14
1682.10 15
1682.19 14
1682.29 12
1682.38 8
1682.47 5
1682.57 1
1682.66 0
1682.76 0
1682.85 0
1682.94 0
1683.04 0
1683.13 0
1683.23 0
1683.32 0
1683.41 4
1683.51 9
1683.60 13
1683.70 17
1683.79 19
1683.88 21
1683.98 23
1684.07 25
1684.17 27
1684.26 30
1684.35 34
1684.45 38
1684.54 42
1684.64 45
1684.73 47
1684.82 47
1684.92 45
1685.01 42
1685.11 37
1685.20 32
1685.29 27
1685.39 23
1685.48 22
1685.58 23
1685.67 27
1685.76 32
1685.86 38
1685.95 43
1686.05 46
1686.14 48
1686.23 48
1686.33 45
1686.42 42
1686.52 37
1686.61 33
1686.70 30
1686.80 28
1686.89 29
1686.99 31
1687.08 35
1687.18 40
1687.27 46
1687.36 51
1687.46 56
1687.55 57
1687.65 56
1687.74 52
1687.83 45
1687.93 35
1688.02 23
1688.12 12
1688.21 1
1688.30 0
1688.40 0
1688.49 0
1688.59 0
1688.68 0
1688.77 0
1688.87 0
1688.96 2
1689.06 5
1689.15 7
1689.25 9
1689.34 11
1689.43 13
1689.53 13
1689.62 13
1689.72 12
1689.81 11
1689.90 11
1690.00 11
1690.09 13
1690.19 16
1690.28 21
1690.38 26
1690.47 32
1690.56 35
1690.66 37
1690.75 37
1690.85 35
1690.94 32
1691.03 28
1691.13 25
1691.22 24
1691.32 25
1691.41 27
1691.51 30
1691.60 33
1691.69 35
1691.79 36
1691.88 36
1691.98 36
1692.07 36
1692.16 37
1692.26 39
1692.35 41
1692.45 42
1692.54 42
1692.64 41
1692.73 38
1692.82 33
1692.92 28
1693.01 23
1693.11 19
1693.20 15
1693.30 13
1693.39 12
1693.48 12
1693.58 14
1693.67 16
1693.77 19
1693.86 23
1693.96 27
1694.05 31
1694.14 35
1694.24 38
1694.33 40
1694.43 41
1694.52 42
1694.62 42
1694.71 42
1694.80 42
1694.90 42
1694.99 43
1695.09 45
1695.18 49
1695.28 52
1695.37 56
1695.46 59
1695.56 62
1695.65 63
1695.75 62
1695.84 60
1695.94 57
1696.03 53
1696.12 49
1696.22 46
1696.31 44
1696.41 44
1696.50 44
1696.60 45
1696.69 46
1696.78 46
1696.88 45
1696.97 43
1697.07 40
1697.16 36
1697.26 32
1697.35 29
1697.44 28
1697.54 29
1697.63 32
1697.73 36
1697.82 41
1697.92 45
1698.01 49
1698.11 51
1698.20 52
1698.29 51
1698.39 50
1698.48 48
1698.58 45
1698.67 43
1698.77 40
1698.86 37
1698.95 35
1699.05 34
1699.14 34
1699.24 35
1699.33 36
1699.43 37
1699.52 38
1699.62 37
1699.71 36
1699.80 32
1699.90 29
1699.99 25
1700.09 21
1700.18 18
1700.28 16
1700.37 14
1700.47 14
1700.56 14
1700.65 15
1700.75 16
1700.84 18
1700.94 20
1701.03 22
1701.13 23
1701.22 23
1701.32 23
1701.41 23
1701.50 23
1701.60 25
1701.69 27
1701.79 31
1701.88 34
1701.98 38
1702.07 40
1702.17 42
1702.26 43
1702.35 44
1702.45 45
1702.54 46
1702.64 49
1702.73 53
1702.83 58
1702.92 61
1703.02 64
1703.11 65
1703.21 64
1703.30 59
1703.39 53
1703.49 45
1703.58 37
1703.68 30
1703.77 25
1703.87 24
1703.96 28
1704.06 36
1704.15 47
1704.25 60
1704.34 73
1704.43 83
1704.53 90
1704.62 92
1704.72 89
1704.81 82
1704.91 70
1705.00 56
1705.10 40
1705.19 25
1705.29 12
1705.38 3
1705.47 0
1705.57 0
1705.66 0
1705.76 0
1705.85 3
1705.95 8
1706.04 13
1706.14 17
1706.23 22
1706.33 27
1706.42 32
1706.52 37
1706.61 41
1706.70 45
1706.80 47
1706.89 49
1706.99 49
1707.08 49
1707.18 49
1707.27 49
1707.37 48
1707.46 47
1707.56 44
1707.65 41
1707.75 38
1707.84 35
1707.93 32
1708.03 30
1708.12 30
1708.22 32
1708.31 36
1708.41 43
1708.50 52
1708.60 61
1708.69 70
1708.79 77
1708.88 83
1708.98 86
1709.07 87
1709.17 87
1709.26 87
1709.35 87
1709.45 87
1709.54 86
1709.64 85
1709.73 83
1709.83 80
1709.92 75
1710.02 69
1710.11 64
1710.21 59
1710.30 55
1710.40 53
1710.49 52
1710.59 51
1710.68 49
1710.78 45
1710.87 39
1710.96 30
1711.06 21
1711.15 12
1711.25 6
1711.34 2
1711.44 3
1711.53 8
1711.63 15
1711.72 22
1711.82 30
1711.91 35
1712.01 38
1712.10 39
1712.20 38
1712.29 36
1712.39 33
1712.48 30
1712.58 27
1712.67 24
1712.77 22
1712.86 21
1712.95 22
1713.05 24
1713.14 26
1713.24 28
1713.33 29
1713.43 28
1713.52 26
1713.62 22
1713.71 17
1713.81 12
1713.90 8
1714.00 5
1714.09 3
1714.19 2
1714.28 1
1714.38 1
1714.47 0
1714.57 0
1714.66 0
1714.76 0
1714.85 0
1714.95 0
1715.04 0
1715.14 0
1715.23 1
1715.33 3
1715.42 5
1715.51 7
1715.61 10
1715.70 13
1715.80 18
1715.89 24
1715.99 32
1716.08 41
1716.18 49
1716.27 54
1716.37 57
1716.46 57
1716.56 55
1716.65 50
1716.75 45
1716.84 40
1716.94 35
1717.03 29
1717.13 24
1717.22 20
1717.32 16
1717.41 13
1717.51 12
1717.60 12
1717.70 14
1717.79 17
1717.89 20
1717.98 23
1718.08 25
1718.17 27
1718.27 27
1718.36 27
1718.46 27
1718.55 26
1718.65 24
1718.74 23
1718.84 21
1718.93 19
1719.03 16
1719.12 14
1719.22 12
1719.31 10
1719.41 10
1719.50 12
1719.60 15
1719.69 20
1719.79 25
1719.88 30
1719.98 34
1720.07 37
1720.17 38
1720.26 37
1720.36 35
1720.45 32
1720.55 28
1720.64 25
1720.74 21
1720.83 18
1720.93 15
1721.02 13
1721.12 13
1721.21 15
1721.31 18
1721.40 22
1721.50 26
1721.59 30
1721.69 33
1721.78 35
1721.88 36
1721.97 37
1722.07 39
1722.16 41
1722.26 43
1722.35 45
1722.45 47
1722.54 46
1722.64 44
1722.73 40
1722.83 35
1722.92 32
1723.02 30
1723.11 31
1723.21 36
1723.30 43
1723.40 51
1723.49 59
1723.59 65
1723.68 68
1723.78 68
1723.87 66
1723.97 63
1724.06 60
1724.16 58
1724.25 58
1724.35 60
1724.44 63
1724.54 67
1724.63 71
1724.73 75
1724.82 78
1724.92 81
1725.01 83
1725.11 84
1725.20 84
1725.30 82
1725.39 78
1725.49 72
1725.58 63
1725.68 54
1725.78 45
1725.87 36
1725.97 28
1726.06 20
1726.16 14
1726.25 9
1726.35 6
1726.44 3
1726.54 1
1726.63 1
1726.73 1
1726.82 1
1726.92 1
1727.01 0
1727.11 0
1727.20 0
1727.30 0
1727.39 0
1727.49 0
1727.58 0
1727.68 7
1727.77 16
1727.87 26
1727.96 38
1728.06 48
1728.15 57
1728.25 63
1728.35 66
1728.44 66
1728.54 64
1728.63 61
1728.73 57
1728.82 53
1728.92 51
1729.01 50
1729.11 49
1729.20 50
1729.30 52
1729.39 54
1729.49 56
1729.58 57
1729.68 58
1729.77 58
1729.87 56
1729.96 52
1730.06 48
1730.15 44
1730.25 41
1730.35 39
1730.44 39
1730.54 40
1730.63 42
1730.73 44
1730.82 45
1730.92 45
1731.01 43
1731.11 40
1731.20 36
1731.30 32
1731.39 27
1731.49 23
1731.58 19
1731.68 17
1731.77 15
1731.87 15
1731.97 17
1732.06 20
1732.16 23
1732.25 27
1732.35 30
1732.44 33
1732.54 34
1732.63 35
1732.73 37
1732.82 40
1732.92 44
1733.01 51
1733.11 60
1733.20 69
1733.30 79
1733.40 87
1733.49 93
1733.59 97
1733.68 99
1733.78 99
1733.87 98
1733.97 96
1734.06 95
1734.16 94
1734.25 93
1734.35 92
1734.44 90
1734.54 87
1734.63 84
1734.73 79
1734.83 74
1734.92 70
1735.02 67
1735.11 66
1735.21 66
1735.30 68
1735.40 69
1735.49 69
1735.59 69
1735.68 66
1735.78 62
1735.88 57
1735.97 51
1736.07 44
1736.16 37
1736.26 31
1736.35 26
1736.45 22
1736.54 20
1736.64 20
1736.73 22
1736.83 24
1736.93 27
1737.02 29
1737.12 31
1737.21 31
1737.31 31
1737.40 31
1737.50 30
1737.59 31
1737.69 32
1737.78 35
1737.88 39
1737.98 44
1738.07 51
1738.17 58
1738.26 65
1738.36 72
1738.45 76
1738.55 78
1738.64 77
1738.74 75
1738.83 72
1738.93 70
1739.03 71
1739.12 76
1739.22 83
1739.31 93
1739.41 103
1739.50 112
1739.60 117
1739.69 118
1739.79 114
1739.89 106
1739.98 96
1740.08 86
1740.17 75
1740.27 67
1740.36 60
1740.46 57
1740.55 56
1740.65 57
1740.75 60
1740.84 65
1740.94 70
1741.03 75
1741.13 80
1741.22 85
1741.32 88
1741.41 91
1741.51 92
1741.61 92
1741.70 90
1741.80 86
1741.89 80
1741.99 74
1742.08 67
1742.18 61
1742.27 57
1742.37 54
1742.47 53
1742.56 54
1742.66 55
1742.75 57
1742.85 58
1742.94 59
1743.04 59
1743.13 57
1743.23 55
1743.33 51
1743.42 47
1743.52 41
1743.61 35
1743.71 29
1743.80 23
1743.90 17
1744.00 13
1744.09 9
1744.19 7
1744.28 5
1744.38 4
1744.47 2
1744.57 0
1744.67 0
1744.76 0
1744.86 0
1744.95 0
1745.05 0
1745.14 0
1745.24 0
1745.33 1
1745.43 6
1745.53 11
1745.62 15
1745.72 20
1745.81 23
1745.91 26
1746.00 28
1746.10 30
1746.20 33
1746.29 37
1746.39 42
1746.48 50
1746.58 59
1746.67 68
1746.77 78
1746.87 86
1746.96 92
1747.06 95
1747.15 96
1747.25 96
1747.34 93
1747.44 90
1747.54 86
1747.63 84
1747.73 82
1747.82 82
1747.92 84
1748.02 88
1748.11 92
1748.21 97
1748.30 101
1748.40 103
1748.49 104
1748.59 104
1748.69 104
1748.78 104
1748.88 104
1748.97 105
1749.07 106
1749.16 106
1749.26 106
1749.36 105
1749.45 102
1749.55 99
1749.64 95
1749.74 92
1749.83 89
1749.93 87
1750.03 87
1750.12 87
1750.22 87
1750.31 88
1750.41 88
1750.51 88
1750.60 88
1750.70 86
1750.79 83
1750.89 79
1750.98 75
1751.08 71
1751.18 66
1751.27 63
1751.37 61
1751.46 61
1751.56 64
1751.66 68
1751.75 73
1751.85 78
1751.94 82
1752.04 83
1752.14 82
1752.23 79
1752.33 74
1752.42 69
1752.52 63
1752.61 59
1752.71 57
1752.81 56
1752.90 57
1753.00 59
1753.09 62
1753.19 65
1753.29 68
1753.38 71
1753.48 74
1753.57 75
1753.67 75
1753.77 74
1753.86 72
1753.96 69
1754.05 66
1754.15 64
1754.24 63
1754.34 62
1754.44 62
1754.53 63
1754.63 63
1754.72 63
1754.82 63
1754.92 61
1755.01 59
1755.11 55
1755.20 50
1755.30 44
1755.40 37
1755.49 29
1755.59 22
1755.68 15
1755.78 9
1755.88 5
1755.97 1
1756.07 0
1756.16 0
1756.26 0
1756.36 0
1756.45 0
1756.55 0
1756.64 0
1756.74 0
1756.84 0
1756.93 5
1757.03 10
1757.12 15
1757.22 18
1757.32 18
1757.41 16
1757.51 12
1757.60 6
1757.70 0
1757.80 0
1757.89 0
1757.99 0
1758.08 0
1758.18 0
1758.28 7
1758.37 15
1758.47 24
1758.56 31
1758.66 36
1758.76 38
1758.85 36
1758.95 32
1759.04 27
1759.14 21
1759.24 16
1759.33 13
1759.43 12
1759.52 12
1759.62 14
1759.72 16
1759.81 19
1759.91 22
1760.01 25
1760.10 27
1760.20 30
1760.29 32
1760.39 34
1760.49 34
1760.58 33
1760.68 32
1760.77 31
1760.87 31
1760.97 32
1761.06 35
1761.16 38
1761.25 43
1761.35 47
1761.45 51
1761.54 54
1761.64 56
1761.74 57
1761.83 56
1761.93 55
1762.02 53
1762.12 49
1762.22 46
1762.31 43
1762.41 40
1762.50 38
1762.60 36
1762.70 35
1762.79 34
1762.89 32
1762.99 30
1763.08 28
1763.18 26
1763.27 25
1763.37 26
1763.47 28
1763.56 32
1763.66 38
1763.75 46
1763.85 56
1763.95 67
1764.04 78
1764.14 88
1764.24 96
1764.33 101
1764.43 101
1764.52 98
1764.62 91
1764.72 84
1764.81 78
1764.91 74
1765.01 72
1765.10 72
1765.20 73
1765.29 72
1765.39 69
1765.49 63
1765.58 54
1765.68 44
1765.78 34
1765.87 25
1765.97 19
1766.06 15
1766.16 14
1766.26 16
1766.35 19
1766.45 23
1766.55 26
1766.64 28
1766.74 28
1766.83 26
1766.93 24
1767.03 21
1767.12 19
1767.22 18
1767.32 19
1767.41 21
1767.51 24
1767.60 26
1767.70 28
1767.80 30
1767.89 32
1767.99 35
1768.09 39
1768.18 44
1768.28 49
1768.37 53
1768.47 56
1768.57 57
1768.66 57
1768.76 55
1768.86 53
1768.95 50
1769.05 48
1769.15 46
1769.24 44
1769.34 44
1769.43 45
1769.53 47
1769.63 50
1769.72 52
1769.82 54
1769.92 53
1770.01 51
1770.11 48
1770.21 43
1770.30 38
1770.40 34
1770.49 32
1770.59 30
1770.69 30
1770.78 30
1770.88 31
1770.98 32
1771.07 34
1771.17 36
1771.27 39
1771.36 42
1771.46 44
1771.55 47
1771.65 48
1771.75 49
1771.84 49
1771.94 48
1772.04 47
1772.13 47
1772.23 46
1772.33 46
1772.42 47
1772.52 47
1772.61 48
1772.71 50
1772.81 52
1772.90 54
1773.00 58
1773.10 62
1773.19 68
1773.29 74
1773.39 80
1773.48 86
1773.58 89
1773.68 90
1773.77 88
1773.87 83
1773.97 76
1774.06 68
1774.16 61
1774.25 54
1774.35 49
1774.45 45
1774.54 44
1774.64 43
1774.74 44
1774.83 47
1774.93 52
1775.03 58
1775.12 65
1775.22 74
1775.32 82
1775.41 91
1775.51 98
1775.61 104
1775.70 107
1775.80 109
1775.90 108
1775.99 106
1776.09 102
1776.18 98
1776.28 95
1776.38 91
1776.47 88
1776.57 85
1776.67 82
1776.76 79
1776.86 75
1776.96 71
1777.05 67
1777.15 63
1777.25 61
1777.34 59
1777.44 59
1777.54 60
1777.63 60
1777.73 60
1777.83 59
1777.92 57
1778.02 55
1778.12 53
1778.21 52
1778.31 52
1778.41 54
1778.50 58
1778.60 62
1778.70 65
1778.79 67
1778.89 67
1778.98 65
1779.08 63
1779.18 61
1779.27 60
1779.37 61
1779.47 62
1779.56 64
1779.66 67
1779.76 69
1779.85 70
1779.95 70
1780.05 70
1780.14 70
1780.24 72
1780.34 77
1780.43 82
1780.53 89
1780.63 95
1780.72 100
1780.82 103
1780.92 103
1781.01 100
1781.11 96
1781.21 91
1781.30 86
1781.40 83
1781.50 81
1781.59 82
1781.69 84
1781.79 89
1781.88 94
1781.98 98
1782.08 102
1782.17 104
1782.27 102
1782.37 98
1782.46 91
1782.56 82
1782.66 72
1782.75 61
1782.85 50
1782.95 40
1783.04 30
1783.14 23
1783.24 17
1783.33 14
1783.43 13
1783.53 14
1783.62 18
1783.72 23
1783.82 29
1783.92 35
1784.01 40
1784.11 46
1784.21 52
1784.30 58
1784.40 64
1784.50 68
1784.59 71
1784.69 71
1784.79 69
1784.88 63
1784.98 55
1785.08 46
1785.17 36
1785.27 27
1785.37 19
1785.46 13
1785.56 10
1785.66 9
1785.75 10
1785.85 13
1785.95 16
1786.04 19
1786.14 22
1786.24 25
1786.33 28
1786.43 30
1786.53 32
1786.62 35
1786.72 37
1786.82 38
1786.92 39
1787.01 39
1787.11 37
1787.21 34
1787.30 29
1787.40 22
1787.50 13
1787.59 3
1787.69 0
1787.79 0
1787.88 0
1787.98 0
1788.08 0
1788.17 0
1788.27 0
1788.37 0
1788.46 11
1788.56 22
1788.66 31
1788.76 39
1788.85 45
1788.95 50
1789.05 54
1789.14 58
1789.24 61
1789.34 63
1789.43 65
1789.53 67
1789.63 70
1789.72 73
1789.82 76
1789.92 80
1790.01 82
1790.11 83
1790.21 82
1790.31 79
1790.40 74
1790.50 69
1790.60 64
1790.69 59
1790.79 56
1790.89 53
1790.98 52
1791.08 51
1791.18 51
1791.27 52
1791.37 53
1791.47 55
1791.57 56
1791.66 58
1791.76 59
1791.86 60
1791.95 60
1792.05 61
1792.15 62
1792.24 62
1792.34 62
1792.44 61
1792.54 58
1792.63 55
1792.73 51
1792.83 47
1792.92 44
1793.02 43
1793.12 42
1793.21 44
1793.31 46
1793.41 49
1793.50 52
1793.60 56
1793.70 60
1793.80 66
1793.89 74
1793.99 83
1794.09 93
1794.18 104
1794.28 114
1794.38 123
1794.48 131
1794.57 137
1794.67 142
1794.77 145
1794.86 148
1794.96 150
1795.06 151
1795.15 152
1795.25 151
1795.35 149
1795.45 145
1795.54 140
1795.64 134
1795.74 128
1795.83 123
1795.93 118
1796.03 116
1796.12 115
1796.22 115
1796.32 115
1796.42 116
1796.51 117
1796.61 117
1796.71 118
1796.80 118
1796.90 119
1797.00 119
1797.10 119
1797.19 120
1797.29 119
1797.39 119
1797.48 118
1797.58 117
1797.68 116
1797.78 115
1797.87 115
1797.97 116
1798.07 117
1798.16 118
1798.26 118
1798.36 117
1798.46 115
1798.55 111
1798.65 105
1798.75 98
1798.84 91
1798.94 84
1799.04 79
1799.14 75
1799.23 74
1799.33 74
1799.43 76
1799.52 79
1799.62 82
1799.72 84
1799.82 86
1799.91 89
1800.01 91
1800.11 93
1800.20 94
1800.30 93
1800.40 91
1800.50 87
1800.59 81
1800.69 76
1800.79 71
1800.88 69
1800.98 71
1801.08 75
1801.18 80
1801.27 86
1801.37 92
1801.47 97
1801.56 101
1801.66 104
1801.76 107
1801.86 110
1801.95 113
1802.05 115
1802.15 115
1802.25 112
1802.34 106
1802.44 96
1802.54 85
1802.63 74
1802.73 62
1802.83 53
1802.93 46
1803.02 42
1803.12 40
1803.22 40
1803.32 41
1803.41 42
1803.51 42
1803.61 41
1803.70 39
1803.80 37
1803.90 34
1804.00 33
1804.09 34
1804.19 38
1804.29 44
1804.39 53
1804.48 63
1804.58 74
1804.68 82
1804.77 88
1804.87 89
1804.97 87
1805.07 80
1805.16 71
1805.26 62
1805.36 53
1805.46 46
1805.55 42
1805.65 41
1805.75 43
1805.84 46
1805.94 50
1806.04 53
1806.14 55
1806.23 55
1806.33 53
1806.43 50
1806.53 46
1806.62 42
1806.72 39
1806.82 37
1806.92 37
1807.01 39
1807.11 41
1807.21 43
1807.31 44
1807.40 43
1807.50 39
1807.60 34
1807.69 27
1807.79 21
1807.89 17
1807.99 16
1808.08 20
1808.18 27
1808.28 38
1808.38 52
1808.47 66
1808.57 80
1808.67 91
1808.77 100
1808.86 105
1808.96 106
1809.06 103
1809.16 97
1809.25 89
1809.35 80
1809.45 71
1809.55 63
1809.64 56
1809.74 51
1809.84 48
1809.94 45
1810.03 43
1810.13 41
1810.23 39
1810.32 38
1810.42 37
1810.52 37
1810.62 37
1810.71 37
1810.81 36
1810.91 34
1811.01 31
1811.10 27
1811.20 22
1811.30 17
1811.40 13
1811.49 11
1811.59 10
1811.69 12
1811.79 15
1811.88 20
1811.98 25
1812.08 30
1812.18 34
1812.27 37
1812.37 38
1812.47 38
1812.57 37
1812.66 34
1812.76 31
1812.86 28
1812.96 25
1813.05 24
1813.15 25
1813.25 29
1813.35 36
1813.44 45
1813.54 56
1813.64 66
1813.74 76
1813.83 83
1813.93 88
1814.03 90
1814.13 90
1814.23 87
1814.32 83
1814.42 76
1814.52 70
1814.62 64
1814.71 58
1814.81 54
1814.91 52
1815.01 52
1815.10 52
1815.20 53
1815.30 53
1815.40 53
1815.49 52
1815.59 50
1815.69 49
1815.79 49
1815.88 49
1815.98 51
1816.08 54
1816.18 57
1816.27 60
1816.37 63
1816.47 64
1816.57 65
1816.66 65
1816.76 64
1816.86 63
1816.96 63
1817.06 62
1817.15 63
1817.25 63
1817.35 64
1817.45 66
1817.54 67
1817.64 68
1817.74 70
1817.84 71
1817.93 73
1818.03 74
1818.13 75
1818.23 74
1818.32 72
1818.42 68
1818.52 63
1818.62 56
1818.72 49
1818.81 42
1818.91 35
1819.01 28
1819.11 23
1819.20 20
1819.30 19
1819.40 22
1819.50 27
1819.59 36
1819.69 46
1819.79 58
1819.89 68
1819.99 77
1820.08 83
1820.18 87
1820.28 88
1820.38 87
1820.47 85
1820.57 81
1820.67 78
1820.77 75
1820.86 73
1820.96 72
1821.06 72
1821.16 74
1821.26 76
1821.35 80
1821.45 84
1821.55 87
1821.65 90
1821.74 91
1821.84 92
1821.94 91
1822.04 89
1822.14 86
1822.23 81
1822.33 74
1822.43 66
1822.53 56
1822.62 47
1822.72 38
1822.82 31
1822.92 28
1823.02 27
1823.11 28
1823.21 30
1823.31 32
1823.41 34
1823.50 34
1823.60 33
1823.70 30
1823.80 27
1823.90 25
1823.99 24
1824.09 26
1824.19 29
1824.29 34
1824.39 41
1824.48 47
1824.58 51
1824.68 54
1824.78 54
1824.87 53
1824.97 51
1825.07 49
1825.17 48
1825.27 49
1825.36 52
1825.46 54
1825.56 57
1825.66 59
1825.76 59
1825.85 59
1825.95 58
1826.05 57
1826.15 56
1826.24 55
1826.34 54
1826.44 53
1826.54 52
1826.64 50
1826.73 49
1826.83 48
1826.93 48
1827.03 50
1827.13 53
1827.22 56
1827.32 60
1827.42 62
1827.52 63
1827.61 63
1827.71 61
1827.81 59
1827.91 57
1828.01 54
1828.10 51
1828.20 47
1828.30 43
1828.40 37
1828.50 32
1828.59 27
1828.69 23
1828.79 20
1828.89 17
1828.99 14
1829.08 10
1829.18 6
1829.28 0
1829.38 0
1829.48 0
1829.57 0
1829.67 0
1829.77 0
1829.87 0
1829.97 0
1830.06 3
1830.16 10
1830.26 16
1830.36 22
1830.46 26
1830.55 30
1830.65 31
1830.75 31
1830.85 31
1830.95 30
1831.04 29
1831.14 29
1831.24 30
1831.34 33
1831.44 36
1831.53 39
1831.63 42
1831.73 44
1831.83 45
1831.93 48
1832.02 51
1832.12 56
1832.22 62
1832.32 68
1832.42 74
1832.51 78
1832.61 79
1832.71 79
1832.81 77
1832.91 74
1833.00 72
1833.10 72
1833.20 74
1833.30 77
1833.40 80
1833.49 83
1833.59 85
1833.69 86
1833.79 85
1833.89 83
1833.99 79
1834.08 75
1834.18 72
1834.28 69
1834.38 67
1834.48 69
1834.57 74
1834.67 82
1834.77 91
1834.87 100
1834.97 106
1835.06 109
1835.16 109
1835.26 104
1835.36 98
1835.46 91
1835.55 85
1835.65 81
1835.75 80
1835.85 80
1835.95 82
1836.05 84
1836.14 86
1836.24 88
1836.34 90
1836.44 92
1836.54 94
1836.63 94
1836.73 93
1836.83 89
1836.93 84
1837.03 77
1837.13 71
1837.22 65
1837.32 60
1837.42 58
1837.52 57
1837.62 57
1837.71 56
1837.81 54
1837.91 50
1838.01 44
1838.11 38
1838.21 32
1838.30 28
1838.40 26
1838.50 28
1838.60 33
1838.70 40
1838.79 49
1838.89 57
1838.99 65
1839.09 71
1839.19 76
1839.29 79
1839.38 80
1839.48 81
1839.58 82
1839.68 82
1839.78 82
1839.88 82
1839.97 80
1840.07 78
1840.17 76
1840.27 75
1840.37 73
1840.46 72
1840.56 71
1840.66 69
1840.76 66
1840.86 63
1840.96 58
1841.05 53
1841.15 49
1841.25 46
1841.35 43
1841.45 41
1841.55 40
1841.64 39
1841.74 40
1841.84 42
1841.94 44
1842.04 48
1842.14 52
1842.23 57
1842.33 62
1842.43 66
1842.53 69
1842.63 70
1842.73 69
1842.82 66
1842.92 62
1843.02 57
1843.12 52
1843.22 46
1843.32 42
1843.41 39
1843.51 38
1843.61 39
1843.71 43
1843.81 48
1843.91 55
1844.00 63
1844.10 70
1844.20 74
1844.30 76
1844.40 75
1844.50 70
1844.59 63
1844.69 55
1844.79 47
1844.89 40
1844.99 34
1845.09 30
1845.18 28
1845.28 28
1845.38 28
1845.48 30
1845.58 33
1845.68 37
1845.77 41
1845.87 46
1845.97 51
1846.07 58
1846.17 64
1846.27 72
1846.37 80
1846.46 88
1846.56 94
1846.66 99
1846.76 102
1846.86 101
1846.96 99
1847.05 94
1847.15 89
1847.25 85
1847.35 83
1847.45 83
1847.55 85
1847.64 88
1847.74 92
1847.84 96
1847.94 99
1848.04 101
1848.14 102
1848.24 100
1848.33 96
1848.43 90
1848.53 83
1848.63 74
1848.73 66
1848.83 58
1848.92 51
1849.02 47
1849.12 44
1849.22 42
1849.32 42
1849.42 41
1849.52 41
1849.61 41
1849.71 40
1849.81 40
1849.91 39
1850.01 38
1850.11 37
1850.21 36
1850.30 35
1850.40 34
1850.50 33
1850.60 33
1850.70 33
1850.80 34
1850.90 36
1850.99 38
1851.09 41
1851.19 44
1851.29 46
1851.39 46
1851.49 45
1851.59 42
1851.68 37
1851.78 31
1851.88 25
1851.98 20
1852.08 17
1852.18 15
1852.28 15
1852.37 16
1852.47 18
1852.57 21
1852.67 23
1852.77 26
1852.87 28
1852.97 30
1853.06 32
1853.16 34
1853.26 37
1853.36 39
1853.46 40
1853.56 39
1853.66 37
1853.75 34
1853.85 30
1853.95 27
1854.05 25
1854.15 24
1854.25 25
1854.35 27
1854.44 31
1854.54 37
1854.64 42
1854.74 49
1854.84 55
1854.94 61
1855.04 66
1855.13 69
1855.23 70
1855.33 70
1855.43 69
1855.53 67
1855.63 66
1855.73 67
1855.83 68
1855.92 69
1856.02 70
1856.12 70
1856.22 68
1856.32 66
1856.42 64
1856.52 63
1856.61 63
1856.71 65
1856.81 70
1856.91 75
1857.01 80
1857.11 86
1857.21 91
1857.31 95
1857.40 97
1857.50 98
1857.60 97
1857.70 96
1857.80 93
1857.90 89
1858.00 84
1858.10 79
1858.19 74
1858.29 70
1858.39 66
1858.49 62
1858.59 58
1858.69 53
1858.79 47
1858.89 39
1858.98 32
1859.08 24
1859.18 19
1859.28 15
1859.38 13
1859.48 12
1859.58 13
1859.68 15
1859.77 17
1859.87 20
1859.97 23
1860.07 27
1860.17 32
1860.27 37
1860.37 43
1860.47 48
1860.56 52
1860.66 54
1860.76 54
1860.86 53
1860.96 51
1861.06 48
1861.16 44
1861.26 41
1861.36 38
1861.45 34
1861.55 32
1861.65 29
1861.75 28
1861.85 26
1861.95 25
1862.05 23
1862.15 21
1862.24 18
1862.34 15
1862.44 12
1862.54 11
1862.64 11
1862.74 13
1862.84 17
1862.94 22
1863.04 26
1863.13 29
1863.23 29
1863.33 27
1863.43 22
1863.53 15
1863.63 8
1863.73 1
1863.83 0
1863.93 0
1864.02 0
1864.12 0
1864.22 0
1864.32 0
1864.42 0
1864.52 0
1864.62 3
1864.72 8
1864.82 12
1864.91 16
1865.01 18
1865.11 18
1865.21 16
1865.31 13
1865.41 9
1865.51 6
1865.61 5
1865.71 5
1865.80 9
1865.90 14
1866.00 22
1866.10 30
1866.20 38
1866.30 45
1866.40 51
1866.50 56
1866.60 60
1866.70 64
1866.79 68
1866.89 72
1866.99 76
1867.09 79
1867.19 82
1867.29 84
1867.39 85
1867.49 84
1867.59 82
1867.69 79
1867.78 76
1867.88 75
1867.98 75
1868.08 78
1868.18 83
1868.28 91
1868.38 99
1868.48 106
1868.58 110
1868.68 111
1868.77 108
1868.87 102
1868.97 93
1869.07 83
1869.17 74
1869.27 65
1869.37 58
1869.47 53
1869.57 49
1869.67 46
1869.76 44
1869.86 42
1869.96 40
1870.06 38
1870.16 35
1870.26 33
1870.36 31
1870.46 30
1870.56 28
1870.66 28
1870.75 28
1870.85 27
1870.95 27
1871.05 25
1871.15 23
1871.25 19
1871.35 16
1871.45 12
1871.55 10
1871.65 10
1871.75 12
1871.84 17
1871.94 24
1872.04 33
1872.14 42
1872.24 50
1872.34 55
1872.44 57
1872.54 55
1872.64 49
1872.74 41
1872.84 31
1872.94 21
1873.03 12
1873.13 5
1873.23 1
1873.33 0
1873.43 1
1873.53 4
1873.63 8
1873.73 15
1873.83 21
1873.93 28
1874.03 33
1874.12 37
1874.22 39
1874.32 39
1874.42 38
1874.52 35
1874.62 33
1874.72 32
1874.82 32
1874.92 35
1875.02 39
1875.12 44
1875.22 49
1875.31 52
1875.41 52
1875.51 50
1875.61 45
1875.71 39
1875.81 32
1875.91 25
1876.01 18
1876.11 13
1876.21 9
1876.31 7
1876.41 6
1876.51 6
1876.60 7
1876.70 8
1876.80 10
1876.90 12
1877.00 14
1877.10 16
1877.20 19
1877.30 21
1877.40 22
1877.50 24
1877.60 25
1877.70 26
1877.80 25
1877.89 23
1877.99 19
1878.09 14
1878.19 7
1878.29 0
1878.39 0
1878.49 0
1878.59 0
1878.69 0
1878.79 0
1878.89 0
1878.99 0
1879.09 7
1879.19 11
1879.28 13
1879.38 13
1879.48 12
1879.58 11
1879.68 10
1879.78 13
1879.88 17
1879.98 24
1880.08 32
1880.18 39
1880.28 45
1880.38 48
1880.48 49
1880.58 48
1880.67 45
1880.77 42
1880.87 38
1880.97 34
1881.07 31
1881.17 28
1881.27 26
1881.37 25
1881.47 25
1881.57 26
1881.67 29
1881.77 32
1881.87 36
1881.97 38
1882.07 38
1882.17 37
1882.26 34
1882.36 30
1882.46 26
1882.56 24
1882.66 23
1882.76 24
1882.86 26
1882.96 29
1883.06 32
1883.16 35
1883.26 37
1883.36 38
1883.46 38
1883.56 38
1883.66 36
1883.76 34
1883.85 31
1883.95 27
1884.05 22
1884.15 18
1884.25 14
1884.35 11
1884.45 9
1884.55 9
1884.65 10
1884.75 12
1884.85 16
1884.95 20
1885.05 24
1885.15 27
1885.25 30
1885.35 31
1885.45 32
1885.55 33
1885.64 33
1885.74 33
1885.84 32
1885.94 32
1886.04 31
1886.14 30
1886.24 30
1886.34 31
1886.44 33
1886.54 36
1886.64 41
1886.74 47
1886.84 53
1886.94 58
1887.04 63
1887.14 66
1887.24 68
1887.34 69
1887.44 70
1887.54 70
1887.63 71
1887.73 73
1887.83 75
1887.93 78
1888.03 81
1888.13 82
1888.23 82
1888.33 81
1888.43 78
1888.53 74
1888.63 70
1888.73 68
1888.83 67
1888.93 69
1889.03 72
1889.13 74
1889.23 76
1889.33 76
1889.43 73
1889.53 69
1889.63 63
1889.72 58
1889.82 54
1889.92 52
1890.02 50
1890.12 50
1890.22 51
1890.32 52
1890.42 54
1890.52 55
1890.62 57
1890.72 57
1890.82 56
1890.92 53
1891.02 49
1891.12 43
1891.22 37
1891.32 32
1891.42 28
1891.52 27
1891.62 27
1891.72 29
1891.82 32
1891.92 35
1892.02 38
1892.12 41
1892.22 44
1892.31 46
1892.41 49
1892.51 51
1892.61 53
1892.71 54
1892.81 54
1892.91 53
1893.01 52
1893.11 51
1893.21 49
1893.31 47
1893.41 43
1893.51 40
1893.61 37
1893.71 35
1893.81 35
1893.91 38
1894.01 44
1894.11 51
1894.21 60
1894.31 68
1894.41 74
1894.51 77
1894.61 78
1894.71 76
1894.81 73
1894.91 69
1895.01 66
1895.11 65
1895.21 65
1895.31 66
1895.40 70
1895.50 73
1895.60 77
1895.70 81
1895.80 84
1895.90 87
1896.00 90
1896.10 93
1896.20 95
1896.30 95
1896.40 93
1896.50 89
1896.60 83
1896.70 76
1896.80 70
1896.90 64
1897.00 61
1897.10 60
1897.20 62
1897.30 65
1897.40 68
1897.50 72
1897.60 74
1897.70 76
1897.80 77
1897.90 80
1898.00 84
1898.10 91
1898.20 99
1898.30 106
1898.40 112
1898.50 115
1898.60 114
1898.70 108
1898.80 99
1898.90 88
1899.00 75
1899.10 64
1899.20 54
1899.30 47
1899.40 42
1899.50 39
1899.60 37
1899.70 38
1899.79 39
1899.89 40
1899.99 41
1900.09 42
1900.19 44
1900.29 45
1900.39 48
1900.49 52
1900.59 57
1900.69 63
1900.79 69
1900.89 75
1900.99 79
1901.09 81
1901.19 81
1901.29 79
1901.39 75
1901.49 71
1901.59 68
1901.69 65
1901.79 64
1901.89 65
1901.99 67
1902.09 69
1902.19 72
1902.29 73
1902.39 73
1902.49 72
1902.59 70
1902.69 67
1902.79 65
1902.89 62
1902.99 60
1903.09 59
1903.19 58
1903.29 57
1903.39 55
1903.49 52
1903.59 49
1903.69 45
1903.79 41
1903.89 37
1903.99 33
1904.09 28
1904.19 24
1904.29 20
1904.39 15
1904.49 12
1904.59 10
1904.69 10
1904.79 12
1904.89 15
1904.99 20
1905.09 24
1905.19 28
1905.29 31
1905.39 32
1905.49 32
1905.59 33
1905.69 33
1905.79 33
1905.89 35
1905.99 37
1906.09 39
1906.19 42
1906.29 44
1906.39 45
1906.49 45
1906.59 44
1906.69 42
1906.79 40
1906.89 38
1906.99 37
1907.09 37
1907.19 37
1907.29 36
1907.39 34
1907.49 32
1907.59 29
1907.69 25
1907.79 22
1907.89 20
1907.99 18
1908.09 17
1908.19 17
1908.29 18
1908.39 20
1908.49 22
1908.59 24
1908.69 26
1908.79 27
1908.89 28
1908.99 29
1909.09 29
1909.19 28
1909.29 26
1909.39 24
1909.49 23
1909.59 22
1909.69 23
1909.79 24
1909.89 27
1909.99 29
1910.09 30
1910.19 30
1910.29 27
1910.39 22
1910.49 16
1910.59 9
1910.69 3
1910.79 0
1910.89 0
1910.99 0
1911.09 0
1911.19 0
1911.29 0
1911.39 0
1911.49 0
1911.59 0
1911.69 5
1911.79 11
1911.89 17
1911.99 24
1912.09 29
1912.19 35
1912.30 40
1912.40 45
1912.50 51
1912.60 56
1912.70 60
1912.80 63
1912.90 65
1913.00 64
1913.10 61
1913.20 58
1913.30 53
1913.40 48
1913.50 43
1913.60 39
1913.70 35
1913.80 33
1913.90 31
1914.00 30
1914.10 30
1914.20 31
1914.30 33
1914.40 35
1914.50 37
1914.60 39
1914.70 41
1914.80 44
1914.90 46
1915.00 48
1915.10 51
1915.20 56
1915.30 61
1915.40 68
1915.50 74
1915.60 80
1915.70 85
1915.80 88
1915.90 88
1916.00 85
1916.10 79
1916.20 70
1916.30 61
1916.40 51
1916.50 41
1916.60 34
1916.70 29
1916.81 26
1916.91 27
1917.01 29
1917.11 32
1917.21 34
1917.31 35
1917.41 34
1917.51 30
1917.61 25
1917.71 19
1917.81 14
1917.91 11
1918.01 10
1918.11 11
1918.21 15
1918.31 19
1918.41 22
1918.51 25
1918.61 26
1918.71 25
1918.81 23
1918.91 21
1919.01 20
1919.11 19
1919.21 20
1919.31 21
1919.41 22
1919.51 24
1919.61 25
1919.71 26
1919.81 27
1919.92 29
1920.02 33
1920.12 37
1920.22 42
1920.32 48
1920.42 53
1920.52 57
1920.62 60
1920.72 60
1920.82 58
1920.92 54
1921.02 50
1921.12 46
1921.22 44
1921.32 44
1921.42 47
1921.52 50
1921.62 55
1921.72 60
1921.82 64
1921.92 67
1922.02 68
1922.12 69
1922.22 67
1922.32 65
1922.43 62
1922.53 59
1922.63 54
1922.73 50
1922.83 46
1922.93 42
1923.03 40
1923.13 38
1923.23 38
1923.33 39
1923.43 40
1923.53 41
1923.63 42
1923.73 43
1923.83 44
1923.93 46
1924.03 49
1924.13 53
1924.23 57
1924.33 61
1924.43 65
1924.53 68
1924.64 70
1924.74 71
1924.84 71
1924.94 70
1925.04 67
1925.14 64
1925.24 60
1925.34 55
1925.44 50
1925.54 46
1925.64 42
1925.74 39
1925.84 36
1925.94 34
1926.04 32
1926.14 30
1926.24 27
1926.34 23
1926.44 19
1926.54 14
1926.65 10
1926.75 7
1926.85 6
1926.95 7
1927.05 10
1927.15 15
1927.25 22
1927.35 30
1927.45 38
1927.55 47
1927.65 55
1927.75 63
1927.85 70
1927.95 77
1928.05 83
1928.15 90
1928.25 95
1928.36 100
1928.46 102
1928.56 103
1928.66 101
1928.76 97
1928.86 92
1928.96 87
1929.06 81
1929.16 75
1929.26 70
1929.36 65
1929.46 60
1929.56 55
1929.66 50
1929.76 44
1929.86 38
1929.96 32
1930.07 28
1930.17 25
1930.27 25
1930.37 27
1930.47 33
1930.57 40
1930.67 48
1930.77 56
1930.87 63
1930.97 68
1931.07 71
1931.17 72
1931.27 72
1931.37 71
1931.47 70
1931.58 69
1931.68 68
1931.78 66
1931.88 65
1931.98 64
1932.08 63
1932.18 62
1932.28 63
1932.38 65
1932.48 68
1932.58 71
1932.68 76
1932.78 81
1932.88 87
1932.98 93
1933.09 101
1933.19 109
1933.29 116
1933.39 123
1933.49 126
1933.59 126
1933.69 121
1933.79 112
1933.89 100
1933.99 87
1934.09 75
1934.19 66
1934.29 62
1934.39 61
1934.50 64
1934.60 69
1934.70 74
1934.80 78
1934.90 80
1935.00 80
1935.10 77
1935.20 72
1935.30 67
1935.40 62
1935.50 57
1935.60 52
1935.70 49
1935.81 46
1935.91 44
1936.01 43
1936.11 41
1936.21 39
1936.31 38
1936.41 38
1936.51 39
1936.61 42
1936.71 47
1936.81 53
1936.91 61
1937.02 69
1937.12 78
1937.22 87
1937.32 95
1937.42 101
1937.52 105
1937.62 108
1937.72 108
1937.82 107
1937.92 105
1938.02 101
1938.12 97
1938.23 92
1938.33 87
1938.43 83
1938.53 79
1938.63 76
1938.73 74
1938.83 74
1938.93 75
1939.03 76
1939.13 78
1939.23 78
1939.33 77
1939.44 75
1939.54 72
1939.64 69
1939.74 65
1939.84 62
1939.94 61
1940.04 61
1940.14 62
1940.24 65
1940.34 68
1940.44 71
1940.55 74
1940.65 76
1940.75 78
1940.85 79
1940.95 80
1941.05 81
1941.15 82
1941.25 83
1941.35 84
1941.45 87
1941.55 89
1941.66 92
1941.76 96
1941.86 99
1941.96 104
1942.06 108
1942.16 113
1942.26 116
1942.36 119
1942.46 120
1942.56 119
1942.66 117
1942.77 116
1942.87 114
1942.97 114
1943.07 116
1943.17 120
1943.27 125
1943.37 132
1943.47 139
1943.57 145
1943.67 149
1943.78 153
1943.88 156
1943.98 159
1944.08 163
1944.18 169
1944.28 177
1944.38 188
1944.48 200
1944.58 213
1944.68 224
1944.79 232
1944.89 237
1944.99 238
1945.09 237
1945.19 234
1945.29 233
1945.39 234
1945.49 237
1945.59 243
1945.69 249
1945.80 253
1945.90 254
1946.00 251
1946.10 243
1946.20 231
1946.30 218
1946.40 206
1946.50 196
1946.60 188
1946.71 184
1946.81 181
1946.91 179
1947.01 176
1947.11 173
1947.21 167
1947.31 161
1947.41 155
1947.51 149
1947.61 143
1947.72 138
1947.82 134
1947.92 130
1948.02 127
1948.12 125
1948.22 125
1948.32 126
1948.42 129
1948.52 134
1948.63 138
1948.73 142
1948.83 144
1948.93 143
1949.03 139
1949.13 134
1949.23 127
1949.33 119
1949.43 112
1949.54 106
1949.64 101
1949.74 97
1949.84 94
1949.94 92
1950.04 90
1950.14 88
1950.24 85
1950.35 81
1950.45 77
1950.55 73
1950.65 70
1950.75 67
1950.85 64
1950.95 63
1951.05 62
1951.15 63
1951.26 64
1951.36 65
1951.46 67
1951.56 70
1951.66 73
1951.76 76
1951.86 79
1951.96 80
1952.07 80
1952.17 80
1952.27 78
1952.37 77
1952.47 77
1952.57 79
1952.67 82
1952.77 85
1952.88 87
1952.98 88
1953.08 86
1953.18 81
1953.28 73
1953.38 63
1953.48 52
1953.58 41
1953.68 31
1953.79 23
1953.89 16
1953.99 11
1954.09 9
1954.19 8
1954.29 10
1954.39 14
1954.49 20
1954.60 27
1954.70 35
1954.80 42
1954.90 49
1955.00 54
1955.10 58
1955.20 60
1955.31 60
1955.41 60
1955.51 58
1955.61 56
1955.71 53
1955.81 50
1955.91 47
1956.01 43
1956.12 39
1956.22 35
1956.32 31
1956.42 28
1956.52 26
1956.62 26
1956.72 28
1956.82 32
1956.93 38
1957.03 44
1957.13 50
1957.23 55
1957.33 57
1957.43 58
1957.53 58
1957.64 58
1957.74 58
1957.84 59
1957.94 61
1958.04 62
1958.14 63
1958.24 62
1958.34 60
1958.45 56
1958.55 50
1958.65 45
1958.75 39
1958.85 34
1958.95 31
1959.05 27
1959.16 24
1959.26 21
1959.36 17
1959.46 12
1959.56 7
1959.66 2
1959.76 0
1959.87 0
1959.97 0
1960.07 0
1960.17 0
1960.27 0
1960.37 2
1960.47 5
1960.58 6
1960.68 6
1960.78 4
1960.88 2
1960.98 0
1961.08 0
1961.18 2
1961.29 6
1961.39 13
1961.49 21
1961.59 31
1961.69 39
1961.79 45
1961.89 49
1962.00 50
1962.10 48
1962.20 44
1962.30 39
1962.40 34
1962.50 31
1962.60 29
1962.71 30
1962.81 32
1962.91 35
1963.01 40
1963.11 44
1963.21 48
1963.32 51
1963.42 52
1963.52 52
1963.62 51
1963.72 49
1963.82 48
1963.92 49
1964.03 50
1964.13 53
1964.23 56
1964.33 59
1964.43 61
1964.53 62
1964.63 62
1964.74 61
1964.84 60
1964.94 60
1965.04 61
1965.14 63
1965.24 66
1965.35 70
1965.45 74
1965.55 78
1965.65 82
1965.75 88
1965.85 95
1965.95 103
1966.06 112
1966.16 122
1966.26 131
1966.36 140
1966.46 146
1966.56 151
1966.67 154
1966.77 155
1966.87 156
1966.97 156
1967.07 155
1967.17 154
1967.28 151
1967.38 147
1967.48 143
1967.58 140
1967.68 138
1967.78 138
1967.89 140
1967.99 144
1968.09 150
1968.19 157
1968.29 163
1968.39 167
1968.49 169
1968.60 169
1968.70 167
1968.80 163
1968.90 158
1969.00 152
1969.10 146
1969.21 140
1969.31 134
1969.41 129
1969.51 125
1969.61 123
1969.71 122
1969.82 123
1969.92 125
1970.02 128
1970.12 131
1970.22 133
1970.32 133
1970.43 132
1970.53 128
1970.63 123
1970.73 116
1970.83 108
1970.93 100
1971.04 93
1971.14 88
1971.24 86
1971.34 86
1971.44 87
1971.54 89
1971.65 91
1971.75 91
1971.85 89
1971.95 85
1972.05 79
1972.16 73
1972.26 67
1972.36 63
1972.46 61
1972.56 61
1972.66 63
1972.77 67
1972.87 72
1972.97 77
1973.07 83
1973.17 88
1973.27 92
1973.38 94
1973.48 96
1973.58 95
1973.68 94
1973.78 91
1973.88 89
1973.99 86
1974.09 83
1974.19 82
1974.29 81
1974.39 82
1974.50 83
1974.60 84
1974.70 85
1974.80 84
1974.90 83
1975.00 79
1975.11 74
1975.21 69
1975.31 63
1975.41 59
1975.51 55
1975.62 52
1975.72 50
1975.82 49
1975.92 48
1976.02 48
1976.12 48
1976.23 49
1976.33 51
1976.43 54
1976.53 56
1976.63 58
1976.74 58
1976.84 58
1976.94 57
1977.04 56
1977.14 55
1977.24 55
1977.35 57
1977.45 60
1977.55 65
1977.65 70
1977.75 75
1977.86 79
1977.96 82
1978.06 83
1978.16 82
1978.26 81
1978.37 79
1978.47 78
1978.57 78
1978.67 79
1978.77 81
1978.87 83
1978.98 84
1979.08 83
1979.18 80
1979.28 76
1979.38 70
1979.49 64
1979.59 59
1979.69 55
1979.79 53
1979.89 53
1980.00 55
1980.10 57
1980.20 59
1980.30 61
1980.40 61
1980.51 59
1980.61 56
1980.71 53
1980.81 51
1980.91 50
1981.02 51
1981.12 54
1981.22 59
1981.32 64
1981.42 70
1981.52 74
1981.63 78
1981.73 80
1981.83 80
1981.93 79
1982.03 78
1982.14 77
1982.24 77
1982.34 80
1982.44 85
1982.54 92
1982.65 101
1982.75 110
1982.85 119
1982.95 126
1983.05 130
1983.16 133
1983.26 133
1983.36 132
1983.46 130
1983.56 126
1983.67 123
1983.77 118
1983.87 113
1983.97 107
1984.07 102
1984.18 98
1984.28 96
1984.38 96
1984.48 97
1984.59 100
1984.69 104
1984.79 108
1984.89 112
1984.99 117
1985.10 121
1985.20 125
1985.30 128
1985.40 132
1985.50 134
1985.61 136
1985.71 138
1985.81 138
1985.91 137
1986.01 135
1986.12 131
1986.22 126
1986.32 119
1986.42 111
1986.52 102
1986.63 92
1986.73 83
1986.83 74
1986.93 67
1987.03 61
1987.14 57
1987.24 54
1987.34 54
1987.44 54
1987.55 56
1987.65 57
1987.75 58
1987.85 58
1987.95 58
1988.06 59
1988.16 61
1988.26 65
1988.36 71
1988.46 78
1988.57 85
1988.67 91
1988.77 96
1988.87 98
1988.98 100
1989.08 101
1989.18 101
1989.28 103
1989.38 104
1989.49 106
1989.59 107
1989.69 106
1989.79 103
1989.89 98
1990.00 92
1990.10 84
1990.20 74
1990.30 65
1990.41 56
1990.51 49
1990.61 44
1990.71 42
1990.81 43
1990.92 46
1991.02 49
1991.12 53
1991.22 55
1991.33 56
1991.43 56
1991.53 56
1991.63 55
1991.73 56
1991.84 57
1991.94 59
1992.04 62
1992.14 65
1992.25 68
1992.35 71
1992.45 73
1992.55 74
1992.65 73
1992.76 71
1992.86 67
1992.96 63
1993.06 59
1993.17 55
1993.27 52
1993.37 49
1993.47 47
1993.58 45
1993.68 44
1993.78 44
1993.88 45
1993.98 49
1994.09 54
1994.19 61
1994.29 68
1994.39 76
1994.50 84
1994.60 89
1994.70 93
1994.80 96
1994.91 97
1995.01 98
1995.11 98
1995.21 99
1995.31 101
1995.42 103
1995.52 107
1995.62 111
1995.72 114
1995.83 117
1995.93 118
1996.03 116
1996.13 113
1996.24 107
1996.34 101
1996.44 93
1996.54 86
1996.64 79
1996.75 73
1996.85 67
1996.95 63
1997.05 60
1997.16 58
1997.26 56
1997.36 54
1997.46 53
1997.57 52
1997.67 52
1997.77 51
1997.87 52
1997.98 53
1998.08 54
1998.18 56
1998.28 58
1998.39 60
1998.49 62
1998.59 64
1998.69 66
1998.79 69
1998.90 72
1999.00 75
1999.10 78
1999.20 79
1999.31 79
1999.41 78
1999.51 76
1999.61 75
1999.72 74
1999.82 75
1999.92 76
2000.02 78
2000.13 80
2000.23 81
2000.33 81
2000.43 78
2000.54 74
2000.64 69
2000.74 64
2000.84 59
2000.95 55
2001.05 53
2001.15 52
2001.25 51
2001.36 51
2001.46 51
2001.56 51
2001.66 50
2001.77 50
2001.87 50
2001.97 52
2002.07 55
2002.18 60
2002.28 65
2002.38 70
2002.48 74
2002.59 77
2002.69 78
2002.79 79
2002.89 79
2003.00 80
2003.10 80
2003.20 82
2003.30 83
2003.41 85
2003.51 85
2003.61 85
2003.71 83
2003.82 82
2003.92 81
2004.02 80
2004.12 80
2004.23 81
2004.33 82
2004.43 82
2004.53 81
2004.64 79
2004.74 74
2004.84 68
2004.94 61
2005.05 53
2005.15 46
2005.25 40
2005.35 36
2005.46 33
2005.56 33
2005.66 34
2005.76 36
2005.87 37
2005.97 39
2006.07 39
2006.18 37
2006.28 35
2006.38 31
2006.48 28
2006.59 26
2006.69 23
2006.79 21
2006.89 20
2007.00 18
2007.10 15
2007.20 12
2007.30 7
2007.41 2
2007.51 0
2007.61 0
2007.71 0
2007.82 0
2007.92 0
2008.02 0
2008.12 0
2008.23 0
2008.33 5
2008.43 12
2008.54 18
2008.64 25
2008.74 32
2008.84 41
2008.95 50
2009.05 60
2009.15 69
2009.25 77
2009.36 84
2009.46 88
2009.56 90
2009.66 89
2009.77 87
2009.87 83
2009.97 78
2010.08 73
2010.18 68
2010.28 63
2010.38 58
2010.49 52
2010.59 45
2010.69 38
2010.79 31
2010.90 24
2011.00 18
2011.10 13
2011.21 10
2011.31 8
2011.41 6
2011.51 4
2011.62 3
2011.72 1
2011.82 0
2011.92 0
2012.03 0
2012.13 0
2012.23 3
2012.34 8
2012.44 14
2012.54 21
2012.64 27
2012.75 33
2012.85 38
2012.95 42
2013.06 44
2013.16 45
2013.26 46
2013.36 48
2013.47 50
2013.57 53
2013.67 56
2013.77 59
2013.88 61
2013.98 61
2014.08 59
2014.19 58
2014.29 57
2014.39 58
2014.49 61
2014.60 66
2014.70 72
2014.80 79
2014.91 85
2015.01 89
2015.11 91
2015.21 90
2015.32 86
2015.42 80
2015.52 73
2015.63 67
2015.73 62
2015.83 60
2015.93 60
2016.04 64
2016.14 69
2016.24 76
2016.35 82
2016.45 86
2016.55 89
2016.65 88
2016.76 86
2016.86 82
2016.96 79
2017.07 76
2017.17 75
2017.27 76
2017.37 78
2017.48 83
2017.58 88
2017.68 95
2017.79 103
2017.89 113
2017.99 122
2018.09 132
2018.20 141
2018.30 148
2018.40 153
2018.51 154
2018.61 152
2018.71 146
2018.81 139
2018.92 130
2019.02 120
2019.12 111
2019.23 103
2019.33 96
2019.43 90
2019.54 86
2019.64 81
2019.74 78
2019.84 75
2019.95 72
2020.05 70
2020.15 68
2020.26 66
2020.36 63
2020.46 59
2020.56 54
2020.67 47
2020.77 41
2020.87 35
2020.98 30
2021.08 27
2021.18 26
2021.29 28
2021.39 32
2021.49 37
2021.59 42
2021.70 45
2021.80 45
2021.90 43
2022.01 37
2022.11 28
2022.21 19
2022.32 10
2022.42 2
2022.52 0
2022.62 0
2022.73 0
2022.83 0
2022.93 0
2023.04 0
2023.14 1
2023.24 6
2023.35 12
2023.45 18
2023.55 24
2023.66 28
2023.76 31
2023.86 33
2023.96 32
2024.07 31
2024.17 29
2024.27 27
2024.38 27
2024.48 27
2024.58 29
2024.69 32
2024.79 36
2024.89 40
2024.99 44
2025.10 49
2025.20 53
2025.30 59
2025.41 64
2025.51 71
2025.61 77
2025.72 84
2025.82 89
2025.92 94
2026.03 97
2026.13 98
2026.23 98
2026.34 98
2026.44 96
2026.54 93
2026.64 90
2026.75 86
2026.85 81
2026.95 76
2027.06 70
2027.16 65
2027.26 61
2027.37 57
2027.47 54
2027.57 51
2027.68 47
2027.78 42
2027.88 36
2027.99 30
2028.09 24
2028.19 18
2028.29 14
2028.40 10
2028.50 8
2028.60 7
2028.71 6
2028.81 6
2028.91 6
2029.02 7
2029.12 10
2029.22 13
2029.33 18
2029.43 22
2029.53 26
2029.64 29
2029.74 31
2029.84 32
2029.95 33
2030.05 33
2030.15 34
2030.26 35
2030.36 35
2030.46 34
2030.57 32
2030.67 30
2030.77 28
2030.87 26
2030.98 24
2031.08 23
2031.18 22
2031.29 22
2031.39 21
2031.49 20
2031.60 18
2031.70 17
2031.80 17
2031.91 17
2032.01 18
2032.11 20
2032.22 22
2032.32 23
2032.42 23
2032.53 22
2032.63 19
2032.73 16
2032.84 12
2032.94 9
2033.04 6
2033.15 4
2033.25 3
2033.35 3
2033.46 2
2033.56 2
2033.66 2
2033.77 2
2033.87 2
2033.97 2
2034.08 2
2034.18 2
2034.28 1
2034.39 0
2034.49 0
2034.59 0
2034.70 0
2034.80 0
2034.90 2
2035.01 5
2035.11 6
2035.21 7
2035.32 5
2035.42 3
2035.52 0
2035.63 0
2035.73 0
2035.83 0
2035.94 0
2036.04 0
2036.14 4
2036.25 8
2036.35 11
2036.45 12
2036.56 10
2036.66 7
2036.76 3
2036.87 0
2036.97 0
2037.07 0
2037.18 0
2037.28 0
2037.38 5
2037.49 11
2037.59 18
2037.69 24
2037.80 30
2037.90 34
2038.00 37
2038.11 39
2038.21 40
2038.31 41
2038.42 40
2038.52 39
2038.62 37
2038.73 35
2038.83 32
2038.93 30
2039.04 29
2039.14 28
2039.25 29
2039.35 29
2039.45 30
2039.56 29
2039.66 28
2039.76 27
2039.87 25
2039.97 23
2040.07 22
2040.18 21
2040.28 22
2040.38 24
2040.49 27
2040.59 30
2040.69 33
2040.80 35
2040.90 36
2041.00 35
2041.11 34
2041.21 31
2041.31 28
2041.42 26
2041.52 24
2041.62 23
2041.73 22
2041.83 20
2041.94 19
2042.04 18
2042.14 18
2042.25 19
2042.35 22
2042.45 27
2042.56 34
2042.66 43
2042.76 52
2042.87 60
2042.97 67
2043.07 72
2043.18 76
2043.28 77
2043.38 77
2043.49 76
2043.59 76
2043.70 76
2043.80 77
2043.90 77
2044.01 77
2044.11 76
2044.21 73
2044.32 69
2044.42 64
2044.52 59
2044.63 56
2044.73 54
2044.83 54
2044.94 55
2045.04 56
2045.15 58
2045.25 59
2045.35 60
2045.46 61
2045.56 61
2045.66 60
2045.77 60
2045.87 60
2045.97 60
2046.08 59
2046.18 58
2046.29 55
2046.39 52
2046.49 49
2046.60 45
2046.70 41
2046.80 38
2046.91 35
2047.01 33
2047.11 29
2047.22 25
2047.32 20
2047.43 15
2047.53 10
2047.63 6
2047.74 4
2047.84 4
2047.94 6
2048.05 10
2048.15 16
2048.25 23
2048.36 30
2048.46 38
2048.57 46
2048.67 54
2048.77 62
2048.88 70
2048.98 76
2049.08 80
2049.19 81
2049.29 79
2049.40 74
2049.50 67
2049.60 59
2049.71 51
2049.81 44
2049.91 38
2050.02 32
2050.12 28
2050.22 23
2050.33 20
2050.43 18
2050.54 17
2050.64 19
2050.74 22
2050.85 25
2050.95 30
2051.05 33
2051.16 36
2051.26 37
2051.37 38
2051.47 37
2051.57 35
2051.68 34
2051.78 34
2051.88 35
2051.99 39
2052.09 44
2052.20 51
2052.30 58
2052.40 67
2052.51 74
2052.61 81
2052.71 86
2052.82 91
2052.92 94
2053.03 96
2053.13 96
2053.23 94
2053.34 88
2053.44 79
2053.55 68
2053.65 55
2053.75 41
2053.86 28
2053.96 16
2054.06 6
2054.17 0
2054.27 0
2054.38 0
2054.48 0
2054.58 4
2054.69 13
2054.79 25
2054.90 38
2055.00 51
2055.10 64
2055.21 75
2055.31 84
2055.41 90
2055.52 93
2055.62 94
2055.73 93
2055.83 90
2055.93 87
2056.04 83
2056.14 78
2056.25 73
2056.35 68
2056.45 63
2056.56 58
2056.66 55
2056.76 53
2056.87 53
2056.97 55
2057.08 58
2057.18 60
2057.28 62
2057.39 62
2057.49 61
2057.60 60
2057.70 58
2057.80 55
2057.91 53
2058.01 51
2058.12 50
2058.22 50
2058.32 51
2058.43 52
2058.53 54
2058.64 56
2058.74 58
2058.84 58
2058.95 58
2059.05 57
2059.15 55
2059.26 53
2059.36 51
2059.47 49
2059.57 47
2059.67 45
2059.78 43
2059.88 41
2059.99 40
2060.09 40
2060.19 39
2060.30 39
2060.40 39
2060.51 39
2060.61 39
2060.71 38
2060.82 37
2060.92 37
2061.03 37
2061.13 39
2061.23 41
2061.34 44
2061.44 48
2061.55 52
2061.65 55
2061.75 58
2061.86 60
2061.96 60
2062.07 58
2062.17 54
2062.27 48
2062.38 42
2062.48 34
2062.59 27
2062.69 21
2062.79 16
2062.90 13
2063.00 12
2063.11 12
2063.21 14
2063.31 18
2063.42 21
2063.52 25
2063.63 28
2063.73 31
2063.84 34
2063.94 37
2064.04 40
2064.15 44
2064.25 48
2064.36 54
2064.46 59
2064.56 64
2064.67 67
2064.77 70
2064.88 71
2064.98 71
2065.08 70
2065.19 68
2065.29 66
2065.40 62
2065.50 57
2065.60 52
2065.71 45
2065.81 37
2065.92 30
2066.02 25
2066.13 22
2066.23 20
2066.33 20
2066.44 21
2066.54 22
2066.65 21
2066.75 18
2066.85 13
2066.96 7
2067.06 0
2067.17 0
2067.27 0
2067.37 0
2067.48 0
2067.58 0
2067.69 0
2067.79 0
2067.90 0
2068.00 7
2068.10 12
2068.21 17
2068.31 21
2068.42 23
2068.52 26
2068.62 29
2068.73 33
2068.83 38
2068.94 45
2069.04 54
2069.15 63
2069.25 72
2069.35 81
2069.46 89
2069.56 95
2069.67 99
2069.77 101
2069.88 102
2069.98 102
2070.08 100
2070.19 97
2070.29 94
2070.40 90
2070.50 87
2070.61 83
2070.71 80
2070.81 78
2070.92 76
2071.02 74
2071.13 74
2071.23 73
2071.33 73
2071.44 73
2071.54 72
2071.65 72
2071.75 71
2071.86 70
2071.96 70
2072.06 70
2072.17 71
2072.27 73
2072.38 76
2072.48 78
2072.59 81
2072.69 82
2072.79 81
2072.90 80
2073.00 77
2073.11 75
2073.21 72
2073.32 71
2073.42 69
2073.52 68
2073.63 66
2073.73 64
2073.84 60
2073.94 54
2074.05 47
2074.15 38
2074.25 29
2074.36 20
2074.46 13
2074.57 9
2074.67 9
2074.78 12
2074.88 20
2074.99 30
2075.09 41
2075.19 53
2075.30 64
2075.40 74
2075.51 82
2075.61 88
2075.72 93
2075.82 96
2075.92 99
2076.03 100
2076.13 100
2076.24 98
2076.34 95
2076.45 88
2076.55 80
2076.66 70
2076.76 59
2076.86 49
2076.97 40
2077.07 35
2077.18 32
2077.28 31
2077.39 33
2077.49 35
2077.59 39
2077.70 44
2077.80 50
2077.91 57
2078.01 65
2078.12 73
2078.22 80
2078.33 85
2078.43 88
2078.53 89
2078.64 88
2078.74 86
2078.85 86
2078.95 87
2079.06 91
2079.16 98
2079.27 107
2079.37 117
2079.47 127
2079.58 136
2079.68 143
2079.79 146
2079.89 147
2080.00 145
2080.10 141
2080.21 135
2080.31 129
2080.42 124
2080.52 119
2080.62 115
2080.73 111
2080.83 109
2080.94 106
2081.04 105
2081.15 104
2081.25 104
2081.36 104
2081.46 103
2081.56 103
2081.67 101
2081.77 100
2081.88 98
2081.98 96
2082.09 94
2082.19 92
2082.30 90
2082.40 87
2082.51 83
2082.61 79
2082.71 76
2082.82 72
2082.92 69
2083.03 67
2083.13 65
2083.24 64
2083.34 62
2083.45 60
2083.55 59
2083.66 59
2083.76 59
2083.86 61
2083.97 64
2084.07 67
2084.18 70
2084.28 72
2084.39 73
2084.49 73
2084.60 72
2084.70 71
2084.81 71
2084.91 71
2085.01 71
2085.12 71
2085.22 70
2085.33 68
2085.43 64
2085.54 60
2085.64 56
2085.75 52
2085.85 51
2085.96 51
2086.06 53
2086.17 56
2086.27 59
2086.37 60
2086.48 60
2086.58 57
2086.69 52
2086.79 46
2086.90 41
2087.00 36
2087.11 32
2087.21 31
2087.32 31
2087.42 32
2087.53 34
2087.63 35
2087.74 35
2087.84 34
2087.94 32
2088.05 29
2088.15 25
2088.26 22
2088.36 21
2088.47 23
2088.57 27
2088.68 36
2088.78 47
2088.89 61
2088.99 76
2089.10 91
2089.20 104
2089.31 114
2089.41 121
2089.52 123
2089.62 122
2089.72 118
2089.83 113
2089.93 107
2090.04 102
2090.14 98
2090.25 96
2090.35 96
2090.46 97
2090.56 100
2090.67 106
2090.77 115
2090.88 125
2090.98 135
2091.09 146
2091.19 156
2091.30 162
2091.40 166
2091.51 166
2091.61 163
2091.71 158
2091.82 152
2091.92 146
2092.03 141
2092.13 136
2092.24 133
2092.34 130
2092.45 128
2092.55 126
2092.66 124
2092.76 121
2092.87 119
2092.97 115
2093.08 111
2093.18 107
2093.29 102
2093.39 96
2093.50 90
2093.60 84
2093.71 78
2093.81 74
2093.92 70
2094.02 68
2094.13 67
2094.23 66
2094.33 64
2094.44 63
2094.54 60
2094.65 57
2094.75 54
2094.86 52
2094.96 52
2095.07 54
2095.17 57
2095.28 63
2095.38 68
2095.49 73
2095.59 77
2095.70 80
2095.80 84
2095.91 89
2096.01 96
2096.12 105
2096.22 115
2096.33 124
2096.43 131
2096.54 135
2096.64 135
2096.75 133
2096.85 128
2096.96 123
2097.06 119
2097.17 116
2097.27 114
2097.38 112
2097.48 110
2097.59 107
2097.69 102
2097.80 97
2097.90 92
2098.01 88
2098.11 86
2098.22 87
2098.32 89
2098.43 93
2098.53 97
2098.64 101
2098.74 104
2098.85 106
2098.95 107
2099.06 109
2099.16 111
2099.26 113
2099.37 116
2099.47 118
2099.58 120
2099.68 122
2099.79 123
2099.89 125
2100.00 127
2100.10 129
2100.21 131
2100.31 133
2100.42 136
2100.52 137
2100.63 137
2100.73 135
2100.84 132
2100.94 127
2101.05 121
2101.15 115
2101.26 109
2101.36 103
2101.47 99
2101.57 97
2101.68 96
2101.78 95
2101.89 93
2101.99 91
2102.10 87
2102.20 83
2102.31 79
2102.41 75
2102.52 72
2102.62 71
2102.73 71
2102.84 70
2102.94 70
2103.05 70
2103.15 70
2103.26 70
2103.36 71
2103.47 73
2103.57 76
2103.68 79
2103.78 83
2103.89 87
2103.99 89
2104.10 92
2104.20 94
2104.31 96
2104.41 98
2104.52 100
2104.62 102
2104.73 103
2104.83 103
2104.94 101
2105.04 96
2105.15 88
2105.25 77
2105.36 65
2105.46 53
2105.57 41
2105.67 31
2105.78 23
2105.88 20
2105.99 19
2106.09 22
2106.20 27
2106.30 32
2106.41 36
2106.51 39
2106.62 40
2106.72 39
2106.83 38
2106.93 36
2107.04 36
2107.14 37
2107.25 40
2107.35 44
2107.46 48
2107.56 52
2107.67 56
2107.78 59
2107.88 61
2107.99 63
2108.09 64
2108.20 65
2108.30 67
2108.41 69
2108.51 71
2108.62 74
2108.72 78
2108.83 81
2108.93 83
2109.04 83
2109.14 79
2109.25 73
2109.35 65
2109.46 57
2109.56 51
2109.67 47
2109.77 47
2109.88 51
2109.98 57
2110.09 64
2110.19 71
2110.30 76
2110.41 78
2110.51 78
2110.62 77
2110.72 74
2110.83 72
2110.93 69
2111.04 67
2111.14 65
2111.25 62
2111.35 58
2111.46 53
2111.56 47
2111.67 42
2111.77 36
2111.88 31
2111.98 27
2112.09 23
2112.19 21
2112.30 18
2112.41 15
2112.51 12
2112.62 9
2112.72 6
2112.83 4
2112.93 4
2113.04 5
2113.14 7
2113.25 9
2113.35 12
2113.46 15
2113.56 18
2113.67 21
2113.77 25
2113.88 31
2113.98 38
2114.09 47
2114.20 57
2114.30 66
2114.41 74
2114.51 79
2114.62 81
2114.72 81
2114.83 80
2114.93 78
2115.04 76
2115.14 76
2115.25 76
2115.35 76
2115.46 77
2115.57 77
2115.67 77
2115.78 77
2115.88 78
2115.99 80
2116.09 81
2116.20 82
2116.30 82
2116.41 80
2116.51 76
2116.62 71
2116.72 64
2116.83 57
2116.94 49
2117.04 41
2117.15 32
2117.25 23
2117.36 14
2117.46 5
2117.57 0
2117.67 0
2117.78 0
2117.88 0
2117.99 0
2118.09 0
2118.20 0
2118.31 0
2118.41 5
2118.52 10
2118.62 14
2118.73 15
2118.83 15
2118.94 14
2119.04 12
2119.15 12
2119.25 12
2119.36 14
2119.47 16
2119.57 19
2119.68 22
2119.78 23
2119.89 23
2119.99 22
2120.10 22
2120.20 22
2120.31 23
2120.41 26
2120.52 31
2120.63 35
2120.73 40
2120.84 44
2120.94 48
2121.05 50
2121.15 51
2121.26 52
2121.36 53
2121.47 54
2121.58 56
2121.68 58
2121.79 60
2121.89 61
2122.00 61
2122.10 60
2122.21 57
2122.31 54
2122.42 49
2122.53 45
2122.63 40
2122.74 35
2122.84 29
2122.95 22
2123.05 15
2123.16 9
2123.26 5
2123.37 4
2123.47 6
2123.58 11
2123.69 19
2123.79 28
2123.90 37
2124.00 45
2124.11 53
2124.21 60
2124.32 65
2124.43 70
2124.53 73
2124.64 75
2124.74 75
2124.85 74
2124.95 72
2125.06 68
2125.16 64
2125.27 60
2125.38 56
2125.48 52
2125.59 49
2125.69 46
2125.80 44
2125.90 40
2126.01 37
2126.11 34
2126.22 31
2126.33 28
2126.43 27
2126.54 28
2126.64 30
2126.75 33
2126.85 37
2126.96 41
2127.07 45
2127.17 48
2127.28 49
2127.38 49
2127.49 47
2127.59 46
2127.70 45
2127.81 44
2127.91 45
2128.02 47
2128.12 51
2128.23 55
2128.33 59
2128.44 65
2128.55 70
2128.65 75
2128.76 79
2128.86 81
2128.97 81
2129.07 78
2129.18 72
2129.28 64
2129.39 54
2129.50 44
2129.60 36
2129.71 30
2129.81 29
2129.92 30
2130.02 33
2130.13 36
2130.24 39
2130.34 40
2130.45 40
2130.55 38
2130.66 37
2130.77 35
2130.87 34
2130.98 34
2131.08 33
2131.19 33
2131.29 33
2131.40 32
2131.51 31
2131.61 30
2131.72 28
2131.82 25
2131.93 23
2132.03 20
2132.14 17
2132.25 14
2132.35 12
2132.46 12
2132.56 14
2132.67 16
2132.77 19
2132.88 21
2132.99 21
2133.09 19
2133.20 17
2133.30 13
2133.41 11
2133.52 10
2133.62 11
2133.73 15
2133.83 19
2133.94 23
2134.04 25
2134.15 26
2134.26 23
2134.36 18
2134.47 11
2134.57 4
2134.68 0
2134.79 0
2134.89 0
2135.00 0
2135.10 0
2135.21 0
2135.31 0
2135.42 0
2135.53 4
2135.63 9
2135.74 14
2135.84 19
2135.95 21
2136.06 23
2136.16 22
2136.27 20
2136.37 17
2136.48 13
2136.59 9
2136.69 7
2136.80 5
2136.90 5
2137.01 7
2137.11 9
2137.22 13
2137.33 16
2137.43 18
2137.54 20
2137.64 21
2137.75 20
2137.86 18
2137.96 16
2138.07 14
2138.17 12
2138.28 12
2138.39 12
2138.49 12
2138.60 13
2138.70 13
2138.81 12
2138.92 11
2139.02 10
2139.13 9
2139.23 9
2139.34 8
2139.45 8
2139.55 8
2139.66 8
2139.76 7
2139.87 6
2139.97 6
2140.08 6
2140.19 6
2140.29 6
2140.40 6
2140.50 5
2140.61 4
2140.72 3
2140.82 2
2140.93 2
2141.03 2
2141.14 2
2141.25 2
2141.35 1
2141.46 0
2141.56 0
2141.67 0
2141.78 0
2141.88 0
2141.99 0
2142.09 0
2142.20 1
2142.31 5
2142.41 8
2142.52 11
2142.63 13
2142.73 13
2142.84 12
2142.94 10
2143.05 9
2143.16 8
2143.26 8
2143.37 10
2143.47 13
2143.58 16
2143.69 19
2143.79 20
2143.90 20
2144.00 18
2144.11 16
2144.22 13
2144.32 13
2144.43 16
2144.53 22
2144.64 31
2144.75 43
2144.85 55
2144.96 66
2145.06 75
2145.17 83
2145.28 88
2145.38 93
2145.49 96
2145.60 100
2145.70 104
2145.81 107
2145.91 109
2146.02 108
2146.13 106
2146.23 102
2146.34 98
2146.44 94
2146.55 90
2146.66 86
2146.76 81
2146.87 75
2146.97 67
2147.08 58
2147.19 49
2147.29 40
2147.40 34
2147.51 30
2147.61 30
2147.72 31
2147.82 34
2147.93 38
2148.04 41
2148.14 43
2148.25 43
2148.36 43
2148.46 44
2148.57 44
2148.67 46
2148.78 47
2148.89 49
2148.99 51
2149.10 52
2149.20 51
2149.31 49
2149.42 45
2149.52 40
2149.63 33
2149.74 25
2149.84 17
2149.95 9
2150.05 1
2150.16 0
2150.27 0
2150.37 0
2150.48 0
2150.59 0
2150.69 0
2150.80 6
2150.90 13
2151.01 21
2151.12 28
2151.22 33
2151.33 37
2151.44 39
2151.54 40
2151.65 39
2151.75 38
2151.86 36
2151.97 34
2152.07 34
2152.18 35
2152.29 36
2152.39 38
2152.50 40
2152.60 41
2152.71 41
2152.82 39
2152.92 36
2153.03 34
2153.14 31
2153.24 30
2153.35 29
2153.45 30
2153.56 31
2153.67 33
2153.77 34
2153.88 35
2153.99 34
2154.09 31
2154.20 28
2154.31 25
2154.41 23
2154.52 21
2154.62 20
2154.73 20
2154.84 21
2154.94 21
2155.05 21
2155.16 20
2155.26 18
2155.37 16
2155.48 13
2155.58 11
2155.69 10
2155.79 10
2155.90 11
2156.01 12
2156.11 14
2156.22 16
2156.33 17
2156.43 17
2156.54 18
2156.65 18
2156.75 20
2156.86 22
2156.96 25
2157.07 28
2157.18 31
2157.28 34
2157.39 35
2157.50 35
2157.60 34
2157.71 31
2157.82 28
2157.92 25
2158.03 23
2158.13 24
2158.24 26
2158.35 31
2158.45 35
2158.56 40
2158.67 43
2158.77 44
2158.88 43
2158.99 42
2159.09 41
2159.20 42
2159.31 47
2159.41 53
2159.52 62
2159.63 71
2159.73 80
2159.84 87
2159.94 91
2160.05 92
2160.16 91
2160.26 89
2160.37 86
2160.48 84
2160.58 83
2160.69 84
2160.80 87
2160.90 91
2161.01 96
2161.12 101
2161.22 106
2161.33 110
2161.44 114
2161.54 117
2161.65 118
2161.75 119
2161.86 119
2161.97 117
2162.07 114
2162.18 111
2162.29 107
2162.39 103
2162.50 99
2162.61 96
2162.71 93
2162.82 91
2162.93 89
2163.03 86
2163.14 83
2163.25 80
2163.35 75
2163.46 70
2163.57 64
2163.67 59
2163.78 55
2163.89 53
2163.99 53
2164.10 54
2164.21 56
2164.31 56
2164.42 56
2164.53 53
2164.63 50
2164.74 45
2164.84 41
2164.95 37
2165.06 35
2165.16 34
2165.27 33
2165.38 30
2165.48 26
2165.59 21
2165.70 15
2165.80 9
2165.91 4
2166.02 2
2166.12 3
2166.23 7
2166.34 13
2166.44 20
2166.55 27
2166.66 34
2166.76 39
2166.87 44
2166.98 48
2167.08 52
2167.19 55
2167.30 58
2167.40 59
2167.51 58
2167.62 55
2167.72 49
2167.83 42
2167.94 34
2168.04 27
2168.15 22
2168.26 20
2168.36 22
2168.47 26
2168.58 33
2168.68 40
2168.79 46
2168.90 51
2169.00 53
2169.11 54
2169.22 53
2169.32 51
2169.43 50
2169.54 50
2169.64 50
2169.75 52
2169.86 54
2169.96 56
2170.07 57
2170.18 57
2170.28 58
2170.39 58
2170.50 59
2170.60 60
2170.71 62
2170.82 65
2170.92 68
2171.03 70
2171.14 70
2171.24 68
2171.35 64
2171.46 58
2171.57 52
2171.67 45
2171.78 38
2171.89 31
2171.99 24
2172.10 18
2172.21 12
2172.31 6
2172.42 2
2172.53 0
2172.63 0
2172.74 0
2172.85 2
2172.95 8
2173.06 16
2173.17 25
2173.27 34
2173.38 41
2173.49 45
2173.59 45
2173.70 43
2173.81 38
2173.91 31
2174.02 25
2174.13 19
2174.23 14
2174.34 11
2174.45 8
2174.56 6
2174.66 3
2174.77 1
2174.88 0
2174.98 0
2175.09 0
2175.20 0
2175.30 0
2175.41 3
2175.52 5
2175.62 8
2175.73 11
2175.84 13
2175.94 15
2176.05 17
2176.16 21
2176.26 25
2176.37 30
2176.48 36
2176.59 43
2176.69 50
2176.80 55
2176.91 58
2177.01 58
2177.12 56
2177.23 51
2177.33 46
2177.44 41
2177.55 37
2177.65 35
2177.76 35
2177.87 36
2177.98 40
2178.08 44
2178.19 47
2178.30 48
2178.40 48
2178.51 44
2178.62 39
2178.72 32
2178.83 24
2178.94 16
2179.04 8
2179.15 3
2179.26 0
2179.37 0
2179.47 0
2179.58 0
2179.69 0
2179.79 0
2179.90 0
2180.01 0
2180.11 0
2180.22 1
2180.33 6
2180.43 12
2180.54 17
2180.65 22
2180.76 26
2180.86 28
2180.97 28
2181.08 27
2181.18 24
2181.29 20
2181.40 17
2181.50 15
2181.61 15
2181.72 15
2181.83 18
2181.93 21
2182.04 23
2182.15 26
2182.25 27
2182.36 27
2182.47 25
2182.57 23
2182.68 21
2182.79 18
2182.90 15
2183.00 11
2183.11 6
2183.22 1
2183.32 0
2183.43 0
2183.54 0
2183.65 0
2183.75 0
2183.86 0
2183.97 0
2184.07 2
2184.18 6
2184.29 10
2184.39 11
2184.50 12
2184.61 12
2184.72 13
2184.82 13
2184.93 14
2185.04 15
2185.14 17
2185.25 19
2185.36 22
2185.47 25
2185.57 29
2185.68 32
2185.79 34
2185.89 34
2186.00 32
2186.11 27
2186.22 20
2186.32 11
2186.43 2
2186.54 0
2186.64 0
2186.75 0
2186.86 0
2186.97 0
2187.07 4
2187.18 13
2187.29 24
2187.39 33
2187.50 40
2187.61 46
2187.72 50
2187.82 53
2187.93 55
2188.04 57
2188.14 58
2188.25 60
2188.36 62
2188.47 63
2188.57 64
2188.68 65
2188.79 67
2188.89 68
2189.00 70
2189.11 72
2189.22 74
2189.32 76
2189.43 79
2189.54 82
2189.64 86
2189.75 90
2189.86 93
2189.97 96
2190.07 97
2190.18 95
2190.29 90
2190.39 83
2190.50 74
2190.61 64
2190.72 55
2190.82 49
2190.93 46
2191.04 46
2191.15 51
2191.25 57
2191.36 64
2191.47 70
2191.57 74
2191.68 75
2191.79 72
2191.90 68
2192.00 63
2192.11 57
2192.22 53
2192.33 48
2192.43 44
2192.54 40
2192.65 35
2192.75 30
2192.86 24
2192.97 19
2193.08 17
2193.18 17
2193.29 21
2193.40 27
2193.51 37
2193.61 47
2193.72 59
2193.83 69
2193.93 78
2194.04 84
2194.15 87
2194.26 89
2194.36 89
2194.47 88
2194.58 88
2194.69 88
2194.79 89
2194.90 88
2195.01 87
2195.11 85
2195.22 81
2195.33 77
2195.44 74
2195.54 72
2195.65 73
2195.76 77
2195.87 82
2195.97 89
2196.08 94
2196.19 97
2196.30 97
2196.40 94
2196.51 88
2196.62 81
2196.73 74
2196.83 70
2196.94 69
2197.05 70
2197.15 74
2197.26 77
2197.37 80
2197.48 80
2197.58 77
2197.69 73
2197.80 67
2197.91 61
2198.01 57
2198.12 55
2198.23 55
2198.34 56
2198.44 57
2198.55 57
2198.66 56
2198.77 54
2198.87 51
2198.98 48
2199.09 45
2199.20 42
2199.30 41
2199.41 39
2199.52 37
2199.63 35
2199.73 32
2199.84 30
2199.95 27
2200.06 25
2200.16 24
2200.27 23
2200.38 24
2200.48 26
2200.59 29
2200.70 33
2200.81 37
2200.91 40
2201.02 43
2201.13 44
2201.24 43
2201.34 41
2201.45 37
2201.56 32
2201.67 27
2201.77 23
2201.88 19
2201.99 17
2202.10 17
2202.20 19
2202.31 21
2202.42 24
2202.53 26
2202.63 28
2202.74 27
2202.85 26
2202.96 24
2203.06 23
2203.17 24
2203.28 26
2203.39 31
2203.49 36
2203.60 40
2203.71 44
2203.82 45
2203.93 45
2204.03 43
2204.14 41
2204.25 39
2204.36 39
2204.46 40
2204.57 41
2204.68 44
2204.79 46
2204.89 49
2205.00 51
2205.11 54
2205.22 57
2205.32 62
2205.43 68
2205.54 75
2205.65 82
2205.75 88
2205.86 92
2205.97 94
2206.08 94
2206.18 90
2206.29 86
2206.40 81
2206.51 77
2206.61 74
2206.72 72
2206.83 72
2206.94 72
2207.05 72
2207.15 71
2207.26 70
2207.37 69
2207.48 69
2207.58 70
2207.69 74
2207.80 79
2207.91 87
2208.01 95
2208.12 102
2208.23 108
2208.34 112
2208.44 113
2208.55 111
2208.66 106
2208.77 99
2208.88 92
2208.98 84
2209.09 76
2209.20 69
2209.31 62
2209.41 57
2209.52 52
2209.63 48
2209.74 46
2209.84 44
2209.95 43
2210.06 42
2210.17 41
2210.28 39
2210.38 36
2210.49 32
2210.60 27
2210.71 21
2210.81 15
2210.92 10
2211.03 7
2211.14 5
2211.24 6
2211.35 9
2211.46 13
2211.57 18
2211.68 23
2211.78 28
2211.89 32
2212.00 35
2212.11 38
2212.21 41
2212.32 43
2212.43 46
2212.54 50
2212.65 53
2212.75 55
2212.86 57
2212.97 57
2213.08 54
2213.18 50
2213.29 45
2213.40 40
2213.51 35
2213.62 31
2213.72 29
2213.83 30
2213.94 32
2214.05 36
2214.15 40
2214.26 44
2214.37 46
2214.48 47
2214.59 47
2214.69 47
2214.80 48
2214.91 50
2215.02 54
2215.12 60
2215.23 66
2215.34 72
2215.45 76
2215.56 79
2215.66 80
2215.77 80
2215.88 81
2215.99 82
2216.09 85
2216.20 87
2216.31 89
2216.42 90
2216.53 89
2216.63 84
2216.74 77
2216.85 69
2216.96 59
2217.07 51
2217.17 43
2217.28 37
2217.39 32
2217.50 29
2217.61 26
2217.71 24
2217.82 22
2217.93 21
2218.04 21
2218.14 22
2218.25 24
2218.36 27
2218.47 31
2218.58 35
2218.68 39
2218.79 41
2218.90 41
2219.01 39
2219.12 36
2219.22 32
2219.33 28
2219.44 25
2219.55 24
2219.66 24
2219.76 27
2219.87 31
2219.98 37
2220.09 42
2220.20 47
2220.30 52
2220.41 56
2220.52 61
2220.63 66
2220.73 71
2220.84 76
2220.95 79
2221.06 81
2221.17 80
2221.27 77
2221.38 72
2221.49 65
2221.60 57
2221.71 50
2221.81 43
2221.92 39
2222.03 36
2222.14 36
2222.25 36
2222.35 37
2222.46 38
2222.57 39
2222.68 40
2222.79 41
2222.89 43
2223.00 45
2223.11 48
2223.22 53
2223.33 57
2223.43 62
2223.54 67
2223.65 72
2223.76 77
2223.87 81
2223.97 85
2224.08 87
2224.19 89
2224.30 88
2224.41 86
2224.52 83
2224.62 80
2224.73 78
2224.84 76
2224.95 75
2225.06 75
2225.16 75
2225.27 76
2225.38 78
2225.49 81
2225.60 85
2225.70 89
2225.81 94
2225.92 98
2226.03 100
2226.14 99
2226.24 96
2226.35 90
2226.46 82
2226.57 73
2226.68 64
2226.78 57
2226.89 53
2227.00 51
2227.11 51
2227.22 52
2227.33 54
2227.43 56
2227.54 59
2227.65 61
2227.76 64
2227.87 68
2227.97 72
2228.08 77
2228.19 82
2228.30 87
2228.41 91
2228.51 95
2228.62 98
2228.73 101
2228.84 102
2228.95 102
2229.06 101
2229.16 98
2229.27 93
2229.38 87
2229.49 80
2229.60 74
2229.70 68
2229.81 63
2229.92 59
2230.03 55
2230.14 52
2230.25 49
2230.35 49
2230.46 50
2230.57 53
2230.68 58
2230.79 64
2230.89 71
2231.00 76
2231.11 81
2231.22 84
2231.33 86
2231.44 87
2231.54 88
2231.65 90
2231.76 91
2231.87 93
2231.98 94
2232.09 93
2232.19 92
2232.30 88
2232.41 82
2232.52 75
2232.63 66
2232.73 58
2232.84 50
2232.95 43
2233.06 38
2233.17 33
2233.28 29
2233.38 25
2233.49 21
2233.60 15
2233.71 8
2233.82 2
2233.93 0
2234.03 0
2234.14 0
2234.25 0
2234.36 0
2234.47 0
2234.58 0
2234.68 0
2234.79 2
2234.90 6
2235.01 10
2235.12 14
2235.23 18
2235.33 23
2235.44 27
2235.55 32
2235.66 36
2235.77 40
2235.87 43
2235.98 47
2236.09 49
2236.20 51
2236.31 53
2236.42 53
2236.52 52
2236.63 50
2236.74 47
2236.85 42
2236.96 37
2237.07 31
2237.18 27
2237.28 23
2237.39 21
2237.50 20
2237.61 21
2237.72 23
2237.83 26
2237.93 29
2238.04 32
2238.15 35
2238.26 38
2238.37 39
2238.48 40
2238.58 38
2238.69 35
2238.80 31
2238.91 25
2239.02 18
2239.13 11
2239.23 5
2239.34 0
2239.45 0
2239.56 0
2239.67 0
2239.78 0
2239.88 0
2239.99 2
2240.10 9
2240.21 17
2240.32 25
2240.43 33
2240.54 40
2240.64 44
2240.75 45
2240.86 45
2240.97 44
2241.08 43
2241.19 43
2241.29 45
2241.40 49
2241.51 54
2241.62 59
2241.73 65
2241.84 70
2241.95 75
2242.05 80
2242.16 84
2242.27 88
2242.38 90
2242.49 90
2242.60 90
2242.70 88
2242.81 87
2242.92 85
2243.03 83
2243.14 81
2243.25 78
2243.36 74
2243.46 68
2243.57 63
2243.68 58
2243.79 53
2243.90 50
2244.01 48
2244.12 46
2244.22 43
2244.33 40
2244.44 35
2244.55 31
2244.66 27
2244.77 24
2244.88 23
2244.98 24
2245.09 26
2245.20 30
2245.31 35
2245.42 39
2245.53 43
2245.64 47
2245.74 49
2245.85 52
2245.96 53
2246.07 55
2246.18 56
2246.29 57
2246.40 58
2246.50 58
2246.61 57
2246.72 58
2246.83 58
2246.94 59
2247.05 60
2247.16 62
2247.26 62
2247.37 61
2247.48 58
2247.59 55
2247.70 50
2247.81 47
2247.92 44
2248.02 44
2248.13 46
2248.24 50
2248.35 56
2248.46 62
2248.57 69
2248.68 76
2248.78 83
2248.89 89
2249.00 95
2249.11 101
2249.22 106
2249.33 109
2249.44 111
2249.55 110
2249.65 106
2249.76 100
2249.87 91
2249.98 81
2250.09 71
2250.20 63
2250.31 57
2250.41 53
2250.52 50
2250.63 49
2250.74 48
2250.85 49
2250.96 50
2251.07 52
2251.18 55
2251.28 59
2251.39 63
2251.50 65
2251.61 65
2251.72 62
2251.83 56
2251.94 49
2252.05 43
2252.15 38
2252.26 35
2252.37 34
2252.48 35
2252.59 37
2252.70 39
2252.81 41
2252.91 42
2253.02 43
2253.13 42
2253.24 41
2253.35 38
2253.46 36
2253.57 33
2253.68 31
2253.78 30
2253.89 32
2254.00 35
2254.11 41
2254.22 48
2254.33 56
2254.44 64
2254.55 69
2254.66 73
2254.76 74
2254.87 72
2254.98 69
2255.09 64
2255.20 60
2255.31 56
2255.42 54
2255.53 54
2255.63 55
2255.74 59
2255.85 63
2255.96 69
2256.07 75
2256.18 81
2256.29 86
2256.40 90
2256.50 90
2256.61 88
2256.72 83
2256.83 74
2256.94 64
2257.05 53
2257.16 43
2257.27 34
2257.38 28
2257.48 23
2257.59 21
2257.70 20
2257.81 20
2257.92 22
2258.03 25
2258.14 28
2258.25 31
2258.36 33
2258.46 34
2258.57 33
2258.68 31
2258.79 26
2258.90 20
2259.01 13
2259.12 7
2259.23 1
2259.34 0
2259.44 0
2259.55 0
2259.66 0
2259.77 0
2259.88 0
2259.99 0
2260.10 0
2260.21 1
2260.32 4
2260.42 8
2260.53 11
2260.64 14
2260.75 18
2260.86 21
2260.97 24
2261.08 28
2261.19 32
2261.30 35
2261.40 38
2261.51 41
2261.62 42
2261.73 42
2261.84 41
2261.95 40
2262.06 38
2262.17 36
2262.28 34
2262.39 32
2262.49 30
2262.60 27
2262.71 23
2262.82 18
2262.93 12
2263.04 6
2263.15 1
2263.26 0
2263.37 0
2263.48 0
2263.58 2
2263.69 9
2263.80 16
2263.91 23
2264.02 29
2264.13 32
2264.24 33
2264.35 33
2264.46 32
2264.57 32
2264.67 33
2264.78 36
2264.89 40
2265.00 45
2265.11 50
2265.22 54
2265.33 58
2265.44 60
2265.55 63
2265.66 66
2265.76 68
2265.87 71
2265.98 73
2266.09 74
2266.20 73
2266.31 72
2266.42 70
2266.53 67
2266.64 65
2266.75 63
2266.86 60
2266.96 58
2267.07 56
2267.18 53
2267.29 51
2267.40 49
2267.51 47
2267.62 44
2267.73 41
2267.84 36
2267.95 30
2268.06 23
2268.16 15
2268.27 8
2268.38 1
2268.49 0
2268.60 0
2268.71 0
2268.82 0
2268.93 7
2269.04 16
2269.15 26
2269.26 37
2269.36 48
2269.47 59
2269.58 69
2269.69 81
2269.80 92
2269.91 104
2270.02 116
2270.13 127
2270.24 134
2270.35 137
2270.46 135
2270.57 130
2270.67 122
2270.78 114
2270.89 107
2271.00 103
2271.11 102
2271.22 105
2271.33 108
2271.44 111
2271.55 113
2271.66 110
2271.77 104
2271.88 94
2271.98 82
2272.09 68
2272.20 55
2272.31 46
2272.42 43
2272.53 45
2272.64 52
2272.75 62
2272.86 74
2272.97 83
2273.08 88
2273.19 87
2273.30 82
2273.40 73
2273.51 62
2273.62 52
2273.73 43
2273.84 38
2273.95 37
2274.06 38
2274.17 41
2274.28 46
2274.39 51
2274.50 57
2274.61 62
2274.72 66
2274.82 69
2274.93 71
2275.04 71
2275.15 70
2275.26 66
2275.37 61
2275.48 55
2275.59 47
2275.70 41
2275.81 35
2275.92 33
2276.03 33
2276.14 37
2276.25 43
2276.36 52
2276.46 61
2276.57 69
2276.68 76
2276.79 79
2276.90 81
2277.01 80
2277.12 77
2277.23 74
2277.34 72
2277.45 69
2277.56 66
2277.67 63
2277.78 58
2277.89 52
2277.99 44
2278.10 35
2278.21 26
2278.32 18
2278.43 11
2278.54 7
2278.65 6
2278.76 8
2278.87 12
2278.98 19
2279.09 27
2279.20 36
2279.31 44
2279.42 52
2279.53 58
2279.64 63
2279.74 66
2279.85 68
2279.96 69
2280.07 69
2280.18 69
2280.29 70
2280.40 72
2280.51 74
2280.62 76
2280.73 79
2280.84 80
2280.95 79
2281.06 78
2281.17 75
2281.28 71
2281.39 67
2281.50 64
2281.60 60
2281.71 58
2281.82 55
2281.93 54
2282.04 53
2282.15 52
2282.26 52
2282.37 52
2282.48 52
2282.59 52
2282.70 53
2282.81 53
2282.92 54
2283.03 56
2283.14 58
2283.25 61
2283.36 63
2283.47 64
2283.57 64
2283.68 63
2283.79 60
2283.90 57
2284.01 55
2284.12 53
2284.23 53
2284.34 54
2284.45 56
2284.56 58
2284.67 60
2284.78 61
2284.89 61
2285.00 61
2285.11 61
2285.22 60
2285.33 58
2285.44 55
2285.55 51
2285.66 46
2285.77 40
2285.87 34
2285.98 28
2286.09 24
2286.20 22
2286.31 23
2286.42 26
2286.53 31
2286.64 37
2286.75 43
2286.86 48
2286.97 51
2287.08 52
2287.19 50
2287.30 46
2287.41 42
2287.52 37
2287.63 32
2287.74 28
2287.85 25
2287.96 22
2288.07 21
2288.18 19
2288.29 17
2288.39 14
2288.50 11
2288.61 7
2288.72 3
2288.83 0
2288.94 0
2289.05 0
2289.16 0
2289.27 0
2289.38 1
2289.49 3
2289.60 3
2289.71 2
2289.82 0
2289.93 0
2290.04 0
2290.15 0
2290.26 3
2290.37 9
2290.48 16
2290.59 23
2290.70 29
2290.81 33
2290.92 35
2291.03 35
2291.14 35
2291.25 35
2291.35 35
2291.46 37
2291.57 40
2291.68 44
2291.79 47
2291.90 50
2292.01 51
2292.12 50
2292.23 47
2292.34 42
2292.45 37
2292.56 33
2292.67 30
2292.78 30
2292.89 32
2293.00 36
2293.11 42
2293.22 48
2293.33 54
2293.44 59
2293.55 62
2293.66 65
2293.77 68
2293.88 70
2293.99 72
2294.10 73
2294.21 74
2294.32 74
2294.43 72
2294.54 69
2294.65 66
2294.76 62
2294.87 58
2294.98 54
2295.08 51
2295.19 48
2295.30 47
2295.41 47
2295.52 49
2295.63 53
2295.74 58
2295.85 64
2295.96 72
2296.07 80
2296.18 88
2296.29 97
2296.40 105
2296.51 112
2296.62 118
2296.73 121
2296.84 121
2296.95 118
2297.06 111
2297.17 102
2297.28 90
2297.39 79
2297.50 70
2297.61 65
2297.72 64
2297.83 67
2297.94 74
2298.05 83
2298.16 92
2298.27 99
2298.38 104
2298.49 106
2298.60 106
2298.71 104
2298.82 102
2298.93 100
2299.04 99
2299.15 99
2299.26 100
2299.37 103
2299.48 108
2299.59 113
2299.70 119
2299.81 123
2299.92 126
2300.03 126
2300.14 124
2300.25 120
2300.36 114
2300.47 109
2300.58 103
2300.69 97
2300.80 91
2300.91 85
2301.02 77
2301.13 69
2301.24 62
2301.35 55
2301.46 51
2301.57 48
2301.68 47
2301.78 49
2301.89 51
2302.00 55
2302.11 59
2302.22 62
2302.33 65
2302.44 66
2302.55 66
2302.66 64
2302.77 61
2302.88 57
2302.99 53
2303.10 51
2303.21 50
2303.32 51
2303.43 53
2303.54 55
2303.65 57
2303.76 57
2303.87 58
2303.98 59
2304.09 62
2304.20 66
2304.31 72
2304.42 78
2304.53 84
2304.64 89
2304.75 91
2304.86 92
2304.97 90
2305.08 88
2305.19 86
2305.30 85
2305.41 85
2305.52 85
2305.63 86
2305.74 86
2305.85 86
2305.96 84
2306.07 82
2306.18 79
2306.29 75
2306.40 72
2306.51 68
2306.62 65
2306.73 62
2306.84 59
2306.95 57
2307.06 55
2307.17 53
2307.28 51
2307.39 48
2307.50 43
2307.61 37
2307.72 30
2307.83 23
2307.94 18
2308.05 15
2308.16 16
2308.27 20
2308.38 28
2308.49 38
2308.60 50
2308.71 62
2308.83 71
2308.94 78
2309.05 81
2309.16 80
2309.27 78
2309.38 74
2309.49 70
2309.60 67
2309.71 65
2309.82 65
2309.93 66
2310.04 67
2310.15 70
2310.26 73
2310.37 78
2310.48 82
2310.59 86
2310.70 89
2310.81 91
2310.92 91
2311.03 89
2311.14 85
2311.25 82
2311.36 78
2311.47 75
2311.58 73
2311.69 70
2311.80 67
2311.91 64
2312.02 61
2312.13 59
2312.24 57
2312.35 57
2312.46 57
2312.57 58
2312.68 58
2312.79 58
2312.90 55
2313.01 52
2313.12 47
2313.23 41
2313.34 37
2313.45 34
2313.56 33
2313.67 35
2313.78 39
2313.89 46
2314.00 54
2314.11 62
2314.22 69
2314.33 75
2314.44 79
2314.55 81
2314.66 83
2314.77 84
2314.88 86
2314.99 89
2315.10 93
2315.21 97
2315.32 100
2315.43 103
2315.55 104
2315.66 104
2315.77 104
2315.88 103
2315.99 102
2316.10 101
2316.21 99
2316.32 98
2316.43 96
2316.54 96
2316.65 97
2316.76 99
2316.87 103
2316.98 108
2317.09 113
2317.20 117
2317.31 119
2317.42 120
2317.53 120
2317.64 118
2317.75 116
2317.86 114
2317.97 114
2318.08 115
2318.19 117
2318.30 121
2318.41 126
2318.52 132
2318.63 138
2318.74 143
2318.85 146
2318.96 147
2319.07 146
2319.18 143
2319.30 139
2319.41 135
2319.52 129
2319.63 124
2319.74 118
2319.85 111
2319.96 104
2320.07 96
2320.18 88
2320.29 81
2320.40 74
2320.51 69
2320.62 65
2320.73 63
2320.84 63
2320.95 64
2321.06 67
2321.17 71
2321.28 75
2321.39 80
2321.50 85
2321.61 90
2321.72 94
2321.83 99
2321.94 103
2322.05 106
2322.16 110
2322.28 113
2322.39 116
2322.50 118
2322.61 119
2322.72 119
2322.83 117
2322.94 114
2323.05 110
2323.16 104
2323.27 97
2323.38 90
2323.49 83
2323.60 77
2323.71 71
2323.82 67
2323.93 63
2324.04 60
2324.15 57
2324.26 55
2324.37 53
2324.48 52
2324.59 52
2324.70 53
2324.82 56
2324.93 60
2325.04 65
2325.15 69
2325.26 71
2325.37 72
2325.48 71
2325.59 68
2325.70 64
2325.81 61
2325.92 58
2326.03 56
2326.14 56
2326.25 57
2326.36 58
2326.47 60
2326.58 61
2326.69 61
2326.80 59
2326.91 57
2327.02 53
2327.14 49
2327.25 46
2327.36 43
2327.47 41
2327.58 39
2327.69 39
2327.80 37
2327.91 35
2328.02 31
2328.13 26
2328.24 19
2328.35 13
2328.46 8
2328.57 5
2328.68 5
2328.79 7
2328.90 12
2329.01 19
2329.13 27
2329.24 35
2329.35 42
2329.46 47
2329.57 50
2329.68 51
2329.79 50
2329.90 48
2330.01 45
2330.12 43
2330.23 42
2330.34 43
2330.45 46
2330.56 51
2330.67 56
2330.78 61
2330.89 64
2331.01 66
2331.12 66
2331.23 64
2331.34 60
2331.45 55
2331.56 49
2331.67 44
2331.78 39
2331.89 34
2332.00 30
2332.11 27
2332.22 24
2332.33 23
2332.44 23
2332.55 25
2332.66 29
2332.78 35
2332.89 42
2333.00 51
2333.11 59
2333.22 67
2333.33 73
2333.44 78
2333.55 83
2333.66 87
2333.77 92
2333.88 97
2333.99 102
2334.10 108
2334.21 112
2334.32 115
2334.44 115
2334.55 112
2334.66 107
2334.77 101
2334.88 94
2334.99 88
2335.10 82
2335.21 77
2335.32 74
2335.43 72
2335.54 69
2335.65 67
2335.76 65
2335.87 63
2335.99 62
2336.10 63
2336.21 66
2336.32 70
2336.43 76
2336.54 82
2336.65 88
2336.76 94
2336.87 98
2336.98 100
2337.09 100
2337.20 99
2337.31 96
2337.43 92
2337.54 89
2337.65 85
2337.76 82
2337.87 80
2337.98 78
2338.09 78
2338.20 77
2338.31 77
2338.42 75
2338.53 74
2338.64 72
2338.75 70
2338.87 69
2338.98 71
2339.09 74
2339.20 79
2339.31 86
2339.42 92
2339.53 97
2339.64 100
2339.75 98
2339.86 93
2339.97 85
2340.08 75
2340.20 64
2340.31 54
2340.42 45
2340.53 38
2340.64 32
2340.75 28
2340.86 25
2340.97 23
2341.08 23
2341.19 24
2341.30 26
2341.41 29
2341.53 33
2341.64 35
2341.75 36
2341.86 35
2341.97 32
2342.08 26
2342.19 19
2342.30 11
2342.41 2
2342.52 0
2342.63 0
2342.75 0
2342.86 0
2342.97 0
2343.08 0
2343.19 0
2343.30 0
2343.41 4
2343.52 13
2343.63 22
2343.74 30
2343.85 38
2343.97 45
2344.08 51
2344.19 55
2344.30 59
2344.41 61
2344.52 63
2344.63 65
2344.74 66
2344.85 66
2344.96 65
2345.07 62
2345.19 58
2345.30 53
2345.41 48
2345.52 43
2345.63 39
2345.74 36
2345.85 34
2345.96 32
2346.07 31
2346.18 31
2346.30 32
2346.41 34
2346.52 38
2346.63 43
2346.74 49
2346.85 54
2346.96 59
2347.07 64
2347.18 68
2347.29 71
2347.41 74
2347.52 77
2347.63 79
2347.74 81
2347.85 82
2347.96 82
2348.07 81
2348.18 80
2348.29 77
2348.40 73
2348.52 68
2348.63 63
2348.74 58
2348.85 54
2348.96 53
2349.07 56
2349.18 63
2349.29 73
2349.40 86
2349.51 100
2349.63 113
2349.74 125
2349.85 134
2349.96 141
2350.07 147
2350.18 151
2350.29 153
2350.40 154
2350.51 153
2350.63 151
2350.74 149
2350.85 146
2350.96 144
2351.07 144
2351.18 146
2351.29 150
2351.40 155
2351.51 161
2351.63 167
2351.74 171
2351.85 174
2351.96 175
2352.07 175
2352.18 175
2352.29 178
2352.40 182
2352.51 189
2352.63 197
2352.74 206
2352.85 215
2352.96 221
2353.07 225
2353.18 226
2353.29 224
2353.40 221
2353.51 217
2353.63 213
2353.74 209
2353.85 205
2353.96 201
2354.07 198
2354.18 195
2354.29 192
2354.40 189
2354.51 187
2354.63 184
2354.74 181
2354.85 177
2354.96 173
2355.07 168
2355.18 162
2355.29 155
2355.40 148
2355.52 141
2355.63 135
2355.74 131
2355.85 129
2355.96 130
2356.07 134
2356.18 140
2356.29 146
2356.40 151
2356.52 154
2356.63 154
2356.74 151
2356.85 145
2356.96 137
2357.07 128
2357.18 120
2357.29 112
2357.41 107
2357.52 103
2357.63 101
2357.74 101
2357.85 102
2357.96 105
2358.07 108
2358.18 113
2358.30 118
2358.41 122
2358.52 125
2358.63 126
2358.74 125
2358.85 123
2358.96 120
2359.07 118
2359.19 117
2359.30 118
2359.41 121
2359.52 125
2359.63 129
2359.74 134
2359.85 137
2359.97 140
2360.08 142
2360.19 144
2360.30 145
2360.41 145
2360.52 144
2360.63 142
2360.74 139
2360.86 136
2360.97 134
2361.08 133
2361.19 134
2361.30 137
2361.41 141
2361.52 145
2361.64 150
2361.75 152
2361.86 153
2361.97 152
2362.08 149
2362.19 144
2362.30 139
2362.41 134
2362.53 129
2362.64 125
2362.75 121
2362.86 116
2362.97 111
2363.08 105
2363.19 100
2363.31 95
2363.42 91
2363.53 90
2363.64 91
2363.75 94
2363.86 99
2363.97 104
2364.09 108
2364.20 111
2364.31 112
2364.42 111
2364.53 109
2364.64 108
2364.75 108
2364.87 110
2364.98 113
2365.09 117
2365.20 120
2365.31 122
2365.42 120
2365.53 116
2365.65 110
2365.76 102
2365.87 96
2365.98 91
2366.09 90
2366.20 91
2366.31 94
2366.43 99
2366.54 103
2366.65 106
2366.76 108
2366.87 108
2366.98 106
2367.09 104
2367.21 102
2367.32 100
2367.43 99
2367.54 99
2367.65 99
2367.76 100
2367.87 102
2367.99 105
2368.10 108
2368.21 112
2368.32 117
2368.43 122
2368.54 126
2368.65 129
2368.77 130
2368.88 127
2368.99 121
2369.10 112
2369.21 100
2369.32 87
2369.44 75
2369.55 64
2369.66 58
2369.77 57
2369.88 60
2369.99 67
2370.10 75
2370.22 83
2370.33 89
2370.44 92
2370.55 93
2370.66 92
2370.77 91
2370.89 90
2371.00 91
2371.11 95
2371.22 99
2371.33 105
2371.44 112
2371.55 118
2371.67 122
2371.78 125
2371.89 127
2372.00 126
2372.11 124
2372.22 122
2372.34 119
2372.45 115
2372.56 110
2372.67 104
2372.78 97
2372.89 89
2373.01 79
2373.12 70
2373.23 62
2373.34 56
2373.45 53
2373.56 54
2373.68 59
2373.79 68
2373.90 79
2374.01 92
2374.12 104
2374.23 114
2374.34 122
2374.46 128
2374.57 130
2374.68 129
2374.79 126
2374.90 122
2375.01 116
2375.13 112
2375.24 108
2375.35 106
2375.46 107
2375.57 109
2375.68 113
2375.80 118
2375.91 125
2376.02 132
2376.13 139
2376.24 147
2376.35 153
2376.47 158
2376.58 160
2376.69 160
2376.80 157
2376.91 152
2377.03 147
2377.14 143
2377.25 141
2377.36 142
2377.47 145
2377.58 151
2377.70 157
2377.81 164
2377.92 169
2378.03 173
2378.14 177
2378.25 180
2378.37 183
2378.48 187
2378.59 192
2378.70 197
2378.81 202
2378.92 208
2379.04 213
2379.15 219
2379.26 226
2379.37 233
2379.48 241
2379.59 249
2379.71 256
2379.82 263
2379.93 268
2380.04 271
2380.15 273
2380.27 274
2380.38 275
2380.49 275
2380.60 275
2380.71 275
2380.82 274
2380.94 271
2381.05 267
2381.16 263
2381.27 257
2381.38 250
2381.50 242
2381.61 234
2381.72 225
2381.83 217
2381.94 208
2382.05 199
2382.17 190
2382.28 182
2382.39 173
2382.50 165
2382.61 158
2382.73 151
2382.84 144
2382.95 138
2383.06 131
2383.17 126
2383.28 122
2383.40 120
2383.51 122
2383.62 125
2383.73 131
2383.84 137
2383.96 142
2384.07 144
2384.18 144
2384.29 141
2384.40 136
2384.52 130
2384.63 126
2384.74 123
2384.85 121
2384.96 120
2385.07 118
2385.19 116
2385.30 113
2385.41 109
2385.52 104
2385.63 100
2385.75 97
2385.86 96
2385.97 96
2386.08 98
2386.19 100
2386.31 101
2386.42 102
2386.53 102
2386.64 102
2386.75 102
2386.87 103
2386.98 104
2387.09 107
2387.20 110
2387.31 114
2387.42 117
2387.54 120
2387.65 122
2387.76 123
2387.87 124
2387.98 124
2388.10 124
2388.21 124
2388.32 124
2388.43 125
2388.54 127
2388.66 128
2388.77 130
2388.88 132
2388.99 134
2389.10 136
2389.22 138
2389.33 142
2389.44 146
2389.55 151
2389.66 156
2389.78 160
2389.89 162
2390.00 162
2390.11 161
2390.22 159
2390.34 156
2390.45 154
2390.56 154
2390.67 156
2390.78 161
2390.90 167
2391.01 175
2391.12 183
2391.23 190
2391.34 193
2391.46 194
2391.57 190
2391.68 182
2391.79 171
2391.90 159
2392.02 146
2392.13 135
2392.24 127
2392.35 122
2392.47 120
2392.58 122
2392.69 126
2392.80 131
2392.91 134
2393.03 136
2393.14 136
2393.25 133
2393.36 128
2393.47 122
2393.59 116
2393.70 111
2393.81 108
2393.92 106
2394.03 106
2394.15 109
2394.26 114
2394.37 120
2394.48 128
2394.59 135
2394.71 143
2394.82 149
2394.93 155
2395.04 159
2395.16 163
2395.27 166
2395.38 169
2395.49 171
2395.60 172
2395.72 172
2395.83 172
2395.94 171
2396.05 170
2396.16 171
2396.28 172
2396.39 174
2396.50 178
2396.61 181
2396.73 184
2396.84 186
2396.95 186
2397.06 185
2397.17 182
2397.29 179
2397.40 175
2397.51 172
2397.62 169
2397.74 167
2397.85 166
2397.96 165
2398.07 164
2398.18 163
2398.30 161
2398.41 159
2398.52 156
2398.63 153
2398.75 151
2398.86 147
2398.97 145
2399.08 143
2399.19 141
2399.31 141
2399.42 140
2399.53 140
2399.64 139
2399.76 137
2399.87 135
2399.98 132
2400.09 130
2400.20 129
2400.32 129
2400.43 130
2400.54 132
2400.65 135
2400.77 136
2400.88 137
2400.99 136
2401.10 133
2401.21 128
2401.33 121
2401.44 114
2401.55 106
2401.66 98
2401.78 91
2401.89 86
2402.00 82
2402.11 80
2402.22 81
2402.34 83
2402.45 86
2402.56 90
2402.67 93
2402.79 95
2402.90 96
2403.01 95
2403.12 94
2403.24 92
2403.35 90
2403.46 89
2403.57 88
2403.69 87
2403.80 86
2403.91 84
2404.02 81
2404.13 78
2404.25 76
2404.36 75
2404.47 76
2404.58 79
2404.70 83
2404.81 88
2404.92 93
2405.03 96
2405.15 97
2405.26 97
2405.37 94
2405.48 92
2405.59 89
2405.71 86
2405.82 84
2405.93 82
2406.04 81
2406.16 81
2406.27 82
2406.38 85
2406.49 89
2406.61 96
2406.72 103
2406.83 110
2406.94 116
2407.06 119
2407.17 119
2407.28 116
2407.39 110
2407.51 103
2407.62 96
2407.73 89
2407.84 83
2407.96 76
2408.07 70
2408.18 65
2408.29 59
2408.41 54
2408.52 50
2408.63 46
2408.74 43
2408.85 40
2408.97 38
2409.08 36
2409.19 35
2409.30 34
2409.42 34
2409.53 35
2409.64 37
2409.75 39
2409.87 42
2409.98 46
2410.09 49
2410.20 52
2410.32 54
2410.43 55
2410.54 54
2410.65 53
2410.77 50
2410.88 48
2410.99 47
2411.10 47
2411.22 50
2411.33 55
2411.44 62
2411.55 70
2411.67 79
2411.78 87
2411.89 93
2412.00 97
2412.12 98
2412.23 97
2412.34 94
2412.45 89
2412.57 82
2412.68 75
2412.79 66
2412.90 58
2413.02 51
2413.13 44
2413.24 39
2413.36 34
2413.47 30
2413.58 27
2413.69 24
2413.81 22
2413.92 22
2414.03 22
2414.14 24
2414.26 27
2414.37 31
2414.48 34
2414.59 37
2414.71 38
2414.82 37
2414.93 36
2415.04 34
2415.16 31
2415.27 27
2415.38 24
2415.49 20
2415.61 18
2415.72 16
2415.83 16
2415.94 18
2416.06 22
2416.17 28
2416.28 34
2416.40 41
2416.51 49
2416.62 56
2416.73 62
2416.85 66
2416.96 68
2417.07 68
2417.18 65
2417.30 58
2417.41 49
2417.52 38
2417.63 27
2417.75 17
2417.86 9
2417.97 4
2418.08 3
2418.20 4
2418.31 8
2418.42 13
2418.54 19
2418.65 24
2418.76 30
2418.87 33
2418.99 36
2419.10 37
2419.21 38
2419.32 38
2419.44 38
2419.55 37
2419.66 37
2419.78 36
2419.89 35
2420.00 34
2420.11 32
2420.23 30
2420.34 29
2420.45 28
2420.56 29
2420.68 31
2420.79 35
2420.90 40
2421.01 46
2421.13 53
2421.24 60
2421.35 65
2421.47 69
2421.58 71
2421.69 71
2421.80 69
2421.92 66
2422.03 62
2422.14 58
2422.26 54
2422.37 50
2422.48 47
2422.59 43
2422.71 40
2422.82 37
2422.93 33
2423.04 30
2423.16 27
2423.27 25
2423.38 23
2423.50 22
2423.61 21
2423.72 20
2423.83 19
2423.95 19
2424.06 18
2424.17 19
2424.29 20
2424.40 22
2424.51 25
2424.62 30
2424.74 36
2424.85 41
2424.96 46
2425.08 50
2425.19 51
2425.30 51
2425.41 50
2425.53 49
2425.64 48
2425.75 48
2425.87 50
2425.98 53
2426.09 56
2426.20 58
2426.32 59
2426.43 59
2426.54 57
2426.66 53
2426.77 48
2426.88 44
2426.99 40
2427.11 37
2427.22 36
2427.33 37
2427.45 39
2427.56 41
2427.67 44
2427.78 47
2427.90 49
2428.01 50
2428.12 51
2428.24 54
2428.35 58
2428.46 63
2428.57 69
2428.69 77
2428.80 83
2428.91 88
2429.03 91
2429.14 91
2429.25 89
2429.36 85
2429.48 82
2429.59 80
2429.70 79
2429.82 80
2429.93 81
2430.04 80
2430.16 77
2430.27 71
2430.38 62
2430.49 51
2430.61 38
2430.72 26
2430.83 16
2430.95 8
2431.06 3
2431.17 1
2431.28 3
2431.40 7
2431.51 14
2431.62 22
2431.74 30
2431.85 37
2431.96 41
2432.08 41
2432.19 39
2432.30 34
2432.41 28
2432.53 23
2432.64 18
2432.75 14
2432.87 12
2432.98 10
2433.09 9
2433.21 8
2433.32 7
2433.43 6
2433.54 4
2433.66 2
2433.77 0
2433.88 0
2434.00 0
2434.11 0
2434.22 0
2434.34 0
2434.45 0
2434.56 0
2434.68 2
2434.79 6
2434.90 12
2435.01 17
2435.13 23
2435.24 29
2435.35 36
2435.47 42
2435.58 49
2435.69 55
2435.81 60
2435.92 64
2436.03 67
2436.15 69
2436.26 71
2436.37 72
2436.48 74
2436.60 75
2436.71 78
2436.82 80
2436.94 82
2437.05 83
2437.16 84
2437.28 84
2437.39 84
2437.50 84
2437.62 86
2437.73 88
2437.84 92
2437.95 95
2438.07 99
2438.18 101
2438.29 102
2438.41 100
2438.52 96
2438.63 90
2438.75 83
2438.86 76
2438.97 69
2439.09 64
2439.20 61
2439.31 61
2439.43 63
2439.54 67
2439.65 73
2439.77 81
2439.88 88
2439.99 93
2440.10 97
2440.22 98
2440.33 95
2440.44 90
2440.56 81
2440.67 71
2440.78 61
2440.90 51
2441.01 43
2441.12 38
2441.24 36
2441.35 37
2441.46 42
2441.58 48
2441.69 55
2441.80 62
2441.92 67
2442.03 70
2442.14 71
2442.26 71
2442.37 69
2442.48 67
2442.60 64
2442.71 60
2442.82 55
2442.94 49
2443.05 42
2443.16 34
2443.27 26
2443.39 18
2443.50 12
2443.61 7
2443.73 4
2443.84 2
2443.95 3
2444.07 4
2444.18 8
2444.29 13
2444.41 20
2444.52 28
2444.63 38
2444.75 47
2444.86 55
2444.97 62
2445.09 65
2445.20 65
2445.31 63
2445.43 58
2445.54 54
2445.65 50
2445.77 47
2445.88 45
2445.99 45
2446.11 46
2446.22 48
2446.33 50
2446.45 52
2446.56 54
2446.67 55
2446.79 55
2446.90 54
2447.01 51
2447.13 49
2447.24 46
2447.35 44
2447.47 43
2447.58 43
2447.69 43
2447.81 43
2447.92 42
2448.03 40
2448.15 38
2448.26 35
2448.37 32
2448.49 30
2448.60 28
2448.71 28
2448.83 29
2448.94 29
2449.05 29
2449.17 28
2449.28 27
2449.39 26
2449.51 26
2449.62 28
2449.73 32
2449.85 38
2449.96 47
2450.07 55
2450.19 63
2450.30 68
2450.41 71
2450.53 72
2450.64 72
2450.76 72
2450.87 73
2450.98 76
2451.10 80
2451.21 85
2451.32 89
2451.44 90
2451.55 89
2451.66 84
2451.78 77
2451.89 69
2452.00 59
2452.12 51
2452.23 43
2452.34 37
2452.46 33
2452.57 29
2452.68 27
2452.80 26
2452.91 27
2453.02 29
2453.14 32
2453.25 37
2453.36 41
2453.48 44
2453.59 46
2453.71 47
2453.82 47
2453.93 48
2454.05 50
2454.16 53
2454.27 58
2454.39 63
2454.50 69
2454.61 74
2454.73 79
2454.84 82
2454.95 86
2455.07 89
2455.18 92
2455.29 95
2455.41 97
2455.52 97
2455.64 95
2455.75 91
2455.86 85
2455.98 77
2456.09 70
2456.20 64
2456.32 60
2456.43 59
2456.54 61
2456.66 63
2456.77 66
2456.88 68
2457.00 68
2457.11 65
2457.22 60
2457.34 54
2457.45 48
2457.57 42
2457.68 38
2457.79 35
2457.91 35
2458.02 36
2458.13 38
2458.25 40
2458.36 42
2458.47 41
2458.59 39
2458.70 36
2458.82 32
2458.93 28
2459.04 25
2459.16 24
2459.27 25
2459.38 29
2459.50 34
2459.61 40
2459.72 46
2459.84 51
2459.95 55
2460.07 58
2460.18 60
2460.29 61
2460.41 60
2460.52 59
2460.63 57
2460.75 55
2460.86 52
2460.97 48
2461.09 43
2461.20 39
2461.32 36
2461.43 32
2461.54 30
2461.66 28
2461.77 28
2461.88 27
2462.00 25
2462.11 23
2462.22 20
2462.34 17
2462.45 15
2462.57 13
2462.68 12
2462.79 12
2462.91 14
2463.02 18
2463.13 22
2463.25 27
2463.36 32
2463.48 36
2463.59 38
2463.70 37
2463.82 34
2463.93 28
2464.04 20
2464.16 11
2464.27 2
2464.39 0
2464.50 0
2464.61 0
2464.73 0
2464.84 0
2464.95 0
2465.07 5
2465.18 8
2465.30 10
2465.41 11
2465.52 9
2465.64 6
2465.75 3
2465.86 0
2465.98 0
2466.09 0
2466.21 0
2466.32 0
2466.43 0
2466.55 0
2466.66 0
2466.77 3
2466.89 10
2467.00 17
2467.12 24
2467.23 30
2467.34 35
2467.46 36
2467.57 36
2467.69 32
2467.80 27
2467.91 19
2468.03 12
2468.14 4
2468.25 0
2468.37 0
2468.48 0
2468.60 0
2468.71 0
2468.82 4
2468.94 10
2469.05 16
2469.16 22
2469.28 28
2469.39 35
2469.51 41
2469.62 46
2469.73 50
2469.85 52
2469.96 52
2470.08 49
2470.19 45
2470.30 41
2470.42 35
2470.53 30
2470.65 25
2470.76 20
2470.87 16
2470.99 12
2471.10 9
2471.21 9
2471.33 11
2471.44 17
2471.56 25
2471.67 35
2471.78 46
2471.90 57
2472.01 67
2472.13 74
2472.24 79
2472.35 81
2472.47 80
2472.58 77
2472.70 72
2472.81 66
2472.92 58
2473.04 51
2473.15 45
2473.27 40
2473.38 36
2473.49 33
2473.61 31
2473.72 30
2473.84 29
2473.95 28
2474.06 28
2474.18 29
2474.29 29
2474.40 30
2474.52 30
2474.63 30
2474.75 30
2474.86 31
2474.97 31
2475.09 32
2475.20 34
2475.32 35
2475.43 36
2475.54 37
2475.66 38
2475.77 39
2475.89 41
2476.00 44
2476.11 48
2476.23 52
2476.34 56
2476.46 59
2476.57 60
2476.68 60
2476.80 59
2476.91 56
2477.03 53
2477.14 50
2477.26 45
2477.37 41
2477.48 35
2477.60 29
2477.71 22
2477.83 14
2477.94 7
2478.05 1
2478.17 0
2478.28 0
2478.40 0
2478.51 4
2478.62 10
2478.74 16
2478.85 22
2478.97 26
2479.08 29
2479.19 31
2479.31 33
2479.42 35
2479.54 38
2479.65 41
2479.76 44
2479.88 46
2479.99 46
2480.11 45
2480.22 42
2480.34 38
2480.45 35
2480.56 32
2480.68 32
2480.79 33
2480.91 36
2481.02 40
2481.13 44
2481.25 47
2481.36 47
2481.48 46
2481.59 43
2481.70 39
2481.82 33
2481.93 27
2482.05 19
2482.16 12
2482.28 3
2482.39 0
2482.50 0
2482.62 0
2482.73 0
2482.85 0
2482.96 0
2483.07 12
2483.19 24
2483.30 37
2483.42 47
2483.53 54
2483.65 59
2483.76 62
2483.87 62
2483.99 60
2484.10 56
2484.22 51
2484.33 43
2484.44 35
2484.56 26
2484.67 17
2484.79 9
2484.90 4
2485.02 0
2485.13 0
2485.24 0
2485.36 0
2485.47 2
2485.59 4
2485.70 5
2485.82 5
2485.93 3
2486.04 1
2486.16 0
2486.27 0
2486.39 0
2486.50 0
2486.62 0
2486.73 4
2486.84 11
2486.96 18
2487.07 25
2487.19 32
2487.30 39
2487.42 45
2487.53 51
2487.64 55
2487.76 58
2487.87 60
2487.99 60
2488.10 58
2488.22 56
2488.33 54
2488.44 52
2488.56 51
2488.67 50
2488.79 49
2488.90 47
2489.02 43
2489.13 37
2489.24 29
2489.36 20
2489.47 12
2489.59 4
2489.70 0
2489.82 0
2489.93 0
2490.04 0
2490.16 0
2490.27 0
2490.39 5
2490.50 15
2490.62 27
2490.73 39
2490.84 50
2490.96 60
2491.07 67
2491.19 71
2491.30 72
2491.42 70
2491.53 65
2491.65 58
2491.76 50
2491.87 40
2491.99 31
2492.10 21
2492.22 13
2492.33 6
2492.45 2
2492.56 1
2492.67 1
2492.79 3
2492.90 6
2493.02 10
2493.13 16
2493.25 23
2493.36 31
2493.48 41
2493.59 53
2493.70 65
2493.82 77
2493.93 88
2494.05 97
2494.16 104
2494.28 106
2494.39 106
2494.51 104
2494.62 100
2494.73 96
2494.85 93
2494.96 91
2495.08 92
2495.19 94
2495.31 96
2495.42 98
2495.54 99
2495.65 98
2495.76 95
2495.88 90
2495.99 85
2496.11 80
2496.22 76
2496.34 72
2496.45 70
2496.57 68
2496.68 65
2496.79 62
2496.91 59
2497.02 56
2497.14 54
2497.25 53
2497.37 54
2497.48 57
2497.60 61
2497.71 66
2497.83 70
2497.94 74
2498.05 75
2498.17 75
2498.28 73
2498.40 69
2498.51 66
2498.63 63
2498.74 61
2498.86 60
2498.97 60
2499.08 60
2499.20 60
2499.31 57
2499.43 53
2499.54 48
2499.66 42
2499.77 37
2499.89 34
2500.00 33
2500.12 34
2500.23 37
2500.34 41
2500.46 44
2500.57 47
2500.69 48
2500.80 48
2500.92 47
2501.03 47
2501.15 47
2501.26 48
2501.38 50
2501.49 53
2501.61 56
2501.72 58
2501.83 59
2501.95 58
2502.06 55
2502.18 51
2502.29 47
2502.41 44
2502.52 43
2502.64 44
2502.75 48
2502.87 54
2502.98 60
2503.10 67
2503.21 73
2503.32 78
2503.44 81
2503.55 82
2503.67 81
2503.78 80
2503.90 77
2504.01 74
2504.13 70
2504.24 68
2504.36 67
2504.47 67
2504.59 67
2504.70 68
2504.82 68
2504.93 66
2505.04 62
2505.16 58
2505.27 52
2505.39 47
2505.50 42
2505.62 39
2505.73 37
2505.85 36
2505.96 36
2506.08 37
2506.19 38
2506.31 39
2506.42 40
2506.54 41
2506.65 41
2506.77 40
2506.88 39
2506.99 38
2507.11 36
2507.22 36
2507.34 36
2507.45 36
2507.57 37
2507.68 39
2507.80 41
2507.91 44
2508.03 48
2508.14 53
2508.26 60
2508.37 68
2508.49 78
2508.60 89
2508.72 99
2508.83 110
2508.95 120
2509.06 128
2509.17 134
2509.29 139
2509.40 143
2509.52 146
2509.63 149
2509.75 150
2509.86 151
2509.98 150
2510.09 149
2510.21 145
2510.32 140
2510.44 135
2510.55 130
2510.67 126
2510.78 124
2510.90 125
2511.01 128
2511.13 134
2511.24 140
2511.36 145
2511.47 149
2511.59 151
2511.70 150
2511.82 146
2511.93 140
2512.04 134
2512.16 129
2512.27 124
2512.39 120
2512.50 118
2512.62 117
2512.73 116
2512.85 113
2512.96 109
2513.08 103
2513.19 95
2513.31 88
2513.42 82
2513.54 77
2513.65 76
2513.77 76
2513.88 78
2514.00 80
2514.11 82
2514.23 83
2514.34 83
2514.46 83
2514.57 82
2514.69 82
2514.80 82
2514.92 81
2515.03 80
2515.15 78
2515.26 74
2515.38 69
2515.49 63
2515.61 57
2515.72 51
2515.84 46
2515.95 41
2516.07 38
2516.18 37
2516.30 37
2516.41 38
2516.53 39
2516.64 40
2516.76 41
2516.87 40
2516.99 39
2517.10 38
2517.22 38
2517.33 39
2517.45 42
2517.56 45
2517.68 49
2517.79 54
2517.91 58
2518.02 60
2518.14 61
2518.25 60
2518.37 57
2518.48 52
2518.60 47
2518.71 41
2518.83 36
2518.94 32
2519.06 30
2519.17 31
2519.29 34
2519.40 39
2519.52 46
2519.63 55
2519.75 64
2519.86 73
2519.98 79
2520.09 83
2520.21 83
2520.32 79
2520.44 73
2520.55 65
2520.67 56
2520.78 49
2520.90 43
2521.01 39
2521.13 36
2521.24 34
2521.36 31
2521.47 29
2521.59 26
2521.70 24
2521.82 22
2521.93 21
2522.05 21
2522.16 21
2522.28 21
2522.39 23
2522.51 25
2522.62 30
2522.74 37
2522.85 47
2522.97 59
2523.08 71
2523.20 83
2523.31 93
2523.43 100
2523.54 104
2523.66 105
2523.77 102
2523.89 98
2524.00 92
2524.12 85
2524.23 80
2524.35 76
2524.46 74
2524.58 72
2524.69 72
2524.81 71
2524.92 69
2525.04 66
2525.15 62
2525.27 58
2525.38 54
2525.50 52
2525.61 50
2525.73 50
2525.84 51
2525.96 52
2526.08 54
2526.19 55
2526.31 57
2526.42 58
2526.54 61
2526.65 63
2526.77 65
2526.88 67
2527.00 68
2527.11 67
2527.23 65
2527.34 62
2527.46 58
2527.57 55
2527.69 52
2527.80 51
2527.92 50
2528.03 51
2528.15 51
2528.26 51
2528.38 51
2528.49 51
2528.61 50
2528.72 50
2528.84 51
2528.95 53
2529.07 56
2529.19 58
2529.30 60
2529.42 60
2529.53 58
2529.65 55
2529.76 49
2529.88 43
2529.99 37
2530.11 31
2530.22 27
2530.34 24
2530.45 22
2530.57 21
2530.68 21
2530.80 22
2530.91 24
2531.03 26
2531.14 28
2531.26 29
2531.38 30
2531.49 29
2531.61 29
2531.72 29
2531.84 30
2531.95 32
2532.07 36
2532.18 41
2532.30 47
2532.41 53
2532.53 57
2532.64 60
2532.76 61
2532.87 61
2532.99 61
2533.10 59
2533.22 58
2533.34 56
2533.45 55
2533.57 54
2533.68 52
2533.80 51
2533.91 50
2534.03 49
2534.14 49
2534.26 48
2534.37 47
2534.49 47
2534.60 47
2534.72 46
2534.83 46
2534.95 45
2535.07 43
2535.18 40
2535.30 37
2535.41 35
2535.53 34
2535.64 35
2535.76 40
2535.87 48
2535.99 58
2536.10 68
2536.22 77
2536.33 83
2536.45 86
2536.57 86
2536.68 83
2536.80 80
2536.91 76
2537.03 72
2537.14 69
2537.26 66
2537.37 64
2537.49 61
2537.60 58
2537.72 55
2537.84 52
2537.95 49
2538.07 45
2538.18 42
2538.30 39
2538.41 36
2538.53 35
2538.64 34
2538.76 35
2538.87 37
2538.99 40
2539.11 44
2539.22 47
2539.34 50
2539.45 51
2539.57 51
2539.68 49
2539.80 45
2539.91 41
2540.03 37
2540.14 34
2540.26 33
2540.38 35
2540.49 38
2540.61 43
2540.72 49
2540.84 53
2540.95 57
2541.07 59
2541.18 59
2541.30 59
2541.41 58
2541.53 58
2541.65 59
2541.76 62
2541.88 65
2541.99 70
2542.11 75
2542.22 80
2542.34 85
2542.45 90
2542.57 94
2542.69 97
2542.80 99
2542.92 100
2543.03 102
2543.15 103
2543.26 104
2543.38 106
2543.49 107
2543.61 107
2543.73 106
2543.84 104
2543.96 100
2544.07 96
2544.19 93
2544.30 92
2544.42 94
2544.53 101
2544.65 111
2544.77 124
2544.88 138
2545.00 151
2545.11 161
2545.23 167
2545.34 168
2545.46 165
2545.57 159
2545.69 152
2545.81 145
2545.92 140
2546.04 137
2546.15 136
2546.27 135
2546.38 135
2546.50 133
2546.62 130
2546.73 126
2546.85 121
2546.96 115
2547.08 109
2547.19 105
2547.31 102
2547.42 102
2547.54 102
2547.66 103
2547.77 104
2547.89 104
2548.00 103
2548.12 99
2548.23 93
2548.35 86
2548.47 79
2548.58 72
2548.70 65
2548.81 59
2548.93 54
2549.04 50
2549.16 48
2549.28 47
2549.39 49
2549.51 52
2549.62 56
2549.74 61
2549.85 66
2549.97 70
2550.09 73
2550.20 74
2550.32 74
2550.43 72
2550.55 70
2550.66 68
2550.78 65
2550.90 63
2551.01 60
2551.13 57
2551.24 54
2551.36 51
2551.47 48
2551.59 45
2551.71 41
2551.82 36
2551.94 31
2552.05 27
2552.17 23
2552.28 20
2552.40 18
2552.52 17
2552.63 18
2552.75 20
2552.86 23
2552.98 27
2553.09 33
2553.21 39
2553.33 45
2553.44 50
2553.56 54
2553.67 55
2553.79 54
2553.91 51
2554.02 47
2554.14 42
2554.25 38
2554.37 34
2554.48 30
2554.60 27
2554.72 24
2554.83 20
2554.95 15
2555.06 10
2555.18 6
2555.30 2
2555.41 0
2555.53 0
2555.64 0
2555.76 0
2555.87 1
2555.99 2
2556.11 2
2556.22 2
2556.34 2
2556.45 1
2556.57 0
2556.69 0
2556.80 0
2556.92 0
2557.03 0
2557.15 0
2557.26 0
2557.38 1
2557.50 2
2557.61 3
2557.73 5
2557.84 9
2557.96 14
2558.08 22
2558.19 30
2558.31 40
2558.42 49
2558.54 58
2558.66 65
2558.77 70
2558.89 73
2559.00 75
2559.12 76
2559.23 76
2559.35 76
2559.47 76
2559.58 76
2559.70 75
2559.81 73
2559.93 70
2560.05 66
2560.16 62
2560.28 58
2560.39 54
2560.51 52
2560.63 51
2560.74 52
2560.86 54
2560.97 57
2561.09 60
2561.21 61
2561.32 62
2561.44 61
2561.55 60
2561.67 60
2561.79 61
2561.90 64
2562.02 68
2562.13 72
2562.25 75
2562.37 77
2562.48 76
2562.60 72
2562.71 67
2562.83 62
2562.95 58
2563.06 55
2563.18 54
2563.29 54
2563.41 54
2563.53 54
2563.64 52
2563.76 48
2563.87 42
2563.99 36
2564.11 31
2564.22 26
2564.34 24
2564.45 25
2564.57 27
2564.69 30
2564.80 34
2564.92 37
2565.03 38
2565.15 36
2565.27 32
2565.38 24
2565.50 15
2565.61 4
2565.73 0
2565.85 0
2565.96 0
2566.08 0
2566.19 0
2566.31 0
2566.43 4
2566.54 12
2566.66 19
2566.77 24
2566.89 26
2567.01 28
2567.12 28
2567.24 27
2567.36 27
2567.47 28
2567.59 29
2567.70 31
2567.82 33
2567.94 35
2568.05 35
2568.17 36
2568.28 35
2568.40 33
2568.52 32
2568.63 30
2568.75 28
2568.86 25
2568.98 23
2569.10 20
2569.21 18
2569.33 16
2569.45 14
2569.56 14
2569.68 14
2569.79 15
2569.91 17
2570.03 20
2570.14 24
2570.26 28
2570.37 32
2570.49 37
2570.61 42
2570.72 46
2570.84 50
2570.96 53
2571.07 55
2571.19 58
2571.30 61
2571.42 65
2571.54 71
2571.65 78
2571.77 86
2571.89 94
2572.00 100
2572.12 104
2572.23 106
2572.35 107
2572.47 108
2572.58 111
2572.70 115
2572.81 121
2572.93 127
2573.05 133
2573.16 137
2573.28 137
2573.40 135
2573.51 131
2573.63 126
2573.74 120
2573.86 116
2573.98 113
2574.09 110
2574.21 107
2574.33 104
2574.44 100
2574.56 96
2574.67 92
2574.79 89
2574.91 86
2575.02 84
2575.14 82
2575.26 80
2575.37 78
2575.49 75
2575.61 70
2575.72 65
2575.84 59
2575.95 53
2576.07 47
2576.19 42
2576.30 39
2576.42 36
2576.54 35
2576.65 33
2576.77 31
2576.88 29
2577.00 27
2577.12 26
2577.23 27
2577.35 31
2577.47 37
2577.58 44
2577.70 52
2577.82 59
2577.93 65
2578.05 69
2578.16 71
2578.28 71
2578.40 71
2578.51 70
2578.63 70
2578.75 71
2578.86 72
2578.98 74
2579.09 76
2579.21 77
2579.33 77
2579.44 75
2579.56 72
2579.68 68
2579.79 63
2579.91 58
2580.03 53
2580.14 51
2580.26 49
2580.38 50
2580.49 52
2580.61 56
2580.72 60
2580.84 66
2580.96 71
2581.07 75
2581.19 77
2581.31 77
2581.42 75
2581.54 71
2581.66 66
2581.77 59
2581.89 53
2582.00 47
2582.12 41
2582.24 37
2582.35 33
2582.47 31
2582.59 28
2582.70 27
2582.82 26
2582.94 26
2583.05 28
2583.17 30
2583.29 34
2583.40 39
2583.52 44
2583.64 49
2583.75 54
2583.87 57
2583.98 60
2584.10 61
2584.22 60
2584.33 58
2584.45 55
2584.57 51
2584.68 47
2584.80 45
2584.92 44
2585.03 45
2585.15 48
2585.27 50
2585.38 53
2585.50 55
2585.62 57
2585.73 59
2585.85 62
2585.97 65
2586.08 68
2586.20 72
2586.31 75
2586.43 76
2586.55 76
2586.66 75
2586.78 74
2586.90 72
2587.01 72
2587.13 72
2587.25 71
2587.36 71
2587.48 69
2587.60 66
2587.71 63
2587.83 61
2587.95 60
2588.06 61
2588.18 62
2588.30 65
2588.41 68
2588.53 70
2588.65 71
2588.76 71
2588.88 70
2589.00 69
2589.11 68
2589.23 67
2589.35 66
2589.46 64
2589.58 60
2589.70 56
2589.81 51
2589.93 46
2590.04 42
2590.16 38
2590.28 35
2590.39 31
2590.51 27
2590.63 21
2590.74 14
2590.86 7
2590.98 0
2591.09 0
2591.21 0
2591.33 0
2591.44 0
2591.56 0
2591.68 2
2591.79 4
2591.91 6
2592.03 6
2592.14 5
2592.26 3
2592.38 2
2592.49 0
2592.61 0
2592.73 0
2592.84 0
2592.96 0
2593.08 0
2593.19 3
2593.31 11
2593.43 20
2593.54 30
2593.66 40
2593.78 48
2593.89 55
2594.01 61
2594.13 67
2594.24 73
2594.36 80
2594.48 87
2594.59 92
2594.71 97
2594.83 98
2594.95 95
2595.06 89
2595.18 80
2595.30 68
2595.41 55
2595.53 44
2595.65 37
2595.76 33
2595.88 35
2596.00 43
2596.11 54
2596.23 67
2596.35 80
2596.46 89
2596.58 93
2596.70 92
2596.81 85
2596.93 73
2597.05 59
2597.16 44
2597.28 30
2597.40 20
2597.51 13
2597.63 12
2597.75 16
2597.86 23
2597.98 32
2598.10 42
2598.21 51
2598.33 58
2598.45 62
2598.56 63
2598.68 63
2598.80 61
2598.92 60
2599.03 59
2599.15 58
2599.27 58
2599.38 57
2599.50 55
2599.62 53
2599.73 49
2599.85 45
2599.97 41
2600.08 39
2600.20 39
2600.32 40
2600.43 44
2600.55 50
2600.67 55
2600.78 60
2600.90 63
2601.02 64
2601.14 64
2601.25 63
2601.37 61
2601.49 60
2601.60 59
2601.72 59
2601.84 59
2601.95 60
2602.07 60
2602.19 62
2602.30 63
2602.42 66
2602.54 68
2602.65 71
2602.77 73
2602.89 75
2603.01 75
2603.12 74
2603.24 73
2603.36 71
2603.47 68
2603.59 64
2603.71 60
2603.82 55
2603.94 50
2604.06 45
2604.17 41
2604.29 38
2604.41 38
2604.53 40
2604.64 44
2604.76 50
2604.88 56
2604.99 64
2605.11 70
2605.23 76
2605.34 81
2605.46 85
2605.58 87
2605.69 88
2605.81 88
2605.93 87
2606.05 85
2606.16 82
2606.28 80
2606.40 76
2606.51 73
2606.63 68
2606.75 64
2606.86 59
2606.98 55
2607.10 51
2607.22 50
2607.33 51
2607.45 54
2607.57 58
2607.68 65
2607.80 72
2607.92 79
2608.03 87
2608.15 94
2608.27 100
2608.39 105
2608.50 108
2608.62 111
2608.74 113
2608.85 114
2608.97 115
2609.09 115
2609.21 115
2609.32 113
2609.44 111
2609.56 107
2609.67 102
2609.79 97
2609.91 93
2610.02 90
2610.14 89
2610.26 91
2610.38 94
2610.49 97
2610.61 100
2610.73 101
2610.84 99
2610.96 96
2611.08 92
2611.20 88
2611.31 87
2611.43 89
2611.55 93
2611.66 100
2611.78 107
2611.90 115
2612.01 120
2612.13 125
2612.25 128
2612.37 131
2612.48 135
2612.60 141
2612.72 148
2612.83 158
2612.95 168
2613.07 177
2613.19 185
2613.30 190
2613.42 192
2613.54 192
2613.65 189
2613.77 185
2613.89 181
2614.01 176
2614.12 172
2614.24 168
2614.36 163
2614.47 157
2614.59 151
2614.71 143
2614.83 135
2614.94 128
2615.06 122
2615.18 116
2615.30 112
2615.41 108
2615.53 105
2615.65 101
2615.76 97
2615.88 93
2616.00 89
2616.12 85
2616.23 81
2616.35 78
2616.47 76
2616.58 75
2616.70 76
2616.82 78
2616.94 82
2617.05 88
2617.17 94
2617.29 102
2617.40 110
2617.52 118
2617.64 126
2617.76 132
2617.87 137
2617.99 141
2618.11 144
2618.23 146
2618.34 147
2618.46 147
2618.58 147
2618.69 147
2618.81 147
2618.93 147
2619.05 146
2619.16 146
2619.28 146
2619.40 145
2619.52 145
2619.63 144
2619.75 142
2619.87 139
2619.98 135
2620.10 131
2620.22 127
2620.34 124
2620.45 122
2620.57 121
2620.69 122
2620.81 124
2620.92 126
2621.04 127
2621.16 126
2621.27 124
2621.39 119
2621.51 114
2621.63 110
2621.74 106
2621.86 104
2621.98 104
2622.10 105
2622.21 106
2622.33 107
2622.45 107
2622.57 105
2622.68 102
2622.80 96
2622.92 88
2623.03 79
2623.15 70
2623.27 62
2623.39 55
2623.50 52
2623.62 52
2623.74 55
2623.86 61
2623.97 67
2624.09 74
2624.21 80
2624.33 84
2624.44 87
2624.56 88
2624.68 88
2624.80 86
2624.91 84
2625.03 80
2625.15 76
2625.27 71
2625.38 67
2625.50 64
2625.62 61
2625.73 59
2625.85 58
2625.97 59
2626.09 60
2626.20 63
2626.32 66
2626.44 70
2626.56 73
2626.67 76
2626.79 76
2626.91 74
2627.03 69
2627.14 63
2627.26 56
2627.38 51
2627.50 48
2627.61 48
2627.73 52
2627.85 60
2627.97 71
2628.08 82
2628.20 93
2628.32 102
2628.44 107
2628.55 109
2628.67 108
2628.79 104
2628.91 98
2629.02 91
2629.14 84
2629.26 76
2629.38 69
2629.49 62
2629.61 57
2629.73 54
2629.85 53
2629.96 56
2630.08 61
2630.20 66
2630.32 72
2630.43 77
2630.55 80
2630.67 81
2630.79 82
2630.90 83
2631.02 84
2631.14 86
2631.26 88
2631.37 90
2631.49 91
2631.61 91
2631.73 88
2631.84 84
2631.96 78
2632.08 71
2632.20 63
2632.31 55
2632.43 48
2632.55 41
2632.67 36
2632.78 33
2632.90 33
2633.02 35
2633.14 40
2633.25 46
2633.37 52
2633.49 58
2633.61 62
2633.73 65
2633.84 65
2633.96 62
2634.08 59
2634.20 55
2634.31 50
2634.43 46
2634.55 41
2634.67 36
2634.78 31
2634.90 26
2635.02 21
2635.14 17
2635.25 15
2635.37 14
2635.49 15
2635.61 17
2635.72 22
2635.84 28
2635.96 35
2636.08 43
2636.20 51
2636.31 58
2636.43 64
2636.55 69
2636.67 71
2636.78 72
2636.90 70
2637.02 68
2637.14 65
2637.25 62
2637.37 60
2637.49 59
2637.61 60
2637.72 62
2637.84 65
2637.96 69
2638.08 71
2638.20 73
2638.31 73
2638.43 72
2638.55 70
2638.67 69
2638.78 68
2638.90 70
2639.02 73
2639.14 77
2639.26 82
2639.37 87
2639.49 90
2639.61 92
2639.73 92
2639.84 91
2639.96 89
2640.08 88
2640.20 86
2640.31 84
2640.43 82
2640.55 80
2640.67 77
2640.79 73
2640.90 70
2641.02 68
2641.14 67
2641.26 68
2641.37 71
2641.49 76
2641.61 82
2641.73 90
2641.85 98
2641.96 107
2642.08 115
2642.20 122
2642.32 127
2642.43 129
2642.55 129
2642.67 127
2642.79 124
2642.91 121
2643.02 119
2643.14 117
2643.26 116
2643.38 115
2643.49 113
2643.61 110
2643.73 106
2643.85 101
2643.97 97
2644.08 93
2644.20 90
2644.32 89
2644.44 90
2644.56 92
2644.67 95
2644.79 98
2644.91 102
2645.03 106
2645.14 110
2645.26 114
2645.38 116
2645.50 118
2645.62 118
2645.73 116
2645.85 113
2645.97 109
2646.09 104
2646.21 98
2646.32 92
2646.44 85
2646.56 79
2646.68 74
2646.79 70
2646.91 67
2647.03 65
2647.15 66
2647.27 67
2647.38 69
2647.50 70
2647.62 71
2647.74 71
2647.86 68
2647.97 65
2648.09 60
2648.21 54
2648.33 49
2648.45 44
2648.56 40
2648.68 37
2648.80 36
2648.92 36
2649.03 39
2649.15 43
2649.27 49
2649.39 57
2649.51 67
2649.62 77
2649.74 87
2649.86 95
2649.98 102
2650.10 106
2650.21 107
2650.33 105
2650.45 100
2650.57 94
2650.69 86
2650.80 78
2650.92 71
2651.04 63
2651.16 57
2651.28 51
2651.39 47
2651.51 43
2651.63 41
2651.75 40
2651.87 40
2651.98 41
2652.10 43
2652.22 46
2652.34 49
2652.46 54
2652.57 59
2652.69 64
2652.81 70
2652.93 75
2653.05 79
2653.16 83
2653.28 85
2653.40 86
2653.52 87
2653.64 89
2653.75 91
2653.87 95
2653.99 99
2654.11 104
2654.23 109
2654.34 113
2654.46 117
2654.58 120
2654.70 123
2654.82 126
2654.94 129
2655.05 131
2655.17 131
2655.29 127
2655.41 121
2655.53 111
2655.64 99
2655.76 88
2655.88 77
2656.00 69
2656.12 63
2656.23 60
2656.35 58
2656.47 57
2656.59 55
2656.71 53
2656.82 51
2656.94 49
2657.06 48
2657.18 48
2657.30 50
2657.42 53
2657.53 57
2657.65 61
2657.77 63
2657.89 63
2658.01 61
2658.12 57
2658.24 52
2658.36 46
2658.48 40
2658.60 34
2658.71 29
2658.83 24
2658.95 20
2659.07 16
2659.19 13
2659.31 11
2659.42 11
2659.54 12
2659.66 14
2659.78 16
2659.90 19
2660.01 21
2660.13 21
2660.25 20
2660.37 17
2660.49 13
2660.61 9
2660.72 4
2660.84 0
2660.96 0
2661.08 0
2661.20 0
2661.31 0
2661.43 0
2661.55 3
2661.67 7
2661.79 9
2661.91 9
2662.02 8
2662.14 5
2662.26 1
2662.38 0
2662.50 0
2662.62 0
2662.73 0
2662.85 0
2662.97 0
2663.09 6
2663.21 13
2663.32 20
2663.44 28
2663.56 35
2663.68 43
2663.80 50
2663.92 57
2664.03 63
2664.15 67
2664.27 71
2664.39 74
2664.51 75
2664.63 76
2664.74 76
2664.86 76
2664.98 76
2665.10 75
2665.22 72
2665.34 68
2665.45 63
2665.57 56
2665.69 48
2665.81 40
2665.93 34
2666.05 29
2666.16 26
2666.28 26
2666.40 28
2666.52 32
2666.64 37
2666.76 45
2666.87 53
2666.99 62
2667.11 69
2667.23 75
2667.35 79
2667.47 81
2667.58 80
2667.70 77
2667.82 72
2667.94 68
2668.06 63
2668.18 60
2668.29 57
2668.41 55
2668.53 54
2668.65 53
2668.77 51
2668.89 48
2669.00 46
2669.12 42
2669.24 40
2669.36 39
2669.48 40
2669.60 44
2669.71 50
2669.83 58
2669.95 67
2670.07 74
2670.19 79
2670.31 81
2670.42 80
2670.54 77
2670.66 71
2670.78 66
2670.90 61
2671.02 57
2671.14 55
2671.25 55
2671.37 57
2671.49 60
2671.61 63
2671.73 66
2671.85 69
2671.96 71
2672.08 72
2672.20 72
2672.32 71
2672.44 69
2672.56 66
2672.68 63
2672.79 58
2672.91 53
2673.03 48
2673.15 43
2673.27 39
2673.39 38
2673.50 38
2673.62 41
2673.74 45
2673.86 50
2673.98 56
2674.10 63
2674.22 69
2674.33 76
2674.45 82
2674.57 89
2674.69 96
2674.81 103
2674.93 110
2675.04 118
2675.16 125
2675.28 132
2675.40 139
2675.52 144
2675.64 148
2675.76 150
2675.87 149
2675.99 145
2676.11 139
2676.23 131
2676.35 122
2676.47 112
2676.59 103
2676.70 94
2676.82 85
2676.94 76
2677.06 68
2677.18 60
2677.30 53
2677.42 46
2677.53 41
2677.65 37
2677.77 35
2677.89 34
2678.01 35
2678.13 38
2678.25 44
2678.36 51
2678.48 58
2678.60 65
2678.72 70
2678.84 72
2678.96 69
2679.08 63
2679.19 54
2679.31 44
2679.43 34
2679.55 27
2679.67 22
2679.79 22
2679.91 24
2680.02 28
2680.14 33
2680.26 37
2680.38 42
2680.50 45
2680.62 48
2680.74 50
2680.86 53
2680.97 54
2681.09 55
2681.21 55
2681.33 53
2681.45 49
2681.57 46
2681.69 43
2681.80 41
2681.92 41
2682.04 42
2682.16 43
2682.28 44
2682.40 44
2682.52 42
2682.64 38
2682.75 32
2682.87 24
2682.99 16
2683.11 7
2683.23 0
2683.35 0
2683.47 0
2683.58 0
2683.70 0
2683.82 0
2683.94 0
2684.06 4
2684.18 11
2684.30 17
2684.42 21
2684.53 23
2684.65 23
2684.77 23
2684.89 22
2685.01 21
2685.13 19
2685.25 16
2685.37 12
2685.48 6
2685.60 0
2685.72 0
2685.84 0
2685.96 0
2686.08 0
2686.20 0
2686.32 0
2686.43 0
2686.55 7
2686.67 12
2686.79 14
2686.91 14
2687.03 12
2687.15 8
2687.27 4
2687.38 1
2687.50 0
2687.62 0
2687.74 2
2687.86 7
2687.98 12
2688.10 19
2688.22 26
2688.34 33
2688.45 39
2688.57 43
2688.69 46
2688.81 47
2688.93 47
2689.05 45
2689.17 42
2689.29 38
2689.40 33
2689.52 29
2689.64 25
2689.76 21
2689.88 18
2690.00 16
2690.12 14
2690.24 12
2690.36 11
2690.47 10
2690.59 11
2690.71 12
2690.83 14
2690.95 18
2691.07 22
2691.19 26
2691.31 30
2691.43 33
2691.54 34
2691.66 35
2691.78 34
2691.90 32
2692.02 30
2692.14 27
2692.26 24
2692.38 20
2692.50 17
2692.61 14
2692.73 12
2692.85 10
2692.97 9
2693.09 9
2693.21 9
2693.33 10
2693.45 12
2693.57 13
2693.68 14
2693.80 12
2693.92 10
2694.04 6
2694.16 3
2694.28 0
2694.40 0
2694.52 0
2694.64 1
2694.75 4
2694.87 9
2694.99 14
2695.11 19
2695.23 24
2695.35 27
2695.47 31
2695.59 34
2695.71 36
2695.83 38
2695.94 40
2696.06 41
2696.18 41
2696.30 38
2696.42 34
2696.54 27
2696.66 18
2696.78 8
2696.90 0
2697.02 0
2697.13 0
2697.25 0
2697.37 0
2697.49 0
2697.61 0
2697.73 2
2697.85 10
2697.97 17
2698.09 22
2698.21 26
2698.32 28
2698.44 28
2698.56 27
2698.68 25
2698.80 22
2698.92 18
2699.04 15
2699.16 11
2699.28 9
2699.40 8
2699.52 8
2699.63 9
2699.75 11
2699.87 13
2699.99 14
2700.11 16
2700.23 18
2700.35 20
2700.47 23
2700.59 26
2700.71 30
2700.83 32
2700.94 34
2701.06 35
2701.18 34
2701.30 33
2701.42 31
2701.54 28
2701.66 26
2701.78 23
2701.90 21
2702.02 20
2702.14 18
2702.25 17
2702.37 18
2702.49 20
2702.61 23
2702.73 28
2702.85 33
2702.97 39
2703.09 43
2703.21 47
2703.33 49
2703.45 49
2703.56 49
2703.68 47
2703.80 44
2703.92 42
2704.04 38
2704.16 35
2704.28 33
2704.40 30
2704.52 28
2704.64 26
2704.76 24
2704.88 20
2704.99 17
2705.11 12
2705.23 9
2705.35 6
2705.47 4
2705.59 4
2705.71 6
2705.83 8
2705.95 11
2706.07 14
2706.19 17
2706.31 20
2706.43 22
2706.54 24
2706.66 26
2706.78 28
2706.90 29
2707.02 29
2707.14 29
2707.26 28
2707.38 27
2707.50 26
2707.62 25
2707.74 25
2707.86 25
2707.98 26
2708.09 28
2708.21 32
2708.33 37
2708.45 41
2708.57 46
2708.69 50
2708.81 53
2708.93 54
2709.05 55
2709.17 55
2709.29 56
2709.41 57
2709.53 60
2709.64 64
2709.76 68
2709.88 72
2710.00 75
2710.12 77
2710.24 78
2710.36 76
2710.48 73
2710.60 67
2710.72 61
2710.84 56
2710.96 51
2711.08 48
2711.20 48
2711.32 51
2711.43 55
2711.55 61
2711.67 65
2711.79 67
2711.91 67
2712.03 64
2712.15 59
2712.27 54
2712.39 49
2712.51 48
2712.63 49
2712.75 54
2712.87 60
2712.99 67
2713.11 72
2713.22 75
2713.34 74
2713.46 71
2713.58 65
2713.70 58
2713.82 50
2713.94 44
2714.06 38
2714.18 35
2714.30 34
2714.42 34
2714.54 35
2714.66 36
2714.78 37
2714.90 37
2715.02 38
2715.13 38
2715.25 39
2715.37 39
2715.49 40
2715.61 40
2715.73 39
2715.85 38
2715.97 38
2716.09 38
2716.21 39
2716.33 42
2716.45 47
2716.57 52
2716.69 58
2716.81 61
2716.93 63
2717.05 61
2717.16 57
2717.28 50
2717.40 44
2717.52 38
2717.64 33
2717.76 31
2717.88 30
2718.00 29
2718.12 29
2718.24 27
2718.36 24
2718.48 20
2718.60 14
2718.72 10
2718.84 6
2718.96 4
2719.08 5
2719.20 7
2719.32 11
2719.43 16
2719.55 20
2719.67 24
2719.79 27
2719.91 29
2720.03 31
2720.15 33
2720.27 37
2720.39 41
2720.51 45
2720.63 48
2720.75 49
2720.87 48
2720.99 45
2721.11 39
2721.23 32
2721.35 25
2721.47 17
2721.59 10
2721.71 4
2721.83 0
2721.94 0
2722.06 0
2722.18 0
2722.30 0
2722.42 0
2722.54 0
2722.66 0
2722.78 0
2722.90 7
2723.02 16
2723.14 25
2723.26 31
2723.38 35
2723.50 36
2723.62 33
2723.74 29
2723.86 23
2723.98 18
2724.10 14
2724.22 12
2724.34 11
2724.46 12
2724.58 13
2724.70 13
2724.81 11
2724.93 8
2725.05 4
2725.17 0
2725.29 0
2725.41 0
2725.53 0
2725.65 0
2725.77 0
2725.89 6
2726.01 12
2726.13 19
2726.25 25
2726.37 29
2726.49 33
2726.61 35
2726.73 35
2726.85 36
2726.97 36
2727.09 38
2727.21 40
2727.33 45
2727.45 51
2727.57 57
2727.69 62
2727.81 66
2727.93 69
2728.05 69
2728.17 69
2728.29 70
2728.40 72
2728.52 76
2728.64 82
2728.76 89
2728.88 97
2729.00 103
2729.12 107
2729.24 110
2729.36 110
2729.48 109
2729.60 106
2729.72 103
2729.84 99
2729.96 95
2730.08 91
2730.20 87
2730.32 83
2730.44 81
2730.56 80
2730.68 80
2730.80 82
2730.92 85
2731.04 89
2731.16 92
2731.28 95
2731.40 95
2731.52 94
2731.64 90
2731.76 85
2731.88 79
2732.00 73
2732.12 67
2732.24 63
2732.36 60
2732.48 59
2732.60 60
2732.72 61
2732.84 62
2732.96 63
2733.07 63
2733.19 63
2733.31 61
2733.43 60
2733.55 59
2733.67 59
2733.79 59
2733.91 59
2734.03 59
2734.15 59
2734.27 58
2734.39 58
2734.51 58
2734.63 58
2734.75 59
2734.87 59
2734.99 60
2735.11 60
2735.23 60
2735.35 59
2735.47 59
2735.59 59
2735.71 59
2735.83 59
2735.95 58
2736.07 56
2736.19 52
2736.31 47
2736.43 41
2736.55 33
2736.67 26
2736.79 19
2736.91 14
2737.03 11
2737.15 10
2737.27 12
2737.39 15
2737.51 20
2737.63 26
2737.75 32
2737.87 39
2737.99 46
2738.11 52
2738.23 58
2738.35 63
2738.47 67
2738.59 70
2738.71 72
2738.83 73
2738.95 73
2739.07 73
2739.19 73
2739.31 74
2739.43 75
2739.55 78
2739.67 81
2739.79 85
2739.91 88
2740.03 91
2740.15 92
2740.27 91
2740.39 88
2740.51 84
2740.63 80
2740.75 75
2740.87 70
2740.99 65
2741.11 60
2741.23 55
2741.35 51
2741.47 47
2741.59 44
2741.71 43
2741.83 43
2741.95 45
2742.07 48
2742.19 53
2742.31 58
2742.43 63
2742.55 68
2742.67 72
2742.79 74
2742.91 75
2743.03 74
2743.15 72
2743.27 69
2743.39 66
2743.51 64
2743.63 63
2743.75 63
2743.87 65
2743.99 67
2744.11 69
2744.23 69
2744.35 68
2744.47 65
2744.59 59
2744.71 53
2744.83 45
2744.95 38
2745.07 32
2745.19 27
2745.31 22
2745.43 18
2745.55 14
2745.67 11
2745.79 8
2745.91 5
2746.03 2
2746.15 0
2746.27 0
2746.39 0
2746.51 0
2746.63 0
2746.75 0
2746.87 0
2746.99 0
2747.11 2
2747.23 7
2747.35 12
2747.47 17
2747.59 21
2747.71 24
2747.83 27
2747.95 29
2748.07 30
2748.19 31
2748.31 33
2748.43 36
2748.55 39
2748.67 44
2748.79 50
2748.91 56
2749.03 60
2749.15 64
2749.27 66
2749.39 66
2749.51 65
2749.63 63
2749.75 61
2749.87 61
2749.99 62
2750.11 64
2750.23 67
2750.35 71
2750.47 74
2750.59 77
2750.71 79
2750.83 81
2750.95 84
2751.07 87
2751.19 92
2751.31 96
2751.43 102
2751.56 106
2751.68 109
2751.80 110
2751.92 109
2752.04 106
2752.16 101
2752.28 95
2752.40 88
2752.52 82
2752.64 76
2752.76 70
2752.88 65
2753.00 60
2753.12 55
2753.24 51
2753.36 47
2753.48 43
2753.60 40
2753.72 39
2753.84 39
2753.96 39
2754.08 40
2754.20 41
2754.32 42
2754.44 41
2754.56 40
2754.68 38
2754.80 36
2754.92 34
2755.04 31
2755.16 29
2755.28 26
2755.40 24
2755.52 23
2755.64 22
2755.76 24
2755.88 26
2756.00 31
2756.12 36
2756.25 41
2756.37 44
2756.49 45
2756.61 42
2756.73 37
2756.85 30
2756.97 23
2757.09 17
2757.21 14
2757.33 13
2757.45 13
2757.57 14
2757.69 14
2757.81 14
2757.93 13
2758.05 13
2758.17 13
2758.29 14
2758.41 17
2758.53 20
2758.65 22
2758.77 24
2758.89 25
2759.01 26
2759.13 26
2759.25 26
2759.37 26
2759.49 27
2759.61 27
2759.74 27
2759.86 26
2759.98 26
2760.10 25
2760.22 25
2760.34 26
2760.46 28
2760.58 31
2760.70 36
2760.82 41
2760.94 47
2761.06 51
2761.18 53
2761.30 54
2761.42 53
2761.54 49
2761.66 44
2761.78 39
2761.90 34
2762.02 29
2762.14 26
2762.26 25
2762.38 26
2762.50 29
2762.63 32
2762.75 37
2762.87 40
2762.99 42
2763.11 42
2763.23 40
2763.35 36
2763.47 30
2763.59 23
2763.71 17
2763.83 12
2763.95 8
2764.07 5
2764.19 3
2764.31 2
2764.43 1
2764.55 0
2764.67 0
2764.79 0
2764.91 0
2765.03 0
2765.16 0
2765.28 0
2765.40 0
2765.52 0
2765.64 7
2765.76 18
2765.88 31
2766.00 45
2766.12 57
2766.24 66
2766.36 70
2766.48 70
2766.60 65
2766.72 60
2766.84 55
2766.96 53
2767.08 54
2767.20 58
2767.32 63
2767.45 67
2767.57 68
2767.69 66
2767.81 61
2767.93 53
2768.05 43
2768.17 34
2768.29 25
2768.41 18
2768.53 13
2768.65 9
2768.77 8
2768.89 9
2769.01 10
2769.13 13
2769.25 15
2769.37 17
2769.49 18
2769.62 17
2769.74 16
2769.86 14
2769.98 13
2770.10 12
2770.22 14
2770.34 17
2770.46 21
2770.58 26
2770.70 30
2770.82 33
2770.94 35
2771.06 36
2771.18 35
2771.30 32
2771.42 29
2771.55 24
2771.67 19
2771.79 14
2771.91 9
2772.03 5
2772.15 4
2772.27 5
2772.39 8
2772.51 14
2772.63 22
2772.75 31
2772.87 40
2772.99 49
2773.11 57
2773.23 64
2773.36 70
2773.48 74
2773.60 78
2773.72 80
2773.84 81
2773.96 81
2774.08 82
2774.20 82
2774.32 84
2774.44 87
2774.56 92
2774.68 99
2774.80 107
2774.92 116
2775.05 125
2775.17 132
2775.29 138
2775.41 142
2775.53 143
2775.65 143
2775.77 142
2775.89 142
2776.01 141
2776.13 142
2776.25 144
2776.37 147
2776.49 151
2776.61 154
2776.74 156
2776.86 157
2776.98 157
2777.10 156
2777.22 154
2777.34 150
2777.46 144
2777.58 137
2777.70 128
2777.82 119
2777.94 110
2778.06 103
2778.18 100
2778.31 99
2778.43 101
2778.55 104
2778.67 106
2778.79 107
2778.91 106
2779.03 103
2779.15 98
2779.27 93
2779.39 88
2779.51 83
2779.63 79
2779.76 76
2779.88 72
2780.00 69
2780.12 66
2780.24 64
2780.36 63
2780.48 62
2780.60 62
2780.72 59
2780.84 55
2780.96 48
2781.08 38
2781.21 28
2781.33 18
2781.45 10
2781.57 5
2781.69 3
2781.81 4
2781.93 6
2782.05 8
2782.17 9
2782.29 10
2782.41 10
2782.53 12
2782.66 14
2782.78 19
2782.90 26
2783.02 34
2783.14 41
2783.26 47
2783.38 50
2783.50 49
2783.62 46
2783.74 40
2783.86 33
2783.99 26
2784.11 20
2784.23 16
2784.35 14
2784.47 11
2784.59 9
2784.71 5
2784.83 1
2784.95 0
2785.07 0
2785.19 0
2785.32 0
2785.44 0
2785.56 0
2785.68 0
2785.80 3
2785.92 9
2786.04 14
2786.16 18
2786.28 22
2786.40 26
2786.53 29
2786.65 31
2786.77 33
2786.89 33
2787.01 33
2787.13 32
2787.25 30
2787.37 26
2787.49 22
2787.61 17
2787.73 12
2787.86 8
2787.98 4
2788.10 1
2788.22 0
2788.34 0
2788.46 0
2788.58 0
2788.70 0
2788.82 2
2788.95 5
2789.07 9
2789.19 13
2789.31 17
2789.43 21
2789.55 24
2789.67 26
2789.79 26
2789.91 24
2790.03 21
2790.16 17
2790.28 15
2790.40 13
2790.52 13
2790.64 15
2790.76 18
2790.88 21
2791.00 24
2791.12 27
2791.24 28
2791.37 28
2791.49 26
2791.61 24
2791.73 21
2791.85 16
2791.97 12
2792.09 7
2792.21 3
2792.33 0
2792.46 0
2792.58 1
2792.70 5
2792.82 11
2792.94 17
2793.06 22
2793.18 26
2793.30 27
2793.42 27
2793.55 25
2793.67 23
2793.79 21
2793.91 21
2794.03 24
2794.15 28
2794.27 35
2794.39 43
2794.51 53
2794.64 62
2794.76 69
2794.88 75
2795.00 77
2795.12 76
2795.24 72
2795.36 65
2795.48 56
2795.61 47
2795.73 38
2795.85 30
2795.97 23
2796.09 19
2796.21 17
2796.33 16
2796.45 16
2796.57 16
2796.70 16
2796.82 16
2796.94 16
2797.06 15
2797.18 16
2797.30 16
2797.42 17
2797.54 18
2797.67 19
2797.79 18
2797.91 16
2798.03 13
2798.15 8
2798.27 2
2798.39 0
2798.51 0
2798.64 0
2798.76 0
2798.88 1
2799.00 7
2799.12 15
2799.24 23
2799.36 31
2799.48 39
2799.61 46
2799.73 53
2799.85 60
2799.97 67
2800.09 76
2800.21 86
2800.33 99
2800.45 116
2800.58 135
2800.70 156
2800.82 178
2800.94 198
2801.06 216
2801.18 229
2801.30 239
2801.42 246
2801.55 251
2801.67 255
2801.79 260
2801.91 266
2802.03 273
2802.15 281
2802.27 290
2802.39 300
2802.52 310
2802.64 321
2802.76 332
2802.88 342
2803.00 350
2803.12 357
2803.24 360
2803.37 358
2803.49 352
2803.61 340
2803.73 323
2803.85 303
2803.97 283
2804.09 263
2804.21 247
2804.34 236
2804.46 228
2804.58 225
2804.70 222
2804.82 219
2804.94 213
2805.06 205
2805.19 194
2805.31 182
2805.43 170
2805.55 158
2805.67 149
2805.79 141
2805.91 135
2806.04 128
2806.16 121
2806.28 114
2806.40 104
2806.52 94
2806.64 83
2806.76 73
2806.88 63
2807.01 55
2807.13 48
2807.25 44
2807.37 41
2807.49 40
2807.61 40
2807.73 41
2807.86 42
2807.98 45
2808.10 49
2808.22 53
2808.34 57
2808.46 62
2808.58 65
2808.71 67
2808.83 67
2808.95 65
2809.07 61
2809.19 58
2809.31 55
2809.44 54
2809.56 55
2809.68 57
2809.80 61
2809.92 66
2810.04 70
2810.16 73
2810.29 75
2810.41 75
2810.53 73
2810.65 69
2810.77 64
2810.89 58
2811.01 53
2811.14 48
2811.26 46
2811.38 45
2811.50 46
2811.62 48
2811.74 51
2811.86 54
2811.99 57
2812.11 60
2812.23 63
2812.35 65
2812.47 67
2812.59 67
2812.72 67
2812.84 66
2812.96 64
2813.08 62
2813.20 61
2813.32 61
2813.44 62
2813.57 64
2813.69 66
2813.81 69
2813.93 71
2814.05 73
2814.17 74
2814.30 75
2814.42 75
2814.54 75
2814.66 74
2814.78 72
2814.90 70
2815.03 67
2815.15 65
2815.27 64
2815.39 64
2815.51 64
2815.63 64
2815.75 63
2815.88 60
2816.00 55
2816.12 46
2816.24 36
2816.36 25
2816.48 14
2816.61 5
2816.73 0
2816.85 0
2816.97 0
2817.09 0
2817.21 0
2817.34 0
2817.46 0
2817.58 4
2817.70 8
2817.82 9
2817.94 8
2818.07 7
2818.19 5
2818.31 4
2818.43 5
2818.55 9
2818.67 15
2818.80 24
2818.92 34
2819.04 45
2819.16 55
2819.28 63
2819.40 69
2819.53 72
2819.65 71
2819.77 68
2819.89 62
2820.01 55
2820.13 49
2820.26 43
2820.38 40
2820.50 39
2820.62 40
2820.74 41
2820.86 43
2820.99 44
2821.11 44
2821.23 43
2821.35 42
2821.47 42
2821.59 43
2821.72 45
2821.84 49
2821.96 53
2822.08 55
2822.20 55
2822.33 52
2822.45 48
2822.57 42
2822.69 38
2822.81 35
2822.93 35
2823.06 38
2823.18 43
2823.30 49
2823.42 56
2823.54 61
2823.66 66
2823.79 71
2823.91 76
2824.03 82
2824.15 88
2824.27 93
2824.40 98
2824.52 101
2824.64 102
2824.76 102
2824.88 101
2825.00 99
2825.13 99
2825.25 99
2825.37 99
2825.49 99
2825.61 99
2825.74 97
2825.86 92
2825.98 86
2826.10 78
2826.22 68
2826.34 57
2826.47 46
2826.59 35
2826.71 26
2826.83 19
2826.95 15
2827.08 13
2827.20 15
2827.32 19
2827.44 24
2827.56 29
2827.68 35
2827.81 40
2827.93 46
2828.05 50
2828.17 55
2828.29 59
2828.42 61
2828.54 62
2828.66 62
2828.78 62
2828.90 61
2829.03 61
2829.15 63
2829.27 65
2829.39 68
2829.51 70
2829.63 71
2829.76 71
2829.88 69
2830.00 65
2830.12 61
2830.24 57
2830.37 52
2830.49 48
2830.61 44
2830.73 40
2830.85 36
2830.98 32
2831.10 30
2831.22 28
2831.34 28
2831.46 29
2831.59 29
2831.71 30
2831.83 30
2831.95 31
2832.07 32
2832.20 33
2832.32 36
2832.44 42
2832.56 48
2832.68 55
2832.81 61
2832.93 65
2833.05 65
2833.17 63
2833.29 57
2833.41 49
2833.54 40
2833.66 32
2833.78 25
2833.90 21
2834.02 19
2834.15 18
2834.27 18
2834.39 18
2834.51 17
2834.63 16
2834.76 15
2834.88 15
2835.00 15
2835.12 17
2835.25 21
2835.37 27
2835.49 34
2835.61 42
2835.73 49
2835.86 54
2835.98 56
2836.10 54
2836.22 50
2836.34 43
2836.47 34
2836.59 26
2836.71 19
2836.83 14
2836.95 13
2837.08 13
2837.20 16
2837.32 19
2837.44 22
2837.56 24
2837.69 24
2837.81 22
2837.93 19
2838.05 16
2838.17 13
2838.30 13
2838.42 13
2838.54 16
2838.66 19
2838.78 23
2838.91 26
2839.03 29
2839.15 30
2839.27 31
2839.40 30
2839.52 28
2839.64 25
2839.76 20
2839.88 15
2840.01 10
2840.13 5
2840.25 2
2840.37 1
2840.49 4
2840.62 10
2840.74 20
2840.86 32
2840.98 45
2841.11 57
2841.23 67
2841.35 72
2841.47 74
2841.59 72
2841.72 68
2841.84 63
2841.96 60
2842.08 58
2842.20 59
2842.33 61
2842.45 64
2842.57 67
2842.69 70
2842.82 74
2842.94 76
2843.06 77
2843.18 77
2843.30 74
2843.43 69
2843.55 62
2843.67 53
2843.79 45
2843.92 38
2844.04 34
2844.16 32
2844.28 32
2844.40 34
2844.53 37
2844.65 41
2844.77 44
2844.89 48
2845.02 51
2845.14 54
2845.26 56
2845.38 57
2845.50 57
2845.63 55
2845.75 53
2845.87 49
2845.99 43
2846.12 38
2846.24 31
2846.36 25
2846.48 20
2846.60 15
2846.73 12
2846.85 11
2846.97 10
2847.09 10
2847.22 11
2847.34 11
2847.46 12
2847.58 14
2847.71 16
2847.83 18
2847.95 22
2848.07 25
2848.19 27
2848.32 29
2848.44 29
2848.56 28
2848.68 28
2848.81 28
2848.93 29
2849.05 32
2849.17 35
2849.30 39
2849.42 43
2849.54 45
2849.66 45
2849.78 44
2849.91 42
2850.03 40
2850.15 39
2850.27 39
2850.40 39
2850.52 41
2850.64 42
2850.76 44
2850.89 45
2851.01 45
2851.13 45
2851.25 44
2851.38 43
2851.50 41
2851.62 40
2851.74 38
2851.86 37
2851.99 36
2852.11 38
2852.23 40
2852.35 45
2852.48 52
2852.60 59
2852.72 67
2852.84 74
2852.97 80
2853.09 84
2853.21 87
2853.33 89
2853.46 90
2853.58 91
2853.70 92
2853.82 92
2853.95 92
2854.07 92
2854.19 92
2854.31 93
2854.44 95
2854.56 99
2854.68 103
2854.80 108
2854.92 112
2855.05 115
2855.17 116
2855.29 116
2855.41 115
2855.54 114
2855.66 113
2855.78 113
2855.90 114
2856.03 117
2856.15 121
2856.27 126
2856.39 131
2856.52 136
2856.64 140
2856.76 142
2856.88 140
2857.01 135
2857.13 127
2857.25 116
2857.37 103
2857.50 90
2857.62 77
2857.74 66
2857.86 57
2857.99 51
2858.11 47
2858.23 46
2858.35 45
2858.48 45
2858.60 44
2858.72 42
2858.84 38
2858.97 32
2859.09 24
2859.21 16
2859.33 9
2859.46 4
2859.58 1
2859.70 0
2859.82 3
2859.95 7
2860.07 13
2860.19 20
2860.32 28
2860.44 37
2860.56 47
2860.68 57
2860.81 67
2860.93 76
2861.05 83
2861.17 89
2861.30 92
2861.42 95
2861.54 96
2861.66 96
2861.79 96
2861.91 94
2862.03 91
2862.15 88
2862.28 85
2862.40 82
2862.52 80
2862.64 78
2862.77 78
2862.89 77
2863.01 75
2863.13 73
2863.26 70
2863.38 67
2863.50 65
2863.63 64
2863.75 65
2863.87 68
2863.99 73
2864.12 79
2864.24 86
2864.36 92
2864.48 96
2864.61 98
2864.73 99
2864.85 97
2864.97 94
2865.10 89
2865.22 84
2865.34 79
2865.47 75
2865.59 72
2865.71 71
2865.83 70
2865.96 69
2866.08 68
2866.20 67
2866.32 65
2866.45 61
2866.57 57
2866.69 53
2866.81 47
2866.94 41
2867.06 34
2867.18 28
2867.31 22
2867.43 17
2867.55 13
2867.67 11
2867.80 12
2867.92 14
2868.04 18
2868.16 22
2868.29 28
2868.41 34
2868.53 39
2868.66 44
2868.78 47
2868.90 49
2869.02 49
2869.15 48
2869.27 45
2869.39 42
2869.51 40
2869.64 40
2869.76 43
2869.88 49
2870.01 58
2870.13 69
2870.25 83
2870.37 98
2870.50 112
2870.62 125
2870.74 135
2870.87 143
2870.99 149
2871.11 154
2871.23 158
2871.36 161
2871.48 164
2871.60 167
2871.73 169
2871.85 170
2871.97 169
2872.09 165
2872.22 160
2872.34 152
2872.46 143
2872.58 134
2872.71 125
2872.83 118
2872.95 112
2873.08 108
2873.20 107
2873.32 108
2873.44 109
2873.57 111
2873.69 112
2873.81 112
2873.94 110
2874.06 106
2874.18 101
2874.30 97
2874.43 92
2874.55 88
2874.67 85
2874.80 82
2874.92 79
2875.04 77
2875.16 74
2875.29 71
2875.41 68
2875.53 65
2875.66 61
2875.78 56
2875.90 51
2876.02 46
2876.15 40
2876.27 35
2876.39 32
2876.52 29
2876.64 29
2876.76 31
2876.89 33
2877.01 36
2877.13 40
2877.25 43
2877.38 45
2877.50 46
2877.62 47
2877.75 47
2877.87 47
2877.99 48
2878.11 49
2878.24 51
2878.36 54
2878.48 57
2878.61 60
2878.73 62
2878.85 62
2878.98 60
2879.10 56
2879.22 49
2879.34 42
2879.47 33
2879.59 26
2879.71 19
2879.84 14
2879.96 12
2880.08 11
2880.21 10
2880.33 10
2880.45 10
2880.57 10
2880.70 10
2880.82 11
2880.94 13
2881.07 16
2881.19 21
2881.31 27
2881.44 33
2881.56 40
2881.68 46
2881.80 53
2881.93 60
2882.05 68
2882.17 76
2882.30 86
2882.42 95
2882.54 105
2882.67 115
2882.79 125
2882.91 134
2883.03 142
2883.16 151
2883.28 159
2883.40 166
2883.53 174
2883.65 182
2883.77 190
2883.90 199
2884.02 209
2884.14 219
2884.27 231
2884.39 243
2884.51 255
2884.63 267
2884.76 277
2884.88 285
2885.00 289
2885.13 290
2885.25 287
2885.37 282
2885.50 276
2885.62 269
2885.74 264
2885.87 260
2885.99 258
2886.11 258
2886.23 257
2886.36 256
2886.48 251
2886.60 244
2886.73 233
2886.85 219
2886.97 203
2887.10 187
2887.22 172
2887.34 159
2887.47 147
2887.59 137
2887.71 128
2887.84 120
2887.96 111
2888.08 102
2888.21 93
2888.33 86
2888.45 82
2888.57 80
2888.70 80
2888.82 83
2888.94 88
2889.07 92
2889.19 95
2889.31 98
2889.44 98
2889.56 96
2889.68 92
2889.81 87
2889.93 81
2890.05 74
2890.18 67
2890.30 61
2890.42 54
2890.55 48
2890.67 41
2890.79 35
2890.92 28
2891.04 22
2891.16 17
2891.28 14
2891.41 12
2891.53 14
2891.65 18
2891.78 24
2891.90 31
2892.02 39
2892.15 45
2892.27 50
2892.39 53
2892.52 54
2892.64 53
2892.76 50
2892.89 46
2893.01 40
2893.13 34
2893.26 27
2893.38 22
2893.50 19
2893.63 18
2893.75 18
2893.87 20
2894.00 23
2894.12 24
2894.24 25
2894.37 24
2894.49 23
2894.61 22
2894.74 22
2894.86 24
2894.98 27
2895.11 30
2895.23 33
2895.35 35
2895.48 35
2895.60 32
2895.72 28
2895.85 24
2895.97 20
2896.09 17
2896.22 15
2896.34 14
2896.46 15
2896.59 16
2896.71 16
2896.83 17
2896.96 17
2897.08 16
2897.20 17
2897.33 17
2897.45 18
2897.57 19
2897.70 19
2897.82 18
2897.94 15
2898.07 11
2898.19 6
2898.31 0
2898.44 0
2898.56 0
2898.68 0
2898.81 0
2898.93 0
2899.05 0
2899.18 0
2899.30 0
2899.42 8
2899.55 17
2899.67 28
2899.79 38
2899.92 46
2900.04 52
2900.16 55
2900.29 56
2900.41 54
2900.53 50
2900.66 47
2900.78 45
2900.90 44
2901.03 46
2901.15 50
2901.27 56
2901.40 61
2901.52 66
2901.65 68
2901.77 67
2901.89 62
2902.02 57
2902.14 50
2902.26 46
2902.39 44
2902.51 46
2902.63 51
2902.76 59
2902.88 68
2903.00 76
2903.13 85
2903.25 92
2903.37 100
2903.50 107
2903.62 115
2903.74 123
2903.87 132
2903.99 139
2904.11 146
2904.24 150
2904.36 152
2904.49 152
2904.61 151
2904.73 148
2904.86 144
2904.98 140
2905.10 137
2905.23 133
2905.35 131
2905.47 129
2905.60 127
2905.72 125
2905.84 124
2905.97 123
2906.09 122
2906.21 122
2906.34 121
2906.46 121
2906.59 120
2906.71 118
2906.83 115
2906.96 109
2907.08 101
2907.20 92
2907.33 84
2907.45 78
2907.57 75
2907.70 76
2907.82 81
2907.94 89
2908.07 100
2908.19 112
2908.32 124
2908.44 135
2908.56 142
2908.69 146
2908.81 146
2908.93 143
2909.06 137
2909.18 128
2909.30 118
2909.43 106
2909.55 95
2909.67 84
2909.80 73
2909.92 64
2910.05 57
2910.17 53
2910.29 50
2910.42 50
2910.54 51
2910.66 54
2910.79 56
2910.91 57
2911.03 57
2911.16 57
2911.28 55
2911.41 52
2911.53 48
2911.65 42
2911.78 36
2911.90 28
2912.02 21
2912.15 14
2912.27 8
2912.40 4
2912.52 3
2912.64 5
2912.77 9
2912.89 16
2913.01 23
2913.14 32
2913.26 39
2913.38 44
2913.51 47
2913.63 46
2913.76 43
2913.88 38
2914.00 32
2914.13 26
2914.25 21
2914.37 17
2914.50 15
2914.62 14
2914.75 15
2914.87 16
2914.99 19
2915.12 23
2915.24 27
2915.36 32
2915.49 37
2915.61 41
2915.74 45
2915.86 48
2915.98 49
2916.11 50
2916.23 50
2916.35 50
2916.48 50
2916.60 51
2916.73 51
2916.85 52
2916.97 52
2917.10 52
2917.22 51
2917.34 50
2917.47 47
2917.59 43
2917.72 39
2917.84 35
2917.96 31
2918.09 29
2918.21 27
2918.33 26
2918.46 26
2918.58 25
2918.71 25
2918.83 24
2918.95 24
2919.08 23
2919.20 22
2919.33 22
2919.45 21
2919.57 20
2919.70 18
2919.82 15
2919.94 12
2920.07 9
2920.19 5
2920.32 3
2920.44 2
2920.56 4
2920.69 8
2920.81 13
2920.94 19
2921.06 24
2921.18 27
2921.31 27
2921.43 25
2921.55 23
2921.68 20
2921.80 20
2921.93 22
2922.05 28
2922.17 35
2922.30 43
2922.42 50
2922.55 55
2922.67 56
2922.79 56
2922.92 53
2923.04 51
2923.17 49
2923.29 49
2923.41 51
2923.54 55
2923.66 59
2923.78 61
2923.91 62
2924.03 60
2924.16 56
2924.28 50
2924.40 44
2924.53 38
2924.65 33
2924.78 29
2924.90 27
2925.02 25
2925.15 23
2925.27 23
2925.40 22
2925.52 23
2925.64 24
2925.77 27
2925.89 31
2926.02 37
2926.14 43
2926.26 50
2926.39 56
2926.51 62
2926.64 66
2926.76 69
2926.88 68
2927.01 67
2927.13 65
2927.26 63
2927.38 63
2927.50 65
2927.63 68
2927.75 73
2927.88 77
2928.00 81
2928.12 82
2928.25 82
2928.37 80
2928.50 77
2928.62 74
2928.74 70
2928.87 66
2928.99 62
2929.12 58
2929.24 55
2929.36 54
2929.49 54
2929.61 56
2929.74 58
2929.86 61
2929.98 63
2930.11 64
2930.23 63
2930.36 61
2930.48 58
2930.60 56
2930.73 54
2930.85 53
2930.98 52
2931.10 52
2931.22 52
2931.35 51
2931.47 51
2931.60 51
2931.72 50
2931.85 48
2931.97 45
2932.09 41
2932.22 38
2932.34 35
2932.47 34
2932.59 35
2932.71 38
2932.84 41
2932.96 45
2933.09 48
2933.21 50
2933.33 49
2933.46 47
2933.58 45
2933.71 42
2933.83 40
2933.95 37
2934.08 35
2934.20 33
2934.33 31
2934.45 28
2934.58 25
2934.70 23
2934.82 21
2934.95 21
2935.07 22
2935.20 25
2935.32 28
2935.44 31
2935.57 33
2935.69 33
2935.82 29
2935.94 23
2936.07 14
2936.19 5
2936.31 0
2936.44 0
2936.56 0
2936.69 0
2936.81 0
2936.93 0
2937.06 0
2937.18 0
2937.31 0
2937.43 3
2937.56 8
2937.68 15
2937.80 23
2937.93 31
2938.05 40
2938.18 49
2938.30 58
2938.43 66
2938.55 74
2938.67 80
2938.80 85
2938.92 90
2939.05 94
2939.17 96
2939.30 98
2939.42 98
2939.54 96
2939.67 94
2939.79 91
2939.92 87
2940.04 82
2940.17 78
2940.29 74
2940.41 71
2940.54 68
2940.66 66
2940.79 64
2940.91 63
2941.03 62
2941.16 61
2941.28 61
2941.41 61
2941.53 62
2941.66 62
2941.78 63
2941.91 62
2942.03 60
2942.15 58
2942.28 54
2942.40 49
2942.53 43
2942.65 36
2942.78 31
2942.90 25
2943.02 22
2943.15 20
2943.27 20
2943.40 22
2943.52 26
2943.65 31
2943.77 37
2943.89 42
2944.02 48
2944.14 52
2944.27 55
2944.39 57
2944.52 58
2944.64 59
2944.76 60
2944.89 62
2945.01 64
2945.14 67
2945.26 71
2945.39 74
2945.51 77
2945.64 80
2945.76 81
2945.88 82
2946.01 81
2946.13 78
2946.26 74
2946.38 70
2946.51 66
2946.63 62
2946.75 60
2946.88 59
2947.00 59
2947.13 60
2947.25 62
2947.38 63
2947.50 65
2947.63 67
2947.75 71
2947.87 77
2948.00 86
2948.12 99
2948.25 113
2948.37 128
2948.50 143
2948.62 155
2948.75 165
2948.87 170
2948.99 171
2949.12 167
2949.24 160
2949.37 151
2949.49 141
2949.62 132
2949.74 124
2949.87 120
2949.99 118
2950.11 119
2950.24 122
2950.36 126
2950.49 131
2950.61 135
2950.74 139
2950.86 142
2950.99 143
2951.11 143
2951.24 142
2951.36 139
2951.48 135
2951.61 131
2951.73 126
2951.86 121
2951.98 116
2952.11 112
2952.23 108
2952.36 104
2952.48 101
2952.60 97
2952.73 94
2952.85 92
2952.98 92
2953.10 93
2953.23 95
2953.35 98
2953.48 101
2953.60 104
2953.73 106
2953.85 108
2953.97 110
2954.10 113
2954.22 116
2954.35 119
2954.47 121
2954.60 122
2954.72 122
2954.85 121
2954.97 118
2955.10 114
2955.22 109
2955.35 105
2955.47 101
2955.59 97
2955.72 95
2955.84 93
2955.97 93
2956.09 94
2956.22 96
2956.34 100
2956.47 103
2956.59 106
2956.72 106
2956.84 105
2956.97 100
2957.09 94
2957.21 86
2957.34 78
2957.46 70
2957.59 64
2957.71 60
2957.84 58
2957.96 58
2958.09 60
2958.21 64
2958.34 70
2958.46 76
2958.59 82
2958.71 88
2958.83 92
2958.96 94
2959.08 93
2959.21 90
2959.33 84
2959.46 77
2959.58 69
2959.71 61
2959.83 55
2959.96 51
2960.08 50
2960.21 51
2960.33 54
2960.46 58
2960.58 62
2960.70 67
2960.83 71
2960.95 75
2961.08 79
2961.20 83
2961.33 88
2961.45 92
2961.58 97
2961.70 103
2961.83 110
2961.95 118
2962.08 127
2962.20 138
2962.33 149
2962.45 159
2962.58 168
2962.70 174
2962.83 177
2962.95 178
2963.07 175
2963.20 171
2963.32 166
2963.45 161
2963.57 159
2963.70 158
2963.82 160
2963.95 162
2964.07 165
2964.20 166
2964.32 164
2964.45 160
2964.57 152
2964.70 143
2964.82 135
2964.95 127
2965.07 122
2965.20 120
2965.32 122
2965.45 124
2965.57 128
2965.70 131
2965.82 133
2965.94 131
2966.07 127
2966.19 120
2966.32 111
2966.44 101
2966.57 91
2966.69 82
2966.82 74
2966.94 68
2967.07 65
2967.19 64
2967.32 66
2967.44 69
2967.57 75
2967.69 83
2967.82 90
2967.94 98
2968.07 103
2968.19 106
2968.32 105
2968.44 101
2968.57 93
2968.69 84
2968.82 74
2968.94 66
2969.07 60
2969.19 58
2969.32 59
2969.44 64
2969.57 71
2969.69 78
2969.82 85
2969.94 89
2970.07 89
2970.19 87
2970.31 81
2970.44 73
2970.56 65
2970.69 57
2970.81 50
2970.94 45
2971.06 42
2971.19 40
2971.31 39
2971.44 37
2971.56 35
2971.69 33
2971.81 30
2971.94 27
2972.06 25
2972.19 24
2972.31 24
2972.44 25
2972.56 26
2972.69 28
2972.81 30
2972.94 32
2973.06 33
2973.19 35
2973.31 36
2973.44 39
2973.56 43
2973.69 47
2973.81 53
2973.94 58
2974.06 63
2974.19 68
2974.31 72
2974.44 74
2974.56 76
2974.69 76
2974.81 75
2974.94 74
2975.06 71
2975.19 68
2975.31 63
2975.44 58
2975.56 54
2975.69 49
2975.81 46
2975.94 44
2976.06 44
2976.19 47
2976.31 53
2976.44 60
2976.56 69
2976.69 78
2976.81 86
2976.94 90
2977.06 90
2977.19 87
2977.31 80
2977.44 71
2977.56 63
2977.69 58
2977.81 56
2977.94 57
2978.06 62
2978.19 67
2978.31 72
2978.44 75
2978.56 75
2978.69 72
2978.81 66
2978.94 59
2979.06 51
2979.19 43
2979.31 36
2979.44 31
2979.56 28
2979.69 27
2979.82 29
2979.94 33
2980.07 39
2980.19 46
2980.32 53
2980.44 60
2980.57 64
2980.69 67
2980.82 68
2980.94 68
2981.07 67
2981.19 68
2981.32 68
2981.44 69
2981.57 69
2981.69 68
2981.82 65
2981.94 60
2982.07 54
2982.19 48
2982.32 44
2982.44 42
2982.57 42
2982.69 44
2982.82 48
2982.94 53
2983.07 58
2983.19 63
2983.32 66
2983.44 69
2983.57 70
2983.69 70
2983.82 69
2983.95 67
2984.07 65
2984.20 63
2984.32 61
2984.45 61
2984.57 61
2984.70 62
2984.82 64
2984.95 65
2985.07 66
2985.20 67
2985.32 67
2985.45 67
2985.57 67
2985.70 69
2985.82 72
2985.95 75
2986.07 80
2986.20 84
2986.32 86
2986.45 86
2986.57 82
2986.70 76
2986.83 66
2986.95 55
2987.08 42
2987.20 31
2987.33 21
2987.45 15
2987.58 12
2987.70 13
2987.83 16
2987.95 20
2988.08 26
2988.20 30
2988.33 33
2988.45 34
2988.58 33
2988.70 30
2988.83 25
2988.95 19
2989.08 14
2989.21 10
2989.33 8
2989.46 8
2989.58 9
2989.71 11
2989.83 13
2989.96 14
2990.08 14
2990.21 13
2990.33 11
2990.46 10
2990.58 9
2990.71 10
2990.83 12
2990.96 15
2991.09 17
2991.21 18
2991.34 20
2991.46 20
2991.59 21
2991.71 22
2991.84 24
2991.96 26
2992.09 28
2992.21 30
2992.34 30
2992.46 29
2992.59 27
2992.71 25
2992.84 22
2992.97 18
2993.09 15
2993.22 13
2993.34 10
2993.47 8
2993.59 5
2993.72 3
2993.84 0
2993.97 0
2994.09 0
2994.22 0
2994.35 0
2994.47 0
2994.60 0
2994.72 0
2994.85 0
2994.97 0
2995.10 3
2995.22 8
2995.35 14
2995.47 21
2995.60 29
2995.72 37
2995.85 44
2995.98 51
2996.10 58
2996.23 64
2996.35 69
2996.48 73
2996.60 76
2996.73 76
2996.85 73
2996.98 68
2997.10 61
2997.23 53
2997.36 45
2997.48 38
2997.61 33
2997.73 29
2997.86 27
2997.98 26
2998.11 25
2998.23 25
2998.36 24
2998.48 24
2998.61 24
2998.74 25
2998.86 27
2998.99 30
2999.11 32
2999.24 34
2999.36 36
2999.49 36
2999.61 36
2999.74 35
2999.87 33
2999.99 31
3000.12 28
3000.24 24
3000.37 20
3000.49 15
3000.62 12
3000.74 10
3000.87 11
3001.00 15
3001.12 21
3001.25 30
3001.37 41
3001.50 51
3001.62 60
3001.75 66
3001.87 71
3002.00 74
3002.13 76
3002.25 77
3002.38 80
3002.50 83
3002.63 87
3002.75 90
3002.88 94
3003.00 96
3003.13 97
3003.26 98
3003.38 97
3003.51 95
3003.63 93
3003.76 89
3003.88 83
3004.01 77
3004.14 69
3004.26 62
3004.39 55
3004.51 51
3004.64 51
3004.76 52
3004.89 56
3005.01 60
3005.14 64
3005.27 67
3005.39 68
3005.52 68
3005.64 67
3005.77 67
3005.89 67
3006.02 68
3006.15 70
3006.27 72
3006.40 74
3006.52 77
3006.65 80
3006.77 83
3006.90 86
3007.02 89
3007.15 91
3007.28 93
3007.40 93
3007.53 92
3007.65 89
3007.78 84
3007.90 78
3008.03 71
3008.16 64
3008.28 57
3008.41 51
3008.53 47
3008.66 45
3008.78 43
3008.91 43
3009.04 43
3009.16 42
3009.29 40
3009.41 37
3009.54 32
3009.66 26
3009.79 19
3009.92 13
3010.04 8
3010.17 4
3010.29 1
3010.42 0
3010.54 1
3010.67 3
3010.80 6
3010.92 10
3011.05 13
3011.17 17
3011.30 19
3011.43 19
3011.55 18
3011.68 16
3011.80 12
3011.93 9
3012.05 5
3012.18 3
3012.31 2
3012.43 3
3012.56 6
3012.68 8
3012.81 11
3012.93 13
3013.06 13
3013.19 13
3013.31 11
3013.44 9
3013.56 9
3013.69 9
3013.82 11
3013.94 14
3014.07 18
3014.19 22
3014.32 25
3014.44 26
3014.57 26
3014.70 24
3014.82 21
3014.95 18
3015.07 14
3015.20 11
3015.33 9
3015.45 8
3015.58 9
3015.70 11
3015.83 15
3015.95 19
3016.08 23
3016.21 26
3016.33 27
3016.46 27
3016.58 26
3016.71 24
3016.84 23
3016.96 22
3017.09 21
3017.21 19
3017.34 16
3017.47 12
3017.59 9
3017.72 6
3017.84 5
3017.97 6
3018.09 9
3018.22 13
3018.35 17
3018.47 18
3018.60 17
3018.72 14
3018.85 10
3018.98 7
3019.10 6
3019.23 9
3019.35 15
3019.48 25
3019.61 36
3019.73 47
3019.86 55
3019.98 60
3020.11 62
3020.24 60
3020.36 57
3020.49 51
3020.61 45
3020.74 39
3020.87 31
3020.99 23
3021.12 15
3021.24 7
3021.37 0
3021.50 0
3021.62 0
3021.75 0
3021.87 0
3022.00 5
3022.12 13
3022.25 22
3022.38 30
3022.50 37
3022.63 42
3022.75 45
3022.88 47
3023.01 47
3023.13 48
3023.26 49
3023.39 49
3023.51 50
3023.64 51
3023.76 51
3023.89 50
3024.02 48
3024.14 46
3024.27 45
3024.39 44
3024.52 43
3024.65 45
3024.77 47
3024.90 50
3025.02 54
3025.15 59
3025.28 64
3025.40 67
3025.53 70
3025.65 70
3025.78 68
3025.91 65
3026.03 61
3026.16 57
3026.28 55
3026.41 54
3026.54 55
3026.66 56
3026.79 58
3026.91 58
3027.04 58
3027.17 57
3027.29 56
3027.42 54
3027.55 52
3027.67 50
3027.80 47
3027.92 43
3028.05 38
3028.18 32
3028.30 26
3028.43 21
3028.55 16
3028.68 14
3028.81 13
3028.93 14
3029.06 16
3029.18 19
3029.31 22
3029.44 26
3029.56 31
3029.69 36
3029.82 41
3029.94 45
3030.07 47
3030.19 47
3030.32 43
3030.45 37
3030.57 29
3030.70 20
3030.82 12
3030.95 5
3031.08 0
3031.20 0
3031.33 0
3031.46 0
3031.58 0
3031.71 0
3031.83 0
3031.96 0
3032.09 0
3032.21 1
3032.34 3
3032.47 6
3032.59 9
3032.72 12
3032.84 16
3032.97 20
3033.10 24
3033.22 28
3033.35 32
3033.47 35
3033.60 37
3033.73 40
3033.85 43
3033.98 48
3034.11 55
3034.23 62
3034.36 70
3034.48 77
3034.61 83
3034.74 87
3034.86 89
3034.99 90
3035.12 89
3035.24 86
3035.37 81
3035.49 75
3035.62 69
3035.75 62
3035.87 55
3036.00 49
3036.13 44
3036.25 41
3036.38 39
3036.51 38
3036.63 39
3036.76 41
3036.88 43
3037.01 45
3037.14 48
3037.26 50
3037.39 52
3037.52 53
3037.64 53
3037.77 52
3037.89 51
3038.02 48
3038.15 45
3038.27 41
3038.40 38
3038.53 34
3038.65 32
3038.78 31
3038.91 33
3039.03 38
3039.16 46
3039.28 57
3039.41 70
3039.54 83
3039.66 95
3039.79 107
3039.92 116
3040.04 122
3040.17 126
3040.30 128
3040.42 127
3040.55 123
3040.67 118
3040.80 110
3040.93 100
3041.05 90
3041.18 80
3041.31 72
3041.43 65
3041.56 61
3041.69 59
3041.81 58
3041.94 58
3042.06 59
3042.19 59
3042.32 60
3042.44 61
3042.57 63
3042.70 65
3042.82 68
3042.95 72
3043.08 76
3043.20 80
3043.33 83
3043.46 85
3043.58 86
3043.71 85
3043.83 83
3043.96 80
3044.09 76
3044.21 71
3044.34 67
3044.47 63
3044.59 59
3044.72 57
3044.85 55
3044.97 55
3045.10 57
3045.23 60
3045.35 64
3045.48 69
3045.61 74
3045.73 78
3045.86 81
3045.98 82
3046.11 81
3046.24 78
3046.36 74
3046.49 70
3046.62 66
3046.74 63
3046.87 61
3047.00 61
3047.12 62
3047.25 65
3047.38 67
3047.50 70
3047.63 71
3047.76 72
3047.88 71
3048.01 68
3048.14 64
3048.26 60
3048.39 55
3048.51 49
3048.64 42
3048.77 35
3048.89 27
3049.02 20
3049.15 13
3049.27 6
3049.40 1
3049.53 0
3049.65 0
3049.78 0
3049.91 0
3050.03 0
3050.16 0
3050.29 0
3050.41 0
3050.54 0
3050.67 1
3050.79 3
3050.92 4
3051.05 6
3051.17 6
3051.30 7
3051.43 9
3051.55 10
3051.68 13
3051.81 16
3051.93 20
3052.06 23
3052.19 27
3052.31 29
3052.44 31
3052.57 32
3052.69 31
3052.82 29
3052.95 27
3053.07 24
3053.20 21
3053.33 18
3053.45 15
3053.58 12
3053.71 11
3053.83 10
3053.96 12
3054.09 15
3054.21 21
3054.34 28
3054.47 37
3054.59 45
3054.72 53
3054.85 59
3054.97 64
3055.10 67
3055.23 69
3055.35 70
3055.48 69
3055.61 67
3055.73 64
3055.86 59
3055.99 53
3056.11 46
3056.24 38
3056.37 30
3056.49 22
3056.62 15
3056.75 10
3056.87 8
3057.00 7
3057.13 10
3057.25 13
3057.38 18
3057.51 22
3057.63 26
3057.76 29
3057.89 31
3058.01 31
3058.14 30
3058.27 27
3058.39 23
3058.52 18
3058.65 13
3058.77 9
3058.90 6
3059.03 5
3059.15 6
3059.28 10
3059.41 15
3059.53 21
3059.66 26
3059.79 31
3059.91 34
3060.04 35
3060.17 33
3060.29 31
3060.42 29
3060.55 27
3060.68 28
3060.80 31
3060.93 36
3061.06 42
3061.18 49
3061.31 54
3061.44 57
3061.56 58
3061.69 55
3061.82 51
3061.94 46
3062.07 41
3062.20 36
3062.32 33
3062.45 32
3062.58 34
3062.70 37
3062.83 42
3062.96 48
3063.08 55
3063.21 61
3063.34 67
3063.47 73
3063.59 77
3063.72 81
3063.85 84
3063.97 88
3064.10 91
3064.23 94
3064.35 97
3064.48 101
3064.61 104
3064.73 106
3064.86 108
3064.99 110
3065.11 111
3065.24 112
3065.37 113
3065.50 113
3065.62 113
3065.75 114
3065.88 114
3066.00 115
3066.13 115
3066.26 117
3066.38 119
3066.51 122
3066.64 126
3066.76 130
3066.89 134
3067.02 136
3067.15 137
3067.27 136
3067.40 134
3067.53 131
3067.65 128
3067.78 127
3067.91 128
3068.03 132
3068.16 138
3068.29 144
3068.41 150
3068.54 156
3068.67 160
3068.80 163
3068.92 164
3069.05 164
3069.18 162
3069.30 161
3069.43 158
3069.56 156
3069.68 154
3069.81 152
3069.94 151
3070.07 150
3070.19 150
3070.32 150
3070.45 149
3070.57 148
3070.70 144
3070.83 140
3070.95 133
3071.08 126
3071.21 118
3071.34 110
3071.46 102
3071.59 96
3071.72 91
3071.84 86
3071.97 82
3072.10 78
3072.22 75
3072.35 73
3072.48 72
3072.61 70
3072.73 69
3072.86 68
3072.99 67
3073.11 64
3073.24 62
3073.37 61
3073.49 61
3073.62 63
3073.75 68
3073.88 75
3074.00 84
3074.13 94
3074.26 105
3074.38 115
3074.51 123
3074.64 128
3074.77 129
3074.89 126
3075.02 119
3075.15 110
3075.27 99
3075.40 88
3075.53 80
3075.66 73
3075.78 70
3075.91 68
3076.04 68
3076.16 67
3076.29 65
3076.42 63
3076.55 61
3076.67 59
3076.80 58
3076.93 58
3077.05 59
3077.18 60
3077.31 61
3077.44 62
3077.56 61
3077.69 59
3077.82 56
3077.94 53
3078.07 50
3078.20 47
3078.33 45
3078.45 45
3078.58 45
3078.71 45
3078.83 45
3078.96 45
3079.09 44
3079.22 44
3079.34 44
3079.47 45
3079.60 48
3079.72 51
3079.85 56
3079.98 62
3080.11 68
3080.23 76
3080.36 84
3080.49 93
3080.61 102
3080.74 109
3080.87 113
3081.00 115
3081.12 113
3081.25 108
3081.38 103
3081.51 97
3081.63 93
3081.76 92
3081.89 93
3082.01 95
3082.14 99
3082.27 102
3082.40 105
3082.52 108
3082.65 109
3082.78 109
3082.90 108
3083.03 107
3083.16 104
3083.29 99
3083.41 93
3083.54 87
3083.67 82
3083.80 78
3083.92 77
3084.05 79
3084.18 83
3084.30 90
3084.43 97
3084.56 103
3084.69 108
3084.81 110
3084.94 110
3085.07 108
3085.20 105
3085.32 100
3085.45 94
3085.58 87
3085.70 79
3085.83 72
3085.96 65
3086.09 59
3086.21 55
3086.34 53
3086.47 53
3086.60 55
3086.72 58
3086.85 60
3086.98 62
3087.11 62
3087.23 60
3087.36 58
3087.49 55
3087.61 52
3087.74 50
3087.87 49
3088.00 48
3088.12 46
3088.25 43
3088.38 38
3088.51 32
3088.63 26
3088.76 22
3088.89 19
3089.02 21
3089.14 25
3089.27 33
3089.40 42
3089.53 50
3089.65 58
3089.78 62
3089.91 64
3090.04 64
3090.16 61
3090.29 58
3090.42 54
3090.54 51
3090.67 48
3090.80 45
3090.93 42
3091.05 39
3091.18 38
3091.31 36
3091.44 35
3091.56 34
3091.69 33
3091.82 31
3091.95 28
3092.07 25
3092.20 22
3092.33 19
3092.46 17
3092.58 16
3092.71 16
3092.84 18
3092.97 19
3093.09 21
3093.22 23
3093.35 25
3093.48 27
3093.60 28
3093.73 28
3093.86 28
3093.99 29
3094.11 30
3094.24 33
3094.37 36
3094.50 40
3094.62 46
3094.75 51
3094.88 55
3095.01 58
3095.13 58
3095.26 56
3095.39 53
3095.52 47
3095.64 40
3095.77 33
3095.90 27
3096.03 22
3096.15 19
3096.28 18
3096.41 18
3096.54 20
3096.66 22
3096.79 22
3096.92 21
3097.05 20
3097.17 17
3097.30 15
3097.43 14
3097.56 16
3097.68 20
3097.81 24
3097.94 29
3098.07 34
3098.19 36
3098.32 37
3098.45 35
3098.58 32
3098.70 28
3098.83 24
3098.96 21
3099.09 19
3099.22 18
3099.34 18
3099.47 18
3099.60 18
3099.73 19
3099.85 18
3099.98 18
3100.11 17
3100.24 15
3100.36 13
3100.49 12
3100.62 11
3100.75 12
3100.87 13
3101.00 15
3101.13 16
3101.26 16
3101.38 16
3101.51 14
3101.64 11
3101.77 8
3101.90 5
3102.02 1
3102.15 0
3102.28 0
3102.41 0
3102.53 0
3102.66 0
3102.79 0
3102.92 0
3103.04 0
3103.17 5
3103.30 13
3103.43 21
3103.55 28
3103.68 32
3103.81 32
3103.94 31
3104.07 28
3104.19 25
3104.32 24
3104.45 24
3104.58 26
3104.70 30
3104.83 33
3104.96 37
3105.09 39
3105.21 40
3105.34 40
3105.47 40
3105.60 39
3105.73 39
3105.85 39
3105.98 39
3106.11 40
3106.24 40
3106.36 41
3106.49 43
3106.62 44
3106.75 46
3106.88 47
3107.00 48
3107.13 47
3107.26 44
3107.39 40
3107.51 35
3107.64 28
3107.77 23
3107.90 18
3108.03 15
3108.15 14
3108.28 15
3108.41 19
3108.54 25
3108.66 32
3108.79 39
3108.92 47
3109.05 54
3109.18 59
3109.30 63
3109.43 65
3109.56 66
3109.69 65
3109.81 63
3109.94 61
3110.07 60
3110.20 58
3110.33 57
3110.45 57
3110.58 57
3110.71 57
3110.84 58
3110.96 58
3111.09 59
3111.22 60
3111.35 61
3111.48 63
3111.60 64
3111.73 66
3111.86 68
3111.99 70
3112.12 71
3112.24 73
3112.37 74
3112.50 76
3112.63 79
3112.75 82
3112.88 85
3113.01 89
3113.14 93
3113.27 97
3113.39 100
3113.52 102
3113.65 104
3113.78 106
3113.91 107
3114.03 107
3114.16 106
3114.29 103
3114.42 98
3114.55 93
3114.67 86
3114.80 78
3114.93 71
3115.06 64
3115.18 59
3115.31 56
3115.44 54
3115.57 54
3115.70 54
3115.82 55
3115.95 56
3116.08 55
3116.21 54
3116.34 50
3116.46 46
3116.59 41
3116.72 35
3116.85 29
3116.98 24
3117.10 21
3117.23 18
3117.36 17
3117.49 16
3117.62 16
3117.74 15
3117.87 13
3118.00 9
3118.13 4
3118.26 0
3118.38 0
3118.51 0
3118.64 0
3118.77 0
3118.90 0
3119.02 3
3119.15 9
3119.28 12
3119.41 13
3119.54 11
3119.66 7
3119.79 2
3119.92 0
3120.05 0
3120.18 0
3120.30 0
3120.43 0
3120.56 0
3120.69 0
3120.82 6
3120.94 14
3121.07 22
3121.20 30
3121.33 37
3121.46 44
3121.58 49
3121.71 54
3121.84 58
3121.97 61
3122.10 64
3122.22 67
3122.35 70
3122.48 72
3122.61 74
3122.74 74
3122.86 73
3122.99 70
3123.12 67
3123.25 63
3123.38 59
3123.51 56
3123.63 53
3123.76 51
3123.89 51
3124.02 51
3124.15 52
3124.27 53
3124.40 53
3124.53 52
3124.66 51
3124.79 50
3124.91 48
3125.04 48
3125.17 48
3125.30 48
3125.43 49
3125.56 49
3125.68 49
3125.81 48
3125.94 47
3126.07 46
3126.20 46
3126.32 46
3126.45 48
3126.58 49
3126.71 50
3126.84 51
3126.96 51
3127.09 50
3127.22 48
3127.35 47
3127.48 46
3127.61 47
3127.73 49
3127.86 53
3127.99 57
3128.12 61
3128.25 65
3128.37 68
3128.50 69
3128.63 69
3128.76 67
3128.89 66
3129.02 66
3129.14 68
3129.27 72
3129.40 79
3129.53 89
3129.66 100
3129.79 111
3129.91 120
3130.04 128
3130.17 132
3130.30 133
3130.43 130
3130.55 125
3130.68 117
3130.81 109
3130.94 102
3131.07 95
3131.20 91
3131.32 88
3131.45 86
3131.58 84
3131.71 80
3131.84 74
3131.97 66
3132.09 56
3132.22 45
3132.35 34
3132.48 27
3132.61 23
3132.74 24
3132.86 28
3132.99 37
3133.12 46
3133.25 56
3133.38 66
3133.50 73
3133.63 80
3133.76 87
3133.89 93
3134.02 101
3134.15 109
3134.27 116
3134.40 123
3134.53 127
3134.66 129
3134.79 128
3134.92 126
3135.04 124
3135.17 122
3135.30 121
3135.43 122
3135.56 123
3135.69 124
3135.81 124
3135.94 123
3136.07 121
3136.20 118
3136.33 116
3136.46 114
3136.58 114
3136.71 115
3136.84 117
3136.97 120
3137.10 123
3137.23 126
3137.35 129
3137.48 132
3137.61 135
3137.74 139
3137.87 143
3138.00 146
3138.13 147
3138.25 148
3138.38 147
3138.51 145
3138.64 143
3138.77 141
3138.90 139
3139.02 139
3139.15 138
3139.28 138
3139.41 136
3139.54 132
3139.67 127
3139.79 121
3139.92 114
3140.05 108
3140.18 102
3140.31 97
3140.44 92
3140.57 88
3140.69 83
3140.82 79
3140.95 74
3141.08 71
3141.21 69
3141.34 69
3141.46 70
3141.59 72
3141.72 75
3141.85 76
3141.98 76
3142.11 74
3142.24 71
3142.36 66
3142.49 61
3142.62 56
3142.75 52
3142.88 49
3143.01 48
3143.13 49
3143.26 50
3143.39 51
3143.52 51
3143.65 50
3143.78 47
3143.91 42
3144.03 35
3144.16 28
3144.29 19
3144.42 11
3144.55 4
3144.68 0
3144.81 0
3144.93 0
3145.06 0
3145.19 0
3145.32 0
3145.45 0
3145.58 0
3145.71 0
3145.83 9
3145.96 18
3146.09 27
3146.22 35
3146.35 41
3146.48 46
3146.61 50
3146.73 53
3146.86 57
3146.99 62
3147.12 69
3147.25 76
3147.38 85
3147.51 93
3147.63 100
3147.76 106
3147.89 108
3148.02 108
3148.15 105
3148.28 100
3148.41 94
3148.53 89
3148.66 85
3148.79 82
3148.92 82
3149.05 84
3149.18 87
3149.31 90
3149.43 94
3149.56 97
3149.69 99
3149.82 100
3149.95 99
3150.08 96
3150.21 90
3150.33 82
3150.46 72
3150.59 62
3150.72 52
3150.85 43
3150.98 34
3151.11 27
3151.24 21
3151.36 17
3151.49 14
3151.62 13
3151.75 13
3151.88 15
3152.01 20
3152.14 25
3152.26 31
3152.39 37
3152.52 42
3152.65 46
3152.78 49
3152.91 50
3153.04 50
3153.17 50
3153.29 48
3153.42 47
3153.55 48
3153.68 49
3153.81 53
3153.94 57
3154.07 62
3154.20 67
3154.32 72
3154.45 76
3154.58 77
3154.71 77
3154.84 75
3154.97 71
3155.10 66
3155.23 59
3155.35 53
3155.48 48
3155.61 45
3155.74 44
3155.87 45
3156.00 46
3156.13 48
3156.26 50
3156.38 53
3156.51 56
3156.64 60
3156.77 67
3156.90 75
3157.03 84
3157.16 93
3157.29 101
3157.41 106
3157.54 109
3157.67 111
3157.80 111
3157.93 110
3158.06 110
3158.19 109
3158.32 107
3158.44 104
3158.57 99
3158.70 93
3158.83 86
3158.96 79
3159.09 72
3159.22 67
3159.35 63
3159.48 60
3159.60 59
3159.73 58
3159.86 58
3159.99 58
3160.12 59
3160.25 60
3160.38 62
3160.51 64
3160.63 65
3160.76 67
3160.89 69
3161.02 73
3161.15 77
3161.28 83
3161.41 90
3161.54 96
3161.67 101
3161.79 104
3161.92 105
3162.05 102
3162.18 98
3162.31 91
3162.44 84
3162.57 77
3162.70 71
3162.83 67
3162.95 63
3163.08 61
3163.21 58
3163.34 54
3163.47 49
3163.60 43
3163.73 36
3163.86 28
3163.99 22
3164.11 17
3164.24 13
3164.37 12
3164.50 13
3164.63 14
3164.76 16
3164.89 18
3165.02 21
3165.15 24
3165.28 28
3165.40 33
3165.53 39
3165.66 45
3165.79 52
3165.92 58
3166.05 62
3166.18 65
3166.31 66
3166.44 67
3166.56 68
3166.69 70
3166.82 72
3166.95 75
3167.08 78
3167.21 80
3167.34 80
3167.47 79
3167.60 76
3167.73 73
3167.85 70
3167.98 66
3168.11 63
3168.24 60
3168.37 56
3168.50 52
3168.63 47
3168.76 43
3168.89 40
3169.02 37
3169.14 35
3169.27 33
3169.40 32
3169.53 31
3169.66 30
3169.79 30
3169.92 31
3170.05 33
3170.18 36
3170.31 40
3170.44 45
3170.56 51
3170.69 56
3170.82 61
3170.95 65
3171.08 69
3171.21 72
3171.34 74
3171.47 77
3171.60 80
3171.73 82
3171.85 84
3171.98 84
3172.11 84
3172.24 81
3172.37 77
3172.50 73
3172.63 68
3172.76 63
3172.89 59
3173.02 55
3173.15 50
3173.28 46
3173.40 39
3173.53 32
3173.66 24
3173.79 16
3173.92 9
3174.05 4
3174.18 1
3174.31 2
3174.44 5
3174.57 10
3174.70 16
3174.82 24
3174.95 30
3175.08 37
3175.21 42
3175.34 47
3175.47 50
3175.60 54
3175.73 57
3175.86 61
3175.99 64
3176.12 66
3176.25 68
3176.37 68
3176.50 66
3176.63 63
3176.76 58
3176.89 53
3177.02 48
3177.15 42
3177.28 38
3177.41 36
3177.54 35
3177.67 36
3177.80 39
3177.92 43
3178.05 49
3178.18 55
3178.31 63
3178.44 70
3178.57 77
3178.70 84
3178.83 89
3178.96 94
3179.09 97
3179.22 99
3179.35 100
3179.48 100
3179.60 98
3179.73 95
3179.86 91
3179.99 85
3180.12 79
3180.25 73
3180.38 68
3180.51 66
3180.64 65
3180.77 66
3180.90 69
3181.03 72
3181.16 75
3181.29 78
3181.41 80
3181.54 83
3181.67 86
3181.80 90
3181.93 94
3182.06 97
3182.19 99
3182.32 100
3182.45 99
3182.58 98
3182.71 97
3182.84 98
3182.97 100
3183.10 104
3183.22 107
3183.35 109
3183.48 107
3183.61 101
3183.74 92
3183.87 82
3184.00 71
3184.13 61
3184.26 53
3184.39 47
3184.52 42
3184.65 40
3184.78 38
3184.91 38
3185.04 39
3185.16 41
3185.29 43
3185.42 45
3185.55 46
3185.68 46
3185.81 45
3185.94 44
3186.07 44
3186.20 45
3186.33 47
3186.46 50
3186.59 53
3186.72 56
3186.85 58
3186.98 59
3187.11 59
3187.23 60
3187.36 61
3187.49 61
3187.62 62
3187.75 64
3187.88 65
3188.01 66
3188.14 68
3188.27 69
3188.40 71
3188.53 72
3188.66 72
3188.79 72
3188.92 70
3189.05 68
3189.18 65
3189.31 63
3189.43 60
3189.56 59
3189.69 57
3189.82 56
3189.95 56
3190.08 55
3190.21 55
3190.34 55
3190.47 56
3190.60 59
3190.73 62
3190.86 67
3190.99 71
3191.12 74
3191.25 76
3191.38 76
3191.51 75
3191.64 72
3191.77 69
3191.89 66
3192.02 64
3192.15 63
3192.28 63
3192.41 65
3192.54 67
3192.67 69
3192.80 70
3192.93 69
3193.06 66
3193.19 62
3193.32 57
3193.45 52
3193.58 49
3193.71 50
3193.84 55
3193.97 63
3194.10 74
3194.23 86
3194.36 97
3194.49 105
3194.61 109
3194.74 108
3194.87 103
3195.00 95
3195.13 85
3195.26 75
3195.39 66
3195.52 59
3195.65 54
3195.78 52
3195.91 52
3196.04 53
3196.17 54
3196.30 55
3196.43 54
3196.56 52
3196.69 47
3196.82 40
3196.95 31
3197.08 21
3197.21 11
3197.34 3
3197.47 0
3197.59 0
3197.72 0
3197.85 0
3197.98 0
3198.11 0
3198.24 0
3198.37 0
3198.50 1
3198.63 3
3198.76 4
3198.89 6
3199.02 9
3199.15 11
3199.28 13
3199.41 15
3199.54 16
3199.67 17
3199.80 18
3199.93 19
3200.06 21
3200.19 23
3200.32 25
3200.45 26
3200.58 26
3200.71 24
3200.84 21
3200.97 15
3201.10 10
3201.23 4
3201.35 0
3201.48 0
3201.61 1
3201.74 6
3201.87 13
3202.00 22
3202.13 32
3202.26 41
3202.39 48
3202.52 53
3202.65 56
3202.78 56
3202.91 54
3203.04 50
3203.17 45
3203.30 39
3203.43 32
3203.56 25
3203.69 18
3203.82 12
3203.95 7
3204.08 5
3204.21 5
3204.34 8
3204.47 12
3204.60 17
3204.73 22
3204.86 27
3204.99 32
3205.12 37
3205.25 40
3205.38 42
3205.51 43
3205.64 42
3205.77 39
3205.90 36
3206.03 33
3206.15 30
3206.28 28
3206.41 25
3206.54 23
3206.67 20
3206.80 17
3206.93 15
3207.06 13
3207.19 13
3207.32 15
3207.45 19
3207.58 23
3207.71 27
3207.84 30
3207.97 32
3208.10 33
3208.23 32
3208.36 30
3208.49 28
3208.62 26
3208.75 24
3208.88 24
3209.01 24
3209.14 26
3209.27 30
3209.40 35
3209.53 41
3209.66 47
3209.79 52
3209.92 55
3210.05 57
3210.18 57
3210.31 55
3210.44 52
3210.57 50
3210.70 48
3210.83 47
3210.96 47
3211.09 48
3211.22 50
3211.35 53
3211.48 57
3211.61 61
3211.74 65
3211.87 68
3212.00 69
3212.13 69
3212.26 66
3212.39 63
3212.52 58
3212.65 53
3212.78 48
3212.91 45
3213.04 42
3213.17 41
3213.30 41
3213.43 42
3213.56 44
3213.69 47
3213.82 52
3213.95 59
3214.08 67
3214.21 76
3214.34 85
3214.47 93
3214.60 99
3214.73 101
3214.86 99
3214.99 94
3215.12 86
3215.25 77
3215.38 68
3215.51 62
3215.64 58
3215.77 57
3215.90 60
3216.03 64
3216.16 70
3216.29 75
3216.42 79
3216.55 82
3216.68 84
3216.81 85
3216.94 85
3217.07 83
3217.20 81
3217.33 77
3217.46 73
3217.59 68
3217.72 63
3217.85 59
3217.98 56
3218.11 53
3218.24 51
3218.37 49
3218.50 46
3218.63 43
3218.76 40
3218.89 38
3219.02 36
3219.15 36
3219.28 37
3219.41 40
3219.54 44
3219.67 48
3219.80 51
3219.93 54
3220.06 55
3220.19 55
3220.32 53
3220.45 49
3220.58 44
3220.71 40
3220.84 37
3220.97 35
3221.10 34
3221.23 37
3221.36 42
3221.49 48
3221.62 55
3221.75 63
3221.88 71
3222.01 78
3222.14 84
3222.27 88
3222.40 89
3222.53 89
3222.66 86
3222.79 81
3222.92 74
3223.05 66
3223.18 56
3223.31 46
3223.44 37
3223.57 29
3223.70 22
3223.83 18
3223.96 15
3224.09 14
3224.22 15
3224.35 18
3224.48 22
3224.61 28
3224.74 35
3224.87 42
3225.00 49
3225.13 54
3225.26 58
3225.39 59
3225.52 59
3225.65 58
3225.78 57
3225.91 55
3226.04 53
3226.17 52
3226.30 50
3226.43 48
3226.56 45
3226.69 40
3226.82 35
3226.95 28
3227.08 21
3227.21 15
3227.34 9
3227.47 5
3227.60 4
3227.74 5
3227.87 10
3228.00 17
3228.13 25
3228.26 33
3228.39 39
3228.52 43
3228.65 43
3228.78 41
3228.91 37
3229.04 32
3229.17 26
3229.30 19
3229.43 14
3229.56 8
3229.69 4
3229.82 1
3229.95 0
3230.08 0
3230.21 0
3230.34 0
3230.47 0
3230.60 0
3230.73 0
3230.86 0
3230.99 0
3231.12 4
3231.25 10
3231.38 17
3231.51 24
3231.64 30
3231.77 35
3231.90 41
3232.03 45
3232.16 50
3232.29 55
3232.42 60
3232.56 66
3232.69 72
3232.82 80
3232.95 89
3233.08 98
3233.21 107
3233.34 115
3233.47 119
3233.60 120
3233.73 117
3233.86 110
3233.99 100
3234.12 88
3234.25 75
3234.38 64
3234.51 54
3234.64 46
3234.77 40
3234.90 38
3235.03 37
3235.16 38
3235.29 40
3235.42 42
3235.55 44
3235.68 45
3235.81 45
3235.94 44
3236.07 42
3236.20 39
3236.34 36
3236.47 33
3236.60 30
3236.73 28
3236.86 27
3236.99 26
3237.12 26
3237.25 28
3237.38 29
3237.51 32
3237.64 35
3237.77 38
3237.90 40
3238.03 42
3238.16 42
3238.29 41
3238.42 39
3238.55 36
3238.68 33
3238.81 29
3238.94 26
3239.07 24
3239.20 23
3239.34 22
3239.47 22
3239.60 22
3239.73 23
3239.86 25
3239.99 28
3240.12 32
3240.25 37
3240.38 43
3240.51 50
3240.64 56
3240.77 62
3240.90 67
3241.03 70
3241.16 71
3241.29 69
3241.42 65
3241.55 59
3241.68 51
3241.81 41
3241.94 32
3242.08 23
3242.21 17
3242.34 15
3242.47 15
3242.60 18
3242.73 23
3242.86 28
3242.99 33
3243.12 37
3243.25 39
3243.38 40
3243.51 39
3243.64 39
3243.77 37
3243.90 36
3244.03 33
3244.16 31
3244.29 29
3244.42 27
3244.56 26
3244.69 28
3244.82 31
3244.95 35
3245.08 39
3245.21 42
3245.34 42
3245.47 41
3245.60 38
3245.73 36
3245.86 35
3245.99 37
3246.12 42
3246.25 50
3246.38 59
3246.51 66
3246.64 72
3246.78 75
3246.91 74
3247.04 71
3247.17 66
3247.30 61
3247.43 55
3247.56 51
3247.69 47
3247.82 43
3247.95 40
3248.08 37
3248.21 34
3248.34 31
3248.47 29
3248.60 27
3248.73 27
3248.87 27
3249.00 28
3249.13 29
3249.26 31
3249.39 33
3249.52 35
3249.65 38
3249.78 40
3249.91 42
3250.04 43
3250.17 43
3250.30 42
3250.43 39
3250.56 36
3250.69 34
3250.83 31
3250.96 30
3251.09 30
3251.22 32
3251.35 33
3251.48 35
3251.61 34
3251.74 32
3251.87 28
3252.00 22
3252.13 16
3252.26 11
3252.39 9
3252.52 9
3252.66 13
3252.79 20
3252.92 28
3253.05 36
3253.18 42
3253.31 47
3253.44 48
3253.57 48
3253.70 46
3253.83 44
3253.96 42
3254.09 41
3254.22 42
3254.35 45
3254.49 49
3254.62 54
3254.75 60
3254.88 66
3255.01 71
3255.14 76
3255.27 79
3255.40 79
3255.53 78
3255.66 76
3255.79 74
3255.92 71
3256.05 69
3256.19 68
3256.32 67
3256.45 67
3256.58 67
3256.71 67
3256.84 67
3256.97 69
3257.10 72
3257.23 76
3257.36 80
3257.49 84
3257.62 88
3257.76 91
3257.89 93
3258.02 93
3258.15 91
3258.28 89
3258.41 86
3258.54 83
3258.67 81
3258.80 79
3258.93 79
3259.06 82
3259.19 88
3259.33 95
3259.46 104
3259.59 114
3259.72 124
3259.85 133
3259.98 142
3260.11 151
3260.24 161
3260.37 172
3260.50 185
3260.63 198
3260.77 211
3260.90 224
3261.03 234
3261.16 244
3261.29 252
3261.42 260
3261.55 269
3261.68 280
3261.81 292
3261.94 305
3262.07 319
3262.20 334
3262.34 348
3262.47 361
3262.60 373
3262.73 384
3262.86 395
3262.99 405
3263.12 413
3263.25 419
3263.38 423
3263.51 423
3263.65 419
3263.78 411
3263.91 401
3264.04 388
3264.17 374
3264.30 360
3264.43 347
3264.56 333
3264.69 320
3264.82 306
3264.95 293
3265.09 280
3265.22 267
3265.35 255
3265.48 243
3265.61 233
3265.74 223
3265.87 212
3266.00 201
3266.13 189
3266.26 175
3266.40 160
3266.53 145
3266.66 132
3266.79 120
3266.92 110
3267.05 104
3267.18 99
3267.31 96
3267.44 93
3267.57 89
3267.71 84
3267.84 79
3267.97 72
3268.10 65
3268.23 59
3268.36 53
3268.49 50
3268.62 48
3268.75 47
3268.89 48
3269.02 50
3269.15 53
3269.28 54
3269.41 54
3269.54 53
3269.67 51
3269.80 48
3269.93 45
3270.06 43
3270.20 41
3270.33 41
3270.46 41
3270.59 40
3270.72 39
3270.85 36
3270.98 31
3271.11 24
3271.24 17
3271.38 11
3271.51 6
3271.64 4
3271.77 5
3271.90 8
3272.03 12
3272.16 15
3272.29 18
3272.42 18
3272.56 18
3272.69 18
3272.82 18
3272.95 20
3273.08 24
3273.21 30
3273.34 39
3273.47 49
3273.60 61
3273.74 74
3273.87 85
3274.00 95
3274.13 102
3274.26 107
3274.39 109
3274.52 109
3274.65 107
3274.78 105
3274.92 101
3275.05 97
3275.18 93
3275.31 89
3275.44 84
3275.57 78
3275.70 72
3275.83 66
3275.97 60
3276.10 56
3276.23 54
3276.36 54
3276.49 57
3276.62 62
3276.75 68
3276.88 75
3277.02 82
3277.15 87
3277.28 91
3277.41 93
3277.54 94
3277.67 94
3277.80 93
3277.93 91
3278.07 88
3278.20 84
3278.33 81
3278.46 79
3278.59 79
3278.72 81
3278.85 86
3278.98 92
3279.11 98
3279.25 104
3279.38 109
3279.51 113
3279.64 116
3279.77 118
3279.90 121
3280.03 123
3280.17 124
3280.30 125
3280.43 124
3280.56 122
3280.69 119
3280.82 116
3280.95 112
3281.08 109
3281.22 108
3281.35 107
3281.48 108
3281.61 110
3281.74 113
3281.87 116
3282.00 117
3282.13 117
3282.27 116
3282.40 114
3282.53 110
3282.66 106
3282.79 102
3282.92 97
3283.05 93
3283.19 88
3283.32 82
3283.45 77
3283.58 72
3283.71 69
3283.84 67
3283.97 67
3284.10 69
3284.24 71
3284.37 75
3284.50 77
3284.63 79
3284.76 80
3284.89 81
3285.02 81
3285.16 81
3285.29 82
3285.42 82
3285.55 83
3285.68 85
3285.81 86
3285.94 87
3286.08 87
3286.21 86
3286.34 83
3286.47 80
3286.60 76
3286.73 71
3286.86 66
3287.00 62
3287.13 59
3287.26 57
3287.39 57
3287.52 57
3287.65 58
3287.78 59
3287.91 60
3288.05 60
3288.18 60
3288.31 60
3288.44 58
3288.57 57
3288.70 54
3288.84 52
3288.97 49
3289.10 46
3289.23 42
3289.36 39
3289.49 36
3289.62 33
3289.76 30
3289.89 27
3290.02 25
3290.15 23
3290.28 21
3290.41 19
3290.54 18
3290.68 16
3290.81 16
3290.94 16
3291.07 17
3291.20 19
3291.33 23
3291.46 27
3291.60 31
3291.73 35
3291.86 37
3291.99 37
3292.12 35
3292.25 31
3292.39 26
3292.52 21
3292.65 18
3292.78 17
3292.91 18
3293.04 22
3293.17 27
3293.31 32
3293.44 37
3293.57 42
3293.70 45
3293.83 46
3293.96 47
3294.10 46
3294.23 45
3294.36 43
3294.49 41
3294.62 38
3294.75 35
3294.88 33
3295.02 31
3295.15 31
3295.28 33
3295.41 36
3295.54 42
3295.67 47
3295.81 53
3295.94 57
3296.07 61
3296.20 62
3296.33 62
3296.46 62
3296.60 61
3296.73 61
3296.86 61
3296.99 63
3297.12 64
3297.25 66
3297.38 68
3297.52 70
3297.65 72
3297.78 74
3297.91 77
3298.04 80
3298.17 83
3298.31 87
3298.44 90
3298.57 92
3298.70 94
3298.83 94
3298.96 94
3299.10 92
3299.23 90
3299.36 86
3299.49 82
3299.62 77
3299.75 72
3299.89 67
3300.02 62
3300.15 58
3300.28 55
3300.41 55
3300.54 57
3300.68 61
3300.81 66
3300.94 72
3301.07 77
3301.20 82
3301.33 84
3301.47 86
3301.60 87
3301.73 87
3301.86 88
3301.99 89
3302.12 90
3302.26 90
3302.39 89
3302.52 87
3302.65 85
3302.78 82
3302.92 79
3303.05 77
3303.18 75
3303.31 75
3303.44 76
3303.57 79
3303.71 83
3303.84 88
3303.97 94
3304.10 99
3304.23 102
3304.36 103
3304.50 99
3304.63 93
3304.76 83
3304.89 73
3305.02 63
3305.16 55
3305.29 49
3305.42 46
3305.55 46
3305.68 47
3305.81 50
3305.95 54
3306.08 57
3306.21 60
3306.34 62
3306.47 63
3306.60 63
3306.74 62
3306.87 62
3307.00 64
3307.13 67
3307.26 71
3307.40 76
3307.53 81
3307.66 84
3307.79 85
3307.92 84
3308.05 80
3308.19 75
3308.32 70
3308.45 64
3308.58 60
3308.71 57
3308.85 56
3308.98 55
3309.11 55
3309.24 54
3309.37 53
3309.51 50
3309.64 45
3309.77 39
3309.90 32
3310.03 25
3310.16 19
3310.30 15
3310.43 14
3310.56 14
3310.69 17
3310.82 21
3310.96 25
3311.09 29
3311.22 32
3311.35 36
3311.48 39
3311.62 42
3311.75 44
3311.88 46
3312.01 47
3312.14 46
3312.27 44
3312.41 40
3312.54 37
3312.67 34
3312.80 32
3312.93 33
3313.07 36
3313.20 41
3313.33 47
3313.46 54
3313.59 59
3313.73 64
3313.86 68
3313.99 71
3314.12 73
3314.25 75
3314.39 76
3314.52 78
3314.65 79
3314.78 81
3314.91 83
3315.05 85
3315.18 87
3315.31 88
3315.44 88
3315.57 86
3315.71 82
3315.84 76
3315.97 69
3316.10 62
3316.23 56
3316.37 52
3316.50 49
3316.63 48
3316.76 49
3316.89 51
3317.03 54
3317.16 58
3317.29 61
3317.42 64
3317.55 66
3317.69 67
3317.82 66
3317.95 63
3318.08 58
3318.21 51
3318.35 42
3318.48 34
3318.61 25
3318.74 18
3318.87 13
3319.01 8
3319.14 4
3319.27 1
3319.40 0
3319.53 0
3319.67 0
3319.80 0
3319.93 0
3320.06 0
3320.19 0
3320.33 0
3320.46 3
3320.59 11
3320.72 18
3320.86 26
3320.99 34
3321.12 41
3321.25 46
3321.38 51
3321.52 53
3321.65 54
3321.78 53
3321.91 52
3322.04 49
3322.18 47
3322.31 46
3322.44 45
3322.57 45
3322.70 45
3322.84 45
3322.97 43
3323.10 41
3323.23 37
3323.37 34
3323.50 32
3323.63 32
3323.76 33
3323.89 37
3324.03 43
3324.16 50
3324.29 56
3324.42 61
3324.55 64
3324.69 65
3324.82 64
3324.95 62
3325.08 60
3325.22 58
3325.35 55
3325.48 53
3325.61 50
3325.74 47
3325.88 42
3326.01 36
3326.14 30
3326.27 24
3326.41 18
3326.54 14
3326.67 11
3326.80 10
3326.93 10
3327.07 12
3327.20 16
3327.33 20
3327.46 25
3327.60 30
3327.73 33
3327.86 36
3327.99 37
3328.12 36
3328.26 34
3328.39 32
3328.52 31
3328.65 30
3328.79 32
3328.92 34
3329.05 38
3329.18 42
3329.31 46
3329.45 49
3329.58 50
3329.71 50
3329.84 47
3329.98 42
3330.11 36
3330.24 29
3330.37 23
3330.50 19
3330.64 17
3330.77 16
3330.90 18
3331.03 19
3331.17 21
3331.30 21
3331.43 20
3331.56 17
3331.70 15
3331.83 14
3331.96 14
3332.09 16
3332.22 20
3332.36 25
3332.49 29
3332.62 31
3332.75 31
3332.89 27
3333.02 21
3333.15 12
3333.28 3
3333.42 0
3333.55 0
3333.68 0
3333.81 0
3333.95 0
3334.08 0
3334.21 0
3334.34 3
3334.47 7
3334.61 10
3334.74 12
3334.87 12
3335.00 11
3335.14 9
3335.27 8
3335.40 6
3335.53 6
3335.67 7
3335.80 10
3335.93 14
3336.06 21
3336.20 28
3336.33 36
3336.46 44
3336.59 51
3336.73 57
3336.86 62
3336.99 66
3337.12 67
3337.25 67
3337.39 65
3337.52 63
3337.65 61
3337.78 61
3337.92 62
3338.05 64
3338.18 68
3338.31 71
3338.45 72
3338.58 72
3338.71 69
3338.84 64
3338.98 59
3339.11 54
3339.24 50
3339.37 49
3339.51 50
3339.64 54
3339.77 60
3339.90 68
3340.04 76
3340.17 84
3340.30 92
3340.43 99
3340.57 105
3340.70 108
3340.83 110
3340.96 110
3341.10 108
3341.23 105
3341.36 101
3341.49 97
3341.63 93
3341.76 90
3341.89 88
3342.02 88
3342.16 90
3342.29 92
3342.42 95
3342.55 97
3342.69 97
3342.82 94
3342.95 88
3343.08 82
3343.22 76
3343.35 73
3343.48 73
3343.61 76
3343.75 83
3343.88 92
3344.01 101
3344.14 109
3344.28 115
3344.41 118
3344.54 120
3344.67 119
3344.81 116
3344.94 113
3345.07 109
3345.20 106
3345.34 102
3345.47 98
3345.60 93
3345.73 88
3345.87 82
3346.00 75
3346.13 69
3346.27 64
3346.40 61
3346.53 61
3346.66 64
3346.80 67
3346.93 71
3347.06 75
3347.19 76
3347.33 76
3347.46 75
3347.59 73
3347.72 72
3347.86 71
3347.99 72
3348.12 73
3348.25 73
3348.39 73
3348.52 72
3348.65 69
3348.78 66
3348.92 62
3349.05 57
3349.18 53
3349.32 51
3349.45 50
3349.58 50
3349.71 53
3349.85 56
3349.98 60
3350.11 62
3350.24 62
3350.38 60
3350.51 56
3350.64 51
3350.77 45
3350.91 41
3351.04 38
3351.17 38
3351.31 39
3351.44 42
3351.57 47
3351.70 52
3351.84 58
3351.97 64
3352.10 71
3352.23 77
3352.37 82
3352.50 86
3352.63 88
3352.77 88
3352.90 88
3353.03 87
3353.16 85
3353.30 84
3353.43 83
3353.56 82
3353.69 80
3353.83 77
3353.96 73
3354.09 70
3354.23 67
3354.36 65
3354.49 65
3354.62 65
3354.76 66
3354.89 67
3355.02 68
3355.16 68
3355.29 68
3355.42 68
3355.55 70
3355.69 72
3355.82 75
3355.95 79
3356.08 83
3356.22 86
3356.35 88
3356.48 90
3356.62 91
3356.75 93
3356.88 96
3357.01 99
3357.15 104
3357.28 107
3357.41 109
3357.55 109
3357.68 105
3357.81 100
3357.94 94
3358.08 88
3358.21 85
3358.34 84
3358.48 88
3358.61 94
3358.74 104
3358.87 115
3359.01 126
3359.14 136
3359.27 145
3359.41 150
3359.54 153
3359.67 152
3359.80 149
3359.94 144
3360.07 137
3360.20 129
3360.34 121
3360.47 114
3360.60 107
3360.73 100
3360.87 95
3361.00 90
3361.13 86
3361.27 83
3361.40 81
3361.53 80
3361.66 80
3361.80 80
3361.93 81
3362.06 82
3362.20 83
3362.33 83
3362.46 82
3362.59 81
3362.73 80
3362.86 79
3362.99 77
3363.13 76
3363.26 76
3363.39 77
3363.52 78
3363.66 79
3363.79 81
3363.92 84
3364.06 88
3364.19 92
3364.32 98
3364.46 104
3364.59 110
3364.72 116
3364.85 122
3364.99 126
3365.12 128
3365.25 128
3365.39 126
3365.52 122
3365.65 117
3365.79 112
3365.92 107
3366.05 103
3366.18 101
3366.32 101
3366.45 103
3366.58 106
3366.72 110
3366.85 114
3366.98 116
3367.12 118
3367.25 120
3367.38 122
3367.51 125
3367.65 130
3367.78 137
3367.91 147
3368.05 160
3368.18 174
3368.31 190
3368.45 205
3368.58 219
3368.71 230
3368.84 239
3368.98 245
3369.11 248
3369.24 250
3369.38 251
3369.51 253
3369.64 256
3369.78 260
3369.91 264
3370.04 268
3370.18 273
3370.31 276
3370.44 277
3370.57 277
3370.71 275
3370.84 271
3370.97 265
3371.11 257
3371.24 247
3371.37 236
3371.51 226
3371.64 218
3371.77 212
3371.91 209
3372.04 209
3372.17 211
3372.30 214
3372.44 216
3372.57 217
3372.70 216
3372.84 213
3372.97 210
3373.10 207
3373.24 204
3373.37 203
3373.50 205
3373.64 208
3373.77 213
3373.90 220
3374.04 228
3374.17 236
3374.30 245
3374.43 255
3374.57 268
3374.70 282
3374.83 300
3374.97 320
3375.10 343
3375.23 367
3375.37 392
3375.50 417
3375.63 440
3375.77 462
3375.90 482
3376.03 501
3376.17 518
3376.30 533
3376.43 546
3376.57 556
3376.70 562
3376.83 566
3376.97 566
3377.10 565
3377.23 564
3377.36 564
3377.50 565
3377.63 567
3377.76 569
3377.90 570
3378.03 568
3378.16 563
3378.30 555
3378.43 544
3378.56 530
3378.70 514
3378.83 498
3378.96 481
3379.10 466
3379.23 454
3379.36 444
3379.50 438
3379.63 433
3379.76 429
3379.90 425
3380.03 418
3380.16 408
3380.30 394
3380.43 378
3380.56 362
3380.70 345
3380.83 331
3380.96 318
3381.10 307
3381.23 297
3381.36 287
3381.50 276
3381.63 265
3381.76 254
3381.90 242
3382.03 230
3382.16 218
3382.30 206
3382.43 193
3382.56 180
3382.70 169
3382.83 160
3382.96 154
3383.10 151
3383.23 151
3383.36 153
3383.50 156
3383.63 157
3383.76 156
3383.90 153
3384.03 147
3384.16 142
3384.30 136
3384.43 131
3384.56 128
3384.70 127
3384.83 127
3384.96 127
3385.10 129
3385.23 132
3385.36 135
3385.50 138
3385.63 142
3385.76 145
3385.90 148
3386.03 152
3386.16 156
3386.30 162
3386.43 170
3386.56 179
3386.70 189
3386.83 198
3386.96 206
3387.10 211
3387.23 212
3387.36 211
3387.50 206
3387.63 199
3387.76 191
3387.90 183
3388.03 175
3388.16 167
3388.30 160
3388.43 154
3388.56 148
3388.70 143
3388.83 138
3388.96 132
3389.10 126
3389.23 120
3389.36 114
3389.50 108
3389.63 103
3389.77 99
3389.90 96
3390.03 95
3390.17 94
3390.30 93
3390.43 92
3390.57 90
3390.70 88
3390.83 85
3390.97 82
3391.10 80
3391.23 78
3391.37 77
3391.50 76
3391.63 76
3391.77 76
3391.90 76
3392.03 77
3392.17 78
3392.30 80
3392.43 83
3392.57 86
3392.70 89
3392.84 92
3392.97 94
3393.10 95
3393.24 95
3393.37 93
3393.50 90
3393.64 87
3393.77 83
3393.90 79
3394.04 75
3394.17 70
3394.30 66
3394.44 61
3394.57 57
3394.70 54
3394.84 52
3394.97 52
3395.11 55
3395.24 59
3395.37 65
3395.51 71
3395.64 76
3395.77 78
3395.91 78
3396.04 75
3396.17 71
3396.31 65
3396.44 59
3396.57 53
3396.71 47
3396.84 40
3396.98 34
3397.11 29
3397.24 26
3397.38 26
3397.51 28
3397.64 34
3397.78 41
3397.91 48
3398.04 53
3398.18 57
3398.31 57
3398.45 56
3398.58 52
3398.71 48
3398.85 44
3398.98 40
3399.11 37
3399.25 34
3399.38 33
3399.51 32
3399.65 34
3399.78 36
3399.92 41
3400.05 45
3400.18 50
3400.32 55
3400.45 58
3400.58 61
3400.72 63
3400.85 66
3400.98 69
3401.12 73
3401.25 78
3401.39 82
3401.52 86
3401.65 88
3401.79 89
3401.92 89
3402.05 87
3402.19 85
3402.32 84
3402.46 82
3402.59 82
3402.72 81
3402.86 82
3402.99 82
3403.12 84
3403.26 85
3403.39 87
3403.53 90
3403.66 93
3403.79 95
3403.93 97
3404.06 99
3404.19 100
3404.33 102
3404.46 103
3404.60 104
3404.73 106
3404.86 108
3405.00 110
3405.13 112
3405.26 113
3405.40 112
3405.53 110
3405.67 106
3405.80 101
3405.93 95
3406.07 91
3406.20 88
3406.33 87
3406.47 87
3406.60 88
3406.74 90
3406.87 92
3407.00 94
3407.14 97
3407.27 99
3407.40 101
3407.54 104
3407.67 106
3407.81 108
3407.94 108
3408.07 108
3408.21 106
3408.34 103
3408.48 100
3408.61 97
3408.74 94
3408.88 90
3409.01 87
3409.14 83
3409.28 81
3409.41 79
3409.55 78
3409.68 78
3409.81 80
3409.95 84
3410.08 90
3410.21 97
3410.35 104
3410.48 112
3410.62 118
3410.75 123
3410.88 127
3411.02 129
3411.15 131
3411.29 132
3411.42 134
3411.55 135
3411.69 135
3411.82 134
3411.96 132
3412.09 128
3412.22 123
3412.36 117
3412.49 109
3412.62 102
3412.76 95
3412.89 88
3413.03 82
3413.16 77
3413.29 73
3413.43 71
3413.56 70
3413.70 70
3413.83 70
3413.96 71
3414.10 71
3414.23 71
3414.37 71
3414.50 71
3414.63 71
3414.77 72
3414.90 74
3415.04 76
3415.17 78
3415.30 78
3415.44 77
3415.57 74
3415.71 70
3415.84 66
3415.97 61
3416.11 59
3416.24 59
3416.38 61
3416.51 66
3416.64 73
3416.78 80
3416.91 87
3417.05 94
3417.18 100
3417.31 105
3417.45 110
3417.58 113
3417.72 114
3417.85 113
3417.98 110
3418.12 104
3418.25 98
3418.39 92
3418.52 86
3418.65 82
3418.79 79
3418.92 76
3419.06 73
3419.19 67
3419.32 61
3419.46 54
3419.59 47
3419.73 41
3419.86 37
3419.99 35
3420.13 34
3420.26 36
3420.40 38
3420.53 41
3420.66 44
3420.80 48
3420.93 50
3421.07 52
3421.20 53
3421.33 54
3421.47 55
3421.60 56
3421.74 57
3421.87 58
3422.00 60
3422.14 61
3422.27 62
3422.41 63
3422.54 63
3422.68 63
3422.81 63
3422.94 62
3423.08 61
3423.21 59
3423.35 58
3423.48 55
3423.61 53
3423.75 50
3423.88 47
3424.02 44
3424.15 43
3424.28 44
3424.42 46
3424.55 49
3424.69 53
3424.82 58
3424.96 63
3425.09 66
3425.22 69
3425.36 71
3425.49 72
3425.63 73
3425.76 73
3425.89 73
3426.03 74
3426.16 76
3426.30 78
3426.43 83
3426.57 89
3426.70 96
3426.83 103
3426.97 110
3427.10 115
3427.24 117
3427.37 117
3427.50 113
3427.64 107
3427.77 101
3427.91 94
3428.04 89
3428.18 87
3428.31 88
3428.44 91
3428.58 95
3428.71 100
3428.85 105
3428.98 108
3429.12 110
3429.25 110
3429.38 108
3429.52 103
3429.65 97
3429.79 90
3429.92 82
3430.06 74
3430.19 67
3430.32 62
3430.46 59
3430.59 57
3430.73 56
3430.86 55
3431.00 55
3431.13 55
3431.26 56
3431.40 56
3431.53 57
3431.67 59
3431.80 60
3431.94 62
3432.07 62
3432.20 62
3432.34 61
3432.47 58
3432.61 55
3432.74 51
3432.88 47
3433.01 43
3433.14 40
3433.28 37
3433.41 35
3433.55 33
3433.68 32
3433.82 31
3433.95 31
3434.08 32
3434.22 33
3434.35 35
3434.49 37
3434.62 40
3434.76 42
3434.89 44
3435.02 46
3435.16 47
3435.29 49
3435.43 52
3435.56 56
3435.70 59
3435.83 62
3435.96 64
3436.10 65
3436.23 65
3436.37 64
3436.50 64
3436.64 63
3436.77 63
3436.91 62
3437.04 61
3437.17 59
3437.31 57
3437.44 54
3437.58 51
3437.71 48
3437.85 46
3437.98 45
3438.12 44
3438.25 42
3438.38 40
3438.52 38
3438.65 36
3438.79 33
3438.92 31
3439.06 28
3439.19 26
3439.32 22
3439.46 18
3439.59 12
3439.73 6
3439.86 0
3440.00 0
3440.13 0
3440.27 0
3440.40 0
3440.53 0
3440.67 0
3440.80 0
3440.94 4
3441.07 9
3441.21 12
3441.34 13
3441.48 13
3441.61 12
3441.75 12
3441.88 13
3442.01 17
3442.15 22
3442.28 29
3442.42 37
3442.55 44
3442.69 50
3442.82 53
3442.96 54
3443.09 53
3443.22 51
3443.36 47
3443.49 44
3443.63 42
3443.76 41
3443.90 40
3444.03 40
3444.17 40
3444.30 40
3444.44 38
3444.57 36
3444.70 34
3444.84 31
3444.97 30
3445.11 30
3445.24 32
3445.38 35
3445.51 39
3445.65 44
3445.78 48
3445.92 52
3446.05 55
3446.18 56
3446.32 55
3446.45 53
3446.59 49
3446.72 44
3446.86 39
3446.99 36
3447.13 34
3447.26 34
3447.40 36
3447.53 39
3447.66 42
3447.80 44
3447.93 44
3448.07 42
3448.20 39
3448.34 36
3448.47 33
3448.61 32
3448.74 34
3448.88 38
3449.01 45
3449.15 54
3449.28 64
3449.41 73
3449.55 81
3449.68 87
3449.82 90
3449.95 92
3450.09 92
3450.22 92
3450.36 92
3450.49 92
3450.63 94
3450.76 96
3450.90 98
3451.03 101
3451.17 104
3451.30 108
3451.43 113
3451.57 119
3451.70 126
3451.84 133
3451.97 139
3452.11 142
3452.24 143
3452.38 140
3452.51 135
3452.65 128
3452.78 120
3452.92 114
3453.05 109
3453.19 106
3453.32 106
3453.45 106
3453.59 108
3453.72 110
3453.86 113
3453.99 116
3454.13 120
3454.26 125
3454.40 131
3454.53 138
3454.67 146
3454.80 154
3454.94 162
3455.07 170
3455.21 177
3455.34 183
3455.48 189
3455.61 194
3455.75 199
3455.88 203
3456.01 206
3456.15 207
3456.28 205
3456.42 201
3456.55 194
3456.69 186
3456.82 176
3456.96 167
3457.09 159
3457.23 152
3457.36 149
3457.50 147
3457.63 149
3457.77 153
3457.90 158
3458.04 164
3458.17 170
3458.31 175
3458.44 178
3458.58 179
3458.71 178
3458.85 174
3458.98 169
3459.12 163
3459.25 157
3459.38 151
3459.52 145
3459.65 140
3459.79 136
3459.92 132
3460.06 128
3460.19 124
3460.33 120
3460.46 115
3460.60 109
3460.73 103
3460.87 98
3461.00 94
3461.14 91
3461.27 90
3461.41 91
3461.54 91
3461.68 91
3461.81 88
3461.95 83
3462.08 77
3462.22 70
3462.35 64
3462.49 60
3462.62 58
3462.76 58
3462.89 59
3463.03 60
3463.16 62
3463.30 65
3463.43 68
3463.57 72
3463.70 77
3463.84 82
3463.97 87
3464.11 91
3464.24 93
3464.37 93
3464.51 91
3464.64 88
3464.78 86
3464.91 84
3465.05 85
3465.18 86
3465.32 89
3465.45 93
3465.59 96
3465.72 98
3465.86 100
3465.99 102
3466.13 105
3466.26 109
3466.40 114
3466.53 118
3466.67 122
3466.80 124
3466.94 123
3467.07 118
3467.21 112
3467.34 105
3467.48 98
3467.61 92
3467.75 88
3467.88 85
3468.02 82
3468.15 81
3468.29 79
3468.42 78
3468.56 78
3468.69 78
3468.83 79
3468.96 81
3469.10 83
3469.23 85
3469.37 85
3469.50 84
3469.64 82
3469.77 78
3469.91 73
3470.04 67
3470.18 62
3470.31 58
3470.45 55
3470.58 53
3470.72 53
3470.85 53
3470.99 53
3471.12 53
3471.26 53
3471.39 52
3471.53 52
3471.66 53
3471.80 56
3471.93 62
3472.07 71
3472.20 83
3472.34 98
3472.48 114
3472.61 130
3472.75 145
3472.88 160
3473.02 172
3473.15 184
3473.29 194
3473.42 203
3473.56 212
3473.69 219
3473.83 225
3473.96 230
3474.10 233
3474.23 235
3474.37 237
3474.50 239
3474.64 242
3474.77 246
3474.91 249
3475.04 251
3475.18 250
3475.31 247
3475.45 240
3475.58 231
3475.72 220
3475.85 209
3475.99 198
3476.12 189
3476.26 182
3476.39 178
3476.53 177
3476.66 178
3476.80 181
3476.93 186
3477.07 191
3477.20 195
3477.34 198
3477.47 196
3477.61 191
3477.75 183
3477.88 172
3478.02 160
3478.15 149
3478.29 141
3478.42 135
3478.56 132
3478.69 132
3478.83 133
3478.96 134
3479.10 135
3479.23 136
3479.37 136
3479.50 137
3479.64 138
3479.77 139
3479.91 141
3480.04 144
3480.18 147
3480.31 149
3480.45 151
3480.58 152
3480.72 151
3480.86 148
3480.99 144
3481.13 138
3481.26 132
3481.40 125
3481.53 118
3481.67 111
3481.80 105
3481.94 100
3482.07 97
3482.21 95
3482.34 94
3482.48 94
3482.61 94
3482.75 96
3482.88 98
3483.02 100
3483.15 101
3483.29 100
3483.43 98
3483.56 93
3483.70 87
3483.83 80
3483.97 75
3484.10 71
3484.24 70
3484.37 71
3484.51 75
3484.64 80
3484.78 86
3484.91 91
3485.05 95
3485.18 97
3485.32 99
3485.46 100
3485.59 100
3485.73 100
3485.86 99
3486.00 98
3486.13 97
3486.27 97
3486.40 98
3486.54 100
3486.67 104
3486.81 109
3486.94 115
3487.08 120
3487.21 125
3487.35 127
3487.49 126
3487.62 122
3487.76 114
3487.89 104
3488.03 93
3488.16 81
3488.30 69
3488.43 59
3488.57 51
3488.70 47
3488.84 46
3488.97 49
3489.11 55
3489.25 62
3489.38 69
3489.52 75
3489.65 79
3489.79 80
3489.92 78
3490.06 74
3490.19 69
3490.33 64
3490.46 60
3490.60 58
3490.74 59
3490.87 62
3491.01 67
3491.14 72
3491.28 78
3491.41 82
3491.55 84
3491.68 83
3491.82 81
3491.95 77
3492.09 73
3492.23 70
3492.36 68
3492.50 69
3492.63 73
3492.77 79
3492.90 87
3493.04 94
3493.17 101
3493.31 107
3493.44 110
3493.58 111
3493.72 109
3493.85 106
3493.99 102
3494.12 98
3494.26 94
3494.39 91
3494.53 89
3494.66 89
3494.80 91
3494.93 96
3495.07 102
3495.21 110
3495.34 118
3495.48 126
3495.61 133
3495.75 141
3495.88 149
3496.02 159
3496.15 169
3496.29 182
3496.43 195
3496.56 211
3496.70 228
3496.83 246
3496.97 266
3497.10 286
3497.24 309
3497.37 333
3497.51 359
3497.65 387
3497.78 415
3497.92 444
3498.05 472
3498.19 497
3498.32 520
3498.46 541
3498.59 560
3498.73 578
3498.87 598
3499.00 621
3499.14 647
3499.27 677
3499.41 709
3499.54 742
3499.68 775
3499.82 806
3499.95 834
3500.09 857
3500.22 875
3500.36 887
3500.49 894
3500.63 896
3500.76 895
3500.90 890
3501.04 883
3501.17 874
3501.31 865
3501.44 855
3501.58 844
3501.71 834
3501.85 822
3501.99 810
3502.12 794
3502.26 777
3502.39 756
3502.53 732
3502.66 706
3502.80 679
3502.94 653
3503.07 630
3503.21 611
3503.34 594
3503.48 581
3503.61 570
3503.75 561
3503.88 552
3504.02 544
3504.16 536
3504.29 528
3504.43 519
3504.56 508
3504.70 496
3504.83 481
3504.97 465
3505.11 448
3505.24 430
3505.38 412
3505.51 395
3505.65 379
3505.78 364
3505.92 348
3506.06 333
3506.19 317
3506.33 301
3506.46 285
3506.60 269
3506.74 253
3506.87 239
3507.01 225
3507.14 213
3507.28 202
3507.41 192
3507.55 182
3507.69 173
3507.82 164
3507.96 156
3508.09 149
3508.23 143
3508.36 138
3508.50 135
3508.64 132
3508.77 131
3508.91 130
3509.04 127
3509.18 124
3509.31 119
3509.45 112
3509.59 104
3509.72 95
3509.86 85
3509.99 77
3510.13 70
3510.27 65
3510.40 61
3510.54 60
3510.67 60
3510.81 62
3510.94 66
3511.08 70
3511.22 75
3511.35 80
3511.49 85
3511.62 90
3511.76 95
3511.90 101
3512.03 106
3512.17 110
3512.30 114
3512.44 117
3512.57 118
3512.71 117
3512.85 115
3512.98 113
3513.12 110
3513.25 107
3513.39 103
3513.53 98
3513.66 94
3513.80 88
3513.93 83
3514.07 79
3514.21 75
3514.34 74
3514.48 73
3514.61 74
3514.75 75
3514.88 76
3515.02 75
3515.16 73
3515.29 69
3515.43 65
3515.56 61
3515.70 57
3515.84 54
3515.97 52
3516.11 50
3516.24 50
3516.38 49
3516.52 48
3516.65 47
3516.79 46
3516.92 45
3517.06 46
3517.20 47
3517.33 50
3517.47 54
3517.60 59
3517.74 64
3517.88 68
3518.01 71
3518.15 71
3518.28 69
3518.42 66
3518.56 60
3518.69 54
3518.83 48
3518.96 43
3519.10 39
3519.23 36
3519.37 35
3519.51 35
3519.64 35
3519.78 36
3519.91 36
3520.05 35
3520.19 34
3520.32 31
3520.46 29
3520.60 26
3520.73 24
3520.87 24
3521.00 25
3521.14 28
3521.28 32
3521.41 36
3521.55 41
3521.68 46
3521.82 50
3521.96 54
3522.09 57
3522.23 60
3522.36 63
3522.50 67
3522.64 70
3522.77 73
3522.91 74
3523.04 74
3523.18 72
3523.32 70
3523.45 68
3523.59 67
3523.72 67
3523.86 68
3524.00 70
3524.13 73
3524.27 76
3524.40 78
3524.54 80
3524.68 82
3524.81 83
3524.95 85
3525.09 86
3525.22 88
3525.36 89
3525.49 88
3525.63 86
3525.77 82
3525.90 76
3526.04 68
3526.17 58
3526.31 48
3526.45 39
3526.58 30
3526.72 24
3526.85 21
3526.99 20
3527.13 23
3527.26 28
3527.40 35
3527.54 44
3527.67 52
3527.81 59
3527.94 64
3528.08 67
3528.22 68
3528.35 66
3528.49 64
3528.62 62
3528.76 62
3528.90 62
3529.03 63
3529.17 64
3529.31 65
3529.44 65
3529.58 63
3529.71 60
3529.85 57
3529.99 53
3530.12 50
3530.26 47
3530.40 44
3530.53 41
3530.67 38
3530.80 35
3530.94 32
3531.08 29
3531.21 26
3531.35 24
3531.48 21
3531.62 18
3531.76 14
3531.89 10
3532.03 5
3532.17 0
3532.30 0
3532.44 0
3532.57 0
3532.71 0
3532.85 0
3532.98 0
3533.12 0
3533.26 0
3533.39 6
3533.53 13
3533.66 21
3533.80 28
3533.94 33
3534.07 38
3534.21 41
3534.35 44
3534.48 46
3534.62 50
3534.76 54
3534.89 58
3535.03 63
3535.16 67
3535.30 69
3535.44 69
3535.57 66
3535.71 61
3535.85 56
3535.98 51
3536.12 48
3536.25 46
3536.39 46
3536.53 47
3536.66 48
3536.80 47
3536.94 46
3537.07 44
3537.21 43
3537.35 43
3537.48 45
3537.62 48
3537.75 51
3537.89 55
3538.03 59
3538.16 62
3538.30 66
3538.44 70
3538.57 76
3538.71 81
3538.84 85
3538.98 87
3539.12 86
3539.25 81
3539.39 73
3539.53 64
3539.66 54
3539.80 47
3539.94 42
3540.07 40
3540.21 40
3540.35 41
3540.48 41
3540.62 41
3540.75 40
3540.89 39
3541.03 38
3541.16 38
3541.30 40
3541.44 42
3541.57 44
3541.71 47
3541.85 49
3541.98 52
3542.12 56
3542.25 60
3542.39 67
3542.53 75
3542.66 85
3542.80 94
3542.94 104
3543.07 114
3543.21 124
3543.35 135
3543.48 146
3543.62 157
3543.76 169
3543.89 179
3544.03 190
3544.17 200
3544.30 211
3544.44 224
3544.57 241
3544.71 263
3544.85 288
3544.98 315
3545.12 341
3545.26 365
3545.39 383
3545.53 395
3545.67 400
3545.80 400
3545.94 396
3546.08 390
3546.21 383
3546.35 375
3546.49 366
3546.62 356
3546.76 345
3546.90 331
3547.03 317
3547.17 301
3547.30 287
3547.44 276
3547.58 268
3547.71 264
3547.85 264
3547.99 266
3548.12 269
3548.26 271
3548.40 270
3548.53 265
3548.67 256
3548.81 243
3548.94 227
3549.08 209
3549.22 192
3549.35 174
3549.49 156
3549.63 138
3549.76 120
3549.90 103
3550.04 87
3550.17 73
3550.31 64
3550.45 59
3550.58 58
3550.72 62
3550.86 68
3550.99 74
3551.13 80
3551.27 84
3551.40 84
3551.54 83
3551.68 79
3551.81 76
3551.95 72
3552.09 70
3552.22 70
3552.36 70
3552.50 71
3552.63 72
3552.77 73
3552.91 74
3553.04 74
3553.18 74
3553.31 75
3553.45 76
3553.59 78
3553.72 80
3553.86 82
3554.00 81
3554.13 79
3554.27 75
3554.41 70
3554.54 64
3554.68 58
3554.82 53
3554.95 50
3555.09 49
3555.23 49
3555.36 50
3555.50 51
3555.64 53
3555.78 53
3555.91 52
3556.05 50
3556.19 47
3556.32 44
3556.46 41
3556.60 40
3556.73 40
3556.87 42
3557.01 44
3557.14 45
3557.28 44
3557.42 42
3557.55 38
3557.69 34
3557.83 31
3557.96 31
3558.10 35
3558.24 42
3558.37 53
3558.51 64
3558.65 75
3558.78 84
3558.92 89
3559.06 90
3559.19 87
3559.33 83
3559.47 76
3559.60 69
3559.74 63
3559.88 58
3560.01 54
3560.15 51
3560.29 49
3560.42 46
3560.56 44
3560.70 41
3560.83 37
3560.97 33
3561.11 31
3561.25 31
3561.38 33
3561.52 38
3561.66 44
3561.79 50
3561.93 56
3562.07 60
3562.20 62
3562.34 61
3562.48 59
3562.61 56
3562.75 52
3562.89 48
3563.02 44
3563.16 38
3563.30 32
3563.43 26
3563.57 19
3563.71 13
3563.84 8
3563.98 5
3564.12 3
3564.26 4
3564.39 6
3564.53 10
3564.67 15
3564.80 20
3564.94 26
3565.08 31
3565.21 38
3565.35 43
3565.49 49
3565.62 54
3565.76 58
3565.90 61
3566.03 64
3566.17 67
3566.31 72
3566.45 77
3566.58 85
3566.72 94
3566.86 103
3566.99 112
3567.13 118
3567.27 122
3567.40 123
3567.54 121
3567.68 116
3567.81 111
3567.95 105
3568.09 100
3568.23 97
3568.36 94
3568.50 93
3568.64 94
3568.77 96
3568.91 99
3569.05 104
3569.18 109
3569.32 113
3569.46 117
3569.59 120
3569.73 120
3569.87 119
3570.01 116
3570.14 112
3570.28 107
3570.42 103
3570.55 98
3570.69 94
3570.83 90
3570.96 87
3571.10 83
3571.24 80
3571.38 78
3571.51 76
3571.65 75
3571.79 75
3571.92 76
3572.06 79
3572.20 82
3572.33 85
3572.47 89
3572.61 91
3572.75 91
3572.88 90
3573.02 87
3573.16 82
3573.29 76
3573.43 69
3573.57 62
3573.70 56
3573.84 50
3573.98 45
3574.12 41
3574.25 37
3574.39 35
3574.53 33
3574.66 32
3574.80 32
3574.94 33
3575.08 36
3575.21 40
3575.35 46
3575.49 53
3575.62 62
3575.76 70
3575.90 79
3576.04 86
3576.17 92
3576.31 96
3576.45 99
3576.58 99
3576.72 98
3576.86 96
3576.99 94
3577.13 91
3577.27 90
3577.41 88
3577.54 86
3577.68 83
3577.82 79
3577.95 74
3578.09 67
3578.23 60
3578.37 53
3578.50 47
3578.64 43
3578.78 41
3578.91 42
3579.05 44
3579.19 48
3579.33 53
3579.46 57
3579.60 60
3579.74 61
3579.87 61
3580.01 58
3580.15 54
3580.29 49
3580.42 45
3580.56 42
3580.70 41
3580.83 42
3580.97 44
3581.11 48
3581.25 52
3581.38 55
3581.52 56
3581.66 55
3581.79 54
3581.93 52
3582.07 51
3582.21 51
3582.34 51
3582.48 51
3582.62 50
3582.76 47
3582.89 42
3583.03 36
3583.17 31
3583.30 28
3583.44 29
3583.58 34
3583.72 44
3583.85 58
3583.99 74
3584.13 89
3584.26 102
3584.40 110
3584.54 113
3584.68 112
3584.81 106
3584.95 98
3585.09 89
3585.23 81
3585.36 74
3585.50 71
3585.64 70
3585.77 72
3585.91 76
3586.05 81
3586.19 85
3586.32 87
3586.46 86
3586.60 80
3586.74 72
3586.87 61
3587.01 50
3587.15 40
3587.29 32
3587.42 27
3587.56 25
3587.70 26
3587.83 28
3587.97 32
3588.11 34
3588.25 37
3588.38 38
3588.52 39
3588.66 39
3588.80 39
3588.93 38
3589.07 37
3589.21 35
3589.34 32
3589.48 28
3589.62 24
3589.76 18
3589.89 13
3590.03 9
3590.17 6
3590.31 4
3590.44 3
3590.58 4
3590.72 4
3590.86 3
3590.99 2
3591.13 0
3591.27 0
3591.41 0
3591.54 0
3591.68 0
3591.82 0
3591.95 1
3592.09 7
3592.23 14
3592.37 20
3592.50 24
3592.64 26
3592.78 26
3592.92 25
3593.05 23
3593.19 22
3593.33 20
3593.47 19
3593.60 19
3593.74 19
3593.88 20
3594.02 21
3594.15 22
3594.29 23
3594.43 25
3594.57 29
3594.70 33
3594.84 38
3594.98 43
3595.12 47
3595.25 51
3595.39 53
3595.53 52
3595.67 50
3595.80 46
3595.94 40
3596.08 33
3596.22 25
3596.35 16
3596.49 8
3596.63 0
3596.77 0
3596.90 0
3597.04 0
3597.18 0
3597.32 0
3597.45 0
3597.59 8
3597.73 19
3597.87 29
3598.00 37
3598.14 42
3598.28 44
3598.42 43
3598.55 41
3598.69 38
3598.83 35
3598.97 32
3599.10 30
3599.24 27
3599.38 24
3599.52 21
3599.65 17
3599.79 15
3599.93 14
3600.07 14
3600.20 17
3600.34 20
3600.48 24
3600.62 28
3600.75 30
3600.89 32
3601.03 32
3601.17 32
3601.30 33
3601.44 33
3601.58 34
3601.72 35
3601.85 35
3601.99 35
3602.13 34
3602.27 34
3602.40 33
3602.54 32
3602.68 32
3602.82 33
3602.95 33
3603.09 35
3603.23 38
3603.37 42
3603.51 47
3603.64 54
3603.78 63
3603.92 71
3604.06 79
3604.19 86
3604.33 91
3604.47 93
3604.61 92
3604.74 90
3604.88 87
3605.02 84
3605.16 81
3605.29 78
3605.43 76
3605.57 76
3605.71 76
3605.84 77
3605.98 78
3606.12 80
3606.26 83
3606.40 85
3606.53 87
3606.67 89
3606.81 89
3606.95 87
3607.08 84
3607.22 80
3607.36 75
3607.50 71
3607.63 69
3607.77 69
3607.91 73
3608.05 78
3608.19 85
3608.32 92
3608.46 98
3608.60 103
3608.74 105
3608.87 105
3609.01 103
3609.15 101
3609.29 98
3609.42 96
3609.56 94
3609.70 94
3609.84 94
3609.98 94
3610.11 95
3610.25 94
3610.39 94
3610.53 93
3610.66 91
3610.80 90
3610.94 88
3611.08 85
3611.22 82
3611.35 78
3611.49 73
3611.63 68
3611.77 64
3611.90 61
3612.04 59
3612.18 57
3612.32 57
3612.46 55
3612.59 52
3612.73 48
3612.87 42
3613.01 36
3613.14 29
3613.28 24
3613.42 20
3613.56 18
3613.70 19
3613.83 21
3613.97 24
3614.11 29
3614.25 33
3614.38 36
3614.52 39
3614.66 41
3614.80 42
3614.94 42
3615.07 43
3615.21 43
3615.35 44
3615.49 46
3615.63 48
3615.76 51
3615.90 54
3616.04 57
3616.18 60
3616.31 63
3616.45 64
3616.59 64
3616.73 64
3616.87 64
3617.00 63
3617.14 63
3617.28 62
3617.42 62
3617.56 62
3617.69 61
3617.83 60
3617.97 57
3618.11 55
3618.24 52
3618.38 49
3618.52 46
3618.66 44
3618.80 42
3618.93 41
3619.07 39
3619.21 38
3619.35 37
3619.49 36
3619.62 36
3619.76 35
3619.90 35
3620.04 36
3620.18 37
3620.31 40
3620.45 43
3620.59 47
3620.73 50
3620.87 53
3621.00 55
3621.14 56
3621.28 54
3621.42 51
3621.56 47
3621.69 43
3621.83 39
3621.97 36
3622.11 33
3622.24 31
3622.38 29
3622.52 28
3622.66 26
3622.80 24
3622.93 23
3623.07 22
3623.21 21
3623.35 21
3623.49 22
3623.62 23
3623.76 26
3623.90 29
3624.04 32
3624.18 36
3624.31 40
3624.45 43
3624.59 44
3624.73 43
3624.87 40
3625.00 36
3625.14 31
3625.28 28
3625.42 27
3625.56 29
3625.70 36
3625.83 46
3625.97 59
3626.11 72
3626.25 84
3626.39 94
3626.52 102
3626.66 108
3626.80 111
3626.94 113
3627.08 115
3627.21 115
3627.35 114
3627.49 112
3627.63 109
3627.77 105
3627.90 102
3628.04 100
3628.18 99
3628.32 100
3628.46 101
3628.59 101
3628.73 101
3628.87 98
3629.01 93
3629.15 87
3629.28 80
3629.42 75
3629.56 70
3629.70 69
3629.84 69
3629.98 70
3630.11 72
3630.25 73
3630.39 73
3630.53 72
3630.67 69
3630.80 65
3630.94 62
3631.08 59
3631.22 58
3631.36 58
3631.50 59
3631.63 61
3631.77 63
3631.91 65
3632.05 67
3632.19 68
3632.32 69
3632.46 69
3632.60 69
3632.74 67
3632.88 65
3633.01 62
3633.15 58
3633.29 54
3633.43 51
3633.57 48
3633.71 47
3633.84 47
3633.98 49
3634.12 53
3634.26 57
3634.40 63
3634.53 69
3634.67 74
3634.81 78
3634.95 80
3635.09 80
3635.23 77
3635.36 71
3635.50 64
3635.64 55
3635.78 46
3635.92 37
3636.06 30
3636.19 23
3636.33 19
3636.47 16
3636.61 15
3636.75 17
3636.88 21
3637.02 27
3637.16 35
3637.30 43
3637.44 53
3637.58 62
3637.71 71
3637.85 78
3637.99 85
3638.13 91
3638.27 95
3638.41 96
3638.54 96
3638.68 93
3638.82 88
3638.96 81
3639.10 73
3639.24 65
3639.37 57
3639.51 50
3639.65 43
3639.79 36
3639.93 29
3640.07 23
3640.20 17
3640.34 13
3640.48 12
3640.62 13
3640.76 17
3640.90 22
3641.03 28
3641.17 34
3641.31 38
3641.45 41
3641.59 44
3641.73 46
3641.86 49
3642.00 52
3642.14 57
3642.28 63
3642.42 70
3642.56 77
3642.69 84
3642.83 90
3642.97 95
3643.11 98
3643.25 98
3643.39 97
3643.52 95
3643.66 93
3643.80 92
3643.94 94
3644.08 98
3644.22 104
3644.35 110
3644.49 117
3644.63 121
3644.77 124
3644.91 125
3645.05 124
3645.18 123
3645.32 122
3645.46 123
3645.60 124
3645.74 125
3645.88 126
3646.02 126
3646.15 124
3646.29 120
3646.43 114
3646.57 107
3646.71 100
3646.85 94
3646.98 90
3647.12 89
3647.26 90
3647.40 95
3647.54 100
3647.68 106
3647.81 111
3647.95 113
3648.09 112
3648.23 109
3648.37 104
3648.51 99
3648.65 95
3648.78 91
3648.92 89
3649.06 88
3649.20 86
3649.34 84
3649.48 81
3649.62 77
3649.75 73
3649.89 70
3650.03 67
3650.17 64
3650.31 63
3650.45 63
3650.58 63
3650.72 64
3650.86 64
3651.00 64
3651.14 63
3651.28 61
3651.42 59
3651.55 58
3651.69 57
3651.83 58
3651.97 61
3652.11 66
3652.25 71
3652.39 76
3652.52 80
3652.66 82
3652.80 81
3652.94 79
3653.08 76
3653.22 74
3653.36 71
3653.49 71
3653.63 71
3653.77 71
3653.91 71
3654.05 70
3654.19 69
3654.33 66
3654.46 63
3654.60 60
3654.74 57
3654.88 55
3655.02 52
3655.16 50
3655.30 48
3655.43 45
3655.57 44
3655.71 44
3655.85 45
3655.99 48
3656.13 52
3656.27 56
3656.40 60
3656.54 63
3656.68 64
3656.82 63
3656.96 60
3657.10 56
3657.24 51
3657.37 46
3657.51 41
3657.65 37
3657.79 35
3657.93 34
3658.07 35
3658.21 38
3658.35 43
3658.48 49
3658.62 55
3658.76 59
3658.90 62
3659.04 62
3659.18 59
3659.32 55
3659.45 49
3659.59 43
3659.73 38
3659.87 35
3660.01 33
3660.15 33
3660.29 34
3660.43 34
3660.56 33
3660.70 30
3660.84 27
3660.98 23
3661.12 20
3661.26 18
3661.40 18
3661.54 20
3661.67 24
3661.81 28
3661.95 33
3662.09 38
3662.23 42
3662.37 46
3662.51 50
3662.65 54
3662.78 56
3662.92 58
3663.06 59
3663.20 58
3663.34 56
3663.48 54
3663.62 53
3663.76 51
3663.89 50
3664.03 49
3664.17 49
3664.31 48
3664.45 47
3664.59 45
3664.73 44
3664.87 44
3665.00 44
3665.14 46
3665.28 47
3665.42 49
3665.56 51
3665.70 52
3665.84 52
3665.98 53
3666.11 55
3666.25 57
3666.39 59
3666.53 61
3666.67 63
3666.81 65
3666.95 65
3667.09 64
3667.23 63
3667.36 62
3667.50 61
3667.64 60
3667.78 59
3667.92 59
3668.06 59
3668.20 59
3668.34 61
3668.47 63
3668.61 65
3668.75 69
3668.89 72
3669.03 76
3669.17 79
3669.31 83
3669.45 87
3669.59 92
3669.72 98
3669.86 104
3670.00 112
3670.14 119
3670.28 126
3670.42 133
3670.56 137
3670.70 139
3670.84 139
3670.97 136
3671.11 132
3671.25 125
3671.39 118
3671.53 111
3671.67 104
3671.81 98
3671.95 92
3672.09 85
3672.22 78
3672.36 69
3672.50 59
3672.64 47
3672.78 35
3672.92 22
3673.06 11
3673.20 2
3673.34 0
3673.48 0
3673.61 0
3673.75 1
3673.89 8
3674.03 16
3674.17 25
3674.31 32
3674.45 37
3674.59 41
3674.73 42
3674.86 42
3675.00 41
3675.14 40
3675.28 39
3675.42 38
3675.56 37
3675.70 36
3675.84 35
3675.98 32
3676.12 29
3676.25 26
3676.39 24
3676.53 22
3676.67 21
3676.81 21
3676.95 20
3677.09 19
3677.23 17
3677.37 13
3677.51 8
3677.64 3
3677.78 0
3677.92 0
3678.06 0
3678.20 0
3678.34 0
3678.48 0
3678.62 0
3678.76 1
3678.90 3
3679.04 4
3679.17 5
3679.31 5
3679.45 5
3679.59 5
3679.73 5
3679.87 4
3680.01 4
3680.15 5
3680.29 6
3680.43 10
3680.56 15
3680.70 21
3680.84 30
3680.98 39
3681.12 50
3681.26 60
3681.40 69
3681.54 78
3681.68 85
3681.82 90
3681.96 93
3682.09 95
3682.23 96
3682.37 97
3682.51 99
3682.65 103
3682.79 108
3682.93 114
3683.07 120
3683.21 126
3683.35 129
3683.49 129
3683.63 126
3683.76 120
3683.90 112
3684.04 103
3684.18 94
3684.32 86
3684.46 79
3684.60 73
3684.74 68
3684.88 64
3685.02 59
3685.16 54
3685.30 47
3685.43 39
3685.57 31
3685.71 23
3685.85 17
3685.99 13
3686.13 11
3686.27 11
3686.41 13
3686.55 16
3686.69 19
3686.83 22
3686.97 25
3687.10 28
3687.24 32
3687.38 37
3687.52 41
3687.66 44
3687.80 46
3687.94 47
3688.08 46
3688.22 45
3688.36 44
3688.50 44
3688.64 45
3688.78 49
3688.91 53
3689.05 59
3689.19 65
3689.33 72
3689.47 78
3689.61 84
3689.75 90
3689.89 96
3690.03 103
3690.17 110
3690.31 117
3690.45 122
3690.59 126
3690.72 128
3690.86 127
3691.00 124
3691.14 119
3691.28 115
3691.42 114
3691.56 117
3691.70 124
3691.84 135
3691.98 148
3692.12 161
3692.26 174
3692.40 184
3692.54 191
3692.68 194
3692.81 195
3692.95 192
3693.09 188
3693.23 182
3693.37 176
3693.51 170
3693.65 165
3693.79 161
3693.93 157
3694.07 153
3694.21 149
3694.35 144
3694.49 139
3694.63 133
3694.77 127
3694.90 122
3695.04 117
3695.18 113
3695.32 110
3695.46 110
3695.60 111
3695.74 113
3695.88 116
3696.02 118
3696.16 119
3696.30 120
3696.44 121
3696.58 121
3696.72 123
3696.86 126
3696.99 130
3697.13 135
3697.27 140
3697.41 144
3697.55 146
3697.69 148
3697.83 148
3697.97 147
3698.11 146
3698.25 146
3698.39 146
3698.53 147
3698.67 147
3698.81 147
3698.95 145
3699.09 142
3699.23 137
3699.37 132
3699.50 126
3699.64 120
3699.78 114
3699.92 108
3700.06 103
3700.20 98
3700.34 94
3700.48 92
3700.62 93
3700.76 97
3700.90 104
3701.04 112
3701.18 122
3701.32 130
3701.46 136
3701.60 139
3701.74 139
3701.88 136
3702.01 132
3702.15 128
3702.29 124
3702.43 121
3702.57 118
3702.71 117
3702.85 115
3702.99 116
3703.13 118
3703.27 123
3703.41 130
3703.55 140
3703.69 150
3703.83 161
3703.97 171
3704.11 177
3704.25 179
3704.39 178
3704.53 174
3704.67 167
3704.81 160
3704.94 152
3705.08 145
3705.22 140
3705.36 135
3705.50 131
3705.64 127
3705.78 123
3705.92 118
3706.06 112
3706.20 107
3706.34 101
3706.48 97
3706.62 93
3706.76 91
3706.90 90
3707.04 91
3707.18 92
3707.32 94
3707.46 96
3707.60 98
3707.74 100
3707.88 101
3708.02 101
3708.15 101
3708.29 100
3708.43 99
3708.57 98
3708.71 98
3708.85 97
3708.99 97
3709.13 96
3709.27 94
3709.41 91
3709.55 87
3709.69 81
3709.83 75
3709.97 69
3710.11 63
3710.25 58
3710.39 53
3710.53 49
3710.67 46
3710.81 44
3710.95 42
3711.09 40
3711.23 39
3711.37 38
3711.51 37
3711.65 37
3711.79 38
3711.93 40
3712.06 43
3712.20 47
3712.34 51
3712.48 54
3712.62 56
3712.76 56
3712.90 54
3713.04 50
3713.18 45
3713.32 40
3713.46 35
3713.60 32
3713.74 29
3713.88 27
3714.02 26
3714.16 24
3714.30 22
3714.44 19
3714.58 17
3714.72 15
3714.86 13
3715.00 12
3715.14 12
3715.28 12
3715.42 13
3715.56 14
3715.70 15
3715.84 15
3715.98 15
3716.12 13
3716.26 10
3716.40 7
3716.54 3
3716.68 0
3716.82 0
3716.96 0
3717.09 0
3717.23 0
3717.37 0
3717.51 0
3717.65 0
3717.79 1
3717.93 4
3718.07 8
3718.21 11
3718.35 14
3718.49 17
3718.63 20
3718.77 22
3718.91 26
3719.05 29
3719.19 34
3719.33 38
3719.47 43
3719.61 48
3719.75 53
3719.89 56
3720.03 57
3720.17 56
3720.31 53
3720.45 49
3720.59 46
3720.73 43
3720.87 43
3721.01 46
3721.15 52
3721.29 60
3721.43 70
3721.57 80
3721.71 88
3721.85 95
3721.99 99
3722.13 101
3722.27 101
3722.41 100
3722.55 99
3722.69 98
3722.83 99
3722.97 101
3723.11 106
3723.25 114
3723.39 124
3723.53 136
3723.67 149
3723.81 161
3723.95 172
3724.09 181
3724.23 185
3724.37 186
3724.51 183
3724.65 176
3724.79 167
3724.93 157
3725.07 147
3725.21 137
3725.35 128
3725.49 119
3725.63 112
3725.77 105
3725.91 98
3726.05 91
3726.19 85
3726.33 79
3726.47 74
3726.61 70
3726.75 67
3726.89 64
3727.03 61
3727.17 57
3727.31 53
3727.45 49
3727.59 45
3727.73 42
3727.87 39
3728.01 37
3728.15 35
3728.29 33
3728.43 31
3728.57 27
3728.71 23
3728.85 18
3728.99 14
3729.13 10
3729.27 7
3729.41 5
3729.55 4
3729.69 4
3729.83 4
3729.97 4
3730.11 4
3730.25 3
3730.39 1
3730.53 0
3730.67 0
3730.81 0
3730.95 0
3731.09 0
3731.23 0
3731.37 1
3731.51 8
3731.65 15
3731.79 21
3731.93 26
3732.07 29
3732.21 30
3732.35 30
3732.49 28
3732.63 25
3732.77 23
3732.91 21
3733.05 20
3733.19 19
3733.33 18
3733.47 17
3733.61 16
3733.75 14
3733.89 14
3734.03 14
3734.17 16
3734.31 19
3734.45 23
3734.59 28
3734.73 32
3734.87 37
3735.01 40
3735.15 43
3735.29 45
3735.43 46
3735.57 46
3735.71 44
3735.85 40
3735.99 34
3736.13 26
3736.27 18
3736.41 11
3736.55 5
3736.69 2
3736.83 1
3736.97 3
3737.11 7
3737.25 13
3737.39 20
3737.53 29
3737.67 39
3737.81 48
3737.95 58
3738.09 65
3738.23 71
3738.37 74
3738.51 74
3738.65 71
3738.79 67
3738.93 61
3739.07 55
3739.21 48
3739.35 42
3739.49 37
3739.63 33
3739.77 31
3739.91 30
3740.05 31
3740.19 33
3740.33 36
3740.47 38
3740.61 40
3740.75 42
3740.89 42
3741.03 41
3741.17 40
3741.32 39
3741.46 38
3741.60 39
3741.74 41
3741.88 44
3742.02 47
3742.16 51
3742.30 54
3742.44 55
3742.58 54
3742.72 51
3742.86 45
3743.00 37
3743.14 29
3743.28 21
3743.42 15
3743.56 11
3743.70 11
3743.84 13
3743.98 19
3744.12 27
3744.26 36
3744.40 45
3744.54 53
3744.68 59
3744.82 62
3744.96 63
3745.10 61
3745.24 56
3745.38 50
3745.52 43
3745.66 36
3745.80 28
3745.94 22
3746.08 18
3746.22 16
3746.36 17
3746.51 21
3746.65 27
3746.79 35
3746.93 43
3747.07 51
3747.21 58
3747.35 64
3747.49 68
3747.63 70
3747.77 71
3747.91 70
3748.05 68
3748.19 64
3748.33 58
3748.47 52
3748.61 45
3748.75 39
3748.89 36
3749.03 38
3749.17 43
3749.31 53
3749.45 66
3749.59 81
3749.73 95
3749.87 107
3750.01 117
3750.15 123
3750.30 125
3750.44 125
3750.58 123
3750.72 120
3750.86 116
3751.00 112
3751.14 108
3751.28 105
3751.42 104
3751.56 104
3751.70 105
3751.84 106
3751.98 108
3752.12 111
3752.26 114
3752.40 118
3752.54 122
3752.68 126
3752.82 129
3752.96 131
3753.10 131
3753.24 130
3753.38 129
3753.52 127
3753.67 127
3753.81 128
3753.95 129
3754.09 131
3754.23 132
3754.37 133
3754.51 133
3754.65 132
3754.79 131
3754.93 129
3755.07 128
3755.21 127
3755.35 127
3755.49 128
3755.63 130
3755.77 133
3755.91 137
3756.05 140
3756.19 142
3756.33 143
3756.48 141
3756.62 137
3756.76 131
3756.90 125
3757.04 120
3757.18 115
3757.32 113
3757.46 111
3757.60 111
3757.74 111
3757.88 111
3758.02 110
3758.16 109
3758.30 108
3758.44 107
3758.58 106
3758.72 107
3758.86 108
3759.00 111
3759.15 115
3759.29 117
3759.43 119
3759.57 120
3759.71 118
3759.85 116
3759.99 111
3760.13 106
3760.27 100
3760.41 93
3760.55 85
3760.69 77
3760.83 69
3760.97 62
3761.11 57
3761.25 54
3761.39 52
3761.54 51
3761.68 50
3761.82 47
3761.96 43
3762.10 38
3762.24 32
3762.38 26
3762.52 22
3762.66 19
3762.80 18
3762.94 18
3763.08 19
3763.22 19
3763.36 20
3763.50 19
3763.64 19
3763.79 18
3763.93 18
3764.07 18
3764.21 17
3764.35 17
3764.49 17
3764.63 18
3764.77 20
3764.91 24
3765.05 28
3765.19 32
3765.33 36
3765.47 39
3765.61 40
3765.75 39
3765.90 36
3766.04 31
3766.18 27
3766.32 24
3766.46 23
3766.60 22
3766.74 23
3766.88 24
3767.02 23
3767.16 19
3767.30 13
3767.44 5
3767.58 0
3767.72 0
3767.87 0
3768.01 0
3768.15 0
3768.29 0
3768.43 3
3768.57 15
3768.71 27
3768.85 38
3768.99 47
3769.13 54
3769.27 59
3769.41 62
3769.55 64
3769.70 65
3769.84 65
3769.98 64
3770.12 62
3770.26 59
3770.40 55
3770.54 50
3770.68 44
3770.82 40
3770.96 37
3771.10 36
3771.24 37
3771.38 42
3771.53 48
3771.67 57
3771.81 67
3771.95 77
3772.09 87
3772.23 95
3772.37 102
3772.51 106
3772.65 108
3772.79 107
3772.93 104
3773.07 100
3773.21 94
3773.36 89
3773.50 84
3773.64 81
3773.78 79
3773.92 77
3774.06 76
3774.20 74
3774.34 72
3774.48 68
3774.62 63
3774.76 57
3774.91 52
3775.05 46
3775.19 42
3775.33 37
3775.47 34
3775.61 30
3775.75 27
3775.89 24
3776.03 20
3776.17 17
3776.31 14
3776.45 12
3776.60 9
3776.74 7
3776.88 4
3777.02 1
3777.16 0
3777.30 0
3777.44 0
3777.58 0
3777.72 0
3777.86 0
3778.00 0
3778.15 1
3778.29 9
3778.43 19
3778.57 28
3778.71 35
3778.85 39
3778.99 40
3779.13 38
3779.27 34
3779.41 28
3779.55 23
3779.70 20
3779.84 18
3779.98 20
3780.12 24
3780.26 30
3780.40 39
3780.54 47
3780.68 55
3780.82 61
3780.96 65
3781.11 67
3781.25 65
3781.39 63
3781.53 59
3781.67 56
3781.81 53
3781.95 53
3782.09 54
3782.23 56
3782.37 60
3782.52 65
3782.66 69
3782.80 72
3782.94 73
3783.08 73
3783.22 70
3783.36 66
3783.50 61
3783.64 56
3783.78 51
3783.93 47
3784.07 44
3784.21 42
3784.35 39
3784.49 37
3784.63 35
3784.77 32
3784.91 30
3785.05 26
3785.19 23
3785.34 21
3785.48 18
3785.62 17
3785.76 18
3785.90 19
3786.04 22
3786.18 26
3786.32 30
3786.46 33
3786.61 34
3786.75 33
3786.89 32
3787.03 29
3787.17 27
3787.31 25
3787.45 24
3787.59 25
3787.73 28
3787.88 32
3788.02 37
3788.16 43
3788.30 49
3788.44 55
3788.58 61
3788.72 66
3788.86 71
3789.00 73
3789.15 75
3789.29 76
3789.43 76
3789.57 75
3789.71 73
3789.85 70
3789.99 67
3790.13 65
3790.27 63
3790.42 63
3790.56 66
3790.70 71
3790.84 79
3790.98 89
3791.12 101
3791.26 114
3791.40 125
3791.54 135
3791.69 143
3791.83 148
3791.97 151
3792.11 153
3792.25 153
3792.39 152
3792.53 152
3792.67 153
3792.82 155
3792.96 159
3793.10 164
3793.24 169
3793.38 173
3793.52 175
3793.66 175
3793.80 173
3793.94 169
3794.09 164
3794.23 159
3794.37 153
3794.51 149
3794.65 147
3794.79 146
3794.93 147
3795.07 150
3795.22 153
3795.36 156
3795.50 159
3795.64 162
3795.78 162
3795.92 162
3796.06 159
3796.20 156
3796.35 152
3796.49 149
3796.63 145
3796.77 142
3796.91 140
3797.05 139
3797.19 137
3797.33 136
3797.48 135
3797.62 133
3797.76 131
3797.90 129
3798.04 126
3798.18 122
3798.32 118
3798.47 113
3798.61 107
3798.75 101
3798.89 95
3799.03 89
3799.17 84
3799.31 78
3799.45 72
3799.60 67
3799.74 60
3799.88 54
3800.02 47
3800.16 40
3800.30 33
3800.44 27
3800.58 21
3800.73 17
3800.87 13
3801.01 10
3801.15 7
3801.29 5
3801.43 4
3801.57 3
3801.72 3
3801.86 4
3802.00 5
3802.14 6
3802.28 8
3802.42 9
3802.56 11
3802.71 14
3802.85 17
3802.99 20
3803.13 24
3803.27 29
3803.41 34
3803.55 40
3803.70 47
3803.84 54
3803.98 60
3804.12 67
3804.26 73
3804.40 78
3804.54 81
3804.68 81
3804.83 79
3804.97 75
3805.11 69
3805.25 62
3805.39 55
3805.53 48
3805.67 43
3805.82 41
3805.96 41
3806.10 42
3806.24 45
3806.38 50
3806.52 54
3806.66 59
3806.81 63
3806.95 66
3807.09 68
3807.23 69
3807.37 69
3807.51 67
3807.66 64
3807.80 60
3807.94 56
3808.08 54
3808.22 53
3808.36 55
3808.50 60
3808.65 65
3808.79 71
3808.93 75
3809.07 76
3809.21 76
3809.35 72
3809.49 68
3809.64 62
3809.78 57
3809.92 53
3810.06 49
3810.20 45
3810.34 42
3810.49 38
3810.63 34
3810.77 30
3810.91 27
3811.05 24
3811.19 21
3811.33 20
3811.48 18
3811.62 18
3811.76 17
3811.90 18
3812.04 19
3812.18 21
3812.33 25
3812.47 29
3812.61 33
3812.75 37
3812.89 41
3813.03 45
3813.17 47
3813.32 50
3813.46 52
3813.60 53
3813.74 54
3813.88 54
3814.02 52
3814.17 47
3814.31 41
3814.45 34
3814.59 25
3814.73 17
3814.87 10
3815.02 5
3815.16 1
3815.30 0
3815.44 0
3815.58 0
3815.72 0
3815.86 0
3816.01 2
3816.15 3
3816.29 4
3816.43 3
3816.57 1
3816.71 0
3816.86 0
3817.00 0
3817.14 0
3817.28 4
3817.42 11
3817.56 19
3817.71 28
3817.85 36
3817.99 42
3818.13 46
3818.27 47
3818.41 46
3818.56 43
3818.70 39
3818.84 34
3818.98 29
3819.12 25
3819.26 22
3819.41 19
3819.55 18
3819.69 18
3819.83 18
3819.97 20
3820.11 21
3820.26 21
3820.40 20
3820.54 19
3820.68 16
3820.82 13
3820.97 10
3821.11 7
3821.25 4
3821.39 1
3821.53 0
3821.67 0
3821.82 0
3821.96 0
3822.10 0
3822.24 0
3822.38 0
3822.52 0
3822.67 7
3822.81 17
3822.95 26
3823.09 35
3823.23 44
3823.37 52
3823.52 58
3823.66 64
3823.80 68
3823.94 71
3824.08 71
3824.23 69
3824.37 64
3824.51 58
3824.65 52
3824.79 45
3824.93 40
3825.08 37
3825.22 36
3825.36 37
3825.50 40
3825.64 43
3825.79 47
3825.93 50
3826.07 52
3826.21 54
3826.35 54
3826.49 55
3826.64 56
3826.78 58
3826.92 61
3827.06 65
3827.20 70
3827.35 74
3827.49 77
3827.63 78
3827.77 77
3827.91 75
3828.05 72
3828.20 68
3828.34 64
3828.48 61
3828.62 59
3828.76 58
3828.91 58
3829.05 60
3829.19 62
3829.33 64
3829.47 66
3829.61 66
3829.76 65
3829.90 62
3830.04 60
3830.18 56
3830.32 54
3830.47 52
3830.61 52
3830.75 53
3830.89 54
3831.03 55
3831.18 55
3831.32 55
3831.46 52
3831.60 49
3831.74 45
3831.89 41
3832.03 37
3832.17 35
3832.31 33
3832.45 32
3832.59 32
3832.74 31
3832.88 29
3833.02 28
3833.16 27
3833.30 26
3833.45 26
3833.59 28
3833.73 30
3833.87 34
3834.01 38
3834.16 42
3834.30 45
3834.44 46
3834.58 47
3834.72 46
3834.87 44
3835.01 42
3835.15 39
3835.29 37
3835.43 35
3835.58 33
3835.72 33
3835.86 33
3836.00 35
3836.14 38
3836.29 43
3836.43 50
3836.57 57
3836.71 64
3836.85 70
3837.00 74
3837.14 76
3837.28 77
3837.42 75
3837.56 73
3837.71 72
3837.85 72
3837.99 73
3838.13 76
3838.27 79
3838.42 83
3838.56 87
3838.70 88
3838.84 87
3838.98 84
3839.13 78
3839.27 70
3839.41 61
3839.55 52
3839.69 44
3839.84 38
3839.98 35
3840.12 34
3840.26 37
3840.41 41
3840.55 47
3840.69 52
3840.83 57
3840.97 60
3841.12 62
3841.26 63
3841.40 62
3841.54 61
3841.68 59
3841.83 57
3841.97 54
3842.11 51
3842.25 49
3842.39 47
3842.54 45
3842.68 43
3842.82 41
3842.96 39
3843.11 37
3843.25 36
3843.39 37
3843.53 40
3843.67 46
3843.82 54
3843.96 62
3844.10 71
3844.24 77
3844.38 80
3844.53 80
3844.67 77
3844.81 72
3844.95 68
3845.10 66
3845.24 67
3845.38 69
3845.52 71
3845.66 73
3845.81 74
3845.95 73
3846.09 70
3846.23 66
3846.37 63
3846.52 61
3846.66 61
3846.80 62
3846.94 63
3847.09 65
3847.23 67
3847.37 69
3847.51 71
3847.65 72
3847.80 74
3847.94 75
3848.08 76
3848.22 76
3848.37 75
3848.51 75
3848.65 73
3848.79 72
3848.93 70
3849.08 69
3849.22 68
3849.36 67
3849.50 66
3849.65 66
3849.79 66
3849.93 68
3850.07 70
3850.22 73
3850.36 76
3850.50 78
3850.64 79
3850.78 79
3850.93 76
3851.07 71
3851.21 65
3851.35 58
3851.50 52
3851.64 47
3851.78 44
3851.92 42
3852.06 41
3852.21 41
3852.35 41
3852.49 40
3852.63 39
3852.78 37
3852.92 36
3853.06 35
3853.20 35
3853.35 36
3853.49 37
3853.63 38
3853.77 39
3853.91 40
3854.06 40
3854.20 40
3854.34 39
3854.48 38
3854.63 36
3854.77 34
3854.91 33
3855.05 31
3855.20 30
3855.34 30
3855.48 31
3855.62 34
3855.77 38
3855.91 43
3856.05 49
3856.19 54
3856.33 59
3856.48 62
3856.62 62
3856.76 61
3856.90 59
3857.05 55
3857.19 50
3857.33 45
3857.47 40
3857.62 35
3857.76 30
3857.90 25
3858.04 21
3858.19 19
3858.33 18
3858.47 18
3858.61 20
3858.76 23
3858.90 27
3859.04 31
3859.18 36
3859.33 40
3859.47 44
3859.61 46
3859.75 48
3859.89 48
3860.04 46
3860.18 44
3860.32 41
3860.46 39
3860.61 36
3860.75 33
3860.89 29
3861.03 26
3861.18 22
3861.32 19
3861.46 16
3861.60 13
3861.75 12
3861.89 11
3862.03 12
3862.17 14
3862.32 16
3862.46 18
3862.60 19
3862.74 20
3862.89 19
3863.03 18
3863.17 16
3863.31 14
3863.46 13
3863.60 12
3863.74 11
3863.88 11
3864.03 10
3864.17 9
3864.31 9
3864.45 9
3864.60 9
3864.74 11
3864.88 13
3865.02 16
3865.17 18
3865.31 18
3865.45 17
3865.59 14
3865.74 9
3865.88 4
3866.02 0
3866.16 0
3866.31 0
3866.45 0
3866.59 0
3866.74 0
3866.88 0
3867.02 0
3867.16 0
3867.31 2
3867.45 9
3867.59 17
3867.73 24
3867.88 30
3868.02 34
3868.16 35
3868.30 34
3868.45 31
3868.59 27
3868.73 24
3868.87 22
3869.02 20
3869.16 20
3869.30 19
3869.44 18
3869.59 16
3869.73 12
3869.87 7
3870.01 1
3870.16 0
3870.30 0
3870.44 0
3870.59 0
3870.73 4
3870.87 12
3871.01 21
3871.16 28
3871.30 33
3871.44 35
3871.58 34
3871.73 31
3871.87 26
3872.01 22
3872.15 18
3872.30 15
3872.44 14
3872.58 15
3872.73 16
3872.87 19
3873.01 22
3873.15 25
3873.30 29
3873.44 33
3873.58 37
3873.72 42
3873.87 49
3874.01 55
3874.15 62
3874.29 68
3874.44 73
3874.58 75
3874.72 76
3874.87 74
3875.01 71
3875.15 67
3875.29 64
3875.44 63
3875.58 63
3875.72 65
3875.86 68
3876.01 71
3876.15 73
3876.29 72
3876.44 70
3876.58 66
3876.72 62
3876.86 58
3877.01 55
3877.15 54
3877.29 55
3877.44 56
3877.58 57
3877.72 57
3877.86 56
3878.01 54
3878.15 51
3878.29 47
3878.43 43
3878.58 39
3878.72 36
3878.86 33
3879.01 31
3879.15 29
3879.29 28
3879.43 26
3879.58 25
3879.72 25
3879.86 26
3880.01 29
3880.15 33
3880.29 38
3880.43 44
3880.58 48
3880.72 51
3880.86 52
3881.00 51
3881.15 49
3881.29 47
3881.43 46
3881.58 47
3881.72 50
3881.86 55
3882.00 62
3882.15 70
3882.29 78
3882.43 87
3882.58 94
3882.72 102
3882.86 109
3883.00 115
3883.15 121
3883.29 127
3883.43 132
3883.58 137
3883.72 141
3883.86 145
3884.01 148
3884.15 149
3884.29 149
3884.43 148
3884.58 146
3884.72 144
3884.86 144
3885.01 145
3885.15 150
3885.29 158
3885.43 168
3885.58 180
3885.72 192
3885.86 203
3886.01 212
3886.15 217
3886.29 219
3886.43 218
3886.58 215
3886.72 210
3886.86 206
3887.01 202
3887.15 200
3887.29 199
3887.44 199
3887.58 200
3887.72 200
3887.86 199
3888.01 196
3888.15 193
3888.29 189
3888.44 185
3888.58 181
3888.72 178
3888.86 174
3889.01 172
3889.15 169
3889.29 166
3889.44 165
3889.58 164
3889.72 165
3889.87 168
3890.01 170
3890.15 173
3890.29 176
3890.44 177
3890.58 178
3890.72 178
3890.87 180
3891.01 182
3891.15 185
3891.30 189
3891.44 194
3891.58 197
3891.72 198
3891.87 197
3892.01 194
3892.15 188
3892.30 181
3892.44 175
3892.58 170
3892.73 166
3892.87 163
3893.01 162
3893.16 160
3893.30 156
3893.44 152
3893.58 146
3893.73 138
3893.87 131
3894.01 123
3894.16 117
3894.30 111
3894.44 106
3894.59 102
3894.73 96
3894.87 89
3895.02 80
3895.16 70
3895.30 59
3895.44 48
3895.59 38
3895.73 30
3895.87 25
3896.02 22
3896.16 22
3896.30 23
3896.45 25
3896.59 27
3896.73 29
3896.88 29
3897.02 29
3897.16 28
3897.30 28
3897.45 30
3897.59 32
3897.73 36
3897.88 40
3898.02 42
3898.16 43
3898.31 42
3898.45 39
3898.59 36
3898.74 34
3898.88 35
3899.02 38
3899.17 42
3899.31 49
3899.45 55
3899.60 62
3899.74 68
3899.88 73
3900.02 78
3900.17 82
3900.31 85
3900.45 87
3900.60 88
3900.74 89
3900.88 89
3901.03 89
3901.17 89
3901.31 89
3901.46 89
3901.60 88
3901.74 87
3901.89 84
3902.03 80
3902.17 75
3902.32 70
3902.46 66
3902.60 64
3902.75 64
3902.89 65
3903.03 67
3903.18 71
3903.32 74
3903.46 76
3903.61 78
3903.75 78
3903.89 78
3904.03 78
3904.18 76
3904.32 74
3904.46 71
3904.61 67
3904.75 61
3904.89 56
3905.04 51
3905.18 48
3905.32 46
3905.47 47
3905.61 49
3905.75 52
3905.90 55
3906.04 57
3906.18 59
3906.33 60
3906.47 61
3906.61 60
3906.76 58
3906.90 54
3907.04 48
3907.19 41
3907.33 33
3907.47 25
3907.62 19
3907.76 16
3907.90 17
3908.05 21
3908.19 28
3908.33 35
3908.48 43
3908.62 48
3908.76 51
3908.91 51
3909.05 48
3909.19 43
3909.34 37
3909.48 30
3909.62 24
3909.77 19
3909.91 17
3910.05 17
3910.20 18
3910.34 19
3910.48 22
3910.63 24
3910.77 26
3910.91 29
3911.06 31
3911.20 34
3911.34 36
3911.49 39
3911.63 41
3911.77 42
3911.92 42
3912.06 42
3912.20 42
3912.35 41
3912.49 41
3912.64 41
3912.78 42
3912.92 42
3913.07 41
3913.21 40
3913.35 37
3913.50 32
3913.64 26
3913.78 20
3913.93 13
3914.07 8
3914.21 5
3914.36 5
3914.50 8
3914.64 13
3914.79 19
3914.93 25
3915.07 30
3915.22 33
3915.36 35
3915.50 37
3915.65 39
3915.79 42
3915.93 46
3916.08 50
3916.22 54
3916.36 57
3916.51 59
3916.65 59
3916.80 58
3916.94 57
3917.08 56
3917.23 56
3917.37 56
3917.51 57
3917.66 56
3917.80 55
3917.94 53
3918.09 50
3918.23 46
3918.37 42
3918.52 38
3918.66 35
3918.80 33
3918.95 32
3919.09 32
3919.23 33
3919.38 34
3919.52 36
3919.67 37
3919.81 37
3919.95 37
3920.10 35
3920.24 33
3920.38 30
3920.53 27
3920.67 25
3920.81 23
3920.96 23
3921.10 24
3921.24 24
3921.39 25
3921.53 26
3921.68 26
3921.82 25
3921.96 22
3922.11 18
3922.25 14
3922.39 9
3922.54 5
3922.68 2
3922.82 0
3922.97 0
3923.11 0
3923.25 0
3923.40 0
3923.54 0
3923.69 0
3923.83 0
3923.97 0
3924.12 1
3924.26 5
3924.40 10
3924.55 15
3924.69 19
3924.83 22
3924.98 24
3925.12 25
3925.27 26
3925.41 27
3925.55 28
3925.70 29
3925.84 31
3925.98 32
3926.13 31
3926.27 30
3926.41 26
3926.56 22
3926.70 18
3926.85 15
3926.99 14
3927.13 14
3927.28 16
3927.42 19
3927.56 22
3927.71 22
3927.85 21
3928.00 18
3928.14 14
3928.28 10
3928.43 7
3928.57 6
3928.71 8
3928.86 11
3929.00 16
3929.15 21
3929.29 25
3929.43 29
3929.58 32
3929.72 36
3929.86 41
3930.01 47
3930.15 55
3930.29 64
3930.44 74
3930.58 82
3930.73 88
3930.87 92
3931.01 94
3931.16 94
3931.30 93
3931.44 92
3931.59 90
3931.73 88
3931.88 85
3932.02 81
3932.16 76
3932.31 70
3932.45 64
3932.59 59
3932.74 56
3932.88 56
3933.03 59
3933.17 65
3933.31 72
3933.46 79
3933.60 85
3933.75 89
3933.89 90
3934.03 88
3934.18 85
3934.32 80
3934.46 74
3934.61 69
3934.75 64
3934.90 59
3935.04 54
3935.18 47
3935.33 40
3935.47 33
3935.61 27
3935.76 23
3935.90 22
3936.05 23
3936.19 28
3936.33 34
3936.48 40
3936.62 46
3936.77 48
3936.91 47
3937.05 43
3937.20 37
3937.34 29
3937.49 21
3937.63 16
3937.77 15
3937.92 19
3938.06 27
3938.20 39
3938.35 53
3938.49 66
3938.64 77
3938.78 85
3938.92 88
3939.07 89
3939.21 88
3939.36 87
3939.50 86
3939.64 86
3939.79 88
3939.93 90
3940.08 91
3940.22 92
3940.36 91
3940.51 90
3940.65 90
3940.79 89
3940.94 90
3941.08 91
3941.23 92
3941.37 93
3941.51 95
3941.66 95
3941.80 94
3941.95 91
3942.09 86
3942.23 79
3942.38 71
3942.52 61
3942.67 50
3942.81 40
3942.95 31
3943.10 25
3943.24 22
3943.39 22
3943.53 25
3943.67 31
3943.82 39
3943.96 48
3944.11 56
3944.25 62
3944.39 67
3944.54 70
3944.68 72
3944.83 73
3944.97 74
3945.11 75
3945.26 77
3945.40 79
3945.55 81
3945.69 83
3945.83 86
3945.98 89
3946.12 92
3946.27 96
3946.41 102
3946.55 108
3946.70 115
3946.84 122
3946.99 129
3947.13 136
3947.27 143
3947.42 150
3947.56 159
3947.71 170
3947.85 184
3947.99 202
3948.14 222
3948.28 246
3948.43 273
3948.57 301
3948.71 328
3948.86 353
3949.00 374
3949.15 388
3949.29 396
3949.44 397
3949.58 393
3949.72 384
3949.87 374
3950.01 363
3950.16 354
3950.30 348
3950.44 345
3950.59 343
3950.73 342
3950.88 340
3951.02 335
3951.16 327
3951.31 316
3951.45 302
3951.60 288
3951.74 274
3951.89 262
3952.03 253
3952.17 248
3952.32 245
3952.46 245
3952.61 246
3952.75 246
3952.89 245
3953.04 243
3953.18 239
3953.33 234
3953.47 229
3953.61 224
3953.76 220
3953.90 216
3954.05 213
3954.19 210
3954.34 207
3954.48 202
3954.62 197
3954.77 191
3954.91 184
3955.06 176
3955.20 167
3955.35 157
3955.49 147
3955.63 135
3955.78 124
3955.92 113
3956.07 103
3956.21 95
3956.35 89
3956.50 84
3956.64 80
3956.79 77
3956.93 75
3957.08 74
3957.22 73
3957.36 73
3957.51 73
3957.65 75
3957.80 76
3957.94 77
3958.09 78
3958.23 79
3958.37 78
3958.52 77
3958.66 76
3958.81 75
3958.95 73
3959.10 70
3959.24 66
3959.38 61
3959.53 55
3959.67 49
3959.82 44
3959.96 40
3960.11 38
3960.25 36
3960.39 37
3960.54 37
3960.68 39
3960.83 41
3960.97 43
3961.12 45
3961.26 47
3961.40 49
3961.55 52
3961.69 53
3961.84 55
3961.98 56
3962.13 57
3962.27 58
3962.41 58
3962.56 59
3962.70 60
3962.85 60
3962.99 60
3963.14 60
3963.28 59
3963.42 57
3963.57 56
3963.71 55
3963.86 56
3964.00 57
3964.15 60
3964.29 63
3964.43 65
3964.58 67
3964.72 67
3964.87 65
3965.01 62
3965.16 56
3965.30 49
3965.45 41
3965.59 32
3965.73 25
3965.88 18
3966.02 13
3966.17 10
3966.31 8
3966.46 8
3966.60 8
3966.74 10
3966.89 12
3967.03 14
3967.18 17
3967.32 20
3967.47 24
3967.61 28
3967.76 33
3967.90 37
3968.04 42
3968.19 46
3968.33 49
3968.48 51
3968.62 51
3968.77 50
3968.91 46
3969.06 41
3969.20 36
3969.34 32
3969.49 30
3969.63 31
3969.78 33
3969.92 37
3970.07 42
3970.21 47
3970.36 51
3970.50 53
3970.64 54
3970.79 54
3970.93 52
3971.08 50
3971.22 48
3971.37 45
3971.51 42
3971.66 39
3971.80 36
3971.95 35
3972.09 34
3972.23 35
3972.38 38
3972.52 42
3972.67 48
3972.81 54
3972.96 60
3973.10 66
3973.25 71
3973.39 75
3973.53 77
3973.68 79
3973.82 79
3973.97 79
3974.11 77
3974.26 75
3974.40 72
3974.55 70
3974.69 69
3974.84 69
3974.98 70
3975.12 71
3975.27 72
3975.41 73
3975.56 73
3975.70 72
3975.85 69
3975.99 66
3976.14 63
3976.28 61
3976.43 60
3976.57 60
3976.72 61
3976.86 63
3977.00 65
3977.15 68
3977.29 71
3977.44 75
3977.58 79
3977.73 83
3977.87 88
3978.02 92
3978.16 96
3978.31 98
3978.45 100
3978.60 100
3978.74 97
3978.88 94
3979.03 89
3979.17 82
3979.32 75
3979.46 67
3979.61 59
3979.75 52
3979.90 46
3980.04 42
3980.19 39
3980.33 38
3980.48 38
3980.62 40
3980.76 43
3980.91 46
3981.05 49
3981.20 51
3981.34 53
3981.49 54
3981.63 55
3981.78 57
3981.92 60
3982.07 64
3982.21 70
3982.36 76
3982.50 83
3982.65 89
3982.79 93
3982.93 95
3983.08 93
3983.22 88
3983.37 79
3983.51 67
3983.66 53
3983.80 40
3983.95 28
3984.09 19
3984.24 14
3984.38 13
3984.53 17
3984.67 22
3984.82 29
3984.96 35
3985.11 40
3985.25 43
3985.40 44
3985.54 44
3985.68 43
3985.83 42
3985.97 42
3986.12 42
3986.26 43
3986.41 44
3986.55 44
3986.70 43
3986.84 41
3986.99 38
3987.13 34
3987.28 30
3987.42 25
3987.57 20
3987.71 15
3987.86 12
3988.00 10
3988.15 10
3988.29 11
3988.44 14
3988.58 19
3988.72 24
3988.87 30
3989.01 36
3989.16 42
3989.30 47
3989.45 51
3989.59 54
3989.74 55
3989.88 55
3990.03 55
3990.17 55
3990.32 55
3990.46 57
3990.61 60
3990.75 64
3990.90 69
3991.04 73
3991.19 76
3991.33 77
3991.48 76
3991.62 74
3991.77 71
3991.91 68
3992.06 65
3992.20 64
3992.35 63
3992.49 62
3992.64 61
3992.78 60
3992.93 59
3993.07 56
3993.22 52
3993.36 47
3993.50 40
3993.65 33
3993.79 26
3993.94 19
3994.08 13
3994.23 8
3994.37 5
3994.52 3
3994.66 2
3994.81 2
3994.95 2
3995.10 1
3995.24 0
3995.39 0
3995.53 0
3995.68 0
3995.82 0
3995.97 0
3996.11 0
3996.26 0
3996.40 0
3996.55 1
3996.69 3
3996.84 6
3996.98 9
3997.13 12
3997.27 16
3997.42 20
3997.56 23
3997.71 25
3997.85 26
3998.00 27
3998.14 28
3998.29 29
3998.43 32
3998.58 37
3998.72 44
3998.87 53
3999.01 62
3999.16 71
3999.30 78
3999.45 83
3999.59 85
3999.74 84
3999.88 80
4000.03 76
4000.17 70
4000.32 65
4000.46 61
4000.61 58
4000.75 55
4000.90 54
4001.04 52
4001.19 51
4001.33 49
4001.48 48
4001.62 48
4001.77 48
4001.91 48
4002.06 50
4002.20 53
4002.35 56
4002.49 59
4002.64 61
4002.78 62
4002.93 62
4003.07 62
4003.22 62
4003.36 62
4003.51 62
4003.65 63
4003.80 63
4003.94 63
4004.09 62
4004.23 60
4004.38 57
4004.52 53
4004.67 48
4004.81 42
4004.96 37
4005.10 32
4005.25 28
4005.40 25
4005.54 23
4005.69 22
4005.83 22
4005.98 22
4006.12 23
4006.27 24
4006.41 25
4006.56 26
4006.70 27
4006.85 26
4006.99 25
4007.14 23
4007.28 20
4007.43 17
4007.57 15
4007.72 15
4007.86 16
4008.01 19
4008.15 24
4008.30 30
4008.44 37
4008.59 43
4008.73 50
4008.88 57
4009.02 63
4009.17 69
4009.31 74
4009.46 77
4009.60 80
4009.75 82
4009.89 84
4010.04 86
4010.19 89
4010.33 93
4010.48 96
4010.62 98
4010.77 97
4010.91 94
4011.06 89
4011.20 83
4011.35 77
4011.49 73
4011.64 70
4011.78 71
4011.93 73
4012.07 77
4012.22 82
4012.36 87
4012.51 92
4012.65 97
4012.80 102
4012.94 107
4013.09 113
4013.23 119
4013.38 125
4013.53 130
4013.67 133
4013.82 134
4013.96 133
4014.11 129
4014.25 124
4014.40 119
4014.54 114
4014.69 110
4014.83 107
4014.98 105
4015.12 105
4015.27 104
4015.41 105
4015.56 105
4015.70 105
4015.85 106
4016.00 106
4016.14 106
4016.29 105
4016.43 105
4016.58 105
4016.72 105
4016.87 107
4017.01 109
4017.16 112
4017.30 115
4017.45 116
4017.59 115
4017.74 113
4017.88 107
4018.03 100
4018.17 91
4018.32 82
4018.47 73
4018.61 64
4018.76 56
4018.90 49
4019.05 43
4019.19 38
4019.34 34
4019.48 31
4019.63 28
4019.77 26
4019.92 24
4020.06 21
4020.21 18
4020.36 14
4020.50 10
4020.65 7
4020.79 4
4020.94 2
4021.08 1
4021.23 1
4021.37 4
4021.52 7
4021.66 10
4021.81 13
4021.95 16
4022.10 18
4022.25 20
4022.39 22
4022.54 25
4022.68 30
4022.83 35
4022.97 41
4023.12 47
4023.26 52
4023.41 56
4023.55 60
4023.70 63
4023.85 67
4023.99 70
4024.14 72
4024.28 74
4024.43 74
4024.57 73
4024.72 70
4024.86 68
4025.01 67
4025.15 68
4025.30 72
4025.45 80
4025.59 89
4025.74 98
4025.88 106
4026.03 111
4026.17 113
4026.32 111
4026.46 107
4026.61 100
4026.75 94
4026.90 88
4027.05 84
4027.19 83
4027.34 85
4027.48 90
4027.63 96
4027.77 103
4027.92 110
4028.06 114
4028.21 116
4028.36 116
4028.50 113
4028.65 109
4028.79 104
4028.94 99
4029.08 94
4029.23 90
4029.37 86
4029.52 82
4029.67 78
4029.81 74
4029.96 71
4030.10 68
4030.25 65
4030.39 63
4030.54 61
4030.68 60
4030.83 59
4030.98 59
4031.12 59
4031.27 59
4031.41 59
4031.56 59
4031.70 59
4031.85 58
4031.99 57
4032.14 56
4032.29 55
4032.43 54
4032.58 54
4032.72 54
4032.87 55
4033.01 55
4033.16 56
4033.30 55
4033.45 54
4033.60 51
4033.74 48
4033.89 44
4034.03 41
4034.18 39
4034.32 38
4034.47 39
4034.62 41
4034.76 45
4034.91 49
4035.05 53
4035.20 57
4035.34 59
4035.49 61
4035.63 61
4035.78 60
4035.93 58
4036.07 56
4036.22 54
4036.36 52
4036.51 50
4036.65 49
4036.80 48
4036.95 46
4037.09 44
4037.24 41
4037.38 37
4037.53 31
4037.67 25
4037.82 19
4037.97 13
4038.11 8
4038.26 5
4038.40 1
4038.55 0
4038.69 0
4038.84 0
4038.99 0
4039.13 0
4039.28 0
4039.42 0
4039.57 0
4039.71 1
4039.86 6
4040.01 11
4040.15 17
4040.30 23
4040.44 29
4040.59 33
4040.73 37
4040.88 39
4041.03 40
4041.17 40
4041.32 39
4041.46 38
4041.61 35
4041.75 32
4041.90 28
4042.05 25
4042.19 22
4042.34 20
4042.48 19
4042.63 20
4042.78 22
4042.92 25
4043.07 27
4043.21 29
4043.36 31
4043.50 32
4043.65 33
4043.80 34
4043.94 35
4044.09 36
4044.23 35
4044.38 35
4044.52 34
4044.67 33
4044.82 33
4044.96 34
4045.11 37
4045.25 41
4045.40 46
4045.55 51
4045.69 55
4045.84 57
4045.98 57
4046.13 56
4046.27 52
4046.42 47
4046.57 42
4046.71 36
4046.86 31
4047.00 27
4047.15 25
4047.30 25
4047.44 26
4047.59 30
4047.73 34
4047.88 39
4048.03 44
4048.17 48
4048.32 50
4048.46 50
4048.61 48
4048.75 46
4048.90 43
4049.05 40
4049.19 38
4049.34 36
4049.48 33
4049.63 30
4049.78 26
4049.92 22
4050.07 19
4050.21 16
4050.36 14
4050.51 15
4050.65 17
4050.80 20
4050.94 25
4051.09 29
4051.24 34
4051.38 37
4051.53 40
4051.67 41
4051.82 41
4051.97 40
4052.11 38
4052.26 35
4052.40 32
4052.55 30
4052.69 29
4052.84 29
4052.99 30
4053.13 32
4053.28 34
4053.42 36
4053.57 37
4053.72 38
4053.86 40
4054.01 42
4054.15 45
4054.30 49
4054.45 51
4054.59 52
4054.74 52
4054.88 50
4055.03 47
4055.18 45
4055.32 44
4055.47 45
4055.61 48
4055.76 53
4055.91 57
4056.05 61
4056.20 63
4056.34 64
4056.49 62
4056.64 59
4056.78 55
4056.93 52
4057.07 50
4057.22 50
4057.37 51
4057.51 54
4057.66 58
4057.81 63
4057.95 66
4058.10 68
4058.24 67
4058.39 66
4058.54 63
4058.68 60
4058.83 57
4058.97 54
4059.12 53
4059.27 52
4059.41 52
4059.56 53
4059.70 55
4059.85 57
4060.00 60
4060.14 64
4060.29 68
4060.43 70
4060.58 72
4060.73 71
4060.87 69
4061.02 67
4061.17 64
4061.31 63
4061.46 63
4061.60 65
4061.75 69
4061.90 74
4062.04 78
4062.19 81
4062.33 82
4062.48 81
4062.63 79
4062.77 76
4062.92 72
4063.07 69
4063.21 67
4063.36 67
4063.50 68
4063.65 70
4063.80 74
4063.94 79
4064.09 84
4064.23 89
4064.38 94
4064.53 99
4064.67 102
4064.82 103
4064.97 102
4065.11 98
4065.26 91
4065.40 82
4065.55 72
4065.70 62
4065.84 52
4065.99 44
4066.13 37
4066.28 32
4066.43 30
4066.57 29
4066.72 29
4066.87 31
4067.01 34
4067.16 39
4067.30 44
4067.45 49
4067.60 54
4067.74 57
4067.89 59
4068.04 59
4068.18 58
4068.33 56
4068.47 52
4068.62 48
4068.77 44
4068.91 41
4069.06 39
4069.21 39
4069.35 41
4069.50 46
4069.64 53
4069.79 62
4069.94 71
4070.08 79
4070.23 86
4070.38 91
4070.52 94
4070.67 95
4070.81 96
4070.96 97
4071.11 98
4071.25 100
4071.40 103
4071.55 106
4071.69 110
4071.84 115
4071.99 121
4072.13 127
4072.28 135
4072.42 144
4072.57 153
4072.72 162
4072.86 168
4073.01 173
4073.16 175
4073.30 174
4073.45 173
4073.59 172
4073.74 173
4073.89 178
4074.03 187
4074.18 200
4074.33 215
4074.47 231
4074.62 248
4074.77 263
4074.91 276
4075.06 286
4075.20 293
4075.35 296
4075.50 296
4075.64 292
4075.79 285
4075.94 275
4076.08 264
4076.23 251
4076.38 237
4076.52 223
4076.67 210
4076.82 197
4076.96 185
4077.11 175
4077.25 165
4077.40 155
4077.55 147
4077.69 140
4077.84 133
4077.99 127
4078.13 122
4078.28 116
4078.43 110
4078.57 103
4078.72 94
4078.87 83
4079.01 72
4079.16 61
4079.30 52
4079.45 45
4079.60 42
4079.74 42
4079.89 44
4080.04 47
4080.18 51
4080.33 55
4080.48 57
4080.62 58
4080.77 59
4080.92 59
4081.06 59
4081.21 61
4081.35 63
4081.50 67
4081.65 72
4081.79 77
4081.94 81
4082.09 84
4082.23 85
4082.38 86
4082.53 86
4082.67 86
4082.82 86
4082.97 87
4083.11 88
4083.26 89
4083.41 90
4083.55 90
4083.70 90
4083.85 89
4083.99 89
4084.14 88
4084.29 87
4084.43 86
4084.58 84
4084.72 81
4084.87 75
4085.02 68
4085.16 60
4085.31 52
4085.46 46
4085.60 41
4085.75 39
4085.90 40
4086.04 42
4086.19 45
4086.34 48
4086.48 51
4086.63 54
4086.78 57
4086.92 60
4087.07 62
4087.22 64
4087.36 65
4087.51 65
4087.66 64
4087.80 62
4087.95 61
4088.10 60
4088.24 60
4088.39 60
4088.54 61
4088.68 60
4088.83 60
4088.98 58
4089.12 56
4089.27 54
4089.42 51
4089.56 48
4089.71 45
4089.86 42
4090.00 40
4090.15 40
4090.30 41
4090.44 44
4090.59 49
4090.74 56
4090.88 63
4091.03 69
4091.18 74
4091.32 76
4091.47 76
4091.62 73
4091.76 69
4091.91 64
4092.06 61
4092.20 59
4092.35 59
4092.50 62
4092.64 66
4092.79 71
4092.94 77
4093.08 81
4093.23 83
4093.38 84
4093.52 82
4093.67 78
4093.82 72
4093.96 66
4094.11 60
4094.26 55
4094.40 51
4094.55 49
4094.70 49
4094.84 50
4094.99 51
4095.14 52
4095.28 54
4095.43 55
4095.58 57
4095.72 60
4095.87 65
4096.02 70
4096.16 75
4096.31 82
4096.46 87
4096.60 92
4096.75 94
4096.90 95
4097.04 93
4097.19 91
4097.34 87
4097.48 82
4097.63 78
4097.78 73
4097.92 68
4098.07 64
4098.22 59
4098.36 55
4098.51 51
4098.66 46
4098.81 41
4098.95 35
4099.10 28
4099.25 20
4099.39 12
4099.54 6
4099.69 1
4099.83 0
4099.98 0
4100.13 4
4100.27 10
4100.42 17
4100.57 23
4100.71 29
4100.86 32
4101.01 34
4101.15 33
4101.30 30
4101.45 27
4101.59 23
4101.74 20
4101.89 18
4102.04 18
4102.18 19
4102.33 21
4102.48 24
4102.62 28
4102.77 33
4102.92 37
4103.06 40
4103.21 41
4103.36 41
4103.50 41
4103.65 39
4103.80 38
4103.94 39
4104.09 40
4104.24 44
4104.39 51
4104.53 59
4104.68 69
4104.83 81
4104.97 93
4105.12 104
4105.27 114
4105.41 123
4105.56 130
4105.71 135
4105.85 138
4106.00 140
4106.15 140
4106.30 139
4106.44 138
4106.59 134
4106.74 130
4106.88 124
4107.03 116
4107.18 108
4107.32 99
4107.47 89
4107.62 80
4107.76 72
4107.91 66
4108.06 61
4108.21 59
4108.35 59
4108.50 61
4108.65 65
4108.79 70
4108.94 75
4109.09 79
4109.23 81
4109.38 81
4109.53 78
4109.68 74
4109.82 69
4109.97 64
4110.12 60
4110.26 58
4110.41 58
4110.56 59
4110.70 61
4110.85 64
4111.00 68
4111.15 72
4111.29 76
4111.44 80
4111.59 84
4111.73 86
4111.88 87
4112.03 86
4112.17 84
4112.32 83
4112.47 83
4112.62 85
4112.76 89
4112.91 97
4113.06 106
4113.20 116
4113.35 126
4113.50 134
4113.64 140
4113.79 143
4113.94 144
4114.09 142
4114.23 139
4114.38 134
4114.53 129
4114.67 124
4114.82 120
4114.97 117
4115.12 116
4115.26 116
4115.41 117
4115.56 120
4115.70 122
4115.85 124
4116.00 125
4116.15 125
4116.29 123
4116.44 119
4116.59 114
4116.73 108
4116.88 101
4117.03 95
4117.18 89
4117.32 85
4117.47 81
4117.62 79
4117.76 77
4117.91 77
4118.06 77
4118.21 78
4118.35 80
4118.50 81
4118.65 82
4118.79 82
4118.94 81
4119.09 79
4119.24 75
4119.38 70
4119.53 65
4119.68 58
4119.82 51
4119.97 44
4120.12 38
4120.27 32
4120.41 27
4120.56 21
4120.71 15
4120.85 8
4121.00 0
4121.15 0
4121.30 0
4121.44 0
4121.59 0
4121.74 0
4121.88 0
4122.03 0
4122.18 2
4122.33 9
4122.47 14
4122.62 17
4122.77 18
4122.92 18
4123.06 16
4123.21 14
4123.36 13
4123.50 12
4123.65 12
4123.80 14
4123.95 17
4124.09 21
4124.24 26
4124.39 32
4124.53 38
4124.68 44
4124.83 48
4124.98 52
4125.12 54
4125.27 57
4125.42 59
4125.57 63
4125.71 68
4125.86 75
4126.01 82
4126.15 90
4126.30 96
4126.45 100
4126.60 101
4126.74 100
4126.89 97
4127.04 94
4127.19 91
4127.33 89
4127.48 89
4127.63 90
4127.78 92
4127.92 94
4128.07 96
4128.22 98
4128.36 100
4128.51 100
4128.66 101
4128.81 100
4128.95 99
4129.10 97
4129.25 96
4129.40 94
4129.54 95
4129.69 96
4129.84 100
4129.99 105
4130.13 111
4130.28 116
4130.43 121
4130.57 125
4130.72 127
4130.87 128
4131.02 128
4131.16 127
4131.31 126
4131.46 124
4131.61 120
4131.75 115
4131.90 108
4132.05 99
4132.20 90
4132.34 80
4132.49 71
4132.64 62
4132.79 54
4132.93 46
4133.08 39
4133.23 34
4133.38 30
4133.52 28
4133.67 27
4133.82 28
4133.96 30
4134.11 33
4134.26 35
4134.41 36
4134.55 36
4134.70 37
4134.85 38
4135.00 40
4135.14 43
4135.29 46
4135.44 49
4135.59 52
4135.73 53
4135.88 54
4136.03 53
4136.18 51
4136.32 49
4136.47 47
4136.62 43
4136.77 38
4136.91 32
4137.06 24
4137.21 15
4137.36 6
4137.50 0
4137.65 0
4137.80 0
4137.95 0
4138.09 0
4138.24 0
4138.39 0
4138.54 0
4138.68 1
4138.83 9
4138.98 17
4139.13 26
4139.27 34
4139.42 42
4139.57 47
4139.72 50
4139.86 51
4140.01 49
4140.16 46
4140.31 43
4140.45 40
4140.60 38
4140.75 36
4140.90 36
4141.04 35
4141.19 34
4141.34 34
4141.49 32
4141.63 30
4141.78 28
4141.93 25
4142.08 23
4142.22 20
4142.37 18
4142.52 16
4142.67 15
4142.82 13
4142.96 11
4143.11 9
4143.26 8
4143.41 6
4143.55 4
4143.70 3
4143.85 2
4144.00 3
4144.14 4
4144.29 6
4144.44 9
4144.59 11
4144.73 14
4144.88 16
4145.03 18
4145.18 19
4145.32 21
4145.47 23
4145.62 25
4145.77 27
4145.92 31
4146.06 35
4146.21 38
4146.36 42
4146.51 46
4146.65 49
4146.80 51
4146.95 53
4147.10 55
4147.24 57
4147.39 58
4147.54 58
4147.69 58
4147.83 58
4147.98 57
4148.13 56
4148.28 54
4148.43 52
4148.57 49
4148.72 47
4148.87 44
4149.02 41
4149.16 39
4149.31 38
4149.46 38
4149.61 40
4149.75 44
4149.90 50
4150.05 56
4150.20 63
4150.35 69
4150.49 74
4150.64 78
4150.79 79
4150.94 78
4151.08 76
4151.23 73
4151.38 70
4151.53 67
4151.68 66
4151.82 65
4151.97 65
4152.12 64
4152.27 63
4152.41 61
4152.56 58
4152.71 56
4152.86 55
4153.00 56
4153.15 59
4153.30 63
4153.45 69
4153.60 74
4153.74 78
4153.89 80
4154.04 81
4154.19 82
4154.33 82
4154.48 84
4154.63 86
4154.78 90
4154.93 96
4155.07 101
4155.22 106
4155.37 110
4155.52 111
4155.67 111
4155.81 110
4155.96 107
4156.11 105
4156.26 102
4156.40 99
4156.55 95
4156.70 91
4156.85 87
4157.00 84
4157.14 81
4157.29 81
4157.44 82
4157.59 85
4157.73 88
4157.88 91
4158.03 93
4158.18 93
4158.33 91
4158.47 88
4158.62 84
4158.77 80
4158.92 75
4159.07 71
4159.21 66
4159.36 61
4159.51 56
4159.66 51
4159.80 46
4159.95 42
4160.10 38
4160.25 33
4160.40 29
4160.54 24
4160.69 20
4160.84 17
4160.99 15
4161.14 15
4161.28 18
4161.43 23
4161.58 30
4161.73 36
4161.88 42
4162.02 47
4162.17 49
4162.32 50
4162.47 48
4162.62 45
4162.76 41
4162.91 36
4163.06 30
4163.21 26
4163.36 21
4163.50 17
4163.65 13
4163.80 9
4163.95 5
4164.09 2
4164.24 0
4164.39 0
4164.54 0
4164.69 0
4164.83 0
4164.98 1
4165.13 1
4165.28 1
4165.43 0
4165.57 0
4165.72 0
4165.87 0
4166.02 1
4166.17 4
4166.31 8
4166.46 13
4166.61 19
4166.76 25
4166.91 31
4167.05 37
4167.20 44
4167.35 49
4167.50 54
4167.65 59
4167.79 62
4167.94 63
4168.09 63
4168.24 62
4168.39 59
4168.54 55
4168.68 51
4168.83 46
4168.98 42
4169.13 40
4169.28 39
4169.42 40
4169.57 43
4169.72 46
4169.87 49
4170.02 52
4170.16 54
4170.31 55
4170.46 54
4170.61 52
4170.76 49
4170.90 44
4171.05 39
4171.20 33
4171.35 26
4171.50 20
4171.64 15
4171.79 12
4171.94 9
4172.09 8
4172.24 7
4172.39 7
4172.53 6
4172.68 6
4172.83 8
4172.98 11
4173.13 17
4173.27 25
4173.42 34
4173.57 42
4173.72 50
4173.87 54
4174.01 55
4174.16 54
4174.31 50
4174.46 43
4174.61 36
4174.76 29
4174.90 22
4175.05 15
4175.20 11
4175.35 8
4175.50 9
4175.64 11
4175.79 15
4175.94 21
4176.09 26
4176.24 32
4176.39 36
4176.53 40
4176.68 42
4176.83 43
4176.98 43
4177.13 42
4177.27 41
4177.42 40
4177.57 38
4177.72 38
4177.87 38
4178.02 40
4178.16 42
4178.31 44
4178.46 45
4178.61 47
4178.76 48
4178.90 49
4179.05 51
4179.20 53
4179.35 56
4179.50 58
4179.65 59
4179.79 58
4179.94 53
4180.09 46
4180.24 35
4180.39 23
4180.54 12
4180.68 3
4180.83 0
4180.98 0
4181.13 0
4181.28 0
4181.42 3
4181.57 7
4181.72 10
4181.87 13
4182.02 15
4182.17 18
4182.31 23
4182.46 29
4182.61 38
4182.76 47
4182.91 57
4183.06 66
4183.20 74
4183.35 80
4183.50 84
4183.65 88
4183.80 91
4183.95 95
4184.09 98
4184.24 101
4184.39 103
4184.54 105
4184.69 105
4184.84 103
4184.98 100
4185.13 97
4185.28 93
4185.43 90
4185.58 88
4185.73 89
4185.87 90
4186.02 93
4186.17 97
4186.32 99
4186.47 100
4186.62 99
4186.76 96
4186.91 92
4187.06 87
4187.21 81
4187.36 76
4187.51 72
4187.65 69
4187.80 66
4187.95 63
4188.10 61
4188.25 59
4188.40 56
4188.55 53
4188.69 50
4188.84 45
4188.99 40
4189.14 33
4189.29 25
4189.44 18
4189.58 12
4189.73 8
4189.88 8
4190.03 10
4190.18 15
4190.33 20
4190.47 26
4190.62 29
4190.77 31
4190.92 30
4191.07 27
4191.22 22
4191.37 17
4191.51 13
4191.66 9
4191.81 8
4191.96 8
4192.11 11
4192.26 17
4192.40 24
4192.55 33
4192.70 43
4192.85 53
4193.00 63
4193.15 71
4193.30 79
4193.44 87
4193.59 94
4193.74 103
4193.89 113
4194.04 124
4194.19 135
4194.33 145
4194.48 154
4194.63 160
4194.78 163
4194.93 163
4195.08 160
4195.23 155
4195.37 150
4195.52 145
4195.67 141
4195.82 140
4195.97 141
4196.12 144
4196.27 150
4196.41 157
4196.56 166
4196.71 175
4196.86 183
4197.01 190
4197.16 196
4197.31 199
4197.45 201
4197.60 202
4197.75 203
4197.90 206
4198.05 211
4198.20 218
4198.35 227
4198.49 237
4198.64 247
4198.79 255
4198.94 260
4199.09 263
4199.24 263
4199.39 263
4199.53 263
4199.68 265
4199.83 269
4199.98 277
4200.13 288
4200.28 302
4200.43 318
4200.57 337
4200.72 357
4200.87 380
4201.02 404
4201.17 429
4201.32 456
4201.47 485
4201.61 515
4201.76 549
4201.91 586
4202.06 628
4202.21 677
4202.36 733
4202.51 797
4202.66 868
4202.80 948
4202.95 1034
4203.10 1126
4203.25 1222
4203.40 1322
4203.55 1426
4203.70 1533
4203.84 1644
4203.99 1758
4204.14 1875
4204.29 1995
4204.44 2118
4204.59 2243
4204.74 2370
4204.89 2498
4205.03 2625
4205.18 2747
4205.33 2863
4205.48 2968
4205.63 3062
4205.78 3140
4205.93 3202
4206.07 3247
4206.22 3277
4206.37 3292
4206.52 3295
4206.67 3287
4206.82 3270
4206.97 3243
4207.12 3206
4207.26 3157
4207.41 3095
4207.56 3018
4207.71 2927
4207.86 2822
4208.01 2706
4208.16 2581
4208.31 2453
4208.45 2326
4208.60 2201
4208.75 2082
4208.90 1969
4209.05 1862
4209.20 1760
4209.35 1663
4209.50 1569
4209.64 1476
4209.79 1386
4209.94 1298
4210.09 1213
4210.24 1132
4210.39 1056
4210.54 985
4210.69 919
4210.83 858
4210.98 801
4211.13 748
4211.28 701
4211.43 660
4211.58 626
4211.73 601
4211.88 583
4212.03 571
4212.17 564
4212.32 559
4212.47 553
4212.62 544
4212.77 534
4212.92 521
4213.07 508
4213.22 493
4213.36 478
4213.51 462
4213.66 445
4213.81 426
4213.96 405
4214.11 384
4214.26 362
4214.41 340
4214.56 320
4214.70 301
4214.85 285
4215.00 272
4215.15 262
4215.30 256
4215.45 253
4215.60 253
4215.75 255
4215.90 257
4216.04 258
4216.19 256
4216.34 253
4216.49 248
4216.64 243
4216.79 238
4216.94 233
4217.09 230
4217.24 226
4217.38 223
4217.53 219
4217.68 214
4217.83 208
4217.98 203
4218.13 199
4218.28 196
4218.43 195
4218.58 196
4218.72 197
4218.87 199
4219.02 200
4219.17 200
4219.32 198
4219.47 196
4219.62 193
4219.77 190
4219.92 188
4220.07 186
4220.21 185
4220.36 184
4220.51 183
4220.66 182
4220.81 182
4220.96 181
4221.11 179
4221.26 177
4221.41 174
4221.55 169
4221.70 162
4221.85 154
4222.00 146
4222.15 137
4222.30 130
4222.45 125
4222.60 123
4222.75 124
4222.90 127
4223.04 133
4223.19 140
4223.34 147
4223.49 153
4223.64 157
4223.79 159
4223.94 159
4224.09 159
4224.24 158
4224.39 158
4224.54 158
4224.68 159
4224.83 159
4224.98 158
4225.13 155
4225.28 152
4225.43 148
4225.58 143
4225.73 138
4225.88 134
4226.03 129
4226.17 125
4226.32 122
4226.47 119
4226.62 116
4226.77 114
4226.92 113
4227.07 113
4227.22 112
4227.37 111
4227.52 109
4227.67 107
4227.81 104
4227.96 100
4228.11 95
4228.26 90
4228.41 86
4228.56 81
4228.71 78
4228.86 77
4229.01 78
4229.16 83
4229.31 89
4229.45 96
4229.60 103
4229.75 109
4229.90 112
4230.05 112
4230.20 108
4230.35 102
4230.50 95
4230.65 88
4230.80 82
4230.95 79
4231.10 79
4231.24 82
4231.39 87
4231.54 93
4231.69 99
4231.84 102
4231.99 103
4232.14 101
4232.29 95
4232.44 87
4232.59 78
4232.74 69
4232.89 61
4233.03 54
4233.18 51
4233.33 49
4233.48 49
4233.63 50
4233.78 52
4233.93 53
4234.08 53
4234.23 52
4234.38 49
4234.53 46
4234.68 42
4234.83 39
4234.97 38
4235.12 39
4235.27 43
4235.42 49
4235.57 58
4235.72 67
4235.87 77
4236.02 86
4236.17 93
4236.32 98
4236.47 100
4236.62 100
4236.77 98
4236.91 94
4237.06 89
4237.21 81
4237.36 72
4237.51 62
4237.66 53
4237.81 44
4237.96 38
4238.11 35
4238.26 34
4238.41 35
4238.56 38
4238.71 40
4238.86 42
4239.00 41
4239.15 39
4239.30 36
4239.45 31
4239.60 27
4239.75 24
4239.90 22
4240.05 23
4240.20 25
4240.35 28
4240.50 32
4240.65 35
4240.80 38
4240.95 40
4241.09 42
4241.24 43
4241.39 45
4241.54 48
4241.69 53
4241.84 58
4241.99 64
4242.14 71
4242.29 78
4242.44 85
4242.59 90
4242.74 95
4242.89 97
4243.04 98
4243.19 97
4243.34 95
4243.48 93
4243.63 91
4243.78 88
4243.93 85
4244.08 80
4244.23 73
4244.38 65
4244.53 54
4244.68 43
4244.83 31
4244.98 20
4245.13 10
4245.28 2
4245.43 0
4245.58 0
4245.73 0
4245.87 0
4246.02 0
4246.17 0
4246.32 0
4246.47 0
4246.62 0
4246.77 3
4246.92 8
4247.07 13
4247.22 20
4247.37 27
4247.52 34
4247.67 39
4247.82 42
4247.97 42
4248.12 39
4248.27 34
4248.42 29
4248.56 24
4248.71 21
4248.86 20
4249.01 21
4249.16 24
4249.31 26
4249.46 29
4249.61 32
4249.76 35
4249.91 38
4250.06 41
4250.21 44
4250.36 46
4250.51 47
4250.66 45
4250.81 41
4250.96 36
4251.11 29
4251.26 22
4251.40 14
4251.55 8
4251.70 4
4251.85 0
4252.00 0
4252.15 0
4252.30 0
4252.45 1
4252.60 3
4252.75 6
4252.90 8
4253.05 9
4253.20 10
4253.35 10
4253.50 10
4253.65 10
4253.80 10
4253.95 12
4254.10 15
4254.25 20
4254.40 26
4254.55 33
4254.69 39
4254.84 44
4254.99 47
4255.14 49
4255.29 48
4255.44 46
4255.59 42
4255.74 38
4255.89 35
4256.04 32
4256.19 30
4256.34 28
4256.49 27
4256.64 26
4256.79 25
4256.94 25
4257.09 26
4257.24 27
4257.39 31
4257.54 35
4257.69 40
4257.84 45
4257.99 49
4258.14 50
4258.29 49
4258.44 45
4258.58 40
4258.73 33
4258.88 26
4259.03 20
4259.18 14
4259.33 9
4259.48 5
4259.63 1
4259.78 0
4259.93 0
4260.08 0
4260.23 0
4260.38 0
4260.53 0
4260.68 0
4260.83 4
4260.98 7
4261.13 9
4261.28 9
4261.43 9
4261.58 9
4261.73 8
4261.88 8
4262.03 9
4262.18 10
4262.33 12
4262.48 15
4262.63 18
4262.78 21
4262.93 22
4263.08 23
4263.22 22
4263.37 21
4263.52 19
4263.67 18
4263.82 16
4263.97 16
4264.12 16
4264.27 15
4264.42 14
4264.57 12
4264.72 9
4264.87 5
4265.02 0
4265.17 0
4265.32 0
4265.47 0
4265.62 0
4265.77 0
4265.92 0
4266.07 0
4266.22 1
4266.37 6
4266.52 10
4266.67 14
4266.82 19
4266.97 24
4267.12 28
4267.27 33
4267.42 37
4267.57 41
4267.72 43
4267.87 44
4268.02 43
4268.17 41
4268.32 38
4268.47 36
4268.62 33
4268.77 32
4268.92 32
4269.07 32
4269.22 32
4269.37 33
4269.52 33
4269.67 32
4269.82 32
4269.96 31
4270.11 30
4270.26 31
4270.41 31
4270.56 33
4270.71 34
4270.86 35
4271.01 36
4271.16 36
4271.31 36
4271.46 35
4271.61 35
4271.76 35
4271.91 35
4272.06 35
4272.21 36
4272.36 38
4272.51 39
4272.66 41
4272.81 43
4272.96 45
4273.11 48
4273.26 51
4273.41 54
4273.56 58
4273.71 62
4273.86 65
4274.01 67
4274.16 68
4274.31 68
4274.46 65
4274.61 61
4274.76 56
4274.91 51
4275.06 46
4275.21 42
4275.36 40
4275.51 38
4275.66 37
4275.81 36
4275.96 34
4276.11 31
4276.26 27
4276.41 22
4276.56 16
4276.71 10
4276.86 5
4277.01 2
4277.16 1
4277.31 3
4277.46 6
4277.61 12
4277.76 18
4277.91 24
4278.06 31
4278.21 37
4278.36 44
4278.51 50
4278.66 55
4278.81 60
4278.96 65
4279.11 68
4279.26 70
4279.41 70
4279.56 69
4279.71 66
4279.86 62
4280.01 57
4280.16 52
4280.31 47
4280.46 43
4280.61 40
4280.76 37
4280.91 34
4281.06 31
4281.21 29
4281.36 27
4281.51 27
4281.66 27
4281.81 28
4281.96 30
4282.11 32
4282.26 34
4282.41 36
4282.56 38
4282.71 39
4282.86 41
4283.01 43
4283.16 45
4283.31 48
4283.46 52
4283.61 58
4283.76 65
4283.91 73
4284.06 82
4284.21 91
4284.36 99
4284.51 106
4284.66 111
4284.81 115
4284.96 117
4285.11 119
4285.26 120
4285.41 121
4285.56 122
4285.71 124
4285.86 126
4286.01 129
4286.16 132
4286.31 134
4286.46 136
4286.61 137
4286.76 136
4286.91 133
4287.06 128
4287.21 122
4287.36 115
4287.51 109
4287.66 104
4287.81 102
4287.96 102
4288.11 105
4288.27 109
4288.42 112
4288.57 115
4288.72 115
4288.87 114
4289.02 110
4289.17 105
4289.32 99
4289.47 94
4289.62 91
4289.77 90
4289.92 91
4290.07 95
4290.22 100
4290.37 107
4290.52 114
4290.67 121
4290.82 129
4290.97 137
4291.12 146
4291.27 156
4291.42 166
4291.57 177
4291.72 190
4291.87 203
4292.02 218
4292.17 233
4292.32 250
4292.47 269
4292.62 287
4292.77 306
4292.92 323
4293.07 339
4293.22 352
4293.37 362
4293.52 369
4293.67 373
4293.82 374
4293.97 374
4294.12 372
4294.27 369
4294.42 368
4294.57 368
4294.72 369
4294.87 372
4295.03 375
4295.18 379
4295.33 383
4295.48 386
4295.63 387
4295.78 388
4295.93 387
4296.08 385
4296.23 383
4296.38 379
4296.53 375
4296.68 370
4296.83 364
4296.98 358
4297.13 352
4297.28 346
4297.43 341
4297.58 336
4297.73 331
4297.88 326
4298.03 321
4298.18 315
4298.33 309
4298.48 304
4298.63 298
4298.78 294
4298.93 290
4299.08 286
4299.23 283
4299.38 279
4299.53 274
4299.69 268
4299.84 260
4299.99 251
4300.14 240
4300.29 228
4300.44 215
4300.59 203
4300.74 192
4300.89 183
4301.04 177
4301.19 172
4301.34 170
4301.49 170
4301.64 171
4301.79 173
4301.94 175
4302.09 177
4302.24 177
4302.39 177
4302.54 176
4302.69 174
4302.84 172
4302.99 171
4303.14 169
4303.29 168
4303.44 168
4303.60 167
4303.75 164
4303.90 160
4304.05 155
4304.20 148
4304.35 141
4304.50 134
4304.65 130
4304.80 127
4304.95 128
4305.10 131
4305.25 137
4305.40 145
4305.55 154
4305.70 164
4305.85 173
4306.00 182
4306.15 189
4306.30 194
4306.45 199
4306.60 204
4306.76 211
4306.91 221
4307.06 233
4307.21 249
4307.36 269
4307.51 292
4307.66 317
4307.81 342
4307.96 369
4308.11 394
4308.26 417
4308.41 438
4308.56 455
4308.71 468
4308.86 479
4309.01 486
4309.16 492
4309.31 497
4309.46 504
4309.61 511
4309.77 520
4309.92 529
4310.07 537
4310.22 543
4310.37 545
4310.52 542
4310.67 533
4310.82 518
4310.97 499
4311.12 476
4311.27 451
4311.42 426
4311.57 402
4311.72 379
4311.87 358
4312.02 338
4312.17 318
4312.32 299
4312.48 279
4312.63 258
4312.78 237
4312.93 217
4313.08 199
4313.23 184
4313.38 171
4313.53 162
4313.68 156
4313.83 151
4313.98 148
4314.13 145
4314.28 143
4314.43 142
4314.58 142
4314.73 143
4314.89 147
4315.04 153
4315.19 160
4315.34 168
4315.49 176
4315.64 185
4315.79 195
4315.94 206
4316.09 219
4316.24 233
4316.39 248
4316.54 264
4316.69 277
4316.84 288
4316.99 294
4317.14 297
4317.30 297
4317.45 296
4317.60 295
4317.75 295
4317.90 297
4318.05 299
4318.20 302
4318.35 305
4318.50 306
4318.65 305
4318.80 303
4318.95 301
4319.10 299
4319.25 297
4319.41 294
4319.56 290
4319.71 285
4319.86 278
4320.01 270
4320.16 261
4320.31 252
4320.46 244
4320.61 236
4320.76 228
4320.91 220
4321.06 211
4321.21 201
4321.36 190
4321.52 178
4321.67 168
4321.82 159
4321.97 151
4322.12 146
4322.27 141
4322.42 137
4322.57 132
4322.72 125
4322.87 118
4323.02 111
4323.17 104
4323.32 99
4323.48 96
4323.63 94
4323.78 95
4323.93 98
4324.08 102
4324.23 106
4324.38 109
4324.53 112
4324.68 114
4324.83 116
4324.98 116
4325.13 117
4325.28 117
4325.44 118
4325.59 120
4325.74 121
4325.89 122
4326.04 122
4326.19 121
4326.34 119
4326.49 115
4326.64 113
4326.79 111
4326.94 111
4327.09 113
4327.25 118
4327.40 123
4327.55 128
4327.70 133
4327.85 135
4328.00 136
4328.15 135
4328.30 133
4328.45 132
4328.60 130
4328.75 130
4328.91 130
4329.06 131
4329.21 131
4329.36 129
4329.51 127
4329.66 123
4329.81 119
4329.96 115
4330.11 112
4330.26 110
4330.41 108
4330.56 107
4330.72 104
4330.87 100
4331.02 96
4331.17 91
4331.32 86
4331.47 83
4331.62 80
4331.77 79
4331.92 78
4332.07 77
4332.23 76
4332.38 74
4332.53 73
4332.68 71
4332.83 70
4332.98 69
4333.13 69
4333.28 68
4333.43 66
4333.58 64
4333.73 62
4333.89 61
4334.04 61
4334.19 63
4334.34 67
4334.49 71
4334.64 75
4334.79 79
4334.94 82
4335.09 84
4335.24 86
4335.40 89
4335.55 90
4335.70 91
4335.85 90
4336.00 87
4336.15 82
4336.30 74
4336.45 65
4336.60 55
4336.75 45
4336.91 37
4337.06 31
4337.21 27
4337.36 25
4337.51 26
4337.66 28
4337.81 32
4337.96 36
4338.11 39
4338.26 42
4338.42 43
4338.57 44
4338.72 44
4338.87 44
4339.02 44
4339.17 45
4339.32 45
4339.47 46
4339.62 46
4339.78 47
4339.93 48
4340.08 49
4340.23 52
4340.38 55
4340.53 59
4340.68 63
4340.83 66
4340.98 69
4341.13 70
4341.29 70
4341.44 69
4341.59 67
4341.74 66
4341.89 64
4342.04 63
4342.19 62
4342.34 62
4342.49 62
4342.65 62
4342.80 62
4342.95 61
4343.10 61
4343.25 60
4343.40 59
4343.55 59
4343.70 59
4343.85 60
4344.01 61
4344.16 62
4344.31 63
4344.46 63
4344.61 62
4344.76 60
4344.91 57
4345.06 55
4345.22 53
4345.37 51
4345.52 51
4345.67 51
4345.82 51
4345.97 50
4346.12 49
4346.27 46
4346.42 44
4346.58 41
4346.73 40
4346.88 39
4347.03 40
4347.18 42
4347.33 45
4347.48 47
4347.63 47
4347.79 46
4347.94 43
4348.09 38
4348.24 33
4348.39 28
4348.54 23
4348.69 19
4348.84 16
4348.99 14
4349.15 11
4349.30 10
4349.45 9
4349.60 9
4349.75 11
4349.90 14
4350.05 20
4350.20 27
4350.36 35
4350.51 42
4350.66 47
4350.81 50
4350.96 51
4351.11 50
4351.26 47
4351.41 45
4351.57 43
4351.72 41
4351.87 39
4352.02 36
4352.17 31
4352.32 25
4352.47 18
4352.63 11
4352.78 3
4352.93 0
4353.08 0
4353.23 0
4353.38 0
4353.53 0
4353.68 0
4353.84 0
4353.99 0
4354.14 1
4354.29 4
4354.44 6
4354.59 8
4354.74 10
4354.89 11
4355.05 11
4355.20 10
4355.35 10
4355.50 9
4355.65 9
4355.80 9
4355.95 9
4356.11 11
4356.26 13
4356.41 15
4356.56 19
4356.71 23
4356.86 27
4357.01 32
4357.16 36
4357.32 38
4357.47 40
4357.62 41
4357.77 41
4357.92 41
4358.07 42
4358.22 44
4358.38 48
4358.53 52
4358.68 58
4358.83 63
4358.98 67
4359.13 70
4359.28 70
4359.44 68
4359.59 63
4359.74 56
4359.89 49
4360.04 42
4360.19 36
4360.34 31
4360.50 29
4360.65 27
4360.80 27
4360.95 27
4361.10 27
4361.25 27
4361.40 27
4361.56 27
4361.71 28
4361.86 28
4362.01 29
4362.16 29
4362.31 30
4362.46 32
4362.62 34
4362.77 37
4362.92 41
4363.07 44
4363.22 47
4363.37 48
4363.52 46
4363.68 42
4363.83 37
4363.98 31
4364.13 25
4364.28 20
4364.43 18
4364.59 16
4364.74 17
4364.89 17
4365.04 19
4365.19 20
4365.34 21
4365.49 23
4365.65 25
4365.80 28
4365.95 30
4366.10 33
4366.25 35
4366.40 38
4366.55 40
4366.71 42
4366.86 44
4367.01 47
4367.16 49
4367.31 50
4367.46 52
4367.62 53
4367.77 54
4367.92 54
4368.07 54
4368.22 54
4368.37 53
4368.52 52
4368.68 49
4368.83 47
4368.98 44
4369.13 41
4369.28 39
4369.43 37
4369.59 36
4369.74 34
4369.89 33
4370.04 31
4370.19 31
4370.34 31
4370.50 31
4370.65 32
4370.80 33
4370.95 33
4371.10 32
4371.25 30
4371.41 28
4371.56 27
4371.71 28
4371.86 31
4372.01 35
4372.16 41
4372.31 48
4372.47 54
4372.62 59
4372.77 63
4372.92 65
4373.07 67
4373.22 67
4373.38 68
4373.53 67
4373.68 65
4373.83 61
4373.98 56
4374.13 48
4374.29 40
4374.44 32
4374.59 24
4374.74 17
4374.89 13
4375.04 11
4375.20 10
4375.35 12
4375.50 15
4375.65 18
4375.80 22
4375.95 26
4376.11 29
4376.26 30
4376.41 29
4376.56 27
4376.71 24
4376.87 19
4377.02 15
4377.17 12
4377.32 11
4377.47 11
4377.62 12
4377.78 15
4377.93 17
4378.08 21
4378.23 23
4378.38 26
4378.53 28
4378.69 29
4378.84 31
4378.99 32
4379.14 33
4379.29 34
4379.44 34
4379.60 35
4379.75 37
4379.90 38
4380.05 41
4380.20 44
4380.36 48
4380.51 51
4380.66 55
4380.81 58
4380.96 59
4381.11 60
4381.27 60
4381.42 60
4381.57 62
4381.72 67
4381.87 73
4382.02 82
4382.18 90
4382.33 97
4382.48 102
4382.63 102
4382.78 100
4382.94 95
4383.09 90
4383.24 85
4383.39 82
4383.54 81
4383.69 81
4383.85 81
4384.00 81
4384.15 79
4384.30 76
4384.45 71
4384.61 66
4384.76 62
4384.91 58
4385.06 55
4385.21 52
4385.37 50
4385.52 46
4385.67 42
4385.82 36
4385.97 31
4386.12 27
4386.28 24
4386.43 23
4386.58 25
4386.73 29
4386.88 34
4387.04 40
4387.19 44
4387.34 47
4387.49 47
4387.64 46
4387.80 44
4387.95 42
4388.10 43
4388.25 46
4388.40 51
4388.55 57
4388.71 63
4388.86 68
4389.01 70
4389.16 70
4389.31 68
4389.47 65
4389.62 62
4389.77 61
4389.92 60
4390.07 61
4390.23 62
4390.38 64
4390.53 68
4390.68 72
4390.83 78
4390.99 85
4391.14 92
4391.29 100
4391.44 107
4391.59 113
4391.75 115
4391.90 115
4392.05 112
4392.20 106
4392.35 100
4392.51 93
4392.66 86
4392.81 80
4392.96 74
4393.11 69
4393.27 64
4393.42 60
4393.57 57
4393.72 54
4393.87 52
4394.03 51
4394.18 51
4394.33 51
4394.48 51
4394.63 51
4394.79 49
4394.94 46
4395.09 42
4395.24 38
4395.39 35
4395.55 34
4395.70 35
4395.85 38
4396.00 43
4396.15 49
4396.31 55
4396.46 60
4396.61 65
4396.76 69
4396.91 74
4397.07 79
4397.22 86
4397.37 94
4397.52 104
4397.67 115
4397.83 125
4397.98 134
4398.13 141
4398.28 145
4398.43 146
4398.59 145
4398.74 141
4398.89 135
4399.04 129
4399.20 122
4399.35 115
4399.50 108
4399.65 100
4399.80 93
4399.96 86
4400.11 79
4400.26 72
4400.41 65
4400.56 60
4400.72 55
4400.87 51
4401.02 49
4401.17 47
4401.32 46
4401.48 46
4401.63 46
4401.78 46
4401.93 46
4402.09 45
4402.24 42
4402.39 39
4402.54 34
4402.69 30
4402.85 27
4403.00 24
4403.15 23
4403.30 23
4403.45 23
4403.61 24
4403.76 25
4403.91 25
4404.06 25
4404.22 25
4404.37 26
4404.52 27
4404.67 29
4404.82 33
4404.98 40
4405.13 48
4405.28 57
4405.43 66
4405.59 76
4405.74 84
4405.89 91
4406.04 96
4406.19 100
4406.35 101
4406.50 102
4406.65 101
4406.80 100
4406.96 98
4407.11 96
4407.26 94
4407.41 92
4407.56 91
4407.72 91
4407.87 92
4408.02 94
4408.17 96
4408.33 99
4408.48 102
4408.63 105
4408.78 107
4408.93 109
4409.09 112
4409.24 116
4409.39 123
4409.54 131
4409.70 141
4409.85 151
4410.00 160
4410.15 168
4410.31 174
4410.46 177
4410.61 179
4410.76 181
4410.91 184
4411.07 188
4411.22 193
4411.37 199
4411.52 204
4411.68 207
4411.83 207
4411.98 204
4412.13 199
4412.29 192
4412.44 187
4412.59 184
4412.74 183
4412.89 185
4413.05 189
4413.20 194
4413.35 197
4413.50 200
4413.66 201
4413.81 202
4413.96 202
4414.11 202
4414.27 202
4414.42 203
4414.57 204
4414.72 202
4414.88 199
4415.03 193
4415.18 187
4415.33 179
4415.48 173
4415.64 169
4415.79 168
4415.94 170
4416.09 174
4416.25 179
4416.40 184
4416.55 187
4416.70 187
4416.86 185
4417.01 181
4417.16 177
4417.31 172
4417.47 167
4417.62 163
4417.77 159
4417.92 155
4418.08 150
4418.23 145
4418.38 140
4418.53 134
4418.69 130
4418.84 127
4418.99 124
4419.14 124
4419.30 124
4419.45 125
4419.60 125
4419.75 126
4419.90 127
4420.06 128
4420.21 129
4420.36 131
4420.51 132
4420.67 132
4420.82 132
4420.97 131
4421.12 129
4421.28 127
4421.43 125
4421.58 124
4421.73 123
4421.89 122
4422.04 120
4422.19 117
4422.34 113
4422.50 107
4422.65 100
4422.80 93
4422.95 87
4423.11 81
4423.26 78
4423.41 76
4423.56 75
4423.72 75
4423.87 76
4424.02 78
4424.17 80
4424.33 82
4424.48 83
4424.63 83
4424.78 83
4424.94 84
4425.09 84
4425.24 85
4425.40 86
4425.55 88
4425.70 91
4425.85 93
4426.01 95
4426.16 95
4426.31 95
4426.46 94
4426.62 94
4426.77 94
4426.92 96
4427.07 98
4427.23 101
4427.38 104
4427.53 106
4427.68 108
4427.84 110
4427.99 112
4428.14 116
4428.29 121
4428.45 128
4428.60 137
4428.75 145
4428.90 154
4429.06 160
4429.21 165
4429.36 167
4429.52 167
4429.67 165
4429.82 162
4429.97 158
4430.13 155
4430.28 153
4430.43 152
4430.58 153
4430.74 154
4430.89 156
4431.04 157
4431.19 158
4431.35 156
4431.50 153
4431.65 148
4431.80 142
4431.96 137
4432.11 132
4432.26 129
4432.42 126
4432.57 124
4432.72 122
4432.87 120
4433.03 117
4433.18 114
4433.33 110
4433.48 105
4433.64 100
4433.79 95
4433.94 89
4434.09 84
4434.25 80
4434.40 76
4434.55 73
4434.71 70
4434.86 67
4435.01 62
4435.16 56
4435.32 49
4435.47 40
4435.62 32
4435.77 25
4435.93 19
4436.08 17
4436.23 16
4436.39 18
4436.54 21
4436.69 25
4436.84 29
4437.00 34
4437.15 38
4437.30 43
4437.46 47
4437.61 51
4437.76 54
4437.91 56
4438.07 57
4438.22 57
4438.37 57
4438.52 57
4438.68 57
4438.83 57
4438.98 57
4439.14 57
4439.29 56
4439.44 55
4439.59 52
4439.75 49
4439.90 44
4440.05 40
4440.21 36
4440.36 35
4440.51 36
4440.66 39
4440.82 46
4440.97 53
4441.12 61
4441.27 68
4441.43 74
4441.58 77
4441.73 78
4441.89 77
4442.04 77
4442.19 76
4442.34 75
4442.50 73
4442.65 70
4442.80 66
4442.96 59
4443.11 51
4443.26 42
4443.41 34
4443.57 26
4443.72 21
4443.87 17
4444.03 14
4444.18 13
4444.33 13
4444.48 12
4444.64 11
4444.79 9
4444.94 7
4445.10 4
4445.25 1
4445.40 0
4445.56 0
4445.71 0
4445.86 0
4446.01 0
4446.17 0
4446.32 0
4446.47 0
4446.63 1
4446.78 6
4446.93 11
4447.08 17
4447.24 22
4447.39 26
4447.54 28
4447.70 29
4447.85 28
4448.00 27
4448.15 25
4448.31 25
4448.46 24
4448.61 24
4448.77 25
4448.92 25
4449.07 26
4449.23 26
4449.38 27
4449.53 29
4449.68 31
4449.84 34
4449.99 36
4450.14 38
4450.30 39
4450.45 38
4450.60 36
4450.76 32
4450.91 27
4451.06 22
4451.21 17
4451.37 14
4451.52 12
4451.67 13
4451.83 15
4451.98 18
4452.13 23
4452.29 27
4452.44 31
4452.59 36
4452.74 41
4452.90 46
4453.05 53
4453.20 62
4453.36 72
4453.51 84
4453.66 95
4453.82 107
4453.97 117
4454.12 125
4454.27 132
4454.43 135
4454.58 136
4454.73 135
4454.89 132
4455.04 128
4455.19 123
4455.35 118
4455.50 114
4455.65 110
4455.81 107
4455.96 104
4456.11 100
4456.26 96
4456.42 92
4456.57 88
4456.72 83
4456.88 80
4457.03 79
4457.18 80
4457.34 83
4457.49 89
4457.64 96
4457.80 104
4457.95 111
4458.10 116
4458.25 118
4458.41 117
4458.56 113
4458.71 106
4458.87 98
4459.02 89
4459.17 81
4459.33 76
4459.48 72
4459.63 71
4459.79 71
4459.94 72
4460.09 73
4460.25 73
4460.40 71
4460.55 68
4460.71 64
4460.86 60
4461.01 57
4461.16 55
4461.32 53
4461.47 53
4461.62 55
4461.78 57
4461.93 60
4462.08 63
4462.24 67
4462.39 70
4462.54 72
4462.70 72
4462.85 70
4463.00 64
4463.16 57
4463.31 48
4463.46 38
4463.62 29
4463.77 21
4463.92 15
4464.08 11
4464.23 10
4464.38 10
4464.54 12
4464.69 15
4464.84 18
4464.99 21
4465.15 23
4465.30 23
4465.45 23
4465.61 23
4465.76 23
4465.91 25
4466.07 28
4466.22 33
4466.37 39
4466.53 45
4466.68 51
4466.83 57
4466.99 61
4467.14 64
4467.29 65
4467.45 65
4467.60 64
4467.75 60
4467.91 55
4468.06 49
4468.21 43
4468.37 38
4468.52 34
4468.67 31
4468.83 29
4468.98 27
4469.13 26
4469.29 24
4469.44 23
4469.59 23
4469.75 26
4469.90 30
4470.05 37
4470.21 46
4470.36 56
4470.51 66
4470.67 73
4470.82 78
4470.97 79
4471.13 76
4471.28 69
4471.43 61
4471.59 51
4471.74 42
4471.89 34
4472.05 27
4472.20 22
4472.35 18
4472.51 16
4472.66 14
4472.81 13
4472.97 13
4473.12 13
4473.27 13
4473.43 14
4473.58 15
4473.73 17
4473.89 19
4474.04 22
4474.19 26
4474.35 30
4474.50 35
4474.65 40
4474.81 45
4474.96 50
4475.11 54
4475.27 56
4475.42 56
4475.57 55
4475.73 52
4475.88 49
4476.03 46
4476.19 43
4476.34 40
4476.49 36
4476.65 33
4476.80 29
4476.96 26
4477.11 23
4477.26 21
4477.42 22
4477.57 24
4477.72 29
4477.88 35
4478.03 42
4478.18 48
4478.34 53
4478.49 55
4478.64 55
4478.80 53
4478.95 50
4479.10 47
4479.26 44
4479.41 41
4479.56 40
4479.72 40
4479.87 40
4480.02 40
4480.18 39
4480.33 38
4480.49 36
4480.64 34
4480.79 31
4480.95 28
4481.10 26
4481.25 24
4481.41 23
4481.56 23
4481.71 23
4481.87 25
4482.02 28
4482.17 31
4482.33 36
4482.48 43
4482.63 50
4482.79 60
4482.94 70
4483.10 82
4483.25 93
4483.40 103
4483.56 113
4483.71 122
4483.86 129
4484.02 135
4484.17 139
4484.32 142
4484.48 143
4484.63 143
4484.78 141
4484.94 138
4485.09 136
4485.24 134
4485.40 134
4485.55 134
4485.71 135
4485.86 135
4486.01 135
4486.17 134
4486.32 132
4486.47 130
4486.63 130
4486.78 130
4486.93 130
4487.09 130
4487.24 129
4487.40 126
4487.55 122
4487.70 118
4487.86 114
4488.01 111
4488.16 110
4488.32 109
4488.47 109
4488.62 110
4488.78 110
4488.93 111
4489.09 113
4489.24 114
4489.39 114
4489.55 114
4489.70 113
4489.85 110
4490.01 105
4490.16 100
4490.31 94
4490.47 87
4490.62 80
4490.78 73
4490.93 66
4491.08 59
4491.24 52
4491.39 45
4491.54 40
4491.70 36
4491.85 34
4492.01 34
4492.16 36
4492.31 39
4492.47 44
4492.62 49
4492.77 54
4492.93 57
4493.08 58
4493.23 56
4493.39 52
4493.54 46
4493.70 39
4493.85 31
4494.00 23
4494.16 15
4494.31 10
4494.46 7
4494.62 7
4494.77 8
4494.93 12
4495.08 18
4495.23 23
4495.39 29
4495.54 33
4495.69 36
4495.85 36
4496.00 34
4496.16 30
4496.31 25
4496.46 21
4496.62 18
4496.77 17
4496.92 18
4497.08 22
4497.23 27
4497.39 33
4497.54 38
4497.69 41
4497.85 43
4498.00 43
4498.16 42
4498.31 39
4498.46 35
4498.62 31
4498.77 26
4498.92 21
4499.08 15
4499.23 10
4499.39 4
4499.54 0
4499.69 0
4499.85 0
4500.00 0
4500.16 0
4500.31 0
4500.46 0
4500.62 0
4500.77 0
4500.92 5
4501.08 11
4501.23 17
4501.39 23
4501.54 29
4501.69 35
4501.85 41
4502.00 47
4502.16 52
4502.31 56
4502.46 60
4502.62 63
4502.77 66
4502.92 69
4503.08 73
4503.23 77
4503.39 82
4503.54 85
4503.69 88
4503.85 89
4504.00 89
4504.16 87
4504.31 85
4504.46 82
4504.62 80
4504.77 79
4504.93 78
4505.08 78
4505.23 77
4505.39 75
4505.54 73
4505.69 71
4505.85 69
4506.00 68
4506.16 67
4506.31 67
4506.46 67
4506.62 67
4506.77 67
4506.93 68
4507.08 68
4507.23 69
4507.39 71
4507.54 73
4507.70 76
4507.85 79
4508.00 83
4508.16 87
4508.31 90
4508.47 92
4508.62 93
4508.77 93
4508.93 91
4509.08 87
4509.24 82
4509.39 77
4509.54 72
4509.70 68
4509.85 66
4510.01 66
4510.16 67
4510.31 70
4510.47 72
4510.62 73
4510.78 73
4510.93 70
4511.08 65
4511.24 59
4511.39 52
4511.55 45
4511.70 40
4511.85 38
4512.01 38
4512.16 41
4512.32 46
4512.47 53
4512.62 61
4512.78 69
4512.93 75
4513.09 79
4513.24 81
4513.40 81
4513.55 79
4513.70 76
4513.86 71
4514.01 64
4514.17 57
4514.32 49
4514.47 41
4514.63 33
4514.78 25
4514.94 19
4515.09 13
4515.24 8
4515.40 6
4515.55 5
4515.71 7
4515.86 9
4516.01 13
4516.17 17
4516.32 22
4516.48 26
4516.63 31
4516.79 35
4516.94 41
4517.09 47
4517.25 54
4517.40 60
4517.56 66
4517.71 70
4517.86 72
4518.02 72
4518.17 68
4518.33 62
4518.48 54
4518.63 45
4518.79 36
4518.94 29
4519.10 23
4519.25 20
4519.41 18
4519.56 19
4519.71 21
4519.87 24
4520.02 28
4520.18 32
4520.33 36
4520.48 39
4520.64 42
4520.79 44
4520.95 46
4521.10 47
4521.26 49
4521.41 50
4521.56 51
4521.72 51
4521.87 51
4522.03 50
4522.18 48
4522.34 46
4522.49 42
4522.64 39
4522.80 36
4522.95 33
4523.11 29
4523.26 26
4523.41 24
4523.57 22
4523.72 21
4523.88 23
4524.03 27
4524.19 34
4524.34 42
4524.49 51
4524.65 59
4524.80 66
4524.96 71
4525.11 74
4525.27 75
4525.42 75
4525.57 75
4525.73 75
4525.88 75
4526.04 76
4526.19 78
4526.35 80
4526.50 82
4526.65 85
4526.81 87
4526.96 89
4527.12 89
4527.27 89
4527.43 89
4527.58 87
4527.73 84
4527.89 80
4528.04 76
4528.20 70
4528.35 65
4528.51 59
4528.66 54
4528.81 51
4528.97 49
4529.12 48
4529.28 49
4529.43 52
4529.59 55
4529.74 61
4529.90 67
4530.05 75
4530.20 83
4530.36 90
4530.51 97
4530.67 101
4530.82 104
4530.98 105
4531.13 103
4531.28 100
4531.44 94
4531.59 87
4531.75 80
4531.90 72
4532.06 65
4532.21 61
4532.37 59
4532.52 60
4532.67 63
4532.83 66
4532.98 69
4533.14 71
4533.29 71
4533.45 69
4533.60 67
4533.75 65
4533.91 64
4534.06 65
4534.22 68
4534.37 72
4534.53 77
4534.68 81
4534.84 84
4534.99 85
4535.14 82
4535.30 78
4535.45 71
4535.61 62
4535.76 53
4535.92 44
4536.07 37
4536.23 33
4536.38 30
4536.53 29
4536.69 30
4536.84 31
4537.00 32
4537.15 31
4537.31 31
4537.46 29
4537.62 28
4537.77 26
4537.93 26
4538.08 27
4538.23 29
4538.39 32
4538.54 35
4538.70 38
4538.85 41
4539.01 43
4539.16 43
4539.32 43
4539.47 41
4539.62 39
4539.78 35
4539.93 31
4540.09 25
4540.24 20
4540.40 15
4540.55 10
4540.71 7
4540.86 6
4541.02 6
4541.17 7
4541.32 8
4541.48 7
4541.63 5
4541.79 1
4541.94 0
4542.10 0
4542.25 0
4542.41 0
4542.56 0
4542.72 0
4542.87 0
4543.02 7
4543.18 15
4543.33 23
4543.49 30
4543.64 37
4543.80 43
4543.95 48
4544.11 52
4544.26 55
4544.42 56
4544.57 56
4544.73 55
4544.88 51
4545.03 46
4545.19 39
4545.34 31
4545.50 22
4545.65 14
4545.81 7
4545.96 2
4546.12 0
4546.27 0
4546.43 0
4546.58 0
4546.74 2
4546.89 4
4547.04 6
4547.20 7
4547.35 8
4547.51 8
4547.66 7
4547.82 6
4547.97 5
4548.13 5
4548.28 4
4548.44 5
4548.59 6
4548.75 6
4548.90 7
4549.05 8
4549.21 8
4549.36 9
4549.52 9
4549.67 10
4549.83 11
4549.98 12
4550.14 14
4550.29 15
4550.45 16
4550.60 16
4550.76 16
4550.91 16
4551.07 15
4551.22 14
4551.38 12
4551.53 10
4551.68 8
4551.84 7
4551.99 8
4552.15 9
4552.30 12
4552.46 15
4552.61 19
4552.77 22
4552.92 26
4553.08 29
4553.23 32
4553.39 34
4553.54 35
4553.70 35
4553.85 36
4554.01 36
4554.16 36
4554.32 37
4554.47 37
4554.63 37
4554.78 36
4554.93 35
4555.09 33
4555.24 31
4555.40 29
4555.55 26
4555.71 25
4555.86 23
4556.02 21
4556.17 18
4556.33 16
4556.48 13
4556.64 12
4556.79 12
4556.95 15
4557.10 19
4557.26 26
4557.41 32
4557.57 38
4557.72 42
4557.88 43
4558.03 41
4558.19 36
4558.34 30
4558.50 22
4558.65 15
4558.80 8
4558.96 3
4559.11 0
4559.27 0
4559.42 0
4559.58 0
4559.73 0
4559.89 0
4560.04 0
4560.20 0
4560.35 0
4560.51 2
4560.66 4
4560.82 6
4560.97 8
4561.13 9
4561.28 9
4561.44 9
4561.59 9
4561.75 9
4561.90 9
4562.06 9
4562.21 8
4562.37 8
4562.52 9
4562.68 10
4562.83 11
4562.99 14
4563.14 16
4563.30 18
4563.45 20
4563.61 21
4563.76 22
4563.92 22
4564.07 23
4564.23 25
4564.38 27
4564.54 31
4564.69 35
4564.85 39
4565.00 44
4565.16 48
4565.31 51
4565.47 54
4565.62 57
4565.78 59
4565.93 62
4566.09 64
4566.24 66
4566.40 69
4566.55 71
4566.71 72
4566.86 74
4567.02 74
4567.17 74
4567.33 74
4567.48 73
4567.64 72
4567.79 71
4567.95 71
4568.10 72
4568.26 74
4568.41 77
4568.57 81
4568.72 84
4568.88 85
4569.03 84
4569.19 80
4569.34 74
4569.50 67
4569.65 59
4569.81 53
4569.96 49
4570.12 49
4570.27 51
4570.43 56
4570.58 63
4570.74 70
4570.89 76
4571.05 81
4571.20 85
4571.36 87
4571.51 88
4571.67 87
4571.82 85
4571.98 80
4572.13 75
4572.29 69
4572.44 63
4572.60 57
4572.75 52
4572.91 48
4573.06 46
4573.22 43
4573.37 41
4573.53 38
4573.68 34
4573.84 29
4573.99 23
4574.15 17
4574.30 13
4574.46 10
4574.61 8
4574.77 8
4574.92 8
4575.08 8
4575.23 8
4575.39 8
4575.54 9
4575.70 11
4575.85 14
4576.01 19
4576.16 23
4576.32 28
4576.47 31
4576.63 31
4576.78 30
4576.94 27
4577.09 23
4577.25 18
4577.41 13
4577.56 9
4577.72 6
4577.87 3
4578.03 0
4578.18 0
4578.34 0
4578.49 0
4578.65 0
4578.80 0
4578.96 0
4579.11 0
4579.27 0
4579.42 3
4579.58 8
4579.73 15
4579.89 23
4580.04 30
4580.20 37
4580.35 42
4580.51 45
4580.66 46
4580.82 45
4580.97 42
4581.13 39
4581.28 35
4581.44 32
4581.60 29
4581.75 28
4581.91 28
4582.06 29
4582.22 31
4582.37 34
4582.53 38
4582.68 41
4582.84 44
4582.99 45
4583.15 45
4583.30 44
4583.46 43
4583.61 41
4583.77 41
4583.92 40
4584.08 40
4584.23 40
4584.39 40
4584.55 41
4584.70 43
4584.86 46
4585.01 49
4585.17 54
4585.32 58
4585.48 61
4585.63 63
4585.79 63
4585.94 61
4586.10 58
4586.25 55
4586.41 51
4586.56 49
4586.72 48
4586.87 47
4587.03 48
4587.19 48
4587.34 49
4587.50 49
4587.65 48
4587.81 46
4587.96 44
4588.12 41
4588.27 37
4588.43 33
4588.58 30
4588.74 29
4588.89 29
4589.05 31
4589.20 35
4589.36 42
4589.52 49
4589.67 57
4589.83 67
4589.98 76
4590.14 86
4590.29 96
4590.45 106
4590.60 114
4590.76 121
4590.91 125
4591.07 127
4591.22 126
4591.38 123
4591.54 120
4591.69 116
4591.85 112
4592.00 108
4592.16 105
4592.31 102
4592.47 98
4592.62 94
4592.78 89
4592.93 84
4593.09 79
4593.25 73
4593.40 67
4593.56 62
4593.71 57
4593.87 53
4594.02 50
4594.18 47
4594.33 46
4594.49 45
4594.64 44
4594.80 44
4594.95 43
4595.11 43
4595.27 43
4595.42 44
4595.58 47
4595.73 51
4595.89 57
4596.04 63
4596.20 69
4596.35 74
4596.51 77
4596.67 77
4596.82 76
4596.98 73
4597.13 68
4597.29 64
4597.44 60
4597.60 57
4597.75 56
4597.91 55
4598.06 54
4598.22 55
4598.38 55
4598.53 55
4598.69 55
4598.84 54
4599.00 55
4599.15 55
4599.31 55
4599.46 55
4599.62 54
4599.78 53
4599.93 51
4600.09 48
4600.24 45
4600.40 41
4600.55 39
4600.71 37
4600.86 38
4601.02 39
4601.18 42
4601.33 46
4601.49 50
4601.64 53
4601.80 55
4601.95 56
4602.11 56
4602.26 56
4602.42 55
4602.58 54
4602.73 53
4602.89 52
4603.04 52
4603.20 51
4603.35 50
4603.51 49
4603.66 47
4603.82 45
4603.98 43
4604.13 41
4604.29 40
4604.44 40
4604.60 42
4604.75 46
4604.91 49
4605.07 52
4605.22 54
4605.38 53
4605.53 51
4605.69 47
4605.84 43
4606.00 40
4606.15 39
4606.31 40
4606.47 43
4606.62 47
4606.78 50
4606.93 53
4607.09 54
4607.24 52
4607.40 49
4607.56 45
4607.71 41
4607.87 40
4608.02 42
4608.18 48
4608.33 57
4608.49 70
4608.65 83
4608.80 96
4608.96 107
4609.11 114
4609.27 118
4609.42 119
4609.58 117
4609.74 113
4609.89 107
4610.05 101
4610.20 94
4610.36 88
4610.51 82
4610.67 76
4610.83 71
4610.98 67
4611.14 62
4611.29 58
4611.45 54
4611.60 52
4611.76 50
4611.92 50
4612.07 52
4612.23 55
4612.38 60
4612.54 64
4612.69 68
4612.85 70
4613.01 70
4613.16 67
4613.32 63
4613.47 59
4613.63 55
4613.78 53
4613.94 53
4614.10 57
4614.25 62
4614.41 70
4614.56 79
4614.72 88
4614.88 95
4615.03 100
4615.19 101
4615.34 99
4615.50 94
4615.65 87
4615.81 79
4615.97 71
4616.12 63
4616.28 58
4616.43 54
4616.59 53
4616.74 54
4616.90 57
4617.06 61
4617.21 65
4617.37 69
4617.52 73
4617.68 75
4617.84 76
4617.99 76
4618.15 77
4618.30 78
4618.46 81
4618.61 85
4618.77 90
4618.93 96
4619.08 101
4619.24 104
4619.39 105
4619.55 104
4619.71 100
4619.86 95
4620.02 91
4620.17 87
4620.33 84
4620.49 83
4620.64 83
4620.80 83
4620.95 83
4621.11 84
4621.26 84
4621.42 85
4621.58 86
4621.73 88
4621.89 89
4622.04 91
4622.20 91
4622.36 89
4622.51 86
4622.67 81
4622.82 76
4622.98 70
4623.14 65
4623.29 62
4623.45 61
4623.60 61
4623.76 63
4623.92 66
4624.07 68
4624.23 70
4624.38 72
4624.54 72
4624.70 72
4624.85 72
4625.01 72
4625.16 73
4625.32 75
4625.48 77
4625.63 79
4625.79 81
4625.94 81
4626.10 80
4626.26 77
4626.41 73
4626.57 69
4626.72 64
4626.88 61
4627.04 59
4627.19 59
4627.35 60
4627.50 64
4627.66 70
4627.82 76
4627.97 82
4628.13 86
4628.28 89
4628.44 90
4628.60 89
4628.75 87
4628.91 84
4629.06 81
4629.22 79
4629.38 78
4629.53 77
4629.69 77
4629.84 77
4630.00 77
4630.16 76
4630.31 76
4630.47 76
4630.62 77
4630.78 79
4630.94 83
4631.09 87
4631.25 90
4631.40 93
4631.56 95
4631.72 94
4631.87 92
4632.03 88
4632.18 84
4632.34 81
4632.50 79
4632.65 79
4632.81 80
4632.97 84
4633.12 88
4633.28 91
4633.43 92
4633.59 92
4633.75 89
4633.90 84
4634.06 78
4634.21 72
4634.37 66
4634.53 60
4634.68 55
4634.84 50
4634.99 45
4635.15 40
4635.31 37
4635.46 34
4635.62 33
4635.78 34
4635.93 35
4636.09 35
4636.24 35
4636.40 33
4636.56 30
4636.71 25
4636.87 19
4637.02 12
4637.18 7
4637.34 2
4637.49 0
4637.65 0
4637.81 0
4637.96 0
4638.12 0
4638.27 2
4638.43 3
4638.59 4
4638.74 3
4638.90 2
4639.06 0
4639.21 0
4639.37 0
4639.52 0
4639.68 2
4639.84 8
4639.99 17
4640.15 26
4640.30 36
4640.46 44
4640.62 51
4640.77 55
4640.93 56
4641.09 55
4641.24 53
4641.40 49
4641.55 43
4641.71 36
4641.87 29
4642.02 21
4642.18 13
4642.34 7
4642.49 1
4642.65 0
4642.80 0
4642.96 0
4643.12 0
4643.27 3
4643.43 7
4643.59 11
4643.74 16
4643.90 20
4644.06 24
4644.21 29
4644.37 33
4644.52 37
4644.68 41
4644.84 44
4644.99 46
4645.15 47
4645.31 48
4645.46 47
4645.62 46
4645.77 46
4645.93 46
4646.09 48
4646.24 51
4646.40 55
4646.56 59
4646.71 63
4646.87 67
4647.03 70
4647.18 74
4647.34 79
4647.49 86
4647.65 96
4647.81 108
4647.96 121
4648.12 135
4648.28 150
4648.43 164
4648.59 178
4648.74 191
4648.90 202
4649.06 212
4649.21 220
4649.37 225
4649.53 228
4649.68 229
4649.84 229
4650.00 231
4650.15 235
4650.31 243
4650.47 255
4650.62 272
4650.78 291
4650.93 312
4651.09 331
4651.25 346
4651.40 358
4651.56 365
4651.72 367
4651.87 365
4652.03 361
4652.19 357
4652.34 353
4652.50 352
4652.65 352
4652.81 355
4652.97 360
4653.12 365
4653.28 368
4653.44 370
4653.59 368
4653.75 363
4653.91 356
4654.06 347
4654.22 338
4654.38 330
4654.53 323
4654.69 317
4654.85 311
4655.00 305
4655.16 297
4655.31 288
4655.47 278
4655.63 267
4655.78 256
4655.94 247
4656.10 240
4656.25 235
4656.41 233
4656.57 233
4656.72 234
4656.88 234
4657.04 232
4657.19 227
4657.35 220
4657.51 210
4657.66 198
4657.82 187
4657.98 177
4658.13 168
4658.29 162
4658.44 158
4658.60 154
4658.76 152
4658.91 150
4659.07 147
4659.23 145
4659.38 144
4659.54 142
4659.70 142
4659.85 141
4660.01 140
4660.17 138
4660.32 136
4660.48 132
4660.64 128
4660.79 123
4660.95 117
4661.11 112
4661.26 107
4661.42 102
4661.58 98
4661.73 95
4661.89 93
4662.05 92
4662.20 93
4662.36 95
4662.52 98
4662.67 101
4662.83 104
4662.99 106
4663.14 107
4663.30 107
4663.46 106
4663.61 104
4663.77 101
4663.93 97
4664.08 94
4664.24 90
4664.39 88
4664.55 86
4664.71 84
4664.86 83
4665.02 81
4665.18 78
4665.33 74
4665.49 69
4665.65 64
4665.80 58
4665.96 53
4666.12 48
4666.27 44
4666.43 41
4666.59 38
4666.74 35
4666.90 33
4667.06 32
4667.21 32
4667.37 34
4667.53 36
4667.68 38
4667.84 40
4668.00 42
4668.15 42
4668.31 42
4668.47 41
4668.62 40
4668.78 39
4668.94 38
4669.10 35
4669.25 32
4669.41 28
4669.57 23
4669.72 18
4669.88 13
4670.04 10
4670.19 8
4670.35 7
4670.51 7
4670.66 7
4670.82 6
4670.98 5
4671.13 5
4671.29 4
4671.45 4
4671.60 5
4671.76 6
4671.92 8
4672.07 10
4672.23 14
4672.39 18
4672.54 23
4672.70 29
4672.86 34
4673.01 38
4673.17 39
4673.33 38
4673.48 35
4673.64 31
4673.80 26
4673.95 21
4674.11 17
4674.27 15
4674.42 14
4674.58 15
4674.74 17
4674.90 21
4675.05 25
4675.21 29
4675.37 34
4675.52 39
4675.68 43
4675.84 46
4675.99 48
4676.15 48
4676.31 46
4676.46 43
4676.62 39
4676.78 34
4676.93 29
4677.09 24
4677.25 20
4677.40 17
4677.56 15
4677.72 13
4677.88 11
4678.03 11
4678.19 12
4678.35 15
4678.50 21
4678.66 28
4678.82 37
4678.97 45
4679.13 53
4679.29 58
4679.44 62
4679.60 63
4679.76 64
4679.91 64
4680.07 64
4680.23 65
4680.39 66
4680.54 66
4680.70 66
4680.86 65
4681.01 63
4681.17 58
4681.33 53
4681.48 47
4681.64 40
4681.80 35
4681.95 30
4682.11 26
4682.27 24
4682.43 22
4682.58 21
4682.74 20
4682.90 20
4683.05 20
4683.21 21
4683.37 23
4683.52 25
4683.68 28
4683.84 30
4683.99 31
4684.15 31
4684.31 31
4684.47 31
4684.62 32
4684.78 34
4684.94 37
4685.09 40
4685.25 43
4685.41 45
4685.56 46
4685.72 45
4685.88 44
4686.04 42
4686.19 40
4686.35 38
4686.51 37
4686.66 35
4686.82 33
4686.98 30
4687.13 26
4687.29 22
4687.45 18
4687.61 13
4687.76 9
4687.92 5
4688.08 3
4688.23 2
4688.39 2
4688.55 3
4688.70 5
4688.86 7
4689.02 7
4689.18 7
4689.33 6
4689.49 3
4689.65 0
4689.80 0
4689.96 0
4690.12 0
4690.28 0
4690.43 0
4690.59 0
4690.75 0
4690.90 0
4691.06 4
4691.22 7
4691.37 9
4691.53 10
4691.69 11
4691.85 10
4692.00 10
4692.16 10
4692.32 10
4692.47 10
4692.63 11
4692.79 12
4692.95 14
4693.10 16
4693.26 18
4693.42 19
4693.57 19
4693.73 18
4693.89 15
4694.05 12
4694.20 7
4694.36 3
4694.52 0
4694.67 0
4694.83 0
4694.99 0
4695.15 0
4695.30 0
4695.46 3
4695.62 13
4695.77 25
4695.93 39
4696.09 52
4696.25 65
4696.40 76
4696.56 86
4696.72 94
4696.87 100
4697.03 103
4697.19 105
4697.35 105
4697.50 103
4697.66 98
4697.82 92
4697.97 85
4698.13 77
4698.29 70
4698.45 64
4698.60 59
4698.76 57
4698.92 57
4699.08 58
4699.23 60
4699.39 62
4699.55 62
4699.70 62
4699.86 61
4700.02 60
4700.18 58
4700.33 57
4700.49 56
4700.65 57
4700.80 58
4700.96 60
4701.12 63
4701.28 65
4701.43 67
4701.59 68
4701.75 69
4701.91 71
4702.06 72
4702.22 75
4702.38 80
4702.53 86
4702.69 94
4702.85 105
4703.01 116
4703.16 129
4703.32 142
4703.48 155
4703.64 168
4703.79 182
4703.95 198
4704.11 218
4704.26 242
4704.42 271
4704.58 305
4704.74 345
4704.89 387
4705.05 432
4705.21 477
4705.37 521
4705.52 565
4705.68 606
4705.84 646
4706.00 684
4706.15 719
4706.31 751
4706.47 779
4706.62 802
4706.78 821
4706.94 834
4707.10 845
4707.25 852
4707.41 858
4707.57 864
4707.73 870
4707.88 877
4708.04 885
4708.20 894
4708.36 903
4708.51 913
4708.67 922
4708.83 930
4708.98 937
4709.14 943
4709.30 946
4709.46 947
4709.61 946
4709.77 942
4709.93 934
4710.09 923
4710.24 909
4710.40 890
4710.56 868
4710.72 844
4710.87 817
4711.03 791
4711.19 765
4711.35 739
4711.50 714
4711.66 690
4711.82 666
4711.98 641
4712.13 617
4712.29 592
4712.45 568
4712.61 543
4712.76 519
4712.92 495
4713.08 470
4713.24 443
4713.39 417
4713.55 390
4713.71 363
4713.86 339
4714.02 316
4714.18 296
4714.34 278
4714.49 262
4714.65 248
4714.81 236
4714.97 225
4715.12 215
4715.28 206
4715.44 198
4715.60 190
4715.75 181
4715.91 171
4716.07 160
4716.23 149
4716.38 138
4716.54 129
4716.70 122
4716.86 117
4717.01 113
4717.17 110
4717.33 105
4717.49 98
4717.64 88
4717.80 76
4717.96 62
4718.12 47
4718.28 35
4718.43 25
4718.59 18
4718.75 16
4718.91 17
4719.06 21
4719.22 25
4719.38 29
4719.54 31
4719.69 32
4719.85 31
4720.01 29
4720.17 26
4720.32 24
4720.48 22
4720.64 22
4720.80 22
4720.95 23
4721.11 24
4721.27 24
4721.43 24
4721.58 22
4721.74 20
4721.90 18
4722.06 17
4722.21 16
4722.37 15
4722.53 16
4722.69 17
4722.84 18
4723.00 20
4723.16 23
4723.32 26
4723.48 29
4723.63 31
4723.79 33
4723.95 35
4724.11 35
4724.26 33
4724.42 31
4724.58 28
4724.74 26
4724.89 23
4725.05 22
4725.21 21
4725.37 19
4725.52 18
4725.68 16
4725.84 13
4726.00 11
4726.16 8
4726.31 7
4726.47 5
4726.63 5
4726.79 5
4726.94 4
4727.10 4
4727.26 4
4727.42 4
4727.57 5
4727.73 6
4727.89 8
4728.05 11
4728.21 15
4728.36 20
4728.52 25
4728.68 29
4728.84 34
4728.99 38
4729.15 41
4729.31 43
4729.47 43
4729.62 43
4729.78 42
4729.94 40
4730.10 38
4730.26 36
4730.41 34
4730.57 33
4730.73 31
4730.89 31
4731.04 30
4731.20 30
4731.36 31
4731.52 31
4731.68 31
4731.83 30
4731.99 28
4732.15 25
4732.31 22
4732.46 18
4732.62 16
4732.78 14
4732.94 14
4733.10 16
4733.25 20
4733.41 24
4733.57 29
4733.73 33
4733.88 36
4734.04 38
4734.20 39
4734.36 39
4734.52 39
4734.67 38
4734.83 38
4734.99 38
4735.15 39
4735.30 39
4735.46 40
4735.62 41
4735.78 41
4735.94 40
4736.09 38
4736.25 36
4736.41 34
4736.57 31
4736.72 29
4736.88 27
4737.04 25
4737.20 24
4737.36 23
4737.51 22
4737.67 22
4737.83 21
4737.99 20
4738.15 20
4738.30 19
4738.46 20
4738.62 20
4738.78 22
4738.94 23
4739.09 25
4739.25 25
4739.41 25
4739.57 24
4739.72 22
4739.88 19
4740.04 17
4740.20 14
4740.36 11
4740.51 8
4740.67 6
4740.83 3
4740.99 1
4741.15 0
4741.30 0
4741.46 0
4741.62 0
4741.78 0
4741.94 0
4742.09 0
4742.25 0
4742.41 0
4742.57 1
4742.73 2
4742.88 4
4743.04 7
4743.20 11
4743.36 16
4743.51 22
4743.67 28
4743.83 33
4743.99 38
4744.15 43
4744.30 46
4744.46 48
4744.62 48
4744.78 48
4744.94 47
4745.09 44
4745.25 42
4745.41 39
4745.57 36
4745.73 34
4745.88 33
4746.04 32
4746.20 32
4746.36 32
4746.52 32
4746.67 32
4746.83 30
4746.99 28
4747.15 25
4747.31 22
4747.46 19
4747.62 18
4747.78 17
4747.94 19
4748.10 22
4748.25 26
4748.41 31
4748.57 37
4748.73 42
4748.89 46
4749.04 49
4749.20 50
4749.36 50
4749.52 48
4749.68 45
4749.84 41
4749.99 38
4750.15 37
4750.31 37
4750.47 38
4750.63 42
4750.78 46
4750.94 50
4751.10 52
4751.26 54
4751.42 53
4751.57 51
4751.73 48
4751.89 46
4752.05 44
4752.21 44
4752.36 46
4752.52 49
4752.68 53
4752.84 56
4753.00 58
4753.16 58
4753.31 55
4753.47 51
4753.63 46
4753.79 41
4753.95 37
4754.10 35
4754.26 35
4754.42 38
4754.58 41
4754.74 45
4754.89 49
4755.05 51
4755.21 51
4755.37 49
4755.53 46
4755.69 41
4755.84 36
4756.00 31
4756.16 27
4756.32 23
4756.48 20
4756.63 18
4756.79 16
4756.95 13
4757.11 11
4757.27 7
4757.43 3
4757.58 0
4757.74 0
4757.90 0
4758.06 0
4758.22 0
4758.37 0
4758.53 0
4758.69 0
4758.85 2
4759.01 6
4759.17 10
4759.32 13
4759.48 17
4759.64 20
4759.80 23
4759.96 27
4760.12 31
4760.27 35
4760.43 38
4760.59 41
4760.75 43
4760.91 43
4761.06 42
4761.22 39
4761.38 36
4761.54 33
4761.70 31
4761.86 31
4762.01 33
4762.17 36
4762.33 40
4762.49 45
4762.65 49
4762.81 53
4762.96 56
4763.12 59
4763.28 60
4763.44 59
4763.60 58
4763.76 55
4763.91 51
4764.07 47
4764.23 45
4764.39 44
4764.55 45
4764.71 49
4764.86 55
4765.02 63
4765.18 71
4765.34 77
4765.50 82
4765.65 85
4765.81 86
4765.97 85
4766.13 84
4766.29 82
4766.45 82
4766.61 82
4766.76 84
4766.92 87
4767.08 90
4767.24 93
4767.40 95
4767.56 98
4767.71 100
4767.87 101
4768.03 103
4768.19 106
4768.35 109
4768.51 112
4768.66 115
4768.82 117
4768.98 118
4769.14 118
4769.30 115
4769.46 111
4769.61 106
4769.77 99
4769.93 91
4770.09 84
4770.25 77
4770.41 73
4770.56 71
4770.72 70
4770.88 70
4771.04 71
4771.20 72
4771.36 71
4771.51 71
4771.67 71
4771.83 72
4771.99 75
4772.15 80
4772.31 86
4772.47 92
4772.62 97
4772.78 100
4772.94 101
4773.10 99
4773.26 96
4773.42 91
4773.57 86
4773.73 81
4773.89 75
4774.05 70
4774.21 65
4774.37 60
4774.53 54
4774.68 49
4774.84 43
4775.00 39
4775.16 35
4775.32 34
4775.48 34
4775.63 36
4775.79 38
4775.95 40
4776.11 41
4776.27 39
4776.43 37
4776.59 34
4776.74 30
4776.90 28
4777.06 27
4777.22 28
4777.38 30
4777.54 32
4777.70 35
4777.85 37
4778.01 39
4778.17 40
4778.33 40
4778.49 40
4778.65 38
4778.81 36
4778.96 33
4779.12 29
4779.28 25
4779.44 19
4779.60 14
4779.76 11
4779.92 9
4780.07 10
4780.23 14
4780.39 21
4780.55 29
4780.71 37
4780.87 43
4781.03 48
4781.18 50
4781.34 51
4781.50 52
4781.66 53
4781.82 55
4781.98 59
4782.14 64
4782.29 69
4782.45 74
4782.61 78
4782.77 80
4782.93 82
4783.09 82
4783.25 82
4783.40 83
4783.56 84
4783.72 87
4783.88 90
4784.04 94
4784.20 98
4784.36 103
4784.51 107
4784.67 111
4784.83 114
4784.99 116
4785.15 119
4785.31 123
4785.47 130
4785.63 140
4785.78 153
4785.94 171
4786.10 193
4786.26 217
4786.42 243
4786.58 270
4786.74 296
4786.89 322
4787.05 345
4787.21 366
4787.37 385
4787.53 403
4787.69 419
4787.85 434
4788.01 449
4788.16 463
4788.32 477
4788.48 491
4788.64 504
4788.80 516
4788.96 527
4789.12 535
4789.28 541
4789.43 543
4789.59 542
4789.75 539
4789.91 534
4790.07 527
4790.23 520
4790.39 514
4790.55 507
4790.70 501
4790.86 493
4791.02 483
4791.18 471
4791.34 455
4791.50 436
4791.66 415
4791.82 394
4791.97 373
4792.13 354
4792.29 336
4792.45 322
4792.61 310
4792.77 300
4792.93 293
4793.09 288
4793.24 284
4793.40 281
4793.56 278
4793.72 274
4793.88 269
4794.04 262
4794.20 254
4794.36 247
4794.51 240
4794.67 235
4794.83 232
4794.99 231
4795.15 231
4795.31 232
4795.47 233
4795.63 233
4795.79 231
4795.94 227
4796.10 222
4796.26 215
4796.42 209
4796.58 203
4796.74 198
4796.90 197
4797.06 197
4797.21 200
4797.37 206
4797.53 213
4797.69 221
4797.85 230
4798.01 237
4798.17 243
4798.33 248
4798.49 249
4798.64 248
4798.80 244
4798.96 237
4799.12 229
4799.28 220
4799.44 211
4799.60 203
4799.76 196
4799.92 190
4800.07 187
4800.23 184
4800.39 184
4800.55 183
4800.71 181
4800.87 179
4801.03 176
4801.19 171
4801.35 166
4801.50 161
4801.66 156
4801.82 152
4801.98 148
4802.14 143
4802.30 139
4802.46 133
4802.62 126
4802.78 118
4802.94 110
4803.09 104
4803.25 98
4803.41 93
4803.57 89
4803.73 86
4803.89 83
4804.05 80
4804.21 76
4804.37 73
4804.52 69
4804.68 66
4804.84 62
4805.00 59
4805.16 56
4805.32 53
4805.48 51
4805.64 49
4805.80 49
4805.96 49
4806.11 51
4806.27 52
4806.43 52
4806.59 51
4806.75 48
4806.91 44
4807.07 37
4807.23 31
4807.39 24
4807.55 18
4807.70 13
4807.86 10
4808.02 9
4808.18 9
4808.34 10
4808.50 12
4808.66 16
4808.82 20
4808.98 26
4809.14 32
4809.30 39
4809.45 46
4809.61 54
4809.77 61
4809.93 68
4810.09 74
4810.25 79
4810.41 81
4810.57 81
4810.73 79
4810.89 77
4811.05 74
4811.20 73
4811.36 72
4811.52 73
4811.68 74
4811.84 75
4812.00 75
4812.16 74
4812.32 73
4812.48 72
4812.64 72
4812.80 73
4812.95 74
4813.11 76
4813.27 79
4813.43 81
4813.59 81
4813.75 81
4813.91 78
4814.07 74
4814.23 68
4814.39 61
4814.55 54
4814.70 48
4814.86 43
4815.02 41
4815.18 42
4815.34 45
4815.50 51
4815.66 57
4815.82 63
4815.98 68
4816.14 71
4816.30 72
4816.46 73
4816.61 74
4816.77 74
4816.93 75
4817.09 77
4817.25 79
4817.41 81
4817.57 83
4817.73 86
4817.89 88
4818.05 89
4818.21 90
4818.37 90
4818.52 88
4818.68 84
4818.84 79
4819.00 73
4819.16 68
4819.32 63
4819.48 59
4819.64 55
4819.80 51
4819.96 47
4820.12 41
4820.28 34
4820.44 26
4820.59 19
4820.75 14
4820.91 11
4821.07 11
4821.23 14
4821.39 19
4821.55 26
4821.71 33
4821.87 40
4822.03 46
4822.19 51
4822.35 56
4822.51 59
4822.67 63
4822.82 67
4822.98 70
4823.14 74
4823.30 76
4823.46 78
4823.62 77
4823.78 76
4823.94 74
4824.10 72
4824.26 71
4824.42 72
4824.58 77
4824.74 85
4824.90 95
4825.05 107
4825.21 120
4825.37 131
4825.53 141
4825.69 148
4825.85 152
4826.01 155
4826.17 156
4826.33 157
4826.49 160
4826.65 164
4826.81 169
4826.97 174
4827.13 179
4827.29 181
4827.44 182
4827.60 181
4827.76 178
4827.92 174
4828.08 169
4828.24 164
4828.40 159
4828.56 153
4828.72 147
4828.88 139
4829.04 131
4829.20 122
4829.36 112
4829.52 102
4829.68 94
4829.84 88
4829.99 85
4830.15 85
4830.31 87
4830.47 90
4830.63 94
4830.79 97
4830.95 100
4831.11 100
4831.27 100
4831.43 98
4831.59 96
4831.75 94
4831.91 92
4832.07 91
4832.23 90
4832.39 91
4832.55 93
4832.70 96
4832.86 99
4833.02 102
4833.18 103
4833.34 103
4833.50 101
4833.66 96
4833.82 88
4833.98 80
4834.14 70
4834.30 60
4834.46 52
4834.62 45
4834.78 40
4834.94 38
4835.10 37
4835.26 39
4835.42 41
4835.58 44
4835.73 46
4835.89 48
4836.05 48
4836.21 47
4836.37 45
4836.53 42
4836.69 39
4836.85 35
4837.01 33
4837.17 32
4837.33 32
4837.49 33
4837.65 36
4837.81 39
4837.97 42
4838.13 45
4838.29 46
4838.45 46
4838.61 44
4838.77 41
4838.93 37
4839.08 32
4839.24 28
4839.40 24
4839.56 20
4839.72 18
4839.88 17
4840.04 18
4840.20 18
4840.36 18
4840.52 18
4840.68 18
4840.84 16
4841.00 15
4841.16 13
4841.32 11
4841.48 10
4841.64 10
4841.80 9
4841.96 8
4842.12 7
4842.28 5
4842.44 3
4842.60 1
4842.76 0
4842.91 0
4843.07 0
4843.23 0
4843.39 0
4843.55 0
4843.71 0
4843.87 0
4844.03 1
4844.19 1
4844.35 2
4844.51 3
4844.67 5
4844.83 9
4844.99 14
4845.15 18
4845.31 23
4845.47 26
4845.63 27
4845.79 26
4845.95 24
4846.11 21
4846.27 18
4846.43 15
4846.59 14
4846.75 13
4846.91 14
4847.07 15
4847.23 17
4847.38 20
4847.54 24
4847.70 29
4847.86 35
4848.02 40
4848.18 44
4848.34 45
4848.50 45
4848.66 42
4848.82 37
4848.98 32
4849.14 27
4849.30 23
4849.46 21
4849.62 20
4849.78 22
4849.94 27
4850.10 33
4850.26 42
4850.42 52
4850.58 63
4850.74 73
4850.90 81
4851.06 86
4851.22 88
4851.38 87
4851.54 83
4851.70 76
4851.86 69
4852.02 62
4852.18 57
4852.34 53
4852.50 52
4852.66 52
4852.82 54
4852.98 58
4853.14 63
4853.30 68
4853.45 73
4853.61 77
4853.77 81
4853.93 83
4854.09 85
4854.25 87
4854.41 89
4854.57 90
4854.73 92
4854.89 93
4855.05 94
4855.21 94
4855.37 93
4855.53 91
4855.69 88
4855.85 84
4856.01 80
4856.17 77
4856.33 74
4856.49 73
4856.65 74
4856.81 76
4856.97 79
4857.13 83
4857.29 86
4857.45 88
4857.61 88
4857.77 87
4857.93 85
4858.09 82
4858.25 79
4858.41 78
4858.57 78
4858.73 80
4858.89 85
4859.05 91
4859.21 98
4859.37 105
4859.53 111
4859.69 116
4859.85 118
4860.01 117
4860.17 114
4860.33 110
4860.49 104
4860.65 97
4860.81 91
4860.97 86
4861.13 83
4861.29 81
4861.45 80
4861.61 80
4861.77 81
4861.93 81
4862.09 80
4862.25 78
4862.41 76
4862.57 75
4862.73 73
4862.89 71
4863.05 68
4863.21 64
4863.37 59
4863.53 54
4863.69 48
4863.85 44
4864.01 43
4864.17 45
4864.33 51
4864.49 59
4864.65 69
4864.81 78
4864.97 87
4865.13 94
4865.29 99
4865.45 104
4865.61 107
4865.77 111
4865.93 114
4866.09 117
4866.25 119
4866.41 121
4866.57 121
4866.73 120
4866.89 117
4867.05 112
4867.21 106
4867.37 99
4867.53 92
4867.69 86
4867.85 83
4868.01 81
4868.17 82
4868.33 85
4868.49 88
4868.65 90
4868.81 92
4868.97 93
4869.13 93
4869.29 91
4869.45 89
4869.61 87
4869.77 86
4869.93 85
4870.09 85
4870.25 84
4870.41 84
4870.57 82
4870.73 79
4870.89 75
4871.05 69
4871.21 63
4871.37 58
4871.53 54
4871.69 52
4871.85 51
4872.01 53
4872.17 56
4872.33 60
4872.49 64
4872.65 68
4872.81 71
4872.97 74
4873.13 75
4873.29 75
4873.45 73
4873.61 69
4873.77 63
4873.93 55
4874.09 47
4874.25 40
4874.41 34
4874.57 30
4874.73 29
4874.89 29
4875.05 32
4875.21 35
4875.37 38
4875.53 40
4875.69 40
4875.85 39
4876.01 37
4876.17 33
4876.33 29
4876.49 25
4876.65 22
4876.81 20
4876.97 19
4877.13 20
4877.29 23
4877.45 26
4877.61 30
4877.77 33
4877.93 35
4878.09 38
4878.25 40
4878.41 41
4878.57 43
4878.73 44
4878.89 46
4879.05 47
4879.21 47
4879.37 46
4879.54 45
4879.70 42
4879.86 40
4880.02 37
4880.18 35
4880.34 34
4880.50 34
4880.66 36
4880.82 37
4880.98 39
4881.14 41
4881.30 42
4881.46 43
4881.62 45
4881.78 46
4881.94 49
4882.10 53
4882.26 57
4882.42 60
4882.58 64
4882.74 66
4882.90 69
4883.06 71
4883.22 73
4883.38 76
4883.54 79
4883.70 81
4883.86 83
4884.02 85
4884.18 84
4884.34 83
4884.50 80
4884.66 77
4884.82 72
4884.98 67
4885.14 63
4885.30 58
4885.46 55
4885.63 52
4885.79 52
4885.95 53
4886.11 57
4886.27 63
4886.43 69
4886.59 74
4886.75 78
4886.91 80
4887.07 80
4887.23 78
4887.39 75
4887.55 72
4887.71 68
4887.87 63
4888.03 58
4888.19 53
4888.35 49
4888.51 45
4888.67 43
4888.83 42
4888.99 43
4889.15 44
4889.31 46
4889.47 47
4889.63 48
4889.79 49
4889.95 49
4890.12 49
4890.28 48
4890.44 47
4890.60 44
4890.76 40
4890.92 35
4891.08 29
4891.24 24
4891.40 18
4891.56 15
4891.72 13
4891.88 12
4892.04 12
4892.20 13
4892.36 13
4892.52 12
4892.68 10
4892.84 6
4893.00 0
4893.16 0
4893.32 0
4893.48 0
4893.64 0
4893.80 0
4893.97 0
4894.13 0
4894.29 4
4894.45 9
4894.61 12
4894.77 13
4894.93 12
4895.09 9
4895.25 6
4895.41 3
4895.57 0
4895.73 0
4895.89 0
4896.05 0
4896.21 3
4896.37 7
4896.53 11
4896.69 16
4896.85 21
4897.01 24
4897.17 26
4897.34 27
4897.50 26
4897.66 24
4897.82 21
4897.98 19
4898.14 18
4898.30 16
4898.46 16
4898.62 16
4898.78 17
4898.94 19
4899.10 21
4899.26 24
4899.42 27
4899.58 32
4899.74 37
4899.90 42
4900.06 46
4900.22 48
4900.39 49
4900.55 49
4900.71 47
4900.87 45
4901.03 44
4901.19 42
4901.35 41
4901.51 39
4901.67 38
4901.83 37
4901.99 36
4902.15 35
4902.31 35
4902.47 36
4902.63 37
4902.79 37
4902.95 37
4903.12 35
4903.28 31
4903.44 27
4903.60 22
4903.76 18
4903.92 16
4904.08 15
4904.24 15
4904.40 15
4904.56 16
4904.72 16
4904.88 14
4905.04 13
4905.20 10
4905.36 8
4905.52 7
4905.69 7
4905.85 8
4906.01 10
4906.17 12
4906.33 14
4906.49 16
4906.65 17
4906.81 18
4906.97 19
4907.13 22
4907.29 25
4907.45 30
4907.61 35
4907.77 40
4907.93 44
4908.10 47
4908.26 50
4908.42 52
4908.58 54
4908.74 56
4908.90 59
4909.06 62
4909.22 65
4909.38 66
4909.54 67
4909.70 66
4909.86 64
4910.02 62
4910.18 60
4910.35 59
4910.51 57
4910.67 55
4910.83 52
4910.99 49
4911.15 45
4911.31 41
4911.47 39
4911.63 38
4911.79 38
4911.95 39
4912.11 40
4912.27 40
4912.43 39
4912.60 38
4912.76 35
4912.92 34
4913.08 33
4913.24 35
4913.40 38
4913.56 42
4913.72 45
4913.88 48
4914.04 50
4914.20 49
4914.36 46
4914.52 43
4914.69 40
4914.85 38
4915.01 38
4915.17 39
4915.33 42
4915.49 47
4915.65 51
4915.81 55
4915.97 59
4916.13 62
4916.29 64
4916.45 66
4916.62 67
4916.78 68
4916.94 68
4917.10 67
4917.26 64
4917.42 61
4917.58 57
4917.74 53
4917.90 49
4918.06 46
4918.22 43
4918.38 40
4918.55 38
4918.71 37
4918.87 37
4919.03 38
4919.19 41
4919.35 47
4919.51 53
4919.67 60
4919.83 66
4919.99 70
4920.15 71
4920.32 67
4920.48 59
4920.64 49
4920.80 37
4920.96 25
4921.12 14
4921.28 6
[truncated: 726,999 more chars]
