# Supplementary material for: Methylobacterium Species Promoting Rice and Barley Growth and Interaction Specificity Revealed with Whole-Cell Matrix-Assisted Laser Desorption / Ionization-Time-of-Flight Mass Spectrometry (MALDI-TOF/MS) Analysis
Source: PLoS One. 2015 Jun 8;10(6):e0129509. doi: 10.1371/journal.pone.0129509 (PMC4460032; doi:10.1371/journal.pone.0129509)
Supplement: S2 Data — (ZIP) [file pone.0129509.s002.zip › Supplementary data 2 (ms from inoculated rice)/92a-15 .txt]

782.21 0
782.28 0
782.34 0
782.40 0
782.47 0
782.53 0
782.60 0
782.66 0
782.72 0
782.79 0
782.85 0
782.92 0
782.98 0
783.04 0
783.11 0
783.17 0
783.24 0
783.30 0
783.36 0
783.43 0
783.49 0
783.56 0
783.62 0
783.68 0
783.75 0
783.81 0
783.88 0
783.94 0
784.01 0
784.07 0
784.13 0
784.20 0
784.26 0
784.33 0
784.39 0
784.45 0
784.52 0
784.58 0
784.65 0
784.71 0
784.77 0
784.84 0
784.90 0
784.97 0
785.03 0
785.09 0
785.16 0
785.22 0
785.29 0
785.35 0
785.42 0
785.48 0
785.54 0
785.61 0
785.67 0
785.74 0
785.80 0
785.86 0
785.93 0
785.99 0
786.06 0
786.12 0
786.19 0
786.25 0
786.31 0
786.38 0
786.44 0
786.51 0
786.57 0
786.63 0
786.70 0
786.76 0
786.83 0
786.89 0
786.96 0
787.02 0
787.08 0
787.15 0
787.21 0
787.28 0
787.34 0
787.41 0
787.47 0
787.53 0
787.60 0
787.66 0
787.73 0
787.79 0
787.85 0
787.92 0
787.98 0
788.05 0
788.11 0
788.18 0
788.24 0
788.30 0
788.37 0
788.43 0
788.50 0
788.56 0
788.63 0
788.69 0
788.75 0
788.82 0
788.88 0
788.95 0
789.01 0
789.08 0
789.14 0
789.20 0
789.27 0
789.33 0
789.40 0
789.46 0
789.53 0
789.59 0
789.65 0
789.72 0
789.78 0
789.85 0
789.91 0
789.98 0
790.04 0
790.10 0
790.17 0
790.23 0
790.30 0
790.36 0
790.43 0
790.49 0
790.56 0
790.62 0
790.68 0
790.75 0
790.81 0
790.88 0
790.94 0
791.01 0
791.07 0
791.13 0
791.20 0
791.26 0
791.33 0
791.39 0
791.46 0
791.52 0
791.59 0
791.65 0
791.71 0
791.78 0
791.84 0
791.91 0
791.97 0
792.04 0
792.10 0
792.16 0
792.23 0
792.29 0
792.36 0
792.42 0
792.49 0
792.55 0
792.62 0
792.68 0
792.74 0
792.81 0
792.87 0
792.94 0
793.00 0
793.07 0
793.13 0
793.20 0
793.26 0
793.32 0
793.39 0
793.45 0
793.52 0
793.58 0
793.65 0
793.71 0
793.78 0
793.84 0
793.91 0
793.97 0
794.03 0
794.10 0
794.16 0
794.23 0
794.29 0
794.36 0
794.42 0
794.49 0
794.55 0
794.61 0
794.68 0
794.74 0
794.81 0
794.87 0
794.94 0
795.00 0
795.07 0
795.13 0
795.20 0
795.26 0
795.32 0
795.39 0
795.45 0
795.52 0
795.58 0
795.65 0
795.71 0
795.78 0
795.84 0
795.91 0
795.97 0
796.03 0
796.10 0
796.16 0
796.23 0
796.29 0
796.36 0
796.42 0
796.49 0
796.55 0
796.62 0
796.68 0
796.75 0
796.81 0
796.87 0
796.94 0
797.00 0
797.07 0
797.13 0
797.20 0
797.26 0
797.33 0
797.39 0
797.46 0
797.52 0
797.59 0
797.65 0
797.71 0
797.78 0
797.84 0
797.91 0
797.97 0
798.04 0
798.10 0
798.17 0
798.23 0
798.30 0
798.36 0
798.43 0
798.49 0
798.56 0
798.62 0
798.68 0
798.75 0
798.81 0
798.88 0
798.94 0
799.01 0
799.07 0
799.14 0
799.20 0
799.27 0
799.33 0
799.40 0
799.46 0
799.53 0
799.59 0
799.65 0
799.72 0
799.78 0
799.85 0
799.91 0
799.98 0
800.04 0
800.11 0
800.17 0
800.24 0
800.30 0
800.37 0
800.43 0
800.50 0
800.56 0
800.63 0
800.69 0
800.76 0
800.82 0
800.89 0
800.95 0
801.01 0
801.08 0
801.14 0
801.21 0
801.27 0
801.34 0
801.40 0
801.47 0
801.53 0
801.60 0
801.66 0
801.73 0
801.79 0
801.86 0
801.92 0
801.99 0
802.05 0
802.12 0
802.18 0
802.25 0
802.31 0
802.38 0
802.44 0
802.51 0
802.57 0
802.63 0
802.70 0
802.76 0
802.83 0
802.89 0
802.96 0
803.02 0
803.09 0
803.15 0
803.22 0
803.28 0
803.35 0
803.41 0
803.48 0
803.54 0
803.61 0
803.67 0
803.74 0
803.80 0
803.87 0
803.93 0
804.00 0
804.06 0
804.13 0
804.19 0
804.26 0
804.32 0
804.39 0
804.45 0
804.52 0
804.58 0
804.65 0
804.71 0
804.78 0
804.84 0
804.91 0
804.97 0
805.04 0
805.10 0
805.17 0
805.23 0
805.30 0
805.36 0
805.43 0
805.49 0
805.56 0
805.62 0
805.69 0
805.75 0
805.82 0
805.88 0
805.95 0
806.01 0
806.08 0
806.14 0
806.21 0
806.27 0
806.34 0
806.40 0
806.47 0
806.53 0
806.60 0
806.66 0
806.73 0
806.79 0
806.86 0
806.92 0
806.99 0
807.05 0
807.12 0
807.18 0
807.25 0
807.31 0
807.38 0
807.44 0
807.51 0
807.57 0
807.64 0
807.70 0
807.77 0
807.83 0
807.90 0
807.96 0
808.03 0
808.09 0
808.16 0
808.22 0
808.29 0
808.35 0
808.42 0
808.48 0
808.55 0
808.61 0
808.68 0
808.74 0
808.81 0
808.87 0
808.94 0
809.00 0
809.07 0
809.13 0
809.20 0
809.26 0
809.33 0
809.39 0
809.46 0
809.52 0
809.59 0
809.65 0
809.72 0
809.78 0
809.85 0
809.91 0
809.98 0
810.04 0
810.11 0
810.17 0
810.24 0
810.30 0
810.37 0
810.43 0
810.50 0
810.57 0
810.63 0
810.70 0
810.76 0
810.83 0
810.89 0
810.96 0
811.02 0
811.09 0
811.15 0
811.22 0
811.28 0
811.35 0
811.41 0
811.48 0
811.54 0
811.61 0
811.67 0
811.74 0
811.80 0
811.87 0
811.93 0
812.00 0
812.06 0
812.13 0
812.20 0
812.26 0
812.33 0
812.39 0
812.46 0
812.52 0
812.59 0
812.65 0
812.72 0
812.78 0
812.85 0
812.91 0
812.98 0
813.04 0
813.11 0
813.17 0
813.24 0
813.30 0
813.37 0
813.43 0
813.50 0
813.57 0
813.63 0
813.70 0
813.76 0
813.83 0
813.89 0
813.96 0
814.02 0
814.09 0
814.15 0
814.22 0
814.28 0
814.35 0
814.41 0
814.48 0
814.54 0
814.61 0
814.68 0
814.74 0
814.81 0
814.87 0
814.94 0
815.00 0
815.07 0
815.13 0
815.20 0
815.26 0
815.33 0
815.39 0
815.46 0
815.53 0
815.59 0
815.66 0
815.72 0
815.79 0
815.85 0
815.92 0
815.98 0
816.05 0
816.11 0
816.18 0
816.24 0
816.31 0
816.37 0
816.44 0
816.51 0
816.57 0
816.64 0
816.70 0
816.77 0
816.83 0
816.90 0
816.96 0
817.03 0
817.09 0
817.16 0
817.23 0
817.29 0
817.36 0
817.42 0
817.49 0
817.55 0
817.62 0
817.68 0
817.75 0
817.81 0
817.88 0
817.95 0
818.01 0
818.08 0
818.14 0
818.21 0
818.27 0
818.34 0
818.40 0
818.47 0
818.53 0
818.60 0
818.67 0
818.73 0
818.80 0
818.86 0
818.93 0
818.99 0
819.06 0
819.12 0
819.19 0
819.25 0
819.32 0
819.39 0
819.45 0
819.52 0
819.58 0
819.65 0
819.71 0
819.78 0
819.84 0
819.91 0
819.98 0
820.04 0
820.11 0
820.17 0
820.24 0
820.30 0
820.37 0
820.43 0
820.50 0
820.57 0
820.63 0
820.70 0
820.76 0
820.83 0
820.89 0
820.96 0
821.02 0
821.09 0
821.16 0
821.22 0
821.29 0
821.35 0
821.42 0
821.48 0
821.55 0
821.61 0
821.68 0
821.75 0
821.81 0
821.88 0
821.94 0
822.01 0
822.07 0
822.14 0
822.21 0
822.27 0
822.34 0
822.40 0
822.47 0
822.53 0
822.60 0
822.66 0
822.73 0
822.80 0
822.86 0
822.93 0
822.99 0
823.06 0
823.12 0
823.19 0
823.26 0
823.32 0
823.39 0
823.45 0
823.52 0
823.58 0
823.65 0
823.72 0
823.78 0
823.85 0
823.91 0
823.98 0
824.04 0
824.11 0
824.18 0
824.24 0
824.31 0
824.37 0
824.44 0
824.50 0
824.57 0
824.64 0
824.70 0
824.77 0
824.83 0
824.90 0
824.96 0
825.03 0
825.10 0
825.16 0
825.23 0
825.29 0
825.36 0
825.42 0
825.49 0
825.56 0
825.62 0
825.69 0
825.75 0
825.82 0
825.88 0
825.95 0
826.02 0
826.08 0
826.15 0
826.21 0
826.28 0
826.35 0
826.41 0
826.48 0
826.54 0
826.61 0
826.67 0
826.74 0
826.81 0
826.87 0
826.94 0
827.00 0
827.07 0
827.14 0
827.20 0
827.27 0
827.33 0
827.40 0
827.46 0
827.53 0
827.60 0
827.66 0
827.73 0
827.79 0
827.86 0
827.93 0
827.99 0
828.06 0
828.12 0
828.19 0
828.25 0
828.32 0
828.39 0
828.45 0
828.52 0
828.58 0
828.65 0
828.72 0
828.78 0
828.85 0
828.91 0
828.98 0
829.05 0
829.11 0
829.18 0
829.24 0
829.31 0
829.37 0
829.44 0
829.51 0
829.57 0
829.64 0
829.70 0
829.77 0
829.84 0
829.90 0
829.97 0
830.03 0
830.10 0
830.17 0
830.23 0
830.30 0
830.36 0
830.43 0
830.50 0
830.56 0
830.63 0
830.69 0
830.76 0
830.83 0
830.89 0
830.96 0
831.02 0
831.09 0
831.16 0
831.22 0
831.29 0
831.35 0
831.42 0
831.49 0
831.55 0
831.62 0
831.68 0
831.75 0
831.82 0
831.88 0
831.95 0
832.01 0
832.08 0
832.15 0
832.21 0
832.28 0
832.34 0
832.41 0
832.48 0
832.54 0
832.61 0
832.67 0
832.74 0
832.81 0
832.87 0
832.94 0
833.00 0
833.07 0
833.14 0
833.20 0
833.27 0
833.33 0
833.40 0
833.47 0
833.53 0
833.60 0
833.66 0
833.73 0
833.80 0
833.86 0
833.93 0
834.00 0
834.06 0
834.13 0
834.19 0
834.26 0
834.33 0
834.39 0
834.46 0
834.52 0
834.59 0
834.66 0
834.72 0
834.79 0
834.85 0
834.92 0
834.99 0
835.05 0
835.12 0
835.19 0
835.25 0
835.32 0
835.38 0
835.45 0
835.52 0
835.58 0
835.65 0
835.71 0
835.78 0
835.85 0
835.91 0
835.98 0
836.05 0
836.11 0
836.18 0
836.24 0
836.31 0
836.38 0
836.44 0
836.51 0
836.57 0
836.64 0
836.71 0
836.77 0
836.84 0
836.91 0
836.97 0
837.04 0
837.10 0
837.17 0
837.24 0
837.30 0
837.37 0
837.44 0
837.50 0
837.57 0
837.63 0
837.70 0
837.77 0
837.83 0
837.90 0
837.97 0
838.03 0
838.10 0
838.16 0
838.23 0
838.30 0
838.36 0
838.43 0
838.50 0
838.56 0
838.63 0
838.69 0
838.76 0
838.83 0
838.89 0
838.96 0
839.03 0
839.09 0
839.16 0
839.23 0
839.29 0
839.36 0
839.42 0
839.49 0
839.56 0
839.62 0
839.69 0
839.76 0
839.82 0
839.89 0
839.95 0
840.02 0
840.09 0
840.15 0
840.22 0
840.29 0
840.35 0
840.42 0
840.49 0
840.55 0
840.62 0
840.68 0
840.75 0
840.82 0
840.88 0
840.95 0
841.02 0
841.08 0
841.15 0
841.22 0
841.28 0
841.35 0
841.41 0
841.48 0
841.55 0
841.61 0
841.68 0
841.75 0
841.81 0
841.88 0
841.95 0
842.01 0
842.08 0
842.15 0
842.21 0
842.28 0
842.34 0
842.41 0
842.48 0
842.54 0
842.61 0
842.68 0
842.74 0
842.81 0
842.88 0
842.94 0
843.01 0
843.08 0
843.14 0
843.21 0
843.27 0
843.34 0
843.41 0
843.47 0
843.54 0
843.61 0
843.67 0
843.74 0
843.81 0
843.87 0
843.94 0
844.01 0
844.07 0
844.14 0
844.21 0
844.27 0
844.34 0
844.40 0
844.47 0
844.54 0
844.60 0
844.67 0
844.74 0
844.80 0
844.87 0
844.94 0
845.00 0
845.07 0
845.14 0
845.20 0
845.27 0
845.34 0
845.40 0
845.47 0
845.54 0
845.60 0
845.67 0
845.74 0
845.80 0
845.87 0
845.94 0
846.00 0
846.07 0
846.14 0
846.20 0
846.27 0
846.33 0
846.40 0
846.47 0
846.53 0
846.60 0
846.67 0
846.73 0
846.80 0
846.87 0
846.93 0
847.00 0
847.07 0
847.13 0
847.20 0
847.27 0
847.33 0
847.40 0
847.47 0
847.53 0
847.60 0
847.67 0
847.73 0
847.80 0
847.87 0
847.93 0
848.00 0
848.07 0
848.13 0
848.20 0
848.27 0
848.33 0
848.40 0
848.47 0
848.53 0
848.60 0
848.67 0
848.73 0
848.80 0
848.87 0
848.93 0
849.00 0
849.07 0
849.13 0
849.20 0
849.27 0
849.33 0
849.40 0
849.47 0
849.53 0
849.60 0
849.67 0
849.73 0
849.80 0
849.87 0
849.93 0
850.00 0
850.07 0
850.13 0
850.20 0
850.27 0
850.33 0
850.40 0
850.47 0
850.53 0
850.60 0
850.67 0
850.74 0
850.80 0
850.87 0
850.94 0
851.00 0
851.07 0
851.14 0
851.20 0
851.27 0
851.34 0
851.40 0
851.47 0
851.54 0
851.60 0
851.67 0
851.74 0
851.80 0
851.87 0
851.94 0
852.00 0
852.07 0
852.14 0
852.20 0
852.27 0
852.34 0
852.40 0
852.47 0
852.54 0
852.61 0
852.67 0
852.74 0
852.81 0
852.87 0
852.94 0
853.01 0
853.07 0
853.14 0
853.21 0
853.27 0
853.34 0
853.41 0
853.47 0
853.54 0
853.61 0
853.68 0
853.74 0
853.81 0
853.88 0
853.94 0
854.01 0
854.08 0
854.14 0
854.21 0
854.28 0
854.34 0
854.41 0
854.48 0
854.54 0
854.61 0
854.68 0
854.75 0
854.81 0
854.88 0
854.95 0
855.01 0
855.08 0
855.15 0
855.21 0
855.28 0
855.35 0
855.41 0
855.48 0
855.55 0
855.62 0
855.68 0
855.75 0
855.82 0
855.88 0
855.95 0
856.02 0
856.08 0
856.15 0
856.22 0
856.29 0
856.35 0
856.42 0
856.49 0
856.55 0
856.62 0
856.69 0
856.75 0
856.82 0
856.89 0
856.96 0
857.02 0
857.09 0
857.16 0
857.22 0
857.29 0
857.36 0
857.42 0
857.49 0
857.56 0
857.63 0
857.69 0
857.76 0
857.83 0
857.89 0
857.96 0
858.03 0
858.09 0
858.16 0
858.23 0
858.30 0
858.36 0
858.43 0
858.50 0
858.56 0
858.63 0
858.70 0
858.77 0
858.83 0
858.90 0
858.97 0
859.03 0
859.10 0
859.17 0
859.23 0
859.30 0
859.37 0
859.44 0
859.50 0
859.57 0
859.64 0
859.70 0
859.77 0
859.84 0
859.91 0
859.97 0
860.04 0
860.11 0
860.17 0
860.24 0
860.31 0
860.38 0
860.44 0
860.51 0
860.58 0
860.64 0
860.71 0
860.78 0
860.85 0
860.91 0
860.98 0
861.05 0
861.11 0
861.18 0
861.25 0
861.32 0
861.38 0
861.45 0
861.52 0
861.58 0
861.65 0
861.72 0
861.79 0
861.85 0
861.92 0
861.99 0
862.05 0
862.12 0
862.19 0
862.26 0
862.32 0
862.39 0
862.46 0
862.53 0
862.59 0
862.66 0
862.73 0
862.79 0
862.86 0
862.93 0
863.00 0
863.06 0
863.13 0
863.20 0
863.27 0
863.33 0
863.40 0
863.47 0
863.53 0
863.60 0
863.67 0
863.74 0
863.80 0
863.87 0
863.94 0
864.00 0
864.07 0
864.14 0
864.21 0
864.27 0
864.34 0
864.41 0
864.48 0
864.54 0
864.61 0
864.68 0
864.75 0
864.81 0
864.88 0
864.95 0
865.01 0
865.08 0
865.15 0
865.22 0
865.28 0
865.35 0
865.42 0
865.49 0
865.55 0
865.62 0
865.69 0
865.76 0
865.82 0
865.89 0
865.96 0
866.02 0
866.09 0
866.16 0
866.23 0
866.29 0
866.36 0
866.43 0
866.50 0
866.56 0
866.63 0
866.70 0
866.77 0
866.83 0
866.90 0
866.97 0
867.04 0
867.10 0
867.17 0
867.24 0
867.30 0
867.37 0
867.44 0
867.51 0
867.57 0
867.64 0
867.71 0
867.78 0
867.84 0
867.91 0
867.98 0
868.05 0
868.11 0
868.18 0
868.25 0
868.32 0
868.38 0
868.45 0
868.52 0
868.59 0
868.65 0
868.72 0
868.79 0
868.86 0
868.92 0
868.99 0
869.06 0
869.13 0
869.19 0
869.26 0
869.33 0
869.40 0
869.46 0
869.53 0
869.60 0
869.67 0
869.73 0
869.80 0
869.87 0
869.94 0
870.00 0
870.07 0
870.14 0
870.21 0
870.27 0
870.34 0
870.41 0
870.48 0
870.54 0
870.61 0
870.68 0
870.75 0
870.81 0
870.88 0
870.95 0
871.02 0
871.08 0
871.15 0
871.22 0
871.29 0
871.35 0
871.42 0
871.49 0
871.56 0
871.62 0
871.69 0
871.76 0
871.83 0
871.89 0
871.96 0
872.03 0
872.10 0
872.16 0
872.23 0
872.30 0
872.37 0
872.44 0
872.50 0
872.57 0
872.64 0
872.71 0
872.77 0
872.84 0
872.91 0
872.98 0
873.04 0
873.11 0
873.18 0
873.25 0
873.31 0
873.38 0
873.45 0
873.52 0
873.59 0
873.65 0
873.72 0
873.79 0
873.86 0
873.92 0
873.99 0
874.06 0
874.13 0
874.19 0
874.26 0
874.33 0
874.40 0
874.46 0
874.53 0
874.60 0
874.67 0
874.74 0
874.80 0
874.87 0
874.94 0
875.01 0
875.07 0
875.14 0
875.21 0
875.28 0
875.34 0
875.41 0
875.48 0
875.55 0
875.62 0
875.68 0
875.75 0
875.82 0
875.89 0
875.95 0
876.02 0
876.09 0
876.16 0
876.23 0
876.29 0
876.36 0
876.43 0
876.50 0
876.56 0
876.63 0
876.70 0
876.77 0
876.84 0
876.90 0
876.97 0
877.04 0
877.11 0
877.17 0
877.24 0
877.31 0
877.38 0
877.45 0
877.51 0
877.58 0
877.65 0
877.72 0
877.78 0
877.85 0
877.92 0
877.99 0
878.06 0
878.12 0
878.19 0
878.26 0
878.33 0
878.39 0
878.46 0
878.53 0
878.60 0
878.67 0
878.73 0
878.80 0
878.87 0
878.94 0
879.01 0
879.07 0
879.14 0
879.21 0
879.28 0
879.34 0
879.41 0
879.48 0
879.55 0
879.62 0
879.68 0
879.75 0
879.82 0
879.89 0
879.96 0
880.02 0
880.09 0
880.16 0
880.23 0
880.30 0
880.36 0
880.43 0
880.50 0
880.57 0
880.63 0
880.70 0
880.77 0
880.84 0
880.91 0
880.97 0
881.04 0
881.11 0
881.18 0
881.25 0
881.31 0
881.38 0
881.45 0
881.52 0
881.59 0
881.65 0
881.72 0
881.79 0
881.86 0
881.93 0
881.99 0
882.06 0
882.13 0
882.20 0
882.27 0
882.33 0
882.40 0
882.47 0
882.54 0
882.61 0
882.67 0
882.74 0
882.81 0
882.88 0
882.95 0
883.01 0
883.08 0
883.15 0
883.22 0
883.29 0
883.35 0
883.42 0
883.49 0
883.56 0
883.63 0
883.69 0
883.76 0
883.83 0
883.90 0
883.97 0
884.03 0
884.10 0
884.17 0
884.24 0
884.31 0
884.37 0
884.44 0
884.51 0
884.58 0
884.65 0
884.72 0
884.78 0
884.85 0
884.92 0
884.99 0
885.06 0
885.12 0
885.19 0
885.26 0
885.33 0
885.40 0
885.46 0
885.53 0
885.60 0
885.67 0
885.74 0
885.80 0
885.87 0
885.94 0
886.01 0
886.08 0
886.15 0
886.21 0
886.28 0
886.35 0
886.42 0
886.49 0
886.55 0
886.62 0
886.69 0
886.76 0
886.83 0
886.90 0
886.96 0
887.03 0
887.10 0
887.17 0
887.24 0
887.30 0
887.37 0
887.44 0
887.51 0
887.58 0
887.65 0
887.71 0
887.78 0
887.85 0
887.92 0
887.99 0
888.05 0
888.12 0
888.19 0
888.26 0
888.33 0
888.40 0
888.46 0
888.53 0
888.60 0
888.67 0
888.74 0
888.80 0
888.87 0
888.94 0
889.01 0
889.08 0
889.15 0
889.21 0
889.28 0
889.35 0
889.42 0
889.49 0
889.56 0
889.62 0
889.69 0
889.76 0
889.83 0
889.90 0
889.97 0
890.03 0
890.10 0
890.17 0
890.24 0
890.31 0
890.37 0
890.44 0
890.51 0
890.58 0
890.65 0
890.72 0
890.78 0
890.85 0
890.92 0
890.99 0
891.06 0
891.13 0
891.19 0
891.26 0
891.33 0
891.40 0
891.47 0
891.54 0
891.60 0
891.67 0
891.74 0
891.81 0
891.88 0
891.95 0
892.01 0
892.08 0
892.15 0
892.22 0
892.29 0
892.36 0
892.43 0
892.49 0
892.56 0
892.63 0
892.70 0
892.77 0
892.84 0
892.90 0
892.97 0
893.04 0
893.11 0
893.18 0
893.25 0
893.31 0
893.38 0
893.45 0
893.52 0
893.59 0
893.66 0
893.72 0
893.79 0
893.86 0
893.93 0
894.00 0
894.07 0
894.14 0
894.20 0
894.27 0
894.34 0
894.41 0
894.48 0
894.55 0
894.61 0
894.68 0
894.75 0
894.82 0
894.89 0
894.96 0
895.03 0
895.09 0
895.16 0
895.23 0
895.30 0
895.37 0
895.44 0
895.50 0
895.57 0
895.64 0
895.71 0
895.78 0
895.85 0
895.92 0
895.98 0
896.05 0
896.12 0
896.19 0
896.26 0
896.33 0
896.40 0
896.46 0
896.53 0
896.60 0
896.67 0
896.74 0
896.81 0
896.88 0
896.94 0
897.01 0
897.08 0
897.15 0
897.22 0
897.29 0
897.36 0
897.42 0
897.49 0
897.56 0
897.63 0
897.70 0
897.77 0
897.84 0
897.90 0
897.97 0
898.04 0
898.11 0
898.18 0
898.25 0
898.32 0
898.38 0
898.45 0
898.52 0
898.59 0
898.66 0
898.73 0
898.80 0
898.86 0
898.93 0
899.00 0
899.07 0
899.14 0
899.21 0
899.28 0
899.34 0
899.41 0
899.48 0
899.55 0
899.62 0
899.69 0
899.76 0
899.83 0
899.89 0
899.96 0
900.03 0
900.10 0
900.17 0
900.24 0
900.31 0
900.37 0
900.44 0
900.51 0
900.58 0
900.65 0
900.72 0
900.79 0
900.86 0
900.92 0
900.99 0
901.06 0
901.13 0
901.20 0
901.27 0
901.34 0
901.41 0
901.47 0
901.54 0
901.61 0
901.68 0
901.75 0
901.82 0
901.89 0
901.95 0
902.02 0
902.09 0
902.16 0
902.23 0
902.30 0
902.37 0
902.44 0
902.51 0
902.57 0
902.64 0
902.71 0
902.78 0
902.85 0
902.92 0
902.99 0
903.06 0
903.12 0
903.19 0
903.26 0
903.33 0
903.40 0
903.47 0
903.54 0
903.61 0
903.67 0
903.74 0
903.81 0
903.88 0
903.95 0
904.02 0
904.09 0
904.16 0
904.22 0
904.29 0
904.36 0
904.43 0
904.50 0
904.57 0
904.64 0
904.71 0
904.78 0
904.84 0
904.91 0
904.98 0
905.05 0
905.12 0
905.19 0
905.26 0
905.33 0
905.40 0
905.46 0
905.53 0
905.60 0
905.67 0
905.74 0
905.81 0
905.88 0
905.95 0
906.02 0
906.08 0
906.15 0
906.22 0
906.29 0
906.36 0
906.43 0
906.50 0
906.57 0
906.64 0
906.70 0
906.77 0
906.84 0
906.91 0
906.98 0
907.05 0
907.12 0
907.19 0
907.26 0
907.32 0
907.39 0
907.46 0
907.53 0
907.60 0
907.67 0
907.74 0
907.81 0
907.88 0
907.95 0
908.01 0
908.08 0
908.15 0
908.22 0
908.29 0
908.36 0
908.43 0
908.50 0
908.57 0
908.64 0
908.70 0
908.77 0
908.84 0
908.91 0
908.98 0
909.05 0
909.12 0
909.19 0
909.26 0
909.33 0
909.39 0
909.46 0
909.53 0
909.60 0
909.67 0
909.74 0
909.81 0
909.88 0
909.95 0
910.02 0
910.08 0
910.15 0
910.22 0
910.29 0
910.36 0
910.43 0
910.50 0
910.57 0
910.64 0
910.71 0
910.78 0
910.84 0
910.91 0
910.98 0
911.05 0
911.12 0
911.19 0
911.26 0
911.33 0
911.40 0
911.47 0
911.54 0
911.60 0
911.67 0
911.74 0
911.81 0
911.88 0
911.95 0
912.02 0
912.09 0
912.16 0
912.23 0
912.30 0
912.37 0
912.43 0
912.50 0
912.57 0
912.64 0
912.71 0
912.78 0
912.85 0
912.92 0
912.99 0
913.06 0
913.13 0
913.19 0
913.26 0
913.33 0
913.40 0
913.47 0
913.54 0
913.61 0
913.68 0
913.75 0
913.82 0
913.89 0
913.96 0
914.03 0
914.09 0
914.16 0
914.23 0
914.30 0
914.37 0
914.44 0
914.51 0
914.58 0
914.65 0
914.72 0
914.79 0
914.86 0
914.92 0
914.99 0
915.06 0
915.13 0
915.20 0
915.27 0
915.34 0
915.41 0
915.48 0
915.55 0
915.62 0
915.69 0
915.76 0
915.83 0
915.89 0
915.96 0
916.03 0
916.10 0
916.17 0
916.24 0
916.31 0
916.38 0
916.45 0
916.52 0
916.59 0
916.66 0
916.73 0
916.80 0
916.86 0
916.93 0
917.00 0
917.07 0
917.14 0
917.21 0
917.28 0
917.35 0
917.42 0
917.49 0
917.56 0
917.63 0
917.70 0
917.77 0
917.84 0
917.90 0
917.97 0
918.04 0
918.11 0
918.18 0
918.25 0
918.32 0
918.39 0
918.46 0
918.53 0
918.60 0
918.67 0
918.74 0
918.81 0
918.88 0
918.95 0
919.01 0
919.08 0
919.15 0
919.22 0
919.29 0
919.36 0
919.43 0
919.50 0
919.57 0
919.64 0
919.71 0
919.78 0
919.85 0
919.92 0
919.99 0
920.06 0
920.13 0
920.19 0
920.26 0
920.33 0
920.40 0
920.47 0
920.54 0
920.61 0
920.68 0
920.75 0
920.82 0
920.89 0
920.96 0
921.03 0
921.10 0
921.17 0
921.24 0
921.31 0
921.38 0
921.44 0
921.51 0
921.58 0
921.65 0
921.72 0
921.79 0
921.86 0
921.93 0
922.00 0
922.07 0
922.14 0
922.21 0
922.28 0
922.35 0
922.42 0
922.49 0
922.56 0
922.63 0
922.70 0
922.77 0
922.83 0
922.90 0
922.97 0
923.04 0
923.11 0
923.18 0
923.25 0
923.32 0
923.39 0
923.46 0
923.53 0
923.60 0
923.67 0
923.74 0
923.81 0
923.88 0
923.95 0
924.02 0
924.09 0
924.16 0
924.23 0
924.30 0
924.37 0
924.43 0
924.50 0
924.57 0
924.64 0
924.71 0
924.78 0
924.85 0
924.92 0
924.99 0
925.06 0
925.13 0
925.20 0
925.27 0
925.34 0
925.41 0
925.48 0
925.55 0
925.62 0
925.69 0
925.76 0
925.83 0
925.90 0
925.97 0
926.04 0
926.11 0
926.18 0
926.25 0
926.31 0
926.38 0
926.45 0
926.52 0
926.59 0
926.66 0
926.73 0
926.80 0
926.87 0
926.94 0
927.01 0
927.08 0
927.15 0
927.22 0
927.29 0
927.36 0
927.43 0
927.50 0
927.57 0
927.64 0
927.71 0
927.78 0
927.85 0
927.92 0
927.99 0
928.06 0
928.13 0
928.20 0
928.27 0
928.34 0
928.41 0
928.48 0
928.55 0
928.62 0
928.69 0
928.75 0
928.82 0
928.89 0
928.96 0
929.03 0
929.10 0
929.17 0
929.24 0
929.31 0
929.38 0
929.45 0
929.52 0
929.59 0
929.66 0
929.73 0
929.80 0
929.87 0
929.94 0
930.01 0
930.08 0
930.15 0
930.22 0
930.29 0
930.36 0
930.43 0
930.50 0
930.57 0
930.64 0
930.71 0
930.78 0
930.85 0
930.92 0
930.99 0
931.06 0
931.13 0
931.20 0
931.27 0
931.34 0
931.41 0
931.48 0
931.55 0
931.62 0
931.69 0
931.76 0
931.83 0
931.90 0
931.97 0
932.04 0
932.11 0
932.18 0
932.25 0
932.32 0
932.39 0
932.46 0
932.53 0
932.60 0
932.67 0
932.74 0
932.81 0
932.88 0
932.95 0
933.02 0
933.08 0
933.15 0
933.22 0
933.29 0
933.36 0
933.43 0
933.50 0
933.57 0
933.64 0
933.71 0
933.78 0
933.85 0
933.92 0
933.99 0
934.06 0
934.13 0
934.20 0
934.27 0
934.34 0
934.41 0
934.48 0
934.55 0
934.62 0
934.69 0
934.76 0
934.83 0
934.90 0
934.97 0
935.04 0
935.11 0
935.18 0
935.25 0
935.32 0
935.39 0
935.46 0
935.53 0
935.60 0
935.67 0
935.74 0
935.81 0
935.88 0
935.95 0
936.02 0
936.09 0
936.16 0
936.23 0
936.30 0
936.37 0
936.44 0
936.51 0
936.58 0
936.65 0
936.72 0
936.79 0
936.86 0
936.93 0
937.00 0
937.07 0
937.14 0
937.21 0
937.28 0
937.36 0
937.43 0
937.50 0
937.57 0
937.64 0
937.71 0
937.78 0
937.85 0
937.92 0
937.99 0
938.06 0
938.13 0
938.20 0
938.27 0
938.34 0
938.41 0
938.48 0
938.55 0
938.62 0
938.69 0
938.76 0
938.83 0
938.90 0
938.97 0
939.04 0
939.11 0
939.18 0
939.25 0
939.32 0
939.39 0
939.46 0
939.53 0
939.60 0
939.67 0
939.74 0
939.81 0
939.88 0
939.95 0
940.02 0
940.09 0
940.16 0
940.23 0
940.30 0
940.37 0
940.44 0
940.51 0
940.58 0
940.65 0
940.72 0
940.79 0
940.86 0
940.93 0
941.00 0
941.07 0
941.14 0
941.21 0
941.28 0
941.35 0
941.42 0
941.49 0
941.56 0
941.63 0
941.71 0
941.78 0
941.85 0
941.92 0
941.99 0
942.06 0
942.13 0
942.20 0
942.27 0
942.34 0
942.41 0
942.48 0
942.55 0
942.62 0
942.69 0
942.76 0
942.83 0
942.90 0
942.97 0
943.04 0
943.11 0
943.18 0
943.25 0
943.32 0
943.39 0
943.46 0
943.53 0
943.60 0
943.67 0
943.74 0
943.81 0
943.88 0
943.95 0
944.02 0
944.09 0
944.17 0
944.24 0
944.31 0
944.38 0
944.45 0
944.52 0
944.59 0
944.66 0
944.73 0
944.80 0
944.87 0
944.94 0
945.01 0
945.08 0
945.15 0
945.22 0
945.29 0
945.36 0
945.43 0
945.50 0
945.57 0
945.64 0
945.71 0
945.78 0
945.85 0
945.92 0
945.99 0
946.07 0
946.14 0
946.21 0
946.28 0
946.35 0
946.42 0
946.49 0
946.56 0
946.63 0
946.70 0
946.77 0
946.84 0
946.91 0
946.98 0
947.05 0
947.12 0
947.19 0
947.26 0
947.33 0
947.40 0
947.47 0
947.54 0
947.61 0
947.69 0
947.76 0
947.83 0
947.90 0
947.97 0
948.04 0
948.11 0
948.18 0
948.25 0
948.32 0
948.39 0
948.46 0
948.53 0
948.60 0
948.67 0
948.74 0
948.81 0
948.88 0
948.95 0
949.02 0
949.10 0
949.17 0
949.24 0
949.31 0
949.38 0
949.45 0
949.52 0
949.59 0
949.66 0
949.73 0
949.80 0
949.87 0
949.94 0
950.01 0
950.08 0
950.15 0
950.22 0
950.29 0
950.36 0
950.44 0
950.51 0
950.58 0
950.65 0
950.72 0
950.79 0
950.86 0
950.93 0
951.00 0
951.07 0
951.14 0
951.21 0
951.28 0
951.35 0
951.42 0
951.49 0
951.56 0
951.64 0
951.71 0
951.78 0
951.85 0
951.92 0
951.99 0
952.06 0
952.13 0
952.20 0
952.27 0
952.34 0
952.41 0
952.48 0
952.55 0
952.62 0
952.69 0
952.77 0
952.84 0
952.91 0
952.98 0
953.05 0
953.12 0
953.19 0
953.26 0
953.33 0
953.40 0
953.47 0
953.54 0
953.61 0
953.68 0
953.76 0
953.83 0
953.90 0
953.97 0
954.04 0
954.11 0
954.18 0
954.25 0
954.32 0
954.39 0
954.46 0
954.53 0
954.60 0
954.67 0
954.75 0
954.82 0
954.89 0
954.96 0
955.03 0
955.10 0
955.17 0
955.24 0
955.31 0
955.38 0
955.45 0
955.52 0
955.59 0
955.66 0
955.74 0
955.81 0
955.88 0
955.95 0
956.02 0
956.09 0
956.16 0
956.23 0
956.30 0
956.37 0
956.44 0
956.51 0
956.58 0
956.66 0
956.73 0
956.80 0
956.87 0
956.94 0
957.01 0
957.08 0
957.15 0
957.22 0
957.29 0
957.36 0
957.43 0
957.51 0
957.58 0
957.65 0
957.72 0
957.79 0
957.86 0
957.93 0
958.00 0
958.07 0
958.14 0
958.21 0
958.28 0
958.36 0
958.43 0
958.50 0
958.57 0
958.64 0
958.71 0
958.78 0
958.85 0
958.92 0
958.99 0
959.06 0
959.14 0
959.21 0
959.28 0
959.35 0
959.42 0
959.49 0
959.56 0
959.63 0
959.70 0
959.77 0
959.84 0
959.92 0
959.99 0
960.06 0
960.13 0
960.20 0
960.27 0
960.34 0
960.41 0
960.48 0
960.55 0
960.62 0
960.70 0
960.77 0
960.84 0
960.91 0
960.98 0
961.05 0
961.12 0
961.19 0
961.26 0
961.33 0
961.41 0
961.48 0
961.55 0
961.62 0
961.69 0
961.76 0
961.83 0
961.90 0
961.97 0
962.04 0
962.12 0
962.19 0
962.26 0
962.33 0
962.40 0
962.47 0
962.54 0
962.61 0
962.68 0
962.75 0
962.83 0
962.90 0
962.97 0
963.04 0
963.11 0
963.18 0
963.25 0
963.32 0
963.39 0
963.46 0
963.54 0
963.61 0
963.68 0
963.75 0
963.82 0
963.89 0
963.96 0
964.03 0
964.10 0
964.18 0
964.25 0
964.32 0
964.39 0
964.46 0
964.53 0
964.60 0
964.67 0
964.74 0
964.82 0
964.89 0
964.96 0
965.03 0
965.10 0
965.17 0
965.24 0
965.31 0
965.38 0
965.46 0
965.53 0
965.60 0
965.67 0
965.74 0
965.81 0
965.88 0
965.95 0
966.02 0
966.10 0
966.17 0
966.24 0
966.31 0
966.38 0
966.45 0
966.52 0
966.59 0
966.66 0
966.74 0
966.81 0
966.88 0
966.95 0
967.02 0
967.09 0
967.16 0
967.23 0
967.31 0
967.38 0
967.45 0
967.52 0
967.59 0
967.66 0
967.73 0
967.80 0
967.87 0
967.95 0
968.02 0
968.09 0
968.16 0
968.23 0
968.30 0
968.37 0
968.44 0
968.52 0
968.59 0
968.66 0
968.73 0
968.80 0
968.87 0
968.94 0
969.01 0
969.09 0
969.16 0
969.23 0
969.30 0
969.37 0
969.44 0
969.51 0
969.58 0
969.66 0
969.73 0
969.80 0
969.87 0
969.94 0
970.01 0
970.08 0
970.16 0
970.23 0
970.30 0
970.37 0
970.44 0
970.51 0
970.58 0
970.65 0
970.73 0
970.80 0
970.87 0
970.94 0
971.01 0
971.08 0
971.15 0
971.22 0
971.30 0
971.37 0
971.44 0
971.51 0
971.58 0
971.65 0
971.72 0
971.80 0
971.87 0
971.94 0
972.01 0
972.08 0
972.15 0
972.22 0
972.30 0
972.37 0
972.44 0
972.51 0
972.58 0
972.65 0
972.72 0
972.79 0
972.87 0
972.94 0
973.01 0
973.08 0
973.15 0
973.22 0
973.29 0
973.37 0
973.44 0
973.51 0
973.58 0
973.65 0
973.72 0
973.79 0
973.87 0
973.94 0
974.01 0
974.08 0
974.15 0
974.22 0
974.29 0
974.37 0
974.44 0
974.51 0
974.58 0
974.65 0
974.72 0
974.79 0
974.87 0
974.94 0
975.01 0
975.08 0
975.15 0
975.22 0
975.30 0
975.37 0
975.44 0
975.51 0
975.58 0
975.65 0
975.72 0
975.80 0
975.87 0
975.94 0
976.01 0
976.08 0
976.15 0
976.22 0
976.30 0
976.37 0
976.44 0
976.51 0
976.58 0
976.65 0
976.73 0
976.80 0
976.87 0
976.94 0
977.01 0
977.08 0
977.15 0
977.23 0
977.30 0
977.37 0
977.44 0
977.51 0
977.58 0
977.66 0
977.73 0
977.80 0
977.87 0
977.94 0
978.01 0
978.09 0
978.16 0
978.23 0
978.30 0
978.37 0
978.44 0
978.51 0
978.59 0
978.66 0
978.73 0
978.80 0
978.87 0
978.94 0
979.02 0
979.09 0
979.16 0
979.23 0
979.30 0
979.37 0
979.45 0
979.52 0
979.59 0
979.66 0
979.73 0
979.80 0
979.88 0
979.95 0
980.02 0
980.09 0
980.16 0
980.23 0
980.31 0
980.38 0
980.45 0
980.52 0
980.59 0
980.66 0
980.74 0
980.81 0
980.88 0
980.95 0
981.02 0
981.09 0
981.17 0
981.24 0
981.31 0
981.38 0
981.45 0
981.52 0
981.60 0
981.67 0
981.74 0
981.81 0
981.88 0
981.95 0
982.03 0
982.10 0
982.17 0
982.24 0
982.31 0
982.39 0
982.46 0
982.53 0
982.60 0
982.67 0
982.74 0
982.82 0
982.89 0
982.96 0
983.03 0
983.10 0
983.17 0
983.25 0
983.32 0
983.39 0
983.46 0
983.53 0
983.61 0
983.68 0
983.75 0
983.82 0
983.89 0
983.96 0
984.04 0
984.11 0
984.18 0
984.25 0
984.32 0
984.40 0
984.47 0
984.54 0
984.61 0
984.68 0
984.75 0
984.83 0
984.90 0
984.97 0
985.04 0
985.11 0
985.19 0
985.26 0
985.33 0
985.40 0
985.47 0
985.54 0
985.62 0
985.69 0
985.76 0
985.83 0
985.90 0
985.98 0
986.05 0
986.12 0
986.19 0
986.26 0
986.34 0
986.41 0
986.48 0
986.55 0
986.62 0
986.69 0
986.77 0
986.84 0
986.91 0
986.98 0
987.05 0
987.13 0
987.20 0
987.27 0
987.34 0
987.41 0
987.49 0
987.56 0
987.63 0
987.70 0
987.77 0
987.85 0
987.92 0
987.99 0
988.06 0
988.13 0
988.21 0
988.28 0
988.35 0
988.42 0
988.49 0
988.57 0
988.64 0
988.71 0
988.78 0
988.85 0
988.93 0
989.00 0
989.07 0
989.14 0
989.21 0
989.29 0
989.36 0
989.43 0
989.50 0
989.57 0
989.65 0
989.72 0
989.79 0
989.86 0
989.93 0
990.01 0
990.08 0
990.15 0
990.22 0
990.29 0
990.37 0
990.44 1
990.51 1
990.58 1
990.65 0
990.73 0
990.80 0
990.87 0
990.94 0
991.01 0
991.09 1
991.16 1
991.23 1
991.30 1
991.37 2
991.45 2
991.52 2
991.59 1
991.66 1
991.73 1
991.81 1
991.88 1
991.95 0
992.02 0
992.10 0
992.17 0
992.24 0
992.31 0
992.38 0
992.46 0
992.53 0
992.60 0
992.67 1
992.74 1
992.82 1
992.89 1
992.96 1
993.03 1
993.10 1
993.18 1
993.25 1
993.32 1
993.39 1
993.47 1
993.54 0
993.61 0
993.68 0
993.75 0
993.83 0
993.90 0
993.97 0
994.04 0
994.12 0
994.19 0
994.26 0
994.33 0
994.40 1
994.48 1
994.55 1
994.62 1
994.69 1
994.76 1
994.84 1
994.91 1
994.98 0
995.05 0
995.13 0
995.20 0
995.27 1
995.34 1
995.41 1
995.49 1
995.56 1
995.63 1
995.70 0
995.78 0
995.85 0
995.92 0
995.99 0
996.06 0
996.14 0
996.21 0
996.28 0
996.35 0
996.43 0
996.50 0
996.57 0
996.64 0
996.72 0
996.79 0
996.86 0
996.93 0
997.00 0
997.08 0
997.15 0
997.22 0
997.29 0
997.37 0
997.44 0
997.51 0
997.58 0
997.65 0
997.73 0
997.80 0
997.87 0
997.94 0
998.02 0
998.09 0
998.16 0
998.23 0
998.31 0
998.38 0
998.45 0
998.52 0
998.59 0
998.67 0
998.74 0
998.81 0
998.88 0
998.96 0
999.03 0
999.10 0
999.17 0
999.25 0
999.32 0
999.39 0
999.46 0
999.54 0
999.61 0
999.68 0
999.75 0
999.83 0
999.90 0
999.97 0
1000.04 0
1000.11 0
1000.19 0
1000.26 0
1000.33 0
1000.40 0
1000.48 0
1000.55 0
1000.62 0
1000.69 0
1000.77 0
1000.84 0
1000.91 0
1000.98 0
1001.06 0
1001.13 0
1001.20 0
1001.27 0
1001.35 0
1001.42 0
1001.49 0
1001.56 0
1001.64 0
1001.71 0
1001.78 0
1001.85 0
1001.93 0
1002.00 0
1002.07 0
1002.14 0
1002.22 0
1002.29 0
1002.36 0
1002.43 0
1002.50 0
1002.58 0
1002.65 0
1002.72 0
1002.79 0
1002.87 0
1002.94 0
1003.01 0
1003.08 0
1003.16 0
1003.23 0
1003.30 0
1003.37 0
1003.45 0
1003.52 0
1003.59 0
1003.66 0
1003.74 0
1003.81 0
1003.88 0
1003.96 0
1004.03 0
1004.10 0
1004.17 0
1004.25 0
1004.32 0
1004.39 0
1004.46 0
1004.54 0
1004.61 0
1004.68 1
1004.75 1
1004.83 1
1004.90 1
1004.97 1
1005.04 1
1005.12 1
1005.19 0
1005.26 0
1005.33 0
1005.41 0
1005.48 0
1005.55 0
1005.62 0
1005.70 0
1005.77 1
1005.84 0
1005.91 0
1005.99 0
1006.06 0
1006.13 1
1006.20 1
1006.28 1
1006.35 1
1006.42 2
1006.50 3
1006.57 3
1006.64 4
1006.71 4
1006.79 4
1006.86 4
1006.93 4
1007.00 4
1007.08 4
1007.15 4
1007.22 4
1007.29 3
1007.37 3
1007.44 3
1007.51 3
1007.58 3
1007.66 3
1007.73 2
1007.80 2
1007.88 2
1007.95 1
1008.02 1
1008.09 1
1008.17 1
1008.24 2
1008.31 2
1008.38 2
1008.46 2
1008.53 2
1008.60 2
1008.68 2
1008.75 2
1008.82 2
1008.89 2
1008.97 3
1009.04 3
1009.11 3
1009.18 3
1009.26 2
1009.33 2
1009.40 2
1009.48 2
1009.55 2
1009.62 1
1009.69 1
1009.77 1
1009.84 1
1009.91 0
1009.98 0
1010.06 0
1010.13 0
1010.20 0
1010.28 1
1010.35 1
1010.42 1
1010.49 1
1010.57 1
1010.64 1
1010.71 1
1010.78 1
1010.86 1
1010.93 1
1011.00 1
1011.08 1
1011.15 1
1011.22 1
1011.29 1
1011.37 1
1011.44 1
1011.51 1
1011.59 1
1011.66 1
1011.73 0
1011.80 0
1011.88 0
1011.95 0
1012.02 0
1012.10 0
1012.17 0
1012.24 0
1012.31 0
1012.39 0
1012.46 0
1012.53 0
1012.60 0
1012.68 0
1012.75 0
1012.82 0
1012.90 0
1012.97 0
1013.04 0
1013.11 0
1013.19 0
1013.26 0
1013.33 0
1013.41 0
1013.48 0
1013.55 0
1013.63 0
1013.70 0
1013.77 0
1013.84 0
1013.92 0
1013.99 1
1014.06 1
1014.14 1
1014.21 1
1014.28 1
1014.35 1
1014.43 1
1014.50 0
1014.57 0
1014.65 0
1014.72 0
1014.79 0
1014.86 0
1014.94 0
1015.01 1
1015.08 1
1015.16 1
1015.23 1
1015.30 1
1015.37 0
1015.45 0
1015.52 0
1015.59 0
1015.67 0
1015.74 0
1015.81 0
1015.89 0
1015.96 0
1016.03 0
1016.10 0
1016.18 0
1016.25 0
1016.32 0
1016.40 0
1016.47 0
1016.54 0
1016.62 0
1016.69 1
1016.76 1
1016.83 1
1016.91 0
1016.98 0
1017.05 0
1017.13 0
1017.20 0
1017.27 0
1017.35 0
1017.42 0
1017.49 0
1017.56 0
1017.64 0
1017.71 0
1017.78 0
1017.86 0
1017.93 0
1018.00 0
1018.08 1
1018.15 1
1018.22 1
1018.29 1
1018.37 1
1018.44 1
1018.51 1
1018.59 1
1018.66 1
1018.73 1
1018.81 1
1018.88 1
1018.95 0
1019.03 0
1019.10 0
1019.17 0
1019.24 0
1019.32 0
1019.39 0
1019.46 0
1019.54 0
1019.61 0
1019.68 0
1019.76 0
1019.83 0
1019.90 0
1019.98 0
1020.05 0
1020.12 0
1020.19 0
1020.27 0
1020.34 0
1020.41 1
1020.49 1
1020.56 1
1020.63 1
1020.71 1
1020.78 1
1020.85 1
1020.93 1
1021.00 1
1021.07 1
1021.15 0
1021.22 0
1021.29 0
1021.37 0
1021.44 0
1021.51 0
1021.58 0
1021.66 0
1021.73 0
1021.80 0
1021.88 0
1021.95 0
1022.02 0
1022.10 0
1022.17 0
1022.24 0
1022.32 0
1022.39 1
1022.46 1
1022.54 1
1022.61 1
1022.68 1
1022.76 1
1022.83 0
1022.90 0
1022.98 0
1023.05 0
1023.12 0
1023.19 0
1023.27 0
1023.34 0
1023.41 0
1023.49 0
1023.56 0
1023.63 0
1023.71 0
1023.78 0
1023.85 0
1023.93 0
1024.00 0
1024.07 1
1024.15 1
1024.22 1
1024.29 2
1024.37 2
1024.44 2
1024.51 2
1024.59 2
1024.66 3
1024.73 3
1024.81 3
1024.88 3
1024.95 3
1025.03 3
1025.10 3
1025.17 2
1025.25 2
1025.32 2
1025.39 1
1025.47 1
1025.54 1
1025.61 1
1025.69 1
1025.76 1
1025.83 1
1025.91 1
1025.98 1
1026.05 1
1026.13 1
1026.20 1
1026.27 1
1026.35 1
1026.42 1
1026.49 1
1026.57 1
1026.64 1
1026.71 1
1026.79 1
1026.86 1
1026.93 1
1027.01 1
1027.08 1
1027.15 1
1027.23 1
1027.30 1
1027.37 1
1027.45 1
1027.52 1
1027.59 0
1027.67 0
1027.74 0
1027.81 0
1027.89 1
1027.96 2
1028.03 3
1028.11 4
1028.18 5
1028.25 6
1028.33 7
1028.40 7
1028.47 7
1028.55 6
1028.62 5
1028.69 5
1028.77 4
1028.84 3
1028.91 2
1028.99 2
1029.06 1
1029.13 1
1029.21 0
1029.28 0
1029.36 0
1029.43 0
1029.50 0
1029.58 0
1029.65 0
1029.72 1
1029.80 1
1029.87 1
1029.94 1
1030.02 1
1030.09 1
1030.16 1
1030.24 1
1030.31 1
1030.38 1
1030.46 1
1030.53 0
1030.60 0
1030.68 0
1030.75 0
1030.82 0
1030.90 0
1030.97 0
1031.04 0
1031.12 0
1031.19 0
1031.27 0
1031.34 0
1031.41 0
1031.49 0
1031.56 1
1031.63 1
1031.71 1
1031.78 1
1031.85 2
1031.93 1
1032.00 1
1032.07 1
1032.15 1
1032.22 1
1032.29 1
1032.37 0
1032.44 0
1032.52 0
1032.59 0
1032.66 0
1032.74 0
1032.81 0
1032.88 0
1032.96 0
1033.03 0
1033.10 0
1033.18 0
1033.25 1
1033.32 1
1033.40 1
1033.47 1
1033.55 1
1033.62 1
1033.69 1
1033.77 1
1033.84 2
1033.91 2
1033.99 2
1034.06 2
1034.13 2
1034.21 2
1034.28 2
1034.36 2
1034.43 2
1034.50 2
1034.58 2
1034.65 2
1034.72 2
1034.80 2
1034.87 2
1034.94 2
1035.02 2
1035.09 2
1035.17 2
1035.24 2
1035.31 1
1035.39 1
1035.46 1
1035.53 1
1035.61 1
1035.68 1
1035.75 1
1035.83 1
1035.90 1
1035.98 2
1036.05 2
1036.12 3
1036.20 3
1036.27 3
1036.34 3
1036.42 4
1036.49 4
1036.57 4
1036.64 4
1036.71 4
1036.79 4
1036.86 3
1036.93 3
1037.01 2
1037.08 2
1037.15 2
1037.23 2
1037.30 1
1037.38 2
1037.45 2
1037.52 2
1037.60 2
1037.67 2
1037.74 2
1037.82 2
1037.89 2
1037.97 1
1038.04 2
1038.11 2
1038.19 2
1038.26 2
1038.33 2
1038.41 3
1038.48 2
1038.56 2
1038.63 2
1038.70 1
1038.78 1
1038.85 2
1038.93 2
1039.00 3
1039.07 3
1039.15 4
1039.22 4
1039.29 4
1039.37 4
1039.44 4
1039.52 4
1039.59 3
1039.66 3
1039.74 3
1039.81 4
1039.88 4
1039.96 4
1040.03 4
1040.11 5
1040.18 5
1040.25 4
1040.33 4
1040.40 4
1040.48 4
1040.55 3
1040.62 3
1040.70 3
1040.77 3
1040.84 3
1040.92 3
1040.99 3
1041.07 3
1041.14 3
1041.21 3
1041.29 2
1041.36 2
1041.44 2
1041.51 2
1041.58 2
1041.66 2
1041.73 2
1041.80 2
1041.88 2
1041.95 2
1042.03 2
1042.10 1
1042.17 1
1042.25 1
1042.32 1
1042.40 2
1042.47 2
1042.54 2
1042.62 3
1042.69 3
1042.77 3
1042.84 4
1042.91 4
1042.99 4
1043.06 5
1043.14 5
1043.21 5
1043.28 5
1043.36 5
1043.43 5
1043.50 5
1043.58 5
1043.65 6
1043.73 6
1043.80 7
1043.87 8
1043.95 10
1044.02 11
1044.10 13
1044.17 14
1044.24 15
1044.32 15
1044.39 16
1044.47 16
1044.54 16
1044.61 15
1044.69 15
1044.76 14
1044.84 13
1044.91 13
1044.98 12
1045.06 12
1045.13 12
1045.21 12
1045.28 11
1045.35 11
1045.43 10
1045.50 9
1045.58 9
1045.65 8
1045.72 8
1045.80 8
1045.87 8
1045.95 8
1046.02 8
1046.09 9
1046.17 9
1046.24 9
1046.32 9
1046.39 9
1046.46 9
1046.54 8
1046.61 8
1046.69 8
1046.76 7
1046.84 7
1046.91 7
1046.98 7
1047.06 6
1047.13 6
1047.21 6
1047.28 6
1047.35 5
1047.43 5
1047.50 5
1047.58 6
1047.65 6
1047.72 6
1047.80 6
1047.87 6
1047.95 6
1048.02 6
1048.09 6
1048.17 6
1048.24 5
1048.32 5
1048.39 5
1048.47 5
1048.54 5
1048.61 4
1048.69 4
1048.76 3
1048.84 3
1048.91 3
1048.98 3
1049.06 3
1049.13 3
1049.21 3
1049.28 4
1049.36 4
1049.43 4
1049.50 4
1049.58 3
1049.65 3
1049.73 2
1049.80 2
1049.87 2
1049.95 2
1050.02 2
1050.10 2
1050.17 3
1050.25 3
1050.32 4
1050.39 4
1050.47 4
1050.54 4
1050.62 4
1050.69 4
1050.76 4
1050.84 4
1050.91 5
1050.99 5
1051.06 5
1051.14 5
1051.21 5
1051.28 5
1051.36 5
1051.43 6
1051.51 6
1051.58 6
1051.66 6
1051.73 6
1051.80 6
1051.88 6
1051.95 6
1052.03 7
1052.10 7
1052.17 8
1052.25 8
1052.32 8
1052.40 8
1052.47 8
1052.55 8
1052.62 9
1052.69 9
1052.77 9
1052.84 10
1052.92 10
1052.99 10
1053.07 10
1053.14 9
1053.21 8
1053.29 8
1053.36 7
1053.44 6
1053.51 6
1053.59 6
1053.66 6
1053.73 6
1053.81 6
1053.88 5
1053.96 5
1054.03 5
1054.11 5
1054.18 5
1054.26 5
1054.33 5
1054.40 6
1054.48 6
1054.55 6
1054.63 6
1054.70 6
1054.78 6
1054.85 6
1054.92 6
1055.00 6
1055.07 6
1055.15 6
1055.22 6
1055.30 6
1055.37 5
1055.44 5
1055.52 5
1055.59 5
1055.67 5
1055.74 4
1055.82 4
1055.89 3
1055.97 3
1056.04 3
1056.11 3
1056.19 3
1056.26 3
1056.34 3
1056.41 3
1056.49 4
1056.56 4
1056.63 4
1056.71 4
1056.78 4
1056.86 3
1056.93 3
1057.01 3
1057.08 3
1057.16 3
1057.23 3
1057.30 4
1057.38 4
1057.45 5
1057.53 6
1057.60 6
1057.68 6
1057.75 6
1057.83 5
1057.90 4
1057.97 4
1058.05 3
1058.12 2
1058.20 1
1058.27 1
1058.35 0
1058.42 0
1058.50 0
1058.57 0
1058.65 0
1058.72 0
1058.79 0
1058.87 0
1058.94 0
1059.02 0
1059.09 0
1059.17 0
1059.24 1
1059.32 1
1059.39 1
1059.46 1
1059.54 0
1059.61 0
1059.69 0
1059.76 0
1059.84 0
1059.91 0
1059.99 0
1060.06 0
1060.14 0
1060.21 1
1060.28 1
1060.36 1
1060.43 1
1060.51 1
1060.58 0
1060.66 0
1060.73 0
1060.81 0
1060.88 0
1060.96 0
1061.03 0
1061.10 0
1061.18 0
1061.25 0
1061.33 0
1061.40 0
1061.48 1
1061.55 1
1061.63 1
1061.70 2
1061.78 2
1061.85 3
1061.92 4
1062.00 4
1062.07 5
1062.15 6
1062.22 6
1062.30 6
1062.37 6
1062.45 5
1062.52 5
1062.60 4
1062.67 3
1062.75 2
1062.82 2
1062.89 2
1062.97 3
1063.04 4
1063.12 5
1063.19 6
1063.27 7
1063.34 9
1063.42 10
1063.49 11
1063.57 11
1063.64 12
1063.72 11
1063.79 11
1063.87 10
1063.94 10
1064.01 9
1064.09 8
1064.16 7
1064.24 6
1064.31 6
1064.39 6
1064.46 7
1064.54 7
1064.61 8
1064.69 9
1064.76 10
1064.84 11
1064.91 11
1064.99 11
1065.06 10
1065.14 10
1065.21 9
1065.28 8
1065.36 8
1065.43 9
1065.51 9
1065.58 10
1065.66 11
1065.73 12
1065.81 12
1065.88 13
1065.96 13
1066.03 14
1066.11 14
1066.18 15
1066.26 15
1066.33 15
1066.41 14
1066.48 14
1066.56 13
1066.63 12
1066.70 12
1066.78 11
1066.85 10
1066.93 9
1067.00 9
1067.08 8
1067.15 8
1067.23 7
1067.30 7
1067.38 8
1067.45 8
1067.53 9
1067.60 9
1067.68 10
1067.75 10
1067.83 10
1067.90 9
1067.98 9
1068.05 9
1068.13 9
1068.20 9
1068.28 9
1068.35 10
1068.43 10
1068.50 10
1068.57 10
1068.65 10
1068.72 10
1068.80 9
1068.87 9
1068.95 9
1069.02 10
1069.10 10
1069.17 11
1069.25 11
1069.32 11
1069.40 11
1069.47 11
1069.55 11
1069.62 10
1069.70 10
1069.77 9
1069.85 9
1069.92 8
1070.00 7
1070.07 7
1070.15 7
1070.22 7
1070.30 7
1070.37 8
1070.45 10
1070.52 11
1070.60 12
1070.67 12
1070.75 13
1070.82 12
1070.90 11
1070.97 10
1071.05 9
1071.12 8
1071.20 7
1071.27 6
1071.35 6
1071.42 6
1071.50 6
1071.57 7
1071.65 7
1071.72 8
1071.79 8
1071.87 8
1071.94 7
1072.02 7
1072.09 6
1072.17 5
1072.24 5
1072.32 4
1072.39 4
1072.47 4
1072.54 4
1072.62 4
1072.69 4
1072.77 4
1072.84 4
1072.92 4
1072.99 4
1073.07 3
1073.14 3
1073.22 3
1073.29 3
1073.37 3
1073.44 2
1073.52 1
1073.59 1
1073.67 0
1073.74 0
1073.82 0
1073.89 0
1073.97 1
1074.04 1
1074.12 2
1074.19 2
1074.27 2
1074.34 3
1074.42 3
1074.49 3
1074.57 3
1074.64 2
1074.72 2
1074.79 2
1074.87 1
1074.95 0
1075.02 0
1075.10 0
1075.17 0
1075.25 0
1075.32 0
1075.40 0
1075.47 0
1075.55 0
1075.62 1
1075.70 1
1075.77 1
1075.85 1
1075.92 1
1076.00 0
1076.07 0
1076.15 0
1076.22 0
1076.30 0
1076.37 1
1076.45 1
1076.52 2
1076.60 2
1076.67 2
1076.75 2
1076.82 2
1076.90 2
1076.97 2
1077.05 2
1077.12 3
1077.20 3
1077.27 4
1077.35 5
1077.42 5
1077.50 6
1077.57 6
1077.65 7
1077.72 7
1077.80 8
1077.87 8
1077.95 7
1078.02 6
1078.10 5
1078.17 4
1078.25 3
1078.33 2
1078.40 2
1078.48 2
1078.55 2
1078.63 3
1078.70 3
1078.78 4
1078.85 4
1078.93 4
1079.00 4
1079.08 4
1079.15 5
1079.23 5
1079.30 6
1079.38 7
1079.45 7
1079.53 8
1079.60 8
1079.68 8
1079.75 8
1079.83 8
1079.90 9
1079.98 9
1080.05 9
1080.13 10
1080.21 11
1080.28 11
1080.36 12
1080.43 13
1080.51 13
1080.58 14
1080.66 15
1080.73 16
1080.81 17
1080.88 18
1080.96 19
1081.03 20
1081.11 20
1081.18 21
1081.26 21
1081.33 21
1081.41 20
1081.48 20
1081.56 20
1081.64 19
1081.71 19
1081.79 19
1081.86 19
1081.94 20
1082.01 20
1082.09 21
1082.16 22
1082.24 23
1082.31 24
1082.39 24
1082.46 24
1082.54 23
1082.61 22
1082.69 21
1082.77 19
1082.84 18
1082.92 18
1082.99 17
1083.07 17
1083.14 17
1083.22 16
1083.29 16
1083.37 16
1083.44 15
1083.52 15
1083.59 15
1083.67 15
1083.74 15
1083.82 15
1083.90 15
1083.97 16
1084.05 17
1084.12 17
1084.20 18
1084.27 18
1084.35 19
1084.42 19
1084.50 19
1084.57 20
1084.65 21
1084.72 22
1084.80 23
1084.88 24
1084.95 24
1085.03 25
1085.10 25
1085.18 24
1085.25 23
1085.33 22
1085.40 21
1085.48 20
1085.55 19
1085.63 18
1085.70 18
1085.78 17
1085.86 16
1085.93 16
1086.01 15
1086.08 15
1086.16 15
1086.23 15
1086.31 15
1086.38 15
1086.46 14
1086.53 14
1086.61 14
1086.69 14
1086.76 14
1086.84 14
1086.91 15
1086.99 15
1087.06 16
1087.14 16
1087.21 16
1087.29 15
1087.37 15
1087.44 14
1087.52 13
1087.59 12
1087.67 11
1087.74 10
1087.82 9
1087.89 8
1087.97 8
1088.04 7
1088.12 7
1088.20 7
1088.27 7
1088.35 7
1088.42 7
1088.50 7
1088.57 7
1088.65 8
1088.72 8
1088.80 8
1088.88 7
1088.95 7
1089.03 6
1089.10 5
1089.18 4
1089.25 4
1089.33 3
1089.40 3
1089.48 3
1089.56 4
1089.63 4
1089.71 4
1089.78 5
1089.86 5
1089.93 4
1090.01 4
1090.08 3
1090.16 3
1090.24 3
1090.31 2
1090.39 3
1090.46 3
1090.54 4
1090.61 5
1090.69 6
1090.76 7
1090.84 7
1090.92 8
1090.99 8
1091.07 9
1091.14 9
1091.22 9
1091.29 10
1091.37 10
1091.45 10
1091.52 10
1091.60 9
1091.67 9
1091.75 9
1091.82 9
1091.90 9
1091.97 9
1092.05 9
1092.13 10
1092.20 10
1092.28 10
1092.35 10
1092.43 10
1092.50 11
1092.58 11
1092.66 12
1092.73 12
1092.81 13
1092.88 14
1092.96 14
1093.03 15
1093.11 15
1093.19 15
1093.26 15
1093.34 14
1093.41 13
1093.49 11
1093.56 9
1093.64 8
1093.72 8
1093.79 7
1093.87 7
1093.94 8
1094.02 8
1094.09 8
1094.17 8
1094.25 8
1094.32 7
1094.40 6
1094.47 5
1094.55 5
1094.62 4
1094.70 4
1094.78 4
1094.85 5
1094.93 6
1095.00 7
1095.08 9
1095.15 10
1095.23 11
1095.31 12
1095.38 12
1095.46 12
1095.53 11
1095.61 11
1095.68 10
1095.76 9
1095.84 9
1095.91 10
1095.99 11
1096.06 13
1096.14 14
1096.22 16
1096.29 18
1096.37 20
1096.44 21
1096.52 22
1096.59 22
1096.67 21
1096.75 20
1096.82 19
1096.90 18
1096.97 17
1097.05 16
1097.13 16
1097.20 16
1097.28 16
1097.35 16
1097.43 17
1097.50 18
1097.58 19
1097.66 20
1097.73 22
1097.81 23
1097.88 24
1097.96 25
1098.04 26
1098.11 26
1098.19 27
1098.26 27
1098.34 28
1098.41 28
1098.49 29
1098.57 29
1098.64 30
1098.72 30
1098.79 29
1098.87 29
1098.95 28
1099.02 28
1099.10 27
1099.17 26
1099.25 26
1099.33 25
1099.40 25
1099.48 24
1099.55 24
1099.63 24
1099.70 24
1099.78 23
1099.86 23
1099.93 22
1100.01 22
1100.08 21
1100.16 21
1100.24 20
1100.31 20
1100.39 20
1100.46 20
1100.54 20
1100.62 21
1100.69 21
1100.77 22
1100.84 23
1100.92 23
1101.00 24
1101.07 24
1101.15 23
1101.22 22
1101.30 21
1101.38 20
1101.45 19
1101.53 18
1101.60 16
1101.68 15
1101.76 14
1101.83 14
1101.91 13
1101.98 13
1102.06 12
1102.14 12
1102.21 12
1102.29 13
1102.36 13
1102.44 13
1102.52 13
1102.59 13
1102.67 13
1102.74 13
1102.82 13
1102.90 12
1102.97 12
1103.05 11
1103.12 10
1103.20 10
1103.28 9
1103.35 9
1103.43 9
1103.50 10
1103.58 10
1103.66 10
1103.73 10
1103.81 10
1103.88 10
1103.96 10
1104.04 10
1104.11 11
1104.19 12
1104.26 13
1104.34 15
1104.42 16
1104.49 17
1104.57 18
1104.64 18
1104.72 18
1104.80 17
1104.87 15
1104.95 14
1105.03 13
1105.10 12
1105.18 12
1105.25 12
1105.33 12
1105.41 12
1105.48 12
1105.56 12
1105.63 11
1105.71 10
1105.79 10
1105.86 10
1105.94 10
1106.02 10
1106.09 11
1106.17 12
1106.24 13
1106.32 14
1106.40 15
1106.47 17
1106.55 18
1106.62 19
1106.70 21
1106.78 22
1106.85 23
1106.93 24
1107.00 24
1107.08 25
1107.16 25
1107.23 25
1107.31 25
1107.39 25
1107.46 26
1107.54 26
1107.61 26
1107.69 26
1107.77 26
1107.84 25
1107.92 24
1108.00 23
1108.07 22
1108.15 21
1108.22 20
1108.30 20
1108.38 19
1108.45 19
1108.53 18
1108.61 18
1108.68 18
1108.76 19
1108.83 20
1108.91 21
1108.99 21
1109.06 22
1109.14 23
1109.22 23
1109.29 23
1109.37 23
1109.44 22
1109.52 22
1109.60 21
1109.67 21
1109.75 21
1109.83 22
1109.90 23
1109.98 23
1110.05 24
1110.13 24
1110.21 24
1110.28 23
1110.36 23
1110.44 22
1110.51 21
1110.59 21
1110.66 21
1110.74 22
1110.82 22
1110.89 23
1110.97 23
1111.05 23
1111.12 23
1111.20 23
1111.27 23
1111.35 23
1111.43 23
1111.50 23
1111.58 23
1111.66 23
1111.73 23
1111.81 22
1111.89 22
1111.96 22
1112.04 22
1112.11 23
1112.19 24
1112.27 25
1112.34 26
1112.42 27
1112.50 28
1112.57 28
1112.65 27
1112.73 26
1112.80 23
1112.88 21
1112.95 19
1113.03 17
1113.11 16
1113.18 15
1113.26 16
1113.34 16
1113.41 17
1113.49 18
1113.57 19
1113.64 20
1113.72 20
1113.79 20
1113.87 20
1113.95 20
1114.02 20
1114.10 19
1114.18 19
1114.25 20
1114.33 20
1114.41 21
1114.48 21
1114.56 22
1114.64 23
1114.71 24
1114.79 24
1114.86 24
1114.94 24
1115.02 24
1115.09 23
1115.17 22
1115.25 21
1115.32 21
1115.40 21
1115.48 22
1115.55 24
1115.63 25
1115.71 27
1115.78 28
1115.86 28
1115.93 28
1116.01 27
1116.09 26
1116.16 24
1116.24 23
1116.32 22
1116.39 22
1116.47 22
1116.55 24
1116.62 25
1116.70 26
1116.78 27
1116.85 28
1116.93 28
1117.01 27
1117.08 27
1117.16 26
1117.24 25
1117.31 24
1117.39 23
1117.46 22
1117.54 21
1117.62 21
1117.69 22
1117.77 22
1117.85 24
1117.92 25
1118.00 26
1118.08 27
1118.15 27
1118.23 26
1118.31 25
1118.38 24
1118.46 22
1118.54 21
1118.61 21
1118.69 21
1118.77 21
1118.84 21
1118.92 21
1119.00 22
1119.07 22
1119.15 22
1119.23 21
1119.30 21
1119.38 20
1119.46 20
1119.53 19
1119.61 18
1119.69 17
1119.76 17
1119.84 17
1119.92 17
1119.99 17
1120.07 18
1120.14 19
1120.22 19
1120.30 20
1120.37 21
1120.45 21
1120.53 21
1120.60 21
1120.68 21
1120.76 22
1120.83 22
1120.91 23
1120.99 23
1121.06 23
1121.14 23
1121.22 22
1121.29 20
1121.37 19
1121.45 17
1121.52 16
1121.60 15
1121.68 13
1121.75 12
1121.83 12
1121.91 11
1121.98 11
1122.06 11
1122.14 11
1122.21 12
1122.29 12
1122.37 13
1122.44 14
1122.52 15
1122.60 16
1122.67 16
1122.75 17
1122.83 17
1122.91 18
1122.98 18
1123.06 18
1123.14 18
1123.21 19
1123.29 19
1123.37 19
1123.44 19
1123.52 19
1123.60 20
1123.67 20
1123.75 20
1123.83 21
1123.90 21
1123.98 22
1124.06 22
1124.13 23
1124.21 23
1124.29 22
1124.36 21
1124.44 20
1124.52 19
1124.59 17
1124.67 16
1124.75 15
1124.82 14
1124.90 15
1124.98 15
1125.05 16
1125.13 17
1125.21 18
1125.28 19
1125.36 20
1125.44 19
1125.51 19
1125.59 18
1125.67 17
1125.75 15
1125.82 13
1125.90 11
1125.98 10
1126.05 9
1126.13 8
1126.21 7
1126.28 7
1126.36 7
1126.44 7
1126.51 7
1126.59 7
1126.67 7
1126.74 7
1126.82 8
1126.90 8
1126.97 9
1127.05 9
1127.13 8
1127.21 8
1127.28 7
1127.36 7
1127.44 7
1127.51 7
1127.59 7
1127.67 7
1127.74 7
1127.82 6
1127.90 6
1127.97 5
1128.05 4
1128.13 3
1128.20 2
1128.28 2
1128.36 2
1128.44 2
1128.51 3
1128.59 4
1128.67 4
1128.74 5
1128.82 5
1128.90 5
1128.97 4
1129.05 3
1129.13 3
1129.20 2
1129.28 2
1129.36 2
1129.44 3
1129.51 4
1129.59 6
1129.67 7
1129.74 9
1129.82 11
1129.90 12
1129.97 13
1130.05 13
1130.13 12
1130.20 12
1130.28 10
1130.36 9
1130.44 8
1130.51 7
1130.59 6
1130.67 5
1130.74 4
1130.82 3
1130.90 2
1130.97 1
1131.05 0
1131.13 0
1131.21 0
1131.28 0
1131.36 0
1131.44 0
1131.51 0
1131.59 0
1131.67 0
1131.74 1
1131.82 1
1131.90 1
1131.98 1
1132.05 1
1132.13 1
1132.21 2
1132.28 2
1132.36 3
1132.44 4
1132.51 5
1132.59 5
1132.67 6
1132.75 7
1132.82 7
1132.90 8
1132.98 9
1133.05 9
1133.13 9
1133.21 9
1133.29 8
1133.36 8
1133.44 7
1133.52 6
1133.59 5
1133.67 4
1133.75 4
1133.83 4
1133.90 4
1133.98 6
1134.06 8
1134.13 11
1134.21 15
1134.29 18
1134.36 21
1134.44 23
1134.52 25
1134.60 26
1134.67 26
1134.75 26
1134.83 25
1134.90 24
1134.98 22
1135.06 20
1135.14 19
1135.21 17
1135.29 16
1135.37 15
1135.44 14
1135.52 13
1135.60 12
1135.68 12
1135.75 12
1135.83 13
1135.91 15
1135.98 17
1136.06 20
1136.14 24
1136.22 28
1136.29 31
1136.37 33
1136.45 35
1136.52 35
1136.60 35
1136.68 35
1136.76 35
1136.83 35
1136.91 35
1136.99 36
1137.07 38
1137.14 40
1137.22 42
1137.30 44
1137.37 46
1137.45 47
1137.53 48
1137.61 49
1137.68 49
1137.76 50
1137.84 50
1137.91 50
1137.99 50
1138.07 49
1138.15 47
1138.22 45
1138.30 43
1138.38 41
1138.46 39
1138.53 37
1138.61 35
1138.69 33
1138.76 32
1138.84 30
1138.92 29
1139.00 27
1139.07 25
1139.15 22
1139.23 20
1139.30 18
1139.38 15
1139.46 14
1139.54 13
1139.61 13
1139.69 13
1139.77 14
1139.85 16
1139.92 17
1140.00 19
1140.08 21
1140.16 22
1140.23 23
1140.31 24
1140.39 24
1140.46 24
1140.54 23
1140.62 21
1140.70 19
1140.77 17
1140.85 15
1140.93 14
1141.01 12
1141.08 12
1141.16 11
1141.24 11
1141.32 10
1141.39 9
1141.47 8
1141.55 7
1141.62 6
1141.70 5
1141.78 4
1141.86 4
1141.93 4
1142.01 5
1142.09 6
1142.17 7
1142.24 8
1142.32 9
1142.40 10
1142.48 11
1142.55 12
1142.63 12
1142.71 12
1142.78 12
1142.86 12
1142.94 11
1143.02 10
1143.09 10
1143.17 9
1143.25 9
1143.33 9
1143.40 9
1143.48 9
1143.56 9
1143.64 9
1143.71 9
1143.79 8
1143.87 7
1143.95 7
1144.02 6
1144.10 5
1144.18 4
1144.26 3
1144.33 3
1144.41 3
1144.49 4
1144.57 5
1144.64 7
1144.72 8
1144.80 10
1144.88 11
1144.95 12
1145.03 12
1145.11 11
1145.19 11
1145.26 9
1145.34 8
1145.42 6
1145.50 5
1145.57 4
1145.65 3
1145.73 2
1145.81 2
1145.88 2
1145.96 2
1146.04 2
1146.12 3
1146.19 4
1146.27 5
1146.35 6
1146.43 7
1146.50 8
1146.58 8
1146.66 9
1146.74 9
1146.81 10
1146.89 10
1146.97 11
1147.05 12
1147.12 13
1147.20 14
1147.28 15
1147.36 15
1147.43 15
1147.51 14
1147.59 12
1147.67 10
1147.74 7
1147.82 5
1147.90 3
1147.98 2
1148.05 1
1148.13 1
1148.21 1
1148.29 1
1148.36 1
1148.44 1
1148.52 1
1148.60 2
1148.67 3
1148.75 4
1148.83 6
1148.91 8
1148.98 9
1149.06 11
1149.14 12
1149.22 14
1149.30 15
1149.37 16
1149.45 17
1149.53 17
1149.61 17
1149.68 18
1149.76 18
1149.84 19
1149.92 20
1149.99 22
1150.07 23
1150.15 24
1150.23 25
1150.30 25
1150.38 26
1150.46 26
1150.54 27
1150.62 28
1150.69 30
1150.77 32
1150.85 34
1150.93 36
1151.00 38
1151.08 39
1151.16 41
1151.24 43
1151.31 45
1151.39 47
1151.47 50
1151.55 52
1151.62 53
1151.70 54
1151.78 53
1151.86 52
1151.94 50
1152.01 48
1152.09 47
1152.17 47
1152.25 49
1152.32 52
1152.40 55
1152.48 60
1152.56 65
1152.64 69
1152.71 74
1152.79 79
1152.87 83
1152.95 87
1153.02 90
1153.10 93
1153.18 94
1153.26 93
1153.33 91
1153.41 88
1153.49 83
1153.57 79
1153.65 74
1153.72 69
1153.80 65
1153.88 62
1153.96 59
1154.03 57
1154.11 56
1154.19 55
1154.27 54
1154.35 53
1154.42 52
1154.50 52
1154.58 52
1154.66 52
1154.73 53
1154.81 54
1154.89 55
1154.97 56
1155.05 58
1155.12 60
1155.20 62
1155.28 63
1155.36 65
1155.43 65
1155.51 65
1155.59 65
1155.67 66
1155.75 66
1155.82 66
1155.90 66
1155.98 66
1156.06 65
1156.14 63
1156.21 62
1156.29 60
1156.37 58
1156.45 57
1156.52 56
1156.60 56
1156.68 55
1156.76 55
1156.84 54
1156.91 52
1156.99 50
1157.07 47
1157.15 45
1157.23 42
1157.30 39
1157.38 37
1157.46 34
1157.54 33
1157.61 31
1157.69 30
1157.77 29
1157.85 28
1157.93 28
1158.00 28
1158.08 29
1158.16 30
1158.24 31
1158.32 31
1158.39 32
1158.47 31
1158.55 30
1158.63 28
1158.71 26
1158.78 24
1158.86 23
1158.94 22
1159.02 22
1159.10 23
1159.17 24
1159.25 24
1159.33 24
1159.41 24
1159.49 24
1159.56 23
1159.64 22
1159.72 21
1159.80 21
1159.87 21
1159.95 21
1160.03 21
1160.11 21
1160.19 21
1160.26 21
1160.34 20
1160.42 19
1160.50 18
1160.58 17
1160.65 16
1160.73 15
1160.81 14
1160.89 13
1160.97 12
1161.04 10
1161.12 9
1161.20 7
1161.28 5
1161.36 4
1161.43 3
1161.51 3
1161.59 3
1161.67 4
1161.75 4
1161.83 5
1161.90 5
1161.98 5
1162.06 5
1162.14 5
1162.22 6
1162.29 6
1162.37 8
1162.45 9
1162.53 11
1162.61 13
1162.68 14
1162.76 16
1162.84 17
1162.92 18
1163.00 18
1163.07 18
1163.15 17
1163.23 16
1163.31 14
1163.39 12
1163.46 10
1163.54 8
1163.62 6
1163.70 4
1163.78 2
1163.85 0
1163.93 0
1164.01 0
1164.09 0
1164.17 0
1164.25 0
1164.32 0
1164.40 0
1164.48 1
1164.56 2
1164.64 4
1164.71 5
1164.79 7
1164.87 8
1164.95 9
1165.03 10
1165.10 10
1165.18 10
1165.26 9
1165.34 8
1165.42 8
1165.50 7
1165.57 6
1165.65 6
1165.73 5
1165.81 5
1165.89 5
1165.96 4
1166.04 4
1166.12 4
1166.20 4
1166.28 3
1166.36 3
1166.43 2
1166.51 2
1166.59 1
1166.67 1
1166.75 0
1166.82 0
1166.90 0
1166.98 0
1167.06 0
1167.14 0
1167.22 0
1167.29 0
1167.37 0
1167.45 1
1167.53 2
1167.61 3
1167.69 3
1167.76 3
1167.84 3
1167.92 3
1168.00 4
1168.08 4
1168.15 5
1168.23 5
1168.31 6
1168.39 7
1168.47 7
1168.55 8
1168.62 8
1168.70 8
1168.78 7
1168.86 7
1168.94 7
1169.02 7
1169.09 6
1169.17 6
1169.25 6
1169.33 6
1169.41 5
1169.49 4
1169.56 4
1169.64 3
1169.72 3
1169.80 3
1169.88 3
1169.95 3
1170.03 4
1170.11 5
1170.19 7
1170.27 9
1170.35 11
1170.42 12
1170.50 13
1170.58 13
1170.66 13
1170.74 11
1170.82 10
1170.89 9
1170.97 8
1171.05 8
1171.13 9
1171.21 10
1171.29 12
1171.36 14
1171.44 16
1171.52 17
1171.60 18
1171.68 18
1171.76 18
1171.84 18
1171.91 17
1171.99 17
1172.07 17
1172.15 17
1172.23 17
1172.31 17
1172.38 16
1172.46 16
1172.54 15
1172.62 14
1172.70 13
1172.78 12
1172.85 11
1172.93 10
1173.01 9
1173.09 8
1173.17 8
1173.25 8
1173.32 9
1173.40 10
1173.48 11
1173.56 11
1173.64 12
1173.72 12
1173.80 12
1173.87 12
1173.95 12
1174.03 12
1174.11 12
1174.19 13
1174.27 13
1174.34 14
1174.42 16
1174.50 17
1174.58 19
1174.66 20
1174.74 22
1174.82 23
1174.89 23
1174.97 23
1175.05 22
1175.13 21
1175.21 20
1175.29 20
1175.36 20
1175.44 20
1175.52 21
1175.60 22
1175.68 23
1175.76 24
1175.84 24
1175.91 23
1175.99 22
1176.07 20
1176.15 17
1176.23 14
1176.31 12
1176.39 9
1176.46 8
1176.54 7
1176.62 7
1176.70 9
1176.78 11
1176.86 13
1176.93 15
1177.01 18
1177.09 19
1177.17 20
1177.25 21
1177.33 20
1177.41 20
1177.48 19
1177.56 18
1177.64 17
1177.72 16
1177.80 16
1177.88 16
1177.96 16
1178.03 17
1178.11 18
1178.19 19
1178.27 20
1178.35 21
1178.43 21
1178.51 20
1178.58 20
1178.66 19
1178.74 18
1178.82 17
1178.90 17
1178.98 16
1179.06 14
1179.14 12
1179.21 9
1179.29 6
1179.37 4
1179.45 2
1179.53 1
1179.61 1
1179.69 2
1179.76 5
1179.84 7
1179.92 10
1180.00 13
1180.08 14
1180.16 15
1180.24 15
1180.31 15
1180.39 14
1180.47 13
1180.55 13
1180.63 13
1180.71 14
1180.79 15
1180.87 15
1180.94 16
1181.02 15
1181.10 15
1181.18 14
1181.26 13
1181.34 12
1181.42 11
1181.49 11
1181.57 11
1181.65 12
1181.73 13
1181.81 14
1181.89 14
1181.97 14
1182.05 13
1182.12 12
1182.20 10
1182.28 9
1182.36 9
1182.44 9
1182.52 10
1182.60 11
1182.68 13
1182.75 15
1182.83 16
1182.91 17
1182.99 17
1183.07 16
1183.15 15
1183.23 14
1183.31 14
1183.38 13
1183.46 12
1183.54 11
1183.62 9
1183.70 8
1183.78 6
1183.86 4
1183.94 3
1184.01 3
1184.09 3
1184.17 5
1184.25 7
1184.33 10
1184.41 13
1184.49 16
1184.57 19
1184.64 21
1184.72 23
1184.80 24
1184.88 25
1184.96 26
1185.04 27
1185.12 28
1185.20 29
1185.28 30
1185.35 31
1185.43 32
1185.51 32
1185.59 32
1185.67 32
1185.75 32
1185.83 31
1185.91 30
1185.98 29
1186.06 29
1186.14 28
1186.22 28
1186.30 29
1186.38 29
1186.46 30
1186.54 31
1186.62 33
1186.69 35
1186.77 38
1186.85 41
1186.93 45
1187.01 49
1187.09 52
1187.17 54
1187.25 56
1187.33 56
1187.40 56
1187.48 55
1187.56 54
1187.64 52
1187.72 51
1187.80 49
1187.88 47
1187.96 44
1188.04 42
1188.11 40
1188.19 39
1188.27 38
1188.35 37
1188.43 37
1188.51 37
1188.59 37
1188.67 36
1188.75 36
1188.82 34
1188.90 33
1188.98 31
1189.06 29
1189.14 27
1189.22 26
1189.30 26
1189.38 26
1189.46 27
1189.54 28
1189.61 29
1189.69 29
1189.77 30
1189.85 31
1189.93 32
1190.01 33
1190.09 35
1190.17 36
1190.25 37
1190.33 36
1190.40 35
1190.48 33
1190.56 31
1190.64 30
1190.72 29
1190.80 30
1190.88 32
1190.96 34
1191.04 36
1191.12 38
1191.19 40
1191.27 42
1191.35 43
1191.43 44
1191.51 44
1191.59 44
1191.67 43
1191.75 41
1191.83 38
1191.91 34
1191.98 30
1192.06 26
1192.14 24
1192.22 22
1192.30 23
1192.38 24
1192.46 26
1192.54 27
1192.62 28
1192.70 28
1192.77 27
1192.85 25
1192.93 22
1193.01 20
1193.09 18
1193.17 16
1193.25 15
1193.33 14
1193.41 14
1193.49 14
1193.57 15
1193.64 15
1193.72 15
1193.80 15
1193.88 15
1193.96 14
1194.04 13
1194.12 12
1194.20 10
1194.28 9
1194.36 8
1194.44 8
1194.52 9
1194.59 10
1194.67 11
1194.75 13
1194.83 15
1194.91 16
1194.99 18
1195.07 19
1195.15 19
1195.23 19
1195.31 18
1195.39 18
1195.46 17
1195.54 17
1195.62 16
1195.70 17
1195.78 17
1195.86 17
1195.94 17
1196.02 17
1196.10 17
1196.18 17
1196.26 18
1196.34 18
1196.41 18
1196.49 18
1196.57 18
1196.65 17
1196.73 16
1196.81 14
1196.89 13
1196.97 12
1197.05 11
1197.13 11
1197.21 12
1197.29 13
1197.37 14
1197.44 16
1197.52 17
1197.60 17
1197.68 18
1197.76 18
1197.84 18
1197.92 17
1198.00 15
1198.08 14
1198.16 13
1198.24 11
1198.32 10
1198.40 9
1198.47 8
1198.55 7
1198.63 7
1198.71 6
1198.79 6
1198.87 6
1198.95 6
1199.03 6
1199.11 7
1199.19 8
1199.27 9
1199.35 10
1199.43 11
1199.51 13
1199.58 14
1199.66 15
1199.74 16
1199.82 17
1199.90 17
1199.98 17
1200.06 17
1200.14 17
1200.22 16
1200.30 16
1200.38 16
1200.46 16
1200.54 15
1200.62 15
1200.70 14
1200.77 14
1200.85 14
1200.93 14
1201.01 15
1201.09 16
1201.17 17
1201.25 18
1201.33 19
1201.41 20
1201.49 20
1201.57 21
1201.65 21
1201.73 21
1201.81 22
1201.89 23
1201.96 24
1202.04 25
1202.12 26
1202.20 27
1202.28 28
1202.36 29
1202.44 30
1202.52 30
1202.60 30
1202.68 30
1202.76 29
1202.84 27
1202.92 24
1203.00 22
1203.08 20
1203.16 18
1203.24 17
1203.31 16
1203.39 16
1203.47 16
1203.55 16
1203.63 16
1203.71 15
1203.79 15
1203.87 14
1203.95 13
1204.03 13
1204.11 13
1204.19 13
1204.27 14
1204.35 16
1204.43 18
1204.51 19
1204.59 21
1204.67 22
1204.74 23
1204.82 24
1204.90 24
1204.98 24
1205.06 25
1205.14 26
1205.22 26
1205.30 27
1205.38 27
1205.46 27
1205.54 27
1205.62 26
1205.70 24
1205.78 24
1205.86 23
1205.94 22
1206.02 21
1206.10 19
1206.18 18
1206.25 15
1206.33 13
1206.41 11
1206.49 10
1206.57 8
1206.65 7
1206.73 5
1206.81 4
1206.89 2
1206.97 0
1207.05 0
1207.13 0
1207.21 0
1207.29 0
1207.37 0
1207.45 1
1207.53 1
1207.61 0
1207.69 0
1207.77 0
1207.85 0
1207.93 0
1208.00 2
1208.08 5
1208.16 8
1208.24 10
1208.32 12
1208.40 13
1208.48 13
1208.56 12
1208.64 12
1208.72 11
1208.80 10
1208.88 10
1208.96 9
1209.04 9
1209.12 8
1209.20 7
1209.28 7
1209.36 6
1209.44 6
1209.52 6
1209.60 7
1209.68 8
1209.76 9
1209.84 10
1209.92 11
1210.00 12
1210.07 12
1210.15 12
1210.23 11
1210.31 11
1210.39 11
1210.47 11
1210.55 12
1210.63 14
1210.71 15
1210.79 16
1210.87 16
1210.95 16
1211.03 16
1211.11 16
1211.19 17
1211.27 18
1211.35 21
1211.43 23
1211.51 25
1211.59 26
1211.67 25
1211.75 24
1211.83 22
1211.91 20
1211.99 18
1212.07 16
1212.15 15
1212.23 14
1212.31 12
1212.39 10
1212.47 8
1212.54 6
1212.62 4
1212.70 3
1212.78 3
1212.86 4
1212.94 6
1213.02 8
1213.10 11
1213.18 13
1213.26 16
1213.34 18
1213.42 20
1213.50 22
1213.58 24
1213.66 26
1213.74 28
1213.82 29
1213.90 28
1213.98 27
1214.06 26
1214.14 24
1214.22 22
1214.30 22
1214.38 22
1214.46 24
1214.54 26
1214.62 29
1214.70 32
1214.78 34
1214.86 35
1214.94 36
1215.02 35
1215.10 33
1215.18 31
1215.26 30
1215.34 29
1215.42 29
1215.50 30
1215.58 32
1215.66 34
1215.74 36
1215.82 38
1215.90 38
1215.98 38
1216.06 36
1216.14 34
1216.21 32
1216.29 29
1216.37 27
1216.45 26
1216.53 25
1216.61 24
1216.69 24
1216.77 24
1216.85 24
1216.93 24
1217.01 25
1217.09 26
1217.17 27
1217.25 28
1217.33 29
1217.41 30
1217.49 30
1217.57 29
1217.65 28
1217.73 26
1217.81 24
1217.89 22
1217.97 20
1218.05 19
1218.13 19
1218.21 18
1218.29 18
1218.37 18
1218.45 18
1218.53 18
1218.61 17
1218.69 17
1218.77 16
1218.85 15
1218.93 16
1219.01 17
1219.09 20
1219.17 23
1219.25 27
1219.33 30
1219.41 33
1219.49 35
1219.57 35
1219.65 35
1219.73 33
1219.81 31
1219.89 28
1219.97 25
1220.05 22
1220.13 19
1220.21 16
1220.29 14
1220.37 12
1220.45 10
1220.53 9
1220.61 9
1220.69 8
1220.77 9
1220.85 9
1220.93 10
1221.01 10
1221.09 10
1221.17 10
1221.25 9
1221.33 8
1221.41 7
1221.49 6
1221.57 6
1221.65 6
1221.73 7
1221.81 7
1221.89 8
1221.97 7
1222.05 6
1222.13 4
1222.21 1
1222.29 0
1222.37 0
1222.45 0
1222.53 0
1222.61 0
1222.69 0
1222.77 0
1222.85 1
1222.93 4
1223.01 8
1223.09 11
1223.17 14
1223.25 16
1223.33 17
1223.41 18
1223.49 18
1223.57 18
1223.65 18
1223.73 17
1223.81 17
1223.89 16
1223.97 15
1224.05 13
1224.13 12
1224.21 11
1224.29 10
1224.37 9
1224.45 10
1224.53 11
1224.61 13
1224.69 14
1224.77 15
1224.85 16
1224.93 15
1225.01 14
1225.09 13
1225.17 12
1225.25 11
1225.33 11
1225.41 12
1225.49 13
1225.57 13
1225.65 12
1225.74 11
1225.82 9
1225.90 7
1225.98 4
1226.06 2
1226.14 1
1226.22 1
1226.30 2
1226.38 4
1226.46 7
1226.54 10
1226.62 13
1226.70 14
1226.78 15
1226.86 15
1226.94 14
1227.02 14
1227.10 13
1227.18 13
1227.26 14
1227.34 14
1227.42 15
1227.50 15
1227.58 14
1227.66 13
1227.74 13
1227.82 12
1227.90 12
1227.98 13
1228.06 14
1228.14 16
1228.22 17
1228.30 17
1228.38 18
1228.46 18
1228.54 18
1228.62 18
1228.70 18
1228.78 19
1228.86 20
1228.94 21
1229.02 21
1229.10 21
1229.18 20
1229.26 19
1229.34 18
1229.43 18
1229.51 17
1229.59 18
1229.67 20
1229.75 23
1229.83 26
1229.91 30
1229.99 35
1230.07 41
1230.15 46
1230.23 52
1230.31 56
1230.39 60
1230.47 63
1230.55 65
1230.63 66
1230.71 67
1230.79 69
1230.87 71
1230.95 72
1231.03 74
1231.11 75
1231.19 76
1231.27 76
1231.35 76
1231.43 74
1231.51 72
1231.59 70
1231.67 67
1231.75 63
1231.83 59
1231.91 55
1232.00 51
1232.08 49
1232.16 47
1232.24 46
1232.32 46
1232.40 47
1232.48 48
1232.56 50
1232.64 51
1232.72 51
1232.80 51
1232.88 50
1232.96 49
1233.04 47
1233.12 45
1233.20 42
1233.28 40
1233.36 38
1233.44 35
1233.52 33
1233.60 31
1233.68 29
1233.76 27
1233.84 26
1233.92 24
1234.01 22
1234.09 20
1234.17 18
1234.25 15
1234.33 13
1234.41 12
1234.49 11
1234.57 11
1234.65 12
1234.73 14
1234.81 16
1234.89 18
1234.97 19
1235.05 21
1235.13 21
1235.21 21
1235.29 20
1235.37 19
1235.45 17
1235.53 15
1235.61 13
1235.69 12
1235.78 10
1235.86 9
1235.94 8
1236.02 7
1236.10 7
1236.18 8
1236.26 8
1236.34 9
1236.42 11
1236.50 13
1236.58 16
1236.66 20
1236.74 24
1236.82 28
1236.90 31
1236.98 33
1237.06 34
1237.14 34
1237.22 32
1237.30 30
1237.39 27
1237.47 25
1237.55 22
1237.63 20
1237.71 17
1237.79 15
1237.87 12
1237.95 10
1238.03 8
1238.11 5
1238.19 4
1238.27 2
1238.35 1
1238.43 1
1238.51 2
1238.59 3
1238.67 4
1238.76 6
1238.84 7
1238.92 7
1239.00 7
1239.08 6
1239.16 4
1239.24 2
1239.32 0
1239.40 0
1239.48 0
1239.56 0
1239.64 0
1239.72 0
1239.80 0
1239.88 1
1239.96 2
1240.04 2
1240.13 2
1240.21 2
1240.29 1
1240.37 0
1240.45 0
1240.53 0
1240.61 1
1240.69 3
1240.77 5
1240.85 8
1240.93 11
1241.01 14
1241.09 17
1241.17 18
1241.25 18
1241.34 18
1241.42 17
1241.50 15
1241.58 12
1241.66 8
1241.74 5
1241.82 2
1241.90 0
1241.98 0
1242.06 0
1242.14 0
1242.22 1
1242.30 3
1242.38 6
1242.46 8
1242.55 10
1242.63 12
1242.71 13
1242.79 14
1242.87 16
1242.95 17
1243.03 19
1243.11 21
1243.19 24
1243.27 26
1243.35 27
1243.43 29
1243.51 30
1243.59 30
1243.68 30
1243.76 30
1243.84 30
1243.92 30
1244.00 30
1244.08 29
1244.16 29
1244.24 29
1244.32 29
1244.40 28
1244.48 28
1244.56 27
1244.64 26
1244.73 26
1244.81 25
1244.89 25
1244.97 25
1245.05 25
1245.13 25
1245.21 25
1245.29 24
1245.37 23
1245.45 21
1245.53 20
1245.61 18
1245.69 17
1245.78 16
1245.86 15
1245.94 14
1246.02 14
1246.10 14
1246.18 15
1246.26 18
1246.34 21
1246.42 24
1246.50 27
1246.58 29
1246.66 29
1246.75 29
1246.83 27
1246.91 25
1246.99 22
1247.07 19
1247.15 17
1247.23 14
1247.31 12
1247.39 10
1247.47 9
1247.55 8
1247.63 8
1247.72 9
1247.80 11
1247.88 12
1247.96 14
1248.04 15
1248.12 15
1248.20 15
1248.28 15
1248.36 14
1248.44 13
1248.52 12
1248.61 11
1248.69 10
1248.77 9
1248.85 8
1248.93 8
1249.01 9
1249.09 9
1249.17 11
1249.25 13
1249.33 15
1249.41 17
1249.50 19
1249.58 20
1249.66 21
1249.74 22
1249.82 23
1249.90 24
1249.98 25
1250.06 26
1250.14 27
1250.22 28
1250.31 27
1250.39 25
1250.47 21
1250.55 17
1250.63 13
1250.71 10
1250.79 8
1250.87 7
1250.95 7
1251.03 8
1251.11 10
1251.20 12
1251.28 15
1251.36 18
1251.44 21
1251.52 25
1251.60 28
1251.68 32
1251.76 35
1251.84 38
1251.92 41
1252.01 44
1252.09 46
1252.17 48
1252.25 51
1252.33 53
1252.41 56
1252.49 57
1252.57 59
1252.65 59
1252.74 58
1252.82 56
1252.90 54
1252.98 51
1253.06 49
1253.14 47
1253.22 46
1253.30 46
1253.38 47
1253.46 48
1253.55 50
1253.63 51
1253.71 51
1253.79 51
1253.87 49
1253.95 48
1254.03 46
1254.11 44
1254.19 43
1254.28 43
1254.36 44
1254.44 44
1254.52 45
1254.60 45
1254.68 44
1254.76 43
1254.84 41
1254.92 39
1255.01 38
1255.09 38
1255.17 38
1255.25 39
1255.33 40
1255.41 40
1255.49 39
1255.57 38
1255.65 36
1255.74 34
1255.82 33
1255.90 32
1255.98 31
1256.06 31
1256.14 31
1256.22 31
1256.30 30
1256.38 30
1256.47 30
1256.55 31
1256.63 32
1256.71 33
1256.79 35
1256.87 36
1256.95 37
1257.03 37
1257.11 37
1257.20 37
1257.28 37
1257.36 37
1257.44 38
1257.52 38
1257.60 39
1257.68 40
1257.76 41
1257.85 41
1257.93 40
1258.01 38
1258.09 36
1258.17 34
1258.25 33
1258.33 34
1258.41 37
1258.50 41
1258.58 46
1258.66 51
1258.74 55
1258.82 59
1258.90 61
1258.98 62
1259.06 62
1259.15 61
1259.23 59
1259.31 57
1259.39 54
1259.47 50
1259.55 46
1259.63 41
1259.71 38
1259.80 35
1259.88 33
1259.96 33
1260.04 33
1260.12 32
1260.20 32
1260.28 31
1260.36 30
1260.45 29
1260.53 29
1260.61 30
1260.69 32
1260.77 34
1260.85 36
1260.93 37
1261.01 36
1261.10 33
1261.18 30
1261.26 25
1261.34 22
1261.42 19
1261.50 16
1261.58 15
1261.67 13
1261.75 12
1261.83 12
1261.91 12
1261.99 12
1262.07 14
1262.15 15
1262.23 17
1262.32 19
1262.40 20
1262.48 21
1262.56 21
1262.64 20
1262.72 20
1262.80 19
1262.89 19
1262.97 19
1263.05 19
1263.13 19
1263.21 20
1263.29 21
1263.37 22
1263.45 23
1263.54 23
1263.62 24
1263.70 24
1263.78 23
1263.86 22
1263.94 21
1264.02 20
1264.11 20
1264.19 21
1264.27 24
1264.35 26
1264.43 29
1264.51 30
1264.59 31
1264.68 30
1264.76 29
1264.84 27
1264.92 25
1265.00 23
1265.08 22
1265.16 21
1265.25 21
1265.33 20
1265.41 19
1265.49 17
1265.57 15
1265.65 12
1265.73 10
1265.82 7
1265.90 4
1265.98 3
1266.06 1
1266.14 1
1266.22 0
1266.30 0
1266.39 0
1266.47 1
1266.55 2
1266.63 3
1266.71 4
1266.79 5
1266.88 5
1266.96 5
1267.04 5
1267.12 5
1267.20 6
1267.28 7
1267.36 9
1267.45 12
1267.53 15
1267.61 19
1267.69 22
1267.77 25
1267.85 29
1267.93 33
1268.02 37
1268.10 43
1268.18 49
1268.26 55
1268.34 62
1268.42 67
1268.51 72
1268.59 76
1268.67 79
1268.75 82
1268.83 85
1268.91 87
1269.00 90
1269.08 93
1269.16 95
1269.24 97
1269.32 98
1269.40 100
1269.48 100
1269.57 101
1269.65 101
1269.73 100
1269.81 99
1269.89 96
1269.97 94
1270.06 91
1270.14 88
1270.22 85
1270.30 82
1270.38 80
1270.46 79
1270.55 77
1270.63 75
1270.71 73
1270.79 71
1270.87 69
1270.95 69
1271.03 69
1271.12 68
1271.20 68
1271.28 67
1271.36 65
1271.44 62
1271.52 59
1271.61 56
1271.69 53
1271.77 51
1271.85 49
1271.93 47
1272.01 44
1272.10 42
1272.18 38
1272.26 35
1272.34 33
1272.42 32
1272.50 32
1272.59 33
1272.67 35
1272.75 38
1272.83 41
1272.91 43
1272.99 45
1273.08 45
1273.16 45
1273.24 44
1273.32 42
1273.40 41
1273.48 40
1273.57 41
1273.65 42
1273.73 43
1273.81 45
1273.89 47
1273.98 49
1274.06 49
1274.14 49
1274.22 48
1274.30 46
1274.38 44
1274.47 42
1274.55 40
1274.63 39
1274.71 38
1274.79 37
1274.87 37
1274.96 37
1275.04 36
1275.12 36
1275.20 36
1275.28 35
1275.36 34
1275.45 33
1275.53 32
1275.61 31
1275.69 30
1275.77 30
1275.86 29
1275.94 29
1276.02 29
1276.10 30
1276.18 31
1276.26 32
1276.35 35
1276.43 39
1276.51 44
1276.59 50
1276.67 56
1276.76 61
1276.84 65
1276.92 68
1277.00 69
1277.08 68
1277.16 65
1277.25 61
1277.33 58
1277.41 55
1277.49 53
1277.57 51
1277.66 50
1277.74 49
1277.82 47
1277.90 45
1277.98 41
1278.06 37
1278.15 33
1278.23 29
1278.31 26
1278.39 24
1278.47 23
1278.56 23
1278.64 22
1278.72 22
1278.80 22
1278.88 22
1278.97 23
1279.05 24
1279.13 25
1279.21 26
1279.29 27
1279.37 28
1279.46 30
1279.54 31
1279.62 33
1279.70 34
1279.78 35
1279.87 36
1279.95 37
1280.03 37
1280.11 38
1280.19 38
1280.28 38
1280.36 37
1280.44 36
1280.52 33
1280.60 29
1280.69 23
1280.77 18
1280.85 14
1280.93 11
1281.01 11
1281.09 13
1281.18 17
1281.26 23
1281.34 29
1281.42 34
1281.50 37
1281.59 37
1281.67 35
1281.75 31
1281.83 25
1281.91 19
1282.00 13
1282.08 8
1282.16 4
1282.24 3
1282.32 3
1282.41 5
1282.49 7
1282.57 10
1282.65 12
1282.73 13
1282.82 13
1282.90 11
1282.98 9
1283.06 7
1283.14 4
1283.23 2
1283.31 1
1283.39 0
1283.47 0
1283.55 0
1283.64 0
1283.72 0
1283.80 0
1283.88 0
1283.96 0
1284.05 1
1284.13 5
1284.21 9
1284.29 13
1284.38 17
1284.46 21
1284.54 25
1284.62 28
1284.70 31
1284.79 33
1284.87 34
1284.95 34
1285.03 33
1285.11 32
1285.20 31
1285.28 29
1285.36 29
1285.44 29
1285.52 29
1285.61 28
1285.69 27
1285.77 26
1285.85 23
1285.93 21
1286.02 19
1286.10 18
1286.18 18
1286.26 20
1286.35 24
1286.43 28
1286.51 33
1286.59 39
1286.67 45
1286.76 49
1286.84 53
1286.92 55
1287.00 55
1287.08 55
1287.17 54
1287.25 53
1287.33 52
1287.41 51
1287.50 50
1287.58 48
1287.66 45
1287.74 41
1287.82 37
1287.91 32
1287.99 28
1288.07 24
1288.15 22
1288.23 20
1288.32 20
1288.40 21
1288.48 22
1288.56 25
1288.65 28
1288.73 32
1288.81 36
1288.89 40
1288.97 44
1289.06 48
1289.14 50
1289.22 51
1289.30 51
1289.39 49
1289.47 45
1289.55 41
1289.63 37
1289.71 35
1289.80 34
1289.88 35
1289.96 38
1290.04 43
1290.13 49
1290.21 54
1290.29 59
1290.37 62
1290.45 63
1290.54 64
1290.62 64
1290.70 63
1290.78 64
1290.87 65
1290.95 67
1291.03 70
1291.11 73
1291.19 75
1291.28 77
1291.36 77
1291.44 77
1291.52 75
1291.61 73
1291.69 70
1291.77 67
1291.85 64
1291.94 60
1292.02 56
1292.10 51
1292.18 47
1292.26 42
1292.35 39
1292.43 36
1292.51 33
1292.59 31
1292.68 29
1292.76 27
1292.84 25
1292.92 23
1293.01 21
1293.09 20
1293.17 19
1293.25 19
1293.33 19
1293.42 19
1293.50 20
1293.58 21
1293.66 23
1293.75 26
1293.83 31
1293.91 36
1293.99 42
1294.08 48
1294.16 53
1294.24 58
1294.32 62
1294.41 66
1294.49 68
1294.57 69
1294.65 68
1294.73 67
1294.82 64
1294.90 60
1294.98 55
1295.06 51
1295.15 47
1295.23 43
1295.31 39
1295.39 35
1295.48 32
1295.56 28
1295.64 23
1295.72 19
1295.81 14
1295.89 10
1295.97 6
1296.05 4
1296.14 2
1296.22 1
1296.30 0
1296.38 1
1296.47 1
1296.55 1
1296.63 1
1296.71 0
1296.80 0
1296.88 0
1296.96 0
1297.04 0
1297.13 0
1297.21 0
1297.29 2
1297.37 4
1297.46 7
1297.54 11
1297.62 15
1297.70 19
1297.79 24
1297.87 29
1297.95 33
1298.03 36
1298.12 38
1298.20 38
1298.28 36
1298.36 33
1298.45 29
1298.53 25
1298.61 22
1298.69 19
1298.78 17
1298.86 16
1298.94 15
1299.02 13
1299.11 12
1299.19 10
1299.27 8
1299.35 6
1299.44 3
1299.52 1
1299.60 0
1299.68 0
1299.77 0
1299.85 0
1299.93 0
1300.01 0
1300.10 0
1300.18 0
1300.26 3
1300.34 6
1300.43 10
1300.51 13
1300.59 15
1300.67 15
1300.76 15
1300.84 15
1300.92 14
1301.00 14
1301.09 15
1301.17 16
1301.25 19
1301.33 24
1301.42 29
1301.50 35
1301.58 42
1301.66 48
1301.75 54
1301.83 60
1301.91 64
1302.00 67
1302.08 68
1302.16 68
1302.24 66
1302.33 64
1302.41 63
1302.49 63
1302.57 64
1302.66 66
1302.74 69
1302.82 72
1302.90 74
1302.99 75
1303.07 74
1303.15 72
1303.23 70
1303.32 69
1303.40 67
1303.48 67
1303.57 66
1303.65 65
1303.73 63
1303.81 61
1303.90 58
1303.98 56
1304.06 54
1304.14 52
1304.23 51
1304.31 50
1304.39 50
1304.47 49
1304.56 49
1304.64 48
1304.72 48
1304.81 48
1304.89 49
1304.97 50
1305.05 51
1305.14 53
1305.22 53
1305.30 52
1305.38 51
1305.47 49
1305.55 46
1305.63 43
1305.72 41
1305.80 40
1305.88 40
1305.96 40
1306.05 42
1306.13 44
1306.21 45
1306.29 47
1306.38 48
1306.46 49
1306.54 48
1306.63 48
1306.71 47
1306.79 46
1306.87 46
1306.96 45
1307.04 45
1307.12 44
1307.21 45
1307.29 46
1307.37 48
1307.45 51
1307.54 56
1307.62 61
1307.70 68
1307.78 73
1307.87 77
1307.95 78
1308.03 77
1308.12 72
1308.20 66
1308.28 58
1308.36 50
1308.45 43
1308.53 38
1308.61 34
1308.70 33
1308.78 33
1308.86 33
1308.94 34
1309.03 34
1309.11 34
1309.19 33
1309.28 32
1309.36 30
1309.44 29
1309.52 30
1309.61 32
1309.69 35
1309.77 39
1309.86 44
1309.94 49
1310.02 53
1310.10 56
1310.19 56
1310.27 55
1310.35 53
1310.44 49
1310.52 45
1310.60 40
1310.68 35
1310.77 30
1310.85 26
1310.93 22
1311.02 18
1311.10 15
1311.18 12
1311.26 11
1311.35 10
1311.43 12
1311.51 16
1311.60 21
1311.68 28
1311.76 34
1311.85 40
1311.93 44
1312.01 46
1312.09 47
1312.18 46
1312.26 44
1312.34 43
1312.43 42
1312.51 42
1312.59 42
1312.67 43
1312.76 43
1312.84 43
1312.92 42
1313.01 39
1313.09 36
1313.17 33
1313.26 29
1313.34 26
1313.42 23
1313.50 21
1313.59 19
1313.67 18
1313.75 17
1313.84 16
1313.92 15
1314.00 13
1314.09 12
1314.17 10
1314.25 9
1314.33 8
1314.42 9
1314.50 9
1314.58 10
1314.67 11
1314.75 13
1314.83 14
1314.92 15
1315.00 17
1315.08 20
1315.16 24
1315.25 29
1315.33 34
1315.41 38
1315.50 40
1315.58 40
1315.66 36
1315.75 31
1315.83 25
1315.91 20
1316.00 17
1316.08 17
1316.16 19
1316.24 23
1316.33 28
1316.41 33
1316.49 38
1316.58 41
1316.66 44
1316.74 45
1316.83 47
1316.91 50
1316.99 54
1317.08 59
1317.16 64
1317.24 68
1317.32 71
1317.41 72
1317.49 70
1317.57 66
1317.66 60
1317.74 53
1317.82 46
1317.91 40
1317.99 36
1318.07 34
1318.16 32
1318.24 32
1318.32 32
1318.40 31
1318.49 29
1318.57 28
1318.65 26
1318.74 25
1318.82 25
1318.90 26
1318.99 29
1319.07 31
1319.15 33
1319.24 35
1319.32 35
1319.40 34
1319.49 32
1319.57 30
1319.65 28
1319.74 27
1319.82 25
1319.90 24
1319.99 23
1320.07 21
1320.15 20
1320.23 18
1320.32 16
1320.40 15
1320.48 14
1320.57 13
1320.65 12
1320.73 12
1320.82 13
1320.90 15
1320.98 19
1321.07 25
1321.15 32
1321.23 39
1321.32 45
1321.40 49
1321.48 51
1321.57 49
1321.65 45
1321.73 39
1321.82 32
1321.90 25
1321.98 18
1322.07 13
1322.15 9
1322.23 7
1322.32 6
1322.40 7
1322.48 8
1322.57 10
1322.65 14
1322.73 17
1322.81 20
1322.90 23
1322.98 25
1323.06 26
1323.15 25
1323.23 23
1323.31 20
1323.40 16
1323.48 13
1323.56 10
1323.65 8
1323.73 7
1323.81 9
1323.90 12
1323.98 16
1324.06 21
1324.15 25
1324.23 28
1324.31 29
1324.40 28
1324.48 28
1324.56 28
1324.65 30
1324.73 34
1324.81 41
1324.90 50
1324.98 60
1325.06 69
1325.15 77
1325.23 84
1325.31 88
1325.40 92
1325.48 95
1325.56 99
1325.65 103
1325.73 108
1325.81 114
1325.90 118
1325.98 121
1326.06 122
1326.15 121
1326.23 118
1326.31 115
1326.40 113
1326.48 111
1326.57 110
1326.65 110
1326.73 111
1326.82 112
1326.90 112
1326.98 111
1327.07 109
1327.15 107
1327.23 106
1327.32 104
1327.40 102
1327.48 100
1327.57 97
1327.65 94
1327.73 89
1327.82 84
1327.90 78
1327.98 72
1328.07 66
1328.15 61
1328.23 57
1328.32 53
1328.40 51
1328.48 50
1328.57 51
1328.65 54
1328.73 59
1328.82 66
1328.90 74
1328.98 82
1329.07 88
1329.15 91
1329.24 92
1329.32 90
1329.40 87
1329.49 83
1329.57 79
1329.65 77
1329.74 77
1329.82 78
1329.90 80
1329.99 82
1330.07 83
1330.15 83
1330.24 83
1330.32 82
1330.40 81
1330.49 79
1330.57 78
1330.65 78
1330.74 78
1330.82 78
1330.91 79
1330.99 80
1331.07 82
1331.16 84
1331.24 85
1331.32 85
1331.41 85
1331.49 83
1331.57 80
1331.66 77
1331.74 73
1331.82 70
1331.91 67
1331.99 66
1332.07 67
1332.16 69
1332.24 73
1332.33 78
1332.41 83
1332.49 89
1332.58 93
1332.66 95
1332.74 96
1332.83 97
1332.91 96
1332.99 95
1333.08 95
1333.16 95
1333.25 96
1333.33 97
1333.41 99
1333.50 101
1333.58 103
1333.66 104
1333.75 104
1333.83 103
1333.91 101
1334.00 98
1334.08 94
1334.16 90
1334.25 84
1334.33 78
1334.42 71
1334.50 64
1334.58 59
1334.67 55
1334.75 54
1334.83 55
1334.92 59
1335.00 65
1335.09 71
1335.17 75
1335.25 78
1335.34 77
1335.42 74
1335.50 69
1335.59 63
1335.67 56
1335.75 49
1335.84 43
1335.92 37
1336.01 31
1336.09 27
1336.17 25
1336.26 24
1336.34 26
1336.42 29
1336.51 33
1336.59 37
1336.68 40
1336.76 41
1336.84 40
1336.93 37
1337.01 33
1337.09 29
1337.18 25
1337.26 23
1337.34 22
1337.43 23
1337.51 26
1337.60 30
1337.68 34
1337.76 38
1337.85 41
1337.93 41
1338.01 40
1338.10 36
1338.18 31
1338.27 26
1338.35 21
1338.43 17
1338.52 16
1338.60 18
1338.68 22
1338.77 28
1338.85 35
1338.94 41
1339.02 48
1339.10 53
1339.19 57
1339.27 59
1339.36 60
1339.44 59
1339.52 55
1339.61 51
1339.69 46
1339.77 40
1339.86 36
1339.94 33
1340.03 31
1340.11 31
1340.19 32
1340.28 33
1340.36 35
1340.44 35
1340.53 35
1340.61 35
1340.70 34
1340.78 34
1340.86 35
1340.95 37
1341.03 40
1341.12 45
1341.20 51
1341.28 58
1341.37 64
1341.45 70
1341.53 73
1341.62 74
1341.70 74
1341.79 72
1341.87 70
1341.95 67
1342.04 66
1342.12 65
1342.21 66
1342.29 67
1342.37 69
1342.46 70
1342.54 71
1342.63 71
1342.71 70
1342.79 68
1342.88 64
1342.96 61
1343.04 57
1343.13 53
1343.21 51
1343.30 49
1343.38 49
1343.46 49
1343.55 50
1343.63 51
1343.72 52
1343.80 53
1343.88 55
1343.97 57
1344.05 59
1344.14 61
1344.22 63
1344.30 64
1344.39 64
1344.47 63
1344.56 62
1344.64 59
1344.72 57
1344.81 55
1344.89 53
1344.98 51
1345.06 49
1345.14 47
1345.23 45
1345.31 45
1345.40 45
1345.48 46
1345.56 47
1345.65 49
1345.73 51
1345.82 53
1345.90 54
1345.98 55
1346.07 55
1346.15 55
1346.24 54
1346.32 52
1346.40 50
1346.49 47
1346.57 44
1346.66 41
1346.74 38
1346.82 36
1346.91 35
1346.99 35
1347.08 36
1347.16 38
1347.24 41
1347.33 44
1347.41 48
1347.50 52
1347.58 57
1347.66 61
1347.75 66
1347.83 72
1347.92 77
1348.00 81
1348.08 85
1348.17 88
1348.25 90
1348.34 91
1348.42 92
1348.50 93
1348.59 95
1348.67 97
1348.76 99
1348.84 100
1348.93 99
1349.01 96
1349.09 92
1349.18 86
1349.26 79
1349.35 72
1349.43 65
1349.51 58
1349.60 53
1349.68 48
1349.77 45
1349.85 42
1349.93 41
1350.02 41
1350.10 42
1350.19 44
1350.27 46
1350.36 48
1350.44 50
1350.52 53
1350.61 55
1350.69 57
1350.78 58
1350.86 59
1350.94 60
1351.03 61
1351.11 62
1351.20 63
1351.28 63
1351.37 64
1351.45 64
1351.53 62
1351.62 59
1351.70 54
1351.79 48
1351.87 40
1351.95 32
1352.04 24
1352.12 16
1352.21 10
1352.29 4
1352.38 0
1352.46 0
1352.54 0
1352.63 0
1352.71 0
1352.80 0
1352.88 0
1352.96 0
1353.05 4
1353.13 11
1353.22 17
1353.30 23
1353.39 27
1353.47 29
1353.55 28
1353.64 26
1353.72 21
1353.81 16
1353.89 10
1353.98 3
1354.06 0
1354.14 0
1354.23 0
1354.31 0
1354.40 0
1354.48 0
1354.57 0
1354.65 3
1354.73 7
1354.82 10
1354.90 11
1354.99 9
1355.07 7
1355.16 4
1355.24 1
1355.32 0
1355.41 0
1355.49 0
1355.58 0
1355.66 0
1355.75 0
1355.83 0
1355.91 1
1356.00 3
1356.08 5
1356.17 9
1356.25 14
1356.34 20
1356.42 26
1356.50 31
1356.59 35
1356.67 36
1356.76 35
1356.84 33
1356.93 29
1357.01 25
1357.09 22
1357.18 20
1357.26 20
1357.35 21
1357.43 22
1357.52 22
1357.60 21
1357.69 19
1357.77 16
1357.85 13
1357.94 10
1358.02 8
1358.11 8
1358.19 10
1358.28 13
1358.36 17
1358.44 21
1358.53 26
1358.61 30
1358.70 34
1358.78 37
1358.87 38
1358.95 39
1359.04 39
1359.12 39
1359.20 41
1359.29 43
1359.37 48
1359.46 53
1359.54 60
1359.63 66
1359.71 71
1359.80 74
1359.88 74
1359.96 73
1360.05 70
1360.13 67
1360.22 63
1360.30 59
1360.39 56
1360.47 53
1360.56 52
1360.64 51
1360.72 50
1360.81 49
1360.89 49
1360.98 48
1361.06 47
1361.15 47
1361.23 49
1361.32 52
1361.40 56
1361.48 62
1361.57 70
1361.65 78
1361.74 87
1361.82 95
1361.91 103
1361.99 108
1362.08 112
1362.16 113
1362.25 112
1362.33 109
1362.41 106
1362.50 103
1362.58 100
1362.67 97
1362.75 94
1362.84 92
1362.92 90
1363.01 87
1363.09 86
1363.17 84
1363.26 84
1363.34 85
1363.43 86
1363.51 89
1363.60 91
1363.68 92
1363.77 93
1363.85 93
1363.94 92
1364.02 89
1364.11 87
1364.19 84
1364.27 81
1364.36 78
1364.44 74
1364.53 71
1364.61 66
1364.70 61
1364.78 55
1364.87 48
1364.95 41
1365.04 34
1365.12 28
1365.20 24
1365.29 22
1365.37 23
1365.46 25
1365.54 28
1365.63 31
1365.71 34
1365.80 36
1365.88 36
1365.97 36
1366.05 34
1366.14 32
1366.22 30
1366.30 27
1366.39 24
1366.47 21
1366.56 18
1366.64 17
1366.73 16
1366.81 17
1366.90 20
1366.98 24
1367.07 29
1367.15 35
1367.24 40
1367.32 44
1367.41 47
1367.49 47
1367.57 45
1367.66 42
1367.74 38
1367.83 34
1367.91 29
1368.00 25
1368.08 21
1368.17 18
1368.25 16
1368.34 15
1368.42 16
1368.51 19
1368.59 23
1368.68 27
1368.76 31
1368.85 34
1368.93 36
1369.01 37
1369.10 36
1369.18 36
1369.27 35
1369.35 35
1369.44 35
1369.52 36
1369.61 36
1369.69 35
1369.78 33
1369.86 31
1369.95 28
1370.03 25
1370.12 23
1370.20 23
1370.29 24
1370.37 25
1370.46 25
1370.54 25
1370.62 24
1370.71 22
1370.79 19
1370.88 15
1370.96 13
1371.05 11
1371.13 10
1371.22 10
1371.30 10
1371.39 11
1371.47 12
1371.56 12
1371.64 12
1371.73 12
1371.81 13
1371.90 14
1371.98 15
1372.07 18
1372.15 21
1372.24 26
1372.32 30
1372.41 36
1372.49 41
1372.58 45
1372.66 47
1372.74 48
1372.83 47
1372.91 44
1373.00 40
1373.08 35
1373.17 31
1373.25 28
1373.34 25
1373.42 23
1373.51 22
1373.59 21
1373.68 20
1373.76 21
1373.85 22
1373.93 24
1374.02 28
1374.10 34
1374.19 39
1374.27 44
1374.36 49
1374.44 52
1374.53 54
1374.61 55
1374.70 57
1374.78 59
1374.87 62
1374.95 67
1375.04 73
1375.12 79
1375.21 85
1375.29 90
1375.38 93
1375.46 94
1375.55 93
1375.63 91
1375.72 88
1375.80 84
1375.89 80
1375.97 77
1376.06 75
1376.14 76
1376.23 79
1376.31 84
1376.40 91
1376.48 99
1376.57 108
1376.65 117
1376.73 125
1376.82 133
1376.90 140
1376.99 147
1377.07 152
1377.16 155
1377.24 156
1377.33 154
1377.41 151
1377.50 147
1377.58 142
1377.67 138
1377.75 136
1377.84 136
1377.92 137
1378.01 140
1378.09 142
1378.18 145
1378.26 146
1378.35 146
1378.43 146
1378.52 145
1378.60 144
1378.69 143
1378.77 142
1378.86 141
1378.94 138
1379.03 134
1379.11 129
1379.20 122
1379.28 114
1379.37 106
1379.46 97
1379.54 89
1379.63 82
1379.71 77
1379.80 74
1379.88 73
1379.97 75
1380.05 78
1380.14 81
1380.22 85
1380.31 86
1380.39 85
1380.48 83
1380.56 78
1380.65 74
1380.73 70
1380.82 68
1380.90 68
1380.99 68
1381.07 70
1381.16 71
1381.24 72
1381.33 71
1381.41 70
1381.50 69
1381.58 69
1381.67 69
1381.75 70
1381.84 73
1381.92 77
1382.01 82
1382.09 87
1382.18 92
1382.26 96
1382.35 99
1382.43 101
1382.52 101
1382.60 102
1382.69 102
1382.77 102
1382.86 102
1382.94 102
1383.03 102
1383.11 101
1383.20 100
1383.28 99
1383.37 96
1383.46 93
1383.54 89
1383.63 84
1383.71 79
1383.80 72
1383.88 66
1383.97 60
1384.05 55
1384.14 50
1384.22 46
1384.31 43
1384.39 40
1384.48 37
1384.56 34
1384.65 31
1384.73 28
1384.82 24
1384.90 20
1384.99 17
1385.07 14
1385.16 11
1385.24 9
1385.33 8
1385.41 8
1385.50 9
1385.59 11
1385.67 14
1385.76 18
1385.84 23
1385.93 28
1386.01 32
1386.10 35
1386.18 37
1386.27 37
1386.35 35
1386.44 32
1386.52 29
1386.61 24
1386.69 20
1386.78 16
1386.86 13
1386.95 11
1387.03 11
1387.12 11
1387.20 13
1387.29 15
1387.38 17
1387.46 20
1387.55 21
1387.63 22
1387.72 23
1387.80 23
1387.89 23
1387.97 23
1388.06 23
1388.14 24
1388.23 24
1388.31 24
1388.40 23
1388.48 21
1388.57 17
1388.66 13
1388.74 8
1388.83 4
1388.91 0
1389.00 0
1389.08 0
1389.17 0
1389.25 0
1389.34 0
1389.42 0
1389.51 0
1389.59 1
1389.68 2
1389.76 2
1389.85 2
1389.94 3
1390.02 3
1390.11 4
1390.19 5
1390.28 5
1390.36 6
1390.45 6
1390.53 6
1390.62 6
1390.70 6
1390.79 7
1390.87 9
1390.96 11
1391.05 14
1391.13 16
1391.22 17
1391.30 17
1391.39 17
1391.47 16
1391.56 15
1391.64 14
1391.73 15
1391.81 16
1391.90 17
1391.98 18
1392.07 19
1392.16 20
1392.24 19
1392.33 19
1392.41 18
1392.50 19
1392.58 19
1392.67 21
1392.75 23
1392.84 25
1392.92 27
1393.01 28
1393.10 28
1393.18 29
1393.27 29
1393.35 31
1393.44 33
1393.52 36
1393.61 39
1393.69 41
1393.78 42
1393.87 42
1393.95 40
1394.04 37
1394.12 34
1394.21 32
1394.29 31
1394.38 31
1394.46 32
1394.55 34
1394.63 36
1394.72 37
1394.81 38
1394.89 38
1394.98 37
1395.06 36
1395.15 35
1395.23 35
1395.32 36
1395.40 37
1395.49 39
1395.58 39
1395.66 39
1395.75 37
1395.83 34
1395.92 30
1396.00 26
1396.09 24
1396.17 22
1396.26 22
1396.35 22
1396.43 22
1396.52 22
1396.60 21
1396.69 19
1396.77 17
1396.86 14
1396.94 11
1397.03 9
1397.12 8
1397.20 9
1397.29 9
1397.37 10
1397.46 12
1397.54 13
1397.63 13
1397.71 13
1397.80 13
1397.89 14
1397.97 14
1398.06 16
1398.14 18
1398.23 21
1398.31 25
1398.40 28
1398.49 31
1398.57 33
1398.66 32
1398.74 31
1398.83 28
1398.91 25
1399.00 23
1399.08 23
1399.17 24
1399.26 27
1399.34 31
1399.43 36
1399.51 40
1399.60 43
1399.68 43
1399.77 42
1399.86 38
1399.94 33
1400.03 27
1400.11 21
1400.20 16
1400.28 11
1400.37 7
1400.46 4
1400.54 2
1400.63 1
1400.71 2
1400.80 4
1400.88 7
1400.97 12
1401.06 17
1401.14 22
1401.23 27
1401.31 29
1401.40 30
1401.48 29
1401.57 26
1401.66 23
1401.74 19
1401.83 16
1401.91 14
1402.00 13
1402.08 12
1402.17 13
1402.26 14
1402.34 15
1402.43 17
1402.51 19
1402.60 19
1402.68 20
1402.77 20
1402.86 19
1402.94 18
1403.03 17
1403.11 16
1403.20 15
1403.28 14
1403.37 13
1403.46 11
1403.54 9
1403.63 7
1403.71 6
1403.80 5
1403.89 5
1403.97 6
1404.06 8
1404.14 11
1404.23 15
1404.31 19
1404.40 22
1404.49 24
1404.57 24
1404.66 24
1404.74 22
1404.83 20
1404.91 18
1405.00 16
1405.09 17
1405.17 18
1405.26 21
1405.34 25
1405.43 30
1405.52 35
1405.60 39
1405.69 42
1405.77 43
1405.86 44
1405.95 45
1406.03 44
1406.12 43
1406.20 42
1406.29 39
1406.37 36
1406.46 33
1406.55 29
1406.63 25
1406.72 22
1406.80 19
1406.89 19
1406.98 19
1407.06 20
1407.15 21
1407.23 22
1407.32 23
1407.41 25
1407.49 27
1407.58 31
1407.66 36
1407.75 42
1407.83 49
1407.92 56
1408.01 64
1408.09 70
1408.18 75
1408.26 79
1408.35 80
1408.44 79
1408.52 76
1408.61 72
1408.69 67
1408.78 61
1408.87 56
1408.95 51
1409.04 47
1409.12 44
1409.21 42
1409.30 40
1409.38 37
1409.47 34
1409.55 30
1409.64 25
1409.73 20
1409.81 15
1409.90 11
1409.98 9
1410.07 7
1410.16 7
1410.24 6
1410.33 5
1410.41 3
1410.50 1
1410.59 0
1410.67 0
1410.76 0
1410.84 0
1410.93 0
1411.02 0
1411.10 0
1411.19 1
1411.27 6
1411.36 12
1411.45 18
1411.53 23
1411.62 26
1411.70 28
1411.79 28
1411.88 27
1411.96 27
1412.05 28
1412.13 31
1412.22 35
1412.31 41
1412.39 47
1412.48 52
1412.56 55
1412.65 56
1412.74 54
1412.82 49
1412.91 42
1412.99 35
1413.08 29
1413.17 24
1413.25 21
1413.34 21
1413.42 22
1413.51 25
1413.60 29
1413.68 32
1413.77 34
1413.86 34
1413.94 33
1414.03 30
1414.11 27
1414.20 23
1414.29 20
1414.37 17
1414.46 14
1414.54 12
1414.63 9
1414.72 6
1414.80 3
1414.89 1
1414.97 0
1415.06 0
1415.15 0
1415.23 1
1415.32 4
1415.41 7
1415.49 9
1415.58 11
1415.66 11
1415.75 11
1415.84 10
1415.92 9
1416.01 9
1416.09 10
1416.18 11
1416.27 14
1416.35 17
1416.44 20
1416.53 24
1416.61 27
1416.70 31
1416.78 35
1416.87 38
1416.96 41
1417.04 43
1417.13 44
1417.22 45
1417.30 44
1417.39 43
1417.47 41
1417.56 39
1417.65 37
1417.73 35
1417.82 32
1417.90 30
1417.99 27
1418.08 25
1418.16 23
1418.25 22
1418.34 23
1418.42 24
1418.51 27
1418.59 30
1418.68 34
1418.77 37
1418.85 40
1418.94 41
1419.03 40
1419.11 40
1419.20 38
1419.28 38
1419.37 38
1419.46 40
1419.54 43
1419.63 47
1419.72 52
1419.80 58
1419.89 63
1419.97 68
1420.06 72
1420.15 75
1420.23 76
1420.32 76
1420.41 75
1420.49 71
1420.58 66
1420.67 61
1420.75 55
1420.84 50
1420.92 45
1421.01 42
1421.10 41
1421.18 41
1421.27 43
1421.36 46
1421.44 50
1421.53 54
1421.61 59
1421.70 62
1421.79 65
1421.87 67
1421.96 67
1422.05 65
1422.13 62
1422.22 57
1422.31 51
1422.39 44
1422.48 39
1422.56 34
1422.65 32
1422.74 32
1422.82 34
1422.91 38
1423.00 41
1423.08 44
1423.17 47
1423.26 48
1423.34 49
1423.43 48
1423.51 48
1423.60 47
1423.69 46
1423.77 45
1423.86 44
1423.95 44
1424.03 43
1424.12 43
1424.21 43
1424.29 41
1424.38 40
1424.47 37
1424.55 35
1424.64 32
1424.72 30
1424.81 29
1424.90 29
1424.98 30
1425.07 31
1425.16 32
1425.24 32
1425.33 33
1425.42 32
1425.50 32
1425.59 31
1425.68 31
1425.76 31
1425.85 31
1425.93 32
1426.02 33
1426.11 33
1426.19 32
1426.28 31
1426.37 29
1426.45 25
1426.54 21
1426.63 17
1426.71 13
1426.80 10
1426.89 9
1426.97 9
1427.06 11
1427.15 13
1427.23 16
1427.32 18
1427.41 20
1427.49 22
1427.58 25
1427.66 26
1427.75 28
1427.84 29
1427.92 29
1428.01 27
1428.10 25
1428.18 22
1428.27 19
1428.36 17
1428.44 16
1428.53 16
1428.62 17
1428.70 19
1428.79 21
1428.88 22
1428.96 23
1429.05 24
1429.14 25
1429.22 26
1429.31 27
1429.40 28
1429.48 29
1429.57 29
1429.66 29
1429.74 27
1429.83 24
1429.92 20
1430.00 16
1430.09 11
1430.18 7
1430.26 3
1430.35 0
1430.43 0
1430.52 0
1430.61 0
1430.69 0
1430.78 0
1430.87 0
1430.95 0
1431.04 0
1431.13 2
1431.21 4
1431.30 6
1431.39 7
1431.47 8
1431.56 9
1431.65 10
1431.73 11
1431.82 11
1431.91 10
1431.99 9
1432.08 7
1432.17 7
1432.25 7
1432.34 10
1432.43 13
1432.51 18
1432.60 23
1432.69 26
1432.77 28
1432.86 28
1432.95 26
1433.03 23
1433.12 19
1433.21 16
1433.29 13
1433.38 11
1433.47 8
1433.55 5
1433.64 1
1433.73 0
1433.81 0
1433.90 0
1433.99 0
1434.07 0
1434.16 0
1434.25 0
1434.33 6
1434.42 14
1434.51 20
1434.59 25
1434.68 28
1434.77 29
1434.86 28
1434.94 26
1435.03 25
1435.12 25
1435.20 26
1435.29 28
1435.38 32
1435.46 37
1435.55 41
1435.64 45
1435.72 47
1435.81 47
1435.90 47
1435.98 48
1436.07 50
1436.16 55
1436.24 62
1436.33 70
1436.42 80
1436.50 88
1436.59 94
1436.68 98
1436.76 99
1436.85 98
1436.94 96
1437.02 93
1437.11 89
1437.20 85
1437.28 79
1437.37 73
1437.46 66
1437.55 59
1437.63 51
1437.72 43
1437.81 37
1437.89 33
1437.98 31
1438.07 32
1438.15 34
1438.24 39
1438.33 44
1438.41 50
1438.50 54
1438.59 58
1438.67 59
1438.76 59
1438.85 58
1438.93 55
1439.02 52
1439.11 49
1439.20 46
1439.28 45
1439.37 45
1439.46 47
1439.54 50
1439.63 54
1439.72 58
1439.80 62
1439.89 65
1439.98 67
1440.06 68
1440.15 67
1440.24 67
1440.32 66
1440.41 66
1440.50 66
1440.59 66
1440.67 66
1440.76 66
1440.85 66
1440.93 66
1441.02 66
1441.11 67
1441.19 66
1441.28 65
1441.37 63
1441.45 60
1441.54 55
1441.63 47
1441.72 39
1441.80 30
1441.89 22
1441.98 16
1442.06 11
1442.15 10
1442.24 11
1442.32 14
1442.41 18
1442.50 21
1442.59 24
1442.67 25
1442.76 25
1442.85 24
1442.93 24
1443.02 24
1443.11 24
1443.19 25
1443.28 26
1443.37 27
1443.46 26
1443.54 24
1443.63 20
1443.72 16
1443.80 11
1443.89 7
1443.98 5
1444.06 3
1444.15 4
1444.24 5
1444.33 6
1444.41 7
1444.50 7
1444.59 6
1444.67 4
1444.76 2
1444.85 1
1444.93 0
1445.02 1
1445.11 3
1445.20 5
1445.28 8
1445.37 10
1445.46 12
1445.54 12
1445.63 12
1445.72 11
1445.81 10
1445.89 8
1445.98 7
1446.07 5
1446.15 4
1446.24 2
1446.33 0
1446.41 0
1446.50 0
1446.59 0
1446.68 0
1446.76 0
1446.85 0
1446.94 0
1447.02 2
1447.11 9
1447.20 16
1447.29 23
1447.37 29
1447.46 33
1447.55 35
1447.63 35
1447.72 34
1447.81 33
1447.90 31
1447.98 30
1448.07 29
1448.16 28
1448.24 28
1448.33 28
1448.42 29
1448.51 31
1448.59 34
1448.68 38
1448.77 40
1448.85 42
1448.94 42
1449.03 40
1449.12 36
1449.20 31
1449.29 26
1449.38 20
1449.46 14
1449.55 10
1449.64 6
1449.73 4
1449.81 4
1449.90 5
1449.99 8
1450.07 12
1450.16 16
1450.25 19
1450.34 22
1450.42 24
1450.51 25
1450.60 25
1450.69 24
1450.77 23
1450.86 23
1450.95 24
1451.03 26
1451.12 29
1451.21 32
1451.30 36
1451.38 40
1451.47 42
1451.56 43
1451.64 42
1451.73 40
1451.82 37
1451.91 34
1451.99 32
1452.08 30
1452.17 28
1452.26 29
1452.34 30
1452.43 33
1452.52 37
1452.60 42
1452.69 47
1452.78 52
1452.87 57
1452.95 60
1453.04 61
1453.13 60
1453.22 57
1453.30 52
1453.39 45
1453.48 38
1453.56 31
1453.65 24
1453.74 19
1453.83 17
1453.91 16
1454.00 17
1454.09 21
1454.18 25
1454.26 31
1454.35 37
1454.44 43
1454.53 47
1454.61 51
1454.70 54
1454.79 57
1454.87 60
1454.96 64
1455.05 69
1455.14 75
1455.22 79
1455.31 81
1455.40 81
1455.49 78
1455.57 73
1455.66 67
1455.75 61
1455.84 57
1455.92 56
1456.01 59
1456.10 64
1456.18 71
1456.27 80
1456.36 88
1456.45 96
1456.53 103
1456.62 107
1456.71 109
1456.80 108
1456.88 104
1456.97 99
1457.06 94
1457.15 89
1457.23 85
1457.32 82
1457.41 81
1457.50 81
1457.58 80
1457.67 79
1457.76 76
1457.85 72
1457.93 67
1458.02 63
1458.11 59
1458.20 56
1458.28 55
1458.37 56
1458.46 57
1458.55 59
1458.63 61
1458.72 62
1458.81 63
1458.90 63
1458.98 62
1459.07 62
1459.16 61
1459.24 60
1459.33 59
1459.42 57
1459.51 55
1459.59 52
1459.68 48
1459.77 43
1459.86 38
1459.94 34
1460.03 30
1460.12 27
1460.21 25
1460.29 25
1460.38 25
1460.47 28
1460.56 32
1460.64 38
1460.73 46
1460.82 55
1460.91 65
1460.99 74
1461.08 82
1461.17 87
1461.26 90
1461.35 91
1461.43 91
1461.52 90
1461.61 90
1461.70 91
1461.78 94
1461.87 99
1461.96 105
1462.05 112
1462.13 119
1462.22 125
1462.31 130
1462.40 134
1462.48 136
1462.57 138
1462.66 138
1462.75 138
1462.83 138
1462.92 139
1463.01 140
1463.10 143
1463.18 146
1463.27 149
1463.36 153
1463.45 155
1463.53 156
1463.62 155
1463.71 152
1463.80 147
1463.88 140
1463.97 133
1464.06 125
1464.15 118
1464.24 112
1464.32 107
1464.41 104
1464.50 102
1464.59 102
1464.67 103
1464.76 104
1464.85 107
1464.94 108
1465.02 109
1465.11 110
1465.20 109
1465.29 108
1465.37 107
1465.46 106
1465.55 106
1465.64 107
1465.73 108
1465.81 108
1465.90 109
1465.99 109
1466.08 108
1466.16 107
1466.25 105
1466.34 103
1466.43 101
1466.51 100
1466.60 99
1466.69 99
1466.78 99
1466.87 100
1466.95 101
1467.04 102
1467.13 103
1467.22 103
1467.30 102
1467.39 100
1467.48 96
1467.57 92
1467.65 88
1467.74 83
1467.83 78
1467.92 74
1468.01 71
1468.09 68
1468.18 67
1468.27 67
1468.36 68
1468.44 70
1468.53 71
1468.62 73
1468.71 74
1468.80 75
1468.88 75
1468.97 74
1469.06 72
1469.15 71
1469.23 70
1469.32 69
1469.41 70
1469.50 72
1469.59 75
1469.67 78
1469.76 80
1469.85 81
1469.94 81
1470.02 80
1470.11 77
1470.20 73
1470.29 70
1470.38 68
1470.46 66
1470.55 65
1470.64 65
1470.73 65
1470.81 64
1470.90 61
1470.99 57
1471.08 51
1471.17 44
1471.25 37
1471.34 31
1471.43 27
1471.52 24
1471.60 22
1471.69 20
1471.78 18
1471.87 16
1471.96 13
1472.04 10
1472.13 8
1472.22 6
1472.31 6
1472.40 7
1472.48 7
1472.57 6
1472.66 3
1472.75 0
1472.83 0
1472.92 0
1473.01 0
1473.10 0
1473.19 0
1473.27 0
1473.36 6
1473.45 15
1473.54 22
1473.63 27
1473.71 30
1473.80 32
1473.89 32
1473.98 32
1474.07 32
1474.15 31
1474.24 29
1474.33 26
1474.42 22
1474.51 18
1474.59 16
1474.68 15
1474.77 17
1474.86 22
1474.94 27
1475.03 34
1475.12 40
1475.21 45
1475.30 49
1475.38 50
1475.47 51
1475.56 51
1475.65 51
1475.74 50
1475.82 50
1475.91 49
1476.00 48
1476.09 47
1476.18 46
1476.26 44
1476.35 43
1476.44 43
1476.53 44
1476.62 46
1476.70 49
1476.79 52
1476.88 55
1476.97 57
1477.06 58
1477.14 58
1477.23 59
1477.32 59
1477.41 60
1477.50 62
1477.58 63
1477.67 64
1477.76 64
1477.85 62
1477.94 58
1478.02 53
1478.11 48
1478.20 42
1478.29 37
1478.38 33
1478.46 30
1478.55 28
1478.64 27
1478.73 25
1478.82 22
1478.90 18
1478.99 14
1479.08 10
1479.17 7
1479.26 6
1479.35 7
1479.43 11
1479.52 15
1479.61 21
1479.70 26
1479.79 31
1479.87 34
1479.96 37
1480.05 38
1480.14 38
1480.23 37
1480.31 37
1480.40 38
1480.49 39
1480.58 40
1480.67 43
1480.75 45
1480.84 48
1480.93 50
1481.02 51
1481.11 51
1481.20 50
1481.28 49
1481.37 48
1481.46 47
1481.55 47
1481.64 48
1481.72 49
1481.81 50
1481.90 51
1481.99 50
1482.08 47
1482.17 44
1482.25 40
1482.34 35
1482.43 29
1482.52 24
1482.61 19
1482.69 15
1482.78 11
1482.87 8
1482.96 7
1483.05 8
1483.14 11
1483.22 15
1483.31 20
1483.40 24
1483.49 27
1483.58 28
1483.66 27
1483.75 25
1483.84 22
1483.93 20
1484.02 17
1484.11 15
1484.19 14
1484.28 13
1484.37 11
1484.46 8
1484.55 5
1484.63 1
1484.72 0
1484.81 0
1484.90 0
1484.99 0
1485.08 0
1485.16 0
1485.25 0
1485.34 0
1485.43 0
1485.52 5
1485.61 13
1485.69 23
1485.78 34
1485.87 47
1485.96 58
1486.05 67
1486.13 73
1486.22 76
1486.31 76
1486.40 74
1486.49 71
1486.58 68
1486.66 65
1486.75 63
1486.84 62
1486.93 60
1487.02 57
1487.11 54
1487.19 50
1487.28 46
1487.37 41
1487.46 38
1487.55 35
1487.64 35
1487.72 37
1487.81 41
1487.90 46
1487.99 52
1488.08 58
1488.17 62
1488.25 65
1488.34 65
1488.43 64
1488.52 62
1488.61 59
1488.70 56
1488.78 54
1488.87 51
1488.96 50
1489.05 49
1489.14 48
1489.23 48
1489.31 50
1489.40 52
1489.49 54
1489.58 57
1489.67 61
1489.76 64
1489.84 67
1489.93 69
1490.02 71
1490.11 72
1490.20 72
1490.29 72
1490.38 71
1490.46 69
1490.55 66
1490.64 61
1490.73 54
1490.82 47
1490.91 40
1490.99 35
1491.08 32
1491.17 32
1491.26 35
1491.35 40
1491.44 48
1491.52 55
1491.61 63
1491.70 70
1491.79 76
1491.88 80
1491.97 85
1492.06 89
1492.14 94
1492.23 99
1492.32 104
1492.41 109
1492.50 112
1492.59 115
1492.67 116
1492.76 117
1492.85 116
1492.94 116
1493.03 116
1493.12 115
1493.21 116
1493.29 116
1493.38 116
1493.47 114
1493.56 111
1493.65 106
1493.74 100
1493.83 91
1493.91 82
1494.00 73
1494.09 66
1494.18 61
1494.27 61
1494.36 63
1494.44 69
1494.53 75
1494.62 81
1494.71 86
1494.80 88
1494.89 88
1494.98 87
1495.06 84
1495.15 82
1495.24 80
1495.33 78
1495.42 77
1495.51 75
1495.60 71
1495.68 67
1495.77 62
1495.86 57
1495.95 52
1496.04 49
1496.13 48
1496.22 48
1496.30 49
1496.39 51
1496.48 53
1496.57 53
1496.66 52
1496.75 50
1496.84 46
1496.92 42
1497.01 38
1497.10 35
1497.19 32
1497.28 31
1497.37 32
1497.46 34
1497.54 38
1497.63 42
1497.72 47
1497.81 52
1497.90 56
1497.99 59
1498.08 60
1498.17 60
1498.25 60
1498.34 59
1498.43 58
1498.52 56
1498.61 55
1498.70 54
1498.79 53
1498.87 53
1498.96 55
1499.05 57
1499.14 60
1499.23 63
1499.32 66
1499.41 67
1499.49 68
1499.58 68
1499.67 66
1499.76 64
1499.85 62
1499.94 59
1500.03 54
1500.12 49
1500.20 42
1500.29 35
1500.38 29
1500.47 23
1500.56 19
1500.65 19
1500.74 21
1500.83 27
1500.91 36
1501.00 47
1501.09 59
1501.18 71
1501.27 82
1501.36 91
1501.45 98
1501.54 102
1501.62 103
1501.71 103
1501.80 101
1501.89 98
1501.98 96
1502.07 94
1502.16 92
1502.25 91
1502.33 91
1502.42 90
1502.51 90
1502.60 88
1502.69 86
1502.78 83
1502.87 79
1502.96 74
1503.04 68
1503.13 62
1503.22 55
1503.31 48
1503.40 43
1503.49 41
1503.58 42
1503.67 47
1503.75 53
1503.84 61
1503.93 69
1504.02 74
1504.11 77
1504.20 77
1504.29 74
1504.38 69
1504.46 64
1504.55 59
1504.64 53
1504.73 48
1504.82 43
1504.91 38
1505.00 33
1505.09 28
1505.18 24
1505.26 20
1505.35 18
1505.44 17
1505.53 18
1505.62 20
1505.71 24
1505.80 29
1505.89 35
1505.98 40
1506.06 46
1506.15 50
1506.24 53
1506.33 54
1506.42 55
1506.51 55
1506.60 55
1506.69 55
1506.78 56
1506.86 56
1506.95 57
1507.04 58
1507.13 59
1507.22 58
1507.31 57
1507.40 54
1507.49 48
1507.58 41
1507.66 33
1507.75 23
1507.84 14
1507.93 6
1508.02 1
1508.11 0
1508.20 0
1508.29 2
1508.38 8
1508.46 14
1508.55 20
1508.64 25
1508.73 28
1508.82 30
1508.91 31
1509.00 30
1509.09 28
1509.18 25
1509.26 21
1509.35 15
1509.44 9
1509.53 3
1509.62 0
1509.71 0
1509.80 0
1509.89 0
1509.98 0
1510.07 4
1510.15 10
1510.24 16
1510.33 21
1510.42 26
1510.51 30
1510.60 34
1510.69 38
1510.78 42
1510.87 46
1510.96 50
1511.04 52
1511.13 53
1511.22 54
1511.31 54
1511.40 53
1511.49 53
1511.58 53
1511.67 52
1511.76 50
1511.85 46
1511.94 42
1512.02 37
1512.11 33
1512.20 31
1512.29 30
1512.38 30
1512.47 32
1512.56 33
1512.65 35
1512.74 37
1512.83 38
1512.91 40
1513.00 42
1513.09 44
1513.18 47
1513.27 49
1513.36 51
1513.45 52
1513.54 52
1513.63 52
1513.72 51
1513.81 50
1513.89 49
1513.98 48
1514.07 47
1514.16 46
1514.25 47
1514.34 47
1514.43 48
1514.52 48
1514.61 48
1514.70 46
1514.79 43
1514.87 40
1514.96 36
1515.05 34
1515.14 32
1515.23 31
1515.32 31
1515.41 31
1515.50 31
1515.59 31
1515.68 32
1515.77 33
1515.86 35
1515.94 37
1516.03 40
1516.12 43
1516.21 46
1516.30 50
1516.39 54
1516.48 58
1516.57 63
1516.66 69
1516.75 74
1516.84 79
1516.93 83
1517.01 86
1517.10 88
1517.19 89
1517.28 89
1517.37 89
1517.46 88
1517.55 87
1517.64 85
1517.73 83
1517.82 81
1517.91 78
1518.00 75
1518.09 71
1518.17 67
1518.26 62
1518.35 57
1518.44 53
1518.53 50
1518.62 48
1518.71 48
1518.80 49
1518.89 50
1518.98 52
1519.07 53
1519.16 54
1519.25 53
1519.33 51
1519.42 49
1519.51 45
1519.60 40
1519.69 34
1519.78 27
1519.87 21
1519.96 15
1520.05 11
1520.14 8
1520.23 8
1520.32 10
1520.41 12
1520.50 15
1520.58 17
1520.67 19
1520.76 20
1520.85 21
1520.94 23
1521.03 27
1521.12 31
1521.21 37
1521.30 42
1521.39 46
1521.48 48
1521.57 47
1521.66 43
1521.75 37
1521.83 30
1521.92 24
1522.01 18
1522.10 13
1522.19 9
1522.28 6
1522.37 2
1522.46 0
1522.55 0
1522.64 0
1522.73 0
1522.82 0
1522.91 0
1523.00 0
1523.09 0
1523.18 2
1523.26 7
1523.35 10
1523.44 13
1523.53 17
1523.62 22
1523.71 28
1523.80 35
1523.89 44
1523.98 53
1524.07 61
1524.16 68
1524.25 73
1524.34 75
1524.43 75
1524.52 72
1524.61 66
1524.70 58
1524.78 49
1524.87 40
1524.96 31
1525.05 24
1525.14 20
1525.23 19
1525.32 21
1525.41 26
1525.50 31
1525.59 37
1525.68 40
1525.77 41
1525.86 40
1525.95 38
1526.04 35
1526.13 34
1526.22 35
1526.30 40
1526.39 46
1526.48 55
1526.57 64
1526.66 71
1526.75 77
1526.84 81
1526.93 82
1527.02 80
1527.11 78
1527.20 75
1527.29 72
1527.38 71
1527.47 71
1527.56 72
1527.65 74
1527.74 75
1527.83 75
1527.92 73
1528.01 69
1528.09 64
1528.18 59
1528.27 55
1528.36 53
1528.45 53
1528.54 56
1528.63 60
1528.72 64
1528.81 66
1528.90 67
1528.99 65
1529.08 62
1529.17 59
1529.26 56
1529.35 55
1529.44 55
1529.53 58
1529.62 61
1529.71 65
1529.80 69
1529.89 72
1529.98 76
1530.06 80
1530.15 86
1530.24 93
1530.33 101
1530.42 109
1530.51 117
1530.60 124
1530.69 128
1530.78 131
1530.87 132
1530.96 131
1531.05 129
1531.14 127
1531.23 125
1531.32 124
1531.41 123
1531.50 123
1531.59 124
1531.68 124
1531.77 124
1531.86 124
1531.95 123
1532.04 121
1532.13 120
1532.22 118
1532.31 117
1532.39 115
1532.48 114
1532.57 113
1532.66 113
1532.75 112
1532.84 112
1532.93 111
1533.02 111
1533.11 112
1533.20 112
1533.29 113
1533.38 115
1533.47 118
1533.56 121
1533.65 123
1533.74 123
1533.83 121
1533.92 117
1534.01 110
1534.10 102
1534.19 94
1534.28 88
1534.37 84
1534.46 82
1534.55 82
1534.64 82
1534.73 82
1534.82 80
1534.91 76
1535.00 71
1535.09 65
1535.17 59
1535.26 54
1535.35 49
1535.44 44
1535.53 40
1535.62 36
1535.71 32
1535.80 28
1535.89 24
1535.98 20
1536.07 17
1536.16 15
1536.25 14
1536.34 14
1536.43 16
1536.52 19
1536.61 23
1536.70 29
1536.79 36
1536.88 44
1536.97 51
1537.06 56
1537.15 60
1537.24 61
1537.33 60
1537.42 57
1537.51 53
1537.60 49
1537.69 46
1537.78 44
1537.87 43
1537.96 44
1538.05 46
1538.14 49
1538.23 53
1538.32 58
1538.41 64
1538.50 71
1538.59 79
1538.68 87
1538.77 94
1538.86 98
1538.95 100
1539.04 99
1539.13 96
1539.22 93
1539.31 89
1539.39 88
1539.48 88
1539.57 89
1539.66 91
1539.75 92
1539.84 92
1539.93 88
1540.02 83
1540.11 77
1540.20 70
1540.29 66
1540.38 64
1540.47 66
1540.56 72
1540.65 81
1540.74 91
1540.83 103
1540.92 114
1541.01 124
1541.10 132
1541.19 140
1541.28 146
1541.37 151
1541.46 156
1541.55 162
1541.64 168
1541.73 174
1541.82 179
1541.91 184
1542.00 188
1542.09 191
1542.18 194
1542.27 197
1542.36 200
1542.45 203
1542.54 204
1542.63 205
1542.72 205
1542.81 205
1542.90 205
1542.99 207
1543.08 210
1543.17 214
1543.26 219
1543.35 223
1543.44 227
1543.53 229
1543.62 229
1543.71 227
1543.80 224
1543.89 219
1543.98 212
1544.07 204
1544.16 196
1544.25 188
1544.34 181
1544.43 176
1544.52 174
1544.61 174
1544.70 178
1544.79 183
1544.88 190
1544.97 198
1545.06 205
1545.15 212
1545.24 218
1545.33 222
1545.42 224
1545.51 224
1545.60 223
1545.69 221
1545.78 217
1545.87 214
1545.96 213
1546.05 212
1546.14 214
1546.23 217
1546.32 223
1546.41 230
1546.50 238
1546.59 245
1546.68 251
1546.77 254
1546.86 254
1546.95 251
1547.04 245
1547.13 238
1547.22 229
1547.31 219
1547.40 208
1547.49 198
1547.58 186
1547.67 175
1547.76 163
1547.85 151
1547.94 139
1548.03 127
1548.12 117
1548.21 109
1548.30 103
1548.39 100
1548.48 99
1548.57 101
1548.66 104
1548.75 108
1548.84 112
1548.93 114
1549.02 115
1549.11 113
1549.20 110
1549.29 105
1549.38 101
1549.47 97
1549.56 95
1549.65 95
1549.74 98
1549.84 101
1549.93 105
1550.02 108
1550.11 109
1550.20 107
1550.29 103
1550.38 98
1550.47 91
1550.56 85
1550.65 80
1550.74 74
1550.83 68
1550.92 61
1551.01 52
1551.10 42
1551.19 31
1551.28 20
1551.37 10
1551.46 3
1551.55 0
1551.64 0
1551.73 0
1551.82 0
1551.91 1
1552.00 4
1552.09 7
1552.18 10
1552.27 12
1552.36 15
1552.45 17
1552.54 18
1552.63 19
1552.72 18
1552.81 15
1552.90 12
1552.99 8
1553.08 4
1553.17 2
1553.26 0
1553.35 0
1553.44 0
1553.53 0
1553.62 0
1553.71 0
1553.80 0
1553.89 0
1553.98 0
1554.08 0
1554.17 0
1554.26 4
1554.35 9
1554.44 15
1554.53 24
1554.62 34
1554.71 46
1554.80 58
1554.89 69
1554.98 77
1555.07 82
1555.16 83
1555.25 82
1555.34 79
1555.43 76
1555.52 74
1555.61 72
1555.70 71
1555.79 70
1555.88 68
1555.97 66
1556.06 62
1556.15 59
1556.24 55
1556.33 52
1556.42 50
1556.51 49
1556.60 49
1556.69 51
1556.78 54
1556.88 58
1556.97 63
1557.06 69
1557.15 73
1557.24 77
1557.33 78
1557.42 77
1557.51 73
1557.60 67
1557.69 59
1557.78 51
1557.87 43
1557.96 36
1558.05 30
1558.14 24
1558.23 18
1558.32 13
1558.41 9
1558.50 6
1558.59 5
1558.68 7
1558.77 10
1558.86 15
1558.95 21
1559.04 24
1559.13 27
1559.23 27
1559.32 26
1559.41 24
1559.50 23
1559.59 25
1559.68 28
1559.77 34
1559.86 40
1559.95 47
1560.04 52
1560.13 55
1560.22 56
1560.31 54
1560.40 50
1560.49 45
1560.58 40
1560.67 35
1560.76 32
1560.85 30
1560.94 29
1561.03 30
1561.12 30
1561.22 31
1561.31 30
1561.40 30
1561.49 30
1561.58 31
1561.67 35
1561.76 40
1561.85 47
1561.94 55
1562.03 62
1562.12 69
1562.21 75
1562.30 80
1562.39 83
1562.48 86
1562.57 88
1562.66 91
1562.75 93
1562.84 96
1562.94 98
1563.03 102
1563.12 106
1563.21 110
1563.30 115
1563.39 119
1563.48 124
1563.57 129
1563.66 135
1563.75 141
1563.84 147
1563.93 155
1564.02 163
1564.11 171
1564.20 179
1564.29 187
1564.38 196
1564.47 205
1564.57 215
1564.66 228
1564.75 242
1564.84 258
1564.93 273
1565.02 288
1565.11 301
1565.20 312
1565.29 321
1565.38 330
1565.47 338
1565.56 346
1565.65 355
1565.74 365
1565.83 375
1565.92 384
1566.01 392
1566.11 398
1566.20 403
1566.29 407
1566.38 412
1566.47 418
1566.56 426
1566.65 438
1566.74 454
1566.83 474
1566.92 498
1567.01 524
1567.10 553
1567.19 585
1567.28 618
1567.37 652
1567.47 686
1567.56 721
1567.65 754
1567.74 785
1567.83 814
1567.92 840
1568.01 864
1568.10 886
1568.19 908
1568.28 931
1568.37 958
1568.46 989
1568.55 1026
1568.64 1068
1568.73 1115
1568.83 1165
1568.92 1213
1569.01 1259
1569.10 1300
1569.19 1335
1569.28 1364
1569.37 1387
1569.46 1406
1569.55 1421
1569.64 1434
1569.73 1444
1569.82 1453
1569.91 1461
1570.00 1468
1570.10 1476
1570.19 1486
1570.28 1498
1570.37 1512
1570.46 1527
1570.55 1542
1570.64 1556
1570.73 1567
1570.82 1575
1570.91 1579
1571.00 1579
1571.09 1573
1571.18 1562
1571.28 1544
1571.37 1521
1571.46 1494
1571.55 1466
1571.64 1439
1571.73 1415
1571.82 1394
1571.91 1376
1572.00 1360
1572.09 1344
1572.18 1326
1572.27 1307
1572.36 1286
1572.46 1264
1572.55 1242
1572.64 1221
1572.73 1202
1572.82 1183
1572.91 1164
1573.00 1145
1573.09 1125
1573.18 1103
1573.27 1079
1573.36 1051
1573.45 1020
1573.55 990
1573.64 960
1573.73 933
1573.82 912
1573.91 896
1574.00 887
1574.09 882
1574.18 879
1574.27 875
1574.36 868
1574.45 856
1574.55 841
1574.64 821
1574.73 801
1574.82 780
1574.91 759
1575.00 741
1575.09 722
1575.18 704
1575.27 686
1575.36 667
1575.45 646
1575.54 624
1575.64 603
1575.73 582
1575.82 562
1575.91 543
1576.00 525
1576.09 508
1576.18 492
1576.27 477
1576.36 463
1576.45 451
1576.54 441
1576.64 433
1576.73 426
1576.82 420
1576.91 413
1577.00 404
1577.09 390
1577.18 372
1577.27 351
1577.36 328
1577.45 305
1577.55 284
1577.64 268
1577.73 258
1577.82 253
1577.91 251
1578.00 251
1578.09 251
1578.18 248
1578.27 244
1578.36 236
1578.45 226
1578.55 216
1578.64 205
1578.73 195
1578.82 187
1578.91 181
1579.00 177
1579.09 175
1579.18 174
1579.27 172
1579.36 170
1579.46 166
1579.55 161
1579.64 154
1579.73 145
1579.82 136
1579.91 126
1580.00 116
1580.09 106
1580.18 97
1580.28 89
1580.37 83
1580.46 79
1580.55 77
1580.64 78
1580.73 81
1580.82 87
1580.91 93
1581.00 100
1581.09 106
1581.19 112
1581.28 117
1581.37 121
1581.46 124
1581.55 125
1581.64 126
1581.73 124
1581.82 120
1581.91 114
1582.01 107
1582.10 99
1582.19 91
1582.28 83
1582.37 76
1582.46 70
1582.55 64
1582.64 60
1582.73 56
1582.83 53
1582.92 51
1583.01 50
1583.10 51
1583.19 53
1583.28 55
1583.37 57
1583.46 58
1583.55 58
1583.65 58
1583.74 57
1583.83 57
1583.92 58
1584.01 59
1584.10 62
1584.19 65
1584.28 68
1584.37 72
1584.47 76
1584.56 80
1584.65 85
1584.74 90
1584.83 94
1584.92 97
1585.01 98
1585.10 96
1585.19 90
1585.29 83
1585.38 75
1585.47 67
1585.56 62
1585.65 59
1585.74 58
1585.83 57
1585.92 57
1586.02 55
1586.11 52
1586.20 47
1586.29 42
1586.38 37
1586.47 33
1586.56 31
1586.65 30
1586.75 31
1586.84 33
1586.93 36
1587.02 38
1587.11 40
1587.20 40
1587.29 39
1587.38 37
1587.48 34
1587.57 31
1587.66 28
1587.75 27
1587.84 28
1587.93 32
1588.02 37
1588.11 43
1588.21 49
1588.30 56
1588.39 62
1588.48 66
1588.57 69
1588.66 69
1588.75 68
1588.84 65
1588.94 61
1589.03 56
1589.12 52
1589.21 47
1589.30 44
1589.39 42
1589.48 40
1589.57 40
1589.67 40
1589.76 42
1589.85 44
1589.94 48
1590.03 52
1590.12 55
1590.21 57
1590.31 58
1590.40 58
1590.49 55
1590.58 52
1590.67 47
1590.76 43
1590.85 40
1590.94 39
1591.04 39
1591.13 43
1591.22 48
1591.31 56
1591.40 66
1591.49 77
1591.58 90
1591.68 102
1591.77 113
1591.86 124
1591.95 132
1592.04 137
1592.13 138
1592.22 136
1592.31 131
1592.41 124
1592.50 116
1592.59 109
1592.68 103
1592.77 100
1592.86 97
1592.95 96
1593.05 96
1593.14 95
1593.23 93
1593.32 91
1593.41 89
1593.50 85
1593.59 81
1593.69 77
1593.78 71
1593.87 64
1593.96 57
1594.05 51
1594.14 45
1594.23 41
1594.33 40
1594.42 41
1594.51 43
1594.60 47
1594.69 50
1594.78 53
1594.87 56
1594.97 57
1595.06 59
1595.15 62
1595.24 67
1595.33 75
1595.42 85
1595.51 96
1595.61 106
1595.70 116
1595.79 121
1595.88 123
1595.97 121
1596.06 116
1596.16 109
1596.25 103
1596.34 97
1596.43 93
1596.52 90
1596.61 87
1596.70 85
1596.80 81
1596.89 77
1596.98 73
1597.07 69
1597.16 66
1597.25 64
1597.34 63
1597.44 62
1597.53 61
1597.62 59
1597.71 57
1597.80 54
1597.89 52
1597.99 49
1598.08 47
1598.17 46
1598.26 44
1598.35 43
1598.44 42
1598.53 42
1598.63 41
1598.72 40
1598.81 38
1598.90 35
1598.99 31
1599.08 27
1599.18 22
1599.27 19
1599.36 17
1599.45 18
1599.54 21
1599.63 26
1599.73 32
1599.82 39
1599.91 45
1600.00 50
1600.09 54
1600.18 57
1600.28 60
1600.37 62
1600.46 63
1600.55 63
1600.64 60
1600.73 55
1600.82 49
1600.92 41
1601.01 33
1601.10 26
1601.19 20
1601.28 16
1601.37 14
1601.47 14
1601.56 15
1601.65 17
1601.74 21
1601.83 27
1601.92 33
1602.02 40
1602.11 48
1602.20 55
1602.29 60
1602.38 63
1602.47 63
1602.57 60
1602.66 54
1602.75 47
1602.84 38
1602.93 29
1603.02 21
1603.12 15
1603.21 12
1603.30 12
1603.39 15
1603.48 20
1603.57 26
1603.67 32
1603.76 38
1603.85 42
1603.94 46
1604.03 48
1604.13 50
1604.22 50
1604.31 50
1604.40 49
1604.49 48
1604.58 47
1604.68 47
1604.77 48
1604.86 51
1604.95 55
1605.04 61
1605.13 67
1605.23 72
1605.32 76
1605.41 79
1605.50 81
1605.59 81
1605.68 82
1605.78 82
1605.87 83
1605.96 85
1606.05 87
1606.14 90
1606.24 95
1606.33 99
1606.42 105
1606.51 112
1606.60 119
1606.69 127
1606.79 134
1606.88 141
1606.97 146
1607.06 150
1607.15 151
1607.25 152
1607.34 151
1607.43 151
1607.52 151
1607.61 151
1607.70 150
1607.80 149
1607.89 147
1607.98 143
1608.07 139
1608.16 133
1608.26 128
1608.35 124
1608.44 120
1608.53 117
1608.62 113
1608.71 109
1608.81 105
1608.90 101
1608.99 98
1609.08 96
1609.17 97
1609.27 99
1609.36 103
1609.45 107
1609.54 112
1609.63 117
1609.73 122
1609.82 127
1609.91 131
1610.00 135
1610.09 139
1610.18 143
1610.28 146
1610.37 150
1610.46 154
1610.55 158
1610.64 160
1610.74 160
1610.83 158
1610.92 153
1611.01 146
1611.10 137
1611.20 127
1611.29 118
1611.38 110
1611.47 105
1611.56 101
1611.66 98
1611.75 94
1611.84 90
1611.93 85
1612.02 78
1612.11 70
1612.21 63
1612.30 57
1612.39 52
1612.48 50
1612.57 49
1612.67 49
1612.76 51
1612.85 52
1612.94 53
1613.03 53
1613.13 52
1613.22 50
1613.31 47
1613.40 45
1613.49 44
1613.59 45
1613.68 49
1613.77 55
1613.86 64
1613.95 74
1614.05 84
1614.14 92
1614.23 97
1614.32 100
1614.41 99
1614.51 96
1614.60 91
1614.69 85
1614.78 78
1614.87 71
1614.97 65
1615.06 59
1615.15 55
1615.24 53
1615.33 54
1615.43 55
1615.52 58
1615.61 61
1615.70 63
1615.80 64
1615.89 63
1615.98 61
1616.07 58
1616.16 55
1616.26 52
1616.35 50
1616.44 50
1616.53 50
1616.62 51
1616.72 52
1616.81 55
1616.90 58
1616.99 62
1617.08 66
1617.18 69
1617.27 71
1617.36 70
1617.45 68
1617.54 63
1617.64 56
1617.73 48
1617.82 39
1617.91 32
1618.01 26
1618.10 23
1618.19 22
1618.28 23
1618.37 26
1618.47 29
1618.56 30
1618.65 30
1618.74 28
1618.83 24
1618.93 19
1619.02 13
1619.11 8
1619.20 4
1619.30 1
1619.39 0
1619.48 0
1619.57 0
1619.66 1
1619.76 2
1619.85 4
1619.94 6
1620.03 8
1620.12 10
1620.22 13
1620.31 15
1620.40 16
1620.49 15
1620.59 14
1620.68 11
1620.77 7
1620.86 3
1620.95 0
1621.05 0
1621.14 0
1621.23 0
1621.32 0
1621.42 0
1621.51 0
1621.60 0
1621.69 1
1621.78 6
1621.88 10
1621.97 14
1622.06 17
1622.15 18
1622.25 18
1622.34 17
1622.43 15
1622.52 14
1622.61 12
1622.71 11
1622.80 10
1622.89 9
1622.98 7
1623.08 5
1623.17 4
1623.26 2
1623.35 2
1623.44 2
1623.54 2
1623.63 4
1623.72 5
1623.81 5
1623.91 5
1624.00 4
1624.09 1
1624.18 0
1624.28 0
1624.37 0
1624.46 0
1624.55 0
1624.64 0
1624.74 1
1624.83 8
1624.92 16
1625.01 23
1625.11 30
1625.20 36
1625.29 39
1625.38 41
1625.48 41
1625.57 40
1625.66 39
1625.75 38
1625.84 36
1625.94 35
1626.03 34
1626.12 34
1626.21 33
1626.31 32
1626.40 32
1626.49 31
1626.58 29
1626.68 27
1626.77 24
1626.86 22
1626.95 20
1627.05 20
1627.14 22
1627.23 26
1627.32 30
1627.42 36
1627.51 41
1627.60 46
1627.69 49
1627.78 52
1627.88 54
1627.97 54
1628.06 54
1628.15 53
1628.25 52
1628.34 50
1628.43 48
1628.52 45
1628.62 41
1628.71 36
1628.80 30
1628.89 24
1628.99 18
1629.08 13
1629.17 9
1629.26 6
1629.36 5
1629.45 5
1629.54 4
1629.63 4
1629.73 3
1629.82 3
1629.91 3
1630.00 4
1630.10 8
1630.19 13
1630.28 20
1630.37 28
1630.47 35
1630.56 42
1630.65 45
1630.74 46
1630.84 43
1630.93 38
1631.02 31
1631.11 24
1631.21 17
1631.30 11
1631.39 8
1631.48 6
1631.58 7
1631.67 9
1631.76 13
1631.85 16
1631.95 20
1632.04 22
1632.13 24
1632.22 24
1632.32 23
1632.41 22
1632.50 21
1632.59 20
1632.69 19
1632.78 20
1632.87 20
1632.96 21
1633.06 22
1633.15 22
1633.24 22
1633.33 23
1633.43 26
1633.52 30
1633.61 36
1633.70 44
1633.80 52
1633.89 59
1633.98 65
1634.07 68
1634.17 68
1634.26 66
1634.35 63
1634.44 58
1634.54 53
1634.63 49
1634.72 45
1634.81 43
1634.91 42
1635.00 42
1635.09 42
1635.18 44
1635.28 46
1635.37 49
1635.46 53
1635.56 58
1635.65 62
1635.74 66
1635.83 67
1635.93 66
1636.02 63
1636.11 56
1636.20 48
1636.30 39
1636.39 30
1636.48 24
1636.57 21
1636.67 22
1636.76 25
1636.85 30
1636.94 36
1637.04 41
1637.13 45
1637.22 47
1637.32 47
1637.41 46
1637.50 43
1637.59 39
1637.69 35
1637.78 32
1637.87 29
1637.96 28
1638.06 28
1638.15 29
1638.24 32
1638.34 36
1638.43 40
1638.52 45
1638.61 49
1638.71 52
1638.80 54
1638.89 53
1638.98 51
1639.08 48
1639.17 44
1639.26 40
1639.35 37
1639.45 34
1639.54 32
1639.63 30
1639.73 29
1639.82 27
1639.91 25
1640.00 23
1640.10 22
1640.19 21
1640.28 22
1640.38 24
1640.47 28
1640.56 32
1640.65 38
1640.75 46
1640.84 56
1640.93 66
1641.02 76
1641.12 84
1641.21 90
1641.30 93
1641.40 92
1641.49 89
1641.58 83
1641.67 77
1641.77 71
1641.86 67
1641.95 64
1642.05 63
1642.14 62
1642.23 62
1642.32 63
1642.42 62
1642.51 61
1642.60 58
1642.69 53
1642.79 48
1642.88 41
1642.97 33
1643.07 25
1643.16 18
1643.25 11
1643.34 5
1643.44 1
1643.53 0
1643.62 0
1643.72 0
1643.81 0
1643.90 0
1643.99 0
1644.09 0
1644.18 0
1644.27 3
1644.37 8
1644.46 11
1644.55 13
1644.64 14
1644.74 14
1644.83 12
1644.92 11
1645.02 9
1645.11 8
1645.20 8
1645.29 8
1645.39 10
1645.48 13
1645.57 16
1645.67 21
1645.76 26
1645.85 32
1645.95 36
1646.04 41
1646.13 44
1646.22 47
1646.32 49
1646.41 50
1646.50 51
1646.60 52
1646.69 53
1646.78 54
1646.87 55
1646.97 56
1647.06 57
1647.15 56
1647.25 54
1647.34 50
1647.43 44
1647.52 37
1647.62 30
1647.71 22
1647.80 16
1647.90 13
1647.99 11
1648.08 11
1648.18 13
1648.27 15
1648.36 16
1648.45 17
1648.55 17
1648.64 18
1648.73 19
1648.83 21
1648.92 26
1649.01 31
1649.11 38
1649.20 44
1649.29 49
1649.38 52
1649.48 53
1649.57 52
1649.66 49
1649.76 45
1649.85 41
1649.94 37
1650.04 34
1650.13 33
1650.22 33
1650.31 35
1650.41 39
1650.50 44
1650.59 49
1650.69 54
1650.78 57
1650.87 59
1650.97 60
1651.06 60
1651.15 60
1651.25 59
1651.34 58
1651.43 56
1651.52 53
1651.62 47
1651.71 40
1651.80 33
1651.90 25
1651.99 18
1652.08 12
1652.18 8
1652.27 6
1652.36 4
1652.46 4
1652.55 4
1652.64 5
1652.73 7
1652.83 9
1652.92 12
1653.01 15
1653.11 17
1653.20 19
1653.29 19
1653.39 16
1653.48 12
1653.57 7
1653.67 0
1653.76 0
1653.85 0
1653.95 0
1654.04 0
1654.13 0
1654.22 0
1654.32 4
1654.41 9
1654.50 12
1654.60 12
1654.69 10
1654.78 6
1654.88 1
1654.97 0
1655.06 0
1655.16 0
1655.25 4
1655.34 11
1655.44 20
1655.53 28
1655.62 36
1655.72 41
1655.81 43
1655.90 42
1655.99 38
1656.09 32
1656.18 26
1656.27 19
1656.37 14
1656.46 10
1656.55 9
1656.65 9
1656.74 11
1656.83 14
1656.93 18
1657.02 22
1657.11 26
1657.21 29
1657.30 33
1657.39 35
1657.49 38
1657.58 41
1657.67 44
1657.77 47
1657.86 50
1657.95 53
1658.05 55
1658.14 56
1658.23 57
1658.33 57
1658.42 57
1658.51 58
1658.61 60
1658.70 61
1658.79 63
1658.89 64
1658.98 63
1659.07 61
1659.17 57
1659.26 52
1659.35 46
1659.45 41
1659.54 37
1659.63 35
1659.72 34
1659.82 35
1659.91 37
1660.00 40
1660.10 44
1660.19 48
1660.28 53
1660.38 58
1660.47 63
1660.56 66
1660.66 68
1660.75 69
1660.84 68
1660.94 66
1661.03 63
1661.12 60
1661.22 59
1661.31 59
1661.40 59
1661.50 58
1661.59 57
1661.68 53
1661.78 47
1661.87 38
1661.96 29
1662.06 20
1662.15 12
1662.25 5
1662.34 2
1662.43 1
1662.53 3
1662.62 8
1662.71 14
1662.81 22
1662.90 31
1662.99 39
1663.09 47
1663.18 53
1663.27 58
1663.37 62
1663.46 65
1663.55 68
1663.65 72
1663.74 77
1663.83 82
1663.93 88
1664.02 94
1664.11 100
1664.21 105
1664.30 108
1664.39 110
1664.49 111
1664.58 110
1664.67 108
1664.77 104
1664.86 99
1664.95 92
1665.05 84
1665.14 76
1665.23 69
1665.33 63
1665.42 60
1665.51 60
1665.61 62
1665.70 66
1665.80 70
1665.89 72
1665.98 73
1666.08 72
1666.17 69
1666.26 65
1666.36 61
1666.45 58
1666.54 58
1666.64 60
1666.73 64
1666.82 68
1666.92 72
1667.01 73
1667.10 72
1667.20 69
1667.29 64
1667.38 59
1667.48 56
1667.57 54
1667.67 54
1667.76 55
1667.85 56
1667.95 57
1668.04 57
1668.13 55
1668.23 51
1668.32 48
1668.41 44
1668.51 43
1668.60 43
1668.69 44
1668.79 48
1668.88 53
1668.97 58
1669.07 63
1669.16 68
1669.26 71
1669.35 72
1669.44 72
1669.54 71
1669.63 69
1669.72 67
1669.82 65
1669.91 63
1670.00 61
1670.10 59
1670.19 57
1670.28 54
1670.38 50
1670.47 47
1670.57 45
1670.66 45
1670.75 47
1670.85 50
1670.94 54
1671.03 57
1671.13 60
1671.22 63
1671.31 66
1671.41 69
1671.50 73
1671.60 76
1671.69 79
1671.78 80
1671.88 78
1671.97 75
1672.06 69
1672.16 61
1672.25 53
1672.34 46
1672.44 39
1672.53 34
1672.63 31
1672.72 29
1672.81 31
1672.91 35
1673.00 41
1673.09 49
1673.19 56
1673.28 63
1673.38 68
1673.47 69
1673.56 67
1673.66 63
1673.75 58
1673.84 53
1673.94 49
1674.03 46
1674.12 45
1674.22 45
1674.31 45
1674.41 45
1674.50 44
1674.59 41
1674.69 36
1674.78 30
1674.87 23
1674.97 17
1675.06 13
1675.16 10
1675.25 10
1675.34 10
1675.44 11
1675.53 12
1675.62 12
1675.72 11
1675.81 10
1675.91 8
1676.00 8
1676.09 7
1676.19 7
1676.28 7
1676.37 6
1676.47 5
1676.56 2
1676.66 0
1676.75 0
1676.84 0
1676.94 0
1677.03 0
1677.12 0
1677.22 0
1677.31 0
1677.41 2
1677.50 4
1677.59 5
1677.69 5
1677.78 5
1677.87 5
1677.97 5
1678.06 7
1678.16 11
1678.25 16
1678.34 23
1678.44 30
1678.53 38
1678.63 45
1678.72 50
1678.81 55
1678.91 57
1679.00 58
1679.09 57
1679.19 55
1679.28 52
1679.38 50
1679.47 49
1679.56 49
1679.66 49
1679.75 51
1679.85 52
1679.94 53
1680.03 53
1680.13 52
1680.22 49
1680.31 46
1680.41 41
1680.50 37
1680.60 33
1680.69 29
1680.78 26
1680.88 24
1680.97 23
1681.07 22
1681.16 22
1681.25 21
1681.35 20
1681.44 19
1681.54 17
1681.63 14
1681.72 12
1681.82 10
1681.91 9
1682.01 10
1682.10 12
1682.19 15
1682.29 18
1682.38 21
1682.47 23
1682.57 23
1682.66 23
1682.76 23
1682.85 23
1682.94 24
1683.04 27
1683.13 30
1683.23 33
1683.32 37
1683.41 40
1683.51 43
1683.60 45
1683.70 46
1683.79 47
1683.88 47
1683.98 46
1684.07 44
1684.17 40
1684.26 35
1684.35 29
1684.45 23
1684.54 18
1684.64 14
1684.73 11
1684.82 10
1684.92 10
1685.01 10
1685.11 10
1685.20 10
1685.29 9
1685.39 7
1685.48 6
1685.58 5
1685.67 4
1685.76 4
1685.86 5
1685.95 5
1686.05 5
1686.14 5
1686.23 5
1686.33 4
1686.42 4
1686.52 5
1686.61 7
1686.70 10
1686.80 13
1686.89 16
1686.99 18
1687.08 19
1687.18 21
1687.27 22
1687.36 25
1687.46 28
1687.55 31
1687.65 35
1687.74 39
1687.83 43
1687.93 46
1688.02 50
1688.12 53
1688.21 56
1688.30 59
1688.40 61
1688.49 62
1688.59 61
1688.68 59
1688.77 56
1688.87 51
1688.96 46
1689.06 41
1689.15 36
1689.25 30
1689.34 24
1689.43 19
1689.53 14
1689.62 9
1689.72 7
1689.81 7
1689.90 8
1690.00 12
1690.09 16
1690.19 21
1690.28 27
1690.38 32
1690.47 36
1690.56 40
1690.66 43
1690.75 45
1690.85 44
1690.94 41
1691.03 34
1691.13 25
1691.22 14
1691.32 1
1691.41 0
1691.51 0
1691.60 0
1691.69 0
1691.79 0
1691.88 0
1691.98 0
1692.07 4
1692.16 14
1692.26 22
1692.35 27
1692.45 29
1692.54 28
1692.64 26
1692.73 22
1692.82 19
1692.92 15
1693.01 11
1693.11 7
1693.20 4
1693.30 2
1693.39 2
1693.48 4
1693.58 7
1693.67 13
1693.77 19
1693.86 26
1693.96 32
1694.05 37
1694.14 40
1694.24 41
1694.33 41
1694.43 39
1694.52 37
1694.62 36
1694.71 37
1694.80 39
1694.90 45
1694.99 52
1695.09 61
1695.18 70
1695.28 78
1695.37 84
1695.46 88
1695.56 91
1695.65 91
1695.75 90
1695.84 88
1695.94 86
1696.03 82
1696.12 78
1696.22 74
1696.31 68
1696.41 63
1696.50 58
1696.60 53
1696.69 49
1696.78 45
1696.88 42
1696.97 40
1697.07 38
1697.16 36
1697.26 36
1697.35 37
1697.44 40
1697.54 42
1697.63 45
1697.73 48
1697.82 49
1697.92 49
1698.01 48
1698.11 45
1698.20 41
1698.29 37
1698.39 33
1698.48 30
1698.58 26
1698.67 23
1698.77 21
1698.86 20
1698.95 19
1699.05 18
1699.14 17
1699.24 16
1699.33 14
1699.43 12
1699.52 10
1699.62 9
1699.71 9
1699.80 10
1699.90 11
1699.99 13
1700.09 14
1700.18 15
1700.28 15
1700.37 15
1700.47 16
1700.56 17
1700.65 20
1700.75 24
1700.84 27
1700.94 29
1701.03 28
1701.13 25
1701.22 19
1701.32 11
1701.41 4
1701.50 0
1701.60 0
1701.69 0
1701.79 0
1701.88 0
1701.98 1
1702.07 5
1702.17 9
1702.26 11
1702.35 14
1702.45 16
1702.54 20
1702.64 25
1702.73 30
1702.83 37
1702.92 43
1703.02 48
1703.11 51
1703.21 53
1703.30 51
1703.39 48
1703.49 43
1703.58 37
1703.68 32
1703.77 28
1703.87 26
1703.96 26
1704.06 28
1704.15 31
1704.25 34
1704.34 38
1704.43 40
1704.53 41
1704.62 40
1704.72 39
1704.81 37
1704.91 35
1705.00 33
1705.10 32
1705.19 31
1705.29 30
1705.38 27
1705.47 24
1705.57 20
1705.66 16
1705.76 12
1705.85 8
1705.95 5
1706.04 3
1706.14 1
1706.23 0
1706.33 0
1706.42 0
1706.52 0
1706.61 1
1706.70 2
1706.80 4
1706.89 5
1706.99 5
1707.08 3
1707.18 1
1707.27 0
1707.37 0
1707.46 0
1707.56 0
1707.65 0
1707.75 2
1707.84 8
1707.93 15
1708.03 21
1708.12 28
1708.22 33
1708.31 39
1708.41 44
1708.50 49
1708.60 54
1708.69 59
1708.79 65
1708.88 70
1708.98 75
1709.07 80
1709.17 84
1709.26 86
1709.35 88
1709.45 88
1709.54 86
1709.64 82
1709.73 76
1709.83 69
1709.92 60
1710.02 50
1710.11 40
1710.21 31
1710.30 23
1710.40 15
1710.49 9
1710.59 2
1710.68 0
1710.78 0
1710.87 0
1710.96 0
1711.06 0
1711.15 0
1711.25 0
1711.34 4
1711.44 8
1711.53 10
1711.63 10
1711.72 8
1711.82 5
1711.91 2
1712.01 0
1712.10 0
1712.20 1
1712.29 5
1712.39 10
1712.48 15
1712.58 20
1712.67 25
1712.77 30
1712.86 35
1712.95 40
1713.05 45
1713.14 50
1713.24 55
1713.33 59
1713.43 61
1713.52 61
1713.62 60
1713.71 59
1713.81 58
1713.90 56
1714.00 55
1714.09 53
1714.19 52
1714.28 51
1714.38 48
1714.47 45
1714.57 42
1714.66 38
1714.76 35
1714.85 31
1714.95 28
1715.04 26
1715.14 24
1715.23 23
1715.33 23
1715.42 23
1715.51 25
1715.61 28
1715.70 31
1715.80 35
1715.89 38
1715.99 39
1716.08 38
1716.18 36
1716.27 32
1716.37 27
1716.46 24
1716.56 22
1716.65 22
1716.75 25
1716.84 31
1716.94 37
1717.03 45
1717.13 51
1717.22 57
1717.32 62
1717.41 64
1717.51 65
1717.60 64
1717.70 61
1717.79 57
1717.89 53
1717.98 50
1718.08 46
1718.17 45
1718.27 44
1718.36 45
1718.46 46
1718.55 47
1718.65 47
1718.74 46
1718.84 44
1718.93 41
1719.03 38
1719.12 34
1719.22 31
1719.31 29
1719.41 28
1719.50 28
1719.60 29
1719.69 31
1719.79 33
1719.88 36
1719.98 39
1720.07 43
1720.17 47
1720.26 51
1720.36 54
1720.45 58
1720.55 62
1720.64 66
1720.74 69
1720.83 72
1720.93 74
1721.02 75
1721.12 75
1721.21 75
1721.31 73
1721.40 72
1721.50 71
1721.59 71
1721.69 70
1721.78 68
1721.88 66
1721.97 62
1722.07 58
1722.16 55
1722.26 52
1722.35 51
1722.45 51
1722.54 54
1722.64 58
1722.73 63
1722.83 69
1722.92 75
1723.02 80
1723.11 86
1723.21 90
1723.30 94
1723.40 97
1723.49 99
1723.59 99
1723.68 98
1723.78 94
1723.87 88
1723.97 80
1724.06 72
1724.16 64
1724.25 56
1724.35 51
1724.44 47
1724.54 46
1724.63 45
1724.73 46
1724.82 46
1724.92 47
1725.01 48
1725.11 49
1725.20 50
1725.30 52
1725.39 54
1725.49 57
1725.58 60
1725.68 63
1725.78 66
1725.87 68
1725.97 69
1726.06 69
1726.16 67
1726.25 64
1726.35 60
1726.44 54
1726.54 49
1726.63 42
1726.73 36
1726.82 31
1726.92 27
1727.01 24
1727.11 23
1727.20 24
1727.30 27
1727.39 30
1727.49 32
1727.58 34
1727.68 33
1727.77 31
1727.87 28
1727.96 25
1728.06 21
1728.15 19
1728.25 17
1728.35 17
1728.44 17
1728.54 19
1728.63 22
1728.73 26
1728.82 30
1728.92 34
1729.01 38
1729.11 40
1729.20 41
1729.30 42
1729.39 41
1729.49 41
1729.58 43
1729.68 45
1729.77 49
1729.87 53
1729.96 57
1730.06 61
1730.15 62
1730.25 62
1730.35 59
1730.44 54
1730.54 47
1730.63 39
1730.73 31
1730.82 23
1730.92 17
1731.01 13
1731.11 12
1731.20 12
1731.30 14
1731.39 17
1731.49 19
1731.58 20
1731.68 21
1731.77 20
1731.87 20
1731.97 21
1732.06 22
1732.16 24
1732.25 27
1732.35 29
1732.44 30
1732.54 32
1732.63 34
1732.73 37
1732.82 41
1732.92 47
1733.01 53
1733.11 58
1733.20 62
1733.30 63
1733.40 61
1733.49 58
1733.59 53
1733.68 49
1733.78 46
1733.87 45
1733.97 44
1734.06 44
1734.16 43
1734.25 41
1734.35 38
1734.44 34
1734.54 30
1734.63 27
1734.73 25
1734.83 25
1734.92 24
1735.02 24
1735.11 23
1735.21 21
1735.30 18
1735.40 16
1735.49 14
1735.59 13
1735.68 13
1735.78 13
1735.88 14
1735.97 16
1736.07 19
1736.16 23
1736.26 30
1736.35 39
1736.45 49
1736.54 59
1736.64 68
1736.73 74
1736.83 77
1736.93 77
1737.02 74
1737.12 69
1737.21 65
1737.31 61
1737.40 59
1737.50 59
1737.59 60
1737.69 61
1737.78 61
1737.88 60
1737.98 57
1738.07 53
1738.17 48
1738.26 45
1738.36 43
1738.45 43
1738.55 45
1738.64 48
1738.74 51
1738.83 54
1738.93 55
1739.03 55
1739.12 54
1739.22 53
1739.31 51
1739.41 50
1739.50 50
1739.60 50
1739.69 50
1739.79 50
1739.89 49
1739.98 48
1740.08 46
1740.17 44
1740.27 42
1740.36 41
1740.46 39
1740.55 38
1740.65 39
1740.75 41
1740.84 44
1740.94 48
1741.03 52
1741.13 56
1741.22 58
1741.32 59
1741.41 56
1741.51 51
1741.61 45
1741.70 39
1741.80 32
1741.89 27
1741.99 23
1742.08 20
1742.18 17
1742.27 15
1742.37 12
1742.47 9
1742.56 5
1742.66 1
1742.75 0
1742.85 0
1742.94 0
1743.04 0
1743.13 0
1743.23 0
1743.33 0
1743.42 0
1743.52 2
1743.61 9
1743.71 16
1743.80 24
1743.90 31
1744.00 36
1744.09 39
1744.19 40
1744.28 39
1744.38 37
1744.47 35
1744.57 32
1744.67 29
1744.76 27
1744.86 26
1744.95 26
1745.05 28
1745.14 32
1745.24 38
1745.33 45
1745.43 51
1745.53 57
1745.62 60
1745.72 62
1745.81 61
1745.91 59
1746.00 57
1746.10 54
1746.20 52
1746.29 49
1746.39 45
1746.48 41
1746.58 36
1746.67 30
1746.77 25
1746.87 20
1746.96 17
1747.06 17
1747.15 19
1747.25 24
1747.34 31
1747.44 39
1747.54 48
1747.63 57
1747.73 65
1747.82 71
1747.92 76
1748.02 80
1748.11 82
1748.21 84
1748.30 84
1748.40 83
1748.49 82
1748.59 80
1748.69 78
1748.78 77
1748.88 76
1748.97 76
1749.07 76
1749.16 77
1749.26 77
1749.36 76
1749.45 74
1749.55 70
1749.64 64
1749.74 56
1749.83 47
1749.93 38
1750.03 30
1750.12 24
1750.22 20
1750.31 18
1750.41 19
1750.51 21
1750.60 25
1750.70 29
1750.79 34
1750.89 39
1750.98 42
1751.08 44
1751.18 45
1751.27 45
1751.37 44
1751.46 44
1751.56 45
1751.66 46
1751.75 50
1751.85 53
1751.94 58
1752.04 62
1752.14 65
1752.23 67
1752.33 67
1752.42 66
1752.52 64
1752.61 61
1752.71 57
1752.81 53
1752.90 50
1753.00 46
1753.09 44
1753.19 41
1753.29 38
1753.38 34
1753.48 29
1753.57 23
1753.67 17
1753.77 10
1753.86 4
1753.96 0
1754.05 0
1754.15 0
1754.24 0
1754.34 1
1754.44 4
1754.53 7
1754.63 8
1754.72 7
1754.82 6
1754.92 5
1755.01 5
1755.11 6
1755.20 9
1755.30 14
1755.40 18
1755.49 23
1755.59 25
1755.68 25
1755.78 22
1755.88 18
1755.97 14
1756.07 10
1756.16 7
1756.26 6
1756.36 6
1756.45 9
1756.55 13
1756.64 19
1756.74 24
1756.84 30
1756.93 34
1757.03 37
1757.12 38
1757.22 36
1757.32 33
1757.41 29
1757.51 24
1757.60 20
1757.70 18
1757.80 17
1757.89 17
1757.99 18
1758.08 21
1758.18 24
1758.28 27
1758.37 30
1758.47 34
1758.56 36
1758.66 39
1758.76 40
1758.85 41
1758.95 41
1759.04 41
1759.14 42
1759.24 43
1759.33 46
1759.43 48
1759.52 50
1759.62 50
1759.72 48
1759.81 43
1759.91 37
1760.01 30
1760.10 24
1760.20 20
1760.29 19
1760.39 21
1760.49 26
1760.58 32
1760.68 37
1760.77 41
1760.87 41
1760.97 39
1761.06 34
1761.16 28
1761.25 22
1761.35 17
1761.45 14
1761.54 13
1761.64 12
1761.74 13
1761.83 14
1761.93 15
1762.02 17
1762.12 19
1762.22 23
1762.31 27
1762.41 32
1762.50 37
1762.60 41
1762.70 44
1762.79 46
1762.89 46
1762.99 46
1763.08 45
1763.18 44
1763.27 43
1763.37 42
1763.47 41
1763.56 38
1763.66 33
1763.75 28
1763.85 22
1763.95 15
1764.04 8
1764.14 2
1764.24 0
1764.33 0
1764.43 0
1764.52 0
1764.62 0
1764.72 0
1764.81 0
1764.91 0
1765.01 3
1765.10 12
1765.20 22
1765.29 33
1765.39 42
1765.49 49
1765.58 55
1765.68 59
1765.78 62
1765.87 65
1765.97 67
1766.06 70
1766.16 72
1766.26 74
1766.35 76
1766.45 75
1766.55 73
1766.64 69
1766.74 64
1766.83 59
1766.93 54
1767.03 50
1767.12 46
1767.22 43
1767.32 41
1767.41 38
1767.51 35
1767.60 31
1767.70 27
1767.80 22
1767.89 18
1767.99 13
1768.09 9
1768.18 5
1768.28 2
1768.37 0
1768.47 0
1768.57 0
1768.66 0
1768.76 0
1768.86 0
1768.95 0
1769.05 0
1769.15 0
1769.24 0
1769.34 1
1769.43 3
1769.53 5
1769.63 7
1769.72 10
1769.82 14
1769.92 18
1770.01 23
1770.11 29
1770.21 34
1770.30 38
1770.40 40
1770.49 41
1770.59 40
1770.69 37
1770.78 34
1770.88 30
1770.98 27
1771.07 24
1771.17 22
1771.27 20
1771.36 20
1771.46 20
1771.55 22
1771.65 24
1771.75 26
1771.84 29
1771.94 30
1772.04 32
1772.13 33
1772.23 34
1772.33 37
1772.42 43
1772.52 50
1772.61 59
1772.71 69
1772.81 78
1772.90 84
1773.00 88
1773.10 87
1773.19 84
1773.29 79
1773.39 72
1773.48 66
1773.58 60
1773.68 55
1773.77 52
1773.87 49
1773.97 47
1774.06 45
1774.16 42
1774.25 39
1774.35 36
1774.45 32
1774.54 28
1774.64 25
1774.74 22
1774.83 21
1774.93 20
1775.03 21
1775.12 23
1775.22 27
1775.32 32
1775.41 37
1775.51 43
1775.61 49
1775.70 55
1775.80 59
1775.90 63
1775.99 65
1776.09 66
1776.18 65
1776.28 64
1776.38 61
1776.47 59
1776.57 56
1776.67 53
1776.76 51
1776.86 50
1776.96 50
1777.05 52
1777.15 55
1777.25 59
1777.34 64
1777.44 70
1777.54 75
1777.63 80
1777.73 84
1777.83 87
1777.92 89
1778.02 90
1778.12 90
1778.21 89
1778.31 89
1778.41 89
1778.50 90
1778.60 92
1778.70 94
1778.79 96
1778.89 97
1778.98 97
1779.08 94
1779.18 90
1779.27 84
1779.37 77
1779.47 70
1779.56 64
1779.66 60
1779.76 57
1779.85 57
1779.95 58
1780.05 60
1780.14 62
1780.24 62
1780.34 61
1780.43 57
1780.53 52
1780.63 47
1780.72 44
1780.82 44
1780.92 47
1781.01 53
1781.11 61
1781.21 71
1781.30 80
1781.40 89
1781.50 96
1781.59 103
1781.69 107
1781.79 109
1781.88 109
1781.98 106
1782.08 100
1782.17 92
1782.27 82
1782.37 72
1782.46 63
1782.56 55
1782.66 51
1782.75 49
1782.85 50
1782.95 52
1783.04 55
1783.14 57
1783.24 59
1783.33 59
1783.43 58
1783.53 56
1783.62 54
1783.72 51
1783.82 50
1783.92 49
1784.01 49
1784.11 49
1784.21 50
1784.30 49
1784.40 47
1784.50 43
1784.59 37
1784.69 30
1784.79 23
1784.88 16
1784.98 10
1785.08 7
1785.17 5
1785.27 5
1785.37 6
1785.46 7
1785.56 10
1785.66 12
1785.75 15
1785.85 18
1785.95 20
1786.04 23
1786.14 25
1786.24 27
1786.33 30
1786.43 33
1786.53 36
1786.62 40
1786.72 42
1786.82 44
1786.92 45
1787.01 45
1787.11 45
1787.21 46
1787.30 46
1787.40 47
1787.50 48
1787.59 48
1787.69 47
1787.79 44
1787.88 39
1787.98 32
1788.08 26
1788.17 19
1788.27 15
1788.37 12
1788.46 11
1788.56 13
1788.66 17
1788.76 23
1788.85 30
1788.95 37
1789.05 44
1789.14 50
1789.24 54
1789.34 56
1789.43 57
1789.53 57
1789.63 56
1789.72 57
1789.82 58
1789.92 60
1790.01 62
1790.11 64
1790.21 66
1790.31 66
1790.40 66
1790.50 64
1790.60 61
1790.69 58
1790.79 55
1790.89 52
1790.98 50
1791.08 49
1791.18 49
1791.27 49
1791.37 49
1791.47 48
1791.57 46
1791.66 44
1791.76 42
1791.86 42
1791.95 44
1792.05 50
1792.15 58
1792.24 69
1792.34 80
1792.44 90
1792.54 98
1792.63 102
1792.73 104
1792.83 103
1792.92 99
1793.02 94
1793.12 88
1793.21 82
1793.31 77
1793.41 72
1793.50 69
1793.60 68
1793.70 69
1793.80 72
1793.89 77
1793.99 84
1794.09 92
1794.18 101
1794.28 109
1794.38 116
1794.48 120
1794.57 121
1794.67 121
1794.77 119
1794.86 116
1794.96 113
1795.06 109
1795.15 105
1795.25 99
1795.35 92
1795.45 84
1795.54 74
1795.64 64
1795.74 54
1795.83 46
1795.93 40
1796.03 36
1796.12 34
1796.22 35
1796.32 38
1796.42 42
1796.51 48
1796.61 53
1796.71 58
1796.80 61
1796.90 63
1797.00 62
1797.10 60
1797.19 58
1797.29 55
1797.39 53
1797.48 52
1797.58 51
1797.68 51
1797.78 52
1797.87 52
1797.97 53
1798.07 53
1798.16 54
1798.26 53
1798.36 51
1798.46 49
1798.55 45
1798.65 42
1798.75 40
1798.84 38
1798.94 38
1799.04 39
1799.14 41
1799.23 43
1799.33 45
1799.43 46
1799.52 45
1799.62 43
1799.72 41
1799.82 38
1799.91 35
1800.01 32
1800.11 30
1800.20 28
1800.30 27
1800.40 26
1800.50 26
1800.59 27
1800.69 29
1800.79 31
1800.88 33
1800.98 34
1801.08 34
1801.18 32
1801.27 28
1801.37 22
1801.47 15
1801.56 6
1801.66 0
1801.76 0
1801.86 0
1801.95 0
1802.05 0
1802.15 0
1802.25 0
1802.34 0
1802.44 3
1802.54 11
1802.63 18
1802.73 24
1802.83 28
1802.93 31
1803.02 32
1803.12 32
1803.22 30
1803.32 28
1803.41 24
1803.51 20
1803.61 14
1803.70 9
1803.80 4
1803.90 0
1804.00 0
1804.09 0
1804.19 0
1804.29 0
1804.39 2
1804.48 7
1804.58 12
1804.68 16
1804.77 19
1804.87 21
1804.97 20
1805.07 18
1805.16 15
1805.26 11
1805.36 7
1805.46 5
1805.55 5
1805.65 6
1805.75 10
1805.84 15
1805.94 19
1806.04 24
1806.14 27
1806.23 28
1806.33 29
1806.43 30
1806.53 32
1806.62 34
1806.72 36
1806.82 39
1806.92 41
1807.01 41
1807.11 40
1807.21 38
1807.31 34
1807.40 31
1807.50 30
1807.60 30
1807.69 32
1807.79 36
1807.89 41
1807.99 48
1808.08 55
1808.18 61
1808.28 67
1808.38 72
1808.47 76
1808.57 80
1808.67 84
1808.77 87
1808.86 91
1808.96 95
1809.06 99
1809.16 103
1809.25 105
1809.35 107
1809.45 107
1809.55 106
1809.64 105
1809.74 102
1809.84 99
1809.94 97
1810.03 94
1810.13 92
1810.23 90
1810.32 88
1810.42 86
1810.52 84
1810.62 82
1810.71 81
1810.81 80
1810.91 79
1811.01 80
1811.10 81
1811.20 82
1811.30 83
1811.40 83
1811.49 82
1811.59 81
1811.69 78
1811.79 75
1811.88 71
1811.98 67
1812.08 63
1812.18 59
1812.27 56
1812.37 54
1812.47 53
1812.57 54
1812.66 55
1812.76 57
1812.86 60
1812.96 62
1813.05 65
1813.15 67
1813.25 69
1813.35 70
1813.44 69
1813.54 68
1813.64 67
1813.74 65
1813.83 65
1813.93 65
1814.03 66
1814.13 67
1814.23 67
1814.32 66
1814.42 62
1814.52 57
1814.62 50
1814.71 42
1814.81 34
1814.91 27
1815.01 22
1815.10 20
1815.20 20
1815.30 22
1815.40 24
1815.49 27
1815.59 30
1815.69 30
1815.79 29
1815.88 28
1815.98 26
1816.08 24
1816.18 25
1816.27 29
1816.37 35
1816.47 42
1816.57 50
1816.66 57
1816.76 63
1816.86 66
1816.96 68
1817.06 68
1817.15 67
1817.25 65
1817.35 62
1817.45 58
1817.54 52
1817.64 45
1817.74 37
1817.84 30
1817.93 23
1818.03 17
1818.13 13
1818.23 11
1818.32 9
1818.42 8
1818.52 6
1818.62 4
1818.72 1
1818.81 0
1818.91 0
1819.01 0
1819.11 0
1819.20 0
1819.30 5
1819.40 12
1819.50 18
1819.59 23
1819.69 27
1819.79 29
1819.89 29
1819.99 29
1820.08 28
1820.18 27
1820.28 26
1820.38 26
1820.47 25
1820.57 24
1820.67 22
1820.77 20
1820.86 17
1820.96 14
1821.06 10
1821.16 6
1821.26 1
1821.35 0
1821.45 0
1821.55 0
1821.65 0
1821.74 0
1821.84 0
1821.94 0
1822.04 1
1822.14 8
1822.23 13
1822.33 17
1822.43 20
1822.53 20
1822.62 19
1822.72 17
1822.82 16
1822.92 16
1823.02 16
1823.11 17
1823.21 17
1823.31 17
1823.41 16
1823.50 14
1823.60 12
1823.70 10
1823.80 9
1823.90 11
1823.99 15
1824.09 22
1824.19 30
1824.29 40
1824.39 48
1824.48 55
1824.58 60
1824.68 62
1824.78 61
1824.87 58
1824.97 56
1825.07 54
1825.17 55
1825.27 57
1825.36 61
1825.46 66
1825.56 69
1825.66 72
1825.76 73
1825.85 74
1825.95 74
1826.05 76
1826.15 79
1826.24 84
1826.34 90
1826.44 98
1826.54 106
1826.64 112
1826.73 117
1826.83 118
1826.93 117
1827.03 112
1827.13 104
1827.22 93
1827.32 81
1827.42 69
1827.52 57
1827.61 48
1827.71 41
1827.81 39
1827.91 40
1828.01 44
1828.10 50
1828.20 58
1828.30 65
1828.40 70
1828.50 74
1828.59 75
1828.69 74
1828.79 70
1828.89 65
1828.99 59
1829.08 54
1829.18 49
1829.28 47
1829.38 46
1829.48 48
1829.57 52
1829.67 57
1829.77 64
1829.87 70
1829.97 77
1830.06 83
1830.16 89
1830.26 94
1830.36 97
1830.46 98
1830.55 97
1830.65 95
1830.75 92
1830.85 89
1830.95 85
1831.04 82
1831.14 79
1831.24 77
1831.34 75
1831.44 72
1831.53 68
1831.63 65
1831.73 62
1831.83 60
1831.93 58
1832.02 57
1832.12 57
1832.22 58
1832.32 59
1832.42 61
1832.51 66
1832.61 72
1832.71 81
1832.81 92
1832.91 104
1833.00 115
1833.10 125
1833.20 131
1833.30 134
1833.40 134
1833.49 133
1833.59 131
1833.69 128
1833.79 126
1833.89 124
1833.99 120
1834.08 116
1834.18 110
1834.28 103
1834.38 97
1834.48 92
1834.57 90
1834.67 91
1834.77 94
1834.87 98
1834.97 102
1835.06 105
1835.16 107
1835.26 107
1835.36 107
1835.46 107
1835.55 107
1835.65 107
1835.75 108
1835.85 109
1835.95 109
1836.05 107
1836.14 104
1836.24 100
1836.34 95
1836.44 90
1836.54 86
1836.63 83
1836.73 81
1836.83 80
1836.93 80
1837.03 80
1837.13 79
1837.22 77
1837.32 75
1837.42 72
1837.52 68
1837.62 64
1837.71 61
1837.81 57
1837.91 53
1838.01 51
1838.11 49
1838.21 48
1838.30 49
1838.40 51
1838.50 56
1838.60 62
1838.70 69
1838.79 76
1838.89 82
1838.99 86
1839.09 88
1839.19 89
1839.29 88
1839.38 86
1839.48 85
1839.58 86
1839.68 87
1839.78 90
1839.88 93
1839.97 96
1840.07 98
1840.17 99
1840.27 99
1840.37 99
1840.46 99
1840.56 98
1840.66 98
1840.76 98
1840.86 98
1840.96 97
1841.05 97
1841.15 96
1841.25 95
1841.35 93
1841.45 90
1841.55 85
1841.64 78
1841.74 70
1841.84 60
1841.94 50
1842.04 39
1842.14 30
1842.23 22
1842.33 17
1842.43 14
1842.53 16
1842.63 20
1842.73 26
1842.82 35
1842.92 44
1843.02 54
1843.12 63
1843.22 70
1843.32 77
1843.41 83
1843.51 87
1843.61 91
1843.71 92
1843.81 91
1843.91 88
1844.00 83
1844.10 76
1844.20 68
1844.30 60
1844.40 53
1844.50 48
1844.59 45
1844.69 43
1844.79 41
1844.89 39
1844.99 36
1845.09 33
1845.18 28
1845.28 24
1845.38 19
1845.48 16
1845.58 14
1845.68 12
1845.77 12
1845.87 11
1845.97 11
1846.07 11
1846.17 12
1846.27 13
1846.37 16
1846.46 20
1846.56 24
1846.66 27
1846.76 29
1846.86 29
1846.96 27
1847.05 23
1847.15 19
1847.25 16
1847.35 16
1847.45 19
1847.55 23
1847.64 29
1847.74 34
1847.84 38
1847.94 40
1848.04 40
1848.14 41
1848.24 42
1848.33 44
1848.43 48
1848.53 53
1848.63 58
1848.73 62
1848.83 64
1848.92 66
1849.02 66
1849.12 65
1849.22 64
1849.32 62
1849.42 60
1849.52 58
1849.61 55
1849.71 53
1849.81 51
1849.91 50
1850.01 49
1850.11 49
1850.21 50
1850.30 50
1850.40 51
1850.50 51
1850.60 52
1850.70 54
1850.80 56
1850.90 58
1850.99 60
1851.09 62
1851.19 63
1851.29 62
1851.39 60
1851.49 56
1851.59 50
1851.68 42
1851.78 35
1851.88 29
1851.98 24
1852.08 22
1852.18 22
1852.28 23
1852.37 26
1852.47 29
1852.57 31
1852.67 34
1852.77 36
1852.87 38
1852.97 40
1853.06 42
1853.16 44
1853.26 46
1853.36 47
1853.46 49
1853.56 52
1853.66 54
1853.75 57
1853.85 58
1853.95 58
1854.05 55
1854.15 48
1854.25 39
1854.35 28
1854.44 17
1854.54 7
1854.64 0
1854.74 0
1854.84 0
1854.94 1
1855.04 8
1855.13 18
1855.23 28
1855.33 39
1855.43 50
1855.53 59
1855.63 66
1855.73 72
1855.83 74
1855.92 74
1856.02 72
1856.12 68
1856.22 61
1856.32 53
1856.42 42
1856.52 30
1856.61 18
1856.71 6
1856.81 0
1856.91 0
1857.01 0
1857.11 0
1857.21 0
1857.31 0
1857.40 0
1857.50 0
1857.60 2
1857.70 13
1857.80 24
1857.90 35
1858.00 45
1858.10 53
1858.19 60
1858.29 66
1858.39 69
1858.49 70
1858.59 68
1858.69 65
1858.79 59
1858.89 53
1858.98 46
1859.08 39
1859.18 34
1859.28 31
1859.38 30
1859.48 30
1859.58 32
1859.68 33
1859.77 34
1859.87 34
1859.97 33
1860.07 30
1860.17 28
1860.27 26
1860.37 26
1860.47 28
1860.56 32
1860.66 38
1860.76 46
1860.86 55
1860.96 65
1861.06 73
1861.16 80
1861.26 84
1861.36 85
1861.45 82
1861.55 77
1861.65 69
1861.75 61
1861.85 53
1861.95 47
1862.05 43
1862.15 41
1862.24 41
1862.34 43
1862.44 45
1862.54 48
1862.64 51
1862.74 54
1862.84 57
1862.94 58
1863.04 58
1863.13 57
1863.23 54
1863.33 49
1863.43 43
1863.53 36
1863.63 30
1863.73 23
1863.83 19
1863.93 18
1864.02 19
1864.12 24
1864.22 31
1864.32 41
1864.42 52
1864.52 62
1864.62 69
1864.72 73
1864.82 74
1864.91 70
1865.01 64
1865.11 56
1865.21 48
1865.31 42
1865.41 39
1865.51 38
1865.61 39
1865.71 42
1865.80 47
1865.90 51
1866.00 55
1866.10 58
1866.20 61
1866.30 61
1866.40 61
1866.50 59
1866.60 57
1866.70 53
1866.79 50
1866.89 47
1866.99 45
1867.09 44
1867.19 46
1867.29 48
1867.39 51
1867.49 54
1867.59 57
1867.69 57
1867.78 57
1867.88 54
1867.98 50
1868.08 45
1868.18 40
1868.28 35
1868.38 31
1868.48 29
1868.58 28
1868.68 29
1868.77 31
1868.87 35
1868.97 39
1869.07 43
1869.17 45
1869.27 45
1869.37 43
1869.47 39
1869.57 34
1869.67 29
1869.76 24
1869.86 21
1869.96 20
1870.06 21
1870.16 24
1870.26 28
1870.36 31
1870.46 34
1870.56 35
1870.66 34
1870.75 31
1870.85 27
1870.95 22
1871.05 17
1871.15 13
1871.25 11
1871.35 11
1871.45 12
1871.55 16
1871.65 20
1871.75 25
1871.84 29
1871.94 32
1872.04 32
1872.14 30
1872.24 25
1872.34 19
1872.44 12
1872.54 5
1872.64 0
1872.74 0
1872.84 0
1872.94 0
1873.03 0
1873.13 0
1873.23 2
1873.33 6
1873.43 10
1873.53 13
1873.63 14
1873.73 13
1873.83 11
1873.93 7
1874.03 2
1874.12 0
1874.22 0
1874.32 0
1874.42 0
1874.52 0
1874.62 0
1874.72 0
1874.82 2
1874.92 10
1875.02 19
1875.12 28
1875.22 35
1875.31 42
1875.41 47
1875.51 51
1875.61 53
1875.71 55
1875.81 54
1875.91 52
1876.01 48
1876.11 43
1876.21 37
1876.31 31
1876.41 25
1876.51 20
1876.60 15
1876.70 12
1876.80 10
1876.90 9
1877.00 9
1877.10 11
1877.20 13
1877.30 17
1877.40 21
1877.50 26
1877.60 31
1877.70 36
1877.80 40
1877.89 43
1877.99 46
1878.09 48
1878.19 50
1878.29 52
1878.39 56
1878.49 61
1878.59 67
1878.69 73
1878.79 78
1878.89 81
1878.99 81
1879.09 78
1879.19 72
1879.28 65
1879.38 56
1879.48 48
1879.58 42
1879.68 37
1879.78 35
1879.88 33
1879.98 33
1880.08 33
1880.18 33
1880.28 33
1880.38 34
1880.48 35
1880.58 37
1880.67 41
1880.77 46
1880.87 51
1880.97 56
1881.07 58
1881.17 59
1881.27 56
1881.37 51
1881.47 45
1881.57 38
1881.67 32
1881.77 28
1881.87 26
1881.97 26
1882.07 28
1882.17 32
1882.26 35
1882.36 38
1882.46 39
1882.56 39
1882.66 38
1882.76 36
1882.86 33
1882.96 31
1883.06 30
1883.16 29
1883.26 28
1883.36 28
1883.46 28
1883.56 27
1883.66 26
1883.76 26
1883.85 25
1883.95 24
1884.05 24
1884.15 24
1884.25 24
1884.35 26
1884.45 29
1884.55 33
1884.65 37
1884.75 41
1884.85 44
1884.95 46
1885.05 45
1885.15 43
1885.25 40
1885.35 36
1885.45 33
1885.55 29
1885.64 26
1885.74 24
1885.84 21
1885.94 17
1886.04 13
1886.14 8
1886.24 3
1886.34 0
1886.44 0
1886.54 0
1886.64 0
1886.74 0
1886.84 1
1886.94 6
1887.04 12
1887.14 17
1887.24 22
1887.34 27
1887.44 32
1887.54 35
1887.63 39
1887.73 42
1887.83 44
1887.93 45
1888.03 45
1888.13 44
1888.23 42
1888.33 40
1888.43 39
1888.53 38
1888.63 37
1888.73 38
1888.83 38
1888.93 37
1889.03 37
1889.13 36
1889.23 35
1889.33 35
1889.43 36
1889.53 38
1889.63 41
1889.72 45
1889.82 50
1889.92 54
1890.02 59
1890.12 62
1890.22 64
1890.32 65
1890.42 65
1890.52 64
1890.62 62
1890.72 58
1890.82 54
1890.92 49
1891.02 44
1891.12 39
1891.22 35
1891.32 30
1891.42 27
1891.52 23
1891.62 19
1891.72 16
1891.82 13
1891.92 12
1892.02 11
1892.12 11
1892.22 12
1892.31 14
1892.41 16
1892.51 19
1892.61 22
1892.71 26
1892.81 29
1892.91 33
1893.01 36
1893.11 37
1893.21 37
1893.31 36
1893.41 32
1893.51 29
1893.61 25
1893.71 23
1893.81 21
1893.91 22
1894.01 24
1894.11 27
1894.21 32
1894.31 38
1894.41 45
1894.51 52
1894.61 60
1894.71 68
1894.81 74
1894.91 79
1895.01 81
1895.11 81
1895.21 78
1895.31 73
1895.40 66
1895.50 60
1895.60 53
1895.70 47
1895.80 42
1895.90 37
1896.00 33
1896.10 28
1896.20 24
1896.30 19
1896.40 13
1896.50 8
1896.60 1
1896.70 0
1896.80 0
1896.90 0
1897.00 0
1897.10 0
1897.20 0
1897.30 0
1897.40 0
1897.50 8
1897.60 16
1897.70 23
1897.80 28
1897.90 32
1898.00 35
1898.10 39
1898.20 45
1898.30 53
1898.40 64
1898.50 75
1898.60 86
1898.70 95
1898.80 100
1898.90 99
1899.00 94
1899.10 86
1899.20 75
1899.30 65
1899.40 55
1899.50 48
1899.60 42
1899.70 37
1899.79 33
1899.89 28
1899.99 22
1900.09 16
1900.19 12
1900.29 10
1900.39 12
1900.49 17
1900.59 25
1900.69 36
1900.79 48
1900.89 59
1900.99 70
1901.09 79
1901.19 87
1901.29 92
1901.39 94
1901.49 94
1901.59 91
1901.69 84
1901.79 76
1901.89 66
1901.99 57
1902.09 49
1902.19 43
1902.29 39
1902.39 36
1902.49 35
1902.59 35
1902.69 36
1902.79 38
1902.89 41
1902.99 46
1903.09 51
1903.19 56
1903.29 62
1903.39 67
1903.49 70
1903.59 73
1903.69 74
1903.79 73
1903.89 71
1903.99 67
1904.09 61
1904.19 53
1904.29 44
1904.39 35
1904.49 26
1904.59 19
1904.69 13
1904.79 9
1904.89 7
1904.99 7
1905.09 9
1905.19 12
1905.29 16
1905.39 19
1905.49 23
1905.59 27
1905.69 31
1905.79 36
1905.89 41
1905.99 46
1906.09 51
1906.19 57
1906.29 61
1906.39 64
1906.49 65
1906.59 65
1906.69 63
1906.79 61
1906.89 59
1906.99 58
1907.09 59
1907.19 62
1907.29 67
1907.39 74
1907.49 82
1907.59 89
1907.69 94
1907.79 99
1907.89 101
1907.99 101
1908.09 100
1908.19 97
1908.29 93
1908.39 89
1908.49 82
1908.59 75
1908.69 66
1908.79 57
1908.89 47
1908.99 39
1909.09 32
1909.19 28
1909.29 25
1909.39 24
1909.49 25
1909.59 25
1909.69 27
1909.79 29
1909.89 33
1909.99 39
1910.09 46
1910.19 54
1910.29 62
1910.39 69
1910.49 73
1910.59 75
1910.69 74
1910.79 71
1910.89 66
1910.99 62
1911.09 59
1911.19 57
1911.29 56
1911.39 57
1911.49 60
1911.59 63
1911.69 67
1911.79 70
1911.89 73
1911.99 74
1912.09 74
1912.19 72
1912.30 67
1912.40 62
1912.50 56
1912.60 51
1912.70 47
1912.80 43
1912.90 39
1913.00 36
1913.10 32
1913.20 29
1913.30 25
1913.40 22
1913.50 21
1913.60 20
1913.70 20
1913.80 22
1913.90 24
1914.00 27
1914.10 31
1914.20 35
1914.30 40
1914.40 45
1914.50 49
1914.60 52
1914.70 54
1914.80 53
1914.90 51
1915.00 46
1915.10 40
1915.20 34
1915.30 30
1915.40 27
1915.50 27
1915.60 29
1915.70 33
1915.80 37
1915.90 41
1916.00 44
1916.10 45
1916.20 45
1916.30 43
1916.40 39
1916.50 36
1916.60 32
1916.70 30
1916.81 29
1916.91 30
1917.01 32
1917.11 34
1917.21 38
1917.31 40
1917.41 42
1917.51 43
1917.61 43
1917.71 43
1917.81 42
1917.91 41
1918.01 40
1918.11 39
1918.21 39
1918.31 38
1918.41 38
1918.51 39
1918.61 39
1918.71 40
1918.81 42
1918.91 43
1919.01 44
1919.11 46
1919.21 47
1919.31 48
1919.41 49
1919.51 51
1919.61 53
1919.71 56
1919.81 59
1919.92 63
1920.02 67
1920.12 71
1920.22 76
1920.32 81
1920.42 86
1920.52 89
1920.62 90
1920.72 88
1920.82 83
1920.92 77
1921.02 71
1921.12 64
1921.22 60
1921.32 56
1921.42 54
1921.52 52
1921.62 49
1921.72 46
1921.82 43
1921.92 39
1922.02 36
1922.12 33
1922.22 33
1922.32 34
1922.43 37
1922.53 40
1922.63 44
1922.73 46
1922.83 47
1922.93 46
1923.03 43
1923.13 39
1923.23 33
1923.33 28
1923.43 22
1923.53 17
1923.63 13
1923.73 9
1923.83 6
1923.93 4
1924.03 3
1924.13 5
1924.23 10
1924.33 16
1924.43 24
1924.53 32
1924.64 40
1924.74 47
1924.84 53
1924.94 57
1925.04 60
1925.14 62
1925.24 63
1925.34 63
1925.44 61
1925.54 57
1925.64 52
1925.74 47
1925.84 43
1925.94 40
1926.04 40
1926.14 40
1926.24 42
1926.34 45
1926.44 48
1926.54 50
1926.65 52
1926.75 52
1926.85 52
1926.95 52
1927.05 52
1927.15 53
1927.25 53
1927.35 54
1927.45 55
1927.55 54
1927.65 53
1927.75 51
1927.85 49
1927.95 48
1928.05 49
1928.15 51
1928.25 55
1928.36 61
1928.46 67
1928.56 72
1928.66 75
1928.76 76
1928.86 74
1928.96 69
1929.06 63
1929.16 57
1929.26 51
1929.36 47
1929.46 45
1929.56 44
1929.66 45
1929.76 46
1929.86 46
1929.96 46
1930.07 45
1930.17 43
1930.27 42
1930.37 42
1930.47 43
1930.57 46
1930.67 48
1930.77 51
1930.87 53
1930.97 54
1931.07 53
1931.17 52
1931.27 50
1931.37 48
1931.47 47
1931.58 47
1931.68 46
1931.78 46
1931.88 45
1931.98 44
1932.08 41
1932.18 38
1932.28 34
1932.38 30
1932.48 26
1932.58 22
1932.68 18
1932.78 15
1932.88 14
1932.98 13
1933.09 15
1933.19 18
1933.29 22
1933.39 26
1933.49 29
1933.59 29
1933.69 27
1933.79 22
1933.89 14
1933.99 6
1934.09 0
1934.19 0
1934.29 0
1934.39 0
1934.50 0
1934.60 0
1934.70 0
1934.80 0
1934.90 1
1935.00 7
1935.10 14
1935.20 21
1935.30 29
1935.40 37
1935.50 44
1935.60 50
1935.70 55
1935.81 57
1935.91 56
1936.01 53
1936.11 49
1936.21 43
1936.31 38
1936.41 32
1936.51 28
1936.61 25
1936.71 24
1936.81 25
1936.91 28
1937.02 34
1937.12 41
1937.22 49
1937.32 56
1937.42 62
1937.52 66
1937.62 67
1937.72 67
1937.82 64
1937.92 62
1938.02 59
1938.12 56
1938.23 54
1938.33 53
1938.43 54
1938.53 56
1938.63 59
1938.73 63
1938.83 68
1938.93 73
1939.03 77
1939.13 80
1939.23 82
1939.33 83
1939.44 84
1939.54 85
1939.64 85
1939.74 84
1939.84 83
1939.94 80
1940.04 77
1940.14 73
1940.24 69
1940.34 65
1940.44 61
1940.55 58
1940.65 56
1940.75 55
1940.85 55
1940.95 57
1941.05 61
1941.15 66
1941.25 71
1941.35 76
1941.45 80
1941.55 83
1941.66 83
1941.76 81
1941.86 78
1941.96 73
1942.06 67
1942.16 62
1942.26 58
1942.36 56
1942.46 56
1942.56 58
1942.66 62
1942.77 67
1942.87 72
1942.97 77
1943.07 82
1943.17 85
1943.27 88
1943.37 90
1943.47 92
1943.57 94
1943.67 97
1943.78 101
1943.88 106
1943.98 112
1944.08 120
1944.18 128
1944.28 137
1944.38 145
1944.48 153
1944.58 159
1944.68 163
1944.79 163
1944.89 160
1944.99 155
1945.09 147
1945.19 139
1945.29 133
1945.39 128
1945.49 127
1945.59 127
1945.69 129
1945.80 131
1945.90 132
1946.00 133
1946.10 132
1946.20 131
1946.30 130
1946.40 131
1946.50 133
1946.60 135
1946.71 137
1946.81 140
1946.91 141
1947.01 142
1947.11 143
1947.21 143
1947.31 145
1947.41 146
1947.51 148
1947.61 148
1947.72 147
1947.82 143
1947.92 138
1948.02 131
1948.12 123
1948.22 115
1948.32 109
1948.42 105
1948.52 104
1948.63 104
1948.73 105
1948.83 107
1948.93 109
1949.03 110
1949.13 111
1949.23 112
1949.33 114
1949.43 115
1949.54 117
1949.64 118
1949.74 117
1949.84 113
1949.94 107
1950.04 98
1950.14 88
1950.24 77
1950.35 66
1950.45 56
1950.55 49
1950.65 44
1950.75 40
1950.85 39
1950.95 40
1951.05 43
1951.15 47
1951.26 52
1951.36 58
1951.46 62
1951.56 65
1951.66 66
1951.76 65
1951.86 62
1951.96 57
1952.07 51
1952.17 45
1952.27 40
1952.37 36
1952.47 33
1952.57 30
1952.67 29
1952.77 27
1952.88 26
1952.98 25
1953.08 24
1953.18 24
1953.28 24
1953.38 26
1953.48 28
1953.58 31
1953.68 35
1953.79 38
1953.89 40
1953.99 40
1954.09 39
1954.19 36
1954.29 33
1954.39 29
1954.49 27
1954.60 25
1954.70 24
1954.80 24
1954.90 24
1955.00 24
1955.10 22
1955.20 21
1955.31 20
1955.41 20
1955.51 22
1955.61 26
1955.71 32
1955.81 40
1955.91 47
1956.01 53
1956.12 57
1956.22 58
1956.32 57
1956.42 53
1956.52 47
1956.62 40
1956.72 31
1956.82 23
1956.93 15
1957.03 7
1957.13 0
1957.23 0
1957.33 0
1957.43 0
1957.53 0
1957.64 0
1957.74 0
1957.84 0
1957.94 0
1958.04 5
1958.14 9
1958.24 12
1958.34 15
1958.45 17
1958.55 18
1958.65 18
1958.75 18
1958.85 18
1958.95 18
1959.05 19
1959.16 21
1959.26 23
1959.36 25
1959.46 27
1959.56 28
1959.66 28
1959.76 26
1959.87 23
1959.97 20
1960.07 18
1960.17 17
1960.27 18
1960.37 22
1960.47 27
1960.58 34
1960.68 40
1960.78 45
1960.88 48
1960.98 49
1961.08 47
1961.18 42
1961.29 37
1961.39 32
1961.49 28
1961.59 28
1961.69 30
1961.79 36
1961.89 42
1962.00 50
1962.10 55
1962.20 58
1962.30 57
1962.40 53
1962.50 48
1962.60 42
1962.71 39
1962.81 39
1962.91 42
1963.01 49
1963.11 57
1963.21 65
1963.32 72
1963.42 75
1963.52 76
1963.62 74
1963.72 71
1963.82 68
1963.92 65
1964.03 62
1964.13 61
1964.23 59
1964.33 58
1964.43 57
1964.53 56
1964.63 55
1964.74 55
1964.84 55
1964.94 54
1965.04 52
1965.14 48
1965.24 42
1965.35 35
1965.45 28
1965.55 23
1965.65 21
1965.75 23
1965.85 28
1965.95 36
1966.06 45
1966.16 53
1966.26 59
1966.36 62
1966.46 61
1966.56 56
1966.67 47
1966.77 37
1966.87 25
1966.97 15
1967.07 7
1967.17 3
1967.28 2
1967.38 5
1967.48 9
1967.58 15
1967.68 21
1967.78 25
1967.89 28
1967.99 28
1968.09 26
1968.19 23
1968.29 21
1968.39 20
1968.49 20
1968.60 23
1968.70 28
1968.80 36
1968.90 44
1969.00 53
1969.10 61
1969.21 69
1969.31 76
1969.41 82
1969.51 87
1969.61 92
1969.71 96
1969.82 99
1969.92 101
1970.02 102
1970.12 102
1970.22 100
1970.32 97
1970.43 94
1970.53 91
1970.63 88
1970.73 84
1970.83 81
1970.93 78
1971.04 76
1971.14 75
1971.24 76
1971.34 78
1971.44 80
1971.54 83
1971.65 86
1971.75 87
1971.85 87
1971.95 86
1972.05 84
1972.16 81
1972.26 77
1972.36 71
1972.46 65
1972.56 58
1972.66 52
1972.77 45
1972.87 40
1972.97 36
1973.07 34
1973.17 35
1973.27 38
1973.38 42
1973.48 48
1973.58 54
1973.68 61
1973.78 66
1973.88 69
1973.99 70
1974.09 68
1974.19 63
1974.29 57
1974.39 50
1974.50 44
1974.60 41
1974.70 40
1974.80 43
1974.90 47
1975.00 53
1975.11 59
1975.21 63
1975.31 65
1975.41 65
1975.51 64
1975.62 62
1975.72 60
1975.82 58
1975.92 56
1976.02 55
1976.12 53
1976.23 52
1976.33 50
1976.43 50
1976.53 51
1976.63 54
1976.74 59
1976.84 66
1976.94 73
1977.04 80
1977.14 86
1977.24 89
1977.35 89
1977.45 86
1977.55 80
1977.65 73
1977.75 66
1977.86 60
1977.96 56
1978.06 53
1978.16 51
1978.26 51
1978.37 51
1978.47 50
1978.57 49
1978.67 48
1978.77 45
1978.87 42
1978.98 40
1979.08 38
1979.18 38
1979.28 39
1979.38 42
1979.49 46
1979.59 50
1979.69 53
1979.79 55
1979.89 55
1980.00 52
1980.10 47
1980.20 41
1980.30 35
1980.40 30
1980.51 27
1980.61 28
1980.71 33
1980.81 39
1980.91 48
1981.02 55
1981.12 62
1981.22 65
1981.32 67
1981.42 65
1981.52 63
1981.63 61
1981.73 59
1981.83 60
1981.93 61
1982.03 64
1982.14 67
1982.24 70
1982.34 72
1982.44 75
1982.54 76
1982.65 78
1982.75 78
1982.85 77
1982.95 75
1983.05 71
1983.16 67
1983.26 63
1983.36 60
1983.46 59
1983.56 60
1983.67 63
1983.77 67
1983.87 72
1983.97 77
1984.07 83
1984.18 90
1984.28 97
1984.38 106
1984.48 114
1984.59 121
1984.69 125
1984.79 126
1984.89 124
1984.99 119
1985.10 113
1985.20 108
1985.30 105
1985.40 103
1985.50 103
1985.61 104
1985.71 105
1985.81 107
1985.91 109
1986.01 111
1986.12 112
1986.22 114
1986.32 115
1986.42 114
1986.52 112
1986.63 108
1986.73 102
1986.83 94
1986.93 86
1987.03 79
1987.14 73
1987.24 68
1987.34 64
1987.44 61
1987.55 59
1987.65 58
1987.75 57
1987.85 57
1987.95 58
1988.06 61
1988.16 65
1988.26 70
1988.36 74
1988.46 78
1988.57 79
1988.67 78
1988.77 74
1988.87 70
1988.98 64
1989.08 59
1989.18 53
1989.28 49
1989.38 46
1989.49 44
1989.59 42
1989.69 42
1989.79 41
1989.89 42
1990.00 42
1990.10 43
1990.20 44
1990.30 46
1990.41 47
1990.51 48
1990.61 50
1990.71 50
1990.81 50
1990.92 49
1991.02 48
1991.12 47
1991.22 47
1991.33 46
1991.43 46
1991.53 47
1991.63 48
1991.73 50
1991.84 51
1991.94 53
1992.04 55
1992.14 57
1992.25 57
1992.35 58
1992.45 57
1992.55 57
1992.65 56
1992.76 56
1992.86 57
1992.96 59
1993.06 61
1993.17 65
1993.27 70
1993.37 75
1993.47 80
1993.58 85
1993.68 88
1993.78 90
1993.88 90
1993.98 88
1994.09 85
1994.19 82
1994.29 79
1994.39 77
1994.50 77
1994.60 76
1994.70 75
1994.80 74
1994.91 70
1995.01 65
1995.11 59
1995.21 53
1995.31 48
1995.42 45
1995.52 44
1995.62 46
1995.72 50
1995.83 55
1995.93 59
1996.03 62
1996.13 63
1996.24 62
1996.34 59
1996.44 55
1996.54 51
1996.64 46
1996.75 41
1996.85 38
1996.95 35
1997.05 33
1997.16 33
1997.26 35
1997.36 39
1997.46 44
1997.57 50
1997.67 55
1997.77 60
1997.87 62
1997.98 62
1998.08 60
1998.18 58
1998.28 55
1998.39 52
1998.49 51
1998.59 50
1998.69 49
1998.79 49
1998.90 49
1999.00 49
1999.10 50
1999.20 51
1999.31 53
1999.41 56
1999.51 60
1999.61 63
1999.72 66
1999.82 69
1999.92 72
2000.02 75
2000.13 78
2000.23 82
2000.33 86
2000.43 92
2000.54 97
2000.64 101
2000.74 105
2000.84 106
2000.95 106
2001.05 102
2001.15 97
2001.25 90
2001.36 83
2001.46 77
2001.56 72
2001.66 69
2001.77 68
2001.87 69
2001.97 72
2002.07 74
2002.18 75
2002.28 75
2002.38 72
2002.48 67
2002.59 62
2002.69 56
2002.79 51
2002.89 46
2003.00 44
2003.10 43
2003.20 43
2003.30 46
2003.41 50
2003.51 55
2003.61 62
2003.71 71
2003.82 79
2003.92 87
2004.02 93
2004.12 97
2004.23 98
2004.33 97
2004.43 94
2004.53 89
2004.64 85
2004.74 81
2004.84 79
2004.94 78
2005.05 78
2005.15 79
2005.25 81
2005.35 83
2005.46 85
2005.56 87
2005.66 89
2005.76 90
2005.87 91
2005.97 91
2006.07 89
2006.18 85
2006.28 80
2006.38 75
2006.48 69
2006.59 65
2006.69 63
2006.79 63
2006.89 66
2007.00 70
2007.10 75
2007.20 80
2007.30 84
2007.41 84
2007.51 83
2007.61 80
2007.71 76
2007.82 73
2007.92 71
2008.02 71
2008.12 73
2008.23 76
2008.33 79
2008.43 82
2008.54 84
2008.64 85
2008.74 85
2008.84 84
2008.95 83
2009.05 81
2009.15 80
2009.25 79
2009.36 77
2009.46 75
2009.56 72
2009.66 68
2009.77 64
2009.87 61
2009.97 57
2010.08 55
2010.18 52
2010.28 51
2010.38 49
2010.49 47
2010.59 43
2010.69 39
2010.79 35
2010.90 31
2011.00 28
2011.10 27
2011.21 28
2011.31 31
2011.41 37
2011.51 44
2011.62 52
2011.72 60
2011.82 68
2011.92 73
2012.03 77
2012.13 80
2012.23 80
2012.34 79
2012.44 76
2012.54 72
2012.64 68
2012.75 63
2012.85 59
2012.95 54
2013.06 51
2013.16 48
2013.26 46
2013.36 43
2013.47 40
2013.57 35
2013.67 29
2013.77 21
2013.88 13
2013.98 5
2014.08 0
2014.19 0
2014.29 0
2014.39 0
2014.49 0
2014.60 0
2014.70 0
2014.80 0
2014.91 3
2015.01 9
2015.11 15
2015.21 21
2015.32 26
2015.42 31
2015.52 36
2015.63 40
2015.73 44
2015.83 46
2015.93 47
2016.04 47
2016.14 47
2016.24 46
2016.35 45
2016.45 45
2016.55 46
2016.65 47
2016.76 50
2016.86 54
2016.96 58
2017.07 62
2017.17 65
2017.27 67
2017.37 68
2017.48 67
2017.58 65
2017.68 62
2017.79 59
2017.89 55
2017.99 52
2018.09 49
2018.20 46
2018.30 44
2018.40 43
2018.51 44
2018.61 47
2018.71 52
2018.81 57
2018.92 62
2019.02 67
2019.12 71
2019.23 72
2019.33 72
2019.43 71
2019.54 68
2019.64 65
2019.74 62
2019.84 58
2019.95 55
2020.05 53
2020.15 52
2020.26 53
2020.36 55
2020.46 58
2020.56 62
2020.67 65
2020.77 68
2020.87 68
2020.98 67
2021.08 64
2021.18 60
2021.29 56
2021.39 51
2021.49 48
2021.59 46
2021.70 44
2021.80 43
2021.90 42
2022.01 41
2022.11 40
2022.21 39
2022.32 38
2022.42 36
2022.52 34
2022.62 32
2022.73 31
2022.83 29
2022.93 29
2023.04 29
2023.14 29
2023.24 31
2023.35 33
2023.45 36
2023.55 39
2023.66 41
2023.76 44
2023.86 46
2023.96 49
2024.07 51
2024.17 52
2024.27 54
2024.38 56
2024.48 59
2024.58 62
2024.69 66
2024.79 71
2024.89 76
2024.99 81
2025.10 84
2025.20 84
2025.30 82
2025.41 76
2025.51 67
2025.61 56
2025.72 45
2025.82 35
2025.92 28
2026.03 25
2026.13 25
2026.23 29
2026.34 34
2026.44 39
2026.54 43
2026.64 46
2026.75 46
2026.85 44
2026.95 43
2027.06 42
2027.16 42
2027.26 43
2027.37 45
2027.47 47
2027.57 48
2027.68 50
2027.78 52
2027.88 54
2027.99 56
2028.09 59
2028.19 61
2028.29 63
2028.40 64
2028.50 65
2028.60 67
2028.71 69
2028.81 74
2028.91 79
2029.02 85
2029.12 91
2029.22 95
2029.33 97
2029.43 96
2029.53 93
2029.64 90
2029.74 87
2029.84 85
2029.95 83
2030.05 82
2030.15 81
2030.26 80
2030.36 77
2030.46 72
2030.57 67
2030.67 60
2030.77 53
2030.87 47
2030.98 42
2031.08 37
2031.18 34
2031.29 32
2031.39 31
2031.49 30
2031.60 28
2031.70 26
2031.80 23
2031.91 19
2032.01 15
2032.11 11
2032.22 8
2032.32 6
2032.42 5
2032.53 6
2032.63 7
2032.73 9
2032.84 11
2032.94 15
2033.04 19
2033.15 23
2033.25 28
2033.35 33
2033.46 38
2033.56 42
2033.66 44
2033.77 46
2033.87 47
2033.97 47
2034.08 47
2034.18 47
2034.28 46
2034.39 46
2034.49 45
2034.59 46
2034.70 48
2034.80 52
2034.90 57
2035.01 62
2035.11 66
2035.21 69
2035.32 68
2035.42 63
2035.52 56
2035.63 47
2035.73 36
2035.83 26
2035.94 16
2036.04 8
2036.14 2
2036.25 0
2036.35 0
2036.45 0
2036.56 0
2036.66 0
2036.76 0
2036.87 0
2036.97 1
2037.07 1
2037.18 1
2037.28 1
2037.38 2
2037.49 4
2037.59 8
2037.69 13
2037.80 20
2037.90 28
2038.00 36
2038.11 45
2038.21 53
2038.31 63
2038.42 72
2038.52 82
2038.62 92
2038.73 101
2038.83 108
2038.93 114
2039.04 115
2039.14 113
2039.25 107
2039.35 98
2039.45 88
2039.56 77
2039.66 68
2039.76 61
2039.87 57
2039.97 57
2040.07 60
2040.18 66
2040.28 74
2040.38 84
2040.49 95
2040.59 106
2040.69 117
2040.80 127
2040.90 135
2041.00 143
2041.11 147
2041.21 149
2041.31 147
2041.42 141
2041.52 132
2041.62 121
2041.73 108
2041.83 96
2041.94 86
2042.04 78
2042.14 74
2042.25 73
2042.35 74
2042.45 76
2042.56 78
2042.66 78
2042.76 75
2042.87 72
2042.97 67
2043.07 63
2043.18 60
2043.28 58
2043.38 57
2043.49 57
2043.59 55
2043.70 53
2043.80 48
2043.90 43
2044.01 38
2044.11 33
2044.21 30
2044.32 29
2044.42 30
2044.52 31
2044.63 33
2044.73 35
2044.83 36
2044.94 37
2045.04 39
2045.15 43
2045.25 47
2045.35 53
2045.46 59
2045.56 64
2045.66 69
2045.77 72
2045.87 73
2045.97 73
2046.08 73
2046.18 73
2046.29 73
2046.39 74
2046.49 76
2046.60 77
2046.70 78
2046.80 78
2046.91 76
2047.01 72
2047.11 67
2047.22 61
2047.32 54
2047.43 47
2047.53 41
2047.63 37
2047.74 35
2047.84 34
2047.94 35
2048.05 36
2048.15 37
2048.25 38
2048.36 38
2048.46 39
2048.57 40
2048.67 44
2048.77 50
2048.88 58
2048.98 67
2049.08 76
2049.19 85
2049.29 93
2049.40 100
2049.50 105
2049.60 109
2049.71 113
2049.81 115
2049.91 114
2050.02 112
2050.12 106
2050.22 98
2050.33 88
2050.43 78
2050.54 69
2050.64 62
2050.74 59
2050.85 58
2050.95 58
2051.05 58
2051.16 57
2051.26 55
2051.37 52
2051.47 48
2051.57 45
2051.68 43
2051.78 42
2051.88 42
2051.99 44
2052.09 45
2052.20 45
2052.30 45
2052.40 43
2052.51 40
2052.61 36
2052.71 33
2052.82 31
2052.92 30
2053.03 32
2053.13 35
2053.23 40
2053.34 45
2053.44 50
2053.55 53
2053.65 55
2053.75 56
2053.86 56
2053.96 55
2054.06 54
2054.17 54
2054.27 54
2054.38 56
2054.48 58
2054.58 61
2054.69 64
2054.79 68
2054.90 71
2055.00 73
2055.10 75
2055.21 77
2055.31 78
2055.41 80
2055.52 81
2055.62 83
2055.73 83
2055.83 83
2055.93 82
2056.04 80
2056.14 78
2056.25 76
2056.35 76
2056.45 77
2056.56 81
2056.66 85
2056.76 90
2056.87 94
2056.97 97
2057.08 97
2057.18 96
2057.28 92
2057.39 88
2057.49 83
2057.60 79
2057.70 76
2057.80 74
2057.91 73
2058.01 74
2058.12 76
2058.22 79
2058.32 82
2058.43 86
2058.53 89
2058.64 91
2058.74 92
2058.84 92
2058.95 91
2059.05 89
2059.15 87
2059.26 85
2059.36 83
2059.47 81
2059.57 80
2059.67 80
2059.78 80
2059.88 80
2059.99 80
2060.09 81
2060.19 81
2060.30 80
2060.40 78
2060.51 74
2060.61 69
2060.71 63
2060.82 57
2060.92 51
2061.03 44
2061.13 39
2061.23 33
2061.34 28
2061.44 24
2061.55 20
2061.65 19
2061.75 20
2061.86 23
2061.96 29
2062.07 37
2062.17 46
2062.27 56
2062.38 65
2062.48 72
2062.59 79
2062.69 84
2062.79 87
2062.90 91
2063.00 93
2063.11 95
2063.21 96
2063.31 96
2063.42 96
2063.52 94
2063.63 93
2063.73 92
2063.84 92
2063.94 93
2064.04 94
2064.15 96
2064.25 97
2064.36 97
2064.46 96
2064.56 93
2064.67 91
2064.77 88
2064.88 85
2064.98 82
2065.08 79
2065.19 77
2065.29 74
2065.40 73
2065.50 73
2065.60 75
2065.71 78
2065.81 84
2065.92 91
2066.02 98
2066.13 103
2066.23 105
2066.33 105
2066.44 102
2066.54 98
2066.65 94
2066.75 89
2066.85 84
2066.96 79
2067.06 74
2067.17 70
2067.27 66
2067.37 64
2067.48 62
2067.58 63
2067.69 64
2067.79 65
2067.90 66
2068.00 66
2068.10 65
2068.21 63
2068.31 62
2068.42 61
2068.52 60
2068.62 59
2068.73 59
2068.83 59
2068.94 59
2069.04 58
2069.15 58
2069.25 57
2069.35 56
2069.46 55
2069.56 54
2069.67 53
2069.77 53
2069.88 53
2069.98 54
2070.08 56
2070.19 57
2070.29 57
2070.40 57
2070.50 57
2070.61 56
2070.71 56
2070.81 57
2070.92 60
2071.02 63
2071.13 68
2071.23 73
2071.33 79
2071.44 85
2071.54 91
2071.65 98
2071.75 103
2071.86 106
2071.96 107
2072.06 105
2072.17 100
2072.27 94
2072.38 86
2072.48 79
2072.59 73
2072.69 69
2072.79 67
2072.90 68
2073.00 69
2073.11 71
2073.21 73
2073.32 75
2073.42 76
2073.52 77
2073.63 78
2073.73 78
2073.84 79
2073.94 79
2074.05 78
2074.15 77
2074.25 76
2074.36 75
2074.46 73
2074.57 71
2074.67 69
2074.78 68
2074.88 66
2074.99 64
2075.09 62
2075.19 59
2075.30 55
2075.40 51
2075.51 47
2075.61 43
2075.72 39
2075.82 38
2075.92 38
2076.03 40
2076.13 43
2076.24 48
2076.34 54
2076.45 60
2076.55 64
2076.66 68
2076.76 69
2076.86 68
2076.97 65
2077.07 60
2077.18 54
2077.28 48
2077.39 43
2077.49 40
2077.59 41
2077.70 44
2077.80 50
2077.91 57
2078.01 65
2078.12 73
2078.22 78
2078.33 81
2078.43 82
2078.53 82
2078.64 81
2078.74 80
2078.85 80
2078.95 83
2079.06 86
2079.16 91
2079.27 97
2079.37 102
2079.47 105
2079.58 106
2079.68 106
2079.79 102
2079.89 97
2080.00 91
2080.10 83
2080.21 75
2080.31 66
2080.42 58
2080.52 50
2080.62 43
2080.73 38
2080.83 33
2080.94 31
2081.04 29
2081.15 27
2081.25 25
2081.36 23
2081.46 19
2081.56 15
2081.67 11
2081.77 7
2081.88 4
2081.98 2
2082.09 0
2082.19 0
2082.30 0
2082.40 0
2082.51 0
2082.61 0
2082.71 0
2082.82 0
2082.92 0
2083.03 2
2083.13 6
2083.24 9
2083.34 11
2083.45 13
2083.55 14
2083.66 15
2083.76 17
2083.86 19
2083.97 23
2084.07 28
2084.18 34
2084.28 40
2084.39 47
2084.49 52
2084.60 57
2084.70 61
2084.81 64
2084.91 65
2085.01 66
2085.12 65
2085.22 64
2085.33 62
2085.43 60
2085.54 59
2085.64 57
2085.75 55
2085.85 51
2085.96 46
2086.06 39
2086.17 31
2086.27 23
2086.37 16
2086.48 11
2086.58 9
2086.69 9
2086.79 12
2086.90 17
2087.00 22
2087.11 26
2087.21 30
2087.32 32
2087.42 35
2087.53 37
2087.63 39
2087.74 42
2087.84 46
2087.94 49
2088.05 52
2088.15 54
2088.26 56
2088.36 57
2088.47 57
2088.57 56
2088.68 55
2088.78 53
2088.89 52
2088.99 51
2089.10 52
2089.20 54
2089.31 56
2089.41 59
2089.52 63
2089.62 65
2089.72 66
2089.83 67
2089.93 66
2090.04 66
2090.14 66
2090.25 66
2090.35 66
2090.46 67
2090.56 67
2090.67 67
2090.77 66
2090.88 64
2090.98 61
2091.09 58
2091.19 55
2091.30 52
2091.40 51
2091.51 51
2091.61 52
2091.71 53
2091.82 54
2091.92 54
2092.03 52
2092.13 49
2092.24 44
2092.34 40
2092.45 37
2092.55 36
2092.66 37
2092.76 42
2092.87 49
2092.97 56
2093.08 64
2093.18 72
2093.29 77
2093.39 82
2093.50 85
2093.60 86
2093.71 86
2093.81 85
2093.92 82
2094.02 78
2094.13 74
2094.23 69
2094.33 66
2094.44 65
2094.54 66
2094.65 70
2094.75 77
2094.86 84
2094.96 92
2095.07 98
2095.17 101
2095.28 102
2095.38 99
2095.49 94
2095.59 88
2095.70 82
2095.80 77
2095.91 73
2096.01 70
2096.12 69
2096.22 69
2096.33 69
2096.43 69
2096.54 69
2096.64 70
2096.75 72
2096.85 75
2096.96 78
2097.06 81
2097.17 85
2097.27 87
2097.38 89
2097.48 90
2097.59 89
2097.69 88
2097.80 86
2097.90 84
2098.01 82
2098.11 81
2098.22 80
2098.32 80
2098.43 80
2098.53 81
2098.64 82
2098.74 85
2098.85 88
2098.95 91
2099.06 93
2099.16 95
2099.26 95
2099.37 94
2099.47 90
2099.58 85
2099.68 79
2099.79 73
2099.89 66
2100.00 60
2100.10 54
2100.21 47
2100.31 40
2100.42 33
2100.52 26
2100.63 20
2100.73 15
2100.84 13
2100.94 13
2101.05 16
2101.15 21
2101.26 27
2101.36 34
2101.47 41
2101.57 46
2101.68 50
2101.78 53
2101.89 56
2101.99 58
2102.10 59
2102.20 60
2102.31 60
2102.41 59
2102.52 58
2102.62 57
2102.73 57
2102.84 58
2102.94 60
2103.05 62
2103.15 65
2103.26 67
2103.36 68
2103.47 69
2103.57 70
2103.68 70
2103.78 69
2103.89 67
2103.99 65
2104.10 61
2104.20 55
2104.31 49
2104.41 42
2104.52 35
2104.62 28
2104.73 22
2104.83 16
2104.94 12
2105.04 8
2105.15 6
2105.25 5
2105.36 5
2105.46 5
2105.57 6
2105.67 7
2105.78 10
2105.88 13
2105.99 17
2106.09 23
2106.20 29
2106.30 36
2106.41 44
2106.51 50
2106.62 54
2106.72 57
2106.83 58
2106.93 59
2107.04 59
2107.14 59
2107.25 61
2107.35 63
2107.46 65
2107.56 66
2107.67 65
2107.78 62
2107.88 57
2107.99 51
2108.09 45
2108.20 40
2108.30 36
2108.41 35
2108.51 34
2108.62 34
2108.72 35
2108.83 36
2108.93 38
2109.04 42
2109.14 48
2109.25 55
2109.35 63
2109.46 70
2109.56 74
2109.67 76
2109.77 74
2109.88 69
2109.98 64
2110.09 59
2110.19 55
2110.30 52
2110.41 51
2110.51 50
2110.62 50
2110.72 49
2110.83 49
2110.93 49
2111.04 50
2111.14 51
2111.25 53
2111.35 55
2111.46 55
2111.56 53
2111.67 49
2111.77 43
2111.88 37
2111.98 30
2112.09 25
2112.19 23
2112.30 24
2112.41 29
2112.51 35
2112.62 43
2112.72 50
2112.83 55
2112.93 57
2113.04 56
2113.14 51
2113.25 44
2113.35 35
2113.46 26
2113.56 19
2113.67 13
2113.77 9
2113.88 7
2113.98 6
2114.09 6
2114.20 6
2114.30 5
2114.41 4
2114.51 2
2114.62 0
2114.72 0
2114.83 0
2114.93 0
2115.04 0
2115.14 0
2115.25 0
2115.35 0
2115.46 4
2115.57 9
2115.67 15
2115.78 22
2115.88 28
2115.99 35
2116.09 42
2116.20 48
2116.30 53
2116.41 56
2116.51 57
2116.62 56
2116.72 54
2116.83 50
2116.94 46
2117.04 42
2117.15 40
2117.25 39
2117.36 40
2117.46 42
2117.57 45
2117.67 48
2117.78 52
2117.88 56
2117.99 61
2118.09 66
2118.20 73
2118.31 80
2118.41 86
2118.52 92
2118.62 96
2118.73 98
2118.83 97
2118.94 95
2119.04 91
2119.15 87
2119.25 84
2119.36 81
2119.47 78
2119.57 76
2119.68 72
2119.78 68
2119.89 63
2119.99 58
2120.10 52
2120.20 47
2120.31 42
2120.41 39
2120.52 37
2120.63 35
2120.73 35
2120.84 34
2120.94 34
2121.05 33
2121.15 32
2121.26 31
2121.36 30
2121.47 30
2121.58 32
2121.68 36
2121.79 42
2121.89 50
2122.00 59
2122.10 67
2122.21 75
2122.31 80
2122.42 82
2122.53 82
2122.63 80
2122.74 78
2122.84 76
2122.95 76
2123.05 77
2123.16 79
2123.26 82
2123.37 84
2123.47 85
2123.58 84
2123.69 81
2123.79 76
2123.90 70
2124.00 63
2124.11 56
2124.21 49
2124.32 43
2124.43 37
2124.53 32
2124.64 27
2124.74 22
2124.85 17
2124.95 14
2125.06 12
2125.16 12
2125.27 14
2125.38 17
2125.48 21
2125.59 26
2125.69 29
2125.80 32
2125.90 33
2126.01 33
2126.11 33
2126.22 33
2126.33 33
2126.43 33
2126.54 32
2126.64 32
2126.75 31
2126.85 30
2126.96 30
2127.07 32
2127.17 35
2127.28 41
2127.38 48
2127.49 57
2127.59 66
2127.70 74
2127.81 80
2127.91 84
2128.02 86
2128.12 86
2128.23 83
2128.33 78
2128.44 72
2128.55 66
2128.65 59
2128.76 54
2128.86 50
2128.97 49
2129.07 50
2129.18 53
2129.28 57
2129.39 61
2129.50 64
2129.60 66
2129.71 67
2129.81 66
2129.92 65
2130.02 62
2130.13 59
2130.24 56
2130.34 51
2130.45 47
2130.55 44
2130.66 42
2130.77 41
2130.87 42
2130.98 44
2131.08 46
2131.19 47
2131.29 47
2131.40 43
2131.51 38
2131.61 30
2131.72 22
2131.82 15
2131.93 10
2132.03 7
2132.14 7
2132.25 9
2132.35 10
2132.46 12
2132.56 12
2132.67 11
2132.77 9
2132.88 7
2132.99 5
2133.09 3
2133.20 1
2133.30 0
2133.41 0
2133.52 0
2133.62 0
2133.73 0
2133.83 0
2133.94 0
2134.04 1
2134.15 11
2134.26 23
2134.36 34
2134.47 44
2134.57 51
2134.68 56
2134.79 58
2134.89 58
2135.00 57
2135.10 57
2135.21 57
2135.31 58
2135.42 59
2135.53 58
2135.63 56
2135.74 51
2135.84 45
2135.95 37
2136.06 30
2136.16 24
2136.27 19
2136.37 15
2136.48 13
2136.59 11
2136.69 9
2136.80 7
2136.90 6
2137.01 6
2137.11 7
2137.22 10
2137.33 14
2137.43 19
2137.54 25
2137.64 30
2137.75 34
2137.86 37
2137.96 39
2138.07 40
2138.17 40
2138.28 40
2138.39 41
2138.49 41
2138.60 40
2138.70 39
2138.81 37
2138.92 33
2139.02 29
2139.13 24
2139.23 19
2139.34 14
2139.45 9
2139.55 4
2139.66 0
2139.76 0
2139.87 0
2139.97 0
2140.08 0
2140.19 1
2140.29 5
2140.40 11
2140.50 18
2140.61 25
2140.72 32
2140.82 39
2140.93 45
2141.03 50
2141.14 53
2141.25 55
2141.35 56
2141.46 54
2141.56 52
2141.67 48
2141.78 43
2141.88 37
2141.99 31
2142.09 26
2142.20 21
2142.31 18
2142.41 17
2142.52 18
2142.63 22
2142.73 27
2142.84 33
2142.94 41
2143.05 50
2143.16 60
2143.26 69
2143.37 79
2143.47 88
2143.58 96
2143.69 102
2143.79 106
2143.90 107
2144.00 107
2144.11 104
2144.22 101
2144.32 97
2144.43 94
2144.53 91
2144.64 90
2144.75 89
2144.85 89
2144.96 88
2145.06 86
2145.17 84
2145.28 82
2145.38 79
2145.49 76
2145.60 73
2145.70 72
2145.81 71
2145.91 71
2146.02 71
2146.13 71
2146.23 71
2146.34 71
2146.44 71
2146.55 71
2146.66 71
2146.76 72
2146.87 72
2146.97 72
2147.08 71
2147.19 69
2147.29 65
2147.40 60
2147.51 54
2147.61 49
2147.72 45
2147.82 42
2147.93 41
2148.04 41
2148.14 42
2148.25 43
2148.36 43
2148.46 45
2148.57 48
2148.67 53
2148.78 61
2148.89 70
2148.99 82
2149.10 93
2149.20 104
2149.31 114
2149.42 122
2149.52 128
2149.63 133
2149.74 136
2149.84 138
2149.95 139
2150.05 139
2150.16 137
2150.27 133
2150.37 127
2150.48 120
2150.59 113
2150.69 106
2150.80 98
2150.90 91
2151.01 84
2151.12 78
2151.22 73
2151.33 69
2151.44 67
2151.54 65
2151.65 65
2151.75 66
2151.86 67
2151.97 68
2152.07 69
2152.18 68
2152.29 67
2152.39 64
2152.50 61
2152.60 58
2152.71 55
2152.82 53
2152.92 51
2153.03 50
2153.14 48
2153.24 47
2153.35 45
2153.45 43
2153.56 40
2153.67 39
2153.77 38
2153.88 39
2153.99 40
2154.09 43
2154.20 45
2154.31 47
2154.41 47
2154.52 47
2154.62 44
2154.73 41
2154.84 38
2154.94 34
2155.05 32
2155.16 31
2155.26 31
2155.37 33
2155.48 36
2155.58 39
2155.69 41
2155.79 43
2155.90 44
2156.01 45
2156.11 48
2156.22 52
2156.33 58
2156.43 65
2156.54 72
2156.65 79
2156.75 83
2156.86 86
2156.96 88
2157.07 89
2157.18 91
2157.28 94
2157.39 98
2157.50 103
2157.60 108
2157.71 113
2157.82 116
2157.92 119
2158.03 120
2158.13 120
2158.24 118
2158.35 117
2158.45 114
2158.56 112
2158.67 109
2158.77 105
2158.88 102
2158.99 99
2159.09 96
2159.20 93
2159.31 89
2159.41 85
2159.52 81
2159.63 76
2159.73 73
2159.84 70
2159.94 71
2160.05 75
2160.16 81
2160.26 91
2160.37 101
2160.48 111
2160.58 120
2160.69 127
2160.80 131
2160.90 133
2161.01 132
2161.12 129
2161.22 125
2161.33 118
2161.44 109
2161.54 99
2161.65 89
2161.75 79
2161.86 70
2161.97 65
2162.07 63
2162.18 64
2162.29 66
2162.39 68
2162.50 69
2162.61 67
2162.71 63
2162.82 57
2162.93 50
2163.03 43
2163.14 37
2163.25 34
2163.35 31
2163.46 30
2163.57 27
2163.67 24
2163.78 18
2163.89 10
2163.99 1
2164.10 0
2164.21 0
2164.31 0
2164.42 0
2164.53 0
2164.63 0
2164.74 0
2164.84 6
2164.95 12
2165.06 15
2165.16 15
2165.27 14
2165.38 11
2165.48 8
2165.59 5
2165.70 3
2165.80 3
2165.91 4
2166.02 7
2166.12 12
2166.23 19
2166.34 27
2166.44 35
2166.55 44
2166.66 53
2166.76 61
2166.87 69
2166.98 75
2167.08 79
2167.19 80
2167.30 78
2167.40 74
2167.51 69
2167.62 62
2167.72 56
2167.83 51
2167.94 47
2168.04 45
2168.15 44
2168.26 44
2168.36 44
2168.47 44
2168.58 45
2168.68 46
2168.79 47
2168.90 48
2169.00 49
2169.11 50
2169.22 50
2169.32 50
2169.43 49
2169.54 47
2169.64 46
2169.75 44
2169.86 44
2169.96 44
2170.07 45
2170.18 47
2170.28 50
2170.39 53
2170.50 55
2170.60 57
2170.71 57
2170.82 56
2170.92 55
2171.03 55
2171.14 55
2171.24 57
2171.35 58
2171.46 60
2171.57 60
2171.67 59
2171.78 55
2171.89 49
2171.99 43
2172.10 36
2172.21 30
2172.31 27
2172.42 25
2172.53 26
2172.63 27
2172.74 29
2172.85 30
2172.95 30
2173.06 30
2173.17 30
2173.27 31
2173.38 32
2173.49 34
2173.59 38
2173.70 41
2173.81 45
2173.91 47
2174.02 49
2174.13 50
2174.23 49
2174.34 48
2174.45 45
2174.56 41
2174.66 36
2174.77 30
2174.88 24
2174.98 20
2175.09 19
2175.20 20
2175.30 25
2175.41 32
2175.52 39
2175.62 46
2175.73 50
2175.84 52
2175.94 51
2176.05 47
2176.16 44
2176.26 40
2176.37 39
2176.48 39
2176.59 41
2176.69 44
2176.80 46
2176.91 48
2177.01 49
2177.12 48
2177.23 45
2177.33 41
2177.44 36
2177.55 32
2177.65 28
2177.76 26
2177.87 25
2177.98 26
2178.08 28
2178.19 30
2178.30 33
2178.40 34
2178.51 36
2178.62 36
2178.72 36
2178.83 36
2178.94 37
2179.04 38
2179.15 40
2179.26 43
2179.37 47
2179.47 51
2179.58 55
2179.69 59
2179.79 64
2179.90 68
2180.01 72
2180.11 75
2180.22 77
2180.33 77
2180.43 76
2180.54 72
2180.65 67
2180.76 62
2180.86 57
2180.97 54
2181.08 52
2181.18 52
2181.29 53
2181.40 55
2181.50 56
2181.61 55
2181.72 54
2181.83 53
2181.93 52
2182.04 52
2182.15 55
2182.25 58
2182.36 63
2182.47 67
2182.57 70
2182.68 71
2182.79 70
2182.90 68
2183.00 64
2183.11 62
2183.22 60
2183.32 59
2183.43 59
2183.54 60
2183.65 62
2183.75 63
2183.86 64
2183.97 64
2184.07 62
2184.18 60
2184.29 58
2184.39 56
2184.50 55
2184.61 56
2184.72 59
2184.82 64
2184.93 70
2185.04 75
2185.14 79
2185.25 80
2185.36 77
2185.47 72
2185.57 63
2185.68 55
2185.79 47
2185.89 40
2186.00 37
2186.11 37
2186.22 39
2186.32 43
2186.43 48
2186.54 52
2186.64 56
2186.75 58
2186.86 58
2186.97 58
2187.07 58
2187.18 58
2187.29 60
2187.39 62
2187.50 65
2187.61 69
2187.72 72
2187.82 75
2187.93 75
2188.04 74
2188.14 72
2188.25 67
2188.36 62
2188.47 56
2188.57 51
2188.68 48
2188.79 46
2188.89 45
2189.00 46
2189.11 49
2189.22 52
2189.32 55
2189.43 59
2189.54 64
2189.64 69
2189.75 75
2189.86 82
2189.97 89
2190.07 95
2190.18 102
2190.29 107
2190.39 113
2190.50 119
2190.61 125
2190.72 130
2190.82 135
2190.93 137
2191.04 137
2191.15 135
2191.25 131
2191.36 126
2191.47 120
2191.57 114
2191.68 109
2191.79 103
2191.90 97
2192.00 92
2192.11 85
2192.22 79
2192.33 73
2192.43 67
2192.54 62
2192.65 57
2192.75 52
2192.86 48
2192.97 45
2193.08 43
2193.18 42
2193.29 41
2193.40 41
2193.51 42
2193.61 42
2193.72 44
2193.83 46
2193.93 48
2194.04 53
2194.15 58
2194.26 64
2194.36 70
2194.47 76
2194.58 80
2194.69 84
2194.79 86
2194.90 88
2195.01 90
2195.11 92
2195.22 94
2195.33 97
2195.44 99
2195.54 101
2195.65 102
2195.76 100
2195.87 96
2195.97 91
2196.08 85
2196.19 78
2196.30 73
2196.40 69
2196.51 67
2196.62 67
2196.73 67
2196.83 66
2196.94 66
2197.05 65
2197.15 64
2197.26 63
2197.37 62
2197.48 61
2197.58 60
2197.69 58
2197.80 55
2197.91 49
2198.01 42
2198.12 35
2198.23 29
2198.34 25
2198.44 25
2198.55 29
2198.66 36
2198.77 45
2198.87 55
2198.98 64
2199.09 72
2199.20 78
2199.30 83
2199.41 85
2199.52 86
2199.63 87
2199.73 87
2199.84 87
2199.95 87
2200.06 87
2200.16 88
2200.27 88
2200.38 87
2200.48 85
2200.59 83
2200.70 79
2200.81 76
2200.91 73
2201.02 71
2201.13 70
2201.24 70
2201.34 70
2201.45 69
2201.56 66
2201.67 61
2201.77 54
2201.88 47
2201.99 40
2202.10 35
2202.20 32
2202.31 31
2202.42 31
2202.53 32
2202.63 33
2202.74 32
2202.85 31
2202.96 29
2203.06 27
2203.17 28
2203.28 32
2203.39 40
2203.49 49
2203.60 61
2203.71 72
2203.82 81
2203.93 88
2204.03 91
2204.14 91
2204.25 90
2204.36 88
2204.46 86
2204.57 84
2204.68 83
2204.79 83
2204.89 82
2205.00 81
2205.11 79
2205.22 78
2205.32 77
2205.43 76
2205.54 75
2205.65 75
2205.75 76
2205.86 76
2205.97 77
2206.08 78
2206.18 79
2206.29 81
2206.40 83
2206.51 85
2206.61 87
2206.72 87
2206.83 87
2206.94 86
2207.05 84
2207.15 82
2207.26 80
2207.37 78
2207.48 75
2207.58 73
2207.69 70
2207.80 67
2207.91 64
2208.01 61
2208.12 59
2208.23 57
2208.34 56
2208.44 56
2208.55 57
2208.66 58
2208.77 58
2208.88 57
2208.98 55
2209.09 52
2209.20 48
2209.31 43
2209.41 39
2209.52 36
2209.63 35
2209.74 35
2209.84 35
2209.95 36
2210.06 36
2210.17 36
2210.28 35
2210.38 35
2210.49 37
2210.60 40
2210.71 46
2210.81 53
2210.92 60
2211.03 66
2211.14 71
2211.24 72
2211.35 72
2211.46 69
2211.57 66
2211.68 62
2211.78 58
2211.89 55
2212.00 54
2212.11 53
2212.21 54
2212.32 57
2212.43 59
2212.54 62
2212.65 64
2212.75 65
2212.86 65
2212.97 64
2213.08 63
2213.18 63
2213.29 64
2213.40 68
2213.51 72
2213.62 77
2213.72 82
2213.83 84
2213.94 85
2214.05 83
2214.15 80
2214.26 77
2214.37 74
2214.48 72
2214.59 72
2214.69 72
2214.80 73
2214.91 75
2215.02 76
2215.12 77
2215.23 76
2215.34 75
2215.45 73
2215.56 70
2215.66 68
2215.77 65
2215.88 63
2215.99 60
2216.09 57
2216.20 54
2216.31 51
2216.42 48
2216.53 46
2216.63 44
2216.74 43
2216.85 43
2216.96 44
2217.07 46
2217.17 48
2217.28 50
2217.39 52
2217.50 52
2217.61 52
2217.71 50
2217.82 47
2217.93 43
2218.04 40
2218.14 38
2218.25 38
2218.36 38
2218.47 40
2218.58 42
2218.68 44
2218.79 45
2218.90 45
2219.01 44
2219.12 43
2219.22 43
2219.33 43
2219.44 44
2219.55 45
2219.66 46
2219.76 47
2219.87 48
2219.98 48
2220.09 47
2220.20 47
2220.30 47
2220.41 48
2220.52 50
2220.63 52
2220.73 56
2220.84 61
2220.95 67
2221.06 73
2221.17 79
2221.27 84
2221.38 89
2221.49 92
2221.60 94
2221.71 95
2221.81 94
2221.92 91
2222.03 87
2222.14 81
2222.25 75
2222.35 68
2222.46 62
2222.57 57
2222.68 55
2222.79 56
2222.89 58
2223.00 62
2223.11 66
2223.22 70
2223.33 72
2223.43 71
2223.54 68
2223.65 64
2223.76 57
2223.87 50
2223.97 44
2224.08 39
2224.19 36
2224.30 36
2224.41 39
2224.52 44
2224.62 51
2224.73 57
2224.84 63
2224.95 69
2225.06 73
2225.16 77
2225.27 79
2225.38 82
2225.49 84
2225.60 86
2225.70 87
2225.81 87
2225.92 86
2226.03 85
2226.14 84
2226.24 83
2226.35 84
2226.46 88
2226.57 92
2226.68 98
2226.78 104
2226.89 108
2227.00 111
2227.11 111
2227.22 109
2227.33 105
2227.43 101
2227.54 98
2227.65 95
2227.76 93
2227.87 93
2227.97 95
2228.08 96
2228.19 98
2228.30 99
2228.41 99
2228.51 97
2228.62 93
2228.73 87
2228.84 80
2228.95 73
2229.06 67
2229.16 63
2229.27 61
2229.38 61
2229.49 62
2229.60 64
2229.70 66
2229.81 67
2229.92 67
2230.03 64
2230.14 59
2230.25 53
2230.35 47
2230.46 41
2230.57 35
2230.68 31
2230.79 28
2230.89 25
2231.00 23
2231.11 20
2231.22 17
2231.33 12
2231.44 6
2231.54 0
2231.65 0
2231.76 0
2231.87 0
2231.98 0
2232.09 0
2232.19 0
2232.30 0
2232.41 0
2232.52 4
2232.63 12
2232.73 22
2232.84 32
2232.95 43
2233.06 52
2233.17 59
2233.28 63
2233.38 63
2233.49 59
2233.60 53
2233.71 46
2233.82 39
2233.93 32
2234.03 26
2234.14 22
2234.25 21
2234.36 22
2234.47 25
2234.58 31
2234.68 38
2234.79 45
2234.90 53
2235.01 60
2235.12 66
2235.23 71
2235.33 75
2235.44 78
2235.55 81
2235.66 83
2235.77 86
2235.87 87
2235.98 88
2236.09 88
2236.20 88
2236.31 87
2236.42 85
2236.52 82
2236.63 78
2236.74 73
2236.85 67
2236.96 59
2237.07 50
2237.18 40
2237.28 30
2237.39 22
2237.50 15
2237.61 11
2237.72 9
2237.83 9
2237.93 13
2238.04 17
2238.15 24
2238.26 30
2238.37 37
2238.48 43
2238.58 47
2238.69 51
2238.80 55
2238.91 57
2239.02 59
2239.13 60
2239.23 60
2239.34 59
2239.45 56
2239.56 52
2239.67 48
2239.78 43
2239.88 39
2239.99 37
2240.10 37
2240.21 39
2240.32 44
2240.43 49
2240.54 55
2240.64 60
2240.75 63
2240.86 64
2240.97 63
2241.08 61
2241.19 57
2241.29 53
2241.40 50
2241.51 49
2241.62 50
2241.73 52
2241.84 56
2241.95 60
2242.05 65
2242.16 69
2242.27 74
2242.38 78
2242.49 82
2242.60 86
2242.70 88
2242.81 89
2242.92 89
2243.03 89
2243.14 88
2243.25 88
2243.36 89
2243.46 91
2243.57 93
2243.68 96
2243.79 99
2243.90 101
2244.01 101
2244.12 99
2244.22 96
2244.33 90
2244.44 84
2244.55 78
2244.66 71
2244.77 66
2244.88 62
2244.98 59
2245.09 59
2245.20 61
2245.31 64
2245.42 68
2245.53 73
2245.64 76
2245.74 77
2245.85 75
2245.96 70
2246.07 62
2246.18 52
2246.29 41
2246.40 30
2246.50 21
2246.61 15
2246.72 13
2246.83 13
2246.94 15
2247.05 17
2247.16 19
2247.26 19
2247.37 18
2247.48 16
2247.59 14
2247.70 12
2247.81 12
2247.92 14
2248.02 18
2248.13 22
2248.24 26
2248.35 29
2248.46 32
2248.57 36
2248.68 39
2248.78 43
2248.89 48
2249.00 54
2249.11 60
2249.22 66
2249.33 73
2249.44 78
2249.55 83
2249.65 86
2249.76 89
2249.87 90
2249.98 90
2250.09 90
2250.20 89
2250.31 87
2250.41 85
2250.52 81
2250.63 77
2250.74 72
2250.85 68
2250.96 64
2251.07 61
2251.18 62
2251.28 64
2251.39 69
2251.50 74
2251.61 78
2251.72 82
2251.83 83
2251.94 83
2252.05 81
2252.15 78
2252.26 75
2252.37 74
2252.48 74
2252.59 76
2252.70 79
2252.81 84
2252.91 88
2253.02 92
2253.13 94
2253.24 93
2253.35 91
2253.46 86
2253.57 81
2253.68 75
2253.78 71
2253.89 68
2254.00 66
2254.11 65
2254.22 65
2254.33 64
2254.44 62
2254.55 58
2254.66 54
2254.76 48
2254.87 42
2254.98 36
2255.09 31
2255.20 28
2255.31 27
2255.42 26
2255.53 27
2255.63 28
2255.74 29
2255.85 29
2255.96 30
2256.07 29
2256.18 29
2256.29 28
2256.40 27
2256.50 25
2256.61 22
2256.72 19
2256.83 15
2256.94 11
2257.05 9
2257.16 8
2257.27 8
2257.38 11
2257.48 14
2257.59 17
2257.70 19
2257.81 21
2257.92 21
2258.03 20
2258.14 20
2258.25 20
2258.36 23
2258.46 27
2258.57 33
2258.68 39
2258.79 45
2258.90 51
2259.01 57
2259.12 61
2259.23 65
2259.34 67
2259.44 67
2259.55 65
2259.66 61
2259.77 55
2259.88 48
2259.99 42
2260.10 37
2260.21 35
2260.32 35
2260.42 38
2260.53 41
2260.64 44
2260.75 46
2260.86 47
2260.97 46
2261.08 43
2261.19 40
2261.30 38
2261.40 37
2261.51 38
2261.62 39
2261.73 41
2261.84 43
2261.95 44
2262.06 43
2262.17 39
2262.28 33
2262.39 27
2262.49 21
2262.60 17
2262.71 15
2262.82 15
2262.93 18
2263.04 22
2263.15 25
2263.26 28
2263.37 29
2263.48 28
2263.58 25
2263.69 21
2263.80 16
2263.91 10
2264.02 5
2264.13 0
2264.24 0
2264.35 0
2264.46 0
2264.57 0
2264.67 0
2264.78 0
2264.89 0
2265.00 0
2265.11 5
2265.22 14
2265.33 24
2265.44 35
2265.55 46
2265.66 56
2265.76 65
2265.87 73
2265.98 79
2266.09 83
2266.20 86
2266.31 88
2266.42 88
2266.53 86
2266.64 83
2266.75 79
2266.86 72
2266.96 64
2267.07 55
2267.18 45
2267.29 35
2267.40 26
2267.51 19
2267.62 15
2267.73 14
2267.84 16
2267.95 22
2268.06 29
2268.16 37
2268.27 45
2268.38 52
2268.49 57
2268.60 60
2268.71 63
2268.82 64
2268.93 65
2269.04 66
2269.15 68
2269.26 69
2269.36 72
2269.47 75
2269.58 78
2269.69 82
2269.80 87
2269.91 91
2270.02 95
2270.13 99
2270.24 102
2270.35 103
2270.46 102
2270.57 100
2270.67 97
2270.78 93
2270.89 89
2271.00 86
2271.11 85
2271.22 84
2271.33 85
2271.44 84
2271.55 84
2271.66 81
2271.77 77
2271.88 71
2271.98 64
2272.09 56
2272.20 48
2272.31 40
2272.42 34
2272.53 30
2272.64 28
2272.75 28
2272.86 29
2272.97 32
2273.08 35
2273.19 37
2273.30 39
2273.40 39
2273.51 39
2273.62 39
2273.73 38
2273.84 38
2273.95 37
2274.06 37
2274.17 36
2274.28 36
2274.39 36
2274.50 37
2274.61 38
2274.72 41
2274.82 44
2274.93 48
2275.04 52
2275.15 57
2275.26 60
2275.37 64
2275.48 66
2275.59 69
2275.70 70
2275.81 71
2275.92 72
2276.03 71
2276.14 69
2276.25 65
2276.36 60
2276.46 55
2276.57 48
2276.68 42
2276.79 36
2276.90 31
2277.01 28
2277.12 27
2277.23 26
2277.34 27
2277.45 27
2277.56 28
2277.67 29
2277.78 29
2277.89 30
2277.99 29
2278.10 29
2278.21 27
2278.32 25
2278.43 23
2278.54 22
2278.65 23
2278.76 26
2278.87 32
2278.98 42
2279.09 54
2279.20 68
2279.31 83
2279.42 96
2279.53 108
2279.64 117
2279.74 123
2279.85 127
2279.96 128
2280.07 127
2280.18 124
2280.29 121
2280.40 117
2280.51 112
2280.62 106
2280.73 100
2280.84 93
2280.95 86
2281.06 78
2281.17 71
2281.28 64
2281.39 58
2281.50 54
2281.60 52
2281.71 52
2281.82 56
2281.93 61
2282.04 67
2282.15 74
2282.26 80
2282.37 84
2282.48 85
2282.59 84
2282.70 81
2282.81 74
2282.92 66
2283.03 57
2283.14 49
2283.25 41
2283.36 34
2283.47 28
2283.57 24
2283.68 20
2283.79 16
2283.90 13
2284.01 10
2284.12 8
2284.23 8
2284.34 10
2284.45 14
2284.56 20
2284.67 26
2284.78 32
2284.89 37
2285.00 41
2285.11 44
2285.22 46
2285.33 47
2285.44 49
2285.55 50
2285.66 51
2285.77 52
2285.87 52
2285.98 51
2286.09 49
2286.20 47
2286.31 46
2286.42 46
2286.53 47
2286.64 50
2286.75 53
2286.86 56
2286.97 58
2287.08 59
2287.19 57
2287.30 54
2287.41 50
2287.52 46
2287.63 41
2287.74 38
2287.85 35
2287.96 33
2288.07 30
2288.18 28
2288.29 26
2288.39 23
2288.50 19
2288.61 17
2288.72 15
2288.83 14
2288.94 14
2289.05 16
2289.16 19
2289.27 21
2289.38 24
2289.49 26
2289.60 27
2289.71 28
2289.82 29
2289.93 29
2290.04 30
2290.15 30
2290.26 32
2290.37 33
2290.48 35
2290.59 38
2290.70 40
2290.81 42
2290.92 44
2291.03 45
2291.14 46
2291.25 47
2291.35 48
2291.46 48
2291.57 49
2291.68 49
2291.79 48
2291.90 47
2292.01 44
2292.12 40
2292.23 37
2292.34 33
2292.45 31
2292.56 30
2292.67 29
2292.78 29
2292.89 29
2293.00 28
2293.11 26
2293.22 25
2293.33 24
2293.44 23
2293.55 22
2293.66 20
2293.77 17
2293.88 12
2293.99 7
2294.10 0
2294.21 0
2294.32 0
2294.43 0
2294.54 0
2294.65 0
2294.76 0
2294.87 1
2294.98 4
2295.08 6
2295.19 7
2295.30 7
2295.41 7
2295.52 8
2295.63 11
2295.74 14
2295.85 19
2295.96 24
2296.07 30
2296.18 34
2296.29 37
2296.40 39
2296.51 39
2296.62 38
2296.73 35
2296.84 32
2296.95 28
2297.06 23
2297.17 19
2297.28 14
2297.39 10
2297.50 6
2297.61 4
2297.72 3
2297.83 4
2297.94 6
2298.05 9
2298.16 13
2298.27 17
2298.38 20
2298.49 23
2298.60 24
2298.71 23
2298.82 22
2298.93 20
2299.04 18
2299.15 17
2299.26 18
2299.37 19
2299.48 20
2299.59 21
2299.70 22
2299.81 23
2299.92 23
2300.03 25
2300.14 27
2300.25 32
2300.36 37
2300.47 44
2300.58 51
2300.69 58
2300.80 64
2300.91 68
2301.02 71
2301.13 72
2301.24 73
2301.35 72
2301.46 71
2301.57 70
2301.68 68
2301.78 65
2301.89 62
2302.00 60
2302.11 59
2302.22 59
2302.33 61
2302.44 65
2302.55 70
2302.66 75
2302.77 80
2302.88 83
2302.99 83
2303.10 80
2303.21 74
2303.32 65
2303.43 55
2303.54 46
2303.65 37
2303.76 30
2303.87 25
2303.98 22
2304.09 20
2304.20 19
2304.31 18
2304.42 18
2304.53 18
2304.64 18
2304.75 18
2304.86 17
2304.97 17
2305.08 17
2305.19 18
2305.30 20
2305.41 24
2305.52 28
2305.63 34
2305.74 40
2305.85 45
2305.96 50
2306.07 54
2306.18 57
2306.29 58
2306.40 59
2306.51 60
2306.62 60
2306.73 59
2306.84 58
2306.95 56
2307.06 54
2307.17 52
2307.28 50
2307.39 48
2307.50 45
2307.61 42
2307.72 39
2307.83 36
2307.94 32
2308.05 28
2308.16 26
2308.27 23
2308.38 22
2308.49 22
2308.60 22
2308.71 22
2308.83 22
2308.94 21
2309.05 19
2309.16 17
2309.27 14
2309.38 12
2309.49 10
2309.60 9
2309.71 9
2309.82 8
2309.93 7
2310.04 5
2310.15 2
2310.26 0
2310.37 0
2310.48 0
2310.59 0
2310.70 0
2310.81 0
2310.92 0
2311.03 4
2311.14 10
2311.25 16
2311.36 22
2311.47 26
2311.58 30
2311.69 34
2311.80 37
2311.91 40
2312.02 42
2312.13 43
2312.24 43
2312.35 43
2312.46 41
2312.57 39
2312.68 36
2312.79 34
2312.90 31
2313.01 29
2313.12 27
2313.23 27
2313.34 28
2313.45 31
2313.56 36
2313.67 41
2313.78 47
2313.89 52
2314.00 55
2314.11 56
2314.22 55
2314.33 52
2314.44 49
2314.55 46
2314.66 45
2314.77 46
2314.88 48
2314.99 52
2315.10 56
2315.21 58
2315.32 60
2315.43 60
2315.55 59
2315.66 57
2315.77 56
2315.88 56
2315.99 56
2316.10 57
2316.21 58
2316.32 58
2316.43 59
2316.54 59
2316.65 59
2316.76 61
2316.87 64
2316.98 68
2317.09 73
2317.20 78
2317.31 82
2317.42 86
2317.53 90
2317.64 94
2317.75 100
2317.86 107
2317.97 116
2318.08 126
2318.19 135
2318.30 141
2318.41 144
2318.52 144
2318.63 142
2318.74 138
2318.85 134
2318.96 130
2319.07 128
2319.18 128
2319.30 130
2319.41 132
2319.52 136
2319.63 139
2319.74 143
2319.85 147
2319.96 151
2320.07 155
2320.18 158
2320.29 160
2320.40 160
2320.51 159
2320.62 156
2320.73 151
2320.84 145
2320.95 139
2321.06 134
2321.17 130
2321.28 128
2321.39 128
2321.50 129
2321.61 132
2321.72 135
2321.83 138
2321.94 140
2322.05 140
2322.16 138
2322.28 134
2322.39 128
2322.50 121
2322.61 113
2322.72 105
2322.83 97
2322.94 90
2323.05 84
2323.16 80
2323.27 77
2323.38 76
2323.49 76
2323.60 78
2323.71 80
2323.82 84
2323.93 89
2324.04 94
2324.15 99
2324.26 104
2324.37 106
2324.48 107
2324.59 104
2324.70 100
2324.82 93
2324.93 85
2325.04 78
2325.15 71
2325.26 66
2325.37 63
2325.48 61
2325.59 60
2325.70 59
2325.81 60
2325.92 61
2326.03 62
2326.14 65
2326.25 68
2326.36 71
2326.47 76
2326.58 81
2326.69 85
2326.80 90
2326.91 93
2327.02 96
2327.14 96
2327.25 95
2327.36 91
2327.47 86
2327.58 80
2327.69 75
2327.80 71
2327.91 68
2328.02 69
2328.13 71
2328.24 76
2328.35 81
2328.46 85
2328.57 88
2328.68 90
2328.79 90
2328.90 88
2329.01 86
2329.13 84
2329.24 82
2329.35 81
2329.46 81
2329.57 81
2329.68 83
2329.79 85
2329.90 88
2330.01 90
2330.12 92
2330.23 92
2330.34 91
2330.45 89
2330.56 85
2330.67 82
2330.78 80
2330.89 80
2331.01 81
2331.12 84
2331.23 86
2331.34 87
2331.45 85
2331.56 80
2331.67 71
2331.78 61
2331.89 50
2332.00 40
2332.11 31
2332.22 24
2332.33 19
2332.44 17
2332.55 15
2332.66 15
2332.78 15
2332.89 17
2333.00 19
2333.11 22
2333.22 26
2333.33 30
2333.44 35
2333.55 40
2333.66 45
2333.77 50
2333.88 56
2333.99 62
2334.10 66
2334.21 70
2334.32 71
2334.44 70
2334.55 68
2334.66 64
2334.77 60
2334.88 55
2334.99 50
2335.10 45
2335.21 40
2335.32 37
2335.43 34
2335.54 32
2335.65 31
2335.76 32
2335.87 34
2335.99 36
2336.10 39
2336.21 42
2336.32 45
2336.43 48
2336.54 51
2336.65 54
2336.76 57
2336.87 59
2336.98 62
2337.09 63
2337.20 64
2337.31 63
2337.43 62
2337.54 61
2337.65 59
2337.76 57
2337.87 56
2337.98 55
2338.09 55
2338.20 55
2338.31 56
2338.42 56
2338.53 56
2338.64 57
2338.75 57
2338.87 58
2338.98 59
2339.09 61
2339.20 65
2339.31 69
2339.42 73
2339.53 77
2339.64 80
2339.75 81
2339.86 81
2339.97 78
2340.08 74
2340.20 70
2340.31 65
2340.42 60
2340.53 56
2340.64 53
2340.75 51
2340.86 50
2340.97 49
2341.08 48
2341.19 47
2341.30 46
2341.41 46
2341.53 48
2341.64 50
2341.75 54
2341.86 58
2341.97 63
2342.08 67
2342.19 70
2342.30 72
2342.41 73
2342.52 74
2342.63 73
2342.75 72
2342.86 69
2342.97 65
2343.08 60
2343.19 53
2343.30 47
2343.41 41
2343.52 37
2343.63 35
2343.74 34
2343.85 36
2343.97 39
2344.08 42
2344.19 44
2344.30 46
2344.41 47
2344.52 47
2344.63 47
2344.74 46
2344.85 44
2344.96 42
2345.07 39
2345.19 34
2345.30 29
2345.41 23
2345.52 17
2345.63 11
2345.74 7
2345.85 3
2345.96 1
2346.07 0
2346.18 0
2346.30 0
2346.41 0
2346.52 0
2346.63 0
2346.74 0
2346.85 0
2346.96 0
2347.07 2
2347.18 6
2347.29 10
2347.41 13
2347.52 16
2347.63 19
2347.74 22
2347.85 24
2347.96 25
2348.07 24
2348.18 23
2348.29 21
2348.40 19
2348.52 17
2348.63 17
2348.74 17
2348.85 20
2348.96 24
2349.07 29
2349.18 34
2349.29 38
2349.40 42
2349.51 44
2349.63 47
2349.74 49
2349.85 51
2349.96 54
2350.07 56
2350.18 59
2350.29 61
2350.40 62
2350.51 61
2350.63 60
2350.74 57
2350.85 54
2350.96 50
2351.07 46
2351.18 43
2351.29 42
2351.40 42
2351.51 44
2351.63 48
2351.74 54
2351.85 62
2351.96 71
2352.07 80
2352.18 89
2352.29 96
2352.40 101
2352.51 104
2352.63 104
2352.74 102
2352.85 98
2352.96 93
2353.07 87
2353.18 82
2353.29 77
2353.40 75
2353.51 74
2353.63 74
2353.74 76
2353.85 79
2353.96 81
2354.07 83
2354.18 83
2354.29 82
2354.40 79
2354.51 74
2354.63 69
2354.74 62
2354.85 57
2354.96 52
2355.07 48
2355.18 46
2355.29 46
2355.40 48
2355.52 52
2355.63 58
2355.74 65
2355.85 74
2355.96 84
2356.07 92
2356.18 99
2356.29 103
2356.40 106
2356.52 105
2356.63 104
2356.74 101
2356.85 99
2356.96 97
2357.07 94
2357.18 92
2357.29 89
2357.41 88
2357.52 87
2357.63 88
2357.74 90
2357.85 94
2357.96 99
2358.07 103
2358.18 105
2358.30 106
2358.41 105
2358.52 102
2358.63 97
2358.74 91
2358.85 85
2358.96 77
2359.07 69
2359.19 60
2359.30 51
2359.41 42
2359.52 33
2359.63 26
2359.74 19
2359.85 14
2359.97 10
2360.08 8
2360.19 8
2360.30 10
2360.41 13
2360.52 16
2360.63 18
2360.74 20
2360.86 20
2360.97 20
2361.08 19
2361.19 19
2361.30 19
2361.41 20
2361.52 22
2361.64 25
2361.75 27
2361.86 30
2361.97 33
2362.08 36
2362.19 40
2362.30 44
2362.41 47
2362.53 49
2362.64 49
2362.75 47
2362.86 43
2362.97 38
2363.08 33
2363.19 28
2363.31 23
2363.42 21
2363.53 20
2363.64 21
2363.75 24
2363.86 28
2363.97 32
2364.09 37
2364.20 42
2364.31 46
2364.42 48
2364.53 49
2364.64 48
2364.75 46
2364.87 42
2364.98 37
2365.09 33
2365.20 29
2365.31 28
2365.42 28
2365.53 31
2365.65 35
2365.76 41
2365.87 48
2365.98 54
2366.09 59
2366.20 63
2366.31 65
2366.43 67
2366.54 67
2366.65 67
2366.76 65
2366.87 62
2366.98 58
2367.09 53
2367.21 48
2367.32 43
2367.43 40
2367.54 37
2367.65 36
2367.76 37
2367.87 39
2367.99 42
2368.10 46
2368.21 49
2368.32 52
2368.43 55
2368.54 57
2368.65 58
2368.77 60
2368.88 62
2368.99 64
2369.10 68
2369.21 73
2369.32 78
2369.44 85
2369.55 91
2369.66 97
2369.77 102
2369.88 107
2369.99 110
2370.10 112
2370.22 112
2370.33 111
2370.44 110
2370.55 108
2370.66 106
2370.77 104
2370.89 101
2371.00 99
2371.11 96
2371.22 91
2371.33 86
2371.44 78
2371.55 70
2371.67 63
2371.78 57
2371.89 55
2372.00 56
2372.11 61
2372.22 70
2372.34 80
2372.45 90
2372.56 98
2372.67 104
2372.78 105
2372.89 103
2373.01 98
2373.12 91
2373.23 82
2373.34 74
2373.45 66
2373.56 59
2373.68 53
2373.79 48
2373.90 44
2374.01 41
2374.12 38
2374.23 36
2374.34 36
2374.46 36
2374.57 38
2374.68 42
2374.79 47
2374.90 53
2375.01 60
2375.13 67
2375.24 74
2375.35 79
2375.46 84
2375.57 88
2375.68 90
2375.80 92
2375.91 91
2376.02 90
2376.13 87
2376.24 83
2376.35 78
2376.47 72
2376.58 66
2376.69 59
2376.80 52
2376.91 46
2377.03 41
2377.14 39
2377.25 38
2377.36 39
2377.47 40
2377.58 42
2377.70 43
2377.81 44
2377.92 45
2378.03 46
2378.14 48
2378.25 49
2378.37 51
2378.48 52
2378.59 53
2378.70 53
2378.81 52
2378.92 51
2379.04 51
2379.15 51
2379.26 53
2379.37 56
2379.48 58
2379.59 61
2379.71 63
2379.82 65
2379.93 65
2380.04 65
2380.15 65
2380.27 64
2380.38 64
2380.49 63
2380.60 63
2380.71 62
2380.82 62
2380.94 61
2381.05 60
2381.16 59
2381.27 57
2381.38 56
2381.50 55
2381.61 53
2381.72 52
2381.83 51
2381.94 52
2382.05 54
2382.17 60
2382.28 67
2382.39 77
2382.50 87
2382.61 98
2382.73 108
2382.84 117
2382.95 124
2383.06 130
2383.17 134
2383.28 137
2383.40 138
2383.51 137
2383.62 134
2383.73 129
2383.84 122
2383.96 114
2384.07 105
2384.18 97
2384.29 90
2384.40 83
2384.52 78
2384.63 74
2384.74 72
2384.85 71
2384.96 72
2385.07 75
2385.19 78
2385.30 83
2385.41 87
2385.52 92
2385.63 97
2385.75 102
2385.86 105
2385.97 107
2386.08 108
2386.19 106
2386.31 102
2386.42 97
2386.53 92
2386.64 87
2386.75 82
2386.87 78
2386.98 73
2387.09 68
2387.20 64
2387.31 60
2387.42 58
2387.54 58
2387.65 61
2387.76 66
2387.87 72
2387.98 78
2388.10 83
2388.21 86
2388.32 87
2388.43 86
2388.54 85
2388.66 85
2388.77 85
2388.88 86
2388.99 87
2389.10 88
2389.22 88
2389.33 87
2389.44 86
2389.55 84
2389.66 81
2389.78 79
2389.89 76
2390.00 73
2390.11 69
2390.22 66
2390.34 63
2390.45 60
2390.56 60
2390.67 62
2390.78 65
2390.90 70
2391.01 76
2391.12 81
2391.23 85
2391.34 87
2391.46 87
2391.57 85
2391.68 82
2391.79 79
2391.90 76
2392.02 75
2392.13 76
2392.24 79
2392.35 84
2392.47 89
2392.58 96
2392.69 103
2392.80 109
2392.91 113
2393.03 116
2393.14 117
2393.25 116
2393.36 112
2393.47 107
2393.59 101
2393.70 96
2393.81 91
2393.92 87
2394.03 85
2394.15 85
2394.26 85
2394.37 86
2394.48 87
2394.59 87
2394.71 88
2394.82 87
2394.93 86
2395.04 84
2395.16 81
2395.27 77
2395.38 73
2395.49 69
2395.60 65
2395.72 64
2395.83 64
2395.94 67
2396.05 73
2396.16 81
2396.28 91
2396.39 101
2396.50 111
2396.61 119
2396.73 123
2396.84 122
2396.95 117
2397.06 108
2397.17 96
2397.29 84
2397.40 73
2397.51 66
2397.62 63
2397.74 64
2397.85 69
2397.96 76
2398.07 85
2398.18 93
2398.30 101
2398.41 108
2398.52 114
2398.63 118
2398.75 121
2398.86 123
2398.97 124
2399.08 124
2399.19 125
2399.31 126
2399.42 127
2399.53 128
2399.64 129
2399.76 129
2399.87 127
2399.98 124
2400.09 120
2400.20 115
2400.32 111
2400.43 108
2400.54 105
2400.65 105
2400.77 104
2400.88 105
2400.99 105
2401.10 105
2401.21 105
2401.33 106
2401.44 107
2401.55 109
2401.66 111
2401.78 114
2401.89 116
2402.00 118
2402.11 118
2402.22 117
2402.34 115
2402.45 114
2402.56 112
2402.67 111
2402.79 110
2402.90 109
2403.01 108
2403.12 107
2403.24 105
2403.35 102
2403.46 99
2403.57 95
2403.69 91
2403.80 86
2403.91 82
2404.02 77
2404.13 72
2404.25 69
2404.36 66
2404.47 65
2404.58 64
2404.70 64
2404.81 64
2404.92 64
2405.03 64
2405.15 64
2405.26 65
2405.37 66
2405.48 69
2405.59 73
2405.71 77
2405.82 80
2405.93 83
2406.04 84
2406.16 83
2406.27 81
2406.38 77
2406.49 73
2406.61 68
2406.72 63
2406.83 58
2406.94 55
2407.06 52
2407.17 50
2407.28 50
2407.39 53
2407.51 57
2407.62 63
2407.73 70
2407.84 75
2407.96 79
2408.07 81
2408.18 78
2408.29 73
2408.41 66
2408.52 58
2408.63 50
2408.74 44
2408.85 39
2408.97 37
2409.08 35
2409.19 35
2409.30 36
2409.42 38
2409.53 40
2409.64 43
2409.75 47
2409.87 52
2409.98 56
2410.09 60
2410.20 63
2410.32 64
2410.43 64
2410.54 63
2410.65 62
2410.77 62
2410.88 62
2410.99 64
2411.10 66
2411.22 70
2411.33 74
2411.44 78
2411.55 81
2411.67 83
2411.78 83
2411.89 81
2412.00 77
2412.12 73
2412.23 68
2412.34 64
2412.45 60
2412.57 58
2412.68 58
2412.79 60
2412.90 64
2413.02 70
2413.13 75
2413.24 80
2413.36 83
2413.47 85
2413.58 84
2413.69 81
2413.81 77
2413.92 74
2414.03 71
2414.14 70
2414.26 71
2414.37 72
2414.48 74
2414.59 76
2414.71 77
2414.82 79
2414.93 80
2415.04 82
2415.16 84
2415.27 86
2415.38 89
2415.49 91
2415.61 92
2415.72 93
2415.83 91
2415.94 89
2416.06 85
2416.17 79
2416.28 73
2416.40 66
2416.51 59
2416.62 53
2416.73 48
2416.85 46
2416.96 46
2417.07 49
2417.18 54
2417.30 60
2417.41 67
2417.52 73
2417.63 78
2417.75 82
2417.86 85
2417.97 88
2418.08 92
2418.20 96
2418.31 102
2418.42 109
2418.54 115
2418.65 121
2418.76 124
2418.87 124
2418.99 122
2419.10 117
2419.21 110
2419.32 103
2419.44 96
2419.55 90
2419.66 86
2419.78 83
2419.89 81
2420.00 80
2420.11 79
2420.23 79
2420.34 80
2420.45 81
2420.56 82
2420.68 85
2420.79 88
2420.90 91
2421.01 94
2421.13 96
2421.24 98
2421.35 99
2421.47 99
2421.58 100
2421.69 101
2421.80 101
2421.92 102
2422.03 102
2422.14 101
2422.26 100
2422.37 97
2422.48 95
2422.59 92
2422.71 88
2422.82 85
2422.93 81
2423.04 77
2423.16 72
2423.27 67
2423.38 63
2423.50 60
2423.61 60
2423.72 61
2423.83 65
2423.95 72
2424.06 79
2424.17 87
2424.29 94
2424.40 100
2424.51 104
2424.62 106
2424.74 106
2424.85 106
2424.96 104
2425.08 102
2425.19 99
2425.30 95
2425.41 90
2425.53 84
2425.64 76
2425.75 66
2425.87 56
2425.98 46
2426.09 37
2426.20 29
2426.32 24
2426.43 20
2426.54 19
2426.66 20
2426.77 22
2426.88 25
2426.99 29
2427.11 33
2427.22 38
2427.33 42
2427.45 46
2427.56 50
2427.67 53
2427.78 55
2427.90 56
2428.01 56
2428.12 55
2428.24 54
2428.35 53
2428.46 51
2428.57 49
2428.69 48
2428.80 47
2428.91 47
2429.03 47
2429.14 47
2429.25 48
2429.36 48
2429.48 47
2429.59 46
2429.70 44
2429.82 41
2429.93 37
2430.04 34
2430.16 31
2430.27 29
2430.38 29
2430.49 31
2430.61 34
2430.72 37
2430.83 41
2430.95 45
2431.06 48
2431.17 50
2431.28 53
2431.40 56
2431.51 59
2431.62 62
2431.74 65
2431.85 67
2431.96 67
2432.08 65
2432.19 61
2432.30 54
2432.41 46
2432.53 39
2432.64 33
2432.75 29
2432.87 29
2432.98 30
2433.09 33
2433.21 36
2433.32 38
2433.43 39
2433.54 38
2433.66 34
2433.77 29
2433.88 23
2434.00 18
2434.11 13
2434.22 11
2434.34 10
2434.45 11
2434.56 13
2434.68 16
2434.79 17
2434.90 17
2435.01 15
2435.13 11
2435.24 6
2435.35 2
2435.47 0
2435.58 0
2435.69 0
2435.81 0
2435.92 0
2436.03 0
2436.15 0
2436.26 0
2436.37 0
2436.48 2
2436.60 8
2436.71 17
2436.82 28
2436.94 40
2437.05 51
2437.16 60
2437.28 64
2437.39 64
2437.50 61
2437.62 55
2437.73 49
2437.84 45
2437.95 44
2438.07 46
2438.18 51
2438.29 57
2438.41 63
2438.52 70
2438.63 76
2438.75 82
2438.86 88
2438.97 95
2439.09 103
2439.20 110
2439.31 116
2439.43 119
2439.54 119
2439.65 115
2439.77 110
2439.88 103
2439.99 96
2440.10 91
2440.22 88
2440.33 88
2440.44 90
2440.56 94
2440.67 99
2440.78 104
2440.90 108
2441.01 111
2441.12 113
2441.24 113
2441.35 112
2441.46 110
2441.58 107
2441.69 103
2441.80 99
2441.92 94
2442.03 89
2442.14 84
2442.26 80
2442.37 77
2442.48 75
2442.60 74
2442.71 73
2442.82 72
2442.94 69
2443.05 64
2443.16 59
2443.27 52
2443.39 46
2443.50 41
2443.61 36
2443.73 33
2443.84 31
2443.95 29
2444.07 28
2444.18 27
2444.29 26
2444.41 25
2444.52 26
2444.63 27
2444.75 29
2444.86 32
2444.97 36
2445.09 40
2445.20 45
2445.31 51
2445.43 58
2445.54 65
2445.65 72
2445.77 79
2445.88 85
2445.99 90
2446.11 93
2446.22 93
2446.33 92
2446.45 90
2446.56 87
2446.67 84
2446.79 81
2446.90 79
2447.01 78
2447.13 76
2447.24 73
2447.35 68
2447.47 63
2447.58 56
2447.69 50
2447.81 44
2447.92 41
2448.03 40
2448.15 41
2448.26 44
2448.37 47
2448.49 52
2448.60 56
2448.71 60
2448.83 64
2448.94 68
2449.05 73
2449.17 77
2449.28 82
2449.39 88
2449.51 93
2449.62 98
2449.73 102
2449.85 106
2449.96 109
2450.07 111
2450.19 111
2450.30 111
2450.41 110
2450.53 108
2450.64 105
2450.76 102
2450.87 100
2450.98 98
2451.10 98
2451.21 99
2451.32 103
2451.44 107
2451.55 112
2451.66 116
2451.78 120
2451.89 122
2452.00 123
2452.12 123
2452.23 122
2452.34 122
2452.46 120
2452.57 118
2452.68 115
2452.80 112
2452.91 107
2453.02 103
2453.14 100
2453.25 98
2453.36 99
2453.48 101
2453.59 104
2453.71 107
2453.82 108
2453.93 107
2454.05 103
2454.16 97
2454.27 89
2454.39 81
2454.50 74
2454.61 67
2454.73 61
2454.84 54
2454.95 47
2455.07 40
2455.18 31
2455.29 23
2455.41 16
2455.52 11
2455.64 9
2455.75 11
2455.86 14
2455.98 20
2456.09 26
2456.20 32
2456.32 35
2456.43 38
2456.54 38
2456.66 38
2456.77 37
2456.88 37
2457.00 38
2457.11 39
2457.22 40
2457.34 41
2457.45 41
2457.57 40
2457.68 36
2457.79 32
2457.91 27
2458.02 23
2458.13 19
2458.25 17
2458.36 16
2458.47 17
2458.59 20
2458.70 23
2458.82 28
2458.93 32
2459.04 38
2459.16 44
2459.27 51
2459.38 58
2459.50 65
2459.61 71
2459.72 75
2459.84 75
2459.95 73
2460.07 67
2460.18 59
2460.29 49
2460.41 40
2460.52 31
2460.63 25
2460.75 20
2460.86 17
2460.97 16
2461.09 17
2461.20 19
2461.32 21
2461.43 25
2461.54 28
2461.66 32
2461.77 35
2461.88 37
2462.00 37
2462.11 37
2462.22 35
2462.34 33
2462.45 31
2462.57 29
2462.68 28
2462.79 28
2462.91 29
2463.02 31
2463.13 34
2463.25 37
2463.36 40
2463.48 44
2463.59 47
2463.70 50
2463.82 52
2463.93 54
2464.04 54
2464.16 54
2464.27 51
2464.39 48
2464.50 43
2464.61 38
2464.73 33
2464.84 29
2464.95 26
2465.07 24
2465.18 24
2465.30 24
2465.41 25
2465.52 25
2465.64 26
2465.75 27
2465.86 28
2465.98 31
2466.09 35
2466.21 38
2466.32 41
2466.43 44
2466.55 44
2466.66 43
2466.77 41
2466.89 37
2467.00 34
2467.12 32
2467.23 31
2467.34 31
2467.46 32
2467.57 33
2467.69 34
2467.80 35
2467.91 34
2468.03 35
2468.14 36
2468.25 40
2468.37 46
2468.48 54
2468.60 63
2468.71 71
2468.82 78
2468.94 82
2469.05 84
2469.16 84
2469.28 83
2469.39 83
2469.51 84
2469.62 86
2469.73 89
2469.85 91
2469.96 92
2470.08 91
2470.19 87
2470.30 81
2470.42 73
2470.53 64
2470.65 55
2470.76 49
2470.87 45
2470.99 44
2471.10 44
2471.21 45
2471.33 45
2471.44 44
2471.56 42
2471.67 38
2471.78 34
2471.90 28
2472.01 23
2472.13 17
2472.24 11
2472.35 6
2472.47 1
2472.58 0
2472.70 0
2472.81 0
2472.92 0
2473.04 0
2473.15 0
2473.27 0
2473.38 1
2473.49 3
2473.61 4
2473.72 6
2473.84 6
2473.95 6
2474.06 6
2474.18 6
2474.29 5
2474.40 4
2474.52 3
2474.63 3
2474.75 4
2474.86 7
2474.97 11
2475.09 15
2475.20 20
2475.32 25
2475.43 29
2475.54 33
2475.66 34
2475.77 35
2475.89 33
2476.00 31
2476.11 27
2476.23 24
2476.34 20
2476.46 16
2476.57 13
2476.68 12
2476.80 11
2476.91 11
2477.03 12
2477.14 13
2477.26 14
2477.37 15
2477.48 16
2477.60 17
2477.71 19
2477.83 21
2477.94 24
2478.05 26
2478.17 29
2478.28 31
2478.40 32
2478.51 32
2478.62 30
2478.74 29
2478.85 26
2478.97 24
2479.08 22
2479.19 20
2479.31 20
2479.42 21
2479.54 23
2479.65 25
2479.76 27
2479.88 27
2479.99 25
2480.11 23
2480.22 21
2480.34 20
2480.45 22
2480.56 25
2480.68 31
2480.79 36
2480.91 41
2481.02 42
2481.13 39
2481.25 31
2481.36 21
2481.48 9
2481.59 0
2481.70 0
2481.82 0
2481.93 0
2482.05 1
2482.16 11
2482.28 21
2482.39 31
2482.50 39
2482.62 45
2482.73 49
2482.85 52
2482.96 55
2483.07 56
2483.19 58
2483.30 58
2483.42 59
2483.53 59
2483.65 61
2483.76 63
2483.87 67
2483.99 73
2484.10 79
2484.22 84
2484.33 88
2484.44 89
2484.56 86
2484.67 80
2484.79 72
2484.90 63
2485.02 53
2485.13 45
2485.24 39
2485.36 34
2485.47 31
2485.59 29
2485.70 28
2485.82 27
2485.93 26
2486.04 25
2486.16 25
2486.27 25
2486.39 27
2486.50 30
2486.62 34
2486.73 38
2486.84 43
2486.96 46
2487.07 49
2487.19 50
2487.30 49
2487.42 47
2487.53 44
2487.64 39
2487.76 35
2487.87 31
2487.99 28
2488.10 26
2488.22 26
2488.33 27
2488.44 29
2488.56 32
2488.67 33
2488.79 33
2488.90 33
2489.02 32
2489.13 31
2489.24 31
2489.36 32
2489.47 34
2489.59 36
2489.70 39
2489.82 41
2489.93 43
2490.04 44
2490.16 46
2490.27 48
2490.39 49
2490.50 51
2490.62 53
2490.73 54
2490.84 55
2490.96 56
2491.07 58
2491.19 61
2491.30 64
2491.42 67
2491.53 71
2491.65 74
2491.76 77
2491.87 78
2491.99 77
2492.10 74
2492.22 70
2492.33 65
2492.45 59
2492.56 53
2492.67 47
2492.79 41
2492.90 35
2493.02 29
2493.13 24
2493.25 19
2493.36 15
2493.48 11
2493.59 8
2493.70 5
2493.82 2
2493.93 0
2494.05 0
2494.16 0
2494.28 0
2494.39 2
2494.51 11
2494.62 23
2494.73 37
2494.85 53
2494.96 68
2495.08 82
2495.19 95
2495.31 106
2495.42 117
2495.54 126
2495.65 134
2495.76 141
2495.88 146
2495.99 148
2496.11 148
2496.22 145
2496.34 139
2496.45 133
2496.57 126
2496.68 119
2496.79 113
2496.91 109
2497.02 105
2497.14 103
2497.25 100
2497.37 97
2497.48 93
2497.60 88
2497.71 81
2497.83 74
2497.94 67
2498.05 61
2498.17 56
2498.28 53
2498.40 52
2498.51 52
2498.63 52
2498.74 52
2498.86 51
2498.97 49
2499.08 45
2499.20 40
2499.31 34
2499.43 30
2499.54 27
2499.66 25
2499.77 25
2499.89 26
2500.00 29
2500.12 31
2500.23 32
2500.34 32
2500.46 31
2500.57 30
2500.69 27
2500.80 24
2500.92 21
2501.03 18
2501.15 14
2501.26 9
2501.38 5
2501.49 0
2501.61 0
2501.72 0
2501.83 0
2501.95 2
2502.06 11
2502.18 22
2502.29 36
2502.41 50
2502.52 63
2502.64 73
2502.75 80
2502.87 84
2502.98 84
2503.10 83
2503.21 80
2503.32 77
2503.44 73
2503.55 70
2503.67 65
2503.78 60
2503.90 54
2504.01 48
2504.13 42
2504.24 37
2504.36 34
2504.47 31
2504.59 29
2504.70 27
2504.82 25
2504.93 22
2505.04 20
2505.16 18
2505.27 18
2505.39 20
2505.50 24
2505.62 30
2505.73 37
2505.85 44
2505.96 52
2506.08 59
2506.19 64
2506.31 67
2506.42 68
2506.54 66
2506.65 61
2506.77 55
2506.88 49
2506.99 45
2507.11 43
2507.22 44
2507.34 49
2507.45 58
2507.57 68
2507.68 78
2507.80 86
2507.91 91
2508.03 93
2508.14 90
2508.26 86
2508.37 81
2508.49 76
2508.60 73
2508.72 71
2508.83 72
2508.95 75
2509.06 77
2509.17 80
2509.29 83
2509.40 85
2509.52 88
2509.63 90
2509.75 93
2509.86 96
2509.98 100
2510.09 104
2510.21 108
2510.32 113
2510.44 116
2510.55 119
2510.67 119
2510.78 118
2510.90 115
2511.01 111
2511.13 107
2511.24 105
2511.36 104
2511.47 104
2511.59 105
2511.70 104
2511.82 103
2511.93 99
2512.04 94
2512.16 88
2512.27 82
2512.39 77
2512.50 73
2512.62 69
2512.73 66
2512.85 63
2512.96 60
2513.08 58
2513.19 56
2513.31 54
2513.42 54
2513.54 55
2513.65 57
2513.77 60
2513.88 64
2514.00 68
2514.11 71
2514.23 72
2514.34 70
2514.46 66
2514.57 59
2514.69 52
2514.80 45
2514.92 39
2515.03 35
2515.15 33
2515.26 31
2515.38 31
2515.49 32
2515.61 34
2515.72 37
2515.84 42
2515.95 48
2516.07 56
2516.18 64
2516.30 71
2516.41 77
2516.53 80
2516.64 81
2516.76 78
2516.87 74
2516.99 69
2517.10 63
2517.22 58
2517.33 54
2517.45 51
2517.56 48
2517.68 46
2517.79 43
2517.91 39
2518.02 34
2518.14 29
2518.25 25
2518.37 21
2518.48 20
2518.60 21
2518.71 23
2518.83 27
2518.94 32
2519.06 37
2519.17 42
2519.29 47
2519.40 53
2519.52 59
2519.63 66
2519.75 72
2519.86 78
2519.98 82
2520.09 84
2520.21 84
2520.32 82
2520.44 77
2520.55 71
2520.67 64
2520.78 55
2520.90 46
2521.01 37
2521.13 28
2521.24 20
2521.36 13
2521.47 8
2521.59 6
2521.70 4
2521.82 3
2521.93 3
2522.05 2
2522.16 0
2522.28 0
2522.39 0
2522.51 0
2522.62 0
2522.74 0
2522.85 0
2522.97 1
2523.08 5
2523.20 10
2523.31 14
2523.43 17
2523.54 18
2523.66 18
2523.77 17
2523.89 16
2524.00 14
2524.12 13
2524.23 13
2524.35 15
2524.46 17
2524.58 21
2524.69 26
2524.81 32
2524.92 38
2525.04 44
2525.15 49
2525.27 52
2525.38 53
2525.50 51
2525.61 48
2525.73 44
2525.84 39
2525.96 34
2526.08 29
2526.19 25
2526.31 21
2526.42 19
2526.54 19
2526.65 20
2526.77 22
2526.88 24
2527.00 26
2527.11 28
2527.23 30
2527.34 31
2527.46 33
2527.57 35
2527.69 40
2527.80 45
2527.92 50
2528.03 55
2528.15 58
2528.26 58
2528.38 55
2528.49 51
2528.61 45
2528.72 39
2528.84 34
2528.95 31
2529.07 30
2529.19 31
2529.30 33
2529.42 36
2529.53 39
2529.65 42
2529.76 45
2529.88 48
2529.99 51
2530.11 52
2530.22 53
2530.34 53
2530.45 50
2530.57 45
2530.68 39
2530.80 32
2530.91 26
2531.03 20
2531.14 16
2531.26 14
2531.38 13
2531.49 13
2531.61 13
2531.72 13
2531.84 11
2531.95 9
2532.07 5
2532.18 1
2532.30 0
2532.41 0
2532.53 0
2532.64 0
2532.76 0
2532.87 0
2532.99 0
2533.10 0
2533.22 4
2533.34 10
2533.45 19
2533.57 28
2533.68 38
2533.80 47
2533.91 54
2534.03 58
2534.14 59
2534.26 56
2534.37 51
2534.49 44
2534.60 37
2534.72 31
2534.83 26
2534.95 23
2535.07 20
2535.18 19
2535.30 18
2535.41 16
2535.53 15
2535.64 13
2535.76 12
2535.87 10
2535.99 10
2536.10 10
2536.22 11
2536.33 12
2536.45 14
2536.57 16
2536.68 17
2536.80 18
2536.91 18
2537.03 18
2537.14 16
2537.26 14
2537.37 11
2537.49 7
2537.60 3
2537.72 0
2537.84 0
2537.95 0
2538.07 0
2538.18 0
2538.30 0
2538.41 1
2538.53 6
2538.64 10
2538.76 14
2538.87 18
2538.99 21
2539.11 24
2539.22 26
2539.34 27
2539.45 27
2539.57 27
2539.68 27
2539.80 26
2539.91 25
2540.03 23
2540.14 21
2540.26 18
2540.38 13
2540.49 9
2540.61 3
2540.72 0
2540.84 0
2540.95 0
2541.07 0
2541.18 0
2541.30 0
2541.41 0
2541.53 0
2541.65 2
2541.76 6
2541.88 10
2541.99 13
2542.11 15
2542.22 17
2542.34 19
2542.45 21
2542.57 24
2542.69 26
2542.80 29
2542.92 30
2543.03 31
2543.15 31
2543.26 29
2543.38 27
2543.49 25
2543.61 24
2543.73 25
2543.84 28
2543.96 33
2544.07 39
2544.19 45
2544.30 52
2544.42 58
2544.53 64
2544.65 69
2544.77 73
2544.88 78
2545.00 82
2545.11 87
2545.23 90
2545.34 92
2545.46 92
2545.57 90
2545.69 87
2545.81 83
2545.92 80
2546.04 78
2546.15 79
2546.27 83
2546.38 87
2546.50 93
2546.62 97
2546.73 101
2546.85 103
2546.96 106
2547.08 109
2547.19 112
2547.31 117
2547.42 123
2547.54 130
2547.66 136
2547.77 141
2547.89 146
2548.00 149
2548.12 152
2548.23 153
2548.35 153
2548.47 151
2548.58 146
2548.70 139
2548.81 132
2548.93 126
2549.04 122
2549.16 120
2549.28 122
2549.39 127
2549.51 132
2549.62 136
2549.74 139
2549.85 140
2549.97 138
2550.09 136
2550.20 134
2550.32 132
2550.43 131
2550.55 130
2550.66 128
2550.78 126
2550.90 123
2551.01 119
2551.13 115
2551.24 110
2551.36 105
2551.47 100
2551.59 95
2551.71 89
2551.82 82
2551.94 75
2552.05 68
2552.17 61
2552.28 54
2552.40 48
2552.52 42
2552.63 37
2552.75 31
2552.86 26
2552.98 20
2553.09 14
2553.21 8
2553.33 2
2553.44 0
2553.56 0
2553.67 0
2553.79 0
2553.91 0
2554.02 0
2554.14 0
2554.25 2
2554.37 6
2554.48 10
2554.60 14
2554.72 17
2554.83 20
2554.95 21
2555.06 22
2555.18 22
2555.30 21
2555.41 18
2555.53 14
2555.64 10
2555.76 6
2555.87 3
2555.99 1
2556.11 2
2556.22 3
2556.34 6
2556.45 10
2556.57 13
2556.69 16
2556.80 19
2556.92 21
2557.03 23
2557.15 23
2557.26 23
2557.38 21
2557.50 19
2557.61 16
2557.73 12
2557.84 9
2557.96 6
2558.08 5
2558.19 4
2558.31 4
2558.42 5
2558.54 6
2558.66 6
2558.77 6
2558.89 6
2559.00 6
2559.12 5
2559.23 4
2559.35 3
2559.47 1
2559.58 0
2559.70 0
2559.81 0
2559.93 0
2560.05 0
2560.16 0
2560.28 0
2560.39 1
2560.51 3
2560.63 4
2560.74 5
2560.86 4
2560.97 4
2561.09 3
2561.21 3
2561.32 3
2561.44 5
2561.55 7
2561.67 9
2561.79 12
2561.90 16
2562.02 20
2562.13 24
2562.25 27
2562.37 28
2562.48 27
2562.60 25
2562.71 22
2562.83 18
2562.95 14
2563.06 13
2563.18 14
2563.29 16
2563.41 20
2563.53 25
2563.64 30
2563.76 35
2563.87 39
2563.99 41
2564.11 42
2564.22 42
2564.34 41
2564.45 40
2564.57 38
2564.69 37
2564.80 37
2564.92 38
2565.03 40
2565.15 43
2565.27 46
2565.38 49
2565.50 52
2565.61 53
2565.73 53
2565.85 53
2565.96 52
2566.08 50
2566.19 49
2566.31 49
2566.43 48
2566.54 48
2566.66 49
2566.77 48
2566.89 47
2567.01 44
2567.12 40
2567.24 36
2567.36 31
2567.47 27
2567.59 24
2567.70 22
2567.82 20
2567.94 18
2568.05 16
2568.17 13
2568.28 11
2568.40 8
2568.52 6
2568.63 6
2568.75 8
2568.86 12
2568.98 19
2569.10 27
2569.21 35
2569.33 43
2569.45 49
2569.56 52
2569.68 52
2569.79 49
2569.91 43
2570.03 37
2570.14 30
2570.26 23
2570.37 19
2570.49 16
2570.61 15
2570.72 15
2570.84 17
2570.96 19
2571.07 22
2571.19 24
2571.30 26
2571.42 26
2571.54 25
2571.65 22
2571.77 18
2571.89 14
2572.00 9
2572.12 6
2572.23 5
2572.35 6
2572.47 10
2572.58 15
2572.70 21
2572.81 27
2572.93 33
2573.05 39
2573.16 44
2573.28 49
2573.40 54
2573.51 59
2573.63 65
2573.74 70
2573.86 74
2573.98 76
2574.09 76
2574.21 72
2574.33 67
2574.44 60
2574.56 54
2574.67 49
2574.79 45
2574.91 43
2575.02 42
2575.14 42
2575.26 41
2575.37 41
2575.49 40
2575.61 40
2575.72 40
2575.84 42
2575.95 46
2576.07 50
2576.19 54
2576.30 58
2576.42 61
2576.54 63
2576.65 63
2576.77 61
2576.88 58
2577.00 54
2577.12 50
2577.23 46
2577.35 41
2577.47 36
2577.58 30
2577.70 23
2577.82 15
2577.93 6
2578.05 0
2578.16 0
2578.28 0
2578.40 0
2578.51 0
2578.63 0
2578.75 0
2578.86 0
2578.98 4
2579.09 11
2579.21 15
2579.33 17
2579.44 17
2579.56 15
2579.68 11
2579.79 7
2579.91 4
2580.03 2
2580.14 2
2580.26 4
2580.38 8
2580.49 13
2580.61 18
2580.72 22
2580.84 25
2580.96 26
2581.07 26
2581.19 25
2581.31 22
2581.42 20
2581.54 17
2581.66 14
2581.77 13
2581.89 13
2582.00 15
2582.12 19
2582.24 25
2582.35 32
2582.47 40
2582.59 48
2582.70 56
2582.82 62
2582.94 67
2583.05 71
2583.17 73
2583.29 72
2583.40 70
2583.52 67
2583.64 63
2583.75 58
2583.87 53
2583.98 49
2584.10 45
2584.22 43
2584.33 43
2584.45 45
2584.57 49
2584.68 55
2584.80 63
2584.92 72
2585.03 81
2585.15 89
2585.27 95
2585.38 98
2585.50 99
2585.62 98
2585.73 95
2585.85 90
2585.97 85
2586.08 80
2586.20 74
2586.31 68
2586.43 62
2586.55 56
2586.66 50
2586.78 44
2586.90 38
2587.01 32
2587.13 26
2587.25 21
2587.36 18
2587.48 16
2587.60 16
2587.71 18
2587.83 23
2587.95 29
2588.06 35
2588.18 41
2588.30 45
2588.41 48
2588.53 49
2588.65 49
2588.76 49
2588.88 50
2589.00 50
2589.11 50
2589.23 50
2589.35 48
2589.46 46
2589.58 45
2589.70 44
2589.81 45
2589.93 47
2590.04 52
2590.16 58
2590.28 63
2590.39 68
2590.51 70
2590.63 71
2590.74 69
2590.86 66
2590.98 62
2591.09 58
2591.21 54
2591.33 51
2591.44 47
2591.56 44
2591.68 41
2591.79 37
2591.91 31
2592.03 25
2592.14 18
2592.26 11
2592.38 6
2592.49 2
2592.61 0
2592.73 0
2592.84 1
2592.96 3
2593.08 7
2593.19 11
2593.31 16
2593.43 19
2593.54 22
2593.66 24
2593.78 25
2593.89 25
2594.01 25
2594.13 26
2594.24 27
2594.36 30
2594.48 33
2594.59 36
2594.71 38
2594.83 39
2594.95 39
2595.06 38
2595.18 36
2595.30 34
2595.41 32
2595.53 33
2595.65 35
2595.76 38
2595.88 42
2596.00 45
2596.11 47
2596.23 47
2596.35 45
2596.46 40
2596.58 35
2596.70 30
2596.81 26
2596.93 25
2597.05 26
2597.16 28
2597.28 33
2597.40 37
2597.51 39
2597.63 41
2597.75 41
2597.86 39
2597.98 37
2598.10 36
2598.21 35
2598.33 36
2598.45 39
2598.56 42
2598.68 46
2598.80 50
2598.92 53
2599.03 56
2599.15 59
2599.27 61
2599.38 63
2599.50 65
2599.62 66
2599.73 66
2599.85 64
2599.97 61
2600.08 56
2600.20 49
2600.32 42
2600.43 35
2600.55 28
2600.67 23
2600.78 20
2600.90 19
2601.02 20
2601.14 22
2601.25 24
2601.37 26
2601.49 27
2601.60 27
2601.72 26
2601.84 24
2601.95 21
2602.07 18
2602.19 17
2602.30 15
2602.42 14
2602.54 14
2602.65 13
2602.77 12
2602.89 10
2603.01 9
2603.12 9
2603.24 10
2603.36 12
2603.47 15
2603.59 18
2603.71 21
2603.82 24
2603.94 26
2604.06 29
2604.17 32
2604.29 36
2604.41 40
2604.53 45
2604.64 50
2604.76 55
2604.88 60
2604.99 65
2605.11 68
2605.23 71
2605.34 73
2605.46 74
2605.58 74
2605.69 72
2605.81 70
2605.93 68
2606.05 66
2606.16 66
2606.28 67
2606.40 70
2606.51 74
2606.63 78
2606.75 81
2606.86 84
2606.98 84
2607.10 82
2607.22 78
2607.33 73
2607.45 68
2607.57 63
2607.68 61
2607.80 59
2607.92 58
2608.03 58
2608.15 58
2608.27 57
2608.39 54
2608.50 50
2608.62 45
2608.74 39
2608.85 33
2608.97 26
2609.09 19
2609.21 13
2609.32 7
2609.44 2
2609.56 0
2609.67 0
2609.79 0
2609.91 0
2610.02 0
2610.14 0
2610.26 0
2610.38 2
2610.49 3
2610.61 3
2610.73 3
2610.84 3
2610.96 3
2611.08 4
2611.20 5
2611.31 6
2611.43 7
2611.55 9
2611.66 11
2611.78 14
2611.90 17
2612.01 21
2612.13 26
2612.25 32
2612.37 37
2612.48 42
2612.60 46
2612.72 50
2612.83 55
2612.95 59
2613.07 64
2613.19 69
2613.30 73
2613.42 76
2613.54 78
2613.65 77
2613.77 74
2613.89 69
2614.01 63
2614.12 57
2614.24 51
2614.36 46
2614.47 42
2614.59 40
2614.71 37
2614.83 35
2614.94 32
2615.06 28
2615.18 25
2615.30 23
2615.41 21
2615.53 21
2615.65 22
2615.76 23
2615.88 26
2616.00 29
2616.12 33
2616.23 36
2616.35 40
2616.47 44
2616.58 47
2616.70 49
2616.82 50
2616.94 49
2617.05 49
2617.17 49
2617.29 49
2617.40 49
2617.52 50
2617.64 49
2617.76 47
2617.87 43
2617.99 39
2618.11 34
2618.23 32
2618.34 32
2618.46 35
2618.58 41
2618.69 50
2618.81 60
2618.93 70
2619.05 78
2619.16 85
2619.28 88
2619.40 89
2619.52 88
2619.63 85
2619.75 82
2619.87 79
2619.98 76
2620.10 74
2620.22 72
2620.34 70
2620.45 69
2620.57 68
2620.69 68
2620.81 68
2620.92 68
2621.04 68
2621.16 69
2621.27 70
2621.39 71
2621.51 74
2621.63 76
2621.74 80
2621.86 83
2621.98 85
2622.10 87
2622.21 88
2622.33 87
2622.45 85
2622.57 82
2622.68 78
2622.80 74
2622.92 70
2623.03 66
2623.15 61
2623.27 55
2623.39 49
2623.50 43
2623.62 36
2623.74 31
2623.86 26
2623.97 23
2624.09 22
2624.21 23
2624.33 25
2624.44 30
2624.56 35
2624.68 40
2624.80 46
2624.91 50
2625.03 53
2625.15 54
2625.27 52
2625.38 49
2625.50 44
2625.62 40
2625.73 38
2625.85 37
2625.97 39
2626.09 43
2626.20 47
2626.32 51
2626.44 54
2626.56 56
2626.67 56
2626.79 56
2626.91 54
2627.03 53
2627.14 52
2627.26 52
2627.38 53
2627.50 55
2627.61 57
2627.73 60
2627.85 62
2627.97 63
2628.08 62
2628.20 61
2628.32 58
2628.44 55
2628.55 51
2628.67 48
2628.79 45
2628.91 43
2629.02 40
2629.14 38
2629.26 35
2629.38 32
2629.49 28
2629.61 23
2629.73 17
2629.85 10
2629.96 4
2630.08 0
2630.20 0
2630.32 0
2630.43 0
2630.55 0
2630.67 0
2630.79 0
2630.90 3
2631.02 6
2631.14 7
2631.26 7
2631.37 7
2631.49 6
2631.61 7
2631.73 9
2631.84 13
2631.96 18
2632.08 23
2632.20 28
2632.31 32
2632.43 35
2632.55 36
2632.67 37
2632.78 39
2632.90 42
2633.02 47
2633.14 53
2633.25 60
2633.37 66
2633.49 70
2633.61 72
2633.73 71
2633.84 67
2633.96 61
2634.08 55
2634.20 50
2634.31 45
2634.43 42
2634.55 40
2634.67 41
2634.78 44
2634.90 48
2635.02 54
2635.14 60
2635.25 67
2635.37 74
2635.49 80
2635.61 86
2635.72 90
2635.84 93
2635.96 95
2636.08 95
2636.20 93
2636.31 89
2636.43 84
2636.55 79
2636.67 72
2636.78 67
2636.90 62
2637.02 59
2637.14 58
2637.25 57
2637.37 58
2637.49 58
2637.61 57
2637.72 54
2637.84 50
2637.96 45
2638.08 39
2638.20 34
2638.31 30
2638.43 27
2638.55 25
2638.67 25
2638.78 25
2638.90 26
2639.02 28
2639.14 31
2639.26 34
2639.37 38
2639.49 42
2639.61 46
2639.73 51
2639.84 55
2639.96 59
2640.08 63
2640.20 68
2640.31 74
2640.43 82
2640.55 92
2640.67 102
2640.79 111
2640.90 120
2641.02 125
2641.14 127
2641.26 124
2641.37 118
2641.49 110
2641.61 100
2641.73 89
2641.85 80
2641.96 71
2642.08 65
2642.20 59
2642.32 55
2642.43 52
2642.55 49
2642.67 48
2642.79 48
2642.91 48
2643.02 50
2643.14 52
2643.26 54
2643.38 55
2643.49 55
2643.61 53
2643.73 50
2643.85 46
2643.97 43
2644.08 40
2644.20 40
2644.32 41
2644.44 46
2644.56 51
2644.67 58
2644.79 63
2644.91 65
2645.03 65
2645.14 61
2645.26 55
2645.38 48
2645.50 41
2645.62 36
2645.73 33
2645.85 33
2645.97 33
2646.09 34
2646.21 35
2646.32 35
2646.44 35
2646.56 34
2646.68 34
2646.79 35
2646.91 38
2647.03 42
2647.15 47
2647.27 52
2647.38 57
2647.50 61
2647.62 63
2647.74 62
2647.86 59
2647.97 54
2648.09 47
2648.21 41
2648.33 36
2648.45 33
2648.56 32
2648.68 32
2648.80 34
2648.92 35
2649.03 35
2649.15 33
2649.27 29
2649.39 22
2649.51 15
2649.62 8
2649.74 1
2649.86 0
2649.98 0
2650.10 0
2650.21 0
2650.33 4
2650.45 9
2650.57 14
2650.69 18
2650.80 21
2650.92 22
2651.04 22
2651.16 21
2651.28 21
2651.39 21
2651.51 21
2651.63 23
2651.75 25
2651.87 27
2651.98 31
2652.10 35
2652.22 40
2652.34 46
2652.46 52
2652.57 58
2652.69 63
2652.81 67
2652.93 69
2653.05 69
2653.16 67
2653.28 65
2653.40 63
2653.52 61
2653.64 59
2653.75 58
2653.87 58
2653.99 59
2654.11 60
2654.23 61
2654.34 62
2654.46 63
2654.58 63
2654.70 61
2654.82 57
2654.94 52
2655.05 47
2655.17 41
2655.29 37
2655.41 35
2655.53 34
2655.64 35
2655.76 36
2655.88 38
2656.00 38
2656.12 37
2656.23 34
2656.35 29
2656.47 24
2656.59 20
2656.71 17
2656.82 17
2656.94 20
2657.06 25
2657.18 33
2657.30 42
2657.42 51
2657.53 59
2657.65 64
2657.77 67
2657.89 67
2658.01 65
2658.12 62
2658.24 57
2658.36 52
2658.48 47
2658.60 42
2658.71 37
2658.83 32
2658.95 25
2659.07 18
2659.19 11
2659.31 4
2659.42 0
2659.54 0
2659.66 0
2659.78 0
2659.90 0
2660.01 0
2660.13 0
2660.25 0
2660.37 2
2660.49 8
2660.61 15
2660.72 21
2660.84 26
2660.96 29
2661.08 31
2661.20 31
2661.31 29
2661.43 25
2661.55 20
2661.67 13
2661.79 7
2661.91 1
2662.02 0
2662.14 0
2662.26 0
2662.38 0
2662.50 0
2662.62 1
2662.73 5
2662.85 10
2662.97 15
2663.09 19
2663.21 24
2663.32 29
2663.44 35
2663.56 39
2663.68 43
2663.80 44
2663.92 43
2664.03 40
2664.15 35
2664.27 29
2664.39 23
2664.51 19
2664.63 17
2664.74 16
2664.86 17
2664.98 17
2665.10 18
2665.22 17
2665.34 15
2665.45 12
2665.57 8
2665.69 4
2665.81 1
2665.93 0
2666.05 0
2666.16 0
2666.28 0
2666.40 1
2666.52 5
2666.64 9
2666.76 13
2666.87 15
2666.99 16
2667.11 16
2667.23 13
2667.35 10
2667.47 5
2667.58 1
2667.70 0
2667.82 0
2667.94 0
2668.06 0
2668.18 0
2668.29 0
2668.41 0
2668.53 2
2668.65 7
2668.77 11
2668.89 15
2669.00 18
2669.12 19
2669.24 18
2669.36 16
2669.48 13
2669.60 8
2669.71 3
2669.83 0
2669.95 0
2670.07 0
2670.19 0
2670.31 0
2670.42 0
2670.54 0
2670.66 0
2670.78 1
2670.90 2
2671.02 4
2671.14 6
2671.25 7
2671.37 8
2671.49 8
2671.61 7
2671.73 5
2671.85 2
2671.96 0
2672.08 0
2672.20 0
2672.32 3
2672.44 9
2672.56 18
2672.68 27
2672.79 36
2672.91 44
2673.03 49
2673.15 53
2673.27 54
2673.39 54
2673.50 53
2673.62 52
2673.74 50
2673.86 48
2673.98 46
2674.10 44
2674.22 41
2674.33 38
2674.45 36
2674.57 35
2674.69 37
2674.81 40
2674.93 45
2675.04 52
2675.16 60
2675.28 68
2675.40 75
2675.52 80
2675.64 82
2675.76 81
2675.87 78
2675.99 72
2676.11 65
2676.23 57
2676.35 50
2676.47 45
2676.59 42
2676.70 40
2676.82 41
2676.94 42
2677.06 43
2677.18 43
2677.30 42
2677.42 40
2677.53 37
2677.65 34
2677.77 32
2677.89 31
2678.01 32
2678.13 34
2678.25 37
2678.36 42
2678.48 48
2678.60 54
2678.72 62
2678.84 68
2678.96 73
2679.08 76
2679.19 76
2679.31 73
2679.43 68
2679.55 62
2679.67 56
2679.79 51
2679.91 47
2680.02 45
2680.14 43
2680.26 41
2680.38 39
2680.50 35
2680.62 30
2680.74 25
2680.86 20
2680.97 18
2681.09 17
2681.21 19
2681.33 22
2681.45 26
2681.57 29
2681.69 31
2681.80 32
2681.92 31
2682.04 29
2682.16 26
2682.28 24
2682.40 22
2682.52 22
2682.64 24
2682.75 27
2682.87 31
2682.99 36
2683.11 40
2683.23 43
2683.35 45
2683.47 46
2683.58 45
2683.70 44
2683.82 42
2683.94 38
2684.06 34
2684.18 29
2684.30 23
2684.42 17
2684.53 12
2684.65 7
2684.77 4
2684.89 2
2685.01 2
2685.13 3
2685.25 5
2685.37 8
2685.48 13
2685.60 20
2685.72 27
2685.84 36
2685.96 44
2686.08 52
2686.20 58
2686.32 63
2686.43 66
2686.55 67
2686.67 67
2686.79 67
2686.91 66
2687.03 66
2687.15 66
2687.27 66
2687.38 68
2687.50 69
2687.62 71
2687.74 73
2687.86 74
2687.98 75
2688.10 75
2688.22 74
2688.34 72
2688.45 69
2688.57 66
2688.69 62
2688.81 57
2688.93 52
2689.05 46
2689.17 40
2689.29 34
2689.40 28
2689.52 23
2689.64 17
2689.76 12
2689.88 8
2690.00 5
2690.12 4
2690.24 5
2690.36 9
2690.47 15
2690.59 21
2690.71 26
2690.83 29
2690.95 29
2691.07 25
2691.19 18
2691.31 10
2691.43 2
2691.54 0
2691.66 0
2691.78 0
2691.90 0
2692.02 0
2692.14 0
2692.26 4
2692.38 9
2692.50 13
2692.61 16
2692.73 20
2692.85 25
2692.97 31
2693.09 37
2693.21 43
2693.33 48
2693.45 51
2693.57 52
2693.68 49
2693.80 44
2693.92 38
2694.04 30
2694.16 23
2694.28 17
2694.40 12
2694.52 9
2694.64 6
2694.75 3
2694.87 1
2694.99 0
2695.11 0
2695.23 0
2695.35 0
2695.47 0
2695.59 0
2695.71 3
2695.83 12
2695.94 23
2696.06 34
2696.18 46
2696.30 57
2696.42 67
2696.54 75
2696.66 80
2696.78 83
2696.90 85
2697.02 84
2697.13 82
2697.25 79
2697.37 75
2697.49 72
2697.61 68
2697.73 65
2697.85 62
2697.97 59
2698.09 56
2698.21 52
2698.32 48
2698.44 43
2698.56 38
2698.68 34
2698.80 30
2698.92 28
2699.04 26
2699.16 25
2699.28 26
2699.40 27
2699.52 27
2699.63 28
2699.75 27
2699.87 25
2699.99 23
2700.11 20
2700.23 17
2700.35 14
2700.47 13
2700.59 12
2700.71 12
2700.83 11
2700.94 11
2701.06 9
2701.18 8
2701.30 6
2701.42 5
2701.54 4
2701.66 4
2701.78 2
2701.90 1
2702.02 0
2702.14 0
2702.25 0
2702.37 0
2702.49 0
2702.61 0
2702.73 0
2702.85 2
2702.97 6
2703.09 10
2703.21 13
2703.33 15
2703.45 16
2703.56 17
2703.68 17
2703.80 18
2703.92 19
2704.04 20
2704.16 21
2704.28 22
2704.40 21
2704.52 20
2704.64 18
2704.76 15
2704.88 12
2704.99 9
2705.11 7
2705.23 5
2705.35 3
2705.47 2
2705.59 2
2705.71 2
2705.83 3
2705.95 5
2706.07 8
2706.19 11
2706.31 16
2706.43 22
2706.54 30
2706.66 39
2706.78 49
2706.90 60
2707.02 70
2707.14 79
2707.26 84
2707.38 86
2707.50 84
2707.62 79
2707.74 73
2707.86 67
2707.98 62
2708.09 59
2708.21 58
2708.33 60
2708.45 63
2708.57 66
2708.69 69
2708.81 70
2708.93 70
2709.05 68
2709.17 65
2709.29 60
2709.41 55
2709.53 51
2709.64 49
2709.76 48
2709.88 49
2710.00 51
2710.12 52
2710.24 53
2710.36 53
2710.48 51
2710.60 48
2710.72 46
2710.84 44
2710.96 44
2711.08 44
2711.20 45
2711.32 45
2711.43 45
2711.55 45
2711.67 44
2711.79 43
2711.91 44
2712.03 46
2712.15 50
2712.27 55
2712.39 60
2712.51 65
2712.63 69
2712.75 71
2712.87 72
2712.99 71
2713.11 68
2713.22 66
2713.34 64
2713.46 63
2713.58 64
2713.70 66
2713.82 69
2713.94 71
2714.06 72
2714.18 72
2714.30 70
2714.42 66
2714.54 62
2714.66 58
2714.78 54
2714.90 52
2715.02 50
2715.13 49
2715.25 48
2715.37 46
2715.49 43
2715.61 41
2715.73 38
2715.85 37
2715.97 37
2716.09 39
2716.21 43
2716.33 49
2716.45 57
2716.57 65
2716.69 71
2716.81 76
2716.93 79
2717.05 79
2717.16 78
2717.28 75
2717.40 73
2717.52 71
2717.64 70
2717.76 71
2717.88 73
2718.00 76
2718.12 79
2718.24 82
2718.36 85
2718.48 85
2718.60 85
2718.72 82
2718.84 78
2718.96 74
2719.08 69
2719.20 65
2719.32 62
2719.43 62
2719.55 63
2719.67 65
2719.79 67
2719.91 68
2720.03 68
2720.15 66
2720.27 63
2720.39 60
2720.51 58
2720.63 57
2720.75 57
2720.87 59
2720.99 61
2721.11 62
2721.23 62
2721.35 61
2721.47 58
2721.59 54
2721.71 49
2721.83 44
2721.94 39
2722.06 33
2722.18 28
2722.30 22
2722.42 16
2722.54 11
2722.66 5
2722.78 1
2722.90 0
2723.02 0
2723.14 0
2723.26 0
2723.38 0
2723.50 0
2723.62 0
2723.74 0
2723.86 1
2723.98 3
2724.10 5
2724.22 8
2724.34 11
2724.46 14
2724.58 17
2724.70 21
2724.81 24
2724.93 29
2725.05 33
2725.17 38
2725.29 42
2725.41 44
2725.53 46
2725.65 46
2725.77 45
2725.89 45
2726.01 45
2726.13 48
2726.25 52
2726.37 57
2726.49 63
2726.61 69
2726.73 74
2726.85 77
2726.97 78
2727.09 76
2727.21 74
2727.33 72
2727.45 71
2727.57 70
2727.69 71
2727.81 73
2727.93 75
2728.05 76
2728.17 77
2728.29 76
2728.40 74
2728.52 70
2728.64 66
2728.76 62
2728.88 59
2729.00 56
2729.12 54
2729.24 52
2729.36 50
2729.48 48
2729.60 45
2729.72 41
2729.84 38
2729.96 35
2730.08 34
2730.20 33
2730.32 33
2730.44 33
2730.56 33
2730.68 31
2730.80 28
2730.92 23
2731.04 19
2731.16 15
2731.28 12
2731.40 10
2731.52 10
2731.64 12
2731.76 15
2731.88 19
2732.00 24
2732.12 28
2732.24 31
2732.36 32
2732.48 31
2732.60 29
2732.72 26
2732.84 23
2732.96 21
2733.07 19
2733.19 19
2733.31 20
2733.43 21
2733.55 23
2733.67 25
2733.79 28
2733.91 30
2734.03 33
2734.15 36
2734.27 37
2734.39 39
2734.51 40
2734.63 41
2734.75 43
2734.87 45
2734.99 48
2735.11 51
2735.23 54
2735.35 57
2735.47 59
2735.59 61
2735.71 63
2735.83 65
2735.95 66
2736.07 68
2736.19 69
2736.31 69
2736.43 68
2736.55 66
2736.67 62
2736.79 57
2736.91 52
2737.03 46
2737.15 41
2737.27 37
2737.39 35
2737.51 35
2737.63 36
2737.75 39
2737.87 42
2737.99 43
2738.11 43
2738.23 42
2738.35 40
2738.47 37
2738.59 36
2738.71 37
2738.83 38
2738.95 41
2739.07 44
2739.19 47
2739.31 49
2739.43 52
2739.55 55
2739.67 60
2739.79 67
2739.91 74
2740.03 82
2740.15 88
2740.27 91
2740.39 92
2740.51 91
2740.63 87
2740.75 81
2740.87 75
2740.99 70
2741.11 65
2741.23 61
2741.35 58
2741.47 57
2741.59 56
2741.71 56
2741.83 56
2741.95 55
2742.07 54
2742.19 51
2742.31 47
2742.43 43
2742.55 39
2742.67 35
2742.79 32
2742.91 29
2743.03 28
2743.15 26
2743.27 26
2743.39 25
2743.51 26
2743.63 27
2743.75 30
2743.87 35
2743.99 40
2744.11 46
2744.23 52
2744.35 57
2744.47 60
2744.59 60
2744.71 59
2744.83 57
2744.95 54
2745.07 51
2745.19 50
2745.31 49
2745.43 50
2745.55 52
2745.67 53
2745.79 54
2745.91 55
2746.03 56
2746.15 56
2746.27 57
2746.39 57
2746.51 58
2746.63 58
2746.75 57
2746.87 55
2746.99 52
2747.11 47
2747.23 42
2747.35 35
2747.47 28
2747.59 21
2747.71 15
2747.83 9
2747.95 4
2748.07 0
2748.19 0
2748.31 0
2748.43 0
2748.55 0
2748.67 3
2748.79 7
2748.91 11
2749.03 15
2749.15 18
2749.27 18
2749.39 17
2749.51 13
2749.63 8
2749.75 3
2749.87 0
2749.99 0
2750.11 0
2750.23 0
2750.35 3
2750.47 9
2750.59 17
2750.71 24
2750.83 30
2750.95 34
2751.07 36
2751.19 36
2751.31 36
2751.43 37
2751.56 38
2751.68 42
2751.80 46
2751.92 52
2752.04 58
2752.16 63
2752.28 68
2752.40 70
2752.52 70
2752.64 68
2752.76 63
2752.88 56
2753.00 48
2753.12 39
2753.24 30
2753.36 23
2753.48 18
2753.60 14
2753.72 11
2753.84 9
2753.96 7
2754.08 5
2754.20 4
2754.32 4
2754.44 6
2754.56 10
2754.68 17
2754.80 26
2754.92 35
2755.04 44
2755.16 50
2755.28 54
2755.40 55
2755.52 53
2755.64 50
2755.76 45
2755.88 41
2756.00 38
2756.12 36
2756.25 37
2756.37 38
2756.49 42
2756.61 46
2756.73 49
2756.85 52
2756.97 53
2757.09 51
2757.21 47
2757.33 41
2757.45 33
2757.57 24
2757.69 15
2757.81 8
2757.93 3
2758.05 0
2758.17 0
2758.29 1
2758.41 4
2758.53 7
2758.65 10
2758.77 13
2758.89 15
2759.01 16
2759.13 16
2759.25 15
2759.37 13
2759.49 11
2759.61 8
2759.74 5
2759.86 3
2759.98 2
2760.10 4
2760.22 8
2760.34 14
2760.46 21
2760.58 30
2760.70 39
2760.82 46
2760.94 51
2761.06 54
2761.18 54
2761.30 51
2761.42 47
2761.54 41
2761.66 34
2761.78 28
2761.90 22
2762.02 17
2762.14 13
2762.26 9
2762.38 6
2762.50 2
2762.63 0
2762.75 0
2762.87 0
2762.99 0
2763.11 0
2763.23 0
2763.35 0
2763.47 1
2763.59 4
2763.71 6
2763.83 6
2763.95 5
2764.07 4
2764.19 4
2764.31 5
2764.43 7
2764.55 11
2764.67 17
2764.79 21
2764.91 25
2765.03 27
2765.16 27
2765.28 27
2765.40 26
2765.52 26
2765.64 26
2765.76 26
2765.88 26
2766.00 24
2766.12 20
2766.24 15
2766.36 9
2766.48 5
2766.60 2
2766.72 2
2766.84 3
2766.96 7
2767.08 10
2767.20 13
2767.32 15
2767.45 15
2767.57 13
2767.69 11
2767.81 8
2767.93 5
2768.05 2
2768.17 0
2768.29 0
2768.41 0
2768.53 0
2768.65 1
2768.77 4
2768.89 7
2769.01 12
2769.13 18
2769.25 24
2769.37 31
2769.49 35
2769.62 38
2769.74 38
2769.86 35
2769.98 29
2770.10 22
2770.22 14
2770.34 8
2770.46 5
2770.58 4
2770.70 6
2770.82 10
2770.94 15
2771.06 21
2771.18 26
2771.30 29
2771.42 32
2771.55 33
2771.67 33
2771.79 32
2771.91 30
2772.03 28
2772.15 26
2772.27 23
2772.39 21
2772.51 19
2772.63 19
2772.75 20
2772.87 23
2772.99 28
2773.11 34
2773.23 40
2773.36 46
2773.48 52
2773.60 56
2773.72 58
2773.84 58
2773.96 57
2774.08 54
2774.20 52
2774.32 49
2774.44 47
2774.56 44
2774.68 42
2774.80 39
2774.92 36
2775.05 31
2775.17 27
2775.29 23
2775.41 22
2775.53 24
2775.65 28
2775.77 35
2775.89 44
2776.01 53
2776.13 62
2776.25 70
2776.37 75
2776.49 79
2776.61 80
2776.74 80
2776.86 79
2776.98 78
2777.10 77
2777.22 76
2777.34 77
2777.46 78
2777.58 81
2777.70 83
2777.82 86
2777.94 88
2778.06 89
2778.18 89
2778.31 88
2778.43 86
2778.55 84
2778.67 80
2778.79 76
2778.91 72
2779.03 67
2779.15 63
2779.27 59
2779.39 55
2779.51 52
2779.63 50
2779.76 48
2779.88 47
2780.00 45
2780.12 42
2780.24 40
2780.36 37
2780.48 35
2780.60 33
2780.72 33
2780.84 34
2780.96 37
2781.08 41
2781.21 46
2781.33 50
2781.45 54
2781.57 57
2781.69 58
2781.81 56
2781.93 52
2782.05 46
2782.17 39
2782.29 33
2782.41 27
2782.53 22
2782.66 19
2782.78 18
2782.90 19
2783.02 21
2783.14 23
2783.26 26
2783.38 28
2783.50 29
2783.62 29
2783.74 26
2783.86 23
2783.99 18
2784.11 12
2784.23 6
2784.35 1
2784.47 0
2784.59 0
2784.71 0
2784.83 0
2784.95 0
2785.07 2
2785.19 6
2785.32 10
2785.44 13
2785.56 15
2785.68 16
2785.80 17
2785.92 18
2786.04 20
2786.16 23
2786.28 26
2786.40 30
2786.53 32
2786.65 33
2786.77 32
2786.89 29
2787.01 25
2787.13 21
2787.25 19
2787.37 18
2787.49 20
2787.61 25
2787.73 31
2787.86 37
2787.98 41
2788.10 43
2788.22 42
2788.34 38
2788.46 33
2788.58 26
2788.70 19
2788.82 14
2788.95 10
2789.07 9
2789.19 10
2789.31 12
2789.43 16
2789.55 19
2789.67 21
2789.79 22
2789.91 21
2790.03 19
2790.16 16
2790.28 12
2790.40 9
2790.52 7
2790.64 6
2790.76 6
2790.88 7
2791.00 8
2791.12 8
2791.24 8
2791.37 7
2791.49 6
2791.61 5
2791.73 5
2791.85 5
2791.97 7
2792.09 10
2792.21 14
2792.33 18
2792.46 23
2792.58 28
2792.70 32
2792.82 35
2792.94 36
2793.06 36
2793.18 34
2793.30 31
2793.42 28
2793.55 25
2793.67 22
2793.79 19
2793.91 16
2794.03 13
2794.15 9
2794.27 6
2794.39 5
2794.51 7
2794.64 12
2794.76 19
2794.88 29
2795.00 41
2795.12 52
2795.24 62
2795.36 70
2795.48 75
2795.61 78
2795.73 78
2795.85 76
2795.97 72
2796.09 68
2796.21 64
2796.33 61
2796.45 58
2796.57 56
2796.70 54
2796.82 53
2796.94 52
2797.06 51
2797.18 50
2797.30 51
2797.42 52
2797.54 54
2797.67 56
2797.79 59
2797.91 63
2798.03 66
2798.15 69
2798.27 71
2798.39 73
2798.51 73
2798.64 73
2798.76 72
2798.88 70
2799.00 67
2799.12 63
2799.24 57
2799.36 50
2799.48 42
2799.61 33
2799.73 24
2799.85 16
2799.97 10
2800.09 8
2800.21 9
2800.33 15
2800.45 25
2800.58 41
2800.70 60
2800.82 82
2800.94 105
2801.06 125
2801.18 142
2801.30 155
2801.42 162
2801.55 165
2801.67 167
2801.79 169
2801.91 173
2802.03 181
2802.15 191
2802.27 201
2802.39 210
2802.52 216
2802.64 218
2802.76 217
2802.88 213
2803.00 208
2803.12 204
2803.24 201
2803.37 200
2803.49 200
2803.61 200
2803.73 200
2803.85 199
2803.97 199
2804.09 198
2804.21 198
2804.34 199
2804.46 201
2804.58 202
2804.70 204
2804.82 203
2804.94 200
2805.06 194
2805.19 184
2805.31 170
2805.43 155
2805.55 138
2805.67 123
2805.79 110
2805.91 100
2806.04 95
2806.16 93
2806.28 94
2806.40 96
2806.52 98
2806.64 99
2806.76 98
2806.88 95
2807.01 91
2807.13 85
2807.25 79
2807.37 73
2807.49 67
2807.61 61
2807.73 56
2807.86 51
2807.98 46
2808.10 42
2808.22 39
2808.34 37
2808.46 36
2808.58 37
2808.71 39
2808.83 42
2808.95 45
2809.07 48
2809.19 50
2809.31 51
2809.44 52
2809.56 51
2809.68 51
2809.80 52
2809.92 54
2810.04 59
2810.16 65
2810.29 72
2810.41 79
2810.53 86
2810.65 91
2810.77 93
2810.89 92
2811.01 89
2811.14 84
2811.26 78
2811.38 72
2811.50 66
2811.62 61
2811.74 57
2811.86 54
2811.99 53
2812.11 51
2812.23 51
2812.35 51
2812.47 51
2812.59 52
2812.72 55
2812.84 58
2812.96 62
2813.08 66
2813.20 70
2813.32 73
2813.44 75
2813.57 75
2813.69 74
2813.81 71
2813.93 68
2814.05 64
2814.17 60
2814.30 57
2814.42 54
2814.54 51
2814.66 48
2814.78 45
2814.90 42
2815.03 40
2815.15 38
2815.27 37
2815.39 36
2815.51 35
2815.63 33
2815.75 31
2815.88 29
2816.00 27
2816.12 24
2816.24 23
2816.36 21
2816.48 21
2816.61 22
2816.73 23
2816.85 25
2816.97 27
2817.09 28
2817.21 30
2817.34 31
2817.46 33
2817.58 35
2817.70 38
2817.82 41
2817.94 44
2818.07 48
2818.19 52
2818.31 58
2818.43 65
2818.55 74
2818.67 85
2818.80 96
2818.92 106
2819.04 113
2819.16 118
2819.28 119
2819.40 116
2819.53 110
2819.65 103
2819.77 95
2819.89 87
2820.01 80
2820.13 74
2820.26 68
2820.38 62
2820.50 56
2820.62 49
2820.74 41
2820.86 34
2820.99 27
2821.11 20
2821.23 15
2821.35 10
2821.47 7
2821.59 4
2821.72 1
2821.84 0
2821.96 0
2822.08 0
2822.20 0
2822.33 0
2822.45 0
2822.57 0
2822.69 0
2822.81 2
2822.93 4
2823.06 4
2823.18 4
2823.30 3
2823.42 3
2823.54 2
2823.66 3
2823.79 4
2823.91 6
2824.03 7
2824.15 8
2824.27 8
2824.40 8
2824.52 7
2824.64 6
2824.76 5
2824.88 5
2825.00 5
2825.13 6
2825.25 6
2825.37 7
2825.49 8
2825.61 9
2825.74 12
2825.86 16
2825.98 21
2826.10 27
2826.22 33
2826.34 38
2826.47 40
2826.59 41
2826.71 40
2826.83 38
2826.95 36
2827.08 34
2827.20 34
2827.32 35
2827.44 38
2827.56 42
2827.68 46
2827.81 51
2827.93 54
2828.05 57
2828.17 58
2828.29 56
2828.42 53
2828.54 49
2828.66 44
2828.78 40
2828.90 37
2829.03 35
2829.15 34
2829.27 34
2829.39 34
2829.51 34
2829.63 33
2829.76 32
2829.88 30
2830.00 29
2830.12 28
2830.24 28
2830.37 29
2830.49 31
2830.61 33
2830.73 36
2830.85 37
2830.98 38
2831.10 38
2831.22 38
2831.34 38
2831.46 41
2831.59 45
2831.71 50
2831.83 55
2831.95 59
2832.07 62
2832.20 61
2832.32 58
2832.44 53
2832.56 46
2832.68 38
2832.81 32
2832.93 26
2833.05 22
2833.17 20
2833.29 20
2833.41 22
2833.54 25
2833.66 31
2833.78 39
2833.90 49
2834.02 60
2834.15 71
2834.27 80
2834.39 88
2834.51 94
2834.63 98
2834.76 101
2834.88 102
2835.00 104
2835.12 106
2835.25 109
2835.37 111
2835.49 113
2835.61 114
2835.73 113
2835.86 111
2835.98 107
2836.10 103
2836.22 99
2836.34 95
2836.47 92
2836.59 88
2836.71 84
2836.83 79
2836.95 75
2837.08 70
2837.20 67
2837.32 65
2837.44 65
2837.56 66
2837.69 68
2837.81 70
2837.93 70
2838.05 68
2838.17 64
2838.30 58
2838.42 51
2838.54 44
2838.66 37
2838.78 30
2838.91 25
2839.03 21
2839.15 19
2839.27 19
2839.40 23
2839.52 30
2839.64 38
2839.76 48
2839.88 57
2840.01 66
2840.13 72
2840.25 76
2840.37 79
2840.49 80
2840.62 81
2840.74 81
2840.86 80
2840.98 78
2841.11 76
2841.23 74
2841.35 72
2841.47 70
2841.59 70
2841.72 70
2841.84 70
2841.96 71
2842.08 73
2842.20 73
2842.33 73
2842.45 72
2842.57 70
2842.69 66
2842.82 62
2842.94 59
2843.06 57
2843.18 56
2843.30 58
2843.43 61
2843.55 66
2843.67 72
2843.79 77
2843.92 82
2844.04 85
2844.16 88
2844.28 90
2844.40 91
2844.53 92
2844.65 92
2844.77 91
2844.89 89
2845.02 86
2845.14 82
2845.26 76
2845.38 70
2845.50 63
2845.63 55
2845.75 48
2845.87 40
2845.99 32
2846.12 25
2846.24 19
2846.36 14
2846.48 11
2846.60 9
2846.73 10
2846.85 11
2846.97 14
2847.09 18
2847.22 23
2847.34 27
2847.46 31
2847.58 36
2847.71 41
2847.83 46
2847.95 51
2848.07 57
2848.19 62
2848.32 67
2848.44 70
2848.56 71
2848.68 70
2848.81 68
2848.93 65
2849.05 61
2849.17 56
2849.30 52
2849.42 46
2849.54 40
2849.66 34
2849.78 28
2849.91 23
2850.03 19
2850.15 18
2850.27 18
2850.40 21
2850.52 24
2850.64 28
2850.76 30
2850.89 31
2851.01 31
2851.13 31
2851.25 30
2851.38 30
2851.50 32
2851.62 35
2851.74 40
2851.86 45
2851.99 50
2852.11 55
2852.23 58
2852.35 60
2852.48 60
2852.60 59
2852.72 56
2852.84 52
2852.97 47
2853.09 42
2853.21 38
2853.33 33
2853.46 29
2853.58 26
2853.70 23
2853.82 22
2853.95 20
2854.07 20
2854.19 19
2854.31 19
2854.44 18
2854.56 18
2854.68 17
2854.80 17
2854.92 18
2855.05 19
2855.17 20
2855.29 22
2855.41 24
2855.54 24
2855.66 23
2855.78 21
2855.90 18
2856.03 14
2856.15 10
2856.27 6
2856.39 4
2856.52 3
2856.64 2
2856.76 3
2856.88 3
2857.01 2
2857.13 1
2857.25 0
2857.37 0
2857.50 0
2857.62 0
2857.74 0
2857.86 0
2857.99 0
2858.11 0
2858.23 2
2858.35 5
2858.48 9
2858.60 14
2858.72 19
2858.84 24
2858.97 29
2859.09 32
2859.21 33
2859.33 33
2859.46 31
2859.58 29
2859.70 27
2859.82 26
2859.95 26
2860.07 27
2860.19 31
2860.32 35
2860.44 40
2860.56 45
2860.68 48
2860.81 50
2860.93 50
2861.05 49
2861.17 48
2861.30 48
2861.42 50
2861.54 52
2861.66 54
2861.79 56
2861.91 56
2862.03 54
2862.15 49
2862.28 42
2862.40 35
2862.52 28
2862.64 23
2862.77 20
2862.89 20
2863.01 21
2863.13 25
2863.26 30
2863.38 35
2863.50 41
2863.63 48
2863.75 54
2863.87 59
2863.99 65
2864.12 70
2864.24 75
2864.36 80
2864.48 84
2864.61 88
2864.73 91
2864.85 92
2864.97 92
2865.10 91
2865.22 88
2865.34 86
2865.47 84
2865.59 83
2865.71 81
2865.83 79
2865.96 77
2866.08 73
2866.20 67
2866.32 61
2866.45 54
2866.57 46
2866.69 38
2866.81 30
2866.94 22
2867.06 16
2867.18 10
2867.31 7
2867.43 5
2867.55 5
2867.67 7
2867.80 10
2867.92 15
2868.04 20
2868.16 26
2868.29 30
2868.41 35
2868.53 38
2868.66 42
2868.78 45
2868.90 48
2869.02 51
2869.15 54
2869.27 57
2869.39 61
2869.51 65
2869.64 68
2869.76 70
2869.88 71
2870.01 71
2870.13 69
2870.25 66
2870.37 64
2870.50 62
2870.62 62
2870.74 65
2870.87 70
2870.99 77
2871.11 85
2871.23 92
2871.36 96
2871.48 99
2871.60 98
2871.73 96
2871.85 91
2871.97 86
2872.09 81
2872.22 78
2872.34 77
2872.46 80
2872.58 87
2872.71 96
2872.83 107
2872.95 118
2873.08 129
2873.20 139
2873.32 147
2873.44 152
2873.57 156
2873.69 156
2873.81 155
2873.94 151
2874.06 144
2874.18 136
2874.30 127
2874.43 118
2874.55 108
2874.67 99
2874.80 90
2874.92 82
2875.04 74
2875.16 66
2875.29 59
2875.41 53
2875.53 49
2875.66 47
2875.78 47
2875.90 49
2876.02 53
2876.15 56
2876.27 58
2876.39 57
2876.52 55
2876.64 51
2876.76 48
2876.89 45
2877.01 44
2877.13 44
2877.25 46
2877.38 48
2877.50 51
2877.62 53
2877.75 55
2877.87 59
2877.99 63
2878.11 68
2878.24 73
2878.36 78
2878.48 80
2878.61 80
2878.73 76
2878.85 69
2878.98 60
2879.10 49
2879.22 39
2879.34 29
2879.47 23
2879.59 20
2879.71 21
2879.84 24
2879.96 31
2880.08 39
2880.21 48
2880.33 57
2880.45 66
2880.57 73
2880.70 78
2880.82 82
2880.94 83
2881.07 83
2881.19 80
2881.31 77
2881.44 73
2881.56 70
2881.68 66
2881.80 63
2881.93 60
2882.05 57
2882.17 54
2882.30 52
2882.42 51
2882.54 52
2882.67 54
2882.79 59
2882.91 66
2883.03 72
2883.16 78
2883.28 83
2883.40 85
2883.53 85
2883.65 82
2883.77 79
2883.90 75
2884.02 71
2884.14 69
2884.27 66
2884.39 65
2884.51 63
2884.63 62
2884.76 60
2884.88 58
2885.00 57
2885.13 58
2885.25 59
2885.37 62
2885.50 65
2885.62 68
2885.74 69
2885.87 70
2885.99 69
2886.11 67
2886.23 65
2886.36 62
2886.48 59
2886.60 57
2886.73 55
2886.85 54
2886.97 54
2887.10 55
2887.22 58
2887.34 62
2887.47 68
2887.59 74
2887.71 80
2887.84 87
2887.96 92
2888.08 96
2888.21 97
2888.33 97
2888.45 95
2888.57 92
2888.70 88
2888.82 84
2888.94 82
2889.07 81
2889.19 82
2889.31 84
2889.44 87
2889.56 89
2889.68 90
2889.81 90
2889.93 88
2890.05 85
2890.18 81
2890.30 78
2890.42 74
2890.55 69
2890.67 65
2890.79 60
2890.92 54
2891.04 48
2891.16 42
2891.28 39
2891.41 38
2891.53 41
2891.65 46
2891.78 53
2891.90 60
2892.02 65
2892.15 68
2892.27 68
2892.39 65
2892.52 60
2892.64 55
2892.76 50
2892.89 47
2893.01 45
2893.13 45
2893.26 45
2893.38 44
2893.50 43
2893.63 40
2893.75 35
2893.87 30
2894.00 26
2894.12 21
2894.24 18
2894.37 16
2894.49 15
2894.61 16
2894.74 18
2894.86 21
2894.98 25
2895.11 30
2895.23 34
2895.35 38
2895.48 39
2895.60 38
2895.72 34
2895.85 29
2895.97 23
2896.09 17
2896.22 13
2896.34 12
2896.46 13
2896.59 17
2896.71 24
2896.83 30
2896.96 37
2897.08 42
2897.20 45
2897.33 46
2897.45 45
2897.57 43
2897.70 41
2897.82 39
2897.94 38
2898.07 37
2898.19 38
2898.31 39
2898.44 41
2898.56 41
2898.68 40
2898.81 38
2898.93 35
2899.05 30
2899.18 26
2899.30 21
2899.42 19
2899.55 17
2899.67 16
2899.79 17
2899.92 17
2900.04 17
2900.16 16
2900.29 15
2900.41 14
2900.53 13
2900.66 11
2900.78 10
2900.90 10
2901.03 10
2901.15 10
2901.27 12
2901.40 14
2901.52 18
2901.65 23
2901.77 29
2901.89 34
2902.02 39
2902.14 43
2902.26 46
2902.39 47
2902.51 46
2902.63 45
2902.76 42
2902.88 39
2903.00 36
2903.13 33
2903.25 31
2903.37 31
2903.50 32
2903.62 36
2903.74 41
2903.87 47
2903.99 54
2904.11 61
2904.24 67
2904.36 71
2904.49 74
2904.61 76
2904.73 77
2904.86 78
2904.98 78
2905.10 79
2905.23 79
2905.35 80
2905.47 81
2905.60 84
2905.72 88
2905.84 92
2905.97 97
2906.09 102
2906.21 106
2906.34 107
2906.46 107
2906.59 105
2906.71 102
2906.83 99
2906.96 96
2907.08 95
2907.20 94
2907.33 95
2907.45 96
2907.57 96
2907.70 95
2907.82 93
2907.94 89
2908.07 84
2908.19 79
2908.32 75
2908.44 72
2908.56 70
2908.69 70
2908.81 70
2908.93 70
2909.06 69
2909.18 68
2909.30 67
2909.43 65
2909.55 64
2909.67 63
2909.80 63
2909.92 62
2910.05 61
2910.17 59
2910.29 56
2910.42 53
2910.54 50
2910.66 49
2910.79 49
2910.91 50
2911.03 53
2911.16 58
2911.28 63
2911.41 68
2911.53 72
2911.65 74
2911.78 74
2911.90 73
2912.02 69
2912.15 63
2912.27 57
2912.40 50
2912.52 44
2912.64 39
2912.77 36
2912.89 35
2913.01 36
2913.14 38
2913.26 42
2913.38 47
2913.51 50
2913.63 52
2913.76 52
2913.88 50
2914.00 46
2914.13 42
2914.25 39
2914.37 39
2914.50 40
2914.62 43
2914.75 47
2914.87 51
2914.99 52
2915.12 52
2915.24 50
2915.36 46
2915.49 43
2915.61 39
2915.74 36
2915.86 35
2915.98 34
2916.11 34
2916.23 34
2916.35 35
2916.48 36
2916.60 38
2916.73 39
2916.85 41
2916.97 42
2917.10 41
2917.22 39
2917.34 36
2917.47 32
2917.59 27
2917.72 23
2917.84 19
2917.96 18
2918.09 18
2918.21 20
2918.33 24
2918.46 29
2918.58 36
2918.71 43
2918.83 49
2918.95 55
2919.08 57
2919.20 58
2919.33 55
2919.45 51
2919.57 45
2919.70 38
2919.82 32
2919.94 27
2920.07 23
2920.19 20
2920.32 20
2920.44 21
2920.56 24
2920.69 29
2920.81 35
2920.94 41
2921.06 46
2921.18 48
2921.31 48
2921.43 46
2921.55 42
2921.68 37
2921.80 32
2921.93 28
2922.05 26
2922.17 25
2922.30 24
2922.42 25
2922.55 26
2922.67 28
2922.79 29
2922.92 31
2923.04 32
2923.17 33
2923.29 32
2923.41 30
2923.54 27
2923.66 23
2923.78 20
2923.91 17
2924.03 16
2924.16 16
2924.28 17
2924.40 19
2924.53 20
2924.65 22
2924.78 24
2924.90 26
2925.02 28
2925.15 31
2925.27 35
2925.40 39
2925.52 44
2925.64 49
2925.77 54
2925.89 58
2926.02 61
2926.14 62
2926.26 62
2926.39 60
2926.51 58
2926.64 57
2926.76 57
2926.88 59
2927.01 64
2927.13 72
2927.26 81
2927.38 91
2927.50 100
2927.63 108
2927.75 114
2927.88 117
2928.00 119
2928.12 121
2928.25 122
2928.37 125
2928.50 127
2928.62 130
2928.74 134
2928.87 137
2928.99 139
2929.12 141
2929.24 140
2929.36 139
2929.49 137
2929.61 134
2929.74 130
2929.86 127
2929.98 125
2930.11 122
2930.23 120
2930.36 117
2930.48 114
2930.60 109
2930.73 103
2930.85 96
2930.98 90
2931.10 84
2931.22 81
2931.35 79
2931.47 79
2931.60 81
2931.72 83
2931.85 84
2931.97 84
2932.09 82
2932.22 79
2932.34 76
2932.47 73
2932.59 71
2932.71 70
2932.84 72
2932.96 75
2933.09 78
2933.21 80
2933.33 81
2933.46 80
2933.58 77
2933.71 72
2933.83 65
2933.95 58
2934.08 50
2934.20 42
2934.33 35
2934.45 29
2934.58 23
2934.70 17
2934.82 11
2934.95 5
2935.07 0
2935.20 0
2935.32 0
2935.44 0
2935.57 0
2935.69 0
2935.82 0
2935.94 0
2936.07 2
2936.19 7
2936.31 11
2936.44 14
2936.56 15
2936.69 16
2936.81 16
2936.93 17
2937.06 18
2937.18 19
2937.31 21
2937.43 23
2937.56 24
2937.68 25
2937.80 27
2937.93 28
2938.05 30
2938.18 33
2938.30 36
2938.43 38
2938.55 40
2938.67 42
2938.80 42
2938.92 42
2939.05 41
2939.17 40
2939.30 39
2939.42 38
2939.54 36
2939.67 34
2939.79 32
2939.92 29
2940.04 27
2940.17 25
2940.29 25
2940.41 27
2940.54 31
2940.66 35
2940.79 40
2940.91 43
2941.03 45
2941.16 46
2941.28 46
2941.41 46
2941.53 45
2941.66 45
2941.78 44
2941.91 43
2942.03 41
2942.15 39
2942.28 36
2942.40 33
2942.53 30
2942.65 27
2942.78 23
2942.90 19
2943.02 14
2943.15 9
2943.27 5
2943.40 1
2943.52 0
2943.65 0
2943.77 0
2943.89 0
2944.02 0
2944.14 1
2944.27 1
2944.39 0
2944.52 0
2944.64 0
2944.76 0
2944.89 0
2945.01 3
2945.14 8
2945.26 15
2945.39 23
2945.51 31
2945.64 38
2945.76 44
2945.88 49
2946.01 52
2946.13 53
2946.26 53
2946.38 53
2946.51 53
2946.63 52
2946.75 52
2946.88 52
2947.00 52
2947.13 52
2947.25 51
2947.38 51
2947.50 51
2947.63 51
2947.75 51
2947.87 52
2948.00 52
2948.12 53
2948.25 53
2948.37 53
2948.50 53
2948.62 54
2948.75 55
2948.87 57
2948.99 59
2949.12 62
2949.24 64
2949.37 65
2949.49 64
2949.62 61
2949.74 56
2949.87 49
2949.99 42
2950.11 34
2950.24 29
2950.36 25
2950.49 23
2950.61 24
2950.74 25
2950.86 27
2950.99 28
2951.11 29
2951.24 30
2951.36 29
2951.48 29
2951.61 29
2951.73 29
2951.86 29
2951.98 29
2952.11 28
2952.23 27
2952.36 26
2952.48 25
2952.60 24
2952.73 25
2952.85 26
2952.98 29
2953.10 32
2953.23 37
2953.35 42
2953.48 47
2953.60 51
2953.73 55
2953.85 57
2953.97 58
2954.10 57
2954.22 56
2954.35 56
2954.47 56
2954.60 57
2954.72 60
2954.85 63
2954.97 67
2955.10 69
2955.22 71
2955.35 72
2955.47 72
2955.59 73
2955.72 75
2955.84 78
2955.97 82
2956.09 87
2956.22 93
2956.34 97
2956.47 99
2956.59 98
2956.72 94
2956.84 87
2956.97 77
2957.09 67
2957.21 56
2957.34 47
2957.46 40
2957.59 35
2957.71 34
2957.84 35
2957.96 37
2958.09 40
2958.21 43
2958.34 46
2958.46 48
2958.59 49
2958.71 51
2958.83 53
2958.96 56
2959.08 59
2959.21 63
2959.33 67
2959.46 71
2959.58 74
2959.71 77
2959.83 79
2959.96 81
2960.08 82
2960.21 83
2960.33 81
2960.46 78
2960.58 73
2960.70 65
2960.83 57
2960.95 49
2961.08 43
2961.20 40
2961.33 40
2961.45 43
2961.58 47
2961.70 50
2961.83 53
2961.95 52
2962.08 49
2962.20 45
2962.33 40
2962.45 36
2962.58 35
2962.70 36
2962.83 39
2962.95 43
2963.07 47
2963.20 50
2963.32 52
2963.45 53
2963.57 54
2963.70 55
2963.82 55
2963.95 56
2964.07 57
2964.20 58
2964.32 58
2964.45 59
2964.57 60
2964.70 61
2964.82 63
2964.95 66
2965.07 68
2965.20 71
2965.32 73
2965.45 76
2965.57 78
2965.70 80
2965.82 82
2965.94 83
2966.07 83
2966.19 80
2966.32 74
2966.44 65
2966.57 55
2966.69 45
2966.82 36
2966.94 28
2967.07 22
2967.19 18
2967.32 16
2967.44 15
2967.57 14
2967.69 14
2967.82 14
2967.94 15
2968.07 16
2968.19 18
2968.32 19
2968.44 20
2968.57 20
2968.69 19
2968.82 18
2968.94 16
2969.07 15
2969.19 14
2969.32 14
2969.44 14
2969.57 15
2969.69 15
2969.82 14
2969.94 12
2970.07 11
2970.19 9
2970.31 8
2970.44 8
2970.56 10
2970.69 13
2970.81 17
2970.94 22
2971.06 26
2971.19 30
2971.31 34
2971.44 36
2971.56 38
2971.69 39
2971.81 39
2971.94 40
2972.06 42
2972.19 44
2972.31 48
2972.44 52
2972.56 57
2972.69 62
2972.81 66
2972.94 69
2973.06 72
2973.19 73
2973.31 74
2973.44 75
2973.56 76
2973.69 75
2973.81 74
2973.94 72
2974.06 68
2974.19 64
2974.31 61
2974.44 57
2974.56 55
2974.69 54
2974.81 54
2974.94 55
2975.06 55
2975.19 56
2975.31 56
2975.44 56
2975.56 56
2975.69 55
2975.81 54
2975.94 52
2976.06 51
2976.19 49
2976.31 47
2976.44 44
2976.56 42
2976.69 39
2976.81 36
2976.94 32
2977.06 28
2977.19 24
2977.31 21
2977.44 18
2977.56 17
2977.69 17
2977.81 19
2977.94 23
2978.06 29
2978.19 36
2978.31 43
2978.44 50
2978.56 56
2978.69 62
2978.81 65
2978.94 68
2979.06 70
2979.19 72
2979.31 74
2979.44 76
2979.56 76
2979.69 76
2979.82 74
2979.94 70
2980.07 65
2980.19 59
2980.32 52
2980.44 45
2980.57 39
2980.69 34
2980.82 29
2980.94 25
2981.07 22
2981.19 19
2981.32 18
2981.44 18
2981.57 19
2981.69 21
2981.82 24
2981.94 28
2982.07 31
2982.19 36
2982.32 41
2982.44 47
2982.57 54
2982.69 60
2982.82 66
2982.94 71
2983.07 73
2983.19 71
2983.32 66
2983.44 59
2983.57 49
2983.69 39
2983.82 29
2983.95 22
2984.07 17
2984.20 16
2984.32 19
2984.45 23
2984.57 28
2984.70 33
2984.82 37
2984.95 38
2985.07 37
2985.20 35
2985.32 32
2985.45 29
2985.57 28
2985.70 28
2985.82 31
2985.95 35
2986.07 41
2986.20 47
2986.32 52
2986.45 55
2986.57 56
2986.70 55
2986.83 52
2986.95 49
2987.08 46
2987.20 44
2987.33 43
2987.45 44
2987.58 44
2987.70 44
2987.83 43
2987.95 42
2988.08 39
2988.20 38
2988.33 37
2988.45 37
2988.58 39
2988.70 42
2988.83 46
2988.95 50
2989.08 55
2989.21 60
2989.33 66
2989.46 71
2989.58 76
2989.71 80
2989.83 82
2989.96 82
2990.08 80
2990.21 76
2990.33 69
2990.46 62
2990.58 53
2990.71 45
2990.83 38
2990.96 33
2991.09 31
2991.21 31
2991.34 34
2991.46 38
2991.59 43
2991.71 48
2991.84 53
2991.96 58
2992.09 64
2992.21 70
2992.34 75
2992.46 78
2992.59 78
2992.71 75
2992.84 69
2992.97 60
2993.09 50
2993.22 42
2993.34 36
2993.47 33
2993.59 34
2993.72 35
2993.84 36
2993.97 36
2994.09 35
2994.22 31
2994.35 26
2994.47 20
2994.60 14
2994.72 9
2994.85 5
2994.97 2
2995.10 1
2995.22 2
2995.35 4
2995.47 7
2995.60 9
2995.72 11
2995.85 12
2995.98 11
2996.10 9
2996.23 7
2996.35 5
2996.48 4
2996.60 5
2996.73 7
2996.85 10
2996.98 14
2997.10 16
2997.23 18
2997.36 17
2997.48 15
2997.61 11
2997.73 8
2997.86 4
2997.98 2
2998.11 0
2998.23 0
2998.36 0
2998.48 0
2998.61 0
2998.74 0
2998.86 0
2998.99 0
2999.11 0
2999.24 0
2999.36 0
2999.49 1
2999.61 3
2999.74 5
2999.87 7
2999.99 9
3000.12 11
3000.24 14
3000.37 18
3000.49 23
3000.62 29
3000.74 35
3000.87 41
3001.00 45
3001.12 46
3001.25 45
3001.37 43
3001.50 39
3001.62 36
3001.75 34
3001.87 33
3002.00 33
3002.13 34
3002.25 35
3002.38 35
3002.50 35
3002.63 33
3002.75 32
3002.88 31
3003.00 31
3003.13 31
3003.26 33
3003.38 35
3003.51 36
3003.63 36
3003.76 35
3003.88 33
3004.01 30
3004.14 27
3004.26 24
3004.39 24
3004.51 24
3004.64 26
3004.76 28
3004.89 30
3005.01 31
3005.14 32
3005.27 33
3005.39 35
3005.52 38
3005.64 42
3005.77 48
3005.89 53
3006.02 58
3006.15 61
3006.27 60
3006.40 58
3006.52 52
3006.65 46
3006.77 39
3006.90 33
3007.02 29
3007.15 26
3007.28 24
3007.40 24
3007.53 24
3007.65 24
3007.78 24
3007.90 24
3008.03 23
3008.16 22
3008.28 20
3008.41 19
3008.53 18
3008.66 18
3008.78 17
3008.91 17
3009.04 17
3009.16 17
3009.29 17
3009.41 18
3009.54 18
3009.66 20
3009.79 22
3009.92 25
3010.04 28
3010.17 31
3010.29 33
3010.42 35
3010.54 35
3010.67 34
3010.80 31
3010.92 27
3011.05 22
3011.17 16
3011.30 10
3011.43 5
3011.55 1
3011.68 0
3011.80 1
3011.93 2
3012.05 4
3012.18 6
3012.31 7
3012.43 6
3012.56 4
3012.68 3
3012.81 1
3012.93 0
3013.06 0
3013.19 0
3013.31 0
3013.44 0
3013.56 0
3013.69 0
3013.82 0
3013.94 0
3014.07 0
3014.19 2
3014.32 6
3014.44 11
3014.57 15
3014.70 18
3014.82 19
3014.95 17
3015.07 14
3015.20 11
3015.33 8
3015.45 8
3015.58 9
3015.70 13
3015.83 19
3015.95 25
3016.08 33
3016.21 39
3016.33 46
3016.46 50
3016.58 54
3016.71 55
3016.84 54
3016.96 51
3017.09 45
3017.21 38
3017.34 30
3017.47 23
3017.59 15
3017.72 9
3017.84 4
3017.97 1
3018.09 0
3018.22 0
3018.35 0
3018.47 0
3018.60 2
3018.72 6
3018.85 10
3018.98 15
3019.10 19
3019.23 22
3019.35 25
3019.48 27
3019.61 28
3019.73 28
3019.86 28
3019.98 26
3020.11 24
3020.24 21
3020.36 17
3020.49 13
3020.61 9
3020.74 6
3020.87 4
3020.99 4
3021.12 5
3021.24 7
3021.37 11
3021.50 14
3021.62 16
3021.75 18
3021.87 20
3022.00 22
3022.12 24
3022.25 26
3022.38 30
3022.50 34
3022.63 39
3022.75 44
3022.88 48
3023.01 51
3023.13 53
3023.26 55
3023.39 55
3023.51 55
3023.64 55
3023.76 55
3023.89 55
3024.02 54
3024.14 55
3024.27 55
3024.39 57
3024.52 59
3024.65 62
3024.77 66
3024.90 71
3025.02 77
3025.15 84
3025.28 92
3025.40 99
3025.53 104
3025.65 107
3025.78 107
3025.91 103
3026.03 96
3026.16 86
3026.28 74
3026.41 62
3026.54 51
3026.66 43
3026.79 38
3026.91 36
3027.04 36
3027.17 38
3027.29 40
3027.42 42
3027.55 42
3027.67 41
3027.80 39
3027.92 36
3028.05 33
3028.18 30
3028.30 28
3028.43 26
3028.55 25
3028.68 25
3028.81 25
3028.93 25
3029.06 27
3029.18 30
3029.31 33
3029.44 36
3029.56 39
3029.69 40
3029.82 41
3029.94 41
3030.07 42
3030.19 45
3030.32 50
3030.45 58
3030.57 66
3030.70 75
3030.82 81
3030.95 84
3031.08 83
3031.20 78
3031.33 70
3031.46 60
3031.58 49
3031.71 40
3031.83 31
3031.96 24
3032.09 18
3032.21 14
3032.34 10
3032.47 8
3032.59 7
3032.72 5
3032.84 4
3032.97 3
3033.10 1
3033.22 0
3033.35 0
3033.47 0
3033.60 0
3033.73 0
3033.85 1
3033.98 6
3034.11 10
3034.23 15
3034.36 19
3034.48 22
3034.61 23
3034.74 23
3034.86 21
3034.99 17
3035.12 12
3035.24 6
3035.37 0
3035.49 0
3035.62 0
3035.75 0
3035.87 0
3036.00 0
3036.13 0
3036.25 1
3036.38 3
3036.51 4
3036.63 5
3036.76 5
3036.88 5
3037.01 6
3037.14 7
3037.26 9
3037.39 12
3037.52 15
3037.64 17
3037.77 18
3037.89 19
3038.02 18
3038.15 17
3038.27 16
3038.40 15
3038.53 14
3038.65 15
3038.78 17
3038.91 20
3039.03 23
3039.16 26
3039.28 28
3039.41 31
3039.54 32
3039.66 33
3039.79 34
3039.92 34
3040.04 33
3040.17 30
3040.30 26
3040.42 21
3040.55 16
3040.67 11
3040.80 8
3040.93 8
3041.05 11
3041.18 16
3041.31 23
3041.43 30
3041.56 38
3041.69 43
3041.81 46
3041.94 47
3042.06 46
3042.19 43
3042.32 39
3042.44 34
3042.57 28
3042.70 22
3042.82 15
3042.95 9
3043.08 4
3043.20 0
3043.33 0
3043.46 0
3043.58 1
3043.71 5
3043.83 10
3043.96 15
3044.09 20
3044.21 25
3044.34 30
3044.47 33
3044.59 36
3044.72 37
3044.85 37
3044.97 38
3045.10 38
3045.23 39
3045.35 41
3045.48 43
3045.61 45
3045.73 46
3045.86 45
3045.98 43
3046.11 38
3046.24 33
3046.36 27
3046.49 22
3046.62 19
3046.74 18
3046.87 18
3047.00 18
3047.12 19
3047.25 20
3047.38 19
3047.50 17
3047.63 14
3047.76 10
3047.88 5
3048.01 2
3048.14 0
3048.26 0
3048.39 0
3048.51 0
3048.64 2
3048.77 6
3048.89 9
3049.02 13
3049.15 16
3049.27 19
3049.40 21
3049.53 24
3049.65 27
3049.78 31
3049.91 34
3050.03 37
3050.16 38
3050.29 38
3050.41 37
3050.54 33
3050.67 28
3050.79 22
3050.92 15
3051.05 9
3051.17 4
3051.30 2
3051.43 2
3051.55 4
3051.68 9
3051.81 15
3051.93 22
3052.06 29
3052.19 35
3052.31 41
3052.44 46
3052.57 51
3052.69 55
3052.82 58
3052.95 61
3053.07 63
3053.20 65
3053.33 67
3053.45 69
3053.58 71
3053.71 73
3053.83 75
3053.96 77
3054.09 77
3054.21 77
3054.34 75
3054.47 73
3054.59 70
3054.72 66
3054.85 62
3054.97 57
3055.10 50
3055.23 42
3055.35 34
3055.48 25
3055.61 17
3055.73 10
3055.86 7
3055.99 6
3056.11 8
3056.24 13
3056.37 19
3056.49 26
3056.62 32
3056.75 38
3056.87 42
3057.00 45
3057.13 47
3057.25 48
3057.38 50
3057.51 52
3057.63 55
3057.76 58
3057.89 62
3058.01 66
3058.14 69
3058.27 71
3058.39 71
3058.52 67
3058.65 61
3058.77 52
3058.90 41
3059.03 29
3059.15 19
3059.28 10
3059.41 4
3059.53 1
3059.66 0
3059.79 0
3059.91 0
3060.04 0
3060.17 0
3060.29 0
3060.42 0
3060.55 0
3060.68 0
3060.80 0
3060.93 2
3061.06 5
3061.18 8
3061.31 9
3061.44 9
3061.56 8
3061.69 6
3061.82 4
3061.94 3
3062.07 3
3062.20 4
3062.32 7
3062.45 10
3062.58 14
3062.70 17
3062.83 19
3062.96 19
3063.08 17
3063.21 13
3063.34 9
3063.47 5
3063.59 1
3063.72 0
3063.85 0
3063.97 0
3064.10 0
3064.23 1
3064.35 6
3064.48 12
3064.61 19
3064.73 27
3064.86 34
3064.99 42
3065.11 49
3065.24 56
3065.37 61
3065.50 66
3065.62 70
3065.75 72
3065.88 74
3066.00 76
3066.13 77
3066.26 79
3066.38 81
3066.51 84
3066.64 87
3066.76 90
3066.89 94
3067.02 98
3067.15 102
3067.27 105
3067.40 109
3067.53 111
3067.65 114
3067.78 116
3067.91 119
3068.03 121
3068.16 124
3068.29 127
3068.41 129
3068.54 131
3068.67 132
3068.80 131
3068.92 128
3069.05 124
3069.18 118
3069.30 110
3069.43 102
3069.56 93
3069.68 85
3069.81 77
3069.94 70
3070.07 65
3070.19 61
3070.32 59
3070.45 59
3070.57 60
3070.70 63
3070.83 67
3070.95 71
3071.08 75
3071.21 79
3071.34 82
3071.46 84
3071.59 84
3071.72 83
3071.84 81
3071.97 79
3072.10 77
3072.22 74
3072.35 72
3072.48 70
3072.61 67
3072.73 64
3072.86 60
3072.99 55
3073.11 50
3073.24 44
3073.37 39
3073.49 34
3073.62 30
3073.75 27
3073.88 26
3074.00 25
3074.13 26
3074.26 26
3074.38 27
3074.51 29
3074.64 30
3074.77 31
3074.89 33
3075.02 35
3075.15 37
3075.27 39
3075.40 41
3075.53 41
3075.66 41
3075.78 40
3075.91 39
3076.04 37
3076.16 35
3076.29 33
3076.42 30
3076.55 28
3076.67 24
3076.80 20
3076.93 15
3077.05 11
3077.18 6
3077.31 2
3077.44 0
3077.56 0
3077.69 0
3077.82 1
3077.94 5
3078.07 9
3078.20 14
3078.33 19
3078.45 24
3078.58 28
3078.71 32
3078.83 34
3078.96 35
3079.09 34
3079.22 32
3079.34 29
3079.47 24
3079.60 21
3079.72 17
3079.85 15
3079.98 14
3080.11 14
3080.23 15
3080.36 15
3080.49 15
3080.61 15
3080.74 15
3080.87 14
3081.00 14
3081.12 14
3081.25 15
3081.38 17
3081.51 19
3081.63 22
3081.76 25
3081.89 28
3082.01 29
3082.14 31
3082.27 31
3082.40 32
3082.52 33
3082.65 35
3082.78 37
3082.90 40
3083.03 43
3083.16 44
3083.29 45
3083.41 45
3083.54 43
3083.67 41
3083.80 38
3083.92 35
3084.05 32
3084.18 30
3084.30 29
3084.43 30
3084.56 34
3084.69 39
3084.81 44
3084.94 50
3085.07 54
3085.20 57
3085.32 58
3085.45 56
3085.58 54
3085.70 50
3085.83 48
3085.96 47
3086.09 47
3086.21 47
3086.34 49
3086.47 50
3086.60 50
3086.72 49
3086.85 48
3086.98 47
3087.11 47
3087.23 48
3087.36 50
3087.49 53
3087.61 58
3087.74 63
3087.87 67
3088.00 70
3088.12 71
3088.25 71
3088.38 68
3088.51 64
3088.63 59
3088.76 53
3088.89 46
3089.02 39
3089.14 32
3089.27 26
3089.40 19
3089.53 14
3089.65 10
3089.78 7
3089.91 6
3090.04 7
3090.16 9
3090.29 12
3090.42 16
3090.54 20
3090.67 24
3090.80 26
3090.93 27
3091.05 27
3091.18 25
3091.31 23
3091.44 21
3091.56 20
3091.69 18
3091.82 17
3091.95 16
3092.07 14
3092.20 12
3092.33 9
3092.46 6
3092.58 2
3092.71 0
3092.84 0
3092.97 0
3093.09 0
3093.22 0
3093.35 0
3093.48 0
3093.60 0
3093.73 2
3093.86 5
3093.99 10
3094.11 16
3094.24 23
3094.37 29
3094.50 35
3094.62 40
3094.75 43
3094.88 45
3095.01 46
3095.13 45
3095.26 44
3095.39 41
3095.52 36
3095.64 30
3095.77 23
3095.90 15
3096.03 7
3096.15 0
3096.28 0
3096.41 0
3096.54 0
3096.66 0
3096.79 0
3096.92 0
3097.05 0
3097.17 0
3097.30 3
3097.43 7
3097.56 10
3097.68 12
3097.81 14
3097.94 15
3098.07 16
3098.19 16
3098.32 18
3098.45 20
3098.58 23
3098.70 27
3098.83 32
3098.96 36
3099.09 40
3099.22 44
3099.34 48
3099.47 51
3099.60 56
3099.73 60
3099.85 65
3099.98 70
3100.11 73
3100.24 76
3100.36 78
3100.49 78
3100.62 78
3100.75 77
3100.87 75
3101.00 72
3101.13 68
3101.26 63
3101.38 57
3101.51 51
3101.64 44
3101.77 37
3101.90 30
3102.02 25
3102.15 21
3102.28 18
3102.41 17
3102.53 17
3102.66 17
3102.79 16
3102.92 16
3103.04 15
3103.17 14
3103.30 14
3103.43 15
3103.55 18
3103.68 23
3103.81 29
3103.94 36
3104.07 44
3104.19 52
3104.32 59
3104.45 65
3104.58 69
3104.70 71
3104.83 72
3104.96 71
3105.09 71
3105.21 70
3105.34 71
3105.47 73
3105.60 76
3105.73 79
3105.85 81
3105.98 82
3106.11 80
3106.24 76
3106.36 70
3106.49 64
3106.62 58
3106.75 53
3106.88 51
3107.00 51
3107.13 52
3107.26 54
3107.39 57
3107.51 59
3107.64 59
3107.77 59
3107.90 58
3108.03 57
3108.15 55
3108.28 52
3108.41 50
3108.54 48
3108.66 48
3108.79 48
3108.92 50
3109.05 52
3109.18 55
3109.30 57
3109.43 58
3109.56 57
3109.69 55
3109.81 52
3109.94 48
3110.07 45
3110.20 43
3110.33 43
3110.45 45
3110.58 49
3110.71 55
3110.84 60
3110.96 65
3111.09 68
3111.22 70
3111.35 71
3111.48 70
3111.60 69
3111.73 68
3111.86 69
3111.99 71
3112.12 74
3112.24 77
3112.37 80
3112.50 82
3112.63 82
3112.75 82
3112.88 80
3113.01 79
3113.14 78
3113.27 77
3113.39 75
3113.52 74
3113.65 72
3113.78 70
3113.91 67
3114.03 63
3114.16 59
3114.29 53
3114.42 46
3114.55 38
3114.67 29
3114.80 20
3114.93 13
3115.06 7
3115.18 4
3115.31 4
3115.44 6
3115.57 10
3115.70 16
3115.82 22
3115.95 27
3116.08 31
3116.21 33
3116.34 32
3116.46 30
3116.59 25
3116.72 19
3116.85 13
3116.98 7
3117.10 2
3117.23 0
3117.36 0
3117.49 0
3117.62 0
3117.74 1
3117.87 1
3118.00 2
3118.13 1
3118.26 0
3118.38 0
3118.51 0
3118.64 0
3118.77 0
3118.90 3
3119.02 7
3119.15 13
3119.28 19
3119.41 25
3119.54 29
3119.66 31
3119.79 30
3119.92 28
3120.05 24
3120.18 20
3120.30 17
3120.43 15
3120.56 16
3120.69 17
3120.82 20
3120.94 22
3121.07 23
3121.20 23
3121.33 24
3121.46 24
3121.58 25
3121.71 26
3121.84 29
3121.97 32
3122.10 37
3122.22 42
3122.35 47
3122.48 52
3122.61 57
3122.74 61
3122.86 64
3122.99 66
3123.12 67
3123.25 68
3123.38 67
3123.51 67
3123.63 66
3123.76 64
3123.89 62
3124.02 58
3124.15 52
3124.27 45
3124.40 37
3124.53 28
3124.66 19
3124.79 12
3124.91 7
3125.04 3
3125.17 0
3125.30 0
3125.43 0
3125.56 0
3125.68 0
3125.81 0
3125.94 0
3126.07 0
3126.20 0
3126.32 2
3126.45 4
3126.58 7
3126.71 12
3126.84 18
3126.96 25
3127.09 32
3127.22 39
3127.35 46
3127.48 51
3127.61 54
3127.73 56
3127.86 58
3127.99 60
3128.12 63
3128.25 67
3128.37 71
3128.50 75
3128.63 77
3128.76 79
3128.89 80
3129.02 80
3129.14 79
3129.27 78
3129.40 78
3129.53 77
3129.66 76
3129.79 75
3129.91 73
3130.04 71
3130.17 69
3130.30 68
3130.43 67
3130.55 67
3130.68 68
3130.81 70
3130.94 73
3131.07 77
3131.20 82
3131.32 86
3131.45 89
3131.58 91
3131.71 92
3131.84 92
3131.97 89
3132.09 86
3132.22 82
3132.35 78
3132.48 75
3132.61 73
3132.74 73
3132.86 73
3132.99 73
3133.12 72
3133.25 71
3133.38 69
3133.50 66
3133.63 64
3133.76 63
3133.89 64
3134.02 68
3134.15 74
3134.27 81
3134.40 88
3134.53 94
3134.66 98
3134.79 99
3134.92 98
3135.04 95
3135.17 92
3135.30 88
3135.43 85
3135.56 82
3135.69 80
3135.81 79
3135.94 78
3136.07 76
3136.20 75
3136.33 73
3136.46 70
3136.58 67
3136.71 63
3136.84 59
3136.97 55
3137.10 52
3137.23 50
3137.35 49
3137.48 50
3137.61 52
3137.74 55
3137.87 57
3138.00 59
3138.13 59
3138.25 57
3138.38 54
3138.51 52
3138.64 50
3138.77 51
3138.90 54
3139.02 60
3139.15 68
3139.28 75
3139.41 81
3139.54 85
3139.67 85
3139.79 81
3139.92 75
3140.05 67
3140.18 58
3140.31 49
3140.44 42
3140.57 36
3140.69 33
3140.82 31
3140.95 31
3141.08 33
3141.21 35
3141.34 36
3141.46 37
3141.59 36
3141.72 34
3141.85 31
3141.98 29
3142.11 26
3142.24 25
3142.36 24
3142.49 24
3142.62 25
3142.75 26
3142.88 27
3143.01 28
3143.13 30
3143.26 33
3143.39 36
3143.52 40
3143.65 45
3143.78 49
3143.91 53
3144.03 56
3144.16 58
3144.29 60
3144.42 60
3144.55 59
3144.68 57
3144.81 53
3144.93 49
3145.06 43
3145.19 36
3145.32 29
3145.45 23
3145.58 16
3145.71 11
3145.83 6
3145.96 3
3146.09 1
3146.22 1
3146.35 2
3146.48 6
3146.61 11
3146.73 17
3146.86 24
3146.99 29
3147.12 33
3147.25 35
3147.38 34
3147.51 31
3147.63 27
3147.76 22
3147.89 18
3148.02 16
3148.15 15
3148.28 16
3148.41 18
3148.53 21
3148.66 24
3148.79 26
3148.92 28
3149.05 29
3149.18 30
3149.31 31
3149.43 31
3149.56 32
3149.69 33
3149.82 34
3149.95 35
3150.08 36
3150.21 36
3150.33 35
3150.46 34
3150.59 33
3150.72 33
3150.85 33
3150.98 34
3151.11 35
3151.24 36
3151.36 36
3151.49 36
3151.62 35
3151.75 33
3151.88 33
3152.01 34
3152.14 36
3152.26 41
3152.39 47
3152.52 53
3152.65 59
3152.78 63
3152.91 66
3153.04 67
3153.17 66
3153.29 64
3153.42 63
3153.55 61
3153.68 60
3153.81 59
3153.94 58
3154.07 56
3154.20 54
3154.32 51
3154.45 47
3154.58 43
3154.71 40
3154.84 37
3154.97 36
3155.10 35
3155.23 37
3155.35 40
3155.48 43
3155.61 47
3155.74 51
3155.87 53
3156.00 53
3156.13 51
3156.26 48
3156.38 45
3156.51 42
3156.64 40
3156.77 41
3156.90 43
3157.03 46
3157.16 48
3157.29 50
3157.41 50
3157.54 49
3157.67 46
3157.80 44
3157.93 43
3158.06 43
3158.19 44
3158.32 47
3158.44 49
3158.57 50
3158.70 50
3158.83 48
3158.96 45
3159.09 43
3159.22 41
3159.35 40
3159.48 39
3159.60 38
3159.73 37
3159.86 35
3159.99 32
3160.12 28
3160.25 25
3160.38 23
3160.51 22
3160.63 23
3160.76 23
3160.89 24
3161.02 24
3161.15 24
3161.28 23
3161.41 22
3161.54 21
3161.67 22
3161.79 24
3161.92 26
3162.05 30
3162.18 33
3162.31 36
3162.44 38
3162.57 40
3162.70 41
3162.83 42
3162.95 42
3163.08 42
3163.21 41
3163.34 40
3163.47 40
3163.60 41
3163.73 43
3163.86 46
3163.99 50
3164.11 55
3164.24 59
3164.37 63
3164.50 64
3164.63 63
3164.76 59
3164.89 54
3165.02 49
3165.15 44
3165.28 41
3165.40 39
3165.53 41
3165.66 44
3165.79 50
3165.92 57
3166.05 64
3166.18 71
3166.31 78
3166.44 83
3166.56 86
3166.69 88
3166.82 88
3166.95 86
3167.08 82
3167.21 78
3167.34 73
3167.47 68
3167.60 64
3167.73 62
3167.85 61
3167.98 61
3168.11 64
3168.24 67
3168.37 71
3168.50 75
3168.63 79
3168.76 83
3168.89 86
3169.02 87
3169.14 87
3169.27 86
3169.40 83
3169.53 80
3169.66 76
3169.79 72
3169.92 69
3170.05 67
3170.18 66
3170.31 65
3170.44 65
3170.56 64
3170.69 64
3170.82 64
3170.95 64
3171.08 65
3171.21 68
3171.34 71
3171.47 75
3171.60 79
3171.73 83
3171.85 86
3171.98 88
3172.11 89
3172.24 91
3172.37 93
3172.50 96
3172.63 100
3172.76 105
3172.89 109
3173.02 112
3173.15 112
3173.28 109
3173.40 105
3173.53 100
3173.66 95
3173.79 90
3173.92 86
3174.05 82
3174.18 79
3174.31 76
3174.44 73
3174.57 68
3174.70 64
3174.82 59
3174.95 54
3175.08 50
3175.21 49
3175.34 49
3175.47 52
3175.60 58
3175.73 66
3175.86 76
3175.99 86
3176.12 95
3176.25 101
3176.37 104
3176.50 103
3176.63 98
3176.76 90
3176.89 81
3177.02 72
3177.15 65
3177.28 60
3177.41 57
3177.54 55
3177.67 54
3177.80 53
3177.92 52
3178.05 48
3178.18 44
3178.31 38
3178.44 32
3178.57 25
3178.70 19
3178.83 14
3178.96 10
3179.09 8
3179.22 8
3179.35 8
3179.48 10
3179.60 12
3179.73 14
3179.86 17
3179.99 20
3180.12 23
3180.25 27
3180.38 31
3180.51 36
3180.64 39
3180.77 42
3180.90 44
3181.03 44
3181.16 44
3181.29 43
3181.41 40
3181.54 38
3181.67 34
3181.80 30
3181.93 26
3182.06 22
3182.19 19
3182.32 16
3182.45 16
3182.58 17
3182.71 21
3182.84 26
3182.97 32
3183.10 38
3183.22 43
3183.35 45
3183.48 46
3183.61 44
3183.74 42
3183.87 41
3184.00 41
3184.13 43
3184.26 47
3184.39 53
3184.52 60
3184.65 68
3184.78 75
3184.91 82
3185.04 89
3185.16 95
3185.29 101
3185.42 106
3185.55 111
3185.68 116
3185.81 119
3185.94 121
3186.07 123
3186.20 124
3186.33 124
3186.46 124
3186.59 123
3186.72 122
3186.85 120
3186.98 118
3187.11 116
3187.23 115
3187.36 115
3187.49 116
3187.62 117
3187.75 119
3187.88 121
3188.01 122
3188.14 122
3188.27 120
3188.40 117
3188.53 111
3188.66 105
3188.79 97
3188.92 89
3189.05 82
3189.18 75
3189.31 70
3189.43 66
3189.56 64
3189.69 62
3189.82 62
3189.95 61
3190.08 59
3190.21 57
3190.34 55
3190.47 53
3190.60 50
3190.73 48
3190.86 45
3190.99 43
3191.12 40
3191.25 36
3191.38 31
3191.51 25
3191.64 18
3191.77 12
3191.89 7
3192.02 6
3192.15 9
3192.28 15
3192.41 25
3192.54 37
3192.67 48
3192.80 58
3192.93 65
3193.06 67
3193.19 65
3193.32 59
3193.45 50
3193.58 39
3193.71 28
3193.84 16
3193.97 6
3194.10 0
3194.23 0
3194.36 0
3194.49 0
3194.61 0
3194.74 0
3194.87 0
3195.00 3
3195.13 7
3195.26 10
3195.39 10
3195.52 10
3195.65 8
3195.78 6
3195.91 4
3196.04 2
3196.17 2
3196.30 3
3196.43 5
3196.56 8
3196.69 10
3196.82 11
3196.95 11
3197.08 9
3197.21 5
3197.34 1
3197.47 0
3197.59 0
3197.72 0
3197.85 0
3197.98 0
3198.11 0
3198.24 3
3198.37 6
3198.50 8
3198.63 9
3198.76 9
3198.89 11
3199.02 13
3199.15 16
3199.28 21
3199.41 26
3199.54 31
3199.67 36
3199.80 39
3199.93 41
3200.06 40
3200.19 38
3200.32 34
3200.45 29
3200.58 23
3200.71 18
3200.84 12
3200.97 9
3201.10 8
3201.23 8
3201.35 12
3201.48 16
3201.61 22
3201.74 29
3201.87 34
3202.00 39
3202.13 43
3202.26 46
3202.39 47
3202.52 48
3202.65 48
3202.78 47
3202.91 46
3203.04 44
3203.17 42
3203.30 40
3203.43 39
3203.56 38
3203.69 37
3203.82 37
3203.95 37
3204.08 37
3204.21 36
3204.34 36
3204.47 34
3204.60 32
3204.73 30
3204.86 27
3204.99 23
3205.12 18
3205.25 12
3205.38 7
3205.51 2
3205.64 0
3205.77 0
3205.90 0
3206.03 0
3206.15 0
3206.28 4
3206.41 10
3206.54 17
3206.67 24
3206.80 31
3206.93 37
3207.06 43
3207.19 49
3207.32 54
3207.45 58
3207.58 60
3207.71 61
3207.84 59
3207.97 56
3208.10 53
3208.23 50
3208.36 47
3208.49 47
3208.62 48
3208.75 52
3208.88 56
3209.01 61
3209.14 66
3209.27 70
3209.40 74
3209.53 77
3209.66 79
3209.79 80
3209.92 80
3210.05 80
3210.18 79
3210.31 77
3210.44 76
3210.57 74
3210.70 73
3210.83 71
3210.96 69
3211.09 67
3211.22 65
3211.35 62
3211.48 60
3211.61 59
3211.74 60
3211.87 63
3212.00 68
3212.13 74
3212.26 81
3212.39 88
3212.52 95
3212.65 99
3212.78 100
3212.91 100
3213.04 98
3213.17 95
3213.30 91
3213.43 88
3213.56 85
3213.69 80
3213.82 75
3213.95 68
3214.08 60
3214.21 50
3214.34 40
3214.47 32
3214.60 27
3214.73 26
3214.86 30
3214.99 37
3215.12 47
3215.25 57
3215.38 67
3215.51 74
3215.64 78
3215.77 80
3215.90 79
3216.03 76
3216.16 72
3216.29 67
3216.42 61
3216.55 54
3216.68 48
3216.81 42
3216.94 37
3217.07 34
3217.20 34
3217.33 34
3217.46 36
3217.59 38
3217.72 41
3217.85 43
3217.98 45
3218.11 46
3218.24 48
3218.37 49
3218.50 50
3218.63 50
3218.76 50
3218.89 49
3219.02 49
3219.15 48
3219.28 47
3219.41 46
3219.54 46
3219.67 45
3219.80 45
3219.93 45
3220.06 44
3220.19 43
3220.32 42
3220.45 40
3220.58 38
3220.71 36
3220.84 35
3220.97 34
3221.10 35
3221.23 36
3221.36 37
3221.49 39
3221.62 39
3221.75 40
3221.88 39
3222.01 39
3222.14 39
3222.27 39
3222.40 40
3222.53 41
3222.66 42
3222.79 42
3222.92 42
3223.05 41
3223.18 38
3223.31 35
3223.44 32
3223.57 29
3223.70 27
3223.83 27
3223.96 29
3224.09 32
3224.22 37
3224.35 42
3224.48 46
3224.61 49
3224.74 50
3224.87 50
3225.00 47
3225.13 44
3225.26 40
3225.39 38
3225.52 36
3225.65 35
3225.78 35
3225.91 36
3226.04 37
3226.17 38
3226.30 37
3226.43 35
3226.56 32
3226.69 28
3226.82 24
3226.95 21
3227.08 18
3227.21 16
3227.34 15
3227.47 14
3227.60 14
3227.74 13
3227.87 12
3228.00 11
3228.13 10
3228.26 9
3228.39 7
3228.52 6
3228.65 4
3228.78 2
3228.91 0
3229.04 0
3229.17 0
3229.30 0
3229.43 0
3229.56 0
3229.69 0
3229.82 0
3229.95 3
3230.08 7
3230.21 9
3230.34 12
3230.47 14
3230.60 17
3230.73 21
3230.86 26
3230.99 31
3231.12 38
3231.25 46
3231.38 54
3231.51 63
3231.64 71
3231.77 78
3231.90 83
3232.03 86
3232.16 85
3232.29 82
3232.42 77
3232.56 71
3232.69 66
3232.82 62
3232.95 60
3233.08 60
3233.21 62
3233.34 64
3233.47 66
3233.60 67
3233.73 66
3233.86 64
3233.99 61
3234.12 56
3234.25 51
3234.38 45
3234.51 41
3234.64 37
3234.77 34
3234.90 32
3235.03 31
3235.16 29
3235.29 28
3235.42 25
3235.55 23
3235.68 22
3235.81 22
3235.94 23
3236.07 27
3236.20 32
3236.34 39
3236.47 46
3236.60 53
3236.73 60
3236.86 68
3236.99 76
3237.12 84
3237.25 92
3237.38 100
3237.51 106
3237.64 110
3237.77 110
3237.90 107
3238.03 100
3238.16 90
3238.29 79
3238.42 68
3238.55 58
3238.68 51
3238.81 46
3238.94 45
3239.07 46
3239.20 48
3239.34 52
3239.47 54
3239.60 56
3239.73 55
3239.86 52
3239.99 47
3240.12 41
3240.25 34
3240.38 28
3240.51 22
3240.64 18
3240.77 17
3240.90 17
3241.03 21
3241.16 26
3241.29 32
3241.42 40
3241.55 49
3241.68 57
3241.81 64
3241.94 70
3242.08 74
3242.21 76
3242.34 75
3242.47 72
3242.60 68
3242.73 64
3242.86 59
3242.99 56
3243.12 53
3243.25 52
3243.38 51
3243.51 50
3243.64 48
3243.77 45
3243.90 41
3244.03 35
3244.16 29
3244.29 23
3244.42 18
3244.56 15
3244.69 12
3244.82 11
3244.95 10
3245.08 10
3245.21 10
3245.34 11
3245.47 13
3245.60 16
3245.73 22
3245.86 30
3245.99 40
3246.12 51
3246.25 62
3246.38 71
3246.51 77
3246.64 79
3246.78 78
3246.91 74
3247.04 68
3247.17 61
3247.30 54
3247.43 49
3247.56 44
3247.69 42
3247.82 41
3247.95 41
3248.08 41
3248.21 42
3248.34 43
3248.47 44
3248.60 44
3248.73 44
3248.87 42
3249.00 39
3249.13 35
3249.26 31
3249.39 27
3249.52 23
3249.65 20
3249.78 19
3249.91 19
3250.04 18
3250.17 18
3250.30 17
3250.43 15
3250.56 12
3250.69 9
3250.83 6
3250.96 3
3251.09 1
3251.22 0
3251.35 0
3251.48 0
3251.61 1
3251.74 1
3251.87 2
3252.00 1
3252.13 0
3252.26 0
3252.39 0
3252.52 0
3252.66 0
3252.79 0
3252.92 2
3253.05 5
3253.18 8
3253.31 10
3253.44 12
3253.57 13
3253.70 14
3253.83 15
3253.96 17
3254.09 20
3254.22 24
3254.35 27
3254.49 30
3254.62 32
3254.75 33
3254.88 33
3255.01 33
3255.14 33
3255.27 33
3255.40 33
3255.53 32
3255.66 31
3255.79 29
3255.92 26
3256.05 23
3256.19 19
3256.32 15
3256.45 12
3256.58 11
3256.71 12
3256.84 15
3256.97 19
3257.10 23
3257.23 27
3257.36 29
3257.49 29
3257.62 28
3257.76 26
3257.89 23
3258.02 19
3258.15 15
3258.28 11
3258.41 6
3258.54 2
3258.67 0
3258.80 0
3258.93 0
3259.06 1
3259.19 4
3259.33 8
3259.46 11
3259.59 14
3259.72 15
3259.85 16
3259.98 17
3260.11 19
3260.24 22
3260.37 25
3260.50 29
3260.63 33
3260.77 37
3260.90 40
3261.03 42
3261.16 43
3261.29 45
3261.42 46
3261.55 47
3261.68 47
3261.81 48
3261.94 48
3262.07 47
3262.20 46
3262.34 44
3262.47 44
3262.60 43
3262.73 44
3262.86 46
3262.99 48
3263.12 50
3263.25 53
3263.38 54
3263.51 55
3263.65 54
3263.78 51
3263.91 48
3264.04 44
3264.17 39
3264.30 34
3264.43 29
3264.56 26
3264.69 24
3264.82 23
3264.95 23
3265.09 26
3265.22 30
3265.35 35
3265.48 41
3265.61 47
3265.74 52
3265.87 55
3266.00 57
3266.13 57
3266.26 55
3266.40 53
3266.53 51
3266.66 50
3266.79 49
3266.92 50
3267.05 51
3267.18 53
3267.31 55
3267.44 58
3267.57 61
3267.71 64
3267.84 66
3267.97 68
3268.10 69
3268.23 67
3268.36 63
3268.49 57
3268.62 48
3268.75 38
3268.89 28
3269.02 18
3269.15 10
3269.28 4
3269.41 0
3269.54 0
3269.67 0
3269.80 0
3269.93 0
3270.06 0
3270.20 0
3270.33 0
3270.46 3
3270.59 6
3270.72 10
3270.85 12
3270.98 13
3271.11 13
3271.24 11
3271.38 9
3271.51 5
3271.64 2
3271.77 0
3271.90 0
3272.03 0
3272.16 0
3272.29 0
3272.42 0
3272.56 0
3272.69 0
3272.82 1
3272.95 5
3273.08 9
3273.21 13
3273.34 16
3273.47 19
3273.60 21
3273.74 21
3273.87 21
3274.00 21
3274.13 20
3274.26 20
3274.39 20
3274.52 21
3274.65 22
3274.78 23
3274.92 24
3275.05 25
3275.18 25
3275.31 24
3275.44 22
3275.57 19
3275.70 15
3275.83 12
3275.97 9
3276.10 7
3276.23 7
3276.36 8
3276.49 11
3276.62 14
3276.75 18
3276.88 22
3277.02 24
3277.15 26
3277.28 26
3277.41 24
3277.54 22
3277.67 20
3277.80 19
3277.93 18
3278.07 18
3278.20 19
3278.33 21
3278.46 24
3278.59 27
3278.72 32
3278.85 38
3278.98 44
3279.11 51
3279.25 57
3279.38 63
3279.51 68
3279.64 71
3279.77 72
3279.90 72
3280.03 71
3280.17 70
3280.30 68
3280.43 67
3280.56 66
3280.69 66
3280.82 67
3280.95 68
3281.08 71
3281.22 74
3281.35 77
3281.48 80
3281.61 81
3281.74 81
3281.87 78
3282.00 72
3282.13 65
3282.27 56
3282.40 48
3282.53 42
3282.66 37
3282.79 35
3282.92 34
3283.05 35
3283.19 35
3283.32 35
3283.45 36
3283.58 37
3283.71 38
3283.84 42
3283.97 46
3284.10 51
3284.24 57
3284.37 63
3284.50 69
3284.63 75
3284.76 80
3284.89 85
3285.02 88
3285.16 90
3285.29 91
3285.42 89
3285.55 87
3285.68 84
3285.81 80
3285.94 76
3286.08 74
3286.21 72
3286.34 71
3286.47 70
3286.60 69
3286.73 67
3286.86 65
3287.00 62
3287.13 57
3287.26 51
3287.39 45
3287.52 38
3287.65 33
3287.78 30
3287.91 30
3288.05 32
3288.18 37
3288.31 42
3288.44 48
3288.57 51
3288.70 52
3288.84 50
3288.97 46
3289.10 39
3289.23 31
3289.36 24
3289.49 18
3289.62 12
3289.76 8
3289.89 5
3290.02 2
3290.15 0
3290.28 0
3290.41 0
3290.54 0
3290.68 0
3290.81 3
3290.94 8
3291.07 15
3291.20 23
3291.33 30
3291.46 37
3291.60 42
3291.73 45
3291.86 46
3291.99 45
3292.12 41
3292.25 34
3292.39 26
3292.52 17
3292.65 8
3292.78 0
3292.91 0
3293.04 0
3293.17 0
3293.31 0
3293.44 0
3293.57 0
3293.70 0
3293.83 0
3293.96 1
3294.10 4
3294.23 7
3294.36 11
3294.49 15
3294.62 20
3294.75 24
3294.88 28
3295.02 31
3295.15 32
3295.28 32
3295.41 31
3295.54 30
3295.67 28
3295.81 26
3295.94 26
3296.07 26
3296.20 27
3296.33 28
3296.46 28
3296.60 27
3296.73 25
3296.86 22
3296.99 17
3297.12 13
3297.25 9
3297.38 6
3297.52 5
3297.65 5
3297.78 7
3297.91 10
3298.04 14
3298.17 18
3298.31 23
3298.44 27
3298.57 31
3298.70 35
3298.83 40
3298.96 44
3299.10 49
3299.23 53
3299.36 56
3299.49 57
3299.62 56
3299.75 53
3299.89 48
3300.02 42
3300.15 36
3300.28 32
3300.41 30
3300.54 31
3300.68 35
3300.81 42
3300.94 50
3301.07 58
3301.20 66
3301.33 72
3301.47 75
3301.60 75
3301.73 73
3301.86 69
3301.99 64
3302.12 58
3302.26 52
3302.39 47
3302.52 43
3302.65 39
3302.78 35
3302.92 32
3303.05 30
3303.18 27
3303.31 25
3303.44 25
3303.57 25
3303.71 26
3303.84 28
3303.97 31
3304.10 33
3304.23 34
3304.36 33
3304.50 32
3304.63 30
3304.76 29
3304.89 30
3305.02 32
3305.16 37
3305.29 42
3305.42 48
3305.55 52
3305.68 55
3305.81 55
3305.95 53
3306.08 49
3306.21 45
3306.34 41
3306.47 38
3306.60 37
3306.74 38
3306.87 41
3307.00 46
3307.13 52
3307.26 58
3307.40 63
3307.53 66
3307.66 67
3307.79 67
3307.92 66
3308.05 63
3308.19 60
3308.32 57
3308.45 53
3308.58 50
3308.71 46
3308.85 43
3308.98 39
3309.11 35
3309.24 31
3309.37 26
3309.51 22
3309.64 18
3309.77 15
3309.90 14
3310.03 14
3310.16 16
3310.30 18
3310.43 20
3310.56 19
3310.69 17
3310.82 13
3310.96 7
3311.09 1
3311.22 0
3311.35 0
3311.48 0
3311.62 0
3311.75 0
3311.88 0
3312.01 0
3312.14 0
3312.27 3
3312.41 6
3312.54 9
3312.67 10
3312.80 11
3312.93 10
3313.07 9
3313.20 7
3313.33 5
3313.46 5
3313.59 5
3313.73 5
3313.86 6
3313.99 5
3314.12 3
3314.25 0
3314.39 0
3314.52 0
3314.65 0
3314.78 0
3314.91 1
3315.05 8
3315.18 15
3315.31 22
3315.44 26
3315.57 28
3315.71 27
3315.84 24
3315.97 21
3316.10 18
3316.23 15
3316.37 14
3316.50 12
3316.63 12
3316.76 11
3316.89 10
3317.03 10
3317.16 10
3317.29 11
3317.42 12
3317.55 13
3317.69 14
3317.82 14
3317.95 13
3318.08 12
3318.21 10
3318.35 8
3318.48 6
3318.61 4
3318.74 2
3318.87 0
3319.01 0
3319.14 0
3319.27 0
3319.40 0
3319.53 0
3319.67 0
3319.80 0
3319.93 2
3320.06 4
3320.19 5
3320.33 6
3320.46 8
3320.59 9
3320.72 10
3320.86 12
3320.99 13
3321.12 14
3321.25 14
3321.38 13
3321.52 10
3321.65 6
3321.78 1
3321.91 0
3322.04 0
3322.18 0
3322.31 0
3322.44 0
3322.57 0
3322.70 0
3322.84 3
3322.97 8
3323.10 14
3323.23 21
3323.37 29
3323.50 37
3323.63 45
3323.76 51
3323.89 55
3324.03 57
3324.16 57
3324.29 56
3324.42 54
3324.55 52
3324.69 50
3324.82 49
3324.95 48
3325.08 47
3325.22 44
3325.35 41
3325.48 36
3325.61 30
3325.74 25
3325.88 22
3326.01 20
3326.14 20
3326.27 21
3326.41 23
3326.54 26
3326.67 29
3326.80 31
3326.93 32
3327.07 32
3327.20 32
3327.33 31
3327.46 30
3327.60 29
3327.73 28
3327.86 26
3327.99 25
3328.12 23
3328.26 21
3328.39 19
3328.52 16
3328.65 15
3328.79 13
3328.92 13
3329.05 13
3329.18 13
3329.31 14
3329.45 15
3329.58 15
3329.71 15
3329.84 15
3329.98 15
3330.11 15
3330.24 15
3330.37 15
3330.50 14
3330.64 12
3330.77 10
3330.90 8
3331.03 6
3331.17 7
3331.30 9
3331.43 13
3331.56 18
3331.70 23
3331.83 28
3331.96 32
3332.09 34
3332.22 36
3332.36 36
3332.49 35
3332.62 34
3332.75 33
3332.89 32
3333.02 33
3333.15 34
3333.28 37
3333.42 41
3333.55 46
3333.68 50
3333.81 52
3333.95 54
3334.08 55
3334.21 55
3334.34 56
3334.47 56
3334.61 57
3334.74 58
3334.87 59
3335.00 57
3335.14 55
3335.27 50
3335.40 45
3335.53 39
3335.67 33
3335.80 29
3335.93 25
3336.06 22
3336.20 20
3336.33 16
3336.46 12
3336.59 7
3336.73 1
3336.86 0
3336.99 0
3337.12 0
3337.25 0
3337.39 0
3337.52 0
3337.65 1
3337.78 8
3337.92 16
3338.05 22
3338.18 28
3338.31 34
3338.45 39
3338.58 44
3338.71 49
3338.84 54
3338.98 58
3339.11 61
3339.24 64
3339.37 65
3339.51 64
3339.64 63
3339.77 60
3339.90 55
3340.04 51
3340.17 46
3340.30 42
3340.43 39
3340.57 37
3340.70 36
3340.83 36
3340.96 36
3341.10 37
3341.23 37
3341.36 37
3341.49 38
3341.63 38
3341.76 38
3341.89 38
3342.02 39
3342.16 41
3342.29 43
3342.42 44
3342.55 46
3342.69 47
3342.82 48
3342.95 48
3343.08 47
3343.22 46
3343.35 45
3343.48 43
3343.61 42
3343.75 42
3343.88 42
3344.01 41
3344.14 41
3344.28 41
3344.41 41
3344.54 40
3344.67 39
3344.81 37
3344.94 35
3345.07 33
3345.20 31
3345.34 31
3345.47 31
3345.60 34
3345.73 39
3345.87 46
3346.00 54
3346.13 63
3346.27 71
3346.40 78
3346.53 83
3346.66 85
3346.80 84
3346.93 81
3347.06 76
3347.19 70
3347.33 64
3347.46 57
3347.59 50
3347.72 44
3347.86 37
3347.99 31
3348.12 25
3348.25 20
3348.39 17
3348.52 15
3348.65 14
3348.78 16
3348.92 19
3349.05 23
3349.18 28
3349.32 34
3349.45 39
3349.58 44
3349.71 47
3349.85 48
3349.98 47
3350.11 46
3350.24 44
3350.38 42
3350.51 40
3350.64 38
3350.77 35
3350.91 32
3351.04 28
3351.17 24
3351.31 19
3351.44 16
3351.57 14
3351.70 15
3351.84 18
3351.97 22
3352.10 27
3352.23 32
3352.37 35
3352.50 37
3352.63 36
3352.77 34
3352.90 32
3353.03 30
3353.16 29
3353.30 31
3353.43 35
3353.56 40
3353.69 47
3353.83 54
3353.96 58
3354.09 61
3354.23 61
3354.36 59
3354.49 55
3354.62 50
3354.76 45
3354.89 40
3355.02 36
3355.16 33
3355.29 31
3355.42 29
3355.55 27
3355.69 25
3355.82 23
3355.95 21
3356.08 21
3356.22 22
3356.35 24
3356.48 26
3356.62 29
3356.75 32
3356.88 35
3357.01 36
3357.15 37
3357.28 36
3357.41 34
3357.55 32
3357.68 28
3357.81 26
3357.94 25
3358.08 28
3358.21 33
3358.34 42
3358.48 53
3358.61 65
3358.74 76
3358.87 85
3359.01 89
3359.14 90
3359.27 88
3359.41 83
3359.54 78
3359.67 72
3359.80 67
3359.94 62
3360.07 58
3360.20 53
3360.34 50
3360.47 46
3360.60 43
3360.73 42
3360.87 41
3361.00 41
3361.13 42
3361.27 44
3361.40 46
3361.53 49
3361.66 51
3361.80 54
3361.93 57
3362.06 60
3362.20 63
3362.33 67
3362.46 70
3362.59 73
3362.73 74
3362.86 73
3362.99 71
3363.13 66
3363.26 59
3363.39 52
3363.52 46
3363.66 41
3363.79 38
3363.92 37
3364.06 39
3364.19 42
3364.32 45
3364.46 46
3364.59 47
3364.72 45
3364.85 40
3364.99 35
3365.12 28
3365.25 21
3365.39 14
3365.52 8
3365.65 4
3365.79 0
3365.92 0
3366.05 0
3366.18 0
3366.32 0
3366.45 0
3366.58 0
3366.72 0
3366.85 0
3366.98 1
3367.12 5
3367.25 11
3367.38 16
3367.51 22
3367.65 28
3367.78 33
3367.91 39
3368.05 46
3368.18 53
3368.31 62
3368.45 72
3368.58 82
3368.71 92
3368.84 101
3368.98 108
3369.11 112
3369.24 115
3369.38 117
3369.51 118
3369.64 121
3369.78 124
3369.91 128
3370.04 131
3370.18 131
3370.31 128
3370.44 121
3370.57 112
3370.71 101
3370.84 92
3370.97 84
3371.11 81
3371.24 81
3371.37 84
3371.51 89
3371.64 95
3371.77 102
3371.91 108
3372.04 114
3372.17 120
3372.30 124
3372.44 128
3372.57 131
3372.70 133
3372.84 135
3372.97 136
3373.10 137
3373.24 137
3373.37 138
3373.50 140
3373.64 141
3373.77 143
3373.90 145
3374.04 146
3374.17 146
3374.30 145
3374.43 143
3374.57 142
3374.70 141
3374.83 142
3374.97 146
3375.10 151
3375.23 158
3375.37 166
3375.50 174
3375.63 182
3375.77 188
3375.90 193
3376.03 197
3376.17 201
3376.30 204
3376.43 207
3376.57 209
3376.70 212
3376.83 214
3376.97 217
3377.10 222
3377.23 227
3377.36 234
3377.50 243
3377.63 253
3377.76 264
3377.90 274
3378.03 283
3378.16 290
3378.30 294
3378.43 296
3378.56 295
3378.70 291
3378.83 285
3378.96 278
3379.10 270
3379.23 262
3379.36 254
3379.50 247
3379.63 240
3379.76 233
3379.90 226
3380.03 218
3380.16 209
3380.30 200
3380.43 190
3380.56 179
3380.70 168
3380.83 158
3380.96 149
3381.10 143
3381.23 141
3381.36 141
3381.50 144
3381.63 148
3381.76 153
3381.90 158
3382.03 161
3382.16 162
3382.30 162
3382.43 161
3382.56 159
3382.70 158
3382.83 156
3382.96 156
3383.10 155
3383.23 153
3383.36 151
3383.50 146
3383.63 140
3383.76 131
3383.90 121
3384.03 111
3384.16 101
3384.30 93
3384.43 89
3384.56 89
3384.70 92
3384.83 97
3384.96 104
3385.10 111
3385.23 116
3385.36 119
3385.50 120
3385.63 120
3385.76 120
3385.90 120
3386.03 121
3386.16 122
3386.30 123
3386.43 123
3386.56 121
3386.70 117
3386.83 111
3386.96 105
3387.10 98
3387.23 91
3387.36 87
3387.50 83
3387.63 82
3387.76 82
3387.90 83
3388.03 83
3388.16 83
3388.30 81
3388.43 78
3388.56 72
3388.70 65
3388.83 58
3388.96 52
3389.10 47
3389.23 44
3389.36 44
3389.50 44
3389.63 46
3389.77 46
3389.90 46
3390.03 45
3390.17 43
3390.30 40
3390.43 38
3390.57 38
3390.70 39
3390.83 41
3390.97 45
3391.10 50
3391.23 54
3391.37 58
3391.50 61
3391.63 62
3391.77 61
3391.90 60
3392.03 58
3392.17 55
3392.30 53
3392.43 51
3392.57 49
3392.70 48
3392.84 46
3392.97 45
3393.10 44
3393.24 43
3393.37 43
3393.50 42
3393.64 41
3393.77 40
3393.90 39
3394.04 38
3394.17 38
3394.30 40
3394.44 43
3394.57 49
3394.70 57
3394.84 65
3394.97 74
3395.11 81
3395.24 86
3395.37 89
3395.51 89
3395.64 87
3395.77 82
3395.91 76
3396.04 69
3396.17 63
3396.31 59
3396.44 55
3396.57 54
3396.71 54
3396.84 56
3396.98 59
3397.11 63
3397.24 67
3397.38 72
3397.51 78
3397.64 84
3397.78 90
3397.91 97
3398.04 103
3398.18 108
3398.31 110
3398.45 110
3398.58 106
3398.71 100
3398.85 92
3398.98 83
3399.11 73
3399.25 64
3399.38 56
3399.51 49
3399.65 43
3399.78 37
3399.92 32
3400.05 28
3400.18 24
3400.32 21
3400.45 20
3400.58 20
3400.72 21
3400.85 23
3400.98 26
3401.12 29
3401.25 32
3401.39 35
3401.52 38
3401.65 41
3401.79 43
3401.92 43
3402.05 43
3402.19 40
3402.32 36
3402.46 31
3402.59 26
3402.72 21
3402.86 16
3402.99 12
3403.12 8
3403.26 4
3403.39 0
3403.53 0
3403.66 0
3403.79 0
3403.93 0
3404.06 0
3404.19 0
3404.33 0
3404.46 3
3404.60 10
3404.73 16
3404.86 19
3405.00 21
3405.13 21
3405.26 20
3405.40 20
3405.53 20
3405.67 23
3405.80 27
3405.93 34
3406.07 41
3406.20 50
3406.33 58
3406.47 65
3406.60 70
3406.74 73
3406.87 73
3407.00 71
3407.14 69
3407.27 67
3407.40 65
3407.54 63
3407.67 61
3407.81 60
3407.94 57
3408.07 54
3408.21 51
3408.34 48
3408.48 46
3408.61 45
3408.74 44
3408.88 44
3409.01 43
3409.14 43
3409.28 42
3409.41 41
3409.55 41
3409.68 43
3409.81 47
3409.95 53
3410.08 60
3410.21 67
3410.35 72
3410.48 76
3410.62 78
3410.75 78
3410.88 78
3411.02 78
3411.15 78
3411.29 80
3411.42 81
3411.55 83
3411.69 83
3411.82 82
3411.96 80
3412.09 77
3412.22 74
3412.36 72
3412.49 71
3412.62 69
3412.76 67
3412.89 65
3413.03 63
3413.16 60
3413.29 59
3413.43 59
3413.56 61
3413.70 65
3413.83 70
3413.96 74
3414.10 78
3414.23 80
3414.37 81
3414.50 80
3414.63 78
3414.77 76
3414.90 75
3415.04 74
3415.17 73
3415.30 71
3415.44 68
3415.57 65
3415.71 62
3415.84 59
3415.97 59
3416.11 60
3416.24 63
3416.38 67
3416.51 72
3416.64 75
3416.78 77
3416.91 78
3417.05 76
3417.18 74
3417.31 72
3417.45 70
3417.58 68
3417.72 67
3417.85 65
3417.98 63
3418.12 61
3418.25 57
3418.39 53
3418.52 48
3418.65 45
3418.79 42
3418.92 41
3419.06 41
3419.19 42
3419.32 42
3419.46 42
3419.59 41
3419.73 39
3419.86 36
3419.99 33
3420.13 29
3420.26 25
3420.40 21
3420.53 17
3420.66 12
3420.80 6
3420.93 1
3421.07 0
3421.20 0
3421.33 0
3421.47 0
3421.60 0
3421.74 0
3421.87 3
3422.00 8
3422.14 13
3422.27 18
3422.41 24
3422.54 29
3422.68 34
3422.81 37
3422.94 39
3423.08 39
3423.21 37
3423.35 34
3423.48 29
3423.61 25
3423.75 21
3423.88 18
3424.02 15
3424.15 13
3424.28 11
3424.42 9
3424.55 7
3424.69 4
3424.82 2
3424.96 0
3425.09 0
3425.22 0
3425.36 0
3425.49 0
3425.63 0
3425.76 0
3425.89 0
3426.03 0
3426.16 0
3426.30 0
3426.43 0
3426.57 3
3426.70 8
3426.83 13
3426.97 19
3427.10 23
3427.24 26
3427.37 27
3427.50 26
3427.64 23
3427.77 21
3427.91 19
3428.04 19
3428.18 21
3428.31 23
3428.44 26
3428.58 29
3428.71 32
3428.85 33
3428.98 35
3429.12 37
3429.25 41
3429.38 46
3429.52 54
3429.65 63
3429.79 72
3429.92 80
3430.06 86
3430.19 90
3430.32 90
3430.46 87
3430.59 82
3430.73 75
3430.86 66
3431.00 58
3431.13 50
3431.26 44
3431.40 39
3431.53 38
3431.67 39
3431.80 41
3431.94 44
3432.07 46
3432.20 48
3432.34 50
3432.47 50
3432.61 51
3432.74 51
3432.88 52
3433.01 52
3433.14 52
3433.28 51
3433.41 49
3433.55 46
3433.68 41
3433.82 36
3433.95 31
3434.08 25
3434.22 20
3434.35 16
3434.49 13
3434.62 11
3434.76 10
3434.89 10
3435.02 11
3435.16 13
3435.29 15
3435.43 18
3435.56 21
3435.70 23
3435.83 26
3435.96 28
3436.10 31
3436.23 35
3436.37 39
3436.50 44
3436.64 50
3436.77 55
3436.91 59
3437.04 61
3437.17 60
3437.31 58
3437.44 54
3437.58 49
3437.71 45
3437.85 40
3437.98 37
3438.12 33
3438.25 30
3438.38 27
3438.52 23
3438.65 20
3438.79 18
3438.92 17
3439.06 18
3439.19 20
3439.32 23
3439.46 26
3439.59 29
3439.73 30
3439.86 29
3440.00 26
3440.13 22
3440.27 16
3440.40 9
3440.53 2
3440.67 0
3440.80 0
3440.94 0
3441.07 0
3441.21 0
3441.34 0
3441.48 0
3441.61 0
3441.75 4
3441.88 12
3442.01 21
3442.15 28
3442.28 34
3442.42 39
3442.55 43
3442.69 45
3442.82 48
3442.96 50
3443.09 53
3443.22 57
3443.36 62
3443.49 68
3443.63 74
3443.76 80
3443.90 86
3444.03 90
3444.17 92
3444.30 93
3444.44 92
3444.57 90
3444.70 87
3444.84 84
3444.97 80
3445.11 77
3445.24 74
3445.38 71
3445.51 68
3445.65 65
3445.78 63
3445.92 61
3446.05 60
3446.18 60
3446.32 60
3446.45 61
3446.59 62
3446.72 63
3446.86 63
3446.99 62
3447.13 60
3447.26 56
3447.40 51
3447.53 46
3447.66 41
3447.80 36
3447.93 33
3448.07 31
3448.20 31
3448.34 31
3448.47 33
3448.61 34
3448.74 35
3448.88 36
3449.01 36
3449.15 36
3449.28 37
3449.41 37
3449.55 38
3449.68 39
3449.82 41
3449.95 43
3450.09 45
3450.22 47
3450.36 49
3450.49 53
3450.63 58
3450.76 63
3450.90 69
3451.03 76
3451.17 81
3451.30 85
3451.43 86
3451.57 85
3451.70 82
3451.84 78
3451.97 74
3452.11 70
3452.24 67
3452.38 67
3452.51 68
3452.65 70
3452.78 72
3452.92 73
3453.05 72
3453.19 71
3453.32 69
3453.45 67
3453.59 65
3453.72 64
3453.86 63
3453.99 62
3454.13 62
3454.26 62
3454.40 63
3454.53 64
3454.67 67
3454.80 72
3454.94 77
3455.07 83
3455.21 89
3455.34 93
3455.48 98
3455.61 101
3455.75 103
3455.88 104
3456.01 104
3456.15 104
3456.28 103
3456.42 103
3456.55 102
3456.69 101
3456.82 102
3456.96 103
3457.09 106
3457.23 109
3457.36 114
3457.50 119
3457.63 123
3457.77 125
3457.90 124
3458.04 122
3458.17 117
3458.31 111
3458.44 105
3458.58 99
3458.71 94
3458.85 90
3458.98 86
3459.12 83
3459.25 80
3459.38 78
3459.52 77
3459.65 78
3459.79 80
3459.92 82
3460.06 85
3460.19 87
3460.33 88
3460.46 87
3460.60 85
3460.73 83
3460.87 80
3461.00 78
3461.14 76
3461.27 74
3461.41 72
3461.54 70
3461.68 67
3461.81 63
3461.95 59
3462.08 55
3462.22 51
3462.35 48
3462.49 45
3462.62 43
3462.76 41
3462.89 40
3463.03 38
3463.16 36
3463.30 34
3463.43 34
3463.57 34
3463.70 37
3463.84 41
3463.97 47
3464.11 55
3464.24 62
3464.37 70
3464.51 76
3464.64 81
3464.78 84
3464.91 84
3465.05 81
3465.18 75
3465.32 68
3465.45 59
3465.59 50
3465.72 43
3465.86 37
3465.99 32
3466.13 29
3466.26 27
3466.40 25
3466.53 24
3466.67 24
3466.80 26
3466.94 31
3467.07 36
3467.21 42
3467.34 48
3467.48 51
3467.61 51
3467.75 48
3467.88 43
3468.02 38
3468.15 34
3468.29 32
3468.42 33
3468.56 35
3468.69 38
3468.83 42
3468.96 44
3469.10 46
3469.23 47
3469.37 46
3469.50 45
3469.64 43
3469.77 41
3469.91 38
3470.04 35
3470.18 33
3470.31 31
3470.45 31
3470.58 33
3470.72 37
3470.85 41
3470.99 47
3471.12 52
3471.26 56
3471.39 59
3471.53 60
3471.66 60
3471.80 59
3471.93 55
3472.07 51
3472.20 46
3472.34 41
3472.48 36
3472.61 33
3472.75 31
3472.88 31
3473.02 33
3473.15 36
3473.29 40
3473.42 46
3473.56 52
3473.69 58
3473.83 65
3473.96 71
3474.10 77
3474.23 83
3474.37 87
3474.50 91
3474.64 94
3474.77 98
3474.91 101
3475.04 106
3475.18 111
3475.31 115
3475.45 118
3475.58 120
3475.72 120
3475.85 119
3475.99 117
3476.12 114
3476.26 110
3476.39 106
3476.53 100
3476.66 94
3476.80 88
3476.93 82
3477.07 78
3477.20 77
3477.34 78
3477.47 83
3477.61 89
3477.75 97
3477.88 106
3478.02 112
3478.15 117
3478.29 118
3478.42 117
3478.56 114
3478.69 108
3478.83 101
3478.96 92
3479.10 83
3479.23 74
3479.37 65
3479.50 58
3479.64 52
3479.77 49
3479.91 48
3480.04 49
3480.18 52
3480.31 57
3480.45 61
3480.58 66
3480.72 69
3480.86 72
3480.99 73
3481.13 75
3481.26 77
3481.40 79
3481.53 83
3481.67 88
3481.80 95
3481.94 102
3482.07 108
3482.21 112
3482.34 113
3482.48 111
3482.61 106
3482.75 98
3482.88 88
3483.02 79
3483.15 72
3483.29 67
3483.43 66
3483.56 67
3483.70 70
3483.83 73
3483.97 76
3484.10 78
3484.24 78
3484.37 76
3484.51 72
3484.64 67
3484.78 62
3484.91 56
3485.05 53
3485.18 51
3485.32 52
3485.46 55
3485.59 60
3485.73 67
3485.86 73
3486.00 79
3486.13 82
3486.27 82
3486.40 79
3486.54 75
3486.67 68
3486.81 62
3486.94 56
3487.08 51
3487.21 48
3487.35 47
3487.49 47
3487.62 48
3487.76 50
3487.89 53
3488.03 56
3488.16 59
3488.30 63
3488.43 66
3488.57 69
3488.70 70
3488.84 69
3488.97 67
3489.11 64
3489.25 59
3489.38 54
3489.52 50
3489.65 47
3489.79 44
3489.92 43
3490.06 42
3490.19 42
3490.33 42
3490.46 42
3490.60 42
3490.74 43
3490.87 45
3491.01 47
3491.14 50
3491.28 53
3491.41 55
3491.55 57
3491.68 59
3491.82 61
3491.95 62
3492.09 63
3492.23 63
3492.36 62
3492.50 60
3492.63 56
3492.77 51
3492.90 45
3493.04 40
3493.17 36
3493.31 36
3493.44 38
3493.58 43
3493.72 51
3493.85 60
3493.99 69
3494.12 77
3494.26 82
3494.39 85
3494.53 85
3494.66 84
3494.80 82
3494.93 81
3495.07 81
3495.21 81
3495.34 81
3495.48 80
3495.61 77
3495.75 73
3495.88 68
3496.02 63
3496.15 57
3496.29 52
3496.43 48
3496.56 46
3496.70 47
3496.83 49
3496.97 52
3497.10 56
3497.24 62
3497.37 67
3497.51 73
3497.65 78
3497.78 84
3497.92 90
3498.05 96
3498.19 102
3498.32 107
3498.46 113
3498.59 119
3498.73 126
3498.87 135
3499.00 146
3499.14 160
3499.27 176
3499.41 192
3499.54 208
3499.68 221
3499.82 231
3499.95 237
3500.09 240
3500.22 241
3500.36 242
3500.49 245
3500.63 249
3500.76 256
3500.90 264
3501.04 271
3501.17 278
3501.31 282
3501.44 284
3501.58 284
3501.71 281
3501.85 277
3501.99 272
3502.12 266
3502.26 260
3502.39 254
3502.53 248
3502.66 241
3502.80 235
3502.94 228
3503.07 222
3503.21 217
3503.34 213
3503.48 210
3503.61 208
3503.75 209
3503.88 211
3504.02 214
3504.16 218
3504.29 220
3504.43 221
3504.56 221
3504.70 218
3504.83 214
3504.97 208
3505.11 202
3505.24 196
3505.38 191
3505.51 187
3505.65 185
3505.78 185
3505.92 186
3506.06 187
3506.19 187
3506.33 186
3506.46 183
3506.60 178
3506.74 172
3506.87 165
3507.01 159
3507.14 153
3507.28 149
3507.41 147
3507.55 145
3507.69 145
3507.82 145
3507.96 145
3508.09 143
3508.23 141
3508.36 136
3508.50 131
3508.64 123
3508.77 115
3508.91 105
3509.04 96
3509.18 86
3509.31 76
3509.45 68
3509.59 62
3509.72 58
3509.86 56
3509.99 57
3510.13 60
3510.27 65
3510.40 69
3510.54 73
3510.67 74
3510.81 74
3510.94 71
3511.08 66
3511.22 60
3511.35 54
3511.49 50
3511.62 48
3511.76 48
3511.90 50
3512.03 53
3512.17 57
3512.30 61
3512.44 66
3512.57 71
3512.71 76
3512.85 80
3512.98 83
3513.12 85
3513.25 85
3513.39 83
3513.53 81
3513.66 79
3513.80 79
3513.93 79
3514.07 80
3514.21 80
3514.34 80
3514.48 79
3514.61 76
3514.75 72
3514.88 68
3515.02 65
3515.16 64
3515.29 65
3515.43 68
3515.56 74
3515.70 80
3515.84 85
3515.97 90
3516.11 92
3516.24 92
3516.38 90
3516.52 87
3516.65 83
3516.79 80
3516.92 79
3517.06 78
3517.20 77
3517.33 76
3517.47 74
3517.60 72
3517.74 68
3517.88 63
3518.01 57
3518.15 52
3518.28 46
3518.42 41
3518.56 36
3518.69 32
3518.83 27
3518.96 22
3519.10 18
3519.23 13
3519.37 9
3519.51 6
3519.64 4
3519.78 3
3519.91 4
3520.05 7
3520.19 11
3520.32 16
3520.46 21
3520.60 25
3520.73 29
3520.87 32
3521.00 33
3521.14 33
3521.28 33
3521.41 33
3521.55 33
3521.68 34
3521.82 36
3521.96 39
3522.09 43
3522.23 48
3522.36 52
3522.50 56
3522.64 59
3522.77 60
3522.91 62
3523.04 63
3523.18 64
3523.32 67
3523.45 70
3523.59 73
3523.72 76
3523.86 78
3524.00 79
3524.13 77
3524.27 73
3524.40 68
3524.54 61
3524.68 54
3524.81 46
3524.95 39
3525.09 33
3525.22 28
3525.36 26
3525.49 27
3525.63 29
3525.77 34
3525.90 38
3526.04 43
3526.17 48
3526.31 52
3526.45 54
3526.58 56
3526.72 56
3526.85 56
3526.99 55
3527.13 54
3527.26 52
3527.40 50
3527.54 47
3527.67 44
3527.81 42
3527.94 39
3528.08 37
3528.22 37
3528.35 38
3528.49 41
3528.62 45
3528.76 50
3528.90 56
3529.03 62
3529.17 68
3529.31 73
3529.44 76
3529.58 77
3529.71 77
3529.85 74
3529.99 70
3530.12 64
3530.26 58
3530.40 51
3530.53 45
3530.67 40
3530.80 36
3530.94 33
3531.08 32
3531.21 32
3531.35 33
3531.48 33
3531.62 34
3531.76 33
3531.89 32
3532.03 30
3532.17 26
3532.30 21
3532.44 14
3532.57 7
3532.71 1
3532.85 0
3532.98 0
3533.12 0
3533.26 0
3533.39 0
3533.53 0
3533.66 0
3533.80 2
3533.94 8
3534.07 12
3534.21 15
3534.35 16
3534.48 14
3534.62 12
3534.76 10
3534.89 9
3535.03 11
3535.16 14
3535.30 20
3535.44 26
3535.57 31
3535.71 35
3535.85 36
3535.98 35
3536.12 33
3536.25 30
3536.39 28
3536.53 26
3536.66 26
3536.80 27
3536.94 29
3537.07 30
3537.21 32
3537.35 33
3537.48 34
3537.62 35
3537.75 36
3537.89 38
3538.03 40
3538.16 44
3538.30 48
3538.44 53
3538.57 57
3538.71 60
3538.84 62
3538.98 62
3539.12 62
3539.25 61
3539.39 59
3539.53 57
3539.66 54
3539.80 50
3539.94 45
3540.07 40
3540.21 35
3540.35 30
3540.48 27
3540.62 25
3540.75 25
3540.89 25
3541.03 26
3541.16 26
3541.30 26
3541.44 25
3541.57 24
3541.71 22
3541.85 21
3541.98 21
3542.12 21
3542.25 22
3542.39 23
3542.53 26
3542.66 28
3542.80 31
3542.94 35
3543.07 39
3543.21 44
3543.35 51
3543.48 58
3543.62 66
3543.76 75
3543.89 83
3544.03 91
3544.17 97
3544.30 102
3544.44 107
3544.57 114
3544.71 122
3544.85 132
3544.98 144
3545.12 156
3545.26 168
3545.39 178
3545.53 184
3545.67 188
3545.80 188
3545.94 188
3546.08 187
3546.21 187
3546.35 189
3546.49 192
3546.62 195
3546.76 198
3546.90 200
3547.03 201
3547.17 201
3547.30 199
3547.44 198
3547.58 195
3547.71 192
3547.85 189
3547.99 186
3548.12 182
3548.26 178
3548.40 175
3548.53 174
3548.67 174
3548.81 175
3548.94 177
3549.08 179
3549.22 181
3549.35 181
3549.49 180
3549.63 176
3549.76 170
3549.90 160
3550.04 148
3550.17 135
3550.31 120
3550.45 105
3550.58 91
3550.72 80
3550.86 71
3550.99 64
3551.13 59
3551.27 56
3551.40 53
3551.54 50
3551.68 47
3551.81 45
3551.95 43
3552.09 42
3552.22 43
3552.36 46
3552.50 50
3552.63 55
3552.77 60
3552.91 64
3553.04 67
3553.18 69
3553.31 70
3553.45 69
3553.59 67
3553.72 65
3553.86 62
3554.00 59
3554.13 56
3554.27 52
3554.41 47
3554.54 43
3554.68 39
3554.82 35
3554.95 33
3555.09 33
3555.23 35
3555.36 39
3555.50 45
3555.64 51
3555.78 58
3555.91 65
3556.05 72
3556.19 78
3556.32 83
3556.46 86
3556.60 87
3556.73 85
3556.87 81
3557.01 75
3557.14 68
3557.28 62
3557.42 56
3557.55 53
3557.69 51
3557.83 50
3557.96 50
3558.10 49
3558.24 48
3558.37 46
3558.51 43
3558.65 39
3558.78 36
3558.92 33
3559.06 31
3559.19 29
3559.33 28
3559.47 28
3559.60 28
3559.74 29
3559.88 30
3560.01 31
3560.15 33
3560.29 36
3560.42 40
3560.56 44
3560.70 48
3560.83 51
3560.97 54
3561.11 55
3561.25 56
3561.38 56
3561.52 55
3561.66 54
3561.79 53
3561.93 52
3562.07 51
3562.20 50
3562.34 49
3562.48 47
3562.61 46
3562.75 46
3562.89 46
3563.02 46
3563.16 47
3563.30 47
3563.43 48
3563.57 48
3563.71 47
3563.84 46
3563.98 44
3564.12 42
3564.26 39
3564.39 35
3564.53 31
3564.67 26
3564.80 22
3564.94 17
3565.08 13
3565.21 10
3565.35 9
3565.49 10
3565.62 14
3565.76 19
3565.90 26
3566.03 32
3566.17 37
3566.31 40
3566.45 41
3566.58 38
3566.72 33
3566.86 26
3566.99 19
3567.13 12
3567.27 6
3567.40 3
3567.54 2
3567.68 4
3567.81 7
3567.95 11
3568.09 14
3568.23 17
3568.36 19
3568.50 20
3568.64 21
3568.77 23
3568.91 26
3569.05 30
3569.18 36
3569.32 41
3569.46 47
3569.59 51
3569.73 53
3569.87 55
3570.01 55
3570.14 56
3570.28 56
3570.42 58
3570.55 61
3570.69 64
3570.83 68
3570.96 72
3571.10 76
3571.24 78
3571.38 79
3571.51 77
3571.65 74
3571.79 69
3571.92 62
3572.06 55
3572.20 48
3572.33 42
3572.47 37
3572.61 34
3572.75 33
3572.88 32
3573.02 32
3573.16 33
3573.29 33
3573.43 33
3573.57 33
3573.70 32
3573.84 33
3573.98 34
3574.12 36
3574.25 38
3574.39 40
3574.53 42
3574.66 44
3574.80 45
3574.94 45
3575.08 45
3575.21 45
3575.35 45
3575.49 44
3575.62 42
3575.76 39
3575.90 34
3576.04 28
3576.17 22
3576.31 17
3576.45 14
3576.58 14
3576.72 17
3576.86 22
3576.99 29
3577.13 37
3577.27 45
3577.41 52
3577.54 57
3577.68 60
3577.82 61
3577.95 61
3578.09 59
3578.23 57
3578.37 55
3578.50 53
3578.64 51
3578.78 48
3578.91 46
3579.05 43
3579.19 41
3579.33 39
3579.46 37
3579.60 37
3579.74 37
3579.87 40
3580.01 44
3580.15 49
3580.29 55
3580.42 61
3580.56 67
3580.70 71
3580.83 75
3580.97 78
3581.11 79
3581.25 78
3581.38 75
3581.52 71
3581.66 65
3581.79 57
3581.93 48
3582.07 38
3582.21 29
3582.34 20
3582.48 12
3582.62 6
3582.76 2
3582.89 0
3583.03 0
3583.17 0
3583.30 0
3583.44 1
3583.58 3
3583.72 5
3583.85 8
3583.99 12
3584.13 15
3584.26 16
3584.40 17
3584.54 16
3584.68 15
3584.81 12
3584.95 10
3585.09 8
3585.23 7
3585.36 7
3585.50 7
3585.64 8
3585.77 8
3585.91 9
3586.05 9
3586.19 9
3586.32 10
3586.46 10
3586.60 10
3586.74 11
3586.87 12
3587.01 12
3587.15 13
3587.29 12
3587.42 12
3587.56 11
3587.70 9
3587.83 6
3587.97 4
3588.11 2
3588.25 1
3588.38 1
3588.52 3
3588.66 5
3588.80 9
3588.93 13
3589.07 16
3589.21 17
3589.34 17
3589.48 15
3589.62 11
3589.76 8
3589.89 4
3590.03 2
3590.17 1
3590.31 0
3590.44 1
3590.58 2
3590.72 3
3590.86 3
3590.99 3
3591.13 3
3591.27 1
3591.41 0
3591.54 0
3591.68 0
3591.82 0
3591.95 0
3592.09 0
3592.23 6
3592.37 13
3592.50 20
3592.64 26
3592.78 30
3592.92 32
3593.05 33
3593.19 31
3593.33 29
3593.47 27
3593.60 25
3593.74 24
3593.88 22
3594.02 21
3594.15 19
3594.29 16
3594.43 13
3594.57 10
3594.70 7
3594.84 5
3594.98 4
3595.12 4
3595.25 4
3595.39 5
3595.53 7
3595.67 8
3595.80 9
3595.94 9
3596.08 9
3596.22 8
3596.35 6
3596.49 5
3596.63 3
3596.77 1
3596.90 0
3597.04 0
3597.18 0
3597.32 0
3597.45 1
3597.59 4
3597.73 8
3597.87 13
3598.00 18
3598.14 22
3598.28 24
3598.42 26
3598.55 28
3598.69 29
3598.83 30
3598.97 31
3599.10 33
3599.24 36
3599.38 39
3599.52 43
3599.65 48
3599.79 53
3599.93 57
3600.07 60
3600.20 63
3600.34 63
3600.48 62
3600.62 60
3600.75 57
3600.89 54
3601.03 51
3601.17 49
3601.30 47
3601.44 45
3601.58 43
3601.72 40
3601.85 36
3601.99 32
3602.13 28
3602.27 25
3602.40 22
3602.54 21
3602.68 22
3602.82 25
3602.95 30
3603.09 35
3603.23 41
3603.37 46
3603.51 50
3603.64 53
3603.78 53
3603.92 52
3604.06 49
3604.19 46
3604.33 42
3604.47 38
3604.61 35
3604.74 32
3604.88 31
3605.02 30
3605.16 31
3605.29 32
3605.43 35
3605.57 38
3605.71 42
3605.84 46
3605.98 50
3606.12 53
3606.26 56
3606.40 57
3606.53 57
3606.67 55
3606.81 51
3606.95 47
3607.08 43
3607.22 39
3607.36 37
3607.50 36
3607.63 36
3607.77 36
3607.91 37
3608.05 38
3608.19 39
3608.32 41
3608.46 43
3608.60 46
3608.74 50
3608.87 53
3609.01 56
3609.15 59
3609.29 60
3609.42 61
3609.56 62
3609.70 63
3609.84 64
3609.98 66
3610.11 68
3610.25 70
3610.39 72
3610.53 73
3610.66 74
3610.80 74
3610.94 74
3611.08 73
3611.22 70
3611.35 66
3611.49 60
3611.63 52
3611.77 44
3611.90 35
3612.04 29
3612.18 24
3612.32 24
3612.46 26
3612.59 30
3612.73 35
3612.87 39
3613.01 42
3613.14 43
3613.28 42
3613.42 40
3613.56 37
3613.70 35
3613.83 32
3613.97 30
3614.11 27
3614.25 24
3614.38 21
3614.52 17
3614.66 12
3614.80 7
3614.94 4
3615.07 1
3615.21 1
3615.35 3
3615.49 8
3615.63 14
3615.76 21
3615.90 29
3616.04 39
3616.18 49
3616.31 60
3616.45 72
3616.59 84
3616.73 96
3616.87 108
3617.00 117
3617.14 124
3617.28 128
3617.42 129
3617.56 128
3617.69 125
3617.83 120
3617.97 114
3618.11 107
3618.24 99
3618.38 91
3618.52 81
3618.66 71
3618.80 61
3618.93 51
3619.07 43
3619.21 35
3619.35 29
3619.49 25
3619.62 21
3619.76 20
3619.90 19
3620.04 21
3620.18 23
3620.31 26
3620.45 30
3620.59 34
3620.73 37
3620.87 38
3621.00 37
3621.14 35
3621.28 30
3621.42 25
3621.56 20
3621.69 16
3621.83 14
3621.97 13
3622.11 14
3622.24 16
3622.38 19
3622.52 22
3622.66 24
3622.80 25
3622.93 25
3623.07 23
3623.21 21
3623.35 18
3623.49 14
3623.62 10
3623.76 7
3623.90 5
3624.04 4
3624.18 4
3624.31 4
3624.45 6
3624.59 9
3624.73 14
3624.87 20
3625.00 27
3625.14 35
3625.28 44
3625.42 53
3625.56 62
3625.70 68
3625.83 73
3625.97 76
3626.11 77
3626.25 77
3626.39 76
3626.52 74
3626.66 72
3626.80 69
3626.94 65
3627.08 59
3627.21 53
3627.35 46
3627.49 40
3627.63 34
3627.77 30
3627.90 28
3628.04 27
3628.18 27
3628.32 26
3628.46 25
3628.59 23
3628.73 21
3628.87 19
3629.01 18
3629.15 17
3629.28 17
3629.42 18
3629.56 19
3629.70 19
3629.84 20
3629.98 21
3630.11 23
3630.25 24
3630.39 27
3630.53 30
3630.67 34
3630.80 38
3630.94 42
3631.08 45
3631.22 46
3631.36 47
3631.50 45
3631.63 42
3631.77 37
3631.91 32
3632.05 26
3632.19 21
3632.32 15
3632.46 10
3632.60 5
3632.74 1
3632.88 0
3633.01 0
3633.15 0
3633.29 0
3633.43 0
3633.57 0
3633.71 0
3633.84 0
3633.98 3
3634.12 8
3634.26 13
3634.40 18
3634.53 24
3634.67 30
3634.81 35
3634.95 41
3635.09 48
3635.23 54
3635.36 61
3635.50 69
3635.64 76
3635.78 81
3635.92 85
3636.06 86
3636.19 84
3636.33 80
3636.47 74
3636.61 67
3636.75 60
3636.88 54
3637.02 48
3637.16 43
3637.30 38
3637.44 34
3637.58 31
3637.71 29
3637.85 28
3637.99 28
3638.13 29
3638.27 29
3638.41 29
3638.54 28
3638.68 27
3638.82 25
3638.96 23
3639.10 21
3639.24 20
3639.37 21
3639.51 24
3639.65 29
3639.79 35
3639.93 41
3640.07 48
3640.20 53
3640.34 57
3640.48 59
3640.62 59
3640.76 56
3640.90 53
3641.03 48
3641.17 44
3641.31 39
3641.45 35
3641.59 31
3641.73 27
3641.86 25
3642.00 23
3642.14 22
3642.28 22
3642.42 23
3642.56 24
3642.69 25
3642.83 26
3642.97 27
3643.11 29
3643.25 32
3643.39 36
3643.52 41
3643.66 47
3643.80 52
3643.94 56
3644.08 59
3644.22 60
3644.35 61
3644.49 60
3644.63 61
3644.77 61
3644.91 63
3645.05 65
3645.18 68
3645.32 70
3645.46 73
3645.60 76
3645.74 79
3645.88 83
3646.02 88
3646.15 93
3646.29 97
3646.43 100
3646.57 101
3646.71 100
3646.85 97
3646.98 95
3647.12 92
3647.26 91
3647.40 90
3647.54 89
3647.68 89
3647.81 88
3647.95 86
3648.09 85
3648.23 84
3648.37 85
3648.51 87
3648.65 91
3648.78 96
3648.92 100
3649.06 103
3649.20 106
3649.34 106
3649.48 106
3649.62 105
3649.75 104
3649.89 102
3650.03 100
3650.17 97
3650.31 92
3650.45 85
3650.58 78
3650.72 71
3650.86 64
3651.00 59
3651.14 56
3651.28 54
3651.42 53
3651.55 52
3651.69 50
3651.83 49
3651.97 48
3652.11 47
3652.25 48
3652.39 49
3652.52 52
3652.66 54
3652.80 55
3652.94 55
3653.08 53
3653.22 50
3653.36 46
3653.49 43
3653.63 42
3653.77 42
3653.91 44
3654.05 47
3654.19 49
3654.33 51
3654.46 51
3654.60 50
3654.74 47
3654.88 43
3655.02 39
3655.16 34
3655.30 29
3655.43 23
3655.57 18
3655.71 14
3655.85 11
3655.99 11
3656.13 14
3656.27 20
3656.40 29
3656.54 39
3656.68 49
3656.82 58
3656.96 64
3657.10 68
3657.24 70
3657.37 68
3657.51 66
3657.65 63
3657.79 60
3657.93 57
3658.07 56
3658.21 56
3658.35 55
3658.48 55
3658.62 53
3658.76 51
3658.90 47
3659.04 43
3659.18 37
3659.32 32
3659.45 27
3659.59 24
3659.73 22
3659.87 22
3660.01 24
3660.15 28
3660.29 33
3660.43 38
3660.56 43
3660.70 46
3660.84 47
3660.98 46
3661.12 43
3661.26 39
3661.40 36
3661.54 34
3661.67 34
3661.81 35
3661.95 36
3662.09 36
3662.23 36
3662.37 35
3662.51 33
3662.65 32
3662.78 33
3662.92 37
3663.06 41
3663.20 46
3663.34 50
3663.48 53
3663.62 52
3663.76 49
3663.89 44
3664.03 39
3664.17 34
3664.31 30
3664.45 28
3664.59 27
3664.73 26
3664.87 27
3665.00 27
3665.14 27
3665.28 28
3665.42 29
3665.56 31
3665.70 34
3665.84 37
3665.98 40
3666.11 42
3666.25 44
3666.39 45
3666.53 44
3666.67 41
3666.81 37
3666.95 32
3667.09 25
3667.23 18
3667.36 12
3667.50 6
3667.64 1
3667.78 0
3667.92 0
3668.06 0
3668.20 0
3668.34 0
3668.47 0
3668.61 0
3668.75 3
3668.89 4
3669.03 5
3669.17 5
3669.31 4
3669.45 3
3669.59 1
3669.72 1
3669.86 1
3670.00 2
3670.14 4
3670.28 6
3670.42 9
3670.56 12
3670.70 14
3670.84 15
3670.97 16
3671.11 16
3671.25 15
3671.39 15
3671.53 14
3671.67 14
3671.81 14
3671.95 14
3672.09 14
3672.22 14
3672.36 13
3672.50 13
3672.64 12
3672.78 12
3672.92 12
3673.06 12
3673.20 13
3673.34 14
3673.48 16
3673.61 18
3673.75 22
3673.89 25
3674.03 29
3674.17 33
3674.31 36
3674.45 38
3674.59 39
3674.73 38
3674.86 36
3675.00 34
3675.14 31
3675.28 29
3675.42 28
3675.56 27
3675.70 28
3675.84 29
3675.98 32
3676.12 35
3676.25 39
3676.39 42
3676.53 45
3676.67 46
3676.81 47
3676.95 45
3677.09 42
3677.23 38
3677.37 33
3677.51 26
3677.64 20
3677.78 13
3677.92 7
3678.06 1
3678.20 0
3678.34 0
3678.48 0
3678.62 0
3678.76 0
3678.90 4
3679.04 7
3679.17 11
3679.31 14
3679.45 16
3679.59 19
3679.73 23
3679.87 26
3680.01 30
3680.15 34
3680.29 37
3680.43 39
3680.56 40
3680.70 41
3680.84 41
3680.98 42
3681.12 43
3681.26 45
3681.40 49
3681.54 53
3681.68 58
3681.82 62
3681.96 65
3682.09 66
3682.23 65
3682.37 62
3682.51 57
3682.65 51
3682.79 45
3682.93 39
3683.07 33
3683.21 27
3683.35 23
3683.49 20
3683.63 19
3683.76 18
3683.90 18
3684.04 19
3684.18 21
3684.32 22
3684.46 22
3684.60 22
3684.74 20
3684.88 18
3685.02 14
3685.16 10
3685.30 6
3685.43 2
3685.57 0
3685.71 0
3685.85 0
3685.99 0
3686.13 0
3686.27 0
3686.41 0
3686.55 2
3686.69 4
3686.83 8
3686.97 11
3687.10 15
3687.24 19
3687.38 22
3687.52 24
3687.66 23
3687.80 20
3687.94 16
3688.08 10
3688.22 4
3688.36 0
3688.50 0
3688.64 0
3688.78 0
3688.91 0
3689.05 0
3689.19 0
3689.33 0
3689.47 1
3689.61 2
3689.75 3
3689.89 5
3690.03 9
3690.17 13
3690.31 19
3690.45 25
3690.59 32
3690.72 37
3690.86 40
3691.00 41
3691.14 39
3691.28 35
3691.42 31
3691.56 26
3691.70 22
3691.84 18
3691.98 15
3692.12 13
3692.26 12
3692.40 10
3692.54 9
3692.68 7
3692.81 6
3692.95 4
3693.09 3
3693.23 2
3693.37 3
3693.51 4
3693.65 8
3693.79 13
3693.93 19
3694.07 26
3694.21 33
3694.35 39
3694.49 44
3694.63 47
3694.77 49
3694.90 50
3695.04 51
3695.18 52
3695.32 53
3695.46 55
3695.60 56
3695.74 57
3695.88 57
3696.02 57
3696.16 56
3696.30 54
3696.44 54
3696.58 53
3696.72 54
3696.86 54
3696.99 54
3697.13 54
3697.27 52
3697.41 49
3697.55 44
3697.69 38
3697.83 32
3697.97 25
3698.11 19
3698.25 14
3698.39 11
3698.53 9
3698.67 9
3698.81 10
3698.95 11
3699.09 13
3699.23 14
3699.37 14
3699.50 14
3699.64 14
3699.78 14
3699.92 14
3700.06 15
3700.20 17
3700.34 21
3700.48 25
3700.62 30
3700.76 35
3700.90 39
3701.04 41
3701.18 41
3701.32 39
3701.46 35
3701.60 29
3701.74 22
3701.88 16
3702.01 10
3702.15 5
3702.29 3
3702.43 2
3702.57 2
3702.71 3
3702.85 5
3702.99 7
3703.13 9
3703.27 11
3703.41 13
3703.55 15
3703.69 17
3703.83 20
3703.97 24
3704.11 29
3704.25 33
3704.39 38
3704.53 42
3704.67 45
3704.81 47
3704.94 48
3705.08 48
3705.22 47
3705.36 46
3705.50 45
3705.64 44
3705.78 44
3705.92 44
3706.06 46
3706.20 47
3706.34 49
3706.48 51
3706.62 53
3706.76 54
3706.90 54
3707.04 53
3707.18 51
3707.32 48
3707.46 45
3707.60 41
3707.74 38
3707.88 35
3708.02 33
3708.15 31
3708.29 30
3708.43 29
3708.57 28
3708.71 26
3708.85 24
3708.99 22
3709.13 19
3709.27 16
3709.41 14
3709.55 12
3709.69 10
3709.83 9
3709.97 9
3710.11 10
3710.25 11
3710.39 13
3710.53 15
3710.67 18
3710.81 21
3710.95 24
3711.09 26
3711.23 28
3711.37 29
3711.51 29
3711.65 28
3711.79 26
3711.93 24
3712.06 22
3712.20 20
3712.34 18
3712.48 16
3712.62 15
3712.76 15
3712.90 16
3713.04 18
3713.18 20
3713.32 24
3713.46 28
3713.60 32
3713.74 36
3713.88 39
3714.02 43
3714.16 45
3714.30 47
3714.44 49
3714.58 49
3714.72 49
3714.86 48
3715.00 45
3715.14 42
3715.28 38
3715.42 35
3715.56 32
3715.70 31
3715.84 31
3715.98 33
3716.12 35
3716.26 38
3716.40 39
3716.54 39
3716.68 38
3716.82 36
3716.96 33
3717.09 30
3717.23 27
3717.37 24
3717.51 22
3717.65 19
3717.79 17
3717.93 15
3718.07 13
3718.21 11
3718.35 10
3718.49 10
3718.63 10
3718.77 10
3718.91 10
3719.05 10
3719.19 10
3719.33 11
3719.47 13
3719.61 15
3719.75 18
3719.89 23
3720.03 29
3720.17 36
3720.31 43
3720.45 52
3720.59 60
3720.73 68
3720.87 75
3721.01 79
3721.15 83
3721.29 85
3721.43 86
3721.57 86
3721.71 87
3721.85 89
3721.99 92
3722.13 96
3722.27 102
3722.41 110
3722.55 119
3722.69 130
3722.83 142
3722.97 154
3723.11 166
3723.25 176
3723.39 183
3723.53 188
3723.67 190
3723.81 188
3723.95 185
3724.09 180
3724.23 175
3724.37 171
3724.51 166
3724.65 163
3724.79 160
3724.93 156
3725.07 152
3725.21 148
3725.35 143
3725.49 138
3725.63 132
3725.77 127
3725.91 122
3726.05 116
3726.19 109
3726.33 101
3726.47 91
3726.61 82
3726.75 72
3726.89 63
3727.03 57
3727.17 53
3727.31 52
3727.45 54
3727.59 59
3727.73 65
3727.87 72
3728.01 80
3728.15 88
3728.29 95
3728.43 102
3728.57 108
3728.71 113
3728.85 117
3728.99 118
3729.13 117
3729.27 113
3729.41 107
3729.55 98
3729.69 87
3729.83 75
3729.97 63
3730.11 52
3730.25 43
3730.39 36
3730.53 31
3730.67 29
3730.81 28
3730.95 29
3731.09 31
3731.23 33
3731.37 35
3731.51 36
3731.65 37
3731.79 37
3731.93 36
3732.07 36
3732.21 35
3732.35 35
3732.49 35
3732.63 35
3732.77 36
3732.91 39
3733.05 42
3733.19 47
3733.33 51
3733.47 55
3733.61 57
3733.75 56
3733.89 53
3734.03 47
3734.17 38
3734.31 29
3734.45 20
3734.59 12
3734.73 6
3734.87 1
3735.01 0
3735.15 0
3735.29 0
3735.43 0
3735.57 0
3735.71 0
3735.85 0
3735.99 0
3736.13 0
3736.27 1
3736.41 2
3736.55 3
3736.69 4
3736.83 6
3736.97 7
3737.11 8
3737.25 8
3737.39 8
3737.53 8
3737.67 8
3737.81 7
3737.95 7
3738.09 7
3738.23 6
3738.37 6
3738.51 7
3738.65 8
3738.79 10
3738.93 13
3739.07 17
3739.21 21
3739.35 27
3739.49 33
3739.63 39
3739.77 46
3739.91 53
3740.05 60
3740.19 65
3740.33 68
3740.47 70
3740.61 70
3740.75 70
3740.89 70
3741.03 70
3741.17 70
3741.32 71
3741.46 72
3741.60 73
3741.74 72
3741.88 70
3742.02 67
3742.16 64
3742.30 60
3742.44 57
3742.58 54
3742.72 50
3742.86 48
3743.00 45
3743.14 42
3743.28 39
3743.42 37
3743.56 36
3743.70 35
3743.84 36
3743.98 38
3744.12 42
3744.26 47
3744.40 53
3744.54 58
3744.68 63
3744.82 67
3744.96 71
3745.10 73
3745.24 75
3745.38 76
3745.52 76
3745.66 74
3745.80 71
3745.94 66
3746.08 60
3746.22 53
3746.36 46
3746.51 41
3746.65 38
3746.79 36
3746.93 36
3747.07 36
3747.21 36
3747.35 35
3747.49 32
3747.63 30
3747.77 28
3747.91 28
3748.05 30
3748.19 34
3748.33 39
3748.47 45
3748.61 51
3748.75 54
3748.89 56
3749.03 56
3749.17 55
3749.31 55
3749.45 56
3749.59 58
3749.73 61
3749.87 65
3750.01 70
3750.15 73
3750.30 74
3750.44 74
3750.58 72
3750.72 69
3750.86 67
3751.00 65
3751.14 64
3751.28 64
3751.42 65
3751.56 65
3751.70 64
3751.84 61
3751.98 56
3752.12 49
3752.26 42
3752.40 35
3752.54 30
3752.68 28
3752.82 28
3752.96 32
3753.10 37
3753.24 42
3753.38 47
3753.52 50
3753.67 51
3753.81 50
3753.95 48
3754.09 45
3754.23 43
3754.37 43
3754.51 45
3754.65 49
3754.79 55
3754.93 60
3755.07 65
3755.21 69
3755.35 72
3755.49 73
3755.63 73
3755.77 73
3755.91 74
3756.05 74
3756.19 75
3756.33 74
3756.48 73
3756.62 71
3756.76 68
3756.90 64
3757.04 62
3757.18 60
3757.32 61
3757.46 63
3757.60 68
3757.74 75
3757.88 82
3758.02 88
3758.16 93
3758.30 96
3758.44 97
3758.58 95
3758.72 91
3758.86 87
3759.00 83
3759.15 79
3759.29 76
3759.43 74
3759.57 73
3759.71 71
3759.85 70
3759.99 68
3760.13 65
3760.27 62
3760.41 58
3760.55 54
3760.69 51
3760.83 49
3760.97 49
3761.11 50
3761.25 53
3761.39 56
3761.54 59
3761.68 62
3761.82 63
3761.96 63
3762.10 62
3762.24 59
3762.38 56
3762.52 53
3762.66 49
3762.80 44
3762.94 40
3763.08 36
3763.22 32
3763.36 30
3763.50 29
3763.64 29
3763.79 32
3763.93 36
3764.07 40
3764.21 45
3764.35 50
3764.49 55
3764.63 61
3764.77 66
3764.91 71
3765.05 75
3765.19 79
3765.33 80
3765.47 80
3765.61 78
3765.75 75
3765.90 69
3766.04 63
3766.18 57
3766.32 51
3766.46 47
3766.60 43
3766.74 40
3766.88 38
3767.02 36
3767.16 34
3767.30 33
3767.44 31
3767.58 29
3767.72 27
3767.87 26
3768.01 26
3768.15 27
3768.29 29
3768.43 32
3768.57 35
3768.71 38
3768.85 40
3768.99 40
3769.13 40
3769.27 38
3769.41 35
3769.55 32
3769.70 29
3769.84 27
3769.98 25
3770.12 24
3770.26 23
3770.40 23
3770.54 23
3770.68 24
3770.82 25
3770.96 25
3771.10 25
3771.24 24
3771.38 21
3771.53 19
3771.67 15
3771.81 12
3771.95 9
3772.09 7
3772.23 5
3772.37 4
3772.51 4
3772.65 4
3772.79 5
3772.93 6
3773.07 8
3773.21 12
3773.36 17
3773.50 24
3773.64 31
3773.78 39
3773.92 46
3774.06 52
3774.20 57
3774.34 61
3774.48 64
3774.62 65
3774.76 66
3774.91 65
3775.05 64
3775.19 61
3775.33 57
3775.47 53
3775.61 47
3775.75 40
3775.89 34
3776.03 27
3776.17 21
3776.31 14
3776.45 9
3776.60 3
3776.74 0
3776.88 0
3777.02 0
3777.16 0
3777.30 0
3777.44 0
3777.58 0
3777.72 0
3777.86 1
3778.00 5
3778.15 8
3778.29 10
3778.43 12
3778.57 13
3778.71 13
3778.85 12
3778.99 10
3779.13 8
3779.27 7
3779.41 6
3779.55 6
3779.70 8
3779.84 11
3779.98 16
3780.12 23
3780.26 29
3780.40 36
3780.54 42
3780.68 46
3780.82 47
3780.96 47
3781.11 44
3781.25 40
3781.39 35
3781.53 29
3781.67 24
3781.81 20
3781.95 18
3782.09 18
3782.23 19
3782.37 22
3782.52 25
3782.66 28
3782.80 30
3782.94 30
3783.08 28
3783.22 24
3783.36 19
3783.50 12
3783.64 6
3783.78 0
3783.93 0
3784.07 0
3784.21 0
3784.35 2
3784.49 9
3784.63 16
3784.77 23
3784.91 29
3785.05 31
3785.19 31
3785.34 29
3785.48 24
3785.62 20
3785.76 17
3785.90 16
3786.04 17
3786.18 21
3786.32 27
3786.46 35
3786.61 42
3786.75 49
3786.89 55
3787.03 59
3787.17 61
3787.31 61
3787.45 60
3787.59 58
3787.73 55
3787.88 52
3788.02 49
3788.16 46
3788.30 45
3788.44 43
3788.58 43
3788.72 43
3788.86 43
3789.00 44
3789.15 45
3789.29 46
3789.43 46
3789.57 46
3789.71 45
3789.85 43
3789.99 42
3790.13 40
3790.27 40
3790.42 40
3790.56 42
3790.70 44
3790.84 46
3790.98 48
3791.12 50
3791.26 50
3791.40 50
3791.54 48
3791.69 46
3791.83 45
3791.97 43
3792.11 42
3792.25 42
3792.39 42
3792.53 43
3792.67 43
3792.82 44
3792.96 43
3793.10 43
3793.24 42
3793.38 42
3793.52 43
3793.66 44
3793.80 46
3793.94 49
3794.09 52
3794.23 56
3794.37 59
3794.51 62
3794.65 64
3794.79 66
3794.93 67
3795.07 67
3795.22 66
3795.36 65
3795.50 62
3795.64 60
3795.78 57
3795.92 54
3796.06 50
3796.20 47
3796.35 43
3796.49 38
3796.63 33
3796.77 29
3796.91 24
3797.05 21
3797.19 18
3797.33 17
3797.48 17
3797.62 18
3797.76 20
3797.90 22
3798.04 23
3798.18 24
3798.32 25
3798.47 27
3798.61 28
3798.75 31
3798.89 34
3799.03 37
3799.17 40
3799.31 42
3799.45 43
3799.60 44
3799.74 45
3799.88 45
3800.02 46
3800.16 46
3800.30 46
3800.44 46
3800.58 45
3800.73 43
3800.87 41
3801.01 40
3801.15 41
3801.29 42
3801.43 44
3801.57 46
3801.72 47
3801.86 47
3802.00 46
3802.14 44
3802.28 42
3802.42 39
3802.56 37
3802.71 35
3802.85 32
3802.99 30
3803.13 27
3803.27 24
3803.41 22
3803.55 21
3803.70 20
3803.84 20
3803.98 20
3804.12 22
3804.26 24
3804.40 27
3804.54 31
3804.68 34
3804.83 37
3804.97 39
3805.11 40
3805.25 39
3805.39 36
3805.53 33
3805.67 31
3805.82 29
3805.96 28
3806.10 29
3806.24 30
3806.38 32
3806.52 33
3806.66 34
3806.81 34
3806.95 33
3807.09 32
3807.23 29
3807.37 27
3807.51 24
3807.66 22
3807.80 20
3807.94 18
3808.08 18
3808.22 18
3808.36 20
3808.50 23
3808.65 26
3808.79 30
3808.93 34
3809.07 36
3809.21 38
3809.35 38
3809.49 37
3809.64 36
3809.78 34
3809.92 33
3810.06 33
3810.20 33
3810.34 33
3810.49 34
3810.63 34
3810.77 33
3810.91 31
3811.05 29
3811.19 26
3811.33 23
3811.48 20
3811.62 18
3811.76 17
3811.90 17
3812.04 18
3812.18 19
3812.33 21
3812.47 23
3812.61 25
3812.75 26
3812.89 26
3813.03 26
3813.17 25
3813.32 23
3813.46 21
3813.60 18
3813.74 16
3813.88 13
3814.02 12
3814.17 11
3814.31 11
3814.45 12
3814.59 12
3814.73 13
3814.87 13
3815.02 12
3815.16 11
3815.30 9
3815.44 8
3815.58 5
3815.72 3
3815.86 1
3816.01 0
3816.15 0
3816.29 0
3816.43 1
3816.57 4
3816.71 7
3816.86 10
3817.00 13
3817.14 16
3817.28 19
3817.42 21
3817.56 22
3817.71 23
3817.85 23
3817.99 23
3818.13 22
3818.27 20
3818.41 17
3818.56 14
3818.70 11
3818.84 7
3818.98 2
3819.12 0
3819.26 0
3819.41 0
3819.55 0
3819.69 0
3819.83 0
3819.97 0
3820.11 0
3820.26 3
3820.40 6
3820.54 9
3820.68 11
3820.82 12
3820.97 13
3821.11 14
3821.25 15
3821.39 15
3821.53 16
3821.67 16
3821.82 15
3821.96 15
3822.10 14
3822.24 12
3822.38 11
3822.52 9
3822.67 7
3822.81 6
3822.95 6
3823.09 8
3823.23 11
3823.37 16
3823.52 22
3823.66 30
3823.80 38
3823.94 45
3824.08 52
3824.23 57
3824.37 60
3824.51 60
3824.65 57
3824.79 51
3824.93 45
3825.08 37
3825.22 31
3825.36 25
3825.50 21
3825.64 19
3825.79 18
3825.93 18
3826.07 19
3826.21 21
3826.35 24
3826.49 28
3826.64 31
3826.78 35
3826.92 37
3827.06 38
3827.20 37
3827.35 34
3827.49 31
3827.63 28
3827.77 24
3827.91 22
3828.05 20
3828.20 19
3828.34 18
3828.48 18
3828.62 18
3828.76 18
3828.91 18
3829.05 17
3829.19 17
3829.33 16
3829.47 14
3829.61 11
3829.76 9
3829.90 7
3830.04 6
3830.18 7
3830.32 7
3830.47 9
3830.61 10
3830.75 10
3830.89 9
3831.03 8
3831.18 6
3831.32 4
3831.46 2
3831.60 1
3831.74 0
3831.89 0
3832.03 0
3832.17 1
3832.31 2
3832.45 4
3832.59 8
3832.74 14
3832.88 22
3833.02 32
3833.16 43
3833.30 53
3833.45 62
3833.59 68
3833.73 72
3833.87 73
3834.01 73
3834.16 73
3834.30 72
3834.44 72
3834.58 72
3834.72 73
3834.87 73
3835.01 73
3835.15 72
3835.29 71
3835.43 68
3835.58 65
3835.72 61
3835.86 57
3836.00 54
3836.14 52
3836.29 53
3836.43 56
3836.57 63
3836.71 71
3836.85 80
3837.00 88
3837.14 95
3837.28 98
3837.42 100
3837.56 99
3837.71 96
3837.85 92
3837.99 88
3838.13 83
3838.27 79
3838.42 76
3838.56 73
3838.70 70
3838.84 69
3838.98 69
3839.13 70
3839.27 71
3839.41 72
3839.55 71
3839.69 69
3839.84 64
3839.98 57
3840.12 49
3840.26 41
3840.41 34
3840.55 28
3840.69 25
3840.83 24
3840.97 24
3841.12 26
3841.26 29
3841.40 31
3841.54 34
3841.68 37
3841.83 40
3841.97 42
3842.11 45
3842.25 47
3842.39 48
3842.54 48
3842.68 49
3842.82 49
3842.96 49
3843.11 51
3843.25 52
3843.39 54
3843.53 54
3843.67 54
3843.82 52
3843.96 48
3844.10 43
3844.24 38
3844.38 34
3844.53 30
3844.67 27
3844.81 24
3844.95 23
3845.10 21
3845.24 21
3845.38 21
3845.52 22
3845.66 25
3845.81 29
3845.95 35
3846.09 41
3846.23 48
3846.37 55
3846.52 61
3846.66 67
3846.80 72
3846.94 76
3847.09 80
3847.23 84
3847.37 86
3847.51 87
3847.65 86
3847.80 85
3847.94 82
3848.08 78
3848.22 73
3848.37 68
3848.51 63
3848.65 58
3848.79 53
3848.93 49
3849.08 47
3849.22 46
3849.36 47
3849.50 49
3849.65 52
3849.79 54
3849.93 55
3850.07 55
3850.22 53
3850.36 52
3850.50 50
3850.64 49
3850.78 50
3850.93 52
3851.07 55
3851.21 58
3851.35 61
3851.50 63
3851.64 65
3851.78 68
3851.92 70
3852.06 74
3852.21 78
3852.35 82
3852.49 85
3852.63 87
3852.78 88
3852.92 87
3853.06 85
3853.20 84
3853.35 82
3853.49 82
3853.63 83
3853.77 84
3853.91 86
3854.06 88
3854.20 90
3854.34 91
3854.48 91
3854.63 92
3854.77 93
3854.91 94
3855.05 96
3855.20 99
3855.34 103
3855.48 106
3855.62 109
3855.77 110
3855.91 109
3856.05 105
3856.19 99
3856.33 91
3856.48 81
3856.62 70
3856.76 61
3856.90 53
3857.05 49
3857.19 47
3857.33 49
3857.47 52
3857.62 56
3857.76 61
3857.90 64
3858.04 67
3858.19 67
3858.33 67
3858.47 66
3858.61 65
3858.76 62
3858.90 60
3859.04 56
3859.18 52
3859.33 48
3859.47 44
3859.61 42
3859.75 41
3859.89 42
3860.04 44
3860.18 47
3860.32 50
3860.46 52
3860.61 53
3860.75 53
3860.89 52
3861.03 50
3861.18 48
3861.32 47
3861.46 48
3861.60 50
3861.75 53
3861.89 58
3862.03 63
3862.17 68
3862.32 72
3862.46 74
3862.60 74
3862.74 73
3862.89 70
3863.03 66
3863.17 62
3863.31 56
3863.46 51
3863.60 46
3863.74 40
3863.88 34
3864.03 29
3864.17 23
3864.31 18
3864.45 13
3864.60 7
3864.74 1
3864.88 0
3865.02 0
3865.17 0
3865.31 0
3865.45 0
3865.59 0
3865.74 0
3865.88 0
3866.02 6
3866.16 13
3866.31 20
3866.45 25
3866.59 30
3866.74 33
3866.88 35
3867.02 36
3867.16 37
3867.31 38
3867.45 39
3867.59 39
3867.73 39
3867.88 40
3868.02 41
3868.16 42
3868.30 43
3868.45 45
3868.59 47
3868.73 49
3868.87 49
3869.02 49
3869.16 48
3869.30 46
3869.44 44
3869.59 42
3869.73 41
3869.87 40
3870.01 39
3870.16 39
3870.30 39
3870.44 39
3870.59 41
3870.73 43
3870.87 45
3871.01 48
3871.16 50
3871.30 50
3871.44 50
3871.58 48
3871.73 45
3871.87 41
3872.01 37
3872.15 34
3872.30 32
3872.44 31
3872.58 31
3872.73 32
3872.87 34
3873.01 35
3873.15 37
3873.30 39
3873.44 42
3873.58 44
3873.72 47
3873.87 50
3874.01 53
3874.15 55
3874.29 57
3874.44 57
3874.58 57
3874.72 57
3874.87 57
3875.01 58
3875.15 61
3875.29 65
3875.44 70
3875.58 76
3875.72 82
3875.86 86
3876.01 88
3876.15 87
3876.29 83
3876.44 78
3876.58 72
3876.72 67
3876.86 63
3877.01 61
3877.15 60
3877.29 60
3877.44 59
3877.58 58
3877.72 57
3877.86 54
3878.01 52
3878.15 50
3878.29 48
3878.43 47
3878.58 46
3878.72 46
3878.86 46
3879.01 46
3879.15 46
3879.29 48
3879.43 51
3879.58 56
3879.72 64
3879.86 74
3880.01 85
3880.15 97
3880.29 107
3880.43 116
3880.58 122
3880.72 124
3880.86 123
3881.00 119
3881.15 114
3881.29 109
3881.43 104
3881.58 101
3881.72 99
3881.86 100
3882.00 101
3882.15 103
3882.29 104
3882.43 105
3882.58 106
3882.72 108
3882.86 110
3883.00 115
3883.15 120
3883.29 125
3883.43 129
3883.58 131
3883.72 130
3883.86 126
3884.01 120
3884.15 113
3884.29 105
3884.43 98
3884.58 92
3884.72 88
3884.86 86
3885.01 85
3885.15 86
3885.29 87
3885.43 89
3885.58 91
3885.72 93
3885.86 95
3886.01 97
3886.15 100
3886.29 105
3886.43 110
3886.58 117
3886.72 124
3886.86 129
3887.01 133
3887.15 133
3887.29 131
3887.44 126
3887.58 120
3887.72 113
3887.86 107
3888.01 102
3888.15 99
3888.29 97
3888.44 97
3888.58 98
3888.72 100
3888.86 104
3889.01 109
3889.15 114
3889.29 119
3889.44 121
3889.58 122
3889.72 119
3889.87 116
3890.01 112
3890.15 109
3890.29 110
3890.44 114
3890.58 121
3890.72 129
3890.87 137
3891.01 144
3891.15 149
3891.30 151
3891.44 152
3891.58 153
3891.72 153
3891.87 154
3892.01 154
3892.15 154
3892.30 152
3892.44 148
3892.58 142
3892.73 135
3892.87 126
3893.01 116
3893.16 107
3893.30 98
3893.44 90
3893.58 83
3893.73 77
3893.87 72
3894.01 67
3894.16 63
3894.30 60
3894.44 58
3894.59 56
3894.73 56
3894.87 55
3895.02 55
3895.16 56
3895.30 59
3895.44 62
3895.59 67
3895.73 74
3895.87 82
3896.02 90
3896.16 99
3896.30 107
3896.45 115
3896.59 122
3896.73 128
3896.88 132
3897.02 135
3897.16 136
3897.30 136
3897.45 132
3897.59 127
3897.73 119
3897.88 111
3898.02 101
3898.16 92
3898.31 84
3898.45 77
3898.59 71
3898.74 67
3898.88 65
3899.02 63
3899.17 61
3899.31 59
3899.45 56
3899.60 52
3899.74 46
3899.88 40
3900.02 33
3900.17 27
3900.31 23
3900.45 20
3900.60 19
3900.74 20
3900.88 22
3901.03 26
3901.17 31
3901.31 36
3901.46 42
3901.60 47
3901.74 52
3901.89 54
3902.03 54
3902.17 53
3902.32 50
3902.46 46
3902.60 42
3902.75 40
3902.89 39
3903.03 40
3903.18 44
3903.32 49
3903.46 55
3903.61 62
3903.75 70
3903.89 77
3904.03 83
3904.18 87
3904.32 88
3904.46 87
3904.61 84
3904.75 79
3904.89 73
3905.04 66
3905.18 61
3905.32 57
3905.47 55
3905.61 56
3905.75 59
3905.90 63
3906.04 68
3906.18 72
3906.33 75
3906.47 75
3906.61 72
3906.76 66
3906.90 58
3907.04 50
3907.19 41
3907.33 34
3907.47 29
3907.62 27
3907.76 27
3907.90 29
3908.05 34
3908.19 39
3908.33 45
3908.48 50
3908.62 54
3908.76 57
3908.91 59
3909.05 59
3909.19 58
3909.34 57
3909.48 55
3909.62 53
3909.77 52
3909.91 51
3910.05 51
3910.20 50
3910.34 50
3910.48 50
3910.63 50
3910.77 49
3910.91 48
3911.06 45
3911.20 42
3911.34 37
3911.49 32
3911.63 26
3911.77 21
3911.92 19
3912.06 20
3912.20 23
3912.35 29
3912.49 37
3912.64 44
3912.78 49
3912.92 52
3913.07 52
3913.21 50
3913.35 46
3913.50 42
3913.64 38
3913.78 35
3913.93 33
3914.07 32
3914.21 31
3914.36 31
3914.50 31
3914.64 32
3914.79 33
3914.93 36
3915.07 39
3915.22 43
3915.36 46
3915.50 49
3915.65 51
3915.79 52
3915.93 52
3916.08 51
3916.22 49
3916.36 47
3916.51 45
3916.65 43
3916.80 43
3916.94 44
3917.08 48
3917.23 53
3917.37 60
3917.51 68
3917.66 76
3917.80 84
3917.94 89
3918.09 92
3918.23 90
3918.37 85
3918.52 77
3918.66 67
3918.80 56
3918.95 45
3919.09 36
3919.23 30
3919.38 27
3919.52 28
3919.67 31
3919.81 36
3919.95 41
3920.10 45
3920.24 47
3920.38 46
3920.53 43
3920.67 38
3920.81 32
3920.96 27
3921.10 24
3921.24 23
3921.39 26
3921.53 30
3921.68 37
3921.82 44
3921.96 51
3922.11 56
3922.25 59
3922.39 60
3922.54 60
3922.68 58
3922.82 56
3922.97 53
3923.11 51
3923.25 48
3923.40 46
3923.54 43
3923.69 41
3923.83 38
3923.97 36
3924.12 33
3924.26 31
3924.40 29
3924.55 27
3924.69 26
3924.83 26
3924.98 26
3925.12 26
3925.27 28
3925.41 29
3925.55 31
3925.70 33
3925.84 35
3925.98 36
3926.13 36
3926.27 35
3926.41 33
3926.56 30
3926.70 27
3926.85 23
3926.99 19
3927.13 17
3927.28 16
3927.42 16
3927.56 18
3927.71 21
3927.85 24
3928.00 27
3928.14 29
3928.28 29
3928.43 30
3928.57 29
3928.71 28
3928.86 28
3929.00 28
3929.15 29
3929.29 31
3929.43 33
3929.58 35
3929.72 36
3929.86 37
3930.01 37
3930.15 37
3930.29 36
3930.44 34
3930.58 31
3930.73 28
3930.87 25
3931.01 22
3931.16 20
3931.30 20
3931.44 22
3931.59 25
3931.73 30
3931.88 34
3932.02 38
3932.16 40
3932.31 41
3932.45 42
3932.59 42
3932.74 42
3932.88 44
3933.03 46
3933.17 49
3933.31 52
3933.46 53
3933.60 53
3933.75 52
3933.89 50
3934.03 48
3934.18 47
3934.32 46
3934.46 47
3934.61 48
3934.75 51
3934.90 54
3935.04 58
3935.18 61
3935.33 64
3935.47 67
3935.61 68
3935.76 67
3935.90 64
3936.05 59
3936.19 52
3936.33 44
3936.48 36
3936.62 29
3936.77 23
3936.91 20
3937.05 21
3937.20 25
3937.34 32
3937.49 41
3937.63 50
3937.77 58
3937.92 64
3938.06 68
3938.20 69
3938.35 69
3938.49 67
3938.64 65
3938.78 62
3938.92 60
3939.07 59
3939.21 58
3939.36 58
3939.50 58
3939.64 59
3939.79 60
3939.93 61
3940.08 62
3940.22 63
3940.36 64
3940.51 64
3940.65 64
3940.79 64
3940.94 62
3941.08 59
3941.23 56
3941.37 52
3941.51 47
3941.66 43
3941.80 38
3941.95 34
3942.09 29
3942.23 25
3942.38 20
3942.52 16
3942.67 12
3942.81 9
3942.95 8
3943.10 8
3943.24 9
3943.39 11
3943.53 13
3943.67 13
3943.82 12
3943.96 9
3944.11 5
3944.25 0
3944.39 0
3944.54 0
3944.68 0
3944.83 0
3944.97 0
3945.11 0
3945.26 1
3945.40 11
3945.55 22
3945.69 31
3945.83 40
3945.98 47
3946.12 52
3946.27 56
3946.41 60
3946.55 64
3946.70 68
3946.84 73
3946.99 78
3947.13 83
3947.27 88
3947.42 94
3947.56 101
3947.71 109
3947.85 118
3947.99 127
3948.14 137
3948.28 147
3948.43 156
3948.57 166
3948.71 175
3948.86 185
3949.00 196
3949.15 207
3949.29 220
3949.44 232
3949.58 243
3949.72 253
3949.87 262
3950.01 268
3950.16 273
3950.30 277
3950.44 280
3950.59 282
3950.73 283
3950.88 283
3951.02 282
3951.16 280
3951.31 278
3951.45 276
3951.60 275
3951.74 275
3951.89 275
3952.03 275
3952.17 274
3952.32 271
3952.46 267
3952.61 261
3952.75 255
3952.89 247
3953.04 240
3953.18 233
3953.33 226
3953.47 220
3953.61 214
3953.76 209
3953.90 206
3954.05 203
3954.19 202
3954.34 202
3954.48 203
3954.62 206
3954.77 211
3954.91 216
3955.06 223
3955.20 229
3955.35 233
3955.49 235
3955.63 232
3955.78 226
3955.92 218
3956.07 207
3956.21 196
3956.35 185
3956.50 177
3956.64 170
3956.79 165
3956.93 160
3957.08 155
3957.22 149
3957.36 143
3957.51 137
3957.65 132
3957.80 129
3957.94 127
3958.09 125
3958.23 124
3958.37 122
3958.52 119
3958.66 113
3958.81 105
3958.95 97
3959.10 89
3959.24 81
3959.38 75
3959.53 70
3959.67 67
3959.82 65
3959.96 63
3960.11 62
3960.25 61
3960.39 60
3960.54 58
3960.68 57
3960.83 55
3960.97 54
3961.12 54
3961.26 54
3961.40 54
3961.55 55
3961.69 55
3961.84 55
3961.98 55
3962.13 54
3962.27 53
3962.41 52
3962.56 51
3962.70 51
3962.85 51
3962.99 52
3963.14 55
3963.28 58
3963.42 62
3963.57 67
3963.71 72
3963.86 76
3964.00 80
3964.15 82
3964.29 82
3964.43 81
3964.58 80
3964.72 78
3964.87 77
3965.01 76
3965.16 75
3965.30 74
3965.45 73
3965.59 71
3965.73 69
3965.88 66
3966.02 62
3966.17 58
3966.31 54
3966.46 51
3966.60 48
3966.74 45
3966.89 43
3967.03 43
3967.18 44
3967.32 46
3967.47 48
3967.61 49
3967.76 48
3967.90 45
3968.04 39
3968.19 31
3968.33 23
3968.48 16
3968.62 12
3968.77 11
3968.91 14
3969.06 20
3969.20 28
3969.34 36
3969.49 43
3969.63 48
3969.78 52
3969.92 54
3970.07 56
3970.21 58
3970.36 60
3970.50 63
3970.64 66
3970.79 71
3970.93 75
3971.08 81
3971.22 86
3971.37 91
3971.51 96
3971.66 100
3971.80 102
3971.95 102
3972.09 99
3972.23 94
3972.38 88
3972.52 82
3972.67 77
3972.81 72
3972.96 69
3973.10 65
3973.25 62
3973.39 58
3973.53 52
3973.68 45
3973.82 37
3973.97 30
3974.11 23
3974.26 18
3974.40 15
3974.55 13
3974.69 14
3974.84 16
3974.98 19
3975.12 22
3975.27 26
3975.41 29
3975.56 30
3975.70 30
3975.85 29
3975.99 27
3976.14 26
3976.28 25
3976.43 25
3976.57 27
3976.72 30
3976.86 34
3977.00 37
3977.15 40
3977.29 42
3977.44 42
3977.58 42
3977.73 41
3977.87 40
3978.02 41
3978.16 43
3978.31 47
3978.45 52
3978.60 58
3978.74 64
3978.88 69
3979.03 72
3979.17 73
3979.32 74
3979.46 76
3979.61 78
3979.75 81
3979.90 85
3980.04 90
3980.19 95
3980.33 97
3980.48 97
3980.62 95
3980.76 90
3980.91 84
3981.05 78
3981.20 72
3981.34 67
3981.49 64
3981.63 61
3981.78 60
3981.92 59
3982.07 58
3982.21 57
3982.36 56
3982.50 54
3982.65 53
3982.79 53
3982.93 54
3983.08 57
3983.22 61
3983.37 65
3983.51 70
3983.66 74
3983.80 75
3983.95 75
3984.09 71
3984.24 65
3984.38 58
3984.53 50
3984.67 43
3984.82 37
3984.96 33
3985.11 31
3985.25 31
3985.40 32
3985.54 34
3985.68 37
3985.83 40
3985.97 44
3986.12 48
3986.26 51
3986.41 52
3986.55 52
3986.70 50
3986.84 47
3986.99 42
3987.13 37
3987.28 33
3987.42 30
3987.57 30
3987.71 30
3987.86 32
3988.00 35
3988.15 38
3988.29 39
3988.44 40
3988.58 41
3988.72 40
3988.87 39
3989.01 39
3989.16 39
3989.30 39
3989.45 39
3989.59 40
3989.74 41
3989.88 41
3990.03 41
3990.17 41
3990.32 42
3990.46 42
3990.61 43
3990.75 45
3990.90 47
3991.04 50
3991.19 51
3991.33 52
3991.48 52
3991.62 50
3991.77 47
3991.91 43
3992.06 39
3992.20 36
3992.35 33
3992.49 32
3992.64 33
3992.78 35
3992.93 38
3993.07 40
3993.22 41
3993.36 42
3993.50 40
3993.65 37
3993.79 34
3993.94 30
3994.08 26
3994.23 24
3994.37 22
3994.52 22
3994.66 24
3994.81 26
3994.95 30
3995.10 34
3995.24 38
3995.39 42
3995.53 44
3995.68 44
3995.82 43
3995.97 40
3996.11 38
3996.26 36
3996.40 36
3996.55 36
3996.69 37
3996.84 39
3996.98 40
3997.13 39
3997.27 38
3997.42 35
3997.56 31
3997.71 26
3997.85 21
3998.00 18
3998.14 15
3998.29 14
3998.43 15
3998.58 18
3998.72 22
3998.87 27
3999.01 32
3999.16 37
3999.30 40
3999.45 41
3999.59 40
3999.74 37
3999.88 33
4000.03 29
4000.17 25
4000.32 22
4000.46 21
4000.61 22
4000.75 23
4000.90 23
4001.04 24
4001.19 23
4001.33 21
4001.48 18
4001.62 16
4001.77 13
4001.91 12
4002.06 11
4002.20 10
4002.35 10
4002.49 10
4002.64 10
4002.78 10
4002.93 10
4003.07 9
4003.22 7
4003.36 5
4003.51 2
4003.65 0
4003.80 0
4003.94 0
4004.09 0
4004.23 0
4004.38 0
4004.52 0
4004.67 0
4004.81 4
4004.96 10
4005.10 16
4005.25 23
4005.40 28
4005.54 34
4005.69 39
4005.83 44
4005.98 49
4006.12 54
4006.27 59
4006.41 64
4006.56 68
4006.70 70
4006.85 71
4006.99 70
4007.14 67
4007.28 65
4007.43 62
4007.57 60
4007.72 59
4007.86 59
4008.01 60
4008.15 60
4008.30 59
4008.44 57
4008.59 53
4008.73 48
4008.88 43
4009.02 38
4009.17 33
4009.31 30
4009.46 29
4009.60 29
4009.75 29
4009.89 29
4010.04 29
4010.19 28
4010.33 28
4010.48 27
4010.62 28
4010.77 30
4010.91 33
4011.06 37
4011.20 41
4011.35 44
4011.49 47
4011.64 48
4011.78 49
4011.93 48
4012.07 48
4012.22 47
4012.36 47
4012.51 47
4012.65 48
4012.80 49
4012.94 51
4013.09 53
4013.23 54
4013.38 56
4013.53 57
4013.67 58
4013.82 60
4013.96 62
4014.11 65
4014.25 70
4014.40 75
4014.54 82
4014.69 90
4014.83 98
4014.98 104
4015.12 109
4015.27 111
4015.41 110
4015.56 106
4015.70 100
4015.85 94
4016.00 88
4016.14 85
4016.29 83
4016.43 83
4016.58 83
4016.72 83
4016.87 81
4017.01 77
4017.16 72
4017.30 67
4017.45 63
4017.59 60
4017.74 59
4017.88 58
4018.03 58
4018.17 58
4018.32 58
4018.47 56
4018.61 55
4018.76 53
4018.90 51
4019.05 50
4019.19 49
4019.34 49
4019.48 50
4019.63 52
4019.77 54
4019.92 56
4020.06 57
4020.21 59
4020.36 59
4020.50 59
4020.65 59
4020.79 59
4020.94 59
4021.08 60
4021.23 61
4021.37 63
4021.52 65
4021.66 68
4021.81 71
4021.95 73
4022.10 75
4022.25 78
4022.39 81
4022.54 83
4022.68 86
4022.83 88
4022.97 89
4023.12 89
4023.26 87
4023.41 84
4023.55 80
4023.70 76
4023.85 72
4023.99 68
4024.14 65
4024.28 63
4024.43 60
4024.57 58
4024.72 55
4024.86 53
4025.01 50
4025.15 48
4025.30 46
4025.45 45
4025.59 44
4025.74 44
4025.88 44
4026.03 43
4026.17 43
4026.32 42
4026.46 42
4026.61 41
4026.75 41
4026.90 41
4027.05 42
4027.19 44
4027.34 47
4027.48 51
4027.63 54
4027.77 58
4027.92 62
4028.06 66
4028.21 68
4028.36 70
4028.50 71
4028.65 71
4028.79 70
4028.94 69
4029.08 68
4029.23 68
4029.37 70
4029.52 72
4029.67 76
4029.81 79
4029.96 83
4030.10 85
4030.25 87
4030.39 87
4030.54 86
4030.68 83
4030.83 78
4030.98 73
4031.12 67
4031.27 61
4031.41 57
4031.56 55
4031.70 54
4031.85 55
4031.99 57
4032.14 58
4032.29 59
4032.43 57
4032.58 54
4032.72 49
4032.87 43
4033.01 37
4033.16 32
4033.30 28
4033.45 26
4033.60 26
4033.74 29
4033.89 33
4034.03 39
4034.18 45
4034.32 50
4034.47 54
4034.62 55
4034.76 54
4034.91 52
4035.05 49
4035.20 47
4035.34 45
4035.49 43
4035.63 41
4035.78 39
4035.93 36
4036.07 33
4036.22 30
4036.36 29
4036.51 28
4036.65 30
4036.80 33
4036.95 35
4037.09 38
4037.24 39
4037.38 39
4037.53 38
4037.67 36
4037.82 34
4037.97 33
4038.11 32
4038.26 32
4038.40 33
4038.55 35
4038.69 38
4038.84 41
4038.99 44
4039.13 47
4039.28 49
4039.42 49
4039.57 48
4039.71 46
4039.86 44
4040.01 42
4040.15 39
4040.30 37
4040.44 35
4040.59 32
4040.73 30
4040.88 28
4041.03 27
4041.17 27
4041.32 29
4041.46 31
4041.61 35
4041.75 38
4041.90 40
4042.05 41
4042.19 42
4042.34 42
4042.48 42
4042.63 41
4042.78 41
4042.92 41
4043.07 41
4043.21 40
4043.36 38
4043.50 35
4043.65 32
4043.80 29
4043.94 27
4044.09 25
4044.23 23
4044.38 21
4044.52 20
4044.67 18
4044.82 16
4044.96 14
4045.11 12
4045.25 10
4045.40 9
4045.55 9
4045.69 9
4045.84 8
4045.98 7
4046.13 5
4046.27 3
4046.42 0
4046.57 0
4046.71 0
4046.86 0
4047.00 0
4047.15 0
4047.30 0
4047.44 0
4047.59 3
4047.73 9
4047.88 15
4048.03 21
4048.17 27
4048.32 32
4048.46 36
4048.61 38
4048.75 39
4048.90 39
4049.05 38
4049.19 37
4049.34 37
4049.48 36
4049.63 37
4049.78 37
4049.92 39
4050.07 41
4050.21 43
4050.36 44
4050.51 46
4050.65 47
4050.80 48
4050.94 48
4051.09 47
4051.24 46
4051.38 45
4051.53 44
4051.67 43
4051.82 41
4051.97 39
4052.11 36
4052.26 33
4052.40 29
4052.55 25
4052.69 22
4052.84 21
4052.99 21
4053.13 22
4053.28 25
4053.42 29
4053.57 32
4053.72 36
4053.86 38
4054.01 39
4054.15 38
4054.30 36
4054.45 33
4054.59 28
4054.74 25
4054.88 21
4055.03 20
4055.18 20
4055.32 22
4055.47 24
4055.61 27
4055.76 30
4055.91 31
4056.05 32
4056.20 31
4056.34 30
4056.49 28
4056.64 26
4056.78 25
4056.93 24
4057.07 24
4057.22 25
4057.37 28
4057.51 31
4057.66 35
4057.81 38
4057.95 41
4058.10 42
4058.24 42
4058.39 39
4058.54 36
4058.68 32
4058.83 29
4058.97 28
4059.12 29
4059.27 31
4059.41 35
4059.56 39
4059.70 42
4059.85 43
4060.00 43
4060.14 42
4060.29 40
4060.43 39
4060.58 39
4060.73 41
4060.87 44
4061.02 48
4061.17 53
4061.31 57
4061.46 60
4061.60 61
4061.75 61
4061.90 59
4062.04 58
4062.19 56
4062.33 56
4062.48 57
4062.63 60
4062.77 63
4062.92 67
4063.07 70
4063.21 74
4063.36 76
4063.50 78
4063.65 79
4063.80 79
4063.94 79
4064.09 79
4064.23 79
4064.38 77
4064.53 75
4064.67 73
4064.82 69
4064.97 65
4065.11 61
4065.26 58
4065.40 56
4065.55 56
4065.70 58
4065.84 62
4065.99 66
4066.13 71
4066.28 74
4066.43 77
4066.57 78
4066.72 77
4066.87 75
4067.01 70
4067.16 63
4067.30 55
4067.45 46
4067.60 38
4067.74 32
4067.89 28
4068.04 26
4068.18 26
4068.33 29
4068.47 32
4068.62 36
4068.77 41
4068.91 47
4069.06 53
4069.21 61
4069.35 69
4069.50 77
4069.64 84
4069.79 90
4069.94 94
4070.08 96
4070.23 96
4070.38 94
4070.52 90
4070.67 86
4070.81 83
4070.96 80
4071.11 78
4071.25 76
4071.40 76
4071.55 76
4071.69 76
4071.84 76
4071.99 76
4072.13 75
4072.28 73
4072.42 71
4072.57 69
4072.72 69
4072.86 70
4073.01 75
4073.16 81
4073.30 89
4073.45 97
4073.59 103
4073.74 106
4073.89 106
4074.03 103
4074.18 99
4074.33 95
4074.47 92
4074.62 92
4074.77 94
4074.91 97
4075.06 101
4075.20 105
4075.35 107
4075.50 108
4075.64 108
4075.79 108
4075.94 107
4076.08 106
4076.23 103
4076.38 100
4076.52 96
4076.67 91
4076.82 88
4076.96 86
4077.11 87
4077.25 91
4077.40 99
4077.55 109
4077.69 121
4077.84 132
4077.99 142
4078.13 150
4078.28 155
4078.43 158
4078.57 159
4078.72 158
4078.87 156
4079.01 152
4079.16 148
4079.30 143
4079.45 136
4079.60 129
4079.74 121
4079.89 114
4080.04 108
4080.18 103
4080.33 100
4080.48 97
4080.62 94
4080.77 91
4080.92 87
4081.06 81
4081.21 75
4081.35 67
4081.50 60
4081.65 53
4081.79 47
4081.94 43
4082.09 42
4082.23 43
4082.38 46
4082.53 51
4082.67 56
4082.82 62
4082.97 68
4083.11 72
4083.26 77
4083.41 81
4083.55 85
4083.70 87
4083.85 88
4083.99 88
4084.14 86
4084.29 83
4084.43 79
4084.58 76
4084.72 73
4084.87 72
4085.02 71
4085.16 70
4085.31 69
4085.46 66
4085.60 62
4085.75 55
4085.90 47
4086.04 38
4086.19 28
4086.34 19
4086.48 10
4086.63 2
4086.78 0
4086.92 0
4087.07 0
4087.22 0
4087.36 0
4087.51 0
4087.66 0
4087.80 1
4087.95 3
4088.10 3
4088.24 4
4088.39 4
4088.54 6
4088.68 9
4088.83 13
4088.98 19
4089.12 26
4089.27 32
4089.42 38
4089.56 44
4089.71 47
4089.86 49
4090.00 49
4090.15 47
4090.30 46
4090.44 44
4090.59 43
4090.74 43
4090.88 45
4091.03 47
4091.18 49
4091.32 51
4091.47 51
4091.62 50
4091.76 47
4091.91 43
4092.06 41
4092.20 39
4092.35 40
4092.50 42
4092.64 45
4092.79 49
4092.94 53
4093.08 55
4093.23 55
4093.38 54
4093.52 51
4093.67 48
4093.82 45
4093.96 43
4094.11 42
4094.26 41
4094.40 42
4094.55 44
4094.70 46
4094.84 49
4094.99 52
4095.14 54
4095.28 57
4095.43 58
4095.58 59
4095.72 59
4095.87 58
4096.02 56
4096.16 54
4096.31 53
4096.46 52
4096.60 53
4096.75 54
4096.90 56
4097.04 57
4097.19 57
4097.34 56
4097.48 54
4097.63 51
4097.78 49
4097.92 47
4098.07 45
4098.22 45
4098.36 45
4098.51 46
4098.66 49
4098.81 52
4098.95 55
4099.10 59
4099.25 61
4099.39 63
4099.54 63
4099.69 62
4099.83 59
4099.98 55
4100.13 50
4100.27 45
4100.42 40
4100.57 35
4100.71 30
4100.86 26
4101.01 22
4101.15 20
4101.30 20
4101.45 21
4101.59 23
4101.74 26
4101.89 29
4102.04 33
4102.18 36
4102.33 39
4102.48 42
4102.62 45
4102.77 48
4102.92 52
4103.06 55
4103.21 58
4103.36 61
4103.50 63
4103.65 64
4103.80 66
4103.94 68
4104.09 71
4104.24 75
4104.39 79
4104.53 84
4104.68 89
4104.83 93
4104.97 95
4105.12 96
4105.27 96
4105.41 93
4105.56 88
4105.71 83
4105.85 77
4106.00 70
4106.15 65
4106.30 60
4106.44 58
4106.59 56
4106.74 57
4106.88 58
4107.03 60
4107.18 62
4107.32 64
4107.47 67
4107.62 69
4107.76 71
4107.91 73
4108.06 74
4108.21 75
4108.35 75
4108.50 74
4108.65 72
4108.79 69
4108.94 66
4109.09 62
4109.23 58
4109.38 56
4109.53 55
4109.68 55
4109.82 57
4109.97 60
4110.12 64
4110.26 67
4110.41 70
4110.56 73
4110.70 76
4110.85 80
4111.00 83
4111.15 88
4111.29 93
4111.44 97
4111.59 101
4111.73 104
4111.88 105
4112.03 103
4112.17 101
4112.32 97
4112.47 92
4112.62 89
4112.76 86
4112.91 84
4113.06 82
4113.20 79
4113.35 76
4113.50 70
4113.64 63
4113.79 55
4113.94 47
4114.09 39
4114.23 33
4114.38 29
4114.53 26
4114.67 25
4114.82 25
4114.97 26
4115.12 27
4115.26 29
4115.41 31
4115.56 34
4115.70 37
4115.85 40
4116.00 44
4116.15 47
4116.29 49
4116.44 50
4116.59 50
4116.73 49
4116.88 46
4117.03 43
4117.18 41
4117.32 38
4117.47 36
4117.62 35
4117.76 35
4117.91 35
4118.06 37
4118.21 40
4118.35 45
4118.50 51
4118.65 58
4118.79 66
4118.94 74
4119.09 80
4119.24 84
4119.38 86
4119.53 84
4119.68 79
4119.82 72
4119.97 63
4120.12 53
4120.27 42
4120.41 33
4120.56 24
4120.71 17
4120.85 11
4121.00 6
4121.15 3
4121.30 1
4121.44 1
4121.59 4
4121.74 8
4121.88 13
4122.03 20
4122.18 26
4122.33 32
4122.47 35
4122.62 36
4122.77 34
4122.92 31
4123.06 26
4123.21 22
4123.36 18
4123.50 17
4123.65 17
4123.80 19
4123.95 22
4124.09 24
4124.24 26
4124.39 26
4124.53 25
4124.68 23
4124.83 20
4124.98 17
4125.12 15
4125.27 12
4125.42 10
4125.57 8
4125.71 6
4125.86 4
4126.01 1
4126.15 0
4126.30 0
4126.45 0
4126.60 0
4126.74 0
4126.89 0
4127.04 0
4127.19 0
4127.33 0
4127.48 0
4127.63 1
4127.78 2
4127.92 4
4128.07 6
4128.22 9
4128.36 11
4128.51 13
4128.66 14
4128.81 16
4128.95 17
4129.10 19
4129.25 21
4129.40 23
4129.54 25
4129.69 27
4129.84 29
4129.99 31
4130.13 33
4130.28 36
4130.43 38
4130.57 40
4130.72 42
4130.87 44
4131.02 45
4131.16 45
4131.31 45
4131.46 45
4131.61 45
4131.75 44
4131.90 44
4132.05 44
4132.20 43
4132.34 42
4132.49 39
4132.64 35
4132.79 29
4132.93 23
4133.08 15
4133.23 8
4133.38 2
4133.52 0
4133.67 0
4133.82 0
4133.96 0
4134.11 0
4134.26 4
4134.41 9
4134.55 13
4134.70 16
4134.85 19
4135.00 20
4135.14 21
4135.29 20
4135.44 19
4135.59 19
4135.73 19
4135.88 20
4136.03 21
4136.18 23
4136.32 25
4136.47 26
4136.62 28
4136.77 28
4136.91 28
4137.06 28
4137.21 26
4137.36 24
4137.50 21
4137.65 17
4137.80 14
4137.95 11
4138.09 8
4138.24 7
4138.39 7
4138.54 8
4138.68 9
4138.83 10
4138.98 12
4139.13 14
4139.27 16
4139.42 18
4139.57 21
4139.72 23
4139.86 24
4140.01 25
4140.16 25
4140.31 25
4140.45 26
4140.60 27
4140.75 29
4140.90 31
4141.04 35
4141.19 38
4141.34 39
4141.49 40
4141.63 38
4141.78 33
4141.93 27
4142.08 20
4142.22 14
4142.37 8
4142.52 5
4142.67 4
4142.82 7
4142.96 11
4143.11 17
4143.26 22
4143.41 27
4143.55 29
4143.70 28
4143.85 26
4144.00 22
4144.14 17
4144.29 12
4144.44 7
4144.59 2
4144.73 0
4144.88 0
4145.03 0
4145.18 0
4145.32 2
4145.47 8
4145.62 16
4145.77 26
4145.92 35
4146.06 43
4146.21 50
4146.36 54
4146.51 57
4146.65 57
4146.80 57
4146.95 57
4147.10 57
4147.24 57
4147.39 56
4147.54 56
4147.69 54
4147.83 53
4147.98 51
4148.13 49
4148.28 47
4148.43 45
4148.57 42
4148.72 39
4148.87 35
4149.02 30
4149.16 24
4149.31 19
4149.46 15
4149.61 14
4149.75 15
4149.90 19
4150.05 25
4150.20 32
4150.35 40
4150.49 47
4150.64 52
4150.79 53
4150.94 51
4151.08 46
4151.23 39
4151.38 31
4151.53 22
4151.68 14
4151.82 7
4151.97 2
4152.12 0
4152.27 0
4152.41 0
4152.56 0
4152.71 0
4152.86 0
4153.00 0
4153.15 0
4153.30 1
4153.45 6
4153.60 12
4153.74 18
4153.89 23
4154.04 27
4154.19 31
4154.33 34
4154.48 36
4154.63 39
4154.78 42
4154.93 45
4155.07 49
4155.22 53
4155.37 56
4155.52 58
4155.67 59
4155.81 58
4155.96 55
4156.11 52
4156.26 48
4156.40 44
4156.55 41
4156.70 40
4156.85 42
4157.00 45
4157.14 51
4157.29 59
4157.44 67
4157.59 74
4157.73 80
4157.88 85
4158.03 88
4158.18 92
4158.33 95
4158.47 97
4158.62 98
4158.77 98
4158.92 97
4159.07 92
4159.21 87
4159.36 80
4159.51 74
4159.66 69
4159.80 65
4159.95 63
4160.10 63
4160.25 63
4160.40 65
4160.54 66
4160.69 68
4160.84 68
4160.99 68
4161.14 67
4161.28 63
4161.43 59
4161.58 53
4161.73 48
4161.88 44
4162.02 41
4162.17 40
4162.32 41
4162.47 43
4162.62 45
4162.76 47
4162.91 49
4163.06 49
4163.21 48
4163.36 46
4163.50 43
4163.65 40
4163.80 38
4163.95 36
4164.09 35
4164.24 35
4164.39 35
4164.54 36
4164.69 37
4164.83 38
4164.98 38
4165.13 37
4165.28 36
4165.43 34
4165.57 33
4165.72 33
4165.87 34
4166.02 36
4166.17 40
4166.31 45
4166.46 50
4166.61 55
4166.76 59
4166.91 61
4167.05 62
4167.20 62
4167.35 61
4167.50 60
4167.65 57
4167.79 54
4167.94 50
4168.09 44
4168.24 37
4168.39 29
4168.54 22
4168.68 14
4168.83 8
4168.98 3
4169.13 0
4169.28 0
4169.42 0
4169.57 0
4169.72 1
4169.87 1
4170.02 1
4170.16 2
4170.31 1
4170.46 1
4170.61 0
4170.76 0
4170.90 0
4171.05 0
4171.20 0
4171.35 0
4171.50 3
4171.64 8
4171.79 13
4171.94 18
4172.09 23
4172.24 25
4172.39 26
4172.53 24
4172.68 22
4172.83 19
4172.98 17
4173.13 15
4173.27 13
4173.42 13
4173.57 13
4173.72 15
4173.87 18
4174.01 22
4174.16 27
4174.31 32
4174.46 38
4174.61 43
4174.76 47
4174.90 49
4175.05 50
4175.20 50
4175.35 49
4175.50 50
4175.64 52
4175.79 54
4175.94 57
4176.09 60
4176.24 62
4176.39 62
4176.53 59
4176.68 55
4176.83 50
4176.98 46
4177.13 42
4177.27 40
4177.42 39
4177.57 39
4177.72 39
4177.87 38
4178.02 36
4178.16 32
4178.31 28
4178.46 23
4178.61 20
4178.76 17
4178.90 16
4179.05 17
4179.20 19
4179.35 21
4179.50 24
4179.65 26
4179.79 28
4179.94 30
4180.09 30
4180.24 30
4180.39 30
4180.54 30
4180.68 29
4180.83 29
4180.98 30
4181.13 32
4181.28 34
4181.42 37
4181.57 40
4181.72 43
4181.87 45
4182.02 46
4182.17 45
4182.31 44
4182.46 43
4182.61 43
4182.76 44
4182.91 48
4183.06 53
4183.20 59
4183.35 66
4183.50 73
4183.65 77
4183.80 80
4183.95 79
4184.09 76
4184.24 71
4184.39 66
4184.54 61
4184.69 57
4184.84 55
4184.98 55
4185.13 57
4185.28 60
4185.43 62
4185.58 65
4185.73 66
4185.87 66
4186.02 65
4186.17 62
4186.32 58
4186.47 55
4186.62 52
4186.76 52
4186.91 54
4187.06 59
4187.21 65
4187.36 73
4187.51 80
4187.65 86
4187.80 89
4187.95 89
4188.10 87
4188.25 83
4188.40 79
4188.55 75
4188.69 73
4188.84 74
4188.99 76
4189.14 80
4189.29 84
4189.44 86
4189.58 87
4189.73 85
4189.88 81
4190.03 75
4190.18 69
4190.33 62
4190.47 57
4190.62 52
4190.77 49
4190.92 46
4191.07 45
4191.22 44
4191.37 43
4191.51 42
4191.66 43
4191.81 44
4191.96 46
4192.11 49
4192.26 53
4192.40 57
4192.55 61
4192.70 65
4192.85 69
4193.00 72
4193.15 76
4193.30 81
4193.44 86
4193.59 92
4193.74 98
4193.89 104
4194.04 109
4194.19 112
4194.33 114
4194.48 114
4194.63 113
4194.78 111
4194.93 108
4195.08 104
4195.23 99
4195.37 94
4195.52 90
4195.67 87
4195.82 86
4195.97 88
4196.12 92
4196.27 99
4196.41 107
4196.56 115
4196.71 123
4196.86 132
4197.01 140
4197.16 148
4197.31 157
4197.45 165
4197.60 173
4197.75 178
4197.90 181
4198.05 180
4198.20 175
4198.35 168
4198.49 159
4198.64 150
4198.79 142
4198.94 136
4199.09 132
4199.24 130
4199.39 130
4199.53 133
4199.68 137
4199.83 141
4199.98 147
4200.13 152
4200.28 158
4200.43 163
4200.57 168
4200.72 172
4200.87 177
4201.02 181
4201.17 184
4201.32 187
4201.47 191
4201.61 195
4201.76 201
4201.91 211
4202.06 225
4202.21 244
4202.36 269
4202.51 300
4202.66 336
4202.80 377
4202.95 424
4203.10 475
4203.25 531
4203.40 590
4203.55 653
4203.70 718
4203.84 785
4203.99 851
4204.14 916
4204.29 978
4204.44 1036
4204.59 1088
4204.74 1134
4204.89 1175
4205.03 1214
4205.18 1251
4205.33 1290
4205.48 1332
4205.63 1376
4205.78 1423
4205.93 1471
4206.07 1516
4206.22 1557
4206.37 1592
4206.52 1622
4206.67 1646
4206.82 1664
4206.97 1677
4207.12 1685
4207.26 1687
4207.41 1682
4207.56 1670
4207.71 1649
4207.86 1622
4208.01 1588
4208.16 1549
4208.31 1507
4208.45 1462
4208.60 1417
4208.75 1372
4208.90 1327
4209.05 1283
4209.20 1239
4209.35 1194
4209.50 1148
4209.64 1100
4209.79 1049
4209.94 996
4210.09 943
4210.24 891
4210.39 842
4210.54 797
4210.69 759
4210.83 725
4210.98 697
4211.13 674
4211.28 654
4211.43 638
4211.58 625
4211.73 615
4211.88 607
4212.03 600
4212.17 592
4212.32 583
4212.47 572
4212.62 559
4212.77 544
4212.92 526
4213.07 508
4213.22 488
4213.36 467
4213.51 446
4213.66 424
4213.81 401
4213.96 379
4214.11 358
4214.26 337
4214.41 317
4214.56 299
4214.70 282
4214.85 268
4215.00 258
4215.15 252
4215.30 252
4215.45 255
4215.60 263
4215.75 272
4215.90 281
4216.04 289
4216.19 293
4216.34 293
4216.49 289
4216.64 283
4216.79 274
4216.94 265
4217.09 256
4217.24 247
4217.38 238
4217.53 229
4217.68 220
4217.83 212
4217.98 203
4218.13 193
4218.28 184
4218.43 175
4218.58 166
4218.72 159
4218.87 153
4219.02 148
4219.17 145
4219.32 143
4219.47 142
4219.62 139
4219.77 136
4219.92 131
4220.07 126
4220.21 122
4220.36 119
4220.51 117
4220.66 118
4220.81 120
4220.96 123
4221.11 127
4221.26 131
4221.41 137
4221.55 143
4221.70 150
4221.85 157
4222.00 164
4222.15 170
4222.30 174
4222.45 176
4222.60 174
4222.75 169
4222.90 162
4223.04 152
4223.19 142
4223.34 133
4223.49 124
4223.64 117
4223.79 111
4223.94 108
4224.09 106
4224.24 106
4224.39 108
4224.54 113
4224.68 119
4224.83 127
4224.98 136
4225.13 144
4225.28 151
4225.43 155
4225.58 157
4225.73 156
4225.88 153
4226.03 149
4226.17 145
4226.32 141
4226.47 136
4226.62 131
4226.77 124
4226.92 117
4227.07 110
4227.22 102
4227.37 96
4227.52 92
4227.67 92
4227.81 93
4227.96 97
4228.11 102
4228.26 108
4228.41 114
4228.56 120
4228.71 125
4228.86 129
4229.01 133
4229.16 136
4229.31 138
4229.45 137
4229.60 135
4229.75 130
4229.90 124
4230.05 117
4230.20 110
4230.35 103
4230.50 97
4230.65 92
4230.80 88
4230.95 84
4231.10 81
4231.24 78
4231.39 75
4231.54 72
4231.69 68
4231.84 65
4231.99 62
4232.14 60
4232.29 58
4232.44 59
4232.59 61
4232.74 64
4232.89 68
4233.03 72
4233.18 74
4233.33 74
4233.48 73
4233.63 71
4233.78 69
4233.93 68
4234.08 69
4234.23 72
4234.38 76
4234.53 81
4234.68 85
4234.83 88
4234.97 89
4235.12 88
4235.27 86
4235.42 84
4235.57 82
4235.72 81
4235.87 82
4236.02 85
4236.17 90
4236.32 95
4236.47 99
4236.62 101
4236.77 101
4236.91 99
4237.06 94
4237.21 87
4237.36 79
4237.51 71
4237.66 64
4237.81 59
4237.96 55
4238.11 52
4238.26 51
4238.41 50
4238.56 50
4238.71 48
4238.86 47
4239.00 45
4239.15 42
4239.30 39
4239.45 36
4239.60 34
4239.75 32
4239.90 30
4240.05 30
4240.20 30
4240.35 30
4240.50 32
4240.65 34
4240.80 37
4240.95 40
4241.09 44
4241.24 47
4241.39 50
4241.54 52
4241.69 53
4241.84 53
4241.99 51
4242.14 49
4242.29 46
4242.44 42
4242.59 39
4242.74 35
4242.89 33
4243.04 30
4243.19 29
4243.34 27
4243.48 27
4243.63 28
4243.78 30
4243.93 34
4244.08 40
4244.23 46
4244.38 52
4244.53 57
4244.68 61
4244.83 63
4244.98 63
4245.13 61
4245.28 57
4245.43 52
4245.58 47
4245.73 41
4245.87 36
4246.02 33
4246.17 31
4246.32 31
4246.47 33
4246.62 36
4246.77 39
4246.92 42
4247.07 45
4247.22 46
4247.37 46
4247.52 44
4247.67 41
4247.82 37
4247.97 34
4248.12 32
4248.27 32
4248.42 35
4248.56 41
4248.71 49
4248.86 58
4249.01 66
4249.16 73
4249.31 78
4249.46 81
4249.61 81
4249.76 79
4249.91 74
4250.06 68
4250.21 61
4250.36 53
4250.51 45
4250.66 36
4250.81 29
4250.96 23
4251.11 18
4251.26 16
4251.40 16
4251.55 17
4251.70 20
4251.85 23
4252.00 27
4252.15 31
4252.30 36
4252.45 41
4252.60 47
4252.75 53
4252.90 58
4253.05 63
4253.20 66
4253.35 67
4253.50 67
4253.65 66
4253.80 65
4253.95 64
4254.10 62
4254.25 61
4254.40 60
4254.55 59
4254.69 59
4254.84 60
4254.99 62
4255.14 65
4255.29 69
4255.44 72
4255.59 76
4255.74 78
4255.89 79
4256.04 79
4256.19 76
4256.34 73
4256.49 68
4256.64 63
4256.79 58
4256.94 54
4257.09 51
4257.24 49
4257.39 47
4257.54 45
4257.69 42
4257.84 40
4257.99 36
4258.14 32
4258.29 27
4258.44 22
4258.58 17
4258.73 13
4258.88 10
4259.03 9
4259.18 10
4259.33 13
4259.48 18
4259.63 25
4259.78 33
4259.93 40
4260.08 47
4260.23 53
4260.38 56
4260.53 57
4260.68 57
4260.83 55
4260.98 53
4261.13 50
4261.28 49
4261.43 48
4261.58 47
4261.73 46
4261.88 45
4262.03 43
4262.18 39
4262.33 33
4262.48 27
4262.63 19
4262.78 12
4262.93 4
4263.08 0
4263.22 0
4263.37 0
4263.52 0
4263.67 0
4263.82 0
4263.97 0
4264.12 1
4264.27 4
4264.42 6
4264.57 7
4264.72 7
4264.87 8
4265.02 8
4265.17 9
4265.32 12
4265.47 15
4265.62 19
4265.77 23
4265.92 27
4266.07 31
4266.22 33
4266.37 35
4266.52 35
4266.67 34
4266.82 32
4266.97 30
4267.12 27
4267.27 24
4267.42 21
4267.57 19
4267.72 18
4267.87 17
4268.02 17
4268.17 17
4268.32 18
4268.47 20
4268.62 21
4268.77 24
4268.92 26
4269.07 29
4269.22 32
4269.37 35
4269.52 37
4269.67 39
4269.82 41
4269.96 43
4270.11 44
4270.26 46
4270.41 47
4270.56 49
4270.71 51
4270.86 54
4271.01 57
4271.16 61
4271.31 65
4271.46 69
4271.61 72
4271.76 73
4271.91 71
4272.06 67
4272.21 61
4272.36 55
4272.51 48
4272.66 41
4272.81 36
4272.96 31
4273.11 29
4273.26 27
4273.41 27
4273.56 29
4273.71 32
4273.86 36
4274.01 41
4274.16 47
4274.31 53
4274.46 58
4274.61 62
4274.76 66
4274.91 68
4275.06 69
4275.21 69
4275.36 68
4275.51 66
4275.66 63
4275.81 60
4275.96 57
4276.11 54
4276.26 51
4276.41 49
4276.56 48
4276.71 47
4276.86 47
4277.01 47
4277.16 47
4277.31 48
4277.46 50
4277.61 53
4277.76 56
4277.91 60
4278.06 63
4278.21 65
4278.36 66
4278.51 65
4278.66 62
4278.81 59
4278.96 56
4279.11 54
4279.26 53
4279.41 54
4279.56 55
4279.71 57
4279.86 58
4280.01 58
4280.16 58
4280.31 57
4280.46 56
4280.61 55
4280.76 55
4280.91 54
4281.06 54
4281.21 55
4281.36 55
4281.51 57
4281.66 59
4281.81 62
4281.96 66
4282.11 69
4282.26 73
4282.41 76
4282.56 77
4282.71 77
4282.86 76
4283.01 73
4283.16 69
4283.31 65
4283.46 60
4283.61 56
4283.76 51
4283.91 48
4284.06 46
4284.21 46
4284.36 48
4284.51 51
4284.66 55
4284.81 61
4284.96 65
4285.11 70
4285.26 73
4285.41 74
4285.56 74
4285.71 72
4285.86 69
4286.01 66
4286.16 64
4286.31 63
4286.46 63
4286.61 64
4286.76 68
4286.91 72
4287.06 77
4287.21 81
4287.36 84
4287.51 86
4287.66 86
4287.81 84
4287.96 81
4288.11 77
4288.27 73
4288.42 68
4288.57 64
4288.72 60
4288.87 56
4289.02 54
4289.17 54
4289.32 54
4289.47 55
4289.62 58
4289.77 62
4289.92 67
4290.07 72
4290.22 78
4290.37 84
4290.52 89
4290.67 94
4290.82 98
4290.97 100
4291.12 102
4291.27 104
4291.42 107
4291.57 112
4291.72 118
4291.87 127
4292.02 137
4292.17 148
4292.32 159
4292.47 168
4292.62 175
4292.77 180
4292.92 183
4293.07 184
4293.22 185
4293.37 184
4293.52 184
4293.67 185
4293.82 187
4293.97 190
4294.12 194
4294.27 198
4294.42 204
4294.57 209
4294.72 214
4294.87 219
4295.03 224
4295.18 228
4295.33 231
4295.48 234
4295.63 235
4295.78 236
4295.93 235
4296.08 234
4296.23 233
4296.38 231
4296.53 230
4296.68 229
4296.83 229
4296.98 229
4297.13 229
4297.28 229
4297.43 229
4297.58 228
4297.73 227
4297.88 227
4298.03 228
4298.18 229
4298.33 231
4298.48 234
4298.63 237
4298.78 239
4298.93 240
4299.08 240
4299.23 238
4299.38 235
4299.53 230
4299.69 224
4299.84 217
4299.99 210
4300.14 204
4300.29 200
4300.44 197
4300.59 196
4300.74 197
4300.89 198
4301.04 201
4301.19 202
4301.34 203
4301.49 203
4301.64 201
4301.79 197
4301.94 192
4302.09 186
4302.24 179
4302.39 173
4302.54 167
4302.69 162
4302.84 158
4302.99 154
4303.14 151
4303.29 147
4303.44 143
4303.60 139
4303.75 134
4303.90 129
4304.05 124
4304.20 120
4304.35 118
4304.50 116
4304.65 116
4304.80 118
4304.95 121
4305.10 124
4305.25 127
4305.40 131
4305.55 134
4305.70 137
4305.85 140
4306.00 144
4306.15 149
4306.30 156
4306.45 163
4306.60 172
4306.76 180
4306.91 188
4307.06 195
4307.21 201
4307.36 208
4307.51 214
4307.66 221
4307.81 229
4307.96 239
4308.11 249
4308.26 259
4308.41 267
4308.56 274
4308.71 278
4308.86 281
4309.01 284
4309.16 286
4309.31 290
4309.46 293
4309.61 297
4309.77 300
4309.92 301
4310.07 299
4310.22 296
4310.37 290
4310.52 284
4310.67 279
4310.82 275
4310.97 273
4311.12 272
4311.27 272
4311.42 273
4311.57 273
4311.72 272
4311.87 270
4312.02 267
4312.17 264
4312.32 262
4312.48 260
4312.63 259
4312.78 258
4312.93 258
4313.08 258
4313.23 257
4313.38 255
4313.53 252
4313.68 248
4313.83 243
4313.98 237
4314.13 231
4314.28 225
4314.43 219
4314.58 213
4314.73 209
4314.89 205
4315.04 201
4315.19 195
4315.34 189
4315.49 181
4315.64 172
4315.79 162
4315.94 152
4316.09 142
4316.24 135
4316.39 129
4316.54 126
4316.69 124
4316.84 123
4316.99 123
4317.14 123
4317.30 122
4317.45 122
4317.60 122
4317.75 122
4317.90 123
4318.05 125
4318.20 128
4318.35 131
4318.50 136
4318.65 140
4318.80 145
4318.95 151
4319.10 157
4319.25 164
4319.41 172
4319.56 179
4319.71 186
4319.86 192
4320.01 196
4320.16 198
4320.31 199
4320.46 198
4320.61 195
4320.76 192
4320.91 187
4321.06 182
4321.21 176
4321.36 169
4321.52 162
4321.67 155
4321.82 147
4321.97 140
4322.12 134
4322.27 130
4322.42 126
4322.57 124
4322.72 123
4322.87 122
4323.02 122
4323.17 122
4323.32 122
4323.48 123
4323.63 124
4323.78 124
4323.93 124
4324.08 123
4324.23 122
4324.38 120
4324.53 117
4324.68 113
4324.83 109
4324.98 105
4325.13 102
4325.28 99
4325.44 97
4325.59 95
4325.74 93
4325.89 90
4326.04 87
4326.19 82
4326.34 76
4326.49 70
4326.64 64
4326.79 59
4326.94 54
4327.09 51
4327.25 48
4327.40 47
4327.55 48
4327.70 51
4327.85 55
4328.00 61
4328.15 67
4328.30 74
4328.45 79
4328.60 83
4328.75 86
4328.91 86
4329.06 86
4329.21 86
4329.36 88
4329.51 90
4329.66 94
4329.81 99
4329.96 104
4330.11 109
4330.26 113
4330.41 116
4330.56 117
4330.72 116
4330.87 114
4331.02 111
4331.17 106
4331.32 101
4331.47 95
4331.62 90
4331.77 85
4331.92 81
4332.07 79
4332.23 79
4332.38 79
4332.53 82
4332.68 85
4332.83 89
4332.98 95
4333.13 100
4333.28 106
4333.43 110
4333.58 113
4333.73 115
4333.89 115
4334.04 113
4334.19 112
4334.34 111
4334.49 111
4334.64 111
4334.79 112
4334.94 113
4335.09 114
4335.24 113
4335.40 113
4335.55 112
4335.70 111
4335.85 111
4336.00 112
4336.15 112
4336.30 112
4336.45 112
4336.60 110
4336.75 109
4336.91 107
4337.06 106
4337.21 107
4337.36 110
4337.51 116
4337.66 124
4337.81 135
4337.96 148
4338.11 163
4338.26 178
4338.42 191
4338.57 201
4338.72 207
4338.87 208
4339.02 205
4339.17 200
4339.32 194
4339.47 189
4339.62 186
4339.78 187
4339.93 188
4340.08 191
4340.23 192
4340.38 191
4340.53 186
4340.68 180
4340.83 172
4340.98 164
4341.13 157
4341.29 151
4341.44 146
4341.59 142
4341.74 139
4341.89 135
4342.04 131
4342.19 126
4342.34 122
4342.49 117
4342.65 112
4342.80 107
4342.95 101
4343.10 95
4343.25 89
4343.40 83
4343.55 77
4343.70 73
4343.85 71
4344.01 69
4344.16 69
4344.31 68
4344.46 67
4344.61 66
4344.76 64
4344.91 62
4345.06 60
4345.22 57
4345.37 54
4345.52 51
4345.67 47
4345.82 44
4345.97 41
4346.12 39
4346.27 38
4346.42 39
4346.58 40
4346.73 43
4346.88 46
4347.03 50
4347.18 53
4347.33 56
4347.48 59
4347.63 60
4347.79 60
4347.94 58
4348.09 54
4348.24 49
4348.39 44
4348.54 39
4348.69 36
4348.84 34
4348.99 34
4349.15 36
4349.30 38
4349.45 40
4349.60 41
4349.75 42
4349.90 41
4350.05 39
4350.20 37
4350.36 36
4350.51 35
4350.66 35
4350.81 36
4350.96 37
4351.11 38
4351.26 39
4351.41 39
4351.57 39
4351.72 38
4351.87 36
4352.02 34
4352.17 32
4352.32 32
4352.47 32
4352.63 34
4352.78 36
4352.93 38
4353.08 39
4353.23 39
4353.38 39
4353.53 39
4353.68 40
4353.84 44
4353.99 50
4354.14 57
4354.29 65
4354.44 73
4354.59 79
4354.74 83
4354.89 85
4355.05 84
4355.20 81
4355.35 78
4355.50 74
4355.65 70
4355.80 65
4355.95 61
4356.11 56
4356.26 51
4356.41 46
4356.56 41
4356.71 37
4356.86 33
4357.01 29
4357.16 25
4357.32 22
4357.47 19
4357.62 16
4357.77 15
4357.92 14
4358.07 14
4358.22 16
4358.38 18
4358.53 20
4358.68 21
4358.83 21
4358.98 19
4359.13 16
4359.28 12
4359.44 8
4359.59 5
4359.74 2
4359.89 1
4360.04 2
4360.19 5
4360.34 9
4360.50 15
4360.65 20
4360.80 25
4360.95 29
4361.10 31
4361.25 31
4361.40 30
4361.56 28
4361.71 27
4361.86 25
4362.01 25
4362.16 24
4362.31 24
4362.46 24
4362.62 22
4362.77 20
4362.92 18
4363.07 14
4363.22 10
4363.37 7
4363.52 3
4363.68 0
4363.83 0
4363.98 0
4364.13 0
4364.28 0
4364.43 0
4364.59 0
4364.74 0
4364.89 0
4365.04 2
4365.19 6
4365.34 11
4365.49 16
4365.65 21
4365.80 26
4365.95 30
4366.10 33
4366.25 35
4366.40 37
4366.55 37
4366.71 36
4366.86 35
4367.01 33
4367.16 32
4367.31 30
4367.46 28
4367.62 26
4367.77 24
4367.92 21
4368.07 19
4368.22 16
4368.37 14
4368.52 13
4368.68 13
4368.83 14
4368.98 16
4369.13 18
4369.28 20
4369.43 22
4369.59 23
4369.74 24
4369.89 26
4370.04 29
4370.19 32
4370.34 37
4370.50 41
4370.65 44
4370.80 46
4370.95 48
4371.10 49
4371.25 50
4371.41 50
4371.56 50
4371.71 49
4371.86 47
4372.01 43
4372.16 39
4372.31 33
4372.47 28
4372.62 23
4372.77 19
4372.92 16
4373.07 14
4373.22 13
4373.38 12
4373.53 13
4373.68 16
4373.83 21
4373.98 28
4374.13 37
4374.29 47
4374.44 57
4374.59 65
4374.74 72
4374.89 75
4375.04 76
4375.20 75
4375.35 72
4375.50 68
4375.65 64
4375.80 62
4375.95 60
4376.11 61
4376.26 64
4376.41 69
4376.56 76
4376.71 83
4376.87 89
4377.02 95
4377.17 100
4377.32 104
4377.47 108
4377.62 113
4377.78 119
4377.93 128
4378.08 138
4378.23 149
4378.38 159
4378.53 169
4378.69 176
4378.84 180
4378.99 182
4379.14 181
4379.29 178
4379.44 175
4379.60 170
4379.75 165
4379.90 160
4380.05 154
4380.20 148
4380.36 142
4380.51 135
4380.66 128
4380.81 121
4380.96 114
4381.11 109
4381.27 105
4381.42 103
4381.57 104
4381.72 106
4381.87 110
4382.02 114
4382.18 117
4382.33 120
4382.48 121
4382.63 120
4382.78 118
4382.94 115
4383.09 112
4383.24 109
4383.39 106
4383.54 104
4383.69 102
4383.85 100
4384.00 98
4384.15 97
4384.30 95
4384.45 94
4384.61 94
4384.76 95
4384.91 98
4385.06 101
4385.21 104
4385.37 107
4385.52 109
4385.67 110
4385.82 108
4385.97 105
4386.12 102
4386.28 99
4386.43 96
4386.58 96
4386.73 97
4386.88 99
4387.04 103
4387.19 106
4387.34 108
4387.49 107
4387.64 105
4387.80 100
4387.95 93
4388.10 84
4388.25 76
4388.40 69
4388.55 63
4388.71 61
4388.86 63
4389.01 68
4389.16 75
4389.31 84
4389.47 94
4389.62 103
4389.77 110
4389.92 116
4390.07 120
4390.23 123
4390.38 124
4390.53 124
4390.68 124
4390.83 123
4390.99 121
4391.14 118
4391.29 115
4391.44 111
4391.59 107
4391.75 102
4391.90 97
4392.05 91
4392.20 85
4392.35 79
4392.51 74
4392.66 70
4392.81 68
4392.96 68
4393.11 71
4393.27 75
4393.42 79
4393.57 83
4393.72 85
4393.87 86
4394.03 86
4394.18 84
4394.33 83
4394.48 82
4394.63 82
4394.79 83
4394.94 85
4395.09 87
4395.24 90
4395.39 94
4395.55 97
4395.70 99
4395.85 101
4396.00 101
4396.15 100
4396.31 98
4396.46 95
4396.61 91
4396.76 88
4396.91 86
4397.07 86
4397.22 87
4397.37 90
4397.52 93
4397.67 95
4397.83 96
4397.98 95
4398.13 91
4398.28 86
4398.43 80
4398.59 74
4398.74 69
4398.89 64
4399.04 59
4399.20 54
4399.35 49
4399.50 44
4399.65 40
4399.80 38
4399.96 37
4400.11 38
4400.26 41
4400.41 44
4400.56 47
4400.72 50
4400.87 52
4401.02 53
4401.17 54
4401.32 55
4401.48 55
4401.63 55
4401.78 55
4401.93 54
4402.09 53
4402.24 53
4402.39 53
4402.54 54
4402.69 57
4402.85 62
4403.00 69
4403.15 76
4403.30 84
4403.45 91
4403.61 97
4403.76 101
4403.91 102
4404.06 100
4404.22 95
4404.37 87
4404.52 76
4404.67 64
4404.82 52
4404.98 41
4405.13 32
4405.28 27
4405.43 23
4405.59 22
4405.74 21
4405.89 21
4406.04 22
4406.19 22
4406.35 23
4406.50 25
4406.65 27
4406.80 29
4406.96 31
4407.11 32
4407.26 33
4407.41 34
4407.56 35
4407.72 38
4407.87 42
4408.02 48
4408.17 55
4408.33 63
4408.48 71
4408.63 78
4408.78 83
4408.93 86
4409.09 87
4409.24 86
4409.39 85
4409.54 84
4409.70 84
4409.85 84
4410.00 85
4410.15 86
4410.31 87
4410.46 86
4410.61 85
4410.76 82
4410.91 78
4411.07 74
4411.22 69
4411.37 63
4411.52 59
4411.68 56
4411.83 54
4411.98 54
4412.13 56
4412.29 60
4412.44 65
4412.59 71
4412.74 77
4412.89 83
4413.05 87
4413.20 90
4413.35 92
4413.50 92
4413.66 91
4413.81 89
4413.96 86
4414.11 84
4414.27 82
4414.42 81
4414.57 82
4414.72 83
4414.88 86
4415.03 89
4415.18 93
4415.33 97
4415.48 100
4415.64 101
4415.79 102
4415.94 101
4416.09 100
4416.25 98
4416.40 97
4416.55 94
4416.70 92
4416.86 90
4417.01 87
4417.16 84
4417.31 81
4417.47 79
4417.62 78
4417.77 79
4417.92 82
4418.08 85
4418.23 89
4418.38 93
4418.53 95
4418.69 97
4418.84 96
4418.99 94
4419.14 91
4419.30 87
4419.45 83
4419.60 79
4419.75 76
4419.90 74
4420.06 73
4420.21 73
4420.36 73
4420.51 74
4420.67 74
4420.82 75
4420.97 74
4421.12 73
4421.28 71
4421.43 68
4421.58 66
4421.73 63
4421.89 61
4422.04 59
4422.19 58
4422.34 57
4422.50 56
4422.65 56
4422.80 56
4422.95 55
4423.11 55
4423.26 55
4423.41 55
4423.56 55
4423.72 54
4423.87 54
4424.02 53
4424.17 51
4424.33 50
4424.48 48
4424.63 46
4424.78 45
4424.94 44
4425.09 45
4425.24 46
4425.40 49
4425.55 53
4425.70 57
4425.85 61
4426.01 64
4426.16 66
4426.31 67
4426.46 67
4426.62 66
4426.77 65
4426.92 65
4427.07 66
4427.23 68
4427.38 73
4427.53 79
4427.68 85
4427.84 92
4427.99 99
4428.14 104
4428.29 108
4428.45 109
4428.60 108
4428.75 104
4428.90 98
4429.06 90
4429.21 81
4429.36 72
4429.52 64
4429.67 57
4429.82 52
4429.97 49
4430.13 48
4430.28 49
4430.43 51
4430.58 55
4430.74 59
4430.89 63
4431.04 66
4431.19 67
4431.35 67
4431.50 64
4431.65 60
4431.80 55
4431.96 52
4432.11 49
4432.26 48
4432.42 50
4432.57 54
4432.72 59
4432.87 64
4433.03 70
4433.18 76
4433.33 80
4433.48 84
4433.64 87
4433.79 88
4433.94 88
4434.09 87
4434.25 84
4434.40 81
4434.55 77
4434.71 74
4434.86 71
4435.01 69
4435.16 68
4435.32 67
4435.47 66
4435.62 66
4435.77 65
4435.93 63
4436.08 61
4436.23 59
4436.39 57
4436.54 54
4436.69 52
4436.84 48
4437.00 45
4437.15 42
4437.30 39
4437.46 38
4437.61 37
4437.76 38
4437.91 40
4438.07 43
4438.22 47
4438.37 52
4438.52 56
4438.68 60
4438.83 63
4438.98 64
4439.14 65
4439.29 65
4439.44 64
4439.59 63
4439.75 62
4439.90 62
4440.05 62
4440.21 62
4440.36 63
4440.51 63
4440.66 63
4440.82 64
4440.97 64
4441.12 65
4441.27 65
4441.43 65
4441.58 65
4441.73 65
4441.89 64
4442.04 65
4442.19 65
4442.34 66
4442.50 66
4442.65 66
4442.80 64
4442.96 60
4443.11 55
4443.26 48
4443.41 41
4443.57 34
4443.72 28
4443.87 23
4444.03 20
4444.18 18
4444.33 17
4444.48 18
4444.64 19
4444.79 20
4444.94 23
4445.10 25
4445.25 28
4445.40 31
4445.56 33
4445.71 36
4445.86 38
4446.01 40
4446.17 42
4446.32 44
4446.47 47
4446.63 50
4446.78 53
4446.93 56
4447.08 59
4447.24 62
4447.39 63
4447.54 64
4447.70 63
4447.85 60
4448.00 56
4448.15 51
4448.31 44
4448.46 37
4448.61 29
4448.77 20
4448.92 12
4449.07 4
4449.23 0
4449.38 0
4449.53 0
4449.68 0
4449.84 0
4449.99 0
4450.14 0
4450.30 0
4450.45 2
4450.60 6
4450.76 9
4450.91 12
4451.06 14
4451.21 15
4451.37 16
4451.52 15
4451.67 14
4451.83 11
4451.98 7
4452.13 4
4452.29 0
4452.44 0
4452.59 0
4452.74 3
4452.90 9
4453.05 18
4453.20 28
4453.36 39
4453.51 50
4453.66 60
4453.82 68
4453.97 74
4454.12 78
4454.27 81
4454.43 82
4454.58 82
4454.73 81
4454.89 78
4455.04 74
4455.19 70
4455.35 66
4455.50 62
4455.65 58
4455.81 56
4455.96 53
4456.11 51
4456.26 49
4456.42 47
4456.57 46
4456.72 45
4456.88 45
4457.03 45
4457.18 46
4457.34 47
4457.49 48
4457.64 48
4457.80 47
4457.95 46
4458.10 44
4458.25 43
4458.41 43
4458.56 44
4458.71 46
4458.87 50
4459.02 55
4459.17 61
4459.33 68
4459.48 74
4459.63 79
4459.79 81
4459.94 82
4460.09 81
4460.25 79
4460.40 76
4460.55 74
4460.71 74
4460.86 74
4461.01 75
4461.16 75
4461.32 76
4461.47 75
4461.62 72
4461.78 69
4461.93 65
4462.08 62
4462.24 61
4462.39 61
4462.54 63
4462.70 65
4462.85 68
4463.00 70
4463.16 71
4463.31 71
4463.46 68
4463.62 65
4463.77 62
4463.92 58
4464.08 55
4464.23 52
4464.38 50
4464.54 48
4464.69 47
4464.84 46
4464.99 46
4465.15 46
4465.30 48
4465.45 50
4465.61 52
4465.76 55
4465.91 57
4466.07 59
4466.22 59
4466.37 59
4466.53 57
4466.68 55
4466.83 53
4466.99 50
4467.14 49
4467.29 48
4467.45 49
4467.60 51
4467.75 54
4467.91 57
4468.06 59
4468.21 62
4468.37 64
4468.52 65
4468.67 67
4468.83 68
4468.98 70
4469.13 73
4469.29 75
4469.44 78
4469.59 81
4469.75 83
4469.90 85
4470.05 87
4470.21 88
4470.36 89
4470.51 89
4470.67 89
4470.82 88
4470.97 85
4471.13 81
4471.28 76
4471.43 69
4471.59 63
4471.74 56
4471.89 51
4472.05 47
4472.20 44
4472.35 42
4472.51 41
4472.66 40
4472.81 39
4472.97 39
4473.12 38
4473.27 37
4473.43 37
4473.58 36
4473.73 35
4473.89 35
4474.04 34
4474.19 33
4474.35 31
4474.50 29
4474.65 27
4474.81 24
4474.96 22
4475.11 19
4475.27 17
4475.42 14
4475.57 10
4475.73 7
4475.88 3
4476.03 0
4476.19 0
4476.34 0
4476.49 0
4476.65 0
4476.80 0
4476.96 0
4477.11 0
4477.26 1
4477.42 6
4477.57 11
4477.72 16
4477.88 21
4478.03 25
4478.18 29
4478.34 31
4478.49 33
4478.64 33
4478.80 33
4478.95 33
4479.10 31
4479.26 29
4479.41 27
4479.56 24
4479.72 21
4479.87 18
4480.02 17
4480.18 18
4480.33 20
4480.49 24
4480.64 29
4480.79 33
4480.95 37
4481.10 39
4481.25 39
4481.41 37
4481.56 35
4481.71 33
4481.87 31
4482.02 30
4482.17 30
4482.33 31
4482.48 32
4482.63 32
4482.79 33
4482.94 34
4483.10 35
4483.25 36
4483.40 38
4483.56 40
4483.71 43
4483.86 47
4484.02 51
4484.17 56
4484.32 61
4484.48 67
4484.63 72
4484.78 76
4484.94 78
4485.09 79
4485.24 77
4485.40 74
4485.55 70
4485.71 65
4485.86 60
4486.01 54
4486.17 49
4486.32 45
4486.47 40
4486.63 37
4486.78 35
4486.93 34
4487.09 35
4487.24 37
4487.40 40
4487.55 44
4487.70 47
4487.86 49
4488.01 51
4488.16 53
4488.32 54
4488.47 56
4488.62 57
4488.78 60
4488.93 63
4489.09 66
4489.24 69
4489.39 72
4489.55 73
4489.70 73
4489.85 72
4490.01 69
4490.16 66
4490.31 63
4490.47 60
4490.62 58
4490.78 55
4490.93 53
4491.08 50
4491.24 48
4491.39 46
4491.54 45
4491.70 45
4491.85 47
4492.01 51
4492.16 56
4492.31 62
4492.47 67
4492.62 70
4492.77 71
4492.93 70
4493.08 65
4493.23 57
4493.39 47
4493.54 36
4493.70 26
4493.85 17
4494.00 11
4494.16 7
4494.31 7
4494.46 8
4494.62 10
4494.77 12
4494.93 14
4495.08 14
4495.23 12
4495.39 10
4495.54 7
4495.69 5
4495.85 3
4496.00 3
4496.16 3
4496.31 5
4496.46 7
4496.62 10
4496.77 12
4496.92 15
4497.08 19
4497.23 22
4497.39 25
4497.54 28
4497.69 31
4497.85 34
4498.00 38
4498.16 42
4498.31 45
4498.46 48
4498.62 51
4498.77 51
4498.92 51
4499.08 50
4499.23 48
4499.39 45
4499.54 43
4499.69 41
4499.85 39
4500.00 37
4500.16 35
4500.31 34
4500.46 34
4500.62 36
4500.77 39
4500.92 44
4501.08 50
4501.23 57
4501.39 62
4501.54 65
4501.69 65
4501.85 63
4502.00 59
4502.16 53
4502.31 48
4502.46 43
4502.62 40
4502.77 37
4502.92 36
4503.08 36
4503.23 36
4503.39 37
4503.54 37
4503.69 38
4503.85 40
4504.00 42
4504.16 43
4504.31 46
4504.46 49
4504.62 53
4504.77 58
4504.93 64
4505.08 72
4505.23 81
4505.39 89
4505.54 96
4505.69 102
4505.85 104
4506.00 105
4506.16 103
4506.31 99
4506.46 95
4506.62 90
4506.77 87
4506.93 84
4507.08 83
4507.23 81
4507.39 80
4507.54 78
4507.70 76
4507.85 74
4508.00 72
4508.16 71
4508.31 70
4508.47 71
4508.62 72
4508.77 74
4508.93 75
4509.08 74
4509.24 72
4509.39 68
4509.54 63
4509.70 58
4509.85 52
4510.01 46
4510.16 41
4510.31 37
4510.47 34
4510.62 32
4510.78 30
4510.93 30
4511.08 31
4511.24 33
4511.39 38
4511.55 43
4511.70 50
4511.85 57
4512.01 63
4512.16 68
4512.32 71
4512.47 71
4512.62 68
4512.78 63
4512.93 56
4513.09 49
4513.24 42
4513.40 36
4513.55 32
4513.70 30
4513.86 29
4514.01 29
4514.17 28
4514.32 26
4514.47 24
4514.63 21
4514.78 19
4514.94 16
4515.09 14
4515.24 13
4515.40 12
4515.55 12
4515.71 12
4515.86 13
4516.01 14
4516.17 16
4516.32 20
4516.48 24
4516.63 28
4516.79 32
4516.94 35
4517.09 37
4517.25 38
4517.40 38
4517.56 37
4517.71 36
4517.86 36
4518.02 37
4518.17 41
4518.33 46
4518.48 54
4518.63 62
4518.79 71
4518.94 80
4519.10 87
4519.25 92
4519.41 94
4519.56 92
4519.71 88
4519.87 82
4520.02 74
4520.18 67
4520.33 60
4520.48 54
4520.64 48
4520.79 44
4520.95 39
4521.10 35
4521.26 31
4521.41 27
4521.56 23
4521.72 20
4521.87 18
4522.03 17
4522.18 15
4522.34 14
4522.49 13
4522.64 13
4522.80 13
4522.95 15
4523.11 17
4523.26 20
4523.41 23
4523.57 27
4523.72 30
4523.88 32
4524.03 33
4524.19 34
4524.34 34
4524.49 33
4524.65 34
4524.80 34
4524.96 37
4525.11 41
4525.27 46
4525.42 54
4525.57 62
4525.73 71
4525.88 80
4526.04 87
4526.19 93
4526.35 97
4526.50 99
4526.65 100
4526.81 101
4526.96 101
4527.12 101
4527.27 101
4527.43 100
4527.58 99
4527.73 98
4527.89 96
4528.04 93
4528.20 90
4528.35 86
4528.51 81
4528.66 77
4528.81 72
4528.97 68
4529.12 64
4529.28 61
4529.43 59
4529.59 59
4529.74 60
4529.90 64
4530.05 68
4530.20 74
4530.36 80
4530.51 84
4530.67 87
4530.82 86
4530.98 82
4531.13 74
4531.28 65
4531.44 54
4531.59 44
4531.75 35
4531.90 29
4532.06 26
4532.21 27
4532.37 29
4532.52 34
4532.67 39
4532.83 45
4532.98 49
4533.14 53
4533.29 54
4533.45 53
4533.60 51
4533.75 47
4533.91 43
4534.06 39
4534.22 37
4534.37 37
4534.53 39
4534.68 44
4534.84 50
4534.99 58
4535.14 66
4535.30 72
4535.45 76
4535.61 78
4535.76 76
4535.92 72
4536.07 65
4536.23 58
4536.38 52
4536.53 46
4536.69 42
4536.84 39
4537.00 36
4537.15 32
4537.31 27
4537.46 21
4537.62 14
4537.77 8
4537.93 3
4538.08 0
4538.23 0
4538.39 2
4538.54 5
4538.70 9
4538.85 13
4539.01 16
4539.16 17
4539.32 17
4539.47 16
4539.62 16
4539.78 15
4539.93 16
4540.09 19
4540.24 23
4540.40 29
4540.55 36
4540.71 42
4540.86 48
4541.02 53
4541.17 56
4541.32 56
4541.48 55
4541.63 52
4541.79 48
4541.94 44
4542.10 39
4542.25 34
4542.41 31
4542.56 28
4542.72 26
4542.87 26
4543.02 27
4543.18 29
4543.33 33
4543.49 37
4543.64 41
4543.80 45
4543.95 48
4544.11 52
4544.26 55
4544.42 58
4544.57 61
4544.73 62
4544.88 63
4545.03 63
4545.19 61
4545.34 58
4545.50 55
4545.65 51
4545.81 48
4545.96 45
4546.12 42
4546.27 40
4546.43 37
4546.58 34
4546.74 30
4546.89 26
4547.04 21
4547.20 16
4547.35 11
4547.51 6
4547.66 1
4547.82 0
4547.97 0
4548.13 0
4548.28 0
4548.44 0
4548.59 0
4548.75 0
4548.90 1
4549.05 5
4549.21 7
4549.36 9
4549.52 10
4549.67 10
4549.83 9
4549.98 7
4550.14 6
4550.29 5
4550.45 5
4550.60 5
4550.76 7
4550.91 10
4551.07 14
4551.22 18
4551.38 21
4551.53 23
4551.68 24
4551.84 23
4551.99 20
4552.15 17
4552.30 14
4552.46 10
4552.61 8
4552.77 6
4552.92 6
4553.08 7
4553.23 8
4553.39 11
4553.54 14
4553.70 17
4553.85 20
4554.01 23
4554.16 24
4554.32 26
4554.47 26
4554.63 26
4554.78 25
4554.93 24
4555.09 22
4555.24 21
4555.40 21
4555.55 22
4555.71 23
4555.86 26
4556.02 29
4556.17 33
4556.33 36
4556.48 39
4556.64 40
4556.79 40
4556.95 40
4557.10 38
4557.26 36
4557.41 33
4557.57 30
4557.72 27
4557.88 24
4558.03 21
4558.19 19
4558.34 18
4558.50 17
4558.65 18
4558.80 19
4558.96 21
4559.11 23
4559.27 25
4559.42 25
4559.58 26
4559.73 25
4559.89 25
4560.04 24
4560.20 24
4560.35 25
4560.51 25
4560.66 27
4560.82 28
4560.97 29
4561.13 29
4561.28 29
4561.44 28
4561.59 27
4561.75 25
4561.90 24
4562.06 23
4562.21 23
4562.37 23
4562.52 22
4562.68 22
4562.83 21
4562.99 20
4563.14 18
4563.30 17
4563.45 16
4563.61 15
4563.76 15
4563.92 15
4564.07 15
4564.23 15
4564.38 16
4564.54 17
4564.69 19
4564.85 22
4565.00 25
4565.16 28
4565.31 30
4565.47 31
4565.62 30
4565.78 28
4565.93 26
4566.09 23
4566.24 22
4566.40 22
4566.55 24
4566.71 26
4566.86 30
4567.02 33
4567.17 35
4567.33 37
4567.48 37
4567.64 37
4567.79 37
4567.95 37
4568.10 39
4568.26 42
4568.41 46
4568.57 50
4568.72 53
4568.88 55
4569.03 56
4569.19 55
4569.34 54
4569.50 53
4569.65 53
4569.81 54
4569.96 56
4570.12 58
4570.27 61
4570.43 63
4570.58 63
4570.74 62
4570.89 59
4571.05 55
4571.20 51
4571.36 48
4571.51 46
4571.67 47
4571.82 50
4571.98 56
4572.13 63
4572.29 71
4572.44 78
4572.60 83
4572.75 86
4572.91 86
4573.06 84
4573.22 81
4573.37 76
4573.53 73
4573.68 69
4573.84 67
4573.99 64
4574.15 61
4574.30 58
4574.46 53
4574.61 48
4574.77 42
4574.92 35
4575.08 29
4575.23 24
4575.39 20
4575.54 16
4575.70 15
4575.85 14
4576.01 14
4576.16 15
4576.32 16
4576.47 18
4576.63 19
4576.78 20
4576.94 20
4577.09 19
4577.25 16
4577.41 14
4577.56 11
4577.72 10
4577.87 11
4578.03 14
4578.18 18
4578.34 24
4578.49 30
4578.65 36
4578.80 39
4578.96 41
4579.11 41
4579.27 40
4579.42 39
4579.58 38
4579.73 39
4579.89 40
4580.04 42
4580.20 43
4580.35 43
4580.51 42
4580.66 39
4580.82 36
4580.97 33
4581.13 31
4581.28 29
4581.44 28
4581.60 28
4581.75 27
4581.91 27
4582.06 26
4582.22 26
4582.37 26
4582.53 27
4582.68 29
4582.84 30
4582.99 31
4583.15 32
4583.30 31
4583.46 29
4583.61 26
4583.77 23
4583.92 21
4584.08 19
4584.23 19
4584.39 20
4584.55 22
4584.70 26
4584.86 30
4585.01 34
4585.17 38
4585.32 41
4585.48 44
4585.63 47
4585.79 49
4585.94 50
4586.10 50
4586.25 49
4586.41 48
4586.56 47
4586.72 45
4586.87 43
4587.03 40
4587.19 36
4587.34 32
4587.50 28
4587.65 23
4587.81 19
4587.96 15
4588.12 12
4588.27 10
4588.43 8
4588.58 8
4588.74 9
4588.89 11
4589.05 15
4589.20 21
4589.36 29
4589.52 36
4589.67 43
4589.83 48
4589.98 50
4590.14 51
4590.29 49
4590.45 47
4590.60 44
4590.76 43
4590.91 43
4591.07 46
4591.22 49
4591.38 54
4591.54 59
4591.69 64
4591.85 68
4592.00 71
4592.16 73
4592.31 74
4592.47 73
4592.62 71
4592.78 68
4592.93 65
4593.09 62
4593.25 59
4593.40 56
4593.56 54
4593.71 52
4593.87 50
4594.02 49
4594.18 48
4594.33 46
4594.49 44
4594.64 41
4594.80 37
4594.95 32
4595.11 26
4595.27 19
4595.42 13
4595.58 7
4595.73 1
4595.89 0
4596.04 0
4596.20 0
4596.35 0
4596.51 0
4596.67 0
4596.82 8
4596.98 18
4597.13 29
4597.29 40
4597.44 50
4597.60 58
4597.75 63
4597.91 66
4598.06 66
4598.22 65
4598.38 61
4598.53 57
4598.69 52
4598.84 48
4599.00 43
4599.15 40
4599.31 38
4599.46 37
4599.62 36
4599.78 35
4599.93 35
4600.09 34
4600.24 32
4600.40 29
4600.55 26
4600.71 22
4600.86 18
4601.02 15
4601.18 12
4601.33 10
4601.49 10
4601.64 11
4601.80 14
4601.95 18
4602.11 23
4602.26 28
4602.42 32
4602.58 35
4602.73 37
4602.89 37
4603.04 35
4603.20 33
4603.35 29
4603.51 26
4603.66 22
4603.82 19
4603.98 16
4604.13 14
4604.29 13
4604.44 13
4604.60 12
4604.75 12
4604.91 12
4605.07 11
4605.22 10
4605.38 8
4605.53 6
4605.69 4
4605.84 2
4606.00 2
4606.15 4
4606.31 7
4606.47 11
4606.62 16
4606.78 20
4606.93 22
4607.09 23
4607.24 21
4607.40 17
4607.56 13
4607.71 9
4607.87 5
4608.02 3
4608.18 3
4608.33 3
4608.49 3
4608.65 3
4608.80 1
4608.96 0
4609.11 0
4609.27 0
4609.42 0
4609.58 0
4609.74 0
4609.89 0
4610.05 4
4610.20 11
4610.36 20
4610.51 30
4610.67 40
4610.83 50
4610.98 57
4611.14 63
4611.29 66
4611.45 67
4611.60 65
4611.76 62
4611.92 58
4612.07 54
4612.23 50
4612.38 47
4612.54 46
4612.69 46
4612.85 47
4613.01 50
4613.16 54
4613.32 57
4613.47 60
4613.63 61
4613.78 61
4613.94 59
4614.10 56
4614.25 53
4614.41 51
4614.56 50
4614.72 50
4614.88 51
4615.03 53
4615.19 55
4615.34 56
4615.50 56
4615.65 54
4615.81 52
4615.97 49
4616.12 45
4616.28 40
4616.43 36
4616.59 32
4616.74 28
4616.90 25
4617.06 22
4617.21 20
4617.37 19
4617.52 18
4617.68 19
4617.84 20
4617.99 22
4618.15 23
4618.30 22
4618.46 20
4618.61 16
4618.77 12
4618.93 7
4619.08 4
4619.24 3
4619.39 5
4619.55 9
4619.71 14
4619.86 20
4620.02 26
4620.17 31
4620.33 35
4620.49 37
4620.64 39
4620.80 40
4620.95 42
4621.11 45
4621.26 48
4621.42 51
4621.58 53
4621.73 55
4621.89 57
4622.04 57
4622.20 58
4622.36 57
4622.51 57
4622.67 55
4622.82 54
4622.98 51
4623.14 49
4623.29 46
4623.45 43
4623.60 40
4623.76 38
4623.92 35
4624.07 33
4624.23 30
4624.38 27
4624.54 23
4624.70 19
4624.85 15
4625.01 11
4625.16 9
4625.32 8
4625.48 8
4625.63 9
4625.79 11
4625.94 14
4626.10 16
4626.26 19
4626.41 20
4626.57 22
4626.72 22
4626.88 22
4627.04 22
4627.19 20
4627.35 17
4627.50 13
4627.66 9
4627.82 4
4627.97 0
4628.13 0
4628.28 0
4628.44 0
4628.60 0
4628.75 0
4628.91 0
4629.06 1
4629.22 2
4629.38 2
4629.53 2
4629.69 2
4629.84 2
4630.00 3
4630.16 4
4630.31 7
4630.47 12
4630.62 18
4630.78 26
4630.94 34
4631.09 42
4631.25 49
4631.40 54
4631.56 57
4631.72 58
4631.87 57
4632.03 55
4632.18 51
4632.34 48
4632.50 44
4632.65 41
4632.81 38
4632.97 35
4633.12 33
4633.28 32
4633.43 31
4633.59 32
4633.75 33
4633.90 35
4634.06 37
4634.21 39
4634.37 41
4634.53 44
4634.68 46
4634.84 48
4634.99 48
4635.15 47
4635.31 45
4635.46 41
4635.62 37
4635.78 34
4635.93 32
4636.09 33
4636.24 35
4636.40 38
4636.56 42
4636.71 45
4636.87 47
4637.02 47
4637.18 45
4637.34 42
4637.49 40
4637.65 37
4637.81 36
4637.96 37
4638.12 39
4638.27 42
4638.43 45
4638.59 50
4638.74 54
4638.90 59
4639.06 63
4639.21 65
4639.37 66
4639.52 65
4639.68 61
4639.84 55
4639.99 47
4640.15 38
4640.30 29
4640.46 21
4640.62 15
4640.77 12
4640.93 12
4641.09 13
4641.24 17
4641.40 22
4641.55 27
4641.71 31
4641.87 34
4642.02 36
4642.18 36
4642.34 35
4642.49 34
4642.65 33
4642.80 32
4642.96 32
4643.12 32
4643.27 31
4643.43 29
4643.59 26
4643.74 22
4643.90 17
4644.06 12
4644.21 8
4644.37 5
4644.52 4
4644.68 4
4644.84 5
4644.99 7
4645.15 9
4645.31 12
4645.46 16
4645.62 19
4645.77 24
4645.93 28
4646.09 34
4646.24 39
4646.40 45
4646.56 51
4646.71 57
4646.87 63
4647.03 69
4647.18 75
4647.34 80
4647.49 83
4647.65 86
4647.81 86
4647.96 86
4648.12 83
4648.28 80
4648.43 75
4648.59 70
4648.74 64
4648.90 59
4649.06 54
4649.21 50
4649.37 48
4649.53 49
4649.68 52
4649.84 57
4650.00 65
4650.15 73
4650.31 84
4650.47 94
4650.62 106
4650.78 118
4650.93 130
4651.09 144
4651.25 157
4651.40 170
4651.56 182
4651.72 192
4651.87 200
4652.03 205
4652.19 207
4652.34 208
4652.50 208
4652.65 208
4652.81 207
4652.97 205
4653.12 203
4653.28 200
4653.44 196
4653.59 190
4653.75 182
4653.91 174
4654.06 164
4654.22 154
4654.38 144
4654.53 134
4654.69 124
4654.85 117
4655.00 111
4655.16 109
4655.31 110
4655.47 114
4655.63 120
4655.78 127
4655.94 134
4656.10 140
4656.25 146
4656.41 152
4656.57 157
4656.72 161
4656.88 163
4657.04 164
4657.19 162
4657.35 159
4657.51 154
4657.66 147
4657.82 141
4657.98 136
4658.13 133
4658.29 131
4658.44 131
4658.60 133
4658.76 135
4658.91 137
4659.07 138
4659.23 139
4659.38 139
4659.54 139
4659.70 138
4659.85 138
4660.01 139
4660.17 140
4660.32 142
4660.48 145
4660.64 147
4660.79 148
4660.95 148
4661.11 147
4661.26 144
4661.42 140
4661.58 136
4661.73 133
4661.89 131
4662.05 132
4662.20 134
4662.36 138
4662.52 141
4662.67 144
4662.83 144
4662.99 141
4663.14 137
4663.30 131
4663.46 125
4663.61 120
4663.77 117
4663.93 116
4664.08 117
4664.24 118
4664.39 117
4664.55 116
4664.71 111
4664.86 104
4665.02 95
4665.18 84
4665.33 72
4665.49 61
4665.65 52
4665.80 44
4665.96 39
4666.12 36
4666.27 36
4666.43 36
4666.59 37
4666.74 38
4666.90 38
4667.06 39
4667.21 39
4667.37 39
4667.53 39
4667.68 40
4667.84 41
4668.00 44
4668.15 47
4668.31 52
4668.47 56
4668.62 60
4668.78 64
4668.94 66
4669.10 67
4669.25 68
4669.41 68
4669.57 68
4669.72 67
4669.88 67
4670.04 67
4670.19 66
4670.35 64
4670.51 62
4670.66 58
4670.82 55
4670.98 52
4671.13 49
4671.29 47
4671.45 46
4671.60 46
4671.76 45
4671.92 44
4672.07 44
4672.23 43
4672.39 42
4672.54 41
4672.70 40
4672.86 40
4673.01 40
4673.17 40
4673.33 41
4673.48 42
4673.64 42
4673.80 42
4673.95 41
4674.11 40
4674.27 37
4674.42 35
4674.58 34
4674.74 35
4674.90 37
4675.05 40
4675.21 44
4675.37 48
4675.52 51
4675.68 52
4675.84 52
4675.99 51
4676.15 50
4676.31 48
4676.46 46
4676.62 44
4676.78 42
4676.93 39
4677.09 35
4677.25 32
4677.40 28
4677.56 25
4677.72 23
4677.88 23
4678.03 24
4678.19 27
4678.35 30
4678.50 34
4678.66 37
4678.82 40
4678.97 41
4679.13 41
4679.29 40
4679.44 37
4679.60 35
4679.76 33
4679.91 31
4680.07 30
4680.23 29
4680.39 28
4680.54 27
4680.70 25
4680.86 23
4681.01 20
4681.17 18
4681.33 16
4681.48 14
4681.64 13
4681.80 12
4681.95 11
4682.11 10
4682.27 8
4682.43 6
4682.58 3
4682.74 1
4682.90 0
4683.05 0
4683.21 0
4683.37 0
4683.52 0
4683.68 0
4683.84 1
4683.99 2
4684.15 4
4684.31 7
4684.47 10
4684.62 14
4684.78 16
4684.94 17
4685.09 17
4685.25 16
4685.41 14
4685.56 13
4685.72 12
4685.88 13
4686.04 15
4686.19 16
4686.35 17
4686.51 18
4686.66 17
4686.82 15
4686.98 13
4687.13 11
4687.29 8
4687.45 6
4687.61 5
4687.76 3
4687.92 2
4688.08 0
4688.23 0
4688.39 0
4688.55 0
4688.70 0
4688.86 0
4689.02 1
4689.18 4
4689.33 9
4689.49 14
4689.65 18
4689.80 22
4689.96 24
4690.12 24
4690.28 23
4690.43 20
4690.59 18
4690.75 15
4690.90 12
4691.06 11
4691.22 10
4691.37 9
4691.53 9
4691.69 9
4691.85 8
4692.00 7
4692.16 6
4692.32 5
4692.47 5
4692.63 6
4692.79 8
4692.95 11
4693.10 14
4693.26 17
4693.42 20
4693.57 22
4693.73 24
4693.89 26
4694.05 28
4694.20 31
4694.36 33
4694.52 35
4694.67 36
4694.83 35
4694.99 32
4695.15 27
4695.30 21
4695.46 15
4695.62 9
4695.77 5
4695.93 2
4696.09 1
4696.25 2
4696.40 3
4696.56 4
4696.72 6
4696.87 6
4697.03 6
4697.19 5
4697.35 4
4697.50 3
4697.66 3
4697.82 4
4697.97 4
4698.13 5
4698.29 6
4698.45 6
4698.60 6
4698.76 5
4698.92 4
4699.08 2
4699.23 1
4699.39 0
4699.55 0
4699.70 0
4699.86 0
4700.02 0
4700.18 0
4700.33 2
4700.49 5
4700.65 7
4700.80 9
4700.96 10
4701.12 9
4701.28 6
4701.43 3
4701.59 0
4701.75 0
4701.91 0
4702.06 0
4702.22 0
4702.38 0
4702.53 0
4702.69 0
4702.85 1
4703.01 2
4703.16 2
4703.32 3
4703.48 5
4703.64 7
4703.79 9
4703.95 11
4704.11 12
4704.26 14
4704.42 16
4704.58 18
4704.74 21
4704.89 25
4705.05 29
4705.21 32
4705.37 35
4705.52 37
4705.68 39
4705.84 41
4706.00 44
4706.15 48
4706.31 52
4706.47 57
4706.62 62
4706.78 66
4706.94 68
4707.10 69
4707.25 69
4707.41 68
4707.57 67
4707.73 68
4707.88 69
4708.04 71
4708.20 73
4708.36 74
4708.51 75
4708.67 75
4708.83 73
4708.98 71
4709.14 69
4709.30 68
4709.46 68
4709.61 68
4709.77 69
4709.93 71
4710.09 72
4710.24 72
4710.40 72
4710.56 72
4710.72 73
4710.87 74
4711.03 76
4711.19 79
4711.35 83
4711.50 86
4711.66 89
4711.82 91
4711.98 92
4712.13 92
4712.29 90
4712.45 88
4712.61 86
4712.76 84
4712.92 83
4713.08 85
4713.24 87
4713.39 91
4713.55 95
4713.71 99
4713.86 103
4714.02 105
4714.18 105
4714.34 103
4714.49 100
4714.65 95
4714.81 88
4714.97 82
4715.12 75
4715.28 69
4715.44 65
4715.60 62
4715.75 61
4715.91 60
4716.07 60
4716.23 59
4716.38 57
4716.54 53
4716.70 48
4716.86 41
4717.01 34
4717.17 28
4717.33 22
4717.49 17
4717.64 13
4717.80 11
4717.96 8
4718.12 6
4718.28 4
4718.43 3
4718.59 2
4718.75 1
4718.91 2
4719.06 3
4719.22 5
4719.38 7
4719.54 10
4719.69 13
4719.85 17
4720.01 20
4720.17 24
4720.32 27
4720.48 29
4720.64 31
4720.80 32
4720.95 32
4721.11 31
4721.27 30
4721.43 28
4721.58 26
4721.74 23
4721.90 19
4722.06 14
4722.21 11
4722.37 8
4722.53 8
4722.69 9
4722.84 12
4723.00 16
4723.16 19
4723.32 22
4723.48 24
4723.63 24
4723.79 22
4723.95 20
4724.11 17
4724.26 15
4724.42 13
4724.58 12
4724.74 11
4724.89 10
4725.05 10
4725.21 9
4725.37 9
4725.52 9
4725.68 10
4725.84 12
4726.00 15
4726.16 18
4726.31 23
4726.47 27
4726.63 31
4726.79 33
4726.94 33
4727.10 31
4727.26 28
4727.42 24
4727.57 19
4727.73 14
4727.89 9
4728.05 6
4728.21 3
4728.36 1
4728.52 0
4728.68 0
4728.84 0
4728.99 0
4729.15 0
4729.31 0
4729.47 0
4729.62 0
4729.78 1
4729.94 6
4730.10 12
4730.26 17
4730.41 21
4730.57 23
4730.73 22
4730.89 20
4731.04 16
4731.20 11
4731.36 7
4731.52 3
4731.68 1
4731.83 0
4731.99 0
4732.15 0
4732.31 2
4732.46 4
4732.62 6
4732.78 9
4732.94 11
4733.10 13
4733.25 15
4733.41 16
4733.57 17
4733.73 18
4733.88 19
4734.04 21
4734.20 23
4734.36 26
4734.52 30
4734.67 34
4734.83 38
4734.99 42
4735.15 44
4735.30 46
4735.46 47
4735.62 48
4735.78 47
4735.94 45
4736.09 43
4736.25 38
4736.41 33
4736.57 27
4736.72 21
4736.88 16
4737.04 12
4737.20 9
4737.36 8
4737.51 9
4737.67 11
4737.83 13
4737.99 16
4738.15 19
4738.30 22
4738.46 24
4738.62 25
4738.78 26
4738.94 27
4739.09 28
4739.25 30
4739.41 33
4739.57 36
4739.72 40
4739.88 43
4740.04 46
4740.20 48
4740.36 49
4740.51 48
4740.67 46
4740.83 43
4740.99 41
4741.15 39
4741.30 39
4741.46 39
4741.62 41
4741.78 43
4741.94 46
4742.09 48
4742.25 50
4742.41 52
4742.57 54
4742.73 55
4742.88 56
4743.04 57
4743.20 58
4743.36 58
4743.51 59
4743.67 60
4743.83 62
4743.99 63
4744.15 64
4744.30 65
4744.46 66
4744.62 66
4744.78 65
4744.94 64
4745.09 63
4745.25 61
4745.41 59
4745.57 58
4745.73 56
4745.88 55
4746.04 53
4746.20 52
4746.36 51
4746.52 51
4746.67 51
4746.83 53
4746.99 55
4747.15 58
4747.31 62
4747.46 67
4747.62 71
4747.78 75
4747.94 79
4748.10 81
4748.25 81
4748.41 81
4748.57 79
4748.73 76
4748.89 71
4749.04 65
4749.20 58
4749.36 49
4749.52 40
4749.68 30
4749.84 21
4749.99 12
4750.15 4
4750.31 0
4750.47 0
4750.63 0
4750.78 0
4750.94 0
4751.10 2
4751.26 7
4751.42 12
4751.57 18
4751.73 23
4751.89 27
4752.05 31
4752.21 33
4752.36 35
4752.52 37
4752.68 38
4752.84 39
4753.00 39
4753.16 39
4753.31 38
4753.47 37
4753.63 35
4753.79 33
4753.95 30
4754.10 27
4754.26 24
4754.42 22
4754.58 20
4754.74 18
4754.89 17
4755.05 16
4755.21 15
4755.37 15
4755.53 14
4755.69 15
4755.84 15
4756.00 17
4756.16 20
4756.32 22
4756.48 25
4756.63 28
4756.79 29
4756.95 29
4757.11 27
4757.27 25
4757.43 23
4757.58 21
4757.74 19
4757.90 17
4758.06 16
4758.22 15
4758.37 14
4758.53 12
4758.69 10
4758.85 9
4759.01 8
4759.17 7
4759.32 8
4759.48 9
4759.64 9
4759.80 10
4759.96 9
4760.12 8
4760.27 5
4760.43 2
4760.59 0
4760.75 0
4760.91 0
4761.06 0
4761.22 0
4761.38 0
4761.54 0
4761.70 0
4761.86 4
4762.01 9
4762.17 15
4762.33 20
4762.49 23
4762.65 25
4762.81 25
4762.96 24
4763.12 21
4763.28 18
4763.44 14
4763.60 10
4763.76 7
4763.91 5
4764.07 4
4764.23 4
4764.39 6
4764.55 8
4764.71 11
4764.86 14
4765.02 16
4765.18 19
4765.34 22
4765.50 25
4765.65 28
4765.81 31
4765.97 33
4766.13 35
4766.29 36
4766.45 36
4766.61 35
4766.76 34
4766.92 33
4767.08 34
4767.24 37
4767.40 40
4767.56 45
4767.71 50
4767.87 55
4768.03 60
4768.19 65
4768.35 70
4768.51 75
4768.66 79
4768.82 83
4768.98 86
4769.14 88
4769.30 88
4769.46 86
4769.61 82
4769.77 77
4769.93 73
4770.09 69
4770.25 68
4770.41 68
4770.56 70
4770.72 73
4770.88 76
4771.04 78
4771.20 79
4771.36 77
4771.51 72
4771.67 66
4771.83 58
4771.99 50
4772.15 43
4772.31 37
4772.47 34
4772.62 33
4772.78 34
4772.94 37
4773.10 40
4773.26 44
4773.42 46
4773.57 48
4773.73 49
4773.89 48
4774.05 47
4774.21 45
4774.37 43
4774.53 41
4774.68 40
4774.84 38
4775.00 37
4775.16 36
4775.32 36
4775.48 36
4775.63 36
4775.79 37
4775.95 38
4776.11 39
4776.27 40
4776.43 41
4776.59 41
4776.74 40
4776.90 39
4777.06 37
4777.22 34
4777.38 32
4777.54 30
4777.70 30
4777.85 31
4778.01 32
4778.17 35
4778.33 39
4778.49 42
4778.65 45
4778.81 48
4778.96 49
4779.12 49
4779.28 49
4779.44 49
4779.60 48
4779.76 46
4779.92 45
4780.07 43
4780.23 41
4780.39 39
4780.55 38
4780.71 38
4780.87 38
4781.03 39
4781.18 39
4781.34 40
4781.50 40
4781.66 39
4781.82 38
4781.98 38
4782.14 39
4782.29 42
4782.45 46
4782.61 52
4782.77 58
4782.93 64
4783.09 69
4783.25 73
4783.40 74
4783.56 75
4783.72 75
4783.88 75
4784.04 76
4784.20 79
4784.36 85
4784.51 92
4784.67 100
4784.83 110
4784.99 121
4785.15 133
4785.31 145
4785.47 159
4785.63 174
4785.78 191
4785.94 210
4786.10 230
4786.26 253
4786.42 276
4786.58 300
4786.74 324
4786.89 347
4787.05 371
4787.21 396
4787.37 425
4787.53 458
4787.69 496
4787.85 538
4788.01 583
4788.16 629
4788.32 673
4788.48 714
4788.64 750
4788.80 783
4788.96 812
4789.12 838
4789.28 862
4789.43 882
4789.59 900
4789.75 915
4789.91 925
4790.07 930
4790.23 930
4790.39 925
4790.55 918
4790.70 909
4790.86 902
4791.02 898
4791.18 897
4791.34 896
4791.50 895
4791.66 891
4791.82 882
4791.97 868
4792.13 848
4792.29 826
4792.45 802
4792.61 779
4792.77 757
4792.93 737
4793.09 718
4793.24 699
4793.40 680
4793.56 660
4793.72 639
4793.88 617
4794.04 596
4794.20 576
4794.36 556
4794.51 536
4794.67 517
4794.83 498
4794.99 481
4795.15 464
4795.31 449
4795.47 433
4795.63 417
4795.79 401
4795.94 382
4796.10 362
4796.26 340
4796.42 318
4796.58 298
4796.74 280
4796.90 266
4797.06 255
4797.21 246
4797.37 240
4797.53 235
4797.69 230
4797.85 224
4798.01 217
4798.17 210
4798.33 202
4798.49 193
4798.64 183
4798.80 174
4798.96 163
4799.12 152
4799.28 141
4799.44 129
4799.60 119
4799.76 109
4799.92 100
4800.07 92
4800.23 85
4800.39 78
4800.55 72
4800.71 67
4800.87 63
4801.03 61
4801.19 62
4801.35 65
4801.50 71
4801.66 78
4801.82 85
4801.98 91
4802.14 95
4802.30 97
4802.46 96
4802.62 95
4802.78 92
4802.94 89
4803.09 86
4803.25 84
4803.41 82
4803.57 81
4803.73 79
4803.89 78
4804.05 78
4804.21 78
4804.37 79
4804.52 82
4804.68 87
4804.84 93
4805.00 101
4805.16 110
4805.32 118
4805.48 124
4805.64 127
4805.80 129
4805.96 129
4806.11 129
4806.27 128
4806.43 128
4806.59 128
4806.75 128
4806.91 128
4807.07 127
4807.23 126
4807.39 125
4807.55 125
4807.70 126
4807.86 128
4808.02 132
4808.18 135
4808.34 138
4808.50 140
4808.66 140
4808.82 139
4808.98 135
4809.14 131
4809.30 125
4809.45 120
4809.61 115
4809.77 110
4809.93 106
4810.09 103
4810.25 101
4810.41 101
4810.57 102
4810.73 104
4810.89 108
4811.05 114
4811.20 120
4811.36 126
4811.52 131
4811.68 136
4811.84 138
4812.00 138
4812.16 136
4812.32 132
4812.48 127
4812.64 121
4812.80 114
4812.95 107
4813.11 101
4813.27 97
4813.43 94
4813.59 93
4813.75 93
4813.91 96
4814.07 98
4814.23 100
4814.39 101
4814.55 99
4814.70 96
4814.86 90
4815.02 84
4815.18 76
4815.34 70
4815.50 64
4815.66 60
4815.82 58
4815.98 57
4816.14 59
4816.30 62
4816.46 65
4816.61 70
4816.77 75
4816.93 82
4817.09 89
4817.25 98
4817.41 109
4817.57 119
4817.73 129
4817.89 138
4818.05 144
4818.21 147
4818.37 148
4818.52 146
4818.68 141
4818.84 136
4819.00 130
4819.16 123
4819.32 117
4819.48 111
4819.64 105
4819.80 100
4819.96 94
4820.12 88
4820.28 81
4820.44 74
4820.59 67
4820.75 60
4820.91 53
4821.07 48
4821.23 43
4821.39 41
4821.55 40
4821.71 41
4821.87 44
4822.03 50
4822.19 57
4822.35 65
4822.51 75
4822.67 84
4822.82 94
4822.98 103
4823.14 111
4823.30 118
4823.46 124
4823.62 128
4823.78 131
4823.94 132
4824.10 133
4824.26 134
4824.42 137
4824.58 141
4824.74 149
4824.90 160
4825.05 177
4825.21 197
4825.37 221
4825.53 246
4825.69 271
4825.85 294
4826.01 313
4826.17 328
4826.33 340
4826.49 349
4826.65 357
4826.81 366
4826.97 377
4827.13 389
4827.29 402
4827.44 415
4827.60 425
4827.76 432
4827.92 435
4828.08 435
4828.24 433
4828.40 429
4828.56 426
4828.72 424
4828.88 423
4829.04 422
4829.20 421
4829.36 418
4829.52 413
4829.68 405
4829.84 395
4829.99 383
4830.15 371
4830.31 359
4830.47 349
4830.63 339
4830.79 331
4830.95 324
4831.11 317
4831.27 309
4831.43 299
4831.59 287
4831.75 274
4831.91 259
4832.07 244
4832.23 229
4832.39 215
4832.55 202
4832.70 191
4832.86 181
4833.02 171
4833.18 162
4833.34 154
4833.50 147
4833.66 141
4833.82 138
4833.98 136
4834.14 136
4834.30 136
4834.46 135
4834.62 134
4834.78 132
4834.94 128
4835.10 124
4835.26 119
4835.42 115
4835.58 111
4835.73 106
4835.89 101
4836.05 96
4836.21 90
4836.37 84
4836.53 78
4836.69 74
4836.85 71
4837.01 69
4837.17 69
4837.33 69
4837.49 70
4837.65 71
4837.81 72
4837.97 73
4838.13 73
4838.29 73
4838.45 73
4838.61 72
4838.77 71
4838.93 68
4839.08 65
4839.24 63
4839.40 60
4839.56 57
4839.72 54
4839.88 51
4840.04 47
4840.20 43
4840.36 38
4840.52 33
4840.68 28
4840.84 24
4841.00 22
4841.16 22
4841.32 24
4841.48 26
4841.64 29
4841.80 32
4841.96 35
4842.12 37
4842.28 37
4842.44 37
4842.60 37
4842.76 36
4842.91 35
4843.07 33
4843.23 32
4843.39 30
4843.55 28
4843.71 27
4843.87 25
4844.03 23
4844.19 22
4844.35 19
4844.51 16
4844.67 12
4844.83 8
4844.99 4
4845.15 1
4845.31 0
4845.47 1
4845.63 5
4845.79 12
4845.95 20
4846.11 30
4846.27 40
4846.43 48
4846.59 55
4846.75 60
4846.91 62
4847.07 62
4847.23 62
4847.38 60
4847.54 58
4847.70 55
4847.86 53
4848.02 51
4848.18 50
4848.34 49
4848.50 49
4848.66 48
4848.82 48
4848.98 48
4849.14 48
4849.30 48
4849.46 49
4849.62 50
4849.78 51
4849.94 53
4850.10 54
4850.26 55
4850.42 55
4850.58 56
4850.74 56
4850.90 58
4851.06 61
4851.22 66
4851.38 72
4851.54 78
4851.70 84
4851.86 89
4852.02 92
4852.18 92
4852.34 91
4852.50 87
4852.66 83
4852.82 78
4852.98 73
4853.14 68
4853.30 64
4853.45 60
4853.61 57
4853.77 55
4853.93 54
4854.09 53
4854.25 53
4854.41 52
4854.57 52
4854.73 53
4854.89 53
4855.05 53
4855.21 53
4855.37 53
4855.53 51
4855.69 49
4855.85 45
4856.01 39
4856.17 33
4856.33 27
4856.49 21
4856.65 16
4856.81 12
4856.97 9
4857.13 7
4857.29 6
4857.45 6
4857.61 6
4857.77 8
4857.93 9
4858.09 11
4858.25 13
4858.41 15
4858.57 16
4858.73 17
4858.89 16
4859.05 15
4859.21 14
4859.37 12
4859.53 10
4859.69 9
4859.85 9
4860.01 10
4860.17 12
4860.33 14
4860.49 17
4860.65 19
4860.81 22
4860.97 24
4861.13 27
4861.29 30
4861.45 32
4861.61 35
4861.77 37
4861.93 40
4862.09 43
4862.25 47
4862.41 53
4862.57 60
4862.73 70
4862.89 81
4863.05 93
4863.21 106
4863.37 118
4863.53 129
4863.69 139
4863.85 147
4864.01 154
4864.17 160
4864.33 166
4864.49 172
4864.65 178
4864.81 184
4864.97 189
4865.13 192
4865.29 193
4865.45 192
4865.61 188
4865.77 183
4865.93 177
4866.09 171
4866.25 167
4866.41 165
4866.57 165
4866.73 167
4866.89 170
4867.05 172
4867.21 175
4867.37 176
4867.53 176
4867.69 174
4867.85 171
4868.01 167
4868.17 162
4868.33 156
4868.49 149
4868.65 142
4868.81 134
4868.97 126
4869.13 119
4869.29 111
4869.45 104
4869.61 97
4869.77 91
4869.93 86
4870.09 81
4870.25 78
4870.41 75
4870.57 74
4870.73 75
4870.89 77
4871.05 80
4871.21 85
4871.37 90
4871.53 96
4871.69 100
4871.85 104
4872.01 106
4872.17 106
4872.33 104
4872.49 99
4872.65 93
4872.81 86
4872.97 79
4873.13 73
4873.29 69
4873.45 66
4873.61 64
4873.77 65
4873.93 66
4874.09 67
4874.25 69
4874.41 70
4874.57 71
4874.73 70
4874.89 69
4875.05 66
4875.21 61
4875.37 54
4875.53 47
4875.69 39
4875.85 31
4876.01 25
4876.17 21
4876.33 19
4876.49 19
4876.65 21
4876.81 24
4876.97 27
4877.13 30
4877.29 32
4877.45 33
4877.61 33
4877.77 33
4877.93 33
4878.09 35
4878.25 37
4878.41 40
4878.57 43
4878.73 46
4878.89 48
4879.05 49
4879.21 48
4879.37 47
4879.54 45
4879.70 43
4879.86 40
4880.02 37
4880.18 34
4880.34 31
4880.50 29
4880.66 27
4880.82 26
4880.98 27
4881.14 29
4881.30 32
4881.46 36
4881.62 40
4881.78 44
4881.94 47
4882.10 49
4882.26 51
4882.42 51
4882.58 50
4882.74 50
4882.90 50
4883.06 50
4883.22 52
4883.38 54
4883.54 57
4883.70 60
4883.86 63
4884.02 66
4884.18 68
4884.34 69
4884.50 70
4884.66 72
4884.82 73
4884.98 73
4885.14 72
4885.30 70
4885.46 66
4885.63 62
4885.79 57
4885.95 53
4886.11 51
4886.27 51
4886.43 52
4886.59 55
4886.75 59
4886.91 61
4887.07 61
4887.23 61
4887.39 58
4887.55 55
4887.71 52
4887.87 50
4888.03 49
4888.19 49
4888.35 50
4888.51 52
4888.67 54
4888.83 57
4888.99 58
4889.15 58
4889.31 57
4889.47 53
4889.63 49
4889.79 43
4889.95 37
4890.12 31
4890.28 26
4890.44 23
4890.60 22
4890.76 22
4890.92 23
4891.08 23
4891.24 23
4891.40 22
4891.56 21
4891.72 20
4891.88 20
4892.04 21
4892.20 22
4892.36 25
4892.52 29
4892.68 33
4892.84 37
4893.00 41
4893.16 44
4893.32 45
4893.48 44
4893.64 41
4893.80 37
4893.97 32
4894.13 27
4894.29 23
4894.45 18
4894.61 14
4894.77 11
4894.93 7
4895.09 2
4895.25 0
4895.41 0
4895.57 0
4895.73 0
4895.89 0
4896.05 0
4896.21 2
4896.37 4
4896.53 6
4896.69 5
4896.85 4
4897.01 2
4897.17 0
4897.34 0
4897.50 0
4897.66 0
4897.82 1
4897.98 4
4898.14 7
4898.30 11
4898.46 13
4898.62 15
4898.78 16
4898.94 16
4899.10 15
4899.26 14
4899.42 14
4899.58 13
4899.74 12
4899.90 12
4900.06 12
4900.22 12
4900.39 12
4900.55 13
4900.71 14
4900.87 15
4901.03 17
4901.19 20
4901.35 23
4901.51 26
4901.67 30
4901.83 33
4901.99 36
4902.15 37
4902.31 38
4902.47 38
4902.63 37
4902.79 38
4902.95 39
4903.12 41
4903.28 45
4903.44 49
4903.60 54
4903.76 59
4903.92 63
4904.08 65
4904.24 67
4904.40 67
4904.56 65
4904.72 63
4904.88 59
4905.04 54
4905.20 51
4905.36 48
4905.52 47
4905.69 49
4905.85 52
4906.01 56
4906.17 60
4906.33 63
4906.49 65
4906.65 65
4906.81 64
4906.97 62
4907.13 60
4907.29 58
4907.45 56
4907.61 55
4907.77 54
4907.93 53
4908.10 50
4908.26 47
4908.42 43
4908.58 38
4908.74 34
4908.90 30
4909.06 30
4909.22 32
4909.38 37
4909.54 44
4909.70 54
4909.86 64
4910.02 75
4910.18 84
4910.35 92
4910.51 97
4910.67 100
4910.83 101
4910.99 99
4911.15 96
4911.31 91
4911.47 87
4911.63 85
4911.79 83
4911.95 84
4912.11 86
4912.27 88
4912.43 89
4912.60 89
4912.76 88
4912.92 86
4913.08 83
4913.24 80
4913.40 77
4913.56 74
4913.72 71
4913.88 68
4914.04 65
4914.20 62
4914.36 59
4914.52 57
4914.69 55
4914.85 53
4915.01 51
4915.17 50
4915.33 48
4915.49 46
4915.65 45
4915.81 44
4915.97 43
4916.13 42
4916.29 42
4916.45 41
4916.62 39
4916.78 36
4916.94 32
4917.10 27
4917.26 23
4917.42 19
4917.58 17
4917.74 17
4917.90 19
4918.06 24
4918.22 29
4918.38 35
4918.55 41
4918.71 45
4918.87 49
4919.03 50
4919.19 51
4919.35 50
4919.51 48
4919.67 45
4919.83 42
4919.99 38
4920.15 34
4920.32 30
4920.48 26
4920.64 23
4920.80 22
4920.96 21
4921.12 22
4921.28 25
4921.44 29
4921.60 34
4921.76 39
4921.92 43
4922.09 47
4922.25 49
4922.41 50
4922.57 49
4922.73 47
4922.89 44
4923.05 39
4923.21 35
4923.37 29
4923.53 24
4923.69 18
4923.86 12
4924.02 7
4924.18 3
4924.34 1
4924.50 0
4924.66 0
4924.82 2
4924.98 4
4925.14 7
4925.30 10
4925.46 13
4925.63 17
4925.79 20
4925.95 24
4926.11 27
4926.27 30
4926.43 33
4926.59 34
4926.75 34
4926.91 33
4927.07 32
4927.24 29
4927.40 27
4927.56 25
4927.72 22
4927.88 19
4928.04 15
4928.20 11
4928.36 6
4928.52 0
4928.68 0
4928.85 0
4929.01 0
4929.17 0
4929.33 0
4929.49 0
4929.65 0
4929.81 0
4929.97 6
4930.13 11
4930.30 15
4930.46 18
4930.62 20
4930.78 21
4930.94 21
4931.10 21
4931.26 19
4931.42 17
4931.58 15
4931.74 11
4931.91 8
4932.07 5
4932.23 2
4932.39 0
4932.55 0
4932.71 0
4932.87 2
4933.03 4
4933.19 7
4933.36 10
4933.52 12
4933.68 14
4933.84 16
4934.00 18
4934.16 18
4934.32 17
4934.48 15
4934.64 13
4934.81 10
4934.97 7
4935.13 5
4935.29 4
4935.45 5
4935.61 6
4935.77 8
4935.93 10
4936.09 13
4936.26 15
4936.42 17
4936.58 19
4936.74 20
4936.90 20
4937.06 21
4937.22 21
4937.38 22
4937.55 23
4937.71 26
4937.87 29
4938.03 32
4938.19 36
4938.35 39
4938.51 42
4938.67 44
4938.83 46
4939.00 48
4939.16 51
4939.32 53
4939.48 56
4939.64 59
4939.80 60
4939.96 61
4940.12 61
4940.29 60
4940.45 58
4940.61 55
4940.77 53
4940.93 51
4941.09 48
4941.25 47
4941.41 45
4941.58 43
4941.74 42
4941.90 41
4942.06 41
4942.22 41
4942.38 42
4942.54 43
4942.70 44
4942.87 44
4943.03 42
4943.19 40
4943.35 36
4943.51 31
4943.67 27
4943.83 23
4943.99 21
4944.16 21
4944.32 23
4944.48 25
4944.64 29
4944.80 32
4944.96 35
4945.12 36
4945.28 36
4945.45 35
4945.61 34
4945.77 33
4945.93 34
4946.09 37
4946.25 40
4946.41 44
4946.57 48
4946.74 50
4946.90 50
4947.06 49
4947.22 47
4947.38 43
4947.54 39
4947.70 36
4947.87 32
4948.03 29
4948.19 27
4948.35 25
4948.51 24
4948.67 24
4948.83 24
4948.99 25
4949.16 27
4949.32 29
4949.48 33
4949.64 38
4949.80 43
4949.96 48
4950.12 53
4950.29 55
4950.45 56
4950.61 55
4950.77 53
4950.93 51
4951.09 48
4951.25 47
4951.42 47
4951.58 47
4951.74 48
4951.90 49
4952.06 51
4952.22 51
4952.38 51
4952.55 50
4952.71 49
4952.87 48
4953.03 47
4953.19 47
4953.35 48
4953.51 49
4953.68 49
4953.84 48
4954.00 46
4954.16 42
4954.32 38
4954.48 33
4954.64 28
4954.81 24
4954.97 21
4955.13 18
4955.29 16
4955.45 14
4955.61 13
4955.77 11
4955.94 9
4956.10 7
4956.26 5
4956.42 4
4956.58 4
4956.74 4
4956.90 6
4957.07 8
4957.23 10
4957.39 13
4957.55 15
4957.71 17
4957.87 18
4958.04 20
4958.20 23
4958.36 26
4958.52 30
4958.68 36
4958.84 43
4959.00 51
4959.17 58
4959.33 65
4959.49 72
4959.65 77
4959.81 81
4959.97 84
4960.13 84
4960.30 82
4960.46 79
4960.62 73
4960.78 65
4960.94 57
4961.10 48
4961.27 39
[truncated: 718,209 more chars]
