# Supplementary material for: Methylobacterium Species Promoting Rice and Barley Growth and Interaction Specificity Revealed with Whole-Cell Matrix-Assisted Laser Desorption / Ionization-Time-of-Flight Mass Spectrometry (MALDI-TOF/MS) Analysis
Source: PLoS One. 2015 Jun 8;10(6):e0129509. doi: 10.1371/journal.pone.0129509 (PMC4460032; doi:10.1371/journal.pone.0129509)
Supplement: S2 Data — (ZIP) [file pone.0129509.s002.zip › Supplementary data 2 (ms from inoculated rice)/92a-16 .txt]

782.21 0
782.28 0
782.34 0
782.40 0
782.47 0
782.53 0
782.60 0
782.66 0
782.72 0
782.79 0
782.85 0
782.92 0
782.98 0
783.04 0
783.11 0
783.17 0
783.24 0
783.30 0
783.36 0
783.43 0
783.49 0
783.56 0
783.62 0
783.68 0
783.75 0
783.81 0
783.88 0
783.94 0
784.01 0
784.07 0
784.13 0
784.20 0
784.26 0
784.33 0
784.39 0
784.45 0
784.52 0
784.58 0
784.65 0
784.71 0
784.77 0
784.84 0
784.90 0
784.97 0
785.03 0
785.09 0
785.16 0
785.22 0
785.29 0
785.35 0
785.42 0
785.48 0
785.54 0
785.61 0
785.67 0
785.74 0
785.80 0
785.86 0
785.93 0
785.99 0
786.06 0
786.12 0
786.19 0
786.25 0
786.31 0
786.38 0
786.44 0
786.51 0
786.57 0
786.63 0
786.70 0
786.76 0
786.83 0
786.89 0
786.96 0
787.02 0
787.08 0
787.15 0
787.21 0
787.28 0
787.34 0
787.41 0
787.47 0
787.53 0
787.60 0
787.66 0
787.73 0
787.79 0
787.85 0
787.92 0
787.98 0
788.05 0
788.11 0
788.18 0
788.24 0
788.30 0
788.37 0
788.43 0
788.50 0
788.56 0
788.63 0
788.69 0
788.75 0
788.82 0
788.88 0
788.95 0
789.01 0
789.08 0
789.14 0
789.20 0
789.27 0
789.33 0
789.40 0
789.46 0
789.53 0
789.59 0
789.65 0
789.72 0
789.78 0
789.85 0
789.91 0
789.98 0
790.04 0
790.10 0
790.17 0
790.23 0
790.30 0
790.36 0
790.43 0
790.49 0
790.56 0
790.62 0
790.68 0
790.75 0
790.81 0
790.88 0
790.94 0
791.01 0
791.07 0
791.13 0
791.20 0
791.26 0
791.33 0
791.39 0
791.46 0
791.52 0
791.59 0
791.65 0
791.71 0
791.78 0
791.84 0
791.91 0
791.97 0
792.04 0
792.10 0
792.16 0
792.23 0
792.29 0
792.36 0
792.42 0
792.49 0
792.55 0
792.62 0
792.68 0
792.74 0
792.81 0
792.87 0
792.94 0
793.00 0
793.07 0
793.13 0
793.20 0
793.26 0
793.32 0
793.39 0
793.45 0
793.52 0
793.58 0
793.65 0
793.71 0
793.78 0
793.84 0
793.91 0
793.97 0
794.03 0
794.10 0
794.16 0
794.23 0
794.29 0
794.36 0
794.42 0
794.49 0
794.55 0
794.61 0
794.68 0
794.74 0
794.81 0
794.87 0
794.94 0
795.00 0
795.07 0
795.13 0
795.20 0
795.26 0
795.32 0
795.39 0
795.45 0
795.52 0
795.58 0
795.65 0
795.71 0
795.78 0
795.84 0
795.91 0
795.97 0
796.03 0
796.10 0
796.16 0
796.23 0
796.29 0
796.36 0
796.42 0
796.49 0
796.55 0
796.62 0
796.68 0
796.75 0
796.81 0
796.87 0
796.94 0
797.00 0
797.07 0
797.13 0
797.20 0
797.26 0
797.33 0
797.39 0
797.46 0
797.52 0
797.59 0
797.65 0
797.71 0
797.78 0
797.84 0
797.91 0
797.97 0
798.04 0
798.10 0
798.17 0
798.23 0
798.30 0
798.36 0
798.43 0
798.49 0
798.56 0
798.62 0
798.68 0
798.75 0
798.81 0
798.88 0
798.94 0
799.01 0
799.07 0
799.14 0
799.20 0
799.27 0
799.33 0
799.40 0
799.46 0
799.53 0
799.59 0
799.65 0
799.72 0
799.78 0
799.85 0
799.91 0
799.98 0
800.04 0
800.11 0
800.17 0
800.24 0
800.30 0
800.37 0
800.43 0
800.50 0
800.56 0
800.63 0
800.69 0
800.76 0
800.82 0
800.89 0
800.95 0
801.01 0
801.08 0
801.14 0
801.21 0
801.27 0
801.34 0
801.40 0
801.47 0
801.53 0
801.60 0
801.66 0
801.73 0
801.79 0
801.86 0
801.92 0
801.99 0
802.05 0
802.12 0
802.18 0
802.25 0
802.31 0
802.38 0
802.44 0
802.51 0
802.57 0
802.63 0
802.70 0
802.76 0
802.83 0
802.89 0
802.96 0
803.02 0
803.09 0
803.15 0
803.22 0
803.28 0
803.35 0
803.41 0
803.48 0
803.54 0
803.61 0
803.67 0
803.74 0
803.80 0
803.87 0
803.93 0
804.00 0
804.06 0
804.13 0
804.19 0
804.26 0
804.32 0
804.39 0
804.45 0
804.52 0
804.58 0
804.65 0
804.71 0
804.78 0
804.84 0
804.91 0
804.97 0
805.04 0
805.10 0
805.17 0
805.23 0
805.30 0
805.36 0
805.43 0
805.49 0
805.56 0
805.62 0
805.69 0
805.75 0
805.82 0
805.88 0
805.95 0
806.01 0
806.08 0
806.14 0
806.21 0
806.27 0
806.34 0
806.40 0
806.47 0
806.53 0
806.60 0
806.66 0
806.73 0
806.79 0
806.86 0
806.92 0
806.99 0
807.05 0
807.12 0
807.18 0
807.25 0
807.31 0
807.38 0
807.44 0
807.51 0
807.57 0
807.64 0
807.70 0
807.77 0
807.83 0
807.90 0
807.96 0
808.03 0
808.09 0
808.16 0
808.22 0
808.29 0
808.35 0
808.42 0
808.48 0
808.55 0
808.61 0
808.68 0
808.74 0
808.81 0
808.87 0
808.94 0
809.00 0
809.07 0
809.13 0
809.20 0
809.26 0
809.33 0
809.39 0
809.46 0
809.52 0
809.59 0
809.65 0
809.72 0
809.78 0
809.85 0
809.91 0
809.98 0
810.04 0
810.11 0
810.17 0
810.24 0
810.30 0
810.37 0
810.43 0
810.50 0
810.57 0
810.63 0
810.70 0
810.76 0
810.83 0
810.89 0
810.96 0
811.02 0
811.09 0
811.15 0
811.22 0
811.28 0
811.35 0
811.41 0
811.48 0
811.54 0
811.61 0
811.67 0
811.74 0
811.80 0
811.87 0
811.93 0
812.00 0
812.06 0
812.13 0
812.20 0
812.26 0
812.33 0
812.39 0
812.46 0
812.52 0
812.59 0
812.65 0
812.72 0
812.78 0
812.85 0
812.91 0
812.98 0
813.04 0
813.11 0
813.17 0
813.24 0
813.30 0
813.37 0
813.43 0
813.50 0
813.57 0
813.63 0
813.70 0
813.76 0
813.83 0
813.89 0
813.96 0
814.02 0
814.09 0
814.15 0
814.22 0
814.28 0
814.35 0
814.41 0
814.48 0
814.54 0
814.61 0
814.68 0
814.74 0
814.81 0
814.87 0
814.94 0
815.00 0
815.07 0
815.13 0
815.20 0
815.26 0
815.33 0
815.39 0
815.46 0
815.53 0
815.59 0
815.66 0
815.72 0
815.79 0
815.85 0
815.92 0
815.98 0
816.05 0
816.11 0
816.18 0
816.24 0
816.31 0
816.37 0
816.44 0
816.51 0
816.57 0
816.64 0
816.70 0
816.77 0
816.83 0
816.90 0
816.96 0
817.03 0
817.09 0
817.16 0
817.23 0
817.29 0
817.36 0
817.42 0
817.49 0
817.55 0
817.62 0
817.68 0
817.75 0
817.81 0
817.88 0
817.95 0
818.01 0
818.08 0
818.14 0
818.21 0
818.27 0
818.34 0
818.40 0
818.47 0
818.53 0
818.60 0
818.67 0
818.73 0
818.80 0
818.86 0
818.93 0
818.99 0
819.06 0
819.12 0
819.19 0
819.25 0
819.32 0
819.39 0
819.45 0
819.52 0
819.58 0
819.65 0
819.71 0
819.78 0
819.84 0
819.91 0
819.98 0
820.04 0
820.11 0
820.17 0
820.24 0
820.30 0
820.37 0
820.43 0
820.50 0
820.57 0
820.63 0
820.70 0
820.76 0
820.83 0
820.89 0
820.96 0
821.02 0
821.09 0
821.16 0
821.22 0
821.29 0
821.35 0
821.42 0
821.48 0
821.55 0
821.61 0
821.68 0
821.75 0
821.81 0
821.88 0
821.94 0
822.01 0
822.07 0
822.14 0
822.21 0
822.27 0
822.34 0
822.40 0
822.47 0
822.53 0
822.60 0
822.66 0
822.73 0
822.80 0
822.86 0
822.93 0
822.99 0
823.06 0
823.12 0
823.19 0
823.26 0
823.32 0
823.39 0
823.45 0
823.52 0
823.58 0
823.65 0
823.72 0
823.78 0
823.85 0
823.91 0
823.98 0
824.04 0
824.11 0
824.18 0
824.24 0
824.31 0
824.37 0
824.44 0
824.50 0
824.57 0
824.64 0
824.70 0
824.77 0
824.83 0
824.90 0
824.96 0
825.03 0
825.10 0
825.16 0
825.23 0
825.29 0
825.36 0
825.42 0
825.49 0
825.56 0
825.62 0
825.69 0
825.75 0
825.82 0
825.88 0
825.95 0
826.02 0
826.08 0
826.15 0
826.21 0
826.28 0
826.35 0
826.41 0
826.48 0
826.54 0
826.61 0
826.67 0
826.74 0
826.81 0
826.87 0
826.94 0
827.00 0
827.07 0
827.14 0
827.20 0
827.27 0
827.33 0
827.40 0
827.46 0
827.53 0
827.60 0
827.66 0
827.73 0
827.79 0
827.86 0
827.93 0
827.99 0
828.06 0
828.12 0
828.19 0
828.25 0
828.32 0
828.39 0
828.45 0
828.52 0
828.58 0
828.65 0
828.72 0
828.78 0
828.85 0
828.91 0
828.98 0
829.05 0
829.11 0
829.18 0
829.24 0
829.31 0
829.37 0
829.44 0
829.51 0
829.57 0
829.64 0
829.70 0
829.77 0
829.84 0
829.90 0
829.97 0
830.03 0
830.10 0
830.17 0
830.23 0
830.30 0
830.36 0
830.43 0
830.50 0
830.56 0
830.63 0
830.69 0
830.76 0
830.83 0
830.89 0
830.96 0
831.02 0
831.09 0
831.16 0
831.22 0
831.29 0
831.35 0
831.42 0
831.49 0
831.55 0
831.62 0
831.68 0
831.75 0
831.82 0
831.88 0
831.95 0
832.01 0
832.08 0
832.15 0
832.21 0
832.28 0
832.34 0
832.41 0
832.48 0
832.54 0
832.61 0
832.67 0
832.74 0
832.81 0
832.87 0
832.94 0
833.00 0
833.07 0
833.14 0
833.20 0
833.27 0
833.33 0
833.40 0
833.47 0
833.53 0
833.60 0
833.66 0
833.73 0
833.80 0
833.86 0
833.93 0
834.00 0
834.06 0
834.13 0
834.19 0
834.26 0
834.33 0
834.39 0
834.46 0
834.52 0
834.59 0
834.66 0
834.72 0
834.79 0
834.85 0
834.92 0
834.99 0
835.05 0
835.12 0
835.19 0
835.25 0
835.32 0
835.38 0
835.45 0
835.52 0
835.58 0
835.65 0
835.71 0
835.78 0
835.85 0
835.91 0
835.98 0
836.05 0
836.11 0
836.18 0
836.24 0
836.31 0
836.38 0
836.44 0
836.51 0
836.57 0
836.64 0
836.71 0
836.77 0
836.84 0
836.91 0
836.97 0
837.04 0
837.10 0
837.17 0
837.24 0
837.30 0
837.37 0
837.44 0
837.50 0
837.57 0
837.63 0
837.70 0
837.77 0
837.83 0
837.90 0
837.97 0
838.03 0
838.10 0
838.16 0
838.23 0
838.30 0
838.36 0
838.43 0
838.50 0
838.56 0
838.63 0
838.69 0
838.76 0
838.83 0
838.89 0
838.96 0
839.03 0
839.09 0
839.16 0
839.23 0
839.29 0
839.36 0
839.42 0
839.49 0
839.56 0
839.62 0
839.69 0
839.76 0
839.82 0
839.89 0
839.95 0
840.02 0
840.09 0
840.15 0
840.22 0
840.29 0
840.35 0
840.42 0
840.49 0
840.55 0
840.62 0
840.68 0
840.75 0
840.82 0
840.88 0
840.95 0
841.02 0
841.08 0
841.15 0
841.22 0
841.28 0
841.35 0
841.41 0
841.48 0
841.55 0
841.61 0
841.68 0
841.75 0
841.81 0
841.88 0
841.95 0
842.01 0
842.08 0
842.15 0
842.21 0
842.28 0
842.34 0
842.41 0
842.48 0
842.54 0
842.61 0
842.68 0
842.74 0
842.81 0
842.88 0
842.94 0
843.01 0
843.08 0
843.14 0
843.21 0
843.27 0
843.34 0
843.41 0
843.47 0
843.54 0
843.61 0
843.67 0
843.74 0
843.81 0
843.87 0
843.94 0
844.01 0
844.07 0
844.14 0
844.21 0
844.27 0
844.34 0
844.40 0
844.47 0
844.54 0
844.60 0
844.67 0
844.74 0
844.80 0
844.87 0
844.94 0
845.00 0
845.07 0
845.14 0
845.20 0
845.27 0
845.34 0
845.40 0
845.47 0
845.54 0
845.60 0
845.67 0
845.74 0
845.80 0
845.87 0
845.94 0
846.00 0
846.07 0
846.14 0
846.20 0
846.27 0
846.33 0
846.40 0
846.47 0
846.53 0
846.60 0
846.67 0
846.73 0
846.80 0
846.87 0
846.93 0
847.00 0
847.07 0
847.13 0
847.20 0
847.27 0
847.33 0
847.40 0
847.47 0
847.53 0
847.60 0
847.67 0
847.73 0
847.80 0
847.87 0
847.93 0
848.00 0
848.07 0
848.13 0
848.20 0
848.27 0
848.33 0
848.40 0
848.47 0
848.53 0
848.60 0
848.67 0
848.73 0
848.80 0
848.87 0
848.93 0
849.00 0
849.07 0
849.13 0
849.20 0
849.27 0
849.33 0
849.40 0
849.47 0
849.53 0
849.60 0
849.67 0
849.73 0
849.80 0
849.87 0
849.93 0
850.00 0
850.07 0
850.13 0
850.20 0
850.27 0
850.33 0
850.40 0
850.47 0
850.53 0
850.60 0
850.67 0
850.74 0
850.80 0
850.87 0
850.94 0
851.00 0
851.07 0
851.14 0
851.20 0
851.27 0
851.34 0
851.40 0
851.47 0
851.54 0
851.60 0
851.67 0
851.74 0
851.80 0
851.87 0
851.94 0
852.00 0
852.07 0
852.14 0
852.20 0
852.27 0
852.34 0
852.40 0
852.47 0
852.54 0
852.61 0
852.67 0
852.74 0
852.81 0
852.87 0
852.94 0
853.01 0
853.07 0
853.14 0
853.21 0
853.27 0
853.34 0
853.41 0
853.47 0
853.54 0
853.61 0
853.68 0
853.74 0
853.81 0
853.88 0
853.94 0
854.01 0
854.08 0
854.14 0
854.21 0
854.28 0
854.34 0
854.41 0
854.48 0
854.54 0
854.61 0
854.68 0
854.75 0
854.81 0
854.88 0
854.95 0
855.01 0
855.08 0
855.15 0
855.21 0
855.28 0
855.35 0
855.41 0
855.48 0
855.55 0
855.62 0
855.68 0
855.75 0
855.82 0
855.88 0
855.95 0
856.02 0
856.08 0
856.15 0
856.22 0
856.29 0
856.35 0
856.42 0
856.49 0
856.55 0
856.62 0
856.69 0
856.75 0
856.82 0
856.89 0
856.96 0
857.02 0
857.09 0
857.16 0
857.22 0
857.29 0
857.36 0
857.42 0
857.49 0
857.56 0
857.63 0
857.69 0
857.76 0
857.83 0
857.89 0
857.96 0
858.03 0
858.09 0
858.16 0
858.23 0
858.30 0
858.36 0
858.43 0
858.50 0
858.56 0
858.63 0
858.70 0
858.77 0
858.83 0
858.90 0
858.97 0
859.03 0
859.10 0
859.17 0
859.23 0
859.30 0
859.37 0
859.44 0
859.50 0
859.57 0
859.64 0
859.70 0
859.77 0
859.84 0
859.91 0
859.97 0
860.04 0
860.11 0
860.17 0
860.24 0
860.31 0
860.38 0
860.44 0
860.51 0
860.58 0
860.64 0
860.71 0
860.78 0
860.85 0
860.91 0
860.98 0
861.05 0
861.11 0
861.18 0
861.25 0
861.32 0
861.38 0
861.45 0
861.52 0
861.58 0
861.65 0
861.72 0
861.79 0
861.85 0
861.92 0
861.99 0
862.05 0
862.12 0
862.19 0
862.26 0
862.32 0
862.39 0
862.46 0
862.53 0
862.59 0
862.66 0
862.73 0
862.79 0
862.86 0
862.93 0
863.00 0
863.06 0
863.13 0
863.20 0
863.27 0
863.33 0
863.40 0
863.47 0
863.53 0
863.60 0
863.67 0
863.74 0
863.80 0
863.87 0
863.94 0
864.00 0
864.07 0
864.14 0
864.21 0
864.27 0
864.34 0
864.41 0
864.48 0
864.54 0
864.61 0
864.68 0
864.75 0
864.81 0
864.88 0
864.95 0
865.01 0
865.08 0
865.15 0
865.22 0
865.28 0
865.35 0
865.42 0
865.49 0
865.55 0
865.62 0
865.69 0
865.76 0
865.82 0
865.89 0
865.96 0
866.02 0
866.09 0
866.16 0
866.23 0
866.29 0
866.36 0
866.43 0
866.50 0
866.56 0
866.63 0
866.70 0
866.77 0
866.83 0
866.90 0
866.97 0
867.04 0
867.10 0
867.17 0
867.24 0
867.30 0
867.37 0
867.44 0
867.51 0
867.57 0
867.64 0
867.71 0
867.78 0
867.84 0
867.91 0
867.98 0
868.05 0
868.11 0
868.18 0
868.25 0
868.32 0
868.38 0
868.45 0
868.52 0
868.59 0
868.65 0
868.72 0
868.79 0
868.86 0
868.92 0
868.99 0
869.06 0
869.13 0
869.19 0
869.26 0
869.33 0
869.40 0
869.46 0
869.53 0
869.60 0
869.67 0
869.73 0
869.80 0
869.87 0
869.94 0
870.00 0
870.07 0
870.14 0
870.21 0
870.27 0
870.34 0
870.41 0
870.48 0
870.54 0
870.61 0
870.68 0
870.75 0
870.81 0
870.88 0
870.95 0
871.02 0
871.08 0
871.15 0
871.22 0
871.29 0
871.35 0
871.42 0
871.49 0
871.56 0
871.62 0
871.69 0
871.76 0
871.83 0
871.89 0
871.96 0
872.03 0
872.10 0
872.16 0
872.23 0
872.30 0
872.37 0
872.44 0
872.50 0
872.57 0
872.64 0
872.71 0
872.77 0
872.84 0
872.91 0
872.98 0
873.04 0
873.11 0
873.18 0
873.25 0
873.31 0
873.38 0
873.45 0
873.52 0
873.59 0
873.65 0
873.72 0
873.79 0
873.86 0
873.92 0
873.99 0
874.06 0
874.13 0
874.19 0
874.26 0
874.33 0
874.40 0
874.46 0
874.53 0
874.60 0
874.67 0
874.74 0
874.80 0
874.87 0
874.94 0
875.01 0
875.07 0
875.14 0
875.21 0
875.28 0
875.34 0
875.41 0
875.48 0
875.55 0
875.62 0
875.68 0
875.75 0
875.82 0
875.89 0
875.95 0
876.02 0
876.09 0
876.16 0
876.23 0
876.29 0
876.36 0
876.43 0
876.50 0
876.56 0
876.63 0
876.70 0
876.77 0
876.84 0
876.90 0
876.97 0
877.04 0
877.11 0
877.17 0
877.24 0
877.31 0
877.38 0
877.45 0
877.51 0
877.58 0
877.65 0
877.72 0
877.78 0
877.85 0
877.92 0
877.99 0
878.06 0
878.12 0
878.19 0
878.26 0
878.33 0
878.39 0
878.46 0
878.53 0
878.60 0
878.67 0
878.73 0
878.80 0
878.87 0
878.94 0
879.01 0
879.07 0
879.14 0
879.21 0
879.28 0
879.34 0
879.41 0
879.48 0
879.55 0
879.62 0
879.68 0
879.75 0
879.82 0
879.89 0
879.96 0
880.02 0
880.09 0
880.16 0
880.23 0
880.30 0
880.36 0
880.43 0
880.50 0
880.57 0
880.63 0
880.70 0
880.77 0
880.84 0
880.91 0
880.97 0
881.04 0
881.11 0
881.18 0
881.25 0
881.31 0
881.38 0
881.45 0
881.52 0
881.59 0
881.65 0
881.72 0
881.79 0
881.86 0
881.93 0
881.99 0
882.06 0
882.13 0
882.20 0
882.27 0
882.33 0
882.40 0
882.47 0
882.54 0
882.61 0
882.67 0
882.74 0
882.81 0
882.88 0
882.95 0
883.01 0
883.08 0
883.15 0
883.22 0
883.29 0
883.35 0
883.42 0
883.49 0
883.56 0
883.63 0
883.69 0
883.76 0
883.83 0
883.90 0
883.97 0
884.03 0
884.10 0
884.17 0
884.24 0
884.31 0
884.37 0
884.44 0
884.51 0
884.58 0
884.65 0
884.72 0
884.78 0
884.85 0
884.92 0
884.99 0
885.06 0
885.12 0
885.19 0
885.26 0
885.33 0
885.40 0
885.46 0
885.53 0
885.60 0
885.67 0
885.74 0
885.80 0
885.87 0
885.94 0
886.01 0
886.08 0
886.15 0
886.21 0
886.28 0
886.35 0
886.42 0
886.49 0
886.55 0
886.62 0
886.69 0
886.76 0
886.83 0
886.90 0
886.96 0
887.03 0
887.10 0
887.17 0
887.24 0
887.30 0
887.37 0
887.44 0
887.51 0
887.58 0
887.65 0
887.71 0
887.78 0
887.85 0
887.92 0
887.99 0
888.05 0
888.12 0
888.19 0
888.26 0
888.33 0
888.40 0
888.46 0
888.53 0
888.60 0
888.67 0
888.74 0
888.80 0
888.87 0
888.94 0
889.01 0
889.08 0
889.15 0
889.21 0
889.28 0
889.35 0
889.42 0
889.49 0
889.56 0
889.62 0
889.69 0
889.76 0
889.83 0
889.90 0
889.97 0
890.03 0
890.10 0
890.17 0
890.24 0
890.31 0
890.37 0
890.44 0
890.51 0
890.58 0
890.65 0
890.72 0
890.78 0
890.85 0
890.92 0
890.99 0
891.06 0
891.13 0
891.19 0
891.26 0
891.33 0
891.40 0
891.47 0
891.54 0
891.60 0
891.67 0
891.74 0
891.81 0
891.88 0
891.95 0
892.01 0
892.08 0
892.15 0
892.22 0
892.29 0
892.36 0
892.43 0
892.49 0
892.56 0
892.63 0
892.70 0
892.77 0
892.84 0
892.90 0
892.97 0
893.04 0
893.11 0
893.18 0
893.25 0
893.31 0
893.38 0
893.45 0
893.52 0
893.59 0
893.66 0
893.72 0
893.79 0
893.86 0
893.93 0
894.00 0
894.07 0
894.14 0
894.20 0
894.27 0
894.34 0
894.41 0
894.48 0
894.55 0
894.61 0
894.68 0
894.75 0
894.82 0
894.89 0
894.96 0
895.03 0
895.09 0
895.16 0
895.23 0
895.30 0
895.37 0
895.44 0
895.50 0
895.57 0
895.64 0
895.71 0
895.78 0
895.85 0
895.92 0
895.98 0
896.05 0
896.12 0
896.19 0
896.26 0
896.33 0
896.40 0
896.46 0
896.53 0
896.60 0
896.67 0
896.74 0
896.81 0
896.88 0
896.94 0
897.01 0
897.08 0
897.15 0
897.22 0
897.29 0
897.36 0
897.42 0
897.49 0
897.56 0
897.63 0
897.70 0
897.77 0
897.84 0
897.90 0
897.97 0
898.04 0
898.11 0
898.18 0
898.25 0
898.32 0
898.38 0
898.45 0
898.52 0
898.59 0
898.66 0
898.73 0
898.80 0
898.86 0
898.93 0
899.00 0
899.07 0
899.14 0
899.21 0
899.28 0
899.34 0
899.41 0
899.48 0
899.55 0
899.62 0
899.69 0
899.76 0
899.83 0
899.89 0
899.96 0
900.03 0
900.10 0
900.17 0
900.24 0
900.31 0
900.37 0
900.44 0
900.51 0
900.58 0
900.65 0
900.72 0
900.79 0
900.86 0
900.92 0
900.99 0
901.06 0
901.13 0
901.20 0
901.27 0
901.34 0
901.41 0
901.47 0
901.54 0
901.61 0
901.68 0
901.75 0
901.82 0
901.89 0
901.95 0
902.02 0
902.09 0
902.16 0
902.23 0
902.30 0
902.37 0
902.44 0
902.51 0
902.57 0
902.64 0
902.71 0
902.78 0
902.85 0
902.92 0
902.99 0
903.06 0
903.12 0
903.19 0
903.26 0
903.33 0
903.40 0
903.47 0
903.54 0
903.61 0
903.67 0
903.74 0
903.81 0
903.88 0
903.95 0
904.02 0
904.09 0
904.16 0
904.22 0
904.29 0
904.36 0
904.43 0
904.50 0
904.57 0
904.64 0
904.71 0
904.78 0
904.84 0
904.91 0
904.98 0
905.05 0
905.12 0
905.19 0
905.26 0
905.33 0
905.40 0
905.46 0
905.53 0
905.60 0
905.67 0
905.74 0
905.81 0
905.88 0
905.95 0
906.02 0
906.08 0
906.15 0
906.22 0
906.29 0
906.36 0
906.43 0
906.50 0
906.57 0
906.64 0
906.70 0
906.77 0
906.84 0
906.91 0
906.98 0
907.05 0
907.12 0
907.19 0
907.26 0
907.32 0
907.39 0
907.46 0
907.53 0
907.60 0
907.67 0
907.74 0
907.81 0
907.88 0
907.95 0
908.01 0
908.08 0
908.15 0
908.22 0
908.29 0
908.36 0
908.43 0
908.50 0
908.57 0
908.64 0
908.70 0
908.77 0
908.84 0
908.91 0
908.98 0
909.05 0
909.12 0
909.19 0
909.26 0
909.33 0
909.39 0
909.46 0
909.53 0
909.60 0
909.67 0
909.74 0
909.81 0
909.88 0
909.95 0
910.02 0
910.08 0
910.15 0
910.22 0
910.29 0
910.36 0
910.43 0
910.50 0
910.57 0
910.64 0
910.71 0
910.78 0
910.84 0
910.91 0
910.98 0
911.05 0
911.12 0
911.19 0
911.26 0
911.33 0
911.40 0
911.47 0
911.54 0
911.60 0
911.67 0
911.74 0
911.81 0
911.88 0
911.95 0
912.02 0
912.09 0
912.16 0
912.23 0
912.30 0
912.37 0
912.43 0
912.50 0
912.57 0
912.64 0
912.71 0
912.78 0
912.85 0
912.92 0
912.99 0
913.06 0
913.13 0
913.19 0
913.26 0
913.33 0
913.40 0
913.47 0
913.54 0
913.61 0
913.68 0
913.75 0
913.82 0
913.89 0
913.96 0
914.03 0
914.09 0
914.16 0
914.23 0
914.30 0
914.37 0
914.44 0
914.51 0
914.58 0
914.65 0
914.72 0
914.79 0
914.86 0
914.92 0
914.99 0
915.06 0
915.13 0
915.20 0
915.27 0
915.34 0
915.41 0
915.48 0
915.55 0
915.62 0
915.69 0
915.76 0
915.83 0
915.89 0
915.96 0
916.03 0
916.10 0
916.17 0
916.24 0
916.31 0
916.38 0
916.45 0
916.52 0
916.59 0
916.66 0
916.73 0
916.80 0
916.86 0
916.93 0
917.00 0
917.07 0
917.14 0
917.21 0
917.28 0
917.35 0
917.42 0
917.49 0
917.56 0
917.63 0
917.70 0
917.77 0
917.84 0
917.90 0
917.97 0
918.04 0
918.11 0
918.18 0
918.25 0
918.32 0
918.39 0
918.46 0
918.53 0
918.60 0
918.67 0
918.74 0
918.81 0
918.88 0
918.95 0
919.01 0
919.08 0
919.15 0
919.22 0
919.29 0
919.36 0
919.43 0
919.50 0
919.57 0
919.64 0
919.71 0
919.78 0
919.85 0
919.92 0
919.99 0
920.06 0
920.13 0
920.19 0
920.26 0
920.33 0
920.40 0
920.47 0
920.54 0
920.61 0
920.68 0
920.75 0
920.82 0
920.89 0
920.96 0
921.03 0
921.10 0
921.17 0
921.24 0
921.31 0
921.38 0
921.44 0
921.51 0
921.58 0
921.65 0
921.72 0
921.79 0
921.86 0
921.93 0
922.00 0
922.07 0
922.14 0
922.21 0
922.28 0
922.35 0
922.42 0
922.49 0
922.56 0
922.63 0
922.70 0
922.77 0
922.83 0
922.90 0
922.97 0
923.04 0
923.11 0
923.18 0
923.25 0
923.32 0
923.39 0
923.46 0
923.53 0
923.60 0
923.67 0
923.74 0
923.81 0
923.88 0
923.95 0
924.02 0
924.09 0
924.16 0
924.23 0
924.30 0
924.37 0
924.43 0
924.50 0
924.57 0
924.64 0
924.71 0
924.78 0
924.85 0
924.92 0
924.99 0
925.06 0
925.13 0
925.20 0
925.27 0
925.34 0
925.41 0
925.48 0
925.55 0
925.62 0
925.69 0
925.76 0
925.83 0
925.90 0
925.97 0
926.04 0
926.11 0
926.18 0
926.25 0
926.31 0
926.38 0
926.45 0
926.52 0
926.59 0
926.66 0
926.73 0
926.80 0
926.87 0
926.94 0
927.01 0
927.08 0
927.15 0
927.22 0
927.29 0
927.36 0
927.43 0
927.50 0
927.57 0
927.64 0
927.71 0
927.78 0
927.85 0
927.92 0
927.99 0
928.06 0
928.13 0
928.20 0
928.27 0
928.34 0
928.41 0
928.48 0
928.55 0
928.62 0
928.69 0
928.75 0
928.82 0
928.89 0
928.96 0
929.03 0
929.10 0
929.17 0
929.24 0
929.31 0
929.38 0
929.45 0
929.52 0
929.59 0
929.66 0
929.73 0
929.80 0
929.87 0
929.94 0
930.01 0
930.08 0
930.15 0
930.22 0
930.29 0
930.36 0
930.43 0
930.50 0
930.57 0
930.64 0
930.71 0
930.78 0
930.85 0
930.92 0
930.99 0
931.06 0
931.13 0
931.20 0
931.27 0
931.34 0
931.41 0
931.48 0
931.55 0
931.62 0
931.69 0
931.76 0
931.83 0
931.90 0
931.97 0
932.04 0
932.11 0
932.18 0
932.25 0
932.32 0
932.39 0
932.46 0
932.53 0
932.60 0
932.67 0
932.74 0
932.81 0
932.88 0
932.95 0
933.02 0
933.08 0
933.15 0
933.22 0
933.29 0
933.36 0
933.43 0
933.50 0
933.57 0
933.64 0
933.71 0
933.78 0
933.85 0
933.92 0
933.99 0
934.06 0
934.13 0
934.20 0
934.27 0
934.34 0
934.41 0
934.48 0
934.55 0
934.62 0
934.69 0
934.76 0
934.83 0
934.90 0
934.97 0
935.04 0
935.11 0
935.18 0
935.25 0
935.32 0
935.39 0
935.46 0
935.53 0
935.60 0
935.67 0
935.74 0
935.81 0
935.88 0
935.95 0
936.02 0
936.09 0
936.16 0
936.23 0
936.30 0
936.37 0
936.44 0
936.51 0
936.58 0
936.65 0
936.72 0
936.79 0
936.86 0
936.93 0
937.00 0
937.07 0
937.14 0
937.21 0
937.28 0
937.36 0
937.43 0
937.50 0
937.57 0
937.64 0
937.71 0
937.78 0
937.85 0
937.92 0
937.99 0
938.06 0
938.13 0
938.20 0
938.27 0
938.34 0
938.41 0
938.48 0
938.55 0
938.62 0
938.69 0
938.76 0
938.83 0
938.90 0
938.97 0
939.04 0
939.11 0
939.18 0
939.25 0
939.32 0
939.39 0
939.46 0
939.53 0
939.60 0
939.67 0
939.74 0
939.81 0
939.88 0
939.95 0
940.02 0
940.09 0
940.16 0
940.23 0
940.30 0
940.37 0
940.44 0
940.51 0
940.58 0
940.65 0
940.72 0
940.79 0
940.86 0
940.93 0
941.00 0
941.07 0
941.14 0
941.21 0
941.28 0
941.35 0
941.42 0
941.49 0
941.56 0
941.63 0
941.71 0
941.78 0
941.85 0
941.92 0
941.99 0
942.06 0
942.13 0
942.20 0
942.27 0
942.34 0
942.41 0
942.48 0
942.55 0
942.62 0
942.69 0
942.76 0
942.83 0
942.90 0
942.97 0
943.04 0
943.11 0
943.18 0
943.25 0
943.32 0
943.39 0
943.46 0
943.53 0
943.60 0
943.67 0
943.74 0
943.81 0
943.88 0
943.95 0
944.02 0
944.09 0
944.17 0
944.24 0
944.31 0
944.38 0
944.45 0
944.52 0
944.59 0
944.66 0
944.73 0
944.80 0
944.87 0
944.94 0
945.01 0
945.08 0
945.15 0
945.22 0
945.29 0
945.36 0
945.43 0
945.50 0
945.57 0
945.64 0
945.71 0
945.78 0
945.85 0
945.92 0
945.99 0
946.07 0
946.14 0
946.21 0
946.28 0
946.35 0
946.42 0
946.49 0
946.56 0
946.63 0
946.70 0
946.77 0
946.84 0
946.91 0
946.98 0
947.05 0
947.12 0
947.19 0
947.26 0
947.33 0
947.40 0
947.47 0
947.54 0
947.61 0
947.69 0
947.76 0
947.83 0
947.90 0
947.97 0
948.04 0
948.11 0
948.18 0
948.25 0
948.32 0
948.39 0
948.46 0
948.53 0
948.60 0
948.67 0
948.74 0
948.81 0
948.88 0
948.95 0
949.02 0
949.10 0
949.17 0
949.24 0
949.31 0
949.38 0
949.45 0
949.52 0
949.59 0
949.66 0
949.73 0
949.80 0
949.87 0
949.94 0
950.01 0
950.08 0
950.15 0
950.22 0
950.29 0
950.36 0
950.44 0
950.51 0
950.58 0
950.65 0
950.72 0
950.79 0
950.86 0
950.93 0
951.00 0
951.07 0
951.14 0
951.21 0
951.28 0
951.35 0
951.42 0
951.49 0
951.56 0
951.64 0
951.71 0
951.78 0
951.85 0
951.92 0
951.99 0
952.06 0
952.13 0
952.20 0
952.27 0
952.34 0
952.41 0
952.48 0
952.55 0
952.62 0
952.69 0
952.77 0
952.84 0
952.91 0
952.98 0
953.05 0
953.12 0
953.19 0
953.26 0
953.33 0
953.40 0
953.47 0
953.54 0
953.61 0
953.68 0
953.76 0
953.83 0
953.90 0
953.97 0
954.04 0
954.11 0
954.18 0
954.25 0
954.32 0
954.39 0
954.46 0
954.53 0
954.60 0
954.67 0
954.75 0
954.82 0
954.89 0
954.96 0
955.03 0
955.10 0
955.17 0
955.24 0
955.31 0
955.38 0
955.45 0
955.52 0
955.59 0
955.66 0
955.74 0
955.81 0
955.88 0
955.95 0
956.02 0
956.09 0
956.16 0
956.23 0
956.30 0
956.37 0
956.44 0
956.51 0
956.58 0
956.66 0
956.73 0
956.80 0
956.87 0
956.94 0
957.01 0
957.08 0
957.15 0
957.22 0
957.29 0
957.36 0
957.43 0
957.51 0
957.58 0
957.65 0
957.72 0
957.79 0
957.86 0
957.93 0
958.00 0
958.07 0
958.14 0
958.21 0
958.28 0
958.36 0
958.43 0
958.50 0
958.57 0
958.64 0
958.71 0
958.78 0
958.85 0
958.92 0
958.99 0
959.06 0
959.14 0
959.21 0
959.28 0
959.35 0
959.42 0
959.49 0
959.56 0
959.63 0
959.70 0
959.77 0
959.84 0
959.92 0
959.99 0
960.06 0
960.13 0
960.20 0
960.27 0
960.34 0
960.41 0
960.48 0
960.55 0
960.62 0
960.70 0
960.77 0
960.84 0
960.91 0
960.98 0
961.05 0
961.12 0
961.19 0
961.26 0
961.33 0
961.41 0
961.48 0
961.55 0
961.62 0
961.69 0
961.76 0
961.83 0
961.90 0
961.97 0
962.04 0
962.12 0
962.19 0
962.26 0
962.33 0
962.40 0
962.47 0
962.54 0
962.61 0
962.68 0
962.75 0
962.83 0
962.90 0
962.97 0
963.04 0
963.11 0
963.18 0
963.25 0
963.32 0
963.39 0
963.46 0
963.54 0
963.61 0
963.68 0
963.75 0
963.82 0
963.89 0
963.96 0
964.03 0
964.10 0
964.18 0
964.25 0
964.32 0
964.39 0
964.46 0
964.53 0
964.60 0
964.67 0
964.74 0
964.82 0
964.89 0
964.96 0
965.03 0
965.10 0
965.17 0
965.24 0
965.31 0
965.38 0
965.46 0
965.53 0
965.60 0
965.67 0
965.74 0
965.81 0
965.88 0
965.95 0
966.02 0
966.10 0
966.17 0
966.24 0
966.31 0
966.38 0
966.45 0
966.52 0
966.59 0
966.66 0
966.74 0
966.81 0
966.88 0
966.95 0
967.02 0
967.09 0
967.16 0
967.23 0
967.31 0
967.38 0
967.45 0
967.52 0
967.59 0
967.66 0
967.73 0
967.80 0
967.87 0
967.95 0
968.02 0
968.09 0
968.16 0
968.23 0
968.30 0
968.37 0
968.44 0
968.52 0
968.59 0
968.66 0
968.73 0
968.80 0
968.87 0
968.94 0
969.01 0
969.09 0
969.16 0
969.23 0
969.30 0
969.37 0
969.44 0
969.51 0
969.58 0
969.66 0
969.73 0
969.80 0
969.87 0
969.94 0
970.01 0
970.08 0
970.16 0
970.23 0
970.30 0
970.37 0
970.44 0
970.51 0
970.58 0
970.65 0
970.73 0
970.80 0
970.87 0
970.94 0
971.01 0
971.08 0
971.15 0
971.22 0
971.30 0
971.37 0
971.44 0
971.51 0
971.58 0
971.65 0
971.72 0
971.80 0
971.87 0
971.94 0
972.01 0
972.08 0
972.15 0
972.22 0
972.30 0
972.37 0
972.44 0
972.51 0
972.58 0
972.65 0
972.72 0
972.79 0
972.87 0
972.94 0
973.01 0
973.08 0
973.15 0
973.22 0
973.29 0
973.37 0
973.44 0
973.51 0
973.58 0
973.65 0
973.72 0
973.79 0
973.87 0
973.94 0
974.01 0
974.08 0
974.15 0
974.22 0
974.29 0
974.37 0
974.44 0
974.51 0
974.58 0
974.65 0
974.72 0
974.79 0
974.87 0
974.94 0
975.01 0
975.08 0
975.15 0
975.22 0
975.30 0
975.37 0
975.44 0
975.51 0
975.58 0
975.65 0
975.72 0
975.80 0
975.87 0
975.94 0
976.01 0
976.08 0
976.15 0
976.22 0
976.30 0
976.37 0
976.44 0
976.51 0
976.58 0
976.65 0
976.73 0
976.80 0
976.87 0
976.94 0
977.01 0
977.08 0
977.15 0
977.23 0
977.30 0
977.37 0
977.44 0
977.51 0
977.58 0
977.66 0
977.73 0
977.80 0
977.87 0
977.94 0
978.01 0
978.09 0
978.16 0
978.23 0
978.30 0
978.37 0
978.44 0
978.51 0
978.59 0
978.66 0
978.73 0
978.80 0
978.87 0
978.94 0
979.02 0
979.09 0
979.16 0
979.23 0
979.30 0
979.37 0
979.45 0
979.52 0
979.59 0
979.66 0
979.73 0
979.80 0
979.88 0
979.95 0
980.02 0
980.09 0
980.16 0
980.23 0
980.31 0
980.38 0
980.45 0
980.52 0
980.59 0
980.66 0
980.74 0
980.81 0
980.88 0
980.95 0
981.02 0
981.09 0
981.17 0
981.24 0
981.31 0
981.38 0
981.45 0
981.52 0
981.60 0
981.67 0
981.74 0
981.81 0
981.88 0
981.95 0
982.03 0
982.10 0
982.17 0
982.24 0
982.31 0
982.39 0
982.46 0
982.53 0
982.60 0
982.67 0
982.74 0
982.82 0
982.89 0
982.96 0
983.03 0
983.10 0
983.17 0
983.25 0
983.32 0
983.39 0
983.46 0
983.53 0
983.61 0
983.68 0
983.75 0
983.82 0
983.89 0
983.96 0
984.04 0
984.11 0
984.18 0
984.25 0
984.32 0
984.40 0
984.47 0
984.54 0
984.61 0
984.68 0
984.75 0
984.83 0
984.90 0
984.97 0
985.04 0
985.11 0
985.19 0
985.26 0
985.33 0
985.40 0
985.47 0
985.54 0
985.62 0
985.69 0
985.76 0
985.83 0
985.90 0
985.98 0
986.05 0
986.12 0
986.19 0
986.26 0
986.34 0
986.41 0
986.48 0
986.55 0
986.62 0
986.69 0
986.77 0
986.84 0
986.91 0
986.98 0
987.05 0
987.13 0
987.20 0
987.27 0
987.34 0
987.41 0
987.49 0
987.56 0
987.63 0
987.70 0
987.77 1
987.85 1
987.92 1
987.99 1
988.06 1
988.13 0
988.21 0
988.28 0
988.35 0
988.42 1
988.49 1
988.57 1
988.64 1
988.71 1
988.78 1
988.85 1
988.93 1
989.00 1
989.07 1
989.14 0
989.21 0
989.29 0
989.36 0
989.43 0
989.50 0
989.57 0
989.65 0
989.72 0
989.79 0
989.86 0
989.93 0
990.01 0
990.08 0
990.15 0
990.22 1
990.29 1
990.37 1
990.44 1
990.51 1
990.58 0
990.65 0
990.73 0
990.80 0
990.87 0
990.94 0
991.01 0
991.09 0
991.16 0
991.23 0
991.30 0
991.37 0
991.45 0
991.52 0
991.59 0
991.66 0
991.73 0
991.81 0
991.88 0
991.95 0
992.02 0
992.10 0
992.17 0
992.24 0
992.31 0
992.38 0
992.46 0
992.53 0
992.60 0
992.67 0
992.74 0
992.82 0
992.89 0
992.96 0
993.03 0
993.10 0
993.18 0
993.25 0
993.32 0
993.39 0
993.47 0
993.54 1
993.61 1
993.68 1
993.75 1
993.83 1
993.90 1
993.97 1
994.04 0
994.12 0
994.19 0
994.26 1
994.33 1
994.40 1
994.48 1
994.55 2
994.62 2
994.69 2
994.76 1
994.84 1
994.91 1
994.98 1
995.05 1
995.13 1
995.20 1
995.27 1
995.34 1
995.41 1
995.49 1
995.56 1
995.63 1
995.70 1
995.78 1
995.85 1
995.92 0
995.99 0
996.06 0
996.14 0
996.21 0
996.28 0
996.35 0
996.43 0
996.50 0
996.57 0
996.64 0
996.72 0
996.79 0
996.86 0
996.93 0
997.00 0
997.08 0
997.15 0
997.22 0
997.29 0
997.37 0
997.44 0
997.51 0
997.58 0
997.65 0
997.73 0
997.80 0
997.87 0
997.94 0
998.02 0
998.09 0
998.16 0
998.23 0
998.31 0
998.38 0
998.45 0
998.52 0
998.59 0
998.67 0
998.74 0
998.81 0
998.88 0
998.96 0
999.03 0
999.10 0
999.17 0
999.25 0
999.32 0
999.39 0
999.46 0
999.54 0
999.61 0
999.68 0
999.75 0
999.83 0
999.90 0
999.97 0
1000.04 0
1000.11 0
1000.19 0
1000.26 0
1000.33 0
1000.40 0
1000.48 0
1000.55 0
1000.62 0
1000.69 0
1000.77 0
1000.84 0
1000.91 0
1000.98 0
1001.06 0
1001.13 0
1001.20 0
1001.27 0
1001.35 0
1001.42 0
1001.49 0
1001.56 0
1001.64 0
1001.71 0
1001.78 0
1001.85 0
1001.93 0
1002.00 0
1002.07 0
1002.14 0
1002.22 0
1002.29 0
1002.36 0
1002.43 0
1002.50 0
1002.58 0
1002.65 0
1002.72 0
1002.79 0
1002.87 0
1002.94 0
1003.01 0
1003.08 0
1003.16 0
1003.23 0
1003.30 0
1003.37 0
1003.45 0
1003.52 0
1003.59 0
1003.66 0
1003.74 0
1003.81 0
1003.88 0
1003.96 0
1004.03 0
1004.10 0
1004.17 0
1004.25 1
1004.32 1
1004.39 1
1004.46 1
1004.54 1
1004.61 1
1004.68 1
1004.75 1
1004.83 1
1004.90 1
1004.97 1
1005.04 1
1005.12 1
1005.19 1
1005.26 1
1005.33 1
1005.41 1
1005.48 1
1005.55 1
1005.62 1
1005.70 1
1005.77 1
1005.84 1
1005.91 1
1005.99 1
1006.06 1
1006.13 1
1006.20 1
1006.28 1
1006.35 1
1006.42 1
1006.50 1
1006.57 1
1006.64 2
1006.71 2
1006.79 2
1006.86 2
1006.93 2
1007.00 3
1007.08 3
1007.15 3
1007.22 3
1007.29 2
1007.37 2
1007.44 2
1007.51 2
1007.58 2
1007.66 2
1007.73 1
1007.80 1
1007.88 1
1007.95 1
1008.02 1
1008.09 1
1008.17 0
1008.24 0
1008.31 0
1008.38 0
1008.46 0
1008.53 0
1008.60 1
1008.68 1
1008.75 1
1008.82 1
1008.89 1
1008.97 1
1009.04 1
1009.11 1
1009.18 1
1009.26 1
1009.33 0
1009.40 0
1009.48 0
1009.55 1
1009.62 1
1009.69 1
1009.77 1
1009.84 1
1009.91 1
1009.98 1
1010.06 1
1010.13 1
1010.20 1
1010.28 1
1010.35 2
1010.42 2
1010.49 2
1010.57 2
1010.64 2
1010.71 2
1010.78 2
1010.86 1
1010.93 1
1011.00 1
1011.08 1
1011.15 1
1011.22 1
1011.29 0
1011.37 0
1011.44 0
1011.51 0
1011.59 0
1011.66 0
1011.73 0
1011.80 0
1011.88 0
1011.95 0
1012.02 0
1012.10 0
1012.17 0
1012.24 0
1012.31 0
1012.39 0
1012.46 0
1012.53 0
1012.60 0
1012.68 0
1012.75 0
1012.82 0
1012.90 0
1012.97 0
1013.04 0
1013.11 0
1013.19 0
1013.26 0
1013.33 0
1013.41 0
1013.48 0
1013.55 0
1013.63 0
1013.70 0
1013.77 0
1013.84 0
1013.92 0
1013.99 0
1014.06 0
1014.14 0
1014.21 0
1014.28 0
1014.35 0
1014.43 0
1014.50 0
1014.57 0
1014.65 0
1014.72 0
1014.79 0
1014.86 0
1014.94 0
1015.01 0
1015.08 0
1015.16 0
1015.23 0
1015.30 0
1015.37 0
1015.45 0
1015.52 0
1015.59 0
1015.67 0
1015.74 0
1015.81 0
1015.89 0
1015.96 0
1016.03 0
1016.10 0
1016.18 0
1016.25 0
1016.32 0
1016.40 0
1016.47 0
1016.54 0
1016.62 0
1016.69 0
1016.76 0
1016.83 0
1016.91 1
1016.98 1
1017.05 1
1017.13 1
1017.20 1
1017.27 1
1017.35 1
1017.42 1
1017.49 1
1017.56 1
1017.64 0
1017.71 0
1017.78 0
1017.86 0
1017.93 0
1018.00 0
1018.08 0
1018.15 0
1018.22 0
1018.29 0
1018.37 0
1018.44 1
1018.51 1
1018.59 1
1018.66 1
1018.73 1
1018.81 1
1018.88 1
1018.95 1
1019.03 1
1019.10 1
1019.17 1
1019.24 1
1019.32 1
1019.39 1
1019.46 1
1019.54 1
1019.61 1
1019.68 1
1019.76 1
1019.83 1
1019.90 1
1019.98 1
1020.05 1
1020.12 2
1020.19 2
1020.27 2
1020.34 1
1020.41 1
1020.49 1
1020.56 1
1020.63 1
1020.71 0
1020.78 0
1020.85 0
1020.93 1
1021.00 1
1021.07 1
1021.15 1
1021.22 1
1021.29 1
1021.37 1
1021.44 2
1021.51 2
1021.58 2
1021.66 2
1021.73 2
1021.80 2
1021.88 2
1021.95 2
1022.02 2
1022.10 2
1022.17 2
1022.24 3
1022.32 3
1022.39 3
1022.46 3
1022.54 3
1022.61 2
1022.68 2
1022.76 2
1022.83 2
1022.90 2
1022.98 2
1023.05 2
1023.12 2
1023.19 2
1023.27 2
1023.34 2
1023.41 2
1023.49 2
1023.56 2
1023.63 2
1023.71 2
1023.78 2
1023.85 2
1023.93 2
1024.00 2
1024.07 2
1024.15 2
1024.22 2
1024.29 2
1024.37 3
1024.44 3
1024.51 3
1024.59 3
1024.66 3
1024.73 4
1024.81 4
1024.88 3
1024.95 3
1025.03 3
1025.10 3
1025.17 2
1025.25 2
1025.32 2
1025.39 2
1025.47 2
1025.54 2
1025.61 2
1025.69 2
1025.76 2
1025.83 1
1025.91 1
1025.98 1
1026.05 1
1026.13 1
1026.20 2
1026.27 2
1026.35 3
1026.42 3
1026.49 3
1026.57 3
1026.64 3
1026.71 3
1026.79 2
1026.86 2
1026.93 1
1027.01 1
1027.08 0
1027.15 0
1027.23 0
1027.30 0
1027.37 0
1027.45 0
1027.52 0
1027.59 0
1027.67 0
1027.74 0
1027.81 0
1027.89 0
1027.96 0
1028.03 1
1028.11 1
1028.18 2
1028.25 2
1028.33 2
1028.40 2
1028.47 2
1028.55 2
1028.62 1
1028.69 1
1028.77 1
1028.84 1
1028.91 1
1028.99 1
1029.06 1
1029.13 1
1029.21 1
1029.28 1
1029.36 1
1029.43 1
1029.50 1
1029.58 1
1029.65 1
1029.72 1
1029.80 1
1029.87 1
1029.94 1
1030.02 1
1030.09 2
1030.16 2
1030.24 2
1030.31 3
1030.38 3
1030.46 3
1030.53 3
1030.60 3
1030.68 3
1030.75 3
1030.82 2
1030.90 2
1030.97 2
1031.04 1
1031.12 1
1031.19 1
1031.27 1
1031.34 1
1031.41 0
1031.49 0
1031.56 0
1031.63 0
1031.71 0
1031.78 0
1031.85 0
1031.93 0
1032.00 0
1032.07 0
1032.15 0
1032.22 0
1032.29 0
1032.37 0
1032.44 0
1032.52 0
1032.59 0
1032.66 0
1032.74 0
1032.81 0
1032.88 1
1032.96 1
1033.03 1
1033.10 1
1033.18 1
1033.25 1
1033.32 1
1033.40 1
1033.47 1
1033.55 2
1033.62 2
1033.69 2
1033.77 2
1033.84 2
1033.91 1
1033.99 1
1034.06 1
1034.13 0
1034.21 0
1034.28 0
1034.36 0
1034.43 1
1034.50 1
1034.58 1
1034.65 1
1034.72 1
1034.80 1
1034.87 2
1034.94 2
1035.02 2
1035.09 2
1035.17 2
1035.24 2
1035.31 2
1035.39 2
1035.46 2
1035.53 2
1035.61 2
1035.68 2
1035.75 3
1035.83 3
1035.90 4
1035.98 5
1036.05 5
1036.12 6
1036.20 6
1036.27 6
1036.34 5
1036.42 5
1036.49 5
1036.57 5
1036.64 5
1036.71 5
1036.79 5
1036.86 5
1036.93 6
1037.01 6
1037.08 6
1037.15 6
1037.23 6
1037.30 5
1037.38 5
1037.45 5
1037.52 6
1037.60 6
1037.67 6
1037.74 7
1037.82 7
1037.89 7
1037.97 8
1038.04 8
1038.11 9
1038.19 9
1038.26 9
1038.33 10
1038.41 10
1038.48 10
1038.56 10
1038.63 10
1038.70 9
1038.78 9
1038.85 9
1038.93 9
1039.00 9
1039.07 8
1039.15 8
1039.22 8
1039.29 8
1039.37 8
1039.44 7
1039.52 7
1039.59 7
1039.66 7
1039.74 6
1039.81 6
1039.88 6
1039.96 6
1040.03 5
1040.11 5
1040.18 5
1040.25 4
1040.33 4
1040.40 4
1040.48 4
1040.55 4
1040.62 4
1040.70 4
1040.77 4
1040.84 4
1040.92 4
1040.99 4
1041.07 3
1041.14 3
1041.21 3
1041.29 3
1041.36 2
1041.44 2
1041.51 2
1041.58 1
1041.66 1
1041.73 0
1041.80 0
1041.88 0
1041.95 0
1042.03 1
1042.10 1
1042.17 1
1042.25 2
1042.32 2
1042.40 2
1042.47 2
1042.54 1
1042.62 1
1042.69 1
1042.77 1
1042.84 2
1042.91 2
1042.99 2
1043.06 3
1043.14 3
1043.21 3
1043.28 3
1043.36 3
1043.43 2
1043.50 2
1043.58 1
1043.65 1
1043.73 1
1043.80 0
1043.87 0
1043.95 0
1044.02 0
1044.10 0
1044.17 0
1044.24 0
1044.32 0
1044.39 0
1044.47 0
1044.54 0
1044.61 0
1044.69 0
1044.76 0
1044.84 0
1044.91 0
1044.98 0
1045.06 0
1045.13 0
1045.21 0
1045.28 0
1045.35 0
1045.43 0
1045.50 0
1045.58 0
1045.65 0
1045.72 0
1045.80 0
1045.87 0
1045.95 0
1046.02 0
1046.09 1
1046.17 1
1046.24 2
1046.32 3
1046.39 3
1046.46 4
1046.54 4
1046.61 4
1046.69 4
1046.76 3
1046.84 3
1046.91 3
1046.98 3
1047.06 3
1047.13 4
1047.21 4
1047.28 4
1047.35 5
1047.43 5
1047.50 5
1047.58 5
1047.65 5
1047.72 5
1047.80 6
1047.87 6
1047.95 7
1048.02 8
1048.09 8
1048.17 8
1048.24 8
1048.32 8
1048.39 8
1048.47 7
1048.54 7
1048.61 7
1048.69 7
1048.76 6
1048.84 6
1048.91 6
1048.98 5
1049.06 5
1049.13 4
1049.21 4
1049.28 3
1049.36 3
1049.43 4
1049.50 4
1049.58 5
1049.65 5
1049.73 6
1049.80 6
1049.87 7
1049.95 7
1050.02 7
1050.10 7
1050.17 7
1050.25 6
1050.32 6
1050.39 6
1050.47 6
1050.54 6
1050.62 6
1050.69 7
1050.76 7
1050.84 8
1050.91 9
1050.99 9
1051.06 9
1051.14 10
1051.21 10
1051.28 10
1051.36 10
1051.43 11
1051.51 11
1051.58 11
1051.66 12
1051.73 12
1051.80 12
1051.88 12
1051.95 12
1052.03 12
1052.10 11
1052.17 10
1052.25 8
1052.32 7
1052.40 7
1052.47 6
1052.55 7
1052.62 8
1052.69 9
1052.77 11
1052.84 12
1052.92 13
1052.99 14
1053.07 13
1053.14 13
1053.21 12
1053.29 12
1053.36 11
1053.44 12
1053.51 13
1053.59 13
1053.66 14
1053.73 15
1053.81 15
1053.88 15
1053.96 14
1054.03 13
1054.11 13
1054.18 12
1054.26 12
1054.33 12
1054.40 11
1054.48 11
1054.55 11
1054.63 11
1054.70 11
1054.78 10
1054.85 10
1054.92 10
1055.00 10
1055.07 10
1055.15 11
1055.22 11
1055.30 11
1055.37 11
1055.44 11
1055.52 11
1055.59 11
1055.67 11
1055.74 11
1055.82 11
1055.89 11
1055.97 10
1056.04 10
1056.11 10
1056.19 9
1056.26 8
1056.34 7
1056.41 7
1056.49 6
1056.56 6
1056.63 6
1056.71 6
1056.78 6
1056.86 7
1056.93 8
1057.01 8
1057.08 8
1057.16 8
1057.23 8
1057.30 7
1057.38 7
1057.45 6
1057.53 5
1057.60 4
1057.68 4
1057.75 4
1057.83 4
1057.90 4
1057.97 4
1058.05 4
1058.12 4
1058.20 4
1058.27 3
1058.35 3
1058.42 3
1058.50 2
1058.57 2
1058.65 1
1058.72 1
1058.79 1
1058.87 0
1058.94 0
1059.02 0
1059.09 0
1059.17 0
1059.24 0
1059.32 0
1059.39 0
1059.46 0
1059.54 1
1059.61 2
1059.69 3
1059.76 4
1059.84 5
1059.91 5
1059.99 5
1060.06 5
1060.14 5
1060.21 4
1060.28 3
1060.36 3
1060.43 2
1060.51 2
1060.58 2
1060.66 3
1060.73 4
1060.81 4
1060.88 5
1060.96 6
1061.03 6
1061.10 7
1061.18 7
1061.25 7
1061.33 7
1061.40 7
1061.48 6
1061.55 5
1061.63 4
1061.70 4
1061.78 4
1061.85 4
1061.92 5
1062.00 6
1062.07 8
1062.15 9
1062.22 10
1062.30 11
1062.37 12
1062.45 12
1062.52 11
1062.60 11
1062.67 10
1062.75 10
1062.82 10
1062.89 10
1062.97 10
1063.04 10
1063.12 10
1063.19 9
1063.27 9
1063.34 8
1063.42 8
1063.49 8
1063.57 8
1063.64 9
1063.72 9
1063.79 10
1063.87 10
1063.94 10
1064.01 10
1064.09 11
1064.16 11
1064.24 11
1064.31 11
1064.39 11
1064.46 11
1064.54 12
1064.61 12
1064.69 12
1064.76 12
1064.84 13
1064.91 14
1064.99 14
1065.06 15
1065.14 15
1065.21 15
1065.28 15
1065.36 15
1065.43 15
1065.51 15
1065.58 15
1065.66 15
1065.73 16
1065.81 16
1065.88 17
1065.96 17
1066.03 18
1066.11 19
1066.18 19
1066.26 20
1066.33 21
1066.41 22
1066.48 22
1066.56 23
1066.63 23
1066.70 23
1066.78 23
1066.85 23
1066.93 22
1067.00 22
1067.08 22
1067.15 23
1067.23 24
1067.30 26
1067.38 29
1067.45 31
1067.53 33
1067.60 34
1067.68 35
1067.75 34
1067.83 33
1067.90 31
1067.98 30
1068.05 29
1068.13 28
1068.20 28
1068.28 28
1068.35 28
1068.43 28
1068.50 27
1068.57 27
1068.65 26
1068.72 25
1068.80 24
1068.87 24
1068.95 23
1069.02 22
1069.10 21
1069.17 19
1069.25 18
1069.32 16
1069.40 14
1069.47 13
1069.55 13
1069.62 13
1069.70 14
1069.77 15
1069.85 17
1069.92 18
1070.00 20
1070.07 21
1070.15 22
1070.22 22
1070.30 22
1070.37 21
1070.45 19
1070.52 17
1070.60 15
1070.67 13
1070.75 12
1070.82 11
1070.90 11
1070.97 11
1071.05 11
1071.12 12
1071.20 12
1071.27 12
1071.35 12
1071.42 11
1071.50 10
1071.57 10
1071.65 9
1071.72 9
1071.79 9
1071.87 9
1071.94 10
1072.02 11
1072.09 11
1072.17 12
1072.24 12
1072.32 12
1072.39 12
1072.47 11
1072.54 11
1072.62 10
1072.69 9
1072.77 8
1072.84 8
1072.92 8
1072.99 8
1073.07 8
1073.14 9
1073.22 10
1073.29 11
1073.37 12
1073.44 13
1073.52 14
1073.59 14
1073.67 13
1073.74 13
1073.82 12
1073.89 12
1073.97 13
1074.04 13
1074.12 14
1074.19 15
1074.27 15
1074.34 16
1074.42 16
1074.49 15
1074.57 15
1074.64 14
1074.72 13
1074.79 11
1074.87 10
1074.95 9
1075.02 8
1075.10 7
1075.17 7
1075.25 6
1075.32 6
1075.40 7
1075.47 7
1075.55 7
1075.62 8
1075.70 8
1075.77 8
1075.85 8
1075.92 8
1076.00 7
1076.07 6
1076.15 6
1076.22 6
1076.30 6
1076.37 7
1076.45 8
1076.52 9
1076.60 10
1076.67 11
1076.75 12
1076.82 12
1076.90 12
1076.97 12
1077.05 12
1077.12 11
1077.20 11
1077.27 10
1077.35 10
1077.42 10
1077.50 9
1077.57 9
1077.65 9
1077.72 10
1077.80 10
1077.87 10
1077.95 11
1078.02 11
1078.10 12
1078.17 13
1078.25 13
1078.33 14
1078.40 14
1078.48 14
1078.55 14
1078.63 14
1078.70 14
1078.78 14
1078.85 14
1078.93 14
1079.00 14
1079.08 14
1079.15 14
1079.23 14
1079.30 15
1079.38 16
1079.45 17
1079.53 18
1079.60 19
1079.68 21
1079.75 21
1079.83 21
1079.90 21
1079.98 21
1080.05 20
1080.13 20
1080.21 19
1080.28 19
1080.36 19
1080.43 20
1080.51 20
1080.58 21
1080.66 22
1080.73 22
1080.81 23
1080.88 24
1080.96 24
1081.03 25
1081.11 25
1081.18 27
1081.26 28
1081.33 30
1081.41 31
1081.48 32
1081.56 33
1081.64 34
1081.71 34
1081.79 35
1081.86 35
1081.94 35
1082.01 35
1082.09 36
1082.16 36
1082.24 36
1082.31 36
1082.39 36
1082.46 35
1082.54 35
1082.61 34
1082.69 32
1082.77 30
1082.84 29
1082.92 27
1082.99 26
1083.07 24
1083.14 24
1083.22 23
1083.29 23
1083.37 23
1083.44 24
1083.52 24
1083.59 24
1083.67 24
1083.74 24
1083.82 24
1083.90 23
1083.97 22
1084.05 21
1084.12 20
1084.20 20
1084.27 20
1084.35 20
1084.42 21
1084.50 22
1084.57 23
1084.65 23
1084.72 23
1084.80 23
1084.88 21
1084.95 20
1085.03 18
1085.10 16
1085.18 15
1085.25 15
1085.33 15
1085.40 15
1085.48 16
1085.55 17
1085.63 17
1085.70 18
1085.78 18
1085.86 18
1085.93 17
1086.01 17
1086.08 16
1086.16 15
1086.23 14
1086.31 13
1086.38 12
1086.46 11
1086.53 10
1086.61 10
1086.69 10
1086.76 11
1086.84 12
1086.91 12
1086.99 12
1087.06 12
1087.14 12
1087.21 11
1087.29 11
1087.37 11
1087.44 12
1087.52 13
1087.59 15
1087.67 17
1087.74 18
1087.82 20
1087.89 21
1087.97 21
1088.04 20
1088.12 19
1088.20 18
1088.27 16
1088.35 14
1088.42 12
1088.50 10
1088.57 9
1088.65 8
1088.72 8
1088.80 8
1088.88 8
1088.95 8
1089.03 8
1089.10 8
1089.18 7
1089.25 7
1089.33 6
1089.40 5
1089.48 4
1089.56 3
1089.63 2
1089.71 2
1089.78 1
1089.86 0
1089.93 0
1090.01 0
1090.08 0
1090.16 0
1090.24 0
1090.31 0
1090.39 0
1090.46 0
1090.54 1
1090.61 1
1090.69 1
1090.76 1
1090.84 1
1090.92 1
1090.99 2
1091.07 2
1091.14 3
1091.22 4
1091.29 6
1091.37 7
1091.45 7
1091.52 7
1091.60 7
1091.67 7
1091.75 6
1091.82 5
1091.90 5
1091.97 5
1092.05 5
1092.13 6
1092.20 7
1092.28 8
1092.35 9
1092.43 10
1092.50 10
1092.58 9
1092.66 9
1092.73 8
1092.81 8
1092.88 8
1092.96 8
1093.03 8
1093.11 9
1093.19 10
1093.26 10
1093.34 11
1093.41 12
1093.49 13
1093.56 14
1093.64 14
1093.72 15
1093.79 15
1093.87 14
1093.94 13
1094.02 12
1094.09 10
1094.17 9
1094.25 8
1094.32 7
1094.40 6
1094.47 7
1094.55 8
1094.62 9
1094.70 11
1094.78 13
1094.85 15
1094.93 17
1095.00 18
1095.08 18
1095.15 18
1095.23 17
1095.31 15
1095.38 14
1095.46 13
1095.53 12
1095.61 11
1095.68 11
1095.76 11
1095.84 11
1095.91 12
1095.99 12
1096.06 12
1096.14 12
1096.22 11
1096.29 10
1096.37 10
1096.44 9
1096.52 10
1096.59 11
1096.67 13
1096.75 16
1096.82 19
1096.90 21
1096.97 24
1097.05 25
1097.13 27
1097.20 27
1097.28 28
1097.35 29
1097.43 30
1097.50 32
1097.58 34
1097.66 36
1097.73 37
1097.81 37
1097.88 36
1097.96 35
1098.04 33
1098.11 32
1098.19 31
1098.26 31
1098.34 32
1098.41 33
1098.49 34
1098.57 34
1098.64 34
1098.72 33
1098.79 31
1098.87 29
1098.95 28
1099.02 27
1099.10 27
1099.17 28
1099.25 29
1099.33 31
1099.40 32
1099.48 34
1099.55 35
1099.63 37
1099.70 37
1099.78 38
1099.86 38
1099.93 38
1100.01 38
1100.08 37
1100.16 36
1100.24 35
1100.31 33
1100.39 31
1100.46 30
1100.54 28
1100.62 27
1100.69 25
1100.77 25
1100.84 24
1100.92 25
1101.00 25
1101.07 24
1101.15 24
1101.22 22
1101.30 20
1101.38 17
1101.45 14
1101.53 12
1101.60 11
1101.68 11
1101.76 11
1101.83 12
1101.91 13
1101.98 13
1102.06 14
1102.14 15
1102.21 15
1102.29 15
1102.36 14
1102.44 14
1102.52 14
1102.59 13
1102.67 13
1102.74 13
1102.82 12
1102.90 11
1102.97 11
1103.05 10
1103.12 10
1103.20 9
1103.28 9
1103.35 9
1103.43 9
1103.50 9
1103.58 9
1103.66 8
1103.73 7
1103.81 6
1103.88 5
1103.96 4
1104.04 3
1104.11 2
1104.19 2
1104.26 2
1104.34 2
1104.42 2
1104.49 3
1104.57 3
1104.64 4
1104.72 5
1104.80 5
1104.87 6
1104.95 6
1105.03 6
1105.10 6
1105.18 6
1105.25 6
1105.33 5
1105.41 5
1105.48 5
1105.56 4
1105.63 4
1105.71 4
1105.79 4
1105.86 4
1105.94 4
1106.02 4
1106.09 4
1106.17 4
1106.24 4
1106.32 3
1106.40 3
1106.47 4
1106.55 4
1106.62 5
1106.70 7
1106.78 8
1106.85 9
1106.93 9
1107.00 9
1107.08 8
1107.16 7
1107.23 7
1107.31 6
1107.39 7
1107.46 8
1107.54 10
1107.61 13
1107.69 16
1107.77 19
1107.84 20
1107.92 21
1108.00 21
1108.07 20
1108.15 19
1108.22 17
1108.30 15
1108.38 13
1108.45 12
1108.53 11
1108.61 10
1108.68 9
1108.76 9
1108.83 8
1108.91 9
1108.99 9
1109.06 10
1109.14 11
1109.22 13
1109.29 15
1109.37 17
1109.44 18
1109.52 19
1109.60 20
1109.67 20
1109.75 20
1109.83 20
1109.90 19
1109.98 18
1110.05 17
1110.13 17
1110.21 16
1110.28 16
1110.36 17
1110.44 18
1110.51 19
1110.59 20
1110.66 20
1110.74 20
1110.82 20
1110.89 20
1110.97 19
1111.05 17
1111.12 16
1111.20 15
1111.27 14
1111.35 13
1111.43 12
1111.50 11
1111.58 10
1111.66 9
1111.73 8
1111.81 8
1111.89 9
1111.96 11
1112.04 12
1112.11 14
1112.19 15
1112.27 15
1112.34 15
1112.42 13
1112.50 12
1112.57 11
1112.65 11
1112.73 10
1112.80 10
1112.88 11
1112.95 11
1113.03 12
1113.11 12
1113.18 13
1113.26 15
1113.34 16
1113.41 18
1113.49 19
1113.57 21
1113.64 21
1113.72 22
1113.79 22
1113.87 22
1113.95 22
1114.02 22
1114.10 21
1114.18 21
1114.25 20
1114.33 19
1114.41 19
1114.48 19
1114.56 20
1114.64 21
1114.71 23
1114.79 25
1114.86 27
1114.94 29
1115.02 30
1115.09 31
1115.17 31
1115.25 30
1115.32 29
1115.40 28
1115.48 26
1115.55 25
1115.63 24
1115.71 24
1115.78 25
1115.86 25
1115.93 26
1116.01 28
1116.09 29
1116.16 30
1116.24 31
1116.32 32
1116.39 32
1116.47 32
1116.55 32
1116.62 31
1116.70 30
1116.78 29
1116.85 29
1116.93 28
1117.01 27
1117.08 26
1117.16 25
1117.24 25
1117.31 24
1117.39 24
1117.46 24
1117.54 24
1117.62 25
1117.69 25
1117.77 26
1117.85 27
1117.92 27
1118.00 28
1118.08 29
1118.15 29
1118.23 30
1118.31 30
1118.38 30
1118.46 30
1118.54 29
1118.61 29
1118.69 27
1118.77 26
1118.84 25
1118.92 23
1119.00 22
1119.07 20
1119.15 20
1119.23 19
1119.30 19
1119.38 20
1119.46 21
1119.53 22
1119.61 23
1119.69 23
1119.76 23
1119.84 23
1119.92 22
1119.99 21
1120.07 20
1120.14 19
1120.22 18
1120.30 17
1120.37 16
1120.45 15
1120.53 14
1120.60 13
1120.68 12
1120.76 11
1120.83 11
1120.91 11
1120.99 12
1121.06 13
1121.14 14
1121.22 16
1121.29 17
1121.37 18
1121.45 19
1121.52 19
1121.60 18
1121.68 18
1121.75 18
1121.83 18
1121.91 17
1121.98 17
1122.06 16
1122.14 15
1122.21 14
1122.29 13
1122.37 11
1122.44 10
1122.52 8
1122.60 7
1122.67 6
1122.75 6
1122.83 6
1122.91 6
1122.98 7
1123.06 8
1123.14 9
1123.21 10
1123.29 10
1123.37 11
1123.44 10
1123.52 10
1123.60 10
1123.67 9
1123.75 9
1123.83 8
1123.90 8
1123.98 7
1124.06 7
1124.13 7
1124.21 7
1124.29 7
1124.36 7
1124.44 7
1124.52 7
1124.59 7
1124.67 7
1124.75 7
1124.82 7
1124.90 7
1124.98 8
1125.05 9
1125.13 9
1125.21 9
1125.28 9
1125.36 9
1125.44 8
1125.51 6
1125.59 5
1125.67 3
1125.75 2
1125.82 2
1125.90 2
1125.98 2
1126.05 2
1126.13 2
1126.21 1
1126.28 1
1126.36 0
1126.44 0
1126.51 0
1126.59 0
1126.67 1
1126.74 1
1126.82 2
1126.90 3
1126.97 3
1127.05 4
1127.13 4
1127.21 4
1127.28 5
1127.36 5
1127.44 5
1127.51 5
1127.59 4
1127.67 4
1127.74 5
1127.82 5
1127.90 6
1127.97 8
1128.05 9
1128.13 11
1128.20 12
1128.28 13
1128.36 14
1128.44 15
1128.51 14
1128.59 14
1128.67 13
1128.74 11
1128.82 10
1128.90 7
1128.97 5
1129.05 3
1129.13 1
1129.20 0
1129.28 0
1129.36 0
1129.44 0
1129.51 2
1129.59 3
1129.67 4
1129.74 5
1129.82 6
1129.90 6
1129.97 6
1130.05 6
1130.13 6
1130.20 5
1130.28 5
1130.36 4
1130.44 4
1130.51 4
1130.59 4
1130.67 5
1130.74 5
1130.82 6
1130.90 7
1130.97 8
1131.05 8
1131.13 8
1131.21 8
1131.28 7
1131.36 6
1131.44 6
1131.51 5
1131.59 5
1131.67 5
1131.74 6
1131.82 7
1131.90 8
1131.98 9
1132.05 9
1132.13 10
1132.21 10
1132.28 11
1132.36 11
1132.44 11
1132.51 11
1132.59 11
1132.67 12
1132.75 12
1132.82 11
1132.90 11
1132.98 11
1133.05 11
1133.13 11
1133.21 11
1133.29 12
1133.36 12
1133.44 12
1133.52 12
1133.59 12
1133.67 12
1133.75 11
1133.83 10
1133.90 9
1133.98 7
1134.06 6
1134.13 6
1134.21 5
1134.29 5
1134.36 6
1134.44 6
1134.52 6
1134.60 6
1134.67 6
1134.75 7
1134.83 7
1134.90 8
1134.98 9
1135.06 10
1135.14 12
1135.21 14
1135.29 15
1135.37 16
1135.44 17
1135.52 17
1135.60 17
1135.68 16
1135.75 15
1135.83 15
1135.91 15
1135.98 15
1136.06 16
1136.14 16
1136.22 17
1136.29 18
1136.37 18
1136.45 19
1136.52 20
1136.60 22
1136.68 23
1136.76 25
1136.83 27
1136.91 29
1136.99 31
1137.07 32
1137.14 32
1137.22 32
1137.30 32
1137.37 32
1137.45 31
1137.53 31
1137.61 31
1137.68 31
1137.76 31
1137.84 30
1137.91 30
1137.99 29
1138.07 28
1138.15 27
1138.22 26
1138.30 24
1138.38 22
1138.46 20
1138.53 18
1138.61 17
1138.69 16
1138.76 16
1138.84 17
1138.92 18
1139.00 19
1139.07 20
1139.15 20
1139.23 20
1139.30 19
1139.38 18
1139.46 17
1139.54 16
1139.61 16
1139.69 16
1139.77 17
1139.85 17
1139.92 18
1140.00 18
1140.08 17
1140.16 16
1140.23 15
1140.31 14
1140.39 13
1140.46 11
1140.54 10
1140.62 10
1140.70 9
1140.77 9
1140.85 8
1140.93 8
1141.01 7
1141.08 6
1141.16 6
1141.24 5
1141.32 6
1141.39 6
1141.47 8
1141.55 9
1141.62 11
1141.70 12
1141.78 13
1141.86 14
1141.93 14
1142.01 14
1142.09 14
1142.17 14
1142.24 14
1142.32 14
1142.40 13
1142.48 13
1142.55 12
1142.63 11
1142.71 10
1142.78 10
1142.86 10
1142.94 10
1143.02 10
1143.09 11
1143.17 12
1143.25 13
1143.33 13
1143.40 13
1143.48 12
1143.56 11
1143.64 10
1143.71 9
1143.79 8
1143.87 7
1143.95 7
1144.02 7
1144.10 7
1144.18 7
1144.26 7
1144.33 6
1144.41 5
1144.49 4
1144.57 3
1144.64 1
1144.72 1
1144.80 0
1144.88 0
1144.95 1
1145.03 2
1145.11 3
1145.19 4
1145.26 5
1145.34 6
1145.42 7
1145.50 7
1145.57 7
1145.65 7
1145.73 7
1145.81 7
1145.88 6
1145.96 5
1146.04 4
1146.12 2
1146.19 1
1146.27 0
1146.35 0
1146.43 0
1146.50 0
1146.58 0
1146.66 0
1146.74 0
1146.81 0
1146.89 2
1146.97 5
1147.05 8
1147.12 10
1147.20 12
1147.28 13
1147.36 14
1147.43 14
1147.51 14
1147.59 14
1147.67 15
1147.74 16
1147.82 17
1147.90 18
1147.98 19
1148.05 20
1148.13 20
1148.21 20
1148.29 19
1148.36 18
1148.44 18
1148.52 18
1148.60 18
1148.67 18
1148.75 19
1148.83 19
1148.91 18
1148.98 17
1149.06 16
1149.14 15
1149.22 14
1149.30 13
1149.37 12
1149.45 11
1149.53 11
1149.61 10
1149.68 8
1149.76 7
1149.84 7
1149.92 6
1149.99 7
1150.07 9
1150.15 11
1150.23 13
1150.30 15
1150.38 16
1150.46 17
1150.54 17
1150.62 16
1150.69 14
1150.77 13
1150.85 13
1150.93 13
1151.00 14
1151.08 17
1151.16 19
1151.24 22
1151.31 25
1151.39 27
1151.47 29
1151.55 30
1151.62 31
1151.70 32
1151.78 33
1151.86 33
1151.94 33
1152.01 32
1152.09 31
1152.17 29
1152.25 26
1152.32 24
1152.40 22
1152.48 22
1152.56 22
1152.64 24
1152.71 26
1152.79 28
1152.87 30
1152.95 31
1153.02 31
1153.10 30
1153.18 29
1153.26 27
1153.33 26
1153.41 25
1153.49 25
1153.57 25
1153.65 26
1153.72 27
1153.80 29
1153.88 31
1153.96 33
1154.03 36
1154.11 39
1154.19 42
1154.27 43
1154.35 44
1154.42 45
1154.50 44
1154.58 44
1154.66 44
1154.73 44
1154.81 46
1154.89 48
1154.97 50
1155.05 52
1155.12 53
1155.20 54
1155.28 54
1155.36 53
1155.43 52
1155.51 51
1155.59 49
1155.67 48
1155.75 47
1155.82 46
1155.90 46
1155.98 47
1156.06 48
1156.14 49
1156.21 49
1156.29 49
1156.37 48
1156.45 46
1156.52 44
1156.60 43
1156.68 42
1156.76 41
1156.84 40
1156.91 40
1156.99 39
1157.07 38
1157.15 37
1157.23 35
1157.30 32
1157.38 30
1157.46 28
1157.54 26
1157.61 25
1157.69 24
1157.77 23
1157.85 23
1157.93 24
1158.00 24
1158.08 26
1158.16 27
1158.24 28
1158.32 29
1158.39 29
1158.47 29
1158.55 28
1158.63 27
1158.71 26
1158.78 24
1158.86 23
1158.94 21
1159.02 20
1159.10 18
1159.17 17
1159.25 16
1159.33 16
1159.41 16
1159.49 16
1159.56 17
1159.64 17
1159.72 17
1159.80 16
1159.87 16
1159.95 15
1160.03 15
1160.11 15
1160.19 14
1160.26 14
1160.34 13
1160.42 12
1160.50 11
1160.58 10
1160.65 9
1160.73 9
1160.81 9
1160.89 9
1160.97 10
1161.04 10
1161.12 10
1161.20 10
1161.28 8
1161.36 7
1161.43 5
1161.51 3
1161.59 2
1161.67 2
1161.75 2
1161.83 2
1161.90 3
1161.98 4
1162.06 6
1162.14 6
1162.22 7
1162.29 7
1162.37 7
1162.45 6
1162.53 5
1162.61 4
1162.68 3
1162.76 2
1162.84 1
1162.92 0
1163.00 0
1163.07 0
1163.15 0
1163.23 0
1163.31 0
1163.39 0
1163.46 0
1163.54 0
1163.62 2
1163.70 5
1163.78 9
1163.85 13
1163.93 17
1164.01 19
1164.09 21
1164.17 21
1164.25 20
1164.32 18
1164.40 15
1164.48 12
1164.56 10
1164.64 8
1164.71 6
1164.79 5
1164.87 5
1164.95 4
1165.03 3
1165.10 2
1165.18 1
1165.26 0
1165.34 0
1165.42 0
1165.50 0
1165.57 0
1165.65 0
1165.73 0
1165.81 0
1165.89 1
1165.96 3
1166.04 4
1166.12 5
1166.20 5
1166.28 5
1166.36 5
1166.43 4
1166.51 4
1166.59 5
1166.67 5
1166.75 7
1166.82 8
1166.90 9
1166.98 11
1167.06 12
1167.14 13
1167.22 13
1167.29 14
1167.37 15
1167.45 16
1167.53 17
1167.61 18
1167.69 18
1167.76 18
1167.84 16
1167.92 15
1168.00 13
1168.08 12
1168.15 12
1168.23 12
1168.31 14
1168.39 16
1168.47 18
1168.55 19
1168.62 20
1168.70 20
1168.78 19
1168.86 18
1168.94 16
1169.02 15
1169.09 14
1169.17 14
1169.25 14
1169.33 15
1169.41 16
1169.49 17
1169.56 18
1169.64 18
1169.72 18
1169.80 18
1169.88 18
1169.95 17
1170.03 17
1170.11 16
1170.19 15
1170.27 14
1170.35 12
1170.42 10
1170.50 9
1170.58 9
1170.66 9
1170.74 10
1170.82 11
1170.89 12
1170.97 14
1171.05 14
1171.13 15
1171.21 16
1171.29 16
1171.36 17
1171.44 18
1171.52 18
1171.60 18
1171.68 18
1171.76 18
1171.84 18
1171.91 18
1171.99 18
1172.07 18
1172.15 18
1172.23 17
1172.31 16
1172.38 16
1172.46 15
1172.54 14
1172.62 13
1172.70 12
1172.78 10
1172.85 9
1172.93 8
1173.01 7
1173.09 7
1173.17 8
1173.25 10
1173.32 11
1173.40 13
1173.48 15
1173.56 16
1173.64 17
1173.72 17
1173.80 17
1173.87 17
1173.95 17
1174.03 17
1174.11 17
1174.19 18
1174.27 18
1174.34 17
1174.42 16
1174.50 15
1174.58 14
1174.66 13
1174.74 13
1174.82 14
1174.89 16
1174.97 18
1175.05 21
1175.13 25
1175.21 28
1175.29 30
1175.36 32
1175.44 32
1175.52 32
1175.60 30
1175.68 29
1175.76 28
1175.84 27
1175.91 27
1175.99 28
1176.07 30
1176.15 31
1176.23 31
1176.31 31
1176.39 30
1176.46 28
1176.54 26
1176.62 23
1176.70 21
1176.78 19
1176.86 18
1176.93 17
1177.01 17
1177.09 18
1177.17 18
1177.25 18
1177.33 17
1177.41 16
1177.48 15
1177.56 13
1177.64 12
1177.72 11
1177.80 10
1177.88 10
1177.96 10
1178.03 11
1178.11 12
1178.19 14
1178.27 16
1178.35 18
1178.43 19
1178.51 20
1178.58 20
1178.66 19
1178.74 18
1178.82 16
1178.90 15
1178.98 13
1179.06 12
1179.14 12
1179.21 12
1179.29 14
1179.37 16
1179.45 19
1179.53 22
1179.61 26
1179.69 28
1179.76 31
1179.84 32
1179.92 32
1180.00 31
1180.08 30
1180.16 29
1180.24 28
1180.31 27
1180.39 27
1180.47 27
1180.55 27
1180.63 26
1180.71 26
1180.79 24
1180.87 22
1180.94 20
1181.02 17
1181.10 15
1181.18 13
1181.26 12
1181.34 13
1181.42 14
1181.49 15
1181.57 17
1181.65 18
1181.73 18
1181.81 18
1181.89 19
1181.97 19
1182.05 20
1182.12 20
1182.20 21
1182.28 22
1182.36 22
1182.44 21
1182.52 21
1182.60 21
1182.68 22
1182.75 23
1182.83 24
1182.91 25
1182.99 25
1183.07 25
1183.15 24
1183.23 23
1183.31 21
1183.38 20
1183.46 19
1183.54 19
1183.62 20
1183.70 22
1183.78 23
1183.86 25
1183.94 25
1184.01 25
1184.09 24
1184.17 23
1184.25 22
1184.33 22
1184.41 22
1184.49 23
1184.57 23
1184.64 24
1184.72 25
1184.80 26
1184.88 26
1184.96 27
1185.04 28
1185.12 29
1185.20 31
1185.28 32
1185.35 32
1185.43 33
1185.51 33
1185.59 33
1185.67 33
1185.75 33
1185.83 33
1185.91 33
1185.98 33
1186.06 33
1186.14 32
1186.22 32
1186.30 31
1186.38 31
1186.46 30
1186.54 29
1186.62 27
1186.69 26
1186.77 24
1186.85 23
1186.93 23
1187.01 23
1187.09 25
1187.17 28
1187.25 32
1187.33 37
1187.40 41
1187.48 45
1187.56 48
1187.64 49
1187.72 49
1187.80 48
1187.88 45
1187.96 42
1188.04 38
1188.11 35
1188.19 33
1188.27 31
1188.35 30
1188.43 30
1188.51 31
1188.59 32
1188.67 33
1188.75 33
1188.82 34
1188.90 34
1188.98 33
1189.06 33
1189.14 33
1189.22 33
1189.30 34
1189.38 35
1189.46 35
1189.54 36
1189.61 36
1189.69 36
1189.77 36
1189.85 35
1189.93 35
1190.01 36
1190.09 37
1190.17 38
1190.25 40
1190.33 41
1190.40 41
1190.48 40
1190.56 39
1190.64 36
1190.72 32
1190.80 28
1190.88 23
1190.96 19
1191.04 16
1191.12 14
1191.19 12
1191.27 12
1191.35 12
1191.43 13
1191.51 14
1191.59 15
1191.67 16
1191.75 16
1191.83 16
1191.91 15
1191.98 14
1192.06 13
1192.14 12
1192.22 11
1192.30 11
1192.38 11
1192.46 11
1192.54 12
1192.62 14
1192.70 15
1192.77 16
1192.85 16
1192.93 16
1193.01 14
1193.09 11
1193.17 9
1193.25 6
1193.33 3
1193.41 0
1193.49 0
1193.57 0
1193.64 0
1193.72 0
1193.80 0
1193.88 0
1193.96 0
1194.04 0
1194.12 2
1194.20 5
1194.28 7
1194.36 9
1194.44 9
1194.52 8
1194.59 7
1194.67 7
1194.75 6
1194.83 7
1194.91 8
1194.99 10
1195.07 13
1195.15 17
1195.23 21
1195.31 25
1195.39 29
1195.46 32
1195.54 34
1195.62 35
1195.70 35
1195.78 34
1195.86 32
1195.94 31
1196.02 29
1196.10 28
1196.18 27
1196.26 26
1196.34 25
1196.41 24
1196.49 23
1196.57 23
1196.65 22
1196.73 22
1196.81 21
1196.89 20
1196.97 18
1197.05 15
1197.13 13
1197.21 10
1197.29 8
1197.37 6
1197.44 4
1197.52 4
1197.60 4
1197.68 5
1197.76 6
1197.84 6
1197.92 7
1198.00 7
1198.08 8
1198.16 8
1198.24 9
1198.32 9
1198.40 10
1198.47 11
1198.55 12
1198.63 12
1198.71 12
1198.79 12
1198.87 12
1198.95 12
1199.03 13
1199.11 15
1199.19 16
1199.27 17
1199.35 17
1199.43 16
1199.51 15
1199.58 14
1199.66 14
1199.74 14
1199.82 16
1199.90 19
1199.98 23
1200.06 26
1200.14 29
1200.22 31
1200.30 31
1200.38 30
1200.46 28
1200.54 25
1200.62 22
1200.70 19
1200.77 17
1200.85 16
1200.93 15
1201.01 16
1201.09 17
1201.17 19
1201.25 22
1201.33 24
1201.41 25
1201.49 26
1201.57 25
1201.65 24
1201.73 22
1201.81 21
1201.89 21
1201.96 22
1202.04 25
1202.12 29
1202.20 34
1202.28 38
1202.36 41
1202.44 43
1202.52 43
1202.60 42
1202.68 41
1202.76 39
1202.84 37
1202.92 36
1203.00 34
1203.08 32
1203.16 30
1203.24 28
1203.31 25
1203.39 22
1203.47 19
1203.55 16
1203.63 15
1203.71 13
1203.79 13
1203.87 13
1203.95 14
1204.03 14
1204.11 15
1204.19 14
1204.27 14
1204.35 13
1204.43 11
1204.51 10
1204.59 9
1204.67 8
1204.74 8
1204.82 8
1204.90 8
1204.98 8
1205.06 8
1205.14 7
1205.22 7
1205.30 8
1205.38 8
1205.46 9
1205.54 10
1205.62 11
1205.70 12
1205.78 12
1205.86 12
1205.94 11
1206.02 11
1206.10 10
1206.18 11
1206.25 11
1206.33 12
1206.41 12
1206.49 13
1206.57 13
1206.65 12
1206.73 11
1206.81 9
1206.89 7
1206.97 5
1207.05 4
1207.13 3
1207.21 3
1207.29 5
1207.37 6
1207.45 9
1207.53 11
1207.61 12
1207.69 13
1207.77 14
1207.85 14
1207.93 14
1208.00 14
1208.08 15
1208.16 16
1208.24 17
1208.32 18
1208.40 19
1208.48 20
1208.56 20
1208.64 20
1208.72 19
1208.80 18
1208.88 18
1208.96 18
1209.04 18
1209.12 18
1209.20 18
1209.28 18
1209.36 18
1209.44 17
1209.52 15
1209.60 13
1209.68 11
1209.76 8
1209.84 5
1209.92 2
1210.00 0
1210.07 0
1210.15 0
1210.23 0
1210.31 0
1210.39 0
1210.47 0
1210.55 0
1210.63 1
1210.71 3
1210.79 4
1210.87 6
1210.95 8
1211.03 9
1211.11 10
1211.19 11
1211.27 11
1211.35 12
1211.43 12
1211.51 12
1211.59 13
1211.67 13
1211.75 14
1211.83 15
1211.91 16
1211.99 18
1212.07 19
1212.15 22
1212.23 24
1212.31 27
1212.39 29
1212.47 31
1212.54 33
1212.62 34
1212.70 34
1212.78 34
1212.86 34
1212.94 33
1213.02 32
1213.10 32
1213.18 31
1213.26 31
1213.34 31
1213.42 31
1213.50 31
1213.58 31
1213.66 31
1213.74 30
1213.82 30
1213.90 29
1213.98 28
1214.06 28
1214.14 27
1214.22 27
1214.30 28
1214.38 28
1214.46 30
1214.54 31
1214.62 32
1214.70 32
1214.78 32
1214.86 32
1214.94 32
1215.02 31
1215.10 30
1215.18 30
1215.26 29
1215.34 29
1215.42 28
1215.50 27
1215.58 25
1215.66 24
1215.74 22
1215.82 21
1215.90 20
1215.98 21
1216.06 22
1216.14 24
1216.21 26
1216.29 29
1216.37 31
1216.45 33
1216.53 35
1216.61 36
1216.69 37
1216.77 38
1216.85 38
1216.93 38
1217.01 39
1217.09 40
1217.17 41
1217.25 42
1217.33 43
1217.41 44
1217.49 45
1217.57 45
1217.65 44
1217.73 43
1217.81 41
1217.89 39
1217.97 37
1218.05 35
1218.13 33
1218.21 31
1218.29 29
1218.37 27
1218.45 26
1218.53 25
1218.61 24
1218.69 23
1218.77 23
1218.85 21
1218.93 19
1219.01 17
1219.09 14
1219.17 12
1219.25 9
1219.33 7
1219.41 6
1219.49 4
1219.57 4
1219.65 4
1219.73 6
1219.81 8
1219.89 11
1219.97 14
1220.05 18
1220.13 20
1220.21 21
1220.29 21
1220.37 19
1220.45 16
1220.53 12
1220.61 7
1220.69 4
1220.77 1
1220.85 0
1220.93 0
1221.01 0
1221.09 0
1221.17 0
1221.25 0
1221.33 1
1221.41 2
1221.49 3
1221.57 5
1221.65 6
1221.73 7
1221.81 9
1221.89 10
1221.97 11
1222.05 11
1222.13 10
1222.21 9
1222.29 8
1222.37 6
1222.45 4
1222.53 1
1222.61 0
1222.69 0
1222.77 0
1222.85 0
1222.93 0
1223.01 0
1223.09 0
1223.17 0
1223.25 0
1223.33 0
1223.41 3
1223.49 5
1223.57 8
1223.65 10
1223.73 12
1223.81 13
1223.89 12
1223.97 10
1224.05 7
1224.13 4
1224.21 1
1224.29 0
1224.37 0
1224.45 1
1224.53 3
1224.61 6
1224.69 10
1224.77 14
1224.85 19
1224.93 23
1225.01 26
1225.09 29
1225.17 30
1225.25 31
1225.33 30
1225.41 29
1225.49 26
1225.57 24
1225.65 21
1225.74 19
1225.82 19
1225.90 20
1225.98 22
1226.06 25
1226.14 29
1226.22 33
1226.30 36
1226.38 38
1226.46 38
1226.54 37
1226.62 35
1226.70 33
1226.78 31
1226.86 29
1226.94 27
1227.02 25
1227.10 25
1227.18 25
1227.26 25
1227.34 25
1227.42 26
1227.50 26
1227.58 26
1227.66 25
1227.74 24
1227.82 23
1227.90 23
1227.98 23
1228.06 23
1228.14 25
1228.22 27
1228.30 29
1228.38 30
1228.46 32
1228.54 33
1228.62 34
1228.70 37
1228.78 40
1228.86 43
1228.94 47
1229.02 52
1229.10 56
1229.18 59
1229.26 61
1229.34 61
1229.43 61
1229.51 60
1229.59 58
1229.67 55
1229.75 52
1229.83 49
1229.91 45
1229.99 42
1230.07 40
1230.15 39
1230.23 39
1230.31 39
1230.39 40
1230.47 41
1230.55 43
1230.63 44
1230.71 46
1230.79 48
1230.87 50
1230.95 52
1231.03 54
1231.11 55
1231.19 54
1231.27 52
1231.35 50
1231.43 46
1231.51 43
1231.59 40
1231.67 38
1231.75 38
1231.83 39
1231.91 42
1232.00 46
1232.08 50
1232.16 55
1232.24 58
1232.32 60
1232.40 60
1232.48 58
1232.56 54
1232.64 49
1232.72 43
1232.80 37
1232.88 32
1232.96 28
1233.04 25
1233.12 24
1233.20 23
1233.28 24
1233.36 25
1233.44 26
1233.52 27
1233.60 27
1233.68 28
1233.76 28
1233.84 28
1233.92 29
1234.01 30
1234.09 31
1234.17 31
1234.25 31
1234.33 31
1234.41 30
1234.49 28
1234.57 27
1234.65 25
1234.73 25
1234.81 27
1234.89 29
1234.97 33
1235.05 37
1235.13 40
1235.21 42
1235.29 43
1235.37 41
1235.45 37
1235.53 32
1235.61 27
1235.69 22
1235.78 19
1235.86 17
1235.94 17
1236.02 19
1236.10 21
1236.18 24
1236.26 27
1236.34 28
1236.42 28
1236.50 27
1236.58 24
1236.66 20
1236.74 16
1236.82 12
1236.90 9
1236.98 7
1237.06 5
1237.14 4
1237.22 2
1237.30 0
1237.39 0
1237.47 0
1237.55 0
1237.63 0
1237.71 0
1237.79 0
1237.87 0
1237.95 1
1238.03 3
1238.11 5
1238.19 7
1238.27 8
1238.35 9
1238.43 9
1238.51 9
1238.59 8
1238.67 8
1238.76 8
1238.84 8
1238.92 8
1239.00 9
1239.08 10
1239.16 12
1239.24 14
1239.32 16
1239.40 18
1239.48 20
1239.56 22
1239.64 22
1239.72 23
1239.80 24
1239.88 25
1239.96 28
1240.04 31
1240.13 35
1240.21 38
1240.29 41
1240.37 42
1240.45 42
1240.53 40
1240.61 39
1240.69 38
1240.77 38
1240.85 38
1240.93 40
1241.01 41
1241.09 42
1241.17 43
1241.25 42
1241.34 41
1241.42 39
1241.50 37
1241.58 35
1241.66 33
1241.74 32
1241.82 32
1241.90 32
1241.98 32
1242.06 32
1242.14 32
1242.22 31
1242.30 30
1242.38 28
1242.46 26
1242.55 24
1242.63 23
1242.71 23
1242.79 25
1242.87 28
1242.95 31
1243.03 34
1243.11 36
1243.19 38
1243.27 39
1243.35 39
1243.43 39
1243.51 40
1243.59 41
1243.68 42
1243.76 43
1243.84 44
1243.92 45
1244.00 47
1244.08 48
1244.16 49
1244.24 50
1244.32 50
1244.40 50
1244.48 50
1244.56 49
1244.64 49
1244.73 49
1244.81 50
1244.89 51
1244.97 51
1245.05 51
1245.13 51
1245.21 52
1245.29 53
1245.37 56
1245.45 60
1245.53 64
1245.61 69
1245.69 72
1245.78 74
1245.86 73
1245.94 71
1246.02 67
1246.10 63
1246.18 57
1246.26 52
1246.34 46
1246.42 39
1246.50 33
1246.58 27
1246.66 23
1246.75 19
1246.83 17
1246.91 16
1246.99 17
1247.07 18
1247.15 20
1247.23 21
1247.31 21
1247.39 21
1247.47 20
1247.55 19
1247.63 18
1247.72 17
1247.80 17
1247.88 18
1247.96 19
1248.04 20
1248.12 22
1248.20 23
1248.28 24
1248.36 24
1248.44 25
1248.52 25
1248.61 25
1248.69 26
1248.77 28
1248.85 31
1248.93 35
1249.01 39
1249.09 43
1249.17 46
1249.25 48
1249.33 48
1249.41 48
1249.50 46
1249.58 44
1249.66 42
1249.74 40
1249.82 37
1249.90 34
1249.98 31
1250.06 28
1250.14 26
1250.22 25
1250.31 25
1250.39 26
1250.47 28
1250.55 31
1250.63 34
1250.71 37
1250.79 40
1250.87 43
1250.95 45
1251.03 47
1251.11 48
1251.20 49
1251.28 49
1251.36 48
1251.44 48
1251.52 48
1251.60 49
1251.68 51
1251.76 52
1251.84 54
1251.92 54
1252.01 52
1252.09 48
1252.17 42
1252.25 35
1252.33 28
1252.41 22
1252.49 17
1252.57 14
1252.65 13
1252.74 12
1252.82 12
1252.90 12
1252.98 13
1253.06 13
1253.14 15
1253.22 17
1253.30 20
1253.38 24
1253.46 28
1253.55 30
1253.63 32
1253.71 31
1253.79 30
1253.87 28
1253.95 25
1254.03 24
1254.11 23
1254.19 25
1254.28 28
1254.36 31
1254.44 34
1254.52 37
1254.60 39
1254.68 40
1254.76 40
1254.84 39
1254.92 38
1255.01 36
1255.09 34
1255.17 31
1255.25 28
1255.33 24
1255.41 22
1255.49 19
1255.57 18
1255.65 18
1255.74 19
1255.82 21
1255.90 23
1255.98 25
1256.06 27
1256.14 29
1256.22 31
1256.30 32
1256.38 34
1256.47 35
1256.55 35
1256.63 34
1256.71 32
1256.79 28
1256.87 23
1256.95 19
1257.03 15
1257.11 12
1257.20 11
1257.28 12
1257.36 14
1257.44 17
1257.52 21
1257.60 25
1257.68 30
1257.76 33
1257.85 35
1257.93 36
1258.01 36
1258.09 35
1258.17 33
1258.25 32
1258.33 31
1258.41 30
1258.50 31
1258.58 32
1258.66 34
1258.74 35
1258.82 36
1258.90 38
1258.98 38
1259.06 39
1259.15 39
1259.23 38
1259.31 37
1259.39 35
1259.47 32
1259.55 30
1259.63 28
1259.71 26
1259.80 26
1259.88 27
1259.96 29
1260.04 31
1260.12 34
1260.20 36
1260.28 39
1260.36 41
1260.45 42
1260.53 43
1260.61 42
1260.69 41
1260.77 39
1260.85 36
1260.93 34
1261.01 33
1261.10 32
1261.18 32
1261.26 32
1261.34 32
1261.42 32
1261.50 31
1261.58 30
1261.67 29
1261.75 28
1261.83 28
1261.91 27
1261.99 26
1262.07 24
1262.15 22
1262.23 20
1262.32 17
1262.40 15
1262.48 15
1262.56 16
1262.64 20
1262.72 25
1262.80 32
1262.89 39
1262.97 46
1263.05 52
1263.13 57
1263.21 62
1263.29 64
1263.37 66
1263.45 66
1263.54 64
1263.62 61
1263.70 57
1263.78 52
1263.86 47
1263.94 41
1264.02 37
1264.11 32
1264.19 28
1264.27 24
1264.35 20
1264.43 15
1264.51 10
1264.59 5
1264.68 2
1264.76 0
1264.84 0
1264.92 0
1265.00 1
1265.08 4
1265.16 7
1265.25 9
1265.33 12
1265.41 14
1265.49 15
1265.57 17
1265.65 18
1265.73 20
1265.82 20
1265.90 21
1265.98 20
1266.06 19
1266.14 18
1266.22 17
1266.30 16
1266.39 16
1266.47 18
1266.55 20
1266.63 23
1266.71 27
1266.79 30
1266.88 34
1266.96 36
1267.04 37
1267.12 38
1267.20 38
1267.28 37
1267.36 37
1267.45 36
1267.53 36
1267.61 35
1267.69 32
1267.77 28
1267.85 24
1267.93 19
1268.02 15
1268.10 12
1268.18 10
1268.26 11
1268.34 12
1268.42 13
1268.51 15
1268.59 15
1268.67 16
1268.75 17
1268.83 18
1268.91 18
1269.00 20
1269.08 21
1269.16 22
1269.24 24
1269.32 26
1269.40 28
1269.48 31
1269.57 34
1269.65 37
1269.73 39
1269.81 40
1269.89 39
1269.97 38
1270.06 35
1270.14 31
1270.22 28
1270.30 24
1270.38 21
1270.46 18
1270.55 16
1270.63 14
1270.71 13
1270.79 13
1270.87 13
1270.95 13
1271.03 15
1271.12 17
1271.20 20
1271.28 22
1271.36 24
1271.44 24
1271.52 22
1271.61 20
1271.69 16
1271.77 14
1271.85 12
1271.93 11
1272.01 12
1272.10 14
1272.18 17
1272.26 19
1272.34 21
1272.42 23
1272.50 25
1272.59 28
1272.67 31
1272.75 35
1272.83 39
1272.91 41
1272.99 42
1273.08 41
1273.16 37
1273.24 33
1273.32 29
1273.40 25
1273.48 22
1273.57 21
1273.65 22
1273.73 25
1273.81 29
1273.89 32
1273.98 36
1274.06 39
1274.14 41
1274.22 42
1274.30 42
1274.38 41
1274.47 40
1274.55 39
1274.63 38
1274.71 38
1274.79 38
1274.87 39
1274.96 40
1275.04 40
1275.12 39
1275.20 37
1275.28 34
1275.36 30
1275.45 27
1275.53 24
1275.61 22
1275.69 21
1275.77 21
1275.86 21
1275.94 22
1276.02 24
1276.10 26
1276.18 28
1276.26 32
1276.35 36
1276.43 41
1276.51 46
1276.59 51
1276.67 56
1276.76 60
1276.84 63
1276.92 64
1277.00 65
1277.08 66
1277.16 67
1277.25 70
1277.33 72
1277.41 75
1277.49 78
1277.57 80
1277.66 81
1277.74 81
1277.82 80
1277.90 79
1277.98 78
1278.06 78
1278.15 78
1278.23 78
1278.31 78
1278.39 78
1278.47 77
1278.56 74
1278.64 70
1278.72 65
1278.80 58
1278.88 51
1278.97 44
1279.05 38
1279.13 33
1279.21 31
1279.29 31
1279.37 32
1279.46 35
1279.54 38
1279.62 41
1279.70 44
1279.78 46
1279.87 48
1279.95 48
1280.03 47
1280.11 45
1280.19 43
1280.28 39
1280.36 36
1280.44 32
1280.52 28
1280.60 24
1280.69 20
1280.77 17
1280.85 15
1280.93 13
1281.01 12
1281.09 12
1281.18 12
1281.26 11
1281.34 11
1281.42 10
1281.50 9
1281.59 8
1281.67 8
1281.75 8
1281.83 9
1281.91 10
1282.00 11
1282.08 11
1282.16 11
1282.24 9
1282.32 6
1282.41 2
1282.49 0
1282.57 0
1282.65 0
1282.73 0
1282.82 0
1282.90 0
1282.98 0
1283.06 0
1283.14 1
1283.23 2
1283.31 2
1283.39 3
1283.47 4
1283.55 6
1283.64 8
1283.72 9
1283.80 11
1283.88 12
1283.96 12
1284.05 11
1284.13 10
1284.21 9
1284.29 7
1284.38 5
1284.46 3
1284.54 1
1284.62 0
1284.70 0
1284.79 0
1284.87 0
1284.95 0
1285.03 0
1285.11 0
1285.20 0
1285.28 4
1285.36 10
1285.44 16
1285.52 20
1285.61 24
1285.69 25
1285.77 26
1285.85 25
1285.93 25
1286.02 25
1286.10 27
1286.18 30
1286.26 34
1286.35 38
1286.43 43
1286.51 46
1286.59 48
1286.67 48
1286.76 46
1286.84 44
1286.92 43
1287.00 43
1287.08 45
1287.17 49
1287.25 55
1287.33 63
1287.41 70
1287.50 77
1287.58 84
1287.66 89
1287.74 94
1287.82 97
1287.91 98
1287.99 98
1288.07 96
1288.15 93
1288.23 89
1288.32 85
1288.40 80
1288.48 76
1288.56 71
1288.65 67
1288.73 64
1288.81 61
1288.89 60
1288.97 60
1289.06 62
1289.14 67
1289.22 73
1289.30 80
1289.39 86
1289.47 90
1289.55 93
1289.63 92
1289.71 90
1289.80 86
1289.88 82
1289.96 78
1290.04 76
1290.13 75
1290.21 77
1290.29 79
1290.37 82
1290.45 85
1290.54 86
1290.62 87
1290.70 86
1290.78 83
1290.87 81
1290.95 78
1291.03 76
1291.11 75
1291.19 76
1291.28 78
1291.36 81
1291.44 84
1291.52 88
1291.61 90
1291.69 92
1291.77 93
1291.85 93
1291.94 93
1292.02 94
1292.10 94
1292.18 95
1292.26 95
1292.35 94
1292.43 92
1292.51 89
1292.59 84
1292.68 79
1292.76 74
1292.84 70
1292.92 66
1293.01 64
1293.09 62
1293.17 61
1293.25 59
1293.33 58
1293.42 56
1293.50 55
1293.58 53
1293.66 52
1293.75 50
1293.83 49
1293.91 48
1293.99 47
1294.08 46
1294.16 45
1294.24 45
1294.32 44
1294.41 45
1294.49 45
1294.57 46
1294.65 46
1294.73 46
1294.82 45
1294.90 44
1294.98 43
1295.06 42
1295.15 42
1295.23 42
1295.31 42
1295.39 43
1295.48 43
1295.56 44
1295.64 45
1295.72 46
1295.81 47
1295.89 48
1295.97 48
1296.05 48
1296.14 47
1296.22 45
1296.30 42
1296.38 39
1296.47 37
1296.55 35
1296.63 34
1296.71 34
1296.80 34
1296.88 34
1296.96 33
1297.04 30
1297.13 27
1297.21 23
1297.29 19
1297.37 15
1297.46 12
1297.54 10
1297.62 8
1297.70 7
1297.79 7
1297.87 8
1297.95 10
1298.03 13
1298.12 17
1298.20 22
1298.28 28
1298.36 33
1298.45 38
1298.53 41
1298.61 42
1298.69 42
1298.78 40
1298.86 38
1298.94 36
1299.02 34
1299.11 32
1299.19 31
1299.27 30
1299.35 29
1299.44 28
1299.52 26
1299.60 24
1299.68 22
1299.77 20
1299.85 19
1299.93 19
1300.01 19
1300.10 20
1300.18 22
1300.26 24
1300.34 25
1300.43 25
1300.51 24
1300.59 23
1300.67 21
1300.76 19
1300.84 18
1300.92 19
1301.00 20
1301.09 22
1301.17 24
1301.25 25
1301.33 24
1301.42 23
1301.50 20
1301.58 16
1301.66 12
1301.75 9
1301.83 7
1301.91 7
1302.00 8
1302.08 11
1302.16 16
1302.24 22
1302.33 28
1302.41 34
1302.49 40
1302.57 44
1302.66 47
1302.74 49
1302.82 49
1302.90 48
1302.99 48
1303.07 48
1303.15 49
1303.23 52
1303.32 55
1303.40 60
1303.48 64
1303.57 67
1303.65 69
1303.73 69
1303.81 69
1303.90 67
1303.98 65
1304.06 64
1304.14 64
1304.23 65
1304.31 67
1304.39 69
1304.47 72
1304.56 73
1304.64 74
1304.72 72
1304.81 69
1304.89 66
1304.97 63
1305.05 63
1305.14 65
1305.22 69
1305.30 76
1305.38 83
1305.47 90
1305.55 96
1305.63 99
1305.72 101
1305.80 102
1305.88 101
1305.96 99
1306.05 97
1306.13 94
1306.21 90
1306.29 86
1306.38 82
1306.46 78
1306.54 74
1306.63 71
1306.71 68
1306.79 66
1306.87 62
1306.96 58
1307.04 53
1307.12 48
1307.21 44
1307.29 40
1307.37 38
1307.45 38
1307.54 39
1307.62 41
1307.70 44
1307.78 46
1307.87 49
1307.95 51
1308.03 54
1308.12 57
1308.20 60
1308.28 63
1308.36 66
1308.45 68
1308.53 70
1308.61 70
1308.70 70
1308.78 67
1308.86 64
1308.94 59
1309.03 53
1309.11 46
1309.19 40
1309.28 35
1309.36 32
1309.44 30
1309.52 30
1309.61 31
1309.69 33
1309.77 34
1309.86 34
1309.94 34
1310.02 34
1310.10 33
1310.19 33
1310.27 33
1310.35 34
1310.44 34
1310.52 33
1310.60 30
1310.68 26
1310.77 22
1310.85 18
1310.93 16
1311.02 16
1311.10 18
1311.18 21
1311.26 26
1311.35 30
1311.43 32
1311.51 33
1311.60 32
1311.68 29
1311.76 26
1311.85 22
1311.93 18
1312.01 15
1312.09 11
1312.18 7
1312.26 2
1312.34 0
1312.43 0
1312.51 0
1312.59 0
1312.67 0
1312.76 0
1312.84 0
1312.92 1
1313.01 1
1313.09 1
1313.17 1
1313.26 2
1313.34 4
1313.42 7
1313.50 11
1313.59 16
1313.67 20
1313.75 23
1313.84 25
1313.92 26
1314.00 26
1314.09 27
1314.17 28
1314.25 29
1314.33 31
1314.42 32
1314.50 32
1314.58 31
1314.67 30
1314.75 28
1314.83 26
1314.92 24
1315.00 25
1315.08 26
1315.16 28
1315.25 32
1315.33 35
1315.41 38
1315.50 41
1315.58 43
1315.66 45
1315.75 46
1315.83 46
1315.91 44
1316.00 41
1316.08 36
1316.16 30
1316.24 25
1316.33 19
1316.41 15
1316.49 13
1316.58 12
1316.66 12
1316.74 12
1316.83 13
1316.91 12
1316.99 11
1317.08 8
1317.16 4
1317.24 0
1317.32 0
1317.41 0
1317.49 0
1317.57 0
1317.66 0
1317.74 0
1317.82 0
1317.91 2
1317.99 6
1318.07 10
1318.16 13
1318.24 15
1318.32 17
1318.40 18
1318.49 19
1318.57 20
1318.65 21
1318.74 23
1318.82 24
1318.90 26
1318.99 28
1319.07 29
1319.15 30
1319.24 29
1319.32 28
1319.40 26
1319.49 24
1319.57 23
1319.65 24
1319.74 26
1319.82 30
1319.90 35
1319.99 41
1320.07 48
1320.15 54
1320.23 60
1320.32 65
1320.40 68
1320.48 71
1320.57 72
1320.65 72
1320.73 72
1320.82 71
1320.90 69
1320.98 69
1321.07 68
1321.15 68
1321.23 69
1321.32 69
1321.40 68
1321.48 67
1321.57 66
1321.65 64
1321.73 62
1321.82 61
1321.90 60
1321.98 62
1322.07 65
1322.15 69
1322.23 73
1322.32 78
1322.40 81
1322.48 83
1322.57 84
1322.65 83
1322.73 81
1322.81 78
1322.90 76
1322.98 74
1323.06 73
1323.15 73
1323.23 74
1323.31 75
1323.40 77
1323.48 78
1323.56 80
1323.65 82
1323.73 85
1323.81 87
1323.90 90
1323.98 92
1324.06 95
1324.15 98
1324.23 100
1324.31 102
1324.40 104
1324.48 106
1324.56 106
1324.65 107
1324.73 106
1324.81 104
1324.90 102
1324.98 100
1325.06 98
1325.15 97
1325.23 98
1325.31 100
1325.40 104
1325.48 109
1325.56 115
1325.65 121
1325.73 127
1325.81 132
1325.90 136
1325.98 139
1326.06 141
1326.15 141
1326.23 140
1326.31 139
1326.40 137
1326.48 135
1326.57 135
1326.65 135
1326.73 136
1326.82 139
1326.90 142
1326.98 144
1327.07 145
1327.15 146
1327.23 145
1327.32 143
1327.40 142
1327.48 141
1327.57 142
1327.65 143
1327.73 144
1327.82 145
1327.90 144
1327.98 142
1328.07 139
1328.15 135
1328.23 131
1328.32 128
1328.40 126
1328.48 127
1328.57 129
1328.65 132
1328.73 135
1328.82 137
1328.90 138
1328.98 137
1329.07 134
1329.15 130
1329.24 125
1329.32 120
1329.40 113
1329.49 106
1329.57 97
1329.65 88
1329.74 80
1329.82 72
1329.90 66
1329.99 61
1330.07 57
1330.15 54
1330.24 52
1330.32 49
1330.40 45
1330.49 40
1330.57 34
1330.65 29
1330.74 24
1330.82 20
1330.91 18
1330.99 18
1331.07 19
1331.16 22
1331.24 27
1331.32 32
1331.41 39
1331.49 45
1331.57 51
1331.66 56
1331.74 59
1331.82 61
1331.91 60
1331.99 59
1332.07 55
1332.16 51
1332.24 46
1332.33 41
1332.41 38
1332.49 35
1332.58 35
1332.66 36
1332.74 39
1332.83 42
1332.91 47
1332.99 51
1333.08 54
1333.16 56
1333.25 58
1333.33 61
1333.41 64
1333.50 68
1333.58 73
1333.66 79
1333.75 85
1333.83 90
1333.91 95
1334.00 97
1334.08 98
1334.16 98
1334.25 96
1334.33 94
1334.42 92
1334.50 89
1334.58 87
1334.67 86
1334.75 86
1334.83 86
1334.92 88
1335.00 90
1335.09 91
1335.17 92
1335.25 91
1335.34 89
1335.42 85
1335.50 80
1335.59 75
1335.67 70
1335.75 66
1335.84 65
1335.92 65
1336.01 67
1336.09 71
1336.17 75
1336.26 77
1336.34 79
1336.42 79
1336.51 77
1336.59 75
1336.68 72
1336.76 69
1336.84 66
1336.93 64
1337.01 62
1337.09 60
1337.18 59
1337.26 57
1337.34 55
1337.43 54
1337.51 51
1337.60 49
1337.68 45
1337.76 41
1337.85 36
1337.93 31
1338.01 26
1338.10 22
1338.18 20
1338.27 19
1338.35 21
1338.43 24
1338.52 29
1338.60 35
1338.68 40
1338.77 45
1338.85 47
1338.94 48
1339.02 47
1339.10 44
1339.19 41
1339.27 38
1339.36 36
1339.44 35
1339.52 36
1339.61 39
1339.69 42
1339.77 45
1339.86 48
1339.94 50
1340.03 51
1340.11 50
1340.19 48
1340.28 44
1340.36 40
1340.44 35
1340.53 30
1340.61 27
1340.70 24
1340.78 23
1340.86 24
1340.95 27
1341.03 30
1341.12 34
1341.20 38
1341.28 41
1341.37 44
1341.45 46
1341.53 48
1341.62 49
1341.70 50
1341.79 51
1341.87 52
1341.95 53
1342.04 56
1342.12 59
1342.21 63
1342.29 66
1342.37 69
1342.46 71
1342.54 71
1342.63 70
1342.71 68
1342.79 65
1342.88 61
1342.96 57
1343.04 53
1343.13 48
1343.21 43
1343.30 37
1343.38 32
1343.46 26
1343.55 22
1343.63 18
1343.72 16
1343.80 16
1343.88 16
1343.97 18
1344.05 20
1344.14 23
1344.22 26
1344.30 29
1344.39 32
1344.47 37
1344.56 41
1344.64 46
1344.72 50
1344.81 54
1344.89 56
1344.98 57
1345.06 57
1345.14 56
1345.23 54
1345.31 52
1345.40 50
1345.48 48
1345.56 48
1345.65 48
1345.73 49
1345.82 50
1345.90 50
1345.98 50
1346.07 49
1346.15 48
1346.24 46
1346.32 45
1346.40 45
1346.49 47
1346.57 51
1346.66 55
1346.74 61
1346.82 66
1346.91 70
1346.99 72
1347.08 72
1347.16 71
1347.24 68
1347.33 64
1347.41 61
1347.50 60
1347.58 59
1347.66 59
1347.75 59
1347.83 59
1347.92 59
1348.00 59
1348.08 59
1348.17 59
1348.25 60
1348.34 61
1348.42 62
1348.50 64
1348.59 65
1348.67 66
1348.76 65
1348.84 64
1348.93 62
1349.01 58
1349.09 54
1349.18 50
1349.26 46
1349.35 42
1349.43 40
1349.51 39
1349.60 40
1349.68 42
1349.77 44
1349.85 45
1349.93 46
1350.02 46
1350.10 44
1350.19 43
1350.27 42
1350.36 41
1350.44 39
1350.52 38
1350.61 36
1350.69 34
1350.78 32
1350.86 30
1350.94 28
1351.03 27
1351.11 26
1351.20 26
1351.28 26
1351.37 25
1351.45 24
1351.53 22
1351.62 22
1351.70 22
1351.79 23
1351.87 26
1351.95 29
1352.04 32
1352.12 35
1352.21 37
1352.29 38
1352.38 39
1352.46 40
1352.54 40
1352.63 40
1352.71 38
1352.80 37
1352.88 35
1352.96 32
1353.05 30
1353.13 28
1353.22 27
1353.30 26
1353.39 27
1353.47 28
1353.55 29
1353.64 30
1353.72 31
1353.81 31
1353.89 31
1353.98 31
1354.06 30
1354.14 29
1354.23 28
1354.31 27
1354.40 25
1354.48 22
1354.57 18
1354.65 14
1354.73 10
1354.82 6
1354.90 3
1354.99 1
1355.07 2
1355.16 5
1355.24 10
1355.32 15
1355.41 21
1355.49 25
1355.58 28
1355.66 28
1355.75 26
1355.83 24
1355.91 22
1356.00 20
1356.08 19
1356.17 19
1356.25 19
1356.34 19
1356.42 18
1356.50 15
1356.59 12
1356.67 9
1356.76 6
1356.84 4
1356.93 3
1357.01 3
1357.09 5
1357.18 7
1357.26 10
1357.35 13
1357.43 15
1357.52 16
1357.60 16
1357.69 15
1357.77 13
1357.85 11
1357.94 9
1358.02 6
1358.11 4
1358.19 1
1358.28 0
1358.36 0
1358.44 0
1358.53 0
1358.61 3
1358.70 7
1358.78 12
1358.87 19
1358.95 26
1359.04 33
1359.12 39
1359.20 45
1359.29 48
1359.37 50
1359.46 49
1359.54 46
1359.63 41
1359.71 37
1359.80 33
1359.88 30
1359.96 30
1360.05 33
1360.13 37
1360.22 42
1360.30 47
1360.39 51
1360.47 54
1360.56 56
1360.64 56
1360.72 55
1360.81 53
1360.89 52
1360.98 52
1361.06 54
1361.15 57
1361.23 62
1361.32 67
1361.40 71
1361.48 74
1361.57 74
1361.65 71
1361.74 66
1361.82 58
1361.91 50
1361.99 41
1362.08 32
1362.16 25
1362.25 18
1362.33 13
1362.41 10
1362.50 7
1362.58 7
1362.67 8
1362.75 10
1362.84 14
1362.92 18
1363.01 24
1363.09 29
1363.17 35
1363.26 41
1363.34 46
1363.43 50
1363.51 53
1363.60 56
1363.68 58
1363.77 60
1363.85 63
1363.94 68
1364.02 75
1364.11 82
1364.19 89
1364.27 94
1364.36 96
1364.44 96
1364.53 93
1364.61 89
1364.70 83
1364.78 78
1364.87 72
1364.95 67
1365.04 62
1365.12 58
1365.20 54
1365.29 50
1365.37 47
1365.46 45
1365.54 45
1365.63 45
1365.71 46
1365.80 48
1365.88 50
1365.97 54
1366.05 57
1366.14 59
1366.22 61
1366.30 60
1366.39 58
1366.47 53
1366.56 47
1366.64 39
1366.73 30
1366.81 21
1366.90 14
1366.98 8
1367.07 4
1367.15 3
1367.24 5
1367.32 9
1367.41 14
1367.49 19
1367.57 23
1367.66 26
1367.74 26
1367.83 25
1367.91 23
1368.00 19
1368.08 16
1368.17 12
1368.25 9
1368.34 7
1368.42 6
1368.51 5
1368.59 6
1368.68 7
1368.76 8
1368.85 10
1368.93 12
1369.01 12
1369.10 12
1369.18 12
1369.27 10
1369.35 9
1369.44 8
1369.52 7
1369.61 6
1369.69 6
1369.78 7
1369.86 8
1369.95 9
1370.03 10
1370.12 11
1370.20 11
1370.29 13
1370.37 14
1370.46 15
1370.54 17
1370.62 19
1370.71 20
1370.79 21
1370.88 21
1370.96 20
1371.05 17
1371.13 14
1371.22 10
1371.30 5
1371.39 0
1371.47 0
1371.56 0
1371.64 0
1371.73 0
1371.81 0
1371.90 4
1371.98 9
1372.07 12
1372.15 15
1372.24 16
1372.32 15
1372.41 14
1372.49 12
1372.58 10
1372.66 7
1372.74 5
1372.83 2
1372.91 0
1373.00 0
1373.08 0
1373.17 0
1373.25 0
1373.34 0
1373.42 0
1373.51 5
1373.59 9
1373.68 11
1373.76 12
1373.85 11
1373.93 8
1374.02 4
1374.10 0
1374.19 0
1374.27 0
1374.36 0
1374.44 0
1374.53 0
1374.61 0
1374.70 0
1374.78 4
1374.87 9
1374.95 15
1375.04 19
1375.12 23
1375.21 27
1375.29 30
1375.38 33
1375.46 35
1375.55 37
1375.63 39
1375.72 40
1375.80 42
1375.89 45
1375.97 48
1376.06 51
1376.14 55
1376.23 60
1376.31 65
1376.40 71
1376.48 77
1376.57 84
1376.65 90
1376.73 97
1376.82 101
1376.90 105
1376.99 106
1377.07 107
1377.16 107
1377.24 108
1377.33 110
1377.41 114
1377.50 119
1377.58 125
1377.67 131
1377.75 135
1377.84 138
1377.92 140
1378.01 141
1378.09 143
1378.18 147
1378.26 152
1378.35 157
1378.43 163
1378.52 168
1378.60 171
1378.69 171
1378.77 170
1378.86 168
1378.94 164
1379.03 160
1379.11 156
1379.20 151
1379.28 146
1379.37 140
1379.46 133
1379.54 127
1379.63 123
1379.71 120
1379.80 121
1379.88 123
1379.97 128
1380.05 133
1380.14 137
1380.22 141
1380.31 142
1380.39 140
1380.48 137
1380.56 131
1380.65 125
1380.73 119
1380.82 114
1380.90 110
1380.99 107
1381.07 106
1381.16 106
1381.24 106
1381.33 105
1381.41 104
1381.50 102
1381.58 99
1381.67 96
1381.75 92
1381.84 89
1381.92 86
1382.01 84
1382.09 83
1382.18 83
1382.26 84
1382.35 85
1382.43 84
1382.52 83
1382.60 80
1382.69 75
1382.77 68
1382.86 60
1382.94 51
1383.03 42
1383.11 34
1383.20 27
1383.28 23
1383.37 20
1383.46 20
1383.54 21
1383.63 23
1383.71 26
1383.80 29
1383.88 34
1383.97 38
1384.05 42
1384.14 46
1384.22 50
1384.31 54
1384.39 57
1384.48 60
1384.56 62
1384.65 64
1384.73 65
1384.82 67
1384.90 68
1384.99 70
1385.07 72
1385.16 74
1385.24 76
1385.33 77
1385.41 77
1385.50 76
1385.59 75
1385.67 74
1385.76 72
1385.84 71
1385.93 70
1386.01 68
1386.10 67
1386.18 65
1386.27 63
1386.35 60
1386.44 57
1386.52 53
1386.61 49
1386.69 46
1386.78 42
1386.86 39
1386.95 37
1387.03 36
1387.12 35
1387.20 36
1387.29 36
1387.38 37
1387.46 38
1387.55 37
1387.63 36
1387.72 33
1387.80 30
1387.89 25
1387.97 20
1388.06 15
1388.14 10
1388.23 6
1388.31 3
1388.40 1
1388.48 1
1388.57 3
1388.66 6
1388.74 11
1388.83 17
1388.91 23
1389.00 29
1389.08 35
1389.17 38
1389.25 40
1389.34 40
1389.42 39
1389.51 37
1389.59 35
1389.68 33
1389.76 33
1389.85 34
1389.94 36
1390.02 38
1390.11 39
1390.19 39
1390.28 37
1390.36 35
1390.45 32
1390.53 29
1390.62 28
1390.70 28
1390.79 31
1390.87 34
1390.96 38
1391.05 43
1391.13 46
1391.22 49
1391.30 49
1391.39 48
1391.47 46
1391.56 42
1391.64 39
1391.73 36
1391.81 33
1391.90 31
1391.98 30
1392.07 29
1392.16 28
1392.24 27
1392.33 26
1392.41 25
1392.50 23
1392.58 21
1392.67 19
1392.75 17
1392.84 15
1392.92 13
1393.01 13
1393.10 13
1393.18 14
1393.27 15
1393.35 17
1393.44 19
1393.52 21
1393.61 22
1393.69 24
1393.78 25
1393.87 26
1393.95 28
1394.04 31
1394.12 34
1394.21 39
1394.29 44
1394.38 48
1394.46 52
1394.55 55
1394.63 56
1394.72 56
1394.81 54
1394.89 51
1394.98 48
1395.06 44
1395.15 40
1395.23 36
1395.32 32
1395.40 29
1395.49 26
1395.58 24
1395.66 23
1395.75 22
1395.83 23
1395.92 23
1396.00 25
1396.09 27
1396.17 28
1396.26 30
1396.35 32
1396.43 33
1396.52 34
1396.60 34
1396.69 34
1396.77 34
1396.86 34
1396.94 32
1397.03 30
1397.12 26
1397.20 21
1397.29 15
1397.37 9
1397.46 3
1397.54 0
1397.63 0
1397.71 0
1397.80 0
1397.89 0
1397.97 2
1398.06 7
1398.14 11
1398.23 16
1398.31 20
1398.40 24
1398.49 27
1398.57 28
1398.66 28
1398.74 26
1398.83 21
1398.91 16
1399.00 9
1399.08 3
1399.17 0
1399.26 0
1399.34 0
1399.43 0
1399.51 0
1399.60 0
1399.68 0
1399.77 0
1399.86 1
1399.94 6
1400.03 12
1400.11 17
1400.20 21
1400.28 24
1400.37 26
1400.46 26
1400.54 26
1400.63 24
1400.71 23
1400.80 23
1400.88 22
1400.97 22
1401.06 21
1401.14 20
1401.23 19
1401.31 17
1401.40 15
1401.48 13
1401.57 12
1401.66 11
1401.74 11
1401.83 11
1401.91 11
1402.00 11
1402.08 11
1402.17 12
1402.26 14
1402.34 16
1402.43 19
1402.51 22
1402.60 24
1402.68 25
1402.77 26
1402.86 26
1402.94 26
1403.03 26
1403.11 27
1403.20 28
1403.28 30
1403.37 33
1403.46 37
1403.54 42
1403.63 46
1403.71 50
1403.80 52
1403.89 52
1403.97 50
1404.06 46
1404.14 43
1404.23 39
1404.31 37
1404.40 35
1404.49 34
1404.57 34
1404.66 33
1404.74 31
1404.83 28
1404.91 25
1405.00 22
1405.09 20
1405.17 17
1405.26 15
1405.34 14
1405.43 13
1405.52 13
1405.60 14
1405.69 15
1405.77 16
1405.86 17
1405.95 17
1406.03 16
1406.12 15
1406.20 14
1406.29 13
1406.37 13
1406.46 15
1406.55 18
1406.63 21
1406.72 26
1406.80 30
1406.89 33
1406.98 35
1407.06 36
1407.15 36
1407.23 35
1407.32 33
1407.41 31
1407.49 28
1407.58 24
1407.66 18
1407.75 12
1407.83 5
1407.92 0
1408.01 0
1408.09 0
1408.18 0
1408.26 0
1408.35 0
1408.44 1
1408.52 8
1408.61 15
1408.69 21
1408.78 26
1408.87 29
1408.95 31
1409.04 32
1409.12 32
1409.21 32
1409.30 31
1409.38 31
1409.47 31
1409.55 32
1409.64 33
1409.73 36
1409.81 39
1409.90 42
1409.98 45
1410.07 46
1410.16 47
1410.24 45
1410.33 43
1410.41 39
1410.50 35
1410.59 30
1410.67 25
1410.76 21
1410.84 18
1410.93 16
1411.02 14
1411.10 13
1411.19 13
1411.27 12
1411.36 12
1411.45 12
1411.53 11
1411.62 11
1411.70 11
1411.79 11
1411.88 12
1411.96 14
1412.05 17
1412.13 21
1412.22 25
1412.31 30
1412.39 35
1412.48 39
1412.56 42
1412.65 44
1412.74 45
1412.82 44
1412.91 43
1412.99 41
1413.08 39
1413.17 37
1413.25 35
1413.34 32
1413.42 30
1413.51 28
1413.60 26
1413.68 24
1413.77 21
1413.86 18
1413.94 16
1414.03 13
1414.11 10
1414.20 7
1414.29 6
1414.37 6
1414.46 7
1414.54 11
1414.63 17
1414.72 24
1414.80 32
1414.89 39
1414.97 44
1415.06 47
1415.15 47
1415.23 44
1415.32 38
1415.41 32
1415.49 26
1415.58 21
1415.66 18
1415.75 16
1415.84 15
1415.92 15
1416.01 15
1416.09 16
1416.18 17
1416.27 19
1416.35 22
1416.44 26
1416.53 29
1416.61 32
1416.70 34
1416.78 33
1416.87 31
1416.96 26
1417.04 19
1417.13 12
1417.22 6
1417.30 0
1417.39 0
1417.47 0
1417.56 0
1417.65 0
1417.73 0
1417.82 0
1417.90 0
1417.99 0
1418.08 2
1418.16 5
1418.25 8
1418.34 11
1418.42 14
1418.51 17
1418.59 18
1418.68 18
1418.77 17
1418.85 14
1418.94 11
1419.03 9
1419.11 9
1419.20 11
1419.28 15
1419.37 21
1419.46 27
1419.54 32
1419.63 36
1419.72 39
1419.80 40
1419.89 40
1419.97 39
1420.06 38
1420.15 35
1420.23 32
1420.32 28
1420.41 24
1420.49 20
1420.58 18
1420.67 16
1420.75 16
1420.84 18
1420.92 20
1421.01 22
1421.10 26
1421.18 30
1421.27 34
1421.36 38
1421.44 41
1421.53 44
1421.61 46
1421.70 46
1421.79 44
1421.87 43
1421.96 41
1422.05 41
1422.13 42
1422.22 45
1422.31 49
1422.39 54
1422.48 58
1422.56 61
1422.65 61
1422.74 59
1422.82 56
1422.91 51
1423.00 46
1423.08 42
1423.17 40
1423.26 39
1423.34 41
1423.43 44
1423.51 47
1423.60 51
1423.69 54
1423.77 56
1423.86 55
1423.95 52
1424.03 48
1424.12 42
1424.21 35
1424.29 28
1424.38 22
1424.47 16
1424.55 12
1424.64 9
1424.72 8
1424.81 8
1424.90 10
1424.98 11
1425.07 13
1425.16 13
1425.24 13
1425.33 11
1425.42 9
1425.50 7
1425.59 5
1425.68 5
1425.76 5
1425.85 6
1425.93 8
1426.02 11
1426.11 13
1426.19 14
1426.28 17
1426.37 19
1426.45 23
1426.54 27
1426.63 32
1426.71 37
1426.80 41
1426.89 45
1426.97 48
1427.06 50
1427.15 52
1427.23 53
1427.32 54
1427.41 53
1427.49 53
1427.58 52
1427.66 51
1427.75 49
1427.84 47
1427.92 45
1428.01 43
1428.10 42
1428.18 41
1428.27 40
1428.36 40
1428.44 40
1428.53 40
1428.62 40
1428.70 39
1428.79 38
1428.88 36
1428.96 35
1429.05 34
1429.14 34
1429.22 34
1429.31 33
1429.40 32
1429.48 31
1429.57 30
1429.66 29
1429.74 29
1429.83 28
1429.92 28
1430.00 27
1430.09 25
1430.18 21
1430.26 16
1430.35 10
1430.43 6
1430.52 5
1430.61 6
1430.69 10
1430.78 17
1430.87 25
1430.95 32
1431.04 37
1431.13 39
1431.21 40
1431.30 38
1431.39 35
1431.47 32
1431.56 30
1431.65 28
1431.73 25
1431.82 22
1431.91 18
1431.99 14
1432.08 9
1432.17 5
1432.25 1
1432.34 0
1432.43 0
1432.51 0
1432.60 0
1432.69 0
1432.77 0
1432.86 0
1432.95 0
1433.03 0
1433.12 2
1433.21 5
1433.29 9
1433.38 14
1433.47 18
1433.55 21
1433.64 24
1433.73 26
1433.81 27
1433.90 28
1433.99 28
1434.07 29
1434.16 29
1434.25 30
1434.33 32
1434.42 35
1434.51 38
1434.59 42
1434.68 47
1434.77 52
1434.86 57
1434.94 62
1435.03 66
1435.12 69
1435.20 72
1435.29 72
1435.38 71
1435.46 68
1435.55 64
1435.64 58
1435.72 51
1435.81 44
1435.90 39
1435.98 35
1436.07 34
1436.16 37
1436.24 43
1436.33 54
1436.42 67
1436.50 81
1436.59 94
1436.68 104
1436.76 111
1436.85 113
1436.94 110
1437.02 105
1437.11 99
1437.20 93
1437.28 88
1437.37 85
1437.46 83
1437.55 83
1437.63 81
1437.72 79
1437.81 74
1437.89 68
1437.98 59
1438.07 50
1438.15 42
1438.24 36
1438.33 31
1438.41 30
1438.50 30
1438.59 32
1438.67 36
1438.76 39
1438.85 43
1438.93 47
1439.02 51
1439.11 57
1439.20 64
1439.28 70
1439.37 77
1439.46 82
1439.54 86
1439.63 88
1439.72 89
1439.80 89
1439.89 88
1439.98 87
1440.06 86
1440.15 85
1440.24 83
1440.32 80
1440.41 78
1440.50 75
1440.59 72
1440.67 71
1440.76 71
1440.85 70
1440.93 70
1441.02 68
1441.11 64
1441.19 59
1441.28 52
1441.37 45
1441.45 37
1441.54 31
1441.63 26
1441.72 23
1441.80 21
1441.89 22
1441.98 24
1442.06 27
1442.15 30
1442.24 31
1442.32 31
1442.41 29
1442.50 27
1442.59 23
1442.67 21
1442.76 19
1442.85 17
1442.93 17
1443.02 15
1443.11 13
1443.19 9
1443.28 5
1443.37 1
1443.46 0
1443.54 0
1443.63 0
1443.72 2
1443.80 7
1443.89 12
1443.98 17
1444.06 20
1444.15 22
1444.24 23
1444.33 23
1444.41 24
1444.50 25
1444.59 27
1444.67 30
1444.76 31
1444.85 32
1444.93 30
1445.02 27
1445.11 22
1445.20 16
1445.28 10
1445.37 5
1445.46 0
1445.54 0
1445.63 0
1445.72 0
1445.81 0
1445.89 0
1445.98 0
1446.07 1
1446.15 4
1446.24 6
1446.33 8
1446.41 8
1446.50 7
1446.59 6
1446.68 4
1446.76 2
1446.85 0
1446.94 0
1447.02 0
1447.11 0
1447.20 0
1447.29 0
1447.37 0
1447.46 0
1447.55 0
1447.63 7
1447.72 14
1447.81 22
1447.90 29
1447.98 33
1448.07 36
1448.16 36
1448.24 36
1448.33 36
1448.42 37
1448.51 40
1448.59 45
1448.68 53
1448.77 63
1448.85 75
1448.94 88
1449.03 101
1449.12 114
1449.20 126
1449.29 136
1449.38 144
1449.46 150
1449.55 154
1449.64 156
1449.73 158
1449.81 159
1449.90 161
1449.99 163
1450.07 164
1450.16 166
1450.25 168
1450.34 170
1450.42 171
1450.51 173
1450.60 173
1450.69 172
1450.77 170
1450.86 166
1450.95 161
1451.03 156
1451.12 150
1451.21 145
1451.30 140
1451.38 136
1451.47 132
1451.56 128
1451.64 125
1451.73 122
1451.82 120
1451.91 119
1451.99 118
1452.08 118
1452.17 117
1452.26 116
1452.34 114
1452.43 111
1452.52 109
1452.60 107
1452.69 106
1452.78 106
1452.87 108
1452.95 110
1453.04 112
1453.13 113
1453.22 113
1453.30 111
1453.39 107
1453.48 101
1453.56 94
1453.65 86
1453.74 79
1453.83 73
1453.91 70
1454.00 69
1454.09 70
1454.18 73
1454.26 76
1454.35 80
1454.44 83
1454.53 86
1454.61 87
1454.70 89
1454.79 91
1454.87 94
1454.96 96
1455.05 99
1455.14 100
1455.22 101
1455.31 100
1455.40 97
1455.49 92
1455.57 87
1455.66 81
1455.75 74
1455.84 67
1455.92 61
1456.01 55
1456.10 51
1456.18 49
1456.27 49
1456.36 51
1456.45 53
1456.53 56
1456.62 59
1456.71 59
1456.80 59
1456.88 57
1456.97 55
1457.06 53
1457.15 51
1457.23 49
1457.32 48
1457.41 46
1457.50 43
1457.58 39
1457.67 35
1457.76 32
1457.85 29
1457.93 27
1458.02 28
1458.11 31
1458.20 35
1458.28 40
1458.37 45
1458.46 48
1458.55 50
1458.63 50
1458.72 49
1458.81 48
1458.90 48
1458.98 48
1459.07 50
1459.16 52
1459.24 55
1459.33 56
1459.42 56
1459.51 55
1459.59 52
1459.68 48
1459.77 43
1459.86 38
1459.94 34
1460.03 30
1460.12 27
1460.21 24
1460.29 22
1460.38 20
1460.47 19
1460.56 17
1460.64 15
1460.73 14
1460.82 12
1460.91 11
1460.99 9
1461.08 6
1461.17 3
1461.26 0
1461.35 0
1461.43 0
1461.52 0
1461.61 0
1461.70 0
1461.78 5
1461.87 13
1461.96 22
1462.05 32
1462.13 42
1462.22 51
1462.31 58
1462.40 64
1462.48 69
1462.57 72
1462.66 75
1462.75 76
1462.83 76
1462.92 75
1463.01 72
1463.10 68
1463.18 63
1463.27 58
1463.36 53
1463.45 50
1463.53 49
1463.62 49
1463.71 51
1463.80 54
1463.88 57
1463.97 62
1464.06 67
1464.15 73
1464.24 81
1464.32 88
1464.41 95
1464.50 101
1464.59 104
1464.67 105
1464.76 103
1464.85 99
1464.94 94
1465.02 88
1465.11 82
1465.20 76
1465.29 71
1465.37 67
1465.46 64
1465.55 62
1465.64 60
1465.73 58
1465.81 56
1465.90 51
1465.99 46
1466.08 39
1466.16 33
1466.25 28
1466.34 24
1466.43 22
1466.51 21
1466.60 21
1466.69 20
1466.78 17
1466.87 13
1466.95 8
1467.04 3
1467.13 0
1467.22 0
1467.30 0
1467.39 0
1467.48 0
1467.57 0
1467.65 0
1467.74 0
1467.83 0
1467.92 5
1468.01 11
1468.09 17
1468.18 22
1468.27 24
1468.36 24
1468.44 21
1468.53 16
1468.62 11
1468.71 6
1468.80 4
1468.88 5
1468.97 8
1469.06 12
1469.15 17
1469.23 21
1469.32 24
1469.41 25
1469.50 25
1469.59 25
1469.67 25
1469.76 26
1469.85 27
1469.94 28
1470.02 30
1470.11 32
1470.20 32
1470.29 33
1470.38 33
1470.46 33
1470.55 34
1470.64 34
1470.73 35
1470.81 36
1470.90 35
1470.99 34
1471.08 31
1471.17 28
1471.25 23
1471.34 18
1471.43 14
1471.52 12
1471.60 11
1471.69 13
1471.78 16
1471.87 21
1471.96 26
1472.04 30
1472.13 32
1472.22 31
1472.31 29
1472.40 25
1472.48 21
1472.57 18
1472.66 16
1472.75 15
1472.83 16
1472.92 16
1473.01 15
1473.10 14
1473.19 12
1473.27 11
1473.36 10
1473.45 10
1473.54 12
1473.63 14
1473.71 16
1473.80 16
1473.89 14
1473.98 11
1474.07 8
1474.15 6
1474.24 6
1474.33 9
1474.42 14
1474.51 21
1474.59 27
1474.68 32
1474.77 34
1474.86 32
1474.94 28
1475.03 22
1475.12 15
1475.21 8
1475.30 2
1475.38 0
1475.47 0
1475.56 0
1475.65 0
1475.74 0
1475.82 0
1475.91 0
1476.00 0
1476.09 1
1476.18 4
1476.26 8
1476.35 12
1476.44 16
1476.53 21
1476.62 26
1476.70 32
1476.79 36
1476.88 39
1476.97 41
1477.06 41
1477.14 38
1477.23 35
1477.32 31
1477.41 28
1477.50 25
1477.58 24
1477.67 25
1477.76 28
1477.85 32
1477.94 36
1478.02 41
1478.11 46
1478.20 50
1478.29 53
1478.38 55
1478.46 57
1478.55 58
1478.64 59
1478.73 61
1478.82 63
1478.90 65
1478.99 68
1479.08 72
1479.17 76
1479.26 79
1479.35 82
1479.43 83
1479.52 83
1479.61 81
1479.70 78
1479.79 73
1479.87 68
1479.96 63
1480.05 59
1480.14 56
1480.23 52
1480.31 49
1480.40 45
1480.49 40
1480.58 34
1480.67 27
1480.75 21
1480.84 14
1480.93 8
1481.02 2
1481.11 0
1481.20 0
1481.28 0
1481.37 0
1481.46 0
1481.55 0
1481.64 0
1481.72 0
1481.81 4
1481.90 7
1481.99 10
1482.08 11
1482.17 13
1482.25 14
1482.34 16
1482.43 18
1482.52 21
1482.61 24
1482.69 26
1482.78 28
1482.87 28
1482.96 27
1483.05 26
1483.14 24
1483.22 24
1483.31 25
1483.40 26
1483.49 28
1483.58 30
1483.66 31
1483.75 31
1483.84 32
1483.93 32
1484.02 33
1484.11 35
1484.19 39
1484.28 42
1484.37 45
1484.46 47
1484.55 47
1484.63 45
1484.72 41
1484.81 36
1484.90 29
1484.99 23
1485.08 17
1485.16 11
1485.25 5
1485.34 0
1485.43 0
1485.52 0
1485.61 0
1485.69 0
1485.78 0
1485.87 0
1485.96 0
1486.05 7
1486.13 15
1486.22 23
1486.31 30
1486.40 35
1486.49 40
1486.58 44
1486.66 49
1486.75 55
1486.84 62
1486.93 69
1487.02 77
1487.11 84
1487.19 89
1487.28 94
1487.37 98
1487.46 102
1487.55 105
1487.64 109
1487.72 114
1487.81 120
1487.90 125
1487.99 129
1488.08 131
1488.17 130
1488.25 125
1488.34 117
1488.43 106
1488.52 93
1488.61 81
1488.70 70
1488.78 61
1488.87 56
1488.96 53
1489.05 54
1489.14 57
1489.23 62
1489.31 67
1489.40 72
1489.49 77
1489.58 80
1489.67 82
1489.76 83
1489.84 82
1489.93 81
1490.02 81
1490.11 82
1490.20 85
1490.29 88
1490.38 91
1490.46 94
1490.55 96
1490.64 96
1490.73 93
1490.82 89
1490.91 83
1490.99 77
1491.08 72
1491.17 70
1491.26 70
1491.35 73
1491.44 77
1491.52 83
1491.61 89
1491.70 93
1491.79 94
1491.88 93
1491.97 89
1492.06 84
1492.14 78
1492.23 71
1492.32 65
1492.41 60
1492.50 56
1492.59 53
1492.67 52
1492.76 52
1492.85 53
1492.94 55
1493.03 57
1493.12 59
1493.21 60
1493.29 62
1493.38 63
1493.47 64
1493.56 64
1493.65 63
1493.74 61
1493.83 57
1493.91 53
1494.00 47
1494.09 42
1494.18 36
1494.27 32
1494.36 28
1494.44 27
1494.53 27
1494.62 29
1494.71 32
1494.80 35
1494.89 40
1494.98 44
1495.06 47
1495.15 49
1495.24 51
1495.33 51
1495.42 50
1495.51 49
1495.60 48
1495.68 48
1495.77 48
1495.86 49
1495.95 51
1496.04 51
1496.13 51
1496.22 50
1496.30 49
1496.39 47
1496.48 46
1496.57 45
1496.66 45
1496.75 45
1496.84 44
1496.92 43
1497.01 40
1497.10 36
1497.19 31
1497.28 25
1497.37 19
1497.46 13
1497.54 9
1497.63 7
1497.72 8
1497.81 12
1497.90 18
1497.99 25
1498.08 33
1498.17 38
1498.25 40
1498.34 38
1498.43 32
1498.52 23
1498.61 14
1498.70 5
1498.79 0
1498.87 0
1498.96 0
1499.05 0
1499.14 0
1499.23 0
1499.32 2
1499.41 7
1499.49 13
1499.58 19
1499.67 26
1499.76 31
1499.85 35
1499.94 37
1500.03 38
1500.12 37
1500.20 35
1500.29 32
1500.38 30
1500.47 27
1500.56 24
1500.65 20
1500.74 15
1500.83 9
1500.91 4
1501.00 0
1501.09 0
1501.18 0
1501.27 4
1501.36 11
1501.45 18
1501.54 26
1501.62 31
1501.71 35
1501.80 36
1501.89 36
1501.98 35
1502.07 34
1502.16 33
1502.25 33
1502.33 33
1502.42 33
1502.51 33
1502.60 33
1502.69 34
1502.78 37
1502.87 40
1502.96 46
1503.04 52
1503.13 58
1503.22 64
1503.31 69
1503.40 72
1503.49 73
1503.58 73
1503.67 72
1503.75 72
1503.84 71
1503.93 72
1504.02 73
1504.11 74
1504.20 74
1504.29 75
1504.38 75
1504.46 75
1504.55 76
1504.64 77
1504.73 78
1504.82 79
1504.91 80
1505.00 79
1505.09 77
1505.18 75
1505.26 71
1505.35 68
1505.44 64
1505.53 61
1505.62 59
1505.71 57
1505.80 55
1505.89 54
1505.98 52
1506.06 49
1506.15 46
1506.24 43
1506.33 40
1506.42 39
1506.51 40
1506.60 43
1506.69 46
1506.78 49
1506.86 52
1506.95 52
1507.04 50
1507.13 47
1507.22 42
1507.31 38
1507.40 35
1507.49 34
1507.58 33
1507.66 34
1507.75 34
1507.84 34
1507.93 33
1508.02 31
1508.11 28
1508.20 23
1508.29 18
1508.38 14
1508.46 10
1508.55 7
1508.64 6
1508.73 8
1508.82 13
1508.91 19
1509.00 27
1509.09 36
1509.18 44
1509.26 52
1509.35 58
1509.44 61
1509.53 62
1509.62 61
1509.71 58
1509.80 53
1509.89 48
1509.98 45
1510.07 42
1510.15 42
1510.24 43
1510.33 45
1510.42 48
1510.51 50
1510.60 51
1510.69 52
1510.78 52
1510.87 51
1510.96 50
1511.04 49
1511.13 48
1511.22 46
1511.31 44
1511.40 42
1511.49 40
1511.58 41
1511.67 44
1511.76 49
1511.85 57
1511.94 65
1512.02 74
1512.11 81
1512.20 85
1512.29 87
1512.38 86
1512.47 85
1512.56 83
1512.65 82
1512.74 82
1512.83 84
1512.91 86
1513.00 89
1513.09 91
1513.18 92
1513.27 92
1513.36 90
1513.45 86
1513.54 80
1513.63 73
1513.72 67
1513.81 61
1513.89 56
1513.98 54
1514.07 52
1514.16 51
1514.25 49
1514.34 47
1514.43 44
1514.52 41
1514.61 39
1514.70 38
1514.79 41
1514.87 46
1514.96 53
1515.05 60
1515.14 68
1515.23 73
1515.32 76
1515.41 76
1515.50 75
1515.59 74
1515.68 74
1515.77 76
1515.86 81
1515.94 88
1516.03 95
1516.12 101
1516.21 107
1516.30 111
1516.39 115
1516.48 118
1516.57 121
1516.66 123
1516.75 124
1516.84 125
1516.93 124
1517.01 122
1517.10 119
1517.19 115
1517.28 111
1517.37 106
1517.46 100
1517.55 94
1517.64 87
1517.73 80
1517.82 72
1517.91 64
1518.00 56
1518.09 49
1518.17 43
1518.26 38
1518.35 34
1518.44 31
1518.53 30
1518.62 31
1518.71 33
1518.80 35
1518.89 38
1518.98 40
1519.07 41
1519.16 40
1519.25 38
1519.33 36
1519.42 33
1519.51 30
1519.60 28
1519.69 27
1519.78 26
1519.87 24
1519.96 21
1520.05 18
1520.14 13
1520.23 7
1520.32 1
1520.41 0
1520.50 0
1520.58 0
1520.67 0
1520.76 0
1520.85 0
1520.94 0
1521.03 0
1521.12 8
1521.21 15
1521.30 20
1521.39 24
1521.48 27
1521.57 29
1521.66 31
1521.75 33
1521.83 36
1521.92 39
1522.01 43
1522.10 45
1522.19 46
1522.28 45
1522.37 43
1522.46 40
1522.55 36
1522.64 33
1522.73 30
1522.82 28
1522.91 27
1523.00 26
1523.09 26
1523.18 26
1523.26 27
1523.35 28
1523.44 30
1523.53 33
1523.62 37
1523.71 41
1523.80 44
1523.89 46
1523.98 47
1524.07 47
1524.16 45
1524.25 43
1524.34 41
1524.43 40
1524.52 40
1524.61 41
1524.70 43
1524.78 46
1524.87 48
1524.96 50
1525.05 52
1525.14 52
1525.23 51
1525.32 50
1525.41 47
1525.50 44
1525.59 42
1525.68 40
1525.77 40
1525.86 41
1525.95 43
1526.04 45
1526.13 45
1526.22 44
1526.30 41
1526.39 36
1526.48 30
1526.57 24
1526.66 18
1526.75 14
1526.84 10
1526.93 8
1527.02 7
1527.11 6
1527.20 4
1527.29 3
1527.38 0
1527.47 0
1527.56 0
1527.65 0
1527.74 0
1527.83 0
1527.92 0
1528.01 0
1528.09 1
1528.18 4
1528.27 5
1528.36 7
1528.45 8
1528.54 10
1528.63 12
1528.72 13
1528.81 15
1528.90 17
1528.99 19
1529.08 20
1529.17 21
1529.26 22
1529.35 23
1529.44 25
1529.53 27
1529.62 29
1529.71 31
1529.80 32
1529.89 33
1529.98 32
1530.06 31
1530.15 29
1530.24 27
1530.33 26
1530.42 26
1530.51 26
1530.60 27
1530.69 28
1530.78 30
1530.87 31
1530.96 32
1531.05 32
1531.14 30
1531.23 28
1531.32 26
1531.41 24
1531.50 24
1531.59 26
1531.68 32
1531.77 40
1531.86 50
1531.95 61
1532.04 71
1532.13 79
1532.22 84
1532.31 86
1532.39 85
1532.48 83
1532.57 81
1532.66 79
1532.75 78
1532.84 78
1532.93 79
1533.02 82
1533.11 87
1533.20 92
1533.29 97
1533.38 103
1533.47 109
1533.56 115
1533.65 120
1533.74 124
1533.83 127
1533.92 129
1534.01 130
1534.10 130
1534.19 130
1534.28 128
1534.37 125
1534.46 120
1534.55 114
1534.64 107
1534.73 100
1534.82 94
1534.91 89
1535.00 86
1535.09 84
1535.17 82
1535.26 80
1535.35 77
1535.44 72
1535.53 67
1535.62 61
1535.71 55
1535.80 49
1535.89 43
1535.98 39
1536.07 35
1536.16 33
1536.25 31
1536.34 30
1536.43 30
1536.52 31
1536.61 32
1536.70 32
1536.79 31
1536.88 30
1536.97 28
1537.06 27
1537.15 27
1537.24 29
1537.33 33
1537.42 40
1537.51 49
1537.60 58
1537.69 68
1537.78 77
1537.87 84
1537.96 89
1538.05 92
1538.14 92
1538.23 91
1538.32 90
1538.41 88
1538.50 88
1538.59 89
1538.68 90
1538.77 92
1538.86 94
1538.95 94
1539.04 94
1539.13 93
1539.22 92
1539.31 91
1539.39 91
1539.48 92
1539.57 94
1539.66 97
1539.75 101
1539.84 105
1539.93 109
1540.02 113
1540.11 117
1540.20 122
1540.29 127
1540.38 132
1540.47 138
1540.56 146
1540.65 154
1540.74 162
1540.83 171
1540.92 179
1541.01 186
1541.10 192
1541.19 198
1541.28 203
1541.37 209
1541.46 216
1541.55 224
1541.64 233
1541.73 243
1541.82 255
1541.91 268
1542.00 284
1542.09 301
1542.18 321
1542.27 342
1542.36 364
1542.45 386
1542.54 407
1542.63 428
1542.72 448
1542.81 469
1542.90 489
1542.99 510
1543.08 530
1543.17 548
1543.26 564
1543.35 576
1543.44 586
1543.53 592
1543.62 597
1543.71 601
1543.80 603
1543.89 605
1543.98 606
1544.07 605
1544.16 603
1544.25 600
1544.34 595
1544.43 589
1544.52 582
1544.61 574
1544.70 566
1544.79 557
1544.88 549
1544.97 543
1545.06 537
1545.15 534
1545.24 533
1545.33 534
1545.42 536
1545.51 538
1545.60 538
1545.69 535
1545.78 530
1545.87 521
1545.96 510
1546.05 496
1546.14 481
1546.23 466
1546.32 452
1546.41 439
1546.50 429
1546.59 422
1546.68 415
1546.77 410
1546.86 403
1546.95 396
1547.04 387
1547.13 376
1547.22 364
1547.31 351
1547.40 338
1547.49 324
1547.58 310
1547.67 296
1547.76 281
1547.85 265
1547.94 251
1548.03 238
1548.12 227
1548.21 219
1548.30 214
1548.39 211
1548.48 209
1548.57 208
1548.66 205
1548.75 200
1548.84 193
1548.93 185
1549.02 176
1549.11 168
1549.20 161
1549.29 155
1549.38 150
1549.47 146
1549.56 142
1549.65 137
1549.74 133
1549.84 128
1549.93 123
1550.02 120
1550.11 118
1550.20 118
1550.29 120
1550.38 123
1550.47 127
1550.56 132
1550.65 136
1550.74 141
1550.83 143
1550.92 143
1551.01 140
1551.10 134
1551.19 127
1551.28 119
1551.37 112
1551.46 107
1551.55 106
1551.64 107
1551.73 109
1551.82 112
1551.91 112
1552.00 109
1552.09 104
1552.18 95
1552.27 84
1552.36 73
1552.45 63
1552.54 55
1552.63 48
1552.72 44
1552.81 41
1552.90 40
1552.99 38
1553.08 36
1553.17 34
1553.26 32
1553.35 29
1553.44 27
1553.53 26
1553.62 27
1553.71 29
1553.80 33
1553.89 39
1553.98 46
1554.08 52
1554.17 59
1554.26 64
1554.35 68
1554.44 71
1554.53 73
1554.62 73
1554.71 73
1554.80 71
1554.89 69
1554.98 67
1555.07 65
1555.16 64
1555.25 64
1555.34 67
1555.43 70
1555.52 75
1555.61 79
1555.70 83
1555.79 86
1555.88 88
1555.97 88
1556.06 89
1556.15 88
1556.24 88
1556.33 87
1556.42 84
1556.51 81
1556.60 78
1556.69 74
1556.78 70
1556.88 66
1556.97 64
1557.06 62
1557.15 62
1557.24 61
1557.33 60
1557.42 59
1557.51 58
1557.60 56
1557.69 55
1557.78 54
1557.87 54
1557.96 55
1558.05 57
1558.14 60
1558.23 62
1558.32 64
1558.41 64
1558.50 65
1558.59 64
1558.68 63
1558.77 62
1558.86 62
1558.95 61
1559.04 61
1559.13 62
1559.23 62
1559.32 63
1559.41 64
1559.50 66
1559.59 68
1559.68 70
1559.77 72
1559.86 74
1559.95 75
1560.04 74
1560.13 72
1560.22 68
1560.31 64
1560.40 59
1560.49 55
1560.58 52
1560.67 49
1560.76 48
1560.85 46
1560.94 45
1561.03 43
1561.12 41
1561.22 40
1561.31 39
1561.40 40
1561.49 41
1561.58 43
1561.67 46
1561.76 50
1561.85 55
1561.94 61
1562.03 70
1562.12 80
1562.21 94
1562.30 109
1562.39 125
1562.48 140
1562.57 152
1562.66 161
1562.75 165
1562.84 167
1562.94 166
1563.03 164
1563.12 163
1563.21 163
1563.30 165
1563.39 169
1563.48 173
1563.57 178
1563.66 183
1563.75 190
1563.84 197
1563.93 207
1564.02 218
1564.11 230
1564.20 243
1564.29 255
1564.38 268
1564.47 280
1564.57 292
1564.66 303
1564.75 315
1564.84 326
1564.93 336
1565.02 345
1565.11 352
1565.20 358
1565.29 365
1565.38 374
1565.47 385
1565.56 401
1565.65 419
1565.74 441
1565.83 465
1565.92 488
1566.01 511
1566.11 533
1566.20 553
1566.29 574
1566.38 595
1566.47 617
1566.56 642
1566.65 668
1566.74 695
1566.83 722
1566.92 749
1567.01 774
1567.10 800
1567.19 826
1567.28 856
1567.37 891
1567.47 932
1567.56 981
1567.65 1035
1567.74 1091
1567.83 1147
1567.92 1203
1568.01 1256
1568.10 1311
1568.19 1368
1568.28 1432
1568.37 1505
1568.46 1586
1568.55 1673
1568.64 1761
1568.73 1848
1568.83 1928
1568.92 2002
1569.01 2068
1569.10 2129
1569.19 2188
1569.28 2246
1569.37 2305
1569.46 2365
1569.55 2426
1569.64 2487
1569.73 2547
1569.82 2605
1569.91 2660
1570.00 2710
1570.10 2752
1570.19 2787
1570.28 2810
1570.37 2820
1570.46 2819
1570.55 2808
1570.64 2788
1570.73 2763
1570.82 2738
1570.91 2715
1571.00 2694
1571.09 2678
1571.18 2665
1571.28 2655
1571.37 2645
1571.46 2634
1571.55 2620
1571.64 2603
1571.73 2580
1571.82 2552
1571.91 2517
1572.00 2477
1572.09 2431
1572.18 2382
1572.27 2332
1572.36 2281
1572.46 2233
1572.55 2190
1572.64 2153
1572.73 2122
1572.82 2097
1572.91 2076
1573.00 2057
1573.09 2037
1573.18 2012
1573.27 1982
1573.36 1945
1573.45 1901
1573.55 1852
1573.64 1798
1573.73 1743
1573.82 1689
1573.91 1636
1574.00 1587
1574.09 1543
1574.18 1503
1574.27 1468
1574.36 1437
1574.45 1411
1574.55 1388
1574.64 1367
1574.73 1346
1574.82 1325
1574.91 1301
1575.00 1274
1575.09 1244
1575.18 1210
1575.27 1173
1575.36 1134
1575.45 1094
1575.54 1053
1575.64 1013
1575.73 972
1575.82 932
1575.91 893
1576.00 856
1576.09 821
1576.18 790
1576.27 762
1576.36 737
1576.45 716
1576.54 696
1576.64 677
1576.73 658
1576.82 639
1576.91 620
1577.00 602
1577.09 585
1577.18 570
1577.27 557
1577.36 547
1577.45 539
1577.55 532
1577.64 524
1577.73 512
1577.82 498
1577.91 479
1578.00 457
1578.09 434
1578.18 410
1578.27 387
1578.36 366
1578.45 347
1578.55 332
1578.64 318
1578.73 307
1578.82 298
1578.91 292
1579.00 289
1579.09 287
1579.18 285
1579.27 284
1579.36 281
1579.46 277
1579.55 273
1579.64 269
1579.73 267
1579.82 268
1579.91 271
1580.00 277
1580.09 284
1580.18 289
1580.28 291
1580.37 289
1580.46 282
1580.55 271
1580.64 259
1580.73 249
1580.82 241
1580.91 239
1581.00 242
1581.09 249
1581.19 257
1581.28 265
1581.37 270
1581.46 273
1581.55 271
1581.64 267
1581.73 261
1581.82 254
1581.91 247
1582.01 240
1582.10 232
1582.19 226
1582.28 219
1582.37 213
1582.46 208
1582.55 204
1582.64 199
1582.73 194
1582.83 187
1582.92 177
1583.01 165
1583.10 151
1583.19 136
1583.28 121
1583.37 108
1583.46 99
1583.55 93
1583.65 92
1583.74 94
1583.83 99
1583.92 106
1584.01 113
1584.10 120
1584.19 125
1584.28 129
1584.37 131
1584.47 130
1584.56 127
1584.65 122
1584.74 116
1584.83 110
1584.92 103
1585.01 97
1585.10 91
1585.19 87
1585.29 84
1585.38 82
1585.47 82
1585.56 83
1585.65 86
1585.74 91
1585.83 97
1585.92 105
1586.02 112
1586.11 120
1586.20 127
1586.29 133
1586.38 137
1586.47 139
1586.56 139
1586.65 139
1586.75 138
1586.84 138
1586.93 139
1587.02 141
1587.11 144
1587.20 147
1587.29 151
1587.38 154
1587.48 156
1587.57 157
1587.66 157
1587.75 155
1587.84 152
1587.93 148
1588.02 143
1588.11 138
1588.21 134
1588.30 131
1588.39 129
1588.48 131
1588.57 135
1588.66 141
1588.75 150
1588.84 160
1588.94 170
1589.03 180
1589.12 188
1589.21 193
1589.30 195
1589.39 193
1589.48 188
1589.57 181
1589.67 172
1589.76 164
1589.85 156
1589.94 151
1590.03 148
1590.12 147
1590.21 148
1590.31 149
1590.40 151
1590.49 154
1590.58 157
1590.67 162
1590.76 168
1590.85 175
1590.94 184
1591.04 192
1591.13 199
1591.22 205
1591.31 209
1591.40 210
1591.49 209
1591.58 206
1591.68 202
1591.77 197
1591.86 190
1591.95 183
1592.04 176
1592.13 168
1592.22 162
1592.31 157
1592.41 153
1592.50 151
1592.59 151
1592.68 153
1592.77 156
1592.86 160
1592.95 164
1593.05 169
1593.14 173
1593.23 177
1593.32 180
1593.41 182
1593.50 184
1593.59 184
1593.69 182
1593.78 179
1593.87 175
1593.96 169
1594.05 163
1594.14 156
1594.23 151
1594.33 147
1594.42 144
1594.51 143
1594.60 143
1594.69 142
1594.78 140
1594.87 138
1594.97 134
1595.06 131
1595.15 129
1595.24 128
1595.33 129
1595.42 132
1595.51 135
1595.61 137
1595.70 140
1595.79 141
1595.88 141
1595.97 140
1596.06 138
1596.16 135
1596.25 131
1596.34 126
1596.43 121
1596.52 116
1596.61 111
1596.70 107
1596.80 103
1596.89 98
1596.98 94
1597.07 91
1597.16 87
1597.25 84
1597.34 81
1597.44 79
1597.53 77
1597.62 75
1597.71 74
1597.80 73
1597.89 72
1597.99 71
1598.08 72
1598.17 74
1598.26 77
1598.35 82
1598.44 86
1598.53 90
1598.63 93
1598.72 95
1598.81 95
1598.90 93
1598.99 90
1599.08 87
1599.18 85
1599.27 84
1599.36 85
1599.45 87
1599.54 90
1599.63 92
1599.73 94
1599.82 92
1599.91 88
1600.00 80
1600.09 69
1600.18 58
1600.28 48
1600.37 41
1600.46 38
1600.55 39
1600.64 45
1600.73 53
1600.82 64
1600.92 76
1601.01 86
1601.10 95
1601.19 102
1601.28 107
1601.37 110
1601.47 112
1601.56 112
1601.65 110
1601.74 109
1601.83 107
1601.92 105
1602.02 102
1602.11 100
1602.20 97
1602.29 93
1602.38 88
1602.47 83
1602.57 78
1602.66 75
1602.75 73
1602.84 72
1602.93 72
1603.02 73
1603.12 74
1603.21 72
1603.30 69
1603.39 65
1603.48 59
1603.57 55
1603.67 52
1603.76 53
1603.85 57
1603.94 64
1604.03 74
1604.13 85
1604.22 97
1604.31 107
1604.40 115
1604.49 119
1604.58 121
1604.68 119
1604.77 116
1604.86 111
1604.95 105
1605.04 99
1605.13 94
1605.23 90
1605.32 86
1605.41 85
1605.50 85
1605.59 86
1605.68 89
1605.78 93
1605.87 97
1605.96 101
1606.05 104
1606.14 106
1606.24 108
1606.33 110
1606.42 112
1606.51 114
1606.60 116
1606.69 118
1606.79 119
1606.88 121
1606.97 123
1607.06 125
1607.15 128
1607.25 132
1607.34 136
1607.43 139
1607.52 142
1607.61 143
1607.70 145
1607.80 146
1607.89 148
1607.98 151
1608.07 155
1608.16 160
1608.26 166
1608.35 173
1608.44 180
1608.53 187
1608.62 193
1608.71 199
1608.81 203
1608.90 207
1608.99 209
1609.08 210
1609.17 210
1609.27 208
1609.36 204
1609.45 200
1609.54 194
1609.63 190
1609.73 185
1609.82 182
1609.91 181
1610.00 180
1610.09 180
1610.18 181
1610.28 182
1610.37 182
1610.46 183
1610.55 183
1610.64 183
1610.74 183
1610.83 182
1610.92 181
1611.01 178
1611.10 174
1611.20 171
1611.29 168
1611.38 167
1611.47 169
1611.56 172
1611.66 178
1611.75 184
1611.84 190
1611.93 194
1612.02 195
1612.11 194
1612.21 189
1612.30 184
1612.39 177
1612.48 170
1612.57 164
1612.67 160
1612.76 156
1612.85 153
1612.94 152
1613.03 150
1613.13 149
1613.22 147
1613.31 144
1613.40 142
1613.49 138
1613.59 135
1613.68 131
1613.77 129
1613.86 128
1613.95 128
1614.05 129
1614.14 130
1614.23 130
1614.32 130
1614.41 128
1614.51 125
1614.60 121
1614.69 116
1614.78 111
1614.87 106
1614.97 101
1615.06 96
1615.15 92
1615.24 88
1615.33 86
1615.43 85
1615.52 84
1615.61 86
1615.70 88
1615.80 91
1615.89 95
1615.98 100
1616.07 105
1616.16 110
1616.26 115
1616.35 120
1616.44 124
1616.53 127
1616.62 128
1616.72 128
1616.81 126
1616.90 123
1616.99 120
1617.08 118
1617.18 120
1617.27 124
1617.36 132
1617.45 143
1617.54 154
1617.64 165
1617.73 174
1617.82 179
1617.91 180
1618.01 177
1618.10 172
1618.19 167
1618.28 161
1618.37 158
1618.47 156
1618.56 155
1618.65 153
1618.74 150
1618.83 144
1618.93 134
1619.02 120
1619.11 104
1619.20 88
1619.30 73
1619.39 61
1619.48 54
1619.57 50
1619.66 50
1619.76 52
1619.85 54
1619.94 56
1620.03 57
1620.12 56
1620.22 55
1620.31 55
1620.40 57
1620.49 62
1620.59 70
1620.68 79
1620.77 89
1620.86 97
1620.95 102
1621.05 104
1621.14 101
1621.23 95
1621.32 85
1621.42 74
1621.51 64
1621.60 54
1621.69 48
1621.78 45
1621.88 46
1621.97 50
1622.06 56
1622.15 63
1622.25 71
1622.34 77
1622.43 82
1622.52 85
1622.61 87
1622.71 88
1622.80 89
1622.89 90
1622.98 91
1623.08 92
1623.17 91
1623.26 90
1623.35 86
1623.44 81
1623.54 73
1623.63 64
1623.72 53
1623.81 41
1623.91 29
1624.00 17
1624.09 7
1624.18 0
1624.28 0
1624.37 0
1624.46 0
1624.55 0
1624.64 0
1624.74 0
1624.83 1
1624.92 3
1625.01 5
1625.11 6
1625.20 6
1625.29 7
1625.38 7
1625.48 6
1625.57 5
1625.66 3
1625.75 0
1625.84 0
1625.94 0
1626.03 0
1626.12 0
1626.21 0
1626.31 0
1626.40 0
1626.49 0
1626.58 2
1626.68 3
1626.77 4
1626.86 5
1626.95 6
1627.05 8
1627.14 10
1627.23 13
1627.32 17
1627.42 22
1627.51 28
1627.60 35
1627.69 42
1627.78 50
1627.88 56
1627.97 61
1628.06 63
1628.15 63
1628.25 61
1628.34 57
1628.43 52
1628.52 47
1628.62 43
1628.71 41
1628.80 40
1628.89 40
1628.99 42
1629.08 44
1629.17 46
1629.26 47
1629.36 47
1629.45 46
1629.54 45
1629.63 44
1629.73 44
1629.82 44
1629.91 45
1630.00 44
1630.10 42
1630.19 39
1630.28 33
1630.37 26
1630.47 17
1630.56 10
1630.65 4
1630.74 0
1630.84 0
1630.93 0
1631.02 0
1631.11 3
1631.21 8
1631.30 15
1631.39 22
1631.48 31
1631.58 40
1631.67 47
1631.76 53
1631.85 57
1631.95 59
1632.04 59
1632.13 57
1632.22 55
1632.32 53
1632.41 52
1632.50 51
1632.59 51
1632.69 51
1632.78 50
1632.87 50
1632.96 48
1633.06 46
1633.15 45
1633.24 44
1633.33 45
1633.43 48
1633.52 51
1633.61 55
1633.70 57
1633.80 58
1633.89 55
1633.98 51
1634.07 44
1634.17 38
1634.26 33
1634.35 30
1634.44 28
1634.54 27
1634.63 26
1634.72 24
1634.81 21
1634.91 18
1635.00 14
1635.09 10
1635.18 8
1635.28 8
1635.37 9
1635.46 12
1635.56 15
1635.65 18
1635.74 21
1635.83 23
1635.93 25
1636.02 27
1636.11 29
1636.20 32
1636.30 36
1636.39 39
1636.48 42
1636.57 45
1636.67 47
1636.76 49
1636.85 50
1636.94 52
1637.04 54
1637.13 56
1637.22 58
1637.32 59
1637.41 60
1637.50 61
1637.59 62
1637.69 64
1637.78 67
1637.87 71
1637.96 75
1638.06 77
1638.15 78
1638.24 76
1638.34 71
1638.43 64
1638.52 56
1638.61 48
1638.71 41
1638.80 36
1638.89 32
1638.98 30
1639.08 29
1639.17 29
1639.26 28
1639.35 28
1639.45 28
1639.54 27
1639.63 26
1639.73 25
1639.82 23
1639.91 21
1640.00 19
1640.10 17
1640.19 16
1640.28 14
1640.38 13
1640.47 12
1640.56 11
1640.65 9
1640.75 7
1640.84 5
1640.93 4
1641.02 4
1641.12 5
1641.21 7
1641.30 8
1641.40 8
1641.49 7
1641.58 4
1641.67 0
1641.77 0
1641.86 0
1641.95 0
1642.05 0
1642.14 0
1642.23 0
1642.32 6
1642.42 15
1642.51 24
1642.60 32
1642.69 39
1642.79 44
1642.88 47
1642.97 48
1643.07 47
1643.16 46
1643.25 44
1643.34 44
1643.44 44
1643.53 45
1643.62 48
1643.72 51
1643.81 54
1643.90 58
1643.99 63
1644.09 68
1644.18 73
1644.27 78
1644.37 83
1644.46 87
1644.55 91
1644.64 94
1644.74 95
1644.83 95
1644.92 94
1645.02 92
1645.11 88
1645.20 84
1645.29 79
1645.39 75
1645.48 71
1645.57 68
1645.67 65
1645.76 62
1645.85 60
1645.95 59
1646.04 59
1646.13 60
1646.22 63
1646.32 67
1646.41 72
1646.50 77
1646.60 80
1646.69 81
1646.78 79
1646.87 75
1646.97 70
1647.06 63
1647.15 57
1647.25 51
1647.34 47
1647.43 43
1647.52 40
1647.62 38
1647.71 37
1647.80 37
1647.90 40
1647.99 46
1648.08 55
1648.18 66
1648.27 78
1648.36 89
1648.45 98
1648.55 105
1648.64 108
1648.73 108
1648.83 105
1648.92 100
1649.01 94
1649.11 89
1649.20 83
1649.29 78
1649.38 74
1649.48 70
1649.57 65
1649.66 61
1649.76 55
1649.85 49
1649.94 42
1650.04 35
1650.13 29
1650.22 24
1650.31 22
1650.41 22
1650.50 24
1650.59 29
1650.69 33
1650.78 38
1650.87 40
1650.97 41
1651.06 39
1651.15 35
1651.25 31
1651.34 26
1651.43 23
1651.52 21
1651.62 20
1651.71 20
1651.80 22
1651.90 23
1651.99 26
1652.08 30
1652.18 35
1652.27 41
1652.36 48
1652.46 55
1652.55 61
1652.64 65
1652.73 67
1652.83 66
1652.92 65
1653.01 63
1653.11 62
1653.20 62
1653.29 63
1653.39 64
1653.48 65
1653.57 67
1653.67 68
1653.76 70
1653.85 71
1653.95 72
1654.04 73
1654.13 74
1654.22 72
1654.32 69
1654.41 66
1654.50 61
1654.60 56
1654.69 51
1654.78 46
1654.88 42
1654.97 37
1655.06 32
1655.16 27
1655.25 24
1655.34 22
1655.44 22
1655.53 24
1655.62 26
1655.72 27
1655.81 28
1655.90 26
1655.99 22
1656.09 16
1656.18 11
1656.27 6
1656.37 2
1656.46 1
1656.55 0
1656.65 1
1656.74 1
1656.83 1
1656.93 0
1657.02 0
1657.11 0
1657.21 0
1657.30 0
1657.39 0
1657.49 0
1657.58 0
1657.67 1
1657.77 2
1657.86 4
1657.95 6
1658.05 9
1658.14 14
1658.23 20
1658.33 28
1658.42 35
1658.51 43
1658.61 50
1658.70 55
1658.79 60
1658.89 63
1658.98 65
1659.07 66
1659.17 67
1659.26 68
1659.35 68
1659.45 69
1659.54 68
1659.63 67
1659.72 65
1659.82 61
1659.91 57
1660.00 52
1660.10 47
1660.19 43
1660.28 39
1660.38 36
1660.47 35
1660.56 35
1660.66 38
1660.75 42
1660.84 48
1660.94 55
1661.03 65
1661.12 75
1661.22 85
1661.31 95
1661.40 104
1661.50 111
1661.59 117
1661.68 121
1661.78 124
1661.87 126
1661.96 129
1662.06 132
1662.15 136
1662.25 140
1662.34 144
1662.43 147
1662.53 147
1662.62 145
1662.71 140
1662.81 134
1662.90 126
1662.99 121
1663.09 117
1663.18 118
1663.27 121
1663.37 127
1663.46 135
1663.55 143
1663.65 149
1663.74 154
1663.83 155
1663.93 155
1664.02 151
1664.11 146
1664.21 140
1664.30 133
1664.39 126
1664.49 120
1664.58 115
1664.67 113
1664.77 113
1664.86 115
1664.95 118
1665.05 121
1665.14 123
1665.23 122
1665.33 118
1665.42 111
1665.51 101
1665.61 91
1665.70 82
1665.80 74
1665.89 69
1665.98 67
1666.08 67
1666.17 67
1666.26 67
1666.36 65
1666.45 61
1666.54 54
1666.64 47
1666.73 39
1666.82 32
1666.92 29
1667.01 28
1667.10 32
1667.20 38
1667.29 47
1667.38 57
1667.48 66
1667.57 74
1667.67 78
1667.76 79
1667.85 77
1667.95 73
1668.04 68
1668.13 63
1668.23 60
1668.32 58
1668.41 59
1668.51 61
1668.60 64
1668.69 66
1668.79 68
1668.88 70
1668.97 71
1669.07 72
1669.16 74
1669.26 77
1669.35 82
1669.44 86
1669.54 89
1669.63 91
1669.72 92
1669.82 91
1669.91 89
1670.00 87
1670.10 86
1670.19 86
1670.28 86
1670.38 87
1670.47 87
1670.57 87
1670.66 86
1670.75 85
1670.85 84
1670.94 83
1671.03 83
1671.13 84
1671.22 86
1671.31 88
1671.41 89
1671.50 88
1671.60 86
1671.69 82
1671.78 78
1671.88 72
1671.97 66
1672.06 61
1672.16 55
1672.25 50
1672.34 45
1672.44 40
1672.53 36
1672.63 32
1672.72 30
1672.81 30
1672.91 33
1673.00 37
1673.09 43
1673.19 50
1673.28 56
1673.38 62
1673.47 66
1673.56 68
1673.66 68
1673.75 66
1673.84 64
1673.94 61
1674.03 59
1674.12 57
1674.22 57
1674.31 57
1674.41 57
1674.50 57
1674.59 56
1674.69 54
1674.78 50
1674.87 46
1674.97 40
1675.06 35
1675.16 30
1675.25 27
1675.34 25
1675.44 25
1675.53 27
1675.62 30
1675.72 35
1675.81 40
1675.91 45
1676.00 49
1676.09 51
1676.19 53
1676.28 55
1676.37 57
1676.47 59
1676.56 62
1676.66 66
1676.75 70
1676.84 74
1676.94 75
1677.03 73
1677.12 69
1677.22 61
1677.31 52
1677.41 43
1677.50 34
1677.59 29
1677.69 27
1677.78 29
1677.87 34
1677.97 41
1678.06 48
1678.16 54
1678.25 59
1678.34 61
1678.44 62
1678.53 61
1678.63 59
1678.72 56
1678.81 53
1678.91 49
1679.00 44
1679.09 38
1679.19 34
1679.28 30
1679.38 29
1679.47 29
1679.56 32
1679.66 35
1679.75 39
1679.85 41
1679.94 41
1680.03 40
1680.13 37
1680.22 33
1680.31 29
1680.41 26
1680.50 23
1680.60 21
1680.69 20
1680.78 20
1680.88 19
1680.97 19
1681.07 20
1681.16 21
1681.25 22
1681.35 23
1681.44 24
1681.54 25
1681.63 25
1681.72 24
1681.82 23
1681.91 22
1682.01 21
1682.10 20
1682.19 19
1682.29 17
1682.38 16
1682.47 14
1682.57 12
1682.66 11
1682.76 10
1682.85 10
1682.94 11
1683.04 11
1683.13 12
1683.23 12
1683.32 12
1683.41 12
1683.51 12
1683.60 12
1683.70 13
1683.79 15
1683.88 18
1683.98 21
1684.07 24
1684.17 28
1684.26 33
1684.35 37
1684.45 42
1684.54 47
1684.64 52
1684.73 57
1684.82 62
1684.92 68
1685.01 73
1685.11 78
1685.20 83
1685.29 86
1685.39 87
1685.48 86
1685.58 82
1685.67 75
1685.76 67
1685.86 57
1685.95 46
1686.05 36
1686.14 27
1686.23 19
1686.33 12
1686.42 6
1686.52 2
1686.61 0
1686.70 0
1686.80 0
1686.89 0
1686.99 2
1687.08 9
1687.18 17
1687.27 26
1687.36 36
1687.46 45
1687.55 52
1687.65 57
1687.74 59
1687.83 59
1687.93 58
1688.02 55
1688.12 52
1688.21 48
1688.30 43
1688.40 36
1688.49 28
1688.59 19
1688.68 9
1688.77 0
1688.87 0
1688.96 0
1689.06 0
1689.15 0
1689.25 0
1689.34 0
1689.43 0
1689.53 0
1689.62 6
1689.72 13
1689.81 21
1689.90 28
1690.00 36
1690.09 44
1690.19 49
1690.28 52
1690.38 52
1690.47 51
1690.56 48
1690.66 45
1690.75 42
1690.85 41
1690.94 41
1691.03 42
1691.13 43
1691.22 44
1691.32 44
1691.41 43
1691.51 41
1691.60 37
1691.69 33
1691.79 28
1691.88 23
1691.98 19
1692.07 15
1692.16 11
1692.26 8
1692.35 5
1692.45 2
1692.54 0
1692.64 0
1692.73 0
1692.82 1
1692.92 4
1693.01 8
1693.11 12
1693.20 15
1693.30 17
1693.39 17
1693.48 17
1693.58 18
1693.67 19
1693.77 22
1693.86 28
1693.96 35
1694.05 44
1694.14 53
1694.24 61
1694.33 67
1694.43 71
1694.52 72
1694.62 72
1694.71 71
1694.80 70
1694.90 71
1694.99 72
1695.09 74
1695.18 75
1695.28 76
1695.37 76
1695.46 74
1695.56 71
1695.65 66
1695.75 62
1695.84 56
1695.94 51
1696.03 45
1696.12 40
1696.22 35
1696.31 31
1696.41 27
1696.50 24
1696.60 21
1696.69 20
1696.78 19
1696.88 19
1696.97 21
1697.07 23
1697.16 27
1697.26 31
1697.35 36
1697.44 41
1697.54 45
1697.63 48
1697.73 51
1697.82 53
1697.92 55
1698.01 55
1698.11 55
1698.20 54
1698.29 54
1698.39 54
1698.48 54
1698.58 55
1698.67 56
1698.77 57
1698.86 57
1698.95 57
1699.05 57
1699.14 55
1699.24 53
1699.33 51
1699.43 49
1699.52 47
1699.62 45
1699.71 44
1699.80 41
1699.90 39
1699.99 36
1700.09 32
1700.18 28
1700.28 24
1700.37 19
1700.47 15
1700.56 12
1700.65 11
1700.75 11
1700.84 14
1700.94 19
1701.03 26
1701.13 33
1701.22 42
1701.32 49
1701.41 55
1701.50 58
1701.60 58
1701.69 56
1701.79 52
1701.88 47
1701.98 42
1702.07 38
1702.17 35
1702.26 34
1702.35 33
1702.45 34
1702.54 35
1702.64 36
1702.73 37
1702.83 39
1702.92 41
1703.02 42
1703.11 44
1703.21 44
1703.30 44
1703.39 44
1703.49 43
1703.58 42
1703.68 42
1703.77 43
1703.87 46
1703.96 49
1704.06 53
1704.15 57
1704.25 60
1704.34 61
1704.43 61
1704.53 59
1704.62 58
1704.72 57
1704.81 56
1704.91 58
1705.00 61
1705.10 65
1705.19 68
1705.29 70
1705.38 71
1705.47 70
1705.57 66
1705.66 62
1705.76 57
1705.85 54
1705.95 52
1706.04 52
1706.14 53
1706.23 54
1706.33 56
1706.42 58
1706.52 58
1706.61 59
1706.70 60
1706.80 62
1706.89 65
1706.99 70
1707.08 74
1707.18 79
1707.27 82
1707.37 83
1707.46 82
1707.56 81
1707.65 78
1707.75 75
1707.84 73
1707.93 72
1708.03 71
1708.12 70
1708.22 68
1708.31 67
1708.41 64
1708.50 62
1708.60 61
1708.69 59
1708.79 59
1708.88 58
1708.98 57
1709.07 54
1709.17 51
1709.26 46
1709.35 42
1709.45 37
1709.54 34
1709.64 31
1709.73 29
1709.83 28
1709.92 28
1710.02 29
1710.11 31
1710.21 33
1710.30 35
1710.40 37
1710.49 38
1710.59 39
1710.68 40
1710.78 41
1710.87 43
1710.96 46
1711.06 50
1711.15 54
1711.25 58
1711.34 61
1711.44 61
1711.53 59
1711.63 56
1711.72 51
1711.82 46
1711.91 42
1712.01 39
1712.10 37
1712.20 38
1712.29 39
1712.39 40
1712.48 41
1712.58 42
1712.67 41
1712.77 41
1712.86 41
1712.95 43
1713.05 47
1713.14 52
1713.24 59
1713.33 65
1713.43 69
1713.52 70
1713.62 67
1713.71 60
1713.81 49
1713.90 37
1714.00 25
1714.09 14
1714.19 6
1714.28 2
1714.38 1
1714.47 3
1714.57 8
1714.66 13
1714.76 20
1714.85 28
1714.95 36
1715.04 44
1715.14 54
1715.23 63
1715.33 72
1715.42 80
1715.51 85
1715.61 87
1715.70 86
1715.80 83
1715.89 78
1715.99 71
1716.08 65
1716.18 59
1716.27 52
1716.37 46
1716.46 39
1716.56 32
1716.65 26
1716.75 22
1716.84 21
1716.94 23
1717.03 28
1717.13 35
1717.22 42
1717.32 50
1717.41 56
1717.51 61
1717.60 64
1717.70 65
1717.79 66
1717.89 65
1717.98 62
1718.08 58
1718.17 52
1718.27 45
1718.36 37
1718.46 30
1718.55 22
1718.65 16
1718.74 12
1718.84 9
1718.93 7
1719.03 6
1719.12 6
1719.22 5
1719.31 5
1719.41 4
1719.50 3
1719.60 2
1719.69 0
1719.79 0
1719.88 0
1719.98 0
1720.07 0
1720.17 0
1720.26 0
1720.36 0
1720.45 3
1720.55 10
1720.64 19
1720.74 29
1720.83 39
1720.93 49
1721.02 58
1721.12 64
1721.21 68
1721.31 68
1721.40 66
1721.50 60
1721.59 53
1721.69 46
1721.78 40
1721.88 36
1721.97 34
1722.07 35
1722.16 38
1722.26 42
1722.35 46
1722.45 50
1722.54 54
1722.64 57
1722.73 59
1722.83 60
1722.92 59
1723.02 57
1723.11 55
1723.21 51
1723.30 48
1723.40 45
1723.49 43
1723.59 44
1723.68 47
1723.78 52
1723.87 59
1723.97 68
1724.06 76
1724.16 83
1724.25 88
1724.35 89
1724.44 88
1724.54 86
1724.63 82
1724.73 80
1724.82 79
1724.92 80
1725.01 82
1725.11 85
1725.20 88
1725.30 89
1725.39 88
1725.49 84
1725.58 78
1725.68 70
1725.78 62
1725.87 55
1725.97 49
1726.06 45
1726.16 43
1726.25 42
1726.35 42
1726.44 42
1726.54 43
1726.63 45
1726.73 47
1726.82 52
1726.92 58
1727.01 65
1727.11 74
1727.20 82
1727.30 89
1727.39 93
1727.49 95
1727.58 93
1727.68 87
1727.77 80
1727.87 70
1727.96 61
1728.06 51
1728.15 43
1728.25 36
1728.35 30
1728.44 25
1728.54 21
1728.63 18
1728.73 15
1728.82 13
1728.92 12
1729.01 11
1729.11 11
1729.20 13
1729.30 16
1729.39 21
1729.49 27
1729.58 33
1729.68 40
1729.77 46
1729.87 51
1729.96 55
1730.06 57
1730.15 59
1730.25 60
1730.35 61
1730.44 62
1730.54 62
1730.63 63
1730.73 63
1730.82 62
1730.92 62
1731.01 62
1731.11 62
1731.20 62
1731.30 62
1731.39 61
1731.49 59
1731.58 55
1731.68 50
1731.77 44
1731.87 39
1731.97 36
1732.06 33
1732.16 32
1732.25 32
1732.35 32
1732.44 32
1732.54 32
1732.63 32
1732.73 32
1732.82 33
1732.92 35
1733.01 38
1733.11 42
1733.20 48
1733.30 53
1733.40 59
1733.49 63
1733.59 66
1733.68 68
1733.78 67
1733.87 64
1733.97 59
1734.06 52
1734.16 45
1734.25 38
1734.35 33
1734.44 31
1734.54 31
1734.63 35
1734.73 41
1734.83 48
1734.92 54
1735.02 58
1735.11 59
1735.21 58
1735.30 55
1735.40 52
1735.49 49
1735.59 47
1735.68 46
1735.78 45
1735.88 45
1735.97 45
1736.07 44
1736.16 43
1736.26 42
1736.35 42
1736.45 43
1736.54 46
1736.64 49
1736.73 53
1736.83 58
1736.93 62
1737.02 65
1737.12 67
1737.21 67
1737.31 66
1737.40 63
1737.50 60
1737.59 57
1737.69 55
1737.78 55
1737.88 57
1737.98 59
1738.07 61
1738.17 64
1738.26 66
1738.36 69
1738.45 72
1738.55 76
1738.64 80
1738.74 84
1738.83 89
1738.93 93
1739.03 97
1739.12 100
1739.22 102
1739.31 104
1739.41 105
1739.50 106
1739.60 107
1739.69 107
1739.79 106
1739.89 105
1739.98 104
1740.08 102
1740.17 99
1740.27 95
1740.36 89
1740.46 80
1740.55 70
1740.65 59
1740.75 48
1740.84 38
1740.94 30
1741.03 25
1741.13 23
1741.22 25
1741.32 31
1741.41 39
1741.51 49
1741.61 60
1741.70 69
1741.80 76
1741.89 80
1741.99 81
1742.08 79
1742.18 74
1742.27 69
1742.37 65
1742.47 63
1742.56 63
1742.66 67
1742.75 73
1742.85 80
1742.94 86
1743.04 92
1743.13 95
1743.23 94
1743.33 91
1743.42 83
1743.52 74
1743.61 63
1743.71 52
1743.80 42
1743.90 35
1744.00 30
1744.09 28
1744.19 28
1744.28 28
1744.38 27
1744.47 26
1744.57 24
1744.67 23
1744.76 23
1744.86 24
1744.95 27
1745.05 31
1745.14 35
1745.24 37
1745.33 38
1745.43 36
1745.53 33
1745.62 28
1745.72 23
1745.81 19
1745.91 17
1746.00 18
1746.10 21
1746.20 26
1746.29 30
1746.39 34
1746.48 36
1746.58 35
1746.67 34
1746.77 31
1746.87 29
1746.96 29
1747.06 30
1747.15 31
1747.25 33
1747.34 34
1747.44 32
1747.54 30
1747.63 26
1747.73 22
1747.82 19
1747.92 18
1748.02 19
1748.11 21
1748.21 26
1748.30 30
1748.40 34
1748.49 38
1748.59 41
1748.69 45
1748.78 49
1748.88 54
1748.97 59
1749.07 64
1749.16 69
1749.26 71
1749.36 71
1749.45 70
1749.55 67
1749.64 63
1749.74 59
1749.83 55
1749.93 51
1750.03 48
1750.12 46
1750.22 44
1750.31 42
1750.41 42
1750.51 42
1750.60 43
1750.70 44
1750.79 45
1750.89 46
1750.98 46
1751.08 46
1751.18 44
1751.27 42
1751.37 40
1751.46 37
1751.56 34
1751.66 30
1751.75 27
1751.85 24
1751.94 20
1752.04 17
1752.14 15
1752.23 15
1752.33 16
1752.42 19
1752.52 23
1752.61 26
1752.71 29
1752.81 31
1752.90 30
1753.00 29
1753.09 28
1753.19 28
1753.29 30
1753.38 35
1753.48 44
1753.57 53
1753.67 64
1753.77 72
1753.86 78
1753.96 80
1754.05 77
1754.15 70
1754.24 60
1754.34 49
1754.44 37
1754.53 27
1754.63 19
1754.72 15
1754.82 13
1754.92 15
1755.01 18
1755.11 22
1755.20 27
1755.30 30
1755.40 32
1755.49 33
1755.59 32
1755.68 30
1755.78 28
1755.88 25
1755.97 23
1756.07 22
1756.16 22
1756.26 21
1756.36 20
1756.45 18
1756.55 14
1756.64 10
1756.74 4
1756.84 0
1756.93 0
1757.03 0
1757.12 0
1757.22 0
1757.32 0
1757.41 1
1757.51 5
1757.60 8
1757.70 10
1757.80 11
1757.89 12
1757.99 11
1758.08 11
1758.18 10
1758.28 9
1758.37 7
1758.47 4
1758.56 2
1758.66 0
1758.76 0
1758.85 0
1758.95 0
1759.04 0
1759.14 0
1759.24 0
1759.33 1
1759.43 1
1759.52 1
1759.62 2
1759.72 2
1759.81 4
1759.91 6
1760.01 8
1760.10 10
1760.20 11
1760.29 13
1760.39 16
1760.49 19
1760.58 25
1760.68 32
1760.77 41
1760.87 50
1760.97 58
1761.06 64
1761.16 67
1761.25 66
1761.35 62
1761.45 55
1761.54 47
1761.64 37
1761.74 28
1761.83 19
1761.93 12
1762.02 7
1762.12 5
1762.22 7
1762.31 13
1762.41 22
1762.50 35
1762.60 49
1762.70 62
1762.79 73
1762.89 80
1762.99 82
1763.08 81
1763.18 76
1763.27 71
1763.37 65
1763.47 61
1763.56 58
1763.66 57
1763.75 58
1763.85 60
1763.95 64
1764.04 68
1764.14 73
1764.24 77
1764.33 80
1764.43 82
1764.52 84
1764.62 85
1764.72 85
1764.81 85
1764.91 85
1765.01 84
1765.10 82
1765.20 79
1765.29 76
1765.39 72
1765.49 67
1765.58 62
1765.68 56
1765.78 49
1765.87 42
1765.97 35
1766.06 29
1766.16 24
1766.26 21
1766.35 19
1766.45 20
1766.55 23
1766.64 28
1766.74 34
1766.83 40
1766.93 47
1767.03 54
1767.12 60
1767.22 66
1767.32 70
1767.41 72
1767.51 74
1767.60 73
1767.70 72
1767.80 69
1767.89 65
1767.99 61
1768.09 56
1768.18 52
1768.28 49
1768.37 46
1768.47 45
1768.57 44
1768.66 44
1768.76 44
1768.86 44
1768.95 45
1769.05 45
1769.15 45
1769.24 46
1769.34 46
1769.43 47
1769.53 49
1769.63 52
1769.72 55
1769.82 58
1769.92 62
1770.01 65
1770.11 68
1770.21 70
1770.30 70
1770.40 71
1770.49 71
1770.59 71
1770.69 72
1770.78 75
1770.88 78
1770.98 83
1771.07 88
1771.17 92
1771.27 95
1771.36 96
1771.46 94
1771.55 91
1771.65 86
1771.75 81
1771.84 76
1771.94 72
1772.04 69
1772.13 69
1772.23 69
1772.33 72
1772.42 75
1772.52 80
1772.61 86
1772.71 92
1772.81 99
1772.90 105
1773.00 111
1773.10 117
1773.19 121
1773.29 126
1773.39 130
1773.48 135
1773.58 141
1773.68 146
1773.77 151
1773.87 154
1773.97 155
1774.06 153
1774.16 148
1774.25 140
1774.35 128
1774.45 115
1774.54 102
1774.64 89
1774.74 78
1774.83 69
1774.93 64
1775.03 61
1775.12 61
1775.22 63
1775.32 66
1775.41 68
1775.51 71
1775.61 73
1775.70 75
1775.80 76
1775.90 77
1775.99 77
1776.09 76
1776.18 74
1776.28 71
1776.38 67
1776.47 63
1776.57 59
1776.67 55
1776.76 52
1776.86 49
1776.96 48
1777.05 47
1777.15 46
1777.25 46
1777.34 45
1777.44 44
1777.54 43
1777.63 42
1777.73 42
1777.83 44
1777.92 47
1778.02 52
1778.12 58
1778.21 64
1778.31 71
1778.41 76
1778.50 81
1778.60 85
1778.70 87
1778.79 90
1778.89 92
1778.98 94
1779.08 97
1779.18 99
1779.27 101
1779.37 103
1779.47 105
1779.56 106
1779.66 107
1779.76 108
1779.85 108
1779.95 107
1780.05 106
1780.14 103
1780.24 99
1780.34 95
1780.43 88
1780.53 81
1780.63 72
1780.72 63
1780.82 55
1780.92 46
1781.01 39
1781.11 33
1781.21 28
1781.30 24
1781.40 22
1781.50 19
1781.59 17
1781.69 14
1781.79 12
1781.88 9
1781.98 6
1782.08 3
1782.17 0
1782.27 0
1782.37 0
1782.46 0
1782.56 0
1782.66 0
1782.75 0
1782.85 0
1782.95 0
1783.04 2
1783.14 8
1783.24 15
1783.33 26
1783.43 39
1783.53 55
1783.62 73
1783.72 90
1783.82 105
1783.92 116
1784.01 124
1784.11 128
1784.21 128
1784.30 126
1784.40 123
1784.50 119
1784.59 116
1784.69 112
1784.79 109
1784.88 105
1784.98 100
1785.08 97
1785.17 93
1785.27 91
1785.37 90
1785.46 89
1785.56 90
1785.66 90
1785.75 89
1785.85 86
1785.95 82
1786.04 77
1786.14 70
1786.24 64
1786.33 57
1786.43 51
1786.53 46
1786.62 44
1786.72 44
1786.82 47
1786.92 54
1787.01 64
1787.11 76
1787.21 90
1787.30 103
1787.40 116
1787.50 127
1787.59 136
1787.69 143
1787.79 148
1787.88 150
1787.98 151
1788.08 149
1788.17 145
1788.27 139
1788.37 131
1788.46 123
1788.56 116
1788.66 109
1788.76 103
1788.85 99
1788.95 96
1789.05 93
1789.14 90
1789.24 88
1789.34 85
1789.43 82
1789.53 78
1789.63 73
1789.72 67
1789.82 61
1789.92 53
1790.01 45
1790.11 38
1790.21 31
1790.31 26
1790.40 25
1790.50 27
1790.60 32
1790.69 40
1790.79 50
1790.89 60
1790.98 68
1791.08 75
1791.18 79
1791.27 81
1791.37 80
1791.47 79
1791.57 77
1791.66 74
1791.76 71
1791.86 67
1791.95 64
1792.05 61
1792.15 59
1792.24 58
1792.34 58
1792.44 60
1792.54 62
1792.63 64
1792.73 66
1792.83 66
1792.92 66
1793.02 64
1793.12 63
1793.21 63
1793.31 65
1793.41 69
1793.50 74
1793.60 79
1793.70 85
1793.80 90
1793.89 93
1793.99 96
1794.09 98
1794.18 100
1794.28 103
1794.38 107
1794.48 111
1794.57 114
1794.67 115
1794.77 114
1794.86 110
1794.96 105
1795.06 98
1795.15 93
1795.25 89
1795.35 88
1795.45 91
1795.54 96
1795.64 102
1795.74 110
1795.83 117
1795.93 124
1796.03 129
1796.12 134
1796.22 136
1796.32 138
1796.42 139
1796.51 139
1796.61 138
1796.71 137
1796.80 136
1796.90 134
1797.00 131
1797.10 128
1797.19 124
1797.29 119
1797.39 114
1797.48 108
1797.58 103
1797.68 98
1797.78 94
1797.87 92
1797.97 89
1798.07 87
1798.16 84
1798.26 80
1798.36 76
1798.46 71
1798.55 66
1798.65 62
1798.75 60
1798.84 61
1798.94 64
1799.04 69
1799.14 76
1799.23 85
1799.33 93
1799.43 102
1799.52 109
1799.62 115
1799.72 119
1799.82 122
1799.91 124
1800.01 126
1800.11 127
1800.20 127
1800.30 127
1800.40 124
1800.50 120
1800.59 113
1800.69 104
1800.79 94
1800.88 84
1800.98 75
1801.08 68
1801.18 62
1801.27 58
1801.37 56
1801.47 55
1801.56 54
1801.66 55
1801.76 58
1801.86 61
1801.95 65
1802.05 68
1802.15 69
1802.25 68
1802.34 66
1802.44 62
1802.54 59
1802.63 58
1802.73 58
1802.83 61
1802.93 65
1803.02 69
1803.12 72
1803.22 74
1803.32 75
1803.41 74
1803.51 74
1803.61 74
1803.70 76
1803.80 80
1803.90 86
1804.00 93
1804.09 100
1804.19 107
1804.29 112
1804.39 114
1804.48 114
1804.58 111
1804.68 105
1804.77 99
1804.87 93
1804.97 87
1805.07 83
1805.16 79
1805.26 76
1805.36 71
1805.46 67
1805.55 61
1805.65 57
1805.75 53
1805.84 52
1805.94 53
1806.04 57
1806.14 63
1806.23 70
1806.33 76
1806.43 80
1806.53 81
1806.62 80
1806.72 75
1806.82 68
1806.92 60
1807.01 52
1807.11 46
1807.21 41
1807.31 39
1807.40 40
1807.50 44
1807.60 50
1807.69 58
1807.79 65
1807.89 71
1807.99 74
1808.08 74
1808.18 71
1808.28 66
1808.38 59
1808.47 54
1808.57 50
1808.67 48
1808.77 49
1808.86 50
1808.96 52
1809.06 54
1809.16 57
1809.25 60
1809.35 63
1809.45 68
1809.55 74
1809.64 80
1809.74 86
1809.84 89
1809.94 90
1810.03 87
1810.13 81
1810.23 73
1810.32 64
1810.42 56
1810.52 49
1810.62 44
1810.71 41
1810.81 40
1810.91 40
1811.01 41
1811.10 43
1811.20 44
1811.30 45
1811.40 46
1811.49 46
1811.59 46
1811.69 46
1811.79 46
1811.88 47
1811.98 49
1812.08 51
1812.18 53
1812.27 55
1812.37 56
1812.47 56
1812.57 55
1812.66 53
1812.76 49
1812.86 45
1812.96 40
1813.05 36
1813.15 33
1813.25 32
1813.35 34
1813.44 38
1813.54 43
1813.64 49
1813.74 56
1813.83 62
1813.93 67
1814.03 71
1814.13 73
1814.23 74
1814.32 73
1814.42 70
1814.52 66
1814.62 60
1814.71 54
1814.81 46
1814.91 39
1815.01 32
1815.10 27
1815.20 24
1815.30 23
1815.40 24
1815.49 25
1815.59 28
1815.69 31
1815.79 34
1815.88 37
1815.98 39
1816.08 42
1816.18 43
1816.27 43
1816.37 40
1816.47 36
1816.57 30
1816.66 24
1816.76 18
1816.86 14
1816.96 11
1817.06 9
1817.15 9
1817.25 10
1817.35 11
1817.45 11
1817.54 12
1817.64 12
1817.74 13
1817.84 14
1817.93 17
1818.03 20
1818.13 24
1818.23 28
1818.32 31
1818.42 34
1818.52 35
1818.62 36
1818.72 35
1818.81 33
1818.91 30
1819.01 27
1819.11 22
1819.20 18
1819.30 14
1819.40 11
1819.50 9
1819.59 9
1819.69 10
1819.79 13
1819.89 17
1819.99 21
1820.08 26
1820.18 30
1820.28 34
1820.38 38
1820.47 41
1820.57 43
1820.67 44
1820.77 44
1820.86 43
1820.96 42
1821.06 41
1821.16 42
1821.26 43
1821.35 47
1821.45 51
1821.55 55
1821.65 59
1821.74 62
1821.84 62
1821.94 61
1822.04 59
1822.14 57
1822.23 56
1822.33 55
1822.43 56
1822.53 57
1822.62 58
1822.72 59
1822.82 58
1822.92 55
1823.02 49
1823.11 42
1823.21 34
1823.31 26
1823.41 18
1823.50 11
1823.60 5
1823.70 1
1823.80 0
1823.90 0
1823.99 0
1824.09 0
1824.19 0
1824.29 0
1824.39 0
1824.48 0
1824.58 1
1824.68 1
1824.78 2
1824.87 4
1824.97 6
1825.07 11
1825.17 18
1825.27 27
1825.36 37
1825.46 47
1825.56 56
1825.66 63
1825.76 68
1825.85 71
1825.95 73
1826.05 74
1826.15 75
1826.24 77
1826.34 80
1826.44 82
1826.54 84
1826.64 84
1826.73 83
1826.83 81
1826.93 78
1827.03 73
1827.13 67
1827.22 61
1827.32 54
1827.42 48
1827.52 43
1827.61 41
1827.71 41
1827.81 45
1827.91 51
1828.01 59
1828.10 69
1828.20 77
1828.30 84
1828.40 88
1828.50 90
1828.59 89
1828.69 86
1828.79 82
1828.89 78
1828.99 74
1829.08 70
1829.18 68
1829.28 67
1829.38 67
1829.48 68
1829.57 68
1829.67 67
1829.77 64
1829.87 60
1829.97 55
1830.06 50
1830.16 45
1830.26 42
1830.36 42
1830.46 46
1830.55 52
1830.65 61
1830.75 70
1830.85 77
1830.95 82
1831.04 83
1831.14 80
1831.24 74
1831.34 66
1831.44 56
1831.53 47
1831.63 39
1831.73 31
1831.83 25
1831.93 20
1832.02 18
1832.12 18
1832.22 21
1832.32 26
1832.42 32
1832.51 38
1832.61 43
1832.71 47
1832.81 49
1832.91 50
1833.00 51
1833.10 50
1833.20 50
1833.30 50
1833.40 50
1833.49 52
1833.59 53
1833.69 55
1833.79 57
1833.89 59
1833.99 60
1834.08 60
1834.18 59
1834.28 57
1834.38 56
1834.48 55
1834.57 55
1834.67 56
1834.77 58
1834.87 61
1834.97 64
1835.06 66
1835.16 67
1835.26 69
1835.36 71
1835.46 73
1835.55 76
1835.65 80
1835.75 84
1835.85 88
1835.95 93
1836.05 99
1836.14 105
1836.24 112
1836.34 119
1836.44 126
1836.54 132
1836.63 136
1836.73 139
1836.83 139
1836.93 138
1837.03 137
1837.13 137
1837.22 137
1837.32 138
1837.42 139
1837.52 139
1837.62 139
1837.71 138
1837.81 136
1837.91 136
1838.01 136
1838.11 139
1838.21 143
1838.30 149
1838.40 154
1838.50 157
1838.60 156
1838.70 152
1838.79 145
1838.89 135
1838.99 124
1839.09 113
1839.19 104
1839.29 95
1839.38 88
1839.48 81
1839.58 74
1839.68 66
1839.78 58
1839.88 49
1839.97 41
1840.07 34
1840.17 28
1840.27 25
1840.37 23
1840.46 24
1840.56 26
1840.66 30
1840.76 35
1840.86 41
1840.96 48
1841.05 55
1841.15 61
1841.25 65
1841.35 67
1841.45 67
1841.55 64
1841.64 59
1841.74 54
1841.84 50
1841.94 47
1842.04 47
1842.14 50
1842.23 53
1842.33 57
1842.43 60
1842.53 61
1842.63 62
1842.73 60
1842.82 59
1842.92 58
1843.02 58
1843.12 59
1843.22 61
1843.32 65
1843.41 70
1843.51 74
1843.61 77
1843.71 80
1843.81 82
1843.91 84
1844.00 85
1844.10 86
1844.20 87
1844.30 88
1844.40 89
1844.50 88
1844.59 86
1844.69 83
1844.79 78
1844.89 73
1844.99 67
1845.09 62
1845.18 59
1845.28 59
1845.38 61
1845.48 66
1845.58 71
1845.68 77
1845.77 82
1845.87 86
1845.97 88
1846.07 87
1846.17 85
1846.27 82
1846.37 78
1846.46 73
1846.56 68
1846.66 62
1846.76 56
1846.86 51
1846.96 48
1847.05 46
1847.15 45
1847.25 46
1847.35 47
1847.45 49
1847.55 51
1847.64 52
1847.74 52
1847.84 52
1847.94 52
1848.04 52
1848.14 53
1848.24 54
1848.33 57
1848.43 60
1848.53 65
1848.63 70
1848.73 76
1848.83 80
1848.92 84
1849.02 86
1849.12 86
1849.22 84
1849.32 81
1849.42 78
1849.52 75
1849.61 74
1849.71 75
1849.81 76
1849.91 78
1850.01 80
1850.11 80
1850.21 80
1850.30 77
1850.40 73
1850.50 68
1850.60 62
1850.70 55
1850.80 49
1850.90 42
1850.99 36
1851.09 31
1851.19 26
1851.29 23
1851.39 21
1851.49 22
1851.59 24
1851.68 28
1851.78 33
1851.88 39
1851.98 44
1852.08 47
1852.18 48
1852.28 47
1852.37 46
1852.47 45
1852.57 46
1852.67 49
1852.77 56
1852.87 65
1852.97 75
1853.06 84
1853.16 91
1853.26 96
1853.36 98
1853.46 97
1853.56 96
1853.66 95
1853.75 95
1853.85 95
1853.95 95
1854.05 95
1854.15 93
1854.25 89
1854.35 82
1854.44 74
1854.54 65
1854.64 56
1854.74 47
1854.84 39
1854.94 32
1855.04 25
1855.13 19
1855.23 14
1855.33 9
1855.43 5
1855.53 4
1855.63 5
1855.73 10
1855.83 19
1855.92 30
1856.02 44
1856.12 58
1856.22 70
1856.32 80
1856.42 87
1856.52 90
1856.61 91
1856.71 90
1856.81 88
1856.91 86
1857.01 85
1857.11 84
1857.21 83
1857.31 81
1857.40 78
1857.50 73
1857.60 66
1857.70 57
1857.80 46
1857.90 36
1858.00 25
1858.10 17
1858.19 12
1858.29 11
1858.39 13
1858.49 19
1858.59 27
1858.69 35
1858.79 43
1858.89 49
1858.98 53
1859.08 55
1859.18 55
1859.28 53
1859.38 51
1859.48 48
1859.58 47
1859.68 47
1859.77 49
1859.87 51
1859.97 54
1860.07 57
1860.17 60
1860.27 63
1860.37 66
1860.47 70
1860.56 75
1860.66 81
1860.76 87
1860.86 92
1860.96 96
1861.06 96
1861.16 94
1861.26 89
1861.36 83
1861.45 77
1861.55 71
1861.65 67
1861.75 64
1861.85 62
1861.95 62
1862.05 64
1862.15 67
1862.24 70
1862.34 73
1862.44 76
1862.54 77
1862.64 75
1862.74 72
1862.84 67
1862.94 62
1863.04 58
1863.13 56
1863.23 56
1863.33 58
1863.43 60
1863.53 62
1863.63 61
1863.73 59
1863.83 54
1863.93 47
1864.02 38
1864.12 30
1864.22 23
1864.32 18
1864.42 16
1864.52 17
1864.62 20
1864.72 24
1864.82 30
1864.91 36
1865.01 41
1865.11 47
1865.21 52
1865.31 58
1865.41 64
1865.51 69
1865.61 74
1865.71 77
1865.80 78
1865.90 77
1866.00 74
1866.10 69
1866.20 62
1866.30 55
1866.40 47
1866.50 39
1866.60 33
1866.70 27
1866.79 22
1866.89 19
1866.99 17
1867.09 16
1867.19 15
1867.29 15
1867.39 16
1867.49 18
1867.59 21
1867.69 25
1867.78 29
1867.88 34
1867.98 38
1868.08 41
1868.18 44
1868.28 45
1868.38 46
1868.48 47
1868.58 47
1868.68 47
1868.77 47
1868.87 49
1868.97 53
1869.07 59
1869.17 68
1869.27 80
1869.37 93
1869.47 107
1869.57 118
1869.67 126
1869.76 128
1869.86 125
1869.96 116
1870.06 104
1870.16 89
1870.26 74
1870.36 59
1870.46 47
1870.56 37
1870.66 30
1870.75 26
1870.85 24
1870.95 23
1871.05 23
1871.15 24
1871.25 24
1871.35 24
1871.45 24
1871.55 24
1871.65 25
1871.75 27
1871.84 30
1871.94 32
1872.04 35
1872.14 39
1872.24 42
1872.34 45
1872.44 47
1872.54 49
1872.64 50
1872.74 51
1872.84 50
1872.94 48
1873.03 46
1873.13 44
1873.23 42
1873.33 42
1873.43 42
1873.53 44
1873.63 47
1873.73 51
1873.83 55
1873.93 58
1874.03 61
1874.12 61
1874.22 61
1874.32 60
1874.42 58
1874.52 58
1874.62 60
1874.72 65
1874.82 72
1874.92 81
1875.02 91
1875.12 99
1875.22 106
1875.31 109
1875.41 109
1875.51 106
1875.61 102
1875.71 98
1875.81 94
1875.91 93
1876.01 93
1876.11 95
1876.21 98
1876.31 100
1876.41 101
1876.51 100
1876.60 98
1876.70 94
1876.80 90
1876.90 86
1877.00 81
1877.10 76
1877.20 71
1877.30 65
1877.40 58
1877.50 50
1877.60 42
1877.70 33
1877.80 24
1877.89 17
1877.99 11
1878.09 7
1878.19 5
1878.29 4
1878.39 5
1878.49 5
1878.59 5
1878.69 4
1878.79 2
1878.89 0
1878.99 0
1879.09 0
1879.19 0
1879.28 0
1879.38 0
1879.48 2
1879.58 11
1879.68 21
1879.78 31
1879.88 40
1879.98 48
1880.08 54
1880.18 59
1880.28 63
1880.38 66
1880.48 67
1880.58 67
1880.67 65
1880.77 63
1880.87 61
1880.97 59
1881.07 60
1881.17 62
1881.27 66
1881.37 72
1881.47 78
1881.57 83
1881.67 87
1881.77 89
1881.87 88
1881.97 85
1882.07 80
1882.17 75
1882.26 70
1882.36 65
1882.46 59
1882.56 53
1882.66 45
1882.76 37
1882.86 28
1882.96 19
1883.06 12
1883.16 8
1883.26 6
1883.36 7
1883.46 11
1883.56 15
1883.66 19
1883.76 23
1883.85 26
1883.95 28
1884.05 30
1884.15 30
1884.25 31
1884.35 30
1884.45 29
1884.55 27
1884.65 25
1884.75 23
1884.85 21
1884.95 20
1885.05 19
1885.15 18
1885.25 16
1885.35 15
1885.45 13
1885.55 11
1885.64 11
1885.74 12
1885.84 14
1885.94 18
1886.04 23
1886.14 28
1886.24 31
1886.34 34
1886.44 35
1886.54 36
1886.64 39
1886.74 44
1886.84 54
1886.94 67
1887.04 82
1887.14 98
1887.24 112
1887.34 121
1887.44 125
1887.54 124
1887.63 118
1887.73 108
1887.83 96
1887.93 85
1888.03 76
1888.13 69
1888.23 67
1888.33 68
1888.43 74
1888.53 84
1888.63 97
1888.73 110
1888.83 123
1888.93 134
1889.03 142
1889.13 147
1889.23 147
1889.33 144
1889.43 138
1889.53 129
1889.63 118
1889.72 107
1889.82 95
1889.92 84
1890.02 75
1890.12 68
1890.22 64
1890.32 61
1890.42 59
1890.52 57
1890.62 56
1890.72 53
1890.82 50
1890.92 48
1891.02 46
1891.12 45
1891.22 46
1891.32 48
1891.42 52
1891.52 57
1891.62 63
1891.72 70
1891.82 75
1891.92 79
1892.02 82
1892.12 82
1892.22 81
1892.31 78
1892.41 74
1892.51 69
1892.61 65
1892.71 61
1892.81 59
1892.91 58
1893.01 58
1893.11 60
1893.21 62
1893.31 65
1893.41 69
1893.51 72
1893.61 74
1893.71 76
1893.81 77
1893.91 77
1894.01 76
1894.11 74
1894.21 71
1894.31 66
1894.41 61
1894.51 54
1894.61 47
1894.71 39
1894.81 32
1894.91 27
1895.01 24
1895.11 25
1895.21 28
1895.31 35
1895.40 43
1895.50 53
1895.60 63
1895.70 74
1895.80 83
1895.90 91
1896.00 97
1896.10 100
1896.20 101
1896.30 99
1896.40 94
1896.50 87
1896.60 81
1896.70 75
1896.80 71
1896.90 70
1897.00 70
1897.10 72
1897.20 75
1897.30 78
1897.40 80
1897.50 82
1897.60 83
1897.70 81
1897.80 79
1897.90 75
1898.00 70
1898.10 65
1898.20 61
1898.30 59
1898.40 59
1898.50 61
1898.60 65
1898.70 70
1898.80 74
1898.90 76
1899.00 77
1899.10 75
1899.20 72
1899.30 69
1899.40 67
1899.50 66
1899.60 67
1899.70 71
1899.79 75
1899.89 80
1899.99 84
1900.09 86
1900.19 86
1900.29 84
1900.39 81
1900.49 76
1900.59 71
1900.69 67
1900.79 64
1900.89 63
1900.99 63
1901.09 66
1901.19 71
1901.29 78
1901.39 86
1901.49 95
1901.59 102
1901.69 109
1901.79 113
1901.89 115
1901.99 116
1902.09 114
1902.19 111
1902.29 106
1902.39 99
1902.49 91
1902.59 81
1902.69 72
1902.79 63
1902.89 55
1902.99 50
1903.09 47
1903.19 47
1903.29 48
1903.39 49
1903.49 51
1903.59 51
1903.69 51
1903.79 49
1903.89 46
1903.99 43
1904.09 41
1904.19 40
1904.29 40
1904.39 43
1904.49 47
1904.59 53
1904.69 60
1904.79 66
1904.89 71
1904.99 74
1905.09 75
1905.19 74
1905.29 70
1905.39 65
1905.49 60
1905.59 54
1905.69 48
1905.79 44
1905.89 41
1905.99 40
1906.09 42
1906.19 47
1906.29 53
1906.39 61
1906.49 68
1906.59 75
1906.69 79
1906.79 81
1906.89 81
1906.99 79
1907.09 76
1907.19 73
1907.29 69
1907.39 65
1907.49 61
1907.59 55
1907.69 49
1907.79 43
1907.89 37
1907.99 32
1908.09 28
1908.19 26
1908.29 25
1908.39 25
1908.49 25
1908.59 27
1908.69 29
1908.79 33
1908.89 39
1908.99 46
1909.09 53
1909.19 61
1909.29 67
1909.39 72
1909.49 73
1909.59 72
1909.69 67
1909.79 60
1909.89 52
1909.99 42
1910.09 33
1910.19 26
1910.29 21
1910.39 20
1910.49 22
1910.59 25
1910.69 29
1910.79 31
1910.89 31
1910.99 27
1911.09 20
1911.19 11
1911.29 2
1911.39 0
1911.49 0
1911.59 0
1911.69 0
1911.79 0
1911.89 0
1911.99 0
1912.09 0
1912.19 9
1912.30 23
1912.40 37
1912.50 52
1912.60 64
1912.70 74
1912.80 82
1912.90 86
1913.00 87
1913.10 86
1913.20 82
1913.30 77
1913.40 70
1913.50 63
1913.60 55
1913.70 48
1913.80 42
1913.90 37
1914.00 33
1914.10 30
1914.20 28
1914.30 27
1914.40 26
1914.50 26
1914.60 28
1914.70 31
1914.80 35
1914.90 41
1915.00 46
1915.10 52
1915.20 57
1915.30 61
1915.40 63
1915.50 65
1915.60 66
1915.70 66
1915.80 67
1915.90 68
1916.00 70
1916.10 73
1916.20 77
1916.30 81
1916.40 85
1916.50 90
1916.60 93
1916.70 94
1916.81 94
1916.91 93
1917.01 89
1917.11 85
1917.21 81
1917.31 77
1917.41 72
1917.51 68
1917.61 62
1917.71 56
1917.81 49
1917.91 40
1918.01 30
1918.11 19
1918.21 9
1918.31 1
1918.41 0
1918.51 0
1918.61 0
1918.71 0
1918.81 0
1918.91 0
1919.01 0
1919.11 0
1919.21 2
1919.31 8
1919.41 14
1919.51 21
1919.61 27
1919.71 33
1919.81 37
1919.92 40
1920.02 42
1920.12 43
1920.22 44
1920.32 46
1920.42 49
1920.52 53
1920.62 57
1920.72 61
1920.82 66
1920.92 70
1921.02 74
1921.12 77
1921.22 81
1921.32 84
1921.42 88
1921.52 92
1921.62 96
1921.72 100
1921.82 103
1921.92 106
1922.02 108
1922.12 109
1922.22 108
1922.32 106
1922.43 102
1922.53 97
1922.63 92
1922.73 87
1922.83 82
1922.93 78
1923.03 75
1923.13 73
1923.23 70
1923.33 69
1923.43 67
1923.53 65
1923.63 63
1923.73 61
1923.83 58
1923.93 56
1924.03 53
1924.13 52
1924.23 52
1924.33 52
1924.43 55
1924.53 58
1924.64 62
1924.74 65
1924.84 67
1924.94 68
1925.04 69
1925.14 68
1925.24 67
1925.34 66
1925.44 67
1925.54 69
1925.64 73
1925.74 77
1925.84 80
1925.94 83
1926.04 84
1926.14 82
1926.24 78
1926.34 71
1926.44 62
1926.54 55
1926.65 49
1926.75 47
1926.85 48
1926.95 53
1927.05 60
1927.15 69
1927.25 79
1927.35 87
1927.45 96
1927.55 103
1927.65 110
1927.75 117
1927.85 123
1927.95 130
1928.05 137
1928.15 144
1928.25 150
1928.36 155
1928.46 157
1928.56 157
1928.66 153
1928.76 145
1928.86 135
1928.96 122
1929.06 108
1929.16 96
1929.26 87
1929.36 81
1929.46 80
1929.56 82
1929.66 87
1929.76 94
1929.86 101
1929.96 106
1930.07 110
1930.17 111
1930.27 109
1930.37 105
1930.47 99
1930.57 93
1930.67 87
1930.77 83
1930.87 79
1930.97 76
1931.07 74
1931.17 73
1931.27 72
1931.37 71
1931.47 71
1931.58 69
1931.68 67
1931.78 64
1931.88 59
1931.98 53
1932.08 45
1932.18 38
1932.28 32
1932.38 28
1932.48 27
1932.58 29
1932.68 32
1932.78 36
1932.88 39
1932.98 41
1933.09 40
1933.19 38
1933.29 35
1933.39 32
1933.49 29
1933.59 28
1933.69 30
1933.79 32
1933.89 36
1933.99 41
1934.09 45
1934.19 48
1934.29 50
1934.39 51
1934.50 50
1934.60 49
1934.70 48
1934.80 48
1934.90 49
1935.00 51
1935.10 54
1935.20 57
1935.30 60
1935.40 62
1935.50 63
1935.60 62
1935.70 60
1935.81 57
1935.91 53
1936.01 51
1936.11 50
1936.21 50
1936.31 51
1936.41 53
1936.51 53
1936.61 52
1936.71 49
1936.81 45
1936.91 41
1937.02 38
1937.12 37
1937.22 38
1937.32 41
1937.42 45
1937.52 49
1937.62 51
1937.72 51
1937.82 50
1937.92 46
1938.02 40
1938.12 33
1938.23 27
1938.33 20
1938.43 13
1938.53 8
1938.63 5
1938.73 5
1938.83 8
1938.93 13
1939.03 21
1939.13 30
1939.23 39
1939.33 48
1939.44 56
1939.54 62
1939.64 68
1939.74 72
1939.84 75
1939.94 76
1940.04 75
1940.14 73
1940.24 70
1940.34 67
1940.44 66
1940.55 68
1940.65 74
1940.75 83
1940.85 93
1940.95 103
1941.05 111
1941.15 117
1941.25 119
1941.35 119
1941.45 116
1941.55 113
1941.66 109
1941.76 106
1941.86 104
1941.96 103
1942.06 103
1942.16 104
1942.26 106
1942.36 108
1942.46 108
1942.56 107
1942.66 102
1942.77 96
1942.87 87
1942.97 79
1943.07 71
1943.17 65
1943.27 62
1943.37 61
1943.47 62
1943.57 64
1943.67 66
1943.78 67
1943.88 67
1943.98 66
1944.08 66
1944.18 67
1944.28 70
1944.38 77
1944.48 87
1944.58 99
1944.68 112
1944.79 125
1944.89 137
1944.99 147
1945.09 154
1945.19 158
1945.29 162
1945.39 165
1945.49 169
1945.59 175
1945.69 181
1945.80 188
1945.90 194
1946.00 198
1946.10 199
1946.20 197
1946.30 192
1946.40 185
1946.50 176
1946.60 167
1946.71 158
1946.81 149
1946.91 142
1947.01 136
1947.11 132
1947.21 129
1947.31 129
1947.41 132
1947.51 135
1947.61 140
1947.72 144
1947.82 148
1947.92 149
1948.02 149
1948.12 148
1948.22 147
1948.32 146
1948.42 145
1948.52 145
1948.63 144
1948.73 142
1948.83 138
1948.93 132
1949.03 125
1949.13 116
1949.23 107
1949.33 97
1949.43 88
1949.54 79
1949.64 70
1949.74 61
1949.84 53
1949.94 46
1950.04 41
1950.14 38
1950.24 36
1950.35 37
1950.45 37
1950.55 37
1950.65 36
1950.75 33
1950.85 29
1950.95 23
1951.05 17
1951.15 12
1951.26 7
1951.36 3
1951.46 0
1951.56 0
1951.66 0
1951.76 0
1951.86 0
1951.96 0
1952.07 0
1952.17 1
1952.27 3
1952.37 4
1952.47 5
1952.57 5
1952.67 4
1952.77 2
1952.88 1
1952.98 0
1953.08 0
1953.18 0
1953.28 2
1953.38 5
1953.48 7
1953.58 9
1953.68 10
1953.79 9
1953.89 7
1953.99 5
1954.09 3
1954.19 2
1954.29 2
1954.39 4
1954.49 7
1954.60 12
1954.70 18
1954.80 26
1954.90 34
1955.00 43
1955.10 51
1955.20 59
1955.31 64
1955.41 67
1955.51 68
1955.61 66
1955.71 63
1955.81 57
1955.91 50
1956.01 42
1956.12 33
1956.22 25
1956.32 17
1956.42 11
1956.52 8
1956.62 9
1956.72 14
1956.82 22
1956.93 32
1957.03 43
1957.13 54
1957.23 64
1957.33 70
1957.43 74
1957.53 74
1957.64 72
1957.74 68
1957.84 62
1957.94 55
1958.04 48
1958.14 42
1958.24 36
1958.34 33
1958.45 33
1958.55 35
1958.65 40
1958.75 47
1958.85 54
1958.95 61
1959.05 66
1959.16 69
1959.26 68
1959.36 65
1959.46 59
1959.56 51
1959.66 41
1959.76 32
1959.87 25
1959.97 19
1960.07 15
1960.17 15
1960.27 18
1960.37 22
1960.47 27
1960.58 32
1960.68 35
1960.78 36
1960.88 35
1960.98 32
1961.08 27
1961.18 23
1961.29 20
1961.39 18
1961.49 19
1961.59 21
1961.69 25
1961.79 29
1961.89 32
1962.00 35
1962.10 37
1962.20 39
1962.30 40
1962.40 41
1962.50 41
1962.60 41
1962.71 40
1962.81 37
1962.91 34
1963.01 29
1963.11 24
1963.21 18
1963.32 13
1963.42 9
1963.52 7
1963.62 6
1963.72 7
1963.82 9
1963.92 11
1964.03 12
1964.13 11
1964.23 8
1964.33 3
1964.43 0
1964.53 0
1964.63 0
1964.74 0
1964.84 0
1964.94 0
1965.04 0
1965.14 3
1965.24 9
1965.35 14
1965.45 19
1965.55 23
1965.65 26
1965.75 29
1965.85 30
1965.95 31
1966.06 32
1966.16 34
1966.26 36
1966.36 38
1966.46 40
1966.56 42
1966.67 44
1966.77 44
1966.87 43
1966.97 42
1967.07 40
1967.17 39
1967.28 38
1967.38 36
1967.48 34
1967.58 31
1967.68 28
1967.78 23
1967.89 20
1967.99 17
1968.09 17
1968.19 18
1968.29 20
1968.39 23
1968.49 25
1968.60 26
1968.70 26
1968.80 24
1968.90 22
1969.00 19
1969.10 16
1969.21 14
1969.31 12
1969.41 9
1969.51 6
1969.61 4
1969.71 1
1969.82 0
1969.92 0
1970.02 0
1970.12 0
1970.22 2
1970.32 5
1970.43 10
1970.53 15
1970.63 22
1970.73 30
1970.83 39
1970.93 48
1971.04 56
1971.14 65
1971.24 71
1971.34 76
1971.44 80
1971.54 81
1971.65 80
1971.75 76
1971.85 70
1971.95 62
1972.05 53
1972.16 44
1972.26 36
1972.36 29
1972.46 24
1972.56 21
1972.66 19
1972.77 18
1972.87 19
1972.97 20
1973.07 20
1973.17 19
1973.27 17
1973.38 14
1973.48 10
1973.58 5
1973.68 0
1973.78 0
1973.88 0
1973.99 0
1974.09 0
1974.19 0
1974.29 0
1974.39 4
1974.50 8
1974.60 10
1974.70 10
1974.80 7
1974.90 4
1975.00 1
1975.11 1
1975.21 4
1975.31 10
1975.41 17
1975.51 25
1975.62 32
1975.72 35
1975.82 34
1975.92 29
1976.02 22
1976.12 14
1976.23 7
1976.33 2
1976.43 1
1976.53 3
1976.63 8
1976.74 15
1976.84 23
1976.94 31
1977.04 38
1977.14 44
1977.24 49
1977.35 54
1977.45 59
1977.55 64
1977.65 69
1977.75 72
1977.86 73
1977.96 71
1978.06 67
1978.16 60
1978.26 52
1978.37 44
1978.47 36
1978.57 28
1978.67 21
1978.77 14
1978.87 6
1978.98 0
1979.08 0
1979.18 0
1979.28 0
1979.38 0
1979.49 0
1979.59 0
1979.69 0
1979.79 1
1979.89 7
1980.00 12
1980.10 16
1980.20 19
1980.30 21
1980.40 21
1980.51 20
1980.61 18
1980.71 15
1980.81 13
1980.91 12
1981.02 11
1981.12 12
1981.22 12
1981.32 14
1981.42 15
1981.52 16
1981.63 18
1981.73 20
1981.83 22
1981.93 23
1982.03 24
1982.14 24
1982.24 24
1982.34 23
1982.44 22
1982.54 22
1982.65 24
1982.75 27
1982.85 32
1982.95 37
1983.05 40
1983.16 42
1983.26 40
1983.36 36
1983.46 31
1983.56 26
1983.67 23
1983.77 23
1983.87 26
1983.97 31
1984.07 38
1984.18 44
1984.28 49
1984.38 53
1984.48 54
1984.59 55
1984.69 55
1984.79 54
1984.89 55
1984.99 56
1985.10 58
1985.20 59
1985.30 60
1985.40 60
1985.50 58
1985.61 56
1985.71 52
1985.81 49
1985.91 46
1986.01 43
1986.12 42
1986.22 42
1986.32 43
1986.42 45
1986.52 47
1986.63 50
1986.73 54
1986.83 57
1986.93 61
1987.03 64
1987.14 66
1987.24 67
1987.34 67
1987.44 65
1987.55 64
1987.65 64
1987.75 65
1987.85 69
1987.95 75
1988.06 82
1988.16 90
1988.26 97
1988.36 102
1988.46 104
1988.57 103
1988.67 101
1988.77 98
1988.87 97
1988.98 97
1989.08 99
1989.18 104
1989.28 112
1989.38 121
1989.49 132
1989.59 143
1989.69 153
1989.79 161
1989.89 167
1990.00 169
1990.10 167
1990.20 162
1990.30 154
1990.41 144
1990.51 133
1990.61 122
1990.71 112
1990.81 103
1990.92 95
1991.02 87
1991.12 80
1991.22 73
1991.33 66
1991.43 59
1991.53 54
1991.63 50
1991.73 49
1991.84 49
1991.94 51
1992.04 54
1992.14 57
1992.25 58
1992.35 59
1992.45 58
1992.55 56
1992.65 53
1992.76 50
1992.86 47
1992.96 44
1993.06 41
1993.17 38
1993.27 36
1993.37 34
1993.47 32
1993.58 29
1993.68 27
1993.78 25
1993.88 23
1993.98 22
1994.09 21
1994.19 23
1994.29 27
1994.39 32
1994.50 39
1994.60 47
1994.70 55
1994.80 62
1994.91 68
1995.01 71
1995.11 72
1995.21 72
1995.31 71
1995.42 70
1995.52 69
1995.62 67
1995.72 66
1995.83 62
1995.93 58
1996.03 51
1996.13 43
1996.24 33
1996.34 24
1996.44 16
1996.54 10
1996.64 7
1996.75 8
1996.85 11
1996.95 16
1997.05 22
1997.16 28
1997.26 33
1997.36 37
1997.46 38
1997.57 38
1997.67 37
1997.77 34
1997.87 30
1997.98 26
1998.08 23
1998.18 20
1998.28 18
1998.39 16
1998.49 15
1998.59 13
1998.69 11
1998.79 8
1998.90 5
1999.00 3
1999.10 2
1999.20 2
1999.31 5
1999.41 10
1999.51 16
1999.61 23
1999.72 31
1999.82 38
1999.92 45
2000.02 51
2000.13 57
2000.23 61
2000.33 64
2000.43 67
2000.54 69
2000.64 71
2000.74 71
2000.84 70
2000.95 68
2001.05 65
2001.15 61
2001.25 58
2001.36 56
2001.46 57
2001.56 60
2001.66 66
2001.77 73
2001.87 81
2001.97 88
2002.07 93
2002.18 95
2002.28 94
2002.38 92
2002.48 88
2002.59 84
2002.69 79
2002.79 76
2002.89 73
2003.00 73
2003.10 74
2003.20 76
2003.30 80
2003.41 83
2003.51 85
2003.61 85
2003.71 83
2003.82 78
2003.92 71
2004.02 62
2004.12 52
2004.23 42
2004.33 34
2004.43 28
2004.53 25
2004.64 26
2004.74 29
2004.84 36
2004.94 43
2005.05 50
2005.15 57
2005.25 61
2005.35 62
2005.46 62
2005.56 59
2005.66 55
2005.76 51
2005.87 48
2005.97 46
2006.07 45
2006.18 46
2006.28 48
2006.38 49
2006.48 49
2006.59 47
2006.69 43
2006.79 37
2006.89 32
2007.00 27
2007.10 24
2007.20 23
2007.30 26
2007.41 31
2007.51 37
2007.61 44
2007.71 51
2007.82 57
2007.92 62
2008.02 65
2008.12 66
2008.23 65
2008.33 62
2008.43 57
2008.54 51
2008.64 44
2008.74 38
2008.84 31
2008.95 24
2009.05 18
2009.15 13
2009.25 8
2009.36 4
2009.46 1
2009.56 0
2009.66 0
2009.77 0
2009.87 0
2009.97 0
2010.08 0
2010.18 0
2010.28 0
2010.38 0
2010.49 3
2010.59 7
2010.69 13
2010.79 19
2010.90 27
2011.00 34
2011.10 40
2011.21 45
2011.31 47
2011.41 46
2011.51 43
2011.62 37
2011.72 30
2011.82 22
2011.92 16
2012.03 12
2012.13 11
2012.23 12
2012.34 16
2012.44 21
2012.54 28
2012.64 35
2012.75 41
2012.85 47
2012.95 51
2013.06 54
2013.16 56
2013.26 56
2013.36 57
2013.47 57
2013.57 58
2013.67 60
2013.77 63
2013.88 66
2013.98 69
2014.08 73
2014.19 76
2014.29 78
2014.39 79
2014.49 80
2014.60 80
2014.70 79
2014.80 77
2014.91 75
2015.01 74
2015.11 75
2015.21 77
2015.32 80
2015.42 85
2015.52 89
2015.63 94
2015.73 98
2015.83 100
2015.93 101
2016.04 102
2016.14 101
2016.24 100
2016.35 98
2016.45 94
2016.55 90
2016.65 86
2016.76 81
2016.86 77
2016.96 74
2017.07 71
2017.17 69
2017.27 67
2017.37 63
2017.48 57
2017.58 50
2017.68 43
2017.79 35
2017.89 28
2017.99 24
2018.09 22
2018.20 22
2018.30 23
2018.40 25
2018.51 27
2018.61 29
2018.71 30
2018.81 30
2018.92 30
2019.02 31
2019.12 31
2019.23 32
2019.33 31
2019.43 29
2019.54 27
2019.64 24
2019.74 21
2019.84 18
2019.95 17
2020.05 18
2020.15 20
2020.26 25
2020.36 30
2020.46 35
2020.56 40
2020.67 45
2020.77 49
2020.87 55
2020.98 62
2021.08 72
2021.18 83
2021.29 94
2021.39 105
2021.49 114
2021.59 119
2021.70 119
2021.80 115
2021.90 108
2022.01 100
2022.11 91
2022.21 83
2022.32 77
2022.42 73
2022.52 71
2022.62 71
2022.73 71
2022.83 73
2022.93 75
2023.04 77
2023.14 79
2023.24 81
2023.35 82
2023.45 81
2023.55 80
2023.66 78
2023.76 75
2023.86 73
2023.96 70
2024.07 69
2024.17 67
2024.27 65
2024.38 64
2024.48 61
2024.58 59
2024.69 57
2024.79 56
2024.89 55
2024.99 55
2025.10 56
2025.20 58
2025.30 59
2025.41 60
2025.51 60
2025.61 59
2025.72 56
2025.82 53
2025.92 49
2026.03 46
2026.13 45
2026.23 44
2026.34 45
2026.44 48
2026.54 50
2026.64 52
2026.75 52
2026.85 50
2026.95 47
2027.06 42
2027.16 38
2027.26 35
2027.37 35
2027.47 37
2027.57 41
2027.68 46
2027.78 52
2027.88 57
2027.99 60
2028.09 61
2028.19 59
2028.29 56
2028.40 51
2028.50 46
2028.60 41
2028.71 37
2028.81 33
2028.91 31
2029.02 29
2029.12 29
2029.22 29
2029.33 29
2029.43 29
2029.53 29
2029.64 29
2029.74 28
2029.84 26
2029.95 24
2030.05 22
2030.15 19
2030.26 17
2030.36 15
2030.46 14
2030.57 13
2030.67 13
2030.77 15
2030.87 18
2030.98 22
2031.08 27
2031.18 33
2031.29 38
2031.39 43
2031.49 47
2031.60 50
2031.70 51
2031.80 51
2031.91 49
2032.01 46
2032.11 42
2032.22 38
2032.32 36
2032.42 36
2032.53 39
2032.63 44
2032.73 51
2032.84 58
2032.94 63
2033.04 66
2033.15 66
2033.25 65
2033.35 61
2033.46 57
2033.56 53
2033.66 49
2033.77 46
2033.87 45
2033.97 45
2034.08 46
2034.18 49
2034.28 52
2034.39 56
2034.49 60
2034.59 62
2034.70 62
2034.80 61
2034.90 58
2035.01 55
2035.11 52
2035.21 50
2035.32 49
2035.42 48
2035.52 48
2035.63 48
2035.73 48
2035.83 48
2035.94 49
2036.04 52
2036.14 56
2036.25 61
2036.35 66
2036.45 69
2036.56 70
2036.66 69
2036.76 64
2036.87 57
2036.97 48
2037.07 39
2037.18 29
2037.28 20
2037.38 13
2037.49 10
2037.59 9
2037.69 12
2037.80 18
2037.90 26
2038.00 35
2038.11 45
2038.21 53
2038.31 58
2038.42 62
2038.52 62
2038.62 61
2038.73 59
2038.83 55
2038.93 52
2039.04 48
2039.14 45
2039.25 42
2039.35 40
2039.45 38
2039.56 36
2039.66 35
2039.76 33
2039.87 31
2039.97 28
2040.07 25
2040.18 21
2040.28 18
2040.38 16
2040.49 14
2040.59 13
2040.69 12
2040.80 11
2040.90 11
2041.00 11
2041.11 12
2041.21 13
2041.31 15
2041.42 18
2041.52 22
2041.62 28
2041.73 35
2041.83 41
2041.94 48
2042.04 52
2042.14 54
2042.25 53
2042.35 48
2042.45 40
2042.56 32
2042.66 22
2042.76 14
2042.87 8
2042.97 5
2043.07 4
2043.18 5
2043.28 7
2043.38 9
2043.49 11
2043.59 12
2043.70 11
2043.80 8
2043.90 5
2044.01 1
2044.11 0
2044.21 0
2044.32 0
2044.42 0
2044.52 0
2044.63 0
2044.73 0
2044.83 0
2044.94 1
2045.04 4
2045.15 9
2045.25 15
2045.35 23
2045.46 31
2045.56 38
2045.66 44
2045.77 48
2045.87 49
2045.97 49
2046.08 47
2046.18 44
2046.29 41
2046.39 39
2046.49 38
2046.60 38
2046.70 40
2046.80 43
2046.91 49
2047.01 57
2047.11 65
2047.22 74
2047.32 82
2047.43 88
2047.53 91
2047.63 93
2047.74 94
2047.84 95
2047.94 97
2048.05 99
2048.15 103
2048.25 106
2048.36 109
2048.46 110
2048.57 108
2048.67 105
2048.77 100
2048.88 95
2048.98 89
2049.08 84
2049.19 81
2049.29 78
2049.40 76
2049.50 74
2049.60 72
2049.71 71
2049.81 70
2049.91 69
2050.02 70
2050.12 71
2050.22 74
2050.33 78
2050.43 81
2050.54 84
2050.64 86
2050.74 88
2050.85 90
2050.95 92
2051.05 94
2051.16 97
2051.26 99
2051.37 100
2051.47 99
2051.57 98
2051.68 95
2051.78 93
2051.88 92
2051.99 92
2052.09 93
2052.20 96
2052.30 97
2052.40 97
2052.51 94
2052.61 89
2052.71 81
2052.82 73
2052.92 64
2053.03 57
2053.13 51
2053.23 48
2053.34 48
2053.44 49
2053.55 52
2053.65 55
2053.75 60
2053.86 64
2053.96 68
2054.06 70
2054.17 70
2054.27 67
2054.38 63
2054.48 58
2054.58 52
2054.69 48
2054.79 46
2054.90 45
2055.00 46
2055.10 47
2055.21 46
2055.31 43
2055.41 38
2055.52 30
2055.62 21
2055.73 11
2055.83 1
2055.93 0
2056.04 0
2056.14 0
2056.25 0
2056.35 0
2056.45 0
2056.56 0
2056.66 0
2056.76 5
2056.87 11
2056.97 16
2057.08 21
2057.18 25
2057.28 29
2057.39 32
2057.49 37
2057.60 41
2057.70 46
2057.80 51
2057.91 55
2058.01 60
2058.12 64
2058.22 68
2058.32 70
2058.43 71
2058.53 71
2058.64 70
2058.74 67
2058.84 64
2058.95 60
2059.05 57
2059.15 53
2059.26 51
2059.36 48
2059.47 47
2059.57 46
2059.67 45
2059.78 44
2059.88 44
2059.99 45
2060.09 46
2060.19 47
2060.30 49
2060.40 50
2060.51 51
2060.61 51
2060.71 51
2060.82 51
2060.92 51
2061.03 52
2061.13 55
2061.23 60
2061.34 66
2061.44 73
2061.55 78
2061.65 82
2061.75 82
2061.86 79
2061.96 74
2062.07 66
2062.17 58
2062.27 52
2062.38 47
2062.48 46
2062.59 46
2062.69 47
2062.79 49
2062.90 48
2063.00 46
2063.11 41
2063.21 35
2063.31 29
2063.42 25
2063.52 23
2063.63 24
2063.73 28
2063.84 31
2063.94 35
2064.04 36
2064.15 35
2064.25 31
2064.36 25
2064.46 19
2064.56 13
2064.67 7
2064.77 3
2064.88 0
2064.98 0
2065.08 0
2065.19 0
2065.29 0
2065.40 0
2065.50 0
2065.60 0
2065.71 0
2065.81 0
2065.92 3
2066.02 7
2066.13 13
2066.23 19
2066.33 27
2066.44 36
2066.54 45
2066.65 53
2066.75 61
2066.85 66
2066.96 70
2067.06 71
2067.17 69
2067.27 65
2067.37 58
2067.48 51
2067.58 43
2067.69 34
2067.79 27
2067.90 21
2068.00 17
2068.10 14
2068.21 14
2068.31 15
2068.42 16
2068.52 18
2068.62 18
2068.73 18
2068.83 17
2068.94 17
2069.04 17
2069.15 17
2069.25 18
2069.35 19
2069.46 20
2069.56 21
2069.67 22
2069.77 23
2069.88 24
2069.98 28
2070.08 32
2070.19 36
2070.29 40
2070.40 42
2070.50 43
2070.61 42
2070.71 39
2070.81 35
2070.92 33
2071.02 31
2071.13 31
2071.23 32
2071.33 34
2071.44 36
2071.54 36
2071.65 35
2071.75 32
2071.86 28
2071.96 24
2072.06 18
2072.17 13
2072.27 9
2072.38 4
2072.48 1
2072.59 0
2072.69 0
2072.79 0
2072.90 0
2073.00 0
2073.11 0
2073.21 0
2073.32 0
2073.42 1
2073.52 5
2073.63 9
2073.73 15
2073.84 21
2073.94 29
2074.05 39
2074.15 48
2074.25 58
2074.36 66
2074.46 72
2074.57 75
2074.67 76
2074.78 75
2074.88 72
2074.99 69
2075.09 64
2075.19 60
2075.30 56
2075.40 52
2075.51 47
2075.61 42
2075.72 36
2075.82 30
2075.92 23
2076.03 16
2076.13 10
2076.24 6
2076.34 4
2076.45 4
2076.55 5
2076.66 6
2076.76 7
2076.86 6
2076.97 4
2077.07 2
2077.18 1
2077.28 1
2077.39 3
2077.49 7
2077.59 10
2077.70 13
2077.80 15
2077.91 15
2078.01 15
2078.12 16
2078.22 18
2078.33 22
2078.43 29
2078.53 37
2078.64 46
2078.74 54
2078.85 62
2078.95 69
2079.06 76
2079.16 83
2079.27 89
2079.37 94
2079.47 97
2079.58 96
2079.68 92
2079.79 84
2079.89 72
2080.00 58
2080.10 44
2080.21 30
2080.31 19
2080.42 11
2080.52 4
2080.62 0
2080.73 0
2080.83 0
2080.94 0
2081.04 0
2081.15 0
2081.25 0
2081.36 3
2081.46 8
2081.56 14
2081.67 18
2081.77 22
2081.88 24
2081.98 25
2082.09 25
2082.19 26
2082.30 28
2082.40 30
2082.51 32
2082.61 35
2082.71 37
2082.82 39
2082.92 39
2083.03 38
2083.13 37
2083.24 35
2083.34 32
2083.45 29
2083.55 26
2083.66 22
2083.76 16
2083.86 11
2083.97 4
2084.07 0
2084.18 0
2084.28 0
2084.39 0
2084.49 0
2084.60 0
2084.70 1
2084.81 7
2084.91 14
2085.01 20
2085.12 23
2085.22 25
2085.33 25
2085.43 25
2085.54 23
2085.64 21
2085.75 19
2085.85 17
2085.96 14
2086.06 9
2086.17 4
2086.27 0
2086.37 0
2086.48 0
2086.58 0
2086.69 4
2086.79 11
2086.90 19
2087.00 27
2087.11 34
2087.21 38
2087.32 41
2087.42 42
2087.53 43
2087.63 44
2087.74 44
2087.84 45
2087.94 44
2088.05 42
2088.15 38
2088.26 32
2088.36 23
2088.47 13
2088.57 4
2088.68 0
2088.78 0
2088.89 0
2088.99 0
2089.10 0
2089.20 0
2089.31 2
2089.41 11
2089.52 21
2089.62 30
2089.72 39
2089.83 45
2089.93 50
2090.04 52
2090.14 52
2090.25 50
2090.35 47
2090.46 45
2090.56 43
2090.67 43
2090.77 45
2090.88 48
2090.98 51
2091.09 54
2091.19 55
2091.30 54
2091.40 52
2091.51 48
2091.61 44
2091.71 41
2091.82 40
2091.92 40
2092.03 41
2092.13 44
2092.24 48
2092.34 53
2092.45 58
2092.55 62
2092.66 66
2092.76 70
2092.87 73
2092.97 75
2093.08 77
2093.18 78
2093.29 79
2093.39 80
2093.50 81
2093.60 81
2093.71 81
2093.81 82
2093.92 83
2094.02 86
2094.13 89
2094.23 93
2094.33 97
2094.44 100
2094.54 102
2094.65 102
2094.75 100
2094.86 96
2094.96 92
2095.07 88
2095.17 83
2095.28 79
2095.38 75
2095.49 70
2095.59 64
2095.70 57
2095.80 50
2095.91 43
2096.01 35
2096.12 27
2096.22 21
2096.33 17
2096.43 16
2096.54 18
2096.64 22
2096.75 28
2096.85 35
2096.96 40
2097.06 45
2097.17 48
2097.27 50
2097.38 52
2097.48 56
2097.59 62
2097.69 70
2097.80 79
2097.90 87
2098.01 93
2098.11 95
2098.22 94
2098.32 91
2098.43 87
2098.53 85
2098.64 84
2098.74 85
2098.85 87
2098.95 88
2099.06 88
2099.16 87
2099.26 84
2099.37 80
2099.47 75
2099.58 72
2099.68 70
2099.79 69
2099.89 69
2100.00 69
2100.10 69
2100.21 68
2100.31 66
2100.42 63
2100.52 59
2100.63 55
2100.73 51
2100.84 47
2100.94 44
2101.05 41
2101.15 40
2101.26 39
2101.36 39
2101.47 40
2101.57 42
2101.68 45
2101.78 49
2101.89 54
2101.99 60
2102.10 65
2102.20 69
2102.31 72
2102.41 74
2102.52 73
2102.62 71
2102.73 68
2102.84 64
2102.94 60
2103.05 56
2103.15 52
2103.26 49
2103.36 46
2103.47 44
2103.57 43
2103.68 42
2103.78 41
2103.89 42
2103.99 43
2104.10 43
2104.20 43
2104.31 43
2104.41 41
2104.52 38
2104.62 34
2104.73 31
2104.83 29
2104.94 28
2105.04 29
2105.15 31
2105.25 33
2105.36 35
2105.46 35
2105.57 35
2105.67 34
2105.78 33
2105.88 33
2105.99 35
2106.09 38
2106.20 42
2106.30 45
2106.41 48
2106.51 49
2106.62 48
2106.72 44
2106.83 39
2106.93 34
2107.04 28
2107.14 23
2107.25 18
2107.35 14
2107.46 11
2107.56 10
2107.67 10
2107.78 11
2107.88 14
2107.99 18
2108.09 23
2108.20 27
2108.30 31
2108.41 35
2108.51 37
2108.62 39
2108.72 41
2108.83 43
2108.93 45
2109.04 47
2109.14 49
2109.25 51
2109.35 53
2109.46 55
2109.56 57
2109.67 59
2109.77 60
2109.88 62
2109.98 64
2110.09 67
2110.19 71
2110.30 76
2110.41 81
2110.51 86
2110.62 90
2110.72 93
2110.83 94
2110.93 94
2111.04 91
2111.14 87
2111.25 83
2111.35 80
2111.46 77
2111.56 76
2111.67 75
2111.77 76
2111.88 76
2111.98 76
2112.09 76
2112.19 74
2112.30 72
2112.41 70
2112.51 67
2112.62 65
2112.72 63
2112.83 61
2112.93 60
2113.04 60
2113.14 60
2113.25 61
2113.35 62
2113.46 64
2113.56 66
2113.67 67
2113.77 68
2113.88 67
2113.98 65
2114.09 61
2114.20 56
2114.30 50
2114.41 45
2114.51 41
2114.62 40
2114.72 41
2114.83 45
2114.93 52
2115.04 60
2115.14 69
2115.25 77
2115.35 84
2115.46 88
2115.57 89
2115.67 86
2115.78 80
2115.88 71
2115.99 61
2116.09 51
2116.20 41
2116.30 32
2116.41 25
2116.51 19
2116.62 13
2116.72 9
2116.83 5
2116.94 3
2117.04 1
2117.15 0
2117.25 0
2117.36 0
2117.46 1
2117.57 3
2117.67 5
2117.78 8
2117.88 10
2117.99 13
2118.09 14
2118.20 15
2118.31 15
2118.41 13
2118.52 12
2118.62 11
2118.73 12
2118.83 15
2118.94 19
2119.04 25
2119.15 32
2119.25 37
2119.36 41
2119.47 42
2119.57 40
2119.68 36
2119.78 31
2119.89 25
2119.99 19
2120.10 13
2120.20 8
2120.31 4
2120.41 1
2120.52 0
2120.63 0
2120.73 0
2120.84 0
2120.94 0
2121.05 0
2121.15 0
2121.26 0
2121.36 0
2121.47 1
2121.58 7
2121.68 14
2121.79 23
2121.89 33
2122.00 44
2122.10 55
2122.21 63
2122.31 68
2122.42 70
2122.53 68
2122.63 63
2122.74 56
2122.84 49
2122.95 43
2123.05 38
2123.16 36
2123.26 35
2123.37 35
2123.47 35
2123.58 35
2123.69 34
2123.79 33
2123.90 32
2124.00 31
2124.11 31
2124.21 30
2124.32 29
2124.43 28
2124.53 27
2124.64 25
2124.74 24
2124.85 23
2124.95 23
2125.06 23
2125.16 25
2125.27 27
2125.38 30
2125.48 34
2125.59 37
2125.69 39
2125.80 40
2125.90 41
2126.01 40
2126.11 40
2126.22 40
2126.33 41
2126.43 41
2126.54 40
2126.64 39
2126.75 37
2126.85 33
2126.96 29
2127.07 25
2127.17 22
2127.28 18
2127.38 16
2127.49 13
2127.59 11
2127.70 7
2127.81 3
2127.91 0
2128.02 0
2128.12 0
2128.23 0
2128.33 0
2128.44 0
2128.55 0
2128.65 0
2128.76 2
2128.86 5
2128.97 8
2129.07 12
2129.18 16
2129.28 20
2129.39 24
2129.50 27
2129.60 30
2129.71 31
2129.81 31
2129.92 30
2130.02 28
2130.13 27
2130.24 26
2130.34 26
2130.45 28
2130.55 32
2130.66 37
2130.77 42
2130.87 47
2130.98 52
2131.08 55
2131.19 58
2131.29 59
2131.40 60
2131.51 61
2131.61 61
2131.72 60
2131.82 57
2131.93 53
2132.03 48
2132.14 43
2132.25 37
2132.35 34
2132.46 33
2132.56 35
2132.67 41
2132.77 48
2132.88 55
2132.99 62
2133.09 66
2133.20 66
2133.30 64
2133.41 60
2133.52 54
2133.62 48
2133.73 43
2133.83 40
2133.94 38
2134.04 39
2134.15 41
2134.26 44
2134.36 47
2134.47 50
2134.57 52
2134.68 52
2134.79 51
2134.89 49
2135.00 47
2135.10 44
2135.21 41
2135.31 39
2135.42 38
2135.53 37
2135.63 35
2135.74 33
2135.84 29
2135.95 24
2136.06 19
2136.16 14
2136.27 10
2136.37 9
2136.48 11
2136.59 15
2136.69 22
2136.80 31
2136.90 40
2137.01 47
2137.11 52
2137.22 54
2137.33 53
2137.43 52
2137.54 50
2137.64 51
2137.75 53
2137.86 59
2137.96 67
2138.07 76
2138.17 85
2138.28 92
2138.39 96
2138.49 97
2138.60 95
2138.70 91
2138.81 85
2138.92 79
2139.02 74
2139.13 69
2139.23 67
2139.34 67
2139.45 68
2139.55 71
2139.66 73
2139.76 75
2139.87 74
2139.97 72
2140.08 69
2140.19 64
2140.29 60
2140.40 57
2140.50 55
2140.61 56
2140.72 58
2140.82 62
2140.93 66
2141.03 71
2141.14 75
2141.25 78
2141.35 82
2141.46 84
2141.56 87
2141.67 89
2141.78 91
2141.88 93
2141.99 94
2142.09 93
2142.20 90
2142.31 86
2142.41 82
2142.52 76
2142.63 70
2142.73 65
2142.84 60
2142.94 55
2143.05 50
2143.16 45
2143.26 40
2143.37 36
2143.47 33
2143.58 32
2143.69 33
2143.79 35
2143.90 38
2144.00 41
2144.11 46
2144.22 50
2144.32 55
2144.43 61
2144.53 67
2144.64 74
2144.75 81
2144.85 88
2144.96 94
2145.06 98
2145.17 102
2145.28 103
2145.38 104
2145.49 102
2145.60 99
2145.70 96
2145.81 91
2145.91 85
2146.02 78
2146.13 70
2146.23 61
2146.34 52
2146.44 41
2146.55 31
2146.66 21
2146.76 12
2146.87 6
2146.97 2
2147.08 1
2147.19 3
2147.29 6
2147.40 11
2147.51 16
2147.61 22
2147.72 29
2147.82 36
2147.93 45
2148.04 54
2148.14 63
2148.25 72
2148.36 79
2148.46 86
2148.57 90
2148.67 93
2148.78 94
2148.89 92
2148.99 88
2149.10 82
2149.20 74
2149.31 65
2149.42 57
2149.52 49
2149.63 44
2149.74 41
2149.84 39
2149.95 40
2150.05 41
2150.16 43
2150.27 45
2150.37 48
2150.48 51
2150.59 54
2150.69 57
2150.80 61
2150.90 64
2151.01 66
2151.12 67
2151.22 67
2151.33 67
2151.44 68
2151.54 68
2151.65 69
2151.75 70
2151.86 71
2151.97 71
2152.07 69
2152.18 67
2152.29 64
2152.39 61
2152.50 60
2152.60 61
2152.71 63
2152.82 66
2152.92 70
2153.03 73
2153.14 75
2153.24 76
2153.35 77
2153.45 78
2153.56 79
2153.67 81
2153.77 83
2153.88 86
2153.99 89
2154.09 91
2154.20 91
2154.31 89
2154.41 85
2154.52 78
2154.62 69
2154.73 59
2154.84 48
2154.94 39
2155.05 31
2155.16 27
2155.26 25
2155.37 26
2155.48 28
2155.58 31
2155.69 33
2155.79 34
2155.90 34
2156.01 31
2156.11 27
2156.22 23
2156.33 17
2156.43 12
2156.54 7
2156.65 2
2156.75 0
2156.86 0
2156.96 0
2157.07 0
2157.18 0
2157.28 0
2157.39 0
2157.50 0
2157.60 2
2157.71 8
2157.82 14
2157.92 19
2158.03 22
2158.13 23
2158.24 22
2158.35 20
2158.45 17
2158.56 13
2158.67 11
2158.77 10
2158.88 10
2158.99 11
2159.09 14
2159.20 18
2159.31 22
2159.41 25
2159.52 27
2159.63 28
2159.73 28
2159.84 26
2159.94 24
2160.05 22
2160.16 19
2160.26 17
2160.37 14
2160.48 11
2160.58 8
2160.69 4
2160.80 0
2160.90 0
2161.01 0
2161.12 0
2161.22 0
2161.33 0
2161.44 0
2161.54 0
2161.65 4
2161.75 9
2161.86 12
2161.97 15
2162.07 18
2162.18 20
2162.29 24
2162.39 28
2162.50 32
2162.61 36
2162.71 38
2162.82 38
2162.93 37
2163.03 34
2163.14 30
2163.25 26
2163.35 23
2163.46 21
2163.57 21
2163.67 23
2163.78 26
2163.89 30
2163.99 33
2164.10 37
2164.21 39
2164.31 39
2164.42 38
2164.53 36
2164.63 33
2164.74 30
2164.84 27
2164.95 26
2165.06 26
2165.16 27
2165.27 29
2165.38 30
2165.48 31
2165.59 29
2165.70 26
2165.80 21
2165.91 15
2166.02 9
2166.12 4
2166.23 0
2166.34 0
2166.44 0
2166.55 0
2166.66 3
2166.76 8
2166.87 13
2166.98 19
2167.08 26
2167.19 31
2167.30 36
2167.40 39
2167.51 41
2167.62 42
2167.72 42
2167.83 41
2167.94 41
2168.04 41
2168.15 42
2168.26 44
2168.36 47
2168.47 51
2168.58 55
2168.68 60
2168.79 66
2168.90 74
2169.00 81
2169.11 88
2169.22 93
2169.32 96
2169.43 97
2169.54 95
2169.64 92
2169.75 88
2169.86 85
2169.96 84
2170.07 84
2170.18 85
2170.28 86
2170.39 88
2170.50 88
2170.60 88
2170.71 87
2170.82 85
2170.92 83
2171.03 80
2171.14 76
2171.24 69
2171.35 60
2171.46 50
2171.57 40
2171.67 31
2171.78 23
2171.89 18
2171.99 14
2172.10 12
2172.21 9
2172.31 6
2172.42 2
2172.53 0
2172.63 0
2172.74 0
2172.85 0
2172.95 0
2173.06 0
2173.17 0
2173.27 0
2173.38 7
2173.49 15
2173.59 24
2173.70 34
2173.81 45
2173.91 55
2174.02 65
2174.13 74
2174.23 81
2174.34 87
2174.45 90
2174.56 92
2174.66 92
2174.77 92
2174.88 91
2174.98 90
2175.09 88
2175.20 86
2175.30 84
2175.41 82
2175.52 80
2175.62 79
2175.73 79
2175.84 79
2175.94 81
2176.05 83
2176.16 86
2176.26 88
2176.37 89
2176.48 88
2176.59 87
2176.69 86
2176.80 84
2176.91 83
2177.01 84
2177.12 84
2177.23 86
2177.33 86
2177.44 87
2177.55 86
2177.65 85
2177.76 83
2177.87 81
2177.98 79
2178.08 75
2178.19 70
2178.30 64
2178.40 57
2178.51 50
2178.62 42
2178.72 36
2178.83 31
2178.94 26
2179.04 23
2179.15 20
2179.26 17
2179.37 15
2179.47 13
2179.58 11
2179.69 10
2179.79 8
2179.90 7
2180.01 6
2180.11 6
2180.22 7
2180.33 10
2180.43 14
2180.54 19
2180.65 24
2180.76 30
2180.86 35
2180.97 38
2181.08 38
2181.18 35
2181.29 29
2181.40 22
2181.50 15
2181.61 9
2181.72 5
2181.83 3
2181.93 3
2182.04 4
2182.15 5
2182.25 7
2182.36 7
2182.47 7
2182.57 5
2182.68 4
2182.79 4
2182.90 5
2183.00 7
2183.11 10
2183.22 13
2183.32 17
2183.43 20
2183.54 23
2183.65 26
2183.75 28
2183.86 30
2183.97 33
2184.07 35
2184.18 36
2184.29 37
2184.39 35
2184.50 32
2184.61 26
2184.72 19
2184.82 11
2184.93 2
2185.04 0
2185.14 0
2185.25 0
2185.36 0
2185.47 0
2185.57 0
2185.68 0
2185.79 0
2185.89 2
2186.00 9
2186.11 17
2186.22 25
2186.32 35
2186.43 44
2186.54 51
2186.64 56
2186.75 57
2186.86 55
2186.97 49
2187.07 42
2187.18 34
2187.29 27
2187.39 23
2187.50 22
2187.61 24
2187.72 29
2187.82 36
2187.93 45
2188.04 54
2188.14 62
2188.25 69
2188.36 73
2188.47 76
2188.57 76
2188.68 76
2188.79 77
2188.89 79
2189.00 85
2189.11 94
2189.22 105
2189.32 118
2189.43 130
2189.54 140
2189.64 146
2189.75 148
2189.86 146
2189.97 140
2190.07 133
2190.18 125
2190.29 118
2190.39 114
2190.50 112
2190.61 111
2190.72 112
2190.82 113
2190.93 114
2191.04 114
2191.15 112
2191.25 111
2191.36 109
2191.47 107
2191.57 106
2191.68 104
2191.79 102
2191.90 100
2192.00 98
2192.11 98
2192.22 99
2192.33 100
2192.43 103
2192.54 104
2192.65 103
2192.75 100
2192.86 95
2192.97 89
2193.08 82
2193.18 77
2193.29 76
2193.40 78
2193.51 83
2193.61 89
2193.72 96
2193.83 100
2193.93 100
2194.04 97
2194.15 90
2194.26 82
2194.36 73
2194.47 66
2194.58 61
2194.69 58
2194.79 56
2194.90 55
2195.01 53
2195.11 51
2195.22 50
2195.33 48
2195.44 46
2195.54 45
2195.65 42
2195.76 39
2195.87 34
2195.97 28
2196.08 22
2196.19 17
2196.30 15
2196.40 17
2196.51 23
2196.62 32
2196.73 44
2196.83 57
2196.94 69
2197.05 77
2197.15 81
2197.26 81
2197.37 76
2197.48 67
2197.58 57
2197.69 46
2197.80 36
2197.91 28
2198.01 22
2198.12 20
2198.23 20
2198.34 23
2198.44 28
2198.55 34
2198.66 40
2198.77 44
2198.87 48
2198.98 48
2199.09 46
2199.20 42
2199.30 36
2199.41 29
2199.52 22
2199.63 16
2199.73 13
2199.84 11
2199.95 11
2200.06 11
2200.16 12
2200.27 11
2200.38 8
2200.48 3
2200.59 0
2200.70 0
2200.81 0
2200.91 0
2201.02 0
2201.13 0
2201.24 0
2201.34 6
2201.45 13
2201.56 17
2201.67 19
2201.77 18
2201.88 15
2201.99 13
2202.10 11
2202.20 12
2202.31 16
2202.42 22
2202.53 29
2202.63 38
2202.74 46
2202.85 53
2202.96 59
2203.06 63
2203.17 66
2203.28 68
2203.39 70
2203.49 70
2203.60 69
2203.71 67
2203.82 65
2203.93 61
2204.03 58
2204.14 54
2204.25 50
2204.36 47
2204.46 45
2204.57 42
2204.68 39
2204.79 35
2204.89 30
2205.00 25
2205.11 21
2205.22 16
2205.32 14
2205.43 12
2205.54 13
2205.65 14
2205.75 16
2205.86 18
2205.97 19
2206.08 21
2206.18 21
2206.29 22
2206.40 23
2206.51 25
2206.61 28
2206.72 32
2206.83 38
2206.94 44
2207.05 52
2207.15 60
2207.26 67
2207.37 74
2207.48 79
2207.58 82
2207.69 84
2207.80 84
2207.91 84
2208.01 83
2208.12 83
2208.23 82
2208.34 80
2208.44 77
2208.55 72
2208.66 66
2208.77 58
2208.88 49
2208.98 41
2209.09 33
2209.20 26
2209.31 22
2209.41 20
2209.52 21
2209.63 23
2209.74 27
2209.84 32
2209.95 37
2210.06 42
2210.17 47
2210.28 52
2210.38 55
2210.49 58
2210.60 58
2210.71 57
2210.81 54
2210.92 50
2211.03 45
2211.14 39
2211.24 33
2211.35 28
2211.46 23
2211.57 18
2211.68 14
2211.78 11
2211.89 9
2212.00 8
2212.11 9
2212.21 12
2212.32 14
2212.43 17
2212.54 20
2212.65 21
2212.75 23
2212.86 25
2212.97 27
2213.08 30
2213.18 34
2213.29 37
2213.40 40
2213.51 41
2213.62 42
2213.72 42
2213.83 42
2213.94 42
2214.05 45
2214.15 48
2214.26 53
2214.37 59
2214.48 65
2214.59 71
2214.69 77
2214.80 81
2214.91 84
2215.02 86
2215.12 86
2215.23 85
2215.34 83
2215.45 79
2215.56 75
2215.66 70
2215.77 64
2215.88 58
2215.99 53
2216.09 47
2216.20 42
2216.31 38
2216.42 34
2216.53 31
2216.63 27
2216.74 23
2216.85 18
2216.96 13
2217.07 6
2217.17 0
2217.28 0
2217.39 0
2217.50 0
2217.61 0
2217.71 0
2217.82 5
2217.93 13
2218.04 20
2218.14 27
2218.25 33
2218.36 38
2218.47 42
2218.58 46
2218.68 49
2218.79 51
2218.90 54
2219.01 56
2219.12 59
2219.22 63
2219.33 67
2219.44 70
2219.55 73
2219.66 74
2219.76 73
2219.87 69
2219.98 63
2220.09 56
2220.20 49
2220.30 43
2220.41 40
2220.52 40
2220.63 43
2220.73 47
2220.84 51
2220.95 54
2221.06 54
2221.17 52
2221.27 48
2221.38 42
2221.49 35
2221.60 29
2221.71 25
2221.81 23
2221.92 24
2222.03 27
2222.14 32
2222.25 38
2222.35 45
2222.46 52
2222.57 58
2222.68 63
2222.79 67
2222.89 70
2223.00 71
2223.11 71
2223.22 69
2223.33 67
2223.43 64
2223.54 61
2223.65 58
2223.76 56
2223.87 56
2223.97 56
2224.08 57
2224.19 59
2224.30 61
2224.41 62
2224.52 63
2224.62 62
2224.73 60
2224.84 56
2224.95 50
2225.06 45
2225.16 40
2225.27 37
2225.38 35
2225.49 34
2225.60 35
2225.70 35
2225.81 35
2225.92 34
2226.03 33
2226.14 31
2226.24 30
2226.35 29
2226.46 29
2226.57 29
2226.68 29
2226.78 29
2226.89 29
2227.00 29
2227.11 29
2227.22 30
2227.33 31
2227.43 33
2227.54 36
2227.65 40
2227.76 43
2227.87 46
2227.97 48
2228.08 47
2228.19 45
2228.30 40
2228.41 34
2228.51 27
2228.62 21
2228.73 16
2228.84 14
2228.95 13
2229.06 14
2229.16 16
2229.27 18
2229.38 20
2229.49 21
2229.60 22
2229.70 22
2229.81 22
2229.92 22
2230.03 23
2230.14 24
2230.25 26
2230.35 29
2230.46 31
2230.57 35
2230.68 38
2230.79 43
2230.89 47
2231.00 52
2231.11 57
2231.22 60
2231.33 62
2231.44 62
2231.54 59
2231.65 54
2231.76 48
2231.87 40
2231.98 31
2232.09 22
2232.19 13
2232.30 6
2232.41 0
2232.52 0
2232.63 0
2232.73 0
2232.84 0
2232.95 6
2233.06 14
2233.17 23
2233.28 33
2233.38 41
2233.49 49
2233.60 54
2233.71 57
2233.82 58
2233.93 57
2234.03 55
2234.14 52
2234.25 47
2234.36 42
2234.47 36
2234.58 30
2234.68 24
2234.79 19
2234.90 15
2235.01 12
2235.12 10
2235.23 10
2235.33 12
2235.44 15
2235.55 19
2235.66 25
2235.77 31
2235.87 38
2235.98 45
2236.09 50
2236.20 53
2236.31 54
2236.42 53
2236.52 50
2236.63 45
2236.74 40
2236.85 35
2236.96 29
2237.07 24
2237.18 19
2237.28 14
2237.39 9
2237.50 4
2237.61 0
2237.72 0
2237.83 0
2237.93 0
2238.04 0
2238.15 0
2238.26 0
2238.37 0
2238.48 0
2238.58 7
2238.69 13
2238.80 18
2238.91 23
2239.02 27
2239.13 29
2239.23 31
2239.34 33
2239.45 35
2239.56 37
2239.67 39
2239.78 41
2239.88 42
2239.99 43
2240.10 44
2240.21 44
2240.32 44
2240.43 42
2240.54 40
2240.64 37
2240.75 35
2240.86 33
2240.97 33
2241.08 33
2241.19 34
2241.29 35
2241.40 35
2241.51 34
2241.62 32
2241.73 29
2241.84 26
2241.95 24
2242.05 23
2242.16 24
2242.27 26
2242.38 29
2242.49 32
2242.60 34
2242.70 35
2242.81 34
2242.92 33
2243.03 32
2243.14 31
2243.25 31
2243.36 32
2243.46 33
2243.57 34
2243.68 34
2243.79 34
2243.90 33
2244.01 32
2244.12 33
2244.22 34
2244.33 37
2244.44 42
2244.55 47
2244.66 51
2244.77 56
2244.88 60
2244.98 63
2245.09 65
2245.20 66
2245.31 65
2245.42 62
2245.53 55
2245.64 46
2245.74 34
2245.85 23
2245.96 12
2246.07 5
2246.18 0
2246.29 0
2246.40 0
2246.50 2
2246.61 3
2246.72 3
2246.83 2
2246.94 1
2247.05 1
2247.16 2
2247.26 5
2247.37 8
2247.48 11
2247.59 13
2247.70 15
2247.81 17
2247.92 20
2248.02 24
2248.13 30
2248.24 36
2248.35 43
2248.46 48
2248.57 51
2248.68 52
2248.78 50
2248.89 47
2249.00 44
2249.11 42
2249.22 40
2249.33 38
2249.44 36
2249.55 33
2249.65 29
2249.76 25
2249.87 19
2249.98 15
2250.09 11
2250.20 8
2250.31 6
2250.41 4
2250.52 3
2250.63 2
2250.74 0
2250.85 0
2250.96 0
2251.07 0
2251.18 0
2251.28 0
2251.39 0
2251.50 4
2251.61 18
2251.72 36
2251.83 53
2251.94 69
2252.05 82
2252.15 89
2252.26 91
2252.37 88
2252.48 83
2252.59 75
2252.70 67
2252.81 59
2252.91 53
2253.02 49
2253.13 46
2253.24 45
2253.35 44
2253.46 42
2253.57 40
2253.68 37
2253.78 32
2253.89 27
2254.00 22
2254.11 17
2254.22 14
2254.33 12
2254.44 12
2254.55 13
2254.66 15
2254.76 17
2254.87 20
2254.98 22
2255.09 25
2255.20 28
2255.31 31
2255.42 34
2255.53 35
2255.63 35
2255.74 32
2255.85 29
2255.96 25
2256.07 21
2256.18 18
2256.29 16
2256.40 15
2256.50 13
2256.61 11
2256.72 7
2256.83 2
2256.94 0
2257.05 0
2257.16 0
2257.27 0
2257.38 0
2257.48 0
2257.59 0
2257.70 1
2257.81 8
2257.92 15
2258.03 22
2258.14 29
2258.25 35
2258.36 40
2258.46 45
2258.57 50
2258.68 54
2258.79 57
2258.90 59
2259.01 59
2259.12 58
2259.23 54
2259.34 50
2259.44 45
2259.55 40
2259.66 37
2259.77 36
2259.88 38
2259.99 44
2260.10 52
2260.21 62
2260.32 73
2260.42 82
2260.53 90
2260.64 94
2260.75 95
2260.86 94
2260.97 92
2261.08 90
2261.19 89
2261.30 90
2261.40 93
2261.51 98
2261.62 104
2261.73 110
2261.84 114
2261.95 117
2262.06 118
2262.17 117
2262.28 114
2262.39 111
2262.49 107
2262.60 105
2262.71 104
2262.82 104
2262.93 107
2263.04 111
2263.15 115
2263.26 119
2263.37 120
2263.48 118
2263.58 113
2263.69 105
2263.80 95
2263.91 84
2264.02 72
2264.13 62
2264.24 54
2264.35 47
2264.46 44
2264.57 44
2264.67 48
2264.78 54
2264.89 62
2265.00 71
2265.11 79
2265.22 87
2265.33 91
2265.44 93
2265.55 91
2265.66 86
2265.76 80
2265.87 72
2265.98 65
2266.09 61
2266.20 60
2266.31 63
2266.42 70
2266.53 80
2266.64 92
2266.75 103
2266.86 111
2266.96 115
2267.07 114
2267.18 110
2267.29 102
2267.40 93
2267.51 84
2267.62 76
2267.73 69
2267.84 64
2267.95 60
2268.06 55
2268.16 50
2268.27 45
2268.38 40
2268.49 35
2268.60 32
2268.71 30
2268.82 30
2268.93 31
2269.04 31
2269.15 30
2269.26 27
2269.36 23
2269.47 19
2269.58 17
2269.69 17
2269.80 20
2269.91 27
2270.02 37
2270.13 46
2270.24 54
2270.35 60
2270.46 62
2270.57 62
2270.67 59
2270.78 57
2270.89 54
2271.00 53
2271.11 53
2271.22 53
2271.33 53
2271.44 52
2271.55 52
2271.66 52
2271.77 52
2271.88 52
2271.98 54
2272.09 57
2272.20 60
2272.31 64
2272.42 67
2272.53 71
2272.64 74
2272.75 78
2272.86 82
2272.97 87
2273.08 92
2273.19 96
2273.30 100
2273.40 103
2273.51 105
2273.62 105
2273.73 104
2273.84 102
2273.95 100
2274.06 98
2274.17 96
2274.28 96
2274.39 97
2274.50 100
2274.61 104
2274.72 111
2274.82 117
2274.93 124
2275.04 129
2275.15 132
2275.26 132
2275.37 129
2275.48 123
2275.59 116
2275.70 108
2275.81 100
2275.92 93
2276.03 88
2276.14 84
2276.25 81
2276.36 79
2276.46 78
2276.57 77
2276.68 76
2276.79 75
2276.90 74
2277.01 72
2277.12 70
2277.23 68
2277.34 65
2277.45 63
2277.56 62
2277.67 62
2277.78 64
2277.89 67
2277.99 71
2278.10 77
2278.21 82
2278.32 87
2278.43 91
2278.54 93
2278.65 93
2278.76 90
2278.87 85
2278.98 80
2279.09 75
2279.20 70
2279.31 67
2279.42 65
2279.53 64
2279.64 64
2279.74 65
2279.85 65
2279.96 65
2280.07 64
2280.18 63
2280.29 62
2280.40 60
2280.51 59
2280.62 57
2280.73 57
2280.84 58
2280.95 60
2281.06 62
2281.17 64
2281.28 66
2281.39 64
2281.50 60
2281.60 52
2281.71 42
2281.82 32
2281.93 23
2282.04 18
2282.15 16
2282.26 19
2282.37 25
2282.48 34
2282.59 42
2282.70 48
2282.81 52
2282.92 53
2283.03 52
2283.14 49
2283.25 46
2283.36 43
2283.47 41
2283.57 39
2283.68 38
2283.79 38
2283.90 36
2284.01 35
2284.12 32
2284.23 29
2284.34 26
2284.45 23
2284.56 22
2284.67 24
2284.78 29
2284.89 37
2285.00 47
2285.11 59
2285.22 70
2285.33 80
2285.44 86
2285.55 88
2285.66 87
2285.77 83
2285.87 77
2285.98 70
2286.09 63
2286.20 56
2286.31 50
2286.42 44
2286.53 38
2286.64 34
2286.75 31
2286.86 30
2286.97 30
2287.08 32
2287.19 35
2287.30 39
2287.41 44
2287.52 49
2287.63 54
2287.74 56
2287.85 56
2287.96 54
2288.07 50
2288.18 45
2288.29 39
2288.39 34
2288.50 29
2288.61 25
2288.72 21
2288.83 17
2288.94 14
2289.05 10
2289.16 8
2289.27 7
2289.38 7
2289.49 9
2289.60 12
2289.71 15
2289.82 18
2289.93 19
2290.04 19
2290.15 19
2290.26 17
2290.37 16
2290.48 15
2290.59 15
2290.70 16
2290.81 18
2290.92 20
2291.03 22
2291.14 22
2291.25 22
2291.35 22
2291.46 21
2291.57 21
2291.68 21
2291.79 23
2291.90 26
2292.01 31
2292.12 37
2292.23 44
2292.34 50
2292.45 55
2292.56 57
2292.67 57
2292.78 54
2292.89 49
2293.00 43
2293.11 37
2293.22 32
2293.33 29
2293.44 26
2293.55 24
2293.66 24
2293.77 24
2293.88 26
2293.99 29
2294.10 33
2294.21 39
2294.32 46
2294.43 53
2294.54 60
2294.65 66
2294.76 71
2294.87 75
2294.98 77
2295.08 77
2295.19 75
2295.30 72
2295.41 68
2295.52 64
2295.63 61
2295.74 58
2295.85 56
2295.96 54
2296.07 52
2296.18 49
2296.29 46
2296.40 43
2296.51 40
2296.62 39
2296.73 39
2296.84 40
2296.95 41
2297.06 41
2297.17 40
2297.28 37
2297.39 33
2297.50 28
2297.61 25
2297.72 24
2297.83 27
2297.94 31
2298.05 38
2298.16 45
2298.27 52
2298.38 57
2298.49 60
2298.60 62
2298.71 62
2298.82 60
2298.93 57
2299.04 53
2299.15 47
2299.26 41
2299.37 35
2299.48 29
2299.59 23
2299.70 18
2299.81 13
2299.92 10
2300.03 7
2300.14 5
2300.25 3
2300.36 1
2300.47 0
2300.58 0
2300.69 0
2300.80 2
2300.91 4
2301.02 8
2301.13 11
2301.24 15
2301.35 19
2301.46 21
2301.57 24
2301.68 25
2301.78 27
2301.89 28
2302.00 30
2302.11 31
2302.22 31
2302.33 31
2302.44 29
2302.55 26
2302.66 22
2302.77 19
2302.88 17
2302.99 16
2303.10 16
2303.21 17
2303.32 18
2303.43 18
2303.54 15
2303.65 11
2303.76 5
2303.87 0
2303.98 0
2304.09 0
2304.20 0
2304.31 0
2304.42 0
2304.53 0
2304.64 0
2304.75 4
2304.86 12
2304.97 19
2305.08 26
2305.19 33
2305.30 39
2305.41 43
2305.52 46
2305.63 48
2305.74 49
2305.85 50
2305.96 51
2306.07 52
2306.18 53
2306.29 53
2306.40 52
2306.51 50
2306.62 46
2306.73 43
2306.84 41
2306.95 41
2307.06 43
2307.17 46
2307.28 51
2307.39 55
2307.50 57
2307.61 57
2307.72 54
2307.83 49
2307.94 43
2308.05 36
2308.16 29
2308.27 23
2308.38 18
2308.49 14
2308.60 11
2308.71 10
2308.83 10
2308.94 11
2309.05 14
2309.16 18
2309.27 23
2309.38 27
2309.49 31
2309.60 34
2309.71 36
2309.82 35
2309.93 33
2310.04 29
2310.15 24
2310.26 19
2310.37 14
2310.48 10
2310.59 8
2310.70 8
2310.81 10
2310.92 13
2311.03 16
2311.14 19
2311.25 21
2311.36 21
2311.47 19
2311.58 16
2311.69 12
2311.80 7
2311.91 4
2312.02 1
2312.13 1
2312.24 2
2312.35 6
2312.46 11
2312.57 17
2312.68 23
2312.79 27
2312.90 29
2313.01 29
2313.12 28
2313.23 26
2313.34 24
2313.45 24
2313.56 26
2313.67 29
2313.78 33
2313.89 38
2314.00 41
2314.11 42
2314.22 41
2314.33 39
2314.44 37
2314.55 35
2314.66 35
2314.77 37
2314.88 40
2314.99 44
2315.10 48
2315.21 52
2315.32 56
2315.43 59
2315.55 61
2315.66 64
2315.77 65
2315.88 65
2315.99 64
2316.10 59
2316.21 52
2316.32 43
2316.43 33
2316.54 23
2316.65 13
2316.76 5
2316.87 0
2316.98 0
2317.09 0
2317.20 0
2317.31 0
2317.42 0
2317.53 0
2317.64 0
2317.75 0
2317.86 3
2317.97 10
2318.08 18
2318.19 26
2318.30 36
2318.41 45
2318.52 55
2318.63 64
2318.74 72
2318.85 79
2318.96 84
2319.07 87
2319.18 89
2319.30 90
2319.41 91
2319.52 91
2319.63 92
2319.74 92
2319.85 92
2319.96 91
2320.07 90
2320.18 88
2320.29 85
2320.40 82
2320.51 79
2320.62 76
2320.73 76
2320.84 77
2320.95 81
2321.06 85
2321.17 89
2321.28 93
2321.39 95
2321.50 95
2321.61 94
2321.72 93
2321.83 93
2321.94 93
2322.05 93
2322.16 94
2322.28 94
2322.39 94
2322.50 92
2322.61 89
2322.72 86
2322.83 82
2322.94 78
2323.05 75
2323.16 72
2323.27 70
2323.38 69
2323.49 70
2323.60 72
2323.71 75
2323.82 79
2323.93 83
2324.04 86
2324.15 86
2324.26 85
2324.37 82
2324.48 78
2324.59 74
2324.70 70
2324.82 68
2324.93 68
2325.04 68
2325.15 68
2325.26 69
2325.37 70
2325.48 71
2325.59 74
2325.70 79
2325.81 85
2325.92 93
2326.03 100
2326.14 107
2326.25 111
2326.36 112
2326.47 110
2326.58 105
2326.69 99
2326.80 92
2326.91 85
2327.02 78
2327.14 72
2327.25 67
2327.36 64
2327.47 62
2327.58 61
2327.69 62
2327.80 64
2327.91 65
2328.02 67
2328.13 69
2328.24 71
2328.35 72
2328.46 73
2328.57 74
2328.68 73
2328.79 72
2328.90 70
2329.01 68
2329.13 67
2329.24 65
2329.35 64
2329.46 63
2329.57 62
2329.68 60
2329.79 57
2329.90 53
2330.01 48
2330.12 43
2330.23 38
2330.34 34
2330.45 33
2330.56 33
2330.67 36
2330.78 40
2330.89 44
2331.01 46
2331.12 45
2331.23 39
2331.34 30
2331.45 18
2331.56 5
2331.67 0
2331.78 0
2331.89 0
2332.00 0
2332.11 0
2332.22 0
2332.33 0
2332.44 0
2332.55 6
2332.66 16
2332.78 26
2332.89 37
2333.00 47
2333.11 57
2333.22 66
2333.33 75
2333.44 84
2333.55 91
2333.66 96
2333.77 100
2333.88 104
2333.99 106
2334.10 107
2334.21 108
2334.32 107
2334.44 106
2334.55 102
2334.66 98
2334.77 93
2334.88 88
2334.99 84
2335.10 81
2335.21 81
2335.32 82
2335.43 84
2335.54 87
2335.65 88
2335.76 88
2335.87 85
2335.99 80
2336.10 72
2336.21 62
2336.32 50
2336.43 39
2336.54 30
2336.65 25
2336.76 25
2336.87 31
2336.98 41
2337.09 54
2337.20 67
2337.31 77
2337.43 82
2337.54 83
2337.65 80
2337.76 75
2337.87 68
2337.98 63
2338.09 60
2338.20 61
2338.31 64
2338.42 70
2338.53 78
2338.64 87
2338.75 95
2338.87 102
2338.98 108
2339.09 110
2339.20 110
2339.31 107
2339.42 101
2339.53 93
2339.64 84
2339.75 75
2339.86 67
2339.97 61
2340.08 56
2340.20 53
2340.31 51
2340.42 50
2340.53 48
2340.64 46
2340.75 45
2340.86 44
2340.97 45
2341.08 49
2341.19 55
2341.30 62
2341.41 71
2341.53 78
2341.64 82
2341.75 82
2341.86 79
2341.97 74
2342.08 68
2342.19 63
2342.30 60
2342.41 58
2342.52 59
2342.63 59
2342.75 59
2342.86 57
2342.97 54
2343.08 51
2343.19 49
2343.30 50
2343.41 55
2343.52 65
2343.63 77
2343.74 91
2343.85 105
2343.97 116
2344.08 124
2344.19 128
2344.30 128
2344.41 125
2344.52 121
2344.63 116
2344.74 112
2344.85 109
2344.96 108
2345.07 108
2345.19 109
2345.30 109
2345.41 109
2345.52 109
2345.63 108
2345.74 108
2345.85 109
2345.96 112
2346.07 116
2346.18 123
2346.30 131
2346.41 139
2346.52 146
2346.63 151
2346.74 153
2346.85 151
2346.96 147
2347.07 140
2347.18 133
2347.29 125
2347.41 119
2347.52 113
2347.63 109
2347.74 104
2347.85 98
2347.96 91
2348.07 84
2348.18 77
2348.29 70
2348.40 64
2348.52 60
2348.63 56
2348.74 53
2348.85 50
2348.96 47
2349.07 43
2349.18 40
2349.29 37
2349.40 34
2349.51 31
2349.63 28
2349.74 25
2349.85 22
2349.96 19
2350.07 17
2350.18 16
2350.29 15
2350.40 16
2350.51 16
2350.63 18
2350.74 18
2350.85 19
2350.96 19
2351.07 20
2351.18 22
2351.29 24
2351.40 26
2351.51 29
2351.63 30
2351.74 31
2351.85 30
2351.96 27
2352.07 22
2352.18 16
2352.29 11
2352.40 8
2352.51 7
2352.63 9
2352.74 16
2352.85 26
2352.96 40
2353.07 55
2353.18 71
2353.29 87
2353.40 101
2353.51 113
2353.63 120
2353.74 123
2353.85 121
2353.96 114
2354.07 105
2354.18 93
2354.29 82
2354.40 73
2354.51 66
2354.63 63
2354.74 63
2354.85 66
2354.96 71
2355.07 77
2355.18 83
2355.29 89
2355.40 94
2355.52 98
2355.63 102
2355.74 105
2355.85 108
2355.96 112
2356.07 114
2356.18 116
2356.29 116
2356.40 115
2356.52 111
2356.63 105
2356.74 98
2356.85 91
2356.96 84
2357.07 78
2357.18 74
2357.29 72
2357.41 74
2357.52 77
2357.63 82
2357.74 88
2357.85 93
2357.96 97
2358.07 99
2358.18 99
2358.30 97
2358.41 94
2358.52 91
2358.63 90
2358.74 89
2358.85 90
2358.96 92
2359.07 92
2359.19 91
2359.30 88
2359.41 83
2359.52 77
2359.63 71
2359.74 67
2359.85 65
2359.97 66
2360.08 69
2360.19 73
2360.30 78
2360.41 81
2360.52 83
2360.63 82
2360.74 81
2360.86 79
2360.97 78
2361.08 79
2361.19 82
2361.30 87
2361.41 92
2361.52 97
2361.64 100
2361.75 102
2361.86 102
2361.97 102
2362.08 101
2362.19 102
2362.30 103
2362.41 106
2362.53 109
2362.64 113
2362.75 118
2362.86 122
2362.97 126
2363.08 130
2363.19 132
2363.31 133
2363.42 132
2363.53 129
2363.64 123
2363.75 116
2363.86 109
2363.97 103
2364.09 98
2364.20 95
2364.31 94
2364.42 95
2364.53 96
2364.64 97
2364.75 97
2364.87 95
2364.98 92
2365.09 87
2365.20 83
2365.31 78
2365.42 75
2365.53 72
2365.65 70
2365.76 69
2365.87 68
2365.98 67
2366.09 66
2366.20 64
2366.31 62
2366.43 59
2366.54 55
2366.65 50
2366.76 44
2366.87 38
2366.98 33
2367.09 30
2367.21 29
2367.32 31
2367.43 34
2367.54 38
2367.65 41
2367.76 43
2367.87 43
2367.99 41
2368.10 39
2368.21 36
2368.32 35
2368.43 36
2368.54 38
2368.65 42
2368.77 46
2368.88 49
2368.99 50
2369.10 49
2369.21 46
2369.32 41
2369.44 36
2369.55 31
2369.66 29
2369.77 29
2369.88 30
2369.99 33
2370.10 36
2370.22 38
2370.33 39
2370.44 38
2370.55 34
2370.66 29
2370.77 22
2370.89 14
2371.00 6
2371.11 0
2371.22 0
2371.33 0
2371.44 0
2371.55 1
2371.67 10
2371.78 19
2371.89 27
2372.00 33
2372.11 36
2372.22 35
2372.34 31
2372.45 26
2372.56 19
2372.67 11
2372.78 4
2372.89 0
2373.01 0
2373.12 0
2373.23 0
2373.34 0
2373.45 0
2373.56 0
2373.68 0
2373.79 3
2373.90 9
2374.01 14
2374.12 18
2374.23 20
2374.34 21
2374.46 22
2374.57 22
2374.68 22
2374.79 22
2374.90 24
2375.01 27
2375.13 30
2375.24 35
2375.35 41
2375.46 47
2375.57 53
2375.68 58
2375.80 63
2375.91 67
2376.02 71
2376.13 76
2376.24 81
2376.35 87
2376.47 92
2376.58 95
2376.69 95
2376.80 93
2376.91 89
2377.03 84
2377.14 80
2377.25 77
2377.36 76
2377.47 76
2377.58 77
2377.70 76
2377.81 74
2377.92 70
2378.03 65
2378.14 60
2378.25 56
2378.37 55
2378.48 57
2378.59 60
2378.70 64
2378.81 66
2378.92 67
2379.04 64
2379.15 58
2379.26 50
2379.37 42
2379.48 36
2379.59 33
2379.71 33
2379.82 37
2379.93 43
2380.04 50
2380.15 57
2380.27 64
2380.38 71
2380.49 77
2380.60 83
2380.71 90
2380.82 98
2380.94 106
2381.05 113
2381.16 120
2381.27 124
2381.38 126
2381.50 126
2381.61 123
2381.72 119
2381.83 114
2381.94 110
2382.05 106
2382.17 103
2382.28 102
2382.39 100
2382.50 98
2382.61 94
2382.73 90
2382.84 84
2382.95 77
2383.06 71
2383.17 65
2383.28 62
2383.40 61
2383.51 63
2383.62 66
2383.73 71
2383.84 75
2383.96 77
2384.07 78
2384.18 76
2384.29 73
2384.40 68
2384.52 63
2384.63 58
2384.74 54
2384.85 52
2384.96 50
2385.07 48
2385.19 47
2385.30 47
2385.41 47
2385.52 48
2385.63 49
2385.75 51
2385.86 53
2385.97 55
2386.08 56
2386.19 58
2386.31 59
2386.42 61
2386.53 63
2386.64 65
2386.75 67
2386.87 69
2386.98 71
2387.09 72
2387.20 72
2387.31 72
2387.42 72
2387.54 71
2387.65 71
2387.76 70
2387.87 69
2387.98 66
2388.10 63
2388.21 60
2388.32 57
2388.43 55
2388.54 54
2388.66 55
2388.77 57
2388.88 61
2388.99 65
2389.10 70
2389.22 74
2389.33 76
2389.44 77
2389.55 77
2389.66 74
2389.78 69
2389.89 63
2390.00 56
2390.11 50
2390.22 43
2390.34 38
2390.45 33
2390.56 28
2390.67 24
2390.78 20
2390.90 18
2391.01 16
2391.12 15
2391.23 15
2391.34 16
2391.46 19
2391.57 22
2391.68 27
2391.79 32
2391.90 38
2392.02 45
2392.13 53
2392.24 60
2392.35 67
2392.47 71
2392.58 74
2392.69 75
2392.80 75
2392.91 74
2393.03 72
2393.14 71
2393.25 69
2393.36 67
2393.47 64
2393.59 60
2393.70 55
2393.81 49
2393.92 43
2394.03 39
2394.15 37
2394.26 39
2394.37 42
2394.48 48
2394.59 54
2394.71 60
2394.82 63
2394.93 65
2395.04 63
2395.16 60
2395.27 57
2395.38 54
2395.49 54
2395.60 55
2395.72 60
2395.83 66
2395.94 72
2396.05 78
2396.16 82
2396.28 84
2396.39 84
2396.50 83
2396.61 80
2396.73 78
2396.84 75
2396.95 73
2397.06 73
2397.17 73
2397.29 75
2397.40 78
2397.51 80
2397.62 82
2397.74 81
2397.85 79
2397.96 75
2398.07 69
2398.18 61
2398.30 54
2398.41 47
2398.52 41
2398.63 37
2398.75 35
2398.86 35
2398.97 36
2399.08 39
2399.19 41
2399.31 43
2399.42 44
2399.53 44
2399.64 42
2399.76 39
2399.87 34
2399.98 29
2400.09 25
2400.20 21
2400.32 20
2400.43 20
2400.54 22
2400.65 24
2400.77 27
2400.88 29
2400.99 30
2401.10 31
2401.21 31
2401.33 30
2401.44 31
2401.55 32
2401.66 35
2401.78 38
2401.89 43
2402.00 47
2402.11 52
2402.22 55
2402.34 58
2402.45 60
2402.56 62
2402.67 64
2402.79 65
2402.90 66
2403.01 66
2403.12 65
2403.24 64
2403.35 64
2403.46 64
2403.57 67
2403.69 71
2403.80 78
2403.91 85
2404.02 93
2404.13 100
2404.25 106
2404.36 110
2404.47 114
2404.58 116
2404.70 119
2404.81 123
2404.92 127
2405.03 131
2405.15 134
2405.26 136
2405.37 134
2405.48 130
2405.59 124
2405.71 116
2405.82 107
2405.93 99
2406.04 92
2406.16 87
2406.27 82
2406.38 79
2406.49 75
2406.61 70
2406.72 62
2406.83 53
2406.94 41
2407.06 29
2407.17 18
2407.28 8
2407.39 0
2407.51 0
2407.62 0
2407.73 0
2407.84 0
2407.96 5
2408.07 12
2408.18 19
2408.29 26
2408.41 34
2408.52 41
2408.63 47
2408.74 51
2408.85 52
2408.97 51
2409.08 49
2409.19 47
2409.30 44
2409.42 41
2409.53 38
2409.64 36
2409.75 33
2409.87 31
2409.98 28
2410.09 25
2410.20 22
2410.32 20
2410.43 19
2410.54 19
2410.65 22
2410.77 26
2410.88 33
2410.99 42
2411.10 50
2411.22 58
2411.33 64
2411.44 67
2411.55 66
2411.67 62
2411.78 56
2411.89 48
2412.00 40
2412.12 32
2412.23 25
2412.34 19
2412.45 16
2412.57 14
2412.68 14
2412.79 16
2412.90 19
2413.02 21
2413.13 23
2413.24 23
2413.36 23
2413.47 22
2413.58 21
2413.69 21
2413.81 22
2413.92 23
2414.03 26
2414.14 28
2414.26 31
2414.37 32
2414.48 33
2414.59 34
2414.71 36
2414.82 38
2414.93 42
2415.04 47
2415.16 53
2415.27 59
2415.38 63
2415.49 66
2415.61 66
2415.72 63
2415.83 57
2415.94 50
2416.06 42
2416.17 34
2416.28 27
2416.40 22
2416.51 18
2416.62 16
2416.73 16
2416.85 17
2416.96 20
2417.07 23
2417.18 26
2417.30 28
2417.41 27
2417.52 25
2417.63 22
2417.75 17
2417.86 13
2417.97 9
2418.08 6
2418.20 4
2418.31 2
2418.42 1
2418.54 0
2418.65 0
2418.76 0
2418.87 0
2418.99 0
2419.10 0
2419.21 0
2419.32 0
2419.44 3
2419.55 6
2419.66 9
2419.78 11
2419.89 12
2420.00 12
2420.11 11
2420.23 10
2420.34 8
2420.45 8
2420.56 8
2420.68 9
2420.79 11
2420.90 13
2421.01 16
2421.13 18
2421.24 19
2421.35 20
2421.47 20
2421.58 19
2421.69 17
2421.80 13
2421.92 9
2422.03 4
2422.14 0
2422.26 0
2422.37 0
2422.48 0
2422.59 0
2422.71 0
2422.82 0
2422.93 1
2423.04 5
2423.16 9
2423.27 15
2423.38 23
2423.50 33
2423.61 43
2423.72 54
2423.83 64
2423.95 72
2424.06 77
2424.17 80
2424.29 80
2424.40 78
2424.51 76
2424.62 72
2424.74 68
2424.85 63
2424.96 58
2425.08 53
2425.19 48
2425.30 43
2425.41 39
2425.53 37
2425.64 35
2425.75 35
2425.87 34
2425.98 33
2426.09 31
2426.20 27
2426.32 23
2426.43 20
2426.54 17
2426.66 16
2426.77 18
2426.88 21
2426.99 26
2427.11 31
2427.22 36
2427.33 40
2427.45 43
2427.56 45
2427.67 45
2427.78 44
2427.90 44
2428.01 44
2428.12 43
2428.24 43
2428.35 41
2428.46 37
2428.57 31
2428.69 22
2428.80 12
2428.91 3
2429.03 0
2429.14 0
2429.25 0
2429.36 0
2429.48 0
2429.59 2
2429.70 11
2429.82 18
2429.93 24
2430.04 29
2430.16 32
2430.27 34
2430.38 36
2430.49 37
2430.61 38
2430.72 39
2430.83 40
2430.95 39
2431.06 37
2431.17 34
2431.28 31
2431.40 27
2431.51 23
2431.62 19
2431.74 15
2431.85 12
2431.96 9
2432.08 6
2432.19 5
2432.30 3
2432.41 1
2432.53 0
2432.64 0
2432.75 0
2432.87 0
2432.98 0
2433.09 0
2433.21 0
2433.32 1
2433.43 12
2433.54 25
2433.66 38
2433.77 50
2433.88 60
2434.00 66
2434.11 68
2434.22 67
2434.34 64
2434.45 59
2434.56 54
2434.68 50
2434.79 46
2434.90 44
2435.01 43
2435.13 44
2435.24 46
2435.35 48
2435.47 50
2435.58 51
2435.69 51
2435.81 48
2435.92 43
2436.03 37
2436.15 30
2436.26 23
2436.37 18
2436.48 13
2436.60 9
2436.71 5
2436.82 2
2436.94 0
2437.05 0
2437.16 0
2437.28 0
2437.39 1
2437.50 6
2437.62 13
2437.73 22
2437.84 30
2437.95 39
2438.07 47
2438.18 53
2438.29 58
2438.41 61
2438.52 64
2438.63 65
2438.75 66
2438.86 66
2438.97 64
2439.09 61
2439.20 56
2439.31 48
2439.43 40
2439.54 30
2439.65 22
2439.77 14
2439.88 9
2439.99 7
2440.10 7
2440.22 9
2440.33 13
2440.44 18
2440.56 24
2440.67 30
2440.78 35
2440.90 40
2441.01 45
2441.12 47
2441.24 48
2441.35 46
2441.46 41
2441.58 34
2441.69 26
2441.80 18
2441.92 11
2442.03 5
2442.14 2
2442.26 2
2442.37 5
2442.48 8
2442.60 13
2442.71 17
2442.82 21
2442.94 24
2443.05 25
2443.16 25
2443.27 25
2443.39 25
2443.50 24
2443.61 23
2443.73 21
2443.84 18
2443.95 15
2444.07 11
2444.18 6
2444.29 2
2444.41 0
2444.52 0
2444.63 0
2444.75 0
2444.86 0
2444.97 1
2445.09 4
2445.20 7
2445.31 10
2445.43 15
2445.54 21
2445.65 28
2445.77 36
2445.88 45
2445.99 54
2446.11 63
2446.22 72
2446.33 79
2446.45 86
2446.56 91
2446.67 94
2446.79 96
2446.90 96
2447.01 94
2447.13 92
2447.24 91
2447.35 91
2447.47 92
2447.58 95
2447.69 100
2447.81 106
2447.92 114
2448.03 121
2448.15 129
2448.26 135
2448.37 140
2448.49 144
2448.60 147
2448.71 148
2448.83 149
2448.94 151
2449.05 153
2449.17 158
2449.28 163
2449.39 169
2449.51 174
2449.62 177
2449.73 178
2449.85 175
2449.96 170
2450.07 163
2450.19 154
2450.30 145
2450.41 138
2450.53 132
2450.64 128
2450.76 127
2450.87 127
2450.98 128
2451.10 129
2451.21 129
2451.32 128
2451.44 126
2451.55 123
2451.66 118
2451.78 112
2451.89 106
2452.00 100
2452.12 95
2452.23 92
2452.34 91
2452.46 91
2452.57 92
2452.68 93
2452.80 93
2452.91 92
2453.02 88
2453.14 82
2453.25 76
2453.36 70
2453.48 67
2453.59 66
2453.71 67
2453.82 70
2453.93 73
2454.05 75
2454.16 76
2454.27 75
2454.39 74
2454.50 73
2454.61 73
2454.73 73
2454.84 74
2454.95 74
2455.07 73
2455.18 70
2455.29 65
2455.41 60
2455.52 55
2455.64 51
2455.75 48
2455.86 47
2455.98 47
2456.09 49
2456.20 50
2456.32 51
2456.43 51
2456.54 50
2456.66 47
2456.77 42
2456.88 37
2457.00 31
2457.11 26
2457.22 22
2457.34 20
2457.45 19
2457.57 20
2457.68 23
2457.79 27
2457.91 32
2458.02 37
2458.13 42
2458.25 44
2458.36 44
2458.47 41
2458.59 35
2458.70 27
2458.82 18
2458.93 9
2459.04 2
2459.16 0
2459.27 0
2459.38 0
2459.50 0
2459.61 0
2459.72 0
2459.84 0
2459.95 1
2460.07 3
2460.18 6
2460.29 11
2460.41 16
2460.52 21
2460.63 25
2460.75 26
2460.86 24
2460.97 21
2461.09 15
2461.20 10
2461.32 4
2461.43 0
2461.54 0
2461.66 0
2461.77 0
2461.88 0
2462.00 1
2462.11 3
2462.22 4
2462.34 3
2462.45 2
2462.57 1
2462.68 0
2462.79 0
2462.91 0
2463.02 0
2463.13 2
2463.25 4
2463.36 6
2463.48 8
2463.59 9
2463.70 8
2463.82 7
2463.93 6
2464.04 5
2464.16 5
2464.27 6
2464.39 7
2464.50 9
2464.61 11
2464.73 13
2464.84 13
2464.95 14
2465.07 13
2465.18 12
2465.30 12
2465.41 12
2465.52 13
2465.64 15
2465.75 19
2465.86 23
2465.98 28
2466.09 34
2466.21 40
2466.32 47
2466.43 54
2466.55 60
2466.66 67
2466.77 72
2466.89 74
2467.00 75
2467.12 74
2467.23 71
2467.34 67
2467.46 64
2467.57 62
2467.69 62
2467.80 63
2467.91 65
2468.03 66
2468.14 67
2468.25 67
2468.37 64
2468.48 60
2468.60 54
2468.71 47
2468.82 40
2468.94 32
2469.05 26
2469.16 20
2469.28 15
2469.39 12
2469.51 8
2469.62 6
2469.73 4
2469.85 4
2469.96 5
2470.08 8
2470.19 13
2470.30 18
2470.42 24
2470.53 29
2470.65 32
2470.76 33
2470.87 33
2470.99 31
2471.10 29
2471.21 25
2471.33 22
2471.44 18
2471.56 13
2471.67 9
2471.78 5
2471.90 3
2472.01 3
2472.13 6
2472.24 11
2472.35 18
2472.47 25
2472.58 32
2472.70 38
2472.81 42
2472.92 44
2473.04 45
2473.15 46
2473.27 47
2473.38 47
2473.49 47
2473.61 44
2473.72 40
2473.84 33
2473.95 25
2474.06 16
2474.18 8
2474.29 0
2474.40 0
2474.52 0
2474.63 0
2474.75 0
2474.86 0
2474.97 0
2475.09 0
2475.20 0
2475.32 2
2475.43 7
2475.54 13
2475.66 20
2475.77 28
2475.89 37
2476.00 45
2476.11 52
2476.23 57
2476.34 59
2476.46 59
2476.57 55
2476.68 50
2476.80 42
2476.91 34
2477.03 26
2477.14 19
2477.26 13
2477.37 10
2477.48 8
2477.60 9
2477.71 11
2477.83 15
2477.94 20
2478.05 26
2478.17 32
2478.28 37
2478.40 42
2478.51 46
2478.62 49
2478.74 52
2478.85 53
2478.97 53
2479.08 52
2479.19 50
2479.31 46
2479.42 41
2479.54 36
2479.65 32
2479.76 30
2479.88 30
2479.99 33
2480.11 38
2480.22 44
2480.34 51
2480.45 57
2480.56 62
2480.68 63
2480.79 62
2480.91 58
2481.02 53
2481.13 47
2481.25 41
2481.36 35
2481.48 30
2481.59 25
2481.70 20
2481.82 15
2481.93 8
2482.05 2
2482.16 0
2482.28 0
2482.39 0
2482.50 0
2482.62 0
2482.73 0
2482.85 0
2482.96 0
2483.07 0
2483.19 2
2483.30 5
2483.42 10
2483.53 18
2483.65 29
2483.76 42
2483.87 55
2483.99 68
2484.10 79
2484.22 88
2484.33 94
2484.44 98
2484.56 99
2484.67 97
2484.79 94
2484.90 88
2485.02 81
2485.13 73
2485.24 63
2485.36 53
2485.47 42
2485.59 32
2485.70 22
2485.82 13
2485.93 6
2486.04 0
2486.16 0
2486.27 0
2486.39 0
2486.50 0
2486.62 1
2486.73 4
2486.84 8
2486.96 12
2487.07 16
2487.19 19
2487.30 22
2487.42 24
2487.53 23
2487.64 21
2487.76 17
2487.87 12
2487.99 5
2488.10 0
2488.22 0
2488.33 0
2488.44 0
2488.56 0
2488.67 0
2488.79 0
2488.90 0
2489.02 5
2489.13 12
2489.24 20
2489.36 27
2489.47 33
2489.59 37
2489.70 39
2489.82 40
2489.93 39
2490.04 36
2490.16 33
2490.27 29
2490.39 24
2490.50 19
2490.62 13
2490.73 9
2490.84 6
2490.96 5
2491.07 6
2491.19 10
2491.30 16
2491.42 23
2491.53 30
2491.65 36
2491.76 40
2491.87 41
2491.99 40
2492.10 36
2492.22 30
2492.33 22
2492.45 15
2492.56 7
2492.67 1
2492.79 0
2492.90 0
2493.02 0
2493.13 0
2493.25 0
2493.36 0
2493.48 0
2493.59 0
2493.70 4
2493.82 7
2493.93 9
2494.05 12
2494.16 13
2494.28 14
2494.39 15
2494.51 15
2494.62 15
2494.73 15
2494.85 15
2494.96 15
2495.08 16
2495.19 17
2495.31 18
2495.42 18
2495.54 18
2495.65 18
2495.76 18
2495.88 18
2495.99 18
2496.11 19
2496.22 20
2496.34 21
2496.45 23
2496.57 24
2496.68 25
2496.79 26
2496.91 27
2497.02 29
2497.14 33
2497.25 37
2497.37 42
2497.48 48
2497.60 52
2497.71 56
2497.83 58
2497.94 60
2498.05 60
2498.17 61
2498.28 61
2498.40 61
2498.51 61
2498.63 61
2498.74 60
2498.86 59
2498.97 57
2499.08 56
2499.20 55
2499.31 55
2499.43 56
2499.54 57
2499.66 57
2499.77 58
2499.89 57
2500.00 55
2500.12 52
2500.23 49
2500.34 45
2500.46 42
2500.57 41
2500.69 40
2500.80 41
2500.92 43
2501.03 46
2501.15 50
2501.26 56
2501.38 62
2501.49 69
2501.61 75
2501.72 80
2501.83 83
2501.95 84
2502.06 82
2502.18 79
2502.29 76
2502.41 72
2502.52 69
2502.64 67
2502.75 65
2502.87 63
2502.98 60
2503.10 57
2503.21 54
2503.32 52
2503.44 53
2503.55 55
2503.67 61
2503.78 68
2503.90 77
2504.01 84
2504.13 90
2504.24 92
2504.36 92
2504.47 88
2504.59 83
2504.70 78
2504.82 74
2504.93 72
2505.04 72
2505.16 75
2505.27 77
2505.39 79
2505.50 78
2505.62 74
2505.73 68
2505.85 61
2505.96 57
2506.08 56
2506.19 60
2506.31 70
2506.42 83
2506.54 98
2506.65 112
2506.77 123
2506.88 130
2506.99 132
2507.11 130
2507.22 125
2507.34 119
2507.45 113
2507.57 108
2507.68 103
2507.80 100
2507.91 98
2508.03 96
2508.14 96
2508.26 96
2508.37 96
2508.49 97
2508.60 99
2508.72 99
2508.83 99
2508.95 99
2509.06 97
2509.17 96
2509.29 94
2509.40 93
2509.52 92
2509.63 92
2509.75 93
2509.86 95
2509.98 97
2510.09 99
2510.21 101
2510.32 104
2510.44 105
2510.55 107
2510.67 108
2510.78 108
2510.90 108
2511.01 109
2511.13 109
2511.24 109
2511.36 109
2511.47 108
2511.59 106
2511.70 103
2511.82 101
2511.93 99
2512.04 98
2512.16 97
2512.27 97
2512.39 99
2512.50 99
2512.62 99
2512.73 98
2512.85 95
2512.96 91
2513.08 85
2513.19 80
2513.31 75
2513.42 70
2513.54 67
2513.65 64
2513.77 62
2513.88 61
2514.00 59
2514.11 58
2514.23 58
2514.34 58
2514.46 59
2514.57 61
2514.69 62
2514.80 63
2514.92 63
2515.03 61
2515.15 57
2515.26 51
2515.38 45
2515.49 37
2515.61 31
2515.72 25
2515.84 20
2515.95 16
2516.07 14
2516.18 11
2516.30 9
2516.41 7
2516.53 5
2516.64 4
2516.76 3
2516.87 3
2516.99 6
2517.10 9
2517.22 14
2517.33 20
2517.45 25
2517.56 29
2517.68 31
2517.79 31
2517.91 28
2518.02 22
2518.14 15
2518.25 7
2518.37 1
2518.48 0
2518.60 0
2518.71 0
2518.83 2
2518.94 7
2519.06 12
2519.17 15
2519.29 16
2519.40 15
2519.52 13
2519.63 11
2519.75 8
2519.86 5
2519.98 3
2520.09 2
2520.21 1
2520.32 0
2520.44 0
2520.55 1
2520.67 3
2520.78 7
2520.90 11
2521.01 16
2521.13 20
2521.24 23
2521.36 25
2521.47 25
2521.59 24
2521.70 23
2521.82 22
2521.93 23
2522.05 25
2522.16 29
2522.28 32
2522.39 35
2522.51 38
2522.62 38
2522.74 37
2522.85 34
2522.97 31
2523.08 26
2523.20 22
2523.31 18
2523.43 15
2523.54 13
2523.66 12
2523.77 12
2523.89 12
2524.00 12
2524.12 13
2524.23 13
2524.35 14
2524.46 15
2524.58 16
2524.69 18
2524.81 19
2524.92 21
2525.04 21
2525.15 21
2525.27 20
2525.38 18
2525.50 16
2525.61 13
2525.73 12
2525.84 11
2525.96 11
2526.08 12
2526.19 15
2526.31 18
2526.42 22
2526.54 25
2526.65 28
2526.77 29
2526.88 29
2527.00 28
2527.11 26
2527.23 23
2527.34 20
2527.46 18
2527.57 16
2527.69 15
2527.80 16
2527.92 18
2528.03 20
2528.15 24
2528.26 27
2528.38 29
2528.49 31
2528.61 32
2528.72 33
2528.84 32
2528.95 31
2529.07 30
2529.19 28
2529.30 27
2529.42 26
2529.53 25
2529.65 25
2529.76 24
2529.88 24
2529.99 25
2530.11 25
2530.22 27
2530.34 29
2530.45 31
2530.57 34
2530.68 37
2530.80 39
2530.91 41
2531.03 42
2531.14 43
2531.26 44
2531.38 43
2531.49 43
2531.61 42
2531.72 39
2531.84 36
2531.95 32
2532.07 27
2532.18 21
2532.30 15
2532.41 7
2532.53 0
2532.64 0
2532.76 0
2532.87 0
2532.99 0
2533.10 0
2533.22 0
2533.34 9
2533.45 20
2533.57 31
2533.68 41
2533.80 50
2533.91 57
2534.03 62
2534.14 65
2534.26 67
2534.37 65
2534.49 61
2534.60 55
2534.72 46
2534.83 36
2534.95 27
2535.07 19
2535.18 12
2535.30 7
2535.41 4
2535.53 1
2535.64 0
2535.76 0
2535.87 0
2535.99 0
2536.10 0
2536.22 0
2536.33 0
2536.45 0
2536.57 2
2536.68 6
2536.80 11
2536.91 16
2537.03 21
2537.14 26
2537.26 31
2537.37 35
2537.49 38
2537.60 40
2537.72 42
2537.84 42
2537.95 42
2538.07 41
2538.18 40
2538.30 39
2538.41 38
2538.53 38
2538.64 39
2538.76 41
2538.87 44
2538.99 46
2539.11 47
2539.22 47
2539.34 46
2539.45 43
2539.57 40
2539.68 38
2539.80 38
2539.91 38
2540.03 40
2540.14 41
2540.26 43
2540.38 44
2540.49 45
2540.61 45
2540.72 44
2540.84 44
2540.95 44
2541.07 44
2541.18 43
2541.30 41
2541.41 39
2541.53 36
2541.65 32
2541.76 30
2541.88 28
2541.99 27
2542.11 26
2542.22 25
2542.34 23
2542.45 19
2542.57 15
2542.69 10
2542.80 7
2542.92 5
2543.03 7
2543.15 12
2543.26 21
2543.38 34
2543.49 50
2543.61 66
2543.73 81
2543.84 95
2543.96 106
2544.07 114
2544.19 119
2544.30 122
2544.42 124
2544.53 126
2544.65 127
2544.77 128
2544.88 129
2545.00 129
2545.11 128
2545.23 127
2545.34 125
2545.46 124
2545.57 121
2545.69 119
2545.81 117
2545.92 114
2546.04 110
2546.15 107
2546.27 103
2546.38 98
2546.50 93
2546.62 87
2546.73 81
2546.85 76
2546.96 72
2547.08 70
2547.19 70
2547.31 71
2547.42 73
2547.54 75
2547.66 75
2547.77 75
2547.89 75
2548.00 74
2548.12 74
2548.23 75
2548.35 77
2548.47 82
2548.58 87
2548.70 92
2548.81 97
2548.93 101
2549.04 105
2549.16 108
2549.28 110
2549.39 111
2549.51 112
2549.62 111
2549.74 109
2549.85 105
2549.97 100
2550.09 93
2550.20 85
2550.32 75
2550.43 66
2550.55 57
2550.66 50
2550.78 44
2550.90 40
2551.01 37
2551.13 36
2551.24 36
2551.36 35
2551.47 33
2551.59 31
2551.71 27
2551.82 22
2551.94 17
2552.05 12
2552.17 7
2552.28 4
2552.40 2
2552.52 2
2552.63 4
2552.75 9
2552.86 17
2552.98 26
2553.09 37
2553.21 48
2553.33 57
2553.44 65
2553.56 70
2553.67 72
2553.79 71
2553.91 68
2554.02 63
2554.14 58
2554.25 53
2554.37 48
2554.48 43
2554.60 38
2554.72 34
2554.83 29
2554.95 24
2555.06 19
2555.18 15
2555.30 11
2555.41 10
2555.53 11
2555.64 13
2555.76 18
2555.87 22
2555.99 26
2556.11 29
2556.22 30
2556.34 31
2556.45 31
2556.57 31
2556.69 31
2556.80 33
2556.92 36
2557.03 40
2557.15 42
2557.26 44
2557.38 45
2557.50 43
2557.61 41
2557.73 39
2557.84 37
2557.96 36
2558.08 35
2558.19 36
2558.31 37
2558.42 39
2558.54 39
2558.66 39
2558.77 37
2558.89 33
2559.00 28
2559.12 22
2559.23 15
2559.35 9
2559.47 4
2559.58 2
2559.70 1
2559.81 4
2559.93 8
2560.05 13
2560.16 19
2560.28 24
2560.39 28
2560.51 30
2560.63 31
2560.74 30
2560.86 27
2560.97 24
2561.09 22
2561.21 20
2561.32 20
2561.44 22
2561.55 26
2561.67 32
2561.79 37
2561.90 43
2562.02 46
2562.13 48
2562.25 50
2562.37 50
2562.48 51
2562.60 54
2562.71 57
2562.83 62
2562.95 66
2563.06 69
2563.18 71
2563.29 70
2563.41 67
2563.53 63
2563.64 57
2563.76 51
2563.87 45
2563.99 39
2564.11 33
2564.22 29
2564.34 26
2564.45 25
2564.57 26
2564.69 29
2564.80 34
2564.92 40
2565.03 46
2565.15 52
2565.27 57
2565.38 60
2565.50 63
2565.61 64
2565.73 64
2565.85 63
2565.96 61
2566.08 60
2566.19 59
2566.31 58
2566.43 56
2566.54 54
2566.66 51
2566.77 46
2566.89 38
2567.01 27
2567.12 15
2567.24 2
2567.36 0
2567.47 0
2567.59 0
2567.70 0
2567.82 0
2567.94 0
2568.05 2
2568.17 15
2568.28 27
2568.40 38
2568.52 47
2568.63 54
2568.75 59
2568.86 63
2568.98 66
2569.10 68
2569.21 70
2569.33 72
2569.45 75
2569.56 78
2569.68 81
2569.79 85
2569.91 88
2570.03 91
2570.14 92
2570.26 91
2570.37 88
2570.49 83
2570.61 77
2570.72 72
2570.84 68
2570.96 66
2571.07 66
2571.19 69
2571.30 74
2571.42 81
2571.54 88
2571.65 96
2571.77 105
2571.89 112
2572.00 118
2572.12 122
2572.23 122
2572.35 120
2572.47 116
2572.58 109
2572.70 102
2572.81 94
2572.93 86
2573.05 78
2573.16 71
2573.28 65
2573.40 60
2573.51 56
2573.63 52
2573.74 49
2573.86 46
2573.98 42
2574.09 38
2574.21 34
2574.33 29
2574.44 24
2574.56 19
2574.67 15
2574.79 12
2574.91 11
2575.02 12
2575.14 15
2575.26 19
2575.37 24
2575.49 30
2575.61 35
2575.72 40
2575.84 45
2575.95 49
2576.07 53
2576.19 58
2576.30 63
2576.42 68
2576.54 74
2576.65 80
2576.77 85
2576.88 88
2577.00 89
2577.12 89
2577.23 86
2577.35 82
2577.47 77
2577.58 72
2577.70 68
2577.82 64
2577.93 61
2578.05 58
2578.16 54
2578.28 48
2578.40 41
2578.51 32
2578.63 22
2578.75 13
2578.86 4
2578.98 0
2579.09 0
2579.21 0
2579.33 0
2579.44 0
2579.56 0
2579.68 0
2579.79 0
2579.91 0
2580.03 0
2580.14 1
2580.26 4
2580.38 8
2580.49 13
2580.61 18
2580.72 22
2580.84 25
2580.96 26
2581.07 25
2581.19 23
2581.31 21
2581.42 19
2581.54 19
2581.66 20
2581.77 22
2581.89 25
2582.00 28
2582.12 30
2582.24 31
2582.35 32
2582.47 33
2582.59 34
2582.70 35
2582.82 36
2582.94 36
2583.05 35
2583.17 33
2583.29 30
2583.40 26
2583.52 21
2583.64 18
2583.75 17
2583.87 18
2583.98 21
2584.10 26
2584.22 31
2584.33 37
2584.45 43
2584.57 47
2584.68 51
2584.80 53
2584.92 54
2585.03 54
2585.15 52
2585.27 49
2585.38 45
2585.50 41
2585.62 39
2585.73 38
2585.85 39
2585.97 41
2586.08 45
2586.20 50
2586.31 55
2586.43 59
2586.55 63
2586.66 66
2586.78 68
2586.90 68
2587.01 68
2587.13 67
2587.25 64
2587.36 60
2587.48 56
2587.60 52
2587.71 50
2587.83 49
2587.95 50
2588.06 52
2588.18 55
2588.30 56
2588.41 57
2588.53 54
2588.65 50
2588.76 43
2588.88 34
2589.00 25
2589.11 15
2589.23 6
2589.35 0
2589.46 0
2589.58 0
2589.70 0
2589.81 0
2589.93 0
2590.04 0
2590.16 0
2590.28 3
2590.39 14
2590.51 23
2590.63 30
2590.74 35
2590.86 38
2590.98 42
2591.09 46
2591.21 52
2591.33 60
2591.44 67
2591.56 73
2591.68 76
2591.79 75
2591.91 70
2592.03 61
2592.14 52
2592.26 42
2592.38 35
2592.49 31
2592.61 30
2592.73 34
2592.84 40
2592.96 47
2593.08 54
2593.19 60
2593.31 63
2593.43 64
2593.54 62
2593.66 58
2593.78 51
2593.89 44
2594.01 36
2594.13 28
2594.24 22
2594.36 17
2594.48 15
2594.59 14
2594.71 16
2594.83 18
2594.95 21
2595.06 24
2595.18 27
2595.30 30
2595.41 31
2595.53 31
2595.65 31
2595.76 29
2595.88 27
2596.00 24
2596.11 22
2596.23 20
2596.35 20
2596.46 21
2596.58 22
2596.70 24
2596.81 25
2596.93 26
2597.05 25
2597.16 24
2597.28 22
2597.40 20
2597.51 20
2597.63 21
2597.75 22
2597.86 24
2597.98 27
2598.10 28
2598.21 28
2598.33 26
2598.45 22
2598.56 18
2598.68 13
2598.80 9
2598.92 7
2599.03 5
2599.15 5
2599.27 6
2599.38 8
2599.50 9
2599.62 10
2599.73 12
2599.85 12
2599.97 12
2600.08 11
2600.20 11
2600.32 10
2600.43 9
2600.55 8
2600.67 8
2600.78 9
2600.90 11
2601.02 12
2601.14 13
2601.25 15
2601.37 16
2601.49 18
2601.60 20
2601.72 23
2601.84 26
2601.95 30
2602.07 35
2602.19 40
2602.30 44
2602.42 47
2602.54 49
2602.65 49
2602.77 48
2602.89 46
2603.01 43
2603.12 40
2603.24 37
2603.36 35
2603.47 34
2603.59 33
2603.71 33
2603.82 32
2603.94 31
2604.06 29
2604.17 28
2604.29 26
2604.41 25
2604.53 26
2604.64 29
2604.76 32
2604.88 36
2604.99 38
2605.11 40
2605.23 39
2605.34 35
2605.46 30
2605.58 24
2605.69 19
2605.81 15
2605.93 14
2606.05 15
2606.16 18
2606.28 23
2606.40 29
2606.51 34
2606.63 39
2606.75 42
2606.86 44
2606.98 45
2607.10 44
2607.22 42
2607.33 39
2607.45 35
2607.57 29
2607.68 23
2607.80 17
2607.92 11
2608.03 6
2608.15 2
2608.27 0
2608.39 0
2608.50 1
2608.62 5
2608.74 11
2608.85 18
2608.97 25
2609.09 32
2609.21 37
2609.32 40
2609.44 40
2609.56 38
2609.67 35
2609.79 33
2609.91 30
2610.02 28
2610.14 26
2610.26 25
2610.38 23
2610.49 21
2610.61 19
2610.73 18
2610.84 19
2610.96 21
2611.08 24
2611.20 28
2611.31 31
2611.43 35
2611.55 38
2611.66 41
2611.78 44
2611.90 49
2612.01 54
2612.13 59
2612.25 62
2612.37 63
2612.48 62
2612.60 57
2612.72 51
2612.83 45
2612.95 40
2613.07 39
2613.19 42
2613.30 49
2613.42 58
2613.54 69
2613.65 79
2613.77 87
2613.89 91
2614.01 92
2614.12 91
2614.24 87
2614.36 84
2614.47 81
2614.59 79
2614.71 79
2614.83 78
2614.94 78
2615.06 77
2615.18 74
2615.30 69
2615.41 63
2615.53 55
2615.65 48
2615.76 40
2615.88 34
2616.00 30
2616.12 28
2616.23 29
2616.35 33
2616.47 40
2616.58 51
2616.70 64
2616.82 78
2616.94 92
2617.05 103
2617.17 111
2617.29 115
2617.40 116
2617.52 113
2617.64 110
2617.76 108
2617.87 107
2617.99 107
2618.11 108
2618.23 109
2618.34 108
2618.46 106
2618.58 103
2618.69 99
2618.81 96
2618.93 96
2619.05 97
2619.16 100
2619.28 105
2619.40 111
2619.52 117
2619.63 124
2619.75 129
2619.87 135
2619.98 139
2620.10 144
2620.22 147
2620.34 149
2620.45 149
2620.57 147
2620.69 143
2620.81 138
2620.92 131
2621.04 125
2621.16 119
2621.27 115
2621.39 112
2621.51 111
2621.63 111
2621.74 111
2621.86 111
2621.98 109
2622.10 105
2622.21 99
2622.33 91
2622.45 82
2622.57 73
2622.68 63
2622.80 55
2622.92 47
2623.03 41
2623.15 35
2623.27 29
2623.39 24
2623.50 20
2623.62 16
2623.74 12
2623.86 10
2623.97 8
2624.09 6
2624.21 5
2624.33 4
2624.44 2
2624.56 1
2624.68 0
2624.80 0
2624.91 0
2625.03 0
2625.15 0
2625.27 0
2625.38 0
2625.50 1
2625.62 1
2625.73 1
2625.85 1
2625.97 1
2626.09 1
2626.20 2
2626.32 5
2626.44 8
2626.56 12
2626.67 16
2626.79 19
2626.91 19
2627.03 18
2627.14 16
2627.26 13
2627.38 11
2627.50 11
2627.61 14
2627.73 20
2627.85 30
2627.97 41
2628.08 52
2628.20 62
2628.32 68
2628.44 71
2628.55 69
2628.67 65
2628.79 60
2628.91 56
2629.02 52
2629.14 50
2629.26 50
2629.38 49
2629.49 49
2629.61 47
2629.73 46
2629.85 44
2629.96 43
2630.08 43
2630.20 44
2630.32 46
2630.43 48
2630.55 50
2630.67 50
2630.79 48
2630.90 45
2631.02 42
2631.14 39
2631.26 38
2631.37 38
2631.49 41
2631.61 46
2631.73 51
2631.84 55
2631.96 59
2632.08 60
2632.20 60
2632.31 59
2632.43 57
2632.55 55
2632.67 53
2632.78 50
2632.90 46
2633.02 41
2633.14 35
2633.25 28
2633.37 20
2633.49 13
2633.61 7
2633.73 3
2633.84 1
2633.96 0
2634.08 2
2634.20 3
2634.31 5
2634.43 6
2634.55 6
2634.67 4
2634.78 1
2634.90 0
2635.02 0
2635.14 0
2635.25 0
2635.37 0
2635.49 0
2635.61 0
2635.72 3
2635.84 8
2635.96 14
2636.08 20
2636.20 27
2636.31 34
2636.43 40
2636.55 44
2636.67 47
2636.78 48
2636.90 46
2637.02 43
2637.14 40
2637.25 36
2637.37 33
2637.49 31
2637.61 30
2637.72 30
2637.84 31
2637.96 31
2638.08 31
2638.20 30
2638.31 28
2638.43 25
2638.55 22
2638.67 19
2638.78 15
2638.90 12
2639.02 9
2639.14 7
2639.26 6
2639.37 6
2639.49 8
2639.61 13
2639.73 19
2639.84 27
2639.96 36
2640.08 44
2640.20 52
2640.31 60
2640.43 66
2640.55 72
2640.67 77
2640.79 82
2640.90 86
2641.02 89
2641.14 91
2641.26 92
2641.37 92
2641.49 91
2641.61 91
2641.73 90
2641.85 91
2641.96 91
2642.08 91
2642.20 89
2642.32 85
2642.43 79
2642.55 69
2642.67 57
2642.79 45
2642.91 32
2643.02 22
2643.14 14
2643.26 10
2643.38 9
2643.49 11
2643.61 13
2643.73 14
2643.85 15
2643.97 14
2644.08 12
2644.20 10
2644.32 8
2644.44 6
2644.56 6
2644.67 6
2644.79 8
2644.91 10
2645.03 13
2645.14 14
2645.26 15
2645.38 15
2645.50 14
2645.62 11
2645.73 8
2645.85 5
2645.97 3
2646.09 0
2646.21 0
2646.32 0
2646.44 0
2646.56 0
2646.68 0
2646.79 0
2646.91 0
2647.03 0
2647.15 3
2647.27 12
2647.38 22
2647.50 33
2647.62 44
2647.74 54
2647.86 63
2647.97 71
2648.09 79
2648.21 85
2648.33 91
2648.45 95
2648.56 97
2648.68 99
2648.80 100
2648.92 100
2649.03 100
2649.15 100
2649.27 100
2649.39 98
2649.51 95
2649.62 91
2649.74 84
2649.86 76
2649.98 67
2650.10 59
2650.21 52
2650.33 47
2650.45 44
2650.57 42
2650.69 41
2650.80 41
2650.92 41
2651.04 41
2651.16 41
2651.28 40
2651.39 39
2651.51 37
2651.63 36
2651.75 34
2651.87 32
2651.98 30
2652.10 28
2652.22 26
2652.34 25
2652.46 24
2652.57 24
2652.69 24
2652.81 25
2652.93 26
2653.05 28
2653.16 29
2653.28 30
2653.40 29
2653.52 28
2653.64 26
2653.75 24
2653.87 22
2653.99 21
2654.11 22
2654.23 24
2654.34 27
2654.46 30
2654.58 33
2654.70 35
2654.82 36
2654.94 36
2655.05 35
2655.17 32
2655.29 29
2655.41 25
2655.53 20
2655.64 16
2655.76 11
2655.88 8
2656.00 7
2656.12 8
2656.23 13
2656.35 20
2656.47 29
2656.59 40
2656.71 50
2656.82 59
2656.94 65
2657.06 67
2657.18 65
2657.30 61
2657.42 55
2657.53 50
2657.65 45
2657.77 43
2657.89 43
2658.01 43
2658.12 44
2658.24 44
2658.36 44
2658.48 44
2658.60 44
2658.71 44
2658.83 46
2658.95 49
2659.07 52
2659.19 55
2659.31 56
2659.42 55
2659.54 50
2659.66 44
2659.78 36
2659.90 28
2660.01 22
2660.13 17
2660.25 15
2660.37 15
2660.49 17
2660.61 20
2660.72 24
2660.84 28
2660.96 32
2661.08 36
2661.20 40
2661.31 43
2661.43 45
2661.55 47
2661.67 46
2661.79 45
2661.91 44
2662.02 42
2662.14 41
2662.26 40
2662.38 40
2662.50 40
2662.62 40
2662.73 39
2662.85 36
2662.97 33
2663.09 30
2663.21 26
2663.32 23
2663.44 21
2663.56 22
2663.68 23
2663.80 27
2663.92 31
2664.03 37
2664.15 43
2664.27 49
2664.39 55
2664.51 60
2664.63 64
2664.74 66
2664.86 67
2664.98 67
2665.10 65
2665.22 62
2665.34 59
2665.45 57
2665.57 57
2665.69 58
2665.81 62
2665.93 66
2666.05 71
2666.16 75
2666.28 77
2666.40 78
2666.52 78
2666.64 78
2666.76 77
2666.87 77
2666.99 77
2667.11 76
2667.23 75
2667.35 73
2667.47 71
2667.58 67
2667.70 63
2667.82 58
2667.94 55
2668.06 52
2668.18 51
2668.29 51
2668.41 54
2668.53 57
2668.65 61
2668.77 63
2668.89 64
2669.00 62
2669.12 58
2669.24 53
2669.36 49
2669.48 47
2669.60 46
2669.71 49
2669.83 53
2669.95 59
2670.07 66
2670.19 73
2670.31 81
2670.42 88
2670.54 96
2670.66 102
2670.78 106
2670.90 107
2671.02 105
2671.14 99
2671.25 90
2671.37 80
2671.49 69
2671.61 60
2671.73 53
2671.85 48
2671.96 46
2672.08 45
2672.20 46
2672.32 46
2672.44 47
2672.56 49
2672.68 52
2672.79 56
2672.91 60
2673.03 65
2673.15 69
2673.27 71
2673.39 72
2673.50 71
2673.62 70
2673.74 68
2673.86 67
2673.98 68
2674.10 71
2674.22 75
2674.33 82
2674.45 90
2674.57 98
2674.69 105
2674.81 112
2674.93 118
2675.04 122
2675.16 125
2675.28 127
2675.40 128
2675.52 128
2675.64 125
2675.76 121
2675.87 116
2675.99 110
2676.11 104
2676.23 99
2676.35 96
2676.47 96
2676.59 100
2676.70 106
2676.82 116
2676.94 129
2677.06 143
2677.18 158
2677.30 172
2677.42 183
2677.53 191
2677.65 194
2677.77 194
2677.89 191
2678.01 185
2678.13 180
2678.25 173
2678.36 168
2678.48 161
2678.60 155
2678.72 147
2678.84 138
2678.96 129
2679.08 120
2679.19 111
2679.31 104
2679.43 98
2679.55 93
2679.67 91
2679.79 90
2679.91 90
2680.02 90
2680.14 92
2680.26 94
2680.38 96
2680.50 99
2680.62 101
2680.74 103
2680.86 104
2680.97 103
2681.09 101
2681.21 97
2681.33 92
2681.45 88
2681.57 85
2681.69 83
2681.80 83
2681.92 85
2682.04 88
2682.16 91
2682.28 93
2682.40 93
2682.52 92
2682.64 88
2682.75 84
2682.87 80
2682.99 78
2683.11 77
2683.23 79
2683.35 82
2683.47 85
2683.58 88
2683.70 88
2683.82 87
2683.94 85
2684.06 81
2684.18 76
2684.30 73
2684.42 71
2684.53 71
2684.65 72
2684.77 74
2684.89 77
2685.01 80
2685.13 82
2685.25 82
2685.37 82
2685.48 80
2685.60 77
2685.72 73
2685.84 69
2685.96 66
2686.08 63
2686.20 62
2686.32 61
2686.43 60
2686.55 60
2686.67 61
2686.79 61
2686.91 63
2687.03 65
2687.15 68
2687.27 72
2687.38 76
2687.50 81
2687.62 86
2687.74 92
2687.86 98
2687.98 103
2688.10 109
2688.22 113
2688.34 116
2688.45 117
2688.57 116
2688.69 114
2688.81 112
2688.93 110
2689.05 109
2689.17 108
2689.29 109
2689.40 109
2689.52 109
2689.64 109
2689.76 110
2689.88 110
2690.00 111
2690.12 112
2690.24 112
2690.36 112
2690.47 109
2690.59 105
2690.71 100
2690.83 94
2690.95 88
2691.07 83
2691.19 80
2691.31 79
2691.43 80
2691.54 83
2691.66 87
2691.78 91
2691.90 93
2692.02 95
2692.14 95
2692.26 94
2692.38 92
2692.50 89
2692.61 85
2692.73 80
2692.85 75
2692.97 70
2693.09 66
2693.21 63
2693.33 61
2693.45 60
2693.57 58
2693.68 56
2693.80 52
2693.92 46
2694.04 40
2694.16 34
2694.28 29
2694.40 25
2694.52 24
2694.64 25
2694.75 27
2694.87 28
2694.99 28
2695.11 28
2695.23 26
2695.35 24
2695.47 23
2695.59 22
2695.71 23
2695.83 25
2695.94 29
2696.06 33
2696.18 38
2696.30 42
2696.42 46
2696.54 47
2696.66 47
2696.78 46
2696.90 43
2697.02 40
2697.13 38
2697.25 38
2697.37 38
2697.49 40
2697.61 42
2697.73 45
2697.85 48
2697.97 50
2698.09 53
2698.21 55
2698.32 56
2698.44 57
2698.56 56
2698.68 53
2698.80 49
2698.92 45
2699.04 39
2699.16 33
2699.28 27
2699.40 21
2699.52 15
2699.63 10
2699.75 7
2699.87 5
2699.99 8
2700.11 13
2700.23 22
2700.35 33
2700.47 45
2700.59 54
2700.71 60
2700.83 62
2700.94 60
2701.06 54
2701.18 46
2701.30 38
2701.42 30
2701.54 24
2701.66 19
2701.78 14
2701.90 10
2702.02 7
2702.14 4
2702.25 1
2702.37 0
2702.49 0
2702.61 0
2702.73 1
2702.85 1
2702.97 1
2703.09 0
2703.21 0
2703.33 0
2703.45 0
2703.56 0
2703.68 0
2703.80 0
2703.92 0
2704.04 0
2704.16 1
2704.28 2
2704.40 2
2704.52 4
2704.64 6
2704.76 9
2704.88 13
2704.99 18
2705.11 26
2705.23 34
2705.35 44
2705.47 54
2705.59 63
2705.71 71
2705.83 78
2705.95 84
2706.07 87
2706.19 90
2706.31 92
2706.43 93
2706.54 94
2706.66 95
2706.78 96
2706.90 96
2707.02 97
2707.14 97
2707.26 96
2707.38 96
2707.50 95
2707.62 95
2707.74 95
2707.86 96
2707.98 96
2708.09 97
2708.21 97
2708.33 97
2708.45 96
2708.57 94
2708.69 90
2708.81 86
2708.93 81
2709.05 75
2709.17 68
2709.29 62
2709.41 56
2709.53 51
2709.64 47
2709.76 45
2709.88 45
2710.00 47
2710.12 48
2710.24 50
2710.36 52
2710.48 52
2710.60 53
2710.72 53
2710.84 54
2710.96 55
2711.08 59
2711.20 63
2711.32 69
2711.43 75
2711.55 81
2711.67 85
2711.79 86
2711.91 85
2712.03 82
2712.15 77
2712.27 70
2712.39 64
2712.51 58
2712.63 55
2712.75 53
2712.87 53
2712.99 54
2713.11 57
2713.22 61
2713.34 66
2713.46 71
2713.58 76
2713.70 82
2713.82 87
2713.94 90
2714.06 92
2714.18 90
2714.30 87
2714.42 82
2714.54 76
2714.66 71
2714.78 67
2714.90 65
2715.02 66
2715.13 68
2715.25 71
2715.37 74
2715.49 77
2715.61 78
2715.73 78
2715.85 77
2715.97 75
2716.09 73
2716.21 71
2716.33 69
2716.45 69
2716.57 69
2716.69 72
2716.81 75
2716.93 80
2717.05 85
2717.16 90
2717.28 94
2717.40 96
2717.52 96
2717.64 94
2717.76 92
2717.88 89
2718.00 85
2718.12 82
2718.24 77
2718.36 72
2718.48 65
2718.60 57
2718.72 48
2718.84 39
2718.96 31
2719.08 24
2719.20 19
2719.32 17
2719.43 16
2719.55 17
2719.67 19
2719.79 20
2719.91 20
2720.03 20
2720.15 18
2720.27 16
2720.39 13
2720.51 12
2720.63 12
2720.75 15
2720.87 20
2720.99 27
2721.11 34
2721.23 40
2721.35 46
2721.47 49
2721.59 51
2721.71 50
2721.83 49
2721.94 47
2722.06 45
2722.18 44
2722.30 42
2722.42 40
2722.54 37
2722.66 33
2722.78 29
2722.90 24
2723.02 20
2723.14 17
2723.26 15
2723.38 14
2723.50 15
2723.62 16
2723.74 17
2723.86 17
2723.98 17
2724.10 16
2724.22 15
2724.34 14
2724.46 15
2724.58 17
2724.70 21
2724.81 27
2724.93 32
2725.05 37
2725.17 42
2725.29 44
2725.41 46
2725.53 47
2725.65 47
2725.77 48
2725.89 50
2726.01 51
2726.13 51
2726.25 51
2726.37 48
2726.49 43
2726.61 36
2726.73 28
2726.85 20
2726.97 14
2727.09 9
2727.21 7
2727.33 8
2727.45 13
2727.57 19
2727.69 25
2727.81 32
2727.93 39
2728.05 46
2728.17 52
2728.29 60
2728.40 69
2728.52 79
2728.64 90
2728.76 102
2728.88 112
2729.00 121
2729.12 127
2729.24 130
2729.36 131
2729.48 129
2729.60 127
2729.72 125
2729.84 123
2729.96 121
2730.08 118
2730.20 114
2730.32 109
2730.44 102
2730.56 95
2730.68 87
2730.80 80
2730.92 73
2731.04 67
2731.16 63
2731.28 60
2731.40 59
2731.52 59
2731.64 60
2731.76 62
2731.88 64
2732.00 66
2732.12 68
2732.24 69
2732.36 69
2732.48 69
2732.60 68
2732.72 68
2732.84 68
2732.96 68
2733.07 69
2733.19 70
2733.31 70
2733.43 68
2733.55 66
2733.67 63
2733.79 61
2733.91 60
2734.03 61
2734.15 63
2734.27 67
2734.39 71
2734.51 74
2734.63 75
2734.75 75
2734.87 73
2734.99 72
2735.11 72
2735.23 75
2735.35 80
2735.47 86
2735.59 92
2735.71 97
2735.83 100
2735.95 98
2736.07 94
2736.19 86
2736.31 76
2736.43 67
2736.55 59
2736.67 52
2736.79 46
2736.91 41
2737.03 36
2737.15 30
2737.27 24
2737.39 18
2737.51 13
2737.63 10
2737.75 10
2737.87 12
2737.99 16
2738.11 21
2738.23 25
2738.35 28
2738.47 28
2738.59 26
2738.71 20
2738.83 13
2738.95 5
2739.07 0
2739.19 0
2739.31 0
2739.43 0
2739.55 0
2739.67 0
2739.79 0
2739.91 0
2740.03 1
2740.15 10
2740.27 20
2740.39 29
2740.51 39
2740.63 47
2740.75 55
2740.87 61
2740.99 66
2741.11 69
2741.23 71
2741.35 73
2741.47 74
2741.59 75
2741.71 75
2741.83 76
2741.95 77
2742.07 77
2742.19 78
2742.31 78
2742.43 79
2742.55 79
2742.67 78
2742.79 78
2742.91 76
2743.03 74
2743.15 71
2743.27 67
2743.39 63
2743.51 59
2743.63 55
2743.75 51
2743.87 48
2743.99 45
2744.11 42
2744.23 39
2744.35 36
2744.47 32
2744.59 27
2744.71 21
2744.83 16
2744.95 12
2745.07 10
2745.19 9
2745.31 11
2745.43 15
2745.55 21
2745.67 27
2745.79 33
2745.91 37
2746.03 39
2746.15 39
2746.27 37
2746.39 33
2746.51 29
2746.63 24
2746.75 19
2746.87 14
2746.99 9
2747.11 5
2747.23 1
2747.35 0
2747.47 0
2747.59 0
2747.71 1
2747.83 5
2747.95 10
2748.07 16
2748.19 22
2748.31 28
2748.43 33
2748.55 39
2748.67 44
2748.79 50
2748.91 55
2749.03 60
2749.15 64
2749.27 67
2749.39 68
2749.51 66
2749.63 63
2749.75 58
2749.87 54
2749.99 49
2750.11 46
2750.23 44
2750.35 44
2750.47 44
2750.59 44
2750.71 43
2750.83 41
2750.95 38
2751.07 34
2751.19 30
2751.31 28
2751.43 28
2751.56 30
2751.68 33
2751.80 38
2751.92 42
2752.04 47
2752.16 51
2752.28 55
2752.40 61
2752.52 67
2752.64 75
2752.76 84
2752.88 93
2753.00 101
2753.12 108
2753.24 112
2753.36 114
2753.48 113
2753.60 110
2753.72 105
2753.84 100
2753.96 94
2754.08 89
2754.20 83
2754.32 78
2754.44 73
2754.56 67
2754.68 63
2754.80 58
2754.92 55
2755.04 52
2755.16 49
2755.28 47
2755.40 46
2755.52 44
2755.64 43
2755.76 41
2755.88 39
2756.00 37
2756.12 36
2756.25 36
2756.37 36
2756.49 37
2756.61 37
2756.73 38
2756.85 37
2756.97 35
2757.09 33
2757.21 31
2757.33 29
2757.45 30
2757.57 32
2757.69 36
2757.81 41
2757.93 47
2758.05 53
2758.17 58
2758.29 61
2758.41 61
2758.53 60
2758.65 57
2758.77 53
2758.89 48
2759.01 43
2759.13 37
2759.25 31
2759.37 26
2759.49 22
2759.61 19
2759.74 18
2759.86 19
2759.98 22
2760.10 27
2760.22 33
2760.34 39
2760.46 44
2760.58 49
2760.70 52
2760.82 54
2760.94 56
2761.06 58
2761.18 60
2761.30 63
2761.42 66
2761.54 69
2761.66 71
2761.78 73
2761.90 74
2762.02 74
2762.14 72
2762.26 68
2762.38 64
2762.50 58
2762.63 52
2762.75 46
2762.87 40
2762.99 36
2763.11 31
2763.23 28
2763.35 24
2763.47 22
2763.59 20
2763.71 18
2763.83 18
2763.95 18
2764.07 18
2764.19 19
2764.31 19
2764.43 20
2764.55 21
2764.67 21
2764.79 22
2764.91 24
2765.03 25
2765.16 27
2765.28 27
2765.40 27
2765.52 26
2765.64 23
2765.76 20
2765.88 17
2766.00 13
2766.12 10
2766.24 6
2766.36 3
2766.48 0
2766.60 0
2766.72 0
2766.84 1
2766.96 5
2767.08 11
2767.20 19
2767.32 27
2767.45 35
2767.57 42
2767.69 47
2767.81 49
2767.93 49
2768.05 48
2768.17 45
2768.29 40
2768.41 35
2768.53 30
2768.65 24
2768.77 18
2768.89 13
2769.01 8
2769.13 4
2769.25 1
2769.37 0
2769.49 0
2769.62 0
2769.74 0
2769.86 0
2769.98 0
2770.10 0
2770.22 0
2770.34 1
2770.46 4
2770.58 8
2770.70 10
2770.82 10
2770.94 9
2771.06 6
2771.18 3
2771.30 0
2771.42 0
2771.55 0
2771.67 0
2771.79 0
2771.91 0
2772.03 0
2772.15 2
2772.27 8
2772.39 15
2772.51 23
2772.63 29
2772.75 35
2772.87 39
2772.99 41
2773.11 41
2773.23 41
2773.36 41
2773.48 42
2773.60 44
2773.72 46
2773.84 48
2773.96 50
2774.08 51
2774.20 51
2774.32 51
2774.44 51
2774.56 51
2774.68 51
2774.80 52
2774.92 53
2775.05 54
2775.17 56
2775.29 59
2775.41 63
2775.53 67
2775.65 72
2775.77 77
2775.89 82
2776.01 85
2776.13 87
2776.25 88
2776.37 89
2776.49 89
2776.61 90
2776.74 92
2776.86 93
2776.98 95
2777.10 95
2777.22 95
2777.34 93
2777.46 91
2777.58 88
2777.70 85
2777.82 82
2777.94 79
2778.06 75
2778.18 72
2778.31 67
2778.43 62
2778.55 57
2778.67 51
2778.79 45
2778.91 40
2779.03 35
2779.15 34
2779.27 34
2779.39 39
2779.51 46
2779.63 57
2779.76 69
2779.88 82
2780.00 93
2780.12 102
2780.24 106
2780.36 106
2780.48 102
2780.60 95
2780.72 86
2780.84 77
2780.96 67
2781.08 59
2781.21 51
2781.33 44
2781.45 38
2781.57 33
2781.69 29
2781.81 26
2781.93 26
2782.05 28
2782.17 30
2782.29 33
2782.41 36
2782.53 39
2782.66 40
2782.78 40
2782.90 40
2783.02 40
2783.14 40
2783.26 41
2783.38 41
2783.50 42
2783.62 44
2783.74 47
2783.86 52
2783.99 59
2784.11 70
2784.23 84
2784.35 98
2784.47 112
2784.59 124
2784.71 133
2784.83 138
2784.95 139
2785.07 137
2785.19 133
2785.32 129
2785.44 126
2785.56 123
2785.68 122
2785.80 122
2785.92 123
2786.04 123
2786.16 121
2786.28 118
2786.40 114
2786.53 108
2786.65 101
2786.77 94
2786.89 87
2787.01 80
2787.13 72
2787.25 64
2787.37 55
2787.49 46
2787.61 37
2787.73 30
2787.86 25
2787.98 22
2788.10 22
2788.22 23
2788.34 24
2788.46 25
2788.58 24
2788.70 23
2788.82 21
2788.95 19
2789.07 18
2789.19 18
2789.31 16
2789.43 15
2789.55 13
2789.67 10
2789.79 7
2789.91 4
2790.03 3
2790.16 3
2790.28 4
2790.40 5
2790.52 6
2790.64 5
2790.76 2
2790.88 0
2791.00 0
2791.12 0
2791.24 0
2791.37 0
2791.49 0
2791.61 3
2791.73 9
2791.85 15
2791.97 20
2792.09 23
2792.21 24
2792.33 23
2792.46 21
2792.58 19
2792.70 17
2792.82 16
2792.94 16
2793.06 17
2793.18 18
2793.30 20
2793.42 22
2793.55 23
2793.67 22
2793.79 21
2793.91 18
2794.03 15
2794.15 11
2794.27 8
2794.39 6
2794.51 5
2794.64 5
2794.76 6
2794.88 6
2795.00 5
2795.12 3
2795.24 0
2795.36 0
2795.48 0
2795.61 0
2795.73 0
2795.85 0
2795.97 0
2796.09 10
2796.21 24
2796.33 38
2796.45 54
2796.57 68
2796.70 81
2796.82 92
2796.94 99
2797.06 103
2797.18 104
2797.30 101
2797.42 95
2797.54 86
2797.67 75
2797.79 62
2797.91 49
2798.03 36
2798.15 25
2798.27 17
2798.39 12
2798.51 11
2798.64 13
2798.76 18
2798.88 26
2799.00 36
2799.12 47
2799.24 59
2799.36 70
2799.48 79
2799.61 87
2799.73 93
2799.85 96
2799.97 96
2800.09 94
2800.21 89
2800.33 81
2800.45 72
2800.58 61
2800.70 50
2800.82 38
2800.94 28
2801.06 19
2801.18 13
2801.30 8
2801.42 5
2801.55 4
2801.67 6
2801.79 11
2801.91 18
2802.03 29
2802.15 43
2802.27 59
2802.39 76
2802.52 93
2802.64 108
2802.76 121
2802.88 132
2803.00 142
2803.12 149
2803.24 156
2803.37 163
2803.49 169
2803.61 176
2803.73 181
2803.85 186
2803.97 190
2804.09 193
2804.21 194
2804.34 196
2804.46 197
2804.58 199
2804.70 202
2804.82 205
2804.94 206
2805.06 207
2805.19 205
2805.31 200
2805.43 192
2805.55 182
2805.67 169
2805.79 154
2805.91 137
2806.04 120
2806.16 102
2806.28 86
2806.40 71
2806.52 59
2806.64 50
2806.76 43
2806.88 39
2807.01 37
2807.13 35
2807.25 34
2807.37 33
2807.49 34
2807.61 35
2807.73 38
2807.86 43
2807.98 50
2808.10 57
2808.22 65
2808.34 73
2808.46 80
2808.58 86
2808.71 90
2808.83 94
2808.95 97
2809.07 99
2809.19 100
2809.31 99
2809.44 97
2809.56 92
2809.68 86
2809.80 78
2809.92 69
2810.04 59
2810.16 50
2810.29 42
2810.41 35
2810.53 28
2810.65 23
2810.77 17
2810.89 12
2811.01 8
2811.14 3
2811.26 0
2811.38 0
2811.50 0
2811.62 0
2811.74 0
2811.86 0
2811.99 0
2812.11 8
2812.23 19
2812.35 31
2812.47 42
2812.59 52
2812.72 58
2812.84 63
2812.96 65
2813.08 66
2813.20 67
2813.32 67
2813.44 66
2813.57 65
2813.69 62
2813.81 58
2813.93 54
2814.05 49
2814.17 46
2814.30 44
2814.42 44
2814.54 44
2814.66 44
2814.78 45
2814.90 44
2815.03 44
2815.15 44
2815.27 44
2815.39 45
2815.51 46
2815.63 45
2815.75 43
2815.88 40
2816.00 34
2816.12 28
2816.24 22
2816.36 19
2816.48 19
2816.61 23
2816.73 31
2816.85 41
2816.97 53
2817.09 65
2817.21 73
2817.34 78
2817.46 79
2817.58 75
2817.70 70
2817.82 62
2817.94 54
2818.07 48
2818.19 42
2818.31 38
2818.43 37
2818.55 38
2818.67 40
2818.80 44
2818.92 49
2819.04 54
2819.16 58
2819.28 59
2819.40 59
2819.53 58
2819.65 56
2819.77 54
2819.89 54
2820.01 54
2820.13 55
2820.26 56
2820.38 56
2820.50 55
2820.62 53
2820.74 52
2820.86 51
2820.99 52
2821.11 55
2821.23 58
2821.35 62
2821.47 65
2821.59 68
2821.72 69
2821.84 70
2821.96 70
2822.08 71
2822.20 71
2822.33 73
2822.45 74
2822.57 74
2822.69 74
2822.81 72
2822.93 68
2823.06 63
2823.18 57
2823.30 51
2823.42 44
2823.54 39
2823.66 34
2823.79 29
2823.91 24
2824.03 20
2824.15 15
2824.27 10
2824.40 4
2824.52 0
2824.64 0
2824.76 0
2824.88 0
2825.00 6
2825.13 14
2825.25 25
2825.37 38
2825.49 50
2825.61 62
2825.74 71
2825.86 76
2825.98 78
2826.10 75
2826.22 70
2826.34 63
2826.47 56
2826.59 51
2826.71 49
2826.83 50
2826.95 53
2827.08 58
2827.20 64
2827.32 69
2827.44 74
2827.56 78
2827.68 81
2827.81 83
2827.93 85
2828.05 86
2828.17 87
2828.29 87
2828.42 87
2828.54 85
2828.66 83
2828.78 79
2828.90 74
2829.03 69
2829.15 63
2829.27 58
2829.39 53
2829.51 50
2829.63 47
2829.76 45
2829.88 45
2830.00 47
2830.12 49
2830.24 52
2830.37 56
2830.49 58
2830.61 59
2830.73 58
2830.85 55
2830.98 50
2831.10 45
2831.22 39
2831.34 34
2831.46 29
2831.59 26
2831.71 24
2831.83 23
2831.95 23
2832.07 24
2832.20 26
2832.32 30
2832.44 36
2832.56 43
2832.68 52
2832.81 61
2832.93 70
2833.05 77
2833.17 82
2833.29 84
2833.41 83
2833.54 79
2833.66 73
2833.78 66
2833.90 59
2834.02 54
2834.15 49
2834.27 45
2834.39 42
2834.51 40
2834.63 39
2834.76 38
2834.88 36
2835.00 35
2835.12 33
2835.25 32
2835.37 32
2835.49 33
2835.61 35
2835.73 39
2835.86 44
2835.98 49
2836.10 54
2836.22 60
2836.34 65
2836.47 69
2836.59 74
2836.71 80
2836.83 85
2836.95 90
2837.08 92
2837.20 93
2837.32 92
2837.44 88
2837.56 84
2837.69 80
2837.81 78
2837.93 77
2838.05 78
2838.17 81
2838.30 83
2838.42 86
2838.54 87
2838.66 88
2838.78 87
2838.91 86
2839.03 84
2839.15 82
2839.27 80
2839.40 76
2839.52 71
2839.64 65
2839.76 59
2839.88 52
2840.01 45
2840.13 39
2840.25 33
2840.37 28
2840.49 24
2840.62 21
2840.74 20
2840.86 21
2840.98 23
2841.11 26
2841.23 30
2841.35 34
2841.47 38
2841.59 42
2841.72 46
2841.84 51
2841.96 55
2842.08 59
2842.20 62
2842.33 63
2842.45 64
2842.57 63
2842.69 61
2842.82 58
2842.94 55
2843.06 53
2843.18 52
2843.30 53
2843.43 54
2843.55 57
2843.67 61
2843.79 65
2843.92 68
2844.04 70
2844.16 71
2844.28 71
2844.40 70
2844.53 68
2844.65 67
2844.77 65
2844.89 63
2845.02 60
2845.14 56
2845.26 51
2845.38 44
2845.50 38
2845.63 31
2845.75 25
2845.87 20
2845.99 17
2846.12 16
2846.24 16
2846.36 18
2846.48 21
2846.60 26
2846.73 32
2846.85 40
2846.97 47
2847.09 55
2847.22 61
2847.34 66
2847.46 68
2847.58 67
2847.71 64
2847.83 60
2847.95 54
2848.07 48
2848.19 43
2848.32 38
2848.44 35
2848.56 33
2848.68 34
2848.81 36
2848.93 39
2849.05 43
2849.17 47
2849.30 50
2849.42 51
2849.54 52
2849.66 53
2849.78 55
2849.91 58
2850.03 63
2850.15 69
2850.27 75
2850.40 81
2850.52 87
2850.64 94
2850.76 101
2850.89 111
2851.01 122
2851.13 133
2851.25 143
2851.38 150
2851.50 154
2851.62 153
2851.74 149
2851.86 143
2851.99 136
2852.11 128
2852.23 121
2852.35 114
2852.48 106
2852.60 98
2852.72 89
2852.84 81
2852.97 74
2853.09 69
2853.21 67
2853.33 67
2853.46 70
2853.58 73
2853.70 76
2853.82 77
2853.95 75
2854.07 71
2854.19 65
2854.31 58
2854.44 50
2854.56 42
2854.68 35
2854.80 30
2854.92 24
2855.05 20
2855.17 15
2855.29 9
2855.41 3
2855.54 0
2855.66 0
2855.78 0
2855.90 0
2856.03 0
2856.15 0
2856.27 0
2856.39 0
2856.52 6
2856.64 18
2856.76 31
2856.88 44
2857.01 57
2857.13 69
2857.25 79
2857.37 88
2857.50 96
2857.62 102
2857.74 106
2857.86 108
2857.99 108
2858.11 105
2858.23 100
2858.35 93
2858.48 86
2858.60 80
2858.72 76
2858.84 75
2858.97 77
2859.09 81
2859.21 86
2859.33 91
2859.46 94
2859.58 96
2859.70 97
2859.82 97
2859.95 98
2860.07 99
2860.19 100
2860.32 100
2860.44 98
2860.56 96
2860.68 92
2860.81 88
2860.93 84
2861.05 81
2861.17 80
2861.30 79
2861.42 79
2861.54 79
2861.66 80
2861.79 82
2861.91 85
2862.03 90
2862.15 96
2862.28 104
2862.40 113
2862.52 122
2862.64 129
2862.77 135
2862.89 139
2863.01 140
2863.13 139
2863.26 137
2863.38 133
2863.50 129
2863.63 126
2863.75 123
2863.87 122
2863.99 122
2864.12 123
2864.24 124
2864.36 123
2864.48 121
2864.61 116
2864.73 110
2864.85 102
2864.97 94
2865.10 86
2865.22 78
2865.34 72
2865.47 68
2865.59 66
2865.71 67
2865.83 69
2865.96 73
2866.08 78
2866.20 83
2866.32 88
2866.45 93
2866.57 96
2866.69 98
2866.81 99
2866.94 98
2867.06 96
2867.18 94
2867.31 90
2867.43 85
2867.55 81
2867.67 76
2867.80 72
2867.92 70
2868.04 68
2868.16 68
2868.29 69
2868.41 71
2868.53 74
2868.66 77
2868.78 81
2868.90 84
2869.02 88
2869.15 91
2869.27 92
2869.39 93
2869.51 92
2869.64 90
2869.76 88
2869.88 86
2870.01 86
2870.13 88
2870.25 91
2870.37 96
2870.50 103
2870.62 110
2870.74 117
2870.87 124
2870.99 131
2871.11 137
2871.23 143
2871.36 147
2871.48 151
2871.60 154
2871.73 155
2871.85 155
2871.97 152
2872.09 149
2872.22 144
2872.34 139
2872.46 133
2872.58 128
2872.71 122
2872.83 116
2872.95 109
2873.08 102
2873.20 95
2873.32 87
2873.44 79
2873.57 72
2873.69 66
2873.81 61
2873.94 58
2874.06 58
2874.18 61
2874.30 66
2874.43 73
2874.55 81
2874.67 89
2874.80 97
2874.92 103
2875.04 107
2875.16 111
2875.29 114
2875.41 118
2875.53 123
2875.66 131
2875.78 140
2875.90 150
2876.02 161
2876.15 170
2876.27 178
2876.39 183
2876.52 186
2876.64 187
2876.76 187
2876.89 187
2877.01 188
2877.13 190
2877.25 192
2877.38 195
2877.50 198
2877.62 199
2877.75 199
2877.87 196
2877.99 190
2878.11 181
2878.24 170
2878.36 157
2878.48 143
2878.61 128
2878.73 115
2878.85 103
2878.98 92
2879.10 85
2879.22 79
2879.34 76
2879.47 74
2879.59 74
2879.71 75
2879.84 76
2879.96 77
2880.08 78
2880.21 78
2880.33 78
2880.45 77
2880.57 77
2880.70 78
2880.82 80
2880.94 83
2881.07 87
2881.19 93
2881.31 101
2881.44 111
2881.56 122
2881.68 135
2881.80 148
2881.93 161
2882.05 174
2882.17 187
2882.30 200
2882.42 213
2882.54 227
2882.67 242
2882.79 257
2882.91 271
2883.03 284
2883.16 296
2883.28 306
2883.40 315
2883.53 326
2883.65 337
2883.77 352
2883.90 369
2884.02 388
2884.14 409
2884.27 431
2884.39 453
2884.51 474
2884.63 493
2884.76 510
2884.88 523
2885.00 534
2885.13 541
2885.25 544
2885.37 545
2885.50 543
2885.62 540
2885.74 537
2885.87 533
2885.99 529
2886.11 525
2886.23 521
2886.36 515
2886.48 509
2886.60 501
2886.73 491
2886.85 480
2886.97 467
2887.10 453
2887.22 438
2887.34 421
2887.47 405
2887.59 389
2887.71 374
2887.84 361
2887.96 349
2888.08 340
2888.21 333
2888.33 325
2888.45 318
2888.57 309
2888.70 298
2888.82 287
2888.94 275
2889.07 264
2889.19 253
2889.31 244
2889.44 236
2889.56 227
2889.68 217
2889.81 207
2889.93 196
2890.05 187
2890.18 179
2890.30 174
2890.42 172
2890.55 174
2890.67 178
2890.79 184
2890.92 191
2891.04 197
2891.16 202
2891.28 205
2891.41 206
2891.53 203
2891.65 197
2891.78 189
2891.90 181
2892.02 173
2892.15 167
2892.27 163
2892.39 162
2892.52 161
2892.64 161
2892.76 160
2892.89 156
2893.01 150
2893.13 142
2893.26 134
2893.38 125
2893.50 118
2893.63 112
2893.75 109
2893.87 108
2894.00 108
2894.12 111
2894.24 115
2894.37 119
2894.49 124
2894.61 127
2894.74 129
2894.86 129
2894.98 127
2895.11 123
2895.23 119
2895.35 113
2895.48 108
2895.60 105
2895.72 103
2895.85 104
2895.97 106
2896.09 111
2896.22 116
2896.34 121
2896.46 125
2896.59 127
2896.71 126
2896.83 123
2896.96 118
2897.08 114
2897.20 111
2897.33 109
2897.45 109
2897.57 109
2897.70 109
2897.82 108
2897.94 105
2898.07 100
2898.19 94
2898.31 86
2898.44 79
2898.56 72
2898.68 67
2898.81 65
2898.93 65
2899.05 69
2899.18 74
2899.30 81
2899.42 88
2899.55 94
2899.67 97
2899.79 98
2899.92 96
2900.04 93
2900.16 90
2900.29 87
2900.41 85
2900.53 84
2900.66 83
2900.78 82
2900.90 82
2901.03 81
2901.15 80
2901.27 81
2901.40 84
2901.52 88
2901.65 94
2901.77 101
2901.89 107
2902.02 114
2902.14 118
2902.26 120
2902.39 119
2902.51 117
2902.63 113
2902.76 109
2902.88 106
2903.00 104
2903.13 105
2903.25 108
2903.37 114
2903.50 120
2903.62 128
2903.74 135
2903.87 141
2903.99 147
2904.11 151
2904.24 153
2904.36 155
2904.49 155
2904.61 154
2904.73 152
2904.86 150
2904.98 147
2905.10 145
2905.23 143
2905.35 142
2905.47 143
2905.60 144
2905.72 146
2905.84 147
2905.97 148
2906.09 149
2906.21 149
2906.34 150
2906.46 151
2906.59 152
2906.71 154
2906.83 157
2906.96 160
2907.08 163
2907.20 166
2907.33 169
2907.45 171
2907.57 174
2907.70 177
2907.82 180
2907.94 183
2908.07 185
2908.19 186
2908.32 187
2908.44 186
2908.56 185
2908.69 184
2908.81 183
2908.93 182
2909.06 181
2909.18 180
2909.30 178
2909.43 177
2909.55 175
2909.67 175
2909.80 175
2909.92 176
2910.05 177
2910.17 179
2910.29 181
2910.42 183
2910.54 184
2910.66 184
2910.79 183
2910.91 181
2911.03 176
2911.16 169
2911.28 159
2911.41 148
2911.53 136
2911.65 125
2911.78 114
2911.90 105
2912.02 97
2912.15 91
2912.27 86
2912.40 81
2912.52 76
2912.64 71
2912.77 65
2912.89 59
2913.01 53
2913.14 48
2913.26 43
2913.38 41
2913.51 41
2913.63 43
2913.76 48
2913.88 54
2914.00 61
2914.13 67
2914.25 72
2914.37 75
2914.50 76
2914.62 76
2914.75 75
2914.87 73
2914.99 71
2915.12 69
2915.24 66
2915.36 63
2915.49 58
2915.61 53
2915.74 47
2915.86 41
2915.98 36
2916.11 31
2916.23 28
2916.35 26
2916.48 25
2916.60 24
2916.73 23
2916.85 22
2916.97 21
2917.10 20
2917.22 20
2917.34 21
2917.47 23
2917.59 26
2917.72 30
2917.84 34
2917.96 38
2918.09 40
2918.21 41
2918.33 41
2918.46 41
2918.58 40
2918.71 40
2918.83 42
2918.95 44
2919.08 47
2919.20 50
2919.33 53
2919.45 56
2919.57 57
2919.70 58
2919.82 57
2919.94 55
2920.07 52
2920.19 46
2920.32 39
2920.44 31
2920.56 21
2920.69 12
2920.81 4
2920.94 0
2921.06 0
2921.18 0
2921.31 0
2921.43 0
2921.55 0
2921.68 0
2921.80 0
2921.93 0
2922.05 2
2922.17 4
2922.30 8
2922.42 12
2922.55 18
2922.67 24
2922.79 29
2922.92 35
2923.04 40
2923.17 44
2923.29 47
2923.41 49
2923.54 51
2923.66 53
2923.78 55
2923.91 58
2924.03 62
2924.16 67
2924.28 73
2924.40 79
2924.53 83
2924.65 86
2924.78 85
2924.90 81
2925.02 74
2925.15 66
2925.27 56
2925.40 46
2925.52 38
2925.64 31
2925.77 25
2925.89 20
2926.02 15
2926.14 9
2926.26 3
2926.39 0
2926.51 0
2926.64 0
2926.76 0
2926.88 0
2927.01 0
2927.13 0
2927.26 0
2927.38 6
2927.50 14
2927.63 20
2927.75 25
2927.88 29
2928.00 32
2928.12 34
2928.25 37
2928.37 41
2928.50 45
2928.62 51
2928.74 57
2928.87 63
2928.99 70
2929.12 75
2929.24 79
2929.36 82
2929.49 82
2929.61 79
2929.74 74
2929.86 66
2929.98 57
2930.11 47
2930.23 37
2930.36 29
2930.48 23
2930.60 21
2930.73 21
2930.85 24
2930.98 28
2931.10 32
2931.22 36
2931.35 40
2931.47 43
2931.60 47
2931.72 50
2931.85 53
2931.97 55
2932.09 58
2932.22 61
2932.34 63
2932.47 64
2932.59 65
2932.71 65
2932.84 65
2932.96 64
2933.09 64
2933.21 65
2933.33 66
2933.46 69
2933.58 71
2933.71 73
2933.83 73
2933.95 72
2934.08 68
2934.20 63
2934.33 56
2934.45 48
2934.58 40
2934.70 33
2934.82 27
2934.95 21
2935.07 16
2935.20 11
2935.32 6
2935.44 1
2935.57 0
2935.69 0
2935.82 0
2935.94 0
2936.07 2
2936.19 8
2936.31 15
2936.44 22
2936.56 29
2936.69 36
2936.81 42
2936.93 48
2937.06 55
2937.18 62
2937.31 68
2937.43 74
2937.56 77
2937.68 78
2937.80 75
2937.93 69
2938.05 61
2938.18 52
2938.30 43
2938.43 35
2938.55 29
2938.67 24
2938.80 22
2938.92 22
2939.05 24
2939.17 27
2939.30 33
2939.42 39
2939.54 46
2939.67 53
2939.79 60
2939.92 65
2940.04 68
2940.17 68
2940.29 66
2940.41 63
2940.54 58
2940.66 54
2940.79 52
2940.91 52
2941.03 54
2941.16 57
2941.28 60
2941.41 62
2941.53 63
2941.66 63
2941.78 61
2941.91 60
2942.03 60
2942.15 62
2942.28 64
2942.40 67
2942.53 70
2942.65 72
2942.78 73
2942.90 73
2943.02 72
2943.15 72
2943.27 72
2943.40 72
2943.52 72
2943.65 72
2943.77 72
2943.89 70
2944.02 67
2944.14 62
2944.27 56
2944.39 49
2944.52 42
2944.64 36
2944.76 30
2944.89 27
2945.01 25
2945.14 25
2945.26 28
2945.39 32
2945.51 37
2945.64 43
2945.76 48
2945.88 53
2946.01 57
2946.13 59
2946.26 61
2946.38 62
2946.51 63
2946.63 63
2946.75 64
2946.88 65
2947.00 67
2947.13 69
2947.25 71
2947.38 75
2947.50 79
2947.63 83
2947.75 87
2947.87 89
2948.00 91
2948.12 90
2948.25 88
2948.37 84
2948.50 79
2948.62 73
2948.75 66
2948.87 59
2948.99 53
2949.12 47
2949.24 44
2949.37 42
2949.49 42
2949.62 43
2949.74 44
2949.87 44
2949.99 43
2950.11 40
2950.24 37
2950.36 34
2950.49 33
2950.61 35
2950.74 40
2950.86 47
2950.99 55
2951.11 62
2951.24 66
2951.36 67
2951.48 65
2951.61 61
2951.73 56
2951.86 50
2951.98 45
2952.11 43
2952.23 42
2952.36 45
2952.48 50
2952.60 57
2952.73 65
2952.85 75
2952.98 85
2953.10 94
2953.23 102
2953.35 108
2953.48 112
2953.60 114
2953.73 116
2953.85 117
2953.97 119
2954.10 121
2954.22 125
2954.35 129
2954.47 134
2954.60 140
2954.72 146
2954.85 151
2954.97 156
2955.10 157
2955.22 156
2955.35 151
2955.47 144
2955.59 135
2955.72 125
2955.84 117
2955.97 111
2956.09 106
2956.22 102
2956.34 99
2956.47 95
2956.59 91
2956.72 85
2956.84 80
2956.97 76
2957.09 73
2957.21 71
2957.34 69
2957.46 67
2957.59 63
2957.71 58
2957.84 51
2957.96 43
2958.09 35
2958.21 26
2958.34 19
2958.46 12
2958.59 7
2958.71 4
2958.83 2
2958.96 3
2959.08 5
2959.21 10
2959.33 16
2959.46 22
2959.58 28
2959.71 33
2959.83 37
2959.96 38
2960.08 39
2960.21 39
2960.33 41
2960.46 43
2960.58 48
2960.70 56
2960.83 66
2960.95 78
2961.08 90
2961.20 103
2961.33 113
2961.45 121
2961.58 126
2961.70 127
2961.83 126
2961.95 122
2962.08 117
2962.20 112
2962.33 107
2962.45 103
2962.58 100
2962.70 98
2962.83 97
2962.95 96
2963.07 96
2963.20 97
2963.32 99
2963.45 102
2963.57 105
2963.70 110
2963.82 116
2963.95 123
2964.07 131
2964.20 138
2964.32 145
2964.45 151
2964.57 156
2964.70 159
2964.82 161
2964.95 161
2965.07 161
2965.20 160
2965.32 160
2965.45 160
2965.57 161
2965.70 164
2965.82 166
2965.94 169
2966.07 172
2966.19 174
2966.32 174
2966.44 174
2966.57 172
2966.69 169
2966.82 165
2966.94 160
2967.07 154
2967.19 147
2967.32 139
2967.44 131
2967.57 122
2967.69 111
2967.82 101
2967.94 91
2968.07 82
2968.19 74
2968.32 68
2968.44 63
2968.57 60
2968.69 58
2968.82 57
2968.94 57
2969.07 57
2969.19 56
2969.32 56
2969.44 55
2969.57 54
2969.69 51
2969.82 48
2969.94 45
2970.07 41
2970.19 38
2970.31 34
2970.44 30
2970.56 26
2970.69 23
2970.81 20
2970.94 18
2971.06 17
2971.19 18
2971.31 21
2971.44 25
2971.56 28
2971.69 32
2971.81 33
2971.94 32
2972.06 28
2972.19 22
2972.31 14
2972.44 5
2972.56 0
2972.69 0
2972.81 0
2972.94 0
2973.06 0
2973.19 0
2973.31 1
2973.44 4
2973.56 6
2973.69 7
2973.81 6
2973.94 5
2974.06 4
2974.19 3
2974.31 5
2974.44 9
2974.56 16
2974.69 25
2974.81 35
2974.94 45
2975.06 55
2975.19 63
2975.31 70
2975.44 74
2975.56 77
2975.69 79
2975.81 80
2975.94 81
2976.06 82
2976.19 83
2976.31 85
2976.44 87
2976.56 89
2976.69 91
2976.81 93
2976.94 96
2977.06 98
2977.19 101
2977.31 104
2977.44 107
2977.56 109
2977.69 110
2977.81 110
2977.94 109
2978.06 107
2978.19 104
2978.31 101
2978.44 97
2978.56 92
2978.69 87
2978.81 81
2978.94 76
2979.06 71
2979.19 66
2979.31 62
2979.44 59
2979.56 56
2979.69 53
2979.82 51
2979.94 48
2980.07 46
2980.19 46
2980.32 48
2980.44 53
2980.57 61
2980.69 70
2980.82 79
2980.94 87
2981.07 94
2981.19 99
2981.32 102
2981.44 104
2981.57 106
2981.69 108
2981.82 109
2981.94 110
2982.07 111
2982.19 111
2982.32 109
2982.44 107
2982.57 103
2982.69 99
2982.82 95
2982.94 91
2983.07 87
2983.19 84
2983.32 81
2983.44 79
2983.57 78
2983.69 78
2983.82 80
2983.95 83
2984.07 89
2984.20 97
2984.32 105
2984.45 114
2984.57 120
2984.70 125
2984.82 127
2984.95 126
2985.07 123
2985.20 119
2985.32 115
2985.45 112
2985.57 110
2985.70 108
2985.82 108
2985.95 109
2986.07 110
2986.20 111
2986.32 111
2986.45 111
2986.57 110
2986.70 110
2986.83 110
2986.95 111
2987.08 114
2987.20 119
2987.33 124
2987.45 130
2987.58 135
2987.70 138
2987.83 138
2987.95 137
2988.08 133
2988.20 128
2988.33 121
2988.45 114
2988.58 108
2988.70 102
2988.83 98
2988.95 94
2989.08 92
2989.21 92
2989.33 93
2989.46 94
2989.58 96
2989.71 97
2989.83 97
2989.96 97
2990.08 96
2990.21 95
2990.33 93
2990.46 90
2990.58 87
2990.71 84
2990.83 79
2990.96 74
2991.09 69
2991.21 64
2991.34 59
2991.46 56
2991.59 55
2991.71 56
2991.84 59
2991.96 63
2992.09 66
2992.21 68
2992.34 67
2992.46 65
2992.59 60
2992.71 54
2992.84 47
2992.97 40
2993.09 33
2993.22 29
2993.34 25
2993.47 23
2993.59 22
2993.72 22
2993.84 22
2993.97 22
2994.09 22
2994.22 22
2994.35 21
2994.47 21
2994.60 21
2994.72 23
2994.85 25
2994.97 29
2995.10 35
2995.22 40
2995.35 46
2995.47 50
2995.60 53
2995.72 55
2995.85 54
2995.98 51
2996.10 47
2996.23 42
2996.35 39
2996.48 36
2996.60 35
2996.73 35
2996.85 37
2996.98 37
2997.10 37
2997.23 34
2997.36 30
2997.48 25
2997.61 20
2997.73 16
2997.86 13
2997.98 13
2998.11 16
2998.23 21
2998.36 28
2998.48 35
2998.61 43
2998.74 50
2998.86 55
2998.99 60
2999.11 63
2999.24 65
2999.36 66
2999.49 67
2999.61 69
2999.74 70
2999.87 71
2999.99 72
3000.12 72
3000.24 72
3000.37 72
3000.49 73
3000.62 74
3000.74 77
3000.87 80
3001.00 83
3001.12 85
3001.25 85
3001.37 84
3001.50 81
3001.62 77
3001.75 72
3001.87 66
3002.00 60
3002.13 54
3002.25 48
3002.38 42
3002.50 37
3002.63 32
3002.75 29
3002.88 27
3003.00 27
3003.13 30
3003.26 34
3003.38 39
3003.51 43
3003.63 45
3003.76 45
3003.88 43
3004.01 39
3004.14 35
3004.26 32
3004.39 29
3004.51 29
3004.64 29
3004.76 30
3004.89 29
3005.01 27
3005.14 23
3005.27 19
3005.39 15
3005.52 12
3005.64 12
3005.77 16
3005.89 22
3006.02 30
3006.15 39
3006.27 48
3006.40 55
3006.52 60
3006.65 62
3006.77 63
3006.90 62
3007.02 59
3007.15 57
3007.28 54
3007.40 51
3007.53 50
3007.65 49
3007.78 50
3007.90 50
3008.03 51
3008.16 52
3008.28 52
3008.41 52
3008.53 51
3008.66 49
3008.78 47
3008.91 45
3009.04 44
3009.16 43
3009.29 44
3009.41 45
3009.54 47
3009.66 50
3009.79 52
3009.92 53
3010.04 53
3010.17 51
3010.29 48
3010.42 43
3010.54 39
3010.67 35
3010.80 33
3010.92 33
3011.05 36
3011.17 40
3011.30 46
3011.43 53
3011.55 59
3011.68 65
3011.80 68
3011.93 70
3012.05 69
3012.18 68
3012.31 65
3012.43 63
3012.56 60
3012.68 57
3012.81 55
3012.93 52
3013.06 48
3013.19 45
3013.31 41
3013.44 37
3013.56 33
3013.69 30
3013.82 27
3013.94 25
3014.07 23
3014.19 20
3014.32 17
3014.44 14
3014.57 11
3014.70 9
3014.82 9
3014.95 11
3015.07 15
3015.20 21
3015.33 27
3015.45 33
3015.58 38
3015.70 43
3015.83 46
3015.95 49
3016.08 51
3016.21 53
3016.33 54
3016.46 53
3016.58 51
3016.71 47
3016.84 41
3016.96 34
3017.09 26
3017.21 18
3017.34 11
3017.47 6
3017.59 3
3017.72 2
3017.84 2
3017.97 2
3018.09 3
3018.22 3
3018.35 3
3018.47 2
3018.60 2
3018.72 4
3018.85 6
3018.98 9
3019.10 12
3019.23 15
3019.35 18
3019.48 19
3019.61 18
3019.73 16
3019.86 13
3019.98 9
3020.11 5
3020.24 1
3020.36 0
3020.49 0
3020.61 0
3020.74 0
3020.87 0
3020.99 0
3021.12 0
3021.24 0
3021.37 2
3021.50 9
3021.62 16
3021.75 24
3021.87 31
3022.00 38
3022.12 44
3022.25 49
3022.38 53
3022.50 55
3022.63 55
3022.75 53
3022.88 50
3023.01 47
3023.13 44
3023.26 41
3023.39 39
3023.51 37
3023.64 36
3023.76 34
3023.89 33
3024.02 31
3024.14 30
3024.27 31
3024.39 33
3024.52 36
3024.65 41
3024.77 46
3024.90 50
3025.02 54
3025.15 56
3025.28 55
3025.40 53
3025.53 49
3025.65 44
3025.78 37
3025.91 31
3026.03 25
3026.16 21
3026.28 19
3026.41 20
3026.54 23
3026.66 28
3026.79 34
3026.91 39
3027.04 44
3027.17 48
3027.29 50
3027.42 52
3027.55 55
3027.67 57
3027.80 60
3027.92 64
3028.05 68
3028.18 71
3028.30 74
3028.43 75
3028.55 76
3028.68 76
3028.81 75
3028.93 74
3029.06 71
3029.18 68
3029.31 66
3029.44 64
3029.56 63
3029.69 63
3029.82 64
3029.94 65
3030.07 66
3030.19 67
3030.32 67
3030.45 67
3030.57 67
3030.70 66
3030.82 65
3030.95 64
3031.08 62
3031.20 60
3031.33 57
3031.46 54
3031.58 50
3031.71 47
3031.83 45
3031.96 44
3032.09 45
3032.21 49
3032.34 55
3032.47 62
3032.59 70
3032.72 77
3032.84 81
3032.97 83
3033.10 82
3033.22 78
3033.35 74
3033.47 68
3033.60 62
3033.73 56
3033.85 50
3033.98 45
3034.11 40
3034.23 35
3034.36 32
3034.48 30
3034.61 30
3034.74 32
3034.86 35
3034.99 39
3035.12 43
3035.24 48
3035.37 53
3035.49 56
3035.62 58
3035.75 60
3035.87 60
3036.00 59
3036.13 58
3036.25 58
3036.38 59
3036.51 62
3036.63 67
3036.76 74
3036.88 83
3037.01 93
3037.14 103
3037.26 111
3037.39 118
3037.52 121
3037.64 121
3037.77 119
3037.89 114
3038.02 109
3038.15 104
3038.27 100
3038.40 98
3038.53 98
3038.65 98
3038.78 100
3038.91 103
3039.03 105
3039.16 106
3039.28 105
3039.41 103
3039.54 98
3039.66 92
3039.79 84
3039.92 74
3040.04 64
3040.17 54
3040.30 45
3040.42 38
3040.55 32
3040.67 28
3040.80 26
3040.93 27
3041.05 29
3041.18 33
3041.31 37
3041.43 42
3041.56 46
3041.69 49
3041.81 51
3041.94 51
3042.06 50
3042.19 49
3042.32 47
3042.44 45
3042.57 43
3042.70 42
3042.82 41
3042.95 42
3043.08 43
3043.20 45
3043.33 48
3043.46 51
3043.58 54
3043.71 56
3043.83 58
3043.96 59
3044.09 60
3044.21 61
3044.34 61
3044.47 60
3044.59 59
3044.72 56
3044.85 52
3044.97 48
3045.10 45
3045.23 41
3045.35 39
3045.48 39
3045.61 39
3045.73 40
3045.86 42
3045.98 44
3046.11 46
3046.24 47
3046.36 49
3046.49 49
3046.62 47
3046.74 44
3046.87 38
3047.00 29
3047.12 19
3047.25 8
3047.38 0
3047.50 0
3047.63 0
3047.76 0
3047.88 0
3048.01 0
3048.14 0
3048.26 0
3048.39 4
3048.51 10
3048.64 16
3048.77 20
3048.89 23
3049.02 23
3049.15 22
3049.27 18
3049.40 13
3049.53 6
3049.65 0
3049.78 0
3049.91 0
3050.03 0
3050.16 0
3050.29 2
3050.41 9
3050.54 16
3050.67 23
3050.79 29
3050.92 36
3051.05 42
3051.17 49
3051.30 57
3051.43 64
3051.55 71
3051.68 76
3051.81 78
3051.93 80
3052.06 80
3052.19 79
3052.31 79
3052.44 79
3052.57 79
3052.69 80
3052.82 80
3052.95 80
3053.07 80
3053.20 80
3053.33 79
3053.45 78
3053.58 77
3053.71 75
3053.83 71
3053.96 66
3054.09 61
3054.21 55
3054.34 50
3054.47 47
3054.59 45
3054.72 45
3054.85 46
3054.97 47
3055.10 47
3055.23 46
3055.35 45
3055.48 44
3055.61 43
3055.73 44
3055.86 46
3055.99 48
3056.11 50
3056.24 52
3056.37 52
3056.49 50
3056.62 47
3056.75 43
3056.87 40
3057.00 38
3057.13 37
3057.25 38
3057.38 40
3057.51 43
3057.63 45
3057.76 47
3057.89 46
3058.01 44
3058.14 39
3058.27 34
3058.39 28
3058.52 23
3058.65 19
3058.77 16
3058.90 14
3059.03 14
3059.15 15
3059.28 18
3059.41 23
3059.53 28
3059.66 34
3059.79 40
3059.91 43
3060.04 45
3060.17 43
3060.29 40
3060.42 36
3060.55 34
3060.68 33
3060.80 35
3060.93 40
3061.06 48
3061.18 58
3061.31 68
3061.44 79
3061.56 89
3061.69 98
3061.82 106
3061.94 113
3062.07 117
3062.20 119
3062.32 120
3062.45 120
3062.58 119
3062.70 118
3062.83 117
3062.96 116
3063.08 115
3063.21 113
3063.34 109
3063.47 105
3063.59 102
3063.72 99
3063.85 98
3063.97 100
3064.10 104
3064.23 109
3064.35 115
3064.48 120
3064.61 124
3064.73 126
3064.86 126
3064.99 126
3065.11 126
3065.24 125
3065.37 125
3065.50 125
3065.62 125
3065.75 127
3065.88 129
3066.00 131
3066.13 133
3066.26 135
3066.38 137
3066.51 137
3066.64 135
3066.76 133
3066.89 130
3067.02 128
3067.15 127
3067.27 127
3067.40 127
3067.53 127
3067.65 127
3067.78 126
3067.91 126
3068.03 125
3068.16 126
3068.29 129
3068.41 135
3068.54 143
3068.67 152
3068.80 164
3068.92 175
3069.05 186
3069.18 195
3069.30 201
3069.43 204
3069.56 205
3069.68 204
3069.81 201
3069.94 198
3070.07 195
3070.19 192
3070.32 190
3070.45 188
3070.57 185
3070.70 183
3070.83 180
3070.95 177
3071.08 174
3071.21 173
3071.34 172
3071.46 173
3071.59 174
3071.72 175
3071.84 175
3071.97 174
3072.10 171
3072.22 167
3072.35 162
3072.48 155
3072.61 149
3072.73 142
3072.86 137
3072.99 134
3073.11 134
3073.24 137
3073.37 142
3073.49 150
3073.62 159
3073.75 168
3073.88 176
3074.00 182
3074.13 186
3074.26 189
3074.38 192
3074.51 197
3074.64 204
3074.77 213
3074.89 223
3075.02 233
3075.15 241
3075.27 247
3075.40 252
3075.53 255
3075.66 256
3075.78 258
3075.91 258
3076.04 259
3076.16 258
3076.29 256
3076.42 251
3076.55 245
3076.67 237
3076.80 228
3076.93 218
3077.05 208
3077.18 198
3077.31 188
3077.44 178
3077.56 169
3077.69 161
3077.82 155
3077.94 150
3078.07 147
3078.20 146
3078.33 147
3078.45 148
3078.58 148
3078.71 147
3078.83 143
3078.96 137
3079.09 128
3079.22 117
3079.34 104
3079.47 91
3079.60 80
3079.72 71
3079.85 66
3079.98 64
3080.11 66
3080.23 71
3080.36 77
3080.49 83
3080.61 87
3080.74 90
3080.87 90
3081.00 89
3081.12 86
3081.25 83
3081.38 79
3081.51 76
3081.63 73
3081.76 70
3081.89 68
3082.01 66
3082.14 64
3082.27 63
3082.40 62
3082.52 63
3082.65 63
3082.78 64
3082.90 63
3083.03 63
3083.16 62
3083.29 60
3083.41 60
3083.54 61
3083.67 63
3083.80 67
3083.92 73
3084.05 79
3084.18 86
3084.30 92
3084.43 96
3084.56 100
3084.69 102
3084.81 102
3084.94 102
3085.07 100
3085.20 97
3085.32 93
3085.45 89
3085.58 86
3085.70 82
3085.83 80
3085.96 78
3086.09 77
3086.21 77
3086.34 78
3086.47 79
3086.60 81
3086.72 84
3086.85 89
3086.98 94
3087.11 100
3087.23 108
3087.36 115
3087.49 122
3087.61 129
3087.74 134
3087.87 138
3088.00 141
3088.12 143
3088.25 144
3088.38 144
3088.51 145
3088.63 145
3088.76 145
3088.89 145
3089.02 143
3089.14 139
3089.27 132
3089.40 123
3089.53 112
3089.65 102
3089.78 92
3089.91 85
3090.04 80
3090.16 78
3090.29 78
3090.42 79
3090.54 80
3090.67 81
3090.80 81
3090.93 80
3091.05 80
3091.18 79
3091.31 78
3091.44 77
3091.56 76
3091.69 74
3091.82 72
3091.95 69
3092.07 66
3092.20 64
3092.33 62
3092.46 61
3092.58 61
3092.71 62
3092.84 64
3092.97 67
3093.09 71
3093.22 76
3093.35 80
3093.48 83
3093.60 85
3093.73 86
3093.86 86
3093.99 85
3094.11 84
3094.24 83
3094.37 82
3094.50 83
3094.62 84
3094.75 86
3094.88 89
3095.01 93
3095.13 97
3095.26 100
3095.39 103
3095.52 106
3095.64 108
3095.77 109
3095.90 109
3096.03 108
3096.15 105
3096.28 101
3096.41 95
3096.54 87
3096.66 79
3096.79 72
3096.92 66
3097.05 62
3097.17 60
3097.30 60
3097.43 61
3097.56 61
3097.68 61
3097.81 61
3097.94 59
3098.07 58
3098.19 56
3098.32 54
3098.45 52
3098.58 50
3098.70 48
3098.83 47
3098.96 47
3099.09 47
3099.22 50
3099.34 54
3099.47 60
3099.60 68
3099.73 76
3099.85 85
3099.98 93
3100.11 100
3100.24 106
3100.36 111
3100.49 115
3100.62 118
3100.75 120
3100.87 121
3101.00 122
3101.13 122
3101.26 122
3101.38 122
3101.51 122
3101.64 123
3101.77 124
3101.90 125
3102.02 125
3102.15 125
3102.28 124
3102.41 120
3102.53 116
3102.66 110
3102.79 104
3102.92 99
3103.04 95
3103.17 94
3103.30 94
3103.43 95
3103.55 96
3103.68 96
3103.81 95
3103.94 93
3104.07 90
3104.19 86
3104.32 83
3104.45 82
3104.58 81
3104.70 83
3104.83 87
3104.96 93
3105.09 102
3105.21 112
3105.34 125
3105.47 139
3105.60 154
3105.73 168
3105.85 182
3105.98 194
3106.11 202
3106.24 206
3106.36 205
3106.49 200
3106.62 191
3106.75 179
3106.88 166
3107.00 153
3107.13 141
3107.26 131
3107.39 123
3107.51 117
3107.64 115
3107.77 116
3107.90 119
3108.03 124
3108.15 130
3108.28 136
3108.41 141
3108.54 144
3108.66 145
3108.79 144
3108.92 141
3109.05 137
3109.18 132
3109.30 126
3109.43 120
3109.56 114
3109.69 108
3109.81 102
3109.94 97
3110.07 95
3110.20 95
3110.33 97
3110.45 102
3110.58 107
3110.71 112
3110.84 116
3110.96 118
3111.09 117
3111.22 114
3111.35 111
3111.48 107
3111.60 104
3111.73 102
3111.86 100
3111.99 99
3112.12 97
3112.24 95
3112.37 91
3112.50 85
3112.63 78
3112.75 71
3112.88 62
3113.01 55
3113.14 49
3113.27 45
3113.39 44
3113.52 47
3113.65 51
3113.78 57
3113.91 63
3114.03 68
3114.16 72
3114.29 74
3114.42 75
3114.55 75
3114.67 75
3114.80 76
3114.93 76
3115.06 76
3115.18 76
3115.31 75
3115.44 74
3115.57 73
3115.70 71
3115.82 70
3115.95 69
3116.08 69
3116.21 68
3116.34 66
3116.46 64
3116.59 62
3116.72 58
3116.85 55
3116.98 52
3117.10 51
3117.23 52
3117.36 54
3117.49 58
3117.62 62
3117.74 65
3117.87 65
3118.00 63
3118.13 58
3118.26 51
3118.38 43
3118.51 35
3118.64 28
3118.77 22
3118.90 16
3119.02 12
3119.15 7
3119.28 3
3119.41 0
3119.54 0
3119.66 0
3119.79 0
3119.92 0
3120.05 0
3120.18 0
3120.30 0
3120.43 8
3120.56 21
3120.69 34
3120.82 47
3120.94 56
3121.07 63
3121.20 66
3121.33 65
3121.46 62
3121.58 57
3121.71 51
3121.84 45
3121.97 41
3122.10 38
3122.22 37
3122.35 38
3122.48 40
3122.61 42
3122.74 44
3122.86 46
3122.99 47
3123.12 47
3123.25 47
3123.38 46
3123.51 44
3123.63 42
3123.76 38
3123.89 34
3124.02 31
3124.15 27
3124.27 25
3124.40 25
3124.53 27
3124.66 30
3124.79 35
3124.91 40
3125.04 45
3125.17 50
3125.30 54
3125.43 58
3125.56 61
3125.68 65
3125.81 69
3125.94 73
3126.07 77
3126.20 79
3126.32 79
3126.45 77
3126.58 71
3126.71 64
3126.84 56
3126.96 48
3127.09 44
3127.22 42
3127.35 45
3127.48 52
3127.61 61
3127.73 70
3127.86 79
3127.99 86
3128.12 90
3128.25 91
3128.37 90
3128.50 88
3128.63 85
3128.76 82
3128.89 80
3129.02 78
3129.14 77
3129.27 76
3129.40 75
3129.53 72
3129.66 70
3129.79 69
3129.91 68
3130.04 68
3130.17 70
3130.30 72
3130.43 75
3130.55 78
3130.68 80
3130.81 81
3130.94 81
3131.07 81
3131.20 81
3131.32 82
3131.45 86
3131.58 92
3131.71 101
3131.84 113
3131.97 125
3132.09 139
3132.22 152
3132.35 164
3132.48 173
3132.61 180
3132.74 184
3132.86 186
3132.99 187
3133.12 186
3133.25 184
3133.38 182
3133.50 178
3133.63 172
3133.76 165
3133.89 157
3134.02 149
3134.15 141
3134.27 134
3134.40 130
3134.53 127
3134.66 127
3134.79 129
3134.92 131
3135.04 134
3135.17 137
3135.30 139
3135.43 141
3135.56 142
3135.69 143
3135.81 142
3135.94 141
3136.07 139
3136.20 135
3136.33 130
3136.46 124
3136.58 118
3136.71 112
3136.84 109
3136.97 108
3137.10 109
3137.23 112
3137.35 116
3137.48 120
3137.61 123
3137.74 124
3137.87 123
3138.00 121
3138.13 118
3138.25 114
3138.38 111
3138.51 107
3138.64 103
3138.77 99
3138.90 94
3139.02 87
3139.15 80
3139.28 73
3139.41 67
3139.54 64
3139.67 63
3139.79 65
3139.92 70
3140.05 76
3140.18 83
3140.31 88
3140.44 92
3140.57 94
3140.69 94
3140.82 93
3140.95 91
3141.08 89
3141.21 87
3141.34 87
3141.46 87
3141.59 89
3141.72 91
3141.85 95
3141.98 98
3142.11 101
3142.24 103
3142.36 103
3142.49 101
3142.62 97
3142.75 93
3142.88 89
3143.01 85
3143.13 83
3143.26 82
3143.39 82
3143.52 81
3143.65 80
3143.78 79
3143.91 77
3144.03 76
3144.16 75
3144.29 74
3144.42 74
3144.55 74
3144.68 72
3144.81 69
3144.93 66
3145.06 61
3145.19 56
3145.32 52
3145.45 48
3145.58 45
3145.71 43
3145.83 41
3145.96 38
3146.09 36
3146.22 32
3146.35 29
3146.48 26
3146.61 23
3146.73 22
3146.86 22
3146.99 24
3147.12 27
3147.25 30
3147.38 34
3147.51 35
3147.63 35
3147.76 32
3147.89 27
3148.02 20
3148.15 13
3148.28 7
3148.41 2
3148.53 0
3148.66 0
3148.79 1
3148.92 4
3149.05 7
3149.18 10
3149.31 12
3149.43 13
3149.56 14
3149.69 15
3149.82 16
3149.95 19
3150.08 23
3150.21 29
3150.33 35
3150.46 41
3150.59 47
3150.72 51
3150.85 54
3150.98 55
3151.11 54
3151.24 52
3151.36 49
3151.49 45
3151.62 40
3151.75 34
3151.88 28
3152.01 23
3152.14 18
3152.26 14
3152.39 11
3152.52 9
3152.65 8
3152.78 7
3152.91 6
3153.04 3
3153.17 1
3153.29 0
3153.42 0
3153.55 0
3153.68 0
3153.81 0
3153.94 3
3154.07 6
3154.20 8
3154.32 9
3154.45 8
3154.58 6
3154.71 3
3154.84 0
3154.97 0
3155.10 0
3155.23 0
3155.35 0
3155.48 0
3155.61 0
3155.74 8
3155.87 18
3156.00 29
3156.13 39
3156.26 46
3156.38 49
3156.51 48
3156.64 44
3156.77 36
3156.90 29
3157.03 22
3157.16 18
3157.29 16
3157.41 19
3157.54 23
3157.67 30
3157.80 37
3157.93 43
3158.06 47
3158.19 49
3158.32 48
3158.44 46
3158.57 42
3158.70 37
3158.83 33
3158.96 29
3159.09 27
3159.22 25
3159.35 24
3159.48 25
3159.60 27
3159.73 30
3159.86 34
3159.99 38
3160.12 43
3160.25 46
3160.38 49
3160.51 50
3160.63 51
3160.76 52
3160.89 54
3161.02 58
3161.15 64
3161.28 71
3161.41 79
3161.54 86
3161.67 92
3161.79 95
3161.92 96
3162.05 94
3162.18 90
3162.31 84
3162.44 77
3162.57 69
3162.70 60
3162.83 51
3162.95 42
3163.08 32
3163.21 23
3163.34 15
3163.47 10
3163.60 6
3163.73 5
3163.86 6
3163.99 9
3164.11 14
3164.24 20
3164.37 27
3164.50 34
3164.63 42
3164.76 49
3164.89 55
3165.02 61
3165.15 66
3165.28 71
3165.40 76
3165.53 83
3165.66 91
3165.79 99
3165.92 105
3166.05 108
3166.18 108
3166.31 103
3166.44 95
3166.56 84
3166.69 72
3166.82 59
3166.95 47
3167.08 37
3167.21 27
3167.34 20
3167.47 15
3167.60 13
3167.73 15
3167.85 21
3167.98 30
3168.11 42
3168.24 55
3168.37 67
3168.50 76
3168.63 83
3168.76 85
3168.89 84
3169.02 79
3169.14 72
3169.27 64
3169.40 55
3169.53 47
3169.66 40
3169.79 34
3169.92 30
3170.05 27
3170.18 26
3170.31 26
3170.44 27
3170.56 28
3170.69 28
3170.82 29
3170.95 29
3171.08 29
3171.21 30
3171.34 30
3171.47 31
3171.60 30
3171.73 29
3171.85 26
3171.98 22
3172.11 17
3172.24 11
3172.37 6
3172.50 2
3172.63 0
3172.76 0
3172.89 1
3173.02 4
3173.15 7
3173.28 9
3173.40 11
3173.53 11
3173.66 9
3173.79 6
3173.92 2
3174.05 0
3174.18 0
3174.31 0
3174.44 0
3174.57 0
3174.70 0
3174.82 0
3174.95 1
3175.08 4
3175.21 6
3175.34 7
3175.47 7
3175.60 8
3175.73 8
3175.86 9
3175.99 11
3176.12 15
3176.25 19
3176.37 24
3176.50 29
3176.63 36
3176.76 42
3176.89 49
3177.02 55
3177.15 60
3177.28 64
3177.41 65
3177.54 65
3177.67 65
3177.80 64
3177.92 62
3178.05 62
3178.18 61
3178.31 61
3178.44 61
3178.57 61
3178.70 62
3178.83 62
3178.96 62
3179.09 62
3179.22 62
3179.35 61
3179.48 60
3179.60 58
3179.73 57
3179.86 56
3179.99 56
3180.12 56
3180.25 56
3180.38 57
3180.51 57
3180.64 58
3180.77 59
3180.90 60
3181.03 61
3181.16 63
3181.29 66
3181.41 69
3181.54 72
3181.67 75
3181.80 77
3181.93 79
3182.06 79
3182.19 78
3182.32 76
3182.45 72
3182.58 68
3182.71 63
3182.84 59
3182.97 56
3183.10 56
3183.22 57
3183.35 60
3183.48 64
3183.61 69
3183.74 75
3183.87 79
3184.00 83
3184.13 86
3184.26 88
3184.39 90
3184.52 93
3184.65 97
3184.78 103
3184.91 111
3185.04 119
3185.16 127
3185.29 135
3185.42 142
3185.55 147
3185.68 151
3185.81 155
3185.94 159
3186.07 165
3186.20 171
3186.33 178
3186.46 186
3186.59 195
3186.72 203
3186.85 210
3186.98 215
3187.11 219
3187.23 220
3187.36 219
3187.49 217
3187.62 214
3187.75 211
3187.88 208
3188.01 206
3188.14 205
3188.27 206
3188.40 209
3188.53 214
3188.66 222
3188.79 232
3188.92 244
3189.05 257
3189.18 269
3189.31 280
3189.43 287
3189.56 291
3189.69 290
3189.82 286
3189.95 280
3190.08 272
3190.21 265
3190.34 257
3190.47 250
3190.60 243
3190.73 236
3190.86 228
3190.99 219
3191.12 209
3191.25 199
3191.38 188
3191.51 177
3191.64 166
3191.77 156
3191.89 146
3192.02 137
3192.15 129
3192.28 121
3192.41 115
3192.54 110
3192.67 108
3192.80 107
3192.93 107
3193.06 108
3193.19 108
3193.32 108
3193.45 107
3193.58 104
3193.71 101
3193.84 97
3193.97 93
3194.10 89
3194.23 83
3194.36 77
3194.49 71
3194.61 66
3194.74 63
3194.87 62
3195.00 63
3195.13 66
3195.26 70
3195.39 72
3195.52 73
3195.65 72
3195.78 67
3195.91 61
3196.04 54
3196.17 46
3196.30 38
3196.43 32
3196.56 27
3196.69 24
3196.82 23
3196.95 24
3197.08 26
3197.21 28
3197.34 28
3197.47 26
3197.59 22
3197.72 16
3197.85 9
3197.98 2
3198.11 0
3198.24 0
3198.37 0
3198.50 0
3198.63 2
3198.76 5
3198.89 9
3199.02 11
3199.15 15
3199.28 18
3199.41 23
3199.54 30
3199.67 37
3199.80 45
3199.93 52
3200.06 57
3200.19 61
3200.32 64
3200.45 66
3200.58 66
3200.71 65
3200.84 63
3200.97 59
3201.10 54
3201.23 47
3201.35 39
3201.48 32
3201.61 25
3201.74 20
3201.87 19
3202.00 21
3202.13 27
3202.26 36
3202.39 48
3202.52 61
3202.65 74
3202.78 87
3202.91 98
3203.04 107
3203.17 114
3203.30 117
3203.43 119
3203.56 118
3203.69 116
3203.82 113
3203.95 109
3204.08 106
3204.21 104
3204.34 103
3204.47 102
3204.60 102
3204.73 102
3204.86 103
3204.99 104
3205.12 106
3205.25 109
3205.38 112
3205.51 116
3205.64 120
3205.77 123
3205.90 125
3206.03 127
3206.15 128
3206.28 129
3206.41 130
3206.54 132
3206.67 133
3206.80 134
3206.93 132
3207.06 128
3207.19 121
3207.32 111
3207.45 100
3207.58 89
3207.71 79
3207.84 70
3207.97 63
3208.10 58
3208.23 54
3208.36 50
3208.49 47
3208.62 45
3208.75 43
3208.88 41
3209.01 40
3209.14 39
3209.27 36
3209.40 33
3209.53 30
3209.66 28
3209.79 27
3209.92 29
3210.05 35
3210.18 45
3210.31 58
3210.44 73
3210.57 88
3210.70 102
3210.83 113
3210.96 120
3211.09 122
3211.22 118
3211.35 111
3211.48 101
3211.61 90
3211.74 79
3211.87 71
3212.00 66
3212.13 65
3212.26 69
3212.39 76
3212.52 85
3212.65 96
3212.78 107
3212.91 118
3213.04 127
3213.17 133
3213.30 137
3213.43 139
3213.56 139
3213.69 137
3213.82 133
3213.95 129
3214.08 124
3214.21 119
3214.34 114
3214.47 109
3214.60 106
3214.73 104
3214.86 104
3214.99 106
3215.12 108
3215.25 112
3215.38 116
3215.51 121
3215.64 125
3215.77 129
3215.90 131
3216.03 132
3216.16 132
3216.29 131
3216.42 129
3216.55 128
3216.68 128
3216.81 129
3216.94 131
3217.07 134
3217.20 137
3217.33 139
3217.46 139
3217.59 137
3217.72 133
3217.85 126
3217.98 119
3218.11 111
3218.24 104
3218.37 98
3218.50 93
3218.63 89
3218.76 86
3218.89 82
3219.02 79
3219.15 75
3219.28 70
3219.41 66
3219.54 62
3219.67 59
3219.80 56
3219.93 54
3220.06 52
3220.19 51
3220.32 51
3220.45 52
3220.58 54
3220.71 57
3220.84 61
3220.97 64
3221.10 66
3221.23 67
3221.36 67
3221.49 66
3221.62 65
3221.75 63
3221.88 63
3222.01 64
3222.14 65
3222.27 67
3222.40 69
3222.53 70
3222.66 71
3222.79 71
3222.92 70
3223.05 68
3223.18 65
3223.31 60
3223.44 54
3223.57 46
3223.70 37
3223.83 28
3223.96 18
3224.09 8
3224.22 0
3224.35 0
3224.48 0
3224.61 0
3224.74 0
3224.87 0
3225.00 0
3225.13 0
3225.26 0
3225.39 4
3225.52 8
3225.65 12
3225.78 15
3225.91 18
3226.04 20
3226.17 22
3226.30 24
3226.43 24
3226.56 23
3226.69 21
3226.82 17
3226.95 13
3227.08 9
3227.21 5
3227.34 3
3227.47 2
3227.60 2
3227.74 3
3227.87 5
3228.00 8
3228.13 12
3228.26 16
3228.39 22
3228.52 28
3228.65 34
3228.78 40
3228.91 46
3229.04 50
3229.17 52
3229.30 53
3229.43 52
3229.56 50
3229.69 48
3229.82 47
3229.95 46
3230.08 47
3230.21 50
3230.34 53
3230.47 58
3230.60 64
3230.73 71
3230.86 78
3230.99 86
3231.12 94
3231.25 100
3231.38 104
3231.51 105
3231.64 104
3231.77 100
3231.90 94
3232.03 87
3232.16 81
3232.29 77
3232.42 73
3232.56 71
3232.69 68
3232.82 66
3232.95 63
3233.08 61
3233.21 58
3233.34 57
3233.47 57
3233.60 59
3233.73 63
3233.86 67
3233.99 71
3234.12 75
3234.25 78
3234.38 80
3234.51 81
3234.64 82
3234.77 82
3234.90 84
3235.03 86
3235.16 88
3235.29 91
3235.42 94
3235.55 95
3235.68 96
3235.81 95
3235.94 93
3236.07 90
3236.20 87
3236.34 85
3236.47 83
3236.60 81
3236.73 79
3236.86 76
3236.99 72
3237.12 68
3237.25 63
3237.38 61
3237.51 61
3237.64 63
3237.77 69
3237.90 75
3238.03 82
3238.16 88
3238.29 91
3238.42 92
3238.55 92
3238.68 90
3238.81 87
3238.94 85
3239.07 83
3239.20 80
3239.34 78
3239.47 77
3239.60 76
3239.73 76
3239.86 77
3239.99 79
3240.12 82
3240.25 85
3240.38 87
3240.51 89
3240.64 91
3240.77 93
3240.90 95
3241.03 97
3241.16 99
3241.29 101
3241.42 101
3241.55 100
3241.68 96
3241.81 90
3241.94 83
3242.08 77
3242.21 70
3242.34 66
3242.47 62
3242.60 61
3242.73 61
3242.86 62
3242.99 62
3243.12 62
3243.25 61
3243.38 59
3243.51 55
3243.64 52
3243.77 48
3243.90 45
3244.03 42
3244.16 40
3244.29 39
3244.42 39
3244.56 40
3244.69 42
3244.82 46
3244.95 50
3245.08 57
3245.21 64
3245.34 72
3245.47 80
3245.60 87
3245.73 93
3245.86 96
3245.99 96
3246.12 95
3246.25 92
3246.38 89
3246.51 86
3246.64 83
3246.78 80
3246.91 78
3247.04 75
3247.17 74
3247.30 73
3247.43 75
3247.56 79
3247.69 84
3247.82 91
3247.95 96
3248.08 100
3248.21 100
3248.34 98
3248.47 94
3248.60 89
3248.73 84
3248.87 81
3249.00 79
3249.13 78
3249.26 78
3249.39 76
3249.52 73
3249.65 69
3249.78 64
3249.91 57
3250.04 51
3250.17 45
3250.30 40
3250.43 35
3250.56 33
3250.69 33
3250.83 35
3250.96 40
3251.09 47
3251.22 55
3251.35 64
3251.48 73
3251.61 82
3251.74 90
3251.87 97
3252.00 104
3252.13 109
3252.26 114
3252.39 117
3252.52 120
3252.66 121
3252.79 123
3252.92 126
3253.05 133
3253.18 143
3253.31 157
3253.44 177
3253.57 201
3253.70 229
3253.83 260
3253.96 294
3254.09 329
3254.22 367
3254.35 407
3254.49 448
3254.62 489
3254.75 531
3254.88 571
3255.01 609
3255.14 642
3255.27 671
3255.40 694
3255.53 713
3255.66 728
3255.79 741
3255.92 754
3256.05 766
3256.19 779
3256.32 790
3256.45 800
3256.58 806
3256.71 808
3256.84 805
3256.97 797
3257.10 784
3257.23 768
3257.36 749
3257.49 727
3257.62 702
3257.76 674
3257.89 644
3258.02 612
3258.15 578
3258.28 544
3258.41 511
3258.54 479
3258.67 451
3258.80 425
3258.93 401
3259.06 381
3259.19 362
3259.33 344
3259.46 328
3259.59 314
3259.72 300
3259.85 288
3259.98 278
3260.11 269
3260.24 263
3260.37 257
3260.50 253
3260.63 250
3260.77 247
3260.90 243
3261.03 240
3261.16 235
3261.29 231
3261.42 225
3261.55 218
3261.68 211
3261.81 202
3261.94 192
3262.07 181
3262.20 171
3262.34 161
3262.47 152
3262.60 146
3262.73 141
3262.86 140
3262.99 140
3263.12 141
3263.25 142
3263.38 144
3263.51 144
3263.65 144
3263.78 143
3263.91 141
3264.04 138
3264.17 134
3264.30 129
3264.43 123
3264.56 115
3264.69 106
3264.82 96
3264.95 86
3265.09 77
3265.22 68
3265.35 62
3265.48 58
3265.61 57
3265.74 57
3265.87 60
3266.00 63
3266.13 66
3266.26 69
3266.40 71
3266.53 71
3266.66 70
3266.79 67
3266.92 63
3267.05 58
3267.18 53
3267.31 47
3267.44 42
3267.57 39
3267.71 38
3267.84 41
3267.97 45
3268.10 51
3268.23 58
3268.36 64
3268.49 69
3268.62 70
3268.75 70
3268.89 68
3269.02 65
3269.15 62
3269.28 59
3269.41 57
3269.54 54
3269.67 51
3269.80 47
3269.93 41
3270.06 34
3270.20 28
3270.33 22
3270.46 18
3270.59 16
3270.72 18
3270.85 23
3270.98 29
3271.11 36
3271.24 43
3271.38 49
3271.51 53
3271.64 55
3271.77 57
3271.90 58
3272.03 60
3272.16 64
3272.29 68
3272.42 74
3272.56 80
3272.69 87
3272.82 93
3272.95 98
3273.08 101
3273.21 101
3273.34 98
3273.47 92
3273.60 83
3273.74 73
3273.87 61
3274.00 48
3274.13 37
3274.26 28
3274.39 21
3274.52 18
3274.65 17
3274.78 18
3274.92 19
3275.05 20
3275.18 21
3275.31 20
3275.44 18
3275.57 17
3275.70 16
3275.83 16
3275.97 17
3276.10 19
3276.23 21
3276.36 24
3276.49 26
3276.62 27
3276.75 29
3276.88 31
3277.02 35
3277.15 41
3277.28 50
3277.41 60
3277.54 71
3277.67 83
3277.80 93
3277.93 102
3278.07 108
3278.20 112
3278.33 114
3278.46 115
3278.59 117
3278.72 118
3278.85 121
3278.98 125
3279.11 129
3279.25 133
3279.38 135
3279.51 137
3279.64 137
3279.77 137
3279.90 135
3280.03 133
3280.17 130
3280.30 127
3280.43 122
3280.56 116
3280.69 109
3280.82 102
3280.95 94
3281.08 89
3281.22 86
3281.35 86
3281.48 89
3281.61 94
3281.74 100
3281.87 105
3282.00 111
3282.13 116
3282.27 121
3282.40 128
3282.53 135
3282.66 144
3282.79 153
3282.92 161
3283.05 167
3283.19 171
3283.32 172
3283.45 171
3283.58 169
3283.71 167
3283.84 165
3283.97 164
3284.10 162
3284.24 160
3284.37 156
3284.50 150
3284.63 141
3284.76 131
3284.89 121
3285.02 112
3285.16 104
3285.29 98
3285.42 93
3285.55 88
3285.68 82
3285.81 74
3285.94 63
3286.08 50
3286.21 36
3286.34 23
3286.47 11
3286.60 3
3286.73 0
3286.86 0
3287.00 0
3287.13 0
3287.26 0
3287.39 1
3287.52 1
3287.65 1
3287.78 0
3287.91 0
3288.05 0
3288.18 1
3288.31 2
3288.44 4
3288.57 5
3288.70 6
3288.84 7
3288.97 7
3289.10 8
3289.23 11
3289.36 15
3289.49 20
3289.62 26
3289.76 32
3289.89 37
3290.02 41
3290.15 43
3290.28 44
3290.41 43
3290.54 42
3290.68 40
3290.81 40
3290.94 41
3291.07 42
3291.20 44
3291.33 46
3291.46 47
3291.60 47
3291.73 45
3291.86 41
3291.99 37
3292.12 31
3292.25 26
3292.39 21
3292.52 17
3292.65 13
3292.78 9
3292.91 6
3293.04 4
3293.17 3
3293.31 4
3293.44 6
3293.57 8
3293.70 11
3293.83 13
3293.96 14
3294.10 16
3294.23 18
3294.36 22
3294.49 27
3294.62 34
3294.75 41
3294.88 47
3295.02 52
3295.15 53
3295.28 51
3295.41 47
3295.54 41
3295.67 36
3295.81 31
3295.94 27
3296.07 26
3296.20 26
3296.33 28
3296.46 32
3296.60 36
3296.73 42
3296.86 47
3296.99 51
3297.12 54
3297.25 55
3297.38 53
3297.52 50
3297.65 46
3297.78 42
3297.91 39
3298.04 38
3298.17 38
3298.31 38
3298.44 38
3298.57 36
3298.70 35
3298.83 34
3298.96 35
3299.10 39
3299.23 46
3299.36 54
3299.49 63
3299.62 71
3299.75 75
3299.89 75
3300.02 71
3300.15 64
3300.28 56
3300.41 49
3300.54 46
3300.68 46
3300.81 49
3300.94 54
3301.07 60
3301.20 65
3301.33 67
3301.47 66
3301.60 63
3301.73 58
3301.86 54
3301.99 51
3302.12 50
3302.26 53
3302.39 59
3302.52 68
3302.65 78
3302.78 89
3302.92 99
3303.05 106
3303.18 109
3303.31 107
3303.44 100
3303.57 89
3303.71 77
3303.84 63
3303.97 51
3304.10 42
3304.23 35
3304.36 32
3304.50 31
3304.63 32
3304.76 33
3304.89 34
3305.02 34
3305.16 33
3305.29 31
3305.42 30
3305.55 29
3305.68 28
3305.81 30
3305.95 32
3306.08 36
3306.21 41
3306.34 45
3306.47 50
3306.60 53
3306.74 56
3306.87 57
3307.00 58
3307.13 59
3307.26 60
3307.40 62
3307.53 66
3307.66 72
3307.79 80
3307.92 89
3308.05 99
3308.19 108
3308.32 115
3308.45 119
3308.58 120
3308.71 117
3308.85 110
3308.98 100
3309.11 89
3309.24 77
3309.37 65
3309.51 55
3309.64 47
3309.77 40
3309.90 36
3310.03 33
3310.16 33
3310.30 34
3310.43 36
3310.56 39
3310.69 43
3310.82 47
3310.96 52
3311.09 56
3311.22 61
3311.35 65
3311.48 70
3311.62 73
3311.75 75
3311.88 75
3312.01 72
3312.14 65
3312.27 56
3312.41 45
3312.54 34
3312.67 24
3312.80 16
3312.93 11
3313.07 9
3313.20 10
3313.33 13
3313.46 19
3313.59 26
3313.73 33
3313.86 42
3313.99 49
3314.12 55
3314.25 60
3314.39 63
3314.52 64
3314.65 65
3314.78 64
3314.91 64
3315.05 64
3315.18 64
3315.31 64
3315.44 64
3315.57 64
3315.71 63
3315.84 64
3315.97 65
3316.10 67
3316.23 70
3316.37 72
3316.50 74
3316.63 73
3316.76 71
3316.89 67
3317.03 62
3317.16 58
3317.29 55
3317.42 54
3317.55 55
3317.69 57
3317.82 60
3317.95 63
3318.08 65
3318.21 65
3318.35 63
3318.48 60
3318.61 56
3318.74 52
3318.87 49
3319.01 47
3319.14 46
3319.27 46
3319.40 46
3319.53 46
3319.67 46
3319.80 44
3319.93 42
3320.06 38
3320.19 34
3320.33 30
3320.46 27
3320.59 25
3320.72 24
3320.86 23
3320.99 22
3321.12 21
3321.25 18
3321.38 14
3321.52 9
3321.65 5
3321.78 1
3321.91 0
3322.04 0
3322.18 0
3322.31 0
3322.44 0
3322.57 0
3322.70 0
3322.84 0
3322.97 0
3323.10 0
3323.23 1
3323.37 6
3323.50 13
3323.63 20
3323.76 29
3323.89 37
3324.03 44
3324.16 50
3324.29 54
3324.42 57
3324.55 59
3324.69 59
3324.82 58
3324.95 54
3325.08 49
3325.22 43
3325.35 37
3325.48 32
3325.61 27
3325.74 24
3325.88 23
3326.01 24
3326.14 26
3326.27 30
3326.41 36
3326.54 42
3326.67 48
3326.80 54
3326.93 58
3327.07 61
3327.20 62
3327.33 60
3327.46 57
3327.60 53
3327.73 49
3327.86 46
3327.99 42
3328.12 40
3328.26 38
3328.39 36
3328.52 33
3328.65 30
3328.79 26
3328.92 23
3329.05 21
3329.18 21
3329.31 22
3329.45 24
3329.58 28
3329.71 33
3329.84 38
3329.98 44
3330.11 49
3330.24 53
3330.37 57
3330.50 60
3330.64 63
3330.77 66
3330.90 68
3331.03 70
3331.17 73
3331.30 75
3331.43 77
3331.56 79
3331.70 80
3331.83 81
3331.96 80
3332.09 80
3332.22 79
3332.36 78
3332.49 77
3332.62 77
3332.75 78
3332.89 79
3333.02 81
3333.15 84
3333.28 87
3333.42 88
3333.55 89
3333.68 87
3333.81 82
3333.95 76
3334.08 68
3334.21 60
3334.34 53
3334.47 48
3334.61 45
3334.74 44
3334.87 47
3335.00 50
3335.14 54
3335.27 57
3335.40 59
3335.53 58
3335.67 56
3335.80 53
3335.93 50
3336.06 48
3336.20 47
3336.33 47
3336.46 47
3336.59 48
3336.73 48
3336.86 46
3336.99 44
3337.12 39
3337.25 34
3337.39 28
3337.52 22
3337.65 16
3337.78 11
3337.92 8
3338.05 5
3338.18 5
3338.31 5
3338.45 7
3338.58 9
3338.71 12
3338.84 14
3338.98 17
3339.11 21
3339.24 25
3339.37 31
3339.51 38
3339.64 47
3339.77 56
3339.90 67
3340.04 79
3340.17 90
3340.30 100
3340.43 106
3340.57 109
3340.70 107
3340.83 101
3340.96 92
3341.10 81
3341.23 71
3341.36 62
3341.49 57
3341.63 53
3341.76 52
3341.89 52
3342.02 51
3342.16 49
3342.29 46
3342.42 42
3342.55 36
3342.69 30
3342.82 26
3342.95 23
3343.08 23
3343.22 26
3343.35 32
3343.48 40
3343.61 50
3343.75 58
3343.88 65
3344.01 68
3344.14 68
3344.28 63
3344.41 56
3344.54 46
3344.67 36
3344.81 26
3344.94 18
3345.07 14
3345.20 12
3345.34 15
3345.47 20
3345.60 29
3345.73 38
3345.87 48
3346.00 58
3346.13 66
3346.27 72
3346.40 77
3346.53 79
3346.66 80
3346.80 79
3346.93 77
3347.06 73
3347.19 69
3347.33 65
3347.46 61
3347.59 59
3347.72 59
3347.86 61
3347.99 64
3348.12 69
3348.25 73
3348.39 77
3348.52 80
3348.65 81
3348.78 79
3348.92 75
3349.05 69
3349.18 62
3349.32 55
3349.45 48
3349.58 41
3349.71 35
3349.85 30
3349.98 26
3350.11 21
3350.24 16
3350.38 10
3350.51 4
3350.64 0
3350.77 0
3350.91 0
3351.04 0
3351.17 0
3351.31 0
3351.44 0
3351.57 0
3351.70 1
3351.84 10
3351.97 21
3352.10 32
3352.23 42
3352.37 50
3352.50 56
3352.63 57
3352.77 55
3352.90 51
3353.03 44
3353.16 38
3353.30 31
3353.43 26
3353.56 22
3353.69 18
3353.83 15
3353.96 12
3354.09 10
3354.23 8
3354.36 7
3354.49 7
3354.62 9
3354.76 12
3354.89 15
3355.02 18
3355.16 20
3355.29 20
3355.42 18
3355.55 15
3355.69 11
3355.82 8
3355.95 6
3356.08 6
3356.22 8
3356.35 11
3356.48 15
3356.62 18
3356.75 21
3356.88 22
3357.01 22
3357.15 21
3357.28 20
3357.41 19
3357.55 20
3357.68 22
3357.81 27
3357.94 35
3358.08 44
3358.21 55
3358.34 65
3358.48 75
3358.61 84
3358.74 91
3358.87 96
3359.01 100
3359.14 102
3359.27 103
3359.41 103
3359.54 103
3359.67 105
3359.80 107
3359.94 112
3360.07 119
3360.20 127
3360.34 136
3360.47 145
3360.60 153
3360.73 159
3360.87 163
3361.00 165
3361.13 164
3361.27 162
3361.40 158
3361.53 153
3361.66 147
3361.80 143
3361.93 139
3362.06 137
3362.20 136
3362.33 136
3362.46 138
3362.59 139
3362.73 140
3362.86 141
3362.99 141
3363.13 141
3363.26 141
3363.39 141
3363.52 139
3363.66 137
3363.79 134
3363.92 131
3364.06 127
3364.19 123
3364.32 119
3364.46 116
3364.59 113
3364.72 108
3364.85 103
3364.99 98
3365.12 92
3365.25 88
3365.39 85
3365.52 86
3365.65 89
3365.79 94
3365.92 99
3366.05 104
3366.18 107
3366.32 108
3366.45 107
3366.58 105
3366.72 104
3366.85 105
3366.98 108
3367.12 115
3367.25 124
3367.38 135
3367.51 147
3367.65 159
3367.78 170
3367.91 180
3368.05 188
3368.18 195
3368.31 200
3368.45 203
3368.58 203
3368.71 201
3368.84 197
3368.98 193
3369.11 189
3369.24 188
3369.38 189
3369.51 193
3369.64 199
3369.78 205
3369.91 212
3370.04 218
3370.18 224
3370.31 230
3370.44 236
3370.57 242
3370.71 249
3370.84 256
3370.97 262
3371.11 268
3371.24 272
3371.37 276
3371.51 277
3371.64 278
3371.77 277
3371.91 274
3372.04 270
3372.17 265
3372.30 259
3372.44 253
3372.57 246
3372.70 240
3372.84 234
3372.97 229
3373.10 224
3373.24 220
3373.37 217
3373.50 214
3373.64 212
3373.77 209
3373.90 206
3374.04 202
3374.17 198
3374.30 194
3374.43 190
3374.57 188
3374.70 187
3374.83 186
3374.97 185
3375.10 183
3375.23 179
3375.37 175
3375.50 169
3375.63 165
3375.77 162
3375.90 161
3376.03 163
3376.17 167
3376.30 173
3376.43 179
3376.57 184
3376.70 189
3376.83 194
3376.97 200
3377.10 208
3377.23 218
3377.36 229
3377.50 242
3377.63 256
3377.76 268
3377.90 279
3378.03 287
3378.16 293
3378.30 296
3378.43 296
3378.56 294
3378.70 288
3378.83 279
3378.96 265
3379.10 249
3379.23 231
3379.36 212
3379.50 194
3379.63 180
3379.76 168
3379.90 160
3380.03 154
3380.16 150
3380.30 147
3380.43 145
3380.56 143
3380.70 142
3380.83 142
3380.96 143
3381.10 146
3381.23 149
3381.36 152
3381.50 155
3381.63 156
3381.76 155
3381.90 153
3382.03 150
3382.16 147
3382.30 144
3382.43 142
3382.56 140
3382.70 139
3382.83 138
3382.96 137
3383.10 135
3383.23 133
3383.36 130
3383.50 127
3383.63 124
3383.76 121
3383.90 119
3384.03 119
3384.16 120
3384.30 123
3384.43 126
3384.56 129
3384.70 132
3384.83 134
3384.96 136
3385.10 137
3385.23 138
3385.36 138
3385.50 139
3385.63 139
3385.76 137
3385.90 134
3386.03 129
3386.16 123
3386.30 118
3386.43 114
3386.56 112
3386.70 114
3386.83 119
3386.96 124
3387.10 130
3387.23 134
3387.36 136
3387.50 135
3387.63 132
3387.76 127
3387.90 123
3388.03 118
3388.16 112
3388.30 106
3388.43 100
3388.56 93
3388.70 85
3388.83 78
3388.96 72
3389.10 68
3389.23 67
3389.36 67
3389.50 70
3389.63 74
3389.77 79
3389.90 84
3390.03 89
3390.17 94
3390.30 97
3390.43 98
3390.57 96
3390.70 91
3390.83 85
3390.97 77
3391.10 70
3391.23 64
3391.37 60
3391.50 59
3391.63 60
3391.77 62
3391.90 67
3392.03 71
3392.17 76
3392.30 81
3392.43 85
3392.57 89
3392.70 92
3392.84 93
3392.97 94
3393.10 92
3393.24 89
3393.37 85
3393.50 79
3393.64 73
3393.77 67
3393.90 62
3394.04 59
3394.17 56
3394.30 54
3394.44 52
3394.57 50
3394.70 48
3394.84 45
3394.97 43
3395.11 41
3395.24 40
3395.37 41
3395.51 41
3395.64 41
3395.77 41
3395.91 40
3396.04 38
3396.17 36
3396.31 34
3396.44 33
3396.57 31
3396.71 31
3396.84 30
3396.98 31
3397.11 32
3397.24 33
3397.38 35
3397.51 38
3397.64 42
3397.78 45
3397.91 49
3398.04 52
3398.18 54
3398.31 56
3398.45 58
3398.58 60
3398.71 60
3398.85 60
3398.98 57
3399.11 52
3399.25 43
3399.38 32
3399.51 21
3399.65 10
3399.78 2
3399.92 0
3400.05 0
3400.18 1
3400.32 8
3400.45 16
3400.58 25
3400.72 32
3400.85 39
3400.98 43
3401.12 45
3401.25 47
3401.39 47
3401.52 46
3401.65 46
3401.79 44
3401.92 42
3402.05 39
3402.19 34
3402.32 28
3402.46 21
3402.59 14
3402.72 9
3402.86 6
3402.99 8
3403.12 14
3403.26 22
3403.39 33
3403.53 44
3403.66 55
3403.79 65
3403.93 72
3404.06 78
3404.19 82
3404.33 86
3404.46 89
3404.60 93
3404.73 95
3404.86 98
3405.00 99
3405.13 100
3405.26 100
3405.40 99
3405.53 98
3405.67 96
3405.80 94
3405.93 92
3406.07 91
3406.20 91
3406.33 92
3406.47 95
3406.60 100
3406.74 106
3406.87 112
3407.00 117
3407.14 121
3407.27 122
3407.40 121
3407.54 118
3407.67 114
3407.81 109
3407.94 104
3408.07 100
3408.21 97
3408.34 94
3408.48 93
3408.61 92
3408.74 92
3408.88 94
3409.01 96
3409.14 98
3409.28 102
3409.41 107
3409.55 112
3409.68 116
3409.81 120
3409.95 121
3410.08 119
3410.21 114
3410.35 107
3410.48 99
3410.62 90
3410.75 83
3410.88 78
3411.02 75
3411.15 74
3411.29 74
3411.42 73
3411.55 72
3411.69 70
3411.82 67
3411.96 65
3412.09 62
3412.22 60
3412.36 57
3412.49 53
3412.62 49
3412.76 45
3412.89 42
3413.03 42
3413.16 45
3413.29 51
3413.43 61
3413.56 73
3413.70 84
3413.83 92
3413.96 97
3414.10 98
3414.23 95
3414.37 90
3414.50 83
3414.63 75
3414.77 68
3414.90 62
3415.04 56
3415.17 51
3415.30 47
3415.44 44
3415.57 41
3415.71 39
3415.84 39
3415.97 40
3416.11 44
3416.24 49
3416.38 55
3416.51 63
3416.64 70
3416.78 77
3416.91 83
3417.05 87
3417.18 89
3417.31 89
3417.45 88
3417.58 86
3417.72 83
3417.85 80
3417.98 77
3418.12 73
3418.25 70
3418.39 67
3418.52 64
3418.65 62
3418.79 61
3418.92 61
3419.06 61
3419.19 62
3419.32 63
3419.46 64
3419.59 65
3419.73 65
3419.86 66
3419.99 67
3420.13 68
3420.26 69
3420.40 70
3420.53 71
3420.66 71
3420.80 70
3420.93 67
3421.07 62
3421.20 56
3421.33 49
3421.47 42
3421.60 37
3421.74 34
3421.87 34
3422.00 38
3422.14 44
3422.27 53
3422.41 62
3422.54 70
3422.68 75
3422.81 78
3422.94 77
3423.08 73
3423.21 67
3423.35 60
3423.48 52
3423.61 44
3423.75 37
3423.88 30
3424.02 26
3424.15 22
3424.28 21
3424.42 20
3424.55 20
3424.69 20
3424.82 19
3424.96 17
3425.09 14
3425.22 10
3425.36 5
3425.49 1
3425.63 0
3425.76 0
3425.89 0
3426.03 0
3426.16 2
3426.30 5
3426.43 6
3426.57 7
3426.70 5
3426.83 3
3426.97 0
3427.10 0
3427.24 0
3427.37 0
3427.50 0
3427.64 0
3427.77 4
3427.91 11
3428.04 19
3428.18 27
3428.31 34
3428.44 38
3428.58 41
3428.71 43
3428.85 43
3428.98 44
3429.12 44
3429.25 46
3429.38 48
3429.52 49
3429.65 50
3429.79 50
3429.92 47
3430.06 43
3430.19 37
3430.32 32
3430.46 27
3430.59 23
3430.73 22
3430.86 22
3431.00 23
3431.13 24
3431.26 26
3431.40 28
3431.53 30
3431.67 31
3431.80 32
3431.94 32
3432.07 32
3432.20 31
3432.34 29
3432.47 27
3432.61 25
3432.74 24
3432.88 23
3433.01 23
3433.14 24
3433.28 26
3433.41 28
3433.55 29
3433.68 30
3433.82 30
3433.95 29
3434.08 27
3434.22 26
3434.35 24
3434.49 23
3434.62 23
3434.76 22
3434.89 22
3435.02 20
3435.16 17
3435.29 12
3435.43 7
3435.56 1
3435.70 0
3435.83 0
3435.96 0
3436.10 0
3436.23 0
3436.37 0
3436.50 1
3436.64 7
3436.77 12
3436.91 16
3437.04 19
3437.17 20
3437.31 19
3437.44 18
3437.58 17
3437.71 17
3437.85 17
3437.98 17
3438.12 18
3438.25 19
3438.38 20
3438.52 20
3438.65 19
3438.79 18
3438.92 18
3439.06 17
3439.19 17
3439.32 17
3439.46 17
3439.59 17
3439.73 19
3439.86 21
3440.00 24
3440.13 27
3440.27 31
3440.40 34
3440.53 35
3440.67 33
3440.80 28
3440.94 22
3441.07 14
3441.21 7
3441.34 1
3441.48 0
3441.61 0
3441.75 1
3441.88 5
3442.01 8
3442.15 11
3442.28 12
3442.42 11
3442.55 10
3442.69 7
3442.82 5
3442.96 3
3443.09 1
3443.22 0
3443.36 0
3443.49 0
3443.63 0
3443.76 0
3443.90 0
3444.03 0
3444.17 0
3444.30 5
3444.44 11
3444.57 17
3444.70 22
3444.84 25
3444.97 28
3445.11 29
3445.24 30
3445.38 31
3445.51 32
3445.65 33
3445.78 35
3445.92 37
3446.05 38
3446.18 38
3446.32 37
3446.45 34
3446.59 30
3446.72 25
3446.86 22
3446.99 19
3447.13 18
3447.26 18
3447.40 20
3447.53 22
3447.66 25
3447.80 28
3447.93 32
3448.07 36
3448.20 42
3448.34 49
3448.47 57
3448.61 64
3448.74 71
3448.88 76
3449.01 79
3449.15 79
3449.28 77
3449.41 74
3449.55 71
3449.68 69
3449.82 67
3449.95 68
3450.09 69
3450.22 72
3450.36 74
3450.49 75
3450.63 75
3450.76 73
3450.90 70
3451.03 65
3451.17 60
3451.30 53
3451.43 47
3451.57 40
3451.70 35
3451.84 32
3451.97 33
3452.11 37
3452.24 46
3452.38 57
3452.51 70
3452.65 85
3452.78 98
3452.92 109
3453.05 118
3453.19 125
3453.32 128
3453.45 128
3453.59 126
3453.72 121
3453.86 114
3453.99 107
3454.13 99
3454.26 93
3454.40 89
3454.53 87
3454.67 88
3454.80 90
3454.94 93
3455.07 97
3455.21 99
3455.34 101
3455.48 101
3455.61 101
3455.75 100
3455.88 98
3456.01 97
3456.15 96
3456.28 95
3456.42 95
3456.55 95
3456.69 96
3456.82 98
3456.96 100
3457.09 103
3457.23 106
3457.36 109
3457.50 112
3457.63 114
3457.77 116
3457.90 117
3458.04 118
3458.17 117
3458.31 115
3458.44 112
3458.58 108
3458.71 104
3458.85 100
3458.98 96
3459.12 92
3459.25 89
3459.38 87
3459.52 85
3459.65 84
3459.79 83
3459.92 82
3460.06 80
3460.19 77
3460.33 75
3460.46 74
3460.60 75
3460.73 79
3460.87 84
3461.00 91
3461.14 99
3461.27 105
3461.41 109
3461.54 110
3461.68 108
3461.81 104
3461.95 99
3462.08 94
3462.22 89
3462.35 86
3462.49 84
3462.62 84
3462.76 84
3462.89 85
3463.03 86
3463.16 87
3463.30 88
3463.43 89
3463.57 90
3463.70 90
3463.84 90
3463.97 89
3464.11 86
3464.24 82
3464.37 78
3464.51 74
3464.64 70
3464.78 69
3464.91 69
3465.05 71
3465.18 74
3465.32 75
3465.45 75
3465.59 74
3465.72 70
3465.86 64
3465.99 58
3466.13 51
3466.26 45
3466.40 40
3466.53 37
3466.67 35
3466.80 34
3466.94 34
3467.07 35
3467.21 36
3467.34 37
3467.48 38
3467.61 39
3467.75 40
3467.88 41
3468.02 42
3468.15 45
3468.29 48
3468.42 53
3468.56 59
3468.69 66
3468.83 72
3468.96 77
3469.10 82
3469.23 85
3469.37 87
3469.50 87
3469.64 84
3469.77 80
3469.91 74
3470.04 66
3470.18 58
3470.31 50
3470.45 42
3470.58 35
3470.72 29
3470.85 23
3470.99 19
3471.12 15
3471.26 12
3471.39 12
3471.53 13
3471.66 17
3471.80 24
3471.93 33
3472.07 44
3472.20 55
3472.34 67
3472.48 78
3472.61 89
3472.75 98
3472.88 106
3473.02 113
3473.15 118
3473.29 121
3473.42 123
3473.56 122
3473.69 121
3473.83 119
3473.96 117
3474.10 116
3474.23 117
3474.37 120
3474.50 125
3474.64 132
3474.77 139
3474.91 145
3475.04 150
3475.18 152
3475.31 152
3475.45 151
3475.58 150
3475.72 150
3475.85 152
3475.99 156
3476.12 161
3476.26 167
3476.39 171
3476.53 173
3476.66 172
3476.80 168
3476.93 162
3477.07 156
3477.20 150
3477.34 145
3477.47 143
3477.61 143
3477.75 145
3477.88 149
3478.02 154
3478.15 157
3478.29 159
3478.42 160
3478.56 158
3478.69 156
3478.83 155
3478.96 154
3479.10 155
3479.23 157
3479.37 159
3479.50 161
3479.64 161
3479.77 158
3479.91 153
3480.04 147
3480.18 140
3480.31 133
3480.45 129
3480.58 126
3480.72 126
3480.86 127
3480.99 130
3481.13 132
3481.26 134
3481.40 134
3481.53 132
3481.67 129
3481.80 123
3481.94 116
3482.07 107
3482.21 98
3482.34 88
3482.48 78
3482.61 69
3482.75 61
3482.88 54
3483.02 49
3483.15 46
3483.29 45
3483.43 45
3483.56 48
3483.70 52
3483.83 56
3483.97 61
3484.10 66
3484.24 69
3484.37 72
3484.51 72
3484.64 71
3484.78 68
3484.91 64
3485.05 61
3485.18 58
3485.32 57
3485.46 57
3485.59 59
3485.73 62
3485.86 64
3486.00 65
3486.13 64
3486.27 61
3486.40 57
3486.54 52
3486.67 46
3486.81 42
3486.94 39
3487.08 38
3487.21 39
3487.35 41
3487.49 44
3487.62 47
3487.76 51
3487.89 54
3488.03 57
3488.16 60
3488.30 62
3488.43 64
3488.57 66
3488.70 68
3488.84 71
3488.97 73
3489.11 76
3489.25 79
3489.38 82
3489.52 84
3489.65 84
3489.79 83
3489.92 78
3490.06 72
3490.19 64
3490.33 56
3490.46 48
3490.60 41
3490.74 36
3490.87 31
3491.01 26
3491.14 21
3491.28 14
3491.41 7
3491.55 1
3491.68 0
3491.82 0
3491.95 0
3492.09 3
3492.23 12
3492.36 22
3492.50 32
3492.63 39
3492.77 43
3492.90 43
3493.04 40
3493.17 33
3493.31 25
3493.44 17
3493.58 11
3493.72 7
3493.85 6
3493.99 6
3494.12 7
3494.26 7
3494.39 7
3494.53 5
3494.66 2
3494.80 0
3494.93 0
3495.07 0
3495.21 0
3495.34 0
3495.48 0
3495.61 0
3495.75 0
3495.88 1
3496.02 3
3496.15 5
3496.29 7
3496.43 9
3496.56 12
3496.70 15
3496.83 19
3496.97 25
3497.10 32
3497.24 42
3497.37 54
3497.51 67
3497.65 81
3497.78 94
3497.92 105
3498.05 113
3498.19 117
3498.32 118
3498.46 118
3498.59 117
3498.73 117
3498.87 119
3499.00 124
3499.14 130
3499.27 137
3499.41 143
3499.54 149
3499.68 155
3499.82 160
3499.95 165
3500.09 170
3500.22 176
3500.36 183
3500.49 190
3500.63 198
3500.76 206
3500.90 216
3501.04 228
3501.17 239
3501.31 250
3501.44 258
3501.58 261
3501.71 260
3501.85 254
3501.99 245
3502.12 234
3502.26 224
3502.39 216
3502.53 211
3502.66 210
3502.80 212
3502.94 217
3503.07 223
3503.21 230
3503.34 236
3503.48 240
3503.61 244
3503.75 246
3503.88 247
3504.02 247
3504.16 246
3504.29 244
3504.43 241
3504.56 235
3504.70 226
3504.83 215
3504.97 202
3505.11 189
3505.24 176
3505.38 165
3505.51 156
3505.65 149
3505.78 142
3505.92 134
3506.06 126
3506.19 117
3506.33 108
3506.46 100
3506.60 96
3506.74 96
3506.87 101
3507.01 112
3507.14 126
3507.28 142
3507.41 157
3507.55 171
3507.69 180
3507.82 184
3507.96 184
3508.09 179
3508.23 172
3508.36 162
3508.50 152
3508.64 141
3508.77 130
3508.91 119
3509.04 106
3509.18 93
3509.31 79
3509.45 63
3509.59 48
3509.72 34
3509.86 21
3509.99 10
3510.13 2
3510.27 0
3510.40 0
3510.54 0
3510.67 0
3510.81 3
3510.94 6
3511.08 8
3511.22 10
3511.35 11
3511.49 12
3511.62 15
3511.76 18
3511.90 23
3512.03 30
3512.17 37
3512.30 44
3512.44 51
3512.57 56
3512.71 59
3512.85 60
3512.98 58
3513.12 53
3513.25 47
3513.39 39
3513.53 31
3513.66 25
3513.80 19
3513.93 16
3514.07 13
3514.21 11
3514.34 8
3514.48 5
3514.61 2
3514.75 0
3514.88 0
3515.02 0
3515.16 3
3515.29 8
3515.43 15
3515.56 21
3515.70 26
3515.84 30
3515.97 33
3516.11 35
3516.24 38
3516.38 42
3516.52 47
3516.65 52
3516.79 58
3516.92 64
3517.06 70
3517.20 75
3517.33 79
3517.47 82
3517.60 83
3517.74 83
3517.88 83
3518.01 81
3518.15 80
3518.28 79
3518.42 79
3518.56 79
3518.69 81
3518.83 82
3518.96 85
3519.10 88
3519.23 91
3519.37 96
3519.51 100
3519.64 103
3519.78 105
3519.91 103
3520.05 99
3520.19 93
3520.32 84
3520.46 75
3520.60 66
3520.73 57
3520.87 50
3521.00 44
3521.14 39
3521.28 35
3521.41 32
3521.55 29
3521.68 28
3521.82 29
3521.96 31
3522.09 34
3522.23 38
3522.36 43
3522.50 49
3522.64 55
3522.77 62
3522.91 69
3523.04 76
3523.18 83
3523.32 89
3523.45 94
3523.59 97
3523.72 97
3523.86 95
3524.00 91
3524.13 86
3524.27 79
3524.40 73
3524.54 67
3524.68 61
3524.81 55
3524.95 48
3525.09 42
3525.22 36
3525.36 31
3525.49 29
3525.63 29
3525.77 33
3525.90 38
3526.04 45
3526.17 51
3526.31 56
3526.45 60
3526.58 61
3526.72 61
3526.85 60
3526.99 58
3527.13 55
3527.26 52
3527.40 48
3527.54 44
3527.67 40
3527.81 36
3527.94 32
3528.08 29
3528.22 25
3528.35 23
3528.49 19
3528.62 16
3528.76 13
3528.90 9
3529.03 7
3529.17 5
3529.31 6
3529.44 8
3529.58 11
3529.71 14
3529.85 15
3529.99 15
3530.12 12
3530.26 7
3530.40 0
3530.53 0
3530.67 0
3530.80 0
3530.94 0
3531.08 0
3531.21 0
3531.35 0
3531.48 5
3531.62 11
3531.76 15
3531.89 18
3532.03 18
3532.17 18
3532.30 16
3532.44 14
3532.57 13
3532.71 11
3532.85 10
3532.98 9
3533.12 9
3533.26 9
3533.39 9
3533.53 9
3533.66 9
3533.80 9
3533.94 8
3534.07 8
3534.21 7
3534.35 8
3534.48 9
3534.62 10
3534.76 12
3534.89 14
3535.03 16
3535.16 18
3535.30 21
3535.44 25
3535.57 31
3535.71 38
3535.85 47
3535.98 56
3536.12 63
3536.25 68
3536.39 70
3536.53 68
3536.66 63
3536.80 57
3536.94 50
3537.07 45
3537.21 42
3537.35 41
3537.48 42
3537.62 44
3537.75 46
3537.89 46
3538.03 45
3538.16 41
3538.30 35
3538.44 28
3538.57 21
3538.71 13
3538.84 7
3538.98 2
3539.12 0
3539.25 0
3539.39 0
3539.53 0
3539.66 5
3539.80 10
3539.94 16
3540.07 22
3540.21 27
3540.35 32
3540.48 37
3540.62 40
3540.75 43
3540.89 46
3541.03 48
3541.16 50
3541.30 52
3541.44 53
3541.57 54
3541.71 55
3541.85 56
3541.98 56
3542.12 57
3542.25 57
3542.39 56
3542.53 55
3542.66 55
3542.80 55
3542.94 57
3543.07 61
3543.21 67
3543.35 76
3543.48 85
3543.62 95
3543.76 104
3543.89 111
3544.03 116
3544.17 120
3544.30 125
3544.44 130
3544.57 138
3544.71 149
3544.85 162
3544.98 176
3545.12 189
3545.26 202
3545.39 212
3545.53 220
3545.67 226
3545.80 232
3545.94 237
3546.08 243
3546.21 250
3546.35 258
3546.49 266
3546.62 273
3546.76 280
3546.90 286
3547.03 291
3547.17 293
3547.30 293
3547.44 291
3547.58 288
3547.71 283
3547.85 278
3547.99 274
3548.12 271
3548.26 270
3548.40 269
3548.53 269
3548.67 267
3548.81 263
3548.94 257
3549.08 248
3549.22 239
3549.35 229
3549.49 219
3549.63 212
3549.76 206
3549.90 202
3550.04 200
3550.17 199
3550.31 198
3550.45 198
3550.58 197
3550.72 194
3550.86 190
3550.99 185
3551.13 178
3551.27 171
3551.40 164
3551.54 157
3551.68 151
3551.81 145
3551.95 139
3552.09 133
3552.22 126
3552.36 118
3552.50 110
3552.63 101
3552.77 92
3552.91 83
3553.04 74
3553.18 66
3553.31 58
3553.45 51
3553.59 44
3553.72 40
3553.86 37
3554.00 35
3554.13 36
3554.27 38
3554.41 41
3554.54 45
3554.68 50
3554.82 54
3554.95 58
3555.09 62
3555.23 66
3555.36 70
3555.50 74
3555.64 79
3555.78 85
3555.91 91
3556.05 96
3556.19 100
3556.32 103
3556.46 104
3556.60 103
3556.73 100
3556.87 95
3557.01 88
3557.14 81
3557.28 75
3557.42 69
3557.55 65
3557.69 63
3557.83 63
3557.96 65
3558.10 67
3558.24 70
3558.37 71
3558.51 71
3558.65 70
3558.78 67
3558.92 63
3559.06 59
3559.19 56
3559.33 53
3559.47 52
3559.60 51
3559.74 50
3559.88 49
3560.01 47
3560.15 45
3560.29 42
3560.42 40
3560.56 39
3560.70 39
3560.83 40
3560.97 42
3561.11 46
3561.25 50
3561.38 56
3561.52 62
3561.66 68
3561.79 75
3561.93 81
3562.07 87
3562.20 91
3562.34 93
3562.48 94
3562.61 92
3562.75 88
3562.89 83
3563.02 76
3563.16 69
3563.30 62
3563.43 55
3563.57 49
3563.71 44
3563.84 40
3563.98 37
3564.12 34
3564.26 31
3564.39 29
3564.53 27
3564.67 26
3564.80 26
3564.94 27
3565.08 28
3565.21 29
3565.35 30
3565.49 29
3565.62 28
3565.76 25
3565.90 22
3566.03 19
3566.17 17
3566.31 17
3566.45 19
3566.58 23
3566.72 28
3566.86 35
3566.99 42
3567.13 49
3567.27 56
3567.40 61
3567.54 63
3567.68 64
3567.81 62
3567.95 59
3568.09 55
3568.23 50
3568.36 46
3568.50 43
3568.64 41
3568.77 40
3568.91 41
3569.05 43
3569.18 47
3569.32 52
3569.46 58
3569.59 65
3569.73 72
3569.87 78
3570.01 84
3570.14 90
3570.28 95
3570.42 100
3570.55 105
3570.69 110
3570.83 113
3570.96 115
3571.10 116
3571.24 116
3571.38 114
3571.51 110
3571.65 107
3571.79 104
3571.92 101
3572.06 99
3572.20 98
3572.33 97
3572.47 96
3572.61 94
3572.75 92
3572.88 91
3573.02 90
3573.16 90
3573.29 91
3573.43 92
3573.57 92
3573.70 92
3573.84 89
3573.98 85
3574.12 78
3574.25 70
3574.39 62
3574.53 53
3574.66 45
3574.80 37
3574.94 31
3575.08 25
3575.21 21
3575.35 18
3575.49 18
3575.62 19
3575.76 22
3575.90 25
3576.04 28
3576.17 29
3576.31 30
3576.45 28
3576.58 27
3576.72 26
3576.86 27
3576.99 29
3577.13 32
3577.27 37
3577.41 41
3577.54 46
3577.68 49
3577.82 51
3577.95 53
3578.09 54
3578.23 57
3578.37 60
3578.50 66
3578.64 72
3578.78 80
3578.91 88
3579.05 95
3579.19 100
3579.33 102
3579.46 103
3579.60 102
3579.74 100
3579.87 98
3580.01 97
3580.15 97
3580.29 99
3580.42 103
3580.56 106
3580.70 109
3580.83 110
3580.97 111
3581.11 108
3581.25 104
3581.38 99
3581.52 92
3581.66 85
3581.79 78
3581.93 72
3582.07 67
3582.21 64
3582.34 62
3582.48 60
3582.62 59
3582.76 58
3582.89 56
3583.03 55
3583.17 54
3583.30 53
3583.44 54
3583.58 56
3583.72 60
3583.85 66
3583.99 73
3584.13 80
3584.26 85
3584.40 88
3584.54 88
3584.68 84
3584.81 78
3584.95 70
3585.09 63
3585.23 58
3585.36 54
3585.50 52
3585.64 51
3585.77 50
3585.91 48
3586.05 45
3586.19 41
3586.32 37
3586.46 34
3586.60 31
3586.74 30
3586.87 30
3587.01 31
3587.15 33
3587.29 35
3587.42 36
3587.56 38
3587.70 40
3587.83 42
3587.97 44
3588.11 46
3588.25 48
3588.38 48
3588.52 47
3588.66 45
3588.80 41
3588.93 38
3589.07 34
3589.21 31
3589.34 28
3589.48 26
3589.62 23
3589.76 20
3589.89 17
3590.03 12
3590.17 8
3590.31 3
3590.44 0
3590.58 0
3590.72 0
3590.86 0
3590.99 0
3591.13 0
3591.27 0
3591.41 0
3591.54 2
3591.68 7
3591.82 12
3591.95 17
3592.09 21
3592.23 24
3592.37 27
3592.50 29
3592.64 30
3592.78 30
3592.92 30
3593.05 29
3593.19 29
3593.33 30
3593.47 31
3593.60 33
3593.74 35
3593.88 35
3594.02 34
3594.15 32
3594.29 29
3594.43 26
3594.57 23
3594.70 22
3594.84 22
3594.98 23
3595.12 24
3595.25 26
3595.39 27
3595.53 27
3595.67 25
3595.80 24
3595.94 22
3596.08 22
3596.22 23
3596.35 26
3596.49 29
3596.63 34
3596.77 37
3596.90 40
3597.04 40
3597.18 37
3597.32 34
3597.45 29
3597.59 25
3597.73 23
3597.87 22
3598.00 25
3598.14 29
3598.28 34
3598.42 39
3598.55 43
3598.69 46
3598.83 48
3598.97 48
3599.10 48
3599.24 47
3599.38 46
3599.52 45
3599.65 45
3599.79 44
3599.93 42
3600.07 41
3600.20 39
3600.34 38
3600.48 37
3600.62 37
3600.75 39
3600.89 42
3601.03 46
3601.17 50
3601.30 54
3601.44 57
3601.58 58
3601.72 56
3601.85 51
3601.99 44
3602.13 36
3602.27 27
3602.40 18
3602.54 12
3602.68 10
3602.82 12
3602.95 18
3603.09 28
3603.23 39
3603.37 51
3603.51 61
3603.64 68
3603.78 72
3603.92 72
3604.06 70
3604.19 65
3604.33 58
3604.47 52
3604.61 47
3604.74 43
3604.88 41
3605.02 41
3605.16 44
3605.29 48
3605.43 53
3605.57 59
3605.71 64
3605.84 68
3605.98 71
3606.12 72
3606.26 72
3606.40 70
3606.53 68
3606.67 64
3606.81 61
3606.95 56
3607.08 51
3607.22 46
3607.36 41
3607.50 36
3607.63 32
3607.77 28
3607.91 25
3608.05 23
3608.19 22
3608.32 23
3608.46 26
3608.60 31
3608.74 37
3608.87 42
3609.01 46
3609.15 47
3609.29 47
3609.42 44
3609.56 40
3609.70 36
3609.84 34
3609.98 34
3610.11 36
3610.25 40
3610.39 46
3610.53 51
3610.66 56
3610.80 59
3610.94 62
3611.08 64
3611.22 65
3611.35 66
3611.49 66
3611.63 65
3611.77 64
3611.90 62
3612.04 60
3612.18 58
3612.32 57
3612.46 56
3612.59 55
3612.73 54
3612.87 53
3613.01 53
3613.14 52
3613.28 53
3613.42 55
3613.56 59
3613.70 64
3613.83 71
3613.97 78
3614.11 84
3614.25 90
3614.38 93
3614.52 95
3614.66 95
3614.80 94
3614.94 93
3615.07 91
3615.21 89
3615.35 86
3615.49 83
3615.63 80
3615.76 78
3615.90 77
3616.04 77
3616.18 78
3616.31 80
3616.45 82
3616.59 83
3616.73 82
3616.87 79
3617.00 73
3617.14 66
3617.28 57
3617.42 47
3617.56 38
3617.69 30
3617.83 25
3617.97 22
3618.11 22
3618.24 25
3618.38 31
3618.52 39
3618.66 47
3618.80 55
3618.93 62
3619.07 67
3619.21 69
3619.35 68
3619.49 65
3619.62 61
3619.76 57
3619.90 53
3620.04 50
3620.18 48
3620.31 46
3620.45 45
3620.59 43
3620.73 42
3620.87 42
3621.00 42
3621.14 43
3621.28 46
3621.42 50
3621.56 54
3621.69 59
3621.83 63
3621.97 67
3622.11 69
3622.24 70
3622.38 70
3622.52 71
3622.66 71
3622.80 72
3622.93 72
3623.07 73
3623.21 73
3623.35 72
3623.49 69
3623.62 64
3623.76 58
3623.90 51
3624.04 45
3624.18 42
3624.31 42
3624.45 46
3624.59 54
3624.73 65
3624.87 76
3625.00 86
3625.14 95
3625.28 101
3625.42 105
3625.56 106
3625.70 105
3625.83 104
3625.97 102
3626.11 100
3626.25 99
3626.39 99
3626.52 101
3626.66 103
3626.80 106
3626.94 109
3627.08 112
3627.21 114
3627.35 114
3627.49 113
3627.63 110
3627.77 106
3627.90 101
3628.04 96
3628.18 91
3628.32 86
3628.46 81
3628.59 78
3628.73 76
3628.87 76
3629.01 78
3629.15 81
3629.28 84
3629.42 86
3629.56 86
3629.70 85
3629.84 82
3629.98 78
3630.11 76
3630.25 75
3630.39 76
3630.53 80
3630.67 85
3630.80 92
3630.94 98
3631.08 103
3631.22 108
3631.36 111
3631.50 112
3631.63 112
3631.77 110
3631.91 106
3632.05 101
3632.19 94
3632.32 86
3632.46 78
3632.60 72
3632.74 68
3632.88 66
3633.01 67
3633.15 69
3633.29 72
3633.43 74
3633.57 74
3633.71 72
3633.84 68
3633.98 62
3634.12 57
3634.26 52
3634.40 49
3634.53 48
3634.67 49
3634.81 51
3634.95 55
3635.09 58
3635.23 61
3635.36 62
3635.50 62
3635.64 61
3635.78 58
3635.92 55
3636.06 52
3636.19 52
3636.33 54
3636.47 59
3636.61 66
3636.75 73
3636.88 78
3637.02 82
3637.16 82
3637.30 79
3637.44 72
3637.58 64
3637.71 54
3637.85 45
3637.99 36
3638.13 28
3638.27 22
3638.41 18
3638.54 16
3638.68 17
3638.82 20
3638.96 25
3639.10 31
3639.24 38
3639.37 43
3639.51 48
3639.65 51
3639.79 55
3639.93 60
3640.07 66
3640.20 74
3640.34 84
3640.48 94
3640.62 104
3640.76 111
3640.90 116
3641.03 117
3641.17 115
3641.31 111
3641.45 105
3641.59 101
3641.73 97
3641.86 96
3642.00 97
3642.14 100
3642.28 105
3642.42 110
3642.56 116
3642.69 121
3642.83 126
3642.97 129
3643.11 129
3643.25 128
3643.39 124
3643.52 118
3643.66 110
3643.80 101
3643.94 93
3644.08 85
3644.22 78
3644.35 72
3644.49 65
3644.63 57
3644.77 48
3644.91 38
3645.05 29
3645.18 21
3645.32 17
3645.46 16
3645.60 20
3645.74 27
3645.88 37
3646.02 48
3646.15 59
3646.29 69
3646.43 77
3646.57 84
3646.71 88
3646.85 91
3646.98 93
3647.12 93
3647.26 92
3647.40 90
3647.54 87
3647.68 83
3647.81 79
3647.95 76
3648.09 74
3648.23 74
3648.37 74
3648.51 75
3648.65 76
3648.78 76
3648.92 76
3649.06 74
3649.20 73
3649.34 71
3649.48 70
3649.62 69
3649.75 68
3649.89 67
3650.03 67
3650.17 66
3650.31 65
3650.45 62
3650.58 59
3650.72 55
3650.86 50
3651.00 45
3651.14 38
3651.28 32
3651.42 27
3651.55 23
3651.69 20
3651.83 20
3651.97 21
3652.11 25
3652.25 31
3652.39 39
3652.52 48
3652.66 58
3652.80 68
3652.94 77
3653.08 84
3653.22 88
3653.36 90
3653.49 91
3653.63 90
3653.77 89
3653.91 88
3654.05 88
3654.19 88
3654.33 87
3654.46 86
3654.60 82
3654.74 77
3654.88 71
3655.02 66
3655.16 62
3655.30 60
3655.43 60
3655.57 62
3655.71 65
3655.85 67
3655.99 67
3656.13 66
3656.27 62
3656.40 57
3656.54 50
3656.68 43
3656.82 37
3656.96 32
3657.10 28
3657.24 26
3657.37 24
3657.51 23
3657.65 23
3657.79 23
3657.93 23
3658.07 24
3658.21 25
3658.35 26
3658.48 27
3658.62 28
3658.76 28
3658.90 28
3659.04 27
3659.18 26
3659.32 24
3659.45 21
3659.59 19
3659.73 17
3659.87 17
3660.01 19
3660.15 21
3660.29 25
3660.43 29
3660.56 33
3660.70 37
3660.84 39
3660.98 40
3661.12 41
3661.26 41
3661.40 41
3661.54 41
3661.67 40
3661.81 39
3661.95 37
3662.09 34
3662.23 31
3662.37 27
3662.51 23
3662.65 19
3662.78 17
3662.92 15
3663.06 16
3663.20 19
3663.34 24
3663.48 30
3663.62 37
3663.76 45
3663.89 53
3664.03 60
3664.17 65
3664.31 69
3664.45 71
3664.59 71
3664.73 68
3664.87 63
3665.00 58
3665.14 52
3665.28 46
3665.42 41
3665.56 38
3665.70 35
3665.84 33
3665.98 30
3666.11 27
3666.25 23
3666.39 20
3666.53 17
3666.67 14
3666.81 13
3666.95 12
3667.09 12
3667.23 11
3667.36 10
3667.50 8
3667.64 5
3667.78 1
3667.92 0
3668.06 0
3668.20 0
3668.34 0
3668.47 0
3668.61 0
3668.75 0
3668.89 0
3669.03 3
3669.17 7
3669.31 11
3669.45 17
3669.59 24
3669.72 32
3669.86 41
3670.00 51
3670.14 61
3670.28 71
3670.42 79
3670.56 85
3670.70 89
3670.84 91
3670.97 91
3671.11 89
3671.25 85
3671.39 81
3671.53 76
3671.67 71
3671.81 66
3671.95 62
3672.09 58
3672.22 53
3672.36 49
3672.50 46
3672.64 43
3672.78 41
3672.92 39
3673.06 38
3673.20 37
3673.34 35
3673.48 32
3673.61 29
3673.75 24
3673.89 20
3674.03 15
3674.17 11
3674.31 8
3674.45 8
3674.59 9
3674.73 13
3674.86 19
3675.00 26
3675.14 33
3675.28 40
3675.42 45
3675.56 49
3675.70 52
3675.84 53
3675.98 52
3676.12 50
3676.25 47
3676.39 42
3676.53 37
3676.67 32
3676.81 29
3676.95 26
3677.09 26
3677.23 28
3677.37 31
3677.51 36
3677.64 40
3677.78 44
3677.92 47
3678.06 49
3678.20 49
3678.34 50
3678.48 50
3678.62 50
3678.76 51
3678.90 52
3679.04 54
3679.17 56
3679.31 58
3679.45 61
3679.59 65
3679.73 70
3679.87 76
3680.01 84
3680.15 92
3680.29 100
3680.43 106
3680.56 110
3680.70 111
3680.84 109
3680.98 104
3681.12 97
3681.26 89
3681.40 80
3681.54 71
3681.68 62
3681.82 53
3681.96 44
3682.09 38
3682.23 33
3682.37 30
3682.51 29
3682.65 30
3682.79 32
3682.93 33
3683.07 34
3683.21 35
3683.35 35
3683.49 35
3683.63 36
3683.76 38
3683.90 42
3684.04 46
3684.18 50
3684.32 55
3684.46 60
3684.60 66
3684.74 71
3684.88 76
3685.02 81
3685.16 85
3685.30 87
3685.43 87
3685.57 86
3685.71 83
3685.85 80
3685.99 77
3686.13 76
3686.27 75
3686.41 75
3686.55 75
3686.69 76
3686.83 75
3686.97 75
3687.10 73
3687.24 72
3687.38 72
3687.52 72
3687.66 74
3687.80 77
3687.94 80
3688.08 85
3688.22 90
3688.36 94
3688.50 98
3688.64 101
3688.78 103
3688.91 103
3689.05 102
3689.19 98
3689.33 94
3689.47 89
3689.61 86
3689.75 84
3689.89 85
3690.03 89
3690.17 95
3690.31 102
3690.45 110
3690.59 115
3690.72 118
3690.86 118
3691.00 114
3691.14 107
3691.28 98
3691.42 89
3691.56 83
3691.70 79
3691.84 80
3691.98 86
3692.12 94
3692.26 105
3692.40 117
3692.54 127
3692.68 135
3692.81 141
3692.95 144
3693.09 146
3693.23 147
3693.37 147
3693.51 150
3693.65 154
3693.79 160
3693.93 168
3694.07 177
3694.21 186
3694.35 193
3694.49 199
3694.63 203
3694.77 206
3694.90 209
3695.04 214
3695.18 220
3695.32 229
3695.46 238
3695.60 246
3695.74 252
3695.88 254
3696.02 254
3696.16 251
3696.30 248
3696.44 246
3696.58 246
3696.72 250
3696.86 256
3696.99 262
3697.13 268
3697.27 270
3697.41 269
3697.55 265
3697.69 257
3697.83 249
3697.97 240
3698.11 232
3698.25 226
3698.39 223
3698.53 222
3698.67 223
3698.81 225
3698.95 228
3699.09 230
3699.23 232
3699.37 231
3699.50 229
3699.64 226
3699.78 222
3699.92 216
3700.06 211
3700.20 205
3700.34 200
3700.48 195
3700.62 190
3700.76 186
3700.90 183
3701.04 180
3701.18 178
3701.32 177
3701.46 176
3701.60 175
3701.74 175
3701.88 175
3702.01 176
3702.15 177
3702.29 178
3702.43 178
3702.57 177
3702.71 175
3702.85 173
3702.99 169
3703.13 166
3703.27 163
3703.41 160
3703.55 159
3703.69 157
3703.83 156
3703.97 155
3704.11 154
3704.25 152
3704.39 149
3704.53 144
3704.67 139
3704.81 132
3704.94 125
3705.08 117
3705.22 110
3705.36 104
3705.50 99
3705.64 96
3705.78 95
3705.92 95
3706.06 97
3706.20 101
3706.34 105
3706.48 109
3706.62 113
3706.76 115
3706.90 117
3707.04 118
3707.18 116
3707.32 114
3707.46 111
3707.60 108
3707.74 105
3707.88 103
3708.02 100
3708.15 98
3708.29 95
3708.43 92
3708.57 88
3708.71 85
3708.85 82
3708.99 82
3709.13 82
3709.27 84
3709.41 86
3709.55 87
3709.69 88
3709.83 87
3709.97 85
3710.11 84
3710.25 83
3710.39 84
3710.53 87
3710.67 91
3710.81 96
3710.95 100
3711.09 103
3711.23 103
3711.37 101
3711.51 98
3711.65 95
3711.79 92
3711.93 91
3712.06 90
3712.20 90
3712.34 89
3712.48 86
3712.62 81
3712.76 75
3712.90 69
3713.04 64
3713.18 60
3713.32 58
3713.46 59
3713.60 61
3713.74 65
3713.88 70
3714.02 75
3714.16 80
3714.30 85
3714.44 90
3714.58 95
3714.72 99
3714.86 101
3715.00 103
3715.14 103
3715.28 102
3715.42 100
3715.56 97
3715.70 94
3715.84 90
3715.98 86
3716.12 83
3716.26 79
3716.40 76
3716.54 74
3716.68 73
3716.82 72
3716.96 73
3717.09 73
3717.23 74
3717.37 74
3717.51 75
3717.65 75
3717.79 75
3717.93 73
3718.07 71
3718.21 68
3718.35 65
3718.49 62
3718.63 59
3718.77 57
3718.91 56
3719.05 57
3719.19 60
3719.33 64
3719.47 68
3719.61 72
3719.75 76
3719.89 79
3720.03 81
3720.17 84
3720.31 87
3720.45 92
3720.59 97
3720.73 103
3720.87 108
3721.01 113
3721.15 116
3721.29 119
3721.43 121
3721.57 123
3721.71 125
3721.85 129
3721.99 134
3722.13 139
3722.27 145
3722.41 149
3722.55 152
3722.69 153
3722.83 152
3722.97 150
3723.11 146
3723.25 140
3723.39 133
3723.53 126
3723.67 118
3723.81 110
3723.95 104
3724.09 99
3724.23 96
3724.37 96
3724.51 97
3724.65 101
3724.79 105
3724.93 110
3725.07 115
3725.21 119
3725.35 123
3725.49 126
3725.63 128
3725.77 130
3725.91 132
3726.05 133
3726.19 134
3726.33 135
3726.47 135
3726.61 135
3726.75 134
3726.89 132
3727.03 131
3727.17 128
3727.31 125
3727.45 122
3727.59 118
3727.73 113
3727.87 110
3728.01 106
3728.15 104
3728.29 102
3728.43 102
3728.57 101
3728.71 99
3728.85 96
3728.99 92
3729.13 87
3729.27 81
3729.41 74
3729.55 68
3729.69 62
3729.83 57
3729.97 51
3730.11 46
3730.25 41
3730.39 35
3730.53 30
3730.67 25
3730.81 20
3730.95 15
3731.09 12
3731.23 10
3731.37 10
3731.51 12
3731.65 14
3731.79 18
3731.93 21
3732.07 24
3732.21 24
3732.35 23
3732.49 19
3732.63 14
3732.77 9
3732.91 4
3733.05 0
3733.19 0
3733.33 0
3733.47 0
3733.61 0
3733.75 0
3733.89 0
3734.03 0
3734.17 0
3734.31 0
3734.45 2
3734.59 11
3734.73 24
3734.87 38
3735.01 53
3735.15 67
3735.29 79
3735.43 88
3735.57 95
3735.71 100
3735.85 102
3735.99 103
3736.13 102
3736.27 100
3736.41 98
3736.55 95
3736.69 93
3736.83 91
3736.97 91
3737.11 90
3737.25 90
3737.39 89
3737.53 86
3737.67 81
3737.81 75
3737.95 67
3738.09 60
3738.23 53
3738.37 48
3738.51 43
3738.65 40
3738.79 37
3738.93 33
3739.07 29
3739.21 24
3739.35 19
3739.49 14
3739.63 10
3739.77 7
3739.91 6
3740.05 7
3740.19 9
3740.33 12
3740.47 16
3740.61 21
3740.75 27
3740.89 32
3741.03 37
3741.17 41
3741.32 43
3741.46 44
3741.60 43
3741.74 41
3741.88 38
3742.02 34
3742.16 29
3742.30 25
3742.44 22
3742.58 20
3742.72 19
3742.86 20
3743.00 21
3743.14 22
3743.28 23
3743.42 24
3743.56 24
3743.70 25
3743.84 27
3743.98 30
3744.12 35
3744.26 41
3744.40 48
3744.54 55
3744.68 62
3744.82 69
3744.96 74
3745.10 79
3745.24 83
3745.38 87
3745.52 91
3745.66 96
3745.80 101
3745.94 106
3746.08 111
3746.22 114
3746.36 116
3746.51 117
3746.65 115
3746.79 112
3746.93 108
3747.07 103
3747.21 97
3747.35 91
3747.49 85
3747.63 79
3747.77 74
3747.91 69
3748.05 64
3748.19 60
3748.33 56
3748.47 54
3748.61 53
3748.75 52
3748.89 52
3749.03 52
3749.17 52
3749.31 51
3749.45 50
3749.59 48
3749.73 47
3749.87 46
3750.01 46
3750.15 47
3750.30 49
3750.44 52
3750.58 54
3750.72 56
3750.86 57
3751.00 57
3751.14 56
3751.28 54
3751.42 52
3751.56 51
3751.70 51
3751.84 53
3751.98 57
3752.12 62
3752.26 67
3752.40 73
3752.54 77
3752.68 79
3752.82 80
3752.96 81
3753.10 81
3753.24 81
3753.38 82
3753.52 84
3753.67 85
3753.81 85
3753.95 83
3754.09 80
3754.23 76
3754.37 72
3754.51 70
3754.65 71
3754.79 74
3754.93 81
3755.07 90
3755.21 100
3755.35 110
3755.49 117
3755.63 122
3755.77 124
3755.91 124
3756.05 123
3756.19 123
3756.33 124
3756.48 128
3756.62 133
3756.76 139
3756.90 146
3757.04 151
3757.18 154
3757.32 155
3757.46 155
3757.60 152
3757.74 149
3757.88 145
3758.02 141
3758.16 137
3758.30 134
3758.44 131
3758.58 129
3758.72 126
3758.86 123
3759.00 118
3759.15 113
3759.29 108
3759.43 103
3759.57 101
3759.71 100
3759.85 102
3759.99 105
3760.13 109
3760.27 113
3760.41 117
3760.55 119
3760.69 120
3760.83 120
3760.97 121
3761.11 121
3761.25 122
3761.39 123
3761.54 125
3761.68 127
3761.82 129
3761.96 130
3762.10 130
3762.24 129
3762.38 126
3762.52 121
3762.66 114
3762.80 106
3762.94 97
3763.08 89
3763.22 81
3763.36 75
3763.50 70
3763.64 66
3763.79 63
3763.93 60
3764.07 58
3764.21 57
3764.35 56
3764.49 56
3764.63 56
3764.77 55
3764.91 55
3765.05 54
3765.19 53
3765.33 52
3765.47 50
3765.61 48
3765.75 44
3765.90 39
3766.04 33
3766.18 27
3766.32 21
3766.46 17
3766.60 15
3766.74 16
3766.88 19
3767.02 22
3767.16 24
3767.30 25
3767.44 24
3767.58 21
3767.72 19
3767.87 17
3768.01 18
3768.15 21
3768.29 27
3768.43 34
3768.57 42
3768.71 50
3768.85 57
3768.99 63
3769.13 67
3769.27 69
3769.41 69
3769.55 68
3769.70 66
3769.84 62
3769.98 59
3770.12 56
3770.26 54
3770.40 54
3770.54 54
3770.68 56
3770.82 58
3770.96 61
3771.10 63
3771.24 64
3771.38 63
3771.53 61
3771.67 57
3771.81 52
3771.95 46
3772.09 40
3772.23 35
3772.37 33
3772.51 33
3772.65 36
3772.79 41
3772.93 48
3773.07 55
3773.21 60
3773.36 64
3773.50 65
3773.64 64
3773.78 61
3773.92 57
3774.06 53
3774.20 50
3774.34 47
3774.48 45
3774.62 44
3774.76 44
3774.91 45
3775.05 47
3775.19 49
3775.33 52
3775.47 55
3775.61 58
3775.75 62
3775.89 65
3776.03 68
3776.17 71
3776.31 72
3776.45 73
3776.60 73
3776.74 71
3776.88 69
3777.02 65
3777.16 60
3777.30 55
3777.44 48
3777.58 40
3777.72 32
3777.86 23
3778.00 14
3778.15 6
3778.29 0
3778.43 0
3778.57 0
3778.71 0
3778.85 0
3778.99 0
3779.13 0
3779.27 0
3779.41 0
3779.55 0
3779.70 5
3779.84 13
3779.98 21
3780.12 29
3780.26 36
3780.40 39
3780.54 39
3780.68 36
3780.82 30
3780.96 24
3781.11 19
3781.25 17
3781.39 17
3781.53 20
3781.67 24
3781.81 28
3781.95 31
3782.09 32
3782.23 32
3782.37 32
3782.52 32
3782.66 31
3782.80 31
3782.94 30
3783.08 28
3783.22 26
3783.36 22
3783.50 19
3783.64 14
3783.78 11
3783.93 8
3784.07 7
3784.21 7
3784.35 9
3784.49 11
3784.63 15
3784.77 19
3784.91 23
3785.05 26
3785.19 28
3785.34 30
3785.48 31
3785.62 32
3785.76 33
3785.90 36
3786.04 40
3786.18 43
3786.32 47
3786.46 51
3786.61 54
3786.75 56
3786.89 58
3787.03 61
3787.17 64
3787.31 67
3787.45 71
3787.59 75
3787.73 79
3787.88 82
3788.02 84
3788.16 85
3788.30 86
3788.44 86
3788.58 86
3788.72 86
3788.86 86
3789.00 86
3789.15 86
3789.29 87
3789.43 89
3789.57 91
3789.71 94
3789.85 97
3789.99 99
3790.13 100
3790.27 99
3790.42 98
3790.56 95
3790.70 92
3790.84 90
3790.98 90
3791.12 91
3791.26 93
3791.40 97
3791.54 101
3791.69 106
3791.83 110
3791.97 113
3792.11 117
3792.25 120
3792.39 125
3792.53 131
3792.67 138
3792.82 144
3792.96 149
3793.10 152
3793.24 150
3793.38 145
3793.52 137
3793.66 128
3793.80 119
3793.94 113
3794.09 112
3794.23 114
3794.37 120
3794.51 128
3794.65 135
3794.79 140
3794.93 142
3795.07 142
3795.22 139
3795.36 136
3795.50 133
3795.64 131
3795.78 129
3795.92 129
3796.06 128
3796.20 127
3796.35 124
3796.49 119
3796.63 112
3796.77 102
3796.91 91
3797.05 79
3797.19 67
3797.33 55
3797.48 45
3797.62 37
3797.76 32
3797.90 30
3798.04 31
3798.18 36
3798.32 43
3798.47 52
3798.61 64
3798.75 78
3798.89 92
3799.03 105
3799.17 116
3799.31 123
3799.45 126
3799.60 126
3799.74 122
3799.88 117
3800.02 112
3800.16 107
3800.30 103
3800.44 101
3800.58 98
3800.73 97
3800.87 95
3801.01 94
3801.15 94
3801.29 95
3801.43 99
3801.57 104
3801.72 109
3801.86 113
3802.00 115
3802.14 114
3802.28 111
3802.42 105
3802.56 98
3802.71 90
3802.85 84
3802.99 79
3803.13 76
3803.27 75
3803.41 75
3803.55 75
3803.70 75
3803.84 74
3803.98 71
3804.12 66
3804.26 59
3804.40 50
3804.54 40
3804.68 31
3804.83 23
3804.97 19
3805.11 17
3805.25 19
3805.39 24
3805.53 29
3805.67 34
3805.82 37
3805.96 39
3806.10 38
3806.24 35
3806.38 32
3806.52 28
3806.66 25
3806.81 23
3806.95 21
3807.09 20
3807.23 22
3807.37 24
3807.51 28
3807.66 33
3807.80 37
3807.94 41
3808.08 43
3808.22 44
3808.36 43
3808.50 41
3808.65 38
3808.79 34
3808.93 30
3809.07 26
3809.21 22
3809.35 20
3809.49 19
3809.64 20
3809.78 22
3809.92 26
3810.06 29
3810.20 33
3810.34 36
3810.49 39
3810.63 41
3810.77 44
3810.91 47
3811.05 51
3811.19 55
3811.33 61
3811.48 68
3811.62 75
3811.76 82
3811.90 88
3812.04 93
3812.18 95
3812.33 96
3812.47 95
3812.61 94
3812.75 93
3812.89 93
3813.03 94
3813.17 95
3813.32 96
3813.46 97
3813.60 95
3813.74 92
3813.88 86
3814.02 80
3814.17 73
3814.31 68
3814.45 63
3814.59 60
3814.73 58
3814.87 56
3815.02 55
3815.16 53
3815.30 49
3815.44 44
3815.58 39
3815.72 33
3815.86 27
3816.01 22
3816.15 18
3816.29 15
3816.43 14
3816.57 14
3816.71 14
3816.86 14
3817.00 14
3817.14 13
3817.28 12
3817.42 10
3817.56 9
3817.71 7
3817.85 7
3817.99 7
3818.13 8
3818.27 9
3818.41 10
3818.56 11
3818.70 12
3818.84 12
3818.98 12
3819.12 12
3819.26 12
3819.41 12
3819.55 13
3819.69 15
3819.83 18
3819.97 23
3820.11 27
3820.26 32
3820.40 36
3820.54 41
3820.68 45
3820.82 49
3820.97 52
3821.11 55
3821.25 57
3821.39 58
3821.53 57
3821.67 53
3821.82 47
3821.96 39
3822.10 29
3822.24 19
3822.38 10
3822.52 1
3822.67 0
3822.81 0
3822.95 0
3823.09 0
3823.23 0
3823.37 0
3823.52 0
3823.66 0
3823.80 2
3823.94 12
3824.08 24
3824.23 38
3824.37 51
3824.51 63
3824.65 73
3824.79 80
3824.93 83
3825.08 82
3825.22 79
3825.36 73
3825.50 67
3825.64 61
3825.79 56
3825.93 54
3826.07 55
3826.21 59
3826.35 64
3826.49 70
3826.64 76
3826.78 79
3826.92 80
3827.06 79
3827.20 75
3827.35 71
3827.49 66
3827.63 63
3827.77 61
3827.91 59
3828.05 57
3828.20 55
3828.34 50
3828.48 42
3828.62 33
3828.76 23
3828.91 14
3829.05 7
3829.19 3
3829.33 1
3829.47 2
3829.61 4
3829.76 6
3829.90 9
3830.04 11
3830.18 14
3830.32 17
3830.47 21
3830.61 25
3830.75 29
3830.89 33
3831.03 35
3831.18 35
3831.32 33
3831.46 29
3831.60 25
3831.74 21
3831.89 19
3832.03 19
3832.17 22
3832.31 26
3832.45 31
3832.59 35
3832.74 38
3832.88 39
3833.02 38
3833.16 35
3833.30 30
3833.45 24
3833.59 18
3833.73 12
3833.87 7
3834.01 3
3834.16 0
3834.30 0
3834.44 0
3834.58 2
3834.72 6
3834.87 11
3835.01 17
3835.15 24
3835.29 31
3835.43 38
3835.58 45
3835.72 51
3835.86 57
3836.00 62
3836.14 67
3836.29 71
3836.43 74
3836.57 77
3836.71 79
3836.85 80
3837.00 80
3837.14 78
3837.28 74
3837.42 68
3837.56 60
3837.71 52
3837.85 42
3837.99 33
3838.13 25
3838.27 18
3838.42 14
3838.56 12
3838.70 13
3838.84 15
3838.98 18
3839.13 21
3839.27 25
3839.41 29
3839.55 33
3839.69 39
3839.84 45
3839.98 53
3840.12 61
3840.26 68
3840.41 74
3840.55 77
3840.69 77
3840.83 73
3840.97 67
3841.12 60
3841.26 52
3841.40 46
3841.54 42
3841.68 40
3841.83 39
3841.97 39
3842.11 39
3842.25 39
3842.39 39
3842.54 40
3842.68 41
3842.82 42
3842.96 44
3843.11 45
3843.25 45
3843.39 45
3843.53 43
3843.67 41
3843.82 40
3843.96 39
3844.10 41
3844.24 44
3844.38 50
3844.53 56
3844.67 63
3844.81 69
3844.95 75
3845.10 80
3845.24 85
3845.38 88
3845.52 91
3845.66 93
3845.81 93
3845.95 91
3846.09 87
3846.23 81
3846.37 73
3846.52 65
3846.66 57
3846.80 51
3846.94 45
3847.09 41
3847.23 39
3847.37 37
3847.51 36
3847.65 36
3847.80 35
3847.94 35
3848.08 33
3848.22 31
3848.37 29
3848.51 27
3848.65 25
3848.79 24
3848.93 23
3849.08 21
3849.22 18
3849.36 14
3849.50 8
3849.65 2
3849.79 0
3849.93 0
3850.07 0
3850.22 0
3850.36 0
3850.50 0
3850.64 0
3850.78 0
3850.93 4
3851.07 9
3851.21 12
3851.35 15
3851.50 17
3851.64 17
3851.78 16
3851.92 14
3852.06 12
3852.21 10
3852.35 9
3852.49 10
3852.63 14
3852.78 20
3852.92 27
3853.06 34
3853.20 41
3853.35 46
3853.49 48
3853.63 49
3853.77 46
3853.91 42
3854.06 37
3854.20 32
3854.34 26
3854.48 21
3854.63 17
3854.77 13
3854.91 11
3855.05 10
3855.20 10
3855.34 10
3855.48 10
3855.62 8
3855.77 7
3855.91 5
3856.05 3
3856.19 3
3856.33 5
3856.48 9
3856.62 13
3856.76 19
3856.90 24
3857.05 27
3857.19 29
3857.33 29
3857.47 28
3857.62 26
3857.76 24
3857.90 22
3858.04 21
3858.19 21
3858.33 23
3858.47 26
3858.61 30
3858.76 35
3858.90 38
3859.04 40
3859.18 39
3859.33 37
3859.47 34
3859.61 30
3859.75 27
3859.89 27
3860.04 28
3860.18 31
3860.32 35
3860.46 39
3860.61 42
3860.75 44
3860.89 44
3861.03 44
3861.18 44
3861.32 45
3861.46 47
3861.60 51
3861.75 57
3861.89 64
3862.03 71
3862.17 79
3862.32 85
3862.46 91
3862.60 96
3862.74 99
3862.89 101
3863.03 103
3863.17 104
3863.31 105
3863.46 105
3863.60 104
3863.74 103
3863.88 100
3864.03 96
3864.17 91
3864.31 85
3864.45 79
3864.60 73
3864.74 67
3864.88 62
3865.02 58
3865.17 54
3865.31 50
3865.45 47
3865.59 44
3865.74 41
3865.88 39
3866.02 37
3866.16 35
3866.31 34
3866.45 32
3866.59 30
3866.74 27
3866.88 25
3867.02 23
3867.16 21
3867.31 21
3867.45 23
3867.59 25
3867.73 29
3867.88 33
3868.02 38
3868.16 43
3868.30 48
3868.45 53
3868.59 58
3868.73 63
3868.87 68
3869.02 74
3869.16 79
3869.30 84
3869.44 89
3869.59 94
3869.73 97
3869.87 98
3870.01 98
3870.16 96
3870.30 93
3870.44 90
3870.59 86
3870.73 82
3870.87 78
3871.01 75
3871.16 71
3871.30 68
3871.44 65
3871.58 62
3871.73 62
3871.87 63
3872.01 67
3872.15 72
3872.30 78
3872.44 84
3872.58 89
3872.73 92
3872.87 93
3873.01 95
3873.15 96
3873.30 97
3873.44 100
3873.58 102
3873.72 104
3873.87 105
3874.01 105
3874.15 103
3874.29 100
3874.44 96
3874.58 91
3874.72 85
3874.87 79
3875.01 74
3875.15 68
3875.29 63
3875.44 58
3875.58 54
3875.72 50
3875.86 47
3876.01 44
3876.15 42
3876.29 39
3876.44 37
3876.58 34
3876.72 32
3876.86 32
3877.01 33
3877.15 36
3877.29 40
3877.44 44
3877.58 48
3877.72 50
3877.86 50
3878.01 49
3878.15 47
3878.29 45
3878.43 44
3878.58 44
3878.72 46
3878.86 49
3879.01 51
3879.15 53
3879.29 53
3879.43 52
3879.58 48
3879.72 43
3879.86 38
3880.01 34
3880.15 30
3880.29 28
3880.43 27
3880.58 27
3880.72 27
3880.86 27
3881.00 27
3881.15 28
3881.29 29
3881.43 30
3881.58 33
3881.72 37
3881.86 41
3882.00 46
3882.15 50
3882.29 54
3882.43 56
3882.58 56
3882.72 54
3882.86 52
3883.00 49
3883.15 46
3883.29 45
3883.43 44
3883.58 44
3883.72 46
3883.86 47
3884.01 48
3884.15 49
3884.29 50
3884.43 52
3884.58 54
3884.72 59
3884.86 65
3885.01 74
3885.15 85
3885.29 96
3885.43 107
3885.58 117
3885.72 126
3885.86 132
3886.01 137
3886.15 140
3886.29 143
3886.43 145
3886.58 148
3886.72 149
3886.86 150
3887.01 150
3887.15 149
3887.29 146
3887.44 143
3887.58 139
3887.72 138
3887.86 137
3888.01 139
3888.15 142
3888.29 146
3888.44 150
3888.58 153
3888.72 154
3888.86 154
3889.01 151
3889.15 147
3889.29 142
3889.44 137
3889.58 133
3889.72 131
3889.87 130
3890.01 131
3890.15 133
3890.29 136
3890.44 139
3890.58 142
3890.72 146
3890.87 149
3891.01 152
3891.15 154
3891.30 157
3891.44 158
3891.58 159
3891.72 159
3891.87 158
3892.01 157
3892.15 157
3892.30 159
3892.44 162
3892.58 167
3892.73 172
3892.87 178
3893.01 184
3893.16 188
3893.30 190
3893.44 191
3893.58 189
3893.73 185
3893.87 180
3894.01 173
3894.16 164
3894.30 155
3894.44 146
3894.59 137
3894.73 129
3894.87 120
3895.02 112
3895.16 103
3895.30 96
3895.44 90
3895.59 85
3895.73 82
3895.87 81
3896.02 81
3896.16 81
3896.30 81
3896.45 80
3896.59 79
3896.73 76
3896.88 75
3897.02 74
3897.16 75
3897.30 78
3897.45 82
3897.59 86
3897.73 91
3897.88 94
3898.02 97
3898.16 98
3898.31 99
3898.45 98
3898.59 95
3898.74 92
3898.88 86
3899.02 79
3899.17 69
3899.31 59
3899.45 49
3899.60 39
3899.74 30
3899.88 22
3900.02 17
3900.17 12
3900.31 8
3900.45 5
3900.60 3
3900.74 3
3900.88 5
3901.03 9
3901.17 15
3901.31 23
3901.46 32
3901.60 40
3901.74 46
3901.89 50
3902.03 51
3902.17 48
3902.32 43
3902.46 37
3902.60 31
3902.75 27
3902.89 25
3903.03 26
3903.18 29
3903.32 34
3903.46 39
3903.61 45
3903.75 50
3903.89 55
3904.03 60
3904.18 66
3904.32 72
3904.46 79
3904.61 85
3904.75 91
3904.89 96
3905.04 99
3905.18 101
3905.32 101
3905.47 99
3905.61 97
3905.75 96
3905.90 95
3906.04 95
3906.18 96
3906.33 97
3906.47 99
3906.61 100
3906.76 101
3906.90 101
3907.04 100
3907.19 97
3907.33 93
3907.47 88
3907.62 81
3907.76 74
3907.90 66
3908.05 60
3908.19 56
3908.33 53
3908.48 52
3908.62 51
3908.76 50
3908.91 49
3909.05 47
3909.19 45
3909.34 44
3909.48 44
3909.62 47
3909.77 53
3909.91 60
3910.05 70
3910.20 79
3910.34 88
3910.48 93
3910.63 96
3910.77 96
3910.91 94
3911.06 91
3911.20 87
3911.34 85
3911.49 83
3911.63 83
3911.77 84
3911.92 85
3912.06 85
3912.20 84
3912.35 83
3912.49 80
3912.64 76
3912.78 72
3912.92 68
3913.07 64
3913.21 61
3913.35 59
3913.50 58
3913.64 57
3913.78 57
3913.93 58
3914.07 58
3914.21 59
3914.36 59
3914.50 59
3914.64 59
3914.79 59
3914.93 60
3915.07 61
3915.22 62
3915.36 64
3915.50 66
3915.65 67
3915.79 67
3915.93 64
3916.08 60
3916.22 53
3916.36 46
3916.51 38
3916.65 33
3916.80 30
3916.94 29
3917.08 30
3917.23 32
3917.37 34
3917.51 36
3917.66 37
3917.80 38
3917.94 39
3918.09 41
3918.23 43
3918.37 46
3918.52 49
3918.66 51
3918.80 51
3918.95 49
3919.09 47
3919.23 44
3919.38 41
3919.52 39
3919.67 37
3919.81 36
3919.95 35
3920.10 34
3920.24 33
3920.38 31
3920.53 28
3920.67 26
3920.81 23
3920.96 20
3921.10 17
3921.24 16
3921.39 16
3921.53 17
3921.68 20
3921.82 25
3921.96 33
3922.11 41
3922.25 51
3922.39 60
3922.54 68
3922.68 74
3922.82 77
3922.97 78
3923.11 76
3923.25 73
3923.40 69
3923.54 66
3923.69 64
3923.83 64
3923.97 64
3924.12 66
3924.26 68
3924.40 69
3924.55 70
3924.69 69
3924.83 66
3924.98 62
3925.12 56
3925.27 49
3925.41 43
3925.55 37
3925.70 33
3925.84 31
3925.98 32
3926.13 36
3926.27 42
3926.41 51
3926.56 60
3926.70 69
3926.85 77
3926.99 84
3927.13 89
3927.28 92
3927.42 93
3927.56 92
3927.71 90
3927.85 87
3928.00 84
3928.14 80
3928.28 77
3928.43 75
3928.57 73
3928.71 72
3928.86 71
3929.00 71
3929.15 70
3929.29 68
3929.43 66
3929.58 63
3929.72 60
3929.86 58
3930.01 56
3930.15 55
3930.29 54
3930.44 55
3930.58 55
3930.73 56
3930.87 56
3931.01 56
3931.16 55
3931.30 55
3931.44 55
3931.59 56
3931.73 56
3931.88 55
3932.02 54
3932.16 52
3932.31 51
3932.45 50
3932.59 50
3932.74 52
3932.88 54
3933.03 57
3933.17 59
3933.31 61
3933.46 61
3933.60 60
3933.75 59
3933.89 57
3934.03 57
3934.18 57
3934.32 59
3934.46 60
3934.61 60
3934.75 59
3934.90 55
3935.04 49
3935.18 43
3935.33 36
3935.47 31
3935.61 27
3935.76 26
3935.90 27
3936.05 28
3936.19 30
3936.33 30
3936.48 28
3936.62 23
3936.77 17
3936.91 10
3937.05 1
3937.20 0
3937.34 0
3937.49 0
3937.63 0
3937.77 0
3937.92 0
3938.06 0
3938.20 3
3938.35 9
3938.49 14
3938.64 16
3938.78 17
3938.92 17
3939.07 18
3939.21 21
3939.36 26
3939.50 32
3939.64 38
3939.79 44
3939.93 48
3940.08 50
3940.22 49
3940.36 47
3940.51 44
3940.65 41
3940.79 38
3940.94 35
3941.08 32
3941.23 29
3941.37 25
3941.51 22
3941.66 19
3941.80 18
3941.95 19
3942.09 22
3942.23 26
3942.38 32
3942.52 38
3942.67 43
3942.81 47
3942.95 50
3943.10 52
3943.24 52
3943.39 51
3943.53 50
3943.67 47
3943.82 45
3943.96 43
3944.11 42
3944.25 41
3944.39 40
3944.54 40
3944.68 40
3944.83 40
3944.97 39
3945.11 38
3945.26 37
3945.40 37
3945.55 37
3945.69 37
3945.83 37
3945.98 36
3946.12 34
3946.27 31
3946.41 28
3946.55 25
3946.70 23
3946.84 23
3946.99 25
3947.13 27
3947.27 31
3947.42 34
3947.56 38
3947.71 42
3947.85 45
3947.99 49
3948.14 54
3948.28 59
3948.43 64
3948.57 69
3948.71 74
3948.86 78
3949.00 82
3949.15 85
3949.29 87
3949.44 89
3949.58 90
3949.72 89
3949.87 89
3950.01 88
3950.16 88
3950.30 89
3950.44 90
3950.59 91
3950.73 91
3950.88 90
3951.02 88
3951.16 85
3951.31 80
3951.45 74
3951.60 68
3951.74 62
3951.89 57
3952.03 53
3952.17 50
3952.32 49
3952.46 48
3952.61 49
3952.75 51
3952.89 53
3953.04 55
3953.18 57
3953.33 59
3953.47 61
3953.61 63
3953.76 65
3953.90 67
3954.05 71
3954.19 74
3954.34 78
3954.48 81
3954.62 85
3954.77 87
3954.91 89
3955.06 90
3955.20 90
3955.35 90
3955.49 89
3955.63 87
3955.78 85
3955.92 83
3956.07 82
3956.21 82
3956.35 83
3956.50 83
3956.64 84
3956.79 83
3956.93 80
3957.08 76
3957.22 72
3957.36 67
3957.51 62
3957.65 58
3957.80 56
3957.94 55
3958.09 55
3958.23 57
3958.37 61
3958.52 66
3958.66 72
3958.81 79
3958.95 85
3959.10 90
3959.24 93
3959.38 94
3959.53 91
3959.67 86
3959.82 80
3959.96 74
3960.11 70
3960.25 67
3960.39 66
3960.54 67
3960.68 69
3960.83 71
3960.97 73
3961.12 75
3961.26 75
3961.40 75
3961.55 75
3961.69 74
3961.84 74
3961.98 74
3962.13 76
3962.27 78
3962.41 80
3962.56 82
3962.70 84
3962.85 85
3962.99 87
3963.14 90
3963.28 94
3963.42 100
3963.57 108
3963.71 116
3963.86 124
3964.00 130
3964.15 133
3964.29 134
3964.43 132
3964.58 128
3964.72 123
3964.87 120
3965.01 117
3965.16 116
3965.30 117
3965.45 118
3965.59 118
3965.73 119
3965.88 119
3966.02 118
3966.17 118
3966.31 120
3966.46 122
3966.60 126
3966.74 130
3966.89 134
3967.03 135
3967.18 135
3967.32 131
3967.47 125
3967.61 117
3967.76 108
3967.90 99
3968.04 91
3968.19 85
3968.33 81
3968.48 79
3968.62 80
3968.77 81
3968.91 82
3969.06 84
3969.20 85
3969.34 85
3969.49 84
3969.63 83
3969.78 82
3969.92 82
3970.07 83
3970.21 85
3970.36 88
3970.50 91
3970.64 94
3970.79 96
3970.93 98
3971.08 100
3971.22 101
3971.37 103
3971.51 106
3971.66 109
3971.80 113
3971.95 117
3972.09 121
3972.23 124
3972.38 124
3972.52 121
3972.67 117
3972.81 111
3972.96 106
3973.10 101
3973.25 98
3973.39 99
3973.53 101
3973.68 106
3973.82 111
3973.97 116
3974.11 119
3974.26 120
3974.40 118
3974.55 113
3974.69 106
3974.84 97
3974.98 88
3975.12 79
3975.27 71
3975.41 65
3975.56 61
3975.70 58
3975.85 56
3975.99 56
3976.14 56
3976.28 56
3976.43 57
3976.57 57
3976.72 59
3976.86 60
3977.00 61
3977.15 63
3977.29 65
3977.44 67
3977.58 72
3977.73 78
3977.87 88
3978.02 100
3978.16 116
3978.31 134
3978.45 153
3978.60 172
3978.74 189
3978.88 204
3979.03 217
3979.17 226
3979.32 234
3979.46 240
3979.61 245
3979.75 250
3979.90 255
3980.04 260
3980.19 264
3980.33 269
3980.48 274
3980.62 280
3980.76 287
3980.91 296
3981.05 306
3981.20 317
3981.34 327
3981.49 336
3981.63 343
3981.78 347
3981.92 348
3982.07 345
3982.21 340
3982.36 333
3982.50 325
3982.65 316
3982.79 307
3982.93 298
3983.08 290
3983.22 282
3983.37 274
3983.51 267
3983.66 260
3983.80 253
3983.95 249
3984.09 245
3984.24 244
3984.38 245
3984.53 246
3984.67 247
3984.82 245
3984.96 241
3985.11 234
3985.25 224
3985.40 213
3985.54 201
3985.68 191
3985.83 181
3985.97 174
3986.12 169
3986.26 165
3986.41 163
3986.55 161
3986.70 161
3986.84 162
3986.99 163
3987.13 165
3987.28 166
3987.42 168
3987.57 167
3987.71 166
3987.86 163
3988.00 158
3988.15 152
3988.29 146
3988.44 141
3988.58 139
3988.72 138
3988.87 140
3989.01 144
3989.16 149
3989.30 154
3989.45 157
3989.59 158
3989.74 156
3989.88 152
3990.03 146
3990.17 139
3990.32 132
3990.46 125
3990.61 121
3990.75 118
3990.90 117
3991.04 119
3991.19 122
3991.33 126
3991.48 130
3991.62 133
3991.77 134
3991.91 132
3992.06 129
3992.20 125
3992.35 120
3992.49 116
3992.64 113
3992.78 111
3992.93 110
3993.07 110
3993.22 109
3993.36 106
3993.50 102
3993.65 96
3993.79 90
3993.94 83
3994.08 76
3994.23 71
3994.37 67
3994.52 64
3994.66 62
3994.81 62
3994.95 62
3995.10 62
3995.24 61
3995.39 61
3995.53 61
3995.68 62
3995.82 64
3995.97 68
3996.11 72
3996.26 77
3996.40 81
3996.55 83
3996.69 83
3996.84 81
3996.98 78
3997.13 72
3997.27 67
3997.42 63
3997.56 61
3997.71 61
3997.85 64
3998.00 67
3998.14 71
3998.29 75
3998.43 78
3998.58 79
3998.72 80
3998.87 82
3999.01 84
3999.16 88
3999.30 94
3999.45 100
3999.59 106
3999.74 110
3999.88 112
4000.03 112
4000.17 109
4000.32 104
4000.46 97
4000.61 90
4000.75 82
4000.90 76
4001.04 71
4001.19 68
4001.33 67
4001.48 68
4001.62 69
4001.77 71
4001.91 73
4002.06 74
4002.20 73
4002.35 72
4002.49 70
4002.64 68
4002.78 66
4002.93 64
4003.07 64
4003.22 64
4003.36 65
4003.51 66
4003.65 68
4003.80 71
4003.94 76
4004.09 82
4004.23 89
4004.38 97
4004.52 106
4004.67 114
4004.81 120
4004.96 124
4005.10 125
4005.25 123
4005.40 118
4005.54 112
4005.69 104
4005.83 96
4005.98 87
4006.12 79
4006.27 73
4006.41 68
4006.56 66
4006.70 65
4006.85 67
4006.99 70
4007.14 74
4007.28 77
4007.43 80
4007.57 82
4007.72 83
4007.86 82
4008.01 80
4008.15 77
4008.30 73
4008.44 67
4008.59 61
4008.73 53
4008.88 45
4009.02 37
4009.17 31
4009.31 28
4009.46 27
4009.60 29
4009.75 32
4009.89 37
4010.04 42
4010.19 45
4010.33 48
4010.48 49
4010.62 50
4010.77 50
4010.91 51
4011.06 51
4011.20 50
4011.35 49
4011.49 46
4011.64 42
4011.78 37
4011.93 31
4012.07 27
4012.22 24
4012.36 24
4012.51 27
4012.65 32
4012.80 39
4012.94 48
4013.09 58
4013.23 66
4013.38 74
4013.53 78
4013.67 80
4013.82 78
4013.96 74
4014.11 68
4014.25 61
4014.40 55
4014.54 50
4014.69 47
4014.83 46
4014.98 48
4015.12 51
4015.27 54
4015.41 59
4015.56 63
4015.70 67
4015.85 72
4016.00 77
4016.14 83
4016.29 91
4016.43 99
4016.58 107
4016.72 114
4016.87 120
4017.01 123
4017.16 124
4017.30 122
4017.45 118
4017.59 111
4017.74 103
4017.88 94
4018.03 85
4018.17 76
4018.32 67
4018.47 59
4018.61 52
4018.76 46
4018.90 42
4019.05 40
4019.19 39
4019.34 40
4019.48 41
4019.63 43
4019.77 44
4019.92 44
4020.06 44
4020.21 45
4020.36 47
4020.50 52
4020.65 59
4020.79 69
4020.94 79
4021.08 90
4021.23 98
4021.37 103
4021.52 105
4021.66 104
4021.81 99
4021.95 92
4022.10 84
4022.25 77
4022.39 71
4022.54 67
4022.68 64
4022.83 62
4022.97 62
4023.12 62
4023.26 63
4023.41 63
4023.55 64
4023.70 65
4023.85 67
4023.99 70
4024.14 73
4024.28 75
4024.43 76
4024.57 76
4024.72 73
4024.86 69
4025.01 64
4025.15 60
4025.30 56
4025.45 55
4025.59 56
4025.74 59
4025.88 63
4026.03 68
4026.17 71
4026.32 75
4026.46 77
4026.61 79
4026.75 80
4026.90 80
4027.05 80
4027.19 79
4027.34 78
4027.48 76
4027.63 75
4027.77 75
4027.92 75
4028.06 75
4028.21 76
4028.36 76
4028.50 76
4028.65 75
4028.79 74
4028.94 74
4029.08 74
4029.23 77
4029.37 80
4029.52 84
4029.67 86
4029.81 87
4029.96 84
4030.10 78
4030.25 70
4030.39 60
4030.54 50
4030.68 42
4030.83 36
4030.98 33
4031.12 32
4031.27 33
4031.41 37
4031.56 40
4031.70 44
4031.85 48
4031.99 51
4032.14 54
4032.29 57
4032.43 60
4032.58 63
4032.72 65
4032.87 67
4033.01 67
4033.16 65
4033.30 62
4033.45 57
4033.60 51
4033.74 46
4033.89 41
4034.03 37
4034.18 34
4034.32 33
4034.47 33
4034.62 35
4034.76 38
4034.91 42
4035.05 47
4035.20 53
4035.34 57
4035.49 60
4035.63 61
4035.78 60
4035.93 56
4036.07 53
4036.22 50
4036.36 48
4036.51 48
4036.65 50
4036.80 53
4036.95 56
4037.09 58
4037.24 60
4037.38 60
4037.53 58
4037.67 56
4037.82 52
4037.97 48
4038.11 44
4038.26 40
4038.40 36
4038.55 33
4038.69 31
4038.84 30
4038.99 30
4039.13 30
4039.28 30
4039.42 30
4039.57 31
4039.71 33
4039.86 36
4040.01 41
4040.15 47
4040.30 53
4040.44 59
4040.59 62
4040.73 62
4040.88 59
4041.03 54
4041.17 48
4041.32 42
4041.46 39
4041.61 38
4041.75 39
4041.90 41
4042.05 44
4042.19 47
4042.34 48
4042.48 47
4042.63 43
4042.78 39
4042.92 34
4043.07 30
4043.21 27
4043.36 26
4043.50 27
4043.65 30
4043.80 35
4043.94 39
4044.09 44
4044.23 47
4044.38 49
4044.52 49
4044.67 48
4044.82 45
4044.96 40
4045.11 36
4045.25 31
4045.40 29
4045.55 28
4045.69 29
4045.84 32
4045.98 36
4046.13 39
4046.27 41
4046.42 42
4046.57 41
4046.71 39
4046.86 36
4047.00 34
4047.15 33
4047.30 34
4047.44 36
4047.59 38
4047.73 42
4047.88 46
4048.03 50
4048.17 54
4048.32 58
4048.46 61
4048.61 64
4048.75 65
4048.90 66
4049.05 65
4049.19 64
4049.34 62
4049.48 60
4049.63 58
4049.78 56
4049.92 55
4050.07 55
4050.21 55
4050.36 55
4050.51 55
4050.65 55
4050.80 54
4050.94 52
4051.09 50
4051.24 46
4051.38 42
4051.53 37
4051.67 32
4051.82 29
4051.97 26
4052.11 24
4052.26 23
4052.40 23
4052.55 21
4052.69 19
4052.84 15
4052.99 10
4053.13 4
4053.28 0
4053.42 0
4053.57 0
4053.72 0
4053.86 0
4054.01 0
4054.15 0
4054.30 0
4054.45 0
4054.59 3
4054.74 10
4054.88 19
4055.03 27
4055.18 35
4055.32 41
4055.47 45
4055.61 47
4055.76 47
4055.91 46
4056.05 44
4056.20 43
4056.34 41
4056.49 40
4056.64 39
4056.78 36
4056.93 32
4057.07 27
4057.22 22
4057.37 18
4057.51 14
4057.66 13
4057.81 13
4057.95 16
4058.10 20
4058.24 25
4058.39 30
4058.54 35
4058.68 39
4058.83 43
4058.97 47
4059.12 49
4059.27 52
4059.41 53
4059.56 54
4059.70 55
4059.85 55
4060.00 55
4060.14 54
4060.29 53
4060.43 51
4060.58 48
4060.73 45
4060.87 40
4061.02 35
4061.17 31
4061.31 27
4061.46 26
4061.60 26
4061.75 29
4061.90 33
4062.04 39
4062.19 46
4062.33 53
4062.48 62
4062.63 70
4062.77 80
4062.92 90
4063.07 101
4063.21 111
4063.36 121
4063.50 130
4063.65 136
4063.80 141
4063.94 144
4064.09 144
4064.23 141
4064.38 136
4064.53 130
4064.67 122
4064.82 114
4064.97 105
4065.11 98
4065.26 91
4065.40 86
4065.55 81
4065.70 78
4065.84 75
4065.99 73
4066.13 72
4066.28 72
4066.43 73
4066.57 76
4066.72 80
4066.87 84
4067.01 89
4067.16 92
4067.30 94
4067.45 96
4067.60 96
4067.74 97
4067.89 97
4068.04 98
4068.18 99
4068.33 100
4068.47 100
4068.62 99
4068.77 97
4068.91 94
4069.06 91
4069.21 89
4069.35 88
4069.50 87
4069.64 87
4069.79 87
4069.94 87
4070.08 87
4070.23 87
4070.38 87
4070.52 88
4070.67 90
4070.81 92
4070.96 93
4071.11 94
4071.25 93
4071.40 92
4071.55 91
4071.69 90
4071.84 90
4071.99 91
4072.13 92
4072.28 92
4072.42 91
4072.57 87
4072.72 80
4072.86 72
4073.01 64
4073.16 58
4073.30 54
4073.45 53
4073.59 57
4073.74 64
4073.89 73
4074.03 84
4074.18 95
4074.33 106
4074.47 114
4074.62 121
4074.77 126
4074.91 130
4075.06 134
4075.20 139
4075.35 146
4075.50 154
4075.64 165
4075.79 177
4075.94 190
4076.08 201
4076.23 211
4076.38 219
4076.52 224
4076.67 228
4076.82 230
4076.96 232
4077.11 233
4077.25 233
4077.40 231
4077.55 225
4077.69 217
4077.84 206
4077.99 194
4078.13 182
4078.28 172
4078.43 165
4078.57 161
4078.72 159
4078.87 159
4079.01 157
4079.16 155
4079.30 151
4079.45 146
4079.60 139
4079.74 131
4079.89 124
4080.04 118
4080.18 112
4080.33 108
4080.48 105
4080.62 103
4080.77 104
4080.92 107
4081.06 111
4081.21 118
4081.35 126
4081.50 134
4081.65 141
4081.79 148
4081.94 153
4082.09 156
4082.23 158
4082.38 158
4082.53 157
4082.67 154
4082.82 150
4082.97 144
4083.11 137
4083.26 128
4083.41 118
4083.55 108
4083.70 98
4083.85 88
4083.99 79
4084.14 71
4084.29 65
4084.43 60
4084.58 59
4084.72 59
4084.87 62
4085.02 67
4085.16 71
4085.31 75
4085.46 78
4085.60 79
4085.75 78
4085.90 76
4086.04 73
4086.19 71
4086.34 69
4086.48 69
4086.63 70
4086.78 73
4086.92 76
4087.07 79
4087.22 80
4087.36 79
4087.51 76
4087.66 73
4087.80 69
4087.95 66
4088.10 66
4088.24 68
4088.39 73
4088.54 80
4088.68 85
4088.83 89
4088.98 90
4089.12 87
4089.27 82
4089.42 76
4089.56 70
4089.71 66
4089.86 63
4090.00 61
4090.15 60
4090.30 59
4090.44 57
4090.59 56
4090.74 54
4090.88 53
4091.03 55
4091.18 58
4091.32 64
4091.47 72
4091.62 80
4091.76 88
4091.91 95
4092.06 99
4092.20 101
4092.35 102
4092.50 102
4092.64 101
4092.79 102
4092.94 103
4093.08 104
4093.23 105
4093.38 107
4093.52 108
4093.67 108
4093.82 108
4093.96 107
4094.11 107
4094.26 107
4094.40 108
4094.55 110
4094.70 113
4094.84 118
4094.99 123
4095.14 128
4095.28 133
4095.43 139
4095.58 143
4095.72 146
4095.87 148
4096.02 148
4096.16 147
4096.31 144
4096.46 139
4096.60 134
4096.75 128
4096.90 124
4097.04 121
4097.19 120
4097.34 121
4097.48 122
4097.63 124
4097.78 125
4097.92 125
4098.07 125
4098.22 126
4098.36 129
4098.51 133
4098.66 139
4098.81 146
4098.95 152
4099.10 157
4099.25 160
4099.39 161
4099.54 160
4099.69 159
4099.83 157
4099.98 156
4100.13 156
4100.27 156
4100.42 157
4100.57 156
4100.71 153
4100.86 148
4101.01 141
4101.15 131
4101.30 118
4101.45 105
4101.59 93
4101.74 82
4101.89 76
4102.04 73
4102.18 75
4102.33 80
4102.48 87
4102.62 94
4102.77 100
4102.92 103
4103.06 104
4103.21 104
4103.36 102
4103.50 101
4103.65 99
4103.80 97
4103.94 96
4104.09 94
4104.24 93
4104.39 93
4104.53 94
4104.68 95
4104.83 97
4104.97 98
4105.12 99
4105.27 99
4105.41 97
4105.56 94
4105.71 90
4105.85 85
4106.00 80
4106.15 75
4106.30 70
4106.44 64
4106.59 60
4106.74 56
4106.88 53
4107.03 53
4107.18 56
4107.32 62
4107.47 70
4107.62 79
4107.76 89
4107.91 97
4108.06 104
4108.21 107
4108.35 107
4108.50 105
4108.65 100
4108.79 95
4108.94 89
4109.09 85
4109.23 82
4109.38 81
4109.53 81
4109.68 83
4109.82 85
4109.97 86
4110.12 86
4110.26 84
4110.41 80
4110.56 75
4110.70 68
4110.85 61
4111.00 54
4111.15 47
4111.29 42
4111.44 38
4111.59 36
4111.73 34
4111.88 33
4112.03 31
4112.17 30
4112.32 29
4112.47 28
4112.62 28
4112.76 28
4112.91 29
4113.06 30
4113.20 31
4113.35 32
4113.50 32
4113.64 31
4113.79 29
4113.94 27
4114.09 25
4114.23 23
4114.38 22
4114.53 23
4114.67 25
4114.82 29
4114.97 35
4115.12 42
4115.26 49
4115.41 57
4115.56 63
4115.70 67
4115.85 69
4116.00 69
4116.15 66
4116.29 62
4116.44 57
4116.59 52
4116.73 47
4116.88 43
4117.03 40
4117.18 37
4117.32 35
4117.47 34
4117.62 34
4117.76 35
4117.91 38
4118.06 42
4118.21 46
4118.35 51
4118.50 55
4118.65 59
4118.79 61
4118.94 62
4119.09 61
4119.24 59
4119.38 54
4119.53 50
4119.68 45
4119.82 42
4119.97 41
4120.12 43
4120.27 46
4120.41 51
4120.56 55
4120.71 58
4120.85 59
4121.00 57
4121.15 53
4121.30 48
4121.44 42
4121.59 36
4121.74 30
4121.88 24
4122.03 18
4122.18 13
4122.33 8
4122.47 5
4122.62 2
4122.77 1
4122.92 2
4123.06 4
4123.21 8
4123.36 14
4123.50 21
4123.65 28
4123.80 34
4123.95 39
4124.09 41
4124.24 41
4124.39 37
4124.53 31
4124.68 24
4124.83 18
4124.98 13
4125.12 10
4125.27 10
4125.42 11
4125.57 13
4125.71 14
4125.86 14
4126.01 13
4126.15 12
4126.30 12
4126.45 14
4126.60 17
4126.74 23
4126.89 32
4127.04 42
4127.19 52
4127.33 63
4127.48 73
4127.63 82
4127.78 90
4127.92 97
4128.07 101
4128.22 104
4128.36 106
4128.51 107
4128.66 106
4128.81 105
4128.95 103
4129.10 102
4129.25 100
4129.40 97
4129.54 93
4129.69 89
4129.84 83
4129.99 77
4130.13 70
4130.28 63
4130.43 58
4130.57 55
4130.72 54
4130.87 56
4131.02 62
4131.16 70
4131.31 78
4131.46 85
4131.61 90
4131.75 92
4131.90 91
4132.05 88
4132.20 83
4132.34 79
4132.49 75
4132.64 74
4132.79 76
4132.93 79
4133.08 84
4133.23 90
4133.38 94
4133.52 97
4133.67 98
4133.82 96
4133.96 92
4134.11 86
4134.26 81
4134.41 76
4134.55 72
4134.70 70
4134.85 69
4135.00 68
4135.14 66
4135.29 63
4135.44 59
4135.59 54
4135.73 49
4135.88 44
4136.03 41
4136.18 39
4136.32 38
4136.47 38
4136.62 39
4136.77 41
4136.91 43
4137.06 45
4137.21 45
4137.36 43
4137.50 39
4137.65 32
4137.80 24
4137.95 15
4138.09 8
4138.24 2
4138.39 0
4138.54 0
4138.68 1
4138.83 4
4138.98 6
4139.13 7
4139.27 8
4139.42 7
4139.57 5
4139.72 2
4139.86 0
4140.01 0
4140.16 0
4140.31 0
4140.45 0
4140.60 0
4140.75 0
4140.90 2
4141.04 9
4141.19 17
4141.34 25
4141.49 33
4141.63 39
4141.78 45
4141.93 49
4142.08 53
4142.22 57
4142.37 59
4142.52 62
4142.67 64
4142.82 65
4142.96 64
4143.11 62
4143.26 59
4143.41 54
4143.55 48
4143.70 42
4143.85 36
4144.00 31
4144.14 26
4144.29 21
4144.44 16
4144.59 11
4144.73 5
4144.88 0
4145.03 0
4145.18 0
4145.32 0
4145.47 0
4145.62 0
4145.77 0
4145.92 0
4146.06 3
4146.21 10
4146.36 17
4146.51 22
4146.65 25
4146.80 27
4146.95 28
4147.10 27
4147.24 27
4147.39 27
4147.54 28
4147.69 29
4147.83 30
4147.98 32
4148.13 34
4148.28 36
4148.43 36
4148.57 36
4148.72 35
4148.87 34
4149.02 31
4149.16 27
4149.31 23
4149.46 18
4149.61 12
4149.75 6
4149.90 0
4150.05 0
4150.20 0
4150.35 0
4150.49 0
4150.64 0
4150.79 0
4150.94 0
4151.08 5
4151.23 11
4151.38 16
4151.53 18
4151.68 20
4151.82 21
4151.97 21
4152.12 23
4152.27 25
4152.41 29
4152.56 32
4152.71 34
4152.86 35
4153.00 35
4153.15 34
4153.30 32
4153.45 29
4153.60 27
4153.74 26
4153.89 25
4154.04 26
4154.19 27
4154.33 30
4154.48 33
4154.63 37
4154.78 41
4154.93 44
4155.07 47
4155.22 49
4155.37 50
4155.52 50
4155.67 49
4155.81 48
4155.96 46
4156.11 44
4156.26 43
4156.40 42
4156.55 43
4156.70 46
4156.85 49
4157.00 54
4157.14 59
4157.29 64
4157.44 70
4157.59 75
4157.73 80
4157.88 84
4158.03 88
4158.18 92
4158.33 94
4158.47 95
4158.62 94
4158.77 90
4158.92 85
4159.07 77
4159.21 68
4159.36 59
4159.51 50
4159.66 41
4159.80 33
4159.95 27
4160.10 21
4160.25 16
4160.40 12
4160.54 9
4160.69 6
4160.84 4
4160.99 2
4161.14 1
4161.28 1
4161.43 2
4161.58 3
4161.73 5
4161.88 7
4162.02 9
4162.17 10
4162.32 10
4162.47 9
4162.62 7
4162.76 4
4162.91 1
4163.06 0
4163.21 0
4163.36 0
4163.50 0
4163.65 0
4163.80 0
4163.95 0
4164.09 0
4164.24 1
4164.39 5
4164.54 10
4164.69 17
4164.83 25
4164.98 35
4165.13 44
4165.28 53
4165.43 59
4165.57 63
4165.72 64
4165.87 62
4166.02 59
4166.17 54
4166.31 49
4166.46 45
4166.61 41
4166.76 36
4166.91 31
4167.05 26
4167.20 20
4167.35 16
4167.50 13
4167.65 11
4167.79 12
4167.94 15
4168.09 19
4168.24 23
4168.39 26
4168.54 28
4168.68 28
4168.83 27
4168.98 25
4169.13 23
4169.28 23
4169.42 23
4169.57 26
4169.72 29
4169.87 34
4170.02 38
4170.16 42
4170.31 45
4170.46 47
4170.61 48
4170.76 48
4170.90 47
4171.05 46
4171.20 46
4171.35 45
4171.50 45
4171.64 44
4171.79 43
4171.94 41
4172.09 40
4172.24 40
4172.39 41
4172.53 42
4172.68 44
4172.83 45
4172.98 47
4173.13 47
4173.27 46
4173.42 45
4173.57 43
4173.72 43
4173.87 43
4174.01 46
4174.16 51
4174.31 56
4174.46 62
4174.61 67
4174.76 71
4174.90 74
4175.05 76
4175.20 79
4175.35 83
4175.50 88
4175.64 94
4175.79 99
4175.94 104
4176.09 107
4176.24 109
4176.39 109
4176.53 109
4176.68 110
4176.83 112
4176.98 115
4177.13 120
4177.27 124
4177.42 128
4177.57 129
4177.72 128
4177.87 124
4178.02 117
4178.16 110
4178.31 103
4178.46 97
4178.61 94
4178.76 94
4178.90 96
4179.05 100
4179.20 105
4179.35 110
4179.50 115
4179.65 120
4179.79 124
4179.94 127
4180.09 130
4180.24 131
4180.39 133
4180.54 133
4180.68 133
4180.83 133
4180.98 131
4181.13 127
4181.28 121
4181.42 113
4181.57 103
4181.72 92
4181.87 81
4182.02 72
4182.17 65
4182.31 61
4182.46 62
4182.61 66
4182.76 72
4182.91 80
4183.06 87
4183.20 93
4183.35 97
4183.50 100
4183.65 101
4183.80 101
4183.95 99
4184.09 97
4184.24 96
4184.39 94
4184.54 94
4184.69 95
4184.84 97
4184.98 100
4185.13 104
4185.28 108
4185.43 112
4185.58 114
4185.73 116
4185.87 117
4186.02 117
4186.17 116
4186.32 115
4186.47 113
4186.62 111
4186.76 110
4186.91 110
4187.06 112
4187.21 115
4187.36 119
4187.51 124
4187.65 128
4187.80 131
4187.95 131
4188.10 130
4188.25 126
4188.40 121
4188.55 116
4188.69 112
4188.84 109
4188.99 108
4189.14 109
4189.29 113
4189.44 118
4189.58 125
4189.73 134
4189.88 143
4190.03 153
4190.18 162
4190.33 171
4190.47 178
4190.62 183
4190.77 185
4190.92 186
4191.07 185
4191.22 181
4191.37 175
4191.51 166
4191.66 157
4191.81 147
4191.96 138
4192.11 130
4192.26 124
4192.40 120
4192.55 119
4192.70 119
4192.85 120
4193.00 120
4193.15 119
4193.30 118
4193.44 115
4193.59 112
4193.74 109
4193.89 107
4194.04 105
4194.19 106
4194.33 107
4194.48 111
4194.63 115
4194.78 121
4194.93 127
4195.08 132
4195.23 137
4195.37 140
4195.52 143
4195.67 145
4195.82 147
4195.97 151
4196.12 156
4196.27 163
4196.41 170
4196.56 176
4196.71 181
4196.86 185
4197.01 187
4197.16 188
4197.31 189
4197.45 190
4197.60 192
4197.75 196
4197.90 200
4198.05 206
4198.20 212
4198.35 218
4198.49 225
4198.64 232
4198.79 240
4198.94 249
4199.09 258
4199.24 268
4199.39 279
4199.53 289
4199.68 300
4199.83 311
4199.98 322
4200.13 333
4200.28 343
4200.43 352
4200.57 359
4200.72 363
4200.87 366
4201.02 366
4201.17 364
4201.32 361
4201.47 357
4201.61 353
4201.76 350
4201.91 347
4202.06 346
4202.21 347
4202.36 353
4202.51 365
4202.66 384
4202.80 411
4202.95 446
4203.10 489
4203.25 537
4203.40 591
4203.55 647
4203.70 706
4203.84 766
4203.99 829
4204.14 896
4204.29 967
4204.44 1044
4204.59 1128
4204.74 1218
4204.89 1314
4205.03 1413
4205.18 1513
4205.33 1612
4205.48 1710
4205.63 1805
4205.78 1898
4205.93 1987
4206.07 2072
4206.22 2149
4206.37 2216
4206.52 2272
4206.67 2315
4206.82 2347
4206.97 2372
4207.12 2393
4207.26 2413
4207.41 2430
4207.56 2445
4207.71 2453
4207.86 2450
4208.01 2434
4208.16 2403
4208.31 2358
4208.45 2303
4208.60 2240
4208.75 2174
4208.90 2109
4209.05 2046
4209.20 1985
4209.35 1927
4209.50 1871
4209.64 1814
4209.79 1754
4209.94 1692
4210.09 1626
4210.24 1556
4210.39 1483
4210.54 1409
4210.69 1336
4210.83 1266
4210.98 1202
4211.13 1143
4211.28 1093
4211.43 1049
4211.58 1010
4211.73 975
4211.88 943
4212.03 911
4212.17 879
4212.32 847
4212.47 815
4212.62 783
4212.77 753
4212.92 724
4213.07 695
4213.22 667
4213.36 638
4213.51 610
4213.66 583
4213.81 557
4213.96 533
4214.11 513
4214.26 497
4214.41 485
4214.56 477
4214.70 470
4214.85 466
4215.00 461
4215.15 456
4215.30 449
4215.45 439
4215.60 427
4215.75 414
4215.90 399
4216.04 384
4216.19 370
4216.34 357
4216.49 346
4216.64 337
4216.79 330
4216.94 325
4217.09 322
4217.24 319
4217.38 317
4217.53 313
4217.68 309
4217.83 304
4217.98 298
4218.13 291
4218.28 285
4218.43 279
4218.58 274
4218.72 271
4218.87 270
4219.02 270
4219.17 271
4219.32 272
4219.47 274
4219.62 274
4219.77 272
4219.92 269
4220.07 263
4220.21 254
4220.36 244
4220.51 233
4220.66 222
4220.81 212
4220.96 204
4221.11 200
4221.26 198
4221.41 199
4221.55 201
4221.70 204
4221.85 206
4222.00 206
4222.15 205
4222.30 203
4222.45 200
4222.60 196
4222.75 193
4222.90 189
4223.04 186
4223.19 181
4223.34 175
4223.49 169
4223.64 162
4223.79 155
4223.94 148
4224.09 143
4224.24 140
4224.39 139
4224.54 140
4224.68 143
4224.83 146
4224.98 150
4225.13 155
4225.28 158
4225.43 161
4225.58 162
4225.73 163
4225.88 162
4226.03 162
4226.17 162
4226.32 164
4226.47 167
4226.62 171
4226.77 176
4226.92 180
4227.07 182
4227.22 181
4227.37 177
4227.52 170
4227.67 161
4227.81 152
4227.96 145
4228.11 138
4228.26 135
4228.41 133
4228.56 134
4228.71 137
4228.86 140
4229.01 145
4229.16 152
4229.31 159
4229.45 168
4229.60 177
4229.75 185
4229.90 192
4230.05 197
4230.20 200
4230.35 200
4230.50 200
4230.65 199
4230.80 198
4230.95 197
4231.10 195
4231.24 193
4231.39 188
4231.54 182
4231.69 175
4231.84 167
4231.99 160
4232.14 155
4232.29 152
4232.44 152
4232.59 153
4232.74 155
4232.89 156
4233.03 158
4233.18 158
4233.33 158
4233.48 158
4233.63 158
4233.78 158
4233.93 157
4234.08 155
4234.23 151
4234.38 144
4234.53 134
4234.68 123
4234.83 110
4234.97 98
4235.12 87
4235.27 78
4235.42 71
4235.57 67
4235.72 64
4235.87 63
4236.02 63
4236.17 63
4236.32 62
4236.47 61
4236.62 61
4236.77 60
4236.91 60
4237.06 60
4237.21 60
4237.36 60
4237.51 61
4237.66 61
4237.81 61
4237.96 61
4238.11 62
4238.26 63
4238.41 66
4238.56 70
4238.71 74
4238.86 80
4239.00 86
4239.15 91
4239.30 95
4239.45 98
4239.60 99
4239.75 100
4239.90 100
4240.05 99
4240.20 100
4240.35 100
4240.50 102
4240.65 103
4240.80 104
4240.95 104
4241.09 104
4241.24 104
4241.39 104
4241.54 104
4241.69 106
4241.84 109
4241.99 112
4242.14 116
4242.29 119
4242.44 121
4242.59 123
4242.74 123
4242.89 122
4243.04 120
4243.19 116
4243.34 110
4243.48 104
4243.63 97
4243.78 90
4243.93 85
4244.08 81
4244.23 79
4244.38 78
4244.53 77
4244.68 76
4244.83 75
4244.98 75
4245.13 77
4245.28 80
4245.43 86
4245.58 94
4245.73 102
4245.87 110
4246.02 115
4246.17 118
4246.32 118
4246.47 116
4246.62 114
4246.77 112
4246.92 112
4247.07 111
4247.22 111
4247.37 110
4247.52 106
4247.67 100
4247.82 92
4247.97 84
4248.12 77
4248.27 71
4248.42 67
4248.56 65
4248.71 64
4248.86 64
4249.01 64
4249.16 62
4249.31 61
4249.46 58
4249.61 55
4249.76 52
4249.91 49
4250.06 46
4250.21 42
4250.36 38
4250.51 34
4250.66 30
4250.81 26
4250.96 23
4251.11 21
4251.26 20
4251.40 21
4251.55 23
4251.70 26
4251.85 31
4252.00 38
4252.15 45
4252.30 52
4252.45 60
4252.60 66
4252.75 72
4252.90 76
4253.05 78
4253.20 77
4253.35 75
4253.50 71
4253.65 65
4253.80 59
4253.95 52
4254.10 47
4254.25 43
4254.40 42
4254.55 45
4254.69 51
4254.84 61
4254.99 72
4255.14 84
4255.29 95
4255.44 103
4255.59 108
4255.74 110
4255.89 110
4256.04 110
4256.19 109
4256.34 109
4256.49 110
4256.64 111
4256.79 112
4256.94 112
4257.09 112
4257.24 112
4257.39 111
4257.54 111
4257.69 110
4257.84 109
4257.99 108
4258.14 107
4258.29 104
4258.44 100
4258.58 95
4258.73 90
4258.88 85
4259.03 81
4259.18 78
4259.33 77
4259.48 77
4259.63 78
4259.78 80
4259.93 80
4260.08 81
4260.23 79
4260.38 76
4260.53 72
4260.68 65
4260.83 58
4260.98 49
4261.13 40
4261.28 32
4261.43 24
4261.58 19
4261.73 15
4261.88 12
4262.03 10
4262.18 7
4262.33 5
4262.48 2
4262.63 0
4262.78 0
4262.93 0
4263.08 0
4263.22 0
4263.37 0
4263.52 0
4263.67 0
4263.82 2
4263.97 7
4264.12 12
4264.27 17
4264.42 24
4264.57 30
4264.72 36
4264.87 41
4265.02 46
4265.17 49
4265.32 52
4265.47 54
4265.62 55
4265.77 55
4265.92 55
4266.07 54
4266.22 53
4266.37 51
4266.52 50
4266.67 48
4266.82 47
4266.97 47
4267.12 48
4267.27 51
4267.42 54
4267.57 58
4267.72 62
4267.87 66
4268.02 69
4268.17 71
4268.32 72
4268.47 72
4268.62 71
4268.77 69
4268.92 67
4269.07 65
4269.22 62
4269.37 60
4269.52 57
4269.67 56
4269.82 55
4269.96 55
4270.11 56
4270.26 58
4270.41 61
4270.56 64
4270.71 67
4270.86 68
4271.01 68
4271.16 66
4271.31 63
4271.46 61
4271.61 60
4271.76 62
4271.91 66
4272.06 72
4272.21 79
4272.36 85
4272.51 90
4272.66 91
4272.81 89
4272.96 85
4273.11 80
4273.26 75
4273.41 72
4273.56 72
4273.71 75
4273.86 81
4274.01 89
4274.16 97
4274.31 104
4274.46 108
4274.61 110
4274.76 110
4274.91 108
4275.06 104
4275.21 100
4275.36 96
4275.51 94
4275.66 92
4275.81 92
4275.96 93
4276.11 96
4276.26 99
4276.41 104
4276.56 108
4276.71 112
4276.86 116
4277.01 118
4277.16 119
4277.31 119
4277.46 118
4277.61 116
4277.76 114
4277.91 112
4278.06 111
4278.21 109
4278.36 109
4278.51 109
4278.66 110
4278.81 112
4278.96 113
4279.11 113
4279.26 111
4279.41 108
4279.56 104
4279.71 99
4279.86 95
4280.01 93
4280.16 92
4280.31 94
4280.46 96
4280.61 98
4280.76 100
4280.91 100
4281.06 99
4281.21 97
4281.36 95
4281.51 94
4281.66 95
4281.81 97
4281.96 99
4282.11 101
4282.26 102
4282.41 101
4282.56 100
4282.71 98
4282.86 95
4283.01 92
4283.16 90
4283.31 87
4283.46 84
4283.61 81
4283.76 77
4283.91 74
4284.06 72
4284.21 71
4284.36 73
4284.51 78
4284.66 85
4284.81 94
4284.96 104
4285.11 113
4285.26 121
4285.41 128
4285.56 132
4285.71 134
4285.86 134
4286.01 132
4286.16 130
4286.31 126
4286.46 121
4286.61 116
4286.76 111
4286.91 106
4287.06 102
4287.21 98
4287.36 95
4287.51 92
4287.66 90
4287.81 89
4287.96 90
4288.11 91
4288.27 93
4288.42 96
4288.57 99
4288.72 101
4288.87 103
4289.02 104
4289.17 105
4289.32 108
4289.47 112
4289.62 118
4289.77 124
4289.92 131
4290.07 138
4290.22 144
4290.37 149
4290.52 153
4290.67 156
4290.82 161
4290.97 166
4291.12 173
4291.27 181
4291.42 191
4291.57 201
4291.72 213
4291.87 224
4292.02 234
4292.17 243
4292.32 250
4292.47 255
4292.62 259
4292.77 263
4292.92 267
4293.07 273
4293.22 281
4293.37 293
4293.52 307
4293.67 322
4293.82 338
4293.97 353
4294.12 365
4294.27 373
4294.42 379
4294.57 383
4294.72 386
4294.87 389
4295.03 393
4295.18 399
4295.33 407
4295.48 415
4295.63 423
4295.78 431
4295.93 437
4296.08 442
4296.23 445
4296.38 446
4296.53 445
4296.68 443
4296.83 440
4296.98 435
4297.13 429
4297.28 422
4297.43 415
4297.58 407
4297.73 399
4297.88 391
4298.03 385
4298.18 379
4298.33 374
4298.48 369
4298.63 364
4298.78 359
4298.93 354
4299.08 350
4299.23 348
4299.38 348
4299.53 349
4299.69 351
4299.84 353
4299.99 354
4300.14 352
4300.29 347
4300.44 338
4300.59 328
4300.74 318
4300.89 308
4301.04 299
4301.19 293
4301.34 289
4301.49 287
4301.64 285
4301.79 283
4301.94 281
4302.09 277
4302.24 272
4302.39 267
4302.54 261
4302.69 257
4302.84 253
4302.99 250
4303.14 248
4303.29 245
4303.44 242
4303.60 237
4303.75 231
4303.90 223
4304.05 215
4304.20 206
4304.35 198
4304.50 191
4304.65 186
4304.80 182
4304.95 180
4305.10 178
4305.25 177
4305.40 177
4305.55 177
4305.70 177
4305.85 177
4306.00 177
4306.15 178
4306.30 181
4306.45 185
4306.60 191
4306.76 199
4306.91 208
4307.06 219
4307.21 231
4307.36 241
4307.51 249
4307.66 255
4307.81 259
4307.96 261
4308.11 263
4308.26 265
4308.41 269
4308.56 275
4308.71 283
4308.86 293
4309.01 304
4309.16 318
4309.31 333
4309.46 349
4309.61 364
4309.77 377
4309.92 387
4310.07 394
4310.22 397
4310.37 398
4310.52 396
4310.67 394
4310.82 393
4310.97 392
4311.12 394
4311.27 395
4311.42 397
4311.57 397
4311.72 395
4311.87 390
4312.02 383
4312.17 375
4312.32 366
4312.48 358
4312.63 351
4312.78 346
4312.93 342
4313.08 337
4313.23 332
4313.38 323
4313.53 311
4313.68 296
4313.83 279
4313.98 261
4314.13 246
4314.28 233
4314.43 225
4314.58 221
4314.73 221
4314.89 223
4315.04 226
4315.19 229
4315.34 231
4315.49 231
4315.64 230
4315.79 227
4315.94 224
4316.09 221
4316.24 218
4316.39 214
4316.54 210
4316.69 206
4316.84 203
4316.99 200
4317.14 198
4317.30 198
4317.45 199
4317.60 201
4317.75 205
4317.90 211
4318.05 218
4318.20 226
4318.35 233
4318.50 239
4318.65 243
4318.80 244
4318.95 242
4319.10 238
4319.25 234
4319.41 230
4319.56 228
4319.71 227
4319.86 227
4320.01 227
4320.16 226
4320.31 223
4320.46 219
4320.61 213
4320.76 207
4320.91 201
4321.06 196
4321.21 193
4321.36 191
4321.52 189
4321.67 187
4321.82 185
4321.97 181
4322.12 176
4322.27 170
4322.42 163
4322.57 155
4322.72 147
4322.87 138
4323.02 130
4323.17 122
4323.32 114
4323.48 106
4323.63 99
4323.78 93
4323.93 87
4324.08 83
4324.23 80
4324.38 78
4324.53 77
4324.68 78
4324.83 80
4324.98 83
4325.13 86
4325.28 89
4325.44 91
4325.59 92
4325.74 91
4325.89 88
4326.04 83
4326.19 77
4326.34 70
4326.49 63
4326.64 55
4326.79 48
4326.94 42
4327.09 37
4327.25 34
4327.40 32
4327.55 31
4327.70 31
4327.85 32
4328.00 33
4328.15 35
4328.30 36
4328.45 36
4328.60 36
4328.75 36
4328.91 35
4329.06 35
4329.21 36
4329.36 39
4329.51 43
4329.66 50
4329.81 59
4329.96 69
4330.11 79
4330.26 88
4330.41 96
4330.56 101
4330.72 103
4330.87 103
4331.02 101
4331.17 98
4331.32 95
4331.47 92
4331.62 91
4331.77 93
4331.92 97
4332.07 102
4332.23 108
4332.38 113
4332.53 117
4332.68 118
4332.83 116
4332.98 112
4333.13 106
4333.28 99
4333.43 92
4333.58 86
4333.73 80
4333.89 75
4334.04 70
4334.19 65
4334.34 60
4334.49 55
4334.64 51
4334.79 47
4334.94 44
4335.09 43
4335.24 43
4335.40 43
4335.55 43
4335.70 44
4335.85 43
4336.00 41
4336.15 38
4336.30 34
4336.45 30
4336.60 25
4336.75 21
4336.91 17
4337.06 16
4337.21 15
4337.36 17
4337.51 19
4337.66 22
4337.81 24
4337.96 26
4338.11 26
4338.26 25
4338.42 23
4338.57 21
4338.72 20
4338.87 20
4339.02 22
4339.17 24
4339.32 27
4339.47 28
4339.62 29
4339.78 27
4339.93 24
4340.08 21
4340.23 17
4340.38 14
4340.53 11
4340.68 9
4340.83 7
4340.98 5
4341.13 5
4341.29 5
4341.44 7
4341.59 9
4341.74 14
4341.89 18
4342.04 22
4342.19 25
4342.34 26
4342.49 25
4342.65 23
4342.80 20
4342.95 17
4343.10 15
4343.25 15
4343.40 15
4343.55 17
4343.70 19
4343.85 21
4344.01 22
4344.16 22
4344.31 21
4344.46 20
4344.61 18
4344.76 16
4344.91 15
4345.06 15
4345.22 16
4345.37 17
4345.52 18
4345.67 18
4345.82 17
4345.97 14
4346.12 9
4346.27 5
4346.42 3
4346.58 2
4346.73 4
4346.88 8
4347.03 14
4347.18 21
4347.33 27
4347.48 33
4347.63 37
4347.79 41
4347.94 42
4348.09 43
4348.24 41
4348.39 37
4348.54 32
4348.69 25
4348.84 19
4348.99 13
4349.15 11
4349.30 11
4349.45 14
4349.60 19
4349.75 25
4349.90 29
4350.05 31
4350.20 31
4350.36 27
4350.51 21
4350.66 13
4350.81 6
4350.96 0
4351.11 0
4351.26 0
4351.41 0
4351.57 0
4351.72 0
4351.87 0
4352.02 0
4352.17 0
4352.32 0
4352.47 6
4352.63 13
4352.78 19
4352.93 24
4353.08 27
4353.23 27
4353.38 25
4353.53 21
4353.68 16
4353.84 12
4353.99 9
4354.14 7
4354.29 7
4354.44 9
4354.59 12
4354.74 17
4354.89 21
4355.05 25
4355.20 29
4355.35 33
4355.50 35
4355.65 35
4355.80 34
4355.95 32
4356.11 29
4356.26 25
4356.41 22
4356.56 20
4356.71 20
4356.86 22
4357.01 26
4357.16 29
4357.32 32
4357.47 34
4357.62 34
4357.77 32
4357.92 30
4358.07 28
4358.22 27
4358.38 27
4358.53 28
4358.68 31
4358.83 34
4358.98 35
4359.13 36
4359.28 35
4359.44 32
4359.59 29
4359.74 25
4359.89 22
4360.04 20
4360.19 20
4360.34 21
4360.50 24
4360.65 27
4360.80 29
4360.95 31
4361.10 31
4361.25 31
4361.40 30
4361.56 30
4361.71 30
4361.86 32
4362.01 33
4362.16 34
4362.31 35
4362.46 35
4362.62 34
4362.77 32
4362.92 31
4363.07 31
4363.22 31
4363.37 32
4363.52 34
4363.68 34
4363.83 34
4363.98 31
4364.13 27
4364.28 21
4364.43 13
4364.59 6
4364.74 0
4364.89 0
4365.04 0
4365.19 0
4365.34 0
4365.49 0
4365.65 0
4365.80 0
4365.95 0
4366.10 5
4366.25 10
4366.40 14
4366.55 18
4366.71 20
4366.86 22
4367.01 23
4367.16 24
4367.31 25
4367.46 26
4367.62 26
4367.77 26
4367.92 24
4368.07 20
4368.22 14
4368.37 8
4368.52 2
4368.68 0
4368.83 0
4368.98 0
4369.13 0
4369.28 0
4369.43 3
4369.59 7
4369.74 10
4369.89 12
4370.04 14
4370.19 16
4370.34 16
4370.50 16
4370.65 16
4370.80 15
4370.95 13
4371.10 11
4371.25 9
4371.41 8
4371.56 7
4371.71 8
4371.86 10
4372.01 13
4372.16 17
4372.31 21
4372.47 24
4372.62 26
4372.77 26
4372.92 25
4373.07 22
4373.22 20
4373.38 17
4373.53 16
4373.68 17
4373.83 19
4373.98 23
4374.13 28
4374.29 33
4374.44 38
4374.59 42
4374.74 46
4374.89 49
4375.04 51
4375.20 51
4375.35 50
4375.50 47
4375.65 43
4375.80 37
4375.95 31
4376.11 25
4376.26 21
4376.41 17
4376.56 16
4376.71 15
4376.87 14
4377.02 13
4377.17 11
4377.32 7
4377.47 2
4377.62 0
4377.78 0
4377.93 0
4378.08 0
4378.23 0
4378.38 0
4378.53 0
4378.69 2
4378.84 9
4378.99 15
4379.14 19
4379.29 21
4379.44 22
4379.60 21
4379.75 19
4379.90 16
4380.05 13
4380.20 11
4380.36 8
4380.51 7
4380.66 7
4380.81 9
4380.96 11
4381.11 15
4381.27 19
4381.42 23
4381.57 26
4381.72 28
4381.87 27
4382.02 25
4382.18 21
4382.33 16
4382.48 11
4382.63 6
4382.78 4
4382.94 5
4383.09 9
4383.24 19
4383.39 32
4383.54 49
4383.69 67
4383.85 85
4384.00 100
4384.15 111
4384.30 117
4384.45 117
4384.61 113
4384.76 107
4384.91 100
4385.06 94
4385.21 90
4385.37 87
4385.52 84
4385.67 81
4385.82 77
4385.97 71
4386.12 64
4386.28 55
4386.43 48
4386.58 42
4386.73 38
4386.88 37
4387.04 38
4387.19 41
4387.34 44
4387.49 47
4387.64 49
4387.80 51
4387.95 54
4388.10 57
4388.25 61
4388.40 68
4388.55 77
4388.71 88
4388.86 101
4389.01 115
4389.16 129
4389.31 141
4389.47 150
4389.62 155
4389.77 155
4389.92 151
4390.07 143
4390.23 132
4390.38 120
4390.53 107
4390.68 94
4390.83 83
4390.99 73
4391.14 65
4391.29 58
4391.44 52
4391.59 47
4391.75 42
4391.90 39
4392.05 38
4392.20 38
4392.35 39
4392.51 41
4392.66 44
4392.81 47
4392.96 50
4393.11 51
4393.27 52
4393.42 52
4393.57 51
4393.72 51
4393.87 52
4394.03 53
4394.18 56
4394.33 60
4394.48 64
4394.63 69
4394.79 74
4394.94 78
4395.09 81
4395.24 82
4395.39 83
4395.55 83
4395.70 84
4395.85 85
4396.00 86
4396.15 87
4396.31 88
4396.46 88
4396.61 87
4396.76 87
4396.91 87
4397.07 88
4397.22 91
4397.37 96
4397.52 100
4397.67 105
4397.83 109
4397.98 111
4398.13 112
4398.28 110
4398.43 108
4398.59 105
4398.74 101
4398.89 99
4399.04 97
4399.20 96
4399.35 95
4399.50 94
4399.65 93
4399.80 91
4399.96 89
4400.11 87
4400.26 85
4400.41 84
4400.56 84
4400.72 85
4400.87 86
4401.02 87
4401.17 88
4401.32 89
4401.48 88
4401.63 87
4401.78 86
4401.93 86
4402.09 86
4402.24 88
4402.39 92
4402.54 97
4402.69 103
4402.85 109
4403.00 114
4403.15 118
4403.30 118
4403.45 116
4403.61 111
4403.76 103
4403.91 95
4404.06 87
4404.22 80
4404.37 75
4404.52 73
4404.67 73
4404.82 76
4404.98 79
4405.13 82
4405.28 84
4405.43 85
4405.59 85
4405.74 84
4405.89 83
4406.04 82
4406.19 81
4406.35 82
4406.50 83
4406.65 85
4406.80 87
4406.96 88
4407.11 89
4407.26 89
4407.41 89
4407.56 89
4407.72 89
4407.87 89
4408.02 91
4408.17 92
4408.33 94
4408.48 95
4408.63 95
4408.78 95
4408.93 93
4409.09 92
4409.24 91
4409.39 91
4409.54 91
4409.70 94
4409.85 97
4410.00 102
4410.15 107
4410.31 112
4410.46 118
4410.61 122
4410.76 127
4410.91 131
4411.07 134
4411.22 137
4411.37 139
4411.52 140
4411.68 141
4411.83 140
4411.98 138
4412.13 136
4412.29 134
4412.44 133
4412.59 131
4412.74 129
4412.89 128
4413.05 127
4413.20 127
4413.35 128
4413.50 130
4413.66 133
4413.81 137
4413.96 143
4414.11 148
4414.27 155
4414.42 161
4414.57 168
4414.72 174
4414.88 179
4415.03 184
4415.18 186
4415.33 188
4415.48 188
4415.64 187
4415.79 186
4415.94 183
4416.09 178
4416.25 172
4416.40 165
4416.55 156
4416.70 148
4416.86 139
4417.01 131
4417.16 125
4417.31 120
4417.47 116
4417.62 113
4417.77 111
4417.92 109
4418.08 108
4418.23 106
4418.38 105
4418.53 102
4418.69 98
4418.84 94
4418.99 89
4419.14 84
4419.30 80
4419.45 77
4419.60 76
4419.75 78
4419.90 82
4420.06 90
4420.21 99
4420.36 111
4420.51 123
4420.67 135
4420.82 145
4420.97 153
4421.12 158
4421.28 159
4421.43 158
4421.58 154
4421.73 148
4421.89 141
4422.04 134
4422.19 127
4422.34 120
4422.50 115
4422.65 111
4422.80 110
4422.95 112
4423.11 116
4423.26 122
4423.41 130
4423.56 139
4423.72 146
4423.87 151
4424.02 154
4424.17 156
4424.33 156
4424.48 157
4424.63 157
4424.78 159
4424.94 161
4425.09 162
4425.24 163
4425.40 162
4425.55 161
4425.70 160
4425.85 160
4426.01 161
4426.16 162
4426.31 164
4426.46 165
4426.62 164
4426.77 161
4426.92 155
4427.07 147
4427.23 138
4427.38 128
4427.53 118
4427.68 110
4427.84 102
4427.99 96
4428.14 92
4428.29 90
4428.45 90
4428.60 91
4428.75 92
4428.90 94
4429.06 95
4429.21 96
4429.36 95
4429.52 94
4429.67 91
4429.82 87
4429.97 83
4430.13 80
4430.28 77
4430.43 74
4430.58 74
4430.74 75
4430.89 79
4431.04 84
4431.19 90
4431.35 96
4431.50 101
4431.65 104
4431.80 105
4431.96 103
4432.11 98
4432.26 91
4432.42 82
4432.57 73
4432.72 65
4432.87 57
4433.03 51
4433.18 47
4433.33 46
4433.48 48
4433.64 52
4433.79 57
4433.94 63
4434.09 70
4434.25 77
4434.40 84
4434.55 91
4434.71 98
4434.86 106
4435.01 113
4435.16 120
4435.32 127
4435.47 132
4435.62 135
4435.77 136
4435.93 134
4436.08 130
4436.23 124
4436.39 117
4436.54 110
4436.69 105
4436.84 100
4437.00 97
4437.15 95
4437.30 94
4437.46 93
4437.61 91
4437.76 90
4437.91 88
4438.07 87
4438.22 86
4438.37 85
4438.52 84
4438.68 83
4438.83 81
4438.98 78
4439.14 74
4439.29 70
4439.44 66
4439.59 61
4439.75 57
4439.90 54
4440.05 52
4440.21 51
4440.36 49
4440.51 48
4440.66 45
4440.82 42
4440.97 38
4441.12 33
4441.27 29
4441.43 25
4441.58 22
4441.73 20
4441.89 18
4442.04 16
4442.19 15
4442.34 15
4442.50 15
4442.65 14
4442.80 15
4442.96 16
4443.11 17
4443.26 19
4443.41 22
4443.57 26
4443.72 31
4443.87 37
4444.03 42
4444.18 47
4444.33 50
4444.48 52
4444.64 52
4444.79 51
4444.94 49
4445.10 46
4445.25 43
4445.40 38
4445.56 34
4445.71 28
4445.86 23
4446.01 17
4446.17 11
4446.32 6
4446.47 2
4446.63 0
4446.78 0
4446.93 0
4447.08 0
4447.24 1
4447.39 4
4447.54 9
4447.70 13
4447.85 17
4448.00 20
4448.15 22
4448.31 23
4448.46 23
4448.61 23
4448.77 24
4448.92 26
4449.07 29
4449.23 33
4449.38 37
4449.53 40
4449.68 41
4449.84 39
4449.99 36
4450.14 31
4450.30 27
4450.45 23
4450.60 19
4450.76 17
4450.91 15
4451.06 12
4451.21 8
4451.37 4
4451.52 0
4451.67 0
4451.83 0
4451.98 0
4452.13 0
4452.29 0
4452.44 0
4452.59 0
4452.74 5
4452.90 11
4453.05 17
4453.20 21
4453.36 25
4453.51 27
4453.66 29
4453.82 32
4453.97 34
4454.12 37
4454.27 41
4454.43 45
4454.58 50
4454.73 54
4454.89 58
4455.04 61
4455.19 64
4455.35 65
4455.50 65
4455.65 64
4455.81 62
4455.96 60
4456.11 57
4456.26 54
4456.42 51
4456.57 50
4456.72 50
4456.88 51
4457.03 54
4457.18 58
4457.34 63
4457.49 69
4457.64 75
4457.80 79
4457.95 83
4458.10 85
4458.25 87
4458.41 87
4458.56 88
4458.71 90
4458.87 94
4459.02 99
4459.17 105
4459.33 111
4459.48 117
4459.63 120
4459.79 120
4459.94 117
4460.09 113
4460.25 106
4460.40 99
4460.55 93
4460.71 89
4460.86 86
4461.01 85
4461.16 85
4461.32 84
4461.47 82
4461.62 79
4461.78 74
4461.93 66
4462.08 58
4462.24 49
4462.39 41
4462.54 34
4462.70 29
4462.85 27
4463.00 25
4463.16 25
4463.31 25
4463.46 24
4463.62 23
4463.77 21
4463.92 19
4464.08 16
4464.23 14
4464.38 13
4464.54 12
4464.69 12
4464.84 11
4464.99 11
4465.15 11
4465.30 11
4465.45 11
4465.61 12
4465.76 15
4465.91 19
4466.07 25
4466.22 32
4466.37 40
4466.53 47
4466.68 54
4466.83 58
4466.99 61
4467.14 62
4467.29 61
4467.45 61
4467.60 61
4467.75 61
4467.91 63
4468.06 66
4468.21 68
4468.37 70
4468.52 71
4468.67 69
4468.83 66
4468.98 60
4469.13 53
4469.29 45
4469.44 39
4469.59 35
4469.75 33
4469.90 33
4470.05 35
4470.21 37
4470.36 39
4470.51 39
4470.67 39
4470.82 38
4470.97 36
4471.13 33
4471.28 31
4471.43 29
4471.59 28
4471.74 28
4471.89 29
4472.05 30
4472.20 31
4472.35 31
4472.51 30
4472.66 26
4472.81 21
4472.97 15
4473.12 9
4473.27 3
4473.43 0
4473.58 0
4473.73 1
4473.89 4
4474.04 8
4474.19 13
4474.35 17
4474.50 20
4474.65 22
4474.81 23
4474.96 24
4475.11 23
4475.27 23
4475.42 21
4475.57 19
4475.73 16
4475.88 13
4476.03 10
4476.19 7
4476.34 5
4476.49 4
4476.65 3
4476.80 3
4476.96 3
4477.11 4
4477.26 5
4477.42 6
4477.57 8
4477.72 10
4477.88 12
4478.03 14
4478.18 16
4478.34 16
4478.49 16
4478.64 15
4478.80 15
4478.95 16
4479.10 17
4479.26 18
4479.41 21
4479.56 23
4479.72 25
4479.87 26
4480.02 26
4480.18 24
4480.33 22
4480.49 19
4480.64 14
4480.79 9
4480.95 4
4481.10 0
4481.25 0
4481.41 0
4481.56 1
4481.71 6
4481.87 13
4482.02 22
4482.17 31
4482.33 41
4482.48 50
4482.63 59
4482.79 67
4482.94 74
4483.10 79
4483.25 84
4483.40 86
4483.56 87
4483.71 86
4483.86 84
4484.02 81
4484.17 77
4484.32 74
4484.48 71
4484.63 68
4484.78 67
4484.94 66
4485.09 65
4485.24 64
4485.40 63
4485.55 63
4485.71 62
4485.86 63
4486.01 64
4486.17 65
4486.32 65
4486.47 65
4486.63 63
4486.78 60
4486.93 56
4487.09 52
4487.24 48
4487.40 46
4487.55 47
4487.70 49
4487.86 51
4488.01 54
4488.16 56
4488.32 56
4488.47 55
4488.62 53
4488.78 52
4488.93 51
4489.09 51
4489.24 52
4489.39 54
4489.55 55
4489.70 56
4489.85 55
4490.01 54
4490.16 53
4490.31 51
4490.47 49
4490.62 47
4490.78 45
4490.93 43
4491.08 41
4491.24 39
4491.39 36
4491.54 34
4491.70 32
4491.85 29
4492.01 27
4492.16 26
4492.31 26
4492.47 27
4492.62 29
4492.77 32
4492.93 35
4493.08 37
4493.23 39
4493.39 40
4493.54 39
4493.70 37
4493.85 34
4494.00 31
4494.16 27
4494.31 23
4494.46 19
4494.62 15
4494.77 10
4494.93 5
4495.08 0
4495.23 0
4495.39 0
4495.54 0
4495.69 0
4495.85 0
4496.00 0
4496.16 0
4496.31 0
4496.46 6
4496.62 12
4496.77 17
4496.92 22
4497.08 25
4497.23 28
4497.39 31
4497.54 33
4497.69 34
4497.85 35
4498.00 36
4498.16 36
4498.31 36
4498.46 36
4498.62 37
4498.77 39
4498.92 41
4499.08 44
4499.23 47
4499.39 51
4499.54 54
4499.69 58
4499.85 61
4500.00 63
4500.16 65
4500.31 67
4500.46 69
4500.62 70
4500.77 69
4500.92 68
4501.08 66
4501.23 64
4501.39 63
4501.54 64
4501.69 66
4501.85 71
4502.00 77
4502.16 83
4502.31 88
4502.46 91
4502.62 92
4502.77 91
4502.92 89
4503.08 87
4503.23 85
4503.39 85
4503.54 86
4503.69 88
4503.85 91
4504.00 93
4504.16 95
4504.31 97
4504.46 99
4504.62 101
4504.77 103
4504.93 104
4505.08 105
4505.23 104
4505.39 102
4505.54 99
4505.69 95
4505.85 90
4506.00 86
4506.16 82
4506.31 80
4506.46 79
4506.62 79
4506.77 79
4506.93 80
4507.08 80
4507.23 81
4507.39 81
4507.54 81
4507.70 80
4507.85 79
4508.00 78
4508.16 78
4508.31 78
4508.47 80
4508.62 82
4508.77 86
4508.93 90
4509.08 93
4509.24 96
4509.39 98
4509.54 98
4509.70 98
4509.85 98
4510.01 99
4510.16 99
4510.31 99
4510.47 99
4510.62 98
4510.78 96
4510.93 93
4511.08 90
4511.24 89
4511.39 89
4511.55 91
4511.70 95
4511.85 100
4512.01 105
4512.16 110
4512.32 112
4512.47 113
4512.62 111
4512.78 106
4512.93 100
4513.09 91
4513.24 80
4513.40 69
4513.55 58
4513.70 48
4513.86 39
4514.01 33
4514.17 30
4514.32 30
4514.47 32
4514.63 37
4514.78 42
4514.94 48
4515.09 53
4515.24 58
4515.40 62
4515.55 64
4515.71 65
4515.86 66
4516.01 67
4516.17 68
4516.32 70
4516.48 72
4516.63 74
4516.79 77
4516.94 79
4517.09 80
4517.25 79
4517.40 77
4517.56 74
4517.71 69
4517.86 64
4518.02 59
4518.17 55
4518.33 52
4518.48 50
4518.63 49
4518.79 50
4518.94 51
4519.10 53
4519.25 55
4519.41 58
4519.56 62
4519.71 66
4519.87 71
4520.02 77
4520.18 83
4520.33 89
4520.48 94
4520.64 96
4520.79 97
4520.95 94
4521.10 89
4521.26 82
4521.41 74
4521.56 66
4521.72 60
4521.87 55
4522.03 54
4522.18 54
4522.34 57
4522.49 62
4522.64 68
4522.80 74
4522.95 80
4523.11 86
4523.26 92
4523.41 96
4523.57 100
4523.72 102
4523.88 101
4524.03 98
4524.19 92
4524.34 84
4524.49 75
4524.65 65
4524.80 58
4524.96 53
4525.11 51
4525.27 52
4525.42 53
4525.57 55
4525.73 55
4525.88 54
4526.04 52
4526.19 50
4526.35 49
4526.50 49
4526.65 50
4526.81 52
4526.96 53
4527.12 53
4527.27 52
4527.43 49
4527.58 46
4527.73 44
4527.89 42
4528.04 42
4528.20 44
4528.35 48
4528.51 52
4528.66 55
4528.81 59
4528.97 64
4529.12 69
4529.28 75
4529.43 83
4529.59 90
4529.74 98
4529.90 104
4530.05 107
4530.20 108
4530.36 106
4530.51 103
4530.67 99
4530.82 95
4530.98 92
4531.13 92
4531.28 93
4531.44 96
4531.59 101
4531.75 106
4531.90 111
4532.06 115
4532.21 118
4532.37 119
4532.52 120
4532.67 119
4532.83 117
4532.98 115
4533.14 114
4533.29 113
4533.45 114
4533.60 117
4533.75 119
4533.91 122
4534.06 124
4534.22 126
4534.37 126
4534.53 126
4534.68 127
4534.84 128
4534.99 130
4535.14 134
4535.30 139
4535.45 143
4535.61 147
4535.76 148
4535.92 148
4536.07 145
4536.23 141
4536.38 137
4536.53 133
4536.69 129
4536.84 127
4537.00 126
4537.15 125
4537.31 126
4537.46 126
4537.62 126
4537.77 125
4537.93 123
4538.08 119
4538.23 114
4538.39 108
4538.54 103
4538.70 97
4538.85 93
4539.01 91
4539.16 90
4539.32 91
4539.47 92
4539.62 94
4539.78 95
4539.93 95
4540.09 95
4540.24 96
4540.40 97
4540.55 100
4540.71 105
4540.86 109
4541.02 114
4541.17 116
4541.32 117
4541.48 114
4541.63 109
4541.79 102
4541.94 94
4542.10 86
4542.25 78
4542.41 71
4542.56 65
4542.72 61
4542.87 57
4543.02 54
4543.18 52
4543.33 52
4543.49 53
4543.64 57
4543.80 61
4543.95 66
4544.11 72
4544.26 77
4544.42 82
4544.57 85
4544.73 87
4544.88 87
4545.03 85
4545.19 82
4545.34 78
4545.50 74
4545.65 68
4545.81 64
4545.96 59
4546.12 55
4546.27 52
4546.43 50
4546.58 48
4546.74 46
4546.89 45
4547.04 45
4547.20 45
4547.35 46
4547.51 48
4547.66 50
4547.82 51
4547.97 52
4548.13 53
4548.28 53
4548.44 53
4548.59 53
4548.75 54
4548.90 55
4549.05 56
4549.21 56
4549.36 55
4549.52 52
4549.67 46
4549.83 39
4549.98 30
4550.14 21
4550.29 13
4550.45 8
4550.60 6
4550.76 7
4550.91 10
4551.07 14
4551.22 17
4551.38 19
4551.53 19
4551.68 19
4551.84 18
4551.99 19
4552.15 21
4552.30 24
4552.46 28
4552.61 32
4552.77 35
4552.92 36
4553.08 37
4553.23 37
4553.39 36
4553.54 37
4553.70 37
4553.85 39
4554.01 40
4554.16 42
4554.32 45
4554.47 47
4554.63 51
4554.78 55
4554.93 60
4555.09 65
4555.24 70
4555.40 74
4555.55 77
4555.71 79
4555.86 81
4556.02 82
4556.17 84
4556.33 86
4556.48 89
4556.64 91
4556.79 93
4556.95 93
4557.10 91
4557.26 86
4557.41 78
4557.57 69
4557.72 60
4557.88 53
4558.03 48
4558.19 47
4558.34 48
4558.50 52
4558.65 56
4558.80 60
4558.96 62
4559.11 62
4559.27 60
4559.42 57
4559.58 52
4559.73 47
4559.89 42
4560.04 36
4560.20 31
4560.35 27
4560.51 23
4560.66 20
4560.82 18
4560.97 17
4561.13 17
4561.28 18
4561.44 19
4561.59 21
4561.75 23
4561.90 24
4562.06 27
4562.21 29
4562.37 31
4562.52 33
4562.68 34
4562.83 36
4562.99 37
4563.14 39
4563.30 40
4563.45 41
4563.61 42
4563.76 43
4563.92 44
4564.07 44
4564.23 43
4564.38 42
4564.54 41
4564.69 39
4564.85 36
4565.00 34
4565.16 31
4565.31 28
4565.47 25
4565.62 23
4565.78 21
4565.93 19
4566.09 17
4566.24 17
4566.40 18
4566.55 19
4566.71 23
4566.86 27
4567.02 34
4567.17 41
4567.33 48
4567.48 56
4567.64 63
4567.79 68
4567.95 71
4568.10 72
4568.26 71
4568.41 69
4568.57 67
4568.72 65
4568.88 63
4569.03 63
4569.19 63
4569.34 63
4569.50 62
4569.65 62
4569.81 60
4569.96 58
4570.12 56
4570.27 53
4570.43 51
4570.58 49
4570.74 48
4570.89 47
4571.05 46
4571.20 45
4571.36 44
4571.51 42
4571.67 40
4571.82 37
4571.98 35
4572.13 33
4572.29 33
4572.44 35
4572.60 38
4572.75 41
4572.91 46
4573.06 51
4573.22 56
4573.37 60
4573.53 63
4573.68 65
4573.84 65
4573.99 64
4574.15 61
4574.30 57
4574.46 52
4574.61 47
4574.77 42
4574.92 37
4575.08 33
4575.23 30
4575.39 28
4575.54 26
4575.70 25
4575.85 23
4576.01 21
4576.16 17
4576.32 14
4576.47 11
4576.63 9
4576.78 8
4576.94 8
4577.09 10
4577.25 13
4577.41 17
4577.56 22
4577.72 25
4577.87 27
4578.03 28
4578.18 29
4578.34 28
4578.49 28
4578.65 29
4578.80 31
4578.96 33
4579.11 36
4579.27 39
4579.42 42
4579.58 45
4579.73 48
4579.89 51
4580.04 54
4580.20 58
4580.35 63
4580.51 68
4580.66 73
4580.82 78
4580.97 81
4581.13 83
4581.28 83
4581.44 82
4581.60 80
4581.75 77
4581.91 74
4582.06 70
4582.22 67
4582.37 63
4582.53 59
4582.68 54
4582.84 47
4582.99 39
4583.15 31
4583.30 23
4583.46 14
4583.61 7
4583.77 1
4583.92 0
4584.08 0
4584.23 0
4584.39 0
4584.55 0
4584.70 0
4584.86 0
4585.01 0
4585.17 0
4585.32 6
4585.48 12
4585.63 20
4585.79 28
4585.94 35
4586.10 42
4586.25 47
4586.41 50
4586.56 52
4586.72 54
4586.87 55
4587.03 57
4587.19 61
4587.34 65
4587.50 69
4587.65 73
4587.81 75
4587.96 75
4588.12 74
4588.27 72
4588.43 71
4588.58 72
4588.74 75
4588.89 80
4589.05 88
4589.20 96
4589.36 103
4589.52 109
4589.67 112
4589.83 113
4589.98 111
4590.14 109
4590.29 107
4590.45 106
4590.60 105
4590.76 103
4590.91 102
4591.07 99
4591.22 96
4591.38 93
4591.54 89
4591.69 86
4591.85 83
4592.00 80
4592.16 76
4592.31 72
4592.47 67
4592.62 63
4592.78 60
4592.93 60
4593.09 62
4593.25 68
4593.40 75
4593.56 83
4593.71 91
4593.87 98
4594.02 104
4594.18 110
4594.33 114
4594.49 116
4594.64 118
4594.80 117
4594.95 115
4595.11 110
4595.27 103
4595.42 96
4595.58 89
4595.73 82
4595.89 78
4596.04 75
4596.20 73
4596.35 72
4596.51 72
4596.67 71
4596.82 70
4596.98 69
4597.13 67
4597.29 66
4597.44 67
4597.60 69
4597.75 73
4597.91 78
4598.06 84
4598.22 89
4598.38 93
4598.53 96
4598.69 96
4598.84 94
4599.00 92
4599.15 89
4599.31 86
4599.46 84
4599.62 83
4599.78 82
4599.93 82
4600.09 82
4600.24 81
4600.40 80
4600.55 78
4600.71 75
4600.86 73
4601.02 72
4601.18 71
4601.33 72
4601.49 75
4601.64 79
4601.80 84
4601.95 89
4602.11 93
4602.26 97
4602.42 100
4602.58 103
4602.73 105
4602.89 106
4603.04 108
4603.20 108
4603.35 108
4603.51 107
4603.66 105
4603.82 102
4603.98 100
4604.13 97
4604.29 94
4604.44 92
4604.60 91
4604.75 92
4604.91 94
4605.07 99
4605.22 105
4605.38 113
4605.53 121
4605.69 128
4605.84 132
4606.00 134
4606.15 134
4606.31 132
4606.47 129
4606.62 126
4606.78 125
4606.93 124
4607.09 123
4607.24 121
4607.40 119
4607.56 115
4607.71 111
4607.87 108
4608.02 107
4608.18 108
4608.33 112
4608.49 119
4608.65 127
4608.80 135
4608.96 142
4609.11 148
4609.27 152
4609.42 154
4609.58 154
4609.74 151
4609.89 148
4610.05 143
4610.20 139
4610.36 135
4610.51 132
4610.67 130
4610.83 130
4610.98 130
4611.14 131
4611.29 130
4611.45 129
4611.60 127
4611.76 124
4611.92 121
4612.07 119
4612.23 118
4612.38 117
4612.54 116
4612.69 116
4612.85 115
4613.01 115
4613.16 115
4613.32 117
4613.47 120
4613.63 124
4613.78 128
4613.94 132
4614.10 135
4614.25 136
4614.41 135
4614.56 133
4614.72 129
4614.88 125
4615.03 121
4615.19 117
4615.34 114
4615.50 111
4615.65 108
4615.81 105
4615.97 100
4616.12 96
4616.28 92
4616.43 88
4616.59 84
4616.74 82
4616.90 79
4617.06 76
4617.21 73
4617.37 69
4617.52 64
4617.68 61
4617.84 59
4617.99 58
4618.15 60
4618.30 63
4618.46 67
4618.61 70
4618.77 73
4618.93 75
4619.08 76
4619.24 76
4619.39 76
4619.55 77
4619.71 78
4619.86 81
4620.02 84
4620.17 88
4620.33 93
4620.49 98
4620.64 104
4620.80 108
4620.95 112
4621.11 114
4621.26 114
4621.42 112
4621.58 107
4621.73 101
4621.89 94
4622.04 88
4622.20 83
4622.36 80
4622.51 79
4622.67 80
4622.82 82
4622.98 84
4623.14 86
4623.29 86
4623.45 86
4623.60 86
4623.76 85
4623.92 85
4624.07 85
4624.23 86
4624.38 88
4624.54 91
4624.70 96
4624.85 101
4625.01 107
4625.16 113
4625.32 118
4625.48 121
4625.63 121
4625.79 119
4625.94 114
4626.10 110
4626.26 105
4626.41 103
4626.57 102
4626.72 104
4626.88 106
4627.04 109
4627.19 111
4627.35 112
4627.50 112
4627.66 112
4627.82 111
4627.97 111
4628.13 110
4628.28 109
4628.44 107
4628.60 106
4628.75 104
4628.91 103
4629.06 102
4629.22 101
4629.38 100
4629.53 101
4629.69 101
4629.84 102
4630.00 104
4630.16 106
4630.31 108
4630.47 109
4630.62 109
4630.78 109
4630.94 107
4631.09 103
4631.25 99
4631.40 94
4631.56 89
4631.72 83
4631.87 78
4632.03 73
4632.18 68
4632.34 65
4632.50 63
4632.65 61
4632.81 62
4632.97 63
4633.12 66
4633.28 70
4633.43 74
4633.59 77
4633.75 80
4633.90 82
4634.06 82
4634.21 83
4634.37 83
4634.53 83
4634.68 85
4634.84 87
4634.99 90
4635.15 93
4635.31 96
4635.46 99
4635.62 100
4635.78 102
4635.93 102
4636.09 102
4636.24 102
4636.40 102
4636.56 101
4636.71 100
4636.87 99
4637.02 96
4637.18 93
4637.34 89
4637.49 85
4637.65 81
4637.81 79
4637.96 78
4638.12 79
4638.27 82
4638.43 85
4638.59 88
4638.74 90
4638.90 91
4639.06 90
4639.21 89
4639.37 89
4639.52 89
4639.68 91
4639.84 95
4639.99 100
4640.15 105
4640.30 110
4640.46 114
4640.62 117
4640.77 120
4640.93 123
4641.09 127
4641.24 132
4641.40 137
4641.55 142
4641.71 144
4641.87 144
4642.02 139
4642.18 131
4642.34 120
4642.49 108
4642.65 95
4642.80 84
4642.96 76
4643.12 71
4643.27 68
4643.43 67
4643.59 67
4643.74 67
4643.90 67
4644.06 67
4644.21 67
4644.37 69
4644.52 73
4644.68 78
4644.84 85
4644.99 93
4645.15 100
4645.31 106
4645.46 110
4645.62 112
4645.77 113
4645.93 113
4646.09 114
4646.24 114
4646.40 114
4646.56 114
4646.71 113
4646.87 111
4647.03 108
4647.18 105
4647.34 103
4647.49 102
4647.65 103
4647.81 106
4647.96 111
4648.12 118
4648.28 125
4648.43 132
4648.59 139
4648.74 146
4648.90 153
4649.06 161
4649.21 169
4649.37 178
4649.53 188
4649.68 199
4649.84 210
4650.00 221
4650.15 233
4650.31 246
4650.47 260
4650.62 276
4650.78 293
4650.93 311
4651.09 327
4651.25 343
4651.40 355
4651.56 365
4651.72 373
4651.87 379
4652.03 385
4652.19 390
4652.34 395
4652.50 401
4652.65 408
4652.81 415
4652.97 423
4653.12 430
4653.28 437
4653.44 443
4653.59 447
4653.75 448
4653.91 448
4654.06 446
4654.22 442
4654.38 438
4654.53 433
4654.69 429
4654.85 424
4655.00 420
4655.16 417
4655.31 415
4655.47 414
4655.63 416
4655.78 420
4655.94 426
4656.10 432
4656.25 438
4656.41 443
4656.57 447
4656.72 450
4656.88 452
4657.04 452
4657.19 451
4657.35 447
4657.51 441
4657.66 431
4657.82 417
4657.98 400
4658.13 382
4658.29 363
4658.44 345
4658.60 329
4658.76 314
4658.91 302
4659.07 291
4659.23 280
4659.38 269
4659.54 257
4659.70 245
4659.85 232
4660.01 221
4660.17 213
4660.32 207
4660.48 206
4660.64 208
4660.79 213
4660.95 219
4661.11 225
4661.26 229
4661.42 231
4661.58 230
4661.73 227
4661.89 223
4662.05 219
4662.20 214
4662.36 211
4662.52 207
4662.67 205
4662.83 202
4662.99 199
4663.14 196
4663.30 194
4663.46 193
4663.61 192
4663.77 192
4663.93 193
4664.08 194
4664.24 194
4664.39 193
4664.55 191
4664.71 187
4664.86 182
4665.02 178
4665.18 173
4665.33 170
4665.49 168
4665.65 167
4665.80 166
4665.96 165
4666.12 163
4666.27 161
4666.43 157
4666.59 153
4666.74 150
4666.90 149
4667.06 148
4667.21 149
4667.37 152
4667.53 155
4667.68 157
4667.84 158
4668.00 158
4668.15 156
4668.31 151
4668.47 145
4668.62 138
4668.78 129
4668.94 121
4669.10 114
4669.25 109
4669.41 105
4669.57 104
4669.72 104
4669.88 107
4670.04 110
4670.19 114
4670.35 118
4670.51 121
4670.66 123
4670.82 125
4670.98 125
4671.13 124
4671.29 122
4671.45 119
4671.60 116
4671.76 113
4671.92 110
4672.07 107
4672.23 105
4672.39 103
4672.54 103
4672.70 103
4672.86 104
4673.01 104
4673.17 105
4673.33 106
4673.48 107
4673.64 108
4673.80 110
4673.95 112
4674.11 116
4674.27 120
4674.42 125
4674.58 129
4674.74 134
4674.90 137
4675.05 138
4675.21 139
4675.37 139
4675.52 139
4675.68 139
4675.84 141
4675.99 143
4676.15 147
4676.31 149
4676.46 151
4676.62 151
4676.78 149
4676.93 146
4677.09 142
4677.25 139
4677.40 137
4677.56 138
4677.72 140
4677.88 144
4678.03 148
4678.19 152
4678.35 156
4678.50 159
4678.66 161
4678.82 162
4678.97 163
4679.13 164
4679.29 166
4679.44 168
4679.60 170
4679.76 172
4679.91 173
4680.07 175
4680.23 176
4680.39 178
4680.54 181
4680.70 186
4680.86 193
4681.01 202
4681.17 212
4681.33 222
4681.48 231
4681.64 238
4681.80 242
4681.95 243
4682.11 241
4682.27 236
4682.43 229
4682.58 220
4682.74 211
4682.90 202
4683.05 193
4683.21 185
4683.37 177
4683.52 171
4683.68 166
4683.84 163
4683.99 161
4684.15 161
4684.31 162
4684.47 163
4684.62 164
4684.78 164
4684.94 161
4685.09 157
4685.25 151
4685.41 144
4685.56 139
4685.72 136
4685.88 136
4686.04 139
4686.19 144
4686.35 150
4686.51 155
4686.66 160
4686.82 163
4686.98 166
4687.13 168
4687.29 171
4687.45 176
4687.61 182
4687.76 191
4687.92 203
4688.08 217
4688.23 233
4688.39 252
4688.55 275
4688.70 300
4688.86 331
4689.02 365
4689.18 405
4689.33 450
4689.49 499
4689.65 552
4689.80 608
4689.96 665
4690.12 725
4690.28 785
4690.43 847
4690.59 910
4690.75 975
4690.90 1044
4691.06 1116
4691.22 1193
4691.37 1273
4691.53 1357
4691.69 1444
4691.85 1534
4692.00 1623
4692.16 1713
4692.32 1800
4692.47 1885
4692.63 1964
4692.79 2037
4692.95 2102
4693.10 2157
4693.26 2202
4693.42 2235
4693.57 2257
4693.73 2269
4693.89 2270
4694.05 2263
4694.20 2246
4694.36 2222
4694.52 2192
4694.67 2155
4694.83 2114
4694.99 2069
4695.15 2023
4695.30 1977
4695.46 1932
4695.62 1889
4695.77 1849
4695.93 1810
4696.09 1771
4696.25 1733
4696.40 1694
4696.56 1654
4696.72 1613
4696.87 1571
4697.03 1528
4697.19 1486
4697.35 1442
4697.50 1399
4697.66 1355
4697.82 1310
4697.97 1266
4698.13 1222
4698.29 1179
4698.45 1137
4698.60 1097
4698.76 1058
4698.92 1022
4699.08 987
4699.23 954
4699.39 924
4699.55 894
4699.70 866
4699.86 837
4700.02 807
4700.18 775
4700.33 742
4700.49 706
4700.65 670
4700.80 634
4700.96 599
4701.12 566
4701.28 536
4701.43 509
4701.59 485
4701.75 463
4701.91 443
4702.06 424
4702.22 405
4702.38 386
4702.53 367
4702.69 348
4702.85 330
4703.01 315
4703.16 302
4703.32 292
4703.48 284
4703.64 279
4703.79 277
4703.95 277
4704.11 278
4704.26 280
4704.42 282
4704.58 281
4704.74 278
4704.89 270
4705.05 260
4705.21 247
4705.37 233
4705.52 219
4705.68 207
4705.84 197
4706.00 190
4706.15 184
4706.31 181
4706.47 178
4706.62 177
4706.78 175
4706.94 174
4707.10 172
4707.25 169
4707.41 166
4707.57 161
4707.73 156
4707.88 149
4708.04 142
4708.20 135
4708.36 128
4708.51 121
4708.67 116
4708.83 112
4708.98 111
4709.14 112
4709.30 115
4709.46 119
4709.61 125
4709.77 130
4709.93 134
4710.09 137
4710.24 139
4710.40 139
4710.56 138
4710.72 136
4710.87 134
4711.03 132
4711.19 129
4711.35 125
4711.50 120
4711.66 113
4711.82 104
4711.98 94
4712.13 85
4712.29 76
4712.45 70
4712.61 65
4712.76 63
4712.92 62
4713.08 62
4713.24 62
4713.39 62
4713.55 62
4713.71 62
4713.86 62
4714.02 62
4714.18 63
4714.34 67
4714.49 71
4714.65 78
4714.81 85
4714.97 92
4715.12 98
4715.28 102
4715.44 104
4715.60 103
4715.75 100
4715.91 96
4716.07 91
4716.23 86
4716.38 82
4716.54 79
4716.70 76
4716.86 75
4717.01 73
4717.17 72
4717.33 69
4717.49 67
4717.64 63
4717.80 59
4717.96 55
4718.12 50
4718.28 46
4718.43 43
4718.59 41
4718.75 39
4718.91 38
4719.06 38
4719.22 39
4719.38 40
4719.54 42
4719.69 44
4719.85 46
4720.01 47
4720.17 46
4720.32 45
4720.48 42
4720.64 37
4720.80 32
4720.95 28
4721.11 25
4721.27 23
4721.43 23
4721.58 25
4721.74 28
4721.90 31
4722.06 34
4722.21 37
4722.37 39
4722.53 40
4722.69 41
4722.84 41
4723.00 41
4723.16 40
4723.32 39
4723.48 36
4723.63 33
4723.79 28
4723.95 23
4724.11 17
4724.26 11
4724.42 5
4724.58 0
4724.74 0
4724.89 0
4725.05 0
4725.21 0
4725.37 0
4725.52 0
4725.68 0
4725.84 0
4726.00 2
4726.16 5
4726.31 8
4726.47 10
4726.63 13
4726.79 16
4726.94 20
4727.10 26
4727.26 33
4727.42 41
4727.57 49
4727.73 55
4727.89 60
4728.05 62
4728.21 61
4728.36 57
4728.52 52
4728.68 46
4728.84 42
4728.99 40
4729.15 40
4729.31 43
4729.47 47
4729.62 53
4729.78 59
4729.94 66
4730.10 72
4730.26 78
4730.41 84
4730.57 89
4730.73 93
4730.89 95
4731.04 96
4731.20 95
4731.36 93
4731.52 91
4731.68 90
4731.83 88
4731.99 86
4732.15 84
4732.31 81
4732.46 76
4732.62 72
4732.78 67
4732.94 63
4733.10 61
4733.25 60
4733.41 60
4733.57 60
4733.73 59
4733.88 57
4734.04 53
4734.20 48
4734.36 43
4734.52 39
4734.67 37
4734.83 36
4734.99 37
4735.15 39
4735.30 41
4735.46 42
4735.62 41
4735.78 39
4735.94 34
4736.09 30
4736.25 26
4736.41 24
4736.57 24
4736.72 28
4736.88 35
4737.04 42
4737.20 49
4737.36 55
4737.51 59
4737.67 61
4737.83 62
4737.99 62
4738.15 63
4738.30 64
4738.46 65
4738.62 66
4738.78 66
4738.94 65
4739.09 62
4739.25 58
4739.41 54
4739.57 51
4739.72 48
4739.88 48
4740.04 50
4740.20 54
4740.36 60
4740.51 66
4740.67 72
4740.83 78
4740.99 83
4741.15 86
4741.30 87
4741.46 87
4741.62 85
4741.78 83
4741.94 81
4742.09 79
4742.25 78
4742.41 78
4742.57 78
4742.73 77
4742.88 75
4743.04 72
4743.20 67
4743.36 62
4743.51 57
4743.67 53
4743.83 53
4743.99 55
4744.15 60
4744.30 66
4744.46 74
4744.62 82
4744.78 89
4744.94 94
4745.09 97
4745.25 97
4745.41 97
4745.57 95
4745.73 93
4745.88 92
4746.04 91
4746.20 91
4746.36 93
4746.52 96
4746.67 101
4746.83 107
4746.99 113
4747.15 119
4747.31 123
4747.46 124
4747.62 123
4747.78 120
4747.94 116
4748.10 111
4748.25 107
4748.41 103
4748.57 101
4748.73 99
4748.89 98
4749.04 98
4749.20 98
4749.36 97
4749.52 97
4749.68 95
4749.84 92
4749.99 88
4750.15 83
4750.31 77
4750.47 70
4750.63 64
4750.78 59
4750.94 55
4751.10 53
4751.26 52
4751.42 53
4751.57 54
4751.73 54
4751.89 54
4752.05 51
4752.21 46
4752.36 40
4752.52 34
4752.68 27
4752.84 22
4753.00 18
4753.16 16
4753.31 14
4753.47 14
4753.63 14
4753.79 15
4753.95 18
4754.10 22
4754.26 29
4754.42 37
4754.58 47
4754.74 59
4754.89 70
4755.05 82
4755.21 91
4755.37 99
4755.53 105
4755.69 109
4755.84 111
4756.00 111
4756.16 108
4756.32 104
4756.48 99
4756.63 93
4756.79 86
4756.95 80
4757.11 76
4757.27 72
4757.43 70
4757.58 68
4757.74 66
4757.90 63
4758.06 59
4758.22 54
4758.37 48
4758.53 41
4758.69 35
4758.85 29
4759.01 24
4759.17 20
4759.32 16
4759.48 14
4759.64 12
4759.80 10
4759.96 9
4760.12 8
4760.27 7
4760.43 7
4760.59 7
4760.75 7
4760.91 7
4761.06 7
4761.22 8
4761.38 9
4761.54 9
4761.70 8
4761.86 6
4762.01 3
4762.17 0
4762.33 0
4762.49 0
4762.65 0
4762.81 0
4762.96 0
4763.12 0
4763.28 10
4763.44 24
4763.60 37
4763.76 50
4763.91 60
4764.07 68
4764.23 72
4764.39 73
4764.55 72
4764.71 69
4764.86 66
4765.02 63
4765.18 61
4765.34 61
4765.50 62
4765.65 63
4765.81 65
4765.97 67
4766.13 70
4766.29 72
4766.45 73
4766.61 75
4766.76 76
4766.92 76
4767.08 76
4767.24 76
4767.40 75
4767.56 74
4767.71 74
4767.87 75
4768.03 77
4768.19 79
4768.35 82
4768.51 85
4768.66 87
4768.82 88
4768.98 89
4769.14 90
4769.30 92
4769.46 94
4769.61 98
4769.77 105
4769.93 113
4770.09 123
4770.25 135
4770.41 147
4770.56 161
4770.72 174
4770.88 185
4771.04 193
4771.20 197
4771.36 198
4771.51 194
4771.67 186
4771.83 176
4771.99 164
4772.15 152
4772.31 141
4772.47 133
4772.62 127
4772.78 125
4772.94 126
4773.10 128
4773.26 132
4773.42 136
4773.57 139
4773.73 141
4773.89 141
4774.05 140
4774.21 139
4774.37 137
4774.53 134
4774.68 131
4774.84 127
4775.00 122
4775.16 115
4775.32 108
4775.48 99
4775.63 91
4775.79 84
4775.95 78
4776.11 73
4776.27 68
4776.43 64
4776.59 60
4776.74 56
4776.90 50
4777.06 44
4777.22 37
4777.38 32
4777.54 27
4777.70 23
4777.85 21
4778.01 20
4778.17 21
4778.33 22
4778.49 24
4778.65 27
4778.81 30
4778.96 32
4779.12 35
4779.28 37
4779.44 38
4779.60 39
4779.76 40
4779.92 40
4780.07 40
4780.23 40
4780.39 41
4780.55 43
4780.71 44
4780.87 46
4781.03 47
4781.18 48
4781.34 48
4781.50 49
4781.66 50
4781.82 52
4781.98 54
4782.14 58
4782.29 62
4782.45 66
4782.61 70
4782.77 74
4782.93 77
4783.09 81
4783.25 86
4783.40 92
4783.56 99
4783.72 108
4783.88 118
4784.04 130
4784.20 141
4784.36 154
4784.51 166
4784.67 180
4784.83 196
4784.99 213
4785.15 232
4785.31 254
4785.47 277
4785.63 302
4785.78 328
4785.94 355
4786.10 385
4786.26 420
4786.42 459
4786.58 505
4786.74 557
4786.89 614
4787.05 675
4787.21 738
4787.37 801
4787.53 863
4787.69 923
4787.85 981
4788.01 1036
4788.16 1090
4788.32 1142
4788.48 1193
4788.64 1242
4788.80 1289
4788.96 1332
4789.12 1371
4789.28 1404
4789.43 1431
4789.59 1451
4789.75 1463
4789.91 1468
4790.07 1468
4790.23 1464
4790.39 1457
4790.55 1449
4790.70 1440
4790.86 1430
4791.02 1418
4791.18 1404
4791.34 1387
4791.50 1365
4791.66 1338
4791.82 1307
4791.97 1272
4792.13 1235
4792.29 1195
4792.45 1154
4792.61 1112
4792.77 1069
4792.93 1026
4793.09 982
4793.24 938
4793.40 894
4793.56 850
4793.72 807
4793.88 763
4794.04 720
4794.20 677
4794.36 632
4794.51 588
4794.67 544
4794.83 500
4794.99 458
4795.15 417
4795.31 379
4795.47 345
4795.63 316
4795.79 291
4795.94 273
4796.10 260
4796.26 251
4796.42 245
4796.58 240
4796.74 235
4796.90 227
4797.06 217
4797.21 205
4797.37 191
4797.53 178
4797.69 166
4797.85 156
4798.01 149
4798.17 145
4798.33 141
4798.49 139
4798.64 136
4798.80 133
4798.96 129
4799.12 124
4799.28 119
4799.44 113
4799.60 108
4799.76 103
4799.92 98
4800.07 93
4800.23 88
4800.39 85
4800.55 83
4800.71 82
4800.87 84
4801.03 89
4801.19 95
4801.35 103
4801.50 111
4801.66 117
4801.82 122
4801.98 125
4802.14 126
4802.30 126
4802.46 125
4802.62 123
4802.78 120
4802.94 117
4803.09 113
4803.25 108
4803.41 104
4803.57 101
4803.73 99
4803.89 99
4804.05 101
4804.21 104
4804.37 108
4804.52 111
4804.68 113
4804.84 114
4805.00 115
4805.16 115
4805.32 115
4805.48 114
4805.64 112
4805.80 108
4805.96 103
4806.11 95
4806.27 85
4806.43 74
4806.59 64
4806.75 55
4806.91 47
4807.07 41
4807.23 37
4807.39 34
4807.55 34
4807.70 35
4807.86 39
4808.02 45
4808.18 52
4808.34 61
4808.50 70
4808.66 79
4808.82 87
4808.98 95
4809.14 101
4809.30 106
4809.45 111
4809.61 114
4809.77 117
4809.93 119
4810.09 120
4810.25 123
4810.41 126
4810.57 130
4810.73 135
4810.89 143
4811.05 151
4811.20 162
4811.36 175
4811.52 190
4811.68 206
4811.84 224
4812.00 243
4812.16 261
4812.32 277
4812.48 291
4812.64 302
4812.80 309
4812.95 313
4813.11 314
4813.27 314
4813.43 313
4813.59 312
4813.75 312
4813.91 313
4814.07 315
4814.23 320
4814.39 328
4814.55 336
4814.70 344
4814.86 350
4815.02 352
4815.18 350
4815.34 342
4815.50 332
4815.66 320
4815.82 309
4815.98 301
4816.14 296
4816.30 295
4816.46 294
4816.61 293
4816.77 290
4816.93 285
4817.09 277
4817.25 267
4817.41 257
4817.57 247
4817.73 238
4817.89 230
4818.05 224
4818.21 217
4818.37 211
4818.52 204
4818.68 196
4818.84 188
4819.00 178
4819.16 168
4819.32 159
4819.48 150
4819.64 143
4819.80 137
4819.96 132
4820.12 128
4820.28 123
4820.44 118
4820.59 112
4820.75 106
4820.91 101
4821.07 98
4821.23 98
4821.39 100
4821.55 106
4821.71 115
4821.87 124
4822.03 135
4822.19 144
4822.35 151
4822.51 157
4822.67 160
4822.82 161
4822.98 161
4823.14 160
4823.30 158
4823.46 156
4823.62 153
4823.78 150
4823.94 147
4824.10 145
4824.26 143
4824.42 143
4824.58 145
4824.74 148
4824.90 153
4825.05 159
4825.21 167
4825.37 175
4825.53 184
4825.69 193
4825.85 201
4826.01 208
4826.17 212
4826.33 215
4826.49 216
4826.65 217
4826.81 218
4826.97 221
4827.13 225
4827.29 231
4827.44 239
4827.60 247
4827.76 254
4827.92 261
4828.08 266
4828.24 269
4828.40 268
4828.56 264
4828.72 256
4828.88 246
4829.04 235
4829.20 223
4829.36 213
4829.52 204
4829.68 196
4829.84 190
4829.99 184
4830.15 177
4830.31 171
4830.47 164
4830.63 157
4830.79 150
4830.95 144
4831.11 137
4831.27 131
4831.43 124
4831.59 118
4831.75 112
4831.91 106
4832.07 100
4832.23 94
4832.39 89
4832.55 84
4832.70 80
4832.86 77
4833.02 76
4833.18 77
4833.34 79
4833.50 83
4833.66 86
4833.82 89
4833.98 91
4834.14 91
4834.30 89
4834.46 85
4834.62 79
4834.78 73
4834.94 66
4835.10 59
4835.26 52
4835.42 43
4835.58 35
4835.73 27
4835.89 20
4836.05 15
4836.21 11
4836.37 10
4836.53 11
4836.69 13
4836.85 17
4837.01 20
4837.17 23
4837.33 24
4837.49 25
4837.65 25
4837.81 25
4837.97 26
4838.13 26
4838.29 26
4838.45 25
4838.61 21
4838.77 17
4838.93 12
4839.08 7
4839.24 3
4839.40 2
4839.56 4
4839.72 9
4839.88 14
4840.04 20
4840.20 24
4840.36 26
4840.52 27
4840.68 28
4840.84 30
4841.00 35
4841.16 41
4841.32 49
4841.48 56
4841.64 61
4841.80 63
4841.96 61
4842.12 56
4842.28 48
4842.44 41
4842.60 35
4842.76 31
4842.91 31
4843.07 32
4843.23 36
4843.39 40
4843.55 44
4843.71 47
4843.87 48
4844.03 47
4844.19 45
4844.35 40
4844.51 35
4844.67 28
4844.83 21
4844.99 13
4845.15 6
4845.31 0
4845.47 0
4845.63 0
4845.79 0
4845.95 0
4846.11 0
4846.27 0
4846.43 0
4846.59 0
4846.75 2
4846.91 9
4847.07 18
4847.23 26
4847.38 34
4847.54 40
4847.70 43
4847.86 43
4848.02 41
4848.18 37
4848.34 32
4848.50 28
4848.66 25
4848.82 26
4848.98 28
4849.14 32
4849.30 37
4849.46 41
4849.62 44
4849.78 45
4849.94 45
4850.10 43
4850.26 42
4850.42 40
4850.58 39
4850.74 37
4850.90 36
4851.06 35
4851.22 34
4851.38 33
4851.54 32
4851.70 31
4851.86 30
4852.02 28
4852.18 26
4852.34 23
4852.50 19
4852.66 15
4852.82 11
4852.98 10
4853.14 11
4853.30 15
4853.45 21
4853.61 30
4853.77 39
4853.93 47
4854.09 54
4854.25 58
4854.41 60
4854.57 60
4854.73 59
4854.89 58
4855.05 59
4855.21 61
4855.37 66
4855.53 71
4855.69 77
4855.85 82
4856.01 85
4856.17 86
4856.33 85
4856.49 84
4856.65 82
4856.81 81
4856.97 81
4857.13 82
4857.29 83
4857.45 84
4857.61 83
4857.77 81
4857.93 80
4858.09 80
4858.25 83
4858.41 87
4858.57 93
4858.73 100
4858.89 107
4859.05 112
4859.21 116
4859.37 117
4859.53 116
4859.69 113
4859.85 109
4860.01 103
4860.17 98
4860.33 92
4860.49 87
4860.65 83
4860.81 81
4860.97 81
4861.13 83
4861.29 86
4861.45 91
4861.61 96
4861.77 101
4861.93 106
4862.09 109
4862.25 111
4862.41 111
4862.57 109
4862.73 106
4862.89 103
4863.05 99
4863.21 95
4863.37 92
4863.53 89
4863.69 87
4863.85 85
4864.01 84
4864.17 83
4864.33 82
4864.49 81
4864.65 81
4864.81 81
4864.97 82
4865.13 83
4865.29 85
4865.45 88
4865.61 92
4865.77 96
4865.93 100
4866.09 105
4866.25 110
4866.41 115
4866.57 119
4866.73 122
4866.89 122
4867.05 120
4867.21 115
4867.37 107
4867.53 98
4867.69 90
4867.85 83
4868.01 78
4868.17 75
4868.33 75
4868.49 75
4868.65 76
4868.81 77
4868.97 76
4869.13 76
4869.29 76
4869.45 77
4869.61 80
4869.77 83
4869.93 87
4870.09 91
4870.25 94
4870.41 96
4870.57 96
4870.73 94
4870.89 91
4871.05 87
4871.21 82
4871.37 77
4871.53 73
4871.69 69
4871.85 67
4872.01 67
4872.17 68
4872.33 70
4872.49 73
4872.65 76
4872.81 79
4872.97 82
4873.13 84
4873.29 86
4873.45 88
4873.61 89
4873.77 90
4873.93 89
4874.09 87
4874.25 83
4874.41 77
4874.57 70
4874.73 62
4874.89 54
4875.05 46
4875.21 39
4875.37 33
4875.53 28
4875.69 23
4875.85 20
4876.01 16
4876.17 13
4876.33 9
4876.49 5
4876.65 2
4876.81 0
4876.97 1
4877.13 4
4877.29 10
4877.45 17
4877.61 24
4877.77 31
4877.93 35
4878.09 38
4878.25 39
4878.41 41
4878.57 42
4878.73 45
4878.89 49
4879.05 53
4879.21 57
4879.37 60
4879.54 62
4879.70 63
4879.86 65
4880.02 65
4880.18 66
4880.34 66
4880.50 66
4880.66 65
4880.82 63
4880.98 60
4881.14 56
4881.30 50
4881.46 43
4881.62 36
4881.78 28
4881.94 21
4882.10 16
4882.26 13
4882.42 14
4882.58 19
4882.74 28
4882.90 40
4883.06 52
4883.22 65
4883.38 75
4883.54 83
4883.70 86
4883.86 86
4884.02 83
4884.18 77
4884.34 71
4884.50 64
4884.66 57
4884.82 51
4884.98 47
4885.14 43
4885.30 40
4885.46 38
4885.63 37
4885.79 36
4885.95 36
4886.11 35
4886.27 35
4886.43 35
4886.59 34
4886.75 34
4886.91 32
4887.07 31
4887.23 30
4887.39 28
4887.55 27
4887.71 26
4887.87 25
4888.03 23
4888.19 22
4888.35 19
4888.51 16
4888.67 12
4888.83 7
4888.99 1
4889.15 0
4889.31 0
4889.47 0
4889.63 0
4889.79 0
4889.95 0
4890.12 0
4890.28 1
4890.44 7
4890.60 11
4890.76 13
4890.92 13
4891.08 11
4891.24 9
4891.40 7
4891.56 6
4891.72 7
4891.88 10
4892.04 13
4892.20 16
4892.36 17
4892.52 17
4892.68 15
4892.84 12
4893.00 9
4893.16 6
4893.32 4
4893.48 2
4893.64 0
4893.80 0
4893.97 0
4894.13 0
4894.29 0
4894.45 0
4894.61 0
4894.77 0
4894.93 2
4895.09 7
4895.25 11
4895.41 12
4895.57 12
4895.73 9
4895.89 4
4896.05 0
4896.21 0
4896.37 0
4896.53 0
4896.69 0
4896.85 6
4897.01 15
4897.17 24
4897.34 34
4897.50 42
4897.66 49
4897.82 54
4897.98 57
4898.14 60
4898.30 60
4898.46 60
4898.62 60
4898.78 60
4898.94 63
4899.10 68
4899.26 77
4899.42 89
4899.58 105
4899.74 121
4899.90 138
4900.06 153
4900.22 166
4900.39 177
4900.55 184
4900.71 188
4900.87 191
4901.03 193
4901.19 194
4901.35 196
4901.51 197
4901.67 197
4901.83 195
4901.99 192
4902.15 185
4902.31 176
4902.47 166
4902.63 155
4902.79 145
4902.95 138
4903.12 133
4903.28 133
4903.44 135
4903.60 139
4903.76 143
4903.92 145
[truncated: 735,675 more chars]
