# Supplementary material for: Methylobacterium Species Promoting Rice and Barley Growth and Interaction Specificity Revealed with Whole-Cell Matrix-Assisted Laser Desorption / Ionization-Time-of-Flight Mass Spectrometry (MALDI-TOF/MS) Analysis
Source: PLoS One. 2015 Jun 8;10(6):e0129509. doi: 10.1371/journal.pone.0129509 (PMC4460032; doi:10.1371/journal.pone.0129509)
Supplement: S2 Data — (ZIP) [file pone.0129509.s002.zip › Supplementary data 2 (ms from inoculated rice)/92a-17 .txt]

782.21 0
782.28 0
782.34 0
782.40 0
782.47 0
782.53 0
782.60 0
782.66 0
782.72 0
782.79 0
782.85 0
782.92 0
782.98 0
783.04 0
783.11 0
783.17 0
783.24 0
783.30 0
783.36 0
783.43 0
783.49 0
783.56 0
783.62 0
783.68 0
783.75 0
783.81 0
783.88 0
783.94 0
784.01 0
784.07 0
784.13 0
784.20 0
784.26 0
784.33 0
784.39 0
784.45 0
784.52 0
784.58 0
784.65 0
784.71 0
784.77 0
784.84 0
784.90 0
784.97 0
785.03 0
785.09 0
785.16 0
785.22 0
785.29 0
785.35 0
785.42 0
785.48 0
785.54 0
785.61 0
785.67 0
785.74 0
785.80 0
785.86 0
785.93 0
785.99 0
786.06 0
786.12 0
786.19 0
786.25 0
786.31 0
786.38 0
786.44 0
786.51 0
786.57 0
786.63 0
786.70 0
786.76 0
786.83 0
786.89 0
786.96 0
787.02 0
787.08 0
787.15 0
787.21 0
787.28 0
787.34 0
787.41 0
787.47 0
787.53 0
787.60 0
787.66 0
787.73 0
787.79 0
787.85 0
787.92 0
787.98 0
788.05 0
788.11 0
788.18 0
788.24 0
788.30 0
788.37 0
788.43 0
788.50 0
788.56 0
788.63 0
788.69 0
788.75 0
788.82 0
788.88 0
788.95 0
789.01 0
789.08 0
789.14 0
789.20 0
789.27 0
789.33 0
789.40 0
789.46 0
789.53 0
789.59 0
789.65 0
789.72 0
789.78 0
789.85 0
789.91 0
789.98 0
790.04 0
790.10 0
790.17 0
790.23 0
790.30 0
790.36 0
790.43 0
790.49 0
790.56 0
790.62 0
790.68 0
790.75 0
790.81 0
790.88 0
790.94 0
791.01 0
791.07 0
791.13 0
791.20 0
791.26 0
791.33 0
791.39 0
791.46 0
791.52 0
791.59 0
791.65 0
791.71 0
791.78 0
791.84 0
791.91 0
791.97 0
792.04 0
792.10 0
792.16 0
792.23 0
792.29 0
792.36 0
792.42 0
792.49 0
792.55 0
792.62 0
792.68 0
792.74 0
792.81 0
792.87 0
792.94 0
793.00 0
793.07 0
793.13 0
793.20 0
793.26 0
793.32 0
793.39 0
793.45 0
793.52 0
793.58 0
793.65 0
793.71 0
793.78 0
793.84 0
793.91 0
793.97 0
794.03 0
794.10 0
794.16 0
794.23 0
794.29 0
794.36 0
794.42 0
794.49 0
794.55 0
794.61 0
794.68 0
794.74 0
794.81 0
794.87 0
794.94 0
795.00 0
795.07 0
795.13 0
795.20 0
795.26 0
795.32 0
795.39 0
795.45 0
795.52 0
795.58 0
795.65 0
795.71 0
795.78 0
795.84 0
795.91 0
795.97 0
796.03 0
796.10 0
796.16 0
796.23 0
796.29 0
796.36 0
796.42 0
796.49 0
796.55 0
796.62 0
796.68 0
796.75 0
796.81 0
796.87 0
796.94 0
797.00 0
797.07 0
797.13 0
797.20 0
797.26 0
797.33 0
797.39 0
797.46 0
797.52 0
797.59 0
797.65 0
797.71 0
797.78 0
797.84 0
797.91 0
797.97 0
798.04 0
798.10 0
798.17 0
798.23 0
798.30 0
798.36 0
798.43 0
798.49 0
798.56 0
798.62 0
798.68 0
798.75 0
798.81 0
798.88 0
798.94 0
799.01 0
799.07 0
799.14 0
799.20 0
799.27 0
799.33 0
799.40 0
799.46 0
799.53 0
799.59 0
799.65 0
799.72 0
799.78 0
799.85 0
799.91 0
799.98 0
800.04 0
800.11 0
800.17 0
800.24 0
800.30 0
800.37 0
800.43 0
800.50 0
800.56 0
800.63 0
800.69 0
800.76 0
800.82 0
800.89 0
800.95 0
801.01 0
801.08 0
801.14 0
801.21 0
801.27 0
801.34 0
801.40 0
801.47 0
801.53 0
801.60 0
801.66 0
801.73 0
801.79 0
801.86 0
801.92 0
801.99 0
802.05 0
802.12 0
802.18 0
802.25 0
802.31 0
802.38 0
802.44 0
802.51 0
802.57 0
802.63 0
802.70 0
802.76 0
802.83 0
802.89 0
802.96 0
803.02 0
803.09 0
803.15 0
803.22 0
803.28 0
803.35 0
803.41 0
803.48 0
803.54 0
803.61 0
803.67 0
803.74 0
803.80 0
803.87 0
803.93 0
804.00 0
804.06 0
804.13 0
804.19 0
804.26 0
804.32 0
804.39 0
804.45 0
804.52 0
804.58 0
804.65 0
804.71 0
804.78 0
804.84 0
804.91 0
804.97 0
805.04 0
805.10 0
805.17 0
805.23 0
805.30 0
805.36 0
805.43 0
805.49 0
805.56 0
805.62 0
805.69 0
805.75 0
805.82 0
805.88 0
805.95 0
806.01 0
806.08 0
806.14 0
806.21 0
806.27 0
806.34 0
806.40 0
806.47 0
806.53 0
806.60 0
806.66 0
806.73 0
806.79 0
806.86 0
806.92 0
806.99 0
807.05 0
807.12 0
807.18 0
807.25 0
807.31 0
807.38 0
807.44 0
807.51 0
807.57 0
807.64 0
807.70 0
807.77 0
807.83 0
807.90 0
807.96 0
808.03 0
808.09 0
808.16 0
808.22 0
808.29 0
808.35 0
808.42 0
808.48 0
808.55 0
808.61 0
808.68 0
808.74 0
808.81 0
808.87 0
808.94 0
809.00 0
809.07 0
809.13 0
809.20 0
809.26 0
809.33 0
809.39 0
809.46 0
809.52 0
809.59 0
809.65 0
809.72 0
809.78 0
809.85 0
809.91 0
809.98 0
810.04 0
810.11 0
810.17 0
810.24 0
810.30 0
810.37 0
810.43 0
810.50 0
810.57 0
810.63 0
810.70 0
810.76 0
810.83 0
810.89 0
810.96 0
811.02 0
811.09 0
811.15 0
811.22 0
811.28 0
811.35 0
811.41 0
811.48 0
811.54 0
811.61 0
811.67 0
811.74 0
811.80 0
811.87 0
811.93 0
812.00 0
812.06 0
812.13 0
812.20 0
812.26 0
812.33 0
812.39 0
812.46 0
812.52 0
812.59 0
812.65 0
812.72 0
812.78 0
812.85 0
812.91 0
812.98 0
813.04 0
813.11 0
813.17 0
813.24 0
813.30 0
813.37 0
813.43 0
813.50 0
813.57 0
813.63 0
813.70 0
813.76 0
813.83 0
813.89 0
813.96 0
814.02 0
814.09 0
814.15 0
814.22 0
814.28 0
814.35 0
814.41 0
814.48 0
814.54 0
814.61 0
814.68 0
814.74 0
814.81 0
814.87 0
814.94 0
815.00 0
815.07 0
815.13 0
815.20 0
815.26 0
815.33 0
815.39 0
815.46 0
815.53 0
815.59 0
815.66 0
815.72 0
815.79 0
815.85 0
815.92 0
815.98 0
816.05 0
816.11 0
816.18 0
816.24 0
816.31 0
816.37 0
816.44 0
816.51 0
816.57 0
816.64 0
816.70 0
816.77 0
816.83 0
816.90 0
816.96 0
817.03 0
817.09 0
817.16 0
817.23 0
817.29 0
817.36 0
817.42 0
817.49 0
817.55 0
817.62 0
817.68 0
817.75 0
817.81 0
817.88 0
817.95 0
818.01 0
818.08 0
818.14 0
818.21 0
818.27 0
818.34 0
818.40 0
818.47 0
818.53 0
818.60 0
818.67 0
818.73 0
818.80 0
818.86 0
818.93 0
818.99 0
819.06 0
819.12 0
819.19 0
819.25 0
819.32 0
819.39 0
819.45 0
819.52 0
819.58 0
819.65 0
819.71 0
819.78 0
819.84 0
819.91 0
819.98 0
820.04 0
820.11 0
820.17 0
820.24 0
820.30 0
820.37 0
820.43 0
820.50 0
820.57 0
820.63 0
820.70 0
820.76 0
820.83 0
820.89 0
820.96 0
821.02 0
821.09 0
821.16 0
821.22 0
821.29 0
821.35 0
821.42 0
821.48 0
821.55 0
821.61 0
821.68 0
821.75 0
821.81 0
821.88 0
821.94 0
822.01 0
822.07 0
822.14 0
822.21 0
822.27 0
822.34 0
822.40 0
822.47 0
822.53 0
822.60 0
822.66 0
822.73 0
822.80 0
822.86 0
822.93 0
822.99 0
823.06 0
823.12 0
823.19 0
823.26 0
823.32 0
823.39 0
823.45 0
823.52 0
823.58 0
823.65 0
823.72 0
823.78 0
823.85 0
823.91 0
823.98 0
824.04 0
824.11 0
824.18 0
824.24 0
824.31 0
824.37 0
824.44 0
824.50 0
824.57 0
824.64 0
824.70 0
824.77 0
824.83 0
824.90 0
824.96 0
825.03 0
825.10 0
825.16 0
825.23 0
825.29 0
825.36 0
825.42 0
825.49 0
825.56 0
825.62 0
825.69 0
825.75 0
825.82 0
825.88 0
825.95 0
826.02 0
826.08 0
826.15 0
826.21 0
826.28 0
826.35 0
826.41 0
826.48 0
826.54 0
826.61 0
826.67 0
826.74 0
826.81 0
826.87 0
826.94 0
827.00 0
827.07 0
827.14 0
827.20 0
827.27 0
827.33 0
827.40 0
827.46 0
827.53 0
827.60 0
827.66 0
827.73 0
827.79 0
827.86 0
827.93 0
827.99 0
828.06 0
828.12 0
828.19 0
828.25 0
828.32 0
828.39 0
828.45 0
828.52 0
828.58 0
828.65 0
828.72 0
828.78 0
828.85 0
828.91 0
828.98 0
829.05 0
829.11 0
829.18 0
829.24 0
829.31 0
829.37 0
829.44 0
829.51 0
829.57 0
829.64 0
829.70 0
829.77 0
829.84 0
829.90 0
829.97 0
830.03 0
830.10 0
830.17 0
830.23 0
830.30 0
830.36 0
830.43 0
830.50 0
830.56 0
830.63 0
830.69 0
830.76 0
830.83 0
830.89 0
830.96 0
831.02 0
831.09 0
831.16 0
831.22 0
831.29 0
831.35 0
831.42 0
831.49 0
831.55 0
831.62 0
831.68 0
831.75 0
831.82 0
831.88 0
831.95 0
832.01 0
832.08 0
832.15 0
832.21 0
832.28 0
832.34 0
832.41 0
832.48 0
832.54 0
832.61 0
832.67 0
832.74 0
832.81 0
832.87 0
832.94 0
833.00 0
833.07 0
833.14 0
833.20 0
833.27 0
833.33 0
833.40 0
833.47 0
833.53 0
833.60 0
833.66 0
833.73 0
833.80 0
833.86 0
833.93 0
834.00 0
834.06 0
834.13 0
834.19 0
834.26 0
834.33 0
834.39 0
834.46 0
834.52 0
834.59 0
834.66 0
834.72 0
834.79 0
834.85 0
834.92 0
834.99 0
835.05 0
835.12 0
835.19 0
835.25 0
835.32 0
835.38 0
835.45 0
835.52 0
835.58 0
835.65 0
835.71 0
835.78 0
835.85 0
835.91 0
835.98 0
836.05 0
836.11 0
836.18 0
836.24 0
836.31 0
836.38 0
836.44 0
836.51 0
836.57 0
836.64 0
836.71 0
836.77 0
836.84 0
836.91 0
836.97 0
837.04 0
837.10 0
837.17 0
837.24 0
837.30 0
837.37 0
837.44 0
837.50 0
837.57 0
837.63 0
837.70 0
837.77 0
837.83 0
837.90 0
837.97 0
838.03 0
838.10 0
838.16 0
838.23 0
838.30 0
838.36 0
838.43 0
838.50 0
838.56 0
838.63 0
838.69 0
838.76 0
838.83 0
838.89 0
838.96 0
839.03 0
839.09 0
839.16 0
839.23 0
839.29 0
839.36 0
839.42 0
839.49 0
839.56 0
839.62 0
839.69 0
839.76 0
839.82 0
839.89 0
839.95 0
840.02 0
840.09 0
840.15 0
840.22 0
840.29 0
840.35 0
840.42 0
840.49 0
840.55 0
840.62 0
840.68 0
840.75 0
840.82 0
840.88 0
840.95 0
841.02 0
841.08 0
841.15 0
841.22 0
841.28 0
841.35 0
841.41 0
841.48 0
841.55 0
841.61 0
841.68 0
841.75 0
841.81 0
841.88 0
841.95 0
842.01 0
842.08 0
842.15 0
842.21 0
842.28 0
842.34 0
842.41 0
842.48 0
842.54 0
842.61 0
842.68 0
842.74 0
842.81 0
842.88 0
842.94 0
843.01 0
843.08 0
843.14 0
843.21 0
843.27 0
843.34 0
843.41 0
843.47 0
843.54 0
843.61 0
843.67 0
843.74 0
843.81 0
843.87 0
843.94 0
844.01 0
844.07 0
844.14 0
844.21 0
844.27 0
844.34 0
844.40 0
844.47 0
844.54 0
844.60 0
844.67 0
844.74 0
844.80 0
844.87 0
844.94 0
845.00 0
845.07 0
845.14 0
845.20 0
845.27 0
845.34 0
845.40 0
845.47 0
845.54 0
845.60 0
845.67 0
845.74 0
845.80 0
845.87 0
845.94 0
846.00 0
846.07 0
846.14 0
846.20 0
846.27 0
846.33 0
846.40 0
846.47 0
846.53 0
846.60 0
846.67 0
846.73 0
846.80 0
846.87 0
846.93 0
847.00 0
847.07 0
847.13 0
847.20 0
847.27 0
847.33 0
847.40 0
847.47 0
847.53 0
847.60 0
847.67 0
847.73 0
847.80 0
847.87 0
847.93 0
848.00 0
848.07 0
848.13 0
848.20 0
848.27 0
848.33 0
848.40 0
848.47 0
848.53 0
848.60 0
848.67 0
848.73 0
848.80 0
848.87 0
848.93 0
849.00 0
849.07 0
849.13 0
849.20 0
849.27 0
849.33 0
849.40 0
849.47 0
849.53 0
849.60 0
849.67 0
849.73 0
849.80 0
849.87 0
849.93 0
850.00 0
850.07 0
850.13 0
850.20 0
850.27 0
850.33 0
850.40 0
850.47 0
850.53 0
850.60 0
850.67 0
850.74 0
850.80 0
850.87 0
850.94 0
851.00 0
851.07 0
851.14 0
851.20 0
851.27 0
851.34 0
851.40 0
851.47 0
851.54 0
851.60 0
851.67 0
851.74 0
851.80 0
851.87 0
851.94 0
852.00 0
852.07 0
852.14 0
852.20 0
852.27 0
852.34 0
852.40 0
852.47 0
852.54 0
852.61 0
852.67 0
852.74 0
852.81 0
852.87 0
852.94 0
853.01 0
853.07 0
853.14 0
853.21 0
853.27 0
853.34 0
853.41 0
853.47 0
853.54 0
853.61 0
853.68 0
853.74 0
853.81 0
853.88 0
853.94 0
854.01 0
854.08 0
854.14 0
854.21 0
854.28 0
854.34 0
854.41 0
854.48 0
854.54 0
854.61 0
854.68 0
854.75 0
854.81 0
854.88 0
854.95 0
855.01 0
855.08 0
855.15 0
855.21 0
855.28 0
855.35 0
855.41 0
855.48 0
855.55 0
855.62 0
855.68 0
855.75 0
855.82 0
855.88 0
855.95 0
856.02 0
856.08 0
856.15 0
856.22 0
856.29 0
856.35 0
856.42 0
856.49 0
856.55 0
856.62 0
856.69 0
856.75 0
856.82 0
856.89 0
856.96 0
857.02 0
857.09 0
857.16 0
857.22 0
857.29 0
857.36 0
857.42 0
857.49 0
857.56 0
857.63 0
857.69 0
857.76 0
857.83 0
857.89 0
857.96 0
858.03 0
858.09 0
858.16 0
858.23 0
858.30 0
858.36 0
858.43 0
858.50 0
858.56 0
858.63 0
858.70 0
858.77 0
858.83 0
858.90 0
858.97 0
859.03 0
859.10 0
859.17 0
859.23 0
859.30 0
859.37 0
859.44 0
859.50 0
859.57 0
859.64 0
859.70 0
859.77 0
859.84 0
859.91 0
859.97 0
860.04 0
860.11 0
860.17 0
860.24 0
860.31 0
860.38 0
860.44 0
860.51 0
860.58 0
860.64 0
860.71 0
860.78 0
860.85 0
860.91 0
860.98 0
861.05 0
861.11 0
861.18 0
861.25 0
861.32 0
861.38 0
861.45 0
861.52 0
861.58 0
861.65 0
861.72 0
861.79 0
861.85 0
861.92 0
861.99 0
862.05 0
862.12 0
862.19 0
862.26 0
862.32 0
862.39 0
862.46 0
862.53 0
862.59 0
862.66 0
862.73 0
862.79 0
862.86 0
862.93 0
863.00 0
863.06 0
863.13 0
863.20 0
863.27 0
863.33 0
863.40 0
863.47 0
863.53 0
863.60 0
863.67 0
863.74 0
863.80 0
863.87 0
863.94 0
864.00 0
864.07 0
864.14 0
864.21 0
864.27 0
864.34 0
864.41 0
864.48 0
864.54 0
864.61 0
864.68 0
864.75 0
864.81 0
864.88 0
864.95 0
865.01 0
865.08 0
865.15 0
865.22 0
865.28 0
865.35 0
865.42 0
865.49 0
865.55 0
865.62 0
865.69 0
865.76 0
865.82 0
865.89 0
865.96 0
866.02 0
866.09 0
866.16 0
866.23 0
866.29 0
866.36 0
866.43 0
866.50 0
866.56 0
866.63 0
866.70 0
866.77 0
866.83 0
866.90 0
866.97 0
867.04 0
867.10 0
867.17 0
867.24 0
867.30 0
867.37 0
867.44 0
867.51 0
867.57 0
867.64 0
867.71 0
867.78 0
867.84 0
867.91 0
867.98 0
868.05 0
868.11 0
868.18 0
868.25 0
868.32 0
868.38 0
868.45 0
868.52 0
868.59 0
868.65 0
868.72 0
868.79 0
868.86 0
868.92 0
868.99 0
869.06 0
869.13 0
869.19 0
869.26 0
869.33 0
869.40 0
869.46 0
869.53 0
869.60 0
869.67 0
869.73 0
869.80 0
869.87 0
869.94 0
870.00 0
870.07 0
870.14 0
870.21 0
870.27 0
870.34 0
870.41 0
870.48 0
870.54 0
870.61 0
870.68 0
870.75 0
870.81 0
870.88 0
870.95 0
871.02 0
871.08 0
871.15 0
871.22 0
871.29 0
871.35 0
871.42 0
871.49 0
871.56 0
871.62 0
871.69 0
871.76 0
871.83 0
871.89 0
871.96 0
872.03 0
872.10 0
872.16 0
872.23 0
872.30 0
872.37 0
872.44 0
872.50 0
872.57 0
872.64 0
872.71 0
872.77 0
872.84 0
872.91 0
872.98 0
873.04 0
873.11 0
873.18 0
873.25 0
873.31 0
873.38 0
873.45 0
873.52 0
873.59 0
873.65 0
873.72 0
873.79 0
873.86 0
873.92 0
873.99 0
874.06 0
874.13 0
874.19 0
874.26 0
874.33 0
874.40 0
874.46 0
874.53 0
874.60 0
874.67 0
874.74 0
874.80 0
874.87 0
874.94 0
875.01 0
875.07 0
875.14 0
875.21 0
875.28 0
875.34 0
875.41 0
875.48 0
875.55 0
875.62 0
875.68 0
875.75 0
875.82 0
875.89 0
875.95 0
876.02 0
876.09 0
876.16 0
876.23 0
876.29 0
876.36 0
876.43 0
876.50 0
876.56 0
876.63 0
876.70 0
876.77 0
876.84 0
876.90 0
876.97 0
877.04 0
877.11 0
877.17 0
877.24 0
877.31 0
877.38 0
877.45 0
877.51 0
877.58 0
877.65 0
877.72 0
877.78 0
877.85 0
877.92 0
877.99 0
878.06 0
878.12 0
878.19 0
878.26 0
878.33 0
878.39 0
878.46 0
878.53 0
878.60 0
878.67 0
878.73 0
878.80 0
878.87 0
878.94 0
879.01 0
879.07 0
879.14 0
879.21 0
879.28 0
879.34 0
879.41 0
879.48 0
879.55 0
879.62 0
879.68 0
879.75 0
879.82 0
879.89 0
879.96 0
880.02 0
880.09 0
880.16 0
880.23 0
880.30 0
880.36 0
880.43 0
880.50 0
880.57 0
880.63 0
880.70 0
880.77 0
880.84 0
880.91 0
880.97 0
881.04 0
881.11 0
881.18 0
881.25 0
881.31 0
881.38 0
881.45 0
881.52 0
881.59 0
881.65 0
881.72 0
881.79 0
881.86 0
881.93 0
881.99 0
882.06 0
882.13 0
882.20 0
882.27 0
882.33 0
882.40 0
882.47 0
882.54 0
882.61 0
882.67 0
882.74 0
882.81 0
882.88 0
882.95 0
883.01 0
883.08 0
883.15 0
883.22 0
883.29 0
883.35 0
883.42 0
883.49 0
883.56 0
883.63 0
883.69 0
883.76 0
883.83 0
883.90 0
883.97 0
884.03 0
884.10 0
884.17 0
884.24 0
884.31 0
884.37 0
884.44 0
884.51 0
884.58 0
884.65 0
884.72 0
884.78 0
884.85 0
884.92 0
884.99 0
885.06 0
885.12 0
885.19 0
885.26 0
885.33 0
885.40 0
885.46 0
885.53 0
885.60 0
885.67 0
885.74 0
885.80 0
885.87 0
885.94 0
886.01 0
886.08 0
886.15 0
886.21 0
886.28 0
886.35 0
886.42 0
886.49 0
886.55 0
886.62 0
886.69 0
886.76 0
886.83 0
886.90 0
886.96 0
887.03 0
887.10 0
887.17 0
887.24 0
887.30 0
887.37 0
887.44 0
887.51 0
887.58 0
887.65 0
887.71 0
887.78 0
887.85 0
887.92 0
887.99 0
888.05 0
888.12 0
888.19 0
888.26 0
888.33 0
888.40 0
888.46 0
888.53 0
888.60 0
888.67 0
888.74 0
888.80 0
888.87 0
888.94 0
889.01 0
889.08 0
889.15 0
889.21 0
889.28 0
889.35 0
889.42 0
889.49 0
889.56 0
889.62 0
889.69 0
889.76 0
889.83 0
889.90 0
889.97 0
890.03 0
890.10 0
890.17 0
890.24 0
890.31 0
890.37 0
890.44 0
890.51 0
890.58 0
890.65 0
890.72 0
890.78 0
890.85 0
890.92 0
890.99 0
891.06 0
891.13 0
891.19 0
891.26 0
891.33 0
891.40 0
891.47 0
891.54 0
891.60 0
891.67 0
891.74 0
891.81 0
891.88 0
891.95 0
892.01 0
892.08 0
892.15 0
892.22 0
892.29 0
892.36 0
892.43 0
892.49 0
892.56 0
892.63 0
892.70 0
892.77 0
892.84 0
892.90 0
892.97 0
893.04 0
893.11 0
893.18 0
893.25 0
893.31 0
893.38 0
893.45 0
893.52 0
893.59 0
893.66 0
893.72 0
893.79 0
893.86 0
893.93 0
894.00 0
894.07 0
894.14 0
894.20 0
894.27 0
894.34 0
894.41 0
894.48 0
894.55 0
894.61 0
894.68 0
894.75 0
894.82 0
894.89 0
894.96 0
895.03 0
895.09 0
895.16 0
895.23 0
895.30 0
895.37 0
895.44 0
895.50 0
895.57 0
895.64 0
895.71 0
895.78 0
895.85 0
895.92 0
895.98 0
896.05 0
896.12 0
896.19 0
896.26 0
896.33 0
896.40 0
896.46 0
896.53 0
896.60 0
896.67 0
896.74 0
896.81 0
896.88 0
896.94 0
897.01 0
897.08 0
897.15 0
897.22 0
897.29 0
897.36 0
897.42 0
897.49 0
897.56 0
897.63 0
897.70 0
897.77 0
897.84 0
897.90 0
897.97 0
898.04 0
898.11 0
898.18 0
898.25 0
898.32 0
898.38 0
898.45 0
898.52 0
898.59 0
898.66 0
898.73 0
898.80 0
898.86 0
898.93 0
899.00 0
899.07 0
899.14 0
899.21 0
899.28 0
899.34 0
899.41 0
899.48 0
899.55 0
899.62 0
899.69 0
899.76 0
899.83 0
899.89 0
899.96 0
900.03 0
900.10 0
900.17 0
900.24 0
900.31 0
900.37 0
900.44 0
900.51 0
900.58 0
900.65 0
900.72 0
900.79 0
900.86 0
900.92 0
900.99 0
901.06 0
901.13 0
901.20 0
901.27 0
901.34 0
901.41 0
901.47 0
901.54 0
901.61 0
901.68 0
901.75 0
901.82 0
901.89 0
901.95 0
902.02 0
902.09 0
902.16 0
902.23 0
902.30 0
902.37 0
902.44 0
902.51 0
902.57 0
902.64 0
902.71 0
902.78 0
902.85 0
902.92 0
902.99 0
903.06 0
903.12 0
903.19 0
903.26 0
903.33 0
903.40 0
903.47 0
903.54 0
903.61 0
903.67 0
903.74 0
903.81 0
903.88 0
903.95 0
904.02 0
904.09 0
904.16 0
904.22 0
904.29 0
904.36 0
904.43 0
904.50 0
904.57 0
904.64 0
904.71 0
904.78 0
904.84 0
904.91 0
904.98 0
905.05 0
905.12 0
905.19 0
905.26 0
905.33 0
905.40 0
905.46 0
905.53 0
905.60 0
905.67 0
905.74 0
905.81 0
905.88 0
905.95 0
906.02 0
906.08 0
906.15 0
906.22 0
906.29 0
906.36 0
906.43 0
906.50 0
906.57 0
906.64 0
906.70 0
906.77 0
906.84 0
906.91 0
906.98 0
907.05 0
907.12 0
907.19 0
907.26 0
907.32 0
907.39 0
907.46 0
907.53 0
907.60 0
907.67 0
907.74 0
907.81 0
907.88 0
907.95 0
908.01 0
908.08 0
908.15 0
908.22 0
908.29 0
908.36 0
908.43 0
908.50 0
908.57 0
908.64 0
908.70 0
908.77 0
908.84 0
908.91 0
908.98 0
909.05 0
909.12 0
909.19 0
909.26 0
909.33 0
909.39 0
909.46 0
909.53 0
909.60 0
909.67 0
909.74 0
909.81 0
909.88 0
909.95 0
910.02 0
910.08 0
910.15 0
910.22 0
910.29 0
910.36 0
910.43 0
910.50 0
910.57 0
910.64 0
910.71 0
910.78 0
910.84 0
910.91 0
910.98 0
911.05 0
911.12 0
911.19 0
911.26 0
911.33 0
911.40 0
911.47 0
911.54 0
911.60 0
911.67 0
911.74 0
911.81 0
911.88 0
911.95 0
912.02 0
912.09 0
912.16 0
912.23 0
912.30 0
912.37 0
912.43 0
912.50 0
912.57 0
912.64 0
912.71 0
912.78 0
912.85 0
912.92 0
912.99 0
913.06 0
913.13 0
913.19 0
913.26 0
913.33 0
913.40 0
913.47 0
913.54 0
913.61 0
913.68 0
913.75 0
913.82 0
913.89 0
913.96 0
914.03 0
914.09 0
914.16 0
914.23 0
914.30 0
914.37 0
914.44 0
914.51 0
914.58 0
914.65 0
914.72 0
914.79 0
914.86 0
914.92 0
914.99 0
915.06 0
915.13 0
915.20 0
915.27 0
915.34 0
915.41 0
915.48 0
915.55 0
915.62 0
915.69 0
915.76 0
915.83 0
915.89 0
915.96 0
916.03 0
916.10 0
916.17 0
916.24 0
916.31 0
916.38 0
916.45 0
916.52 0
916.59 0
916.66 0
916.73 0
916.80 0
916.86 0
916.93 0
917.00 0
917.07 0
917.14 0
917.21 0
917.28 0
917.35 0
917.42 0
917.49 0
917.56 0
917.63 0
917.70 0
917.77 0
917.84 0
917.90 0
917.97 0
918.04 0
918.11 0
918.18 0
918.25 0
918.32 0
918.39 0
918.46 0
918.53 0
918.60 0
918.67 0
918.74 0
918.81 0
918.88 0
918.95 0
919.01 0
919.08 0
919.15 0
919.22 0
919.29 0
919.36 0
919.43 0
919.50 0
919.57 0
919.64 0
919.71 0
919.78 0
919.85 0
919.92 0
919.99 0
920.06 0
920.13 0
920.19 0
920.26 0
920.33 0
920.40 0
920.47 0
920.54 0
920.61 0
920.68 0
920.75 0
920.82 0
920.89 0
920.96 0
921.03 0
921.10 0
921.17 0
921.24 0
921.31 0
921.38 0
921.44 0
921.51 0
921.58 0
921.65 0
921.72 0
921.79 0
921.86 0
921.93 0
922.00 0
922.07 0
922.14 0
922.21 0
922.28 0
922.35 0
922.42 0
922.49 0
922.56 0
922.63 0
922.70 0
922.77 0
922.83 0
922.90 0
922.97 0
923.04 0
923.11 0
923.18 0
923.25 0
923.32 0
923.39 0
923.46 0
923.53 0
923.60 0
923.67 0
923.74 0
923.81 0
923.88 0
923.95 0
924.02 0
924.09 0
924.16 0
924.23 0
924.30 0
924.37 0
924.43 0
924.50 0
924.57 0
924.64 0
924.71 0
924.78 0
924.85 0
924.92 0
924.99 0
925.06 0
925.13 0
925.20 0
925.27 0
925.34 0
925.41 0
925.48 0
925.55 0
925.62 0
925.69 0
925.76 0
925.83 0
925.90 0
925.97 0
926.04 0
926.11 0
926.18 0
926.25 0
926.31 0
926.38 0
926.45 0
926.52 0
926.59 0
926.66 0
926.73 0
926.80 0
926.87 0
926.94 0
927.01 0
927.08 0
927.15 0
927.22 0
927.29 0
927.36 0
927.43 0
927.50 0
927.57 0
927.64 0
927.71 0
927.78 0
927.85 0
927.92 0
927.99 0
928.06 0
928.13 0
928.20 0
928.27 0
928.34 0
928.41 0
928.48 0
928.55 0
928.62 0
928.69 0
928.75 0
928.82 0
928.89 0
928.96 0
929.03 0
929.10 0
929.17 0
929.24 0
929.31 0
929.38 0
929.45 0
929.52 0
929.59 0
929.66 0
929.73 0
929.80 0
929.87 0
929.94 0
930.01 0
930.08 0
930.15 0
930.22 0
930.29 0
930.36 0
930.43 0
930.50 0
930.57 0
930.64 0
930.71 0
930.78 0
930.85 0
930.92 0
930.99 0
931.06 0
931.13 0
931.20 0
931.27 0
931.34 0
931.41 0
931.48 0
931.55 0
931.62 0
931.69 0
931.76 0
931.83 0
931.90 0
931.97 0
932.04 0
932.11 0
932.18 0
932.25 0
932.32 0
932.39 0
932.46 0
932.53 0
932.60 0
932.67 0
932.74 0
932.81 0
932.88 0
932.95 0
933.02 0
933.08 0
933.15 0
933.22 0
933.29 0
933.36 0
933.43 0
933.50 0
933.57 0
933.64 0
933.71 0
933.78 0
933.85 0
933.92 0
933.99 0
934.06 0
934.13 0
934.20 0
934.27 0
934.34 0
934.41 0
934.48 0
934.55 0
934.62 0
934.69 0
934.76 0
934.83 0
934.90 0
934.97 0
935.04 0
935.11 0
935.18 0
935.25 0
935.32 0
935.39 0
935.46 0
935.53 0
935.60 0
935.67 0
935.74 0
935.81 0
935.88 0
935.95 0
936.02 0
936.09 0
936.16 0
936.23 0
936.30 0
936.37 0
936.44 0
936.51 0
936.58 0
936.65 0
936.72 0
936.79 0
936.86 0
936.93 0
937.00 0
937.07 0
937.14 0
937.21 0
937.28 0
937.36 0
937.43 0
937.50 0
937.57 0
937.64 0
937.71 0
937.78 0
937.85 0
937.92 0
937.99 0
938.06 0
938.13 0
938.20 0
938.27 0
938.34 0
938.41 0
938.48 0
938.55 0
938.62 0
938.69 0
938.76 0
938.83 0
938.90 0
938.97 0
939.04 0
939.11 0
939.18 0
939.25 0
939.32 0
939.39 0
939.46 0
939.53 0
939.60 0
939.67 0
939.74 0
939.81 0
939.88 0
939.95 0
940.02 0
940.09 0
940.16 0
940.23 0
940.30 0
940.37 0
940.44 0
940.51 0
940.58 0
940.65 0
940.72 0
940.79 0
940.86 0
940.93 0
941.00 0
941.07 0
941.14 0
941.21 0
941.28 0
941.35 0
941.42 0
941.49 0
941.56 0
941.63 0
941.71 0
941.78 0
941.85 0
941.92 0
941.99 0
942.06 0
942.13 0
942.20 0
942.27 0
942.34 0
942.41 0
942.48 0
942.55 0
942.62 0
942.69 0
942.76 0
942.83 0
942.90 0
942.97 0
943.04 0
943.11 0
943.18 0
943.25 0
943.32 0
943.39 0
943.46 0
943.53 0
943.60 0
943.67 0
943.74 0
943.81 0
943.88 0
943.95 0
944.02 0
944.09 0
944.17 0
944.24 0
944.31 0
944.38 0
944.45 0
944.52 0
944.59 0
944.66 0
944.73 0
944.80 0
944.87 0
944.94 0
945.01 0
945.08 0
945.15 0
945.22 0
945.29 0
945.36 0
945.43 0
945.50 0
945.57 0
945.64 0
945.71 0
945.78 0
945.85 0
945.92 0
945.99 0
946.07 0
946.14 0
946.21 0
946.28 0
946.35 0
946.42 0
946.49 0
946.56 0
946.63 0
946.70 0
946.77 0
946.84 0
946.91 0
946.98 0
947.05 0
947.12 0
947.19 0
947.26 0
947.33 0
947.40 0
947.47 0
947.54 0
947.61 0
947.69 0
947.76 0
947.83 0
947.90 0
947.97 0
948.04 0
948.11 0
948.18 0
948.25 0
948.32 0
948.39 0
948.46 0
948.53 0
948.60 0
948.67 0
948.74 0
948.81 0
948.88 0
948.95 0
949.02 0
949.10 0
949.17 0
949.24 0
949.31 0
949.38 0
949.45 0
949.52 0
949.59 0
949.66 0
949.73 0
949.80 0
949.87 0
949.94 0
950.01 0
950.08 0
950.15 0
950.22 0
950.29 0
950.36 0
950.44 0
950.51 0
950.58 0
950.65 0
950.72 0
950.79 0
950.86 0
950.93 0
951.00 0
951.07 0
951.14 0
951.21 0
951.28 0
951.35 0
951.42 0
951.49 0
951.56 0
951.64 0
951.71 0
951.78 0
951.85 0
951.92 0
951.99 0
952.06 1
952.13 1
952.20 1
952.27 1
952.34 2
952.41 2
952.48 2
952.55 2
952.62 2
952.69 2
952.77 2
952.84 2
952.91 2
952.98 2
953.05 2
953.12 2
953.19 2
953.26 2
953.33 2
953.40 1
953.47 1
953.54 1
953.61 1
953.68 1
953.76 1
953.83 1
953.90 1
953.97 1
954.04 1
954.11 1
954.18 1
954.25 0
954.32 0
954.39 0
954.46 0
954.53 0
954.60 0
954.67 0
954.75 0
954.82 0
954.89 0
954.96 0
955.03 0
955.10 0
955.17 0
955.24 0
955.31 0
955.38 0
955.45 0
955.52 0
955.59 0
955.66 0
955.74 0
955.81 0
955.88 0
955.95 0
956.02 0
956.09 0
956.16 0
956.23 0
956.30 0
956.37 0
956.44 0
956.51 0
956.58 0
956.66 0
956.73 0
956.80 0
956.87 0
956.94 0
957.01 0
957.08 0
957.15 0
957.22 0
957.29 0
957.36 0
957.43 0
957.51 0
957.58 0
957.65 0
957.72 0
957.79 0
957.86 0
957.93 0
958.00 0
958.07 0
958.14 0
958.21 0
958.28 1
958.36 1
958.43 0
958.50 0
958.57 0
958.64 0
958.71 0
958.78 0
958.85 0
958.92 0
958.99 0
959.06 0
959.14 0
959.21 0
959.28 0
959.35 0
959.42 0
959.49 0
959.56 0
959.63 0
959.70 0
959.77 0
959.84 0
959.92 0
959.99 0
960.06 0
960.13 0
960.20 0
960.27 0
960.34 0
960.41 0
960.48 0
960.55 0
960.62 0
960.70 0
960.77 0
960.84 0
960.91 0
960.98 0
961.05 0
961.12 0
961.19 0
961.26 0
961.33 0
961.41 0
961.48 0
961.55 0
961.62 0
961.69 0
961.76 0
961.83 0
961.90 0
961.97 0
962.04 0
962.12 0
962.19 0
962.26 0
962.33 0
962.40 0
962.47 0
962.54 0
962.61 0
962.68 0
962.75 0
962.83 0
962.90 0
962.97 0
963.04 0
963.11 0
963.18 0
963.25 0
963.32 0
963.39 0
963.46 0
963.54 0
963.61 0
963.68 0
963.75 0
963.82 0
963.89 0
963.96 0
964.03 0
964.10 0
964.18 0
964.25 0
964.32 0
964.39 0
964.46 0
964.53 0
964.60 0
964.67 0
964.74 0
964.82 0
964.89 0
964.96 0
965.03 0
965.10 0
965.17 0
965.24 0
965.31 0
965.38 0
965.46 0
965.53 0
965.60 0
965.67 0
965.74 0
965.81 0
965.88 0
965.95 0
966.02 0
966.10 0
966.17 0
966.24 0
966.31 0
966.38 0
966.45 0
966.52 0
966.59 0
966.66 0
966.74 0
966.81 0
966.88 0
966.95 0
967.02 0
967.09 0
967.16 0
967.23 0
967.31 0
967.38 0
967.45 0
967.52 0
967.59 0
967.66 0
967.73 0
967.80 0
967.87 0
967.95 0
968.02 1
968.09 1
968.16 2
968.23 3
968.30 3
968.37 4
968.44 4
968.52 5
968.59 5
968.66 5
968.73 5
968.80 5
968.87 4
968.94 4
969.01 5
969.09 5
969.16 5
969.23 5
969.30 5
969.37 5
969.44 4
969.51 3
969.58 3
969.66 2
969.73 2
969.80 2
969.87 2
969.94 2
970.01 2
970.08 2
970.16 1
970.23 1
970.30 1
970.37 1
970.44 0
970.51 0
970.58 0
970.65 0
970.73 0
970.80 0
970.87 0
970.94 0
971.01 0
971.08 0
971.15 0
971.22 0
971.30 0
971.37 0
971.44 0
971.51 0
971.58 0
971.65 0
971.72 0
971.80 0
971.87 0
971.94 0
972.01 0
972.08 0
972.15 0
972.22 0
972.30 0
972.37 0
972.44 0
972.51 0
972.58 0
972.65 0
972.72 0
972.79 0
972.87 0
972.94 0
973.01 0
973.08 0
973.15 0
973.22 0
973.29 0
973.37 0
973.44 0
973.51 1
973.58 1
973.65 1
973.72 2
973.79 2
973.87 3
973.94 4
974.01 5
974.08 6
974.15 7
974.22 8
974.29 9
974.37 9
974.44 10
974.51 11
974.58 11
974.65 11
974.72 11
974.79 11
974.87 11
974.94 10
975.01 10
975.08 10
975.15 10
975.22 11
975.30 11
975.37 12
975.44 12
975.51 12
975.58 12
975.65 12
975.72 12
975.80 12
975.87 12
975.94 12
976.01 12
976.08 12
976.15 11
976.22 11
976.30 10
976.37 10
976.44 9
976.51 9
976.58 8
976.65 8
976.73 7
976.80 7
976.87 7
976.94 6
977.01 6
977.08 6
977.15 5
977.23 5
977.30 5
977.37 4
977.44 4
977.51 4
977.58 4
977.66 4
977.73 4
977.80 3
977.87 3
977.94 3
978.01 3
978.09 3
978.16 3
978.23 2
978.30 2
978.37 2
978.44 1
978.51 1
978.59 1
978.66 1
978.73 1
978.80 1
978.87 1
978.94 1
979.02 2
979.09 2
979.16 2
979.23 2
979.30 2
979.37 1
979.45 1
979.52 1
979.59 0
979.66 0
979.73 0
979.80 0
979.88 0
979.95 1
980.02 1
980.09 1
980.16 1
980.23 1
980.31 2
980.38 2
980.45 2
980.52 2
980.59 2
980.66 2
980.74 2
980.81 2
980.88 2
980.95 2
981.02 2
981.09 2
981.17 2
981.24 2
981.31 2
981.38 2
981.45 1
981.52 1
981.60 1
981.67 1
981.74 1
981.81 1
981.88 1
981.95 1
982.03 1
982.10 1
982.17 1
982.24 1
982.31 1
982.39 0
982.46 0
982.53 0
982.60 0
982.67 0
982.74 0
982.82 0
982.89 0
982.96 0
983.03 0
983.10 0
983.17 0
983.25 0
983.32 0
983.39 0
983.46 0
983.53 0
983.61 0
983.68 0
983.75 0
983.82 1
983.89 1
983.96 1
984.04 1
984.11 1
984.18 1
984.25 1
984.32 1
984.40 1
984.47 1
984.54 1
984.61 1
984.68 1
984.75 1
984.83 0
984.90 0
984.97 0
985.04 0
985.11 0
985.19 0
985.26 0
985.33 0
985.40 0
985.47 0
985.54 0
985.62 0
985.69 0
985.76 0
985.83 1
985.90 1
985.98 1
986.05 1
986.12 1
986.19 1
986.26 1
986.34 1
986.41 1
986.48 0
986.55 0
986.62 0
986.69 0
986.77 0
986.84 0
986.91 0
986.98 0
987.05 0
987.13 1
987.20 1
987.27 1
987.34 1
987.41 1
987.49 1
987.56 2
987.63 2
987.70 3
987.77 3
987.85 4
987.92 4
987.99 5
988.06 5
988.13 5
988.21 5
988.28 5
988.35 5
988.42 6
988.49 6
988.57 6
988.64 6
988.71 6
988.78 6
988.85 6
988.93 6
989.00 7
989.07 7
989.14 7
989.21 8
989.29 9
989.36 10
989.43 11
989.50 13
989.57 14
989.65 17
989.72 19
989.79 22
989.86 26
989.93 30
990.01 35
990.08 39
990.15 44
990.22 48
990.29 52
990.37 55
990.44 58
990.51 60
990.58 61
990.65 62
990.73 63
990.80 63
990.87 64
990.94 65
991.01 66
991.09 67
991.16 69
991.23 70
991.30 71
991.37 72
991.45 71
991.52 70
991.59 69
991.66 67
991.73 65
991.81 64
991.88 63
991.95 63
992.02 63
992.10 63
992.17 63
992.24 62
992.31 62
992.38 61
992.46 61
992.53 60
992.60 59
992.67 59
992.74 58
992.82 57
992.89 55
992.96 54
993.03 52
993.10 51
993.18 49
993.25 48
993.32 47
993.39 46
993.47 45
993.54 44
993.61 43
993.68 42
993.75 41
993.83 39
993.90 38
993.97 37
994.04 35
994.12 34
994.19 32
994.26 31
994.33 30
994.40 29
994.48 28
994.55 27
994.62 26
994.69 25
994.76 24
994.84 23
994.91 22
994.98 21
995.05 20
995.13 19
995.20 18
995.27 18
995.34 18
995.41 17
995.49 17
995.56 17
995.63 17
995.70 17
995.78 18
995.85 18
995.92 19
995.99 20
996.06 22
996.14 24
996.21 27
996.28 29
996.35 30
996.43 32
996.50 33
996.57 33
996.64 33
996.72 33
996.79 32
996.86 32
996.93 32
997.00 32
997.08 32
997.15 32
997.22 32
997.29 32
997.37 31
997.44 31
997.51 31
997.58 30
997.65 30
997.73 29
997.80 28
997.87 27
997.94 27
998.02 26
998.09 26
998.16 26
998.23 26
998.31 26
998.38 26
998.45 25
998.52 25
998.59 24
998.67 23
998.74 22
998.81 21
998.88 21
998.96 20
999.03 19
999.10 18
999.17 18
999.25 17
999.32 17
999.39 16
999.46 16
999.54 16
999.61 16
999.68 16
999.75 16
999.83 16
999.90 16
999.97 16
1000.04 15
1000.11 14
1000.19 13
1000.26 13
1000.33 12
1000.40 12
1000.48 12
1000.55 12
1000.62 12
1000.69 11
1000.77 11
1000.84 11
1000.91 10
1000.98 10
1001.06 9
1001.13 9
1001.20 9
1001.27 9
1001.35 9
1001.42 9
1001.49 9
1001.56 8
1001.64 8
1001.71 7
1001.78 7
1001.85 6
1001.93 5
1002.00 5
1002.07 4
1002.14 3
1002.22 3
1002.29 2
1002.36 2
1002.43 1
1002.50 1
1002.58 1
1002.65 1
1002.72 0
1002.79 0
1002.87 0
1002.94 0
1003.01 0
1003.08 0
1003.16 0
1003.23 0
1003.30 0
1003.37 0
1003.45 0
1003.52 0
1003.59 1
1003.66 1
1003.74 1
1003.81 2
1003.88 2
1003.96 3
1004.03 4
1004.10 4
1004.17 4
1004.25 5
1004.32 5
1004.39 5
1004.46 5
1004.54 5
1004.61 5
1004.68 5
1004.75 5
1004.83 6
1004.90 6
1004.97 7
1005.04 8
1005.12 9
1005.19 10
1005.26 11
1005.33 11
1005.41 12
1005.48 12
1005.55 13
1005.62 13
1005.70 14
1005.77 16
1005.84 18
1005.91 20
1005.99 23
1006.06 26
1006.13 29
1006.20 32
1006.28 36
1006.35 39
1006.42 42
1006.50 44
1006.57 47
1006.64 48
1006.71 49
1006.79 50
1006.86 50
1006.93 50
1007.00 51
1007.08 51
1007.15 52
1007.22 53
1007.29 54
1007.37 55
1007.44 56
1007.51 57
1007.58 57
1007.66 58
1007.73 59
1007.80 60
1007.88 62
1007.95 65
1008.02 70
1008.09 78
1008.17 87
1008.24 99
1008.31 111
1008.38 125
1008.46 138
1008.53 150
1008.60 160
1008.68 168
1008.75 173
1008.82 177
1008.89 178
1008.97 178
1009.04 177
1009.11 175
1009.18 174
1009.26 172
1009.33 171
1009.40 170
1009.48 168
1009.55 166
1009.62 163
1009.69 158
1009.77 153
1009.84 147
1009.91 141
1009.98 135
1010.06 129
1010.13 123
1010.20 118
1010.28 114
1010.35 109
1010.42 105
1010.49 101
1010.57 97
1010.64 93
1010.71 90
1010.78 86
1010.86 83
1010.93 80
1011.00 77
1011.08 74
1011.15 71
1011.22 68
1011.29 65
1011.37 63
1011.44 61
1011.51 59
1011.59 59
1011.66 58
1011.73 59
1011.80 61
1011.88 63
1011.95 67
1012.02 72
1012.10 77
1012.17 84
1012.24 91
1012.31 98
1012.39 104
1012.46 110
1012.53 114
1012.60 117
1012.68 118
1012.75 118
1012.82 116
1012.90 115
1012.97 113
1013.04 111
1013.11 110
1013.19 109
1013.26 109
1013.33 109
1013.41 110
1013.48 111
1013.55 112
1013.63 113
1013.70 114
1013.77 113
1013.84 112
1013.92 110
1013.99 108
1014.06 105
1014.14 103
1014.21 101
1014.28 100
1014.35 100
1014.43 100
1014.50 99
1014.57 99
1014.65 97
1014.72 95
1014.79 92
1014.86 90
1014.94 88
1015.01 86
1015.08 85
1015.16 84
1015.23 83
1015.30 82
1015.37 81
1015.45 79
1015.52 76
1015.59 73
1015.67 70
1015.74 67
1015.81 64
1015.89 61
1015.96 59
1016.03 57
1016.10 55
1016.18 54
1016.25 52
1016.32 50
1016.40 48
1016.47 47
1016.54 45
1016.62 44
1016.69 43
1016.76 42
1016.83 41
1016.91 39
1016.98 38
1017.05 37
1017.13 36
1017.20 34
1017.27 33
1017.35 32
1017.42 30
1017.49 29
1017.56 27
1017.64 26
1017.71 26
1017.78 25
1017.86 25
1017.93 25
1018.00 25
1018.08 24
1018.15 23
1018.22 23
1018.29 22
1018.37 21
1018.44 21
1018.51 21
1018.59 21
1018.66 21
1018.73 21
1018.81 21
1018.88 21
1018.95 21
1019.03 21
1019.10 20
1019.17 20
1019.24 20
1019.32 20
1019.39 20
1019.46 20
1019.54 20
1019.61 20
1019.68 20
1019.76 20
1019.83 20
1019.90 20
1019.98 20
1020.05 20
1020.12 20
1020.19 19
1020.27 19
1020.34 19
1020.41 18
1020.49 18
1020.56 17
1020.63 16
1020.71 16
1020.78 15
1020.85 14
1020.93 13
1021.00 12
1021.07 12
1021.15 11
1021.22 11
1021.29 10
1021.37 10
1021.44 10
1021.51 9
1021.58 9
1021.66 9
1021.73 9
1021.80 9
1021.88 8
1021.95 7
1022.02 7
1022.10 6
1022.17 6
1022.24 6
1022.32 6
1022.39 6
1022.46 6
1022.54 5
1022.61 5
1022.68 5
1022.76 4
1022.83 4
1022.90 4
1022.98 4
1023.05 4
1023.12 4
1023.19 4
1023.27 4
1023.34 4
1023.41 5
1023.49 6
1023.56 8
1023.63 11
1023.71 16
1023.78 22
1023.85 30
1023.93 41
1024.00 55
1024.07 70
1024.15 88
1024.22 106
1024.29 125
1024.37 144
1024.44 162
1024.51 179
1024.59 193
1024.66 204
1024.73 213
1024.81 220
1024.88 225
1024.95 229
1025.03 231
1025.10 233
1025.17 235
1025.25 235
1025.32 235
1025.39 234
1025.47 231
1025.54 227
1025.61 222
1025.69 216
1025.76 209
1025.83 202
1025.91 195
1025.98 189
1026.05 184
1026.13 179
1026.20 176
1026.27 172
1026.35 170
1026.42 167
1026.49 164
1026.57 160
1026.64 156
1026.71 152
1026.79 147
1026.86 141
1026.93 135
1027.01 130
1027.08 124
1027.15 119
1027.23 115
1027.30 111
1027.37 107
1027.45 103
1027.52 100
1027.59 97
1027.67 95
1027.74 95
1027.81 96
1027.89 99
1027.96 103
1028.03 109
1028.11 116
1028.18 124
1028.25 132
1028.33 140
1028.40 147
1028.47 153
1028.55 158
1028.62 162
1028.69 165
1028.77 167
1028.84 170
1028.91 172
1028.99 174
1029.06 177
1029.13 180
1029.21 183
1029.28 185
1029.36 187
1029.43 187
1029.50 187
1029.58 186
1029.65 184
1029.72 181
1029.80 178
1029.87 175
1029.94 172
1030.02 169
1030.09 167
1030.16 164
1030.24 163
1030.31 161
1030.38 159
1030.46 156
1030.53 153
1030.60 150
1030.68 146
1030.75 142
1030.82 139
1030.90 135
1030.97 131
1031.04 128
1031.12 126
1031.19 124
1031.27 122
1031.34 122
1031.41 121
1031.49 121
1031.56 121
1031.63 121
1031.71 120
1031.78 118
1031.85 115
1031.93 112
1032.00 109
1032.07 105
1032.15 103
1032.22 101
1032.29 99
1032.37 99
1032.44 98
1032.52 97
1032.59 96
1032.66 95
1032.74 92
1032.81 90
1032.88 86
1032.96 83
1033.03 79
1033.10 76
1033.18 73
1033.25 70
1033.32 68
1033.40 66
1033.47 64
1033.55 63
1033.62 63
1033.69 62
1033.77 62
1033.84 62
1033.91 63
1033.99 65
1034.06 66
1034.13 69
1034.21 71
1034.28 74
1034.36 77
1034.43 80
1034.50 82
1034.58 84
1034.65 85
1034.72 85
1034.80 85
1034.87 84
1034.94 84
1035.02 84
1035.09 84
1035.17 84
1035.24 85
1035.31 85
1035.39 85
1035.46 85
1035.53 84
1035.61 82
1035.68 81
1035.75 79
1035.83 76
1035.90 74
1035.98 72
1036.05 70
1036.12 68
1036.20 67
1036.27 65
1036.34 64
1036.42 64
1036.49 63
1036.57 62
1036.64 61
1036.71 59
1036.79 57
1036.86 55
1036.93 52
1037.01 50
1037.08 48
1037.15 47
1037.23 45
1037.30 43
1037.38 42
1037.45 40
1037.52 38
1037.60 37
1037.67 36
1037.74 35
1037.82 34
1037.89 34
1037.97 34
1038.04 34
1038.11 33
1038.19 33
1038.26 32
1038.33 31
1038.41 30
1038.48 30
1038.56 29
1038.63 28
1038.70 28
1038.78 27
1038.85 27
1038.93 26
1039.00 25
1039.07 25
1039.15 23
1039.22 22
1039.29 21
1039.37 19
1039.44 18
1039.52 16
1039.59 16
1039.66 16
1039.74 16
1039.81 18
1039.88 19
1039.96 20
1040.03 21
1040.11 21
1040.18 20
1040.25 19
1040.33 18
1040.40 17
1040.48 15
1040.55 15
1040.62 14
1040.70 14
1040.77 14
1040.84 14
1040.92 14
1040.99 14
1041.07 15
1041.14 15
1041.21 15
1041.29 16
1041.36 16
1041.44 16
1041.51 17
1041.58 16
1041.66 16
1041.73 16
1041.80 15
1041.88 14
1041.95 13
1042.03 13
1042.10 13
1042.17 13
1042.25 14
1042.32 15
1042.40 16
1042.47 16
1042.54 17
1042.62 17
1042.69 18
1042.77 18
1042.84 18
1042.91 18
1042.99 19
1043.06 19
1043.14 20
1043.21 21
1043.28 23
1043.36 25
1043.43 27
1043.50 30
1043.58 33
1043.65 36
1043.73 39
1043.80 42
1043.87 46
1043.95 50
1044.02 56
1044.10 62
1044.17 68
1044.24 74
1044.32 79
1044.39 84
1044.47 87
1044.54 90
1044.61 91
1044.69 93
1044.76 95
1044.84 97
1044.91 99
1044.98 101
1045.06 104
1045.13 105
1045.21 107
1045.28 107
1045.35 107
1045.43 107
1045.50 106
1045.58 104
1045.65 103
1045.72 102
1045.80 100
1045.87 99
1045.95 98
1046.02 98
1046.09 98
1046.17 99
1046.24 100
1046.32 100
1046.39 101
1046.46 101
1046.54 101
1046.61 100
1046.69 98
1046.76 95
1046.84 93
1046.91 90
1046.98 88
1047.06 85
1047.13 84
1047.21 83
1047.28 82
1047.35 81
1047.43 81
1047.50 80
1047.58 80
1047.65 79
1047.72 78
1047.80 76
1047.87 75
1047.95 73
1048.02 71
1048.09 70
1048.17 69
1048.24 68
1048.32 67
1048.39 66
1048.47 66
1048.54 65
1048.61 64
1048.69 62
1048.76 61
1048.84 60
1048.91 59
1048.98 59
1049.06 59
1049.13 59
1049.21 59
1049.28 60
1049.36 60
1049.43 59
1049.50 59
1049.58 58
1049.65 58
1049.73 58
1049.80 58
1049.87 60
1049.95 62
1050.02 64
1050.10 68
1050.17 71
1050.25 75
1050.32 79
1050.39 84
1050.47 88
1050.54 92
1050.62 95
1050.69 98
1050.76 101
1050.84 102
1050.91 102
1050.99 103
1051.06 103
1051.14 103
1051.21 104
1051.28 106
1051.36 107
1051.43 109
1051.51 110
1051.58 110
1051.66 110
1051.73 109
1051.80 108
1051.88 106
1051.95 105
1052.03 103
1052.10 102
1052.17 102
1052.25 102
1052.32 102
1052.40 103
1052.47 103
1052.55 103
1052.62 103
1052.69 103
1052.77 102
1052.84 101
1052.92 99
1052.99 98
1053.07 97
1053.14 96
1053.21 96
1053.29 96
1053.36 96
1053.44 96
1053.51 96
1053.59 95
1053.66 94
1053.73 92
1053.81 90
1053.88 89
1053.96 87
1054.03 86
1054.11 85
1054.18 83
1054.26 81
1054.33 79
1054.40 76
1054.48 74
1054.55 71
1054.63 69
1054.70 67
1054.78 65
1054.85 64
1054.92 62
1055.00 60
1055.07 57
1055.15 55
1055.22 53
1055.30 51
1055.37 49
1055.44 47
1055.52 46
1055.59 45
1055.67 43
1055.74 42
1055.82 41
1055.89 40
1055.97 40
1056.04 39
1056.11 39
1056.19 38
1056.26 38
1056.34 38
1056.41 38
1056.49 38
1056.56 37
1056.63 36
1056.71 36
1056.78 35
1056.86 33
1056.93 32
1057.01 31
1057.08 30
1057.16 29
1057.23 28
1057.30 27
1057.38 26
1057.45 24
1057.53 22
1057.60 20
1057.68 19
1057.75 18
1057.83 17
1057.90 17
1057.97 17
1058.05 18
1058.12 18
1058.20 18
1058.27 17
1058.35 17
1058.42 16
1058.50 15
1058.57 14
1058.65 13
1058.72 13
1058.79 12
1058.87 11
1058.94 11
1059.02 10
1059.09 10
1059.17 10
1059.24 11
1059.32 12
1059.39 14
1059.46 15
1059.54 16
1059.61 16
1059.69 16
1059.76 15
1059.84 14
1059.91 13
1059.99 12
1060.06 11
1060.14 10
1060.21 9
1060.28 7
1060.36 6
1060.43 5
1060.51 4
1060.58 4
1060.66 4
1060.73 4
1060.81 4
1060.88 5
1060.96 6
1061.03 6
1061.10 7
1061.18 8
1061.25 9
1061.33 10
1061.40 11
1061.48 11
1061.55 11
1061.63 11
1061.70 10
1061.78 8
1061.85 7
1061.92 6
1062.00 5
1062.07 4
1062.15 3
1062.22 2
1062.30 1
1062.37 0
1062.45 0
1062.52 0
1062.60 0
1062.67 0
1062.75 0
1062.82 0
1062.89 0
1062.97 0
1063.04 2
1063.12 2
1063.19 3
1063.27 3
1063.34 3
1063.42 2
1063.49 1
1063.57 0
1063.64 0
1063.72 0
1063.79 0
1063.87 0
1063.94 0
1064.01 0
1064.09 1
1064.16 2
1064.24 4
1064.31 5
1064.39 6
1064.46 6
1064.54 7
1064.61 7
1064.69 7
1064.76 7
1064.84 7
1064.91 8
1064.99 8
1065.06 8
1065.14 8
1065.21 8
1065.28 8
1065.36 8
1065.43 8
1065.51 8
1065.58 9
1065.66 10
1065.73 11
1065.81 13
1065.88 16
1065.96 20
1066.03 24
1066.11 29
1066.18 34
1066.26 39
1066.33 44
1066.41 48
1066.48 53
1066.56 57
1066.63 60
1066.70 63
1066.78 66
1066.85 68
1066.93 70
1067.00 72
1067.08 73
1067.15 74
1067.23 75
1067.30 75
1067.38 76
1067.45 77
1067.53 77
1067.60 77
1067.68 77
1067.75 76
1067.83 74
1067.90 73
1067.98 71
1068.05 70
1068.13 70
1068.20 69
1068.28 69
1068.35 69
1068.43 69
1068.50 69
1068.57 69
1068.65 69
1068.72 68
1068.80 68
1068.87 68
1068.95 67
1069.02 67
1069.10 67
1069.17 68
1069.25 68
1069.32 69
1069.40 69
1069.47 69
1069.55 69
1069.62 69
1069.70 68
1069.77 67
1069.85 65
1069.92 63
1070.00 60
1070.07 58
1070.15 55
1070.22 53
1070.30 51
1070.37 49
1070.45 48
1070.52 47
1070.60 46
1070.67 45
1070.75 44
1070.82 44
1070.90 44
1070.97 43
1071.05 42
1071.12 41
1071.20 39
1071.27 37
1071.35 34
1071.42 32
1071.50 29
1071.57 27
1071.65 25
1071.72 25
1071.79 25
1071.87 25
1071.94 25
1072.02 25
1072.09 25
1072.17 24
1072.24 22
1072.32 20
1072.39 19
1072.47 18
1072.54 18
1072.62 18
1072.69 19
1072.77 20
1072.84 21
1072.92 22
1072.99 23
1073.07 24
1073.14 25
1073.22 25
1073.29 26
1073.37 27
1073.44 28
1073.52 28
1073.59 28
1073.67 28
1073.74 28
1073.82 28
1073.89 27
1073.97 27
1074.04 26
1074.12 25
1074.19 23
1074.27 22
1074.34 21
1074.42 20
1074.49 20
1074.57 20
1074.64 20
1074.72 20
1074.79 20
1074.87 20
1074.95 20
1075.02 20
1075.10 20
1075.17 20
1075.25 19
1075.32 18
1075.40 17
1075.47 15
1075.55 13
1075.62 10
1075.70 8
1075.77 6
1075.85 5
1075.92 4
1076.00 3
1076.07 4
1076.15 5
1076.22 7
1076.30 9
1076.37 11
1076.45 14
1076.52 16
1076.60 18
1076.67 20
1076.75 20
1076.82 21
1076.90 20
1076.97 19
1077.05 17
1077.12 16
1077.20 14
1077.27 14
1077.35 13
1077.42 13
1077.50 12
1077.57 12
1077.65 11
1077.72 10
1077.80 9
1077.87 8
1077.95 8
1078.02 7
1078.10 7
1078.17 6
1078.25 6
1078.33 6
1078.40 6
1078.48 6
1078.55 7
1078.63 7
1078.70 8
1078.78 8
1078.85 8
1078.93 8
1079.00 8
1079.08 7
1079.15 6
1079.23 5
1079.30 4
1079.38 3
1079.45 2
1079.53 2
1079.60 2
1079.68 3
1079.75 4
1079.83 6
1079.90 7
1079.98 8
1080.05 8
1080.13 9
1080.21 9
1080.28 10
1080.36 11
1080.43 12
1080.51 13
1080.58 14
1080.66 14
1080.73 15
1080.81 14
1080.88 14
1080.96 13
1081.03 12
1081.11 11
1081.18 10
1081.26 9
1081.33 9
1081.41 9
1081.48 9
1081.56 9
1081.64 9
1081.71 10
1081.79 11
1081.86 13
1081.94 15
1082.01 16
1082.09 18
1082.16 20
1082.24 21
1082.31 22
1082.39 23
1082.46 24
1082.54 24
1082.61 25
1082.69 26
1082.77 26
1082.84 27
1082.92 27
1082.99 27
1083.07 26
1083.14 26
1083.22 25
1083.29 25
1083.37 24
1083.44 23
1083.52 22
1083.59 21
1083.67 19
1083.74 18
1083.82 16
1083.90 15
1083.97 14
1084.05 14
1084.12 13
1084.20 12
1084.27 12
1084.35 11
1084.42 11
1084.50 11
1084.57 12
1084.65 12
1084.72 12
1084.80 12
1084.88 11
1084.95 10
1085.03 9
1085.10 8
1085.18 8
1085.25 7
1085.33 7
1085.40 7
1085.48 7
1085.55 6
1085.63 5
1085.70 4
1085.78 3
1085.86 1
1085.93 1
1086.01 0
1086.08 0
1086.16 0
1086.23 1
1086.31 1
1086.38 2
1086.46 3
1086.53 3
1086.61 3
1086.69 4
1086.76 4
1086.84 3
1086.91 3
1086.99 2
1087.06 2
1087.14 1
1087.21 1
1087.29 1
1087.37 1
1087.44 1
1087.52 1
1087.59 1
1087.67 0
1087.74 0
1087.82 0
1087.89 0
1087.97 0
1088.04 0
1088.12 0
1088.20 1
1088.27 5
1088.35 9
1088.42 13
1088.50 17
1088.57 20
1088.65 22
1088.72 24
1088.80 24
1088.88 24
1088.95 24
1089.03 23
1089.10 22
1089.18 21
1089.25 19
1089.33 18
1089.40 17
1089.48 17
1089.56 17
1089.63 17
1089.71 18
1089.78 18
1089.86 18
1089.93 17
1090.01 17
1090.08 16
1090.16 15
1090.24 14
1090.31 14
1090.39 14
1090.46 14
1090.54 14
1090.61 14
1090.69 14
1090.76 14
1090.84 15
1090.92 15
1090.99 16
1091.07 15
1091.14 15
1091.22 14
1091.29 13
1091.37 12
1091.45 12
1091.52 12
1091.60 12
1091.67 13
1091.75 14
1091.82 15
1091.90 16
1091.97 16
1092.05 17
1092.13 17
1092.20 19
1092.28 21
1092.35 25
1092.43 29
1092.50 34
1092.58 40
1092.66 45
1092.73 49
1092.81 53
1092.88 55
1092.96 56
1093.03 57
1093.11 56
1093.19 55
1093.26 54
1093.34 52
1093.41 51
1093.49 50
1093.56 49
1093.64 48
1093.72 46
1093.79 45
1093.87 43
1093.94 41
1094.02 40
1094.09 38
1094.17 37
1094.25 35
1094.32 33
1094.40 30
1094.47 28
1094.55 26
1094.62 23
1094.70 21
1094.78 19
1094.85 18
1094.93 17
1095.00 16
1095.08 16
1095.15 16
1095.23 17
1095.31 19
1095.38 21
1095.46 23
1095.53 25
1095.61 27
1095.68 28
1095.76 28
1095.84 28
1095.91 27
1095.99 27
1096.06 27
1096.14 27
1096.22 29
1096.29 31
1096.37 34
1096.44 37
1096.52 41
1096.59 44
1096.67 48
1096.75 51
1096.82 53
1096.90 55
1096.97 56
1097.05 57
1097.13 58
1097.20 59
1097.28 59
1097.35 60
1097.43 60
1097.50 60
1097.58 60
1097.66 60
1097.73 60
1097.81 61
1097.88 61
1097.96 60
1098.04 60
1098.11 60
1098.19 60
1098.26 60
1098.34 61
1098.41 62
1098.49 63
1098.57 64
1098.64 66
1098.72 66
1098.79 66
1098.87 65
1098.95 63
1099.02 60
1099.10 58
1099.17 56
1099.25 54
1099.33 53
1099.40 52
1099.48 52
1099.55 51
1099.63 50
1099.70 48
1099.78 45
1099.86 43
1099.93 40
1100.01 38
1100.08 37
1100.16 37
1100.24 37
1100.31 36
1100.39 35
1100.46 32
1100.54 29
1100.62 24
1100.69 20
1100.77 16
1100.84 13
1100.92 11
1101.00 9
1101.07 9
1101.15 8
1101.22 8
1101.30 7
1101.38 6
1101.45 4
1101.53 3
1101.60 2
1101.68 1
1101.76 2
1101.83 3
1101.91 5
1101.98 6
1102.06 8
1102.14 9
1102.21 9
1102.29 8
1102.36 7
1102.44 6
1102.52 5
1102.59 5
1102.67 5
1102.74 5
1102.82 5
1102.90 4
1102.97 3
1103.05 2
1103.12 2
1103.20 1
1103.28 0
1103.35 0
1103.43 0
1103.50 1
1103.58 0
1103.66 0
1103.73 0
1103.81 0
1103.88 0
1103.96 0
1104.04 0
1104.11 0
1104.19 0
1104.26 0
1104.34 1
1104.42 2
1104.49 4
1104.57 6
1104.64 8
1104.72 11
1104.80 14
1104.87 16
1104.95 19
1105.03 21
1105.10 23
1105.18 26
1105.25 28
1105.33 30
1105.41 33
1105.48 35
1105.56 37
1105.63 38
1105.71 39
1105.79 39
1105.86 37
1105.94 35
1106.02 33
1106.09 30
1106.17 28
1106.24 27
1106.32 27
1106.40 28
1106.47 31
1106.55 34
1106.62 37
1106.70 41
1106.78 44
1106.85 46
1106.93 48
1107.00 49
1107.08 49
1107.16 49
1107.23 48
1107.31 47
1107.39 46
1107.46 45
1107.54 44
1107.61 43
1107.69 42
1107.77 41
1107.84 41
1107.92 42
1108.00 44
1108.07 46
1108.15 50
1108.22 53
1108.30 56
1108.38 58
1108.45 58
1108.53 57
1108.61 57
1108.68 56
1108.76 57
1108.83 59
1108.91 62
1108.99 66
1109.06 69
1109.14 71
1109.22 71
1109.29 70
1109.37 68
1109.44 65
1109.52 63
1109.60 60
1109.67 59
1109.75 58
1109.83 58
1109.90 57
1109.98 57
1110.05 57
1110.13 57
1110.21 57
1110.28 56
1110.36 57
1110.44 58
1110.51 59
1110.59 61
1110.66 64
1110.74 66
1110.82 67
1110.89 68
1110.97 68
1111.05 67
1111.12 66
1111.20 65
1111.27 64
1111.35 63
1111.43 63
1111.50 62
1111.58 61
1111.66 59
1111.73 56
1111.81 52
1111.89 48
1111.96 43
1112.04 39
1112.11 34
1112.19 31
1112.27 27
1112.34 24
1112.42 22
1112.50 20
1112.57 19
1112.65 19
1112.73 20
1112.80 21
1112.88 21
1112.95 22
1113.03 23
1113.11 24
1113.18 26
1113.26 28
1113.34 30
1113.41 33
1113.49 34
1113.57 35
1113.64 35
1113.72 34
1113.79 33
1113.87 32
1113.95 32
1114.02 33
1114.10 34
1114.18 36
1114.25 38
1114.33 40
1114.41 41
1114.48 42
1114.56 42
1114.64 41
1114.71 41
1114.79 39
1114.86 38
1114.94 37
1115.02 37
1115.09 37
1115.17 38
1115.25 40
1115.32 41
1115.40 42
1115.48 43
1115.55 42
1115.63 41
1115.71 39
1115.78 38
1115.86 36
1115.93 34
1116.01 32
1116.09 30
1116.16 28
1116.24 25
1116.32 23
1116.39 21
1116.47 20
1116.55 19
1116.62 19
1116.70 19
1116.78 20
1116.85 22
1116.93 23
1117.01 25
1117.08 26
1117.16 27
1117.24 28
1117.31 29
1117.39 29
1117.46 29
1117.54 29
1117.62 28
1117.69 29
1117.77 30
1117.85 32
1117.92 35
1118.00 38
1118.08 40
1118.15 42
1118.23 44
1118.31 44
1118.38 44
1118.46 44
1118.54 44
1118.61 44
1118.69 45
1118.77 47
1118.84 48
1118.92 48
1119.00 48
1119.07 46
1119.15 43
1119.23 38
1119.30 34
1119.38 29
1119.46 26
1119.53 23
1119.61 22
1119.69 22
1119.76 23
1119.84 26
1119.92 29
1119.99 33
1120.07 37
1120.14 41
1120.22 45
1120.30 49
1120.37 52
1120.45 55
1120.53 57
1120.60 59
1120.68 62
1120.76 65
1120.83 68
1120.91 72
1120.99 75
1121.06 77
1121.14 78
1121.22 76
1121.29 73
1121.37 68
1121.45 64
1121.52 59
1121.60 56
1121.68 55
1121.75 55
1121.83 56
1121.91 58
1121.98 60
1122.06 61
1122.14 61
1122.21 60
1122.29 59
1122.37 58
1122.44 56
1122.52 55
1122.60 54
1122.67 53
1122.75 52
1122.83 51
1122.91 51
1122.98 51
1123.06 52
1123.14 53
1123.21 54
1123.29 55
1123.37 56
1123.44 57
1123.52 58
1123.60 58
1123.67 58
1123.75 57
1123.83 56
1123.90 54
1123.98 52
1124.06 49
1124.13 45
1124.21 41
1124.29 36
1124.36 32
1124.44 28
1124.52 25
1124.59 22
1124.67 21
1124.75 21
1124.82 21
1124.90 22
1124.98 24
1125.05 26
1125.13 29
1125.21 32
1125.28 34
1125.36 36
1125.44 37
1125.51 36
1125.59 35
1125.67 33
1125.75 32
1125.82 32
1125.90 33
1125.98 35
1126.05 38
1126.13 41
1126.21 45
1126.28 48
1126.36 51
1126.44 53
1126.51 55
1126.59 57
1126.67 59
1126.74 62
1126.82 66
1126.90 71
1126.97 75
1127.05 80
1127.13 84
1127.21 87
1127.28 88
1127.36 87
1127.44 85
1127.51 81
1127.59 77
1127.67 72
1127.74 68
1127.82 65
1127.90 63
1127.97 63
1128.05 63
1128.13 65
1128.20 67
1128.28 69
1128.36 71
1128.44 72
1128.51 72
1128.59 72
1128.67 71
1128.74 69
1128.82 67
1128.90 65
1128.97 63
1129.05 60
1129.13 58
1129.20 55
1129.28 53
1129.36 50
1129.44 48
1129.51 46
1129.59 45
1129.67 43
1129.74 43
1129.82 42
1129.90 41
1129.97 40
1130.05 38
1130.13 37
1130.20 36
1130.28 35
1130.36 34
1130.44 34
1130.51 34
1130.59 34
1130.67 34
1130.74 34
1130.82 35
1130.90 35
1130.97 35
1131.05 35
1131.13 35
1131.21 34
1131.28 32
1131.36 28
1131.44 25
1131.51 21
1131.59 19
1131.67 17
1131.74 18
1131.82 19
1131.90 20
1131.98 21
1132.05 20
1132.13 18
1132.21 14
1132.28 10
1132.36 6
1132.44 2
1132.51 0
1132.59 0
1132.67 0
1132.75 0
1132.82 0
1132.90 0
1132.98 0
1133.05 0
1133.13 1
1133.21 2
1133.29 3
1133.36 4
1133.44 5
1133.52 6
1133.59 5
1133.67 5
1133.75 4
1133.83 3
1133.90 3
1133.98 4
1134.06 5
1134.13 7
1134.21 10
1134.29 14
1134.36 18
1134.44 23
1134.52 29
1134.60 35
1134.67 43
1134.75 50
1134.83 56
1134.90 62
1134.98 67
1135.06 70
1135.14 72
1135.21 74
1135.29 76
1135.37 77
1135.44 79
1135.52 80
1135.60 80
1135.68 80
1135.75 79
1135.83 78
1135.91 78
1135.98 78
1136.06 79
1136.14 81
1136.22 86
1136.29 92
1136.37 98
1136.45 106
1136.52 113
1136.60 120
1136.68 127
1136.76 132
1136.83 136
1136.91 138
1136.99 140
1137.07 140
1137.14 140
1137.22 139
1137.30 138
1137.37 137
1137.45 136
1137.53 136
1137.61 136
1137.68 136
1137.76 136
1137.84 137
1137.91 137
1137.99 137
1138.07 136
1138.15 136
1138.22 135
1138.30 135
1138.38 134
1138.46 134
1138.53 133
1138.61 132
1138.69 130
1138.76 128
1138.84 124
1138.92 121
1139.00 116
1139.07 112
1139.15 108
1139.23 105
1139.30 102
1139.38 99
1139.46 96
1139.54 93
1139.61 88
1139.69 82
1139.77 76
1139.85 69
1139.92 62
1140.00 55
1140.08 49
1140.16 44
1140.23 41
1140.31 38
1140.39 36
1140.46 35
1140.54 34
1140.62 35
1140.70 36
1140.77 38
1140.85 41
1140.93 44
1141.01 47
1141.08 51
1141.16 55
1141.24 59
1141.32 63
1141.39 66
1141.47 68
1141.55 69
1141.62 69
1141.70 69
1141.78 68
1141.86 69
1141.93 72
1142.01 76
1142.09 82
1142.17 89
1142.24 95
1142.32 101
1142.40 106
1142.48 109
1142.55 111
1142.63 112
1142.71 114
1142.78 116
1142.86 119
1142.94 123
1143.02 127
1143.09 132
1143.17 137
1143.25 141
1143.33 144
1143.40 147
1143.48 147
1143.56 147
1143.64 146
1143.71 144
1143.79 142
1143.87 141
1143.95 139
1144.02 138
1144.10 137
1144.18 135
1144.26 131
1144.33 127
1144.41 121
1144.49 113
1144.57 106
1144.64 98
1144.72 92
1144.80 86
1144.88 82
1144.95 78
1145.03 75
1145.11 71
1145.19 67
1145.26 63
1145.34 59
1145.42 56
1145.50 53
1145.57 52
1145.65 51
1145.73 50
1145.81 49
1145.88 48
1145.96 46
1146.04 42
1146.12 39
1146.19 35
1146.27 31
1146.35 27
1146.43 24
1146.50 21
1146.58 20
1146.66 20
1146.74 21
1146.81 23
1146.89 27
1146.97 31
1147.05 36
1147.12 40
1147.20 42
1147.28 43
1147.36 42
1147.43 41
1147.51 39
1147.59 36
1147.67 35
1147.74 34
1147.82 34
1147.90 36
1147.98 38
1148.05 40
1148.13 43
1148.21 44
1148.29 45
1148.36 45
1148.44 44
1148.52 43
1148.60 43
1148.67 44
1148.75 46
1148.83 48
1148.91 51
1148.98 53
1149.06 55
1149.14 56
1149.22 56
1149.30 55
1149.37 54
1149.45 51
1149.53 48
1149.61 43
1149.68 39
1149.76 34
1149.84 30
1149.92 27
1149.99 24
1150.07 23
1150.15 22
1150.23 24
1150.30 27
1150.38 31
1150.46 36
1150.54 42
1150.62 48
1150.69 53
1150.77 58
1150.85 61
1150.93 63
1151.00 65
1151.08 66
1151.16 67
1151.24 67
1151.31 66
1151.39 66
1151.47 64
1151.55 63
1151.62 62
1151.70 63
1151.78 64
1151.86 66
1151.94 70
1152.01 74
1152.09 78
1152.17 83
1152.25 88
1152.32 93
1152.40 99
1152.48 105
1152.56 112
1152.64 119
1152.71 127
1152.79 133
1152.87 139
1152.95 143
1153.02 146
1153.10 147
1153.18 148
1153.26 148
1153.33 148
1153.41 147
1153.49 145
1153.57 142
1153.65 138
1153.72 134
1153.80 129
1153.88 126
1153.96 125
1154.03 127
1154.11 130
1154.19 134
1154.27 139
1154.35 143
1154.42 146
1154.50 148
1154.58 149
1154.66 149
1154.73 149
1154.81 149
1154.89 148
1154.97 146
1155.05 144
1155.12 141
1155.20 137
1155.28 134
1155.36 129
1155.43 125
1155.51 121
1155.59 117
1155.67 113
1155.75 109
1155.82 106
1155.90 102
1155.98 98
1156.06 94
1156.14 89
1156.21 85
1156.29 82
1156.37 80
1156.45 79
1156.52 81
1156.60 85
1156.68 90
1156.76 95
1156.84 99
1156.91 101
1156.99 102
1157.07 100
1157.15 98
1157.23 95
1157.30 93
1157.38 92
1157.46 92
1157.54 93
1157.61 94
1157.69 96
1157.77 97
1157.85 98
1157.93 97
1158.00 97
1158.08 96
1158.16 96
1158.24 95
1158.32 96
1158.39 97
1158.47 99
1158.55 102
1158.63 104
1158.71 106
1158.78 107
1158.86 108
1158.94 108
1159.02 108
1159.10 109
1159.17 110
1159.25 111
1159.33 113
1159.41 115
1159.49 116
1159.56 117
1159.64 118
1159.72 118
1159.80 118
1159.87 118
1159.95 117
1160.03 117
1160.11 117
1160.19 117
1160.26 116
1160.34 116
1160.42 115
1160.50 113
1160.58 109
1160.65 103
1160.73 97
1160.81 89
1160.89 81
1160.97 73
1161.04 67
1161.12 61
1161.20 56
1161.28 52
1161.36 47
1161.43 43
1161.51 39
1161.59 35
1161.67 31
1161.75 28
1161.83 25
1161.90 23
1161.98 21
1162.06 19
1162.14 18
1162.22 17
1162.29 15
1162.37 14
1162.45 12
1162.53 10
1162.61 8
1162.68 7
1162.76 6
1162.84 7
1162.92 9
1163.00 11
1163.07 14
1163.15 17
1163.23 20
1163.31 22
1163.39 24
1163.46 26
1163.54 27
1163.62 26
1163.70 25
1163.78 23
1163.85 20
1163.93 17
1164.01 15
1164.09 13
1164.17 11
1164.25 10
1164.32 10
1164.40 10
1164.48 9
1164.56 9
1164.64 8
1164.71 8
1164.79 9
1164.87 11
1164.95 14
1165.03 19
1165.10 24
1165.18 30
1165.26 35
1165.34 39
1165.42 42
1165.50 44
1165.57 45
1165.65 45
1165.73 45
1165.81 44
1165.89 43
1165.96 41
1166.04 39
1166.12 35
1166.20 30
1166.28 25
1166.36 21
1166.43 17
1166.51 14
1166.59 13
1166.67 12
1166.75 13
1166.82 13
1166.90 14
1166.98 14
1167.06 13
1167.14 12
1167.22 11
1167.29 8
1167.37 5
1167.45 1
1167.53 0
1167.61 0
1167.69 0
1167.76 0
1167.84 0
1167.92 0
1168.00 0
1168.08 2
1168.15 5
1168.23 7
1168.31 7
1168.39 7
1168.47 8
1168.55 10
1168.62 13
1168.70 17
1168.78 22
1168.86 26
1168.94 29
1169.02 30
1169.09 29
1169.17 28
1169.25 27
1169.33 26
1169.41 28
1169.49 31
1169.56 36
1169.64 43
1169.72 51
1169.80 59
1169.88 69
1169.95 78
1170.03 87
1170.11 95
1170.19 103
1170.27 110
1170.35 118
1170.42 126
1170.50 135
1170.58 146
1170.66 157
1170.74 170
1170.82 183
1170.89 196
1170.97 209
1171.05 219
1171.13 229
1171.21 236
1171.29 241
1171.36 244
1171.44 246
1171.52 247
1171.60 247
1171.68 247
1171.76 245
1171.84 243
1171.91 240
1171.99 236
1172.07 230
1172.15 224
1172.23 217
1172.31 210
1172.38 203
1172.46 195
1172.54 188
1172.62 180
1172.70 173
1172.78 165
1172.85 158
1172.93 150
1173.01 143
1173.09 136
1173.17 128
1173.25 120
1173.32 113
1173.40 107
1173.48 102
1173.56 99
1173.64 97
1173.72 96
1173.80 94
1173.87 91
1173.95 87
1174.03 82
1174.11 77
1174.19 72
1174.27 67
1174.34 64
1174.42 60
1174.50 57
1174.58 53
1174.66 50
1174.74 47
1174.82 45
1174.89 44
1174.97 43
1175.05 43
1175.13 43
1175.21 42
1175.29 41
1175.36 39
1175.44 36
1175.52 32
1175.60 28
1175.68 25
1175.76 21
1175.84 18
1175.91 15
1175.99 13
1176.07 12
1176.15 13
1176.23 16
1176.31 19
1176.39 23
1176.46 27
1176.54 30
1176.62 32
1176.70 33
1176.78 33
1176.86 32
1176.93 30
1177.01 29
1177.09 28
1177.17 27
1177.25 26
1177.33 25
1177.41 25
1177.48 24
1177.56 23
1177.64 21
1177.72 20
1177.80 19
1177.88 18
1177.96 19
1178.03 20
1178.11 22
1178.19 25
1178.27 28
1178.35 29
1178.43 30
1178.51 30
1178.58 30
1178.66 30
1178.74 29
1178.82 29
1178.90 29
1178.98 29
1179.06 30
1179.14 30
1179.21 30
1179.29 30
1179.37 30
1179.45 29
1179.53 28
1179.61 27
1179.69 26
1179.76 26
1179.84 25
1179.92 26
1180.00 28
1180.08 31
1180.16 35
1180.24 39
1180.31 43
1180.39 47
1180.47 51
1180.55 54
1180.63 57
1180.71 59
1180.79 60
1180.87 61
1180.94 61
1181.02 60
1181.10 59
1181.18 58
1181.26 56
1181.34 54
1181.42 52
1181.49 50
1181.57 47
1181.65 45
1181.73 41
1181.81 38
1181.89 34
1181.97 31
1182.05 28
1182.12 25
1182.20 24
1182.28 24
1182.36 26
1182.44 30
1182.52 36
1182.60 42
1182.68 51
1182.75 59
1182.83 67
1182.91 74
1182.99 78
1183.07 81
1183.15 81
1183.23 79
1183.31 77
1183.38 75
1183.46 73
1183.54 73
1183.62 74
1183.70 77
1183.78 79
1183.86 82
1183.94 82
1184.01 82
1184.09 79
1184.17 75
1184.25 70
1184.33 66
1184.41 62
1184.49 60
1184.57 59
1184.64 60
1184.72 62
1184.80 65
1184.88 68
1184.96 71
1185.04 74
1185.12 78
1185.20 82
1185.28 86
1185.35 90
1185.43 94
1185.51 98
1185.59 102
1185.67 107
1185.75 111
1185.83 116
1185.91 123
1185.98 130
1186.06 140
1186.14 153
1186.22 168
1186.30 187
1186.38 210
1186.46 235
1186.54 264
1186.62 294
1186.69 326
1186.77 356
1186.85 384
1186.93 407
1187.01 425
1187.09 438
1187.17 444
1187.25 446
1187.33 446
1187.40 443
1187.48 440
1187.56 436
1187.64 432
1187.72 427
1187.80 422
1187.88 416
1187.96 410
1188.04 403
1188.11 396
1188.19 390
1188.27 382
1188.35 374
1188.43 366
1188.51 357
1188.59 349
1188.67 340
1188.75 333
1188.82 325
1188.90 317
1188.98 308
1189.06 296
1189.14 281
1189.22 264
1189.30 245
1189.38 226
1189.46 209
1189.54 193
1189.61 181
1189.69 173
1189.77 167
1189.85 163
1189.93 160
1190.01 158
1190.09 156
1190.17 155
1190.25 154
1190.33 154
1190.40 153
1190.48 153
1190.56 152
1190.64 150
1190.72 145
1190.80 139
1190.88 132
1190.96 123
1191.04 114
1191.12 107
1191.19 100
1191.27 97
1191.35 96
1191.43 97
1191.51 100
1191.59 105
1191.67 110
1191.75 115
1191.83 119
1191.91 122
1191.98 123
1192.06 124
1192.14 123
1192.22 120
1192.30 116
1192.38 110
1192.46 104
1192.54 97
1192.62 91
1192.70 85
1192.77 82
1192.85 80
1192.93 80
1193.01 82
1193.09 84
1193.17 85
1193.25 87
1193.33 87
1193.41 86
1193.49 84
1193.57 82
1193.64 80
1193.72 78
1193.80 78
1193.88 80
1193.96 84
1194.04 89
1194.12 95
1194.20 101
1194.28 105
1194.36 109
1194.44 111
1194.52 111
1194.59 110
1194.67 108
1194.75 105
1194.83 103
1194.91 102
1194.99 101
1195.07 102
1195.15 103
1195.23 104
1195.31 104
1195.39 104
1195.46 102
1195.54 99
1195.62 95
1195.70 90
1195.78 86
1195.86 83
1195.94 79
1196.02 77
1196.10 75
1196.18 73
1196.26 73
1196.34 74
1196.41 77
1196.49 81
1196.57 85
1196.65 89
1196.73 93
1196.81 95
1196.89 97
1196.97 98
1197.05 98
1197.13 99
1197.21 100
1197.29 101
1197.37 102
1197.44 102
1197.52 101
1197.60 99
1197.68 97
1197.76 95
1197.84 93
1197.92 93
1198.00 93
1198.08 94
1198.16 96
1198.24 100
1198.32 104
1198.40 110
1198.47 118
1198.55 128
1198.63 139
1198.71 151
1198.79 161
1198.87 171
1198.95 178
1199.03 182
1199.11 184
1199.19 185
1199.27 185
1199.35 185
1199.43 186
1199.51 187
1199.58 188
1199.66 189
1199.74 188
1199.82 185
1199.90 181
1199.98 175
1200.06 168
1200.14 160
1200.22 154
1200.30 149
1200.38 145
1200.46 144
1200.54 145
1200.62 148
1200.70 152
1200.77 156
1200.85 161
1200.93 165
1201.01 167
1201.09 167
1201.17 164
1201.25 159
1201.33 152
1201.41 143
1201.49 135
1201.57 128
1201.65 122
1201.73 116
1201.81 111
1201.89 106
1201.96 99
1202.04 92
1202.12 85
1202.20 78
1202.28 74
1202.36 71
1202.44 72
1202.52 74
1202.60 78
1202.68 82
1202.76 85
1202.84 87
1202.92 89
1203.00 88
1203.08 87
1203.16 85
1203.24 82
1203.31 79
1203.39 76
1203.47 72
1203.55 69
1203.63 67
1203.71 64
1203.79 62
1203.87 58
1203.95 54
1204.03 47
1204.11 38
1204.19 29
1204.27 18
1204.35 9
1204.43 3
1204.51 1
1204.59 2
1204.67 8
1204.74 17
1204.82 27
1204.90 38
1204.98 46
1205.06 53
1205.14 56
1205.22 55
1205.30 52
1205.38 46
1205.46 39
1205.54 32
1205.62 25
1205.70 19
1205.78 14
1205.86 11
1205.94 10
1206.02 9
1206.10 10
1206.18 12
1206.25 14
1206.33 16
1206.41 18
1206.49 19
1206.57 20
1206.65 21
1206.73 21
1206.81 22
1206.89 23
1206.97 24
1207.05 25
1207.13 27
1207.21 28
1207.29 28
1207.37 28
1207.45 28
1207.53 26
1207.61 25
1207.69 24
1207.77 23
1207.85 24
1207.93 26
1208.00 28
1208.08 31
1208.16 34
1208.24 37
1208.32 39
1208.40 40
1208.48 41
1208.56 41
1208.64 40
1208.72 39
1208.80 38
1208.88 38
1208.96 39
1209.04 40
1209.12 42
1209.20 44
1209.28 46
1209.36 47
1209.44 48
1209.52 48
1209.60 49
1209.68 50
1209.76 51
1209.84 52
1209.92 52
1210.00 52
1210.07 51
1210.15 49
1210.23 45
1210.31 41
1210.39 37
1210.47 34
1210.55 31
1210.63 29
1210.71 28
1210.79 27
1210.87 26
1210.95 24
1211.03 21
1211.11 17
1211.19 12
1211.27 7
1211.35 1
1211.43 0
1211.51 0
1211.59 0
1211.67 0
1211.75 0
1211.83 0
1211.91 0
1211.99 1
1212.07 7
1212.15 11
1212.23 15
1212.31 17
1212.39 20
1212.47 23
1212.54 27
1212.62 33
1212.70 39
1212.78 46
1212.86 51
1212.94 56
1213.02 60
1213.10 65
1213.18 70
1213.26 77
1213.34 85
1213.42 94
1213.50 104
1213.58 114
1213.66 124
1213.74 132
1213.82 140
1213.90 147
1213.98 154
1214.06 162
1214.14 172
1214.22 185
1214.30 201
1214.38 222
1214.46 247
1214.54 276
1214.62 309
1214.70 342
1214.78 375
1214.86 405
1214.94 430
1215.02 451
1215.10 466
1215.18 477
1215.26 484
1215.34 488
1215.42 492
1215.50 495
1215.58 498
1215.66 502
1215.74 506
1215.82 509
1215.90 512
1215.98 514
1216.06 515
1216.14 515
1216.21 513
1216.29 508
1216.37 500
1216.45 489
1216.53 475
1216.61 459
1216.69 443
1216.77 429
1216.85 416
1216.93 405
1217.01 397
1217.09 390
1217.17 383
1217.25 376
1217.33 367
1217.41 358
1217.49 348
1217.57 337
1217.65 326
1217.73 315
1217.81 304
1217.89 292
1217.97 281
1218.05 269
1218.13 258
1218.21 248
1218.29 240
1218.37 232
1218.45 224
1218.53 215
1218.61 206
1218.69 195
1218.77 185
1218.85 176
1218.93 169
1219.01 165
1219.09 165
1219.17 167
1219.25 170
1219.33 172
1219.41 173
1219.49 172
1219.57 167
1219.65 160
1219.73 152
1219.81 144
1219.89 135
1219.97 128
1220.05 122
1220.13 117
1220.21 114
1220.29 112
1220.37 111
1220.45 111
1220.53 110
1220.61 110
1220.69 109
1220.77 108
1220.85 108
1220.93 107
1221.01 107
1221.09 108
1221.17 110
1221.25 112
1221.33 114
1221.41 116
1221.49 117
1221.57 117
1221.65 117
1221.73 117
1221.81 117
1221.89 116
1221.97 115
1222.05 114
1222.13 112
1222.21 108
1222.29 105
1222.37 101
1222.45 97
1222.53 94
1222.61 93
1222.69 93
1222.77 94
1222.85 97
1222.93 100
1223.01 103
1223.09 104
1223.17 103
1223.25 100
1223.33 95
1223.41 89
1223.49 84
1223.57 81
1223.65 81
1223.73 83
1223.81 86
1223.89 90
1223.97 93
1224.05 93
1224.13 91
1224.21 86
1224.29 78
1224.37 71
1224.45 63
1224.53 55
1224.61 49
1224.69 44
1224.77 41
1224.85 39
1224.93 38
1225.01 38
1225.09 39
1225.17 41
1225.25 44
1225.33 46
1225.41 48
1225.49 50
1225.57 51
1225.65 51
1225.74 51
1225.82 51
1225.90 52
1225.98 53
1226.06 55
1226.14 57
1226.22 60
1226.30 62
1226.38 64
1226.46 64
1226.54 63
1226.62 61
1226.70 57
1226.78 53
1226.86 49
1226.94 44
1227.02 39
1227.10 33
1227.18 28
1227.26 23
1227.34 17
1227.42 12
1227.50 8
1227.58 3
1227.66 0
1227.74 0
1227.82 0
1227.90 0
1227.98 0
1228.06 0
1228.14 0
1228.22 0
1228.30 1
1228.38 11
1228.46 23
1228.54 37
1228.62 51
1228.70 65
1228.78 78
1228.86 88
1228.94 96
1229.02 103
1229.10 107
1229.18 112
1229.26 115
1229.34 119
1229.43 124
1229.51 129
1229.59 134
1229.67 139
1229.75 144
1229.83 149
1229.91 154
1229.99 158
1230.07 162
1230.15 166
1230.23 171
1230.31 177
1230.39 186
1230.47 196
1230.55 209
1230.63 222
1230.71 236
1230.79 251
1230.87 264
1230.95 278
1231.03 291
1231.11 304
1231.19 315
1231.27 325
1231.35 332
1231.43 334
1231.51 333
1231.59 329
1231.67 324
1231.75 318
1231.83 315
1231.91 315
1232.00 317
1232.08 322
1232.16 329
1232.24 336
1232.32 343
1232.40 350
1232.48 356
1232.56 361
1232.64 365
1232.72 368
1232.80 370
1232.88 369
1232.96 365
1233.04 359
1233.12 350
1233.20 338
1233.28 324
1233.36 309
1233.44 293
1233.52 277
1233.60 263
1233.68 250
1233.76 240
1233.84 233
1233.92 229
1234.01 227
1234.09 227
1234.17 228
1234.25 229
1234.33 229
1234.41 228
1234.49 225
1234.57 222
1234.65 217
1234.73 212
1234.81 208
1234.89 203
1234.97 200
1235.05 196
1235.13 193
1235.21 191
1235.29 190
1235.37 190
1235.45 190
1235.53 191
1235.61 191
1235.69 191
1235.78 189
1235.86 186
1235.94 184
1236.02 182
1236.10 183
1236.18 187
1236.26 195
1236.34 206
1236.42 222
1236.50 239
1236.58 259
1236.66 279
1236.74 298
1236.82 315
1236.90 330
1236.98 342
1237.06 351
1237.14 359
1237.22 365
1237.30 371
1237.39 377
1237.47 383
1237.55 389
1237.63 395
1237.71 401
1237.79 406
1237.87 410
1237.95 415
1238.03 420
1238.11 425
1238.19 429
1238.27 433
1238.35 436
1238.43 438
1238.51 438
1238.59 438
1238.67 437
1238.76 437
1238.84 437
1238.92 438
1239.00 439
1239.08 439
1239.16 437
1239.24 432
1239.32 422
1239.40 409
1239.48 393
1239.56 375
1239.64 358
1239.72 343
1239.80 331
1239.88 322
1239.96 316
1240.04 312
1240.13 307
1240.21 302
1240.29 293
1240.37 282
1240.45 269
1240.53 254
1240.61 238
1240.69 225
1240.77 215
1240.85 208
1240.93 205
1241.01 205
1241.09 206
1241.17 206
1241.25 205
1241.34 201
1241.42 194
1241.50 185
1241.58 175
1241.66 166
1241.74 157
1241.82 150
1241.90 144
1241.98 140
1242.06 136
1242.14 133
1242.22 129
1242.30 126
1242.38 122
1242.46 119
1242.55 117
1242.63 116
1242.71 117
1242.79 120
1242.87 125
1242.95 130
1243.03 135
1243.11 136
1243.19 134
1243.27 129
1243.35 119
1243.43 108
1243.51 97
1243.59 87
1243.68 80
1243.76 76
1243.84 72
1243.92 70
1244.00 66
1244.08 62
1244.16 56
1244.24 49
1244.32 43
1244.40 39
1244.48 36
1244.56 34
1244.64 33
1244.73 33
1244.81 32
1244.89 30
1244.97 28
1245.05 26
1245.13 25
1245.21 25
1245.29 26
1245.37 29
1245.45 32
1245.53 35
1245.61 38
1245.69 40
1245.78 41
1245.86 42
1245.94 40
1246.02 38
1246.10 33
1246.18 28
1246.26 22
1246.34 18
1246.42 15
1246.50 14
1246.58 17
1246.66 21
1246.75 25
1246.83 30
1246.91 33
1246.99 33
1247.07 31
1247.15 27
1247.23 21
1247.31 14
1247.39 8
1247.47 2
1247.55 0
1247.63 0
1247.72 0
1247.80 0
1247.88 0
1247.96 0
1248.04 0
1248.12 0
1248.20 2
1248.28 9
1248.36 17
1248.44 24
1248.52 31
1248.61 38
1248.69 42
1248.77 45
1248.85 46
1248.93 44
1249.01 40
1249.09 34
1249.17 26
1249.25 19
1249.33 11
1249.41 4
1249.50 0
1249.58 0
1249.66 0
1249.74 0
1249.82 0
1249.90 0
1249.98 0
1250.06 0
1250.14 2
1250.22 4
1250.31 5
1250.39 5
1250.47 5
1250.55 4
1250.63 2
1250.71 1
1250.79 0
1250.87 0
1250.95 2
1251.03 5
1251.11 10
1251.20 15
1251.28 22
1251.36 29
1251.44 37
1251.52 46
1251.60 55
1251.68 65
1251.76 75
1251.84 86
1251.92 98
1252.01 110
1252.09 122
1252.17 136
1252.25 152
1252.33 170
1252.41 191
1252.49 215
1252.57 239
1252.65 265
1252.74 290
1252.82 313
1252.90 335
1252.98 355
1253.06 375
1253.14 394
1253.22 414
1253.30 434
1253.38 455
1253.46 477
1253.55 499
1253.63 521
1253.71 543
1253.79 563
1253.87 580
1253.95 594
1254.03 604
1254.11 610
1254.19 613
1254.28 614
1254.36 615
1254.44 617
1254.52 621
1254.60 625
1254.68 629
1254.76 632
1254.84 632
1254.92 628
1255.01 622
1255.09 613
1255.17 602
1255.25 590
1255.33 578
1255.41 566
1255.49 554
1255.57 544
1255.65 536
1255.74 530
1255.82 525
1255.90 522
1255.98 520
1256.06 517
1256.14 512
1256.22 505
1256.30 496
1256.38 484
1256.47 469
1256.55 454
1256.63 438
1256.71 421
1256.79 405
1256.87 388
1256.95 371
1257.03 354
1257.11 337
1257.20 320
1257.28 303
1257.36 289
1257.44 278
1257.52 271
1257.60 269
1257.68 271
1257.76 276
1257.85 282
1257.93 289
1258.01 295
1258.09 299
1258.17 302
1258.25 304
1258.33 305
1258.41 307
1258.50 309
1258.58 310
1258.66 311
1258.74 311
1258.82 311
1258.90 311
1258.98 311
1259.06 313
1259.15 317
1259.23 324
1259.31 332
1259.39 341
1259.47 350
1259.55 359
1259.63 367
1259.71 372
1259.80 376
1259.88 377
1259.96 376
1260.04 371
1260.12 363
1260.20 351
1260.28 337
1260.36 320
1260.45 302
1260.53 283
1260.61 266
1260.69 250
1260.77 236
1260.85 224
1260.93 214
1261.01 205
1261.10 196
1261.18 186
1261.26 176
1261.34 165
1261.42 153
1261.50 142
1261.58 132
1261.67 122
1261.75 113
1261.83 104
1261.91 95
1261.99 86
1262.07 78
1262.15 72
1262.23 68
1262.32 66
1262.40 66
1262.48 70
1262.56 75
1262.64 81
1262.72 87
1262.80 92
1262.89 95
1262.97 95
1263.05 92
1263.13 85
1263.21 77
1263.29 67
1263.37 57
1263.45 47
1263.54 38
1263.62 29
1263.70 21
1263.78 14
1263.86 7
1263.94 2
1264.02 0
1264.11 0
1264.19 0
1264.27 0
1264.35 0
1264.43 0
1264.51 0
1264.59 0
1264.68 0
1264.76 0
1264.84 2
1264.92 5
1265.00 7
1265.08 10
1265.16 12
1265.25 14
1265.33 15
1265.41 15
1265.49 14
1265.57 11
1265.65 7
1265.73 2
1265.82 0
1265.90 0
1265.98 0
1266.06 0
1266.14 0
1266.22 0
1266.30 5
1266.39 14
1266.47 23
1266.55 32
1266.63 41
1266.71 47
1266.79 52
1266.88 54
1266.96 54
1267.04 53
1267.12 53
1267.20 55
1267.28 60
1267.36 69
1267.45 82
1267.53 97
1267.61 114
1267.69 130
1267.77 145
1267.85 157
1267.93 167
1268.02 175
1268.10 184
1268.18 194
1268.26 207
1268.34 225
1268.42 247
1268.51 274
1268.59 305
1268.67 337
1268.75 370
1268.83 400
1268.91 428
1269.00 452
1269.08 472
1269.16 489
1269.24 502
1269.32 515
1269.40 526
1269.48 537
1269.57 549
1269.65 560
1269.73 571
1269.81 581
1269.89 589
1269.97 595
1270.06 599
1270.14 600
1270.22 598
1270.30 593
1270.38 584
1270.46 571
1270.55 556
1270.63 540
1270.71 525
1270.79 513
1270.87 505
1270.95 501
1271.03 501
1271.12 504
1271.20 507
1271.28 508
1271.36 506
1271.44 500
1271.52 490
1271.61 477
1271.69 462
1271.77 446
1271.85 431
1271.93 417
1272.01 406
1272.10 397
1272.18 389
1272.26 384
1272.34 381
1272.42 378
1272.50 378
1272.59 378
1272.67 379
1272.75 380
1272.83 381
1272.91 381
1272.99 379
1273.08 376
1273.16 371
1273.24 365
1273.32 358
1273.40 352
1273.48 346
1273.57 342
1273.65 337
1273.73 332
1273.81 324
1273.89 313
1273.98 299
1274.06 281
1274.14 261
1274.22 242
1274.30 228
1274.38 221
1274.47 224
1274.55 237
1274.63 261
1274.71 293
1274.79 330
1274.87 368
1274.96 402
1275.04 429
1275.12 447
1275.20 456
1275.28 456
1275.36 450
1275.45 441
1275.53 432
1275.61 424
1275.69 420
1275.77 419
1275.86 422
1275.94 426
1276.02 431
1276.10 436
1276.18 439
1276.26 442
1276.35 444
1276.43 446
1276.51 447
1276.59 450
1276.67 452
1276.76 454
1276.84 456
1276.92 456
1277.00 455
1277.08 452
1277.16 448
1277.25 441
1277.33 433
1277.41 424
1277.49 413
1277.57 401
1277.66 389
1277.74 376
1277.82 364
1277.90 352
1277.98 340
1278.06 329
1278.15 318
1278.23 307
1278.31 296
1278.39 287
1278.47 279
1278.56 272
1278.64 268
1278.72 265
1278.80 262
1278.88 260
1278.97 256
1279.05 252
1279.13 246
1279.21 237
1279.29 227
1279.37 214
1279.46 200
1279.54 184
1279.62 167
1279.70 150
1279.78 134
1279.87 121
1279.95 111
1280.03 104
1280.11 101
1280.19 99
1280.28 97
1280.36 95
1280.44 91
1280.52 86
1280.60 79
1280.69 72
1280.77 67
1280.85 63
1280.93 61
1281.01 62
1281.09 65
1281.18 69
1281.26 73
1281.34 76
1281.42 78
1281.50 77
1281.59 74
1281.67 68
1281.75 60
1281.83 49
1281.91 37
1282.00 25
1282.08 14
1282.16 4
1282.24 0
1282.32 0
1282.41 0
1282.49 0
1282.57 0
1282.65 0
1282.73 1
1282.82 5
1282.90 9
1282.98 11
1283.06 12
1283.14 11
1283.23 7
1283.31 2
1283.39 0
1283.47 0
1283.55 0
1283.64 0
1283.72 0
1283.80 0
1283.88 4
1283.96 13
1284.05 22
1284.13 29
1284.21 33
1284.29 35
1284.38 35
1284.46 34
1284.54 31
1284.62 28
1284.70 25
1284.79 22
1284.87 20
1284.95 19
1285.03 21
1285.11 25
1285.20 32
1285.28 40
1285.36 49
1285.44 56
1285.52 61
1285.61 63
1285.69 61
1285.77 58
1285.85 53
1285.93 49
1286.02 45
1286.10 44
1286.18 43
1286.26 43
1286.35 42
1286.43 41
1286.51 38
1286.59 35
1286.67 33
1286.76 32
1286.84 34
1286.92 38
1287.00 43
1287.08 50
1287.17 57
1287.25 63
1287.33 66
1287.41 66
1287.50 63
1287.58 59
1287.66 52
1287.74 46
1287.82 41
1287.91 38
1287.99 38
1288.07 40
1288.15 45
1288.23 51
1288.32 58
1288.40 64
1288.48 68
1288.56 70
1288.65 69
1288.73 65
1288.81 59
1288.89 52
1288.97 48
1289.06 47
1289.14 51
1289.22 60
1289.30 72
1289.39 85
1289.47 99
1289.55 111
1289.63 120
1289.71 125
1289.80 129
1289.88 130
1289.96 131
1290.04 134
1290.13 138
1290.21 145
1290.29 156
1290.37 171
1290.45 190
1290.54 212
1290.62 235
1290.70 258
1290.78 280
1290.87 300
1290.95 317
1291.03 333
1291.11 347
1291.19 361
1291.28 375
1291.36 389
1291.44 404
1291.52 419
1291.61 433
1291.69 446
1291.77 457
1291.85 465
1291.94 469
1292.02 471
1292.10 469
1292.18 466
1292.26 463
1292.35 460
1292.43 459
1292.51 457
1292.59 455
1292.68 451
1292.76 443
1292.84 431
1292.92 414
1293.01 395
1293.09 374
1293.17 355
1293.25 338
1293.33 325
1293.42 315
1293.50 308
1293.58 303
1293.66 299
1293.75 294
1293.83 289
1293.91 283
1293.99 277
1294.08 271
1294.16 266
1294.24 261
1294.32 256
1294.41 251
1294.49 243
1294.57 233
1294.65 221
1294.73 206
1294.82 190
1294.90 174
1294.98 161
1295.06 152
1295.15 147
1295.23 145
1295.31 147
1295.39 150
1295.48 153
1295.56 156
1295.64 158
1295.72 160
1295.81 161
1295.89 164
1295.97 166
1296.05 170
1296.14 174
1296.22 177
1296.30 180
1296.38 181
1296.47 181
1296.55 179
1296.63 175
1296.71 169
1296.80 161
1296.88 151
1296.96 139
1297.04 127
1297.13 115
1297.21 106
1297.29 100
1297.37 96
1297.46 95
1297.54 95
1297.62 94
1297.70 92
1297.79 87
1297.87 80
1297.95 74
1298.03 72
1298.12 74
1298.20 82
1298.28 95
1298.36 110
1298.45 124
1298.53 134
1298.61 139
1298.69 137
1298.78 130
1298.86 120
1298.94 111
1299.02 102
1299.11 96
1299.19 93
1299.27 91
1299.35 90
1299.44 90
1299.52 90
1299.60 91
1299.68 93
1299.77 96
1299.85 101
1299.93 107
1300.01 114
1300.10 120
1300.18 124
1300.26 127
1300.34 127
1300.43 125
1300.51 120
1300.59 114
1300.67 106
1300.76 96
1300.84 85
1300.92 73
1301.00 62
1301.09 52
1301.17 43
1301.25 36
1301.33 31
1301.42 28
1301.50 28
1301.58 29
1301.66 32
1301.75 36
1301.83 41
1301.91 47
1302.00 53
1302.08 59
1302.16 65
1302.24 70
1302.33 75
1302.41 80
1302.49 83
1302.57 86
1302.66 87
1302.74 87
1302.82 85
1302.90 82
1302.99 79
1303.07 78
1303.15 77
1303.23 79
1303.32 80
1303.40 82
1303.48 83
1303.57 81
1303.65 78
1303.73 74
1303.81 69
1303.90 65
1303.98 62
1304.06 59
1304.14 56
1304.23 52
1304.31 47
1304.39 38
1304.47 27
1304.56 15
1304.64 2
1304.72 0
1304.81 0
1304.89 0
1304.97 0
1305.05 0
1305.14 0
1305.22 0
1305.30 0
1305.38 9
1305.47 17
1305.55 24
1305.63 29
1305.72 33
1305.80 37
1305.88 42
1305.96 48
1306.05 56
1306.13 67
1306.21 79
1306.29 92
1306.38 102
1306.46 109
1306.54 112
1306.63 110
1306.71 106
1306.79 100
1306.87 95
1306.96 92
1307.04 93
1307.12 98
1307.21 105
1307.29 113
1307.37 122
1307.45 129
1307.54 136
1307.62 141
1307.70 146
1307.78 151
1307.87 157
1307.95 163
1308.03 170
1308.12 177
1308.20 184
1308.28 191
1308.36 197
1308.45 202
1308.53 204
1308.61 204
1308.70 202
1308.78 196
1308.86 189
1308.94 179
1309.03 169
1309.11 158
1309.19 147
1309.28 136
1309.36 125
1309.44 113
1309.52 101
1309.61 90
1309.69 83
1309.77 78
1309.86 79
1309.94 83
1310.02 91
1310.10 100
1310.19 109
1310.27 117
1310.35 124
1310.44 129
1310.52 132
1310.60 135
1310.68 138
1310.77 139
1310.85 139
1310.93 138
1311.02 134
1311.10 130
1311.18 125
1311.26 120
1311.35 115
1311.43 110
1311.51 103
1311.60 95
1311.68 84
1311.76 71
1311.85 55
1311.93 38
1312.01 20
1312.09 4
1312.18 0
1312.26 0
1312.34 0
1312.43 0
1312.51 0
1312.59 0
1312.67 0
1312.76 3
1312.84 17
1312.92 32
1313.01 48
1313.09 62
1313.17 74
1313.26 85
1313.34 93
1313.42 98
1313.50 101
1313.59 103
1313.67 103
1313.75 103
1313.84 103
1313.92 104
1314.00 107
1314.09 109
1314.17 111
1314.25 112
1314.33 110
1314.42 107
1314.50 102
1314.58 98
1314.67 96
1314.75 96
1314.83 101
1314.92 108
1315.00 117
1315.08 125
1315.16 133
1315.25 137
1315.33 138
1315.41 136
1315.50 133
1315.58 127
1315.66 122
1315.75 118
1315.83 117
1315.91 118
1316.00 124
1316.08 132
1316.16 143
1316.24 155
1316.33 168
1316.41 179
1316.49 188
1316.58 194
1316.66 200
1316.74 203
1316.83 207
1316.91 210
1316.99 214
1317.08 217
1317.16 220
1317.24 221
1317.32 218
1317.41 211
1317.49 200
1317.57 185
1317.66 167
1317.74 148
1317.82 130
1317.91 115
1317.99 104
1318.07 97
1318.16 93
1318.24 93
1318.32 93
1318.40 93
1318.49 91
1318.57 87
1318.65 81
1318.74 73
1318.82 64
1318.90 56
1318.99 49
1319.07 44
1319.15 42
1319.24 42
1319.32 45
1319.40 49
1319.49 56
1319.57 64
1319.65 74
1319.74 84
1319.82 93
1319.90 100
1319.99 104
1320.07 104
1320.15 102
1320.23 97
1320.32 91
1320.40 84
1320.48 76
1320.57 68
1320.65 60
1320.73 53
1320.82 47
1320.90 43
1320.98 39
1321.07 37
1321.15 35
1321.23 32
1321.32 29
1321.40 24
1321.48 19
1321.57 14
1321.65 11
1321.73 10
1321.82 12
1321.90 16
1321.98 23
1322.07 31
1322.15 40
1322.23 49
1322.32 58
1322.40 66
1322.48 72
1322.57 76
1322.65 78
1322.73 76
1322.81 71
1322.90 62
1322.98 51
1323.06 38
1323.15 25
1323.23 14
1323.31 4
1323.40 0
1323.48 0
1323.56 0
1323.65 0
1323.73 0
1323.81 0
1323.90 0
1323.98 0
1324.06 0
1324.15 0
1324.23 1
1324.31 5
1324.40 11
1324.48 18
1324.56 24
1324.65 30
1324.73 34
1324.81 38
1324.90 41
1324.98 45
1325.06 51
1325.15 60
1325.23 71
1325.31 85
1325.40 99
1325.48 112
1325.56 124
1325.65 133
1325.73 140
1325.81 145
1325.90 150
1325.98 154
1326.06 159
1326.15 165
1326.23 170
1326.31 175
1326.40 178
1326.48 179
1326.57 178
1326.65 177
1326.73 175
1326.82 173
1326.90 172
1326.98 171
1327.07 172
1327.15 171
1327.23 170
1327.32 167
1327.40 163
1327.48 156
1327.57 149
1327.65 140
1327.73 132
1327.82 123
1327.90 116
1327.98 109
1328.07 102
1328.15 96
1328.23 89
1328.32 81
1328.40 72
1328.48 61
1328.57 49
1328.65 37
1328.73 26
1328.82 18
1328.90 14
1328.98 14
1329.07 17
1329.15 22
1329.24 28
1329.32 33
1329.40 37
1329.49 39
1329.57 40
1329.65 38
1329.74 36
1329.82 34
1329.90 32
1329.99 31
1330.07 33
1330.15 38
1330.24 45
1330.32 54
1330.40 64
1330.49 74
1330.57 84
1330.65 91
1330.74 96
1330.82 100
1330.91 103
1330.99 106
1331.07 110
1331.16 115
1331.24 122
1331.32 131
1331.41 142
1331.49 154
1331.57 168
1331.66 182
1331.74 197
1331.82 212
1331.91 226
1331.99 239
1332.07 251
1332.16 262
1332.24 273
1332.33 285
1332.41 297
1332.49 310
1332.58 321
1332.66 329
1332.74 332
1332.83 329
1332.91 320
1332.99 305
1333.08 288
1333.16 270
1333.25 254
1333.33 242
1333.41 235
1333.50 232
1333.58 232
1333.66 232
1333.75 232
1333.83 229
1333.91 224
1334.00 216
1334.08 206
1334.16 197
1334.25 190
1334.33 186
1334.42 185
1334.50 188
1334.58 193
1334.67 200
1334.75 208
1334.83 215
1334.92 219
1335.00 221
1335.09 220
1335.17 216
1335.25 210
1335.34 203
1335.42 197
1335.50 193
1335.59 190
1335.67 189
1335.75 189
1335.84 187
1335.92 184
1336.01 178
1336.09 170
1336.17 160
1336.26 148
1336.34 136
1336.42 123
1336.51 111
1336.59 101
1336.68 93
1336.76 87
1336.84 85
1336.93 86
1337.01 89
1337.09 92
1337.18 95
1337.26 97
1337.34 96
1337.43 93
1337.51 90
1337.60 88
1337.68 89
1337.76 92
1337.85 99
1337.93 110
1338.01 123
1338.10 137
1338.18 149
1338.27 159
1338.35 165
1338.43 168
1338.52 166
1338.60 163
1338.68 158
1338.77 154
1338.85 150
1338.94 148
1339.02 146
1339.10 145
1339.19 141
1339.27 136
1339.36 128
1339.44 118
1339.52 108
1339.61 98
1339.69 90
1339.77 85
1339.86 82
1339.94 81
1340.03 82
1340.11 81
1340.19 80
1340.28 76
1340.36 70
1340.44 61
1340.53 51
1340.61 40
1340.70 30
1340.78 21
1340.86 15
1340.95 12
1341.03 13
1341.12 17
1341.20 24
1341.28 34
1341.37 45
1341.45 58
1341.53 69
1341.62 78
1341.70 84
1341.79 84
1341.87 79
1341.95 69
1342.04 56
1342.12 42
1342.21 27
1342.29 14
1342.37 4
1342.46 0
1342.54 0
1342.63 0
1342.71 0
1342.79 0
1342.88 0
1342.96 0
1343.04 0
1343.13 0
1343.21 6
1343.30 14
1343.38 21
1343.46 27
1343.55 32
1343.63 36
1343.72 39
1343.80 39
1343.88 39
1343.97 37
1344.05 34
1344.14 32
1344.22 30
1344.30 28
1344.39 27
1344.47 25
1344.56 22
1344.64 19
1344.72 13
1344.81 8
1344.89 3
1344.98 0
1345.06 0
1345.14 1
1345.23 7
1345.31 15
1345.40 24
1345.48 32
1345.56 40
1345.65 47
1345.73 54
1345.82 61
1345.90 72
1345.98 86
1346.07 103
1346.15 125
1346.24 149
1346.32 174
1346.40 200
1346.49 224
1346.57 245
1346.66 262
1346.74 275
1346.82 283
1346.91 288
1346.99 292
1347.08 298
1347.16 306
1347.24 318
1347.33 336
1347.41 358
1347.50 382
1347.58 409
1347.66 435
1347.75 461
1347.83 485
1347.92 507
1348.00 528
1348.08 549
1348.17 571
1348.25 594
1348.34 619
1348.42 642
1348.50 664
1348.59 679
1348.67 688
1348.76 689
1348.84 683
1348.93 670
1349.01 654
1349.09 637
1349.18 621
1349.26 608
1349.35 598
1349.43 590
1349.51 583
1349.60 576
1349.68 567
1349.77 556
1349.85 542
1349.93 526
1350.02 508
1350.10 488
1350.19 466
1350.27 443
1350.36 419
1350.44 393
1350.52 368
1350.61 345
1350.69 324
1350.78 307
1350.86 295
1350.94 285
1351.03 277
1351.11 269
1351.20 261
1351.28 251
1351.37 240
1351.45 229
1351.53 218
1351.62 208
1351.70 200
1351.79 195
1351.87 192
1351.95 191
1352.04 190
1352.12 191
1352.21 190
1352.29 188
1352.38 184
1352.46 176
1352.54 165
1352.63 152
1352.71 138
1352.80 124
1352.88 111
1352.96 99
1353.05 88
1353.13 79
1353.22 70
1353.30 62
1353.39 53
1353.47 45
1353.55 36
1353.64 27
1353.72 18
1353.81 9
1353.89 0
1353.98 0
1354.06 0
1354.14 0
1354.23 0
1354.31 0
1354.40 0
1354.48 0
1354.57 2
1354.65 16
1354.73 29
1354.82 40
1354.90 46
1354.99 47
1355.07 44
1355.16 38
1355.24 30
1355.32 23
1355.41 17
1355.49 12
1355.58 10
1355.66 10
1355.75 12
1355.83 15
1355.91 19
1356.00 25
1356.08 31
1356.17 35
1356.25 39
1356.34 41
1356.42 41
1356.50 40
1356.59 39
1356.67 37
1356.76 36
1356.84 35
1356.93 35
1357.01 36
1357.09 35
1357.18 35
1357.26 33
1357.35 31
1357.43 29
1357.52 28
1357.60 27
1357.69 28
1357.77 30
1357.85 34
1357.94 40
1358.02 47
1358.11 54
1358.19 60
1358.28 64
1358.36 65
1358.44 63
1358.53 58
1358.61 51
1358.70 44
1358.78 38
1358.87 35
1358.95 34
1359.04 38
1359.12 45
1359.20 55
1359.29 68
1359.37 83
1359.46 99
1359.54 117
1359.63 137
1359.71 160
1359.80 185
1359.88 214
1359.96 246
1360.05 280
1360.13 316
1360.22 350
1360.30 383
1360.39 411
1360.47 435
1360.56 453
1360.64 466
1360.72 474
1360.81 477
1360.89 479
1360.98 479
1361.06 481
1361.15 486
1361.23 494
1361.32 506
1361.40 521
1361.48 541
1361.57 563
1361.65 587
1361.74 614
1361.82 641
1361.91 669
1361.99 697
1362.08 724
1362.16 750
1362.25 775
1362.33 797
1362.41 818
1362.50 838
1362.58 857
1362.67 874
1362.75 890
1362.84 904
1362.92 914
1363.01 920
1363.09 922
1363.17 918
1363.26 910
1363.34 896
1363.43 879
1363.51 856
1363.60 831
1363.68 803
1363.77 774
1363.85 746
1363.94 720
1364.02 696
1364.11 676
1364.19 659
1364.27 644
1364.36 629
1364.44 614
1364.53 596
1364.61 577
1364.70 556
1364.78 534
1364.87 512
1364.95 490
1365.04 468
1365.12 445
1365.20 422
1365.29 397
1365.37 372
1365.46 346
1365.54 321
1365.63 298
1365.71 278
1365.80 262
1365.88 250
1365.97 242
1366.05 235
1366.14 229
1366.22 225
1366.30 221
1366.39 216
1366.47 213
1366.56 210
1366.64 208
1366.73 208
1366.81 210
1366.90 213
1366.98 218
1367.07 223
1367.15 227
1367.24 228
1367.32 225
1367.41 219
1367.49 210
1367.57 199
1367.66 187
1367.74 176
1367.83 167
1367.91 161
1368.00 157
1368.08 155
1368.17 153
1368.25 152
1368.34 149
1368.42 146
1368.51 140
1368.59 134
1368.68 126
1368.76 118
1368.85 110
1368.93 103
1369.01 95
1369.10 89
1369.18 83
1369.27 78
1369.35 72
1369.44 65
1369.52 59
1369.61 53
1369.69 48
1369.78 46
1369.86 47
1369.95 53
1370.03 63
1370.12 75
1370.20 87
1370.29 98
1370.37 105
1370.46 107
1370.54 106
1370.62 102
1370.71 95
1370.79 88
1370.88 80
1370.96 74
1371.05 68
1371.13 63
1371.22 59
1371.30 57
1371.39 56
1371.47 57
1371.56 59
1371.64 60
1371.73 61
1371.81 59
1371.90 54
1371.98 45
1372.07 35
1372.15 23
1372.24 12
1372.32 4
1372.41 0
1372.49 0
1372.58 0
1372.66 4
1372.74 8
1372.83 11
1372.91 12
1373.00 10
1373.08 7
1373.17 3
1373.25 0
1373.34 0
1373.42 0
1373.51 0
1373.59 0
1373.68 0
1373.76 0
1373.85 0
1373.93 0
1374.02 0
1374.10 0
1374.19 2
1374.27 4
1374.36 7
1374.44 10
1374.53 15
1374.61 20
1374.70 27
1374.78 36
1374.87 45
1374.95 56
1375.04 67
1375.12 79
1375.21 91
1375.29 103
1375.38 115
1375.46 127
1375.55 139
1375.63 154
1375.72 174
1375.80 201
1375.89 237
1375.97 283
1376.06 339
1376.14 402
1376.23 470
1376.31 537
1376.40 601
1376.48 658
1376.57 708
1376.65 750
1376.73 785
1376.82 816
1376.90 842
1376.99 866
1377.07 887
1377.16 905
1377.24 919
1377.33 929
1377.41 934
1377.50 934
1377.58 928
1377.67 918
1377.75 902
1377.84 883
1377.92 860
1378.01 837
1378.09 814
1378.18 794
1378.26 777
1378.35 762
1378.43 748
1378.52 733
1378.60 716
1378.69 696
1378.77 673
1378.86 647
1378.94 620
1379.03 593
1379.11 568
1379.20 544
1379.28 524
1379.37 506
1379.46 491
1379.54 477
1379.63 465
1379.71 454
1379.80 442
1379.88 431
1379.97 419
1380.05 407
1380.14 395
1380.22 381
1380.31 367
1380.39 352
1380.48 337
1380.56 321
1380.65 307
1380.73 293
1380.82 279
1380.90 267
1380.99 254
1381.07 242
1381.16 229
1381.24 215
1381.33 202
1381.41 191
1381.50 181
1381.58 174
1381.67 169
1381.75 167
1381.84 165
1381.92 163
1382.01 161
1382.09 158
1382.18 155
1382.26 154
1382.35 154
1382.43 158
1382.52 164
1382.60 171
1382.69 178
1382.77 184
1382.86 186
1382.94 184
1383.03 179
1383.11 172
1383.20 165
1383.28 159
1383.37 157
1383.46 159
1383.54 164
1383.63 171
1383.71 178
1383.80 185
1383.88 189
1383.97 191
1384.05 190
1384.14 187
1384.22 183
1384.31 179
1384.39 177
1384.48 176
1384.56 177
1384.65 179
1384.73 183
1384.82 187
1384.90 191
1384.99 194
1385.07 196
1385.16 197
1385.24 197
1385.33 197
1385.41 196
1385.50 194
1385.59 191
1385.67 186
1385.76 180
1385.84 171
1385.93 162
1386.01 151
1386.10 141
1386.18 131
1386.27 121
1386.35 111
1386.44 101
1386.52 90
1386.61 80
1386.69 70
1386.78 61
1386.86 53
1386.95 47
1387.03 43
1387.12 41
1387.20 40
1387.29 42
1387.38 44
1387.46 46
1387.55 47
1387.63 48
1387.72 47
1387.80 45
1387.89 42
1387.97 40
1388.06 38
1388.14 39
1388.23 41
1388.31 45
1388.40 50
1388.48 56
1388.57 61
1388.66 65
1388.74 68
1388.83 69
1388.91 68
1389.00 66
1389.08 63
1389.17 59
1389.25 57
1389.34 55
1389.42 54
1389.51 53
1389.59 52
1389.68 50
1389.76 47
1389.85 43
1389.94 38
1390.02 32
1390.11 28
1390.19 26
1390.28 27
1390.36 31
1390.45 38
1390.53 46
1390.62 53
1390.70 58
1390.79 61
1390.87 62
1390.96 60
1391.05 59
1391.13 58
1391.22 59
1391.30 61
1391.39 63
1391.47 66
1391.56 67
1391.64 67
1391.73 65
1391.81 60
1391.90 53
1391.98 45
1392.07 36
1392.16 26
1392.24 17
1392.33 10
1392.41 6
1392.50 5
1392.58 6
1392.67 10
1392.75 15
1392.84 20
1392.92 26
1393.01 31
1393.10 37
1393.18 43
1393.27 50
1393.35 58
1393.44 65
1393.52 71
1393.61 75
1393.69 77
1393.78 74
1393.87 69
1393.95 62
1394.04 54
1394.12 46
1394.21 38
1394.29 31
1394.38 25
1394.46 19
1394.55 13
1394.63 6
1394.72 0
1394.81 0
1394.89 0
1394.98 0
1395.06 0
1395.15 0
1395.23 0
1395.32 0
1395.40 1
1395.49 13
1395.58 26
1395.66 41
1395.75 55
1395.83 66
1395.92 74
1396.00 76
1396.09 73
1396.17 64
1396.26 52
1396.35 37
1396.43 23
1396.52 11
1396.60 1
1396.69 0
1396.77 0
1396.86 0
1396.94 0
1397.03 0
1397.12 1
1397.20 5
1397.29 7
1397.37 8
1397.46 8
1397.54 6
1397.63 3
1397.71 0
1397.80 0
1397.89 0
1397.97 0
1398.06 0
1398.14 5
1398.23 14
1398.31 23
1398.40 33
1398.49 41
1398.57 46
1398.66 48
1398.74 46
1398.83 40
1398.91 31
1399.00 19
1399.08 7
1399.17 0
1399.26 0
1399.34 0
1399.43 0
1399.51 0
1399.60 0
1399.68 0
1399.77 5
1399.86 17
1399.94 30
1400.03 43
1400.11 55
1400.20 64
1400.28 71
1400.37 75
1400.46 76
1400.54 75
1400.63 72
1400.71 68
1400.80 65
1400.88 63
1400.97 62
1401.06 62
1401.14 64
1401.23 68
1401.31 73
1401.40 79
1401.48 85
1401.57 91
1401.66 97
1401.74 101
1401.83 103
1401.91 103
1402.00 101
1402.08 98
1402.17 93
1402.26 88
1402.34 82
1402.43 77
1402.51 72
1402.60 68
1402.68 64
1402.77 61
1402.86 59
1402.94 58
1403.03 57
1403.11 58
1403.20 59
1403.28 60
1403.37 60
1403.46 60
1403.54 58
1403.63 55
1403.71 52
1403.80 49
1403.89 46
1403.97 44
1404.06 42
1404.14 42
1404.23 43
1404.31 45
1404.40 48
1404.49 54
1404.57 61
1404.66 69
1404.74 78
1404.83 88
1404.91 98
1405.00 107
1405.09 115
1405.17 121
1405.26 124
1405.34 124
1405.43 121
1405.52 118
1405.60 115
1405.69 114
1405.77 116
1405.86 120
1405.95 128
1406.03 136
1406.12 143
1406.20 149
1406.29 152
1406.37 152
1406.46 150
1406.55 145
1406.63 139
1406.72 133
1406.80 127
1406.89 123
1406.98 120
1407.06 120
1407.15 123
1407.23 127
1407.32 133
1407.41 137
1407.49 138
1407.58 136
1407.66 129
1407.75 119
1407.83 107
1407.92 96
1408.01 87
1408.09 82
1408.18 82
1408.26 85
1408.35 90
1408.44 96
1408.52 101
1408.61 104
1408.69 105
1408.78 105
1408.87 104
1408.95 103
1409.04 103
1409.12 104
1409.21 106
1409.30 107
1409.38 109
1409.47 111
1409.55 112
1409.64 114
1409.73 115
1409.81 117
1409.90 118
1409.98 119
1410.07 117
1410.16 114
1410.24 109
1410.33 102
1410.41 94
1410.50 85
1410.59 77
1410.67 71
1410.76 66
1410.84 62
1410.93 62
1411.02 64
1411.10 68
1411.19 73
1411.27 78
1411.36 82
1411.45 84
1411.53 84
1411.62 81
1411.70 76
1411.79 69
1411.88 60
1411.96 51
1412.05 42
1412.13 33
1412.22 24
1412.31 16
1412.39 9
1412.48 4
1412.56 1
1412.65 0
1412.74 1
1412.82 4
1412.91 8
1412.99 12
1413.08 15
1413.17 18
1413.25 19
1413.34 21
1413.42 23
1413.51 26
1413.60 30
1413.68 34
1413.77 37
1413.86 37
1413.94 32
1414.03 23
1414.11 11
1414.20 0
1414.29 0
1414.37 0
1414.46 0
1414.54 0
1414.63 0
1414.72 0
1414.80 0
1414.89 5
1414.97 12
1415.06 18
1415.15 24
1415.23 32
1415.32 42
1415.41 55
1415.49 70
1415.58 87
1415.66 102
1415.75 115
1415.84 125
1415.92 131
1416.01 131
1416.09 128
1416.18 121
1416.27 113
1416.35 103
1416.44 94
1416.53 86
1416.61 79
1416.70 73
1416.78 69
1416.87 66
1416.96 65
1417.04 67
1417.13 72
1417.22 80
1417.30 90
1417.39 102
1417.47 113
1417.56 123
1417.65 130
1417.73 133
1417.82 132
1417.90 127
1417.99 120
1418.08 111
1418.16 100
1418.25 88
1418.34 76
1418.42 63
1418.51 50
1418.59 38
1418.68 27
1418.77 18
1418.85 11
1418.94 7
1419.03 4
1419.11 2
1419.20 1
1419.28 1
1419.37 1
1419.46 1
1419.54 1
1419.63 2
1419.72 4
1419.80 6
1419.89 11
1419.97 17
1420.06 25
1420.15 35
1420.23 45
1420.32 56
1420.41 65
1420.49 72
1420.58 79
1420.67 86
1420.75 93
1420.84 101
1420.92 111
1421.01 122
1421.10 133
1421.18 142
1421.27 150
1421.36 154
1421.44 156
1421.53 156
1421.61 153
1421.70 149
1421.79 144
1421.87 138
1421.96 130
1422.05 121
1422.13 112
1422.22 104
1422.31 99
1422.39 97
1422.48 100
1422.56 106
1422.65 116
1422.74 127
1422.82 139
1422.91 151
1423.00 161
1423.08 168
1423.17 174
1423.26 176
1423.34 175
1423.43 173
1423.51 168
1423.60 163
1423.69 158
1423.77 154
1423.86 153
1423.95 155
1424.03 161
1424.12 169
1424.21 179
1424.29 189
1424.38 198
1424.47 202
1424.55 202
1424.64 198
1424.72 189
1424.81 178
1424.90 166
1424.98 155
1425.07 147
1425.16 141
1425.24 138
1425.33 135
1425.42 134
1425.50 132
1425.59 130
1425.68 127
1425.76 124
1425.85 121
1425.93 118
1426.02 114
1426.11 109
1426.19 103
1426.28 98
1426.37 93
1426.45 90
1426.54 87
1426.63 85
1426.71 85
1426.80 86
1426.89 89
1426.97 94
1427.06 101
1427.15 110
1427.23 119
1427.32 127
1427.41 131
1427.49 130
1427.58 124
1427.66 113
1427.75 99
1427.84 82
1427.92 66
1428.01 52
1428.10 42
1428.18 39
1428.27 42
1428.36 52
1428.44 67
1428.53 85
1428.62 104
1428.70 121
1428.79 134
1428.88 144
1428.96 150
1429.05 153
1429.14 155
1429.22 155
1429.31 154
1429.40 150
1429.48 145
1429.57 137
1429.66 129
1429.74 122
1429.83 118
1429.92 117
1430.00 118
1430.09 122
1430.18 126
1430.26 128
1430.35 126
1430.43 122
1430.52 115
1430.61 107
1430.69 99
1430.78 94
1430.87 91
1430.95 90
1431.04 90
1431.13 91
1431.21 90
1431.30 86
1431.39 78
1431.47 68
1431.56 54
1431.65 38
1431.73 21
1431.82 4
1431.91 0
1431.99 0
1432.08 0
1432.17 0
1432.25 0
1432.34 0
1432.43 0
1432.51 0
1432.60 8
1432.69 23
1432.77 38
1432.86 53
1432.95 65
1433.03 76
1433.12 83
1433.21 88
1433.29 89
1433.38 89
1433.47 87
1433.55 85
1433.64 83
1433.73 81
1433.81 79
1433.90 77
1433.99 74
1434.07 72
1434.16 69
1434.25 65
1434.33 61
1434.42 55
1434.51 47
1434.59 38
1434.68 27
1434.77 15
1434.86 3
1434.94 0
1435.03 0
1435.12 0
1435.20 0
1435.29 0
1435.38 0
1435.46 0
1435.55 0
1435.64 5
1435.72 16
1435.81 27
1435.90 38
1435.98 48
1436.07 55
1436.16 61
1436.24 63
1436.33 63
1436.42 61
1436.50 58
1436.59 56
1436.68 55
1436.76 56
1436.85 59
1436.94 63
1437.02 67
1437.11 69
1437.20 68
1437.28 63
1437.37 54
1437.46 44
1437.55 33
1437.63 25
1437.72 19
1437.81 18
1437.89 21
1437.98 27
1438.07 37
1438.15 48
1438.24 60
1438.33 73
1438.41 87
1438.50 99
1438.59 109
1438.67 118
1438.76 126
1438.85 134
1438.93 142
1439.02 153
1439.11 169
1439.20 189
1439.28 213
1439.37 240
1439.46 269
1439.54 297
1439.63 324
1439.72 350
1439.80 373
1439.89 394
1439.98 413
1440.06 427
1440.15 436
1440.24 439
1440.32 434
1440.41 422
1440.50 406
1440.59 386
1440.67 367
1440.76 351
1440.85 339
1440.93 332
1441.02 330
1441.11 331
1441.19 334
1441.28 337
1441.37 337
1441.45 334
1441.54 325
1441.63 313
1441.72 296
1441.80 278
1441.89 259
1441.98 244
1442.06 234
1442.15 228
1442.24 229
1442.32 234
1442.41 241
1442.50 249
1442.59 255
1442.67 260
1442.76 261
1442.85 259
1442.93 253
1443.02 245
1443.11 234
1443.19 223
1443.28 211
1443.37 201
1443.46 194
1443.54 192
1443.63 194
1443.72 199
1443.80 204
1443.89 208
1443.98 207
1444.06 201
1444.15 191
1444.24 179
1444.33 167
1444.41 158
1444.50 153
1444.59 152
1444.67 154
1444.76 157
1444.85 159
1444.93 159
1445.02 157
1445.11 152
1445.20 146
1445.28 141
1445.37 135
1445.46 131
1445.54 126
1445.63 122
1445.72 117
1445.81 113
1445.89 108
1445.98 105
1446.07 102
1446.15 100
1446.24 99
1446.33 97
1446.41 94
1446.50 90
1446.59 87
1446.68 85
1446.76 85
1446.85 88
1446.94 93
1447.02 100
1447.11 106
1447.20 110
1447.29 110
1447.37 107
1447.46 101
1447.55 93
1447.63 85
1447.72 78
1447.81 73
1447.90 71
1447.98 71
1448.07 72
1448.16 76
1448.24 80
1448.33 86
1448.42 92
1448.51 98
1448.59 103
1448.68 107
1448.77 109
1448.85 111
1448.94 113
1449.03 114
1449.12 116
1449.20 118
1449.29 120
1449.38 121
1449.46 120
1449.55 118
1449.64 113
1449.73 108
1449.81 103
1449.90 97
1449.99 93
1450.07 88
1450.16 85
1450.25 81
1450.34 77
1450.42 72
1450.51 68
1450.60 63
1450.69 58
1450.77 54
1450.86 50
1450.95 46
1451.03 42
1451.12 38
1451.21 34
1451.30 28
1451.38 22
1451.47 16
1451.56 9
1451.64 3
1451.73 0
1451.82 0
1451.91 0
1451.99 0
1452.08 4
1452.17 9
1452.26 14
1452.34 15
1452.43 13
1452.52 9
1452.60 2
1452.69 0
1452.78 0
1452.87 0
1452.95 0
1453.04 0
1453.13 1
1453.22 14
1453.30 28
1453.39 40
1453.48 51
1453.56 57
1453.65 62
1453.74 64
1453.83 67
1453.91 72
1454.00 79
1454.09 88
1454.18 98
1454.26 108
1454.35 117
1454.44 125
1454.53 133
1454.61 140
1454.70 149
1454.79 161
1454.87 177
1454.96 196
1455.05 218
1455.14 240
1455.22 261
1455.31 279
1455.40 292
1455.49 298
1455.57 300
1455.66 299
1455.75 297
1455.84 297
1455.92 299
1456.01 304
1456.10 312
1456.18 320
1456.27 327
1456.36 331
1456.45 330
1456.53 326
1456.62 318
1456.71 308
1456.80 298
1456.88 289
1456.97 284
1457.06 284
1457.15 288
1457.23 297
1457.32 308
1457.41 319
1457.50 328
1457.58 333
1457.67 332
1457.76 326
1457.85 317
1457.93 306
1458.02 295
1458.11 286
1458.20 280
1458.28 277
1458.37 276
1458.46 277
1458.55 279
1458.63 281
1458.72 283
1458.81 283
1458.90 280
1458.98 274
1459.07 263
1459.16 249
1459.24 234
1459.33 218
1459.42 204
1459.51 194
1459.59 188
1459.68 186
1459.77 188
1459.86 194
1459.94 203
1460.03 216
1460.12 234
1460.21 255
1460.29 278
1460.38 301
1460.47 321
1460.56 338
1460.64 349
1460.73 355
1460.82 359
1460.91 362
1460.99 367
1461.08 377
1461.17 391
1461.26 410
1461.35 433
1461.43 458
1461.52 485
1461.61 512
1461.70 538
1461.78 563
1461.87 585
1461.96 604
1462.05 620
1462.13 632
1462.22 643
1462.31 651
1462.40 659
1462.48 666
1462.57 674
1462.66 681
1462.75 687
1462.83 693
1462.92 698
1463.01 702
1463.10 705
1463.18 707
1463.27 708
1463.36 707
1463.45 705
1463.53 702
1463.62 699
1463.71 694
1463.80 689
1463.88 685
1463.97 681
1464.06 678
1464.15 675
1464.24 674
1464.32 673
1464.41 672
1464.50 671
1464.59 668
1464.67 662
1464.76 654
1464.85 643
1464.94 627
1465.02 607
1465.11 582
1465.20 554
1465.29 524
1465.37 493
1465.46 463
1465.55 435
1465.64 411
1465.73 390
1465.81 372
1465.90 358
1465.99 348
1466.08 340
1466.16 334
1466.25 328
1466.34 321
1466.43 312
1466.51 299
1466.60 282
1466.69 262
1466.78 240
1466.87 217
1466.95 196
1467.04 176
1467.13 159
1467.22 144
1467.30 133
1467.39 125
1467.48 120
1467.57 120
1467.65 124
1467.74 130
1467.83 139
1467.92 147
1468.01 154
1468.09 156
1468.18 155
1468.27 150
1468.36 141
1468.44 130
1468.53 117
1468.62 105
1468.71 92
1468.80 82
1468.88 74
1468.97 67
1469.06 63
1469.15 61
1469.23 58
1469.32 55
1469.41 50
1469.50 43
1469.59 36
1469.67 29
1469.76 22
1469.85 15
1469.94 10
1470.02 6
1470.11 2
1470.20 0
1470.29 0
1470.38 0
1470.46 0
1470.55 0
1470.64 0
1470.73 0
1470.81 0
1470.90 0
1470.99 5
1471.08 10
1471.17 14
1471.25 16
1471.34 18
1471.43 18
1471.52 17
1471.60 13
1471.69 9
1471.78 3
1471.87 0
1471.96 0
1472.04 0
1472.13 0
1472.22 0
1472.31 0
1472.40 0
1472.48 0
1472.57 8
1472.66 18
1472.75 26
1472.83 31
1472.92 33
1473.01 32
1473.10 28
1473.19 22
1473.27 16
1473.36 11
1473.45 8
1473.54 7
1473.63 9
1473.71 12
1473.80 16
1473.89 19
1473.98 21
1474.07 19
1474.15 17
1474.24 13
1474.33 9
1474.42 7
1474.51 7
1474.59 12
1474.68 23
1474.77 39
1474.86 61
1474.94 87
1475.03 114
1475.12 138
1475.21 158
1475.30 169
1475.38 173
1475.47 170
1475.56 162
1475.65 152
1475.74 141
1475.82 133
1475.91 127
1476.00 125
1476.09 127
1476.18 133
1476.26 143
1476.35 157
1476.44 176
1476.53 200
1476.62 226
1476.70 254
1476.79 280
1476.88 303
1476.97 320
1477.06 331
1477.14 336
1477.23 338
1477.32 339
1477.41 344
1477.50 356
1477.58 377
1477.67 407
1477.76 445
1477.85 487
1477.94 529
1478.02 566
1478.11 598
1478.20 621
1478.29 637
1478.38 648
1478.46 655
1478.55 660
1478.64 666
1478.73 673
1478.82 679
1478.90 685
1478.99 689
1479.08 690
1479.17 687
1479.26 681
1479.35 673
1479.43 664
1479.52 654
1479.61 645
1479.70 636
1479.79 626
1479.87 614
1479.96 599
1480.05 583
1480.14 564
1480.23 545
1480.31 527
1480.40 509
1480.49 493
1480.58 478
1480.67 463
1480.75 447
1480.84 431
1480.93 416
1481.02 403
1481.11 393
1481.20 387
1481.28 385
1481.37 386
1481.46 387
1481.55 385
1481.64 380
1481.72 370
1481.81 357
1481.90 343
1481.99 329
1482.08 319
1482.17 313
1482.25 312
1482.34 317
1482.43 325
1482.52 337
1482.61 349
1482.69 360
1482.78 370
1482.87 376
1482.96 377
1483.05 374
1483.14 366
1483.22 355
1483.31 343
1483.40 331
1483.49 321
1483.58 313
1483.66 309
1483.75 306
1483.84 306
1483.93 307
1484.02 309
1484.11 312
1484.19 315
1484.28 318
1484.37 321
1484.46 324
1484.55 325
1484.63 326
1484.72 327
1484.81 328
1484.90 330
1484.99 332
1485.08 334
1485.16 334
1485.25 332
1485.34 326
1485.43 316
1485.52 305
1485.61 293
1485.69 284
1485.78 279
1485.87 279
1485.96 284
1486.05 293
1486.13 304
1486.22 315
1486.31 324
1486.40 330
1486.49 333
1486.58 335
1486.66 336
1486.75 338
1486.84 340
1486.93 344
1487.02 349
1487.11 354
1487.19 359
1487.28 362
1487.37 362
1487.46 358
1487.55 350
1487.64 339
1487.72 325
1487.81 310
1487.90 295
1487.99 279
1488.08 264
1488.17 248
1488.25 231
1488.34 213
1488.43 193
1488.52 172
1488.61 151
1488.70 129
1488.78 107
1488.87 87
1488.96 68
1489.05 52
1489.14 40
1489.23 33
1489.31 32
1489.40 35
1489.49 43
1489.58 52
1489.67 62
1489.76 70
1489.84 75
1489.93 77
1490.02 76
1490.11 72
1490.20 67
1490.29 60
1490.38 52
1490.46 44
1490.55 37
1490.64 30
1490.73 25
1490.82 22
1490.91 21
1490.99 23
1491.08 26
1491.17 30
1491.26 37
1491.35 45
1491.44 57
1491.52 71
1491.61 88
1491.70 106
1491.79 125
1491.88 144
1491.97 161
1492.06 176
1492.14 188
1492.23 196
1492.32 201
1492.41 204
1492.50 204
1492.59 201
1492.67 197
1492.76 192
1492.85 188
1492.94 185
1493.03 186
1493.12 190
1493.21 198
1493.29 209
1493.38 222
1493.47 236
1493.56 250
1493.65 264
1493.74 277
1493.83 291
1493.91 307
1494.00 327
1494.09 350
1494.18 375
1494.27 402
1494.36 429
1494.44 454
1494.53 476
1494.62 495
1494.71 511
1494.80 523
1494.89 532
1494.98 538
1495.06 541
1495.15 541
1495.24 537
1495.33 531
1495.42 523
1495.51 514
1495.60 505
1495.68 496
1495.77 487
1495.86 478
1495.95 468
1496.04 458
1496.13 448
1496.22 440
1496.30 435
1496.39 433
1496.48 436
1496.57 441
1496.66 447
1496.75 452
1496.84 455
1496.92 453
1497.01 447
1497.10 437
1497.19 425
1497.28 411
1497.37 397
1497.46 387
1497.54 382
1497.63 382
1497.72 387
1497.81 397
1497.90 409
1497.99 421
1498.08 430
1498.17 436
1498.25 440
1498.34 444
1498.43 449
1498.52 456
1498.61 466
1498.70 477
1498.79 488
1498.87 498
1498.96 507
1499.05 516
1499.14 525
1499.23 535
1499.32 549
1499.41 566
1499.49 584
1499.58 601
1499.67 616
1499.76 628
1499.85 636
1499.94 642
1500.03 644
1500.12 645
1500.20 643
1500.29 640
1500.38 635
1500.47 629
1500.56 624
1500.65 621
1500.74 621
1500.83 624
1500.91 631
1501.00 639
1501.09 647
1501.18 652
1501.27 651
1501.36 643
1501.45 628
1501.54 607
1501.62 581
1501.71 554
1501.80 527
1501.89 505
1501.98 488
1502.07 477
1502.16 472
1502.25 471
1502.33 473
1502.42 476
1502.51 480
1502.60 483
1502.69 486
1502.78 488
1502.87 491
1502.96 494
1503.04 499
1503.13 504
1503.22 509
1503.31 514
1503.40 517
1503.49 519
1503.58 518
1503.67 513
1503.75 505
1503.84 493
1503.93 476
1504.02 455
1504.11 432
1504.20 406
1504.29 379
1504.38 352
1504.46 327
1504.55 305
1504.64 284
1504.73 265
1504.82 249
1504.91 235
1505.00 223
1505.09 214
1505.18 209
1505.26 209
1505.35 212
1505.44 218
1505.53 225
1505.62 233
1505.71 239
1505.80 244
1505.89 246
1505.98 245
1506.06 241
1506.15 235
1506.24 226
1506.33 215
1506.42 204
1506.51 193
1506.60 184
1506.69 177
1506.78 170
1506.86 164
1506.95 157
1507.04 147
1507.13 136
1507.22 123
1507.31 110
1507.40 99
1507.49 90
1507.58 85
1507.66 81
1507.75 78
1507.84 75
1507.93 71
1508.02 68
1508.11 66
1508.20 67
1508.29 71
1508.38 78
1508.46 85
1508.55 91
1508.64 93
1508.73 89
1508.82 81
1508.91 68
1509.00 53
1509.09 38
1509.18 24
1509.26 13
1509.35 5
1509.44 0
1509.53 0
1509.62 0
1509.71 0
1509.80 0
1509.89 5
1509.98 10
1510.07 16
1510.15 20
1510.24 23
1510.33 23
1510.42 23
1510.51 21
1510.60 18
1510.69 15
1510.78 11
1510.87 7
1510.96 2
1511.04 0
1511.13 0
1511.22 0
1511.31 0
1511.40 0
1511.49 0
1511.58 0
1511.67 0
1511.76 5
1511.85 8
1511.94 10
1512.02 10
1512.11 10
1512.20 11
1512.29 14
1512.38 20
1512.47 30
1512.56 44
1512.65 60
1512.74 79
1512.83 97
1512.91 115
1513.00 130
1513.09 142
1513.18 151
1513.27 158
1513.36 165
1513.45 171
1513.54 176
1513.63 182
1513.72 188
1513.81 193
1513.89 197
1513.98 201
1514.07 206
1514.16 213
1514.25 222
1514.34 231
1514.43 241
1514.52 250
1514.61 256
1514.70 260
1514.79 262
1514.87 264
1514.96 267
1515.05 274
1515.14 285
1515.23 301
1515.32 321
1515.41 344
1515.50 367
1515.59 390
1515.68 411
1515.77 427
1515.86 440
1515.94 448
1516.03 453
1516.12 456
1516.21 459
1516.30 462
1516.39 468
1516.48 476
1516.57 486
1516.66 498
1516.75 512
1516.84 525
1516.93 539
1517.01 552
1517.10 565
1517.19 576
1517.28 585
1517.37 591
1517.46 593
1517.55 591
1517.64 584
1517.73 574
1517.82 561
1517.91 544
1518.00 525
1518.09 502
1518.17 477
1518.26 449
1518.35 418
1518.44 387
1518.53 357
1518.62 328
1518.71 304
1518.80 284
1518.89 269
1518.98 259
1519.07 253
1519.16 251
1519.25 252
1519.33 255
1519.42 257
1519.51 257
1519.60 254
1519.69 248
1519.78 239
1519.87 228
1519.96 218
1520.05 211
1520.14 206
1520.23 205
1520.32 206
1520.41 208
1520.50 209
1520.58 207
1520.67 202
1520.76 193
1520.85 181
1520.94 169
1521.03 159
1521.12 151
1521.21 146
1521.30 143
1521.39 140
1521.48 136
1521.57 129
1521.66 120
1521.75 111
1521.83 105
1521.92 103
1522.01 109
1522.10 122
1522.19 141
1522.28 162
1522.37 182
1522.46 198
1522.55 209
1522.64 215
1522.73 218
1522.82 220
1522.91 224
1523.00 231
1523.09 240
1523.18 252
1523.26 264
1523.35 275
1523.44 283
1523.53 288
1523.62 290
1523.71 291
1523.80 289
1523.89 286
1523.98 281
1524.07 276
1524.16 269
1524.25 261
1524.34 252
1524.43 243
1524.52 234
1524.61 226
1524.70 220
1524.78 215
1524.87 213
1524.96 213
1525.05 216
1525.14 219
1525.23 224
1525.32 229
1525.41 234
1525.50 238
1525.59 241
1525.68 242
1525.77 241
1525.86 239
1525.95 236
1526.04 230
1526.13 221
1526.22 211
1526.30 199
1526.39 187
1526.48 174
1526.57 162
1526.66 150
1526.75 139
1526.84 127
1526.93 113
1527.02 96
1527.11 76
1527.20 55
1527.29 35
1527.38 17
1527.47 3
1527.56 0
1527.65 0
1527.74 0
1527.83 0
1527.92 2
1528.01 5
1528.09 6
1528.18 5
1528.27 2
1528.36 0
1528.45 0
1528.54 0
1528.63 1
1528.72 9
1528.81 21
1528.90 35
1528.99 50
1529.08 67
1529.17 82
1529.26 96
1529.35 109
1529.44 119
1529.53 128
1529.62 135
1529.71 139
1529.80 141
1529.89 143
1529.98 144
1530.06 146
1530.15 151
1530.24 159
1530.33 172
1530.42 189
1530.51 207
1530.60 225
1530.69 241
1530.78 251
1530.87 256
1530.96 254
1531.05 248
1531.14 239
1531.23 230
1531.32 222
1531.41 218
1531.50 217
1531.59 218
1531.68 220
1531.77 222
1531.86 221
1531.95 217
1532.04 211
1532.13 201
1532.22 188
1532.31 174
1532.39 157
1532.48 139
1532.57 119
1532.66 99
1532.75 81
1532.84 67
1532.93 59
1533.02 58
1533.11 64
1533.20 76
1533.29 91
1533.38 108
1533.47 123
1533.56 136
1533.65 146
1533.74 152
1533.83 155
1533.92 155
1534.01 153
1534.10 149
1534.19 144
1534.28 139
1534.37 135
1534.46 131
1534.55 128
1534.64 126
1534.73 124
1534.82 122
1534.91 120
1535.00 118
1535.09 117
1535.17 117
1535.26 119
1535.35 122
1535.44 125
1535.53 127
1535.62 127
1535.71 126
1535.80 123
1535.89 120
1535.98 116
1536.07 112
1536.16 108
1536.25 104
1536.34 100
1536.43 96
1536.52 93
1536.61 93
1536.70 98
1536.79 108
1536.88 125
1536.97 148
1537.06 174
1537.15 202
1537.24 227
1537.33 248
1537.42 264
1537.51 275
1537.60 282
1537.69 288
1537.78 294
1537.87 300
1537.96 309
1538.05 319
1538.14 331
1538.23 346
1538.32 363
1538.41 384
1538.50 409
1538.59 438
1538.68 468
1538.77 499
1538.86 526
1538.95 549
1539.04 565
1539.13 575
1539.22 578
1539.31 577
1539.39 571
1539.48 562
1539.57 551
1539.66 539
1539.75 527
1539.84 516
1539.93 508
1540.02 506
1540.11 509
1540.20 519
1540.29 536
1540.38 556
1540.47 578
1540.56 598
1540.65 613
1540.74 622
1540.83 624
1540.92 620
1541.01 613
1541.10 606
1541.19 602
1541.28 603
1541.37 609
1541.46 621
1541.55 638
1541.64 655
1541.73 672
1541.82 683
1541.91 689
1542.00 688
1542.09 679
1542.18 665
1542.27 647
1542.36 626
1542.45 605
1542.54 585
1542.63 567
1542.72 552
1542.81 542
1542.90 537
1542.99 536
1543.08 540
1543.17 547
1543.26 555
1543.35 563
1543.44 569
1543.53 573
1543.62 574
1543.71 574
1543.80 572
1543.89 571
1543.98 569
1544.07 569
1544.16 569
1544.25 572
1544.34 575
1544.43 579
1544.52 581
1544.61 581
1544.70 577
1544.79 569
1544.88 557
1544.97 541
1545.06 525
1545.15 508
1545.24 493
1545.33 480
1545.42 467
1545.51 454
1545.60 439
1545.69 422
1545.78 403
1545.87 383
1545.96 364
1546.05 349
1546.14 338
1546.23 331
1546.32 327
1546.41 324
1546.50 320
1546.59 313
1546.68 304
1546.77 291
1546.86 277
1546.95 263
1547.04 251
1547.13 243
1547.22 237
1547.31 234
1547.40 232
1547.49 230
1547.58 227
1547.67 220
1547.76 209
1547.85 195
1547.94 178
1548.03 160
1548.12 143
1548.21 130
1548.30 122
1548.39 120
1548.48 122
1548.57 128
1548.66 134
1548.75 139
1548.84 141
1548.93 139
1549.02 135
1549.11 128
1549.20 120
1549.29 110
1549.38 99
1549.47 89
1549.56 79
1549.65 69
1549.74 60
1549.84 53
1549.93 48
1550.02 44
1550.11 42
1550.20 41
1550.29 39
1550.38 38
1550.47 35
1550.56 31
1550.65 27
1550.74 22
1550.83 17
1550.92 11
1551.01 4
1551.10 0
1551.19 0
1551.28 0
1551.37 0
1551.46 0
1551.55 1
1551.64 7
1551.73 11
1551.82 12
1551.91 11
1552.00 6
1552.09 1
1552.18 0
1552.27 0
1552.36 0
1552.45 0
1552.54 13
1552.63 36
1552.72 65
1552.81 100
1552.90 138
1552.99 176
1553.08 212
1553.17 244
1553.26 272
1553.35 295
1553.44 312
1553.53 323
1553.62 327
1553.71 326
1553.80 320
1553.89 309
1553.98 296
1554.08 285
1554.17 276
1554.26 271
1554.35 272
1554.44 277
1554.53 285
1554.62 294
1554.71 302
1554.80 306
1554.89 307
1554.98 303
1555.07 296
1555.16 287
1555.25 277
1555.34 268
1555.43 262
1555.52 259
1555.61 261
1555.70 266
1555.79 274
1555.88 281
1555.97 286
1556.06 288
1556.15 286
1556.24 281
1556.33 273
1556.42 265
1556.51 258
1556.60 252
1556.69 248
1556.78 244
1556.88 239
1556.97 232
1557.06 224
1557.15 216
1557.24 208
1557.33 202
1557.42 200
1557.51 203
1557.60 210
1557.69 221
1557.78 233
1557.87 246
1557.96 257
1558.05 266
1558.14 272
1558.23 275
1558.32 276
1558.41 276
1558.50 276
1558.59 275
1558.68 275
1558.77 273
1558.86 271
1558.95 266
1559.04 259
1559.13 249
1559.23 237
1559.32 225
1559.41 213
1559.50 203
1559.59 197
1559.68 194
1559.77 194
1559.86 196
1559.95 200
1560.04 205
1560.13 209
1560.22 212
1560.31 214
1560.40 216
1560.49 216
1560.58 216
1560.67 216
1560.76 215
1560.85 212
1560.94 209
1561.03 205
1561.12 201
1561.22 199
1561.31 198
1561.40 202
1561.49 208
1561.58 217
1561.67 227
1561.76 237
1561.85 245
1561.94 250
1562.03 253
1562.12 255
1562.21 256
1562.30 257
1562.39 260
1562.48 263
1562.57 268
1562.66 272
1562.75 275
1562.84 278
1562.94 280
1563.03 282
1563.12 284
1563.21 287
1563.30 290
1563.39 296
1563.48 303
1563.57 314
1563.66 328
1563.75 345
1563.84 366
1563.93 388
1564.02 411
1564.11 435
1564.20 458
1564.29 481
1564.38 505
1564.47 531
1564.57 560
1564.66 591
1564.75 622
1564.84 650
1564.93 674
1565.02 691
1565.11 703
1565.20 709
1565.29 714
1565.38 719
1565.47 727
1565.56 738
1565.65 753
1565.74 770
1565.83 789
1565.92 808
1566.01 827
1566.11 846
1566.20 864
1566.29 882
1566.38 899
1566.47 916
1566.56 932
1566.65 949
1566.74 966
1566.83 984
1566.92 1005
1567.01 1029
1567.10 1058
1567.19 1092
1567.28 1133
1567.37 1181
1567.47 1239
1567.56 1305
1567.65 1378
1567.74 1458
1567.83 1541
1567.92 1625
1568.01 1705
1568.10 1778
1568.19 1842
1568.28 1896
1568.37 1942
1568.46 1983
1568.55 2022
1568.64 2064
1568.73 2110
1568.83 2160
1568.92 2214
1569.01 2267
1569.10 2319
1569.19 2366
1569.28 2410
1569.37 2449
1569.46 2486
1569.55 2521
1569.64 2554
1569.73 2585
1569.82 2613
1569.91 2637
1570.00 2655
1570.10 2667
1570.19 2671
1570.28 2668
1570.37 2657
1570.46 2639
1570.55 2614
1570.64 2584
1570.73 2551
1570.82 2517
1570.91 2485
1571.00 2454
1571.09 2425
1571.18 2397
1571.28 2367
1571.37 2335
1571.46 2297
1571.55 2254
1571.64 2206
1571.73 2157
1571.82 2106
1571.91 2057
1572.00 2010
1572.09 1965
1572.18 1922
1572.27 1877
1572.36 1831
1572.46 1780
1572.55 1726
1572.64 1667
1572.73 1606
1572.82 1543
1572.91 1480
1573.00 1420
1573.09 1363
1573.18 1310
1573.27 1260
1573.36 1215
1573.45 1174
1573.55 1136
1573.64 1101
1573.73 1068
1573.82 1036
1573.91 1006
1574.00 974
1574.09 942
1574.18 910
1574.27 880
1574.36 854
1574.45 832
1574.55 815
1574.64 802
1574.73 790
1574.82 779
1574.91 765
1575.00 747
1575.09 726
1575.18 703
1575.27 679
1575.36 654
1575.45 629
1575.54 605
1575.64 582
1575.73 562
1575.82 545
1575.91 532
1576.00 523
1576.09 519
1576.18 519
1576.27 520
1576.36 521
1576.45 521
1576.54 521
1576.64 521
1576.73 521
1576.82 522
1576.91 524
1577.00 526
1577.09 526
1577.18 525
1577.27 521
1577.36 514
1577.45 503
1577.55 490
1577.64 474
1577.73 455
1577.82 434
1577.91 412
1578.00 390
1578.09 370
1578.18 352
1578.27 336
1578.36 322
1578.45 310
1578.55 298
1578.64 285
1578.73 269
1578.82 254
1578.91 239
1579.00 227
1579.09 217
1579.18 211
1579.27 207
1579.36 204
1579.46 200
1579.55 194
1579.64 187
1579.73 179
1579.82 172
1579.91 169
1580.00 169
1580.09 174
1580.18 182
1580.28 192
1580.37 203
1580.46 213
1580.55 221
1580.64 227
1580.73 231
1580.82 234
1580.91 236
1581.00 239
1581.09 244
1581.19 251
1581.28 262
1581.37 277
1581.46 295
1581.55 315
1581.64 336
1581.73 357
1581.82 373
1581.91 384
1582.01 387
1582.10 383
1582.19 372
1582.28 355
1582.37 335
1582.46 313
1582.55 289
1582.64 266
1582.73 243
1582.83 218
1582.92 194
1583.01 169
1583.10 145
1583.19 125
1583.28 110
1583.37 101
1583.46 100
1583.55 107
1583.65 120
1583.74 138
1583.83 158
1583.92 178
1584.01 196
1584.10 210
1584.19 220
1584.28 225
1584.37 226
1584.47 225
1584.56 222
1584.65 217
1584.74 211
1584.83 204
1584.92 197
1585.01 188
1585.10 179
1585.19 169
1585.29 158
1585.38 148
1585.47 139
1585.56 132
1585.65 129
1585.74 129
1585.83 134
1585.92 142
1586.02 153
1586.11 166
1586.20 179
1586.29 190
1586.38 200
1586.47 207
1586.56 211
1586.65 212
1586.75 210
1586.84 205
1586.93 197
1587.02 187
1587.11 175
1587.20 162
1587.29 149
1587.38 137
1587.48 128
1587.57 122
1587.66 119
1587.75 119
1587.84 120
1587.93 123
1588.02 125
1588.11 128
1588.21 132
1588.30 138
1588.39 148
1588.48 163
1588.57 182
1588.66 205
1588.75 230
1588.84 255
1588.94 279
1589.03 298
1589.12 312
1589.21 319
1589.30 319
1589.39 314
1589.48 305
1589.57 295
1589.67 286
1589.76 281
1589.85 283
1589.94 291
1590.03 306
1590.12 327
1590.21 352
1590.31 380
1590.40 409
1590.49 435
1590.58 459
1590.67 479
1590.76 494
1590.85 505
1590.94 512
1591.04 517
1591.13 522
1591.22 527
1591.31 534
1591.40 546
1591.49 563
1591.58 586
1591.68 614
1591.77 644
1591.86 673
1591.95 699
1592.04 720
1592.13 733
1592.22 740
1592.31 740
1592.41 737
1592.50 732
1592.59 726
1592.68 721
1592.77 717
1592.86 713
1592.95 709
1593.05 705
1593.14 700
1593.23 694
1593.32 689
1593.41 684
1593.50 679
1593.59 675
1593.69 673
1593.78 671
1593.87 670
1593.96 667
1594.05 663
1594.14 658
1594.23 651
1594.33 642
1594.42 631
1594.51 620
1594.60 609
1594.69 597
1594.78 586
1594.87 575
1594.97 565
1595.06 557
1595.15 550
1595.24 544
1595.33 539
1595.42 534
1595.51 527
1595.61 520
1595.70 511
1595.79 502
1595.88 494
1595.97 488
1596.06 483
1596.16 480
1596.25 475
1596.34 469
1596.43 459
1596.52 444
1596.61 427
1596.70 407
1596.80 388
1596.89 371
1596.98 357
1597.07 347
1597.16 340
1597.25 335
1597.34 330
1597.44 327
1597.53 324
1597.62 323
1597.71 325
1597.80 329
1597.89 335
1597.99 343
1598.08 350
1598.17 355
1598.26 356
1598.35 353
1598.44 345
1598.53 333
1598.63 318
1598.72 301
1598.81 283
1598.90 265
1598.99 249
1599.08 236
1599.18 224
1599.27 215
1599.36 209
1599.45 206
1599.54 204
1599.63 205
1599.73 207
1599.82 209
1599.91 212
1600.00 213
1600.09 214
1600.18 213
1600.28 212
1600.37 212
1600.46 213
1600.55 214
1600.64 216
1600.73 218
1600.82 218
1600.92 217
1601.01 213
1601.10 207
1601.19 199
1601.28 190
1601.37 181
1601.47 171
1601.56 162
1601.65 153
1601.74 144
1601.83 134
1601.92 124
1602.02 113
1602.11 102
1602.20 91
1602.29 82
1602.38 76
1602.47 73
1602.57 74
1602.66 79
1602.75 87
1602.84 98
1602.93 110
1603.02 123
1603.12 137
1603.21 149
1603.30 161
1603.39 172
1603.48 181
1603.57 188
1603.67 193
1603.76 193
1603.85 189
1603.94 182
1604.03 171
1604.13 159
1604.22 146
1604.31 134
1604.40 123
1604.49 113
1604.58 105
1604.68 98
1604.77 91
1604.86 86
1604.95 83
1605.04 82
1605.13 86
1605.23 94
1605.32 106
1605.41 122
1605.50 141
1605.59 161
1605.68 181
1605.78 200
1605.87 216
1605.96 230
1606.05 241
1606.14 248
1606.24 254
1606.33 259
1606.42 264
1606.51 271
1606.60 282
1606.69 297
1606.79 315
1606.88 336
1606.97 357
1607.06 377
1607.15 395
1607.25 409
1607.34 421
1607.43 430
1607.52 440
1607.61 450
1607.70 462
1607.80 475
1607.89 488
1607.98 500
1608.07 510
1608.16 517
1608.26 521
1608.35 521
1608.44 518
1608.53 511
1608.62 501
1608.71 487
1608.81 469
1608.90 450
1608.99 431
1609.08 414
1609.17 400
1609.27 389
1609.36 381
1609.45 375
1609.54 370
1609.63 365
1609.73 359
1609.82 351
1609.91 342
1610.00 332
1610.09 323
1610.18 315
1610.28 307
1610.37 300
1610.46 294
1610.55 290
1610.64 286
1610.74 283
1610.83 280
1610.92 277
1611.01 274
1611.10 271
1611.20 269
1611.29 266
1611.38 265
1611.47 264
1611.56 264
1611.66 264
1611.75 265
1611.84 265
1611.93 265
1612.02 264
1612.11 262
1612.21 259
1612.30 254
1612.39 248
1612.48 239
1612.57 229
1612.67 215
1612.76 200
1612.85 183
1612.94 165
1613.03 146
1613.13 129
1613.22 113
1613.31 102
1613.40 95
1613.49 92
1613.59 95
1613.68 101
1613.77 111
1613.86 121
1613.95 132
1614.05 142
1614.14 150
1614.23 156
1614.32 162
1614.41 167
1614.51 172
1614.60 179
1614.69 186
1614.78 194
1614.87 201
1614.97 206
1615.06 208
1615.15 206
1615.24 200
1615.33 191
1615.43 181
1615.52 171
1615.61 162
1615.70 156
1615.80 153
1615.89 152
1615.98 152
1616.07 151
1616.16 150
1616.26 149
1616.35 147
1616.44 145
1616.53 145
1616.62 146
1616.72 148
1616.81 151
1616.90 154
1616.99 156
1617.08 157
1617.18 157
1617.27 156
1617.36 155
1617.45 153
1617.54 153
1617.64 153
1617.73 154
1617.82 156
1617.91 158
1618.01 160
1618.10 162
1618.19 162
1618.28 159
1618.37 153
1618.47 144
1618.56 134
1618.65 124
1618.74 114
1618.83 108
1618.93 104
1619.02 104
1619.11 106
1619.20 110
1619.30 115
1619.39 120
1619.48 125
1619.57 130
1619.66 134
1619.76 138
1619.85 142
1619.94 146
1620.03 150
1620.12 155
1620.22 162
1620.31 168
1620.40 175
1620.49 179
1620.59 179
1620.68 175
1620.77 167
1620.86 155
1620.95 140
1621.05 124
1621.14 110
1621.23 96
1621.32 85
1621.42 76
1621.51 68
1621.60 63
1621.69 61
1621.78 60
1621.88 62
1621.97 65
1622.06 69
1622.15 74
1622.25 79
1622.34 84
1622.43 90
1622.52 97
1622.61 106
1622.71 116
1622.80 126
1622.89 137
1622.98 146
1623.08 155
1623.17 162
1623.26 168
1623.35 175
1623.44 181
1623.54 189
1623.63 198
1623.72 207
1623.81 217
1623.91 225
1624.00 230
1624.09 230
1624.18 224
1624.28 210
1624.37 189
1624.46 162
1624.55 129
1624.64 94
1624.74 61
1624.83 31
1624.92 7
1625.01 0
1625.11 0
1625.20 0
1625.29 0
1625.38 0
1625.48 0
1625.57 0
1625.66 0
1625.75 0
1625.84 9
1625.94 24
1626.03 41
1626.12 60
1626.21 77
1626.31 93
1626.40 106
1626.49 116
1626.58 124
1626.68 129
1626.77 133
1626.86 136
1626.95 139
1627.05 141
1627.14 143
1627.23 146
1627.32 149
1627.42 151
1627.51 153
1627.60 154
1627.69 152
1627.78 147
1627.88 138
1627.97 126
1628.06 114
1628.15 101
1628.25 91
1628.34 84
1628.43 81
1628.52 83
1628.62 86
1628.71 91
1628.80 96
1628.89 99
1628.99 101
1629.08 101
1629.17 99
1629.26 98
1629.36 98
1629.45 103
1629.54 112
1629.63 126
1629.73 143
1629.82 162
1629.91 180
1630.00 195
1630.10 204
1630.19 209
1630.28 210
1630.37 207
1630.47 203
1630.56 198
1630.65 192
1630.74 186
1630.84 180
1630.93 174
1631.02 169
1631.11 166
1631.21 166
1631.30 169
1631.39 176
1631.48 182
1631.58 188
1631.67 189
1631.76 187
1631.85 181
1631.95 172
1632.04 163
1632.13 156
1632.22 152
1632.32 151
1632.41 152
1632.50 155
1632.59 160
1632.69 166
1632.78 172
1632.87 178
1632.96 185
1633.06 191
1633.15 197
1633.24 200
1633.33 202
1633.43 200
1633.52 196
1633.61 189
1633.70 180
1633.80 167
1633.89 153
1633.98 138
1634.07 123
1634.17 110
1634.26 100
1634.35 94
1634.44 91
1634.54 91
1634.63 91
1634.72 93
1634.81 94
1634.91 94
1635.00 95
1635.09 97
1635.18 100
1635.28 104
1635.37 108
1635.46 113
1635.56 117
1635.65 120
1635.74 121
1635.83 119
1635.93 114
1636.02 107
1636.11 97
1636.20 87
1636.30 77
1636.39 67
1636.48 59
1636.57 52
1636.67 46
1636.76 42
1636.85 40
1636.94 40
1637.04 41
1637.13 44
1637.22 48
1637.32 51
1637.41 54
1637.50 54
1637.59 53
1637.69 51
1637.78 50
1637.87 52
1637.96 58
1638.06 68
1638.15 80
1638.24 93
1638.34 103
1638.43 108
1638.52 107
1638.61 99
1638.71 85
1638.80 68
1638.89 50
1638.98 33
1639.08 20
1639.17 12
1639.26 8
1639.35 8
1639.45 12
1639.54 17
1639.63 23
1639.73 29
1639.82 35
1639.91 40
1640.00 44
1640.10 47
1640.19 49
1640.28 52
1640.38 55
1640.47 58
1640.56 59
1640.65 58
1640.75 53
1640.84 43
1640.93 29
1641.02 12
1641.12 0
1641.21 0
1641.30 0
1641.40 0
1641.49 0
1641.58 0
1641.67 0
1641.77 0
1641.86 10
1641.95 24
1642.05 36
1642.14 45
1642.23 51
1642.32 54
1642.42 55
1642.51 55
1642.60 54
1642.69 53
1642.79 53
1642.88 53
1642.97 53
1643.07 54
1643.16 55
1643.25 55
1643.34 55
1643.44 54
1643.53 52
1643.62 52
1643.72 53
1643.81 57
1643.90 63
1643.99 70
1644.09 77
1644.18 80
1644.27 80
1644.37 73
1644.46 63
1644.55 51
1644.64 38
1644.74 28
1644.83 22
1644.92 22
1645.02 25
1645.11 31
1645.20 38
1645.29 44
1645.39 49
1645.48 51
1645.57 51
1645.67 49
1645.76 47
1645.85 45
1645.95 45
1646.04 47
1646.13 50
1646.22 54
1646.32 58
1646.41 59
1646.50 57
1646.60 51
1646.69 41
1646.78 28
1646.87 15
1646.97 3
1647.06 0
1647.15 0
1647.25 0
1647.34 0
1647.43 0
1647.52 0
1647.62 10
1647.71 21
1647.80 34
1647.90 47
1647.99 60
1648.08 70
1648.18 78
1648.27 81
1648.36 80
1648.45 75
1648.55 70
1648.64 64
1648.73 60
1648.83 59
1648.92 60
1649.01 62
1649.11 65
1649.20 66
1649.29 64
1649.38 60
1649.48 53
1649.57 42
1649.66 30
1649.76 17
1649.85 5
1649.94 0
1650.04 0
1650.13 0
1650.22 0
1650.31 0
1650.41 0
1650.50 0
1650.59 0
1650.69 5
1650.78 9
1650.87 13
1650.97 17
1651.06 22
1651.15 29
1651.25 38
1651.34 50
1651.43 63
1651.52 75
1651.62 86
1651.71 93
1651.80 97
1651.90 96
1651.99 91
1652.08 85
1652.18 77
1652.27 71
1652.36 68
1652.46 68
1652.55 71
1652.64 77
1652.73 84
1652.83 91
1652.92 96
1653.01 97
1653.11 96
1653.20 92
1653.29 86
1653.39 78
1653.48 69
1653.57 60
1653.67 49
1653.76 40
1653.85 30
1653.95 22
1654.04 15
1654.13 10
1654.22 8
1654.32 8
1654.41 10
1654.50 15
1654.60 22
1654.69 31
1654.78 40
1654.88 48
1654.97 55
1655.06 60
1655.16 63
1655.25 63
1655.34 62
1655.44 60
1655.53 57
1655.62 54
1655.72 50
1655.81 46
1655.90 41
1655.99 36
1656.09 32
1656.18 29
1656.27 29
1656.37 31
1656.46 36
1656.55 44
1656.65 53
1656.74 61
1656.83 70
1656.93 76
1657.02 80
1657.11 82
1657.21 82
1657.30 80
1657.39 75
1657.49 70
1657.58 63
1657.67 55
1657.77 49
1657.86 43
1657.95 40
1658.05 39
1658.14 41
1658.23 44
1658.33 47
1658.42 50
1658.51 50
1658.61 47
1658.70 43
1658.79 37
1658.89 33
1658.98 32
1659.07 37
1659.17 47
1659.26 62
1659.35 79
1659.45 95
1659.54 108
1659.63 114
1659.72 112
1659.82 105
1659.91 93
1660.00 81
1660.10 71
1660.19 64
1660.28 61
1660.38 60
1660.47 60
1660.56 58
1660.66 54
1660.75 48
1660.84 42
1660.94 37
1661.03 34
1661.12 36
1661.22 42
1661.31 52
1661.40 62
1661.50 73
1661.59 82
1661.68 90
1661.78 96
1661.87 102
1661.96 107
1662.06 112
1662.15 117
1662.25 122
1662.34 125
1662.43 126
1662.53 124
1662.62 119
1662.71 112
1662.81 104
1662.90 97
1662.99 91
1663.09 87
1663.18 84
1663.27 84
1663.37 85
1663.46 87
1663.55 90
1663.65 96
1663.74 103
1663.83 112
1663.93 123
1664.02 135
1664.11 147
1664.21 158
1664.30 165
1664.39 170
1664.49 171
1664.58 169
1664.67 165
1664.77 160
1664.86 153
1664.95 145
1665.05 137
1665.14 129
1665.23 120
1665.33 112
1665.42 105
1665.51 102
1665.61 102
1665.70 106
1665.80 113
1665.89 123
1665.98 133
1666.08 143
1666.17 151
1666.26 156
1666.36 159
1666.45 158
1666.54 156
1666.64 152
1666.73 147
1666.82 142
1666.92 139
1667.01 136
1667.10 135
1667.20 137
1667.29 140
1667.38 144
1667.48 148
1667.57 153
1667.67 157
1667.76 161
1667.85 164
1667.95 167
1668.04 172
1668.13 177
1668.23 184
1668.32 190
1668.41 194
1668.51 196
1668.60 194
1668.69 190
1668.79 183
1668.88 174
1668.97 166
1669.07 159
1669.16 153
1669.26 149
1669.35 148
1669.44 149
1669.54 151
1669.63 156
1669.72 163
1669.82 170
1669.91 177
1670.00 183
1670.10 188
1670.19 192
1670.28 194
1670.38 196
1670.47 198
1670.57 200
1670.66 201
1670.75 202
1670.85 202
1670.94 200
1671.03 197
1671.13 192
1671.22 185
1671.31 176
1671.41 163
1671.50 146
1671.60 126
1671.69 102
1671.78 75
1671.88 48
1671.97 23
1672.06 2
1672.16 0
1672.25 0
1672.34 0
1672.44 0
1672.53 0
1672.63 0
1672.72 0
1672.81 1
1672.91 9
1673.00 16
1673.09 23
1673.19 28
1673.28 29
1673.38 27
1673.47 22
1673.56 13
1673.66 3
1673.75 0
1673.84 0
1673.94 0
1674.03 0
1674.12 0
1674.22 8
1674.31 20
1674.41 32
1674.50 44
1674.59 54
1674.69 64
1674.78 74
1674.87 86
1674.97 98
1675.06 111
1675.16 124
1675.25 137
1675.34 147
1675.44 154
1675.53 158
1675.62 158
1675.72 156
1675.81 153
1675.91 149
1676.00 147
1676.09 147
1676.19 149
1676.28 153
1676.37 155
1676.47 157
1676.56 155
1676.66 150
1676.75 141
1676.84 128
1676.94 114
1677.03 97
1677.12 81
1677.22 65
1677.31 52
1677.41 42
1677.50 35
1677.59 31
1677.69 30
1677.78 30
1677.87 30
1677.97 28
1678.06 25
1678.16 21
1678.25 15
1678.34 10
1678.44 7
1678.53 6
1678.63 10
1678.72 17
1678.81 27
1678.91 39
1679.00 51
1679.09 62
1679.19 71
1679.28 75
1679.38 74
1679.47 69
1679.56 62
1679.66 52
1679.75 41
1679.85 30
1679.94 20
1680.03 10
1680.13 1
1680.22 0
1680.31 0
1680.41 0
1680.50 0
1680.60 0
1680.69 0
1680.78 0
1680.88 6
1680.97 12
1681.07 14
1681.16 14
1681.25 12
1681.35 8
1681.44 5
1681.54 3
1681.63 4
1681.72 9
1681.82 19
1681.91 33
1682.01 51
1682.10 71
1682.19 92
1682.29 111
1682.38 125
1682.47 134
1682.57 137
1682.66 136
1682.76 135
1682.85 137
1682.94 142
1683.04 152
1683.13 166
1683.23 179
1683.32 188
1683.41 191
1683.51 185
1683.60 174
1683.70 159
1683.79 144
1683.88 134
1683.98 130
1684.07 132
1684.17 139
1684.26 149
1684.35 159
1684.45 166
1684.54 168
1684.64 166
1684.73 159
1684.82 150
1684.92 140
1685.01 130
1685.11 121
1685.20 114
1685.29 108
1685.39 104
1685.48 102
1685.58 102
1685.67 104
1685.76 108
1685.86 113
1685.95 119
1686.05 124
1686.14 128
1686.23 132
1686.33 136
1686.42 140
1686.52 146
1686.61 153
1686.70 162
1686.80 170
1686.89 177
1686.99 180
1687.08 180
1687.18 175
1687.27 167
1687.36 156
1687.46 144
1687.55 132
1687.65 121
1687.74 111
1687.83 104
1687.93 100
1688.02 100
1688.12 105
1688.21 114
1688.30 126
1688.40 139
1688.49 151
1688.59 157
1688.68 157
1688.77 151
1688.87 138
1688.96 123
1689.06 108
1689.15 97
1689.25 92
1689.34 94
1689.43 100
1689.53 107
1689.62 114
1689.72 118
1689.81 119
1689.90 119
1690.00 118
1690.09 118
1690.19 120
1690.28 125
1690.38 130
1690.47 134
1690.56 135
1690.66 133
1690.75 129
1690.85 122
1690.94 116
1691.03 109
1691.13 103
1691.22 98
1691.32 92
1691.41 86
1691.51 80
1691.60 73
1691.69 67
1691.79 62
1691.88 59
1691.98 59
1692.07 61
1692.16 66
1692.26 74
1692.35 84
1692.45 95
1692.54 106
1692.64 115
1692.73 122
1692.82 128
1692.92 131
1693.01 133
1693.11 133
1693.20 134
1693.30 134
1693.39 134
1693.48 132
1693.58 129
1693.67 124
1693.77 117
1693.86 110
1693.96 103
1694.05 97
1694.14 94
1694.24 94
1694.33 97
1694.43 103
1694.52 111
1694.62 121
1694.71 132
1694.80 140
1694.90 146
1694.99 148
1695.09 145
1695.18 137
1695.28 126
1695.37 111
1695.46 96
1695.56 82
1695.65 69
1695.75 58
1695.84 50
1695.94 44
1696.03 40
1696.12 39
1696.22 39
1696.31 41
1696.41 44
1696.50 49
1696.60 55
1696.69 63
1696.78 71
1696.88 80
1696.97 88
1697.07 97
1697.16 103
1697.26 109
1697.35 113
1697.44 116
1697.54 117
1697.63 118
1697.73 118
1697.82 115
1697.92 111
1698.01 104
1698.11 94
1698.20 81
1698.29 66
1698.39 50
1698.48 34
1698.58 19
1698.67 6
1698.77 0
1698.86 0
1698.95 0
1699.05 0
1699.14 0
1699.24 0
1699.33 0
1699.43 0
1699.52 6
1699.62 10
1699.71 12
1699.80 13
1699.90 13
1699.99 13
1700.09 14
1700.18 19
1700.28 28
1700.37 42
1700.47 58
1700.56 75
1700.65 90
1700.75 103
1700.84 112
1700.94 118
1701.03 122
1701.13 125
1701.22 131
1701.32 140
1701.41 154
1701.50 170
1701.60 188
1701.69 205
1701.79 220
1701.88 232
1701.98 239
1702.07 243
1702.17 245
1702.26 247
1702.35 250
1702.45 253
1702.54 256
1702.64 257
1702.73 255
1702.83 250
1702.92 244
1703.02 239
1703.11 237
1703.21 240
1703.30 249
1703.39 261
1703.49 276
1703.58 289
1703.68 298
1703.77 303
1703.87 302
1703.96 297
1704.06 291
1704.15 286
1704.25 284
1704.34 287
1704.43 297
1704.53 310
1704.62 324
1704.72 336
1704.81 343
1704.91 342
1705.00 333
1705.10 318
1705.19 300
1705.29 281
1705.38 266
1705.47 255
1705.57 249
1705.66 246
1705.76 245
1705.85 243
1705.95 239
1706.04 232
1706.14 222
1706.23 209
1706.33 193
1706.42 176
1706.52 158
1706.61 139
1706.70 121
1706.80 105
1706.89 91
1706.99 79
1707.08 69
1707.18 63
1707.27 58
1707.37 56
1707.46 56
1707.56 57
1707.65 57
1707.75 58
1707.84 57
1707.93 55
1708.03 51
1708.12 45
1708.22 37
1708.31 30
1708.41 24
1708.50 22
1708.60 26
1708.69 38
1708.79 57
1708.88 82
1708.98 110
1709.07 136
1709.17 157
1709.26 168
1709.35 168
1709.45 159
1709.54 142
1709.64 120
1709.73 99
1709.83 82
1709.92 70
1710.02 65
1710.11 64
1710.21 66
1710.30 68
1710.40 67
1710.49 63
1710.59 56
1710.68 47
1710.78 37
1710.87 28
1710.96 19
1711.06 11
1711.15 5
1711.25 0
1711.34 0
1711.44 0
1711.53 0
1711.63 0
1711.72 0
1711.82 0
1711.91 0
1712.01 1
1712.10 10
1712.20 19
1712.29 26
1712.39 32
1712.48 36
1712.58 37
1712.67 35
1712.77 30
1712.86 21
1712.95 11
1713.05 0
1713.14 0
1713.24 0
1713.33 0
1713.43 0
1713.52 0
1713.62 0
1713.71 0
1713.81 5
1713.90 11
1714.00 15
1714.09 18
1714.19 20
1714.28 21
1714.38 23
1714.47 26
1714.57 31
1714.66 39
1714.76 48
1714.85 59
1714.95 71
1715.04 85
1715.14 100
1715.23 116
1715.33 133
1715.42 148
1715.51 162
1715.61 174
1715.70 183
1715.80 189
1715.89 193
1715.99 194
1716.08 195
1716.18 196
1716.27 199
1716.37 205
1716.46 213
1716.56 224
1716.65 237
1716.75 250
1716.84 261
1716.94 270
1717.03 275
1717.13 277
1717.22 276
1717.32 272
1717.41 266
1717.51 258
1717.60 249
1717.70 239
1717.79 229
1717.89 221
1717.98 214
1718.08 212
1718.17 215
1718.27 224
1718.36 239
1718.46 257
1718.55 278
1718.65 297
1718.74 313
1718.84 321
1718.93 322
1719.03 314
1719.12 301
1719.22 284
1719.31 267
1719.41 253
1719.50 244
1719.60 240
1719.69 241
1719.79 246
1719.88 252
1719.98 259
1720.07 264
1720.17 268
1720.26 272
1720.36 276
1720.45 280
1720.55 285
1720.64 290
1720.74 296
1720.83 301
1720.93 306
1721.02 311
1721.12 316
1721.21 323
1721.31 329
1721.40 335
1721.50 339
1721.59 338
1721.69 334
1721.78 325
1721.88 313
1721.97 299
1722.07 285
1722.16 272
1722.26 263
1722.35 258
1722.45 257
1722.54 258
1722.64 262
1722.73 266
1722.83 271
1722.92 275
1723.02 277
1723.11 279
1723.21 280
1723.30 280
1723.40 282
1723.49 284
1723.59 288
1723.68 292
1723.78 297
1723.87 303
1723.97 308
1724.06 312
1724.16 315
1724.25 318
1724.35 320
1724.44 322
1724.54 323
1724.63 324
1724.73 324
1724.82 324
1724.92 324
1725.01 325
1725.11 327
1725.20 331
1725.30 337
1725.39 344
1725.49 351
1725.58 356
1725.68 358
1725.78 357
1725.87 353
1725.97 347
1726.06 339
1726.16 331
1726.25 324
1726.35 318
1726.44 313
1726.54 309
1726.63 305
1726.73 303
1726.82 300
1726.92 297
1727.01 290
1727.11 280
1727.20 264
1727.30 244
1727.39 221
1727.49 196
1727.58 172
1727.68 151
1727.77 135
1727.87 125
1727.96 119
1728.06 118
1728.15 119
1728.25 122
1728.35 126
1728.44 132
1728.54 138
1728.63 144
1728.73 149
1728.82 151
1728.92 148
1729.01 139
1729.11 124
1729.20 102
1729.30 76
1729.39 51
1729.49 30
1729.58 16
1729.68 14
1729.77 21
1729.87 38
1729.96 59
1730.06 80
1730.15 96
1730.25 103
1730.35 100
1730.44 87
1730.54 68
1730.63 46
1730.73 23
1730.82 4
1730.92 0
1731.01 0
1731.11 0
1731.20 0
1731.30 0
1731.39 0
1731.49 4
1731.58 7
1731.68 9
1731.77 8
1731.87 7
1731.97 6
1732.06 7
1732.16 12
1732.25 20
1732.35 32
1732.44 46
1732.54 63
1732.63 79
1732.73 94
1732.82 107
1732.92 116
1733.01 121
1733.11 122
1733.20 119
1733.30 113
1733.40 104
1733.49 91
1733.59 77
1733.68 62
1733.78 47
1733.87 35
1733.97 27
1734.06 25
1734.16 27
1734.25 34
1734.35 43
1734.44 51
1734.54 57
1734.63 59
1734.73 57
1734.83 53
1734.92 48
1735.02 43
1735.11 42
1735.21 43
1735.30 46
1735.40 51
1735.49 54
1735.59 55
1735.68 52
1735.78 44
1735.88 33
1735.97 19
1736.07 6
1736.16 0
1736.26 0
1736.35 0
1736.45 0
1736.54 0
1736.64 0
1736.73 0
1736.83 0
1736.93 4
1737.02 14
1737.12 23
1737.21 32
1737.31 41
1737.40 48
1737.50 56
1737.59 64
1737.69 71
1737.78 79
1737.88 86
1737.98 92
1738.07 97
1738.17 102
1738.26 105
1738.36 107
1738.45 107
1738.55 104
1738.64 97
1738.74 85
1738.83 70
1738.93 53
1739.03 37
1739.12 24
1739.22 18
1739.31 18
1739.41 25
1739.50 37
1739.60 51
1739.69 63
1739.79 73
1739.89 80
1739.98 85
1740.08 89
1740.17 93
1740.27 98
1740.36 104
1740.46 112
1740.55 120
1740.65 127
1740.75 133
1740.84 138
1740.94 142
1741.03 146
1741.13 150
1741.22 155
1741.32 159
1741.41 163
1741.51 165
1741.61 165
1741.70 164
1741.80 164
1741.89 165
1741.99 171
1742.08 182
1742.18 199
1742.27 220
1742.37 243
1742.47 264
1742.56 281
1742.66 292
1742.75 295
1742.85 294
1742.94 288
1743.04 281
1743.13 275
1743.23 271
1743.33 269
1743.42 270
1743.52 271
1743.61 273
1743.71 275
1743.80 275
1743.90 273
1744.00 268
1744.09 260
1744.19 249
1744.28 236
1744.38 221
1744.47 206
1744.57 192
1744.67 180
1744.76 172
1744.86 165
1744.95 162
1745.05 160
1745.14 158
1745.24 157
1745.33 157
1745.43 159
1745.53 163
1745.62 171
1745.72 181
1745.81 193
1745.91 204
1746.00 214
1746.10 221
1746.20 224
1746.29 226
1746.39 226
1746.48 226
1746.58 224
1746.67 220
1746.77 213
1746.87 203
1746.96 190
1747.06 173
1747.15 156
1747.25 141
1747.34 128
1747.44 120
1747.54 115
1747.63 114
1747.73 116
1747.82 120
1747.92 126
1748.02 131
1748.11 136
1748.21 138
1748.30 138
1748.40 134
1748.49 126
1748.59 116
1748.69 105
1748.78 95
1748.88 86
1748.97 80
1749.07 75
1749.16 72
1749.26 67
1749.36 61
1749.45 53
1749.55 43
1749.64 32
1749.74 21
1749.83 12
1749.93 7
1750.03 8
1750.12 14
1750.22 27
1750.31 43
1750.41 62
1750.51 81
1750.60 98
1750.70 111
1750.79 118
1750.89 121
1750.98 119
1751.08 115
1751.18 109
1751.27 104
1751.37 100
1751.46 99
1751.56 99
1751.66 103
1751.75 107
1751.85 112
1751.94 117
1752.04 120
1752.14 122
1752.23 121
1752.33 119
1752.42 115
1752.52 109
1752.61 102
1752.71 93
1752.81 82
1752.90 71
1753.00 58
1753.09 45
1753.19 33
1753.29 22
1753.38 12
1753.48 5
1753.57 0
1753.67 0
1753.77 0
1753.86 0
1753.96 0
1754.05 1
1754.15 5
1754.24 10
1754.34 18
1754.44 28
1754.53 41
1754.63 55
1754.72 70
1754.82 85
1754.92 96
1755.01 104
1755.11 105
1755.20 100
1755.30 90
1755.40 76
1755.49 60
1755.59 46
1755.68 36
1755.78 29
1755.88 25
1755.97 21
1756.07 17
1756.16 10
1756.26 1
1756.36 0
1756.45 0
1756.55 0
1756.64 0
1756.74 0
1756.84 0
1756.93 0
1757.03 8
1757.12 20
1757.22 29
1757.32 35
1757.41 38
1757.51 38
1757.60 36
1757.70 33
1757.80 30
1757.89 26
1757.99 22
1758.08 19
1758.18 16
1758.28 17
1758.37 21
1758.47 30
1758.56 44
1758.66 62
1758.76 83
1758.85 104
1758.95 120
1759.04 129
1759.14 130
1759.24 121
1759.33 104
1759.43 81
1759.52 57
1759.62 33
1759.72 12
1759.81 0
1759.91 0
1760.01 0
1760.10 0
1760.20 0
1760.29 0
1760.39 4
1760.49 13
1760.58 24
1760.68 38
1760.77 54
1760.87 73
1760.97 94
1761.06 116
1761.16 138
1761.25 158
1761.35 174
1761.45 187
1761.54 194
1761.64 197
1761.74 197
1761.83 195
1761.93 194
1762.02 196
1762.12 201
1762.22 211
1762.31 223
1762.41 237
1762.50 248
1762.60 256
1762.70 259
1762.79 256
1762.89 249
1762.99 240
1763.08 231
1763.18 223
1763.27 219
1763.37 218
1763.47 220
1763.56 222
1763.66 223
1763.75 221
1763.85 216
1763.95 208
1764.04 198
1764.14 189
1764.24 182
1764.33 180
1764.43 181
1764.52 185
1764.62 190
1764.72 195
1764.81 197
1764.91 196
1765.01 192
1765.10 186
1765.20 177
1765.29 167
1765.39 157
1765.49 148
1765.58 142
1765.68 141
1765.78 146
1765.87 158
1765.97 174
1766.06 193
1766.16 210
1766.26 223
1766.35 229
1766.45 228
1766.55 220
1766.64 207
1766.74 192
1766.83 176
1766.93 161
1767.03 148
1767.12 137
1767.22 127
1767.32 118
1767.41 111
1767.51 105
1767.60 100
1767.70 97
1767.80 95
1767.89 94
1767.99 93
1768.09 93
1768.18 93
1768.28 94
1768.37 94
1768.47 93
1768.57 91
1768.66 88
1768.76 85
1768.86 83
1768.95 83
1769.05 88
1769.15 97
1769.24 110
1769.34 126
1769.43 142
1769.53 154
1769.63 161
1769.72 160
1769.82 153
1769.92 140
1770.01 124
1770.11 107
1770.21 90
1770.30 74
1770.40 59
1770.49 44
1770.59 28
1770.69 11
1770.78 0
1770.88 0
1770.98 0
1771.07 0
1771.17 0
1771.27 0
1771.36 7
1771.46 19
1771.55 26
1771.65 27
1771.75 23
1771.84 14
1771.94 4
1772.04 0
1772.13 0
1772.23 0
1772.33 0
1772.42 0
1772.52 0
1772.61 0
1772.71 2
1772.81 2
1772.90 3
1773.00 4
1773.10 6
1773.19 10
1773.29 14
1773.39 20
1773.48 26
1773.58 31
1773.68 34
1773.77 36
1773.87 34
1773.97 29
1774.06 22
1774.16 14
1774.25 6
1774.35 0
1774.45 0
1774.54 0
1774.64 0
1774.74 1
1774.83 7
1774.93 15
1775.03 22
1775.12 29
1775.22 35
1775.32 39
1775.41 42
1775.51 44
1775.61 45
1775.70 47
1775.80 50
1775.90 54
1775.99 59
1776.09 65
1776.18 70
1776.28 75
1776.38 78
1776.47 82
1776.57 88
1776.67 96
1776.76 108
1776.86 124
1776.96 142
1777.05 162
1777.15 181
1777.25 198
1777.34 211
1777.44 221
1777.54 227
1777.63 231
1777.73 234
1777.83 236
1777.92 239
1778.02 242
1778.12 245
1778.21 249
1778.31 253
1778.41 259
1778.50 266
1778.60 275
1778.70 285
1778.79 296
1778.89 306
1778.98 313
1779.08 317
1779.18 316
1779.27 310
1779.37 301
1779.47 288
1779.56 274
1779.66 261
1779.76 251
1779.85 244
1779.95 239
1780.05 238
1780.14 239
1780.24 239
1780.34 238
1780.43 234
1780.53 228
1780.63 221
1780.72 213
1780.82 206
1780.92 202
1781.01 200
1781.11 200
1781.21 201
1781.30 201
1781.40 200
1781.50 198
1781.59 194
1781.69 192
1781.79 192
1781.88 195
1781.98 202
1782.08 210
1782.17 218
1782.27 223
1782.37 224
1782.46 220
1782.56 212
1782.66 203
1782.75 193
1782.85 184
1782.95 176
1783.04 167
1783.14 157
1783.24 144
1783.33 128
1783.43 110
1783.53 94
1783.62 80
1783.72 72
1783.82 70
1783.92 75
1784.01 84
1784.11 96
1784.21 107
1784.30 116
1784.40 121
1784.50 124
1784.59 125
1784.69 125
1784.79 127
1784.88 131
1784.98 138
1785.08 147
1785.17 159
1785.27 171
1785.37 183
1785.46 194
1785.56 202
1785.66 208
1785.75 211
1785.85 213
1785.95 214
1786.04 215
1786.14 216
1786.24 218
1786.33 220
1786.43 222
1786.53 222
1786.62 220
1786.72 216
1786.82 210
1786.92 204
1787.01 200
1787.11 197
1787.21 197
1787.30 199
1787.40 203
1787.50 204
1787.59 201
1787.69 193
1787.79 179
1787.88 160
1787.98 137
1788.08 114
1788.17 92
1788.27 75
1788.37 62
1788.46 54
1788.56 49
1788.66 45
1788.76 41
1788.85 36
1788.95 29
1789.05 21
1789.14 14
1789.24 10
1789.34 11
1789.43 15
1789.53 24
1789.63 36
1789.72 47
1789.82 58
1789.92 64
1790.01 68
1790.11 68
1790.21 66
1790.31 66
1790.40 66
1790.50 69
1790.60 73
1790.69 75
1790.79 75
1790.89 71
1790.98 62
1791.08 50
1791.18 37
1791.27 27
1791.37 22
1791.47 25
1791.57 33
1791.66 44
1791.76 57
1791.86 68
1791.95 75
1792.05 79
1792.15 82
1792.24 84
1792.34 88
1792.44 94
1792.54 101
1792.63 108
1792.73 116
1792.83 123
1792.92 128
1793.02 133
1793.12 136
1793.21 138
1793.31 138
1793.41 135
1793.50 130
1793.60 123
1793.70 116
1793.80 108
1793.89 102
1793.99 97
1794.09 94
1794.18 94
1794.28 96
1794.38 99
1794.48 105
1794.57 112
1794.67 120
1794.77 130
1794.86 140
1794.96 149
1795.06 157
1795.15 164
1795.25 170
1795.35 176
1795.45 180
1795.54 184
1795.64 186
1795.74 186
1795.83 184
1795.93 180
1796.03 175
1796.12 170
1796.22 166
1796.32 164
1796.42 165
1796.51 166
1796.61 165
1796.71 162
1796.80 154
1796.90 141
1797.00 123
1797.10 104
1797.19 85
1797.29 69
1797.39 57
1797.48 49
1797.58 45
1797.68 42
1797.78 40
1797.87 39
1797.97 37
1798.07 36
1798.16 34
1798.26 34
1798.36 33
1798.46 31
1798.55 29
1798.65 26
1798.75 23
1798.84 18
1798.94 14
1799.04 8
1799.14 2
1799.23 0
1799.33 0
1799.43 0
1799.52 0
1799.62 0
1799.72 0
1799.82 0
1799.91 2
1800.01 19
1800.11 38
1800.20 56
1800.30 71
1800.40 83
1800.50 91
1800.59 96
1800.69 98
1800.79 97
1800.88 95
1800.98 91
1801.08 86
1801.18 82
1801.27 78
1801.37 75
1801.47 74
1801.56 75
1801.66 78
1801.76 82
1801.86 86
1801.95 92
1802.05 96
1802.15 101
1802.25 104
1802.34 107
1802.44 111
1802.54 114
1802.63 117
1802.73 119
1802.83 120
1802.93 119
1803.02 116
1803.12 110
1803.22 101
1803.32 91
1803.41 80
1803.51 70
1803.61 62
1803.70 56
1803.80 53
1803.90 52
1804.00 52
1804.09 53
1804.19 53
1804.29 54
1804.39 54
1804.48 53
1804.58 53
1804.68 52
1804.77 51
1804.87 49
1804.97 46
1805.07 41
1805.16 36
1805.26 29
1805.36 21
1805.46 14
1805.55 8
1805.65 3
1805.75 0
1805.84 0
1805.94 0
1806.04 0
1806.14 0
1806.23 0
1806.33 0
1806.43 0
1806.53 0
1806.62 0
1806.72 0
1806.82 0
1806.92 5
1807.01 13
1807.11 23
1807.21 35
1807.31 47
1807.40 58
1807.50 66
1807.60 70
1807.69 69
1807.79 65
1807.89 57
1807.99 50
1808.08 44
1808.18 42
1808.28 44
1808.38 50
1808.47 59
1808.57 68
1808.67 76
1808.77 80
1808.86 80
1808.96 75
1809.06 65
1809.16 53
1809.25 38
1809.35 24
1809.45 13
1809.55 5
1809.64 3
1809.74 7
1809.84 15
1809.94 26
1810.03 37
1810.13 48
1810.23 58
1810.32 66
1810.42 75
1810.52 86
1810.62 98
1810.71 113
1810.81 128
1810.91 141
1811.01 150
1811.10 153
1811.20 150
1811.30 142
1811.40 131
1811.49 119
1811.59 107
1811.69 96
1811.79 87
1811.88 80
1811.98 75
1812.08 73
1812.18 73
1812.27 75
1812.37 79
1812.47 85
1812.57 91
1812.66 97
1812.76 103
1812.86 108
1812.96 112
1813.05 116
1813.15 120
1813.25 125
1813.35 131
1813.44 138
1813.54 145
1813.64 151
1813.74 155
1813.83 156
1813.93 152
1814.03 144
1814.13 131
1814.23 115
1814.32 96
1814.42 75
1814.52 54
1814.62 34
1814.71 14
1814.81 0
1814.91 0
1815.01 0
1815.10 0
1815.20 0
1815.30 0
1815.40 0
1815.49 0
1815.59 0
1815.69 13
1815.79 29
1815.88 45
1815.98 59
1816.08 68
1816.18 71
1816.27 69
1816.37 61
1816.47 51
1816.57 39
1816.66 29
1816.76 23
1816.86 19
1816.96 19
1817.06 20
1817.15 22
1817.25 24
1817.35 25
1817.45 27
1817.54 30
1817.64 35
1817.74 42
1817.84 50
1817.93 59
1818.03 67
1818.13 72
1818.23 74
1818.32 72
1818.42 68
1818.52 63
1818.62 58
1818.72 54
1818.81 51
1818.91 50
1819.01 50
1819.11 50
1819.20 52
1819.30 54
1819.40 58
1819.50 62
1819.59 68
1819.69 72
1819.79 76
1819.89 76
1819.99 74
1820.08 69
1820.18 60
1820.28 50
1820.38 39
1820.47 29
1820.57 20
1820.67 15
1820.77 14
1820.86 17
1820.96 23
1821.06 31
1821.16 40
1821.26 48
1821.35 55
1821.45 62
1821.55 71
1821.65 82
1821.74 98
1821.84 119
1821.94 142
1822.04 166
1822.14 187
1822.23 202
1822.33 210
1822.43 210
1822.53 204
1822.62 193
1822.72 180
1822.82 168
1822.92 157
1823.02 149
1823.11 144
1823.21 142
1823.31 140
1823.41 138
1823.50 135
1823.60 130
1823.70 124
1823.80 114
1823.90 104
1823.99 93
1824.09 82
1824.19 73
1824.29 67
1824.39 63
1824.48 63
1824.58 66
1824.68 71
1824.78 79
1824.87 88
1824.97 97
1825.07 106
1825.17 113
1825.27 118
1825.36 119
1825.46 116
1825.56 109
1825.66 100
1825.76 90
1825.85 79
1825.95 70
1826.05 64
1826.15 61
1826.24 61
1826.34 64
1826.44 69
1826.54 75
1826.64 81
1826.73 87
1826.83 93
1826.93 98
1827.03 103
1827.13 107
1827.22 111
1827.32 113
1827.42 116
1827.52 118
1827.61 120
1827.71 123
1827.81 126
1827.91 128
1828.01 130
1828.10 130
1828.20 129
1828.30 127
1828.40 125
1828.50 123
1828.59 122
1828.69 125
1828.79 130
1828.89 137
1828.99 146
1829.08 155
1829.18 162
1829.28 165
1829.38 165
1829.48 160
1829.57 152
1829.67 143
1829.77 134
1829.87 128
1829.97 125
1830.06 124
1830.16 124
1830.26 123
1830.36 120
1830.46 113
1830.55 104
1830.65 93
1830.75 83
1830.85 75
1830.95 71
1831.04 70
1831.14 72
1831.24 77
1831.34 83
1831.44 90
1831.53 98
1831.63 107
1831.73 118
1831.83 131
1831.93 145
1832.02 162
1832.12 181
1832.22 201
1832.32 223
1832.42 247
1832.51 272
1832.61 297
1832.71 319
1832.81 337
1832.91 349
1833.00 353
1833.10 350
1833.20 341
1833.30 329
1833.40 316
1833.49 305
1833.59 298
1833.69 297
1833.79 301
1833.89 310
1833.99 321
1834.08 334
1834.18 345
1834.28 353
1834.38 358
1834.48 357
1834.57 351
1834.67 340
1834.77 326
1834.87 309
1834.97 291
1835.06 275
1835.16 261
1835.26 250
1835.36 244
1835.46 240
1835.55 237
1835.65 234
1835.75 230
1835.85 226
1835.95 221
1836.05 219
1836.14 219
1836.24 224
1836.34 233
1836.44 245
1836.54 257
1836.63 268
1836.73 277
1836.83 282
1836.93 285
1837.03 284
1837.13 282
1837.22 278
1837.32 272
1837.42 265
1837.52 257
1837.62 249
1837.71 243
1837.81 240
1837.91 242
1838.01 247
1838.11 255
1838.21 265
1838.30 273
1838.40 281
1838.50 285
1838.60 288
1838.70 289
1838.79 289
1838.89 289
1838.99 287
1839.09 282
1839.19 272
1839.29 257
1839.38 238
1839.48 214
1839.58 189
1839.68 166
1839.78 146
1839.88 132
1839.97 122
1840.07 117
1840.17 114
1840.27 112
1840.37 110
1840.46 109
1840.56 109
1840.66 110
1840.76 114
1840.86 119
1840.96 126
1841.05 133
1841.15 140
1841.25 147
1841.35 152
1841.45 157
1841.55 162
1841.64 166
1841.74 170
1841.84 172
1841.94 172
1842.04 169
1842.14 161
1842.23 149
1842.33 134
1842.43 116
1842.53 99
1842.63 85
1842.73 76
1842.82 74
1842.92 78
1843.02 88
1843.12 101
1843.22 117
1843.32 133
1843.41 149
1843.51 164
1843.61 179
1843.71 194
1843.81 208
1843.91 220
1844.00 229
1844.10 232
1844.20 229
1844.30 221
1844.40 210
1844.50 199
1844.59 191
1844.69 187
1844.79 188
1844.89 193
1844.99 200
1845.09 207
1845.18 211
1845.28 213
1845.38 211
1845.48 208
1845.58 205
1845.68 202
1845.77 201
1845.87 201
1845.97 201
1846.07 201
1846.17 200
1846.27 197
1846.37 193
1846.46 190
1846.56 187
1846.66 186
1846.76 185
1846.86 184
1846.96 183
1847.05 180
1847.15 174
1847.25 167
1847.35 159
1847.45 151
1847.55 145
1847.64 140
1847.74 137
1847.84 135
1847.94 135
1848.04 136
1848.14 138
1848.24 142
1848.33 149
1848.43 158
1848.53 168
1848.63 178
1848.73 189
1848.83 199
1848.92 208
1849.02 218
1849.12 229
1849.22 241
1849.32 254
1849.42 266
1849.52 276
1849.61 283
1849.71 285
1849.81 283
1849.91 277
1850.01 269
1850.11 258
1850.21 247
1850.30 234
1850.40 221
1850.50 206
1850.60 192
1850.70 177
1850.80 163
1850.90 152
1850.99 143
1851.09 139
1851.19 140
1851.29 145
1851.39 154
1851.49 165
1851.59 176
1851.68 185
1851.78 190
1851.88 189
1851.98 182
1852.08 168
1852.18 151
1852.28 131
1852.37 113
1852.47 98
1852.57 86
1852.67 77
1852.77 71
1852.87 66
1852.97 61
1853.06 58
1853.16 58
1853.26 62
1853.36 72
1853.46 87
1853.56 104
1853.66 122
1853.75 137
1853.85 146
1853.95 147
1854.05 141
1854.15 131
1854.25 119
1854.35 109
1854.44 103
1854.54 102
1854.64 106
1854.74 113
1854.84 122
1854.94 132
1855.04 142
1855.13 151
1855.23 161
1855.33 171
1855.43 180
1855.53 188
1855.63 195
1855.73 200
1855.83 204
1855.92 205
1856.02 205
1856.12 203
1856.22 201
1856.32 197
1856.42 192
1856.52 188
1856.61 184
1856.71 181
1856.81 180
1856.91 181
1857.01 185
1857.11 189
1857.21 193
1857.31 194
1857.40 193
1857.50 187
1857.60 176
1857.70 163
1857.80 147
1857.90 131
1858.00 115
1858.10 101
1858.19 89
1858.29 80
1858.39 74
1858.49 71
1858.59 69
1858.69 67
1858.79 66
1858.89 65
1858.98 63
1859.08 59
1859.18 55
1859.28 51
1859.38 48
1859.48 45
1859.58 42
1859.68 40
1859.77 38
1859.87 35
1859.97 31
1860.07 26
1860.17 21
1860.27 18
1860.37 17
1860.47 20
1860.56 29
1860.66 41
1860.76 56
1860.86 72
1860.96 86
1861.06 97
1861.16 103
1861.26 104
1861.36 101
1861.45 96
1861.55 88
1861.65 79
1861.75 68
1861.85 57
1861.95 44
1862.05 31
1862.15 16
1862.24 2
1862.34 0
1862.44 0
1862.54 0
1862.64 0
1862.74 0
1862.84 0
1862.94 0
1863.04 0
1863.13 11
1863.23 24
1863.33 35
1863.43 44
1863.53 52
1863.63 58
1863.73 61
1863.83 64
1863.93 65
1864.02 66
1864.12 67
1864.22 68
1864.32 69
1864.42 70
1864.52 72
1864.62 75
1864.72 80
1864.82 86
1864.91 93
1865.01 102
1865.11 112
1865.21 122
1865.31 130
1865.41 136
1865.51 139
1865.61 138
1865.71 134
1865.80 127
1865.90 118
1866.00 108
1866.10 99
1866.20 93
1866.30 89
1866.40 91
1866.50 97
1866.60 107
1866.70 119
1866.79 130
1866.89 137
1866.99 139
1867.09 135
1867.19 128
1867.29 121
1867.39 117
1867.49 117
1867.59 123
1867.69 132
1867.78 142
1867.88 149
1867.98 150
1868.08 145
1868.18 133
1868.28 115
1868.38 95
1868.48 76
1868.58 61
1868.68 51
1868.77 49
1868.87 53
1868.97 62
1869.07 74
1869.17 85
1869.27 94
1869.37 99
1869.47 101
1869.57 98
1869.67 93
1869.76 86
1869.86 77
1869.96 68
1870.06 58
1870.16 47
1870.26 38
1870.36 30
1870.46 24
1870.56 21
1870.66 21
1870.75 22
1870.85 24
1870.95 25
1871.05 26
1871.15 26
1871.25 25
1871.35 24
1871.45 24
1871.55 25
1871.65 28
1871.75 32
1871.84 37
1871.94 42
1872.04 47
1872.14 50
1872.24 52
1872.34 51
1872.44 47
1872.54 40
1872.64 32
1872.74 23
1872.84 16
1872.94 15
1873.03 19
1873.13 30
1873.23 47
1873.33 66
1873.43 87
1873.53 105
1873.63 120
1873.73 130
1873.83 136
1873.93 138
1874.03 137
1874.12 135
1874.22 131
1874.32 127
1874.42 122
1874.52 118
1874.62 114
1874.72 112
1874.82 111
1874.92 109
1875.02 107
1875.12 104
1875.22 98
1875.31 90
1875.41 82
1875.51 73
1875.61 65
1875.71 57
1875.81 51
1875.91 45
1876.01 39
1876.11 34
1876.21 30
1876.31 30
1876.41 33
1876.51 43
1876.60 57
1876.70 76
1876.80 97
1876.90 119
1877.00 138
1877.10 152
1877.20 161
1877.30 164
1877.40 162
1877.50 157
1877.60 148
1877.70 138
1877.80 126
1877.89 115
1877.99 104
1878.09 96
1878.19 89
1878.29 86
1878.39 86
1878.49 89
1878.59 93
1878.69 97
1878.79 100
1878.89 103
1878.99 103
1879.09 104
1879.19 105
1879.28 107
1879.38 110
1879.48 114
1879.58 119
1879.68 124
1879.78 128
1879.88 130
1879.98 131
1880.08 130
1880.18 128
1880.28 126
1880.38 123
1880.48 120
1880.58 118
1880.67 116
1880.77 114
1880.87 113
1880.97 111
1881.07 111
1881.17 111
1881.27 113
1881.37 116
1881.47 120
1881.57 126
1881.67 131
1881.77 134
1881.87 135
1881.97 132
1882.07 126
1882.17 119
1882.26 113
1882.36 108
1882.46 108
1882.56 111
1882.66 116
1882.76 121
1882.86 125
1882.96 127
1883.06 125
1883.16 121
1883.26 117
1883.36 113
1883.46 111
1883.56 111
1883.66 113
1883.76 114
1883.85 113
1883.95 109
1884.05 99
1884.15 85
1884.25 68
1884.35 51
1884.45 37
1884.55 28
1884.65 26
1884.75 33
1884.85 46
1884.95 63
1885.05 82
1885.15 97
1885.25 108
1885.35 112
1885.45 109
1885.55 103
1885.64 95
1885.74 88
1885.84 85
1885.94 86
1886.04 91
1886.14 98
1886.24 105
1886.34 111
1886.44 115
1886.54 116
1886.64 115
1886.74 111
1886.84 105
1886.94 97
1887.04 87
1887.14 77
1887.24 67
1887.34 57
1887.44 49
1887.54 43
1887.63 39
1887.73 38
1887.83 38
1887.93 39
1888.03 41
1888.13 42
1888.23 43
1888.33 45
1888.43 46
1888.53 48
1888.63 51
1888.73 53
1888.83 56
1888.93 58
1889.03 59
1889.13 59
1889.23 57
1889.33 55
1889.43 49
1889.53 42
1889.63 32
1889.72 20
1889.82 9
1889.92 0
1890.02 0
1890.12 0
1890.22 0
1890.32 0
1890.42 2
1890.52 9
1890.62 15
1890.72 20
1890.82 23
1890.92 25
1891.02 25
1891.12 24
1891.22 21
1891.32 17
1891.42 12
1891.52 7
1891.62 1
1891.72 0
1891.82 0
1891.92 0
1892.02 0
1892.12 0
1892.22 0
1892.31 0
1892.41 0
1892.51 16
1892.61 35
1892.71 56
1892.81 76
1892.91 94
1893.01 107
1893.11 115
1893.21 119
1893.31 120
1893.41 120
1893.51 121
1893.61 123
1893.71 126
1893.81 130
1893.91 135
1894.01 137
1894.11 139
1894.21 138
1894.31 137
1894.41 135
1894.51 134
1894.61 133
1894.71 133
1894.81 134
1894.91 136
1895.01 138
1895.11 139
1895.21 139
1895.31 138
1895.40 134
1895.50 130
1895.60 124
1895.70 118
1895.80 112
1895.90 107
1896.00 103
1896.10 99
1896.20 95
1896.30 90
1896.40 85
1896.50 80
1896.60 76
1896.70 73
1896.80 71
1896.90 71
1897.00 69
1897.10 66
1897.20 60
1897.30 51
1897.40 40
1897.50 27
1897.60 13
1897.70 0
1897.80 0
1897.90 0
1898.00 0
1898.10 0
1898.20 0
1898.30 0
1898.40 0
1898.50 0
1898.60 8
1898.70 21
1898.80 35
1898.90 49
1899.00 61
1899.10 71
1899.20 80
1899.30 86
1899.40 89
1899.50 90
1899.60 89
1899.70 90
1899.79 91
1899.89 96
1899.99 104
1900.09 114
1900.19 124
1900.29 133
1900.39 139
1900.49 140
1900.59 138
1900.69 132
1900.79 125
1900.89 118
1900.99 112
1901.09 107
1901.19 102
1901.29 97
1901.39 90
1901.49 81
1901.59 72
1901.69 62
1901.79 54
1901.89 46
1901.99 41
1902.09 38
1902.19 36
1902.29 37
1902.39 39
1902.49 43
1902.59 49
1902.69 56
1902.79 64
1902.89 70
1902.99 74
1903.09 76
1903.19 74
1903.29 69
1903.39 61
1903.49 52
1903.59 42
1903.69 33
1903.79 26
1903.89 22
1903.99 21
1904.09 23
1904.19 26
1904.29 31
1904.39 36
1904.49 40
1904.59 42
1904.69 41
1904.79 39
1904.89 35
1904.99 30
1905.09 26
1905.19 24
1905.29 25
1905.39 31
1905.49 41
1905.59 55
1905.69 73
1905.79 93
1905.89 113
1905.99 130
1906.09 144
1906.19 150
1906.29 149
1906.39 139
1906.49 123
1906.59 103
1906.69 82
1906.79 62
1906.89 46
1906.99 35
1907.09 27
1907.19 22
1907.29 18
1907.39 12
1907.49 6
1907.59 0
1907.69 0
1907.79 0
1907.89 0
1907.99 0
1908.09 0
1908.19 0
1908.29 0
1908.39 2
1908.49 9
1908.59 15
1908.69 23
1908.79 31
1908.89 40
1908.99 50
1909.09 62
1909.19 73
1909.29 83
1909.39 90
1909.49 95
1909.59 97
1909.69 97
1909.79 95
1909.89 94
1909.99 93
1910.09 93
1910.19 94
1910.29 95
1910.39 95
1910.49 95
1910.59 93
1910.69 89
1910.79 84
1910.89 80
1910.99 77
1911.09 76
1911.19 78
1911.29 84
1911.39 92
1911.49 102
1911.59 113
1911.69 122
1911.79 129
1911.89 133
1911.99 134
1912.09 134
1912.19 132
1912.30 128
1912.40 123
1912.50 115
1912.60 104
1912.70 92
1912.80 78
1912.90 65
1913.00 55
1913.10 50
1913.20 49
1913.30 51
1913.40 55
1913.50 59
1913.60 61
1913.70 63
1913.80 63
1913.90 62
1914.00 62
1914.10 63
1914.20 64
1914.30 65
1914.40 67
1914.50 68
1914.60 70
1914.70 74
1914.80 80
1914.90 88
1915.00 99
1915.10 113
1915.20 127
1915.30 142
1915.40 156
1915.50 167
1915.60 174
1915.70 176
1915.80 172
1915.90 164
1916.00 151
1916.10 136
1916.20 118
1916.30 100
1916.40 83
1916.50 68
1916.60 56
1916.70 48
1916.81 46
1916.91 49
1917.01 55
1917.11 65
1917.21 74
1917.31 82
1917.41 86
1917.51 87
1917.61 85
1917.71 81
1917.81 77
1917.91 74
1918.01 74
1918.11 76
1918.21 80
1918.31 85
1918.41 89
1918.51 91
1918.61 90
1918.71 86
1918.81 78
1918.91 68
1919.01 58
1919.11 50
1919.21 45
1919.31 45
1919.41 50
1919.51 59
1919.61 72
1919.71 85
1919.81 96
1919.92 106
1920.02 112
1920.12 115
1920.22 116
1920.32 114
1920.42 110
1920.52 105
1920.62 97
1920.72 87
1920.82 76
1920.92 66
1921.02 57
1921.12 50
1921.22 46
1921.32 44
1921.42 45
1921.52 46
1921.62 47
1921.72 48
1921.82 49
1921.92 50
1922.02 50
1922.12 50
1922.22 51
1922.32 52
1922.43 54
1922.53 55
1922.63 57
1922.73 58
1922.83 60
1922.93 62
1923.03 66
1923.13 73
1923.23 83
1923.33 95
1923.43 110
1923.53 125
1923.63 137
1923.73 143
1923.83 144
1923.93 138
1924.03 127
1924.13 113
1924.23 98
1924.33 85
1924.43 74
1924.53 66
1924.64 62
1924.74 61
1924.84 64
1924.94 68
1925.04 75
1925.14 81
1925.24 88
1925.34 93
1925.44 97
1925.54 98
1925.64 97
1925.74 95
1925.84 91
1925.94 87
1926.04 82
1926.14 76
1926.24 69
1926.34 62
1926.44 57
1926.54 53
1926.65 53
1926.75 57
1926.85 67
1926.95 80
1927.05 96
1927.15 111
1927.25 124
1927.35 132
1927.45 133
1927.55 127
1927.65 115
1927.75 100
1927.85 83
1927.95 66
1928.05 53
1928.15 44
1928.25 39
1928.36 39
1928.46 42
1928.56 49
1928.66 57
1928.76 66
1928.86 75
1928.96 83
1929.06 90
1929.16 95
1929.26 97
1929.36 99
1929.46 99
1929.56 97
1929.66 94
1929.76 90
1929.86 85
1929.96 80
1930.07 76
1930.17 72
1930.27 70
1930.37 70
1930.47 72
1930.57 74
1930.67 75
1930.77 74
1930.87 71
1930.97 67
1931.07 60
1931.17 53
1931.27 46
1931.37 41
1931.47 38
1931.58 39
1931.68 43
1931.78 50
1931.88 60
1931.98 72
1932.08 84
1932.18 96
1932.28 105
1932.38 111
1932.48 114
1932.58 115
1932.68 115
1932.78 115
1932.88 115
1932.98 115
1933.09 114
1933.19 112
1933.29 107
1933.39 99
1933.49 90
1933.59 81
1933.69 74
1933.79 69
1933.89 68
1933.99 69
1934.09 72
1934.19 77
1934.29 82
1934.39 87
1934.50 92
1934.60 97
1934.70 103
1934.80 108
1934.90 113
1935.00 117
1935.10 119
1935.20 120
1935.30 121
1935.40 123
1935.50 124
1935.60 127
1935.70 129
1935.81 129
1935.91 127
1936.01 121
1936.11 113
1936.21 104
1936.31 95
1936.41 90
1936.51 88
1936.61 89
1936.71 92
1936.81 95
1936.91 95
1937.02 93
1937.12 86
1937.22 75
1937.32 62
1937.42 48
1937.52 35
1937.62 24
1937.72 16
1937.82 12
1937.92 12
1938.02 16
1938.12 21
1938.23 28
1938.33 35
1938.43 41
1938.53 45
1938.63 46
1938.73 44
1938.83 40
1938.93 34
1939.03 27
1939.13 19
1939.23 11
1939.33 2
1939.44 0
1939.54 0
1939.64 0
1939.74 0
1939.84 0
1939.94 0
1940.04 0
1940.14 0
1940.24 6
1940.34 17
1940.44 27
1940.55 37
1940.65 45
1940.75 53
1940.85 61
1940.95 69
1941.05 78
1941.15 88
1941.25 98
1941.35 105
1941.45 109
1941.55 110
1941.66 109
1941.76 105
1941.86 102
1941.96 101
1942.06 102
1942.16 105
1942.26 109
1942.36 113
1942.46 118
1942.56 122
1942.66 126
1942.77 130
1942.87 134
1942.97 138
1943.07 142
1943.17 144
1943.27 146
1943.37 145
1943.47 142
1943.57 138
1943.67 133
1943.78 130
1943.88 129
1943.98 133
1944.08 141
1944.18 155
1944.28 172
1944.38 191
1944.48 210
1944.58 226
1944.68 239
1944.79 248
1944.89 254
1944.99 258
1945.09 261
1945.19 265
1945.29 269
1945.39 273
1945.49 274
1945.59 273
1945.69 269
1945.80 264
1945.90 258
1946.00 251
1946.10 244
1946.20 237
1946.30 227
1946.40 216
1946.50 202
1946.60 188
1946.71 176
1946.81 168
1946.91 164
1947.01 165
1947.11 168
1947.21 172
1947.31 173
1947.41 170
1947.51 162
1947.61 150
1947.72 137
1947.82 123
1947.92 112
1948.02 106
1948.12 104
1948.22 108
1948.32 117
1948.42 128
1948.52 138
1948.63 146
1948.73 150
1948.83 150
1948.93 144
1949.03 134
1949.13 122
1949.23 110
1949.33 97
1949.43 85
1949.54 74
1949.64 64
1949.74 56
1949.84 52
1949.94 52
1950.04 57
1950.14 68
1950.24 84
1950.35 102
1950.45 120
1950.55 136
1950.65 147
1950.75 152
1950.85 153
1950.95 148
1951.05 141
1951.15 132
1951.26 124
1951.36 117
1951.46 111
1951.56 107
1951.66 104
1951.76 101
1951.86 98
1951.96 94
1952.07 90
1952.17 86
1952.27 83
1952.37 81
1952.47 80
1952.57 78
1952.67 76
1952.77 72
1952.88 67
1952.98 63
1953.08 62
1953.18 63
1953.28 70
1953.38 80
1953.48 93
1953.58 108
1953.68 122
1953.79 134
1953.89 143
1953.99 150
1954.09 154
1954.19 155
1954.29 154
1954.39 149
1954.49 143
1954.60 133
1954.70 122
1954.80 111
1954.90 100
1955.00 92
1955.10 86
1955.20 84
1955.31 85
1955.41 87
1955.51 90
1955.61 91
1955.71 90
1955.81 86
1955.91 81
1956.01 74
1956.12 67
1956.22 61
1956.32 56
1956.42 52
1956.52 49
1956.62 47
1956.72 45
1956.82 43
1956.93 42
1957.03 41
1957.13 42
1957.23 43
1957.33 46
1957.43 49
1957.53 52
1957.64 54
1957.74 54
1957.84 53
1957.94 49
1958.04 45
1958.14 40
1958.24 36
1958.34 34
1958.45 34
1958.55 35
1958.65 37
1958.75 39
1958.85 39
1958.95 37
1959.05 31
1959.16 23
1959.26 14
1959.36 4
1959.46 0
1959.56 0
1959.66 0
1959.76 0
1959.87 0
1959.97 0
1960.07 0
1960.17 0
1960.27 10
1960.37 25
1960.47 37
1960.58 45
1960.68 50
1960.78 51
1960.88 50
1960.98 49
1961.08 50
1961.18 53
1961.29 59
1961.39 65
1961.49 70
1961.59 71
1961.69 68
1961.79 61
1961.89 52
1962.00 41
1962.10 32
1962.20 26
1962.30 23
1962.40 22
1962.50 23
1962.60 22
1962.71 20
1962.81 15
1962.91 9
1963.01 2
1963.11 0
1963.21 0
1963.32 0
1963.42 0
1963.52 8
1963.62 22
1963.72 37
1963.82 51
1963.92 62
1964.03 70
1964.13 73
1964.23 74
1964.33 72
1964.43 71
1964.53 72
1964.63 75
1964.74 80
1964.84 85
1964.94 89
1965.04 92
1965.14 94
1965.24 96
1965.35 98
1965.45 102
1965.55 107
1965.65 111
1965.75 113
1965.85 111
1965.95 106
1966.06 98
1966.16 87
1966.26 77
1966.36 68
1966.46 61
1966.56 55
1966.67 49
1966.77 45
1966.87 41
1966.97 38
1967.07 38
1967.17 42
1967.28 49
1967.38 60
1967.48 73
1967.58 87
1967.68 100
1967.78 111
1967.89 121
1967.99 129
1968.09 134
1968.19 140
1968.29 145
1968.39 151
1968.49 157
1968.60 165
1968.70 174
1968.80 184
1968.90 195
1969.00 206
1969.10 216
1969.21 224
1969.31 230
1969.41 232
1969.51 230
1969.61 225
1969.71 218
1969.82 210
1969.92 203
1970.02 199
1970.12 197
1970.22 199
1970.32 205
1970.43 213
1970.53 223
1970.63 235
1970.73 249
1970.83 262
1970.93 277
1971.04 291
1971.14 305
1971.24 316
1971.34 322
1971.44 322
1971.54 316
1971.65 304
1971.75 287
1971.85 268
1971.95 249
1972.05 232
1972.16 218
1972.26 207
1972.36 200
1972.46 195
1972.56 192
1972.66 191
1972.77 191
1972.87 193
1972.97 197
1973.07 203
1973.17 211
1973.27 221
1973.38 232
1973.48 243
1973.58 254
1973.68 261
1973.78 265
1973.88 264
1973.99 259
1974.09 251
1974.19 242
1974.29 232
1974.39 224
1974.50 217
1974.60 211
1974.70 207
1974.80 203
1974.90 199
1975.00 194
1975.11 189
1975.21 184
1975.31 178
1975.41 171
1975.51 163
1975.62 153
1975.72 143
1975.82 132
1975.92 120
1976.02 109
1976.12 99
1976.23 90
1976.33 82
1976.43 75
1976.53 69
1976.63 64
1976.74 60
1976.84 58
1976.94 57
1977.04 57
1977.14 57
1977.24 57
1977.35 56
1977.45 52
1977.55 45
1977.65 35
1977.75 24
1977.86 13
1977.96 4
1978.06 0
1978.16 0
1978.26 0
1978.37 0
1978.47 0
1978.57 0
1978.67 0
1978.77 0
1978.87 0
1978.98 6
1979.08 22
1979.18 40
1979.28 59
1979.38 76
1979.49 89
1979.59 98
1979.69 102
1979.79 101
1979.89 97
1980.00 91
1980.10 84
1980.20 79
1980.30 77
1980.40 78
1980.51 81
1980.61 86
1980.71 91
1980.81 95
1980.91 94
1981.02 90
1981.12 82
1981.22 70
1981.32 58
1981.42 46
1981.52 36
1981.63 31
1981.73 30
1981.83 34
1981.93 42
1982.03 50
1982.14 59
1982.24 65
1982.34 68
1982.44 67
1982.54 62
1982.65 53
1982.75 43
1982.85 33
1982.95 27
1983.05 27
1983.16 34
1983.26 49
1983.36 71
1983.46 96
1983.56 121
1983.67 143
1983.77 161
1983.87 174
1983.97 183
1984.07 191
1984.18 198
1984.28 205
1984.38 214
1984.48 221
1984.59 227
1984.69 232
1984.79 233
1984.89 233
1984.99 232
1985.10 231
1985.20 231
1985.30 231
1985.40 232
1985.50 232
1985.61 229
1985.71 224
1985.81 216
1985.91 207
1986.01 197
1986.12 188
1986.22 181
1986.32 177
1986.42 177
1986.52 179
1986.63 183
1986.73 189
1986.83 194
1986.93 197
1987.03 198
1987.14 195
1987.24 189
1987.34 179
1987.44 167
1987.55 154
1987.65 141
1987.75 130
1987.85 121
1987.95 115
1988.06 113
1988.16 114
1988.26 119
1988.36 125
1988.46 133
1988.57 140
1988.67 145
1988.77 147
1988.87 145
1988.98 140
1989.08 131
1989.18 122
1989.28 114
1989.38 108
1989.49 106
1989.59 107
1989.69 110
1989.79 116
1989.89 123
1990.00 130
1990.10 136
1990.20 140
1990.30 141
1990.41 138
1990.51 131
1990.61 121
1990.71 108
1990.81 95
1990.92 83
1991.02 73
1991.12 64
1991.22 55
1991.33 46
1991.43 37
1991.53 27
1991.63 19
1991.73 14
1991.84 12
1991.94 14
1992.04 20
1992.14 28
1992.25 38
1992.35 48
1992.45 57
1992.55 66
1992.65 74
1992.76 80
1992.86 84
1992.96 85
1993.06 83
1993.17 79
1993.27 74
1993.37 68
1993.47 64
1993.58 60
1993.68 58
1993.78 56
1993.88 54
1993.98 49
1994.09 44
1994.19 39
1994.29 36
1994.39 36
1994.50 40
1994.60 47
1994.70 57
1994.80 67
1994.91 76
1995.01 82
1995.11 86
1995.21 88
1995.31 90
1995.42 92
1995.52 94
1995.62 97
1995.72 99
1995.83 99
1995.93 97
1996.03 91
1996.13 81
1996.24 69
1996.34 54
1996.44 37
1996.54 19
1996.64 2
1996.75 0
1996.85 0
1996.95 0
1997.05 0
1997.16 0
1997.26 0
1997.36 0
1997.46 0
1997.57 15
1997.67 34
1997.77 53
1997.87 71
1997.98 87
1998.08 101
1998.18 113
1998.28 124
1998.39 133
1998.49 142
1998.59 149
1998.69 156
1998.79 159
1998.90 159
1999.00 155
1999.10 146
1999.20 133
1999.31 117
1999.41 100
1999.51 82
1999.61 66
1999.72 54
1999.82 45
1999.92 41
2000.02 42
2000.13 48
2000.23 56
2000.33 64
2000.43 73
2000.54 80
2000.64 84
2000.74 86
2000.84 85
2000.95 82
2001.05 77
2001.15 71
2001.25 64
2001.36 58
2001.46 53
2001.56 51
2001.66 53
2001.77 59
2001.87 68
2001.97 80
2002.07 93
2002.18 105
2002.28 114
2002.38 118
2002.48 118
2002.59 113
2002.69 105
2002.79 96
2002.89 88
2003.00 84
2003.10 82
2003.20 85
2003.30 91
2003.41 100
2003.51 109
2003.61 119
2003.71 129
2003.82 138
2003.92 147
2004.02 153
2004.12 156
2004.23 157
2004.33 154
2004.43 148
2004.53 139
2004.64 128
2004.74 116
2004.84 105
2004.94 94
2005.05 86
2005.15 82
2005.25 84
2005.35 91
2005.46 103
2005.56 118
2005.66 132
2005.76 144
2005.87 150
2005.97 151
2006.07 146
2006.18 138
2006.28 127
2006.38 117
2006.48 108
2006.59 101
2006.69 95
2006.79 91
2006.89 88
2007.00 86
2007.10 85
2007.20 85
2007.30 84
2007.41 82
2007.51 77
2007.61 70
2007.71 61
2007.82 53
2007.92 45
2008.02 41
2008.12 41
2008.23 45
2008.33 52
2008.43 60
2008.54 69
2008.64 77
2008.74 84
2008.84 93
2008.95 102
2009.05 114
2009.15 126
2009.25 140
2009.36 153
2009.46 163
2009.56 169
2009.66 170
2009.77 165
2009.87 157
2009.97 144
2010.08 130
2010.18 114
2010.28 100
2010.38 89
2010.49 83
2010.59 81
2010.69 85
2010.79 95
2010.90 108
2011.00 123
2011.10 137
2011.21 148
2011.31 156
2011.41 159
2011.51 160
2011.62 159
2011.72 158
2011.82 158
2011.92 161
2012.03 165
2012.13 170
2012.23 175
2012.34 178
2012.44 179
2012.54 177
2012.64 173
2012.75 166
2012.85 157
2012.95 148
2013.06 138
2013.16 129
2013.26 121
2013.36 113
2013.47 107
2013.57 102
2013.67 98
2013.77 96
2013.88 96
2013.98 98
2014.08 100
2014.19 103
2014.29 106
2014.39 109
2014.49 111
2014.60 114
2014.70 117
2014.80 120
2014.91 123
2015.01 123
2015.11 121
2015.21 114
2015.32 104
2015.42 90
2015.52 74
2015.63 58
2015.73 44
2015.83 33
2015.93 27
2016.04 26
2016.14 28
2016.24 32
2016.35 35
2016.45 36
2016.55 33
2016.65 26
2016.76 17
2016.86 7
2016.96 0
2017.07 0
2017.17 0
2017.27 0
2017.37 0
2017.48 0
2017.58 1
2017.68 2
2017.79 2
2017.89 1
2017.99 0
2018.09 1
2018.20 4
2018.30 9
2018.40 16
2018.51 24
2018.61 31
2018.71 37
2018.81 39
2018.92 40
2019.02 37
2019.12 33
2019.23 29
2019.33 25
2019.43 22
2019.54 21
2019.64 21
2019.74 20
2019.84 20
2019.95 20
2020.05 19
2020.15 18
2020.26 18
2020.36 19
2020.46 22
2020.56 26
2020.67 31
2020.77 36
2020.87 41
2020.98 45
2021.08 47
2021.18 46
2021.29 43
2021.39 36
2021.49 28
2021.59 19
2021.70 11
2021.80 6
2021.90 6
2022.01 11
2022.11 21
2022.21 34
2022.32 50
2022.42 67
2022.52 83
2022.62 99
2022.73 112
2022.83 122
2022.93 129
2023.04 134
2023.14 137
2023.24 137
2023.35 136
2023.45 134
2023.55 132
2023.66 129
2023.76 126
2023.86 124
2023.96 121
2024.07 119
2024.17 118
2024.27 118
2024.38 118
2024.48 118
2024.58 117
2024.69 115
2024.79 110
2024.89 102
2024.99 92
2025.10 82
2025.20 73
2025.30 67
2025.41 66
2025.51 70
2025.61 79
2025.72 92
2025.82 108
2025.92 124
2026.03 141
2026.13 157
2026.23 173
2026.34 190
2026.44 206
2026.54 223
2026.64 238
2026.75 249
2026.85 255
2026.95 254
2027.06 245
2027.16 229
2027.26 206
2027.37 180
2027.47 150
2027.57 121
2027.68 92
2027.78 67
2027.88 47
2027.99 34
2028.09 28
2028.19 30
2028.29 39
2028.40 53
2028.50 69
2028.60 86
2028.71 101
2028.81 112
2028.91 120
2029.02 124
2029.12 128
2029.22 133
2029.33 140
2029.43 151
2029.53 165
2029.64 181
2029.74 197
2029.84 211
2029.95 222
2030.05 227
2030.15 227
2030.26 222
2030.36 214
2030.46 205
2030.57 196
2030.67 188
2030.77 182
2030.87 178
2030.98 175
2031.08 171
2031.18 166
2031.29 159
2031.39 150
2031.49 140
2031.60 130
2031.70 120
2031.80 111
2031.91 104
2032.01 97
2032.11 90
2032.22 84
2032.32 80
2032.42 78
2032.53 79
2032.63 85
2032.73 94
2032.84 106
2032.94 118
2033.04 128
2033.15 133
2033.25 133
2033.35 129
2033.46 122
2033.56 114
2033.66 107
2033.77 103
2033.87 102
2033.97 102
2034.08 101
2034.18 98
2034.28 90
2034.39 79
2034.49 64
2034.59 48
2034.70 32
2034.80 17
2034.90 6
2035.01 0
2035.11 0
2035.21 0
2035.32 0
2035.42 0
2035.52 0
2035.63 0
2035.73 0
2035.83 4
2035.94 16
2036.04 27
2036.14 39
2036.25 48
2036.35 55
2036.45 60
2036.56 64
2036.66 66
2036.76 65
2036.87 62
2036.97 56
2037.07 48
2037.18 37
2037.28 25
2037.38 12
2037.49 1
2037.59 0
2037.69 0
2037.80 0
2037.90 0
2038.00 0
2038.11 0
2038.21 0
2038.31 0
2038.42 6
2038.52 19
2038.62 33
2038.73 49
2038.83 65
2038.93 79
2039.04 89
2039.14 94
2039.25 92
2039.35 85
2039.45 73
2039.56 61
2039.66 51
2039.76 45
2039.87 43
2039.97 44
2040.07 46
2040.18 47
2040.28 47
2040.38 45
2040.49 42
2040.59 40
2040.69 42
2040.80 48
2040.90 57
2041.00 70
2041.11 84
2041.21 98
2041.31 109
2041.42 117
2041.52 122
2041.62 124
2041.73 125
2041.83 125
2041.94 126
2042.04 127
2042.14 130
2042.25 132
2042.35 133
2042.45 133
2042.56 130
2042.66 125
2042.76 118
2042.87 111
2042.97 104
2043.07 98
2043.18 91
2043.28 84
2043.38 75
2043.49 63
2043.59 49
2043.70 34
2043.80 21
2043.90 10
2044.01 4
2044.11 3
2044.21 8
2044.32 17
2044.42 28
2044.52 40
2044.63 51
2044.73 59
2044.83 64
2044.94 67
2045.04 69
2045.15 70
2045.25 72
2045.35 76
2045.46 80
2045.56 86
2045.66 91
2045.77 95
2045.87 99
2045.97 101
2046.08 104
2046.18 107
2046.29 111
2046.39 118
2046.49 125
2046.60 131
2046.70 136
2046.80 137
2046.91 134
2047.01 126
2047.11 113
2047.22 98
2047.32 82
2047.43 67
2047.53 56
2047.63 50
2047.74 50
2047.84 54
2047.94 61
2048.05 70
2048.15 77
2048.25 83
2048.36 84
2048.46 82
2048.57 77
2048.67 72
2048.77 68
2048.88 65
2048.98 66
2049.08 70
2049.19 76
2049.29 84
2049.40 90
2049.50 95
2049.60 95
2049.71 92
2049.81 85
2049.91 74
2050.02 63
2050.12 54
2050.22 49
2050.33 51
2050.43 59
2050.54 75
2050.64 95
2050.74 118
2050.85 140
2050.95 160
2051.05 176
2051.16 186
2051.26 191
2051.37 190
2051.47 186
2051.57 177
2051.68 166
2051.78 152
2051.88 138
2051.99 123
2052.09 109
2052.20 96
2052.30 85
2052.40 77
2052.51 73
2052.61 72
2052.71 74
2052.82 78
2052.92 82
2053.03 86
2053.13 88
2053.23 86
2053.34 80
2053.44 71
2053.55 60
2053.65 48
2053.75 37
2053.86 30
2053.96 25
2054.06 25
2054.17 28
2054.27 33
2054.38 38
2054.48 43
2054.58 47
2054.69 51
2054.79 54
2054.90 58
2055.00 63
2055.10 71
2055.21 81
2055.31 94
2055.41 109
2055.52 124
2055.62 138
2055.73 150
2055.83 159
2055.93 165
2056.04 167
2056.14 168
2056.25 168
2056.35 168
2056.45 169
2056.56 172
2056.66 176
2056.76 181
2056.87 187
2056.97 192
2057.08 196
2057.18 197
2057.28 196
2057.39 192
2057.49 187
2057.60 181
2057.70 175
2057.80 170
2057.91 168
2058.01 168
2058.12 168
2058.22 168
2058.32 165
2058.43 161
2058.53 153
2058.64 145
2058.74 138
2058.84 134
2058.95 135
2059.05 141
2059.15 152
2059.26 168
2059.36 186
2059.47 204
2059.57 222
2059.67 238
2059.78 252
2059.88 265
2059.99 275
2060.09 282
2060.19 286
2060.30 287
2060.40 284
2060.51 277
2060.61 267
2060.71 255
2060.82 241
2060.92 225
2061.03 208
2061.13 191
2061.23 173
2061.34 155
2061.44 139
2061.55 124
2061.65 113
2061.75 106
2061.86 104
2061.96 107
2062.07 114
2062.17 121
2062.27 128
2062.38 131
2062.48 128
2062.59 120
2062.69 109
2062.79 96
2062.90 85
2063.00 78
2063.11 78
2063.21 84
2063.31 97
2063.42 112
2063.52 127
2063.63 139
2063.73 145
2063.84 144
2063.94 134
2064.04 119
2064.15 100
2064.25 82
2064.36 68
2064.46 59
2064.56 58
2064.67 62
2064.77 71
2064.88 81
2064.98 90
2065.08 97
2065.19 101
2065.29 102
2065.40 101
2065.50 99
2065.60 99
2065.71 101
2065.81 106
2065.92 112
2066.02 121
2066.13 130
2066.23 139
2066.33 146
2066.44 152
2066.54 154
2066.65 153
2066.75 150
2066.85 145
2066.96 139
2067.06 132
2067.17 127
2067.27 123
2067.37 120
2067.48 117
2067.58 113
2067.69 109
2067.79 103
2067.90 96
2068.00 86
2068.10 75
2068.21 62
2068.31 48
2068.42 33
2068.52 19
2068.62 6
2068.73 0
2068.83 0
2068.94 0
2069.04 0
2069.15 0
2069.25 0
2069.35 3
2069.46 17
2069.56 33
2069.67 47
2069.77 58
2069.88 65
2069.98 67
2070.08 65
2070.19 61
2070.29 56
2070.40 53
2070.50 54
2070.61 58
2070.71 65
2070.81 74
2070.92 83
2071.02 91
2071.13 97
2071.23 101
2071.33 103
2071.44 105
2071.54 107
2071.65 110
2071.75 114
2071.86 120
2071.96 127
2072.06 134
2072.17 140
2072.27 145
2072.38 149
2072.48 150
2072.59 150
2072.69 147
2072.79 141
2072.90 133
2073.00 122
2073.11 110
2073.21 96
2073.32 81
2073.42 67
2073.52 54
2073.63 41
2073.73 29
2073.84 17
2073.94 6
2074.05 0
2074.15 0
2074.25 0
2074.36 0
2074.46 0
2074.57 0
2074.67 0
2074.78 0
2074.88 7
2074.99 23
2075.09 38
2075.19 52
2075.30 62
2075.40 68
2075.51 69
2075.61 67
2075.72 61
2075.82 51
2075.92 39
2076.03 27
2076.13 14
2076.24 4
2076.34 0
2076.45 0
2076.55 0
2076.66 0
2076.76 10
2076.86 23
2076.97 36
2077.07 50
2077.18 61
2077.28 70
2077.39 77
2077.49 82
2077.59 87
2077.70 92
2077.80 98
2077.91 109
2078.01 123
2078.12 140
2078.22 162
2078.33 184
2078.43 207
2078.53 226
2078.64 241
2078.74 249
2078.85 251
2078.95 248
2079.06 240
2079.16 229
2079.27 217
2079.37 206
2079.47 196
2079.58 185
2079.68 174
2079.79 162
2079.89 149
2080.00 134
2080.10 120
2080.21 106
2080.31 96
2080.42 90
2080.52 88
2080.62 90
2080.73 96
2080.83 105
2080.94 115
2081.04 126
2081.15 137
2081.25 149
2081.36 161
2081.46 172
2081.56 184
2081.67 196
2081.77 208
2081.88 220
2081.98 232
2082.09 242
2082.19 250
2082.30 255
2082.40 257
2082.51 256
2082.61 251
2082.71 244
2082.82 235
2082.92 224
2083.03 210
2083.13 194
2083.24 177
2083.34 157
2083.45 137
2083.55 118
2083.66 101
2083.76 87
2083.86 77
2083.97 69
2084.07 63
2084.18 57
2084.28 52
2084.39 45
2084.49 37
2084.60 30
2084.70 24
2084.81 20
2084.91 18
2085.01 19
2085.12 20
2085.22 20
2085.33 18
2085.43 14
2085.54 10
2085.64 8
2085.75 10
2085.85 17
2085.96 30
2086.06 46
2086.17 64
2086.27 81
2086.37 93
2086.48 99
2086.58 98
2086.69 92
2086.79 82
2086.90 70
2087.00 59
2087.11 50
2087.21 44
2087.32 41
2087.42 42
2087.53 44
2087.63 47
2087.74 51
2087.84 56
2087.94 63
2088.05 70
2088.15 80
2088.26 90
2088.36 101
2088.47 110
2088.57 116
2088.68 119
2088.78 118
2088.89 113
2088.99 104
2089.10 94
2089.20 84
2089.31 75
2089.41 69
2089.52 64
2089.62 63
2089.72 63
2089.83 65
2089.93 67
2090.04 68
2090.14 70
2090.25 71
2090.35 73
2090.46 76
2090.56 79
2090.67 83
2090.77 87
2090.88 90
2090.98 90
2091.09 88
2091.19 83
2091.30 76
2091.40 67
2091.51 59
2091.61 51
2091.71 46
2091.82 44
2091.92 44
2092.03 47
2092.13 52
2092.24 59
2092.34 67
2092.45 75
2092.55 84
2092.66 92
2092.76 98
2092.87 102
2092.97 104
2093.08 103
2093.18 101
2093.29 99
2093.39 98
2093.50 98
2093.60 101
2093.71 106
2093.81 111
2093.92 116
2094.02 120
2094.13 122
2094.23 122
2094.33 120
2094.44 117
2094.54 114
2094.65 112
2094.75 111
2094.86 112
2094.96 114
2095.07 118
2095.17 122
2095.28 128
2095.38 134
2095.49 140
2095.59 147
2095.70 154
2095.80 159
2095.91 160
2096.01 157
2096.12 149
2096.22 137
2096.33 121
2096.43 104
2096.54 87
2096.64 74
2096.75 65
2096.85 59
2096.96 57
2097.06 56
2097.17 56
2097.27 55
2097.38 54
2097.48 52
2097.59 50
2097.69 49
2097.80 49
2097.90 51
2098.01 53
2098.11 55
2098.22 56
2098.32 55
2098.43 53
2098.53 51
2098.64 49
2098.74 49
2098.85 51
2098.95 55
2099.06 61
2099.16 68
2099.26 74
2099.37 80
2099.47 84
2099.58 86
2099.68 87
2099.79 88
2099.89 87
2100.00 86
2100.10 85
2100.21 81
2100.31 77
2100.42 72
2100.52 66
2100.63 61
2100.73 57
2100.84 54
2100.94 53
2101.05 54
2101.15 56
2101.26 59
2101.36 61
2101.47 64
2101.57 67
2101.68 70
2101.78 73
2101.89 76
2101.99 79
2102.10 83
2102.20 87
2102.31 93
2102.41 100
2102.52 109
2102.62 119
2102.73 128
2102.84 136
2102.94 141
2103.05 142
2103.15 137
2103.26 129
2103.36 117
2103.47 104
2103.57 91
2103.68 77
2103.78 64
2103.89 50
2103.99 37
2104.10 23
2104.20 11
2104.31 2
2104.41 0
2104.52 0
2104.62 0
2104.73 4
2104.83 10
2104.94 14
2105.04 14
2105.15 11
2105.25 4
2105.36 0
2105.46 0
2105.57 0
2105.67 0
2105.78 0
2105.88 2
2105.99 16
2106.09 31
2106.20 46
2106.30 57
2106.41 66
2106.51 71
2106.62 74
2106.72 78
2106.83 82
2106.93 88
2107.04 96
2107.14 104
2107.25 110
2107.35 114
2107.46 116
2107.56 115
2107.67 112
2107.78 107
2107.88 103
2107.99 99
2108.09 95
2108.20 92
2108.30 88
2108.41 83
2108.51 77
2108.62 70
2108.72 61
2108.83 51
2108.93 41
2109.04 30
2109.14 19
2109.25 10
2109.35 4
2109.46 2
2109.56 4
2109.67 10
2109.77 21
2109.88 33
2109.98 46
2110.09 58
2110.19 65
2110.30 67
2110.41 65
2110.51 58
2110.62 50
2110.72 41
2110.83 35
2110.93 30
2111.04 29
2111.14 31
2111.25 34
2111.35 37
2111.46 39
2111.56 40
2111.67 40
2111.77 39
2111.88 37
2111.98 36
2112.09 37
2112.19 38
2112.30 41
2112.41 45
2112.51 48
2112.62 50
2112.72 51
2112.83 50
2112.93 50
2113.04 50
2113.14 51
2113.25 54
2113.35 58
2113.46 61
2113.56 62
2113.67 60
2113.77 55
2113.88 49
2113.98 42
2114.09 37
2114.20 34
2114.30 34
2114.41 35
2114.51 36
2114.62 36
2114.72 32
2114.83 26
2114.93 18
2115.04 10
2115.14 3
2115.25 0
2115.35 0
2115.46 3
2115.57 9
2115.67 18
2115.78 28
2115.88 37
2115.99 45
2116.09 52
2116.20 59
2116.30 65
2116.41 72
2116.51 81
2116.62 91
2116.72 103
2116.83 117
2116.94 131
2117.04 145
2117.15 155
2117.25 163
2117.36 165
2117.46 164
2117.57 160
2117.67 154
2117.78 147
2117.88 139
2117.99 131
2118.09 122
2118.20 111
2118.31 98
2118.41 83
2118.52 67
2118.62 54
2118.73 43
2118.83 37
2118.94 34
2119.04 32
2119.15 30
2119.25 25
2119.36 16
2119.47 3
2119.57 0
2119.68 0
2119.78 0
2119.89 0
2119.99 0
2120.10 0
2120.20 0
2120.31 4
2120.41 18
2120.52 29
2120.63 37
2120.73 44
2120.84 51
2120.94 58
2121.05 66
2121.15 74
2121.26 82
2121.36 88
2121.47 91
2121.58 91
2121.68 89
2121.79 85
2121.89 81
2122.00 78
2122.10 77
2122.21 79
2122.31 85
2122.42 94
2122.53 106
2122.63 118
2122.74 130
2122.84 141
2122.95 148
2123.05 153
2123.16 154
2123.26 154
2123.37 151
2123.47 148
2123.58 145
2123.69 143
2123.79 141
2123.90 141
2124.00 143
2124.11 145
2124.21 148
2124.32 151
2124.43 153
2124.53 152
2124.64 149
2124.74 145
2124.85 140
2124.95 135
2125.06 132
2125.16 131
2125.27 133
2125.38 135
2125.48 138
2125.59 141
2125.69 142
2125.80 143
2125.90 144
2126.01 146
2126.11 149
2126.22 152
2126.33 156
2126.43 159
2126.54 161
2126.64 163
2126.75 165
2126.85 168
2126.96 172
2127.07 178
2127.17 182
2127.28 186
2127.38 185
2127.49 181
2127.59 171
2127.70 158
2127.81 142
2127.91 125
2128.02 108
2128.12 91
2128.23 76
2128.33 65
2128.44 56
2128.55 51
2128.65 48
2128.76 48
2128.86 50
2128.97 51
2129.07 52
2129.18 51
2129.28 50
2129.39 48
2129.50 46
2129.60 44
2129.71 42
2129.81 40
2129.92 39
2130.02 39
2130.13 40
2130.24 43
2130.34 48
2130.45 55
2130.55 62
2130.66 70
2130.77 77
2130.87 83
2130.98 87
2131.08 90
2131.19 92
2131.29 94
2131.40 95
2131.51 98
2131.61 102
2131.72 108
2131.82 116
2131.93 126
2132.03 137
2132.14 149
2132.25 161
2132.35 171
2132.46 179
2132.56 184
2132.67 186
2132.77 185
2132.88 184
2132.99 181
2133.09 178
2133.20 175
2133.30 172
2133.41 168
2133.52 163
2133.62 156
2133.73 147
2133.83 138
2133.94 129
2134.04 119
2134.15 109
2134.26 99
2134.36 88
2134.47 76
2134.57 65
2134.68 55
2134.79 47
2134.89 42
2135.00 39
2135.10 39
2135.21 41
2135.31 43
2135.42 46
2135.53 46
2135.63 46
2135.74 43
2135.84 39
2135.95 35
2136.06 30
2136.16 26
2136.27 24
2136.37 22
2136.48 22
2136.59 23
2136.69 23
2136.80 24
2136.90 22
2137.01 20
2137.11 17
2137.22 15
2137.33 15
2137.43 20
2137.54 29
2137.64 43
2137.75 61
2137.86 80
2137.96 97
2138.07 111
2138.17 119
2138.28 120
2138.39 116
2138.49 107
2138.60 96
2138.70 85
2138.81 74
2138.92 64
2139.02 56
2139.13 48
2139.23 41
2139.34 34
2139.45 28
2139.55 21
2139.66 14
2139.76 9
2139.87 4
2139.97 0
2140.08 0
2140.19 0
2140.29 0
2140.40 0
2140.50 0
2140.61 0
2140.72 0
2140.82 0
2140.93 2
2141.03 8
2141.14 16
2141.25 25
2141.35 33
2141.46 41
2141.56 49
2141.67 56
2141.78 63
2141.88 70
2141.99 79
2142.09 89
2142.20 101
2142.31 115
2142.41 129
2142.52 141
2142.63 152
2142.73 159
2142.84 163
2142.94 163
2143.05 161
2143.16 157
2143.26 152
2143.37 147
2143.47 142
2143.58 139
2143.69 136
2143.79 135
2143.90 135
2144.00 137
2144.11 142
2144.22 149
2144.32 159
2144.43 171
2144.53 184
2144.64 195
2144.75 204
2144.85 209
2144.96 210
2145.06 206
2145.17 199
2145.28 188
2145.38 177
2145.49 166
2145.60 157
2145.70 150
2145.81 147
2145.91 146
2146.02 146
2146.13 146
2146.23 144
2146.34 139
2146.44 130
2146.55 117
2146.66 102
2146.76 88
2146.87 76
2146.97 69
2147.08 67
2147.19 69
2147.29 73
2147.40 76
2147.51 77
2147.61 72
2147.72 63
2147.82 51
2147.93 36
2148.04 22
2148.14 10
2148.25 0
2148.36 0
2148.46 0
2148.57 0
2148.67 0
2148.78 0
2148.89 0
2148.99 0
2149.10 0
2149.20 2
2149.31 13
2149.42 24
2149.52 36
2149.63 45
2149.74 52
2149.84 56
2149.95 57
2150.05 53
2150.16 47
2150.27 37
2150.37 26
2150.48 15
2150.59 3
2150.69 0
2150.80 0
2150.90 0
2151.01 0
2151.12 0
2151.22 0
2151.33 0
2151.44 0
2151.54 7
2151.65 22
2151.75 36
2151.86 47
2151.97 53
2152.07 54
2152.18 50
2152.29 44
2152.39 36
2152.50 30
2152.60 27
2152.71 28
2152.82 32
2152.92 37
2153.03 41
2153.14 43
2153.24 42
2153.35 37
2153.45 31
2153.56 23
2153.67 15
2153.77 9
2153.88 6
2153.99 5
2154.09 6
2154.20 9
2154.31 13
2154.41 17
2154.52 21
2154.62 25
2154.73 29
2154.84 33
2154.94 37
2155.05 41
2155.16 44
2155.26 48
2155.37 50
2155.48 53
2155.58 55
2155.69 55
2155.79 55
2155.90 53
2156.01 49
2156.11 43
2156.22 34
2156.33 23
2156.43 12
2156.54 1
2156.65 0
2156.75 0
2156.86 0
2156.96 0
2157.07 0
2157.18 0
2157.28 4
2157.39 8
2157.50 11
2157.60 11
2157.71 10
2157.82 7
2157.92 4
2158.03 2
2158.13 1
2158.24 3
2158.35 7
2158.45 16
2158.56 28
2158.67 44
2158.77 60
2158.88 74
2158.99 86
2159.09 93
2159.20 95
2159.31 94
2159.41 91
2159.52 89
2159.63 88
2159.73 88
2159.84 89
2159.94 91
2160.05 93
2160.16 94
2160.26 94
2160.37 95
2160.48 97
2160.58 102
2160.69 109
2160.80 119
2160.90 132
2161.01 147
2161.12 165
2161.22 182
2161.33 200
2161.44 215
2161.54 227
2161.65 236
2161.75 239
2161.86 236
2161.97 228
2162.07 215
2162.18 196
2162.29 173
2162.39 148
2162.50 123
2162.61 101
2162.71 85
2162.82 75
2162.93 75
2163.03 82
2163.14 96
2163.25 112
2163.35 127
2163.46 138
2163.57 143
2163.67 141
2163.78 132
2163.89 119
2163.99 104
2164.10 89
2164.21 78
2164.31 69
2164.42 63
2164.53 59
2164.63 54
2164.74 49
2164.84 44
2164.95 39
2165.06 37
2165.16 37
2165.27 42
2165.38 51
2165.48 62
2165.59 74
2165.70 84
2165.80 89
2165.91 90
2166.02 87
2166.12 80
2166.23 72
2166.34 66
2166.44 62
2166.55 61
2166.66 62
2166.76 64
2166.87 66
2166.98 67
2167.08 68
2167.19 68
2167.30 67
2167.40 67
2167.51 66
2167.62 63
2167.72 60
2167.83 56
2167.94 51
2168.04 48
2168.15 45
2168.26 43
2168.36 40
2168.47 36
2168.58 29
2168.68 19
2168.79 6
2168.90 0
2169.00 0
2169.11 0
2169.22 0
2169.32 0
2169.43 0
2169.54 0
2169.64 5
2169.75 15
2169.86 24
2169.96 31
2170.07 37
2170.18 40
2170.28 42
2170.39 42
2170.50 40
2170.60 37
2170.71 31
2170.82 23
2170.92 14
2171.03 4
2171.14 0
2171.24 0
2171.35 0
2171.46 0
2171.57 0
2171.67 0
2171.78 0
2171.89 0
2171.99 12
2172.10 25
2172.21 35
2172.31 41
2172.42 44
2172.53 44
2172.63 44
2172.74 43
2172.85 42
2172.95 41
2173.06 41
2173.17 42
2173.27 44
2173.38 48
2173.49 55
2173.59 66
2173.70 81
2173.81 98
2173.91 116
2174.02 131
2174.13 142
2174.23 147
2174.34 146
2174.45 140
2174.56 132
2174.66 122
2174.77 112
2174.88 103
2174.98 94
2175.09 86
2175.20 76
2175.30 67
2175.41 57
2175.52 47
2175.62 38
2175.73 30
2175.84 24
2175.94 21
2176.05 19
2176.16 19
2176.26 20
2176.37 21
2176.48 20
2176.59 18
2176.69 14
2176.80 8
2176.91 2
2177.01 0
2177.12 0
2177.23 1
2177.33 7
2177.44 15
2177.55 23
2177.65 28
2177.76 29
2177.87 29
2177.98 26
2178.08 25
2178.19 26
2178.30 29
2178.40 36
2178.51 44
2178.62 52
2178.72 59
2178.83 64
2178.94 66
2179.04 68
2179.15 68
2179.26 67
2179.37 67
2179.47 66
2179.58 67
2179.69 69
2179.79 72
2179.90 77
2180.01 85
2180.11 93
2180.22 102
2180.33 111
2180.43 118
2180.54 123
2180.65 127
2180.76 129
2180.86 130
2180.97 129
2181.08 127
2181.18 123
2181.29 118
2181.40 110
2181.50 102
2181.61 91
2181.72 79
2181.83 65
2181.93 49
2182.04 32
2182.15 15
2182.25 1
2182.36 0
2182.47 0
2182.57 0
2182.68 0
2182.79 0
2182.90 13
2183.00 28
2183.11 44
2183.22 58
2183.32 69
2183.43 76
2183.54 80
2183.65 80
2183.75 76
2183.86 70
2183.97 64
2184.07 58
2184.18 53
2184.29 51
2184.39 50
2184.50 51
2184.61 52
2184.72 53
2184.82 53
2184.93 52
2185.04 50
2185.14 46
2185.25 41
2185.36 34
2185.47 27
2185.57 20
2185.68 15
2185.79 10
2185.89 9
2186.00 9
2186.11 12
2186.22 15
2186.32 18
2186.43 20
2186.54 23
2186.64 26
2186.75 32
2186.86 40
2186.97 51
2187.07 63
2187.18 76
2187.29 86
2187.39 92
2187.50 93
2187.61 90
2187.72 83
2187.82 74
2187.93 64
2188.04 55
2188.14 47
2188.25 41
2188.36 36
2188.47 32
2188.57 28
2188.68 26
2188.79 26
2188.89 26
2189.00 27
2189.11 29
2189.22 30
2189.32 30
2189.43 30
2189.54 30
2189.64 30
2189.75 32
2189.86 35
2189.97 39
2190.07 43
2190.18 46
2190.29 47
2190.39 46
2190.50 45
2190.61 44
2190.72 45
2190.82 50
2190.93 58
2191.04 70
2191.15 83
2191.25 96
2191.36 107
2191.47 114
2191.57 118
2191.68 119
2191.79 118
2191.90 119
2192.00 122
2192.11 129
2192.22 139
2192.33 151
2192.43 163
2192.54 171
2192.65 175
2192.75 173
2192.86 167
2192.97 158
2193.08 147
2193.18 135
2193.29 124
2193.40 114
2193.51 107
2193.61 102
2193.72 102
2193.83 106
2193.93 113
2194.04 124
2194.15 134
2194.26 144
2194.36 152
2194.47 156
2194.58 157
2194.69 157
2194.79 156
2194.90 155
2195.01 155
2195.11 155
2195.22 154
2195.33 150
2195.44 143
2195.54 131
2195.65 116
2195.76 99
2195.87 82
2195.97 67
2196.08 55
2196.19 48
2196.30 45
2196.40 45
2196.51 48
2196.62 52
2196.73 56
2196.83 59
2196.94 61
2197.05 61
2197.15 59
2197.26 56
2197.37 52
2197.48 48
2197.58 45
2197.69 46
2197.80 52
2197.91 64
2198.01 81
2198.12 103
2198.23 127
2198.34 149
2198.44 167
2198.55 178
2198.66 181
2198.77 177
2198.87 168
2198.98 157
2199.09 146
2199.20 136
2199.30 127
2199.41 119
2199.52 111
2199.63 101
2199.73 88
2199.84 74
2199.95 59
2200.06 47
2200.16 40
2200.27 40
2200.38 49
2200.48 65
2200.59 86
2200.70 107
2200.81 124
2200.91 133
2201.02 133
2201.13 123
2201.24 105
2201.34 84
2201.45 64
2201.56 48
2201.67 37
2201.77 33
2201.88 33
2201.99 36
2202.10 40
2202.20 42
2202.31 43
2202.42 42
2202.53 41
2202.63 39
2202.74 38
2202.85 38
2202.96 40
2203.06 42
2203.17 44
2203.28 47
2203.39 50
2203.49 54
2203.60 59
2203.71 66
2203.82 74
2203.93 82
2204.03 90
2204.14 95
2204.25 99
2204.36 100
2204.46 100
2204.57 100
2204.68 99
2204.79 97
2204.89 95
2205.00 91
2205.11 84
2205.22 75
2205.32 64
2205.43 53
2205.54 44
2205.65 39
2205.75 38
2205.86 42
2205.97 49
2206.08 59
2206.18 69
2206.29 77
2206.40 84
2206.51 88
2206.61 89
2206.72 88
2206.83 86
2206.94 83
2207.05 80
2207.15 78
2207.26 75
2207.37 73
2207.48 72
2207.58 71
2207.69 71
2207.80 70
2207.91 68
2208.01 65
2208.12 59
2208.23 51
2208.34 41
2208.44 30
2208.55 19
2208.66 9
2208.77 1
2208.88 0
2208.98 0
2209.09 0
2209.20 0
2209.31 0
2209.41 0
2209.52 4
2209.63 5
2209.74 5
2209.84 4
2209.95 1
2210.06 0
2210.17 2
2210.28 9
2210.38 22
2210.49 39
2210.60 61
2210.71 84
2210.81 107
2210.92 129
2211.03 147
2211.14 160
2211.24 170
2211.35 175
2211.46 176
2211.57 173
2211.68 165
2211.78 153
2211.89 137
2212.00 118
2212.11 97
2212.21 76
2212.32 56
2212.43 40
2212.54 28
2212.65 20
2212.75 14
2212.86 10
2212.97 6
2213.08 0
2213.18 0
2213.29 0
2213.40 0
2213.51 0
2213.62 0
2213.72 0
2213.83 2
2213.94 14
2214.05 25
2214.15 36
2214.26 46
2214.37 54
2214.48 61
2214.59 68
2214.69 72
2214.80 75
2214.91 76
2215.02 75
2215.12 72
2215.23 66
2215.34 60
2215.45 52
2215.56 44
2215.66 35
2215.77 28
2215.88 22
2215.99 19
2216.09 19
2216.20 23
2216.31 31
2216.42 40
2216.53 50
2216.63 59
2216.74 65
2216.85 68
2216.96 67
2217.07 64
2217.17 59
2217.28 53
2217.39 47
2217.50 43
2217.61 40
2217.71 39
2217.82 38
2217.93 38
2218.04 37
2218.14 35
2218.25 31
2218.36 25
2218.47 18
2218.58 11
2218.68 6
2218.79 4
2218.90 6
2219.01 13
2219.12 22
2219.22 35
2219.33 48
2219.44 61
2219.55 72
2219.66 80
2219.76 85
2219.87 85
2219.98 82
2220.09 77
2220.20 69
2220.30 60
2220.41 50
2220.52 41
2220.63 33
2220.73 25
2220.84 17
2220.95 10
2221.06 4
2221.17 0
2221.27 0
2221.38 1
2221.49 6
2221.60 13
2221.71 22
2221.81 31
2221.92 38
2222.03 41
2222.14 41
2222.25 36
2222.35 27
2222.46 16
2222.57 5
2222.68 0
2222.79 0
2222.89 0
2223.00 0
2223.11 0
2223.22 0
2223.33 0
2223.43 0
2223.54 3
2223.65 7
2223.76 12
2223.87 18
2223.97 27
2224.08 39
2224.19 54
2224.30 70
2224.41 85
2224.52 99
2224.62 110
2224.73 117
2224.84 120
2224.95 120
2225.06 118
2225.16 113
2225.27 107
2225.38 99
2225.49 91
2225.60 83
2225.70 75
2225.81 68
2225.92 62
2226.03 58
2226.14 56
2226.24 56
2226.35 58
2226.46 63
2226.57 71
2226.68 82
2226.78 97
2226.89 113
2227.00 130
2227.11 145
2227.22 157
2227.33 165
2227.43 168
2227.54 166
2227.65 160
2227.76 153
2227.87 145
2227.97 138
2228.08 131
2228.19 126
2228.30 123
2228.41 121
2228.51 119
2228.62 118
2228.73 118
2228.84 118
2228.95 119
2229.06 120
2229.16 123
2229.27 127
2229.38 133
2229.49 140
2229.60 145
2229.70 146
2229.81 141
2229.92 131
2230.03 114
2230.14 94
2230.25 72
2230.35 53
2230.46 40
2230.57 34
2230.68 35
2230.79 42
2230.89 52
2231.00 63
2231.11 71
2231.22 75
2231.33 74
2231.44 69
2231.54 61
2231.65 52
2231.76 44
2231.87 38
2231.98 35
2232.09 36
2232.19 40
2232.30 46
2232.41 53
2232.52 58
2232.63 62
2232.73 61
2232.84 55
2232.95 46
2233.06 33
2233.17 20
2233.28 7
2233.38 0
2233.49 0
2233.60 0
2233.71 0
2233.82 0
2233.93 0
2234.03 0
2234.14 0
2234.25 1
2234.36 15
2234.47 30
2234.58 45
2234.68 59
2234.79 70
2234.90 79
2235.01 86
2235.12 90
2235.23 93
2235.33 92
2235.44 90
2235.55 85
2235.66 78
2235.77 70
2235.87 63
2235.98 57
2236.09 53
2236.20 51
2236.31 51
2236.42 52
2236.52 53
2236.63 54
2236.74 55
2236.85 55
2236.96 56
2237.07 58
2237.18 60
2237.28 61
2237.39 61
2237.50 60
2237.61 56
2237.72 51
2237.83 46
2237.93 41
2238.04 37
2238.15 35
2238.26 34
2238.37 36
2238.48 38
2238.58 42
2238.69 46
2238.80 49
2238.91 51
2239.02 52
2239.13 50
2239.23 45
2239.34 40
2239.45 35
2239.56 33
2239.67 34
2239.78 39
2239.88 48
2239.99 59
2240.10 71
2240.21 83
2240.32 94
2240.43 103
2240.54 109
2240.64 114
2240.75 117
2240.86 118
2240.97 119
2241.08 120
2241.19 122
2241.29 125
2241.40 129
2241.51 134
2241.62 138
2241.73 140
2241.84 140
2241.95 139
2242.05 137
2242.16 134
2242.27 132
2242.38 131
2242.49 132
2242.60 131
2242.70 129
2242.81 125
2242.92 118
2243.03 109
2243.14 99
2243.25 91
2243.36 85
2243.46 81
2243.57 80
2243.68 80
2243.79 80
2243.90 80
2244.01 77
2244.12 73
2244.22 68
2244.33 63
2244.44 59
2244.55 57
2244.66 57
2244.77 59
2244.88 63
2244.98 66
2245.09 68
2245.20 68
2245.31 66
2245.42 61
2245.53 55
2245.64 48
2245.74 43
2245.85 41
2245.96 43
2246.07 50
2246.18 61
2246.29 76
2246.40 91
2246.50 104
2246.61 113
2246.72 117
2246.83 115
2246.94 108
2247.05 98
2247.16 88
2247.26 78
2247.37 72
2247.48 68
2247.59 68
2247.70 69
2247.81 70
2247.92 71
2248.02 71
2248.13 70
2248.24 68
2248.35 65
2248.46 60
2248.57 53
2248.68 44
2248.78 33
2248.89 22
2249.00 11
2249.11 2
2249.22 0
2249.33 2
2249.44 11
2249.55 26
2249.65 46
2249.76 68
2249.87 89
2249.98 108
2250.09 124
2250.20 135
2250.31 141
2250.41 142
2250.52 138
2250.63 130
2250.74 120
2250.85 108
2250.96 96
2251.07 85
2251.18 74
2251.28 64
2251.39 54
2251.50 46
2251.61 39
2251.72 34
2251.83 34
2251.94 38
2252.05 47
2252.15 60
2252.26 75
2252.37 91
2252.48 105
2252.59 117
2252.70 125
2252.81 129
2252.91 131
2253.02 132
2253.13 134
2253.24 137
2253.35 143
2253.46 150
2253.57 160
2253.68 169
2253.78 176
2253.89 181
2254.00 182
2254.11 181
2254.22 177
2254.33 171
2254.44 165
2254.55 160
2254.66 155
2254.76 149
2254.87 143
2254.98 136
2255.09 128
2255.20 120
2255.31 112
2255.42 105
2255.53 97
2255.63 90
2255.74 82
2255.85 73
2255.96 61
2256.07 49
2256.18 36
2256.29 24
2256.40 15
2256.50 10
2256.61 9
2256.72 11
2256.83 15
2256.94 18
2257.05 19
2257.16 15
2257.27 8
2257.38 0
2257.48 0
2257.59 0
2257.70 0
2257.81 0
2257.92 0
2258.03 0
2258.14 18
2258.25 39
2258.36 60
2258.46 79
2258.57 96
2258.68 110
2258.79 123
2258.90 136
2259.01 149
2259.12 163
2259.23 178
2259.34 192
2259.44 204
2259.55 211
2259.66 213
2259.77 208
2259.88 199
2259.99 186
2260.10 172
2260.21 159
2260.32 147
2260.42 138
2260.53 132
2260.64 128
2260.75 124
2260.86 120
2260.97 116
2261.08 111
2261.19 105
2261.30 98
2261.40 91
2261.51 83
2261.62 73
2261.73 63
2261.84 53
2261.95 44
2262.06 37
2262.17 34
2262.28 35
2262.39 40
2262.49 50
2262.60 62
2262.71 75
2262.82 88
2262.93 100
2263.04 108
2263.15 113
2263.26 114
2263.37 111
2263.48 105
2263.58 98
2263.69 90
2263.80 83
2263.91 78
2264.02 74
2264.13 70
2264.24 66
2264.35 58
2264.46 47
2264.57 33
2264.67 19
2264.78 5
2264.89 0
2265.00 0
2265.11 0
2265.22 0
2265.33 0
2265.44 4
2265.55 9
2265.66 12
2265.76 13
2265.87 13
2265.98 13
2266.09 12
2266.20 10
2266.31 9
2266.42 7
2266.53 6
2266.64 7
2266.75 9
2266.86 14
2266.96 22
2267.07 33
2267.18 45
2267.29 57
2267.40 67
2267.51 75
2267.62 79
2267.73 81
2267.84 79
2267.95 76
2268.06 70
2268.16 63
2268.27 55
2268.38 47
2268.49 40
2268.60 34
2268.71 29
2268.82 27
2268.93 26
2269.04 26
2269.15 26
2269.26 26
2269.36 27
2269.47 28
2269.58 32
2269.69 37
2269.80 44
2269.91 53
2270.02 62
2270.13 68
2270.24 71
2270.35 70
2270.46 67
2270.57 62
2270.67 59
2270.78 58
2270.89 60
2271.00 67
2271.11 78
2271.22 90
2271.33 103
2271.44 115
2271.55 126
2271.66 134
2271.77 138
2271.88 138
2271.98 134
2272.09 127
2272.20 118
2272.31 110
2272.42 103
2272.53 100
2272.64 100
2272.75 102
2272.86 104
2272.97 105
2273.08 104
2273.19 99
2273.30 93
2273.40 87
2273.51 83
2273.62 82
2273.73 86
2273.84 93
2273.95 100
2274.06 107
2274.17 111
2274.28 112
2274.39 110
2274.50 108
2274.61 105
2274.72 103
2274.82 102
2274.93 100
2275.04 96
2275.15 88
2275.26 78
2275.37 65
2275.48 51
2275.59 37
2275.70 25
2275.81 15
2275.92 8
2276.03 4
2276.14 1
2276.25 0
2276.36 1
2276.46 3
2276.57 8
2276.68 16
2276.79 27
2276.90 41
2277.01 55
2277.12 70
2277.23 83
2277.34 93
2277.45 99
2277.56 101
2277.67 101
2277.78 99
2277.89 96
2277.99 94
2278.10 91
2278.21 90
2278.32 89
2278.43 89
2278.54 91
2278.65 93
2278.76 97
2278.87 103
2278.98 110
2279.09 119
2279.20 128
2279.31 137
2279.42 145
2279.53 151
2279.64 156
2279.74 158
2279.85 158
2279.96 157
2280.07 157
2280.18 157
2280.29 160
2280.40 166
2280.51 173
2280.62 180
2280.73 187
2280.84 190
2280.95 190
2281.06 185
2281.17 175
2281.28 163
2281.39 150
2281.50 135
2281.60 120
2281.71 105
2281.82 91
2281.93 77
2282.04 66
2282.15 59
2282.26 58
2282.37 62
2282.48 70
2282.59 81
2282.70 90
2282.81 96
2282.92 96
2283.03 91
2283.14 82
2283.25 73
2283.36 64
2283.47 58
2283.57 57
2283.68 58
2283.79 60
2283.90 62
2284.01 63
2284.12 62
2284.23 60
2284.34 56
2284.45 53
2284.56 50
2284.67 47
2284.78 44
2284.89 40
2285.00 33
2285.11 24
2285.22 12
2285.33 0
2285.44 0
2285.55 0
2285.66 0
2285.77 0
2285.87 0
2285.98 0
2286.09 0
2286.20 0
2286.31 12
2286.42 26
2286.53 40
2286.64 53
2286.75 66
2286.86 78
2286.97 89
2287.08 98
2287.19 106
2287.30 113
2287.41 121
2287.52 129
2287.63 139
2287.74 150
2287.85 162
2287.96 175
2288.07 186
2288.18 196
2288.29 201
2288.39 203
2288.50 201
2288.61 197
2288.72 191
2288.83 185
2288.94 179
2289.05 175
2289.16 171
2289.27 168
2289.38 163
2289.49 157
2289.60 150
2289.71 142
2289.82 135
2289.93 129
2290.04 125
2290.15 124
2290.26 127
2290.37 133
2290.48 141
2290.59 151
2290.70 161
2290.81 169
2290.92 176
2291.03 180
2291.14 181
2291.25 181
2291.35 180
2291.46 179
2291.57 181
2291.68 184
2291.79 189
2291.90 194
2292.01 199
2292.12 202
2292.23 202
2292.34 200
2292.45 195
2292.56 187
2292.67 176
2292.78 164
2292.89 151
2293.00 138
2293.11 126
2293.22 116
2293.33 110
2293.44 108
2293.55 108
2293.66 111
2293.77 115
2293.88 120
2293.99 125
2294.10 131
2294.21 139
2294.32 147
2294.43 155
2294.54 162
2294.65 167
2294.76 168
2294.87 166
2294.98 159
2295.08 150
2295.19 139
2295.30 127
2295.41 117
2295.52 108
2295.63 102
2295.74 100
2295.85 101
2295.96 104
2296.07 111
2296.18 118
2296.29 125
2296.40 130
2296.51 134
2296.62 136
2296.73 136
2296.84 135
2296.95 135
2297.06 135
2297.17 135
2297.28 134
2297.39 133
2297.50 130
2297.61 126
2297.72 120
2297.83 115
2297.94 110
2298.05 106
2298.16 105
2298.27 105
2298.38 108
2298.49 112
2298.60 116
2298.71 122
2298.82 127
2298.93 131
2299.04 135
2299.15 139
2299.26 141
2299.37 143
2299.48 145
2299.59 145
2299.70 145
2299.81 145
2299.92 146
2300.03 149
2300.14 153
2300.25 159
2300.36 164
2300.47 168
2300.58 168
2300.69 165
2300.80 158
2300.91 151
2301.02 143
2301.13 139
2301.24 138
2301.35 142
2301.46 150
2301.57 160
2301.68 169
2301.78 176
2301.89 181
2302.00 183
2302.11 183
2302.22 180
2302.33 175
2302.44 169
2302.55 161
2302.66 150
2302.77 137
2302.88 123
2302.99 108
2303.10 94
2303.21 84
2303.32 77
2303.43 76
2303.54 79
2303.65 85
2303.76 92
2303.87 98
2303.98 104
2304.09 109
2304.20 114
2304.31 120
2304.42 128
2304.53 140
2304.64 154
2304.75 171
2304.86 188
2304.97 204
2305.08 219
2305.19 231
2305.30 240
2305.41 246
2305.52 249
2305.63 251
2305.74 249
2305.85 245
2305.96 239
2306.07 231
2306.18 220
2306.29 208
2306.40 195
2306.51 179
2306.62 163
2306.73 147
2306.84 132
2306.95 120
2307.06 112
2307.17 110
2307.28 113
2307.39 122
2307.50 135
2307.61 149
2307.72 162
2307.83 171
2307.94 175
2308.05 174
2308.16 167
2308.27 156
2308.38 142
2308.49 128
2308.60 114
2308.71 103
2308.83 95
2308.94 92
2309.05 92
2309.16 96
2309.27 102
2309.38 109
2309.49 114
2309.60 119
2309.71 121
2309.82 122
2309.93 122
2310.04 122
2310.15 124
2310.26 126
2310.37 129
2310.48 131
2310.59 131
2310.70 129
2310.81 123
2310.92 116
2311.03 107
2311.14 100
2311.25 95
2311.36 93
2311.47 94
2311.58 96
2311.69 97
2311.80 97
2311.91 94
2312.02 90
2312.13 84
2312.24 79
2312.35 75
2312.46 73
2312.57 72
2312.68 73
2312.79 73
2312.90 73
2313.01 71
2313.12 68
2313.23 62
2313.34 56
2313.45 49
2313.56 44
2313.67 43
2313.78 47
2313.89 57
2314.00 71
2314.11 87
2314.22 102
2314.33 115
2314.44 123
2314.55 125
2314.66 121
2314.77 114
2314.88 105
2314.99 98
2315.10 93
2315.21 93
2315.32 97
2315.43 106
2315.55 118
2315.66 131
2315.77 145
2315.88 157
2315.99 167
2316.10 172
2316.21 173
2316.32 170
2316.43 164
2316.54 156
2316.65 148
2316.76 142
2316.87 136
2316.98 132
2317.09 130
2317.20 129
2317.31 129
2317.42 129
2317.53 130
2317.64 132
2317.75 135
2317.86 139
2317.97 144
2318.08 150
2318.19 158
2318.30 166
2318.41 175
2318.52 182
2318.63 188
2318.74 192
2318.85 194
2318.96 194
2319.07 191
2319.18 185
2319.30 179
2319.41 171
2319.52 164
2319.63 160
2319.74 159
2319.85 164
2319.96 174
2320.07 187
2320.18 202
2320.29 215
2320.40 223
2320.51 227
2320.62 225
2320.73 219
2320.84 212
2320.95 206
2321.06 202
2321.17 200
2321.28 201
2321.39 202
2321.50 204
2321.61 203
2321.72 202
2321.83 199
2321.94 195
2322.05 192
2322.16 189
2322.28 187
2322.39 183
2322.50 177
2322.61 167
2322.72 154
2322.83 138
2322.94 119
2323.05 101
2323.16 84
2323.27 69
2323.38 58
2323.49 50
2323.60 44
2323.71 41
2323.82 41
2323.93 42
2324.04 45
2324.15 49
2324.26 53
2324.37 56
2324.48 59
2324.59 60
2324.70 60
2324.82 60
2324.93 63
2325.04 67
2325.15 73
2325.26 81
2325.37 90
2325.48 99
2325.59 107
2325.70 113
2325.81 116
2325.92 116
2326.03 116
2326.14 115
2326.25 115
2326.36 116
2326.47 118
2326.58 121
2326.69 123
2326.80 124
2326.91 121
2327.02 116
2327.14 108
2327.25 100
2327.36 93
2327.47 87
2327.58 84
2327.69 84
2327.80 84
2327.91 85
2328.02 84
2328.13 83
2328.24 80
2328.35 75
2328.46 69
2328.57 62
2328.68 55
2328.79 48
2328.90 42
2329.01 38
2329.13 36
2329.24 35
2329.35 36
2329.46 36
2329.57 35
2329.68 29
2329.79 21
2329.90 8
2330.01 0
2330.12 0
2330.23 0
2330.34 0
2330.45 0
2330.56 0
2330.67 0
2330.78 0
2330.89 9
2331.01 23
2331.12 38
2331.23 55
2331.34 74
2331.45 95
2331.56 118
2331.67 141
2331.78 163
2331.89 180
2332.00 191
2332.11 195
2332.22 191
2332.33 180
2332.44 162
2332.55 142
2332.66 120
2332.78 100
2332.89 84
2333.00 73
2333.11 68
2333.22 68
2333.33 72
2333.44 79
2333.55 85
2333.66 91
2333.77 96
2333.88 98
2333.99 99
2334.10 100
2334.21 101
2334.32 103
2334.44 107
2334.55 113
2334.66 122
2334.77 132
2334.88 144
2334.99 154
2335.10 162
2335.21 168
2335.32 170
2335.43 170
2335.54 167
2335.65 164
2335.76 162
2335.87 163
2335.99 166
2336.10 172
2336.21 178
2336.32 184
2336.43 189
2336.54 191
2336.65 191
2336.76 190
2336.87 189
2336.98 189
2337.09 189
2337.20 191
2337.31 192
2337.43 193
2337.54 192
2337.65 190
2337.76 187
2337.87 184
2337.98 182
2338.09 182
2338.20 183
2338.31 184
2338.42 186
2338.53 186
2338.64 184
2338.75 179
2338.87 171
2338.98 161
2339.09 149
2339.20 137
2339.31 126
2339.42 115
2339.53 105
2339.64 95
2339.75 85
2339.86 76
2339.97 67
2340.08 59
2340.20 51
2340.31 45
2340.42 40
2340.53 36
2340.64 33
2340.75 33
2340.86 34
2340.97 36
2341.08 39
2341.19 42
2341.30 45
2341.41 46
2341.53 46
2341.64 46
2341.75 44
2341.86 41
2341.97 39
2342.08 39
2342.19 40
2342.30 43
2342.41 49
2342.52 58
2342.63 69
2342.75 82
2342.86 96
2342.97 111
2343.08 125
2343.19 137
2343.30 146
2343.41 151
2343.52 151
2343.63 147
2343.74 139
2343.85 127
2343.97 113
2344.08 99
2344.19 87
2344.30 77
2344.41 71
2344.52 66
2344.63 62
2344.74 58
2344.85 54
2344.96 49
2345.07 45
2345.19 42
2345.30 42
2345.41 46
2345.52 52
2345.63 59
2345.74 65
2345.85 69
2345.96 70
2346.07 68
2346.18 62
2346.30 55
2346.41 45
2346.52 35
2346.63 23
2346.74 10
2346.85 0
2346.96 0
2347.07 0
2347.18 0
2347.29 0
2347.41 0
2347.52 0
2347.63 0
2347.74 7
2347.85 22
2347.96 36
2348.07 45
2348.18 51
2348.29 53
2348.40 53
2348.52 53
2348.63 53
2348.74 55
2348.85 60
2348.96 69
2349.07 80
2349.18 91
2349.29 102
2349.40 112
2349.51 119
2349.63 126
2349.74 131
2349.85 138
2349.96 145
2350.07 154
2350.18 162
2350.29 168
2350.40 170
2350.51 167
2350.63 160
2350.74 150
2350.85 138
2350.96 127
2351.07 118
2351.18 113
2351.29 110
2351.40 110
2351.51 113
2351.63 117
2351.74 123
2351.85 130
2351.96 139
2352.07 148
2352.18 156
2352.29 164
2352.40 170
2352.51 176
2352.63 184
2352.74 194
2352.85 208
2352.96 226
2353.07 246
2353.18 264
2353.29 280
2353.40 290
2353.51 295
2353.63 293
2353.74 287
2353.85 277
2353.96 265
2354.07 252
2354.18 238
2354.29 225
2354.40 213
2354.51 203
2354.63 197
2354.74 195
2354.85 197
2354.96 202
2355.07 208
2355.18 213
2355.29 216
2355.40 216
2355.52 214
2355.63 210
2355.74 206
2355.85 202
2355.96 199
2356.07 197
2356.18 195
2356.29 193
2356.40 191
2356.52 192
2356.63 195
2356.74 202
2356.85 214
2356.96 229
2357.07 244
2357.18 257
2357.29 266
2357.41 268
2357.52 265
2357.63 258
2357.74 248
2357.85 239
2357.96 233
2358.07 229
2358.18 229
2358.30 230
2358.41 231
2358.52 231
2358.63 230
2358.74 226
2358.85 219
2358.96 210
2359.07 198
2359.19 185
2359.30 173
2359.41 162
2359.52 153
2359.63 148
2359.74 146
2359.85 148
2359.97 152
2360.08 157
2360.19 163
2360.30 167
2360.41 170
2360.52 171
2360.63 169
2360.74 165
2360.86 160
2360.97 153
2361.08 146
2361.19 138
2361.30 130
2361.41 123
2361.52 116
2361.64 110
2361.75 106
2361.86 105
2361.97 105
2362.08 107
2362.19 110
2362.30 114
2362.41 120
2362.53 125
2362.64 130
2362.75 136
2362.86 141
2362.97 145
2363.08 149
2363.19 152
2363.31 156
2363.42 159
2363.53 163
2363.64 168
2363.75 173
2363.86 181
2363.97 190
2364.09 201
2364.20 215
2364.31 230
2364.42 245
2364.53 258
2364.64 266
2364.75 267
2364.87 259
2364.98 244
2365.09 225
2365.20 203
2365.31 183
2365.42 166
2365.53 156
2365.65 151
2365.76 149
2365.87 149
2365.98 148
2366.09 145
2366.20 138
2366.31 129
2366.43 119
2366.54 110
2366.65 104
2366.76 101
2366.87 101
2366.98 104
2367.09 107
2367.21 109
2367.32 108
2367.43 105
2367.54 100
2367.65 95
2367.76 91
2367.87 92
2367.99 96
2368.10 105
2368.21 115
2368.32 126
2368.43 136
2368.54 144
2368.65 147
2368.77 147
2368.88 142
2368.99 133
2369.10 120
2369.21 104
2369.32 88
2369.44 73
2369.55 63
2369.66 59
2369.77 61
2369.88 68
2369.99 79
2370.10 90
2370.22 99
2370.33 105
2370.44 107
2370.55 106
2370.66 104
2370.77 102
2370.89 102
2371.00 102
2371.11 104
2371.22 105
2371.33 103
2371.44 99
2371.55 91
2371.67 79
2371.78 66
2371.89 52
2372.00 42
2372.11 36
2372.22 37
2372.34 45
2372.45 59
2372.56 76
2372.67 94
2372.78 108
2372.89 118
2373.01 123
2373.12 123
2373.23 120
2373.34 116
2373.45 115
2373.56 117
2373.68 123
2373.79 131
2373.90 140
2374.01 148
2374.12 153
2374.23 155
2374.34 152
2374.46 147
2374.57 140
2374.68 133
2374.79 126
2374.90 121
2375.01 118
2375.13 118
2375.24 121
2375.35 127
2375.46 136
2375.57 147
2375.68 158
2375.80 168
2375.91 177
2376.02 183
2376.13 186
2376.24 185
2376.35 182
2376.47 178
2376.58 172
2376.69 167
2376.80 164
2376.91 163
2377.03 164
2377.14 167
2377.25 171
2377.36 176
2377.47 181
2377.58 185
2377.70 187
2377.81 187
2377.92 186
2378.03 182
2378.14 177
2378.25 170
2378.37 162
2378.48 155
2378.59 149
2378.70 145
2378.81 143
2378.92 144
2379.04 146
2379.15 149
2379.26 151
2379.37 150
2379.48 145
2379.59 137
2379.71 126
2379.82 113
2379.93 100
2380.04 89
2380.15 81
2380.27 76
2380.38 75
2380.49 77
2380.60 80
2380.71 83
2380.82 86
2380.94 89
2381.05 92
2381.16 96
2381.27 102
2381.38 110
2381.50 122
2381.61 138
2381.72 158
2381.83 180
2381.94 204
2382.05 227
2382.17 248
2382.28 265
2382.39 277
2382.50 283
2382.61 285
2382.73 284
2382.84 282
2382.95 278
2383.06 274
2383.17 270
2383.28 266
2383.40 261
2383.51 256
2383.62 251
2383.73 247
2383.84 245
2383.96 243
2384.07 242
2384.18 240
2384.29 237
2384.40 232
2384.52 226
2384.63 217
2384.74 208
2384.85 200
2384.96 192
2385.07 186
2385.19 183
2385.30 181
2385.41 180
2385.52 180
2385.63 180
2385.75 180
2385.86 178
2385.97 176
2386.08 173
2386.19 171
2386.31 170
2386.42 171
2386.53 174
2386.64 178
2386.75 185
2386.87 193
2386.98 202
2387.09 211
2387.20 220
2387.31 227
2387.42 232
2387.54 233
2387.65 230
2387.76 223
2387.87 212
2387.98 200
2388.10 187
2388.21 174
2388.32 162
2388.43 152
2388.54 143
2388.66 134
2388.77 126
2388.88 119
2388.99 114
2389.10 113
2389.22 114
2389.33 118
2389.44 125
2389.55 131
2389.66 134
2389.78 135
2389.89 131
2390.00 126
2390.11 120
2390.22 116
2390.34 116
2390.45 120
2390.56 128
2390.67 139
2390.78 151
2390.90 162
2391.01 170
2391.12 173
2391.23 170
2391.34 161
2391.46 146
2391.57 127
2391.68 106
2391.79 84
2391.90 65
2392.02 48
2392.13 37
2392.24 30
2392.35 28
2392.47 29
2392.58 32
2392.69 35
2392.80 39
2392.91 43
2393.03 46
2393.14 51
2393.25 57
2393.36 67
2393.47 78
2393.59 91
2393.70 104
2393.81 115
2393.92 122
2394.03 125
2394.15 124
2394.26 120
2394.37 116
2394.48 111
2394.59 107
2394.71 104
2394.82 102
2394.93 99
2395.04 96
2395.16 94
2395.27 92
2395.38 92
2395.49 94
2395.60 99
2395.72 105
2395.83 114
2395.94 123
2396.05 133
2396.16 142
2396.28 150
2396.39 158
2396.50 163
2396.61 167
2396.73 168
2396.84 167
2396.95 162
2397.06 155
2397.17 144
2397.29 132
2397.40 119
2397.51 105
2397.62 93
2397.74 83
2397.85 75
2397.96 67
2398.07 58
2398.18 48
2398.30 35
2398.41 21
2398.52 6
2398.63 0
2398.75 0
2398.86 0
2398.97 0
2399.08 0
2399.19 0
2399.31 0
2399.42 0
2399.53 4
2399.64 17
2399.76 32
2399.87 48
2399.98 65
2400.09 83
2400.20 100
2400.32 114
2400.43 127
2400.54 139
2400.65 150
2400.77 161
2400.88 170
2400.99 179
2401.10 187
2401.21 193
2401.33 196
2401.44 196
2401.55 192
2401.66 185
2401.78 175
2401.89 162
2402.00 147
2402.11 132
2402.22 115
2402.34 99
2402.45 83
2402.56 67
2402.67 52
2402.79 38
2402.90 27
2403.01 19
2403.12 15
2403.24 15
2403.35 19
2403.46 25
2403.57 31
2403.69 36
2403.80 37
2403.91 36
2404.02 34
2404.13 31
2404.25 30
2404.36 32
2404.47 36
2404.58 43
2404.70 51
2404.81 59
2404.92 66
2405.03 70
2405.15 72
2405.26 73
2405.37 71
2405.48 69
2405.59 66
2405.71 63
2405.82 59
2405.93 55
2406.04 49
2406.16 43
2406.27 37
2406.38 31
2406.49 25
2406.61 20
2406.72 17
2406.83 15
2406.94 13
2407.06 13
2407.17 14
2407.28 17
2407.39 21
2407.51 29
2407.62 38
2407.73 50
2407.84 61
2407.96 72
2408.07 80
2408.18 84
2408.29 85
2408.41 85
2408.52 84
2408.63 84
2408.74 86
2408.85 89
2408.97 93
2409.08 97
2409.19 100
2409.30 101
2409.42 101
2409.53 101
2409.64 100
2409.75 101
2409.87 104
2409.98 106
2410.09 109
2410.20 110
2410.32 111
2410.43 112
2410.54 114
2410.65 117
2410.77 123
2410.88 131
2410.99 141
2411.10 150
2411.22 158
2411.33 162
2411.44 162
2411.55 159
2411.67 151
2411.78 142
2411.89 131
2412.00 120
2412.12 109
2412.23 99
2412.34 92
2412.45 87
2412.57 86
2412.68 89
2412.79 95
2412.90 103
2413.02 111
2413.13 118
2413.24 121
2413.36 120
2413.47 115
2413.58 105
2413.69 93
2413.81 80
2413.92 68
2414.03 58
2414.14 50
2414.26 45
2414.37 42
2414.48 40
2414.59 38
2414.71 36
2414.82 32
2414.93 27
2415.04 20
2415.16 12
2415.27 4
2415.38 0
2415.49 0
2415.61 0
2415.72 0
2415.83 0
2415.94 0
2416.06 3
2416.17 6
2416.28 7
2416.40 6
2416.51 4
2416.62 2
2416.73 2
2416.85 2
2416.96 4
2417.07 8
2417.18 12
2417.30 17
2417.41 21
2417.52 26
2417.63 32
2417.75 40
2417.86 49
2417.97 60
2418.08 71
2418.20 83
2418.31 94
2418.42 102
2418.54 108
2418.65 112
2418.76 114
2418.87 115
2418.99 118
2419.10 121
2419.21 126
2419.32 130
2419.44 133
2419.55 134
2419.66 132
2419.78 127
2419.89 120
2420.00 111
2420.11 101
2420.23 91
2420.34 81
2420.45 72
2420.56 65
2420.68 60
2420.79 59
2420.90 61
2421.01 64
2421.13 67
2421.24 69
2421.35 67
2421.47 63
2421.58 57
2421.69 52
2421.80 48
2421.92 49
2422.03 53
2422.14 62
2422.26 71
2422.37 81
2422.48 90
2422.59 96
2422.71 100
2422.82 103
2422.93 105
2423.04 106
2423.16 107
2423.27 106
2423.38 104
2423.50 101
2423.61 97
2423.72 94
2423.83 91
2423.95 90
2424.06 90
2424.17 90
2424.29 90
2424.40 89
2424.51 87
2424.62 84
2424.74 81
2424.85 78
2424.96 75
2425.08 74
2425.19 74
2425.30 74
2425.41 76
2425.53 79
2425.64 82
2425.75 87
2425.87 92
2425.98 98
2426.09 104
2426.20 109
2426.32 111
2426.43 111
2426.54 110
2426.66 107
2426.77 104
2426.88 102
2426.99 101
2427.11 99
2427.22 95
2427.33 89
2427.45 79
2427.56 67
2427.67 53
2427.78 41
2427.90 33
2428.01 29
2428.12 30
2428.24 34
2428.35 40
2428.46 46
2428.57 51
2428.69 53
2428.80 54
2428.91 53
2429.03 53
2429.14 54
2429.25 57
2429.36 61
2429.48 67
2429.59 73
2429.70 80
2429.82 86
2429.93 92
2430.04 97
2430.16 100
2430.27 102
2430.38 101
2430.49 97
2430.61 92
2430.72 85
2430.83 78
2430.95 72
2431.06 67
2431.17 64
2431.28 64
2431.40 65
2431.51 69
2431.62 75
2431.74 83
2431.85 91
2431.96 98
2432.08 105
2432.19 109
2432.30 111
2432.41 111
2432.53 110
2432.64 110
2432.75 111
2432.87 114
2432.98 118
2433.09 123
2433.21 127
2433.32 129
2433.43 128
2433.54 125
2433.66 122
2433.77 120
2433.88 119
2434.00 120
2434.11 123
2434.22 126
2434.34 129
2434.45 129
2434.56 126
2434.68 120
2434.79 111
2434.90 102
2435.01 95
2435.13 90
2435.24 89
2435.35 93
2435.47 99
2435.58 105
2435.69 110
2435.81 112
2435.92 109
2436.03 101
2436.15 91
2436.26 78
2436.37 66
2436.48 56
2436.60 47
2436.71 39
2436.82 33
2436.94 28
2437.05 23
2437.16 19
2437.28 14
2437.39 10
2437.50 8
2437.62 7
2437.73 7
2437.84 8
2437.95 11
2438.07 14
2438.18 17
2438.29 19
2438.41 22
2438.52 24
2438.63 27
2438.75 31
2438.86 35
2438.97 41
2439.09 48
2439.20 55
2439.31 63
2439.43 70
2439.54 74
2439.65 77
2439.77 77
2439.88 73
2439.99 66
2440.10 55
2440.22 43
2440.33 28
2440.44 14
2440.56 0
2440.67 0
2440.78 0
2440.90 0
2441.01 0
2441.12 0
2441.24 0
2441.35 0
2441.46 0
2441.58 12
2441.69 27
2441.80 43
2441.92 59
2442.03 73
2442.14 84
2442.26 94
2442.37 100
2442.48 105
2442.60 106
2442.71 106
2442.82 102
2442.94 96
2443.05 87
2443.16 77
2443.27 64
2443.39 50
2443.50 35
2443.61 21
2443.73 9
2443.84 0
2443.95 0
2444.07 0
2444.18 0
2444.29 1
2444.41 7
2444.52 14
2444.63 20
2444.75 24
2444.86 26
2444.97 28
2445.09 31
2445.20 35
2445.31 41
2445.43 49
2445.54 59
2445.65 69
2445.77 80
2445.88 91
2445.99 100
2446.11 109
2446.22 117
2446.33 123
2446.45 127
2446.56 129
2446.67 129
2446.79 128
2446.90 126
2447.01 121
2447.13 116
2447.24 110
2447.35 104
2447.47 99
2447.58 96
2447.69 97
2447.81 102
2447.92 112
2448.03 124
2448.15 139
2448.26 153
2448.37 164
2448.49 171
2448.60 172
2448.71 167
2448.83 158
2448.94 145
2449.05 132
2449.17 120
2449.28 110
2449.39 103
2449.51 99
2449.62 95
2449.73 93
2449.85 91
2449.96 88
2450.07 86
2450.19 83
2450.30 80
2450.41 77
2450.53 73
2450.64 68
2450.76 61
2450.87 52
2450.98 41
2451.10 30
2451.21 18
2451.32 9
2451.44 3
2451.55 3
2451.66 7
2451.78 17
2451.89 31
2452.00 47
2452.12 64
2452.23 79
2452.34 91
2452.46 100
2452.57 106
2452.68 110
2452.80 113
2452.91 115
2453.02 118
2453.14 120
2453.25 122
2453.36 123
2453.48 121
2453.59 117
2453.71 110
2453.82 101
2453.93 91
2454.05 79
2454.16 67
2454.27 54
2454.39 42
2454.50 30
2454.61 19
2454.73 11
2454.84 6
2454.95 5
2455.07 6
2455.18 9
2455.29 12
2455.41 15
2455.52 16
2455.64 17
2455.75 16
2455.86 15
2455.98 16
2456.09 19
2456.20 24
2456.32 32
2456.43 41
2456.54 51
2456.66 61
2456.77 69
2456.88 75
2457.00 78
2457.11 78
2457.22 76
2457.34 73
2457.45 70
2457.57 67
2457.68 66
2457.79 66
2457.91 69
2458.02 72
2458.13 75
2458.25 78
2458.36 80
2458.47 81
2458.59 81
2458.70 79
2458.82 76
2458.93 72
2459.04 67
2459.16 61
2459.27 54
2459.38 49
2459.50 45
2459.61 42
2459.72 40
2459.84 39
2459.95 37
2460.07 34
2460.18 29
2460.29 22
2460.41 15
2460.52 9
2460.63 6
2460.75 7
2460.86 12
2460.97 22
2461.09 32
2461.20 42
2461.32 49
2461.43 51
2461.54 49
2461.66 43
2461.77 36
2461.88 29
2462.00 26
2462.11 26
2462.22 28
2462.34 30
2462.45 32
2462.57 30
2462.68 23
2462.79 13
2462.91 1
2463.02 0
2463.13 0
2463.25 0
2463.36 0
2463.48 0
2463.59 0
2463.70 0
2463.82 1
2463.93 17
2464.04 35
2464.16 56
2464.27 78
2464.39 99
2464.50 119
2464.61 135
2464.73 147
2464.84 154
2464.95 157
2465.07 157
2465.18 153
2465.30 148
2465.41 143
2465.52 137
2465.64 131
2465.75 125
2465.86 116
2465.98 105
2466.09 92
2466.21 75
2466.32 56
2466.43 37
2466.55 19
2466.66 5
2466.77 0
2466.89 0
2467.00 0
2467.12 0
2467.23 0
2467.34 0
2467.46 0
2467.57 4
2467.69 10
2467.80 15
2467.91 19
2468.03 22
2468.14 23
2468.25 22
2468.37 19
2468.48 17
2468.60 15
2468.71 17
2468.82 22
2468.94 30
2469.05 41
2469.16 53
2469.28 65
2469.39 76
2469.51 85
2469.62 92
2469.73 97
2469.85 100
2469.96 102
2470.08 101
2470.19 97
2470.30 92
2470.42 85
2470.53 77
2470.65 69
2470.76 63
2470.87 58
2470.99 56
2471.10 56
2471.21 58
2471.33 62
2471.44 68
2471.56 76
2471.67 86
2471.78 96
2471.90 105
2472.01 111
2472.13 112
2472.24 108
2472.35 101
2472.47 91
2472.58 80
2472.70 70
2472.81 62
2472.92 59
2473.04 58
2473.15 60
2473.27 63
2473.38 67
2473.49 70
2473.61 72
2473.72 71
2473.84 68
2473.95 63
2474.06 56
2474.18 48
2474.29 38
2474.40 30
2474.52 23
2474.63 19
2474.75 17
2474.86 18
2474.97 20
2475.09 22
2475.20 22
2475.32 21
2475.43 18
2475.54 14
2475.66 10
2475.77 8
2475.89 8
2476.00 12
2476.11 17
2476.23 25
2476.34 33
2476.46 42
2476.57 50
2476.68 60
2476.80 72
2476.91 87
2477.03 106
2477.14 127
2477.26 149
2477.37 167
2477.48 179
2477.60 181
2477.71 175
2477.83 158
2477.94 135
2478.05 109
2478.17 82
2478.28 57
2478.40 36
2478.51 19
2478.62 6
2478.74 0
2478.85 0
2478.97 0
2479.08 0
2479.19 0
2479.31 0
2479.42 0
2479.54 0
2479.65 0
2479.76 2
2479.88 7
2479.99 14
2480.11 23
2480.22 32
2480.34 42
2480.45 52
2480.56 61
2480.68 68
2480.79 73
2480.91 76
2481.02 75
2481.13 72
2481.25 66
2481.36 59
2481.48 51
2481.59 44
2481.70 40
2481.82 39
2481.93 42
2482.05 48
2482.16 55
2482.28 61
2482.39 66
2482.50 69
2482.62 70
2482.73 71
2482.85 74
2482.96 81
2483.07 93
2483.19 109
2483.30 128
2483.42 146
2483.53 162
2483.65 171
2483.76 175
2483.87 174
2483.99 169
2484.10 164
2484.22 160
2484.33 158
2484.44 159
2484.56 160
2484.67 159
2484.79 157
2484.90 151
2485.02 143
2485.13 133
2485.24 122
2485.36 112
2485.47 105
2485.59 99
2485.70 95
2485.82 92
2485.93 92
2486.04 93
2486.16 95
2486.27 99
2486.39 105
2486.50 111
2486.62 117
2486.73 122
2486.84 125
2486.96 125
2487.07 122
2487.19 116
2487.30 109
2487.42 101
2487.53 93
2487.64 88
2487.76 86
2487.87 86
2487.99 89
2488.10 94
2488.22 100
2488.33 106
2488.44 110
2488.56 114
2488.67 117
2488.79 120
2488.90 124
2489.02 129
2489.13 135
2489.24 142
2489.36 150
2489.47 156
2489.59 160
2489.70 160
2489.82 158
2489.93 153
2490.04 147
2490.16 139
2490.27 133
2490.39 128
2490.50 126
2490.62 127
2490.73 131
2490.84 139
2490.96 149
2491.07 158
2491.19 165
2491.30 168
2491.42 166
2491.53 160
2491.65 150
2491.76 138
2491.87 126
2491.99 114
2492.10 103
2492.22 92
2492.33 81
2492.45 70
2492.56 59
2492.67 51
2492.79 46
2492.90 46
2493.02 50
2493.13 58
2493.25 67
2493.36 78
2493.48 86
2493.59 92
2493.70 95
2493.82 96
2493.93 97
2494.05 99
2494.16 105
2494.28 115
2494.39 127
2494.51 142
2494.62 157
2494.73 170
2494.85 180
2494.96 184
2495.08 183
2495.19 178
2495.31 170
2495.42 162
2495.54 154
2495.65 150
2495.76 149
2495.88 153
2495.99 160
2496.11 169
2496.22 178
2496.34 185
2496.45 190
2496.57 192
2496.68 191
2496.79 190
2496.91 188
2497.02 186
2497.14 185
2497.25 183
2497.37 179
2497.48 174
2497.60 165
2497.71 156
2497.83 145
2497.94 134
2498.05 125
2498.17 117
2498.28 112
2498.40 109
2498.51 109
2498.63 110
2498.74 114
2498.86 119
2498.97 125
2499.08 131
2499.20 138
2499.31 145
2499.43 152
2499.54 159
2499.66 166
2499.77 173
2499.89 180
2500.00 185
2500.12 188
2500.23 187
2500.34 184
2500.46 179
2500.57 172
2500.69 165
2500.80 160
2500.92 157
2501.03 157
2501.15 160
2501.26 165
2501.38 172
2501.49 181
2501.61 190
2501.72 199
2501.83 208
2501.95 216
2502.06 224
2502.18 230
2502.29 234
2502.41 236
2502.52 234
2502.64 230
2502.75 222
2502.87 214
2502.98 205
2503.10 196
2503.21 189
2503.32 182
2503.44 176
2503.55 169
2503.67 162
2503.78 155
2503.90 149
2504.01 144
2504.13 143
2504.24 145
2504.36 151
2504.47 160
2504.59 172
2504.70 184
2504.82 196
2504.93 206
2505.04 210
2505.16 209
2505.27 202
2505.39 188
2505.50 169
2505.62 148
2505.73 127
2505.85 111
2505.96 99
2506.08 93
2506.19 93
2506.31 96
2506.42 100
2506.54 102
2506.65 101
2506.77 96
2506.88 88
2506.99 79
2507.11 71
2507.22 67
2507.34 69
2507.45 77
2507.57 90
2507.68 107
2507.80 125
2507.91 142
2508.03 156
2508.14 164
2508.26 167
2508.37 166
2508.49 161
2508.60 153
2508.72 146
2508.83 139
2508.95 135
2509.06 134
2509.17 135
2509.29 137
2509.40 140
2509.52 142
2509.63 141
2509.75 140
2509.86 138
2509.98 136
2510.09 138
2510.21 142
2510.32 149
2510.44 157
2510.55 164
2510.67 169
2510.78 171
2510.90 169
2511.01 165
2511.13 161
2511.24 159
2511.36 160
2511.47 165
2511.59 175
2511.70 188
2511.82 202
2511.93 218
2512.04 233
2512.16 246
2512.27 257
2512.39 263
2512.50 266
2512.62 264
2512.73 259
2512.85 251
2512.96 243
2513.08 236
2513.19 232
2513.31 230
2513.42 232
2513.54 234
2513.65 237
2513.77 239
2513.88 238
2514.00 233
2514.11 226
2514.23 215
2514.34 203
2514.46 189
2514.57 174
2514.69 160
2514.80 147
2514.92 135
2515.03 125
2515.15 119
2515.26 115
2515.38 116
2515.49 120
2515.61 126
2515.72 132
2515.84 138
2515.95 141
2516.07 142
2516.18 140
2516.30 137
2516.41 135
2516.53 135
2516.64 139
2516.76 144
2516.87 151
2516.99 158
2517.10 164
2517.22 168
2517.33 172
2517.45 176
2517.56 181
2517.68 187
2517.79 194
2517.91 201
2518.02 206
2518.14 207
2518.25 204
2518.37 198
2518.48 188
2518.60 178
2518.71 166
2518.83 155
2518.94 143
2519.06 130
2519.17 117
2519.29 104
2519.40 91
2519.52 80
2519.63 72
2519.75 70
2519.86 73
2519.98 82
2520.09 93
2520.21 106
2520.32 119
2520.44 129
2520.55 137
2520.67 143
2520.78 149
2520.90 157
2521.01 169
2521.13 183
2521.24 199
2521.36 215
2521.47 227
2521.59 232
2521.70 230
2521.82 218
2521.93 200
2522.05 176
2522.16 151
2522.28 127
2522.39 107
2522.51 93
2522.62 83
2522.74 78
2522.85 74
2522.97 71
2523.08 68
2523.20 65
2523.31 63
2523.43 64
2523.54 68
2523.66 76
2523.77 89
2523.89 105
2524.00 123
2524.12 142
2524.23 161
2524.35 180
2524.46 198
2524.58 215
2524.69 231
2524.81 245
2524.92 256
2525.04 263
2525.15 267
2525.27 265
2525.38 260
2525.50 251
2525.61 239
2525.73 225
2525.84 211
2525.96 198
2526.08 185
2526.19 175
2526.31 165
2526.42 157
2526.54 151
2526.65 146
2526.77 144
2526.88 143
2527.00 145
2527.11 148
2527.23 152
2527.34 156
2527.46 160
2527.57 162
2527.69 162
2527.80 160
2527.92 156
2528.03 151
2528.15 144
2528.26 136
2528.38 128
2528.49 121
2528.61 116
2528.72 114
2528.84 114
2528.95 117
2529.07 123
2529.19 129
2529.30 135
2529.42 139
2529.53 140
2529.65 137
2529.76 131
2529.88 123
2529.99 114
2530.11 107
2530.22 103
2530.34 103
2530.45 107
2530.57 115
2530.68 126
2530.80 137
2530.91 148
2531.03 156
2531.14 159
2531.26 158
2531.38 151
2531.49 139
2531.61 124
2531.72 106
2531.84 88
2531.95 70
2532.07 53
2532.18 37
2532.30 23
2532.41 10
2532.53 0
2532.64 0
2532.76 0
2532.87 0
2532.99 0
2533.10 0
2533.22 0
2533.34 0
2533.45 0
2533.57 1
2533.68 3
2533.80 7
2533.91 13
2534.03 23
2534.14 36
2534.26 50
2534.37 65
2534.49 80
2534.60 93
2534.72 104
2534.83 115
2534.95 124
2535.07 134
2535.18 144
2535.30 153
2535.41 160
2535.53 166
2535.64 169
2535.76 169
2535.87 167
2535.99 164
2536.10 158
2536.22 151
2536.33 143
2536.45 132
2536.57 122
2536.68 111
2536.80 101
2536.91 95
2537.03 91
2537.14 92
2537.26 95
2537.37 102
2537.49 110
2537.60 119
2537.72 131
2537.84 143
2537.95 155
2538.07 166
2538.18 174
2538.30 177
2538.41 175
2538.53 167
2538.64 155
2538.76 141
2538.87 126
2538.99 114
2539.11 105
2539.22 99
2539.34 94
2539.45 91
2539.57 88
2539.68 84
2539.80 79
2539.91 74
2540.03 69
2540.14 67
2540.26 68
2540.38 71
2540.49 79
2540.61 89
2540.72 100
2540.84 113
2540.95 125
2541.07 136
2541.18 146
2541.30 155
2541.41 164
2541.53 173
2541.65 182
2541.76 192
2541.88 201
2541.99 209
2542.11 213
2542.22 215
2542.34 213
2542.45 208
2542.57 200
2542.69 190
2542.80 178
2542.92 164
2543.03 150
2543.15 135
2543.26 123
2543.38 115
2543.49 113
2543.61 117
2543.73 127
2543.84 139
2543.96 151
2544.07 161
2544.19 167
2544.30 167
2544.42 164
2544.53 159
2544.65 156
2544.77 154
2544.88 154
2545.00 156
2545.11 157
2545.23 158
2545.34 158
2545.46 157
2545.57 155
2545.69 152
2545.81 149
2545.92 145
2546.04 139
2546.15 131
2546.27 122
2546.38 113
2546.50 106
2546.62 100
2546.73 97
2546.85 96
2546.96 97
2547.08 100
2547.19 104
2547.31 108
2547.42 112
2547.54 118
2547.66 124
2547.77 130
2547.89 135
2548.00 138
2548.12 139
2548.23 137
2548.35 133
2548.47 128
2548.58 122
2548.70 116
2548.81 110
2548.93 105
2549.04 99
2549.16 94
2549.28 90
2549.39 87
2549.51 87
2549.62 90
2549.74 97
2549.85 106
2549.97 116
2550.09 125
2550.20 132
2550.32 135
2550.43 135
2550.55 132
2550.66 128
2550.78 123
2550.90 119
2551.01 116
2551.13 114
2551.24 112
2551.36 109
2551.47 105
2551.59 100
2551.71 94
2551.82 88
2551.94 82
2552.05 75
2552.17 67
2552.28 60
2552.40 53
2552.52 47
2552.63 42
2552.75 40
2552.86 40
2552.98 40
2553.09 41
2553.21 42
2553.33 42
2553.44 41
2553.56 39
2553.67 35
2553.79 31
2553.91 25
2554.02 17
2554.14 9
2554.25 0
2554.37 0
2554.48 0
2554.60 0
2554.72 0
2554.83 0
2554.95 0
2555.06 0
2555.18 0
2555.30 6
2555.41 13
2555.53 19
2555.64 25
2555.76 27
2555.87 27
2555.99 25
2556.11 20
2556.22 14
2556.34 9
2556.45 5
2556.57 3
2556.69 2
2556.80 2
2556.92 2
2557.03 3
2557.15 4
2557.26 6
2557.38 9
2557.50 14
2557.61 21
2557.73 28
2557.84 36
2557.96 43
2558.08 50
2558.19 56
2558.31 62
2558.42 67
2558.54 72
2558.66 77
2558.77 80
2558.89 81
2559.00 81
2559.12 81
2559.23 81
2559.35 83
2559.47 88
2559.58 96
2559.70 107
2559.81 119
2559.93 130
2560.05 139
2560.16 145
2560.28 148
2560.39 147
2560.51 143
2560.63 137
2560.74 129
2560.86 121
2560.97 113
2561.09 105
2561.21 97
2561.32 92
2561.44 87
2561.55 85
2561.67 86
2561.79 89
2561.90 95
2562.02 102
2562.13 111
2562.25 120
2562.37 128
2562.48 136
2562.60 141
2562.71 145
2562.83 146
2562.95 145
2563.06 140
2563.18 132
2563.29 120
2563.41 106
2563.53 90
2563.64 76
2563.76 65
2563.87 58
2563.99 56
2564.11 58
2564.22 64
2564.34 71
2564.45 78
2564.57 85
2564.69 92
2564.80 99
2564.92 106
2565.03 113
2565.15 120
2565.27 125
2565.38 129
2565.50 129
2565.61 126
2565.73 121
2565.85 115
2565.96 108
2566.08 104
2566.19 102
2566.31 102
2566.43 103
2566.54 104
2566.66 103
2566.77 100
2566.89 95
2567.01 88
2567.12 82
2567.24 78
2567.36 76
2567.47 75
2567.59 74
2567.70 72
2567.82 67
2567.94 60
2568.05 50
2568.17 39
2568.28 28
2568.40 19
2568.52 13
2568.63 10
2568.75 11
2568.86 13
2568.98 17
2569.10 22
2569.21 26
2569.33 31
2569.45 35
2569.56 40
2569.68 45
2569.79 50
2569.91 55
2570.03 59
2570.14 61
2570.26 60
2570.37 56
2570.49 48
2570.61 37
2570.72 24
2570.84 12
2570.96 3
2571.07 0
2571.19 0
2571.30 0
2571.42 4
2571.54 12
2571.65 19
2571.77 25
2571.89 30
2572.00 32
2572.12 32
2572.23 32
2572.35 31
2572.47 31
2572.58 31
2572.70 32
2572.81 34
2572.93 38
2573.05 45
2573.16 55
2573.28 67
2573.40 82
2573.51 96
2573.63 108
2573.74 117
2573.86 122
2573.98 122
2574.09 120
2574.21 117
2574.33 115
2574.44 117
2574.56 121
2574.67 129
2574.79 136
2574.91 143
2575.02 145
2575.14 144
2575.26 139
2575.37 130
2575.49 121
2575.61 111
2575.72 103
2575.84 97
2575.95 91
2576.07 87
2576.19 83
2576.30 78
2576.42 73
2576.54 66
2576.65 57
2576.77 48
2576.88 37
2577.00 25
2577.12 11
2577.23 0
2577.35 0
2577.47 0
2577.58 0
2577.70 0
2577.82 0
2577.93 0
2578.05 0
2578.16 10
2578.28 17
2578.40 20
2578.51 20
2578.63 19
2578.75 19
2578.86 22
2578.98 27
2579.09 36
2579.21 47
2579.33 58
2579.44 67
2579.56 73
2579.68 77
2579.79 78
2579.91 77
2580.03 76
2580.14 76
2580.26 76
2580.38 78
2580.49 79
2580.61 79
2580.72 77
2580.84 72
2580.96 64
2581.07 53
2581.19 40
2581.31 29
2581.42 19
2581.54 14
2581.66 12
2581.77 16
2581.89 23
2582.00 33
2582.12 44
2582.24 55
2582.35 65
2582.47 72
2582.59 76
2582.70 78
2582.82 78
2582.94 79
2583.05 80
2583.17 82
2583.29 87
2583.40 94
2583.52 102
2583.64 108
2583.75 113
2583.87 115
2583.98 113
2584.10 107
2584.22 98
2584.33 87
2584.45 74
2584.57 60
2584.68 45
2584.80 29
2584.92 15
2585.03 2
2585.15 0
2585.27 0
2585.38 0
2585.50 0
2585.62 0
2585.73 0
2585.85 0
2585.97 4
2586.08 11
2586.20 16
2586.31 19
2586.43 19
2586.55 19
2586.66 20
2586.78 23
2586.90 30
2587.01 40
2587.13 55
2587.25 71
2587.36 87
2587.48 101
2587.60 112
2587.71 118
2587.83 120
2587.95 116
2588.06 109
2588.18 100
2588.30 89
2588.41 78
2588.53 69
2588.65 63
2588.76 60
2588.88 61
2589.00 66
2589.11 72
2589.23 79
2589.35 86
2589.46 91
2589.58 94
2589.70 96
2589.81 97
2589.93 98
2590.04 100
2590.16 102
2590.28 106
2590.39 109
2590.51 111
2590.63 112
2590.74 112
2590.86 110
2590.98 107
2591.09 103
2591.21 99
2591.33 96
2591.44 92
2591.56 90
2591.68 87
2591.79 85
2591.91 83
2592.03 82
2592.14 80
2592.26 78
2592.38 75
2592.49 71
2592.61 66
2592.73 60
2592.84 54
2592.96 49
2593.08 47
2593.19 48
2593.31 52
2593.43 59
2593.54 67
2593.66 74
2593.78 78
2593.89 78
2594.01 74
2594.13 68
2594.24 62
2594.36 57
2594.48 55
2594.59 56
2594.71 62
2594.83 71
2594.95 82
2595.06 95
2595.18 109
2595.30 120
2595.41 129
2595.53 133
2595.65 131
2595.76 124
2595.88 114
2596.00 102
2596.11 90
2596.23 81
2596.35 75
2596.46 72
2596.58 71
2596.70 71
2596.81 69
2596.93 65
2597.05 58
2597.16 48
2597.28 38
2597.40 29
2597.51 21
2597.63 16
2597.75 14
2597.86 16
2597.98 20
2598.10 26
2598.21 32
2598.33 38
2598.45 41
2598.56 42
2598.68 39
2598.80 35
2598.92 29
2599.03 23
2599.15 20
2599.27 19
2599.38 21
2599.50 27
2599.62 34
2599.73 42
2599.85 50
2599.97 56
2600.08 61
2600.20 63
2600.32 63
2600.43 61
2600.55 57
2600.67 52
2600.78 45
2600.90 37
2601.02 30
2601.14 23
2601.25 19
2601.37 18
2601.49 19
2601.60 22
2601.72 27
2601.84 32
2601.95 36
2602.07 37
2602.19 35
2602.30 31
2602.42 27
2602.54 22
2602.65 19
2602.77 18
2602.89 18
2603.01 19
2603.12 20
2603.24 21
2603.36 20
2603.47 19
2603.59 17
2603.71 16
2603.82 17
2603.94 18
2604.06 20
2604.17 23
2604.29 27
2604.41 30
2604.53 32
2604.64 34
2604.76 37
2604.88 39
2604.99 42
2605.11 44
2605.23 46
2605.34 49
2605.46 51
2605.58 54
2605.69 57
2605.81 60
2605.93 63
2606.05 67
2606.16 70
2606.28 72
2606.40 73
2606.51 72
2606.63 71
2606.75 69
2606.86 68
2606.98 69
2607.10 74
2607.22 82
2607.33 93
2607.45 104
2607.57 114
2607.68 119
2607.80 120
2607.92 116
2608.03 107
2608.15 94
2608.27 81
2608.39 67
2608.50 56
2608.62 47
2608.74 40
2608.85 36
2608.97 35
2609.09 34
2609.21 34
2609.32 32
2609.44 30
2609.56 26
2609.67 22
2609.79 19
2609.91 19
2610.02 22
2610.14 28
2610.26 36
2610.38 43
2610.49 47
2610.61 48
2610.73 46
2610.84 40
2610.96 31
2611.08 23
2611.20 16
2611.31 12
2611.43 10
2611.55 12
2611.66 17
2611.78 24
2611.90 31
2612.01 37
2612.13 42
2612.25 44
2612.37 43
2612.48 39
2612.60 34
2612.72 28
2612.83 23
2612.95 20
2613.07 19
2613.19 20
2613.30 23
2613.42 28
2613.54 36
2613.65 46
2613.77 59
2613.89 74
2614.01 90
2614.12 106
2614.24 120
2614.36 130
2614.47 137
2614.59 139
2614.71 138
2614.83 135
2614.94 130
2615.06 126
2615.18 123
2615.30 123
2615.41 126
2615.53 131
2615.65 138
2615.76 146
2615.88 153
2616.00 157
2616.12 159
2616.23 158
2616.35 154
2616.47 150
2616.58 146
2616.70 144
2616.82 143
2616.94 143
2617.05 144
2617.17 144
2617.29 142
2617.40 136
2617.52 128
2617.64 116
2617.76 102
2617.87 89
2617.99 78
2618.11 70
2618.23 68
2618.34 70
2618.46 77
2618.58 87
2618.69 97
2618.81 107
2618.93 115
2619.05 121
2619.16 125
2619.28 128
2619.40 130
2619.52 134
2619.63 139
2619.75 146
2619.87 155
2619.98 164
2620.10 172
2620.22 179
2620.34 184
2620.45 187
2620.57 189
2620.69 188
2620.81 186
2620.92 183
2621.04 179
2621.16 172
2621.27 165
2621.39 157
2621.51 149
2621.63 143
2621.74 139
2621.86 139
2621.98 142
2622.10 147
2622.21 153
2622.33 158
2622.45 161
2622.57 161
2622.68 157
2622.80 149
2622.92 138
2623.03 124
2623.15 109
2623.27 94
2623.39 81
2623.50 72
2623.62 67
2623.74 67
2623.86 72
2623.97 79
2624.09 86
2624.21 92
2624.33 95
2624.44 95
2624.56 93
2624.68 89
2624.80 85
2624.91 80
2625.03 75
2625.15 68
2625.27 60
2625.38 51
2625.50 41
2625.62 32
2625.73 24
2625.85 20
2625.97 19
2626.09 21
2626.20 25
2626.32 31
2626.44 36
2626.56 40
2626.67 44
2626.79 46
2626.91 47
2627.03 47
2627.14 45
2627.26 43
2627.38 40
2627.50 37
2627.61 34
2627.73 31
2627.85 28
2627.97 27
2628.08 27
2628.20 28
2628.32 31
2628.44 34
2628.55 37
2628.67 39
2628.79 42
2628.91 43
2629.02 43
2629.14 41
2629.26 40
2629.38 37
2629.49 35
2629.61 33
2629.73 31
2629.85 29
2629.96 27
2630.08 24
2630.20 19
2630.32 13
2630.43 8
2630.55 3
2630.67 0
2630.79 0
2630.90 0
2631.02 0
2631.14 1
2631.26 3
2631.37 3
2631.49 2
2631.61 0
2631.73 0
2631.84 0
2631.96 0
2632.08 2
2632.20 13
2632.31 28
2632.43 46
2632.55 64
2632.67 81
2632.78 94
2632.90 103
2633.02 107
2633.14 109
2633.25 110
2633.37 111
2633.49 113
2633.61 116
2633.73 118
2633.84 117
2633.96 114
2634.08 105
2634.20 94
2634.31 79
2634.43 65
2634.55 51
2634.67 39
2634.78 30
2634.90 23
2635.02 17
2635.14 12
2635.25 7
2635.37 3
2635.49 0
2635.61 0
2635.72 2
2635.84 8
2635.96 18
2636.08 29
2636.20 41
2636.31 51
2636.43 60
2636.55 68
2636.67 75
2636.78 84
2636.90 95
2637.02 107
2637.14 120
2637.25 131
2637.37 140
2637.49 145
2637.61 146
2637.72 145
2637.84 141
2637.96 137
2638.08 133
2638.20 130
2638.31 129
2638.43 127
2638.55 127
2638.67 126
2638.78 124
2638.90 120
2639.02 114
2639.14 107
2639.26 98
2639.37 89
2639.49 81
2639.61 75
2639.73 72
2639.84 73
2639.96 76
2640.08 83
2640.20 91
2640.31 99
2640.43 104
2640.55 106
2640.67 105
2640.79 101
2640.90 95
2641.02 89
2641.14 85
2641.26 83
2641.37 83
2641.49 84
2641.61 84
2641.73 81
2641.85 75
2641.96 65
2642.08 52
2642.20 38
2642.32 25
2642.43 14
2642.55 5
2642.67 0
2642.79 0
2642.91 0
2643.02 0
2643.14 0
2643.26 0
2643.38 0
2643.49 0
2643.61 8
2643.73 17
2643.85 26
2643.97 32
2644.08 33
2644.20 30
2644.32 23
2644.44 13
2644.56 2
2644.67 0
2644.79 0
2644.91 0
2645.03 0
2645.14 0
2645.26 0
2645.38 0
2645.50 1
2645.62 10
2645.73 18
2645.85 23
2645.97 27
2646.09 30
2646.21 32
2646.32 36
2646.44 40
2646.56 46
2646.68 53
2646.79 61
2646.91 68
2647.03 74
2647.15 79
2647.27 82
2647.38 84
2647.50 84
2647.62 82
2647.74 80
2647.86 76
2647.97 73
2648.09 71
2648.21 70
2648.33 72
2648.45 77
2648.56 86
2648.68 97
2648.80 111
2648.92 124
2649.03 136
2649.15 145
2649.27 150
2649.39 150
2649.51 146
2649.62 139
2649.74 131
2649.86 123
2649.98 115
2650.10 108
2650.21 102
2650.33 98
2650.45 95
2650.57 94
2650.69 95
2650.80 98
2650.92 102
2651.04 107
2651.16 112
2651.28 116
2651.39 119
2651.51 121
2651.63 123
2651.75 125
2651.87 127
2651.98 132
2652.10 139
2652.22 147
2652.34 157
2652.46 167
2652.57 175
2652.69 180
2652.81 181
2652.93 177
2653.05 168
2653.16 154
2653.28 138
2653.40 122
2653.52 107
2653.64 96
2653.75 89
2653.87 87
2653.99 90
2654.11 95
2654.23 101
2654.34 107
2654.46 110
2654.58 110
2654.70 107
2654.82 100
2654.94 90
2655.05 80
2655.17 71
2655.29 62
2655.41 56
2655.53 52
2655.64 50
2655.76 49
2655.88 48
2656.00 48
2656.12 46
2656.23 45
2656.35 42
2656.47 40
2656.59 39
2656.71 39
2656.82 41
2656.94 44
2657.06 48
2657.18 51
2657.30 52
2657.42 49
2657.53 43
2657.65 34
2657.77 23
2657.89 12
2658.01 2
2658.12 0
2658.24 0
2658.36 0
2658.48 0
2658.60 2
2658.71 8
2658.83 14
2658.95 19
2659.07 21
2659.19 20
2659.31 15
2659.42 6
2659.54 0
2659.66 0
2659.78 0
2659.90 0
2660.01 0
2660.13 0
2660.25 0
2660.37 4
2660.49 12
2660.61 17
2660.72 19
2660.84 17
2660.96 14
2661.08 10
2661.20 9
2661.31 10
2661.43 15
2661.55 24
2661.67 36
2661.79 50
2661.91 65
2662.02 78
2662.14 88
2662.26 96
2662.38 100
2662.50 101
2662.62 99
2662.73 98
2662.85 96
2662.97 95
2663.09 96
2663.21 99
2663.32 104
2663.44 111
2663.56 119
2663.68 127
2663.80 136
2663.92 142
2664.03 145
2664.15 145
2664.27 143
2664.39 139
2664.51 135
2664.63 132
2664.74 131
2664.86 132
2664.98 135
2665.10 137
2665.22 140
2665.34 142
2665.45 143
2665.57 144
2665.69 145
2665.81 145
2665.93 144
2666.05 142
2666.16 138
2666.28 132
2666.40 126
2666.52 119
2666.64 112
2666.76 105
2666.87 98
2666.99 91
2667.11 82
2667.23 72
2667.35 61
2667.47 49
2667.58 37
2667.70 25
2667.82 13
2667.94 4
2668.06 0
2668.18 0
2668.29 0
2668.41 0
2668.53 0
2668.65 2
2668.77 9
2668.89 16
2669.00 22
2669.12 28
2669.24 34
2669.36 41
2669.48 50
2669.60 60
2669.71 70
2669.83 78
2669.95 83
2670.07 83
2670.19 79
2670.31 73
2670.42 67
2670.54 64
2670.66 65
2670.78 71
2670.90 82
2671.02 95
2671.14 109
2671.25 121
2671.37 129
2671.49 134
2671.61 135
2671.73 132
2671.85 126
2671.96 116
2672.08 103
2672.20 87
2672.32 69
2672.44 51
2672.56 34
2672.68 21
2672.79 14
2672.91 13
2673.03 19
2673.15 31
2673.27 47
2673.39 62
2673.50 74
2673.62 79
2673.74 77
2673.86 69
2673.98 56
2674.10 41
2674.22 28
2674.33 20
2674.45 17
2674.57 20
2674.69 28
2674.81 39
2674.93 52
2675.04 64
2675.16 76
2675.28 88
2675.40 98
2675.52 106
2675.64 112
2675.76 115
2675.87 116
2675.99 115
2676.11 113
2676.23 111
2676.35 110
2676.47 112
2676.59 116
2676.70 121
2676.82 125
2676.94 128
2677.06 127
2677.18 124
2677.30 118
2677.42 112
2677.53 106
2677.65 103
2677.77 101
2677.89 101
2678.01 101
2678.13 102
2678.25 101
2678.36 100
2678.48 98
2678.60 97
2678.72 97
2678.84 98
2678.96 100
2679.08 103
2679.19 107
2679.31 110
2679.43 114
2679.55 117
2679.67 120
2679.79 122
2679.91 123
2680.02 123
2680.14 124
2680.26 124
2680.38 124
2680.50 123
2680.62 120
2680.74 116
2680.86 109
2680.97 98
2681.09 86
2681.21 73
2681.33 61
2681.45 52
2681.57 48
2681.69 50
2681.80 56
2681.92 66
2682.04 77
2682.16 87
2682.28 94
2682.40 98
2682.52 99
2682.64 96
2682.75 90
2682.87 81
2682.99 71
2683.11 61
2683.23 51
2683.35 43
2683.47 38
2683.58 36
2683.70 36
2683.82 38
2683.94 39
2684.06 39
2684.18 36
2684.30 31
2684.42 25
2684.53 19
2684.65 16
2684.77 15
2684.89 19
2685.01 25
2685.13 35
2685.25 45
2685.37 54
2685.48 61
2685.60 66
2685.72 70
2685.84 73
2685.96 77
2686.08 82
2686.20 91
2686.32 102
2686.43 114
2686.55 125
2686.67 134
2686.79 139
2686.91 139
2687.03 135
2687.15 129
2687.27 121
2687.38 116
2687.50 113
2687.62 114
2687.74 117
2687.86 121
2687.98 125
2688.10 126
2688.22 125
2688.34 120
2688.45 114
2688.57 106
2688.69 99
2688.81 93
2688.93 88
2689.05 86
2689.17 86
2689.29 86
2689.40 87
2689.52 86
2689.64 85
2689.76 81
2689.88 77
2690.00 72
2690.12 68
2690.24 65
2690.36 64
2690.47 64
2690.59 65
2690.71 65
2690.83 66
2690.95 67
2691.07 69
2691.19 72
2691.31 78
2691.43 87
2691.54 97
2691.66 108
2691.78 117
2691.90 124
2692.02 128
2692.14 131
2692.26 131
2692.38 130
2692.50 131
2692.61 131
2692.73 133
2692.85 135
2692.97 136
2693.09 138
2693.21 139
2693.33 140
2693.45 141
2693.57 141
2693.68 141
2693.80 139
2693.92 137
2694.04 132
2694.16 127
2694.28 121
2694.40 115
2694.52 111
2694.64 108
2694.75 107
2694.87 108
2694.99 113
2695.11 121
2695.23 132
2695.35 145
2695.47 158
2695.59 171
2695.71 181
2695.83 185
2695.94 185
2696.06 180
2696.18 172
2696.30 163
2696.42 155
2696.54 150
2696.66 147
2696.78 145
2696.90 144
2697.02 142
2697.13 138
2697.25 130
2697.37 119
2697.49 107
2697.61 94
2697.73 81
2697.85 68
2697.97 57
2698.09 46
2698.21 37
2698.32 29
2698.44 21
2698.56 15
2698.68 9
2698.80 4
2698.92 0
2699.04 0
2699.16 0
2699.28 0
2699.40 0
2699.52 0
2699.63 0
2699.75 0
2699.87 3
2699.99 14
2700.11 23
2700.23 32
2700.35 38
2700.47 41
2700.59 41
2700.71 39
2700.83 36
2700.94 32
2701.06 28
2701.18 25
2701.30 24
2701.42 25
2701.54 27
2701.66 29
2701.78 32
2701.90 35
2702.02 37
2702.14 39
2702.25 41
2702.37 43
2702.49 45
2702.61 47
2702.73 48
2702.85 47
2702.97 46
2703.09 42
2703.21 39
2703.33 35
2703.45 32
2703.56 31
2703.68 30
2703.80 31
2703.92 31
2704.04 31
2704.16 30
2704.28 28
2704.40 26
2704.52 24
2704.64 23
2704.76 24
2704.88 28
2704.99 34
2705.11 43
2705.23 53
2705.35 62
2705.47 68
2705.59 71
2705.71 70
2705.83 66
2705.95 60
2706.07 53
2706.19 46
2706.31 40
2706.43 36
2706.54 33
2706.66 30
2706.78 26
2706.90 22
2707.02 15
2707.14 7
2707.26 0
2707.38 0
2707.50 0
2707.62 0
2707.74 0
2707.86 0
2707.98 12
2708.09 27
2708.21 42
2708.33 56
2708.45 66
2708.57 73
2708.69 78
2708.81 82
2708.93 86
2709.05 91
2709.17 96
2709.29 102
2709.41 108
2709.53 111
2709.64 112
2709.76 109
2709.88 101
2710.00 91
2710.12 79
2710.24 66
2710.36 56
2710.48 48
2710.60 42
2710.72 40
2710.84 40
2710.96 40
2711.08 41
2711.20 43
2711.32 46
2711.43 51
2711.55 58
2711.67 65
2711.79 74
2711.91 80
2712.03 83
2712.15 81
2712.27 73
2712.39 60
2712.51 44
2712.63 25
2712.75 8
2712.87 0
2712.99 0
2713.11 0
2713.22 0
2713.34 0
2713.46 0
2713.58 10
2713.70 24
2713.82 37
2713.94 47
2714.06 53
2714.18 56
2714.30 56
2714.42 53
2714.54 49
2714.66 45
2714.78 43
2714.90 44
2715.02 47
2715.13 53
2715.25 61
2715.37 71
2715.49 82
2715.61 94
2715.73 103
2715.85 111
2715.97 115
2716.09 115
2716.21 112
2716.33 106
2716.45 97
2716.57 85
2716.69 72
2716.81 58
2716.93 42
2717.05 26
2717.16 9
2717.28 0
2717.40 0
2717.52 0
2717.64 0
2717.76 0
2717.88 0
2718.00 0
2718.12 0
2718.24 6
2718.36 16
2718.48 26
2718.60 35
2718.72 42
2718.84 49
2718.96 55
2719.08 60
2719.20 65
2719.32 70
2719.43 76
2719.55 85
2719.67 96
2719.79 109
2719.91 122
2720.03 132
2720.15 138
2720.27 138
2720.39 133
2720.51 124
2720.63 113
2720.75 103
2720.87 96
2720.99 92
2721.11 92
2721.23 96
2721.35 101
2721.47 108
2721.59 115
2721.71 120
2721.83 123
2721.94 123
2722.06 120
2722.18 115
2722.30 107
2722.42 99
2722.54 92
2722.66 87
2722.78 83
2722.90 80
2723.02 77
2723.14 72
2723.26 66
2723.38 57
2723.50 46
2723.62 34
2723.74 22
2723.86 11
2723.98 3
2724.10 0
2724.22 0
2724.34 0
2724.46 4
2724.58 12
2724.70 21
2724.81 31
2724.93 40
2725.05 47
2725.17 54
2725.29 59
2725.41 63
2725.53 66
2725.65 70
2725.77 73
2725.89 75
2726.01 75
2726.13 73
2726.25 70
2726.37 66
2726.49 62
2726.61 58
2726.73 58
2726.85 61
2726.97 67
2727.09 74
2727.21 83
2727.33 90
2727.45 95
2727.57 99
2727.69 102
2727.81 105
2727.93 110
2728.05 119
2728.17 131
2728.29 147
2728.40 164
2728.52 182
2728.64 198
2728.76 212
2728.88 221
2729.00 225
2729.12 223
2729.24 218
2729.36 210
2729.48 200
2729.60 192
2729.72 184
2729.84 178
2729.96 173
2730.08 169
2730.20 163
2730.32 157
2730.44 150
2730.56 143
2730.68 136
2730.80 131
2730.92 126
2731.04 123
2731.16 120
2731.28 118
2731.40 118
2731.52 120
2731.64 124
2731.76 132
2731.88 142
2732.00 154
2732.12 166
2732.24 177
2732.36 187
2732.48 194
2732.60 198
2732.72 200
2732.84 198
2732.96 194
2733.07 188
2733.19 181
2733.31 175
2733.43 169
2733.55 164
2733.67 161
2733.79 159
2733.91 158
2734.03 160
2734.15 164
2734.27 170
2734.39 179
2734.51 190
2734.63 202
2734.75 214
2734.87 224
2734.99 230
2735.11 232
2735.23 231
2735.35 226
2735.47 220
2735.59 213
2735.71 207
2735.83 202
2735.95 196
2736.07 188
2736.19 179
2736.31 169
2736.43 156
2736.55 144
2736.67 133
2736.79 125
2736.91 121
2737.03 120
2737.15 124
2737.27 129
2737.39 137
2737.51 145
2737.63 153
2737.75 160
2737.87 165
2737.99 168
2738.11 169
2738.23 167
2738.35 162
2738.47 155
2738.59 147
2738.71 138
2738.83 129
2738.95 120
2739.07 113
2739.19 107
2739.31 103
2739.43 100
2739.55 100
2739.67 102
2739.79 104
2739.91 105
2740.03 105
2740.15 102
2740.27 97
2740.39 90
2740.51 84
2740.63 79
2740.75 77
2740.87 79
2740.99 85
2741.11 91
2741.23 98
2741.35 103
2741.47 104
2741.59 103
2741.71 99
2741.83 93
2741.95 87
2742.07 81
2742.19 77
2742.31 74
2742.43 71
2742.55 69
2742.67 67
2742.79 66
2742.91 65
2743.03 66
2743.15 68
2743.27 71
2743.39 76
2743.51 81
2743.63 85
2743.75 88
2743.87 87
2743.99 83
2744.11 76
2744.23 68
2744.35 61
2744.47 56
2744.59 54
2744.71 54
2744.83 57
2744.95 60
2745.07 63
2745.19 65
2745.31 66
2745.43 66
2745.55 66
2745.67 68
2745.79 71
2745.91 75
2746.03 81
2746.15 86
2746.27 90
2746.39 93
2746.51 96
2746.63 98
2746.75 101
2746.87 104
2746.99 106
2747.11 107
2747.23 105
2747.35 101
2747.47 94
2747.59 85
2747.71 74
2747.83 64
2747.95 56
2748.07 49
2748.19 46
2748.31 47
2748.43 50
2748.55 57
2748.67 65
2748.79 77
2748.91 90
2749.03 104
2749.15 117
2749.27 130
2749.39 140
2749.51 148
2749.63 152
2749.75 152
2749.87 148
2749.99 142
2750.11 132
2750.23 119
2750.35 105
2750.47 91
2750.59 77
2750.71 65
2750.83 56
2750.95 52
2751.07 51
2751.19 54
2751.31 60
2751.43 68
2751.56 77
2751.68 86
2751.80 93
2751.92 97
2752.04 99
2752.16 97
2752.28 93
2752.40 87
2752.52 78
2752.64 69
2752.76 60
2752.88 51
2753.00 43
2753.12 35
2753.24 30
2753.36 26
2753.48 22
2753.60 18
2753.72 14
2753.84 8
2753.96 1
2754.08 0
2754.20 0
2754.32 0
2754.44 0
2754.56 0
2754.68 0
2754.80 0
2754.92 6
2755.04 18
2755.16 29
2755.28 38
2755.40 46
2755.52 53
2755.64 60
2755.76 66
2755.88 72
2756.00 77
2756.12 81
2756.25 85
2756.37 89
2756.49 94
2756.61 101
2756.73 110
2756.85 122
2756.97 133
2757.09 144
2757.21 152
2757.33 156
2757.45 156
2757.57 153
2757.69 147
2757.81 141
2757.93 134
2758.05 128
2758.17 123
2758.29 118
2758.41 112
2758.53 106
2758.65 100
2758.77 94
2758.89 89
2759.01 86
2759.13 85
2759.25 86
2759.37 89
2759.49 93
2759.61 97
2759.74 100
2759.86 100
2759.98 99
2760.10 95
2760.22 90
2760.34 83
2760.46 76
2760.58 68
2760.70 59
2760.82 51
2760.94 43
2761.06 36
2761.18 33
2761.30 33
2761.42 38
2761.54 46
2761.66 58
2761.78 71
2761.90 84
2762.02 96
2762.14 105
2762.26 110
2762.38 112
2762.50 110
2762.63 105
2762.75 97
2762.87 89
2762.99 81
2763.11 76
2763.23 74
2763.35 76
2763.47 81
2763.59 88
2763.71 96
2763.83 105
2763.95 113
2764.07 120
2764.19 126
2764.31 129
2764.43 130
2764.55 129
2764.67 126
2764.79 122
2764.91 115
2765.03 108
2765.16 99
2765.28 91
2765.40 82
2765.52 73
2765.64 64
2765.76 56
2765.88 48
2766.00 42
2766.12 38
2766.24 35
2766.36 33
2766.48 33
2766.60 34
2766.72 35
2766.84 37
2766.96 38
2767.08 38
2767.20 36
2767.32 32
2767.45 26
2767.57 19
2767.69 12
2767.81 6
2767.93 2
2768.05 1
2768.17 4
2768.29 8
2768.41 13
2768.53 18
2768.65 21
2768.77 24
2768.89 26
2769.01 29
2769.13 32
2769.25 36
2769.37 41
2769.49 46
2769.62 51
2769.74 55
2769.86 59
2769.98 62
2770.10 64
2770.22 65
2770.34 65
2770.46 62
2770.58 57
2770.70 50
2770.82 41
2770.94 30
2771.06 20
2771.18 10
2771.30 1
2771.42 0
2771.55 0
2771.67 0
2771.79 0
2771.91 0
2772.03 0
2772.15 0
2772.27 0
2772.39 0
2772.51 8
2772.63 17
2772.75 27
2772.87 36
2772.99 43
2773.11 48
2773.23 51
2773.36 54
2773.48 56
2773.60 58
2773.72 61
2773.84 65
2773.96 68
2774.08 71
2774.20 74
2774.32 77
2774.44 79
2774.56 82
2774.68 86
2774.80 89
2774.92 91
2775.05 93
2775.17 92
2775.29 91
2775.41 89
2775.53 87
2775.65 86
2775.77 86
2775.89 86
2776.01 87
2776.13 87
2776.25 86
2776.37 83
2776.49 79
2776.61 74
2776.74 69
2776.86 65
2776.98 62
2777.10 60
2777.22 60
2777.34 59
2777.46 59
2777.58 57
2777.70 53
2777.82 48
2777.94 41
2778.06 35
2778.18 29
2778.31 27
2778.43 29
2778.55 35
2778.67 43
2778.79 54
2778.91 64
2779.03 72
2779.15 77
2779.27 77
2779.39 73
2779.51 66
2779.63 58
2779.76 50
2779.88 43
2780.00 40
2780.12 41
2780.24 46
2780.36 53
2780.48 62
2780.60 69
2780.72 74
2780.84 74
2780.96 70
2781.08 61
2781.21 50
2781.33 38
2781.45 28
2781.57 21
2781.69 18
2781.81 17
2781.93 18
2782.05 19
2782.17 19
2782.29 18
2782.41 17
2782.53 16
2782.66 16
2782.78 19
2782.90 24
2783.02 32
2783.14 41
2783.26 50
2783.38 59
2783.50 66
2783.62 71
2783.74 73
2783.86 72
2783.99 67
2784.11 60
2784.23 49
2784.35 38
2784.47 25
2784.59 13
2784.71 1
2784.83 0
2784.95 0
2785.07 0
2785.19 0
2785.32 0
2785.44 0
2785.56 0
2785.68 8
2785.80 16
2785.92 24
2786.04 32
2786.16 39
2786.28 46
2786.40 52
2786.53 57
2786.65 59
2786.77 59
2786.89 54
2787.01 47
2787.13 39
2787.25 30
2787.37 23
2787.49 20
2787.61 22
2787.73 29
2787.86 40
2787.98 54
2788.10 69
2788.22 83
2788.34 94
2788.46 100
2788.58 102
2788.70 102
2788.82 100
2788.95 100
2789.07 101
2789.19 104
2789.31 107
2789.43 109
2789.55 109
2789.67 106
2789.79 100
2789.91 95
2790.03 91
2790.16 90
2790.28 91
2790.40 95
2790.52 101
2790.64 105
2790.76 109
2790.88 110
2791.00 111
2791.12 111
2791.24 113
2791.37 115
2791.49 117
2791.61 121
2791.73 125
2791.85 129
2791.97 133
2792.09 138
2792.21 142
2792.33 146
2792.46 150
2792.58 153
2792.70 154
2792.82 153
2792.94 150
2793.06 144
2793.18 136
2793.30 126
2793.42 115
2793.55 103
2793.67 91
2793.79 79
2793.91 67
2794.03 56
2794.15 47
2794.27 40
2794.39 35
2794.51 34
2794.64 36
2794.76 40
2794.88 45
2795.00 49
2795.12 52
2795.24 54
2795.36 54
2795.48 55
2795.61 56
2795.73 59
2795.85 65
2795.97 73
2796.09 80
2796.21 88
2796.33 93
2796.45 98
2796.57 100
2796.70 102
2796.82 103
2796.94 104
2797.06 104
2797.18 103
2797.30 101
2797.42 96
2797.54 91
2797.67 86
2797.79 81
2797.91 78
2798.03 77
2798.15 78
2798.27 81
2798.39 83
2798.51 84
2798.64 84
2798.76 80
2798.88 74
2799.00 65
2799.12 54
2799.24 42
2799.36 29
2799.48 17
2799.61 6
2799.73 0
2799.85 0
2799.97 0
2800.09 0
2800.21 0
2800.33 0
2800.45 0
2800.58 0
2800.70 0
2800.82 5
2800.94 10
2801.06 17
2801.18 26
2801.30 40
2801.42 56
2801.55 76
2801.67 96
2801.79 113
2801.91 127
2802.03 134
2802.15 134
2802.27 128
2802.39 118
2802.52 107
2802.64 95
2802.76 85
2802.88 77
2803.00 71
2803.12 66
2803.24 61
2803.37 56
2803.49 49
2803.61 42
2803.73 34
2803.85 26
2803.97 18
2804.09 12
2804.21 7
2804.34 4
2804.46 4
2804.58 7
2804.70 13
2804.82 22
2804.94 35
2805.06 51
2805.19 68
2805.31 87
2805.43 106
2805.55 122
2805.67 135
2805.79 143
2805.91 146
2806.04 143
2806.16 135
2806.28 123
2806.40 110
2806.52 96
2806.64 85
2806.76 77
2806.88 72
2807.01 70
2807.13 70
2807.25 70
2807.37 67
2807.49 62
2807.61 54
2807.73 44
2807.86 34
2807.98 24
2808.10 17
2808.22 14
2808.34 14
2808.46 17
2808.58 21
2808.71 27
2808.83 33
2808.95 41
2809.07 49
2809.19 58
2809.31 68
2809.44 77
2809.56 85
2809.68 91
2809.80 95
2809.92 97
2810.04 98
2810.16 99
2810.29 101
2810.41 104
2810.53 107
2810.65 112
2810.77 118
2810.89 124
2811.01 132
2811.14 141
2811.26 152
2811.38 164
2811.50 178
2811.62 191
2811.74 205
2811.86 218
2811.99 232
2812.11 248
2812.23 265
2812.35 283
2812.47 302
2812.59 320
2812.72 335
2812.84 346
2812.96 353
2813.08 356
2813.20 356
2813.32 357
2813.44 359
2813.57 362
2813.69 366
2813.81 370
2813.93 372
2814.05 369
2814.17 362
2814.30 351
2814.42 337
2814.54 321
2814.66 305
2814.78 289
2814.90 274
2815.03 261
2815.15 250
2815.27 241
2815.39 233
2815.51 228
2815.63 226
2815.75 227
2815.88 230
2816.00 234
2816.12 237
2816.24 239
2816.36 238
2816.48 233
2816.61 225
2816.73 214
2816.85 202
2816.97 191
2817.09 181
2817.21 175
2817.34 171
2817.46 171
2817.58 171
2817.70 173
2817.82 173
2817.94 171
2818.07 169
2818.19 165
2818.31 161
2818.43 156
2818.55 152
2818.67 147
2818.80 142
2818.92 138
2819.04 133
2819.16 129
2819.28 126
2819.40 124
2819.53 123
2819.65 122
2819.77 122
2819.89 123
2820.01 124
2820.13 128
2820.26 132
2820.38 138
2820.50 143
2820.62 148
2820.74 150
2820.86 149
2820.99 146
2821.11 142
2821.23 137
2821.35 133
2821.47 130
2821.59 128
2821.72 128
2821.84 129
2821.96 130
2822.08 132
2822.20 135
2822.33 137
2822.45 137
2822.57 134
2822.69 128
2822.81 118
2822.93 107
2823.06 95
2823.18 86
2823.30 82
2823.42 83
2823.54 88
2823.66 95
2823.79 103
2823.91 109
2824.03 111
2824.15 109
2824.27 103
2824.40 96
2824.52 88
2824.64 81
2824.76 75
2824.88 72
2825.00 71
2825.13 72
2825.25 76
2825.37 80
2825.49 87
2825.61 94
2825.74 102
2825.86 111
2825.98 119
2826.10 126
2826.22 130
2826.34 131
2826.47 128
2826.59 123
2826.71 115
2826.83 108
2826.95 103
2827.08 102
2827.20 105
2827.32 113
2827.44 123
2827.56 134
2827.68 141
2827.81 144
2827.93 141
2828.05 132
2828.17 120
2828.29 106
2828.42 92
2828.54 80
2828.66 71
2828.78 67
2828.90 64
2829.03 63
2829.15 63
2829.27 61
2829.39 58
2829.51 54
2829.63 51
2829.76 49
2829.88 49
2830.00 52
2830.12 58
2830.24 66
2830.37 75
2830.49 84
2830.61 91
2830.73 94
2830.85 93
2830.98 87
2831.10 77
2831.22 62
2831.34 47
2831.46 34
2831.59 25
2831.71 22
2831.83 25
2831.95 33
2832.07 45
2832.20 58
2832.32 70
2832.44 80
2832.56 86
2832.68 89
2832.81 91
2832.93 92
2833.05 93
2833.17 95
2833.29 97
2833.41 100
2833.54 104
2833.66 109
2833.78 113
2833.90 117
2834.02 120
2834.15 121
2834.27 120
2834.39 116
2834.51 110
2834.63 103
2834.76 97
2834.88 93
2835.00 91
2835.12 89
2835.25 87
2835.37 84
2835.49 79
2835.61 73
2835.73 66
2835.86 61
2835.98 59
2836.10 61
2836.22 67
2836.34 75
2836.47 85
2836.59 95
2836.71 106
2836.83 118
2836.95 130
2837.08 144
2837.20 158
2837.32 171
2837.44 183
2837.56 193
2837.69 199
2837.81 202
2837.93 201
2838.05 198
2838.17 193
2838.30 187
2838.42 181
2838.54 175
2838.66 171
2838.78 170
2838.91 172
2839.03 176
2839.15 181
2839.27 185
2839.40 186
2839.52 182
2839.64 174
2839.76 162
2839.88 148
2840.01 134
2840.13 122
2840.25 112
2840.37 105
2840.49 101
2840.62 99
2840.74 97
2840.86 96
2840.98 97
2841.11 99
2841.23 103
2841.35 112
2841.47 125
2841.59 143
2841.72 163
2841.84 184
2841.96 203
2842.08 220
2842.20 231
2842.33 237
2842.45 239
2842.57 238
2842.69 235
2842.82 231
2842.94 226
2843.06 221
2843.18 217
2843.30 213
2843.43 208
2843.55 204
2843.67 200
2843.79 196
2843.92 193
2844.04 191
2844.16 191
2844.28 194
2844.40 199
2844.53 206
2844.65 211
2844.77 215
2844.89 216
2845.02 212
2845.14 205
2845.26 195
2845.38 184
2845.50 174
2845.63 166
2845.75 160
2845.87 155
2845.99 152
2846.12 149
2846.24 146
2846.36 141
2846.48 136
2846.60 130
2846.73 126
2846.85 125
2846.97 126
2847.09 131
2847.22 138
2847.34 146
2847.46 153
2847.58 155
2847.71 152
2847.83 144
2847.95 130
2848.07 113
2848.19 95
2848.32 78
2848.44 64
2848.56 55
2848.68 50
2848.81 50
2848.93 54
2849.05 59
2849.17 65
2849.30 71
2849.42 77
2849.54 82
2849.66 86
2849.78 90
2849.91 94
2850.03 96
2850.15 95
2850.27 91
2850.40 83
2850.52 72
2850.64 59
2850.76 46
2850.89 35
2851.01 26
2851.13 21
2851.25 20
2851.38 21
2851.50 24
2851.62 26
2851.74 29
2851.86 30
2851.99 32
2852.11 34
2852.23 38
2852.35 44
2852.48 52
2852.60 63
2852.72 75
2852.84 87
2852.97 100
2853.09 111
2853.21 120
2853.33 127
2853.46 130
2853.58 131
2853.70 130
2853.82 128
2853.95 125
2854.07 121
2854.19 118
2854.31 115
2854.44 112
2854.56 109
2854.68 106
2854.80 104
2854.92 102
2855.05 98
2855.17 93
2855.29 87
2855.41 78
2855.54 68
2855.66 59
2855.78 52
2855.90 48
2856.03 49
2856.15 54
2856.27 62
2856.39 71
2856.52 80
2856.64 87
2856.76 93
2856.88 97
2857.01 99
2857.13 101
2857.25 103
2857.37 105
2857.50 106
2857.62 107
2857.74 107
2857.86 105
2857.99 103
2858.11 101
2858.23 99
2858.35 98
2858.48 97
2858.60 95
2858.72 91
2858.84 86
2858.97 78
2859.09 71
2859.21 64
2859.33 61
2859.46 62
2859.58 67
2859.70 76
2859.82 87
2859.95 99
2860.07 110
2860.19 119
2860.32 126
2860.44 130
2860.56 132
2860.68 132
2860.81 128
2860.93 121
2861.05 112
2861.17 101
2861.30 91
2861.42 81
2861.54 75
2861.66 72
2861.79 72
2861.91 76
2862.03 81
2862.15 87
2862.28 93
2862.40 96
2862.52 98
2862.64 97
2862.77 92
2862.89 84
2863.01 74
2863.13 62
2863.26 49
2863.38 35
2863.50 22
2863.63 11
2863.75 1
2863.87 0
2863.99 0
2864.12 0
2864.24 0
2864.36 0
2864.48 0
2864.61 0
2864.73 0
2864.85 8
2864.97 17
2865.10 25
2865.22 30
2865.34 32
2865.47 32
2865.59 31
2865.71 31
2865.83 33
2865.96 38
2866.08 45
2866.20 55
2866.32 66
2866.45 77
2866.57 88
2866.69 98
2866.81 108
2866.94 115
2867.06 122
2867.18 128
2867.31 133
2867.43 137
2867.55 141
2867.67 144
2867.80 146
2867.92 146
2868.04 144
2868.16 138
2868.29 130
2868.41 120
2868.53 112
2868.66 105
2868.78 101
2868.90 102
2869.02 107
2869.15 114
2869.27 124
2869.39 133
2869.51 143
2869.64 150
2869.76 155
2869.88 158
2870.01 159
2870.13 159
2870.25 157
2870.37 153
2870.50 148
2870.62 140
2870.74 130
2870.87 119
2870.99 107
2871.11 95
2871.23 86
2871.36 78
2871.48 73
2871.60 69
2871.73 67
2871.85 66
2871.97 64
2872.09 63
2872.22 63
2872.34 65
2872.46 68
2872.58 73
2872.71 79
2872.83 85
2872.95 90
2873.08 94
2873.20 95
2873.32 94
2873.44 93
2873.57 93
2873.69 94
2873.81 98
2873.94 105
2874.06 114
2874.18 127
2874.30 140
2874.43 155
2874.55 167
2874.67 177
2874.80 182
2874.92 182
2875.04 177
2875.16 167
2875.29 155
2875.41 144
2875.53 137
2875.66 135
2875.78 141
2875.90 153
2876.02 170
2876.15 191
2876.27 214
2876.39 235
2876.52 254
2876.64 270
2876.76 282
2876.89 292
2877.01 298
2877.13 302
2877.25 304
2877.38 305
2877.50 304
2877.62 302
2877.75 299
2877.87 295
2877.99 290
2878.11 285
2878.24 279
2878.36 274
2878.48 269
2878.61 265
2878.73 261
2878.85 258
2878.98 254
2879.10 250
2879.22 243
2879.34 236
2879.47 228
2879.59 220
2879.71 214
2879.84 211
2879.96 211
2880.08 213
2880.21 216
2880.33 220
2880.45 223
2880.57 226
2880.70 229
2880.82 233
2880.94 238
2881.07 243
2881.19 247
2881.31 249
2881.44 247
2881.56 240
2881.68 228
2881.80 211
2881.93 193
2882.05 174
2882.17 157
2882.30 143
2882.42 133
2882.54 128
2882.67 126
2882.79 127
2882.91 130
2883.03 134
2883.16 139
2883.28 142
2883.40 143
2883.53 144
2883.65 143
2883.77 141
2883.90 139
2884.02 137
2884.14 135
2884.27 135
2884.39 137
2884.51 142
2884.63 149
2884.76 159
2884.88 170
2885.00 181
2885.13 190
2885.25 195
2885.37 194
2885.50 188
2885.62 176
2885.74 162
2885.87 146
2885.99 131
2886.11 119
2886.23 110
2886.36 105
2886.48 102
2886.60 101
2886.73 102
2886.85 103
2886.97 106
2887.10 109
2887.22 113
2887.34 116
2887.47 120
2887.59 121
2887.71 120
2887.84 116
2887.96 112
2888.08 107
2888.21 103
2888.33 100
2888.45 99
2888.57 102
2888.70 105
2888.82 109
2888.94 112
2889.07 115
2889.19 116
2889.31 116
2889.44 117
2889.56 119
2889.68 124
2889.81 130
2889.93 138
2890.05 146
2890.18 152
2890.30 154
2890.42 153
2890.55 148
2890.67 140
2890.79 129
2890.92 118
2891.04 108
2891.16 100
2891.28 94
2891.41 91
2891.53 91
2891.65 94
2891.78 99
2891.90 105
2892.02 112
2892.15 118
2892.27 123
2892.39 125
2892.52 126
2892.64 127
2892.76 127
2892.89 127
2893.01 129
2893.13 130
2893.26 131
2893.38 131
2893.50 127
2893.63 120
2893.75 110
2893.87 97
2894.00 84
2894.12 72
2894.24 63
2894.37 58
2894.49 58
2894.61 61
2894.74 68
2894.86 76
2894.98 86
2895.11 96
2895.23 107
2895.35 119
2895.48 130
2895.60 141
2895.72 149
2895.85 154
2895.97 155
2896.09 152
2896.22 145
2896.34 135
2896.46 125
2896.59 115
2896.71 107
2896.83 102
2896.96 99
2897.08 99
2897.20 101
2897.33 105
2897.45 110
2897.57 115
2897.70 122
2897.82 129
2897.94 137
2898.07 146
2898.19 155
2898.31 166
2898.44 176
2898.56 184
2898.68 191
2898.81 194
2898.93 193
2899.05 188
2899.18 181
2899.30 171
2899.42 162
2899.55 153
2899.67 147
2899.79 142
2899.92 139
2900.04 135
2900.16 130
2900.29 123
2900.41 113
2900.53 101
2900.66 88
2900.78 77
2900.90 67
2901.03 61
2901.15 59
2901.27 59
2901.40 63
2901.52 67
2901.65 73
2901.77 78
2901.89 83
2902.02 87
2902.14 89
2902.26 91
2902.39 93
2902.51 94
2902.63 96
2902.76 97
2902.88 98
2903.00 100
2903.13 102
2903.25 105
2903.37 109
2903.50 115
2903.62 121
2903.74 128
2903.87 135
2903.99 141
2904.11 146
2904.24 148
2904.36 149
2904.49 149
2904.61 149
2904.73 150
2904.86 153
2904.98 158
2905.10 164
2905.23 172
2905.35 179
2905.47 184
2905.60 187
2905.72 186
2905.84 180
2905.97 169
2906.09 154
2906.21 137
2906.34 119
2906.46 102
2906.59 88
2906.71 77
2906.83 71
2906.96 70
2907.08 74
2907.20 80
2907.33 87
2907.45 94
2907.57 99
2907.70 102
2907.82 102
2907.94 100
2908.07 97
2908.19 94
2908.32 93
2908.44 95
2908.56 99
2908.69 105
2908.81 114
2908.93 123
2909.06 134
2909.18 143
2909.30 152
2909.43 159
2909.55 163
2909.67 164
2909.80 163
2909.92 160
2910.05 156
2910.17 151
2910.29 147
2910.42 143
2910.54 140
2910.66 138
2910.79 138
2910.91 139
2911.03 140
2911.16 141
2911.28 141
2911.41 139
2911.53 135
2911.65 128
2911.78 118
2911.90 106
2912.02 94
2912.15 82
2912.27 72
2912.40 64
2912.52 58
2912.64 55
2912.77 51
2912.89 48
2913.01 44
2913.14 40
2913.26 34
2913.38 28
2913.51 22
2913.63 16
2913.76 11
2913.88 7
2914.00 4
2914.13 2
2914.25 0
2914.37 0
2914.50 0
2914.62 0
2914.75 0
2914.87 0
2914.99 0
2915.12 0
2915.24 2
2915.36 8
2915.49 16
2915.61 24
2915.74 33
2915.86 43
2915.98 52
2916.11 61
2916.23 69
2916.35 77
2916.48 83
2916.60 87
2916.73 91
2916.85 95
2916.97 99
2917.10 103
2917.22 108
2917.34 111
2917.47 113
2917.59 113
2917.72 110
2917.84 103
2917.96 94
2918.09 84
2918.21 72
2918.33 62
2918.46 53
2918.58 47
2918.71 44
2918.83 44
2918.95 47
2919.08 52
2919.20 57
2919.33 62
2919.45 64
2919.57 64
2919.70 61
2919.82 56
2919.94 49
2920.07 42
2920.19 36
2920.32 30
2920.44 26
2920.56 24
2920.69 24
2920.81 25
2920.94 28
2921.06 32
2921.18 37
2921.31 42
2921.43 47
2921.55 50
2921.68 51
2921.80 52
2921.93 51
2922.05 49
2922.17 48
2922.30 48
2922.42 49
2922.55 51
2922.67 56
2922.79 63
2922.92 71
2923.04 81
2923.17 92
2923.29 104
2923.41 115
2923.54 126
2923.66 136
2923.78 142
2923.91 145
2924.03 143
2924.16 138
2924.28 130
2924.40 119
2924.53 109
2924.65 99
2924.78 91
2924.90 86
2925.02 82
2925.15 81
2925.27 81
2925.40 81
2925.52 81
2925.64 81
2925.77 81
2925.89 81
2926.02 80
2926.14 78
2926.26 76
2926.39 72
2926.51 69
2926.64 65
2926.76 63
2926.88 61
2927.01 61
2927.13 63
2927.26 65
2927.38 69
2927.50 74
2927.63 79
2927.75 85
2927.88 90
2928.00 96
2928.12 102
2928.25 108
2928.37 113
2928.50 119
2928.62 124
2928.74 128
2928.87 131
2928.99 132
2929.12 131
2929.24 129
2929.36 124
2929.49 119
2929.61 113
2929.74 107
2929.86 101
2929.98 97
2930.11 94
2930.23 92
2930.36 90
2930.48 89
2930.60 88
2930.73 89
2930.85 91
2930.98 95
2931.10 100
2931.22 106
2931.35 110
2931.47 113
2931.60 113
2931.72 110
2931.85 104
2931.97 98
2932.09 91
2932.22 83
2932.34 75
2932.47 67
2932.59 57
2932.71 47
2932.84 36
2932.96 27
2933.09 22
2933.21 21
2933.33 26
2933.46 36
2933.58 50
2933.71 65
2933.83 80
2933.95 91
2934.08 99
2934.20 101
2934.33 99
2934.45 92
2934.58 84
2934.70 75
2934.82 67
2934.95 61
2935.07 58
2935.20 59
2935.32 61
2935.44 65
2935.57 69
2935.69 72
2935.82 75
2935.94 78
2936.07 81
2936.19 86
2936.31 92
2936.44 101
2936.56 110
2936.69 119
2936.81 126
2936.93 130
2937.06 131
2937.18 129
2937.31 127
2937.43 125
2937.56 126
2937.68 131
2937.80 138
2937.93 146
2938.05 154
2938.18 158
2938.30 158
2938.43 153
2938.55 143
2938.67 131
2938.80 118
2938.92 106
2939.05 97
2939.17 91
2939.30 88
2939.42 89
2939.54 94
2939.67 102
2939.79 112
2939.92 121
2940.04 128
2940.17 132
2940.29 130
2940.41 123
2940.54 111
2940.66 97
2940.79 82
2940.91 68
2941.03 57
2941.16 51
2941.28 48
2941.41 49
2941.53 53
2941.66 60
2941.78 67
2941.91 75
2942.03 82
2942.15 89
2942.28 93
2942.40 96
2942.53 98
2942.65 99
2942.78 101
2942.90 104
2943.02 108
2943.15 114
2943.27 121
2943.40 127
2943.52 132
2943.65 136
2943.77 138
2943.89 137
2944.02 136
2944.14 133
2944.27 131
2944.39 127
2944.52 123
2944.64 118
2944.76 112
2944.89 103
2945.01 93
2945.14 82
2945.26 72
2945.39 62
2945.51 55
2945.64 49
2945.76 46
2945.88 43
2946.01 42
2946.13 40
2946.26 37
2946.38 34
2946.51 29
2946.63 24
2946.75 19
2946.88 16
2947.00 13
2947.13 13
2947.25 15
2947.38 18
2947.50 22
2947.63 28
2947.75 35
2947.87 43
2948.00 52
2948.12 64
2948.25 76
2948.37 90
2948.50 102
2948.62 114
2948.75 123
2948.87 128
2948.99 131
2949.12 129
2949.24 124
2949.37 115
2949.49 103
2949.62 89
2949.74 73
2949.87 57
2949.99 41
2950.11 27
2950.24 18
2950.36 12
2950.49 10
2950.61 10
2950.74 12
2950.86 14
2950.99 14
2951.11 11
2951.24 6
2951.36 0
2951.48 0
2951.61 0
2951.73 0
2951.86 0
2951.98 0
2952.11 0
2952.23 2
2952.36 14
2952.48 27
2952.60 40
2952.73 52
2952.85 61
2952.98 67
2953.10 71
2953.23 72
2953.35 73
2953.48 74
2953.60 74
2953.73 75
2953.85 77
2953.97 78
2954.10 79
2954.22 80
2954.35 82
2954.47 84
2954.60 87
2954.72 91
2954.85 96
2954.97 101
2955.10 108
2955.22 115
2955.35 122
2955.47 129
2955.59 135
2955.72 139
2955.84 141
2955.97 139
2956.09 135
2956.22 128
2956.34 119
2956.47 108
2956.59 97
2956.72 86
2956.84 74
2956.97 63
2957.09 53
2957.21 44
2957.34 36
2957.46 30
2957.59 25
2957.71 20
2957.84 16
2957.96 11
2958.09 7
2958.21 4
2958.34 2
2958.46 3
2958.59 6
2958.71 10
2958.83 13
2958.96 13
2959.08 12
2959.21 8
2959.33 2
2959.46 0
2959.58 0
2959.71 0
2959.83 0
2959.96 0
2960.08 0
2960.21 0
2960.33 0
2960.46 3
2960.58 7
2960.70 10
2960.83 13
2960.95 16
2961.08 19
2961.20 23
2961.33 28
2961.45 36
2961.58 45
2961.70 55
2961.83 66
2961.95 77
2962.08 85
2962.20 92
2962.33 97
2962.45 101
2962.58 104
2962.70 106
2962.83 107
2962.95 106
2963.07 104
2963.20 100
2963.32 95
2963.45 90
2963.57 86
2963.70 85
2963.82 86
2963.95 89
2964.07 95
2964.20 101
2964.32 108
2964.45 114
2964.57 119
2964.70 122
2964.82 123
2964.95 122
2965.07 118
2965.20 112
2965.32 105
2965.45 96
2965.57 87
2965.70 81
2965.82 78
2965.94 79
2966.07 84
2966.19 92
2966.32 101
2966.44 110
2966.57 117
2966.69 121
2966.82 122
2966.94 121
2967.07 118
2967.19 114
2967.32 109
2967.44 102
2967.57 94
2967.69 84
2967.82 72
2967.94 59
2968.07 46
2968.19 35
2968.32 25
2968.44 17
2968.57 13
2968.69 10
2968.82 9
2968.94 8
2969.07 9
2969.19 10
2969.32 11
2969.44 12
2969.57 13
2969.69 14
2969.82 17
2969.94 20
2970.07 25
2970.19 31
2970.31 37
2970.44 45
2970.56 53
2970.69 61
2970.81 68
2970.94 74
2971.06 78
2971.19 80
2971.31 80
2971.44 78
2971.56 75
2971.69 71
2971.81 68
2971.94 65
2972.06 61
2972.19 56
2972.31 50
2972.44 42
2972.56 33
2972.69 23
2972.81 14
2972.94 7
2973.06 2
2973.19 0
2973.31 0
2973.44 0
2973.56 0
2973.69 3
2973.81 6
2973.94 10
2974.06 14
2974.19 17
2974.31 17
2974.44 16
2974.56 12
2974.69 6
2974.81 0
2974.94 0
2975.06 0
2975.19 0
2975.31 0
2975.44 0
2975.56 7
2975.69 16
2975.81 26
2975.94 37
2976.06 47
2976.19 56
2976.31 61
2976.44 63
2976.56 63
2976.69 60
2976.81 56
2976.94 53
2977.06 51
2977.19 51
2977.31 52
2977.44 53
2977.56 55
2977.69 55
2977.81 55
2977.94 56
2978.06 57
2978.19 59
2978.31 63
2978.44 70
2978.56 79
2978.69 90
2978.81 102
2978.94 112
2979.06 121
2979.19 127
2979.31 128
2979.44 124
2979.56 116
2979.69 107
2979.82 96
2979.94 88
2980.07 82
2980.19 81
2980.32 84
2980.44 91
2980.57 100
2980.69 109
2980.82 119
2980.94 128
2981.07 136
2981.19 142
2981.32 147
2981.44 151
2981.57 153
2981.69 155
2981.82 154
2981.94 151
2982.07 146
2982.19 142
2982.32 139
2982.44 138
2982.57 141
2982.69 146
2982.82 154
2982.94 161
2983.07 165
2983.19 166
2983.32 163
2983.44 155
2983.57 145
2983.69 134
2983.82 123
2983.95 115
2984.07 109
2984.20 104
2984.32 102
2984.45 99
2984.57 97
2984.70 94
2984.82 91
2984.95 88
2985.07 86
2985.20 83
2985.32 82
2985.45 82
2985.57 82
2985.70 83
2985.82 84
2985.95 84
2986.07 82
2986.20 79
2986.32 75
2986.45 70
2986.57 65
2986.70 61
2986.83 58
2986.95 57
2987.08 56
2987.20 55
2987.33 55
2987.45 54
2987.58 54
2987.70 53
2987.83 53
2987.95 52
2988.08 52
2988.20 52
2988.33 53
2988.45 53
2988.58 53
2988.70 52
2988.83 50
2988.95 45
2989.08 40
2989.21 34
2989.33 28
2989.46 23
2989.58 21
2989.71 23
2989.83 28
2989.96 37
2990.08 49
2990.21 64
2990.33 79
2990.46 94
2990.58 107
2990.71 117
2990.83 124
2990.96 127
2991.09 126
2991.21 122
2991.34 116
2991.46 108
2991.59 100
2991.71 93
2991.84 86
2991.96 81
2992.09 77
2992.21 76
2992.34 76
2992.46 79
2992.59 83
2992.71 89
2992.84 95
2992.97 100
2993.09 103
2993.22 103
2993.34 100
2993.47 94
2993.59 86
2993.72 78
2993.84 69
2993.97 61
2994.09 53
2994.22 46
2994.35 38
2994.47 30
2994.60 21
2994.72 13
2994.85 5
2994.97 0
2995.10 0
2995.22 0
2995.35 3
2995.47 9
2995.60 18
2995.72 28
2995.85 39
2995.98 50
2996.10 59
2996.23 67
2996.35 72
2996.48 75
2996.60 75
2996.73 73
2996.85 70
2996.98 67
2997.10 65
2997.23 63
2997.36 63
2997.48 61
2997.61 59
2997.73 55
2997.86 50
2997.98 43
2998.11 36
2998.23 29
2998.36 22
2998.48 16
2998.61 11
2998.74 8
2998.86 6
2998.99 6
2999.11 8
2999.24 13
2999.36 20
2999.49 28
2999.61 35
2999.74 40
2999.87 44
2999.99 46
3000.12 46
3000.24 46
3000.37 48
3000.49 50
3000.62 54
3000.74 57
3000.87 60
3001.00 61
3001.12 60
3001.25 56
3001.37 51
3001.50 45
3001.62 40
3001.75 38
3001.87 39
3002.00 43
3002.13 49
3002.25 58
3002.38 67
3002.50 75
3002.63 81
3002.75 86
3002.88 89
3003.00 91
3003.13 92
3003.26 93
3003.38 93
3003.51 94
3003.63 93
3003.76 92
3003.88 89
3004.01 85
3004.14 78
3004.26 69
3004.39 59
3004.51 46
3004.64 32
3004.76 18
3004.89 5
3005.01 0
3005.14 0
3005.27 0
3005.39 0
3005.52 0
3005.64 0
3005.77 0
3005.89 0
3006.02 7
3006.15 21
3006.27 36
3006.40 48
3006.52 57
3006.65 65
3006.77 70
3006.90 76
3007.02 82
3007.15 89
3007.28 97
3007.40 105
3007.53 113
3007.65 119
3007.78 122
3007.90 119
3008.03 112
3008.16 99
3008.28 84
3008.41 66
3008.53 49
3008.66 36
3008.78 28
3008.91 26
3009.04 28
3009.16 34
3009.29 40
3009.41 44
3009.54 45
3009.66 43
3009.79 39
3009.92 34
3010.04 29
3010.17 26
3010.29 23
3010.42 22
3010.54 22
3010.67 21
3010.80 22
3010.92 24
3011.05 29
3011.17 36
3011.30 44
3011.43 53
3011.55 60
3011.68 63
3011.80 59
3011.93 49
3012.05 35
3012.18 17
3012.31 1
3012.43 0
3012.56 0
3012.68 0
3012.81 0
3012.93 0
3013.06 8
3013.19 17
3013.31 23
3013.44 25
3013.56 24
3013.69 23
3013.82 22
3013.94 23
3014.07 27
3014.19 34
3014.32 42
3014.44 50
3014.57 56
3014.70 59
3014.82 60
3014.95 60
3015.07 59
3015.20 57
3015.33 56
3015.45 54
3015.58 52
3015.70 49
3015.83 45
3015.95 40
3016.08 34
3016.21 28
3016.33 22
3016.46 16
3016.58 9
3016.71 3
3016.84 0
3016.96 0
3017.09 0
3017.21 0
3017.34 0
3017.47 0
3017.59 0
3017.72 0
3017.84 3
3017.97 7
3018.09 10
3018.22 12
3018.35 14
3018.47 15
3018.60 17
3018.72 20
3018.85 24
3018.98 28
3019.10 33
3019.23 38
3019.35 42
3019.48 46
3019.61 48
3019.73 49
3019.86 51
3019.98 54
3020.11 58
3020.24 63
3020.36 68
3020.49 73
3020.61 76
3020.74 78
3020.87 78
3020.99 77
3021.12 76
3021.24 75
3021.37 76
3021.50 78
3021.62 81
3021.75 86
3021.87 92
3022.00 98
3022.12 105
3022.25 110
3022.38 113
3022.50 114
3022.63 113
3022.75 110
3022.88 107
3023.01 104
3023.13 104
3023.26 107
3023.39 112
3023.51 120
3023.64 129
3023.76 138
3023.89 146
3024.02 152
3024.14 156
3024.27 157
3024.39 156
3024.52 154
3024.65 149
3024.77 144
3024.90 138
3025.02 131
3025.15 123
3025.28 113
3025.40 101
3025.53 89
3025.65 76
3025.78 63
3025.91 52
3026.03 44
3026.16 38
3026.28 35
3026.41 34
3026.54 33
3026.66 33
3026.79 33
3026.91 32
3027.04 30
3027.17 28
3027.29 27
3027.42 27
3027.55 28
3027.67 31
3027.80 35
3027.92 40
3028.05 46
3028.18 52
3028.30 57
3028.43 61
3028.55 64
3028.68 66
3028.81 68
3028.93 71
3029.06 73
3029.18 76
3029.31 78
3029.44 78
3029.56 77
3029.69 73
3029.82 65
3029.94 55
3030.07 42
3030.19 28
3030.32 14
3030.45 2
3030.57 0
3030.70 0
3030.82 0
3030.95 0
3031.08 0
3031.20 10
3031.33 22
3031.46 34
3031.58 45
3031.71 52
3031.83 56
3031.96 56
3032.09 54
3032.21 49
3032.34 41
3032.47 32
3032.59 22
3032.72 10
3032.84 0
3032.97 0
3033.10 0
3033.22 0
3033.35 0
3033.47 0
3033.60 0
3033.73 0
3033.85 6
3033.98 22
3034.11 36
3034.23 47
3034.36 52
3034.48 53
3034.61 51
3034.74 47
3034.86 44
3034.99 42
3035.12 43
3035.24 45
3035.37 48
3035.49 50
3035.62 51
3035.75 51
3035.87 47
3036.00 43
3036.13 37
3036.25 32
3036.38 29
3036.51 29
3036.63 33
3036.76 40
3036.88 50
3037.01 62
3037.14 72
3037.26 80
3037.39 85
3037.52 85
3037.64 82
3037.77 79
3037.89 76
3038.02 76
3038.15 79
3038.27 84
3038.40 90
3038.53 95
3038.65 99
3038.78 101
3038.91 102
3039.03 103
3039.16 106
3039.28 110
3039.41 116
3039.54 121
3039.66 126
3039.79 128
3039.92 127
3040.04 123
3040.17 118
3040.30 113
3040.42 109
3040.55 107
3040.67 108
3040.80 111
3040.93 117
3041.05 122
3041.18 127
3041.31 130
3041.43 129
3041.56 126
3041.69 119
3041.81 110
3041.94 102
3042.06 95
3042.19 90
3042.32 88
3042.44 89
3042.57 93
3042.70 97
3042.82 102
3042.95 106
3043.08 110
3043.20 112
3043.33 114
3043.46 115
3043.58 116
3043.71 116
3043.83 116
3043.96 115
3044.09 114
3044.21 112
3044.34 110
3044.47 107
3044.59 103
3044.72 100
3044.85 95
3044.97 90
3045.10 84
3045.23 78
3045.35 71
3045.48 65
3045.61 60
3045.73 56
3045.86 53
3045.98 53
3046.11 54
3046.24 57
3046.36 60
3046.49 64
3046.62 66
3046.74 67
3046.87 66
3047.00 61
3047.12 55
3047.25 47
3047.38 38
3047.50 30
3047.63 23
3047.76 18
3047.88 16
3048.01 16
3048.14 18
3048.26 23
3048.39 31
3048.51 40
3048.64 51
3048.77 63
3048.89 73
3049.02 83
3049.15 90
3049.27 96
3049.40 100
3049.53 104
3049.65 110
3049.78 118
3049.91 128
3050.03 140
3050.16 151
3050.29 161
3050.41 167
3050.54 169
3050.67 166
3050.79 159
3050.92 149
3051.05 139
3051.17 129
3051.30 122
3051.43 117
3051.55 115
3051.68 113
3051.81 112
3051.93 111
3052.06 109
3052.19 106
3052.31 103
3052.44 100
3052.57 97
3052.69 94
3052.82 92
3052.95 91
3053.07 92
3053.20 97
3053.33 104
3053.45 114
3053.58 124
3053.71 133
3053.83 138
3053.96 139
3054.09 135
3054.21 127
3054.34 117
3054.47 107
3054.59 98
3054.72 90
3054.85 85
3054.97 82
3055.10 80
3055.23 80
3055.35 81
3055.48 82
3055.61 83
3055.73 83
3055.86 83
3055.99 80
3056.11 76
3056.24 71
3056.37 65
3056.49 58
3056.62 51
3056.75 44
3056.87 38
3057.00 33
3057.13 30
3057.25 30
3057.38 33
3057.51 39
3057.63 45
3057.76 51
3057.89 55
3058.01 57
3058.14 54
3058.27 48
3058.39 40
3058.52 30
3058.65 22
3058.77 17
3058.90 15
3059.03 17
3059.15 23
3059.28 31
3059.41 39
3059.53 47
3059.66 53
3059.79 57
3059.91 60
3060.04 64
3060.17 69
3060.29 76
3060.42 84
3060.55 92
3060.68 99
3060.80 103
3060.93 103
3061.06 99
3061.18 92
3061.31 82
3061.44 70
3061.56 59
3061.69 50
3061.82 43
3061.94 39
3062.07 38
3062.20 41
3062.32 46
3062.45 54
3062.58 64
3062.70 76
3062.83 90
3062.96 104
3063.08 118
3063.21 130
3063.34 140
3063.47 147
3063.59 150
3063.72 152
3063.85 153
3063.97 155
3064.10 159
3064.23 164
3064.35 169
3064.48 174
3064.61 178
3064.73 178
3064.86 176
3064.99 171
3065.11 164
3065.24 159
3065.37 154
3065.50 153
3065.62 154
3065.75 159
3065.88 166
3066.00 173
3066.13 181
3066.26 189
3066.38 195
3066.51 200
3066.64 202
3066.76 204
3066.89 204
3067.02 204
3067.15 204
3067.27 206
3067.40 211
3067.53 221
3067.65 236
3067.78 256
3067.91 279
3068.03 305
3068.16 330
3068.29 353
3068.41 373
3068.54 387
3068.67 397
3068.80 403
3068.92 404
3069.05 402
3069.18 398
3069.30 393
3069.43 389
3069.56 387
3069.68 388
3069.81 391
3069.94 394
3070.07 395
3070.19 392
3070.32 383
3070.45 370
3070.57 354
3070.70 337
3070.83 322
3070.95 311
3071.08 304
3071.21 300
3071.34 299
3071.46 298
3071.59 297
3071.72 294
3071.84 290
3071.97 285
3072.10 280
3072.22 275
3072.35 270
3072.48 265
3072.61 262
3072.73 259
3072.86 257
3072.99 255
3073.11 251
3073.24 246
3073.37 237
3073.49 225
3073.62 208
3073.75 188
3073.88 166
3074.00 142
3074.13 119
3074.26 98
3074.38 81
3074.51 70
3074.64 64
3074.77 64
3074.89 68
3075.02 75
3075.15 82
3075.27 88
3075.40 91
3075.53 92
3075.66 90
3075.78 88
3075.91 86
3076.04 85
3076.16 86
3076.29 87
3076.42 88
3076.55 88
3076.67 86
3076.80 82
3076.93 77
3077.05 70
3077.18 64
3077.31 58
3077.44 54
3077.56 52
3077.69 53
3077.82 56
3077.94 61
3078.07 68
3078.20 76
3078.33 84
3078.45 92
3078.58 99
3078.71 104
3078.83 108
3078.96 111
3079.09 113
3079.22 116
3079.34 120
3079.47 124
3079.60 129
3079.72 135
3079.85 139
3079.98 142
3080.11 144
3080.23 145
3080.36 146
3080.49 147
3080.61 149
3080.74 151
3080.87 154
3081.00 156
3081.12 157
3081.25 156
3081.38 153
3081.51 149
3081.63 145
3081.76 142
3081.89 139
3082.01 139
3082.14 139
3082.27 141
3082.40 143
3082.52 147
3082.65 151
3082.78 156
3082.90 162
3083.03 169
3083.16 177
3083.29 186
3083.41 195
3083.54 203
3083.67 210
3083.80 215
3083.92 218
3084.05 218
3084.18 216
3084.30 210
3084.43 202
3084.56 191
3084.69 178
3084.81 164
3084.94 149
3085.07 136
3085.20 126
3085.32 117
3085.45 109
3085.58 101
3085.70 94
3085.83 85
3085.96 75
3086.09 66
3086.21 58
3086.34 53
3086.47 50
3086.60 49
3086.72 50
3086.85 50
3086.98 50
3087.11 47
3087.23 43
3087.36 36
3087.49 29
3087.61 22
3087.74 16
3087.87 11
3088.00 8
3088.12 8
3088.25 13
3088.38 21
3088.51 32
3088.63 43
3088.76 54
3088.89 60
3089.02 62
3089.14 58
3089.27 50
3089.40 39
3089.53 28
3089.65 19
3089.78 12
3089.91 10
3090.04 10
3090.16 15
3090.29 21
3090.42 29
3090.54 37
3090.67 46
3090.80 55
3090.93 63
3091.05 70
3091.18 76
3091.31 82
3091.44 89
3091.56 95
3091.69 103
3091.82 111
3091.95 120
3092.07 129
3092.20 140
3092.33 151
3092.46 162
3092.58 173
3092.71 183
3092.84 192
3092.97 198
3093.09 201
3093.22 202
3093.35 201
3093.48 198
3093.60 194
3093.73 190
3093.86 186
3093.99 183
3094.11 181
3094.24 179
3094.37 179
3094.50 180
3094.62 181
3094.75 182
3094.88 180
3095.01 176
3095.13 168
3095.26 156
3095.39 142
3095.52 126
3095.64 112
3095.77 100
3095.90 90
3096.03 84
3096.15 80
3096.28 78
3096.41 76
3096.54 75
3096.66 74
3096.79 75
3096.92 76
3097.05 79
3097.17 82
3097.30 84
3097.43 84
3097.56 80
3097.68 73
3097.81 62
3097.94 49
3098.07 34
3098.19 19
3098.32 5
3098.45 0
3098.58 0
3098.70 0
3098.83 0
3098.96 0
3099.09 0
3099.22 0
3099.34 0
3099.47 4
3099.60 10
3099.73 16
3099.85 21
3099.98 27
3100.11 32
3100.24 36
3100.36 39
3100.49 41
3100.62 42
3100.75 43
3100.87 44
3101.00 46
3101.13 47
3101.26 47
3101.38 46
3101.51 44
3101.64 40
3101.77 37
3101.90 34
3102.02 34
3102.15 37
3102.28 43
3102.41 52
3102.53 63
3102.66 75
3102.79 88
3102.92 101
3103.04 113
3103.17 122
3103.30 129
3103.43 130
3103.55 127
3103.68 119
3103.81 108
3103.94 93
3104.07 79
3104.19 66
3104.32 56
3104.45 50
3104.58 47
3104.70 49
3104.83 55
3104.96 65
3105.09 77
3105.21 92
3105.34 107
3105.47 122
3105.60 134
3105.73 142
3105.85 146
3105.98 146
3106.11 143
3106.24 140
3106.36 138
3106.49 138
3106.62 141
3106.75 147
3106.88 154
3107.00 160
3107.13 165
3107.26 168
3107.39 168
3107.51 166
3107.64 162
3107.77 158
3107.90 152
3108.03 145
3108.15 137
3108.28 127
3108.41 116
3108.54 104
3108.66 91
3108.79 78
3108.92 68
3109.05 59
3109.18 54
3109.30 51
3109.43 51
3109.56 53
3109.69 55
3109.81 57
3109.94 58
3110.07 58
3110.20 57
3110.33 55
3110.45 53
3110.58 52
3110.71 51
3110.84 50
3110.96 50
3111.09 51
3111.22 52
3111.35 54
3111.48 57
3111.60 62
3111.73 69
3111.86 76
3111.99 84
3112.12 90
3112.24 96
3112.37 101
3112.50 104
3112.63 108
3112.75 112
3112.88 119
3113.01 127
3113.14 138
3113.27 149
3113.39 161
3113.52 171
3113.65 179
3113.78 184
3113.91 185
3114.03 183
3114.16 178
3114.29 171
3114.42 160
3114.55 146
3114.67 131
3114.80 116
3114.93 103
3115.06 93
3115.18 89
3115.31 90
3115.44 97
3115.57 108
3115.70 119
3115.82 130
3115.95 137
3116.08 141
3116.21 140
3116.34 136
3116.46 130
3116.59 122
3116.72 114
3116.85 107
3116.98 99
3117.10 93
3117.23 87
3117.36 83
3117.49 81
3117.62 81
3117.74 83
3117.87 88
3118.00 97
3118.13 107
3118.26 119
3118.38 131
3118.51 143
3118.64 152
3118.77 159
3118.90 163
3119.02 164
3119.15 162
3119.28 158
3119.41 152
3119.54 145
3119.66 136
3119.79 126
3119.92 115
3120.05 104
3120.18 94
3120.30 86
3120.43 81
3120.56 80
3120.69 82
3120.82 87
3120.94 94
3121.07 101
3121.20 108
3121.33 114
3121.46 120
3121.58 127
3121.71 136
3121.84 147
3121.97 160
3122.10 176
3122.22 191
3122.35 205
3122.48 216
3122.61 222
3122.74 222
3122.86 217
3122.99 208
3123.12 197
3123.25 185
3123.38 173
3123.51 163
3123.63 153
3123.76 145
3123.89 140
3124.02 138
3124.15 140
3124.27 147
3124.40 158
3124.53 171
3124.66 186
3124.79 200
3124.91 210
3125.04 217
3125.17 220
3125.30 220
3125.43 216
3125.56 210
3125.68 202
3125.81 194
3125.94 186
3126.07 178
3126.20 173
3126.32 172
3126.45 173
3126.58 178
3126.71 184
3126.84 191
3126.96 197
3127.09 200
3127.22 199
3127.35 195
3127.48 187
3127.61 177
3127.73 166
3127.86 156
3127.99 148
3128.12 140
3128.25 134
3128.37 128
3128.50 120
3128.63 112
3128.76 102
3128.89 93
3129.02 84
3129.14 77
3129.27 74
3129.40 74
3129.53 76
3129.66 81
3129.79 86
3129.91 89
3130.04 92
3130.17 92
3130.30 90
3130.43 87
3130.55 84
3130.68 83
3130.81 84
3130.94 88
3131.07 94
3131.20 103
3131.32 111
3131.45 119
3131.58 124
3131.71 126
3131.84 126
3131.97 122
3132.09 118
3132.22 113
3132.35 109
3132.48 107
3132.61 105
3132.74 103
3132.86 100
3132.99 96
3133.12 91
3133.25 85
3133.38 80
3133.50 77
3133.63 78
3133.76 83
3133.89 92
3134.02 103
3134.15 116
3134.27 128
3134.40 137
3134.53 143
3134.66 145
3134.79 145
3134.92 144
3135.04 146
3135.17 150
3135.30 159
3135.43 171
3135.56 184
3135.69 197
3135.81 208
3135.94 214
3136.07 217
3136.20 216
3136.33 213
3136.46 211
3136.58 211
3136.71 214
3136.84 220
3136.97 229
3137.10 240
3137.23 252
3137.35 264
3137.48 275
3137.61 285
3137.74 293
3137.87 297
3138.00 297
3138.13 293
3138.25 285
3138.38 272
3138.51 257
3138.64 240
3138.77 220
3138.90 201
3139.02 182
3139.15 166
3139.28 154
3139.41 147
3139.54 144
3139.67 145
3139.79 148
3139.92 151
3140.05 154
3140.18 155
3140.31 156
3140.44 158
3140.57 160
3140.69 164
3140.82 170
3140.95 176
3141.08 183
3141.21 189
3141.34 194
3141.46 196
3141.59 197
3141.72 196
3141.85 194
3141.98 190
3142.11 185
3142.24 181
3142.36 176
3142.49 172
3142.62 170
3142.75 168
3142.88 167
3143.01 167
3143.13 166
3143.26 166
3143.39 165
3143.52 164
3143.65 162
3143.78 161
3143.91 161
3144.03 164
3144.16 169
3144.29 177
3144.42 186
3144.55 196
3144.68 205
3144.81 212
3144.93 217
3145.06 219
3145.19 220
3145.32 219
3145.45 215
3145.58 210
3145.71 201
3145.83 190
3145.96 178
3146.09 166
3146.22 156
3146.35 148
3146.48 144
3146.61 143
3146.73 144
3146.86 146
3146.99 148
3147.12 148
3147.25 144
3147.38 138
3147.51 129
3147.63 118
3147.76 105
3147.89 93
3148.02 81
3148.15 71
3148.28 64
3148.41 59
3148.53 57
3148.66 57
3148.79 59
3148.92 61
3149.05 65
3149.18 67
3149.31 69
3149.43 70
3149.56 70
3149.69 70
3149.82 69
3149.95 67
3150.08 64
3150.21 61
3150.33 58
3150.46 55
3150.59 52
3150.72 49
3150.85 46
3150.98 42
3151.11 36
3151.24 27
3151.36 18
3151.49 7
3151.62 0
3151.75 0
3151.88 0
3152.01 0
3152.14 0
3152.26 0
3152.39 0
3152.52 0
3152.65 2
3152.78 12
3152.91 24
3153.04 36
3153.17 47
3153.29 58
3153.42 67
3153.55 72
3153.68 75
3153.81 75
3153.94 73
3154.07 70
3154.20 67
3154.32 64
3154.45 61
3154.58 57
3154.71 52
3154.84 45
3154.97 37
3155.10 30
3155.23 25
3155.35 23
3155.48 26
3155.61 34
3155.74 44
3155.87 56
3156.00 67
3156.13 75
3156.26 80
3156.38 80
3156.51 77
3156.64 72
3156.77 66
3156.90 60
3157.03 55
3157.16 52
3157.29 52
3157.41 53
3157.54 56
3157.67 60
3157.80 64
3157.93 67
3158.06 69
3158.19 69
3158.32 69
3158.44 67
3158.57 65
3158.70 64
3158.83 62
3158.96 60
3159.09 58
3159.22 55
3159.35 51
3159.48 47
3159.60 42
3159.73 39
3159.86 38
3159.99 38
3160.12 41
3160.25 45
3160.38 49
3160.51 54
3160.63 57
3160.76 58
3160.89 56
3161.02 53
3161.15 48
3161.28 42
3161.41 35
3161.54 28
3161.67 23
3161.79 19
3161.92 18
3162.05 19
3162.18 23
3162.31 29
3162.44 36
3162.57 43
3162.70 49
3162.83 53
3162.95 54
3163.08 50
3163.21 43
3163.34 34
3163.47 24
3163.60 15
3163.73 9
3163.86 5
3163.99 5
3164.11 9
3164.24 17
3164.37 26
3164.50 38
3164.63 50
3164.76 63
3164.89 76
3165.02 87
3165.15 98
3165.28 108
3165.40 117
3165.53 124
3165.66 130
3165.79 134
3165.92 136
3166.05 137
3166.18 138
3166.31 140
3166.44 144
3166.56 149
3166.69 155
3166.82 161
3166.95 164
3167.08 162
3167.21 155
3167.34 142
3167.47 126
3167.60 109
3167.73 93
3167.85 80
3167.98 71
3168.11 67
3168.24 68
3168.37 71
3168.50 76
3168.63 81
3168.76 87
3168.89 94
3169.02 101
3169.14 108
3169.27 116
3169.40 122
3169.53 125
3169.66 126
3169.79 123
3169.92 117
3170.05 109
3170.18 100
3170.31 91
3170.44 85
3170.56 81
3170.69 79
3170.82 81
3170.95 84
3171.08 89
3171.21 95
3171.34 101
3171.47 107
3171.60 114
3171.73 120
3171.85 127
3171.98 134
3172.11 141
3172.24 147
3172.37 153
3172.50 157
3172.63 159
3172.76 160
3172.89 160
3173.02 158
3173.15 155
3173.28 150
3173.40 145
3173.53 138
3173.66 130
3173.79 122
3173.92 115
3174.05 108
3174.18 103
3174.31 99
3174.44 96
3174.57 93
3174.70 91
3174.82 87
3174.95 83
3175.08 78
3175.21 73
3175.34 70
3175.47 69
3175.60 70
3175.73 74
3175.86 81
3175.99 88
3176.12 95
3176.25 102
3176.37 107
3176.50 112
3176.63 116
3176.76 122
3176.89 127
3177.02 134
3177.15 140
3177.28 144
3177.41 146
3177.54 145
3177.67 141
3177.80 137
3177.92 134
3178.05 134
3178.18 138
3178.31 145
3178.44 153
3178.57 162
3178.70 167
3178.83 168
3178.96 163
3179.09 152
3179.22 137
3179.35 119
3179.48 100
3179.60 85
3179.73 73
3179.86 67
3179.99 66
3180.12 68
3180.25 74
3180.38 79
3180.51 84
3180.64 88
3180.77 91
3180.90 93
3181.03 95
3181.16 99
3181.29 104
3181.41 110
3181.54 117
3181.67 125
3181.80 131
3181.93 137
3182.06 141
3182.19 142
3182.32 140
3182.45 135
3182.58 126
3182.71 116
3182.84 104
3182.97 93
3183.10 82
3183.22 74
3183.35 69
3183.48 66
3183.61 65
3183.74 66
3183.87 69
3184.00 73
3184.13 77
3184.26 81
3184.39 85
3184.52 88
3184.65 91
3184.78 93
3184.91 95
3185.04 98
3185.16 102
3185.29 106
3185.42 110
3185.55 113
3185.68 115
3185.81 115
3185.94 113
3186.07 107
3186.20 99
3186.33 89
3186.46 79
3186.59 71
3186.72 67
3186.85 68
3186.98 74
3187.11 83
3187.23 95
3187.36 107
3187.49 116
3187.62 122
3187.75 123
3187.88 120
3188.01 114
3188.14 106
3188.27 98
3188.40 90
3188.53 82
3188.66 73
3188.79 64
3188.92 53
3189.05 42
3189.18 31
3189.31 23
3189.43 18
3189.56 17
3189.69 21
3189.82 30
3189.95 42
3190.08 56
3190.21 72
3190.34 88
3190.47 103
3190.60 116
3190.73 128
3190.86 139
3190.99 148
3191.12 158
3191.25 168
3191.38 178
3191.51 188
3191.64 197
3191.77 204
3191.89 208
3192.02 209
3192.15 207
3192.28 203
3192.41 199
3192.54 196
3192.67 195
3192.80 200
3192.93 209
3193.06 223
3193.19 240
3193.32 257
3193.45 272
3193.58 281
3193.71 284
3193.84 279
3193.97 267
3194.10 251
3194.23 233
3194.36 216
3194.49 202
3194.61 192
3194.74 185
3194.87 180
3195.00 175
3195.13 169
3195.26 162
3195.39 152
3195.52 141
3195.65 131
3195.78 122
3195.91 116
3196.04 114
3196.17 114
3196.30 116
3196.43 120
3196.56 122
3196.69 123
3196.82 122
3196.95 118
3197.08 114
3197.21 110
3197.34 106
3197.47 105
3197.59 105
3197.72 108
3197.85 113
3197.98 120
3198.11 127
3198.24 136
3198.37 145
3198.50 153
3198.63 159
3198.76 163
3198.89 164
3199.02 162
3199.15 157
3199.28 150
3199.41 142
3199.54 134
3199.67 126
3199.80 117
3199.93 107
3200.06 97
3200.19 86
3200.32 74
3200.45 62
3200.58 51
3200.71 42
3200.84 36
3200.97 31
3201.10 27
3201.23 23
3201.35 18
3201.48 12
3201.61 4
3201.74 0
3201.87 0
3202.00 0
3202.13 0
3202.26 0
3202.39 0
3202.52 0
3202.65 0
3202.78 7
3202.91 17
3203.04 27
3203.17 35
3203.30 43
3203.43 49
3203.56 53
3203.69 55
3203.82 56
3203.95 54
3204.08 49
3204.21 42
3204.34 33
3204.47 22
3204.60 12
3204.73 3
3204.86 0
3204.99 0
3205.12 0
3205.25 0
3205.38 3
3205.51 10
3205.64 17
3205.77 22
3205.90 24
3206.03 23
3206.15 20
3206.28 15
3206.41 9
3206.54 4
3206.67 0
3206.80 0
3206.93 0
3207.06 0
3207.19 0
3207.32 0
3207.45 0
3207.58 0
3207.71 1
3207.84 4
3207.97 9
3208.10 15
3208.23 23
3208.36 32
3208.49 42
3208.62 52
3208.75 60
3208.88 66
3209.01 69
3209.14 69
3209.27 65
3209.40 59
3209.53 52
3209.66 46
3209.79 42
3209.92 42
3210.05 43
3210.18 47
3210.31 49
3210.44 50
3210.57 49
3210.70 45
3210.83 41
3210.96 38
3211.09 36
3211.22 38
3211.35 43
3211.48 50
3211.61 58
3211.74 65
3211.87 70
3212.00 72
3212.13 71
3212.26 68
3212.39 62
3212.52 55
3212.65 47
3212.78 38
3212.91 29
3213.04 20
3213.17 10
3213.30 0
3213.43 0
3213.56 0
3213.69 0
3213.82 0
3213.95 0
3214.08 0
3214.21 0
3214.34 2
3214.47 10
3214.60 16
3214.73 22
3214.86 25
3214.99 28
3215.12 30
3215.25 32
3215.38 33
3215.51 34
3215.64 34
3215.77 34
3215.90 33
3216.03 32
3216.16 31
3216.29 29
3216.42 28
3216.55 27
3216.68 27
3216.81 25
3216.94 23
3217.07 21
3217.20 18
3217.33 14
3217.46 11
3217.59 9
3217.72 9
3217.85 9
3217.98 11
3218.11 13
3218.24 15
3218.37 17
3218.50 20
3218.63 23
3218.76 26
3218.89 30
3219.02 34
3219.15 37
3219.28 40
3219.41 42
3219.54 42
3219.67 42
3219.80 42
3219.93 41
3220.06 40
3220.19 40
3220.32 41
3220.45 44
3220.58 48
3220.71 53
3220.84 59
3220.97 64
3221.10 68
3221.23 69
3221.36 67
3221.49 62
3221.62 55
3221.75 46
3221.88 37
3222.01 29
3222.14 23
3222.27 21
3222.40 21
3222.53 24
3222.66 30
3222.79 37
3222.92 46
3223.05 55
3223.18 66
3223.31 77
3223.44 90
3223.57 103
3223.70 116
3223.83 128
3223.96 138
3224.09 145
3224.22 148
3224.35 147
3224.48 144
3224.61 138
3224.74 132
3224.87 125
3225.00 118
3225.13 110
3225.26 102
3225.39 91
3225.52 80
3225.65 69
3225.78 59
3225.91 50
3226.04 43
3226.17 38
3226.30 33
3226.43 29
3226.56 24
3226.69 17
3226.82 10
3226.95 3
3227.08 0
3227.21 0
3227.34 0
3227.47 0
3227.60 0
3227.74 0
3227.87 0
3228.00 0
3228.13 5
3228.26 12
3228.39 19
3228.52 27
3228.65 34
3228.78 42
3228.91 49
3229.04 54
3229.17 58
3229.30 59
3229.43 58
3229.56 56
3229.69 52
3229.82 49
3229.95 46
3230.08 44
3230.21 41
3230.34 36
3230.47 31
3230.60 24
3230.73 18
3230.86 15
3230.99 15
3231.12 18
3231.25 25
3231.38 34
3231.51 43
3231.64 50
3231.77 56
3231.90 60
3232.03 62
3232.16 64
3232.29 66
3232.42 69
3232.56 73
3232.69 78
3232.82 84
3232.95 89
3233.08 94
3233.21 97
3233.34 97
3233.47 94
3233.60 88
3233.73 79
3233.86 69
3233.99 58
3234.12 47
3234.25 37
3234.38 27
3234.51 18
3234.64 10
3234.77 4
3234.90 0
3235.03 0
3235.16 0
3235.29 0
3235.42 2
3235.55 5
3235.68 7
3235.81 7
3235.94 5
3236.07 3
3236.20 0
3236.34 0
3236.47 0
3236.60 0
3236.73 0
3236.86 0
3236.99 0
3237.12 1
3237.25 5
3237.38 10
3237.51 16
3237.64 21
3237.77 26
3237.90 30
3238.03 33
3238.16 35
3238.29 36
3238.42 36
3238.55 36
3238.68 35
3238.81 34
3238.94 33
3239.07 32
3239.20 32
3239.34 32
3239.47 32
3239.60 32
3239.73 31
3239.86 28
3239.99 24
3240.12 18
3240.25 11
3240.38 2
3240.51 0
3240.64 0
3240.77 0
3240.90 0
3241.03 0
3241.16 0
3241.29 6
3241.42 15
3241.55 22
3241.68 26
3241.81 27
3241.94 26
3242.08 24
3242.21 23
3242.34 25
3242.47 30
3242.60 39
3242.73 49
3242.86 60
3242.99 69
3243.12 77
3243.25 81
3243.38 82
3243.51 80
3243.64 76
3243.77 71
3243.90 66
3244.03 61
3244.16 56
3244.29 52
3244.42 50
3244.56 49
3244.69 49
3244.82 49
3244.95 51
3245.08 53
3245.21 57
3245.34 60
3245.47 64
3245.60 67
3245.73 69
3245.86 70
3245.99 70
3246.12 69
3246.25 68
3246.38 67
3246.51 68
3246.64 69
3246.78 70
3246.91 71
3247.04 71
3247.17 71
3247.30 69
3247.43 68
3247.56 67
3247.69 66
3247.82 68
3247.95 71
3248.08 76
3248.21 83
3248.34 92
3248.47 103
3248.60 114
3248.73 126
3248.87 136
3249.00 143
3249.13 144
3249.26 139
3249.39 127
3249.52 112
3249.65 94
3249.78 78
3249.91 65
3250.04 57
3250.17 55
3250.30 56
3250.43 60
3250.56 65
3250.69 69
3250.83 71
3250.96 71
3251.09 70
3251.22 69
3251.35 67
3251.48 64
3251.61 61
3251.74 57
3251.87 51
3252.00 45
3252.13 38
3252.26 32
3252.39 28
3252.52 27
3252.66 28
3252.79 32
3252.92 38
3253.05 45
3253.18 52
3253.31 58
3253.44 63
3253.57 67
3253.70 69
3253.83 72
3253.96 74
3254.09 78
3254.22 82
3254.35 86
3254.49 89
3254.62 92
3254.75 92
3254.88 90
3255.01 85
3255.14 78
3255.27 69
3255.40 60
3255.53 52
3255.66 45
3255.79 41
3255.92 39
3256.05 41
3256.19 43
3256.32 47
3256.45 50
3256.58 52
3256.71 52
3256.84 50
3256.97 46
3257.10 41
3257.23 35
3257.36 29
3257.49 22
3257.62 17
3257.76 13
3257.89 11
3258.02 10
3258.15 11
3258.28 14
3258.41 19
3258.54 24
3258.67 28
3258.80 31
3258.93 31
3259.06 30
3259.19 26
3259.33 22
3259.46 18
3259.59 16
3259.72 17
3259.85 20
3259.98 26
3260.11 33
3260.24 42
3260.37 52
3260.50 62
3260.63 70
3260.77 77
3260.90 82
3261.03 84
3261.16 83
3261.29 80
3261.42 76
3261.55 71
3261.68 67
3261.81 64
3261.94 62
3262.07 63
3262.20 64
3262.34 66
3262.47 67
3262.60 68
3262.73 67
3262.86 66
3262.99 64
3263.12 64
3263.25 64
3263.38 67
3263.51 71
3263.65 77
3263.78 83
3263.91 88
3264.04 93
3264.17 97
3264.30 100
3264.43 103
3264.56 107
3264.69 110
3264.82 114
3264.95 118
3265.09 121
3265.22 122
3265.35 121
3265.48 118
3265.61 112
3265.74 104
3265.87 93
3266.00 81
3266.13 69
3266.26 59
3266.40 52
3266.53 46
3266.66 42
3266.79 39
3266.92 34
3267.05 28
3267.18 21
3267.31 13
3267.44 6
3267.57 0
3267.71 0
3267.84 0
3267.97 1
3268.10 5
3268.23 9
3268.36 12
3268.49 14
3268.62 13
3268.75 11
3268.89 8
3269.02 4
3269.15 0
3269.28 0
3269.41 0
3269.54 0
3269.67 0
3269.80 0
3269.93 0
3270.06 0
3270.20 0
3270.33 5
3270.46 14
3270.59 23
3270.72 33
3270.85 42
3270.98 48
3271.11 53
3271.24 54
3271.38 54
3271.51 53
3271.64 51
3271.77 50
3271.90 50
3272.03 51
3272.16 51
3272.29 51
3272.42 49
3272.56 46
3272.69 41
3272.82 35
3272.95 30
3273.08 26
3273.21 25
3273.34 27
3273.47 29
3273.60 33
3273.74 36
3273.87 38
3274.00 40
3274.13 41
3274.26 43
3274.39 46
3274.52 50
3274.65 56
3274.78 62
3274.92 67
3275.05 71
3275.18 74
3275.31 77
3275.44 79
3275.57 82
3275.70 85
3275.83 88
3275.97 91
3276.10 92
3276.23 91
3276.36 88
3276.49 84
3276.62 81
3276.75 79
3276.88 81
3277.02 85
3277.15 91
3277.28 98
3277.41 104
3277.54 110
3277.67 113
3277.80 115
3277.93 115
3278.07 115
3278.20 114
3278.33 112
3278.46 112
3278.59 111
3278.72 112
3278.85 112
3278.98 113
3279.11 114
3279.25 115
3279.38 113
3279.51 111
3279.64 108
3279.77 105
3279.90 103
3280.03 102
3280.17 104
3280.30 109
3280.43 115
3280.56 123
3280.69 130
3280.82 138
3280.95 145
3281.08 150
3281.22 155
3281.35 158
3281.48 158
3281.61 157
3281.74 153
3281.87 147
3282.00 141
3282.13 136
3282.27 132
3282.40 132
3282.53 134
3282.66 139
3282.79 145
3282.92 152
3283.05 157
3283.19 161
3283.32 163
3283.45 163
3283.58 160
3283.71 155
3283.84 150
3283.97 143
3284.10 136
3284.24 131
3284.37 127
3284.50 125
3284.63 125
3284.76 126
3284.89 127
3285.02 128
3285.16 127
3285.29 123
3285.42 119
3285.55 113
3285.68 109
3285.81 108
3285.94 109
3286.08 111
3286.21 115
3286.34 119
3286.47 122
3286.60 124
3286.73 124
3286.86 123
3287.00 121
3287.13 119
3287.26 117
3287.39 114
3287.52 112
3287.65 109
3287.78 106
3287.91 105
3288.05 104
3288.18 105
3288.31 108
3288.44 113
3288.57 117
3288.70 121
3288.84 123
3288.97 124
3289.10 123
3289.23 123
3289.36 124
3289.49 130
3289.62 140
3289.76 155
3289.89 175
3290.02 197
3290.15 219
3290.28 240
3290.41 257
3290.54 269
3290.68 276
3290.81 277
3290.94 275
3291.07 270
3291.20 264
3291.33 260
3291.46 260
3291.60 265
3291.73 275
3291.86 290
3291.99 308
3292.12 327
3292.25 346
3292.39 360
3292.52 370
3292.65 373
3292.78 369
3292.91 360
3293.04 347
3293.17 331
3293.31 316
3293.44 302
3293.57 292
3293.70 284
3293.83 279
3293.96 275
3294.10 273
3294.23 271
3294.36 269
3294.49 267
3294.62 264
3294.75 262
3294.88 259
3295.02 256
3295.15 253
3295.28 249
3295.41 245
3295.54 240
3295.67 235
3295.81 230
3295.94 227
3296.07 227
3296.20 232
3296.33 243
3296.46 259
3296.60 280
3296.73 303
3296.86 327
3296.99 348
3297.12 366
3297.25 381
3297.38 393
3297.52 405
3297.65 418
3297.78 434
3297.91 452
3298.04 473
3298.17 496
3298.31 520
3298.44 546
3298.57 575
3298.70 608
3298.83 646
3298.96 688
3299.10 735
3299.23 783
3299.36 830
3299.49 873
3299.62 910
3299.75 939
3299.89 961
3300.02 973
3300.15 976
3300.28 971
3300.41 956
3300.54 934
3300.68 907
3300.81 877
3300.94 847
3301.07 819
3301.20 796
3301.33 775
3301.47 757
3301.60 737
3301.73 716
3301.86 691
3301.99 664
3302.12 634
3302.26 604
3302.39 575
3302.52 550
3302.65 527
3302.78 507
3302.92 489
3303.05 473
3303.18 458
3303.31 445
3303.44 431
3303.57 418
3303.71 405
3303.84 389
3303.97 371
3304.10 351
3304.23 329
3304.36 306
3304.50 284
3304.63 262
3304.76 241
3304.89 222
3305.02 204
3305.16 187
3305.29 171
3305.42 157
3305.55 146
3305.68 137
3305.81 130
3305.95 127
3306.08 125
3306.21 125
3306.34 127
3306.47 130
3306.60 135
3306.74 143
3306.87 155
3307.00 169
3307.13 185
3307.26 202
3307.40 218
3307.53 231
3307.66 240
3307.79 243
3307.92 241
3308.05 233
3308.19 220
3308.32 203
3308.45 184
3308.58 164
3308.71 146
3308.85 132
3308.98 122
3309.11 119
3309.24 121
3309.37 128
3309.51 136
3309.64 143
3309.77 146
3309.90 145
3310.03 139
3310.16 130
3310.30 119
3310.43 109
3310.56 102
3310.69 98
3310.82 98
3310.96 99
3311.09 100
3311.22 101
3311.35 102
3311.48 103
3311.62 104
3311.75 107
3311.88 112
3312.01 118
3312.14 123
3312.27 126
3312.41 125
3312.54 118
3312.67 108
3312.80 94
3312.93 79
3313.07 65
3313.20 54
3313.33 46
3313.46 41
3313.59 39
3313.73 38
3313.86 36
3313.99 35
3314.12 32
3314.25 28
3314.39 25
3314.52 23
3314.65 23
3314.78 25
3314.91 29
3315.05 34
3315.18 40
3315.31 46
3315.44 51
3315.57 54
3315.71 55
3315.84 55
3315.97 52
3316.10 48
3316.23 44
3316.37 40
3316.50 36
3316.63 32
3316.76 29
3316.89 25
3317.03 21
3317.16 16
3317.29 9
3317.42 1
3317.55 0
3317.69 0
3317.82 0
3317.95 0
3318.08 0
3318.21 0
3318.35 0
3318.48 0
3318.61 12
3318.74 23
3318.87 34
3319.01 43
3319.14 49
3319.27 53
3319.40 53
3319.53 51
3319.67 47
3319.80 44
3319.93 43
3320.06 45
3320.19 48
3320.33 54
3320.46 60
3320.59 65
3320.72 67
3320.86 65
3320.99 60
3321.12 53
3321.25 44
3321.38 36
3321.52 31
3321.65 29
3321.78 31
3321.91 35
3322.04 40
3322.18 44
3322.31 46
3322.44 46
3322.57 42
3322.70 38
3322.84 34
3322.97 33
3323.10 34
3323.23 38
3323.37 44
3323.50 50
3323.63 55
3323.76 57
3323.89 57
3324.03 54
3324.16 50
3324.29 46
3324.42 42
3324.55 40
3324.69 39
3324.82 39
3324.95 41
3325.08 44
3325.22 50
3325.35 58
3325.48 66
3325.61 76
3325.74 84
3325.88 89
3326.01 92
3326.14 90
3326.27 86
3326.41 80
3326.54 73
3326.67 67
3326.80 63
3326.93 61
3327.07 60
3327.20 59
3327.33 57
3327.46 53
3327.60 49
3327.73 43
3327.86 39
3327.99 36
3328.12 36
3328.26 38
3328.39 43
3328.52 50
3328.65 57
3328.79 64
3328.92 71
3329.05 77
3329.18 83
3329.31 88
3329.45 92
3329.58 95
3329.71 98
3329.84 101
3329.98 104
3330.11 108
3330.24 113
3330.37 120
3330.50 127
3330.64 134
3330.77 138
3330.90 140
3331.03 139
3331.17 136
3331.30 130
3331.43 124
3331.56 117
3331.70 111
3331.83 106
3331.96 100
3332.09 94
3332.22 87
3332.36 80
3332.49 73
3332.62 66
3332.75 60
3332.89 54
3333.02 49
3333.15 43
3333.28 38
3333.42 32
3333.55 25
3333.68 18
3333.81 10
3333.95 3
3334.08 0
3334.21 0
3334.34 0
3334.47 0
3334.61 0
3334.74 0
3334.87 0
3335.00 0
3335.14 0
3335.27 9
3335.40 24
3335.53 42
3335.67 62
3335.80 81
3335.93 98
3336.06 110
3336.20 117
3336.33 119
3336.46 117
3336.59 111
3336.73 103
3336.86 95
3336.99 88
3337.12 83
3337.25 79
3337.39 76
3337.52 74
3337.65 71
3337.78 68
3337.92 66
3338.05 65
3338.18 67
3338.31 70
3338.45 75
3338.58 79
3338.71 82
3338.84 83
3338.98 81
3339.11 78
3339.24 74
3339.37 70
3339.51 68
3339.64 68
3339.77 69
3339.90 70
3340.04 72
3340.17 74
3340.30 75
3340.43 76
3340.57 78
3340.70 80
3340.83 83
3340.96 87
3341.10 90
3341.23 93
3341.36 94
3341.49 93
3341.63 90
3341.76 85
3341.89 80
3342.02 73
3342.16 67
3342.29 61
3342.42 56
3342.55 52
3342.69 49
3342.82 47
3342.95 44
3343.08 42
3343.22 40
3343.35 38
3343.48 34
3343.61 29
3343.75 23
3343.88 16
3344.01 8
3344.14 0
3344.28 0
3344.41 0
3344.54 0
3344.67 0
3344.81 0
3344.94 0
3345.07 0
3345.20 3
3345.34 9
3345.47 14
3345.60 18
3345.73 20
3345.87 21
3346.00 23
3346.13 25
3346.27 28
3346.40 33
3346.53 37
3346.66 42
3346.80 45
3346.93 46
3347.06 45
3347.19 42
3347.33 36
3347.46 28
3347.59 19
3347.72 10
3347.86 2
3347.99 0
3348.12 0
3348.25 0
3348.39 0
3348.52 1
3348.65 7
3348.78 13
3348.92 18
3349.05 22
3349.18 26
3349.32 30
3349.45 34
3349.58 40
3349.71 47
3349.85 55
3349.98 63
3350.11 70
3350.24 77
3350.38 82
3350.51 86
3350.64 91
3350.77 96
3350.91 103
3351.04 111
3351.17 120
3351.31 127
3351.44 132
3351.57 134
3351.70 131
3351.84 125
3351.97 115
3352.10 104
3352.23 93
3352.37 84
3352.50 78
3352.63 75
3352.77 77
3352.90 83
3353.03 91
3353.16 98
3353.30 104
3353.43 105
3353.56 102
3353.69 95
3353.83 84
3353.96 72
3354.09 60
3354.23 49
3354.36 39
3354.49 30
3354.62 23
3354.76 16
3354.89 10
3355.02 4
3355.16 1
3355.29 0
3355.42 1
3355.55 6
3355.69 12
3355.82 18
3355.95 25
3356.08 32
3356.22 39
3356.35 45
3356.48 52
3356.62 59
3356.75 66
3356.88 73
3357.01 78
3357.15 82
3357.28 83
3357.41 82
3357.55 79
3357.68 74
3357.81 69
3357.94 64
3358.08 60
3358.21 58
3358.34 57
3358.48 58
3358.61 60
3358.74 62
3358.87 64
3359.01 66
3359.14 67
3359.27 68
3359.41 69
3359.54 70
3359.67 70
3359.80 70
3359.94 70
3360.07 68
3360.20 66
3360.34 62
3360.47 57
3360.60 52
3360.73 46
3360.87 41
3361.00 37
3361.13 35
3361.27 36
3361.40 41
3361.53 47
3361.66 56
3361.80 66
3361.93 75
3362.06 84
3362.20 92
3362.33 96
3362.46 98
3362.59 97
3362.73 92
3362.86 85
3362.99 77
3363.13 69
3363.26 61
3363.39 54
3363.52 49
3363.66 46
3363.79 45
3363.92 46
3364.06 48
3364.19 51
3364.32 56
3364.46 60
3364.59 65
3364.72 68
3364.85 69
3364.99 68
3365.12 65
3365.25 60
3365.39 54
3365.52 48
3365.65 41
3365.79 34
3365.92 26
3366.05 18
3366.18 10
3366.32 3
3366.45 0
3366.58 0
3366.72 0
3366.85 0
3366.98 5
3367.12 13
3367.25 21
3367.38 30
3367.51 38
3367.65 46
3367.78 52
3367.91 57
3368.05 60
3368.18 60
3368.31 58
3368.45 53
3368.58 48
3368.71 43
3368.84 39
3368.98 38
3369.11 38
3369.24 39
3369.38 39
3369.51 37
3369.64 33
3369.78 26
3369.91 19
3370.04 12
3370.18 6
3370.31 3
3370.44 1
3370.57 0
3370.71 0
3370.84 0
3370.97 0
3371.11 0
3371.24 0
3371.37 0
3371.51 0
3371.64 0
3371.77 9
3371.91 19
3372.04 29
3372.17 36
3372.30 40
3372.44 42
3372.57 43
3372.70 44
3372.84 46
3372.97 49
3373.10 53
3373.24 56
3373.37 58
3373.50 57
3373.64 53
3373.77 49
3373.90 44
3374.04 42
3374.17 42
3374.30 45
3374.43 50
3374.57 55
3374.70 60
3374.83 63
3374.97 65
3375.10 65
3375.23 67
3375.37 70
3375.50 77
3375.63 86
3375.77 98
3375.90 110
3376.03 121
3376.17 129
3376.30 133
3376.43 132
3376.57 129
3376.70 124
3376.83 119
3376.97 116
3377.10 114
3377.23 115
3377.36 116
3377.50 117
3377.63 117
3377.76 114
3377.90 111
3378.03 105
3378.16 100
3378.30 96
3378.43 95
3378.56 95
3378.70 99
3378.83 103
3378.96 108
3379.10 113
3379.23 116
3379.36 117
3379.50 116
3379.63 114
3379.76 110
3379.90 107
3380.03 103
3380.16 99
3380.30 95
3380.43 91
3380.56 88
3380.70 84
3380.83 81
3380.96 80
3381.10 80
3381.23 82
3381.36 84
3381.50 87
3381.63 89
3381.76 90
3381.90 90
3382.03 88
3382.16 86
3382.30 83
3382.43 80
3382.56 78
3382.70 75
3382.83 72
3382.96 70
3383.10 66
3383.23 61
3383.36 55
3383.50 49
3383.63 42
3383.76 36
3383.90 31
3384.03 28
3384.16 27
3384.30 29
3384.43 32
3384.56 38
3384.70 45
3384.83 52
3384.96 59
3385.10 64
3385.23 67
3385.36 68
3385.50 67
3385.63 63
3385.76 58
3385.90 52
3386.03 44
3386.16 37
3386.30 30
3386.43 24
3386.56 21
3386.70 20
3386.83 22
3386.96 27
3387.10 35
3387.23 44
3387.36 52
3387.50 59
3387.63 63
3387.76 64
3387.90 64
3388.03 63
3388.16 63
3388.30 65
3388.43 69
3388.56 76
3388.70 82
3388.83 88
3388.96 91
3389.10 90
3389.23 85
3389.36 77
3389.50 68
3389.63 58
3389.77 51
3389.90 46
3390.03 43
3390.17 42
3390.30 42
3390.43 41
3390.57 39
3390.70 35
3390.83 31
3390.97 27
3391.10 25
3391.23 27
3391.37 32
3391.50 40
3391.63 50
3391.77 62
3391.90 73
3392.03 82
3392.17 88
3392.30 90
3392.43 90
3392.57 87
3392.70 83
3392.84 78
3392.97 73
3393.10 70
3393.24 67
3393.37 65
3393.50 61
3393.64 57
3393.77 52
3393.90 46
3394.04 41
3394.17 36
3394.30 35
3394.44 36
3394.57 40
3394.70 45
3394.84 51
3394.97 55
3395.11 57
3395.24 54
3395.37 48
3395.51 39
3395.64 27
3395.77 15
3395.91 3
3396.04 0
3396.17 0
3396.31 0
3396.44 0
3396.57 0
3396.71 0
3396.84 0
3396.98 0
3397.11 5
3397.24 12
3397.38 18
3397.51 23
3397.64 27
3397.78 30
3397.91 33
3398.04 35
3398.18 38
3398.31 41
3398.45 45
3398.58 48
3398.71 51
3398.85 54
3398.98 58
3399.11 63
3399.25 69
3399.38 77
3399.51 86
3399.65 95
3399.78 104
3399.92 111
3400.05 115
3400.18 117
3400.32 118
3400.45 117
3400.58 116
3400.72 114
3400.85 113
3400.98 111
3401.12 109
3401.25 106
3401.39 105
3401.52 104
3401.65 107
3401.79 111
3401.92 117
3402.05 123
3402.19 129
3402.32 132
3402.46 132
3402.59 129
3402.72 125
3402.86 119
3402.99 113
3403.12 107
3403.26 101
3403.39 96
3403.53 92
3403.66 90
3403.79 89
3403.93 90
3404.06 91
3404.19 94
3404.33 96
3404.46 98
3404.60 100
3404.73 101
3404.86 103
3405.00 105
3405.13 107
3405.26 110
3405.40 113
3405.53 116
3405.67 117
3405.80 118
3405.93 119
3406.07 119
3406.20 121
3406.33 124
3406.47 130
3406.60 138
3406.74 146
3406.87 155
3407.00 162
3407.14 168
3407.27 170
3407.40 169
3407.54 166
3407.67 162
3407.81 157
3407.94 152
3408.07 149
3408.21 147
3408.34 147
3408.48 148
3408.61 149
3408.74 150
3408.88 150
3409.01 147
3409.14 142
3409.28 135
3409.41 125
3409.55 114
3409.68 101
3409.81 89
3409.95 77
3410.08 67
3410.21 58
3410.35 52
3410.48 48
3410.62 45
3410.75 45
3410.88 45
3411.02 46
3411.15 46
3411.29 46
3411.42 45
3411.55 44
3411.69 43
3411.82 43
3411.96 45
3412.09 51
3412.22 59
3412.36 69
3412.49 81
3412.62 93
3412.76 103
3412.89 110
3413.03 114
3413.16 115
3413.29 114
3413.43 112
3413.56 112
3413.70 113
3413.83 118
3413.96 126
3414.10 136
3414.23 146
3414.37 153
3414.50 157
3414.63 156
3414.77 150
3414.90 140
3415.04 128
3415.17 116
3415.30 105
3415.44 96
3415.57 90
3415.71 86
3415.84 86
3415.97 87
3416.11 89
3416.24 90
3416.38 91
3416.51 91
3416.64 90
3416.78 87
3416.91 84
3417.05 81
3417.18 79
3417.31 79
3417.45 82
3417.58 86
3417.72 92
3417.85 97
3417.98 103
3418.12 107
3418.25 108
3418.39 106
3418.52 102
3418.65 96
3418.79 88
3418.92 80
3419.06 72
3419.19 66
3419.32 61
3419.46 57
3419.59 55
3419.73 54
3419.86 54
3419.99 55
3420.13 55
3420.26 56
3420.40 57
3420.53 59
3420.66 60
3420.80 62
3420.93 64
3421.07 65
3421.20 66
3421.33 65
3421.47 64
3421.60 61
3421.74 58
3421.87 56
3422.00 55
3422.14 55
3422.27 56
3422.41 59
3422.54 61
3422.68 64
3422.81 66
3422.94 67
3423.08 68
3423.21 68
3423.35 70
3423.48 73
3423.61 78
3423.75 86
3423.88 96
3424.02 109
3424.15 121
3424.28 133
3424.42 141
3424.55 147
3424.69 148
3424.82 145
3424.96 140
3425.09 131
3425.22 122
3425.36 113
3425.49 105
3425.63 97
3425.76 90
3425.89 83
3426.03 76
3426.16 69
3426.30 63
3426.43 58
3426.57 56
3426.70 58
3426.83 64
3426.97 73
3427.10 83
3427.24 95
3427.37 105
3427.50 114
3427.64 121
3427.77 127
3427.91 131
3428.04 135
3428.18 139
3428.31 144
3428.44 148
3428.58 153
3428.71 158
3428.85 161
3428.98 163
3429.12 164
3429.25 162
3429.38 159
3429.52 153
3429.65 144
3429.79 133
3429.92 122
3430.06 110
3430.19 100
3430.32 92
3430.46 87
3430.59 85
3430.73 87
3430.86 90
3431.00 96
3431.13 102
3431.26 108
3431.40 114
3431.53 119
3431.67 124
3431.80 129
3431.94 134
3432.07 139
3432.20 146
3432.34 154
3432.47 164
3432.61 175
3432.74 186
3432.88 194
3433.01 199
3433.14 200
3433.28 197
3433.41 191
3433.55 183
3433.68 175
3433.82 169
3433.95 164
3434.08 161
3434.22 159
3434.35 159
3434.49 160
3434.62 163
3434.76 167
3434.89 173
3435.02 181
3435.16 188
3435.29 193
3435.43 195
3435.56 194
3435.70 188
3435.83 179
3435.96 168
3436.10 156
3436.23 145
3436.37 134
3436.50 125
3436.64 117
3436.77 111
3436.91 105
3437.04 101
3437.17 98
3437.31 97
3437.44 97
3437.58 98
3437.71 100
3437.85 104
3437.98 108
3438.12 113
3438.25 118
3438.38 122
3438.52 127
3438.65 131
3438.79 135
3438.92 138
3439.06 140
3439.19 140
3439.32 138
3439.46 134
3439.59 128
3439.73 121
3439.86 115
3440.00 110
3440.13 108
3440.27 110
3440.40 115
3440.53 122
3440.67 131
3440.80 139
3440.94 145
3441.07 147
3441.21 147
3441.34 143
3441.48 138
3441.61 134
3441.75 130
3441.88 129
3442.01 128
3442.15 128
3442.28 126
3442.42 122
3442.55 116
3442.69 109
3442.82 102
3442.96 97
3443.09 95
3443.22 96
3443.36 98
3443.49 101
3443.63 102
3443.76 101
3443.90 98
3444.03 92
3444.17 85
3444.30 78
3444.44 71
3444.57 65
3444.70 60
3444.84 57
3444.97 54
3445.11 53
3445.24 52
3445.38 52
3445.51 52
3445.65 52
3445.78 51
3445.92 50
3446.05 48
3446.18 44
3446.32 42
3446.45 40
3446.59 41
3446.72 46
3446.86 54
3446.99 67
3447.13 81
3447.26 96
3447.40 109
3447.53 120
3447.66 127
3447.80 132
3447.93 135
3448.07 139
3448.20 145
3448.34 151
3448.47 159
3448.61 166
3448.74 171
3448.88 173
3449.01 173
3449.15 169
3449.28 164
3449.41 158
3449.55 152
3449.68 147
3449.82 143
3449.95 139
3450.09 136
3450.22 134
3450.36 131
3450.49 129
3450.63 129
3450.76 131
3450.90 136
3451.03 144
3451.17 154
3451.30 165
3451.43 175
3451.57 184
3451.70 191
3451.84 195
3451.97 197
3452.11 197
3452.24 196
3452.38 193
3452.51 189
3452.65 184
3452.78 178
3452.92 172
3453.05 167
3453.19 162
3453.32 158
3453.45 154
3453.59 152
3453.72 149
3453.86 145
3453.99 140
3454.13 133
3454.26 124
3454.40 115
3454.53 106
3454.67 98
3454.80 90
3454.94 85
3455.07 80
3455.21 75
3455.34 70
3455.48 65
3455.61 59
3455.75 52
3455.88 45
3456.01 39
3456.15 33
3456.28 28
3456.42 24
3456.55 22
3456.69 20
3456.82 19
3456.96 20
3457.09 22
3457.23 24
3457.36 27
3457.50 29
3457.63 30
3457.77 31
3457.90 31
3458.04 31
3458.17 32
3458.31 33
3458.44 34
3458.58 37
3458.71 40
3458.85 44
3458.98 46
3459.12 49
3459.25 50
3459.38 51
3459.52 51
3459.65 51
3459.79 51
3459.92 52
3460.06 53
3460.19 53
3460.33 54
3460.46 55
3460.60 56
3460.73 58
3460.87 60
3461.00 62
3461.14 64
3461.27 64
3461.41 62
3461.54 57
3461.68 51
3461.81 43
3461.95 35
3462.08 29
3462.22 24
3462.35 22
3462.49 21
3462.62 23
3462.76 24
3462.89 25
3463.03 25
3463.16 23
3463.30 20
3463.43 16
3463.57 13
3463.70 9
3463.84 5
3463.97 2
3464.11 0
3464.24 0
3464.37 0
3464.51 0
3464.64 0
3464.78 0
3464.91 0
3465.05 0
3465.18 0
3465.32 2
3465.45 10
3465.59 19
3465.72 30
3465.86 43
3465.99 54
3466.13 64
3466.26 70
3466.40 73
3466.53 72
3466.67 69
3466.80 65
3466.94 60
3467.07 56
3467.21 52
3467.34 49
3467.48 45
3467.61 40
3467.75 35
3467.88 28
3468.02 22
3468.15 16
3468.29 12
3468.42 8
3468.56 5
3468.69 2
3468.83 0
3468.96 0
3469.10 0
3469.23 0
3469.37 0
3469.50 1
3469.64 9
3469.77 18
3469.91 26
3470.04 32
3470.18 36
3470.31 38
3470.45 37
3470.58 36
3470.72 34
3470.85 32
3470.99 29
3471.12 25
3471.26 20
3471.39 14
3471.53 8
3471.66 3
3471.80 0
3471.93 0
3472.07 0
3472.20 0
3472.34 4
3472.48 8
3472.61 12
3472.75 16
3472.88 19
3473.02 21
3473.15 24
3473.29 27
3473.42 32
3473.56 39
3473.69 46
3473.83 54
3473.96 60
3474.10 63
3474.23 63
3474.37 58
3474.50 50
3474.64 40
3474.77 29
3474.91 19
3475.04 12
3475.18 7
3475.31 3
3475.45 1
3475.58 0
3475.72 0
3475.85 0
3475.99 0
3476.12 4
3476.26 11
3476.39 19
3476.53 28
3476.66 37
3476.80 44
3476.93 50
3477.07 54
3477.20 59
3477.34 64
3477.47 70
3477.61 77
3477.75 84
3477.88 89
3478.02 91
3478.15 90
3478.29 87
3478.42 82
3478.56 76
3478.69 70
3478.83 64
3478.96 60
3479.10 56
3479.23 54
3479.37 52
3479.50 51
3479.64 49
3479.77 45
3479.91 39
3480.04 33
3480.18 25
3480.31 19
3480.45 14
3480.58 14
3480.72 18
3480.86 26
3480.99 38
3481.13 51
3481.26 64
3481.40 76
3481.53 87
3481.67 96
3481.80 105
3481.94 112
3482.07 119
3482.21 125
3482.34 128
3482.48 128
3482.61 124
3482.75 116
3482.88 105
3483.02 93
3483.15 82
3483.29 73
3483.43 67
3483.56 63
3483.70 61
3483.83 58
3483.97 55
3484.10 50
3484.24 42
3484.37 33
3484.51 22
3484.64 12
3484.78 4
3484.91 0
3485.05 0
3485.18 4
3485.32 13
3485.46 26
3485.59 42
3485.73 58
3485.86 74
3486.00 88
3486.13 100
3486.27 110
3486.40 119
3486.54 127
3486.67 136
3486.81 144
3486.94 153
3487.08 160
3487.21 166
3487.35 168
3487.49 166
3487.62 159
3487.76 149
3487.89 135
3488.03 120
3488.16 105
3488.30 92
3488.43 81
3488.57 74
3488.70 69
3488.84 66
3488.97 65
3489.11 65
3489.25 65
3489.38 66
3489.52 65
3489.65 64
3489.79 61
3489.92 56
3490.06 51
3490.19 44
3490.33 40
3490.46 39
3490.60 43
3490.74 51
3490.87 62
3491.01 74
3491.14 84
3491.28 90
3491.41 91
3491.55 88
3491.68 81
3491.82 74
3491.95 67
3492.09 62
3492.23 60
3492.36 59
3492.50 59
3492.63 60
3492.77 61
3492.90 62
3493.04 63
3493.17 63
3493.31 64
3493.44 66
3493.58 69
3493.72 75
3493.85 84
3493.99 95
3494.12 107
3494.26 119
3494.39 128
3494.53 134
3494.66 136
3494.80 136
3494.93 135
3495.07 135
3495.21 138
3495.34 145
3495.48 155
3495.61 167
3495.75 179
3495.88 189
3496.02 195
3496.15 197
3496.29 194
3496.43 187
3496.56 178
3496.70 170
3496.83 163
3496.97 158
3497.10 155
3497.24 154
3497.37 152
3497.51 149
3497.65 145
3497.78 140
3497.92 135
3498.05 132
3498.19 130
3498.32 129
3498.46 129
3498.59 128
3498.73 127
3498.87 125
3499.00 121
3499.14 116
3499.27 112
3499.41 107
3499.54 104
3499.68 102
3499.82 101
3499.95 101
3500.09 101
3500.22 101
3500.36 101
3500.49 100
3500.63 98
3500.76 95
3500.90 91
3501.04 88
3501.17 84
3501.31 81
3501.44 79
3501.58 78
3501.71 78
3501.85 79
3501.99 84
3502.12 90
3502.26 97
3502.39 105
3502.53 112
3502.66 115
3502.80 115
3502.94 110
3503.07 103
3503.21 95
3503.34 89
3503.48 87
3503.61 90
3503.75 98
3503.88 108
3504.02 119
3504.16 129
3504.29 135
3504.43 136
3504.56 135
3504.70 131
3504.83 126
3504.97 122
3505.11 121
3505.24 121
3505.38 123
3505.51 126
3505.65 128
3505.78 130
3505.92 129
3506.06 128
3506.19 125
3506.33 122
3506.46 119
3506.60 115
3506.74 111
3506.87 106
3507.01 100
3507.14 95
3507.28 91
3507.41 90
3507.55 93
3507.69 98
3507.82 105
3507.96 112
3508.09 116
3508.23 115
3508.36 108
3508.50 95
3508.64 77
3508.77 56
3508.91 34
3509.04 14
3509.18 0
3509.31 0
3509.45 0
3509.59 0
3509.72 0
3509.86 0
3509.99 0
3510.13 0
3510.27 5
3510.40 9
3510.54 14
3510.67 17
3510.81 22
3510.94 26
3511.08 30
3511.22 34
3511.35 37
3511.49 37
3511.62 35
3511.76 30
3511.90 25
3512.03 20
3512.17 16
3512.30 16
3512.44 20
3512.57 26
3512.71 35
3512.85 43
3512.98 50
3513.12 54
3513.25 54
3513.39 50
3513.53 43
3513.66 34
3513.80 25
3513.93 16
3514.07 10
3514.21 7
3514.34 7
3514.48 9
3514.61 13
3514.75 15
3514.88 16
3515.02 16
3515.16 16
3515.29 16
3515.43 19
3515.56 25
3515.70 35
3515.84 47
3515.97 60
3516.11 71
3516.24 79
3516.38 83
3516.52 84
3516.65 83
3516.79 80
3516.92 78
3517.06 76
3517.20 75
3517.33 75
3517.47 76
3517.60 76
3517.74 77
3517.88 78
3518.01 79
3518.15 80
3518.28 80
3518.42 81
3518.56 81
3518.69 81
3518.83 81
3518.96 81
3519.10 82
3519.23 83
3519.37 86
3519.51 88
3519.64 90
3519.78 91
3519.91 90
3520.05 88
3520.19 84
3520.32 78
3520.46 72
3520.60 67
3520.73 62
3520.87 59
3521.00 57
3521.14 55
3521.28 52
3521.41 48
3521.55 41
3521.68 31
3521.82 19
3521.96 7
3522.09 0
3522.23 0
3522.36 0
3522.50 0
3522.64 0
3522.77 0
3522.91 0
3523.04 0
3523.18 7
3523.32 16
3523.45 24
3523.59 31
3523.72 34
3523.86 36
3524.00 35
3524.13 31
3524.27 25
3524.40 18
3524.54 11
3524.68 4
3524.81 0
3524.95 0
3525.09 0
3525.22 0
3525.36 0
3525.49 0
3525.63 0
3525.77 0
3525.90 0
3526.04 1
3526.17 2
3526.31 3
3526.45 4
3526.58 6
3526.72 9
3526.85 14
3526.99 21
3527.13 31
3527.26 44
3527.40 59
3527.54 74
3527.67 89
3527.81 101
3527.94 110
3528.08 115
3528.22 116
3528.35 113
3528.49 107
3528.62 99
3528.76 89
3528.90 79
3529.03 69
3529.17 60
3529.31 53
3529.44 48
3529.58 46
3529.71 44
3529.85 44
3529.99 46
3530.12 48
3530.26 50
3530.40 53
3530.53 54
3530.67 55
3530.80 55
3530.94 55
3531.08 54
3531.21 54
3531.35 56
3531.48 60
3531.62 65
3531.76 72
3531.89 78
3532.03 84
3532.17 88
3532.30 90
3532.44 88
3532.57 83
3532.71 77
3532.85 70
3532.98 64
3533.12 60
3533.26 58
3533.39 57
3533.53 56
3533.66 54
3533.80 51
3533.94 48
3534.07 45
3534.21 43
3534.35 43
3534.48 44
3534.62 47
3534.76 49
3534.89 50
3535.03 50
3535.16 50
3535.30 50
3535.44 52
3535.57 58
3535.71 66
3535.85 77
3535.98 89
3536.12 102
3536.25 113
3536.39 123
3536.53 130
3536.66 137
3536.80 141
3536.94 145
3537.07 148
3537.21 152
3537.35 156
3537.48 161
3537.62 166
3537.75 171
3537.89 177
3538.03 181
3538.16 186
3538.30 189
3538.44 193
3538.57 196
3538.71 199
3538.84 200
3538.98 198
3539.12 194
3539.25 188
3539.39 182
3539.53 176
3539.66 173
3539.80 173
3539.94 176
3540.07 181
3540.21 185
3540.35 188
3540.48 189
3540.62 186
3540.75 180
3540.89 173
3541.03 166
3541.16 161
3541.30 157
3541.44 154
3541.57 151
3541.71 148
3541.85 143
3541.98 137
3542.12 130
3542.25 124
3542.39 120
3542.53 118
3542.66 119
3542.80 123
3542.94 128
3543.07 133
3543.21 137
3543.35 140
3543.48 142
3543.62 143
3543.76 142
3543.89 142
3544.03 143
3544.17 145
3544.30 148
3544.44 153
3544.57 159
3544.71 167
3544.85 177
3544.98 187
3545.12 199
3545.26 209
3545.39 217
3545.53 221
3545.67 221
3545.80 217
3545.94 211
3546.08 205
3546.21 200
3546.35 198
3546.49 197
3546.62 199
3546.76 201
3546.90 204
3547.03 206
3547.17 208
3547.30 210
3547.44 212
3547.58 216
3547.71 219
3547.85 221
3547.99 220
3548.12 215
3548.26 205
3548.40 190
3548.53 172
3548.67 152
3548.81 131
3548.94 110
3549.08 92
3549.22 77
3549.35 66
3549.49 60
3549.63 59
3549.76 62
3549.90 67
3550.04 72
3550.17 76
3550.31 77
3550.45 75
3550.58 69
3550.72 61
3550.86 53
3550.99 44
3551.13 36
3551.27 30
3551.40 24
3551.54 21
3551.68 20
3551.81 21
3551.95 24
3552.09 29
3552.22 35
3552.36 40
3552.50 43
3552.63 44
3552.77 43
3552.91 41
3553.04 39
3553.18 38
3553.31 38
3553.45 39
3553.59 42
3553.72 45
3553.86 48
3554.00 50
3554.13 52
3554.27 53
3554.41 54
3554.54 56
3554.68 58
3554.82 61
3554.95 63
3555.09 64
3555.23 65
3555.36 66
3555.50 66
3555.64 67
3555.78 69
3555.91 73
3556.05 77
3556.19 81
3556.32 83
3556.46 84
3556.60 83
3556.73 79
3556.87 75
3557.01 72
3557.14 70
3557.28 72
3557.42 77
3557.55 83
3557.69 89
3557.83 93
3557.96 94
3558.10 91
3558.24 85
3558.37 79
3558.51 73
3558.65 68
3558.78 67
3558.92 67
3559.06 69
3559.19 70
3559.33 70
3559.47 68
3559.60 63
3559.74 58
3559.88 52
3560.01 45
3560.15 40
3560.29 35
3560.42 32
3560.56 29
3560.70 27
3560.83 27
3560.97 27
3561.11 28
3561.25 30
3561.38 34
3561.52 39
3561.66 44
3561.79 49
3561.93 54
3562.07 56
3562.20 57
3562.34 56
3562.48 53
3562.61 50
3562.75 46
3562.89 45
3563.02 45
3563.16 47
3563.30 50
3563.43 55
3563.57 59
3563.71 63
3563.84 63
3563.98 61
3564.12 56
3564.26 48
3564.39 38
3564.53 27
3564.67 17
3564.80 9
3564.94 3
3565.08 0
3565.21 0
3565.35 0
3565.49 0
3565.62 0
3565.76 0
3565.90 0
3566.03 1
3566.17 1
3566.31 1
3566.45 1
3566.58 1
3566.72 0
3566.86 0
3566.99 1
3567.13 3
3567.27 7
3567.40 11
3567.54 17
3567.68 22
3567.81 27
3567.95 30
3568.09 33
3568.23 35
3568.36 38
3568.50 40
3568.64 43
3568.77 45
3568.91 45
3569.05 44
3569.18 41
3569.32 35
3569.46 28
3569.59 20
3569.73 12
3569.87 5
3570.01 1
3570.14 0
3570.28 4
3570.42 10
3570.55 19
3570.69 29
3570.83 37
3570.96 41
3571.10 41
3571.24 36
3571.38 27
3571.51 15
3571.65 3
3571.79 0
3571.92 0
3572.06 0
3572.20 0
3572.33 0
3572.47 0
3572.61 0
3572.75 0
3572.88 3
3573.02 12
3573.16 22
3573.29 32
3573.43 42
3573.57 52
3573.70 61
3573.84 68
3573.98 75
3574.12 81
3574.25 86
3574.39 90
3574.53 93
3574.66 94
3574.80 94
3574.94 92
3575.08 90
3575.21 88
3575.35 85
3575.49 82
3575.62 79
3575.76 75
3575.90 71
3576.04 67
3576.17 64
3576.31 61
3576.45 59
3576.58 57
3576.72 56
3576.86 54
3576.99 51
3577.13 48
3577.27 43
3577.41 36
3577.54 29
3577.68 20
3577.82 11
3577.95 3
3578.09 0
3578.23 0
3578.37 0
3578.50 0
3578.64 0
3578.78 0
3578.91 0
3579.05 0
3579.19 0
3579.33 7
3579.46 15
3579.60 25
3579.74 36
3579.87 46
3580.01 55
3580.15 63
3580.29 69
3580.42 72
3580.56 74
3580.70 75
3580.83 75
3580.97 77
3581.11 78
3581.25 81
3581.38 83
3581.52 84
3581.66 83
3581.79 80
3581.93 76
3582.07 71
3582.21 67
3582.34 64
3582.48 64
3582.62 66
3582.76 70
3582.89 74
3583.03 77
3583.17 77
3583.30 74
3583.44 68
3583.58 58
3583.72 48
3583.85 39
3583.99 32
3584.13 28
3584.26 27
3584.40 30
3584.54 34
3584.68 39
3584.81 45
3584.95 50
3585.09 55
3585.23 60
3585.36 65
3585.50 69
3585.64 72
3585.77 74
3585.91 75
3586.05 73
3586.19 71
3586.32 69
3586.46 68
3586.60 68
3586.74 70
3586.87 74
3587.01 80
3587.15 87
3587.29 93
3587.42 97
3587.56 98
3587.70 96
3587.83 90
3587.97 80
3588.11 67
3588.25 52
3588.38 37
3588.52 24
3588.66 12
3588.80 5
3588.93 0
3589.07 0
3589.21 0
3589.34 2
3589.48 5
3589.62 9
3589.76 16
3589.89 25
3590.03 36
3590.17 49
3590.31 63
3590.44 75
3590.58 85
3590.72 90
3590.86 92
3590.99 90
3591.13 87
3591.27 84
3591.41 82
3591.54 82
3591.68 84
3591.82 86
3591.95 88
3592.09 86
3592.23 81
3592.37 73
3592.50 62
3592.64 50
3592.78 40
3592.92 33
3593.05 31
3593.19 33
3593.33 40
3593.47 49
3593.60 57
3593.74 64
3593.88 67
3594.02 65
3594.15 59
3594.29 51
3594.43 42
3594.57 33
3594.70 26
3594.84 22
3594.98 20
3595.12 20
3595.25 21
3595.39 22
3595.53 22
3595.67 21
3595.80 19
3595.94 18
3596.08 16
3596.22 16
3596.35 16
3596.49 19
3596.63 23
3596.77 28
3596.90 33
3597.04 37
3597.18 40
3597.32 42
3597.45 42
3597.59 41
3597.73 39
3597.87 39
3598.00 40
3598.14 44
3598.28 49
3598.42 56
3598.55 62
3598.69 66
3598.83 67
3598.97 64
3599.10 58
3599.24 50
3599.38 41
3599.52 34
3599.65 28
3599.79 26
3599.93 26
3600.07 28
3600.20 30
3600.34 31
3600.48 30
3600.62 28
3600.75 23
3600.89 18
3601.03 13
3601.17 8
3601.30 4
3601.44 3
3601.58 2
3601.72 4
3601.85 5
3601.99 6
3602.13 6
3602.27 5
3602.40 2
3602.54 0
3602.68 0
3602.82 0
3602.95 0
3603.09 0
3603.23 0
3603.37 6
3603.51 16
3603.64 27
3603.78 40
3603.92 53
3604.06 67
3604.19 81
3604.33 95
3604.47 107
3604.61 117
3604.74 124
3604.88 126
3605.02 125
3605.16 120
3605.29 113
3605.43 106
3605.57 99
3605.71 94
3605.84 90
3605.98 87
3606.12 85
3606.26 84
3606.40 83
3606.53 80
3606.67 76
3606.81 72
3606.95 67
3607.08 63
3607.22 60
3607.36 60
3607.50 63
3607.63 68
3607.77 77
3607.91 87
3608.05 97
3608.19 107
3608.32 116
3608.46 123
3608.60 130
3608.74 135
3608.87 139
3609.01 141
3609.15 141
3609.29 139
3609.42 135
3609.56 127
3609.70 118
3609.84 108
3609.98 99
3610.11 91
3610.25 87
3610.39 85
3610.53 87
3610.66 91
3610.80 97
3610.94 102
3611.08 104
3611.22 102
3611.35 97
3611.49 87
3611.63 75
3611.77 61
3611.90 47
3612.04 35
3612.18 25
3612.32 18
3612.46 13
3612.59 10
3612.73 9
3612.87 9
3613.01 9
3613.14 8
3613.28 6
3613.42 2
3613.56 0
3613.70 0
3613.83 0
3613.97 0
3614.11 0
3614.25 0
3614.38 4
3614.52 19
3614.66 36
3614.80 53
3614.94 68
3615.07 79
3615.21 86
3615.35 89
3615.49 89
3615.63 86
3615.76 81
3615.90 75
3616.04 69
3616.18 64
3616.31 61
3616.45 59
3616.59 57
3616.73 56
3616.87 54
3617.00 52
3617.14 48
3617.28 42
3617.42 36
3617.56 28
3617.69 21
3617.83 15
3617.97 11
3618.11 10
3618.24 13
3618.38 20
3618.52 30
3618.66 42
3618.80 54
3618.93 65
3619.07 75
3619.21 81
3619.35 85
3619.49 88
3619.62 89
3619.76 90
3619.90 91
3620.04 92
3620.18 93
3620.31 93
3620.45 91
3620.59 89
3620.73 84
3620.87 79
3621.00 73
3621.14 66
3621.28 60
3621.42 54
3621.56 50
3621.69 47
3621.83 46
3621.97 46
3622.11 47
3622.24 48
3622.38 49
3622.52 50
3622.66 51
3622.80 50
3622.93 50
3623.07 50
3623.21 50
3623.35 51
3623.49 52
3623.62 53
3623.76 54
3623.90 55
3624.04 55
3624.18 55
3624.31 55
3624.45 54
3624.59 54
3624.73 52
3624.87 51
3625.00 49
3625.14 48
3625.28 46
3625.42 45
3625.56 45
3625.70 45
3625.83 47
3625.97 50
3626.11 53
3626.25 57
3626.39 61
3626.52 66
3626.66 71
3626.80 76
3626.94 82
3627.08 87
3627.21 92
3627.35 95
3627.49 97
3627.63 98
3627.77 97
3627.90 96
3628.04 95
3628.18 94
3628.32 94
3628.46 94
3628.59 94
3628.73 95
3628.87 96
3629.01 98
3629.15 102
3629.28 108
3629.42 115
3629.56 124
3629.70 132
3629.84 139
3629.98 143
3630.11 145
3630.25 143
3630.39 139
3630.53 134
3630.67 129
3630.80 126
3630.94 126
3631.08 127
3631.22 130
3631.36 133
3631.50 135
3631.63 136
3631.77 134
3631.91 131
3632.05 127
3632.19 122
3632.32 117
3632.46 112
3632.60 107
3632.74 102
3632.88 96
3633.01 90
3633.15 85
3633.29 81
3633.43 79
3633.57 79
3633.71 81
3633.84 83
3633.98 85
3634.12 84
3634.26 81
3634.40 75
3634.53 66
3634.67 55
3634.81 43
3634.95 33
3635.09 25
3635.23 21
3635.36 20
3635.50 23
3635.64 28
3635.78 36
3635.92 44
3636.06 53
3636.19 61
3636.33 70
3636.47 79
3636.61 87
3636.75 94
3636.88 98
3637.02 100
3637.16 98
3637.30 93
3637.44 85
3637.58 74
3637.71 63
3637.85 51
3637.99 40
3638.13 30
3638.27 21
3638.41 13
3638.54 6
3638.68 0
3638.82 0
3638.96 0
3639.10 0
3639.24 0
3639.37 3
3639.51 17
3639.65 33
3639.79 50
3639.93 66
3640.07 78
3640.20 84
3640.34 82
3640.48 75
3640.62 64
3640.76 50
3640.90 36
3641.03 25
3641.17 17
3641.31 13
3641.45 12
3641.59 14
3641.73 18
3641.86 23
3642.00 28
3642.14 32
3642.28 34
3642.42 33
3642.56 30
3642.69 23
3642.83 15
3642.97 5
3643.11 0
3643.25 0
3643.39 0
3643.52 0
3643.66 0
3643.80 0
3643.94 9
3644.08 18
3644.22 27
3644.35 34
3644.49 39
3644.63 42
3644.77 41
3644.91 39
3645.05 35
3645.18 31
3645.32 30
3645.46 30
3645.60 33
3645.74 37
3645.88 43
3646.02 48
3646.15 53
3646.29 55
3646.43 56
3646.57 55
3646.71 51
3646.85 45
3646.98 37
3647.12 29
3647.26 20
3647.40 11
3647.54 4
3647.68 0
3647.81 0
3647.95 0
3648.09 0
3648.23 0
3648.37 0
3648.51 0
3648.65 0
3648.78 0
3648.92 0
3649.06 2
3649.20 4
3649.34 7
3649.48 11
3649.62 15
3649.75 19
3649.89 23
3650.03 25
3650.17 27
3650.31 27
3650.45 26
3650.58 23
3650.72 20
3650.86 17
3651.00 13
3651.14 9
3651.28 6
3651.42 3
3651.55 3
3651.69 4
3651.83 8
3651.97 14
3652.11 23
3652.25 33
3652.39 43
3652.52 53
3652.66 61
3652.80 66
3652.94 69
3653.08 68
3653.22 66
3653.36 61
3653.49 55
3653.63 49
3653.77 42
3653.91 36
3654.05 29
3654.19 23
3654.33 17
3654.46 12
3654.60 9
3654.74 8
3654.88 10
3655.02 14
3655.16 19
3655.30 26
3655.43 33
3655.57 37
3655.71 39
3655.85 38
3655.99 33
3656.13 26
3656.27 16
3656.40 6
3656.54 0
3656.68 0
3656.82 0
3656.96 0
3657.10 0
3657.24 0
3657.37 0
3657.51 0
3657.65 3
3657.79 11
3657.93 18
3658.07 24
3658.21 29
3658.35 33
3658.48 36
3658.62 38
3658.76 41
3658.90 44
3659.04 47
3659.18 50
3659.32 51
3659.45 51
3659.59 48
3659.73 43
3659.87 37
3660.01 28
3660.15 20
3660.29 13
3660.43 8
3660.56 6
3660.70 8
3660.84 13
3660.98 22
3661.12 33
3661.26 44
3661.40 55
3661.54 65
3661.67 71
3661.81 75
3661.95 77
3662.09 76
3662.23 75
3662.37 73
3662.51 71
3662.65 69
3662.78 67
3662.92 66
3663.06 66
3663.20 66
3663.34 65
3663.48 66
3663.62 66
3663.76 66
3663.89 67
3664.03 69
3664.17 74
3664.31 81
3664.45 91
3664.59 103
3664.73 115
3664.87 128
3665.00 140
3665.14 148
3665.28 154
3665.42 156
3665.56 155
3665.70 152
3665.84 147
3665.98 141
3666.11 135
3666.25 129
3666.39 124
3666.53 119
3666.67 114
3666.81 108
3666.95 102
3667.09 97
3667.23 93
3667.36 92
3667.50 95
3667.64 101
3667.78 110
3667.92 121
3668.06 131
3668.20 139
3668.34 144
3668.47 144
3668.61 141
3668.75 136
3668.89 132
3669.03 131
3669.17 136
3669.31 147
3669.45 163
3669.59 183
3669.72 203
3669.86 221
3670.00 233
3670.14 239
3670.28 240
3670.42 235
3670.56 228
3670.70 219
3670.84 209
3670.97 199
3671.11 189
3671.25 178
3671.39 168
3671.53 161
3671.67 157
3671.81 157
3671.95 163
3672.09 173
3672.22 186
3672.36 200
3672.50 213
3672.64 222
3672.78 227
3672.92 227
3673.06 223
3673.20 215
3673.34 204
3673.48 192
3673.61 182
3673.75 175
3673.89 171
3674.03 171
3674.17 176
3674.31 182
3674.45 190
3674.59 196
3674.73 201
3674.86 203
3675.00 202
3675.14 199
3675.28 195
3675.42 189
3675.56 183
3675.70 177
3675.84 171
3675.98 165
3676.12 160
3676.25 155
3676.39 150
3676.53 146
3676.67 141
3676.81 137
3676.95 134
3677.09 131
3677.23 130
3677.37 131
3677.51 134
3677.64 138
3677.78 143
3677.92 147
3678.06 151
3678.20 152
3678.34 151
3678.48 148
3678.62 142
3678.76 135
3678.90 125
3679.04 115
3679.17 104
3679.31 94
3679.45 86
3679.59 79
3679.73 75
3679.87 72
3680.01 70
3680.15 70
3680.29 70
3680.43 71
3680.56 73
3680.70 77
3680.84 82
3680.98 87
3681.12 92
3681.26 96
3681.40 98
3681.54 99
3681.68 96
3681.82 92
3681.96 85
3682.09 78
3682.23 70
3682.37 61
3682.51 52
3682.65 43
3682.79 36
3682.93 30
3683.07 27
3683.21 27
3683.35 29
3683.49 32
3683.63 37
3683.76 42
3683.90 45
3684.04 47
3684.18 46
3684.32 45
3684.46 43
3684.60 42
3684.74 43
3684.88 46
3685.02 51
3685.16 59
3685.30 67
3685.43 76
3685.57 86
3685.71 96
3685.85 106
3685.99 115
3686.13 122
3686.27 126
3686.41 127
3686.55 122
3686.69 113
3686.83 101
3686.97 88
3687.10 74
3687.24 62
3687.38 53
3687.52 46
3687.66 42
3687.80 40
3687.94 38
3688.08 37
3688.22 36
3688.36 34
3688.50 32
3688.64 29
3688.78 26
3688.91 23
3689.05 20
3689.19 17
3689.33 13
3689.47 10
3689.61 6
3689.75 3
3689.89 0
3690.03 0
3690.17 0
3690.31 0
3690.45 0
3690.59 0
3690.72 0
3690.86 0
3691.00 0
3691.14 2
3691.28 7
3691.42 14
3691.56 21
3691.70 30
3691.84 39
3691.98 49
3692.12 59
3692.26 70
3692.40 80
3692.54 90
3692.68 97
3692.81 103
3692.95 107
3693.09 109
3693.23 109
3693.37 108
3693.51 106
3693.65 104
3693.79 104
3693.93 104
3694.07 107
3694.21 110
3694.35 114
3694.49 118
3694.63 121
3694.77 122
3694.90 121
3695.04 119
3695.18 116
3695.32 114
3695.46 113
3695.60 113
3695.74 116
3695.88 121
3696.02 128
3696.16 135
3696.30 142
3696.44 147
3696.58 149
3696.72 148
3696.86 143
3696.99 133
3697.13 121
3697.27 107
3697.41 94
3697.55 82
3697.69 74
3697.83 69
3697.97 67
3698.11 67
3698.25 68
3698.39 71
3698.53 73
3698.67 75
3698.81 77
3698.95 79
3699.09 82
3699.23 86
3699.37 90
3699.50 96
3699.64 101
3699.78 107
3699.92 112
3700.06 115
3700.20 118
3700.34 119
3700.48 118
3700.62 118
3700.76 117
3700.90 117
3701.04 118
3701.18 121
3701.32 127
3701.46 136
3701.60 147
3701.74 162
3701.88 177
3702.01 191
3702.15 204
3702.29 213
3702.43 219
3702.57 221
3702.71 221
3702.85 220
3702.99 219
3703.13 220
3703.27 223
3703.41 227
3703.55 231
3703.69 234
3703.83 236
3703.97 235
3704.11 232
3704.25 227
3704.39 222
3704.53 218
3704.67 215
3704.81 214
3704.94 214
3705.08 214
3705.22 213
3705.36 210
3705.50 206
3705.64 199
3705.78 191
3705.92 182
3706.06 173
3706.20 163
3706.34 155
3706.48 148
3706.62 143
3706.76 139
3706.90 136
3707.04 134
3707.18 132
3707.32 130
3707.46 128
3707.60 124
3707.74 120
3707.88 115
3708.02 110
3708.15 104
3708.29 98
3708.43 93
3708.57 88
3708.71 83
3708.85 80
3708.99 79
3709.13 78
3709.27 78
3709.41 78
3709.55 78
3709.69 77
3709.83 74
3709.97 70
3710.11 65
3710.25 60
3710.39 56
3710.53 54
3710.67 53
3710.81 53
3710.95 56
3711.09 59
3711.23 63
3711.37 66
3711.51 70
3711.65 74
3711.79 79
3711.93 85
3712.06 94
3712.20 105
3712.34 118
3712.48 133
3712.62 149
3712.76 163
3712.90 176
3713.04 187
3713.18 197
3713.32 206
3713.46 213
3713.60 220
3713.74 226
3713.88 230
3714.02 234
3714.16 235
3714.30 235
3714.44 233
3714.58 230
3714.72 225
3714.86 218
3715.00 210
3715.14 202
3715.28 194
3715.42 187
3715.56 180
3715.70 175
3715.84 170
3715.98 165
3716.12 158
3716.26 149
3716.40 140
3716.54 131
3716.68 123
3716.82 118
3716.96 117
3717.09 120
3717.23 128
3717.37 137
3717.51 147
3717.65 155
3717.79 160
3717.93 161
3718.07 158
3718.21 152
3718.35 143
3718.49 134
3718.63 126
3718.77 120
3718.91 116
3719.05 114
3719.19 113
3719.33 113
3719.47 113
3719.61 112
3719.75 110
3719.89 109
3720.03 106
3720.17 104
3720.31 101
3720.45 98
3720.59 95
3720.73 92
3720.87 90
3721.01 87
3721.15 84
3721.29 81
3721.43 79
3721.57 76
3721.71 75
3721.85 75
3721.99 78
3722.13 81
3722.27 85
3722.41 90
3722.55 93
3722.69 95
3722.83 96
3722.97 95
3723.11 94
3723.25 94
3723.39 94
3723.53 94
3723.67 97
3723.81 100
3723.95 103
3724.09 107
3724.23 110
3724.37 112
3724.51 113
3724.65 113
3724.79 114
3724.93 116
3725.07 118
3725.21 121
3725.35 123
3725.49 122
3725.63 119
3725.77 112
3725.91 102
3726.05 92
3726.19 81
3726.33 74
3726.47 70
3726.61 71
3726.75 76
3726.89 83
3727.03 91
3727.17 97
3727.31 100
3727.45 100
3727.59 96
3727.73 90
3727.87 81
3728.01 72
3728.15 63
3728.29 57
3728.43 52
3728.57 50
3728.71 51
3728.85 53
3728.99 56
3729.13 58
3729.27 59
3729.41 59
3729.55 58
3729.69 58
3729.83 60
3729.97 63
3730.11 67
3730.25 73
3730.39 79
3730.53 83
3730.67 86
3730.81 88
3730.95 89
3731.09 89
3731.23 88
3731.37 88
3731.51 89
3731.65 89
3731.79 90
3731.93 91
3732.07 92
3732.21 94
3732.35 97
3732.49 99
3732.63 102
3732.77 103
3732.91 103
3733.05 100
3733.19 94
3733.33 84
3733.47 72
3733.61 58
3733.75 44
3733.89 30
3734.03 19
3734.17 10
3734.31 6
3734.45 5
3734.59 8
3734.73 14
3734.87 20
3735.01 24
3735.15 27
3735.29 26
3735.43 22
3735.57 15
3735.71 6
3735.85 0
3735.99 0
3736.13 0
3736.27 0
3736.41 0
3736.55 0
3736.69 0
3736.83 0
3736.97 6
3737.11 14
3737.25 21
3737.39 26
3737.53 29
3737.67 30
3737.81 29
3737.95 27
3738.09 25
3738.23 22
3738.37 20
3738.51 16
3738.65 12
3738.79 7
3738.93 0
3739.07 0
3739.21 0
3739.35 0
3739.49 0
3739.63 0
3739.77 0
3739.91 0
3740.05 9
3740.19 18
3740.33 26
3740.47 33
3740.61 37
3740.75 40
3740.89 41
3741.03 42
3741.17 44
3741.32 47
3741.46 50
3741.60 53
3741.74 53
3741.88 51
3742.02 45
3742.16 35
3742.30 22
3742.44 8
3742.58 0
3742.72 0
3742.86 0
3743.00 0
3743.14 0
3743.28 4
3743.42 12
3743.56 19
3743.70 25
3743.84 28
3743.98 31
3744.12 33
3744.26 36
3744.40 39
3744.54 44
3744.68 48
3744.82 51
3744.96 52
3745.10 51
3745.24 47
3745.38 43
3745.52 38
3745.66 34
3745.80 35
3745.94 39
3746.08 50
3746.22 64
3746.36 82
3746.51 102
3746.65 119
3746.79 134
3746.93 142
3747.07 145
3747.21 143
3747.35 135
3747.49 125
3747.63 114
3747.77 104
3747.91 96
3748.05 90
3748.19 87
3748.33 87
3748.47 88
3748.61 92
3748.75 96
3748.89 101
3749.03 107
3749.17 114
3749.31 120
3749.45 127
3749.59 132
3749.73 136
3749.87 139
3750.01 140
3750.15 140
3750.30 139
3750.44 140
3750.58 142
3750.72 145
3750.86 150
3751.00 155
3751.14 157
3751.28 156
3751.42 150
3751.56 139
3751.70 124
3751.84 107
3751.98 90
3752.12 75
3752.26 64
3752.40 57
3752.54 55
3752.68 57
3752.82 62
3752.96 67
3753.10 73
3753.24 77
3753.38 80
3753.52 81
3753.67 81
3753.81 79
3753.95 75
3754.09 70
3754.23 64
3754.37 57
3754.51 50
3754.65 43
3754.79 38
3754.93 33
3755.07 31
3755.21 30
3755.35 32
3755.49 35
3755.63 39
3755.77 44
3755.91 50
3756.05 57
3756.19 64
3756.33 71
3756.48 80
3756.62 89
3756.76 99
3756.90 109
3757.04 117
3757.18 123
3757.32 126
3757.46 126
3757.60 125
3757.74 121
3757.88 116
3758.02 111
3758.16 106
3758.30 100
3758.44 94
3758.58 87
3758.72 82
3758.86 78
3759.00 76
3759.15 77
3759.29 81
3759.43 86
3759.57 93
3759.71 100
3759.85 106
3759.99 111
3760.13 115
3760.27 118
3760.41 119
3760.55 120
3760.69 122
3760.83 123
3760.97 125
3761.11 126
3761.25 128
3761.39 130
3761.54 131
3761.68 133
3761.82 134
3761.96 135
3762.10 136
3762.24 137
3762.38 138
3762.52 138
3762.66 138
3762.80 137
3762.94 136
3763.08 133
3763.22 130
3763.36 126
3763.50 120
3763.64 114
3763.79 108
3763.93 101
3764.07 94
3764.21 88
3764.35 82
3764.49 76
3764.63 71
3764.77 66
3764.91 60
3765.05 54
3765.19 46
3765.33 36
3765.47 27
3765.61 17
3765.75 10
3765.90 6
3766.04 5
3766.18 9
3766.32 16
3766.46 26
3766.60 37
3766.74 48
3766.88 59
3767.02 68
3767.16 75
3767.30 80
3767.44 81
3767.58 79
3767.72 74
3767.87 67
3768.01 59
3768.15 52
3768.29 47
3768.43 45
3768.57 46
3768.71 49
3768.85 52
3768.99 56
3769.13 57
3769.27 57
3769.41 56
3769.55 54
3769.70 51
3769.84 50
3769.98 49
3770.12 49
3770.26 49
3770.40 50
3770.54 50
3770.68 49
3770.82 47
3770.96 44
3771.10 40
3771.24 35
3771.38 31
3771.53 30
3771.67 32
3771.81 37
3771.95 45
3772.09 54
3772.23 62
3772.37 70
3772.51 75
3772.65 79
3772.79 83
3772.93 87
3773.07 93
3773.21 100
3773.36 107
3773.50 114
3773.64 120
3773.78 122
3773.92 121
3774.06 117
3774.20 111
3774.34 104
3774.48 99
3774.62 96
3774.76 96
3774.91 98
3775.05 103
3775.19 107
3775.33 112
3775.47 114
3775.61 116
3775.75 116
3775.89 117
3776.03 119
3776.17 121
3776.31 125
3776.45 130
3776.60 134
3776.74 138
3776.88 139
3777.02 139
3777.16 136
3777.30 130
3777.44 124
3777.58 118
3777.72 112
3777.86 109
3778.00 109
3778.15 112
3778.29 116
3778.43 122
3778.57 126
3778.71 128
3778.85 126
3778.99 122
3779.13 116
3779.27 109
3779.41 105
3779.55 103
3779.70 103
3779.84 107
3779.98 111
3780.12 116
3780.26 120
3780.40 123
3780.54 125
3780.68 128
3780.82 132
3780.96 138
3781.11 147
3781.25 156
3781.39 165
3781.53 173
3781.67 176
3781.81 176
3781.95 172
3782.09 164
3782.23 152
3782.37 138
3782.52 123
3782.66 108
3782.80 95
3782.94 83
3783.08 75
3783.22 70
3783.36 68
3783.50 70
3783.64 73
3783.78 77
3783.93 82
3784.07 85
3784.21 87
3784.35 88
3784.49 87
3784.63 86
3784.77 85
3784.91 83
3785.05 81
3785.19 79
3785.34 76
3785.48 73
3785.62 70
3785.76 65
3785.90 61
3786.04 56
3786.18 52
3786.32 47
3786.46 42
3786.61 37
3786.75 30
3786.89 23
3787.03 14
3787.17 7
3787.31 1
3787.45 0
3787.59 3
3787.73 11
3787.88 23
3788.02 37
3788.16 52
3788.30 64
3788.44 73
3788.58 78
3788.72 80
3788.86 77
3789.00 71
3789.15 65
3789.29 58
3789.43 52
3789.57 49
3789.71 48
3789.85 49
3789.99 51
3790.13 54
3790.27 56
3790.42 56
3790.56 52
3790.70 46
3790.84 37
3790.98 26
3791.12 16
3791.26 7
3791.40 0
3791.54 0
3791.69 0
3791.83 4
3791.97 13
3792.11 24
3792.25 35
3792.39 44
3792.53 50
3792.67 53
3792.82 52
3792.96 48
3793.10 45
3793.24 44
3793.38 45
3793.52 50
3793.66 56
3793.80 64
3793.94 72
3794.09 77
3794.23 81
3794.37 82
3794.51 82
3794.65 82
3794.79 81
3794.93 80
3795.07 80
3795.22 78
3795.36 75
3795.50 71
3795.64 64
3795.78 56
3795.92 47
3796.06 36
3796.20 25
3796.35 15
3796.49 5
3796.63 0
3796.77 0
3796.91 0
3797.05 0
3797.19 10
3797.33 21
3797.48 35
3797.62 48
3797.76 59
3797.90 67
3798.04 71
3798.18 73
3798.32 72
3798.47 69
3798.61 64
3798.75 58
3798.89 52
3799.03 46
3799.17 39
3799.31 33
3799.45 30
3799.60 29
3799.74 32
3799.88 40
3800.02 50
3800.16 63
3800.30 76
3800.44 86
3800.58 93
3800.73 95
3800.87 92
3801.01 88
3801.15 82
3801.29 77
3801.43 74
3801.57 74
3801.72 76
3801.86 79
3802.00 83
3802.14 88
3802.28 92
3802.42 96
3802.56 100
3802.71 102
3802.85 102
3802.99 99
3803.13 93
3803.27 83
3803.41 71
3803.55 59
3803.70 48
3803.84 39
3803.98 35
3804.12 34
3804.26 35
3804.40 39
3804.54 43
3804.68 47
3804.83 50
3804.97 51
3805.11 51
3805.25 48
3805.39 42
3805.53 33
3805.67 22
3805.82 11
3805.96 0
3806.10 0
3806.24 0
3806.38 0
3806.52 0
3806.66 0
3806.81 0
3806.95 0
3807.09 0
3807.23 2
3807.37 17
3807.51 36
3807.66 58
3807.80 80
3807.94 101
3808.08 119
3808.22 132
3808.36 139
3808.50 140
3808.65 138
3808.79 132
3808.93 126
3809.07 119
3809.21 115
3809.35 113
3809.49 114
3809.64 117
3809.78 122
3809.92 127
3810.06 131
3810.20 133
3810.34 131
3810.49 127
3810.63 120
3810.77 111
3810.91 101
3811.05 91
3811.19 82
3811.33 75
3811.48 71
3811.62 70
3811.76 73
3811.90 79
3812.04 87
3812.18 95
3812.33 102
3812.47 106
3812.61 107
3812.75 104
3812.89 98
3813.03 90
3813.17 82
3813.32 76
3813.46 72
3813.60 70
3813.74 71
3813.88 73
3814.02 76
3814.17 78
3814.31 80
3814.45 82
3814.59 83
3814.73 83
3814.87 83
3815.02 83
3815.16 82
3815.30 78
3815.44 73
3815.58 65
3815.72 54
3815.86 43
3816.01 31
3816.15 19
3816.29 10
3816.43 4
3816.57 2
3816.71 2
3816.86 5
3817.00 9
3817.14 11
3817.28 11
3817.42 9
3817.56 3
3817.71 0
3817.85 0
3817.99 0
3818.13 0
3818.27 0
3818.41 0
3818.56 6
3818.70 17
3818.84 28
3818.98 37
3819.12 44
3819.26 49
3819.41 52
3819.55 53
3819.69 53
3819.83 52
3819.97 51
3820.11 49
3820.26 47
3820.40 46
3820.54 45
3820.68 45
3820.82 47
3820.97 51
3821.11 56
3821.25 62
3821.39 68
3821.53 74
3821.67 78
3821.82 81
3821.96 83
3822.10 83
3822.24 81
3822.38 79
3822.52 75
3822.67 72
3822.81 68
3822.95 64
3823.09 61
3823.23 58
3823.37 57
3823.52 58
3823.66 59
3823.80 62
3823.94 65
3824.08 69
3824.23 73
3824.37 77
3824.51 79
3824.65 80
3824.79 78
3824.93 75
3825.08 69
3825.22 62
3825.36 54
3825.50 46
3825.64 39
3825.79 32
3825.93 26
3826.07 22
3826.21 19
3826.35 18
3826.49 20
3826.64 24
3826.78 30
3826.92 38
3827.06 47
3827.20 54
3827.35 60
3827.49 63
3827.63 63
3827.77 61
3827.91 57
3828.05 52
3828.20 47
3828.34 44
3828.48 42
3828.62 43
3828.76 46
3828.91 50
3829.05 56
3829.19 62
3829.33 66
3829.47 69
3829.61 71
3829.76 71
3829.90 70
3830.04 68
3830.18 65
3830.32 63
3830.47 61
3830.61 57
3830.75 53
3830.89 49
3831.03 45
3831.18 42
3831.32 40
3831.46 41
3831.60 44
3831.74 51
3831.89 60
3832.03 70
3832.17 81
3832.31 91
3832.45 98
3832.59 104
3832.74 106
3832.88 105
3833.02 101
3833.16 94
3833.30 86
3833.45 76
3833.59 68
3833.73 60
3833.87 56
3834.01 55
3834.16 57
3834.30 64
3834.44 73
3834.58 84
3834.72 95
3834.87 106
3835.01 114
3835.15 118
3835.29 118
3835.43 113
3835.58 104
3835.72 92
3835.86 76
3836.00 58
3836.14 40
3836.29 23
3836.43 9
3836.57 0
3836.71 0
3836.85 0
3837.00 2
3837.14 13
3837.28 26
3837.42 40
3837.56 52
3837.71 61
3837.85 67
3837.99 70
3838.13 70
3838.27 68
3838.42 65
3838.56 63
3838.70 60
3838.84 57
3838.98 55
3839.13 55
3839.27 55
3839.41 56
3839.55 60
3839.69 66
3839.84 73
3839.98 82
3840.12 90
3840.26 98
3840.41 103
3840.55 104
3840.69 103
3840.83 98
3840.97 90
3841.12 81
3841.26 71
3841.40 62
3841.54 54
3841.68 50
3841.83 48
3841.97 49
3842.11 53
3842.25 60
3842.39 68
3842.54 77
3842.68 87
3842.82 95
3842.96 103
3843.11 108
3843.25 111
3843.39 110
3843.53 106
3843.67 98
3843.82 88
3843.96 76
3844.10 65
3844.24 56
3844.38 51
3844.53 51
3844.67 55
3844.81 63
3844.95 72
3845.10 82
3845.24 90
3845.38 95
3845.52 96
3845.66 93
3845.81 87
3845.95 76
3846.09 64
3846.23 49
3846.37 36
3846.52 24
3846.66 16
3846.80 11
3846.94 11
3847.09 15
3847.23 23
3847.37 32
3847.51 43
3847.65 54
3847.80 63
3847.94 70
3848.08 74
3848.22 75
3848.37 75
3848.51 73
3848.65 71
3848.79 70
3848.93 71
3849.08 72
3849.22 75
3849.36 80
3849.50 84
3849.65 87
3849.79 89
3849.93 88
3850.07 83
3850.22 76
3850.36 66
3850.50 55
3850.64 44
3850.78 35
3850.93 28
3851.07 23
3851.21 20
3851.35 19
3851.50 19
3851.64 21
3851.78 23
3851.92 26
3852.06 28
3852.21 32
3852.35 34
3852.49 36
3852.63 38
3852.78 40
3852.92 41
3853.06 43
3853.20 45
3853.35 48
3853.49 51
3853.63 55
3853.77 58
3853.91 59
3854.06 58
3854.20 55
3854.34 49
3854.48 40
3854.63 30
3854.77 19
3854.91 10
3855.05 5
3855.20 4
3855.34 9
3855.48 19
3855.62 33
3855.77 50
3855.91 67
3856.05 82
3856.19 95
3856.33 103
3856.48 107
3856.62 107
3856.76 105
3856.90 102
3857.05 98
3857.19 96
3857.33 94
3857.47 93
3857.62 92
3857.76 91
3857.90 89
3858.04 87
3858.19 85
3858.33 83
3858.47 82
3858.61 82
3858.76 83
3858.90 86
3859.04 89
3859.18 94
3859.33 100
3859.47 107
3859.61 116
3859.75 126
3859.89 135
3860.04 142
3860.18 147
3860.32 147
3860.46 144
3860.61 136
3860.75 125
3860.89 111
3861.03 97
3861.18 83
3861.32 70
3861.46 58
3861.60 47
3861.75 37
3861.89 29
3862.03 22
3862.17 17
3862.32 17
3862.46 20
3862.60 28
3862.74 39
3862.89 53
3863.03 66
3863.17 77
3863.31 86
3863.46 91
3863.60 94
3863.74 96
3863.88 97
3864.03 99
3864.17 101
3864.31 102
3864.45 102
3864.60 100
3864.74 95
3864.88 88
3865.02 81
3865.17 73
3865.31 66
3865.45 59
3865.59 53
3865.74 48
3865.88 44
3866.02 40
3866.16 38
3866.31 38
3866.45 39
3866.59 43
3866.74 47
3866.88 52
3867.02 57
3867.16 62
3867.31 66
3867.45 68
3867.59 68
3867.73 67
3867.88 64
3868.02 59
3868.16 52
3868.30 43
3868.45 34
3868.59 24
3868.73 15
3868.87 7
3869.02 0
3869.16 0
3869.30 0
3869.44 0
3869.59 0
3869.73 0
3869.87 0
3870.01 0
3870.16 0
3870.30 2
3870.44 8
3870.59 13
3870.73 18
3870.87 21
3871.01 21
3871.16 19
3871.30 14
3871.44 7
3871.58 1
3871.73 0
3871.87 0
3872.01 0
3872.15 0
3872.30 0
3872.44 0
3872.58 0
3872.73 0
3872.87 0
3873.01 2
3873.15 5
3873.30 10
3873.44 17
3873.58 26
3873.72 35
3873.87 43
3874.01 50
3874.15 56
3874.29 61
3874.44 67
3874.58 73
3874.72 81
3874.87 89
3875.01 96
3875.15 103
3875.29 108
3875.44 109
3875.58 108
3875.72 105
3875.86 102
3876.01 100
3876.15 101
3876.29 103
3876.44 106
3876.58 110
3876.72 112
3876.86 111
3877.01 107
3877.15 100
3877.29 91
3877.44 82
3877.58 75
3877.72 70
3877.86 68
3878.01 68
3878.15 70
3878.29 72
3878.43 73
3878.58 74
3878.72 74
3878.86 73
3879.01 73
3879.15 72
3879.29 70
3879.43 69
3879.58 67
3879.72 66
3879.86 66
3880.01 68
3880.15 71
3880.29 76
3880.43 82
3880.58 90
3880.72 97
3880.86 104
3881.00 109
3881.15 112
3881.29 112
3881.43 110
3881.58 106
3881.72 101
3881.86 94
3882.00 88
3882.15 81
3882.29 76
3882.43 71
3882.58 67
3882.72 63
3882.86 60
3883.00 57
3883.15 54
3883.29 52
3883.43 51
3883.58 51
3883.72 53
3883.86 57
3884.01 63
3884.15 72
3884.29 81
3884.43 91
3884.58 101
3884.72 110
3884.86 117
3885.01 123
3885.15 127
3885.29 129
3885.43 128
3885.58 126
3885.72 124
3885.86 121
3886.01 120
3886.15 121
3886.29 122
3886.43 125
3886.58 127
3886.72 127
3886.86 125
3887.01 121
3887.15 114
3887.29 106
3887.44 98
3887.58 90
3887.72 84
3887.86 78
3888.01 75
3888.15 73
3888.29 72
3888.44 72
3888.58 73
3888.72 74
3888.86 77
3889.01 81
3889.15 87
3889.29 93
3889.44 101
3889.58 107
3889.72 113
3889.87 118
3890.01 120
3890.15 121
3890.29 122
3890.44 124
3890.58 126
3890.72 131
3890.87 137
3891.01 143
3891.15 149
3891.30 154
3891.44 156
3891.58 155
3891.72 152
3891.87 146
3892.01 138
3892.15 129
3892.30 121
3892.44 114
3892.58 109
3892.73 107
3892.87 107
3893.01 110
3893.16 112
3893.30 114
3893.44 113
3893.58 110
3893.73 103
3893.87 93
3894.01 82
3894.16 71
3894.30 63
3894.44 58
3894.59 57
3894.73 60
3894.87 65
3895.02 71
3895.16 77
3895.30 81
3895.44 81
3895.59 79
3895.73 75
3895.87 70
3896.02 66
3896.16 63
3896.30 62
3896.45 63
3896.59 65
3896.73 67
3896.88 69
3897.02 70
3897.16 70
3897.30 69
3897.45 66
3897.59 62
3897.73 57
3897.88 52
3898.02 48
3898.16 46
3898.31 44
3898.45 43
3898.59 43
3898.74 43
3898.88 44
3899.02 44
3899.17 45
3899.31 48
3899.45 51
3899.60 54
3899.74 57
3899.88 58
3900.02 55
3900.17 50
3900.31 41
3900.45 32
3900.60 23
3900.74 17
3900.88 14
3901.03 15
3901.17 18
3901.31 23
3901.46 27
3901.60 31
3901.74 33
3901.89 35
3902.03 37
3902.17 40
3902.32 44
3902.46 48
3902.60 52
3902.75 54
3902.89 55
3903.03 55
3903.18 52
3903.32 50
3903.46 49
3903.61 49
3903.75 52
3903.89 57
3904.03 65
3904.18 74
3904.32 85
3904.46 97
3904.61 111
3904.75 126
3904.89 143
3905.04 159
3905.18 175
3905.32 186
3905.47 193
3905.61 193
3905.75 187
3905.90 176
3906.04 162
3906.18 147
3906.33 133
3906.47 123
3906.61 116
3906.76 113
3906.90 111
3907.04 110
3907.19 108
3907.33 106
3907.47 103
3907.62 100
3907.76 99
3907.90 100
3908.05 103
3908.19 106
3908.33 108
3908.48 109
3908.62 108
3908.76 106
3908.91 103
3909.05 101
3909.19 100
3909.34 100
3909.48 101
3909.62 100
3909.77 97
3909.91 93
3910.05 88
3910.20 83
3910.34 80
3910.48 79
3910.63 82
3910.77 85
3910.91 89
3911.06 91
3911.20 90
3911.34 86
3911.49 79
3911.63 70
3911.77 60
3911.92 49
3912.06 38
3912.20 27
3912.35 17
3912.49 8
3912.64 0
3912.78 0
3912.92 0
3913.07 0
3913.21 0
3913.35 0
3913.50 0
3913.64 0
3913.78 0
3913.93 0
3914.07 4
3914.21 8
3914.36 12
3914.50 17
3914.64 21
3914.79 24
3914.93 26
3915.07 25
3915.22 22
3915.36 19
3915.50 14
3915.65 10
3915.79 7
3915.93 8
3916.08 12
3916.22 21
3916.36 34
3916.51 49
3916.65 64
3916.80 79
3916.94 91
3917.08 99
3917.23 105
3917.37 107
3917.51 107
3917.66 105
3917.80 102
3917.94 98
3918.09 92
3918.23 87
3918.37 84
3918.52 83
3918.66 84
3918.80 88
3918.95 93
3919.09 98
3919.23 101
3919.38 102
3919.52 102
3919.67 101
3919.81 100
3919.95 100
3920.10 101
3920.24 103
3920.38 106
3920.53 108
3920.67 110
3920.81 112
3920.96 112
3921.10 112
3921.24 111
3921.39 108
3921.53 104
3921.68 97
3921.82 90
3921.96 83
3922.11 76
3922.25 73
3922.39 72
3922.54 75
3922.68 81
3922.82 89
3922.97 99
3923.11 110
3923.25 120
3923.40 130
3923.54 138
3923.69 145
3923.83 149
3923.97 151
3924.12 152
3924.26 150
3924.40 147
3924.55 142
3924.69 136
3924.83 129
3924.98 122
3925.12 115
3925.27 109
3925.41 104
3925.55 100
3925.70 97
3925.84 95
3925.98 94
3926.13 94
3926.27 95
3926.41 97
3926.56 101
3926.70 105
3926.85 108
3926.99 109
3927.13 108
3927.28 103
3927.42 98
3927.56 91
3927.71 87
3927.85 84
3928.00 85
3928.14 87
3928.28 89
3928.43 89
3928.57 86
3928.71 77
3928.86 65
3929.00 51
3929.15 38
3929.29 26
3929.43 19
3929.58 17
3929.72 21
3929.86 28
3930.01 38
3930.15 50
3930.29 62
3930.44 75
3930.58 86
3930.73 97
3930.87 106
3931.01 114
3931.16 119
3931.30 123
3931.44 126
3931.59 129
3931.73 133
3931.88 138
3932.02 144
3932.16 150
3932.31 157
3932.45 162
3932.59 167
3932.74 170
3932.88 174
3933.03 178
3933.17 182
3933.31 188
3933.46 194
3933.60 200
3933.75 206
3933.89 210
3934.03 212
3934.18 213
3934.32 213
3934.46 211
3934.61 208
3934.75 204
3934.90 199
3935.04 192
3935.18 184
3935.33 174
3935.47 164
3935.61 155
3935.76 147
3935.90 142
3936.05 140
3936.19 142
3936.33 146
3936.48 152
3936.62 158
3936.77 162
3936.91 165
3937.05 166
3937.20 166
3937.34 165
3937.49 163
3937.63 162
3937.77 162
3937.92 162
3938.06 163
3938.20 163
3938.35 163
3938.49 161
3938.64 157
3938.78 151
3938.92 142
3939.07 132
3939.21 122
3939.36 113
3939.50 105
3939.64 100
3939.79 97
3939.93 98
3940.08 101
3940.22 106
3940.36 113
3940.51 121
3940.65 129
3940.79 137
3940.94 143
3941.08 147
3941.23 148
3941.37 145
3941.51 139
3941.66 131
3941.80 122
3941.95 114
3942.09 108
3942.23 106
3942.38 107
3942.52 111
3942.67 116
3942.81 122
3942.95 126
3943.10 129
3943.24 131
3943.39 131
3943.53 130
3943.67 129
3943.82 128
3943.96 128
3944.11 128
3944.25 130
3944.39 133
3944.54 138
3944.68 145
3944.83 154
3944.97 165
3945.11 178
3945.26 193
3945.40 210
3945.55 228
3945.69 248
3945.83 269
3945.98 290
3946.12 311
3946.27 333
3946.41 355
3946.55 378
3946.70 404
3946.84 433
3946.99 465
3947.13 501
3947.27 541
3947.42 582
3947.56 626
3947.71 669
3947.85 713
3947.99 756
3948.14 798
3948.28 839
3948.43 878
3948.57 915
3948.71 950
3948.86 985
3949.00 1018
3949.15 1051
3949.29 1084
3949.44 1116
3949.58 1145
3949.72 1168
3949.87 1184
3950.01 1189
3950.16 1184
3950.30 1167
3950.44 1143
3950.59 1114
3950.73 1086
3950.88 1060
3951.02 1040
3951.16 1026
3951.31 1017
3951.45 1010
3951.60 1002
3951.74 990
3951.89 972
3952.03 948
3952.17 919
3952.32 886
3952.46 851
3952.61 815
3952.75 779
3952.89 744
3953.04 710
3953.18 678
3953.33 649
3953.47 621
3953.61 596
3953.76 572
3953.90 549
3954.05 526
3954.19 503
3954.34 478
3954.48 452
3954.62 428
3954.77 405
3954.91 385
3955.06 367
3955.20 353
3955.35 341
3955.49 330
3955.63 317
3955.78 301
3955.92 282
3956.07 260
3956.21 235
3956.35 210
3956.50 187
3956.64 167
3956.79 151
3956.93 138
3957.08 129
3957.22 121
3957.36 112
3957.51 101
3957.65 89
3957.80 77
3957.94 66
3958.09 58
3958.23 53
3958.37 51
3958.52 51
3958.66 51
3958.81 49
3958.95 44
3959.10 38
3959.24 32
3959.38 26
3959.53 23
3959.67 24
3959.82 26
3959.96 30
3960.11 34
3960.25 35
3960.39 35
3960.54 32
3960.68 28
3960.83 24
3960.97 23
3961.12 23
3961.26 25
3961.40 29
3961.55 33
3961.69 37
3961.84 42
3961.98 46
3962.13 50
3962.27 54
3962.41 59
3962.56 62
3962.70 63
3962.85 61
3962.99 55
3963.14 46
3963.28 37
3963.42 28
3963.57 20
3963.71 16
3963.86 13
3964.00 13
3964.15 13
3964.29 13
3964.43 14
3964.58 14
3964.72 15
3964.87 18
3965.01 23
3965.16 29
3965.30 36
3965.45 42
3965.59 48
3965.73 53
3965.88 55
3966.02 55
3966.17 53
3966.31 50
3966.46 45
3966.60 39
3966.74 33
3966.89 26
3967.03 19
3967.18 12
3967.32 5
3967.47 0
3967.61 0
3967.76 0
3967.90 5
3968.04 16
3968.19 30
3968.33 45
3968.48 60
3968.62 73
3968.77 83
3968.91 90
3969.06 93
3969.20 94
3969.34 94
3969.49 92
3969.63 90
3969.78 87
3969.92 84
3970.07 80
3970.21 76
3970.36 72
3970.50 69
3970.64 65
3970.79 63
3970.93 61
3971.08 60
3971.22 59
3971.37 58
3971.51 57
3971.66 54
3971.80 51
3971.95 48
3972.09 46
3972.23 46
3972.38 46
3972.52 48
3972.67 50
3972.81 52
3972.96 52
3973.10 52
3973.25 52
3973.39 50
3973.53 49
3973.68 48
3973.82 47
3973.97 46
3974.11 45
3974.26 44
3974.40 43
3974.55 41
3974.69 39
3974.84 36
3974.98 32
3975.12 27
3975.27 20
3975.41 13
3975.56 5
3975.70 0
3975.85 0
3975.99 0
3976.14 0
3976.28 0
3976.43 0
3976.57 0
3976.72 0
3976.86 6
3977.00 17
3977.15 28
3977.29 36
3977.44 41
3977.58 43
3977.73 43
3977.87 42
3978.02 39
3978.16 37
3978.31 34
3978.45 30
3978.60 26
3978.74 22
3978.88 16
3979.03 12
3979.17 8
3979.32 8
3979.46 10
3979.61 15
3979.75 24
3979.90 34
3980.04 45
3980.19 54
3980.33 60
3980.48 61
3980.62 58
3980.76 52
3980.91 43
3981.05 33
3981.20 24
3981.34 16
3981.49 12
3981.63 11
3981.78 12
3981.92 14
3982.07 18
3982.21 21
3982.36 23
3982.50 23
3982.65 21
3982.79 17
3982.93 12
3983.08 5
3983.22 0
3983.37 0
3983.51 0
3983.66 0
3983.80 0
3983.95 0
3984.09 0
3984.24 0
3984.38 6
3984.53 16
3984.67 26
3984.82 35
3984.96 44
3985.11 51
3985.25 57
3985.40 62
3985.54 64
3985.68 65
3985.83 63
3985.97 59
3986.12 54
3986.26 48
3986.41 41
3986.55 35
3986.70 29
3986.84 24
3986.99 19
3987.13 16
3987.28 14
3987.42 13
3987.57 14
3987.71 15
3987.86 16
3988.00 17
3988.15 19
3988.29 20
3988.44 23
3988.58 27
3988.72 33
3988.87 40
3989.01 48
3989.16 56
3989.30 64
3989.45 70
3989.59 74
3989.74 75
3989.88 75
3990.03 73
3990.17 70
3990.32 68
3990.46 67
3990.61 67
3990.75 69
3990.90 71
3991.04 75
3991.19 79
3991.33 84
3991.48 88
3991.62 93
3991.77 97
3991.91 102
3992.06 106
3992.20 109
3992.35 113
3992.49 116
3992.64 119
3992.78 120
3992.93 120
3993.07 116
3993.22 111
3993.36 103
3993.50 94
3993.65 85
3993.79 77
3993.94 70
3994.08 65
3994.23 60
3994.37 55
3994.52 48
3994.66 41
3994.81 33
3994.95 26
3995.10 19
3995.24 13
3995.39 10
3995.53 9
3995.68 11
3995.82 14
3995.97 18
3996.11 23
3996.26 27
3996.40 30
3996.55 31
3996.69 29
3996.84 26
3996.98 20
3997.13 14
3997.27 8
3997.42 3
3997.56 0
3997.71 0
3997.85 0
3998.00 0
3998.14 1
3998.29 2
3998.43 2
3998.58 1
3998.72 0
3998.87 0
3999.01 0
3999.16 0
3999.30 0
3999.45 3
3999.59 6
3999.74 9
3999.88 11
4000.03 14
4000.17 16
4000.32 20
4000.46 23
4000.61 28
4000.75 32
4000.90 35
4001.04 37
4001.19 38
4001.33 38
4001.48 39
4001.62 40
4001.77 44
4001.91 49
4002.06 56
4002.20 63
4002.35 70
4002.49 75
4002.64 79
4002.78 82
4002.93 83
4003.07 82
4003.22 80
4003.36 77
4003.51 71
4003.65 64
4003.80 54
4003.94 43
4004.09 30
4004.23 17
4004.38 6
4004.52 0
4004.67 0
4004.81 0
4004.96 0
4005.10 0
4005.25 0
4005.40 0
4005.54 0
4005.69 0
4005.83 8
4005.98 16
4006.12 25
4006.27 36
4006.41 46
4006.56 57
4006.70 67
4006.85 75
4006.99 81
4007.14 85
4007.28 87
4007.43 86
4007.57 83
4007.72 79
4007.86 76
4008.01 73
4008.15 71
4008.30 71
4008.44 72
4008.59 72
4008.73 72
4008.88 69
4009.02 65
4009.17 58
4009.31 49
4009.46 41
4009.60 34
4009.75 29
4009.89 28
4010.04 31
4010.19 37
4010.33 46
4010.48 57
4010.62 69
4010.77 80
4010.91 89
4011.06 96
4011.20 99
4011.35 100
4011.49 100
4011.64 100
4011.78 99
4011.93 99
4012.07 99
4012.22 100
4012.36 100
4012.51 101
4012.65 101
4012.80 100
4012.94 99
4013.09 97
4013.23 94
4013.38 90
4013.53 84
4013.67 77
4013.82 71
4013.96 65
4014.11 61
4014.25 61
4014.40 63
4014.54 67
4014.69 72
4014.83 76
4014.98 79
4015.12 80
4015.27 78
4015.41 76
4015.56 72
4015.70 70
4015.85 68
4016.00 68
4016.14 68
4016.29 69
4016.43 70
4016.58 69
4016.72 67
4016.87 62
4017.01 57
4017.16 50
4017.30 45
4017.45 42
4017.59 41
4017.74 44
4017.88 48
4018.03 54
4018.17 57
4018.32 58
4018.47 55
4018.61 48
4018.76 40
4018.90 32
4019.05 27
4019.19 26
4019.34 29
4019.48 35
4019.63 43
4019.77 51
4019.92 56
4020.06 60
4020.21 61
4020.36 61
4020.50 61
4020.65 62
4020.79 64
4020.94 67
4021.08 71
4021.23 75
4021.37 79
4021.52 82
4021.66 86
4021.81 91
4021.95 97
4022.10 104
4022.25 112
4022.39 121
4022.54 128
4022.68 133
4022.83 136
4022.97 137
4023.12 135
4023.26 131
4023.41 126
4023.55 121
4023.70 114
4023.85 106
4023.99 97
4024.14 86
4024.28 74
4024.43 62
4024.57 51
4024.72 39
4024.86 29
4025.01 19
4025.15 10
4025.30 2
4025.45 0
4025.59 0
4025.74 0
4025.88 0
4026.03 0
4026.17 0
4026.32 0
4026.46 0
4026.61 5
4026.75 10
4026.90 13
4027.05 17
4027.19 21
4027.34 25
4027.48 28
4027.63 32
4027.77 34
4027.92 35
4028.06 35
4028.21 33
4028.36 31
4028.50 28
4028.65 25
4028.79 24
4028.94 24
4029.08 24
4029.23 25
4029.37 26
4029.52 26
4029.67 26
4029.81 25
4029.96 24
4030.10 21
4030.25 18
4030.39 16
4030.54 14
4030.68 12
4030.83 12
4030.98 12
4031.12 12
4031.27 13
4031.41 14
4031.56 16
4031.70 19
4031.85 23
4031.99 27
4032.14 32
4032.29 36
4032.43 40
4032.58 43
4032.72 45
4032.87 47
4033.01 49
4033.16 51
4033.30 52
4033.45 52
4033.60 53
4033.74 53
4033.89 53
4034.03 53
4034.18 53
4034.32 53
4034.47 53
4034.62 50
4034.76 47
4034.91 43
4035.05 38
4035.20 35
4035.34 34
4035.49 35
4035.63 40
4035.78 46
4035.93 53
4036.07 59
4036.22 62
4036.36 61
4036.51 57
4036.65 49
4036.80 40
4036.95 30
4037.09 21
4037.24 15
4037.38 10
4037.53 7
4037.67 5
4037.82 3
4037.97 0
4038.11 0
4038.26 0
4038.40 0
4038.55 0
4038.69 0
4038.84 0
4038.99 0
4039.13 4
4039.28 9
4039.42 12
4039.57 13
4039.71 11
4039.86 8
4040.01 5
4040.15 3
4040.30 3
4040.44 4
4040.59 8
4040.73 13
4040.88 18
4041.03 21
4041.17 22
4041.32 21
4041.46 18
4041.61 13
4041.75 8
4041.90 4
4042.05 1
4042.19 1
4042.34 3
4042.48 6
4042.63 12
4042.78 18
4042.92 25
4043.07 33
4043.21 43
4043.36 53
4043.50 64
4043.65 74
4043.80 85
4043.94 93
4044.09 100
4044.23 105
4044.38 107
4044.52 108
4044.67 106
4044.82 103
4044.96 99
4045.11 96
4045.25 93
4045.40 93
4045.55 96
4045.69 101
4045.84 109
4045.98 118
4046.13 126
4046.27 133
4046.42 137
4046.57 138
4046.71 137
4046.86 134
4047.00 130
4047.15 126
4047.30 123
4047.44 121
4047.59 120
4047.73 121
4047.88 123
4048.03 127
4048.17 131
4048.32 135
4048.46 137
4048.61 138
4048.75 136
4048.90 132
4049.05 127
4049.19 122
4049.34 118
4049.48 116
4049.63 115
4049.78 117
4049.92 121
4050.07 126
4050.21 131
4050.36 137
4050.51 140
4050.65 142
4050.80 140
4050.94 136
4051.09 130
4051.24 123
4051.38 115
4051.53 109
4051.67 103
4051.82 98
4051.97 94
4052.11 89
4052.26 85
4052.40 82
4052.55 80
4052.69 80
4052.84 81
4052.99 83
4053.13 86
4053.28 88
4053.42 91
4053.57 92
4053.72 94
4053.86 97
4054.01 100
4054.15 103
4054.30 106
4054.45 108
4054.59 108
4054.74 106
4054.88 101
4055.03 95
4055.18 87
4055.32 80
4055.47 75
4055.61 71
4055.76 68
4055.91 68
4056.05 67
4056.20 66
4056.34 63
4056.49 57
4056.64 49
4056.78 40
4056.93 31
4057.07 23
4057.22 18
4057.37 17
4057.51 20
4057.66 26
4057.81 33
4057.95 40
4058.10 46
4058.24 49
4058.39 50
4058.54 49
4058.68 45
4058.83 40
4058.97 34
4059.12 28
4059.27 23
4059.41 18
4059.56 14
4059.70 11
4059.85 9
4060.00 8
4060.14 7
4060.29 6
4060.43 5
4060.58 5
4060.73 6
4060.87 7
4061.02 9
4061.17 11
4061.31 13
4061.46 14
4061.60 13
4061.75 12
4061.90 10
4062.04 9
4062.19 8
4062.33 10
4062.48 14
4062.63 20
4062.77 29
4062.92 39
4063.07 49
4063.21 59
4063.36 67
4063.50 74
4063.65 77
4063.80 78
4063.94 75
4064.09 70
4064.23 61
4064.38 51
4064.53 40
4064.67 28
4064.82 17
4064.97 9
4065.11 3
4065.26 0
4065.40 0
4065.55 4
4065.70 12
4065.84 22
4065.99 35
4066.13 49
4066.28 63
4066.43 75
4066.57 82
4066.72 84
4066.87 81
4067.01 74
4067.16 63
4067.30 51
4067.45 40
4067.60 31
4067.74 27
4067.89 26
4068.04 28
4068.18 33
4068.33 38
4068.47 44
4068.62 49
4068.77 52
4068.91 55
4069.06 57
4069.21 58
4069.35 60
4069.50 62
4069.64 64
4069.79 67
4069.94 69
4070.08 70
4070.23 69
4070.38 68
4070.52 65
4070.67 62
4070.81 58
4070.96 55
4071.11 52
4071.25 50
4071.40 50
4071.55 51
4071.69 54
4071.84 58
4071.99 64
4072.13 71
4072.28 77
4072.42 81
4072.57 83
4072.72 82
4072.86 78
4073.01 71
4073.16 62
4073.30 54
4073.45 48
4073.59 44
4073.74 43
4073.89 45
4074.03 49
4074.18 56
4074.33 64
4074.47 72
4074.62 80
4074.77 88
4074.91 95
4075.06 101
4075.20 105
4075.35 106
4075.50 105
4075.64 102
4075.79 97
4075.94 91
4076.08 85
4076.23 79
4076.38 75
4076.52 72
4076.67 71
4076.82 70
4076.96 69
4077.11 67
4077.25 63
4077.40 58
4077.55 51
4077.69 43
4077.84 34
4077.99 25
4078.13 19
4078.28 15
4078.43 15
4078.57 17
4078.72 22
4078.87 28
4079.01 35
4079.16 42
4079.30 47
4079.45 50
4079.60 52
4079.74 52
4079.89 50
4080.04 48
4080.18 46
4080.33 45
4080.48 44
4080.62 45
4080.77 47
4080.92 51
4081.06 56
4081.21 62
4081.35 67
4081.50 72
4081.65 75
4081.79 77
4081.94 77
4082.09 75
4082.23 74
4082.38 72
4082.53 71
4082.67 71
4082.82 72
4082.97 74
4083.11 75
4083.26 76
4083.41 77
4083.55 77
4083.70 76
4083.85 74
4083.99 70
4084.14 62
4084.29 52
4084.43 40
4084.58 27
4084.72 15
4084.87 6
4085.02 0
4085.16 0
4085.31 2
4085.46 7
4085.60 12
4085.75 15
4085.90 16
4086.04 13
4086.19 8
4086.34 2
4086.48 0
4086.63 0
4086.78 0
4086.92 0
4087.07 0
4087.22 0
4087.36 0
4087.51 0
4087.66 7
4087.80 14
4087.95 20
4088.10 25
4088.24 28
4088.39 29
4088.54 29
4088.68 30
4088.83 32
4088.98 35
4089.12 38
4089.27 42
4089.42 45
4089.56 47
4089.71 46
4089.86 42
4090.00 37
4090.15 31
4090.30 25
4090.44 20
4090.59 17
4090.74 17
4090.88 18
4091.03 22
4091.18 27
4091.32 33
4091.47 39
4091.62 46
4091.76 53
4091.91 61
4092.06 68
4092.20 74
4092.35 80
4092.50 85
4092.64 88
4092.79 89
4092.94 87
4093.08 83
4093.23 79
4093.38 75
4093.52 75
4093.67 79
4093.82 89
4093.96 105
4094.11 125
4094.26 147
4094.40 167
4094.55 183
4094.70 194
4094.84 197
4094.99 193
4095.14 185
4095.28 174
4095.43 162
4095.58 153
4095.72 146
4095.87 144
4096.02 146
4096.16 152
4096.31 160
4096.46 170
4096.60 179
4096.75 187
4096.90 190
4097.04 190
4097.19 187
4097.34 180
4097.48 170
4097.63 160
4097.78 150
4097.92 140
4098.07 132
4098.22 127
4098.36 123
4098.51 122
4098.66 123
4098.81 127
4098.95 132
4099.10 138
4099.25 144
4099.39 149
4099.54 154
4099.69 159
4099.83 163
4099.98 166
4100.13 170
4100.27 175
4100.42 182
4100.57 190
4100.71 199
4100.86 209
4101.01 220
4101.15 230
4101.30 240
4101.45 249
4101.59 256
4101.74 261
4101.89 265
4102.04 267
4102.18 268
4102.33 267
4102.48 264
4102.62 261
4102.77 256
4102.92 251
4103.06 245
4103.21 239
4103.36 234
4103.50 229
4103.65 227
4103.80 227
4103.94 228
4104.09 232
4104.24 238
4104.39 245
4104.53 252
4104.68 259
4104.83 265
4104.97 269
4105.12 271
4105.27 271
4105.41 270
4105.56 267
4105.71 264
4105.85 259
4106.00 253
4106.15 246
4106.30 237
4106.44 228
4106.59 218
4106.74 208
4106.88 199
4107.03 191
4107.18 184
4107.32 176
4107.47 167
4107.62 157
4107.76 146
4107.91 134
4108.06 124
4108.21 117
4108.35 114
4108.50 114
4108.65 118
4108.79 123
4108.94 129
4109.09 134
4109.23 139
4109.38 144
4109.53 149
4109.68 155
4109.82 160
4109.97 166
4110.12 169
4110.26 170
4110.41 168
4110.56 164
4110.70 159
4110.85 154
4111.00 150
4111.15 148
4111.29 146
4111.44 145
4111.59 144
4111.73 141
4111.88 138
4112.03 133
4112.17 126
4112.32 119
4112.47 111
4112.62 104
4112.76 98
4112.91 92
4113.06 88
4113.20 84
4113.35 79
4113.50 74
4113.64 69
4113.79 65
4113.94 62
4114.09 63
4114.23 68
4114.38 77
4114.53 90
4114.67 105
4114.82 122
4114.97 138
4115.12 153
4115.26 166
4115.41 175
4115.56 181
4115.70 183
4115.85 183
4116.00 179
4116.15 174
4116.29 167
4116.44 160
4116.59 153
4116.73 146
4116.88 140
4117.03 134
4117.18 129
4117.32 123
4117.47 117
4117.62 111
4117.76 106
4117.91 102
4118.06 100
4118.21 99
4118.35 100
4118.50 101
4118.65 101
4118.79 101
4118.94 99
4119.09 97
4119.24 94
4119.38 92
4119.53 91
4119.68 92
4119.82 94
4119.97 97
4120.12 100
4120.27 102
4120.41 102
4120.56 101
4120.71 98
4120.85 95
4121.00 93
4121.15 92
4121.30 93
4121.44 95
4121.59 99
4121.74 103
4121.88 106
4122.03 107
4122.18 106
4122.33 102
4122.47 95
4122.62 88
4122.77 79
4122.92 71
4123.06 62
4123.21 54
4123.36 47
4123.50 41
4123.65 37
4123.80 35
4123.95 35
4124.09 36
4124.24 37
4124.39 36
4124.53 33
4124.68 28
4124.83 20
4124.98 11
4125.12 3
4125.27 0
4125.42 0
4125.57 0
4125.71 1
4125.86 8
4126.01 16
4126.15 24
4126.30 31
4126.45 36
4126.60 39
4126.74 39
4126.89 38
4127.04 35
4127.19 30
4127.33 25
4127.48 19
4127.63 14
4127.78 8
4127.92 4
4128.07 0
4128.22 0
4128.36 0
4128.51 0
4128.66 0
4128.81 0
4128.95 4
4129.10 9
4129.25 15
4129.40 19
4129.54 21
4129.69 21
4129.84 17
4129.99 12
4130.13 7
4130.28 4
4130.43 4
4130.57 8
4130.72 17
4130.87 29
4131.02 44
4131.16 59
4131.31 73
4131.46 84
4131.61 91
4131.75 95
4131.90 95
4132.05 92
4132.20 85
4132.34 75
4132.49 64
4132.64 50
4132.79 36
4132.93 23
4133.08 12
4133.23 3
4133.38 0
4133.52 0
4133.67 0
4133.82 2
4133.96 6
4134.11 10
4134.26 13
4134.41 14
4134.55 15
4134.70 14
4134.85 11
4135.00 8
4135.14 3
4135.29 0
4135.44 0
4135.59 0
4135.73 0
4135.88 0
4136.03 0
4136.18 0
4136.32 3
4136.47 15
4136.62 27
4136.77 37
4136.91 44
4137.06 48
4137.21 48
4137.36 47
4137.50 44
4137.65 42
4137.80 41
4137.95 43
4138.09 46
4138.24 51
4138.39 57
4138.54 64
4138.68 71
4138.83 77
4138.98 81
4139.13 84
4139.27 85
4139.42 85
4139.57 82
4139.72 78
4139.86 73
4140.01 67
4140.16 62
4140.31 57
4140.45 53
4140.60 49
4140.75 44
4140.90 41
4141.04 37
4141.19 35
4141.34 34
4141.49 34
4141.63 36
4141.78 40
4141.93 45
4142.08 51
4142.22 57
4142.37 61
4142.52 64
4142.67 65
4142.82 63
4142.96 58
4143.11 52
4143.26 45
4143.41 39
4143.55 33
4143.70 28
4143.85 25
4144.00 22
4144.14 19
4144.29 15
4144.44 10
4144.59 6
4144.73 2
4144.88 0
4145.03 0
4145.18 0
4145.32 2
4145.47 5
4145.62 8
4145.77 11
4145.92 14
4146.06 18
4146.21 23
4146.36 29
4146.51 36
4146.65 44
4146.80 50
4146.95 55
4147.10 57
4147.24 58
4147.39 58
4147.54 58
4147.69 57
4147.83 57
4147.98 57
4148.13 56
4148.28 53
4148.43 49
4148.57 44
4148.72 39
4148.87 35
4149.02 32
4149.16 33
4149.31 36
4149.46 41
4149.61 46
4149.75 51
4149.90 54
4150.05 55
4150.20 55
4150.35 53
4150.49 50
4150.64 47
4150.79 44
4150.94 40
4151.08 38
4151.23 36
4151.38 35
4151.53 36
4151.68 37
4151.82 39
4151.97 41
4152.12 42
4152.27 43
4152.41 42
4152.56 40
4152.71 38
4152.86 36
4153.00 34
4153.15 33
4153.30 33
4153.45 33
4153.60 34
4153.74 33
4153.89 33
4154.04 31
4154.19 28
4154.33 25
4154.48 24
4154.63 24
4154.78 27
4154.93 33
4155.07 42
4155.22 53
4155.37 65
4155.52 75
4155.67 83
4155.81 88
4155.96 90
4156.11 90
4156.26 89
4156.40 89
4156.55 90
4156.70 93
4156.85 97
4157.00 103
4157.14 109
4157.29 114
4157.44 119
4157.59 124
4157.73 128
4157.88 133
4158.03 138
4158.18 143
4158.33 147
4158.47 151
4158.62 154
4158.77 154
4158.92 151
4159.07 147
4159.21 140
4159.36 133
4159.51 127
4159.66 121
4159.80 117
4159.95 115
4160.10 115
4160.25 115
4160.40 116
4160.54 117
4160.69 119
4160.84 120
4160.99 122
4161.14 123
4161.28 125
4161.43 126
4161.58 125
4161.73 123
4161.88 120
4162.02 115
4162.17 109
4162.32 102
4162.47 96
4162.62 90
4162.76 84
4162.91 80
4163.06 78
4163.21 76
4163.36 75
4163.50 75
4163.65 74
4163.80 71
4163.95 68
4164.09 62
4164.24 55
4164.39 49
4164.54 43
4164.69 39
4164.83 38
4164.98 40
4165.13 44
4165.28 48
4165.43 53
4165.57 57
4165.72 58
4165.87 59
4166.02 58
4166.17 57
4166.31 56
4166.46 56
4166.61 55
4166.76 53
4166.91 51
4167.05 48
4167.20 45
4167.35 42
4167.50 41
4167.65 42
4167.79 44
4167.94 47
4168.09 50
4168.24 52
4168.39 51
4168.54 48
4168.68 43
4168.83 37
4168.98 32
4169.13 29
4169.28 30
4169.42 33
4169.57 40
4169.72 49
4169.87 58
4170.02 68
4170.16 75
4170.31 80
4170.46 83
4170.61 82
4170.76 79
4170.90 74
4171.05 67
4171.20 59
4171.35 51
4171.50 43
4171.64 37
4171.79 32
4171.94 28
4172.09 27
4172.24 28
4172.39 30
4172.53 34
4172.68 40
4172.83 46
4172.98 52
4173.13 59
4173.27 65
4173.42 69
4173.57 73
4173.72 74
4173.87 74
4174.01 73
4174.16 71
4174.31 70
4174.46 68
4174.61 66
4174.76 64
4174.90 62
4175.05 61
4175.20 60
4175.35 59
4175.50 59
4175.64 59
4175.79 59
4175.94 58
4176.09 58
4176.24 57
4176.39 56
4176.53 56
4176.68 57
4176.83 60
4176.98 64
4177.13 69
4177.27 75
4177.42 81
4177.57 85
4177.72 88
4177.87 90
4178.02 90
4178.16 89
4178.31 87
4178.46 85
4178.61 83
4178.76 82
4178.90 80
4179.05 79
4179.20 77
4179.35 74
4179.50 71
4179.65 66
4179.79 61
4179.94 55
4180.09 48
4180.24 39
4180.39 29
4180.54 19
4180.68 8
4180.83 0
4180.98 0
4181.13 0
4181.28 0
4181.42 0
4181.57 0
4181.72 1
4181.87 6
4182.02 9
4182.17 10
4182.31 8
4182.46 6
4182.61 4
4182.76 4
4182.91 8
4183.06 15
4183.20 26
4183.35 38
4183.50 52
4183.65 66
4183.80 79
4183.95 89
4184.09 96
4184.24 100
4184.39 101
4184.54 99
4184.69 95
4184.84 90
4184.98 86
4185.13 82
4185.28 81
4185.43 82
4185.58 86
4185.73 91
4185.87 97
4186.02 103
4186.17 108
4186.32 112
4186.47 114
4186.62 116
4186.76 118
4186.91 120
4187.06 125
4187.21 130
4187.36 136
4187.51 143
4187.65 150
4187.80 156
4187.95 161
4188.10 165
4188.25 168
4188.40 169
4188.55 168
4188.69 165
4188.84 161
4188.99 155
4189.14 149
4189.29 145
4189.44 142
4189.58 142
4189.73 144
4189.88 147
4190.03 150
4190.18 153
4190.33 154
4190.47 153
4190.62 150
4190.77 147
4190.92 143
4191.07 142
4191.22 143
4191.37 146
4191.51 151
4191.66 157
4191.81 162
4191.96 165
4192.11 165
4192.26 163
4192.40 158
4192.55 151
4192.70 143
4192.85 134
4193.00 125
4193.15 115
4193.30 106
4193.44 98
4193.59 92
4193.74 88
4193.89 88
4194.04 91
4194.19 95
4194.33 100
4194.48 103
4194.63 103
4194.78 99
4194.93 92
4195.08 83
4195.23 73
4195.37 65
4195.52 58
4195.67 54
4195.82 53
4195.97 54
4196.12 58
4196.27 63
4196.41 68
4196.56 73
4196.71 78
4196.86 82
4197.01 86
4197.16 89
4197.31 92
4197.45 95
4197.60 97
4197.75 100
4197.90 103
4198.05 107
4198.20 111
4198.35 115
4198.49 120
4198.64 125
4198.79 129
4198.94 132
4199.09 134
4199.24 137
4199.39 140
4199.53 145
4199.68 152
4199.83 160
4199.98 170
4200.13 179
4200.28 187
4200.43 193
4200.57 197
4200.72 199
4200.87 200
4201.02 200
4201.17 200
4201.32 200
4201.47 199
4201.61 198
4201.76 194
4201.91 189
4202.06 182
4202.21 174
4202.36 167
4202.51 161
4202.66 158
4202.80 159
4202.95 163
4203.10 169
4203.25 177
4203.40 186
4203.55 193
4203.70 199
4203.84 202
4203.99 203
4204.14 202
4204.29 199
4204.44 195
4204.59 190
4204.74 185
4204.89 180
4205.03 176
4205.18 173
4205.33 171
4205.48 169
4205.63 169
4205.78 168
4205.93 168
4206.07 167
4206.22 167
4206.37 167
4206.52 168
4206.67 171
4206.82 175
4206.97 179
4207.12 184
4207.26 189
4207.41 192
4207.56 194
4207.71 195
4207.86 195
4208.01 194
4208.16 194
4208.31 194
4208.45 194
4208.60 194
4208.75 194
4208.90 193
4209.05 192
4209.20 190
4209.35 187
4209.50 184
4209.64 181
4209.79 177
4209.94 174
4210.09 171
4210.24 168
4210.39 165
4210.54 162
4210.69 159
4210.83 156
4210.98 154
4211.13 152
4211.28 152
4211.43 154
4211.58 157
4211.73 163
4211.88 171
4212.03 178
4212.17 185
4212.32 189
4212.47 190
4212.62 188
4212.77 182
4212.92 176
4213.07 170
4213.22 167
4213.36 167
4213.51 172
4213.66 180
4213.81 191
4213.96 202
4214.11 213
4214.26 224
4214.41 234
4214.56 244
4214.70 253
4214.85 262
4215.00 272
4215.15 282
4215.30 295
4215.45 312
4215.60 333
4215.75 360
4215.90 394
4216.04 432
4216.19 474
4216.34 520
4216.49 567
4216.64 616
4216.79 667
4216.94 719
4217.09 773
4217.24 827
4217.38 884
4217.53 943
4217.68 1005
4217.83 1071
4217.98 1143
4218.13 1221
4218.28 1304
4218.43 1391
4218.58 1481
4218.72 1571
4218.87 1661
4219.02 1750
4219.17 1836
4219.32 1921
4219.47 2001
4219.62 2078
4219.77 2148
4219.92 2211
4220.07 2265
4220.21 2309
4220.36 2344
4220.51 2370
4220.66 2387
4220.81 2398
4220.96 2401
4221.11 2397
4221.26 2385
4221.41 2363
4221.55 2330
4221.70 2286
4221.85 2231
4222.00 2167
4222.15 2096
4222.30 2023
4222.45 1952
4222.60 1884
4222.75 1822
4222.90 1766
4223.04 1714
4223.19 1666
4223.34 1617
4223.49 1566
4223.64 1510
4223.79 1451
4223.94 1387
4224.09 1321
4224.24 1254
4224.39 1188
4224.54 1126
4224.68 1067
4224.83 1013
4224.98 965
4225.13 920
4225.28 878
4225.43 838
4225.58 799
4225.73 760
4225.88 719
4226.03 676
4226.17 634
4226.32 592
4226.47 553
4226.62 518
4226.77 488
4226.92 463
4227.07 443
4227.22 426
4227.37 411
4227.52 396
4227.67 380
4227.81 363
4227.96 345
4228.11 327
4228.26 310
4228.41 296
4228.56 284
4228.71 275
4228.86 268
4229.01 262
4229.16 259
4229.31 256
4229.45 255
4229.60 254
4229.75 254
4229.90 254
4230.05 253
4230.20 251
4230.35 248
4230.50 244
4230.65 238
4230.80 232
4230.95 226
4231.10 220
4231.24 214
4231.39 209
4231.54 205
4231.69 202
4231.84 200
4231.99 199
4232.14 200
4232.29 203
4232.44 206
4232.59 210
4232.74 215
4232.89 220
4233.03 225
4233.18 230
4233.33 234
4233.48 237
4233.63 239
4233.78 238
4233.93 236
4234.08 232
4234.23 226
4234.38 222
4234.53 218
4234.68 217
4234.83 216
4234.97 216
4235.12 215
4235.27 212
4235.42 207
4235.57 199
4235.72 188
4235.87 176
4236.02 164
4236.17 153
4236.32 143
4236.47 136
4236.62 131
4236.77 129
4236.91 128
4237.06 128
4237.21 129
4237.36 129
4237.51 128
4237.66 127
4237.81 126
4237.96 127
4238.11 131
4238.26 137
4238.41 146
4238.56 157
4238.71 168
4238.86 179
4239.00 188
4239.15 195
4239.30 201
4239.45 205
4239.60 206
4239.75 206
4239.90 205
4240.05 202
4240.20 199
4240.35 195
4240.50 191
4240.65 188
4240.80 184
4240.95 181
4241.09 178
4241.24 175
4241.39 172
4241.54 171
4241.69 172
4241.84 175
4241.99 180
4242.14 186
4242.29 191
4242.44 196
4242.59 198
4242.74 199
4242.89 197
4243.04 194
4243.19 191
4243.34 189
4243.48 187
4243.63 187
4243.78 187
4243.93 187
4244.08 186
4244.23 182
4244.38 175
4244.53 166
4244.68 154
4244.83 141
4244.98 129
4245.13 118
4245.28 110
4245.43 104
4245.58 102
4245.73 101
4245.87 101
4246.02 102
4246.17 103
4246.32 104
4246.47 105
4246.62 108
4246.77 112
4246.92 118
4247.07 125
4247.22 134
4247.37 144
4247.52 154
4247.67 164
4247.82 172
4247.97 179
4248.12 183
4248.27 185
4248.42 184
4248.56 180
4248.71 173
4248.86 163
4249.01 151
4249.16 137
4249.31 122
4249.46 109
4249.61 98
4249.76 89
4249.91 84
4250.06 83
4250.21 85
4250.36 90
4250.51 98
4250.66 107
4250.81 115
4250.96 123
4251.11 127
4251.26 129
4251.40 127
4251.55 123
4251.70 117
4251.85 112
4252.00 107
4252.15 104
4252.30 103
4252.45 102
4252.60 102
4252.75 103
4252.90 104
4253.05 104
4253.20 105
4253.35 106
4253.50 106
4253.65 106
4253.80 107
4253.95 107
4254.10 109
4254.25 112
4254.40 118
4254.55 125
4254.69 133
4254.84 142
4254.99 149
4255.14 155
4255.29 159
4255.44 162
4255.59 164
4255.74 168
4255.89 172
4256.04 178
4256.19 185
4256.34 191
4256.49 197
4256.64 202
4256.79 205
4256.94 205
4257.09 204
4257.24 199
4257.39 193
4257.54 185
4257.69 174
4257.84 163
4257.99 151
4258.14 140
4258.29 132
4258.44 125
4258.58 122
4258.73 120
4258.88 121
4259.03 122
4259.18 123
4259.33 124
4259.48 126
4259.63 127
4259.78 130
4259.93 134
4260.08 138
4260.23 142
4260.38 146
4260.53 149
4260.68 150
4260.83 151
4260.98 151
4261.13 152
4261.28 155
4261.43 158
4261.58 162
4261.73 166
4261.88 169
4262.03 169
4262.18 164
4262.33 156
4262.48 145
4262.63 132
4262.78 118
4262.93 105
4263.08 93
4263.22 84
4263.37 76
4263.52 69
4263.67 64
4263.82 60
4263.97 56
4264.12 53
4264.27 51
4264.42 49
4264.57 47
4264.72 45
4264.87 43
4265.02 41
4265.17 40
4265.32 39
4265.47 38
4265.62 36
4265.77 33
4265.92 28
4266.07 20
4266.22 11
4266.37 1
4266.52 0
4266.67 0
4266.82 0
4266.97 0
4267.12 0
4267.27 0
4267.42 0
4267.57 0
4267.72 6
4267.87 14
4268.02 23
4268.17 31
4268.32 41
4268.47 50
4268.62 58
4268.77 64
4268.92 67
4269.07 67
4269.22 65
4269.37 63
4269.52 60
4269.67 59
4269.82 60
4269.96 62
4270.11 64
4270.26 65
4270.41 64
4270.56 60
4270.71 54
4270.86 45
4271.01 36
4271.16 27
4271.31 20
4271.46 14
4271.61 10
4271.76 8
4271.91 6
4272.06 5
4272.21 4
4272.36 3
4272.51 3
4272.66 3
4272.81 3
4272.96 4
4273.11 4
4273.26 6
4273.41 9
4273.56 14
4273.71 22
4273.86 33
4274.01 46
4274.16 59
4274.31 70
4274.46 77
4274.61 79
4274.76 76
4274.91 68
4275.06 57
4275.21 46
4275.36 35
4275.51 27
4275.66 21
4275.81 19
4275.96 18
4276.11 17
4276.26 18
4276.41 18
4276.56 19
4276.71 21
4276.86 24
4277.01 29
4277.16 35
4277.31 43
4277.46 51
4277.61 58
4277.76 63
4277.91 64
4278.06 61
4278.21 56
4278.36 50
4278.51 45
4278.66 42
4278.81 42
4278.96 46
4279.11 54
4279.26 63
4279.41 73
4279.56 82
4279.71 89
4279.86 93
4280.01 96
4280.16 96
4280.31 97
4280.46 97
4280.61 99
4280.76 103
4280.91 107
4281.06 111
4281.21 116
4281.36 120
4281.51 122
4281.66 124
4281.81 124
4281.96 124
4282.11 122
4282.26 121
4282.41 120
4282.56 119
4282.71 119
4282.86 119
4283.01 119
4283.16 118
4283.31 117
4283.46 114
4283.61 110
4283.76 106
4283.91 103
4284.06 100
4284.21 98
4284.36 98
4284.51 98
4284.66 100
4284.81 102
4284.96 104
4285.11 107
4285.26 109
4285.41 111
4285.56 112
4285.71 113
4285.86 111
4286.01 107
4286.16 101
4286.31 93
4286.46 82
4286.61 71
4286.76 59
4286.91 48
4287.06 39
4287.21 32
4287.36 27
4287.51 24
4287.66 23
4287.81 24
4287.96 26
4288.11 30
4288.27 35
4288.42 42
4288.57 50
4288.72 59
4288.87 69
4289.02 77
4289.17 84
4289.32 88
4289.47 90
4289.62 91
4289.77 91
4289.92 92
4290.07 93
4290.22 96
4290.37 100
4290.52 102
4290.67 103
4290.82 102
4290.97 99
4291.12 95
4291.27 92
4291.42 91
4291.57 92
4291.72 96
4291.87 103
4292.02 113
4292.17 126
4292.32 143
4292.47 163
4292.62 187
4292.77 214
4292.92 242
4293.07 270
4293.22 295
4293.37 315
4293.52 331
4293.67 341
4293.82 347
4293.97 350
4294.12 350
4294.27 349
4294.42 348
4294.57 345
4294.72 342
4294.87 339
4295.03 338
4295.18 338
4295.33 341
4295.48 347
4295.63 356
4295.78 366
4295.93 377
4296.08 387
4296.23 393
4296.38 396
4296.53 393
4296.68 386
4296.83 375
4296.98 360
4297.13 343
4297.28 326
4297.43 309
4297.58 295
4297.73 283
4297.88 275
4298.03 269
4298.18 264
4298.33 258
4298.48 250
4298.63 239
4298.78 224
4298.93 206
4299.08 187
4299.23 169
4299.38 154
4299.53 142
4299.69 135
4299.84 132
4299.99 132
4300.14 132
4300.29 133
4300.44 132
4300.59 130
4300.74 126
4300.89 119
4301.04 111
4301.19 103
4301.34 95
4301.49 90
4301.64 87
4301.79 87
4301.94 91
4302.09 97
4302.24 103
4302.39 108
4302.54 112
4302.69 113
4302.84 114
4302.99 113
4303.14 113
4303.29 113
4303.44 113
4303.60 113
4303.75 113
4303.90 112
4304.05 110
4304.20 108
4304.35 105
4304.50 102
4304.65 100
4304.80 97
4304.95 94
4305.10 90
4305.25 87
4305.40 82
4305.55 76
4305.70 69
4305.85 62
4306.00 54
4306.15 47
4306.30 41
4306.45 37
4306.60 34
4306.76 33
4306.91 31
4307.06 29
4307.21 26
4307.36 22
4307.51 16
4307.66 10
4307.81 4
4307.96 1
4308.11 1
4308.26 5
4308.41 13
4308.56 24
4308.71 38
4308.86 53
4309.01 68
4309.16 80
4309.31 89
4309.46 94
4309.61 96
4309.77 94
4309.92 91
4310.07 87
4310.22 84
4310.37 83
4310.52 83
4310.67 85
4310.82 87
4310.97 90
4311.12 91
4311.27 91
4311.42 88
4311.57 83
4311.72 77
4311.87 70
4312.02 65
4312.17 61
4312.32 60
4312.48 62
4312.63 65
4312.78 69
4312.93 72
4313.08 73
4313.23 71
4313.38 66
4313.53 59
4313.68 50
4313.83 42
4313.98 35
4314.13 32
4314.28 32
4314.43 35
4314.58 41
4314.73 47
4314.89 54
4315.04 58
4315.19 59
4315.34 59
4315.49 57
4315.64 53
4315.79 49
4315.94 45
4316.09 41
4316.24 37
4316.39 33
4316.54 30
4316.69 29
4316.84 30
4316.99 33
4317.14 38
4317.30 44
4317.45 51
4317.60 58
4317.75 64
4317.90 68
4318.05 72
4318.20 75
4318.35 78
4318.50 79
4318.65 80
4318.80 79
4318.95 76
4319.10 73
4319.25 71
4319.41 71
4319.56 74
4319.71 83
4319.86 97
4320.01 117
4320.16 141
4320.31 169
4320.46 198
4320.61 227
4320.76 255
4320.91 279
4321.06 299
4321.21 315
4321.36 327
4321.52 335
4321.67 339
4321.82 342
4321.97 343
4322.12 343
4322.27 344
4322.42 346
4322.57 350
4322.72 354
4322.87 359
4323.02 364
4323.17 368
4323.32 372
4323.48 374
4323.63 376
4323.78 375
4323.93 374
4324.08 371
4324.23 367
4324.38 362
4324.53 356
4324.68 350
4324.83 345
4324.98 340
4325.13 336
4325.28 332
4325.44 328
4325.59 323
4325.74 318
4325.89 312
4326.04 306
4326.19 301
4326.34 295
4326.49 291
4326.64 286
4326.79 281
4326.94 275
4327.09 267
4327.25 257
4327.40 246
4327.55 235
4327.70 226
4327.85 218
4328.00 214
4328.15 212
4328.30 214
4328.45 217
4328.60 220
4328.75 223
4328.91 223
4329.06 220
4329.21 215
4329.36 208
4329.51 199
4329.66 191
4329.81 186
4329.96 183
4330.11 184
4330.26 189
4330.41 198
4330.56 210
4330.72 224
4330.87 237
4331.02 248
4331.17 256
4331.32 262
4331.47 265
4331.62 267
4331.77 267
4331.92 266
4332.07 266
4332.23 265
4332.38 265
4332.53 264
4332.68 262
4332.83 261
4332.98 259
4333.13 258
4333.28 257
4333.43 256
4333.58 257
4333.73 259
4333.89 263
4334.04 271
4334.19 284
4334.34 303
4334.49 328
4334.64 356
4334.79 385
4334.94 413
4335.09 436
4335.24 452
4335.40 461
4335.55 463
4335.70 459
4335.85 453
4336.00 446
4336.15 440
4336.30 435
4336.45 432
4336.60 433
4336.75 438
4336.91 447
4337.06 463
4337.21 484
4337.36 512
4337.51 542
4337.66 574
4337.81 604
4337.96 628
4338.11 645
4338.26 652
4338.42 650
4338.57 641
4338.72 625
4338.87 605
4339.02 584
4339.17 563
4339.32 544
4339.47 527
4339.62 511
4339.78 496
4339.93 483
4340.08 470
4340.23 459
4340.38 451
4340.53 445
4340.68 442
4340.83 441
4340.98 442
4341.13 440
4341.29 435
4341.44 424
4341.59 408
4341.74 388
4341.89 365
4342.04 341
4342.19 318
4342.34 297
4342.49 279
4342.65 261
4342.80 245
4342.95 228
4343.10 212
4343.25 197
4343.40 183
4343.55 171
4343.70 161
4343.85 153
4344.01 148
4344.16 144
4344.31 141
4344.46 139
4344.61 138
4344.76 135
4344.91 132
4345.06 126
4345.22 118
4345.37 108
4345.52 96
4345.67 85
4345.82 75
4345.97 69
4346.12 68
4346.27 72
4346.42 81
4346.58 91
4346.73 100
4346.88 108
4347.03 112
4347.18 112
4347.33 111
4347.48 109
4347.63 109
4347.79 111
4347.94 115
4348.09 120
4348.24 125
4348.39 129
4348.54 131
4348.69 130
4348.84 127
4348.99 123
4349.15 117
4349.30 111
4349.45 104
4349.60 96
4349.75 89
4349.90 82
4350.05 76
4350.20 71
4350.36 68
4350.51 65
4350.66 63
4350.81 62
4350.96 60
4351.11 57
4351.26 54
4351.41 50
4351.57 46
4351.72 41
4351.87 36
4352.02 32
4352.17 29
4352.32 28
4352.47 30
4352.63 33
4352.78 39
4352.93 44
4353.08 49
4353.23 51
4353.38 50
4353.53 46
4353.68 40
4353.84 31
4353.99 21
4354.14 11
4354.29 3
4354.44 0
4354.59 0
4354.74 0
4354.89 1
4355.05 9
4355.20 20
4355.35 31
4355.50 43
4355.65 53
4355.80 61
4355.95 66
4356.11 69
4356.26 69
4356.41 66
4356.56 61
4356.71 55
4356.86 46
4357.01 37
4357.16 28
4357.32 20
4357.47 13
4357.62 8
4357.77 5
4357.92 4
4358.07 6
4358.22 8
4358.38 11
4358.53 15
4358.68 18
4358.83 22
4358.98 26
4359.13 30
4359.28 35
4359.44 41
4359.59 47
4359.74 54
4359.89 59
4360.04 64
4360.19 67
4360.34 68
4360.50 68
4360.65 67
4360.80 67
4360.95 67
4361.10 67
4361.25 68
4361.40 69
4361.56 68
4361.71 65
4361.86 60
4362.01 53
4362.16 46
4362.31 40
4362.46 36
4362.62 35
4362.77 36
4362.92 40
4363.07 45
4363.22 51
4363.37 55
4363.52 58
4363.68 60
4363.83 60
4363.98 60
4364.13 58
4364.28 57
4364.43 55
4364.59 53
4364.74 52
4364.89 50
4365.04 49
4365.19 47
4365.34 45
4365.49 42
4365.65 39
4365.80 37
4365.95 36
4366.10 35
4366.25 34
4366.40 32
4366.55 29
4366.71 23
4366.86 15
4367.01 6
4367.16 0
4367.31 0
4367.46 0
4367.62 0
4367.77 0
4367.92 0
4368.07 3
4368.22 9
4368.37 12
4368.52 13
4368.68 12
4368.83 8
4368.98 4
4369.13 0
4369.28 0
4369.43 0
4369.59 0
4369.74 0
4369.89 0
4370.04 0
4370.19 0
4370.34 2
4370.50 13
4370.65 25
4370.80 38
4370.95 50
4371.10 59
4371.25 65
4371.41 68
4371.56 69
4371.71 69
4371.86 68
4372.01 69
4372.16 70
4372.31 73
4372.47 77
4372.62 80
4372.77 82
4372.92 83
4373.07 83
4373.22 81
4373.38 80
4373.53 79
4373.68 80
4373.83 83
4373.98 87
4374.13 92
4374.29 96
4374.44 98
4374.59 98
4374.74 96
4374.89 92
4375.04 89
4375.20 88
4375.35 89
4375.50 94
4375.65 102
4375.80 110
4375.95 117
4376.11 122
4376.26 124
4376.41 123
4376.56 120
4376.71 116
4376.87 111
4377.02 106
4377.17 101
4377.32 97
4377.47 93
4377.62 89
4377.78 86
4377.93 84
4378.08 85
4378.23 87
4378.38 91
4378.53 96
4378.69 101
4378.84 105
4378.99 109
4379.14 111
4379.29 113
4379.44 114
4379.60 115
4379.75 118
4379.90 122
4380.05 128
4380.20 133
4380.36 139
4380.51 143
4380.66 146
4380.81 145
4380.96 142
4381.11 136
4381.27 129
4381.42 122
4381.57 116
4381.72 111
4381.87 109
4382.02 109
4382.18 111
4382.33 113
4382.48 115
4382.63 116
4382.78 117
4382.94 116
4383.09 116
4383.24 114
4383.39 111
4383.54 106
4383.69 101
4383.85 95
4384.00 88
4384.15 84
4384.30 81
4384.45 80
4384.61 81
4384.76 83
4384.91 83
4385.06 82
4385.21 78
4385.37 73
4385.52 66
4385.67 60
4385.82 54
4385.97 50
4386.12 47
4386.28 46
4386.43 45
4386.58 44
4386.73 43
4386.88 42
4387.04 40
4387.19 38
4387.34 36
4387.49 33
4387.64 30
4387.80 27
4387.95 25
4388.10 25
4388.25 27
4388.40 32
4388.55 38
4388.71 45
4388.86 53
4389.01 59
4389.16 62
4389.31 64
4389.47 64
4389.62 62
4389.77 59
4389.92 56
4390.07 52
4390.23 46
4390.38 39
4390.53 30
4390.68 18
4390.83 5
4390.99 0
4391.14 0
4391.29 0
4391.44 0
4391.59 0
4391.75 0
4391.90 0
4392.05 0
4392.20 8
4392.35 16
4392.51 23
4392.66 29
4392.81 34
4392.96 37
4393.11 40
4393.27 41
4393.42 41
4393.57 39
4393.72 35
4393.87 31
4394.03 28
4394.18 26
4394.33 28
4394.48 33
4394.63 42
4394.79 54
4394.94 67
4395.09 79
4395.24 91
4395.39 99
4395.55 105
4395.70 110
4395.85 113
4396.00 116
4396.15 119
4396.31 122
4396.46 125
4396.61 126
4396.76 127
4396.91 127
4397.07 126
4397.22 126
4397.37 127
4397.52 129
4397.67 133
4397.83 138
4397.98 143
4398.13 148
4398.28 151
4398.43 150
4398.59 147
4398.74 141
4398.89 133
4399.04 124
4399.20 117
4399.35 113
4399.50 112
4399.65 116
4399.80 123
4399.96 132
4400.11 143
4400.26 155
4400.41 165
4400.56 175
4400.72 183
4400.87 190
4401.02 196
4401.17 200
4401.32 203
4401.48 204
4401.63 204
4401.78 202
4401.93 198
4402.09 191
4402.24 182
4402.39 170
4402.54 156
4402.69 141
4402.85 126
4403.00 113
4403.15 103
4403.30 98
4403.45 98
4403.61 103
4403.76 111
4403.91 121
4404.06 131
4404.22 138
4404.37 142
4404.52 143
4404.67 143
4404.82 141
4404.98 141
4405.13 142
4405.28 144
4405.43 148
4405.59 152
4405.74 155
4405.89 157
4406.04 158
4406.19 156
4406.35 153
4406.50 147
4406.65 141
4406.80 133
4406.96 124
4407.11 113
4407.26 101
4407.41 89
4407.56 77
4407.72 68
4407.87 62
4408.02 60
4408.17 62
4408.33 67
4408.48 75
4408.63 85
4408.78 94
4408.93 102
4409.09 109
4409.24 113
4409.39 113
4409.54 109
4409.70 102
4409.85 92
4410.00 80
4410.15 68
4410.31 57
4410.46 49
4410.61 42
4410.76 37
4410.91 32
4411.07 26
4411.22 20
4411.37 16
4411.52 15
4411.68 19
4411.83 28
4411.98 42
4412.13 59
4412.29 77
4412.44 93
4412.59 105
4412.74 111
4412.89 111
4413.05 108
4413.20 102
4413.35 97
4413.50 94
4413.66 94
4413.81 97
4413.96 103
4414.11 111
4414.27 119
4414.42 127
4414.57 133
4414.72 139
4414.88 143
4415.03 148
4415.18 152
4415.33 157
4415.48 162
4415.64 165
4415.79 166
4415.94 164
4416.09 159
4416.25 153
4416.40 146
4416.55 140
4416.70 136
4416.86 136
4417.01 139
4417.16 143
4417.31 149
4417.47 155
4417.62 161
4417.77 168
4417.92 175
4418.08 183
4418.23 191
4418.38 198
4418.53 204
4418.69 207
4418.84 206
4418.99 202
4419.14 195
4419.30 185
4419.45 174
4419.60 162
4419.75 151
4419.90 140
4420.06 132
4420.21 127
4420.36 125
4420.51 126
4420.67 128
4420.82 131
4420.97 133
4421.12 133
4421.28 130
4421.43 125
4421.58 119
4421.73 114
4421.89 110
4422.04 109
4422.19 111
4422.34 116
4422.50 121
4422.65 127
4422.80 132
4422.95 136
4423.11 137
4423.26 136
4423.41 133
4423.56 129
4423.72 124
4423.87 119
4424.02 114
4424.17 111
4424.33 110
4424.48 109
4424.63 111
4424.78 113
4424.94 117
4425.09 123
4425.24 128
4425.40 134
4425.55 140
4425.70 146
4425.85 151
4426.01 154
4426.16 157
4426.31 158
4426.46 158
4426.62 158
4426.77 156
4426.92 153
4427.07 149
4427.23 144
4427.38 139
4427.53 134
4427.68 131
4427.84 130
4427.99 130
4428.14 131
4428.29 133
4428.45 135
4428.60 136
4428.75 134
4428.90 131
4429.06 126
4429.21 119
4429.36 112
4429.52 106
4429.67 100
4429.82 97
4429.97 95
4430.13 94
4430.28 93
4430.43 92
4430.58 88
4430.74 83
4430.89 77
4431.04 71
4431.19 65
4431.35 62
4431.50 61
4431.65 63
4431.80 67
4431.96 72
4432.11 78
4432.26 84
4432.42 90
4432.57 94
4432.72 98
4432.87 102
4433.03 107
4433.18 113
4433.33 119
4433.48 125
4433.64 130
4433.79 132
4433.94 130
4434.09 125
4434.25 116
4434.40 106
4434.55 95
4434.71 87
4434.86 82
4435.01 81
4435.16 84
4435.32 90
4435.47 98
4435.62 105
4435.77 111
4435.93 115
4436.08 118
4436.23 121
4436.39 124
4436.54 128
4436.69 132
4436.84 136
4437.00 139
4437.15 140
4437.30 139
4437.46 136
4437.61 132
4437.76 129
4437.91 127
4438.07 126
4438.22 128
4438.37 130
4438.52 134
4438.68 139
4438.83 146
4438.98 154
4439.14 163
4439.29 174
4439.44 185
4439.59 197
4439.75 206
4439.90 213
4440.05 217
4440.21 218
4440.36 216
4440.51 212
4440.66 207
4440.82 202
4440.97 198
4441.12 196
4441.27 197
4441.43 199
4441.58 203
4441.73 208
4441.89 213
4442.04 217
4442.19 218
4442.34 217
4442.50 213
4442.65 207
4442.80 201
4442.96 197
4443.11 196
4443.26 198
4443.41 205
4443.57 214
4443.72 225
4443.87 236
4444.03 245
4444.18 253
4444.33 259
4444.48 263
4444.64 266
4444.79 269
4444.94 271
4445.10 272
4445.25 272
4445.40 269
4445.56 264
4445.71 256
4445.86 245
4446.01 233
4446.17 220
4446.32 208
4446.47 198
4446.63 190
4446.78 186
4446.93 185
4447.08 185
4447.24 185
4447.39 184
4447.54 181
4447.70 176
4447.85 170
4448.00 163
4448.15 157
4448.31 151
4448.46 146
4448.61 143
4448.77 141
4448.92 139
4449.07 138
4449.23 137
4449.38 137
4449.53 137
4449.68 137
4449.84 137
4449.99 135
4450.14 131
4450.30 125
4450.45 117
4450.60 108
4450.76 98
4450.91 89
4451.06 81
4451.21 74
4451.37 68
4451.52 63
4451.67 60
4451.83 58
4451.98 58
4452.13 60
4452.29 64
4452.44 70
4452.59 78
4452.74 85
4452.90 90
4453.05 94
4453.20 96
4453.36 96
4453.51 96
4453.66 98
4453.82 102
4453.97 108
4454.12 115
4454.27 123
4454.43 128
4454.58 130
4454.73 128
4454.89 122
4455.04 114
4455.19 107
4455.35 100
4455.50 95
4455.65 94
4455.81 95
4455.96 98
4456.11 102
4456.26 108
4456.42 115
4456.57 123
4456.72 132
4456.88 141
4457.03 150
4457.18 158
4457.34 165
4457.49 168
4457.64 169
4457.80 168
4457.95 164
4458.10 159
4458.25 154
4458.41 149
4458.56 144
4458.71 140
4458.87 136
4459.02 132
4459.17 128
4459.33 123
4459.48 117
4459.63 111
4459.79 104
4459.94 98
4460.09 93
4460.25 88
4460.40 85
4460.55 83
4460.71 82
4460.86 83
4461.01 86
4461.16 90
4461.32 94
4461.47 97
4461.62 99
4461.78 99
4461.93 96
4462.08 91
4462.24 85
4462.39 78
4462.54 71
4462.70 65
4462.85 61
4463.00 58
4463.16 56
4463.31 56
4463.46 55
4463.62 54
4463.77 53
4463.92 52
4464.08 52
4464.23 52
4464.38 54
4464.54 57
4464.69 61
4464.84 66
4464.99 70
4465.15 74
4465.30 76
4465.45 77
4465.61 75
4465.76 72
4465.91 68
4466.07 63
4466.22 59
4466.37 56
4466.53 54
4466.68 55
4466.83 58
4466.99 62
4467.14 66
4467.29 70
4467.45 73
4467.60 75
4467.75 76
4467.91 75
4468.06 75
4468.21 74
4468.37 74
4468.52 75
4468.67 78
4468.83 81
4468.98 84
4469.13 87
4469.29 88
4469.44 87
4469.59 84
4469.75 80
4469.90 75
4470.05 72
4470.21 70
4470.36 71
4470.51 72
4470.67 75
4470.82 78
4470.97 80
4471.13 82
4471.28 82
4471.43 82
4471.59 83
4471.74 84
4471.89 86
4472.05 90
4472.20 95
4472.35 99
4472.51 102
4472.66 104
4472.81 102
4472.97 98
4473.12 91
4473.27 84
4473.43 76
4473.58 69
4473.73 64
4473.89 60
4474.04 58
4474.19 57
4474.35 59
4474.50 63
4474.65 68
4474.81 73
4474.96 78
4475.11 81
4475.27 82
4475.42 81
4475.57 77
4475.73 71
4475.88 64
4476.03 58
4476.19 51
4476.34 46
4476.49 40
4476.65 34
4476.80 27
4476.96 20
4477.11 14
4477.26 8
4477.42 5
4477.57 3
4477.72 2
4477.88 3
4478.03 3
4478.18 2
4478.34 0
4478.49 0
4478.64 0
4478.80 0
4478.95 0
4479.10 0
4479.26 1
4479.41 14
4479.56 31
4479.72 51
4479.87 71
4480.02 90
4480.18 106
4480.33 116
4480.49 122
4480.64 124
4480.79 123
4480.95 120
4481.10 117
4481.25 116
4481.41 116
4481.56 118
4481.71 121
4481.87 123
4482.02 125
4482.17 125
4482.33 124
4482.48 123
4482.63 121
4482.79 120
4482.94 119
4483.10 119
4483.25 120
4483.40 121
4483.56 123
4483.71 127
4483.86 131
4484.02 137
4484.17 143
4484.32 150
4484.48 156
4484.63 160
4484.78 163
4484.94 164
4485.09 163
4485.24 161
4485.40 157
4485.55 152
4485.71 147
4485.86 140
4486.01 133
4486.17 126
4486.32 119
4486.47 112
4486.63 105
4486.78 100
4486.93 96
4487.09 94
4487.24 93
4487.40 93
4487.55 93
4487.70 94
4487.86 95
4488.01 97
4488.16 100
4488.32 104
4488.47 109
4488.62 112
4488.78 114
4488.93 113
4489.09 110
4489.24 106
4489.39 102
4489.55 99
4489.70 98
4489.85 99
4490.01 102
4490.16 106
4490.31 109
4490.47 112
4490.62 113
4490.78 114
4490.93 115
4491.08 117
4491.24 119
4491.39 121
4491.54 123
4491.70 124
4491.85 126
4492.01 127
4492.16 128
4492.31 128
4492.47 128
4492.62 128
4492.77 126
4492.93 123
4493.08 120
4493.23 116
4493.39 113
4493.54 112
4493.70 112
4493.85 114
4494.00 119
4494.16 124
4494.31 130
4494.46 135
4494.62 139
4494.77 142
4494.93 143
4495.08 145
4495.23 145
4495.39 145
4495.54 145
4495.69 145
4495.85 144
4496.00 142
4496.16 139
4496.31 135
4496.46 131
4496.62 127
4496.77 123
4496.92 119
4497.08 114
4497.23 108
4497.39 100
4497.54 92
4497.69 84
4497.85 77
4498.00 73
4498.16 72
4498.31 75
4498.46 79
4498.62 85
4498.77 89
4498.92 93
4499.08 94
4499.23 94
4499.39 93
4499.54 93
4499.69 95
4499.85 99
4500.00 105
4500.16 113
4500.31 120
4500.46 127
4500.62 133
4500.77 138
4500.92 142
4501.08 145
4501.23 147
4501.39 150
4501.54 152
4501.69 155
4501.85 160
4502.00 166
4502.16 173
4502.31 182
4502.46 192
4502.62 202
4502.77 210
4502.92 217
4503.08 222
4503.23 225
4503.39 227
4503.54 229
4503.69 232
4503.85 236
4504.00 240
4504.16 246
4504.31 250
4504.46 254
4504.62 257
4504.77 257
4504.93 256
4505.08 253
4505.23 250
4505.39 247
4505.54 244
4505.69 241
4505.85 239
4506.00 237
4506.16 236
4506.31 236
4506.46 237
4506.62 239
4506.77 242
4506.93 244
4507.08 245
4507.23 244
4507.39 240
4507.54 234
4507.70 228
4507.85 222
4508.00 218
4508.16 217
4508.31 220
4508.47 226
4508.62 235
4508.77 246
4508.93 261
4509.08 277
4509.24 293
4509.39 308
4509.54 321
4509.70 330
4509.85 333
4510.01 329
4510.16 319
4510.31 305
4510.47 289
4510.62 273
4510.78 258
4510.93 247
4511.08 239
4511.24 235
4511.39 233
4511.55 232
4511.70 231
4511.85 229
4512.01 225
4512.16 220
4512.32 214
4512.47 209
4512.62 205
4512.78 205
4512.93 206
4513.09 210
4513.24 213
4513.40 216
4513.55 215
4513.70 213
4513.86 208
4514.01 203
4514.17 197
4514.32 193
4514.47 191
4514.63 190
4514.78 191
4514.94 191
4515.09 190
4515.24 189
4515.40 186
4515.55 183
4515.71 179
4515.86 175
4516.01 172
4516.17 170
4516.32 168
4516.48 166
4516.63 165
4516.79 163
4516.94 162
4517.09 160
4517.25 157
4517.40 154
4517.56 151
4517.71 147
4517.86 144
4518.02 140
4518.17 136
4518.33 133
4518.48 131
4518.63 132
4518.79 135
4518.94 139
4519.10 145
4519.25 151
4519.41 157
4519.56 161
4519.71 163
4519.87 164
4520.02 164
4520.18 164
4520.33 165
4520.48 168
4520.64 172
4520.79 176
4520.95 181
4521.10 185
4521.26 188
4521.41 190
4521.56 191
4521.72 191
4521.87 190
4522.03 189
4522.18 187
4522.34 185
4522.49 181
4522.64 177
4522.80 171
4522.95 166
4523.11 161
4523.26 158
4523.41 156
4523.57 156
4523.72 157
4523.88 160
4524.03 164
4524.19 167
4524.34 170
4524.49 172
4524.65 172
4524.80 169
4524.96 164
4525.11 156
4525.27 146
4525.42 136
4525.57 126
4525.73 116
4525.88 109
4526.04 102
4526.19 97
4526.35 92
4526.50 88
4526.65 86
4526.81 86
4526.96 88
4527.12 93
4527.27 101
4527.43 109
4527.58 117
4527.73 123
4527.89 126
4528.04 126
4528.20 124
4528.35 119
4528.51 113
4528.66 106
4528.81 99
4528.97 94
4529.12 91
4529.28 90
4529.43 94
4529.59 101
4529.74 110
4529.90 122
4530.05 133
4530.20 143
4530.36 151
4530.51 156
4530.67 159
4530.82 161
4530.98 163
4531.13 167
4531.28 172
4531.44 178
4531.59 186
4531.75 193
4531.90 200
4532.06 205
4532.21 209
4532.37 210
4532.52 211
4532.67 210
4532.83 209
4532.98 210
4533.14 212
4533.29 218
4533.45 227
4533.60 239
4533.75 253
4533.91 268
4534.06 282
4534.22 293
4534.37 300
4534.53 301
4534.68 298
4534.84 292
4534.99 283
4535.14 274
4535.30 265
4535.45 258
4535.61 254
4535.76 251
4535.92 250
4536.07 250
4536.23 252
4536.38 253
4536.53 255
4536.69 255
4536.84 253
4537.00 249
4537.15 242
4537.31 232
4537.46 219
4537.62 204
4537.77 190
4537.93 179
4538.08 170
4538.23 166
4538.39 165
4538.54 167
4538.70 169
4538.85 172
4539.01 172
4539.16 170
4539.32 166
4539.47 159
4539.62 150
4539.78 139
4539.93 127
4540.09 115
4540.24 102
4540.40 90
4540.55 80
4540.71 71
4540.86 64
4541.02 59
4541.17 56
4541.32 54
4541.48 53
4541.63 52
4541.79 53
4541.94 54
4542.10 56
4542.25 59
4542.41 64
4542.56 70
4542.72 76
4542.87 82
4543.02 87
4543.18 92
4543.33 97
4543.49 101
4543.64 104
4543.80 108
4543.95 110
4544.11 111
4544.26 109
4544.42 106
4544.57 99
4544.73 90
4544.88 79
4545.03 67
4545.19 55
4545.34 45
4545.50 38
4545.65 34
4545.81 35
4545.96 40
4546.12 49
4546.27 61
4546.43 75
4546.58 90
4546.74 104
4546.89 116
4547.04 125
4547.20 132
4547.35 136
4547.51 139
4547.66 143
4547.82 149
4547.97 157
4548.13 166
4548.28 177
4548.44 188
4548.59 197
4548.75 204
4548.90 210
4549.05 214
4549.21 218
4549.36 221
4549.52 225
4549.67 228
4549.83 231
4549.98 233
4550.14 234
4550.29 233
4550.45 231
4550.60 228
4550.76 225
4550.91 223
4551.07 222
4551.22 222
4551.38 225
4551.53 229
4551.68 235
4551.84 242
4551.99 249
4552.15 255
4552.30 261
4552.46 265
4552.61 268
4552.77 270
4552.92 271
4553.08 272
4553.23 271
4553.39 268
4553.54 262
4553.70 253
4553.85 241
4554.01 227
4554.16 211
4554.32 196
4554.47 183
4554.63 174
4554.78 168
4554.93 165
4555.09 164
4555.24 162
4555.40 159
4555.55 154
4555.71 146
4555.86 137
4556.02 128
4556.17 121
4556.33 118
4556.48 117
4556.64 118
4556.79 120
4556.95 123
4557.10 124
4557.26 124
4557.41 123
4557.57 122
4557.72 122
4557.88 124
4558.03 126
4558.19 130
4558.34 133
4558.50 136
4558.65 137
4558.80 136
4558.96 133
4559.11 130
4559.27 128
4559.42 126
4559.58 125
4559.73 125
4559.89 125
4560.04 125
4560.20 124
4560.35 122
4560.51 118
4560.66 112
4560.82 104
4560.97 96
4561.13 87
4561.28 78
4561.44 69
4561.59 62
4561.75 55
4561.90 48
4562.06 42
4562.21 35
4562.37 28
4562.52 21
4562.68 15
4562.83 10
4562.99 6
4563.14 3
4563.30 0
4563.45 0
4563.61 0
4563.76 0
4563.92 3
4564.07 8
4564.23 16
4564.38 25
4564.54 35
4564.69 44
4564.85 53
4565.00 60
4565.16 65
4565.31 69
4565.47 73
4565.62 75
4565.78 78
4565.93 80
4566.09 83
4566.24 86
4566.40 89
4566.55 93
4566.71 97
4566.86 101
4567.02 106
4567.17 111
4567.33 115
4567.48 120
4567.64 124
4567.79 126
4567.95 127
4568.10 126
4568.26 124
4568.41 121
4568.57 117
4568.72 113
4568.88 109
4569.03 106
4569.19 105
4569.34 104
4569.50 104
4569.65 104
4569.81 104
4569.96 103
4570.12 101
4570.27 98
4570.43 94
4570.58 89
4570.74 85
4570.89 81
4571.05 79
4571.20 79
4571.36 79
4571.51 80
4571.67 81
4571.82 82
4571.98 82
4572.13 81
4572.29 79
4572.44 77
4572.60 75
4572.75 73
4572.91 72
4573.06 70
4573.22 68
4573.37 66
4573.53 65
4573.68 63
4573.84 61
4573.99 58
4574.15 55
4574.30 52
4574.46 48
4574.61 43
4574.77 38
4574.92 31
4575.08 25
4575.23 18
4575.39 12
4575.54 7
4575.70 3
4575.85 0
4576.01 0
4576.16 0
4576.32 0
4576.47 0
4576.63 0
4576.78 0
4576.94 0
4577.09 0
4577.25 0
4577.41 8
4577.56 18
4577.72 30
4577.87 40
4578.03 47
4578.18 52
4578.34 54
4578.49 54
4578.65 52
4578.80 50
4578.96 48
4579.11 47
4579.27 48
4579.42 49
4579.58 51
4579.73 53
4579.89 55
4580.04 57
4580.20 60
4580.35 63
4580.51 67
4580.66 71
4580.82 74
4580.97 76
4581.13 76
4581.28 73
4581.44 68
4581.60 62
4581.75 54
4581.91 47
4582.06 41
4582.22 38
4582.37 36
4582.53 37
4582.68 40
4582.84 43
4582.99 46
4583.15 47
4583.30 47
4583.46 46
4583.61 44
4583.77 42
4583.92 41
4584.08 41
4584.23 42
4584.39 46
4584.55 52
4584.70 58
4584.86 64
4585.01 70
4585.17 73
4585.32 75
4585.48 74
4585.63 71
4585.79 67
4585.94 64
4586.10 60
4586.25 58
4586.41 56
4586.56 54
4586.72 52
4586.87 49
4587.03 45
4587.19 40
4587.34 35
4587.50 30
4587.65 28
4587.81 27
4587.96 28
4588.12 30
4588.27 31
4588.43 31
4588.58 30
4588.74 28
4588.89 26
4589.05 25
4589.20 24
4589.36 26
4589.52 29
4589.67 33
4589.83 40
4589.98 47
4590.14 55
4590.29 63
4590.45 70
4590.60 76
4590.76 81
4590.91 85
4591.07 90
4591.22 95
4591.38 100
4591.54 107
4591.69 114
4591.85 120
4592.00 125
4592.16 128
4592.31 129
4592.47 129
4592.62 126
4592.78 123
4592.93 120
4593.09 117
4593.25 114
4593.40 112
4593.56 110
4593.71 109
4593.87 107
4594.02 105
4594.18 103
4594.33 101
4594.49 100
4594.64 100
4594.80 101
4594.95 104
4595.11 107
4595.27 110
4595.42 113
4595.58 114
4595.73 114
4595.89 113
4596.04 113
4596.20 112
4596.35 112
4596.51 112
4596.67 112
4596.82 110
4596.98 107
4597.13 101
4597.29 93
4597.44 84
4597.60 74
4597.75 65
4597.91 58
4598.06 54
4598.22 54
4598.38 58
4598.53 67
4598.69 79
4598.84 93
4599.00 106
4599.15 118
4599.31 124
4599.46 126
4599.62 122
4599.78 115
4599.93 106
4600.09 97
4600.24 90
4600.40 85
4600.55 82
4600.71 81
4600.86 80
4601.02 80
4601.18 81
4601.33 83
4601.49 86
4601.64 92
4601.80 99
4601.95 106
4602.11 113
4602.26 119
4602.42 123
4602.58 125
4602.73 126
4602.89 126
4603.04 125
4603.20 123
4603.35 121
4603.51 119
4603.66 116
4603.82 113
4603.98 110
4604.13 106
4604.29 102
4604.44 98
4604.60 94
4604.75 90
4604.91 86
4605.07 84
4605.22 84
4605.38 87
4605.53 92
4605.69 98
4605.84 103
4606.00 106
4606.15 107
4606.31 107
4606.47 105
4606.62 104
4606.78 105
4606.93 107
4607.09 111
4607.24 116
4607.40 121
4607.56 126
4607.71 130
4607.87 134
4608.02 139
4608.18 145
4608.33 152
4608.49 159
4608.65 166
4608.80 170
4608.96 171
4609.11 168
4609.27 162
4609.42 153
4609.58 144
4609.74 134
4609.89 126
4610.05 121
4610.20 117
4610.36 116
4610.51 116
4610.67 115
4610.83 113
4610.98 110
4611.14 105
4611.29 99
4611.45 93
4611.60 88
4611.76 86
4611.92 88
4612.07 93
4612.23 100
4612.38 109
4612.54 119
4612.69 127
4612.85 133
4613.01 137
4613.16 138
4613.32 137
4613.47 136
4613.63 136
4613.78 138
4613.94 145
4614.10 156
4614.25 172
4614.41 192
4614.56 215
4614.72 239
4614.88 265
4615.03 290
4615.19 317
4615.34 346
4615.50 378
4615.65 412
4615.81 447
4615.97 481
4616.12 511
4616.28 535
4616.43 551
4616.59 560
4616.74 563
4616.90 563
4617.06 563
4617.21 566
4617.37 572
4617.52 580
4617.68 589
4617.84 599
4617.99 608
4618.15 616
4618.30 622
4618.46 629
4618.61 637
4618.77 647
4618.93 659
4619.08 671
4619.24 682
4619.39 690
4619.55 694
4619.71 692
4619.86 684
4620.02 669
4620.17 651
4620.33 630
4620.49 609
4620.64 590
4620.80 574
4620.95 561
4621.11 551
4621.26 541
4621.42 528
4621.58 513
4621.73 494
4621.89 470
4622.04 443
4622.20 416
4622.36 389
4622.51 364
4622.67 343
4622.82 326
4622.98 312
4623.14 300
4623.29 291
4623.45 283
4623.60 276
4623.76 268
4623.92 260
4624.07 252
4624.23 243
4624.38 233
4624.54 222
4624.70 213
4624.85 204
4625.01 197
4625.16 193
4625.32 190
4625.48 189
4625.63 189
4625.79 188
4625.94 187
4626.10 184
4626.26 181
4626.41 176
4626.57 172
4626.72 169
4626.88 168
4627.04 168
4627.19 169
4627.35 171
4627.50 175
4627.66 179
4627.82 184
4627.97 187
4628.13 190
4628.28 191
4628.44 190
4628.60 187
4628.75 183
4628.91 178
4629.06 174
4629.22 170
4629.38 167
4629.53 165
4629.69 164
4629.84 163
4630.00 161
4630.16 158
4630.31 153
4630.47 147
4630.62 140
4630.78 133
4630.94 126
4631.09 122
4631.25 120
4631.40 121
4631.56 125
4631.72 131
4631.87 138
4632.03 145
4632.18 150
4632.34 152
4632.50 151
4632.65 149
4632.81 146
4632.97 143
4633.12 140
4633.28 138
4633.43 136
4633.59 135
4633.75 134
4633.90 133
4634.06 131
4634.21 129
4634.37 127
4634.53 124
4634.68 122
4634.84 121
4634.99 121
4635.15 122
4635.31 124
4635.46 126
4635.62 127
4635.78 127
4635.93 125
4636.09 121
4636.24 115
4636.40 109
4636.56 102
4636.71 96
4636.87 92
4637.02 89
4637.18 89
4637.34 92
4637.49 98
4637.65 105
4637.81 114
4637.96 123
4638.12 132
4638.27 139
4638.43 144
4638.59 146
4638.74 146
4638.90 144
4639.06 140
4639.21 136
4639.37 132
4639.52 130
4639.68 130
4639.84 132
4639.99 135
4640.15 137
4640.30 138
4640.46 136
4640.62 132
4640.77 125
4640.93 117
4641.09 112
4641.24 111
4641.40 116
4641.55 126
4641.71 140
4641.87 157
4642.02 174
4642.18 189
4642.34 201
4642.49 208
4642.65 212
4642.80 214
4642.96 215
4643.12 216
4643.27 216
4643.43 217
4643.59 219
4643.74 219
4643.90 219
4644.06 218
4644.21 215
4644.37 212
4644.52 209
4644.68 206
4644.84 203
4644.99 203
4645.15 204
4645.31 208
4645.46 214
4645.62 222
4645.77 232
4645.93 243
4646.09 254
4646.24 265
4646.40 275
4646.56 284
4646.71 290
4646.87 295
4647.03 296
4647.18 296
4647.34 294
4647.49 290
4647.65 284
4647.81 277
4647.96 269
4648.12 260
4648.28 250
4648.43 239
4648.59 229
4648.74 221
4648.90 215
4649.06 210
4649.21 207
4649.37 205
4649.53 202
4649.68 197
4649.84 191
4650.00 185
4650.15 178
4650.31 173
4650.47 169
4650.62 168
4650.78 168
4650.93 170
4651.09 171
4651.25 171
4651.40 168
4651.56 163
4651.72 155
4651.87 147
4652.03 139
4652.19 132
4652.34 127
4652.50 125
4652.65 126
4652.81 127
4652.97 130
4653.12 132
4653.28 135
4653.44 136
4653.59 138
4653.75 138
4653.91 137
4654.06 135
4654.22 132
4654.38 128
4654.53 125
4654.69 123
4654.85 122
4655.00 124
4655.16 127
4655.31 131
4655.47 136
4655.63 139
4655.78 141
4655.94 141
4656.10 140
4656.25 138
4656.41 137
4656.57 138
4656.72 140
4656.88 145
4657.04 150
4657.19 155
4657.35 160
4657.51 163
4657.66 166
4657.82 169
4657.98 174
4658.13 179
4658.29 187
4658.44 195
4658.60 202
4658.76 206
4658.91 208
4659.07 205
4659.23 198
4659.38 187
4659.54 174
4659.70 160
4659.85 145
4660.01 132
4660.17 120
4660.32 109
4660.48 99
4660.64 91
4660.79 83
4660.95 75
4661.11 68
4661.26 61
4661.42 55
4661.58 50
4661.73 48
4661.89 47
4662.05 48
4662.20 51
4662.36 53
4662.52 55
4662.67 54
4662.83 53
4662.99 49
4663.14 44
4663.30 39
4663.46 36
4663.61 34
4663.77 34
4663.93 38
4664.08 44
4664.24 52
4664.39 60
4664.55 69
4664.71 76
4664.86 83
4665.02 88
4665.18 93
4665.33 97
4665.49 101
4665.65 103
4665.80 104
4665.96 103
4666.12 100
4666.27 97
4666.43 93
4666.59 89
4666.74 86
4666.90 85
4667.06 86
4667.21 87
4667.37 88
4667.53 89
4667.68 90
4667.84 89
4668.00 87
4668.15 86
4668.31 85
4668.47 85
4668.62 86
4668.78 87
4668.94 90
4669.10 92
4669.25 93
4669.41 93
4669.57 91
4669.72 86
4669.88 78
4670.04 68
4670.19 55
4670.35 40
4670.51 26
4670.66 12
4670.82 1
4670.98 0
4671.13 0
4671.29 0
4671.45 0
4671.60 0
4671.76 0
4671.92 0
4672.07 0
4672.23 3
4672.39 10
4672.54 16
4672.70 22
4672.86 28
4673.01 33
4673.17 37
4673.33 41
4673.48 44
4673.64 48
4673.80 53
4673.95 58
4674.11 64
4674.27 71
4674.42 79
4674.58 87
4674.74 97
4674.90 107
4675.05 116
4675.21 123
4675.37 126
4675.52 125
4675.68 119
4675.84 110
4675.99 98
4676.15 87
4676.31 77
4676.46 70
4676.62 65
4676.78 61
4676.93 58
4677.09 56
4677.25 53
4677.40 49
4677.56 46
4677.72 44
4677.88 43
4678.03 42
4678.19 43
4678.35 44
4678.50 45
4678.66 45
4678.82 45
4678.97 44
4679.13 42
4679.29 40
4679.44 38
4679.60 34
4679.76 30
4679.91 24
4680.07 18
4680.23 11
4680.39 4
4680.54 0
4680.70 0
4680.86 0
4681.01 0
4681.17 0
4681.33 3
4681.48 11
4681.64 21
4681.80 31
4681.95 42
4682.11 54
4682.27 66
4682.43 77
4682.58 86
4682.74 94
4682.90 99
4683.05 101
4683.21 101
4683.37 99
4683.52 97
4683.68 96
4683.84 97
4683.99 100
4684.15 105
4684.31 112
4684.47 117
4684.62 120
4684.78 120
4684.94 116
4685.09 110
4685.25 101
4685.41 93
4685.56 84
4685.72 78
4685.88 74
4686.04 72
4686.19 72
4686.35 73
4686.51 75
4686.66 77
4686.82 78
4686.98 78
4687.13 78
4687.29 78
4687.45 77
4687.61 78
4687.76 79
4687.92 80
4688.08 83
4688.23 85
4688.39 87
4688.55 89
4688.70 92
4688.86 95
4689.02 99
4689.18 103
4689.33 109
4689.49 114
4689.65 120
4689.80 125
4689.96 129
4690.12 131
4690.28 131
4690.43 130
4690.59 129
4690.75 126
4690.90 124
4691.06 122
4691.22 120
4691.37 117
4691.53 113
4691.69 107
4691.85 99
4692.00 89
4692.16 78
4692.32 67
4692.47 57
4692.63 50
4692.79 46
4692.95 43
4693.10 41
4693.26 39
4693.42 36
4693.57 32
4693.73 28
4693.89 24
4694.05 22
4694.20 23
4694.36 28
4694.52 36
4694.67 46
4694.83 58
4694.99 69
4695.15 80
4695.30 89
4695.46 94
4695.62 96
4695.77 95
4695.93 91
4696.09 85
4696.25 78
4696.40 72
4696.56 68
4696.72 67
4696.87 68
4697.03 71
4697.19 76
4697.35 81
4697.50 86
4697.66 89
4697.82 91
4697.97 90
4698.13 88
4698.29 85
4698.45 80
4698.60 75
4698.76 71
4698.92 68
4699.08 66
4699.23 64
4699.39 62
4699.55 60
4699.70 57
4699.86 55
4700.02 51
4700.18 49
4700.33 48
4700.49 50
4700.65 53
4700.80 58
4700.96 63
4701.12 69
4701.28 73
4701.43 75
4701.59 75
4701.75 72
4701.91 69
4702.06 66
4702.22 64
4702.38 64
4702.53 66
4702.69 70
4702.85 76
4703.01 83
4703.16 90
4703.32 97
4703.48 104
4703.64 109
4703.79 112
4703.95 113
4704.11 113
4704.26 112
4704.42 110
4704.58 108
4704.74 107
4704.89 107
4705.05 108
4705.21 111
4705.37 113
4705.52 116
4705.68 119
4705.84 120
4706.00 119
4706.15 116
4706.31 111
4706.47 104
4706.62 95
4706.78 86
4706.94 77
4707.10 69
4707.25 63
4707.41 59
4707.57 56
4707.73 55
4707.88 54
4708.04 53
4708.20 52
4708.36 49
4708.51 44
4708.67 38
4708.83 31
4708.98 23
4709.14 15
4709.30 9
4709.46 5
4709.61 2
4709.77 1
4709.93 2
4710.09 3
4710.24 4
4710.40 4
4710.56 3
4710.72 1
4710.87 0
4711.03 0
4711.19 0
4711.35 0
4711.50 0
4711.66 0
4711.82 0
4711.98 0
4712.13 0
4712.29 1
4712.45 2
4712.61 3
4712.76 4
4712.92 7
4713.08 10
4713.24 14
4713.39 18
4713.55 23
4713.71 27
4713.86 32
4714.02 36
4714.18 39
4714.34 41
4714.49 41
4714.65 41
4714.81 39
4714.97 36
4715.12 32
4715.28 27
4715.44 22
4715.60 17
4715.75 11
4715.91 6
4716.07 2
4716.23 0
4716.38 0
4716.54 2
4716.70 7
4716.86 12
4717.01 19
4717.17 26
4717.33 32
4717.49 38
4717.64 43
4717.80 47
4717.96 51
4718.12 53
4718.28 55
4718.43 56
4718.59 57
4718.75 57
4718.91 56
4719.06 54
4719.22 52
4719.38 50
4719.54 48
4719.69 48
4719.85 49
4720.01 52
4720.17 56
4720.32 59
4720.48 61
4720.64 61
4720.80 59
4720.95 56
4721.11 52
4721.27 48
4721.43 45
4721.58 44
4721.74 45
4721.90 48
4722.06 53
4722.21 60
4722.37 68
4722.53 77
4722.69 86
4722.84 94
4723.00 101
4723.16 107
4723.32 111
4723.48 113
4723.63 113
4723.79 111
4723.95 108
4724.11 104
4724.26 98
4724.42 93
4724.58 88
4724.74 84
4724.89 81
4725.05 80
4725.21 82
4725.37 84
4725.52 88
4725.68 92
4725.84 95
4726.00 98
4726.16 100
4726.31 101
4726.47 102
4726.63 102
4726.79 101
4726.94 98
4727.10 93
4727.26 85
4727.42 76
4727.57 65
4727.73 55
4727.89 46
4728.05 39
4728.21 36
4728.36 35
4728.52 36
4728.68 39
4728.84 42
4728.99 46
4729.15 49
4729.31 52
4729.47 55
4729.62 59
4729.78 63
4729.94 66
4730.10 70
4730.26 72
4730.41 73
4730.57 72
4730.73 69
4730.89 64
4731.04 57
4731.20 49
4731.36 42
4731.52 35
4731.68 30
4731.83 28
4731.99 29
4732.15 31
4732.31 35
4732.46 39
4732.62 43
4732.78 47
4732.94 51
4733.10 56
4733.25 61
4733.41 68
4733.57 76
4733.73 84
4733.88 91
4734.04 95
4734.20 97
4734.36 96
4734.52 91
4734.67 85
4734.83 78
4734.99 72
4735.15 67
4735.30 64
4735.46 63
4735.62 63
4735.78 65
4735.94 66
4736.09 67
4736.25 65
4736.41 62
4736.57 58
4736.72 54
4736.88 50
4737.04 47
4737.20 45
4737.36 44
4737.51 44
4737.67 43
4737.83 43
4737.99 43
4738.15 44
4738.30 45
4738.46 46
4738.62 47
4738.78 48
4738.94 49
4739.09 48
4739.25 47
4739.41 47
4739.57 47
4739.72 48
4739.88 50
4740.04 54
4740.20 58
4740.36 62
4740.51 64
4740.67 65
4740.83 64
4740.99 61
4741.15 56
4741.30 50
4741.46 44
4741.62 39
4741.78 36
4741.94 35
4742.09 37
4742.25 40
4742.41 45
4742.57 48
4742.73 50
4742.88 49
4743.04 46
4743.20 40
4743.36 35
4743.51 29
4743.67 25
4743.83 24
4743.99 24
4744.15 26
4744.30 29
4744.46 32
4744.62 35
4744.78 37
4744.94 38
4745.09 38
4745.25 38
4745.41 39
4745.57 39
4745.73 41
4745.88 45
4746.04 49
4746.20 55
4746.36 61
4746.52 67
4746.67 72
4746.83 75
4746.99 76
4747.15 75
4747.31 73
4747.46 70
4747.62 66
4747.78 62
4747.94 59
4748.10 55
4748.25 54
4748.41 54
4748.57 56
4748.73 60
4748.89 64
4749.04 69
4749.20 72
4749.36 74
4749.52 73
4749.68 70
4749.84 66
4749.99 62
4750.15 58
4750.31 53
4750.47 49
4750.63 45
4750.78 41
4750.94 36
4751.10 32
4751.26 28
4751.42 26
4751.57 25
4751.73 27
4751.89 30
4752.05 36
4752.21 42
4752.36 49
4752.52 56
4752.68 61
4752.84 64
4753.00 65
4753.16 64
4753.31 62
4753.47 59
4753.63 57
4753.79 56
4753.95 55
4754.10 56
4754.26 58
4754.42 61
4754.58 66
4754.74 70
4754.89 75
4755.05 79
4755.21 83
4755.37 85
4755.53 85
4755.69 83
4755.84 81
4756.00 78
4756.16 76
4756.32 75
4756.48 76
4756.63 78
4756.79 80
4756.95 83
4757.11 84
4757.27 83
4757.43 81
4757.58 77
4757.74 72
4757.90 68
4758.06 64
4758.22 62
4758.37 60
4758.53 59
4758.69 59
4758.85 60
4759.01 61
4759.17 63
4759.32 65
4759.48 68
4759.64 71
4759.80 74
4759.96 77
4760.12 80
4760.27 83
4760.43 84
4760.59 86
4760.75 86
4760.91 87
4761.06 88
4761.22 89
4761.38 90
4761.54 90
4761.70 89
4761.86 87
4762.01 83
4762.17 79
4762.33 75
4762.49 72
4762.65 71
4762.81 72
4762.96 74
4763.12 77
4763.28 79
4763.44 80
4763.60 79
4763.76 76
4763.91 71
4764.07 65
4764.23 58
4764.39 52
4764.55 46
4764.71 41
4764.86 37
4765.02 34
4765.18 33
4765.34 34
4765.50 36
4765.65 39
4765.81 42
4765.97 45
4766.13 46
4766.29 45
4766.45 42
4766.61 37
4766.76 30
4766.92 24
4767.08 19
4767.24 17
4767.40 18
4767.56 22
4767.71 28
4767.87 35
4768.03 42
4768.19 46
4768.35 49
4768.51 50
4768.66 49
[truncated: 741,039 more chars]
