# Supplementary material for: Methylobacterium Species Promoting Rice and Barley Growth and Interaction Specificity Revealed with Whole-Cell Matrix-Assisted Laser Desorption / Ionization-Time-of-Flight Mass Spectrometry (MALDI-TOF/MS) Analysis
Source: PLoS One. 2015 Jun 8;10(6):e0129509. doi: 10.1371/journal.pone.0129509 (PMC4460032; doi:10.1371/journal.pone.0129509)
Supplement: S2 Data — (ZIP) [file pone.0129509.s002.zip › Supplementary data 2 (ms from inoculated rice)/92a-18 .txt]

782.21 0
782.28 0
782.34 0
782.40 0
782.47 0
782.53 0
782.60 0
782.66 0
782.72 0
782.79 0
782.85 0
782.92 0
782.98 0
783.04 0
783.11 0
783.17 0
783.24 0
783.30 0
783.36 0
783.43 0
783.49 0
783.56 0
783.62 0
783.68 0
783.75 0
783.81 0
783.88 0
783.94 0
784.01 0
784.07 0
784.13 0
784.20 0
784.26 0
784.33 0
784.39 0
784.45 0
784.52 0
784.58 0
784.65 0
784.71 0
784.77 0
784.84 0
784.90 0
784.97 0
785.03 0
785.09 0
785.16 0
785.22 0
785.29 0
785.35 0
785.42 0
785.48 0
785.54 0
785.61 0
785.67 0
785.74 0
785.80 0
785.86 0
785.93 0
785.99 0
786.06 0
786.12 0
786.19 0
786.25 0
786.31 0
786.38 0
786.44 0
786.51 0
786.57 0
786.63 0
786.70 0
786.76 0
786.83 0
786.89 0
786.96 0
787.02 0
787.08 0
787.15 0
787.21 0
787.28 0
787.34 0
787.41 0
787.47 0
787.53 0
787.60 0
787.66 0
787.73 0
787.79 0
787.85 0
787.92 0
787.98 0
788.05 0
788.11 0
788.18 0
788.24 0
788.30 0
788.37 0
788.43 0
788.50 0
788.56 0
788.63 0
788.69 0
788.75 0
788.82 0
788.88 0
788.95 0
789.01 0
789.08 0
789.14 0
789.20 0
789.27 0
789.33 0
789.40 0
789.46 0
789.53 0
789.59 0
789.65 0
789.72 0
789.78 0
789.85 0
789.91 0
789.98 0
790.04 0
790.10 0
790.17 0
790.23 0
790.30 0
790.36 0
790.43 0
790.49 0
790.56 0
790.62 0
790.68 0
790.75 0
790.81 0
790.88 0
790.94 0
791.01 0
791.07 0
791.13 0
791.20 0
791.26 0
791.33 0
791.39 0
791.46 0
791.52 0
791.59 0
791.65 0
791.71 0
791.78 0
791.84 0
791.91 0
791.97 0
792.04 0
792.10 0
792.16 0
792.23 0
792.29 0
792.36 0
792.42 0
792.49 0
792.55 0
792.62 0
792.68 0
792.74 0
792.81 0
792.87 0
792.94 0
793.00 0
793.07 0
793.13 0
793.20 0
793.26 0
793.32 0
793.39 0
793.45 0
793.52 0
793.58 0
793.65 0
793.71 0
793.78 0
793.84 0
793.91 0
793.97 0
794.03 0
794.10 0
794.16 0
794.23 0
794.29 0
794.36 0
794.42 0
794.49 0
794.55 0
794.61 0
794.68 0
794.74 0
794.81 0
794.87 0
794.94 0
795.00 0
795.07 0
795.13 0
795.20 0
795.26 0
795.32 0
795.39 0
795.45 0
795.52 0
795.58 0
795.65 0
795.71 0
795.78 0
795.84 0
795.91 0
795.97 0
796.03 0
796.10 0
796.16 0
796.23 0
796.29 0
796.36 0
796.42 0
796.49 0
796.55 0
796.62 0
796.68 0
796.75 0
796.81 0
796.87 0
796.94 0
797.00 0
797.07 0
797.13 0
797.20 0
797.26 0
797.33 0
797.39 0
797.46 0
797.52 0
797.59 0
797.65 0
797.71 0
797.78 0
797.84 0
797.91 0
797.97 0
798.04 0
798.10 0
798.17 0
798.23 0
798.30 0
798.36 0
798.43 0
798.49 0
798.56 0
798.62 0
798.68 0
798.75 0
798.81 0
798.88 0
798.94 0
799.01 0
799.07 0
799.14 0
799.20 0
799.27 0
799.33 0
799.40 0
799.46 0
799.53 0
799.59 0
799.65 0
799.72 0
799.78 0
799.85 0
799.91 0
799.98 0
800.04 0
800.11 0
800.17 0
800.24 0
800.30 0
800.37 0
800.43 0
800.50 0
800.56 0
800.63 0
800.69 0
800.76 0
800.82 0
800.89 0
800.95 0
801.01 0
801.08 0
801.14 0
801.21 0
801.27 0
801.34 0
801.40 0
801.47 0
801.53 0
801.60 0
801.66 0
801.73 0
801.79 0
801.86 0
801.92 0
801.99 0
802.05 0
802.12 0
802.18 0
802.25 0
802.31 0
802.38 0
802.44 0
802.51 0
802.57 0
802.63 0
802.70 0
802.76 0
802.83 0
802.89 0
802.96 0
803.02 0
803.09 0
803.15 0
803.22 0
803.28 0
803.35 0
803.41 0
803.48 0
803.54 0
803.61 0
803.67 0
803.74 0
803.80 0
803.87 0
803.93 0
804.00 0
804.06 0
804.13 0
804.19 0
804.26 0
804.32 0
804.39 0
804.45 0
804.52 0
804.58 0
804.65 0
804.71 0
804.78 0
804.84 0
804.91 0
804.97 0
805.04 0
805.10 0
805.17 0
805.23 0
805.30 0
805.36 0
805.43 0
805.49 0
805.56 0
805.62 0
805.69 0
805.75 0
805.82 0
805.88 0
805.95 0
806.01 0
806.08 0
806.14 0
806.21 0
806.27 0
806.34 0
806.40 0
806.47 0
806.53 0
806.60 0
806.66 0
806.73 0
806.79 0
806.86 0
806.92 0
806.99 0
807.05 0
807.12 0
807.18 0
807.25 0
807.31 0
807.38 0
807.44 0
807.51 0
807.57 0
807.64 0
807.70 0
807.77 0
807.83 0
807.90 0
807.96 0
808.03 0
808.09 0
808.16 0
808.22 0
808.29 0
808.35 0
808.42 0
808.48 0
808.55 0
808.61 0
808.68 0
808.74 0
808.81 0
808.87 0
808.94 0
809.00 0
809.07 0
809.13 0
809.20 0
809.26 0
809.33 0
809.39 0
809.46 0
809.52 0
809.59 0
809.65 0
809.72 0
809.78 0
809.85 0
809.91 0
809.98 0
810.04 0
810.11 0
810.17 0
810.24 0
810.30 0
810.37 0
810.43 0
810.50 0
810.57 0
810.63 0
810.70 0
810.76 0
810.83 0
810.89 0
810.96 0
811.02 0
811.09 0
811.15 0
811.22 0
811.28 0
811.35 0
811.41 0
811.48 0
811.54 0
811.61 0
811.67 0
811.74 0
811.80 0
811.87 0
811.93 0
812.00 0
812.06 0
812.13 0
812.20 0
812.26 0
812.33 0
812.39 0
812.46 0
812.52 0
812.59 0
812.65 0
812.72 0
812.78 0
812.85 0
812.91 0
812.98 0
813.04 0
813.11 0
813.17 0
813.24 0
813.30 0
813.37 0
813.43 0
813.50 0
813.57 0
813.63 0
813.70 0
813.76 0
813.83 0
813.89 0
813.96 0
814.02 0
814.09 0
814.15 0
814.22 0
814.28 0
814.35 0
814.41 0
814.48 0
814.54 0
814.61 0
814.68 0
814.74 0
814.81 0
814.87 0
814.94 0
815.00 0
815.07 0
815.13 0
815.20 0
815.26 0
815.33 0
815.39 0
815.46 0
815.53 0
815.59 0
815.66 0
815.72 0
815.79 0
815.85 0
815.92 0
815.98 0
816.05 0
816.11 0
816.18 0
816.24 0
816.31 0
816.37 0
816.44 0
816.51 0
816.57 0
816.64 0
816.70 0
816.77 0
816.83 0
816.90 0
816.96 0
817.03 0
817.09 0
817.16 0
817.23 0
817.29 0
817.36 0
817.42 0
817.49 0
817.55 0
817.62 0
817.68 0
817.75 0
817.81 0
817.88 0
817.95 0
818.01 0
818.08 0
818.14 0
818.21 0
818.27 0
818.34 0
818.40 0
818.47 0
818.53 0
818.60 0
818.67 0
818.73 0
818.80 0
818.86 0
818.93 0
818.99 0
819.06 0
819.12 0
819.19 0
819.25 0
819.32 0
819.39 0
819.45 0
819.52 0
819.58 0
819.65 0
819.71 0
819.78 0
819.84 0
819.91 0
819.98 0
820.04 0
820.11 0
820.17 0
820.24 0
820.30 0
820.37 0
820.43 0
820.50 0
820.57 0
820.63 0
820.70 0
820.76 0
820.83 0
820.89 0
820.96 0
821.02 0
821.09 0
821.16 0
821.22 0
821.29 0
821.35 0
821.42 0
821.48 0
821.55 0
821.61 0
821.68 0
821.75 0
821.81 0
821.88 0
821.94 0
822.01 0
822.07 0
822.14 0
822.21 0
822.27 0
822.34 0
822.40 0
822.47 0
822.53 0
822.60 0
822.66 0
822.73 0
822.80 0
822.86 0
822.93 0
822.99 0
823.06 0
823.12 0
823.19 0
823.26 0
823.32 0
823.39 0
823.45 0
823.52 0
823.58 0
823.65 0
823.72 0
823.78 0
823.85 0
823.91 0
823.98 0
824.04 0
824.11 0
824.18 0
824.24 0
824.31 0
824.37 0
824.44 0
824.50 0
824.57 0
824.64 0
824.70 0
824.77 0
824.83 0
824.90 0
824.96 0
825.03 0
825.10 0
825.16 0
825.23 0
825.29 0
825.36 0
825.42 0
825.49 0
825.56 0
825.62 0
825.69 0
825.75 0
825.82 0
825.88 0
825.95 0
826.02 0
826.08 0
826.15 0
826.21 0
826.28 0
826.35 0
826.41 0
826.48 0
826.54 0
826.61 0
826.67 0
826.74 0
826.81 0
826.87 0
826.94 0
827.00 0
827.07 0
827.14 0
827.20 0
827.27 0
827.33 0
827.40 0
827.46 0
827.53 0
827.60 0
827.66 0
827.73 0
827.79 0
827.86 0
827.93 0
827.99 0
828.06 0
828.12 0
828.19 0
828.25 0
828.32 0
828.39 0
828.45 0
828.52 0
828.58 0
828.65 0
828.72 0
828.78 0
828.85 0
828.91 0
828.98 0
829.05 0
829.11 0
829.18 0
829.24 0
829.31 0
829.37 0
829.44 0
829.51 0
829.57 0
829.64 0
829.70 0
829.77 0
829.84 0
829.90 0
829.97 0
830.03 0
830.10 0
830.17 0
830.23 0
830.30 0
830.36 0
830.43 0
830.50 0
830.56 0
830.63 0
830.69 0
830.76 0
830.83 0
830.89 0
830.96 0
831.02 0
831.09 0
831.16 0
831.22 0
831.29 0
831.35 0
831.42 0
831.49 0
831.55 0
831.62 0
831.68 0
831.75 0
831.82 0
831.88 0
831.95 0
832.01 0
832.08 0
832.15 0
832.21 0
832.28 0
832.34 0
832.41 0
832.48 0
832.54 0
832.61 0
832.67 0
832.74 0
832.81 0
832.87 0
832.94 0
833.00 0
833.07 0
833.14 0
833.20 0
833.27 0
833.33 0
833.40 0
833.47 0
833.53 0
833.60 0
833.66 0
833.73 0
833.80 0
833.86 0
833.93 0
834.00 0
834.06 0
834.13 0
834.19 0
834.26 0
834.33 0
834.39 0
834.46 0
834.52 0
834.59 0
834.66 0
834.72 0
834.79 0
834.85 0
834.92 0
834.99 0
835.05 0
835.12 0
835.19 0
835.25 0
835.32 0
835.38 0
835.45 0
835.52 0
835.58 0
835.65 0
835.71 0
835.78 0
835.85 0
835.91 0
835.98 0
836.05 0
836.11 0
836.18 0
836.24 0
836.31 0
836.38 0
836.44 0
836.51 0
836.57 0
836.64 0
836.71 0
836.77 0
836.84 0
836.91 0
836.97 0
837.04 0
837.10 0
837.17 0
837.24 0
837.30 0
837.37 0
837.44 0
837.50 0
837.57 0
837.63 0
837.70 0
837.77 0
837.83 0
837.90 0
837.97 0
838.03 0
838.10 0
838.16 0
838.23 0
838.30 0
838.36 0
838.43 0
838.50 0
838.56 0
838.63 0
838.69 0
838.76 0
838.83 0
838.89 0
838.96 0
839.03 0
839.09 0
839.16 0
839.23 0
839.29 0
839.36 0
839.42 0
839.49 0
839.56 0
839.62 0
839.69 0
839.76 0
839.82 0
839.89 0
839.95 0
840.02 0
840.09 0
840.15 0
840.22 0
840.29 0
840.35 0
840.42 0
840.49 0
840.55 0
840.62 0
840.68 0
840.75 0
840.82 0
840.88 0
840.95 0
841.02 0
841.08 0
841.15 0
841.22 0
841.28 0
841.35 0
841.41 0
841.48 0
841.55 0
841.61 0
841.68 0
841.75 0
841.81 0
841.88 0
841.95 0
842.01 0
842.08 0
842.15 0
842.21 0
842.28 0
842.34 0
842.41 0
842.48 0
842.54 0
842.61 0
842.68 0
842.74 0
842.81 0
842.88 0
842.94 0
843.01 0
843.08 0
843.14 0
843.21 0
843.27 0
843.34 0
843.41 0
843.47 0
843.54 0
843.61 0
843.67 0
843.74 0
843.81 0
843.87 0
843.94 0
844.01 0
844.07 0
844.14 0
844.21 0
844.27 0
844.34 0
844.40 0
844.47 0
844.54 0
844.60 0
844.67 0
844.74 0
844.80 0
844.87 0
844.94 0
845.00 0
845.07 0
845.14 0
845.20 0
845.27 0
845.34 0
845.40 0
845.47 0
845.54 0
845.60 0
845.67 0
845.74 0
845.80 0
845.87 0
845.94 0
846.00 0
846.07 0
846.14 0
846.20 0
846.27 0
846.33 0
846.40 0
846.47 0
846.53 0
846.60 0
846.67 0
846.73 0
846.80 0
846.87 0
846.93 0
847.00 0
847.07 0
847.13 0
847.20 0
847.27 0
847.33 0
847.40 0
847.47 0
847.53 0
847.60 0
847.67 0
847.73 0
847.80 0
847.87 0
847.93 0
848.00 0
848.07 0
848.13 0
848.20 0
848.27 0
848.33 0
848.40 0
848.47 0
848.53 0
848.60 0
848.67 0
848.73 0
848.80 0
848.87 0
848.93 0
849.00 0
849.07 0
849.13 0
849.20 0
849.27 0
849.33 0
849.40 0
849.47 0
849.53 0
849.60 0
849.67 0
849.73 0
849.80 0
849.87 0
849.93 0
850.00 0
850.07 0
850.13 0
850.20 0
850.27 0
850.33 0
850.40 0
850.47 0
850.53 0
850.60 0
850.67 0
850.74 0
850.80 0
850.87 0
850.94 0
851.00 0
851.07 0
851.14 0
851.20 0
851.27 0
851.34 0
851.40 0
851.47 0
851.54 0
851.60 0
851.67 0
851.74 0
851.80 0
851.87 0
851.94 0
852.00 0
852.07 0
852.14 0
852.20 0
852.27 0
852.34 0
852.40 0
852.47 0
852.54 0
852.61 0
852.67 0
852.74 0
852.81 0
852.87 0
852.94 0
853.01 0
853.07 0
853.14 0
853.21 0
853.27 0
853.34 0
853.41 0
853.47 0
853.54 0
853.61 0
853.68 0
853.74 0
853.81 0
853.88 0
853.94 0
854.01 0
854.08 0
854.14 0
854.21 0
854.28 0
854.34 0
854.41 0
854.48 0
854.54 0
854.61 0
854.68 0
854.75 0
854.81 0
854.88 0
854.95 0
855.01 0
855.08 0
855.15 0
855.21 0
855.28 0
855.35 0
855.41 0
855.48 0
855.55 0
855.62 0
855.68 0
855.75 0
855.82 0
855.88 0
855.95 0
856.02 0
856.08 0
856.15 0
856.22 0
856.29 0
856.35 0
856.42 0
856.49 0
856.55 0
856.62 0
856.69 0
856.75 0
856.82 0
856.89 0
856.96 0
857.02 0
857.09 0
857.16 0
857.22 0
857.29 0
857.36 0
857.42 0
857.49 0
857.56 0
857.63 0
857.69 0
857.76 0
857.83 0
857.89 0
857.96 0
858.03 0
858.09 0
858.16 0
858.23 0
858.30 0
858.36 0
858.43 0
858.50 0
858.56 0
858.63 0
858.70 0
858.77 0
858.83 0
858.90 0
858.97 0
859.03 0
859.10 0
859.17 0
859.23 0
859.30 0
859.37 0
859.44 0
859.50 0
859.57 0
859.64 0
859.70 0
859.77 0
859.84 0
859.91 0
859.97 0
860.04 0
860.11 0
860.17 0
860.24 0
860.31 0
860.38 0
860.44 0
860.51 0
860.58 0
860.64 0
860.71 0
860.78 0
860.85 0
860.91 0
860.98 0
861.05 0
861.11 0
861.18 0
861.25 0
861.32 0
861.38 0
861.45 0
861.52 0
861.58 0
861.65 0
861.72 0
861.79 0
861.85 0
861.92 0
861.99 0
862.05 0
862.12 0
862.19 0
862.26 0
862.32 0
862.39 0
862.46 0
862.53 0
862.59 0
862.66 0
862.73 0
862.79 0
862.86 0
862.93 0
863.00 0
863.06 0
863.13 0
863.20 0
863.27 0
863.33 0
863.40 0
863.47 0
863.53 0
863.60 0
863.67 0
863.74 0
863.80 0
863.87 0
863.94 0
864.00 0
864.07 0
864.14 0
864.21 0
864.27 0
864.34 0
864.41 0
864.48 0
864.54 0
864.61 0
864.68 0
864.75 0
864.81 0
864.88 0
864.95 0
865.01 0
865.08 0
865.15 0
865.22 0
865.28 0
865.35 0
865.42 0
865.49 0
865.55 0
865.62 0
865.69 0
865.76 0
865.82 0
865.89 0
865.96 0
866.02 0
866.09 0
866.16 0
866.23 0
866.29 0
866.36 0
866.43 0
866.50 0
866.56 0
866.63 0
866.70 0
866.77 0
866.83 0
866.90 0
866.97 0
867.04 0
867.10 0
867.17 0
867.24 0
867.30 0
867.37 0
867.44 0
867.51 0
867.57 0
867.64 0
867.71 0
867.78 0
867.84 0
867.91 0
867.98 0
868.05 0
868.11 0
868.18 0
868.25 0
868.32 0
868.38 0
868.45 0
868.52 0
868.59 0
868.65 0
868.72 0
868.79 0
868.86 0
868.92 0
868.99 0
869.06 0
869.13 0
869.19 0
869.26 0
869.33 0
869.40 0
869.46 0
869.53 0
869.60 0
869.67 0
869.73 0
869.80 0
869.87 0
869.94 0
870.00 0
870.07 0
870.14 0
870.21 0
870.27 0
870.34 0
870.41 0
870.48 0
870.54 0
870.61 0
870.68 0
870.75 0
870.81 0
870.88 0
870.95 0
871.02 0
871.08 0
871.15 0
871.22 0
871.29 0
871.35 0
871.42 0
871.49 0
871.56 0
871.62 0
871.69 0
871.76 0
871.83 0
871.89 0
871.96 0
872.03 0
872.10 0
872.16 0
872.23 0
872.30 0
872.37 0
872.44 0
872.50 0
872.57 0
872.64 0
872.71 0
872.77 0
872.84 0
872.91 0
872.98 0
873.04 0
873.11 0
873.18 0
873.25 0
873.31 0
873.38 0
873.45 0
873.52 0
873.59 0
873.65 0
873.72 0
873.79 0
873.86 0
873.92 0
873.99 0
874.06 0
874.13 0
874.19 0
874.26 0
874.33 0
874.40 0
874.46 0
874.53 0
874.60 0
874.67 0
874.74 0
874.80 0
874.87 0
874.94 0
875.01 0
875.07 0
875.14 0
875.21 0
875.28 0
875.34 0
875.41 0
875.48 0
875.55 0
875.62 0
875.68 0
875.75 0
875.82 0
875.89 0
875.95 0
876.02 0
876.09 0
876.16 0
876.23 0
876.29 0
876.36 0
876.43 0
876.50 0
876.56 0
876.63 0
876.70 0
876.77 0
876.84 0
876.90 0
876.97 0
877.04 0
877.11 0
877.17 0
877.24 0
877.31 0
877.38 0
877.45 0
877.51 0
877.58 0
877.65 0
877.72 0
877.78 0
877.85 0
877.92 0
877.99 0
878.06 0
878.12 0
878.19 0
878.26 0
878.33 0
878.39 0
878.46 0
878.53 0
878.60 0
878.67 0
878.73 0
878.80 0
878.87 0
878.94 0
879.01 0
879.07 0
879.14 0
879.21 0
879.28 0
879.34 0
879.41 0
879.48 0
879.55 0
879.62 0
879.68 0
879.75 0
879.82 0
879.89 0
879.96 0
880.02 0
880.09 0
880.16 0
880.23 0
880.30 0
880.36 0
880.43 0
880.50 0
880.57 0
880.63 0
880.70 0
880.77 0
880.84 0
880.91 0
880.97 0
881.04 0
881.11 0
881.18 0
881.25 0
881.31 0
881.38 0
881.45 0
881.52 0
881.59 0
881.65 0
881.72 0
881.79 0
881.86 0
881.93 0
881.99 0
882.06 0
882.13 0
882.20 0
882.27 0
882.33 0
882.40 0
882.47 0
882.54 0
882.61 0
882.67 0
882.74 0
882.81 0
882.88 0
882.95 0
883.01 0
883.08 0
883.15 0
883.22 0
883.29 0
883.35 0
883.42 0
883.49 0
883.56 0
883.63 0
883.69 0
883.76 0
883.83 0
883.90 0
883.97 0
884.03 0
884.10 0
884.17 0
884.24 0
884.31 0
884.37 0
884.44 0
884.51 0
884.58 0
884.65 0
884.72 0
884.78 0
884.85 0
884.92 0
884.99 0
885.06 0
885.12 0
885.19 0
885.26 0
885.33 0
885.40 0
885.46 0
885.53 0
885.60 0
885.67 0
885.74 0
885.80 0
885.87 0
885.94 0
886.01 0
886.08 0
886.15 0
886.21 0
886.28 0
886.35 0
886.42 0
886.49 0
886.55 0
886.62 0
886.69 0
886.76 0
886.83 0
886.90 0
886.96 0
887.03 0
887.10 0
887.17 0
887.24 0
887.30 0
887.37 0
887.44 0
887.51 0
887.58 0
887.65 0
887.71 0
887.78 0
887.85 0
887.92 0
887.99 0
888.05 0
888.12 0
888.19 0
888.26 0
888.33 0
888.40 0
888.46 0
888.53 0
888.60 0
888.67 0
888.74 0
888.80 0
888.87 0
888.94 0
889.01 0
889.08 0
889.15 0
889.21 0
889.28 0
889.35 0
889.42 0
889.49 0
889.56 0
889.62 0
889.69 0
889.76 0
889.83 0
889.90 0
889.97 0
890.03 0
890.10 0
890.17 0
890.24 0
890.31 0
890.37 0
890.44 0
890.51 0
890.58 0
890.65 0
890.72 0
890.78 0
890.85 0
890.92 0
890.99 0
891.06 0
891.13 0
891.19 0
891.26 0
891.33 0
891.40 0
891.47 0
891.54 0
891.60 0
891.67 0
891.74 0
891.81 0
891.88 0
891.95 0
892.01 0
892.08 0
892.15 0
892.22 0
892.29 0
892.36 0
892.43 0
892.49 0
892.56 0
892.63 0
892.70 0
892.77 0
892.84 0
892.90 0
892.97 0
893.04 0
893.11 0
893.18 0
893.25 0
893.31 0
893.38 0
893.45 0
893.52 0
893.59 0
893.66 0
893.72 0
893.79 0
893.86 0
893.93 0
894.00 0
894.07 0
894.14 0
894.20 0
894.27 0
894.34 0
894.41 0
894.48 0
894.55 0
894.61 0
894.68 0
894.75 0
894.82 0
894.89 0
894.96 0
895.03 0
895.09 0
895.16 0
895.23 0
895.30 0
895.37 0
895.44 0
895.50 0
895.57 0
895.64 0
895.71 0
895.78 0
895.85 0
895.92 0
895.98 0
896.05 0
896.12 0
896.19 0
896.26 0
896.33 0
896.40 0
896.46 0
896.53 0
896.60 0
896.67 0
896.74 0
896.81 0
896.88 0
896.94 0
897.01 0
897.08 0
897.15 0
897.22 0
897.29 0
897.36 0
897.42 0
897.49 0
897.56 0
897.63 0
897.70 0
897.77 0
897.84 0
897.90 0
897.97 0
898.04 0
898.11 0
898.18 0
898.25 0
898.32 0
898.38 0
898.45 0
898.52 0
898.59 0
898.66 0
898.73 0
898.80 0
898.86 0
898.93 0
899.00 0
899.07 0
899.14 0
899.21 0
899.28 0
899.34 0
899.41 0
899.48 0
899.55 0
899.62 0
899.69 0
899.76 0
899.83 0
899.89 0
899.96 0
900.03 0
900.10 0
900.17 0
900.24 0
900.31 0
900.37 0
900.44 0
900.51 0
900.58 0
900.65 0
900.72 0
900.79 0
900.86 0
900.92 0
900.99 0
901.06 0
901.13 0
901.20 0
901.27 0
901.34 0
901.41 0
901.47 0
901.54 0
901.61 0
901.68 0
901.75 0
901.82 0
901.89 0
901.95 0
902.02 0
902.09 0
902.16 0
902.23 0
902.30 0
902.37 0
902.44 0
902.51 0
902.57 0
902.64 0
902.71 0
902.78 0
902.85 0
902.92 0
902.99 0
903.06 0
903.12 0
903.19 0
903.26 0
903.33 0
903.40 0
903.47 0
903.54 0
903.61 0
903.67 0
903.74 0
903.81 0
903.88 0
903.95 0
904.02 0
904.09 0
904.16 0
904.22 0
904.29 0
904.36 0
904.43 0
904.50 0
904.57 0
904.64 0
904.71 0
904.78 0
904.84 0
904.91 0
904.98 0
905.05 0
905.12 0
905.19 0
905.26 0
905.33 0
905.40 0
905.46 0
905.53 0
905.60 0
905.67 0
905.74 0
905.81 0
905.88 0
905.95 0
906.02 0
906.08 0
906.15 0
906.22 0
906.29 0
906.36 0
906.43 0
906.50 0
906.57 0
906.64 0
906.70 0
906.77 0
906.84 0
906.91 0
906.98 0
907.05 0
907.12 0
907.19 0
907.26 0
907.32 0
907.39 0
907.46 0
907.53 0
907.60 0
907.67 0
907.74 0
907.81 0
907.88 0
907.95 0
908.01 0
908.08 0
908.15 0
908.22 0
908.29 0
908.36 0
908.43 0
908.50 0
908.57 0
908.64 0
908.70 0
908.77 0
908.84 0
908.91 0
908.98 0
909.05 0
909.12 0
909.19 0
909.26 0
909.33 0
909.39 0
909.46 0
909.53 0
909.60 0
909.67 0
909.74 0
909.81 0
909.88 0
909.95 0
910.02 0
910.08 0
910.15 0
910.22 0
910.29 0
910.36 0
910.43 0
910.50 0
910.57 0
910.64 0
910.71 0
910.78 0
910.84 0
910.91 0
910.98 0
911.05 0
911.12 0
911.19 0
911.26 0
911.33 0
911.40 0
911.47 0
911.54 0
911.60 0
911.67 0
911.74 0
911.81 0
911.88 0
911.95 0
912.02 0
912.09 0
912.16 0
912.23 0
912.30 0
912.37 0
912.43 0
912.50 0
912.57 0
912.64 0
912.71 0
912.78 0
912.85 0
912.92 0
912.99 0
913.06 0
913.13 0
913.19 0
913.26 0
913.33 0
913.40 0
913.47 0
913.54 0
913.61 0
913.68 0
913.75 0
913.82 0
913.89 0
913.96 0
914.03 0
914.09 0
914.16 0
914.23 0
914.30 0
914.37 0
914.44 0
914.51 0
914.58 0
914.65 0
914.72 0
914.79 0
914.86 0
914.92 0
914.99 0
915.06 0
915.13 0
915.20 0
915.27 0
915.34 0
915.41 0
915.48 0
915.55 0
915.62 0
915.69 0
915.76 0
915.83 0
915.89 0
915.96 0
916.03 0
916.10 0
916.17 0
916.24 0
916.31 0
916.38 0
916.45 0
916.52 0
916.59 0
916.66 0
916.73 0
916.80 0
916.86 0
916.93 0
917.00 0
917.07 0
917.14 0
917.21 0
917.28 0
917.35 0
917.42 0
917.49 0
917.56 0
917.63 0
917.70 0
917.77 0
917.84 0
917.90 0
917.97 0
918.04 0
918.11 0
918.18 0
918.25 0
918.32 0
918.39 0
918.46 0
918.53 0
918.60 0
918.67 0
918.74 0
918.81 0
918.88 0
918.95 0
919.01 0
919.08 0
919.15 0
919.22 0
919.29 0
919.36 0
919.43 0
919.50 0
919.57 0
919.64 0
919.71 0
919.78 0
919.85 0
919.92 0
919.99 0
920.06 0
920.13 0
920.19 0
920.26 0
920.33 0
920.40 0
920.47 0
920.54 0
920.61 0
920.68 0
920.75 0
920.82 0
920.89 0
920.96 0
921.03 0
921.10 0
921.17 0
921.24 0
921.31 0
921.38 0
921.44 0
921.51 0
921.58 0
921.65 0
921.72 0
921.79 0
921.86 0
921.93 0
922.00 0
922.07 0
922.14 0
922.21 0
922.28 0
922.35 0
922.42 0
922.49 0
922.56 0
922.63 0
922.70 0
922.77 0
922.83 0
922.90 0
922.97 0
923.04 0
923.11 0
923.18 0
923.25 0
923.32 0
923.39 0
923.46 0
923.53 0
923.60 0
923.67 0
923.74 0
923.81 0
923.88 0
923.95 0
924.02 0
924.09 0
924.16 0
924.23 0
924.30 0
924.37 0
924.43 0
924.50 0
924.57 0
924.64 0
924.71 0
924.78 0
924.85 0
924.92 0
924.99 0
925.06 0
925.13 0
925.20 0
925.27 0
925.34 0
925.41 0
925.48 0
925.55 0
925.62 0
925.69 0
925.76 0
925.83 0
925.90 0
925.97 0
926.04 0
926.11 0
926.18 0
926.25 0
926.31 0
926.38 0
926.45 0
926.52 0
926.59 0
926.66 0
926.73 0
926.80 0
926.87 0
926.94 0
927.01 0
927.08 0
927.15 0
927.22 0
927.29 0
927.36 0
927.43 0
927.50 0
927.57 0
927.64 0
927.71 0
927.78 0
927.85 0
927.92 0
927.99 0
928.06 0
928.13 0
928.20 0
928.27 0
928.34 0
928.41 0
928.48 0
928.55 0
928.62 0
928.69 0
928.75 0
928.82 0
928.89 0
928.96 0
929.03 0
929.10 0
929.17 0
929.24 0
929.31 0
929.38 0
929.45 0
929.52 0
929.59 0
929.66 0
929.73 0
929.80 0
929.87 0
929.94 0
930.01 0
930.08 0
930.15 0
930.22 0
930.29 0
930.36 0
930.43 0
930.50 0
930.57 0
930.64 0
930.71 0
930.78 0
930.85 0
930.92 0
930.99 0
931.06 0
931.13 0
931.20 0
931.27 0
931.34 0
931.41 0
931.48 0
931.55 0
931.62 0
931.69 0
931.76 0
931.83 0
931.90 0
931.97 0
932.04 0
932.11 0
932.18 0
932.25 0
932.32 0
932.39 0
932.46 0
932.53 0
932.60 0
932.67 0
932.74 0
932.81 0
932.88 0
932.95 0
933.02 0
933.08 0
933.15 0
933.22 0
933.29 0
933.36 0
933.43 0
933.50 0
933.57 0
933.64 0
933.71 0
933.78 0
933.85 0
933.92 0
933.99 0
934.06 0
934.13 0
934.20 0
934.27 0
934.34 0
934.41 0
934.48 0
934.55 0
934.62 0
934.69 0
934.76 0
934.83 0
934.90 0
934.97 0
935.04 0
935.11 0
935.18 0
935.25 0
935.32 0
935.39 0
935.46 0
935.53 0
935.60 0
935.67 0
935.74 0
935.81 0
935.88 0
935.95 0
936.02 0
936.09 0
936.16 0
936.23 0
936.30 0
936.37 0
936.44 0
936.51 0
936.58 0
936.65 0
936.72 0
936.79 0
936.86 0
936.93 0
937.00 0
937.07 0
937.14 0
937.21 0
937.28 0
937.36 0
937.43 0
937.50 0
937.57 0
937.64 0
937.71 0
937.78 0
937.85 0
937.92 0
937.99 0
938.06 0
938.13 0
938.20 0
938.27 0
938.34 0
938.41 0
938.48 0
938.55 0
938.62 0
938.69 0
938.76 0
938.83 0
938.90 0
938.97 0
939.04 0
939.11 0
939.18 0
939.25 0
939.32 0
939.39 0
939.46 0
939.53 0
939.60 0
939.67 0
939.74 0
939.81 0
939.88 0
939.95 0
940.02 0
940.09 0
940.16 0
940.23 0
940.30 0
940.37 0
940.44 0
940.51 0
940.58 0
940.65 0
940.72 0
940.79 0
940.86 0
940.93 0
941.00 0
941.07 0
941.14 0
941.21 0
941.28 0
941.35 0
941.42 0
941.49 0
941.56 0
941.63 0
941.71 0
941.78 0
941.85 0
941.92 0
941.99 0
942.06 0
942.13 0
942.20 0
942.27 0
942.34 0
942.41 0
942.48 0
942.55 0
942.62 0
942.69 0
942.76 0
942.83 0
942.90 0
942.97 0
943.04 0
943.11 0
943.18 0
943.25 0
943.32 0
943.39 0
943.46 0
943.53 0
943.60 0
943.67 0
943.74 0
943.81 0
943.88 0
943.95 0
944.02 0
944.09 0
944.17 0
944.24 0
944.31 0
944.38 0
944.45 0
944.52 0
944.59 0
944.66 0
944.73 0
944.80 0
944.87 0
944.94 0
945.01 0
945.08 0
945.15 0
945.22 0
945.29 0
945.36 0
945.43 0
945.50 0
945.57 0
945.64 0
945.71 0
945.78 0
945.85 0
945.92 0
945.99 0
946.07 0
946.14 0
946.21 0
946.28 0
946.35 0
946.42 0
946.49 0
946.56 0
946.63 0
946.70 0
946.77 0
946.84 0
946.91 0
946.98 0
947.05 0
947.12 0
947.19 0
947.26 0
947.33 0
947.40 0
947.47 0
947.54 0
947.61 0
947.69 0
947.76 0
947.83 0
947.90 0
947.97 0
948.04 0
948.11 0
948.18 0
948.25 0
948.32 0
948.39 0
948.46 0
948.53 0
948.60 0
948.67 0
948.74 0
948.81 0
948.88 0
948.95 0
949.02 0
949.10 0
949.17 0
949.24 0
949.31 0
949.38 0
949.45 0
949.52 0
949.59 0
949.66 0
949.73 0
949.80 0
949.87 0
949.94 0
950.01 0
950.08 0
950.15 0
950.22 0
950.29 0
950.36 0
950.44 0
950.51 0
950.58 0
950.65 0
950.72 0
950.79 0
950.86 0
950.93 0
951.00 0
951.07 0
951.14 0
951.21 0
951.28 0
951.35 0
951.42 0
951.49 0
951.56 0
951.64 0
951.71 0
951.78 0
951.85 0
951.92 0
951.99 0
952.06 0
952.13 0
952.20 0
952.27 0
952.34 0
952.41 0
952.48 0
952.55 0
952.62 0
952.69 0
952.77 0
952.84 0
952.91 0
952.98 0
953.05 0
953.12 0
953.19 0
953.26 0
953.33 0
953.40 0
953.47 0
953.54 0
953.61 0
953.68 0
953.76 0
953.83 0
953.90 0
953.97 0
954.04 0
954.11 0
954.18 0
954.25 0
954.32 0
954.39 0
954.46 0
954.53 0
954.60 0
954.67 0
954.75 0
954.82 0
954.89 0
954.96 0
955.03 0
955.10 0
955.17 0
955.24 0
955.31 0
955.38 0
955.45 0
955.52 0
955.59 0
955.66 0
955.74 0
955.81 0
955.88 0
955.95 0
956.02 0
956.09 0
956.16 0
956.23 0
956.30 0
956.37 0
956.44 0
956.51 0
956.58 0
956.66 0
956.73 0
956.80 0
956.87 0
956.94 0
957.01 0
957.08 0
957.15 0
957.22 0
957.29 0
957.36 0
957.43 0
957.51 0
957.58 0
957.65 0
957.72 0
957.79 0
957.86 0
957.93 0
958.00 0
958.07 0
958.14 0
958.21 0
958.28 0
958.36 0
958.43 0
958.50 0
958.57 0
958.64 0
958.71 0
958.78 0
958.85 0
958.92 0
958.99 0
959.06 0
959.14 0
959.21 0
959.28 0
959.35 0
959.42 0
959.49 0
959.56 0
959.63 0
959.70 0
959.77 0
959.84 0
959.92 0
959.99 0
960.06 0
960.13 0
960.20 0
960.27 0
960.34 0
960.41 0
960.48 0
960.55 0
960.62 0
960.70 0
960.77 0
960.84 0
960.91 0
960.98 0
961.05 0
961.12 0
961.19 0
961.26 0
961.33 0
961.41 0
961.48 0
961.55 0
961.62 0
961.69 0
961.76 0
961.83 0
961.90 0
961.97 0
962.04 0
962.12 0
962.19 0
962.26 0
962.33 0
962.40 0
962.47 0
962.54 0
962.61 0
962.68 0
962.75 0
962.83 0
962.90 0
962.97 0
963.04 0
963.11 0
963.18 0
963.25 0
963.32 0
963.39 0
963.46 0
963.54 0
963.61 0
963.68 0
963.75 0
963.82 0
963.89 0
963.96 0
964.03 0
964.10 0
964.18 0
964.25 0
964.32 0
964.39 0
964.46 0
964.53 0
964.60 0
964.67 0
964.74 0
964.82 0
964.89 0
964.96 0
965.03 0
965.10 0
965.17 0
965.24 0
965.31 0
965.38 0
965.46 0
965.53 0
965.60 0
965.67 0
965.74 0
965.81 0
965.88 0
965.95 0
966.02 0
966.10 0
966.17 0
966.24 0
966.31 0
966.38 0
966.45 0
966.52 0
966.59 0
966.66 0
966.74 0
966.81 0
966.88 0
966.95 0
967.02 0
967.09 0
967.16 0
967.23 0
967.31 0
967.38 0
967.45 0
967.52 0
967.59 0
967.66 0
967.73 0
967.80 0
967.87 0
967.95 0
968.02 0
968.09 0
968.16 0
968.23 0
968.30 0
968.37 0
968.44 0
968.52 0
968.59 0
968.66 0
968.73 0
968.80 0
968.87 0
968.94 0
969.01 0
969.09 0
969.16 0
969.23 0
969.30 0
969.37 0
969.44 0
969.51 0
969.58 0
969.66 0
969.73 0
969.80 0
969.87 0
969.94 0
970.01 0
970.08 0
970.16 0
970.23 0
970.30 0
970.37 0
970.44 0
970.51 0
970.58 0
970.65 0
970.73 0
970.80 0
970.87 0
970.94 0
971.01 0
971.08 0
971.15 0
971.22 0
971.30 0
971.37 0
971.44 0
971.51 0
971.58 0
971.65 0
971.72 0
971.80 0
971.87 0
971.94 0
972.01 0
972.08 0
972.15 0
972.22 0
972.30 0
972.37 0
972.44 0
972.51 0
972.58 0
972.65 0
972.72 0
972.79 0
972.87 0
972.94 0
973.01 0
973.08 0
973.15 0
973.22 0
973.29 0
973.37 0
973.44 0
973.51 0
973.58 0
973.65 0
973.72 0
973.79 0
973.87 0
973.94 0
974.01 0
974.08 0
974.15 0
974.22 0
974.29 0
974.37 0
974.44 0
974.51 0
974.58 0
974.65 0
974.72 0
974.79 0
974.87 0
974.94 0
975.01 0
975.08 0
975.15 0
975.22 0
975.30 0
975.37 0
975.44 0
975.51 0
975.58 0
975.65 0
975.72 0
975.80 0
975.87 0
975.94 0
976.01 0
976.08 0
976.15 0
976.22 0
976.30 0
976.37 0
976.44 0
976.51 0
976.58 0
976.65 0
976.73 0
976.80 0
976.87 0
976.94 0
977.01 0
977.08 0
977.15 0
977.23 0
977.30 0
977.37 0
977.44 0
977.51 0
977.58 0
977.66 0
977.73 0
977.80 0
977.87 0
977.94 0
978.01 0
978.09 0
978.16 0
978.23 0
978.30 0
978.37 0
978.44 0
978.51 0
978.59 0
978.66 0
978.73 0
978.80 0
978.87 0
978.94 0
979.02 0
979.09 0
979.16 0
979.23 0
979.30 0
979.37 0
979.45 0
979.52 0
979.59 0
979.66 0
979.73 0
979.80 0
979.88 0
979.95 0
980.02 0
980.09 0
980.16 0
980.23 0
980.31 0
980.38 0
980.45 0
980.52 0
980.59 0
980.66 0
980.74 0
980.81 0
980.88 0
980.95 0
981.02 0
981.09 0
981.17 0
981.24 0
981.31 0
981.38 0
981.45 0
981.52 0
981.60 0
981.67 0
981.74 0
981.81 0
981.88 0
981.95 0
982.03 0
982.10 0
982.17 0
982.24 0
982.31 0
982.39 0
982.46 0
982.53 0
982.60 0
982.67 0
982.74 0
982.82 0
982.89 0
982.96 0
983.03 0
983.10 0
983.17 0
983.25 0
983.32 0
983.39 0
983.46 0
983.53 0
983.61 0
983.68 0
983.75 0
983.82 0
983.89 0
983.96 0
984.04 0
984.11 0
984.18 0
984.25 0
984.32 0
984.40 0
984.47 0
984.54 0
984.61 0
984.68 0
984.75 0
984.83 0
984.90 0
984.97 0
985.04 0
985.11 0
985.19 0
985.26 0
985.33 0
985.40 0
985.47 0
985.54 0
985.62 0
985.69 0
985.76 0
985.83 0
985.90 0
985.98 0
986.05 0
986.12 0
986.19 0
986.26 0
986.34 0
986.41 0
986.48 0
986.55 0
986.62 0
986.69 0
986.77 0
986.84 0
986.91 0
986.98 0
987.05 0
987.13 0
987.20 0
987.27 0
987.34 0
987.41 0
987.49 0
987.56 0
987.63 0
987.70 0
987.77 0
987.85 0
987.92 0
987.99 0
988.06 0
988.13 0
988.21 0
988.28 0
988.35 0
988.42 0
988.49 0
988.57 0
988.64 0
988.71 0
988.78 0
988.85 0
988.93 0
989.00 0
989.07 0
989.14 0
989.21 0
989.29 0
989.36 0
989.43 0
989.50 0
989.57 0
989.65 0
989.72 0
989.79 0
989.86 0
989.93 0
990.01 0
990.08 0
990.15 0
990.22 0
990.29 1
990.37 1
990.44 1
990.51 1
990.58 1
990.65 1
990.73 0
990.80 0
990.87 0
990.94 0
991.01 0
991.09 0
991.16 0
991.23 0
991.30 0
991.37 0
991.45 0
991.52 0
991.59 0
991.66 0
991.73 0
991.81 0
991.88 0
991.95 0
992.02 0
992.10 0
992.17 0
992.24 0
992.31 0
992.38 0
992.46 0
992.53 0
992.60 0
992.67 0
992.74 0
992.82 0
992.89 0
992.96 0
993.03 0
993.10 0
993.18 0
993.25 0
993.32 1
993.39 1
993.47 1
993.54 1
993.61 0
993.68 0
993.75 0
993.83 0
993.90 0
993.97 0
994.04 0
994.12 0
994.19 0
994.26 0
994.33 0
994.40 0
994.48 0
994.55 0
994.62 0
994.69 0
994.76 0
994.84 0
994.91 0
994.98 0
995.05 0
995.13 0
995.20 0
995.27 0
995.34 0
995.41 0
995.49 0
995.56 0
995.63 0
995.70 0
995.78 0
995.85 0
995.92 0
995.99 0
996.06 0
996.14 0
996.21 0
996.28 0
996.35 0
996.43 0
996.50 0
996.57 0
996.64 0
996.72 0
996.79 0
996.86 0
996.93 0
997.00 0
997.08 0
997.15 0
997.22 0
997.29 0
997.37 0
997.44 0
997.51 0
997.58 0
997.65 0
997.73 0
997.80 0
997.87 0
997.94 0
998.02 0
998.09 0
998.16 0
998.23 0
998.31 0
998.38 0
998.45 0
998.52 0
998.59 0
998.67 0
998.74 0
998.81 0
998.88 0
998.96 0
999.03 0
999.10 0
999.17 0
999.25 0
999.32 0
999.39 0
999.46 0
999.54 0
999.61 0
999.68 0
999.75 0
999.83 0
999.90 0
999.97 0
1000.04 0
1000.11 0
1000.19 0
1000.26 0
1000.33 0
1000.40 0
1000.48 0
1000.55 0
1000.62 0
1000.69 0
1000.77 0
1000.84 0
1000.91 0
1000.98 0
1001.06 0
1001.13 0
1001.20 0
1001.27 0
1001.35 0
1001.42 0
1001.49 0
1001.56 0
1001.64 0
1001.71 0
1001.78 0
1001.85 0
1001.93 0
1002.00 0
1002.07 0
1002.14 0
1002.22 0
1002.29 0
1002.36 0
1002.43 0
1002.50 0
1002.58 0
1002.65 0
1002.72 0
1002.79 0
1002.87 0
1002.94 0
1003.01 0
1003.08 0
1003.16 0
1003.23 0
1003.30 0
1003.37 0
1003.45 0
1003.52 0
1003.59 0
1003.66 0
1003.74 0
1003.81 0
1003.88 0
1003.96 0
1004.03 0
1004.10 0
1004.17 0
1004.25 0
1004.32 0
1004.39 0
1004.46 0
1004.54 0
1004.61 0
1004.68 0
1004.75 0
1004.83 0
1004.90 0
1004.97 0
1005.04 0
1005.12 0
1005.19 0
1005.26 0
1005.33 0
1005.41 0
1005.48 0
1005.55 0
1005.62 1
1005.70 1
1005.77 1
1005.84 0
1005.91 0
1005.99 0
1006.06 0
1006.13 0
1006.20 0
1006.28 1
1006.35 1
1006.42 1
1006.50 1
1006.57 1
1006.64 1
1006.71 2
1006.79 2
1006.86 2
1006.93 2
1007.00 2
1007.08 2
1007.15 2
1007.22 1
1007.29 1
1007.37 1
1007.44 1
1007.51 1
1007.58 1
1007.66 1
1007.73 1
1007.80 0
1007.88 0
1007.95 0
1008.02 0
1008.09 0
1008.17 0
1008.24 0
1008.31 0
1008.38 0
1008.46 0
1008.53 0
1008.60 1
1008.68 1
1008.75 1
1008.82 2
1008.89 2
1008.97 2
1009.04 2
1009.11 2
1009.18 2
1009.26 2
1009.33 1
1009.40 1
1009.48 1
1009.55 1
1009.62 2
1009.69 2
1009.77 2
1009.84 2
1009.91 2
1009.98 2
1010.06 2
1010.13 1
1010.20 1
1010.28 1
1010.35 1
1010.42 0
1010.49 0
1010.57 0
1010.64 0
1010.71 0
1010.78 0
1010.86 0
1010.93 0
1011.00 0
1011.08 0
1011.15 0
1011.22 1
1011.29 1
1011.37 1
1011.44 1
1011.51 1
1011.59 1
1011.66 1
1011.73 1
1011.80 1
1011.88 1
1011.95 1
1012.02 1
1012.10 1
1012.17 1
1012.24 1
1012.31 1
1012.39 1
1012.46 1
1012.53 1
1012.60 1
1012.68 1
1012.75 0
1012.82 0
1012.90 0
1012.97 0
1013.04 0
1013.11 0
1013.19 0
1013.26 0
1013.33 0
1013.41 0
1013.48 1
1013.55 1
1013.63 1
1013.70 1
1013.77 1
1013.84 1
1013.92 1
1013.99 1
1014.06 1
1014.14 1
1014.21 1
1014.28 0
1014.35 0
1014.43 0
1014.50 0
1014.57 0
1014.65 0
1014.72 0
1014.79 0
1014.86 0
1014.94 0
1015.01 0
1015.08 0
1015.16 0
1015.23 0
1015.30 0
1015.37 0
1015.45 0
1015.52 0
1015.59 0
1015.67 0
1015.74 0
1015.81 0
1015.89 0
1015.96 0
1016.03 0
1016.10 0
1016.18 0
1016.25 0
1016.32 0
1016.40 0
1016.47 0
1016.54 0
1016.62 0
1016.69 0
1016.76 0
1016.83 0
1016.91 0
1016.98 0
1017.05 0
1017.13 0
1017.20 0
1017.27 0
1017.35 0
1017.42 0
1017.49 0
1017.56 0
1017.64 0
1017.71 0
1017.78 0
1017.86 0
1017.93 0
1018.00 0
1018.08 0
1018.15 0
1018.22 0
1018.29 0
1018.37 0
1018.44 0
1018.51 0
1018.59 0
1018.66 0
1018.73 0
1018.81 0
1018.88 0
1018.95 0
1019.03 0
1019.10 0
1019.17 0
1019.24 0
1019.32 0
1019.39 0
1019.46 0
1019.54 0
1019.61 0
1019.68 0
1019.76 0
1019.83 0
1019.90 0
1019.98 0
1020.05 0
1020.12 0
1020.19 0
1020.27 0
1020.34 0
1020.41 0
1020.49 0
1020.56 0
1020.63 0
1020.71 0
1020.78 0
1020.85 0
1020.93 0
1021.00 0
1021.07 0
1021.15 0
1021.22 0
1021.29 0
1021.37 0
1021.44 0
1021.51 0
1021.58 0
1021.66 0
1021.73 0
1021.80 1
1021.88 1
1021.95 1
1022.02 1
1022.10 1
1022.17 0
1022.24 0
1022.32 0
1022.39 0
1022.46 0
1022.54 1
1022.61 1
1022.68 1
1022.76 1
1022.83 1
1022.90 1
1022.98 1
1023.05 1
1023.12 1
1023.19 1
1023.27 1
1023.34 1
1023.41 1
1023.49 1
1023.56 1
1023.63 1
1023.71 1
1023.78 1
1023.85 1
1023.93 1
1024.00 1
1024.07 1
1024.15 2
1024.22 2
1024.29 3
1024.37 4
1024.44 5
1024.51 6
1024.59 8
1024.66 10
1024.73 11
1024.81 12
1024.88 14
1024.95 14
1025.03 15
1025.10 15
1025.17 15
1025.25 15
1025.32 15
1025.39 14
1025.47 14
1025.54 13
1025.61 13
1025.69 13
1025.76 12
1025.83 12
1025.91 12
1025.98 11
1026.05 11
1026.13 10
1026.20 9
1026.27 8
1026.35 7
1026.42 7
1026.49 6
1026.57 6
1026.64 6
1026.71 6
1026.79 6
1026.86 6
1026.93 6
1027.01 6
1027.08 6
1027.15 6
1027.23 6
1027.30 5
1027.37 5
1027.45 4
1027.52 4
1027.59 3
1027.67 3
1027.74 2
1027.81 3
1027.89 3
1027.96 4
1028.03 4
1028.11 5
1028.18 5
1028.25 5
1028.33 5
1028.40 5
1028.47 6
1028.55 6
1028.62 7
1028.69 7
1028.77 8
1028.84 8
1028.91 8
1028.99 8
1029.06 7
1029.13 7
1029.21 7
1029.28 7
1029.36 7
1029.43 7
1029.50 7
1029.58 7
1029.65 7
1029.72 6
1029.80 6
1029.87 5
1029.94 5
1030.02 5
1030.09 5
1030.16 5
1030.24 5
1030.31 5
1030.38 5
1030.46 5
1030.53 4
1030.60 4
1030.68 4
1030.75 4
1030.82 4
1030.90 4
1030.97 4
1031.04 4
1031.12 4
1031.19 4
1031.27 4
1031.34 4
1031.41 4
1031.49 4
1031.56 4
1031.63 4
1031.71 4
1031.78 4
1031.85 4
1031.93 4
1032.00 4
1032.07 3
1032.15 3
1032.22 2
1032.29 2
1032.37 2
1032.44 2
1032.52 3
1032.59 3
1032.66 3
1032.74 4
1032.81 3
1032.88 3
1032.96 3
1033.03 2
1033.10 2
1033.18 1
1033.25 1
1033.32 1
1033.40 1
1033.47 1
1033.55 1
1033.62 1
1033.69 1
1033.77 1
1033.84 1
1033.91 1
1033.99 1
1034.06 1
1034.13 1
1034.21 1
1034.28 1
1034.36 1
1034.43 1
1034.50 1
1034.58 1
1034.65 1
1034.72 1
1034.80 1
1034.87 1
1034.94 1
1035.02 1
1035.09 0
1035.17 0
1035.24 0
1035.31 0
1035.39 0
1035.46 0
1035.53 1
1035.61 1
1035.68 1
1035.75 1
1035.83 1
1035.90 1
1035.98 1
1036.05 1
1036.12 1
1036.20 1
1036.27 1
1036.34 1
1036.42 1
1036.49 1
1036.57 1
1036.64 1
1036.71 1
1036.79 1
1036.86 2
1036.93 2
1037.01 2
1037.08 1
1037.15 1
1037.23 1
1037.30 1
1037.38 1
1037.45 1
1037.52 1
1037.60 1
1037.67 1
1037.74 1
1037.82 1
1037.89 1
1037.97 1
1038.04 1
1038.11 1
1038.19 1
1038.26 1
1038.33 1
1038.41 1
1038.48 0
1038.56 1
1038.63 1
1038.70 1
1038.78 1
1038.85 1
1038.93 1
1039.00 1
1039.07 1
1039.15 1
1039.22 1
1039.29 1
1039.37 1
1039.44 1
1039.52 1
1039.59 1
1039.66 1
1039.74 1
1039.81 1
1039.88 1
1039.96 1
1040.03 1
1040.11 1
1040.18 1
1040.25 1
1040.33 1
1040.40 0
1040.48 0
1040.55 0
1040.62 0
1040.70 0
1040.77 0
1040.84 0
1040.92 0
1040.99 0
1041.07 0
1041.14 0
1041.21 0
1041.29 0
1041.36 0
1041.44 0
1041.51 0
1041.58 0
1041.66 0
1041.73 0
1041.80 0
1041.88 0
1041.95 0
1042.03 0
1042.10 0
1042.17 1
1042.25 1
1042.32 1
1042.40 1
1042.47 1
1042.54 0
1042.62 0
1042.69 0
1042.77 0
1042.84 0
1042.91 0
1042.99 0
1043.06 1
1043.14 1
1043.21 1
1043.28 1
1043.36 1
1043.43 1
1043.50 1
1043.58 1
1043.65 1
1043.73 1
1043.80 1
1043.87 2
1043.95 2
1044.02 3
1044.10 5
1044.17 6
1044.24 7
1044.32 8
1044.39 8
1044.47 9
1044.54 9
1044.61 9
1044.69 9
1044.76 9
1044.84 8
1044.91 8
1044.98 8
1045.06 7
1045.13 7
1045.21 7
1045.28 8
1045.35 8
1045.43 9
1045.50 9
1045.58 10
1045.65 10
1045.72 10
1045.80 10
1045.87 10
1045.95 9
1046.02 8
1046.09 8
1046.17 7
1046.24 7
1046.32 7
1046.39 7
1046.46 7
1046.54 7
1046.61 7
1046.69 7
1046.76 6
1046.84 5
1046.91 4
1046.98 4
1047.06 3
1047.13 3
1047.21 3
1047.28 3
1047.35 4
1047.43 4
1047.50 4
1047.58 4
1047.65 4
1047.72 4
1047.80 4
1047.87 4
1047.95 4
1048.02 4
1048.09 4
1048.17 4
1048.24 4
1048.32 4
1048.39 3
1048.47 3
1048.54 3
1048.61 3
1048.69 2
1048.76 2
1048.84 3
1048.91 3
1048.98 3
1049.06 3
1049.13 3
1049.21 3
1049.28 3
1049.36 3
1049.43 2
1049.50 2
1049.58 2
1049.65 1
1049.73 1
1049.80 2
1049.87 2
1049.95 2
1050.02 3
1050.10 3
1050.17 4
1050.25 4
1050.32 4
1050.39 5
1050.47 5
1050.54 5
1050.62 5
1050.69 5
1050.76 5
1050.84 5
1050.91 5
1050.99 5
1051.06 5
1051.14 4
1051.21 4
1051.28 4
1051.36 4
1051.43 4
1051.51 4
1051.58 4
1051.66 4
1051.73 4
1051.80 4
1051.88 4
1051.95 4
1052.03 4
1052.10 4
1052.17 4
1052.25 4
1052.32 5
1052.40 5
1052.47 6
1052.55 6
1052.62 6
1052.69 6
1052.77 6
1052.84 6
1052.92 6
1052.99 6
1053.07 6
1053.14 6
1053.21 6
1053.29 6
1053.36 6
1053.44 5
1053.51 5
1053.59 5
1053.66 4
1053.73 4
1053.81 4
1053.88 4
1053.96 4
1054.03 4
1054.11 4
1054.18 4
1054.26 4
1054.33 4
1054.40 4
1054.48 4
1054.55 4
1054.63 4
1054.70 4
1054.78 4
1054.85 4
1054.92 3
1055.00 3
1055.07 3
1055.15 2
1055.22 2
1055.30 2
1055.37 2
1055.44 2
1055.52 2
1055.59 1
1055.67 1
1055.74 1
1055.82 0
1055.89 0
1055.97 0
1056.04 0
1056.11 0
1056.19 0
1056.26 1
1056.34 1
1056.41 1
1056.49 1
1056.56 1
1056.63 1
1056.71 1
1056.78 1
1056.86 2
1056.93 2
1057.01 3
1057.08 3
1057.16 3
1057.23 2
1057.30 2
1057.38 1
1057.45 1
1057.53 1
1057.60 1
1057.68 1
1057.75 1
1057.83 2
1057.90 2
1057.97 3
1058.05 3
1058.12 3
1058.20 2
1058.27 2
1058.35 1
1058.42 1
1058.50 0
1058.57 0
1058.65 0
1058.72 0
1058.79 0
1058.87 0
1058.94 0
1059.02 0
1059.09 0
1059.17 0
1059.24 0
1059.32 0
1059.39 1
1059.46 2
1059.54 2
1059.61 3
1059.69 3
1059.76 3
1059.84 3
1059.91 2
1059.99 2
1060.06 2
1060.14 2
1060.21 2
1060.28 2
1060.36 2
1060.43 3
1060.51 3
1060.58 4
1060.66 4
1060.73 4
1060.81 4
1060.88 3
1060.96 3
1061.03 3
1061.10 3
1061.18 3
1061.25 3
1061.33 3
1061.40 3
1061.48 3
1061.55 3
1061.63 3
1061.70 3
1061.78 2
1061.85 2
1061.92 2
1062.00 1
1062.07 1
1062.15 1
1062.22 1
1062.30 1
1062.37 1
1062.45 2
1062.52 2
1062.60 2
1062.67 2
1062.75 2
1062.82 2
1062.89 2
1062.97 2
1063.04 2
1063.12 2
1063.19 2
1063.27 3
1063.34 3
1063.42 4
1063.49 4
1063.57 4
1063.64 4
1063.72 4
1063.79 4
1063.87 3
1063.94 3
1064.01 3
1064.09 3
1064.16 3
1064.24 3
1064.31 4
1064.39 4
1064.46 5
1064.54 5
1064.61 5
1064.69 5
1064.76 5
1064.84 5
1064.91 5
1064.99 6
1065.06 6
1065.14 6
1065.21 6
1065.28 6
1065.36 7
1065.43 6
1065.51 6
1065.58 6
1065.66 5
1065.73 5
1065.81 4
1065.88 4
1065.96 4
1066.03 4
1066.11 5
1066.18 5
1066.26 6
1066.33 7
1066.41 8
1066.48 8
1066.56 8
1066.63 9
1066.70 9
1066.78 9
1066.85 10
1066.93 11
1067.00 11
1067.08 12
1067.15 12
1067.23 12
1067.30 11
1067.38 11
1067.45 11
1067.53 10
1067.60 11
1067.68 11
1067.75 11
1067.83 12
1067.90 13
1067.98 13
1068.05 13
1068.13 13
1068.20 12
1068.28 11
1068.35 10
1068.43 10
1068.50 9
1068.57 9
1068.65 10
1068.72 10
1068.80 10
1068.87 10
1068.95 10
1069.02 9
1069.10 8
1069.17 7
1069.25 7
1069.32 6
1069.40 6
1069.47 6
1069.55 7
1069.62 7
1069.70 7
1069.77 7
1069.85 7
1069.92 7
1070.00 6
1070.07 6
1070.15 6
1070.22 6
1070.30 7
1070.37 7
1070.45 8
1070.52 9
1070.60 9
1070.67 10
1070.75 10
1070.82 10
1070.90 10
1070.97 9
1071.05 8
1071.12 7
1071.20 7
1071.27 6
1071.35 7
1071.42 7
1071.50 7
1071.57 7
1071.65 8
1071.72 7
1071.79 7
1071.87 7
1071.94 6
1072.02 6
1072.09 5
1072.17 5
1072.24 4
1072.32 4
1072.39 4
1072.47 4
1072.54 5
1072.62 6
1072.69 7
1072.77 8
1072.84 8
1072.92 8
1072.99 8
1073.07 7
1073.14 6
1073.22 5
1073.29 4
1073.37 4
1073.44 3
1073.52 3
1073.59 2
1073.67 2
1073.74 2
1073.82 2
1073.89 2
1073.97 2
1074.04 2
1074.12 2
1074.19 2
1074.27 2
1074.34 2
1074.42 1
1074.49 1
1074.57 0
1074.64 0
1074.72 0
1074.79 0
1074.87 1
1074.95 1
1075.02 1
1075.10 1
1075.17 1
1075.25 1
1075.32 1
1075.40 0
1075.47 0
1075.55 0
1075.62 0
1075.70 0
1075.77 0
1075.85 0
1075.92 0
1076.00 1
1076.07 1
1076.15 1
1076.22 2
1076.30 2
1076.37 2
1076.45 2
1076.52 2
1076.60 2
1076.67 2
1076.75 2
1076.82 2
1076.90 2
1076.97 2
1077.05 3
1077.12 4
1077.20 4
1077.27 5
1077.35 5
1077.42 5
1077.50 5
1077.57 5
1077.65 5
1077.72 5
1077.80 5
1077.87 6
1077.95 5
1078.02 5
1078.10 4
1078.17 3
1078.25 2
1078.33 1
1078.40 1
1078.48 1
1078.55 1
1078.63 1
1078.70 2
1078.78 2
1078.85 3
1078.93 3
1079.00 4
1079.08 4
1079.15 5
1079.23 5
1079.30 6
1079.38 6
1079.45 7
1079.53 7
1079.60 7
1079.68 8
1079.75 8
1079.83 9
1079.90 9
1079.98 10
1080.05 11
1080.13 12
1080.21 12
1080.28 13
1080.36 12
1080.43 12
1080.51 12
1080.58 11
1080.66 11
1080.73 10
1080.81 10
1080.88 10
1080.96 10
1081.03 10
1081.11 11
1081.18 10
1081.26 10
1081.33 9
1081.41 9
1081.48 8
1081.56 7
1081.64 7
1081.71 7
1081.79 7
1081.86 7
1081.94 7
1082.01 8
1082.09 8
1082.16 8
1082.24 9
1082.31 9
1082.39 10
1082.46 10
1082.54 10
1082.61 11
1082.69 11
1082.77 11
1082.84 11
1082.92 11
1082.99 10
1083.07 10
1083.14 10
1083.22 10
1083.29 10
1083.37 10
1083.44 9
1083.52 9
1083.59 8
1083.67 8
1083.74 7
1083.82 7
1083.90 7
1083.97 7
1084.05 7
1084.12 7
1084.20 8
1084.27 8
1084.35 8
1084.42 8
1084.50 8
1084.57 8
1084.65 8
1084.72 7
1084.80 6
1084.88 5
1084.95 4
1085.03 3
1085.10 3
1085.18 2
1085.25 2
1085.33 3
1085.40 4
1085.48 4
1085.55 5
1085.63 6
1085.70 6
1085.78 6
1085.86 5
1085.93 5
1086.01 4
1086.08 4
1086.16 4
1086.23 4
1086.31 5
1086.38 5
1086.46 5
1086.53 4
1086.61 4
1086.69 3
1086.76 2
1086.84 1
1086.91 0
1086.99 0
1087.06 0
1087.14 0
1087.21 0
1087.29 0
1087.37 0
1087.44 0
1087.52 0
1087.59 0
1087.67 1
1087.74 1
1087.82 1
1087.89 1
1087.97 1
1088.04 1
1088.12 1
1088.20 1
1088.27 1
1088.35 2
1088.42 3
1088.50 4
1088.57 5
1088.65 6
1088.72 7
1088.80 8
1088.88 9
1088.95 9
1089.03 9
1089.10 9
1089.18 9
1089.25 8
1089.33 7
1089.40 6
1089.48 5
1089.56 4
1089.63 2
1089.71 1
1089.78 1
1089.86 0
1089.93 0
1090.01 0
1090.08 0
1090.16 0
1090.24 0
1090.31 0
1090.39 1
1090.46 1
1090.54 1
1090.61 2
1090.69 2
1090.76 3
1090.84 4
1090.92 4
1090.99 5
1091.07 6
1091.14 6
1091.22 6
1091.29 6
1091.37 6
1091.45 6
1091.52 5
1091.60 5
1091.67 5
1091.75 5
1091.82 6
1091.90 6
1091.97 7
1092.05 8
1092.13 8
1092.20 8
1092.28 8
1092.35 8
1092.43 8
1092.50 8
1092.58 8
1092.66 7
1092.73 7
1092.81 6
1092.88 6
1092.96 6
1093.03 6
1093.11 6
1093.19 6
1093.26 7
1093.34 8
1093.41 8
1093.49 9
1093.56 9
1093.64 9
1093.72 9
1093.79 9
1093.87 8
1093.94 8
1094.02 8
1094.09 9
1094.17 9
1094.25 9
1094.32 10
1094.40 10
1094.47 11
1094.55 11
1094.62 11
1094.70 10
1094.78 10
1094.85 9
1094.93 8
1095.00 7
1095.08 6
1095.15 6
1095.23 5
1095.31 5
1095.38 6
1095.46 6
1095.53 7
1095.61 8
1095.68 8
1095.76 8
1095.84 8
1095.91 8
1095.99 7
1096.06 8
1096.14 8
1096.22 9
1096.29 10
1096.37 12
1096.44 13
1096.52 15
1096.59 16
1096.67 17
1096.75 18
1096.82 18
1096.90 17
1096.97 17
1097.05 16
1097.13 14
1097.20 13
1097.28 12
1097.35 11
1097.43 11
1097.50 10
1097.58 10
1097.66 9
1097.73 9
1097.81 9
1097.88 9
1097.96 8
1098.04 8
1098.11 9
1098.19 9
1098.26 9
1098.34 9
1098.41 9
1098.49 10
1098.57 10
1098.64 11
1098.72 11
1098.79 12
1098.87 13
1098.95 13
1099.02 13
1099.10 13
1099.17 13
1099.25 13
1099.33 13
1099.40 13
1099.48 13
1099.55 13
1099.63 13
1099.70 13
1099.78 13
1099.86 12
1099.93 12
1100.01 11
1100.08 11
1100.16 10
1100.24 9
1100.31 9
1100.39 9
1100.46 9
1100.54 9
1100.62 10
1100.69 10
1100.77 9
1100.84 9
1100.92 8
1101.00 7
1101.07 6
1101.15 4
1101.22 3
1101.30 2
1101.38 2
1101.45 1
1101.53 1
1101.60 1
1101.68 2
1101.76 2
1101.83 2
1101.91 3
1101.98 3
1102.06 2
1102.14 2
1102.21 2
1102.29 3
1102.36 3
1102.44 3
1102.52 4
1102.59 4
1102.67 4
1102.74 4
1102.82 5
1102.90 5
1102.97 6
1103.05 6
1103.12 6
1103.20 6
1103.28 5
1103.35 4
1103.43 3
1103.50 2
1103.58 1
1103.66 0
1103.73 0
1103.81 0
1103.88 0
1103.96 0
1104.04 0
1104.11 0
1104.19 0
1104.26 0
1104.34 0
1104.42 0
1104.49 1
1104.57 2
1104.64 4
1104.72 5
1104.80 6
1104.87 7
1104.95 7
1105.03 8
1105.10 8
1105.18 8
1105.25 8
1105.33 8
1105.41 8
1105.48 8
1105.56 8
1105.63 8
1105.71 8
1105.79 9
1105.86 9
1105.94 10
1106.02 10
1106.09 11
1106.17 12
1106.24 13
1106.32 14
1106.40 15
1106.47 16
1106.55 17
1106.62 17
1106.70 17
1106.78 17
1106.85 16
1106.93 15
1107.00 14
1107.08 14
1107.16 13
1107.23 13
1107.31 13
1107.39 13
1107.46 13
1107.54 14
1107.61 14
1107.69 15
1107.77 16
1107.84 17
1107.92 18
1108.00 18
1108.07 19
1108.15 20
1108.22 20
1108.30 22
1108.38 23
1108.45 25
1108.53 28
1108.61 30
1108.68 32
1108.76 33
1108.83 34
1108.91 35
1108.99 34
1109.06 34
1109.14 33
1109.22 32
1109.29 30
1109.37 29
1109.44 28
1109.52 26
1109.60 25
1109.67 23
1109.75 22
1109.83 21
1109.90 19
1109.98 18
1110.05 17
1110.13 17
1110.21 16
1110.28 16
1110.36 17
1110.44 17
1110.51 18
1110.59 18
1110.66 19
1110.74 19
1110.82 19
1110.89 19
1110.97 20
1111.05 21
1111.12 22
1111.20 24
1111.27 25
1111.35 26
1111.43 27
1111.50 26
1111.58 25
1111.66 22
1111.73 20
1111.81 17
1111.89 15
1111.96 13
1112.04 13
1112.11 13
1112.19 15
1112.27 17
1112.34 19
1112.42 21
1112.50 22
1112.57 23
1112.65 23
1112.73 23
1112.80 23
1112.88 22
1112.95 21
1113.03 21
1113.11 20
1113.18 20
1113.26 20
1113.34 20
1113.41 20
1113.49 20
1113.57 20
1113.64 20
1113.72 20
1113.79 20
1113.87 19
1113.95 18
1114.02 18
1114.10 17
1114.18 16
1114.25 16
1114.33 15
1114.41 15
1114.48 15
1114.56 16
1114.64 16
1114.71 17
1114.79 18
1114.86 18
1114.94 18
1115.02 19
1115.09 18
1115.17 18
1115.25 18
1115.32 17
1115.40 17
1115.48 16
1115.55 16
1115.63 15
1115.71 14
1115.78 13
1115.86 12
1115.93 11
1116.01 10
1116.09 10
1116.16 10
1116.24 10
1116.32 11
1116.39 12
1116.47 13
1116.55 14
1116.62 15
1116.70 16
1116.78 16
1116.85 16
1116.93 15
1117.01 14
1117.08 13
1117.16 11
1117.24 9
1117.31 7
1117.39 6
1117.46 5
1117.54 5
1117.62 5
1117.69 6
1117.77 6
1117.85 7
1117.92 7
1118.00 7
1118.08 7
1118.15 7
1118.23 7
1118.31 8
1118.38 9
1118.46 10
1118.54 12
1118.61 14
1118.69 16
1118.77 16
1118.84 16
1118.92 16
1119.00 15
1119.07 15
1119.15 15
1119.23 15
1119.30 15
1119.38 15
1119.46 15
1119.53 15
1119.61 14
1119.69 13
1119.76 12
1119.84 11
1119.92 11
1119.99 11
1120.07 10
1120.14 10
1120.22 10
1120.30 10
1120.37 11
1120.45 11
1120.53 12
1120.60 13
1120.68 13
1120.76 14
1120.83 14
1120.91 15
1120.99 15
1121.06 16
1121.14 17
1121.22 18
1121.29 19
1121.37 20
1121.45 20
1121.52 20
1121.60 20
1121.68 19
1121.75 18
1121.83 17
1121.91 16
1121.98 15
1122.06 14
1122.14 14
1122.21 15
1122.29 16
1122.37 16
1122.44 17
1122.52 16
1122.60 15
1122.67 14
1122.75 13
1122.83 12
1122.91 12
1122.98 12
1123.06 13
1123.14 14
1123.21 15
1123.29 16
1123.37 16
1123.44 16
1123.52 16
1123.60 15
1123.67 14
1123.75 13
1123.83 12
1123.90 11
1123.98 11
1124.06 12
1124.13 12
1124.21 13
1124.29 14
1124.36 14
1124.44 14
1124.52 14
1124.59 14
1124.67 14
1124.75 13
1124.82 13
1124.90 13
1124.98 13
1125.05 14
1125.13 15
1125.21 15
1125.28 16
1125.36 16
1125.44 16
1125.51 15
1125.59 14
1125.67 12
1125.75 10
1125.82 9
1125.90 8
1125.98 7
1126.05 7
1126.13 7
1126.21 7
1126.28 8
1126.36 9
1126.44 9
1126.51 9
1126.59 9
1126.67 8
1126.74 7
1126.82 6
1126.90 5
1126.97 4
1127.05 4
1127.13 3
1127.21 4
1127.28 4
1127.36 5
1127.44 6
1127.51 7
1127.59 7
1127.67 8
1127.74 8
1127.82 9
1127.90 9
1127.97 8
1128.05 8
1128.13 7
1128.20 7
1128.28 6
1128.36 6
1128.44 5
1128.51 5
1128.59 5
1128.67 6
1128.74 6
1128.82 7
1128.90 8
1128.97 8
1129.05 9
1129.13 10
1129.20 11
1129.28 11
1129.36 11
1129.44 11
1129.51 10
1129.59 9
1129.67 8
1129.74 8
1129.82 8
1129.90 7
1129.97 6
1130.05 6
1130.13 5
1130.20 4
1130.28 4
1130.36 4
1130.44 4
1130.51 5
1130.59 6
1130.67 7
1130.74 8
1130.82 9
1130.90 10
1130.97 10
1131.05 10
1131.13 10
1131.21 10
1131.28 9
1131.36 9
1131.44 9
1131.51 10
1131.59 10
1131.67 10
1131.74 11
1131.82 11
1131.90 11
1131.98 11
1132.05 11
1132.13 10
1132.21 10
1132.28 11
1132.36 11
1132.44 12
1132.51 13
1132.59 14
1132.67 14
1132.75 14
1132.82 14
1132.90 13
1132.98 13
1133.05 12
1133.13 12
1133.21 11
1133.29 9
1133.36 8
1133.44 6
1133.52 5
1133.59 4
1133.67 4
1133.75 4
1133.83 5
1133.90 5
1133.98 6
1134.06 7
1134.13 6
1134.21 6
1134.29 6
1134.36 6
1134.44 6
1134.52 8
1134.60 10
1134.67 13
1134.75 17
1134.83 20
1134.90 23
1134.98 26
1135.06 28
1135.14 29
1135.21 31
1135.29 32
1135.37 33
1135.44 35
1135.52 37
1135.60 38
1135.68 40
1135.75 42
1135.83 44
1135.91 46
1135.98 48
1136.06 49
1136.14 50
1136.22 50
1136.29 50
1136.37 51
1136.45 52
1136.52 54
1136.60 57
1136.68 62
1136.76 67
1136.83 72
1136.91 76
1136.99 78
1137.07 79
1137.14 77
1137.22 74
1137.30 70
1137.37 66
1137.45 63
1137.53 61
1137.61 59
1137.68 58
1137.76 56
1137.84 54
1137.91 52
1137.99 49
1138.07 46
1138.15 42
1138.22 40
1138.30 38
1138.38 37
1138.46 36
1138.53 36
1138.61 36
1138.69 37
1138.76 37
1138.84 37
1138.92 38
1139.00 38
1139.07 38
1139.15 37
1139.23 37
1139.30 37
1139.38 36
1139.46 36
1139.54 36
1139.61 35
1139.69 34
1139.77 33
1139.85 31
1139.92 29
1140.00 27
1140.08 25
1140.16 23
1140.23 22
1140.31 21
1140.39 21
1140.46 21
1140.54 20
1140.62 20
1140.70 19
1140.77 18
1140.85 17
1140.93 15
1141.01 13
1141.08 10
1141.16 8
1141.24 6
1141.32 4
1141.39 3
1141.47 2
1141.55 1
1141.62 1
1141.70 2
1141.78 3
1141.86 4
1141.93 5
1142.01 5
1142.09 6
1142.17 6
1142.24 6
1142.32 6
1142.40 6
1142.48 6
1142.55 6
1142.63 7
1142.71 7
1142.78 7
1142.86 7
1142.94 7
1143.02 7
1143.09 6
1143.17 6
1143.25 6
1143.33 6
1143.40 6
1143.48 5
1143.56 5
1143.64 5
1143.71 4
1143.79 3
1143.87 3
1143.95 2
1144.02 1
1144.10 0
1144.18 0
1144.26 0
1144.33 0
1144.41 0
1144.49 0
1144.57 0
1144.64 0
1144.72 0
1144.80 2
1144.88 3
1144.95 4
1145.03 4
1145.11 4
1145.19 4
1145.26 3
1145.34 2
1145.42 2
1145.50 1
1145.57 2
1145.65 3
1145.73 4
1145.81 6
1145.88 8
1145.96 10
1146.04 12
1146.12 14
1146.19 16
1146.27 17
1146.35 18
1146.43 18
1146.50 18
1146.58 18
1146.66 17
1146.74 15
1146.81 14
1146.89 12
1146.97 10
1147.05 9
1147.12 8
1147.20 7
1147.28 7
1147.36 7
1147.43 8
1147.51 8
1147.59 9
1147.67 10
1147.74 11
1147.82 12
1147.90 12
1147.98 11
1148.05 10
1148.13 8
1148.21 6
1148.29 4
1148.36 3
1148.44 1
1148.52 1
1148.60 1
1148.67 1
1148.75 2
1148.83 4
1148.91 5
1148.98 6
1149.06 7
1149.14 7
1149.22 8
1149.30 9
1149.37 9
1149.45 10
1149.53 11
1149.61 11
1149.68 12
1149.76 12
1149.84 12
1149.92 13
1149.99 14
1150.07 15
1150.15 16
1150.23 18
1150.30 19
1150.38 21
1150.46 23
1150.54 24
1150.62 26
1150.69 28
1150.77 29
1150.85 31
1150.93 32
1151.00 34
1151.08 35
1151.16 36
1151.24 37
1151.31 38
1151.39 39
1151.47 40
1151.55 41
1151.62 42
1151.70 44
1151.78 46
1151.86 48
1151.94 49
1152.01 52
1152.09 54
1152.17 58
1152.25 63
1152.32 68
1152.40 75
1152.48 82
1152.56 90
1152.64 98
1152.71 105
1152.79 110
1152.87 114
1152.95 115
1153.02 116
1153.10 115
1153.18 114
1153.26 112
1153.33 111
1153.41 109
1153.49 108
1153.57 106
1153.65 104
1153.72 102
1153.80 100
1153.88 100
1153.96 101
1154.03 102
1154.11 105
1154.19 107
1154.27 109
1154.35 111
1154.42 112
1154.50 113
1154.58 113
1154.66 113
1154.73 113
1154.81 113
1154.89 112
1154.97 111
1155.05 109
1155.12 106
1155.20 103
1155.28 98
1155.36 94
1155.43 90
1155.51 86
1155.59 84
1155.67 82
1155.75 81
1155.82 79
1155.90 78
1155.98 75
1156.06 72
1156.14 69
1156.21 66
1156.29 63
1156.37 60
1156.45 58
1156.52 56
1156.60 55
1156.68 54
1156.76 53
1156.84 51
1156.91 49
1156.99 47
1157.07 44
1157.15 43
1157.23 42
1157.30 42
1157.38 43
1157.46 45
1157.54 47
1157.61 48
1157.69 49
1157.77 48
1157.85 47
1157.93 46
1158.00 44
1158.08 42
1158.16 40
1158.24 39
1158.32 36
1158.39 34
1158.47 31
1158.55 27
1158.63 23
1158.71 19
1158.78 15
1158.86 12
1158.94 11
1159.02 10
1159.10 11
1159.17 12
1159.25 14
1159.33 16
1159.41 17
1159.49 19
1159.56 20
1159.64 21
1159.72 21
1159.80 21
1159.87 21
1159.95 22
1160.03 22
1160.11 22
1160.19 22
1160.26 22
1160.34 22
1160.42 21
1160.50 20
1160.58 19
1160.65 19
1160.73 18
1160.81 18
1160.89 18
1160.97 18
1161.04 18
1161.12 18
1161.20 18
1161.28 16
1161.36 14
1161.43 12
1161.51 10
1161.59 8
1161.67 6
1161.75 5
1161.83 4
1161.90 4
1161.98 4
1162.06 4
1162.14 4
1162.22 4
1162.29 4
1162.37 5
1162.45 5
1162.53 5
1162.61 6
1162.68 6
1162.76 5
1162.84 5
1162.92 5
1163.00 6
1163.07 6
1163.15 7
1163.23 8
1163.31 9
1163.39 10
1163.46 11
1163.54 12
1163.62 12
1163.70 13
1163.78 13
1163.85 14
1163.93 15
1164.01 15
1164.09 16
1164.17 16
1164.25 15
1164.32 14
1164.40 13
1164.48 11
1164.56 9
1164.64 7
1164.71 5
1164.79 3
1164.87 2
1164.95 0
1165.03 0
1165.10 0
1165.18 0
1165.26 0
1165.34 0
1165.42 0
1165.50 1
1165.57 2
1165.65 3
1165.73 4
1165.81 5
1165.89 6
1165.96 7
1166.04 7
1166.12 7
1166.20 7
1166.28 7
1166.36 7
1166.43 6
1166.51 6
1166.59 7
1166.67 7
1166.75 6
1166.82 6
1166.90 6
1166.98 5
1167.06 5
1167.14 5
1167.22 5
1167.29 5
1167.37 5
1167.45 4
1167.53 3
1167.61 2
1167.69 1
1167.76 0
1167.84 0
1167.92 0
1168.00 0
1168.08 0
1168.15 1
1168.23 1
1168.31 1
1168.39 0
1168.47 0
1168.55 0
1168.62 0
1168.70 0
1168.78 1
1168.86 3
1168.94 5
1169.02 7
1169.09 9
1169.17 10
1169.25 11
1169.33 12
1169.41 13
1169.49 13
1169.56 13
1169.64 12
1169.72 12
1169.80 11
1169.88 10
1169.95 8
1170.03 7
1170.11 5
1170.19 4
1170.27 2
1170.35 2
1170.42 3
1170.50 5
1170.58 7
1170.66 10
1170.74 13
1170.82 15
1170.89 16
1170.97 16
1171.05 16
1171.13 16
1171.21 16
1171.29 18
1171.36 20
1171.44 24
1171.52 28
1171.60 32
1171.68 35
1171.76 37
1171.84 37
1171.91 36
1171.99 35
1172.07 33
1172.15 32
1172.23 31
1172.31 31
1172.38 31
1172.46 30
1172.54 30
1172.62 29
1172.70 27
1172.78 26
1172.85 25
1172.93 23
1173.01 21
1173.09 20
1173.17 18
1173.25 17
1173.32 16
1173.40 16
1173.48 16
1173.56 16
1173.64 15
1173.72 15
1173.80 14
1173.87 12
1173.95 11
1174.03 9
1174.11 8
1174.19 8
1174.27 8
1174.34 9
1174.42 10
1174.50 11
1174.58 12
1174.66 14
1174.74 16
1174.82 19
1174.89 21
1174.97 23
1175.05 25
1175.13 27
1175.21 28
1175.29 30
1175.36 31
1175.44 32
1175.52 33
1175.60 34
1175.68 34
1175.76 34
1175.84 33
1175.91 31
1175.99 29
1176.07 26
1176.15 23
1176.23 20
1176.31 17
1176.39 15
1176.46 13
1176.54 13
1176.62 13
1176.70 14
1176.78 16
1176.86 17
1176.93 18
1177.01 19
1177.09 19
1177.17 18
1177.25 17
1177.33 15
1177.41 13
1177.48 10
1177.56 8
1177.64 7
1177.72 5
1177.80 4
1177.88 4
1177.96 3
1178.03 2
1178.11 2
1178.19 2
1178.27 2
1178.35 2
1178.43 2
1178.51 3
1178.58 4
1178.66 5
1178.74 6
1178.82 7
1178.90 8
1178.98 9
1179.06 10
1179.14 11
1179.21 11
1179.29 10
1179.37 9
1179.45 7
1179.53 5
1179.61 3
1179.69 2
1179.76 0
1179.84 0
1179.92 0
1180.00 0
1180.08 0
1180.16 0
1180.24 0
1180.31 0
1180.39 0
1180.47 0
1180.55 2
1180.63 3
1180.71 4
1180.79 5
1180.87 6
1180.94 6
1181.02 6
1181.10 5
1181.18 5
1181.26 4
1181.34 4
1181.42 5
1181.49 7
1181.57 9
1181.65 12
1181.73 16
1181.81 18
1181.89 20
1181.97 21
1182.05 20
1182.12 19
1182.20 18
1182.28 16
1182.36 15
1182.44 14
1182.52 13
1182.60 13
1182.68 13
1182.75 12
1182.83 12
1182.91 11
1182.99 11
1183.07 10
1183.15 9
1183.23 8
1183.31 8
1183.38 7
1183.46 7
1183.54 8
1183.62 9
1183.70 10
1183.78 12
1183.86 14
1183.94 16
1184.01 18
1184.09 20
1184.17 22
1184.25 23
1184.33 23
1184.41 24
1184.49 24
1184.57 24
1184.64 25
1184.72 26
1184.80 27
1184.88 28
1184.96 28
1185.04 28
1185.12 27
1185.20 25
1185.28 23
1185.35 21
1185.43 19
1185.51 18
1185.59 18
1185.67 20
1185.75 23
1185.83 26
1185.91 31
1185.98 37
1186.06 43
1186.14 49
1186.22 55
1186.30 61
1186.38 66
1186.46 69
1186.54 72
1186.62 74
1186.69 75
1186.77 77
1186.85 79
1186.93 82
1187.01 85
1187.09 89
1187.17 92
1187.25 95
1187.33 97
1187.40 98
1187.48 98
1187.56 97
1187.64 95
1187.72 94
1187.80 92
1187.88 90
1187.96 88
1188.04 87
1188.11 85
1188.19 84
1188.27 82
1188.35 80
1188.43 77
1188.51 74
1188.59 70
1188.67 66
1188.75 62
1188.82 60
1188.90 60
1188.98 60
1189.06 62
1189.14 64
1189.22 65
1189.30 64
1189.38 62
1189.46 58
1189.54 53
1189.61 48
1189.69 44
1189.77 40
1189.85 36
1189.93 33
1190.01 31
1190.09 30
1190.17 29
1190.25 29
1190.33 29
1190.40 30
1190.48 32
1190.56 34
1190.64 36
1190.72 37
1190.80 37
1190.88 36
1190.96 34
1191.04 31
1191.12 29
1191.19 27
1191.27 26
1191.35 27
1191.43 28
1191.51 30
1191.59 31
1191.67 32
1191.75 32
1191.83 32
1191.91 31
1191.98 31
1192.06 30
1192.14 31
1192.22 31
1192.30 32
1192.38 33
1192.46 34
1192.54 35
1192.62 37
1192.70 39
1192.77 42
1192.85 45
1192.93 47
1193.01 48
1193.09 49
1193.17 48
1193.25 46
1193.33 43
1193.41 39
1193.49 36
1193.57 33
1193.64 31
1193.72 29
1193.80 28
1193.88 27
1193.96 27
1194.04 27
1194.12 28
1194.20 29
1194.28 30
1194.36 31
1194.44 32
1194.52 33
1194.59 33
1194.67 32
1194.75 32
1194.83 31
1194.91 31
1194.99 31
1195.07 32
1195.15 33
1195.23 33
1195.31 33
1195.39 32
1195.46 31
1195.54 29
1195.62 27
1195.70 26
1195.78 25
1195.86 24
1195.94 24
1196.02 24
1196.10 24
1196.18 25
1196.26 26
1196.34 28
1196.41 31
1196.49 34
1196.57 38
1196.65 41
1196.73 44
1196.81 46
1196.89 47
1196.97 48
1197.05 48
1197.13 48
1197.21 48
1197.29 47
1197.37 46
1197.44 44
1197.52 42
1197.60 39
1197.68 37
1197.76 35
1197.84 34
1197.92 32
1198.00 31
1198.08 29
1198.16 26
1198.24 24
1198.32 21
1198.40 19
1198.47 17
1198.55 15
1198.63 14
1198.71 13
1198.79 12
1198.87 11
1198.95 11
1199.03 11
1199.11 12
1199.19 14
1199.27 17
1199.35 19
1199.43 22
1199.51 24
1199.58 26
1199.66 27
1199.74 27
1199.82 27
1199.90 27
1199.98 27
1200.06 27
1200.14 29
1200.22 30
1200.30 32
1200.38 33
1200.46 34
1200.54 34
1200.62 34
1200.70 33
1200.77 32
1200.85 30
1200.93 29
1201.01 28
1201.09 27
1201.17 28
1201.25 29
1201.33 30
1201.41 31
1201.49 32
1201.57 32
1201.65 32
1201.73 31
1201.81 29
1201.89 27
1201.96 25
1202.04 22
1202.12 19
1202.20 17
1202.28 15
1202.36 14
1202.44 13
1202.52 13
1202.60 14
1202.68 16
1202.76 17
1202.84 18
1202.92 19
1203.00 20
1203.08 20
1203.16 20
1203.24 19
1203.31 18
1203.39 17
1203.47 16
1203.55 15
1203.63 15
1203.71 14
1203.79 14
1203.87 15
1203.95 15
1204.03 16
1204.11 15
1204.19 15
1204.27 13
1204.35 11
1204.43 9
1204.51 6
1204.59 4
1204.67 2
1204.74 0
1204.82 0
1204.90 0
1204.98 0
1205.06 0
1205.14 0
1205.22 0
1205.30 0
1205.38 0
1205.46 0
1205.54 0
1205.62 1
1205.70 2
1205.78 3
1205.86 5
1205.94 6
1206.02 7
1206.10 7
1206.18 7
1206.25 5
1206.33 4
1206.41 2
1206.49 0
1206.57 0
1206.65 0
1206.73 0
1206.81 2
1206.89 4
1206.97 6
1207.05 8
1207.13 10
1207.21 10
1207.29 9
1207.37 9
1207.45 8
1207.53 7
1207.61 6
1207.69 5
1207.77 4
1207.85 3
1207.93 2
1208.00 1
1208.08 0
1208.16 0
1208.24 0
1208.32 0
1208.40 0
1208.48 0
1208.56 0
1208.64 0
1208.72 0
1208.80 0
1208.88 0
1208.96 0
1209.04 1
1209.12 2
1209.20 3
1209.28 4
1209.36 6
1209.44 7
1209.52 9
1209.60 10
1209.68 11
1209.76 11
1209.84 11
1209.92 10
1210.00 9
1210.07 7
1210.15 4
1210.23 2
1210.31 0
1210.39 0
1210.47 0
1210.55 0
1210.63 1
1210.71 4
1210.79 6
1210.87 9
1210.95 11
1211.03 12
1211.11 12
1211.19 11
1211.27 9
1211.35 7
1211.43 6
1211.51 5
1211.59 4
1211.67 4
1211.75 3
1211.83 2
1211.91 1
1211.99 0
1212.07 0
1212.15 0
1212.23 0
1212.31 0
1212.39 0
1212.47 2
1212.54 5
1212.62 8
1212.70 11
1212.78 14
1212.86 15
1212.94 16
1213.02 17
1213.10 17
1213.18 16
1213.26 16
1213.34 16
1213.42 15
1213.50 15
1213.58 13
1213.66 12
1213.74 10
1213.82 9
1213.90 7
1213.98 5
1214.06 4
1214.14 4
1214.22 4
1214.30 4
1214.38 6
1214.46 8
1214.54 11
1214.62 15
1214.70 20
1214.78 25
1214.86 30
1214.94 35
1215.02 38
1215.10 41
1215.18 43
1215.26 43
1215.34 42
1215.42 41
1215.50 40
1215.58 39
1215.66 39
1215.74 39
1215.82 40
1215.90 41
1215.98 42
1216.06 42
1216.14 42
1216.21 41
1216.29 40
1216.37 39
1216.45 38
1216.53 36
1216.61 34
1216.69 31
1216.77 27
1216.85 24
1216.93 20
1217.01 17
1217.09 15
1217.17 14
1217.25 13
1217.33 13
1217.41 14
1217.49 14
1217.57 15
1217.65 16
1217.73 16
1217.81 16
1217.89 16
1217.97 15
1218.05 14
1218.13 13
1218.21 12
1218.29 12
1218.37 12
1218.45 12
1218.53 12
1218.61 13
1218.69 14
1218.77 15
1218.85 16
1218.93 16
1219.01 16
1219.09 16
1219.17 16
1219.25 15
1219.33 14
1219.41 14
1219.49 13
1219.57 12
1219.65 10
1219.73 9
1219.81 7
1219.89 5
1219.97 3
1220.05 2
1220.13 2
1220.21 3
1220.29 5
1220.37 8
1220.45 10
1220.53 12
1220.61 14
1220.69 15
1220.77 15
1220.85 14
1220.93 13
1221.01 10
1221.09 7
1221.17 4
1221.25 2
1221.33 0
1221.41 0
1221.49 0
1221.57 0
1221.65 1
1221.73 2
1221.81 2
1221.89 2
1221.97 2
1222.05 1
1222.13 0
1222.21 0
1222.29 0
1222.37 0
1222.45 0
1222.53 0
1222.61 1
1222.69 3
1222.77 4
1222.85 6
1222.93 6
1223.01 6
1223.09 6
1223.17 5
1223.25 4
1223.33 3
1223.41 3
1223.49 2
1223.57 2
1223.65 3
1223.73 4
1223.81 7
1223.89 10
1223.97 14
1224.05 18
1224.13 23
1224.21 27
1224.29 30
1224.37 33
1224.45 34
1224.53 34
1224.61 32
1224.69 30
1224.77 28
1224.85 25
1224.93 22
1225.01 19
1225.09 16
1225.17 14
1225.25 12
1225.33 10
1225.41 8
1225.49 7
1225.57 7
1225.65 6
1225.74 6
1225.82 6
1225.90 6
1225.98 6
1226.06 7
1226.14 9
1226.22 11
1226.30 13
1226.38 16
1226.46 18
1226.54 20
1226.62 21
1226.70 21
1226.78 20
1226.86 19
1226.94 17
1227.02 15
1227.10 14
1227.18 13
1227.26 12
1227.34 12
1227.42 12
1227.50 12
1227.58 12
1227.66 12
1227.74 13
1227.82 14
1227.90 16
1227.98 18
1228.06 20
1228.14 23
1228.22 25
1228.30 28
1228.38 29
1228.46 31
1228.54 31
1228.62 32
1228.70 32
1228.78 32
1228.86 33
1228.94 33
1229.02 34
1229.10 34
1229.18 34
1229.26 34
1229.34 34
1229.43 34
1229.51 34
1229.59 35
1229.67 36
1229.75 37
1229.83 38
1229.91 39
1229.99 39
1230.07 40
1230.15 40
1230.23 40
1230.31 40
1230.39 39
1230.47 38
1230.55 35
1230.63 33
1230.71 30
1230.79 27
1230.87 25
1230.95 24
1231.03 24
1231.11 25
1231.19 27
1231.27 29
1231.35 32
1231.43 34
1231.51 35
1231.59 37
1231.67 39
1231.75 41
1231.83 42
1231.91 44
1232.00 45
1232.08 46
1232.16 45
1232.24 44
1232.32 41
1232.40 38
1232.48 36
1232.56 34
1232.64 34
1232.72 34
1232.80 35
1232.88 36
1232.96 37
1233.04 37
1233.12 36
1233.20 35
1233.28 33
1233.36 30
1233.44 28
1233.52 25
1233.60 24
1233.68 23
1233.76 23
1233.84 25
1233.92 26
1234.01 28
1234.09 30
1234.17 30
1234.25 29
1234.33 27
1234.41 24
1234.49 20
1234.57 16
1234.65 12
1234.73 9
1234.81 7
1234.89 6
1234.97 6
1235.05 7
1235.13 8
1235.21 11
1235.29 13
1235.37 17
1235.45 20
1235.53 24
1235.61 27
1235.69 30
1235.78 33
1235.86 34
1235.94 36
1236.02 37
1236.10 37
1236.18 37
1236.26 36
1236.34 35
1236.42 33
1236.50 30
1236.58 27
1236.66 24
1236.74 21
1236.82 18
1236.90 16
1236.98 14
1237.06 14
1237.14 15
1237.22 16
1237.30 17
1237.39 17
1237.47 17
1237.55 16
1237.63 15
1237.71 13
1237.79 13
1237.87 13
1237.95 14
1238.03 16
1238.11 18
1238.19 21
1238.27 23
1238.35 25
1238.43 26
1238.51 27
1238.59 28
1238.67 28
1238.76 28
1238.84 27
1238.92 25
1239.00 23
1239.08 21
1239.16 18
1239.24 16
1239.32 14
1239.40 13
1239.48 13
1239.56 14
1239.64 16
1239.72 17
1239.80 18
1239.88 19
1239.96 18
1240.04 17
1240.13 15
1240.21 13
1240.29 12
1240.37 11
1240.45 12
1240.53 14
1240.61 17
1240.69 20
1240.77 23
1240.85 27
1240.93 29
1241.01 31
1241.09 32
1241.17 32
1241.25 30
1241.34 28
1241.42 25
1241.50 21
1241.58 19
1241.66 16
1241.74 15
1241.82 15
1241.90 15
1241.98 15
1242.06 15
1242.14 14
1242.22 12
1242.30 10
1242.38 7
1242.46 3
1242.55 0
1242.63 0
1242.71 0
1242.79 0
1242.87 0
1242.95 0
1243.03 0
1243.11 0
1243.19 2
1243.27 5
1243.35 8
1243.43 11
1243.51 12
1243.59 14
1243.68 15
1243.76 15
1243.84 16
1243.92 18
1244.00 19
1244.08 21
1244.16 22
1244.24 23
1244.32 24
1244.40 23
1244.48 22
1244.56 20
1244.64 17
1244.73 15
1244.81 13
1244.89 11
1244.97 11
1245.05 11
1245.13 12
1245.21 14
1245.29 16
1245.37 19
1245.45 21
1245.53 23
1245.61 25
1245.69 27
1245.78 27
1245.86 28
1245.94 27
1246.02 26
1246.10 25
1246.18 24
1246.26 24
1246.34 23
1246.42 24
1246.50 24
1246.58 25
1246.66 24
1246.75 23
1246.83 21
1246.91 19
1246.99 17
1247.07 15
1247.15 14
1247.23 14
1247.31 14
1247.39 15
1247.47 16
1247.55 17
1247.63 18
1247.72 19
1247.80 21
1247.88 22
1247.96 23
1248.04 23
1248.12 22
1248.20 21
1248.28 19
1248.36 17
1248.44 15
1248.52 14
1248.61 12
1248.69 12
1248.77 12
1248.85 13
1248.93 15
1249.01 17
1249.09 19
1249.17 20
1249.25 22
1249.33 23
1249.41 24
1249.50 25
1249.58 25
1249.66 26
1249.74 27
1249.82 29
1249.90 31
1249.98 32
1250.06 32
1250.14 32
1250.22 30
1250.31 27
1250.39 25
1250.47 23
1250.55 23
1250.63 25
1250.71 28
1250.79 32
1250.87 36
1250.95 41
1251.03 44
1251.11 47
1251.20 48
1251.28 49
1251.36 49
1251.44 47
1251.52 45
1251.60 43
1251.68 41
1251.76 39
1251.84 39
1251.92 41
1252.01 44
1252.09 48
1252.17 52
1252.25 55
1252.33 56
1252.41 56
1252.49 55
1252.57 53
1252.65 51
1252.74 50
1252.82 51
1252.90 52
1252.98 53
1253.06 55
1253.14 56
1253.22 58
1253.30 60
1253.38 61
1253.46 62
1253.55 63
1253.63 64
1253.71 65
1253.79 66
1253.87 67
1253.95 69
1254.03 72
1254.11 74
1254.19 77
1254.28 79
1254.36 79
1254.44 77
1254.52 75
1254.60 70
1254.68 66
1254.76 62
1254.84 59
1254.92 57
1255.01 57
1255.09 58
1255.17 59
1255.25 60
1255.33 61
1255.41 60
1255.49 59
1255.57 58
1255.65 58
1255.74 57
1255.82 58
1255.90 58
1255.98 59
1256.06 60
1256.14 61
1256.22 61
1256.30 60
1256.38 60
1256.47 59
1256.55 57
1256.63 55
1256.71 51
1256.79 47
1256.87 42
1256.95 37
1257.03 33
1257.11 30
1257.20 30
1257.28 32
1257.36 37
1257.44 42
1257.52 46
1257.60 50
1257.68 53
1257.76 54
1257.85 54
1257.93 53
1258.01 52
1258.09 51
1258.17 50
1258.25 48
1258.33 47
1258.41 45
1258.50 42
1258.58 40
1258.66 38
1258.74 36
1258.82 34
1258.90 33
1258.98 32
1259.06 31
1259.15 31
1259.23 30
1259.31 30
1259.39 30
1259.47 29
1259.55 29
1259.63 28
1259.71 26
1259.80 25
1259.88 25
1259.96 25
1260.04 26
1260.12 27
1260.20 29
1260.28 31
1260.36 32
1260.45 32
1260.53 33
1260.61 34
1260.69 35
1260.77 37
1260.85 40
1260.93 43
1261.01 47
1261.10 49
1261.18 50
1261.26 50
1261.34 48
1261.42 46
1261.50 43
1261.58 41
1261.67 38
1261.75 35
1261.83 33
1261.91 30
1261.99 27
1262.07 25
1262.15 22
1262.23 20
1262.32 19
1262.40 18
1262.48 18
1262.56 19
1262.64 21
1262.72 24
1262.80 28
1262.89 33
1262.97 39
1263.05 45
1263.13 51
1263.21 55
1263.29 57
1263.37 58
1263.45 56
1263.54 52
1263.62 48
1263.70 44
1263.78 41
1263.86 38
1263.94 37
1264.02 36
1264.11 36
1264.19 35
1264.27 33
1264.35 31
1264.43 28
1264.51 24
1264.59 19
1264.68 15
1264.76 12
1264.84 10
1264.92 9
1265.00 10
1265.08 12
1265.16 15
1265.25 18
1265.33 20
1265.41 21
1265.49 21
1265.57 19
1265.65 16
1265.73 13
1265.82 12
1265.90 11
1265.98 12
1266.06 14
1266.14 17
1266.22 20
1266.30 23
1266.39 25
1266.47 25
1266.55 25
1266.63 24
1266.71 22
1266.79 21
1266.88 21
1266.96 21
1267.04 23
1267.12 25
1267.20 28
1267.28 31
1267.36 34
1267.45 37
1267.53 39
1267.61 40
1267.69 41
1267.77 40
1267.85 38
1267.93 36
1268.02 34
1268.10 33
1268.18 33
1268.26 34
1268.34 36
1268.42 39
1268.51 44
1268.59 49
1268.67 55
1268.75 61
1268.83 68
1268.91 74
1269.00 80
1269.08 85
1269.16 90
1269.24 94
1269.32 97
1269.40 100
1269.48 101
1269.57 101
1269.65 101
1269.73 100
1269.81 100
1269.89 98
1269.97 97
1270.06 94
1270.14 91
1270.22 88
1270.30 83
1270.38 78
1270.46 73
1270.55 68
1270.63 63
1270.71 58
1270.79 54
1270.87 51
1270.95 48
1271.03 47
1271.12 46
1271.20 46
1271.28 47
1271.36 49
1271.44 52
1271.52 55
1271.61 59
1271.69 63
1271.77 68
1271.85 71
1271.93 74
1272.01 75
1272.10 74
1272.18 71
1272.26 67
1272.34 62
1272.42 57
1272.50 52
1272.59 49
1272.67 47
1272.75 46
1272.83 46
1272.91 46
1272.99 46
1273.08 47
1273.16 48
1273.24 49
1273.32 51
1273.40 53
1273.48 55
1273.57 58
1273.65 60
1273.73 62
1273.81 62
1273.89 62
1273.98 62
1274.06 63
1274.14 65
1274.22 68
1274.30 72
1274.38 76
1274.47 81
1274.55 85
1274.63 88
1274.71 90
1274.79 91
1274.87 92
1274.96 93
1275.04 94
1275.12 96
1275.20 98
1275.28 100
1275.36 101
1275.45 101
1275.53 101
1275.61 100
1275.69 98
1275.77 96
1275.86 92
1275.94 87
1276.02 81
1276.10 73
1276.18 65
1276.26 56
1276.35 48
1276.43 41
1276.51 35
1276.59 31
1276.67 29
1276.76 29
1276.84 29
1276.92 30
1277.00 30
1277.08 29
1277.16 28
1277.25 26
1277.33 24
1277.41 22
1277.49 20
1277.57 19
1277.66 18
1277.74 18
1277.82 18
1277.90 18
1277.98 19
1278.06 19
1278.15 20
1278.23 21
1278.31 22
1278.39 23
1278.47 24
1278.56 25
1278.64 24
1278.72 24
1278.80 22
1278.88 21
1278.97 20
1279.05 19
1279.13 19
1279.21 19
1279.29 20
1279.37 20
1279.46 19
1279.54 19
1279.62 18
1279.70 16
1279.78 15
1279.87 13
1279.95 12
1280.03 11
1280.11 10
1280.19 9
1280.28 9
1280.36 9
1280.44 9
1280.52 9
1280.60 10
1280.69 11
1280.77 11
1280.85 11
1280.93 9
1281.01 7
1281.09 4
1281.18 1
1281.26 0
1281.34 0
1281.42 0
1281.50 0
1281.59 0
1281.67 0
1281.75 0
1281.83 0
1281.91 2
1282.00 6
1282.08 10
1282.16 13
1282.24 16
1282.32 18
1282.41 18
1282.49 18
1282.57 16
1282.65 14
1282.73 11
1282.82 9
1282.90 7
1282.98 7
1283.06 8
1283.14 11
1283.23 16
1283.31 22
1283.39 28
1283.47 34
1283.55 37
1283.64 39
1283.72 39
1283.80 37
1283.88 35
1283.96 32
1284.05 30
1284.13 27
1284.21 25
1284.29 22
1284.38 19
1284.46 15
1284.54 12
1284.62 9
1284.70 6
1284.79 5
1284.87 3
1284.95 3
1285.03 2
1285.11 2
1285.20 2
1285.28 2
1285.36 2
1285.44 4
1285.52 6
1285.61 10
1285.69 14
1285.77 19
1285.85 25
1285.93 30
1286.02 35
1286.10 40
1286.18 44
1286.26 49
1286.35 54
1286.43 60
1286.51 67
1286.59 74
1286.67 81
1286.76 86
1286.84 91
1286.92 93
1287.00 94
1287.08 93
1287.17 90
1287.25 86
1287.33 80
1287.41 74
1287.50 68
1287.58 64
1287.66 61
1287.74 60
1287.82 61
1287.91 65
1287.99 70
1288.07 76
1288.15 82
1288.23 87
1288.32 91
1288.40 95
1288.48 97
1288.56 100
1288.65 102
1288.73 104
1288.81 106
1288.89 106
1288.97 105
1289.06 103
1289.14 100
1289.22 96
1289.30 92
1289.39 88
1289.47 86
1289.55 85
1289.63 85
1289.71 87
1289.80 88
1289.88 90
1289.96 92
1290.04 93
1290.13 94
1290.21 94
1290.29 95
1290.37 96
1290.45 96
1290.54 96
1290.62 95
1290.70 93
1290.78 90
1290.87 89
1290.95 89
1291.03 90
1291.11 94
1291.19 98
1291.28 103
1291.36 106
1291.44 107
1291.52 106
1291.61 101
1291.69 95
1291.77 87
1291.85 79
1291.94 73
1292.02 68
1292.10 65
1292.18 65
1292.26 68
1292.35 72
1292.43 77
1292.51 82
1292.59 87
1292.68 90
1292.76 93
1292.84 94
1292.92 96
1293.01 98
1293.09 99
1293.17 101
1293.25 102
1293.33 103
1293.42 102
1293.50 101
1293.58 100
1293.66 98
1293.75 97
1293.83 96
1293.91 94
1293.99 93
1294.08 92
1294.16 90
1294.24 88
1294.32 86
1294.41 83
1294.49 80
1294.57 77
1294.65 74
1294.73 71
1294.82 68
1294.90 66
1294.98 64
1295.06 63
1295.15 62
1295.23 61
1295.31 61
1295.39 60
1295.48 58
1295.56 56
1295.64 54
1295.72 52
1295.81 50
1295.89 48
1295.97 47
1296.05 46
1296.14 46
1296.22 47
1296.30 48
1296.38 50
1296.47 51
1296.55 51
1296.63 51
1296.71 50
1296.80 48
1296.88 46
1296.96 42
1297.04 39
1297.13 36
1297.21 33
1297.29 32
1297.37 31
1297.46 31
1297.54 32
1297.62 34
1297.70 36
1297.79 38
1297.87 41
1297.95 45
1298.03 50
1298.12 55
1298.20 60
1298.28 64
1298.36 68
1298.45 72
1298.53 74
1298.61 75
1298.69 76
1298.78 77
1298.86 77
1298.94 76
1299.02 75
1299.11 74
1299.19 72
1299.27 70
1299.35 68
1299.44 66
1299.52 64
1299.60 63
1299.68 63
1299.77 62
1299.85 61
1299.93 60
1300.01 57
1300.10 53
1300.18 49
1300.26 45
1300.34 41
1300.43 40
1300.51 42
1300.59 46
1300.67 53
1300.76 60
1300.84 67
1300.92 73
1301.00 77
1301.09 78
1301.17 78
1301.25 77
1301.33 76
1301.42 77
1301.50 79
1301.58 82
1301.66 86
1301.75 90
1301.83 93
1301.91 95
1302.00 96
1302.08 97
1302.16 98
1302.24 98
1302.33 99
1302.41 99
1302.49 99
1302.57 99
1302.66 96
1302.74 93
1302.82 88
1302.90 83
1302.99 77
1303.07 72
1303.15 68
1303.23 65
1303.32 63
1303.40 64
1303.48 66
1303.57 70
1303.65 75
1303.73 80
1303.81 84
1303.90 87
1303.98 89
1304.06 88
1304.14 87
1304.23 86
1304.31 85
1304.39 85
1304.47 85
1304.56 86
1304.64 87
1304.72 88
1304.81 89
1304.89 89
1304.97 89
1305.05 88
1305.14 88
1305.22 88
1305.30 87
1305.38 86
1305.47 85
1305.55 83
1305.63 82
1305.72 80
1305.80 79
1305.88 79
1305.96 79
1306.05 80
1306.13 81
1306.21 82
1306.29 82
1306.38 82
1306.46 81
1306.54 79
1306.63 77
1306.71 76
1306.79 75
1306.87 74
1306.96 75
1307.04 77
1307.12 79
1307.21 82
1307.29 85
1307.37 88
1307.45 90
1307.54 91
1307.62 91
1307.70 90
1307.78 88
1307.87 86
1307.95 84
1308.03 82
1308.12 82
1308.20 83
1308.28 84
1308.36 86
1308.45 89
1308.53 91
1308.61 93
1308.70 95
1308.78 97
1308.86 98
1308.94 99
1309.03 99
1309.11 99
1309.19 98
1309.28 97
1309.36 95
1309.44 92
1309.52 91
1309.61 89
1309.69 89
1309.77 89
1309.86 90
1309.94 92
1310.02 93
1310.10 94
1310.19 94
1310.27 95
1310.35 95
1310.44 96
1310.52 98
1310.60 101
1310.68 104
1310.77 107
1310.85 110
1310.93 111
1311.02 111
1311.10 110
1311.18 109
1311.26 107
1311.35 105
1311.43 104
1311.51 103
1311.60 102
1311.68 99
1311.76 97
1311.85 93
1311.93 91
1312.01 89
1312.09 90
1312.18 92
1312.26 96
1312.34 100
1312.43 103
1312.51 105
1312.59 106
1312.67 105
1312.76 103
1312.84 102
1312.92 100
1313.01 98
1313.09 96
1313.17 93
1313.26 90
1313.34 86
1313.42 81
1313.50 77
1313.59 74
1313.67 71
1313.75 69
1313.84 69
1313.92 69
1314.00 70
1314.09 72
1314.17 74
1314.25 75
1314.33 76
1314.42 76
1314.50 75
1314.58 73
1314.67 71
1314.75 67
1314.83 65
1314.92 63
1315.00 63
1315.08 65
1315.16 68
1315.25 73
1315.33 80
1315.41 87
1315.50 95
1315.58 103
1315.66 110
1315.75 116
1315.83 121
1315.91 124
1316.00 125
1316.08 125
1316.16 123
1316.24 120
1316.33 117
1316.41 113
1316.49 110
1316.58 106
1316.66 103
1316.74 100
1316.83 96
1316.91 94
1316.99 92
1317.08 92
1317.16 92
1317.24 94
1317.32 97
1317.41 101
1317.49 105
1317.57 109
1317.66 113
1317.74 116
1317.82 118
1317.91 118
1317.99 117
1318.07 114
1318.16 111
1318.24 108
1318.32 104
1318.40 101
1318.49 99
1318.57 97
1318.65 96
1318.74 95
1318.82 95
1318.90 95
1318.99 95
1319.07 95
1319.15 94
1319.24 93
1319.32 92
1319.40 90
1319.49 88
1319.57 86
1319.65 84
1319.74 84
1319.82 85
1319.90 86
1319.99 89
1320.07 93
1320.15 96
1320.23 100
1320.32 103
1320.40 106
1320.48 109
1320.57 111
1320.65 112
1320.73 113
1320.82 112
1320.90 110
1320.98 107
1321.07 103
1321.15 99
1321.23 95
1321.32 92
1321.40 89
1321.48 87
1321.57 86
1321.65 86
1321.73 85
1321.82 84
1321.90 83
1321.98 81
1322.07 78
1322.15 76
1322.23 75
1322.32 75
1322.40 76
1322.48 79
1322.57 83
1322.65 87
1322.73 92
1322.81 95
1322.90 97
1322.98 97
1323.06 96
1323.15 93
1323.23 89
1323.31 85
1323.40 82
1323.48 80
1323.56 79
1323.65 81
1323.73 84
1323.81 90
1323.90 97
1323.98 105
1324.06 113
1324.15 121
1324.23 128
1324.31 134
1324.40 139
1324.48 142
1324.56 145
1324.65 147
1324.73 149
1324.81 150
1324.90 153
1324.98 157
1325.06 163
1325.15 173
1325.23 184
1325.31 198
1325.40 211
1325.48 224
1325.56 234
1325.65 240
1325.73 242
1325.81 241
1325.90 238
1325.98 233
1326.06 229
1326.15 225
1326.23 224
1326.31 224
1326.40 226
1326.48 229
1326.57 232
1326.65 235
1326.73 235
1326.82 234
1326.90 230
1326.98 223
1327.07 215
1327.15 205
1327.23 195
1327.32 185
1327.40 176
1327.48 170
1327.57 167
1327.65 166
1327.73 168
1327.82 172
1327.90 176
1327.98 179
1328.07 180
1328.15 179
1328.23 175
1328.32 169
1328.40 162
1328.48 156
1328.57 152
1328.65 150
1328.73 151
1328.82 154
1328.90 160
1328.98 168
1329.07 176
1329.15 186
1329.24 196
1329.32 205
1329.40 212
1329.49 216
1329.57 218
1329.65 216
1329.74 212
1329.82 204
1329.90 194
1329.99 183
1330.07 172
1330.15 161
1330.24 153
1330.32 148
1330.40 146
1330.49 147
1330.57 149
1330.65 151
1330.74 151
1330.82 150
1330.91 147
1330.99 143
1331.07 138
1331.16 134
1331.24 131
1331.32 129
1331.41 127
1331.49 126
1331.57 125
1331.66 125
1331.74 124
1331.82 124
1331.91 126
1331.99 129
1332.07 132
1332.16 136
1332.24 140
1332.33 143
1332.41 144
1332.49 144
1332.58 143
1332.66 143
1332.74 143
1332.83 146
1332.91 151
1332.99 159
1333.08 168
1333.16 179
1333.25 189
1333.33 198
1333.41 205
1333.50 209
1333.58 211
1333.66 210
1333.75 206
1333.83 201
1333.91 195
1334.00 189
1334.08 182
1334.16 175
1334.25 169
1334.33 163
1334.42 157
1334.50 152
1334.58 148
1334.67 142
1334.75 137
1334.83 132
1334.92 127
1335.00 123
1335.09 120
1335.17 119
1335.25 119
1335.34 119
1335.42 119
1335.50 118
1335.59 116
1335.67 114
1335.75 112
1335.84 111
1335.92 113
1336.01 116
1336.09 121
1336.17 127
1336.26 133
1336.34 137
1336.42 138
1336.51 136
1336.59 131
1336.68 124
1336.76 115
1336.84 106
1336.93 98
1337.01 91
1337.09 86
1337.18 82
1337.26 80
1337.34 78
1337.43 75
1337.51 72
1337.60 68
1337.68 66
1337.76 64
1337.85 63
1337.93 64
1338.01 66
1338.10 70
1338.18 75
1338.27 80
1338.35 84
1338.43 88
1338.52 92
1338.60 94
1338.68 95
1338.77 96
1338.85 96
1338.94 95
1339.02 93
1339.10 91
1339.19 90
1339.27 88
1339.36 88
1339.44 87
1339.52 88
1339.61 90
1339.69 93
1339.77 96
1339.86 101
1339.94 105
1340.03 110
1340.11 114
1340.19 117
1340.28 119
1340.36 122
1340.44 124
1340.53 126
1340.61 127
1340.70 128
1340.78 127
1340.86 125
1340.95 123
1341.03 119
1341.12 116
1341.20 113
1341.28 111
1341.37 110
1341.45 111
1341.53 112
1341.62 114
1341.70 115
1341.79 116
1341.87 117
1341.95 117
1342.04 117
1342.12 116
1342.21 114
1342.29 113
1342.37 110
1342.46 108
1342.54 106
1342.63 104
1342.71 103
1342.79 103
1342.88 104
1342.96 107
1343.04 110
1343.13 115
1343.21 120
1343.30 125
1343.38 130
1343.46 134
1343.55 136
1343.63 137
1343.72 137
1343.80 135
1343.88 133
1343.97 132
1344.05 131
1344.14 130
1344.22 130
1344.30 129
1344.39 128
1344.47 126
1344.56 124
1344.64 121
1344.72 118
1344.81 116
1344.89 114
1344.98 114
1345.06 114
1345.14 115
1345.23 116
1345.31 118
1345.40 120
1345.48 123
1345.56 126
1345.65 130
1345.73 134
1345.82 138
1345.90 142
1345.98 144
1346.07 146
1346.15 146
1346.24 145
1346.32 145
1346.40 144
1346.49 144
1346.57 145
1346.66 146
1346.74 147
1346.82 148
1346.91 149
1346.99 149
1347.08 149
1347.16 149
1347.24 150
1347.33 152
1347.41 155
1347.50 159
1347.58 164
1347.66 171
1347.75 178
1347.83 185
1347.92 193
1348.00 202
1348.08 210
1348.17 219
1348.25 229
1348.34 239
1348.42 249
1348.50 261
1348.59 272
1348.67 284
1348.76 296
1348.84 306
1348.93 315
1349.01 321
1349.09 324
1349.18 324
1349.26 320
1349.35 313
1349.43 303
1349.51 291
1349.60 277
1349.68 264
1349.77 251
1349.85 240
1349.93 232
1350.02 226
1350.10 222
1350.19 220
1350.27 218
1350.36 215
1350.44 210
1350.52 203
1350.61 194
1350.69 185
1350.78 176
1350.86 168
1350.94 162
1351.03 159
1351.11 157
1351.20 157
1351.28 157
1351.37 157
1351.45 156
1351.53 153
1351.62 149
1351.70 145
1351.79 139
1351.87 133
1351.95 127
1352.04 122
1352.12 118
1352.21 114
1352.29 112
1352.38 110
1352.46 109
1352.54 107
1352.63 104
1352.71 101
1352.80 96
1352.88 91
1352.96 85
1353.05 80
1353.13 76
1353.22 73
1353.30 72
1353.39 71
1353.47 70
1353.55 68
1353.64 67
1353.72 64
1353.81 61
1353.89 58
1353.98 55
1354.06 51
1354.14 49
1354.23 47
1354.31 46
1354.40 46
1354.48 47
1354.57 49
1354.65 51
1354.73 54
1354.82 57
1354.90 59
1354.99 61
1355.07 62
1355.16 62
1355.24 62
1355.32 61
1355.41 61
1355.49 60
1355.58 60
1355.66 61
1355.75 62
1355.83 65
1355.91 67
1356.00 70
1356.08 73
1356.17 76
1356.25 78
1356.34 78
1356.42 77
1356.50 75
1356.59 72
1356.67 67
1356.76 63
1356.84 60
1356.93 58
1357.01 57
1357.09 57
1357.18 59
1357.26 62
1357.35 64
1357.43 67
1357.52 69
1357.60 72
1357.69 75
1357.77 79
1357.85 83
1357.94 88
1358.02 93
1358.11 97
1358.19 100
1358.28 100
1358.36 100
1358.44 99
1358.53 98
1358.61 97
1358.70 98
1358.78 99
1358.87 102
1358.95 105
1359.04 108
1359.12 112
1359.20 115
1359.29 118
1359.37 121
1359.46 124
1359.54 126
1359.63 127
1359.71 128
1359.80 128
1359.88 129
1359.96 129
1360.05 131
1360.13 133
1360.22 137
1360.30 142
1360.39 149
1360.47 156
1360.56 162
1360.64 167
1360.72 170
1360.81 171
1360.89 170
1360.98 169
1361.06 166
1361.15 164
1361.23 163
1361.32 162
1361.40 162
1361.48 161
1361.57 160
1361.65 159
1361.74 157
1361.82 155
1361.91 154
1361.99 154
1362.08 155
1362.16 157
1362.25 160
1362.33 163
1362.41 165
1362.50 166
1362.58 166
1362.67 165
1362.75 161
1362.84 156
1362.92 149
1363.01 141
1363.09 133
1363.17 126
1363.26 119
1363.34 115
1363.43 113
1363.51 113
1363.60 115
1363.68 117
1363.77 119
1363.85 120
1363.94 120
1364.02 119
1364.11 117
1364.19 114
1364.27 111
1364.36 108
1364.44 104
1364.53 101
1364.61 97
1364.70 93
1364.78 89
1364.87 84
1364.95 80
1365.04 76
1365.12 72
1365.20 68
1365.29 65
1365.37 61
1365.46 58
1365.54 55
1365.63 53
1365.71 51
1365.80 50
1365.88 50
1365.97 50
1366.05 50
1366.14 49
1366.22 49
1366.30 47
1366.39 46
1366.47 43
1366.56 41
1366.64 39
1366.73 36
1366.81 34
1366.90 32
1366.98 29
1367.07 27
1367.15 25
1367.24 22
1367.32 19
1367.41 15
1367.49 11
1367.57 7
1367.66 3
1367.74 0
1367.83 0
1367.91 0
1368.00 0
1368.08 0
1368.17 0
1368.25 0
1368.34 0
1368.42 0
1368.51 1
1368.59 3
1368.68 5
1368.76 6
1368.85 7
1368.93 6
1369.01 5
1369.10 4
1369.18 3
1369.27 2
1369.35 1
1369.44 1
1369.52 2
1369.61 2
1369.69 4
1369.78 6
1369.86 10
1369.95 16
1370.03 22
1370.12 29
1370.20 35
1370.29 40
1370.37 43
1370.46 44
1370.54 43
1370.62 42
1370.71 41
1370.79 41
1370.88 41
1370.96 43
1371.05 45
1371.13 47
1371.22 48
1371.30 49
1371.39 49
1371.47 48
1371.56 46
1371.64 43
1371.73 39
1371.81 35
1371.90 31
1371.98 28
1372.07 26
1372.15 25
1372.24 27
1372.32 29
1372.41 32
1372.49 35
1372.58 37
1372.66 38
1372.74 37
1372.83 36
1372.91 34
1373.00 32
1373.08 30
1373.17 29
1373.25 29
1373.34 30
1373.42 32
1373.51 35
1373.59 38
1373.68 39
1373.76 40
1373.85 40
1373.93 39
1374.02 39
1374.10 38
1374.19 39
1374.27 41
1374.36 44
1374.44 49
1374.53 54
1374.61 58
1374.70 63
1374.78 66
1374.87 68
1374.95 70
1375.04 71
1375.12 72
1375.21 73
1375.29 74
1375.38 76
1375.46 76
1375.55 77
1375.63 78
1375.72 79
1375.80 82
1375.89 85
1375.97 90
1376.06 95
1376.14 101
1376.23 106
1376.31 111
1376.40 115
1376.48 118
1376.57 121
1376.65 126
1376.73 132
1376.82 140
1376.90 150
1376.99 161
1377.07 173
1377.16 184
1377.24 194
1377.33 200
1377.41 204
1377.50 205
1377.58 203
1377.67 201
1377.75 198
1377.84 197
1377.92 196
1378.01 196
1378.09 196
1378.18 195
1378.26 192
1378.35 186
1378.43 179
1378.52 171
1378.60 163
1378.69 156
1378.77 151
1378.86 148
1378.94 148
1379.03 149
1379.11 151
1379.20 153
1379.28 155
1379.37 155
1379.46 154
1379.54 150
1379.63 145
1379.71 139
1379.80 132
1379.88 127
1379.97 122
1380.05 119
1380.14 118
1380.22 119
1380.31 120
1380.39 121
1380.48 122
1380.56 123
1380.65 123
1380.73 122
1380.82 121
1380.90 119
1380.99 116
1381.07 113
1381.16 109
1381.24 104
1381.33 99
1381.41 94
1381.50 90
1381.58 87
1381.67 85
1381.75 85
1381.84 85
1381.92 86
1382.01 88
1382.09 89
1382.18 90
1382.26 90
1382.35 91
1382.43 91
1382.52 91
1382.60 90
1382.69 89
1382.77 87
1382.86 84
1382.94 80
1383.03 76
1383.11 72
1383.20 68
1383.28 65
1383.37 62
1383.46 61
1383.54 59
1383.63 58
1383.71 57
1383.80 56
1383.88 54
1383.97 53
1384.05 51
1384.14 48
1384.22 45
1384.31 42
1384.39 39
1384.48 37
1384.56 37
1384.65 39
1384.73 43
1384.82 48
1384.90 55
1384.99 60
1385.07 65
1385.16 69
1385.24 70
1385.33 70
1385.41 68
1385.50 66
1385.59 63
1385.67 60
1385.76 58
1385.84 56
1385.93 54
1386.01 53
1386.10 51
1386.18 50
1386.27 48
1386.35 46
1386.44 42
1386.52 39
1386.61 35
1386.69 31
1386.78 28
1386.86 26
1386.95 25
1387.03 25
1387.12 27
1387.20 29
1387.29 32
1387.38 34
1387.46 35
1387.55 36
1387.63 36
1387.72 35
1387.80 34
1387.89 33
1387.97 31
1388.06 30
1388.14 29
1388.23 29
1388.31 29
1388.40 30
1388.48 31
1388.57 31
1388.66 30
1388.74 28
1388.83 25
1388.91 21
1389.00 17
1389.08 14
1389.17 11
1389.25 11
1389.34 13
1389.42 16
1389.51 22
1389.59 29
1389.68 37
1389.76 44
1389.85 50
1389.94 54
1390.02 56
1390.11 55
1390.19 53
1390.28 48
1390.36 44
1390.45 39
1390.53 36
1390.62 34
1390.70 34
1390.79 34
1390.87 35
1390.96 36
1391.05 36
1391.13 36
1391.22 35
1391.30 34
1391.39 33
1391.47 33
1391.56 33
1391.64 33
1391.73 32
1391.81 30
1391.90 28
1391.98 25
1392.07 22
1392.16 19
1392.24 18
1392.33 17
1392.41 17
1392.50 17
1392.58 17
1392.67 17
1392.75 15
1392.84 14
1392.92 12
1393.01 12
1393.10 12
1393.18 13
1393.27 16
1393.35 19
1393.44 22
1393.52 24
1393.61 26
1393.69 27
1393.78 28
1393.87 29
1393.95 31
1394.04 34
1394.12 39
1394.21 43
1394.29 48
1394.38 53
1394.46 57
1394.55 60
1394.63 62
1394.72 63
1394.81 64
1394.89 64
1394.98 65
1395.06 65
1395.15 65
1395.23 65
1395.32 65
1395.40 64
1395.49 63
1395.58 61
1395.66 60
1395.75 58
1395.83 56
1395.92 54
1396.00 53
1396.09 53
1396.17 53
1396.26 54
1396.35 55
1396.43 56
1396.52 56
1396.60 56
1396.69 54
1396.77 51
1396.86 48
1396.94 45
1397.03 42
1397.12 41
1397.20 40
1397.29 40
1397.37 41
1397.46 43
1397.54 45
1397.63 47
1397.71 50
1397.80 51
1397.89 53
1397.97 53
1398.06 53
1398.14 51
1398.23 48
1398.31 45
1398.40 40
1398.49 35
1398.57 30
1398.66 25
1398.74 20
1398.83 16
1398.91 14
1399.00 13
1399.08 14
1399.17 17
1399.26 20
1399.34 25
1399.43 30
1399.51 35
1399.60 41
1399.68 45
1399.77 49
1399.86 52
1399.94 55
1400.03 56
1400.11 57
1400.20 57
1400.28 56
1400.37 55
1400.46 54
1400.54 53
1400.63 50
1400.71 48
1400.80 45
1400.88 43
1400.97 41
1401.06 39
1401.14 39
1401.23 40
1401.31 43
1401.40 47
1401.48 51
1401.57 56
1401.66 60
1401.74 63
1401.83 63
1401.91 62
1402.00 57
1402.08 51
1402.17 43
1402.26 35
1402.34 28
1402.43 22
1402.51 18
1402.60 15
1402.68 13
1402.77 13
1402.86 12
1402.94 13
1403.03 13
1403.11 14
1403.20 15
1403.28 16
1403.37 17
1403.46 18
1403.54 17
1403.63 17
1403.71 15
1403.80 14
1403.89 12
1403.97 11
1404.06 9
1404.14 8
1404.23 5
1404.31 3
1404.40 0
1404.49 0
1404.57 0
1404.66 0
1404.74 0
1404.83 0
1404.91 0
1405.00 2
1405.09 4
1405.17 5
1405.26 5
1405.34 4
1405.43 3
1405.52 1
1405.60 0
1405.69 0
1405.77 0
1405.86 0
1405.95 0
1406.03 1
1406.12 2
1406.20 5
1406.29 8
1406.37 12
1406.46 18
1406.55 24
1406.63 31
1406.72 37
1406.80 43
1406.89 47
1406.98 50
1407.06 49
1407.15 46
1407.23 41
1407.32 35
1407.41 27
1407.49 20
1407.58 14
1407.66 10
1407.75 8
1407.83 9
1407.92 13
1408.01 19
1408.09 25
1408.18 30
1408.26 35
1408.35 37
1408.44 37
1408.52 37
1408.61 36
1408.69 35
1408.78 36
1408.87 38
1408.95 41
1409.04 44
1409.12 47
1409.21 49
1409.30 49
1409.38 48
1409.47 47
1409.55 46
1409.64 46
1409.73 48
1409.81 52
1409.90 56
1409.98 61
1410.07 65
1410.16 66
1410.24 66
1410.33 62
1410.41 56
1410.50 49
1410.59 41
1410.67 34
1410.76 29
1410.84 26
1410.93 25
1411.02 26
1411.10 28
1411.19 30
1411.27 31
1411.36 32
1411.45 32
1411.53 31
1411.62 30
1411.70 29
1411.79 28
1411.88 29
1411.96 29
1412.05 31
1412.13 32
1412.22 32
1412.31 32
1412.39 32
1412.48 32
1412.56 33
1412.65 35
1412.74 38
1412.82 42
1412.91 45
1412.99 47
1413.08 48
1413.17 46
1413.25 42
1413.34 37
1413.42 32
1413.51 28
1413.60 25
1413.68 24
1413.77 24
1413.86 25
1413.94 27
1414.03 28
1414.11 28
1414.20 28
1414.29 27
1414.37 27
1414.46 27
1414.54 29
1414.63 32
1414.72 36
1414.80 39
1414.89 42
1414.97 44
1415.06 46
1415.15 47
1415.23 48
1415.32 49
1415.41 50
1415.49 51
1415.58 51
1415.66 51
1415.75 50
1415.84 48
1415.92 46
1416.01 43
1416.09 39
1416.18 35
1416.27 30
1416.35 26
1416.44 22
1416.53 18
1416.61 16
1416.70 16
1416.78 17
1416.87 21
1416.96 26
1417.04 32
1417.13 40
1417.22 48
1417.30 55
1417.39 61
1417.47 64
1417.56 64
1417.65 61
1417.73 56
1417.82 50
1417.90 44
1417.99 37
1418.08 32
1418.16 28
1418.25 25
1418.34 24
1418.42 23
1418.51 23
1418.59 25
1418.68 28
1418.77 31
1418.85 34
1418.94 37
1419.03 38
1419.11 38
1419.20 37
1419.28 36
1419.37 34
1419.46 33
1419.54 31
1419.63 30
1419.72 29
1419.80 27
1419.89 24
1419.97 20
1420.06 16
1420.15 12
1420.23 9
1420.32 8
1420.41 9
1420.49 13
1420.58 18
1420.67 24
1420.75 31
1420.84 37
1420.92 42
1421.01 44
1421.10 45
1421.18 44
1421.27 40
1421.36 37
1421.44 33
1421.53 31
1421.61 29
1421.70 28
1421.79 28
1421.87 29
1421.96 29
1422.05 29
1422.13 29
1422.22 29
1422.31 28
1422.39 28
1422.48 28
1422.56 28
1422.65 28
1422.74 29
1422.82 29
1422.91 29
1423.00 29
1423.08 28
1423.17 26
1423.26 24
1423.34 21
1423.43 19
1423.51 16
1423.60 14
1423.69 13
1423.77 13
1423.86 13
1423.95 14
1424.03 17
1424.12 19
1424.21 22
1424.29 24
1424.38 24
1424.47 24
1424.55 23
1424.64 20
1424.72 18
1424.81 16
1424.90 16
1424.98 18
1425.07 22
1425.16 27
1425.24 34
1425.33 41
1425.42 49
1425.50 57
1425.59 65
1425.68 73
1425.76 81
1425.85 88
1425.93 93
1426.02 96
1426.11 97
1426.19 97
1426.28 96
1426.37 95
1426.45 94
1426.54 92
1426.63 90
1426.71 87
1426.80 83
1426.89 77
1426.97 70
1427.06 62
1427.15 54
1427.23 48
1427.32 43
1427.41 40
1427.49 38
1427.58 38
1427.66 39
1427.75 39
1427.84 39
1427.92 39
1428.01 38
1428.10 38
1428.18 38
1428.27 38
1428.36 38
1428.44 38
1428.53 38
1428.62 38
1428.70 39
1428.79 40
1428.88 41
1428.96 43
1429.05 44
1429.14 45
1429.22 44
1429.31 42
1429.40 39
1429.48 36
1429.57 34
1429.66 33
1429.74 33
1429.83 34
1429.92 35
1430.00 36
1430.09 38
1430.18 39
1430.26 41
1430.35 42
1430.43 44
1430.52 44
1430.61 44
1430.69 41
1430.78 38
1430.87 34
1430.95 31
1431.04 29
1431.13 29
1431.21 31
1431.30 34
1431.39 38
1431.47 42
1431.56 45
1431.65 47
1431.73 49
1431.82 50
1431.91 51
1431.99 51
1432.08 50
1432.17 49
1432.25 46
1432.34 44
1432.43 40
1432.51 37
1432.60 33
1432.69 30
1432.77 27
1432.86 25
1432.95 23
1433.03 22
1433.12 22
1433.21 23
1433.29 24
1433.38 26
1433.47 27
1433.55 29
1433.64 31
1433.73 33
1433.81 35
1433.90 39
1433.99 43
1434.07 47
1434.16 52
1434.25 56
1434.33 60
1434.42 63
1434.51 64
1434.59 64
1434.68 64
1434.77 65
1434.86 67
1434.94 71
1435.03 77
1435.12 84
1435.20 91
1435.29 98
1435.38 104
1435.46 108
1435.55 110
1435.64 109
1435.72 107
1435.81 102
1435.90 95
1435.98 86
1436.07 77
1436.16 67
1436.24 58
1436.33 50
1436.42 45
1436.50 43
1436.59 45
1436.68 51
1436.76 59
1436.85 70
1436.94 82
1437.02 94
1437.11 104
1437.20 110
1437.28 113
1437.37 112
1437.46 107
1437.55 100
1437.63 93
1437.72 86
1437.81 82
1437.89 81
1437.98 83
1438.07 87
1438.15 92
1438.24 98
1438.33 102
1438.41 103
1438.50 103
1438.59 101
1438.67 98
1438.76 96
1438.85 94
1438.93 92
1439.02 91
1439.11 90
1439.20 89
1439.28 86
1439.37 83
1439.46 79
1439.54 76
1439.63 73
1439.72 71
1439.80 70
1439.89 70
1439.98 70
1440.06 69
1440.15 67
1440.24 64
1440.32 60
1440.41 56
1440.50 51
1440.59 48
1440.67 46
1440.76 45
1440.85 45
1440.93 45
1441.02 46
1441.11 47
1441.19 47
1441.28 48
1441.37 49
1441.45 51
1441.54 54
1441.63 58
1441.72 62
1441.80 66
1441.89 68
1441.98 69
1442.06 68
1442.15 65
1442.24 61
1442.32 57
1442.41 54
1442.50 52
1442.59 52
1442.67 53
1442.76 55
1442.85 57
1442.93 59
1443.02 60
1443.11 62
1443.19 63
1443.28 63
1443.37 64
1443.46 63
1443.54 63
1443.63 61
1443.72 59
1443.80 54
1443.89 49
1443.98 41
1444.06 33
1444.15 24
1444.24 14
1444.33 6
1444.41 0
1444.50 0
1444.59 0
1444.67 0
1444.76 0
1444.85 0
1444.93 0
1445.02 0
1445.11 0
1445.20 6
1445.28 14
1445.37 22
1445.46 29
1445.54 36
1445.63 42
1445.72 46
1445.81 48
1445.89 49
1445.98 49
1446.07 46
1446.15 43
1446.24 39
1446.33 35
1446.41 33
1446.50 31
1446.59 32
1446.68 34
1446.76 37
1446.85 40
1446.94 43
1447.02 45
1447.11 47
1447.20 48
1447.29 50
1447.37 52
1447.46 55
1447.55 57
1447.63 60
1447.72 61
1447.81 62
1447.90 61
1447.98 61
1448.07 60
1448.16 61
1448.24 64
1448.33 69
1448.42 76
1448.51 84
1448.59 92
1448.68 100
1448.77 106
1448.85 111
1448.94 114
1449.03 115
1449.12 115
1449.20 115
1449.29 115
1449.38 116
1449.46 118
1449.55 121
1449.64 124
1449.73 127
1449.81 130
1449.90 132
1449.99 132
1450.07 131
1450.16 130
1450.25 128
1450.34 126
1450.42 124
1450.51 122
1450.60 119
1450.69 117
1450.77 114
1450.86 112
1450.95 110
1451.03 109
1451.12 107
1451.21 106
1451.30 104
1451.38 102
1451.47 100
1451.56 98
1451.64 97
1451.73 96
1451.82 97
1451.91 99
1451.99 102
1452.08 105
1452.17 107
1452.26 109
1452.34 110
1452.43 109
1452.52 107
1452.60 103
1452.69 98
1452.78 91
1452.87 84
1452.95 76
1453.04 70
1453.13 64
1453.22 59
1453.30 56
1453.39 53
1453.48 51
1453.56 49
1453.65 47
1453.74 45
1453.83 44
1453.91 43
1454.00 43
1454.09 43
1454.18 45
1454.26 46
1454.35 48
1454.44 48
1454.53 48
1454.61 47
1454.70 47
1454.79 47
1454.87 47
1454.96 48
1455.05 49
1455.14 49
1455.22 48
1455.31 46
1455.40 44
1455.49 42
1455.57 40
1455.66 39
1455.75 39
1455.84 41
1455.92 44
1456.01 48
1456.10 52
1456.18 57
1456.27 60
1456.36 63
1456.45 65
1456.53 66
1456.62 67
1456.71 69
1456.80 70
1456.88 72
1456.97 74
1457.06 76
1457.15 77
1457.23 78
1457.32 77
1457.41 75
1457.50 72
1457.58 69
1457.67 65
1457.76 63
1457.85 61
1457.93 60
1458.02 59
1458.11 60
1458.20 60
1458.28 60
1458.37 59
1458.46 58
1458.55 55
1458.63 51
1458.72 47
1458.81 44
1458.90 41
1458.98 40
1459.07 41
1459.16 43
1459.24 47
1459.33 50
1459.42 53
1459.51 55
1459.59 55
1459.68 54
1459.77 51
1459.86 48
1459.94 45
1460.03 43
1460.12 42
1460.21 44
1460.29 47
1460.38 53
1460.47 60
1460.56 68
1460.64 75
1460.73 81
1460.82 85
1460.91 87
1460.99 88
1461.08 88
1461.17 90
1461.26 92
1461.35 97
1461.43 103
1461.52 111
1461.61 120
1461.70 129
1461.78 138
1461.87 146
1461.96 153
1462.05 158
1462.13 162
1462.22 164
1462.31 166
1462.40 168
1462.48 169
1462.57 171
1462.66 172
1462.75 172
1462.83 171
1462.92 169
1463.01 166
1463.10 163
1463.18 160
1463.27 158
1463.36 158
1463.45 158
1463.53 158
1463.62 158
1463.71 158
1463.80 157
1463.88 155
1463.97 153
1464.06 150
1464.15 147
1464.24 144
1464.32 139
1464.41 133
1464.50 125
1464.59 114
1464.67 102
1464.76 89
1464.85 77
1464.94 66
1465.02 57
1465.11 52
1465.20 50
1465.29 50
1465.37 52
1465.46 54
1465.55 56
1465.64 57
1465.73 58
1465.81 58
1465.90 58
1465.99 58
1466.08 58
1466.16 57
1466.25 56
1466.34 55
1466.43 53
1466.51 52
1466.60 51
1466.69 51
1466.78 51
1466.87 51
1466.95 51
1467.04 51
1467.13 50
1467.22 48
1467.30 45
1467.39 42
1467.48 40
1467.57 38
1467.65 37
1467.74 37
1467.83 38
1467.92 39
1468.01 40
1468.09 40
1468.18 39
1468.27 37
1468.36 35
1468.44 31
1468.53 29
1468.62 27
1468.71 26
1468.80 27
1468.88 29
1468.97 33
1469.06 36
1469.15 40
1469.23 43
1469.32 46
1469.41 48
1469.50 49
1469.59 49
1469.67 47
1469.76 45
1469.85 43
1469.94 42
1470.02 42
1470.11 42
1470.20 44
1470.29 47
1470.38 50
1470.46 52
1470.55 55
1470.64 57
1470.73 58
1470.81 59
1470.90 58
1470.99 55
1471.08 51
1471.17 45
1471.25 38
1471.34 30
1471.43 23
1471.52 18
1471.60 16
1471.69 17
1471.78 21
1471.87 28
1471.96 35
1472.04 42
1472.13 47
1472.22 50
1472.31 52
1472.40 51
1472.48 51
1472.57 50
1472.66 49
1472.75 48
1472.83 47
1472.92 47
1473.01 46
1473.10 46
1473.19 46
1473.27 46
1473.36 47
1473.45 47
1473.54 47
1473.63 46
1473.71 44
1473.80 41
1473.89 37
1473.98 32
1474.07 28
1474.15 23
1474.24 18
1474.33 13
1474.42 9
1474.51 5
1474.59 2
1474.68 0
1474.77 0
1474.86 0
1474.94 0
1475.03 0
1475.12 0
1475.21 0
1475.30 0
1475.38 0
1475.47 6
1475.56 15
1475.65 25
1475.74 35
1475.82 46
1475.91 55
1476.00 63
1476.09 69
1476.18 73
1476.26 75
1476.35 75
1476.44 75
1476.53 73
1476.62 69
1476.70 65
1476.79 60
1476.88 55
1476.97 50
1477.06 46
1477.14 43
1477.23 40
1477.32 38
1477.41 35
1477.50 32
1477.58 29
1477.67 25
1477.76 21
1477.85 17
1477.94 15
1478.02 16
1478.11 18
1478.20 23
1478.29 30
1478.38 39
1478.46 49
1478.55 60
1478.64 69
1478.73 79
1478.82 87
1478.90 93
1478.99 98
1479.08 102
1479.17 105
1479.26 107
1479.35 110
1479.43 112
1479.52 114
1479.61 116
1479.70 117
1479.79 117
1479.87 115
1479.96 111
1480.05 105
1480.14 98
1480.23 89
1480.31 80
1480.40 70
1480.49 60
1480.58 51
1480.67 41
1480.75 32
1480.84 23
1480.93 16
1481.02 11
1481.11 9
1481.20 8
1481.28 10
1481.37 13
1481.46 17
1481.55 20
1481.64 23
1481.72 24
1481.81 25
1481.90 25
1481.99 25
1482.08 24
1482.17 23
1482.25 22
1482.34 20
1482.43 19
1482.52 18
1482.61 18
1482.69 20
1482.78 23
1482.87 28
1482.96 34
1483.05 41
1483.14 48
1483.22 54
1483.31 59
1483.40 62
1483.49 65
1483.58 66
1483.66 66
1483.75 65
1483.84 64
1483.93 63
1484.02 62
1484.11 61
1484.19 60
1484.28 58
1484.37 56
1484.46 52
1484.55 48
1484.63 43
1484.72 38
1484.81 34
1484.90 30
1484.99 27
1485.08 25
1485.16 24
1485.25 23
1485.34 23
1485.43 24
1485.52 26
1485.61 28
1485.69 32
1485.78 36
1485.87 41
1485.96 47
1486.05 55
1486.13 64
1486.22 75
1486.31 85
1486.40 93
1486.49 101
1486.58 106
1486.66 109
1486.75 112
1486.84 115
1486.93 121
1487.02 128
1487.11 137
1487.19 146
1487.28 153
1487.37 156
1487.46 156
1487.55 150
1487.64 142
1487.72 133
1487.81 125
1487.90 118
1487.99 115
1488.08 113
1488.17 111
1488.25 109
1488.34 106
1488.43 101
1488.52 95
1488.61 90
1488.70 86
1488.78 83
1488.87 81
1488.96 80
1489.05 79
1489.14 77
1489.23 74
1489.31 70
1489.40 65
1489.49 62
1489.58 59
1489.67 57
1489.76 55
1489.84 54
1489.93 53
1490.02 52
1490.11 51
1490.20 48
1490.29 46
1490.38 44
1490.46 41
1490.55 39
1490.64 37
1490.73 34
1490.82 31
1490.91 28
1490.99 25
1491.08 22
1491.17 20
1491.26 20
1491.35 22
1491.44 25
1491.52 31
1491.61 38
1491.70 46
1491.79 53
1491.88 60
1491.97 65
1492.06 69
1492.14 71
1492.23 71
1492.32 70
1492.41 70
1492.50 69
1492.59 68
1492.67 68
1492.76 68
1492.85 67
1492.94 67
1493.03 68
1493.12 68
1493.21 69
1493.29 72
1493.38 75
1493.47 79
1493.56 82
1493.65 85
1493.74 86
1493.83 86
1493.91 85
1494.00 83
1494.09 80
1494.18 77
1494.27 74
1494.36 72
1494.44 69
1494.53 66
1494.62 63
1494.71 60
1494.80 58
1494.89 55
1494.98 52
1495.06 50
1495.15 47
1495.24 45
1495.33 44
1495.42 43
1495.51 43
1495.60 43
1495.68 41
1495.77 39
1495.86 34
1495.95 28
1496.04 21
1496.13 16
1496.22 12
1496.30 12
1496.39 15
1496.48 21
1496.57 30
1496.66 39
1496.75 47
1496.84 55
1496.92 61
1497.01 65
1497.10 68
1497.19 71
1497.28 73
1497.37 73
1497.46 73
1497.54 72
1497.63 70
1497.72 69
1497.81 67
1497.90 65
1497.99 63
1498.08 61
1498.17 58
1498.25 54
1498.34 49
1498.43 43
1498.52 38
1498.61 34
1498.70 32
1498.79 32
1498.87 34
1498.96 38
1499.05 43
1499.14 50
1499.23 58
1499.32 65
1499.41 71
1499.49 76
1499.58 77
1499.67 76
1499.76 73
1499.85 69
1499.94 64
1500.03 61
1500.12 59
1500.20 59
1500.29 61
1500.38 64
1500.47 67
1500.56 70
1500.65 73
1500.74 76
1500.83 80
1500.91 84
1501.00 88
1501.09 91
1501.18 91
1501.27 89
1501.36 86
1501.45 81
1501.54 77
1501.62 74
1501.71 74
1501.80 74
1501.89 76
1501.98 78
1502.07 79
1502.16 79
1502.25 78
1502.33 76
1502.42 74
1502.51 72
1502.60 71
1502.69 70
1502.78 70
1502.87 70
1502.96 69
1503.04 68
1503.13 65
1503.22 61
1503.31 56
1503.40 50
1503.49 45
1503.58 41
1503.67 40
1503.75 41
1503.84 45
1503.93 49
1504.02 54
1504.11 58
1504.20 60
1504.29 61
1504.38 62
1504.46 63
1504.55 66
1504.64 72
1504.73 82
1504.82 93
1504.91 106
1505.00 119
1505.09 129
1505.18 135
1505.26 138
1505.35 138
1505.44 135
1505.53 132
1505.62 128
1505.71 125
1505.80 121
1505.89 118
1505.98 114
1506.06 110
1506.15 107
1506.24 104
1506.33 103
1506.42 101
1506.51 100
1506.60 98
1506.69 96
1506.78 93
1506.86 89
1506.95 84
1507.04 80
1507.13 77
1507.22 73
1507.31 70
1507.40 67
1507.49 64
1507.58 61
1507.66 58
1507.75 55
1507.84 52
1507.93 49
1508.02 45
1508.11 41
1508.20 36
1508.29 31
1508.38 27
1508.46 24
1508.55 22
1508.64 22
1508.73 23
1508.82 26
1508.91 29
1509.00 32
1509.09 35
1509.18 38
1509.26 42
1509.35 46
1509.44 51
1509.53 56
1509.62 62
1509.71 67
1509.80 73
1509.89 77
1509.98 80
1510.07 80
1510.15 79
1510.24 76
1510.33 72
1510.42 66
1510.51 60
1510.60 55
1510.69 50
1510.78 47
1510.87 46
1510.96 47
1511.04 49
1511.13 52
1511.22 56
1511.31 60
1511.40 64
1511.49 67
1511.58 68
1511.67 69
1511.76 68
1511.85 66
1511.94 62
1512.02 58
1512.11 52
1512.20 47
1512.29 43
1512.38 39
1512.47 37
1512.56 37
1512.65 38
1512.74 40
1512.83 43
1512.91 46
1513.00 48
1513.09 49
1513.18 51
1513.27 52
1513.36 54
1513.45 57
1513.54 61
1513.63 67
1513.72 75
1513.81 83
1513.89 91
1513.98 98
1514.07 103
1514.16 107
1514.25 110
1514.34 112
1514.43 116
1514.52 122
1514.61 129
1514.70 137
1514.79 143
1514.87 148
1514.96 148
1515.05 145
1515.14 138
1515.23 129
1515.32 119
1515.41 111
1515.50 106
1515.59 104
1515.68 104
1515.77 106
1515.86 109
1515.94 112
1516.03 114
1516.12 116
1516.21 116
1516.30 116
1516.39 114
1516.48 111
1516.57 107
1516.66 101
1516.75 95
1516.84 89
1516.93 83
1517.01 78
1517.10 73
1517.19 69
1517.28 65
1517.37 61
1517.46 58
1517.55 55
1517.64 53
1517.73 52
1517.82 53
1517.91 56
1518.00 60
1518.09 65
1518.17 72
1518.26 79
1518.35 85
1518.44 90
1518.53 92
1518.62 93
1518.71 91
1518.80 87
1518.89 81
1518.98 74
1519.07 67
1519.16 60
1519.25 54
1519.33 48
1519.42 42
1519.51 37
1519.60 33
1519.69 31
1519.78 29
1519.87 29
1519.96 31
1520.05 34
1520.14 37
1520.23 38
1520.32 38
1520.41 34
1520.50 28
1520.58 20
1520.67 11
1520.76 3
1520.85 0
1520.94 0
1521.03 0
1521.12 0
1521.21 6
1521.30 13
1521.39 21
1521.48 28
1521.57 35
1521.66 40
1521.75 45
1521.83 48
1521.92 50
1522.01 51
1522.10 51
1522.19 51
1522.28 50
1522.37 47
1522.46 44
1522.55 40
1522.64 37
1522.73 33
1522.82 30
1522.91 28
1523.00 26
1523.09 26
1523.18 26
1523.26 27
1523.35 29
1523.44 32
1523.53 35
1523.62 37
1523.71 40
1523.80 41
1523.89 40
1523.98 36
1524.07 30
1524.16 22
1524.25 14
1524.34 6
1524.43 0
1524.52 0
1524.61 0
1524.70 0
1524.78 0
1524.87 1
1524.96 6
1525.05 11
1525.14 16
1525.23 19
1525.32 21
1525.41 21
1525.50 20
1525.59 20
1525.68 20
1525.77 21
1525.86 23
1525.95 25
1526.04 27
1526.13 28
1526.22 27
1526.30 24
1526.39 21
1526.48 17
1526.57 13
1526.66 10
1526.75 9
1526.84 9
1526.93 10
1527.02 10
1527.11 9
1527.20 7
1527.29 2
1527.38 0
1527.47 0
1527.56 0
1527.65 0
1527.74 0
1527.83 0
1527.92 0
1528.01 4
1528.09 9
1528.18 12
1528.27 15
1528.36 18
1528.45 20
1528.54 24
1528.63 29
1528.72 35
1528.81 43
1528.90 53
1528.99 64
1529.08 75
1529.17 86
1529.26 97
1529.35 106
1529.44 114
1529.53 119
1529.62 123
1529.71 123
1529.80 122
1529.89 119
1529.98 115
1530.06 110
1530.15 103
1530.24 96
1530.33 88
1530.42 79
1530.51 71
1530.60 63
1530.69 56
1530.78 52
1530.87 51
1530.96 51
1531.05 54
1531.14 58
1531.23 62
1531.32 65
1531.41 67
1531.50 67
1531.59 66
1531.68 64
1531.77 61
1531.86 59
1531.95 58
1532.04 58
1532.13 59
1532.22 60
1532.31 61
1532.39 62
1532.48 61
1532.57 59
1532.66 57
1532.75 54
1532.84 53
1532.93 52
1533.02 53
1533.11 55
1533.20 57
1533.29 57
1533.38 56
1533.47 54
1533.56 49
1533.65 43
1533.74 38
1533.83 32
1533.92 28
1534.01 25
1534.10 22
1534.19 20
1534.28 17
1534.37 15
1534.46 13
1534.55 12
1534.64 12
1534.73 14
1534.82 17
1534.91 22
1535.00 28
1535.09 34
1535.17 41
1535.26 48
1535.35 57
1535.44 66
1535.53 74
1535.62 82
1535.71 87
1535.80 89
1535.89 88
1535.98 84
1536.07 79
1536.16 72
1536.25 67
1536.34 62
1536.43 59
1536.52 57
1536.61 56
1536.70 56
1536.79 58
1536.88 62
1536.97 68
1537.06 77
1537.15 86
1537.24 96
1537.33 105
1537.42 111
1537.51 114
1537.60 113
1537.69 109
1537.78 101
1537.87 90
1537.96 79
1538.05 68
1538.14 59
1538.23 53
1538.32 51
1538.41 53
1538.50 58
1538.59 66
1538.68 77
1538.77 89
1538.86 102
1538.95 114
1539.04 125
1539.13 136
1539.22 146
1539.31 155
1539.39 164
1539.48 173
1539.57 181
1539.66 190
1539.75 198
1539.84 206
1539.93 214
1540.02 221
1540.11 229
1540.20 235
1540.29 240
1540.38 242
1540.47 241
1540.56 237
1540.65 230
1540.74 222
1540.83 214
1540.92 207
1541.01 201
1541.10 198
1541.19 198
1541.28 200
1541.37 205
1541.46 212
1541.55 222
1541.64 234
1541.73 249
1541.82 263
1541.91 277
1542.00 288
1542.09 295
1542.18 298
1542.27 297
1542.36 293
1542.45 288
1542.54 283
1542.63 279
1542.72 275
1542.81 272
1542.90 267
1542.99 261
1543.08 254
1543.17 245
1543.26 235
1543.35 225
1543.44 216
1543.53 209
1543.62 206
1543.71 205
1543.80 208
1543.89 213
1543.98 219
1544.07 226
1544.16 233
1544.25 238
1544.34 242
1544.43 246
1544.52 248
1544.61 250
1544.70 251
1544.79 251
1544.88 249
1544.97 245
1545.06 238
1545.15 228
1545.24 215
1545.33 200
1545.42 184
1545.51 169
1545.60 155
1545.69 145
1545.78 138
1545.87 134
1545.96 133
1546.05 134
1546.14 138
1546.23 142
1546.32 147
1546.41 151
1546.50 154
1546.59 155
1546.68 153
1546.77 148
1546.86 141
1546.95 131
1547.04 121
1547.13 111
1547.22 102
1547.31 95
1547.40 90
1547.49 86
1547.58 84
1547.67 82
1547.76 80
1547.85 78
1547.94 76
1548.03 74
1548.12 73
1548.21 72
1548.30 73
1548.39 75
1548.48 77
1548.57 78
1548.66 78
1548.75 77
1548.84 75
1548.93 74
1549.02 72
1549.11 73
1549.20 74
1549.29 77
1549.38 80
1549.47 84
1549.56 88
1549.65 91
1549.74 94
1549.84 96
1549.93 96
1550.02 94
1550.11 90
1550.20 82
1550.29 73
1550.38 61
1550.47 49
1550.56 38
1550.65 28
1550.74 21
1550.83 16
1550.92 14
1551.01 15
1551.10 18
1551.19 23
1551.28 28
1551.37 33
1551.46 38
1551.55 42
1551.64 44
1551.73 46
1551.82 46
1551.91 46
1552.00 45
1552.09 45
1552.18 46
1552.27 49
1552.36 52
1552.45 57
1552.54 61
1552.63 66
1552.72 70
1552.81 73
1552.90 75
1552.99 76
1553.08 77
1553.17 78
1553.26 80
1553.35 83
1553.44 87
1553.53 91
1553.62 96
1553.71 101
1553.80 105
1553.89 109
1553.98 113
1554.08 118
1554.17 123
1554.26 130
1554.35 138
1554.44 146
1554.53 155
1554.62 163
1554.71 169
1554.80 173
1554.89 175
1554.98 175
1555.07 173
1555.16 171
1555.25 167
1555.34 164
1555.43 160
1555.52 157
1555.61 154
1555.70 152
1555.79 152
1555.88 155
1555.97 160
1556.06 167
1556.15 175
1556.24 182
1556.33 189
1556.42 193
1556.51 193
1556.60 191
1556.69 185
1556.78 177
1556.88 167
1556.97 155
1557.06 144
1557.15 133
1557.24 124
1557.33 117
1557.42 112
1557.51 109
1557.60 109
1557.69 110
1557.78 112
1557.87 113
1557.96 113
1558.05 109
1558.14 102
1558.23 93
1558.32 81
1558.41 70
1558.50 60
1558.59 53
1558.68 49
1558.77 48
1558.86 49
1558.95 50
1559.04 50
1559.13 49
1559.23 46
1559.32 42
1559.41 39
1559.50 36
1559.59 35
1559.68 36
1559.77 39
1559.86 44
1559.95 50
1560.04 56
1560.13 61
1560.22 66
1560.31 70
1560.40 73
1560.49 75
1560.58 76
1560.67 75
1560.76 74
1560.85 72
1560.94 68
1561.03 65
1561.12 61
1561.22 59
1561.31 58
1561.40 58
1561.49 60
1561.58 61
1561.67 62
1561.76 63
1561.85 62
1561.94 61
1562.03 60
1562.12 60
1562.21 61
1562.30 64
1562.39 67
1562.48 72
1562.57 77
1562.66 84
1562.75 91
1562.84 100
1562.94 110
1563.03 119
1563.12 128
1563.21 136
1563.30 142
1563.39 147
1563.48 149
1563.57 152
1563.66 154
1563.75 158
1563.84 162
1563.93 168
1564.02 173
1564.11 178
1564.20 181
1564.29 183
1564.38 183
1564.47 183
1564.57 184
1564.66 185
1564.75 187
1564.84 191
1564.93 197
1565.02 203
1565.11 210
1565.20 217
1565.29 224
1565.38 231
1565.47 238
1565.56 246
1565.65 255
1565.74 265
1565.83 276
1565.92 288
1566.01 301
1566.11 315
1566.20 330
1566.29 347
1566.38 367
1566.47 389
1566.56 414
1566.65 441
1566.74 469
1566.83 497
1566.92 525
1567.01 554
1567.10 583
1567.19 613
1567.28 644
1567.37 677
1567.47 711
1567.56 745
1567.65 779
1567.74 813
1567.83 848
1567.92 883
1568.01 921
1568.10 961
1568.19 1002
1568.28 1045
1568.37 1088
1568.46 1129
1568.55 1167
1568.64 1201
1568.73 1232
1568.83 1260
1568.92 1287
1569.01 1314
1569.10 1342
1569.19 1373
1569.28 1406
1569.37 1439
1569.46 1472
1569.55 1502
1569.64 1528
1569.73 1549
1569.82 1564
1569.91 1574
1570.00 1578
1570.10 1579
1570.19 1575
1570.28 1568
1570.37 1560
1570.46 1549
1570.55 1537
1570.64 1524
1570.73 1509
1570.82 1492
1570.91 1472
1571.00 1449
1571.09 1424
1571.18 1395
1571.28 1365
1571.37 1336
1571.46 1308
1571.55 1284
1571.64 1263
1571.73 1246
1571.82 1232
1571.91 1219
1572.00 1208
1572.09 1196
1572.18 1184
1572.27 1169
1572.36 1152
1572.46 1132
1572.55 1108
1572.64 1082
1572.73 1054
1572.82 1025
1572.91 997
1573.00 971
1573.09 948
1573.18 928
1573.27 909
1573.36 892
1573.45 873
1573.55 854
1573.64 833
1573.73 811
1573.82 789
1573.91 767
1574.00 747
1574.09 728
1574.18 711
1574.27 693
1574.36 676
1574.45 658
1574.55 641
1574.64 625
1574.73 610
1574.82 596
1574.91 585
1575.00 577
1575.09 571
1575.18 565
1575.27 560
1575.36 553
1575.45 543
1575.54 530
1575.64 513
1575.73 494
1575.82 473
1575.91 452
1576.00 434
1576.09 418
1576.18 405
1576.27 394
1576.36 385
1576.45 374
1576.54 363
1576.64 351
1576.73 338
1576.82 325
1576.91 312
1577.00 300
1577.09 289
1577.18 280
1577.27 273
1577.36 267
1577.45 263
1577.55 259
1577.64 255
1577.73 250
1577.82 244
1577.91 238
1578.00 231
1578.09 226
1578.18 222
1578.27 218
1578.36 215
1578.45 212
1578.55 208
1578.64 202
1578.73 194
1578.82 184
1578.91 174
1579.00 163
1579.09 154
1579.18 147
1579.27 142
1579.36 140
1579.46 140
1579.55 141
1579.64 144
1579.73 148
1579.82 152
1579.91 157
1580.00 163
1580.09 170
1580.18 178
1580.28 185
1580.37 192
1580.46 197
1580.55 198
1580.64 197
1580.73 192
1580.82 185
1580.91 178
1581.00 172
1581.09 168
1581.19 167
1581.28 168
1581.37 172
1581.46 177
1581.55 182
1581.64 185
1581.73 188
1581.82 188
1581.91 188
1582.01 186
1582.10 184
1582.19 183
1582.28 181
1582.37 180
1582.46 179
1582.55 179
1582.64 179
1582.73 180
1582.83 181
1582.92 183
1583.01 186
1583.10 190
1583.19 196
1583.28 202
1583.37 209
1583.46 216
1583.55 221
1583.65 224
1583.74 225
1583.83 225
1583.92 222
1584.01 219
1584.10 215
1584.19 211
1584.28 207
1584.37 203
1584.47 199
1584.56 195
1584.65 192
1584.74 188
1584.83 185
1584.92 181
1585.01 176
1585.10 172
1585.19 167
1585.29 164
1585.38 160
1585.47 159
1585.56 159
1585.65 161
1585.74 165
1585.83 169
1585.92 174
1586.02 177
1586.11 179
1586.20 180
1586.29 178
1586.38 175
1586.47 171
1586.56 168
1586.65 167
1586.75 167
1586.84 170
1586.93 175
1587.02 182
1587.11 189
1587.20 196
1587.29 202
1587.38 206
1587.48 207
1587.57 205
1587.66 199
1587.75 191
1587.84 181
1587.93 170
1588.02 160
1588.11 151
1588.21 143
1588.30 137
1588.39 132
1588.48 128
1588.57 124
1588.66 121
1588.75 120
1588.84 121
1588.94 125
1589.03 131
1589.12 141
1589.21 152
1589.30 163
1589.39 173
1589.48 182
1589.57 188
1589.67 191
1589.76 193
1589.85 193
1589.94 192
1590.03 190
1590.12 190
1590.21 190
1590.31 190
1590.40 191
1590.49 192
1590.58 193
1590.67 194
1590.76 196
1590.85 198
1590.94 201
1591.04 205
1591.13 211
1591.22 219
1591.31 226
1591.40 234
1591.49 240
1591.58 246
1591.68 250
1591.77 253
1591.86 256
1591.95 259
1592.04 265
1592.13 272
1592.22 280
1592.31 288
1592.41 296
1592.50 301
1592.59 303
1592.68 302
1592.77 299
1592.86 294
1592.95 291
1593.05 288
1593.14 288
1593.23 288
1593.32 290
1593.41 291
1593.50 292
1593.59 291
1593.69 288
1593.78 284
1593.87 277
1593.96 269
1594.05 259
1594.14 248
1594.23 237
1594.33 226
1594.42 216
1594.51 208
1594.60 201
1594.69 196
1594.78 193
1594.87 190
1594.97 188
1595.06 185
1595.15 183
1595.24 181
1595.33 178
1595.42 176
1595.51 174
1595.61 172
1595.70 170
1595.79 168
1595.88 166
1595.97 164
1596.06 164
1596.16 165
1596.25 168
1596.34 171
1596.43 175
1596.52 179
1596.61 182
1596.70 184
1596.80 184
1596.89 183
1596.98 181
1597.07 177
1597.16 172
1597.25 165
1597.34 155
1597.44 143
1597.53 131
1597.62 118
1597.71 108
1597.80 101
1597.89 99
1597.99 100
1598.08 104
1598.17 109
1598.26 112
1598.35 112
1598.44 108
1598.53 101
1598.63 93
1598.72 83
1598.81 73
1598.90 65
1598.99 60
1599.08 57
1599.18 56
1599.27 59
1599.36 63
1599.45 69
1599.54 76
1599.63 83
1599.73 90
1599.82 96
1599.91 102
1600.00 106
1600.09 110
1600.18 112
1600.28 114
1600.37 115
1600.46 114
1600.55 112
1600.64 108
1600.73 103
1600.82 98
1600.92 93
1601.01 90
1601.10 89
1601.19 89
1601.28 91
1601.37 94
1601.47 98
1601.56 102
1601.65 106
1601.74 110
1601.83 116
1601.92 122
1602.02 129
1602.11 138
1602.20 146
1602.29 155
1602.38 162
1602.47 169
1602.57 175
1602.66 179
1602.75 183
1602.84 186
1602.93 188
1603.02 190
1603.12 192
1603.21 194
1603.30 198
1603.39 202
1603.48 208
1603.57 215
1603.67 222
1603.76 229
1603.85 236
1603.94 243
1604.03 250
1604.13 254
1604.22 257
1604.31 258
1604.40 255
1604.49 249
1604.58 241
1604.68 231
1604.77 221
1604.86 212
1604.95 206
1605.04 204
1605.13 205
1605.23 211
1605.32 219
1605.41 230
1605.50 242
1605.59 255
1605.68 267
1605.78 278
1605.87 287
1605.96 294
1606.05 299
1606.14 303
1606.24 307
1606.33 313
1606.42 320
1606.51 330
1606.60 341
1606.69 352
1606.79 362
1606.88 368
1606.97 370
1607.06 369
1607.15 366
1607.25 363
1607.34 362
1607.43 365
1607.52 373
1607.61 385
1607.70 400
1607.80 416
1607.89 433
1607.98 450
1608.07 464
1608.16 475
1608.26 484
1608.35 490
1608.44 494
1608.53 495
1608.62 494
1608.71 491
1608.81 486
1608.90 479
1608.99 471
1609.08 461
1609.17 450
1609.27 439
1609.36 428
1609.45 418
1609.54 409
1609.63 401
1609.73 395
1609.82 389
1609.91 385
1610.00 382
1610.09 380
1610.18 380
1610.28 381
1610.37 383
1610.46 384
1610.55 384
1610.64 383
1610.74 379
1610.83 374
1610.92 367
1611.01 360
1611.10 354
1611.20 348
1611.29 343
1611.38 338
1611.47 333
1611.56 327
1611.66 320
1611.75 312
1611.84 303
1611.93 292
1612.02 280
1612.11 268
1612.21 256
1612.30 246
1612.39 237
1612.48 231
1612.57 227
1612.67 225
1612.76 225
1612.85 225
1612.94 225
1613.03 225
1613.13 225
1613.22 225
1613.31 224
1613.40 224
1613.49 223
1613.59 223
1613.68 222
1613.77 219
1613.86 215
1613.95 208
1614.05 199
1614.14 189
1614.23 177
1614.32 166
1614.41 155
1614.51 145
1614.60 137
1614.69 129
1614.78 124
1614.87 119
1614.97 115
1615.06 112
1615.15 111
1615.24 112
1615.33 115
1615.43 120
1615.52 126
1615.61 134
1615.70 143
1615.80 151
1615.89 159
1615.98 165
1616.07 170
1616.16 172
1616.26 170
1616.35 165
1616.44 157
1616.53 146
1616.62 134
1616.72 123
1616.81 115
1616.90 109
1616.99 106
1617.08 106
1617.18 107
1617.27 108
1617.36 106
1617.45 102
1617.54 95
1617.64 84
1617.73 72
1617.82 59
1617.91 47
1618.01 37
1618.10 30
1618.19 27
1618.28 27
1618.37 31
1618.47 36
1618.56 41
1618.65 46
1618.74 48
1618.83 49
1618.93 47
1619.02 44
1619.11 40
1619.20 37
1619.30 36
1619.39 36
1619.48 39
1619.57 43
1619.66 48
1619.76 54
1619.85 60
1619.94 67
1620.03 72
1620.12 76
1620.22 79
1620.31 80
1620.40 79
1620.49 76
1620.59 71
1620.68 66
1620.77 60
1620.86 54
1620.95 49
1621.05 45
1621.14 41
1621.23 37
1621.32 33
1621.42 29
1621.51 25
1621.60 24
1621.69 25
1621.78 28
1621.88 33
1621.97 40
1622.06 47
1622.15 53
1622.25 58
1622.34 59
1622.43 57
1622.52 53
1622.61 45
1622.71 36
1622.80 26
1622.89 17
1622.98 9
1623.08 3
1623.17 0
1623.26 0
1623.35 2
1623.44 5
1623.54 9
1623.63 12
1623.72 13
1623.81 13
1623.91 11
1624.00 8
1624.09 6
1624.18 4
1624.28 4
1624.37 6
1624.46 9
1624.55 12
1624.64 14
1624.74 14
1624.83 12
1624.92 8
1625.01 2
1625.11 0
1625.20 0
1625.29 0
1625.38 0
1625.48 0
1625.57 0
1625.66 0
1625.75 6
1625.84 14
1625.94 21
1626.03 26
1626.12 30
1626.21 33
1626.31 36
1626.40 39
1626.49 42
1626.58 45
1626.68 48
1626.77 49
1626.86 49
1626.95 46
1627.05 42
1627.14 36
1627.23 30
1627.32 25
1627.42 21
1627.51 20
1627.60 21
1627.69 23
1627.78 25
1627.88 27
1627.97 28
1628.06 28
1628.15 26
1628.25 23
1628.34 20
1628.43 18
1628.52 16
1628.62 15
1628.71 15
1628.80 16
1628.89 18
1628.99 20
1629.08 23
1629.17 25
1629.26 26
1629.36 26
1629.45 25
1629.54 23
1629.63 19
1629.73 15
1629.82 11
1629.91 7
1630.00 2
1630.10 0
1630.19 0
1630.28 0
1630.37 0
1630.47 0
1630.56 0
1630.65 0
1630.74 0
1630.84 2
1630.93 4
1631.02 6
1631.11 8
1631.21 10
1631.30 12
1631.39 15
1631.48 19
1631.58 23
1631.67 26
1631.76 27
1631.85 27
1631.95 26
1632.04 23
1632.13 20
1632.22 18
1632.32 18
1632.41 19
1632.50 22
1632.59 25
1632.69 29
1632.78 32
1632.87 34
1632.96 35
1633.06 34
1633.15 32
1633.24 30
1633.33 29
1633.43 29
1633.52 30
1633.61 34
1633.70 40
1633.80 47
1633.89 53
1633.98 59
1634.07 62
1634.17 64
1634.26 65
1634.35 64
1634.44 64
1634.54 63
1634.63 63
1634.72 64
1634.81 65
1634.91 67
1635.00 69
1635.09 72
1635.18 75
1635.28 79
1635.37 81
1635.46 83
1635.56 84
1635.65 84
1635.74 83
1635.83 81
1635.93 79
1636.02 77
1636.11 75
1636.20 72
1636.30 68
1636.39 63
1636.48 58
1636.57 53
1636.67 48
1636.76 44
1636.85 40
1636.94 36
1637.04 32
1637.13 27
1637.22 20
1637.32 13
1637.41 6
1637.50 0
1637.59 0
1637.69 0
1637.78 0
1637.87 0
1637.96 0
1638.06 4
1638.15 11
1638.24 19
1638.34 26
1638.43 31
1638.52 35
1638.61 36
1638.71 35
1638.80 33
1638.89 30
1638.98 28
1639.08 26
1639.17 26
1639.26 27
1639.35 28
1639.45 29
1639.54 30
1639.63 31
1639.73 33
1639.82 34
1639.91 36
1640.00 38
1640.10 40
1640.19 42
1640.28 43
1640.38 43
1640.47 40
1640.56 37
1640.65 33
1640.75 30
1640.84 28
1640.93 27
1641.02 29
1641.12 32
1641.21 36
1641.30 40
1641.40 44
1641.49 46
1641.58 46
1641.67 46
1641.77 44
1641.86 40
1641.95 34
1642.05 28
1642.14 21
1642.23 15
1642.32 11
1642.42 10
1642.51 13
1642.60 19
1642.69 27
1642.79 37
1642.88 47
1642.97 55
1643.07 60
1643.16 61
1643.25 60
1643.34 57
1643.44 53
1643.53 48
1643.62 45
1643.72 42
1643.81 40
1643.90 39
1643.99 38
1644.09 36
1644.18 34
1644.27 31
1644.37 28
1644.46 26
1644.55 25
1644.64 27
1644.74 30
1644.83 36
1644.92 43
1645.02 50
1645.11 55
1645.20 58
1645.29 59
1645.39 58
1645.48 54
1645.57 50
1645.67 45
1645.76 42
1645.85 41
1645.95 41
1646.04 42
1646.13 43
1646.22 43
1646.32 42
1646.41 39
1646.50 35
1646.60 31
1646.69 30
1646.78 31
1646.87 34
1646.97 39
1647.06 44
1647.15 48
1647.25 50
1647.34 49
1647.43 46
1647.52 42
1647.62 39
1647.71 35
1647.80 32
1647.90 29
1647.99 25
1648.08 20
1648.18 14
1648.27 8
1648.36 3
1648.45 0
1648.55 0
1648.64 1
1648.73 5
1648.83 10
1648.92 15
1649.01 20
1649.11 23
1649.20 24
1649.29 23
1649.38 22
1649.48 21
1649.57 22
1649.66 25
1649.76 30
1649.85 36
1649.94 43
1650.04 49
1650.13 52
1650.22 52
1650.31 49
1650.41 43
1650.50 36
1650.59 29
1650.69 23
1650.78 19
1650.87 17
1650.97 18
1651.06 20
1651.15 23
1651.25 25
1651.34 26
1651.43 27
1651.52 27
1651.62 27
1651.71 27
1651.80 27
1651.90 27
1651.99 26
1652.08 25
1652.18 23
1652.27 21
1652.36 21
1652.46 22
1652.55 25
1652.64 30
1652.73 35
1652.83 40
1652.92 42
1653.01 42
1653.11 39
1653.20 34
1653.29 28
1653.39 23
1653.48 18
1653.57 14
1653.67 11
1653.76 7
1653.85 3
1653.95 0
1654.04 0
1654.13 0
1654.22 0
1654.32 0
1654.41 0
1654.50 2
1654.60 7
1654.69 12
1654.78 17
1654.88 22
1654.97 27
1655.06 31
1655.16 35
1655.25 37
1655.34 37
1655.44 35
1655.53 32
1655.62 28
1655.72 24
1655.81 21
1655.90 19
1655.99 18
1656.09 19
1656.18 21
1656.27 23
1656.37 25
1656.46 27
1656.55 28
1656.65 27
1656.74 26
1656.83 24
1656.93 21
1657.02 16
1657.11 11
1657.21 5
1657.30 0
1657.39 0
1657.49 0
1657.58 0
1657.67 0
1657.77 0
1657.86 0
1657.95 0
1658.05 1
1658.14 6
1658.23 10
1658.33 14
1658.42 17
1658.51 21
1658.61 24
1658.70 29
1658.79 35
1658.89 43
1658.98 52
1659.07 62
1659.17 71
1659.26 78
1659.35 83
1659.45 85
1659.54 84
1659.63 83
1659.72 80
1659.82 78
1659.91 77
1660.00 76
1660.10 77
1660.19 78
1660.28 79
1660.38 80
1660.47 81
1660.56 83
1660.66 84
1660.75 86
1660.84 88
1660.94 88
1661.03 88
1661.12 86
1661.22 84
1661.31 83
1661.40 83
1661.50 84
1661.59 87
1661.68 92
1661.78 97
1661.87 102
1661.96 106
1662.06 109
1662.15 111
1662.25 113
1662.34 116
1662.43 119
1662.53 123
1662.62 128
1662.71 132
1662.81 134
1662.90 135
1662.99 135
1663.09 132
1663.18 128
1663.27 124
1663.37 121
1663.46 118
1663.55 116
1663.65 115
1663.74 115
1663.83 115
1663.93 115
1664.02 115
1664.11 114
1664.21 112
1664.30 110
1664.39 106
1664.49 101
1664.58 95
1664.67 87
1664.77 80
1664.86 75
1664.95 73
1665.05 75
1665.14 82
1665.23 91
1665.33 102
1665.42 112
1665.51 119
1665.61 123
1665.70 123
1665.80 118
1665.89 111
1665.98 101
1666.08 91
1666.17 81
1666.26 71
1666.36 63
1666.45 56
1666.54 52
1666.64 50
1666.73 50
1666.82 52
1666.92 55
1667.01 59
1667.10 62
1667.20 63
1667.29 62
1667.38 59
1667.48 53
1667.57 45
1667.67 36
1667.76 28
1667.85 22
1667.95 20
1668.04 21
1668.13 27
1668.23 37
1668.32 50
1668.41 64
1668.51 77
1668.60 88
1668.69 94
1668.79 95
1668.88 91
1668.97 84
1669.07 75
1669.16 67
1669.26 61
1669.35 60
1669.44 62
1669.54 69
1669.63 79
1669.72 91
1669.82 103
1669.91 115
1670.00 124
1670.10 131
1670.19 134
1670.28 135
1670.38 133
1670.47 131
1670.57 129
1670.66 126
1670.75 125
1670.85 123
1670.94 121
1671.03 119
1671.13 115
1671.22 110
1671.31 105
1671.41 99
1671.50 94
1671.60 88
1671.69 80
1671.78 71
1671.88 60
1671.97 46
1672.06 32
1672.16 16
1672.25 2
1672.34 0
1672.44 0
1672.53 0
1672.63 0
1672.72 0
1672.81 0
1672.91 0
1673.00 7
1673.09 13
1673.19 17
1673.28 18
1673.38 16
1673.47 13
1673.56 7
1673.66 2
1673.75 0
1673.84 0
1673.94 0
1674.03 0
1674.12 0
1674.22 3
1674.31 8
1674.41 13
1674.50 19
1674.59 25
1674.69 31
1674.78 38
1674.87 46
1674.97 53
1675.06 60
1675.16 66
1675.25 69
1675.34 70
1675.44 68
1675.53 64
1675.62 60
1675.72 56
1675.81 53
1675.91 51
1676.00 51
1676.09 51
1676.19 51
1676.28 50
1676.37 49
1676.47 46
1676.56 44
1676.66 42
1676.75 41
1676.84 41
1676.94 42
1677.03 42
1677.12 43
1677.22 43
1677.31 42
1677.41 42
1677.50 42
1677.59 43
1677.69 45
1677.78 48
1677.87 51
1677.97 54
1678.06 57
1678.16 58
1678.25 60
1678.34 60
1678.44 61
1678.53 62
1678.63 63
1678.72 64
1678.81 64
1678.91 63
1679.00 61
1679.09 57
1679.19 52
1679.28 47
1679.38 43
1679.47 40
1679.56 40
1679.66 43
1679.75 48
1679.85 55
1679.94 63
1680.03 69
1680.13 72
1680.22 73
1680.31 71
1680.41 67
1680.50 60
1680.60 54
1680.69 47
1680.78 41
1680.88 36
1680.97 31
1681.07 28
1681.16 25
1681.25 24
1681.35 24
1681.44 25
1681.54 26
1681.63 28
1681.72 31
1681.82 34
1681.91 37
1682.01 39
1682.10 41
1682.19 41
1682.29 40
1682.38 38
1682.47 34
1682.57 30
1682.66 26
1682.76 22
1682.85 18
1682.94 15
1683.04 12
1683.13 9
1683.23 6
1683.32 3
1683.41 1
1683.51 1
1683.60 3
1683.70 8
1683.79 15
1683.88 24
1683.98 34
1684.07 42
1684.17 47
1684.26 49
1684.35 48
1684.45 45
1684.54 41
1684.64 38
1684.73 38
1684.82 40
1684.92 45
1685.01 51
1685.11 57
1685.20 61
1685.29 64
1685.39 64
1685.48 63
1685.58 60
1685.67 56
1685.76 54
1685.86 52
1685.95 52
1686.05 54
1686.14 58
1686.23 61
1686.33 64
1686.42 66
1686.52 67
1686.61 65
1686.70 63
1686.80 60
1686.89 58
1686.99 58
1687.08 58
1687.18 58
1687.27 59
1687.36 59
1687.46 58
1687.55 56
1687.65 52
1687.74 49
1687.83 46
1687.93 43
1688.02 40
1688.12 38
1688.21 36
1688.30 32
1688.40 28
1688.49 24
1688.59 19
1688.68 14
1688.77 11
1688.87 9
1688.96 9
1689.06 10
1689.15 12
1689.25 15
1689.34 19
1689.43 21
1689.53 23
1689.62 24
1689.72 23
1689.81 22
1689.90 21
1690.00 21
1690.09 22
1690.19 25
1690.28 30
1690.38 36
1690.47 43
1690.56 49
1690.66 54
1690.75 58
1690.85 61
1690.94 64
1691.03 65
1691.13 66
1691.22 68
1691.32 70
1691.41 72
1691.51 74
1691.60 76
1691.69 77
1691.79 78
1691.88 79
1691.98 79
1692.07 80
1692.16 80
1692.26 80
1692.35 80
1692.45 79
1692.54 76
1692.64 72
1692.73 67
1692.82 62
1692.92 57
1693.01 53
1693.11 49
1693.20 47
1693.30 46
1693.39 45
1693.48 44
1693.58 42
1693.67 41
1693.77 39
1693.86 36
1693.96 33
1694.05 29
1694.14 24
1694.24 18
1694.33 13
1694.43 9
1694.52 6
1694.62 5
1694.71 6
1694.80 7
1694.90 8
1694.99 9
1695.09 10
1695.18 10
1695.28 9
1695.37 9
1695.46 10
1695.56 11
1695.65 12
1695.75 14
1695.84 15
1695.94 17
1696.03 20
1696.12 23
1696.22 27
1696.31 31
1696.41 35
1696.50 37
1696.60 38
1696.69 37
1696.78 36
1696.88 34
1696.97 33
1697.07 33
1697.16 36
1697.26 39
1697.35 44
1697.44 48
1697.54 51
1697.63 54
1697.73 55
1697.82 56
1697.92 57
1698.01 58
1698.11 59
1698.20 58
1698.29 56
1698.39 51
1698.48 42
1698.58 31
1698.67 19
1698.77 7
1698.86 0
1698.95 0
1699.05 0
1699.14 0
1699.24 0
1699.33 0
1699.43 0
1699.52 2
1699.62 6
1699.71 8
1699.80 10
1699.90 11
1699.99 12
1700.09 14
1700.18 17
1700.28 21
1700.37 25
1700.47 28
1700.56 28
1700.65 27
1700.75 24
1700.84 19
1700.94 14
1701.03 11
1701.13 9
1701.22 10
1701.32 14
1701.41 20
1701.50 26
1701.60 34
1701.69 40
1701.79 46
1701.88 50
1701.98 53
1702.07 54
1702.17 54
1702.26 53
1702.35 51
1702.45 49
1702.54 46
1702.64 42
1702.73 39
1702.83 35
1702.92 33
1703.02 32
1703.11 32
1703.21 32
1703.30 33
1703.39 33
1703.49 32
1703.58 29
1703.68 25
1703.77 20
1703.87 15
1703.96 11
1704.06 8
1704.15 8
1704.25 9
1704.34 13
1704.43 17
1704.53 22
1704.62 28
1704.72 34
1704.81 40
1704.91 46
1705.00 54
1705.10 63
1705.19 73
1705.29 82
1705.38 91
1705.47 97
1705.57 100
1705.66 100
1705.76 97
1705.85 92
1705.95 87
1706.04 83
1706.14 80
1706.23 79
1706.33 79
1706.42 80
1706.52 80
1706.61 81
1706.70 80
1706.80 79
1706.89 77
1706.99 74
1707.08 69
1707.18 63
1707.27 55
1707.37 45
1707.46 35
1707.56 24
1707.65 13
1707.75 4
1707.84 0
1707.93 0
1708.03 0
1708.12 0
1708.22 0
1708.31 0
1708.41 5
1708.50 9
1708.60 11
1708.69 11
1708.79 9
1708.88 5
1708.98 0
1709.07 0
1709.17 0
1709.26 0
1709.35 0
1709.45 0
1709.54 0
1709.64 3
1709.73 9
1709.83 15
1709.92 23
1710.02 32
1710.11 42
1710.21 52
1710.30 63
1710.40 71
1710.49 77
1710.59 80
1710.68 79
1710.78 76
1710.87 71
1710.96 65
1711.06 61
1711.15 57
1711.25 55
1711.34 53
1711.44 52
1711.53 50
1711.63 48
1711.72 44
1711.82 40
1711.91 37
1712.01 34
1712.10 32
1712.20 32
1712.29 33
1712.39 34
1712.48 35
1712.58 35
1712.67 34
1712.77 31
1712.86 29
1712.95 27
1713.05 25
1713.14 24
1713.24 23
1713.33 24
1713.43 26
1713.52 29
1713.62 34
1713.71 41
1713.81 48
1713.90 57
1714.00 65
1714.09 71
1714.19 76
1714.28 78
1714.38 79
1714.47 79
1714.57 79
1714.66 79
1714.76 79
1714.85 79
1714.95 79
1715.04 78
1715.14 76
1715.23 73
1715.33 70
1715.42 68
1715.51 66
1715.61 65
1715.70 66
1715.80 66
1715.89 67
1715.99 66
1716.08 63
1716.18 58
1716.27 51
1716.37 43
1716.46 35
1716.56 27
1716.65 21
1716.75 17
1716.84 15
1716.94 15
1717.03 16
1717.13 19
1717.22 23
1717.32 28
1717.41 33
1717.51 38
1717.60 42
1717.70 45
1717.79 47
1717.89 46
1717.98 44
1718.08 41
1718.17 37
1718.27 34
1718.36 31
1718.46 30
1718.55 31
1718.65 34
1718.74 38
1718.84 44
1718.93 50
1719.03 54
1719.12 57
1719.22 57
1719.31 54
1719.41 49
1719.50 43
1719.60 36
1719.69 29
1719.79 24
1719.88 20
1719.98 18
1720.07 18
1720.17 20
1720.26 24
1720.36 28
1720.45 33
1720.55 38
1720.64 42
1720.74 46
1720.83 50
1720.93 53
1721.02 55
1721.12 57
1721.21 57
1721.31 55
1721.40 51
1721.50 45
1721.59 39
1721.69 33
1721.78 29
1721.88 27
1721.97 27
1722.07 30
1722.16 34
1722.26 39
1722.35 44
1722.45 49
1722.54 52
1722.64 54
1722.73 56
1722.83 58
1722.92 61
1723.02 65
1723.11 69
1723.21 74
1723.30 79
1723.40 83
1723.49 87
1723.59 89
1723.68 91
1723.78 92
1723.87 92
1723.97 92
1724.06 92
1724.16 92
1724.25 92
1724.35 91
1724.44 89
1724.54 88
1724.63 86
1724.73 84
1724.82 82
1724.92 80
1725.01 77
1725.11 73
1725.20 69
1725.30 64
1725.39 59
1725.49 56
1725.58 54
1725.68 55
1725.78 57
1725.87 60
1725.97 63
1726.06 64
1726.16 64
1726.25 62
1726.35 60
1726.44 58
1726.54 57
1726.63 58
1726.73 62
1726.82 67
1726.92 73
1727.01 78
1727.11 82
1727.20 84
1727.30 84
1727.39 82
1727.49 79
1727.58 75
1727.68 71
1727.77 66
1727.87 61
1727.96 55
1728.06 50
1728.15 45
1728.25 41
1728.35 37
1728.44 35
1728.54 34
1728.63 33
1728.73 32
1728.82 30
1728.92 26
1729.01 21
1729.11 16
1729.20 11
1729.30 7
1729.39 5
1729.49 4
1729.58 5
1729.68 7
1729.77 8
1729.87 9
1729.96 8
1730.06 8
1730.15 7
1730.25 8
1730.35 9
1730.44 11
1730.54 13
1730.63 15
1730.73 15
1730.82 15
1730.92 13
1731.01 11
1731.11 7
1731.20 2
1731.30 0
1731.39 0
1731.49 0
1731.58 0
1731.68 0
1731.77 0
1731.87 0
1731.97 0
1732.06 7
1732.16 15
1732.25 23
1732.35 30
1732.44 34
1732.54 37
1732.63 40
1732.73 43
1732.82 48
1732.92 53
1733.01 58
1733.11 62
1733.20 65
1733.30 65
1733.40 63
1733.49 59
1733.59 55
1733.68 50
1733.78 47
1733.87 44
1733.97 42
1734.06 41
1734.16 41
1734.25 42
1734.35 43
1734.44 43
1734.54 43
1734.63 41
1734.73 39
1734.83 36
1734.92 33
1735.02 31
1735.11 29
1735.21 29
1735.30 29
1735.40 28
1735.49 27
1735.59 23
1735.68 18
1735.78 13
1735.88 7
1735.97 1
1736.07 0
1736.16 0
1736.26 0
1736.35 0
1736.45 0
1736.54 0
1736.64 5
1736.73 12
1736.83 19
1736.93 24
1737.02 27
1737.12 28
1737.21 27
1737.31 24
1737.40 20
1737.50 18
1737.59 17
1737.69 19
1737.78 22
1737.88 28
1737.98 33
1738.07 39
1738.17 42
1738.26 44
1738.36 44
1738.45 42
1738.55 38
1738.64 34
1738.74 30
1738.83 26
1738.93 23
1739.03 20
1739.12 18
1739.22 18
1739.31 18
1739.41 20
1739.50 22
1739.60 24
1739.69 27
1739.79 29
1739.89 32
1739.98 35
1740.08 38
1740.17 42
1740.27 46
1740.36 51
1740.46 56
1740.55 62
1740.65 67
1740.75 73
1740.84 78
1740.94 83
1741.03 87
1741.13 91
1741.22 94
1741.32 96
1741.41 99
1741.51 102
1741.61 104
1741.70 106
1741.80 107
1741.89 108
1741.99 109
1742.08 110
1742.18 112
1742.27 114
1742.37 115
1742.47 114
1742.56 111
1742.66 106
1742.75 98
1742.85 88
1742.94 78
1743.04 69
1743.13 62
1743.23 56
1743.33 52
1743.42 50
1743.52 48
1743.61 48
1743.71 49
1743.80 52
1743.90 55
1744.00 59
1744.09 63
1744.19 65
1744.28 67
1744.38 68
1744.47 68
1744.57 67
1744.67 67
1744.76 66
1744.86 66
1744.95 64
1745.05 62
1745.14 59
1745.24 54
1745.33 50
1745.43 47
1745.53 47
1745.62 49
1745.72 55
1745.81 63
1745.91 72
1746.00 80
1746.10 85
1746.20 88
1746.29 88
1746.39 86
1746.48 83
1746.58 80
1746.67 78
1746.77 78
1746.87 79
1746.96 80
1747.06 82
1747.15 83
1747.25 83
1747.34 81
1747.44 78
1747.54 75
1747.63 71
1747.73 68
1747.82 65
1747.92 65
1748.02 66
1748.11 68
1748.21 71
1748.30 75
1748.40 79
1748.49 84
1748.59 89
1748.69 92
1748.78 95
1748.88 97
1748.97 96
1749.07 94
1749.16 89
1749.26 83
1749.36 76
1749.45 70
1749.55 63
1749.64 58
1749.74 54
1749.83 52
1749.93 50
1750.03 49
1750.12 48
1750.22 47
1750.31 46
1750.41 44
1750.51 42
1750.60 41
1750.70 39
1750.79 38
1750.89 38
1750.98 39
1751.08 40
1751.18 42
1751.27 42
1751.37 42
1751.46 40
1751.56 36
1751.66 30
1751.75 24
1751.85 16
1751.94 10
1752.04 5
1752.14 3
1752.23 2
1752.33 2
1752.42 4
1752.52 7
1752.61 9
1752.71 12
1752.81 14
1752.90 17
1753.00 20
1753.09 25
1753.19 31
1753.29 38
1753.38 45
1753.48 53
1753.57 60
1753.67 66
1753.77 69
1753.86 70
1753.96 68
1754.05 63
1754.15 54
1754.24 43
1754.34 31
1754.44 19
1754.53 8
1754.63 0
1754.72 0
1754.82 0
1754.92 0
1755.01 0
1755.11 0
1755.20 0
1755.30 0
1755.40 3
1755.49 5
1755.59 6
1755.68 7
1755.78 6
1755.88 6
1755.97 6
1756.07 7
1756.16 9
1756.26 11
1756.36 13
1756.45 14
1756.55 14
1756.64 13
1756.74 10
1756.84 7
1756.93 5
1757.03 3
1757.12 2
1757.22 4
1757.32 6
1757.41 11
1757.51 16
1757.60 22
1757.70 29
1757.80 35
1757.89 39
1757.99 43
1758.08 44
1758.18 43
1758.28 42
1758.37 40
1758.47 38
1758.56 38
1758.66 40
1758.76 43
1758.85 46
1758.95 50
1759.04 53
1759.14 56
1759.24 56
1759.33 56
1759.43 54
1759.52 52
1759.62 51
1759.72 50
1759.81 49
1759.91 50
1760.01 51
1760.10 53
1760.20 55
1760.29 57
1760.39 59
1760.49 60
1760.58 59
1760.68 58
1760.77 56
1760.87 54
1760.97 51
1761.06 50
1761.16 51
1761.25 53
1761.35 56
1761.45 61
1761.54 66
1761.64 70
1761.74 71
1761.83 70
1761.93 67
1762.02 62
1762.12 57
1762.22 52
1762.31 50
1762.41 51
1762.50 53
1762.60 57
1762.70 62
1762.79 66
1762.89 70
1762.99 73
1763.08 75
1763.18 75
1763.27 74
1763.37 70
1763.47 65
1763.56 57
1763.66 49
1763.75 42
1763.85 37
1763.95 36
1764.04 39
1764.14 45
1764.24 52
1764.33 59
1764.43 64
1764.52 65
1764.62 64
1764.72 59
1764.81 53
1764.91 46
1765.01 40
1765.10 35
1765.20 33
1765.29 31
1765.39 31
1765.49 31
1765.58 30
1765.68 28
1765.78 26
1765.87 22
1765.97 17
1766.06 12
1766.16 7
1766.26 1
1766.35 0
1766.45 0
1766.55 0
1766.64 0
1766.74 0
1766.83 0
1766.93 0
1767.03 0
1767.12 10
1767.22 21
1767.32 34
1767.41 45
1767.51 55
1767.60 64
1767.70 71
1767.80 77
1767.89 82
1767.99 87
1768.09 92
1768.18 96
1768.28 99
1768.37 101
1768.47 103
1768.57 104
1768.66 104
1768.76 103
1768.86 101
1768.95 97
1769.05 92
1769.15 84
1769.24 74
1769.34 64
1769.43 53
1769.53 43
1769.63 36
1769.72 30
1769.82 25
1769.92 22
1770.01 21
1770.11 21
1770.21 22
1770.30 25
1770.40 29
1770.49 33
1770.59 37
1770.69 40
1770.78 40
1770.88 39
1770.98 35
1771.07 31
1771.17 26
1771.27 21
1771.36 16
1771.46 12
1771.55 9
1771.65 5
1771.75 2
1771.84 0
1771.94 0
1772.04 0
1772.13 0
1772.23 0
1772.33 2
1772.42 6
1772.52 10
1772.61 13
1772.71 16
1772.81 18
1772.90 19
1773.00 20
1773.10 22
1773.19 25
1773.29 28
1773.39 32
1773.48 37
1773.58 42
1773.68 46
1773.77 50
1773.87 54
1773.97 56
1774.06 57
1774.16 56
1774.25 53
1774.35 48
1774.45 43
1774.54 37
1774.64 31
1774.74 26
1774.83 22
1774.93 19
1775.03 17
1775.12 16
1775.22 17
1775.32 20
1775.41 25
1775.51 31
1775.61 38
1775.70 45
1775.80 52
1775.90 58
1775.99 62
1776.09 65
1776.18 66
1776.28 66
1776.38 64
1776.47 60
1776.57 56
1776.67 50
1776.76 44
1776.86 38
1776.96 33
1777.05 27
1777.15 22
1777.25 18
1777.34 16
1777.44 15
1777.54 17
1777.63 23
1777.73 31
1777.83 41
1777.92 51
1778.02 61
1778.12 69
1778.21 75
1778.31 78
1778.41 80
1778.50 82
1778.60 83
1778.70 84
1778.79 85
1778.89 84
1778.98 83
1779.08 80
1779.18 77
1779.27 74
1779.37 71
1779.47 69
1779.56 68
1779.66 67
1779.76 67
1779.85 66
1779.95 65
1780.05 64
1780.14 61
1780.24 59
1780.34 57
1780.43 55
1780.53 55
1780.63 56
1780.72 59
1780.82 62
1780.92 66
1781.01 69
1781.11 72
1781.21 73
1781.30 74
1781.40 74
1781.50 73
1781.59 72
1781.69 71
1781.79 70
1781.88 70
1781.98 69
1782.08 68
1782.17 67
1782.27 65
1782.37 63
1782.46 61
1782.56 59
1782.66 57
1782.75 55
1782.85 51
1782.95 47
1783.04 42
1783.14 37
1783.24 33
1783.33 31
1783.43 32
1783.53 35
1783.62 41
1783.72 47
1783.82 53
1783.92 57
1784.01 59
1784.11 58
1784.21 55
1784.30 50
1784.40 46
1784.50 43
1784.59 41
1784.69 42
1784.79 45
1784.88 50
1784.98 56
1785.08 63
1785.17 68
1785.27 70
1785.37 70
1785.46 66
1785.56 59
1785.66 51
1785.75 42
1785.85 34
1785.95 27
1786.04 23
1786.14 20
1786.24 18
1786.33 17
1786.43 16
1786.53 15
1786.62 13
1786.72 11
1786.82 10
1786.92 9
1787.01 9
1787.11 9
1787.21 10
1787.30 12
1787.40 15
1787.50 18
1787.59 21
1787.69 24
1787.79 26
1787.88 27
1787.98 26
1788.08 23
1788.17 19
1788.27 15
1788.37 11
1788.46 10
1788.56 10
1788.66 13
1788.76 18
1788.85 24
1788.95 30
1789.05 35
1789.14 37
1789.24 37
1789.34 35
1789.43 32
1789.53 27
1789.63 22
1789.72 18
1789.82 15
1789.92 13
1790.01 13
1790.11 14
1790.21 15
1790.31 17
1790.40 19
1790.50 21
1790.60 24
1790.69 27
1790.79 30
1790.89 33
1790.98 36
1791.08 38
1791.18 39
1791.27 39
1791.37 39
1791.47 37
1791.57 36
1791.66 34
1791.76 32
1791.86 30
1791.95 29
1792.05 30
1792.15 32
1792.24 36
1792.34 41
1792.44 46
1792.54 53
1792.63 58
1792.73 63
1792.83 66
1792.92 66
1793.02 64
1793.12 60
1793.21 53
1793.31 45
1793.41 37
1793.50 28
1793.60 21
1793.70 16
1793.80 13
1793.89 13
1793.99 15
1794.09 19
1794.18 25
1794.28 33
1794.38 41
1794.48 49
1794.57 57
1794.67 64
1794.77 70
1794.86 75
1794.96 80
1795.06 84
1795.15 87
1795.25 90
1795.35 92
1795.45 94
1795.54 95
1795.64 96
1795.74 95
1795.83 93
1795.93 90
1796.03 86
1796.12 82
1796.22 78
1796.32 76
1796.42 75
1796.51 76
1796.61 77
1796.71 79
1796.80 81
1796.90 84
1797.00 87
1797.10 89
1797.19 90
1797.29 90
1797.39 88
1797.48 83
1797.58 77
1797.68 69
1797.78 60
1797.87 52
1797.97 44
1798.07 37
1798.16 31
1798.26 25
1798.36 19
1798.46 12
1798.55 6
1798.65 1
1798.75 0
1798.84 0
1798.94 0
1799.04 0
1799.14 0
1799.23 0
1799.33 0
1799.43 0
1799.52 2
1799.62 4
1799.72 6
1799.82 7
1799.91 8
1800.01 8
1800.11 7
1800.20 6
1800.30 5
1800.40 4
1800.50 4
1800.59 6
1800.69 9
1800.79 14
1800.88 20
1800.98 27
1801.08 33
1801.18 38
1801.27 42
1801.37 43
1801.47 42
1801.56 39
1801.66 36
1801.76 33
1801.86 30
1801.95 28
1802.05 26
1802.15 24
1802.25 21
1802.34 18
1802.44 14
1802.54 11
1802.63 7
1802.73 4
1802.83 2
1802.93 2
1803.02 4
1803.12 7
1803.22 11
1803.32 16
1803.41 22
1803.51 28
1803.61 34
1803.70 38
1803.80 41
1803.90 43
1804.00 43
1804.09 42
1804.19 41
1804.29 38
1804.39 35
1804.48 32
1804.58 30
1804.68 28
1804.77 29
1804.87 32
1804.97 36
1805.07 41
1805.16 46
1805.26 51
1805.36 55
1805.46 57
1805.55 57
1805.65 56
1805.75 55
1805.84 51
1805.94 47
1806.04 42
1806.14 35
1806.23 27
1806.33 20
1806.43 13
1806.53 9
1806.62 7
1806.72 9
1806.82 13
1806.92 19
1807.01 27
1807.11 35
1807.21 42
1807.31 49
1807.40 54
1807.50 58
1807.60 61
1807.69 63
1807.79 63
1807.89 63
1807.99 62
1808.08 61
1808.18 60
1808.28 58
1808.38 57
1808.47 55
1808.57 52
1808.67 50
1808.77 46
1808.86 42
1808.96 38
1809.06 34
1809.16 29
1809.25 24
1809.35 19
1809.45 14
1809.55 11
1809.64 9
1809.74 9
1809.84 12
1809.94 17
1810.03 23
1810.13 30
1810.23 37
1810.32 42
1810.42 46
1810.52 48
1810.62 48
1810.71 48
1810.81 48
1810.91 49
1811.01 52
1811.10 55
1811.20 60
1811.30 63
1811.40 66
1811.49 68
1811.59 67
1811.69 63
1811.79 58
1811.88 53
1811.98 47
1812.08 42
1812.18 38
1812.27 35
1812.37 34
1812.47 33
1812.57 32
1812.66 30
1812.76 28
1812.86 25
1812.96 23
1813.05 21
1813.15 19
1813.25 19
1813.35 20
1813.44 22
1813.54 23
1813.64 25
1813.74 27
1813.83 28
1813.93 30
1814.03 31
1814.13 32
1814.23 33
1814.32 33
1814.42 34
1814.52 33
1814.62 33
1814.71 31
1814.81 30
1814.91 28
1815.01 26
1815.10 24
1815.20 22
1815.30 21
1815.40 20
1815.49 20
1815.59 20
1815.69 20
1815.79 20
1815.88 19
1815.98 17
1816.08 16
1816.18 15
1816.27 14
1816.37 13
1816.47 11
1816.57 9
1816.66 5
1816.76 0
1816.86 0
1816.96 0
1817.06 0
1817.15 0
1817.25 0
1817.35 0
1817.45 0
1817.54 8
1817.64 18
1817.74 27
1817.84 36
1817.93 43
1818.03 49
1818.13 54
1818.23 60
1818.32 67
1818.42 73
1818.52 80
1818.62 86
1818.72 91
1818.81 94
1818.91 95
1819.01 92
1819.11 87
1819.20 80
1819.30 72
1819.40 62
1819.50 53
1819.59 45
1819.69 38
1819.79 32
1819.89 28
1819.99 26
1820.08 26
1820.18 26
1820.28 28
1820.38 31
1820.47 34
1820.57 37
1820.67 41
1820.77 44
1820.86 46
1820.96 48
1821.06 49
1821.16 50
1821.26 52
1821.35 53
1821.45 55
1821.55 57
1821.65 58
1821.74 57
1821.84 54
1821.94 49
1822.04 43
1822.14 37
1822.23 31
1822.33 27
1822.43 26
1822.53 26
1822.62 29
1822.72 34
1822.82 39
1822.92 44
1823.02 49
1823.11 52
1823.21 54
1823.31 53
1823.41 50
1823.50 46
1823.60 40
1823.70 34
1823.80 29
1823.90 25
1823.99 22
1824.09 21
1824.19 22
1824.29 24
1824.39 27
1824.48 32
1824.58 40
1824.68 50
1824.78 61
1824.87 73
1824.97 84
1825.07 91
1825.17 95
1825.27 95
1825.36 92
1825.46 86
1825.56 81
1825.66 77
1825.76 76
1825.85 76
1825.95 77
1826.05 78
1826.15 78
1826.24 77
1826.34 75
1826.44 71
1826.54 68
1826.64 65
1826.73 62
1826.83 58
1826.93 55
1827.03 51
1827.13 47
1827.22 44
1827.32 41
1827.42 40
1827.52 41
1827.61 44
1827.71 47
1827.81 49
1827.91 50
1828.01 48
1828.10 44
1828.20 38
1828.30 31
1828.40 24
1828.50 18
1828.59 12
1828.69 7
1828.79 4
1828.89 2
1828.99 0
1829.08 1
1829.18 3
1829.28 7
1829.38 13
1829.48 21
1829.57 29
1829.67 38
1829.77 47
1829.87 54
1829.97 59
1830.06 63
1830.16 65
1830.26 66
1830.36 65
1830.46 64
1830.55 61
1830.65 59
1830.75 55
1830.85 51
1830.95 47
1831.04 43
1831.14 39
1831.24 35
1831.34 33
1831.44 32
1831.53 33
1831.63 35
1831.73 38
1831.83 40
1831.93 42
1832.02 43
1832.12 42
1832.22 40
1832.32 38
1832.42 36
1832.51 36
1832.61 37
1832.71 39
1832.81 42
1832.91 45
1833.00 48
1833.10 51
1833.20 53
1833.30 54
1833.40 55
1833.49 55
1833.59 55
1833.69 56
1833.79 56
1833.89 58
1833.99 60
1834.08 64
1834.18 68
1834.28 72
1834.38 76
1834.48 79
1834.57 81
1834.67 82
1834.77 82
1834.87 80
1834.97 78
1835.06 75
1835.16 72
1835.26 69
1835.36 68
1835.46 66
1835.55 64
1835.65 61
1835.75 57
1835.85 51
1835.95 44
1836.05 38
1836.14 32
1836.24 28
1836.34 26
1836.44 27
1836.54 30
1836.63 33
1836.73 38
1836.83 42
1836.93 46
1837.03 49
1837.13 52
1837.22 54
1837.32 55
1837.42 54
1837.52 54
1837.62 53
1837.71 51
1837.81 51
1837.91 51
1838.01 53
1838.11 54
1838.21 55
1838.30 54
1838.40 51
1838.50 46
1838.60 39
1838.70 31
1838.79 22
1838.89 14
1838.99 9
1839.09 7
1839.19 7
1839.29 11
1839.38 16
1839.48 23
1839.58 30
1839.68 36
1839.78 40
1839.88 43
1839.97 46
1840.07 47
1840.17 49
1840.27 50
1840.37 53
1840.46 56
1840.56 59
1840.66 63
1840.76 66
1840.86 70
1840.96 74
1841.05 78
1841.15 82
1841.25 87
1841.35 91
1841.45 93
1841.55 94
1841.64 92
1841.74 87
1841.84 80
1841.94 72
1842.04 64
1842.14 57
1842.23 53
1842.33 51
1842.43 50
1842.53 50
1842.63 50
1842.73 50
1842.82 49
1842.92 48
1843.02 47
1843.12 45
1843.22 44
1843.32 44
1843.41 43
1843.51 43
1843.61 43
1843.71 44
1843.81 45
1843.91 48
1844.00 51
1844.10 56
1844.20 61
1844.30 65
1844.40 67
1844.50 67
1844.59 65
1844.69 62
1844.79 57
1844.89 53
1844.99 48
1845.09 44
1845.18 41
1845.28 39
1845.38 39
1845.48 40
1845.58 44
1845.68 50
1845.77 57
1845.87 65
1845.97 71
1846.07 75
1846.17 75
1846.27 73
1846.37 69
1846.46 64
1846.56 59
1846.66 56
1846.76 55
1846.86 54
1846.96 54
1847.05 52
1847.15 49
1847.25 45
1847.35 39
1847.45 33
1847.55 26
1847.64 21
1847.74 17
1847.84 15
1847.94 15
1848.04 16
1848.14 18
1848.24 20
1848.33 22
1848.43 23
1848.53 24
1848.63 25
1848.73 26
1848.83 28
1848.92 31
1849.02 34
1849.12 36
1849.22 36
1849.32 35
1849.42 32
1849.52 27
1849.61 21
1849.71 15
1849.81 8
1849.91 2
1850.01 0
1850.11 0
1850.21 0
1850.30 0
1850.40 4
1850.50 10
1850.60 16
1850.70 21
1850.80 26
1850.90 29
1850.99 31
1851.09 31
1851.19 31
1851.29 31
1851.39 30
1851.49 30
1851.59 29
1851.68 27
1851.78 23
1851.88 19
1851.98 13
1852.08 7
1852.18 1
1852.28 0
1852.37 0
1852.47 0
1852.57 0
1852.67 0
1852.77 0
1852.87 0
1852.97 0
1853.06 4
1853.16 12
1853.26 20
1853.36 28
1853.46 34
1853.56 39
1853.66 41
1853.75 42
1853.85 42
1853.95 40
1854.05 36
1854.15 32
1854.25 27
1854.35 20
1854.44 13
1854.54 6
1854.64 0
1854.74 0
1854.84 0
1854.94 0
1855.04 0
1855.13 0
1855.23 0
1855.33 10
1855.43 23
1855.53 38
1855.63 53
1855.73 65
1855.83 75
1855.92 80
1856.02 80
1856.12 76
1856.22 67
1856.32 55
1856.42 42
1856.52 30
1856.61 18
1856.71 10
1856.81 6
1856.91 5
1857.01 7
1857.11 11
1857.21 15
1857.31 19
1857.40 20
1857.50 20
1857.60 17
1857.70 13
1857.80 9
1857.90 5
1858.00 3
1858.10 2
1858.19 3
1858.29 6
1858.39 9
1858.49 13
1858.59 16
1858.69 17
1858.79 18
1858.89 18
1858.98 17
1859.08 17
1859.18 18
1859.28 21
1859.38 26
1859.48 33
1859.58 41
1859.68 50
1859.77 59
1859.87 67
1859.97 72
1860.07 76
1860.17 77
1860.27 75
1860.37 71
1860.47 65
1860.56 59
1860.66 54
1860.76 51
1860.86 50
1860.96 52
1861.06 56
1861.16 62
1861.26 68
1861.36 74
1861.45 79
1861.55 81
1861.65 82
1861.75 80
1861.85 76
1861.95 71
1862.05 65
1862.15 60
1862.24 56
1862.34 54
1862.44 53
1862.54 54
1862.64 56
1862.74 57
1862.84 58
1862.94 57
1863.04 55
1863.13 52
1863.23 50
1863.33 47
1863.43 45
1863.53 43
1863.63 40
1863.73 38
1863.83 36
1863.93 34
1864.02 33
1864.12 35
1864.22 38
1864.32 43
1864.42 48
1864.52 52
1864.62 56
1864.72 58
1864.82 59
1864.91 59
1865.01 59
1865.11 58
1865.21 58
1865.31 56
1865.41 53
1865.51 49
1865.61 43
1865.71 37
1865.80 31
1865.90 26
1866.00 21
1866.10 17
1866.20 13
1866.30 10
1866.40 6
1866.50 3
1866.60 1
1866.70 0
1866.79 0
1866.89 2
1866.99 5
1867.09 10
1867.19 14
1867.29 17
1867.39 18
1867.49 16
1867.59 12
1867.69 7
1867.78 1
1867.88 0
1867.98 0
1868.08 0
1868.18 0
1868.28 0
1868.38 0
1868.48 1
1868.58 3
1868.68 3
1868.77 3
1868.87 4
1868.97 4
1869.07 6
1869.17 10
1869.27 14
1869.37 20
1869.47 25
1869.57 31
1869.67 37
1869.76 42
1869.86 48
1869.96 53
1870.06 58
1870.16 60
1870.26 61
1870.36 59
1870.46 55
1870.56 48
1870.66 40
1870.75 31
1870.85 22
1870.95 15
1871.05 9
1871.15 5
1871.25 4
1871.35 5
1871.45 8
1871.55 13
1871.65 18
1871.75 23
1871.84 27
1871.94 28
1872.04 26
1872.14 21
1872.24 16
1872.34 10
1872.44 5
1872.54 1
1872.64 0
1872.74 0
1872.84 2
1872.94 3
1873.03 5
1873.13 7
1873.23 9
1873.33 10
1873.43 12
1873.53 15
1873.63 18
1873.73 22
1873.83 25
1873.93 29
1874.03 33
1874.12 37
1874.22 41
1874.32 46
1874.42 51
1874.52 56
1874.62 62
1874.72 67
1874.82 71
1874.92 73
1875.02 73
1875.12 70
1875.22 65
1875.31 60
1875.41 54
1875.51 48
1875.61 45
1875.71 43
1875.81 44
1875.91 47
1876.01 52
1876.11 57
1876.21 63
1876.31 68
1876.41 70
1876.51 71
1876.60 68
1876.70 64
1876.80 58
1876.90 51
1877.00 46
1877.10 42
1877.20 41
1877.30 40
1877.40 40
1877.50 39
1877.60 37
1877.70 32
1877.80 25
1877.89 19
1877.99 13
1878.09 8
1878.19 6
1878.29 6
1878.39 6
1878.49 6
1878.59 5
1878.69 2
1878.79 0
1878.89 0
1878.99 0
1879.09 0
1879.19 0
1879.28 0
1879.38 0
1879.48 5
1879.58 12
1879.68 19
1879.78 27
1879.88 34
1879.98 40
1880.08 45
1880.18 50
1880.28 53
1880.38 54
1880.48 53
1880.58 50
1880.67 47
1880.77 43
1880.87 40
1880.97 38
1881.07 38
1881.17 38
1881.27 38
1881.37 38
1881.47 39
1881.57 39
1881.67 39
1881.77 38
1881.87 37
1881.97 34
1882.07 31
1882.17 26
1882.26 21
1882.36 16
1882.46 10
1882.56 5
1882.66 0
1882.76 0
1882.86 0
1882.96 0
1883.06 0
1883.16 0
1883.26 0
1883.36 3
1883.46 13
1883.56 24
1883.66 32
1883.76 38
1883.85 40
1883.95 39
1884.05 36
1884.15 33
1884.25 30
1884.35 28
1884.45 28
1884.55 29
1884.65 30
1884.75 30
1884.85 30
1884.95 30
1885.05 28
1885.15 26
1885.25 24
1885.35 22
1885.45 20
1885.55 19
1885.64 19
1885.74 19
1885.84 19
1885.94 19
1886.04 19
1886.14 18
1886.24 18
1886.34 18
1886.44 20
1886.54 24
1886.64 29
1886.74 36
1886.84 42
1886.94 48
1887.04 51
1887.14 52
1887.24 51
1887.34 50
1887.44 48
1887.54 47
1887.63 46
1887.73 47
1887.83 47
1887.93 49
1888.03 50
1888.13 53
1888.23 56
1888.33 60
1888.43 65
1888.53 71
1888.63 77
1888.73 84
1888.83 90
1888.93 95
1889.03 98
1889.13 99
1889.23 98
1889.33 95
1889.43 90
1889.53 85
1889.63 79
1889.72 72
1889.82 67
1889.92 62
1890.02 60
1890.12 61
1890.22 65
1890.32 70
1890.42 77
1890.52 84
1890.62 89
1890.72 92
1890.82 91
1890.92 89
1891.02 84
1891.12 78
1891.22 71
1891.32 64
1891.42 58
1891.52 51
1891.62 45
1891.72 38
1891.82 32
1891.92 28
1892.02 25
1892.12 25
1892.22 27
1892.31 30
1892.41 34
1892.51 38
1892.61 40
1892.71 41
1892.81 38
1892.91 34
1893.01 28
1893.11 22
1893.21 17
1893.31 14
1893.41 13
1893.51 17
1893.61 22
1893.71 30
1893.81 38
1893.91 44
1894.01 48
1894.11 48
1894.21 46
1894.31 41
1894.41 35
1894.51 30
1894.61 27
1894.71 26
1894.81 27
1894.91 28
1895.01 28
1895.11 28
1895.21 26
1895.31 23
1895.40 21
1895.50 18
1895.60 18
1895.70 18
1895.80 20
1895.90 21
1896.00 22
1896.10 21
1896.20 18
1896.30 14
1896.40 10
1896.50 7
1896.60 6
1896.70 8
1896.80 12
1896.90 19
1897.00 27
1897.10 35
1897.20 42
1897.30 48
1897.40 52
1897.50 55
1897.60 56
1897.70 57
1897.80 58
1897.90 59
1898.00 60
1898.10 61
1898.20 63
1898.30 65
1898.40 67
1898.50 70
1898.60 74
1898.70 77
1898.80 80
1898.90 81
1899.00 80
1899.10 78
1899.20 75
1899.30 73
1899.40 71
1899.50 70
1899.60 72
1899.70 76
1899.79 80
1899.89 85
1899.99 90
1900.09 93
1900.19 94
1900.29 94
1900.39 91
1900.49 87
1900.59 81
1900.69 75
1900.79 70
1900.89 65
1900.99 61
1901.09 58
1901.19 56
1901.29 54
1901.39 52
1901.49 50
1901.59 50
1901.69 52
1901.79 54
1901.89 58
1901.99 62
1902.09 65
1902.19 66
1902.29 66
1902.39 66
1902.49 65
1902.59 65
1902.69 66
1902.79 68
1902.89 69
1902.99 70
1903.09 70
1903.19 67
1903.29 64
1903.39 60
1903.49 57
1903.59 54
1903.69 52
1903.79 52
1903.89 51
1903.99 52
1904.09 52
1904.19 52
1904.29 53
1904.39 54
1904.49 54
1904.59 54
1904.69 53
1904.79 51
1904.89 48
1904.99 44
1905.09 38
1905.19 33
1905.29 27
1905.39 22
1905.49 16
1905.59 10
1905.69 6
1905.79 2
1905.89 0
1905.99 0
1906.09 0
1906.19 3
1906.29 8
1906.39 14
1906.49 21
1906.59 26
1906.69 30
1906.79 32
1906.89 32
1906.99 30
1907.09 28
1907.19 26
1907.29 27
1907.39 30
1907.49 37
1907.59 47
1907.69 57
1907.79 68
1907.89 78
1907.99 84
1908.09 88
1908.19 89
1908.29 88
1908.39 86
1908.49 83
1908.59 81
1908.69 79
1908.79 78
1908.89 78
1908.99 77
1909.09 77
1909.19 76
1909.29 75
1909.39 74
1909.49 72
1909.59 69
1909.69 66
1909.79 63
1909.89 61
1909.99 59
1910.09 58
1910.19 60
1910.29 64
1910.39 70
1910.49 77
1910.59 86
1910.69 94
1910.79 101
1910.89 106
1910.99 108
1911.09 107
1911.19 103
1911.29 97
1911.39 90
1911.49 82
1911.59 75
1911.69 69
1911.79 64
1911.89 60
1911.99 57
1912.09 54
1912.19 50
1912.30 45
1912.40 39
1912.50 32
1912.60 26
1912.70 20
1912.80 16
1912.90 14
1913.00 15
1913.10 18
1913.20 24
1913.30 31
1913.40 38
1913.50 46
1913.60 54
1913.70 60
1913.80 64
1913.90 66
1914.00 65
1914.10 60
1914.20 53
1914.30 43
1914.40 31
1914.50 18
1914.60 6
1914.70 0
1914.80 0
1914.90 0
1915.00 0
1915.10 0
1915.20 0
1915.30 0
1915.40 0
1915.50 2
1915.60 10
1915.70 18
1915.80 25
1915.90 31
1916.00 35
1916.10 39
1916.20 42
1916.30 45
1916.40 48
1916.50 53
1916.60 60
1916.70 68
1916.81 77
1916.91 85
1917.01 91
1917.11 95
1917.21 96
1917.31 94
1917.41 90
1917.51 85
1917.61 80
1917.71 77
1917.81 74
1917.91 72
1918.01 71
1918.11 70
1918.21 68
1918.31 65
1918.41 62
1918.51 58
1918.61 55
1918.71 52
1918.81 50
1918.91 50
1919.01 50
1919.11 50
1919.21 49
1919.31 48
1919.41 45
1919.51 41
1919.61 37
1919.71 34
1919.81 32
1919.92 31
1920.02 33
1920.12 36
1920.22 38
1920.32 40
1920.42 40
1920.52 38
1920.62 36
1920.72 35
1920.82 35
1920.92 39
1921.02 47
1921.12 58
1921.22 70
1921.32 83
1921.42 94
1921.52 102
1921.62 106
1921.72 106
1921.82 102
1921.92 97
1922.02 92
1922.12 86
1922.22 81
1922.32 76
1922.43 71
1922.53 67
1922.63 62
1922.73 57
1922.83 51
1922.93 46
1923.03 42
1923.13 38
1923.23 36
1923.33 34
1923.43 32
1923.53 31
1923.63 30
1923.73 29
1923.83 28
1923.93 27
1924.03 27
1924.13 28
1924.23 29
1924.33 32
1924.43 35
1924.53 38
1924.64 42
1924.74 46
1924.84 51
1924.94 58
1925.04 66
1925.14 74
1925.24 83
1925.34 91
1925.44 97
1925.54 102
1925.64 104
1925.74 105
1925.84 106
1925.94 107
1926.04 107
1926.14 108
1926.24 108
1926.34 108
1926.44 107
1926.54 105
1926.65 103
1926.75 101
1926.85 100
1926.95 99
1927.05 98
1927.15 96
1927.25 94
1927.35 90
1927.45 87
1927.55 84
1927.65 82
1927.75 84
1927.85 88
1927.95 95
1928.05 104
1928.15 114
1928.25 123
1928.36 132
1928.46 139
1928.56 143
1928.66 146
1928.76 147
1928.86 148
1928.96 149
1929.06 150
1929.16 150
1929.26 149
1929.36 148
1929.46 145
1929.56 141
1929.66 137
1929.76 132
1929.86 127
1929.96 122
1930.07 116
1930.17 110
1930.27 102
1930.37 94
1930.47 85
1930.57 78
1930.67 71
1930.77 66
1930.87 64
1930.97 62
1931.07 61
1931.17 61
1931.27 59
1931.37 56
1931.47 54
1931.58 51
1931.68 50
1931.78 51
1931.88 54
1931.98 58
1932.08 63
1932.18 67
1932.28 69
1932.38 68
1932.48 66
1932.58 63
1932.68 59
1932.78 57
1932.88 56
1932.98 57
1933.09 60
1933.19 63
1933.29 65
1933.39 65
1933.49 63
1933.59 59
1933.69 54
1933.79 48
1933.89 44
1933.99 40
1934.09 39
1934.19 40
1934.29 43
1934.39 47
1934.50 51
1934.60 57
1934.70 62
1934.80 68
1934.90 74
1935.00 80
1935.10 87
1935.20 94
1935.30 99
1935.40 103
1935.50 104
1935.60 103
1935.70 99
1935.81 92
1935.91 85
1936.01 77
1936.11 70
1936.21 67
1936.31 66
1936.41 69
1936.51 76
1936.61 84
1936.71 92
1936.81 99
1936.91 103
1937.02 103
1937.12 100
1937.22 96
1937.32 91
1937.42 87
1937.52 84
1937.62 83
1937.72 83
1937.82 84
1937.92 85
1938.02 84
1938.12 84
1938.23 82
1938.33 81
1938.43 80
1938.53 79
1938.63 78
1938.73 77
1938.83 77
1938.93 77
1939.03 78
1939.13 79
1939.23 81
1939.33 84
1939.44 87
1939.54 91
1939.64 94
1939.74 97
1939.84 99
1939.94 99
1940.04 98
1940.14 95
1940.24 91
1940.34 87
1940.44 83
1940.55 81
1940.65 79
1940.75 78
1940.85 76
1940.95 74
1941.05 71
1941.15 68
1941.25 65
1941.35 62
1941.45 62
1941.55 63
1941.66 66
1941.76 70
1941.86 75
1941.96 80
1942.06 84
1942.16 88
1942.26 91
1942.36 94
1942.46 96
1942.56 98
1942.66 101
1942.77 104
1942.87 107
1942.97 112
1943.07 118
1943.17 123
1943.27 128
1943.37 132
1943.47 135
1943.57 138
1943.67 139
1943.78 140
1943.88 142
1943.98 145
1944.08 148
1944.18 152
1944.28 157
1944.38 160
1944.48 164
1944.58 168
1944.68 172
1944.79 176
1944.89 181
1944.99 185
1945.09 189
1945.19 191
1945.29 193
1945.39 194
1945.49 195
1945.59 196
1945.69 198
1945.80 201
1945.90 204
1946.00 207
1946.10 210
1946.20 211
1946.30 211
1946.40 210
1946.50 207
1946.60 202
1946.71 196
1946.81 189
1946.91 181
1947.01 172
1947.11 163
1947.21 154
1947.31 145
1947.41 135
1947.51 125
1947.61 114
1947.72 105
1947.82 96
1947.92 89
1948.02 82
1948.12 77
1948.22 73
1948.32 70
1948.42 68
1948.52 68
1948.63 69
1948.73 71
1948.83 74
1948.93 77
1949.03 80
1949.13 82
1949.23 82
1949.33 81
1949.43 78
1949.54 73
1949.64 68
1949.74 62
1949.84 56
1949.94 51
1950.04 47
1950.14 45
1950.24 43
1950.35 43
1950.45 44
1950.55 46
1950.65 50
1950.75 54
1950.85 59
1950.95 63
1951.05 67
1951.15 69
1951.26 69
1951.36 67
1951.46 63
1951.56 59
1951.66 56
1951.76 54
1951.86 55
1951.96 59
1952.07 65
1952.17 71
1952.27 76
1952.37 78
1952.47 78
1952.57 75
1952.67 70
1952.77 62
1952.88 54
1952.98 47
1953.08 40
1953.18 35
1953.28 31
1953.38 28
1953.48 26
1953.58 25
1953.68 26
1953.79 29
1953.89 33
1953.99 39
1954.09 47
1954.19 54
1954.29 61
1954.39 66
1954.49 70
1954.60 72
1954.70 72
1954.80 71
1954.90 70
1955.00 69
1955.10 69
1955.20 68
1955.31 67
1955.41 65
1955.51 63
1955.61 60
1955.71 58
1955.81 57
1955.91 57
1956.01 59
1956.12 62
1956.22 66
1956.32 70
1956.42 73
1956.52 75
1956.62 75
1956.72 72
1956.82 67
1956.93 61
1957.03 52
1957.13 42
1957.23 31
1957.33 21
1957.43 12
1957.53 5
1957.64 0
1957.74 0
1957.84 0
1957.94 0
1958.04 0
1958.14 0
1958.24 0
1958.34 0
1958.45 0
1958.55 0
1958.65 0
1958.75 0
1958.85 3
1958.95 5
1959.05 7
1959.16 10
1959.26 12
1959.36 14
1959.46 16
1959.56 19
1959.66 23
1959.76 27
1959.87 31
1959.97 34
1960.07 36
1960.17 37
1960.27 36
1960.37 34
1960.47 29
1960.58 25
1960.68 20
1960.78 15
1960.88 12
1960.98 10
1961.08 10
1961.18 12
1961.29 15
1961.39 18
1961.49 19
1961.59 19
1961.69 18
1961.79 14
1961.89 10
1962.00 5
1962.10 2
1962.20 1
1962.30 2
1962.40 6
1962.50 12
1962.60 20
1962.71 27
1962.81 34
1962.91 39
1963.01 42
1963.11 43
1963.21 44
1963.32 44
1963.42 44
1963.52 46
1963.62 48
1963.72 53
1963.82 58
1963.92 64
1964.03 70
1964.13 75
1964.23 78
1964.33 80
1964.43 81
1964.53 79
1964.63 77
1964.74 74
1964.84 71
1964.94 68
1965.04 66
1965.14 66
1965.24 65
1965.35 66
1965.45 68
1965.55 71
1965.65 76
1965.75 83
1965.85 92
1965.95 101
1966.06 110
1966.16 117
1966.26 120
1966.36 120
1966.46 116
1966.56 108
1966.67 97
1966.77 85
1966.87 73
1966.97 60
1967.07 48
1967.17 39
1967.28 33
1967.38 30
1967.48 28
1967.58 28
1967.68 28
1967.78 26
1967.89 22
1967.99 16
1968.09 10
1968.19 5
1968.29 0
1968.39 0
1968.49 0
1968.60 0
1968.70 0
1968.80 0
1968.90 0
1969.00 0
1969.10 0
1969.21 0
1969.31 2
1969.41 7
1969.51 13
1969.61 21
1969.71 29
1969.82 37
1969.92 44
1970.02 50
1970.12 54
1970.22 57
1970.32 58
1970.43 58
1970.53 58
1970.63 58
1970.73 59
1970.83 60
1970.93 61
1971.04 62
1971.14 62
1971.24 61
1971.34 58
1971.44 54
1971.54 49
1971.65 44
1971.75 39
1971.85 36
1971.95 33
1972.05 31
1972.16 30
1972.26 30
1972.36 29
1972.46 30
1972.56 31
1972.66 34
1972.77 38
1972.87 42
1972.97 47
1973.07 51
1973.17 54
1973.27 55
1973.38 54
1973.48 52
1973.58 48
1973.68 44
1973.78 40
1973.88 37
1973.99 34
1974.09 32
1974.19 31
1974.29 31
1974.39 32
1974.50 34
1974.60 36
1974.70 39
1974.80 42
1974.90 45
1975.00 48
1975.11 50
1975.21 53
1975.31 56
1975.41 58
1975.51 60
1975.62 62
1975.72 63
1975.82 63
1975.92 61
1976.02 58
1976.12 55
1976.23 52
1976.33 49
1976.43 47
1976.53 46
1976.63 46
1976.74 47
1976.84 47
1976.94 45
1977.04 42
1977.14 38
1977.24 32
1977.35 26
1977.45 21
1977.55 16
1977.65 14
1977.75 14
1977.86 15
1977.96 18
1978.06 23
1978.16 29
1978.26 36
1978.37 41
1978.47 46
1978.57 49
1978.67 49
1978.77 48
1978.87 47
1978.98 45
1979.08 45
1979.18 47
1979.28 51
1979.38 56
1979.49 62
1979.59 67
1979.69 72
1979.79 76
1979.89 79
1980.00 82
1980.10 85
1980.20 87
1980.30 89
1980.40 90
1980.51 91
1980.61 90
1980.71 89
1980.81 88
1980.91 86
1981.02 84
1981.12 82
1981.22 79
1981.32 76
1981.42 73
1981.52 72
1981.63 72
1981.73 75
1981.83 80
1981.93 86
1982.03 93
1982.14 99
1982.24 102
1982.34 102
1982.44 99
1982.54 93
1982.65 84
1982.75 75
1982.85 66
1982.95 59
1983.05 54
1983.16 52
1983.26 53
1983.36 55
1983.46 60
1983.56 63
1983.67 66
1983.77 66
1983.87 63
1983.97 57
1984.07 48
1984.18 37
1984.28 25
1984.38 13
1984.48 2
1984.59 0
1984.69 0
1984.79 0
1984.89 0
1984.99 0
1985.10 0
1985.20 5
1985.30 9
1985.40 13
1985.50 16
1985.61 19
1985.71 22
1985.81 24
1985.91 27
1986.01 31
1986.12 35
1986.22 40
1986.32 45
1986.42 50
1986.52 55
1986.63 59
1986.73 61
1986.83 61
1986.93 60
1987.03 57
1987.14 54
1987.24 51
1987.34 50
1987.44 49
1987.55 51
1987.65 54
1987.75 59
1987.85 64
1987.95 70
1988.06 76
1988.16 81
1988.26 85
1988.36 88
1988.46 90
1988.57 91
1988.67 91
1988.77 91
1988.87 90
1988.98 89
1989.08 86
1989.18 81
1989.28 75
1989.38 68
1989.49 60
1989.59 52
1989.69 44
1989.79 36
1989.89 30
1990.00 25
1990.10 21
1990.20 18
1990.30 16
1990.41 14
1990.51 14
1990.61 14
1990.71 15
1990.81 16
1990.92 19
1991.02 23
1991.12 28
1991.22 34
1991.33 41
1991.43 48
1991.53 54
1991.63 59
1991.73 61
1991.84 62
1991.94 61
1992.04 57
1992.14 52
1992.25 46
1992.35 41
1992.45 37
1992.55 35
1992.65 36
1992.76 39
1992.86 42
1992.96 46
1993.06 49
1993.17 50
1993.27 49
1993.37 46
1993.47 41
1993.58 35
1993.68 27
1993.78 19
1993.88 11
1993.98 2
1994.09 0
1994.19 0
1994.29 0
1994.39 0
1994.50 0
1994.60 0
1994.70 0
1994.80 3
1994.91 5
1995.01 7
1995.11 7
1995.21 8
1995.31 9
1995.42 10
1995.52 12
1995.62 15
1995.72 16
1995.83 17
1995.93 18
1996.03 17
1996.13 17
1996.24 16
1996.34 16
1996.44 18
1996.54 20
1996.64 24
1996.75 29
1996.85 34
1996.95 38
1997.05 42
1997.16 43
1997.26 44
1997.36 43
1997.46 42
1997.57 41
1997.67 41
1997.77 41
1997.87 41
1997.98 41
1998.08 41
1998.18 40
1998.28 39
1998.39 38
1998.49 37
1998.59 36
1998.69 38
1998.79 40
1998.90 45
1999.00 50
1999.10 54
1999.20 58
1999.31 61
1999.41 62
1999.51 62
1999.61 62
1999.72 63
1999.82 65
1999.92 69
2000.02 75
2000.13 83
2000.23 90
2000.33 98
2000.43 105
2000.54 110
2000.64 115
2000.74 120
2000.84 123
2000.95 126
2001.05 128
2001.15 128
2001.25 127
2001.36 123
2001.46 118
2001.56 111
2001.66 103
2001.77 94
2001.87 83
2001.97 72
2002.07 60
2002.18 48
2002.28 36
2002.38 28
2002.48 22
2002.59 23
2002.69 28
2002.79 39
2002.89 55
2003.00 72
2003.10 89
2003.20 104
2003.30 114
2003.41 120
2003.51 120
2003.61 116
2003.71 108
2003.82 99
2003.92 90
2004.02 82
2004.12 77
2004.23 75
2004.33 76
2004.43 78
2004.53 81
2004.64 83
2004.74 85
2004.84 86
2004.94 86
2005.05 85
2005.15 84
2005.25 83
2005.35 81
2005.46 78
2005.56 75
2005.66 72
2005.76 68
2005.87 65
2005.97 63
2006.07 62
2006.18 63
2006.28 67
2006.38 71
2006.48 76
2006.59 80
2006.69 81
2006.79 79
2006.89 73
2007.00 64
2007.10 52
2007.20 39
2007.30 28
2007.41 17
2007.51 9
2007.61 3
2007.71 0
2007.82 0
2007.92 0
2008.02 0
2008.12 2
2008.23 6
2008.33 9
2008.43 12
2008.54 15
2008.64 18
2008.74 20
2008.84 22
2008.95 23
2009.05 23
2009.15 21
2009.25 19
2009.36 15
2009.46 12
2009.56 9
2009.66 7
2009.77 6
2009.87 7
2009.97 8
2010.08 8
2010.18 8
2010.28 6
2010.38 4
2010.49 0
2010.59 0
2010.69 0
2010.79 0
2010.90 0
2011.00 0
2011.10 0
2011.21 0
2011.31 1
2011.41 4
2011.51 7
2011.62 9
2011.72 12
2011.82 15
2011.92 17
2012.03 20
2012.13 23
2012.23 26
2012.34 30
2012.44 34
2012.54 39
2012.64 43
2012.75 47
2012.85 49
2012.95 52
2013.06 53
2013.16 54
2013.26 54
2013.36 54
2013.47 53
2013.57 52
2013.67 51
2013.77 50
2013.88 51
2013.98 53
2014.08 56
2014.19 61
2014.29 64
2014.39 67
2014.49 67
2014.60 66
2014.70 63
2014.80 60
2014.91 59
2015.01 59
2015.11 61
2015.21 63
2015.32 65
2015.42 65
2015.52 62
2015.63 57
2015.73 49
2015.83 41
2015.93 33
2016.04 27
2016.14 23
2016.24 22
2016.35 22
2016.45 25
2016.55 28
2016.65 32
2016.76 34
2016.86 36
2016.96 36
2017.07 34
2017.17 30
2017.27 26
2017.37 22
2017.48 20
2017.58 19
2017.68 20
2017.79 23
2017.89 27
2017.99 30
2018.09 32
2018.20 32
2018.30 32
2018.40 31
2018.51 31
2018.61 32
2018.71 35
2018.81 39
2018.92 43
2019.02 46
2019.12 49
2019.23 50
2019.33 50
2019.43 51
2019.54 52
2019.64 56
2019.74 61
2019.84 67
2019.95 72
2020.05 76
2020.15 78
2020.26 78
2020.36 75
2020.46 71
2020.56 66
2020.67 61
2020.77 57
2020.87 53
2020.98 50
2021.08 46
2021.18 43
2021.29 40
2021.39 37
2021.49 35
2021.59 35
2021.70 37
2021.80 40
2021.90 44
2022.01 49
2022.11 54
2022.21 60
2022.32 65
2022.42 70
2022.52 76
2022.62 81
2022.73 87
2022.83 92
2022.93 96
2023.04 98
2023.14 99
2023.24 98
2023.35 96
2023.45 92
2023.55 89
2023.66 86
2023.76 84
2023.86 84
2023.96 84
2024.07 84
2024.17 84
2024.27 84
2024.38 83
2024.48 82
2024.58 80
2024.69 79
2024.79 77
2024.89 76
2024.99 74
2025.10 72
2025.20 68
2025.30 64
2025.41 58
2025.51 52
2025.61 46
2025.72 41
2025.82 38
2025.92 36
2026.03 36
2026.13 37
2026.23 38
2026.34 39
2026.44 39
2026.54 37
2026.64 35
2026.75 32
2026.85 28
2026.95 24
2027.06 20
2027.16 17
2027.26 16
2027.37 16
2027.47 17
2027.57 19
2027.68 20
2027.78 19
2027.88 17
2027.99 13
2028.09 8
2028.19 3
2028.29 0
2028.40 0
2028.50 0
2028.60 0
2028.71 0
2028.81 0
2028.91 0
2029.02 0
2029.12 0
2029.22 2
2029.33 8
2029.43 16
2029.53 26
2029.64 37
2029.74 48
2029.84 58
2029.95 66
2030.05 72
2030.15 77
2030.26 79
2030.36 81
2030.46 82
2030.57 84
2030.67 85
2030.77 85
2030.87 85
2030.98 84
2031.08 83
2031.18 82
2031.29 82
2031.39 82
2031.49 83
2031.60 85
2031.70 86
2031.80 85
2031.91 83
2032.01 78
2032.11 72
2032.22 65
2032.32 57
2032.42 51
2032.53 46
2032.63 42
2032.73 38
2032.84 35
2032.94 30
2033.04 24
2033.15 16
2033.25 7
2033.35 0
2033.46 0
2033.56 0
2033.66 0
2033.77 0
2033.87 0
2033.97 0
2034.08 0
2034.18 5
2034.28 17
2034.39 28
2034.49 37
2034.59 43
2034.70 46
2034.80 45
2034.90 40
2035.01 33
2035.11 24
2035.21 15
2035.32 7
2035.42 1
2035.52 0
2035.63 0
2035.73 4
2035.83 12
2035.94 21
2036.04 31
2036.14 41
2036.25 49
2036.35 55
2036.45 59
2036.56 62
2036.66 63
2036.76 64
2036.87 66
2036.97 68
2037.07 70
2037.18 74
2037.28 78
2037.38 81
2037.49 83
2037.59 84
2037.69 84
2037.80 83
2037.90 80
2038.00 77
2038.11 74
2038.21 70
2038.31 66
2038.42 63
2038.52 60
2038.62 57
2038.73 54
2038.83 49
2038.93 44
2039.04 37
2039.14 30
2039.25 25
2039.35 22
2039.45 23
2039.56 27
2039.66 35
2039.76 45
2039.87 55
2039.97 63
2040.07 68
2040.18 71
2040.28 71
2040.38 69
2040.49 67
2040.59 64
2040.69 61
2040.80 59
2040.90 58
2041.00 57
2041.11 57
2041.21 58
2041.31 58
2041.42 59
2041.52 58
2041.62 55
2041.73 51
2041.83 45
2041.94 39
2042.04 34
2042.14 31
2042.25 32
2042.35 37
2042.45 44
2042.56 53
2042.66 62
2042.76 70
2042.87 74
2042.97 75
2043.07 71
2043.18 64
2043.28 55
2043.38 46
2043.49 37
2043.59 31
2043.70 27
2043.80 25
2043.90 24
2044.01 23
2044.11 21
2044.21 18
2044.32 14
2044.42 10
2044.52 8
2044.63 7
2044.73 10
2044.83 14
2044.94 20
2045.04 26
2045.15 32
2045.25 36
2045.35 39
2045.46 42
2045.56 43
2045.66 45
2045.77 48
2045.87 51
2045.97 54
2046.08 57
2046.18 59
2046.29 62
2046.39 65
2046.49 68
2046.60 70
2046.70 72
2046.80 73
2046.91 73
2047.01 71
2047.11 68
2047.22 64
2047.32 59
2047.43 54
2047.53 49
2047.63 45
2047.74 43
2047.84 42
2047.94 44
2048.05 48
2048.15 54
2048.25 60
2048.36 65
2048.46 68
2048.57 70
2048.67 70
2048.77 69
2048.88 67
2048.98 64
2049.08 61
2049.19 58
2049.29 55
2049.40 52
2049.50 50
2049.60 48
2049.71 47
2049.81 45
2049.91 43
2050.02 40
2050.12 36
2050.22 32
2050.33 29
2050.43 26
2050.54 24
2050.64 23
2050.74 23
2050.85 24
2050.95 25
2051.05 26
2051.16 28
2051.26 30
2051.37 34
2051.47 38
2051.57 44
2051.68 50
2051.78 56
2051.88 61
2051.99 66
2052.09 69
2052.20 71
2052.30 70
2052.40 67
2052.51 61
2052.61 53
2052.71 43
2052.82 33
2052.92 23
2053.03 14
2053.13 9
2053.23 8
2053.34 9
2053.44 12
2053.55 15
2053.65 18
2053.75 19
2053.86 19
2053.96 17
2054.06 15
2054.17 12
2054.27 10
2054.38 10
2054.48 10
2054.58 11
2054.69 14
2054.79 17
2054.90 21
2055.00 25
2055.10 28
2055.21 28
2055.31 27
2055.41 23
2055.52 18
2055.62 13
2055.73 9
2055.83 7
2055.93 8
2056.04 10
2056.14 13
2056.25 17
2056.35 20
2056.45 23
2056.56 23
2056.66 23
2056.76 22
2056.87 20
2056.97 18
2057.08 16
2057.18 14
2057.28 13
2057.39 13
2057.49 14
2057.60 16
2057.70 19
2057.80 22
2057.91 26
2058.01 29
2058.12 31
2058.22 33
2058.32 33
2058.43 34
2058.53 35
2058.64 36
2058.74 38
2058.84 40
2058.95 42
2059.05 44
2059.15 44
2059.26 43
2059.36 40
2059.47 36
2059.57 32
2059.67 29
2059.78 26
2059.88 23
2059.99 22
2060.09 20
2060.19 20
2060.30 19
2060.40 20
2060.51 21
2060.61 22
2060.71 24
2060.82 27
2060.92 30
2061.03 34
2061.13 40
2061.23 47
2061.34 54
2061.44 62
2061.55 69
2061.65 73
2061.75 74
2061.86 71
2061.96 64
2062.07 56
2062.17 46
2062.27 37
2062.38 31
2062.48 27
2062.59 25
2062.69 27
2062.79 30
2062.90 35
2063.00 41
2063.11 48
2063.21 56
2063.31 64
2063.42 73
2063.52 82
2063.63 92
2063.73 101
2063.84 109
2063.94 114
2064.04 117
2064.15 116
2064.25 113
2064.36 108
2064.46 102
2064.56 95
2064.67 90
2064.77 84
2064.88 80
2064.98 75
2065.08 69
2065.19 62
2065.29 54
2065.40 45
2065.50 36
2065.60 28
2065.71 22
2065.81 18
2065.92 15
2066.02 13
2066.13 13
2066.23 12
2066.33 13
2066.44 15
2066.54 18
2066.65 23
2066.75 29
2066.85 35
2066.96 40
2067.06 42
2067.17 42
2067.27 38
2067.37 33
2067.48 28
2067.58 24
2067.69 22
2067.79 21
2067.90 23
2068.00 25
2068.10 26
2068.21 28
2068.31 29
2068.42 30
2068.52 31
2068.62 33
2068.73 35
2068.83 37
2068.94 37
2069.04 37
2069.15 35
2069.25 34
2069.35 33
2069.46 33
2069.56 35
2069.67 37
2069.77 39
2069.88 39
2069.98 36
2070.08 31
2070.19 24
2070.29 15
2070.40 8
2070.50 2
2070.61 0
2070.71 1
2070.81 5
2070.92 10
2071.02 16
2071.13 20
2071.23 22
2071.33 21
2071.44 18
2071.54 13
2071.65 7
2071.75 0
2071.86 0
2071.96 0
2072.06 0
2072.17 0
2072.27 0
2072.38 0
2072.48 0
2072.59 1
2072.69 7
2072.79 13
2072.90 17
2073.00 19
2073.11 19
2073.21 18
2073.32 17
2073.42 17
2073.52 18
2073.63 21
2073.73 26
2073.84 31
2073.94 35
2074.05 37
2074.15 36
2074.25 32
2074.36 27
2074.46 21
2074.57 16
2074.67 13
2074.78 12
2074.88 12
2074.99 14
2075.09 15
2075.19 17
2075.30 17
2075.40 17
2075.51 17
2075.61 18
2075.72 19
2075.82 21
2075.92 22
2076.03 23
2076.13 23
2076.24 23
2076.34 22
2076.45 21
2076.55 21
2076.66 23
2076.76 26
2076.86 29
2076.97 31
2077.07 32
2077.18 30
2077.28 28
2077.39 23
2077.49 19
2077.59 16
2077.70 14
2077.80 15
2077.91 18
2078.01 23
2078.12 29
2078.22 36
2078.33 43
2078.43 50
2078.53 57
2078.64 63
2078.74 69
2078.85 74
2078.95 77
2079.06 79
2079.16 79
2079.27 76
2079.37 72
2079.47 67
2079.58 62
2079.68 58
2079.79 54
2079.89 52
2080.00 53
2080.10 55
2080.21 60
2080.31 66
2080.42 73
2080.52 80
2080.62 87
2080.73 92
2080.83 95
2080.94 96
2081.04 96
2081.15 93
2081.25 89
2081.36 84
2081.46 78
2081.56 73
2081.67 67
2081.77 62
2081.88 56
2081.98 50
2082.09 43
2082.19 36
2082.30 29
2082.40 23
2082.51 18
2082.61 15
2082.71 14
2082.82 14
2082.92 17
2083.03 20
2083.13 23
2083.24 26
2083.34 26
2083.45 25
2083.55 21
2083.66 16
2083.76 10
2083.86 4
2083.97 0
2084.07 0
2084.18 0
2084.28 0
2084.39 2
2084.49 8
2084.60 15
2084.70 23
2084.81 31
2084.91 37
2085.01 40
2085.12 41
2085.22 39
2085.33 34
2085.43 27
2085.54 20
2085.64 14
2085.75 10
2085.85 8
2085.96 9
2086.06 12
2086.17 16
2086.27 20
2086.37 24
2086.48 27
2086.58 28
2086.69 28
2086.79 27
2086.90 26
2087.00 25
2087.11 26
2087.21 27
2087.32 30
2087.42 32
2087.53 33
2087.63 33
2087.74 31
2087.84 28
2087.94 24
2088.05 20
2088.15 17
2088.26 14
2088.36 13
2088.47 12
2088.57 12
2088.68 12
2088.78 14
2088.89 17
2088.99 22
2089.10 29
2089.20 36
2089.31 44
2089.41 49
2089.52 52
2089.62 50
2089.72 45
2089.83 37
2089.93 28
2090.04 20
2090.14 14
2090.25 11
2090.35 11
2090.46 14
2090.56 19
2090.67 23
2090.77 27
2090.88 30
2090.98 32
2091.09 32
2091.19 32
2091.30 32
2091.40 33
2091.51 35
2091.61 38
2091.71 43
2091.82 48
2091.92 54
2092.03 60
2092.13 66
2092.24 72
2092.34 77
2092.45 82
2092.55 84
2092.66 84
2092.76 82
2092.87 78
2092.97 72
2093.08 65
2093.18 60
2093.29 56
2093.39 54
2093.50 55
2093.60 57
2093.71 59
2093.81 62
2093.92 63
2094.02 63
2094.13 62
2094.23 60
2094.33 57
2094.44 53
2094.54 50
2094.65 47
2094.75 45
2094.86 45
2094.96 47
2095.07 52
2095.17 61
2095.28 71
2095.38 83
2095.49 95
2095.59 106
2095.70 115
2095.80 121
2095.91 124
2096.01 123
2096.12 120
2096.22 113
2096.33 105
2096.43 94
2096.54 82
2096.64 69
2096.75 57
2096.85 46
2096.96 36
2097.06 29
2097.17 24
2097.27 22
2097.38 21
2097.48 21
2097.59 24
2097.69 28
2097.80 35
2097.90 44
2098.01 54
2098.11 66
2098.22 76
2098.32 84
2098.43 90
2098.53 92
2098.64 91
2098.74 86
2098.85 79
2098.95 70
2099.06 59
2099.16 47
2099.26 34
2099.37 20
2099.47 7
2099.58 0
2099.68 0
2099.79 0
2099.89 0
2100.00 0
2100.10 0
2100.21 6
2100.31 21
2100.42 35
2100.52 47
2100.63 56
2100.73 61
2100.84 62
2100.94 61
2101.05 56
2101.15 50
2101.26 43
2101.36 35
2101.47 27
2101.57 20
2101.68 14
2101.78 10
2101.89 8
2101.99 8
2102.10 8
2102.20 10
2102.31 11
2102.41 13
2102.52 13
2102.62 14
2102.73 14
2102.84 14
2102.94 16
2103.05 18
2103.15 22
2103.26 28
2103.36 34
2103.47 40
2103.57 45
2103.68 48
2103.78 50
2103.89 50
2103.99 48
2104.10 45
2104.20 42
2104.31 38
2104.41 33
2104.52 30
2104.62 27
2104.73 26
2104.83 28
2104.94 32
2105.04 37
2105.15 43
2105.25 49
2105.36 54
2105.46 56
2105.57 58
2105.67 57
2105.78 56
2105.88 53
2105.99 50
2106.09 46
2106.20 40
2106.30 33
2106.41 24
2106.51 16
2106.62 10
2106.72 6
2106.83 6
2106.93 9
2107.04 15
2107.14 21
2107.25 25
2107.35 27
2107.46 27
2107.56 24
2107.67 22
2107.78 19
2107.88 18
2107.99 18
2108.09 19
2108.20 21
2108.30 23
2108.41 24
2108.51 23
2108.62 22
2108.72 20
2108.83 17
2108.93 13
2109.04 9
2109.14 5
2109.25 1
2109.35 0
2109.46 0
2109.56 0
2109.67 4
2109.77 9
2109.88 14
2109.98 20
2110.09 25
2110.19 29
2110.30 33
2110.41 36
2110.51 41
2110.62 46
2110.72 51
2110.83 55
2110.93 59
2111.04 60
2111.14 59
2111.25 56
2111.35 51
2111.46 46
2111.56 42
2111.67 38
2111.77 35
2111.88 31
2111.98 28
2112.09 24
2112.19 19
2112.30 14
2112.41 9
2112.51 4
2112.62 1
2112.72 1
2112.83 3
2112.93 7
2113.04 13
2113.14 19
2113.25 24
2113.35 27
2113.46 27
2113.56 25
2113.67 22
2113.77 18
2113.88 13
2113.98 8
2114.09 3
2114.20 0
2114.30 0
2114.41 0
2114.51 0
2114.62 0
2114.72 0
2114.83 0
2114.93 0
2115.04 5
2115.14 15
2115.25 25
2115.35 35
2115.46 43
2115.57 49
2115.67 54
2115.78 59
2115.88 62
2115.99 65
2116.09 69
2116.20 72
2116.30 75
2116.41 78
2116.51 80
2116.62 81
2116.72 81
2116.83 79
2116.94 74
2117.04 68
2117.15 60
2117.25 51
2117.36 42
2117.46 35
2117.57 31
2117.67 29
2117.78 31
2117.88 35
2117.99 41
2118.09 48
2118.20 53
2118.31 58
2118.41 61
2118.52 63
2118.62 64
2118.73 64
2118.83 63
2118.94 62
2119.04 59
2119.15 55
2119.25 51
2119.36 44
2119.47 38
2119.57 30
2119.68 23
2119.78 16
2119.89 10
2119.99 5
2120.10 2
2120.20 0
2120.31 1
2120.41 3
2120.52 8
2120.63 14
2120.73 22
2120.84 30
2120.94 38
2121.05 43
2121.15 47
2121.26 47
2121.36 45
2121.47 41
2121.58 36
2121.68 31
2121.79 25
2121.89 20
2122.00 14
2122.10 9
2122.21 4
2122.31 0
2122.42 0
2122.53 0
2122.63 0
2122.74 0
2122.84 0
2122.95 0
2123.05 2
2123.16 6
2123.26 9
2123.37 11
2123.47 13
2123.58 15
2123.69 16
2123.79 18
2123.90 19
2124.00 20
2124.11 20
2124.21 19
2124.32 18
2124.43 15
2124.53 13
2124.64 10
2124.74 6
2124.85 3
2124.95 0
2125.06 0
2125.16 0
2125.27 0
2125.38 0
2125.48 0
2125.59 0
2125.69 0
2125.80 3
2125.90 10
2126.01 15
2126.11 19
2126.22 22
2126.33 22
2126.43 22
2126.54 21
2126.64 22
2126.75 25
2126.85 29
2126.96 36
2127.07 43
2127.17 50
2127.28 54
2127.38 56
2127.49 55
2127.59 51
2127.70 46
2127.81 41
2127.91 37
2128.02 33
2128.12 31
2128.23 29
2128.33 28
2128.44 26
2128.55 24
2128.65 23
2128.76 21
2128.86 21
2128.97 23
2129.07 26
2129.18 31
2129.28 37
2129.39 43
2129.50 48
2129.60 52
2129.71 55
2129.81 57
2129.92 58
2130.02 57
2130.13 55
2130.24 51
2130.34 48
2130.45 44
2130.55 41
2130.66 38
2130.77 35
2130.87 33
2130.98 31
2131.08 29
2131.19 27
2131.29 25
2131.40 24
2131.51 24
2131.61 25
2131.72 26
2131.82 28
2131.93 31
2132.03 32
2132.14 33
2132.25 34
2132.35 33
2132.46 33
2132.56 33
2132.67 33
2132.77 34
2132.88 35
2132.99 35
2133.09 36
2133.20 35
2133.30 35
2133.41 35
2133.52 34
2133.62 34
2133.73 35
2133.83 36
2133.94 37
2134.04 38
2134.15 40
2134.26 42
2134.36 45
2134.47 48
2134.57 52
2134.68 56
2134.79 60
2134.89 64
2135.00 67
2135.10 69
2135.21 70
2135.31 69
2135.42 66
2135.53 61
2135.63 56
2135.74 50
2135.84 45
2135.95 41
2136.06 36
2136.16 33
2136.27 28
2136.37 24
2136.48 20
2136.59 18
2136.69 17
2136.80 19
2136.90 24
2137.01 32
2137.11 41
2137.22 50
2137.33 58
2137.43 64
2137.54 67
2137.64 67
2137.75 66
2137.86 64
2137.96 62
2138.07 60
2138.17 58
2138.28 57
2138.39 55
2138.49 54
2138.60 53
2138.70 51
2138.81 50
2138.92 48
2139.02 47
2139.13 45
2139.23 43
2139.34 41
2139.45 40
2139.55 38
2139.66 35
2139.76 31
2139.87 26
2139.97 20
2140.08 12
2140.19 4
2140.29 0
2140.40 0
2140.50 0
2140.61 0
2140.72 0
2140.82 1
2140.93 11
2141.03 21
2141.14 33
2141.25 43
2141.35 52
2141.46 61
2141.56 68
2141.67 74
2141.78 81
2141.88 88
2141.99 96
2142.09 103
2142.20 109
2142.31 112
2142.41 113
2142.52 112
2142.63 108
2142.73 104
2142.84 101
2142.94 98
2143.05 97
2143.16 97
2143.26 98
2143.37 98
2143.47 98
2143.58 97
2143.69 95
2143.79 91
2143.90 87
2144.00 82
2144.11 77
2144.22 72
2144.32 68
2144.43 65
2144.53 63
2144.64 60
2144.75 58
2144.85 54
2144.96 50
2145.06 44
2145.17 39
2145.28 36
2145.38 34
2145.49 37
2145.60 43
2145.70 52
2145.81 63
2145.91 74
2146.02 85
2146.13 94
2146.23 101
2146.34 105
2146.44 107
2146.55 108
2146.66 107
2146.76 107
2146.87 106
2146.97 107
2147.08 107
2147.19 108
2147.29 107
2147.40 104
2147.51 98
2147.61 90
2147.72 81
2147.82 70
2147.93 60
2148.04 51
2148.14 46
2148.25 42
2148.36 42
2148.46 42
2148.57 43
2148.67 45
2148.78 46
2148.89 46
2148.99 47
2149.10 49
2149.20 52
2149.31 56
2149.42 59
2149.52 62
2149.63 64
2149.74 63
2149.84 59
2149.95 53
2150.05 46
2150.16 38
2150.27 32
2150.37 26
2150.48 23
2150.59 22
2150.69 23
2150.80 24
2150.90 25
2151.01 27
2151.12 27
2151.22 28
2151.33 29
2151.44 30
2151.54 32
2151.65 36
2151.75 41
2151.86 47
2151.97 55
2152.07 63
2152.18 71
2152.29 77
2152.39 81
2152.50 83
2152.60 81
2152.71 76
2152.82 71
2152.92 65
2153.03 60
2153.14 58
2153.24 56
2153.35 56
2153.45 55
2153.56 53
2153.67 50
2153.77 45
2153.88 39
2153.99 34
2154.09 29
2154.20 26
2154.31 23
2154.41 22
2154.52 21
2154.62 21
2154.73 20
2154.84 19
2154.94 18
2155.05 16
2155.16 14
2155.26 11
2155.37 8
2155.48 5
2155.58 2
2155.69 1
2155.79 1
2155.90 3
2156.01 7
2156.11 11
2156.22 14
2156.33 15
2156.43 13
2156.54 9
2156.65 4
2156.75 0
2156.86 0
2156.96 0
2157.07 0
2157.18 0
2157.28 0
2157.39 0
2157.50 0
2157.60 0
2157.71 7
2157.82 16
2157.92 24
2158.03 32
2158.13 37
2158.24 39
2158.35 38
2158.45 33
2158.56 27
2158.67 22
2158.77 17
2158.88 15
2158.99 15
2159.09 18
2159.20 22
2159.31 26
2159.41 30
2159.52 32
2159.63 32
2159.73 30
2159.84 26
2159.94 21
2160.05 15
2160.16 9
2160.26 5
2160.37 2
2160.48 2
2160.58 4
2160.69 8
2160.80 15
2160.90 24
2161.01 35
2161.12 47
2161.22 58
2161.33 69
2161.44 78
2161.54 85
2161.65 89
2161.75 91
2161.86 91
2161.97 90
2162.07 87
2162.18 84
2162.29 80
2162.39 76
2162.50 73
2162.61 70
2162.71 68
2162.82 68
2162.93 69
2163.03 70
2163.14 72
2163.25 74
2163.35 76
2163.46 76
2163.57 75
2163.67 74
2163.78 73
2163.89 72
2163.99 72
2164.10 74
2164.21 76
2164.31 80
2164.42 85
2164.53 90
2164.63 94
2164.74 97
2164.84 99
2164.95 99
2165.06 99
2165.16 97
2165.27 96
2165.38 96
2165.48 98
2165.59 100
2165.70 104
2165.80 108
2165.91 110
2166.02 111
2166.12 108
2166.23 102
2166.34 94
2166.44 84
2166.55 72
2166.66 61
2166.76 51
2166.87 42
2166.98 34
2167.08 29
2167.19 25
2167.30 22
2167.40 22
2167.51 22
2167.62 23
2167.72 25
2167.83 27
2167.94 29
2168.04 30
2168.15 32
2168.26 33
2168.36 34
2168.47 35
2168.58 36
2168.68 37
2168.79 38
2168.90 39
2169.00 41
2169.11 43
2169.22 46
2169.32 50
2169.43 53
2169.54 57
2169.64 59
2169.75 60
2169.86 61
2169.96 61
2170.07 62
2170.18 64
2170.28 67
2170.39 71
2170.50 75
2170.60 78
2170.71 79
2170.82 79
2170.92 77
2171.03 74
2171.14 71
2171.24 69
2171.35 68
2171.46 69
2171.57 70
2171.67 71
2171.78 73
2171.89 75
2171.99 77
2172.10 78
2172.21 79
2172.31 79
2172.42 78
2172.53 76
2172.63 74
2172.74 71
2172.85 68
2172.95 64
2173.06 60
2173.17 54
2173.27 48
2173.38 40
2173.49 32
2173.59 23
2173.70 15
2173.81 8
2173.91 2
2174.02 0
2174.13 0
2174.23 0
2174.34 0
2174.45 0
2174.56 0
2174.66 0
2174.77 0
2174.88 2
2174.98 3
2175.09 5
2175.20 6
2175.30 8
2175.41 11
2175.52 15
2175.62 20
2175.73 26
2175.84 33
2175.94 39
2176.05 46
2176.16 51
2176.26 54
2176.37 55
2176.48 53
2176.59 49
2176.69 43
2176.80 37
2176.91 31
2177.01 26
2177.12 23
2177.23 22
2177.33 24
2177.44 26
2177.55 29
2177.65 30
2177.76 32
2177.87 32
2177.98 32
2178.08 32
2178.19 32
2178.30 34
2178.40 36
2178.51 38
2178.62 40
2178.72 43
2178.83 45
2178.94 47
2179.04 49
2179.15 52
2179.26 54
2179.37 57
2179.47 59
2179.58 61
2179.69 61
2179.79 60
2179.90 60
2180.01 58
2180.11 58
2180.22 57
2180.33 57
2180.43 58
2180.54 58
2180.65 58
2180.76 58
2180.86 56
2180.97 53
2181.08 49
2181.18 45
2181.29 40
2181.40 36
2181.50 34
2181.61 32
2181.72 32
2181.83 33
2181.93 35
2182.04 36
2182.15 37
2182.25 38
2182.36 38
2182.47 36
2182.57 34
2182.68 31
2182.79 29
2182.90 27
2183.00 26
2183.11 27
2183.22 30
2183.32 33
2183.43 36
2183.54 39
2183.65 42
2183.75 43
2183.86 44
2183.97 44
2184.07 43
2184.18 42
2184.29 41
2184.39 39
2184.50 36
2184.61 33
2184.72 30
2184.82 28
2184.93 26
2185.04 25
2185.14 25
2185.25 24
2185.36 22
2185.47 21
2185.57 19
2185.68 18
2185.79 18
2185.89 20
2186.00 24
2186.11 28
2186.22 33
2186.32 37
2186.43 39
2186.54 41
2186.64 42
2186.75 43
2186.86 45
2186.97 48
2187.07 52
2187.18 57
2187.29 62
2187.39 68
2187.50 73
2187.61 77
2187.72 81
2187.82 85
2187.93 88
2188.04 90
2188.14 91
2188.25 91
2188.36 90
2188.47 88
2188.57 85
2188.68 83
2188.79 81
2188.89 79
2189.00 77
2189.11 77
2189.22 78
2189.32 80
2189.43 84
2189.54 88
2189.64 94
2189.75 100
2189.86 105
2189.97 110
2190.07 114
2190.18 117
2190.29 120
2190.39 122
2190.50 125
2190.61 129
2190.72 133
2190.82 137
2190.93 140
2191.04 142
2191.15 143
2191.25 141
2191.36 137
2191.47 130
2191.57 122
2191.68 113
2191.79 104
2191.90 96
2192.00 88
2192.11 81
2192.22 76
2192.33 72
2192.43 69
2192.54 67
2192.65 66
2192.75 65
2192.86 65
2192.97 64
2193.08 62
2193.18 60
2193.29 58
2193.40 57
2193.51 57
2193.61 59
2193.72 64
2193.83 70
2193.93 78
2194.04 87
2194.15 97
2194.26 107
2194.36 116
2194.47 124
2194.58 129
2194.69 133
2194.79 133
2194.90 132
2195.01 128
2195.11 122
2195.22 115
2195.33 106
2195.44 96
2195.54 84
2195.65 73
2195.76 62
2195.87 54
2195.97 48
2196.08 46
2196.19 47
2196.30 52
2196.40 59
2196.51 67
2196.62 74
2196.73 80
2196.83 85
2196.94 88
2197.05 90
2197.15 91
2197.26 91
2197.37 90
2197.48 88
2197.58 84
2197.69 78
2197.80 70
2197.91 61
2198.01 52
2198.12 43
2198.23 35
2198.34 29
2198.44 24
2198.55 21
2198.66 19
2198.77 18
2198.87 19
2198.98 20
2199.09 21
2199.20 24
2199.30 27
2199.41 32
2199.52 37
2199.63 43
2199.73 49
2199.84 55
2199.95 60
2200.06 64
2200.16 67
2200.27 70
2200.38 72
2200.48 74
2200.59 74
2200.70 74
2200.81 74
2200.91 74
2201.02 73
2201.13 72
2201.24 72
2201.34 71
2201.45 71
2201.56 69
2201.67 67
2201.77 65
2201.88 62
2201.99 59
2202.10 55
2202.20 53
2202.31 50
2202.42 48
2202.53 46
2202.63 44
2202.74 41
2202.85 39
2202.96 37
2203.06 35
2203.17 34
2203.28 35
2203.39 37
2203.49 41
2203.60 45
2203.71 50
2203.82 55
2203.93 58
2204.03 61
2204.14 62
2204.25 63
2204.36 64
2204.46 65
2204.57 67
2204.68 70
2204.79 75
2204.89 81
2205.00 87
2205.11 94
2205.22 101
2205.32 108
2205.43 114
2205.54 118
2205.65 120
2205.75 120
2205.86 118
2205.97 112
2206.08 106
2206.18 100
2206.29 96
2206.40 93
2206.51 94
2206.61 98
2206.72 103
2206.83 109
2206.94 115
2207.05 120
2207.15 123
2207.26 125
2207.37 126
2207.48 125
2207.58 123
2207.69 120
2207.80 117
2207.91 113
2208.01 109
2208.12 105
2208.23 102
2208.34 101
2208.44 101
2208.55 102
2208.66 103
2208.77 103
2208.88 102
2208.98 100
2209.09 96
2209.20 90
2209.31 83
2209.41 77
2209.52 71
2209.63 67
2209.74 64
2209.84 63
2209.95 64
2210.06 66
2210.17 69
2210.28 70
2210.38 71
2210.49 70
2210.60 66
2210.71 59
2210.81 50
2210.92 39
2211.03 28
2211.14 19
2211.24 12
2211.35 8
2211.46 7
2211.57 10
2211.68 16
2211.78 23
2211.89 30
2212.00 36
2212.11 41
2212.21 44
2212.32 44
2212.43 44
2212.54 42
2212.65 41
2212.75 41
2212.86 41
2212.97 43
2213.08 46
2213.18 49
2213.29 53
2213.40 56
2213.51 58
2213.62 59
2213.72 60
2213.83 59
2213.94 59
2214.05 58
2214.15 57
2214.26 56
2214.37 54
2214.48 52
2214.59 49
2214.69 46
2214.80 42
2214.91 37
2215.02 32
2215.12 27
2215.23 23
2215.34 19
2215.45 16
2215.56 14
2215.66 13
2215.77 13
2215.88 13
2215.99 14
2216.09 15
2216.20 15
2216.31 16
2216.42 18
2216.53 20
2216.63 23
2216.74 27
2216.85 30
2216.96 33
2217.07 34
2217.17 33
2217.28 29
2217.39 24
2217.50 18
2217.61 12
2217.71 8
2217.82 6
2217.93 6
2218.04 9
2218.14 14
2218.25 19
2218.36 24
2218.47 30
2218.58 35
2218.68 40
2218.79 45
2218.90 49
2219.01 52
2219.12 54
2219.22 53
2219.33 50
2219.44 46
2219.55 41
2219.66 37
2219.76 34
2219.87 33
2219.98 32
2220.09 31
2220.20 30
2220.30 28
2220.41 25
2220.52 21
2220.63 18
2220.73 17
2220.84 19
2220.95 23
2221.06 30
2221.17 37
2221.27 45
2221.38 50
2221.49 53
2221.60 54
2221.71 52
2221.81 49
2221.92 46
2222.03 44
2222.14 44
2222.25 46
2222.35 49
2222.46 54
2222.57 59
2222.68 63
2222.79 65
2222.89 65
2223.00 63
2223.11 62
2223.22 60
2223.33 60
2223.43 62
2223.54 66
2223.65 72
2223.76 80
2223.87 88
2223.97 96
2224.08 104
2224.19 110
2224.30 115
2224.41 116
2224.52 115
2224.62 112
2224.73 106
2224.84 101
2224.95 97
2225.06 95
2225.16 97
2225.27 102
2225.38 110
2225.49 119
2225.60 128
2225.70 134
2225.81 137
2225.92 136
2226.03 132
2226.14 125
2226.24 117
2226.35 109
2226.46 101
2226.57 93
2226.68 86
2226.78 79
2226.89 72
2227.00 64
2227.11 57
2227.22 50
2227.33 44
2227.43 39
2227.54 36
2227.65 34
2227.76 34
2227.87 35
2227.97 36
2228.08 38
2228.19 39
2228.30 40
2228.41 41
2228.51 42
2228.62 44
2228.73 46
2228.84 48
2228.95 50
2229.06 50
2229.16 48
2229.27 44
2229.38 38
2229.49 29
2229.60 20
2229.70 11
2229.81 2
2229.92 0
2230.03 0
2230.14 0
2230.25 0
2230.35 0
2230.46 4
2230.57 14
2230.68 24
2230.79 34
2230.89 43
2231.00 50
2231.11 55
2231.22 58
2231.33 60
2231.44 60
2231.54 60
2231.65 60
2231.76 60
2231.87 61
2231.98 61
2232.09 62
2232.19 64
2232.30 65
2232.41 66
2232.52 68
2232.63 69
2232.73 69
2232.84 68
2232.95 66
2233.06 64
2233.17 60
2233.28 56
2233.38 51
2233.49 47
2233.60 43
2233.71 41
2233.82 40
2233.93 40
2234.03 40
2234.14 40
2234.25 39
2234.36 37
2234.47 35
2234.58 32
2234.68 29
2234.79 25
2234.90 22
2235.01 19
2235.12 15
2235.23 12
2235.33 9
2235.44 8
2235.55 8
2235.66 10
2235.77 13
2235.87 16
2235.98 19
2236.09 19
2236.20 19
2236.31 18
2236.42 16
2236.52 15
2236.63 15
2236.74 16
2236.85 17
2236.96 18
2237.07 17
2237.18 16
2237.28 14
2237.39 11
2237.50 9
2237.61 6
2237.72 4
2237.83 2
2237.93 0
2238.04 0
2238.15 0
2238.26 0
2238.37 0
2238.48 0
2238.58 0
2238.69 0
2238.80 2
2238.91 6
2239.02 11
2239.13 16
2239.23 20
2239.34 25
2239.45 29
2239.56 32
2239.67 34
2239.78 34
2239.88 34
2239.99 33
2240.10 32
2240.21 32
2240.32 32
2240.43 33
2240.54 34
2240.64 35
2240.75 37
2240.86 39
2240.97 41
2241.08 45
2241.19 48
2241.29 52
2241.40 56
2241.51 60
2241.62 65
2241.73 71
2241.84 78
2241.95 87
2242.05 99
2242.16 111
2242.27 123
2242.38 133
2242.49 140
2242.60 143
2242.70 142
2242.81 138
2242.92 132
2243.03 125
2243.14 117
2243.25 109
2243.36 101
2243.46 94
2243.57 86
2243.68 79
2243.79 71
2243.90 65
2244.01 60
2244.12 56
2244.22 53
2244.33 52
2244.44 51
2244.55 50
2244.66 49
2244.77 47
2244.88 44
2244.98 40
2245.09 36
2245.20 33
2245.31 31
2245.42 31
2245.53 32
2245.64 35
2245.74 39
2245.85 42
2245.96 45
2246.07 46
2246.18 46
2246.29 45
2246.40 44
2246.50 43
2246.61 42
2246.72 42
2246.83 41
2246.94 41
2247.05 40
2247.16 40
2247.26 40
2247.37 42
2247.48 47
2247.59 54
2247.70 62
2247.81 72
2247.92 80
2248.02 87
2248.13 91
2248.24 92
2248.35 90
2248.46 87
2248.57 85
2248.68 83
2248.78 82
2248.89 83
2249.00 83
2249.11 83
2249.22 82
2249.33 80
2249.44 78
2249.55 74
2249.65 70
2249.76 66
2249.87 61
2249.98 57
2250.09 54
2250.20 52
2250.31 54
2250.41 60
2250.52 71
2250.63 84
2250.74 98
2250.85 112
2250.96 122
2251.07 127
2251.18 126
2251.28 121
2251.39 112
2251.50 102
2251.61 92
2251.72 84
2251.83 77
2251.94 72
2252.05 69
2252.15 67
2252.26 65
2252.37 64
2252.48 61
2252.59 58
2252.70 54
2252.81 49
2252.91 44
2253.02 39
2253.13 35
2253.24 32
2253.35 31
2253.46 32
2253.57 34
2253.68 37
2253.78 40
2253.89 43
2254.00 47
2254.11 51
2254.22 54
2254.33 57
2254.44 59
2254.55 60
2254.66 61
2254.76 61
2254.87 60
2254.98 59
2255.09 58
2255.20 57
2255.31 55
2255.42 52
2255.53 48
2255.63 42
2255.74 34
2255.85 26
2255.96 19
2256.07 14
2256.18 11
2256.29 12
2256.40 17
2256.50 24
2256.61 32
2256.72 40
2256.83 48
2256.94 55
2257.05 60
2257.16 65
2257.27 69
2257.38 72
2257.48 75
2257.59 77
2257.70 79
2257.81 81
2257.92 83
2258.03 84
2258.14 85
2258.25 85
2258.36 85
2258.46 84
2258.57 82
2258.68 79
2258.79 75
2258.90 71
2259.01 67
2259.12 64
2259.23 61
2259.34 58
2259.44 55
2259.55 52
2259.66 50
2259.77 47
2259.88 45
2259.99 43
2260.10 43
2260.21 43
2260.32 43
2260.42 43
2260.53 42
2260.64 41
2260.75 39
2260.86 39
2260.97 40
2261.08 43
2261.19 48
2261.30 54
2261.40 61
2261.51 68
2261.62 74
2261.73 79
2261.84 82
2261.95 82
2262.06 82
2262.17 80
2262.28 77
2262.39 74
2262.49 71
2262.60 67
2262.71 64
2262.82 60
2262.93 56
2263.04 52
2263.15 47
2263.26 43
2263.37 39
2263.48 35
2263.58 32
2263.69 30
2263.80 29
2263.91 28
2264.02 28
2264.13 27
2264.24 27
2264.35 27
2264.46 27
2264.57 27
2264.67 28
2264.78 29
2264.89 31
2265.00 33
2265.11 35
2265.22 36
2265.33 38
2265.44 39
2265.55 40
2265.66 41
2265.76 42
2265.87 43
2265.98 43
2266.09 43
2266.20 42
2266.31 40
2266.42 37
2266.53 33
2266.64 29
2266.75 25
2266.86 21
2266.96 19
2267.07 19
2267.18 21
2267.29 25
2267.40 31
2267.51 38
2267.62 45
2267.73 53
2267.84 59
2267.95 64
2268.06 68
2268.16 71
2268.27 73
2268.38 74
2268.49 73
2268.60 71
2268.71 68
2268.82 62
2268.93 54
2269.04 46
2269.15 38
2269.26 31
2269.36 26
2269.47 23
2269.58 22
2269.69 24
2269.80 25
2269.91 28
2270.02 30
2270.13 34
2270.24 37
2270.35 42
2270.46 47
2270.57 53
2270.67 59
2270.78 65
2270.89 69
2271.00 72
2271.11 73
2271.22 73
2271.33 72
2271.44 72
2271.55 72
2271.66 74
2271.77 78
2271.88 84
2271.98 92
2272.09 100
2272.20 108
2272.31 113
2272.42 116
2272.53 115
2272.64 111
2272.75 103
2272.86 94
2272.97 84
2273.08 75
2273.19 66
2273.30 58
2273.40 50
2273.51 43
2273.62 35
2273.73 28
2273.84 22
2273.95 16
2274.06 11
2274.17 7
2274.28 4
2274.39 0
2274.50 0
2274.61 0
2274.72 0
2274.82 0
2274.93 0
2275.04 0
2275.15 0
2275.26 0
2275.37 6
2275.48 11
2275.59 16
2275.70 20
2275.81 23
2275.92 25
2276.03 26
2276.14 26
2276.25 26
2276.36 27
2276.46 27
2276.57 28
2276.68 29
2276.79 31
2276.90 33
2277.01 34
2277.12 36
2277.23 37
2277.34 40
2277.45 44
2277.56 49
2277.67 56
2277.78 65
2277.89 74
2277.99 83
2278.10 92
2278.21 99
2278.32 104
2278.43 107
2278.54 107
2278.65 104
2278.76 100
2278.87 95
2278.98 89
2279.09 84
2279.20 79
2279.31 75
2279.42 73
2279.53 71
2279.64 71
2279.74 71
2279.85 71
2279.96 71
2280.07 70
2280.18 68
2280.29 65
2280.40 62
2280.51 59
2280.62 56
2280.73 54
2280.84 53
2280.95 54
2281.06 54
2281.17 54
2281.28 53
2281.39 51
2281.50 49
2281.60 47
2281.71 47
2281.82 48
2281.93 51
2282.04 54
2282.15 57
2282.26 58
2282.37 57
2282.48 54
2282.59 49
2282.70 44
2282.81 38
2282.92 34
2283.03 33
2283.14 33
2283.25 36
2283.36 42
2283.47 48
2283.57 55
2283.68 61
2283.79 65
2283.90 69
2284.01 70
2284.12 71
2284.23 71
2284.34 72
2284.45 73
2284.56 75
2284.67 76
2284.78 77
2284.89 77
2285.00 74
2285.11 69
2285.22 62
2285.33 54
2285.44 46
2285.55 39
2285.66 34
2285.77 31
2285.87 29
2285.98 29
2286.09 30
2286.20 30
2286.31 30
2286.42 30
2286.53 30
2286.64 32
2286.75 35
2286.86 39
2286.97 45
2287.08 52
2287.19 58
2287.30 62
2287.41 65
2287.52 67
2287.63 67
2287.74 66
2287.85 64
2287.96 63
2288.07 61
2288.18 60
2288.29 59
2288.39 58
2288.50 58
2288.61 59
2288.72 61
2288.83 64
2288.94 66
2289.05 69
2289.16 71
2289.27 72
2289.38 74
2289.49 74
2289.60 74
2289.71 73
2289.82 71
2289.93 67
2290.04 61
2290.15 55
2290.26 47
2290.37 41
2290.48 35
2290.59 32
2290.70 31
2290.81 32
2290.92 35
2291.03 39
2291.14 44
2291.25 48
2291.35 51
2291.46 54
2291.57 57
2291.68 61
2291.79 66
2291.90 73
2292.01 80
2292.12 87
2292.23 92
2292.34 94
2292.45 92
2292.56 85
2292.67 74
2292.78 60
2292.89 46
2293.00 33
2293.11 24
2293.22 19
2293.33 17
2293.44 19
2293.55 23
2293.66 27
2293.77 31
2293.88 34
2293.99 36
2294.10 37
2294.21 38
2294.32 37
2294.43 36
2294.54 34
2294.65 31
2294.76 28
2294.87 24
2294.98 20
2295.08 17
2295.19 14
2295.30 11
2295.41 10
2295.52 9
2295.63 8
2295.74 8
2295.85 9
2295.96 9
2296.07 9
2296.18 10
2296.29 11
2296.40 13
2296.51 17
2296.62 22
2296.73 29
2296.84 35
2296.95 41
2297.06 46
2297.17 49
2297.28 50
2297.39 51
2297.50 52
2297.61 54
2297.72 57
2297.83 60
2297.94 63
2298.05 65
2298.16 66
2298.27 65
2298.38 64
2298.49 63
2298.60 63
2298.71 65
2298.82 68
2298.93 72
2299.04 75
2299.15 77
2299.26 77
2299.37 76
2299.48 74
2299.59 72
2299.70 69
2299.81 65
2299.92 60
2300.03 54
2300.14 48
2300.25 42
2300.36 36
2300.47 30
2300.58 25
2300.69 21
2300.80 17
2300.91 13
2301.02 9
2301.13 5
2301.24 1
2301.35 0
2301.46 0
2301.57 0
2301.68 0
2301.78 0
2301.89 0
2302.00 0
2302.11 0
2302.22 7
2302.33 13
2302.44 20
2302.55 26
2302.66 31
2302.77 35
2302.88 38
2302.99 39
2303.10 39
2303.21 37
2303.32 34
2303.43 30
2303.54 27
2303.65 24
2303.76 22
2303.87 21
2303.98 21
2304.09 19
2304.20 17
2304.31 13
2304.42 9
2304.53 5
2304.64 1
2304.75 0
2304.86 0
2304.97 0
2305.08 6
2305.19 14
2305.30 25
2305.41 36
2305.52 46
2305.63 53
2305.74 55
2305.85 54
2305.96 48
2306.07 39
2306.18 30
2306.29 21
2306.40 16
2306.51 14
2306.62 15
2306.73 18
2306.84 22
2306.95 26
2307.06 28
2307.17 29
2307.28 30
2307.39 30
2307.50 32
2307.61 34
2307.72 37
2307.83 41
2307.94 43
2308.05 45
2308.16 44
2308.27 42
2308.38 40
2308.49 36
2308.60 34
2308.71 32
2308.83 31
2308.94 30
2309.05 30
2309.16 29
2309.27 28
2309.38 26
2309.49 23
2309.60 20
2309.71 16
2309.82 12
2309.93 8
2310.04 3
2310.15 0
2310.26 0
2310.37 0
2310.48 0
2310.59 0
2310.70 0
2310.81 0
2310.92 0
2311.03 7
2311.14 14
2311.25 20
2311.36 24
2311.47 26
2311.58 25
2311.69 22
2311.80 16
2311.91 10
2312.02 5
2312.13 2
2312.24 2
2312.35 4
2312.46 8
2312.57 11
2312.68 14
2312.79 14
2312.90 11
2313.01 5
2313.12 0
2313.23 0
2313.34 0
2313.45 0
2313.56 0
2313.67 0
2313.78 0
2313.89 7
2314.00 16
2314.11 23
2314.22 27
2314.33 28
2314.44 26
2314.55 23
2314.66 19
2314.77 15
2314.88 14
2314.99 14
2315.10 15
2315.21 16
2315.32 17
2315.43 16
2315.55 14
2315.66 11
2315.77 8
2315.88 5
2315.99 3
2316.10 2
2316.21 3
2316.32 5
2316.43 9
2316.54 14
2316.65 19
2316.76 26
2316.87 33
2316.98 40
2317.09 48
2317.20 55
2317.31 63
2317.42 70
2317.53 76
2317.64 81
2317.75 85
2317.86 88
2317.97 91
2318.08 95
2318.19 101
2318.30 108
2318.41 116
2318.52 124
2318.63 130
2318.74 132
2318.85 130
2318.96 123
2319.07 113
2319.18 101
2319.30 89
2319.41 80
2319.52 75
2319.63 75
2319.74 79
2319.85 85
2319.96 92
2320.07 99
2320.18 104
2320.29 107
2320.40 109
2320.51 109
2320.62 110
2320.73 111
2320.84 113
2320.95 114
2321.06 113
2321.17 110
2321.28 104
2321.39 95
2321.50 84
2321.61 73
2321.72 63
2321.83 56
2321.94 52
2322.05 51
2322.16 53
2322.28 55
2322.39 57
2322.50 57
2322.61 56
2322.72 54
2322.83 50
2322.94 48
2323.05 47
2323.16 47
2323.27 50
2323.38 55
2323.49 60
2323.60 65
2323.71 69
2323.82 71
2323.93 73
2324.04 75
2324.15 78
2324.26 81
2324.37 86
2324.48 92
2324.59 98
2324.70 103
2324.82 106
2324.93 107
2325.04 106
2325.15 103
2325.26 98
2325.37 93
2325.48 87
2325.59 81
2325.70 75
2325.81 69
2325.92 65
2326.03 61
2326.14 58
2326.25 56
2326.36 55
2326.47 54
2326.58 52
2326.69 50
2326.80 49
2326.91 47
2327.02 47
2327.14 48
2327.25 49
2327.36 51
2327.47 51
2327.58 51
2327.69 51
2327.80 50
2327.91 49
2328.02 48
2328.13 47
2328.24 46
2328.35 44
2328.46 42
2328.57 39
2328.68 35
2328.79 32
2328.90 31
2329.01 30
2329.13 31
2329.24 33
2329.35 35
2329.46 36
2329.57 34
2329.68 30
2329.79 24
2329.90 15
2330.01 4
2330.12 0
2330.23 0
2330.34 0
2330.45 0
2330.56 0
2330.67 0
2330.78 0
2330.89 0
2331.01 10
2331.12 20
2331.23 29
2331.34 36
2331.45 41
2331.56 44
2331.67 48
2331.78 52
2331.89 56
2332.00 60
2332.11 63
2332.22 64
2332.33 64
2332.44 61
2332.55 55
2332.66 48
2332.78 40
2332.89 31
2333.00 23
2333.11 15
2333.22 9
2333.33 5
2333.44 3
2333.55 5
2333.66 9
2333.77 16
2333.88 24
2333.99 32
2334.10 38
2334.21 42
2334.32 44
2334.44 44
2334.55 44
2334.66 43
2334.77 43
2334.88 44
2334.99 46
2335.10 48
2335.21 51
2335.32 54
2335.43 56
2335.54 59
2335.65 61
2335.76 62
2335.87 62
2335.99 61
2336.10 60
2336.21 59
2336.32 58
2336.43 57
2336.54 55
2336.65 53
2336.76 49
2336.87 42
2336.98 34
2337.09 25
2337.20 16
2337.31 9
2337.43 6
2337.54 7
2337.65 12
2337.76 21
2337.87 33
2337.98 46
2338.09 59
2338.20 70
2338.31 80
2338.42 87
2338.53 91
2338.64 91
2338.75 89
2338.87 84
2338.98 78
2339.09 70
2339.20 63
2339.31 55
2339.42 49
2339.53 44
2339.64 40
2339.75 37
2339.86 36
2339.97 36
2340.08 37
2340.20 39
2340.31 40
2340.42 40
2340.53 40
2340.64 39
2340.75 38
2340.86 38
2340.97 40
2341.08 44
2341.19 48
2341.30 51
2341.41 54
2341.53 55
2341.64 54
2341.75 53
2341.86 52
2341.97 52
2342.08 54
2342.19 57
2342.30 60
2342.41 62
2342.52 63
2342.63 62
2342.75 60
2342.86 57
2342.97 57
2343.08 59
2343.19 64
2343.30 72
2343.41 82
2343.52 92
2343.63 102
2343.74 109
2343.85 113
2343.97 112
2344.08 108
2344.19 102
2344.30 94
2344.41 86
2344.52 78
2344.63 72
2344.74 67
2344.85 62
2344.96 57
2345.07 53
2345.19 49
2345.30 46
2345.41 44
2345.52 43
2345.63 44
2345.74 46
2345.85 49
2345.96 52
2346.07 54
2346.18 55
2346.30 56
2346.41 56
2346.52 56
2346.63 55
2346.74 53
2346.85 51
2346.96 48
2347.07 45
2347.18 41
2347.29 37
2347.41 32
2347.52 27
2347.63 22
2347.74 15
2347.85 8
2347.96 1
2348.07 0
2348.18 0
2348.29 0
2348.40 0
2348.52 0
2348.63 0
2348.74 0
2348.85 1
2348.96 9
2349.07 15
2349.18 21
2349.29 26
2349.40 31
2349.51 36
2349.63 41
2349.74 48
2349.85 54
2349.96 60
2350.07 63
2350.18 63
2350.29 61
2350.40 56
2350.51 49
2350.63 43
2350.74 37
2350.85 33
2350.96 31
2351.07 31
2351.18 32
2351.29 35
2351.40 38
2351.51 41
2351.63 43
2351.74 45
2351.85 45
2351.96 45
2352.07 43
2352.18 41
2352.29 39
2352.40 37
2352.51 36
2352.63 37
2352.74 40
2352.85 44
2352.96 48
2353.07 54
2353.18 60
2353.29 66
2353.40 72
2353.51 76
2353.63 78
2353.74 77
2353.85 73
2353.96 66
2354.07 57
2354.18 48
2354.29 39
2354.40 32
2354.51 27
2354.63 25
2354.74 24
2354.85 23
2354.96 21
2355.07 18
2355.18 13
2355.29 6
2355.40 0
2355.52 0
2355.63 0
2355.74 0
2355.85 0
2355.96 0
2356.07 0
2356.18 1
2356.29 5
2356.40 7
2356.52 9
2356.63 10
2356.74 11
2356.85 12
2356.96 14
2357.07 17
2357.18 19
2357.29 20
2357.41 19
2357.52 16
2357.63 11
2357.74 6
2357.85 1
2357.96 0
2358.07 0
2358.18 0
2358.30 0
2358.41 0
2358.52 0
2358.63 1
2358.74 3
2358.85 4
2358.96 6
2359.07 8
2359.19 9
2359.30 10
2359.41 10
2359.52 9
2359.63 8
2359.74 6
2359.85 4
2359.97 2
2360.08 0
2360.19 0
2360.30 0
2360.41 0
2360.52 0
2360.63 0
2360.74 2
2360.86 6
2360.97 9
2361.08 12
2361.19 14
2361.30 15
2361.41 15
2361.52 15
2361.64 15
2361.75 14
2361.86 13
2361.97 11
2362.08 9
2362.19 7
2362.30 7
2362.41 9
2362.53 14
2362.64 22
2362.75 32
2362.86 43
2362.97 55
2363.08 66
2363.19 74
2363.31 80
2363.42 81
2363.53 79
2363.64 74
2363.75 66
2363.86 55
2363.97 45
2364.09 36
2364.20 28
2364.31 22
2364.42 18
2364.53 15
2364.64 12
2364.75 9
2364.87 6
2364.98 1
2365.09 0
2365.20 0
2365.31 0
2365.42 0
2365.53 0
2365.65 0
2365.76 0
2365.87 0
2365.98 5
2366.09 13
2366.20 24
2366.31 36
2366.43 49
2366.54 61
2366.65 72
2366.76 80
2366.87 85
2366.98 87
2367.09 87
2367.21 86
2367.32 84
2367.43 81
2367.54 78
2367.65 74
2367.76 70
2367.87 66
2367.99 61
2368.10 57
2368.21 53
2368.32 50
2368.43 47
2368.54 43
2368.65 39
2368.77 34
2368.88 29
2368.99 23
2369.10 18
2369.21 14
2369.32 12
2369.44 13
2369.55 14
2369.66 17
2369.77 20
2369.88 22
2369.99 23
2370.10 23
2370.22 23
2370.33 24
2370.44 26
2370.55 30
2370.66 36
2370.77 42
2370.89 47
2371.00 49
2371.11 49
2371.22 44
2371.33 37
2371.44 29
2371.55 21
2371.67 17
2371.78 17
2371.89 23
2372.00 33
2372.11 47
2372.22 62
2372.34 76
2372.45 87
2372.56 95
2372.67 100
2372.78 102
2372.89 102
2373.01 101
2373.12 99
2373.23 95
2373.34 90
2373.45 81
2373.56 71
2373.68 58
2373.79 46
2373.90 34
2374.01 26
2374.12 22
2374.23 22
2374.34 24
2374.46 29
2374.57 33
2374.68 35
2374.79 35
2374.90 34
2375.01 31
2375.13 29
2375.24 28
2375.35 28
2375.46 29
2375.57 31
2375.68 33
2375.80 34
2375.91 36
2376.02 38
2376.13 42
2376.24 47
2376.35 55
2376.47 64
2376.58 74
2376.69 84
2376.80 92
2376.91 98
2377.03 102
2377.14 104
2377.25 105
2377.36 106
2377.47 107
2377.58 109
2377.70 111
2377.81 112
2377.92 113
2378.03 113
2378.14 112
2378.25 111
2378.37 109
2378.48 107
2378.59 105
2378.70 104
2378.81 103
2378.92 102
2379.04 103
2379.15 105
2379.26 107
2379.37 111
2379.48 115
2379.59 119
2379.71 122
2379.82 124
2379.93 125
2380.04 122
2380.15 117
2380.27 110
2380.38 100
2380.49 88
2380.60 76
2380.71 65
2380.82 56
2380.94 49
2381.05 46
2381.16 47
2381.27 52
2381.38 61
2381.50 74
2381.61 89
2381.72 106
2381.83 123
2381.94 139
2382.05 152
2382.17 162
2382.28 166
2382.39 166
2382.50 161
2382.61 153
2382.73 143
2382.84 134
2382.95 125
2383.06 117
2383.17 111
2383.28 105
2383.40 98
2383.51 92
2383.62 86
2383.73 81
2383.84 78
2383.96 79
2384.07 83
2384.18 89
2384.29 96
2384.40 102
2384.52 106
2384.63 107
2384.74 104
2384.85 98
2384.96 90
2385.07 82
2385.19 74
2385.30 67
2385.41 61
2385.52 56
2385.63 51
2385.75 47
2385.86 43
2385.97 39
2386.08 37
2386.19 35
2386.31 34
2386.42 34
2386.53 34
2386.64 34
2386.75 35
2386.87 34
2386.98 34
2387.09 33
2387.20 32
2387.31 33
2387.42 35
2387.54 38
2387.65 43
2387.76 49
2387.87 56
2387.98 62
2388.10 66
2388.21 68
2388.32 67
2388.43 64
2388.54 61
2388.66 57
2388.77 54
2388.88 54
2388.99 55
2389.10 58
2389.22 61
2389.33 63
2389.44 63
2389.55 60
2389.66 56
2389.78 50
2389.89 45
2390.00 41
2390.11 39
2390.22 39
2390.34 42
2390.45 45
2390.56 49
2390.67 53
2390.78 56
2390.90 58
2391.01 59
2391.12 58
2391.23 55
2391.34 51
2391.46 46
2391.57 42
2391.68 40
2391.79 40
2391.90 42
2392.02 47
2392.13 53
2392.24 60
2392.35 67
2392.47 73
2392.58 78
2392.69 82
2392.80 87
2392.91 92
2393.03 98
2393.14 104
2393.25 111
2393.36 118
2393.47 124
2393.59 129
2393.70 132
2393.81 135
2393.92 136
2394.03 136
2394.15 134
2394.26 132
2394.37 128
2394.48 123
2394.59 117
2394.71 112
2394.82 108
2394.93 106
2395.04 107
2395.16 111
2395.27 118
2395.38 126
2395.49 134
2395.60 140
2395.72 145
2395.83 147
2395.94 148
2396.05 147
2396.16 147
2396.28 147
2396.39 148
2396.50 150
2396.61 153
2396.73 157
2396.84 160
2396.95 161
2397.06 162
2397.17 160
2397.29 157
2397.40 153
2397.51 148
2397.62 145
2397.74 143
2397.85 144
2397.96 146
2398.07 150
2398.18 155
2398.30 158
2398.41 160
2398.52 159
2398.63 155
2398.75 150
2398.86 143
2398.97 136
2399.08 129
2399.19 124
2399.31 120
2399.42 116
2399.53 111
2399.64 106
2399.76 102
2399.87 97
2399.98 93
2400.09 90
2400.20 88
2400.32 87
2400.43 88
2400.54 89
2400.65 91
2400.77 95
2400.88 101
2400.99 108
2401.10 116
2401.21 124
2401.33 130
2401.44 135
2401.55 137
2401.66 135
2401.78 130
2401.89 122
2402.00 113
2402.11 104
2402.22 96
2402.34 91
2402.45 89
2402.56 89
2402.67 91
2402.79 95
2402.90 99
2403.01 102
2403.12 106
2403.24 109
2403.35 111
2403.46 112
2403.57 112
2403.69 110
2403.80 107
2403.91 104
2404.02 100
2404.13 97
2404.25 96
2404.36 96
2404.47 98
2404.58 102
2404.70 107
2404.81 113
2404.92 117
2405.03 121
2405.15 123
2405.26 123
2405.37 121
2405.48 118
2405.59 115
2405.71 113
2405.82 112
2405.93 112
2406.04 113
2406.16 114
2406.27 114
2406.38 113
2406.49 110
2406.61 105
2406.72 100
2406.83 96
2406.94 93
2407.06 91
2407.17 90
2407.28 90
2407.39 90
2407.51 90
2407.62 90
2407.73 90
2407.84 91
2407.96 92
2408.07 94
2408.18 95
2408.29 96
2408.41 97
2408.52 96
2408.63 95
2408.74 92
2408.85 90
2408.97 87
2409.08 85
2409.19 84
2409.30 84
2409.42 85
2409.53 86
2409.64 87
2409.75 87
2409.87 86
2409.98 83
2410.09 78
2410.20 72
2410.32 64
2410.43 56
2410.54 50
2410.65 46
2410.77 44
2410.88 45
2410.99 49
2411.10 53
2411.22 57
2411.33 60
2411.44 61
2411.55 60
2411.67 59
2411.78 57
2411.89 57
2412.00 58
2412.12 61
2412.23 65
2412.34 71
2412.45 76
2412.57 81
2412.68 85
2412.79 88
2412.90 91
2413.02 93
2413.13 94
2413.24 94
2413.36 91
2413.47 86
2413.58 79
2413.69 69
2413.81 60
2413.92 51
2414.03 44
2414.14 40
2414.26 39
2414.37 40
2414.48 44
2414.59 48
2414.71 52
2414.82 56
2414.93 58
2415.04 58
2415.16 57
2415.27 54
2415.38 50
2415.49 47
2415.61 43
2415.72 40
2415.83 39
2415.94 38
2416.06 37
2416.17 36
2416.28 34
2416.40 30
2416.51 23
2416.62 15
2416.73 7
2416.85 0
2416.96 0
2417.07 0
2417.18 0
2417.30 0
2417.41 0
2417.52 0
2417.63 0
2417.75 0
2417.86 3
2417.97 9
2418.08 17
2418.20 25
2418.31 33
2418.42 40
2418.54 45
2418.65 49
2418.76 51
2418.87 52
2418.99 53
2419.10 54
2419.21 53
2419.32 52
2419.44 50
2419.55 46
2419.66 42
2419.78 38
2419.89 35
2420.00 34
2420.11 35
2420.23 38
2420.34 42
2420.45 49
2420.56 56
2420.68 63
2420.79 71
2420.90 79
2421.01 87
2421.13 94
2421.24 101
2421.35 108
2421.47 113
2421.58 119
2421.69 123
2421.80 127
2421.92 130
2422.03 132
2422.14 132
2422.26 129
2422.37 124
2422.48 118
2422.59 110
2422.71 102
2422.82 94
2422.93 86
2423.04 79
2423.16 72
2423.27 65
2423.38 58
2423.50 50
2423.61 43
2423.72 36
2423.83 31
2423.95 29
2424.06 30
2424.17 33
2424.29 39
2424.40 46
2424.51 53
2424.62 59
2424.74 64
2424.85 67
2424.96 69
2425.08 70
2425.19 71
2425.30 70
2425.41 67
2425.53 63
2425.64 57
2425.75 49
2425.87 42
2425.98 34
2426.09 28
2426.20 24
2426.32 21
2426.43 20
2426.54 20
2426.66 21
2426.77 24
2426.88 27
2426.99 31
2427.11 37
2427.22 43
2427.33 48
2427.45 53
2427.56 56
2427.67 57
2427.78 55
2427.90 53
2428.01 49
2428.12 45
2428.24 42
2428.35 41
2428.46 40
2428.57 41
2428.69 42
2428.80 43
2428.91 43
2429.03 42
2429.14 41
2429.25 38
2429.36 35
2429.48 31
2429.59 27
2429.70 22
2429.82 16
2429.93 10
2430.04 3
2430.16 0
2430.27 0
2430.38 0
2430.49 0
2430.61 0
2430.72 0
2430.83 0
2430.95 0
2431.06 4
2431.17 8
2431.28 12
2431.40 14
2431.51 16
2431.62 18
2431.74 19
2431.85 22
2431.96 25
2432.08 29
2432.19 33
2432.30 38
2432.41 42
2432.53 46
2432.64 49
2432.75 53
2432.87 56
2432.98 60
2433.09 63
2433.21 66
2433.32 68
2433.43 69
2433.54 70
2433.66 70
2433.77 70
2433.88 70
2434.00 71
2434.11 72
2434.22 74
2434.34 76
2434.45 78
2434.56 80
2434.68 82
2434.79 83
2434.90 84
2435.01 82
2435.13 80
2435.24 76
2435.35 71
2435.47 65
2435.58 58
2435.69 52
2435.81 45
2435.92 38
2436.03 32
2436.15 25
2436.26 19
2436.37 14
2436.48 10
2436.60 6
2436.71 3
2436.82 0
2436.94 0
2437.05 0
2437.16 0
2437.28 0
2437.39 0
2437.50 0
2437.62 0
2437.73 0
2437.84 1
2437.95 4
2438.07 7
2438.18 9
2438.29 10
2438.41 11
2438.52 12
2438.63 12
2438.75 13
2438.86 15
2438.97 18
2439.09 24
2439.20 31
2439.31 40
2439.43 50
2439.54 60
2439.65 69
2439.77 76
2439.88 80
2439.99 79
2440.10 76
2440.22 68
2440.33 59
2440.44 49
2440.56 40
2440.67 31
2440.78 25
2440.90 21
2441.01 18
2441.12 16
2441.24 14
2441.35 12
2441.46 8
2441.58 5
2441.69 2
2441.80 1
2441.92 2
2442.03 7
2442.14 15
2442.26 25
2442.37 36
2442.48 46
2442.60 55
2442.71 61
2442.82 65
2442.94 65
2443.05 63
2443.16 60
2443.27 56
2443.39 52
2443.50 49
2443.61 47
2443.73 47
2443.84 48
2443.95 49
2444.07 50
2444.18 51
2444.29 51
2444.41 50
2444.52 48
2444.63 46
2444.75 44
2444.86 42
2444.97 38
2445.09 35
2445.20 31
2445.31 28
2445.43 27
2445.54 27
2445.65 30
2445.77 35
2445.88 42
2445.99 50
2446.11 57
2446.22 63
2446.33 67
2446.45 70
2446.56 72
2446.67 73
2446.79 74
2446.90 75
2447.01 75
2447.13 76
2447.24 75
2447.35 75
2447.47 76
2447.58 77
2447.69 80
2447.81 84
2447.92 89
2448.03 95
2448.15 101
2448.26 107
2448.37 113
2448.49 118
2448.60 122
2448.71 125
2448.83 127
2448.94 126
2449.05 124
2449.17 120
2449.28 116
2449.39 112
2449.51 109
2449.62 108
2449.73 109
2449.85 112
2449.96 116
2450.07 120
2450.19 125
2450.30 129
2450.41 131
2450.53 132
2450.64 130
2450.76 126
2450.87 119
2450.98 111
2451.10 103
2451.21 94
2451.32 86
2451.44 79
2451.55 73
2451.66 69
2451.78 65
2451.89 62
2452.00 59
2452.12 57
2452.23 56
2452.34 54
2452.46 51
2452.57 47
2452.68 41
2452.80 33
2452.91 25
2453.02 16
2453.14 8
2453.25 2
2453.36 0
2453.48 0
2453.59 0
2453.71 3
2453.82 8
2453.93 14
2454.05 20
2454.16 25
2454.27 29
2454.39 32
2454.50 33
2454.61 34
2454.73 36
2454.84 38
2454.95 42
2455.07 48
2455.18 54
2455.29 61
2455.41 67
2455.52 71
2455.64 73
2455.75 73
2455.86 71
2455.98 68
2456.09 65
2456.20 63
2456.32 62
2456.43 63
2456.54 64
2456.66 65
2456.77 66
2456.88 65
2457.00 62
2457.11 58
2457.22 53
2457.34 48
2457.45 43
2457.57 39
2457.68 36
2457.79 34
2457.91 33
2458.02 32
2458.13 31
2458.25 28
2458.36 25
2458.47 21
2458.59 16
2458.70 10
2458.82 5
2458.93 0
2459.04 0
2459.16 0
2459.27 0
2459.38 0
2459.50 3
2459.61 10
2459.72 18
2459.84 28
2459.95 37
2460.07 46
2460.18 54
2460.29 61
2460.41 68
2460.52 73
2460.63 76
2460.75 78
2460.86 78
2460.97 76
2461.09 72
2461.20 66
2461.32 59
2461.43 53
2461.54 47
2461.66 44
2461.77 43
2461.88 44
2462.00 46
2462.11 48
2462.22 48
2462.34 48
2462.45 47
2462.57 45
2462.68 43
2462.79 41
2462.91 39
2463.02 38
2463.13 38
2463.25 39
2463.36 40
2463.48 41
2463.59 42
2463.70 43
2463.82 45
2463.93 46
2464.04 47
2464.16 48
2464.27 48
2464.39 49
2464.50 50
2464.61 51
2464.73 53
2464.84 54
2464.95 55
2465.07 56
2465.18 56
2465.30 57
2465.41 57
2465.52 56
2465.64 55
2465.75 53
2465.86 51
2465.98 48
2466.09 44
2466.21 41
2466.32 39
2466.43 39
2466.55 39
2466.66 40
2466.77 42
2466.89 44
2467.00 47
2467.12 49
2467.23 52
2467.34 54
2467.46 57
2467.57 59
2467.69 62
2467.80 64
2467.91 65
2468.03 66
2468.14 67
2468.25 67
2468.37 66
2468.48 65
2468.60 63
2468.71 62
2468.82 60
2468.94 60
2469.05 60
2469.16 61
2469.28 63
2469.39 65
2469.51 66
2469.62 66
2469.73 66
2469.85 65
2469.96 64
2470.08 62
2470.19 61
2470.30 60
2470.42 58
2470.53 57
2470.65 55
2470.76 54
2470.87 54
2470.99 54
2471.10 56
2471.21 58
2471.33 61
2471.44 62
2471.56 61
2471.67 57
2471.78 52
2471.90 44
2472.01 37
2472.13 30
2472.24 25
2472.35 22
2472.47 20
2472.58 20
2472.70 19
2472.81 19
2472.92 17
2473.04 16
2473.15 14
2473.27 12
2473.38 11
2473.49 10
2473.61 9
2473.72 7
2473.84 5
2473.95 2
2474.06 0
2474.18 0
2474.29 0
2474.40 0
2474.52 0
2474.63 0
2474.75 0
2474.86 0
2474.97 6
2475.09 14
2475.20 22
2475.32 30
2475.43 37
2475.54 43
2475.66 48
2475.77 50
2475.89 51
2476.00 51
2476.11 51
2476.23 49
2476.34 48
2476.46 47
2476.57 46
2476.68 45
2476.80 44
2476.91 41
2477.03 38
2477.14 34
2477.26 30
2477.37 28
2477.48 26
2477.60 27
2477.71 29
2477.83 32
2477.94 35
2478.05 38
2478.17 40
2478.28 42
2478.40 43
2478.51 43
2478.62 44
2478.74 45
2478.85 46
2478.97 47
2479.08 49
2479.19 51
2479.31 53
2479.42 56
2479.54 59
2479.65 62
2479.76 64
2479.88 66
2479.99 66
2480.11 64
2480.22 61
2480.34 58
2480.45 56
2480.56 54
2480.68 54
2480.79 55
2480.91 57
2481.02 60
2481.13 62
2481.25 64
2481.36 63
2481.48 61
2481.59 57
2481.70 53
2481.82 48
2481.93 44
2482.05 40
2482.16 38
2482.28 37
2482.39 38
2482.50 39
2482.62 42
2482.73 45
2482.85 50
2482.96 54
2483.07 60
2483.19 65
2483.30 71
2483.42 76
2483.53 81
2483.65 86
2483.76 91
2483.87 97
2483.99 103
2484.10 110
2484.22 116
2484.33 122
2484.44 126
2484.56 126
2484.67 124
2484.79 119
2484.90 112
2485.02 104
2485.13 97
2485.24 92
2485.36 88
2485.47 86
2485.59 86
2485.70 85
2485.82 84
2485.93 83
2486.04 81
2486.16 79
2486.27 78
2486.39 76
2486.50 76
2486.62 76
2486.73 76
2486.84 75
2486.96 73
2487.07 70
2487.19 66
2487.30 61
2487.42 56
2487.53 52
2487.64 48
2487.76 45
2487.87 43
2487.99 41
2488.10 38
2488.22 35
2488.33 32
2488.44 28
2488.56 26
2488.67 25
2488.79 25
2488.90 27
2489.02 29
2489.13 32
2489.24 35
2489.36 39
2489.47 42
2489.59 45
2489.70 47
2489.82 48
2489.93 46
2490.04 43
2490.16 38
2490.27 31
2490.39 24
2490.50 16
2490.62 8
2490.73 1
2490.84 0
2490.96 0
2491.07 0
2491.19 0
2491.30 0
2491.42 0
2491.53 0
2491.65 0
2491.76 3
2491.87 8
2491.99 13
2492.10 18
2492.22 24
2492.33 29
2492.45 35
2492.56 39
2492.67 44
2492.79 50
2492.90 56
2493.02 61
2493.13 67
2493.25 72
2493.36 76
2493.48 77
2493.59 76
2493.70 73
2493.82 69
2493.93 65
2494.05 63
2494.16 62
2494.28 62
2494.39 63
2494.51 64
2494.62 64
2494.73 63
2494.85 61
2494.96 59
2495.08 57
2495.19 58
2495.31 61
2495.42 66
2495.54 73
2495.65 81
2495.76 87
2495.88 92
2495.99 93
2496.11 92
2496.22 90
2496.34 86
2496.45 82
2496.57 79
2496.68 76
2496.79 74
2496.91 72
2497.02 70
2497.14 67
2497.25 64
2497.37 60
2497.48 54
2497.60 48
2497.71 40
2497.83 32
2497.94 24
2498.05 16
2498.17 10
2498.28 4
2498.40 1
2498.51 0
2498.63 0
2498.74 4
2498.86 10
2498.97 19
2499.08 30
2499.20 41
2499.31 52
2499.43 61
2499.54 67
2499.66 68
2499.77 66
2499.89 61
2500.00 54
2500.12 46
2500.23 40
2500.34 34
2500.46 30
2500.57 27
2500.69 25
2500.80 24
2500.92 24
2501.03 25
2501.15 27
2501.26 30
2501.38 34
2501.49 38
2501.61 41
2501.72 44
2501.83 46
2501.95 47
2502.06 48
2502.18 50
2502.29 51
2502.41 52
2502.52 52
2502.64 50
2502.75 47
2502.87 41
2502.98 33
2503.10 24
2503.21 14
2503.32 5
2503.44 0
2503.55 0
2503.67 0
2503.78 0
2503.90 0
2504.01 0
2504.13 2
2504.24 7
2504.36 13
2504.47 18
2504.59 22
2504.70 26
2504.82 30
2504.93 34
2505.04 37
2505.16 41
2505.27 46
2505.39 51
2505.50 56
2505.62 62
2505.73 67
2505.85 72
2505.96 76
2506.08 79
2506.19 80
2506.31 80
2506.42 79
2506.54 78
2506.65 76
2506.77 75
2506.88 74
2506.99 73
2507.11 72
2507.22 71
2507.34 70
2507.45 70
2507.57 71
2507.68 74
2507.80 78
2507.91 84
2508.03 90
2508.14 95
2508.26 99
2508.37 101
2508.49 100
2508.60 99
2508.72 97
2508.83 96
2508.95 96
2509.06 98
2509.17 102
2509.29 106
2509.40 111
2509.52 115
2509.63 117
2509.75 118
2509.86 117
2509.98 114
2510.09 110
2510.21 105
2510.32 99
2510.44 94
2510.55 89
2510.67 86
2510.78 84
2510.90 84
2511.01 86
2511.13 92
2511.24 99
2511.36 109
2511.47 120
2511.59 131
2511.70 141
2511.82 148
2511.93 152
2512.04 152
2512.16 149
2512.27 144
2512.39 137
2512.50 130
2512.62 123
2512.73 116
2512.85 110
2512.96 104
2513.08 97
2513.19 90
2513.31 82
2513.42 74
2513.54 66
2513.65 58
2513.77 53
2513.88 49
2514.00 48
2514.11 49
2514.23 50
2514.34 52
2514.46 54
2514.57 55
2514.69 56
2514.80 56
2514.92 57
2515.03 58
2515.15 58
2515.26 57
2515.38 55
2515.49 50
2515.61 43
2515.72 35
2515.84 25
2515.95 17
2516.07 9
2516.18 5
2516.30 3
2516.41 5
2516.53 9
2516.64 16
2516.76 24
2516.87 33
2516.99 42
2517.10 50
2517.22 57
2517.33 62
2517.45 64
2517.56 66
2517.68 65
2517.79 64
2517.91 63
2518.02 63
2518.14 63
2518.25 64
2518.37 67
2518.48 71
2518.60 76
2518.71 81
2518.83 87
2518.94 93
2519.06 97
2519.17 100
2519.29 100
2519.40 98
2519.52 94
2519.63 89
2519.75 84
2519.86 79
2519.98 76
2520.09 73
2520.21 70
2520.32 68
2520.44 64
2520.55 60
2520.67 54
2520.78 47
2520.90 39
2521.01 32
2521.13 25
2521.24 20
2521.36 17
2521.47 17
2521.59 18
2521.70 22
2521.82 26
2521.93 30
2522.05 34
2522.16 36
2522.28 37
2522.39 37
2522.51 37
2522.62 37
2522.74 39
2522.85 41
2522.97 44
2523.08 47
2523.20 48
2523.31 48
2523.43 47
2523.54 46
2523.66 45
2523.77 46
2523.89 48
2524.00 52
2524.12 56
2524.23 60
2524.35 61
2524.46 60
2524.58 57
2524.69 54
2524.81 50
2524.92 48
2525.04 48
2525.15 49
2525.27 51
2525.38 52
2525.50 52
2525.61 51
2525.73 48
2525.84 43
2525.96 36
2526.08 29
2526.19 22
2526.31 16
2526.42 12
2526.54 10
2526.65 10
2526.77 14
2526.88 19
2527.00 25
2527.11 30
2527.23 33
2527.34 35
2527.46 35
2527.57 33
2527.69 30
2527.80 28
2527.92 25
2528.03 23
2528.15 22
2528.26 20
2528.38 19
2528.49 18
2528.61 16
2528.72 13
2528.84 9
2528.95 4
2529.07 0
2529.19 0
2529.30 0
2529.42 0
2529.53 0
2529.65 0
2529.76 0
2529.88 0
2529.99 10
2530.11 17
2530.22 22
2530.34 22
2530.45 19
2530.57 13
2530.68 6
2530.80 0
2530.91 0
2531.03 0
2531.14 0
2531.26 0
2531.38 0
2531.49 8
2531.61 20
2531.72 34
2531.84 48
2531.95 60
2532.07 70
2532.18 76
2532.30 77
2532.41 76
2532.53 72
2532.64 68
2532.76 64
2532.87 61
2532.99 59
2533.10 58
2533.22 58
2533.34 56
2533.45 55
2533.57 53
2533.68 51
2533.80 50
2533.91 49
2534.03 48
2534.14 47
2534.26 46
2534.37 45
2534.49 42
2534.60 38
2534.72 34
2534.83 30
2534.95 25
2535.07 20
2535.18 16
2535.30 12
2535.41 10
2535.53 10
2535.64 11
2535.76 16
2535.87 22
2535.99 30
2536.10 38
2536.22 44
2536.33 49
2536.45 51
2536.57 49
2536.68 45
2536.80 39
2536.91 32
2537.03 25
2537.14 18
2537.26 14
2537.37 10
2537.49 9
2537.60 9
2537.72 10
2537.84 11
2537.95 11
2538.07 10
2538.18 8
2538.30 5
2538.41 1
2538.53 0
2538.64 0
2538.76 0
2538.87 0
2538.99 0
2539.11 0
2539.22 0
2539.34 9
2539.45 23
2539.57 37
2539.68 51
2539.80 63
2539.91 73
2540.03 80
2540.14 84
2540.26 86
2540.38 85
2540.49 84
2540.61 82
2540.72 81
2540.84 79
2540.95 78
2541.07 77
2541.18 76
2541.30 75
2541.41 73
2541.53 71
2541.65 70
2541.76 70
2541.88 72
2541.99 76
2542.11 83
2542.22 91
2542.34 99
2542.45 106
2542.57 110
2542.69 113
2542.80 112
2542.92 109
2543.03 106
2543.15 102
2543.26 98
2543.38 96
2543.49 94
2543.61 92
2543.73 90
2543.84 87
2543.96 83
2544.07 78
2544.19 72
2544.30 67
2544.42 63
2544.53 60
2544.65 58
2544.77 57
2544.88 58
2545.00 61
2545.11 67
2545.23 74
2545.34 83
2545.46 93
2545.57 103
2545.69 112
2545.81 120
2545.92 124
2546.04 126
2546.15 125
2546.27 121
2546.38 116
2546.50 110
2546.62 105
2546.73 100
2546.85 97
2546.96 95
2547.08 96
2547.19 97
2547.31 100
2547.42 103
2547.54 107
2547.66 112
2547.77 116
2547.89 120
2548.00 124
2548.12 128
2548.23 131
2548.35 134
2548.47 136
2548.58 138
2548.70 139
2548.81 138
2548.93 137
2549.04 133
2549.16 129
2549.28 125
2549.39 121
2549.51 119
2549.62 117
2549.74 116
2549.85 116
2549.97 116
2550.09 115
2550.20 112
2550.32 106
2550.43 98
2550.55 90
2550.66 80
2550.78 71
2550.90 63
2551.01 56
2551.13 51
2551.24 47
2551.36 45
2551.47 42
2551.59 39
2551.71 35
2551.82 31
2551.94 27
2552.05 21
2552.17 16
2552.28 10
2552.40 4
2552.52 0
2552.63 0
2552.75 0
2552.86 0
2552.98 0
2553.09 0
2553.21 5
2553.33 10
2553.44 16
2553.56 22
2553.67 26
2553.79 30
2553.91 32
2554.02 33
2554.14 32
2554.25 30
2554.37 28
2554.48 26
2554.60 24
2554.72 22
2554.83 21
2554.95 21
2555.06 21
2555.18 21
2555.30 21
2555.41 20
2555.53 18
2555.64 16
2555.76 14
2555.87 12
2555.99 12
2556.11 13
2556.22 16
2556.34 21
2556.45 27
2556.57 34
2556.69 40
2556.80 44
2556.92 47
2557.03 47
2557.15 47
2557.26 45
2557.38 42
2557.50 40
2557.61 37
2557.73 35
2557.84 33
2557.96 31
2558.08 28
2558.19 26
2558.31 25
2558.42 24
2558.54 24
2558.66 25
2558.77 25
2558.89 25
2559.00 24
2559.12 22
2559.23 20
2559.35 20
2559.47 20
2559.58 23
2559.70 29
2559.81 36
2559.93 44
2560.05 52
2560.16 59
2560.28 64
2560.39 67
2560.51 67
2560.63 66
2560.74 63
2560.86 59
2560.97 55
2561.09 50
2561.21 46
2561.32 43
2561.44 39
2561.55 36
2561.67 32
2561.79 29
2561.90 26
2562.02 24
2562.13 22
2562.25 21
2562.37 21
2562.48 22
2562.60 23
2562.71 24
2562.83 26
2562.95 29
2563.06 34
2563.18 40
2563.29 47
2563.41 55
2563.53 61
2563.64 66
2563.76 68
2563.87 67
2563.99 63
2564.11 58
2564.22 52
2564.34 46
2564.45 41
2564.57 37
2564.69 35
2564.80 33
2564.92 33
2565.03 32
2565.15 31
2565.27 28
2565.38 24
2565.50 18
2565.61 12
2565.73 6
2565.85 1
2565.96 0
2566.08 0
2566.19 0
2566.31 0
2566.43 0
2566.54 0
2566.66 1
2566.77 1
2566.89 1
2567.01 0
2567.12 1
2567.24 1
2567.36 3
2567.47 4
2567.59 6
2567.70 7
2567.82 9
2567.94 10
2568.05 12
2568.17 14
2568.28 16
2568.40 20
2568.52 25
2568.63 30
2568.75 35
2568.86 41
2568.98 46
2569.10 50
2569.21 54
2569.33 57
2569.45 61
2569.56 65
2569.68 70
2569.79 74
2569.91 78
2570.03 81
2570.14 82
2570.26 81
2570.37 79
2570.49 75
2570.61 70
2570.72 66
2570.84 63
2570.96 62
2571.07 60
2571.19 59
2571.30 58
2571.42 55
2571.54 51
2571.65 45
2571.77 39
2571.89 32
2572.00 26
2572.12 23
2572.23 22
2572.35 24
2572.47 28
2572.58 33
2572.70 38
2572.81 42
2572.93 44
2573.05 44
2573.16 43
2573.28 42
2573.40 40
2573.51 39
2573.63 39
2573.74 40
2573.86 43
2573.98 45
2574.09 48
2574.21 51
2574.33 53
2574.44 54
2574.56 54
2574.67 52
2574.79 50
2574.91 47
2575.02 45
2575.14 43
2575.26 43
2575.37 43
2575.49 44
2575.61 45
2575.72 46
2575.84 46
2575.95 44
2576.07 42
2576.19 40
2576.30 38
2576.42 36
2576.54 35
2576.65 33
2576.77 32
2576.88 31
2577.00 29
2577.12 27
2577.23 24
2577.35 20
2577.47 16
2577.58 12
2577.70 8
2577.82 5
2577.93 4
2578.05 6
2578.16 9
2578.28 15
2578.40 20
2578.51 26
2578.63 29
2578.75 30
2578.86 28
2578.98 24
2579.09 17
2579.21 11
2579.33 4
2579.44 0
2579.56 0
2579.68 0
2579.79 0
2579.91 4
2580.03 9
2580.14 16
2580.26 22
2580.38 29
2580.49 34
2580.61 39
2580.72 43
2580.84 47
2580.96 51
2581.07 55
2581.19 59
2581.31 63
2581.42 67
2581.54 71
2581.66 73
2581.77 75
2581.89 75
2582.00 73
2582.12 70
2582.24 66
2582.35 61
2582.47 56
2582.59 51
2582.70 46
2582.82 42
2582.94 38
2583.05 35
2583.17 32
2583.29 30
2583.40 28
2583.52 28
2583.64 30
2583.75 32
2583.87 35
2583.98 37
2584.10 38
2584.22 38
2584.33 37
2584.45 36
2584.57 36
2584.68 39
2584.80 45
2584.92 54
2585.03 64
2585.15 74
2585.27 81
2585.38 84
2585.50 82
2585.62 76
2585.73 67
2585.85 59
2585.97 53
2586.08 49
2586.20 49
2586.31 52
2586.43 56
2586.55 60
2586.66 64
2586.78 67
2586.90 69
2587.01 69
2587.13 69
2587.25 68
2587.36 66
2587.48 63
2587.60 59
2587.71 53
2587.83 47
2587.95 40
2588.06 34
2588.18 30
2588.30 27
2588.41 26
2588.53 27
2588.65 28
2588.76 30
2588.88 32
2589.00 34
2589.11 36
2589.23 37
2589.35 39
2589.46 41
2589.58 43
2589.70 45
2589.81 48
2589.93 51
2590.04 53
2590.16 55
2590.28 55
2590.39 54
2590.51 52
2590.63 48
2590.74 44
2590.86 41
2590.98 38
2591.09 37
2591.21 36
2591.33 36
2591.44 37
2591.56 38
2591.68 38
2591.79 38
2591.91 38
2592.03 37
2592.14 37
2592.26 37
2592.38 38
2592.49 40
2592.61 44
2592.73 49
2592.84 54
2592.96 60
2593.08 66
2593.19 69
2593.31 71
2593.43 69
2593.54 65
2593.66 58
2593.78 48
2593.89 37
2594.01 25
2594.13 13
2594.24 3
2594.36 0
2594.48 0
2594.59 0
2594.71 0
2594.83 0
2594.95 0
2595.06 0
2595.18 0
2595.30 3
2595.41 6
2595.53 8
2595.65 11
2595.76 15
2595.88 20
2596.00 25
2596.11 32
2596.23 39
2596.35 46
2596.46 51
2596.58 54
2596.70 54
2596.81 50
2596.93 44
2597.05 37
2597.16 29
2597.28 22
2597.40 19
2597.51 19
2597.63 22
2597.75 29
2597.86 38
2597.98 48
2598.10 59
2598.21 70
2598.33 80
2598.45 88
2598.56 94
2598.68 99
2598.80 103
2598.92 106
2599.03 107
2599.15 108
2599.27 107
2599.38 105
2599.50 102
2599.62 99
2599.73 95
2599.85 92
2599.97 90
2600.08 90
2600.20 90
2600.32 90
2600.43 90
2600.55 88
2600.67 86
2600.78 84
2600.90 82
2601.02 82
2601.14 84
2601.25 87
2601.37 92
2601.49 98
2601.60 103
2601.72 107
2601.84 111
2601.95 113
2602.07 115
2602.19 116
2602.30 116
2602.42 114
2602.54 110
2602.65 105
2602.77 99
2602.89 92
2603.01 86
2603.12 81
2603.24 76
2603.36 72
2603.47 68
2603.59 65
2603.71 62
2603.82 59
2603.94 57
2604.06 56
2604.17 54
2604.29 53
2604.41 52
2604.53 51
2604.64 52
2604.76 53
2604.88 57
2604.99 63
2605.11 71
2605.23 81
2605.34 92
2605.46 101
2605.58 109
2605.69 113
2605.81 114
2605.93 112
2606.05 108
2606.16 103
2606.28 98
2606.40 94
2606.51 91
2606.63 90
2606.75 91
2606.86 94
2606.98 98
2607.10 102
2607.22 105
2607.33 108
2607.45 108
2607.57 107
2607.68 103
2607.80 97
2607.92 91
2608.03 85
2608.15 80
2608.27 78
2608.39 78
2608.50 80
2608.62 83
2608.74 85
2608.85 85
2608.97 84
2609.09 82
2609.21 79
2609.32 75
2609.44 73
2609.56 72
2609.67 73
2609.79 75
2609.91 77
2610.02 78
2610.14 79
2610.26 79
2610.38 78
2610.49 76
2610.61 75
2610.73 74
2610.84 75
2610.96 77
2611.08 82
2611.20 88
2611.31 94
2611.43 101
2611.55 108
2611.66 114
2611.78 119
2611.90 121
2612.01 122
2612.13 122
2612.25 121
2612.37 120
2612.48 120
2612.60 121
2612.72 123
2612.83 128
2612.95 133
2613.07 137
2613.19 140
2613.30 140
2613.42 138
2613.54 133
2613.65 126
2613.77 117
2613.89 108
2614.01 99
2614.12 90
2614.24 82
2614.36 75
2614.47 69
2614.59 66
2614.71 65
2614.83 66
2614.94 69
2615.06 70
2615.18 71
2615.30 70
2615.41 66
2615.53 61
2615.65 58
2615.76 56
2615.88 60
2616.00 68
2616.12 81
2616.23 97
2616.35 115
2616.47 131
2616.58 144
2616.70 152
2616.82 156
2616.94 156
2617.05 153
2617.17 150
2617.29 146
2617.40 143
2617.52 140
2617.64 138
2617.76 135
2617.87 131
2617.99 126
2618.11 119
2618.23 111
2618.34 102
2618.46 93
2618.58 84
2618.69 76
2618.81 68
2618.93 62
2619.05 58
2619.16 57
2619.28 57
2619.40 60
2619.52 63
2619.63 68
2619.75 72
2619.87 77
2619.98 82
2620.10 87
2620.22 94
2620.34 101
2620.45 109
2620.57 115
2620.69 119
2620.81 122
2620.92 123
2621.04 123
2621.16 123
2621.27 124
2621.39 127
2621.51 132
2621.63 137
2621.74 142
2621.86 147
2621.98 150
2622.10 151
2622.21 149
2622.33 144
2622.45 137
2622.57 128
2622.68 118
2622.80 107
2622.92 97
2623.03 88
2623.15 81
2623.27 75
2623.39 70
2623.50 66
2623.62 62
2623.74 59
2623.86 55
2623.97 52
2624.09 48
2624.21 44
2624.33 40
2624.44 36
2624.56 32
2624.68 27
2624.80 23
2624.91 19
2625.03 15
2625.15 11
2625.27 7
2625.38 3
2625.50 0
2625.62 0
2625.73 0
2625.85 0
2625.97 0
2626.09 0
2626.20 0
2626.32 0
2626.44 3
2626.56 12
2626.67 20
2626.79 27
2626.91 32
2627.03 35
2627.14 35
2627.26 34
2627.38 32
2627.50 29
2627.61 27
2627.73 26
2627.85 25
2627.97 25
2628.08 24
2628.20 24
2628.32 23
2628.44 22
2628.55 21
2628.67 21
2628.79 21
2628.91 22
2629.02 23
2629.14 24
2629.26 24
2629.38 24
2629.49 23
2629.61 22
2629.73 19
2629.85 16
2629.96 13
2630.08 10
2630.20 7
2630.32 5
2630.43 4
2630.55 5
2630.67 8
2630.79 12
2630.90 17
2631.02 23
2631.14 28
2631.26 32
2631.37 35
2631.49 37
2631.61 39
2631.73 41
2631.84 44
2631.96 49
2632.08 55
2632.20 62
2632.31 68
2632.43 73
2632.55 75
2632.67 75
2632.78 72
2632.90 68
2633.02 64
2633.14 62
2633.25 61
2633.37 61
2633.49 63
2633.61 64
2633.73 65
2633.84 64
2633.96 61
2634.08 58
2634.20 54
2634.31 53
2634.43 54
2634.55 58
2634.67 64
2634.78 73
2634.90 82
2635.02 92
2635.14 99
2635.25 105
2635.37 108
2635.49 110
2635.61 110
2635.72 110
2635.84 110
2635.96 111
2636.08 111
2636.20 112
2636.31 112
2636.43 110
2636.55 107
2636.67 101
2636.78 95
2636.90 88
2637.02 80
2637.14 73
2637.25 68
2637.37 64
2637.49 61
2637.61 59
2637.72 57
2637.84 56
2637.96 56
2638.08 56
2638.20 56
2638.31 57
2638.43 57
2638.55 58
2638.67 57
2638.78 55
2638.90 51
2639.02 46
2639.14 39
2639.26 31
2639.37 23
2639.49 16
2639.61 9
2639.73 4
2639.84 1
2639.96 0
2640.08 2
2640.20 5
2640.31 11
2640.43 19
2640.55 27
2640.67 35
2640.79 43
2640.90 50
2641.02 56
2641.14 61
2641.26 64
2641.37 66
2641.49 66
2641.61 66
2641.73 64
2641.85 63
2641.96 62
2642.08 62
2642.20 62
2642.32 63
2642.43 64
2642.55 65
2642.67 66
2642.79 66
2642.91 66
2643.02 66
2643.14 66
2643.26 66
2643.38 66
2643.49 65
2643.61 64
2643.73 62
2643.85 61
2643.97 61
2644.08 62
2644.20 65
2644.32 69
2644.44 74
2644.56 79
2644.67 84
2644.79 87
2644.91 88
2645.03 88
2645.14 86
2645.26 83
2645.38 80
2645.50 76
2645.62 71
2645.73 67
2645.85 63
2645.97 58
2646.09 53
2646.21 49
2646.32 44
2646.44 39
2646.56 35
2646.68 32
2646.79 30
2646.91 29
2647.03 29
2647.15 30
2647.27 31
2647.38 33
2647.50 33
2647.62 33
2647.74 32
2647.86 30
2647.97 28
2648.09 26
2648.21 24
2648.33 23
2648.45 21
2648.56 19
2648.68 17
2648.80 16
2648.92 16
2649.03 18
2649.15 23
2649.27 30
2649.39 38
2649.51 48
2649.62 56
2649.74 63
2649.86 68
2649.98 70
2650.10 71
2650.21 70
2650.33 69
2650.45 67
2650.57 66
2650.69 65
2650.80 65
2650.92 66
2651.04 69
2651.16 73
2651.28 77
2651.39 81
2651.51 84
2651.63 86
2651.75 87
2651.87 86
2651.98 85
2652.10 82
2652.22 79
2652.34 76
2652.46 74
2652.57 74
2652.69 75
2652.81 80
2652.93 86
2653.05 95
2653.16 107
2653.28 118
2653.40 129
2653.52 138
2653.64 144
2653.75 146
2653.87 144
2653.99 139
2654.11 131
2654.23 122
2654.34 114
2654.46 107
2654.58 103
2654.70 102
2654.82 104
2654.94 108
2655.05 113
2655.17 118
2655.29 121
2655.41 121
2655.53 118
2655.64 113
2655.76 105
2655.88 95
2656.00 85
2656.12 76
2656.23 68
2656.35 61
2656.47 58
2656.59 57
2656.71 60
2656.82 65
2656.94 71
2657.06 78
2657.18 85
2657.30 90
2657.42 92
2657.53 93
2657.65 91
2657.77 88
2657.89 85
2658.01 81
2658.12 78
2658.24 75
2658.36 73
2658.48 70
2658.60 67
2658.71 62
2658.83 57
2658.95 52
2659.07 47
2659.19 42
2659.31 37
2659.42 33
2659.54 27
2659.66 22
2659.78 15
2659.90 9
2660.01 3
2660.13 0
2660.25 0
2660.37 0
2660.49 0
2660.61 0
2660.72 0
2660.84 6
2660.96 12
2661.08 17
2661.20 22
2661.31 25
2661.43 26
2661.55 24
2661.67 20
2661.79 15
2661.91 10
2662.02 6
2662.14 3
2662.26 1
2662.38 0
2662.50 0
2662.62 0
2662.73 0
2662.85 0
2662.97 0
2663.09 0
2663.21 0
2663.32 0
2663.44 0
2663.56 2
2663.68 5
2663.80 7
2663.92 9
2664.03 9
2664.15 8
2664.27 6
2664.39 3
2664.51 0
2664.63 0
2664.74 0
2664.86 0
2664.98 0
2665.10 0
2665.22 3
2665.34 5
2665.45 7
2665.57 8
2665.69 8
2665.81 8
2665.93 7
2666.05 7
2666.16 9
2666.28 13
2666.40 22
2666.52 33
2666.64 47
2666.76 62
2666.87 77
2666.99 89
2667.11 97
2667.23 101
2667.35 101
2667.47 97
2667.58 91
2667.70 84
2667.82 76
2667.94 67
2668.06 59
2668.18 51
2668.29 44
2668.41 38
2668.53 33
2668.65 30
2668.77 29
2668.89 31
2669.00 33
2669.12 36
2669.24 39
2669.36 41
2669.48 42
2669.60 44
2669.71 46
2669.83 49
2669.95 52
2670.07 56
2670.19 60
2670.31 61
2670.42 61
2670.54 58
2670.66 54
2670.78 50
2670.90 46
2671.02 44
2671.14 45
2671.25 48
2671.37 54
2671.49 62
2671.61 70
2671.73 78
2671.85 86
2671.96 93
2672.08 97
2672.20 101
2672.32 103
2672.44 105
2672.56 107
2672.68 109
2672.79 112
2672.91 116
2673.03 120
2673.15 124
2673.27 127
2673.39 129
2673.50 130
2673.62 129
2673.74 128
2673.86 126
2673.98 123
2674.10 119
2674.22 113
2674.33 105
2674.45 96
2674.57 86
2674.69 75
2674.81 66
2674.93 58
2675.04 53
2675.16 50
2675.28 49
2675.40 49
2675.52 50
2675.64 51
2675.76 51
2675.87 51
2675.99 51
2676.11 52
2676.23 54
2676.35 57
2676.47 61
2676.59 65
2676.70 68
2676.82 71
2676.94 71
2677.06 70
2677.18 67
2677.30 62
2677.42 56
2677.53 50
2677.65 44
2677.77 39
2677.89 35
2678.01 33
2678.13 33
2678.25 35
2678.36 38
2678.48 42
2678.60 45
2678.72 46
2678.84 46
2678.96 44
2679.08 41
2679.19 40
2679.31 41
2679.43 45
2679.55 53
2679.67 62
2679.79 73
2679.91 81
2680.02 86
2680.14 86
2680.26 83
2680.38 76
2680.50 69
2680.62 61
2680.74 56
2680.86 53
2680.97 51
2681.09 50
2681.21 49
2681.33 46
2681.45 41
2681.57 35
2681.69 28
2681.80 20
2681.92 12
2682.04 6
2682.16 0
2682.28 0
2682.40 0
2682.52 0
2682.64 0
2682.75 0
2682.87 0
2682.99 0
2683.11 0
2683.23 5
2683.35 9
2683.47 13
2683.58 15
2683.70 17
2683.82 18
2683.94 20
2684.06 22
2684.18 24
2684.30 25
2684.42 25
2684.53 23
2684.65 19
2684.77 14
2684.89 10
2685.01 6
2685.13 5
2685.25 6
2685.37 10
2685.48 16
2685.60 23
2685.72 29
2685.84 34
2685.96 37
2686.08 39
2686.20 39
2686.32 39
2686.43 38
2686.55 38
2686.67 39
2686.79 40
2686.91 43
2687.03 48
2687.15 53
2687.27 58
2687.38 63
2687.50 66
2687.62 68
2687.74 69
2687.86 68
2687.98 66
2688.10 64
2688.22 62
2688.34 59
2688.45 55
2688.57 51
2688.69 47
2688.81 43
2688.93 38
2689.05 34
2689.17 30
2689.29 26
2689.40 23
2689.52 21
2689.64 19
2689.76 17
2689.88 16
2690.00 14
2690.12 13
2690.24 11
2690.36 8
2690.47 6
2690.59 3
2690.71 1
2690.83 0
2690.95 0
2691.07 0
2691.19 0
2691.31 0
2691.43 0
2691.54 0
2691.66 0
2691.78 0
2691.90 1
2692.02 5
2692.14 8
2692.26 12
2692.38 15
2692.50 16
2692.61 15
2692.73 13
2692.85 9
2692.97 5
2693.09 1
2693.21 0
2693.33 0
2693.45 0
2693.57 3
2693.68 9
2693.80 17
2693.92 25
2694.04 34
2694.16 42
2694.28 47
2694.40 51
2694.52 52
2694.64 51
2694.75 47
2694.87 42
2694.99 35
2695.11 28
2695.23 21
2695.35 16
2695.47 13
2695.59 13
2695.71 16
2695.83 22
2695.94 28
2696.06 35
2696.18 41
2696.30 45
2696.42 47
2696.54 48
2696.66 47
2696.78 46
2696.90 46
2697.02 45
2697.13 45
2697.25 44
2697.37 42
2697.49 38
2697.61 34
2697.73 29
2697.85 25
2697.97 21
2698.09 18
2698.21 16
2698.32 16
2698.44 16
2698.56 17
2698.68 17
2698.80 18
2698.92 19
2699.04 20
2699.16 22
2699.28 25
2699.40 28
2699.52 33
2699.63 37
2699.75 42
2699.87 46
2699.99 48
2700.11 49
2700.23 46
2700.35 42
2700.47 37
2700.59 31
2700.71 25
2700.83 21
2700.94 18
2701.06 17
2701.18 16
2701.30 15
2701.42 15
2701.54 15
2701.66 16
2701.78 16
2701.90 17
2702.02 18
2702.14 19
2702.25 21
2702.37 22
2702.49 25
2702.61 28
2702.73 33
2702.85 38
2702.97 43
2703.09 45
2703.21 44
2703.33 40
2703.45 34
2703.56 25
2703.68 17
2703.80 9
2703.92 3
2704.04 0
2704.16 0
2704.28 0
2704.40 1
2704.52 4
2704.64 7
2704.76 10
2704.88 13
2704.99 16
2705.11 18
2705.23 20
2705.35 22
2705.47 24
2705.59 28
2705.71 34
2705.83 43
2705.95 53
2706.07 66
2706.19 78
2706.31 90
2706.43 100
2706.54 107
2706.66 111
2706.78 113
2706.90 112
2707.02 110
2707.14 107
2707.26 103
2707.38 99
2707.50 96
2707.62 93
2707.74 92
2707.86 92
2707.98 92
2708.09 93
2708.21 94
2708.33 93
2708.45 90
2708.57 86
2708.69 81
2708.81 75
2708.93 70
2709.05 66
2709.17 63
2709.29 61
2709.41 60
2709.53 60
2709.64 60
2709.76 60
2709.88 59
2710.00 57
2710.12 53
2710.24 48
2710.36 43
2710.48 37
2710.60 32
2710.72 29
2710.84 27
2710.96 27
2711.08 29
2711.20 33
2711.32 37
2711.43 42
2711.55 47
2711.67 52
2711.79 54
2711.91 54
2712.03 53
2712.15 50
2712.27 46
2712.39 42
2712.51 38
2712.63 37
2712.75 39
2712.87 42
2712.99 47
2713.11 53
2713.22 58
2713.34 62
2713.46 65
2713.58 67
2713.70 69
2713.82 70
2713.94 71
2714.06 72
2714.18 73
2714.30 74
2714.42 75
2714.54 75
2714.66 75
2714.78 75
2714.90 75
2715.02 76
2715.13 79
2715.25 82
2715.37 85
2715.49 89
2715.61 92
2715.73 94
2715.85 95
2715.97 94
2716.09 91
2716.21 86
2716.33 80
2716.45 73
2716.57 66
2716.69 58
2716.81 50
2716.93 43
2717.05 38
2717.16 33
2717.28 29
2717.40 27
2717.52 26
2717.64 27
2717.76 29
2717.88 33
2718.00 37
2718.12 41
2718.24 45
2718.36 48
2718.48 49
2718.60 49
2718.72 49
2718.84 51
2718.96 54
2719.08 59
2719.20 66
2719.32 75
2719.43 84
2719.55 94
2719.67 101
2719.79 105
2719.91 106
2720.03 104
2720.15 98
2720.27 91
2720.39 83
2720.51 75
2720.63 69
2720.75 64
2720.87 62
2720.99 60
2721.11 58
2721.23 56
2721.35 53
2721.47 50
2721.59 46
2721.71 42
2721.83 40
2721.94 38
2722.06 38
2722.18 39
2722.30 39
2722.42 38
2722.54 37
2722.66 34
2722.78 29
2722.90 24
2723.02 19
2723.14 16
2723.26 14
2723.38 15
2723.50 19
2723.62 26
2723.74 35
2723.86 44
2723.98 53
2724.10 60
2724.22 65
2724.34 69
2724.46 71
2724.58 72
2724.70 72
2724.81 70
2724.93 67
2725.05 64
2725.17 59
2725.29 54
2725.41 49
2725.53 47
2725.65 46
2725.77 46
2725.89 46
2726.01 46
2726.13 43
2726.25 38
2726.37 30
2726.49 21
2726.61 11
2726.73 2
2726.85 0
2726.97 0
2727.09 0
2727.21 0
2727.33 0
2727.45 0
2727.57 0
2727.69 0
2727.81 1
2727.93 4
2728.05 9
2728.17 14
2728.29 21
2728.40 28
2728.52 35
2728.64 41
2728.76 46
2728.88 49
2729.00 51
2729.12 50
2729.24 48
2729.36 45
2729.48 42
2729.60 38
2729.72 34
2729.84 31
2729.96 29
2730.08 27
2730.20 26
2730.32 24
2730.44 23
2730.56 20
2730.68 18
2730.80 16
2730.92 15
2731.04 15
2731.16 18
2731.28 23
2731.40 29
2731.52 37
2731.64 46
2731.76 53
2731.88 61
2732.00 68
2732.12 75
2732.24 81
2732.36 88
2732.48 95
2732.60 103
2732.72 110
2732.84 117
2732.96 124
2733.07 131
2733.19 137
2733.31 141
2733.43 144
2733.55 144
2733.67 141
2733.79 134
2733.91 125
2734.03 113
2734.15 100
2734.27 89
2734.39 78
2734.51 70
2734.63 64
2734.75 60
2734.87 57
2734.99 54
2735.11 51
2735.23 49
2735.35 47
2735.47 48
2735.59 52
2735.71 58
2735.83 68
2735.95 81
2736.07 95
2736.19 108
2736.31 120
2736.43 129
2736.55 134
2736.67 137
2736.79 138
2736.91 137
2737.03 134
2737.15 129
2737.27 123
2737.39 114
2737.51 103
2737.63 91
2737.75 77
2737.87 64
2737.99 52
2738.11 44
2738.23 39
2738.35 38
2738.47 40
2738.59 45
2738.71 50
2738.83 56
2738.95 61
2739.07 65
2739.19 67
2739.31 69
2739.43 70
2739.55 71
2739.67 74
2739.79 77
2739.91 81
2740.03 86
2740.15 92
2740.27 98
2740.39 104
2740.51 110
2740.63 114
2740.75 115
2740.87 114
2740.99 109
2741.11 102
2741.23 94
2741.35 86
2741.47 78
2741.59 71
2741.71 66
2741.83 61
2741.95 57
2742.07 53
2742.19 48
2742.31 42
2742.43 36
2742.55 29
2742.67 23
2742.79 18
2742.91 14
2743.03 12
2743.15 12
2743.27 14
2743.39 17
2743.51 20
2743.63 22
2743.75 24
2743.87 24
2743.99 23
2744.11 21
2744.23 19
2744.35 16
2744.47 13
2744.59 11
2744.71 9
2744.83 7
2744.95 5
2745.07 5
2745.19 5
2745.31 7
2745.43 9
2745.55 12
2745.67 16
2745.79 19
2745.91 23
2746.03 25
2746.15 25
2746.27 25
2746.39 24
2746.51 22
2746.63 21
2746.75 20
2746.87 20
2746.99 21
2747.11 22
2747.23 23
2747.35 24
2747.47 23
2747.59 23
2747.71 22
2747.83 21
2747.95 21
2748.07 21
2748.19 20
2748.31 20
2748.43 18
2748.55 15
2748.67 11
2748.79 6
2748.91 0
2749.03 0
2749.15 0
2749.27 0
2749.39 0
2749.51 0
2749.63 0
2749.75 0
2749.87 1
2749.99 6
2750.11 12
2750.23 17
2750.35 21
2750.47 24
2750.59 26
2750.71 27
2750.83 28
2750.95 28
2751.07 29
2751.19 30
2751.31 32
2751.43 35
2751.56 40
2751.68 46
2751.80 53
2751.92 61
2752.04 68
2752.16 75
2752.28 80
2752.40 84
2752.52 87
2752.64 90
2752.76 92
2752.88 94
2753.00 97
2753.12 99
2753.24 101
2753.36 103
2753.48 105
2753.60 105
2753.72 105
2753.84 103
2753.96 102
2754.08 100
2754.20 99
2754.32 97
2754.44 96
2754.56 95
2754.68 93
2754.80 89
2754.92 84
2755.04 78
2755.16 71
2755.28 65
2755.40 59
2755.52 55
2755.64 51
2755.76 48
2755.88 45
2756.00 43
2756.12 42
2756.25 41
2756.37 42
2756.49 45
2756.61 49
2756.73 55
2756.85 61
2756.97 69
2757.09 76
2757.21 83
2757.33 89
2757.45 93
2757.57 97
2757.69 99
2757.81 99
2757.93 98
2758.05 95
2758.17 91
2758.29 85
2758.41 79
2758.53 72
2758.65 66
2758.77 61
2758.89 57
2759.01 56
2759.13 57
2759.25 60
2759.37 64
2759.49 70
2759.61 75
2759.74 82
2759.86 87
2759.98 92
2760.10 95
2760.22 96
2760.34 95
2760.46 91
2760.58 86
2760.70 79
2760.82 72
2760.94 65
2761.06 58
2761.18 52
2761.30 46
2761.42 41
2761.54 35
2761.66 30
2761.78 25
2761.90 20
2762.02 16
2762.14 14
2762.26 13
2762.38 14
2762.50 16
2762.63 20
2762.75 25
2762.87 30
2762.99 33
2763.11 35
2763.23 36
2763.35 35
2763.47 33
2763.59 32
2763.71 31
2763.83 32
2763.95 34
2764.07 37
2764.19 40
2764.31 43
2764.43 46
2764.55 49
2764.67 51
2764.79 54
2764.91 57
2765.03 60
2765.16 63
2765.28 65
2765.40 65
2765.52 63
2765.64 59
2765.76 55
2765.88 50
2766.00 46
2766.12 43
2766.24 40
2766.36 38
2766.48 35
2766.60 31
2766.72 26
2766.84 21
2766.96 16
2767.08 12
2767.20 9
2767.32 8
2767.45 10
2767.57 15
2767.69 21
2767.81 28
2767.93 36
2768.05 45
2768.17 52
2768.29 58
2768.41 62
2768.53 64
2768.65 66
2768.77 66
2768.89 66
2769.01 67
2769.13 68
2769.25 69
2769.37 70
2769.49 71
2769.62 72
2769.74 71
2769.86 70
2769.98 68
2770.10 65
2770.22 62
2770.34 59
2770.46 57
2770.58 56
2770.70 57
2770.82 58
2770.94 60
2771.06 62
2771.18 63
2771.30 65
2771.42 66
2771.55 66
2771.67 67
2771.79 68
2771.91 69
2772.03 71
2772.15 72
2772.27 74
2772.39 74
2772.51 75
2772.63 75
2772.75 75
2772.87 76
2772.99 77
2773.11 77
2773.23 77
2773.36 75
2773.48 72
2773.60 67
2773.72 61
2773.84 55
2773.96 50
2774.08 48
2774.20 47
2774.32 50
2774.44 54
2774.56 61
2774.68 68
2774.80 76
2774.92 84
2775.05 92
2775.17 100
2775.29 109
2775.41 118
2775.53 127
2775.65 136
2775.77 144
2775.89 152
2776.01 158
2776.13 164
2776.25 168
2776.37 171
2776.49 173
2776.61 172
2776.74 170
2776.86 165
2776.98 159
2777.10 152
2777.22 145
2777.34 139
2777.46 133
2777.58 128
2777.70 122
2777.82 116
2777.94 109
2778.06 101
2778.18 91
2778.31 82
2778.43 74
2778.55 67
2778.67 62
2778.79 57
2778.91 54
2779.03 51
2779.15 47
2779.27 42
2779.39 37
2779.51 31
2779.63 28
2779.76 26
2779.88 28
2780.00 34
2780.12 42
2780.24 52
2780.36 63
2780.48 71
2780.60 77
2780.72 81
2780.84 83
2780.96 83
2781.08 83
2781.21 83
2781.33 83
2781.45 82
2781.57 79
2781.69 75
2781.81 69
2781.93 62
2782.05 56
2782.17 52
2782.29 49
2782.41 49
2782.53 51
2782.66 53
2782.78 54
2782.90 55
2783.02 53
2783.14 51
2783.26 49
2783.38 48
2783.50 48
2783.62 51
2783.74 55
2783.86 60
2783.99 65
2784.11 69
2784.23 72
2784.35 73
2784.47 71
2784.59 67
2784.71 60
2784.83 53
2784.95 45
2785.07 37
2785.19 31
2785.32 27
2785.44 25
2785.56 26
2785.68 28
2785.80 32
2785.92 36
2786.04 40
2786.16 43
2786.28 46
2786.40 48
2786.53 49
2786.65 52
2786.77 54
2786.89 58
2787.01 62
2787.13 67
2787.25 73
2787.37 78
2787.49 83
2787.61 86
2787.73 88
2787.86 86
2787.98 82
2788.10 77
2788.22 70
2788.34 63
2788.46 57
2788.58 52
2788.70 48
2788.82 45
2788.95 43
2789.07 40
2789.19 37
2789.31 34
2789.43 31
2789.55 28
2789.67 25
2789.79 24
2789.91 23
2790.03 23
2790.16 24
2790.28 25
2790.40 27
2790.52 27
2790.64 26
2790.76 23
2790.88 18
2791.00 11
2791.12 3
2791.24 0
2791.37 0
2791.49 0
2791.61 0
2791.73 4
2791.85 14
2791.97 23
2792.09 31
2792.21 38
2792.33 42
2792.46 45
2792.58 47
2792.70 50
2792.82 54
2792.94 59
2793.06 64
2793.18 68
2793.30 71
2793.42 72
2793.55 71
2793.67 69
2793.79 66
2793.91 65
2794.03 65
2794.15 66
2794.27 69
2794.39 71
2794.51 72
2794.64 73
2794.76 71
2794.88 69
2795.00 66
2795.12 64
2795.24 63
2795.36 64
2795.48 65
2795.61 67
2795.73 69
2795.85 71
2795.97 73
2796.09 75
2796.21 78
2796.33 81
2796.45 83
2796.57 85
2796.70 87
2796.82 86
2796.94 83
2797.06 78
2797.18 72
2797.30 63
2797.42 53
2797.54 42
2797.67 29
2797.79 17
2797.91 5
2798.03 0
2798.15 0
2798.27 0
2798.39 0
2798.51 0
2798.64 0
2798.76 0
2798.88 0
2799.00 3
2799.12 6
2799.24 10
2799.36 15
2799.48 20
2799.61 25
2799.73 30
2799.85 33
2799.97 36
2800.09 38
2800.21 39
2800.33 41
2800.45 45
2800.58 51
2800.70 59
2800.82 69
2800.94 82
2801.06 96
2801.18 112
2801.30 130
2801.42 149
2801.55 171
2801.67 193
2801.79 217
2801.91 240
2802.03 261
2802.15 278
2802.27 291
2802.39 299
2802.52 304
2802.64 307
2802.76 309
2802.88 312
2803.00 317
2803.12 323
2803.24 329
2803.37 334
2803.49 335
2803.61 331
2803.73 324
2803.85 312
2803.97 298
2804.09 284
2804.21 270
2804.34 256
2804.46 243
2804.58 229
2804.70 214
2804.82 198
2804.94 182
2805.06 166
2805.19 152
2805.31 141
2805.43 132
2805.55 125
2805.67 119
2805.79 113
2805.91 108
2806.04 101
2806.16 94
2806.28 87
2806.40 81
2806.52 76
2806.64 73
2806.76 72
2806.88 74
2807.01 77
2807.13 82
2807.25 87
2807.37 93
2807.49 99
2807.61 105
2807.73 110
2807.86 113
2807.98 115
2808.10 115
2808.22 114
2808.34 112
2808.46 109
2808.58 106
2808.71 104
2808.83 102
2808.95 102
2809.07 102
2809.19 102
2809.31 102
2809.44 101
2809.56 100
2809.68 98
2809.80 95
2809.92 91
2810.04 85
2810.16 78
2810.29 70
2810.41 61
2810.53 53
2810.65 47
2810.77 43
2810.89 42
2811.01 41
2811.14 42
2811.26 44
2811.38 45
2811.50 47
2811.62 49
2811.74 53
2811.86 59
2811.99 66
2812.11 74
2812.23 83
2812.35 91
2812.47 98
2812.59 102
2812.72 105
2812.84 106
2812.96 105
2813.08 104
2813.20 103
2813.32 101
2813.44 98
2813.57 95
2813.69 89
2813.81 81
2813.93 72
2814.05 61
2814.17 50
2814.30 38
2814.42 28
2814.54 19
2814.66 12
2814.78 7
2814.90 3
2815.03 2
2815.15 1
2815.27 2
2815.39 2
2815.51 2
2815.63 2
2815.75 0
2815.88 0
2816.00 0
2816.12 0
2816.24 0
2816.36 0
2816.48 1
2816.61 7
2816.73 14
2816.85 22
2816.97 29
2817.09 35
2817.21 41
2817.34 45
2817.46 49
2817.58 53
2817.70 56
2817.82 59
2817.94 62
2818.07 64
2818.19 65
2818.31 64
2818.43 62
2818.55 60
2818.67 57
2818.80 55
2818.92 53
2819.04 52
2819.16 52
2819.28 51
2819.40 49
2819.53 46
2819.65 42
2819.77 38
2819.89 36
2820.01 35
2820.13 36
2820.26 39
2820.38 43
2820.50 46
2820.62 48
2820.74 47
2820.86 44
2820.99 39
2821.11 33
2821.23 27
2821.35 22
2821.47 18
2821.59 16
2821.72 16
2821.84 18
2821.96 21
2822.08 26
2822.20 31
2822.33 36
2822.45 40
2822.57 43
2822.69 44
2822.81 45
2822.93 46
2823.06 46
2823.18 47
2823.30 48
2823.42 50
2823.54 52
2823.66 54
2823.79 57
2823.91 60
2824.03 62
2824.15 64
2824.27 65
2824.40 64
2824.52 62
2824.64 58
2824.76 55
2824.88 52
2825.00 51
2825.13 52
2825.25 55
2825.37 59
2825.49 64
2825.61 67
2825.74 69
2825.86 70
2825.98 70
2826.10 70
2826.22 70
2826.34 72
2826.47 73
2826.59 73
2826.71 73
2826.83 70
2826.95 66
2827.08 61
2827.20 56
2827.32 53
2827.44 52
2827.56 54
2827.68 56
2827.81 60
2827.93 63
2828.05 65
2828.17 65
2828.29 64
2828.42 62
2828.54 59
2828.66 57
2828.78 54
2828.90 53
2829.03 53
2829.15 53
2829.27 55
2829.39 56
2829.51 57
2829.63 57
2829.76 55
2829.88 52
2830.00 47
2830.12 41
2830.24 35
2830.37 30
2830.49 26
2830.61 23
2830.73 23
2830.85 26
2830.98 31
2831.10 37
2831.22 44
2831.34 51
2831.46 56
2831.59 58
2831.71 59
2831.83 56
2831.95 53
2832.07 51
2832.20 49
2832.32 50
2832.44 53
2832.56 57
2832.68 62
2832.81 67
2832.93 70
2833.05 72
2833.17 72
2833.29 71
2833.41 70
2833.54 68
2833.66 66
2833.78 65
2833.90 64
2834.02 64
2834.15 65
2834.27 68
2834.39 71
2834.51 76
2834.63 80
2834.76 84
2834.88 87
2835.00 89
2835.12 89
2835.25 89
2835.37 87
2835.49 86
2835.61 84
2835.73 82
2835.86 79
2835.98 75
2836.10 70
2836.22 64
2836.34 57
2836.47 49
2836.59 42
2836.71 37
2836.83 33
2836.95 32
2837.08 33
2837.20 36
2837.32 40
2837.44 42
2837.56 43
2837.69 41
2837.81 37
2837.93 31
2838.05 26
2838.17 22
2838.30 22
2838.42 24
2838.54 29
2838.66 34
2838.78 39
2838.91 42
2839.03 43
2839.15 42
2839.27 40
2839.40 37
2839.52 35
2839.64 34
2839.76 34
2839.88 36
2840.01 38
2840.13 41
2840.25 43
2840.37 44
2840.49 44
2840.62 42
2840.74 39
2840.86 36
2840.98 32
2841.11 30
2841.23 29
2841.35 29
2841.47 30
2841.59 31
2841.72 32
2841.84 32
2841.96 32
2842.08 31
2842.20 29
2842.33 27
2842.45 24
2842.57 22
2842.69 20
2842.82 18
2842.94 18
2843.06 20
2843.18 22
2843.30 25
2843.43 28
2843.55 30
2843.67 32
2843.79 34
2843.92 36
2844.04 38
2844.16 40
2844.28 43
2844.40 46
2844.53 50
2844.65 54
2844.77 58
2844.89 61
2845.02 63
2845.14 64
2845.26 64
2845.38 61
2845.50 55
2845.63 48
2845.75 38
2845.87 28
2845.99 18
2846.12 8
2846.24 0
2846.36 0
2846.48 0
2846.60 0
2846.73 0
2846.85 0
2846.97 0
2847.09 0
2847.22 0
2847.34 6
2847.46 13
2847.58 19
2847.71 23
2847.83 23
2847.95 20
2848.07 15
2848.19 9
2848.32 5
2848.44 3
2848.56 4
2848.68 8
2848.81 13
2848.93 18
2849.05 20
2849.17 20
2849.30 17
2849.42 13
2849.54 9
2849.66 6
2849.78 6
2849.91 8
2850.03 12
2850.15 19
2850.27 27
2850.40 35
2850.52 43
2850.64 50
2850.76 57
2850.89 62
2851.01 64
2851.13 64
2851.25 62
2851.38 59
2851.50 55
2851.62 50
2851.74 47
2851.86 44
2851.99 43
2852.11 41
2852.23 40
2852.35 39
2852.48 39
2852.60 39
2852.72 40
2852.84 42
2852.97 45
2853.09 48
2853.21 50
2853.33 50
2853.46 48
2853.58 44
2853.70 40
2853.82 34
2853.95 29
2854.07 24
2854.19 19
2854.31 15
2854.44 12
2854.56 8
2854.68 5
2854.80 2
2854.92 0
2855.05 0
2855.17 0
2855.29 0
2855.41 0
2855.54 0
2855.66 0
2855.78 0
2855.90 0
2856.03 0
2856.15 0
2856.27 0
2856.39 2
2856.52 6
2856.64 12
2856.76 17
2856.88 21
2857.01 23
2857.13 21
2857.25 17
2857.37 11
2857.50 5
2857.62 1
2857.74 0
2857.86 0
2857.99 1
2858.11 5
2858.23 9
2858.35 12
2858.48 14
2858.60 16
2858.72 18
2858.84 20
2858.97 23
2859.09 27
2859.21 32
2859.33 38
2859.46 43
2859.58 48
2859.70 52
2859.82 56
2859.95 60
2860.07 64
2860.19 68
2860.32 72
2860.44 76
2860.56 78
2860.68 79
2860.81 78
2860.93 74
2861.05 69
2861.17 63
2861.30 55
2861.42 47
2861.54 39
2861.66 31
2861.79 25
2861.91 20
2862.03 18
2862.15 18
2862.28 21
2862.40 26
2862.52 34
2862.64 44
2862.77 54
2862.89 64
2863.01 72
2863.13 79
2863.26 84
2863.38 86
2863.50 85
2863.63 83
2863.75 79
2863.87 74
2863.99 68
2864.12 62
2864.24 55
2864.36 47
2864.48 39
2864.61 30
2864.73 22
2864.85 15
2864.97 8
2865.10 4
2865.22 0
2865.34 0
2865.47 0
2865.59 0
2865.71 0
2865.83 4
2865.96 9
2866.08 16
2866.20 23
2866.32 30
2866.45 35
2866.57 39
2866.69 41
2866.81 41
2866.94 41
2867.06 41
2867.18 42
2867.31 43
2867.43 45
2867.55 46
2867.67 47
2867.80 45
2867.92 41
2868.04 35
2868.16 29
2868.29 24
2868.41 20
2868.53 19
2868.66 20
2868.78 24
2868.90 29
2869.02 34
2869.15 40
2869.27 44
2869.39 48
2869.51 52
2869.64 54
2869.76 56
2869.88 58
2870.01 61
2870.13 65
2870.25 71
2870.37 79
2870.50 88
2870.62 99
2870.74 108
2870.87 116
2870.99 122
2871.11 124
2871.23 123
2871.36 120
2871.48 117
2871.60 113
2871.73 111
2871.85 109
2871.97 108
2872.09 108
2872.22 108
2872.34 106
2872.46 104
2872.58 100
2872.71 95
2872.83 89
2872.95 83
2873.08 77
2873.20 71
2873.32 67
2873.44 65
2873.57 66
2873.69 69
2873.81 75
2873.94 83
2874.06 92
2874.18 102
2874.30 111
2874.43 119
2874.55 125
2874.67 129
2874.80 130
2874.92 128
2875.04 126
2875.16 122
2875.29 118
2875.41 114
2875.53 111
2875.66 107
2875.78 103
2875.90 99
2876.02 95
2876.15 90
2876.27 86
2876.39 84
2876.52 83
2876.64 84
2876.76 86
2876.89 87
2877.01 89
2877.13 89
2877.25 88
2877.38 87
2877.50 85
2877.62 83
2877.75 81
2877.87 80
2877.99 77
2878.11 73
2878.24 67
2878.36 59
2878.48 50
2878.61 42
2878.73 34
2878.85 29
2878.98 26
2879.10 27
2879.22 30
2879.34 34
2879.47 40
2879.59 45
2879.71 50
2879.84 53
2879.96 53
2880.08 53
2880.21 51
2880.33 49
2880.45 47
2880.57 46
2880.70 46
2880.82 46
2880.94 48
2881.07 50
2881.19 52
2881.31 55
2881.44 58
2881.56 62
2881.68 66
2881.80 70
2881.93 73
2882.05 76
2882.17 78
2882.30 81
2882.42 85
2882.54 91
2882.67 99
2882.79 109
2882.91 121
2883.03 135
2883.16 148
2883.28 160
2883.40 169
2883.53 177
2883.65 181
2883.77 184
2883.90 185
2884.02 186
2884.14 190
2884.27 196
2884.39 205
2884.51 217
2884.63 232
2884.76 247
2884.88 260
2885.00 271
2885.13 278
2885.25 281
2885.37 280
2885.50 276
2885.62 270
2885.74 262
2885.87 255
2885.99 248
2886.11 242
2886.23 238
2886.36 235
2886.48 233
2886.60 231
2886.73 227
2886.85 221
2886.97 212
2887.10 201
2887.22 188
2887.34 174
2887.47 161
2887.59 150
2887.71 141
2887.84 134
2887.96 129
2888.08 125
2888.21 122
2888.33 120
2888.45 119
2888.57 119
2888.70 120
2888.82 122
2888.94 122
2889.07 120
2889.19 116
2889.31 109
2889.44 100
2889.56 91
2889.68 84
2889.81 79
2889.93 77
2890.05 77
2890.18 79
2890.30 80
2890.42 80
2890.55 78
2890.67 72
2890.79 66
2890.92 59
2891.04 52
2891.16 48
2891.28 45
2891.41 44
2891.53 44
2891.65 46
2891.78 48
2891.90 51
2892.02 54
2892.15 57
2892.27 60
2892.39 63
2892.52 64
2892.64 65
2892.76 66
2892.89 65
2893.01 64
2893.13 62
2893.26 58
2893.38 54
2893.50 50
2893.63 46
2893.75 43
2893.87 41
2894.00 40
2894.12 40
2894.24 41
2894.37 41
2894.49 42
2894.61 42
2894.74 41
2894.86 41
2894.98 40
2895.11 40
2895.23 40
2895.35 40
2895.48 41
2895.60 41
2895.72 42
2895.85 44
2895.97 46
2896.09 49
2896.22 54
2896.34 60
2896.46 68
2896.59 77
2896.71 86
2896.83 93
2896.96 98
2897.08 100
2897.20 97
2897.33 90
2897.45 80
2897.57 68
2897.70 56
2897.82 44
2897.94 34
2898.07 26
2898.19 20
2898.31 15
2898.44 12
2898.56 10
2898.68 9
2898.81 9
2898.93 11
2899.05 14
2899.18 20
2899.30 29
2899.42 39
2899.55 49
2899.67 60
2899.79 69
2899.92 78
2900.04 84
2900.16 90
2900.29 95
2900.41 100
2900.53 106
2900.66 111
2900.78 115
2900.90 117
2901.03 117
2901.15 116
2901.27 112
2901.40 106
2901.52 101
2901.65 95
2901.77 90
2901.89 87
2902.02 85
2902.14 84
2902.26 85
2902.39 88
2902.51 92
2902.63 96
2902.76 102
2902.88 107
2903.00 112
2903.13 115
2903.25 118
2903.37 121
2903.50 123
2903.62 125
2903.74 128
2903.87 133
2903.99 139
2904.11 145
2904.24 152
2904.36 158
2904.49 163
2904.61 167
2904.73 169
2904.86 169
2904.98 169
2905.10 169
2905.23 169
2905.35 168
2905.47 168
2905.60 167
2905.72 167
2905.84 167
2905.97 166
2906.09 166
2906.21 165
2906.34 165
2906.46 163
2906.59 160
2906.71 156
2906.83 150
2906.96 144
2907.08 138
2907.20 133
2907.33 129
2907.45 128
2907.57 127
2907.70 128
2907.82 128
2907.94 127
2908.07 125
2908.19 121
2908.32 117
2908.44 113
2908.56 109
2908.69 108
2908.81 110
2908.93 116
2909.06 124
2909.18 135
2909.30 146
2909.43 157
2909.55 165
2909.67 172
2909.80 175
2909.92 175
2910.05 171
2910.17 166
2910.29 158
2910.42 150
2910.54 140
2910.66 130
2910.79 121
2910.91 112
2911.03 105
2911.16 99
2911.28 94
2911.41 90
2911.53 85
2911.65 80
2911.78 75
2911.90 69
2912.02 64
2912.15 61
2912.27 58
2912.40 57
2912.52 57
2912.64 57
2912.77 58
2912.89 58
2913.01 58
2913.14 57
2913.26 58
2913.38 58
2913.51 59
2913.63 61
2913.76 63
2913.88 65
2914.00 69
2914.13 72
2914.25 75
2914.37 77
2914.50 77
2914.62 74
2914.75 69
2914.87 62
2914.99 55
2915.12 48
2915.24 45
2915.36 44
2915.49 48
2915.61 54
2915.74 61
2915.86 69
2915.98 75
2916.11 79
2916.23 80
2916.35 79
2916.48 77
2916.60 72
2916.73 68
2916.85 63
2916.97 58
2917.10 55
2917.22 53
2917.34 52
2917.47 54
2917.59 56
2917.72 60
2917.84 63
2917.96 66
2918.09 66
2918.21 65
2918.33 62
2918.46 58
2918.58 54
2918.71 53
2918.83 53
2918.95 57
2919.08 63
2919.20 71
2919.33 80
2919.45 88
2919.57 95
2919.70 101
2919.82 104
2919.94 104
2920.07 102
2920.19 97
2920.32 91
2920.44 85
2920.56 78
2920.69 71
2920.81 65
2920.94 60
2921.06 55
2921.18 52
2921.31 48
2921.43 44
2921.55 40
2921.68 37
2921.80 33
2921.93 29
2922.05 26
2922.17 22
2922.30 19
2922.42 17
2922.55 16
2922.67 17
2922.79 21
2922.92 28
2923.04 36
2923.17 44
2923.29 52
2923.41 58
2923.54 61
2923.66 62
2923.78 60
2923.91 57
2924.03 53
2924.16 48
2924.28 43
2924.40 38
2924.53 33
2924.65 28
2924.78 22
2924.90 18
2925.02 14
2925.15 12
2925.27 11
2925.40 11
2925.52 11
2925.64 12
2925.77 13
2925.89 13
2926.02 12
2926.14 10
2926.26 9
2926.39 6
2926.51 3
2926.64 0
2926.76 0
2926.88 0
2927.01 0
2927.13 0
2927.26 0
2927.38 0
2927.50 0
2927.63 2
2927.75 9
2927.88 17
2928.00 25
2928.12 31
2928.25 36
2928.37 38
2928.50 38
2928.62 37
2928.74 35
2928.87 34
2928.99 34
2929.12 35
2929.24 38
2929.36 41
2929.49 44
2929.61 47
2929.74 48
2929.86 49
2929.98 48
2930.11 47
2930.23 46
2930.36 46
2930.48 46
2930.60 47
2930.73 49
2930.85 52
2930.98 56
2931.10 61
2931.22 66
2931.35 72
2931.47 78
2931.60 83
2931.72 87
2931.85 89
2931.97 89
2932.09 89
2932.22 87
2932.34 85
2932.47 83
2932.59 80
2932.71 77
2932.84 73
2932.96 69
2933.09 64
2933.21 60
2933.33 56
2933.46 54
2933.58 53
2933.71 53
2933.83 55
2933.95 57
2934.08 59
2934.20 60
2934.33 62
2934.45 63
2934.58 65
2934.70 67
2934.82 69
2934.95 73
2935.07 76
2935.20 80
2935.32 83
2935.44 85
2935.57 87
2935.69 88
2935.82 88
2935.94 87
2936.07 87
2936.19 85
2936.31 83
2936.44 79
2936.56 74
2936.69 68
2936.81 60
2936.93 51
2937.06 42
2937.18 35
2937.31 30
2937.43 27
2937.56 25
2937.68 24
2937.80 23
2937.93 20
2938.05 16
2938.18 10
2938.30 3
2938.43 0
2938.55 0
2938.67 0
2938.80 0
2938.92 0
2939.05 0
2939.17 0
2939.30 0
2939.42 5
2939.54 12
2939.67 17
2939.79 21
2939.92 23
2940.04 25
2940.17 25
2940.29 25
2940.41 24
2940.54 24
2940.66 25
2940.79 26
2940.91 28
2941.03 29
2941.16 31
2941.28 32
2941.41 32
2941.53 31
2941.66 31
2941.78 31
2941.91 32
2942.03 34
2942.15 38
2942.28 42
2942.40 48
2942.53 53
2942.65 57
2942.78 59
2942.90 59
2943.02 56
2943.15 51
2943.27 44
2943.40 36
2943.52 27
2943.65 18
2943.77 11
2943.89 4
2944.02 0
2944.14 0
2944.27 0
2944.39 0
2944.52 5
2944.64 13
2944.76 21
2944.89 30
2945.01 39
2945.14 48
2945.26 56
2945.39 64
2945.51 71
2945.64 77
2945.76 82
2945.88 87
2946.01 90
2946.13 92
2946.26 91
2946.38 88
2946.51 84
2946.63 78
2946.75 71
2946.88 65
2947.00 60
2947.13 56
2947.25 55
2947.38 55
2947.50 57
2947.63 60
2947.75 63
2947.87 65
2948.00 68
2948.12 69
2948.25 70
2948.37 70
2948.50 70
2948.62 69
2948.75 67
2948.87 66
2948.99 64
2949.12 64
2949.24 64
2949.37 66
2949.49 69
2949.62 74
2949.74 79
2949.87 85
2949.99 90
2950.11 95
2950.24 98
2950.36 101
2950.49 102
2950.61 103
2950.74 102
2950.86 102
2950.99 103
2951.11 103
2951.24 104
2951.36 105
2951.48 106
2951.61 105
2951.73 102
2951.86 99
2951.98 95
2952.11 91
2952.23 87
2952.36 86
2952.48 85
2952.60 85
2952.73 86
2952.85 86
2952.98 85
2953.10 83
2953.23 81
2953.35 77
2953.48 73
2953.60 68
2953.73 63
2953.85 57
2953.97 50
2954.10 44
2954.22 38
2954.35 34
2954.47 32
2954.60 32
2954.72 33
2954.85 34
2954.97 36
2955.10 37
2955.22 37
2955.35 38
2955.47 40
2955.59 43
2955.72 47
2955.84 52
2955.97 56
2956.09 60
2956.22 62
2956.34 62
2956.47 61
2956.59 58
2956.72 55
2956.84 52
2956.97 49
2957.09 46
2957.21 43
2957.34 41
2957.46 40
2957.59 39
2957.71 38
2957.84 39
2957.96 40
2958.09 43
2958.21 47
2958.34 53
2958.46 59
2958.59 66
2958.71 73
2958.83 79
2958.96 84
2959.08 88
2959.21 91
2959.33 93
2959.46 93
2959.58 93
2959.71 92
2959.83 89
2959.96 85
2960.08 80
2960.21 75
2960.33 70
2960.46 67
2960.58 64
2960.70 62
2960.83 61
2960.95 59
2961.08 58
2961.20 56
2961.33 55
2961.45 54
2961.58 55
2961.70 58
2961.83 63
2961.95 70
2962.08 78
2962.20 87
2962.33 95
2962.45 100
2962.58 103
2962.70 103
2962.83 100
2962.95 95
2963.07 88
2963.20 80
2963.32 74
2963.45 68
2963.57 64
2963.70 61
2963.82 59
2963.95 58
2964.07 56
2964.20 55
2964.32 53
2964.45 51
2964.57 50
2964.70 48
2964.82 46
2964.95 45
2965.07 45
2965.20 45
2965.32 47
2965.45 48
2965.57 49
2965.70 49
2965.82 48
2965.94 44
2966.07 39
2966.19 32
2966.32 25
2966.44 18
2966.57 14
2966.69 12
2966.82 14
2966.94 19
2967.07 27
2967.19 36
2967.32 45
2967.44 53
2967.57 58
2967.69 61
2967.82 61
2967.94 58
2968.07 55
2968.19 52
2968.32 50
2968.44 50
2968.57 50
2968.69 51
2968.82 52
2968.94 53
2969.07 52
2969.19 50
2969.32 48
2969.44 44
2969.57 41
2969.69 37
2969.82 33
2969.94 28
2970.07 23
2970.19 18
2970.31 13
2970.44 8
2970.56 4
2970.69 2
2970.81 1
2970.94 2
2971.06 3
2971.19 5
2971.31 8
2971.44 10
2971.56 13
2971.69 15
2971.81 16
2971.94 18
2972.06 19
2972.19 19
2972.31 18
2972.44 16
2972.56 13
2972.69 10
2972.81 7
2972.94 6
2973.06 8
2973.19 12
2973.31 17
2973.44 24
2973.56 29
2973.69 33
2973.81 34
2973.94 32
2974.06 29
2974.19 25
2974.31 22
2974.44 22
2974.56 24
2974.69 29
2974.81 36
2974.94 45
2975.06 54
2975.19 61
2975.31 65
2975.44 67
2975.56 66
2975.69 63
2975.81 59
2975.94 55
2976.06 52
2976.19 50
2976.31 49
2976.44 50
2976.56 52
2976.69 55
2976.81 59
2976.94 63
2977.06 67
2977.19 72
2977.31 78
2977.44 84
2977.56 90
2977.69 97
2977.81 103
2977.94 109
2978.06 113
2978.19 115
2978.31 116
2978.44 116
2978.56 115
2978.69 113
2978.81 112
2978.94 111
2979.06 110
2979.19 109
2979.31 108
2979.44 106
2979.56 104
2979.69 103
2979.82 103
2979.94 105
2980.07 109
2980.19 114
2980.32 121
2980.44 128
2980.57 133
2980.69 135
2980.82 134
2980.94 130
2981.07 123
2981.19 114
2981.32 104
2981.44 95
2981.57 88
2981.69 83
2981.82 81
2981.94 81
2982.07 81
2982.19 81
2982.32 80
2982.44 78
2982.57 74
2982.69 70
2982.82 65
2982.94 61
2983.07 58
2983.19 55
2983.32 53
2983.44 52
2983.57 51
2983.69 51
2983.82 51
2983.95 50
2984.07 50
2984.20 50
2984.32 50
2984.45 49
2984.57 48
2984.70 46
2984.82 43
2984.95 39
2985.07 36
2985.20 34
2985.32 33
2985.45 34
2985.57 37
2985.70 42
2985.82 48
2985.95 55
2986.07 61
2986.20 66
2986.32 69
2986.45 72
2986.57 75
2986.70 77
2986.83 78
2986.95 80
2987.08 81
2987.20 81
2987.33 81
2987.45 80
2987.58 78
2987.70 75
2987.83 72
2987.95 66
2988.08 59
2988.20 49
2988.33 37
2988.45 23
2988.58 10
2988.70 0
2988.83 0
2988.95 0
2989.08 0
2989.21 0
2989.33 0
2989.46 0
2989.58 0
2989.71 4
2989.83 9
2989.96 13
2990.08 15
2990.21 16
2990.33 15
2990.46 12
2990.58 8
2990.71 3
2990.83 0
2990.96 0
2991.09 0
2991.21 0
2991.34 3
2991.46 7
2991.59 12
2991.71 15
2991.84 17
2991.96 18
2992.09 18
2992.21 18
2992.34 18
2992.46 19
2992.59 21
2992.71 23
2992.84 24
2992.97 24
2993.09 24
2993.22 22
2993.34 19
2993.47 16
2993.59 12
2993.72 9
2993.84 6
2993.97 5
2994.09 4
2994.22 5
2994.35 6
2994.47 9
2994.60 13
2994.72 16
2994.85 19
2994.97 20
2995.10 20
2995.22 19
2995.35 17
2995.47 15
2995.60 14
2995.72 14
2995.85 16
2995.98 20
2996.10 25
2996.23 30
2996.35 36
2996.48 41
2996.60 44
2996.73 46
2996.85 45
2996.98 42
2997.10 37
2997.23 30
2997.36 22
2997.48 14
2997.61 6
2997.73 0
2997.86 0
2997.98 0
2998.11 0
2998.23 0
2998.36 1
2998.48 7
2998.61 15
2998.74 22
2998.86 28
2998.99 33
2999.11 36
2999.24 38
2999.36 37
2999.49 36
2999.61 35
2999.74 35
2999.87 38
2999.99 45
3000.12 55
3000.24 67
3000.37 81
3000.49 95
3000.62 106
3000.74 115
3000.87 119
3001.00 118
3001.12 115
3001.25 109
3001.37 102
3001.50 96
3001.62 90
3001.75 85
3001.87 80
3002.00 75
3002.13 69
3002.25 62
3002.38 54
3002.50 45
3002.63 39
3002.75 34
3002.88 33
3003.00 35
3003.13 38
3003.26 43
3003.38 48
3003.51 52
3003.63 55
3003.76 57
3003.88 59
3004.01 61
3004.14 63
3004.26 64
3004.39 65
3004.51 65
3004.64 64
3004.76 61
3004.89 59
3005.01 56
3005.14 53
3005.27 50
3005.39 47
3005.52 44
3005.64 41
3005.77 38
3005.89 36
3006.02 35
3006.15 35
3006.27 35
3006.40 35
3006.52 36
3006.65 36
3006.77 35
3006.90 33
3007.02 30
3007.15 26
3007.28 21
3007.40 16
3007.53 11
3007.65 7
3007.78 4
3007.90 2
3008.03 2
3008.16 2
3008.28 2
3008.41 3
3008.53 2
3008.66 0
3008.78 0
3008.91 0
3009.04 0
3009.16 0
3009.29 0
3009.41 0
3009.54 3
3009.66 8
3009.79 13
3009.92 17
3010.04 20
3010.17 22
3010.29 22
3010.42 22
3010.54 21
3010.67 21
3010.80 21
3010.92 22
3011.05 24
3011.17 28
3011.30 32
3011.43 37
3011.55 41
3011.68 45
3011.80 47
3011.93 48
3012.05 48
3012.18 48
3012.31 47
3012.43 46
3012.56 44
3012.68 41
3012.81 37
3012.93 33
3013.06 28
3013.19 24
3013.31 20
3013.44 17
3013.56 16
3013.69 16
3013.82 16
3013.94 19
3014.07 22
3014.19 26
3014.32 32
3014.44 39
3014.57 46
3014.70 54
3014.82 61
3014.95 67
3015.07 72
3015.20 75
3015.33 77
3015.45 76
3015.58 74
3015.70 70
3015.83 66
3015.95 61
3016.08 57
3016.21 54
3016.33 52
3016.46 52
3016.58 52
3016.71 52
3016.84 52
3016.96 52
3017.09 50
3017.21 48
3017.34 44
3017.47 40
3017.59 36
3017.72 33
3017.84 30
3017.97 28
3018.09 27
3018.22 27
3018.35 26
3018.47 24
3018.60 21
3018.72 15
3018.85 9
3018.98 1
3019.10 0
3019.23 0
3019.35 0
3019.48 0
3019.61 0
3019.73 0
3019.86 0
3019.98 0
3020.11 6
3020.24 16
3020.36 28
3020.49 39
3020.61 48
3020.74 55
3020.87 59
3020.99 58
3021.12 54
3021.24 47
3021.37 40
3021.50 33
3021.62 29
3021.75 27
3021.87 28
3022.00 31
3022.12 34
3022.25 38
3022.38 41
3022.50 44
3022.63 48
3022.75 52
3022.88 58
3023.01 64
3023.13 70
3023.26 75
3023.39 78
3023.51 78
3023.64 76
3023.76 73
3023.89 68
3024.02 63
3024.14 58
3024.27 54
3024.39 52
3024.52 50
3024.65 49
3024.77 48
3024.90 46
3025.02 42
3025.15 38
3025.28 34
3025.40 29
3025.53 23
3025.65 18
3025.78 14
3025.91 11
3026.03 9
3026.16 9
3026.28 10
3026.41 11
3026.54 12
3026.66 13
3026.79 15
3026.91 17
3027.04 21
3027.17 28
3027.29 37
3027.42 48
3027.55 60
3027.67 70
3027.80 78
3027.92 83
3028.05 85
3028.18 84
3028.30 81
3028.43 78
3028.55 74
3028.68 71
3028.81 69
3028.93 67
3029.06 65
3029.18 64
3029.31 62
3029.44 60
3029.56 58
3029.69 56
3029.82 53
3029.94 51
3030.07 49
3030.19 46
3030.32 43
3030.45 39
3030.57 35
3030.70 30
3030.82 26
3030.95 21
3031.08 17
3031.20 13
3031.33 11
3031.46 9
3031.58 9
3031.71 10
3031.83 12
3031.96 14
3032.09 16
3032.21 18
3032.34 18
3032.47 16
3032.59 13
3032.72 9
3032.84 5
3032.97 2
3033.10 1
3033.22 2
3033.35 5
3033.47 10
3033.60 14
3033.73 19
3033.85 23
3033.98 27
3034.11 30
3034.23 33
3034.36 35
3034.48 37
3034.61 38
3034.74 38
3034.86 37
3034.99 36
3035.12 35
3035.24 34
3035.37 35
3035.49 37
3035.62 39
3035.75 41
3035.87 43
3036.00 44
3036.13 43
3036.25 42
3036.38 41
3036.51 39
3036.63 38
3036.76 37
3036.88 36
3037.01 35
3037.14 35
3037.26 35
3037.39 35
3037.52 36
3037.64 37
3037.77 37
3037.89 37
3038.02 36
3038.15 34
3038.27 31
3038.40 27
3038.53 24
3038.65 21
3038.78 20
3038.91 19
3039.03 19
3039.16 19
3039.28 19
3039.41 18
3039.54 17
3039.66 15
3039.79 14
3039.92 13
3040.04 12
3040.17 12
3040.30 11
3040.42 9
3040.55 6
3040.67 2
3040.80 0
3040.93 0
3041.05 0
3041.18 0
3041.31 0
3041.43 0
3041.56 0
3041.69 1
3041.81 2
3041.94 3
3042.06 4
3042.19 5
3042.32 6
3042.44 7
3042.57 8
3042.70 9
3042.82 10
3042.95 12
3043.08 14
3043.20 16
3043.33 20
3043.46 24
3043.58 29
3043.71 33
3043.83 35
3043.96 35
3044.09 33
3044.21 30
3044.34 25
3044.47 21
3044.59 18
3044.72 17
3044.85 18
3044.97 21
3045.10 25
3045.23 29
3045.35 34
3045.48 39
3045.61 44
3045.73 49
3045.86 55
3045.98 60
3046.11 64
3046.24 66
3046.36 66
3046.49 62
3046.62 56
3046.74 48
3046.87 39
3047.00 31
3047.12 25
3047.25 21
3047.38 21
3047.50 24
3047.63 30
3047.76 39
3047.88 47
3048.01 55
3048.14 61
3048.26 65
3048.39 65
3048.51 63
3048.64 59
3048.77 55
3048.89 50
3049.02 46
3049.15 43
3049.27 40
3049.40 38
3049.53 36
3049.65 35
3049.78 34
3049.91 32
3050.03 31
3050.16 30
3050.29 28
3050.41 26
3050.54 22
3050.67 18
3050.79 13
3050.92 9
3051.05 4
3051.17 1
3051.30 0
3051.43 0
3051.55 2
3051.68 5
3051.81 8
3051.93 11
3052.06 14
3052.19 14
3052.31 14
3052.44 12
3052.57 9
3052.69 6
3052.82 5
3052.95 4
3053.07 4
3053.20 5
3053.33 5
3053.45 5
3053.58 3
3053.71 1
3053.83 0
3053.96 0
3054.09 0
3054.21 0
3054.34 0
3054.47 5
3054.59 9
3054.72 13
3054.85 15
3054.97 17
3055.10 18
3055.23 19
3055.35 22
3055.48 25
3055.61 29
3055.73 32
3055.86 33
3055.99 30
3056.11 24
3056.24 15
3056.37 5
3056.49 0
3056.62 0
3056.75 0
3056.87 0
3057.00 0
3057.13 6
3057.25 19
3057.38 33
3057.51 47
3057.63 60
3057.76 71
3057.89 80
3058.01 88
3058.14 93
3058.27 97
3058.39 99
3058.52 100
3058.65 100
3058.77 99
3058.90 97
3059.03 96
3059.15 95
3059.28 93
3059.41 91
3059.53 89
3059.66 85
3059.79 80
3059.91 73
3060.04 65
3060.17 57
3060.29 47
3060.42 38
3060.55 29
3060.68 21
3060.80 16
3060.93 12
3061.06 11
3061.18 12
3061.31 15
3061.44 18
3061.56 21
3061.69 24
3061.82 26
3061.94 27
3062.07 29
3062.20 30
3062.32 30
3062.45 31
3062.58 31
3062.70 30
3062.83 29
3062.96 28
3063.08 27
3063.21 26
3063.34 27
3063.47 29
3063.59 33
3063.72 38
3063.85 45
3063.97 53
3064.10 61
3064.23 69
3064.35 75
3064.48 80
3064.61 83
3064.73 84
3064.86 85
3064.99 85
3065.11 86
3065.24 87
3065.37 90
3065.50 95
3065.62 101
3065.75 111
3065.88 122
3066.00 136
3066.13 152
3066.26 168
3066.38 185
3066.51 200
3066.64 212
3066.76 220
3066.89 223
3067.02 223
3067.15 219
3067.27 213
3067.40 207
3067.53 201
3067.65 197
3067.78 195
3067.91 195
3068.03 197
3068.16 202
3068.29 208
3068.41 216
3068.54 224
3068.67 233
3068.80 240
3068.92 244
3069.05 245
3069.18 242
3069.30 234
3069.43 222
3069.56 206
3069.68 188
3069.81 169
3069.94 149
3070.07 131
3070.19 116
3070.32 103
3070.45 96
3070.57 93
3070.70 96
3070.83 102
3070.95 110
3071.08 120
3071.21 128
3071.34 133
3071.46 135
3071.59 134
3071.72 130
3071.84 125
3071.97 119
3072.10 113
3072.22 109
3072.35 105
3072.48 101
3072.61 98
3072.73 94
3072.86 89
3072.99 85
3073.11 80
3073.24 77
3073.37 75
3073.49 75
3073.62 77
3073.75 80
3073.88 85
3074.00 91
3074.13 96
3074.26 99
3074.38 98
3074.51 95
3074.64 88
3074.77 79
3074.89 71
3075.02 64
3075.15 61
3075.27 61
3075.40 64
3075.53 68
3075.66 71
3075.78 73
3075.91 73
3076.04 70
3076.16 66
3076.29 61
3076.42 56
3076.55 51
3076.67 47
3076.80 43
3076.93 39
3077.05 35
3077.18 31
3077.31 28
3077.44 25
3077.56 22
3077.69 20
3077.82 19
3077.94 18
3078.07 17
3078.20 15
3078.33 14
3078.45 13
3078.58 14
3078.71 16
3078.83 19
3078.96 24
3079.09 30
3079.22 34
3079.34 36
3079.47 36
3079.60 33
3079.72 28
3079.85 22
3079.98 17
3080.11 14
3080.23 13
3080.36 15
3080.49 18
3080.61 22
3080.74 24
3080.87 24
3081.00 23
3081.12 22
3081.25 21
3081.38 22
3081.51 27
3081.63 35
3081.76 45
3081.89 57
3082.01 68
3082.14 76
3082.27 82
3082.40 84
3082.52 83
3082.65 80
3082.78 76
3082.90 72
3083.03 68
3083.16 64
3083.29 61
3083.41 59
3083.54 57
3083.67 56
3083.80 57
3083.92 59
3084.05 62
3084.18 67
3084.30 71
3084.43 76
3084.56 78
3084.69 79
3084.81 77
3084.94 73
3085.07 68
3085.20 63
3085.32 58
3085.45 54
3085.58 52
3085.70 51
3085.83 52
3085.96 55
3086.09 59
3086.21 64
3086.34 69
3086.47 75
3086.60 80
3086.72 83
3086.85 84
3086.98 83
3087.11 80
3087.23 77
3087.36 73
3087.49 69
3087.61 67
3087.74 67
3087.87 69
3088.00 72
3088.12 77
3088.25 82
3088.38 87
3088.51 92
3088.63 94
3088.76 95
3088.89 92
3089.02 87
3089.14 80
3089.27 71
3089.40 61
3089.53 52
3089.65 44
3089.78 39
3089.91 36
3090.04 35
3090.16 36
3090.29 39
3090.42 41
3090.54 44
3090.67 46
3090.80 47
3090.93 48
3091.05 49
3091.18 49
3091.31 48
3091.44 47
3091.56 46
3091.69 44
3091.82 41
3091.95 39
3092.07 37
3092.20 36
3092.33 36
3092.46 38
3092.58 42
3092.71 48
3092.84 53
3092.97 58
3093.09 60
3093.22 59
3093.35 55
3093.48 50
3093.60 43
3093.73 36
3093.86 30
3093.99 26
3094.11 23
3094.24 22
3094.37 21
3094.50 20
3094.62 19
3094.75 17
3094.88 15
3095.01 13
3095.13 12
3095.26 13
3095.39 16
3095.52 20
3095.64 25
3095.77 30
3095.90 34
3096.03 35
3096.15 35
3096.28 32
3096.41 29
3096.54 25
3096.66 21
3096.79 17
3096.92 14
3097.05 10
3097.17 6
3097.30 2
3097.43 0
3097.56 0
3097.68 0
3097.81 0
3097.94 0
3098.07 0
3098.19 0
3098.32 0
3098.45 0
3098.58 1
3098.70 2
3098.83 3
3098.96 5
3099.09 5
3099.22 4
3099.34 1
3099.47 0
3099.60 0
3099.73 0
3099.85 0
3099.98 0
3100.11 8
3100.24 17
3100.36 25
3100.49 30
3100.62 33
3100.75 32
3100.87 29
3101.00 24
3101.13 19
3101.26 15
3101.38 13
3101.51 12
3101.64 12
3101.77 12
3101.90 13
3102.02 12
3102.15 11
3102.28 8
3102.41 5
3102.53 2
3102.66 0
3102.79 0
3102.92 2
3103.04 7
3103.17 14
3103.30 22
3103.43 29
3103.55 36
3103.68 40
3103.81 44
3103.94 46
3104.07 49
3104.19 51
3104.32 54
3104.45 57
3104.58 60
3104.70 62
3104.83 64
3104.96 65
3105.09 65
3105.21 66
3105.34 66
3105.47 67
3105.60 70
3105.73 73
3105.85 78
3105.98 84
3106.11 90
3106.24 96
3106.36 100
3106.49 102
3106.62 102
3106.75 99
3106.88 94
3107.00 89
3107.13 84
3107.26 80
3107.39 77
3107.51 74
3107.64 73
3107.77 72
3107.90 72
3108.03 71
3108.15 70
3108.28 69
3108.41 67
3108.54 65
3108.66 62
3108.79 59
3108.92 57
3109.05 56
3109.18 59
3109.30 64
3109.43 70
3109.56 77
3109.69 82
3109.81 84
3109.94 83
3110.07 79
3110.20 73
3110.33 65
3110.45 58
3110.58 52
3110.71 47
3110.84 43
3110.96 39
3111.09 36
3111.22 32
3111.35 29
3111.48 25
3111.60 21
3111.73 19
3111.86 18
3111.99 19
3112.12 23
3112.24 28
3112.37 34
3112.50 41
3112.63 46
3112.75 50
3112.88 51
3113.01 52
3113.14 51
3113.27 51
3113.39 51
3113.52 51
3113.65 51
3113.78 50
3113.91 47
3114.03 41
3114.16 34
3114.29 25
3114.42 17
3114.55 9
3114.67 4
3114.80 1
3114.93 1
3115.06 2
3115.18 4
3115.31 5
3115.44 6
3115.57 7
3115.70 7
3115.82 7
3115.95 7
3116.08 8
3116.21 9
3116.34 10
3116.46 10
3116.59 10
3116.72 8
3116.85 6
3116.98 3
3117.10 0
3117.23 0
3117.36 0
3117.49 0
3117.62 0
3117.74 0
3117.87 0
3118.00 5
3118.13 16
3118.26 27
3118.38 37
3118.51 45
3118.64 50
3118.77 51
3118.90 51
3119.02 50
3119.15 48
3119.28 46
3119.41 44
3119.54 41
3119.66 37
3119.79 33
3119.92 27
3120.05 22
3120.18 18
3120.30 16
3120.43 16
3120.56 17
3120.69 18
3120.82 20
3120.94 21
3121.07 22
3121.20 22
3121.33 23
3121.46 25
3121.58 28
3121.71 32
3121.84 35
3121.97 37
3122.10 39
3122.22 40
3122.35 40
3122.48 40
3122.61 39
3122.74 39
3122.86 39
3122.99 38
3123.12 37
3123.25 35
3123.38 31
3123.51 28
3123.63 25
3123.76 24
3123.89 25
3124.02 29
3124.15 35
3124.27 42
3124.40 49
3124.53 54
3124.66 55
3124.79 53
3124.91 49
3125.04 43
3125.17 37
3125.30 34
3125.43 33
3125.56 36
3125.68 40
3125.81 46
3125.94 51
3126.07 54
3126.20 56
3126.32 56
3126.45 55
3126.58 54
3126.71 53
3126.84 54
3126.96 57
3127.09 61
3127.22 65
3127.35 69
3127.48 73
3127.61 75
3127.73 78
3127.86 82
3127.99 86
3128.12 92
3128.25 98
3128.37 105
3128.50 110
3128.63 114
3128.76 116
3128.89 116
3129.02 115
3129.14 115
3129.27 116
3129.40 117
3129.53 121
3129.66 125
3129.79 130
3129.91 135
3130.04 139
3130.17 142
3130.30 144
3130.43 145
3130.55 144
3130.68 142
3130.81 139
3130.94 135
3131.07 130
3131.20 127
3131.32 124
3131.45 123
3131.58 123
3131.71 124
3131.84 125
3131.97 124
3132.09 122
3132.22 118
3132.35 113
3132.48 107
3132.61 102
3132.74 99
3132.86 99
3132.99 102
3133.12 107
3133.25 113
3133.38 119
3133.50 125
3133.63 129
3133.76 131
3133.89 132
3134.02 132
3134.15 131
3134.27 130
3134.40 129
3134.53 128
3134.66 126
3134.79 121
3134.92 116
3135.04 108
3135.17 98
3135.30 88
3135.43 78
3135.56 70
3135.69 63
3135.81 59
3135.94 55
3136.07 52
3136.20 50
3136.33 47
3136.46 43
3136.58 40
3136.71 39
3136.84 38
3136.97 40
3137.10 44
3137.23 50
3137.35 57
3137.48 64
3137.61 71
3137.74 77
3137.87 82
3138.00 86
3138.13 89
3138.25 92
3138.38 94
3138.51 96
3138.64 97
3138.77 97
3138.90 96
3139.02 93
3139.15 88
3139.28 83
3139.41 77
3139.54 72
3139.67 66
3139.79 61
3139.92 55
3140.05 51
3140.18 47
3140.31 43
3140.44 41
3140.57 40
3140.69 40
3140.82 40
3140.95 41
3141.08 41
3141.21 40
3141.34 38
3141.46 36
3141.59 34
3141.72 32
3141.85 33
3141.98 35
3142.11 39
3142.24 46
3142.36 54
3142.49 63
3142.62 73
3142.75 81
3142.88 87
3143.01 89
3143.13 89
3143.26 84
3143.39 77
3143.52 68
3143.65 59
3143.78 50
3143.91 43
3144.03 38
3144.16 35
3144.29 35
3144.42 36
3144.55 38
3144.68 41
3144.81 44
3144.93 47
3145.06 51
3145.19 54
3145.32 58
3145.45 62
3145.58 65
3145.71 67
3145.83 68
3145.96 68
3146.09 64
3146.22 59
3146.35 52
3146.48 43
3146.61 33
3146.73 24
3146.86 16
3146.99 12
3147.12 10
3147.25 11
3147.38 15
3147.51 20
3147.63 25
3147.76 28
3147.89 29
3148.02 29
3148.15 27
3148.28 25
3148.41 22
3148.53 21
3148.66 19
3148.79 19
3148.92 17
3149.05 15
3149.18 12
3149.31 8
3149.43 4
3149.56 1
3149.69 0
3149.82 0
3149.95 2
3150.08 6
3150.21 11
3150.33 17
3150.46 22
3150.59 27
3150.72 31
3150.85 34
3150.98 36
3151.11 37
3151.24 38
3151.36 37
3151.49 34
3151.62 31
3151.75 27
3151.88 23
3152.01 21
3152.14 19
3152.26 19
3152.39 20
3152.52 23
3152.65 25
3152.78 28
3152.91 30
3153.04 32
3153.17 32
3153.29 32
3153.42 30
3153.55 28
3153.68 25
3153.81 24
3153.94 23
3154.07 24
3154.20 27
3154.32 33
3154.45 40
3154.58 48
3154.71 56
3154.84 62
3154.97 67
3155.10 69
3155.23 69
3155.35 68
3155.48 66
3155.61 64
3155.74 63
3155.87 63
3156.00 64
3156.13 65
3156.26 66
3156.38 66
3156.51 66
3156.64 64
3156.77 63
3156.90 62
3157.03 60
3157.16 60
3157.29 59
3157.41 58
3157.54 58
3157.67 56
3157.80 54
3157.93 50
3158.06 46
3158.19 41
3158.32 37
3158.44 35
3158.57 34
3158.70 36
3158.83 39
3158.96 45
3159.09 51
3159.22 58
3159.35 64
3159.48 70
3159.60 76
3159.73 82
3159.86 88
3159.99 93
3160.12 97
3160.25 100
3160.38 100
3160.51 97
3160.63 92
3160.76 85
3160.89 78
3161.02 71
3161.15 65
3161.28 61
3161.41 58
3161.54 57
3161.67 57
3161.79 56
3161.92 54
3162.05 51
3162.18 48
3162.31 43
3162.44 37
3162.57 31
3162.70 24
3162.83 17
3162.95 9
3163.08 2
3163.21 0
3163.34 0
3163.47 0
3163.60 0
3163.73 0
3163.86 0
3163.99 0
3164.11 0
3164.24 3
3164.37 8
3164.50 14
3164.63 19
3164.76 25
3164.89 31
3165.02 35
3165.15 39
3165.28 42
3165.40 44
3165.53 46
3165.66 48
3165.79 50
3165.92 53
3166.05 57
3166.18 60
3166.31 61
3166.44 60
3166.56 56
3166.69 49
3166.82 40
3166.95 32
3167.08 26
3167.21 23
3167.34 24
3167.47 29
3167.60 38
3167.73 47
3167.85 56
3167.98 62
3168.11 65
3168.24 65
3168.37 63
3168.50 60
3168.63 56
3168.76 53
3168.89 51
3169.02 50
3169.14 51
3169.27 52
3169.40 54
3169.53 56
3169.66 58
3169.79 60
3169.92 61
3170.05 62
3170.18 63
3170.31 62
3170.44 61
3170.56 59
3170.69 56
3170.82 54
3170.95 51
3171.08 50
3171.21 50
3171.34 52
3171.47 54
3171.60 57
3171.73 60
3171.85 63
3171.98 65
3172.11 69
3172.24 73
3172.37 78
3172.50 84
3172.63 91
3172.76 98
3172.89 104
3173.02 108
3173.15 111
3173.28 112
3173.40 113
3173.53 114
3173.66 114
3173.79 115
3173.92 117
3174.05 118
3174.18 119
3174.31 119
3174.44 119
3174.57 119
3174.70 119
3174.82 120
3174.95 119
3175.08 118
3175.21 117
3175.34 114
3175.47 111
3175.60 106
3175.73 101
3175.86 96
3175.99 89
3176.12 83
3176.25 78
3176.37 74
3176.50 74
3176.63 77
3176.76 82
3176.89 90
3177.02 97
3177.15 103
3177.28 105
3177.41 103
3177.54 99
3177.67 92
3177.80 84
3177.92 77
3178.05 70
3178.18 64
3178.31 60
3178.44 58
3178.57 58
3178.70 61
3178.83 67
3178.96 74
3179.09 83
3179.22 91
3179.35 97
3179.48 99
3179.60 96
3179.73 90
3179.86 81
3179.99 70
3180.12 60
3180.25 52
3180.38 46
3180.51 43
3180.64 43
3180.77 45
3180.90 49
3181.03 54
3181.16 60
3181.29 67
3181.41 72
3181.54 76
3181.67 79
3181.80 80
3181.93 80
3182.06 79
3182.19 79
3182.32 80
3182.45 82
3182.58 86
3182.71 91
3182.84 96
3182.97 101
3183.10 105
3183.22 108
3183.35 112
3183.48 116
3183.61 120
3183.74 126
3183.87 133
3184.00 139
3184.13 145
3184.26 150
3184.39 155
3184.52 160
3184.65 168
3184.78 178
3184.91 191
3185.04 208
3185.16 227
3185.29 246
3185.42 264
3185.55 280
3185.68 293
3185.81 303
3185.94 312
3186.07 320
3186.20 329
3186.33 339
3186.46 349
3186.59 360
3186.72 370
3186.85 381
3186.98 390
3187.11 400
3187.23 409
3187.36 420
3187.49 431
3187.62 443
3187.75 456
3187.88 469
3188.01 482
3188.14 493
3188.27 503
3188.40 511
3188.53 517
3188.66 521
3188.79 523
3188.92 524
3189.05 522
3189.18 519
3189.31 513
3189.43 503
3189.56 490
3189.69 473
3189.82 453
3189.95 431
3190.08 407
3190.21 382
3190.34 358
3190.47 335
3190.60 312
3190.73 289
3190.86 267
3190.99 247
3191.12 229
3191.25 214
3191.38 204
3191.51 196
3191.64 192
3191.77 189
3191.89 186
3192.02 182
3192.15 177
3192.28 172
3192.41 168
3192.54 166
3192.67 166
3192.80 168
3192.93 170
3193.06 170
3193.19 168
3193.32 163
3193.45 155
3193.58 143
3193.71 128
3193.84 112
3193.97 96
3194.10 81
3194.23 68
3194.36 57
3194.49 49
3194.61 44
3194.74 42
3194.87 43
3195.00 45
3195.13 49
3195.26 55
3195.39 61
3195.52 70
3195.65 78
3195.78 86
3195.91 92
3196.04 96
3196.17 96
3196.30 94
3196.43 90
3196.56 84
3196.69 79
3196.82 74
3196.95 71
3197.08 69
3197.21 68
3197.34 68
3197.47 68
3197.59 68
3197.72 67
3197.85 65
3197.98 62
3198.11 57
3198.24 51
3198.37 43
3198.50 35
3198.63 28
3198.76 22
3198.89 18
3199.02 17
3199.15 17
3199.28 19
3199.41 23
3199.54 28
3199.67 34
3199.80 42
3199.93 50
3200.06 59
3200.19 68
3200.32 74
3200.45 78
3200.58 79
3200.71 78
3200.84 76
3200.97 74
3201.10 74
3201.23 78
3201.35 84
3201.48 92
3201.61 100
3201.74 106
3201.87 110
3202.00 111
3202.13 110
3202.26 108
3202.39 106
3202.52 105
3202.65 106
3202.78 110
3202.91 115
3203.04 122
3203.17 130
3203.30 138
3203.43 145
3203.56 151
3203.69 156
3203.82 160
3203.95 162
3204.08 163
3204.21 163
3204.34 162
3204.47 160
3204.60 158
3204.73 155
3204.86 152
3204.99 147
3205.12 142
3205.25 136
3205.38 130
3205.51 125
3205.64 121
3205.77 118
3205.90 116
3206.03 115
3206.15 114
3206.28 112
3206.41 110
3206.54 106
3206.67 102
3206.80 96
3206.93 91
3207.06 86
3207.19 82
3207.32 79
3207.45 78
3207.58 77
3207.71 77
3207.84 76
3207.97 74
3208.10 72
3208.23 68
3208.36 63
3208.49 57
3208.62 50
3208.75 44
3208.88 40
3209.01 37
3209.14 37
3209.27 40
3209.40 46
3209.53 53
3209.66 60
3209.79 66
3209.92 69
3210.05 69
3210.18 67
3210.31 64
3210.44 60
3210.57 59
3210.70 61
3210.83 65
3210.96 72
3211.09 80
3211.22 89
3211.35 96
3211.48 100
3211.61 102
3211.74 102
3211.87 100
3212.00 98
3212.13 96
3212.26 96
3212.39 97
3212.52 99
3212.65 102
3212.78 104
3212.91 106
3213.04 108
3213.17 109
3213.30 110
3213.43 112
3213.56 117
3213.69 124
3213.82 133
3213.95 144
3214.08 155
3214.21 165
3214.34 172
3214.47 176
3214.60 177
3214.73 176
3214.86 172
3214.99 168
3215.12 163
3215.25 160
3215.38 158
3215.51 158
3215.64 160
3215.77 163
3215.90 167
3216.03 170
3216.16 170
3216.29 168
3216.42 164
3216.55 157
3216.68 150
3216.81 144
3216.94 139
3217.07 138
3217.20 138
3217.33 141
3217.46 143
3217.59 145
3217.72 146
3217.85 144
3217.98 139
3218.11 134
3218.24 127
3218.37 120
3218.50 113
3218.63 107
3218.76 102
3218.89 99
3219.02 96
3219.15 93
3219.28 89
3219.41 85
3219.54 80
3219.67 74
3219.80 67
3219.93 58
3220.06 49
3220.19 41
3220.32 34
3220.45 29
3220.58 26
3220.71 26
3220.84 27
3220.97 30
3221.10 31
3221.23 31
3221.36 29
3221.49 24
3221.62 17
3221.75 10
3221.88 4
3222.01 1
3222.14 0
3222.27 3
3222.40 8
3222.53 15
3222.66 24
3222.79 33
3222.92 40
3223.05 46
3223.18 50
3223.31 51
3223.44 50
3223.57 46
3223.70 41
3223.83 35
3223.96 29
3224.09 24
3224.22 22
3224.35 22
3224.48 25
3224.61 29
3224.74 34
3224.87 36
3225.00 36
3225.13 32
3225.26 26
3225.39 17
3225.52 8
3225.65 0
3225.78 0
3225.91 0
3226.04 0
3226.17 0
3226.30 0
3226.43 0
3226.56 0
3226.69 0
3226.82 0
3226.95 5
3227.08 14
3227.21 26
3227.34 39
3227.47 52
3227.60 62
3227.74 70
3227.87 74
3228.00 75
3228.13 75
3228.26 75
3228.39 76
3228.52 78
3228.65 82
3228.78 86
3228.91 89
3229.04 91
3229.17 91
3229.30 90
3229.43 89
3229.56 89
3229.69 90
3229.82 92
3229.95 95
3230.08 98
3230.21 99
3230.34 100
3230.47 101
3230.60 101
3230.73 102
3230.86 104
3230.99 108
3231.12 114
3231.25 123
3231.38 135
3231.51 148
3231.64 163
3231.77 176
3231.90 189
3232.03 199
3232.16 207
3232.29 212
3232.42 216
3232.56 218
3232.69 219
3232.82 218
3232.95 217
3233.08 214
3233.21 210
3233.34 206
3233.47 200
3233.60 194
3233.73 187
3233.86 179
3233.99 171
3234.12 162
3234.25 152
3234.38 142
3234.51 132
3234.64 123
3234.77 115
3234.90 109
3235.03 104
3235.16 101
3235.29 100
3235.42 100
3235.55 103
3235.68 106
3235.81 110
3235.94 113
3236.07 114
3236.20 113
3236.34 110
3236.47 103
3236.60 94
3236.73 84
3236.86 73
3236.99 64
3237.12 56
3237.25 51
3237.38 48
3237.51 47
3237.64 49
3237.77 51
3237.90 55
3238.03 59
3238.16 63
3238.29 66
3238.42 67
3238.55 68
3238.68 67
3238.81 65
3238.94 63
3239.07 61
3239.20 60
3239.34 61
3239.47 63
3239.60 66
3239.73 70
3239.86 74
3239.99 77
3240.12 79
3240.25 79
3240.38 78
3240.51 76
3240.64 74
3240.77 72
3240.90 71
3241.03 70
3241.16 70
3241.29 68
3241.42 65
3241.55 62
3241.68 57
3241.81 53
3241.94 49
3242.08 46
3242.21 43
3242.34 42
3242.47 41
3242.60 41
3242.73 39
3242.86 36
3242.99 32
3243.12 26
3243.25 20
3243.38 14
3243.51 9
3243.64 7
3243.77 8
3243.90 13
3244.03 22
3244.16 34
3244.29 48
3244.42 63
3244.56 76
3244.69 87
3244.82 94
3244.95 97
3245.08 96
3245.21 92
3245.34 86
3245.47 79
3245.60 72
3245.73 66
3245.86 60
3245.99 54
3246.12 49
3246.25 45
3246.38 42
3246.51 41
3246.64 42
3246.78 45
3246.91 49
3247.04 54
3247.17 57
3247.30 59
3247.43 58
3247.56 54
3247.69 49
3247.82 43
3247.95 37
3248.08 32
3248.21 29
3248.34 27
3248.47 27
3248.60 28
3248.73 30
3248.87 33
3249.00 35
3249.13 36
3249.26 37
3249.39 38
3249.52 38
3249.65 38
3249.78 39
3249.91 41
3250.04 46
3250.17 52
3250.30 59
3250.43 68
3250.56 77
3250.69 86
3250.83 93
3250.96 98
3251.09 100
3251.22 99
3251.35 96
3251.48 90
3251.61 82
3251.74 73
3251.87 66
3252.00 61
3252.13 59
3252.26 61
3252.39 66
3252.52 73
3252.66 81
3252.79 88
3252.92 94
3253.05 100
3253.18 107
3253.31 115
3253.44 124
3253.57 135
3253.70 146
3253.83 157
3253.96 167
3254.09 176
3254.22 183
3254.35 190
3254.49 196
3254.62 203
3254.75 211
3254.88 218
3255.01 226
3255.14 235
3255.27 244
3255.40 253
3255.53 263
3255.66 273
3255.79 280
3255.92 284
3256.05 285
3256.19 282
3256.32 276
3256.45 267
3256.58 257
3256.71 247
3256.84 238
3256.97 229
3257.10 221
3257.23 211
3257.36 201
3257.49 189
3257.62 176
3257.76 161
3257.89 145
3258.02 130
3258.15 115
3258.28 102
3258.41 91
3258.54 81
3258.67 72
3258.80 63
3258.93 55
3259.06 47
3259.19 40
3259.33 35
3259.46 31
3259.59 29
3259.72 30
3259.85 33
3259.98 38
3260.11 44
3260.24 52
3260.37 60
3260.50 69
3260.63 77
3260.77 84
3260.90 90
3261.03 94
3261.16 96
3261.29 98
3261.42 100
3261.55 102
3261.68 105
3261.81 108
3261.94 109
3262.07 109
3262.20 105
3262.34 99
3262.47 91
3262.60 82
3262.73 74
3262.86 67
3262.99 62
3263.12 58
3263.25 55
3263.38 52
3263.51 48
3263.65 44
3263.78 39
3263.91 34
3264.04 31
3264.17 28
3264.30 27
3264.43 28
3264.56 30
3264.69 33
3264.82 35
3264.95 38
3265.09 39
3265.22 40
3265.35 41
3265.48 42
3265.61 43
3265.74 44
3265.87 45
3266.00 46
3266.13 46
3266.26 45
3266.40 45
3266.53 44
3266.66 45
3266.79 47
3266.92 49
3267.05 51
3267.18 53
3267.31 55
3267.44 56
3267.57 56
3267.71 56
3267.84 57
3267.97 59
3268.10 61
3268.23 62
3268.36 64
3268.49 64
3268.62 62
3268.75 59
3268.89 54
3269.02 48
3269.15 41
3269.28 34
3269.41 27
3269.54 21
3269.67 15
3269.80 10
3269.93 6
3270.06 3
3270.20 1
3270.33 0
3270.46 0
3270.59 0
3270.72 0
3270.85 0
3270.98 0
3271.11 0
3271.24 1
3271.38 1
3271.51 0
3271.64 0
3271.77 0
3271.90 0
3272.03 2
3272.16 4
3272.29 6
3272.42 8
3272.56 10
3272.69 10
3272.82 10
3272.95 9
3273.08 8
3273.21 7
3273.34 7
3273.47 7
3273.60 9
3273.74 11
3273.87 15
3274.00 21
3274.13 29
3274.26 39
3274.39 51
3274.52 65
3274.65 79
3274.78 91
3274.92 102
3275.05 110
3275.18 116
3275.31 119
3275.44 120
3275.57 120
3275.70 121
3275.83 122
3275.97 123
3276.10 124
3276.23 125
3276.36 125
3276.49 125
3276.62 124
3276.75 123
3276.88 125
3277.02 128
3277.15 134
3277.28 141
3277.41 149
3277.54 156
3277.67 161
3277.80 162
3277.93 161
3278.07 157
3278.20 152
3278.33 148
3278.46 146
3278.59 146
3278.72 147
3278.85 148
3278.98 150
3279.11 150
3279.25 150
3279.38 148
3279.51 147
3279.64 147
3279.77 149
3279.90 151
3280.03 154
3280.17 155
3280.30 154
3280.43 150
3280.56 143
3280.69 134
3280.82 123
3280.95 114
3281.08 106
3281.22 101
3281.35 98
3281.48 97
3281.61 97
3281.74 96
3281.87 95
3282.00 93
3282.13 91
3282.27 88
3282.40 87
3282.53 86
3282.66 85
3282.79 85
3282.92 85
3283.05 84
3283.19 82
3283.32 80
3283.45 78
3283.58 75
3283.71 74
3283.84 73
3283.97 72
3284.10 71
3284.24 69
3284.37 66
3284.50 64
3284.63 61
3284.76 58
3284.89 57
3285.02 56
3285.16 56
3285.29 55
3285.42 52
3285.55 47
3285.68 40
3285.81 30
3285.94 20
3286.08 10
3286.21 1
3286.34 0
3286.47 0
3286.60 0
3286.73 0
3286.86 0
3287.00 0
3287.13 0
3287.26 0
3287.39 4
3287.52 10
3287.65 16
3287.78 22
3287.91 27
3288.05 33
3288.18 38
3288.31 42
3288.44 46
3288.57 48
3288.70 49
3288.84 49
3288.97 49
3289.10 50
3289.23 53
3289.36 58
3289.49 64
3289.62 71
3289.76 76
3289.89 79
3290.02 80
3290.15 78
3290.28 74
3290.41 69
3290.54 65
3290.68 60
3290.81 55
3290.94 49
3291.07 42
3291.20 34
3291.33 25
3291.46 17
3291.60 11
3291.73 7
3291.86 8
3291.99 12
3292.12 18
3292.25 25
3292.39 33
3292.52 38
3292.65 42
3292.78 44
3292.91 43
3293.04 41
3293.17 38
3293.31 34
3293.44 30
3293.57 25
3293.70 21
3293.83 19
3293.96 19
3294.10 22
3294.23 27
3294.36 34
3294.49 42
3294.62 48
3294.75 54
3294.88 57
3295.02 58
3295.15 58
3295.28 57
3295.41 57
3295.54 58
3295.67 59
3295.81 60
3295.94 60
3296.07 59
3296.20 56
3296.33 51
3296.46 45
3296.60 38
3296.73 31
3296.86 25
3296.99 21
3297.12 18
3297.25 17
3297.38 18
3297.52 19
3297.65 21
3297.78 23
3297.91 25
3298.04 26
3298.17 27
3298.31 28
3298.44 29
3298.57 28
3298.70 28
3298.83 27
3298.96 25
3299.10 24
3299.23 24
3299.36 24
3299.49 27
3299.62 31
3299.75 37
3299.89 45
3300.02 53
3300.15 62
3300.28 72
3300.41 81
3300.54 91
3300.68 99
3300.81 107
3300.94 113
3301.07 118
3301.20 120
3301.33 120
3301.47 117
3301.60 111
3301.73 105
3301.86 97
3301.99 88
3302.12 80
3302.26 72
3302.39 64
3302.52 56
3302.65 49
3302.78 41
3302.92 34
3303.05 27
3303.18 20
3303.31 14
3303.44 9
3303.57 5
3303.71 4
3303.84 4
3303.97 5
3304.10 7
3304.23 9
3304.36 10
3304.50 10
3304.63 9
3304.76 7
3304.89 5
3305.02 4
3305.16 3
3305.29 3
3305.42 5
3305.55 8
3305.68 12
3305.81 18
3305.95 24
3306.08 30
3306.21 35
3306.34 40
3306.47 44
3306.60 47
3306.74 48
3306.87 49
3307.00 48
3307.13 46
3307.26 44
3307.40 42
3307.53 39
3307.66 37
3307.79 35
3307.92 32
3308.05 29
3308.19 24
3308.32 20
3308.45 15
3308.58 12
3308.71 8
3308.85 6
3308.98 5
3309.11 4
3309.24 5
3309.37 6
3309.51 7
3309.64 9
3309.77 12
3309.90 15
3310.03 17
3310.16 19
3310.30 20
3310.43 21
3310.56 20
3310.69 19
3310.82 17
3310.96 14
3311.09 9
3311.22 3
3311.35 0
3311.48 0
3311.62 0
3311.75 0
3311.88 0
3312.01 0
3312.14 0
3312.27 1
3312.41 9
3312.54 17
3312.67 24
3312.80 29
3312.93 34
3313.07 39
3313.20 44
3313.33 48
3313.46 51
3313.59 53
3313.73 52
3313.86 49
3313.99 45
3314.12 40
3314.25 34
3314.39 28
3314.52 22
3314.65 14
3314.78 6
3314.91 0
3315.05 0
3315.18 0
3315.31 0
3315.44 0
3315.57 0
3315.71 0
3315.84 0
3315.97 8
3316.10 17
3316.23 23
3316.37 26
3316.50 26
3316.63 25
3316.76 22
3316.89 20
3317.03 18
3317.16 17
3317.29 18
3317.42 19
3317.55 21
3317.69 23
3317.82 24
3317.95 25
3318.08 25
3318.21 24
3318.35 22
3318.48 20
3318.61 18
3318.74 16
3318.87 15
3319.01 15
3319.14 17
3319.27 20
3319.40 24
3319.53 28
3319.67 32
3319.80 34
3319.93 34
3320.06 32
3320.19 29
3320.33 26
3320.46 24
3320.59 24
3320.72 25
3320.86 28
3320.99 32
3321.12 36
3321.25 39
3321.38 42
3321.52 43
3321.65 45
3321.78 47
3321.91 49
3322.04 50
3322.18 51
3322.31 51
3322.44 49
3322.57 44
3322.70 38
3322.84 32
3322.97 26
3323.10 22
3323.23 20
3323.37 19
3323.50 20
3323.63 22
3323.76 23
3323.89 23
3324.03 22
3324.16 20
3324.29 18
3324.42 16
3324.55 15
3324.69 15
3324.82 16
3324.95 18
3325.08 20
3325.22 23
3325.35 27
3325.48 31
3325.61 36
3325.74 40
3325.88 45
3326.01 49
3326.14 54
3326.27 58
3326.41 60
3326.54 61
3326.67 60
3326.80 57
3326.93 51
3327.07 44
3327.20 36
3327.33 29
3327.46 22
3327.60 16
3327.73 13
3327.86 11
3327.99 11
3328.12 12
3328.26 14
3328.39 18
3328.52 21
3328.65 24
3328.79 27
3328.92 28
3329.05 30
3329.18 30
3329.31 31
3329.45 32
3329.58 34
3329.71 36
3329.84 37
3329.98 37
3330.11 36
3330.24 34
3330.37 29
3330.50 24
3330.64 18
3330.77 13
3330.90 8
3331.03 5
3331.17 3
3331.30 3
3331.43 4
3331.56 5
3331.70 6
3331.83 7
3331.96 9
3332.09 11
3332.22 13
3332.36 15
3332.49 17
3332.62 18
3332.75 17
3332.89 16
3333.02 14
3333.15 10
3333.28 7
3333.42 4
3333.55 2
3333.68 2
3333.81 4
3333.95 7
3334.08 12
3334.21 18
3334.34 23
3334.47 27
3334.61 29
3334.74 30
3334.87 31
3335.00 31
3335.14 33
3335.27 38
3335.40 46
3335.53 56
3335.67 69
3335.80 81
3335.93 93
3336.06 102
3336.20 107
3336.33 108
3336.46 105
3336.59 99
3336.73 91
3336.86 83
3336.99 75
3337.12 69
3337.25 64
3337.39 60
3337.52 57
3337.65 55
3337.78 54
3337.92 53
3338.05 53
3338.18 54
3338.31 55
3338.45 57
3338.58 59
3338.71 60
3338.84 61
3338.98 61
3339.11 60
3339.24 58
3339.37 56
3339.51 54
3339.64 51
3339.77 49
3339.90 47
3340.04 45
3340.17 44
3340.30 43
3340.43 42
3340.57 40
3340.70 37
3340.83 33
3340.96 27
3341.10 21
3341.23 14
3341.36 7
3341.49 1
3341.63 0
3341.76 0
3341.89 0
3342.02 0
3342.16 0
3342.29 5
3342.42 12
3342.55 21
3342.69 28
3342.82 35
3342.95 40
3343.08 43
3343.22 44
3343.35 44
3343.48 43
3343.61 42
3343.75 40
3343.88 38
3344.01 37
3344.14 35
3344.28 34
3344.41 33
3344.54 31
3344.67 30
3344.81 28
3344.94 26
3345.07 24
3345.20 22
3345.34 21
3345.47 21
3345.60 23
3345.73 27
3345.87 32
3346.00 38
3346.13 42
3346.27 45
3346.40 46
3346.53 44
3346.66 39
3346.80 33
3346.93 27
3347.06 21
3347.19 15
3347.33 12
3347.46 10
3347.59 9
3347.72 10
3347.86 10
3347.99 10
3348.12 9
3348.25 8
3348.39 6
3348.52 4
3348.65 2
3348.78 1
3348.92 0
3349.05 0
3349.18 0
3349.32 0
3349.45 0
3349.58 0
3349.71 0
3349.85 0
3349.98 0
3350.11 2
3350.24 8
3350.38 14
3350.51 21
3350.64 28
3350.77 33
3350.91 37
3351.04 40
3351.17 41
3351.31 41
3351.44 40
3351.57 39
3351.70 38
3351.84 37
3351.97 37
3352.10 38
3352.23 39
3352.37 39
3352.50 38
3352.63 35
3352.77 29
3352.90 23
3353.03 14
3353.16 6
3353.30 0
3353.43 0
3353.56 0
3353.69 0
3353.83 0
3353.96 0
3354.09 0
3354.23 0
3354.36 2
3354.49 5
3354.62 8
3354.76 11
3354.89 14
3355.02 17
3355.16 21
3355.29 25
3355.42 30
3355.55 34
3355.69 38
3355.82 42
3355.95 45
3356.08 48
3356.22 52
3356.35 55
3356.48 57
3356.62 60
3356.75 63
3356.88 65
3357.01 68
3357.15 70
3357.28 73
3357.41 76
3357.55 79
3357.68 83
3357.81 86
3357.94 89
3358.08 90
3358.21 89
3358.34 87
3358.48 83
3358.61 78
3358.74 73
3358.87 68
3359.01 64
3359.14 61
3359.27 59
3359.41 58
3359.54 58
3359.67 59
3359.80 62
3359.94 66
3360.07 72
3360.20 78
3360.34 84
3360.47 88
3360.60 92
3360.73 94
3360.87 95
3361.00 95
3361.13 94
3361.27 94
3361.40 93
3361.53 93
3361.66 94
3361.80 93
3361.93 92
3362.06 90
3362.20 85
3362.33 78
3362.46 71
3362.59 62
3362.73 55
3362.86 49
3362.99 45
3363.13 42
3363.26 41
3363.39 40
3363.52 39
3363.66 38
3363.79 37
3363.92 36
3364.06 36
3364.19 37
3364.32 38
3364.46 39
3364.59 41
3364.72 43
3364.85 46
3364.99 49
3365.12 52
3365.25 55
3365.39 58
3365.52 61
3365.65 62
3365.79 63
3365.92 62
3366.05 60
3366.18 58
3366.32 56
3366.45 54
3366.58 54
3366.72 55
3366.85 58
3366.98 64
3367.12 73
3367.25 83
3367.38 95
3367.51 109
3367.65 123
3367.78 136
3367.91 148
3368.05 159
3368.18 167
3368.31 173
3368.45 177
3368.58 178
3368.71 177
3368.84 175
3368.98 172
3369.11 169
3369.24 167
3369.38 166
3369.51 166
3369.64 167
3369.78 168
3369.91 170
3370.04 171
3370.18 173
3370.31 176
3370.44 181
3370.57 189
3370.71 198
3370.84 209
3370.97 219
3371.11 228
3371.24 232
3371.37 233
3371.51 229
3371.64 221
3371.77 211
3371.91 199
3372.04 186
3372.17 174
3372.30 163
3372.44 153
3372.57 144
3372.70 137
3372.84 129
3372.97 121
3373.10 114
3373.24 106
3373.37 99
3373.50 93
3373.64 90
3373.77 91
3373.90 96
3374.04 105
3374.17 117
3374.30 130
3374.43 142
3374.57 152
3374.70 159
3374.83 163
3374.97 165
3375.10 167
3375.23 170
3375.37 175
3375.50 182
3375.63 190
3375.77 198
3375.90 206
3376.03 213
3376.17 218
3376.30 222
3376.43 226
3376.57 230
3376.70 234
3376.83 240
3376.97 246
3377.10 254
3377.23 262
3377.36 271
3377.50 278
3377.63 283
3377.76 287
3377.90 290
3378.03 291
3378.16 292
3378.30 292
3378.43 291
3378.56 289
3378.70 283
3378.83 274
3378.96 261
3379.10 245
3379.23 228
3379.36 212
3379.50 198
3379.63 188
3379.76 180
3379.90 175
3380.03 172
3380.16 170
3380.30 168
3380.43 166
3380.56 164
3380.70 162
3380.83 160
3380.96 159
3381.10 159
3381.23 158
3381.36 156
3381.50 154
3381.63 150
3381.76 145
3381.90 138
3382.03 129
3382.16 120
3382.30 111
3382.43 104
3382.56 98
3382.70 94
3382.83 91
3382.96 90
3383.10 90
3383.23 89
3383.36 89
3383.50 90
3383.63 92
3383.76 95
3383.90 100
3384.03 104
3384.16 109
3384.30 113
3384.43 116
3384.56 117
3384.70 119
3384.83 119
3384.96 119
3385.10 118
3385.23 116
3385.36 112
3385.50 106
3385.63 99
3385.76 92
3385.90 87
3386.03 83
3386.16 81
3386.30 82
3386.43 83
3386.56 84
3386.70 85
3386.83 86
3386.96 85
3387.10 83
3387.23 80
3387.36 77
3387.50 74
3387.63 71
3387.76 70
3387.90 69
3388.03 71
3388.16 76
3388.30 82
3388.43 90
3388.56 98
3388.70 105
3388.83 110
3388.96 111
3389.10 109
3389.23 103
3389.36 95
3389.50 86
3389.63 76
3389.77 66
3389.90 59
3390.03 54
3390.17 51
3390.30 51
3390.43 53
3390.57 55
3390.70 57
3390.83 58
3390.97 56
3391.10 53
3391.23 48
3391.37 43
3391.50 37
3391.63 32
3391.77 28
3391.90 26
3392.03 26
3392.17 28
3392.30 32
3392.43 37
3392.57 43
3392.70 51
3392.84 59
3392.97 67
3393.10 75
3393.24 82
3393.37 87
3393.50 92
3393.64 96
3393.77 100
3393.90 103
3394.04 107
3394.17 111
3394.30 114
3394.44 116
3394.57 117
3394.70 116
3394.84 114
3394.97 110
3395.11 105
3395.24 99
3395.37 92
3395.51 85
3395.64 79
3395.77 74
3395.91 69
3396.04 66
3396.17 64
3396.31 63
3396.44 63
3396.57 65
3396.71 66
3396.84 68
3396.98 69
3397.11 69
3397.24 67
3397.38 63
3397.51 60
3397.64 57
3397.78 56
3397.91 57
3398.04 58
3398.18 59
3398.31 59
3398.45 57
3398.58 53
3398.71 48
3398.85 41
3398.98 35
3399.11 29
3399.25 24
3399.38 20
3399.51 17
3399.65 15
3399.78 14
3399.92 14
3400.05 15
3400.18 19
3400.32 24
3400.45 30
3400.58 36
3400.72 41
3400.85 45
3400.98 46
3401.12 45
3401.25 42
3401.39 39
3401.52 36
3401.65 34
3401.79 35
3401.92 37
3402.05 42
3402.19 47
3402.32 53
3402.46 58
3402.59 63
3402.72 67
3402.86 71
3402.99 75
3403.12 78
3403.26 80
3403.39 81
3403.53 80
3403.66 78
3403.79 76
3403.93 76
3404.06 78
3404.19 82
3404.33 88
3404.46 96
3404.60 102
3404.73 107
3404.86 108
3405.00 106
3405.13 101
3405.26 94
3405.40 85
3405.53 77
3405.67 69
3405.80 63
3405.93 59
3406.07 58
3406.20 60
3406.33 65
3406.47 72
3406.60 79
3406.74 87
3406.87 94
3407.00 100
3407.14 106
3407.27 111
3407.40 117
3407.54 125
3407.67 133
3407.81 143
3407.94 152
3408.07 161
3408.21 167
3408.34 171
3408.48 172
3408.61 170
3408.74 167
3408.88 163
3409.01 157
3409.14 151
3409.28 144
3409.41 136
3409.55 126
3409.68 115
3409.81 102
3409.95 90
3410.08 78
3410.21 68
3410.35 63
3410.48 62
3410.62 65
3410.75 73
3410.88 83
3411.02 94
3411.15 104
3411.29 112
3411.42 117
3411.55 118
3411.69 117
3411.82 113
3411.96 107
3412.09 100
3412.22 93
3412.36 86
3412.49 82
3412.62 80
3412.76 80
3412.89 82
3413.03 87
3413.16 92
3413.29 97
3413.43 101
3413.56 103
3413.70 103
3413.83 101
3413.96 98
3414.10 95
3414.23 92
3414.37 88
3414.50 85
3414.63 82
3414.77 80
3414.90 78
3415.04 78
3415.17 79
3415.30 82
3415.44 85
3415.57 88
3415.71 90
3415.84 90
3415.97 86
3416.11 80
3416.24 72
3416.38 63
3416.51 53
3416.64 45
3416.78 38
3416.91 34
3417.05 33
3417.18 35
3417.31 39
3417.45 46
3417.58 53
3417.72 59
3417.85 64
3417.98 65
3418.12 63
3418.25 56
3418.39 47
3418.52 34
3418.65 21
3418.79 8
3418.92 0
3419.06 0
3419.19 0
3419.32 0
3419.46 0
3419.59 0
3419.73 0
3419.86 0
3419.99 0
3420.13 3
3420.26 6
3420.40 11
3420.53 17
3420.66 24
3420.80 32
3420.93 39
3421.07 45
3421.20 49
3421.33 51
3421.47 50
3421.60 49
3421.74 48
3421.87 48
3422.00 49
3422.14 51
3422.27 54
3422.41 57
3422.54 58
3422.68 58
3422.81 54
3422.94 47
3423.08 39
3423.21 30
3423.35 22
3423.48 16
3423.61 13
3423.75 13
3423.88 15
3424.02 18
3424.15 21
3424.28 23
3424.42 24
3424.55 22
3424.69 19
3424.82 15
3424.96 12
3425.09 10
3425.22 9
3425.36 10
3425.49 11
3425.63 13
3425.76 15
3425.89 16
3426.03 16
3426.16 16
3426.30 17
3426.43 18
3426.57 21
3426.70 25
3426.83 30
3426.97 36
3427.10 44
3427.24 52
3427.37 60
3427.50 68
3427.64 77
3427.77 85
3427.91 91
3428.04 94
3428.18 94
3428.31 91
3428.44 84
3428.58 76
3428.71 67
3428.85 59
3428.98 54
3429.12 52
3429.25 55
3429.38 61
3429.52 70
3429.65 80
3429.79 90
3429.92 99
3430.06 104
3430.19 105
3430.32 102
3430.46 97
3430.59 89
3430.73 80
3430.86 72
3431.00 65
3431.13 60
3431.26 56
3431.40 52
3431.53 47
3431.67 43
3431.80 38
3431.94 34
3432.07 29
3432.20 26
3432.34 22
3432.47 20
3432.61 18
3432.74 16
3432.88 16
3433.01 17
3433.14 18
3433.28 20
3433.41 22
3433.55 25
3433.68 27
3433.82 29
3433.95 32
3434.08 36
3434.22 41
3434.35 46
3434.49 52
3434.62 56
3434.76 60
3434.89 62
3435.02 62
3435.16 61
3435.29 59
3435.43 59
3435.56 60
3435.70 64
3435.83 68
3435.96 74
3436.10 79
3436.23 83
3436.37 84
3436.50 83
3436.64 79
3436.77 73
3436.91 65
3437.04 56
3437.17 48
3437.31 42
3437.44 37
3437.58 35
3437.71 34
3437.85 35
3437.98 36
3438.12 36
3438.25 36
3438.38 36
3438.52 34
3438.65 32
3438.79 29
3438.92 24
3439.06 19
3439.19 13
3439.32 7
3439.46 0
3439.59 0
3439.73 0
3439.86 0
3440.00 0
3440.13 0
3440.27 0
3440.40 3
3440.53 9
3440.67 16
3440.80 21
3440.94 26
3441.07 28
3441.21 29
3441.34 29
3441.48 28
3441.61 27
3441.75 27
3441.88 29
3442.01 32
3442.15 36
3442.28 40
3442.42 43
3442.55 46
3442.69 49
3442.82 52
3442.96 54
3443.09 56
3443.22 57
3443.36 56
3443.49 51
3443.63 43
3443.76 32
3443.90 21
3444.03 11
3444.17 4
3444.30 3
3444.44 7
3444.57 15
3444.70 26
3444.84 37
3444.97 46
3445.11 52
3445.24 53
3445.38 51
3445.51 48
3445.65 43
3445.78 38
3445.92 32
3446.05 27
3446.18 20
3446.32 13
3446.45 5
3446.59 0
3446.72 0
3446.86 0
3446.99 0
3447.13 0
3447.26 0
3447.40 0
3447.53 0
3447.66 5
3447.80 13
3447.93 20
3448.07 25
3448.20 29
3448.34 31
3448.47 33
3448.61 33
3448.74 31
3448.88 29
3449.01 26
3449.15 23
3449.28 20
3449.41 18
3449.55 17
3449.68 17
3449.82 18
3449.95 20
3450.09 23
3450.22 27
3450.36 31
3450.49 36
3450.63 42
3450.76 49
3450.90 58
3451.03 68
3451.17 79
3451.30 89
3451.43 98
3451.57 107
3451.70 115
3451.84 123
3451.97 130
3452.11 138
3452.24 145
3452.38 152
3452.51 157
3452.65 162
3452.78 166
3452.92 169
3453.05 172
3453.19 176
3453.32 179
3453.45 183
3453.59 186
3453.72 187
3453.86 188
3453.99 188
3454.13 187
3454.26 188
3454.40 191
3454.53 196
3454.67 203
3454.80 212
3454.94 219
3455.07 225
3455.21 227
3455.34 224
3455.48 218
3455.61 208
3455.75 197
3455.88 186
3456.01 176
3456.15 168
3456.28 162
3456.42 157
3456.55 153
3456.69 148
3456.82 142
3456.96 135
3457.09 127
3457.23 119
3457.36 111
3457.50 103
3457.63 95
3457.77 87
3457.90 77
3458.04 67
3458.17 58
3458.31 49
3458.44 43
3458.58 39
3458.71 38
3458.85 39
3458.98 41
3459.12 44
3459.25 45
3459.38 45
3459.52 43
3459.65 40
3459.79 37
3459.92 34
3460.06 31
3460.19 29
3460.33 27
3460.46 26
3460.60 26
3460.73 27
3460.87 30
3461.00 33
3461.14 38
3461.27 43
3461.41 47
3461.54 50
3461.68 51
3461.81 49
3461.95 44
3462.08 38
3462.22 31
3462.35 25
3462.49 20
3462.62 17
3462.76 15
3462.89 16
3463.03 19
3463.16 22
3463.30 25
3463.43 28
3463.57 30
3463.70 32
3463.84 34
3463.97 35
3464.11 37
3464.24 38
3464.37 38
3464.51 36
3464.64 33
3464.78 28
3464.91 22
3465.05 15
3465.18 9
3465.32 3
3465.45 0
3465.59 0
3465.72 0
3465.86 0
3465.99 0
3466.13 0
3466.26 0
3466.40 0
3466.53 0
3466.67 0
3466.80 3
3466.94 11
3467.07 20
3467.21 31
3467.34 40
3467.48 48
3467.61 53
3467.75 56
3467.88 55
3468.02 52
3468.15 47
3468.29 42
3468.42 36
3468.56 31
3468.69 26
3468.83 21
3468.96 17
3469.10 14
3469.23 11
3469.37 8
3469.50 7
3469.64 7
3469.77 8
3469.91 10
3470.04 11
3470.18 12
3470.31 13
3470.45 13
3470.58 13
3470.72 13
3470.85 14
3470.99 15
3471.12 16
3471.26 19
3471.39 23
3471.53 29
3471.66 37
3471.80 48
3471.93 62
3472.07 78
3472.20 95
3472.34 110
3472.48 124
3472.61 134
3472.75 142
3472.88 147
3473.02 152
3473.15 157
3473.29 162
3473.42 167
3473.56 172
3473.69 175
3473.83 175
3473.96 173
3474.10 169
3474.23 165
3474.37 162
3474.50 161
3474.64 163
3474.77 166
3474.91 171
3475.04 175
3475.18 179
3475.31 182
3475.45 184
3475.58 185
3475.72 187
3475.85 188
3475.99 188
3476.12 189
3476.26 188
3476.39 187
3476.53 186
3476.66 186
3476.80 186
3476.93 187
3477.07 187
3477.20 187
3477.34 184
3477.47 180
3477.61 175
3477.75 168
3477.88 161
3478.02 155
3478.15 149
3478.29 146
3478.42 143
3478.56 142
3478.69 142
3478.83 143
3478.96 143
3479.10 144
3479.23 144
3479.37 142
3479.50 139
3479.64 135
3479.77 130
3479.91 124
3480.04 119
3480.18 114
3480.31 111
3480.45 109
3480.58 107
3480.72 105
3480.86 100
3480.99 93
3481.13 85
3481.26 74
3481.40 64
3481.53 54
3481.67 45
3481.80 40
3481.94 37
3482.07 37
3482.21 40
3482.34 44
3482.48 50
3482.61 57
3482.75 63
3482.88 68
3483.02 71
3483.15 72
3483.29 70
3483.43 66
3483.56 61
3483.70 54
3483.83 49
3483.97 46
3484.10 45
3484.24 48
3484.37 53
3484.51 61
3484.64 70
3484.78 78
3484.91 84
3485.05 88
3485.18 89
3485.32 87
3485.46 84
3485.59 81
3485.73 77
3485.86 75
3486.00 73
3486.13 72
3486.27 72
3486.40 72
3486.54 72
3486.67 71
3486.81 69
3486.94 67
3487.08 66
3487.21 65
3487.35 66
3487.49 68
3487.62 71
3487.76 72
3487.89 72
3488.03 69
3488.16 64
3488.30 55
3488.43 46
3488.57 37
3488.70 30
3488.84 25
3488.97 25
3489.11 27
3489.25 32
3489.38 37
3489.52 42
3489.65 46
3489.79 48
3489.92 48
3490.06 46
3490.19 43
3490.33 39
3490.46 36
3490.60 35
3490.74 37
3490.87 42
3491.01 49
3491.14 58
3491.28 67
3491.41 75
3491.55 81
3491.68 83
3491.82 82
3491.95 76
3492.09 68
3492.23 58
3492.36 48
3492.50 39
3492.63 32
3492.77 29
3492.90 28
3493.04 29
3493.17 31
3493.31 34
3493.44 35
3493.58 36
3493.72 35
3493.85 34
3493.99 33
3494.12 32
3494.26 32
3494.39 33
3494.53 35
3494.66 37
3494.80 40
3494.93 43
3495.07 46
3495.21 48
3495.34 50
3495.48 50
3495.61 51
3495.75 51
3495.88 51
3496.02 52
3496.15 54
3496.29 57
3496.43 60
3496.56 63
3496.70 67
3496.83 71
3496.97 76
3497.10 83
3497.24 93
3497.37 106
3497.51 121
3497.65 138
3497.78 155
3497.92 169
3498.05 181
3498.19 189
3498.32 193
3498.46 194
3498.59 196
3498.73 200
3498.87 208
3499.00 221
3499.14 238
3499.27 258
3499.41 280
3499.54 302
3499.68 323
3499.82 341
3499.95 357
3500.09 372
3500.22 384
3500.36 394
3500.49 402
3500.63 408
3500.76 414
3500.90 418
3501.04 423
3501.17 428
3501.31 433
3501.44 437
3501.58 441
3501.71 443
3501.85 443
3501.99 443
3502.12 443
3502.26 443
3502.39 443
3502.53 442
3502.66 439
3502.80 433
3502.94 423
3503.07 409
3503.21 392
3503.34 374
3503.48 357
3503.61 341
3503.75 328
3503.88 316
3504.02 306
3504.16 296
3504.29 285
3504.43 272
3504.56 258
3504.70 243
3504.83 229
3504.97 215
3505.11 203
3505.24 193
3505.38 184
3505.51 177
3505.65 170
3505.78 163
3505.92 157
3506.06 151
3506.19 146
3506.33 141
3506.46 137
3506.60 133
3506.74 129
3506.87 123
3507.01 116
3507.14 107
3507.28 99
3507.41 92
3507.55 88
3507.69 87
3507.82 87
3507.96 89
3508.09 92
3508.23 93
3508.36 93
3508.50 90
3508.64 87
3508.77 82
3508.91 78
3509.04 73
3509.18 68
3509.31 63
3509.45 57
3509.59 51
3509.72 44
3509.86 37
3509.99 29
3510.13 22
3510.27 15
3510.40 10
3510.54 7
3510.67 6
3510.81 7
3510.94 10
3511.08 12
3511.22 15
3511.35 16
3511.49 16
3511.62 14
3511.76 10
3511.90 6
3512.03 2
3512.17 0
3512.30 0
3512.44 0
3512.57 0
3512.71 0
3512.85 0
3512.98 0
3513.12 0
3513.25 0
3513.39 0
3513.53 0
3513.66 4
3513.80 10
3513.93 18
3514.07 27
3514.21 36
3514.34 45
3514.48 53
3514.61 59
3514.75 64
3514.88 68
3515.02 70
3515.16 71
3515.29 70
3515.43 67
3515.56 63
3515.70 57
3515.84 50
3515.97 43
3516.11 36
3516.24 29
3516.38 24
3516.52 19
3516.65 14
3516.79 10
3516.92 5
3517.06 2
3517.20 0
3517.33 0
3517.47 1
3517.60 4
3517.74 10
3517.88 15
3518.01 21
3518.15 25
3518.28 26
3518.42 24
3518.56 20
3518.69 14
3518.83 9
3518.96 4
3519.10 0
3519.23 0
3519.37 0
3519.51 0
3519.64 0
3519.78 1
3519.91 2
3520.05 2
3520.19 2
3520.32 2
3520.46 3
3520.60 4
3520.73 6
3520.87 10
3521.00 15
3521.14 21
3521.28 29
3521.41 38
3521.55 47
3521.68 55
3521.82 64
3521.96 71
3522.09 76
3522.23 79
3522.36 79
3522.50 78
3522.64 76
3522.77 74
3522.91 72
3523.04 70
3523.18 69
3523.32 69
3523.45 69
3523.59 68
3523.72 67
3523.86 66
3524.00 63
3524.13 61
3524.27 60
3524.40 59
3524.54 58
3524.68 58
3524.81 58
3524.95 57
3525.09 55
3525.22 53
3525.36 49
3525.49 45
3525.63 42
3525.77 38
3525.90 36
3526.04 34
3526.17 33
3526.31 33
3526.45 34
3526.58 35
3526.72 36
3526.85 36
3526.99 36
3527.13 35
3527.26 33
3527.40 32
3527.54 30
3527.67 28
3527.81 28
3527.94 28
3528.08 29
3528.22 31
3528.35 34
3528.49 36
3528.62 38
3528.76 38
3528.90 37
3529.03 33
3529.17 28
3529.31 22
3529.44 16
3529.58 9
3529.71 4
3529.85 0
3529.99 0
3530.12 0
3530.26 0
3530.40 0
3530.53 0
3530.67 0
3530.80 0
3530.94 1
3531.08 6
3531.21 11
3531.35 14
3531.48 15
3531.62 14
3531.76 12
3531.89 9
3532.03 7
3532.17 5
3532.30 5
3532.44 6
3532.57 8
3532.71 10
3532.85 13
3532.98 15
3533.12 17
3533.26 20
3533.39 23
3533.53 29
3533.66 36
3533.80 44
3533.94 52
3534.07 60
3534.21 67
3534.35 72
3534.48 75
3534.62 74
3534.76 71
3534.89 65
3535.03 58
3535.16 50
3535.30 41
3535.44 33
3535.57 26
3535.71 20
3535.85 16
3535.98 15
3536.12 15
3536.25 18
3536.39 21
3536.53 24
3536.66 25
3536.80 25
3536.94 23
3537.07 18
3537.21 13
3537.35 8
3537.48 3
3537.62 0
3537.75 0
3537.89 0
3538.03 0
3538.16 0
3538.30 0
3538.44 2
3538.57 7
3538.71 12
3538.84 18
3538.98 24
3539.12 30
3539.25 35
3539.39 38
3539.53 40
3539.66 39
3539.80 38
3539.94 34
3540.07 30
3540.21 25
3540.35 19
3540.48 14
3540.62 9
3540.75 6
3540.89 5
3541.03 6
3541.16 11
3541.30 18
3541.44 27
3541.57 37
3541.71 47
3541.85 56
3541.98 65
3542.12 73
3542.25 81
3542.39 89
3542.53 97
3542.66 106
3542.80 116
3542.94 126
3543.07 136
3543.21 147
3543.35 158
3543.48 169
3543.62 180
3543.76 191
3543.89 203
3544.03 216
3544.17 230
3544.30 245
3544.44 262
3544.57 279
3544.71 297
3544.85 314
3544.98 328
3545.12 339
3545.26 347
3545.39 351
3545.53 352
3545.67 352
3545.80 350
3545.94 350
3546.08 350
3546.21 352
3546.35 355
3546.49 356
3546.62 356
3546.76 353
3546.90 346
3547.03 337
3547.17 325
3547.30 313
3547.44 301
3547.58 289
3547.71 277
3547.85 265
3547.99 250
3548.12 234
3548.26 216
3548.40 197
3548.53 180
3548.67 165
3548.81 153
3548.94 143
3549.08 136
3549.22 130
3549.35 124
3549.49 118
3549.63 113
3549.76 107
3549.90 103
3550.04 99
3550.17 96
3550.31 93
3550.45 92
3550.58 90
3550.72 90
3550.86 90
3550.99 90
3551.13 90
3551.27 89
3551.40 85
3551.54 79
3551.68 71
3551.81 61
3551.95 52
3552.09 45
3552.22 41
3552.36 42
3552.50 46
3552.63 52
3552.77 60
3552.91 67
3553.04 71
3553.18 73
3553.31 73
3553.45 70
3553.59 66
3553.72 61
3553.86 55
3554.00 50
3554.13 46
3554.27 43
3554.41 42
3554.54 42
3554.68 44
3554.82 47
3554.95 51
3555.09 55
3555.23 59
3555.36 63
3555.50 66
3555.64 69
3555.78 72
3555.91 74
3556.05 75
3556.19 76
3556.32 76
3556.46 76
3556.60 76
3556.73 75
3556.87 75
3557.01 75
3557.14 76
3557.28 77
3557.42 80
3557.55 84
3557.69 88
3557.83 92
3557.96 94
3558.10 95
3558.24 95
3558.37 92
3558.51 89
3558.65 85
3558.78 81
3558.92 79
3559.06 78
3559.19 79
3559.33 79
3559.47 80
3559.60 80
3559.74 79
3559.88 78
3560.01 76
3560.15 74
3560.29 72
3560.42 72
3560.56 72
3560.70 73
3560.83 73
3560.97 74
3561.11 73
3561.25 73
3561.38 72
3561.52 71
3561.66 71
3561.79 70
3561.93 69
3562.07 67
3562.20 64
3562.34 60
3562.48 55
3562.61 49
3562.75 43
3562.89 37
3563.02 32
3563.16 27
3563.30 24
3563.43 22
3563.57 21
3563.71 22
3563.84 25
3563.98 30
3564.12 36
3564.26 43
3564.39 48
3564.53 53
3564.67 56
3564.80 58
3564.94 59
3565.08 59
3565.21 59
3565.35 60
3565.49 62
3565.62 64
3565.76 66
3565.90 69
3566.03 70
3566.17 71
3566.31 70
3566.45 68
3566.58 65
3566.72 61
3566.86 57
3566.99 54
3567.13 53
3567.27 54
3567.40 57
3567.54 63
3567.68 70
3567.81 77
3567.95 83
3568.09 86
3568.23 87
3568.36 84
3568.50 80
3568.64 75
3568.77 72
3568.91 70
3569.05 72
3569.18 76
3569.32 80
3569.46 84
3569.59 85
3569.73 84
3569.87 81
3570.01 76
3570.14 71
3570.28 67
3570.42 64
3570.55 63
3570.69 64
3570.83 66
3570.96 69
3571.10 72
3571.24 75
3571.38 79
3571.51 82
3571.65 85
3571.79 86
3571.92 86
3572.06 84
3572.20 80
3572.33 75
3572.47 69
3572.61 64
3572.75 59
3572.88 56
3573.02 53
3573.16 51
3573.29 48
3573.43 45
3573.57 41
3573.70 36
3573.84 30
3573.98 24
3574.12 17
3574.25 11
3574.39 6
3574.53 3
3574.66 2
3574.80 4
3574.94 8
3575.08 14
3575.21 21
3575.35 29
3575.49 36
3575.62 43
3575.76 49
3575.90 54
3576.04 57
3576.17 59
3576.31 61
3576.45 62
3576.58 64
3576.72 67
3576.86 70
3576.99 74
3577.13 77
3577.27 81
3577.41 84
3577.54 85
3577.68 86
3577.82 86
3577.95 86
3578.09 86
3578.23 85
3578.37 85
3578.50 83
3578.64 82
3578.78 80
3578.91 77
3579.05 74
3579.19 71
3579.33 69
3579.46 67
3579.60 66
3579.74 65
3579.87 64
3580.01 63
3580.15 61
3580.29 56
3580.42 49
3580.56 40
3580.70 29
3580.83 18
3580.97 9
3581.11 3
3581.25 1
3581.38 3
3581.52 8
3581.66 15
3581.79 22
3581.93 29
3582.07 33
3582.21 35
3582.34 34
3582.48 31
3582.62 26
3582.76 22
3582.89 18
3583.03 17
3583.17 17
3583.30 20
3583.44 26
3583.58 32
3583.72 38
3583.85 44
3583.99 49
3584.13 52
3584.26 55
3584.40 56
3584.54 56
3584.68 54
3584.81 52
3584.95 48
3585.09 44
3585.23 39
3585.36 35
3585.50 31
3585.64 29
3585.77 28
3585.91 28
3586.05 27
3586.19 26
3586.32 25
3586.46 24
3586.60 24
3586.74 25
3586.87 27
3587.01 30
3587.15 33
3587.29 35
3587.42 36
3587.56 36
3587.70 36
3587.83 35
3587.97 35
3588.11 36
3588.25 38
3588.38 39
3588.52 39
3588.66 38
3588.80 36
3588.93 34
3589.07 31
3589.21 28
3589.34 26
3589.48 25
3589.62 25
3589.76 25
3589.89 25
3590.03 25
3590.17 25
3590.31 25
3590.44 25
3590.58 25
3590.72 25
3590.86 27
3590.99 29
3591.13 32
3591.27 35
3591.41 39
3591.54 41
3591.68 42
3591.82 41
3591.95 37
3592.09 32
3592.23 25
3592.37 18
3592.50 13
3592.64 9
3592.78 6
3592.92 5
3593.05 6
3593.19 6
3593.33 6
3593.47 5
3593.60 4
3593.74 3
3593.88 1
3594.02 1
3594.15 2
3594.29 5
3594.43 10
3594.57 16
3594.70 23
3594.84 30
3594.98 35
3595.12 39
3595.25 41
3595.39 41
3595.53 39
3595.67 37
3595.80 35
3595.94 35
3596.08 35
3596.22 36
3596.35 37
3596.49 37
3596.63 38
3596.77 36
3596.90 34
3597.04 32
3597.18 29
3597.32 26
3597.45 25
3597.59 24
3597.73 25
3597.87 27
3598.00 31
3598.14 37
3598.28 43
3598.42 50
3598.55 57
3598.69 65
3598.83 72
3598.97 78
3599.10 83
3599.24 88
3599.38 91
3599.52 92
3599.65 89
3599.79 84
3599.93 77
3600.07 67
3600.20 58
3600.34 49
3600.48 42
3600.62 38
3600.75 36
3600.89 36
3601.03 36
3601.17 34
3601.30 30
3601.44 24
3601.58 16
3601.72 8
3601.85 1
3601.99 0
3602.13 0
3602.27 0
3602.40 0
3602.54 2
3602.68 4
3602.82 6
3602.95 6
3603.09 4
3603.23 2
3603.37 0
3603.51 0
3603.64 0
3603.78 0
3603.92 0
3604.06 0
3604.19 0
3604.33 0
3604.47 1
3604.61 3
3604.74 6
3604.88 10
3605.02 15
3605.16 22
3605.29 30
3605.43 39
3605.57 49
3605.71 59
3605.84 70
3605.98 80
3606.12 89
3606.26 95
3606.40 99
3606.53 99
3606.67 97
3606.81 92
3606.95 84
3607.08 75
3607.22 64
3607.36 54
3607.50 43
3607.63 35
3607.77 28
3607.91 24
3608.05 23
3608.19 24
3608.32 26
3608.46 28
3608.60 31
3608.74 33
3608.87 35
3609.01 36
3609.15 38
3609.29 39
3609.42 40
3609.56 40
3609.70 39
3609.84 36
3609.98 33
3610.11 29
3610.25 25
3610.39 22
3610.53 19
3610.66 18
3610.80 19
3610.94 22
3611.08 26
3611.22 31
3611.35 38
3611.49 45
3611.63 51
3611.77 56
3611.90 60
3612.04 62
3612.18 63
3612.32 65
3612.46 67
3612.59 70
3612.73 74
3612.87 78
3613.01 81
3613.14 83
3613.28 82
3613.42 79
3613.56 75
3613.70 70
3613.83 65
3613.97 60
3614.11 55
3614.25 52
3614.38 49
3614.52 48
3614.66 48
3614.80 49
3614.94 53
3615.07 59
3615.21 66
3615.35 74
3615.49 80
3615.63 86
3615.76 89
3615.90 89
3616.04 88
3616.18 85
3616.31 81
3616.45 78
3616.59 75
3616.73 73
3616.87 72
3617.00 72
3617.14 72
3617.28 74
3617.42 74
3617.56 75
3617.69 76
3617.83 76
3617.97 76
3618.11 76
3618.24 77
3618.38 78
3618.52 80
3618.66 82
3618.80 84
3618.93 86
3619.07 87
3619.21 89
3619.35 90
3619.49 90
3619.62 91
3619.76 91
3619.90 91
3620.04 90
3620.18 90
3620.31 91
3620.45 92
3620.59 94
3620.73 96
3620.87 99
3621.00 102
3621.14 104
3621.28 105
3621.42 105
3621.56 105
3621.69 103
3621.83 99
3621.97 94
3622.11 87
3622.24 78
3622.38 67
3622.52 55
3622.66 43
3622.80 32
3622.93 24
3623.07 18
3623.21 16
3623.35 16
3623.49 18
3623.62 22
3623.76 27
3623.90 32
3624.04 40
3624.18 48
3624.31 57
3624.45 66
3624.59 75
3624.73 83
3624.87 89
3625.00 94
3625.14 98
3625.28 100
3625.42 100
3625.56 99
3625.70 97
3625.83 94
3625.97 90
3626.11 86
3626.25 81
3626.39 77
3626.52 74
3626.66 74
3626.80 74
3626.94 77
3627.08 81
3627.21 86
3627.35 92
3627.49 98
3627.63 104
3627.77 109
3627.90 114
3628.04 118
3628.18 120
3628.32 122
3628.46 121
3628.59 120
3628.73 118
3628.87 115
3629.01 112
3629.15 109
3629.28 105
3629.42 102
3629.56 100
3629.70 99
3629.84 100
3629.98 102
3630.11 104
3630.25 107
3630.39 108
3630.53 108
3630.67 106
3630.80 103
3630.94 98
3631.08 94
3631.22 90
3631.36 87
3631.50 84
3631.63 81
3631.77 78
3631.91 75
3632.05 71
3632.19 68
3632.32 65
3632.46 64
3632.60 62
3632.74 61
3632.88 59
3633.01 57
3633.15 54
3633.29 50
3633.43 47
3633.57 44
3633.71 43
3633.84 43
3633.98 43
3634.12 44
3634.26 44
3634.40 44
3634.53 43
3634.67 43
3634.81 43
3634.95 44
3635.09 46
3635.23 49
3635.36 53
3635.50 57
3635.64 60
3635.78 63
3635.92 64
3636.06 63
3636.19 63
3636.33 62
3636.47 63
3636.61 65
3636.75 69
3636.88 73
3637.02 78
3637.16 82
3637.30 85
3637.44 87
3637.58 87
3637.71 86
3637.85 84
3637.99 81
3638.13 79
3638.27 76
3638.41 74
3638.54 73
3638.68 73
3638.82 74
3638.96 75
3639.10 77
3639.24 78
3639.37 78
3639.51 78
3639.65 76
3639.79 75
3639.93 74
3640.07 74
3640.20 74
3640.34 76
3640.48 77
3640.62 79
3640.76 80
3640.90 79
3641.03 78
3641.17 77
3641.31 75
3641.45 74
3641.59 75
3641.73 77
3641.86 80
3642.00 83
3642.14 85
3642.28 85
3642.42 82
3642.56 78
3642.69 71
3642.83 64
3642.97 58
3643.11 55
3643.25 54
3643.39 58
3643.52 64
3643.66 74
3643.80 84
3643.94 94
3644.08 102
3644.22 107
3644.35 109
3644.49 109
3644.63 106
3644.77 103
3644.91 100
3645.05 97
3645.18 93
3645.32 89
3645.46 84
3645.60 79
3645.74 73
3645.88 67
3646.02 62
3646.15 60
3646.29 61
3646.43 64
3646.57 69
3646.71 75
3646.85 81
3646.98 86
3647.12 90
3647.26 92
3647.40 92
3647.54 92
3647.68 91
3647.81 90
3647.95 90
3648.09 89
3648.23 89
3648.37 89
3648.51 90
3648.65 91
3648.78 94
3648.92 97
3649.06 101
3649.20 104
3649.34 107
3649.48 108
3649.62 108
3649.75 106
3649.89 102
3650.03 97
3650.17 92
3650.31 88
3650.45 84
3650.58 81
3650.72 80
3650.86 78
3651.00 78
3651.14 77
3651.28 77
3651.42 78
3651.55 80
3651.69 82
3651.83 86
3651.97 89
3652.11 92
3652.25 94
3652.39 95
3652.52 94
3652.66 92
3652.80 90
3652.94 88
3653.08 88
3653.22 89
3653.36 91
3653.49 95
3653.63 99
3653.77 103
3653.91 105
3654.05 106
3654.19 105
3654.33 101
3654.46 95
3654.60 88
3654.74 81
3654.88 73
3655.02 66
3655.16 60
3655.30 56
3655.43 53
3655.57 53
3655.71 54
3655.85 56
3655.99 59
3656.13 63
3656.27 66
3656.40 68
3656.54 70
3656.68 71
3656.82 71
3656.96 71
3657.10 70
3657.24 69
3657.37 68
3657.51 67
3657.65 65
3657.79 64
3657.93 62
3658.07 60
3658.21 57
3658.35 54
3658.48 52
3658.62 50
3658.76 48
3658.90 48
3659.04 48
3659.18 48
3659.32 48
3659.45 47
3659.59 45
3659.73 41
3659.87 35
3660.01 30
3660.15 25
3660.29 22
3660.43 22
3660.56 23
3660.70 25
3660.84 27
3660.98 26
3661.12 23
3661.26 18
3661.40 11
3661.54 4
3661.67 0
3661.81 0
3661.95 0
3662.09 0
3662.23 0
3662.37 0
3662.51 0
3662.65 1
3662.78 1
3662.92 1
3663.06 2
3663.20 4
3663.34 9
3663.48 17
3663.62 27
3663.76 38
3663.89 48
3664.03 57
3664.17 63
3664.31 65
3664.45 66
3664.59 65
3664.73 63
3664.87 62
3665.00 62
3665.14 61
3665.28 61
3665.42 60
3665.56 58
3665.70 55
3665.84 52
3665.98 48
3666.11 45
3666.25 42
3666.39 41
3666.53 41
3666.67 43
3666.81 47
3666.95 52
3667.09 59
3667.23 67
3667.36 75
3667.50 81
3667.64 86
3667.78 88
3667.92 87
3668.06 84
3668.20 80
3668.34 74
3668.47 68
3668.61 62
3668.75 57
3668.89 51
3669.03 46
3669.17 41
3669.31 37
3669.45 33
3669.59 31
3669.72 29
3669.86 28
3670.00 29
3670.14 30
3670.28 32
3670.42 34
3670.56 36
3670.70 38
3670.84 40
3670.97 41
3671.11 41
3671.25 40
3671.39 38
3671.53 34
3671.67 30
3671.81 26
3671.95 21
3672.09 18
3672.22 15
3672.36 14
3672.50 13
3672.64 13
3672.78 14
3672.92 14
3673.06 15
3673.20 15
3673.34 17
3673.48 19
3673.61 23
3673.75 29
3673.89 35
3674.03 41
3674.17 46
3674.31 50
3674.45 51
3674.59 50
3674.73 47
3674.86 45
3675.00 42
3675.14 41
3675.28 40
3675.42 41
3675.56 41
3675.70 42
3675.84 42
3675.98 42
3676.12 43
3676.25 44
3676.39 45
3676.53 46
3676.67 46
3676.81 45
3676.95 42
3677.09 40
3677.23 37
3677.37 36
3677.51 35
3677.64 35
3677.78 35
3677.92 36
3678.06 35
3678.20 34
3678.34 32
3678.48 30
3678.62 29
3678.76 27
3678.90 26
3679.04 25
3679.17 23
3679.31 20
3679.45 17
3679.59 14
3679.73 11
3679.87 10
3680.01 9
3680.15 9
3680.29 9
3680.43 10
3680.56 10
3680.70 9
3680.84 8
3680.98 5
3681.12 1
3681.26 0
3681.40 0
3681.54 0
3681.68 0
3681.82 0
3681.96 0
3682.09 3
3682.23 9
3682.37 15
3682.51 20
3682.65 22
3682.79 23
3682.93 20
3683.07 17
3683.21 11
3683.35 6
3683.49 0
3683.63 0
3683.76 0
3683.90 0
3684.04 0
3684.18 0
3684.32 0
3684.46 0
3684.60 1
3684.74 7
3684.88 13
3685.02 18
3685.16 23
3685.30 27
3685.43 31
3685.57 36
3685.71 40
3685.85 44
3685.99 47
3686.13 48
3686.27 48
3686.41 48
3686.55 46
3686.69 45
3686.83 46
3686.97 48
3687.10 52
3687.24 57
3687.38 63
3687.52 69
3687.66 72
3687.80 74
3687.94 72
3688.08 68
3688.22 63
3688.36 58
3688.50 55
3688.64 54
3688.78 56
3688.91 59
3689.05 64
3689.19 69
3689.33 72
3689.47 73
3689.61 73
3689.75 70
3689.89 68
3690.03 65
3690.17 64
3690.31 65
3690.45 67
3690.59 69
3690.72 70
3690.86 70
3691.00 68
3691.14 64
3691.28 58
3691.42 52
3691.56 46
3691.70 42
3691.84 39
3691.98 37
3692.12 37
3692.26 38
3692.40 40
3692.54 41
3692.68 43
3692.81 45
3692.95 47
3693.09 50
3693.23 55
3693.37 61
3693.51 69
3693.65 77
3693.79 85
3693.93 91
3694.07 96
3694.21 98
3694.35 98
3694.49 96
3694.63 93
3694.77 90
3694.90 88
3695.04 87
3695.18 88
3695.32 92
3695.46 96
3695.60 102
3695.74 107
3695.88 112
3696.02 116
3696.16 117
3696.30 117
3696.44 116
3696.58 115
3696.72 113
3696.86 112
3696.99 113
3697.13 114
3697.27 116
3697.41 118
3697.55 120
3697.69 121
3697.83 121
3697.97 120
3698.11 118
3698.25 115
3698.39 113
3698.53 112
3698.67 113
3698.81 116
3698.95 122
3699.09 129
3699.23 137
3699.37 144
3699.50 149
3699.64 151
3699.78 149
3699.92 145
3700.06 139
3700.20 133
3700.34 127
3700.48 125
3700.62 124
3700.76 126
3700.90 129
3701.04 133
3701.18 135
3701.32 135
3701.46 132
3701.60 128
3701.74 121
3701.88 113
3702.01 104
3702.15 95
3702.29 86
3702.43 78
3702.57 72
3702.71 69
3702.85 68
3702.99 71
3703.13 78
3703.27 86
3703.41 96
3703.55 104
3703.69 110
3703.83 112
3703.97 110
3704.11 105
3704.25 96
3704.39 87
3704.53 78
3704.67 71
3704.81 67
3704.94 66
3705.08 66
3705.22 68
3705.36 70
3705.50 71
3705.64 72
3705.78 73
3705.92 74
3706.06 78
3706.20 84
3706.34 92
3706.48 101
3706.62 109
3706.76 115
3706.90 119
3707.04 120
3707.18 119
3707.32 117
3707.46 115
3707.60 114
3707.74 114
3707.88 114
3708.02 114
3708.15 112
3708.29 107
3708.43 100
3708.57 91
3708.71 81
3708.85 71
3708.99 63
3709.13 57
3709.27 52
3709.41 50
3709.55 49
3709.69 49
3709.83 51
3709.97 53
3710.11 56
3710.25 62
3710.39 68
3710.53 76
3710.67 83
3710.81 91
3710.95 96
3711.09 98
3711.23 98
3711.37 94
3711.51 88
3711.65 80
3711.79 70
3711.93 61
3712.06 53
3712.20 46
3712.34 42
3712.48 40
3712.62 39
3712.76 38
3712.90 37
3713.04 36
3713.18 34
3713.32 32
3713.46 32
3713.60 32
3713.74 35
3713.88 39
3714.02 44
3714.16 50
3714.30 56
3714.44 61
3714.58 65
3714.72 68
3714.86 70
3715.00 70
3715.14 70
3715.28 68
3715.42 66
3715.56 64
3715.70 61
3715.84 58
3715.98 53
3716.12 48
3716.26 43
3716.40 37
3716.54 31
3716.68 27
3716.82 24
3716.96 23
3717.09 24
3717.23 28
3717.37 33
3717.51 38
3717.65 45
3717.79 51
3717.93 57
3718.07 62
3718.21 66
3718.35 68
3718.49 68
3718.63 67
3718.77 64
3718.91 60
3719.05 57
3719.19 54
3719.33 52
3719.47 51
3719.61 51
3719.75 53
3719.89 56
3720.03 61
3720.17 66
3720.31 73
3720.45 80
3720.59 89
3720.73 98
3720.87 107
3721.01 115
3721.15 123
3721.29 131
3721.43 137
3721.57 143
3721.71 147
3721.85 151
3721.99 154
3722.13 156
3722.27 159
3722.41 160
3722.55 162
3722.69 163
3722.83 163
3722.97 161
3723.11 158
3723.25 155
3723.39 151
3723.53 146
3723.67 142
3723.81 137
3723.95 132
3724.09 125
3724.23 117
3724.37 108
3724.51 98
3724.65 89
3724.79 81
3724.93 75
3725.07 72
3725.21 71
3725.35 71
3725.49 72
3725.63 73
3725.77 74
3725.91 73
3726.05 71
3726.19 68
3726.33 65
3726.47 61
3726.61 57
3726.75 54
3726.89 50
3727.03 47
3727.17 44
3727.31 41
3727.45 39
3727.59 36
3727.73 33
3727.87 29
3728.01 24
3728.15 18
3728.29 11
3728.43 5
3728.57 0
3728.71 0
3728.85 0
3728.99 0
3729.13 0
3729.27 5
3729.41 14
3729.55 25
3729.69 38
3729.83 51
3729.97 62
3730.11 72
3730.25 78
3730.39 81
3730.53 80
3730.67 76
3730.81 70
3730.95 62
3731.09 55
3731.23 48
3731.37 42
3731.51 38
3731.65 37
3731.79 38
3731.93 41
3732.07 46
3732.21 50
3732.35 53
3732.49 56
3732.63 56
3732.77 55
3732.91 54
3733.05 52
3733.19 52
3733.33 53
3733.47 55
3733.61 57
3733.75 60
3733.89 62
3734.03 62
3734.17 61
3734.31 57
3734.45 52
3734.59 45
3734.73 38
3734.87 31
3735.01 25
3735.15 19
3735.29 14
3735.43 10
3735.57 7
3735.71 5
3735.85 3
3735.99 1
3736.13 0
3736.27 0
3736.41 0
3736.55 0
3736.69 0
3736.83 0
3736.97 0
3737.11 0
3737.25 0
3737.39 0
3737.53 0
3737.67 2
3737.81 5
3737.95 8
3738.09 12
3738.23 16
3738.37 20
3738.51 22
3738.65 24
3738.79 26
3738.93 27
3739.07 29
3739.21 30
3739.35 31
3739.49 31
3739.63 30
3739.77 29
3739.91 27
3740.05 26
3740.19 25
3740.33 26
3740.47 28
3740.61 32
3740.75 38
3740.89 44
3741.03 51
3741.17 57
3741.32 62
3741.46 65
3741.60 66
3741.74 66
3741.88 65
3742.02 64
3742.16 63
3742.30 62
3742.44 60
3742.58 58
3742.72 55
3742.86 51
3743.00 46
3743.14 40
3743.28 34
3743.42 29
3743.56 25
3743.70 24
3743.84 25
3743.98 28
3744.12 32
3744.26 36
3744.40 39
3744.54 42
3744.68 45
3744.82 48
3744.96 52
3745.10 55
3745.24 59
3745.38 62
3745.52 62
3745.66 61
3745.80 56
3745.94 49
3746.08 39
3746.22 29
3746.36 19
3746.51 10
3746.65 2
3746.79 0
3746.93 0
3747.07 0
3747.21 0
3747.35 4
3747.49 10
3747.63 18
3747.77 24
3747.91 30
3748.05 33
3748.19 36
3748.33 37
3748.47 39
3748.61 42
3748.75 46
3748.89 51
3749.03 57
3749.17 61
3749.31 65
3749.45 67
3749.59 66
3749.73 65
3749.87 62
3750.01 59
3750.15 55
3750.30 52
3750.44 48
3750.58 43
3750.72 37
3750.86 30
3751.00 23
3751.14 16
3751.28 11
3751.42 8
3751.56 7
3751.70 10
3751.84 16
3751.98 24
3752.12 35
3752.26 46
3752.40 57
3752.54 66
3752.68 74
3752.82 79
3752.96 81
3753.10 82
3753.24 81
3753.38 79
3753.52 78
3753.67 77
3753.81 78
3753.95 79
3754.09 80
3754.23 81
3754.37 81
3754.51 80
3754.65 77
3754.79 74
3754.93 72
3755.07 71
3755.21 72
3755.35 75
3755.49 79
3755.63 83
3755.77 86
3755.91 88
3756.05 88
3756.19 88
3756.33 88
3756.48 89
3756.62 92
3756.76 98
3756.90 105
3757.04 114
3757.18 123
3757.32 132
3757.46 140
3757.60 147
3757.74 153
3757.88 159
3758.02 164
3758.16 169
3758.30 174
3758.44 177
3758.58 178
3758.72 175
3758.86 168
3759.00 156
3759.15 140
3759.29 123
3759.43 106
3759.57 91
3759.71 80
3759.85 74
3759.99 72
3760.13 73
3760.27 74
3760.41 75
3760.55 73
3760.69 70
3760.83 65
3760.97 60
3761.11 56
3761.25 55
3761.39 56
3761.54 59
3761.68 62
3761.82 63
3761.96 63
3762.10 61
3762.24 56
3762.38 50
3762.52 44
3762.66 39
3762.80 36
3762.94 37
3763.08 40
3763.22 46
3763.36 54
3763.50 63
3763.64 73
3763.79 82
3763.93 89
3764.07 95
3764.21 99
3764.35 99
3764.49 96
3764.63 89
3764.77 81
3764.91 70
3765.05 58
3765.19 47
3765.33 37
3765.47 29
3765.61 24
3765.75 20
3765.90 20
3766.04 21
3766.18 23
3766.32 26
3766.46 28
3766.60 31
3766.74 33
3766.88 34
3767.02 36
3767.16 38
3767.30 41
3767.44 44
3767.58 47
3767.72 50
3767.87 53
3768.01 54
3768.15 55
3768.29 54
3768.43 53
3768.57 52
3768.71 50
3768.85 47
3768.99 44
3769.13 40
3769.27 36
3769.41 31
3769.55 26
3769.70 21
3769.84 16
3769.98 13
3770.12 10
3770.26 8
3770.40 9
3770.54 11
3770.68 14
3770.82 20
3770.96 26
3771.10 35
3771.24 43
3771.38 52
3771.53 61
3771.67 68
3771.81 74
3771.95 79
3772.09 82
3772.23 84
3772.37 84
3772.51 83
3772.65 80
3772.79 76
3772.93 71
3773.07 65
3773.21 60
3773.36 55
3773.50 51
3773.64 47
3773.78 45
3773.92 42
3774.06 40
3774.20 37
3774.34 33
3774.48 29
3774.62 25
3774.76 21
3774.91 17
3775.05 14
3775.19 12
3775.33 12
3775.47 13
3775.61 16
3775.75 19
3775.89 23
3776.03 28
3776.17 33
3776.31 38
3776.45 43
3776.60 47
3776.74 50
3776.88 53
3777.02 54
3777.16 55
3777.30 55
3777.44 53
3777.58 50
3777.72 45
3777.86 40
3778.00 33
3778.15 27
3778.29 22
3778.43 17
3778.57 14
3778.71 11
3778.85 9
3778.99 7
3779.13 4
3779.27 2
3779.41 0
3779.55 0
3779.70 0
3779.84 0
3779.98 0
3780.12 4
3780.26 8
3780.40 13
3780.54 17
3780.68 20
3780.82 22
3780.96 21
3781.11 20
3781.25 16
3781.39 12
3781.53 7
3781.67 3
3781.81 0
3781.95 0
3782.09 0
3782.23 0
3782.37 0
3782.52 0
3782.66 0
3782.80 0
3782.94 2
3783.08 5
3783.22 8
3783.36 9
3783.50 10
3783.64 11
3783.78 12
3783.93 14
3784.07 17
3784.21 20
3784.35 24
3784.49 28
3784.63 31
3784.77 32
3784.91 33
3785.05 33
3785.19 33
3785.34 34
3785.48 36
3785.62 39
3785.76 43
3785.90 46
3786.04 49
3786.18 50
3786.32 50
3786.46 47
3786.61 44
3786.75 38
3786.89 32
3787.03 27
3787.17 21
3787.31 18
3787.45 16
3787.59 16
3787.73 18
3787.88 20
3788.02 23
3788.16 25
3788.30 27
3788.44 29
3788.58 30
3788.72 32
3788.86 34
3789.00 37
3789.15 40
3789.29 43
3789.43 44
3789.57 45
3789.71 44
3789.85 41
3789.99 38
3790.13 36
3790.27 35
3790.42 35
3790.56 38
3790.70 43
3790.84 49
3790.98 56
3791.12 62
3791.26 67
3791.40 71
3791.54 73
3791.69 74
3791.83 76
3791.97 78
3792.11 82
3792.25 87
3792.39 94
3792.53 102
3792.67 110
3792.82 119
3792.96 126
3793.10 131
3793.24 133
3793.38 133
3793.52 130
3793.66 125
3793.80 120
3793.94 116
3794.09 113
3794.23 113
3794.37 114
3794.51 117
3794.65 121
3794.79 124
3794.93 126
3795.07 127
3795.22 127
3795.36 124
3795.50 121
3795.64 118
3795.78 114
3795.92 110
3796.06 106
3796.20 101
3796.35 95
3796.49 88
3796.63 81
3796.77 72
3796.91 63
3797.05 55
3797.19 49
3797.33 45
3797.48 43
3797.62 44
3797.76 47
3797.90 51
3798.04 55
3798.18 59
3798.32 61
3798.47 62
3798.61 62
3798.75 62
3798.89 63
3799.03 66
3799.17 69
3799.31 72
3799.45 75
3799.60 76
3799.74 76
3799.88 74
3800.02 70
3800.16 64
3800.30 58
3800.44 51
3800.58 44
3800.73 39
3800.87 36
3801.01 35
3801.15 35
3801.29 35
3801.43 35
3801.57 34
3801.72 30
3801.86 25
3802.00 19
3802.14 13
3802.28 8
3802.42 5
3802.56 3
3802.71 2
3802.85 1
3802.99 0
3803.13 0
3803.27 0
3803.41 0
3803.55 0
3803.70 0
3803.84 0
3803.98 0
3804.12 2
3804.26 5
3804.40 7
3804.54 8
3804.68 9
3804.83 9
3804.97 9
3805.11 9
3805.25 10
3805.39 12
3805.53 16
3805.67 21
3805.82 26
3805.96 33
3806.10 40
3806.24 47
3806.38 53
3806.52 58
3806.66 62
3806.81 64
3806.95 66
3807.09 67
3807.23 68
3807.37 69
3807.51 69
3807.66 68
3807.80 66
3807.94 61
3808.08 54
3808.22 45
3808.36 35
3808.50 26
3808.65 18
3808.79 12
3808.93 9
3809.07 8
3809.21 8
3809.35 10
3809.49 12
3809.64 13
3809.78 15
3809.92 16
3810.06 19
3810.20 21
3810.34 24
3810.49 27
3810.63 30
3810.77 33
3810.91 36
3811.05 38
3811.19 40
3811.33 42
3811.48 43
3811.62 43
3811.76 42
3811.90 40
3812.04 37
3812.18 33
3812.33 28
3812.47 23
3812.61 17
3812.75 12
3812.89 8
3813.03 6
3813.17 7
3813.32 12
3813.46 22
3813.60 34
3813.74 50
3813.88 66
3814.02 80
3814.17 92
3814.31 100
3814.45 102
3814.59 99
3814.73 92
3814.87 82
3815.02 71
3815.16 61
3815.30 52
3815.44 47
3815.58 44
3815.72 45
3815.86 48
3816.01 52
3816.15 57
3816.29 62
3816.43 66
3816.57 69
3816.71 71
3816.86 71
3817.00 70
3817.14 68
3817.28 64
3817.42 59
3817.56 53
3817.71 46
3817.85 39
3817.99 31
3818.13 24
3818.27 18
3818.41 13
3818.56 10
3818.70 7
3818.84 6
3818.98 5
3819.12 5
3819.26 5
3819.41 6
3819.55 7
3819.69 8
3819.83 10
3819.97 13
3820.11 16
3820.26 20
3820.40 25
3820.54 29
3820.68 32
3820.82 34
3820.97 34
3821.11 33
3821.25 31
3821.39 28
3821.53 25
3821.67 24
3821.82 25
3821.96 28
3822.10 33
3822.24 39
3822.38 45
3822.52 48
3822.67 49
3822.81 47
3822.95 44
3823.09 40
3823.23 36
3823.37 34
3823.52 34
3823.66 36
3823.80 40
3823.94 46
3824.08 51
3824.23 57
3824.37 62
3824.51 64
3824.65 65
3824.79 64
3824.93 61
3825.08 57
3825.22 53
3825.36 49
3825.50 47
3825.64 47
3825.79 48
3825.93 49
3826.07 50
3826.21 51
3826.35 51
3826.49 52
3826.64 54
3826.78 57
3826.92 62
3827.06 68
3827.20 76
3827.35 83
3827.49 88
3827.63 92
3827.77 93
3827.91 91
3828.05 87
3828.20 80
3828.34 72
3828.48 63
3828.62 55
3828.76 49
3828.91 45
3829.05 44
3829.19 46
3829.33 50
3829.47 55
3829.61 59
3829.76 63
3829.90 64
3830.04 63
3830.18 59
3830.32 53
3830.47 45
3830.61 38
3830.75 31
3830.89 26
3831.03 23
3831.18 22
3831.32 24
3831.46 27
3831.60 30
3831.74 34
3831.89 38
3832.03 41
3832.17 43
3832.31 44
3832.45 45
3832.59 46
3832.74 46
3832.88 47
3833.02 48
3833.16 48
3833.30 49
3833.45 48
3833.59 47
3833.73 45
3833.87 42
3834.01 40
3834.16 38
3834.30 37
3834.44 38
3834.58 40
3834.72 42
3834.87 44
3835.01 45
3835.15 46
3835.29 45
3835.43 44
3835.58 44
3835.72 44
3835.86 45
3836.00 47
3836.14 49
3836.29 51
3836.43 53
3836.57 55
3836.71 55
3836.85 54
3837.00 52
3837.14 48
3837.28 43
3837.42 37
3837.56 32
3837.71 26
3837.85 21
3837.99 17
3838.13 13
3838.27 10
3838.42 8
3838.56 5
3838.70 2
3838.84 0
3838.98 0
3839.13 0
3839.27 0
3839.41 0
3839.55 0
3839.69 0
3839.84 0
3839.98 0
3840.12 1
3840.26 3
3840.41 5
3840.55 7
3840.69 11
3840.83 15
3840.97 19
3841.12 25
3841.26 31
3841.40 37
3841.54 42
3841.68 45
3841.83 47
3841.97 46
3842.11 44
3842.25 41
3842.39 39
3842.54 37
3842.68 38
3842.82 40
3842.96 44
3843.11 49
3843.25 54
3843.39 59
3843.53 63
3843.67 65
3843.82 66
3843.96 65
3844.10 63
3844.24 60
3844.38 57
3844.53 52
3844.67 47
3844.81 41
3844.95 36
3845.10 31
3845.24 28
3845.38 26
3845.52 26
3845.66 27
3845.81 30
3845.95 33
3846.09 37
3846.23 40
3846.37 44
3846.52 47
3846.66 49
3846.80 52
3846.94 54
3847.09 57
3847.23 60
3847.37 63
3847.51 65
3847.65 68
3847.80 69
3847.94 68
3848.08 65
3848.22 61
3848.37 55
3848.51 49
3848.65 42
3848.79 37
3848.93 33
3849.08 32
3849.22 33
3849.36 36
3849.50 40
3849.65 45
3849.79 50
3849.93 55
3850.07 59
3850.22 63
3850.36 65
3850.50 66
3850.64 64
3850.78 61
3850.93 55
3851.07 47
3851.21 38
3851.35 28
3851.50 19
3851.64 13
3851.78 11
3851.92 12
3852.06 17
3852.21 23
3852.35 30
3852.49 36
3852.63 39
3852.78 40
3852.92 38
3853.06 35
3853.20 32
3853.35 29
3853.49 29
3853.63 32
3853.77 37
3853.91 45
3854.06 53
3854.20 62
3854.34 69
3854.48 74
3854.63 76
3854.77 74
3854.91 70
3855.05 65
3855.20 59
3855.34 54
3855.48 50
3855.62 49
3855.77 50
3855.91 52
3856.05 54
3856.19 55
3856.33 54
3856.48 52
3856.62 48
3856.76 43
3856.90 37
3857.05 32
3857.19 27
3857.33 24
3857.47 21
3857.62 20
3857.76 21
3857.90 23
3858.04 25
3858.19 28
3858.33 30
3858.47 33
3858.61 34
3858.76 36
3858.90 37
3859.04 38
3859.18 39
3859.33 40
3859.47 42
3859.61 42
3859.75 42
3859.89 42
3860.04 40
3860.18 37
3860.32 34
3860.46 31
3860.61 29
3860.75 27
3860.89 27
3861.03 28
3861.18 30
3861.32 32
3861.46 35
3861.60 37
3861.75 38
3861.89 38
3862.03 36
3862.17 34
3862.32 32
3862.46 30
3862.60 28
3862.74 27
3862.89 27
3863.03 29
3863.17 33
3863.31 37
3863.46 42
3863.60 46
3863.74 48
3863.88 49
3864.03 48
3864.17 45
3864.31 41
3864.45 38
3864.60 35
3864.74 34
3864.88 33
3865.02 34
3865.17 35
3865.31 37
3865.45 37
3865.59 38
3865.74 39
3865.88 41
3866.02 45
3866.16 49
3866.31 55
3866.45 62
3866.59 69
3866.74 75
3866.88 79
3867.02 81
3867.16 81
3867.31 78
3867.45 73
3867.59 67
3867.73 60
3867.88 52
3868.02 46
3868.16 40
3868.30 35
3868.45 32
3868.59 30
3868.73 29
3868.87 29
3869.02 31
3869.16 33
3869.30 37
3869.44 40
3869.59 44
3869.73 47
3869.87 49
3870.01 49
3870.16 47
3870.30 44
3870.44 41
3870.59 37
3870.73 34
3870.87 33
3871.01 34
3871.16 37
3871.30 42
3871.44 50
3871.58 60
3871.73 70
3871.87 81
3872.01 90
3872.15 97
3872.30 102
3872.44 103
3872.58 101
3872.73 96
3872.87 89
3873.01 81
3873.15 72
3873.30 64
3873.44 58
3873.58 54
3873.72 52
3873.87 52
3874.01 54
3874.15 58
3874.29 62
3874.44 67
3874.58 72
3874.72 76
3874.87 80
3875.01 83
3875.15 84
3875.29 83
3875.44 81
3875.58 77
3875.72 72
3875.86 66
3876.01 60
3876.15 54
3876.29 48
3876.44 43
3876.58 39
3876.72 36
3876.86 36
3877.01 38
3877.15 41
3877.29 46
3877.44 52
3877.58 58
3877.72 63
3877.86 67
3878.01 69
3878.15 69
3878.29 67
3878.43 63
3878.58 59
3878.72 54
3878.86 49
3879.01 44
3879.15 39
3879.29 34
3879.43 29
3879.58 26
3879.72 25
3879.86 28
3880.01 34
3880.15 43
3880.29 54
3880.43 66
3880.58 76
3880.72 83
3880.86 86
3881.00 85
3881.15 81
3881.29 77
3881.43 73
3881.58 72
3881.72 74
3881.86 79
3882.00 87
3882.15 96
3882.29 106
3882.43 115
3882.58 123
3882.72 130
3882.86 136
3883.00 141
3883.15 146
3883.29 151
3883.43 156
3883.58 160
3883.72 166
3883.86 171
3884.01 177
3884.15 182
3884.29 187
3884.43 192
3884.58 197
3884.72 204
3884.86 212
3885.01 222
3885.15 233
3885.29 243
3885.43 251
3885.58 256
3885.72 258
3885.86 256
3886.01 252
3886.15 247
3886.29 243
3886.43 241
3886.58 241
3886.72 242
3886.86 244
3887.01 246
3887.15 247
3887.29 246
3887.44 242
3887.58 236
3887.72 228
3887.86 217
3888.01 204
3888.15 191
3888.29 178
3888.44 166
3888.58 156
3888.72 149
3888.86 144
3889.01 141
3889.15 140
3889.29 140
3889.44 142
3889.58 146
3889.72 150
3889.87 155
3890.01 160
3890.15 165
3890.29 167
3890.44 167
3890.58 164
3890.72 157
3890.87 149
3891.01 139
3891.15 129
3891.30 120
3891.44 114
3891.58 109
3891.72 107
3891.87 105
3892.01 105
3892.15 103
3892.30 101
3892.44 98
3892.58 93
3892.73 89
3892.87 84
3893.01 80
3893.16 78
3893.30 75
3893.44 73
3893.58 71
3893.73 67
3893.87 61
3894.01 53
3894.16 45
3894.30 37
3894.44 29
3894.59 24
3894.73 21
3894.87 20
3895.02 22
3895.16 24
3895.30 27
3895.44 29
3895.59 30
3895.73 30
3895.87 30
3896.02 30
3896.16 30
3896.30 31
3896.45 32
3896.59 34
3896.73 34
3896.88 35
3897.02 35
3897.16 36
3897.30 38
3897.45 42
3897.59 46
3897.73 51
3897.88 54
3898.02 56
3898.16 56
3898.31 52
3898.45 47
3898.59 41
3898.74 35
3898.88 30
3899.02 26
3899.17 24
3899.31 23
3899.45 23
3899.60 25
3899.74 26
3899.88 28
3900.02 29
3900.17 30
3900.31 31
3900.45 31
3900.60 31
3900.74 30
3900.88 29
3901.03 28
3901.17 27
3901.31 27
3901.46 27
3901.60 30
3901.74 34
3901.89 40
3902.03 47
3902.17 55
3902.32 62
3902.46 67
3902.60 70
3902.75 71
3902.89 70
3903.03 68
3903.18 65
3903.32 63
3903.46 60
3903.61 58
3903.75 55
3903.89 52
3904.03 48
3904.18 44
3904.32 40
3904.46 38
3904.61 36
3904.75 37
3904.89 39
3905.04 42
3905.18 46
3905.32 51
3905.47 55
3905.61 60
3905.75 64
3905.90 67
3906.04 69
3906.18 70
3906.33 70
3906.47 69
3906.61 69
3906.76 69
3906.90 69
3907.04 70
3907.19 71
3907.33 72
3907.47 72
3907.62 72
3907.76 70
3907.90 68
3908.05 65
3908.19 60
3908.33 54
3908.48 47
3908.62 40
3908.76 33
3908.91 26
3909.05 20
3909.19 17
3909.34 16
3909.48 18
3909.62 21
3909.77 26
3909.91 31
3910.05 36
3910.20 40
3910.34 43
3910.48 45
3910.63 46
3910.77 46
3910.91 46
3911.06 46
3911.20 45
3911.34 43
3911.49 42
3911.63 42
3911.77 42
3911.92 43
3912.06 45
3912.20 48
3912.35 50
3912.49 52
3912.64 53
3912.78 52
3912.92 50
3913.07 47
3913.21 43
3913.35 39
3913.50 35
3913.64 31
3913.78 27
3913.93 23
3914.07 18
3914.21 13
3914.36 8
3914.50 3
3914.64 0
3914.79 0
3914.93 0
3915.07 0
3915.22 0
3915.36 0
3915.50 0
3915.65 0
3915.79 1
3915.93 5
3916.08 8
3916.22 11
3916.36 14
3916.51 15
3916.65 15
3916.80 14
3916.94 13
3917.08 12
3917.23 12
3917.37 13
3917.51 15
3917.66 19
3917.80 24
3917.94 30
3918.09 37
3918.23 45
3918.37 53
3918.52 59
3918.66 64
3918.80 67
3918.95 69
3919.09 68
3919.23 66
3919.38 65
3919.52 64
3919.67 65
3919.81 68
3919.95 71
3920.10 74
3920.24 77
3920.38 78
3920.53 77
3920.67 74
3920.81 70
3920.96 66
3921.10 62
3921.24 59
3921.39 55
3921.53 51
3921.68 46
3921.82 41
3921.96 35
3922.11 30
3922.25 26
3922.39 23
3922.54 23
3922.68 25
3922.82 29
3922.97 34
3923.11 41
3923.25 49
3923.40 55
3923.54 61
3923.69 65
3923.83 67
3923.97 66
3924.12 63
3924.26 58
3924.40 53
3924.55 46
3924.69 40
3924.83 33
3924.98 27
3925.12 21
3925.27 17
3925.41 15
3925.55 14
3925.70 16
3925.84 21
3925.98 27
3926.13 36
3926.27 45
3926.41 54
3926.56 62
3926.70 68
3926.85 71
3926.99 70
3927.13 66
3927.28 59
3927.42 51
3927.56 43
3927.71 36
3927.85 32
3928.00 31
3928.14 32
3928.28 35
3928.43 39
3928.57 43
3928.71 48
3928.86 53
3929.00 58
3929.15 63
3929.29 66
3929.43 69
3929.58 69
3929.72 68
3929.86 64
3930.01 60
3930.15 55
3930.29 51
3930.44 50
3930.58 50
3930.73 52
3930.87 55
3931.01 59
3931.16 61
3931.30 61
3931.44 60
3931.59 56
3931.73 51
3931.88 45
3932.02 39
3932.16 34
3932.31 30
3932.45 27
3932.59 24
3932.74 23
3932.88 22
3933.03 22
3933.17 22
3933.31 22
3933.46 23
3933.60 24
3933.75 24
3933.89 24
3934.03 24
3934.18 22
3934.32 20
3934.46 17
3934.61 14
3934.75 11
3934.90 8
3935.04 7
3935.18 6
3935.33 6
3935.47 5
3935.61 4
3935.76 1
3935.90 0
3936.05 0
3936.19 0
3936.33 0
3936.48 0
3936.62 0
3936.77 0
3936.91 8
3937.05 16
3937.20 22
3937.34 27
3937.49 31
3937.63 32
3937.77 33
3937.92 34
3938.06 35
3938.20 37
3938.35 39
3938.49 43
3938.64 47
3938.78 51
3938.92 55
3939.07 60
3939.21 65
3939.36 69
3939.50 74
3939.64 77
3939.79 80
3939.93 81
3940.08 80
3940.22 78
3940.36 75
3940.51 73
3940.65 71
3940.79 71
3940.94 71
3941.08 72
3941.23 72
3941.37 70
3941.51 67
3941.66 63
3941.80 59
3941.95 56
3942.09 56
3942.23 58
3942.38 63
3942.52 68
3942.67 73
3942.81 77
3942.95 79
3943.10 79
3943.24 77
3943.39 75
3943.53 72
3943.67 70
3943.82 68
3943.96 67
3944.11 65
3944.25 64
3944.39 62
3944.54 59
3944.68 56
3944.83 53
3944.97 49
3945.11 44
3945.26 39
3945.40 33
3945.55 28
3945.69 23
3945.83 18
3945.98 15
3946.12 12
3946.27 11
3946.41 12
3946.55 14
3946.70 18
3946.84 22
3946.99 27
3947.13 31
3947.27 35
3947.42 38
3947.56 40
3947.71 41
3947.85 42
3947.99 44
3948.14 46
3948.28 49
3948.43 53
3948.57 58
3948.71 62
3948.86 65
3949.00 67
3949.15 67
3949.29 65
3949.44 61
3949.58 56
3949.72 49
3949.87 43
3950.01 37
3950.16 32
3950.30 28
3950.44 27
3950.59 28
3950.73 31
3950.88 35
3951.02 39
3951.16 43
3951.31 46
3951.45 47
3951.60 47
3951.74 46
3951.89 44
3952.03 42
3952.17 40
3952.32 36
3952.46 33
3952.61 28
3952.75 24
3952.89 20
3953.04 16
3953.18 14
3953.33 11
3953.47 8
3953.61 5
3953.76 1
3953.90 0
3954.05 0
3954.19 0
3954.34 0
3954.48 0
3954.62 0
3954.77 0
3954.91 4
3955.06 13
3955.20 22
3955.35 30
3955.49 37
3955.63 42
3955.78 46
3955.92 50
3956.07 55
3956.21 59
3956.35 62
3956.50 66
3956.64 68
3956.79 69
3956.93 69
3957.08 68
3957.22 67
3957.36 67
3957.51 68
3957.65 68
3957.80 68
3957.94 65
3958.09 61
3958.23 54
3958.37 46
3958.52 37
3958.66 28
3958.81 21
3958.95 17
3959.10 15
3959.24 16
3959.38 20
3959.53 24
3959.67 30
3959.82 35
3959.96 39
3960.11 42
3960.25 44
3960.39 44
3960.54 44
3960.68 43
3960.83 43
3960.97 44
3961.12 46
3961.26 49
3961.40 53
3961.55 56
3961.69 59
3961.84 60
3961.98 59
3962.13 56
3962.27 52
3962.41 47
3962.56 41
3962.70 36
3962.85 32
3962.99 30
3963.14 28
3963.28 29
3963.42 30
3963.57 31
3963.71 32
3963.86 32
3964.00 32
3964.15 31
3964.29 30
3964.43 30
3964.58 31
3964.72 33
3964.87 36
3965.01 40
3965.16 43
3965.30 45
3965.45 45
3965.59 44
3965.73 41
3965.88 36
3966.02 31
3966.17 26
3966.31 22
3966.46 19
3966.60 16
3966.74 14
3966.89 13
3967.03 11
3967.18 9
3967.32 6
3967.47 3
3967.61 0
3967.76 0
3967.90 0
3968.04 0
3968.19 0
3968.33 0
3968.48 0
3968.62 0
3968.77 0
3968.91 4
3969.06 10
3969.20 16
3969.34 22
3969.49 27
3969.63 30
3969.78 32
3969.92 32
3970.07 32
3970.21 32
3970.36 31
3970.50 30
3970.64 29
3970.79 28
3970.93 27
3971.08 26
3971.22 27
3971.37 28
3971.51 30
3971.66 32
3971.80 34
3971.95 34
3972.09 32
3972.23 29
3972.38 26
3972.52 22
3972.67 20
3972.81 21
3972.96 24
3973.10 30
3973.25 37
3973.39 44
3973.53 51
3973.68 55
3973.82 57
3973.97 57
3974.11 54
3974.26 50
3974.40 46
3974.55 42
3974.69 38
3974.84 35
3974.98 33
3975.12 32
3975.27 32
3975.41 32
3975.56 32
3975.70 33
3975.85 35
3975.99 36
3976.14 37
3976.28 37
3976.43 37
3976.57 36
3976.72 35
3976.86 33
3977.00 31
3977.15 30
3977.29 30
3977.44 31
3977.58 34
3977.73 39
3977.87 45
3978.02 54
3978.16 64
3978.31 74
3978.45 85
3978.60 94
3978.74 103
3978.88 110
3979.03 115
3979.17 120
3979.32 122
3979.46 123
3979.61 123
3979.75 123
3979.90 122
3980.04 122
3980.19 124
3980.33 128
3980.48 134
3980.62 142
3980.76 150
3980.91 157
3981.05 163
3981.20 165
3981.34 164
3981.49 159
3981.63 153
3981.78 147
3981.92 142
3982.07 138
3982.21 135
3982.36 133
3982.50 133
3982.65 131
3982.79 129
3982.93 125
3983.08 120
3983.22 114
3983.37 108
3983.51 102
3983.66 96
3983.80 91
3983.95 87
3984.09 84
3984.24 81
3984.38 80
3984.53 80
3984.67 82
3984.82 84
3984.96 87
3985.11 89
3985.25 90
3985.40 88
3985.54 86
3985.68 82
3985.83 79
3985.97 77
3986.12 78
3986.26 81
3986.41 86
3986.55 93
3986.70 101
3986.84 108
3986.99 114
3987.13 118
3987.28 120
3987.42 118
3987.57 113
3987.71 105
3987.86 95
3988.00 84
3988.15 73
3988.29 63
3988.44 55
3988.58 50
3988.72 46
3988.87 44
3989.01 41
3989.16 37
3989.30 33
3989.45 27
3989.59 22
3989.74 19
3989.88 17
3990.03 17
3990.17 20
3990.32 24
3990.46 28
3990.61 33
3990.75 38
3990.90 41
3991.04 45
3991.19 48
3991.33 50
3991.48 53
3991.62 54
3991.77 55
3991.91 55
3992.06 52
3992.20 48
3992.35 42
3992.49 34
3992.64 25
3992.78 17
3992.93 9
3993.07 5
3993.22 3
3993.36 5
3993.50 11
3993.65 19
3993.79 28
3993.94 37
3994.08 43
3994.23 48
3994.37 49
3994.52 49
3994.66 47
3994.81 45
3994.95 44
3995.10 44
3995.24 45
3995.39 47
3995.53 49
3995.68 51
3995.82 52
3995.97 52
3996.11 52
3996.26 51
3996.40 49
3996.55 48
3996.69 47
3996.84 46
3996.98 45
3997.13 45
3997.27 46
3997.42 46
3997.56 46
3997.71 45
3997.85 44
3998.00 42
3998.14 41
3998.29 40
3998.43 40
3998.58 42
3998.72 44
3998.87 47
3999.01 49
3999.16 51
3999.30 51
3999.45 51
3999.59 49
3999.74 47
3999.88 44
4000.03 41
4000.17 37
4000.32 33
4000.46 29
4000.61 25
4000.75 23
4000.90 21
4001.04 22
4001.19 24
4001.33 27
4001.48 32
4001.62 37
4001.77 42
4001.91 46
4002.06 49
4002.20 51
4002.35 52
4002.49 52
4002.64 51
4002.78 49
4002.93 47
4003.07 45
4003.22 43
4003.36 43
4003.51 43
4003.65 43
4003.80 44
4003.94 45
4004.09 47
4004.23 48
4004.38 50
4004.52 52
4004.67 54
4004.81 57
4004.96 59
4005.10 60
4005.25 60
4005.40 59
4005.54 57
4005.69 54
4005.83 51
4005.98 49
4006.12 48
4006.27 47
4006.41 49
4006.56 51
4006.70 55
4006.85 58
4006.99 61
4007.14 62
4007.28 61
4007.43 58
4007.57 53
4007.72 47
4007.86 42
4008.01 38
4008.15 37
4008.30 39
4008.44 42
4008.59 47
4008.73 52
4008.88 55
4009.02 56
4009.17 56
4009.31 53
4009.46 50
4009.60 47
4009.75 45
4009.89 43
4010.04 42
4010.19 41
4010.33 40
4010.48 40
4010.62 39
4010.77 39
4010.91 38
4011.06 38
4011.20 37
4011.35 36
4011.49 35
4011.64 34
4011.78 33
4011.93 32
4012.07 32
4012.22 32
4012.36 33
4012.51 34
4012.65 35
4012.80 38
4012.94 41
4013.09 44
4013.23 47
4013.38 49
4013.53 50
4013.67 50
4013.82 50
4013.96 51
4014.11 53
4014.25 58
4014.40 66
4014.54 75
4014.69 85
4014.83 94
4014.98 100
4015.12 104
4015.27 104
4015.41 102
4015.56 99
4015.70 96
4015.85 93
4016.00 93
4016.14 93
4016.29 95
4016.43 97
4016.58 100
4016.72 102
4016.87 103
4017.01 104
4017.16 103
4017.30 101
4017.45 98
4017.59 94
4017.74 91
4017.88 88
4018.03 88
4018.17 89
4018.32 93
4018.47 97
4018.61 102
4018.76 107
4018.90 111
4019.05 113
4019.19 115
4019.34 115
4019.48 114
4019.63 111
4019.77 107
4019.92 103
4020.06 99
4020.21 96
4020.36 93
4020.50 91
4020.65 90
4020.79 90
4020.94 91
4021.08 93
4021.23 95
4021.37 97
4021.52 99
4021.66 99
4021.81 98
4021.95 95
4022.10 90
4022.25 84
4022.39 77
4022.54 70
4022.68 66
4022.83 64
4022.97 66
4023.12 70
4023.26 76
4023.41 82
4023.55 88
4023.70 91
4023.85 92
4023.99 90
4024.14 86
4024.28 80
4024.43 74
4024.57 69
4024.72 65
4024.86 63
4025.01 61
4025.15 60
4025.30 58
4025.45 55
4025.59 51
4025.74 46
4025.88 42
4026.03 39
4026.17 36
4026.32 34
4026.46 33
4026.61 31
4026.75 29
4026.90 25
4027.05 22
4027.19 20
4027.34 21
4027.48 24
4027.63 30
4027.77 38
4027.92 48
4028.06 58
4028.21 67
4028.36 73
4028.50 77
4028.65 77
4028.79 76
4028.94 72
4029.08 67
4029.23 63
4029.37 59
4029.52 57
4029.67 55
4029.81 54
4029.96 52
4030.10 50
4030.25 46
4030.39 41
4030.54 36
4030.68 32
4030.83 28
4030.98 27
4031.12 27
4031.27 28
4031.41 29
4031.56 31
4031.70 31
4031.85 30
4031.99 30
4032.14 29
4032.29 29
4032.43 29
4032.58 30
4032.72 32
4032.87 35
4033.01 37
4033.16 40
4033.30 42
4033.45 43
4033.60 44
4033.74 44
4033.89 43
4034.03 42
4034.18 39
4034.32 36
4034.47 31
4034.62 25
4034.76 19
4034.91 13
4035.05 8
4035.20 5
4035.34 5
4035.49 7
4035.63 12
4035.78 18
4035.93 24
4036.07 30
4036.22 34
4036.36 36
4036.51 36
4036.65 34
4036.80 30
4036.95 26
4037.09 21
4037.24 17
4037.38 13
4037.53 11
4037.67 10
4037.82 11
4037.97 13
4038.11 15
4038.26 18
4038.40 21
4038.55 23
4038.69 24
4038.84 24
4038.99 23
4039.13 21
4039.28 17
4039.42 12
4039.57 8
4039.71 3
4039.86 0
4040.01 0
4040.15 0
4040.30 0
4040.44 0
4040.59 0
4040.73 0
4040.88 0
4041.03 0
4041.17 0
4041.32 7
4041.46 15
4041.61 23
4041.75 31
4041.90 37
4042.05 39
4042.19 40
4042.34 38
4042.48 35
4042.63 33
4042.78 31
4042.92 30
4043.07 31
4043.21 32
4043.36 34
4043.50 34
4043.65 34
4043.80 32
4043.94 29
4044.09 26
4044.23 21
4044.38 17
4044.52 14
4044.67 12
4044.82 12
4044.96 13
4045.11 14
4045.25 17
4045.40 19
4045.55 21
4045.69 24
4045.84 25
4045.98 27
4046.13 28
4046.27 30
4046.42 31
4046.57 32
4046.71 33
4046.86 35
4047.00 37
4047.15 40
4047.30 43
4047.44 47
4047.59 51
4047.73 56
4047.88 60
4048.03 64
4048.17 67
4048.32 69
4048.46 71
4048.61 71
4048.75 72
4048.90 72
4049.05 73
4049.19 75
4049.34 76
4049.48 77
4049.63 77
4049.78 75
4049.92 72
4050.07 67
4050.21 60
4050.36 53
4050.51 46
4050.65 39
4050.80 34
4050.94 30
4051.09 29
4051.24 31
4051.38 35
4051.53 42
4051.67 50
4051.82 58
4051.97 64
4052.11 67
4052.26 68
4052.40 65
4052.55 60
4052.69 54
4052.84 47
4052.99 40
4053.13 35
4053.28 31
4053.42 29
4053.57 30
4053.72 32
4053.86 36
4054.01 43
4054.15 51
4054.30 61
4054.45 71
4054.59 81
4054.74 89
4054.88 94
4055.03 96
4055.18 95
4055.32 91
4055.47 86
4055.61 80
4055.76 74
4055.91 70
4056.05 67
4056.20 65
4056.34 65
4056.49 67
4056.64 68
4056.78 70
4056.93 70
4057.07 69
4057.22 67
4057.37 63
4057.51 58
4057.66 52
4057.81 47
4057.95 42
4058.10 39
4058.24 36
4058.39 35
4058.54 35
4058.68 36
4058.83 37
4058.97 39
4059.12 41
4059.27 43
4059.41 44
4059.56 43
4059.70 42
4059.85 41
4060.00 40
4060.14 41
4060.29 44
4060.43 50
4060.58 59
4060.73 69
4060.87 80
4061.02 90
4061.17 97
4061.31 102
4061.46 104
4061.60 102
4061.75 99
4061.90 94
4062.04 90
4062.19 86
4062.33 82
4062.48 78
4062.63 74
4062.77 70
4062.92 65
4063.07 60
4063.21 54
4063.36 49
4063.50 45
4063.65 42
4063.80 40
4063.94 38
4064.09 37
4064.23 35
4064.38 33
4064.53 31
4064.67 28
4064.82 27
4064.97 27
4065.11 28
4065.26 30
4065.40 33
4065.55 36
4065.70 38
4065.84 39
4065.99 39
4066.13 39
4066.28 38
4066.43 38
4066.57 38
4066.72 40
4066.87 43
4067.01 46
4067.16 48
4067.30 50
4067.45 51
4067.60 51
4067.74 52
4067.89 53
4068.04 55
4068.18 60
4068.33 66
4068.47 73
4068.62 79
4068.77 85
4068.91 90
4069.06 92
4069.21 93
4069.35 93
4069.50 92
4069.64 92
4069.79 93
4069.94 94
4070.08 94
4070.23 94
4070.38 94
4070.52 93
4070.67 91
4070.81 89
4070.96 88
4071.11 88
4071.25 90
4071.40 92
4071.55 97
4071.69 103
4071.84 111
4071.99 120
4072.13 130
4072.28 140
4072.42 148
4072.57 156
4072.72 162
4072.86 168
4073.01 174
4073.16 180
4073.30 187
4073.45 195
4073.59 202
4073.74 208
4073.89 211
4074.03 213
4074.18 212
4074.33 210
4074.47 208
4074.62 206
4074.77 204
4074.91 203
4075.06 200
4075.20 198
4075.35 194
4075.50 189
4075.64 185
4075.79 181
4075.94 180
4076.08 179
4076.23 181
4076.38 183
4076.52 185
4076.67 187
4076.82 187
4076.96 186
4077.11 184
4077.25 182
4077.40 179
4077.55 176
4077.69 173
4077.84 171
4077.99 170
4078.13 169
4078.28 168
4078.43 166
4078.57 164
4078.72 161
4078.87 156
4079.01 150
4079.16 143
4079.30 136
4079.45 128
4079.60 120
4079.74 113
4079.89 107
4080.04 101
4080.18 98
4080.33 96
4080.48 96
4080.62 99
4080.77 103
4080.92 108
4081.06 112
4081.21 115
4081.35 115
4081.50 113
4081.65 110
4081.79 107
4081.94 105
4082.09 106
4082.23 110
4082.38 117
4082.53 126
4082.67 136
4082.82 146
4082.97 153
4083.11 158
4083.26 159
4083.41 158
4083.55 154
4083.70 149
4083.85 143
4083.99 137
4084.14 131
4084.29 125
4084.43 118
4084.58 112
4084.72 107
4084.87 103
4085.02 100
4085.16 99
4085.31 100
4085.46 102
4085.60 103
4085.75 104
4085.90 104
4086.04 104
4086.19 102
4086.34 100
4086.48 98
4086.63 95
4086.78 92
4086.92 89
4087.07 85
4087.22 82
4087.36 78
4087.51 74
4087.66 71
4087.80 68
4087.95 64
4088.10 62
4088.24 60
4088.39 60
4088.54 61
4088.68 63
4088.83 67
4088.98 71
4089.12 74
4089.27 75
4089.42 75
4089.56 73
4089.71 69
4089.86 66
4090.00 63
4090.15 62
4090.30 62
4090.44 65
4090.59 69
4090.74 73
4090.88 78
4091.03 82
4091.18 87
4091.32 91
4091.47 96
4091.62 101
4091.76 106
4091.91 112
4092.06 118
4092.20 125
4092.35 132
4092.50 140
4092.64 150
4092.79 160
4092.94 171
4093.08 181
4093.23 188
4093.38 193
4093.52 194
4093.67 193
4093.82 190
4093.96 186
4094.11 182
4094.26 180
4094.40 179
4094.55 179
4094.70 178
4094.84 175
4094.99 171
4095.14 165
4095.28 158
4095.43 151
4095.58 146
4095.72 143
4095.87 143
4096.02 146
4096.16 150
4096.31 155
4096.46 159
4096.60 162
4096.75 163
4096.90 164
4097.04 163
4097.19 161
4097.34 158
4097.48 154
4097.63 150
4097.78 146
4097.92 142
4098.07 137
4098.22 132
4098.36 127
4098.51 121
4098.66 115
4098.81 109
4098.95 105
4099.10 102
4099.25 103
4099.39 105
4099.54 111
4099.69 117
4099.83 125
4099.98 133
4100.13 140
4100.27 148
4100.42 154
4100.57 161
4100.71 166
4100.86 169
4101.01 170
4101.15 168
4101.30 163
4101.45 157
4101.59 149
4101.74 142
4101.89 135
4102.04 130
4102.18 127
4102.33 125
4102.48 125
4102.62 126
4102.77 128
4102.92 132
4103.06 136
4103.21 141
4103.36 145
4103.50 149
4103.65 152
4103.80 154
4103.94 154
4104.09 154
4104.24 153
4104.39 151
4104.53 150
4104.68 147
4104.83 145
4104.97 142
4105.12 139
4105.27 136
4105.41 133
4105.56 130
4105.71 127
4105.85 125
4106.00 122
4106.15 119
4106.30 116
4106.44 114
4106.59 113
4106.74 114
4106.88 115
4107.03 116
4107.18 117
4107.32 117
4107.47 117
4107.62 115
4107.76 114
4107.91 112
4108.06 111
4108.21 110
4108.35 109
4108.50 107
4108.65 103
4108.79 99
4108.94 95
4109.09 91
4109.23 88
4109.38 86
4109.53 86
4109.68 87
4109.82 89
4109.97 91
4110.12 91
4110.26 90
4110.41 88
4110.56 84
4110.70 80
4110.85 78
4111.00 77
4111.15 78
4111.29 81
4111.44 85
4111.59 89
4111.73 91
4111.88 92
4112.03 91
4112.17 91
4112.32 92
4112.47 95
4112.62 101
4112.76 108
4112.91 117
4113.06 125
4113.20 129
4113.35 130
4113.50 127
4113.64 121
4113.79 113
4113.94 105
4114.09 100
4114.23 98
4114.38 100
4114.53 106
4114.67 115
4114.82 124
4114.97 134
4115.12 141
4115.26 146
4115.41 149
4115.56 150
4115.70 149
4115.85 148
4116.00 147
4116.15 147
4116.29 146
4116.44 145
4116.59 145
4116.73 143
4116.88 140
4117.03 137
4117.18 132
4117.32 127
4117.47 123
4117.62 119
4117.76 118
4117.91 118
4118.06 120
4118.21 124
4118.35 128
4118.50 132
4118.65 134
4118.79 135
4118.94 134
4119.09 131
4119.24 127
4119.38 123
4119.53 118
4119.68 114
4119.82 112
4119.97 110
4120.12 109
4120.27 108
4120.41 107
4120.56 104
4120.71 99
4120.85 93
4121.00 86
4121.15 79
4121.30 72
4121.44 66
4121.59 63
4121.74 61
4121.88 62
4122.03 66
4122.18 70
4122.33 75
4122.47 79
4122.62 83
4122.77 86
4122.92 88
4123.06 88
4123.21 88
4123.36 86
4123.50 85
4123.65 84
4123.80 83
4123.95 82
4124.09 82
4124.24 83
4124.39 83
4124.53 84
4124.68 85
4124.83 85
4124.98 85
4125.12 83
4125.27 81
4125.42 77
4125.57 73
4125.71 69
4125.86 65
4126.01 63
4126.15 61
4126.30 61
4126.45 61
4126.60 61
4126.74 59
4126.89 57
4127.04 53
4127.19 48
4127.33 42
4127.48 38
4127.63 35
4127.78 34
4127.92 36
4128.07 42
4128.22 50
4128.36 59
4128.51 70
4128.66 80
4128.81 89
4128.95 97
4129.10 104
4129.25 109
4129.40 114
4129.54 118
4129.69 121
4129.84 123
4129.99 124
4130.13 123
4130.28 120
4130.43 117
4130.57 114
4130.72 114
4130.87 116
4131.02 122
4131.16 129
4131.31 138
4131.46 145
4131.61 150
4131.75 150
4131.90 147
4132.05 141
4132.20 133
4132.34 126
4132.49 119
4132.64 115
4132.79 113
4132.93 112
4133.08 111
4133.23 108
4133.38 103
4133.52 96
4133.67 87
4133.82 77
4133.96 67
4134.11 58
4134.26 51
4134.41 46
4134.55 43
4134.70 40
4134.85 37
4135.00 34
4135.14 30
4135.29 24
4135.44 18
4135.59 11
4135.73 5
4135.88 0
4136.03 0
4136.18 0
4136.32 0
4136.47 0
4136.62 0
4136.77 0
4136.91 0
4137.06 0
4137.21 0
4137.36 1
4137.50 5
4137.65 11
4137.80 17
4137.95 23
4138.09 29
4138.24 34
4138.39 38
4138.54 43
4138.68 47
4138.83 51
4138.98 53
4139.13 55
4139.27 54
4139.42 50
4139.57 45
4139.72 38
4139.86 30
4140.01 23
4140.16 17
4140.31 13
4140.45 11
4140.60 10
4140.75 10
4140.90 11
4141.04 13
4141.19 14
4141.34 16
4141.49 18
4141.63 21
4141.78 23
4141.93 27
4142.08 30
4142.22 33
4142.37 35
4142.52 37
4142.67 39
4142.82 41
4142.96 43
4143.11 45
4143.26 48
4143.41 51
4143.55 53
4143.70 57
4143.85 60
4144.00 63
4144.14 68
4144.29 74
4144.44 81
4144.59 88
4144.73 94
4144.88 98
4145.03 100
4145.18 98
4145.32 93
4145.47 85
4145.62 75
4145.77 65
4145.92 57
4146.06 49
4146.21 44
4146.36 41
4146.51 39
4146.65 38
4146.80 38
4146.95 37
4147.10 36
4147.24 33
4147.39 28
4147.54 23
4147.69 19
4147.83 15
4147.98 12
4148.13 12
4148.28 14
4148.43 17
4148.57 20
4148.72 24
4148.87 26
4149.02 27
4149.16 27
4149.31 27
4149.46 25
4149.61 22
4149.75 20
4149.90 17
4150.05 16
4150.20 16
4150.35 18
4150.49 21
4150.64 27
4150.79 34
4150.94 41
4151.08 49
4151.23 55
4151.38 61
4151.53 65
4151.68 68
4151.82 69
4151.97 69
4152.12 67
4152.27 64
4152.41 60
4152.56 56
4152.71 52
4152.86 49
4153.00 47
4153.15 46
4153.30 46
4153.45 47
4153.60 47
4153.74 47
4153.89 47
4154.04 47
4154.19 48
4154.33 49
4154.48 51
4154.63 52
4154.78 53
4154.93 52
4155.07 49
4155.22 46
4155.37 42
4155.52 37
4155.67 34
4155.81 31
4155.96 29
4156.11 27
4156.26 25
4156.40 23
4156.55 20
4156.70 17
4156.85 14
4157.00 12
4157.14 11
4157.29 11
4157.44 10
4157.59 10
4157.73 8
4157.88 5
4158.03 1
4158.18 0
4158.33 0
4158.47 0
4158.62 0
4158.77 0
4158.92 0
4159.07 0
4159.21 0
4159.36 6
4159.51 12
4159.66 18
4159.80 23
4159.95 28
4160.10 31
4160.25 32
4160.40 33
4160.54 32
4160.69 30
4160.84 29
4160.99 27
4161.14 26
4161.28 25
4161.43 24
4161.58 24
4161.73 22
4161.88 21
4162.02 19
4162.17 16
4162.32 13
4162.47 10
4162.62 7
4162.76 5
4162.91 4
4163.06 4
4163.21 7
4163.36 10
4163.50 16
4163.65 22
4163.80 28
4163.95 34
4164.09 40
4164.24 45
4164.39 48
4164.54 51
4164.69 51
4164.83 50
4164.98 48
4165.13 44
4165.28 41
4165.43 37
4165.57 33
4165.72 31
4165.87 29
4166.02 27
4166.17 27
4166.31 27
4166.46 29
4166.61 32
4166.76 36
4166.91 40
4167.05 43
4167.20 44
4167.35 44
4167.50 43
4167.65 40
4167.79 36
4167.94 32
4168.09 28
4168.24 24
4168.39 20
4168.54 17
4168.68 14
4168.83 13
4168.98 13
4169.13 15
4169.28 17
4169.42 20
4169.57 24
4169.72 27
4169.87 31
4170.02 35
4170.16 40
4170.31 45
4170.46 51
4170.61 58
4170.76 64
4170.90 68
4171.05 71
4171.20 72
4171.35 70
4171.50 67
4171.64 62
4171.79 57
4171.94 52
4172.09 47
4172.24 43
4172.39 38
4172.53 34
4172.68 30
4172.83 27
4172.98 25
4173.13 25
4173.27 26
4173.42 29
4173.57 34
4173.72 38
4173.87 43
4174.01 45
4174.16 47
4174.31 46
4174.46 46
4174.61 46
4174.76 48
4174.90 51
4175.05 56
4175.20 60
4175.35 63
4175.50 63
4175.64 60
4175.79 54
4175.94 47
4176.09 38
4176.24 30
4176.39 24
4176.53 21
4176.68 21
4176.83 23
4176.98 28
4177.13 34
4177.27 42
4177.42 49
4177.57 55
4177.72 60
4177.87 62
4178.02 62
4178.16 61
4178.31 58
4178.46 57
4178.61 56
4178.76 58
4178.90 61
4179.05 66
4179.20 71
4179.35 75
4179.50 79
4179.65 81
4179.79 82
4179.94 80
4180.09 77
4180.24 72
4180.39 66
4180.54 59
4180.68 52
4180.83 47
4180.98 44
4181.13 43
4181.28 45
4181.42 49
4181.57 54
4181.72 60
4181.87 66
4182.02 72
4182.17 78
4182.31 84
4182.46 90
4182.61 96
4182.76 100
4182.91 103
4183.06 104
4183.20 103
4183.35 100
4183.50 97
4183.65 95
4183.80 93
4183.95 92
4184.09 92
4184.24 92
4184.39 92
4184.54 93
4184.69 92
4184.84 91
4184.98 89
4185.13 87
4185.28 85
4185.43 83
4185.58 80
4185.73 78
4185.87 77
4186.02 77
4186.17 77
4186.32 80
4186.47 84
4186.62 90
4186.76 96
4186.91 102
4187.06 107
4187.21 112
4187.36 114
4187.51 115
4187.65 114
4187.80 112
4187.95 107
4188.10 100
4188.25 93
4188.40 84
4188.55 76
4188.69 68
4188.84 63
4188.99 60
4189.14 59
4189.29 61
4189.44 64
4189.58 67
4189.73 70
4189.88 72
4190.03 73
4190.18 72
4190.33 69
4190.47 64
4190.62 58
4190.77 52
4190.92 47
4191.07 42
4191.22 38
4191.37 35
4191.51 34
4191.66 33
4191.81 32
4191.96 32
4192.11 31
4192.26 32
4192.40 34
4192.55 37
4192.70 41
4192.85 48
4193.00 55
4193.15 63
4193.30 70
4193.44 78
4193.59 86
4193.74 94
4193.89 101
4194.04 108
4194.19 114
4194.33 119
4194.48 122
4194.63 124
4194.78 124
4194.93 125
4195.08 126
4195.23 129
4195.37 133
4195.52 140
4195.67 147
4195.82 155
4195.97 163
4196.12 170
4196.27 177
4196.41 182
4196.56 186
4196.71 190
4196.86 193
4197.01 196
4197.16 198
4197.31 200
4197.45 201
4197.60 202
4197.75 201
4197.90 200
4198.05 198
4198.20 197
4198.35 197
4198.49 199
4198.64 203
4198.79 209
4198.94 216
4199.09 224
4199.24 231
4199.39 237
4199.53 242
4199.68 244
4199.83 244
4199.98 243
4200.13 242
4200.28 240
4200.43 240
4200.57 241
4200.72 245
4200.87 251
4201.02 260
4201.17 273
4201.32 289
4201.47 308
4201.61 329
4201.76 354
4201.91 382
4202.06 414
4202.21 451
4202.36 495
4202.51 547
4202.66 608
4202.80 679
4202.95 758
4203.10 846
4203.25 940
4203.40 1039
4203.55 1142
4203.70 1249
4203.84 1361
4203.99 1480
4204.14 1610
4204.29 1752
4204.44 1909
4204.59 2079
4204.74 2256
4204.89 2433
4205.03 2604
4205.18 2760
4205.33 2896
4205.48 3011
4205.63 3105
4205.78 3181
4205.93 3244
4206.07 3294
4206.22 3333
4206.37 3360
4206.52 3371
4206.67 3365
4206.82 3340
4206.97 3298
4207.12 3241
4207.26 3170
4207.41 3091
4207.56 3006
4207.71 2918
4207.86 2826
4208.01 2731
4208.16 2634
4208.31 2533
4208.45 2431
4208.60 2327
4208.75 2223
4208.90 2121
4209.05 2020
4209.20 1922
4209.35 1824
4209.50 1726
4209.64 1627
4209.79 1528
4209.94 1429
4210.09 1331
4210.24 1236
4210.39 1146
4210.54 1062
4210.69 986
4210.83 917
4210.98 857
4211.13 805
4211.28 761
4211.43 724
4211.58 693
4211.73 666
4211.88 642
4212.03 620
4212.17 599
4212.32 581
4212.47 564
4212.62 550
4212.77 539
4212.92 530
4213.07 522
4213.22 513
4213.36 502
4213.51 488
4213.66 470
4213.81 451
4213.96 430
4214.11 410
4214.26 390
4214.41 373
4214.56 357
4214.70 343
4214.85 331
4215.00 321
4215.15 312
4215.30 305
4215.45 298
4215.60 291
4215.75 284
4215.90 276
4216.04 267
4216.19 259
4216.34 253
4216.49 249
4216.64 248
4216.79 248
4216.94 251
4217.09 253
4217.24 256
4217.38 256
4217.53 256
4217.68 254
4217.83 250
4217.98 245
4218.13 238
4218.28 230
4218.43 222
4218.58 212
4218.72 203
4218.87 193
4219.02 185
4219.17 177
4219.32 170
4219.47 164
4219.62 158
4219.77 152
4219.92 146
4220.07 141
4220.21 137
4220.36 135
4220.51 135
4220.66 138
4220.81 143
4220.96 148
4221.11 153
4221.26 156
4221.41 158
4221.55 158
4221.70 158
4221.85 159
4222.00 160
4222.15 163
4222.30 166
4222.45 169
4222.60 170
4222.75 169
4222.90 166
4223.04 163
4223.19 160
4223.34 158
4223.49 159
4223.64 162
4223.79 167
4223.94 173
4224.09 180
4224.24 188
4224.39 195
4224.54 202
4224.68 209
4224.83 215
4224.98 220
4225.13 223
4225.28 225
4225.43 225
4225.58 223
4225.73 220
4225.88 215
4226.03 210
4226.17 206
4226.32 202
4226.47 199
4226.62 197
4226.77 195
4226.92 192
4227.07 189
4227.22 184
4227.37 177
4227.52 170
4227.67 162
4227.81 155
4227.96 149
4228.11 144
4228.26 141
4228.41 138
4228.56 137
4228.71 135
4228.86 133
4229.01 129
4229.16 123
4229.31 115
4229.45 107
4229.60 98
4229.75 91
4229.90 87
4230.05 85
4230.20 86
4230.35 89
4230.50 95
4230.65 100
4230.80 105
4230.95 108
4231.10 110
4231.24 109
4231.39 106
4231.54 102
4231.69 97
4231.84 91
4231.99 86
4232.14 80
4232.29 75
4232.44 71
4232.59 67
4232.74 63
4232.89 60
4233.03 56
4233.18 53
4233.33 51
4233.48 50
4233.63 50
4233.78 52
4233.93 55
4234.08 58
4234.23 61
4234.38 64
4234.53 66
4234.68 68
4234.83 69
4234.97 69
4235.12 70
4235.27 71
4235.42 73
4235.57 75
4235.72 78
4235.87 80
4236.02 81
4236.17 81
4236.32 80
4236.47 76
4236.62 72
4236.77 66
4236.91 60
4237.06 55
4237.21 50
4237.36 46
4237.51 44
4237.66 43
4237.81 44
4237.96 44
4238.11 45
4238.26 46
4238.41 46
4238.56 45
4238.71 44
4238.86 42
4239.00 40
4239.15 38
4239.30 36
4239.45 34
4239.60 31
4239.75 27
4239.90 22
4240.05 17
4240.20 11
4240.35 6
4240.50 2
4240.65 0
4240.80 1
4240.95 5
4241.09 11
4241.24 18
4241.39 27
4241.54 34
4241.69 40
4241.84 45
4241.99 47
4242.14 48
4242.29 49
4242.44 50
4242.59 51
4242.74 54
4242.89 57
4243.04 60
4243.19 63
4243.34 65
4243.48 68
4243.63 71
4243.78 75
4243.93 80
4244.08 86
4244.23 91
4244.38 94
4244.53 95
4244.68 94
4244.83 89
4244.98 83
4245.13 77
4245.28 72
4245.43 68
4245.58 67
4245.73 67
4245.87 68
4246.02 69
4246.17 68
4246.32 65
4246.47 60
4246.62 53
4246.77 45
4246.92 38
4247.07 31
4247.22 27
4247.37 24
4247.52 25
4247.67 27
4247.82 30
4247.97 33
4248.12 35
4248.27 35
4248.42 33
4248.56 29
4248.71 23
4248.86 17
4249.01 11
4249.16 6
4249.31 2
4249.46 0
4249.61 0
4249.76 0
4249.91 0
4250.06 0
4250.21 0
4250.36 0
4250.51 0
4250.66 0
4250.81 0
4250.96 4
4251.11 11
4251.26 19
4251.40 28
4251.55 35
4251.70 40
4251.85 41
4252.00 40
4252.15 37
4252.30 32
4252.45 27
4252.60 23
4252.75 21
4252.90 21
4253.05 24
4253.20 28
4253.35 31
4253.50 34
4253.65 35
4253.80 35
4253.95 35
4254.10 35
4254.25 37
4254.40 40
4254.55 46
4254.69 52
4254.84 60
4254.99 67
4255.14 73
4255.29 78
4255.44 82
4255.59 85
4255.74 87
4255.89 87
4256.04 86
4256.19 83
4256.34 78
4256.49 72
4256.64 65
4256.79 59
4256.94 54
4257.09 52
4257.24 51
4257.39 52
4257.54 53
4257.69 53
4257.84 51
4257.99 46
4258.14 39
4258.29 30
4258.44 20
4258.58 11
4258.73 4
4258.88 0
4259.03 0
4259.18 0
4259.33 0
4259.48 0
4259.63 0
4259.78 0
4259.93 0
4260.08 0
4260.23 0
4260.38 1
4260.53 2
4260.68 4
4260.83 6
4260.98 7
4261.13 10
4261.28 14
4261.43 18
4261.58 24
4261.73 30
4261.88 36
4262.03 42
4262.18 47
4262.33 52
4262.48 55
4262.63 59
4262.78 62
4262.93 64
4263.08 67
4263.22 69
4263.37 71
4263.52 73
4263.67 76
4263.82 78
4263.97 81
4264.12 83
4264.27 83
4264.42 82
4264.57 77
4264.72 70
4264.87 60
4265.02 49
4265.17 38
4265.32 29
4265.47 21
4265.62 17
4265.77 15
4265.92 16
4266.07 18
4266.22 22
4266.37 25
4266.52 28
4266.67 29
4266.82 29
4266.97 27
4267.12 23
4267.27 19
4267.42 16
4267.57 13
4267.72 12
4267.87 13
4268.02 17
4268.17 21
4268.32 25
4268.47 28
4268.62 28
4268.77 26
4268.92 21
4269.07 14
4269.22 7
4269.37 0
4269.52 0
4269.67 0
4269.82 0
4269.96 0
4270.11 4
4270.26 9
4270.41 14
4270.56 17
4270.71 19
4270.86 19
4271.01 19
4271.16 17
4271.31 16
4271.46 15
4271.61 15
4271.76 17
4271.91 20
4272.06 24
4272.21 29
4272.36 35
4272.51 40
4272.66 44
4272.81 47
4272.96 49
4273.11 50
4273.26 51
4273.41 51
4273.56 51
4273.71 52
4273.86 54
4274.01 57
4274.16 60
4274.31 65
4274.46 71
4274.61 77
4274.76 83
4274.91 86
4275.06 87
4275.21 84
4275.36 78
4275.51 69
4275.66 59
4275.81 50
4275.96 43
4276.11 41
4276.26 42
4276.41 47
4276.56 55
4276.71 63
4276.86 71
4277.01 77
4277.16 80
4277.31 81
4277.46 78
4277.61 74
4277.76 68
4277.91 61
4278.06 53
4278.21 46
4278.36 40
4278.51 33
4278.66 28
4278.81 24
4278.96 21
4279.11 20
4279.26 18
4279.41 18
4279.56 17
4279.71 15
4279.86 13
4280.01 11
4280.16 10
4280.31 9
4280.46 9
4280.61 11
4280.76 13
4280.91 16
4281.06 19
4281.21 22
4281.36 25
4281.51 29
4281.66 34
4281.81 41
4281.96 49
4282.11 57
4282.26 65
4282.41 71
4282.56 75
4282.71 77
4282.86 76
4283.01 73
4283.16 70
4283.31 67
4283.46 65
4283.61 64
4283.76 65
4283.91 67
4284.06 69
4284.21 72
4284.36 74
4284.51 75
4284.66 76
4284.81 76
4284.96 78
4285.11 80
4285.26 84
4285.41 89
4285.56 95
4285.71 102
4285.86 108
4286.01 112
4286.16 115
4286.31 116
4286.46 114
4286.61 111
4286.76 106
4286.91 101
4287.06 94
4287.21 89
4287.36 84
4287.51 81
4287.66 78
4287.81 77
4287.96 76
4288.11 74
4288.27 72
4288.42 69
4288.57 64
4288.72 60
4288.87 56
4289.02 53
4289.17 53
4289.32 54
4289.47 57
4289.62 62
4289.77 68
4289.92 75
4290.07 81
4290.22 89
4290.37 96
4290.52 104
4290.67 112
4290.82 122
4290.97 132
4291.12 143
4291.27 154
4291.42 165
4291.57 175
4291.72 185
4291.87 193
4292.02 201
4292.17 206
4292.32 210
4292.47 212
4292.62 212
4292.77 210
4292.92 208
4293.07 207
4293.22 208
4293.37 213
4293.52 222
4293.67 235
4293.82 251
4293.97 270
4294.12 289
4294.27 308
4294.42 326
4294.57 343
4294.72 358
4294.87 371
4295.03 383
4295.18 393
4295.33 400
4295.48 405
4295.63 408
4295.78 409
4295.93 408
4296.08 407
4296.23 404
4296.38 400
4296.53 395
4296.68 386
4296.83 375
4296.98 361
4297.13 346
4297.28 331
4297.43 317
4297.58 304
4297.73 293
4297.88 285
4298.03 277
4298.18 271
4298.33 266
4298.48 262
4298.63 259
4298.78 256
4298.93 254
4299.08 251
4299.23 246
4299.38 239
4299.53 230
4299.69 219
4299.84 207
4299.99 195
4300.14 184
4300.29 174
4300.44 166
4300.59 159
4300.74 153
4300.89 149
4301.04 147
4301.19 145
4301.34 146
4301.49 147
4301.64 148
4301.79 150
4301.94 150
4302.09 150
4302.24 150
4302.39 150
4302.54 150
4302.69 152
4302.84 155
4302.99 158
4303.14 161
4303.29 163
4303.44 164
4303.60 164
4303.75 163
4303.90 162
4304.05 161
4304.20 159
4304.35 158
4304.50 155
4304.65 152
4304.80 148
4304.95 143
4305.10 139
4305.25 136
4305.40 136
4305.55 139
4305.70 145
4305.85 155
4306.00 169
4306.15 185
4306.30 202
4306.45 220
4306.60 237
4306.76 253
4306.91 269
4307.06 284
4307.21 299
4307.36 316
4307.51 333
4307.66 352
4307.81 373
4307.96 394
4308.11 415
4308.26 436
4308.41 455
4308.56 472
4308.71 487
4308.86 502
4309.01 516
4309.16 530
4309.31 544
4309.46 558
4309.61 569
4309.77 578
4309.92 583
4310.07 582
4310.22 576
4310.37 565
4310.52 551
4310.67 533
4310.82 513
4310.97 491
4311.12 468
4311.27 444
4311.42 419
4311.57 394
4311.72 370
4311.87 346
4312.02 324
4312.17 303
4312.32 284
4312.48 267
4312.63 253
4312.78 241
4312.93 231
4313.08 222
4313.23 215
4313.38 208
4313.53 201
4313.68 194
4313.83 186
4313.98 179
4314.13 173
4314.28 168
4314.43 164
4314.58 162
4314.73 161
4314.89 161
4315.04 164
4315.19 168
4315.34 173
4315.49 179
4315.64 185
4315.79 191
4315.94 197
4316.09 202
4316.24 207
4316.39 212
4316.54 219
4316.69 226
4316.84 235
4316.99 242
4317.14 249
4317.30 254
4317.45 256
4317.60 258
4317.75 258
4317.90 258
4318.05 259
4318.20 261
4318.35 264
4318.50 266
4318.65 268
4318.80 268
4318.95 266
4319.10 262
4319.25 256
4319.41 248
4319.56 238
4319.71 228
4319.86 216
4320.01 204
4320.16 191
4320.31 178
4320.46 166
4320.61 156
4320.76 147
4320.91 142
4321.06 140
4321.21 142
4321.36 145
4321.52 148
4321.67 150
4321.82 151
4321.97 148
4322.12 142
4322.27 133
4322.42 123
4322.57 113
4322.72 104
4322.87 97
4323.02 93
4323.17 89
4323.32 87
4323.48 84
4323.63 81
4323.78 77
4323.93 73
4324.08 67
4324.23 61
4324.38 56
4324.53 52
4324.68 50
4324.83 50
4324.98 51
4325.13 54
4325.28 57
4325.44 58
4325.59 57
4325.74 54
4325.89 49
4326.04 42
4326.19 36
4326.34 33
4326.49 32
4326.64 36
4326.79 42
4326.94 51
4327.09 60
4327.25 68
4327.40 75
4327.55 79
4327.70 81
4327.85 83
4328.00 83
4328.15 84
4328.30 85
4328.45 87
4328.60 89
4328.75 91
4328.91 94
4329.06 97
4329.21 101
4329.36 105
4329.51 109
4329.66 114
4329.81 118
4329.96 122
4330.11 124
4330.26 126
4330.41 127
4330.56 128
4330.72 128
4330.87 129
4331.02 131
4331.17 133
4331.32 135
4331.47 137
4331.62 138
4331.77 136
4331.92 133
4332.07 127
4332.23 120
4332.38 112
4332.53 103
4332.68 94
4332.83 85
4332.98 77
4333.13 69
4333.28 61
4333.43 55
4333.58 50
4333.73 46
4333.89 45
4334.04 44
4334.19 45
4334.34 47
4334.49 49
4334.64 52
4334.79 56
4334.94 60
4335.09 64
4335.24 67
4335.40 70
4335.55 72
4335.70 72
4335.85 71
4336.00 70
4336.15 68
4336.30 67
4336.45 66
4336.60 65
4336.75 64
4336.91 62
4337.06 61
4337.21 58
4337.36 56
4337.51 53
4337.66 50
4337.81 48
4337.96 47
4338.11 47
4338.26 47
4338.42 48
4338.57 49
4338.72 50
4338.87 50
4339.02 50
4339.17 50
4339.32 49
4339.47 48
4339.62 47
4339.78 46
4339.93 45
4340.08 46
4340.23 46
4340.38 48
4340.53 51
4340.68 55
4340.83 58
4340.98 61
4341.13 63
4341.29 63
4341.44 63
4341.59 61
4341.74 59
4341.89 58
4342.04 58
4342.19 60
4342.34 63
4342.49 67
4342.65 71
4342.80 73
4342.95 74
4343.10 72
4343.25 69
4343.40 64
4343.55 59
4343.70 55
4343.85 52
4344.01 50
4344.16 48
4344.31 47
4344.46 45
4344.61 43
4344.76 41
4344.91 37
4345.06 34
4345.22 30
4345.37 27
4345.52 25
4345.67 24
4345.82 23
4345.97 23
4346.12 23
4346.27 23
4346.42 23
4346.58 23
4346.73 24
4346.88 25
4347.03 28
4347.18 31
4347.33 35
4347.48 37
4347.63 39
4347.79 40
4347.94 40
4348.09 38
4348.24 36
4348.39 33
4348.54 30
4348.69 26
4348.84 22
4348.99 19
4349.15 15
4349.30 11
4349.45 8
4349.60 4
4349.75 1
4349.90 0
4350.05 0
4350.20 0
4350.36 0
4350.51 0
4350.66 0
4350.81 0
4350.96 0
4351.11 2
4351.26 8
4351.41 15
4351.57 20
4351.72 25
4351.87 27
4352.02 28
4352.17 26
4352.32 24
4352.47 22
4352.63 20
4352.78 20
4352.93 21
4353.08 22
4353.23 24
4353.38 25
4353.53 26
4353.68 26
4353.84 25
4353.99 23
4354.14 21
4354.29 19
4354.44 16
4354.59 14
4354.74 12
4354.89 9
4355.05 7
4355.20 5
4355.35 3
4355.50 2
4355.65 1
4355.80 1
4355.95 2
4356.11 3
4356.26 4
4356.41 4
4356.56 4
4356.71 3
4356.86 3
4357.01 3
4357.16 4
4357.32 6
4357.47 10
4357.62 16
4357.77 23
4357.92 31
4358.07 37
4358.22 43
4358.38 46
4358.53 46
4358.68 45
4358.83 41
4358.98 37
4359.13 33
4359.28 29
4359.44 27
4359.59 27
4359.74 28
4359.89 29
4360.04 31
4360.19 32
4360.34 31
4360.50 28
4360.65 23
4360.80 16
4360.95 8
4361.10 0
4361.25 0
4361.40 0
4361.56 0
4361.71 0
4361.86 0
4362.01 0
4362.16 0
4362.31 1
4362.46 11
4362.62 20
4362.77 28
4362.92 35
4363.07 39
4363.22 41
4363.37 40
4363.52 37
4363.68 33
4363.83 29
4363.98 25
4364.13 23
4364.28 22
4364.43 23
4364.59 25
4364.74 28
4364.89 31
4365.04 34
4365.19 37
4365.34 40
4365.49 43
4365.65 47
4365.80 52
4365.95 57
4366.10 61
4366.25 64
4366.40 65
4366.55 63
4366.71 59
4366.86 53
4367.01 46
4367.16 38
4367.31 30
4367.46 24
4367.62 18
4367.77 13
4367.92 8
4368.07 3
4368.22 0
4368.37 0
4368.52 0
4368.68 0
4368.83 0
4368.98 4
4369.13 9
4369.28 14
4369.43 18
4369.59 21
4369.74 22
4369.89 21
4370.04 19
4370.19 15
4370.34 12
4370.50 10
4370.65 9
4370.80 12
4370.95 17
4371.10 24
4371.25 32
4371.41 40
4371.56 48
4371.71 53
4371.86 56
4372.01 57
4372.16 57
4372.31 55
4372.47 54
4372.62 53
4372.77 52
4372.92 51
4373.07 50
4373.22 48
4373.38 45
4373.53 41
4373.68 36
4373.83 29
4373.98 23
4374.13 17
4374.29 13
4374.44 9
4374.59 8
4374.74 7
4374.89 8
4375.04 10
4375.20 13
4375.35 17
4375.50 23
4375.65 29
4375.80 37
4375.95 44
4376.11 50
4376.26 55
4376.41 57
4376.56 57
4376.71 57
4376.87 56
4377.02 55
4377.17 55
4377.32 56
4377.47 56
4377.62 57
4377.78 56
4377.93 55
4378.08 53
4378.23 51
4378.38 49
4378.53 47
4378.69 45
4378.84 43
4378.99 41
4379.14 39
4379.29 37
4379.44 35
4379.60 33
4379.75 32
4379.90 32
4380.05 32
4380.20 33
4380.36 33
4380.51 33
4380.66 32
4380.81 29
4380.96 24
4381.11 19
4381.27 14
4381.42 10
4381.57 8
4381.72 9
4381.87 13
4382.02 19
4382.18 26
4382.33 33
4382.48 41
4382.63 47
4382.78 53
4382.94 58
4383.09 62
4383.24 65
4383.39 67
4383.54 70
4383.69 72
4383.85 74
4384.00 75
4384.15 77
4384.30 79
4384.45 80
4384.61 81
4384.76 82
4384.91 82
4385.06 83
4385.21 83
4385.37 83
4385.52 82
4385.67 82
4385.82 80
4385.97 79
4386.12 76
4386.28 73
4386.43 70
4386.58 67
4386.73 63
4386.88 60
4387.04 57
4387.19 54
4387.34 53
4387.49 52
4387.64 52
4387.80 53
4387.95 54
4388.10 55
4388.25 58
4388.40 61
4388.55 64
4388.71 67
4388.86 70
4389.01 72
4389.16 72
4389.31 71
4389.47 69
4389.62 66
4389.77 63
4389.92 61
4390.07 58
4390.23 56
4390.38 53
4390.53 50
4390.68 48
4390.83 46
4390.99 47
4391.14 50
4391.29 55
4391.44 62
4391.59 69
4391.75 75
4391.90 78
4392.05 77
4392.20 74
4392.35 68
4392.51 61
4392.66 55
4392.81 51
4392.96 49
4393.11 50
4393.27 52
4393.42 55
4393.57 57
4393.72 57
4393.87 55
4394.03 51
4394.18 45
4394.33 37
4394.48 29
4394.63 22
4394.79 17
4394.94 14
4395.09 13
4395.24 14
4395.39 15
4395.55 16
4395.70 17
4395.85 17
4396.00 19
4396.15 21
4396.31 26
4396.46 33
4396.61 41
4396.76 51
4396.91 61
4397.07 70
4397.22 79
4397.37 87
4397.52 94
4397.67 100
4397.83 105
4397.98 109
4398.13 113
4398.28 115
4398.43 116
4398.59 116
4398.74 115
4398.89 113
4399.04 109
4399.20 103
4399.35 95
4399.50 87
4399.65 78
4399.80 71
4399.96 66
4400.11 63
4400.26 62
4400.41 63
4400.56 64
4400.72 66
4400.87 68
4401.02 70
4401.17 73
4401.32 76
4401.48 79
4401.63 82
4401.78 85
4401.93 86
4402.09 87
4402.24 85
4402.39 83
4402.54 79
4402.69 74
4402.85 69
4403.00 63
4403.15 58
4403.30 54
4403.45 52
4403.61 51
4403.76 50
4403.91 51
4404.06 51
4404.22 52
4404.37 51
4404.52 49
4404.67 47
4404.82 44
4404.98 41
4405.13 40
4405.28 39
4405.43 40
4405.59 43
4405.74 47
4405.89 52
4406.04 58
4406.19 64
4406.35 68
4406.50 70
4406.65 71
4406.80 69
4406.96 65
4407.11 60
4407.26 55
4407.41 51
4407.56 48
4407.72 48
4407.87 50
4408.02 52
4408.17 55
4408.33 57
4408.48 57
4408.63 56
4408.78 54
4408.93 51
4409.09 49
4409.24 48
4409.39 48
4409.54 48
4409.70 48
4409.85 49
4410.00 50
4410.15 51
4410.31 53
4410.46 56
4410.61 60
4410.76 65
4410.91 71
4411.07 76
4411.22 81
4411.37 84
4411.52 87
4411.68 89
4411.83 91
4411.98 93
4412.13 95
4412.29 97
4412.44 98
4412.59 97
4412.74 94
4412.89 90
4413.05 86
4413.20 82
4413.35 79
4413.50 78
4413.66 78
4413.81 80
4413.96 81
4414.11 82
4414.27 83
4414.42 83
4414.57 85
4414.72 90
4414.88 97
4415.03 107
4415.18 117
4415.33 127
4415.48 134
4415.64 138
4415.79 137
4415.94 133
4416.09 128
4416.25 121
4416.40 116
4416.55 114
4416.70 113
4416.86 116
4417.01 120
4417.16 125
4417.31 130
4417.47 134
4417.62 136
4417.77 136
4417.92 134
4418.08 130
4418.23 124
4418.38 119
4418.53 114
4418.69 111
4418.84 109
4418.99 109
4419.14 111
4419.30 114
4419.45 119
4419.60 124
4419.75 129
4419.90 134
4420.06 140
4420.21 145
4420.36 149
4420.51 153
4420.67 155
4420.82 156
4420.97 155
4421.12 151
4421.28 146
4421.43 139
4421.58 132
4421.73 126
4421.89 120
4422.04 114
4422.19 110
4422.34 105
4422.50 99
4422.65 94
4422.80 88
4422.95 84
4423.11 80
4423.26 78
4423.41 77
4423.56 78
4423.72 79
4423.87 81
4424.02 82
4424.17 84
4424.33 87
4424.48 90
4424.63 94
4424.78 98
4424.94 101
4425.09 102
4425.24 102
4425.40 100
4425.55 97
4425.70 93
4425.85 92
4426.01 92
4426.16 93
4426.31 96
4426.46 100
4426.62 103
4426.77 105
4426.92 106
4427.07 105
4427.23 102
4427.38 99
4427.53 95
4427.68 92
4427.84 90
4427.99 90
4428.14 90
4428.29 91
4428.45 92
4428.60 93
4428.75 94
4428.90 94
4429.06 94
4429.21 93
4429.36 92
4429.52 90
4429.67 88
4429.82 86
4429.97 84
4430.13 82
4430.28 81
4430.43 80
4430.58 79
4430.74 79
4430.89 79
4431.04 79
4431.19 79
4431.35 78
4431.50 77
4431.65 75
4431.80 73
4431.96 71
4432.11 70
4432.26 71
4432.42 74
4432.57 79
4432.72 86
4432.87 94
4433.03 102
4433.18 109
4433.33 113
4433.48 114
4433.64 112
4433.79 107
4433.94 101
4434.09 94
4434.25 88
4434.40 83
4434.55 79
4434.71 74
4434.86 70
4435.01 65
4435.16 60
4435.32 54
4435.47 49
4435.62 45
4435.77 42
4435.93 42
4436.08 45
4436.23 49
4436.39 54
4436.54 59
4436.69 61
4436.84 60
4437.00 56
4437.15 48
4437.30 39
4437.46 29
4437.61 22
4437.76 18
4437.91 20
4438.07 25
4438.22 35
4438.37 46
4438.52 57
4438.68 67
4438.83 74
4438.98 77
4439.14 77
4439.29 75
4439.44 72
4439.59 69
4439.75 66
4439.90 65
4440.05 66
4440.21 68
4440.36 71
4440.51 74
4440.66 77
4440.82 79
4440.97 78
4441.12 75
4441.27 69
4441.43 62
4441.58 54
4441.73 46
4441.89 41
4442.04 38
4442.19 36
4442.34 37
4442.50 38
4442.65 41
4442.80 43
4442.96 46
4443.11 48
4443.26 49
4443.41 49
4443.57 49
4443.72 47
4443.87 44
4444.03 41
4444.18 37
4444.33 35
4444.48 33
4444.64 32
4444.79 32
4444.94 32
4445.10 32
4445.25 32
4445.40 31
4445.56 29
4445.71 28
4445.86 25
4446.01 22
4446.17 19
4446.32 16
4446.47 13
4446.63 10
4446.78 8
4446.93 6
4447.08 5
4447.24 4
4447.39 3
4447.54 2
4447.70 1
4447.85 0
4448.00 0
4448.15 0
4448.31 0
4448.46 0
4448.61 0
4448.77 0
4448.92 0
4449.07 2
4449.23 6
4449.38 11
4449.53 17
4449.68 23
4449.84 28
4449.99 31
4450.14 33
4450.30 32
4450.45 29
4450.60 25
4450.76 19
4450.91 13
4451.06 8
4451.21 3
4451.37 0
4451.52 0
4451.67 0
4451.83 0
4451.98 0
4452.13 2
4452.29 5
4452.44 9
4452.59 14
4452.74 19
4452.90 25
4453.05 30
4453.20 36
4453.36 42
4453.51 49
4453.66 56
4453.82 64
4453.97 72
4454.12 82
4454.27 91
4454.43 99
4454.58 107
4454.73 112
4454.89 116
4455.04 118
4455.19 118
4455.35 118
4455.50 118
4455.65 118
4455.81 118
4455.96 118
4456.11 119
4456.26 119
4456.42 119
4456.57 118
4456.72 115
4456.88 111
4457.03 105
4457.18 97
4457.34 87
4457.49 78
4457.64 69
4457.80 62
4457.95 57
4458.10 55
4458.25 55
4458.41 58
4458.56 62
4458.71 68
4458.87 74
4459.02 80
4459.17 84
4459.33 87
4459.48 88
4459.63 86
4459.79 82
4459.94 78
4460.09 74
4460.25 71
4460.40 71
4460.55 74
4460.71 78
4460.86 83
4461.01 88
4461.16 92
4461.32 93
4461.47 93
4461.62 91
4461.78 88
4461.93 85
4462.08 84
4462.24 83
4462.39 83
4462.54 83
4462.70 82
4462.85 79
4463.00 75
4463.16 70
4463.31 65
4463.46 60
4463.62 57
4463.77 56
4463.92 57
4464.08 59
4464.23 62
4464.38 65
4464.54 68
4464.69 70
4464.84 71
4464.99 71
4465.15 69
4465.30 68
4465.45 66
4465.61 65
4465.76 65
4465.91 67
4466.07 69
4466.22 72
4466.37 75
4466.53 77
4466.68 78
4466.83 76
4466.99 73
4467.14 68
4467.29 63
4467.45 58
4467.60 55
4467.75 53
4467.91 54
4468.06 56
4468.21 58
4468.37 60
4468.52 62
4468.67 63
4468.83 63
4468.98 63
4469.13 63
4469.29 63
4469.44 62
4469.59 61
4469.75 59
4469.90 55
4470.05 51
4470.21 45
4470.36 39
4470.51 34
4470.67 29
4470.82 26
4470.97 25
4471.13 26
4471.28 29
4471.43 32
4471.59 36
4471.74 40
4471.89 42
4472.05 43
4472.20 43
4472.35 42
4472.51 41
4472.66 40
4472.81 38
4472.97 35
4473.12 32
4473.27 27
4473.43 21
4473.58 15
4473.73 8
4473.89 2
4474.04 0
4474.19 0
4474.35 0
4474.50 0
4474.65 0
4474.81 0
4474.96 0
4475.11 0
4475.27 0
4475.42 5
4475.57 9
4475.73 14
4475.88 18
4476.03 20
4476.19 21
4476.34 22
4476.49 22
4476.65 22
4476.80 24
4476.96 25
4477.11 27
4477.26 29
4477.42 29
4477.57 29
4477.72 26
4477.88 23
4478.03 19
4478.18 16
4478.34 13
4478.49 11
4478.64 11
4478.80 12
4478.95 13
4479.10 14
4479.26 15
4479.41 14
4479.56 12
4479.72 9
4479.87 4
4480.02 0
4480.18 0
4480.33 0
4480.49 0
4480.64 0
4480.79 3
4480.95 14
4481.10 27
4481.25 41
4481.41 54
4481.56 65
4481.71 72
4481.87 75
4482.02 74
4482.17 71
4482.33 66
4482.48 60
4482.63 55
4482.79 51
4482.94 49
4483.10 49
4483.25 50
4483.40 52
4483.56 54
4483.71 54
4483.86 54
4484.02 52
4484.17 49
4484.32 46
4484.48 44
4484.63 44
4484.78 45
4484.94 49
4485.09 54
4485.24 60
4485.40 65
4485.55 69
4485.71 71
4485.86 71
4486.01 70
4486.17 68
4486.32 66
4486.47 66
4486.63 66
4486.78 68
4486.93 69
4487.09 70
4487.24 70
4487.40 68
4487.55 65
4487.70 61
4487.86 56
4488.01 50
4488.16 45
4488.32 40
4488.47 34
4488.62 30
4488.78 26
4488.93 24
4489.09 23
4489.24 24
4489.39 27
4489.55 31
4489.70 35
4489.85 40
4490.01 44
4490.16 47
4490.31 50
4490.47 52
4490.62 55
4490.78 57
4490.93 59
4491.08 60
4491.24 61
4491.39 60
4491.54 59
4491.70 56
4491.85 53
4492.01 50
4492.16 47
4492.31 47
4492.47 48
4492.62 50
4492.77 53
4492.93 56
4493.08 59
4493.23 60
4493.39 59
4493.54 58
4493.70 55
4493.85 53
4494.00 51
4494.16 49
4494.31 48
4494.46 47
4494.62 47
4494.77 47
4494.93 47
4495.08 47
4495.23 46
4495.39 45
4495.54 45
4495.69 44
4495.85 44
4496.00 45
4496.16 46
4496.31 47
4496.46 47
4496.62 47
4496.77 47
4496.92 47
4497.08 48
4497.23 50
4497.39 53
4497.54 57
4497.69 61
4497.85 65
4498.00 67
4498.16 68
4498.31 68
4498.46 68
4498.62 67
4498.77 66
4498.92 65
4499.08 65
4499.23 65
4499.39 65
4499.54 65
4499.69 66
4499.85 69
4500.00 73
4500.16 79
4500.31 86
4500.46 92
4500.62 98
4500.77 101
4500.92 102
4501.08 100
4501.23 97
4501.39 95
4501.54 93
4501.69 94
4501.85 96
4502.00 101
4502.16 107
4502.31 113
4502.46 119
4502.62 123
4502.77 125
4502.92 125
4503.08 123
4503.23 120
4503.39 117
4503.54 115
4503.69 115
4503.85 117
4504.00 121
4504.16 126
4504.31 131
4504.46 135
4504.62 137
4504.77 138
4504.93 139
4505.08 139
4505.23 139
4505.39 140
4505.54 141
4505.69 142
4505.85 143
4506.00 143
4506.16 143
4506.31 144
4506.46 144
4506.62 145
4506.77 146
4506.93 145
4507.08 144
4507.23 140
4507.39 136
4507.54 130
4507.70 125
4507.85 120
4508.00 116
4508.16 113
4508.31 112
4508.47 111
4508.62 110
4508.77 110
4508.93 110
4509.08 110
4509.24 109
4509.39 109
4509.54 107
4509.70 104
4509.85 101
4510.01 96
4510.16 91
4510.31 87
4510.47 84
4510.62 82
4510.78 81
4510.93 81
4511.08 83
4511.24 85
4511.39 87
4511.55 88
4511.70 89
4511.85 90
4512.01 90
4512.16 89
4512.32 89
4512.47 89
4512.62 89
4512.78 90
4512.93 90
4513.09 89
4513.24 86
4513.40 82
4513.55 77
4513.70 71
4513.86 66
4514.01 63
4514.17 62
4514.32 64
4514.47 68
4514.63 72
4514.78 76
4514.94 79
4515.09 81
4515.24 81
4515.40 81
4515.55 82
4515.71 83
4515.86 86
4516.01 90
4516.17 93
4516.32 96
4516.48 98
4516.63 98
4516.79 97
4516.94 94
4517.09 92
4517.25 89
4517.40 86
4517.56 84
4517.71 82
4517.86 79
4518.02 76
4518.17 72
4518.33 67
4518.48 63
4518.63 61
4518.79 61
4518.94 64
4519.10 70
4519.25 77
4519.41 85
4519.56 93
4519.71 97
4519.87 99
4520.02 97
4520.18 91
4520.33 83
4520.48 74
4520.64 65
4520.79 58
4520.95 55
4521.10 54
4521.26 57
4521.41 62
4521.56 68
4521.72 74
4521.87 79
4522.03 82
4522.18 83
4522.34 83
4522.49 81
4522.64 77
4522.80 72
4522.95 67
4523.11 60
4523.26 54
4523.41 49
4523.57 45
4523.72 44
4523.88 46
4524.03 50
4524.19 56
4524.34 61
4524.49 67
4524.65 70
4524.80 72
4524.96 73
4525.11 73
4525.27 74
4525.42 76
4525.57 79
4525.73 84
4525.88 91
4526.04 97
4526.19 104
4526.35 110
4526.50 115
4526.65 118
4526.81 119
4526.96 119
4527.12 118
4527.27 116
4527.43 114
4527.58 113
4527.73 114
4527.89 118
4528.04 123
4528.20 129
4528.35 136
4528.51 142
4528.66 146
4528.81 148
4528.97 147
4529.12 145
4529.28 141
4529.43 137
4529.59 134
4529.74 130
4529.90 128
4530.05 125
4530.20 124
4530.36 123
4530.51 123
4530.67 123
4530.82 124
4530.98 125
4531.13 127
4531.28 127
4531.44 125
4531.59 122
4531.75 117
4531.90 111
4532.06 105
4532.21 99
4532.37 95
4532.52 91
4532.67 89
4532.83 87
4532.98 85
4533.14 83
4533.29 82
4533.45 82
4533.60 84
4533.75 87
4533.91 92
4534.06 98
4534.22 104
4534.37 109
4534.53 113
4534.68 115
4534.84 115
4534.99 112
4535.14 108
4535.30 103
4535.45 98
4535.61 95
4535.76 93
4535.92 93
4536.07 94
4536.23 97
4536.38 101
4536.53 105
4536.69 107
4536.84 108
4537.00 107
4537.15 105
4537.31 101
4537.46 97
4537.62 93
4537.77 89
4537.93 85
4538.08 81
4538.23 77
4538.39 71
4538.54 65
4538.70 58
4538.85 52
4539.01 47
4539.16 44
4539.32 44
4539.47 46
4539.62 50
4539.78 56
4539.93 62
4540.09 66
4540.24 70
4540.40 73
4540.55 74
4540.71 75
4540.86 76
4541.02 77
4541.17 77
4541.32 77
4541.48 76
4541.63 75
4541.79 72
4541.94 69
4542.10 66
4542.25 62
4542.41 59
4542.56 55
4542.72 52
4542.87 48
4543.02 45
4543.18 42
4543.33 40
4543.49 41
4543.64 42
4543.80 45
4543.95 48
4544.11 49
4544.26 49
4544.42 47
4544.57 42
4544.73 37
4544.88 32
4545.03 27
4545.19 25
4545.34 24
4545.50 25
4545.65 29
4545.81 35
4545.96 42
4546.12 51
4546.27 60
4546.43 69
4546.58 77
4546.74 83
4546.89 85
4547.04 85
4547.20 82
4547.35 76
4547.51 69
4547.66 61
4547.82 54
4547.97 48
4548.13 44
4548.28 43
4548.44 44
4548.59 46
4548.75 49
4548.90 51
4549.05 51
4549.21 48
4549.36 43
4549.52 36
4549.67 28
4549.83 21
4549.98 15
4550.14 11
4550.29 10
4550.45 12
4550.60 15
4550.76 21
4550.91 28
4551.07 36
4551.22 43
4551.38 50
4551.53 55
4551.68 57
4551.84 57
4551.99 53
4552.15 48
4552.30 42
4552.46 34
4552.61 27
4552.77 20
4552.92 14
4553.08 10
4553.23 6
4553.39 4
4553.54 3
4553.70 2
4553.85 2
4554.01 3
4554.16 5
4554.32 7
4554.47 9
4554.63 11
4554.78 13
4554.93 15
4555.09 17
4555.24 19
4555.40 20
4555.55 22
4555.71 25
4555.86 28
4556.02 31
4556.17 35
4556.33 39
4556.48 43
4556.64 46
4556.79 49
4556.95 50
4557.10 51
4557.26 50
4557.41 48
4557.57 45
4557.72 43
4557.88 41
4558.03 39
4558.19 39
4558.34 39
4558.50 41
4558.65 43
4558.80 45
4558.96 48
4559.11 50
4559.27 53
4559.42 56
4559.58 58
4559.73 58
4559.89 57
4560.04 54
4560.20 49
4560.35 42
4560.51 34
4560.66 26
4560.82 20
4560.97 15
4561.13 12
4561.28 11
4561.44 12
4561.59 14
4561.75 16
4561.90 18
4562.06 18
4562.21 16
4562.37 12
4562.52 6
4562.68 0
4562.83 0
4562.99 0
4563.14 0
4563.30 0
4563.45 0
4563.61 0
4563.76 0
4563.92 1
4564.07 9
4564.23 18
4564.38 25
4564.54 32
4564.69 38
4564.85 44
4565.00 50
4565.16 57
4565.31 65
4565.47 73
4565.62 81
4565.78 87
4565.93 93
4566.09 97
4566.24 102
4566.40 108
4566.55 116
4566.71 126
4566.86 138
4567.02 150
4567.17 161
4567.33 167
4567.48 170
4567.64 167
4567.79 162
4567.95 154
4568.10 146
4568.26 139
4568.41 132
4568.57 127
4568.72 121
4568.88 116
4569.03 109
4569.19 102
4569.34 93
4569.50 84
4569.65 76
4569.81 68
4569.96 62
4570.12 57
4570.27 55
4570.43 54
4570.58 54
4570.74 55
4570.89 55
4571.05 56
4571.20 55
4571.36 52
4571.51 49
4571.67 45
4571.82 41
4571.98 37
4572.13 33
4572.29 31
4572.44 29
4572.60 27
4572.75 26
4572.91 25
4573.06 23
4573.22 22
4573.37 21
4573.53 20
4573.68 19
4573.84 18
4573.99 17
4574.15 16
4574.30 14
4574.46 13
4574.61 11
4574.77 9
4574.92 8
4575.08 7
4575.23 6
4575.39 7
4575.54 8
4575.70 10
4575.85 13
4576.01 16
4576.16 19
4576.32 22
4576.47 24
4576.63 26
4576.78 28
4576.94 31
4577.09 34
4577.25 38
4577.41 42
4577.56 47
4577.72 52
4577.87 56
4578.03 60
4578.18 64
4578.34 67
4578.49 69
4578.65 69
4578.80 69
4578.96 67
4579.11 64
4579.27 59
4579.42 54
4579.58 47
4579.73 41
4579.89 35
4580.04 29
4580.20 25
4580.35 21
4580.51 19
4580.66 18
4580.82 18
4580.97 20
4581.13 24
4581.28 29
4581.44 37
4581.60 44
4581.75 52
4581.91 59
4582.06 65
4582.22 68
4582.37 70
4582.53 71
4582.68 71
4582.84 72
4582.99 72
4583.15 73
4583.30 73
4583.46 73
4583.61 72
4583.77 71
4583.92 69
4584.08 68
4584.23 68
4584.39 69
4584.55 72
4584.70 76
4584.86 80
4585.01 83
4585.17 85
4585.32 86
4585.48 86
4585.63 86
4585.79 87
4585.94 88
4586.10 90
4586.25 91
4586.41 91
4586.56 89
4586.72 83
4586.87 75
4587.03 66
4587.19 56
4587.34 46
4587.50 38
4587.65 32
4587.81 28
4587.96 25
4588.12 23
4588.27 23
4588.43 22
4588.58 22
4588.74 23
4588.89 26
4589.05 30
4589.20 35
4589.36 41
4589.52 48
4589.67 53
4589.83 56
4589.98 57
4590.14 56
4590.29 53
4590.45 50
4590.60 46
4590.76 43
4590.91 41
4591.07 40
4591.22 40
4591.38 40
4591.54 40
4591.69 39
4591.85 36
4592.00 34
4592.16 31
4592.31 28
4592.47 25
4592.62 24
4592.78 25
4592.93 27
4593.09 30
4593.25 34
4593.40 37
4593.56 38
4593.71 38
4593.87 34
4594.02 28
4594.18 20
4594.33 13
4594.49 6
4594.64 2
4594.80 0
4594.95 0
4595.11 2
4595.27 5
4595.42 8
4595.58 10
4595.73 12
4595.89 14
4596.04 17
4596.20 21
4596.35 26
4596.51 33
4596.67 39
4596.82 44
4596.98 46
4597.13 45
4597.29 42
4597.44 35
4597.60 28
4597.75 21
4597.91 16
4598.06 13
4598.22 12
4598.38 14
4598.53 15
4598.69 17
4598.84 17
4599.00 16
4599.15 15
4599.31 14
4599.46 14
4599.62 15
4599.78 17
4599.93 20
4600.09 24
4600.24 27
4600.40 28
4600.55 29
4600.71 29
4600.86 29
4601.02 28
4601.18 26
4601.33 25
4601.49 23
4601.64 22
4601.80 21
4601.95 21
4602.11 22
4602.26 25
4602.42 29
4602.58 34
4602.73 39
4602.89 44
4603.04 47
4603.20 50
4603.35 52
4603.51 54
4603.66 57
4603.82 60
4603.98 63
4604.13 64
4604.29 63
4604.44 59
4604.60 52
4604.75 44
4604.91 34
4605.07 26
4605.22 19
4605.38 14
4605.53 11
4605.69 10
4605.84 10
4606.00 10
4606.15 11
4606.31 12
4606.47 15
4606.62 19
4606.78 25
4606.93 33
4607.09 43
4607.24 53
4607.40 63
4607.56 72
4607.71 78
4607.87 82
4608.02 82
4608.18 79
4608.33 76
4608.49 71
4608.65 66
4608.80 61
4608.96 56
4609.11 51
4609.27 44
4609.42 36
4609.58 28
4609.74 19
4609.89 12
4610.05 7
4610.20 5
4610.36 6
4610.51 9
4610.67 13
4610.83 16
4610.98 19
4611.14 21
4611.29 22
4611.45 23
4611.60 25
4611.76 27
4611.92 29
4612.07 32
4612.23 36
4612.38 38
4612.54 40
4612.69 42
4612.85 43
4613.01 43
4613.16 43
4613.32 42
4613.47 39
4613.63 36
4613.78 31
4613.94 25
4614.10 18
4614.25 11
4614.41 4
4614.56 0
4614.72 0
4614.88 0
4615.03 0
4615.19 0
4615.34 0
4615.50 0
4615.65 0
4615.81 0
4615.97 9
4616.12 19
4616.28 28
4616.43 35
4616.59 38
4616.74 38
4616.90 35
4617.06 30
4617.21 24
4617.37 18
4617.52 13
4617.68 8
4617.84 3
4617.99 0
4618.15 0
4618.30 0
4618.46 0
4618.61 0
4618.77 0
4618.93 0
4619.08 0
4619.24 2
4619.39 3
4619.55 5
4619.71 7
4619.86 10
4620.02 15
4620.17 23
4620.33 32
4620.49 42
4620.64 53
4620.80 63
4620.95 71
4621.11 78
4621.26 83
4621.42 86
4621.58 87
4621.73 87
4621.89 85
4622.04 82
4622.20 78
4622.36 73
4622.51 67
4622.67 62
4622.82 58
4622.98 54
4623.14 50
4623.29 48
4623.45 47
4623.60 46
4623.76 45
4623.92 46
4624.07 47
4624.23 49
4624.38 52
4624.54 56
4624.70 61
4624.85 66
4625.01 71
4625.16 75
4625.32 77
4625.48 77
4625.63 77
4625.79 75
4625.94 73
4626.10 71
4626.26 70
4626.41 70
4626.57 70
4626.72 70
4626.88 68
4627.04 66
4627.19 63
4627.35 58
4627.50 53
4627.66 48
4627.82 45
4627.97 45
4628.13 47
4628.28 51
4628.44 57
4628.60 64
4628.75 71
4628.91 76
4629.06 80
4629.22 82
4629.38 83
4629.53 82
4629.69 79
4629.84 76
4630.00 72
4630.16 68
4630.31 65
4630.47 63
4630.62 62
4630.78 63
4630.94 66
4631.09 69
4631.25 73
4631.40 77
4631.56 80
4631.72 82
4631.87 84
4632.03 85
4632.18 85
4632.34 85
4632.50 86
4632.65 87
4632.81 87
4632.97 88
4633.12 88
4633.28 87
4633.43 86
4633.59 84
4633.75 80
4633.90 76
4634.06 72
4634.21 69
4634.37 66
4634.53 64
4634.68 64
4634.84 64
4634.99 65
4635.15 67
4635.31 69
4635.46 71
4635.62 73
4635.78 76
4635.93 78
4636.09 81
4636.24 84
4636.40 87
4636.56 90
4636.71 91
4636.87 91
4637.02 89
4637.18 84
4637.34 76
4637.49 66
4637.65 55
4637.81 45
4637.96 36
4638.12 30
4638.27 26
4638.43 24
4638.59 24
4638.74 25
4638.90 26
4639.06 26
4639.21 26
4639.37 26
4639.52 25
4639.68 26
4639.84 27
4639.99 29
4640.15 32
4640.30 35
4640.46 38
4640.62 39
4640.77 39
4640.93 39
4641.09 39
4641.24 40
4641.40 43
4641.55 47
4641.71 52
4641.87 57
4642.02 62
4642.18 65
4642.34 67
4642.49 68
4642.65 69
4642.80 71
4642.96 73
4643.12 76
4643.27 79
4643.43 81
4643.59 83
4643.74 85
4643.90 86
4644.06 88
4644.21 90
4644.37 93
4644.52 96
4644.68 100
4644.84 105
4644.99 110
4645.15 114
4645.31 119
4645.46 122
4645.62 125
4645.77 127
4645.93 128
4646.09 128
4646.24 127
4646.40 126
4646.56 124
4646.71 122
4646.87 120
4647.03 119
4647.18 118
4647.34 118
4647.49 120
4647.65 123
4647.81 127
4647.96 133
4648.12 140
4648.28 148
4648.43 160
4648.59 174
4648.74 191
4648.90 211
4649.06 234
4649.21 260
4649.37 286
4649.53 313
4649.68 339
4649.84 363
4650.00 384
4650.15 402
4650.31 416
4650.47 427
4650.62 438
4650.78 449
4650.93 462
4651.09 476
4651.25 492
4651.40 508
4651.56 523
4651.72 534
4651.87 542
4652.03 544
4652.19 542
4652.34 539
4652.50 534
4652.65 530
4652.81 530
4652.97 533
4653.12 539
4653.28 547
4653.44 556
4653.59 563
4653.75 568
4653.91 569
4654.06 566
4654.22 560
4654.38 553
4654.53 544
4654.69 536
4654.85 529
4655.00 521
4655.16 511
4655.31 499
4655.47 484
4655.63 465
4655.78 443
4655.94 419
4656.10 393
4656.25 369
4656.41 346
4656.57 326
4656.72 310
4656.88 297
4657.04 287
4657.19 281
4657.35 277
4657.51 275
4657.66 274
4657.82 273
4657.98 272
4658.13 271
4658.29 269
4658.44 266
4658.60 262
4658.76 256
4658.91 249
4659.07 242
4659.23 233
4659.38 226
4659.54 219
4659.70 215
4659.85 214
4660.01 213
4660.17 214
4660.32 215
4660.48 214
4660.64 211
4660.79 206
4660.95 200
4661.11 193
4661.26 186
4661.42 179
4661.58 172
4661.73 167
4661.89 162
4662.05 159
4662.20 156
4662.36 154
4662.52 152
4662.67 151
4662.83 150
4662.99 148
4663.14 146
4663.30 144
4663.46 141
4663.61 139
4663.77 138
4663.93 137
4664.08 136
4664.24 135
4664.39 133
4664.55 130
4664.71 126
4664.86 120
4665.02 114
4665.18 106
4665.33 99
4665.49 92
4665.65 86
4665.80 82
4665.96 81
4666.12 82
4666.27 86
4666.43 90
4666.59 95
4666.74 97
4666.90 97
4667.06 94
4667.21 88
4667.37 80
4667.53 73
4667.68 67
4667.84 64
4668.00 64
4668.15 66
4668.31 70
4668.47 75
4668.62 78
4668.78 79
4668.94 78
4669.10 74
4669.25 68
4669.41 62
4669.57 56
4669.72 53
4669.88 52
4670.04 53
4670.19 58
4670.35 64
4670.51 72
4670.66 81
4670.82 89
4670.98 95
4671.13 98
4671.29 98
4671.45 94
4671.60 89
4671.76 82
4671.92 74
4672.07 67
4672.23 61
4672.39 56
4672.54 52
4672.70 50
4672.86 49
4673.01 49
4673.17 52
4673.33 56
4673.48 63
4673.64 71
4673.80 79
4673.95 88
4674.11 95
4674.27 100
4674.42 104
4674.58 106
4674.74 106
4674.90 106
4675.05 106
4675.21 105
4675.37 104
4675.52 103
4675.68 103
4675.84 103
4675.99 104
4676.15 106
4676.31 109
4676.46 112
4676.62 117
4676.78 121
4676.93 125
4677.09 127
4677.25 128
4677.40 128
4677.56 127
4677.72 125
4677.88 123
4678.03 121
4678.19 120
4678.35 119
4678.50 118
4678.66 118
4678.82 117
4678.97 116
4679.13 114
4679.29 112
4679.44 110
4679.60 109
4679.76 107
4679.91 106
4680.07 106
4680.23 106
4680.39 109
4680.54 113
4680.70 119
4680.86 127
4681.01 135
4681.17 143
4681.33 149
4681.48 153
4681.64 153
4681.80 150
4681.95 145
4682.11 139
4682.27 132
4682.43 126
4682.58 121
4682.74 116
4682.90 111
4683.05 106
4683.21 100
4683.37 94
4683.52 87
4683.68 80
4683.84 73
4683.99 68
4684.15 64
4684.31 62
4684.47 61
4684.62 61
4684.78 62
4684.94 63
4685.09 64
4685.25 67
4685.41 72
4685.56 79
4685.72 88
4685.88 99
4686.04 111
4686.19 123
4686.35 136
4686.51 149
4686.66 162
4686.82 177
4686.98 192
4687.13 209
4687.29 225
4687.45 242
4687.61 257
4687.76 272
4687.92 287
4688.08 304
4688.23 324
4688.39 349
4688.55 378
4688.70 412
4688.86 450
4689.02 491
4689.18 534
4689.33 579
4689.49 627
4689.65 680
4689.80 739
4689.96 804
4690.12 873
4690.28 946
4690.43 1019
4690.59 1091
4690.75 1160
4690.90 1228
4691.06 1296
4691.22 1364
4691.37 1435
4691.53 1507
4691.69 1578
4691.85 1645
4692.00 1705
4692.16 1754
4692.32 1791
4692.47 1817
4692.63 1835
4692.79 1846
4692.95 1853
4693.10 1857
4693.26 1859
4693.42 1859
4693.57 1855
4693.73 1846
4693.89 1832
4694.05 1814
4694.20 1792
4694.36 1766
4694.52 1736
4694.67 1702
4694.83 1662
4694.99 1617
4695.15 1567
4695.30 1512
4695.46 1454
4695.62 1396
4695.77 1338
4695.93 1281
4696.09 1225
4696.25 1169
4696.40 1114
4696.56 1058
4696.72 1003
4696.87 948
4697.03 894
4697.19 841
4697.35 791
4697.50 742
4697.66 695
4697.82 649
4697.97 606
4698.13 566
4698.29 530
4698.45 496
4698.60 466
4698.76 439
4698.92 415
4699.08 394
4699.23 374
4699.39 356
4699.55 341
4699.70 328
4699.86 316
4700.02 307
4700.18 299
4700.33 290
4700.49 281
4700.65 271
4700.80 260
4700.96 248
4701.12 237
4701.28 227
4701.43 219
4701.59 212
4701.75 205
4701.91 198
4702.06 191
4702.22 183
4702.38 174
4702.53 166
4702.69 158
4702.85 153
4703.01 148
4703.16 145
4703.32 141
4703.48 138
4703.64 134
4703.79 129
4703.95 125
4704.11 120
4704.26 115
4704.42 110
4704.58 105
4704.74 101
4704.89 98
4705.05 95
4705.21 95
4705.37 95
4705.52 96
4705.68 97
4705.84 97
4706.00 94
4706.15 91
4706.31 86
4706.47 82
4706.62 79
4706.78 78
4706.94 78
4707.10 80
4707.25 82
4707.41 83
4707.57 84
4707.73 84
4707.88 82
4708.04 80
4708.20 77
4708.36 74
4708.51 70
4708.67 67
4708.83 63
4708.98 58
4709.14 54
4709.30 50
4709.46 46
4709.61 43
4709.77 41
4709.93 39
4710.09 39
4710.24 40
4710.40 41
4710.56 44
4710.72 48
4710.87 53
4711.03 58
4711.19 63
4711.35 68
4711.50 71
4711.66 73
4711.82 73
4711.98 72
4712.13 70
4712.29 67
4712.45 66
4712.61 65
4712.76 65
4712.92 65
4713.08 66
4713.24 67
4713.39 67
4713.55 67
4713.71 67
4713.86 68
4714.02 69
4714.18 71
4714.34 73
4714.49 76
4714.65 79
4714.81 80
4714.97 79
4715.12 77
4715.28 73
4715.44 68
4715.60 63
4715.75 58
4715.91 54
4716.07 51
4716.23 48
4716.38 45
4716.54 42
4716.70 37
4716.86 32
4717.01 27
4717.17 21
4717.33 16
4717.49 12
4717.64 8
4717.80 6
4717.96 4
4718.12 4
4718.28 4
4718.43 6
4718.59 10
4718.75 16
4718.91 23
4719.06 30
4719.22 37
4719.38 42
4719.54 45
4719.69 45
4719.85 41
4720.01 35
4720.17 27
4720.32 19
4720.48 11
4720.64 5
4720.80 0
4720.95 0
4721.11 0
4721.27 0
4721.43 0
4721.58 0
4721.74 0
4721.90 0
4722.06 0
4722.21 0
4722.37 7
4722.53 17
4722.69 28
4722.84 39
4723.00 49
4723.16 56
4723.32 59
4723.48 59
4723.63 56
4723.79 52
4723.95 48
4724.11 45
4724.26 43
4724.42 43
4724.58 43
4724.74 43
4724.89 41
4725.05 37
4725.21 32
4725.37 26
4725.52 21
4725.68 18
4725.84 18
4726.00 21
4726.16 26
4726.31 32
4726.47 39
4726.63 45
4726.79 50
4726.94 53
4727.10 56
4727.26 58
4727.42 59
4727.57 61
4727.73 62
4727.89 63
4728.05 65
4728.21 67
4728.36 68
4728.52 69
4728.68 70
4728.84 70
4728.99 70
4729.15 69
4729.31 67
4729.47 65
4729.62 63
4729.78 61
4729.94 61
4730.10 61
4730.26 61
4730.41 63
4730.57 64
4730.73 67
4730.89 68
4731.04 70
4731.20 71
4731.36 72
4731.52 73
4731.68 73
4731.83 72
4731.99 71
4732.15 70
4732.31 67
4732.46 63
4732.62 58
4732.78 52
4732.94 46
4733.10 40
4733.25 35
4733.41 31
4733.57 27
4733.73 24
4733.88 22
4734.04 20
4734.20 18
4734.36 18
4734.52 18
4734.67 20
4734.83 23
4734.99 29
4735.15 35
4735.30 41
4735.46 47
4735.62 52
4735.78 56
4735.94 58
4736.09 59
4736.25 59
4736.41 60
4736.57 62
4736.72 64
4736.88 66
4737.04 67
4737.20 68
4737.36 67
4737.51 67
4737.67 66
4737.83 67
4737.99 70
4738.15 74
4738.30 80
4738.46 86
4738.62 91
4738.78 95
4738.94 97
4739.09 97
4739.25 94
4739.41 90
4739.57 84
4739.72 76
4739.88 69
4740.04 61
4740.20 54
4740.36 48
4740.51 43
4740.67 39
4740.83 37
4740.99 36
4741.15 35
4741.30 34
4741.46 34
4741.62 34
4741.78 33
4741.94 33
4742.09 34
4742.25 35
4742.41 38
4742.57 41
4742.73 46
4742.88 50
4743.04 54
4743.20 57
4743.36 59
4743.51 59
4743.67 57
4743.83 54
4743.99 51
4744.15 48
4744.30 45
4744.46 42
4744.62 41
4744.78 40
4744.94 40
4745.09 41
4745.25 43
4745.41 48
4745.57 53
4745.73 61
4745.88 69
4746.04 78
4746.20 87
4746.36 93
4746.52 97
4746.67 98
4746.83 96
4746.99 92
4747.15 86
4747.31 80
4747.46 74
4747.62 69
4747.78 64
4747.94 62
4748.10 60
4748.25 60
4748.41 60
4748.57 61
4748.73 62
4748.89 62
4749.04 61
4749.20 59
4749.36 57
4749.52 55
4749.68 54
4749.84 53
4749.99 54
4750.15 56
4750.31 58
4750.47 61
4750.63 64
4750.78 67
4750.94 69
4751.10 72
4751.26 74
4751.42 76
4751.57 78
4751.73 80
4751.89 81
4752.05 81
4752.21 80
4752.36 78
4752.52 75
4752.68 71
4752.84 66
4753.00 62
4753.16 58
4753.31 55
4753.47 54
4753.63 53
4753.79 52
4753.95 50
4754.10 48
4754.26 46
4754.42 43
4754.58 40
4754.74 37
4754.89 35
4755.05 34
4755.21 34
4755.37 34
4755.53 34
4755.69 37
4755.84 40
4756.00 44
4756.16 49
4756.32 55
4756.48 61
4756.63 67
4756.79 71
4756.95 73
4757.11 75
4757.27 75
4757.43 74
4757.58 72
4757.74 71
4757.90 69
4758.06 67
4758.22 63
4758.37 59
4758.53 54
4758.69 48
4758.85 41
4759.01 34
4759.17 26
4759.32 19
4759.48 13
4759.64 8
4759.80 3
4759.96 0
4760.12 0
4760.27 0
4760.43 0
4760.59 0
4760.75 0
4760.91 0
4761.06 0
4761.22 0
4761.38 2
4761.54 5
4761.70 7
4761.86 9
4762.01 11
4762.17 11
4762.33 11
4762.49 11
4762.65 10
4762.81 9
4762.96 10
4763.12 11
4763.28 14
4763.44 19
4763.60 24
4763.76 30
4763.91 36
4764.07 41
4764.23 46
4764.39 49
4764.55 52
4764.71 54
4764.86 56
4765.02 58
4765.18 59
4765.34 61
4765.50 62
4765.65 63
4765.81 65
4765.97 67
4766.13 71
4766.29 77
4766.45 86
4766.61 97
4766.76 110
4766.92 123
4767.08 135
4767.24 145
4767.40 151
4767.56 155
4767.71 157
4767.87 158
4768.03 160
4768.19 162
4768.35 165
4768.51 168
4768.66 170
4768.82 171
4768.98 169
4769.14 165
4769.30 161
4769.46 157
4769.61 155
4769.77 156
4769.93 159
4770.09 163
4770.25 167
4770.41 169
4770.56 167
4770.72 162
4770.88 154
4771.04 144
4771.20 133
4771.36 123
4771.51 115
4771.67 111
4771.83 110
4771.99 111
4772.15 115
4772.31 119
4772.47 124
4772.62 128
4772.78 131
4772.94 134
4773.10 137
4773.26 141
4773.42 145
4773.57 149
4773.73 152
4773.89 154
4774.05 154
4774.21 152
4774.37 147
4774.53 139
4774.68 130
4774.84 119
4775.00 109
4775.16 98
4775.32 89
4775.48 82
4775.63 78
4775.79 78
4775.95 80
4776.11 85
4776.27 91
4776.43 96
4776.59 100
4776.74 102
4776.90 101
4777.06 98
4777.22 93
4777.38 88
4777.54 83
4777.70 79
4777.85 75
4778.01 72
4778.17 69
4778.33 67
4778.49 63
4778.65 60
4778.81 56
4778.96 53
4779.12 51
4779.28 51
4779.44 52
4779.60 55
4779.76 60
4779.92 67
4780.07 74
4780.23 80
4780.39 86
4780.55 90
4780.71 92
4780.87 92
4781.03 90
4781.18 87
4781.34 84
4781.50 82
4781.66 82
4781.82 82
4781.98 84
4782.14 86
4782.29 89
4782.45 93
4782.61 97
4782.77 102
4782.93 108
4783.09 115
4783.25 123
4783.40 132
4783.56 142
4783.72 151
4783.88 162
4784.04 173
4784.20 186
4784.36 201
4784.51 218
4784.67 238
4784.83 261
4784.99 288
4785.15 318
4785.31 352
4785.47 389
4785.63 428
4785.78 470
4785.94 512
4786.10 554
4786.26 595
4786.42 632
4786.58 667
4786.74 699
4786.89 729
4787.05 759
4787.21 790
4787.37 824
4787.53 861
4787.69 900
4787.85 938
4788.01 975
4788.16 1008
4788.32 1036
4788.48 1060
4788.64 1081
4788.80 1099
4788.96 1115
4789.12 1131
4789.28 1145
4789.43 1158
4789.59 1170
4789.75 1179
4789.91 1187
4790.07 1193
4790.23 1197
4790.39 1199
4790.55 1197
4790.70 1191
4790.86 1180
4791.02 1164
4791.18 1144
4791.34 1119
4791.50 1092
4791.66 1062
4791.82 1030
4791.97 996
4792.13 959
4792.29 920
4792.45 878
4792.61 836
4792.77 795
4792.93 755
4793.09 720
4793.24 687
4793.40 658
4793.56 630
4793.72 602
4793.88 573
4794.04 542
4794.20 510
4794.36 476
4794.51 443
4794.67 410
4794.83 380
4794.99 352
4795.15 327
4795.31 305
4795.47 287
4795.63 273
4795.79 262
4795.94 252
4796.10 244
4796.26 236
4796.42 228
4796.58 218
4796.74 208
4796.90 198
4797.06 188
4797.21 180
4797.37 172
4797.53 166
4797.69 160
4797.85 154
4798.01 146
4798.17 138
4798.33 129
4798.49 120
4798.64 111
4798.80 103
4798.96 97
4799.12 91
4799.28 87
4799.44 84
4799.60 83
4799.76 82
4799.92 83
4800.07 84
4800.23 85
4800.39 85
4800.55 84
4800.71 81
4800.87 77
4801.03 72
4801.19 68
4801.35 65
4801.50 62
4801.66 61
4801.82 60
4801.98 59
4802.14 59
4802.30 58
4802.46 58
4802.62 57
4802.78 57
4802.94 58
4803.09 59
4803.25 61
4803.41 62
4803.57 64
4803.73 66
4803.89 67
4804.05 68
4804.21 67
4804.37 66
4804.52 64
4804.68 61
4804.84 58
4805.00 55
4805.16 54
4805.32 55
4805.48 59
4805.64 65
4805.80 72
4805.96 80
4806.11 86
4806.27 91
4806.43 94
4806.59 95
4806.75 94
4806.91 94
4807.07 94
4807.23 95
4807.39 98
4807.55 101
4807.70 104
4807.86 108
4808.02 111
4808.18 115
4808.34 119
4808.50 124
4808.66 130
4808.82 138
4808.98 149
4809.14 160
4809.30 173
4809.45 187
4809.61 200
4809.77 212
4809.93 222
4810.09 230
4810.25 235
4810.41 238
4810.57 238
4810.73 237
4810.89 235
4811.05 233
4811.20 231
4811.36 231
4811.52 235
4811.68 242
4811.84 252
4812.00 265
4812.16 280
4812.32 293
4812.48 304
4812.64 311
4812.80 312
4812.95 310
4813.11 304
4813.27 298
4813.43 293
4813.59 292
4813.75 295
4813.91 302
4814.07 311
4814.23 320
4814.39 327
4814.55 331
4814.70 331
4814.86 328
4815.02 322
4815.18 316
4815.34 311
4815.50 308
4815.66 306
4815.82 305
4815.98 304
4816.14 300
4816.30 295
4816.46 288
4816.61 280
4816.77 272
4816.93 265
4817.09 257
4817.25 249
4817.41 239
4817.57 227
4817.73 212
4817.89 196
4818.05 180
4818.21 166
4818.37 155
4818.52 147
4818.68 143
4818.84 141
4819.00 141
4819.16 143
4819.32 146
4819.48 149
4819.64 154
4819.80 158
4819.96 162
4820.12 165
4820.28 167
4820.44 167
4820.59 166
4820.75 164
4820.91 163
4821.07 162
4821.23 164
4821.39 168
4821.55 174
4821.71 182
4821.87 191
4822.03 201
4822.19 211
4822.35 219
4822.51 228
4822.67 235
4822.82 242
4822.98 248
4823.14 256
4823.30 264
4823.46 274
4823.62 285
4823.78 298
4823.94 311
4824.10 325
4824.26 337
4824.42 350
4824.58 362
4824.74 374
4824.90 388
4825.05 403
4825.21 419
4825.37 437
4825.53 454
4825.69 471
4825.85 485
4826.01 498
4826.17 508
4826.33 518
4826.49 527
4826.65 538
4826.81 551
4826.97 566
4827.13 581
4827.29 596
4827.44 609
4827.60 621
4827.76 631
4827.92 639
4828.08 647
4828.24 655
4828.40 662
4828.56 669
4828.72 674
4828.88 676
4829.04 673
4829.20 665
4829.36 651
4829.52 632
4829.68 610
4829.84 585
4829.99 560
4830.15 536
4830.31 512
4830.47 490
4830.63 470
4830.79 452
4830.95 436
4831.11 421
4831.27 408
4831.43 395
4831.59 382
4831.75 368
4831.91 351
4832.07 331
4832.23 308
4832.39 283
4832.55 257
4832.70 232
4832.86 209
4833.02 190
4833.18 175
4833.34 165
4833.50 158
4833.66 154
4833.82 153
4833.98 152
4834.14 153
4834.30 153
4834.46 153
4834.62 153
4834.78 151
4834.94 149
4835.10 145
4835.26 141
4835.42 136
4835.58 132
4835.73 128
4835.89 124
4836.05 121
4836.21 117
4836.37 113
4836.53 110
4836.69 107
4836.85 105
4837.01 104
4837.17 103
4837.33 103
4837.49 102
4837.65 98
4837.81 94
4837.97 88
4838.13 82
4838.29 77
4838.45 73
4838.61 71
4838.77 71
4838.93 72
4839.08 72
4839.24 73
4839.40 73
4839.56 73
4839.72 72
4839.88 71
4840.04 69
4840.20 67
4840.36 64
4840.52 61
4840.68 58
4840.84 56
4841.00 53
4841.16 49
4841.32 45
4841.48 40
4841.64 33
4841.80 26
4841.96 19
4842.12 13
4842.28 8
4842.44 4
4842.60 1
4842.76 0
4842.91 0
4843.07 0
4843.23 0
4843.39 0
4843.55 0
4843.71 0
4843.87 0
4844.03 0
4844.19 3
4844.35 7
4844.51 11
4844.67 14
4844.83 16
4844.99 18
4845.15 20
4845.31 22
4845.47 25
4845.63 30
4845.79 37
4845.95 46
4846.11 56
4846.27 67
4846.43 79
4846.59 92
4846.75 103
4846.91 114
4847.07 122
4847.23 128
4847.38 131
4847.54 132
4847.70 131
4847.86 129
4848.02 126
4848.18 124
4848.34 123
4848.50 122
4848.66 122
4848.82 122
4848.98 125
4849.14 128
4849.30 132
4849.46 136
4849.62 141
4849.78 144
4849.94 147
4850.10 148
4850.26 148
4850.42 147
4850.58 145
4850.74 144
4850.90 142
4851.06 140
4851.22 138
4851.38 136
4851.54 134
4851.70 133
4851.86 132
4852.02 132
4852.18 132
4852.34 131
4852.50 130
4852.66 128
4852.82 126
4852.98 124
4853.14 124
4853.30 124
4853.45 124
4853.61 125
4853.77 124
4853.93 123
4854.09 119
4854.25 114
4854.41 107
4854.57 100
4854.73 92
4854.89 85
4855.05 77
4855.21 70
4855.37 64
4855.53 57
4855.69 50
4855.85 44
4856.01 40
4856.17 39
4856.33 40
4856.49 44
4856.65 51
4856.81 60
4856.97 71
4857.13 81
4857.29 91
4857.45 99
4857.61 106
4857.77 112
4857.93 116
4858.09 119
4858.25 121
4858.41 123
4858.57 125
4858.73 127
4858.89 130
4859.05 133
4859.21 136
4859.37 140
4859.53 143
4859.69 145
4859.85 145
4860.01 145
4860.17 144
4860.33 142
4860.49 141
4860.65 141
4860.81 142
4860.97 143
4861.13 145
4861.29 146
4861.45 147
4861.61 147
4861.77 146
4861.93 144
4862.09 141
4862.25 138
4862.41 136
4862.57 133
4862.73 133
4862.89 133
4863.05 136
4863.21 140
4863.37 148
4863.53 157
4863.69 167
4863.85 179
4864.01 192
4864.17 205
4864.33 218
4864.49 230
4864.65 241
4864.81 249
4864.97 256
4865.13 261
4865.29 265
4865.45 267
4865.61 269
4865.77 270
4865.93 271
4866.09 273
4866.25 275
4866.41 277
4866.57 278
4866.73 278
4866.89 275
4867.05 270
4867.21 264
4867.37 256
4867.53 249
4867.69 242
4867.85 238
4868.01 236
4868.17 236
4868.33 237
4868.49 239
4868.65 241
4868.81 242
4868.97 240
4869.13 237
4869.29 232
4869.45 226
4869.61 219
4869.77 213
4869.93 208
4870.09 203
4870.25 199
4870.41 194
4870.57 187
4870.73 180
4870.89 171
4871.05 161
4871.21 151
4871.37 140
4871.53 130
4871.69 122
4871.85 115
4872.01 109
4872.17 105
4872.33 102
4872.49 99
4872.65 97
4872.81 93
4872.97 89
4873.13 85
4873.29 81
4873.45 76
4873.61 73
4873.77 70
4873.93 68
4874.09 66
4874.25 63
4874.41 60
4874.57 56
4874.73 52
4874.89 50
4875.05 49
4875.21 51
4875.37 56
4875.53 63
4875.69 73
4875.85 83
4876.01 93
4876.17 101
4876.33 107
4876.49 111
4876.65 112
4876.81 111
4876.97 107
4877.13 103
4877.29 97
4877.45 91
4877.61 83
4877.77 75
4877.93 67
4878.09 59
4878.25 52
4878.41 46
4878.57 41
4878.73 37
4878.89 34
4879.05 31
4879.21 28
4879.37 23
4879.54 18
4879.70 12
4879.86 6
4880.02 1
4880.18 0
4880.34 0
4880.50 0
4880.66 4
4880.82 11
4880.98 18
4881.14 25
4881.30 30
4881.46 33
4881.62 34
4881.78 32
4881.94 30
4882.10 28
4882.26 26
4882.42 25
4882.58 25
4882.74 26
4882.90 27
4883.06 28
4883.22 29
4883.38 30
4883.54 32
4883.70 35
4883.86 39
4884.02 43
4884.18 47
4884.34 51
4884.50 55
4884.66 59
4884.82 62
4884.98 64
4885.14 67
4885.30 69
4885.46 71
4885.63 71
4885.79 71
4885.95 69
4886.11 66
4886.27 64
4886.43 63
4886.59 63
4886.75 66
4886.91 71
4887.07 78
4887.23 87
4887.39 95
4887.55 103
4887.71 110
4887.87 115
4888.03 119
4888.19 120
4888.35 119
4888.51 115
4888.67 108
4888.83 98
4888.99 87
4889.15 74
4889.31 63
4889.47 55
4889.63 50
4889.79 49
4889.95 53
4890.12 60
4890.28 68
4890.44 78
4890.60 86
4890.76 92
4890.92 95
4891.08 94
4891.24 90
4891.40 83
4891.56 73
4891.72 62
4891.88 50
4892.04 38
4892.20 26
4892.36 15
4892.52 7
4892.68 0
4892.84 0
4893.00 0
4893.16 0
4893.32 0
4893.48 1
4893.64 4
4893.80 6
4893.97 6
4894.13 5
4894.29 3
4894.45 0
4894.61 0
4894.77 0
4894.93 0
4895.09 0
4895.25 8
4895.41 19
4895.57 32
4895.73 46
4895.89 59
4896.05 69
4896.21 76
4896.37 80
4896.53 80
4896.69 80
4896.85 79
4897.01 79
4897.17 80
4897.34 83
4897.50 87
4897.66 90
4897.82 93
4897.98 94
4898.14 94
4898.30 93
4898.46 91
4898.62 89
4898.78 88
4898.94 88
4899.10 89
4899.26 91
4899.42 95
4899.58 101
4899.74 109
4899.90 118
4900.06 128
4900.22 138
4900.39 149
4900.55 159
4900.71 167
4900.87 174
4901.03 180
4901.19 184
4901.35 187
4901.51 188
4901.67 187
4901.83 185
4901.99 181
4902.15 176
4902.31 170
4902.47 163
4902.63 157
4902.79 151
4902.95 146
4903.12 142
4903.28 139
4903.44 138
4903.60 138
4903.76 138
4903.92 138
4904.08 138
4904.24 137
4904.40 135
4904.56 132
4904.72 129
4904.88 126
4905.04 123
4905.20 121
4905.36 119
4905.52 117
4905.69 115
4905.85 112
4906.01 109
4906.17 105
4906.33 101
4906.49 96
4906.65 90
4906.81 84
4906.97 77
4907.13 69
4907.29 60
4907.45 51
4907.61 43
4907.77 36
4907.93 31
4908.10 29
4908.26 30
4908.42 35
4908.58 41
4908.74 49
4908.90 57
4909.06 65
4909.22 71
4909.38 77
4909.54 81
4909.70 83
4909.86 85
4910.02 87
4910.18 88
4910.35 89
4910.51 89
4910.67 90
4910.83 89
4910.99 88
4911.15 87
4911.31 86
4911.47 84
4911.63 84
4911.79 85
4911.95 88
4912.11 92
4912.27 97
4912.43 102
4912.60 106
4912.76 109
4912.92 110
4913.08 109
4913.24 106
4913.40 103
4913.56 100
4913.72 98
4913.88 97
4914.04 98
4914.20 100
4914.36 103
4914.52 105
4914.69 107
4914.85 107
4915.01 106
4915.17 105
4915.33 103
4915.49 100
4915.65 99
4915.81 98
4915.97 98
4916.13 99
4916.29 101
4916.45 103
[truncated: 732,000 more chars]
