# Supplementary material for: Methylobacterium Species Promoting Rice and Barley Growth and Interaction Specificity Revealed with Whole-Cell Matrix-Assisted Laser Desorption / Ionization-Time-of-Flight Mass Spectrometry (MALDI-TOF/MS) Analysis
Source: PLoS One. 2015 Jun 8;10(6):e0129509. doi: 10.1371/journal.pone.0129509 (PMC4460032; doi:10.1371/journal.pone.0129509)
Supplement: S2 Data — (ZIP) [file pone.0129509.s002.zip › Supplementary data 2 (ms from inoculated rice)/92a-19 .txt]

782.21 0
782.28 0
782.34 0
782.40 0
782.47 0
782.53 0
782.60 0
782.66 0
782.72 0
782.79 0
782.85 0
782.92 0
782.98 0
783.04 0
783.11 0
783.17 0
783.24 0
783.30 0
783.36 0
783.43 0
783.49 0
783.56 0
783.62 0
783.68 0
783.75 0
783.81 0
783.88 0
783.94 0
784.01 0
784.07 0
784.13 0
784.20 0
784.26 0
784.33 0
784.39 0
784.45 0
784.52 0
784.58 0
784.65 0
784.71 0
784.77 0
784.84 0
784.90 0
784.97 0
785.03 0
785.09 0
785.16 0
785.22 0
785.29 0
785.35 0
785.42 0
785.48 0
785.54 0
785.61 0
785.67 0
785.74 0
785.80 0
785.86 0
785.93 0
785.99 0
786.06 0
786.12 0
786.19 0
786.25 0
786.31 0
786.38 0
786.44 0
786.51 0
786.57 0
786.63 0
786.70 0
786.76 0
786.83 0
786.89 0
786.96 0
787.02 0
787.08 0
787.15 0
787.21 0
787.28 0
787.34 0
787.41 0
787.47 0
787.53 0
787.60 0
787.66 0
787.73 0
787.79 0
787.85 0
787.92 0
787.98 0
788.05 0
788.11 0
788.18 0
788.24 0
788.30 0
788.37 0
788.43 0
788.50 0
788.56 0
788.63 0
788.69 0
788.75 0
788.82 0
788.88 0
788.95 0
789.01 0
789.08 0
789.14 0
789.20 0
789.27 0
789.33 0
789.40 0
789.46 0
789.53 0
789.59 0
789.65 0
789.72 0
789.78 0
789.85 0
789.91 0
789.98 0
790.04 0
790.10 0
790.17 0
790.23 0
790.30 0
790.36 0
790.43 0
790.49 0
790.56 0
790.62 0
790.68 0
790.75 0
790.81 0
790.88 0
790.94 0
791.01 0
791.07 0
791.13 0
791.20 0
791.26 0
791.33 0
791.39 0
791.46 0
791.52 0
791.59 0
791.65 0
791.71 0
791.78 0
791.84 0
791.91 0
791.97 0
792.04 0
792.10 0
792.16 0
792.23 0
792.29 0
792.36 0
792.42 0
792.49 0
792.55 0
792.62 0
792.68 0
792.74 0
792.81 0
792.87 0
792.94 0
793.00 0
793.07 0
793.13 0
793.20 0
793.26 0
793.32 0
793.39 0
793.45 0
793.52 0
793.58 0
793.65 0
793.71 0
793.78 0
793.84 0
793.91 0
793.97 0
794.03 0
794.10 0
794.16 0
794.23 0
794.29 0
794.36 0
794.42 0
794.49 0
794.55 0
794.61 0
794.68 0
794.74 0
794.81 0
794.87 0
794.94 0
795.00 0
795.07 0
795.13 0
795.20 0
795.26 0
795.32 0
795.39 0
795.45 0
795.52 0
795.58 0
795.65 0
795.71 0
795.78 0
795.84 0
795.91 0
795.97 0
796.03 0
796.10 0
796.16 0
796.23 0
796.29 0
796.36 0
796.42 0
796.49 0
796.55 0
796.62 0
796.68 0
796.75 0
796.81 0
796.87 0
796.94 0
797.00 0
797.07 0
797.13 0
797.20 0
797.26 0
797.33 0
797.39 0
797.46 0
797.52 0
797.59 0
797.65 0
797.71 0
797.78 0
797.84 0
797.91 0
797.97 0
798.04 0
798.10 0
798.17 0
798.23 0
798.30 0
798.36 0
798.43 0
798.49 0
798.56 0
798.62 0
798.68 0
798.75 0
798.81 0
798.88 0
798.94 0
799.01 0
799.07 0
799.14 0
799.20 0
799.27 0
799.33 0
799.40 0
799.46 0
799.53 0
799.59 0
799.65 0
799.72 0
799.78 0
799.85 0
799.91 0
799.98 0
800.04 0
800.11 0
800.17 0
800.24 0
800.30 0
800.37 0
800.43 0
800.50 0
800.56 0
800.63 0
800.69 0
800.76 0
800.82 0
800.89 0
800.95 0
801.01 0
801.08 0
801.14 0
801.21 0
801.27 0
801.34 0
801.40 0
801.47 0
801.53 0
801.60 0
801.66 0
801.73 0
801.79 0
801.86 0
801.92 0
801.99 0
802.05 0
802.12 0
802.18 0
802.25 0
802.31 0
802.38 0
802.44 0
802.51 0
802.57 0
802.63 0
802.70 0
802.76 0
802.83 0
802.89 0
802.96 0
803.02 0
803.09 0
803.15 0
803.22 0
803.28 0
803.35 0
803.41 0
803.48 0
803.54 0
803.61 0
803.67 0
803.74 0
803.80 0
803.87 0
803.93 0
804.00 0
804.06 0
804.13 0
804.19 0
804.26 0
804.32 0
804.39 0
804.45 0
804.52 0
804.58 0
804.65 0
804.71 0
804.78 0
804.84 0
804.91 0
804.97 0
805.04 0
805.10 0
805.17 0
805.23 0
805.30 0
805.36 0
805.43 0
805.49 0
805.56 0
805.62 0
805.69 0
805.75 0
805.82 0
805.88 0
805.95 0
806.01 0
806.08 0
806.14 0
806.21 0
806.27 0
806.34 0
806.40 0
806.47 0
806.53 0
806.60 0
806.66 0
806.73 0
806.79 0
806.86 0
806.92 0
806.99 0
807.05 0
807.12 0
807.18 0
807.25 0
807.31 0
807.38 0
807.44 0
807.51 0
807.57 0
807.64 0
807.70 0
807.77 0
807.83 0
807.90 0
807.96 0
808.03 0
808.09 0
808.16 0
808.22 0
808.29 0
808.35 0
808.42 0
808.48 0
808.55 0
808.61 0
808.68 0
808.74 0
808.81 0
808.87 0
808.94 0
809.00 0
809.07 0
809.13 0
809.20 0
809.26 0
809.33 0
809.39 0
809.46 0
809.52 0
809.59 0
809.65 0
809.72 0
809.78 0
809.85 0
809.91 0
809.98 0
810.04 0
810.11 0
810.17 0
810.24 0
810.30 0
810.37 0
810.43 0
810.50 0
810.57 0
810.63 0
810.70 0
810.76 0
810.83 0
810.89 0
810.96 0
811.02 0
811.09 0
811.15 0
811.22 0
811.28 0
811.35 0
811.41 0
811.48 0
811.54 0
811.61 0
811.67 0
811.74 0
811.80 0
811.87 0
811.93 0
812.00 0
812.06 0
812.13 0
812.20 0
812.26 0
812.33 0
812.39 0
812.46 0
812.52 0
812.59 0
812.65 0
812.72 0
812.78 0
812.85 0
812.91 0
812.98 0
813.04 0
813.11 0
813.17 0
813.24 0
813.30 0
813.37 0
813.43 0
813.50 0
813.57 0
813.63 0
813.70 0
813.76 0
813.83 0
813.89 0
813.96 0
814.02 0
814.09 0
814.15 0
814.22 0
814.28 0
814.35 0
814.41 0
814.48 0
814.54 0
814.61 0
814.68 0
814.74 0
814.81 0
814.87 0
814.94 0
815.00 0
815.07 0
815.13 0
815.20 0
815.26 0
815.33 0
815.39 0
815.46 0
815.53 0
815.59 0
815.66 0
815.72 0
815.79 0
815.85 0
815.92 0
815.98 0
816.05 0
816.11 0
816.18 0
816.24 0
816.31 0
816.37 0
816.44 0
816.51 0
816.57 0
816.64 0
816.70 0
816.77 0
816.83 0
816.90 0
816.96 0
817.03 0
817.09 0
817.16 0
817.23 0
817.29 0
817.36 0
817.42 0
817.49 0
817.55 0
817.62 0
817.68 0
817.75 0
817.81 0
817.88 0
817.95 0
818.01 0
818.08 0
818.14 0
818.21 0
818.27 0
818.34 0
818.40 0
818.47 0
818.53 0
818.60 0
818.67 0
818.73 0
818.80 0
818.86 0
818.93 0
818.99 0
819.06 0
819.12 0
819.19 0
819.25 0
819.32 0
819.39 0
819.45 0
819.52 0
819.58 0
819.65 0
819.71 0
819.78 0
819.84 0
819.91 0
819.98 0
820.04 0
820.11 0
820.17 0
820.24 0
820.30 0
820.37 0
820.43 0
820.50 0
820.57 0
820.63 0
820.70 0
820.76 0
820.83 0
820.89 0
820.96 0
821.02 0
821.09 0
821.16 0
821.22 0
821.29 0
821.35 0
821.42 0
821.48 0
821.55 0
821.61 0
821.68 0
821.75 0
821.81 0
821.88 0
821.94 0
822.01 0
822.07 0
822.14 0
822.21 0
822.27 0
822.34 0
822.40 0
822.47 0
822.53 0
822.60 0
822.66 0
822.73 0
822.80 0
822.86 0
822.93 0
822.99 0
823.06 0
823.12 0
823.19 0
823.26 0
823.32 0
823.39 0
823.45 0
823.52 0
823.58 0
823.65 0
823.72 0
823.78 0
823.85 0
823.91 0
823.98 0
824.04 0
824.11 0
824.18 0
824.24 0
824.31 0
824.37 0
824.44 0
824.50 0
824.57 0
824.64 0
824.70 0
824.77 0
824.83 0
824.90 0
824.96 0
825.03 0
825.10 0
825.16 0
825.23 0
825.29 0
825.36 0
825.42 0
825.49 0
825.56 0
825.62 0
825.69 0
825.75 0
825.82 0
825.88 0
825.95 0
826.02 0
826.08 0
826.15 0
826.21 0
826.28 0
826.35 0
826.41 0
826.48 0
826.54 0
826.61 0
826.67 0
826.74 0
826.81 0
826.87 0
826.94 0
827.00 0
827.07 0
827.14 0
827.20 0
827.27 0
827.33 0
827.40 0
827.46 0
827.53 0
827.60 0
827.66 0
827.73 0
827.79 0
827.86 0
827.93 0
827.99 0
828.06 0
828.12 0
828.19 0
828.25 0
828.32 0
828.39 0
828.45 0
828.52 0
828.58 0
828.65 0
828.72 0
828.78 0
828.85 0
828.91 0
828.98 0
829.05 0
829.11 0
829.18 0
829.24 0
829.31 0
829.37 0
829.44 0
829.51 0
829.57 0
829.64 0
829.70 0
829.77 0
829.84 0
829.90 0
829.97 0
830.03 0
830.10 0
830.17 0
830.23 0
830.30 0
830.36 0
830.43 0
830.50 0
830.56 0
830.63 0
830.69 0
830.76 0
830.83 0
830.89 0
830.96 0
831.02 0
831.09 0
831.16 0
831.22 0
831.29 0
831.35 0
831.42 0
831.49 0
831.55 0
831.62 0
831.68 0
831.75 0
831.82 0
831.88 0
831.95 0
832.01 0
832.08 0
832.15 0
832.21 0
832.28 0
832.34 0
832.41 0
832.48 0
832.54 0
832.61 0
832.67 0
832.74 0
832.81 0
832.87 0
832.94 0
833.00 0
833.07 0
833.14 0
833.20 0
833.27 0
833.33 0
833.40 0
833.47 0
833.53 0
833.60 0
833.66 0
833.73 0
833.80 0
833.86 0
833.93 0
834.00 0
834.06 0
834.13 0
834.19 0
834.26 0
834.33 0
834.39 0
834.46 0
834.52 0
834.59 0
834.66 0
834.72 0
834.79 0
834.85 0
834.92 0
834.99 0
835.05 0
835.12 0
835.19 0
835.25 0
835.32 0
835.38 0
835.45 0
835.52 0
835.58 0
835.65 0
835.71 0
835.78 0
835.85 0
835.91 0
835.98 0
836.05 0
836.11 0
836.18 0
836.24 0
836.31 0
836.38 0
836.44 0
836.51 0
836.57 0
836.64 0
836.71 0
836.77 0
836.84 0
836.91 0
836.97 0
837.04 0
837.10 0
837.17 0
837.24 0
837.30 0
837.37 0
837.44 0
837.50 0
837.57 0
837.63 0
837.70 0
837.77 0
837.83 0
837.90 0
837.97 0
838.03 0
838.10 0
838.16 0
838.23 0
838.30 0
838.36 0
838.43 0
838.50 0
838.56 0
838.63 0
838.69 0
838.76 0
838.83 0
838.89 0
838.96 0
839.03 0
839.09 0
839.16 0
839.23 0
839.29 0
839.36 0
839.42 0
839.49 0
839.56 0
839.62 0
839.69 0
839.76 0
839.82 0
839.89 0
839.95 0
840.02 0
840.09 0
840.15 0
840.22 0
840.29 0
840.35 0
840.42 0
840.49 0
840.55 0
840.62 0
840.68 0
840.75 0
840.82 0
840.88 0
840.95 0
841.02 0
841.08 0
841.15 0
841.22 0
841.28 0
841.35 0
841.41 0
841.48 0
841.55 0
841.61 0
841.68 0
841.75 0
841.81 0
841.88 0
841.95 0
842.01 0
842.08 0
842.15 0
842.21 0
842.28 0
842.34 0
842.41 0
842.48 0
842.54 0
842.61 0
842.68 0
842.74 0
842.81 0
842.88 0
842.94 0
843.01 0
843.08 0
843.14 0
843.21 0
843.27 0
843.34 0
843.41 0
843.47 0
843.54 0
843.61 0
843.67 0
843.74 0
843.81 0
843.87 0
843.94 0
844.01 0
844.07 0
844.14 0
844.21 0
844.27 0
844.34 0
844.40 0
844.47 0
844.54 0
844.60 0
844.67 0
844.74 0
844.80 0
844.87 0
844.94 0
845.00 0
845.07 0
845.14 0
845.20 0
845.27 0
845.34 0
845.40 0
845.47 0
845.54 0
845.60 0
845.67 0
845.74 0
845.80 0
845.87 0
845.94 0
846.00 0
846.07 0
846.14 0
846.20 0
846.27 0
846.33 0
846.40 0
846.47 0
846.53 0
846.60 0
846.67 0
846.73 0
846.80 0
846.87 0
846.93 0
847.00 0
847.07 0
847.13 0
847.20 0
847.27 0
847.33 0
847.40 0
847.47 0
847.53 0
847.60 0
847.67 0
847.73 0
847.80 0
847.87 0
847.93 0
848.00 0
848.07 0
848.13 0
848.20 0
848.27 0
848.33 0
848.40 0
848.47 0
848.53 0
848.60 0
848.67 0
848.73 0
848.80 0
848.87 0
848.93 0
849.00 0
849.07 0
849.13 0
849.20 0
849.27 0
849.33 0
849.40 0
849.47 0
849.53 0
849.60 0
849.67 0
849.73 0
849.80 0
849.87 0
849.93 0
850.00 0
850.07 0
850.13 0
850.20 0
850.27 0
850.33 0
850.40 0
850.47 0
850.53 0
850.60 0
850.67 0
850.74 0
850.80 0
850.87 0
850.94 0
851.00 0
851.07 0
851.14 0
851.20 0
851.27 0
851.34 0
851.40 0
851.47 0
851.54 0
851.60 0
851.67 0
851.74 0
851.80 0
851.87 0
851.94 0
852.00 0
852.07 0
852.14 0
852.20 0
852.27 0
852.34 0
852.40 0
852.47 0
852.54 0
852.61 0
852.67 0
852.74 0
852.81 0
852.87 0
852.94 0
853.01 0
853.07 0
853.14 0
853.21 0
853.27 0
853.34 0
853.41 0
853.47 0
853.54 0
853.61 0
853.68 0
853.74 0
853.81 0
853.88 0
853.94 0
854.01 0
854.08 0
854.14 0
854.21 0
854.28 0
854.34 0
854.41 0
854.48 0
854.54 0
854.61 0
854.68 0
854.75 0
854.81 0
854.88 0
854.95 0
855.01 0
855.08 0
855.15 0
855.21 0
855.28 0
855.35 0
855.41 0
855.48 0
855.55 0
855.62 0
855.68 0
855.75 0
855.82 0
855.88 0
855.95 0
856.02 0
856.08 0
856.15 0
856.22 0
856.29 0
856.35 0
856.42 0
856.49 0
856.55 0
856.62 0
856.69 0
856.75 0
856.82 0
856.89 0
856.96 0
857.02 0
857.09 0
857.16 0
857.22 0
857.29 0
857.36 0
857.42 0
857.49 0
857.56 0
857.63 0
857.69 0
857.76 0
857.83 0
857.89 0
857.96 0
858.03 0
858.09 0
858.16 0
858.23 0
858.30 0
858.36 0
858.43 0
858.50 0
858.56 0
858.63 0
858.70 0
858.77 0
858.83 0
858.90 0
858.97 0
859.03 0
859.10 0
859.17 0
859.23 0
859.30 0
859.37 0
859.44 0
859.50 0
859.57 0
859.64 0
859.70 0
859.77 0
859.84 0
859.91 0
859.97 0
860.04 0
860.11 0
860.17 0
860.24 0
860.31 0
860.38 0
860.44 0
860.51 0
860.58 0
860.64 0
860.71 0
860.78 0
860.85 0
860.91 0
860.98 0
861.05 0
861.11 0
861.18 0
861.25 0
861.32 0
861.38 0
861.45 0
861.52 0
861.58 0
861.65 0
861.72 0
861.79 0
861.85 0
861.92 0
861.99 0
862.05 0
862.12 0
862.19 0
862.26 0
862.32 0
862.39 0
862.46 0
862.53 0
862.59 0
862.66 0
862.73 0
862.79 0
862.86 0
862.93 0
863.00 0
863.06 0
863.13 0
863.20 0
863.27 0
863.33 0
863.40 0
863.47 0
863.53 0
863.60 0
863.67 0
863.74 0
863.80 0
863.87 0
863.94 0
864.00 0
864.07 0
864.14 0
864.21 0
864.27 0
864.34 0
864.41 0
864.48 0
864.54 0
864.61 0
864.68 0
864.75 0
864.81 0
864.88 0
864.95 0
865.01 0
865.08 0
865.15 0
865.22 0
865.28 0
865.35 0
865.42 0
865.49 0
865.55 0
865.62 0
865.69 0
865.76 0
865.82 0
865.89 0
865.96 0
866.02 0
866.09 0
866.16 0
866.23 0
866.29 0
866.36 0
866.43 0
866.50 0
866.56 0
866.63 0
866.70 0
866.77 0
866.83 0
866.90 0
866.97 0
867.04 0
867.10 0
867.17 0
867.24 0
867.30 0
867.37 0
867.44 0
867.51 0
867.57 0
867.64 0
867.71 0
867.78 0
867.84 0
867.91 0
867.98 0
868.05 0
868.11 0
868.18 0
868.25 0
868.32 0
868.38 0
868.45 0
868.52 0
868.59 0
868.65 0
868.72 0
868.79 0
868.86 0
868.92 0
868.99 0
869.06 0
869.13 0
869.19 0
869.26 0
869.33 0
869.40 0
869.46 0
869.53 0
869.60 0
869.67 0
869.73 0
869.80 0
869.87 0
869.94 0
870.00 0
870.07 0
870.14 0
870.21 0
870.27 0
870.34 0
870.41 0
870.48 0
870.54 0
870.61 0
870.68 0
870.75 0
870.81 0
870.88 0
870.95 0
871.02 0
871.08 0
871.15 0
871.22 0
871.29 0
871.35 0
871.42 0
871.49 0
871.56 0
871.62 0
871.69 0
871.76 0
871.83 0
871.89 0
871.96 0
872.03 0
872.10 0
872.16 0
872.23 0
872.30 0
872.37 0
872.44 0
872.50 0
872.57 0
872.64 0
872.71 0
872.77 0
872.84 0
872.91 0
872.98 0
873.04 0
873.11 0
873.18 0
873.25 0
873.31 0
873.38 0
873.45 0
873.52 0
873.59 0
873.65 0
873.72 0
873.79 0
873.86 0
873.92 0
873.99 0
874.06 0
874.13 0
874.19 0
874.26 0
874.33 0
874.40 0
874.46 0
874.53 0
874.60 0
874.67 0
874.74 0
874.80 0
874.87 0
874.94 0
875.01 0
875.07 0
875.14 0
875.21 0
875.28 0
875.34 0
875.41 0
875.48 0
875.55 0
875.62 0
875.68 0
875.75 0
875.82 0
875.89 0
875.95 0
876.02 0
876.09 0
876.16 0
876.23 0
876.29 0
876.36 0
876.43 0
876.50 0
876.56 0
876.63 0
876.70 0
876.77 0
876.84 0
876.90 0
876.97 0
877.04 0
877.11 0
877.17 0
877.24 0
877.31 0
877.38 0
877.45 0
877.51 0
877.58 0
877.65 0
877.72 0
877.78 0
877.85 0
877.92 0
877.99 0
878.06 0
878.12 0
878.19 0
878.26 0
878.33 0
878.39 0
878.46 0
878.53 0
878.60 0
878.67 0
878.73 0
878.80 0
878.87 0
878.94 0
879.01 0
879.07 0
879.14 0
879.21 0
879.28 0
879.34 0
879.41 0
879.48 0
879.55 0
879.62 0
879.68 0
879.75 0
879.82 0
879.89 0
879.96 0
880.02 0
880.09 0
880.16 0
880.23 0
880.30 0
880.36 0
880.43 0
880.50 0
880.57 0
880.63 0
880.70 0
880.77 0
880.84 0
880.91 0
880.97 0
881.04 0
881.11 0
881.18 0
881.25 0
881.31 0
881.38 0
881.45 0
881.52 0
881.59 0
881.65 0
881.72 0
881.79 0
881.86 0
881.93 0
881.99 0
882.06 0
882.13 0
882.20 0
882.27 0
882.33 0
882.40 0
882.47 0
882.54 0
882.61 0
882.67 0
882.74 0
882.81 0
882.88 0
882.95 0
883.01 0
883.08 0
883.15 0
883.22 0
883.29 0
883.35 0
883.42 0
883.49 0
883.56 0
883.63 0
883.69 0
883.76 0
883.83 0
883.90 0
883.97 0
884.03 0
884.10 0
884.17 0
884.24 0
884.31 0
884.37 0
884.44 0
884.51 0
884.58 0
884.65 0
884.72 0
884.78 0
884.85 0
884.92 0
884.99 0
885.06 0
885.12 0
885.19 0
885.26 0
885.33 0
885.40 0
885.46 0
885.53 0
885.60 0
885.67 0
885.74 0
885.80 0
885.87 0
885.94 0
886.01 0
886.08 0
886.15 0
886.21 0
886.28 0
886.35 0
886.42 0
886.49 0
886.55 0
886.62 0
886.69 0
886.76 0
886.83 0
886.90 0
886.96 0
887.03 0
887.10 0
887.17 0
887.24 0
887.30 0
887.37 0
887.44 0
887.51 0
887.58 0
887.65 0
887.71 0
887.78 0
887.85 0
887.92 0
887.99 0
888.05 0
888.12 0
888.19 0
888.26 0
888.33 0
888.40 0
888.46 0
888.53 0
888.60 0
888.67 0
888.74 0
888.80 0
888.87 0
888.94 0
889.01 0
889.08 0
889.15 0
889.21 0
889.28 0
889.35 0
889.42 0
889.49 0
889.56 0
889.62 0
889.69 0
889.76 0
889.83 0
889.90 0
889.97 0
890.03 0
890.10 0
890.17 0
890.24 0
890.31 0
890.37 0
890.44 0
890.51 0
890.58 0
890.65 0
890.72 0
890.78 0
890.85 0
890.92 0
890.99 0
891.06 0
891.13 0
891.19 0
891.26 0
891.33 0
891.40 0
891.47 0
891.54 0
891.60 0
891.67 0
891.74 0
891.81 0
891.88 0
891.95 0
892.01 0
892.08 0
892.15 0
892.22 0
892.29 0
892.36 0
892.43 0
892.49 0
892.56 0
892.63 0
892.70 0
892.77 0
892.84 0
892.90 0
892.97 0
893.04 0
893.11 0
893.18 0
893.25 0
893.31 0
893.38 0
893.45 0
893.52 0
893.59 0
893.66 0
893.72 0
893.79 0
893.86 0
893.93 0
894.00 0
894.07 0
894.14 0
894.20 0
894.27 0
894.34 0
894.41 0
894.48 0
894.55 0
894.61 0
894.68 0
894.75 0
894.82 0
894.89 0
894.96 0
895.03 0
895.09 0
895.16 0
895.23 0
895.30 0
895.37 0
895.44 0
895.50 0
895.57 0
895.64 0
895.71 0
895.78 0
895.85 0
895.92 0
895.98 0
896.05 0
896.12 0
896.19 0
896.26 0
896.33 0
896.40 0
896.46 0
896.53 0
896.60 0
896.67 0
896.74 0
896.81 0
896.88 0
896.94 0
897.01 0
897.08 0
897.15 0
897.22 0
897.29 0
897.36 0
897.42 0
897.49 0
897.56 0
897.63 0
897.70 0
897.77 0
897.84 0
897.90 0
897.97 0
898.04 0
898.11 0
898.18 0
898.25 0
898.32 0
898.38 0
898.45 0
898.52 0
898.59 0
898.66 0
898.73 0
898.80 0
898.86 0
898.93 0
899.00 0
899.07 0
899.14 0
899.21 0
899.28 0
899.34 0
899.41 0
899.48 0
899.55 0
899.62 0
899.69 0
899.76 0
899.83 0
899.89 0
899.96 0
900.03 0
900.10 0
900.17 0
900.24 0
900.31 0
900.37 0
900.44 0
900.51 0
900.58 0
900.65 0
900.72 0
900.79 0
900.86 0
900.92 0
900.99 0
901.06 0
901.13 0
901.20 0
901.27 0
901.34 0
901.41 0
901.47 0
901.54 0
901.61 0
901.68 0
901.75 0
901.82 0
901.89 0
901.95 0
902.02 0
902.09 0
902.16 0
902.23 0
902.30 0
902.37 0
902.44 0
902.51 0
902.57 0
902.64 0
902.71 0
902.78 0
902.85 0
902.92 0
902.99 0
903.06 0
903.12 0
903.19 0
903.26 0
903.33 0
903.40 0
903.47 0
903.54 0
903.61 0
903.67 0
903.74 0
903.81 0
903.88 0
903.95 0
904.02 0
904.09 0
904.16 0
904.22 0
904.29 0
904.36 0
904.43 0
904.50 0
904.57 0
904.64 0
904.71 0
904.78 0
904.84 0
904.91 0
904.98 0
905.05 0
905.12 0
905.19 0
905.26 0
905.33 0
905.40 0
905.46 0
905.53 0
905.60 0
905.67 0
905.74 0
905.81 0
905.88 0
905.95 0
906.02 0
906.08 0
906.15 0
906.22 0
906.29 0
906.36 0
906.43 0
906.50 0
906.57 0
906.64 0
906.70 0
906.77 0
906.84 0
906.91 0
906.98 0
907.05 0
907.12 0
907.19 0
907.26 0
907.32 0
907.39 0
907.46 0
907.53 0
907.60 0
907.67 0
907.74 0
907.81 0
907.88 0
907.95 0
908.01 0
908.08 0
908.15 0
908.22 0
908.29 0
908.36 0
908.43 0
908.50 0
908.57 0
908.64 0
908.70 0
908.77 0
908.84 0
908.91 0
908.98 0
909.05 0
909.12 0
909.19 0
909.26 0
909.33 0
909.39 0
909.46 0
909.53 0
909.60 0
909.67 0
909.74 0
909.81 0
909.88 0
909.95 0
910.02 0
910.08 0
910.15 0
910.22 0
910.29 0
910.36 0
910.43 0
910.50 0
910.57 0
910.64 0
910.71 0
910.78 0
910.84 0
910.91 0
910.98 0
911.05 0
911.12 0
911.19 0
911.26 0
911.33 0
911.40 0
911.47 0
911.54 0
911.60 0
911.67 0
911.74 0
911.81 0
911.88 0
911.95 0
912.02 0
912.09 0
912.16 0
912.23 0
912.30 0
912.37 0
912.43 0
912.50 0
912.57 0
912.64 0
912.71 0
912.78 0
912.85 0
912.92 0
912.99 0
913.06 0
913.13 0
913.19 0
913.26 0
913.33 0
913.40 0
913.47 0
913.54 0
913.61 0
913.68 0
913.75 0
913.82 0
913.89 0
913.96 0
914.03 0
914.09 0
914.16 0
914.23 0
914.30 0
914.37 0
914.44 0
914.51 0
914.58 0
914.65 0
914.72 0
914.79 0
914.86 0
914.92 0
914.99 0
915.06 0
915.13 0
915.20 0
915.27 0
915.34 0
915.41 0
915.48 0
915.55 0
915.62 0
915.69 0
915.76 0
915.83 0
915.89 0
915.96 0
916.03 0
916.10 0
916.17 0
916.24 0
916.31 0
916.38 0
916.45 0
916.52 0
916.59 0
916.66 0
916.73 0
916.80 0
916.86 0
916.93 0
917.00 0
917.07 0
917.14 0
917.21 0
917.28 0
917.35 0
917.42 0
917.49 0
917.56 0
917.63 0
917.70 0
917.77 0
917.84 0
917.90 0
917.97 0
918.04 0
918.11 0
918.18 0
918.25 0
918.32 0
918.39 0
918.46 0
918.53 0
918.60 0
918.67 0
918.74 0
918.81 0
918.88 0
918.95 0
919.01 0
919.08 0
919.15 0
919.22 0
919.29 0
919.36 0
919.43 0
919.50 0
919.57 0
919.64 0
919.71 0
919.78 0
919.85 0
919.92 0
919.99 0
920.06 0
920.13 0
920.19 0
920.26 0
920.33 0
920.40 0
920.47 0
920.54 0
920.61 0
920.68 0
920.75 0
920.82 0
920.89 0
920.96 0
921.03 0
921.10 0
921.17 0
921.24 0
921.31 0
921.38 0
921.44 0
921.51 0
921.58 0
921.65 0
921.72 0
921.79 0
921.86 0
921.93 0
922.00 0
922.07 0
922.14 0
922.21 0
922.28 0
922.35 0
922.42 0
922.49 0
922.56 0
922.63 0
922.70 0
922.77 0
922.83 0
922.90 0
922.97 0
923.04 0
923.11 0
923.18 0
923.25 0
923.32 0
923.39 0
923.46 0
923.53 0
923.60 0
923.67 0
923.74 0
923.81 0
923.88 0
923.95 0
924.02 0
924.09 0
924.16 0
924.23 0
924.30 0
924.37 0
924.43 0
924.50 0
924.57 0
924.64 0
924.71 0
924.78 0
924.85 0
924.92 0
924.99 0
925.06 0
925.13 0
925.20 0
925.27 0
925.34 0
925.41 0
925.48 0
925.55 0
925.62 0
925.69 0
925.76 0
925.83 0
925.90 0
925.97 0
926.04 0
926.11 0
926.18 0
926.25 0
926.31 0
926.38 0
926.45 0
926.52 0
926.59 0
926.66 0
926.73 0
926.80 0
926.87 0
926.94 0
927.01 0
927.08 0
927.15 0
927.22 0
927.29 0
927.36 0
927.43 0
927.50 0
927.57 0
927.64 0
927.71 0
927.78 0
927.85 0
927.92 0
927.99 0
928.06 0
928.13 0
928.20 0
928.27 0
928.34 0
928.41 0
928.48 0
928.55 0
928.62 0
928.69 0
928.75 0
928.82 0
928.89 0
928.96 0
929.03 0
929.10 0
929.17 0
929.24 0
929.31 0
929.38 0
929.45 0
929.52 0
929.59 0
929.66 0
929.73 0
929.80 0
929.87 0
929.94 0
930.01 0
930.08 0
930.15 0
930.22 0
930.29 0
930.36 0
930.43 0
930.50 0
930.57 0
930.64 0
930.71 0
930.78 0
930.85 0
930.92 0
930.99 0
931.06 0
931.13 0
931.20 0
931.27 0
931.34 0
931.41 0
931.48 0
931.55 0
931.62 0
931.69 0
931.76 0
931.83 0
931.90 0
931.97 0
932.04 0
932.11 0
932.18 0
932.25 0
932.32 0
932.39 0
932.46 0
932.53 0
932.60 0
932.67 0
932.74 0
932.81 0
932.88 0
932.95 0
933.02 0
933.08 0
933.15 0
933.22 0
933.29 0
933.36 0
933.43 0
933.50 0
933.57 0
933.64 0
933.71 0
933.78 0
933.85 0
933.92 0
933.99 0
934.06 0
934.13 0
934.20 0
934.27 0
934.34 0
934.41 0
934.48 0
934.55 0
934.62 0
934.69 0
934.76 0
934.83 0
934.90 0
934.97 0
935.04 0
935.11 0
935.18 0
935.25 0
935.32 0
935.39 0
935.46 0
935.53 0
935.60 0
935.67 0
935.74 0
935.81 0
935.88 0
935.95 0
936.02 0
936.09 0
936.16 0
936.23 0
936.30 0
936.37 0
936.44 0
936.51 0
936.58 0
936.65 0
936.72 0
936.79 0
936.86 0
936.93 0
937.00 0
937.07 0
937.14 0
937.21 0
937.28 0
937.36 0
937.43 0
937.50 0
937.57 0
937.64 0
937.71 0
937.78 0
937.85 0
937.92 0
937.99 0
938.06 0
938.13 0
938.20 0
938.27 0
938.34 0
938.41 0
938.48 0
938.55 0
938.62 0
938.69 0
938.76 0
938.83 0
938.90 0
938.97 0
939.04 0
939.11 0
939.18 0
939.25 0
939.32 0
939.39 0
939.46 0
939.53 0
939.60 0
939.67 0
939.74 0
939.81 0
939.88 0
939.95 0
940.02 0
940.09 0
940.16 0
940.23 0
940.30 0
940.37 0
940.44 0
940.51 0
940.58 0
940.65 0
940.72 0
940.79 0
940.86 0
940.93 0
941.00 0
941.07 0
941.14 0
941.21 0
941.28 0
941.35 0
941.42 0
941.49 0
941.56 0
941.63 0
941.71 0
941.78 0
941.85 0
941.92 0
941.99 0
942.06 0
942.13 0
942.20 0
942.27 0
942.34 0
942.41 0
942.48 0
942.55 0
942.62 0
942.69 0
942.76 0
942.83 0
942.90 0
942.97 0
943.04 0
943.11 0
943.18 0
943.25 0
943.32 0
943.39 0
943.46 0
943.53 0
943.60 0
943.67 0
943.74 0
943.81 0
943.88 0
943.95 0
944.02 0
944.09 0
944.17 0
944.24 0
944.31 0
944.38 0
944.45 0
944.52 0
944.59 0
944.66 0
944.73 0
944.80 0
944.87 0
944.94 0
945.01 0
945.08 0
945.15 0
945.22 0
945.29 0
945.36 0
945.43 0
945.50 0
945.57 0
945.64 0
945.71 0
945.78 0
945.85 0
945.92 0
945.99 0
946.07 0
946.14 0
946.21 0
946.28 0
946.35 0
946.42 0
946.49 0
946.56 0
946.63 0
946.70 0
946.77 0
946.84 0
946.91 0
946.98 0
947.05 0
947.12 0
947.19 0
947.26 0
947.33 0
947.40 0
947.47 0
947.54 0
947.61 0
947.69 0
947.76 0
947.83 0
947.90 0
947.97 0
948.04 0
948.11 0
948.18 0
948.25 0
948.32 0
948.39 0
948.46 0
948.53 0
948.60 0
948.67 0
948.74 0
948.81 0
948.88 0
948.95 0
949.02 0
949.10 0
949.17 0
949.24 0
949.31 0
949.38 0
949.45 0
949.52 0
949.59 0
949.66 0
949.73 0
949.80 0
949.87 0
949.94 0
950.01 0
950.08 0
950.15 0
950.22 0
950.29 0
950.36 0
950.44 0
950.51 0
950.58 0
950.65 0
950.72 0
950.79 0
950.86 0
950.93 0
951.00 0
951.07 0
951.14 0
951.21 0
951.28 0
951.35 0
951.42 0
951.49 0
951.56 0
951.64 0
951.71 0
951.78 0
951.85 0
951.92 0
951.99 0
952.06 0
952.13 0
952.20 0
952.27 0
952.34 0
952.41 0
952.48 0
952.55 0
952.62 1
952.69 1
952.77 1
952.84 1
952.91 1
952.98 1
953.05 1
953.12 1
953.19 1
953.26 1
953.33 0
953.40 0
953.47 0
953.54 0
953.61 0
953.68 0
953.76 1
953.83 1
953.90 1
953.97 1
954.04 1
954.11 1
954.18 1
954.25 1
954.32 1
954.39 1
954.46 0
954.53 0
954.60 0
954.67 0
954.75 0
954.82 0
954.89 0
954.96 0
955.03 0
955.10 0
955.17 0
955.24 0
955.31 0
955.38 0
955.45 0
955.52 0
955.59 0
955.66 0
955.74 0
955.81 0
955.88 0
955.95 0
956.02 0
956.09 0
956.16 0
956.23 0
956.30 0
956.37 0
956.44 0
956.51 0
956.58 0
956.66 0
956.73 0
956.80 0
956.87 0
956.94 0
957.01 0
957.08 0
957.15 0
957.22 0
957.29 0
957.36 0
957.43 0
957.51 0
957.58 0
957.65 0
957.72 0
957.79 0
957.86 0
957.93 0
958.00 0
958.07 0
958.14 0
958.21 0
958.28 0
958.36 0
958.43 0
958.50 0
958.57 0
958.64 0
958.71 0
958.78 0
958.85 0
958.92 0
958.99 0
959.06 0
959.14 0
959.21 0
959.28 0
959.35 0
959.42 0
959.49 0
959.56 0
959.63 0
959.70 0
959.77 0
959.84 0
959.92 0
959.99 0
960.06 0
960.13 0
960.20 0
960.27 0
960.34 0
960.41 0
960.48 0
960.55 0
960.62 0
960.70 0
960.77 0
960.84 0
960.91 0
960.98 0
961.05 0
961.12 0
961.19 0
961.26 0
961.33 0
961.41 0
961.48 0
961.55 0
961.62 0
961.69 0
961.76 0
961.83 0
961.90 0
961.97 0
962.04 0
962.12 0
962.19 0
962.26 0
962.33 0
962.40 0
962.47 0
962.54 0
962.61 0
962.68 0
962.75 0
962.83 0
962.90 0
962.97 0
963.04 0
963.11 0
963.18 0
963.25 0
963.32 0
963.39 0
963.46 0
963.54 0
963.61 0
963.68 0
963.75 0
963.82 0
963.89 0
963.96 0
964.03 0
964.10 0
964.18 0
964.25 0
964.32 0
964.39 0
964.46 0
964.53 0
964.60 0
964.67 0
964.74 0
964.82 0
964.89 0
964.96 0
965.03 0
965.10 0
965.17 0
965.24 0
965.31 0
965.38 0
965.46 0
965.53 0
965.60 0
965.67 0
965.74 0
965.81 0
965.88 0
965.95 0
966.02 0
966.10 0
966.17 0
966.24 0
966.31 0
966.38 0
966.45 0
966.52 0
966.59 0
966.66 0
966.74 0
966.81 0
966.88 0
966.95 0
967.02 0
967.09 0
967.16 0
967.23 0
967.31 0
967.38 0
967.45 0
967.52 0
967.59 0
967.66 0
967.73 0
967.80 0
967.87 0
967.95 0
968.02 0
968.09 0
968.16 0
968.23 0
968.30 0
968.37 0
968.44 0
968.52 0
968.59 0
968.66 1
968.73 1
968.80 1
968.87 1
968.94 1
969.01 1
969.09 0
969.16 0
969.23 0
969.30 0
969.37 0
969.44 0
969.51 0
969.58 0
969.66 0
969.73 0
969.80 0
969.87 0
969.94 0
970.01 0
970.08 0
970.16 0
970.23 0
970.30 0
970.37 0
970.44 0
970.51 0
970.58 0
970.65 0
970.73 0
970.80 0
970.87 0
970.94 0
971.01 0
971.08 0
971.15 0
971.22 0
971.30 0
971.37 0
971.44 0
971.51 0
971.58 0
971.65 0
971.72 0
971.80 0
971.87 0
971.94 0
972.01 0
972.08 0
972.15 0
972.22 0
972.30 0
972.37 0
972.44 0
972.51 0
972.58 0
972.65 0
972.72 0
972.79 0
972.87 0
972.94 0
973.01 0
973.08 0
973.15 0
973.22 0
973.29 0
973.37 0
973.44 0
973.51 0
973.58 0
973.65 0
973.72 0
973.79 0
973.87 0
973.94 0
974.01 0
974.08 0
974.15 0
974.22 0
974.29 0
974.37 0
974.44 0
974.51 0
974.58 0
974.65 0
974.72 0
974.79 0
974.87 0
974.94 0
975.01 0
975.08 0
975.15 0
975.22 0
975.30 0
975.37 0
975.44 0
975.51 0
975.58 0
975.65 0
975.72 0
975.80 0
975.87 0
975.94 0
976.01 0
976.08 0
976.15 0
976.22 0
976.30 0
976.37 0
976.44 0
976.51 0
976.58 0
976.65 0
976.73 0
976.80 0
976.87 0
976.94 0
977.01 0
977.08 0
977.15 0
977.23 0
977.30 0
977.37 0
977.44 0
977.51 0
977.58 0
977.66 0
977.73 0
977.80 0
977.87 0
977.94 0
978.01 0
978.09 0
978.16 0
978.23 0
978.30 0
978.37 0
978.44 0
978.51 0
978.59 0
978.66 0
978.73 0
978.80 0
978.87 0
978.94 0
979.02 0
979.09 0
979.16 0
979.23 0
979.30 0
979.37 0
979.45 0
979.52 0
979.59 0
979.66 0
979.73 0
979.80 0
979.88 0
979.95 0
980.02 0
980.09 0
980.16 0
980.23 0
980.31 0
980.38 0
980.45 0
980.52 0
980.59 0
980.66 0
980.74 0
980.81 0
980.88 0
980.95 0
981.02 0
981.09 0
981.17 0
981.24 0
981.31 0
981.38 0
981.45 0
981.52 0
981.60 0
981.67 0
981.74 0
981.81 0
981.88 0
981.95 0
982.03 0
982.10 0
982.17 0
982.24 0
982.31 0
982.39 0
982.46 0
982.53 0
982.60 0
982.67 0
982.74 0
982.82 0
982.89 0
982.96 0
983.03 0
983.10 0
983.17 0
983.25 0
983.32 0
983.39 0
983.46 0
983.53 0
983.61 0
983.68 0
983.75 0
983.82 0
983.89 0
983.96 0
984.04 0
984.11 0
984.18 0
984.25 0
984.32 0
984.40 0
984.47 0
984.54 0
984.61 0
984.68 0
984.75 0
984.83 0
984.90 0
984.97 0
985.04 0
985.11 0
985.19 0
985.26 0
985.33 0
985.40 0
985.47 0
985.54 0
985.62 0
985.69 0
985.76 0
985.83 0
985.90 0
985.98 0
986.05 0
986.12 0
986.19 0
986.26 0
986.34 0
986.41 0
986.48 0
986.55 0
986.62 0
986.69 0
986.77 0
986.84 0
986.91 0
986.98 0
987.05 0
987.13 0
987.20 0
987.27 0
987.34 0
987.41 0
987.49 0
987.56 0
987.63 0
987.70 0
987.77 0
987.85 1
987.92 1
987.99 1
988.06 1
988.13 1
988.21 1
988.28 1
988.35 1
988.42 1
988.49 1
988.57 1
988.64 1
988.71 1
988.78 1
988.85 1
988.93 0
989.00 0
989.07 0
989.14 0
989.21 0
989.29 0
989.36 0
989.43 0
989.50 0
989.57 0
989.65 0
989.72 0
989.79 0
989.86 0
989.93 0
990.01 0
990.08 1
990.15 1
990.22 1
990.29 1
990.37 2
990.44 2
990.51 3
990.58 3
990.65 4
990.73 4
990.80 4
990.87 4
990.94 4
991.01 4
991.09 4
991.16 4
991.23 4
991.30 4
991.37 4
991.45 5
991.52 5
991.59 5
991.66 6
991.73 6
991.81 6
991.88 6
991.95 6
992.02 6
992.10 5
992.17 5
992.24 5
992.31 5
992.38 5
992.46 5
992.53 6
992.60 6
992.67 7
992.74 8
992.82 8
992.89 8
992.96 8
993.03 8
993.10 8
993.18 8
993.25 7
993.32 7
993.39 7
993.47 6
993.54 6
993.61 5
993.68 5
993.75 5
993.83 5
993.90 4
993.97 4
994.04 4
994.12 4
994.19 4
994.26 3
994.33 3
994.40 3
994.48 3
994.55 2
994.62 2
994.69 2
994.76 1
994.84 1
994.91 1
994.98 1
995.05 1
995.13 1
995.20 1
995.27 1
995.34 1
995.41 1
995.49 1
995.56 1
995.63 1
995.70 1
995.78 1
995.85 1
995.92 1
995.99 2
996.06 2
996.14 2
996.21 2
996.28 2
996.35 1
996.43 1
996.50 1
996.57 1
996.64 1
996.72 0
996.79 0
996.86 0
996.93 0
997.00 0
997.08 0
997.15 0
997.22 0
997.29 0
997.37 0
997.44 0
997.51 1
997.58 1
997.65 1
997.73 1
997.80 1
997.87 1
997.94 1
998.02 1
998.09 1
998.16 1
998.23 1
998.31 1
998.38 1
998.45 1
998.52 1
998.59 0
998.67 0
998.74 0
998.81 0
998.88 0
998.96 0
999.03 0
999.10 0
999.17 0
999.25 0
999.32 1
999.39 1
999.46 1
999.54 1
999.61 1
999.68 1
999.75 1
999.83 1
999.90 1
999.97 1
1000.04 1
1000.11 1
1000.19 1
1000.26 1
1000.33 1
1000.40 2
1000.48 1
1000.55 1
1000.62 1
1000.69 1
1000.77 1
1000.84 1
1000.91 1
1000.98 1
1001.06 1
1001.13 1
1001.20 1
1001.27 1
1001.35 1
1001.42 1
1001.49 0
1001.56 0
1001.64 0
1001.71 0
1001.78 0
1001.85 0
1001.93 0
1002.00 0
1002.07 0
1002.14 0
1002.22 0
1002.29 0
1002.36 0
1002.43 0
1002.50 0
1002.58 0
1002.65 0
1002.72 0
1002.79 0
1002.87 0
1002.94 0
1003.01 0
1003.08 0
1003.16 0
1003.23 0
1003.30 1
1003.37 1
1003.45 1
1003.52 1
1003.59 2
1003.66 2
1003.74 2
1003.81 2
1003.88 2
1003.96 2
1004.03 2
1004.10 3
1004.17 3
1004.25 3
1004.32 3
1004.39 3
1004.46 3
1004.54 3
1004.61 3
1004.68 3
1004.75 3
1004.83 2
1004.90 3
1004.97 3
1005.04 3
1005.12 3
1005.19 3
1005.26 4
1005.33 4
1005.41 4
1005.48 4
1005.55 3
1005.62 4
1005.70 4
1005.77 4
1005.84 5
1005.91 5
1005.99 6
1006.06 7
1006.13 7
1006.20 8
1006.28 8
1006.35 9
1006.42 10
1006.50 11
1006.57 11
1006.64 12
1006.71 12
1006.79 12
1006.86 12
1006.93 12
1007.00 12
1007.08 12
1007.15 13
1007.22 13
1007.29 14
1007.37 14
1007.44 14
1007.51 15
1007.58 15
1007.66 15
1007.73 15
1007.80 15
1007.88 15
1007.95 16
1008.02 17
1008.09 18
1008.17 20
1008.24 22
1008.31 25
1008.38 28
1008.46 32
1008.53 36
1008.60 40
1008.68 44
1008.75 48
1008.82 51
1008.89 54
1008.97 57
1009.04 59
1009.11 61
1009.18 62
1009.26 62
1009.33 62
1009.40 62
1009.48 61
1009.55 60
1009.62 59
1009.69 58
1009.77 57
1009.84 56
1009.91 55
1009.98 53
1010.06 52
1010.13 50
1010.20 48
1010.28 46
1010.35 44
1010.42 42
1010.49 40
1010.57 39
1010.64 37
1010.71 35
1010.78 33
1010.86 31
1010.93 29
1011.00 27
1011.08 25
1011.15 23
1011.22 22
1011.29 20
1011.37 19
1011.44 18
1011.51 17
1011.59 16
1011.66 16
1011.73 16
1011.80 15
1011.88 15
1011.95 15
1012.02 14
1012.10 14
1012.17 13
1012.24 13
1012.31 12
1012.39 11
1012.46 11
1012.53 10
1012.60 10
1012.68 10
1012.75 9
1012.82 9
1012.90 9
1012.97 9
1013.04 9
1013.11 9
1013.19 8
1013.26 8
1013.33 8
1013.41 8
1013.48 8
1013.55 7
1013.63 7
1013.70 7
1013.77 6
1013.84 6
1013.92 6
1013.99 5
1014.06 5
1014.14 6
1014.21 6
1014.28 6
1014.35 6
1014.43 6
1014.50 6
1014.57 6
1014.65 6
1014.72 6
1014.79 7
1014.86 7
1014.94 7
1015.01 8
1015.08 8
1015.16 7
1015.23 7
1015.30 7
1015.37 6
1015.45 5
1015.52 5
1015.59 4
1015.67 4
1015.74 4
1015.81 4
1015.89 4
1015.96 3
1016.03 3
1016.10 3
1016.18 3
1016.25 2
1016.32 2
1016.40 1
1016.47 1
1016.54 0
1016.62 0
1016.69 0
1016.76 0
1016.83 0
1016.91 0
1016.98 0
1017.05 0
1017.13 0
1017.20 1
1017.27 1
1017.35 1
1017.42 1
1017.49 2
1017.56 2
1017.64 1
1017.71 1
1017.78 1
1017.86 1
1017.93 0
1018.00 0
1018.08 1
1018.15 1
1018.22 1
1018.29 2
1018.37 2
1018.44 2
1018.51 3
1018.59 3
1018.66 3
1018.73 3
1018.81 2
1018.88 2
1018.95 2
1019.03 1
1019.10 1
1019.17 0
1019.24 0
1019.32 0
1019.39 0
1019.46 0
1019.54 0
1019.61 0
1019.68 0
1019.76 0
1019.83 1
1019.90 1
1019.98 2
1020.05 3
1020.12 3
1020.19 3
1020.27 4
1020.34 3
1020.41 3
1020.49 3
1020.56 2
1020.63 2
1020.71 2
1020.78 2
1020.85 2
1020.93 1
1021.00 1
1021.07 1
1021.15 1
1021.22 0
1021.29 0
1021.37 0
1021.44 0
1021.51 0
1021.58 0
1021.66 0
1021.73 0
1021.80 0
1021.88 0
1021.95 0
1022.02 0
1022.10 0
1022.17 0
1022.24 0
1022.32 0
1022.39 0
1022.46 0
1022.54 0
1022.61 1
1022.68 1
1022.76 1
1022.83 1
1022.90 1
1022.98 2
1023.05 2
1023.12 3
1023.19 3
1023.27 3
1023.34 3
1023.41 4
1023.49 4
1023.56 3
1023.63 3
1023.71 4
1023.78 5
1023.85 6
1023.93 9
1024.00 12
1024.07 17
1024.15 24
1024.22 32
1024.29 41
1024.37 52
1024.44 63
1024.51 75
1024.59 86
1024.66 97
1024.73 107
1024.81 115
1024.88 123
1024.95 129
1025.03 134
1025.10 137
1025.17 138
1025.25 138
1025.32 138
1025.39 136
1025.47 135
1025.54 133
1025.61 132
1025.69 131
1025.76 130
1025.83 129
1025.91 127
1025.98 124
1026.05 121
1026.13 117
1026.20 114
1026.27 111
1026.35 108
1026.42 104
1026.49 101
1026.57 97
1026.64 94
1026.71 90
1026.79 86
1026.86 81
1026.93 77
1027.01 72
1027.08 68
1027.15 64
1027.23 60
1027.30 56
1027.37 53
1027.45 50
1027.52 49
1027.59 48
1027.67 47
1027.74 47
1027.81 46
1027.89 46
1027.96 45
1028.03 43
1028.11 41
1028.18 39
1028.25 37
1028.33 35
1028.40 33
1028.47 33
1028.55 33
1028.62 33
1028.69 34
1028.77 34
1028.84 35
1028.91 35
1028.99 34
1029.06 33
1029.13 32
1029.21 31
1029.28 30
1029.36 30
1029.43 29
1029.50 29
1029.58 29
1029.65 29
1029.72 29
1029.80 29
1029.87 29
1029.94 28
1030.02 28
1030.09 27
1030.16 26
1030.24 25
1030.31 24
1030.38 23
1030.46 22
1030.53 21
1030.60 20
1030.68 20
1030.75 20
1030.82 19
1030.90 19
1030.97 20
1031.04 20
1031.12 20
1031.19 20
1031.27 19
1031.34 19
1031.41 18
1031.49 18
1031.56 17
1031.63 17
1031.71 17
1031.78 18
1031.85 19
1031.93 20
1032.00 22
1032.07 23
1032.15 24
1032.22 24
1032.29 24
1032.37 23
1032.44 22
1032.52 21
1032.59 20
1032.66 19
1032.74 19
1032.81 18
1032.88 18
1032.96 17
1033.03 17
1033.10 16
1033.18 16
1033.25 16
1033.32 15
1033.40 15
1033.47 15
1033.55 15
1033.62 15
1033.69 14
1033.77 14
1033.84 14
1033.91 14
1033.99 13
1034.06 13
1034.13 12
1034.21 11
1034.28 10
1034.36 9
1034.43 9
1034.50 8
1034.58 8
1034.65 8
1034.72 8
1034.80 8
1034.87 9
1034.94 9
1035.02 9
1035.09 9
1035.17 9
1035.24 9
1035.31 10
1035.39 10
1035.46 11
1035.53 11
1035.61 11
1035.68 11
1035.75 10
1035.83 9
1035.90 8
1035.98 7
1036.05 7
1036.12 7
1036.20 7
1036.27 8
1036.34 8
1036.42 8
1036.49 9
1036.57 9
1036.64 9
1036.71 9
1036.79 10
1036.86 11
1036.93 11
1037.01 11
1037.08 12
1037.15 12
1037.23 12
1037.30 12
1037.38 12
1037.45 13
1037.52 13
1037.60 14
1037.67 14
1037.74 13
1037.82 13
1037.89 12
1037.97 12
1038.04 11
1038.11 11
1038.19 11
1038.26 11
1038.33 12
1038.41 12
1038.48 12
1038.56 12
1038.63 11
1038.70 11
1038.78 10
1038.85 9
1038.93 9
1039.00 8
1039.07 8
1039.15 8
1039.22 8
1039.29 7
1039.37 7
1039.44 7
1039.52 7
1039.59 6
1039.66 6
1039.74 6
1039.81 5
1039.88 5
1039.96 4
1040.03 3
1040.11 3
1040.18 2
1040.25 1
1040.33 1
1040.40 1
1040.48 1
1040.55 1
1040.62 1
1040.70 2
1040.77 2
1040.84 2
1040.92 3
1040.99 3
1041.07 3
1041.14 3
1041.21 2
1041.29 2
1041.36 2
1041.44 2
1041.51 2
1041.58 2
1041.66 3
1041.73 3
1041.80 4
1041.88 4
1041.95 5
1042.03 5
1042.10 5
1042.17 6
1042.25 6
1042.32 6
1042.40 6
1042.47 6
1042.54 5
1042.62 5
1042.69 5
1042.77 5
1042.84 5
1042.91 4
1042.99 4
1043.06 4
1043.14 5
1043.21 5
1043.28 5
1043.36 6
1043.43 7
1043.50 7
1043.58 7
1043.65 8
1043.73 8
1043.80 8
1043.87 9
1043.95 10
1044.02 11
1044.10 13
1044.17 15
1044.24 17
1044.32 20
1044.39 22
1044.47 24
1044.54 26
1044.61 28
1044.69 29
1044.76 29
1044.84 29
1044.91 29
1044.98 28
1045.06 28
1045.13 27
1045.21 27
1045.28 27
1045.35 28
1045.43 29
1045.50 30
1045.58 31
1045.65 33
1045.72 34
1045.80 34
1045.87 35
1045.95 35
1046.02 35
1046.09 35
1046.17 34
1046.24 34
1046.32 33
1046.39 32
1046.46 31
1046.54 30
1046.61 29
1046.69 29
1046.76 28
1046.84 29
1046.91 29
1046.98 30
1047.06 30
1047.13 31
1047.21 31
1047.28 32
1047.35 31
1047.43 31
1047.50 30
1047.58 29
1047.65 28
1047.72 27
1047.80 26
1047.87 26
1047.95 25
1048.02 26
1048.09 27
1048.17 28
1048.24 29
1048.32 30
1048.39 31
1048.47 31
1048.54 31
1048.61 30
1048.69 28
1048.76 27
1048.84 25
1048.91 23
1048.98 20
1049.06 18
1049.13 16
1049.21 15
1049.28 14
1049.36 13
1049.43 13
1049.50 13
1049.58 14
1049.65 15
1049.73 16
1049.80 17
1049.87 19
1049.95 20
1050.02 20
1050.10 21
1050.17 21
1050.25 21
1050.32 22
1050.39 22
1050.47 23
1050.54 23
1050.62 23
1050.69 24
1050.76 23
1050.84 23
1050.91 22
1050.99 21
1051.06 19
1051.14 19
1051.21 18
1051.28 18
1051.36 19
1051.43 20
1051.51 20
1051.58 21
1051.66 21
1051.73 20
1051.80 20
1051.88 19
1051.95 19
1052.03 18
1052.10 19
1052.17 19
1052.25 19
1052.32 20
1052.40 20
1052.47 21
1052.55 21
1052.62 21
1052.69 22
1052.77 23
1052.84 25
1052.92 26
1052.99 27
1053.07 28
1053.14 29
1053.21 29
1053.29 29
1053.36 28
1053.44 28
1053.51 28
1053.59 29
1053.66 30
1053.73 31
1053.81 32
1053.88 34
1053.96 36
1054.03 37
1054.11 39
1054.18 40
1054.26 40
1054.33 40
1054.40 39
1054.48 37
1054.55 36
1054.63 34
1054.70 32
1054.78 31
1054.85 30
1054.92 29
1055.00 28
1055.07 26
1055.15 25
1055.22 23
1055.30 21
1055.37 19
1055.44 18
1055.52 18
1055.59 18
1055.67 18
1055.74 18
1055.82 19
1055.89 19
1055.97 18
1056.04 18
1056.11 17
1056.19 17
1056.26 16
1056.34 15
1056.41 15
1056.49 14
1056.56 12
1056.63 11
1056.71 10
1056.78 9
1056.86 8
1056.93 7
1057.01 7
1057.08 7
1057.16 7
1057.23 7
1057.30 7
1057.38 6
1057.45 5
1057.53 4
1057.60 3
1057.68 3
1057.75 2
1057.83 2
1057.90 3
1057.97 3
1058.05 3
1058.12 3
1058.20 3
1058.27 3
1058.35 2
1058.42 2
1058.50 1
1058.57 1
1058.65 0
1058.72 0
1058.79 0
1058.87 1
1058.94 1
1059.02 0
1059.09 0
1059.17 0
1059.24 0
1059.32 0
1059.39 0
1059.46 0
1059.54 0
1059.61 1
1059.69 2
1059.76 3
1059.84 4
1059.91 4
1059.99 5
1060.06 5
1060.14 6
1060.21 5
1060.28 5
1060.36 5
1060.43 5
1060.51 5
1060.58 5
1060.66 5
1060.73 6
1060.81 6
1060.88 6
1060.96 7
1061.03 7
1061.10 7
1061.18 7
1061.25 7
1061.33 7
1061.40 7
1061.48 8
1061.55 8
1061.63 8
1061.70 9
1061.78 9
1061.85 9
1061.92 9
1062.00 10
1062.07 10
1062.15 10
1062.22 10
1062.30 10
1062.37 10
1062.45 9
1062.52 9
1062.60 9
1062.67 9
1062.75 8
1062.82 7
1062.89 7
1062.97 6
1063.04 6
1063.12 5
1063.19 5
1063.27 4
1063.34 4
1063.42 4
1063.49 5
1063.57 5
1063.64 6
1063.72 6
1063.79 7
1063.87 8
1063.94 9
1064.01 9
1064.09 10
1064.16 11
1064.24 11
1064.31 12
1064.39 12
1064.46 12
1064.54 12
1064.61 12
1064.69 12
1064.76 13
1064.84 13
1064.91 14
1064.99 14
1065.06 15
1065.14 15
1065.21 15
1065.28 15
1065.36 14
1065.43 14
1065.51 13
1065.58 12
1065.66 11
1065.73 10
1065.81 9
1065.88 8
1065.96 8
1066.03 8
1066.11 8
1066.18 8
1066.26 9
1066.33 10
1066.41 11
1066.48 12
1066.56 12
1066.63 13
1066.70 14
1066.78 15
1066.85 15
1066.93 16
1067.00 17
1067.08 17
1067.15 18
1067.23 19
1067.30 19
1067.38 20
1067.45 20
1067.53 20
1067.60 20
1067.68 20
1067.75 20
1067.83 20
1067.90 19
1067.98 19
1068.05 19
1068.13 19
1068.20 20
1068.28 21
1068.35 22
1068.43 23
1068.50 23
1068.57 24
1068.65 24
1068.72 24
1068.80 24
1068.87 24
1068.95 25
1069.02 26
1069.10 27
1069.17 28
1069.25 29
1069.32 30
1069.40 30
1069.47 30
1069.55 30
1069.62 30
1069.70 30
1069.77 30
1069.85 31
1069.92 32
1070.00 33
1070.07 33
1070.15 33
1070.22 33
1070.30 32
1070.37 32
1070.45 31
1070.52 31
1070.60 31
1070.67 31
1070.75 32
1070.82 32
1070.90 31
1070.97 31
1071.05 30
1071.12 29
1071.20 28
1071.27 28
1071.35 27
1071.42 27
1071.50 27
1071.57 27
1071.65 27
1071.72 27
1071.79 27
1071.87 26
1071.94 25
1072.02 24
1072.09 23
1072.17 22
1072.24 21
1072.32 21
1072.39 21
1072.47 21
1072.54 22
1072.62 23
1072.69 23
1072.77 24
1072.84 24
1072.92 24
1072.99 23
1073.07 22
1073.14 20
1073.22 19
1073.29 18
1073.37 18
1073.44 17
1073.52 17
1073.59 17
1073.67 17
1073.74 16
1073.82 16
1073.89 15
1073.97 14
1074.04 13
1074.12 12
1074.19 11
1074.27 10
1074.34 9
1074.42 9
1074.49 8
1074.57 9
1074.64 9
1074.72 9
1074.79 10
1074.87 11
1074.95 11
1075.02 12
1075.10 13
1075.17 14
1075.25 15
1075.32 17
1075.40 18
1075.47 19
1075.55 20
1075.62 21
1075.70 21
1075.77 20
1075.85 20
1075.92 19
1076.00 18
1076.07 18
1076.15 17
1076.22 17
1076.30 16
1076.37 15
1076.45 14
1076.52 13
1076.60 12
1076.67 11
1076.75 11
1076.82 11
1076.90 11
1076.97 12
1077.05 13
1077.12 14
1077.20 15
1077.27 17
1077.35 18
1077.42 19
1077.50 19
1077.57 19
1077.65 19
1077.72 17
1077.80 16
1077.87 15
1077.95 14
1078.02 13
1078.10 13
1078.17 13
1078.25 13
1078.33 14
1078.40 14
1078.48 14
1078.55 14
1078.63 13
1078.70 13
1078.78 13
1078.85 13
1078.93 12
1079.00 12
1079.08 11
1079.15 11
1079.23 10
1079.30 9
1079.38 9
1079.45 9
1079.53 10
1079.60 11
1079.68 12
1079.75 13
1079.83 15
1079.90 16
1079.98 16
1080.05 17
1080.13 18
1080.21 18
1080.28 19
1080.36 19
1080.43 19
1080.51 19
1080.58 19
1080.66 19
1080.73 20
1080.81 20
1080.88 21
1080.96 22
1081.03 23
1081.11 24
1081.18 25
1081.26 26
1081.33 27
1081.41 27
1081.48 28
1081.56 28
1081.64 27
1081.71 27
1081.79 26
1081.86 26
1081.94 26
1082.01 26
1082.09 28
1082.16 30
1082.24 32
1082.31 34
1082.39 36
1082.46 37
1082.54 37
1082.61 37
1082.69 36
1082.77 34
1082.84 32
1082.92 30
1082.99 27
1083.07 24
1083.14 22
1083.22 19
1083.29 17
1083.37 16
1083.44 15
1083.52 15
1083.59 14
1083.67 14
1083.74 14
1083.82 14
1083.90 14
1083.97 15
1084.05 16
1084.12 18
1084.20 19
1084.27 20
1084.35 22
1084.42 23
1084.50 23
1084.57 23
1084.65 22
1084.72 22
1084.80 21
1084.88 21
1084.95 20
1085.03 20
1085.10 19
1085.18 19
1085.25 18
1085.33 17
1085.40 16
1085.48 15
1085.55 14
1085.63 13
1085.70 13
1085.78 13
1085.86 14
1085.93 15
1086.01 16
1086.08 16
1086.16 17
1086.23 17
1086.31 17
1086.38 16
1086.46 16
1086.53 16
1086.61 16
1086.69 16
1086.76 16
1086.84 17
1086.91 17
1086.99 18
1087.06 18
1087.14 18
1087.21 17
1087.29 16
1087.37 16
1087.44 15
1087.52 14
1087.59 13
1087.67 12
1087.74 12
1087.82 11
1087.89 11
1087.97 10
1088.04 10
1088.12 10
1088.20 9
1088.27 9
1088.35 9
1088.42 10
1088.50 11
1088.57 12
1088.65 13
1088.72 15
1088.80 16
1088.88 18
1088.95 18
1089.03 18
1089.10 17
1089.18 16
1089.25 15
1089.33 14
1089.40 13
1089.48 13
1089.56 13
1089.63 14
1089.71 15
1089.78 16
1089.86 17
1089.93 17
1090.01 17
1090.08 16
1090.16 14
1090.24 13
1090.31 11
1090.39 9
1090.46 8
1090.54 7
1090.61 6
1090.69 6
1090.76 6
1090.84 7
1090.92 8
1090.99 9
1091.07 9
1091.14 10
1091.22 12
1091.29 13
1091.37 15
1091.45 17
1091.52 18
1091.60 20
1091.67 22
1091.75 23
1091.82 24
1091.90 25
1091.97 25
1092.05 25
1092.13 25
1092.20 24
1092.28 24
1092.35 23
1092.43 22
1092.50 22
1092.58 22
1092.66 22
1092.73 21
1092.81 21
1092.88 21
1092.96 22
1093.03 22
1093.11 22
1093.19 23
1093.26 24
1093.34 25
1093.41 26
1093.49 27
1093.56 29
1093.64 30
1093.72 31
1093.79 31
1093.87 31
1093.94 30
1094.02 30
1094.09 28
1094.17 27
1094.25 25
1094.32 24
1094.40 23
1094.47 22
1094.55 21
1094.62 20
1094.70 19
1094.78 18
1094.85 17
1094.93 17
1095.00 17
1095.08 18
1095.15 19
1095.23 21
1095.31 23
1095.38 25
1095.46 26
1095.53 26
1095.61 26
1095.68 25
1095.76 24
1095.84 23
1095.91 23
1095.99 24
1096.06 25
1096.14 27
1096.22 30
1096.29 32
1096.37 33
1096.44 35
1096.52 35
1096.59 36
1096.67 35
1096.75 35
1096.82 35
1096.90 36
1096.97 37
1097.05 40
1097.13 43
1097.20 47
1097.28 52
1097.35 56
1097.43 59
1097.50 62
1097.58 64
1097.66 66
1097.73 66
1097.81 66
1097.88 66
1097.96 64
1098.04 63
1098.11 61
1098.19 59
1098.26 58
1098.34 57
1098.41 57
1098.49 58
1098.57 59
1098.64 60
1098.72 61
1098.79 61
1098.87 61
1098.95 60
1099.02 58
1099.10 56
1099.17 54
1099.25 53
1099.33 52
1099.40 50
1099.48 49
1099.55 47
1099.63 44
1099.70 42
1099.78 39
1099.86 37
1099.93 35
1100.01 34
1100.08 33
1100.16 33
1100.24 33
1100.31 32
1100.39 32
1100.46 31
1100.54 30
1100.62 29
1100.69 28
1100.77 26
1100.84 24
1100.92 22
1101.00 20
1101.07 18
1101.15 17
1101.22 17
1101.30 17
1101.38 18
1101.45 18
1101.53 19
1101.60 19
1101.68 19
1101.76 18
1101.83 16
1101.91 14
1101.98 12
1102.06 10
1102.14 7
1102.21 6
1102.29 4
1102.36 4
1102.44 4
1102.52 4
1102.59 5
1102.67 6
1102.74 6
1102.82 7
1102.90 7
1102.97 6
1103.05 6
1103.12 5
1103.20 3
1103.28 2
1103.35 0
1103.43 0
1103.50 0
1103.58 0
1103.66 0
1103.73 0
1103.81 0
1103.88 0
1103.96 0
1104.04 2
1104.11 4
1104.19 6
1104.26 7
1104.34 8
1104.42 8
1104.49 7
1104.57 7
1104.64 6
1104.72 6
1104.80 7
1104.87 8
1104.95 10
1105.03 11
1105.10 12
1105.18 12
1105.25 12
1105.33 11
1105.41 10
1105.48 9
1105.56 9
1105.63 9
1105.71 10
1105.79 11
1105.86 12
1105.94 14
1106.02 15
1106.09 17
1106.17 17
1106.24 18
1106.32 18
1106.40 19
1106.47 19
1106.55 19
1106.62 19
1106.70 19
1106.78 19
1106.85 19
1106.93 19
1107.00 18
1107.08 18
1107.16 17
1107.23 17
1107.31 18
1107.39 19
1107.46 21
1107.54 24
1107.61 27
1107.69 29
1107.77 31
1107.84 33
1107.92 34
1108.00 34
1108.07 34
1108.15 34
1108.22 34
1108.30 34
1108.38 34
1108.45 34
1108.53 34
1108.61 34
1108.68 33
1108.76 33
1108.83 32
1108.91 32
1108.99 32
1109.06 32
1109.14 33
1109.22 33
1109.29 34
1109.37 34
1109.44 34
1109.52 33
1109.60 33
1109.67 33
1109.75 33
1109.83 33
1109.90 33
1109.98 33
1110.05 32
1110.13 30
1110.21 28
1110.28 26
1110.36 23
1110.44 21
1110.51 19
1110.59 18
1110.66 17
1110.74 18
1110.82 19
1110.89 20
1110.97 22
1111.05 23
1111.12 24
1111.20 24
1111.27 25
1111.35 25
1111.43 25
1111.50 25
1111.58 25
1111.66 26
1111.73 26
1111.81 26
1111.89 26
1111.96 27
1112.04 28
1112.11 29
1112.19 30
1112.27 31
1112.34 32
1112.42 32
1112.50 32
1112.57 31
1112.65 30
1112.73 28
1112.80 27
1112.88 26
1112.95 25
1113.03 26
1113.11 29
1113.18 32
1113.26 36
1113.34 40
1113.41 43
1113.49 44
1113.57 44
1113.64 43
1113.72 41
1113.79 38
1113.87 36
1113.95 34
1114.02 34
1114.10 34
1114.18 35
1114.25 36
1114.33 36
1114.41 36
1114.48 35
1114.56 32
1114.64 30
1114.71 27
1114.79 25
1114.86 25
1114.94 26
1115.02 28
1115.09 31
1115.17 33
1115.25 35
1115.32 36
1115.40 36
1115.48 36
1115.55 37
1115.63 38
1115.71 41
1115.78 43
1115.86 46
1115.93 49
1116.01 51
1116.09 52
1116.16 51
1116.24 50
1116.32 49
1116.39 47
1116.47 45
1116.55 42
1116.62 39
1116.70 37
1116.78 35
1116.85 34
1116.93 33
1117.01 33
1117.08 33
1117.16 33
1117.24 32
1117.31 32
1117.39 30
1117.46 28
1117.54 26
1117.62 24
1117.69 22
1117.77 21
1117.85 21
1117.92 21
1118.00 22
1118.08 23
1118.15 25
1118.23 27
1118.31 29
1118.38 30
1118.46 31
1118.54 31
1118.61 30
1118.69 29
1118.77 27
1118.84 26
1118.92 24
1119.00 22
1119.07 21
1119.15 19
1119.23 18
1119.30 17
1119.38 16
1119.46 16
1119.53 16
1119.61 17
1119.69 18
1119.76 20
1119.84 22
1119.92 25
1119.99 26
1120.07 27
1120.14 28
1120.22 27
1120.30 26
1120.37 24
1120.45 22
1120.53 21
1120.60 20
1120.68 21
1120.76 23
1120.83 25
1120.91 28
1120.99 30
1121.06 32
1121.14 33
1121.22 33
1121.29 33
1121.37 32
1121.45 30
1121.52 29
1121.60 29
1121.68 28
1121.75 28
1121.83 28
1121.91 27
1121.98 27
1122.06 26
1122.14 26
1122.21 26
1122.29 27
1122.37 28
1122.44 29
1122.52 30
1122.60 31
1122.67 31
1122.75 31
1122.83 31
1122.91 32
1122.98 33
1123.06 35
1123.14 37
1123.21 39
1123.29 40
1123.37 40
1123.44 40
1123.52 38
1123.60 36
1123.67 34
1123.75 32
1123.83 30
1123.90 28
1123.98 27
1124.06 26
1124.13 24
1124.21 22
1124.29 20
1124.36 18
1124.44 16
1124.52 15
1124.59 14
1124.67 13
1124.75 13
1124.82 14
1124.90 15
1124.98 17
1125.05 19
1125.13 20
1125.21 21
1125.28 21
1125.36 21
1125.44 21
1125.51 20
1125.59 18
1125.67 17
1125.75 16
1125.82 15
1125.90 14
1125.98 14
1126.05 13
1126.13 14
1126.21 15
1126.28 17
1126.36 20
1126.44 24
1126.51 27
1126.59 30
1126.67 32
1126.74 33
1126.82 32
1126.90 31
1126.97 29
1127.05 27
1127.13 25
1127.21 23
1127.28 23
1127.36 23
1127.44 24
1127.51 24
1127.59 25
1127.67 24
1127.74 24
1127.82 22
1127.90 20
1127.97 19
1128.05 17
1128.13 16
1128.20 15
1128.28 14
1128.36 13
1128.44 12
1128.51 11
1128.59 11
1128.67 11
1128.74 11
1128.82 13
1128.90 14
1128.97 17
1129.05 18
1129.13 20
1129.20 20
1129.28 20
1129.36 18
1129.44 16
1129.51 14
1129.59 12
1129.67 11
1129.74 11
1129.82 11
1129.90 11
1129.97 12
1130.05 13
1130.13 13
1130.20 14
1130.28 14
1130.36 15
1130.44 16
1130.51 17
1130.59 18
1130.67 19
1130.74 21
1130.82 22
1130.90 22
1130.97 22
1131.05 21
1131.13 19
1131.21 17
1131.28 16
1131.36 15
1131.44 14
1131.51 13
1131.59 13
1131.67 12
1131.74 10
1131.82 9
1131.90 7
1131.98 5
1132.05 5
1132.13 5
1132.21 6
1132.28 7
1132.36 9
1132.44 9
1132.51 9
1132.59 8
1132.67 6
1132.75 5
1132.82 4
1132.90 3
1132.98 4
1133.05 5
1133.13 7
1133.21 9
1133.29 12
1133.36 14
1133.44 15
1133.52 16
1133.59 16
1133.67 15
1133.75 14
1133.83 13
1133.90 12
1133.98 11
1134.06 12
1134.13 14
1134.21 16
1134.29 20
1134.36 23
1134.44 27
1134.52 30
1134.60 32
1134.67 34
1134.75 34
1134.83 33
1134.90 32
1134.98 32
1135.06 31
1135.14 32
1135.21 32
1135.29 34
1135.37 35
1135.44 36
1135.52 37
1135.60 37
1135.68 37
1135.75 38
1135.83 39
1135.91 40
1135.98 43
1136.06 45
1136.14 49
1136.22 53
1136.29 57
1136.37 61
1136.45 64
1136.52 68
1136.60 70
1136.68 73
1136.76 75
1136.83 78
1136.91 80
1136.99 82
1137.07 83
1137.14 84
1137.22 84
1137.30 83
1137.37 81
1137.45 79
1137.53 78
1137.61 76
1137.68 76
1137.76 76
1137.84 77
1137.91 79
1137.99 80
1138.07 82
1138.15 83
1138.22 85
1138.30 87
1138.38 88
1138.46 88
1138.53 88
1138.61 88
1138.69 88
1138.76 89
1138.84 90
1138.92 91
1139.00 92
1139.07 92
1139.15 90
1139.23 87
1139.30 84
1139.38 79
1139.46 75
1139.54 71
1139.61 67
1139.69 63
1139.77 60
1139.85 58
1139.92 55
1140.00 52
1140.08 50
1140.16 49
1140.23 48
1140.31 48
1140.39 49
1140.46 50
1140.54 51
1140.62 52
1140.70 52
1140.77 51
1140.85 50
1140.93 50
1141.01 50
1141.08 51
1141.16 54
1141.24 57
1141.32 62
1141.39 68
1141.47 73
1141.55 79
1141.62 84
1141.70 88
1141.78 91
1141.86 93
1141.93 93
1142.01 92
1142.09 91
1142.17 89
1142.24 86
1142.32 85
1142.40 84
1142.48 84
1142.55 85
1142.63 86
1142.71 87
1142.78 88
1142.86 89
1142.94 89
1143.02 88
1143.09 87
1143.17 86
1143.25 86
1143.33 87
1143.40 87
1143.48 88
1143.56 89
1143.64 89
1143.71 88
1143.79 86
1143.87 83
1143.95 80
1144.02 76
1144.10 73
1144.18 70
1144.26 67
1144.33 65
1144.41 63
1144.49 62
1144.57 60
1144.64 58
1144.72 56
1144.80 54
1144.88 52
1144.95 50
1145.03 49
1145.11 47
1145.19 46
1145.26 45
1145.34 45
1145.42 45
1145.50 45
1145.57 44
1145.65 43
1145.73 41
1145.81 38
1145.88 33
1145.96 29
1146.04 24
1146.12 19
1146.19 14
1146.27 10
1146.35 6
1146.43 2
1146.50 0
1146.58 0
1146.66 0
1146.74 0
1146.81 0
1146.89 0
1146.97 0
1147.05 0
1147.12 1
1147.20 4
1147.28 6
1147.36 8
1147.43 10
1147.51 11
1147.59 13
1147.67 15
1147.74 16
1147.82 17
1147.90 18
1147.98 18
1148.05 18
1148.13 17
1148.21 16
1148.29 15
1148.36 15
1148.44 15
1148.52 15
1148.60 15
1148.67 16
1148.75 16
1148.83 15
1148.91 14
1148.98 14
1149.06 14
1149.14 14
1149.22 14
1149.30 15
1149.37 16
1149.45 17
1149.53 17
1149.61 18
1149.68 19
1149.76 19
1149.84 20
1149.92 20
1149.99 20
1150.07 21
1150.15 22
1150.23 23
1150.30 24
1150.38 26
1150.46 26
1150.54 27
1150.62 27
1150.69 27
1150.77 27
1150.85 28
1150.93 29
1151.00 31
1151.08 35
1151.16 39
1151.24 44
1151.31 50
1151.39 54
1151.47 58
1151.55 61
1151.62 62
1151.70 61
1151.78 60
1151.86 58
1151.94 57
1152.01 57
1152.09 57
1152.17 58
1152.25 60
1152.32 62
1152.40 65
1152.48 67
1152.56 69
1152.64 71
1152.71 73
1152.79 75
1152.87 78
1152.95 81
1153.02 83
1153.10 86
1153.18 88
1153.26 89
1153.33 90
1153.41 91
1153.49 92
1153.57 94
1153.65 96
1153.72 99
1153.80 104
1153.88 109
1153.96 115
1154.03 121
1154.11 126
1154.19 130
1154.27 133
1154.35 133
1154.42 132
1154.50 129
1154.58 126
1154.66 123
1154.73 120
1154.81 119
1154.89 119
1154.97 120
1155.05 122
1155.12 124
1155.20 125
1155.28 127
1155.36 128
1155.43 129
1155.51 130
1155.59 130
1155.67 130
1155.75 129
1155.82 126
1155.90 123
1155.98 118
1156.06 113
1156.14 108
1156.21 103
1156.29 99
1156.37 95
1156.45 93
1156.52 91
1156.60 89
1156.68 88
1156.76 86
1156.84 85
1156.91 84
1156.99 83
1157.07 81
1157.15 81
1157.23 80
1157.30 80
1157.38 79
1157.46 78
1157.54 77
1157.61 76
1157.69 74
1157.77 72
1157.85 70
1157.93 69
1158.00 68
1158.08 68
1158.16 70
1158.24 72
1158.32 75
1158.39 79
1158.47 82
1158.55 84
1158.63 85
1158.71 85
1158.78 84
1158.86 82
1158.94 80
1159.02 79
1159.10 79
1159.17 80
1159.25 82
1159.33 84
1159.41 85
1159.49 86
1159.56 85
1159.64 84
1159.72 82
1159.80 80
1159.87 77
1159.95 74
1160.03 71
1160.11 68
1160.19 66
1160.26 64
1160.34 63
1160.42 62
1160.50 61
1160.58 60
1160.65 60
1160.73 60
1160.81 59
1160.89 59
1160.97 59
1161.04 59
1161.12 59
1161.20 58
1161.28 55
1161.36 52
1161.43 47
1161.51 42
1161.59 37
1161.67 32
1161.75 28
1161.83 25
1161.90 24
1161.98 24
1162.06 25
1162.14 26
1162.22 28
1162.29 30
1162.37 31
1162.45 33
1162.53 34
1162.61 35
1162.68 35
1162.76 35
1162.84 35
1162.92 33
1163.00 31
1163.07 28
1163.15 25
1163.23 21
1163.31 17
1163.39 14
1163.46 10
1163.54 8
1163.62 6
1163.70 4
1163.78 3
1163.85 2
1163.93 2
1164.01 2
1164.09 2
1164.17 2
1164.25 2
1164.32 2
1164.40 2
1164.48 3
1164.56 3
1164.64 3
1164.71 3
1164.79 2
1164.87 2
1164.95 1
1165.03 0
1165.10 0
1165.18 0
1165.26 0
1165.34 0
1165.42 0
1165.50 0
1165.57 1
1165.65 3
1165.73 4
1165.81 4
1165.89 3
1165.96 2
1166.04 1
1166.12 0
1166.20 0
1166.28 0
1166.36 0
1166.43 0
1166.51 0
1166.59 0
1166.67 2
1166.75 3
1166.82 4
1166.90 4
1166.98 4
1167.06 3
1167.14 1
1167.22 0
1167.29 0
1167.37 0
1167.45 0
1167.53 0
1167.61 0
1167.69 0
1167.76 0
1167.84 2
1167.92 5
1168.00 8
1168.08 11
1168.15 14
1168.23 16
1168.31 18
1168.39 19
1168.47 20
1168.55 19
1168.62 19
1168.70 17
1168.78 16
1168.86 15
1168.94 14
1169.02 15
1169.09 16
1169.17 19
1169.25 22
1169.33 26
1169.41 31
1169.49 35
1169.56 39
1169.64 42
1169.72 45
1169.80 47
1169.88 48
1169.95 48
1170.03 47
1170.11 46
1170.19 44
1170.27 44
1170.35 44
1170.42 45
1170.50 49
1170.58 55
1170.66 63
1170.74 71
1170.82 81
1170.89 91
1170.97 101
1171.05 111
1171.13 121
1171.21 131
1171.29 141
1171.36 151
1171.44 159
1171.52 166
1171.60 171
1171.68 174
1171.76 174
1171.84 172
1171.91 170
1171.99 168
1172.07 166
1172.15 165
1172.23 164
1172.31 163
1172.38 161
1172.46 158
1172.54 154
1172.62 149
1172.70 143
1172.78 137
1172.85 131
1172.93 125
1173.01 119
1173.09 112
1173.17 106
1173.25 100
1173.32 94
1173.40 89
1173.48 85
1173.56 81
1173.64 78
1173.72 75
1173.80 72
1173.87 69
1173.95 66
1174.03 62
1174.11 58
1174.19 54
1174.27 50
1174.34 46
1174.42 42
1174.50 37
1174.58 32
1174.66 28
1174.74 25
1174.82 23
1174.89 22
1174.97 23
1175.05 25
1175.13 27
1175.21 29
1175.29 31
1175.36 33
1175.44 34
1175.52 36
1175.60 37
1175.68 38
1175.76 39
1175.84 40
1175.91 40
1175.99 40
1176.07 40
1176.15 39
1176.23 38
1176.31 37
1176.39 36
1176.46 36
1176.54 36
1176.62 37
1176.70 38
1176.78 40
1176.86 42
1176.93 44
1177.01 46
1177.09 47
1177.17 49
1177.25 50
1177.33 52
1177.41 54
1177.48 56
1177.56 59
1177.64 62
1177.72 64
1177.80 66
1177.88 67
1177.96 66
1178.03 65
1178.11 62
1178.19 59
1178.27 55
1178.35 52
1178.43 49
1178.51 47
1178.58 46
1178.66 45
1178.74 44
1178.82 44
1178.90 44
1178.98 45
1179.06 46
1179.14 47
1179.21 47
1179.29 48
1179.37 48
1179.45 48
1179.53 47
1179.61 46
1179.69 44
1179.76 43
1179.84 41
1179.92 40
1180.00 38
1180.08 36
1180.16 35
1180.24 33
1180.31 30
1180.39 28
1180.47 26
1180.55 25
1180.63 26
1180.71 27
1180.79 30
1180.87 34
1180.94 38
1181.02 41
1181.10 44
1181.18 46
1181.26 47
1181.34 46
1181.42 45
1181.49 44
1181.57 42
1181.65 41
1181.73 40
1181.81 40
1181.89 40
1181.97 40
1182.05 41
1182.12 41
1182.20 41
1182.28 42
1182.36 43
1182.44 43
1182.52 44
1182.60 45
1182.68 46
1182.75 47
1182.83 47
1182.91 47
1182.99 48
1183.07 49
1183.15 50
1183.23 50
1183.31 51
1183.38 50
1183.46 49
1183.54 47
1183.62 44
1183.70 42
1183.78 40
1183.86 39
1183.94 38
1184.01 37
1184.09 36
1184.17 36
1184.25 36
1184.33 36
1184.41 37
1184.49 38
1184.57 39
1184.64 40
1184.72 42
1184.80 44
1184.88 47
1184.96 51
1185.04 56
1185.12 63
1185.20 70
1185.28 78
1185.35 85
1185.43 91
1185.51 94
1185.59 95
1185.67 93
1185.75 91
1185.83 88
1185.91 87
1185.98 87
1186.06 91
1186.14 98
1186.22 108
1186.30 123
1186.38 142
1186.46 165
1186.54 193
1186.62 225
1186.69 259
1186.77 296
1186.85 334
1186.93 371
1187.01 407
1187.09 441
1187.17 472
1187.25 499
1187.33 522
1187.40 542
1187.48 557
1187.56 567
1187.64 574
1187.72 576
1187.80 576
1187.88 572
1187.96 565
1188.04 557
1188.11 546
1188.19 534
1188.27 522
1188.35 508
1188.43 495
1188.51 482
1188.59 469
1188.67 456
1188.75 442
1188.82 427
1188.90 412
1188.98 396
1189.06 381
1189.14 366
1189.22 351
1189.30 338
1189.38 325
1189.46 312
1189.54 298
1189.61 285
1189.69 270
1189.77 255
1189.85 239
1189.93 224
1190.01 208
1190.09 194
1190.17 181
1190.25 169
1190.33 160
1190.40 151
1190.48 144
1190.56 137
1190.64 129
1190.72 122
1190.80 115
1190.88 108
1190.96 102
1191.04 97
1191.12 94
1191.19 92
1191.27 90
1191.35 89
1191.43 88
1191.51 87
1191.59 86
1191.67 85
1191.75 84
1191.83 83
1191.91 82
1191.98 81
1192.06 80
1192.14 79
1192.22 78
1192.30 78
1192.38 79
1192.46 79
1192.54 80
1192.62 81
1192.70 81
1192.77 81
1192.85 81
1192.93 81
1193.01 80
1193.09 81
1193.17 82
1193.25 82
1193.33 83
1193.41 84
1193.49 85
1193.57 85
1193.64 85
1193.72 84
1193.80 83
1193.88 81
1193.96 78
1194.04 74
1194.12 70
1194.20 65
1194.28 59
1194.36 54
1194.44 48
1194.52 44
1194.59 40
1194.67 38
1194.75 36
1194.83 36
1194.91 35
1194.99 35
1195.07 35
1195.15 35
1195.23 36
1195.31 36
1195.39 37
1195.46 37
1195.54 38
1195.62 39
1195.70 39
1195.78 40
1195.86 41
1195.94 41
1196.02 41
1196.10 42
1196.18 42
1196.26 43
1196.34 43
1196.41 44
1196.49 45
1196.57 45
1196.65 46
1196.73 45
1196.81 45
1196.89 45
1196.97 45
1197.05 45
1197.13 45
1197.21 45
1197.29 45
1197.37 43
1197.44 41
1197.52 38
1197.60 35
1197.68 33
1197.76 32
1197.84 32
1197.92 35
1198.00 38
1198.08 42
1198.16 45
1198.24 49
1198.32 51
1198.40 54
1198.47 57
1198.55 59
1198.63 62
1198.71 65
1198.79 68
1198.87 70
1198.95 72
1199.03 74
1199.11 75
1199.19 76
1199.27 77
1199.35 77
1199.43 77
1199.51 77
1199.58 77
1199.66 77
1199.74 77
1199.82 77
1199.90 78
1199.98 78
1200.06 78
1200.14 79
1200.22 81
1200.30 83
1200.38 85
1200.46 86
1200.54 87
1200.62 86
1200.70 84
1200.77 81
1200.85 78
1200.93 75
1201.01 74
1201.09 75
1201.17 76
1201.25 77
1201.33 79
1201.41 79
1201.49 78
1201.57 76
1201.65 74
1201.73 73
1201.81 72
1201.89 73
1201.96 74
1202.04 77
1202.12 79
1202.20 82
1202.28 83
1202.36 83
1202.44 83
1202.52 82
1202.60 81
1202.68 80
1202.76 79
1202.84 79
1202.92 79
1203.00 78
1203.08 77
1203.16 75
1203.24 73
1203.31 70
1203.39 67
1203.47 65
1203.55 63
1203.63 61
1203.71 60
1203.79 58
1203.87 57
1203.95 56
1204.03 54
1204.11 53
1204.19 52
1204.27 50
1204.35 48
1204.43 46
1204.51 42
1204.59 39
1204.67 36
1204.74 33
1204.82 31
1204.90 30
1204.98 29
1205.06 27
1205.14 25
1205.22 23
1205.30 20
1205.38 16
1205.46 13
1205.54 9
1205.62 6
1205.70 4
1205.78 2
1205.86 0
1205.94 0
1206.02 0
1206.10 0
1206.18 0
1206.25 0
1206.33 0
1206.41 0
1206.49 0
1206.57 0
1206.65 1
1206.73 2
1206.81 3
1206.89 4
1206.97 6
1207.05 7
1207.13 9
1207.21 10
1207.29 12
1207.37 14
1207.45 16
1207.53 18
1207.61 20
1207.69 21
1207.77 23
1207.85 25
1207.93 27
1208.00 29
1208.08 31
1208.16 33
1208.24 35
1208.32 37
1208.40 37
1208.48 36
1208.56 34
1208.64 31
1208.72 27
1208.80 22
1208.88 17
1208.96 12
1209.04 6
1209.12 2
1209.20 0
1209.28 0
1209.36 0
1209.44 0
1209.52 0
1209.60 0
1209.68 0
1209.76 0
1209.84 4
1209.92 10
1210.00 15
1210.07 19
1210.15 22
1210.23 22
1210.31 22
1210.39 19
1210.47 16
1210.55 13
1210.63 10
1210.71 7
1210.79 5
1210.87 4
1210.95 3
1211.03 3
1211.11 3
1211.19 3
1211.27 4
1211.35 5
1211.43 7
1211.51 10
1211.59 13
1211.67 16
1211.75 19
1211.83 21
1211.91 22
1211.99 21
1212.07 19
1212.15 16
1212.23 13
1212.31 11
1212.39 9
1212.47 9
1212.54 9
1212.62 11
1212.70 12
1212.78 14
1212.86 16
1212.94 17
1213.02 18
1213.10 18
1213.18 17
1213.26 16
1213.34 14
1213.42 12
1213.50 11
1213.58 11
1213.66 14
1213.74 18
1213.82 24
1213.90 33
1213.98 42
1214.06 52
1214.14 62
1214.22 72
1214.30 81
1214.38 91
1214.46 101
1214.54 113
1214.62 126
1214.70 141
1214.78 155
1214.86 169
1214.94 181
1215.02 192
1215.10 202
1215.18 210
1215.26 218
1215.34 225
1215.42 232
1215.50 238
1215.58 242
1215.66 244
1215.74 245
1215.82 245
1215.90 244
1215.98 243
1216.06 241
1216.14 239
1216.21 235
1216.29 230
1216.37 223
1216.45 215
1216.53 206
1216.61 198
1216.69 190
1216.77 185
1216.85 180
1216.93 177
1217.01 174
1217.09 171
1217.17 168
1217.25 165
1217.33 163
1217.41 162
1217.49 162
1217.57 162
1217.65 162
1217.73 161
1217.81 159
1217.89 156
1217.97 151
1218.05 145
1218.13 139
1218.21 132
1218.29 125
1218.37 118
1218.45 111
1218.53 104
1218.61 99
1218.69 93
1218.77 89
1218.85 85
1218.93 82
1219.01 80
1219.09 78
1219.17 76
1219.25 74
1219.33 71
1219.41 68
1219.49 63
1219.57 58
1219.65 52
1219.73 46
1219.81 41
1219.89 38
1219.97 36
1220.05 35
1220.13 35
1220.21 35
1220.29 36
1220.37 36
1220.45 35
1220.53 34
1220.61 34
1220.69 34
1220.77 35
1220.85 37
1220.93 40
1221.01 43
1221.09 47
1221.17 50
1221.25 53
1221.33 56
1221.41 57
1221.49 59
1221.57 60
1221.65 60
1221.73 59
1221.81 58
1221.89 56
1221.97 52
1222.05 47
1222.13 42
1222.21 36
1222.29 32
1222.37 28
1222.45 26
1222.53 25
1222.61 26
1222.69 28
1222.77 30
1222.85 32
1222.93 35
1223.01 37
1223.09 40
1223.17 43
1223.25 46
1223.33 49
1223.41 51
1223.49 52
1223.57 51
1223.65 49
1223.73 45
1223.81 40
1223.89 35
1223.97 31
1224.05 28
1224.13 25
1224.21 23
1224.29 21
1224.37 18
1224.45 14
1224.53 10
1224.61 4
1224.69 0
1224.77 0
1224.85 0
1224.93 0
1225.01 0
1225.09 0
1225.17 0
1225.25 0
1225.33 3
1225.41 7
1225.49 11
1225.57 13
1225.65 15
1225.74 17
1225.82 19
1225.90 21
1225.98 23
1226.06 26
1226.14 28
1226.22 30
1226.30 31
1226.38 32
1226.46 33
1226.54 33
1226.62 33
1226.70 32
1226.78 30
1226.86 27
1226.94 24
1227.02 21
1227.10 18
1227.18 16
1227.26 14
1227.34 14
1227.42 14
1227.50 15
1227.58 15
1227.66 16
1227.74 16
1227.82 16
1227.90 17
1227.98 19
1228.06 22
1228.14 26
1228.22 30
1228.30 35
1228.38 40
1228.46 44
1228.54 48
1228.62 51
1228.70 54
1228.78 56
1228.86 58
1228.94 59
1229.02 60
1229.10 59
1229.18 57
1229.26 55
1229.34 53
1229.43 51
1229.51 50
1229.59 51
1229.67 55
1229.75 60
1229.83 68
1229.91 78
1229.99 88
1230.07 99
1230.15 109
1230.23 119
1230.31 129
1230.39 137
1230.47 144
1230.55 150
1230.63 154
1230.71 157
1230.79 159
1230.87 159
1230.95 160
1231.03 160
1231.11 160
1231.19 162
1231.27 164
1231.35 166
1231.43 169
1231.51 172
1231.59 175
1231.67 178
1231.75 182
1231.83 188
1231.91 194
1232.00 201
1232.08 208
1232.16 213
1232.24 217
1232.32 217
1232.40 215
1232.48 210
1232.56 204
1232.64 197
1232.72 191
1232.80 184
1232.88 179
1232.96 173
1233.04 167
1233.12 161
1233.20 153
1233.28 146
1233.36 138
1233.44 130
1233.52 123
1233.60 117
1233.68 112
1233.76 107
1233.84 103
1233.92 99
1234.01 94
1234.09 89
1234.17 84
1234.25 80
1234.33 76
1234.41 74
1234.49 73
1234.57 74
1234.65 76
1234.73 78
1234.81 81
1234.89 83
1234.97 84
1235.05 83
1235.13 81
1235.21 78
1235.29 74
1235.37 70
1235.45 68
1235.53 66
1235.61 65
1235.69 63
1235.78 61
1235.86 57
1235.94 53
1236.02 47
1236.10 40
1236.18 34
1236.26 28
1236.34 24
1236.42 21
1236.50 20
1236.58 21
1236.66 24
1236.74 29
1236.82 34
1236.90 41
1236.98 47
1237.06 54
1237.14 61
1237.22 67
1237.30 74
1237.39 80
1237.47 87
1237.55 93
1237.63 98
1237.71 102
1237.79 104
1237.87 104
1237.95 102
1238.03 100
1238.11 97
1238.19 95
1238.27 92
1238.35 90
1238.43 88
1238.51 87
1238.59 84
1238.67 82
1238.76 80
1238.84 79
1238.92 78
1239.00 79
1239.08 82
1239.16 85
1239.24 88
1239.32 92
1239.40 95
1239.48 97
1239.56 99
1239.64 99
1239.72 99
1239.80 98
1239.88 95
1239.96 91
1240.04 86
1240.13 80
1240.21 72
1240.29 64
1240.37 57
1240.45 51
1240.53 47
1240.61 44
1240.69 44
1240.77 44
1240.85 45
1240.93 46
1241.01 45
1241.09 42
1241.17 38
1241.25 33
1241.34 27
1241.42 22
1241.50 17
1241.58 14
1241.66 12
1241.74 11
1241.82 10
1241.90 10
1241.98 10
1242.06 9
1242.14 8
1242.22 7
1242.30 5
1242.38 5
1242.46 5
1242.55 7
1242.63 10
1242.71 15
1242.79 20
1242.87 26
1242.95 31
1243.03 35
1243.11 36
1243.19 34
1243.27 31
1243.35 25
1243.43 19
1243.51 14
1243.59 9
1243.68 7
1243.76 6
1243.84 7
1243.92 9
1244.00 11
1244.08 13
1244.16 13
1244.24 13
1244.32 11
1244.40 9
1244.48 7
1244.56 4
1244.64 2
1244.73 0
1244.81 0
1244.89 0
1244.97 0
1245.05 0
1245.13 0
1245.21 0
1245.29 2
1245.37 4
1245.45 6
1245.53 9
1245.61 12
1245.69 14
1245.78 15
1245.86 16
1245.94 16
1246.02 15
1246.10 13
1246.18 10
1246.26 6
1246.34 3
1246.42 0
1246.50 0
1246.58 0
1246.66 0
1246.75 0
1246.83 0
1246.91 0
1246.99 0
1247.07 1
1247.15 4
1247.23 6
1247.31 8
1247.39 10
1247.47 11
1247.55 14
1247.63 17
1247.72 22
1247.80 27
1247.88 33
1247.96 38
1248.04 43
1248.12 46
1248.20 48
1248.28 48
1248.36 48
1248.44 46
1248.52 44
1248.61 41
1248.69 38
1248.77 35
1248.85 32
1248.93 30
1249.01 28
1249.09 28
1249.17 29
1249.25 32
1249.33 36
1249.41 42
1249.50 49
1249.58 56
1249.66 63
1249.74 68
1249.82 73
1249.90 76
1249.98 76
1250.06 75
1250.14 72
1250.22 68
1250.31 63
1250.39 59
1250.47 55
1250.55 53
1250.63 52
1250.71 51
1250.79 51
1250.87 51
1250.95 52
1251.03 52
1251.11 53
1251.20 53
1251.28 54
1251.36 56
1251.44 57
1251.52 58
1251.60 59
1251.68 60
1251.76 61
1251.84 63
1251.92 66
1252.01 69
1252.09 73
1252.17 77
1252.25 82
1252.33 88
1252.41 94
1252.49 101
1252.57 110
1252.65 119
1252.74 128
1252.82 138
1252.90 147
1252.98 155
1253.06 163
1253.14 171
1253.22 178
1253.30 186
1253.38 195
1253.46 204
1253.55 212
1253.63 220
1253.71 227
1253.79 232
1253.87 235
1253.95 237
1254.03 237
1254.11 235
1254.19 233
1254.28 229
1254.36 225
1254.44 221
1254.52 216
1254.60 212
1254.68 209
1254.76 207
1254.84 205
1254.92 204
1255.01 204
1255.09 204
1255.17 204
1255.25 203
1255.33 202
1255.41 201
1255.49 200
1255.57 200
1255.65 200
1255.74 201
1255.82 203
1255.90 203
1255.98 203
1256.06 202
1256.14 198
1256.22 194
1256.30 188
1256.38 183
1256.47 177
1256.55 173
1256.63 171
1256.71 172
1256.79 174
1256.87 177
1256.95 182
1257.03 188
1257.11 192
1257.20 195
1257.28 196
1257.36 195
1257.44 193
1257.52 191
1257.60 190
1257.68 190
1257.76 191
1257.85 191
1257.93 191
1258.01 188
1258.09 183
1258.17 177
1258.25 170
1258.33 164
1258.41 160
1258.50 157
1258.58 156
1258.66 157
1258.74 157
1258.82 157
1258.90 155
1258.98 153
1259.06 149
1259.15 146
1259.23 143
1259.31 142
1259.39 142
1259.47 144
1259.55 147
1259.63 149
1259.71 149
1259.80 148
1259.88 144
1259.96 139
1260.04 132
1260.12 125
1260.20 119
1260.28 114
1260.36 110
1260.45 108
1260.53 108
1260.61 109
1260.69 112
1260.77 115
1260.85 118
1260.93 121
1261.01 123
1261.10 124
1261.18 124
1261.26 123
1261.34 123
1261.42 123
1261.50 123
1261.58 122
1261.67 121
1261.75 119
1261.83 115
1261.91 111
1261.99 106
1262.07 100
1262.15 95
1262.23 89
1262.32 85
1262.40 80
1262.48 75
1262.56 70
1262.64 64
1262.72 58
1262.80 53
1262.89 48
1262.97 45
1263.05 45
1263.13 47
1263.21 52
1263.29 59
1263.37 67
1263.45 75
1263.54 82
1263.62 89
1263.70 94
1263.78 99
1263.86 103
1263.94 106
1264.02 107
1264.11 107
1264.19 106
1264.27 102
1264.35 97
1264.43 92
1264.51 86
1264.59 79
1264.68 73
1264.76 66
1264.84 58
1264.92 51
1265.00 43
1265.08 36
1265.16 31
1265.25 27
1265.33 25
1265.41 25
1265.49 26
1265.57 28
1265.65 31
1265.73 34
1265.82 37
1265.90 40
1265.98 44
1266.06 48
1266.14 53
1266.22 58
1266.30 62
1266.39 67
1266.47 71
1266.55 75
1266.63 77
1266.71 78
1266.79 79
1266.88 78
1266.96 77
1267.04 76
1267.12 75
1267.20 74
1267.28 73
1267.36 70
1267.45 67
1267.53 64
1267.61 60
1267.69 56
1267.77 53
1267.85 51
1267.93 52
1268.02 55
1268.10 60
1268.18 67
1268.26 75
1268.34 85
1268.42 95
1268.51 106
1268.59 117
1268.67 128
1268.75 138
1268.83 147
1268.91 157
1269.00 166
1269.08 176
1269.16 187
1269.24 199
1269.32 211
1269.40 222
1269.48 231
1269.57 237
1269.65 239
1269.73 237
1269.81 233
1269.89 228
1269.97 223
1270.06 220
1270.14 220
1270.22 224
1270.30 232
1270.38 241
1270.46 252
1270.55 261
1270.63 269
1270.71 274
1270.79 276
1270.87 276
1270.95 274
1271.03 272
1271.12 270
1271.20 268
1271.28 268
1271.36 268
1271.44 268
1271.52 267
1271.61 264
1271.69 261
1271.77 257
1271.85 253
1271.93 248
1272.01 245
1272.10 243
1272.18 241
1272.26 240
1272.34 238
1272.42 237
1272.50 234
1272.59 231
1272.67 228
1272.75 224
1272.83 220
1272.91 217
1272.99 214
1273.08 212
1273.16 210
1273.24 208
1273.32 205
1273.40 201
1273.48 197
1273.57 191
1273.65 186
1273.73 181
1273.81 177
1273.89 174
1273.98 173
1274.06 173
1274.14 174
1274.22 177
1274.30 181
1274.38 186
1274.47 192
1274.55 198
1274.63 204
1274.71 209
1274.79 212
1274.87 214
1274.96 214
1275.04 213
1275.12 211
1275.20 210
1275.28 208
1275.36 207
1275.45 205
1275.53 203
1275.61 201
1275.69 199
1275.77 196
1275.86 192
1275.94 188
1276.02 184
1276.10 180
1276.18 177
1276.26 174
1276.35 173
1276.43 174
1276.51 177
1276.59 180
1276.67 184
1276.76 188
1276.84 190
1276.92 191
1277.00 190
1277.08 188
1277.16 183
1277.25 178
1277.33 173
1277.41 167
1277.49 160
1277.57 155
1277.66 150
1277.74 147
1277.82 146
1277.90 146
1277.98 149
1278.06 153
1278.15 156
1278.23 159
1278.31 159
1278.39 157
1278.47 152
1278.56 147
1278.64 140
1278.72 135
1278.80 132
1278.88 130
1278.97 131
1279.05 132
1279.13 134
1279.21 135
1279.29 135
1279.37 134
1279.46 132
1279.54 130
1279.62 127
1279.70 124
1279.78 120
1279.87 115
1279.95 109
1280.03 100
1280.11 90
1280.19 79
1280.28 68
1280.36 58
1280.44 50
1280.52 44
1280.60 41
1280.69 41
1280.77 43
1280.85 46
1280.93 49
1281.01 53
1281.09 55
1281.18 57
1281.26 58
1281.34 58
1281.42 57
1281.50 57
1281.59 57
1281.67 58
1281.75 60
1281.83 62
1281.91 63
1282.00 64
1282.08 64
1282.16 61
1282.24 57
1282.32 50
1282.41 41
1282.49 31
1282.57 22
1282.65 13
1282.73 6
1282.82 0
1282.90 0
1282.98 0
1283.06 0
1283.14 0
1283.23 0
1283.31 0
1283.39 0
1283.47 0
1283.55 2
1283.64 6
1283.72 10
1283.80 13
1283.88 15
1283.96 16
1284.05 16
1284.13 16
1284.21 16
1284.29 18
1284.38 22
1284.46 26
1284.54 31
1284.62 36
1284.70 40
1284.79 43
1284.87 43
1284.95 41
1285.03 39
1285.11 36
1285.20 33
1285.28 31
1285.36 31
1285.44 33
1285.52 36
1285.61 40
1285.69 44
1285.77 49
1285.85 53
1285.93 58
1286.02 61
1286.10 65
1286.18 68
1286.26 71
1286.35 75
1286.43 79
1286.51 84
1286.59 88
1286.67 93
1286.76 96
1286.84 99
1286.92 100
1287.00 100
1287.08 100
1287.17 99
1287.25 98
1287.33 99
1287.41 101
1287.50 104
1287.58 109
1287.66 114
1287.74 120
1287.82 124
1287.91 128
1287.99 130
1288.07 131
1288.15 131
1288.23 129
1288.32 127
1288.40 123
1288.48 120
1288.56 115
1288.65 109
1288.73 104
1288.81 99
1288.89 96
1288.97 94
1289.06 94
1289.14 95
1289.22 98
1289.30 102
1289.39 106
1289.47 110
1289.55 113
1289.63 117
1289.71 122
1289.80 128
1289.88 136
1289.96 145
1290.04 155
1290.13 165
1290.21 174
1290.29 180
1290.37 184
1290.45 185
1290.54 184
1290.62 181
1290.70 178
1290.78 176
1290.87 177
1290.95 181
1291.03 190
1291.11 200
1291.19 213
1291.28 226
1291.36 236
1291.44 244
1291.52 248
1291.61 249
1291.69 247
1291.77 243
1291.85 239
1291.94 235
1292.02 232
1292.10 228
1292.18 225
1292.26 221
1292.35 217
1292.43 214
1292.51 211
1292.59 208
1292.68 206
1292.76 204
1292.84 200
1292.92 196
1293.01 190
1293.09 183
1293.17 176
1293.25 170
1293.33 166
1293.42 164
1293.50 164
1293.58 165
1293.66 167
1293.75 168
1293.83 168
1293.91 168
1293.99 167
1294.08 165
1294.16 162
1294.24 157
1294.32 152
1294.41 145
1294.49 137
1294.57 129
1294.65 123
1294.73 119
1294.82 117
1294.90 117
1294.98 118
1295.06 121
1295.15 123
1295.23 124
1295.31 123
1295.39 122
1295.48 119
1295.56 116
1295.64 113
1295.72 109
1295.81 104
1295.89 98
1295.97 91
1296.05 85
1296.14 79
1296.22 75
1296.30 72
1296.38 72
1296.47 72
1296.55 73
1296.63 74
1296.71 75
1296.80 74
1296.88 73
1296.96 72
1297.04 70
1297.13 69
1297.21 68
1297.29 67
1297.37 66
1297.46 65
1297.54 63
1297.62 60
1297.70 58
1297.79 56
1297.87 54
1297.95 54
1298.03 54
1298.12 55
1298.20 58
1298.28 62
1298.36 66
1298.45 71
1298.53 76
1298.61 80
1298.69 83
1298.78 83
1298.86 82
1298.94 78
1299.02 73
1299.11 67
1299.19 62
1299.27 58
1299.35 56
1299.44 56
1299.52 57
1299.60 60
1299.68 63
1299.77 66
1299.85 68
1299.93 70
1300.01 71
1300.10 73
1300.18 75
1300.26 77
1300.34 80
1300.43 83
1300.51 87
1300.59 90
1300.67 93
1300.76 96
1300.84 99
1300.92 101
1301.00 102
1301.09 103
1301.17 105
1301.25 107
1301.33 111
1301.42 117
1301.50 123
1301.58 129
1301.66 134
1301.75 137
1301.83 137
1301.91 135
1302.00 132
1302.08 129
1302.16 128
1302.24 128
1302.33 129
1302.41 131
1302.49 133
1302.57 136
1302.66 138
1302.74 141
1302.82 144
1302.90 148
1302.99 152
1303.07 155
1303.15 158
1303.23 160
1303.32 160
1303.40 160
1303.48 159
1303.57 157
1303.65 155
1303.73 151
1303.81 147
1303.90 142
1303.98 136
1304.06 131
1304.14 126
1304.23 123
1304.31 121
1304.39 120
1304.47 120
1304.56 120
1304.64 121
1304.72 123
1304.81 127
1304.89 132
1304.97 138
1305.05 145
1305.14 151
1305.22 155
1305.30 157
1305.38 156
1305.47 153
1305.55 148
1305.63 143
1305.72 138
1305.80 135
1305.88 133
1305.96 133
1306.05 135
1306.13 138
1306.21 141
1306.29 144
1306.38 147
1306.46 149
1306.54 152
1306.63 155
1306.71 160
1306.79 165
1306.87 172
1306.96 179
1307.04 186
1307.12 191
1307.21 194
1307.29 195
1307.37 192
1307.45 188
1307.54 183
1307.62 177
1307.70 172
1307.78 169
1307.87 168
1307.95 169
1308.03 171
1308.12 173
1308.20 175
1308.28 177
1308.36 177
1308.45 175
1308.53 172
1308.61 166
1308.70 160
1308.78 152
1308.86 144
1308.94 135
1309.03 128
1309.11 121
1309.19 116
1309.28 113
1309.36 111
1309.44 110
1309.52 109
1309.61 108
1309.69 105
1309.77 102
1309.86 98
1309.94 95
1310.02 93
1310.10 92
1310.19 91
1310.27 91
1310.35 88
1310.44 84
1310.52 78
1310.60 71
1310.68 63
1310.77 55
1310.85 49
1310.93 44
1311.02 43
1311.10 43
1311.18 47
1311.26 52
1311.35 58
1311.43 64
1311.51 70
1311.60 73
1311.68 74
1311.76 72
1311.85 68
1311.93 63
1312.01 58
1312.09 52
1312.18 48
1312.26 45
1312.34 44
1312.43 43
1312.51 42
1312.59 42
1312.67 42
1312.76 42
1312.84 42
1312.92 43
1313.01 44
1313.09 46
1313.17 48
1313.26 51
1313.34 54
1313.42 56
1313.50 57
1313.59 56
1313.67 55
1313.75 51
1313.84 47
1313.92 44
1314.00 41
1314.09 41
1314.17 44
1314.25 48
1314.33 54
1314.42 61
1314.50 66
1314.58 69
1314.67 70
1314.75 68
1314.83 66
1314.92 63
1315.00 60
1315.08 60
1315.16 61
1315.25 65
1315.33 69
1315.41 74
1315.50 79
1315.58 82
1315.66 83
1315.75 84
1315.83 85
1315.91 87
1316.00 90
1316.08 95
1316.16 101
1316.24 107
1316.33 113
1316.41 116
1316.49 118
1316.58 116
1316.66 113
1316.74 107
1316.83 101
1316.91 96
1316.99 93
1317.08 92
1317.16 94
1317.24 98
1317.32 103
1317.41 108
1317.49 111
1317.57 112
1317.66 112
1317.74 111
1317.82 110
1317.91 111
1317.99 113
1318.07 117
1318.16 120
1318.24 122
1318.32 123
1318.40 121
1318.49 117
1318.57 113
1318.65 110
1318.74 108
1318.82 110
1318.90 114
1318.99 120
1319.07 128
1319.15 136
1319.24 144
1319.32 151
1319.40 156
1319.49 160
1319.57 163
1319.65 163
1319.74 162
1319.82 158
1319.90 152
1319.99 144
1320.07 135
1320.15 125
1320.23 114
1320.32 105
1320.40 98
1320.48 92
1320.57 87
1320.65 84
1320.73 80
1320.82 76
1320.90 73
1320.98 69
1321.07 66
1321.15 64
1321.23 61
1321.32 59
1321.40 56
1321.48 53
1321.57 50
1321.65 46
1321.73 41
1321.82 37
1321.90 32
1321.98 26
1322.07 20
1322.15 13
1322.23 6
1322.32 0
1322.40 0
1322.48 0
1322.57 0
1322.65 0
1322.73 0
1322.81 0
1322.90 0
1322.98 1
1323.06 7
1323.15 13
1323.23 19
1323.31 24
1323.40 29
1323.48 34
1323.56 38
1323.65 42
1323.73 45
1323.81 49
1323.90 53
1323.98 57
1324.06 60
1324.15 64
1324.23 69
1324.31 73
1324.40 78
1324.48 82
1324.56 86
1324.65 90
1324.73 93
1324.81 96
1324.90 99
1324.98 102
1325.06 105
1325.15 108
1325.23 111
1325.31 114
1325.40 115
1325.48 115
1325.56 114
1325.65 111
1325.73 106
1325.81 101
1325.90 95
1325.98 90
1326.06 85
1326.15 82
1326.23 79
1326.31 77
1326.40 74
1326.48 72
1326.57 69
1326.65 67
1326.73 66
1326.82 66
1326.90 67
1326.98 69
1327.07 72
1327.15 75
1327.23 78
1327.32 80
1327.40 81
1327.48 81
1327.57 81
1327.65 80
1327.73 79
1327.82 78
1327.90 77
1327.98 76
1328.07 75
1328.15 75
1328.23 75
1328.32 74
1328.40 73
1328.48 71
1328.57 67
1328.65 62
1328.73 56
1328.82 51
1328.90 46
1328.98 42
1329.07 39
1329.15 37
1329.24 35
1329.32 33
1329.40 29
1329.49 24
1329.57 18
1329.65 11
1329.74 3
1329.82 0
1329.90 0
1329.99 0
1330.07 0
1330.15 0
1330.24 0
1330.32 4
1330.40 14
1330.49 26
1330.57 37
1330.65 47
1330.74 54
1330.82 59
1330.91 62
1330.99 62
1331.07 60
1331.16 58
1331.24 58
1331.32 60
1331.41 66
1331.49 75
1331.57 88
1331.66 102
1331.74 116
1331.82 127
1331.91 135
1331.99 139
1332.07 141
1332.16 143
1332.24 146
1332.33 152
1332.41 163
1332.49 177
1332.58 193
1332.66 209
1332.74 223
1332.83 234
1332.91 243
1332.99 250
1333.08 255
1333.16 260
1333.25 265
1333.33 270
1333.41 274
1333.50 276
1333.58 277
1333.66 276
1333.75 274
1333.83 271
1333.91 268
1334.00 265
1334.08 261
1334.16 256
1334.25 248
1334.33 239
1334.42 229
1334.50 219
1334.58 211
1334.67 206
1334.75 203
1334.83 204
1334.92 206
1335.00 207
1335.09 208
1335.17 207
1335.25 203
1335.34 199
1335.42 194
1335.50 189
1335.59 185
1335.67 182
1335.75 180
1335.84 177
1335.92 175
1336.01 172
1336.09 170
1336.17 167
1336.26 164
1336.34 160
1336.42 156
1336.51 151
1336.59 145
1336.68 136
1336.76 126
1336.84 115
1336.93 102
1337.01 90
1337.09 79
1337.18 68
1337.26 59
1337.34 52
1337.43 46
1337.51 42
1337.60 39
1337.68 39
1337.76 40
1337.85 44
1337.93 49
1338.01 56
1338.10 63
1338.18 71
1338.27 78
1338.35 84
1338.43 89
1338.52 91
1338.60 92
1338.68 91
1338.77 89
1338.85 85
1338.94 82
1339.02 79
1339.10 77
1339.19 76
1339.27 76
1339.36 77
1339.44 79
1339.52 81
1339.61 85
1339.69 89
1339.77 94
1339.86 98
1339.94 101
1340.03 102
1340.11 101
1340.19 99
1340.28 95
1340.36 91
1340.44 87
1340.53 83
1340.61 80
1340.70 78
1340.78 78
1340.86 78
1340.95 79
1341.03 82
1341.12 86
1341.20 90
1341.28 95
1341.37 98
1341.45 100
1341.53 99
1341.62 96
1341.70 91
1341.79 85
1341.87 78
1341.95 72
1342.04 65
1342.12 59
1342.21 54
1342.29 49
1342.37 45
1342.46 42
1342.54 40
1342.63 38
1342.71 36
1342.79 35
1342.88 34
1342.96 32
1343.04 31
1343.13 31
1343.21 30
1343.30 30
1343.38 29
1343.46 27
1343.55 24
1343.63 19
1343.72 12
1343.80 5
1343.88 0
1343.97 0
1344.05 0
1344.14 0
1344.22 0
1344.30 0
1344.39 0
1344.47 0
1344.56 5
1344.64 12
1344.72 17
1344.81 20
1344.89 21
1344.98 20
1345.06 18
1345.14 17
1345.23 17
1345.31 21
1345.40 27
1345.48 35
1345.56 44
1345.65 53
1345.73 62
1345.82 71
1345.90 80
1345.98 90
1346.07 102
1346.15 117
1346.24 133
1346.32 150
1346.40 168
1346.49 183
1346.57 197
1346.66 207
1346.74 216
1346.82 222
1346.91 229
1346.99 235
1347.08 244
1347.16 253
1347.24 265
1347.33 278
1347.41 292
1347.50 306
1347.58 320
1347.66 334
1347.75 347
1347.83 361
1347.92 375
1348.00 390
1348.08 405
1348.17 421
1348.25 436
1348.34 450
1348.42 463
1348.50 476
1348.59 488
1348.67 502
1348.76 516
1348.84 531
1348.93 546
1349.01 561
1349.09 574
1349.18 584
1349.26 592
1349.35 595
1349.43 595
1349.51 592
1349.60 587
1349.68 578
1349.77 567
1349.85 554
1349.93 537
1350.02 518
1350.10 496
1350.19 474
1350.27 451
1350.36 430
1350.44 411
1350.52 395
1350.61 381
1350.69 370
1350.78 359
1350.86 349
1350.94 340
1351.03 333
1351.11 326
1351.20 320
1351.28 315
1351.37 308
1351.45 300
1351.53 289
1351.62 277
1351.70 264
1351.79 252
1351.87 241
1351.95 233
1352.04 227
1352.12 223
1352.21 219
1352.29 215
1352.38 210
1352.46 203
1352.54 194
1352.63 184
1352.71 174
1352.80 163
1352.88 152
1352.96 141
1353.05 131
1353.13 121
1353.22 110
1353.30 98
1353.39 87
1353.47 77
1353.55 69
1353.64 62
1353.72 56
1353.81 52
1353.89 49
1353.98 46
1354.06 43
1354.14 38
1354.23 34
1354.31 30
1354.40 26
1354.48 22
1354.57 19
1354.65 16
1354.73 14
1354.82 13
1354.90 13
1354.99 14
1355.07 16
1355.16 19
1355.24 22
1355.32 24
1355.41 24
1355.49 21
1355.58 17
1355.66 12
1355.75 7
1355.83 3
1355.91 1
1356.00 1
1356.08 3
1356.17 7
1356.25 10
1356.34 14
1356.42 18
1356.50 20
1356.59 21
1356.67 22
1356.76 22
1356.84 21
1356.93 20
1357.01 19
1357.09 17
1357.18 16
1357.26 16
1357.35 17
1357.43 19
1357.52 21
1357.60 24
1357.69 27
1357.77 30
1357.85 33
1357.94 34
1358.02 35
1358.11 36
1358.19 37
1358.28 38
1358.36 39
1358.44 40
1358.53 43
1358.61 47
1358.70 52
1358.78 58
1358.87 64
1358.95 72
1359.04 79
1359.12 86
1359.20 92
1359.29 97
1359.37 102
1359.46 107
1359.54 113
1359.63 119
1359.71 126
1359.80 134
1359.88 141
1359.96 148
1360.05 155
1360.13 164
1360.22 176
1360.30 191
1360.39 211
1360.47 235
1360.56 262
1360.64 292
1360.72 321
1360.81 348
1360.89 373
1360.98 395
1361.06 412
1361.15 427
1361.23 438
1361.32 447
1361.40 454
1361.48 460
1361.57 466
1361.65 474
1361.74 485
1361.82 500
1361.91 521
1361.99 546
1362.08 576
1362.16 607
1362.25 639
1362.33 670
1362.41 699
1362.50 726
1362.58 752
1362.67 777
1362.75 803
1362.84 831
1362.92 859
1363.01 886
1363.09 911
1363.17 933
1363.26 948
1363.34 956
1363.43 956
1363.51 951
1363.60 940
1363.68 925
1363.77 906
1363.85 885
1363.94 864
1364.02 842
1364.11 820
1364.19 798
1364.27 778
1364.36 759
1364.44 740
1364.53 720
1364.61 699
1364.70 676
1364.78 651
1364.87 624
1364.95 595
1365.04 567
1365.12 540
1365.20 515
1365.29 491
1365.37 469
1365.46 447
1365.54 425
1365.63 400
1365.71 374
1365.80 346
1365.88 319
1365.97 293
1366.05 271
1366.14 253
1366.22 240
1366.30 231
1366.39 225
1366.47 222
1366.56 221
1366.64 219
1366.73 218
1366.81 216
1366.90 214
1366.98 212
1367.07 209
1367.15 206
1367.24 202
1367.32 196
1367.41 189
1367.49 180
1367.57 170
1367.66 158
1367.74 147
1367.83 137
1367.91 128
1368.00 120
1368.08 112
1368.17 105
1368.25 98
1368.34 91
1368.42 85
1368.51 80
1368.59 78
1368.68 78
1368.76 80
1368.85 83
1368.93 86
1369.01 87
1369.10 86
1369.18 83
1369.27 78
1369.35 72
1369.44 67
1369.52 62
1369.61 59
1369.69 58
1369.78 58
1369.86 60
1369.95 62
1370.03 65
1370.12 68
1370.20 69
1370.29 68
1370.37 64
1370.46 58
1370.54 50
1370.62 42
1370.71 33
1370.79 24
1370.88 17
1370.96 11
1371.05 6
1371.13 3
1371.22 0
1371.30 0
1371.39 0
1371.47 0
1371.56 0
1371.64 0
1371.73 0
1371.81 0
1371.90 0
1371.98 8
1372.07 19
1372.15 30
1372.24 39
1372.32 46
1372.41 50
1372.49 49
1372.58 46
1372.66 41
1372.74 34
1372.83 27
1372.91 21
1373.00 16
1373.08 13
1373.17 11
1373.25 10
1373.34 11
1373.42 13
1373.51 15
1373.59 17
1373.68 19
1373.76 20
1373.85 20
1373.93 20
1374.02 19
1374.10 19
1374.19 19
1374.27 21
1374.36 24
1374.44 27
1374.53 30
1374.61 33
1374.70 36
1374.78 38
1374.87 39
1374.95 41
1375.04 45
1375.12 52
1375.21 61
1375.29 73
1375.38 88
1375.46 105
1375.55 124
1375.63 145
1375.72 167
1375.80 192
1375.89 219
1375.97 249
1376.06 281
1376.14 317
1376.23 356
1376.31 397
1376.40 439
1376.48 480
1376.57 518
1376.65 554
1376.73 586
1376.82 617
1376.90 647
1376.99 678
1377.07 709
1377.16 740
1377.24 770
1377.33 798
1377.41 822
1377.50 841
1377.58 855
1377.67 864
1377.75 868
1377.84 870
1377.92 869
1378.01 866
1378.09 863
1378.18 858
1378.26 851
1378.35 841
1378.43 829
1378.52 813
1378.60 794
1378.69 773
1378.77 750
1378.86 727
1378.94 705
1379.03 684
1379.11 665
1379.20 645
1379.28 625
1379.37 604
1379.46 582
1379.54 559
1379.63 534
1379.71 510
1379.80 485
1379.88 460
1379.97 435
1380.05 411
1380.14 388
1380.22 366
1380.31 346
1380.39 328
1380.48 312
1380.56 298
1380.65 284
1380.73 270
1380.82 255
1380.90 242
1380.99 229
1381.07 218
1381.16 210
1381.24 204
1381.33 200
1381.41 195
1381.50 189
1381.58 181
1381.67 172
1381.75 162
1381.84 153
1381.92 146
1382.01 144
1382.09 146
1382.18 151
1382.26 158
1382.35 166
1382.43 172
1382.52 177
1382.60 179
1382.69 180
1382.77 180
1382.86 179
1382.94 179
1383.03 178
1383.11 178
1383.20 176
1383.28 174
1383.37 170
1383.46 166
1383.54 162
1383.63 158
1383.71 156
1383.80 154
1383.88 154
1383.97 154
1384.05 154
1384.14 153
1384.22 152
1384.31 152
1384.39 150
1384.48 149
1384.56 148
1384.65 146
1384.73 144
1384.82 141
1384.90 138
1384.99 135
1385.07 131
1385.16 127
1385.24 122
1385.33 117
1385.41 112
1385.50 108
1385.59 104
1385.67 101
1385.76 98
1385.84 96
1385.93 94
1386.01 90
1386.10 86
1386.18 79
1386.27 72
1386.35 64
1386.44 56
1386.52 48
1386.61 42
1386.69 38
1386.78 36
1386.86 36
1386.95 38
1387.03 41
1387.12 46
1387.20 51
1387.29 56
1387.38 61
1387.46 65
1387.55 68
1387.63 69
1387.72 70
1387.80 69
1387.89 68
1387.97 65
1388.06 62
1388.14 57
1388.23 51
1388.31 45
1388.40 39
1388.48 35
1388.57 31
1388.66 30
1388.74 32
1388.83 35
1388.91 39
1389.00 44
1389.08 49
1389.17 53
1389.25 55
1389.34 56
1389.42 56
1389.51 55
1389.59 53
1389.68 52
1389.76 50
1389.85 48
1389.94 46
1390.02 43
1390.11 39
1390.19 35
1390.28 32
1390.36 29
1390.45 27
1390.53 26
1390.62 27
1390.70 29
1390.79 32
1390.87 37
1390.96 44
1391.05 52
1391.13 62
1391.22 73
1391.30 84
1391.39 94
1391.47 101
1391.56 106
1391.64 108
1391.73 108
1391.81 105
1391.90 101
1391.98 96
1392.07 91
1392.16 87
1392.24 83
1392.33 79
1392.41 75
1392.50 72
1392.58 68
1392.67 65
1392.75 63
1392.84 62
1392.92 62
1393.01 63
1393.10 65
1393.18 67
1393.27 68
1393.35 67
1393.44 65
1393.52 61
1393.61 57
1393.69 53
1393.78 52
1393.87 53
1393.95 57
1394.04 65
1394.12 74
1394.21 84
1394.29 93
1394.38 99
1394.46 102
1394.55 101
1394.63 97
1394.72 90
1394.81 81
1394.89 71
1394.98 61
1395.06 52
1395.15 43
1395.23 35
1395.32 29
1395.40 24
1395.49 20
1395.58 18
1395.66 19
1395.75 23
1395.83 28
1395.92 36
1396.00 44
1396.09 52
1396.17 57
1396.26 59
1396.35 57
1396.43 52
1396.52 45
1396.60 37
1396.69 29
1396.77 23
1396.86 19
1396.94 17
1397.03 17
1397.12 18
1397.20 19
1397.29 19
1397.37 20
1397.46 22
1397.54 26
1397.63 32
1397.71 39
1397.80 48
1397.89 57
1397.97 64
1398.06 68
1398.14 68
1398.23 65
1398.31 60
1398.40 53
1398.49 45
1398.57 36
1398.66 28
1398.74 19
1398.83 12
1398.91 5
1399.00 0
1399.08 0
1399.17 0
1399.26 0
1399.34 0
1399.43 0
1399.51 0
1399.60 0
1399.68 0
1399.77 2
1399.86 6
1399.94 10
1400.03 13
1400.11 17
1400.20 21
1400.28 25
1400.37 29
1400.46 33
1400.54 36
1400.63 39
1400.71 41
1400.80 41
1400.88 39
1400.97 37
1401.06 34
1401.14 31
1401.23 30
1401.31 31
1401.40 32
1401.48 35
1401.57 37
1401.66 40
1401.74 42
1401.83 45
1401.91 50
1402.00 55
1402.08 62
1402.17 69
1402.26 76
1402.34 82
1402.43 85
1402.51 87
1402.60 88
1402.68 88
1402.77 87
1402.86 86
1402.94 85
1403.03 83
1403.11 79
1403.20 74
1403.28 67
1403.37 58
1403.46 48
1403.54 38
1403.63 28
1403.71 20
1403.80 13
1403.89 9
1403.97 6
1404.06 7
1404.14 9
1404.23 14
1404.31 20
1404.40 27
1404.49 35
1404.57 42
1404.66 47
1404.74 51
1404.83 52
1404.91 51
1405.00 49
1405.09 47
1405.17 47
1405.26 48
1405.34 51
1405.43 55
1405.52 61
1405.60 67
1405.69 74
1405.77 82
1405.86 92
1405.95 103
1406.03 117
1406.12 132
1406.20 146
1406.29 159
1406.37 169
1406.46 175
1406.55 177
1406.63 174
1406.72 168
1406.80 159
1406.89 149
1406.98 138
1407.06 129
1407.15 123
1407.23 120
1407.32 120
1407.41 121
1407.49 124
1407.58 128
1407.66 130
1407.75 132
1407.83 133
1407.92 134
1408.01 136
1408.09 138
1408.18 140
1408.26 140
1408.35 138
1408.44 134
1408.52 129
1408.61 122
1408.69 115
1408.78 110
1408.87 106
1408.95 103
1409.04 101
1409.12 99
1409.21 96
1409.30 92
1409.38 88
1409.47 84
1409.55 81
1409.64 79
1409.73 77
1409.81 75
1409.90 72
1409.98 67
1410.07 60
1410.16 52
1410.24 43
1410.33 34
1410.41 26
1410.50 20
1410.59 17
1410.67 16
1410.76 17
1410.84 20
1410.93 24
1411.02 30
1411.10 37
1411.19 44
1411.27 52
1411.36 61
1411.45 71
1411.53 80
1411.62 88
1411.70 95
1411.79 100
1411.88 102
1411.96 102
1412.05 99
1412.13 94
1412.22 89
1412.31 84
1412.39 81
1412.48 79
1412.56 78
1412.65 78
1412.74 80
1412.82 81
1412.91 83
1412.99 84
1413.08 85
1413.17 85
1413.25 85
1413.34 86
1413.42 88
1413.51 92
1413.60 97
1413.68 103
1413.77 110
1413.86 115
1413.94 120
1414.03 122
1414.11 123
1414.20 121
1414.29 117
1414.37 113
1414.46 107
1414.54 101
1414.63 94
1414.72 86
1414.80 78
1414.89 71
1414.97 65
1415.06 61
1415.15 59
1415.23 59
1415.32 60
1415.41 61
1415.49 61
1415.58 59
1415.66 57
1415.75 56
1415.84 55
1415.92 55
1416.01 57
1416.09 60
1416.18 65
1416.27 69
1416.35 74
1416.44 77
1416.53 80
1416.61 82
1416.70 83
1416.78 83
1416.87 82
1416.96 82
1417.04 81
1417.13 80
1417.22 81
1417.30 81
1417.39 82
1417.47 83
1417.56 83
1417.65 82
1417.73 81
1417.82 81
1417.90 81
1417.99 83
1418.08 86
1418.16 92
1418.25 100
1418.34 109
1418.42 120
1418.51 131
1418.59 142
1418.68 151
1418.77 159
1418.85 164
1418.94 166
1419.03 165
1419.11 161
1419.20 155
1419.28 148
1419.37 140
1419.46 131
1419.54 122
1419.63 114
1419.72 107
1419.80 100
1419.89 95
1419.97 93
1420.06 92
1420.15 94
1420.23 97
1420.32 102
1420.41 106
1420.49 111
1420.58 115
1420.67 117
1420.75 117
1420.84 115
1420.92 110
1421.01 104
1421.10 97
1421.18 90
1421.27 86
1421.36 85
1421.44 86
1421.53 90
1421.61 94
1421.70 98
1421.79 100
1421.87 100
1421.96 97
1422.05 93
1422.13 87
1422.22 81
1422.31 76
1422.39 72
1422.48 69
1422.56 67
1422.65 66
1422.74 66
1422.82 68
1422.91 71
1423.00 76
1423.08 83
1423.17 90
1423.26 98
1423.34 104
1423.43 109
1423.51 112
1423.60 114
1423.69 115
1423.77 115
1423.86 116
1423.95 118
1424.03 120
1424.12 122
1424.21 124
1424.29 125
1424.38 126
1424.47 127
1424.55 129
1424.64 133
1424.72 139
1424.81 147
1424.90 156
1424.98 167
1425.07 177
1425.16 186
1425.24 193
1425.33 198
1425.42 199
1425.50 198
1425.59 193
1425.68 186
1425.76 176
1425.85 166
1425.93 155
1426.02 146
1426.11 137
1426.19 131
1426.28 126
1426.37 122
1426.45 118
1426.54 112
1426.63 106
1426.71 98
1426.80 90
1426.89 83
1426.97 77
1427.06 74
1427.15 73
1427.23 75
1427.32 79
1427.41 84
1427.49 88
1427.58 90
1427.66 92
1427.75 91
1427.84 89
1427.92 86
1428.01 83
1428.10 79
1428.18 76
1428.27 73
1428.36 71
1428.44 69
1428.53 68
1428.62 68
1428.70 67
1428.79 67
1428.88 67
1428.96 67
1429.05 68
1429.14 68
1429.22 67
1429.31 66
1429.40 65
1429.48 63
1429.57 61
1429.66 59
1429.74 58
1429.83 58
1429.92 60
1430.00 62
1430.09 64
1430.18 64
1430.26 61
1430.35 54
1430.43 44
1430.52 32
1430.61 19
1430.69 8
1430.78 0
1430.87 0
1430.95 0
1431.04 0
1431.13 0
1431.21 0
1431.30 1
1431.39 0
1431.47 0
1431.56 0
1431.65 0
1431.73 0
1431.82 6
1431.91 15
1431.99 26
1432.08 35
1432.17 43
1432.25 48
1432.34 53
1432.43 56
1432.51 60
1432.60 65
1432.69 71
1432.77 79
1432.86 88
1432.95 96
1433.03 104
1433.12 111
1433.21 115
1433.29 119
1433.38 120
1433.47 120
1433.55 118
1433.64 115
1433.73 113
1433.81 111
1433.90 110
1433.99 109
1434.07 110
1434.16 110
1434.25 109
1434.33 106
1434.42 102
1434.51 96
1434.59 90
1434.68 85
1434.77 81
1434.86 80
1434.94 81
1435.03 85
1435.12 91
1435.20 98
1435.29 104
1435.38 109
1435.46 111
1435.55 110
1435.64 106
1435.72 99
1435.81 90
1435.90 82
1435.98 75
1436.07 71
1436.16 70
1436.24 74
1436.33 80
1436.42 88
1436.50 97
1436.59 104
1436.68 110
1436.76 114
1436.85 116
1436.94 115
1437.02 113
1437.11 110
1437.20 106
1437.28 103
1437.37 100
1437.46 97
1437.55 95
1437.63 93
1437.72 91
1437.81 89
1437.89 87
1437.98 86
1438.07 85
1438.15 85
1438.24 86
1438.33 88
1438.41 91
1438.50 94
1438.59 99
1438.67 105
1438.76 113
1438.85 120
1438.93 127
1439.02 133
1439.11 137
1439.20 139
1439.28 139
1439.37 138
1439.46 136
1439.54 134
1439.63 132
1439.72 129
1439.80 126
1439.89 124
1439.98 122
1440.06 122
1440.15 123
1440.24 127
1440.32 133
1440.41 141
1440.50 150
1440.59 159
1440.67 167
1440.76 173
1440.85 177
1440.93 180
1441.02 183
1441.11 187
1441.19 191
1441.28 196
1441.37 201
1441.45 206
1441.54 209
1441.63 211
1441.72 211
1441.80 209
1441.89 206
1441.98 203
1442.06 199
1442.15 195
1442.24 191
1442.32 186
1442.41 181
1442.50 176
1442.59 171
1442.67 166
1442.76 163
1442.85 160
1442.93 156
1443.02 152
1443.11 147
1443.19 139
1443.28 130
1443.37 120
1443.46 112
1443.54 105
1443.63 101
1443.72 100
1443.80 102
1443.89 106
1443.98 111
1444.06 115
1444.15 119
1444.24 122
1444.33 124
1444.41 125
1444.50 126
1444.59 126
1444.67 127
1444.76 126
1444.85 125
1444.93 122
1445.02 119
1445.11 116
1445.20 114
1445.28 111
1445.37 109
1445.46 108
1445.54 108
1445.63 108
1445.72 107
1445.81 106
1445.89 104
1445.98 101
1446.07 98
1446.15 95
1446.24 92
1446.33 91
1446.41 92
1446.50 94
1446.59 99
1446.68 105
1446.76 112
1446.85 120
1446.94 128
1447.02 134
1447.11 140
1447.20 145
1447.29 148
1447.37 149
1447.46 149
1447.55 147
1447.63 143
1447.72 136
1447.81 129
1447.90 121
1447.98 114
1448.07 110
1448.16 109
1448.24 109
1448.33 112
1448.42 115
1448.51 118
1448.59 120
1448.68 121
1448.77 122
1448.85 124
1448.94 126
1449.03 129
1449.12 130
1449.20 131
1449.29 130
1449.38 128
1449.46 125
1449.55 122
1449.64 121
1449.73 122
1449.81 124
1449.90 129
1449.99 136
1450.07 144
1450.16 154
1450.25 164
1450.34 172
1450.42 180
1450.51 185
1450.60 187
1450.69 188
1450.77 187
1450.86 187
1450.95 188
1451.03 190
1451.12 191
1451.21 192
1451.30 191
1451.38 187
1451.47 180
1451.56 170
1451.64 161
1451.73 152
1451.82 144
1451.91 137
1451.99 131
1452.08 125
1452.17 116
1452.26 105
1452.34 93
1452.43 79
1452.52 67
1452.60 57
1452.69 51
1452.78 49
1452.87 50
1452.95 54
1453.04 59
1453.13 64
1453.22 69
1453.30 73
1453.39 76
1453.48 78
1453.56 79
1453.65 78
1453.74 77
1453.83 75
1453.91 73
1454.00 71
1454.09 71
1454.18 72
1454.26 75
1454.35 80
1454.44 86
1454.53 93
1454.61 100
1454.70 106
1454.79 113
1454.87 119
1454.96 126
1455.05 134
1455.14 142
1455.22 150
1455.31 157
1455.40 163
1455.49 167
1455.57 169
1455.66 168
1455.75 166
1455.84 163
1455.92 160
1456.01 156
1456.10 154
1456.18 154
1456.27 157
1456.36 162
1456.45 169
1456.53 178
1456.62 188
1456.71 198
1456.80 207
1456.88 212
1456.97 213
1457.06 211
1457.15 206
1457.23 198
1457.32 189
1457.41 179
1457.50 169
1457.58 159
1457.67 150
1457.76 141
1457.85 132
1457.93 125
1458.02 118
1458.11 112
1458.20 107
1458.28 104
1458.37 102
1458.46 102
1458.55 103
1458.63 105
1458.72 109
1458.81 112
1458.90 114
1458.98 115
1459.07 114
1459.16 113
1459.24 113
1459.33 113
1459.42 115
1459.51 118
1459.59 123
1459.68 127
1459.77 131
1459.86 132
1459.94 132
1460.03 130
1460.12 128
1460.21 127
1460.29 128
1460.38 130
1460.47 135
1460.56 141
1460.64 148
1460.73 155
1460.82 161
1460.91 166
1460.99 170
1461.08 173
1461.17 176
1461.26 180
1461.35 184
1461.43 191
1461.52 198
1461.61 207
1461.70 217
1461.78 228
1461.87 237
1461.96 246
1462.05 254
1462.13 261
1462.22 268
1462.31 275
1462.40 282
1462.48 288
1462.57 295
1462.66 302
1462.75 308
1462.83 315
1462.92 320
1463.01 326
1463.10 331
1463.18 335
1463.27 339
1463.36 341
1463.45 343
1463.53 343
1463.62 344
1463.71 346
1463.80 348
1463.88 352
1463.97 356
1464.06 360
1464.15 363
1464.24 363
1464.32 361
1464.41 357
1464.50 351
1464.59 343
1464.67 334
1464.76 324
1464.85 312
1464.94 297
1465.02 280
1465.11 261
1465.20 240
1465.29 220
1465.37 202
1465.46 187
1465.55 177
1465.64 170
1465.73 167
1465.81 166
1465.90 168
1465.99 171
1466.08 175
1466.16 179
1466.25 182
1466.34 184
1466.43 184
1466.51 182
1466.60 179
1466.69 175
1466.78 171
1466.87 166
1466.95 161
1467.04 155
1467.13 148
1467.22 138
1467.30 126
1467.39 114
1467.48 101
1467.57 90
1467.65 81
1467.74 74
1467.83 69
1467.92 65
1468.01 63
1468.09 62
1468.18 61
1468.27 61
1468.36 62
1468.44 65
1468.53 69
1468.62 74
1468.71 81
1468.80 90
1468.88 100
1468.97 111
1469.06 122
1469.15 134
1469.23 145
1469.32 154
1469.41 162
1469.50 167
1469.59 169
1469.67 169
1469.76 168
1469.85 165
1469.94 161
1470.02 157
1470.11 152
1470.20 147
1470.29 142
1470.38 137
1470.46 131
1470.55 127
1470.64 124
1470.73 122
1470.81 123
1470.90 126
1470.99 133
1471.08 141
1471.17 150
1471.25 158
1471.34 164
1471.43 165
1471.52 162
1471.60 155
1471.69 145
1471.78 132
1471.87 119
1471.96 108
1472.04 98
1472.13 93
1472.22 92
1472.31 95
1472.40 103
1472.48 112
1472.57 121
1472.66 127
1472.75 129
1472.83 125
1472.92 115
1473.01 100
1473.10 81
1473.19 62
1473.27 43
1473.36 25
1473.45 10
1473.54 0
1473.63 0
1473.71 0
1473.80 0
1473.89 0
1473.98 0
1474.07 0
1474.15 0
1474.24 3
1474.33 12
1474.42 20
1474.51 25
1474.59 27
1474.68 28
1474.77 26
1474.86 24
1474.94 23
1475.03 23
1475.12 25
1475.21 29
1475.30 35
1475.38 42
1475.47 47
1475.56 51
1475.65 53
1475.74 52
1475.82 51
1475.91 49
1476.00 48
1476.09 50
1476.18 52
1476.26 55
1476.35 58
1476.44 60
1476.53 61
1476.62 61
1476.70 63
1476.79 67
1476.88 74
1476.97 83
1477.06 95
1477.14 108
1477.23 120
1477.32 130
1477.41 139
1477.50 146
1477.58 151
1477.67 156
1477.76 161
1477.85 168
1477.94 175
1478.02 184
1478.11 194
1478.20 203
1478.29 210
1478.38 214
1478.46 215
1478.55 213
1478.64 209
1478.73 204
1478.82 199
1478.90 196
1478.99 196
1479.08 199
1479.17 204
1479.26 211
1479.35 219
1479.43 227
1479.52 236
1479.61 244
1479.70 251
1479.79 255
1479.87 257
1479.96 254
1480.05 247
1480.14 236
1480.23 222
1480.31 206
1480.40 192
1480.49 180
1480.58 173
1480.67 172
1480.75 175
1480.84 181
1480.93 190
1481.02 199
1481.11 206
1481.20 210
1481.28 212
1481.37 210
1481.46 206
1481.55 199
1481.64 191
1481.72 181
1481.81 172
1481.90 162
1481.99 152
1482.08 142
1482.17 134
1482.25 126
1482.34 119
1482.43 113
1482.52 107
1482.61 102
1482.69 96
1482.78 91
1482.87 87
1482.96 83
1483.05 80
1483.14 78
1483.22 76
1483.31 75
1483.40 73
1483.49 70
1483.58 65
1483.66 58
1483.75 49
1483.84 38
1483.93 26
1484.02 13
1484.11 2
1484.19 0
1484.28 0
1484.37 0
1484.46 0
1484.55 0
1484.63 3
1484.72 16
1484.81 32
1484.90 47
1484.99 62
1485.08 75
1485.16 86
1485.25 93
1485.34 98
1485.43 100
1485.52 101
1485.61 100
1485.69 99
1485.78 99
1485.87 101
1485.96 104
1486.05 111
1486.13 119
1486.22 129
1486.31 140
1486.40 151
1486.49 161
1486.58 168
1486.66 173
1486.75 175
1486.84 175
1486.93 172
1487.02 167
1487.11 162
1487.19 158
1487.28 154
1487.37 152
1487.46 152
1487.55 155
1487.64 159
1487.72 163
1487.81 168
1487.90 170
1487.99 169
1488.08 164
1488.17 157
1488.25 147
1488.34 137
1488.43 127
1488.52 119
1488.61 112
1488.70 107
1488.78 102
1488.87 97
1488.96 91
1489.05 84
1489.14 77
1489.23 69
1489.31 62
1489.40 57
1489.49 53
1489.58 52
1489.67 52
1489.76 54
1489.84 56
1489.93 57
1490.02 56
1490.11 53
1490.20 48
1490.29 42
1490.38 36
1490.46 32
1490.55 30
1490.64 29
1490.73 29
1490.82 29
1490.91 27
1490.99 23
1491.08 17
1491.17 10
1491.26 3
1491.35 0
1491.44 0
1491.52 0
1491.61 0
1491.70 0
1491.79 0
1491.88 1
1491.97 2
1492.06 3
1492.14 3
1492.23 3
1492.32 3
1492.41 2
1492.50 2
1492.59 1
1492.67 0
1492.76 0
1492.85 0
1492.94 0
1493.03 0
1493.12 4
1493.21 13
1493.29 25
1493.38 38
1493.47 52
1493.56 64
1493.65 76
1493.74 85
1493.83 93
1493.91 99
1494.00 105
1494.09 109
1494.18 113
1494.27 115
1494.36 118
1494.44 120
1494.53 124
1494.62 130
1494.71 138
1494.80 149
1494.89 162
1494.98 176
1495.06 191
1495.15 204
1495.24 214
1495.33 219
1495.42 218
1495.51 211
1495.60 199
1495.68 183
1495.77 165
1495.86 148
1495.95 133
1496.04 123
1496.13 118
1496.22 116
1496.30 118
1496.39 120
1496.48 122
1496.57 122
1496.66 121
1496.75 118
1496.84 114
1496.92 110
1497.01 107
1497.10 104
1497.19 101
1497.28 98
1497.37 93
1497.46 87
1497.54 79
1497.63 72
1497.72 64
1497.81 59
1497.90 57
1497.99 59
1498.08 66
1498.17 76
1498.25 89
1498.34 104
1498.43 118
1498.52 131
1498.61 142
1498.70 150
1498.79 155
1498.87 160
1498.96 163
1499.05 168
1499.14 173
1499.23 179
1499.32 185
1499.41 190
1499.49 194
1499.58 194
1499.67 192
1499.76 187
1499.85 181
1499.94 173
1500.03 166
1500.12 161
1500.20 158
1500.29 157
1500.38 159
1500.47 161
1500.56 164
1500.65 166
1500.74 168
1500.83 169
1500.91 169
1501.00 170
1501.09 171
1501.18 173
1501.27 176
1501.36 179
1501.45 182
1501.54 184
1501.62 186
1501.71 185
1501.80 183
1501.89 178
1501.98 171
1502.07 163
1502.16 154
1502.25 144
1502.33 134
1502.42 125
1502.51 116
1502.60 109
1502.69 103
1502.78 99
1502.87 96
1502.96 95
1503.04 96
1503.13 98
1503.22 101
1503.31 104
1503.40 108
1503.49 112
1503.58 115
1503.67 116
1503.75 114
1503.84 109
1503.93 101
1504.02 92
1504.11 82
1504.20 74
1504.29 69
1504.38 67
1504.46 69
1504.55 73
1504.64 79
1504.73 84
1504.82 89
1504.91 92
1505.00 92
1505.09 89
1505.18 83
1505.26 74
1505.35 65
1505.44 55
1505.53 47
1505.62 42
1505.71 40
1505.80 41
1505.89 44
1505.98 47
1506.06 50
1506.15 52
1506.24 52
1506.33 50
1506.42 47
1506.51 46
1506.60 47
1506.69 50
1506.78 55
1506.86 61
1506.95 66
1507.04 70
1507.13 71
1507.22 68
1507.31 64
1507.40 59
1507.49 55
1507.58 55
1507.66 57
1507.75 62
1507.84 67
1507.93 71
1508.02 73
1508.11 71
1508.20 67
1508.29 62
1508.38 59
1508.46 58
1508.55 59
1508.64 63
1508.73 68
1508.82 73
1508.91 75
1509.00 75
1509.09 72
1509.18 67
1509.26 61
1509.35 54
1509.44 48
1509.53 42
1509.62 36
1509.71 30
1509.80 25
1509.89 19
1509.98 15
1510.07 12
1510.15 11
1510.24 14
1510.33 19
1510.42 27
1510.51 38
1510.60 49
1510.69 60
1510.78 70
1510.87 78
1510.96 83
1511.04 86
1511.13 86
1511.22 83
1511.31 79
1511.40 73
1511.49 65
1511.58 58
1511.67 52
1511.76 48
1511.85 47
1511.94 49
1512.02 54
1512.11 62
1512.20 72
1512.29 82
1512.38 90
1512.47 97
1512.56 101
1512.65 103
1512.74 104
1512.83 104
1512.91 104
1513.00 106
1513.09 108
1513.18 110
1513.27 110
1513.36 108
1513.45 103
1513.54 94
1513.63 83
1513.72 71
1513.81 59
1513.89 48
1513.98 39
1514.07 32
1514.16 27
1514.25 24
1514.34 24
1514.43 25
1514.52 28
1514.61 31
1514.70 35
1514.79 38
1514.87 42
1514.96 47
1515.05 52
1515.14 59
1515.23 69
1515.32 82
1515.41 97
1515.50 113
1515.59 130
1515.68 147
1515.77 163
1515.86 177
1515.94 190
1516.03 203
1516.12 215
1516.21 228
1516.30 240
1516.39 251
1516.48 258
1516.57 262
1516.66 262
1516.75 259
1516.84 254
1516.93 249
1517.01 244
1517.10 239
1517.19 235
1517.28 230
1517.37 223
1517.46 214
1517.55 204
1517.64 193
1517.73 183
1517.82 174
1517.91 167
1518.00 162
1518.09 160
1518.17 159
1518.26 158
1518.35 158
1518.44 157
1518.53 155
1518.62 152
1518.71 147
1518.80 141
1518.89 133
1518.98 125
1519.07 118
1519.16 113
1519.25 109
1519.33 108
1519.42 108
1519.51 109
1519.60 109
1519.69 109
1519.78 109
1519.87 110
1519.96 112
1520.05 115
1520.14 120
1520.23 125
1520.32 128
1520.41 130
1520.50 130
1520.58 128
1520.67 125
1520.76 121
1520.85 118
1520.94 114
1521.03 109
1521.12 102
1521.21 93
1521.30 82
1521.39 69
1521.48 57
1521.57 46
1521.66 38
1521.75 33
1521.83 31
1521.92 32
1522.01 35
1522.10 39
1522.19 41
1522.28 43
1522.37 42
1522.46 39
1522.55 33
1522.64 23
1522.73 12
1522.82 0
1522.91 0
1523.00 0
1523.09 0
1523.18 0
1523.26 0
1523.35 0
1523.44 0
1523.53 3
1523.62 16
1523.71 28
1523.80 39
1523.89 48
1523.98 57
1524.07 65
1524.16 72
1524.25 78
1524.34 82
1524.43 83
1524.52 82
1524.61 77
1524.70 70
1524.78 60
1524.87 49
1524.96 39
1525.05 31
1525.14 27
1525.23 26
1525.32 29
1525.41 34
1525.50 40
1525.59 47
1525.68 52
1525.77 57
1525.86 61
1525.95 66
1526.04 71
1526.13 76
1526.22 82
1526.30 87
1526.39 92
1526.48 94
1526.57 95
1526.66 94
1526.75 92
1526.84 89
1526.93 88
1527.02 87
1527.11 89
1527.20 92
1527.29 97
1527.38 103
1527.47 108
1527.56 111
1527.65 112
1527.74 108
1527.83 102
1527.92 93
1528.01 84
1528.09 75
1528.18 70
1528.27 67
1528.36 66
1528.45 68
1528.54 70
1528.63 74
1528.72 78
1528.81 84
1528.90 91
1528.99 99
1529.08 108
1529.17 115
1529.26 120
1529.35 121
1529.44 118
1529.53 111
1529.62 101
1529.71 91
1529.80 80
1529.89 72
1529.98 66
1530.06 62
1530.15 60
1530.24 58
1530.33 57
1530.42 56
1530.51 55
1530.60 56
1530.69 60
1530.78 65
1530.87 74
1530.96 84
1531.05 94
1531.14 103
1531.23 109
1531.32 110
1531.41 109
1531.50 105
1531.59 100
1531.68 94
1531.77 90
1531.86 87
1531.95 86
1532.04 88
1532.13 91
1532.22 96
1532.31 102
1532.39 109
1532.48 116
1532.57 123
1532.66 130
1532.75 136
1532.84 142
1532.93 148
1533.02 153
1533.11 159
1533.20 165
1533.29 172
1533.38 179
1533.47 187
1533.56 194
1533.65 200
1533.74 205
1533.83 208
1533.92 209
1534.01 210
1534.10 212
1534.19 214
1534.28 218
1534.37 222
1534.46 225
1534.55 226
1534.64 225
1534.73 220
1534.82 213
1534.91 204
1535.00 196
1535.09 187
1535.17 181
1535.26 176
1535.35 174
1535.44 173
1535.53 173
1535.62 175
1535.71 176
1535.80 177
1535.89 177
1535.98 175
1536.07 171
1536.16 165
1536.25 157
1536.34 146
1536.43 132
1536.52 116
1536.61 99
1536.70 81
1536.79 66
1536.88 55
1536.97 49
1537.06 49
1537.15 54
1537.24 63
1537.33 75
1537.42 87
1537.51 99
1537.60 110
1537.69 121
1537.78 131
1537.87 142
1537.96 152
1538.05 162
1538.14 171
1538.23 176
1538.32 178
1538.41 176
1538.50 171
1538.59 164
1538.68 157
1538.77 152
1538.86 150
1538.95 152
1539.04 156
1539.13 163
1539.22 171
1539.31 179
1539.39 187
1539.48 193
1539.57 197
1539.66 200
1539.75 200
1539.84 200
1539.93 199
1540.02 199
1540.11 201
1540.20 204
1540.29 208
1540.38 213
1540.47 216
1540.56 217
1540.65 215
1540.74 210
1540.83 202
1540.92 193
1541.01 185
1541.10 177
1541.19 171
1541.28 166
1541.37 163
1541.46 160
1541.55 157
1541.64 155
1541.73 152
1541.82 149
1541.91 147
1542.00 145
1542.09 143
1542.18 141
1542.27 138
1542.36 134
1542.45 131
1542.54 127
1542.63 125
1542.72 126
1542.81 129
1542.90 134
1542.99 140
1543.08 146
1543.17 151
1543.26 155
1543.35 157
1543.44 158
1543.53 159
1543.62 159
1543.71 159
1543.80 160
1543.89 162
1543.98 163
1544.07 164
1544.16 164
1544.25 163
1544.34 161
1544.43 159
1544.52 155
1544.61 150
1544.70 144
1544.79 136
1544.88 128
1544.97 118
1545.06 107
1545.15 95
1545.24 83
1545.33 71
1545.42 59
1545.51 48
1545.60 36
1545.69 24
1545.78 13
1545.87 2
1545.96 0
1546.05 0
1546.14 0
1546.23 0
1546.32 0
1546.41 0
1546.50 0
1546.59 1
1546.68 10
1546.77 18
1546.86 23
1546.95 26
1547.04 24
1547.13 20
1547.22 14
1547.31 8
1547.40 1
1547.49 0
1547.58 0
1547.67 0
1547.76 0
1547.85 0
1547.94 0
1548.03 5
1548.12 15
1548.21 26
1548.30 40
1548.39 53
1548.48 67
1548.57 78
1548.66 87
1548.75 91
1548.84 90
1548.93 85
1549.02 77
1549.11 67
1549.20 57
1549.29 47
1549.38 40
1549.47 35
1549.56 31
1549.65 28
1549.74 25
1549.84 23
1549.93 21
1550.02 21
1550.11 22
1550.20 25
1550.29 29
1550.38 35
1550.47 41
1550.56 47
1550.65 51
1550.74 54
1550.83 55
1550.92 55
1551.01 53
1551.10 51
1551.19 48
1551.28 46
1551.37 44
1551.46 43
1551.55 43
1551.64 45
1551.73 48
1551.82 52
1551.91 57
1552.00 63
1552.09 68
1552.18 73
1552.27 77
1552.36 79
1552.45 79
1552.54 77
1552.63 73
1552.72 68
1552.81 64
1552.90 60
1552.99 58
1553.08 57
1553.17 59
1553.26 63
1553.35 69
1553.44 77
1553.53 87
1553.62 98
1553.71 108
1553.80 115
1553.89 120
1553.98 122
1554.08 121
1554.17 117
1554.26 111
1554.35 106
1554.44 103
1554.53 102
1554.62 104
1554.71 108
1554.80 114
1554.89 121
1554.98 128
1555.07 136
1555.16 143
1555.25 149
1555.34 155
1555.43 160
1555.52 164
1555.61 167
1555.70 170
1555.79 172
1555.88 175
1555.97 179
1556.06 184
1556.15 190
1556.24 197
1556.33 204
1556.42 211
1556.51 216
1556.60 220
1556.69 223
1556.78 226
1556.88 228
1556.97 230
1557.06 231
1557.15 231
1557.24 230
1557.33 228
1557.42 226
1557.51 224
1557.60 221
1557.69 219
1557.78 217
1557.87 215
1557.96 213
1558.05 209
1558.14 206
1558.23 202
1558.32 198
1558.41 194
1558.50 188
1558.59 182
1558.68 174
1558.77 165
1558.86 155
1558.95 146
1559.04 138
1559.13 131
1559.23 126
1559.32 121
1559.41 118
1559.50 115
1559.59 111
1559.68 106
1559.77 100
1559.86 94
1559.95 87
1560.04 80
1560.13 72
1560.22 64
1560.31 56
1560.40 50
1560.49 44
1560.58 41
1560.67 39
1560.76 38
1560.85 40
1560.94 43
1561.03 48
1561.12 54
1561.22 63
1561.31 72
1561.40 81
1561.49 87
1561.58 91
1561.67 91
1561.76 86
1561.85 78
1561.94 66
1562.03 52
1562.12 37
1562.21 22
1562.30 7
1562.39 0
1562.48 0
1562.57 0
1562.66 0
1562.75 0
1562.84 0
1562.94 0
1563.03 0
1563.12 2
1563.21 11
1563.30 20
1563.39 30
1563.48 40
1563.57 50
1563.66 60
1563.75 69
1563.84 75
1563.93 79
1564.02 81
1564.11 81
1564.20 80
1564.29 80
1564.38 79
1564.47 80
1564.57 80
1564.66 81
1564.75 83
1564.84 84
1564.93 86
1565.02 89
1565.11 91
1565.20 93
1565.29 94
1565.38 94
1565.47 93
1565.56 91
1565.65 90
1565.74 90
1565.83 93
1565.92 99
1566.01 108
1566.11 119
1566.20 132
1566.29 146
1566.38 159
1566.47 171
1566.56 181
1566.65 189
1566.74 196
1566.83 201
1566.92 207
1567.01 214
1567.10 222
1567.19 233
1567.28 244
1567.37 254
1567.47 263
1567.56 269
1567.65 271
1567.74 270
1567.83 266
1567.92 262
1568.01 258
1568.10 255
1568.19 254
1568.28 253
1568.37 253
1568.46 252
1568.55 250
1568.64 249
1568.73 248
1568.83 250
1568.92 255
1569.01 263
1569.10 274
1569.19 288
1569.28 303
1569.37 318
1569.46 332
1569.55 345
1569.64 355
1569.73 364
1569.82 370
1569.91 373
1570.00 376
1570.10 376
1570.19 375
1570.28 374
1570.37 373
1570.46 372
1570.55 371
1570.64 370
1570.73 368
1570.82 365
1570.91 362
1571.00 357
1571.09 353
1571.18 349
1571.28 346
1571.37 343
1571.46 340
1571.55 337
1571.64 332
1571.73 326
1571.82 317
1571.91 307
1572.00 295
1572.09 281
1572.18 267
1572.27 252
1572.36 237
1572.46 223
1572.55 211
1572.64 202
1572.73 197
1572.82 194
1572.91 194
1573.00 196
1573.09 198
1573.18 199
1573.27 198
1573.36 195
1573.45 190
1573.55 182
1573.64 172
1573.73 161
1573.82 149
1573.91 137
1574.00 127
1574.09 119
1574.18 113
1574.27 109
1574.36 107
1574.45 106
1574.55 106
1574.64 106
1574.73 108
1574.82 109
1574.91 111
1575.00 112
1575.09 112
1575.18 110
1575.27 107
1575.36 101
1575.45 95
1575.54 88
1575.64 83
1575.73 80
1575.82 80
1575.91 81
1576.00 84
1576.09 88
1576.18 92
1576.27 95
1576.36 97
1576.45 98
1576.54 100
1576.64 101
1576.73 102
1576.82 103
1576.91 103
1577.00 102
1577.09 101
1577.18 99
1577.27 95
1577.36 91
1577.45 84
1577.55 77
1577.64 68
1577.73 59
1577.82 51
1577.91 45
1578.00 43
1578.09 45
1578.18 51
1578.27 59
1578.36 69
1578.45 77
1578.55 82
1578.64 84
1578.73 82
1578.82 78
1578.91 73
1579.00 70
1579.09 68
1579.18 68
1579.27 71
1579.36 75
1579.46 80
1579.55 84
1579.64 87
1579.73 88
1579.82 87
1579.91 85
1580.00 82
1580.09 79
1580.18 75
1580.28 72
1580.37 69
1580.46 67
1580.55 65
1580.64 66
1580.73 69
1580.82 74
1580.91 81
1581.00 87
1581.09 92
1581.19 95
1581.28 95
1581.37 93
1581.46 88
1581.55 81
1581.64 74
1581.73 67
1581.82 62
1581.91 59
1582.01 58
1582.10 58
1582.19 60
1582.28 61
1582.37 60
1582.46 58
1582.55 54
1582.64 48
1582.73 40
1582.83 33
1582.92 25
1583.01 20
1583.10 16
1583.19 14
1583.28 15
1583.37 18
1583.46 22
1583.55 29
1583.65 37
1583.74 46
1583.83 56
1583.92 67
1584.01 78
1584.10 88
1584.19 96
1584.28 101
1584.37 103
1584.47 103
1584.56 103
1584.65 103
1584.74 106
1584.83 111
1584.92 118
1585.01 127
1585.10 134
1585.19 139
1585.29 140
1585.38 137
1585.47 131
1585.56 122
1585.65 112
1585.74 101
1585.83 91
1585.92 82
1586.02 76
1586.11 72
1586.20 69
1586.29 69
1586.38 69
1586.47 69
1586.56 69
1586.65 69
1586.75 67
1586.84 63
1586.93 58
1587.02 53
1587.11 47
1587.20 40
1587.29 34
1587.38 30
1587.48 28
1587.57 29
1587.66 34
1587.75 42
1587.84 52
1587.93 63
1588.02 74
1588.11 82
1588.21 87
1588.30 87
1588.39 84
1588.48 77
1588.57 67
1588.66 55
1588.75 43
1588.84 30
1588.94 19
1589.03 10
1589.12 3
1589.21 0
1589.30 0
1589.39 0
1589.48 0
1589.57 0
1589.67 0
1589.76 0
1589.85 0
1589.94 0
1590.03 0
1590.12 4
1590.21 11
1590.31 19
1590.40 26
1590.49 33
1590.58 38
1590.67 41
1590.76 44
1590.85 46
1590.94 49
1591.04 52
1591.13 55
1591.22 58
1591.31 61
1591.40 64
1591.49 66
1591.58 67
1591.68 68
1591.77 69
1591.86 70
1591.95 70
1592.04 70
1592.13 69
1592.22 68
1592.31 68
1592.41 68
1592.50 71
1592.59 75
1592.68 81
1592.77 86
1592.86 90
1592.95 93
1593.05 96
1593.14 99
1593.23 103
1593.32 109
1593.41 116
1593.50 125
1593.59 133
1593.69 138
1593.78 140
1593.87 137
1593.96 131
1594.05 122
1594.14 111
1594.23 101
1594.33 92
1594.42 86
1594.51 84
1594.60 85
1594.69 89
1594.78 97
1594.87 107
1594.97 117
1595.06 126
1595.15 133
1595.24 135
1595.33 134
1595.42 129
1595.51 120
1595.61 109
1595.70 99
1595.79 90
1595.88 84
1595.97 83
1596.06 86
1596.16 92
1596.25 101
1596.34 109
1596.43 117
1596.52 123
1596.61 126
1596.70 126
1596.80 124
1596.89 120
1596.98 115
1597.07 109
1597.16 102
1597.25 95
1597.34 89
1597.44 85
1597.53 83
1597.62 83
1597.71 84
1597.80 87
1597.89 92
1597.99 97
1598.08 102
1598.17 108
1598.26 112
1598.35 116
1598.44 119
1598.53 121
1598.63 123
1598.72 125
1598.81 129
1598.90 135
1598.99 142
1599.08 149
1599.18 155
1599.27 159
1599.36 162
1599.45 163
1599.54 164
1599.63 165
1599.73 166
1599.82 168
1599.91 169
1600.00 169
1600.09 167
1600.18 164
1600.28 159
1600.37 155
1600.46 151
1600.55 150
1600.64 151
1600.73 155
1600.82 159
1600.92 163
1601.01 165
1601.10 165
1601.19 163
1601.28 159
1601.37 154
1601.47 148
1601.56 142
1601.65 137
1601.74 133
1601.83 131
1601.92 130
1602.02 129
1602.11 129
1602.20 129
1602.29 130
1602.38 131
1602.47 134
1602.57 137
1602.66 142
1602.75 149
1602.84 156
1602.93 164
1603.02 171
1603.12 177
1603.21 182
1603.30 185
1603.39 186
1603.48 184
1603.57 181
1603.67 175
1603.76 166
1603.85 156
1603.94 144
1604.03 131
1604.13 119
1604.22 109
1604.31 101
1604.40 96
1604.49 96
1604.58 98
1604.68 101
1604.77 105
1604.86 109
1604.95 110
1605.04 110
1605.13 108
1605.23 105
1605.32 101
1605.41 97
1605.50 92
1605.59 87
1605.68 81
1605.78 76
1605.87 71
1605.96 67
1606.05 66
1606.14 68
1606.24 72
1606.33 78
1606.42 85
1606.51 91
1606.60 95
1606.69 98
1606.79 99
1606.88 98
1606.97 97
1607.06 95
1607.15 95
1607.25 96
1607.34 99
1607.43 103
1607.52 109
1607.61 116
1607.70 124
1607.80 131
1607.89 138
1607.98 143
1608.07 147
1608.16 149
1608.26 149
1608.35 147
1608.44 144
1608.53 140
1608.62 135
1608.71 127
1608.81 119
1608.90 110
1608.99 102
1609.08 97
1609.17 94
1609.27 94
1609.36 99
1609.45 106
1609.54 116
1609.63 127
1609.73 137
1609.82 146
1609.91 153
1610.00 158
1610.09 161
1610.18 162
1610.28 161
1610.37 157
1610.46 152
1610.55 145
1610.64 137
1610.74 126
1610.83 114
1610.92 102
1611.01 89
1611.10 76
1611.20 65
1611.29 56
1611.38 48
1611.47 43
1611.56 38
1611.66 34
1611.75 30
1611.84 25
1611.93 21
1612.02 16
1612.11 13
1612.21 10
1612.30 9
1612.39 9
1612.48 8
1612.57 7
1612.67 4
1612.76 0
1612.85 0
1612.94 0
1613.03 0
1613.13 0
1613.22 0
1613.31 0
1613.40 0
1613.49 9
1613.59 19
1613.68 30
1613.77 41
1613.86 51
1613.95 60
1614.05 67
1614.14 72
1614.23 74
1614.32 74
1614.41 72
1614.51 69
1614.60 66
1614.69 62
1614.78 57
1614.87 52
1614.97 45
1615.06 36
1615.15 26
1615.24 16
1615.33 7
1615.43 0
1615.52 0
1615.61 0
1615.70 0
1615.80 3
1615.89 10
1615.98 18
1616.07 26
1616.16 33
1616.26 37
1616.35 39
1616.44 39
1616.53 38
1616.62 38
1616.72 38
1616.81 40
1616.90 45
1616.99 53
1617.08 62
1617.18 72
1617.27 82
1617.36 90
1617.45 97
1617.54 101
1617.64 104
1617.73 106
1617.82 108
1617.91 109
1618.01 110
1618.10 111
1618.19 112
1618.28 114
1618.37 116
1618.47 118
1618.56 121
1618.65 123
1618.74 125
1618.83 125
1618.93 123
1619.02 120
1619.11 115
1619.20 110
1619.30 106
1619.39 101
1619.48 98
1619.57 96
1619.66 94
1619.76 93
1619.85 91
1619.94 88
1620.03 86
1620.12 83
1620.22 80
1620.31 78
1620.40 78
1620.49 80
1620.59 84
1620.68 89
1620.77 95
1620.86 101
1620.95 105
1621.05 106
1621.14 103
1621.23 95
1621.32 83
1621.42 68
1621.51 53
1621.60 39
1621.69 28
1621.78 22
1621.88 21
1621.97 24
1622.06 30
1622.15 37
1622.25 45
1622.34 53
1622.43 62
1622.52 70
1622.61 78
1622.71 86
1622.80 94
1622.89 100
1622.98 105
1623.08 107
1623.17 106
1623.26 101
1623.35 95
1623.44 88
1623.54 81
1623.63 75
1623.72 71
1623.81 69
1623.91 69
1624.00 70
1624.09 71
1624.18 71
1624.28 70
1624.37 69
1624.46 67
1624.55 66
1624.64 66
1624.74 65
1624.83 64
1624.92 60
1625.01 55
1625.11 47
1625.20 38
1625.29 29
1625.38 20
1625.48 13
1625.57 8
1625.66 5
1625.75 2
1625.84 0
1625.94 0
1626.03 0
1626.12 0
1626.21 0
1626.31 0
1626.40 0
1626.49 0
1626.58 0
1626.68 2
1626.77 3
1626.86 4
1626.95 4
1627.05 3
1627.14 2
1627.23 2
1627.32 3
1627.42 6
1627.51 11
1627.60 19
1627.69 28
1627.78 37
1627.88 46
1627.97 54
1628.06 59
1628.15 62
1628.25 64
1628.34 67
1628.43 70
1628.52 74
1628.62 80
1628.71 87
1628.80 95
1628.89 100
1628.99 103
1629.08 102
1629.17 98
1629.26 92
1629.36 86
1629.45 80
1629.54 77
1629.63 76
1629.73 77
1629.82 79
1629.91 80
1630.00 80
1630.10 77
1630.19 73
1630.28 68
1630.37 63
1630.47 60
1630.56 58
1630.65 58
1630.74 60
1630.84 64
1630.93 69
1631.02 75
1631.11 81
1631.21 87
1631.30 91
1631.39 93
1631.48 93
1631.58 92
1631.67 90
1631.76 87
1631.85 84
1631.95 81
1632.04 78
1632.13 75
1632.22 73
1632.32 70
1632.41 68
1632.50 66
1632.59 65
1632.69 62
1632.78 60
1632.87 57
1632.96 53
1633.06 50
1633.15 46
1633.24 45
1633.33 44
1633.43 45
1633.52 46
1633.61 46
1633.70 44
1633.80 41
1633.89 37
1633.98 32
1634.07 28
1634.17 26
1634.26 25
1634.35 27
1634.44 30
1634.54 34
1634.63 38
1634.72 42
1634.81 43
1634.91 43
1635.00 40
1635.09 34
1635.18 27
1635.28 18
1635.37 9
1635.46 0
1635.56 0
1635.65 0
1635.74 0
1635.83 0
1635.93 0
1636.02 0
1636.11 0
1636.20 1
1636.30 5
1636.39 8
1636.48 11
1636.57 13
1636.67 14
1636.76 16
1636.85 17
1636.94 20
1637.04 23
1637.13 27
1637.22 31
1637.32 35
1637.41 37
1637.50 38
1637.59 38
1637.69 39
1637.78 42
1637.87 47
1637.96 56
1638.06 67
1638.15 79
1638.24 89
1638.34 96
1638.43 98
1638.52 96
1638.61 91
1638.71 84
1638.80 78
1638.89 74
1638.98 73
1639.08 74
1639.17 77
1639.26 79
1639.35 79
1639.45 75
1639.54 68
1639.63 58
1639.73 47
1639.82 36
1639.91 27
1640.00 20
1640.10 15
1640.19 12
1640.28 10
1640.38 8
1640.47 7
1640.56 8
1640.65 10
1640.75 15
1640.84 22
1640.93 30
1641.02 39
1641.12 48
1641.21 54
1641.30 58
1641.40 60
1641.49 59
1641.58 58
1641.67 57
1641.77 58
1641.86 62
1641.95 68
1642.05 76
1642.14 86
1642.23 95
1642.32 101
1642.42 104
1642.51 103
1642.60 97
1642.69 89
1642.79 79
1642.88 70
1642.97 63
1643.07 60
1643.16 59
1643.25 60
1643.34 60
1643.44 60
1643.53 59
1643.62 56
1643.72 54
1643.81 55
1643.90 59
1643.99 67
1644.09 78
1644.18 91
1644.27 104
1644.37 114
1644.46 119
1644.55 119
1644.64 115
1644.74 109
1644.83 102
1644.92 98
1645.02 96
1645.11 99
1645.20 105
1645.29 112
1645.39 120
1645.48 126
1645.57 129
1645.67 130
1645.76 128
1645.85 124
1645.95 119
1646.04 113
1646.13 106
1646.22 100
1646.32 95
1646.41 90
1646.50 86
1646.60 82
1646.69 79
1646.78 76
1646.87 73
1646.97 69
1647.06 64
1647.15 59
1647.25 51
1647.34 43
1647.43 33
1647.52 24
1647.62 16
1647.71 13
1647.80 13
1647.90 17
1647.99 25
1648.08 34
1648.18 43
1648.27 50
1648.36 55
1648.45 57
1648.55 57
1648.64 56
1648.73 53
1648.83 49
1648.92 45
1649.01 39
1649.11 32
1649.20 25
1649.29 18
1649.38 12
1649.48 8
1649.57 4
1649.66 1
1649.76 0
1649.85 0
1649.94 0
1650.04 0
1650.13 0
1650.22 0
1650.31 0
1650.41 0
1650.50 5
1650.59 14
1650.69 24
1650.78 34
1650.87 43
1650.97 53
1651.06 63
1651.15 72
1651.25 81
1651.34 88
1651.43 92
1651.52 94
1651.62 94
1651.71 91
1651.80 89
1651.90 87
1651.99 88
1652.08 93
1652.18 100
1652.27 110
1652.36 119
1652.46 127
1652.55 129
1652.64 125
1652.73 116
1652.83 101
1652.92 84
1653.01 68
1653.11 56
1653.20 51
1653.29 53
1653.39 62
1653.48 77
1653.57 94
1653.67 111
1653.76 126
1653.85 138
1653.95 145
1654.04 148
1654.13 148
1654.22 145
1654.32 141
1654.41 138
1654.50 136
1654.60 136
1654.69 139
1654.78 144
1654.88 150
1654.97 157
1655.06 162
1655.16 166
1655.25 167
1655.34 166
1655.44 162
1655.53 155
1655.62 147
1655.72 136
1655.81 125
1655.90 113
1655.99 104
1656.09 97
1656.18 94
1656.27 94
1656.37 98
1656.46 103
1656.55 107
1656.65 108
1656.74 106
1656.83 100
1656.93 90
1657.02 77
1657.11 63
1657.21 49
1657.30 37
1657.39 27
1657.49 19
1657.58 15
1657.67 13
1657.77 13
1657.86 15
1657.95 18
1658.05 23
1658.14 30
1658.23 36
1658.33 43
1658.42 49
1658.51 55
1658.61 60
1658.70 65
1658.79 70
1658.89 74
1658.98 79
1659.07 84
1659.17 88
1659.26 91
1659.35 93
1659.45 95
1659.54 96
1659.63 97
1659.72 98
1659.82 99
1659.91 101
1660.00 102
1660.10 102
1660.19 102
1660.28 101
1660.38 102
1660.47 105
1660.56 110
1660.66 118
1660.75 128
1660.84 139
1660.94 149
1661.03 159
1661.12 166
1661.22 173
1661.31 179
1661.40 186
1661.50 194
1661.59 202
1661.68 209
1661.78 213
1661.87 212
1661.96 206
1662.06 195
1662.15 180
1662.25 163
1662.34 146
1662.43 132
1662.53 121
1662.62 116
1662.71 115
1662.81 118
1662.90 124
1662.99 132
1663.09 139
1663.18 144
1663.27 146
1663.37 146
1663.46 142
1663.55 135
1663.65 125
1663.74 113
1663.83 99
1663.93 84
1664.02 68
1664.11 53
1664.21 40
1664.30 31
1664.39 26
1664.49 27
1664.58 33
1664.67 44
1664.77 57
1664.86 71
1664.95 85
1665.05 97
1665.14 108
1665.23 116
1665.33 121
1665.42 124
1665.51 123
1665.61 118
1665.70 109
1665.80 97
1665.89 84
1665.98 71
1666.08 59
1666.17 51
1666.26 47
1666.36 47
1666.45 49
1666.54 55
1666.64 61
1666.73 69
1666.82 77
1666.92 85
1667.01 92
1667.10 97
1667.20 100
1667.29 101
1667.38 100
1667.48 96
1667.57 91
1667.67 84
1667.76 77
1667.85 68
1667.95 59
1668.04 49
1668.13 39
1668.23 30
1668.32 22
1668.41 17
1668.51 15
1668.60 17
1668.69 22
1668.79 30
1668.88 39
1668.97 49
1669.07 58
1669.16 66
1669.26 73
1669.35 80
1669.44 86
1669.54 94
1669.63 104
1669.72 116
1669.82 130
1669.91 144
1670.00 157
1670.10 167
1670.19 172
1670.28 174
1670.38 171
1670.47 165
1670.57 158
1670.66 150
1670.75 142
1670.85 136
1670.94 131
1671.03 126
1671.13 121
1671.22 115
1671.31 108
1671.41 100
1671.50 91
1671.60 81
1671.69 71
1671.78 61
1671.88 52
1671.97 45
1672.06 38
1672.16 31
1672.25 25
1672.34 19
1672.44 13
1672.53 9
1672.63 8
1672.72 9
1672.81 15
1672.91 24
1673.00 36
1673.09 49
1673.19 63
1673.28 75
1673.38 85
1673.47 92
1673.56 96
1673.66 99
1673.75 100
1673.84 100
1673.94 99
1674.03 98
1674.12 96
1674.22 94
1674.31 92
1674.41 90
1674.50 90
1674.59 92
1674.69 97
1674.78 104
1674.87 113
1674.97 120
1675.06 125
1675.16 126
1675.25 123
1675.34 116
1675.44 107
1675.53 97
1675.62 89
1675.72 84
1675.81 83
1675.91 84
1676.00 87
1676.09 90
1676.19 93
1676.28 94
1676.37 93
1676.47 92
1676.56 91
1676.66 90
1676.75 91
1676.84 92
1676.94 95
1677.03 97
1677.12 98
1677.22 98
1677.31 97
1677.41 94
1677.50 91
1677.59 87
1677.69 82
1677.78 78
1677.87 73
1677.97 69
1678.06 65
1678.16 61
1678.25 57
1678.34 54
1678.44 49
1678.53 44
1678.63 37
1678.72 29
1678.81 21
1678.91 13
1679.00 7
1679.09 3
1679.19 1
1679.28 3
1679.38 8
1679.47 15
1679.56 23
1679.66 33
1679.75 43
1679.85 53
1679.94 63
1680.03 72
1680.13 82
1680.22 91
1680.31 100
1680.41 106
1680.50 109
1680.60 107
1680.69 102
1680.78 92
1680.88 79
1680.97 64
1681.07 49
1681.16 34
1681.25 21
1681.35 10
1681.44 4
1681.54 1
1681.63 3
1681.72 8
1681.82 17
1681.91 27
1682.01 37
1682.10 45
1682.19 50
1682.29 50
1682.38 46
1682.47 37
1682.57 25
1682.66 13
1682.76 0
1682.85 0
1682.94 0
1683.04 0
1683.13 0
1683.23 0
1683.32 0
1683.41 0
1683.51 0
1683.60 5
1683.70 15
1683.79 27
1683.88 41
1683.98 57
1684.07 75
1684.17 93
1684.26 110
1684.35 124
1684.45 133
1684.54 139
1684.64 140
1684.73 137
1684.82 130
1684.92 122
1685.01 112
1685.11 102
1685.20 90
1685.29 78
1685.39 66
1685.48 56
1685.58 46
1685.67 40
1685.76 36
1685.86 35
1685.95 39
1686.05 46
1686.14 56
1686.23 68
1686.33 82
1686.42 97
1686.52 112
1686.61 127
1686.70 140
1686.80 151
1686.89 160
1686.99 167
1687.08 171
1687.18 172
1687.27 172
1687.36 170
1687.46 167
1687.55 163
1687.65 157
1687.74 150
1687.83 140
1687.93 129
1688.02 115
1688.12 100
1688.21 84
1688.30 69
1688.40 56
1688.49 46
1688.59 40
1688.68 37
1688.77 38
1688.87 40
1688.96 42
1689.06 44
1689.15 44
1689.25 44
1689.34 42
1689.43 41
1689.53 40
1689.62 39
1689.72 37
1689.81 35
1689.90 33
1690.00 32
1690.09 33
1690.19 36
1690.28 44
1690.38 55
1690.47 69
1690.56 85
1690.66 100
1690.75 116
1690.85 129
1690.94 138
1691.03 144
1691.13 145
1691.22 142
1691.32 134
1691.41 124
1691.51 112
1691.60 102
1691.69 94
1691.79 89
1691.88 87
1691.98 89
1692.07 91
1692.16 93
1692.26 93
1692.35 90
1692.45 85
1692.54 79
1692.64 71
1692.73 63
1692.82 55
1692.92 47
1693.01 39
1693.11 31
1693.20 22
1693.30 12
1693.39 3
1693.48 0
1693.58 0
1693.67 0
1693.77 0
1693.86 0
1693.96 0
1694.05 7
1694.14 17
1694.24 26
1694.33 33
1694.43 39
1694.52 44
1694.62 49
1694.71 55
1694.80 64
1694.90 75
1694.99 89
1695.09 103
1695.18 114
1695.28 122
1695.37 125
1695.46 121
1695.56 111
1695.65 97
1695.75 82
1695.84 67
1695.94 56
1696.03 49
1696.12 47
1696.22 50
1696.31 56
1696.41 63
1696.50 69
1696.60 73
1696.69 74
1696.78 71
1696.88 67
1696.97 62
1697.07 57
1697.16 53
1697.26 51
1697.35 51
1697.44 53
1697.54 57
1697.63 63
1697.73 70
1697.82 79
1697.92 88
1698.01 97
1698.11 106
1698.20 114
1698.29 121
1698.39 127
1698.48 132
1698.58 136
1698.67 139
1698.77 140
1698.86 140
1698.95 137
1699.05 131
1699.14 123
1699.24 112
1699.33 99
1699.43 85
1699.52 71
1699.62 57
1699.71 44
1699.80 32
1699.90 21
1699.99 11
1700.09 2
1700.18 0
1700.28 0
1700.37 0
1700.47 0
1700.56 0
1700.65 0
1700.75 0
1700.84 0
1700.94 1
1701.03 4
1701.13 8
1701.22 13
1701.32 21
1701.41 31
1701.50 43
1701.60 55
1701.69 67
1701.79 78
1701.88 88
1701.98 96
1702.07 103
1702.17 109
1702.26 115
1702.35 119
1702.45 122
1702.54 125
1702.64 126
1702.73 128
1702.83 129
1702.92 131
1703.02 133
1703.11 137
1703.21 140
1703.30 143
1703.39 145
1703.49 146
1703.58 144
1703.68 141
1703.77 136
1703.87 130
1703.96 124
1704.06 118
1704.15 112
1704.25 108
1704.34 104
1704.43 103
1704.53 105
1704.62 109
1704.72 117
1704.81 128
1704.91 139
1705.00 150
1705.10 159
1705.19 166
1705.29 170
1705.38 172
1705.47 172
1705.57 171
1705.66 169
1705.76 165
1705.85 161
1705.95 156
1706.04 151
1706.14 146
1706.23 140
1706.33 135
1706.42 130
1706.52 126
1706.61 122
1706.70 119
1706.80 119
1706.89 120
1706.99 125
1707.08 131
1707.18 138
1707.27 144
1707.37 148
1707.46 147
1707.56 141
1707.65 131
1707.75 119
1707.84 106
1707.93 94
1708.03 85
1708.12 80
1708.22 79
1708.31 82
1708.41 87
1708.50 92
1708.60 96
1708.69 98
1708.79 96
1708.88 92
1708.98 86
1709.07 80
1709.17 76
1709.26 74
1709.35 77
1709.45 84
1709.54 94
1709.64 104
1709.73 114
1709.83 121
1709.92 124
1710.02 122
1710.11 117
1710.21 108
1710.30 98
1710.40 88
1710.49 79
1710.59 73
1710.68 69
1710.78 69
1710.87 70
1710.96 72
1711.06 74
1711.15 74
1711.25 72
1711.34 69
1711.44 63
1711.53 58
1711.63 54
1711.72 52
1711.82 53
1711.91 58
1712.01 66
1712.10 77
1712.20 89
1712.29 101
1712.39 111
1712.48 118
1712.58 120
1712.67 117
1712.77 110
1712.86 99
1712.95 86
1713.05 72
1713.14 60
1713.24 49
1713.33 41
1713.43 34
1713.52 27
1713.62 21
1713.71 14
1713.81 8
1713.90 3
1714.00 0
1714.09 0
1714.19 0
1714.28 0
1714.38 0
1714.47 0
1714.57 0
1714.66 0
1714.76 0
1714.85 3
1714.95 6
1715.04 9
1715.14 12
1715.23 16
1715.33 21
1715.42 25
1715.51 30
1715.61 34
1715.70 38
1715.80 41
1715.89 43
1715.99 43
1716.08 43
1716.18 42
1716.27 42
1716.37 41
1716.46 40
1716.56 40
1716.65 39
1716.75 38
1716.84 36
1716.94 34
1717.03 32
1717.13 30
1717.22 28
1717.32 26
1717.41 25
1717.51 24
1717.60 23
1717.70 22
1717.79 21
1717.89 20
1717.98 20
1718.08 20
1718.17 19
1718.27 19
1718.36 20
1718.46 20
1718.55 21
1718.65 23
1718.74 27
1718.84 31
1718.93 37
1719.03 43
1719.12 48
1719.22 53
1719.31 55
1719.41 55
1719.50 53
1719.60 50
1719.69 46
1719.79 42
1719.88 39
1719.98 38
1720.07 38
1720.17 39
1720.26 41
1720.36 42
1720.45 42
1720.55 42
1720.64 42
1720.74 42
1720.83 44
1720.93 48
1721.02 54
1721.12 63
1721.21 73
1721.31 84
1721.40 95
1721.50 105
1721.59 115
1721.69 125
1721.78 135
1721.88 147
1721.97 157
1722.07 167
1722.16 173
1722.26 176
1722.35 175
1722.45 171
1722.54 166
1722.64 162
1722.73 159
1722.83 159
1722.92 159
1723.02 158
1723.11 156
1723.21 150
1723.30 141
1723.40 130
1723.49 119
1723.59 110
1723.68 104
1723.78 102
1723.87 103
1723.97 107
1724.06 112
1724.16 119
1724.25 125
1724.35 132
1724.44 137
1724.54 142
1724.63 145
1724.73 146
1724.82 146
1724.92 144
1725.01 142
1725.11 142
1725.20 142
1725.30 145
1725.39 149
1725.49 154
1725.58 159
1725.68 162
1725.78 163
1725.87 162
1725.97 158
1726.06 154
1726.16 150
1726.25 146
1726.35 145
1726.44 145
1726.54 147
1726.63 150
1726.73 153
1726.82 154
1726.92 154
1727.01 152
1727.11 147
1727.20 140
1727.30 130
1727.39 120
1727.49 109
1727.58 98
1727.68 89
1727.77 82
1727.87 76
1727.96 70
1728.06 64
1728.15 57
1728.25 48
1728.35 38
1728.44 29
1728.54 22
1728.63 18
1728.73 17
1728.82 20
1728.92 24
1729.01 30
1729.11 37
1729.20 45
1729.30 52
1729.39 60
1729.49 66
1729.58 71
1729.68 74
1729.77 73
1729.87 69
1729.96 62
1730.06 55
1730.15 48
1730.25 43
1730.35 41
1730.44 41
1730.54 44
1730.63 50
1730.73 56
1730.82 61
1730.92 65
1731.01 67
1731.11 66
1731.20 63
1731.30 58
1731.39 52
1731.49 47
1731.58 43
1731.68 41
1731.77 41
1731.87 43
1731.97 46
1732.06 49
1732.16 51
1732.25 52
1732.35 52
1732.44 50
1732.54 48
1732.63 45
1732.73 43
1732.82 41
1732.92 40
1733.01 39
1733.11 37
1733.20 33
1733.30 27
1733.40 19
1733.49 11
1733.59 3
1733.68 0
1733.78 0
1733.87 0
1733.97 0
1734.06 3
1734.16 8
1734.25 11
1734.35 11
1734.44 9
1734.54 4
1734.63 0
1734.73 0
1734.83 0
1734.92 0
1735.02 0
1735.11 0
1735.21 1
1735.30 6
1735.40 11
1735.49 15
1735.59 19
1735.68 24
1735.78 28
1735.88 33
1735.97 38
1736.07 43
1736.16 47
1736.26 48
1736.35 48
1736.45 46
1736.54 42
1736.64 39
1736.73 36
1736.83 34
1736.93 33
1737.02 34
1737.12 35
1737.21 38
1737.31 42
1737.40 48
1737.50 54
1737.59 60
1737.69 66
1737.78 71
1737.88 75
1737.98 76
1738.07 77
1738.17 76
1738.26 74
1738.36 72
1738.45 71
1738.55 69
1738.64 68
1738.74 67
1738.83 66
1738.93 65
1739.03 64
1739.12 63
1739.22 63
1739.31 64
1739.41 67
1739.50 72
1739.60 79
1739.69 89
1739.79 98
1739.89 107
1739.98 115
1740.08 120
1740.17 122
1740.27 122
1740.36 120
1740.46 117
1740.55 113
1740.65 110
1740.75 106
1740.84 102
1740.94 98
1741.03 93
1741.13 88
1741.22 85
1741.32 84
1741.41 86
1741.51 93
1741.61 103
1741.70 115
1741.80 128
1741.89 139
1741.99 147
1742.08 151
1742.18 151
1742.27 147
1742.37 140
1742.47 131
1742.56 121
1742.66 111
1742.75 101
1742.85 92
1742.94 85
1743.04 82
1743.13 81
1743.23 84
1743.33 89
1743.42 95
1743.52 100
1743.61 103
1743.71 103
1743.80 102
1743.90 99
1744.00 97
1744.09 96
1744.19 97
1744.28 100
1744.38 103
1744.47 106
1744.57 106
1744.67 104
1744.76 100
1744.86 94
1744.95 90
1745.05 87
1745.14 85
1745.24 86
1745.33 87
1745.43 88
1745.53 87
1745.62 86
1745.72 84
1745.81 85
1745.91 88
1746.00 96
1746.10 107
1746.20 121
1746.29 135
1746.39 147
1746.48 154
1746.58 158
1746.67 157
1746.77 154
1746.87 151
1746.96 148
1747.06 147
1747.15 149
1747.25 151
1747.34 154
1747.44 157
1747.54 160
1747.63 164
1747.73 167
1747.82 170
1747.92 173
1748.02 176
1748.11 178
1748.21 178
1748.30 176
1748.40 172
1748.49 167
1748.59 160
1748.69 151
1748.78 140
1748.88 128
1748.97 114
1749.07 101
1749.16 87
1749.26 75
1749.36 65
1749.45 56
1749.55 49
1749.64 43
1749.74 39
1749.83 36
1749.93 35
1750.03 36
1750.12 38
1750.22 41
1750.31 46
1750.41 50
1750.51 54
1750.60 58
1750.70 61
1750.79 63
1750.89 65
1750.98 65
1751.08 63
1751.18 59
1751.27 52
1751.37 45
1751.46 37
1751.56 32
1751.66 29
1751.75 30
1751.85 34
1751.94 41
1752.04 49
1752.14 56
1752.23 60
1752.33 62
1752.42 61
1752.52 56
1752.61 50
1752.71 41
1752.81 32
1752.90 23
1753.00 13
1753.09 5
1753.19 0
1753.29 0
1753.38 0
1753.48 0
1753.57 0
1753.67 0
1753.77 2
1753.86 5
1753.96 7
1754.05 7
1754.15 6
1754.24 4
1754.34 2
1754.44 1
1754.53 3
1754.63 6
1754.72 11
1754.82 16
1754.92 22
1755.01 29
1755.11 35
1755.20 40
1755.30 46
1755.40 52
1755.49 57
1755.59 62
1755.68 67
1755.78 71
1755.88 74
1755.97 77
1756.07 78
1756.16 78
1756.26 76
1756.36 72
1756.45 68
1756.55 64
1756.64 61
1756.74 60
1756.84 62
1756.93 67
1757.03 75
1757.12 87
1757.22 100
1757.32 116
1757.41 130
1757.51 144
1757.60 154
1757.70 162
1757.80 166
1757.89 168
1757.99 168
1758.08 167
1758.18 167
1758.28 167
1758.37 169
1758.47 171
1758.56 173
1758.66 174
1758.76 172
1758.85 169
1758.95 162
1759.04 154
1759.14 144
1759.24 135
1759.33 127
1759.43 121
1759.52 119
1759.62 119
1759.72 121
1759.81 126
1759.91 132
1760.01 137
1760.10 143
1760.20 148
1760.29 152
1760.39 156
1760.49 157
1760.58 157
1760.68 155
1760.77 152
1760.87 148
1760.97 144
1761.06 141
1761.16 137
1761.25 134
1761.35 129
1761.45 123
1761.54 113
1761.64 101
1761.74 87
1761.83 73
1761.93 62
1762.02 55
1762.12 53
1762.22 58
1762.31 67
1762.41 79
1762.50 92
1762.60 103
1762.70 113
1762.79 118
1762.89 119
1762.99 116
1763.08 110
1763.18 101
1763.27 91
1763.37 79
1763.47 69
1763.56 60
1763.66 53
1763.75 50
1763.85 50
1763.95 53
1764.04 58
1764.14 64
1764.24 70
1764.33 76
1764.43 81
1764.52 85
1764.62 90
1764.72 94
1764.81 100
1764.91 107
1765.01 114
1765.10 121
1765.20 126
1765.29 128
1765.39 128
1765.49 127
1765.58 125
1765.68 123
1765.78 123
1765.87 125
1765.97 128
1766.06 131
1766.16 133
1766.26 134
1766.35 132
1766.45 128
1766.55 122
1766.64 117
1766.74 112
1766.83 109
1766.93 108
1767.03 109
1767.12 111
1767.22 114
1767.32 116
1767.41 119
1767.51 122
1767.60 124
1767.70 126
1767.80 126
1767.89 125
1767.99 123
1768.09 119
1768.18 116
1768.28 112
1768.37 110
1768.47 109
1768.57 111
1768.66 116
1768.76 122
1768.86 129
1768.95 136
1769.05 142
1769.15 146
1769.24 148
1769.34 147
1769.43 144
1769.53 139
1769.63 132
1769.72 124
1769.82 116
1769.92 106
1770.01 97
1770.11 88
1770.21 80
1770.30 74
1770.40 71
1770.49 69
1770.59 71
1770.69 74
1770.78 79
1770.88 85
1770.98 91
1771.07 98
1771.17 104
1771.27 110
1771.36 114
1771.46 118
1771.55 121
1771.65 123
1771.75 125
1771.84 125
1771.94 125
1772.04 124
1772.13 121
1772.23 117
1772.33 112
1772.42 105
1772.52 97
1772.61 91
1772.71 86
1772.81 85
1772.90 88
1773.00 95
1773.10 106
1773.19 118
1773.29 131
1773.39 142
1773.48 149
1773.58 152
1773.68 152
1773.77 149
1773.87 144
1773.97 139
1774.06 135
1774.16 132
1774.25 130
1774.35 129
1774.45 129
1774.54 129
1774.64 128
1774.74 126
1774.83 121
1774.93 115
1775.03 106
1775.12 97
1775.22 86
1775.32 76
1775.41 66
1775.51 58
1775.61 52
1775.70 48
1775.80 46
1775.90 47
1775.99 50
1776.09 54
1776.18 60
1776.28 66
1776.38 74
1776.47 82
1776.57 88
1776.67 93
1776.76 96
1776.86 95
1776.96 92
1777.05 86
1777.15 81
1777.25 78
1777.34 79
1777.44 85
1777.54 96
1777.63 112
1777.73 132
1777.83 153
1777.92 174
1778.02 194
1778.12 210
1778.21 222
1778.31 230
1778.41 232
1778.50 231
1778.60 227
1778.70 220
1778.79 212
1778.89 204
1778.98 196
1779.08 189
1779.18 183
1779.27 178
1779.37 174
1779.47 171
1779.56 169
1779.66 168
1779.76 169
1779.85 169
1779.95 171
1780.05 172
1780.14 171
1780.24 168
1780.34 163
1780.43 155
1780.53 146
1780.63 136
1780.72 126
1780.82 118
1780.92 112
1781.01 108
1781.11 104
1781.21 100
1781.30 97
1781.40 94
1781.50 93
1781.59 93
1781.69 96
1781.79 101
1781.88 108
1781.98 116
1782.08 123
1782.17 128
1782.27 133
1782.37 136
1782.46 138
1782.56 140
1782.66 141
1782.75 142
1782.85 144
1782.95 147
1783.04 154
1783.14 163
1783.24 174
1783.33 187
1783.43 199
1783.53 208
1783.62 213
1783.72 213
1783.82 207
1783.92 198
1784.01 186
1784.11 173
1784.21 162
1784.30 153
1784.40 146
1784.50 140
1784.59 135
1784.69 132
1784.79 128
1784.88 123
1784.98 118
1785.08 112
1785.17 106
1785.27 100
1785.37 93
1785.46 88
1785.56 83
1785.66 79
1785.75 76
1785.85 74
1785.95 73
1786.04 71
1786.14 70
1786.24 67
1786.33 64
1786.43 59
1786.53 54
1786.62 48
1786.72 43
1786.82 39
1786.92 37
1787.01 36
1787.11 35
1787.21 34
1787.30 32
1787.40 28
1787.50 22
1787.59 15
1787.69 7
1787.79 0
1787.88 0
1787.98 0
1788.08 0
1788.17 0
1788.27 0
1788.37 0
1788.46 0
1788.56 0
1788.66 13
1788.76 32
1788.85 52
1788.95 71
1789.05 88
1789.14 101
1789.24 110
1789.34 115
1789.43 119
1789.53 121
1789.63 124
1789.72 127
1789.82 130
1789.92 134
1790.01 138
1790.11 142
1790.21 145
1790.31 148
1790.40 148
1790.50 146
1790.60 141
1790.69 134
1790.79 123
1790.89 111
1790.98 97
1791.08 84
1791.18 72
1791.27 62
1791.37 54
1791.47 49
1791.57 45
1791.66 41
1791.76 38
1791.86 35
1791.95 32
1792.05 31
1792.15 32
1792.24 36
1792.34 43
1792.44 53
1792.54 65
1792.63 75
1792.73 84
1792.83 89
1792.92 90
1793.02 90
1793.12 88
1793.21 86
1793.31 86
1793.41 87
1793.50 89
1793.60 91
1793.70 94
1793.80 97
1793.89 100
1793.99 105
1794.09 112
1794.18 120
1794.28 131
1794.38 141
1794.48 151
1794.57 159
1794.67 164
1794.77 166
1794.86 167
1794.96 167
1795.06 168
1795.15 172
1795.25 178
1795.35 186
1795.45 195
1795.54 204
1795.64 212
1795.74 217
1795.83 219
1795.93 219
1796.03 216
1796.12 212
1796.22 207
1796.32 202
1796.42 195
1796.51 188
1796.61 182
1796.71 176
1796.80 171
1796.90 168
1797.00 166
1797.10 166
1797.19 166
1797.29 166
1797.39 165
1797.48 163
1797.58 161
1797.68 160
1797.78 158
1797.87 156
1797.97 154
1798.07 150
1798.16 146
1798.26 139
1798.36 132
1798.46 124
1798.55 116
1798.65 110
1798.75 105
1798.84 100
1798.94 96
1799.04 93
1799.14 90
1799.23 88
1799.33 88
1799.43 90
1799.52 94
1799.62 99
1799.72 104
1799.82 109
1799.91 112
1800.01 113
1800.11 113
1800.20 113
1800.30 112
1800.40 110
1800.50 109
1800.59 107
1800.69 105
1800.79 102
1800.88 99
1800.98 96
1801.08 94
1801.18 93
1801.27 92
1801.37 92
1801.47 91
1801.56 91
1801.66 91
1801.76 92
1801.86 94
1801.95 99
1802.05 105
1802.15 112
1802.25 120
1802.34 128
1802.44 136
1802.54 143
1802.63 149
1802.73 154
1802.83 157
1802.93 158
1803.02 157
1803.12 152
1803.22 145
1803.32 134
1803.41 122
1803.51 109
1803.61 97
1803.70 85
1803.80 76
1803.90 69
1804.00 64
1804.09 61
1804.19 61
1804.29 62
1804.39 63
1804.48 64
1804.58 65
1804.68 63
1804.77 60
1804.87 55
1804.97 50
1805.07 44
1805.16 38
1805.26 34
1805.36 30
1805.46 28
1805.55 26
1805.65 25
1805.75 25
1805.84 28
1805.94 32
1806.04 38
1806.14 46
1806.23 53
1806.33 61
1806.43 66
1806.53 71
1806.62 73
1806.72 75
1806.82 76
1806.92 78
1807.01 80
1807.11 82
1807.21 84
1807.31 86
1807.40 88
1807.50 89
1807.60 89
1807.69 88
1807.79 85
1807.89 81
1807.99 76
1808.08 72
1808.18 70
1808.28 69
1808.38 70
1808.47 72
1808.57 74
1808.67 76
1808.77 79
1808.86 82
1808.96 86
1809.06 90
1809.16 95
1809.25 100
1809.35 102
1809.45 102
1809.55 98
1809.64 93
1809.74 86
1809.84 81
1809.94 79
1810.03 80
1810.13 85
1810.23 93
1810.32 103
1810.42 114
1810.52 124
1810.62 133
1810.71 141
1810.81 148
1810.91 154
1811.01 160
1811.10 166
1811.20 172
1811.30 178
1811.40 182
1811.49 186
1811.59 187
1811.69 186
1811.79 183
1811.88 176
1811.98 167
1812.08 155
1812.18 142
1812.27 129
1812.37 117
1812.47 107
1812.57 101
1812.66 98
1812.76 98
1812.86 100
1812.96 104
1813.05 108
1813.15 111
1813.25 115
1813.35 119
1813.44 125
1813.54 132
1813.64 140
1813.74 147
1813.83 154
1813.93 157
1814.03 157
1814.13 153
1814.23 146
1814.32 137
1814.42 127
1814.52 119
1814.62 111
1814.71 106
1814.81 102
1814.91 99
1815.01 97
1815.10 95
1815.20 94
1815.30 94
1815.40 95
1815.49 97
1815.59 100
1815.69 102
1815.79 104
1815.88 103
1815.98 101
1816.08 97
1816.18 91
1816.27 85
1816.37 78
1816.47 73
1816.57 68
1816.66 63
1816.76 59
1816.86 56
1816.96 53
1817.06 51
1817.15 49
1817.25 48
1817.35 48
1817.45 48
1817.54 48
1817.64 47
1817.74 45
1817.84 41
1817.93 37
1818.03 33
1818.13 30
1818.23 29
1818.32 29
1818.42 30
1818.52 32
1818.62 35
1818.72 38
1818.81 41
1818.91 44
1819.01 47
1819.11 49
1819.20 51
1819.30 50
1819.40 48
1819.50 44
1819.59 39
1819.69 33
1819.79 26
1819.89 20
1819.99 16
1820.08 15
1820.18 17
1820.28 22
1820.38 29
1820.47 39
1820.57 49
1820.67 59
1820.77 68
1820.86 76
1820.96 81
1821.06 85
1821.16 87
1821.26 88
1821.35 88
1821.45 87
1821.55 86
1821.65 84
1821.74 82
1821.84 79
1821.94 78
1822.04 77
1822.14 78
1822.23 79
1822.33 80
1822.43 80
1822.53 78
1822.62 73
1822.72 66
1822.82 57
1822.92 47
1823.02 38
1823.11 32
1823.21 30
1823.31 31
1823.41 36
1823.50 43
1823.60 50
1823.70 55
1823.80 58
1823.90 58
1823.99 55
1824.09 49
1824.19 43
1824.29 37
1824.39 33
1824.48 31
1824.58 31
1824.68 34
1824.78 37
1824.87 41
1824.97 44
1825.07 48
1825.17 52
1825.27 55
1825.36 59
1825.46 62
1825.56 63
1825.66 63
1825.76 61
1825.85 56
1825.95 50
1826.05 43
1826.15 36
1826.24 29
1826.34 23
1826.44 18
1826.54 14
1826.64 11
1826.73 9
1826.83 8
1826.93 8
1827.03 10
1827.13 13
1827.22 16
1827.32 20
1827.42 25
1827.52 28
1827.61 31
1827.71 33
1827.81 35
1827.91 36
1828.01 37
1828.10 38
1828.20 39
1828.30 40
1828.40 41
1828.50 42
1828.59 43
1828.69 43
1828.79 43
1828.89 43
1828.99 41
1829.08 39
1829.18 36
1829.28 33
1829.38 30
1829.48 27
1829.57 23
1829.67 19
1829.77 13
1829.87 6
1829.97 0
1830.06 0
1830.16 0
1830.26 0
1830.36 0
1830.46 0
1830.55 0
1830.65 0
1830.75 9
1830.85 21
1830.95 31
1831.04 39
1831.14 44
1831.24 46
1831.34 46
1831.44 44
1831.53 42
1831.63 38
1831.73 35
1831.83 32
1831.93 29
1832.02 28
1832.12 27
1832.22 27
1832.32 29
1832.42 31
1832.51 33
1832.61 36
1832.71 38
1832.81 40
1832.91 40
1833.00 38
1833.10 35
1833.20 29
1833.30 23
1833.40 15
1833.49 7
1833.59 0
1833.69 0
1833.79 0
1833.89 0
1833.99 0
1834.08 0
1834.18 3
1834.28 10
1834.38 18
1834.48 25
1834.57 31
1834.67 39
1834.77 49
1834.87 61
1834.97 77
1835.06 95
1835.16 115
1835.26 135
1835.36 152
1835.46 165
1835.55 171
1835.65 171
1835.75 165
1835.85 152
1835.95 133
1836.05 112
1836.14 89
1836.24 66
1836.34 46
1836.44 29
1836.54 16
1836.63 9
1836.73 6
1836.83 7
1836.93 10
1837.03 14
1837.13 17
1837.22 18
1837.32 17
1837.42 15
1837.52 11
1837.62 9
1837.71 9
1837.81 12
1837.91 18
1838.01 27
1838.11 37
1838.21 47
1838.30 57
1838.40 65
1838.50 72
1838.60 78
1838.70 83
1838.79 86
1838.89 86
1838.99 84
1839.09 79
1839.19 70
1839.29 59
1839.38 47
1839.48 35
1839.58 24
1839.68 16
1839.78 11
1839.88 10
1839.97 11
1840.07 13
1840.17 16
1840.27 18
1840.37 19
1840.46 18
1840.56 17
1840.66 16
1840.76 16
1840.86 16
1840.96 18
1841.05 22
1841.15 26
1841.25 30
1841.35 34
1841.45 37
1841.55 37
1841.64 35
1841.74 31
1841.84 28
1841.94 26
1842.04 26
1842.14 29
1842.23 36
1842.33 43
1842.43 51
1842.53 57
1842.63 60
1842.73 61
1842.82 60
1842.92 59
1843.02 59
1843.12 60
1843.22 63
1843.32 66
1843.41 68
1843.51 69
1843.61 69
1843.71 67
1843.81 64
1843.91 60
1844.00 55
1844.10 49
1844.20 43
1844.30 36
1844.40 29
1844.50 22
1844.59 16
1844.69 12
1844.79 8
1844.89 5
1844.99 2
1845.09 0
1845.18 0
1845.28 0
1845.38 0
1845.48 0
1845.58 0
1845.68 0
1845.77 0
1845.87 5
1845.97 16
1846.07 30
1846.17 47
1846.27 65
1846.37 82
1846.46 96
1846.56 106
1846.66 111
1846.76 111
1846.86 105
1846.96 96
1847.05 86
1847.15 75
1847.25 65
1847.35 58
1847.45 54
1847.55 53
1847.64 54
1847.74 57
1847.84 61
1847.94 66
1848.04 72
1848.14 78
1848.24 85
1848.33 92
1848.43 97
1848.53 100
1848.63 100
1848.73 97
1848.83 91
1848.92 85
1849.02 79
1849.12 75
1849.22 72
1849.32 70
1849.42 68
1849.52 65
1849.61 59
1849.71 50
1849.81 41
1849.91 32
1850.01 24
1850.11 19
1850.21 17
1850.30 18
1850.40 21
1850.50 26
1850.60 30
1850.70 34
1850.80 37
1850.90 38
1850.99 37
1851.09 35
1851.19 33
1851.29 31
1851.39 30
1851.49 30
1851.59 32
1851.68 34
1851.78 37
1851.88 40
1851.98 43
1852.08 44
1852.18 45
1852.28 45
1852.37 45
1852.47 46
1852.57 47
1852.67 50
1852.77 53
1852.87 56
1852.97 58
1853.06 59
1853.16 59
1853.26 56
1853.36 52
1853.46 45
1853.56 37
1853.66 28
1853.75 20
1853.85 13
1853.95 8
1854.05 6
1854.15 8
1854.25 13
1854.35 20
1854.44 27
1854.54 34
1854.64 40
1854.74 43
1854.84 44
1854.94 43
1855.04 42
1855.13 42
1855.23 43
1855.33 45
1855.43 48
1855.53 50
1855.63 50
1855.73 50
1855.83 49
1855.92 47
1856.02 48
1856.12 51
1856.22 56
1856.32 63
1856.42 71
1856.52 80
1856.61 88
1856.71 95
1856.81 101
1856.91 105
1857.01 108
1857.11 109
1857.21 108
1857.31 104
1857.40 97
1857.50 87
1857.60 76
1857.70 64
1857.80 52
1857.90 42
1858.00 35
1858.10 30
1858.19 28
1858.29 27
1858.39 28
1858.49 29
1858.59 29
1858.69 27
1858.79 24
1858.89 21
1858.98 18
1859.08 17
1859.18 17
1859.28 19
1859.38 22
1859.48 27
1859.58 33
1859.68 39
1859.77 45
1859.87 49
1859.97 52
1860.07 54
1860.17 53
1860.27 51
1860.37 48
1860.47 43
1860.56 36
1860.66 28
1860.76 19
1860.86 11
1860.96 5
1861.06 2
1861.16 3
1861.26 8
1861.36 16
1861.45 25
1861.55 34
1861.65 42
1861.75 47
1861.85 51
1861.95 54
1862.05 58
1862.15 63
1862.24 69
1862.34 76
1862.44 84
1862.54 89
1862.64 93
1862.74 93
1862.84 89
1862.94 82
1863.04 72
1863.13 61
1863.23 49
1863.33 37
1863.43 26
1863.53 19
1863.63 15
1863.73 15
1863.83 17
1863.93 22
1864.02 26
1864.12 30
1864.22 33
1864.32 35
1864.42 37
1864.52 39
1864.62 43
1864.72 48
1864.82 54
1864.91 61
1865.01 67
1865.11 72
1865.21 75
1865.31 77
1865.41 78
1865.51 78
1865.61 79
1865.71 81
1865.80 83
1865.90 85
1866.00 86
1866.10 85
1866.20 80
1866.30 72
1866.40 63
1866.50 52
1866.60 42
1866.70 33
1866.79 27
1866.89 23
1866.99 21
1867.09 20
1867.19 20
1867.29 21
1867.39 22
1867.49 23
1867.59 26
1867.69 29
1867.78 33
1867.88 37
1867.98 40
1868.08 42
1868.18 43
1868.28 43
1868.38 43
1868.48 43
1868.58 44
1868.68 46
1868.77 50
1868.87 56
1868.97 64
1869.07 72
1869.17 81
1869.27 90
1869.37 96
1869.47 100
1869.57 101
1869.67 99
1869.76 95
1869.86 89
1869.96 84
1870.06 80
1870.16 79
1870.26 79
1870.36 81
1870.46 83
1870.56 83
1870.66 80
1870.75 72
1870.85 61
1870.95 48
1871.05 35
1871.15 24
1871.25 18
1871.35 18
1871.45 23
1871.55 32
1871.65 43
1871.75 52
1871.84 59
1871.94 62
1872.04 62
1872.14 58
1872.24 52
1872.34 46
1872.44 40
1872.54 34
1872.64 30
1872.74 27
1872.84 25
1872.94 26
1873.03 27
1873.13 28
1873.23 29
1873.33 29
1873.43 26
1873.53 23
1873.63 19
1873.73 18
1873.83 20
1873.93 26
1874.03 37
1874.12 52
1874.22 70
1874.32 87
1874.42 102
1874.52 112
1874.62 116
1874.72 115
1874.82 112
1874.92 106
1875.02 101
1875.12 97
1875.22 97
1875.31 98
1875.41 102
1875.51 107
1875.61 111
1875.71 114
1875.81 115
1875.91 113
1876.01 108
1876.11 101
1876.21 93
1876.31 84
1876.41 77
1876.51 73
1876.60 71
1876.70 72
1876.80 74
1876.90 76
1877.00 76
1877.10 72
1877.20 66
1877.30 55
1877.40 43
1877.50 30
1877.60 17
1877.70 5
1877.80 0
1877.89 0
1877.99 0
1878.09 0
1878.19 0
1878.29 0
1878.39 0
1878.49 0
1878.59 0
1878.69 5
1878.79 15
1878.89 30
1878.99 47
1879.09 68
1879.19 89
1879.28 109
1879.38 125
1879.48 136
1879.58 139
1879.68 137
1879.78 129
1879.88 118
1879.98 104
1880.08 91
1880.18 80
1880.28 71
1880.38 66
1880.48 66
1880.58 71
1880.67 81
1880.77 94
1880.87 108
1880.97 122
1881.07 133
1881.17 142
1881.27 146
1881.37 148
1881.47 147
1881.57 145
1881.67 143
1881.77 142
1881.87 140
1881.97 139
1882.07 138
1882.17 136
1882.26 134
1882.36 132
1882.46 129
1882.56 125
1882.66 120
1882.76 114
1882.86 106
1882.96 98
1883.06 90
1883.16 84
1883.26 81
1883.36 81
1883.46 84
1883.56 88
1883.66 91
1883.76 93
1883.85 92
1883.95 88
1884.05 81
1884.15 72
1884.25 63
1884.35 55
1884.45 49
1884.55 45
1884.65 44
1884.75 45
1884.85 49
1884.95 53
1885.05 59
1885.15 64
1885.25 69
1885.35 73
1885.45 76
1885.55 78
1885.64 79
1885.74 80
1885.84 78
1885.94 74
1886.04 69
1886.14 61
1886.24 53
1886.34 44
1886.44 37
1886.54 33
1886.64 33
1886.74 35
1886.84 40
1886.94 45
1887.04 50
1887.14 53
1887.24 56
1887.34 57
1887.44 57
1887.54 58
1887.63 58
1887.73 57
1887.83 57
1887.93 56
1888.03 54
1888.13 53
1888.23 52
1888.33 52
1888.43 52
1888.53 51
1888.63 50
1888.73 49
1888.83 47
1888.93 45
1889.03 44
1889.13 44
1889.23 45
1889.33 48
1889.43 51
1889.53 55
1889.63 60
1889.72 65
1889.82 70
1889.92 76
1890.02 82
1890.12 89
1890.22 96
1890.32 103
1890.42 109
1890.52 115
1890.62 118
1890.72 120
1890.82 120
1890.92 118
1891.02 115
1891.12 111
1891.22 107
1891.32 103
1891.42 100
1891.52 99
1891.62 99
1891.72 101
1891.82 104
1891.92 108
1892.02 111
1892.12 112
1892.22 110
1892.31 106
1892.41 100
1892.51 94
1892.61 91
1892.71 90
1892.81 94
1892.91 101
1893.01 109
1893.11 117
1893.21 123
1893.31 126
1893.41 126
1893.51 125
1893.61 122
1893.71 120
1893.81 119
1893.91 119
1894.01 119
1894.11 121
1894.21 123
1894.31 125
1894.41 127
1894.51 130
1894.61 133
1894.71 136
1894.81 139
1894.91 141
1895.01 142
1895.11 142
1895.21 139
1895.31 135
1895.40 130
1895.50 123
1895.60 116
1895.70 107
1895.80 98
1895.90 88
1896.00 77
1896.10 66
1896.20 55
1896.30 45
1896.40 37
1896.50 34
1896.60 35
1896.70 40
1896.80 49
1896.90 59
1897.00 69
1897.10 77
1897.20 81
1897.30 82
1897.40 79
1897.50 74
1897.60 68
1897.70 64
1897.80 61
1897.90 60
1898.00 61
1898.10 63
1898.20 65
1898.30 65
1898.40 62
1898.50 58
1898.60 52
1898.70 45
1898.80 38
1898.90 32
1899.00 27
1899.10 24
1899.20 21
1899.30 20
1899.40 21
1899.50 24
1899.60 29
1899.70 35
1899.79 42
1899.89 47
1899.99 51
1900.09 52
1900.19 51
1900.29 47
1900.39 41
1900.49 37
1900.59 33
1900.69 31
1900.79 32
1900.89 35
1900.99 39
1901.09 45
1901.19 52
1901.29 60
1901.39 68
1901.49 77
1901.59 87
1901.69 97
1901.79 108
1901.89 118
1901.99 128
1902.09 136
1902.19 141
1902.29 144
1902.39 144
1902.49 142
1902.59 139
1902.69 136
1902.79 132
1902.89 129
1902.99 124
1903.09 120
1903.19 114
1903.29 108
1903.39 102
1903.49 97
1903.59 93
1903.69 91
1903.79 89
1903.89 88
1903.99 87
1904.09 86
1904.19 84
1904.29 82
1904.39 78
1904.49 74
1904.59 68
1904.69 62
1904.79 55
1904.89 50
1904.99 47
1905.09 47
1905.19 50
1905.29 55
1905.39 62
1905.49 68
1905.59 71
1905.69 72
1905.79 68
1905.89 63
1905.99 56
1906.09 49
1906.19 45
1906.29 42
1906.39 43
1906.49 45
1906.59 48
1906.69 52
1906.79 58
1906.89 64
1906.99 72
1907.09 81
1907.19 91
1907.29 102
1907.39 112
1907.49 119
1907.59 123
1907.69 123
1907.79 117
1907.89 109
1907.99 98
1908.09 89
1908.19 81
1908.29 78
1908.39 79
1908.49 84
1908.59 90
1908.69 96
1908.79 99
1908.89 100
1908.99 97
1909.09 91
1909.19 85
1909.29 80
1909.39 77
1909.49 77
1909.59 79
1909.69 83
1909.79 89
1909.89 96
1909.99 103
1910.09 109
1910.19 114
1910.29 118
1910.39 121
1910.49 121
1910.59 119
1910.69 115
1910.79 111
1910.89 107
1910.99 105
1911.09 103
1911.19 104
1911.29 105
1911.39 106
1911.49 107
1911.59 107
1911.69 105
1911.79 102
1911.89 97
1911.99 93
1912.09 89
1912.19 86
1912.30 84
1912.40 84
1912.50 85
1912.60 87
1912.70 91
1912.80 96
1912.90 99
1913.00 101
1913.10 101
1913.20 99
1913.30 95
1913.40 89
1913.50 83
1913.60 78
1913.70 75
1913.80 74
1913.90 75
1914.00 79
1914.10 84
1914.20 89
1914.30 94
1914.40 98
1914.50 100
1914.60 99
1914.70 96
1914.80 92
1914.90 87
1915.00 82
1915.10 78
1915.20 76
1915.30 76
1915.40 76
1915.50 76
1915.60 77
1915.70 77
1915.80 76
1915.90 74
1916.00 71
1916.10 68
1916.20 66
1916.30 63
1916.40 61
1916.50 60
1916.60 58
1916.70 55
1916.81 51
1916.91 46
1917.01 41
1917.11 36
1917.21 32
1917.31 31
1917.41 32
1917.51 36
1917.61 42
1917.71 49
1917.81 55
1917.91 60
1918.01 62
1918.11 62
1918.21 60
1918.31 57
1918.41 54
1918.51 52
1918.61 51
1918.71 50
1918.81 50
1918.91 48
1919.01 44
1919.11 38
1919.21 31
1919.31 23
1919.41 16
1919.51 9
1919.61 4
1919.71 1
1919.81 0
1919.92 0
1920.02 0
1920.12 0
1920.22 0
1920.32 0
1920.42 0
1920.52 0
1920.62 1
1920.72 7
1920.82 12
1920.92 15
1921.02 15
1921.12 12
1921.22 7
1921.32 1
1921.42 0
1921.52 0
1921.62 0
1921.72 0
1921.82 0
1921.92 0
1922.02 0
1922.12 0
1922.22 7
1922.32 22
1922.43 42
1922.53 63
1922.63 84
1922.73 102
1922.83 114
1922.93 119
1923.03 119
1923.13 114
1923.23 107
1923.33 99
1923.43 90
1923.53 80
1923.63 70
1923.73 60
1923.83 49
1923.93 39
1924.03 31
1924.13 28
1924.23 29
1924.33 34
1924.43 41
1924.53 48
1924.64 53
1924.74 55
1924.84 54
1924.94 51
1925.04 47
1925.14 43
1925.24 41
1925.34 43
1925.44 49
1925.54 59
1925.64 74
1925.74 91
1925.84 108
1925.94 124
1926.04 135
1926.14 143
1926.24 145
1926.34 143
1926.44 139
1926.54 134
1926.65 129
1926.75 125
1926.85 123
1926.95 122
1927.05 122
1927.15 122
1927.25 121
1927.35 118
1927.45 112
1927.55 104
1927.65 92
1927.75 79
1927.85 65
1927.95 52
1928.05 43
1928.15 37
1928.25 37
1928.36 41
1928.46 50
1928.56 61
1928.66 74
1928.76 85
1928.86 95
1928.96 101
1929.06 104
1929.16 103
1929.26 100
1929.36 95
1929.46 89
1929.56 83
1929.66 77
1929.76 71
1929.86 67
1929.96 65
1930.07 64
1930.17 64
1930.27 65
1930.37 65
1930.47 64
1930.57 59
1930.67 52
1930.77 43
1930.87 34
1930.97 27
1931.07 22
1931.17 21
1931.27 24
1931.37 29
1931.47 36
1931.58 41
1931.68 45
1931.78 46
1931.88 43
1931.98 37
1932.08 29
1932.18 22
1932.28 16
1932.38 13
1932.48 14
1932.58 19
1932.68 26
1932.78 36
1932.88 45
1932.98 53
1933.09 60
1933.19 66
1933.29 71
1933.39 76
1933.49 83
1933.59 90
1933.69 99
1933.79 107
1933.89 114
1933.99 119
1934.09 121
1934.19 122
1934.29 121
1934.39 118
1934.50 114
1934.60 109
1934.70 102
1934.80 94
1934.90 83
1935.00 70
1935.10 56
1935.20 42
1935.30 28
1935.40 16
1935.50 6
1935.60 0
1935.70 0
1935.81 0
1935.91 0
1936.01 0
1936.11 0
1936.21 4
1936.31 9
1936.41 14
1936.51 20
1936.61 25
1936.71 31
1936.81 36
1936.91 42
1937.02 48
1937.12 53
1937.22 57
1937.32 60
1937.42 63
1937.52 64
1937.62 66
1937.72 67
1937.82 67
1937.92 67
1938.02 67
1938.12 66
1938.23 65
1938.33 64
1938.43 62
1938.53 59
1938.63 57
1938.73 54
1938.83 52
1938.93 50
1939.03 48
1939.13 48
1939.23 47
1939.33 47
1939.44 46
1939.54 45
1939.64 44
1939.74 42
1939.84 41
1939.94 39
1940.04 38
1940.14 36
1940.24 34
1940.34 33
1940.44 32
1940.55 32
1940.65 34
1940.75 36
1940.85 40
1940.95 45
1941.05 49
1941.15 53
1941.25 58
1941.35 63
1941.45 70
1941.55 77
1941.66 85
1941.76 94
1941.86 101
1941.96 105
1942.06 107
1942.16 104
1942.26 97
1942.36 88
1942.46 76
1942.56 64
1942.66 52
1942.77 41
1942.87 33
1942.97 28
1943.07 25
1943.17 25
1943.27 25
1943.37 26
1943.47 26
1943.57 25
1943.67 22
1943.78 18
1943.88 15
1943.98 15
1944.08 18
1944.18 25
1944.28 37
1944.38 53
1944.48 70
1944.58 88
1944.68 104
1944.79 118
1944.89 130
1944.99 140
1945.09 150
1945.19 161
1945.29 173
1945.39 186
1945.49 199
1945.59 211
1945.69 223
1945.80 233
1945.90 241
1946.00 249
1946.10 257
1946.20 264
1946.30 270
1946.40 276
1946.50 280
1946.60 282
1946.71 282
1946.81 281
1946.91 278
1947.01 275
1947.11 272
1947.21 268
1947.31 265
1947.41 262
1947.51 259
1947.61 257
1947.72 256
1947.82 254
1947.92 253
1948.02 250
1948.12 247
1948.22 242
1948.32 236
1948.42 229
1948.52 222
1948.63 216
1948.73 210
1948.83 205
1948.93 199
1949.03 193
1949.13 185
1949.23 175
1949.33 162
1949.43 149
1949.54 137
1949.64 127
1949.74 121
1949.84 117
1949.94 116
1950.04 115
1950.14 113
1950.24 108
1950.35 101
1950.45 92
1950.55 82
1950.65 73
1950.75 68
1950.85 68
1950.95 72
1951.05 80
1951.15 89
1951.26 97
1951.36 103
1951.46 104
1951.56 102
1951.66 96
1951.76 89
1951.86 81
1951.96 72
1952.07 63
1952.17 54
1952.27 44
1952.37 33
1952.47 21
1952.57 9
1952.67 0
1952.77 0
1952.88 0
1952.98 0
1953.08 0
1953.18 0
1953.28 0
1953.38 0
1953.48 0
1953.58 7
1953.68 20
1953.79 34
1953.89 49
1953.99 65
1954.09 81
1954.19 96
1954.29 110
1954.39 121
1954.49 131
1954.60 137
1954.70 140
1954.80 140
1954.90 139
1955.00 137
1955.10 134
1955.20 132
1955.31 131
1955.41 131
1955.51 132
1955.61 133
1955.71 133
1955.81 132
1955.91 129
1956.01 122
1956.12 113
1956.22 101
1956.32 88
1956.42 74
1956.52 62
1956.62 52
1956.72 46
1956.82 43
1956.93 42
1957.03 43
1957.13 45
1957.23 47
1957.33 49
1957.43 52
1957.53 55
1957.64 59
1957.74 64
1957.84 69
1957.94 74
1958.04 78
1958.14 80
1958.24 80
1958.34 77
1958.45 71
1958.55 62
1958.65 50
1958.75 37
1958.85 24
1958.95 13
1959.05 4
1959.16 0
1959.26 0
1959.36 0
1959.46 3
1959.56 7
1959.66 11
1959.76 15
1959.87 20
1959.97 25
1960.07 32
1960.17 40
1960.27 49
1960.37 59
1960.47 68
1960.58 75
1960.68 79
1960.78 79
1960.88 76
1960.98 68
1961.08 58
1961.18 45
1961.29 31
1961.39 19
1961.49 10
1961.59 5
1961.69 4
1961.79 6
1961.89 11
1962.00 17
1962.10 22
1962.20 26
1962.30 29
1962.40 30
1962.50 28
1962.60 25
1962.71 20
1962.81 13
1962.91 3
1963.01 0
1963.11 0
1963.21 0
1963.32 0
1963.42 0
1963.52 0
1963.62 0
1963.72 6
1963.82 26
1963.92 46
1964.03 64
1964.13 78
1964.23 89
1964.33 96
1964.43 101
1964.53 103
1964.63 105
1964.74 106
1964.84 106
1964.94 106
1965.04 105
1965.14 103
1965.24 100
1965.35 96
1965.45 93
1965.55 90
1965.65 89
1965.75 89
1965.85 91
1965.95 94
1966.06 98
1966.16 103
1966.26 107
1966.36 112
1966.46 116
1966.56 120
1966.67 125
1966.77 130
1966.87 135
1966.97 142
1967.07 149
1967.17 158
1967.28 167
1967.38 177
1967.48 187
1967.58 197
1967.68 205
1967.78 210
1967.89 211
1967.99 209
1968.09 203
1968.19 194
1968.29 184
1968.39 174
1968.49 164
1968.60 156
1968.70 149
1968.80 141
1968.90 133
1969.00 126
1969.10 118
1969.21 111
1969.31 107
1969.41 104
1969.51 104
1969.61 106
1969.71 109
1969.82 111
1969.92 114
1970.02 117
1970.12 119
1970.22 121
1970.32 122
1970.43 123
1970.53 124
1970.63 124
1970.73 123
1970.83 121
1970.93 120
1971.04 119
1971.14 120
1971.24 123
1971.34 127
1971.44 131
1971.54 136
1971.65 138
1971.75 138
1971.85 135
1971.95 130
1972.05 124
1972.16 118
1972.26 115
1972.36 116
1972.46 120
1972.56 127
1972.66 136
1972.77 145
1972.87 151
1972.97 154
1973.07 154
1973.17 150
1973.27 144
1973.38 137
1973.48 129
1973.58 121
1973.68 114
1973.78 107
1973.88 99
1973.99 91
1974.09 82
1974.19 73
1974.29 64
1974.39 57
1974.50 52
1974.60 51
1974.70 53
1974.80 59
1974.90 68
1975.00 79
1975.11 91
1975.21 103
1975.31 115
1975.41 126
1975.51 136
1975.62 145
1975.72 154
1975.82 161
1975.92 167
1976.02 171
1976.12 173
1976.23 172
1976.33 167
1976.43 159
1976.53 149
1976.63 136
1976.74 122
1976.84 108
1976.94 97
1977.04 87
1977.14 80
1977.24 74
1977.35 70
1977.45 67
1977.55 65
1977.65 65
1977.75 66
1977.86 70
1977.96 74
1978.06 79
1978.16 83
1978.26 85
1978.37 83
1978.47 78
1978.57 70
1978.67 61
1978.77 54
1978.87 50
1978.98 50
1979.08 56
1979.18 66
1979.28 78
1979.38 92
1979.49 104
1979.59 114
1979.69 120
1979.79 123
1979.89 123
1980.00 121
1980.10 118
1980.20 117
1980.30 117
1980.40 120
1980.51 125
1980.61 130
1980.71 135
1980.81 139
1980.91 140
1981.02 139
1981.12 136
1981.22 131
1981.32 126
1981.42 121
1981.52 117
1981.63 115
1981.73 113
1981.83 114
1981.93 115
1982.03 118
1982.14 122
1982.24 126
1982.34 132
1982.44 137
1982.54 142
1982.65 145
1982.75 148
1982.85 148
1982.95 148
1983.05 147
1983.16 145
1983.26 143
1983.36 142
1983.46 143
1983.56 145
1983.67 148
1983.77 152
1983.87 157
1983.97 162
1984.07 165
1984.18 166
1984.28 164
1984.38 160
1984.48 153
1984.59 145
1984.69 136
1984.79 125
1984.89 115
1984.99 105
1985.10 96
1985.20 90
1985.30 87
1985.40 88
1985.50 94
1985.61 103
1985.71 114
1985.81 124
1985.91 132
1986.01 136
1986.12 134
1986.22 128
1986.32 120
1986.42 111
1986.52 104
1986.63 99
1986.73 97
1986.83 97
1986.93 98
1987.03 98
1987.14 96
1987.24 92
1987.34 85
1987.44 77
1987.55 68
1987.65 60
1987.75 54
1987.85 50
1987.95 48
1988.06 49
1988.16 51
1988.26 55
1988.36 58
1988.46 59
1988.57 59
1988.67 58
1988.77 54
1988.87 49
1988.98 45
1989.08 41
1989.18 39
1989.28 39
1989.38 41
1989.49 44
1989.59 48
1989.69 52
1989.79 56
1989.89 61
1990.00 67
1990.10 73
1990.20 80
1990.30 86
1990.41 90
1990.51 92
1990.61 91
1990.71 87
1990.81 82
1990.92 76
1991.02 71
1991.12 67
1991.22 65
1991.33 63
1991.43 62
1991.53 61
1991.63 58
1991.73 54
1991.84 50
1991.94 44
1992.04 39
1992.14 33
1992.25 28
1992.35 22
1992.45 17
1992.55 11
1992.65 6
1992.76 2
1992.86 0
1992.96 0
1993.06 0
1993.17 0
1993.27 0
1993.37 0
1993.47 0
1993.58 0
1993.68 0
1993.78 0
1993.88 3
1993.98 10
1994.09 21
1994.19 33
1994.29 48
1994.39 62
1994.50 76
1994.60 87
1994.70 94
1994.80 99
1994.91 101
1995.01 100
1995.11 98
1995.21 94
1995.31 91
1995.42 88
1995.52 86
1995.62 85
1995.72 86
1995.83 88
1995.93 93
1996.03 100
1996.13 109
1996.24 119
1996.34 131
1996.44 144
1996.54 157
1996.64 169
1996.75 181
1996.85 190
1996.95 196
1997.05 199
1997.16 198
1997.26 192
1997.36 183
1997.46 171
1997.57 156
1997.67 139
1997.77 122
1997.87 105
1997.98 89
1998.08 74
1998.18 63
1998.28 55
1998.39 50
1998.49 47
1998.59 47
1998.69 48
1998.79 51
1998.90 56
1999.00 63
1999.10 72
1999.20 83
1999.31 93
1999.41 102
1999.51 109
1999.61 113
1999.72 114
1999.82 112
1999.92 109
2000.02 105
2000.13 102
2000.23 100
2000.33 100
2000.43 101
2000.54 103
2000.64 106
2000.74 110
2000.84 114
2000.95 117
2001.05 117
2001.15 115
2001.25 110
2001.36 102
2001.46 92
2001.56 82
2001.66 74
2001.77 68
2001.87 64
2001.97 62
2002.07 61
2002.18 58
2002.28 55
2002.38 51
2002.48 47
2002.59 44
2002.69 44
2002.79 45
2002.89 48
2003.00 51
2003.10 52
2003.20 51
2003.30 47
2003.41 43
2003.51 38
2003.61 36
2003.71 37
2003.82 41
2003.92 49
2004.02 58
2004.12 68
2004.23 78
2004.33 90
2004.43 103
2004.53 118
2004.64 134
2004.74 150
2004.84 165
2004.94 175
2005.05 179
2005.15 177
2005.25 168
2005.35 154
2005.46 139
2005.56 123
2005.66 109
2005.76 98
2005.87 90
2005.97 86
2006.07 83
2006.18 81
2006.28 79
2006.38 78
2006.48 75
2006.59 73
2006.69 70
2006.79 67
2006.89 64
2007.00 61
2007.10 58
2007.20 55
2007.30 52
2007.41 48
2007.51 44
2007.61 41
2007.71 37
2007.82 34
2007.92 32
2008.02 30
2008.12 29
2008.23 28
2008.33 29
2008.43 31
2008.54 35
2008.64 40
2008.74 45
2008.84 51
2008.95 56
2009.05 60
2009.15 61
2009.25 61
2009.36 60
2009.46 59
2009.56 58
2009.66 57
2009.77 56
2009.87 54
2009.97 49
2010.08 43
2010.18 36
2010.28 29
2010.38 24
2010.49 20
2010.59 20
2010.69 22
2010.79 25
2010.90 28
2011.00 32
2011.10 37
2011.21 42
2011.31 49
2011.41 59
2011.51 70
2011.62 82
2011.72 94
2011.82 104
2011.92 111
2012.03 115
2012.13 114
2012.23 111
2012.34 104
2012.44 96
2012.54 88
2012.64 80
2012.75 73
2012.85 69
2012.95 67
2013.06 68
2013.16 71
2013.26 76
2013.36 83
2013.47 91
2013.57 99
2013.67 106
2013.77 112
2013.88 117
2013.98 120
2014.08 122
2014.19 125
2014.29 128
2014.39 131
2014.49 135
2014.60 138
2014.70 139
2014.80 137
2014.91 132
2015.01 122
2015.11 110
2015.21 97
2015.32 83
2015.42 72
2015.52 64
2015.63 58
2015.73 56
2015.83 55
2015.93 56
2016.04 55
2016.14 53
2016.24 49
2016.35 42
2016.45 34
2016.55 25
2016.65 17
2016.76 10
2016.86 6
2016.96 3
2017.07 1
2017.17 1
2017.27 3
2017.37 6
2017.48 11
2017.58 17
2017.68 24
2017.79 32
2017.89 39
2017.99 44
2018.09 48
2018.20 51
2018.30 55
2018.40 62
2018.51 71
2018.61 83
2018.71 98
2018.81 112
2018.92 125
2019.02 135
2019.12 140
2019.23 140
2019.33 136
2019.43 128
2019.54 118
2019.64 106
2019.74 93
2019.84 81
2019.95 69
2020.05 59
2020.15 52
2020.26 48
2020.36 48
2020.46 50
2020.56 55
2020.67 59
2020.77 61
2020.87 60
2020.98 56
2021.08 48
2021.18 39
2021.29 30
2021.39 23
2021.49 18
2021.59 15
2021.70 15
2021.80 17
2021.90 20
2022.01 23
2022.11 27
2022.21 31
2022.32 35
2022.42 37
2022.52 38
2022.62 37
2022.73 33
2022.83 28
2022.93 20
2023.04 12
2023.14 5
2023.24 0
2023.35 0
2023.45 0
2023.55 0
2023.66 0
2023.76 0
2023.86 0
2023.96 0
2024.07 0
2024.17 4
2024.27 12
2024.38 24
2024.48 39
2024.58 54
2024.69 70
2024.79 82
2024.89 89
2024.99 91
2025.10 86
2025.20 77
2025.30 66
2025.41 55
2025.51 47
2025.61 42
2025.72 39
2025.82 37
2025.92 35
2026.03 33
2026.13 28
2026.23 23
2026.34 19
2026.44 17
2026.54 19
2026.64 25
2026.75 35
2026.85 48
2026.95 62
2027.06 74
2027.16 82
2027.26 86
2027.37 84
2027.47 77
2027.57 65
2027.68 51
2027.78 37
2027.88 23
2027.99 12
2028.09 4
2028.19 0
2028.29 0
2028.40 3
2028.50 9
2028.60 16
2028.71 24
2028.81 32
2028.91 40
2029.02 46
2029.12 51
2029.22 55
2029.33 56
2029.43 56
2029.53 54
2029.64 51
2029.74 47
2029.84 44
2029.95 42
2030.05 44
2030.15 50
2030.26 57
2030.36 66
2030.46 74
2030.57 81
2030.67 86
2030.77 89
2030.87 91
2030.98 93
2031.08 96
2031.18 100
2031.29 104
2031.39 106
2031.49 106
2031.60 104
2031.70 99
2031.80 92
2031.91 85
2032.01 77
2032.11 70
2032.22 62
2032.32 54
2032.42 46
2032.53 36
2032.63 27
2032.73 18
2032.84 10
2032.94 4
2033.04 0
2033.15 0
2033.25 0
2033.35 0
2033.46 0
2033.56 0
2033.66 0
2033.77 0
2033.87 0
2033.97 10
2034.08 21
2034.18 30
2034.28 34
2034.39 34
2034.49 29
2034.59 21
2034.70 14
2034.80 9
2034.90 8
2035.01 12
2035.11 20
2035.21 29
2035.32 38
2035.42 44
2035.52 47
2035.63 48
2035.73 47
2035.83 46
2035.94 45
2036.04 46
2036.14 46
2036.25 47
2036.35 47
2036.45 46
2036.56 45
2036.66 44
2036.76 44
2036.87 45
2036.97 48
2037.07 50
2037.18 53
2037.28 54
2037.38 55
2037.49 54
2037.59 54
2037.69 53
2037.80 53
2037.90 53
2038.00 53
2038.11 53
2038.21 52
2038.31 49
2038.42 45
2038.52 40
2038.62 34
2038.73 29
2038.83 24
2038.93 19
2039.04 15
2039.14 12
2039.25 8
2039.35 6
2039.45 4
2039.56 3
2039.66 4
2039.76 5
2039.87 8
2039.97 11
2040.07 14
2040.18 17
2040.28 21
2040.38 24
2040.49 28
2040.59 32
2040.69 37
2040.80 42
2040.90 48
2041.00 52
2041.11 57
2041.21 60
2041.31 63
2041.42 64
2041.52 65
2041.62 65
2041.73 64
2041.83 62
2041.94 59
2042.04 56
2042.14 51
2042.25 47
2042.35 44
2042.45 42
2042.56 41
2042.66 40
2042.76 41
2042.87 41
2042.97 41
2043.07 40
2043.18 38
2043.28 36
2043.38 35
2043.49 33
2043.59 31
2043.70 30
2043.80 28
2043.90 25
2044.01 21
2044.11 16
2044.21 11
2044.32 6
2044.42 2
2044.52 0
2044.63 0
2044.73 0
2044.83 0
2044.94 0
2045.04 0
2045.15 0
2045.25 0
2045.35 0
2045.46 2
2045.56 8
2045.66 15
2045.77 21
2045.87 27
2045.97 32
2046.08 36
2046.18 40
2046.29 43
2046.39 47
2046.49 49
2046.60 50
2046.70 49
2046.80 46
2046.91 41
2047.01 36
2047.11 32
2047.22 31
2047.32 33
2047.43 38
2047.53 44
2047.63 51
2047.74 57
2047.84 61
2047.94 62
2048.05 60
2048.15 55
2048.25 48
2048.36 40
2048.46 31
2048.57 23
2048.67 15
2048.77 8
2048.88 1
2048.98 0
2049.08 0
2049.19 0
2049.29 0
2049.40 0
2049.50 0
2049.60 6
2049.71 17
2049.81 29
2049.91 39
2050.02 46
2050.12 51
2050.22 53
2050.33 52
2050.43 49
2050.54 44
2050.64 39
2050.74 32
2050.85 25
2050.95 17
2051.05 10
2051.16 5
2051.26 1
2051.37 0
2051.47 1
2051.57 4
2051.68 9
2051.78 16
2051.88 22
2051.99 28
2052.09 33
2052.20 36
2052.30 38
2052.40 38
2052.51 38
2052.61 37
2052.71 38
2052.82 41
2052.92 46
2053.03 52
2053.13 59
2053.23 63
2053.34 65
2053.44 63
2053.55 56
2053.65 46
2053.75 34
2053.86 23
2053.96 13
2054.06 8
2054.17 5
2054.27 6
2054.38 8
2054.48 10
2054.58 10
2054.69 8
2054.79 4
2054.90 0
2055.00 0
2055.10 0
2055.21 0
2055.31 0
2055.41 0
2055.52 0
2055.62 3
2055.73 9
2055.83 13
2055.93 15
2056.04 15
2056.14 15
2056.25 13
2056.35 11
2056.45 9
2056.56 8
2056.66 8
2056.76 9
2056.87 11
2056.97 15
2057.08 22
2057.18 30
2057.28 39
2057.39 48
2057.49 56
2057.60 62
2057.70 64
2057.80 64
2057.91 61
2058.01 57
2058.12 53
2058.22 52
2058.32 56
2058.43 64
2058.53 78
2058.64 95
2058.74 114
2058.84 132
2058.95 148
2059.05 160
2059.15 167
2059.26 169
2059.36 165
2059.47 158
2059.57 150
2059.67 140
2059.78 132
2059.88 124
2059.99 119
2060.09 115
2060.19 113
2060.30 110
2060.40 107
2060.51 101
2060.61 94
2060.71 86
2060.82 79
2060.92 74
2061.03 74
2061.13 78
2061.23 87
2061.34 99
2061.44 113
2061.55 126
2061.65 136
2061.75 142
2061.86 145
2061.96 145
2062.07 144
2062.17 144
2062.27 143
2062.38 144
2062.48 145
2062.59 145
2062.69 145
2062.79 143
2062.90 141
2063.00 137
2063.11 134
2063.21 130
2063.31 125
2063.42 119
2063.52 113
2063.63 107
2063.73 102
2063.84 98
2063.94 97
2064.04 97
2064.15 99
2064.25 101
2064.36 103
2064.46 103
2064.56 103
2064.67 101
2064.77 100
2064.88 98
2064.98 95
2065.08 90
2065.19 84
2065.29 75
2065.40 64
2065.50 52
2065.60 39
2065.71 29
2065.81 21
2065.92 16
2066.02 15
2066.13 18
2066.23 24
2066.33 31
2066.44 38
2066.54 44
2066.65 47
2066.75 48
2066.85 45
2066.96 39
2067.06 30
2067.17 22
2067.27 14
2067.37 9
2067.48 8
2067.58 11
2067.69 17
2067.79 26
2067.90 37
2068.00 48
2068.10 57
2068.21 64
2068.31 68
2068.42 67
2068.52 62
2068.62 53
2068.73 43
2068.83 32
2068.94 22
2069.04 15
2069.15 11
2069.25 12
2069.35 15
2069.46 20
2069.56 25
2069.67 29
2069.77 31
2069.88 31
2069.98 30
2070.08 27
2070.19 23
2070.29 22
2070.40 22
2070.50 25
2070.61 31
2070.71 41
2070.81 51
2070.92 62
2071.02 72
2071.13 77
2071.23 79
2071.33 77
2071.44 73
2071.54 67
2071.65 61
2071.75 57
2071.86 56
2071.96 57
2072.06 60
2072.17 64
2072.27 70
2072.38 76
2072.48 82
2072.59 89
2072.69 95
2072.79 100
2072.90 104
2073.00 106
2073.11 106
2073.21 103
2073.32 98
2073.42 92
2073.52 86
2073.63 82
2073.73 79
2073.84 80
2073.94 83
2074.05 87
2074.15 92
2074.25 95
2074.36 96
2074.46 94
2074.57 89
2074.67 83
2074.78 77
2074.88 75
2074.99 77
2075.09 83
2075.19 94
2075.30 107
2075.40 120
2075.51 131
2075.61 138
2075.72 141
2075.82 139
2075.92 134
2076.03 127
2076.13 119
2076.24 112
2076.34 105
2076.45 99
2076.55 92
2076.66 83
2076.76 72
2076.86 59
2076.97 46
2077.07 34
2077.18 25
2077.28 19
2077.39 17
2077.49 19
2077.59 22
2077.70 25
2077.80 28
2077.91 29
2078.01 29
2078.12 28
2078.22 28
2078.33 28
2078.43 30
2078.53 32
2078.64 35
2078.74 36
2078.85 36
2078.95 35
2079.06 34
2079.16 31
2079.27 29
2079.37 27
2079.47 26
2079.58 26
2079.68 26
2079.79 28
2079.89 30
2080.00 34
2080.10 39
2080.21 46
2080.31 52
2080.42 58
2080.52 61
2080.62 62
2080.73 59
2080.83 54
2080.94 48
2081.04 41
2081.15 37
2081.25 35
2081.36 36
2081.46 39
2081.56 44
2081.67 48
2081.77 50
2081.88 48
2081.98 43
2082.09 35
2082.19 26
2082.30 19
2082.40 15
2082.51 14
2082.61 17
2082.71 21
2082.82 26
2082.92 30
2083.03 33
2083.13 36
2083.24 39
2083.34 42
2083.45 46
2083.55 51
2083.66 57
2083.76 61
2083.86 63
2083.97 63
2084.07 61
2084.18 56
2084.28 51
2084.39 45
2084.49 39
2084.60 35
2084.70 31
2084.81 27
2084.91 25
2085.01 23
2085.12 21
2085.22 20
2085.33 18
2085.43 15
2085.54 12
2085.64 9
2085.75 5
2085.85 1
2085.96 0
2086.06 0
2086.17 0
2086.27 0
2086.37 0
2086.48 0
2086.58 0
2086.69 0
2086.79 7
2086.90 18
2087.00 28
2087.11 39
2087.21 48
2087.32 56
2087.42 63
2087.53 69
2087.63 74
2087.74 79
2087.84 83
2087.94 86
2088.05 87
2088.15 87
2088.26 86
2088.36 85
2088.47 84
2088.57 83
2088.68 84
2088.78 84
2088.89 84
2088.99 84
2089.10 82
2089.20 81
2089.31 79
2089.41 76
2089.52 72
2089.62 67
2089.72 62
2089.83 56
2089.93 51
2090.04 49
2090.14 50
2090.25 54
2090.35 62
2090.46 72
2090.56 83
2090.67 92
2090.77 99
2090.88 103
2090.98 105
2091.09 105
2091.19 104
2091.30 102
2091.40 102
2091.51 102
2091.61 103
2091.71 105
2091.82 108
2091.92 112
2092.03 117
2092.13 121
2092.24 125
2092.34 127
2092.45 127
2092.55 123
2092.66 117
2092.76 109
2092.87 100
2092.97 93
2093.08 88
2093.18 86
2093.29 88
2093.39 94
2093.50 103
2093.60 113
2093.71 122
2093.81 131
2093.92 137
2094.02 141
2094.13 143
2094.23 143
2094.33 141
2094.44 138
2094.54 133
2094.65 127
2094.75 119
2094.86 110
2094.96 101
2095.07 93
2095.17 88
2095.28 85
2095.38 87
2095.49 92
2095.59 99
2095.70 107
2095.80 115
2095.91 120
2096.01 123
2096.12 123
2096.22 120
2096.33 117
2096.43 114
2096.54 111
2096.64 110
2096.75 110
2096.85 111
2096.96 112
2097.06 111
2097.17 109
2097.27 105
2097.38 98
2097.48 91
2097.59 82
2097.69 75
2097.80 69
2097.90 65
2098.01 63
2098.11 62
2098.22 61
2098.32 59
2098.43 55
2098.53 50
2098.64 42
2098.74 34
2098.85 27
2098.95 22
2099.06 20
2099.16 21
2099.26 23
2099.37 27
2099.47 30
2099.58 33
2099.68 34
2099.79 34
2099.89 34
2100.00 34
2100.10 36
2100.21 38
2100.31 40
2100.42 42
2100.52 44
2100.63 44
2100.73 43
2100.84 40
2100.94 37
2101.05 34
2101.15 31
2101.26 28
2101.36 24
2101.47 20
2101.57 15
2101.68 10
2101.78 4
2101.89 0
2101.99 0
2102.10 0
2102.20 0
2102.31 0
2102.41 0
2102.52 0
2102.62 0
2102.73 0
2102.84 0
2102.94 1
2103.05 4
2103.15 9
2103.26 15
2103.36 22
2103.47 29
2103.57 34
2103.68 39
2103.78 41
2103.89 42
2103.99 42
2104.10 41
2104.20 41
2104.31 41
2104.41 41
2104.52 41
2104.62 40
2104.73 38
2104.83 34
2104.94 30
2105.04 26
2105.15 22
2105.25 19
2105.36 18
2105.46 19
2105.57 22
2105.67 28
2105.78 36
2105.88 46
2105.99 58
2106.09 69
2106.20 80
2106.30 87
2106.41 91
2106.51 92
2106.62 89
2106.72 83
2106.83 76
2106.93 69
2107.04 63
2107.14 58
2107.25 53
2107.35 49
2107.46 46
2107.56 42
2107.67 38
2107.78 34
2107.88 30
2107.99 25
2108.09 21
2108.20 18
2108.30 17
2108.41 18
2108.51 22
2108.62 27
2108.72 35
2108.83 42
2108.93 49
2109.04 55
2109.14 60
2109.25 66
2109.35 73
2109.46 80
2109.56 89
2109.67 98
2109.77 106
2109.88 114
2109.98 119
2110.09 123
2110.19 126
2110.30 127
2110.41 127
2110.51 125
2110.62 123
2110.72 118
2110.83 112
2110.93 105
2111.04 98
2111.14 91
2111.25 85
2111.35 81
2111.46 77
2111.56 73
2111.67 69
2111.77 63
2111.88 57
2111.98 50
2112.09 44
2112.19 38
2112.30 34
2112.41 31
2112.51 31
2112.62 32
2112.72 36
2112.83 42
2112.93 51
2113.04 63
2113.14 76
2113.25 88
2113.35 98
2113.46 104
2113.56 105
2113.67 101
2113.77 92
2113.88 81
2113.98 68
2114.09 56
2114.20 46
2114.30 38
2114.41 32
2114.51 27
2114.62 24
2114.72 23
2114.83 24
2114.93 26
2115.04 31
2115.14 37
2115.25 46
2115.35 55
2115.46 64
2115.57 72
2115.67 78
2115.78 81
2115.88 82
2115.99 80
2116.09 77
2116.20 74
2116.30 71
2116.41 69
2116.51 69
2116.62 68
2116.72 67
2116.83 65
2116.94 61
2117.04 55
2117.15 48
2117.25 41
2117.36 34
2117.46 29
2117.57 24
2117.67 20
2117.78 17
2117.88 14
2117.99 10
2118.09 6
2118.20 1
2118.31 0
2118.41 0
2118.52 0
2118.62 0
2118.73 0
2118.83 0
2118.94 0
2119.04 0
2119.15 2
2119.25 5
2119.36 8
2119.47 11
2119.57 14
2119.68 17
2119.78 19
2119.89 20
2119.99 20
2120.10 21
2120.20 23
2120.31 26
2120.41 29
2120.52 31
2120.63 32
2120.73 31
2120.84 29
2120.94 26
2121.05 25
2121.15 26
2121.26 30
2121.36 36
2121.47 42
2121.58 48
2121.68 52
2121.79 53
2121.89 51
2122.00 49
2122.10 48
2122.21 50
2122.31 56
2122.42 66
2122.53 80
2122.63 96
2122.74 114
2122.84 132
2122.95 148
2123.05 161
2123.16 171
2123.26 177
2123.37 181
2123.47 183
2123.58 184
2123.69 184
2123.79 185
2123.90 186
2124.00 187
2124.11 186
2124.21 183
2124.32 177
2124.43 167
2124.53 153
2124.64 135
2124.74 116
2124.85 95
2124.95 75
2125.06 56
2125.16 38
2125.27 24
2125.38 12
2125.48 4
2125.59 0
2125.69 0
2125.80 0
2125.90 3
2126.01 7
2126.11 11
2126.22 13
2126.33 12
2126.43 9
2126.54 4
2126.64 0
2126.75 0
2126.85 0
2126.96 0
2127.07 0
2127.17 0
2127.28 2
2127.38 11
2127.49 21
2127.59 29
2127.70 36
2127.81 40
2127.91 42
2128.02 40
2128.12 36
2128.23 30
2128.33 23
2128.44 16
2128.55 11
2128.65 9
2128.76 10
2128.86 14
2128.97 19
2129.07 27
2129.18 35
2129.28 45
2129.39 55
2129.50 67
2129.60 81
2129.71 94
2129.81 107
2129.92 118
2130.02 124
2130.13 125
2130.24 121
2130.34 112
2130.45 102
2130.55 90
2130.66 80
2130.77 72
2130.87 66
2130.98 63
2131.08 63
2131.19 65
2131.29 69
2131.40 74
2131.51 79
2131.61 84
2131.72 88
2131.82 91
2131.93 95
2132.03 98
2132.14 103
2132.25 108
2132.35 114
2132.46 119
2132.56 123
2132.67 126
2132.77 126
2132.88 126
2132.99 125
2133.09 124
2133.20 124
2133.30 124
2133.41 123
2133.52 120
2133.62 116
2133.73 110
2133.83 103
2133.94 97
2134.04 91
2134.15 86
2134.26 83
2134.36 79
2134.47 75
2134.57 71
2134.68 67
2134.79 63
2134.89 60
2135.00 59
2135.10 60
2135.21 62
2135.31 66
2135.42 70
2135.53 73
2135.63 74
2135.74 75
2135.84 75
2135.95 76
2136.06 77
2136.16 79
2136.27 81
2136.37 83
2136.48 84
2136.59 84
2136.69 81
2136.80 78
2136.90 75
2137.01 72
2137.11 71
2137.22 71
2137.33 73
2137.43 77
2137.54 83
2137.64 89
2137.75 94
2137.86 99
2137.96 101
2138.07 100
2138.17 96
2138.28 89
2138.39 81
2138.49 72
2138.60 63
2138.70 57
2138.81 53
2138.92 51
2139.02 51
2139.13 51
2139.23 51
2139.34 50
2139.45 48
2139.55 46
2139.66 43
2139.76 39
2139.87 34
2139.97 27
2140.08 19
2140.19 9
2140.29 0
2140.40 0
2140.50 0
2140.61 0
2140.72 0
2140.82 0
2140.93 0
2141.03 0
2141.14 6
2141.25 14
2141.35 19
2141.46 22
2141.56 22
2141.67 19
2141.78 14
2141.88 8
2141.99 1
2142.09 0
2142.20 0
2142.31 0
2142.41 0
2142.52 0
2142.63 0
2142.73 4
2142.84 14
2142.94 26
2143.05 38
2143.16 49
2143.26 58
2143.37 63
2143.47 65
2143.58 63
2143.69 57
2143.79 49
2143.90 40
2144.00 32
2144.11 26
2144.22 21
2144.32 18
2144.43 15
2144.53 11
2144.64 6
2144.75 1
2144.85 0
2144.96 0
2145.06 0
2145.17 0
2145.28 0
2145.38 2
2145.49 8
2145.60 13
2145.70 18
2145.81 21
2145.91 25
2146.02 28
2146.13 33
2146.23 38
2146.34 43
2146.44 49
2146.55 53
2146.66 57
2146.76 59
2146.87 61
2146.97 64
2147.08 67
2147.19 72
2147.29 76
2147.40 80
2147.51 83
2147.61 82
2147.72 79
2147.82 72
2147.93 62
2148.04 51
2148.14 39
2148.25 28
2148.36 18
2148.46 9
2148.57 2
2148.67 0
2148.78 0
2148.89 0
2148.99 0
2149.10 0
2149.20 0
2149.31 0
2149.42 1
2149.52 7
2149.63 12
2149.74 15
2149.84 15
2149.95 14
2150.05 11
2150.16 10
2150.27 10
2150.37 12
2150.48 18
2150.59 25
2150.69 33
2150.80 41
2150.90 48
2151.01 54
2151.12 58
2151.22 61
2151.33 62
2151.44 61
2151.54 59
2151.65 55
2151.75 49
2151.86 43
2151.97 37
2152.07 31
2152.18 26
2152.29 23
2152.39 21
2152.50 22
2152.60 25
2152.71 31
2152.82 38
2152.92 48
2153.03 59
2153.14 69
2153.24 79
2153.35 86
2153.45 91
2153.56 95
2153.67 98
2153.77 100
2153.88 104
2153.99 107
2154.09 111
2154.20 113
2154.31 114
2154.41 114
2154.52 113
2154.62 112
2154.73 111
2154.84 110
2154.94 110
2155.05 110
2155.16 108
2155.26 104
2155.37 99
2155.48 94
2155.58 89
2155.69 85
2155.79 82
2155.90 81
2156.01 81
2156.11 81
2156.22 82
2156.33 84
2156.43 86
2156.54 89
2156.65 92
2156.75 96
2156.86 100
2156.96 104
2157.07 107
2157.18 109
2157.28 110
2157.39 110
2157.50 109
2157.60 108
2157.71 107
2157.82 106
2157.92 104
2158.03 103
2158.13 102
2158.24 101
2158.35 101
2158.45 101
2158.56 103
2158.67 106
2158.77 110
2158.88 113
2158.99 116
2159.09 119
2159.20 121
2159.31 123
2159.41 125
2159.52 127
2159.63 131
2159.73 134
2159.84 136
2159.94 138
2160.05 138
2160.16 136
2160.26 132
2160.37 128
2160.48 122
2160.58 115
2160.69 107
2160.80 100
2160.90 93
2161.01 88
2161.12 83
2161.22 81
2161.33 79
2161.44 79
2161.54 77
2161.65 75
2161.75 72
2161.86 68
2161.97 63
2162.07 60
2162.18 59
2162.29 61
2162.39 65
2162.50 72
2162.61 78
2162.71 83
2162.82 84
2162.93 81
2163.03 73
2163.14 61
2163.25 46
2163.35 33
2163.46 22
2163.57 17
2163.67 17
2163.78 23
2163.89 33
2163.99 45
2164.10 57
2164.21 68
2164.31 78
2164.42 87
2164.53 94
2164.63 100
2164.74 105
2164.84 107
2164.95 104
2165.06 97
2165.16 85
2165.27 68
2165.38 50
2165.48 32
2165.59 17
2165.70 5
2165.80 0
2165.91 0
2166.02 0
2166.12 4
2166.23 10
2166.34 17
2166.44 24
2166.55 31
2166.66 40
2166.76 48
2166.87 57
2166.98 65
2167.08 72
2167.19 76
2167.30 77
2167.40 75
2167.51 71
2167.62 65
2167.72 59
2167.83 53
2167.94 50
2168.04 49
2168.15 50
2168.26 54
2168.36 59
2168.47 65
2168.58 71
2168.68 76
2168.79 81
2168.90 85
2169.00 87
2169.11 89
2169.22 90
2169.32 90
2169.43 89
2169.54 88
2169.64 85
2169.75 80
2169.86 74
2169.96 66
2170.07 57
2170.18 49
2170.28 43
2170.39 40
2170.50 41
2170.60 46
2170.71 52
2170.82 58
2170.92 64
2171.03 68
2171.14 71
2171.24 71
2171.35 71
2171.46 72
2171.57 74
2171.67 78
2171.78 83
2171.89 87
2171.99 91
2172.10 94
2172.21 95
2172.31 94
2172.42 93
2172.53 90
2172.63 87
2172.74 84
2172.85 80
2172.95 78
2173.06 78
2173.17 79
2173.27 83
2173.38 89
2173.49 97
2173.59 106
2173.70 115
2173.81 122
2173.91 126
2174.02 127
2174.13 126
2174.23 124
2174.34 120
2174.45 116
2174.56 114
2174.66 114
2174.77 114
2174.88 116
2174.98 118
2175.09 121
2175.20 124
2175.30 126
2175.41 127
2175.52 129
2175.62 130
2175.73 129
2175.84 127
2175.94 123
2176.05 116
2176.16 106
2176.26 95
2176.37 82
2176.48 69
2176.59 59
2176.69 50
2176.80 44
2176.91 40
2177.01 37
2177.12 34
2177.23 31
2177.33 27
2177.44 22
2177.55 18
2177.65 14
2177.76 12
2177.87 11
2177.98 10
2178.08 8
2178.19 5
2178.30 1
2178.40 0
2178.51 0
2178.62 0
2178.72 0
2178.83 0
2178.94 0
2179.04 0
2179.15 2
2179.26 7
2179.37 12
2179.47 17
2179.58 23
2179.69 30
2179.79 37
2179.90 44
2180.01 50
2180.11 55
2180.22 58
2180.33 58
2180.43 58
2180.54 56
2180.65 54
2180.76 54
2180.86 54
2180.97 55
2181.08 57
2181.18 58
2181.29 58
2181.40 57
2181.50 55
2181.61 53
2181.72 50
2181.83 46
2181.93 43
2182.04 39
2182.15 35
2182.25 31
2182.36 27
2182.47 24
2182.57 22
2182.68 22
2182.79 23
2182.90 24
2183.00 25
2183.11 24
2183.22 22
2183.32 18
2183.43 14
2183.54 12
2183.65 12
2183.75 15
2183.86 21
2183.97 30
2184.07 40
2184.18 50
2184.29 57
2184.39 62
2184.50 64
2184.61 64
2184.72 62
2184.82 60
2184.93 58
2185.04 55
2185.14 53
2185.25 49
2185.36 45
2185.47 41
2185.57 36
2185.68 31
2185.79 27
2185.89 24
2186.00 22
2186.11 21
2186.22 22
2186.32 22
2186.43 24
2186.54 25
2186.64 27
2186.75 29
2186.86 31
2186.97 32
2187.07 33
2187.18 33
2187.29 32
2187.39 32
2187.50 32
2187.61 34
2187.72 39
2187.82 47
2187.93 57
2188.04 70
2188.14 83
2188.25 95
2188.36 105
2188.47 113
2188.57 119
2188.68 125
2188.79 130
2188.89 137
2189.00 144
2189.11 153
2189.22 163
2189.32 173
2189.43 181
2189.54 189
2189.64 196
2189.75 201
2189.86 205
2189.97 207
2190.07 209
2190.18 210
2190.29 210
2190.39 209
2190.50 208
2190.61 206
2190.72 204
2190.82 201
2190.93 199
2191.04 197
2191.15 196
2191.25 196
2191.36 196
2191.47 197
2191.57 197
2191.68 197
2191.79 196
2191.90 193
2192.00 189
2192.11 183
2192.22 176
2192.33 167
2192.43 158
2192.54 149
2192.65 141
2192.75 135
2192.86 131
2192.97 129
2193.08 130
2193.18 133
2193.29 136
2193.40 139
2193.51 141
2193.61 142
2193.72 143
2193.83 143
2193.93 143
2194.04 144
2194.15 144
2194.26 145
2194.36 144
2194.47 142
2194.58 136
2194.69 127
2194.79 115
2194.90 100
2195.01 84
2195.11 68
2195.22 53
2195.33 42
2195.44 34
2195.54 31
2195.65 33
2195.76 40
2195.87 50
2195.97 61
2196.08 72
2196.19 82
2196.30 91
2196.40 97
2196.51 102
2196.62 104
2196.73 105
2196.83 104
2196.94 101
2197.05 97
2197.15 92
2197.26 85
2197.37 78
2197.48 71
2197.58 65
2197.69 58
2197.80 53
2197.91 49
2198.01 47
2198.12 46
2198.23 48
2198.34 53
2198.44 59
2198.55 65
2198.66 71
2198.77 75
2198.87 77
2198.98 78
2199.09 77
2199.20 75
2199.30 72
2199.41 67
2199.52 61
2199.63 54
2199.73 47
2199.84 39
2199.95 31
2200.06 26
2200.16 22
2200.27 20
2200.38 19
2200.48 19
2200.59 20
2200.70 21
2200.81 23
2200.91 27
2201.02 33
2201.13 40
2201.24 50
2201.34 61
2201.45 72
2201.56 83
2201.67 92
2201.77 100
2201.88 105
2201.99 107
2202.10 108
2202.20 107
2202.31 104
2202.42 101
2202.53 97
2202.63 92
2202.74 87
2202.85 82
2202.96 77
2203.06 72
2203.17 68
2203.28 64
2203.39 61
2203.49 59
2203.60 59
2203.71 59
2203.82 61
2203.93 64
2204.03 69
2204.14 75
2204.25 83
2204.36 90
2204.46 96
2204.57 100
2204.68 102
2204.79 102
2204.89 99
2205.00 95
2205.11 89
2205.22 83
2205.32 78
2205.43 73
2205.54 70
2205.65 69
2205.75 69
2205.86 72
2205.97 76
2206.08 81
2206.18 86
2206.29 92
2206.40 98
2206.51 104
2206.61 111
2206.72 117
2206.83 122
2206.94 128
2207.05 132
2207.15 135
2207.26 135
2207.37 132
2207.48 126
2207.58 117
2207.69 106
2207.80 94
2207.91 85
2208.01 78
2208.12 74
2208.23 75
2208.34 77
2208.44 81
2208.55 86
2208.66 90
2208.77 92
2208.88 93
2208.98 92
2209.09 89
2209.20 84
2209.31 78
2209.41 70
2209.52 63
2209.63 56
2209.74 49
2209.84 44
2209.95 40
2210.06 36
2210.17 32
2210.28 29
2210.38 25
2210.49 21
2210.60 18
2210.71 16
2210.81 14
2210.92 14
2211.03 13
2211.14 12
2211.24 9
2211.35 4
2211.46 0
2211.57 0
2211.68 0
2211.78 0
2211.89 0
2212.00 0
2212.11 0
2212.21 0
2212.32 8
2212.43 17
2212.54 25
2212.65 33
2212.75 39
2212.86 46
2212.97 53
2213.08 61
2213.18 69
2213.29 76
2213.40 82
2213.51 87
2213.62 88
2213.72 87
2213.83 84
2213.94 79
2214.05 73
2214.15 68
2214.26 64
2214.37 61
2214.48 61
2214.59 62
2214.69 64
2214.80 67
2214.91 70
2215.02 73
2215.12 75
2215.23 75
2215.34 74
2215.45 72
2215.56 67
2215.66 60
2215.77 51
2215.88 41
2215.99 29
2216.09 17
2216.20 7
2216.31 0
2216.42 0
2216.53 0
2216.63 0
2216.74 0
2216.85 0
2216.96 0
2217.07 0
2217.17 0
2217.28 2
2217.39 12
2217.50 23
2217.61 35
2217.71 46
2217.82 53
2217.93 56
2218.04 54
2218.14 48
2218.25 40
2218.36 30
2218.47 21
2218.58 13
2218.68 6
2218.79 0
2218.90 0
2219.01 0
2219.12 0
2219.22 3
2219.33 11
2219.44 23
2219.55 35
2219.66 46
2219.76 53
2219.87 57
2219.98 56
2220.09 51
2220.20 44
2220.30 37
2220.41 33
2220.52 31
2220.63 33
2220.73 36
2220.84 41
2220.95 44
2221.06 45
2221.17 44
2221.27 41
2221.38 37
2221.49 34
2221.60 32
2221.71 31
2221.81 32
2221.92 33
2222.03 35
2222.14 35
2222.25 35
2222.35 34
2222.46 32
2222.57 30
2222.68 28
2222.79 28
2222.89 30
2223.00 34
2223.11 39
2223.22 45
2223.33 51
2223.43 56
2223.54 58
2223.65 58
2223.76 55
2223.87 50
2223.97 45
2224.08 40
2224.19 37
2224.30 37
2224.41 40
2224.52 44
2224.62 50
2224.73 55
2224.84 59
2224.95 62
2225.06 64
2225.16 63
2225.27 62
2225.38 59
2225.49 57
2225.60 55
2225.70 54
2225.81 54
2225.92 56
2226.03 59
2226.14 61
2226.24 64
2226.35 65
2226.46 65
2226.57 64
2226.68 61
2226.78 57
2226.89 53
2227.00 49
2227.11 46
2227.22 45
2227.33 45
2227.43 46
2227.54 48
2227.65 50
2227.76 51
2227.87 50
2227.97 47
2228.08 43
2228.19 38
2228.30 34
2228.41 31
2228.51 30
2228.62 30
2228.73 32
2228.84 34
2228.95 35
2229.06 36
2229.16 36
2229.27 34
2229.38 30
2229.49 25
2229.60 18
2229.70 10
2229.81 3
2229.92 0
2230.03 0
2230.14 0
2230.25 0
2230.35 0
2230.46 0
2230.57 0
2230.68 0
2230.79 4
2230.89 8
2231.00 12
2231.11 15
2231.22 18
2231.33 21
2231.44 25
2231.54 30
2231.65 36
2231.76 42
2231.87 49
2231.98 54
2232.09 57
2232.19 58
2232.30 55
2232.41 49
2232.52 41
2232.63 34
2232.73 30
2232.84 29
2232.95 33
2233.06 40
2233.17 48
2233.28 57
2233.38 64
2233.49 69
2233.60 71
2233.71 72
2233.82 71
2233.93 71
2234.03 72
2234.14 74
2234.25 77
2234.36 80
2234.47 83
2234.58 85
2234.68 85
2234.79 84
2234.90 83
2235.01 81
2235.12 79
2235.23 78
2235.33 78
2235.44 78
2235.55 79
2235.66 80
2235.77 80
2235.87 80
2235.98 79
2236.09 79
2236.20 79
2236.31 80
2236.42 82
2236.52 84
2236.63 88
2236.74 92
2236.85 96
2236.96 100
2237.07 103
2237.18 106
2237.28 108
2237.39 109
2237.50 110
2237.61 110
2237.72 111
2237.83 110
2237.93 109
2238.04 106
2238.15 101
2238.26 95
2238.37 88
2238.48 80
2238.58 74
2238.69 68
2238.80 65
2238.91 64
2239.02 64
2239.13 64
2239.23 65
2239.34 65
2239.45 64
2239.56 62
2239.67 61
2239.78 59
2239.88 58
2239.99 58
2240.10 58
2240.21 58
2240.32 57
2240.43 54
2240.54 49
2240.64 43
2240.75 35
2240.86 26
2240.97 18
2241.08 12
2241.19 8
2241.29 6
2241.40 7
2241.51 9
2241.62 12
2241.73 16
2241.84 19
2241.95 21
2242.05 23
2242.16 26
2242.27 29
2242.38 35
2242.49 44
2242.60 56
2242.70 72
2242.81 89
2242.92 106
2243.03 121
2243.14 133
2243.25 139
2243.36 139
2243.46 135
2243.57 128
2243.68 118
2243.79 108
2243.90 99
2244.01 89
2244.12 81
2244.22 74
2244.33 67
2244.44 62
2244.55 58
2244.66 55
2244.77 53
2244.88 51
2244.98 48
2245.09 44
2245.20 38
2245.31 31
2245.42 24
2245.53 18
2245.64 14
2245.74 12
2245.85 13
2245.96 16
2246.07 21
2246.18 27
2246.29 34
2246.40 40
2246.50 45
2246.61 49
2246.72 52
2246.83 53
2246.94 53
2247.05 51
2247.16 49
2247.26 45
2247.37 41
2247.48 37
2247.59 32
2247.70 28
2247.81 25
2247.92 23
2248.02 23
2248.13 25
2248.24 28
2248.35 32
2248.46 36
2248.57 38
2248.68 40
2248.78 39
2248.89 38
2249.00 36
2249.11 35
2249.22 34
2249.33 34
2249.44 36
2249.55 40
2249.65 45
2249.76 51
2249.87 58
2249.98 66
2250.09 74
2250.20 80
2250.31 86
2250.41 90
2250.52 92
2250.63 93
2250.74 92
2250.85 90
2250.96 87
2251.07 83
2251.18 77
2251.28 70
2251.39 61
2251.50 51
2251.61 40
2251.72 30
2251.83 22
2251.94 15
2252.05 12
2252.15 11
2252.26 13
2252.37 19
2252.48 29
2252.59 41
2252.70 56
2252.81 70
2252.91 84
2253.02 95
2253.13 102
2253.24 105
2253.35 106
2253.46 104
2253.57 101
2253.68 98
2253.78 95
2253.89 92
2254.00 88
2254.11 84
2254.22 79
2254.33 73
2254.44 66
2254.55 59
2254.66 51
2254.76 43
2254.87 35
2254.98 27
2255.09 22
2255.20 19
2255.31 20
2255.42 24
2255.53 31
2255.63 40
2255.74 51
2255.85 63
2255.96 74
2256.07 84
2256.18 94
2256.29 103
2256.40 109
2256.50 113
2256.61 114
2256.72 111
2256.83 104
2256.94 93
2257.05 80
2257.16 65
2257.27 51
2257.38 39
2257.48 29
2257.59 23
2257.70 20
2257.81 20
2257.92 21
2258.03 23
2258.14 25
2258.25 26
2258.36 28
2258.46 31
2258.57 34
2258.68 38
2258.79 44
2258.90 49
2259.01 55
2259.12 60
2259.23 66
2259.34 73
2259.44 81
2259.55 91
2259.66 105
2259.77 120
2259.88 135
2259.99 149
2260.10 160
2260.21 165
2260.32 163
2260.42 155
2260.53 143
2260.64 128
2260.75 114
2260.86 103
2260.97 96
2261.08 93
2261.19 93
2261.30 96
2261.40 98
2261.51 100
2261.62 101
2261.73 100
2261.84 100
2261.95 99
2262.06 100
2262.17 103
2262.28 107
2262.39 112
2262.49 116
2262.60 119
2262.71 119
2262.82 116
2262.93 111
2263.04 105
2263.15 99
2263.26 94
2263.37 92
2263.48 92
2263.58 94
2263.69 97
2263.80 100
2263.91 101
2264.02 101
2264.13 100
2264.24 99
2264.35 99
2264.46 101
2264.57 106
2264.67 112
2264.78 118
2264.89 124
2265.00 128
2265.11 130
2265.22 129
2265.33 125
2265.44 120
2265.55 113
2265.66 106
2265.76 100
2265.87 94
2265.98 91
2266.09 89
2266.20 88
2266.31 89
2266.42 89
2266.53 87
2266.64 83
2266.75 76
2266.86 67
2266.96 56
2267.07 47
2267.18 39
2267.29 34
2267.40 31
2267.51 31
2267.62 31
2267.73 30
2267.84 30
2267.95 28
2268.06 27
2268.16 27
2268.27 28
2268.38 29
2268.49 31
2268.60 32
2268.71 32
2268.82 30
2268.93 28
2269.04 26
2269.15 25
2269.26 27
2269.36 30
2269.47 34
2269.58 39
2269.69 42
2269.80 44
2269.91 43
2270.02 42
2270.13 40
2270.24 38
2270.35 39
2270.46 42
2270.57 49
2270.67 60
2270.78 73
2270.89 86
2271.00 98
2271.11 107
2271.22 110
2271.33 107
2271.44 99
2271.55 88
2271.66 75
2271.77 62
2271.88 53
2271.98 46
2272.09 43
2272.20 43
2272.31 44
2272.42 45
2272.53 44
2272.64 42
2272.75 39
2272.86 35
2272.97 31
2273.08 29
2273.19 29
2273.30 32
2273.40 37
2273.51 44
2273.62 51
2273.73 57
2273.84 60
2273.95 61
2274.06 60
2274.17 57
2274.28 54
2274.39 51
2274.50 50
2274.61 50
2274.72 51
2274.82 52
2274.93 52
2275.04 51
2275.15 49
2275.26 45
2275.37 42
2275.48 38
2275.59 35
2275.70 31
2275.81 27
2275.92 21
2276.03 14
2276.14 6
2276.25 0
2276.36 0
2276.46 0
2276.57 0
2276.68 0
2276.79 0
2276.90 0
2277.01 0
2277.12 5
2277.23 12
2277.34 20
2277.45 27
2277.56 32
2277.67 38
2277.78 42
2277.89 46
2277.99 50
2278.10 52
2278.21 55
2278.32 58
2278.43 62
2278.54 66
2278.65 70
2278.76 74
2278.87 77
2278.98 79
2279.09 80
2279.20 81
2279.31 83
2279.42 85
2279.53 88
2279.64 91
2279.74 94
2279.85 95
2279.96 95
2280.07 93
2280.18 91
2280.29 89
2280.40 90
2280.51 93
2280.62 99
2280.73 106
2280.84 113
2280.95 118
2281.06 120
2281.17 118
2281.28 111
2281.39 100
2281.50 86
2281.60 73
2281.71 60
2281.82 49
2281.93 42
2282.04 39
2282.15 38
2282.26 39
2282.37 42
2282.48 46
2282.59 50
2282.70 56
2282.81 63
2282.92 72
2283.03 82
2283.14 94
2283.25 106
2283.36 116
2283.47 124
2283.57 130
2283.68 132
2283.79 130
2283.90 126
2284.01 119
2284.12 111
2284.23 101
2284.34 91
2284.45 82
2284.56 74
2284.67 68
2284.78 63
2284.89 59
2285.00 56
2285.11 52
2285.22 48
2285.33 43
2285.44 38
2285.55 33
2285.66 30
2285.77 28
2285.87 29
2285.98 30
2286.09 33
2286.20 37
2286.31 42
2286.42 48
2286.53 55
2286.64 63
2286.75 73
2286.86 82
2286.97 90
2287.08 93
2287.19 92
2287.30 85
2287.41 74
2287.52 59
2287.63 45
2287.74 32
2287.85 24
2287.96 20
2288.07 21
2288.18 26
2288.29 33
2288.39 39
2288.50 45
2288.61 49
2288.72 51
2288.83 52
2288.94 52
2289.05 52
2289.16 53
2289.27 55
2289.38 58
2289.49 61
2289.60 64
2289.71 66
2289.82 66
2289.93 63
2290.04 58
2290.15 49
2290.26 39
2290.37 27
2290.48 18
2290.59 11
2290.70 9
2290.81 11
2290.92 17
2291.03 24
2291.14 31
2291.25 34
2291.35 34
2291.46 29
2291.57 20
2291.68 8
2291.79 0
2291.90 0
2292.01 0
2292.12 0
2292.23 0
2292.34 0
2292.45 0
2292.56 0
2292.67 2
2292.78 10
2292.89 17
2293.00 25
2293.11 33
2293.22 41
2293.33 49
2293.44 55
2293.55 59
2293.66 61
2293.77 59
2293.88 56
2293.99 53
2294.10 52
2294.21 54
2294.32 61
2294.43 72
2294.54 87
2294.65 102
2294.76 115
2294.87 125
2294.98 131
2295.08 132
2295.19 130
2295.30 125
2295.41 119
2295.52 112
2295.63 105
2295.74 99
2295.85 92
2295.96 86
2296.07 80
2296.18 77
2296.29 76
2296.40 78
2296.51 81
2296.62 86
2296.73 91
2296.84 95
2296.95 96
2297.06 96
2297.17 95
2297.28 93
2297.39 92
2297.50 92
2297.61 95
2297.72 99
2297.83 104
2297.94 110
2298.05 115
2298.16 119
2298.27 120
2298.38 120
2298.49 118
2298.60 113
2298.71 108
2298.82 101
2298.93 95
2299.04 89
2299.15 85
2299.26 83
2299.37 82
2299.48 83
2299.59 83
2299.70 83
2299.81 82
2299.92 80
2300.03 78
2300.14 75
2300.25 74
2300.36 74
2300.47 75
2300.58 76
2300.69 76
2300.80 73
2300.91 68
2301.02 61
2301.13 52
2301.24 41
2301.35 29
2301.46 17
2301.57 5
2301.68 0
2301.78 0
2301.89 0
2302.00 0
2302.11 0
2302.22 0
2302.33 11
2302.44 32
2302.55 56
2302.66 78
2302.77 97
2302.88 112
2302.99 121
2303.10 125
2303.21 127
2303.32 127
2303.43 128
2303.54 130
2303.65 134
2303.76 138
2303.87 141
2303.98 143
2304.09 142
2304.20 138
2304.31 132
2304.42 124
2304.53 117
2304.64 110
2304.75 104
2304.86 99
2304.97 94
2305.08 89
2305.19 84
2305.30 79
2305.41 75
2305.52 72
2305.63 71
2305.74 72
2305.85 73
2305.96 73
2306.07 72
2306.18 68
2306.29 63
2306.40 58
2306.51 55
2306.62 54
2306.73 57
2306.84 63
2306.95 69
2307.06 75
2307.17 78
2307.28 78
2307.39 73
2307.50 67
2307.61 59
2307.72 52
2307.83 46
2307.94 44
2308.05 43
2308.16 45
2308.27 47
2308.38 49
2308.49 50
2308.60 50
2308.71 48
2308.83 46
2308.94 43
2309.05 40
2309.16 38
2309.27 38
2309.38 39
2309.49 41
2309.60 43
2309.71 46
2309.82 48
2309.93 49
2310.04 50
2310.15 50
2310.26 49
2310.37 49
2310.48 49
2310.59 50
2310.70 51
2310.81 53
2310.92 55
2311.03 57
2311.14 58
2311.25 59
2311.36 58
2311.47 57
2311.58 55
2311.69 52
2311.80 48
2311.91 44
2312.02 40
2312.13 38
2312.24 39
2312.35 44
2312.46 52
2312.57 62
2312.68 73
2312.79 83
2312.90 88
2313.01 88
2313.12 83
2313.23 74
2313.34 63
2313.45 51
2313.56 39
2313.67 29
2313.78 21
2313.89 13
2314.00 6
2314.11 0
2314.22 0
2314.33 0
2314.44 0
2314.55 0
2314.66 0
2314.77 0
2314.88 0
2314.99 0
2315.10 7
2315.21 13
2315.32 19
2315.43 25
2315.55 30
2315.66 35
2315.77 39
2315.88 44
2315.99 47
2316.10 49
2316.21 49
2316.32 47
2316.43 44
2316.54 40
2316.65 38
2316.76 39
2316.87 43
2316.98 50
2317.09 60
2317.20 71
2317.31 81
2317.42 89
2317.53 94
2317.64 96
2317.75 95
2317.86 93
2317.97 90
2318.08 87
2318.19 83
2318.30 78
2318.41 73
2318.52 67
2318.63 62
2318.74 57
2318.85 54
2318.96 54
2319.07 57
2319.18 63
2319.30 72
2319.41 85
2319.52 98
2319.63 112
2319.74 124
2319.85 133
2319.96 139
2320.07 141
2320.18 138
2320.29 130
2320.40 120
2320.51 107
2320.62 94
2320.73 82
2320.84 73
2320.95 66
2321.06 63
2321.17 63
2321.28 66
2321.39 70
2321.50 75
2321.61 80
2321.72 83
2321.83 86
2321.94 87
2322.05 86
2322.16 86
2322.28 85
2322.39 85
2322.50 85
2322.61 86
2322.72 87
2322.83 88
2322.94 90
2323.05 91
2323.16 93
2323.27 97
2323.38 101
2323.49 106
2323.60 111
2323.71 116
2323.82 118
2323.93 117
2324.04 114
2324.15 108
2324.26 102
2324.37 95
2324.48 90
2324.59 85
2324.70 83
2324.82 82
2324.93 84
2325.04 85
2325.15 87
2325.26 89
2325.37 89
2325.48 88
2325.59 85
2325.70 80
2325.81 72
2325.92 64
2326.03 54
2326.14 44
2326.25 34
2326.36 25
2326.47 16
2326.58 10
2326.69 5
2326.80 3
2326.91 2
2327.02 3
2327.14 5
2327.25 7
2327.36 10
2327.47 12
2327.58 14
2327.69 15
2327.80 16
2327.91 18
2328.02 19
2328.13 21
2328.24 24
2328.35 27
2328.46 32
2328.57 37
2328.68 41
2328.79 44
2328.90 46
2329.01 45
2329.13 41
2329.24 37
2329.35 31
2329.46 27
2329.57 24
2329.68 25
2329.79 29
2329.90 35
2330.01 43
2330.12 51
2330.23 58
2330.34 62
2330.45 63
2330.56 62
2330.67 60
2330.78 58
2330.89 56
2331.01 56
2331.12 57
2331.23 59
2331.34 61
2331.45 62
2331.56 63
2331.67 64
2331.78 66
2331.89 69
2332.00 74
2332.11 81
2332.22 87
2332.33 92
2332.44 95
2332.55 96
2332.66 94
2332.78 92
2332.89 89
2333.00 88
2333.11 88
2333.22 90
2333.33 93
2333.44 96
2333.55 99
2333.66 99
2333.77 99
2333.88 96
2333.99 92
2334.10 88
2334.21 83
2334.32 78
2334.44 73
2334.55 67
2334.66 61
2334.77 54
2334.88 47
2334.99 42
2335.10 37
2335.21 34
2335.32 33
2335.43 32
2335.54 32
2335.65 31
2335.76 31
2335.87 32
2335.99 33
2336.10 36
2336.21 41
2336.32 47
2336.43 55
2336.54 64
2336.65 72
2336.76 80
2336.87 88
2336.98 96
2337.09 106
2337.20 116
2337.31 128
2337.43 141
2337.54 152
2337.65 161
2337.76 166
2337.87 168
2337.98 166
2338.09 162
2338.20 156
2338.31 152
2338.42 148
2338.53 147
2338.64 147
2338.75 148
2338.87 150
2338.98 152
2339.09 152
2339.20 152
2339.31 152
2339.42 151
2339.53 151
2339.64 150
2339.75 149
2339.86 148
2339.97 144
2340.08 138
2340.20 129
2340.31 117
2340.42 102
2340.53 86
2340.64 71
2340.75 58
2340.86 48
2340.97 40
2341.08 36
2341.19 32
2341.30 29
2341.41 26
2341.53 23
2341.64 19
2341.75 16
2341.86 15
2341.97 16
2342.08 18
2342.19 21
2342.30 23
2342.41 24
2342.52 24
2342.63 21
2342.75 17
2342.86 12
2342.97 9
2343.08 6
2343.19 5
2343.30 6
2343.41 8
2343.52 10
2343.63 12
2343.74 14
2343.85 15
2343.97 15
2344.08 15
2344.19 15
2344.30 15
2344.41 15
2344.52 14
2344.63 13
2344.74 12
2344.85 9
2344.96 6
2345.07 2
2345.19 0
2345.30 0
2345.41 0
2345.52 0
2345.63 0
2345.74 0
2345.85 0
2345.96 2
2346.07 9
2346.18 13
2346.30 15
2346.41 14
2346.52 10
2346.63 5
2346.74 1
2346.85 0
2346.96 0
2347.07 0
2347.18 5
2347.29 10
2347.41 17
2347.52 24
2347.63 30
2347.74 36
2347.85 40
2347.96 42
2348.07 42
2348.18 40
2348.29 39
2348.40 39
2348.52 41
2348.63 47
2348.74 56
2348.85 68
2348.96 81
2349.07 94
2349.18 104
2349.29 111
2349.40 113
2349.51 112
2349.63 107
2349.74 99
2349.85 89
2349.96 76
2350.07 62
2350.18 47
2350.29 32
2350.40 19
2350.51 8
2350.63 0
2350.74 0
2350.85 0
2350.96 0
2351.07 0
2351.18 2
2351.29 9
2351.40 18
2351.51 27
2351.63 37
2351.74 46
2351.85 52
2351.96 56
2352.07 57
2352.18 57
2352.29 57
2352.40 57
2352.51 58
2352.63 62
2352.74 67
2352.85 74
2352.96 81
2353.07 88
2353.18 94
2353.29 99
2353.40 103
2353.51 107
2353.63 110
2353.74 112
2353.85 113
2353.96 113
2354.07 113
2354.18 112
2354.29 112
2354.40 112
2354.51 112
2354.63 113
2354.74 112
2354.85 110
2354.96 107
2355.07 102
2355.18 96
2355.29 90
2355.40 84
2355.52 78
2355.63 73
2355.74 67
2355.85 60
2355.96 51
2356.07 41
2356.18 31
2356.29 22
2356.40 17
2356.52 18
2356.63 26
2356.74 40
2356.85 59
2356.96 79
2357.07 99
2357.18 114
2357.29 124
2357.41 126
2357.52 122
2357.63 113
2357.74 102
2357.85 91
2357.96 81
2358.07 75
2358.18 71
2358.30 69
2358.41 68
2358.52 68
2358.63 67
2358.74 65
2358.85 61
2358.96 54
2359.07 47
2359.19 39
2359.30 32
2359.41 26
2359.52 22
2359.63 21
2359.74 21
2359.85 23
2359.97 26
2360.08 28
2360.19 30
2360.30 31
2360.41 32
2360.52 32
2360.63 32
2360.74 31
2360.86 30
2360.97 28
2361.08 25
2361.19 22
2361.30 19
2361.41 15
2361.52 10
2361.64 5
2361.75 0
2361.86 0
2361.97 0
2362.08 0
2362.19 4
2362.30 14
2362.41 27
2362.53 39
2362.64 49
2362.75 54
2362.86 54
2362.97 48
2363.08 40
2363.19 31
2363.31 25
2363.42 23
2363.53 26
2363.64 34
2363.75 45
2363.86 57
2363.97 69
2364.09 78
2364.20 83
2364.31 85
2364.42 84
2364.53 82
2364.64 80
2364.75 79
2364.87 81
2364.98 86
2365.09 92
2365.20 100
2365.31 107
2365.42 114
2365.53 118
2365.65 119
2365.76 119
2365.87 116
2365.98 113
2366.09 110
2366.20 106
2366.31 101
2366.43 96
2366.54 90
2366.65 83
2366.76 75
2366.87 68
2366.98 59
2367.09 51
2367.21 44
2367.32 36
2367.43 29
2367.54 23
2367.65 16
2367.76 11
2367.87 6
2367.99 2
2368.10 0
2368.21 0
2368.32 0
2368.43 0
2368.54 0
2368.65 1
2368.77 6
2368.88 13
2368.99 22
2369.10 32
2369.21 42
2369.32 51
2369.44 59
2369.55 64
2369.66 67
2369.77 68
2369.88 66
2369.99 63
2370.10 60
2370.22 56
2370.33 53
2370.44 50
2370.55 48
2370.66 44
2370.77 40
2370.89 34
2371.00 26
2371.11 16
2371.22 5
2371.33 0
2371.44 0
2371.55 0
2371.67 0
2371.78 0
2371.89 0
2372.00 0
2372.11 0
2372.22 6
2372.34 16
2372.45 25
2372.56 34
2372.67 41
2372.78 47
2372.89 50
2373.01 51
2373.12 51
2373.23 48
2373.34 44
2373.45 40
2373.56 36
2373.68 33
2373.79 31
2373.90 30
2374.01 30
2374.12 31
2374.23 35
2374.34 42
2374.46 49
2374.57 58
2374.68 66
2374.79 72
2374.90 76
2375.01 76
2375.13 74
2375.24 69
2375.35 63
2375.46 56
2375.57 50
2375.68 44
2375.80 39
2375.91 35
2376.02 34
2376.13 34
2376.24 36
2376.35 40
2376.47 43
2376.58 45
2376.69 46
2376.80 43
2376.91 38
2377.03 31
2377.14 26
2377.25 22
2377.36 23
2377.47 27
2377.58 33
2377.70 41
2377.81 48
2377.92 53
2378.03 54
2378.14 53
2378.25 49
2378.37 46
2378.48 44
2378.59 44
2378.70 46
2378.81 51
2378.92 57
2379.04 62
2379.15 66
2379.26 68
2379.37 69
2379.48 69
2379.59 71
2379.71 74
2379.82 78
2379.93 83
2380.04 88
2380.15 93
2380.27 96
2380.38 97
2380.49 95
2380.60 93
2380.71 89
2380.82 85
2380.94 82
2381.05 80
2381.16 80
2381.27 82
2381.38 85
2381.50 89
2381.61 94
2381.72 98
2381.83 102
2381.94 105
2382.05 109
2382.17 115
2382.28 121
2382.39 128
2382.50 134
2382.61 140
2382.73 145
2382.84 149
2382.95 151
2383.06 153
2383.17 154
2383.28 154
2383.40 153
2383.51 151
2383.62 147
2383.73 142
2383.84 135
2383.96 127
2384.07 120
2384.18 113
2384.29 106
2384.40 100
2384.52 95
2384.63 89
2384.74 85
2384.85 80
2384.96 76
2385.07 72
2385.19 69
2385.30 65
2385.41 62
2385.52 59
2385.63 57
2385.75 55
2385.86 54
2385.97 55
2386.08 57
2386.19 62
2386.31 68
2386.42 74
2386.53 80
2386.64 86
2386.75 90
2386.87 93
2386.98 94
2387.09 95
2387.20 95
2387.31 94
2387.42 91
2387.54 87
2387.65 81
2387.76 74
2387.87 66
2387.98 59
2388.10 54
2388.21 50
2388.32 48
2388.43 48
2388.54 47
2388.66 46
2388.77 45
2388.88 42
2388.99 39
2389.10 37
2389.22 35
2389.33 35
2389.44 37
2389.55 40
2389.66 43
2389.78 47
2389.89 49
2390.00 49
2390.11 47
2390.22 42
2390.34 34
2390.45 24
2390.56 15
2390.67 8
2390.78 3
2390.90 3
2391.01 7
2391.12 13
2391.23 22
2391.34 31
2391.46 38
2391.57 43
2391.68 46
2391.79 46
2391.90 45
2392.02 44
2392.13 42
2392.24 41
2392.35 40
2392.47 39
2392.58 37
2392.69 35
2392.80 32
2392.91 30
2393.03 29
2393.14 30
2393.25 34
2393.36 38
2393.47 44
2393.59 49
2393.70 52
2393.81 54
2393.92 54
2394.03 52
2394.15 52
2394.26 52
2394.37 54
2394.48 58
2394.59 63
2394.71 69
2394.82 73
2394.93 76
2395.04 76
2395.16 73
2395.27 67
2395.38 58
2395.49 47
2395.60 34
2395.72 21
2395.83 10
2395.94 2
2396.05 0
2396.16 0
2396.28 3
2396.39 11
2396.50 21
2396.61 31
2396.73 40
2396.84 47
2396.95 50
2397.06 52
2397.17 52
2397.29 51
2397.40 51
2397.51 54
2397.62 58
2397.74 63
2397.85 70
2397.96 76
2398.07 81
2398.18 84
2398.30 86
2398.41 84
2398.52 82
2398.63 77
2398.75 72
2398.86 66
2398.97 60
2399.08 55
2399.19 49
2399.31 44
2399.42 39
2399.53 33
2399.64 27
2399.76 21
2399.87 14
2399.98 8
2400.09 2
2400.20 0
2400.32 0
2400.43 0
2400.54 0
2400.65 0
2400.77 5
2400.88 10
2400.99 17
2401.10 25
2401.21 34
2401.33 43
2401.44 52
2401.55 59
2401.66 65
2401.78 68
2401.89 68
2402.00 67
2402.11 64
2402.22 60
2402.34 54
2402.45 48
2402.56 41
2402.67 33
2402.79 23
2402.90 13
2403.01 2
2403.12 0
2403.24 0
2403.35 0
2403.46 0
2403.57 0
2403.69 0
2403.80 0
2403.91 2
2404.02 8
2404.13 14
2404.25 18
2404.36 21
2404.47 25
2404.58 30
2404.70 35
2404.81 40
2404.92 46
2405.03 52
2405.15 56
2405.26 58
2405.37 58
2405.48 57
2405.59 53
2405.71 49
2405.82 44
2405.93 40
2406.04 37
2406.16 36
2406.27 36
2406.38 37
2406.49 38
2406.61 38
2406.72 39
2406.83 39
2406.94 41
2407.06 43
2407.17 47
2407.28 51
2407.39 57
2407.51 62
2407.62 68
2407.73 74
2407.84 81
2407.96 88
2408.07 96
2408.18 105
2408.29 113
2408.41 120
2408.52 124
2408.63 126
2408.74 124
2408.85 119
2408.97 112
2409.08 103
2409.19 93
2409.30 84
2409.42 77
2409.53 73
2409.64 71
2409.75 72
2409.87 73
2409.98 75
2410.09 75
2410.20 72
2410.32 67
2410.43 60
2410.54 53
2410.65 47
2410.77 43
2410.88 41
2410.99 40
2411.10 41
2411.22 42
2411.33 41
2411.44 40
2411.55 36
2411.67 33
2411.78 28
2411.89 25
2412.00 21
2412.12 19
2412.23 18
2412.34 17
2412.45 17
2412.57 18
2412.68 21
2412.79 26
2412.90 31
2413.02 39
2413.13 48
2413.24 57
2413.36 67
2413.47 76
2413.58 82
2413.69 87
2413.81 88
2413.92 86
2414.03 81
2414.14 73
2414.26 63
2414.37 52
2414.48 41
2414.59 30
2414.71 20
2414.82 11
2414.93 3
2415.04 0
2415.16 0
2415.27 0
2415.38 0
2415.49 5
2415.61 14
2415.72 24
2415.83 34
2415.94 43
2416.06 50
2416.17 53
2416.28 53
2416.40 51
2416.51 48
2416.62 46
2416.73 45
2416.85 45
2416.96 48
2417.07 51
2417.18 54
2417.30 57
2417.41 59
2417.52 61
2417.63 63
2417.75 65
2417.86 69
2417.97 73
2418.08 78
2418.20 83
2418.31 87
2418.42 89
2418.54 89
2418.65 86
2418.76 81
2418.87 75
2418.99 68
2419.10 61
2419.21 55
2419.32 50
2419.44 46
2419.55 42
2419.66 37
2419.78 31
2419.89 23
2420.00 15
2420.11 7
2420.23 0
2420.34 0
2420.45 0
2420.56 0
2420.68 0
2420.79 0
2420.90 0
2421.01 0
2421.13 0
2421.24 4
2421.35 11
2421.47 17
2421.58 23
2421.69 28
2421.80 32
2421.92 36
2422.03 40
2422.14 45
2422.26 52
2422.37 60
2422.48 69
2422.59 78
2422.71 87
2422.82 94
2422.93 100
2423.04 104
2423.16 108
2423.27 112
2423.38 116
2423.50 120
2423.61 124
2423.72 127
2423.83 130
2423.95 131
2424.06 130
2424.17 126
2424.29 120
2424.40 113
2424.51 103
2424.62 93
2424.74 81
2424.85 69
2424.96 56
2425.08 43
2425.19 30
2425.30 17
2425.41 6
2425.53 0
2425.64 0
2425.75 0
2425.87 0
2425.98 0
2426.09 7
2426.20 14
2426.32 22
2426.43 30
2426.54 36
2426.66 40
2426.77 43
2426.88 43
2426.99 42
2427.11 40
2427.22 38
2427.33 38
2427.45 42
2427.56 48
2427.67 59
2427.78 73
2427.90 88
2428.01 105
2428.12 121
2428.24 136
2428.35 147
2428.46 155
2428.57 157
2428.69 153
2428.80 144
2428.91 132
2429.03 117
2429.14 102
2429.25 89
2429.36 80
2429.48 75
2429.59 74
2429.70 75
2429.82 78
2429.93 80
2430.04 82
2430.16 82
2430.27 81
2430.38 78
2430.49 75
2430.61 71
2430.72 67
2430.83 63
2430.95 58
2431.06 53
2431.17 47
2431.28 41
2431.40 37
2431.51 33
2431.62 32
2431.74 34
2431.85 37
2431.96 42
2432.08 49
2432.19 55
2432.30 61
2432.41 67
2432.53 73
2432.64 78
2432.75 83
2432.87 87
2432.98 90
2433.09 92
2433.21 93
2433.32 93
2433.43 92
2433.54 90
2433.66 88
2433.77 86
2433.88 84
2434.00 83
2434.11 83
2434.22 85
2434.34 89
2434.45 95
2434.56 102
2434.68 108
2434.79 115
2434.90 120
2435.01 123
2435.13 123
2435.24 120
2435.35 113
2435.47 101
2435.58 87
2435.69 71
2435.81 56
2435.92 43
2436.03 33
2436.15 28
2436.26 28
2436.37 33
2436.48 41
2436.60 52
2436.71 65
2436.82 79
2436.94 93
2437.05 108
2437.16 121
2437.28 133
2437.39 143
2437.50 149
2437.62 152
2437.73 152
2437.84 148
2437.95 143
2438.07 138
2438.18 134
2438.29 132
2438.41 134
2438.52 137
2438.63 142
2438.75 148
2438.86 154
2438.97 159
2439.09 161
2439.20 163
2439.31 162
2439.43 161
2439.54 158
2439.65 155
2439.77 153
2439.88 151
2439.99 151
2440.10 152
2440.22 154
2440.33 158
2440.44 161
2440.56 165
2440.67 168
2440.78 171
2440.90 173
2441.01 175
2441.12 177
2441.24 177
2441.35 177
2441.46 174
2441.58 170
2441.69 165
2441.80 159
2441.92 152
2442.03 144
2442.14 137
2442.26 130
2442.37 123
2442.48 117
2442.60 112
2442.71 108
2442.82 106
2442.94 105
2443.05 106
2443.16 109
2443.27 111
2443.39 112
2443.50 112
2443.61 111
2443.73 108
2443.84 105
2443.95 101
2444.07 97
2444.18 94
2444.29 90
2444.41 86
2444.52 82
2444.63 76
2444.75 69
2444.86 62
2444.97 55
2445.09 50
2445.20 46
2445.31 45
2445.43 47
2445.54 50
2445.65 54
2445.77 58
2445.88 62
2445.99 66
2446.11 69
2446.22 72
2446.33 76
2446.45 80
2446.56 84
2446.67 88
2446.79 92
2446.90 95
2447.01 98
2447.13 100
2447.24 101
2447.35 102
2447.47 103
2447.58 105
2447.69 108
2447.81 112
2447.92 117
2448.03 122
2448.15 128
2448.26 134
2448.37 139
2448.49 143
2448.60 145
2448.71 146
2448.83 145
2448.94 145
2449.05 144
2449.17 144
2449.28 144
2449.39 146
2449.51 148
2449.62 152
2449.73 157
2449.85 163
2449.96 170
2450.07 176
2450.19 183
2450.30 188
2450.41 191
2450.53 191
2450.64 189
2450.76 184
2450.87 176
2450.98 167
2451.10 157
2451.21 148
2451.32 139
2451.44 132
2451.55 125
2451.66 120
2451.78 114
2451.89 109
2452.00 104
2452.12 100
2452.23 97
2452.34 95
2452.46 96
2452.57 99
2452.68 105
2452.80 111
2452.91 119
2453.02 125
2453.14 129
2453.25 129
2453.36 126
2453.48 119
2453.59 110
2453.71 98
2453.82 86
2453.93 75
2454.05 67
2454.16 62
2454.27 61
2454.39 62
2454.50 67
2454.61 72
2454.73 77
2454.84 81
2454.95 84
2455.07 84
2455.18 83
2455.29 82
2455.41 80
2455.52 79
2455.64 78
2455.75 80
2455.86 82
2455.98 84
2456.09 86
2456.20 89
2456.32 92
2456.43 95
2456.54 100
2456.66 106
2456.77 113
2456.88 119
2457.00 124
2457.11 126
2457.22 127
2457.34 126
2457.45 124
2457.57 122
2457.68 122
2457.79 125
2457.91 130
2458.02 137
2458.13 145
2458.25 154
2458.36 161
2458.47 167
2458.59 170
2458.70 171
2458.82 170
2458.93 167
2459.04 163
2459.16 159
2459.27 155
2459.38 151
2459.50 147
2459.61 141
2459.72 135
2459.84 127
2459.95 119
2460.07 110
2460.18 104
2460.29 99
2460.41 98
2460.52 99
2460.63 103
2460.75 107
2460.86 109
2460.97 109
2461.09 105
2461.20 96
2461.32 84
2461.43 69
2461.54 54
2461.66 39
2461.77 26
2461.88 16
2462.00 8
2462.11 3
2462.22 0
2462.34 0
2462.45 0
2462.57 0
2462.68 0
2462.79 0
2462.91 0
2463.02 0
2463.13 0
2463.25 7
2463.36 14
2463.48 21
2463.59 27
2463.70 30
2463.82 32
2463.93 33
2464.04 33
2464.16 33
2464.27 36
2464.39 39
2464.50 45
2464.61 52
2464.73 58
2464.84 65
2464.95 70
2465.07 74
2465.18 76
2465.30 78
2465.41 80
2465.52 83
2465.64 87
2465.75 91
2465.86 95
2465.98 99
2466.09 102
2466.21 103
2466.32 103
2466.43 103
2466.55 103
2466.66 105
2466.77 110
2466.89 116
2467.00 124
2467.12 130
2467.23 133
2467.34 132
2467.46 127
2467.57 118
2467.69 109
2467.80 102
2467.91 100
2468.03 103
2468.14 110
2468.25 121
2468.37 134
2468.48 147
2468.60 160
2468.71 172
2468.82 184
2468.94 196
2469.05 208
2469.16 219
2469.28 228
2469.39 234
2469.51 236
2469.62 235
2469.73 230
2469.85 223
2469.96 216
2470.08 209
2470.19 203
2470.30 197
2470.42 191
2470.53 184
2470.65 177
2470.76 169
2470.87 160
2470.99 151
2471.10 142
2471.21 135
2471.33 130
2471.44 127
2471.56 125
2471.67 124
2471.78 123
2471.90 122
2472.01 121
2472.13 118
2472.24 116
2472.35 115
2472.47 114
2472.58 114
2472.70 115
2472.81 116
2472.92 116
2473.04 115
2473.15 113
2473.27 111
2473.38 110
2473.49 110
2473.61 111
2473.72 114
2473.84 118
2473.95 123
2474.06 128
2474.18 133
2474.29 137
2474.40 141
2474.52 143
2474.63 146
2474.75 147
2474.86 148
2474.97 149
2475.09 149
2475.20 149
2475.32 148
2475.43 148
2475.54 147
2475.66 147
2475.77 145
2475.89 144
2476.00 142
2476.11 139
2476.23 137
2476.34 134
2476.46 132
2476.57 130
2476.68 128
2476.80 125
2476.91 122
2477.03 120
2477.14 119
2477.26 118
2477.37 119
2477.48 120
2477.60 119
2477.71 118
2477.83 113
2477.94 105
2478.05 96
2478.17 84
2478.28 72
2478.40 61
2478.51 52
2478.62 45
2478.74 42
2478.85 41
2478.97 44
2479.08 50
2479.19 59
2479.31 70
2479.42 81
2479.54 92
2479.65 103
2479.76 111
2479.88 118
2479.99 122
2480.11 123
2480.22 123
2480.34 122
2480.45 120
2480.56 118
2480.68 117
2480.79 116
2480.91 116
2481.02 118
2481.13 120
2481.25 123
2481.36 127
2481.48 133
2481.59 139
2481.70 147
2481.82 155
2481.93 162
2482.05 167
2482.16 171
2482.28 173
2482.39 174
2482.50 175
2482.62 175
2482.73 176
2482.85 178
2482.96 180
2483.07 181
2483.19 181
2483.30 180
2483.42 177
2483.53 173
2483.65 167
2483.76 159
2483.87 152
2483.99 144
2484.10 136
2484.22 129
2484.33 122
2484.44 115
2484.56 108
2484.67 102
2484.79 95
2484.90 88
2485.02 83
2485.13 79
2485.24 77
2485.36 76
2485.47 78
2485.59 80
2485.70 84
2485.82 87
2485.93 91
2486.04 94
2486.16 97
2486.27 99
2486.39 101
2486.50 102
2486.62 103
2486.73 104
2486.84 104
2486.96 104
2487.07 103
2487.19 100
2487.30 96
2487.42 91
2487.53 86
2487.64 83
2487.76 81
2487.87 81
2487.99 83
2488.10 86
2488.22 89
2488.33 91
2488.44 92
2488.56 93
2488.67 94
2488.79 95
2488.90 97
2489.02 101
2489.13 106
2489.24 113
2489.36 121
2489.47 128
2489.59 134
2489.70 137
2489.82 138
2489.93 136
2490.04 131
2490.16 124
2490.27 117
2490.39 110
2490.50 103
2490.62 97
2490.73 92
2490.84 87
2490.96 82
2491.07 77
2491.19 74
2491.30 74
2491.42 76
2491.53 81
2491.65 89
2491.76 98
2491.87 108
2491.99 118
2492.10 126
2492.22 133
2492.33 138
2492.45 143
2492.56 146
2492.67 148
2492.79 149
2492.90 148
2493.02 146
2493.13 143
2493.25 138
2493.36 134
2493.48 131
2493.59 129
2493.70 129
2493.82 130
2493.93 135
2494.05 141
2494.16 148
2494.28 155
2494.39 162
2494.51 169
2494.62 175
2494.73 182
2494.85 189
2494.96 197
2495.08 206
2495.19 216
2495.31 224
2495.42 230
2495.54 232
2495.65 231
2495.76 227
2495.88 222
2495.99 216
2496.11 211
2496.22 208
2496.34 206
2496.45 206
2496.57 207
2496.68 208
2496.79 208
2496.91 206
2497.02 203
2497.14 198
2497.25 192
2497.37 185
2497.48 177
2497.60 170
2497.71 163
2497.83 159
2497.94 156
2498.05 155
2498.17 156
2498.28 158
2498.40 158
2498.51 157
2498.63 154
2498.74 147
2498.86 139
2498.97 129
2499.08 119
2499.20 109
2499.31 101
2499.43 96
2499.54 92
2499.66 91
2499.77 93
2499.89 97
2500.00 105
2500.12 114
2500.23 125
2500.34 136
2500.46 146
2500.57 153
2500.69 159
2500.80 161
2500.92 162
2501.03 162
2501.15 161
2501.26 160
2501.38 159
2501.49 159
2501.61 159
2501.72 160
2501.83 163
2501.95 165
2502.06 168
2502.18 170
2502.29 170
2502.41 168
2502.52 163
2502.64 158
2502.75 152
2502.87 147
2502.98 145
2503.10 147
2503.21 152
2503.32 159
2503.44 168
2503.55 176
2503.67 182
2503.78 185
2503.90 185
2504.01 183
2504.13 179
2504.24 175
2504.36 172
2504.47 169
2504.59 166
2504.70 164
2504.82 161
2504.93 157
2505.04 153
2505.16 148
2505.27 144
2505.39 139
2505.50 135
2505.62 131
2505.73 127
2505.85 123
2505.96 120
2506.08 116
2506.19 115
2506.31 115
2506.42 117
2506.54 121
2506.65 126
2506.77 132
2506.88 136
2506.99 139
2507.11 141
2507.22 142
2507.34 142
2507.45 141
2507.57 140
2507.68 138
2507.80 135
2507.91 131
2508.03 128
2508.14 125
2508.26 124
2508.37 125
2508.49 129
2508.60 136
2508.72 144
2508.83 154
2508.95 163
2509.06 172
2509.17 178
2509.29 182
2509.40 183
2509.52 181
2509.63 176
2509.75 169
2509.86 162
2509.98 155
2510.09 150
2510.21 148
2510.32 147
2510.44 148
2510.55 149
2510.67 149
2510.78 147
2510.90 145
2511.01 142
2511.13 141
2511.24 141
2511.36 146
2511.47 153
2511.59 161
2511.70 169
2511.82 174
2511.93 176
2512.04 175
2512.16 170
2512.27 162
2512.39 155
2512.50 149
2512.62 144
2512.73 140
2512.85 138
2512.96 137
2513.08 136
2513.19 136
2513.31 137
2513.42 137
2513.54 138
2513.65 138
2513.77 137
2513.88 134
2514.00 131
2514.11 129
2514.23 129
2514.34 131
2514.46 136
2514.57 143
2514.69 150
2514.80 156
2514.92 159
2515.03 158
2515.15 154
2515.26 148
2515.38 141
2515.49 133
2515.61 127
2515.72 121
2515.84 115
2515.95 110
2516.07 106
2516.18 102
2516.30 100
2516.41 100
2516.53 102
2516.64 106
2516.76 111
2516.87 116
2516.99 119
2517.10 121
2517.22 123
2517.33 123
2517.45 123
2517.56 123
2517.68 124
2517.79 125
2517.91 126
2518.02 127
2518.14 129
2518.25 131
2518.37 135
2518.48 140
2518.60 146
2518.71 154
2518.83 162
2518.94 168
2519.06 172
2519.17 174
2519.29 173
2519.40 170
2519.52 166
2519.63 162
2519.75 158
2519.86 155
2519.98 153
2520.09 151
2520.21 148
2520.32 145
2520.44 140
2520.55 134
2520.67 127
2520.78 120
2520.90 113
2521.01 106
2521.13 99
2521.24 94
2521.36 89
2521.47 86
2521.59 85
2521.70 86
2521.82 89
2521.93 95
2522.05 101
2522.16 108
2522.28 115
2522.39 120
2522.51 124
2522.62 126
2522.74 125
2522.85 121
2522.97 115
2523.08 108
2523.20 99
2523.31 89
2523.43 79
2523.54 70
2523.66 63
2523.77 58
2523.89 55
2524.00 55
2524.12 56
2524.23 61
2524.35 68
2524.46 77
2524.58 89
2524.69 104
2524.81 120
2524.92 137
2525.04 154
2525.15 169
2525.27 181
2525.38 191
2525.50 198
2525.61 203
2525.73 204
2525.84 203
2525.96 200
2526.08 194
2526.19 185
2526.31 174
2526.42 164
2526.54 155
2526.65 149
2526.77 148
2526.88 151
2527.00 157
2527.11 164
2527.23 170
2527.34 171
2527.46 167
2527.57 158
2527.69 145
2527.80 131
2527.92 118
2528.03 109
2528.15 104
2528.26 104
2528.38 108
2528.49 114
2528.61 119
2528.72 122
2528.84 122
2528.95 119
2529.07 116
2529.19 113
2529.30 111
2529.42 112
2529.53 115
2529.65 119
2529.76 122
2529.88 124
2529.99 123
2530.11 121
2530.22 117
2530.34 113
2530.45 110
2530.57 108
2530.68 109
2530.80 112
2530.91 117
2531.03 121
2531.14 123
2531.26 124
2531.38 121
2531.49 114
2531.61 105
2531.72 95
2531.84 85
2531.95 76
2532.07 69
2532.18 64
2532.30 61
2532.41 60
2532.53 60
2532.64 61
2532.76 65
2532.87 70
2532.99 78
2533.10 86
2533.22 95
2533.34 104
2533.45 113
2533.57 119
2533.68 124
2533.80 128
2533.91 130
2534.03 131
2534.14 131
2534.26 132
2534.37 132
2534.49 132
2534.60 132
2534.72 131
2534.83 131
2534.95 129
2535.07 127
2535.18 124
2535.30 120
2535.41 116
2535.53 112
2535.64 110
2535.76 108
2535.87 109
2535.99 111
2536.10 114
2536.22 118
2536.33 122
2536.45 125
2536.57 128
2536.68 129
2536.80 130
2536.91 128
2537.03 125
2537.14 120
2537.26 114
2537.37 108
2537.49 104
2537.60 102
2537.72 103
2537.84 108
2537.95 114
2538.07 122
2538.18 129
2538.30 133
2538.41 135
2538.53 132
2538.64 127
2538.76 120
2538.87 113
2538.99 107
2539.11 103
2539.22 102
2539.34 103
2539.45 105
2539.57 106
2539.68 106
2539.80 104
2539.91 100
2540.03 94
2540.14 87
2540.26 81
2540.38 75
2540.49 70
2540.61 65
2540.72 61
2540.84 56
2540.95 52
2541.07 47
2541.18 42
2541.30 38
2541.41 35
2541.53 33
2541.65 32
2541.76 33
2541.88 35
2541.99 38
2542.11 41
2542.22 44
2542.34 46
2542.45 47
2542.57 48
2542.69 49
2542.80 51
2542.92 55
2543.03 62
2543.15 71
2543.26 83
2543.38 96
2543.49 109
2543.61 121
2543.73 131
2543.84 138
2543.96 143
2544.07 147
2544.19 148
2544.30 148
2544.42 145
2544.53 139
2544.65 130
2544.77 119
2544.88 107
2545.00 95
2545.11 85
2545.23 79
2545.34 78
2545.46 80
2545.57 85
2545.69 90
2545.81 96
2545.92 102
2546.04 108
2546.15 113
2546.27 120
2546.38 127
2546.50 134
2546.62 140
2546.73 144
2546.85 147
2546.96 147
2547.08 145
2547.19 141
2547.31 135
2547.42 128
2547.54 121
2547.66 114
2547.77 109
2547.89 107
2548.00 108
2548.12 112
2548.23 119
2548.35 126
2548.47 133
2548.58 138
2548.70 140
2548.81 139
2548.93 136
2549.04 132
2549.16 127
2549.28 124
2549.39 122
2549.51 121
2549.62 121
2549.74 121
2549.85 122
2549.97 122
2550.09 122
2550.20 122
2550.32 123
2550.43 124
2550.55 127
2550.66 131
2550.78 135
2550.90 140
2551.01 145
2551.13 149
2551.24 153
2551.36 158
2551.47 162
2551.59 167
2551.71 172
2551.82 177
2551.94 179
2552.05 178
2552.17 174
2552.28 165
2552.40 153
2552.52 138
2552.63 123
2552.75 108
2552.86 95
2552.98 84
2553.09 75
2553.21 68
2553.33 61
2553.44 54
2553.56 47
2553.67 40
2553.79 31
2553.91 22
2554.02 12
2554.14 1
2554.25 0
2554.37 0
2554.48 0
2554.60 0
2554.72 0
2554.83 0
2554.95 0
2555.06 0
2555.18 15
2555.30 36
2555.41 56
2555.53 74
2555.64 88
2555.76 98
2555.87 103
2555.99 104
2556.11 101
2556.22 95
2556.34 89
2556.45 83
2556.57 78
2556.69 75
2556.80 73
2556.92 72
2557.03 72
2557.15 72
2557.26 72
2557.38 72
2557.50 71
2557.61 70
2557.73 69
2557.84 68
2557.96 68
2558.08 69
2558.19 71
2558.31 75
2558.42 80
2558.54 85
2558.66 90
2558.77 94
2558.89 98
2559.00 99
2559.12 100
2559.23 99
2559.35 98
2559.47 95
2559.58 91
2559.70 87
2559.81 84
2559.93 83
2560.05 85
2560.16 91
2560.28 100
2560.39 111
2560.51 123
2560.63 132
2560.74 138
2560.86 141
2560.97 139
2561.09 135
2561.21 129
2561.32 124
2561.44 120
2561.55 119
2561.67 120
2561.79 122
2561.90 126
2562.02 130
2562.13 133
2562.25 136
2562.37 138
2562.48 138
2562.60 137
2562.71 134
2562.83 130
2562.95 124
2563.06 119
2563.18 114
2563.29 112
2563.41 113
2563.53 117
2563.64 124
2563.76 133
2563.87 142
2563.99 151
2564.11 160
2564.22 167
2564.34 172
2564.45 175
2564.57 176
2564.69 175
2564.80 172
2564.92 167
2565.03 162
2565.15 156
2565.27 150
2565.38 142
2565.50 134
2565.61 126
2565.73 116
2565.85 107
2565.96 99
2566.08 92
2566.19 86
2566.31 83
2566.43 81
2566.54 80
2566.66 80
2566.77 80
2566.89 82
2567.01 84
2567.12 88
2567.24 91
2567.36 95
2567.47 98
2567.59 99
2567.70 99
2567.82 97
2567.94 93
2568.05 88
2568.17 83
2568.28 79
2568.40 77
2568.52 76
2568.63 77
2568.75 78
2568.86 79
2568.98 77
2569.10 74
2569.21 68
2569.33 61
2569.45 54
2569.56 49
2569.68 45
2569.79 43
2569.91 43
2570.03 45
2570.14 46
2570.26 46
2570.37 45
2570.49 41
2570.61 37
2570.72 32
2570.84 27
2570.96 23
2571.07 21
2571.19 22
2571.30 24
2571.42 28
2571.54 33
2571.65 39
2571.77 44
2571.89 49
2572.00 54
2572.12 60
2572.23 66
2572.35 73
2572.47 80
2572.58 85
2572.70 88
2572.81 88
2572.93 86
2573.05 80
2573.16 72
2573.28 65
2573.40 59
2573.51 56
2573.63 57
2573.74 62
2573.86 69
2573.98 78
2574.09 85
2574.21 90
2574.33 91
2574.44 88
2574.56 82
2574.67 76
2574.79 72
2574.91 69
2575.02 69
2575.14 70
2575.26 72
2575.37 72
2575.49 72
2575.61 69
2575.72 66
2575.84 62
2575.95 59
2576.07 58
2576.19 59
2576.30 63
2576.42 67
2576.54 71
2576.65 73
2576.77 73
2576.88 71
2577.00 67
2577.12 62
2577.23 58
2577.35 56
2577.47 57
2577.58 59
2577.70 63
2577.82 66
2577.93 68
2578.05 69
2578.16 69
2578.28 68
2578.40 68
2578.51 69
2578.63 72
2578.75 76
2578.86 80
2578.98 83
2579.09 83
2579.21 82
2579.33 79
2579.44 75
2579.56 71
2579.68 69
2579.79 69
2579.91 71
2580.03 73
2580.14 76
2580.26 78
2580.38 79
2580.49 78
2580.61 77
2580.72 75
2580.84 75
2580.96 75
2581.07 76
2581.19 77
2581.31 76
2581.42 75
2581.54 71
2581.66 67
2581.77 62
2581.89 57
2582.00 52
2582.12 49
2582.24 46
2582.35 43
2582.47 41
2582.59 38
2582.70 35
2582.82 34
2582.94 34
2583.05 36
2583.17 42
2583.29 50
2583.40 60
2583.52 70
2583.64 80
2583.75 89
2583.87 97
2583.98 104
2584.10 110
2584.22 116
2584.33 122
2584.45 127
2584.57 130
2584.68 131
2584.80 130
2584.92 127
2585.03 124
2585.15 121
2585.27 120
2585.38 120
2585.50 122
2585.62 125
2585.73 130
2585.85 134
2585.97 136
2586.08 136
2586.20 134
2586.31 128
2586.43 118
2586.55 107
2586.66 94
2586.78 83
2586.90 75
2587.01 71
2587.13 72
2587.25 77
2587.36 85
2587.48 95
2587.60 105
2587.71 112
2587.83 116
2587.95 117
2588.06 114
2588.18 110
2588.30 103
2588.41 96
2588.53 90
2588.65 85
2588.76 83
2588.88 82
2589.00 83
2589.11 85
2589.23 87
2589.35 89
2589.46 91
2589.58 92
2589.70 93
2589.81 94
2589.93 94
2590.04 94
2590.16 92
2590.28 89
2590.39 84
2590.51 77
2590.63 70
2590.74 62
2590.86 55
2590.98 49
2591.09 45
2591.21 43
2591.33 43
2591.44 45
2591.56 48
2591.68 54
2591.79 60
2591.91 66
2592.03 71
2592.14 75
2592.26 76
2592.38 74
2592.49 70
2592.61 65
2592.73 58
2592.84 52
2592.96 47
2593.08 43
2593.19 41
2593.31 40
2593.43 39
2593.54 36
2593.66 32
2593.78 26
2593.89 18
2594.01 10
2594.13 3
2594.24 0
2594.36 0
2594.48 0
2594.59 0
2594.71 0
2594.83 2
2594.95 3
2595.06 4
2595.18 4
2595.30 3
2595.41 1
2595.53 0
2595.65 0
2595.76 0
2595.88 0
2596.00 3
2596.11 7
2596.23 11
2596.35 16
2596.46 20
2596.58 23
2596.70 25
2596.81 26
2596.93 27
2597.05 27
2597.16 28
2597.28 30
2597.40 33
2597.51 36
2597.63 39
2597.75 40
2597.86 41
2597.98 41
2598.10 40
2598.21 38
2598.33 37
2598.45 37
2598.56 39
2598.68 43
2598.80 47
2598.92 52
2599.03 56
2599.15 58
2599.27 57
2599.38 54
2599.50 48
2599.62 41
2599.73 36
2599.85 33
2599.97 34
2600.08 40
2600.20 50
2600.32 62
2600.43 75
2600.55 88
2600.67 98
2600.78 106
2600.90 111
2601.02 115
2601.14 117
2601.25 118
2601.37 117
2601.49 114
2601.60 109
2601.72 101
2601.84 90
2601.95 78
2602.07 65
2602.19 55
2602.30 46
2602.42 41
2602.54 39
2602.65 39
2602.77 39
2602.89 40
2603.01 40
2603.12 39
2603.24 39
2603.36 39
2603.47 40
2603.59 42
2603.71 46
2603.82 50
2603.94 54
2604.06 59
2604.17 64
2604.29 69
2604.41 75
2604.53 81
2604.64 87
2604.76 93
2604.88 98
2604.99 102
2605.11 105
2605.23 108
2605.34 111
2605.46 113
2605.58 116
2605.69 119
2605.81 121
2605.93 121
2606.05 119
2606.16 113
2606.28 105
2606.40 95
2606.51 85
2606.63 77
2606.75 72
2606.86 70
2606.98 73
2607.10 78
2607.22 85
2607.33 92
2607.45 98
2607.57 104
2607.68 110
2607.80 116
2607.92 122
2608.03 128
2608.15 132
2608.27 135
2608.39 135
2608.50 134
2608.62 132
2608.74 130
2608.85 129
2608.97 128
2609.09 126
2609.21 123
2609.32 117
2609.44 108
2609.56 96
2609.67 82
2609.79 67
2609.91 53
2610.02 40
2610.14 31
2610.26 26
2610.38 25
2610.49 28
2610.61 32
2610.73 38
2610.84 43
2610.96 47
2611.08 49
2611.20 49
2611.31 49
2611.43 50
2611.55 54
2611.66 60
2611.78 69
2611.90 79
2612.01 90
2612.13 101
2612.25 109
2612.37 116
2612.48 120
2612.60 123
2612.72 125
2612.83 127
2612.95 128
2613.07 128
2613.19 129
2613.30 128
2613.42 127
2613.54 126
2613.65 123
2613.77 121
2613.89 118
2614.01 115
2614.12 112
2614.24 110
2614.36 108
2614.47 107
2614.59 104
2614.71 101
2614.83 96
2614.94 91
2615.06 85
2615.18 80
2615.30 77
2615.41 77
2615.53 80
2615.65 84
2615.76 90
2615.88 95
2616.00 100
2616.12 103
2616.23 106
2616.35 109
2616.47 112
2616.58 115
2616.70 119
2616.82 123
2616.94 126
2617.05 129
2617.17 131
2617.29 132
2617.40 132
2617.52 130
2617.64 128
2617.76 125
2617.87 121
2617.99 118
2618.11 115
2618.23 113
2618.34 113
2618.46 113
2618.58 114
2618.69 114
2618.81 111
2618.93 105
2619.05 97
2619.16 87
2619.28 76
2619.40 66
2619.52 59
2619.63 54
2619.75 52
2619.87 53
2619.98 54
2620.10 56
2620.22 57
2620.34 58
2620.45 59
2620.57 60
2620.69 61
2620.81 62
2620.92 62
2621.04 63
2621.16 64
2621.27 64
2621.39 64
2621.51 65
2621.63 65
2621.74 64
2621.86 62
2621.98 57
2622.10 51
2622.21 44
2622.33 37
2622.45 32
2622.57 29
2622.68 28
2622.80 30
2622.92 33
2623.03 36
2623.15 39
2623.27 41
2623.39 42
2623.50 42
2623.62 42
2623.74 41
2623.86 39
2623.97 37
2624.09 34
2624.21 30
2624.33 26
2624.44 23
2624.56 21
2624.68 21
2624.80 22
2624.91 22
2625.03 23
2625.15 21
2625.27 18
2625.38 14
2625.50 9
2625.62 3
2625.73 0
2625.85 0
2625.97 0
2626.09 0
2626.20 3
2626.32 7
2626.44 12
2626.56 15
2626.67 16
2626.79 14
2626.91 10
2627.03 3
2627.14 0
2627.26 0
2627.38 0
2627.50 0
2627.61 0
2627.73 0
2627.85 0
2627.97 10
2628.08 24
2628.20 37
2628.32 49
2628.44 58
2628.55 65
2628.67 68
2628.79 69
2628.91 69
2629.02 69
2629.14 70
2629.26 72
2629.38 75
2629.49 80
2629.61 85
2629.73 88
2629.85 90
2629.96 91
2630.08 89
2630.20 87
2630.32 83
2630.43 80
2630.55 76
2630.67 73
2630.79 70
2630.90 68
2631.02 67
2631.14 67
2631.26 67
2631.37 67
2631.49 66
2631.61 66
2631.73 65
2631.84 64
2631.96 63
2632.08 63
2632.20 64
2632.31 65
2632.43 66
2632.55 66
2632.67 65
2632.78 62
2632.90 59
2633.02 54
2633.14 50
2633.25 48
2633.37 47
2633.49 48
2633.61 50
2633.73 53
2633.84 58
2633.96 62
2634.08 68
2634.20 73
2634.31 80
2634.43 86
2634.55 92
2634.67 97
2634.78 99
2634.90 99
2635.02 97
2635.14 94
2635.25 91
2635.37 89
2635.49 88
2635.61 87
2635.72 87
2635.84 86
2635.96 85
2636.08 82
2636.20 78
2636.31 72
2636.43 67
2636.55 61
2636.67 58
2636.78 56
2636.90 57
2637.02 61
2637.14 68
2637.25 76
2637.37 84
2637.49 90
2637.61 94
2637.72 95
2637.84 92
2637.96 86
2638.08 78
2638.20 69
2638.31 61
2638.43 54
2638.55 48
2638.67 43
2638.78 38
2638.90 34
2639.02 29
2639.14 25
2639.26 22
2639.37 21
2639.49 23
2639.61 29
2639.73 37
2639.84 47
2639.96 57
2640.08 65
2640.20 70
2640.31 72
2640.43 69
2640.55 62
2640.67 54
2640.79 46
2640.90 40
2641.02 37
2641.14 37
2641.26 42
2641.37 49
2641.49 57
2641.61 65
2641.73 72
2641.85 78
2641.96 81
2642.08 84
2642.20 85
2642.32 85
2642.43 84
2642.55 83
2642.67 81
2642.79 78
2642.91 75
2643.02 73
2643.14 72
2643.26 72
2643.38 74
2643.49 76
2643.61 80
2643.73 84
2643.85 90
2643.97 96
2644.08 102
2644.20 109
2644.32 114
2644.44 118
2644.56 121
2644.67 121
2644.79 119
2644.91 116
2645.03 112
2645.14 107
2645.26 102
2645.38 97
2645.50 91
2645.62 84
2645.73 76
2645.85 68
2645.97 59
2646.09 49
2646.21 40
2646.32 32
2646.44 26
2646.56 22
2646.68 21
2646.79 22
2646.91 27
2647.03 33
2647.15 40
2647.27 48
2647.38 55
2647.50 61
2647.62 66
2647.74 68
2647.86 68
2647.97 66
2648.09 62
2648.21 57
2648.33 50
2648.45 43
2648.56 38
2648.68 33
2648.80 29
2648.92 27
2649.03 25
2649.15 24
2649.27 22
2649.39 21
2649.51 19
2649.62 17
2649.74 15
2649.86 14
2649.98 13
2650.10 14
2650.21 17
2650.33 20
2650.45 25
2650.57 31
2650.69 38
2650.80 45
2650.92 50
2651.04 55
2651.16 59
2651.28 61
2651.39 63
2651.51 64
2651.63 65
2651.75 66
2651.87 68
2651.98 70
2652.10 72
2652.22 75
2652.34 76
2652.46 76
2652.57 74
2652.69 70
2652.81 65
2652.93 59
2653.05 54
2653.16 48
2653.28 43
2653.40 39
2653.52 36
2653.64 34
2653.75 33
2653.87 33
2653.99 36
2654.11 40
2654.23 46
2654.34 51
2654.46 55
2654.58 57
2654.70 56
2654.82 53
2654.94 49
2655.05 45
2655.17 43
2655.29 44
2655.41 48
2655.53 53
2655.64 59
2655.76 63
2655.88 65
2656.00 63
2656.12 59
2656.23 53
2656.35 47
2656.47 43
2656.59 41
2656.71 41
2656.82 42
2656.94 45
2657.06 47
2657.18 50
2657.30 52
2657.42 54
2657.53 56
2657.65 57
2657.77 58
2657.89 58
2658.01 57
2658.12 55
2658.24 53
2658.36 51
2658.48 50
2658.60 51
2658.71 54
2658.83 60
2658.95 68
2659.07 76
2659.19 83
2659.31 89
2659.42 93
2659.54 95
2659.66 95
2659.78 93
2659.90 90
2660.01 87
2660.13 81
2660.25 75
2660.37 67
2660.49 58
2660.61 49
2660.72 41
2660.84 34
2660.96 29
2661.08 26
2661.20 26
2661.31 27
2661.43 29
2661.55 31
2661.67 33
2661.79 33
2661.91 31
2662.02 30
2662.14 27
2662.26 25
2662.38 23
2662.50 20
2662.62 15
2662.73 9
2662.85 2
2662.97 0
2663.09 0
2663.21 0
2663.32 0
2663.44 0
2663.56 0
2663.68 0
2663.80 3
2663.92 15
2664.03 27
2664.15 39
2664.27 49
2664.39 59
2664.51 67
2664.63 76
2664.74 83
2664.86 89
2664.98 94
2665.10 96
2665.22 97
2665.34 95
2665.45 92
2665.57 88
2665.69 83
2665.81 79
2665.93 75
2666.05 71
2666.16 65
2666.28 59
2666.40 51
2666.52 42
2666.64 31
2666.76 21
2666.87 13
2666.99 6
2667.11 3
2667.23 2
2667.35 4
2667.47 8
2667.58 13
2667.70 18
2667.82 22
2667.94 26
2668.06 29
2668.18 33
2668.29 36
2668.41 40
2668.53 44
2668.65 49
2668.77 53
2668.89 57
2669.00 60
2669.12 62
2669.24 62
2669.36 61
2669.48 59
2669.60 56
2669.71 52
2669.83 49
2669.95 46
2670.07 43
2670.19 41
2670.31 39
2670.42 37
2670.54 34
2670.66 30
2670.78 26
2670.90 21
2671.02 18
2671.14 15
2671.25 14
2671.37 15
2671.49 17
2671.61 19
2671.73 22
2671.85 24
2671.96 26
2672.08 27
2672.20 28
2672.32 29
2672.44 30
2672.56 30
2672.68 30
2672.79 30
2672.91 28
2673.03 25
2673.15 21
2673.27 17
2673.39 14
2673.50 12
2673.62 11
2673.74 13
2673.86 16
2673.98 18
2674.10 18
2674.22 15
2674.33 10
2674.45 3
2674.57 0
2674.69 0
2674.81 0
2674.93 0
2675.04 0
2675.16 0
2675.28 0
2675.40 3
2675.52 14
2675.64 27
2675.76 39
2675.87 52
2675.99 65
2676.11 76
2676.23 86
2676.35 93
2676.47 97
2676.59 99
2676.70 97
2676.82 93
2676.94 86
2677.06 79
2677.18 72
2677.30 66
2677.42 61
2677.53 58
2677.65 56
2677.77 56
2677.89 57
2678.01 57
2678.13 58
2678.25 57
2678.36 54
2678.48 51
2678.60 46
2678.72 40
2678.84 34
2678.96 29
2679.08 25
2679.19 21
2679.31 19
2679.43 19
2679.55 19
2679.67 22
2679.79 26
2679.91 34
2680.02 43
2680.14 54
2680.26 66
2680.38 77
2680.50 88
2680.62 95
2680.74 99
2680.86 100
2680.97 98
2681.09 94
2681.21 90
2681.33 85
2681.45 80
2681.57 76
2681.69 71
2681.80 67
2681.92 64
2682.04 61
2682.16 58
2682.28 57
2682.40 56
2682.52 54
2682.64 52
2682.75 48
2682.87 42
2682.99 36
2683.11 30
2683.23 26
2683.35 26
2683.47 29
2683.58 36
2683.70 45
2683.82 55
2683.94 65
2684.06 74
2684.18 79
2684.30 82
2684.42 82
2684.53 81
2684.65 78
2684.77 75
2684.89 70
2685.01 65
2685.13 60
2685.25 55
2685.37 51
2685.48 47
2685.60 45
2685.72 43
2685.84 42
2685.96 40
2686.08 38
2686.20 36
2686.32 33
2686.43 30
2686.55 28
2686.67 27
2686.79 28
2686.91 30
2687.03 33
2687.15 37
2687.27 41
2687.38 45
2687.50 49
2687.62 51
2687.74 52
2687.86 52
2687.98 51
2688.10 49
2688.22 47
2688.34 45
2688.45 44
2688.57 44
2688.69 44
2688.81 43
2688.93 41
2689.05 36
2689.17 29
2689.29 20
2689.40 10
2689.52 1
2689.64 0
2689.76 0
2689.88 0
2690.00 1
2690.12 9
2690.24 19
2690.36 28
2690.47 36
2690.59 41
2690.71 45
2690.83 47
2690.95 48
2691.07 49
2691.19 49
2691.31 49
2691.43 47
2691.54 45
2691.66 41
2691.78 37
2691.90 34
2692.02 34
2692.14 36
2692.26 42
2692.38 51
2692.50 61
2692.61 71
2692.73 80
2692.85 85
2692.97 88
2693.09 87
2693.21 85
2693.33 82
2693.45 81
2693.57 82
2693.68 86
2693.80 92
2693.92 99
2694.04 106
2694.16 111
2694.28 112
2694.40 110
2694.52 104
2694.64 96
2694.75 87
2694.87 77
2694.99 69
2695.11 63
2695.23 59
2695.35 57
2695.47 55
2695.59 55
2695.71 54
2695.83 54
2695.94 55
2696.06 57
2696.18 59
2696.30 63
2696.42 66
2696.54 69
2696.66 69
2696.78 67
2696.90 62
2697.02 56
2697.13 50
2697.25 44
2697.37 41
2697.49 38
2697.61 37
2697.73 35
2697.85 33
2697.97 29
2698.09 24
2698.21 17
2698.32 11
2698.44 7
2698.56 3
2698.68 3
2698.80 4
2698.92 8
2699.04 15
2699.16 22
2699.28 31
2699.40 38
2699.52 45
2699.63 48
2699.75 50
2699.87 49
2699.99 48
2700.11 47
2700.23 48
2700.35 50
2700.47 54
2700.59 59
2700.71 64
2700.83 66
2700.94 66
2701.06 64
2701.18 61
2701.30 57
2701.42 53
2701.54 51
2701.66 51
2701.78 51
2701.90 53
2702.02 54
2702.14 55
2702.25 54
2702.37 50
2702.49 44
2702.61 36
2702.73 28
2702.85 19
2702.97 12
2703.09 7
2703.21 4
2703.33 3
2703.45 3
2703.56 3
2703.68 3
2703.80 1
2703.92 0
2704.04 0
2704.16 0
2704.28 0
2704.40 0
2704.52 0
2704.64 0
2704.76 4
2704.88 7
2704.99 9
2705.11 10
2705.23 12
2705.35 14
2705.47 17
2705.59 21
2705.71 27
2705.83 32
2705.95 38
2706.07 43
2706.19 47
2706.31 48
2706.43 48
2706.54 46
2706.66 42
2706.78 39
2706.90 36
2707.02 35
2707.14 37
2707.26 41
2707.38 48
2707.50 55
2707.62 62
2707.74 67
2707.86 68
2707.98 66
2708.09 61
2708.21 54
2708.33 48
2708.45 43
2708.57 42
2708.69 44
2708.81 49
2708.93 57
2709.05 67
2709.17 78
2709.29 90
2709.41 102
2709.53 113
2709.64 123
2709.76 130
2709.88 133
2710.00 130
2710.12 122
2710.24 109
2710.36 92
2710.48 74
2710.60 58
2710.72 45
2710.84 38
2710.96 35
2711.08 38
2711.20 45
2711.32 52
2711.43 58
2711.55 62
2711.67 61
2711.79 57
2711.91 49
2712.03 38
2712.15 28
2712.27 19
2712.39 14
2712.51 13
2712.63 16
2712.75 23
2712.87 31
2712.99 39
2713.11 46
2713.22 51
2713.34 55
2713.46 57
2713.58 59
2713.70 60
2713.82 62
2713.94 63
2714.06 65
2714.18 65
2714.30 66
2714.42 66
2714.54 67
2714.66 69
2714.78 72
2714.90 75
2715.02 78
2715.13 82
2715.25 84
2715.37 86
2715.49 87
2715.61 87
2715.73 87
2715.85 87
2715.97 87
2716.09 87
2716.21 85
2716.33 82
2716.45 76
2716.57 68
2716.69 59
2716.81 50
2716.93 41
2717.05 35
2717.16 32
2717.28 31
2717.40 32
2717.52 35
2717.64 38
2717.76 41
2717.88 42
2718.00 43
2718.12 42
2718.24 42
2718.36 41
2718.48 41
2718.60 41
2718.72 42
2718.84 42
2718.96 43
2719.08 45
2719.20 46
2719.32 47
2719.43 48
2719.55 48
2719.67 47
2719.79 45
2719.91 42
2720.03 41
2720.15 41
2720.27 43
2720.39 49
2720.51 56
2720.63 64
2720.75 73
2720.87 82
2720.99 89
2721.11 96
2721.23 102
2721.35 108
2721.47 112
2721.59 115
2721.71 115
2721.83 113
2721.94 107
2722.06 98
2722.18 88
2722.30 77
2722.42 67
2722.54 59
2722.66 52
2722.78 49
2722.90 47
2723.02 47
2723.14 47
2723.26 48
2723.38 49
2723.50 51
2723.62 54
2723.74 56
2723.86 59
2723.98 60
2724.10 60
2724.22 58
2724.34 55
2724.46 51
2724.58 47
2724.70 44
2724.81 44
2724.93 46
2725.05 51
2725.17 58
2725.29 66
2725.41 75
2725.53 82
2725.65 88
2725.77 91
2725.89 90
2726.01 87
2726.13 82
2726.25 75
2726.37 69
2726.49 65
2726.61 64
2726.73 67
2726.85 73
2726.97 81
2727.09 91
2727.21 101
2727.33 111
2727.45 121
2727.57 131
2727.69 142
2727.81 154
2727.93 167
2728.05 180
2728.17 193
2728.29 205
2728.40 214
2728.52 220
2728.64 222
2728.76 220
2728.88 214
2729.00 206
2729.12 194
2729.24 179
2729.36 164
2729.48 148
2729.60 134
2729.72 121
2729.84 111
2729.96 104
2730.08 99
2730.20 96
2730.32 94
2730.44 91
2730.56 88
2730.68 84
2730.80 80
2730.92 78
2731.04 77
2731.16 80
2731.28 86
2731.40 95
2731.52 107
2731.64 120
2731.76 134
2731.88 145
2732.00 154
2732.12 160
2732.24 162
2732.36 160
2732.48 156
2732.60 151
2732.72 147
2732.84 143
2732.96 141
2733.07 139
2733.19 138
2733.31 136
2733.43 132
2733.55 126
2733.67 118
2733.79 107
2733.91 95
2734.03 83
2734.15 71
2734.27 60
2734.39 51
2734.51 44
2734.63 38
2734.75 34
2734.87 31
2734.99 29
2735.11 28
2735.23 28
2735.35 29
2735.47 32
2735.59 35
2735.71 40
2735.83 47
2735.95 53
2736.07 59
2736.19 64
2736.31 68
2736.43 70
2736.55 73
2736.67 76
2736.79 81
2736.91 88
2737.03 96
2737.15 105
2737.27 112
2737.39 116
2737.51 116
2737.63 113
2737.75 107
2737.87 99
2737.99 93
2738.11 90
2738.23 89
2738.35 93
2738.47 99
2738.59 106
2738.71 113
2738.83 119
2738.95 121
2739.07 120
2739.19 116
2739.31 108
2739.43 98
2739.55 86
2739.67 73
2739.79 59
2739.91 45
2740.03 32
2740.15 19
2740.27 8
2740.39 0
2740.51 0
2740.63 0
2740.75 0
2740.87 0
2740.99 0
2741.11 0
2741.23 0
2741.35 1
2741.47 6
2741.59 11
2741.71 16
2741.83 22
2741.95 27
2742.07 34
2742.19 40
2742.31 46
2742.43 52
2742.55 56
2742.67 59
2742.79 60
2742.91 59
2743.03 57
2743.15 54
2743.27 50
2743.39 47
2743.51 45
2743.63 44
2743.75 44
2743.87 46
2743.99 48
2744.11 50
2744.23 52
2744.35 53
2744.47 52
2744.59 50
2744.71 46
2744.83 42
2744.95 39
2745.07 37
2745.19 36
2745.31 38
2745.43 41
2745.55 46
2745.67 50
2745.79 53
2745.91 55
2746.03 54
2746.15 52
2746.27 49
2746.39 45
2746.51 42
2746.63 38
2746.75 34
2746.87 29
2746.99 22
2747.11 15
2747.23 6
2747.35 0
2747.47 0
2747.59 0
2747.71 0
2747.83 0
2747.95 0
2748.07 0
2748.19 5
2748.31 16
2748.43 27
2748.55 39
2748.67 50
2748.79 60
2748.91 70
2749.03 79
2749.15 86
2749.27 91
2749.39 94
2749.51 96
2749.63 97
2749.75 96
2749.87 95
2749.99 94
2750.11 92
2750.23 90
2750.35 86
2750.47 81
2750.59 76
2750.71 69
2750.83 63
2750.95 58
2751.07 54
2751.19 53
2751.31 54
2751.43 56
2751.56 60
2751.68 64
2751.80 66
2751.92 66
2752.04 63
2752.16 59
2752.28 53
2752.40 47
2752.52 41
2752.64 35
2752.76 31
2752.88 28
2753.00 27
2753.12 26
2753.24 26
2753.36 28
2753.48 29
2753.60 31
2753.72 33
2753.84 35
2753.96 37
2754.08 40
2754.20 43
2754.32 46
2754.44 49
2754.56 52
2754.68 53
2754.80 52
2754.92 50
2755.04 46
2755.16 41
2755.28 35
2755.40 30
2755.52 25
2755.64 22
2755.76 19
2755.88 16
2756.00 13
2756.12 9
2756.25 5
2756.37 0
2756.49 0
2756.61 0
2756.73 0
2756.85 0
2756.97 0
2757.09 0
2757.21 0
2757.33 2
2757.45 7
2757.57 11
2757.69 14
2757.81 15
2757.93 14
2758.05 12
2758.17 7
2758.29 3
2758.41 0
2758.53 0
2758.65 0
2758.77 0
2758.89 1
2759.01 5
2759.13 10
2759.25 15
2759.37 19
2759.49 23
2759.61 26
2759.74 29
2759.86 31
2759.98 33
2760.10 35
2760.22 36
2760.34 37
2760.46 37
2760.58 37
2760.70 36
2760.82 36
2760.94 34
2761.06 34
2761.18 33
2761.30 34
2761.42 36
2761.54 40
2761.66 44
2761.78 49
2761.90 54
2762.02 56
2762.14 56
2762.26 54
2762.38 50
2762.50 44
2762.63 38
2762.75 32
2762.87 26
2762.99 21
2763.11 16
2763.23 13
2763.35 13
2763.47 14
2763.59 19
2763.71 25
2763.83 33
2763.95 42
2764.07 49
2764.19 53
2764.31 54
2764.43 52
2764.55 46
2764.67 37
2764.79 29
2764.91 20
2765.03 14
2765.16 9
2765.28 7
2765.40 6
2765.52 5
2765.64 6
2765.76 7
2765.88 9
2766.00 11
2766.12 15
2766.24 20
2766.36 26
2766.48 33
2766.60 41
2766.72 49
2766.84 56
2766.96 63
2767.08 67
2767.20 70
2767.32 71
2767.45 71
2767.57 69
2767.69 67
2767.81 65
2767.93 63
2768.05 61
2768.17 58
2768.29 54
2768.41 48
2768.53 41
2768.65 32
2768.77 22
2768.89 12
2769.01 3
2769.13 0
2769.25 0
2769.37 0
2769.49 0
2769.62 0
2769.74 0
2769.86 5
2769.98 8
2770.10 8
2770.22 7
2770.34 4
2770.46 1
2770.58 0
2770.70 0
2770.82 1
2770.94 6
2771.06 12
2771.18 20
2771.30 28
2771.42 37
2771.55 45
2771.67 52
2771.79 58
2771.91 61
2772.03 62
2772.15 59
2772.27 54
2772.39 48
2772.51 43
2772.63 41
2772.75 42
2772.87 46
2772.99 53
2773.11 60
2773.23 65
2773.36 67
2773.48 65
2773.60 58
2773.72 49
2773.84 38
2773.96 28
2774.08 20
2774.20 13
2774.32 10
2774.44 8
2774.56 7
2774.68 7
2774.80 7
2774.92 7
2775.05 6
2775.17 4
2775.29 3
2775.41 1
2775.53 1
2775.65 2
2775.77 7
2775.89 14
2776.01 25
2776.13 37
2776.25 50
2776.37 62
2776.49 72
2776.61 78
2776.74 81
2776.86 80
2776.98 77
2777.10 73
2777.22 70
2777.34 67
2777.46 66
2777.58 65
2777.70 65
2777.82 64
2777.94 63
2778.06 61
2778.18 59
2778.31 57
2778.43 56
2778.55 55
2778.67 56
2778.79 57
2778.91 60
2779.03 64
2779.15 71
2779.27 79
2779.39 89
2779.51 101
2779.63 112
2779.76 122
2779.88 130
2780.00 136
2780.12 139
2780.24 141
2780.36 142
2780.48 143
2780.60 144
2780.72 145
2780.84 144
2780.96 142
2781.08 137
2781.21 130
2781.33 122
2781.45 115
2781.57 109
2781.69 105
2781.81 102
2781.93 102
2782.05 103
2782.17 106
2782.29 108
2782.41 111
2782.53 113
2782.66 113
2782.78 113
2782.90 111
2783.02 108
2783.14 105
2783.26 102
2783.38 100
2783.50 97
2783.62 94
2783.74 89
2783.86 82
2783.99 74
2784.11 65
2784.23 55
2784.35 46
2784.47 39
2784.59 33
2784.71 28
2784.83 24
2784.95 21
2785.07 18
2785.19 16
2785.32 14
2785.44 14
2785.56 14
2785.68 15
2785.80 15
2785.92 13
2786.04 10
2786.16 6
2786.28 1
2786.40 0
2786.53 0
2786.65 0
2786.77 0
2786.89 0
2787.01 0
2787.13 0
2787.25 3
2787.37 13
2787.49 23
2787.61 33
2787.73 41
2787.86 47
2787.98 50
2788.10 51
2788.22 51
2788.34 51
2788.46 50
2788.58 51
2788.70 52
2788.82 54
2788.95 58
2789.07 62
2789.19 68
2789.31 76
2789.43 83
2789.55 91
2789.67 99
2789.79 104
2789.91 108
2790.03 108
2790.16 105
2790.28 100
2790.40 92
2790.52 82
2790.64 73
2790.76 64
2790.88 58
2791.00 55
2791.12 55
2791.24 58
2791.37 62
2791.49 68
2791.61 75
2791.73 80
2791.85 85
2791.97 89
2792.09 92
2792.21 94
2792.33 95
2792.46 93
2792.58 89
2792.70 83
2792.82 76
2792.94 69
2793.06 63
2793.18 59
2793.30 58
2793.42 59
2793.55 60
2793.67 61
2793.79 61
2793.91 59
2794.03 55
2794.15 52
2794.27 48
2794.39 46
2794.51 45
2794.64 44
2794.76 44
2794.88 44
2795.00 44
2795.12 44
2795.24 44
2795.36 45
2795.48 47
2795.61 49
2795.73 52
2795.85 54
2795.97 56
2796.09 57
2796.21 57
2796.33 57
2796.45 57
2796.57 58
2796.70 57
2796.82 57
2796.94 55
2797.06 52
2797.18 49
2797.30 46
2797.42 45
2797.54 45
2797.67 46
2797.79 50
2797.91 53
2798.03 57
2798.15 60
2798.27 63
2798.39 66
2798.51 69
2798.64 74
2798.76 80
2798.88 86
2799.00 91
2799.12 95
2799.24 96
2799.36 94
2799.48 91
2799.61 87
2799.73 82
2799.85 77
2799.97 72
2800.09 67
2800.21 60
2800.33 53
2800.45 45
2800.58 37
2800.70 31
2800.82 27
2800.94 25
2801.06 26
2801.18 28
2801.30 31
2801.42 33
2801.55 36
2801.67 37
2801.79 37
2801.91 36
2802.03 33
2802.15 28
2802.27 22
2802.39 14
2802.52 6
2802.64 0
2802.76 0
2802.88 0
2803.00 0
2803.12 0
2803.24 4
2803.37 13
2803.49 22
2803.61 29
2803.73 33
2803.85 33
2803.97 31
2804.09 28
2804.21 24
2804.34 21
2804.46 18
2804.58 15
2804.70 11
2804.82 5
2804.94 0
2805.06 0
2805.19 0
2805.31 0
2805.43 0
2805.55 0
2805.67 0
2805.79 0
2805.91 5
2806.04 9
2806.16 10
2806.28 11
2806.40 10
2806.52 11
2806.64 12
2806.76 14
2806.88 17
2807.01 20
2807.13 24
2807.25 26
2807.37 28
2807.49 30
2807.61 32
2807.73 35
2807.86 37
2807.98 40
2808.10 41
2808.22 41
2808.34 40
2808.46 38
2808.58 35
2808.71 33
2808.83 31
2808.95 31
2809.07 30
2809.19 30
2809.31 29
2809.44 27
2809.56 26
2809.68 25
2809.80 24
2809.92 24
2810.04 25
2810.16 28
2810.29 31
2810.41 35
2810.53 39
2810.65 44
2810.77 50
2810.89 57
2811.01 65
2811.14 74
2811.26 84
2811.38 94
2811.50 103
2811.62 113
2811.74 124
2811.86 137
2811.99 152
2812.11 170
2812.23 191
2812.35 212
2812.47 231
2812.59 246
2812.72 255
2812.84 258
2812.96 256
2813.08 251
2813.20 243
2813.32 236
2813.44 230
2813.57 224
2813.69 218
2813.81 211
2813.93 203
2814.05 194
2814.17 186
2814.30 179
2814.42 175
2814.54 174
2814.66 176
2814.78 180
2814.90 186
2815.03 192
2815.15 196
2815.27 199
2815.39 198
2815.51 195
2815.63 190
2815.75 184
2815.88 177
2816.00 169
2816.12 162
2816.24 155
2816.36 148
2816.48 141
2816.61 133
2816.73 125
2816.85 117
2816.97 109
2817.09 102
2817.21 95
2817.34 89
2817.46 84
2817.58 80
2817.70 79
2817.82 79
2817.94 81
2818.07 83
2818.19 84
2818.31 83
2818.43 81
2818.55 77
2818.67 72
2818.80 66
2818.92 60
2819.04 55
2819.16 49
2819.28 45
2819.40 41
2819.53 38
2819.65 35
2819.77 34
2819.89 34
2820.01 34
2820.13 35
2820.26 35
2820.38 35
2820.50 35
2820.62 34
2820.74 32
2820.86 31
2820.99 29
2821.11 27
2821.23 24
2821.35 22
2821.47 19
2821.59 16
2821.72 15
2821.84 15
2821.96 16
2822.08 17
2822.20 18
2822.33 19
2822.45 19
2822.57 19
2822.69 19
2822.81 19
2822.93 22
2823.06 27
2823.18 33
2823.30 42
2823.42 50
2823.54 58
2823.66 64
2823.79 67
2823.91 67
2824.03 65
2824.15 62
2824.27 58
2824.40 55
2824.52 53
2824.64 51
2824.76 51
2824.88 51
2825.00 49
2825.13 46
2825.25 42
2825.37 35
2825.49 27
2825.61 19
2825.74 12
2825.86 8
2825.98 8
2826.10 11
2826.22 16
2826.34 24
2826.47 31
2826.59 37
2826.71 41
2826.83 44
2826.95 45
2827.08 47
2827.20 50
2827.32 53
2827.44 57
2827.56 60
2827.68 62
2827.81 63
2827.93 63
2828.05 61
2828.17 59
2828.29 56
2828.42 52
2828.54 49
2828.66 45
2828.78 42
2828.90 39
2829.03 37
2829.15 37
2829.27 39
2829.39 42
2829.51 47
2829.63 51
2829.76 56
2829.88 58
2830.00 59
2830.12 57
2830.24 52
2830.37 46
2830.49 38
2830.61 31
2830.73 24
2830.85 20
2830.98 20
2831.10 22
2831.22 28
2831.34 35
2831.46 41
2831.59 45
2831.71 45
2831.83 41
2831.95 35
2832.07 27
2832.20 19
2832.32 12
2832.44 7
2832.56 5
2832.68 5
2832.81 9
2832.93 14
2833.05 22
2833.17 32
2833.29 43
2833.41 53
2833.54 63
2833.66 70
2833.78 75
2833.90 77
2834.02 76
2834.15 73
2834.27 68
2834.39 62
2834.51 57
2834.63 51
2834.76 46
2834.88 41
2835.00 36
2835.12 32
2835.25 29
2835.37 25
2835.49 21
2835.61 17
2835.73 13
2835.86 9
2835.98 6
2836.10 4
2836.22 3
2836.34 3
2836.47 3
2836.59 3
2836.71 2
2836.83 2
2836.95 2
2837.08 4
2837.20 8
2837.32 14
2837.44 24
2837.56 34
2837.69 44
2837.81 52
2837.93 56
2838.05 56
2838.17 52
2838.30 45
2838.42 36
2838.54 28
2838.66 22
2838.78 19
2838.91 21
2839.03 27
2839.15 35
2839.27 45
2839.40 55
2839.52 63
2839.64 69
2839.76 71
2839.88 71
2840.01 68
2840.13 63
2840.25 57
2840.37 51
2840.49 47
2840.62 46
2840.74 48
2840.86 53
2840.98 62
2841.11 72
2841.23 83
2841.35 92
2841.47 99
2841.59 104
2841.72 105
2841.84 104
2841.96 101
2842.08 97
2842.20 93
2842.33 87
2842.45 81
2842.57 74
2842.69 65
2842.82 56
2842.94 46
2843.06 36
2843.18 27
2843.30 21
2843.43 18
2843.55 18
2843.67 21
2843.79 27
2843.92 32
2844.04 38
2844.16 42
2844.28 45
2844.40 46
2844.53 46
2844.65 45
2844.77 46
2844.89 47
2845.02 50
2845.14 54
2845.26 60
2845.38 66
2845.50 74
2845.63 81
2845.75 87
2845.87 92
2845.99 96
2846.12 99
2846.24 100
2846.36 99
2846.48 97
2846.60 95
2846.73 91
2846.85 86
2846.97 81
2847.09 75
2847.22 68
2847.34 63
2847.46 57
2847.58 52
2847.71 47
2847.83 41
2847.95 35
2848.07 28
2848.19 21
2848.32 14
2848.44 8
2848.56 4
2848.68 2
2848.81 3
2848.93 5
2849.05 10
2849.17 16
2849.30 23
2849.42 31
2849.54 40
2849.66 49
2849.78 58
2849.91 64
2850.03 69
2850.15 69
2850.27 65
2850.40 58
2850.52 48
2850.64 36
2850.76 24
2850.89 14
2851.01 7
2851.13 3
2851.25 2
2851.38 3
2851.50 4
2851.62 4
2851.74 3
2851.86 1
2851.99 0
2852.11 0
2852.23 0
2852.35 0
2852.48 0
2852.60 0
2852.72 2
2852.84 7
2852.97 12
2853.09 17
2853.21 24
2853.33 31
2853.46 39
2853.58 48
2853.70 57
2853.82 65
2853.95 73
2854.07 78
2854.19 82
2854.31 84
2854.44 86
2854.56 87
2854.68 89
2854.80 92
2854.92 95
2855.05 99
2855.17 103
2855.29 105
2855.41 105
2855.54 104
2855.66 102
2855.78 98
2855.90 95
2856.03 93
2856.15 92
2856.27 92
2856.39 93
2856.52 95
2856.64 98
2856.76 100
2856.88 102
2857.01 104
2857.13 104
2857.25 103
2857.37 100
2857.50 94
2857.62 86
2857.74 76
2857.86 65
2857.99 53
2858.11 42
2858.23 34
2858.35 27
2858.48 23
2858.60 20
2858.72 20
2858.84 21
2858.97 23
2859.09 26
2859.21 30
2859.33 34
2859.46 38
2859.58 42
2859.70 44
2859.82 45
2859.95 44
2860.07 42
2860.19 39
2860.32 36
2860.44 34
2860.56 32
2860.68 31
2860.81 30
2860.93 29
2861.05 29
2861.17 30
2861.30 32
2861.42 35
2861.54 38
2861.66 42
2861.79 45
2861.91 46
2862.03 45
2862.15 42
2862.28 37
2862.40 31
2862.52 25
2862.64 19
2862.77 14
2862.89 11
2863.01 9
2863.13 8
2863.26 8
2863.38 9
2863.50 9
2863.63 11
2863.75 12
2863.87 15
2863.99 19
2864.12 23
2864.24 28
2864.36 32
2864.48 36
2864.61 38
2864.73 40
2864.85 41
2864.97 41
2865.10 42
2865.22 43
2865.34 44
2865.47 45
2865.59 46
2865.71 46
2865.83 45
2865.96 43
2866.08 41
2866.20 38
2866.32 35
2866.45 32
2866.57 28
2866.69 26
2866.81 24
2866.94 24
2867.06 27
2867.18 32
2867.31 38
2867.43 45
2867.55 52
2867.67 58
2867.80 63
2867.92 65
2868.04 66
2868.16 66
2868.29 64
2868.41 62
2868.53 60
2868.66 56
2868.78 53
2868.90 49
2869.02 45
2869.15 42
2869.27 41
2869.39 41
2869.51 43
2869.64 45
2869.76 49
2869.88 52
2870.01 55
2870.13 58
2870.25 61
2870.37 64
2870.50 67
2870.62 70
2870.74 73
2870.87 75
2870.99 77
2871.11 76
2871.23 74
2871.36 72
2871.48 69
2871.60 66
2871.73 64
2871.85 64
2871.97 66
2872.09 69
2872.22 73
2872.34 76
2872.46 79
2872.58 81
2872.71 79
2872.83 75
2872.95 68
2873.08 61
2873.20 53
2873.32 46
2873.44 41
2873.57 40
2873.69 41
2873.81 44
2873.94 49
2874.06 54
2874.18 59
2874.30 63
2874.43 67
2874.55 69
2874.67 72
2874.80 75
2874.92 79
2875.04 84
2875.16 90
2875.29 97
2875.41 105
2875.53 115
2875.66 126
2875.78 137
2875.90 148
2876.02 158
2876.15 166
2876.27 171
2876.39 174
2876.52 175
2876.64 174
2876.76 173
2876.89 170
2877.01 165
2877.13 160
2877.25 152
2877.38 143
2877.50 133
2877.62 124
2877.75 115
2877.87 109
2877.99 106
2878.11 105
2878.24 105
2878.36 105
2878.48 104
2878.61 102
2878.73 98
2878.85 94
2878.98 91
2879.10 91
2879.22 93
2879.34 99
2879.47 108
2879.59 119
2879.71 129
2879.84 138
2879.96 146
2880.08 151
2880.21 154
2880.33 156
2880.45 158
2880.57 160
2880.70 163
2880.82 167
2880.94 172
2881.07 175
2881.19 176
2881.31 175
2881.44 171
2881.56 166
2881.68 158
2881.80 150
2881.93 143
2882.05 136
2882.17 130
2882.30 126
2882.42 123
2882.54 121
2882.67 119
2882.79 116
2882.91 114
2883.03 111
2883.16 106
2883.28 101
2883.40 95
2883.53 89
2883.65 82
2883.77 77
2883.90 74
2884.02 73
2884.14 75
2884.27 79
2884.39 84
2884.51 88
2884.63 91
2884.76 93
2884.88 92
2885.00 90
2885.13 88
2885.25 85
2885.37 83
2885.50 82
2885.62 81
2885.74 81
2885.87 81
2885.99 81
2886.11 81
2886.23 82
2886.36 84
2886.48 86
2886.60 89
2886.73 91
2886.85 93
2886.97 93
2887.10 90
2887.22 86
2887.34 79
2887.47 72
2887.59 65
2887.71 60
2887.84 57
2887.96 57
2888.08 60
2888.21 65
2888.33 72
2888.45 80
2888.57 87
2888.70 94
2888.82 99
2888.94 104
2889.07 108
2889.19 111
2889.31 112
2889.44 113
2889.56 113
2889.68 111
2889.81 109
2889.93 107
2890.05 104
2890.18 100
2890.30 96
2890.42 91
2890.55 86
2890.67 81
2890.79 77
2890.92 73
2891.04 71
2891.16 70
2891.28 70
2891.41 71
2891.53 73
2891.65 75
2891.78 78
2891.90 81
2892.02 86
2892.15 91
2892.27 96
2892.39 99
2892.52 100
2892.64 98
2892.76 94
2892.89 86
2893.01 77
2893.13 67
2893.26 57
2893.38 50
2893.50 44
2893.63 41
2893.75 41
2893.87 42
2894.00 45
2894.12 49
2894.24 53
2894.37 57
2894.49 62
2894.61 66
2894.74 70
2894.86 73
2894.98 76
2895.11 77
2895.23 76
2895.35 74
2895.48 70
2895.60 65
2895.72 60
2895.85 57
2895.97 56
2896.09 59
2896.22 65
2896.34 74
2896.46 83
2896.59 91
2896.71 97
2896.83 99
2896.96 99
2897.08 95
2897.20 89
2897.33 83
2897.45 78
2897.57 73
2897.70 70
2897.82 69
2897.94 68
2898.07 67
2898.19 64
2898.31 60
2898.44 55
2898.56 48
2898.68 41
2898.81 34
2898.93 28
2899.05 22
2899.18 16
2899.30 11
2899.42 6
2899.55 1
2899.67 0
2899.79 0
2899.92 0
2900.04 0
2900.16 0
2900.29 0
2900.41 0
2900.53 0
2900.66 2
2900.78 11
2900.90 22
2901.03 34
2901.15 46
2901.27 58
2901.40 67
2901.52 75
2901.65 80
2901.77 84
2901.89 87
2902.02 89
2902.14 91
2902.26 93
2902.39 93
2902.51 93
2902.63 92
2902.76 90
2902.88 86
2903.00 81
2903.13 75
2903.25 68
2903.37 62
2903.50 57
2903.62 54
2903.74 53
2903.87 54
2903.99 57
2904.11 60
2904.24 64
2904.36 68
2904.49 72
2904.61 78
2904.73 84
2904.86 92
2904.98 102
2905.10 112
2905.23 122
2905.35 130
2905.47 135
2905.60 137
2905.72 136
2905.84 133
2905.97 129
2906.09 126
2906.21 124
2906.34 122
2906.46 122
2906.59 121
2906.71 120
2906.83 118
2906.96 113
2907.08 106
2907.20 98
2907.33 90
2907.45 82
2907.57 75
2907.70 70
2907.82 68
2907.94 67
2908.07 68
2908.19 68
2908.32 69
2908.44 68
2908.56 67
2908.69 64
2908.81 61
2908.93 58
2909.06 56
2909.18 55
2909.30 56
2909.43 58
2909.55 61
2909.67 65
2909.80 70
2909.92 76
2910.05 81
2910.17 88
2910.29 94
2910.42 100
2910.54 105
2910.66 107
2910.79 106
2910.91 102
2911.03 95
2911.16 85
2911.28 74
2911.41 64
2911.53 56
2911.65 51
2911.78 48
2911.90 48
2912.02 49
2912.15 52
2912.27 55
2912.40 59
2912.52 63
2912.64 68
2912.77 72
2912.89 76
2913.01 78
2913.14 80
2913.26 81
2913.38 81
2913.51 81
2913.63 81
2913.76 82
2913.88 84
2914.00 86
2914.13 88
2914.25 89
2914.37 88
2914.50 85
2914.62 78
2914.75 70
2914.87 61
2914.99 54
2915.12 48
2915.24 46
2915.36 46
2915.49 48
2915.61 51
2915.74 53
2915.86 55
2915.98 55
2916.11 55
2916.23 56
2916.35 56
2916.48 57
2916.60 57
2916.73 55
2916.85 52
2916.97 46
2917.10 39
2917.22 30
2917.34 22
2917.47 16
2917.59 12
2917.72 12
2917.84 16
2917.96 21
2918.09 29
2918.21 36
2918.33 42
2918.46 47
2918.58 49
2918.71 50
2918.83 49
2918.95 48
2919.08 47
2919.20 45
2919.33 43
2919.45 41
2919.57 39
2919.70 37
2919.82 36
2919.94 37
2920.07 39
2920.19 43
2920.32 48
2920.44 53
2920.56 57
2920.69 59
2920.81 59
2920.94 59
2921.06 57
2921.18 57
2921.31 58
2921.43 61
2921.55 67
2921.68 73
2921.80 81
2921.93 88
2922.05 94
2922.17 98
2922.30 99
2922.42 97
2922.55 93
2922.67 87
2922.79 80
2922.92 72
2923.04 64
2923.17 57
2923.29 49
2923.41 43
2923.54 36
2923.66 31
2923.78 26
2923.91 21
2924.03 19
2924.16 18
2924.28 19
2924.40 22
2924.53 28
2924.65 34
2924.78 41
2924.90 47
2925.02 51
2925.15 52
2925.27 52
2925.40 50
2925.52 47
2925.64 45
2925.77 44
2925.89 43
2926.02 43
2926.14 43
2926.26 41
2926.39 37
2926.51 31
2926.64 24
2926.76 17
2926.88 10
2927.01 4
2927.13 0
2927.26 0
2927.38 0
2927.50 0
2927.63 0
2927.75 0
2927.88 0
2928.00 0
2928.12 1
2928.25 3
2928.37 4
2928.50 5
2928.62 7
2928.74 11
2928.87 16
2928.99 24
2929.12 34
2929.24 45
2929.36 57
2929.49 69
2929.61 78
2929.74 85
2929.86 89
2929.98 88
2930.11 85
2930.23 80
2930.36 74
2930.48 68
2930.60 64
2930.73 61
2930.85 61
2930.98 60
2931.10 60
2931.22 59
2931.35 57
2931.47 54
2931.60 50
2931.72 46
2931.85 41
2931.97 37
2932.09 32
2932.22 27
2932.34 21
2932.47 16
2932.59 11
2932.71 8
2932.84 8
2932.96 9
2933.09 13
2933.21 19
2933.33 25
2933.46 31
2933.58 38
2933.71 44
2933.83 51
2933.95 57
2934.08 62
2934.20 67
2934.33 71
2934.45 73
2934.58 72
2934.70 70
2934.82 66
2934.95 60
2935.07 53
2935.20 47
2935.32 41
2935.44 38
2935.57 37
2935.69 41
2935.82 48
2935.94 58
2936.07 71
2936.19 86
2936.31 100
2936.44 112
2936.56 120
2936.69 124
2936.81 124
2936.93 120
2937.06 112
2937.18 103
2937.31 92
2937.43 82
2937.56 73
2937.68 65
2937.80 61
2937.93 59
2938.05 62
2938.18 68
2938.30 77
2938.43 87
2938.55 97
2938.67 106
2938.80 112
2938.92 116
2939.05 118
2939.17 119
2939.30 120
2939.42 120
2939.54 121
2939.67 121
2939.79 120
2939.92 117
2940.04 112
2940.17 106
2940.29 98
2940.41 89
2940.54 82
2940.66 74
2940.79 68
2940.91 63
2941.03 58
2941.16 52
2941.28 46
2941.41 39
2941.53 32
2941.66 26
2941.78 23
2941.91 23
2942.03 27
2942.15 33
2942.28 42
2942.40 51
2942.53 60
2942.65 66
2942.78 69
2942.90 70
2943.02 67
2943.15 63
2943.27 56
2943.40 49
2943.52 40
2943.65 32
2943.77 23
2943.89 15
2944.02 8
2944.14 2
2944.27 0
2944.39 0
2944.52 0
2944.64 0
2944.76 0
2944.89 0
2945.01 4
2945.14 9
2945.26 14
2945.39 20
2945.51 28
2945.64 36
2945.76 45
2945.88 55
2946.01 64
2946.13 72
2946.26 77
2946.38 79
2946.51 78
2946.63 75
2946.75 69
2946.88 62
2947.00 56
2947.13 52
2947.25 49
2947.38 49
2947.50 51
2947.63 53
2947.75 57
2947.87 60
2948.00 64
2948.12 69
2948.25 74
2948.37 79
2948.50 84
2948.62 87
2948.75 89
2948.87 88
2948.99 85
2949.12 79
2949.24 72
2949.37 64
2949.49 56
2949.62 49
2949.74 44
2949.87 42
2949.99 43
2950.11 48
2950.24 55
2950.36 63
2950.49 70
2950.61 77
2950.74 80
2950.86 80
2950.99 78
2951.11 73
2951.24 70
2951.36 68
2951.48 68
2951.61 72
2951.73 77
2951.86 82
2951.98 88
2952.11 92
2952.23 95
2952.36 96
2952.48 96
2952.60 95
2952.73 92
2952.85 88
2952.98 82
2953.10 74
2953.23 64
2953.35 53
2953.48 42
2953.60 32
2953.73 25
2953.85 20
2953.97 19
2954.10 20
2954.22 21
2954.35 22
2954.47 22
2954.60 19
2954.72 15
2954.85 11
2954.97 7
2955.10 4
2955.22 3
2955.35 4
2955.47 7
2955.59 11
2955.72 15
2955.84 20
2955.97 25
2956.09 30
2956.22 35
2956.34 40
2956.47 46
2956.59 54
2956.72 62
2956.84 72
2956.97 82
2957.09 92
2957.21 100
2957.34 106
2957.46 109
2957.59 109
2957.71 106
2957.84 102
2957.96 97
2958.09 92
2958.21 87
2958.34 83
2958.46 79
2958.59 74
2958.71 69
2958.83 63
2958.96 56
2959.08 49
2959.21 42
2959.33 36
2959.46 31
2959.58 29
2959.71 29
2959.83 33
2959.96 41
2960.08 51
2960.21 64
2960.33 78
2960.46 91
2960.58 102
2960.70 110
2960.83 117
2960.95 121
2961.08 125
2961.20 127
2961.33 129
2961.45 130
2961.58 130
2961.70 128
2961.83 126
2961.95 123
2962.08 122
2962.20 122
2962.33 123
2962.45 125
2962.58 126
2962.70 126
2962.83 124
2962.95 120
2963.07 115
2963.20 111
2963.32 107
2963.45 104
2963.57 102
2963.70 99
2963.82 94
2963.95 87
2964.07 80
2964.20 72
2964.32 65
2964.45 62
2964.57 61
2964.70 63
2964.82 68
2964.95 74
2965.07 81
2965.20 86
2965.32 90
2965.45 92
2965.57 93
2965.70 91
2965.82 87
2965.94 81
2966.07 74
2966.19 66
2966.32 56
2966.44 45
2966.57 32
2966.69 20
2966.82 7
2966.94 0
2967.07 0
2967.19 0
2967.32 0
2967.44 0
2967.57 0
2967.69 0
2967.82 0
2967.94 1
2968.07 4
2968.19 8
2968.32 15
2968.44 25
2968.57 38
2968.69 54
2968.82 70
2968.94 85
2969.07 97
2969.19 106
2969.32 112
2969.44 115
2969.57 117
2969.69 117
2969.82 115
2969.94 113
2970.07 108
2970.19 103
2970.31 96
2970.44 89
2970.56 81
2970.69 74
2970.81 66
2970.94 57
2971.06 47
2971.19 35
2971.31 23
2971.44 11
2971.56 0
2971.69 0
2971.81 0
2971.94 0
2972.06 0
2972.19 0
2972.31 0
2972.44 6
2972.56 17
2972.69 28
2972.81 37
2972.94 45
2973.06 52
2973.19 58
2973.31 62
2973.44 65
2973.56 67
2973.69 67
2973.81 66
2973.94 64
2974.06 63
2974.19 62
2974.31 64
2974.44 66
2974.56 71
2974.69 75
2974.81 79
2974.94 81
2975.06 81
2975.19 79
2975.31 75
2975.44 70
2975.56 65
2975.69 59
2975.81 54
2975.94 49
2976.06 43
2976.19 37
2976.31 32
2976.44 28
2976.56 25
2976.69 25
2976.81 27
2976.94 31
2977.06 37
2977.19 45
2977.31 52
2977.44 59
2977.56 65
2977.69 69
2977.81 71
2977.94 73
2978.06 73
2978.19 74
2978.31 76
2978.44 79
2978.56 83
2978.69 86
2978.81 90
2978.94 92
2979.06 92
2979.19 90
2979.31 87
2979.44 83
2979.56 79
2979.69 75
2979.82 72
2979.94 71
2980.07 70
2980.19 70
2980.32 71
2980.44 73
2980.57 75
2980.69 77
2980.82 81
2980.94 85
2981.07 91
2981.19 97
2981.32 103
2981.44 108
2981.57 111
2981.69 113
2981.82 112
2981.94 109
2982.07 104
2982.19 99
2982.32 95
2982.44 90
2982.57 87
2982.69 84
2982.82 81
2982.94 78
2983.07 75
2983.19 71
2983.32 67
2983.44 63
2983.57 59
2983.69 54
2983.82 50
2983.95 47
2984.07 46
2984.20 48
2984.32 52
2984.45 59
2984.57 68
2984.70 75
2984.82 81
2984.95 83
2985.07 81
2985.20 74
2985.32 65
2985.45 54
2985.57 44
2985.70 37
2985.82 33
2985.95 33
2986.07 36
2986.20 42
2986.32 48
2986.45 55
2986.57 60
2986.70 63
2986.83 64
2986.95 64
2987.08 62
2987.20 60
2987.33 58
2987.45 56
2987.58 54
2987.70 55
2987.83 58
2987.95 62
2988.08 70
2988.20 78
2988.33 88
2988.45 99
2988.58 108
2988.70 117
2988.83 124
2988.95 128
2989.08 131
2989.21 132
2989.33 131
2989.46 127
2989.58 121
2989.71 111
2989.83 100
2989.96 86
2990.08 71
2990.21 57
2990.33 43
2990.46 32
2990.58 23
2990.71 18
2990.83 14
2990.96 13
2991.09 12
2991.21 11
2991.34 10
2991.46 8
2991.59 6
2991.71 4
2991.84 2
2991.96 1
2992.09 1
2992.21 1
2992.34 3
2992.46 6
2992.59 10
2992.71 15
2992.84 20
2992.97 25
2993.09 30
2993.22 34
2993.34 39
2993.47 43
2993.59 47
2993.72 50
2993.84 52
2993.97 53
2994.09 51
2994.22 48
2994.35 44
2994.47 39
2994.60 34
2994.72 29
2994.85 25
2994.97 21
2995.10 19
2995.22 19
2995.35 21
2995.47 24
2995.60 29
2995.72 34
2995.85 38
2995.98 39
2996.10 37
2996.23 32
2996.35 25
2996.48 19
2996.60 14
2996.73 11
2996.85 10
2996.98 12
2997.10 16
2997.23 20
2997.36 25
2997.48 31
2997.61 37
2997.73 43
2997.86 48
2997.98 53
2998.11 55
2998.23 56
2998.36 55
2998.48 52
2998.61 49
2998.74 45
2998.86 40
2998.99 35
2999.11 30
2999.24 24
2999.36 17
2999.49 11
2999.61 5
2999.74 1
2999.87 0
2999.99 0
3000.12 3
3000.24 7
3000.37 10
3000.49 14
3000.62 16
3000.74 16
3000.87 15
3001.00 13
3001.12 9
3001.25 5
3001.37 0
3001.50 0
3001.62 0
3001.75 0
3001.87 0
3002.00 0
3002.13 0
3002.25 0
3002.38 2
3002.50 10
3002.63 19
3002.75 28
3002.88 38
3003.00 48
3003.13 56
3003.26 64
3003.38 68
3003.51 69
3003.63 67
3003.76 63
3003.88 58
3004.01 52
3004.14 49
3004.26 47
3004.39 49
3004.51 53
3004.64 60
3004.76 68
3004.89 77
3005.01 86
3005.14 94
3005.27 102
3005.39 110
3005.52 116
3005.64 123
3005.77 129
3005.89 134
3006.02 138
3006.15 140
3006.27 140
3006.40 139
3006.52 136
3006.65 133
3006.77 130
3006.90 129
3007.02 129
3007.15 129
3007.28 130
3007.40 129
3007.53 126
3007.65 122
3007.78 116
3007.90 109
3008.03 102
3008.16 96
3008.28 89
3008.41 84
3008.53 78
3008.66 71
3008.78 64
3008.91 57
3009.04 50
3009.16 43
3009.29 37
3009.41 32
3009.54 29
3009.66 28
3009.79 29
3009.92 31
3010.04 33
3010.17 36
3010.29 37
3010.42 37
3010.54 35
3010.67 32
3010.80 30
3010.92 28
3011.05 28
3011.17 30
3011.30 33
3011.43 36
3011.55 39
3011.68 41
3011.80 42
3011.93 40
3012.05 37
3012.18 33
3012.31 29
3012.43 24
3012.56 22
3012.68 21
3012.81 22
3012.93 25
3013.06 30
3013.19 36
3013.31 43
3013.44 51
3013.56 58
3013.69 65
3013.82 72
3013.94 79
3014.07 85
3014.19 90
3014.32 94
3014.44 97
3014.57 99
3014.70 100
3014.82 100
3014.95 99
3015.07 99
3015.20 99
3015.33 100
3015.45 104
3015.58 108
3015.70 114
3015.83 120
3015.95 124
3016.08 126
3016.21 126
3016.33 123
3016.46 117
3016.58 110
3016.71 103
3016.84 96
3016.96 90
3017.09 84
3017.21 78
3017.34 70
3017.47 61
3017.59 51
3017.72 40
3017.84 30
3017.97 21
3018.09 14
3018.22 9
3018.35 7
3018.47 6
3018.60 6
3018.72 7
3018.85 6
3018.98 5
3019.10 3
3019.23 0
3019.35 0
3019.48 0
3019.61 0
3019.73 0
3019.86 0
3019.98 0
3020.11 0
3020.24 0
3020.36 2
3020.49 4
3020.61 7
3020.74 10
3020.87 15
3020.99 20
3021.12 24
3021.24 27
3021.37 29
3021.50 28
3021.62 25
3021.75 21
3021.87 17
3022.00 14
3022.12 12
3022.25 11
3022.38 10
3022.50 9
3022.63 7
3022.75 4
3022.88 1
3023.01 0
3023.13 1
3023.26 5
3023.39 13
3023.51 25
3023.64 38
3023.76 52
3023.89 65
3024.02 76
3024.14 85
3024.27 92
3024.39 97
3024.52 100
3024.65 101
3024.77 100
3024.90 96
3025.02 91
3025.15 85
3025.28 79
3025.40 72
3025.53 67
3025.65 63
3025.78 60
3025.91 59
3026.03 58
3026.16 59
3026.28 61
3026.41 65
3026.54 68
3026.66 73
3026.79 78
3026.91 84
3027.04 90
3027.17 97
3027.29 105
3027.42 113
3027.55 122
3027.67 130
3027.80 135
3027.92 138
3028.05 137
3028.18 133
3028.30 125
3028.43 115
3028.55 102
3028.68 90
3028.81 77
3028.93 64
3029.06 52
3029.18 42
3029.31 33
3029.44 26
3029.56 20
3029.69 16
3029.82 14
3029.94 13
3030.07 15
3030.19 17
3030.32 21
3030.45 25
3030.57 29
3030.70 32
3030.82 34
3030.95 36
3031.08 36
3031.20 36
3031.33 35
3031.46 35
3031.58 35
3031.71 34
3031.83 33
3031.96 31
3032.09 27
3032.21 22
3032.34 17
3032.47 13
3032.59 10
3032.72 8
3032.84 8
3032.97 10
3033.10 12
3033.22 13
3033.35 14
3033.47 15
3033.60 16
3033.73 19
3033.85 21
3033.98 25
3034.11 27
3034.23 29
3034.36 29
3034.48 27
3034.61 24
3034.74 20
3034.86 17
3034.99 14
3035.12 12
3035.24 12
3035.37 11
3035.49 10
3035.62 10
3035.75 8
3035.87 7
3036.00 6
3036.13 6
3036.25 5
3036.38 3
3036.51 1
3036.63 0
3036.76 0
3036.88 0
3037.01 0
3037.14 0
3037.26 0
3037.39 0
3037.52 9
3037.64 17
3037.77 25
3037.89 30
3038.02 32
3038.15 32
3038.27 30
3038.40 27
3038.53 25
3038.65 23
3038.78 22
3038.91 22
3039.03 22
3039.16 23
3039.28 23
3039.41 24
3039.54 25
3039.66 26
3039.79 28
3039.92 29
3040.04 29
3040.17 28
3040.30 24
3040.42 20
3040.55 14
3040.67 8
3040.80 3
3040.93 0
3041.05 0
3041.18 0
3041.31 0
3041.43 0
3041.56 2
3041.69 8
3041.81 14
3041.94 21
3042.06 28
3042.19 34
3042.32 39
3042.44 43
3042.57 45
3042.70 44
3042.82 42
3042.95 37
3043.08 31
3043.20 24
3043.33 17
3043.46 10
3043.58 5
3043.71 2
3043.83 0
3043.96 0
3044.09 3
3044.21 7
3044.34 13
3044.47 19
3044.59 25
3044.72 29
3044.85 31
3044.97 31
3045.10 29
3045.23 26
3045.35 23
3045.48 21
3045.61 21
3045.73 23
3045.86 27
3045.98 32
3046.11 38
3046.24 44
3046.36 49
3046.49 53
3046.62 57
3046.74 59
3046.87 61
3047.00 61
3047.12 60
3047.25 58
3047.38 53
3047.50 47
3047.63 39
3047.76 31
3047.88 23
3048.01 16
3048.14 13
3048.26 12
3048.39 15
3048.51 22
3048.64 30
3048.77 39
3048.89 48
3049.02 56
3049.15 62
3049.27 67
3049.40 70
3049.53 73
3049.65 75
3049.78 77
3049.91 78
3050.03 78
3050.16 78
3050.29 76
3050.41 75
3050.54 73
3050.67 72
3050.79 72
3050.92 73
3051.05 73
3051.17 74
3051.30 74
3051.43 73
3051.55 71
3051.68 68
3051.81 63
3051.93 56
3052.06 48
3052.19 40
3052.31 32
3052.44 25
3052.57 20
3052.69 17
3052.82 16
3052.95 16
3053.07 15
3053.20 12
3053.33 7
3053.45 0
3053.58 0
3053.71 0
3053.83 0
3053.96 0
3054.09 0
3054.21 0
3054.34 0
3054.47 5
3054.59 11
3054.72 17
3054.85 21
3054.97 25
3055.10 27
3055.23 29
3055.35 30
3055.48 31
3055.61 32
3055.73 34
3055.86 37
3055.99 42
3056.11 48
3056.24 56
3056.37 63
3056.49 70
3056.62 76
3056.75 80
3056.87 81
3057.00 80
3057.13 77
3057.25 73
3057.38 68
3057.51 61
3057.63 55
3057.76 49
3057.89 45
3058.01 41
3058.14 39
3058.27 39
3058.39 40
3058.52 41
3058.65 43
3058.77 45
3058.90 47
3059.03 48
3059.15 48
3059.28 47
3059.41 46
3059.53 45
3059.66 44
3059.79 44
3059.91 45
3060.04 45
3060.17 45
3060.29 44
3060.42 41
3060.55 35
3060.68 28
3060.80 19
3060.93 11
3061.06 3
3061.18 0
3061.31 0
3061.44 1
3061.56 8
3061.69 19
3061.82 30
3061.94 42
3062.07 52
3062.20 59
3062.32 63
3062.45 63
3062.58 61
3062.70 56
3062.83 50
3062.96 44
3063.08 38
3063.21 33
3063.34 30
3063.47 29
3063.59 31
3063.72 36
3063.85 44
3063.97 54
3064.10 64
3064.23 74
3064.35 82
3064.48 90
3064.61 96
3064.73 102
3064.86 109
3064.99 118
3065.11 127
3065.24 135
3065.37 141
3065.50 144
3065.62 142
3065.75 137
3065.88 129
3066.00 118
3066.13 107
3066.26 96
3066.38 86
3066.51 77
3066.64 71
3066.76 66
3066.89 64
3067.02 65
3067.15 68
3067.27 73
3067.40 79
3067.53 87
3067.65 95
3067.78 102
3067.91 109
3068.03 115
3068.16 120
3068.29 123
3068.41 125
3068.54 126
3068.67 125
3068.80 122
3068.92 119
3069.05 114
3069.18 109
3069.30 106
3069.43 104
3069.56 104
3069.68 106
3069.81 110
3069.94 114
3070.07 117
3070.19 118
3070.32 115
3070.45 108
3070.57 97
3070.70 83
3070.83 66
3070.95 50
3071.08 35
3071.21 24
3071.34 15
3071.46 11
3071.59 11
3071.72 14
3071.84 18
3071.97 24
3072.10 31
3072.22 37
3072.35 42
3072.48 46
3072.61 49
3072.73 49
3072.86 47
3072.99 42
3073.11 36
3073.24 28
3073.37 19
3073.49 10
3073.62 2
3073.75 0
3073.88 0
3074.00 0
3074.13 0
3074.26 0
3074.38 4
3074.51 13
3074.64 23
3074.77 33
3074.89 42
3075.02 48
3075.15 52
3075.27 53
3075.40 53
3075.53 53
3075.66 54
3075.78 58
3075.91 64
3076.04 73
3076.16 82
3076.29 91
3076.42 99
3076.55 105
3076.67 107
3076.80 107
3076.93 103
3077.05 98
3077.18 90
3077.31 80
3077.44 70
3077.56 61
3077.69 53
3077.82 48
3077.94 46
3078.07 47
3078.20 50
3078.33 54
3078.45 56
3078.58 55
3078.71 51
3078.83 43
3078.96 32
3079.09 21
3079.22 10
3079.34 2
3079.47 0
3079.60 0
3079.72 0
3079.85 0
3079.98 0
3080.11 0
3080.23 0
3080.36 0
3080.49 2
3080.61 6
3080.74 10
3080.87 13
3081.00 17
3081.12 19
3081.25 20
3081.38 19
3081.51 17
3081.63 14
3081.76 10
3081.89 6
3082.01 4
3082.14 4
3082.27 7
3082.40 13
3082.52 20
3082.65 27
3082.78 32
3082.90 36
3083.03 36
3083.16 35
3083.29 32
3083.41 30
3083.54 28
3083.67 29
3083.80 32
3083.92 37
3084.05 42
3084.18 46
3084.30 50
3084.43 51
3084.56 50
3084.69 49
3084.81 49
3084.94 50
3085.07 54
3085.20 59
3085.32 67
3085.45 74
3085.58 79
3085.70 83
3085.83 82
3085.96 79
3086.09 74
3086.21 69
3086.34 64
3086.47 60
3086.60 57
3086.72 56
3086.85 55
3086.98 53
3087.11 51
3087.23 46
3087.36 41
3087.49 34
3087.61 27
3087.74 20
3087.87 16
3088.00 13
3088.12 11
3088.25 11
3088.38 12
3088.51 13
3088.63 14
3088.76 15
3088.89 16
3089.02 17
3089.14 19
3089.27 20
3089.40 22
3089.53 23
3089.65 25
3089.78 26
3089.91 27
3090.04 27
3090.16 26
3090.29 23
3090.42 19
3090.54 13
3090.67 6
3090.80 0
3090.93 0
3091.05 0
3091.18 0
3091.31 0
3091.44 0
3091.56 0
3091.69 0
3091.82 1
3091.95 4
3092.07 8
3092.20 11
3092.33 14
3092.46 17
3092.58 18
3092.71 19
3092.84 20
3092.97 20
3093.09 21
3093.22 22
3093.35 23
3093.48 24
3093.60 24
3093.73 25
3093.86 25
3093.99 24
3094.11 22
3094.24 19
3094.37 14
3094.50 8
3094.62 2
3094.75 0
3094.88 0
3095.01 0
3095.13 0
3095.26 0
3095.39 0
3095.52 5
3095.64 11
3095.77 15
3095.90 18
3096.03 18
3096.15 15
3096.28 12
3096.41 8
3096.54 4
3096.66 1
3096.79 0
3096.92 0
3097.05 0
3097.17 0
3097.30 1
3097.43 4
3097.56 8
3097.68 12
3097.81 16
3097.94 19
3098.07 22
3098.19 23
3098.32 24
3098.45 25
3098.58 25
3098.70 24
3098.83 23
3098.96 21
3099.09 18
3099.22 17
3099.34 16
3099.47 16
3099.60 17
3099.73 18
3099.85 19
3099.98 20
3100.11 20
3100.24 19
3100.36 19
3100.49 18
3100.62 18
3100.75 18
3100.87 19
3101.00 21
3101.13 23
3101.26 27
3101.38 31
3101.51 36
3101.64 42
3101.77 46
3101.90 50
3102.02 53
3102.15 55
3102.28 55
3102.41 55
3102.53 54
3102.66 53
3102.79 52
3102.92 51
3103.04 51
3103.17 51
3103.30 52
3103.43 54
3103.55 55
3103.68 55
3103.81 53
3103.94 48
3104.07 41
3104.19 32
3104.32 22
3104.45 13
3104.58 7
3104.70 4
3104.83 7
3104.96 13
3105.09 23
3105.21 35
3105.34 47
3105.47 57
3105.60 65
3105.73 70
3105.85 72
3105.98 72
3106.11 73
3106.24 73
3106.36 74
3106.49 77
3106.62 79
3106.75 81
3106.88 82
3107.00 82
3107.13 81
3107.26 77
3107.39 73
3107.51 66
3107.64 57
3107.77 46
3107.90 33
3108.03 20
3108.15 7
3108.28 0
3108.41 0
3108.54 0
3108.66 0
3108.79 3
3108.92 13
3109.05 23
3109.18 32
3109.30 40
3109.43 46
3109.56 50
3109.69 51
3109.81 51
3109.94 50
3110.07 47
3110.20 44
3110.33 40
3110.45 36
3110.58 33
3110.71 30
3110.84 28
3110.96 28
3111.09 28
3111.22 29
3111.35 30
3111.48 31
3111.60 32
3111.73 32
3111.86 33
3111.99 34
3112.12 36
3112.24 39
3112.37 42
3112.50 45
3112.63 47
3112.75 48
3112.88 48
3113.01 47
3113.14 45
3113.27 42
3113.39 38
3113.52 34
3113.65 30
3113.78 26
3113.91 24
3114.03 24
3114.16 25
3114.29 28
3114.42 33
3114.55 39
3114.67 45
3114.80 51
3114.93 56
3115.06 59
3115.18 61
3115.31 62
3115.44 62
3115.57 62
3115.70 63
3115.82 64
3115.95 67
3116.08 70
3116.21 74
3116.34 77
3116.46 79
3116.59 80
3116.72 81
3116.85 80
3116.98 79
3117.10 77
3117.23 74
3117.36 72
3117.49 69
3117.62 66
3117.74 62
3117.87 59
3118.00 55
3118.13 51
3118.26 47
3118.38 43
3118.51 39
3118.64 36
3118.77 32
3118.90 29
3119.02 27
3119.15 27
3119.28 28
3119.41 31
3119.54 35
3119.66 41
3119.79 45
3119.92 48
3120.05 47
3120.18 43
3120.30 36
3120.43 27
3120.56 18
3120.69 11
3120.82 6
3120.94 5
3121.07 7
3121.20 10
3121.33 14
3121.46 18
3121.58 20
3121.71 21
3121.84 20
3121.97 18
3122.10 15
3122.22 12
3122.35 9
3122.48 6
3122.61 4
3122.74 4
3122.86 4
3122.99 4
3123.12 4
3123.25 3
3123.38 0
3123.51 0
3123.63 0
3123.76 0
3123.89 0
3124.02 0
3124.15 0
3124.27 1
3124.40 6
3124.53 11
3124.66 17
3124.79 23
3124.91 29
3125.04 34
3125.17 39
3125.30 44
3125.43 47
3125.56 49
3125.68 50
3125.81 50
3125.94 50
3126.07 51
3126.20 52
3126.32 56
3126.45 61
3126.58 68
3126.71 76
3126.84 84
3126.96 93
3127.09 100
3127.22 105
3127.35 108
3127.48 108
3127.61 105
3127.73 100
3127.86 94
3127.99 87
3128.12 79
3128.25 72
3128.37 66
3128.50 62
3128.63 60
3128.76 59
3128.89 59
3129.02 58
3129.14 56
3129.27 50
3129.40 43
3129.53 34
3129.66 26
3129.79 20
3129.91 18
3130.04 21
3130.17 29
3130.30 40
3130.43 52
3130.55 65
3130.68 74
3130.81 80
3130.94 81
3131.07 79
3131.20 75
3131.32 68
3131.45 62
3131.58 57
3131.71 53
3131.84 51
3131.97 50
3132.09 51
3132.22 53
3132.35 57
3132.48 61
3132.61 64
3132.74 68
3132.86 71
3132.99 74
3133.12 78
3133.25 82
3133.38 87
3133.50 93
3133.63 99
3133.76 105
3133.89 109
3134.02 111
3134.15 109
3134.27 105
3134.40 99
3134.53 93
3134.66 86
3134.79 81
3134.92 76
3135.04 73
3135.17 69
3135.30 66
3135.43 62
3135.56 58
3135.69 53
3135.81 49
3135.94 45
3136.07 41
3136.20 38
3136.33 36
3136.46 33
3136.58 31
3136.71 28
3136.84 26
3136.97 27
3137.10 29
3137.23 35
3137.35 44
3137.48 55
3137.61 68
3137.74 79
3137.87 88
3138.00 93
3138.13 95
3138.25 93
3138.38 89
3138.51 85
3138.64 82
3138.77 81
3138.90 83
3139.02 87
3139.15 92
3139.28 98
3139.41 102
3139.54 106
3139.67 108
3139.79 109
3139.92 108
3140.05 105
3140.18 101
3140.31 97
3140.44 93
3140.57 91
3140.69 91
3140.82 94
3140.95 100
3141.08 108
3141.21 115
3141.34 120
3141.46 123
3141.59 123
3141.72 120
3141.85 115
3141.98 111
3142.11 107
3142.24 105
3142.36 104
3142.49 105
3142.62 106
3142.75 108
3142.88 109
3143.01 108
3143.13 107
3143.26 106
3143.39 104
3143.52 102
3143.65 101
3143.78 99
3143.91 96
3144.03 93
3144.16 88
3144.29 84
3144.42 79
3144.55 75
3144.68 72
3144.81 70
3144.93 68
3145.06 66
3145.19 64
3145.32 61
3145.45 58
3145.58 55
3145.71 51
3145.83 48
3145.96 46
3146.09 44
3146.22 44
3146.35 45
3146.48 47
3146.61 49
3146.73 52
3146.86 54
3146.99 54
3147.12 53
3147.25 50
3147.38 47
3147.51 45
3147.63 44
3147.76 46
3147.89 50
3148.02 55
3148.15 60
3148.28 64
3148.41 67
3148.53 67
3148.66 66
3148.79 63
3148.92 60
3149.05 57
3149.18 53
3149.31 49
3149.43 45
3149.56 40
3149.69 34
3149.82 28
3149.95 23
3150.08 17
3150.21 13
3150.33 8
3150.46 3
3150.59 0
3150.72 0
3150.85 0
3150.98 0
3151.11 0
3151.24 0
3151.36 0
3151.49 0
3151.62 3
3151.75 12
3151.88 23
3152.01 35
3152.14 48
3152.26 62
3152.39 77
3152.52 90
3152.65 102
3152.78 111
3152.91 118
3153.04 122
3153.17 124
3153.29 124
3153.42 123
3153.55 122
3153.68 120
3153.81 119
3153.94 117
3154.07 115
3154.20 113
3154.32 109
3154.45 105
3154.58 99
3154.71 92
3154.84 83
3154.97 75
3155.10 67
3155.23 61
3155.35 58
3155.48 57
3155.61 59
3155.74 60
3155.87 62
3156.00 63
3156.13 62
3156.26 60
3156.38 56
3156.51 52
3156.64 47
3156.77 43
3156.90 40
3157.03 37
3157.16 36
3157.29 35
3157.41 34
3157.54 33
3157.67 32
3157.80 29
3157.93 27
3158.06 23
3158.19 21
3158.32 20
3158.44 22
3158.57 26
3158.70 32
3158.83 39
3158.96 46
3159.09 50
3159.22 51
3159.35 48
3159.48 41
3159.60 32
3159.73 23
3159.86 16
3159.99 11
3160.12 9
3160.25 12
3160.38 17
3160.51 24
3160.63 31
3160.76 39
3160.89 45
3161.02 50
3161.15 53
3161.28 54
3161.41 54
3161.54 53
3161.67 50
3161.79 45
3161.92 40
3162.05 33
3162.18 25
3162.31 18
3162.44 11
3162.57 6
3162.70 2
3162.83 1
3162.95 2
3163.08 3
3163.21 5
3163.34 6
3163.47 8
3163.60 10
3163.73 14
3163.86 19
3163.99 26
3164.11 34
3164.24 42
3164.37 49
3164.50 53
3164.63 55
3164.76 54
3164.89 50
3165.02 44
3165.15 38
3165.28 32
3165.40 28
3165.53 26
3165.66 26
3165.79 28
3165.92 33
3166.05 40
3166.18 47
3166.31 53
3166.44 57
3166.56 58
3166.69 56
3166.82 51
3166.95 44
3167.08 37
3167.21 30
3167.34 25
3167.47 22
3167.60 22
3167.73 26
3167.85 31
3167.98 39
3168.11 47
3168.24 53
3168.37 59
3168.50 61
3168.63 62
3168.76 60
3168.89 58
3169.02 54
3169.14 51
3169.27 47
3169.40 44
3169.53 41
3169.66 38
3169.79 36
3169.92 34
3170.05 32
3170.18 30
3170.31 30
3170.44 29
3170.56 30
3170.69 31
3170.82 32
3170.95 33
3171.08 32
3171.21 30
3171.34 26
3171.47 22
3171.60 18
3171.73 15
3171.85 14
3171.98 15
3172.11 19
3172.24 25
3172.37 32
3172.50 39
3172.63 46
3172.76 53
3172.89 59
3173.02 65
3173.15 71
3173.28 77
3173.40 83
3173.53 87
3173.66 91
3173.79 94
3173.92 97
3174.05 99
3174.18 103
3174.31 108
3174.44 114
3174.57 122
3174.70 130
3174.82 137
3174.95 142
3175.08 145
3175.21 144
3175.34 141
3175.47 134
3175.60 125
3175.73 115
3175.86 105
3175.99 95
3176.12 86
3176.25 79
3176.37 73
3176.50 69
3176.63 66
3176.76 64
3176.89 64
3177.02 64
3177.15 64
3177.28 65
3177.41 66
3177.54 66
3177.67 63
3177.80 59
3177.92 54
3178.05 47
3178.18 41
3178.31 36
3178.44 32
3178.57 30
3178.70 31
3178.83 33
3178.96 37
3179.09 41
3179.22 45
3179.35 49
3179.48 52
3179.60 53
3179.73 53
3179.86 51
3179.99 49
3180.12 46
3180.25 44
3180.38 43
3180.51 43
3180.64 44
3180.77 46
3180.90 48
3181.03 51
3181.16 55
3181.29 59
3181.41 64
3181.54 68
3181.67 73
3181.80 77
3181.93 80
3182.06 82
3182.19 82
3182.32 81
3182.45 78
3182.58 74
3182.71 69
3182.84 64
3182.97 58
3183.10 50
3183.22 43
3183.35 35
3183.48 27
3183.61 20
3183.74 14
3183.87 11
3184.00 9
3184.13 9
3184.26 11
3184.39 13
3184.52 16
3184.65 20
3184.78 25
3184.91 30
3185.04 35
3185.16 41
3185.29 48
3185.42 54
3185.55 60
3185.68 65
3185.81 67
3185.94 68
3186.07 66
3186.20 61
3186.33 55
3186.46 47
3186.59 40
3186.72 33
3186.85 29
3186.98 27
3187.11 29
3187.23 33
3187.36 38
3187.49 44
3187.62 50
3187.75 55
3187.88 58
3188.01 58
3188.14 57
3188.27 55
3188.40 51
3188.53 47
3188.66 42
3188.79 38
3188.92 36
3189.05 35
3189.18 36
3189.31 40
3189.43 46
3189.56 54
3189.69 63
3189.82 72
3189.95 80
3190.08 86
3190.21 91
3190.34 94
3190.47 95
3190.60 94
3190.73 92
3190.86 88
3190.99 82
3191.12 75
3191.25 68
3191.38 61
3191.51 54
3191.64 48
3191.77 44
3191.89 40
3192.02 38
3192.15 38
3192.28 39
3192.41 43
3192.54 48
3192.67 54
3192.80 61
3192.93 67
3193.06 73
3193.19 79
3193.32 84
3193.45 90
3193.58 97
3193.71 103
3193.84 108
3193.97 112
3194.10 113
3194.23 112
3194.36 111
3194.49 109
3194.61 108
3194.74 109
3194.87 111
3195.00 113
3195.13 115
3195.26 115
3195.39 113
3195.52 109
3195.65 104
3195.78 98
3195.91 93
3196.04 88
3196.17 85
3196.30 82
3196.43 81
3196.56 80
3196.69 79
3196.82 76
3196.95 72
3197.08 65
3197.21 56
3197.34 46
3197.47 35
3197.59 25
3197.72 17
3197.85 12
3197.98 10
3198.11 12
3198.24 16
3198.37 21
3198.50 26
3198.63 31
3198.76 34
3198.89 37
3199.02 37
3199.15 36
3199.28 34
3199.41 30
3199.54 25
3199.67 19
3199.80 13
3199.93 7
3200.06 2
3200.19 0
3200.32 0
3200.45 0
3200.58 0
3200.71 0
3200.84 0
3200.97 0
3201.10 0
3201.23 1
3201.35 6
3201.48 12
3201.61 19
3201.74 25
3201.87 31
3202.00 37
3202.13 41
3202.26 45
3202.39 48
3202.52 51
3202.65 53
3202.78 55
3202.91 57
3203.04 58
3203.17 59
3203.30 58
3203.43 56
3203.56 53
3203.69 49
3203.82 46
3203.95 44
3204.08 43
3204.21 44
3204.34 47
3204.47 51
3204.60 56
3204.73 61
3204.86 65
3204.99 68
3205.12 71
3205.25 72
3205.38 72
3205.51 72
3205.64 72
3205.77 72
3205.90 72
3206.03 71
3206.15 68
3206.28 64
3206.41 58
3206.54 50
3206.67 42
3206.80 34
3206.93 28
3207.06 23
3207.19 21
3207.32 21
3207.45 22
3207.58 23
3207.71 25
3207.84 26
3207.97 27
3208.10 29
3208.23 31
3208.36 33
3208.49 36
3208.62 38
3208.75 40
3208.88 41
3209.01 41
3209.14 40
3209.27 39
3209.40 37
3209.53 37
3209.66 36
3209.79 37
3209.92 38
3210.05 40
3210.18 44
3210.31 48
3210.44 53
3210.57 57
3210.70 61
3210.83 64
3210.96 66
3211.09 66
3211.22 65
3211.35 63
3211.48 60
3211.61 56
3211.74 52
3211.87 49
3212.00 46
3212.13 43
3212.26 42
3212.39 40
3212.52 38
3212.65 35
3212.78 31
3212.91 27
3213.04 22
3213.17 19
3213.30 18
3213.43 19
3213.56 22
3213.69 28
3213.82 34
3213.95 41
3214.08 47
3214.21 52
3214.34 56
3214.47 59
3214.60 62
3214.73 64
3214.86 67
3214.99 69
3215.12 70
3215.25 69
3215.38 67
3215.51 63
3215.64 58
3215.77 53
3215.90 48
3216.03 45
3216.16 42
3216.29 39
3216.42 37
3216.55 35
3216.68 33
3216.81 31
3216.94 29
3217.07 29
3217.20 30
3217.33 34
3217.46 41
3217.59 50
3217.72 62
3217.85 74
3217.98 84
3218.11 93
3218.24 99
3218.37 101
3218.50 100
3218.63 97
3218.76 93
3218.89 89
3219.02 86
3219.15 82
3219.28 77
3219.41 72
3219.54 65
3219.67 58
3219.80 49
3219.93 41
3220.06 33
3220.19 26
3220.32 21
3220.45 17
3220.58 15
3220.71 16
3220.84 18
3220.97 23
3221.10 28
3221.23 33
3221.36 36
3221.49 39
3221.62 40
3221.75 39
3221.88 39
3222.01 38
3222.14 39
3222.27 41
3222.40 43
3222.53 45
3222.66 45
3222.79 44
3222.92 42
3223.05 39
3223.18 36
3223.31 32
3223.44 28
3223.57 24
3223.70 20
3223.83 15
3223.96 11
3224.09 7
3224.22 4
3224.35 3
3224.48 3
3224.61 4
3224.74 5
3224.87 5
3225.00 5
3225.13 3
3225.26 1
3225.39 0
3225.52 0
3225.65 0
3225.78 0
3225.91 0
3226.04 0
3226.17 0
3226.30 3
3226.43 10
3226.56 19
3226.69 29
3226.82 40
3226.95 49
3227.08 57
3227.21 62
3227.34 65
3227.47 66
3227.60 65
3227.74 63
3227.87 60
3228.00 57
3228.13 53
3228.26 49
3228.39 46
3228.52 46
3228.65 48
3228.78 54
3228.91 63
3229.04 73
3229.17 85
3229.30 94
3229.43 100
3229.56 102
3229.69 100
3229.82 92
3229.95 82
3230.08 69
3230.21 56
3230.34 44
3230.47 35
3230.60 29
3230.73 26
3230.86 26
3230.99 27
3231.12 30
3231.25 32
3231.38 34
3231.51 35
3231.64 36
3231.77 38
3231.90 40
3232.03 44
3232.16 49
3232.29 55
3232.42 61
3232.56 66
3232.69 69
3232.82 71
3232.95 72
3233.08 72
3233.21 73
3233.34 74
3233.47 75
3233.60 76
3233.73 77
3233.86 75
3233.99 72
3234.12 67
3234.25 60
3234.38 53
3234.51 46
3234.64 40
3234.77 36
3234.90 34
3235.03 34
3235.16 34
3235.29 34
3235.42 34
3235.55 33
3235.68 32
3235.81 32
3235.94 33
3236.07 36
3236.20 39
3236.34 43
3236.47 45
3236.60 46
3236.73 46
3236.86 43
3236.99 40
3237.12 36
3237.25 33
3237.38 30
3237.51 28
3237.64 26
3237.77 23
3237.90 20
3238.03 17
3238.16 14
3238.29 11
3238.42 9
3238.55 9
3238.68 11
3238.81 15
3238.94 20
3239.07 27
3239.20 33
3239.34 38
3239.47 42
3239.60 45
3239.73 46
3239.86 48
3239.99 51
3240.12 56
3240.25 64
3240.38 75
3240.51 87
3240.64 100
3240.77 113
3240.90 122
3241.03 128
3241.16 129
3241.29 127
3241.42 121
3241.55 113
3241.68 106
3241.81 99
3241.94 95
3242.08 92
3242.21 91
3242.34 91
3242.47 92
3242.60 92
3242.73 91
3242.86 90
3242.99 87
3243.12 83
3243.25 79
3243.38 76
3243.51 73
3243.64 71
3243.77 70
3243.90 69
3244.03 67
3244.16 64
3244.29 59
3244.42 53
3244.56 47
3244.69 42
3244.82 38
3244.95 37
3245.08 37
3245.21 39
3245.34 41
3245.47 43
3245.60 44
3245.73 44
3245.86 44
3245.99 44
3246.12 45
3246.25 48
3246.38 52
3246.51 56
3246.64 59
3246.78 61
3246.91 59
3247.04 56
3247.17 50
3247.30 45
3247.43 42
3247.56 42
3247.69 47
3247.82 55
3247.95 67
3248.08 80
3248.21 94
3248.34 105
3248.47 113
3248.60 118
3248.73 118
3248.87 114
3249.00 106
3249.13 96
3249.26 84
3249.39 70
3249.52 57
3249.65 44
3249.78 32
3249.91 23
3250.04 17
3250.17 13
3250.30 12
3250.43 12
3250.56 15
3250.69 18
3250.83 21
3250.96 25
3251.09 28
3251.22 31
3251.35 33
3251.48 35
3251.61 36
3251.74 37
3251.87 38
3252.00 38
3252.13 38
3252.26 38
3252.39 37
3252.52 37
3252.66 38
3252.79 39
3252.92 40
3253.05 42
3253.18 43
3253.31 43
3253.44 43
3253.57 42
3253.70 41
3253.83 40
3253.96 41
3254.09 44
3254.22 48
3254.35 54
3254.49 59
3254.62 64
3254.75 67
3254.88 69
3255.01 69
3255.14 69
3255.27 68
3255.40 69
3255.53 70
3255.66 72
3255.79 74
3255.92 76
3256.05 77
3256.19 78
3256.32 78
3256.45 79
3256.58 80
3256.71 80
3256.84 81
3256.97 82
3257.10 82
3257.23 83
3257.36 83
3257.49 83
3257.62 84
3257.76 84
3257.89 85
3258.02 87
3258.15 88
3258.28 89
3258.41 90
3258.54 90
3258.67 88
3258.80 86
3258.93 82
3259.06 78
3259.19 73
3259.33 69
3259.46 65
3259.59 62
3259.72 60
3259.85 58
3259.98 55
3260.11 51
3260.24 46
3260.37 42
3260.50 38
3260.63 36
3260.77 36
3260.90 39
3261.03 45
3261.16 51
3261.29 59
3261.42 66
3261.55 72
3261.68 76
3261.81 79
3261.94 80
3262.07 80
3262.20 79
3262.34 79
3262.47 77
3262.60 76
3262.73 74
3262.86 72
3262.99 69
3263.12 64
3263.25 58
3263.38 50
3263.51 42
3263.65 33
3263.78 24
3263.91 17
3264.04 10
3264.17 5
3264.30 2
3264.43 0
3264.56 0
3264.69 0
3264.82 0
3264.95 0
3265.09 0
3265.22 0
3265.35 0
3265.48 0
3265.61 6
3265.74 14
3265.87 21
3266.00 27
3266.13 31
3266.26 32
3266.40 32
3266.53 30
3266.66 27
3266.79 24
3266.92 21
3267.05 18
3267.18 16
3267.31 15
3267.44 15
3267.57 16
3267.71 18
3267.84 22
3267.97 28
3268.10 37
3268.23 48
3268.36 61
3268.49 75
3268.62 89
3268.75 103
3268.89 115
3269.02 124
3269.15 130
3269.28 133
3269.41 134
3269.54 133
3269.67 131
3269.80 129
3269.93 126
3270.06 122
3270.20 118
3270.33 114
3270.46 109
3270.59 105
3270.72 102
3270.85 101
3270.98 102
3271.11 104
3271.24 106
3271.38 108
3271.51 107
3271.64 103
3271.77 95
3271.90 84
3272.03 71
3272.16 58
3272.29 46
3272.42 36
3272.56 29
3272.69 24
3272.82 22
3272.95 23
3273.08 25
3273.21 28
3273.34 33
3273.47 39
3273.60 47
3273.74 54
3273.87 61
3274.00 66
3274.13 68
3274.26 66
3274.39 62
3274.52 55
3274.65 47
3274.78 39
3274.92 31
3275.05 25
3275.18 19
3275.31 15
3275.44 13
3275.57 12
3275.70 14
3275.83 18
3275.97 25
3276.10 33
3276.23 42
3276.36 48
3276.49 53
3276.62 55
3276.75 56
3276.88 55
3277.02 56
3277.15 58
3277.28 62
3277.41 68
3277.54 73
3277.67 78
3277.80 80
3277.93 81
3278.07 80
3278.20 76
3278.33 71
3278.46 65
3278.59 58
3278.72 51
3278.85 44
3278.98 39
3279.11 35
3279.25 34
3279.38 35
3279.51 36
3279.64 38
3279.77 38
3279.90 37
3280.03 34
3280.17 30
3280.30 25
3280.43 22
3280.56 20
3280.69 21
3280.82 24
3280.95 29
3281.08 36
3281.22 42
3281.35 49
3281.48 55
3281.61 61
3281.74 67
3281.87 71
3282.00 75
3282.13 78
3282.27 80
3282.40 81
3282.53 81
3282.66 80
3282.79 79
3282.92 76
3283.05 74
3283.19 72
3283.32 70
3283.45 71
3283.58 73
3283.71 77
3283.84 82
3283.97 88
3284.10 94
3284.24 100
3284.37 106
3284.50 110
3284.63 112
3284.76 112
3284.89 110
3285.02 106
3285.16 99
3285.29 91
3285.42 83
3285.55 74
3285.68 66
3285.81 59
3285.94 53
3286.08 47
3286.21 42
3286.34 37
3286.47 33
3286.60 29
3286.73 27
3286.86 27
3287.00 28
3287.13 30
3287.26 33
3287.39 35
3287.52 38
3287.65 39
3287.78 40
3287.91 42
3288.05 45
3288.18 49
3288.31 54
3288.44 59
3288.57 63
3288.70 65
3288.84 64
3288.97 61
3289.10 57
3289.23 52
3289.36 48
3289.49 45
3289.62 43
3289.76 42
3289.89 42
3290.02 41
3290.15 40
3290.28 38
3290.41 36
3290.54 34
3290.68 33
3290.81 32
3290.94 34
3291.07 36
3291.20 40
3291.33 44
3291.46 49
3291.60 54
3291.73 59
3291.86 64
3291.99 68
3292.12 73
3292.25 78
3292.39 84
3292.52 92
3292.65 99
3292.78 106
3292.91 111
3293.04 115
3293.17 116
3293.31 116
3293.44 116
3293.57 116
3293.70 118
3293.83 121
3293.96 127
3294.10 134
3294.23 142
3294.36 150
3294.49 156
3294.62 161
3294.75 164
3294.88 163
3295.02 159
3295.15 152
3295.28 142
3295.41 131
3295.54 120
3295.67 111
3295.81 105
3295.94 102
3296.07 104
3296.20 108
3296.33 114
3296.46 120
3296.60 125
3296.73 128
3296.86 129
3296.99 128
3297.12 125
3297.25 123
3297.38 122
3297.52 122
3297.65 126
3297.78 132
3297.91 140
3298.04 149
3298.17 159
3298.31 168
3298.44 176
3298.57 182
3298.70 186
3298.83 189
3298.96 191
3299.10 194
3299.23 197
3299.36 200
3299.49 205
3299.62 211
3299.75 219
3299.89 229
3300.02 242
3300.15 256
3300.28 272
3300.41 289
3300.54 306
3300.68 321
3300.81 334
3300.94 344
3301.07 350
3301.20 355
3301.33 357
3301.47 359
3301.60 361
3301.73 362
3301.86 361
3301.99 358
3302.12 351
3302.26 339
3302.39 322
3302.52 303
3302.65 282
3302.78 263
3302.92 247
3303.05 235
3303.18 226
3303.31 220
3303.44 215
3303.57 210
3303.71 203
3303.84 195
3303.97 185
3304.10 176
3304.23 166
3304.36 157
3304.50 150
3304.63 144
3304.76 139
3304.89 136
3305.02 133
3305.16 132
3305.29 133
3305.42 134
3305.55 137
3305.68 139
3305.81 142
3305.95 144
3306.08 144
3306.21 143
3306.34 140
3306.47 136
3306.60 132
3306.74 129
3306.87 126
3307.00 126
3307.13 128
3307.26 131
3307.40 137
3307.53 144
3307.66 150
3307.79 155
3307.92 158
3308.05 157
3308.19 153
3308.32 147
3308.45 139
3308.58 134
3308.71 131
3308.85 133
3308.98 139
3309.11 148
3309.24 157
3309.37 164
3309.51 166
3309.64 163
3309.77 156
3309.90 145
3310.03 133
3310.16 124
3310.30 117
3310.43 115
3310.56 114
3310.69 116
3310.82 117
3310.96 116
3311.09 114
3311.22 111
3311.35 108
3311.48 107
3311.62 107
3311.75 110
3311.88 115
3312.01 122
3312.14 130
3312.27 138
3312.41 145
3312.54 150
3312.67 153
3312.80 153
3312.93 150
3313.07 146
3313.20 141
3313.33 134
3313.46 128
3313.59 121
3313.73 115
3313.86 109
3313.99 103
3314.12 98
3314.25 95
3314.39 93
3314.52 93
3314.65 95
3314.78 98
3314.91 103
3315.05 107
3315.18 111
3315.31 113
3315.44 114
3315.57 112
3315.71 109
3315.84 105
3315.97 102
3316.10 98
3316.23 94
3316.37 91
3316.50 90
3316.63 90
3316.76 91
3316.89 93
3317.03 97
3317.16 102
3317.29 108
3317.42 115
3317.55 122
3317.69 129
3317.82 135
3317.95 139
3318.08 142
3318.21 142
3318.35 139
3318.48 135
3318.61 129
3318.74 121
3318.87 114
3319.01 107
3319.14 101
3319.27 97
3319.40 96
3319.53 96
3319.67 99
3319.80 102
3319.93 106
3320.06 108
3320.19 107
3320.33 104
3320.46 99
3320.59 91
3320.72 82
3320.86 74
3320.99 67
3321.12 62
3321.25 61
3321.38 63
3321.52 68
3321.65 75
3321.78 83
3321.91 89
3322.04 93
3322.18 94
3322.31 92
3322.44 87
3322.57 82
3322.70 78
3322.84 74
3322.97 73
3323.10 74
3323.23 76
3323.37 78
3323.50 81
3323.63 83
3323.76 84
3323.89 86
3324.03 87
3324.16 89
3324.29 91
3324.42 93
3324.55 94
3324.69 94
3324.82 93
3324.95 90
3325.08 87
3325.22 83
3325.35 80
3325.48 77
3325.61 74
3325.74 72
3325.88 72
3326.01 74
3326.14 79
3326.27 87
3326.41 97
3326.54 108
3326.67 119
3326.80 129
3326.93 136
3327.07 140
3327.20 139
3327.33 136
3327.46 128
3327.60 118
3327.73 107
3327.86 94
3327.99 80
3328.12 68
3328.26 58
3328.39 51
3328.52 48
3328.65 49
3328.79 53
3328.92 60
3329.05 68
3329.18 77
3329.31 86
3329.45 93
3329.58 98
3329.71 100
3329.84 100
3329.98 98
3330.11 93
3330.24 88
3330.37 82
3330.50 76
3330.64 71
3330.77 67
3330.90 63
3331.03 60
3331.17 57
3331.30 54
3331.43 49
3331.56 44
3331.70 39
3331.83 34
3331.96 29
3332.09 25
3332.22 21
3332.36 18
3332.49 15
3332.62 12
3332.75 10
3332.89 7
3333.02 4
3333.15 1
3333.28 0
3333.42 0
3333.55 0
3333.68 0
3333.81 0
3333.95 0
3334.08 0
3334.21 5
3334.34 18
3334.47 33
3334.61 47
3334.74 60
3334.87 71
3335.00 79
3335.14 83
3335.27 86
3335.40 87
3335.53 86
3335.67 86
3335.80 85
3335.93 84
3336.06 82
3336.20 81
3336.33 79
3336.46 77
3336.59 75
3336.73 72
3336.86 69
3336.99 68
3337.12 67
3337.25 68
3337.39 71
3337.52 75
3337.65 81
3337.78 88
3337.92 94
3338.05 100
3338.18 104
3338.31 107
3338.45 108
3338.58 108
3338.71 107
3338.84 105
3338.98 102
3339.11 98
3339.24 93
3339.37 87
3339.51 80
3339.64 73
3339.77 67
3339.90 64
3340.04 62
3340.17 63
3340.30 64
3340.43 67
3340.57 69
3340.70 70
3340.83 69
3340.96 68
3341.10 65
3341.23 62
3341.36 58
3341.49 53
3341.63 47
3341.76 40
3341.89 32
3342.02 26
3342.16 21
3342.29 19
3342.42 20
3342.55 25
3342.69 33
3342.82 42
3342.95 52
3343.08 62
3343.22 70
3343.35 75
3343.48 78
3343.61 77
3343.75 75
3343.88 70
3344.01 66
3344.14 61
3344.28 59
3344.41 58
3344.54 60
3344.67 64
3344.81 70
3344.94 77
3345.07 84
3345.20 90
3345.34 94
3345.47 96
3345.60 95
3345.73 92
3345.87 86
3346.00 80
3346.13 73
3346.27 66
3346.40 60
3346.53 55
3346.66 51
3346.80 47
3346.93 44
3347.06 41
3347.19 38
3347.33 35
3347.46 32
3347.59 29
3347.72 27
3347.86 25
3347.99 24
3348.12 24
3348.25 24
3348.39 25
3348.52 27
3348.65 29
3348.78 33
3348.92 38
3349.05 43
3349.18 49
3349.32 54
3349.45 59
3349.58 64
3349.71 69
3349.85 74
3349.98 79
3350.11 86
3350.24 92
3350.38 97
3350.51 100
3350.64 100
3350.77 99
3350.91 94
3351.04 89
3351.17 84
3351.31 80
3351.44 78
3351.57 78
3351.70 78
3351.84 79
3351.97 79
3352.10 79
3352.23 77
3352.37 75
3352.50 72
3352.63 68
3352.77 65
3352.90 62
3353.03 60
3353.16 59
3353.30 59
3353.43 61
3353.56 64
3353.69 68
3353.83 71
3353.96 73
3354.09 73
3354.23 72
3354.36 70
3354.49 67
3354.62 65
3354.76 63
3354.89 62
3355.02 63
3355.16 64
3355.29 67
3355.42 69
3355.55 71
3355.69 73
3355.82 73
3355.95 73
3356.08 72
3356.22 69
3356.35 65
3356.48 60
3356.62 55
3356.75 50
3356.88 46
3357.01 44
3357.15 44
3357.28 47
3357.41 50
3357.55 54
3357.68 57
3357.81 57
3357.94 56
3358.08 53
3358.21 50
3358.34 48
3358.48 47
3358.61 49
3358.74 51
3358.87 55
3359.01 59
3359.14 61
3359.27 63
3359.41 62
3359.54 59
3359.67 55
3359.80 48
3359.94 40
3360.07 32
3360.20 23
3360.34 17
3360.47 13
3360.60 13
3360.73 17
3360.87 23
3361.00 31
3361.13 39
3361.27 45
3361.40 48
3361.53 49
3361.66 48
3361.80 48
3361.93 49
3362.06 51
3362.20 56
3362.33 62
3362.46 68
3362.59 72
3362.73 75
3362.86 75
3362.99 73
3363.13 69
3363.26 64
3363.39 58
3363.52 52
3363.66 45
3363.79 39
3363.92 34
3364.06 30
3364.19 26
3364.32 24
3364.46 22
3364.59 21
3364.72 20
3364.85 20
3364.99 20
3365.12 20
3365.25 20
3365.39 21
3365.52 22
3365.65 23
3365.79 26
3365.92 30
3366.05 35
3366.18 41
3366.32 48
3366.45 56
3366.58 65
3366.72 72
3366.85 78
3366.98 83
3367.12 86
3367.25 87
3367.38 88
3367.51 87
3367.65 85
3367.78 83
3367.91 80
3368.05 77
3368.18 74
3368.31 70
3368.45 67
3368.58 62
3368.71 58
3368.84 53
3368.98 49
3369.11 45
3369.24 41
3369.38 37
3369.51 34
3369.64 30
3369.78 25
3369.91 18
3370.04 12
3370.18 5
3370.31 0
3370.44 0
3370.57 0
3370.71 0
3370.84 0
3370.97 2
3371.11 6
3371.24 10
3371.37 14
3371.51 19
3371.64 24
3371.77 29
3371.91 34
3372.04 39
3372.17 43
3372.30 46
3372.44 48
3372.57 48
3372.70 47
3372.84 45
3372.97 41
3373.10 36
3373.24 31
3373.37 26
3373.50 23
3373.64 22
3373.77 23
3373.90 28
3374.04 34
3374.17 40
3374.30 46
3374.43 50
3374.57 52
3374.70 51
3374.83 48
3374.97 42
3375.10 36
3375.23 29
3375.37 22
3375.50 17
3375.63 15
3375.77 14
3375.90 17
3376.03 21
3376.17 25
3376.30 29
3376.43 32
3376.57 32
3376.70 29
3376.83 24
3376.97 17
3377.10 10
3377.23 3
3377.36 0
3377.50 0
3377.63 0
3377.76 0
3377.90 0
3378.03 0
3378.16 0
3378.30 3
3378.43 7
3378.56 9
3378.70 9
3378.83 8
3378.96 6
3379.10 5
3379.23 6
3379.36 8
3379.50 14
3379.63 22
3379.76 32
3379.90 42
3380.03 53
3380.16 62
3380.30 68
3380.43 72
3380.56 73
3380.70 72
3380.83 71
3380.96 69
3381.10 69
3381.23 70
3381.36 72
3381.50 73
3381.63 73
3381.76 71
3381.90 67
3382.03 59
3382.16 50
3382.30 39
3382.43 28
3382.56 18
3382.70 10
3382.83 4
3382.96 0
3383.10 0
3383.23 0
3383.36 0
3383.50 0
3383.63 0
3383.76 0
3383.90 0
3384.03 8
3384.16 17
3384.30 26
3384.43 34
3384.56 38
3384.70 39
3384.83 37
3384.96 31
3385.10 25
3385.23 18
3385.36 14
3385.50 12
3385.63 13
3385.76 17
3385.90 24
3386.03 31
3386.16 39
3386.30 47
3386.43 54
3386.56 60
3386.70 64
3386.83 66
3386.96 66
3387.10 64
3387.23 61
3387.36 57
3387.50 52
3387.63 48
3387.76 44
3387.90 42
3388.03 42
3388.16 45
3388.30 49
3388.43 56
3388.56 65
3388.70 73
3388.83 80
3388.96 84
3389.10 87
3389.23 87
3389.36 85
3389.50 83
3389.63 82
3389.77 81
3389.90 81
3390.03 80
3390.17 79
3390.30 76
3390.43 71
3390.57 66
3390.70 60
3390.83 55
3390.97 51
3391.10 49
3391.23 48
3391.37 48
3391.50 49
3391.63 49
3391.77 47
3391.90 43
3392.03 38
3392.17 31
3392.30 23
3392.43 17
3392.57 12
3392.70 9
3392.84 9
3392.97 10
3393.10 11
3393.24 13
3393.37 15
3393.50 17
3393.64 20
3393.77 24
3393.90 30
3394.04 38
3394.17 46
3394.30 56
3394.44 66
3394.57 74
3394.70 82
3394.84 87
3394.97 90
3395.11 89
3395.24 87
3395.37 83
3395.51 79
3395.64 75
3395.77 74
3395.91 74
3396.04 76
3396.17 77
3396.31 79
3396.44 78
3396.57 76
3396.71 72
3396.84 68
3396.98 64
3397.11 60
3397.24 58
3397.38 58
3397.51 59
3397.64 60
3397.78 61
3397.91 61
3398.04 61
3398.18 60
3398.31 59
3398.45 58
3398.58 58
3398.71 57
3398.85 55
3398.98 52
3399.11 47
3399.25 41
3399.38 35
3399.51 29
3399.65 26
3399.78 26
3399.92 28
3400.05 32
3400.18 36
3400.32 40
3400.45 43
3400.58 44
3400.72 44
3400.85 45
3400.98 46
3401.12 49
3401.25 53
3401.39 58
3401.52 63
3401.65 67
3401.79 69
3401.92 68
3402.05 65
3402.19 60
3402.32 56
3402.46 53
3402.59 52
3402.72 56
3402.86 62
3402.99 71
3403.12 80
3403.26 89
3403.39 95
3403.53 97
3403.66 97
3403.79 96
3403.93 93
3404.06 91
3404.19 90
3404.33 90
3404.46 91
3404.60 92
3404.73 93
3404.86 95
3405.00 97
3405.13 98
3405.26 100
3405.40 101
3405.53 102
3405.67 103
3405.80 103
3405.93 103
3406.07 104
3406.20 107
3406.33 110
3406.47 115
3406.60 120
3406.74 125
3406.87 129
3407.00 130
3407.14 130
3407.27 128
3407.40 124
3407.54 120
3407.67 115
3407.81 110
3407.94 106
3408.07 104
3408.21 102
3408.34 101
3408.48 101
3408.61 101
3408.74 100
3408.88 100
3409.01 98
3409.14 96
3409.28 93
3409.41 90
3409.55 85
3409.68 80
3409.81 73
3409.95 65
3410.08 57
3410.21 49
3410.35 42
3410.48 36
3410.62 33
3410.75 33
3410.88 36
3411.02 40
3411.15 46
3411.29 52
3411.42 57
3411.55 61
3411.69 63
3411.82 63
3411.96 63
3412.09 64
3412.22 64
3412.36 66
3412.49 67
3412.62 69
3412.76 70
3412.89 71
3413.03 70
3413.16 70
3413.29 69
3413.43 67
3413.56 66
3413.70 65
3413.83 63
3413.96 59
3414.10 55
3414.23 51
3414.37 45
3414.50 40
3414.63 35
3414.77 31
3414.90 28
3415.04 24
3415.17 21
3415.30 18
3415.44 13
3415.57 7
3415.71 0
3415.84 0
3415.97 0
3416.11 0
3416.24 0
3416.38 0
3416.51 0
3416.64 0
3416.78 3
3416.91 14
3417.05 24
3417.18 33
3417.31 39
3417.45 44
3417.58 47
3417.72 50
3417.85 53
3417.98 57
3418.12 62
3418.25 68
3418.39 73
3418.52 77
3418.65 79
3418.79 79
3418.92 76
3419.06 71
3419.19 65
3419.32 59
3419.46 53
3419.59 48
3419.73 46
3419.86 46
3419.99 49
3420.13 54
3420.26 59
3420.40 63
3420.53 64
3420.66 64
3420.80 60
3420.93 55
3421.07 49
3421.20 44
3421.33 40
3421.47 37
3421.60 37
3421.74 37
3421.87 38
3422.00 39
3422.14 38
3422.27 36
3422.41 34
3422.54 31
3422.68 28
3422.81 26
3422.94 26
3423.08 28
3423.21 31
3423.35 36
3423.48 41
3423.61 47
3423.75 54
3423.88 60
3424.02 66
3424.15 71
3424.28 74
3424.42 77
3424.55 78
3424.69 78
3424.82 77
3424.96 76
3425.09 74
3425.22 73
3425.36 71
3425.49 69
3425.63 66
3425.76 62
3425.89 58
3426.03 53
3426.16 48
3426.30 42
3426.43 37
3426.57 33
3426.70 28
3426.83 24
3426.97 21
3427.10 18
3427.24 16
3427.37 15
3427.50 16
3427.64 20
3427.77 24
3427.91 30
3428.04 36
3428.18 42
3428.31 45
3428.44 47
3428.58 48
3428.71 47
3428.85 46
3428.98 45
3429.12 45
3429.25 46
3429.38 48
3429.52 50
3429.65 53
3429.79 55
3429.92 57
3430.06 58
3430.19 59
3430.32 59
3430.46 58
3430.59 57
3430.73 56
3430.86 56
3431.00 58
3431.13 62
3431.26 68
3431.40 76
3431.53 84
3431.67 92
3431.80 98
3431.94 102
3432.07 103
3432.20 103
3432.34 102
3432.47 99
3432.61 97
3432.74 96
3432.88 96
3433.01 98
3433.14 101
3433.28 104
3433.41 108
3433.55 111
3433.68 113
3433.82 114
3433.95 114
3434.08 113
3434.22 111
3434.35 110
3434.49 110
3434.62 109
3434.76 110
3434.89 112
3435.02 114
3435.16 116
3435.29 117
3435.43 116
3435.56 114
3435.70 109
3435.83 101
3435.96 92
3436.10 82
3436.23 72
3436.37 63
3436.50 56
3436.64 52
3436.77 49
3436.91 48
3437.04 48
3437.17 48
3437.31 49
3437.44 50
3437.58 52
3437.71 54
3437.85 57
3437.98 60
3438.12 63
3438.25 65
3438.38 66
3438.52 66
3438.65 65
3438.79 63
3438.92 61
3439.06 58
3439.19 57
3439.32 55
3439.46 55
3439.59 55
3439.73 55
3439.86 56
3440.00 57
3440.13 60
3440.27 63
3440.40 68
3440.53 73
3440.67 78
3440.80 82
3440.94 84
3441.07 82
3441.21 78
3441.34 72
3441.48 64
3441.61 57
3441.75 52
3441.88 50
3442.01 51
3442.15 54
3442.28 59
3442.42 64
3442.55 69
3442.69 73
3442.82 74
3442.96 73
3443.09 70
3443.22 66
3443.36 60
3443.49 54
3443.63 48
3443.76 43
3443.90 41
3444.03 41
3444.17 45
3444.30 51
3444.44 58
3444.57 66
3444.70 74
3444.84 80
3444.97 85
3445.11 89
3445.24 94
3445.38 100
3445.51 109
3445.65 119
3445.78 129
3445.92 138
3446.05 145
3446.18 148
3446.32 149
3446.45 146
3446.59 142
3446.72 137
3446.86 132
3446.99 128
3447.13 124
3447.26 119
3447.40 114
3447.53 109
3447.66 103
3447.80 97
3447.93 91
3448.07 86
3448.20 82
3448.34 80
3448.47 78
3448.61 77
3448.74 76
3448.88 76
3449.01 75
3449.15 74
3449.28 73
3449.41 72
3449.55 71
3449.68 71
3449.82 72
3449.95 73
3450.09 75
3450.22 76
3450.36 78
3450.49 79
3450.63 82
3450.76 86
3450.90 92
3451.03 101
3451.17 112
3451.30 124
3451.43 137
3451.57 151
3451.70 162
3451.84 172
3451.97 178
3452.11 182
3452.24 182
3452.38 179
3452.51 174
3452.65 167
3452.78 160
3452.92 154
3453.05 148
3453.19 142
3453.32 138
3453.45 133
3453.59 129
3453.72 125
3453.86 120
3453.99 115
3454.13 111
3454.26 107
3454.40 105
3454.53 103
3454.67 102
3454.80 101
3454.94 101
3455.07 101
3455.21 100
3455.34 99
3455.48 97
3455.61 96
3455.75 93
3455.88 90
3456.01 87
3456.15 83
3456.28 78
3456.42 72
3456.55 66
3456.69 60
3456.82 55
3456.96 53
3457.09 52
3457.23 54
3457.36 58
3457.50 62
3457.63 66
3457.77 69
3457.90 70
3458.04 70
3458.17 70
3458.31 69
3458.44 69
3458.58 70
3458.71 71
3458.85 72
3458.98 74
3459.12 76
3459.25 77
3459.38 80
3459.52 83
3459.65 87
3459.79 92
3459.92 97
3460.06 101
3460.19 103
3460.33 102
3460.46 98
3460.60 92
3460.73 85
3460.87 77
3461.00 70
3461.14 64
3461.27 59
3461.41 55
3461.54 52
3461.68 48
3461.81 44
3461.95 39
3462.08 33
3462.22 27
3462.35 21
3462.49 16
3462.62 10
3462.76 6
3462.89 3
3463.03 0
3463.16 0
3463.30 0
3463.43 0
3463.57 1
3463.70 3
3463.84 4
3463.97 6
3464.11 6
3464.24 6
3464.37 4
3464.51 2
3464.64 0
3464.78 0
3464.91 0
3465.05 0
3465.18 0
3465.32 0
3465.45 0
3465.59 4
3465.72 10
3465.86 16
3465.99 23
3466.13 29
3466.26 35
3466.40 40
3466.53 45
3466.67 50
3466.80 53
3466.94 54
3467.07 53
3467.21 51
3467.34 47
3467.48 43
3467.61 39
3467.75 36
3467.88 33
3468.02 30
3468.15 27
3468.29 26
3468.42 25
3468.56 25
3468.69 27
3468.83 30
3468.96 34
3469.10 39
3469.23 44
3469.37 47
3469.50 48
3469.64 46
3469.77 42
3469.91 36
3470.04 30
3470.18 25
3470.31 21
3470.45 21
3470.58 23
3470.72 27
3470.85 31
3470.99 36
3471.12 39
3471.26 41
3471.39 43
3471.53 47
3471.66 53
3471.80 61
3471.93 71
3472.07 83
3472.20 93
3472.34 101
3472.48 105
3472.61 107
3472.75 106
3472.88 104
3473.02 102
3473.15 102
3473.29 102
3473.42 103
3473.56 103
3473.69 101
3473.83 96
3473.96 87
3474.10 76
3474.23 64
3474.37 53
3474.50 44
3474.64 38
3474.77 35
3474.91 35
3475.04 37
3475.18 39
3475.31 41
3475.45 43
3475.58 45
3475.72 48
3475.85 50
3475.99 52
3476.12 54
3476.26 53
3476.39 51
3476.53 47
3476.66 42
3476.80 36
3476.93 31
3477.07 28
3477.20 28
3477.34 31
3477.47 35
3477.61 40
3477.75 44
3477.88 46
3478.02 46
3478.15 45
3478.29 43
3478.42 41
3478.56 39
3478.69 37
3478.83 36
3478.96 34
3479.10 32
3479.23 30
3479.37 27
3479.50 25
3479.64 24
3479.77 25
3479.91 27
3480.04 30
3480.18 33
3480.31 35
3480.45 36
3480.58 35
3480.72 33
3480.86 29
3480.99 24
3481.13 18
3481.26 12
3481.40 7
3481.53 2
3481.67 0
3481.80 0
3481.94 0
3482.07 0
3482.21 0
3482.34 0
3482.48 0
3482.61 0
3482.75 0
3482.88 1
3483.02 7
3483.15 15
3483.29 23
3483.43 31
3483.56 36
3483.70 38
3483.83 38
3483.97 36
3484.10 33
3484.24 30
3484.37 29
3484.51 31
3484.64 36
3484.78 43
3484.91 53
3485.05 63
3485.18 74
3485.32 84
3485.46 93
3485.59 100
3485.73 105
3485.86 107
3486.00 106
3486.13 103
3486.27 97
3486.40 91
3486.54 86
3486.67 83
3486.81 84
3486.94 87
3487.08 93
3487.21 100
3487.35 108
3487.49 115
3487.62 121
3487.76 127
3487.89 133
3488.03 141
3488.16 150
3488.30 161
3488.43 173
3488.57 185
3488.70 197
3488.84 206
3488.97 212
3489.11 214
3489.25 211
3489.38 204
3489.52 194
3489.65 183
3489.79 173
3489.92 167
3490.06 164
3490.19 165
3490.33 170
3490.46 176
3490.60 182
3490.74 185
3490.87 185
3491.01 182
3491.14 175
3491.28 167
3491.41 157
3491.55 148
3491.68 139
3491.82 130
3491.95 122
3492.09 115
3492.23 107
3492.36 99
3492.50 93
3492.63 87
3492.77 84
3492.90 83
3493.04 85
3493.17 88
3493.31 92
3493.44 94
3493.58 94
3493.72 90
3493.85 82
3493.99 72
3494.12 60
3494.26 49
3494.39 41
3494.53 37
3494.66 38
3494.80 42
3494.93 48
3495.07 54
3495.21 57
3495.34 58
3495.48 56
3495.61 53
3495.75 50
3495.88 48
3496.02 48
3496.15 50
3496.29 52
3496.43 54
3496.56 55
3496.70 54
3496.83 51
3496.97 47
3497.10 43
3497.24 39
3497.37 36
3497.51 33
3497.65 30
3497.78 27
3497.92 24
3498.05 20
3498.19 16
3498.32 13
3498.46 10
3498.59 7
3498.73 5
3498.87 5
3499.00 7
3499.14 11
3499.27 17
3499.41 25
3499.54 32
3499.68 39
3499.82 44
3499.95 47
3500.09 48
3500.22 48
3500.36 48
3500.49 48
3500.63 50
3500.76 54
3500.90 59
3501.04 65
3501.17 71
3501.31 76
3501.44 80
3501.58 81
3501.71 80
3501.85 77
3501.99 74
3502.12 69
3502.26 64
3502.39 60
3502.53 57
3502.66 55
3502.80 54
3502.94 54
3503.07 55
3503.21 55
3503.34 57
3503.48 57
3503.61 58
3503.75 57
3503.88 56
3504.02 54
3504.16 51
3504.29 48
3504.43 44
3504.56 40
3504.70 36
3504.83 30
3504.97 24
3505.11 17
3505.24 11
3505.38 7
3505.51 4
3505.65 5
3505.78 8
3505.92 14
3506.06 21
3506.19 28
3506.33 35
3506.46 41
3506.60 46
3506.74 50
3506.87 53
3507.01 56
3507.14 59
3507.28 63
3507.41 68
3507.55 75
3507.69 82
3507.82 87
3507.96 91
3508.09 93
3508.23 92
3508.36 89
3508.50 84
3508.64 79
3508.77 75
3508.91 73
3509.04 71
3509.18 71
3509.31 71
3509.45 72
3509.59 72
3509.72 72
3509.86 71
3509.99 69
3510.13 67
3510.27 64
3510.40 60
3510.54 55
3510.67 51
3510.81 47
3510.94 43
3511.08 40
3511.22 38
3511.35 38
3511.49 38
3511.62 40
3511.76 42
3511.90 45
3512.03 46
3512.17 47
3512.30 46
3512.44 43
3512.57 39
3512.71 34
3512.85 28
3512.98 24
3513.12 20
3513.25 19
3513.39 20
3513.53 22
3513.66 25
3513.80 30
3513.93 36
3514.07 42
3514.21 49
3514.34 57
3514.48 66
3514.61 75
3514.75 83
3514.88 89
3515.02 93
3515.16 93
3515.29 90
3515.43 84
3515.56 78
3515.70 71
3515.84 66
3515.97 64
3516.11 63
3516.24 65
3516.38 68
3516.52 72
3516.65 75
3516.79 78
3516.92 79
3517.06 79
3517.20 76
3517.33 72
3517.47 66
3517.60 58
3517.74 48
3517.88 38
3518.01 28
3518.15 19
3518.28 13
3518.42 9
3518.56 8
3518.69 10
3518.83 15
3518.96 22
3519.10 29
3519.23 37
3519.37 43
3519.51 49
3519.64 54
3519.78 59
3519.91 62
3520.05 66
3520.19 68
3520.32 70
3520.46 70
3520.60 67
3520.73 63
3520.87 58
3521.00 51
3521.14 43
3521.28 37
3521.41 30
3521.55 26
3521.68 22
3521.82 21
3521.96 22
3522.09 25
3522.23 29
3522.36 34
3522.50 39
3522.64 45
3522.77 49
3522.91 53
3523.04 54
3523.18 55
3523.32 54
3523.45 52
3523.59 48
3523.72 42
3523.86 35
3524.00 27
3524.13 19
3524.27 12
3524.40 6
3524.54 4
3524.68 6
3524.81 11
3524.95 19
3525.09 28
3525.22 37
3525.36 44
3525.49 48
3525.63 49
3525.77 47
3525.90 43
3526.04 39
3526.17 34
3526.31 30
3526.45 28
3526.58 27
3526.72 27
3526.85 29
3526.99 33
3527.13 38
3527.26 44
3527.40 52
3527.54 60
3527.67 70
3527.81 79
3527.94 87
3528.08 93
3528.22 97
3528.35 99
3528.49 99
3528.62 97
3528.76 94
3528.90 90
3529.03 86
3529.17 81
3529.31 77
3529.44 72
3529.58 66
3529.71 62
3529.85 57
3529.99 54
3530.12 51
3530.26 48
3530.40 46
3530.53 42
3530.67 38
3530.80 32
3530.94 26
3531.08 20
3531.21 14
3531.35 10
3531.48 7
3531.62 5
3531.76 3
3531.89 0
3532.03 0
3532.17 0
3532.30 0
3532.44 0
3532.57 0
3532.71 0
3532.85 0
3532.98 0
3533.12 3
3533.26 6
3533.39 9
3533.53 12
3533.66 16
3533.80 22
3533.94 28
3534.07 34
3534.21 40
3534.35 44
3534.48 45
3534.62 45
3534.76 44
3534.89 42
3535.03 40
3535.16 40
3535.30 41
3535.44 43
3535.57 44
3535.71 44
3535.85 42
3535.98 39
3536.12 34
3536.25 30
3536.39 28
3536.53 30
3536.66 37
3536.80 49
3536.94 65
3537.07 83
3537.21 101
3537.35 116
3537.48 128
3537.62 134
3537.75 136
3537.89 133
3538.03 127
3538.16 121
3538.30 116
3538.44 113
3538.57 113
3538.71 117
3538.84 123
3538.98 131
3539.12 139
3539.25 148
3539.39 155
3539.53 162
3539.66 167
3539.80 170
3539.94 172
3540.07 172
3540.21 170
3540.35 167
3540.48 161
3540.62 154
3540.75 147
3540.89 139
3541.03 133
3541.16 128
3541.30 125
3541.44 124
3541.57 124
3541.71 123
3541.85 122
3541.98 120
3542.12 117
3542.25 112
3542.39 108
3542.53 103
3542.66 98
3542.80 93
3542.94 87
3543.07 81
3543.21 74
3543.35 67
3543.48 60
3543.62 53
3543.76 49
3543.89 48
3544.03 50
3544.17 55
3544.30 63
3544.44 72
3544.57 81
3544.71 89
3544.85 94
3544.98 97
3545.12 97
3545.26 95
3545.39 92
3545.53 88
3545.67 85
3545.80 82
3545.94 79
3546.08 76
3546.21 74
3546.35 71
3546.49 70
3546.62 68
3546.76 67
3546.90 66
3547.03 66
3547.17 66
3547.30 68
3547.44 69
3547.58 72
3547.71 74
3547.85 76
3547.99 77
3548.12 77
3548.26 75
3548.40 72
3548.53 69
3548.67 67
3548.81 65
3548.94 66
3549.08 68
3549.22 71
3549.35 74
3549.49 76
3549.63 77
3549.76 77
3549.90 75
3550.04 73
3550.17 71
3550.31 70
3550.45 69
3550.58 70
3550.72 71
3550.86 73
3550.99 74
3551.13 76
3551.27 78
3551.40 79
3551.54 81
3551.68 83
3551.81 85
3551.95 86
3552.09 87
3552.22 87
3552.36 85
3552.50 81
3552.63 77
3552.77 70
3552.91 63
3553.04 56
3553.18 51
3553.31 47
3553.45 47
3553.59 50
3553.72 55
3553.86 61
3554.00 67
3554.13 72
3554.27 75
3554.41 74
3554.54 71
3554.68 66
3554.82 60
3554.95 54
3555.09 51
3555.23 50
3555.36 52
3555.50 56
3555.64 63
3555.78 70
3555.91 76
3556.05 79
3556.19 81
3556.32 79
3556.46 76
3556.60 71
3556.73 66
3556.87 61
3557.01 55
3557.14 51
3557.28 46
3557.42 41
3557.55 36
3557.69 31
3557.83 26
3557.96 23
3558.10 20
3558.24 20
3558.37 21
3558.51 24
3558.65 27
3558.78 31
3558.92 36
3559.06 39
3559.19 42
3559.33 44
3559.47 46
3559.60 48
3559.74 50
3559.88 53
3560.01 55
3560.15 56
3560.29 56
3560.42 54
3560.56 50
3560.70 44
3560.83 38
3560.97 32
3561.11 28
3561.25 26
3561.38 27
3561.52 29
3561.66 32
3561.79 34
3561.93 34
3562.07 33
3562.20 29
3562.34 24
3562.48 18
3562.61 14
3562.75 10
3562.89 9
3563.02 7
3563.16 6
3563.30 4
3563.43 0
3563.57 0
3563.71 0
3563.84 0
3563.98 0
3564.12 0
3564.26 0
3564.39 0
3564.53 8
3564.67 15
3564.80 21
3564.94 24
3565.08 25
3565.21 23
3565.35 21
3565.49 18
3565.62 16
3565.76 16
3565.90 18
3566.03 22
3566.17 27
3566.31 33
3566.45 39
3566.58 43
3566.72 45
3566.86 45
3566.99 41
3567.13 36
3567.27 29
3567.40 22
3567.54 16
3567.68 10
3567.81 7
3567.95 6
3568.09 6
3568.23 8
3568.36 10
3568.50 14
3568.64 17
3568.77 20
3568.91 22
3569.05 25
3569.18 29
3569.32 32
3569.46 37
3569.59 42
3569.73 46
3569.87 51
3570.01 53
3570.14 54
3570.28 52
3570.42 49
3570.55 44
3570.69 39
3570.83 35
3570.96 33
3571.10 32
3571.24 31
3571.38 31
3571.51 28
3571.65 25
3571.79 19
3571.92 11
3572.06 4
3572.20 0
3572.33 0
3572.47 0
3572.61 0
3572.75 0
3572.88 0
3573.02 0
3573.16 0
3573.29 3
3573.43 6
3573.57 9
3573.70 11
3573.84 14
3573.98 17
3574.12 21
3574.25 26
3574.39 31
3574.53 36
3574.66 41
3574.80 45
3574.94 49
3575.08 53
3575.21 56
3575.35 60
3575.49 65
3575.62 69
3575.76 73
3575.90 76
3576.04 78
3576.17 80
3576.31 82
3576.45 84
3576.58 86
3576.72 90
3576.86 93
3576.99 96
3577.13 97
3577.27 96
3577.41 93
3577.54 88
3577.68 81
3577.82 74
3577.95 65
3578.09 56
3578.23 48
3578.37 38
3578.50 30
3578.64 21
3578.78 14
3578.91 9
3579.05 6
3579.19 6
3579.33 9
3579.46 14
3579.60 20
3579.74 26
3579.87 31
3580.01 35
3580.15 36
3580.29 36
3580.42 35
3580.56 32
3580.70 29
3580.83 25
3580.97 21
3581.11 18
3581.25 16
3581.38 16
3581.52 19
3581.66 26
3581.79 36
3581.93 46
3582.07 56
3582.21 64
3582.34 68
3582.48 69
3582.62 66
3582.76 62
3582.89 57
3583.03 56
3583.17 57
3583.30 61
3583.44 68
3583.58 77
3583.72 86
3583.85 94
3583.99 100
3584.13 102
3584.26 102
3584.40 100
3584.54 96
3584.68 91
3584.81 86
3584.95 81
3585.09 79
3585.23 78
3585.36 79
3585.50 81
3585.64 83
3585.77 86
3585.91 87
3586.05 87
3586.19 85
3586.32 82
3586.46 77
3586.60 72
3586.74 68
3586.87 64
3587.01 60
3587.15 57
3587.29 54
3587.42 52
3587.56 49
3587.70 48
3587.83 47
3587.97 48
3588.11 51
3588.25 56
3588.38 62
3588.52 69
3588.66 76
3588.80 81
3588.93 84
3589.07 84
3589.21 80
3589.34 74
3589.48 65
3589.62 56
3589.76 46
3589.89 37
3590.03 30
3590.17 25
3590.31 23
3590.44 23
3590.58 26
3590.72 31
3590.86 37
3590.99 45
3591.13 52
3591.27 57
3591.41 61
3591.54 62
3591.68 60
3591.82 58
3591.95 54
3592.09 52
3592.23 51
3592.37 52
3592.50 55
3592.64 59
3592.78 62
3592.92 65
3593.05 66
3593.19 65
3593.33 64
3593.47 62
3593.60 60
3593.74 59
3593.88 58
3594.02 59
3594.15 60
3594.29 61
3594.43 64
3594.57 68
3594.70 74
3594.84 81
3594.98 89
3595.12 98
3595.25 108
3595.39 116
3595.53 124
3595.67 131
3595.80 137
3595.94 141
3596.08 143
3596.22 143
3596.35 139
3596.49 133
3596.63 125
3596.77 115
3596.90 104
3597.04 94
3597.18 85
3597.32 77
3597.45 70
3597.59 62
3597.73 54
3597.87 45
3598.00 35
3598.14 25
3598.28 15
3598.42 8
3598.55 4
3598.69 3
3598.83 5
3598.97 10
3599.10 17
3599.24 24
3599.38 32
3599.52 40
3599.65 48
3599.79 56
3599.93 65
3600.07 73
3600.20 80
3600.34 85
3600.48 87
3600.62 87
3600.75 84
3600.89 79
3601.03 73
3601.17 66
3601.30 59
3601.44 53
3601.58 47
3601.72 43
3601.85 40
3601.99 38
3602.13 38
3602.27 39
3602.40 40
3602.54 42
3602.68 44
3602.82 44
3602.95 44
3603.09 41
3603.23 38
3603.37 33
3603.51 29
3603.64 25
3603.78 23
3603.92 22
3604.06 23
3604.19 23
3604.33 23
3604.47 23
3604.61 23
3604.74 25
3604.88 27
3605.02 31
3605.16 36
3605.29 43
3605.43 48
3605.57 52
3605.71 55
3605.84 54
3605.98 52
3606.12 48
3606.26 44
3606.40 40
3606.53 38
3606.67 38
3606.81 40
3606.95 44
3607.08 50
3607.22 57
3607.36 63
3607.50 68
3607.63 71
3607.77 72
3607.91 71
3608.05 69
3608.19 66
3608.32 63
3608.46 61
3608.60 59
3608.74 59
3608.87 59
3609.01 59
3609.15 60
3609.29 62
3609.42 65
3609.56 70
3609.70 76
3609.84 84
3609.98 92
3610.11 99
3610.25 106
3610.39 109
3610.53 110
3610.66 107
3610.80 101
3610.94 93
3611.08 84
3611.22 76
3611.35 68
3611.49 63
3611.63 60
3611.77 58
3611.90 58
3612.04 58
3612.18 58
3612.32 58
3612.46 58
3612.59 57
3612.73 57
3612.87 57
3613.01 57
3613.14 58
3613.28 60
3613.42 61
3613.56 63
3613.70 64
3613.83 64
3613.97 64
3614.11 63
3614.25 62
3614.38 60
3614.52 57
3614.66 53
3614.80 47
3614.94 39
3615.07 30
3615.21 20
3615.35 11
3615.49 2
3615.63 0
3615.76 0
3615.90 0
3616.04 0
3616.18 0
3616.31 1
3616.45 7
3616.59 14
3616.73 20
3616.87 26
3617.00 31
3617.14 35
3617.28 38
3617.42 41
3617.56 42
3617.69 43
3617.83 44
3617.97 44
3618.11 45
3618.24 45
3618.38 44
3618.52 42
3618.66 37
3618.80 31
3618.93 23
3619.07 14
3619.21 6
3619.35 0
3619.49 0
3619.62 0
3619.76 0
3619.90 0
3620.04 2
3620.18 12
3620.31 23
3620.45 35
3620.59 45
3620.73 54
3620.87 60
3621.00 63
3621.14 64
3621.28 63
3621.42 62
3621.56 60
3621.69 57
3621.83 55
3621.97 52
3622.11 47
3622.24 41
3622.38 35
3622.52 27
3622.66 21
3622.80 15
3622.93 11
3623.07 10
3623.21 10
3623.35 12
3623.49 14
3623.62 15
3623.76 16
3623.90 15
3624.04 13
3624.18 9
3624.31 4
3624.45 0
3624.59 0
3624.73 0
3624.87 0
3625.00 0
3625.14 0
3625.28 0
3625.42 0
3625.56 7
3625.70 16
3625.83 24
3625.97 30
3626.11 34
3626.25 36
3626.39 38
3626.52 38
3626.66 39
3626.80 39
3626.94 40
3627.08 39
3627.21 38
3627.35 35
3627.49 31
3627.63 25
3627.77 19
3627.90 13
3628.04 9
3628.18 7
3628.32 9
3628.46 14
3628.59 22
3628.73 32
3628.87 44
3629.01 55
3629.15 65
3629.28 73
3629.42 78
3629.56 80
3629.70 81
3629.84 80
3629.98 79
3630.11 77
3630.25 74
3630.39 70
3630.53 64
3630.67 57
3630.80 50
3630.94 42
3631.08 37
3631.22 34
3631.36 33
3631.50 34
3631.63 36
3631.77 39
3631.91 41
3632.05 42
3632.19 42
3632.32 43
3632.46 45
3632.60 48
3632.74 51
3632.88 53
3633.01 55
3633.15 56
3633.29 54
3633.43 51
3633.57 47
3633.71 43
3633.84 40
3633.98 38
3634.12 36
3634.26 34
3634.40 31
3634.53 26
3634.67 19
3634.81 10
3634.95 0
3635.09 0
3635.23 0
3635.36 0
3635.50 0
3635.64 0
3635.78 0
3635.92 0
3636.06 0
3636.19 8
3636.33 17
3636.47 25
3636.61 33
3636.75 40
3636.88 45
3637.02 47
3637.16 47
3637.30 44
3637.44 38
3637.58 31
3637.71 24
3637.85 17
3637.99 11
3638.13 8
3638.27 6
3638.41 6
3638.54 7
3638.68 9
3638.82 11
3638.96 13
3639.10 16
3639.24 18
3639.37 20
3639.51 22
3639.65 22
3639.79 20
3639.93 17
3640.07 13
3640.20 8
3640.34 3
3640.48 0
3640.62 0
3640.76 0
3640.90 3
3641.03 11
3641.17 21
3641.31 32
3641.45 44
3641.59 53
3641.73 60
3641.86 62
3642.00 62
3642.14 58
3642.28 52
3642.42 46
3642.56 40
3642.69 35
3642.83 32
3642.97 31
3643.11 31
3643.25 33
3643.39 36
3643.52 40
3643.66 44
3643.80 48
3643.94 52
3644.08 54
3644.22 55
3644.35 54
3644.49 53
3644.63 51
3644.77 50
3644.91 48
3645.05 47
3645.18 45
3645.32 42
3645.46 39
3645.60 35
3645.74 31
3645.88 27
3646.02 23
3646.15 21
3646.29 20
3646.43 19
3646.57 19
3646.71 19
3646.85 18
3646.98 17
3647.12 15
3647.26 14
3647.40 12
3647.54 11
3647.68 11
3647.81 11
3647.95 13
3648.09 16
3648.23 21
3648.37 26
3648.51 33
3648.65 40
3648.78 47
3648.92 53
3649.06 58
3649.20 61
3649.34 62
3649.48 60
3649.62 58
3649.75 54
3649.89 50
3650.03 46
3650.17 42
3650.31 40
3650.45 39
3650.58 39
3650.72 40
3650.86 42
3651.00 43
3651.14 44
3651.28 43
3651.42 41
3651.55 39
3651.69 38
3651.83 40
3651.97 46
3652.11 54
3652.25 64
3652.39 75
3652.52 84
3652.66 91
3652.80 93
3652.94 93
3653.08 89
3653.22 83
3653.36 75
3653.49 68
3653.63 61
3653.77 55
3653.91 50
3654.05 44
3654.19 38
3654.33 31
3654.46 23
3654.60 14
3654.74 5
3654.88 0
3655.02 0
3655.16 0
3655.30 0
3655.43 0
3655.57 0
3655.71 1
3655.85 10
3655.99 20
3656.13 30
3656.27 40
3656.40 49
3656.54 57
3656.68 64
3656.82 68
3656.96 69
3657.10 69
3657.24 66
3657.37 62
3657.51 56
3657.65 51
3657.79 45
3657.93 39
3658.07 32
3658.21 26
3658.35 18
3658.48 11
3658.62 3
3658.76 0
3658.90 0
3659.04 0
3659.18 0
3659.32 0
3659.45 0
3659.59 0
3659.73 0
3659.87 4
3660.01 9
3660.15 15
3660.29 20
3660.43 25
3660.56 30
3660.70 35
3660.84 40
3660.98 44
3661.12 46
3661.26 46
3661.40 44
3661.54 40
3661.67 35
3661.81 28
3661.95 22
3662.09 17
3662.23 12
3662.37 10
3662.51 9
3662.65 9
3662.78 10
3662.92 11
3663.06 14
3663.20 16
3663.34 19
3663.48 22
3663.62 26
3663.76 31
3663.89 37
3664.03 44
3664.17 51
3664.31 57
3664.45 61
3664.59 63
3664.73 63
3664.87 60
3665.00 57
3665.14 53
3665.28 49
3665.42 46
3665.56 43
3665.70 41
3665.84 40
3665.98 39
3666.11 38
3666.25 38
3666.39 39
3666.53 39
3666.67 40
3666.81 42
3666.95 45
3667.09 48
3667.23 52
3667.36 55
3667.50 58
3667.64 61
3667.78 63
3667.92 63
3668.06 64
3668.20 64
3668.34 65
3668.47 66
3668.61 68
3668.75 69
3668.89 69
3669.03 69
3669.17 66
3669.31 62
3669.45 57
3669.59 50
3669.72 43
3669.86 38
3670.00 34
3670.14 31
3670.28 31
3670.42 34
3670.56 39
3670.70 47
3670.84 56
3670.97 67
3671.11 77
3671.25 87
3671.39 97
3671.53 104
3671.67 111
3671.81 115
3671.95 118
3672.09 120
3672.22 119
3672.36 118
3672.50 115
3672.64 111
3672.78 107
3672.92 104
3673.06 101
3673.20 99
3673.34 96
3673.48 94
3673.61 92
3673.75 88
3673.89 84
3674.03 80
3674.17 75
3674.31 71
3674.45 68
3674.59 67
3674.73 67
3674.86 68
3675.00 70
3675.14 71
3675.28 72
3675.42 71
3675.56 68
3675.70 63
3675.84 57
3675.98 50
3676.12 43
3676.25 37
3676.39 32
3676.53 29
3676.67 27
3676.81 26
3676.95 27
3677.09 28
3677.23 31
3677.37 34
3677.51 37
3677.64 40
3677.78 41
3677.92 41
3678.06 39
3678.20 37
3678.34 35
3678.48 34
3678.62 35
3678.76 38
3678.90 43
3679.04 51
3679.17 59
3679.31 66
3679.45 73
3679.59 76
3679.73 77
3679.87 74
3680.01 69
3680.15 61
3680.29 52
3680.43 42
3680.56 33
3680.70 27
3680.84 23
3680.98 22
3681.12 24
3681.26 26
3681.40 29
3681.54 29
3681.68 28
3681.82 23
3681.96 17
3682.09 11
3682.23 6
3682.37 2
3682.51 1
3682.65 1
3682.79 2
3682.93 3
3683.07 4
3683.21 3
3683.35 2
3683.49 0
3683.63 0
3683.76 0
3683.90 0
3684.04 0
3684.18 0
3684.32 1
3684.46 5
3684.60 8
3684.74 12
3684.88 16
3685.02 19
3685.16 22
3685.30 27
3685.43 33
3685.57 41
3685.71 49
3685.85 57
3685.99 64
3686.13 69
3686.27 72
3686.41 70
3686.55 66
3686.69 60
3686.83 52
3686.97 44
3687.10 37
3687.24 31
3687.38 28
3687.52 26
3687.66 27
3687.80 30
3687.94 35
3688.08 39
3688.22 44
3688.36 48
3688.50 50
3688.64 51
3688.78 51
3688.91 49
3689.05 47
3689.19 45
3689.33 43
3689.47 41
3689.61 41
3689.75 41
3689.89 43
3690.03 45
3690.17 48
3690.31 50
3690.45 52
3690.59 53
3690.72 53
3690.86 52
3691.00 52
3691.14 53
3691.28 53
3691.42 53
3691.56 52
3691.70 51
3691.84 49
3691.98 48
3692.12 48
3692.26 51
3692.40 56
3692.54 63
3692.68 71
3692.81 79
3692.95 85
3693.09 89
3693.23 90
3693.37 87
3693.51 81
3693.65 73
3693.79 63
3693.93 52
3694.07 41
3694.21 32
3694.35 25
3694.49 20
3694.63 18
3694.77 19
3694.90 22
3695.04 26
3695.18 31
3695.32 37
3695.46 42
3695.60 46
3695.74 49
3695.88 49
3696.02 48
3696.16 44
3696.30 37
3696.44 29
3696.58 20
3696.72 10
3696.86 1
3696.99 0
3697.13 0
3697.27 0
3697.41 0
3697.55 0
3697.69 0
3697.83 0
3697.97 0
3698.11 6
3698.25 14
3698.39 21
3698.53 28
3698.67 34
3698.81 39
3698.95 43
3699.09 46
3699.23 49
3699.37 51
3699.50 52
3699.64 53
3699.78 54
3699.92 54
3700.06 55
3700.20 55
3700.34 56
3700.48 57
3700.62 58
3700.76 59
3700.90 59
3701.04 60
3701.18 61
3701.32 62
3701.46 63
3701.60 65
3701.74 67
3701.88 69
3702.01 71
3702.15 72
3702.29 71
3702.43 70
3702.57 67
3702.71 64
3702.85 61
3702.99 59
3703.13 59
3703.27 62
3703.41 67
3703.55 75
3703.69 83
3703.83 91
3703.97 98
3704.11 103
3704.25 106
3704.39 108
3704.53 111
3704.67 114
3704.81 117
3704.94 121
3705.08 126
3705.22 129
3705.36 131
3705.50 131
3705.64 128
3705.78 123
3705.92 116
3706.06 110
3706.20 105
3706.34 102
3706.48 103
3706.62 107
3706.76 115
3706.90 124
3707.04 133
3707.18 140
3707.32 144
3707.46 145
3707.60 141
3707.74 134
3707.88 125
3708.02 115
3708.15 106
3708.29 99
3708.43 95
3708.57 94
3708.71 96
3708.85 101
3708.99 107
3709.13 114
3709.27 121
3709.41 128
3709.55 135
3709.69 141
3709.83 146
3709.97 148
3710.11 147
3710.25 142
3710.39 133
3710.53 121
3710.67 108
3710.81 96
3710.95 87
3711.09 83
3711.23 83
3711.37 87
3711.51 93
3711.65 98
3711.79 100
3711.93 100
3712.06 97
3712.20 92
3712.34 86
3712.48 80
3712.62 75
3712.76 71
3712.90 68
3713.04 67
3713.18 65
3713.32 64
3713.46 63
3713.60 61
3713.74 59
3713.88 56
3714.02 53
3714.16 50
3714.30 48
3714.44 46
3714.58 44
3714.72 43
3714.86 43
3715.00 43
3715.14 43
3715.28 43
3715.42 43
3715.56 43
3715.70 44
3715.84 47
3715.98 52
3716.12 59
3716.26 69
3716.40 81
3716.54 94
3716.68 106
3716.82 116
3716.96 123
3717.09 126
3717.23 127
3717.37 126
3717.51 125
3717.65 123
3717.79 122
3717.93 120
3718.07 117
3718.21 114
3718.35 109
3718.49 105
3718.63 101
3718.77 99
3718.91 99
3719.05 100
3719.19 103
3719.33 106
3719.47 108
3719.61 111
3719.75 111
3719.89 110
3720.03 108
3720.17 104
3720.31 99
3720.45 93
3720.59 85
3720.73 78
3720.87 69
3721.01 61
3721.15 54
3721.29 48
3721.43 43
3721.57 41
3721.71 42
3721.85 45
3721.99 51
3722.13 58
3722.27 66
3722.41 72
3722.55 77
3722.69 78
3722.83 76
3722.97 70
3723.11 62
3723.25 52
3723.39 42
3723.53 31
3723.67 23
3723.81 16
3723.95 12
3724.09 10
3724.23 10
3724.37 11
3724.51 14
3724.65 18
3724.79 22
3724.93 27
3725.07 32
3725.21 37
3725.35 40
3725.49 42
3725.63 42
3725.77 41
3725.91 39
3726.05 38
3726.19 36
3726.33 36
3726.47 36
3726.61 37
3726.75 37
3726.89 36
3727.03 33
3727.17 29
3727.31 24
3727.45 18
3727.59 12
3727.73 7
3727.87 4
3728.01 2
3728.15 1
3728.29 2
3728.43 3
3728.57 4
3728.71 5
3728.85 7
3728.99 9
3729.13 12
3729.27 17
3729.41 22
3729.55 28
3729.69 35
3729.83 41
3729.97 45
3730.11 48
3730.25 49
3730.39 48
3730.53 46
3730.67 44
3730.81 41
3730.95 38
3731.09 35
3731.23 33
3731.37 29
3731.51 24
3731.65 17
3731.79 9
3731.93 0
3732.07 0
3732.21 0
3732.35 0
3732.49 0
3732.63 0
3732.77 0
3732.91 0
3733.05 3
3733.19 11
3733.33 18
3733.47 22
3733.61 23
3733.75 21
3733.89 17
3734.03 11
3734.17 5
3734.31 0
3734.45 0
3734.59 0
3734.73 0
3734.87 1
3735.01 6
3735.15 11
3735.29 15
3735.43 17
3735.57 17
3735.71 17
3735.85 16
3735.99 16
3736.13 16
3736.27 19
3736.41 23
3736.55 28
3736.69 33
3736.83 39
3736.97 43
3737.11 47
3737.25 51
3737.39 53
3737.53 56
3737.67 57
3737.81 59
3737.95 60
3738.09 61
3738.23 62
3738.37 62
3738.51 62
3738.65 60
3738.79 57
3738.93 52
3739.07 48
3739.21 43
3739.35 38
3739.49 34
3739.63 30
3739.77 28
3739.91 25
3740.05 24
3740.19 23
3740.33 22
3740.47 24
3740.61 27
3740.75 31
3740.89 37
3741.03 43
3741.17 49
3741.32 54
3741.46 56
3741.60 57
3741.74 56
3741.88 54
3742.02 50
3742.16 47
3742.30 44
3742.44 42
3742.58 42
3742.72 43
3742.86 45
3743.00 49
3743.14 54
3743.28 60
3743.42 67
3743.56 73
3743.70 77
3743.84 79
3743.98 80
3744.12 78
3744.26 75
3744.40 71
3744.54 68
3744.68 68
3744.82 69
3744.96 73
3745.10 78
3745.24 83
3745.38 87
3745.52 88
3745.66 87
3745.80 83
3745.94 77
3746.08 70
3746.22 64
3746.36 58
3746.51 55
3746.65 54
3746.79 54
3746.93 56
3747.07 59
3747.21 62
3747.35 64
3747.49 67
3747.63 69
3747.77 70
3747.91 71
3748.05 71
3748.19 70
3748.33 68
3748.47 66
3748.61 62
3748.75 57
3748.89 51
3749.03 43
3749.17 35
3749.31 27
3749.45 20
3749.59 14
3749.73 11
3749.87 11
3750.01 15
3750.15 21
3750.30 31
3750.44 41
3750.58 51
3750.72 59
3750.86 64
3751.00 67
3751.14 67
3751.28 65
3751.42 63
3751.56 60
3751.70 57
3751.84 54
3751.98 50
3752.12 45
3752.26 39
3752.40 33
3752.54 27
3752.68 21
3752.82 18
3752.96 16
3753.10 18
3753.24 22
3753.38 29
3753.52 37
3753.67 45
3753.81 52
3753.95 56
3754.09 57
3754.23 54
3754.37 48
3754.51 41
3754.65 32
3754.79 24
3754.93 18
3755.07 15
3755.21 13
3755.35 15
3755.49 18
3755.63 22
3755.77 29
3755.91 36
3756.05 43
3756.19 51
3756.33 58
3756.48 65
3756.62 71
3756.76 75
3756.90 78
3757.04 79
3757.18 80
3757.32 78
3757.46 76
3757.60 72
3757.74 69
3757.88 66
3758.02 63
3758.16 62
3758.30 62
3758.44 62
3758.58 62
3758.72 62
3758.86 61
3759.00 59
3759.15 57
3759.29 54
3759.43 52
3759.57 50
3759.71 49
3759.85 47
3759.99 45
3760.13 43
3760.27 40
3760.41 37
3760.55 34
3760.69 32
3760.83 31
3760.97 31
3761.11 33
3761.25 34
3761.39 36
3761.54 37
3761.68 37
3761.82 36
3761.96 33
3762.10 29
3762.24 25
3762.38 22
3762.52 19
3762.66 17
3762.80 16
3762.94 16
3763.08 16
3763.22 16
3763.36 17
3763.50 18
3763.64 21
3763.79 24
3763.93 28
3764.07 33
3764.21 38
3764.35 43
3764.49 48
3764.63 52
3764.77 56
3764.91 58
3765.05 59
3765.19 59
3765.33 58
3765.47 57
3765.61 56
3765.75 55
3765.90 54
3766.04 53
3766.18 52
3766.32 51
3766.46 51
3766.60 52
3766.74 55
3766.88 60
3767.02 67
3767.16 76
3767.30 85
3767.44 94
3767.58 102
3767.72 107
3767.87 111
3768.01 111
3768.15 110
3768.29 107
3768.43 103
3768.57 99
3768.71 95
3768.85 91
3768.99 88
3769.13 86
3769.27 83
3769.41 79
3769.55 76
3769.70 72
3769.84 68
3769.98 64
3770.12 60
3770.26 58
3770.40 56
3770.54 56
3770.68 57
3770.82 59
3770.96 61
3771.10 62
3771.24 63
3771.38 63
3771.53 62
3771.67 61
3771.81 60
3771.95 59
3772.09 59
3772.23 60
3772.37 62
3772.51 65
3772.65 69
3772.79 72
3772.93 75
3773.07 76
3773.21 76
3773.36 74
3773.50 69
3773.64 63
3773.78 55
3773.92 46
3774.06 39
3774.20 32
3774.34 28
3774.48 25
3774.62 25
3774.76 26
3774.91 27
3775.05 27
3775.19 27
3775.33 26
3775.47 25
3775.61 24
3775.75 24
3775.89 26
3776.03 29
3776.17 33
3776.31 37
3776.45 41
3776.60 45
3776.74 48
3776.88 50
3777.02 52
3777.16 52
3777.30 51
3777.44 49
3777.58 45
3777.72 42
3777.86 40
3778.00 41
3778.15 47
3778.29 57
3778.43 72
3778.57 90
3778.71 109
3778.85 126
3778.99 141
3779.13 152
3779.27 160
3779.41 165
3779.55 168
3779.70 171
3779.84 173
3779.98 175
3780.12 175
3780.26 173
3780.40 169
3780.54 162
3780.68 154
3780.82 144
3780.96 135
3781.11 127
3781.25 120
3781.39 115
3781.53 110
3781.67 106
3781.81 101
3781.95 95
3782.09 89
3782.23 83
3782.37 77
3782.52 71
3782.66 67
3782.80 64
3782.94 62
3783.08 60
3783.22 59
3783.36 57
3783.50 53
3783.64 49
3783.78 44
3783.93 38
3784.07 33
3784.21 29
3784.35 26
3784.49 25
3784.63 24
3784.77 23
3784.91 22
3785.05 20
3785.19 18
3785.34 17
3785.48 17
3785.62 19
3785.76 22
3785.90 27
3786.04 32
3786.18 36
3786.32 39
3786.46 40
3786.61 38
3786.75 35
3786.89 30
3787.03 24
3787.17 18
3787.31 12
3787.45 7
3787.59 3
3787.73 0
3787.88 0
3788.02 0
3788.16 0
3788.30 0
3788.44 0
3788.58 0
3788.72 3
3788.86 8
3789.00 14
3789.15 20
3789.29 26
3789.43 31
3789.57 34
3789.71 34
3789.85 32
3789.99 29
3790.13 25
3790.27 22
3790.42 21
3790.56 24
3790.70 28
3790.84 35
3790.98 41
3791.12 46
3791.26 49
3791.40 49
3791.54 47
3791.69 44
3791.83 40
3791.97 35
3792.11 31
3792.25 28
3792.39 25
3792.53 22
3792.67 21
3792.82 19
3792.96 19
3793.10 19
3793.24 21
3793.38 24
3793.52 27
3793.66 32
3793.80 38
3793.94 44
3794.09 50
3794.23 56
3794.37 61
3794.51 64
3794.65 65
3794.79 63
3794.93 60
3795.07 54
3795.22 49
3795.36 44
3795.50 40
3795.64 39
3795.78 39
3795.92 41
3796.06 44
3796.20 46
3796.35 48
3796.49 47
3796.63 45
3796.77 40
3796.91 33
3797.05 26
3797.19 18
3797.33 12
3797.48 9
3797.62 9
3797.76 12
3797.90 17
3798.04 24
3798.18 32
3798.32 39
3798.47 46
3798.61 51
3798.75 56
3798.89 61
3799.03 65
3799.17 68
3799.31 72
3799.45 75
3799.60 77
3799.74 78
3799.88 77
3800.02 75
3800.16 72
3800.30 68
3800.44 63
3800.58 58
3800.73 53
3800.87 49
3801.01 46
3801.15 45
3801.29 45
3801.43 47
3801.57 50
3801.72 54
3801.86 59
3802.00 64
3802.14 67
3802.28 69
3802.42 69
3802.56 67
3802.71 64
3802.85 59
3802.99 54
3803.13 50
3803.27 46
3803.41 45
3803.55 45
3803.70 47
3803.84 50
3803.98 55
3804.12 61
3804.26 66
3804.40 71
3804.54 75
3804.68 77
3804.83 79
3804.97 79
3805.11 79
3805.25 80
3805.39 81
3805.53 83
3805.67 85
3805.82 88
3805.96 92
3806.10 95
3806.24 98
3806.38 101
3806.52 103
3806.66 103
3806.81 102
3806.95 101
3807.09 98
3807.23 96
3807.37 93
3807.51 91
3807.66 90
3807.80 88
3807.94 85
3808.08 82
3808.22 78
3808.36 72
3808.50 66
3808.65 60
3808.79 54
3808.93 47
3809.07 41
3809.21 36
3809.35 33
3809.49 30
3809.64 30
3809.78 31
3809.92 33
3810.06 34
3810.20 35
3810.34 35
3810.49 32
3810.63 28
3810.77 23
3810.91 17
3811.05 10
3811.19 3
3811.33 0
3811.48 0
3811.62 0
3811.76 0
3811.90 0
3812.04 0
3812.18 0
3812.33 0
3812.47 2
3812.61 7
3812.75 12
3812.89 18
3813.03 23
3813.17 27
3813.32 31
3813.46 33
3813.60 33
3813.74 32
3813.88 29
3814.02 25
3814.17 20
3814.31 16
3814.45 11
3814.59 7
3814.73 3
3814.87 1
3815.02 0
3815.16 0
3815.30 1
3815.44 4
3815.58 8
3815.72 14
3815.86 20
3816.01 26
3816.15 31
3816.29 36
3816.43 39
3816.57 42
3816.71 43
3816.86 44
3817.00 45
3817.14 45
3817.28 46
3817.42 45
3817.56 44
3817.71 42
3817.85 40
3817.99 37
3818.13 35
3818.27 35
3818.41 35
3818.56 38
3818.70 41
3818.84 45
3818.98 48
3819.12 50
3819.26 50
3819.41 49
3819.55 47
3819.69 45
3819.83 43
3819.97 42
3820.11 43
3820.26 46
3820.40 49
3820.54 53
3820.68 57
3820.82 60
3820.97 61
3821.11 59
3821.25 56
3821.39 50
3821.53 44
3821.67 37
3821.82 30
3821.96 24
3822.10 19
3822.24 15
3822.38 11
3822.52 8
3822.67 5
3822.81 3
3822.95 1
3823.09 0
3823.23 0
3823.37 0
3823.52 0
3823.66 0
3823.80 0
3823.94 0
3824.08 0
3824.23 0
3824.37 5
3824.51 11
3824.65 19
3824.79 28
3824.93 38
3825.08 48
3825.22 58
3825.36 69
3825.50 78
3825.64 87
3825.79 94
3825.93 100
3826.07 104
3826.21 107
3826.35 107
3826.49 105
3826.64 102
3826.78 96
3826.92 90
3827.06 82
3827.20 74
3827.35 66
3827.49 58
3827.63 50
3827.77 43
3827.91 36
3828.05 30
3828.20 25
3828.34 22
3828.48 23
3828.62 25
3828.76 29
3828.91 35
3829.05 40
3829.19 44
3829.33 46
3829.47 45
3829.61 42
3829.76 36
3829.90 28
3830.04 19
3830.18 10
3830.32 1
3830.47 0
3830.61 0
3830.75 0
3830.89 0
3831.03 0
3831.18 0
3831.32 4
3831.46 12
3831.60 21
3831.74 29
3831.89 36
3832.03 42
3832.17 46
3832.31 48
3832.45 47
3832.59 44
3832.74 39
3832.88 34
3833.02 28
3833.16 22
3833.30 19
3833.45 16
3833.59 16
3833.73 16
3833.87 17
3834.01 17
3834.16 16
3834.30 15
3834.44 13
3834.58 12
3834.72 10
3834.87 9
3835.01 7
3835.15 4
3835.29 1
3835.43 0
3835.58 0
3835.72 0
3835.86 0
3836.00 0
3836.14 0
3836.29 0
3836.43 1
3836.57 8
3836.71 15
3836.85 22
3837.00 28
3837.14 32
3837.28 34
3837.42 33
3837.56 29
3837.71 24
3837.85 19
3837.99 15
3838.13 11
3838.27 10
3838.42 11
3838.56 14
3838.70 17
3838.84 21
3838.98 25
3839.13 29
3839.27 33
3839.41 37
3839.55 41
3839.69 43
3839.84 44
3839.98 44
3840.12 42
3840.26 38
3840.41 34
3840.55 30
3840.69 27
3840.83 25
3840.97 24
3841.12 22
3841.26 20
3841.40 16
3841.54 10
3841.68 5
3841.83 0
3841.97 0
3842.11 0
3842.25 0
3842.39 0
3842.54 0
3842.68 0
3842.82 0
3842.96 2
3843.11 5
3843.25 9
3843.39 11
3843.53 12
3843.67 13
3843.82 13
3843.96 12
3844.10 12
3844.24 13
3844.38 15
3844.53 19
3844.67 25
3844.81 32
3844.95 40
3845.10 48
3845.24 55
3845.38 62
3845.52 68
3845.66 74
3845.81 80
3845.95 86
3846.09 92
3846.23 96
3846.37 100
3846.52 101
3846.66 99
3846.80 96
3846.94 90
3847.09 82
3847.23 74
3847.37 65
3847.51 57
3847.65 51
3847.80 46
3847.94 44
3848.08 43
3848.22 45
3848.37 47
3848.51 49
3848.65 50
3848.79 49
3848.93 47
3849.08 44
3849.22 41
3849.36 38
3849.50 35
3849.65 33
3849.79 32
3849.93 31
3850.07 31
3850.22 32
3850.36 33
3850.50 35
3850.64 37
3850.78 39
3850.93 42
3851.07 45
3851.21 48
3851.35 50
3851.50 51
3851.64 52
3851.78 53
3851.92 53
3852.06 52
3852.21 51
3852.35 49
3852.49 46
3852.63 42
3852.78 37
3852.92 33
3853.06 29
3853.20 27
3853.35 28
3853.49 32
3853.63 37
3853.77 45
3853.91 53
3854.06 60
3854.20 65
3854.34 69
3854.48 71
3854.63 71
3854.77 70
3854.91 68
3855.05 66
3855.20 64
3855.34 62
3855.48 59
3855.62 56
3855.77 54
3855.91 52
3856.05 52
3856.19 54
3856.33 57
3856.48 60
3856.62 64
3856.76 66
3856.90 67
3857.05 66
3857.19 63
3857.33 59
3857.47 55
3857.62 51
3857.76 48
3857.90 47
3858.04 47
3858.19 48
3858.33 50
3858.47 52
3858.61 54
3858.76 54
3858.90 54
3859.04 53
3859.18 52
3859.33 51
3859.47 52
3859.61 54
3859.75 56
3859.89 59
3860.04 60
3860.18 60
3860.32 58
3860.46 54
3860.61 50
3860.75 46
3860.89 45
3861.03 46
3861.18 50
3861.32 55
3861.46 62
3861.60 69
3861.75 75
3861.89 78
3862.03 80
3862.17 79
3862.32 77
3862.46 74
3862.60 71
3862.74 68
3862.89 66
3863.03 64
3863.17 63
3863.31 61
3863.46 59
3863.60 56
3863.74 53
3863.88 50
3864.03 47
3864.17 45
3864.31 42
3864.45 40
3864.60 37
3864.74 35
3864.88 34
3865.02 34
3865.17 34
3865.31 34
3865.45 35
3865.59 36
3865.74 36
3865.88 37
3866.02 37
3866.16 37
3866.31 38
3866.45 39
3866.59 39
3866.74 40
3866.88 39
3867.02 39
3867.16 40
3867.31 43
3867.45 48
3867.59 56
3867.73 66
3867.88 76
3868.02 84
3868.16 90
3868.30 90
3868.45 86
3868.59 77
3868.73 64
3868.87 51
3869.02 37
3869.16 27
3869.30 20
3869.44 18
3869.59 21
3869.73 29
3869.87 39
3870.01 50
3870.16 60
3870.30 66
3870.44 70
3870.59 69
3870.73 66
3870.87 61
3871.01 57
3871.16 55
3871.30 56
3871.44 58
3871.58 62
3871.73 65
3871.87 67
3872.01 67
3872.15 64
3872.30 58
3872.44 52
3872.58 46
3872.73 41
3872.87 37
3873.01 35
3873.15 36
3873.30 37
3873.44 39
3873.58 42
3873.72 45
3873.87 49
3874.01 54
3874.15 60
3874.29 67
3874.44 73
3874.58 80
3874.72 84
3874.87 86
3875.01 86
3875.15 83
3875.29 78
3875.44 72
3875.58 64
3875.72 57
3875.86 48
3876.01 40
3876.15 32
3876.29 25
3876.44 19
3876.58 16
3876.72 15
3876.86 16
3877.01 19
3877.15 24
3877.29 27
3877.44 31
3877.58 33
3877.72 34
3877.86 35
3878.01 36
3878.15 37
3878.29 37
3878.43 36
3878.58 34
3878.72 30
3878.86 25
3879.01 18
3879.15 10
3879.29 4
3879.43 0
3879.58 0
3879.72 0
3879.86 0
3880.01 0
3880.15 0
3880.29 0
3880.43 0
3880.58 0
3880.72 2
3880.86 3
3881.00 5
3881.15 8
3881.29 10
3881.43 12
3881.58 12
3881.72 11
3881.86 8
3882.00 5
3882.15 3
3882.29 1
3882.43 1
3882.58 2
3882.72 5
3882.86 9
3883.00 14
3883.15 20
3883.29 24
3883.43 28
3883.58 31
3883.72 33
3883.86 32
3884.01 31
3884.15 28
3884.29 25
3884.43 21
3884.58 18
3884.72 15
3884.86 14
3885.01 15
3885.15 17
3885.29 22
3885.43 27
3885.58 33
3885.72 38
3885.86 42
3886.01 46
3886.15 49
3886.29 52
3886.43 57
3886.58 63
3886.72 70
3886.86 78
3887.01 85
3887.15 92
3887.29 96
3887.44 99
3887.58 100
3887.72 99
3887.86 98
3888.01 96
3888.15 94
3888.29 92
3888.44 90
3888.58 87
3888.72 85
3888.86 82
3889.01 79
3889.15 75
3889.29 72
3889.44 68
3889.58 63
3889.72 59
3889.87 54
3890.01 51
3890.15 49
3890.29 48
3890.44 49
3890.58 50
3890.72 51
3890.87 51
3891.01 50
3891.15 49
3891.30 48
3891.44 48
3891.58 49
3891.72 53
3891.87 58
3892.01 64
3892.15 72
3892.30 79
3892.44 85
3892.58 90
3892.73 94
3892.87 95
3893.01 95
3893.16 92
3893.30 89
3893.44 84
3893.58 78
3893.73 73
3893.87 69
3894.01 65
3894.16 61
3894.30 59
3894.44 56
3894.59 55
3894.73 53
3894.87 51
3895.02 50
3895.16 49
3895.30 47
3895.44 44
3895.59 40
3895.73 36
3895.87 30
3896.02 24
3896.16 20
3896.30 16
3896.45 15
3896.59 17
3896.73 21
3896.88 27
3897.02 35
3897.16 44
3897.30 52
3897.45 59
3897.59 64
3897.73 68
3897.88 71
3898.02 72
3898.16 73
3898.31 73
3898.45 73
3898.59 73
3898.74 73
3898.88 72
3899.02 73
3899.17 74
3899.31 78
3899.45 83
3899.60 91
3899.74 99
3899.88 106
3900.02 111
3900.17 114
3900.31 113
3900.45 110
3900.60 105
3900.74 98
3900.88 92
3901.03 87
3901.17 82
3901.31 77
3901.46 72
3901.60 67
3901.74 60
3901.89 53
3902.03 45
3902.17 39
3902.32 33
3902.46 29
3902.60 27
3902.75 26
3902.89 27
3903.03 30
3903.18 33
3903.32 37
3903.46 40
3903.61 43
3903.75 45
3903.89 45
3904.03 44
3904.18 42
3904.32 38
3904.46 34
3904.61 31
3904.75 28
3904.89 27
3905.04 26
3905.18 27
3905.32 28
3905.47 30
3905.61 32
3905.75 34
3905.90 35
3906.04 36
3906.18 37
3906.33 37
3906.47 37
3906.61 36
3906.76 35
3906.90 32
3907.04 29
3907.19 26
3907.33 23
3907.47 19
3907.62 17
3907.76 15
3907.90 15
3908.05 17
3908.19 21
3908.33 29
3908.48 38
3908.62 48
3908.76 58
3908.91 66
3909.05 71
3909.19 72
3909.34 69
3909.48 63
3909.62 54
3909.77 45
3909.91 37
3910.05 29
3910.20 24
3910.34 22
3910.48 22
3910.63 24
3910.77 27
3910.91 31
3911.06 34
3911.20 36
3911.34 36
3911.49 34
3911.63 31
3911.77 28
3911.92 25
3912.06 22
3912.20 20
3912.35 19
3912.49 19
3912.64 19
3912.78 19
3912.92 18
3913.07 16
3913.21 14
3913.35 11
3913.50 8
3913.64 5
3913.78 2
3913.93 0
3914.07 0
3914.21 1
3914.36 5
3914.50 12
3914.64 19
3914.79 27
3914.93 35
3915.07 42
3915.22 47
3915.36 50
3915.50 53
3915.65 56
3915.79 59
3915.93 63
3916.08 68
3916.22 71
3916.36 74
3916.51 74
3916.65 72
3916.80 68
3916.94 63
3917.08 58
3917.23 53
3917.37 48
3917.51 43
3917.66 38
3917.80 34
3917.94 29
3918.09 25
3918.23 23
3918.37 24
3918.52 27
3918.66 32
3918.80 38
3918.95 44
3919.09 49
3919.23 51
3919.38 50
3919.52 48
3919.67 44
3919.81 41
3919.95 39
3920.10 38
3920.24 40
3920.38 44
3920.53 50
3920.67 57
3920.81 64
3920.96 71
3921.10 76
3921.24 80
3921.39 81
3921.53 81
3921.68 80
3921.82 78
3921.96 78
3922.11 77
3922.25 77
3922.39 77
3922.54 76
3922.68 73
3922.82 69
3922.97 64
3923.11 59
3923.25 55
3923.40 52
3923.54 49
3923.69 47
3923.83 45
3923.97 42
3924.12 37
3924.26 31
3924.40 26
3924.55 21
3924.69 18
3924.83 18
3924.98 20
3925.12 26
3925.27 34
3925.41 43
3925.55 52
3925.70 60
3925.84 65
3925.98 68
3926.13 68
3926.27 66
3926.41 62
3926.56 58
3926.70 55
3926.85 54
3926.99 54
3927.13 55
3927.28 57
3927.42 59
3927.56 59
3927.71 59
3927.85 58
3928.00 57
3928.14 56
3928.28 56
3928.43 55
3928.57 53
3928.71 51
3928.86 48
3929.00 43
3929.15 38
3929.29 33
3929.43 26
3929.58 20
3929.72 13
3929.86 7
3930.01 1
3930.15 0
3930.29 0
3930.44 0
3930.58 0
3930.73 0
3930.87 0
3931.01 0
3931.16 0
3931.30 2
3931.44 5
3931.59 8
3931.73 12
3931.88 18
3932.02 25
3932.16 33
3932.31 40
3932.45 46
3932.59 49
3932.74 50
3932.88 49
3933.03 45
3933.17 40
3933.31 33
3933.46 26
3933.60 19
3933.75 13
3933.89 8
3934.03 5
3934.18 6
3934.32 9
3934.46 16
3934.61 26
3934.75 39
3934.90 52
3935.04 64
3935.18 74
3935.33 82
3935.47 87
3935.61 91
3935.76 93
3935.90 95
3936.05 96
3936.19 95
3936.33 94
3936.48 89
3936.62 83
3936.77 74
3936.91 64
3937.05 55
3937.20 48
3937.34 42
3937.49 39
3937.63 38
3937.77 39
3937.92 41
3938.06 44
3938.20 46
3938.35 48
3938.49 50
3938.64 52
3938.78 54
3938.92 55
3939.07 56
3939.21 57
3939.36 58
3939.50 59
3939.64 59
3939.79 58
3939.93 57
3940.08 54
3940.22 50
3940.36 45
3940.51 40
3940.65 35
3940.79 32
3940.94 29
3941.08 26
3941.23 24
3941.37 21
3941.51 18
3941.66 15
3941.80 14
3941.95 13
3942.09 14
3942.23 17
3942.38 21
3942.52 26
3942.67 32
3942.81 38
3942.95 44
3943.10 50
3943.24 56
3943.39 62
3943.53 68
3943.67 73
3943.82 77
3943.96 79
3944.11 81
3944.25 80
3944.39 79
3944.54 76
3944.68 74
3944.83 73
3944.97 72
3945.11 72
3945.26 73
3945.40 76
3945.55 80
3945.69 84
3945.83 91
3945.98 99
3946.12 109
3946.27 119
3946.41 130
3946.55 141
3946.70 150
3946.84 157
3946.99 162
3947.13 166
3947.27 170
3947.42 173
3947.56 178
3947.71 184
3947.85 190
3947.99 197
3948.14 204
3948.28 209
3948.43 213
3948.57 214
3948.71 213
3948.86 210
3949.00 207
3949.15 205
3949.29 204
3949.44 204
3949.58 207
3949.72 211
3949.87 216
3950.01 223
3950.16 230
3950.30 239
3950.44 250
3950.59 263
3950.73 278
3950.88 292
3951.02 306
3951.16 317
3951.31 323
3951.45 325
3951.60 322
3951.74 316
3951.89 309
3952.03 302
3952.17 297
3952.32 293
3952.46 290
3952.61 287
3952.75 283
3952.89 278
3953.04 270
3953.18 262
3953.33 253
3953.47 244
3953.61 235
3953.76 226
3953.90 215
3954.05 205
3954.19 194
3954.34 183
3954.48 175
3954.62 168
3954.77 164
3954.91 162
3955.06 162
3955.20 162
3955.35 162
3955.49 162
3955.63 161
3955.78 161
3955.92 160
3956.07 161
3956.21 161
3956.35 161
3956.50 159
3956.64 156
3956.79 152
3956.93 146
3957.08 139
3957.22 132
3957.36 127
3957.51 123
3957.65 121
3957.80 120
3957.94 121
3958.09 123
3958.23 125
3958.37 127
3958.52 128
3958.66 128
3958.81 128
3958.95 126
3959.10 125
3959.24 123
3959.38 120
3959.53 115
3959.67 110
3959.82 103
3959.96 95
3960.11 87
3960.25 79
3960.39 72
3960.54 66
3960.68 62
3960.83 58
3960.97 55
3961.12 53
3961.26 50
3961.40 49
3961.55 49
3961.69 50
3961.84 53
3961.98 56
3962.13 59
3962.27 62
3962.41 64
3962.56 65
3962.70 65
3962.85 64
3962.99 64
3963.14 64
3963.28 66
3963.42 67
3963.57 69
3963.71 69
3963.86 67
3964.00 62
3964.15 56
3964.29 48
3964.43 41
3964.58 35
3964.72 30
3964.87 28
3965.01 27
3965.16 28
3965.30 28
3965.45 29
3965.59 30
3965.73 31
3965.88 33
3966.02 35
3966.17 38
3966.31 40
3966.46 41
3966.60 42
3966.74 42
3966.89 40
3967.03 39
3967.18 36
3967.32 34
3967.47 31
3967.61 28
3967.76 26
3967.90 25
3968.04 26
3968.19 28
3968.33 33
3968.48 38
3968.62 43
3968.77 48
3968.91 52
3969.06 55
3969.20 58
3969.34 60
3969.49 62
3969.63 65
3969.78 67
3969.92 68
3970.07 70
3970.21 71
3970.36 72
3970.50 75
3970.64 79
3970.79 85
3970.93 92
3971.08 99
3971.22 105
3971.37 110
3971.51 114
3971.66 116
3971.80 118
3971.95 118
3972.09 117
3972.23 115
3972.38 113
3972.52 110
3972.67 107
3972.81 104
3972.96 100
3973.10 97
3973.25 94
3973.39 91
3973.53 88
3973.68 86
3973.82 85
3973.97 85
3974.11 84
3974.26 83
3974.40 82
3974.55 80
3974.69 76
3974.84 71
3974.98 65
3975.12 59
3975.27 54
3975.41 51
3975.56 48
3975.70 46
3975.85 45
3975.99 44
3976.14 42
3976.28 40
3976.43 37
3976.57 34
3976.72 32
3976.86 31
3977.00 32
3977.15 33
3977.29 36
3977.44 41
3977.58 46
3977.73 52
3977.87 59
3978.02 65
3978.16 70
3978.31 75
3978.45 79
3978.60 81
3978.74 83
3978.88 84
3979.03 84
3979.17 83
3979.32 81
3979.46 77
3979.61 73
3979.75 69
3979.90 65
3980.04 63
3980.19 64
3980.33 67
3980.48 72
3980.62 78
3980.76 84
3980.91 88
3981.05 88
3981.20 85
3981.34 78
3981.49 69
3981.63 59
3981.78 50
3981.92 43
3982.07 40
3982.21 39
3982.36 41
3982.50 46
3982.65 51
3982.79 55
3982.93 58
3983.08 59
3983.22 59
3983.37 57
3983.51 53
3983.66 50
3983.80 48
3983.95 47
3984.09 48
3984.24 51
3984.38 56
3984.53 63
3984.67 71
3984.82 80
3984.96 89
3985.11 97
3985.25 103
3985.40 106
3985.54 107
3985.68 104
3985.83 98
3985.97 91
3986.12 84
3986.26 76
3986.41 70
3986.55 66
3986.70 63
3986.84 62
3986.99 61
3987.13 62
3987.28 62
3987.42 63
3987.57 64
3987.71 65
3987.86 65
3988.00 65
3988.15 64
3988.29 63
3988.44 61
3988.58 60
3988.72 59
3988.87 59
3989.01 61
3989.16 65
3989.30 70
3989.45 75
3989.59 80
3989.74 85
3989.88 89
3990.03 93
3990.17 97
3990.32 100
3990.46 103
3990.61 106
3990.75 109
3990.90 111
3991.04 113
3991.19 115
3991.33 117
3991.48 118
3991.62 117
3991.77 115
3991.91 112
3992.06 108
3992.20 103
3992.35 99
3992.49 96
3992.64 93
3992.78 92
3992.93 91
3993.07 90
3993.22 89
3993.36 86
3993.50 83
3993.65 79
3993.79 77
3993.94 75
3994.08 74
3994.23 74
3994.37 74
3994.52 74
3994.66 73
3994.81 70
3994.95 67
3995.10 64
3995.24 62
3995.39 61
3995.53 62
3995.68 65
3995.82 69
3995.97 74
3996.11 78
3996.26 82
3996.40 85
3996.55 87
3996.69 88
3996.84 89
3996.98 88
3997.13 87
3997.27 84
3997.42 79
3997.56 73
3997.71 67
3997.85 62
3998.00 58
3998.14 55
3998.29 54
3998.43 55
3998.58 55
3998.72 56
3998.87 56
3999.01 55
3999.16 55
3999.30 54
3999.45 53
3999.59 53
3999.74 54
3999.88 57
4000.03 62
4000.17 68
4000.32 76
4000.46 84
4000.61 92
4000.75 97
4000.90 99
4001.04 98
4001.19 93
4001.33 86
4001.48 78
4001.62 70
4001.77 64
4001.91 60
4002.06 57
4002.20 56
4002.35 55
4002.49 53
4002.64 51
4002.78 49
4002.93 47
4003.07 45
4003.22 45
4003.36 46
4003.51 48
4003.65 50
4003.80 53
4003.94 56
4004.09 59
4004.23 62
4004.38 64
4004.52 67
4004.67 68
4004.81 70
4004.96 70
4005.10 70
4005.25 70
4005.40 70
4005.54 70
4005.69 72
4005.83 74
4005.98 76
4006.12 78
4006.27 79
4006.41 78
4006.56 76
4006.70 73
4006.85 70
4006.99 66
4007.14 63
4007.28 62
4007.43 61
4007.57 61
4007.72 61
4007.86 62
4008.01 62
4008.15 63
4008.30 64
4008.44 65
4008.59 65
4008.73 66
4008.88 65
4009.02 63
4009.17 61
4009.31 58
4009.46 55
4009.60 53
4009.75 51
4009.89 51
4010.04 52
4010.19 53
4010.33 53
4010.48 52
4010.62 50
4010.77 47
4010.91 42
4011.06 36
4011.20 29
4011.35 24
4011.49 19
4011.64 14
4011.78 11
4011.93 8
4012.07 5
4012.22 2
4012.36 0
4012.51 0
4012.65 0
4012.80 0
4012.94 0
4013.09 0
4013.23 0
4013.38 0
4013.53 0
4013.67 5
4013.82 10
4013.96 16
4014.11 21
4014.25 28
4014.40 34
4014.54 40
4014.69 47
4014.83 53
4014.98 58
4015.12 61
4015.27 62
4015.41 60
4015.56 57
4015.70 52
4015.85 47
4016.00 44
4016.14 44
4016.29 46
4016.43 51
4016.58 57
4016.72 64
4016.87 71
4017.01 76
4017.16 79
4017.30 81
4017.45 81
4017.59 79
4017.74 76
4017.88 72
4018.03 69
4018.17 65
4018.32 63
4018.47 60
4018.61 59
4018.76 57
4018.90 56
4019.05 55
4019.19 54
4019.34 54
4019.48 54
4019.63 54
4019.77 55
4019.92 57
4020.06 58
4020.21 60
4020.36 61
4020.50 61
4020.65 60
4020.79 56
4020.94 52
4021.08 47
4021.23 42
4021.37 39
4021.52 38
4021.66 38
4021.81 39
4021.95 41
4022.10 43
4022.25 44
4022.39 45
4022.54 46
4022.68 47
4022.83 50
4022.97 53
4023.12 58
4023.26 63
4023.41 69
4023.55 74
4023.70 79
4023.85 82
4023.99 85
4024.14 87
4024.28 87
4024.43 86
4024.57 84
4024.72 81
4024.86 76
4025.01 71
4025.15 66
4025.30 62
4025.45 59
4025.59 58
4025.74 57
4025.88 57
4026.03 56
4026.17 55
4026.32 54
4026.46 53
4026.61 53
4026.75 55
4026.90 58
4027.05 62
4027.19 67
4027.34 72
4027.48 76
4027.63 79
4027.77 80
4027.92 80
4028.06 77
4028.21 74
4028.36 69
4028.50 64
4028.65 59
4028.79 53
4028.94 48
4029.08 45
4029.23 42
4029.37 41
4029.52 40
4029.67 40
4029.81 41
4029.96 42
4030.10 42
4030.25 44
4030.39 46
4030.54 49
4030.68 52
4030.83 56
4030.98 60
4031.12 63
4031.27 67
4031.41 70
4031.56 73
4031.70 75
4031.85 77
4031.99 78
4032.14 79
4032.29 77
4032.43 75
4032.58 73
4032.72 71
4032.87 70
4033.01 71
4033.16 74
4033.30 79
4033.45 85
4033.60 92
4033.74 98
4033.89 105
4034.03 110
4034.18 115
4034.32 118
4034.47 120
4034.62 119
4034.76 115
4034.91 109
4035.05 101
4035.20 93
4035.34 86
4035.49 80
4035.63 76
4035.78 74
4035.93 73
4036.07 72
4036.22 70
4036.36 68
4036.51 66
4036.65 64
4036.80 62
4036.95 61
4037.09 61
4037.24 61
4037.38 62
4037.53 63
4037.67 64
4037.82 65
4037.97 65
4038.11 65
4038.26 63
4038.40 60
4038.55 56
4038.69 51
4038.84 45
4038.99 39
4039.13 34
4039.28 28
4039.42 22
4039.57 15
4039.71 9
4039.86 2
4040.01 0
4040.15 0
4040.30 0
4040.44 0
4040.59 0
4040.73 0
4040.88 1
4041.03 4
4041.17 6
4041.32 6
4041.46 5
4041.61 4
4041.75 5
4041.90 7
4042.05 12
4042.19 18
4042.34 27
4042.48 36
4042.63 44
4042.78 51
4042.92 57
4043.07 60
4043.21 63
4043.36 64
4043.50 65
4043.65 65
4043.80 65
4043.94 64
4044.09 62
4044.23 60
4044.38 56
4044.52 52
4044.67 47
4044.82 41
4044.96 35
4045.11 29
4045.25 26
4045.40 24
4045.55 24
4045.69 27
4045.84 32
4045.98 38
4046.13 44
4046.27 50
4046.42 55
4046.57 58
4046.71 60
4046.86 59
4047.00 57
4047.15 54
4047.30 50
4047.44 45
4047.59 39
4047.73 34
4047.88 29
4048.03 26
4048.17 24
4048.32 24
4048.46 25
4048.61 29
4048.75 34
4048.90 39
4049.05 44
4049.19 49
4049.34 52
4049.48 54
4049.63 55
4049.78 57
4049.92 59
4050.07 64
4050.21 69
4050.36 76
4050.51 83
4050.65 90
4050.80 95
4050.94 99
4051.09 102
4051.24 103
4051.38 103
4051.53 103
4051.67 103
4051.82 103
4051.97 103
4052.11 104
4052.26 105
4052.40 106
4052.55 105
4052.69 103
4052.84 100
4052.99 96
4053.13 91
4053.28 85
4053.42 81
4053.57 77
4053.72 75
4053.86 74
4054.01 74
4054.15 75
4054.30 77
4054.45 79
4054.59 82
4054.74 85
4054.88 87
4055.03 87
4055.18 85
4055.32 82
4055.47 76
4055.61 70
4055.76 64
4055.91 59
4056.05 56
4056.20 56
4056.34 58
4056.49 62
4056.64 68
4056.78 73
4056.93 78
4057.07 82
4057.22 86
4057.37 89
4057.51 92
4057.66 93
4057.81 94
4057.95 92
4058.10 89
4058.24 83
4058.39 77
4058.54 70
4058.68 63
4058.83 57
4058.97 53
4059.12 51
4059.27 50
4059.41 51
4059.56 53
4059.70 56
4059.85 60
4060.00 65
4060.14 70
4060.29 75
4060.43 80
4060.58 83
4060.73 87
4060.87 89
4061.02 90
4061.17 91
4061.31 90
4061.46 89
4061.60 86
4061.75 83
4061.90 80
4062.04 77
4062.19 74
4062.33 72
4062.48 70
4062.63 69
4062.77 68
4062.92 68
4063.07 68
4063.21 69
4063.36 70
4063.50 70
4063.65 70
4063.80 69
4063.94 68
4064.09 65
4064.23 61
4064.38 57
4064.53 52
4064.67 48
4064.82 44
4064.97 40
4065.11 36
4065.26 32
4065.40 29
4065.55 25
4065.70 23
4065.84 21
4065.99 21
4066.13 21
4066.28 23
4066.43 25
4066.57 27
4066.72 30
4066.87 33
4067.01 37
4067.16 41
4067.30 46
4067.45 50
4067.60 54
4067.74 57
4067.89 59
4068.04 61
4068.18 63
4068.33 64
4068.47 65
4068.62 65
4068.77 64
4068.91 63
4069.06 59
4069.21 54
4069.35 48
4069.50 41
4069.64 35
4069.79 31
4069.94 30
4070.08 31
4070.23 35
4070.38 40
4070.52 47
4070.67 54
4070.81 60
4070.96 66
4071.11 71
4071.25 76
4071.40 81
4071.55 84
4071.69 87
4071.84 88
4071.99 88
4072.13 87
4072.28 85
4072.42 82
4072.57 79
4072.72 76
4072.86 73
4073.01 70
4073.16 66
4073.30 62
4073.45 58
4073.59 53
4073.74 47
4073.89 41
4074.03 34
4074.18 29
4074.33 24
4074.47 21
4074.62 20
4074.77 20
4074.91 22
4075.06 23
4075.20 24
4075.35 25
4075.50 24
4075.64 24
4075.79 23
4075.94 24
4076.08 27
4076.23 31
4076.38 37
4076.52 44
4076.67 51
4076.82 56
4076.96 60
4077.11 61
4077.25 60
4077.40 56
4077.55 51
4077.69 46
4077.84 41
4077.99 37
4078.13 35
4078.28 33
4078.43 32
4078.57 30
4078.72 28
4078.87 23
4079.01 17
4079.16 9
4079.30 1
4079.45 0
4079.60 0
4079.74 0
4079.89 0
4080.04 0
4080.18 0
4080.33 0
4080.48 2
4080.62 6
4080.77 10
4080.92 14
4081.06 16
4081.21 19
4081.35 21
4081.50 23
4081.65 25
4081.79 25
4081.94 24
4082.09 21
4082.23 18
4082.38 14
4082.53 10
4082.67 8
4082.82 7
4082.97 7
4083.11 9
4083.26 11
4083.41 14
4083.55 17
4083.70 20
4083.85 22
4083.99 25
4084.14 28
4084.29 32
4084.43 36
4084.58 40
4084.72 44
4084.87 46
4085.02 47
4085.16 46
4085.31 43
4085.46 39
4085.60 34
4085.75 30
4085.90 28
4086.04 28
4086.19 29
4086.34 31
4086.48 34
4086.63 35
4086.78 34
4086.92 31
4087.07 28
4087.22 25
4087.36 23
4087.51 23
4087.66 26
4087.80 32
4087.95 38
4088.10 45
4088.24 50
4088.39 53
4088.54 53
4088.68 51
4088.83 48
4088.98 43
4089.12 39
4089.27 35
4089.42 32
4089.56 30
4089.71 28
4089.86 25
4090.00 22
4090.15 18
4090.30 15
4090.44 14
4090.59 15
4090.74 18
4090.88 25
4091.03 34
4091.18 45
4091.32 57
4091.47 67
4091.62 75
4091.76 79
4091.91 80
4092.06 78
4092.20 74
4092.35 69
4092.50 63
4092.64 59
4092.79 56
4092.94 56
4093.08 59
4093.23 63
4093.38 70
4093.52 78
4093.67 86
4093.82 93
4093.96 98
4094.11 102
4094.26 105
4094.40 107
4094.55 109
4094.70 112
4094.84 115
4094.99 119
4095.14 122
4095.28 124
4095.43 126
4095.58 127
4095.72 127
4095.87 126
4096.02 125
4096.16 123
4096.31 119
4096.46 114
4096.60 107
4096.75 99
4096.90 90
4097.04 82
4097.19 75
4097.34 70
4097.48 68
4097.63 68
4097.78 69
4097.92 71
4098.07 74
4098.22 78
4098.36 82
4098.51 89
4098.66 97
4098.81 106
4098.95 116
4099.10 124
4099.25 128
4099.39 128
4099.54 124
4099.69 116
4099.83 107
4099.98 98
4100.13 92
4100.27 88
4100.42 88
4100.57 91
4100.71 94
4100.86 96
4101.01 97
4101.15 97
4101.30 95
4101.45 93
4101.59 91
4101.74 90
4101.89 91
4102.04 92
4102.18 96
4102.33 100
4102.48 104
4102.62 108
4102.77 112
4102.92 115
4103.06 117
4103.21 120
4103.36 123
4103.50 128
4103.65 136
4103.80 145
4103.94 156
4104.09 167
4104.24 177
4104.39 184
4104.53 188
4104.68 189
4104.83 186
4104.97 180
4105.12 172
4105.27 163
4105.41 154
4105.56 145
4105.71 138
4105.85 133
4106.00 130
4106.15 129
4106.30 130
4106.44 131
4106.59 134
4106.74 136
4106.88 138
4107.03 139
4107.18 140
4107.32 140
4107.47 141
4107.62 142
4107.76 143
4107.91 144
4108.06 144
4108.21 143
4108.35 139
4108.50 133
4108.65 123
4108.79 111
4108.94 96
4109.09 81
4109.23 67
4109.38 55
4109.53 46
4109.68 40
4109.82 38
4109.97 38
4110.12 40
4110.26 44
4110.41 47
4110.56 50
4110.70 52
4110.85 54
4111.00 55
4111.15 56
4111.29 57
4111.44 59
4111.59 62
4111.73 66
4111.88 70
4112.03 76
4112.17 80
4112.32 84
4112.47 86
4112.62 85
4112.76 80
4112.91 72
4113.06 63
4113.20 53
4113.35 46
4113.50 42
4113.64 42
4113.79 47
4113.94 54
4114.09 63
4114.23 71
4114.38 77
4114.53 79
4114.67 78
4114.82 74
4114.97 68
4115.12 63
4115.26 57
4115.41 53
4115.56 51
4115.70 50
4115.85 50
4116.00 52
4116.15 54
4116.29 56
4116.44 59
4116.59 61
4116.73 63
4116.88 65
4117.03 65
4117.18 64
4117.32 62
4117.47 60
4117.62 57
4117.76 54
4117.91 52
4118.06 51
4118.21 51
4118.35 53
4118.50 55
4118.65 57
4118.79 59
4118.94 61
4119.09 62
4119.24 63
4119.38 64
4119.53 66
4119.68 68
4119.82 70
4119.97 72
4120.12 74
4120.27 73
4120.41 69
4120.56 64
4120.71 56
4120.85 47
4121.00 38
4121.15 30
4121.30 24
4121.44 21
4121.59 21
4121.74 26
4121.88 33
4122.03 42
4122.18 53
4122.33 62
4122.47 71
4122.62 77
4122.77 81
4122.92 84
4123.06 86
4123.21 88
4123.36 90
4123.50 92
4123.65 95
4123.80 96
4123.95 95
4124.09 93
4124.24 88
4124.39 81
4124.53 73
4124.68 65
4124.83 57
4124.98 49
4125.12 43
4125.27 37
4125.42 32
4125.57 28
4125.71 23
4125.86 19
4126.01 16
4126.15 14
4126.30 12
4126.45 11
4126.60 11
4126.74 11
4126.89 13
4127.04 15
4127.19 18
4127.33 22
4127.48 27
4127.63 33
4127.78 38
4127.92 44
4128.07 48
4128.22 52
4128.36 55
4128.51 57
4128.66 58
4128.81 57
4128.95 56
4129.10 54
4129.25 51
4129.40 49
4129.54 47
4129.69 46
4129.84 46
4129.99 47
4130.13 48
4130.28 50
4130.43 51
4130.57 51
4130.72 52
4130.87 52
4131.02 51
4131.16 49
4131.31 47
4131.46 46
4131.61 44
4131.75 43
4131.90 43
4132.05 45
4132.20 47
4132.34 50
4132.49 54
4132.64 58
4132.79 62
4132.93 66
4133.08 68
4133.23 70
4133.38 69
4133.52 67
4133.67 62
4133.82 56
4133.96 47
4134.11 39
4134.26 30
4134.41 23
4134.55 17
4134.70 14
4134.85 13
4135.00 13
4135.14 16
4135.29 18
4135.44 21
4135.59 24
4135.73 27
4135.88 29
4136.03 31
4136.18 32
4136.32 35
4136.47 38
4136.62 43
4136.77 49
4136.91 55
4137.06 61
4137.21 65
4137.36 67
4137.50 66
4137.65 62
4137.80 57
4137.95 51
4138.09 45
4138.24 38
4138.39 32
4138.54 25
4138.68 19
4138.83 13
4138.98 8
4139.13 3
4139.27 0
4139.42 0
4139.57 0
4139.72 0
4139.86 0
4140.01 0
4140.16 0
4140.31 0
4140.45 0
4140.60 1
4140.75 8
4140.90 16
4141.04 23
4141.19 30
4141.34 35
4141.49 40
4141.63 44
4141.78 48
4141.93 51
4142.08 53
4142.22 53
4142.37 51
4142.52 46
4142.67 40
4142.82 32
4142.96 23
4143.11 15
4143.26 9
4143.41 6
4143.55 7
4143.70 11
4143.85 18
4144.00 28
4144.14 38
4144.29 47
4144.44 55
4144.59 60
4144.73 62
4144.88 62
4145.03 59
4145.18 56
4145.32 51
4145.47 47
4145.62 44
4145.77 42
4145.92 41
4146.06 42
4146.21 44
4146.36 46
4146.51 49
4146.65 52
4146.80 55
4146.95 56
4147.10 56
4147.24 55
4147.39 52
4147.54 47
4147.69 41
4147.83 36
4147.98 31
4148.13 27
4148.28 26
4148.43 27
4148.57 30
4148.72 35
4148.87 39
4149.02 43
4149.16 44
4149.31 44
4149.46 41
4149.61 38
4149.75 33
4149.90 30
4150.05 28
4150.20 28
4150.35 29
4150.49 32
4150.64 35
4150.79 37
4150.94 37
4151.08 35
4151.23 32
4151.38 28
4151.53 23
4151.68 20
4151.82 17
4151.97 15
4152.12 13
4152.27 12
4152.41 10
4152.56 8
4152.71 6
4152.86 4
4153.00 2
4153.15 1
4153.30 1
4153.45 3
4153.60 5
4153.74 7
4153.89 10
4154.04 12
4154.19 15
4154.33 18
4154.48 22
4154.63 26
4154.78 31
4154.93 36
4155.07 39
4155.22 40
4155.37 39
4155.52 36
4155.67 30
4155.81 25
4155.96 20
4156.11 17
4156.26 16
4156.40 19
4156.55 25
4156.70 33
4156.85 44
4157.00 56
4157.14 67
4157.29 77
4157.44 85
4157.59 91
4157.73 93
4157.88 93
4158.03 91
4158.18 87
4158.33 82
4158.47 78
4158.62 73
4158.77 70
4158.92 68
4159.07 67
4159.21 66
4159.36 66
4159.51 65
4159.66 65
4159.80 63
4159.95 62
4160.10 61
4160.25 59
4160.40 58
4160.54 57
4160.69 57
4160.84 57
4160.99 56
4161.14 55
4161.28 54
4161.43 52
4161.58 48
4161.73 44
4161.88 39
4162.02 34
4162.17 29
4162.32 24
4162.47 21
4162.62 18
4162.76 15
4162.91 12
4163.06 8
4163.21 4
4163.36 0
4163.50 0
4163.65 0
4163.80 0
4163.95 0
4164.09 0
4164.24 0
4164.39 0
4164.54 1
4164.69 6
4164.83 11
4164.98 15
4165.13 18
4165.28 21
4165.43 23
4165.57 25
4165.72 27
4165.87 30
4166.02 34
4166.17 39
4166.31 46
4166.46 52
4166.61 59
4166.76 64
4166.91 66
4167.05 66
4167.20 62
4167.35 57
4167.50 49
4167.65 42
4167.79 35
4167.94 31
4168.09 28
4168.24 27
4168.39 26
4168.54 24
4168.68 22
4168.83 18
4168.98 15
4169.13 12
4169.28 11
4169.42 12
4169.57 15
4169.72 19
4169.87 25
4170.02 31
4170.16 38
4170.31 44
4170.46 50
4170.61 55
4170.76 59
4170.90 62
4171.05 62
4171.20 60
4171.35 56
4171.50 51
4171.64 47
4171.79 43
4171.94 41
4172.09 41
4172.24 41
4172.39 42
4172.53 42
4172.68 41
4172.83 41
4172.98 40
4173.13 39
4173.27 38
4173.42 38
4173.57 37
4173.72 36
4173.87 34
4174.01 31
4174.16 28
4174.31 24
4174.46 21
4174.61 19
4174.76 18
4174.90 18
4175.05 18
4175.20 20
4175.35 21
4175.50 21
4175.64 20
4175.79 19
4175.94 17
4176.09 15
4176.24 13
4176.39 13
4176.53 14
4176.68 16
4176.83 17
4176.98 18
4177.13 19
4177.27 18
4177.42 18
4177.57 17
4177.72 16
4177.87 16
4178.02 16
4178.16 17
4178.31 17
4178.46 18
4178.61 18
4178.76 19
4178.90 19
4179.05 18
4179.20 17
4179.35 15
4179.50 12
4179.65 9
4179.79 6
4179.94 4
4180.09 4
4180.24 6
4180.39 9
4180.54 13
4180.68 17
4180.83 20
4180.98 21
4181.13 21
4181.28 21
4181.42 22
4181.57 23
4181.72 27
4181.87 33
4182.02 39
4182.17 46
4182.31 50
4182.46 53
4182.61 52
4182.76 50
4182.91 47
4183.06 43
4183.20 41
4183.35 40
4183.50 41
4183.65 42
4183.80 44
4183.95 45
4184.09 44
4184.24 42
4184.39 39
4184.54 37
4184.69 34
4184.84 33
4184.98 34
4185.13 36
4185.28 38
4185.43 40
4185.58 42
4185.73 42
4185.87 42
4186.02 41
4186.17 40
4186.32 39
4186.47 38
4186.62 37
4186.76 36
4186.91 33
4187.06 29
4187.21 22
4187.36 15
4187.51 7
4187.65 0
4187.80 0
4187.95 0
4188.10 0
4188.25 0
4188.40 0
4188.55 0
4188.69 0
4188.84 0
4188.99 6
4189.14 13
4189.29 20
4189.44 25
4189.58 27
4189.73 28
4189.88 27
4190.03 24
4190.18 20
4190.33 16
4190.47 10
4190.62 4
4190.77 0
4190.92 0
4191.07 0
4191.22 0
4191.37 0
4191.51 0
4191.66 1
4191.81 11
4191.96 22
4192.11 33
4192.26 43
4192.40 52
4192.55 60
4192.70 68
4192.85 74
4193.00 81
4193.15 86
4193.30 90
4193.44 92
4193.59 90
4193.74 87
4193.89 81
4194.04 75
4194.19 68
4194.33 64
4194.48 62
4194.63 61
4194.78 62
4194.93 64
4195.08 66
4195.23 66
4195.37 65
4195.52 64
4195.67 62
4195.82 60
4195.97 60
4196.12 61
4196.27 63
4196.41 67
4196.56 70
4196.71 73
4196.86 75
4197.01 76
4197.16 76
4197.31 76
4197.45 77
4197.60 80
4197.75 85
4197.90 92
4198.05 101
4198.20 111
4198.35 121
4198.49 128
4198.64 131
4198.79 131
4198.94 127
4199.09 120
4199.24 111
4199.39 102
4199.53 93
4199.68 86
4199.83 81
4199.98 78
4200.13 78
4200.28 80
4200.43 84
4200.57 89
4200.72 95
4200.87 99
4201.02 103
4201.17 104
4201.32 103
4201.47 99
4201.61 93
4201.76 86
4201.91 77
4202.06 68
4202.21 59
4202.36 51
4202.51 45
4202.66 39
4202.80 35
4202.95 32
4203.10 31
4203.25 33
4203.40 37
4203.55 43
4203.70 51
4203.84 59
4203.99 67
4204.14 73
4204.29 76
4204.44 77
4204.59 75
4204.74 73
4204.89 70
4205.03 68
4205.18 68
4205.33 70
4205.48 73
4205.63 76
4205.78 80
4205.93 84
4206.07 87
4206.22 90
4206.37 93
4206.52 96
4206.67 100
4206.82 104
4206.97 108
4207.12 113
4207.26 117
4207.41 122
4207.56 125
4207.71 127
4207.86 127
4208.01 124
4208.16 119
4208.31 113
4208.45 106
4208.60 100
4208.75 96
4208.90 93
4209.05 92
4209.20 92
4209.35 93
4209.50 93
4209.64 93
4209.79 92
4209.94 91
4210.09 90
4210.24 89
4210.39 90
4210.54 92
4210.69 94
4210.83 97
4210.98 99
4211.13 101
4211.28 103
4211.43 105
4211.58 106
4211.73 107
4211.88 107
4212.03 108
4212.17 109
4212.32 110
4212.47 111
4212.62 114
4212.77 117
4212.92 121
4213.07 125
4213.22 129
4213.36 132
4213.51 136
4213.66 140
4213.81 145
4213.96 149
4214.11 152
4214.26 154
4214.41 156
4214.56 157
4214.70 158
4214.85 160
4215.00 163
4215.15 166
4215.30 171
4215.45 176
4215.60 182
4215.75 188
4215.90 195
4216.04 203
4216.19 210
4216.34 216
4216.49 223
4216.64 229
4216.79 236
4216.94 246
4217.09 259
4217.24 279
4217.38 306
4217.53 340
4217.68 382
4217.83 430
4217.98 481
4218.13 534
4218.28 586
4218.43 635
4218.58 680
4218.72 722
4218.87 763
4219.02 803
4219.17 848
4219.32 898
4219.47 957
4219.62 1025
4219.77 1101
4219.92 1183
4220.07 1267
4220.21 1346
4220.36 1418
4220.51 1477
4220.66 1522
4220.81 1553
4220.96 1573
4221.11 1583
4221.26 1591
4221.41 1598
4221.55 1608
4221.70 1621
4221.85 1636
4222.00 1651
4222.15 1660
4222.30 1659
4222.45 1648
4222.60 1624
4222.75 1590
4222.90 1548
4223.04 1500
4223.19 1450
4223.34 1399
4223.49 1349
4223.64 1300
4223.79 1251
4223.94 1203
4224.09 1157
4224.24 1113
4224.39 1072
4224.54 1033
4224.68 996
4224.83 961
4224.98 924
4225.13 886
4225.28 844
4225.43 799
4225.58 752
4225.73 703
4225.88 654
4226.03 608
4226.17 566
4226.32 530
4226.47 498
4226.62 471
4226.77 449
4226.92 429
4227.07 411
4227.22 393
4227.37 375
4227.52 356
4227.67 337
4227.81 318
4227.96 301
4228.11 285
4228.26 271
4228.41 261
4228.56 254
4228.71 251
4228.86 251
4229.01 253
4229.16 257
4229.31 259
4229.45 259
4229.60 255
4229.75 248
4229.90 236
4230.05 221
4230.20 204
4230.35 188
4230.50 173
4230.65 162
4230.80 153
4230.95 148
4231.10 145
4231.24 145
4231.39 146
4231.54 147
4231.69 147
4231.84 147
4231.99 146
4232.14 142
4232.29 138
4232.44 134
4232.59 130
4232.74 129
4232.89 130
4233.03 134
4233.18 139
4233.33 144
4233.48 148
4233.63 149
4233.78 147
4233.93 140
4234.08 130
4234.23 118
4234.38 106
4234.53 93
4234.68 83
4234.83 75
4234.97 70
4235.12 68
4235.27 69
4235.42 72
4235.57 77
4235.72 84
4235.87 92
4236.02 100
4236.17 107
4236.32 114
4236.47 119
4236.62 123
4236.77 127
4236.91 130
4237.06 133
4237.21 136
4237.36 138
4237.51 139
4237.66 137
4237.81 133
4237.96 127
4238.11 122
4238.26 119
4238.41 118
4238.56 120
4238.71 125
4238.86 132
4239.00 140
4239.15 146
4239.30 149
4239.45 150
4239.60 148
4239.75 145
4239.90 141
4240.05 139
4240.20 139
4240.35 141
4240.50 144
4240.65 149
4240.80 153
4240.95 157
4241.09 158
4241.24 158
4241.39 157
4241.54 157
4241.69 157
4241.84 159
4241.99 162
4242.14 166
4242.29 169
4242.44 170
4242.59 169
4242.74 165
4242.89 157
4243.04 148
4243.19 137
4243.34 126
4243.48 114
4243.63 103
4243.78 92
4243.93 81
4244.08 71
4244.23 61
4244.38 53
4244.53 48
4244.68 44
4244.83 43
4244.98 44
4245.13 47
4245.28 49
4245.43 51
4245.58 51
4245.73 51
4245.87 48
4246.02 45
4246.17 42
4246.32 38
4246.47 35
4246.62 32
4246.77 29
4246.92 26
4247.07 25
4247.22 26
4247.37 27
4247.52 28
4247.67 28
4247.82 26
4247.97 23
4248.12 18
4248.27 12
4248.42 7
4248.56 2
4248.71 0
4248.86 0
4249.01 0
4249.16 2
4249.31 6
4249.46 9
4249.61 13
4249.76 15
4249.91 17
4250.06 17
4250.21 16
4250.36 13
4250.51 11
4250.66 8
4250.81 6
4250.96 6
4251.11 6
4251.26 8
4251.40 10
4251.55 13
4251.70 14
4251.85 14
4252.00 13
4252.15 10
4252.30 7
4252.45 4
4252.60 2
4252.75 0
4252.90 0
4253.05 2
4253.20 6
4253.35 11
4253.50 18
4253.65 24
4253.80 30
4253.95 33
4254.10 34
4254.25 32
4254.40 27
4254.55 21
4254.69 13
4254.84 7
4254.99 2
4255.14 0
4255.29 2
4255.44 7
4255.59 13
4255.74 21
4255.89 28
4256.04 34
4256.19 38
4256.34 38
4256.49 36
4256.64 31
4256.79 25
4256.94 17
4257.09 11
4257.24 5
4257.39 2
4257.54 0
4257.69 1
4257.84 4
4257.99 9
4258.14 14
4258.29 20
4258.44 25
4258.58 29
4258.73 32
4258.88 35
4259.03 36
4259.18 37
4259.33 38
4259.48 38
4259.63 38
4259.78 37
4259.93 35
4260.08 32
4260.23 28
4260.38 24
4260.53 21
4260.68 19
4260.83 19
4260.98 21
4261.13 25
4261.28 30
4261.43 35
4261.58 39
4261.73 41
4261.88 42
4262.03 42
4262.18 40
4262.33 38
4262.48 36
4262.63 34
4262.78 32
4262.93 30
4263.08 29
4263.22 27
4263.37 26
4263.52 26
4263.67 25
4263.82 24
4263.97 23
4264.12 21
4264.27 18
4264.42 14
4264.57 9
4264.72 5
4264.87 0
4265.02 0
4265.17 0
4265.32 0
4265.47 0
4265.62 0
4265.77 0
4265.92 0
4266.07 1
4266.22 10
4266.37 20
4266.52 29
4266.67 37
4266.82 42
4266.97 45
4267.12 45
4267.27 43
4267.42 41
4267.57 37
4267.72 34
4267.87 31
4268.02 28
4268.17 26
4268.32 24
4268.47 23
4268.62 23
4268.77 22
4268.92 23
4269.07 23
4269.22 23
4269.37 23
4269.52 23
4269.67 22
4269.82 21
4269.96 18
4270.11 15
4270.26 11
4270.41 6
4270.56 2
4270.71 0
4270.86 0
4271.01 0
4271.16 0
4271.31 0
4271.46 0
4271.61 0
4271.76 0
4271.91 2
4272.06 4
4272.21 5
4272.36 8
4272.51 10
4272.66 14
4272.81 17
4272.96 21
4273.11 25
4273.26 29
4273.41 32
4273.56 36
4273.71 39
4273.86 42
4274.01 45
4274.16 47
4274.31 48
4274.46 49
4274.61 47
4274.76 43
4274.91 38
4275.06 31
4275.21 24
4275.36 16
4275.51 9
4275.66 4
4275.81 0
4275.96 0
4276.11 0
4276.26 0
4276.41 0
4276.56 0
4276.71 0
4276.86 0
4277.01 0
4277.16 0
4277.31 3
4277.46 7
4277.61 10
4277.76 13
4277.91 14
4278.06 15
4278.21 17
4278.36 18
4278.51 21
4278.66 24
4278.81 28
4278.96 30
4279.11 32
4279.26 32
4279.41 31
4279.56 30
4279.71 29
4279.86 30
4280.01 31
4280.16 33
4280.31 35
4280.46 35
4280.61 33
4280.76 29
4280.91 22
4281.06 15
4281.21 7
4281.36 0
4281.51 0
4281.66 0
4281.81 0
4281.96 0
4282.11 0
4282.26 0
4282.41 0
4282.56 0
4282.71 5
4282.86 10
4283.01 16
4283.16 20
4283.31 24
4283.46 26
4283.61 28
4283.76 29
4283.91 30
4284.06 31
4284.21 32
4284.36 33
4284.51 33
4284.66 33
4284.81 32
4284.96 31
4285.11 29
4285.26 27
4285.41 26
4285.56 24
4285.71 23
4285.86 23
4286.01 23
4286.16 24
4286.31 25
4286.46 27
4286.61 30
4286.76 33
4286.91 36
4287.06 38
4287.21 40
4287.36 41
4287.51 42
4287.66 44
4287.81 46
4287.96 50
4288.11 55
4288.27 60
4288.42 63
4288.57 64
4288.72 63
4288.87 58
4289.02 52
4289.17 45
4289.32 39
4289.47 36
4289.62 34
4289.77 36
4289.92 39
4290.07 43
4290.22 47
4290.37 50
4290.52 51
4290.67 51
4290.82 50
4290.97 48
4291.12 47
4291.27 48
4291.42 52
4291.57 58
4291.72 67
4291.87 78
4292.02 89
4292.17 100
4292.32 109
4292.47 116
4292.62 123
4292.77 128
4292.92 133
4293.07 139
4293.22 146
4293.37 153
4293.52 160
4293.67 167
4293.82 174
4293.97 180
4294.12 185
4294.27 189
4294.42 192
4294.57 193
4294.72 192
4294.87 189
4295.03 186
4295.18 182
4295.33 179
4295.48 177
4295.63 176
4295.78 175
4295.93 176
4296.08 175
4296.23 174
4296.38 172
4296.53 168
4296.68 163
4296.83 159
4296.98 155
4297.13 152
4297.28 150
4297.43 148
4297.58 145
4297.73 142
4297.88 136
4298.03 130
4298.18 122
4298.33 113
4298.48 106
4298.63 101
4298.78 98
4298.93 97
4299.08 98
4299.23 101
4299.38 105
4299.53 110
4299.69 117
4299.84 124
4299.99 130
4300.14 135
4300.29 136
4300.44 134
4300.59 128
4300.74 119
4300.89 109
4301.04 98
4301.19 89
4301.34 83
4301.49 79
4301.64 78
4301.79 78
4301.94 80
4302.09 82
4302.24 84
4302.39 85
4302.54 84
4302.69 82
4302.84 79
4302.99 74
4303.14 70
4303.29 65
4303.44 62
4303.60 61
4303.75 61
4303.90 63
4304.05 66
4304.20 69
4304.35 72
4304.50 74
4304.65 76
4304.80 75
4304.95 72
4305.10 68
4305.25 63
4305.40 57
4305.55 53
4305.70 50
4305.85 50
4306.00 52
4306.15 55
4306.30 57
4306.45 59
4306.60 58
4306.76 55
4306.91 51
4307.06 46
4307.21 42
4307.36 38
4307.51 37
4307.66 37
4307.81 37
4307.96 39
4308.11 40
4308.26 41
4308.41 42
4308.56 42
4308.71 41
4308.86 40
4309.01 39
4309.16 37
4309.31 34
4309.46 31
4309.61 29
4309.77 26
4309.92 26
4310.07 26
4310.22 29
4310.37 34
4310.52 40
4310.67 47
4310.82 52
4310.97 57
4311.12 59
4311.27 61
4311.42 61
4311.57 60
4311.72 59
4311.87 58
4312.02 56
4312.17 54
4312.32 51
4312.48 48
4312.63 45
4312.78 42
4312.93 39
4313.08 36
4313.23 33
4313.38 30
4313.53 27
4313.68 24
4313.83 22
4313.98 22
4314.13 24
4314.28 28
4314.43 33
4314.58 38
4314.73 44
4314.89 48
4315.04 53
4315.19 56
4315.34 60
4315.49 64
4315.64 68
4315.79 73
4315.94 78
4316.09 83
4316.24 87
4316.39 90
4316.54 93
4316.69 95
4316.84 97
4316.99 97
4317.14 95
4317.30 92
4317.45 87
4317.60 82
4317.75 75
4317.90 69
4318.05 64
4318.20 60
4318.35 59
4318.50 59
4318.65 60
4318.80 61
4318.95 62
4319.10 63
4319.25 63
4319.41 63
4319.56 62
4319.71 62
4319.86 62
4320.01 63
4320.16 64
4320.31 67
4320.46 69
4320.61 71
4320.76 73
4320.91 75
4321.06 77
4321.21 80
4321.36 85
4321.52 90
4321.67 98
4321.82 107
4321.97 118
4322.12 131
4322.27 145
4322.42 159
4322.57 173
4322.72 186
4322.87 196
4323.02 202
4323.17 206
4323.32 208
4323.48 208
4323.63 210
4323.78 212
4323.93 217
4324.08 224
4324.23 231
4324.38 238
4324.53 243
4324.68 246
4324.83 245
4324.98 243
4325.13 239
4325.28 234
4325.44 230
4325.59 228
4325.74 226
4325.89 225
4326.04 223
4326.19 221
4326.34 218
4326.49 214
4326.64 209
4326.79 204
4326.94 200
4327.09 196
4327.25 194
4327.40 192
4327.55 190
4327.70 186
4327.85 180
4328.00 172
4328.15 162
4328.30 151
4328.45 137
4328.60 124
4328.75 111
4328.91 99
4329.06 91
4329.21 86
4329.36 85
4329.51 89
4329.66 95
4329.81 103
4329.96 112
4330.11 120
4330.26 126
4330.41 130
4330.56 132
4330.72 133
4330.87 133
4331.02 133
4331.17 133
4331.32 133
4331.47 134
4331.62 135
4331.77 137
4331.92 139
4332.07 142
4332.23 145
4332.38 147
4332.53 146
4332.68 144
4332.83 139
4332.98 134
4333.13 129
4333.28 124
4333.43 122
4333.58 122
4333.73 125
4333.89 128
4334.04 132
4334.19 135
4334.34 136
4334.49 135
4334.64 133
4334.79 128
4334.94 122
4335.09 115
4335.24 107
4335.40 99
4335.55 91
4335.70 85
4335.85 81
4336.00 79
4336.15 79
4336.30 82
4336.45 85
4336.60 88
4336.75 90
4336.91 89
4337.06 88
4337.21 86
4337.36 84
4337.51 82
4337.66 83
4337.81 84
4337.96 84
4338.11 84
4338.26 83
4338.42 79
4338.57 74
4338.72 69
4338.87 64
4339.02 59
4339.17 56
4339.32 55
4339.47 54
4339.62 54
4339.78 54
4339.93 54
4340.08 53
4340.23 52
4340.38 51
4340.53 49
4340.68 48
4340.83 47
4340.98 47
4341.13 48
4341.29 49
4341.44 50
4341.59 51
4341.74 52
4341.89 52
4342.04 50
4342.19 49
4342.34 47
4342.49 46
4342.65 44
4342.80 43
4342.95 43
4343.10 42
4343.25 42
4343.40 42
4343.55 42
4343.70 41
4343.85 40
4344.01 37
4344.16 34
4344.31 30
4344.46 25
4344.61 19
4344.76 14
4344.91 9
4345.06 5
4345.22 2
4345.37 0
4345.52 0
4345.67 0
4345.82 0
4345.97 1
4346.12 2
4346.27 4
4346.42 5
4346.58 5
4346.73 3
4346.88 1
4347.03 0
4347.18 0
4347.33 0
4347.48 0
4347.63 0
4347.79 3
4347.94 8
4348.09 12
4348.24 16
4348.39 18
4348.54 18
4348.69 18
4348.84 17
4348.99 16
4349.15 17
4349.30 18
4349.45 20
4349.60 22
4349.75 24
4349.90 26
4350.05 28
4350.20 29
4350.36 28
4350.51 27
4350.66 24
4350.81 21
4350.96 17
4351.11 13
4351.26 10
4351.41 8
4351.57 8
4351.72 10
4351.87 12
4352.02 14
4352.17 16
4352.32 16
4352.47 16
4352.63 15
4352.78 14
4352.93 14
4353.08 15
4353.23 17
4353.38 20
4353.53 24
4353.68 28
4353.84 32
4353.99 35
4354.14 37
4354.29 38
4354.44 38
4354.59 38
4354.74 36
4354.89 34
4355.05 30
4355.20 25
4355.35 18
4355.50 11
4355.65 4
4355.80 0
4355.95 0
4356.11 0
4356.26 0
4356.41 0
4356.56 0
4356.71 0
4356.86 4
4357.01 9
4357.16 14
4357.32 17
4357.47 18
4357.62 17
4357.77 15
4357.92 12
4358.07 10
4358.22 9
4358.38 8
4358.53 9
4358.68 10
4358.83 12
4358.98 14
4359.13 16
4359.28 17
4359.44 19
4359.59 21
4359.74 23
4359.89 24
4360.04 24
4360.19 23
4360.34 21
4360.50 18
4360.65 17
4360.80 16
4360.95 16
4361.10 19
4361.25 22
4361.40 26
4361.56 30
4361.71 32
4361.86 33
4362.01 32
4362.16 31
4362.31 30
4362.46 29
4362.62 29
4362.77 30
4362.92 31
4363.07 33
4363.22 35
4363.37 37
4363.52 38
4363.68 39
4363.83 39
4363.98 39
4364.13 38
4364.28 36
4364.43 33
4364.59 29
4364.74 24
4364.89 20
4365.04 15
4365.19 12
4365.34 11
4365.49 12
4365.65 15
4365.80 21
4365.95 27
4366.10 33
4366.25 38
4366.40 42
4366.55 43
4366.71 42
4366.86 39
4367.01 35
4367.16 31
4367.31 27
4367.46 23
4367.62 18
4367.77 14
4367.92 9
4368.07 4
4368.22 0
4368.37 0
4368.52 0
4368.68 0
4368.83 2
4368.98 5
4369.13 8
4369.28 10
4369.43 12
4369.59 12
4369.74 13
4369.89 15
4370.04 19
4370.19 23
4370.34 28
4370.50 33
4370.65 38
4370.80 42
4370.95 45
4371.10 47
4371.25 48
4371.41 49
4371.56 50
4371.71 50
4371.86 50
4372.01 50
4372.16 50
4372.31 49
4372.47 46
4372.62 44
4372.77 40
4372.92 36
4373.07 31
4373.22 26
4373.38 21
4373.53 16
4373.68 10
4373.83 5
4373.98 1
4374.13 0
4374.29 0
4374.44 0
4374.59 2
4374.74 6
4374.89 10
4375.04 15
4375.20 19
4375.35 23
4375.50 28
4375.65 32
4375.80 36
4375.95 40
4376.11 44
4376.26 47
4376.41 48
4376.56 49
4376.71 48
4376.87 46
4377.02 43
4377.17 40
4377.32 35
4377.47 30
4377.62 25
4377.78 20
4377.93 16
4378.08 12
4378.23 8
4378.38 5
4378.53 2
4378.69 0
4378.84 0
4378.99 0
4379.14 0
4379.29 0
4379.44 0
4379.60 0
4379.75 0
4379.90 0
4380.05 5
4380.20 10
4380.36 16
4380.51 21
4380.66 26
4380.81 28
4380.96 30
4381.11 30
4381.27 29
4381.42 27
4381.57 27
4381.72 28
4381.87 30
4382.02 34
4382.18 40
4382.33 46
4382.48 52
4382.63 57
4382.78 62
4382.94 65
4383.09 67
4383.24 68
4383.39 69
4383.54 70
4383.69 72
4383.85 75
4384.00 80
4384.15 87
4384.30 95
4384.45 104
4384.61 111
4384.76 117
4384.91 120
4385.06 120
4385.21 117
4385.37 112
4385.52 106
4385.67 101
4385.82 98
4385.97 95
4386.12 95
4386.28 94
4386.43 94
4386.58 94
4386.73 92
4386.88 88
4387.04 83
4387.19 76
4387.34 68
4387.49 60
4387.64 50
4387.80 41
4387.95 33
4388.10 26
4388.25 21
4388.40 18
4388.55 16
4388.71 14
4388.86 13
4389.01 11
4389.16 9
4389.31 7
4389.47 4
4389.62 1
4389.77 0
4389.92 0
4390.07 0
4390.23 0
4390.38 0
4390.53 0
4390.68 0
4390.83 0
4390.99 1
4391.14 5
4391.29 8
4391.44 11
4391.59 14
4391.75 16
4391.90 18
4392.05 19
4392.20 20
4392.35 21
4392.51 23
4392.66 25
4392.81 27
4392.96 28
4393.11 29
4393.27 30
4393.42 30
4393.57 30
4393.72 31
4393.87 32
4394.03 33
4394.18 36
4394.33 38
4394.48 40
4394.63 42
4394.79 43
4394.94 44
4395.09 44
4395.24 45
4395.39 45
4395.55 45
4395.70 45
4395.85 44
4396.00 43
4396.15 42
4396.31 42
4396.46 42
4396.61 43
4396.76 45
4396.91 47
4397.07 49
4397.22 51
4397.37 54
4397.52 56
4397.67 59
4397.83 62
4397.98 65
4398.13 68
4398.28 72
4398.43 75
4398.59 79
4398.74 83
4398.89 86
4399.04 89
4399.20 90
4399.35 90
4399.50 88
4399.65 84
4399.80 78
4399.96 71
4400.11 64
4400.26 57
4400.41 52
4400.56 49
4400.72 47
4400.87 49
4401.02 52
4401.17 56
4401.32 61
4401.48 64
4401.63 66
4401.78 66
4401.93 64
4402.09 61
4402.24 57
4402.39 53
4402.54 50
4402.69 49
4402.85 48
4403.00 49
4403.15 50
4403.30 52
4403.45 54
4403.61 56
4403.76 58
4403.91 58
4404.06 57
4404.22 55
4404.37 51
4404.52 47
4404.67 43
4404.82 41
4404.98 41
4405.13 44
4405.28 49
4405.43 55
4405.59 62
4405.74 67
4405.89 70
4406.04 69
4406.19 67
4406.35 62
4406.50 57
4406.65 53
4406.80 50
4406.96 49
4407.11 50
4407.26 53
4407.41 57
4407.56 60
4407.72 64
4407.87 67
4408.02 69
4408.17 69
4408.33 67
4408.48 64
4408.63 59
4408.78 52
4408.93 45
4409.09 38
4409.24 32
4409.39 27
4409.54 23
4409.70 22
4409.85 22
4410.00 24
4410.15 27
4410.31 31
4410.46 35
4410.61 39
4410.76 42
4410.91 45
4411.07 48
4411.22 51
4411.37 54
4411.52 58
4411.68 62
4411.83 66
4411.98 69
4412.13 72
4412.29 74
4412.44 76
4412.59 76
4412.74 75
4412.89 75
4413.05 73
4413.20 71
4413.35 69
4413.50 66
4413.66 62
4413.81 58
4413.96 55
4414.11 52
4414.27 50
4414.42 50
4414.57 51
4414.72 52
4414.88 54
4415.03 55
4415.18 56
4415.33 56
4415.48 55
4415.64 54
4415.79 51
4415.94 48
4416.09 45
4416.25 42
4416.40 40
4416.55 39
4416.70 40
4416.86 43
4417.01 47
4417.16 52
4417.31 57
4417.47 59
4417.62 60
4417.77 60
4417.92 58
4418.08 55
4418.23 53
4418.38 53
4418.53 54
4418.69 55
4418.84 57
4418.99 58
4419.14 57
4419.30 55
4419.45 52
4419.60 50
4419.75 51
4419.90 54
4420.06 60
4420.21 69
4420.36 78
4420.51 86
4420.67 91
4420.82 93
4420.97 92
4421.12 88
4421.28 83
4421.43 77
4421.58 71
4421.73 67
4421.89 63
4422.04 60
4422.19 59
4422.34 58
4422.50 59
4422.65 61
4422.80 65
4422.95 70
4423.11 77
4423.26 84
4423.41 91
4423.56 96
4423.72 98
4423.87 97
4424.02 93
4424.17 87
4424.33 80
4424.48 73
4424.63 68
4424.78 64
4424.94 63
4425.09 64
4425.24 67
4425.40 69
4425.55 71
4425.70 72
4425.85 72
4426.01 71
4426.16 70
4426.31 68
4426.46 65
4426.62 62
4426.77 58
4426.92 54
4427.07 49
4427.23 45
4427.38 41
4427.53 37
4427.68 35
4427.84 34
4427.99 33
4428.14 34
4428.29 35
4428.45 36
4428.60 37
4428.75 37
4428.90 37
4429.06 38
4429.21 38
4429.36 39
4429.52 41
4429.67 44
4429.82 47
4429.97 52
4430.13 55
4430.28 58
4430.43 58
4430.58 57
4430.74 52
4430.89 45
4431.04 36
4431.19 26
4431.35 17
4431.50 10
4431.65 4
4431.80 1
4431.96 0
4432.11 3
4432.26 8
4432.42 14
4432.57 22
4432.72 30
4432.87 38
4433.03 45
4433.18 49
4433.33 52
4433.48 52
4433.64 52
4433.79 51
4433.94 50
4434.09 50
4434.25 52
4434.40 53
4434.55 56
4434.71 58
4434.86 60
4435.01 60
4435.16 60
4435.32 59
4435.47 58
4435.62 55
4435.77 52
4435.93 48
4436.08 45
4436.23 42
4436.39 40
4436.54 39
4436.69 40
4436.84 42
4437.00 44
4437.15 46
4437.30 47
4437.46 47
4437.61 46
4437.76 44
4437.91 42
4438.07 40
4438.22 39
4438.37 40
4438.52 41
4438.68 44
4438.83 47
4438.98 49
4439.14 52
4439.29 53
4439.44 54
4439.59 54
4439.75 54
4439.90 55
4440.05 54
4440.21 54
4440.36 52
4440.51 50
4440.66 48
4440.82 46
4440.97 45
4441.12 45
4441.27 47
4441.43 49
4441.58 50
4441.73 51
4441.89 50
4442.04 48
4442.19 45
4442.34 42
4442.50 40
4442.65 40
4442.80 41
4442.96 44
4443.11 48
4443.26 51
4443.41 53
4443.57 54
4443.72 54
4443.87 54
4444.03 54
4444.18 55
4444.33 58
4444.48 61
4444.64 66
4444.79 71
4444.94 75
4445.10 78
4445.25 79
4445.40 77
4445.56 72
4445.71 64
4445.86 56
4446.01 47
4446.17 38
4446.32 32
4446.47 28
4446.63 25
4446.78 25
4446.93 25
4447.08 25
4447.24 25
4447.39 25
4447.54 25
4447.70 25
4447.85 24
4448.00 23
4448.15 22
4448.31 20
4448.46 19
4448.61 18
4448.77 18
4448.92 20
4449.07 23
4449.23 27
4449.38 33
4449.53 39
4449.68 45
4449.84 50
4449.99 54
4450.14 55
4450.30 54
4450.45 50
4450.60 44
4450.76 37
4450.91 31
4451.06 25
4451.21 23
4451.37 23
4451.52 25
4451.67 30
4451.83 34
4451.98 37
4452.13 39
4452.29 38
4452.44 35
4452.59 30
4452.74 25
4452.90 20
4453.05 15
4453.20 11
4453.36 8
4453.51 5
4453.66 2
4453.82 0
4453.97 0
4454.12 0
4454.27 0
4454.43 0
4454.58 0
4454.73 0
4454.89 0
4455.04 1
4455.19 5
4455.35 10
4455.50 15
4455.65 20
4455.81 26
4455.96 32
4456.11 37
4456.26 42
4456.42 45
4456.57 46
4456.72 45
4456.88 43
4457.03 41
4457.18 39
4457.34 38
4457.49 38
4457.64 39
4457.80 41
4457.95 42
4458.10 42
4458.25 40
4458.41 38
4458.56 34
4458.71 30
4458.87 27
4459.02 24
4459.17 24
4459.33 26
4459.48 32
4459.63 39
4459.79 48
4459.94 57
4460.09 65
4460.25 71
4460.40 76
4460.55 78
4460.71 79
4460.86 80
4461.01 79
4461.16 77
4461.32 75
4461.47 72
4461.62 67
4461.78 62
4461.93 56
4462.08 49
4462.24 43
4462.39 36
4462.54 31
4462.70 25
4462.85 21
4463.00 18
4463.16 16
4463.31 15
4463.46 15
4463.62 16
4463.77 17
4463.92 18
4464.08 19
4464.23 18
4464.38 16
4464.54 13
4464.69 10
4464.84 7
4464.99 5
4465.15 5
4465.30 5
4465.45 7
4465.61 9
4465.76 12
4465.91 15
4466.07 17
4466.22 20
4466.37 23
4466.53 27
4466.68 31
4466.83 36
4466.99 42
4467.14 47
4467.29 53
4467.45 58
4467.60 64
4467.75 69
4467.91 72
4468.06 74
4468.21 74
4468.37 71
4468.52 66
4468.67 59
4468.83 51
4468.98 45
4469.13 39
4469.29 35
4469.44 34
4469.59 33
4469.75 33
4469.90 33
4470.05 31
4470.21 29
4470.36 26
4470.51 22
4470.67 18
4470.82 13
4470.97 9
4471.13 5
4471.28 2
4471.43 0
4471.59 0
4471.74 0
4471.89 0
4472.05 0
4472.20 0
4472.35 0
4472.51 0
4472.66 0
4472.81 7
4472.97 14
4473.12 20
4473.27 24
4473.43 25
4473.58 25
4473.73 23
4473.89 21
4474.04 19
4474.19 20
4474.35 22
4474.50 26
4474.65 30
4474.81 33
4474.96 36
4475.11 37
4475.27 36
4475.42 36
4475.57 35
4475.73 35
4475.88 36
4476.03 39
4476.19 41
4476.34 43
4476.49 44
4476.65 42
4476.80 37
4476.96 29
4477.11 20
4477.26 11
4477.42 3
4477.57 0
4477.72 0
4477.88 0
4478.03 0
4478.18 6
4478.34 13
4478.49 20
4478.64 26
4478.80 31
4478.95 33
4479.10 33
4479.26 33
4479.41 32
4479.56 30
4479.72 30
4479.87 30
4480.02 31
4480.18 33
4480.33 37
4480.49 40
4480.64 44
4480.79 49
4480.95 53
4481.10 58
4481.25 61
4481.41 64
4481.56 65
4481.71 65
4481.87 63
4482.02 61
4482.17 57
4482.33 53
4482.48 49
4482.63 45
4482.79 42
4482.94 39
4483.10 36
4483.25 34
4483.40 31
4483.56 29
4483.71 27
4483.86 25
4484.02 23
4484.17 23
4484.32 24
4484.48 27
4484.63 31
4484.78 36
4484.94 41
4485.09 45
4485.24 47
4485.40 46
4485.55 43
4485.71 38
4485.86 33
4486.01 28
4486.17 24
4486.32 21
4486.47 19
4486.63 18
4486.78 18
4486.93 19
4487.09 20
4487.24 21
4487.40 23
4487.55 24
4487.70 25
4487.86 26
4488.01 28
4488.16 30
4488.32 33
4488.47 38
4488.62 42
4488.78 47
4488.93 52
4489.09 54
4489.24 56
4489.39 56
4489.55 54
4489.70 51
4489.85 48
4490.01 44
4490.16 41
4490.31 38
4490.47 34
4490.62 30
4490.78 26
4490.93 22
4491.08 19
4491.24 16
4491.39 13
4491.54 12
4491.70 12
4491.85 13
4492.01 15
4492.16 17
4492.31 21
4492.47 25
4492.62 30
4492.77 36
4492.93 43
4493.08 49
4493.23 56
4493.39 62
4493.54 67
4493.70 71
4493.85 74
4494.00 76
4494.16 77
4494.31 76
4494.46 73
4494.62 68
4494.77 61
4494.93 53
4495.08 43
4495.23 32
4495.39 22
4495.54 13
4495.69 6
4495.85 0
4496.00 0
4496.16 0
4496.31 0
4496.46 0
4496.62 0
4496.77 0
4496.92 0
4497.08 0
4497.23 5
4497.39 15
4497.54 24
4497.69 32
4497.85 38
4498.00 40
4498.16 38
4498.31 33
4498.46 27
4498.62 20
4498.77 13
4498.92 7
4499.08 3
4499.23 1
4499.39 2
4499.54 4
4499.69 9
4499.85 15
4500.00 23
4500.16 31
4500.31 38
4500.46 45
4500.62 49
4500.77 51
4500.92 51
4501.08 50
4501.23 47
4501.39 44
4501.54 42
4501.69 42
4501.85 43
4502.00 45
4502.16 47
4502.31 50
4502.46 53
4502.62 55
4502.77 57
4502.92 59
4503.08 61
4503.23 63
4503.39 66
4503.54 69
4503.69 71
4503.85 72
4504.00 71
4504.16 68
4504.31 64
4504.46 59
4504.62 54
4504.77 51
4504.93 50
4505.08 51
4505.23 56
4505.39 61
4505.54 68
4505.69 75
4505.85 81
4506.00 86
4506.16 90
4506.31 93
4506.46 95
4506.62 98
4506.77 99
4506.93 100
4507.08 99
4507.23 98
4507.39 97
4507.54 98
4507.70 100
4507.85 104
4508.00 110
4508.16 116
4508.31 120
4508.47 122
4508.62 121
4508.77 116
4508.93 109
4509.08 102
4509.24 96
4509.39 91
4509.54 88
4509.70 86
4509.85 83
4510.01 81
4510.16 77
4510.31 72
4510.47 69
4510.62 67
4510.78 68
4510.93 72
4511.08 78
4511.24 83
4511.39 87
4511.55 89
4511.70 87
4511.85 82
4512.01 75
4512.16 68
4512.32 61
4512.47 55
4512.62 51
4512.78 48
4512.93 46
4513.09 44
4513.24 43
4513.40 41
4513.55 40
4513.70 39
4513.86 39
4514.01 40
4514.17 42
4514.32 45
4514.47 48
4514.63 51
4514.78 54
4514.94 55
4515.09 55
4515.24 55
4515.40 54
4515.55 53
4515.71 51
4515.86 49
4516.01 45
4516.17 40
4516.32 35
4516.48 29
4516.63 23
4516.79 20
4516.94 18
4517.09 20
4517.25 23
4517.40 28
4517.56 33
4517.71 36
4517.86 38
4518.02 37
4518.17 34
4518.33 31
4518.48 28
4518.63 26
4518.79 25
4518.94 25
4519.10 27
4519.25 29
4519.41 32
4519.56 34
4519.71 38
4519.87 41
4520.02 45
4520.18 48
4520.33 50
4520.48 52
4520.64 52
4520.79 51
4520.95 48
4521.10 45
4521.26 42
4521.41 40
4521.56 38
4521.72 36
4521.87 35
4522.03 34
4522.18 33
4522.34 33
4522.49 32
4522.64 31
4522.80 29
4522.95 25
4523.11 21
4523.26 16
4523.41 10
4523.57 5
4523.72 2
4523.88 1
4524.03 2
4524.19 3
4524.34 4
4524.49 4
4524.65 3
4524.80 1
4524.96 0
4525.11 0
4525.27 0
4525.42 0
4525.57 0
4525.73 0
4525.88 2
4526.04 7
4526.19 12
4526.35 18
4526.50 23
4526.65 29
4526.81 35
4526.96 41
4527.12 46
4527.27 51
4527.43 55
4527.58 59
4527.73 61
4527.89 63
4528.04 64
4528.20 65
4528.35 65
4528.51 65
4528.66 65
4528.81 64
4528.97 62
4529.12 61
4529.28 60
4529.43 61
4529.59 63
4529.74 67
4529.90 74
4530.05 82
4530.20 90
4530.36 98
4530.51 106
4530.67 112
4530.82 116
4530.98 119
4531.13 121
4531.28 121
4531.44 119
4531.59 116
4531.75 112
4531.90 108
4532.06 103
4532.21 98
4532.37 93
4532.52 89
4532.67 85
4532.83 83
4532.98 80
4533.14 79
4533.29 78
4533.45 78
4533.60 78
4533.75 79
4533.91 81
4534.06 84
4534.22 88
4534.37 93
4534.53 97
4534.68 99
4534.84 99
4534.99 95
4535.14 89
4535.30 81
4535.45 71
4535.61 63
4535.76 57
4535.92 54
4536.07 52
4536.23 52
4536.38 52
4536.53 51
4536.69 49
4536.84 45
4537.00 41
4537.15 37
4537.31 34
4537.46 31
4537.62 29
4537.77 29
4537.93 30
4538.08 32
4538.23 34
4538.39 36
4538.54 37
4538.70 36
4538.85 33
4539.01 28
4539.16 23
4539.32 18
4539.47 14
4539.62 12
4539.78 13
4539.93 15
4540.09 18
4540.24 21
4540.40 23
4540.55 25
4540.71 27
4540.86 30
4541.02 36
4541.17 44
4541.32 55
4541.48 66
4541.63 77
4541.79 85
4541.94 92
4542.10 96
4542.25 98
4542.41 100
4542.56 100
4542.72 101
4542.87 99
4543.02 96
4543.18 90
4543.33 81
4543.49 70
4543.64 58
4543.80 46
4543.95 35
4544.11 26
4544.26 21
4544.42 19
4544.57 20
4544.73 24
4544.88 29
4545.03 36
4545.19 42
4545.34 47
4545.50 52
4545.65 56
4545.81 59
4545.96 61
4546.12 63
4546.27 64
4546.43 65
4546.58 63
4546.74 60
4546.89 55
4547.04 48
4547.20 42
4547.35 36
4547.51 31
4547.66 29
4547.82 29
4547.97 32
4548.13 35
4548.28 39
4548.44 42
4548.59 44
4548.75 45
4548.90 45
4549.05 44
4549.21 44
4549.36 44
4549.52 46
4549.67 48
4549.83 51
4549.98 54
4550.14 56
4550.29 57
4550.45 57
4550.60 56
4550.76 53
4550.91 50
4551.07 46
4551.22 41
4551.38 36
4551.53 30
4551.68 24
4551.84 18
4551.99 14
4552.15 13
4552.30 14
4552.46 19
4552.61 26
4552.77 37
4552.92 48
4553.08 59
4553.23 70
4553.39 80
4553.54 87
4553.70 93
4553.85 97
4554.01 99
4554.16 100
4554.32 100
4554.47 100
4554.63 98
4554.78 96
4554.93 94
4555.09 90
4555.24 86
4555.40 80
4555.55 73
4555.71 65
4555.86 57
4556.02 50
4556.17 45
4556.33 41
4556.48 41
4556.64 43
4556.79 47
4556.95 51
4557.10 56
4557.26 59
4557.41 62
4557.57 63
4557.72 63
4557.88 63
4558.03 63
4558.19 63
4558.34 61
4558.50 58
4558.65 53
4558.80 47
4558.96 39
4559.11 32
4559.27 26
4559.42 21
4559.58 17
4559.73 15
4559.89 14
4560.04 13
4560.20 13
4560.35 14
4560.51 17
4560.66 22
4560.82 27
4560.97 34
4561.13 41
4561.28 47
4561.44 51
4561.59 54
4561.75 55
4561.90 53
4562.06 49
4562.21 43
4562.37 35
4562.52 27
4562.68 20
4562.83 14
4562.99 12
4563.14 13
4563.30 17
4563.45 24
4563.61 31
4563.76 38
4563.92 44
4564.07 49
4564.23 51
4564.38 51
4564.54 49
4564.69 46
4564.85 42
4565.00 38
4565.16 34
4565.31 31
4565.47 30
4565.62 29
4565.78 30
4565.93 31
4566.09 32
4566.24 33
4566.40 34
4566.55 35
4566.71 37
4566.86 38
4567.02 40
4567.17 42
4567.33 44
4567.48 46
4567.64 47
4567.79 48
4567.95 49
4568.10 52
4568.26 56
4568.41 62
4568.57 70
4568.72 80
4568.88 90
4569.03 99
4569.19 105
4569.34 109
4569.50 109
4569.65 107
4569.81 104
4569.96 100
4570.12 97
4570.27 94
4570.43 92
4570.58 90
4570.74 89
4570.89 87
4571.05 85
4571.20 82
4571.36 79
4571.51 76
4571.67 71
4571.82 66
4571.98 60
4572.13 54
4572.29 48
4572.44 42
4572.60 38
4572.75 36
4572.91 34
4573.06 33
4573.22 32
4573.37 31
4573.53 29
4573.68 26
4573.84 23
4573.99 19
4574.15 16
4574.30 13
4574.46 12
4574.61 13
4574.77 15
4574.92 19
4575.08 23
4575.23 27
4575.39 30
4575.54 32
4575.70 31
4575.85 28
4576.01 24
4576.16 20
4576.32 17
4576.47 16
4576.63 17
4576.78 21
4576.94 27
4577.09 35
4577.25 42
4577.41 49
4577.56 54
4577.72 58
4577.87 59
4578.03 58
4578.18 55
4578.34 51
4578.49 47
4578.65 44
4578.80 42
4578.96 43
4579.11 47
4579.27 52
4579.42 58
4579.58 63
4579.73 67
4579.89 69
4580.04 68
4580.20 65
4580.35 61
4580.51 56
4580.66 52
4580.82 50
4580.97 49
4581.13 49
4581.28 51
4581.44 53
4581.60 55
4581.75 57
4581.91 57
4582.06 55
4582.22 53
4582.37 50
4582.53 48
4582.68 46
4582.84 46
4582.99 47
4583.15 50
4583.30 53
4583.46 57
4583.61 60
4583.77 61
4583.92 61
4584.08 60
4584.23 57
4584.39 53
4584.55 49
4584.70 45
4584.86 41
4585.01 36
4585.17 29
4585.32 23
4585.48 15
4585.63 7
4585.79 0
4585.94 0
4586.10 0
4586.25 0
4586.41 0
4586.56 0
4586.72 0
4586.87 0
4587.03 0
4587.19 8
4587.34 17
4587.50 25
4587.65 33
4587.81 40
4587.96 46
4588.12 50
4588.27 52
4588.43 53
4588.58 52
4588.74 49
4588.89 46
4589.05 43
4589.20 41
4589.36 40
4589.52 39
4589.67 40
4589.83 43
4589.98 46
4590.14 50
4590.29 55
4590.45 62
4590.60 68
4590.76 75
4590.91 82
4591.07 89
4591.22 95
4591.38 100
4591.54 106
4591.69 111
4591.85 118
4592.00 124
4592.16 131
4592.31 137
4592.47 141
4592.62 144
4592.78 144
4592.93 143
4593.09 141
4593.25 138
4593.40 134
4593.56 131
4593.71 128
4593.87 125
4594.02 120
4594.18 116
4594.33 111
4594.49 106
4594.64 102
4594.80 99
4594.95 97
4595.11 96
4595.27 96
4595.42 95
4595.58 93
4595.73 90
4595.89 86
4596.04 81
4596.20 77
4596.35 73
4596.51 70
4596.67 68
4596.82 66
4596.98 65
4597.13 65
4597.29 65
4597.44 65
4597.60 65
4597.75 66
4597.91 68
4598.06 70
4598.22 74
4598.38 78
4598.53 83
4598.69 87
4598.84 90
4599.00 91
4599.15 90
4599.31 85
4599.46 78
4599.62 68
4599.78 57
4599.93 45
4600.09 35
4600.24 27
4600.40 22
4600.55 19
4600.71 20
4600.86 22
4601.02 25
4601.18 29
4601.33 33
4601.49 37
4601.64 40
4601.80 41
4601.95 43
4602.11 44
4602.26 45
4602.42 46
4602.58 47
4602.73 49
4602.89 52
4603.04 56
4603.20 61
4603.35 66
4603.51 71
4603.66 75
4603.82 78
4603.98 79
4604.13 80
4604.29 81
4604.44 83
4604.60 85
4604.75 89
4604.91 91
4605.07 92
4605.22 89
4605.38 83
4605.53 73
4605.69 61
4605.84 49
4606.00 38
4606.15 31
4606.31 29
4606.47 30
4606.62 34
4606.78 39
4606.93 44
4607.09 46
4607.24 46
4607.40 45
4607.56 44
4607.71 43
4607.87 43
4608.02 46
4608.18 49
4608.33 54
4608.49 59
4608.65 63
4608.80 66
4608.96 68
4609.11 70
4609.27 70
4609.42 70
4609.58 70
4609.74 70
4609.89 70
4610.05 71
4610.20 71
4610.36 71
4610.51 72
4610.67 71
4610.83 71
4610.98 69
4611.14 66
4611.29 63
4611.45 59
4611.60 55
4611.76 51
4611.92 48
4612.07 47
4612.23 46
4612.38 47
4612.54 48
4612.69 51
4612.85 53
4613.01 57
4613.16 60
4613.32 64
4613.47 67
4613.63 70
4613.78 73
4613.94 75
4614.10 75
4614.25 74
4614.41 73
4614.56 70
4614.72 67
4614.88 65
4615.03 63
4615.19 61
4615.34 60
4615.50 58
4615.65 57
4615.81 55
4615.97 54
4616.12 54
4616.28 56
4616.43 59
4616.59 65
4616.74 71
4616.90 78
4617.06 84
4617.21 89
4617.37 92
4617.52 92
4617.68 89
4617.84 84
4617.99 78
4618.15 72
4618.30 67
4618.46 63
4618.61 62
4618.77 63
4618.93 65
4619.08 67
4619.24 68
4619.39 69
4619.55 69
4619.71 68
4619.86 69
4620.02 70
4620.17 73
4620.33 78
4620.49 82
4620.64 87
4620.80 92
4620.95 95
4621.11 98
4621.26 100
4621.42 100
4621.58 100
4621.73 99
4621.89 96
4622.04 92
4622.20 88
4622.36 83
4622.51 79
4622.67 74
4622.82 71
4622.98 67
4623.14 63
4623.29 59
4623.45 55
4623.60 50
4623.76 47
4623.92 44
4624.07 42
4624.23 41
4624.38 41
4624.54 42
4624.70 41
4624.85 41
4625.01 40
4625.16 41
4625.32 42
4625.48 45
4625.63 50
4625.79 55
4625.94 60
4626.10 65
4626.26 67
4626.41 69
4626.57 68
4626.72 67
4626.88 65
4627.04 63
4627.19 60
4627.35 57
4627.50 53
4627.66 48
4627.82 43
4627.97 37
4628.13 32
4628.28 27
4628.44 24
4628.60 21
4628.75 20
4628.91 19
4629.06 20
4629.22 20
4629.38 21
4629.53 20
4629.69 18
4629.84 15
4630.00 11
4630.16 7
4630.31 4
4630.47 3
4630.62 5
4630.78 11
4630.94 19
4631.09 28
4631.25 39
4631.40 48
4631.56 57
4631.72 65
4631.87 71
4632.03 77
4632.18 82
4632.34 85
4632.50 87
4632.65 88
4632.81 86
4632.97 83
4633.12 80
4633.28 76
4633.43 73
4633.59 71
4633.75 70
4633.90 70
4634.06 70
4634.21 70
4634.37 69
4634.53 68
4634.68 67
4634.84 65
4634.99 63
4635.15 61
4635.31 60
4635.46 58
4635.62 56
4635.78 52
4635.93 48
4636.09 44
4636.24 40
4636.40 37
4636.56 35
4636.71 35
4636.87 36
4637.02 37
4637.18 39
4637.34 41
4637.49 43
4637.65 44
4637.81 45
4637.96 47
4638.12 48
4638.27 49
4638.43 51
4638.59 52
4638.74 53
4638.90 55
4639.06 57
4639.21 60
4639.37 62
4639.52 63
4639.68 62
4639.84 61
4639.99 58
4640.15 54
4640.30 50
4640.46 45
4640.62 40
4640.77 34
4640.93 28
4641.09 21
4641.24 14
4641.40 6
4641.55 0
4641.71 0
4641.87 0
4642.02 0
4642.18 0
4642.34 0
4642.49 0
4642.65 3
4642.80 6
4642.96 8
4643.12 8
4643.27 6
4643.43 4
4643.59 2
4643.74 1
4643.90 2
4644.06 6
4644.21 11
4644.37 18
4644.52 24
4644.68 29
4644.84 32
4644.99 34
4645.15 34
4645.31 34
4645.46 33
4645.62 32
4645.77 32
4645.93 34
4646.09 36
4646.24 41
4646.40 47
4646.56 56
4646.71 67
4646.87 78
4647.03 89
4647.18 97
4647.34 101
4647.49 100
4647.65 96
4647.81 88
4647.96 78
4648.12 70
4648.28 64
4648.43 61
4648.59 61
4648.74 63
4648.90 66
4649.06 69
4649.21 72
4649.37 72
4649.53 71
4649.68 69
4649.84 67
4650.00 65
4650.15 63
4650.31 62
4650.47 62
4650.62 62
4650.78 64
4650.93 65
4651.09 67
4651.25 70
4651.40 72
4651.56 75
4651.72 78
4651.87 80
4652.03 82
4652.19 83
4652.34 82
4652.50 81
4652.65 80
4652.81 79
4652.97 79
4653.12 82
4653.28 86
4653.44 90
4653.59 94
4653.75 97
4653.91 98
4654.06 96
4654.22 94
4654.38 92
4654.53 91
4654.69 92
4654.85 96
4655.00 102
4655.16 110
4655.31 117
4655.47 124
4655.63 129
4655.78 132
4655.94 133
4656.10 132
4656.25 130
4656.41 127
4656.57 124
4656.72 122
4656.88 121
4657.04 123
4657.19 127
4657.35 134
4657.51 143
4657.66 151
4657.82 158
4657.98 161
4658.13 161
4658.29 158
4658.44 151
4658.60 144
4658.76 138
4658.91 134
4659.07 132
4659.23 132
4659.38 132
4659.54 132
4659.70 130
4659.85 125
4660.01 118
4660.17 111
4660.32 104
4660.48 98
4660.64 94
4660.79 92
4660.95 91
4661.11 90
4661.26 89
4661.42 87
4661.58 85
4661.73 82
4661.89 80
4662.05 78
4662.20 76
4662.36 75
4662.52 73
4662.67 71
4662.83 67
4662.99 63
4663.14 59
4663.30 54
4663.46 51
4663.61 50
4663.77 50
4663.93 52
4664.08 55
4664.24 58
4664.39 61
4664.55 64
4664.71 66
4664.86 68
4665.02 70
4665.18 72
4665.33 74
4665.49 77
4665.65 79
4665.80 80
4665.96 79
4666.12 77
4666.27 73
4666.43 69
4666.59 64
4666.74 59
4666.90 56
4667.06 53
4667.21 52
4667.37 52
4667.53 53
4667.68 53
4667.84 53
4668.00 53
4668.15 54
4668.31 55
4668.47 57
4668.62 60
4668.78 65
4668.94 70
4669.10 77
4669.25 83
4669.41 87
4669.57 90
4669.72 90
4669.88 88
4670.04 84
4670.19 80
4670.35 76
4670.51 74
4670.66 73
4670.82 74
4670.98 76
4671.13 78
4671.29 81
4671.45 83
4671.60 85
4671.76 88
4671.92 90
4672.07 92
4672.23 94
4672.39 95
4672.54 96
4672.70 95
4672.86 93
4673.01 90
4673.17 87
4673.33 82
4673.48 77
4673.64 71
4673.80 64
4673.95 57
4674.11 51
4674.27 45
4674.42 41
4674.58 38
4674.74 38
4674.90 40
4675.05 42
4675.21 44
4675.37 46
4675.52 46
4675.68 44
4675.84 41
4675.99 37
4676.15 33
4676.31 30
4676.46 27
4676.62 27
4676.78 28
4676.93 31
4677.09 35
4677.25 40
4677.40 45
4677.56 51
4677.72 56
4677.88 60
4678.03 64
4678.19 67
4678.35 70
4678.50 71
4678.66 70
4678.82 68
4678.97 63
4679.13 57
4679.29 50
4679.44 43
4679.60 36
4679.76 32
4679.91 30
4680.07 29
4680.23 31
4680.39 33
4680.54 35
4680.70 36
4680.86 37
4681.01 37
4681.17 37
4681.33 37
4681.48 38
4681.64 39
4681.80 41
4681.95 43
4682.11 46
4682.27 48
4682.43 51
4682.58 53
4682.74 56
4682.90 59
4683.05 63
4683.21 67
4683.37 71
4683.52 74
4683.68 78
4683.84 80
4683.99 82
4684.15 84
4684.31 85
4684.47 87
4684.62 90
4684.78 93
4684.94 97
4685.09 103
4685.25 109
4685.41 115
4685.56 122
4685.72 128
4685.88 135
4686.04 142
4686.19 151
4686.35 161
4686.51 173
4686.66 185
4686.82 198
4686.98 210
4687.13 222
4687.29 232
4687.45 240
4687.61 246
4687.76 250
4687.92 252
4688.08 250
4688.23 246
4688.39 239
4688.55 231
4688.70 222
4688.86 213
4689.02 206
4689.18 202
4689.33 200
4689.49 201
4689.65 202
4689.80 204
4689.96 203
4690.12 201
4690.28 196
4690.43 189
4690.59 181
4690.75 174
4690.90 168
4691.06 165
4691.22 164
4691.37 164
4691.53 166
4691.69 167
4691.85 167
4692.00 166
4692.16 163
4692.32 159
4692.47 155
4692.63 151
4692.79 149
4692.95 148
4693.10 149
4693.26 150
4693.42 152
4693.57 152
4693.73 150
4693.89 146
4694.05 141
4694.20 135
4694.36 129
4694.52 123
4694.67 120
4694.83 117
4694.99 116
4695.15 116
4695.30 117
4695.46 117
4695.62 118
4695.77 119
4695.93 120
4696.09 123
4696.25 126
4696.40 130
4696.56 134
4696.72 139
4696.87 143
4697.03 147
4697.19 149
4697.35 150
4697.50 149
4697.66 145
4697.82 139
4697.97 130
4698.13 120
4698.29 107
4698.45 94
4698.60 81
4698.76 68
4698.92 57
4699.08 49
4699.23 45
4699.39 46
4699.55 52
4699.70 61
4699.86 73
4700.02 86
4700.18 97
4700.33 104
4700.49 106
4700.65 104
4700.80 97
4700.96 88
4701.12 78
4701.28 69
4701.43 61
4701.59 55
4701.75 52
4701.91 51
4702.06 51
4702.22 52
4702.38 52
4702.53 52
4702.69 51
4702.85 49
4703.01 47
4703.16 44
4703.32 40
4703.48 35
4703.64 30
4703.79 24
4703.95 19
4704.11 14
4704.26 10
4704.42 7
4704.58 7
4704.74 9
4704.89 12
4705.05 17
4705.21 22
4705.37 27
4705.52 33
4705.68 37
4705.84 41
4706.00 44
4706.15 45
4706.31 45
4706.47 45
4706.62 44
4706.78 42
4706.94 41
4707.10 40
4707.25 40
4707.41 39
4707.57 38
4707.73 37
4707.88 34
4708.04 32
4708.20 30
4708.36 29
4708.51 28
4708.67 29
4708.83 31
4708.98 33
4709.14 34
4709.30 35
4709.46 35
4709.61 35
4709.77 34
4709.93 33
4710.09 32
4710.24 31
4710.40 30
4710.56 28
4710.72 27
4710.87 25
4711.03 22
4711.19 18
4711.35 14
4711.50 10
4711.66 6
4711.82 2
4711.98 0
4712.13 0
4712.29 0
4712.45 0
4712.61 0
4712.76 0
4712.92 1
4713.08 1
4713.24 1
4713.39 0
4713.55 0
4713.71 0
4713.86 1
4714.02 6
4714.18 12
4714.34 20
4714.49 28
4714.65 36
4714.81 42
4714.97 46
4715.12 48
4715.28 49
4715.44 48
4715.60 48
4715.75 47
4715.91 46
4716.07 46
4716.23 47
4716.38 48
4716.54 50
4716.70 53
4716.86 57
4717.01 62
4717.17 67
4717.33 71
4717.49 74
4717.64 75
4717.80 75
4717.96 73
4718.12 70
4718.28 65
4718.43 59
4718.59 54
4718.75 49
4718.91 45
4719.06 42
4719.22 41
4719.38 40
4719.54 40
4719.69 40
4719.85 40
4720.01 39
4720.17 38
4720.32 37
4720.48 36
4720.64 36
4720.80 36
4720.95 37
4721.11 39
4721.27 41
4721.43 41
4721.58 40
4721.74 37
4721.90 33
4722.06 28
4722.21 23
4722.37 19
4722.53 17
4722.69 17
4722.84 19
4723.00 22
4723.16 27
4723.32 31
4723.48 34
4723.63 36
4723.79 37
4723.95 36
4724.11 35
4724.26 33
4724.42 31
4724.58 30
4724.74 29
4724.89 30
4725.05 31
4725.21 32
4725.37 32
4725.52 31
4725.68 28
4725.84 23
4726.00 18
4726.16 13
4726.31 9
4726.47 6
4726.63 6
4726.79 6
4726.94 7
4727.10 8
4727.26 8
4727.42 7
4727.57 5
4727.73 4
4727.89 3
4728.05 5
4728.21 9
4728.36 15
4728.52 22
4728.68 31
4728.84 39
4728.99 47
4729.15 52
4729.31 55
4729.47 56
4729.62 55
4729.78 54
4729.94 51
4730.10 48
4730.26 45
4730.41 41
4730.57 37
4730.73 33
4730.89 27
4731.04 23
4731.20 18
4731.36 16
4731.52 15
4731.68 15
4731.83 16
4731.99 18
4732.15 18
4732.31 17
4732.46 14
4732.62 11
4732.78 7
4732.94 5
4733.10 5
4733.25 7
4733.41 11
4733.57 16
4733.73 22
4733.88 27
4734.04 29
4734.20 29
4734.36 26
4734.52 21
4734.67 14
4734.83 7
4734.99 0
4735.15 0
4735.30 0
4735.46 0
4735.62 0
4735.78 0
4735.94 0
4736.09 0
4736.25 2
4736.41 7
4736.57 12
4736.72 15
4736.88 17
4737.04 17
4737.20 16
4737.36 13
4737.51 10
4737.67 6
4737.83 3
4737.99 2
4738.15 1
4738.30 3
4738.46 5
4738.62 9
4738.78 13
4738.94 16
4739.09 18
4739.25 19
4739.41 19
4739.57 18
4739.72 18
4739.88 18
4740.04 19
4740.20 20
4740.36 21
4740.51 22
4740.67 22
4740.83 21
4740.99 19
4741.15 17
4741.30 16
4741.46 16
4741.62 17
4741.78 19
4741.94 22
4742.09 26
4742.25 30
4742.41 33
4742.57 36
4742.73 38
4742.88 38
4743.04 38
4743.20 36
4743.36 34
4743.51 30
4743.67 27
4743.83 25
4743.99 23
4744.15 24
4744.30 25
4744.46 28
4744.62 32
4744.78 36
4744.94 39
4745.09 41
4745.25 42
4745.41 42
4745.57 41
4745.73 40
4745.88 39
4746.04 38
4746.20 39
4746.36 42
4746.52 47
4746.67 54
4746.83 62
4746.99 70
4747.15 78
4747.31 86
4747.46 93
4747.62 99
4747.78 105
4747.94 109
4748.10 113
4748.25 115
4748.41 115
4748.57 112
4748.73 107
4748.89 100
4749.04 92
4749.20 84
4749.36 76
4749.52 70
4749.68 66
4749.84 64
4749.99 63
4750.15 62
4750.31 61
4750.47 58
4750.63 55
4750.78 52
4750.94 48
4751.10 46
4751.26 45
4751.42 46
4751.57 48
4751.73 50
4751.89 52
4752.05 52
4752.21 50
4752.36 47
4752.52 43
4752.68 38
4752.84 35
4753.00 34
4753.16 36
4753.31 40
4753.47 47
4753.63 55
4753.79 64
4753.95 74
4754.10 84
4754.26 92
4754.42 99
4754.58 103
4754.74 105
4754.89 106
4755.05 105
4755.21 104
4755.37 103
4755.53 104
4755.69 105
4755.84 107
4756.00 110
4756.16 112
4756.32 113
4756.48 113
4756.63 112
4756.79 111
4756.95 109
4757.11 106
4757.27 102
4757.43 98
4757.58 93
4757.74 87
4757.90 81
4758.06 73
4758.22 66
4758.37 60
4758.53 55
4758.69 53
4758.85 54
4759.01 57
4759.17 64
4759.32 71
4759.48 79
4759.64 86
4759.80 93
4759.96 97
4760.12 99
4760.27 100
4760.43 98
4760.59 96
4760.75 93
4760.91 89
4761.06 83
4761.22 77
4761.38 70
4761.54 64
4761.70 58
4761.86 54
4762.01 51
4762.17 50
4762.33 50
4762.49 52
4762.65 54
4762.81 57
4762.96 59
4763.12 62
4763.28 63
4763.44 65
4763.60 65
4763.76 65
4763.91 64
4764.07 61
4764.23 57
4764.39 52
4764.55 47
4764.71 42
4764.86 37
4765.02 33
4765.18 30
4765.34 29
4765.50 29
4765.65 30
4765.81 31
4765.97 33
4766.13 35
4766.29 38
4766.45 40
4766.61 42
4766.76 43
4766.92 43
4767.08 42
4767.24 38
4767.40 34
4767.56 30
4767.71 26
4767.87 23
4768.03 21
4768.19 20
4768.35 19
4768.51 19
4768.66 18
4768.82 17
4768.98 14
4769.14 12
4769.30 8
4769.46 5
4769.61 2
4769.77 1
4769.93 0
4770.09 0
4770.25 1
4770.41 2
4770.56 3
4770.72 3
4770.88 2
4771.04 0
4771.20 0
4771.36 0
4771.51 0
4771.67 0
4771.83 0
4771.99 3
4772.15 8
4772.31 12
4772.47 16
4772.62 19
4772.78 21
4772.94 21
4773.10 20
4773.26 20
4773.42 19
4773.57 19
4773.73 21
4773.89 23
4774.05 28
4774.21 33
4774.37 40
4774.53 47
4774.68 55
4774.84 64
4775.00 72
4775.16 81
4775.32 88
4775.48 94
4775.63 98
4775.79 99
4775.95 98
4776.11 94
4776.27 88
4776.43 81
4776.59 73
4776.74 64
4776.90 56
4777.06 48
4777.22 42
4777.38 37
4777.54 34
4777.70 33
4777.85 32
4778.01 33
4778.17 35
4778.33 37
4778.49 40
4778.65 43
4778.81 46
4778.96 50
4779.12 53
4779.28 56
4779.44 58
4779.60 58
4779.76 58
4779.92 55
4780.07 52
4780.23 47
4780.39 43
4780.55 39
4780.71 37
4780.87 35
4781.03 35
4781.18 35
4781.34 36
4781.50 36
4781.66 35
4781.82 34
4781.98 31
4782.14 27
4782.29 22
4782.45 17
4782.61 12
4782.77 9
4782.93 8
4783.09 8
4783.25 9
4783.40 11
4783.56 14
4783.72 17
4783.88 20
4784.04 24
4784.20 28
4784.36 31
4784.51 33
4784.67 34
4784.83 33
4784.99 31
4785.15 28
4785.31 25
4785.47 24
4785.63 24
4785.78 27
4785.94 32
4786.10 38
4786.26 43
4786.42 47
4786.58 50
4786.74 52
4786.89 55
4787.05 57
4787.21 62
4787.37 69
4787.53 77
4787.69 88
4787.85 99
4788.01 112
4788.16 124
4788.32 136
4788.48 147
4788.64 157
4788.80 166
4788.96 175
4789.12 183
4789.28 192
4789.43 202
4789.59 213
4789.75 224
4789.91 235
4790.07 245
4790.23 255
4790.39 264
4790.55 272
4790.70 276
4790.86 279
4791.02 279
4791.18 278
4791.34 276
4791.50 275
4791.66 275
4791.82 277
4791.97 279
4792.13 282
4792.29 283
4792.45 282
4792.61 278
4792.77 270
4792.93 260
4793.09 249
4793.24 236
4793.40 224
4793.56 212
4793.72 201
4793.88 190
4794.04 178
4794.20 166
4794.36 153
4794.51 139
4794.67 126
4794.83 115
4794.99 106
4795.15 100
4795.31 96
4795.47 93
4795.63 90
4795.79 86
4795.94 80
4796.10 74
4796.26 68
4796.42 63
4796.58 59
4796.74 57
4796.90 57
4797.06 57
4797.21 58
4797.37 59
4797.53 60
4797.69 61
4797.85 63
4798.01 65
4798.17 69
4798.33 73
4798.49 76
4798.64 79
4798.80 81
4798.96 83
4799.12 83
4799.28 84
4799.44 85
4799.60 87
4799.76 89
4799.92 90
4800.07 90
4800.23 88
4800.39 83
4800.55 77
4800.71 70
4800.87 63
4801.03 56
4801.19 50
4801.35 46
4801.50 41
4801.66 36
4801.82 31
4801.98 27
4802.14 23
4802.30 21
4802.46 20
4802.62 21
4802.78 23
4802.94 25
4803.09 27
4803.25 27
4803.41 26
4803.57 24
4803.73 20
4803.89 15
4804.05 10
4804.21 6
4804.37 3
4804.52 1
4804.68 1
4804.84 2
4805.00 5
4805.16 7
4805.32 10
4805.48 12
4805.64 14
4805.80 16
4805.96 18
4806.11 21
4806.27 24
4806.43 27
4806.59 29
4806.75 30
4806.91 30
4807.07 29
4807.23 27
4807.39 25
4807.55 23
4807.70 22
4807.86 21
4808.02 21
4808.18 21
4808.34 22
4808.50 22
4808.66 22
4808.82 21
4808.98 20
4809.14 19
4809.30 18
4809.45 17
4809.61 17
4809.77 16
4809.93 16
4810.09 15
4810.25 13
4810.41 10
4810.57 8
4810.73 8
4810.89 9
4811.05 13
4811.20 20
4811.36 28
4811.52 35
4811.68 42
4811.84 46
4812.00 48
4812.16 48
4812.32 47
4812.48 46
4812.64 45
4812.80 44
4812.95 42
4813.11 39
4813.27 35
4813.43 29
4813.59 23
4813.75 17
4813.91 13
4814.07 10
4814.23 9
4814.39 11
4814.55 14
4814.70 18
4814.86 22
4815.02 28
4815.18 33
4815.34 38
4815.50 44
4815.66 49
4815.82 54
4815.98 58
4816.14 61
4816.30 63
4816.46 63
4816.61 63
4816.77 62
4816.93 60
4817.09 59
4817.25 57
4817.41 55
4817.57 54
4817.73 54
4817.89 54
4818.05 55
4818.21 57
4818.37 59
4818.52 61
4818.68 63
4818.84 64
4819.00 63
4819.16 61
4819.32 58
4819.48 54
4819.64 51
4819.80 48
4819.96 47
4820.12 47
4820.28 48
4820.44 50
4820.59 53
4820.75 54
4820.91 54
4821.07 53
4821.23 51
4821.39 47
4821.55 42
4821.71 37
4821.87 32
4822.03 28
4822.19 24
4822.35 21
4822.51 17
4822.67 13
4822.82 9
4822.98 3
4823.14 0
4823.30 0
4823.46 0
4823.62 0
4823.78 0
4823.94 0
4824.10 0
4824.26 0
4824.42 9
4824.58 19
4824.74 27
4824.90 33
4825.05 36
4825.21 36
4825.37 36
4825.53 35
4825.69 36
4825.85 39
4826.01 46
4826.17 56
4826.33 66
4826.49 76
4826.65 83
4826.81 87
4826.97 88
4827.13 87
4827.29 84
4827.44 81
4827.60 79
4827.76 79
4827.92 81
4828.08 83
4828.24 85
4828.40 87
4828.56 88
4828.72 89
4828.88 91
4829.04 94
4829.20 99
4829.36 105
4829.52 113
4829.68 121
4829.84 127
4829.99 131
4830.15 132
4830.31 129
4830.47 125
4830.63 118
4830.79 111
4830.95 104
4831.11 97
4831.27 91
4831.43 84
4831.59 78
4831.75 71
4831.91 64
4832.07 57
4832.23 51
4832.39 44
4832.55 38
4832.70 32
4832.86 28
4833.02 24
4833.18 22
4833.34 21
4833.50 23
4833.66 27
4833.82 34
4833.98 42
4834.14 50
4834.30 58
4834.46 64
4834.62 67
4834.78 66
4834.94 62
4835.10 54
4835.26 46
4835.42 37
4835.58 31
4835.73 28
4835.89 28
4836.05 32
4836.21 37
4836.37 42
4836.53 47
4836.69 49
4836.85 48
4837.01 45
4837.17 42
4837.33 37
4837.49 33
4837.65 29
4837.81 26
4837.97 23
4838.13 21
4838.29 18
4838.45 15
4838.61 13
4838.77 11
4838.93 10
4839.08 10
4839.24 10
4839.40 11
4839.56 11
4839.72 11
4839.88 12
4840.04 12
4840.20 14
4840.36 15
4840.52 17
4840.68 19
4840.84 20
4841.00 21
4841.16 20
4841.32 19
4841.48 18
4841.64 16
4841.80 14
4841.96 12
4842.12 9
4842.28 5
4842.44 0
4842.60 0
4842.76 0
4842.91 0
4843.07 0
4843.23 0
4843.39 0
4843.55 0
4843.71 2
4843.87 5
4844.03 7
4844.19 9
4844.35 10
4844.51 12
4844.67 15
4844.83 19
4844.99 25
4845.15 32
4845.31 40
4845.47 49
4845.63 56
4845.79 63
4845.95 68
4846.11 72
4846.27 75
4846.43 76
4846.59 77
4846.75 78
4846.91 77
4847.07 76
4847.23 74
4847.38 72
4847.54 69
4847.70 67
4847.86 65
4848.02 64
4848.18 64
4848.34 65
4848.50 67
4848.66 68
4848.82 70
4848.98 71
4849.14 72
4849.30 73
4849.46 74
4849.62 76
4849.78 79
4849.94 82
4850.10 85
4850.26 88
4850.42 90
4850.58 91
4850.74 93
4850.90 96
4851.06 100
4851.22 104
4851.38 108
4851.54 110
4851.70 109
4851.86 106
4852.02 99
4852.18 91
4852.34 81
4852.50 71
4852.66 63
4852.82 56
4852.98 51
4853.14 49
4853.30 48
4853.45 49
4853.61 52
4853.77 55
4853.93 58
4854.09 62
4854.25 66
4854.41 70
4854.57 75
4854.73 79
4854.89 84
4855.05 88
4855.21 92
4855.37 95
4855.53 96
4855.69 95
4855.85 93
4856.01 90
4856.17 86
4856.33 81
4856.49 77
4856.65 72
4856.81 68
4856.97 64
4857.13 61
4857.29 60
4857.45 59
4857.61 60
4857.77 62
4857.93 64
4858.09 67
4858.25 69
4858.41 71
4858.57 73
4858.73 73
4858.89 73
4859.05 71
4859.21 68
4859.37 65
4859.53 61
4859.69 57
4859.85 53
4860.01 49
4860.17 46
4860.33 44
4860.49 43
4860.65 43
4860.81 45
4860.97 47
4861.13 50
4861.29 54
4861.45 57
4861.61 59
4861.77 60
4861.93 59
4862.09 55
4862.25 50
4862.41 44
4862.57 38
4862.73 32
4862.89 28
4863.05 27
4863.21 27
4863.37 30
4863.53 33
4863.69 36
4863.85 38
4864.01 40
4864.17 40
4864.33 40
4864.49 40
4864.65 40
4864.81 40
4864.97 42
4865.13 44
4865.29 46
4865.45 49
4865.61 52
4865.77 55
4865.93 57
4866.09 57
4866.25 55
4866.41 51
4866.57 46
4866.73 40
4866.89 36
4867.05 33
4867.21 33
4867.37 35
4867.53 39
4867.69 44
4867.85 50
4868.01 55
4868.17 60
4868.33 63
4868.49 64
4868.65 65
4868.81 65
4868.97 65
4869.13 66
4869.29 67
4869.45 68
4869.61 68
4869.77 68
4869.93 66
4870.09 64
4870.25 63
4870.41 61
4870.57 61
4870.73 62
4870.89 63
4871.05 64
4871.21 65
4871.37 64
4871.53 63
4871.69 60
4871.85 55
4872.01 49
4872.17 41
4872.33 33
4872.49 24
4872.65 17
4872.81 12
4872.97 9
4873.13 10
4873.29 14
4873.45 21
4873.61 29
4873.77 37
4873.93 45
4874.09 53
4874.25 60
4874.41 66
4874.57 71
4874.73 75
4874.89 77
4875.05 78
4875.21 76
4875.37 73
4875.53 68
4875.69 63
4875.85 58
4876.01 54
4876.17 51
[truncated: 723,511 more chars]
