# Supplementary material for: Methylobacterium Species Promoting Rice and Barley Growth and Interaction Specificity Revealed with Whole-Cell Matrix-Assisted Laser Desorption / Ionization-Time-of-Flight Mass Spectrometry (MALDI-TOF/MS) Analysis
Source: PLoS One. 2015 Jun 8;10(6):e0129509. doi: 10.1371/journal.pone.0129509 (PMC4460032; doi:10.1371/journal.pone.0129509)
Supplement: S2 Data — (ZIP) [file pone.0129509.s002.zip › Supplementary data 2 (ms from inoculated rice)/92a-2.txt]

780.23 0
780.30 0
780.36 0
780.42 0
780.49 0
780.55 0
780.62 0
780.68 0
780.74 0
780.81 0
780.87 0
780.94 0
781.00 0
781.06 0
781.13 0
781.19 0
781.26 0
781.32 0
781.38 0
781.45 0
781.51 0
781.58 0
781.64 0
781.70 0
781.77 0
781.83 0
781.90 0
781.96 0
782.02 0
782.09 0
782.15 0
782.22 0
782.28 0
782.34 0
782.41 0
782.47 0
782.54 0
782.60 0
782.66 0
782.73 0
782.79 0
782.86 0
782.92 0
782.99 0
783.05 0
783.11 0
783.18 0
783.24 0
783.31 0
783.37 0
783.43 0
783.50 0
783.56 0
783.63 0
783.69 0
783.75 0
783.82 0
783.88 0
783.95 0
784.01 0
784.08 0
784.14 0
784.20 0
784.27 0
784.33 0
784.40 0
784.46 0
784.52 0
784.59 0
784.65 0
784.72 0
784.78 0
784.85 0
784.91 0
784.97 0
785.04 0
785.10 0
785.17 0
785.23 0
785.29 0
785.36 0
785.42 0
785.49 0
785.55 0
785.62 0
785.68 0
785.74 0
785.81 0
785.87 0
785.94 0
786.00 0
786.07 0
786.13 0
786.19 0
786.26 0
786.32 0
786.39 0
786.45 0
786.52 0
786.58 0
786.64 0
786.71 0
786.77 0
786.84 0
786.90 0
786.97 0
787.03 0
787.09 0
787.16 0
787.22 0
787.29 0
787.35 0
787.41 0
787.48 0
787.54 0
787.61 0
787.67 0
787.74 0
787.80 0
787.87 0
787.93 0
787.99 0
788.06 0
788.12 0
788.19 0
788.25 0
788.32 0
788.38 0
788.44 0
788.51 0
788.57 0
788.64 0
788.70 0
788.77 0
788.83 0
788.89 0
788.96 0
789.02 0
789.09 0
789.15 0
789.22 0
789.28 0
789.34 0
789.41 0
789.47 0
789.54 0
789.60 0
789.67 0
789.73 0
789.80 0
789.86 0
789.92 0
789.99 0
790.05 0
790.12 0
790.18 0
790.25 0
790.31 0
790.38 0
790.44 0
790.50 0
790.57 0
790.63 0
790.70 0
790.76 0
790.83 0
790.89 0
790.95 0
791.02 0
791.08 0
791.15 0
791.21 0
791.28 0
791.34 0
791.41 0
791.47 0
791.53 0
791.60 0
791.66 0
791.73 0
791.79 0
791.86 0
791.92 0
791.99 0
792.05 0
792.12 0
792.18 0
792.24 0
792.31 0
792.37 0
792.44 0
792.50 0
792.57 0
792.63 0
792.70 0
792.76 0
792.82 0
792.89 0
792.95 0
793.02 0
793.08 0
793.15 0
793.21 0
793.28 0
793.34 0
793.41 0
793.47 0
793.53 0
793.60 0
793.66 0
793.73 0
793.79 0
793.86 0
793.92 0
793.99 0
794.05 0
794.12 0
794.18 0
794.24 0
794.31 0
794.37 0
794.44 0
794.50 0
794.57 0
794.63 0
794.70 0
794.76 0
794.83 0
794.89 0
794.95 0
795.02 0
795.08 0
795.15 0
795.21 0
795.28 0
795.34 0
795.41 0
795.47 0
795.54 0
795.60 0
795.67 0
795.73 0
795.79 0
795.86 0
795.92 0
795.99 0
796.05 0
796.12 0
796.18 0
796.25 0
796.31 0
796.38 0
796.44 0
796.51 0
796.57 0
796.64 0
796.70 0
796.76 0
796.83 0
796.89 0
796.96 0
797.02 0
797.09 0
797.15 0
797.22 0
797.28 0
797.35 0
797.41 0
797.48 0
797.54 0
797.61 0
797.67 0
797.73 0
797.80 0
797.86 0
797.93 0
797.99 0
798.06 0
798.12 0
798.19 0
798.25 0
798.32 0
798.38 0
798.45 0
798.51 0
798.58 0
798.64 0
798.71 0
798.77 0
798.84 0
798.90 0
798.96 0
799.03 0
799.09 0
799.16 0
799.22 0
799.29 0
799.35 0
799.42 0
799.48 0
799.55 0
799.61 0
799.68 0
799.74 0
799.81 0
799.87 0
799.94 0
800.00 0
800.07 0
800.13 0
800.20 0
800.26 0
800.33 0
800.39 0
800.45 0
800.52 0
800.58 0
800.65 0
800.71 0
800.78 0
800.84 0
800.91 0
800.97 0
801.04 0
801.10 0
801.17 0
801.23 0
801.30 0
801.36 0
801.43 0
801.49 0
801.56 0
801.62 0
801.69 0
801.75 0
801.82 0
801.88 0
801.95 0
802.01 0
802.08 0
802.14 0
802.21 0
802.27 0
802.34 0
802.40 0
802.47 0
802.53 0
802.60 0
802.66 0
802.73 0
802.79 0
802.85 0
802.92 0
802.98 0
803.05 0
803.11 0
803.18 0
803.24 0
803.31 0
803.37 0
803.44 0
803.50 0
803.57 0
803.63 0
803.70 0
803.76 0
803.83 0
803.89 0
803.96 0
804.02 0
804.09 0
804.15 0
804.22 0
804.28 0
804.35 0
804.41 0
804.48 0
804.54 0
804.61 0
804.67 0
804.74 0
804.80 0
804.87 0
804.93 0
805.00 0
805.06 0
805.13 0
805.19 0
805.26 0
805.32 0
805.39 0
805.45 0
805.52 0
805.58 0
805.65 0
805.71 0
805.78 0
805.84 0
805.91 0
805.97 0
806.04 0
806.10 0
806.17 0
806.23 0
806.30 0
806.36 0
806.43 0
806.49 0
806.56 0
806.62 0
806.69 1
806.75 1
806.82 2
806.88 3
806.95 4
807.01 4
807.08 4
807.15 4
807.21 3
807.28 2
807.34 1
807.41 0
807.47 0
807.54 0
807.60 0
807.67 0
807.73 0
807.80 0
807.86 0
807.93 0
807.99 0
808.06 0
808.12 0
808.19 0
808.25 0
808.32 0
808.38 0
808.45 0
808.51 0
808.58 1
808.64 2
808.71 3
808.77 4
808.84 5
808.90 5
808.97 5
809.03 5
809.10 4
809.16 3
809.23 2
809.29 1
809.36 1
809.42 1
809.49 1
809.56 1
809.62 1
809.69 1
809.75 0
809.82 0
809.88 0
809.95 0
810.01 0
810.08 0
810.14 0
810.21 0
810.27 0
810.34 0
810.40 0
810.47 0
810.53 0
810.60 0
810.66 0
810.73 0
810.79 0
810.86 0
810.92 0
810.99 0
811.06 1
811.12 1
811.19 1
811.25 1
811.32 1
811.38 1
811.45 1
811.51 1
811.58 1
811.64 1
811.71 1
811.77 1
811.84 0
811.90 0
811.97 1
812.03 1
812.10 1
812.16 1
812.23 2
812.30 2
812.36 2
812.43 1
812.49 1
812.56 1
812.62 0
812.69 0
812.75 0
812.82 0
812.88 0
812.95 0
813.01 0
813.08 0
813.14 0
813.21 0
813.28 0
813.34 0
813.41 0
813.47 0
813.54 0
813.60 0
813.67 0
813.73 0
813.80 1
813.86 1
813.93 1
813.99 2
814.06 2
814.12 3
814.19 3
814.26 2
814.32 2
814.39 2
814.45 1
814.52 1
814.58 1
814.65 1
814.71 1
814.78 1
814.84 1
814.91 1
814.97 1
815.04 1
815.11 1
815.17 1
815.24 0
815.30 0
815.37 0
815.43 0
815.50 0
815.56 0
815.63 0
815.69 0
815.76 0
815.83 0
815.89 1
815.96 1
816.02 1
816.09 1
816.15 1
816.22 1
816.28 1
816.35 1
816.41 1
816.48 1
816.55 1
816.61 1
816.68 1
816.74 1
816.81 1
816.87 2
816.94 2
817.00 2
817.07 1
817.13 1
817.20 1
817.27 0
817.33 0
817.40 0
817.46 0
817.53 0
817.59 0
817.66 0
817.72 0
817.79 0
817.85 0
817.92 0
817.99 0
818.05 0
818.12 0
818.18 0
818.25 0
818.31 0
818.38 0
818.44 0
818.51 0
818.58 0
818.64 0
818.71 1
818.77 1
818.84 1
818.90 1
818.97 1
819.03 1
819.10 1
819.17 1
819.23 0
819.30 0
819.36 0
819.43 0
819.49 0
819.56 0
819.62 0
819.69 0
819.76 0
819.82 0
819.89 0
819.95 0
820.02 0
820.08 0
820.15 0
820.22 0
820.28 0
820.35 0
820.41 0
820.48 0
820.54 0
820.61 0
820.67 0
820.74 0
820.81 0
820.87 0
820.94 0
821.00 0
821.07 0
821.13 0
821.20 0
821.27 0
821.33 0
821.40 0
821.46 0
821.53 0
821.59 0
821.66 1
821.73 1
821.79 1
821.86 1
821.92 1
821.99 1
822.05 1
822.12 1
822.19 1
822.25 1
822.32 1
822.38 0
822.45 0
822.51 0
822.58 0
822.64 0
822.71 0
822.78 0
822.84 0
822.91 0
822.97 0
823.04 0
823.10 0
823.17 0
823.24 0
823.30 0
823.37 0
823.43 0
823.50 0
823.57 0
823.63 0
823.70 0
823.76 0
823.83 0
823.89 0
823.96 0
824.03 0
824.09 0
824.16 0
824.22 0
824.29 0
824.35 0
824.42 1
824.49 1
824.55 1
824.62 1
824.68 1
824.75 0
824.81 0
824.88 0
824.95 0
825.01 0
825.08 0
825.14 0
825.21 0
825.28 0
825.34 0
825.41 0
825.47 0
825.54 0
825.60 0
825.67 0
825.74 0
825.80 0
825.87 0
825.93 0
826.00 0
826.07 0
826.13 0
826.20 0
826.26 0
826.33 0
826.39 0
826.46 0
826.53 0
826.59 0
826.66 0
826.72 0
826.79 0
826.86 0
826.92 0
826.99 0
827.05 0
827.12 0
827.19 0
827.25 0
827.32 0
827.38 0
827.45 0
827.51 0
827.58 0
827.65 0
827.71 0
827.78 0
827.84 1
827.91 1
827.98 1
828.04 0
828.11 0
828.17 0
828.24 0
828.31 0
828.37 0
828.44 0
828.50 0
828.57 0
828.64 0
828.70 1
828.77 1
828.83 1
828.90 1
828.97 1
829.03 1
829.10 1
829.16 1
829.23 1
829.30 1
829.36 1
829.43 1
829.49 1
829.56 1
829.63 1
829.69 1
829.76 1
829.82 1
829.89 1
829.96 1
830.02 0
830.09 0
830.15 0
830.22 0
830.29 0
830.35 0
830.42 0
830.48 0
830.55 0
830.62 0
830.68 0
830.75 0
830.81 0
830.88 0
830.95 0
831.01 0
831.08 0
831.14 0
831.21 0
831.28 0
831.34 0
831.41 1
831.47 1
831.54 1
831.61 1
831.67 1
831.74 1
831.80 1
831.87 1
831.94 1
832.00 1
832.07 1
832.13 1
832.20 1
832.27 0
832.33 0
832.40 0
832.47 1
832.53 1
832.60 1
832.66 1
832.73 1
832.80 1
832.86 1
832.93 1
832.99 0
833.06 0
833.13 0
833.19 1
833.26 1
833.32 1
833.39 1
833.46 1
833.52 1
833.59 1
833.66 1
833.72 1
833.79 1
833.85 1
833.92 1
833.99 1
834.05 1
834.12 1
834.18 1
834.25 1
834.32 1
834.38 1
834.45 1
834.52 1
834.58 1
834.65 1
834.71 1
834.78 1
834.85 1
834.91 1
834.98 1
835.05 1
835.11 1
835.18 1
835.24 1
835.31 1
835.38 1
835.44 1
835.51 0
835.57 0
835.64 0
835.71 0
835.77 0
835.84 0
835.91 1
835.97 1
836.04 1
836.10 1
836.17 1
836.24 1
836.30 1
836.37 1
836.44 0
836.50 0
836.57 0
836.63 0
836.70 0
836.77 0
836.83 0
836.90 0
836.97 1
837.03 1
837.10 1
837.16 1
837.23 1
837.30 1
837.36 1
837.43 1
837.50 1
837.56 1
837.63 1
837.70 1
837.76 0
837.83 0
837.89 0
837.96 0
838.03 0
838.09 0
838.16 0
838.23 0
838.29 0
838.36 0
838.42 0
838.49 0
838.56 0
838.62 0
838.69 0
838.76 0
838.82 0
838.89 0
838.96 0
839.02 0
839.09 0
839.15 0
839.22 0
839.29 0
839.35 1
839.42 1
839.49 1
839.55 1
839.62 1
839.69 1
839.75 1
839.82 1
839.89 0
839.95 0
840.02 0
840.08 0
840.15 0
840.22 0
840.28 0
840.35 1
840.42 1
840.48 1
840.55 0
840.62 0
840.68 0
840.75 0
840.81 0
840.88 0
840.95 0
841.01 0
841.08 0
841.15 0
841.21 0
841.28 0
841.35 0
841.41 1
841.48 1
841.55 1
841.61 1
841.68 1
841.75 1
841.81 1
841.88 1
841.94 1
842.01 1
842.08 1
842.14 0
842.21 0
842.28 0
842.34 0
842.41 0
842.48 0
842.54 0
842.61 0
842.68 0
842.74 0
842.81 0
842.88 0
842.94 0
843.01 0
843.08 0
843.14 0
843.21 0
843.27 1
843.34 1
843.41 1
843.47 1
843.54 1
843.61 1
843.67 0
843.74 0
843.81 0
843.87 0
843.94 0
844.01 0
844.07 0
844.14 0
844.21 0
844.27 0
844.34 0
844.41 0
844.47 0
844.54 0
844.61 0
844.67 0
844.74 0
844.81 0
844.87 0
844.94 0
845.01 0
845.07 0
845.14 1
845.21 1
845.27 1
845.34 1
845.41 1
845.47 1
845.54 1
845.60 0
845.67 0
845.74 0
845.80 0
845.87 0
845.94 0
846.00 0
846.07 0
846.14 0
846.20 0
846.27 1
846.34 1
846.40 1
846.47 1
846.54 0
846.60 0
846.67 0
846.74 0
846.80 0
846.87 0
846.94 0
847.00 0
847.07 0
847.14 0
847.20 0
847.27 0
847.34 0
847.40 0
847.47 0
847.54 0
847.60 0
847.67 0
847.74 0
847.80 0
847.87 0
847.94 0
848.01 0
848.07 0
848.14 0
848.21 0
848.27 0
848.34 0
848.41 0
848.47 0
848.54 0
848.61 0
848.67 0
848.74 0
848.81 0
848.87 0
848.94 0
849.01 0
849.07 0
849.14 0
849.21 0
849.27 0
849.34 0
849.41 0
849.47 0
849.54 0
849.61 0
849.67 0
849.74 0
849.81 0
849.87 0
849.94 0
850.01 0
850.07 0
850.14 0
850.21 0
850.27 0
850.34 0
850.41 0
850.48 0
850.54 0
850.61 0
850.68 0
850.74 0
850.81 0
850.88 0
850.94 0
851.01 0
851.08 0
851.14 0
851.21 0
851.28 0
851.34 0
851.41 0
851.48 0
851.54 0
851.61 0
851.68 0
851.75 0
851.81 0
851.88 0
851.95 0
852.01 0
852.08 0
852.15 0
852.21 0
852.28 0
852.35 0
852.41 0
852.48 0
852.55 0
852.61 0
852.68 0
852.75 0
852.82 0
852.88 0
852.95 0
853.02 0
853.08 0
853.15 0
853.22 0
853.28 0
853.35 0
853.42 0
853.48 0
853.55 0
853.62 0
853.69 0
853.75 0
853.82 0
853.89 0
853.95 0
854.02 0
854.09 0
854.15 0
854.22 0
854.29 0
854.35 0
854.42 0
854.49 0
854.56 0
854.62 0
854.69 0
854.76 0
854.82 0
854.89 0
854.96 1
855.02 1
855.09 0
855.16 0
855.23 0
855.29 0
855.36 0
855.43 0
855.49 0
855.56 0
855.63 0
855.69 0
855.76 0
855.83 0
855.90 0
855.96 0
856.03 0
856.10 0
856.16 0
856.23 0
856.30 0
856.37 0
856.43 0
856.50 0
856.57 0
856.63 0
856.70 0
856.77 0
856.83 0
856.90 0
856.97 0
857.04 0
857.10 0
857.17 0
857.24 0
857.30 1
857.37 1
857.44 1
857.51 1
857.57 1
857.64 0
857.71 0
857.77 0
857.84 0
857.91 0
857.98 0
858.04 0
858.11 1
858.18 1
858.24 1
858.31 0
858.38 0
858.44 0
858.51 0
858.58 0
858.65 0
858.71 0
858.78 0
858.85 0
858.91 0
858.98 1
859.05 0
859.12 0
859.18 0
859.25 0
859.32 0
859.38 0
859.45 0
859.52 0
859.59 0
859.65 0
859.72 0
859.79 0
859.86 0
859.92 0
859.99 0
860.06 0
860.12 0
860.19 0
860.26 0
860.33 0
860.39 0
860.46 0
860.53 0
860.59 0
860.66 0
860.73 0
860.80 0
860.86 0
860.93 0
861.00 0
861.06 0
861.13 0
861.20 0
861.27 0
861.33 0
861.40 0
861.47 0
861.54 0
861.60 0
861.67 0
861.74 0
861.80 0
861.87 0
861.94 0
862.01 0
862.07 0
862.14 0
862.21 0
862.28 0
862.34 0
862.41 0
862.48 0
862.54 0
862.61 0
862.68 0
862.75 0
862.81 0
862.88 0
862.95 0
863.02 0
863.08 0
863.15 0
863.22 0
863.28 0
863.35 0
863.42 0
863.49 0
863.55 0
863.62 0
863.69 0
863.76 0
863.82 0
863.89 0
863.96 0
864.03 0
864.09 0
864.16 0
864.23 0
864.29 0
864.36 0
864.43 0
864.50 0
864.56 0
864.63 0
864.70 0
864.77 0
864.83 0
864.90 0
864.97 0
865.04 0
865.10 0
865.17 0
865.24 1
865.31 1
865.37 1
865.44 0
865.51 0
865.58 0
865.64 0
865.71 0
865.78 0
865.84 0
865.91 0
865.98 0
866.05 0
866.11 0
866.18 0
866.25 0
866.32 0
866.38 0
866.45 0
866.52 0
866.59 0
866.65 0
866.72 0
866.79 0
866.86 0
866.92 0
866.99 0
867.06 0
867.13 0
867.19 0
867.26 0
867.33 0
867.40 0
867.46 0
867.53 0
867.60 0
867.67 0
867.73 0
867.80 0
867.87 0
867.94 0
868.00 0
868.07 0
868.14 0
868.21 0
868.27 0
868.34 0
868.41 0
868.48 0
868.54 0
868.61 0
868.68 0
868.75 0
868.81 0
868.88 0
868.95 0
869.02 0
869.08 0
869.15 0
869.22 0
869.29 0
869.35 0
869.42 0
869.49 0
869.56 0
869.62 0
869.69 0
869.76 0
869.83 0
869.89 0
869.96 0
870.03 0
870.10 0
870.16 0
870.23 0
870.30 0
870.37 0
870.44 0
870.50 0
870.57 0
870.64 0
870.71 0
870.77 0
870.84 0
870.91 0
870.98 0
871.04 0
871.11 0
871.18 0
871.25 0
871.31 0
871.38 0
871.45 0
871.52 0
871.58 0
871.65 0
871.72 0
871.79 0
871.86 0
871.92 0
871.99 0
872.06 0
872.13 0
872.19 0
872.26 0
872.33 0
872.40 0
872.46 0
872.53 0
872.60 0
872.67 0
872.73 0
872.80 0
872.87 0
872.94 0
873.01 0
873.07 0
873.14 0
873.21 0
873.28 0
873.34 0
873.41 0
873.48 0
873.55 0
873.61 0
873.68 0
873.75 0
873.82 0
873.89 0
873.95 0
874.02 0
874.09 0
874.16 0
874.22 0
874.29 0
874.36 0
874.43 0
874.50 0
874.56 0
874.63 0
874.70 0
874.77 0
874.83 0
874.90 0
874.97 0
875.04 0
875.11 0
875.17 0
875.24 0
875.31 0
875.38 0
875.44 0
875.51 0
875.58 0
875.65 0
875.72 0
875.78 0
875.85 0
875.92 0
875.99 0
876.05 0
876.12 0
876.19 0
876.26 0
876.33 0
876.39 0
876.46 0
876.53 0
876.60 0
876.66 0
876.73 0
876.80 0
876.87 0
876.94 0
877.00 0
877.07 0
877.14 0
877.21 0
877.28 0
877.34 0
877.41 0
877.48 0
877.55 0
877.61 0
877.68 0
877.75 0
877.82 0
877.89 0
877.95 0
878.02 0
878.09 0
878.16 0
878.23 0
878.29 0
878.36 0
878.43 0
878.50 0
878.57 0
878.63 0
878.70 0
878.77 0
878.84 0
878.90 0
878.97 0
879.04 0
879.11 0
879.18 0
879.24 0
879.31 0
879.38 0
879.45 0
879.52 0
879.58 0
879.65 0
879.72 0
879.79 0
879.86 0
879.92 0
879.99 0
880.06 0
880.13 0
880.20 0
880.26 0
880.33 0
880.40 0
880.47 0
880.54 0
880.60 0
880.67 0
880.74 0
880.81 0
880.88 0
880.94 0
881.01 0
881.08 0
881.15 0
881.22 0
881.28 0
881.35 0
881.42 0
881.49 0
881.56 0
881.62 0
881.69 0
881.76 0
881.83 0
881.90 0
881.96 0
882.03 0
882.10 0
882.17 0
882.24 0
882.30 0
882.37 0
882.44 0
882.51 0
882.58 0
882.64 0
882.71 0
882.78 0
882.85 0
882.92 0
882.98 0
883.05 0
883.12 0
883.19 0
883.26 0
883.33 0
883.39 0
883.46 0
883.53 0
883.60 0
883.67 0
883.73 0
883.80 0
883.87 0
883.94 0
884.01 0
884.07 0
884.14 0
884.21 0
884.28 0
884.35 0
884.42 0
884.48 0
884.55 0
884.62 0
884.69 0
884.76 0
884.82 0
884.89 0
884.96 0
885.03 0
885.10 0
885.16 0
885.23 0
885.30 0
885.37 0
885.44 0
885.51 0
885.57 0
885.64 0
885.71 0
885.78 0
885.85 0
885.91 0
885.98 0
886.05 0
886.12 0
886.19 0
886.26 0
886.32 0
886.39 0
886.46 0
886.53 0
886.60 0
886.67 0
886.73 0
886.80 0
886.87 0
886.94 0
887.01 0
887.07 0
887.14 0
887.21 0
887.28 0
887.35 0
887.42 0
887.48 0
887.55 0
887.62 0
887.69 0
887.76 0
887.83 0
887.89 0
887.96 0
888.03 0
888.10 0
888.17 0
888.23 0
888.30 0
888.37 0
888.44 0
888.51 0
888.58 0
888.64 0
888.71 0
888.78 0
888.85 0
888.92 0
888.99 0
889.05 0
889.12 0
889.19 0
889.26 0
889.33 0
889.40 0
889.46 0
889.53 0
889.60 0
889.67 0
889.74 0
889.81 0
889.87 0
889.94 0
890.01 0
890.08 0
890.15 0
890.22 0
890.28 0
890.35 0
890.42 0
890.49 0
890.56 0
890.63 0
890.69 0
890.76 0
890.83 0
890.90 0
890.97 0
891.04 0
891.10 0
891.17 0
891.24 0
891.31 0
891.38 0
891.45 0
891.52 0
891.58 0
891.65 0
891.72 0
891.79 0
891.86 0
891.93 0
891.99 0
892.06 0
892.13 0
892.20 0
892.27 0
892.34 0
892.40 0
892.47 0
892.54 0
892.61 0
892.68 0
892.75 0
892.82 0
892.88 0
892.95 0
893.02 0
893.09 0
893.16 0
893.23 0
893.29 0
893.36 0
893.43 0
893.50 0
893.57 0
893.64 0
893.71 0
893.77 0
893.84 0
893.91 0
893.98 0
894.05 0
894.12 0
894.19 0
894.25 0
894.32 0
894.39 0
894.46 0
894.53 0
894.60 0
894.66 0
894.73 0
894.80 0
894.87 0
894.94 0
895.01 0
895.08 0
895.14 0
895.21 0
895.28 0
895.35 0
895.42 0
895.49 0
895.56 0
895.62 0
895.69 0
895.76 0
895.83 0
895.90 0
895.97 0
896.04 0
896.10 0
896.17 0
896.24 0
896.31 0
896.38 0
896.45 0
896.52 0
896.58 0
896.65 0
896.72 0
896.79 0
896.86 0
896.93 0
897.00 0
897.07 0
897.13 0
897.20 0
897.27 0
897.34 0
897.41 0
897.48 0
897.55 0
897.61 0
897.68 0
897.75 0
897.82 0
897.89 0
897.96 0
898.03 0
898.09 0
898.16 0
898.23 0
898.30 0
898.37 0
898.44 0
898.51 0
898.58 0
898.64 0
898.71 0
898.78 0
898.85 0
898.92 0
898.99 0
899.06 0
899.12 0
899.19 0
899.26 0
899.33 0
899.40 0
899.47 0
899.54 0
899.61 0
899.67 0
899.74 0
899.81 0
899.88 0
899.95 0
900.02 0
900.09 0
900.16 0
900.22 0
900.29 0
900.36 0
900.43 0
900.50 0
900.57 0
900.64 0
900.71 0
900.77 0
900.84 0
900.91 0
900.98 0
901.05 0
901.12 0
901.19 0
901.26 0
901.32 0
901.39 0
901.46 1
901.53 1
901.60 1
901.67 0
901.74 0
901.81 0
901.87 0
901.94 0
902.01 0
902.08 0
902.15 0
902.22 0
902.29 0
902.36 0
902.43 0
902.49 0
902.56 0
902.63 0
902.70 0
902.77 0
902.84 0
902.91 0
902.98 0
903.05 0
903.11 0
903.18 0
903.25 0
903.32 0
903.39 0
903.46 0
903.53 0
903.60 0
903.66 0
903.73 0
903.80 0
903.87 0
903.94 0
904.01 0
904.08 0
904.15 0
904.22 0
904.28 0
904.35 0
904.42 0
904.49 0
904.56 0
904.63 0
904.70 0
904.77 0
904.84 0
904.90 0
904.97 0
905.04 0
905.11 0
905.18 1
905.25 1
905.32 1
905.39 1
905.46 1
905.53 0
905.59 0
905.66 0
905.73 0
905.80 0
905.87 0
905.94 0
906.01 0
906.08 0
906.15 0
906.21 0
906.28 0
906.35 0
906.42 0
906.49 0
906.56 0
906.63 0
906.70 0
906.77 0
906.84 0
906.90 0
906.97 0
907.04 0
907.11 0
907.18 0
907.25 0
907.32 0
907.39 0
907.46 0
907.53 0
907.59 0
907.66 0
907.73 0
907.80 0
907.87 0
907.94 0
908.01 0
908.08 0
908.15 0
908.22 0
908.29 0
908.35 0
908.42 0
908.49 0
908.56 0
908.63 0
908.70 0
908.77 0
908.84 0
908.91 0
908.98 0
909.04 0
909.11 0
909.18 0
909.25 0
909.32 0
909.39 0
909.46 0
909.53 0
909.60 0
909.67 0
909.74 0
909.80 0
909.87 0
909.94 0
910.01 0
910.08 0
910.15 0
910.22 0
910.29 0
910.36 0
910.43 0
910.50 0
910.57 0
910.63 0
910.70 0
910.77 0
910.84 0
910.91 0
910.98 0
911.05 0
911.12 0
911.19 0
911.26 0
911.33 0
911.40 0
911.46 0
911.53 0
911.60 0
911.67 0
911.74 0
911.81 0
911.88 0
911.95 0
912.02 0
912.09 0
912.16 0
912.23 0
912.29 0
912.36 0
912.43 0
912.50 0
912.57 0
912.64 0
912.71 0
912.78 0
912.85 0
912.92 0
912.99 0
913.06 0
913.13 0
913.19 0
913.26 0
913.33 0
913.40 0
913.47 0
913.54 0
913.61 0
913.68 0
913.75 0
913.82 0
913.89 0
913.96 0
914.03 0
914.09 0
914.16 0
914.23 0
914.30 0
914.37 0
914.44 0
914.51 0
914.58 0
914.65 0
914.72 0
914.79 0
914.86 0
914.93 0
915.00 0
915.06 0
915.13 0
915.20 0
915.27 0
915.34 0
915.41 0
915.48 0
915.55 0
915.62 0
915.69 0
915.76 0
915.83 0
915.90 0
915.97 0
916.04 0
916.10 0
916.17 0
916.24 0
916.31 0
916.38 0
916.45 0
916.52 0
916.59 0
916.66 0
916.73 0
916.80 0
916.87 0
916.94 0
917.01 0
917.08 0
917.14 0
917.21 0
917.28 0
917.35 0
917.42 0
917.49 0
917.56 0
917.63 0
917.70 0
917.77 0
917.84 0
917.91 0
917.98 0
918.05 0
918.12 0
918.19 0
918.26 0
918.32 0
918.39 0
918.46 0
918.53 0
918.60 0
918.67 0
918.74 0
918.81 0
918.88 0
918.95 0
919.02 0
919.09 0
919.16 0
919.23 0
919.30 0
919.37 0
919.44 0
919.51 0
919.58 0
919.64 0
919.71 0
919.78 0
919.85 0
919.92 0
919.99 0
920.06 0
920.13 0
920.20 0
920.27 0
920.34 0
920.41 0
920.48 0
920.55 0
920.62 0
920.69 0
920.76 0
920.83 0
920.90 0
920.97 0
921.03 0
921.10 0
921.17 0
921.24 0
921.31 0
921.38 0
921.45 0
921.52 0
921.59 0
921.66 0
921.73 0
921.80 0
921.87 0
921.94 0
922.01 0
922.08 0
922.15 0
922.22 0
922.29 0
922.36 0
922.43 0
922.50 0
922.57 0
922.63 0
922.70 0
922.77 0
922.84 0
922.91 0
922.98 0
923.05 0
923.12 0
923.19 0
923.26 0
923.33 0
923.40 0
923.47 0
923.54 0
923.61 0
923.68 0
923.75 0
923.82 0
923.89 0
923.96 0
924.03 0
924.10 0
924.17 0
924.24 0
924.31 0
924.38 0
924.44 0
924.51 0
924.58 0
924.65 0
924.72 0
924.79 0
924.86 0
924.93 0
925.00 0
925.07 0
925.14 0
925.21 0
925.28 0
925.35 0
925.42 0
925.49 0
925.56 0
925.63 0
925.70 0
925.77 0
925.84 0
925.91 0
925.98 0
926.05 0
926.12 0
926.19 0
926.26 0
926.33 0
926.40 0
926.47 0
926.54 0
926.61 0
926.68 0
926.75 0
926.81 0
926.88 0
926.95 0
927.02 0
927.09 0
927.16 0
927.23 0
927.30 1
927.37 0
927.44 0
927.51 0
927.58 0
927.65 0
927.72 0
927.79 0
927.86 0
927.93 0
928.00 0
928.07 0
928.14 0
928.21 0
928.28 0
928.35 0
928.42 0
928.49 1
928.56 1
928.63 1
928.70 1
928.77 1
928.84 0
928.91 0
928.98 0
929.05 0
929.12 0
929.19 0
929.26 0
929.33 0
929.40 0
929.47 0
929.54 0
929.61 0
929.68 0
929.75 0
929.82 0
929.89 0
929.96 0
930.03 0
930.10 0
930.17 0
930.24 0
930.31 0
930.38 0
930.45 0
930.52 0
930.59 0
930.66 0
930.73 0
930.79 0
930.86 0
930.93 0
931.00 0
931.07 0
931.14 0
931.21 0
931.28 0
931.35 0
931.42 0
931.49 0
931.56 0
931.63 0
931.70 0
931.77 0
931.84 0
931.91 0
931.98 0
932.05 0
932.12 0
932.19 0
932.26 0
932.33 0
932.40 0
932.47 0
932.54 0
932.61 0
932.68 0
932.75 0
932.82 0
932.89 0
932.96 0
933.03 0
933.10 0
933.17 0
933.24 0
933.31 0
933.38 0
933.45 0
933.52 0
933.59 0
933.66 0
933.73 0
933.80 0
933.87 0
933.94 0
934.01 0
934.08 0
934.15 0
934.22 0
934.29 0
934.36 0
934.43 0
934.50 0
934.57 0
934.64 0
934.71 0
934.78 0
934.85 0
934.92 0
934.99 0
935.06 0
935.13 0
935.20 0
935.27 0
935.34 0
935.41 1
935.48 1
935.55 1
935.62 1
935.69 1
935.76 0
935.83 0
935.90 0
935.97 0
936.04 0
936.11 0
936.18 0
936.26 0
936.33 0
936.40 0
936.47 0
936.54 0
936.61 0
936.68 0
936.75 0
936.82 0
936.89 0
936.96 0
937.03 0
937.10 0
937.17 0
937.24 0
937.31 0
937.38 0
937.45 0
937.52 0
937.59 0
937.66 0
937.73 0
937.80 0
937.87 0
937.94 0
938.01 0
938.08 0
938.15 0
938.22 0
938.29 0
938.36 0
938.43 0
938.50 0
938.57 0
938.64 0
938.71 0
938.78 0
938.85 0
938.92 0
938.99 0
939.06 0
939.13 0
939.20 1
939.27 1
939.34 0
939.41 0
939.48 0
939.55 0
939.62 0
939.69 0
939.76 0
939.83 0
939.90 0
939.97 0
940.04 0
940.11 0
940.19 0
940.26 0
940.33 0
940.40 0
940.47 0
940.54 0
940.61 0
940.68 0
940.75 0
940.82 0
940.89 0
940.96 0
941.03 0
941.10 0
941.17 0
941.24 0
941.31 0
941.38 0
941.45 0
941.52 0
941.59 0
941.66 0
941.73 0
941.80 0
941.87 0
941.94 0
942.01 0
942.08 0
942.15 0
942.22 0
942.29 0
942.36 0
942.43 0
942.50 0
942.58 0
942.65 0
942.72 0
942.79 0
942.86 0
942.93 0
943.00 0
943.07 0
943.14 0
943.21 0
943.28 0
943.35 0
943.42 0
943.49 0
943.56 0
943.63 0
943.70 0
943.77 0
943.84 0
943.91 0
943.98 0
944.05 0
944.12 0
944.19 0
944.26 0
944.33 0
944.40 0
944.48 0
944.55 0
944.62 0
944.69 0
944.76 0
944.83 0
944.90 0
944.97 0
945.04 0
945.11 0
945.18 0
945.25 0
945.32 0
945.39 0
945.46 0
945.53 0
945.60 0
945.67 0
945.74 0
945.81 0
945.88 0
945.95 0
946.03 0
946.10 0
946.17 0
946.24 0
946.31 0
946.38 0
946.45 0
946.52 0
946.59 0
946.66 0
946.73 0
946.80 0
946.87 0
946.94 0
947.01 0
947.08 0
947.15 0
947.22 0
947.29 0
947.36 0
947.43 0
947.51 0
947.58 0
947.65 0
947.72 0
947.79 0
947.86 0
947.93 0
948.00 0
948.07 0
948.14 0
948.21 0
948.28 0
948.35 0
948.42 0
948.49 0
948.56 0
948.63 0
948.70 0
948.78 0
948.85 0
948.92 0
948.99 0
949.06 0
949.13 0
949.20 0
949.27 0
949.34 0
949.41 0
949.48 0
949.55 0
949.62 0
949.69 0
949.76 0
949.83 1
949.90 1
949.98 1
950.05 1
950.12 0
950.19 0
950.26 0
950.33 0
950.40 0
950.47 0
950.54 1
950.61 1
950.68 1
950.75 1
950.82 1
950.89 1
950.96 1
951.03 1
951.11 0
951.18 0
951.25 1
951.32 1
951.39 1
951.46 1
951.53 1
951.60 1
951.67 1
951.74 0
951.81 0
951.88 0
951.95 0
952.02 0
952.10 0
952.17 0
952.24 0
952.31 1
952.38 1
952.45 1
952.52 1
952.59 1
952.66 1
952.73 1
952.80 1
952.87 1
952.94 1
953.01 1
953.09 1
953.16 1
953.23 1
953.30 1
953.37 1
953.44 1
953.51 1
953.58 1
953.65 1
953.72 1
953.79 1
953.86 1
953.93 0
954.00 0
954.08 0
954.15 0
954.22 0
954.29 0
954.36 0
954.43 0
954.50 0
954.57 0
954.64 0
954.71 0
954.78 0
954.85 0
954.93 0
955.00 0
955.07 0
955.14 0
955.21 0
955.28 0
955.35 0
955.42 0
955.49 0
955.56 0
955.63 0
955.70 0
955.77 0
955.85 0
955.92 0
955.99 0
956.06 0
956.13 0
956.20 0
956.27 0
956.34 0
956.41 0
956.48 0
956.55 0
956.63 0
956.70 0
956.77 0
956.84 0
956.91 0
956.98 0
957.05 0
957.12 0
957.19 0
957.26 0
957.33 0
957.40 0
957.48 0
957.55 0
957.62 0
957.69 0
957.76 0
957.83 0
957.90 0
957.97 0
958.04 0
958.11 0
958.18 0
958.26 0
958.33 0
958.40 0
958.47 0
958.54 0
958.61 0
958.68 0
958.75 0
958.82 1
958.89 1
958.96 1
959.04 1
959.11 1
959.18 1
959.25 1
959.32 1
959.39 1
959.46 0
959.53 0
959.60 0
959.67 0
959.75 0
959.82 0
959.89 0
959.96 0
960.03 0
960.10 0
960.17 0
960.24 0
960.31 0
960.38 0
960.46 0
960.53 0
960.60 0
960.67 0
960.74 0
960.81 0
960.88 0
960.95 0
961.02 0
961.09 0
961.17 0
961.24 0
961.31 0
961.38 0
961.45 0
961.52 0
961.59 0
961.66 0
961.73 1
961.81 1
961.88 1
961.95 1
962.02 1
962.09 1
962.16 1
962.23 1
962.30 1
962.37 1
962.44 1
962.52 0
962.59 0
962.66 0
962.73 0
962.80 0
962.87 0
962.94 0
963.01 1
963.08 1
963.16 1
963.23 0
963.30 0
963.37 0
963.44 0
963.51 0
963.58 0
963.65 0
963.72 0
963.80 0
963.87 0
963.94 0
964.01 0
964.08 0
964.15 0
964.22 0
964.29 0
964.36 0
964.44 0
964.51 0
964.58 0
964.65 0
964.72 0
964.79 0
964.86 0
964.93 0
965.01 0
965.08 0
965.15 0
965.22 0
965.29 0
965.36 0
965.43 0
965.50 0
965.57 0
965.65 0
965.72 1
965.79 1
965.86 1
965.93 1
966.00 2
966.07 1
966.14 1
966.22 1
966.29 1
966.36 1
966.43 0
966.50 0
966.57 0
966.64 0
966.71 0
966.79 0
966.86 0
966.93 0
967.00 0
967.07 0
967.14 0
967.21 0
967.28 0
967.36 1
967.43 1
967.50 1
967.57 1
967.64 1
967.71 1
967.78 1
967.85 1
967.93 1
968.00 1
968.07 1
968.14 1
968.21 0
968.28 0
968.35 0
968.42 0
968.50 0
968.57 0
968.64 0
968.71 0
968.78 0
968.85 0
968.92 0
969.00 0
969.07 0
969.14 0
969.21 0
969.28 0
969.35 1
969.42 1
969.49 1
969.57 1
969.64 1
969.71 1
969.78 1
969.85 1
969.92 1
969.99 1
970.07 0
970.14 0
970.21 0
970.28 0
970.35 0
970.42 0
970.49 1
970.56 1
970.64 1
970.71 1
970.78 1
970.85 1
970.92 1
970.99 1
971.06 1
971.14 0
971.21 0
971.28 0
971.35 0
971.42 0
971.49 0
971.56 1
971.64 1
971.71 1
971.78 1
971.85 1
971.92 1
971.99 1
972.06 1
972.14 1
972.21 0
972.28 0
972.35 0
972.42 0
972.49 1
972.56 1
972.64 1
972.71 1
972.78 1
972.85 1
972.92 0
972.99 0
973.06 0
973.14 0
973.21 0
973.28 0
973.35 0
973.42 0
973.49 0
973.56 0
973.64 0
973.71 1
973.78 1
973.85 1
973.92 1
973.99 1
974.07 0
974.14 0
974.21 0
974.28 0
974.35 0
974.42 0
974.49 0
974.57 0
974.64 0
974.71 0
974.78 0
974.85 0
974.92 0
975.00 0
975.07 0
975.14 0
975.21 0
975.28 0
975.35 0
975.42 0
975.50 0
975.57 1
975.64 1
975.71 1
975.78 1
975.85 1
975.93 1
976.00 1
976.07 1
976.14 1
976.21 1
976.28 1
976.36 1
976.43 1
976.50 1
976.57 1
976.64 1
976.71 1
976.78 1
976.86 1
976.93 1
977.00 1
977.07 0
977.14 0
977.21 0
977.29 0
977.36 0
977.43 0
977.50 0
977.57 0
977.64 0
977.72 0
977.79 0
977.86 0
977.93 1
978.00 1
978.07 1
978.15 1
978.22 1
978.29 1
978.36 1
978.43 0
978.50 0
978.58 0
978.65 0
978.72 0
978.79 0
978.86 0
978.93 0
979.01 0
979.08 0
979.15 0
979.22 0
979.29 0
979.36 0
979.44 0
979.51 0
979.58 0
979.65 0
979.72 0
979.79 0
979.87 0
979.94 0
980.01 0
980.08 0
980.15 0
980.22 0
980.30 0
980.37 0
980.44 0
980.51 0
980.58 0
980.66 0
980.73 1
980.80 1
980.87 1
980.94 1
981.01 1
981.09 1
981.16 1
981.23 1
981.30 1
981.37 1
981.44 1
981.52 1
981.59 1
981.66 1
981.73 1
981.80 0
981.88 0
981.95 0
982.02 0
982.09 0
982.16 0
982.23 0
982.31 0
982.38 0
982.45 0
982.52 0
982.59 0
982.67 0
982.74 0
982.81 0
982.88 0
982.95 0
983.02 0
983.10 0
983.17 0
983.24 0
983.31 1
983.38 1
983.46 0
983.53 0
983.60 0
983.67 0
983.74 1
983.81 1
983.89 1
983.96 1
984.03 1
984.10 1
984.17 1
984.25 0
984.32 0
984.39 0
984.46 0
984.53 0
984.61 0
984.68 0
984.75 0
984.82 0
984.89 0
984.96 0
985.04 0
985.11 0
985.18 0
985.25 0
985.32 0
985.40 0
985.47 0
985.54 0
985.61 0
985.68 0
985.76 0
985.83 0
985.90 0
985.97 0
986.04 0
986.12 0
986.19 0
986.26 0
986.33 0
986.40 0
986.48 0
986.55 0
986.62 0
986.69 0
986.76 0
986.84 0
986.91 0
986.98 0
987.05 0
987.12 0
987.20 0
987.27 0
987.34 0
987.41 0
987.48 0
987.56 0
987.63 0
987.70 0
987.77 0
987.84 0
987.92 0
987.99 0
988.06 0
988.13 0
988.20 0
988.28 0
988.35 1
988.42 1
988.49 1
988.56 1
988.64 1
988.71 0
988.78 0
988.85 0
988.92 0
989.00 0
989.07 0
989.14 0
989.21 0
989.28 0
989.36 0
989.43 0
989.50 1
989.57 1
989.64 1
989.72 2
989.79 2
989.86 2
989.93 2
990.00 1
990.08 1
990.15 1
990.22 0
990.29 0
990.37 0
990.44 0
990.51 1
990.58 1
990.65 1
990.73 1
990.80 1
990.87 1
990.94 1
991.01 1
991.09 1
991.16 1
991.23 2
991.30 2
991.37 1
991.45 1
991.52 1
991.59 1
991.66 0
991.74 0
991.81 0
991.88 0
991.95 0
992.02 0
992.10 0
992.17 0
992.24 0
992.31 1
992.39 1
992.46 1
992.53 1
992.60 1
992.67 1
992.75 1
992.82 1
992.89 1
992.96 1
993.03 1
993.11 1
993.18 0
993.25 0
993.32 0
993.40 0
993.47 0
993.54 0
993.61 0
993.68 0
993.76 0
993.83 0
993.90 1
993.97 1
994.05 1
994.12 1
994.19 1
994.26 1
994.33 1
994.41 1
994.48 0
994.55 0
994.62 0
994.70 0
994.77 1
994.84 1
994.91 1
994.99 1
995.06 1
995.13 1
995.20 1
995.27 1
995.35 1
995.42 1
995.49 1
995.56 1
995.64 1
995.71 1
995.78 1
995.85 1
995.92 1
996.00 1
996.07 0
996.14 0
996.21 0
996.29 0
996.36 0
996.43 0
996.50 0
996.58 0
996.65 0
996.72 0
996.79 0
996.87 0
996.94 0
997.01 1
997.08 1
997.15 1
997.23 1
997.30 1
997.37 0
997.44 0
997.52 0
997.59 0
997.66 0
997.73 0
997.81 0
997.88 0
997.95 0
998.02 0
998.10 0
998.17 0
998.24 0
998.31 0
998.38 0
998.46 0
998.53 0
998.60 0
998.67 1
998.75 1
998.82 1
998.89 1
998.96 1
999.04 1
999.11 1
999.18 1
999.25 1
999.33 1
999.40 0
999.47 0
999.54 0
999.62 0
999.69 0
999.76 0
999.83 0
999.91 0
999.98 0
1000.05 0
1000.12 0
1000.20 0
1000.27 0
1000.34 0
1000.41 0
1000.49 1
1000.56 1
1000.63 0
1000.70 0
1000.78 0
1000.85 0
1000.92 0
1000.99 0
1001.07 1
1001.14 1
1001.21 1
1001.28 1
1001.36 1
1001.43 1
1001.50 0
1001.57 0
1001.65 0
1001.72 0
1001.79 0
1001.86 1
1001.94 1
1002.01 1
1002.08 1
1002.15 2
1002.23 2
1002.30 1
1002.37 1
1002.44 1
1002.52 1
1002.59 1
1002.66 1
1002.73 1
1002.81 1
1002.88 1
1002.95 1
1003.02 2
1003.10 2
1003.17 2
1003.24 2
1003.31 2
1003.39 2
1003.46 2
1003.53 2
1003.60 2
1003.68 2
1003.75 2
1003.82 3
1003.89 3
1003.97 4
1004.04 4
1004.11 4
1004.18 5
1004.26 5
1004.33 5
1004.40 5
1004.48 4
1004.55 4
1004.62 4
1004.69 4
1004.77 4
1004.84 4
1004.91 4
1004.98 4
1005.06 4
1005.13 4
1005.20 4
1005.27 4
1005.35 4
1005.42 3
1005.49 3
1005.56 3
1005.64 3
1005.71 3
1005.78 3
1005.86 3
1005.93 3
1006.00 3
1006.07 2
1006.15 2
1006.22 2
1006.29 1
1006.36 1
1006.44 2
1006.51 2
1006.58 2
1006.65 2
1006.73 3
1006.80 3
1006.87 3
1006.95 4
1007.02 4
1007.09 4
1007.16 5
1007.24 5
1007.31 5
1007.38 5
1007.45 4
1007.53 4
1007.60 3
1007.67 3
1007.75 2
1007.82 2
1007.89 2
1007.96 2
1008.04 2
1008.11 2
1008.18 3
1008.25 3
1008.33 2
1008.40 2
1008.47 2
1008.55 1
1008.62 1
1008.69 1
1008.76 1
1008.84 0
1008.91 1
1008.98 1
1009.06 2
1009.13 2
1009.20 3
1009.27 3
1009.35 3
1009.42 3
1009.49 2
1009.56 2
1009.64 1
1009.71 1
1009.78 1
1009.86 1
1009.93 1
1010.00 2
1010.07 2
1010.15 2
1010.22 2
1010.29 2
1010.37 2
1010.44 1
1010.51 1
1010.58 1
1010.66 1
1010.73 1
1010.80 1
1010.88 1
1010.95 1
1011.02 1
1011.09 1
1011.17 1
1011.24 1
1011.31 1
1011.39 1
1011.46 1
1011.53 1
1011.60 1
1011.68 1
1011.75 1
1011.82 1
1011.90 1
1011.97 0
1012.04 1
1012.11 1
1012.19 1
1012.26 1
1012.33 1
1012.41 1
1012.48 0
1012.55 0
1012.62 0
1012.70 0
1012.77 0
1012.84 0
1012.92 0
1012.99 0
1013.06 0
1013.14 0
1013.21 0
1013.28 0
1013.35 0
1013.43 0
1013.50 0
1013.57 0
1013.65 0
1013.72 1
1013.79 1
1013.86 2
1013.94 2
1014.01 2
1014.08 2
1014.16 2
1014.23 2
1014.30 1
1014.38 1
1014.45 0
1014.52 0
1014.59 0
1014.67 0
1014.74 0
1014.81 1
1014.89 1
1014.96 1
1015.03 1
1015.11 2
1015.18 2
1015.25 2
1015.32 2
1015.40 1
1015.47 1
1015.54 1
1015.62 1
1015.69 1
1015.76 1
1015.84 1
1015.91 1
1015.98 1
1016.05 1
1016.13 1
1016.20 1
1016.27 1
1016.35 1
1016.42 0
1016.49 0
1016.57 0
1016.64 0
1016.71 0
1016.78 0
1016.86 0
1016.93 0
1017.00 0
1017.08 0
1017.15 1
1017.22 1
1017.30 1
1017.37 1
1017.44 2
1017.52 2
1017.59 2
1017.66 2
1017.73 1
1017.81 1
1017.88 1
1017.95 1
1018.03 0
1018.10 0
1018.17 0
1018.25 0
1018.32 0
1018.39 0
1018.47 0
1018.54 0
1018.61 0
1018.69 0
1018.76 0
1018.83 0
1018.90 0
1018.98 0
1019.05 0
1019.12 0
1019.20 1
1019.27 1
1019.34 1
1019.42 1
1019.49 1
1019.56 1
1019.64 0
1019.71 0
1019.78 0
1019.86 0
1019.93 0
1020.00 0
1020.08 0
1020.15 0
1020.22 0
1020.29 1
1020.37 1
1020.44 1
1020.51 1
1020.59 1
1020.66 1
1020.73 0
1020.81 0
1020.88 0
1020.95 0
1021.03 0
1021.10 0
1021.17 0
1021.25 1
1021.32 1
1021.39 1
1021.47 1
1021.54 1
1021.61 1
1021.69 1
1021.76 1
1021.83 1
1021.91 1
1021.98 1
1022.05 2
1022.13 2
1022.20 2
1022.27 2
1022.34 3
1022.42 3
1022.49 3
1022.56 3
1022.64 3
1022.71 3
1022.78 3
1022.86 4
1022.93 4
1023.00 5
1023.08 5
1023.15 6
1023.22 7
1023.30 8
1023.37 9
1023.44 10
1023.52 11
1023.59 11
1023.66 10
1023.74 10
1023.81 9
1023.88 8
1023.96 7
1024.03 7
1024.10 7
1024.18 7
1024.25 7
1024.32 7
1024.40 7
1024.47 7
1024.54 6
1024.62 6
1024.69 5
1024.76 5
1024.84 5
1024.91 5
1024.98 5
1025.06 5
1025.13 5
1025.20 5
1025.28 5
1025.35 5
1025.42 5
1025.50 5
1025.57 5
1025.64 5
1025.72 5
1025.79 5
1025.86 4
1025.94 4
1026.01 4
1026.08 3
1026.16 3
1026.23 3
1026.30 3
1026.38 3
1026.45 3
1026.52 3
1026.60 3
1026.67 3
1026.75 2
1026.82 2
1026.89 1
1026.97 1
1027.04 1
1027.11 1
1027.19 1
1027.26 2
1027.33 2
1027.41 2
1027.48 2
1027.55 1
1027.63 1
1027.70 1
1027.77 1
1027.85 0
1027.92 0
1027.99 0
1028.07 0
1028.14 0
1028.21 0
1028.29 0
1028.36 0
1028.43 0
1028.51 0
1028.58 0
1028.65 0
1028.73 0
1028.80 0
1028.88 0
1028.95 0
1029.02 0
1029.10 0
1029.17 0
1029.24 0
1029.32 0
1029.39 1
1029.46 1
1029.54 1
1029.61 1
1029.68 2
1029.76 2
1029.83 2
1029.90 2
1029.98 2
1030.05 2
1030.13 2
1030.20 2
1030.27 2
1030.35 1
1030.42 1
1030.49 1
1030.57 1
1030.64 1
1030.71 1
1030.79 1
1030.86 1
1030.93 1
1031.01 2
1031.08 2
1031.15 3
1031.23 3
1031.30 4
1031.38 4
1031.45 5
1031.52 5
1031.60 5
1031.67 5
1031.74 4
1031.82 4
1031.89 4
1031.96 4
1032.04 4
1032.11 4
1032.19 4
1032.26 4
1032.33 4
1032.41 4
1032.48 3
1032.55 3
1032.63 3
1032.70 3
1032.77 3
1032.85 4
1032.92 4
1032.99 5
1033.07 5
1033.14 6
1033.22 6
1033.29 6
1033.36 6
1033.44 5
1033.51 5
1033.58 5
1033.66 5
1033.73 5
1033.81 5
1033.88 5
1033.95 5
1034.03 5
1034.10 5
1034.17 5
1034.25 5
1034.32 4
1034.39 3
1034.47 3
1034.54 2
1034.62 1
1034.69 1
1034.76 0
1034.84 0
1034.91 0
1034.98 1
1035.06 2
1035.13 3
1035.21 4
1035.28 5
1035.35 5
1035.43 5
1035.50 4
1035.57 4
1035.65 3
1035.72 2
1035.80 1
1035.87 0
1035.94 0
1036.02 0
1036.09 0
1036.16 0
1036.24 0
1036.31 0
1036.39 0
1036.46 0
1036.53 0
1036.61 0
1036.68 1
1036.75 1
1036.83 2
1036.90 2
1036.98 2
1037.05 2
1037.12 1
1037.20 1
1037.27 0
1037.34 0
1037.42 0
1037.49 1
1037.57 1
1037.64 2
1037.71 3
1037.79 3
1037.86 3
1037.93 3
1038.01 3
1038.08 2
1038.16 1
1038.23 1
1038.30 0
1038.38 0
1038.45 0
1038.53 0
1038.60 0
1038.67 0
1038.75 0
1038.82 0
1038.89 1
1038.97 2
1039.04 4
1039.12 5
1039.19 5
1039.26 5
1039.34 5
1039.41 4
1039.49 4
1039.56 3
1039.63 3
1039.71 4
1039.78 4
1039.85 4
1039.93 4
1040.00 3
1040.08 3
1040.15 2
1040.22 1
1040.30 1
1040.37 1
1040.45 2
1040.52 2
1040.59 3
1040.67 3
1040.74 4
1040.82 4
1040.89 4
1040.96 4
1041.04 4
1041.11 4
1041.19 4
1041.26 4
1041.33 4
1041.41 3
1041.48 3
1041.55 3
1041.63 2
1041.70 2
1041.78 1
1041.85 1
1041.92 0
1042.00 0
1042.07 0
1042.15 0
1042.22 1
1042.29 1
1042.37 3
1042.44 3
1042.52 4
1042.59 5
1042.66 5
1042.74 5
1042.81 5
1042.89 4
1042.96 4
1043.03 4
1043.11 4
1043.18 4
1043.26 5
1043.33 5
1043.40 6
1043.48 6
1043.55 6
1043.63 6
1043.70 7
1043.77 7
1043.85 7
1043.92 7
1044.00 6
1044.07 6
1044.14 5
1044.22 5
1044.29 5
1044.37 5
1044.44 5
1044.51 5
1044.59 6
1044.66 7
1044.74 7
1044.81 7
1044.88 6
1044.96 6
1045.03 6
1045.11 6
1045.18 6
1045.26 6
1045.33 7
1045.40 7
1045.48 8
1045.55 7
1045.63 7
1045.70 6
1045.77 6
1045.85 6
1045.92 6
1046.00 6
1046.07 6
1046.14 7
1046.22 7
1046.29 7
1046.37 6
1046.44 6
1046.51 5
1046.59 4
1046.66 3
1046.74 3
1046.81 3
1046.89 4
1046.96 4
1047.03 5
1047.11 6
1047.18 7
1047.26 7
1047.33 7
1047.40 6
1047.48 5
1047.55 5
1047.63 4
1047.70 3
1047.78 3
1047.85 3
1047.92 3
1048.00 3
1048.07 2
1048.15 2
1048.22 2
1048.29 2
1048.37 2
1048.44 2
1048.52 2
1048.59 3
1048.67 4
1048.74 5
1048.81 5
1048.89 5
1048.96 5
1049.04 4
1049.11 3
1049.19 2
1049.26 1
1049.33 1
1049.41 1
1049.48 1
1049.56 2
1049.63 3
1049.70 4
1049.78 4
1049.85 5
1049.93 5
1050.00 5
1050.08 5
1050.15 5
1050.22 4
1050.30 4
1050.37 3
1050.45 3
1050.52 3
1050.60 3
1050.67 3
1050.74 3
1050.82 3
1050.89 3
1050.97 3
1051.04 4
1051.12 4
1051.19 4
1051.26 4
1051.34 4
1051.41 4
1051.49 4
1051.56 4
1051.64 4
1051.71 4
1051.78 4
1051.86 4
1051.93 4
1052.01 4
1052.08 4
1052.16 4
1052.23 4
1052.30 4
1052.38 4
1052.45 4
1052.53 4
1052.60 4
1052.68 3
1052.75 3
1052.82 2
1052.90 2
1052.97 2
1053.05 2
1053.12 2
1053.20 3
1053.27 4
1053.35 5
1053.42 6
1053.49 6
1053.57 6
1053.64 6
1053.72 6
1053.79 6
1053.87 6
1053.94 6
1054.01 7
1054.09 6
1054.16 6
1054.24 5
1054.31 5
1054.39 4
1054.46 4
1054.54 3
1054.61 3
1054.68 3
1054.76 4
1054.83 4
1054.91 4
1054.98 4
1055.06 4
1055.13 3
1055.21 2
1055.28 2
1055.35 1
1055.43 1
1055.50 1
1055.58 1
1055.65 1
1055.73 2
1055.80 2
1055.87 2
1055.95 2
1056.02 1
1056.10 1
1056.17 1
1056.25 1
1056.32 1
1056.40 2
1056.47 2
1056.55 3
1056.62 3
1056.69 3
1056.77 2
1056.84 2
1056.92 2
1056.99 1
1057.07 1
1057.14 1
1057.22 1
1057.29 1
1057.36 1
1057.44 1
1057.51 0
1057.59 0
1057.66 0
1057.74 0
1057.81 0
1057.89 0
1057.96 1
1058.04 1
1058.11 1
1058.18 1
1058.26 1
1058.33 1
1058.41 1
1058.48 1
1058.56 1
1058.63 1
1058.71 1
1058.78 1
1058.86 0
1058.93 0
1059.00 0
1059.08 0
1059.15 0
1059.23 0
1059.30 0
1059.38 0
1059.45 0
1059.53 1
1059.60 1
1059.68 1
1059.75 1
1059.82 1
1059.90 1
1059.97 1
1060.05 1
1060.12 1
1060.20 2
1060.27 3
1060.35 4
1060.42 5
1060.50 6
1060.57 6
1060.65 7
1060.72 7
1060.79 7
1060.87 7
1060.94 7
1061.02 8
1061.09 8
1061.17 8
1061.24 8
1061.32 7
1061.39 7
1061.47 6
1061.54 5
1061.62 4
1061.69 4
1061.76 4
1061.84 4
1061.91 4
1061.99 5
1062.06 6
1062.14 7
1062.21 7
1062.29 8
1062.36 9
1062.44 9
1062.51 9
1062.59 9
1062.66 9
1062.74 9
1062.81 8
1062.88 8
1062.96 7
1063.03 7
1063.11 6
1063.18 6
1063.26 7
1063.33 8
1063.41 10
1063.48 11
1063.56 12
1063.63 13
1063.71 14
1063.78 13
1063.86 12
1063.93 11
1064.01 9
1064.08 7
1064.16 6
1064.23 5
1064.30 5
1064.38 5
1064.45 5
1064.53 6
1064.60 6
1064.68 7
1064.75 8
1064.83 10
1064.90 10
1064.98 11
1065.05 11
1065.13 11
1065.20 11
1065.28 10
1065.35 10
1065.43 9
1065.50 8
1065.58 8
1065.65 7
1065.73 6
1065.80 6
1065.88 6
1065.95 6
1066.02 6
1066.10 6
1066.17 6
1066.25 6
1066.32 7
1066.40 7
1066.47 7
1066.55 8
1066.62 8
1066.70 9
1066.77 9
1066.85 9
1066.92 9
1067.00 9
1067.07 9
1067.15 9
1067.22 9
1067.30 9
1067.37 9
1067.45 9
1067.52 8
1067.60 8
1067.67 8
1067.75 9
1067.82 9
1067.90 9
1067.97 9
1068.05 9
1068.12 9
1068.20 9
1068.27 9
1068.34 8
1068.42 8
1068.49 7
1068.57 7
1068.64 7
1068.72 7
1068.79 6
1068.87 6
1068.94 6
1069.02 6
1069.09 5
1069.17 6
1069.24 6
1069.32 7
1069.39 7
1069.47 8
1069.54 8
1069.62 8
1069.69 7
1069.77 7
1069.84 6
1069.92 5
1069.99 5
1070.07 5
1070.14 5
1070.22 6
1070.29 7
1070.37 7
1070.44 7
1070.52 7
1070.59 6
1070.67 6
1070.74 5
1070.82 5
1070.89 5
1070.97 5
1071.04 5
1071.12 5
1071.19 6
1071.27 6
1071.34 7
1071.42 8
1071.49 9
1071.57 10
1071.64 11
1071.72 11
1071.79 12
1071.87 12
1071.94 12
1072.02 11
1072.09 10
1072.17 9
1072.24 8
1072.32 7
1072.39 7
1072.47 6
1072.54 6
1072.62 7
1072.69 7
1072.77 7
1072.84 7
1072.92 6
1072.99 5
1073.07 4
1073.14 3
1073.22 3
1073.29 3
1073.37 2
1073.44 2
1073.52 2
1073.59 1
1073.67 0
1073.74 0
1073.82 0
1073.89 0
1073.97 0
1074.04 0
1074.12 0
1074.19 0
1074.27 1
1074.34 3
1074.42 4
1074.49 5
1074.57 5
1074.64 5
1074.72 5
1074.80 4
1074.87 3
1074.95 3
1075.02 2
1075.10 2
1075.17 2
1075.25 2
1075.32 2
1075.40 2
1075.47 3
1075.55 3
1075.62 4
1075.70 4
1075.77 4
1075.85 3
1075.92 2
1076.00 1
1076.07 1
1076.15 0
1076.22 0
1076.30 1
1076.37 2
1076.45 3
1076.52 3
1076.60 4
1076.67 3
1076.75 3
1076.82 3
1076.90 3
1076.97 3
1077.05 4
1077.13 5
1077.20 7
1077.28 8
1077.35 9
1077.43 10
1077.50 10
1077.58 10
1077.65 9
1077.73 9
1077.80 8
1077.88 7
1077.95 7
1078.03 6
1078.10 5
1078.18 5
1078.25 5
1078.33 5
1078.40 5
1078.48 6
1078.55 6
1078.63 6
1078.70 7
1078.78 7
1078.86 6
1078.93 6
1079.01 5
1079.08 4
1079.16 3
1079.23 2
1079.31 2
1079.38 1
1079.46 1
1079.53 1
1079.61 1
1079.68 2
1079.76 2
1079.83 2
1079.91 3
1079.98 3
1080.06 3
1080.14 3
1080.21 4
1080.29 4
1080.36 4
1080.44 4
1080.51 4
1080.59 4
1080.66 4
1080.74 4
1080.81 4
1080.89 4
1080.96 4
1081.04 4
1081.11 4
1081.19 4
1081.26 4
1081.34 5
1081.42 6
1081.49 7
1081.57 9
1081.64 11
1081.72 13
1081.79 15
1081.87 16
1081.94 17
1082.02 17
1082.09 17
1082.17 17
1082.24 16
1082.32 16
1082.40 16
1082.47 16
1082.55 16
1082.62 16
1082.70 15
1082.77 14
1082.85 13
1082.92 11
1083.00 9
1083.07 8
1083.15 7
1083.22 6
1083.30 5
1083.38 4
1083.45 3
1083.53 2
1083.60 2
1083.68 2
1083.75 2
1083.83 3
1083.90 3
1083.98 4
1084.05 5
1084.13 6
1084.21 5
1084.28 5
1084.36 4
1084.43 3
1084.51 2
1084.58 1
1084.66 0
1084.73 0
1084.81 0
1084.88 0
1084.96 0
1085.04 0
1085.11 0
1085.19 0
1085.26 0
1085.34 1
1085.41 2
1085.49 2
1085.56 3
1085.64 4
1085.71 4
1085.79 4
1085.87 4
1085.94 4
1086.02 4
1086.09 4
1086.17 5
1086.24 6
1086.32 7
1086.39 9
1086.47 10
1086.55 10
1086.62 10
1086.70 10
1086.77 9
1086.85 7
1086.92 6
1087.00 4
1087.07 2
1087.15 1
1087.23 0
1087.30 0
1087.38 0
1087.45 0
1087.53 0
1087.60 1
1087.68 2
1087.75 3
1087.83 3
1087.91 2
1087.98 1
1088.06 0
1088.13 0
1088.21 0
1088.28 0
1088.36 0
1088.43 0
1088.51 1
1088.59 3
1088.66 4
1088.74 4
1088.81 5
1088.89 5
1088.96 5
1089.04 5
1089.11 5
1089.19 4
1089.27 4
1089.34 3
1089.42 3
1089.49 2
1089.57 2
1089.64 1
1089.72 0
1089.80 0
1089.87 0
1089.95 0
1090.02 0
1090.10 1
1090.17 3
1090.25 6
1090.32 8
1090.40 11
1090.48 12
1090.55 14
1090.63 14
1090.70 13
1090.78 13
1090.85 12
1090.93 12
1091.01 12
1091.08 13
1091.16 15
1091.23 17
1091.31 19
1091.38 21
1091.46 22
1091.54 22
1091.61 21
1091.69 20
1091.76 17
1091.84 15
1091.91 13
1091.99 11
1092.07 9
1092.14 8
1092.22 7
1092.29 6
1092.37 6
1092.44 6
1092.52 6
1092.60 7
1092.67 8
1092.75 9
1092.82 11
1092.90 12
1092.97 13
1093.05 13
1093.13 13
1093.20 12
1093.28 11
1093.35 9
1093.43 9
1093.50 8
1093.58 8
1093.66 8
1093.73 8
1093.81 8
1093.88 9
1093.96 9
1094.04 10
1094.11 10
1094.19 10
1094.26 10
1094.34 10
1094.41 11
1094.49 11
1094.57 12
1094.64 12
1094.72 12
1094.79 12
1094.87 10
1094.94 8
1095.02 6
1095.10 4
1095.17 3
1095.25 2
1095.32 1
1095.40 1
1095.48 2
1095.55 3
1095.63 5
1095.70 6
1095.78 7
1095.85 7
1095.93 7
1096.01 6
1096.08 5
1096.16 4
1096.23 3
1096.31 1
1096.39 0
1096.46 0
1096.54 0
1096.61 0
1096.69 0
1096.77 0
1096.84 0
1096.92 0
1096.99 1
1097.07 3
1097.14 5
1097.22 7
1097.30 8
1097.37 9
1097.45 9
1097.52 8
1097.60 7
1097.68 6
1097.75 5
1097.83 3
1097.90 2
1097.98 2
1098.06 1
1098.13 1
1098.21 2
1098.28 2
1098.36 3
1098.44 3
1098.51 4
1098.59 4
1098.66 3
1098.74 3
1098.81 3
1098.89 3
1098.97 3
1099.04 3
1099.12 3
1099.19 3
1099.27 3
1099.35 2
1099.42 3
1099.50 3
1099.57 4
1099.65 6
1099.73 9
1099.80 12
1099.88 14
1099.95 17
1100.03 18
1100.11 18
1100.18 18
1100.26 16
1100.33 14
1100.41 11
1100.49 8
1100.56 6
1100.64 4
1100.71 3
1100.79 2
1100.87 1
1100.94 1
1101.02 1
1101.09 1
1101.17 0
1101.25 0
1101.32 0
1101.40 0
1101.47 0
1101.55 0
1101.63 0
1101.70 0
1101.78 0
1101.85 1
1101.93 1
1102.01 1
1102.08 1
1102.16 1
1102.24 1
1102.31 1
1102.39 1
1102.46 2
1102.54 3
1102.62 5
1102.69 6
1102.77 8
1102.84 9
1102.92 10
1103.00 11
1103.07 12
1103.15 13
1103.22 13
1103.30 14
1103.38 14
1103.45 13
1103.53 13
1103.60 12
1103.68 11
1103.76 11
1103.83 10
1103.91 10
1103.99 10
1104.06 10
1104.14 10
1104.21 10
1104.29 10
1104.37 11
1104.44 12
1104.52 12
1104.59 13
1104.67 14
1104.75 15
1104.82 14
1104.90 14
1104.98 13
1105.05 12
1105.13 12
1105.20 12
1105.28 12
1105.36 13
1105.43 14
1105.51 15
1105.58 16
1105.66 17
1105.74 18
1105.81 20
1105.89 23
1105.97 26
1106.04 29
1106.12 33
1106.19 36
1106.27 39
1106.35 40
1106.42 41
1106.50 41
1106.58 40
1106.65 39
1106.73 37
1106.80 36
1106.88 34
1106.96 32
1107.03 31
1107.11 28
1107.19 26
1107.26 23
1107.34 21
1107.41 18
1107.49 17
1107.57 16
1107.64 16
1107.72 17
1107.80 19
1107.87 21
1107.95 24
1108.02 27
1108.10 29
1108.18 31
1108.25 33
1108.33 33
1108.41 33
1108.48 32
1108.56 30
1108.63 28
1108.71 25
1108.79 23
1108.86 21
1108.94 20
1109.02 20
1109.09 21
1109.17 22
1109.24 24
1109.32 25
1109.40 26
1109.47 27
1109.55 26
1109.63 26
1109.70 25
1109.78 23
1109.86 22
1109.93 21
1110.01 21
1110.08 21
1110.16 21
1110.24 22
1110.31 22
1110.39 23
1110.47 23
1110.54 24
1110.62 24
1110.70 25
1110.77 26
1110.85 27
1110.92 27
1111.00 27
1111.08 27
1111.15 26
1111.23 25
1111.31 24
1111.38 23
1111.46 23
1111.54 23
1111.61 22
1111.69 22
1111.76 21
1111.84 20
1111.92 19
1111.99 18
1112.07 17
1112.15 16
1112.22 15
1112.30 14
1112.38 13
1112.45 13
1112.53 12
1112.60 11
1112.68 11
1112.76 10
1112.83 9
1112.91 8
1112.99 7
1113.06 6
1113.14 5
1113.22 4
1113.29 4
1113.37 4
1113.45 5
1113.52 6
1113.60 6
1113.68 6
1113.75 6
1113.83 5
1113.90 4
1113.98 4
1114.06 4
1114.13 5
1114.21 6
1114.29 7
1114.36 9
1114.44 10
1114.52 12
1114.59 13
1114.67 13
1114.75 14
1114.82 14
1114.90 14
1114.98 14
1115.05 14
1115.13 14
1115.20 14
1115.28 15
1115.36 15
1115.43 16
1115.51 16
1115.59 16
1115.66 16
1115.74 16
1115.82 16
1115.89 16
1115.97 17
1116.05 17
1116.12 19
1116.20 20
1116.28 21
1116.35 22
1116.43 22
1116.51 22
1116.58 22
1116.66 21
1116.74 19
1116.81 18
1116.89 17
1116.97 16
1117.04 15
1117.12 14
1117.20 13
1117.27 13
1117.35 13
1117.42 13
1117.50 13
1117.58 14
1117.65 15
1117.73 17
1117.81 18
1117.88 20
1117.96 21
1118.04 22
1118.11 21
1118.19 20
1118.27 19
1118.34 16
1118.42 14
1118.50 11
1118.57 9
1118.65 8
1118.73 8
1118.80 10
1118.88 13
1118.96 16
1119.03 20
1119.11 23
1119.19 25
1119.26 27
1119.34 27
1119.42 28
1119.49 28
1119.57 27
1119.65 27
1119.72 26
1119.80 25
1119.88 23
1119.95 21
1120.03 20
1120.11 18
1120.18 17
1120.26 17
1120.34 18
1120.41 20
1120.49 23
1120.57 26
1120.64 29
1120.72 31
1120.80 32
1120.87 32
1120.95 32
1121.03 30
1121.10 28
1121.18 26
1121.26 25
1121.33 25
1121.41 26
1121.49 28
1121.56 30
1121.64 32
1121.72 33
1121.79 33
1121.87 32
1121.95 31
1122.03 28
1122.10 25
1122.18 23
1122.26 20
1122.33 19
1122.41 18
1122.49 18
1122.56 19
1122.64 21
1122.72 23
1122.79 24
1122.87 25
1122.95 25
1123.02 24
1123.10 23
1123.18 20
1123.25 18
1123.33 17
1123.41 16
1123.48 17
1123.56 18
1123.64 21
1123.71 24
1123.79 27
1123.87 29
1123.94 30
1124.02 31
1124.10 30
1124.18 28
1124.25 26
1124.33 23
1124.41 20
1124.48 19
1124.56 17
1124.64 17
1124.71 17
1124.79 17
1124.87 17
1124.94 17
1125.02 17
1125.10 16
1125.17 15
1125.25 14
1125.33 12
1125.40 10
1125.48 8
1125.56 6
1125.64 4
1125.71 3
1125.79 3
1125.87 2
1125.94 2
1126.02 2
1126.10 1
1126.17 1
1126.25 0
1126.33 0
1126.40 0
1126.48 0
1126.56 0
1126.63 0
1126.71 0
1126.79 0
1126.87 0
1126.94 0
1127.02 1
1127.10 2
1127.17 4
1127.25 7
1127.33 10
1127.40 13
1127.48 16
1127.56 17
1127.63 18
1127.71 17
1127.79 16
1127.87 15
1127.94 14
1128.02 14
1128.10 14
1128.17 14
1128.25 13
1128.33 13
1128.40 13
1128.48 12
1128.56 12
1128.64 12
1128.71 12
1128.79 13
1128.87 12
1128.94 12
1129.02 11
1129.10 9
1129.17 8
1129.25 6
1129.33 4
1129.41 3
1129.48 2
1129.56 1
1129.64 1
1129.71 1
1129.79 1
1129.87 2
1129.94 2
1130.02 2
1130.10 2
1130.18 3
1130.25 3
1130.33 4
1130.41 5
1130.48 6
1130.56 7
1130.64 8
1130.71 9
1130.79 10
1130.87 10
1130.95 11
1131.02 12
1131.10 12
1131.18 13
1131.25 14
1131.33 15
1131.41 16
1131.49 17
1131.56 18
1131.64 19
1131.72 19
1131.79 19
1131.87 18
1131.95 17
1132.02 16
1132.10 15
1132.18 14
1132.26 13
1132.33 14
1132.41 14
1132.49 15
1132.56 16
1132.64 16
1132.72 15
1132.80 13
1132.87 11
1132.95 9
1133.03 8
1133.10 8
1133.18 9
1133.26 12
1133.34 15
1133.41 19
1133.49 23
1133.57 26
1133.64 28
1133.72 29
1133.80 30
1133.88 30
1133.95 29
1134.03 28
1134.11 26
1134.18 26
1134.26 26
1134.34 27
1134.42 29
1134.49 31
1134.57 33
1134.65 35
1134.72 36
1134.80 37
1134.88 37
1134.96 37
1135.03 38
1135.11 38
1135.19 39
1135.26 40
1135.34 41
1135.42 43
1135.50 44
1135.57 46
1135.65 47
1135.73 48
1135.81 49
1135.88 50
1135.96 50
1136.04 50
1136.11 49
1136.19 47
1136.27 44
1136.35 41
1136.42 37
1136.50 34
1136.58 31
1136.65 29
1136.73 27
1136.81 26
1136.89 25
1136.96 24
1137.04 23
1137.12 23
1137.20 23
1137.27 25
1137.35 28
1137.43 31
1137.50 36
1137.58 41
1137.66 46
1137.74 50
1137.81 54
1137.89 57
1137.97 60
1138.05 61
1138.12 61
1138.20 60
1138.28 59
1138.36 58
1138.43 56
1138.51 54
1138.59 53
1138.66 51
1138.74 50
1138.82 49
1138.90 48
1138.97 47
1139.05 45
1139.13 43
1139.21 40
1139.28 36
1139.36 31
1139.44 26
1139.51 22
1139.59 18
1139.67 15
1139.75 14
1139.82 15
1139.90 16
1139.98 18
1140.06 20
1140.13 22
1140.21 23
1140.29 24
1140.37 24
1140.44 24
1140.52 23
1140.60 21
1140.68 19
1140.75 16
1140.83 14
1140.91 11
1140.98 9
1141.06 8
1141.14 7
1141.22 6
1141.29 6
1141.37 7
1141.45 8
1141.53 10
1141.60 13
1141.68 15
1141.76 17
1141.84 18
1141.91 18
1141.99 18
1142.07 17
1142.15 16
1142.22 15
1142.30 15
1142.38 15
1142.46 15
1142.53 16
1142.61 16
1142.69 17
1142.77 17
1142.84 18
1142.92 19
1143.00 19
1143.08 19
1143.15 19
1143.23 18
1143.31 17
1143.39 15
1143.46 13
1143.54 11
1143.62 10
1143.70 8
1143.77 7
1143.85 5
1143.93 2
1144.01 0
1144.08 0
1144.16 0
1144.24 0
1144.32 0
1144.39 0
1144.47 0
1144.55 0
1144.63 0
1144.70 3
1144.78 6
1144.86 9
1144.94 13
1145.01 16
1145.09 20
1145.17 22
1145.25 24
1145.32 24
1145.40 24
1145.48 22
1145.56 19
1145.63 16
1145.71 13
1145.79 11
1145.87 9
1145.94 8
1146.02 7
1146.10 8
1146.18 9
1146.25 11
1146.33 14
1146.41 16
1146.49 18
1146.56 20
1146.64 21
1146.72 21
1146.80 22
1146.87 22
1146.95 23
1147.03 24
1147.11 25
1147.18 26
1147.26 27
1147.34 28
1147.42 28
1147.50 28
1147.57 28
1147.65 27
1147.73 26
1147.81 24
1147.88 23
1147.96 22
1148.04 21
1148.12 20
1148.19 20
1148.27 20
1148.35 20
1148.43 21
1148.50 22
1148.58 24
1148.66 26
1148.74 29
1148.82 33
1148.89 36
1148.97 38
1149.05 40
1149.13 41
1149.20 41
1149.28 40
1149.36 39
1149.44 39
1149.51 39
1149.59 39
1149.67 40
1149.75 42
1149.83 43
1149.90 45
1149.98 46
1150.06 47
1150.14 48
1150.21 49
1150.29 51
1150.37 53
1150.45 55
1150.52 58
1150.60 60
1150.68 62
1150.76 63
1150.84 63
1150.91 63
1150.99 63
1151.07 62
1151.15 63
1151.22 63
1151.30 64
1151.38 65
1151.46 66
1151.54 66
1151.61 66
1151.69 66
1151.77 66
1151.85 66
1151.92 65
1152.00 64
1152.08 63
1152.16 62
1152.23 60
1152.31 59
1152.39 58
1152.47 58
1152.55 60
1152.62 62
1152.70 66
1152.78 70
1152.86 75
1152.93 79
1153.01 82
1153.09 84
1153.17 85
1153.25 85
1153.32 84
1153.40 83
1153.48 82
1153.56 80
1153.64 80
1153.71 79
1153.79 79
1153.87 78
1153.95 78
1154.02 78
1154.10 77
1154.18 76
1154.26 75
1154.34 74
1154.41 73
1154.49 72
1154.57 71
1154.65 71
1154.73 70
1154.80 69
1154.88 68
1154.96 66
1155.04 64
1155.11 62
1155.19 60
1155.27 58
1155.35 56
1155.43 53
1155.50 51
1155.58 48
1155.66 47
1155.74 46
1155.82 47
1155.89 48
1155.97 50
1156.05 53
1156.13 55
1156.20 56
1156.28 57
1156.36 58
1156.44 59
1156.52 59
1156.59 60
1156.67 61
1156.75 62
1156.83 63
1156.91 63
1156.98 62
1157.06 59
1157.14 55
1157.22 50
1157.30 44
1157.37 37
1157.45 31
1157.53 25
1157.61 21
1157.69 18
1157.76 17
1157.84 16
1157.92 15
1158.00 15
1158.08 15
1158.15 14
1158.23 12
1158.31 9
1158.39 7
1158.47 4
1158.54 1
1158.62 0
1158.70 0
1158.78 0
1158.86 0
1158.93 0
1159.01 0
1159.09 0
1159.17 0
1159.25 0
1159.32 0
1159.40 1
1159.48 3
1159.56 5
1159.64 7
1159.71 9
1159.79 11
1159.87 12
1159.95 13
1160.03 14
1160.10 15
1160.18 16
1160.26 18
1160.34 21
1160.42 24
1160.49 28
1160.57 31
1160.65 34
1160.73 36
1160.81 36
1160.88 35
1160.96 33
1161.04 30
1161.12 28
1161.20 28
1161.27 28
1161.35 30
1161.43 33
1161.51 35
1161.59 38
1161.67 39
1161.74 39
1161.82 38
1161.90 37
1161.98 34
1162.06 32
1162.13 30
1162.21 28
1162.29 26
1162.37 24
1162.45 22
1162.52 21
1162.60 20
1162.68 19
1162.76 18
1162.84 17
1162.91 15
1162.99 13
1163.07 9
1163.15 5
1163.23 2
1163.31 0
1163.38 0
1163.46 0
1163.54 0
1163.62 2
1163.70 5
1163.77 9
1163.85 12
1163.93 14
1164.01 14
1164.09 12
1164.17 10
1164.24 6
1164.32 3
1164.40 1
1164.48 0
1164.56 0
1164.63 0
1164.71 0
1164.79 2
1164.87 5
1164.95 7
1165.03 10
1165.10 12
1165.18 13
1165.26 15
1165.34 15
1165.42 16
1165.49 16
1165.57 16
1165.65 16
1165.73 16
1165.81 16
1165.89 17
1165.96 18
1166.04 19
1166.12 21
1166.20 22
1166.28 24
1166.36 26
1166.43 27
1166.51 29
1166.59 30
1166.67 30
1166.75 30
1166.82 30
1166.90 29
1166.98 29
1167.06 28
1167.14 27
1167.22 27
1167.29 26
1167.37 26
1167.45 26
1167.53 25
1167.61 26
1167.69 26
1167.76 26
1167.84 27
1167.92 27
1168.00 26
1168.08 25
1168.16 23
1168.23 21
1168.31 18
1168.39 17
1168.47 17
1168.55 18
1168.63 21
1168.70 25
1168.78 29
1168.86 33
1168.94 36
1169.02 38
1169.10 38
1169.17 37
1169.25 36
1169.33 34
1169.41 33
1169.49 33
1169.57 34
1169.64 36
1169.72 39
1169.80 42
1169.88 45
1169.96 47
1170.04 49
1170.11 49
1170.19 49
1170.27 47
1170.35 45
1170.43 44
1170.51 43
1170.58 44
1170.66 45
1170.74 46
1170.82 48
1170.90 49
1170.98 50
1171.06 49
1171.13 48
1171.21 46
1171.29 44
1171.37 42
1171.45 40
1171.53 39
1171.60 37
1171.68 36
1171.76 36
1171.84 35
1171.92 36
1172.00 36
1172.07 38
1172.15 39
1172.23 40
1172.31 40
1172.39 40
1172.47 38
1172.55 36
1172.62 33
1172.70 30
1172.78 26
1172.86 22
1172.94 18
1173.02 13
1173.09 9
1173.17 5
1173.25 2
1173.33 0
1173.41 0
1173.49 0
1173.57 0
1173.64 0
1173.72 0
1173.80 0
1173.88 0
1173.96 0
1174.04 3
1174.12 6
1174.19 9
1174.27 12
1174.35 15
1174.43 16
1174.51 17
1174.59 18
1174.66 18
1174.74 18
1174.82 17
1174.90 17
1174.98 17
1175.06 16
1175.14 15
1175.21 14
1175.29 13
1175.37 13
1175.45 14
1175.53 15
1175.61 17
1175.69 19
1175.76 20
1175.84 21
1175.92 22
1176.00 21
1176.08 21
1176.16 20
1176.24 19
1176.31 18
1176.39 18
1176.47 18
1176.55 18
1176.63 19
1176.71 19
1176.79 21
1176.86 23
1176.94 25
1177.02 28
1177.10 31
1177.18 34
1177.26 36
1177.34 37
1177.42 36
1177.49 34
1177.57 31
1177.65 28
1177.73 26
1177.81 25
1177.89 25
1177.97 26
1178.04 29
1178.12 31
1178.20 34
1178.28 37
1178.36 41
1178.44 45
1178.52 49
1178.59 54
1178.67 59
1178.75 63
1178.83 65
1178.91 65
1178.99 63
1179.07 59
1179.15 54
1179.22 50
1179.30 46
1179.38 44
1179.46 44
1179.54 46
1179.62 48
1179.70 51
1179.77 53
1179.85 54
1179.93 55
1180.01 55
1180.09 55
1180.17 55
1180.25 54
1180.33 53
1180.40 53
1180.48 52
1180.56 51
1180.64 50
1180.72 48
1180.80 47
1180.88 46
1180.96 45
1181.03 44
1181.11 43
1181.19 44
1181.27 45
1181.35 48
1181.43 52
1181.51 56
1181.59 61
1181.66 64
1181.74 65
1181.82 65
1181.90 63
1181.98 60
1182.06 57
1182.14 53
1182.22 49
1182.29 45
1182.37 42
1182.45 39
1182.53 36
1182.61 33
1182.69 30
1182.77 28
1182.85 27
1182.92 27
1183.00 27
1183.08 28
1183.16 29
1183.24 30
1183.32 31
1183.40 31
1183.48 31
1183.56 30
1183.63 28
1183.71 26
1183.79 24
1183.87 22
1183.95 21
1184.03 21
1184.11 23
1184.19 27
1184.27 33
1184.34 40
1184.42 48
1184.50 56
1184.58 64
1184.66 70
1184.74 76
1184.82 80
1184.90 84
1184.97 87
1185.05 91
1185.13 96
1185.21 102
1185.29 108
1185.37 116
1185.45 124
1185.53 131
1185.61 137
1185.68 142
1185.76 146
1185.84 149
1185.92 150
1186.00 152
1186.08 154
1186.16 156
1186.24 157
1186.32 158
1186.39 158
1186.47 157
1186.55 156
1186.63 154
1186.71 152
1186.79 150
1186.87 148
1186.95 145
1187.03 143
1187.11 141
1187.18 138
1187.26 135
1187.34 131
1187.42 127
1187.50 123
1187.58 119
1187.66 115
1187.74 111
1187.82 109
1187.89 106
1187.97 103
1188.05 99
1188.13 93
1188.21 87
1188.29 78
1188.37 70
1188.45 62
1188.53 56
1188.61 52
1188.68 51
1188.76 52
1188.84 54
1188.92 56
1189.00 58
1189.08 58
1189.16 57
1189.24 55
1189.32 53
1189.40 52
1189.47 51
1189.55 51
1189.63 52
1189.71 52
1189.79 52
1189.87 51
1189.95 50
1190.03 49
1190.11 49
1190.19 49
1190.27 49
1190.34 50
1190.42 51
1190.50 51
1190.58 52
1190.66 52
1190.74 53
1190.82 52
1190.90 51
1190.98 49
1191.06 46
1191.14 43
1191.21 40
1191.29 39
1191.37 38
1191.45 39
1191.53 41
1191.61 44
1191.69 46
1191.77 48
1191.85 49
1191.93 49
1192.01 49
1192.08 49
1192.16 49
1192.24 48
1192.32 47
1192.40 45
1192.48 43
1192.56 39
1192.64 35
1192.72 31
1192.80 27
1192.88 23
1192.95 21
1193.03 19
1193.11 18
1193.19 17
1193.27 17
1193.35 15
1193.43 14
1193.51 12
1193.59 9
1193.67 6
1193.75 4
1193.83 1
1193.90 0
1193.98 0
1194.06 0
1194.14 0
1194.22 0
1194.30 0
1194.38 0
1194.46 0
1194.54 2
1194.62 4
1194.70 7
1194.78 10
1194.85 12
1194.93 14
1195.01 15
1195.09 16
1195.17 15
1195.25 13
1195.33 10
1195.41 7
1195.49 4
1195.57 1
1195.65 0
1195.73 0
1195.81 1
1195.88 3
1195.96 5
1196.04 7
1196.12 9
1196.20 11
1196.28 14
1196.36 16
1196.44 19
1196.52 22
1196.60 25
1196.68 28
1196.76 31
1196.84 34
1196.91 37
1196.99 40
1197.07 43
1197.15 46
1197.23 49
1197.31 50
1197.39 51
1197.47 49
1197.55 47
1197.63 43
1197.71 38
1197.79 33
1197.87 29
1197.95 25
1198.02 22
1198.10 20
1198.18 19
1198.26 20
1198.34 22
1198.42 24
1198.50 27
1198.58 29
1198.66 32
1198.74 35
1198.82 37
1198.90 39
1198.98 41
1199.06 42
1199.14 43
1199.21 42
1199.29 40
1199.37 37
1199.45 32
1199.53 27
1199.61 21
1199.69 16
1199.77 11
1199.85 8
1199.93 6
1200.01 4
1200.09 4
1200.17 4
1200.25 6
1200.33 7
1200.41 9
1200.48 12
1200.56 15
1200.64 18
1200.72 21
1200.80 23
1200.88 25
1200.96 26
1201.04 27
1201.12 28
1201.20 30
1201.28 33
1201.36 37
1201.44 41
1201.52 46
1201.60 49
1201.68 51
1201.76 51
1201.83 48
1201.91 45
1201.99 40
1202.07 36
1202.15 31
1202.23 27
1202.31 23
1202.39 20
1202.47 18
1202.55 16
1202.63 16
1202.71 16
1202.79 17
1202.87 18
1202.95 19
1203.03 19
1203.11 19
1203.19 18
1203.26 17
1203.34 15
1203.42 14
1203.50 13
1203.58 12
1203.66 11
1203.74 10
1203.82 9
1203.90 8
1203.98 9
1204.06 10
1204.14 13
1204.22 17
1204.30 22
1204.38 27
1204.46 31
1204.54 34
1204.62 35
1204.70 34
1204.78 32
1204.85 29
1204.93 26
1205.01 23
1205.09 21
1205.17 19
1205.25 18
1205.33 18
1205.41 17
1205.49 17
1205.57 17
1205.65 16
1205.73 16
1205.81 16
1205.89 17
1205.97 18
1206.05 20
1206.13 23
1206.21 25
1206.29 28
1206.37 29
1206.45 30
1206.53 30
1206.61 29
1206.68 29
1206.76 28
1206.84 27
1206.92 26
1207.00 26
1207.08 25
1207.16 26
1207.24 27
1207.32 30
1207.40 32
1207.48 35
1207.56 38
1207.64 40
1207.72 41
1207.80 41
1207.88 40
1207.96 39
1208.04 38
1208.12 37
1208.20 36
1208.28 35
1208.36 34
1208.44 32
1208.52 29
1208.60 27
1208.68 25
1208.76 23
1208.83 23
1208.91 24
1208.99 25
1209.07 27
1209.15 28
1209.23 29
1209.31 29
1209.39 29
1209.47 30
1209.55 31
1209.63 33
1209.71 36
1209.79 39
1209.87 41
1209.95 43
1210.03 43
1210.11 42
1210.19 40
1210.27 38
1210.35 36
1210.43 35
1210.51 36
1210.59 37
1210.67 38
1210.75 40
1210.83 41
1210.91 43
1210.99 46
1211.07 49
1211.15 53
1211.23 59
1211.31 65
1211.39 72
1211.47 77
1211.55 81
1211.62 82
1211.70 80
1211.78 77
1211.86 72
1211.94 68
1212.02 64
1212.10 61
1212.18 59
1212.26 57
1212.34 55
1212.42 54
1212.50 52
1212.58 51
1212.66 51
1212.74 51
1212.82 51
1212.90 52
1212.98 54
1213.06 55
1213.14 56
1213.22 57
1213.30 57
1213.38 56
1213.46 55
1213.54 52
1213.62 49
1213.70 45
1213.78 42
1213.86 39
1213.94 37
1214.02 35
1214.10 34
1214.18 33
1214.26 31
1214.34 29
1214.42 26
1214.50 22
1214.58 18
1214.66 15
1214.74 12
1214.82 11
1214.90 10
1214.98 10
1215.06 10
1215.14 10
1215.22 10
1215.30 9
1215.38 7
1215.46 6
1215.54 5
1215.62 4
1215.70 4
1215.78 4
1215.86 4
1215.94 4
1216.02 3
1216.10 1
1216.18 0
1216.26 0
1216.34 0
1216.41 0
1216.49 0
1216.57 0
1216.65 0
1216.73 5
1216.81 11
1216.89 18
1216.97 24
1217.05 29
1217.13 33
1217.21 37
1217.29 39
1217.37 41
1217.45 42
1217.53 42
1217.61 42
1217.69 41
1217.77 41
1217.85 42
1217.93 43
1218.01 45
1218.09 47
1218.17 48
1218.25 50
1218.33 51
1218.41 50
1218.49 49
1218.57 48
1218.65 46
1218.73 44
1218.81 43
1218.89 42
1218.97 41
1219.05 42
1219.13 42
1219.21 43
1219.29 43
1219.37 44
1219.45 44
1219.53 44
1219.61 44
1219.69 44
1219.77 44
1219.85 44
1219.93 45
1220.01 45
1220.09 45
1220.17 46
1220.25 47
1220.33 49
1220.41 50
1220.49 52
1220.57 54
1220.65 55
1220.73 55
1220.81 55
1220.89 54
1220.97 53
1221.05 50
1221.13 48
1221.21 46
1221.29 44
1221.37 43
1221.45 42
1221.53 41
1221.61 41
1221.70 40
1221.78 39
1221.86 38
1221.94 36
1222.02 35
1222.10 34
1222.18 33
1222.26 32
1222.34 31
1222.42 30
1222.50 29
1222.58 27
1222.66 25
1222.74 23
1222.82 22
1222.90 20
1222.98 20
1223.06 20
1223.14 21
1223.22 23
1223.30 26
1223.38 28
1223.46 31
1223.54 33
1223.62 35
1223.70 35
1223.78 35
1223.86 35
1223.94 36
1224.02 39
1224.10 43
1224.18 48
1224.26 54
1224.34 59
1224.42 62
1224.50 63
1224.58 62
1224.66 58
1224.74 53
1224.82 48
1224.90 43
1224.98 39
1225.06 36
1225.14 34
1225.22 34
1225.30 34
1225.38 34
1225.46 34
1225.54 34
1225.62 34
1225.70 34
1225.78 34
1225.86 34
1225.94 34
1226.02 33
1226.10 33
1226.18 32
1226.26 33
1226.34 35
1226.42 38
1226.51 42
1226.59 47
1226.67 52
1226.75 56
1226.83 59
1226.91 60
1226.99 59
1227.07 57
1227.15 53
1227.23 49
1227.31 46
1227.39 44
1227.47 44
1227.55 45
1227.63 48
1227.71 52
1227.79 56
1227.87 60
1227.95 64
1228.03 69
1228.11 72
1228.19 76
1228.27 79
1228.35 80
1228.43 81
1228.51 81
1228.59 79
1228.67 76
1228.75 73
1228.83 70
1228.91 68
1228.99 68
1229.07 68
1229.15 70
1229.23 74
1229.32 78
1229.40 82
1229.48 86
1229.56 88
1229.64 89
1229.72 89
1229.80 88
1229.88 87
1229.96 86
1230.04 85
1230.12 85
1230.20 85
1230.28 85
1230.36 85
1230.44 84
1230.52 82
1230.60 80
1230.68 78
1230.76 76
1230.84 74
1230.92 72
1231.00 70
1231.08 68
1231.16 65
1231.24 62
1231.32 59
1231.40 56
1231.49 53
1231.57 50
1231.65 49
1231.73 48
1231.81 48
1231.89 50
1231.97 52
1232.05 54
1232.13 57
1232.21 60
1232.29 62
1232.37 64
1232.45 66
1232.53 68
1232.61 70
1232.69 71
1232.77 73
1232.85 76
1232.93 78
1233.01 80
1233.09 81
1233.17 83
1233.25 84
1233.34 86
1233.42 86
1233.50 86
1233.58 84
1233.66 81
1233.74 76
1233.82 69
1233.90 61
1233.98 53
1234.06 44
1234.14 37
1234.22 30
1234.30 25
1234.38 22
1234.46 19
1234.54 16
1234.62 13
1234.70 11
1234.78 8
1234.86 5
1234.95 2
1235.03 0
1235.11 0
1235.19 0
1235.27 0
1235.35 0
1235.43 0
1235.51 0
1235.59 0
1235.67 0
1235.75 7
1235.83 14
1235.91 21
1235.99 27
1236.07 31
1236.15 34
1236.23 35
1236.31 35
1236.40 34
1236.48 34
1236.56 35
1236.64 35
1236.72 36
1236.80 36
1236.88 35
1236.96 34
1237.04 31
1237.12 28
1237.20 24
1237.28 19
1237.36 14
1237.44 9
1237.52 4
1237.60 0
1237.68 0
1237.77 0
1237.85 0
1237.93 0
1238.01 1
1238.09 4
1238.17 5
1238.25 6
1238.33 4
1238.41 2
1238.49 0
1238.57 0
1238.65 0
1238.73 0
1238.81 3
1238.89 10
1238.97 17
1239.06 24
1239.14 29
1239.22 32
1239.30 34
1239.38 32
1239.46 29
1239.54 26
1239.62 22
1239.70 20
1239.78 19
1239.86 19
1239.94 21
1240.02 24
1240.10 28
1240.18 32
1240.27 35
1240.35 38
1240.43 41
1240.51 44
1240.59 46
1240.67 49
1240.75 52
1240.83 53
1240.91 55
1240.99 55
1241.07 55
1241.15 53
1241.23 52
1241.31 50
1241.40 47
1241.48 44
1241.56 42
1241.64 39
1241.72 37
1241.80 36
1241.88 37
1241.96 39
1242.04 42
1242.12 45
1242.20 47
1242.28 47
1242.36 46
1242.45 43
1242.53 39
1242.61 36
1242.69 33
1242.77 33
1242.85 33
1242.93 35
1243.01 37
1243.09 38
1243.17 38
1243.25 37
1243.33 36
1243.41 36
1243.50 36
1243.58 37
1243.66 39
1243.74 42
1243.82 45
1243.90 48
1243.98 51
1244.06 54
1244.14 57
1244.22 60
1244.30 65
1244.38 69
1244.47 73
1244.55 77
1244.63 79
1244.71 80
1244.79 79
1244.87 76
1244.95 71
1245.03 65
1245.11 59
1245.19 53
1245.27 49
1245.35 47
1245.44 48
1245.52 51
1245.60 57
1245.68 63
1245.76 69
1245.84 73
1245.92 76
1246.00 76
1246.08 75
1246.16 72
1246.24 69
1246.32 66
1246.41 64
1246.49 64
1246.57 64
1246.65 65
1246.73 66
1246.81 67
1246.89 67
1246.97 68
1247.05 68
1247.13 69
1247.21 70
1247.30 72
1247.38 74
1247.46 76
1247.54 79
1247.62 83
1247.70 87
1247.78 91
1247.86 95
1247.94 99
1248.02 102
1248.11 104
1248.19 105
1248.27 106
1248.35 107
1248.43 108
1248.51 109
1248.59 110
1248.67 111
1248.75 111
1248.83 111
1248.91 110
1249.00 110
1249.08 108
1249.16 106
1249.24 103
1249.32 100
1249.40 95
1249.48 89
1249.56 84
1249.64 81
1249.72 79
1249.81 78
1249.89 79
1249.97 80
1250.05 79
1250.13 78
1250.21 74
1250.29 69
1250.37 64
1250.45 59
1250.53 56
1250.62 55
1250.70 55
1250.78 56
1250.86 58
1250.94 60
1251.02 63
1251.10 65
1251.18 68
1251.26 70
1251.35 71
1251.43 72
1251.51 72
1251.59 72
1251.67 71
1251.75 70
1251.83 69
1251.91 69
1251.99 68
1252.07 66
1252.16 65
1252.24 63
1252.32 62
1252.40 61
1252.48 61
1252.56 62
1252.64 63
1252.72 64
1252.80 63
1252.89 61
1252.97 58
1253.05 54
1253.13 51
1253.21 49
1253.29 48
1253.37 50
1253.45 52
1253.53 56
1253.62 60
1253.70 62
1253.78 63
1253.86 62
1253.94 61
1254.02 58
1254.10 55
1254.18 51
1254.26 47
1254.35 43
1254.43 39
1254.51 34
1254.59 31
1254.67 28
1254.75 26
1254.83 26
1254.91 26
1255.00 27
1255.08 28
1255.16 30
1255.24 31
1255.32 33
1255.40 36
1255.48 41
1255.56 47
1255.64 54
1255.73 62
1255.81 68
1255.89 74
1255.97 79
1256.05 82
1256.13 84
1256.21 85
1256.29 87
1256.38 88
1256.46 89
1256.54 88
1256.62 86
1256.70 82
1256.78 76
1256.86 68
1256.94 60
1257.03 51
1257.11 43
1257.19 36
1257.27 30
1257.35 26
1257.43 24
1257.51 24
1257.59 26
1257.68 29
1257.76 34
1257.84 37
1257.92 41
1258.00 42
1258.08 42
1258.16 42
1258.24 41
1258.33 40
1258.41 40
1258.49 41
1258.57 42
1258.65 44
1258.73 46
1258.81 49
1258.89 52
1258.98 55
1259.06 57
1259.14 59
1259.22 61
1259.30 61
1259.38 62
1259.46 62
1259.55 62
1259.63 62
1259.71 63
1259.79 63
1259.87 63
1259.95 61
1260.03 58
1260.11 53
1260.20 47
1260.28 40
1260.36 33
1260.44 27
1260.52 23
1260.60 21
1260.68 20
1260.77 22
1260.85 26
1260.93 30
1261.01 33
1261.09 35
1261.17 36
1261.25 34
1261.33 30
1261.42 25
1261.50 19
1261.58 12
1261.66 7
1261.74 4
1261.82 3
1261.90 3
1261.99 6
1262.07 11
1262.15 15
1262.23 20
1262.31 23
1262.39 24
1262.47 25
1262.56 24
1262.64 22
1262.72 19
1262.80 17
1262.88 14
1262.96 10
1263.04 6
1263.13 2
1263.21 0
1263.29 0
1263.37 0
1263.45 0
1263.53 0
1263.61 0
1263.70 0
1263.78 0
1263.86 1
1263.94 5
1264.02 9
1264.10 14
1264.18 17
1264.27 18
1264.35 18
1264.43 15
1264.51 9
1264.59 3
1264.67 0
1264.75 0
1264.84 0
1264.92 0
1265.00 0
1265.08 0
1265.16 2
1265.24 8
1265.33 14
1265.41 19
1265.49 22
1265.57 25
1265.65 27
1265.73 30
1265.81 32
1265.90 35
1265.98 37
1266.06 40
1266.14 41
1266.22 42
1266.30 41
1266.39 39
1266.47 36
1266.55 33
1266.63 29
1266.71 25
1266.79 21
1266.87 18
1266.96 17
1267.04 17
1267.12 18
1267.20 20
1267.28 23
1267.36 26
1267.45 29
1267.53 32
1267.61 34
1267.69 35
1267.77 34
1267.85 32
1267.93 29
1268.02 26
1268.10 22
1268.18 20
1268.26 20
1268.34 22
1268.42 25
1268.51 29
1268.59 32
1268.67 33
1268.75 32
1268.83 29
1268.91 24
1269.00 19
1269.08 15
1269.16 13
1269.24 13
1269.32 15
1269.40 18
1269.49 22
1269.57 26
1269.65 29
1269.73 33
1269.81 36
1269.89 40
1269.98 43
1270.06 46
1270.14 48
1270.22 48
1270.30 47
1270.38 44
1270.47 38
1270.55 31
1270.63 23
1270.71 15
1270.79 9
1270.87 4
1270.96 3
1271.04 4
1271.12 9
1271.20 16
1271.28 25
1271.36 33
1271.45 40
1271.53 46
1271.61 48
1271.69 48
1271.77 46
1271.85 43
1271.94 39
1272.02 36
1272.10 34
1272.18 33
1272.26 32
1272.34 32
1272.43 33
1272.51 33
1272.59 32
1272.67 31
1272.75 29
1272.84 27
1272.92 25
1273.00 23
1273.08 22
1273.16 22
1273.24 23
1273.33 25
1273.41 28
1273.49 31
1273.57 35
1273.65 39
1273.73 41
1273.82 43
1273.90 43
1273.98 41
1274.06 39
1274.14 36
1274.23 33
1274.31 30
1274.39 28
1274.47 25
1274.55 23
1274.63 20
1274.72 17
1274.80 13
1274.88 10
1274.96 7
1275.04 5
1275.13 3
1275.21 2
1275.29 1
1275.37 0
1275.45 0
1275.53 0
1275.62 0
1275.70 0
1275.78 0
1275.86 0
1275.94 4
1276.03 10
1276.11 17
1276.19 23
1276.27 29
1276.35 32
1276.43 34
1276.52 34
1276.60 34
1276.68 35
1276.76 37
1276.84 40
1276.93 44
1277.01 48
1277.09 52
1277.17 54
1277.25 55
1277.34 55
1277.42 55
1277.50 55
1277.58 56
1277.66 58
1277.74 61
1277.83 63
1277.91 66
1277.99 67
1278.07 66
1278.15 64
1278.24 61
1278.32 56
1278.40 51
1278.48 47
1278.56 42
1278.65 38
1278.73 34
1278.81 31
1278.89 28
1278.97 26
1279.06 25
1279.14 25
1279.22 26
1279.30 27
1279.38 29
1279.47 30
1279.55 32
1279.63 33
1279.71 33
1279.79 32
1279.88 30
1279.96 28
1280.04 25
1280.12 21
1280.20 17
1280.28 13
1280.37 10
1280.45 7
1280.53 5
1280.61 5
1280.69 5
1280.78 6
1280.86 7
1280.94 8
1281.02 7
1281.10 6
1281.19 5
1281.27 4
1281.35 3
1281.43 3
1281.52 3
1281.60 3
1281.68 1
1281.76 0
1281.84 0
1281.93 0
1282.01 0
1282.09 0
1282.17 0
1282.25 4
1282.34 15
1282.42 26
1282.50 38
1282.58 48
1282.66 55
1282.75 59
1282.83 60
1282.91 60
1282.99 59
1283.07 57
1283.16 55
1283.24 55
1283.32 55
1283.40 57
1283.48 60
1283.57 63
1283.65 68
1283.73 72
1283.81 76
1283.89 79
1283.98 80
1284.06 79
1284.14 77
1284.22 74
1284.31 71
1284.39 68
1284.47 67
1284.55 67
1284.63 69
1284.72 74
1284.80 79
1284.88 84
1284.96 89
1285.04 93
1285.13 95
1285.21 95
1285.29 95
1285.37 94
1285.46 95
1285.54 96
1285.62 99
1285.70 102
1285.78 104
1285.87 105
1285.95 104
1286.03 100
1286.11 93
1286.19 85
1286.28 77
1286.36 69
1286.44 63
1286.52 59
1286.61 58
1286.69 59
1286.77 60
1286.85 63
1286.93 65
1287.02 67
1287.10 67
1287.18 66
1287.26 65
1287.35 63
1287.43 61
1287.51 59
1287.59 57
1287.67 55
1287.76 54
1287.84 53
1287.92 50
1288.00 47
1288.09 42
1288.17 37
1288.25 32
1288.33 28
1288.41 25
1288.50 25
1288.58 26
1288.66 29
1288.74 34
1288.83 39
1288.91 45
1288.99 50
1289.07 54
1289.15 57
1289.24 59
1289.32 60
1289.40 60
1289.48 60
1289.57 59
1289.65 58
1289.73 58
1289.81 57
1289.90 57
1289.98 56
1290.06 55
1290.14 53
1290.22 52
1290.31 50
1290.39 47
1290.47 45
1290.55 42
1290.64 39
1290.72 36
1290.80 33
1290.88 31
1290.97 28
1291.05 26
1291.13 24
1291.21 22
1291.29 19
1291.38 15
1291.46 11
1291.54 6
1291.62 1
1291.71 0
1291.79 0
1291.87 0
1291.95 0
1292.04 0
1292.12 0
1292.20 0
1292.28 0
1292.37 4
1292.45 9
1292.53 14
1292.61 19
1292.69 23
1292.78 26
1292.86 29
1292.94 32
1293.02 35
1293.11 37
1293.19 37
1293.27 38
1293.35 37
1293.44 36
1293.52 35
1293.60 35
1293.68 35
1293.77 36
1293.85 39
1293.93 43
1294.01 48
1294.10 53
1294.18 59
1294.26 64
1294.34 68
1294.43 71
1294.51 71
1294.59 70
1294.67 68
1294.76 65
1294.84 61
1294.92 59
1295.00 58
1295.09 58
1295.17 59
1295.25 60
1295.33 61
1295.42 61
1295.50 59
1295.58 57
1295.66 53
1295.74 48
1295.83 42
1295.91 36
1295.99 30
1296.07 25
1296.16 22
1296.24 20
1296.32 21
1296.40 25
1296.49 30
1296.57 36
1296.65 42
1296.73 47
1296.82 49
1296.90 48
1296.98 43
1297.06 36
1297.15 27
1297.23 18
1297.31 10
1297.40 6
1297.48 4
1297.56 7
1297.64 13
1297.73 20
1297.81 27
1297.89 33
1297.97 35
1298.06 34
1298.14 30
1298.22 24
1298.30 18
1298.39 12
1298.47 7
1298.55 5
1298.63 5
1298.72 7
1298.80 10
1298.88 14
1298.96 19
1299.05 22
1299.13 25
1299.21 27
1299.29 29
1299.38 31
1299.46 33
1299.54 36
1299.62 40
1299.71 46
1299.79 51
1299.87 56
1299.95 60
1300.04 63
1300.12 65
1300.20 64
1300.29 62
1300.37 59
1300.45 55
1300.53 51
1300.62 47
1300.70 45
1300.78 43
1300.86 43
1300.95 44
1301.03 44
1301.11 44
1301.19 44
1301.28 43
1301.36 43
1301.44 42
1301.53 42
1301.61 42
1301.69 42
1301.77 41
1301.86 40
1301.94 38
1302.02 35
1302.10 30
1302.19 25
1302.27 19
1302.35 12
1302.43 6
1302.52 0
1302.60 0
1302.68 0
1302.77 0
1302.85 0
1302.93 0
1303.01 0
1303.10 3
1303.18 8
1303.26 13
1303.34 17
1303.43 20
1303.51 22
1303.59 23
1303.68 25
1303.76 26
1303.84 27
1303.92 27
1304.01 27
1304.09 27
1304.17 26
1304.25 25
1304.34 24
1304.42 24
1304.50 25
1304.59 27
1304.67 29
1304.75 32
1304.83 36
1304.92 40
1305.00 44
1305.08 49
1305.16 55
1305.25 60
1305.33 64
1305.41 68
1305.50 70
1305.58 71
1305.66 71
1305.74 70
1305.83 67
1305.91 64
1305.99 61
1306.08 57
1306.16 54
1306.24 50
1306.32 46
1306.41 42
1306.49 37
1306.57 32
1306.66 27
1306.74 21
1306.82 16
1306.90 12
1306.99 9
1307.07 7
1307.15 6
1307.24 6
1307.32 6
1307.40 7
1307.48 8
1307.57 7
1307.65 6
1307.73 5
1307.82 3
1307.90 2
1307.98 2
1308.06 2
1308.15 3
1308.23 5
1308.31 6
1308.40 7
1308.48 6
1308.56 4
1308.64 1
1308.73 0
1308.81 0
1308.89 0
1308.98 0
1309.06 0
1309.14 0
1309.22 2
1309.31 7
1309.39 12
1309.47 15
1309.56 17
1309.64 18
1309.72 17
1309.80 15
1309.89 13
1309.97 11
1310.05 10
1310.14 8
1310.22 8
1310.30 7
1310.39 7
1310.47 7
1310.55 7
1310.63 7
1310.72 7
1310.80 7
1310.88 6
1310.97 5
1311.05 5
1311.13 4
1311.21 4
1311.30 4
1311.38 4
1311.46 5
1311.55 6
1311.63 7
1311.71 8
1311.80 8
1311.88 6
1311.96 4
1312.04 2
1312.13 0
1312.21 0
1312.29 0
1312.38 0
1312.46 0
1312.54 0
1312.63 0
1312.71 0
1312.79 1
1312.87 3
1312.96 5
1313.04 7
1313.12 9
1313.21 11
1313.29 13
1313.37 15
1313.46 16
1313.54 16
1313.62 16
1313.71 15
1313.79 15
1313.87 16
1313.95 19
1314.04 23
1314.12 29
1314.20 36
1314.29 42
1314.37 46
1314.45 47
1314.54 46
1314.62 43
1314.70 39
1314.78 34
1314.87 31
1314.95 29
1315.03 28
1315.12 29
1315.20 30
1315.28 31
1315.37 30
1315.45 28
1315.53 25
1315.62 21
1315.70 18
1315.78 16
1315.87 16
1315.95 17
1316.03 20
1316.11 25
1316.20 30
1316.28 35
1316.36 40
1316.45 44
1316.53 47
1316.61 49
1316.70 50
1316.78 50
1316.86 49
1316.95 47
1317.03 45
1317.11 42
1317.20 38
1317.28 34
1317.36 30
1317.45 26
1317.53 21
1317.61 17
1317.69 13
1317.78 9
1317.86 5
1317.94 2
1318.03 0
1318.11 1
1318.19 3
1318.28 7
1318.36 12
1318.44 17
1318.53 21
1318.61 25
1318.69 28
1318.78 30
1318.86 32
1318.94 35
1319.03 39
1319.11 43
1319.19 47
1319.28 50
1319.36 52
1319.44 53
1319.53 52
1319.61 50
1319.69 48
1319.77 45
1319.86 43
1319.94 42
1320.02 41
1320.11 40
1320.19 38
1320.27 34
1320.36 29
1320.44 22
1320.52 14
1320.61 7
1320.69 2
1320.77 0
1320.86 0
1320.94 3
1321.02 7
1321.11 13
1321.19 20
1321.27 27
1321.36 33
1321.44 38
1321.52 44
1321.61 49
1321.69 53
1321.77 58
1321.86 62
1321.94 67
1322.02 71
1322.11 75
1322.19 77
1322.27 79
1322.36 80
1322.44 81
1322.52 82
1322.61 84
1322.69 87
1322.77 92
1322.86 99
1322.94 107
1323.02 118
1323.11 130
1323.19 144
1323.27 160
1323.36 176
1323.44 191
1323.52 207
1323.61 222
1323.69 236
1323.77 251
1323.86 267
1323.94 283
1324.02 301
1324.11 319
1324.19 337
1324.27 353
1324.36 370
1324.44 385
1324.52 401
1324.61 417
1324.69 432
1324.77 446
1324.86 457
1324.94 465
1325.02 469
1325.11 470
1325.19 470
1325.27 469
1325.36 468
1325.44 468
1325.52 468
1325.61 469
1325.69 468
1325.78 465
1325.86 461
1325.94 455
1326.03 446
1326.11 437
1326.19 427
1326.28 416
1326.36 404
1326.44 391
1326.53 377
1326.61 362
1326.69 347
1326.78 331
1326.86 314
1326.94 297
1327.03 280
1327.11 265
1327.19 251
1327.28 241
1327.36 233
1327.44 229
1327.53 226
1327.61 225
1327.69 225
1327.78 226
1327.86 226
1327.95 227
1328.03 227
1328.11 226
1328.20 225
1328.28 223
1328.36 219
1328.45 214
1328.53 207
1328.61 200
1328.70 193
1328.78 186
1328.86 179
1328.95 173
1329.03 167
1329.11 161
1329.20 154
1329.28 149
1329.37 143
1329.45 139
1329.53 136
1329.62 134
1329.70 133
1329.78 132
1329.87 129
1329.95 125
1330.03 120
1330.12 114
1330.20 107
1330.28 101
1330.37 95
1330.45 90
1330.53 87
1330.62 85
1330.70 85
1330.79 86
1330.87 89
1330.95 92
1331.04 97
1331.12 101
1331.20 106
1331.29 110
1331.37 113
1331.45 115
1331.54 117
1331.62 117
1331.71 117
1331.79 117
1331.87 117
1331.96 117
1332.04 117
1332.12 115
1332.21 113
1332.29 110
1332.37 107
1332.46 104
1332.54 102
1332.63 101
1332.71 101
1332.79 101
1332.88 101
1332.96 100
1333.04 97
1333.13 92
1333.21 86
1333.29 79
1333.38 72
1333.46 65
1333.55 59
1333.63 55
1333.71 52
1333.80 50
1333.88 50
1333.96 50
1334.05 51
1334.13 53
1334.22 55
1334.30 58
1334.38 60
1334.47 63
1334.55 66
1334.63 69
1334.72 71
1334.80 72
1334.88 70
1334.97 67
1335.05 62
1335.14 57
1335.22 52
1335.30 49
1335.39 48
1335.47 48
1335.55 51
1335.64 54
1335.72 58
1335.81 61
1335.89 64
1335.97 65
1336.06 65
1336.14 65
1336.22 64
1336.31 63
1336.39 62
1336.48 61
1336.56 58
1336.64 54
1336.73 48
1336.81 42
1336.89 34
1336.98 26
1337.06 20
1337.15 15
1337.23 12
1337.31 12
1337.40 14
1337.48 18
1337.57 23
1337.65 29
1337.73 34
1337.82 38
1337.90 42
1337.98 44
1338.07 46
1338.15 48
1338.24 49
1338.32 50
1338.40 51
1338.49 51
1338.57 52
1338.65 52
1338.74 53
1338.82 54
1338.91 56
1338.99 57
1339.07 59
1339.16 62
1339.24 64
1339.33 66
1339.41 69
1339.49 72
1339.58 73
1339.66 73
1339.74 71
1339.83 67
1339.91 60
1340.00 50
1340.08 38
1340.16 25
1340.25 12
1340.33 2
1340.42 0
1340.50 0
1340.58 0
1340.67 0
1340.75 0
1340.84 0
1340.92 5
1341.00 8
1341.09 9
1341.17 8
1341.25 5
1341.34 3
1341.42 2
1341.51 2
1341.59 5
1341.67 9
1341.76 13
1341.84 18
1341.93 23
1342.01 27
1342.09 30
1342.18 33
1342.26 35
1342.35 37
1342.43 38
1342.51 41
1342.60 43
1342.68 47
1342.77 51
1342.85 55
1342.93 60
1343.02 64
1343.10 69
1343.19 75
1343.27 80
1343.35 85
1343.44 90
1343.52 94
1343.61 97
1343.69 99
1343.77 100
1343.86 99
1343.94 97
1344.03 95
1344.11 93
1344.19 90
1344.28 87
1344.36 85
1344.45 84
1344.53 85
1344.61 86
1344.70 88
1344.78 89
1344.87 90
1344.95 89
1345.03 87
1345.12 84
1345.20 82
1345.29 82
1345.37 85
1345.45 90
1345.54 97
1345.62 104
1345.71 110
1345.79 115
1345.87 117
1345.96 117
1346.04 116
1346.13 114
1346.21 111
1346.29 108
1346.38 105
1346.46 102
1346.55 100
1346.63 100
1346.72 103
1346.80 109
1346.88 118
1346.97 131
1347.05 146
1347.14 161
1347.22 176
1347.30 189
1347.39 200
1347.47 207
1347.56 211
1347.64 211
1347.72 207
1347.81 201
1347.89 193
1347.98 185
1348.06 179
1348.14 176
1348.23 176
1348.31 178
1348.40 181
1348.48 185
1348.57 187
1348.65 186
1348.73 184
1348.82 178
1348.90 171
1348.99 164
1349.07 157
1349.15 152
1349.24 149
1349.32 148
1349.41 149
1349.49 152
1349.58 155
1349.66 157
1349.74 157
1349.83 156
1349.91 154
1350.00 151
1350.08 150
1350.16 150
1350.25 152
1350.33 157
1350.42 163
1350.50 168
1350.59 172
1350.67 172
1350.75 169
1350.84 161
1350.92 149
1351.01 135
1351.09 120
1351.18 104
1351.26 90
1351.34 78
1351.43 69
1351.51 61
1351.60 55
1351.68 50
1351.77 45
1351.85 40
1351.93 35
1352.02 30
1352.10 25
1352.19 20
1352.27 16
1352.35 12
1352.44 10
1352.52 7
1352.61 6
1352.69 5
1352.78 6
1352.86 10
1352.94 17
1353.03 26
1353.11 38
1353.20 50
1353.28 62
1353.37 71
1353.45 76
1353.53 77
1353.62 74
1353.70 68
1353.79 60
1353.87 51
1353.96 43
1354.04 35
1354.13 28
1354.21 21
1354.29 15
1354.38 10
1354.46 5
1354.55 2
1354.63 0
1354.72 0
1354.80 0
1354.88 0
1354.97 0
1355.05 0
1355.14 0
1355.22 0
1355.31 0
1355.39 0
1355.47 3
1355.56 7
1355.64 13
1355.73 19
1355.81 27
1355.90 36
1355.98 45
1356.07 54
1356.15 62
1356.23 68
1356.32 70
1356.40 67
1356.49 62
1356.57 53
1356.66 43
1356.74 33
1356.82 26
1356.91 21
1356.99 20
1357.08 23
1357.16 29
1357.25 36
1357.33 44
1357.42 51
1357.50 56
1357.58 59
1357.67 59
1357.75 57
1357.84 52
1357.92 46
1358.01 39
1358.09 33
1358.18 27
1358.26 23
1358.34 20
1358.43 20
1358.51 21
1358.60 23
1358.68 26
1358.77 29
1358.85 32
1358.94 35
1359.02 37
1359.10 38
1359.19 40
1359.27 42
1359.36 45
1359.44 48
1359.53 52
1359.61 55
1359.70 60
1359.78 66
1359.86 74
1359.95 84
1360.03 96
1360.12 109
1360.20 122
1360.29 132
1360.37 139
1360.46 141
1360.54 138
1360.63 131
1360.71 121
1360.79 110
1360.88 100
1360.96 91
1361.05 86
1361.13 84
1361.22 86
1361.30 91
1361.39 98
1361.47 106
1361.56 114
1361.64 120
1361.72 125
1361.81 126
1361.89 124
1361.98 120
1362.06 113
1362.15 104
1362.23 95
1362.32 86
1362.40 79
1362.49 73
1362.57 70
1362.65 70
1362.74 72
1362.82 75
1362.91 78
1362.99 81
1363.08 83
1363.16 84
1363.25 85
1363.33 85
1363.42 85
1363.50 85
1363.59 85
1363.67 84
1363.75 81
1363.84 77
1363.92 72
1364.01 67
1364.09 64
1364.18 62
1364.26 63
1364.35 66
1364.43 71
1364.52 77
1364.60 81
1364.69 83
1364.77 82
1364.85 79
1364.94 74
1365.02 69
1365.11 66
1365.19 63
1365.28 62
1365.36 61
1365.45 61
1365.53 59
1365.62 57
1365.70 55
1365.79 52
1365.87 48
1365.96 46
1366.04 45
1366.12 45
1366.21 47
1366.29 52
1366.38 57
1366.46 64
1366.55 70
1366.63 75
1366.72 78
1366.80 78
1366.89 77
1366.97 74
1367.06 71
1367.14 69
1367.23 68
1367.31 69
1367.40 72
1367.48 77
1367.57 83
1367.65 88
1367.73 92
1367.82 93
1367.90 91
1367.99 86
1368.07 79
1368.16 70
1368.24 62
1368.33 54
1368.41 48
1368.50 44
1368.58 42
1368.67 43
1368.75 44
1368.84 47
1368.92 49
1369.01 51
1369.09 51
1369.18 51
1369.26 51
1369.35 51
1369.43 53
1369.51 55
1369.60 60
1369.68 65
1369.77 71
1369.85 76
1369.94 81
1370.02 84
1370.11 86
1370.19 87
1370.28 88
1370.36 87
1370.45 86
1370.53 83
1370.62 80
1370.70 76
1370.79 71
1370.87 66
1370.96 61
1371.04 56
1371.13 52
1371.21 47
1371.30 42
1371.38 37
1371.47 31
1371.55 25
1371.64 18
1371.72 11
1371.81 5
1371.89 1
1371.97 0
1372.06 0
1372.14 2
1372.23 8
1372.31 16
1372.40 24
1372.48 32
1372.57 39
1372.65 43
1372.74 45
1372.82 44
1372.91 40
1372.99 35
1373.08 29
1373.16 23
1373.25 17
1373.33 12
1373.42 7
1373.50 3
1373.59 0
1373.67 0
1373.76 0
1373.84 0
1373.93 0
1374.01 0
1374.10 0
1374.18 0
1374.27 4
1374.35 14
1374.44 26
1374.52 38
1374.61 48
1374.69 57
1374.78 64
1374.86 70
1374.95 74
1375.03 77
1375.12 79
1375.20 80
1375.29 78
1375.37 75
1375.46 71
1375.54 66
1375.63 62
1375.71 61
1375.80 62
1375.88 67
1375.97 73
1376.05 81
1376.14 88
1376.22 94
1376.31 96
1376.39 97
1376.48 96
1376.56 94
1376.65 91
1376.73 88
1376.82 84
1376.90 79
1376.99 72
1377.07 64
1377.16 56
1377.24 48
1377.33 43
1377.41 39
1377.50 38
1377.58 39
1377.67 40
1377.75 41
1377.84 42
1377.92 42
1378.01 43
1378.09 44
1378.18 47
1378.26 51
1378.35 56
1378.43 61
1378.52 65
1378.60 69
1378.69 73
1378.77 77
1378.86 81
1378.94 87
1379.03 93
1379.11 99
1379.20 105
1379.28 110
1379.37 113
1379.45 114
1379.54 115
1379.62 116
1379.71 118
1379.79 121
1379.88 125
1379.96 129
1380.05 134
1380.13 138
1380.22 141
1380.31 143
1380.39 143
1380.48 141
1380.56 136
1380.65 129
1380.73 120
1380.82 107
1380.90 94
1380.99 80
1381.07 67
1381.16 58
1381.24 53
1381.33 52
1381.41 55
1381.50 61
1381.58 68
1381.67 73
1381.75 78
1381.84 80
1381.92 81
1382.01 80
1382.09 78
1382.18 76
1382.26 72
1382.35 68
1382.43 62
1382.52 56
1382.60 51
1382.69 49
1382.78 48
1382.86 50
1382.95 54
1383.03 59
1383.12 64
1383.20 67
1383.29 67
1383.37 66
1383.46 63
1383.54 59
1383.63 57
1383.71 57
1383.80 60
1383.88 64
1383.97 71
1384.05 79
1384.14 88
1384.22 96
1384.31 103
1384.39 109
1384.48 112
1384.57 113
1384.65 112
1384.74 108
1384.82 101
1384.91 93
1384.99 85
1385.08 76
1385.16 69
1385.25 62
1385.33 57
1385.42 53
1385.50 50
1385.59 47
1385.67 46
1385.76 45
1385.84 46
1385.93 48
1386.01 52
1386.10 56
1386.19 62
1386.27 67
1386.36 72
1386.44 74
1386.53 75
1386.61 74
1386.70 71
1386.78 67
1386.87 61
1386.95 56
1387.04 51
1387.12 46
1387.21 43
1387.29 40
1387.38 38
1387.47 37
1387.55 37
1387.64 38
1387.72 40
1387.81 42
1387.89 45
1387.98 49
1388.06 52
1388.15 55
1388.23 57
1388.32 57
1388.40 55
1388.49 51
1388.58 46
1388.66 39
1388.75 32
1388.83 24
1388.92 18
1389.00 12
1389.09 7
1389.17 4
1389.26 2
1389.34 0
1389.43 0
1389.51 0
1389.60 0
1389.69 0
1389.77 0
1389.86 0
1389.94 0
1390.03 0
1390.11 0
1390.20 0
1390.28 4
1390.37 9
1390.45 15
1390.54 21
1390.63 27
1390.71 31
1390.80 34
1390.88 34
1390.97 32
1391.05 28
1391.14 24
1391.22 20
1391.31 18
1391.39 18
1391.48 22
1391.57 28
1391.65 37
1391.74 47
1391.82 56
1391.91 63
1391.99 68
1392.08 71
1392.16 71
1392.25 71
1392.33 71
1392.42 71
1392.51 71
1392.59 70
1392.68 67
1392.76 63
1392.85 56
1392.93 49
1393.02 41
1393.10 36
1393.19 34
1393.28 37
1393.36 45
1393.45 58
1393.53 74
1393.62 90
1393.70 106
1393.79 117
1393.87 125
1393.96 128
1394.05 127
1394.13 123
1394.22 118
1394.30 112
1394.39 107
1394.47 101
1394.56 96
1394.64 91
1394.73 88
1394.82 85
1394.90 83
1394.99 82
1395.07 81
1395.16 79
1395.24 76
1395.33 72
1395.41 69
1395.50 66
1395.59 65
1395.67 65
1395.76 66
1395.84 68
1395.93 68
1396.01 67
1396.10 64
1396.19 59
1396.27 52
1396.36 44
1396.44 36
1396.53 27
1396.61 18
1396.70 9
1396.78 2
1396.87 0
1396.96 0
1397.04 0
1397.13 0
1397.21 0
1397.30 0
1397.38 0
1397.47 0
1397.56 0
1397.64 5
1397.73 11
1397.81 19
1397.90 30
1397.98 43
1398.07 56
1398.16 69
1398.24 80
1398.33 89
1398.41 93
1398.50 93
1398.58 89
1398.67 81
1398.75 70
1398.84 58
1398.93 44
1399.01 32
1399.10 22
1399.18 15
1399.27 10
1399.35 9
1399.44 10
1399.53 12
1399.61 16
1399.70 19
1399.78 20
1399.87 21
1399.95 20
1400.04 19
1400.13 17
1400.21 16
1400.30 16
1400.38 19
1400.47 22
1400.56 25
1400.64 26
1400.73 24
1400.81 19
1400.90 11
1400.98 1
1401.07 0
1401.16 0
1401.24 0
1401.33 0
1401.41 0
1401.50 0
1401.58 0
1401.67 9
1401.76 21
1401.84 33
1401.93 45
1402.01 56
1402.10 64
1402.18 71
1402.27 74
1402.36 73
1402.44 69
1402.53 60
1402.61 48
1402.70 34
1402.79 20
1402.87 7
1402.96 0
1403.04 0
1403.13 0
1403.21 0
1403.30 0
1403.39 0
1403.47 0
1403.56 5
1403.64 10
1403.73 14
1403.82 18
1403.90 21
1403.99 24
1404.07 26
1404.16 27
1404.24 28
1404.33 28
1404.42 27
1404.50 27
1404.59 27
1404.67 27
1404.76 25
1404.85 22
1404.93 19
1405.02 15
1405.10 11
1405.19 9
1405.28 10
1405.36 12
1405.45 17
1405.53 23
1405.62 28
1405.71 32
1405.79 35
1405.88 37
1405.96 39
1406.05 41
1406.13 43
1406.22 47
1406.31 51
1406.39 55
1406.48 59
1406.56 62
1406.65 65
1406.74 69
1406.82 74
1406.91 80
1406.99 84
1407.08 86
1407.17 84
1407.25 78
1407.34 68
1407.42 55
1407.51 42
1407.60 33
1407.68 28
1407.77 29
1407.85 34
1407.94 42
1408.03 50
1408.11 56
1408.20 60
1408.28 61
1408.37 61
1408.46 61
1408.54 61
1408.63 62
1408.71 63
1408.80 63
1408.89 62
1408.97 59
1409.06 56
1409.14 53
1409.23 52
1409.32 52
1409.40 55
1409.49 59
1409.57 64
1409.66 69
1409.75 72
1409.83 73
1409.92 71
1410.00 67
1410.09 62
1410.18 55
1410.26 48
1410.35 42
1410.43 38
1410.52 36
1410.61 36
1410.69 37
1410.78 38
1410.86 38
1410.95 35
1411.04 30
1411.12 23
1411.21 14
1411.29 6
1411.38 0
1411.47 0
1411.55 0
1411.64 3
1411.73 10
1411.81 17
1411.90 24
1411.98 29
1412.07 32
1412.16 34
1412.24 34
1412.33 34
1412.41 34
1412.50 34
1412.59 35
1412.67 36
1412.76 37
1412.84 38
1412.93 39
1413.02 39
1413.10 38
1413.19 36
1413.28 34
1413.36 31
1413.45 29
1413.53 28
1413.62 27
1413.71 27
1413.79 27
1413.88 27
1413.96 25
1414.05 21
1414.14 16
1414.22 10
1414.31 3
1414.40 0
1414.48 0
1414.57 0
1414.65 0
1414.74 0
1414.83 0
1414.91 0
1415.00 0
1415.09 5
1415.17 15
1415.26 25
1415.34 33
1415.43 39
1415.52 43
1415.60 45
1415.69 47
1415.77 50
1415.86 54
1415.95 59
1416.03 64
1416.12 68
1416.21 70
1416.29 69
1416.38 65
1416.46 57
1416.55 48
1416.64 39
1416.72 30
1416.81 24
1416.90 20
1416.98 18
1417.07 18
1417.15 18
1417.24 18
1417.33 17
1417.41 16
1417.50 15
1417.59 14
1417.67 13
1417.76 13
1417.84 12
1417.93 10
1418.02 9
1418.10 7
1418.19 5
1418.28 4
1418.36 5
1418.45 7
1418.54 12
1418.62 17
1418.71 22
1418.79 27
1418.88 33
1418.97 37
1419.05 41
1419.14 44
1419.23 47
1419.31 50
1419.40 51
1419.48 51
1419.57 49
1419.66 46
1419.74 43
1419.83 39
1419.92 35
1420.00 33
1420.09 32
1420.18 34
1420.26 36
1420.35 40
1420.43 44
1420.52 48
1420.61 51
1420.69 55
1420.78 57
1420.87 60
1420.95 61
1421.04 62
1421.13 62
1421.21 62
1421.30 62
1421.38 61
1421.47 59
1421.56 56
1421.64 51
1421.73 45
1421.82 38
1421.90 31
1421.99 27
1422.08 25
1422.16 27
1422.25 33
1422.33 40
1422.42 48
1422.51 56
1422.59 62
1422.68 65
1422.77 66
1422.85 64
1422.94 61
1423.03 57
1423.11 51
1423.20 45
1423.29 39
1423.37 33
1423.46 27
1423.55 21
1423.63 15
1423.72 9
1423.80 4
1423.89 0
1423.98 0
1424.06 0
1424.15 0
1424.24 0
1424.32 0
1424.41 0
1424.50 0
1424.58 4
1424.67 10
1424.76 15
1424.84 19
1424.93 22
1425.02 23
1425.10 24
1425.19 25
1425.27 26
1425.36 27
1425.45 28
1425.53 29
1425.62 31
1425.71 34
1425.79 37
1425.88 41
1425.97 44
1426.05 46
1426.14 45
1426.23 42
1426.31 37
1426.40 30
1426.49 24
1426.57 19
1426.66 17
1426.75 19
1426.83 23
1426.92 31
1427.01 39
1427.09 46
1427.18 50
1427.27 52
1427.35 51
1427.44 47
1427.52 41
1427.61 35
1427.70 30
1427.78 26
1427.87 24
1427.96 23
1428.04 22
1428.13 21
1428.22 18
1428.30 15
1428.39 12
1428.48 9
1428.56 8
1428.65 8
1428.74 10
1428.82 11
1428.91 11
1429.00 10
1429.08 7
1429.17 1
1429.26 0
1429.34 0
1429.43 0
1429.52 0
1429.60 0
1429.69 0
1429.78 1
1429.86 9
1429.95 16
1430.04 20
1430.12 22
1430.21 22
1430.30 20
1430.38 17
1430.47 13
1430.56 10
1430.64 6
1430.73 1
1430.82 0
1430.90 0
1430.99 0
1431.08 0
1431.16 0
1431.25 1
1431.34 8
1431.42 16
1431.51 23
1431.60 30
1431.68 36
1431.77 42
1431.86 47
1431.94 53
1432.03 58
1432.12 62
1432.20 66
1432.29 69
1432.38 71
1432.46 73
1432.55 74
1432.64 75
1432.72 74
1432.81 72
1432.90 67
1432.98 61
1433.07 54
1433.16 47
1433.24 43
1433.33 42
1433.42 45
1433.50 52
1433.59 60
1433.68 69
1433.77 77
1433.85 83
1433.94 87
1434.03 88
1434.11 88
1434.20 87
1434.29 85
1434.37 83
1434.46 80
1434.55 77
1434.63 74
1434.72 72
1434.81 71
1434.89 72
1434.98 75
1435.07 79
1435.15 83
1435.24 86
1435.33 88
1435.41 87
1435.50 85
1435.59 81
1435.67 77
1435.76 72
1435.85 67
1435.94 63
1436.02 58
1436.11 54
1436.20 49
1436.28 43
1436.37 37
1436.46 29
1436.54 23
1436.63 16
1436.72 12
1436.80 9
1436.89 8
1436.98 9
1437.06 11
1437.15 14
1437.24 17
1437.32 21
1437.41 26
1437.50 30
1437.59 35
1437.67 39
1437.76 41
1437.85 42
1437.93 42
1438.02 42
1438.11 40
1438.19 40
1438.28 39
1438.37 39
1438.45 39
1438.54 39
1438.63 40
1438.71 41
1438.80 43
1438.89 47
1438.98 52
1439.06 57
1439.15 61
1439.24 65
1439.32 67
1439.41 66
1439.50 64
1439.58 60
1439.67 55
1439.76 49
1439.85 41
1439.93 33
1440.02 24
1440.11 16
1440.19 9
1440.28 4
1440.37 1
1440.45 1
1440.54 1
1440.63 3
1440.71 3
1440.80 3
1440.89 2
1440.98 0
1441.06 0
1441.15 0
1441.24 0
1441.32 0
1441.41 0
1441.50 0
1441.58 0
1441.67 0
1441.76 0
1441.85 1
1441.93 5
1442.02 10
1442.11 17
1442.19 24
1442.28 30
1442.37 37
1442.45 44
1442.54 52
1442.63 61
1442.72 71
1442.80 82
1442.89 92
1442.98 100
1443.06 105
1443.15 108
1443.24 106
1443.33 102
1443.41 96
1443.50 89
1443.59 82
1443.67 76
1443.76 73
1443.85 73
1443.93 76
1444.02 82
1444.11 89
1444.20 96
1444.28 101
1444.37 103
1444.46 101
1444.54 97
1444.63 90
1444.72 81
1444.81 71
1444.89 61
1444.98 50
1445.07 39
1445.15 29
1445.24 20
1445.33 14
1445.42 11
1445.50 13
1445.59 19
1445.68 31
1445.76 47
1445.85 64
1445.94 83
1446.03 100
1446.11 116
1446.20 130
1446.29 141
1446.37 151
1446.46 159
1446.55 168
1446.64 176
1446.72 185
1446.81 195
1446.90 205
1446.98 215
1447.07 225
1447.16 236
1447.25 249
1447.33 264
1447.42 282
1447.51 302
1447.59 325
1447.68 348
1447.77 371
1447.86 392
1447.94 411
1448.03 427
1448.12 441
1448.20 454
1448.29 466
1448.38 477
1448.47 484
1448.55 488
1448.64 488
1448.73 485
1448.81 478
1448.90 471
1448.99 464
1449.08 459
1449.16 457
1449.25 455
1449.34 452
1449.43 448
1449.51 441
1449.60 432
1449.69 419
1449.77 405
1449.86 389
1449.95 373
1450.04 356
1450.12 339
1450.21 322
1450.30 306
1450.39 292
1450.47 279
1450.56 267
1450.65 257
1450.73 247
1450.82 238
1450.91 228
1451.00 218
1451.08 208
1451.17 199
1451.26 192
1451.35 188
1451.43 187
1451.52 188
1451.61 190
1451.69 191
1451.78 189
1451.87 184
1451.96 174
1452.04 160
1452.13 144
1452.22 128
1452.31 113
1452.39 101
1452.48 93
1452.57 88
1452.65 86
1452.74 87
1452.83 88
1452.92 90
1453.00 92
1453.09 92
1453.18 90
1453.27 86
1453.35 80
1453.44 73
1453.53 66
1453.62 60
1453.70 57
1453.79 56
1453.88 57
1453.97 59
1454.05 60
1454.14 59
1454.23 57
1454.31 52
1454.40 47
1454.49 42
1454.58 39
1454.66 39
1454.75 42
1454.84 49
1454.93 57
1455.01 64
1455.10 70
1455.19 73
1455.28 74
1455.36 73
1455.45 70
1455.54 67
1455.63 65
1455.71 63
1455.80 61
1455.89 60
1455.98 58
1456.06 56
1456.15 54
1456.24 51
1456.33 50
1456.41 50
1456.50 51
1456.59 54
1456.68 57
1456.76 61
1456.85 65
1456.94 68
1457.03 72
1457.11 75
1457.20 79
1457.29 83
1457.37 87
1457.46 90
1457.55 92
1457.64 92
1457.72 90
1457.81 85
1457.90 79
1457.99 72
1458.07 64
1458.16 57
1458.25 52
1458.34 50
1458.42 49
1458.51 49
1458.60 51
1458.69 53
1458.77 54
1458.86 53
1458.95 49
1459.04 43
1459.13 36
1459.21 28
1459.30 21
1459.39 15
1459.48 13
1459.56 14
1459.65 20
1459.74 28
1459.83 38
1459.91 48
1460.00 57
1460.09 64
1460.18 68
1460.26 69
1460.35 68
1460.44 67
1460.53 66
1460.61 66
1460.70 65
1460.79 64
1460.88 62
1460.96 58
1461.05 53
1461.14 47
1461.23 41
1461.31 36
1461.40 34
1461.49 33
1461.58 34
1461.66 36
1461.75 38
1461.84 41
1461.93 43
1462.01 44
1462.10 45
1462.19 46
1462.28 46
1462.37 45
1462.45 44
1462.54 43
1462.63 43
1462.72 43
1462.80 43
1462.89 44
1462.98 45
1463.07 47
1463.15 49
1463.24 51
1463.33 54
1463.42 57
1463.50 60
1463.59 65
1463.68 69
1463.77 74
1463.86 78
1463.94 82
1464.03 84
1464.12 86
1464.21 87
1464.29 88
1464.38 90
1464.47 92
1464.56 94
1464.64 94
1464.73 92
1464.82 86
1464.91 79
1465.00 69
1465.08 60
1465.17 51
1465.26 46
1465.35 43
1465.43 43
1465.52 47
1465.61 54
1465.70 62
1465.78 72
1465.87 83
1465.96 93
1466.05 102
1466.14 108
1466.22 110
1466.31 109
1466.40 106
1466.49 100
1466.57 94
1466.66 87
1466.75 81
1466.84 76
1466.93 70
1467.01 65
1467.10 59
1467.19 54
1467.28 48
1467.36 42
1467.45 37
1467.54 32
1467.63 27
1467.72 23
1467.80 18
1467.89 12
1467.98 6
1468.07 0
1468.15 0
1468.24 0
1468.33 0
1468.42 0
1468.51 0
1468.59 0
1468.68 0
1468.77 4
1468.86 14
1468.94 23
1469.03 30
1469.12 36
1469.21 40
1469.30 41
1469.38 41
1469.47 40
1469.56 38
1469.65 36
1469.74 34
1469.82 33
1469.91 32
1470.00 31
1470.09 30
1470.17 28
1470.26 25
1470.35 21
1470.44 18
1470.53 14
1470.61 10
1470.70 7
1470.79 6
1470.88 5
1470.97 6
1471.05 9
1471.14 11
1471.23 14
1471.32 15
1471.40 16
1471.49 15
1471.58 14
1471.67 14
1471.76 14
1471.84 16
1471.93 18
1472.02 19
1472.11 20
1472.20 20
1472.28 18
1472.37 16
1472.46 14
1472.55 13
1472.64 14
1472.72 16
1472.81 19
1472.90 22
1472.99 25
1473.08 28
1473.16 30
1473.25 31
1473.34 32
1473.43 32
1473.52 32
1473.60 32
1473.69 32
1473.78 32
1473.87 33
1473.96 34
1474.04 34
1474.13 31
1474.22 27
1474.31 21
1474.39 13
1474.48 4
1474.57 0
1474.66 0
1474.75 0
1474.83 0
1474.92 0
1475.01 0
1475.10 0
1475.19 3
1475.27 6
1475.36 8
1475.45 9
1475.54 10
1475.63 11
1475.72 13
1475.80 16
1475.89 21
1475.98 27
1476.07 32
1476.16 36
1476.24 37
1476.33 35
1476.42 31
1476.51 25
1476.60 18
1476.68 11
1476.77 6
1476.86 3
1476.95 4
1477.04 7
1477.12 11
1477.21 17
1477.30 23
1477.39 27
1477.48 30
1477.56 32
1477.65 32
1477.74 31
1477.83 29
1477.92 28
1478.00 28
1478.09 28
1478.18 29
1478.27 30
1478.36 31
1478.45 32
1478.53 32
1478.62 33
1478.71 33
1478.80 34
1478.89 36
1478.97 39
1479.06 42
1479.15 44
1479.24 47
1479.33 47
1479.41 46
1479.50 42
1479.59 37
1479.68 31
1479.77 24
1479.86 18
1479.94 13
1480.03 11
1480.12 10
1480.21 11
1480.30 13
1480.38 16
1480.47 20
1480.56 24
1480.65 29
1480.74 35
1480.83 41
1480.91 47
1481.00 53
1481.09 58
1481.18 62
1481.27 66
1481.35 68
1481.44 70
1481.53 72
1481.62 74
1481.71 76
1481.80 79
1481.88 82
1481.97 87
1482.06 92
1482.15 97
1482.24 102
1482.32 107
1482.41 111
1482.50 116
1482.59 121
1482.68 127
1482.77 133
1482.85 139
1482.94 145
1483.03 148
1483.12 150
1483.21 150
1483.30 148
1483.38 145
1483.47 140
1483.56 135
1483.65 129
1483.74 123
1483.82 118
1483.91 114
1484.00 112
1484.09 112
1484.18 113
1484.27 117
1484.35 122
1484.44 130
1484.53 138
1484.62 147
1484.71 157
1484.80 166
1484.88 174
1484.97 181
1485.06 189
1485.15 197
1485.24 205
1485.33 214
1485.41 224
1485.50 234
1485.59 242
1485.68 249
1485.77 254
1485.86 255
1485.94 254
1486.03 248
1486.12 240
1486.21 231
1486.30 220
1486.39 210
1486.47 203
1486.56 201
1486.65 204
1486.74 213
1486.83 225
1486.92 239
1487.00 252
1487.09 263
1487.18 270
1487.27 272
1487.36 271
1487.45 267
1487.53 262
1487.62 257
1487.71 252
1487.80 247
1487.89 241
1487.98 236
1488.06 228
1488.15 219
1488.24 208
1488.33 195
1488.42 181
1488.51 166
1488.59 152
1488.68 138
1488.77 127
1488.86 118
1488.95 109
1489.04 102
1489.13 96
1489.21 90
1489.30 85
1489.39 82
1489.48 82
1489.57 84
1489.66 88
1489.74 93
1489.83 98
1489.92 101
1490.01 101
1490.10 98
1490.19 92
1490.28 85
1490.36 77
1490.45 71
1490.54 65
1490.63 62
1490.72 60
1490.81 59
1490.89 56
1490.98 52
1491.07 47
1491.16 41
1491.25 36
1491.34 32
1491.43 31
1491.51 33
1491.60 39
1491.69 47
1491.78 55
1491.87 63
1491.96 69
1492.04 73
1492.13 73
1492.22 71
1492.31 67
1492.40 61
1492.49 54
1492.58 48
1492.66 41
1492.75 35
1492.84 29
1492.93 24
1493.02 19
1493.11 14
1493.20 9
1493.28 5
1493.37 0
1493.46 0
1493.55 0
1493.64 0
1493.73 0
1493.82 0
1493.90 0
1493.99 0
1494.08 0
1494.17 8
1494.26 18
1494.35 26
1494.44 34
1494.52 38
1494.61 40
1494.70 39
1494.79 37
1494.88 35
1494.97 35
1495.06 36
1495.14 40
1495.23 46
1495.32 54
1495.41 62
1495.50 69
1495.59 74
1495.68 76
1495.76 75
1495.85 72
1495.94 68
1496.03 64
1496.12 59
1496.21 54
1496.30 50
1496.39 44
1496.47 39
1496.56 33
1496.65 29
1496.74 26
1496.83 25
1496.92 27
1497.01 32
1497.09 39
1497.18 46
1497.27 52
1497.36 57
1497.45 60
1497.54 60
1497.63 58
1497.72 56
1497.80 54
1497.89 53
1497.98 54
1498.07 56
1498.16 60
1498.25 65
1498.34 71
1498.42 75
1498.51 76
1498.60 74
1498.69 70
1498.78 64
1498.87 59
1498.96 55
1499.05 55
1499.13 59
1499.22 65
1499.31 71
1499.40 77
1499.49 82
1499.58 84
1499.67 84
1499.76 82
1499.84 81
1499.93 79
1500.02 78
1500.11 78
1500.20 77
1500.29 77
1500.38 76
1500.47 74
1500.55 71
1500.64 68
1500.73 64
1500.82 60
1500.91 56
1501.00 51
1501.09 47
1501.18 45
1501.26 45
1501.35 47
1501.44 52
1501.53 60
1501.62 70
1501.71 83
1501.80 96
1501.89 108
1501.97 119
1502.06 126
1502.15 131
1502.24 132
1502.33 130
1502.42 127
1502.51 123
1502.60 118
1502.69 113
1502.77 108
1502.86 104
1502.95 101
1503.04 100
1503.13 100
1503.22 101
1503.31 103
1503.40 105
1503.48 106
1503.57 105
1503.66 102
1503.75 97
1503.84 93
1503.93 89
1504.02 88
1504.11 89
1504.20 94
1504.28 100
1504.37 108
1504.46 114
1504.55 117
1504.64 117
1504.73 113
1504.82 107
1504.91 100
1505.00 93
1505.08 86
1505.17 81
1505.26 77
1505.35 73
1505.44 68
1505.53 62
1505.62 54
1505.71 45
1505.80 35
1505.88 26
1505.97 19
1506.06 15
1506.15 15
1506.24 18
1506.33 24
1506.42 32
1506.51 39
1506.60 46
1506.69 50
1506.77 52
1506.86 52
1506.95 51
1507.04 49
1507.13 48
1507.22 47
1507.31 46
1507.40 43
1507.49 39
1507.57 33
1507.66 25
1507.75 17
1507.84 9
1507.93 3
1508.02 0
1508.11 0
1508.20 0
1508.29 0
1508.38 0
1508.46 0
1508.55 0
1508.64 0
1508.73 0
1508.82 7
1508.91 16
1509.00 25
1509.09 34
1509.18 42
1509.27 51
1509.35 60
1509.44 71
1509.53 82
1509.62 93
1509.71 102
1509.80 108
1509.89 111
1509.98 113
1510.07 112
1510.16 111
1510.25 110
1510.33 109
1510.42 107
1510.51 105
1510.60 102
1510.69 99
1510.78 95
1510.87 92
1510.96 91
1511.05 92
1511.14 96
1511.22 101
1511.31 107
1511.40 113
1511.49 117
1511.58 118
1511.67 116
1511.76 111
1511.85 103
1511.94 94
1512.03 86
1512.12 79
1512.20 75
1512.29 76
1512.38 81
1512.47 89
1512.56 100
1512.65 112
1512.74 124
1512.83 134
1512.92 142
1513.01 146
1513.10 148
1513.19 147
1513.27 145
1513.36 143
1513.45 141
1513.54 142
1513.63 144
1513.72 149
1513.81 154
1513.90 161
1513.99 168
1514.08 174
1514.17 180
1514.26 183
1514.34 183
1514.43 180
1514.52 175
1514.61 169
1514.70 163
1514.79 160
1514.88 161
1514.97 166
1515.06 175
1515.15 187
1515.24 199
1515.33 208
1515.41 213
1515.50 213
1515.59 208
1515.68 197
1515.77 183
1515.86 167
1515.95 150
1516.04 133
1516.13 117
1516.22 103
1516.31 93
1516.40 86
1516.49 82
1516.57 81
1516.66 81
1516.75 81
1516.84 79
1516.93 75
1517.02 68
1517.11 60
1517.20 53
1517.29 47
1517.38 45
1517.47 46
1517.56 50
1517.65 58
1517.73 67
1517.82 77
1517.91 87
1518.00 97
1518.09 105
1518.18 110
1518.27 113
1518.36 113
1518.45 111
1518.54 106
1518.63 100
1518.72 92
1518.81 85
1518.90 78
1518.98 71
1519.07 64
1519.16 59
1519.25 55
1519.34 52
1519.43 50
1519.52 49
1519.61 48
1519.70 45
1519.79 40
1519.88 33
1519.97 26
1520.06 18
1520.15 12
1520.24 9
1520.32 8
1520.41 11
1520.50 16
1520.59 22
1520.68 28
1520.77 32
1520.86 35
1520.95 38
1521.04 39
1521.13 41
1521.22 45
1521.31 49
1521.40 56
1521.49 64
1521.58 72
1521.67 82
1521.75 90
1521.84 98
1521.93 106
1522.02 113
1522.11 120
1522.20 128
1522.29 137
1522.38 146
1522.47 155
1522.56 161
1522.65 163
1522.74 159
1522.83 150
1522.92 135
1523.01 117
1523.10 95
1523.19 73
1523.27 53
1523.36 34
1523.45 19
1523.54 7
1523.63 0
1523.72 0
1523.81 0
1523.90 0
1523.99 0
1524.08 0
1524.17 0
1524.26 0
1524.35 0
1524.44 6
1524.53 12
1524.62 17
1524.71 21
1524.80 25
1524.88 29
1524.97 32
1525.06 36
1525.15 40
1525.24 42
1525.33 44
1525.42 45
1525.51 45
1525.60 45
1525.69 46
1525.78 48
1525.87 52
1525.96 58
1526.05 65
1526.14 72
1526.23 79
1526.32 87
1526.41 93
1526.50 99
1526.59 104
1526.68 108
1526.76 111
1526.85 113
1526.94 113
1527.03 112
1527.12 109
1527.21 106
1527.30 101
1527.39 94
1527.48 87
1527.57 79
1527.66 73
1527.75 67
1527.84 65
1527.93 64
1528.02 67
1528.11 73
1528.20 80
1528.29 89
1528.38 97
1528.47 104
1528.56 110
1528.65 113
1528.74 114
1528.82 113
1528.91 112
1529.00 111
1529.09 111
1529.18 112
1529.27 115
1529.36 118
1529.45 122
1529.54 124
1529.63 124
1529.72 123
1529.81 119
1529.90 115
1529.99 111
1530.08 107
1530.17 104
1530.26 101
1530.35 98
1530.44 96
1530.53 93
1530.62 91
1530.71 88
1530.80 86
1530.89 84
1530.98 82
1531.07 79
1531.16 77
1531.24 75
1531.33 73
1531.42 72
1531.51 72
1531.60 74
1531.69 78
1531.78 84
1531.87 90
1531.96 98
1532.05 108
1532.14 119
1532.23 131
1532.32 143
1532.41 153
1532.50 161
1532.59 165
1532.68 166
1532.77 163
1532.86 159
1532.95 155
1533.04 153
1533.13 154
1533.22 158
1533.31 163
1533.40 169
1533.49 172
1533.58 172
1533.67 168
1533.76 162
1533.85 155
1533.94 149
1534.03 145
1534.12 144
1534.21 144
1534.29 144
1534.38 142
1534.47 137
1534.56 130
1534.65 121
1534.74 112
1534.83 103
1534.92 98
1535.01 95
1535.10 94
1535.19 97
1535.28 101
1535.37 107
1535.46 113
1535.55 118
1535.64 123
1535.73 126
1535.82 126
1535.91 123
1536.00 118
1536.09 111
1536.18 103
1536.27 96
1536.36 89
1536.45 83
1536.54 77
1536.63 72
1536.72 66
1536.81 61
1536.90 57
1536.99 53
1537.08 50
1537.17 50
1537.26 51
1537.35 55
1537.44 61
1537.53 68
1537.62 76
1537.71 84
1537.80 91
1537.89 97
1537.98 101
1538.07 104
1538.16 106
1538.25 108
1538.34 110
1538.43 114
1538.52 118
1538.61 124
1538.70 131
1538.79 140
1538.88 151
1538.97 163
1539.06 174
1539.15 184
1539.24 191
1539.33 195
1539.42 193
1539.51 187
1539.60 179
1539.69 170
1539.78 162
1539.86 158
1539.95 158
1540.04 164
1540.13 175
1540.22 189
1540.31 205
1540.40 220
1540.49 233
1540.58 243
1540.67 249
1540.76 251
1540.85 251
1540.94 248
1541.03 245
1541.12 243
1541.21 242
1541.30 242
1541.39 243
1541.48 245
1541.57 246
1541.66 247
1541.75 248
1541.84 250
1541.93 252
1542.02 255
1542.11 259
1542.20 263
1542.29 265
1542.38 265
1542.47 262
1542.56 256
1542.65 247
1542.74 237
1542.83 228
1542.92 218
1543.01 211
1543.10 204
1543.19 200
1543.28 197
1543.37 195
1543.46 196
1543.55 199
1543.64 205
1543.73 212
1543.82 221
1543.91 228
1544.00 235
1544.09 238
1544.18 237
1544.27 234
1544.36 228
1544.45 222
1544.54 217
1544.63 212
1544.72 207
1544.81 203
1544.90 199
1544.99 193
1545.08 186
1545.17 179
1545.26 172
1545.36 168
1545.45 166
1545.54 167
1545.63 171
1545.72 176
1545.81 183
1545.90 188
1545.99 190
1546.08 190
1546.17 186
1546.26 180
1546.35 172
1546.44 162
1546.53 154
1546.62 146
1546.71 141
1546.80 137
1546.89 135
1546.98 134
1547.07 134
1547.16 134
1547.25 134
1547.34 134
1547.43 134
1547.52 134
1547.61 133
1547.70 131
1547.79 128
1547.88 124
1547.97 121
1548.06 119
1548.15 120
1548.24 123
1548.33 130
1548.42 140
1548.51 150
1548.60 158
1548.69 162
1548.78 161
1548.87 155
1548.96 144
1549.05 129
1549.14 113
1549.23 97
1549.32 83
1549.41 72
1549.50 64
1549.59 60
1549.68 58
1549.77 58
1549.86 60
1549.95 62
1550.04 64
1550.13 65
1550.22 66
1550.31 65
1550.40 64
1550.49 64
1550.58 65
1550.67 67
1550.76 71
1550.85 77
1550.95 83
1551.04 89
1551.13 94
1551.22 98
1551.31 100
1551.40 100
1551.49 97
1551.58 92
1551.67 85
1551.76 76
1551.85 65
1551.94 54
1552.03 45
1552.12 37
1552.21 33
1552.30 32
1552.39 36
1552.48 43
1552.57 54
1552.66 67
1552.75 80
1552.84 94
1552.93 105
1553.02 113
1553.11 118
1553.20 121
1553.29 122
1553.38 123
1553.47 124
1553.56 126
1553.65 128
1553.74 130
1553.83 131
1553.92 131
1554.01 129
1554.11 126
1554.20 123
1554.29 118
1554.38 112
1554.47 105
1554.56 99
1554.65 93
1554.74 89
1554.83 88
1554.92 90
1555.01 93
1555.10 97
1555.19 100
1555.28 101
1555.37 101
1555.46 100
1555.55 99
1555.64 97
1555.73 97
1555.82 97
1555.91 98
1556.00 97
1556.09 96
1556.18 95
1556.27 94
1556.36 95
1556.45 97
1556.55 99
1556.64 103
1556.73 105
1556.82 106
1556.91 107
1557.00 106
1557.09 104
1557.18 102
1557.27 98
1557.36 93
1557.45 85
1557.54 74
1557.63 60
1557.72 46
1557.81 33
1557.90 22
1557.99 15
1558.08 13
1558.17 13
1558.26 16
1558.35 21
1558.44 26
1558.53 32
1558.63 39
1558.72 46
1558.81 53
1558.90 61
1558.99 68
1559.08 74
1559.17 77
1559.26 79
1559.35 78
1559.44 75
1559.53 71
1559.62 66
1559.71 60
1559.80 54
1559.89 47
1559.98 39
1560.07 30
1560.16 20
1560.25 11
1560.34 2
1560.44 0
1560.53 0
1560.62 0
1560.71 0
1560.80 0
1560.89 0
1560.98 0
1561.07 0
1561.16 3
1561.25 12
1561.34 22
1561.43 30
1561.52 37
1561.61 43
1561.70 47
1561.79 49
1561.88 52
1561.97 55
1562.06 59
1562.16 63
1562.25 68
1562.34 73
1562.43 77
1562.52 81
1562.61 83
1562.70 86
1562.79 89
1562.88 93
1562.97 99
1563.06 108
1563.15 119
1563.24 132
1563.33 147
1563.42 160
1563.51 172
1563.60 180
1563.70 183
1563.79 183
1563.88 179
1563.97 173
1564.06 166
1564.15 160
1564.24 156
1564.33 152
1564.42 151
1564.51 152
1564.60 154
1564.69 159
1564.78 167
1564.87 177
1564.96 189
1565.06 204
1565.15 220
1565.24 237
1565.33 252
1565.42 266
1565.51 277
1565.60 286
1565.69 292
1565.78 295
1565.87 298
1565.96 300
1566.05 304
1566.14 309
1566.23 316
1566.32 325
1566.42 333
1566.51 341
1566.60 348
1566.69 353
1566.78 358
1566.87 362
1566.96 366
1567.05 372
1567.14 381
1567.23 391
1567.32 402
1567.41 413
1567.50 423
1567.59 431
1567.69 437
1567.78 441
1567.87 446
1567.96 452
1568.05 461
1568.14 473
1568.23 486
1568.32 499
1568.41 511
1568.50 517
1568.59 519
1568.68 515
1568.77 508
1568.86 498
1568.96 488
1569.05 477
1569.14 468
1569.23 462
1569.32 459
1569.41 459
1569.50 463
1569.59 470
1569.68 480
1569.77 492
1569.86 503
1569.95 514
1570.05 522
1570.14 529
1570.23 532
1570.32 533
1570.41 531
1570.50 525
1570.59 516
1570.68 505
1570.77 493
1570.86 480
1570.95 469
1571.04 459
1571.13 451
1571.23 444
1571.32 437
1571.41 431
1571.50 424
1571.59 416
1571.68 407
1571.77 398
1571.86 388
1571.95 378
1572.04 370
1572.13 363
1572.22 358
1572.32 354
1572.41 352
1572.50 350
1572.59 348
1572.68 344
1572.77 340
1572.86 333
1572.95 326
1573.04 319
1573.13 313
1573.22 308
1573.32 303
1573.41 299
1573.50 294
1573.59 289
1573.68 282
1573.77 275
1573.86 266
1573.95 258
1574.04 249
1574.13 239
1574.22 229
1574.32 218
1574.41 206
1574.50 194
1574.59 183
1574.68 174
1574.77 167
1574.86 162
1574.95 159
1575.04 155
1575.13 150
1575.22 144
1575.32 136
1575.41 128
1575.50 120
1575.59 112
1575.68 105
1575.77 98
1575.86 90
1575.95 82
1576.04 74
1576.13 64
1576.23 55
1576.32 46
1576.41 39
1576.50 33
1576.59 30
1576.68 27
1576.77 26
1576.86 24
1576.95 22
1577.04 20
1577.14 16
1577.23 12
1577.32 8
1577.41 5
1577.50 3
1577.59 3
1577.68 4
1577.77 6
1577.86 7
1577.95 7
1578.05 5
1578.14 2
1578.23 0
1578.32 0
1578.41 0
1578.50 0
1578.59 0
1578.68 0
1578.77 5
1578.86 13
1578.96 19
1579.05 23
1579.14 23
1579.23 21
1579.32 17
1579.41 14
1579.50 12
1579.59 13
1579.68 16
1579.78 19
1579.87 23
1579.96 25
1580.05 25
1580.14 24
1580.23 20
1580.32 15
1580.41 9
1580.50 3
1580.60 0
1580.69 0
1580.78 0
1580.87 0
1580.96 0
1581.05 6
1581.14 17
1581.23 28
1581.32 39
1581.42 49
1581.51 58
1581.60 64
1581.69 68
1581.78 71
1581.87 73
1581.96 75
1582.05 77
1582.14 79
1582.24 81
1582.33 83
1582.42 86
1582.51 90
1582.60 93
1582.69 96
1582.78 98
1582.87 97
1582.96 95
1583.06 91
1583.15 88
1583.24 86
1583.33 87
1583.42 92
1583.51 99
1583.60 110
1583.69 122
1583.79 135
1583.88 146
1583.97 155
1584.06 160
1584.15 160
1584.24 156
1584.33 147
1584.42 135
1584.52 120
1584.61 105
1584.70 91
1584.79 78
1584.88 68
1584.97 60
1585.06 53
1585.15 49
1585.24 46
1585.34 43
1585.43 41
1585.52 39
1585.61 38
1585.70 37
1585.79 35
1585.88 34
1585.97 31
1586.07 27
1586.16 21
1586.25 13
1586.34 3
1586.43 0
1586.52 0
1586.61 0
1586.71 0
1586.80 0
1586.89 0
1586.98 0
1587.07 2
1587.16 18
1587.25 34
1587.34 47
1587.44 56
1587.53 62
1587.62 63
1587.71 63
1587.80 60
1587.89 58
1587.98 57
1588.07 58
1588.17 62
1588.26 67
1588.35 72
1588.44 77
1588.53 79
1588.62 79
1588.71 74
1588.81 67
1588.90 60
1588.99 54
1589.08 51
1589.17 53
1589.26 59
1589.35 68
1589.44 78
1589.54 85
1589.63 89
1589.72 89
1589.81 85
1589.90 79
1589.99 72
1590.08 66
1590.18 63
1590.27 62
1590.36 61
1590.45 61
1590.54 60
1590.63 58
1590.72 57
1590.82 56
1590.91 57
1591.00 60
1591.09 64
1591.18 71
1591.27 77
1591.36 84
1591.46 91
1591.55 96
1591.64 100
1591.73 103
1591.82 105
1591.91 105
1592.00 104
1592.10 103
1592.19 101
1592.28 99
1592.37 97
1592.46 95
1592.55 94
1592.64 92
1592.74 89
1592.83 87
1592.92 84
1593.01 81
1593.10 79
1593.19 75
1593.28 72
1593.38 68
1593.47 63
1593.56 58
1593.65 51
1593.74 44
1593.83 36
1593.92 27
1594.02 19
1594.11 11
1594.20 5
1594.29 2
1594.38 2
1594.47 5
1594.56 11
1594.66 18
1594.75 25
1594.84 33
1594.93 39
1595.02 44
1595.11 50
1595.21 57
1595.30 64
1595.39 73
1595.48 81
1595.57 88
1595.66 91
1595.75 90
1595.85 85
1595.94 76
1596.03 66
1596.12 57
1596.21 51
1596.30 49
1596.40 51
1596.49 58
1596.58 67
1596.67 76
1596.76 84
1596.85 91
1596.94 96
1597.04 100
1597.13 104
1597.22 108
1597.31 112
1597.40 117
1597.49 121
1597.59 123
1597.68 124
1597.77 124
1597.86 123
1597.95 123
1598.04 123
1598.14 124
1598.23 124
1598.32 123
1598.41 119
1598.50 113
1598.59 104
1598.69 96
1598.78 89
1598.87 84
1598.96 83
1599.05 85
1599.14 88
1599.24 92
1599.33 95
1599.42 96
1599.51 94
1599.60 92
1599.69 89
1599.78 86
1599.88 84
1599.97 85
1600.06 87
1600.15 91
1600.24 95
1600.33 98
1600.43 101
1600.52 102
1600.61 101
1600.70 100
1600.79 99
1600.88 98
1600.98 98
1601.07 99
1601.16 101
1601.25 102
1601.34 103
1601.44 103
1601.53 103
1601.62 103
1601.71 104
1601.80 105
1601.89 106
1601.99 107
1602.08 106
1602.17 102
1602.26 96
1602.35 87
1602.44 76
1602.54 66
1602.63 55
1602.72 46
1602.81 39
1602.90 35
1602.99 34
1603.09 35
1603.18 37
1603.27 39
1603.36 42
1603.45 44
1603.54 46
1603.64 50
1603.73 55
1603.82 64
1603.91 75
1604.00 88
1604.10 103
1604.19 117
1604.28 129
1604.37 139
1604.46 145
1604.55 149
1604.65 150
1604.74 149
1604.83 147
1604.92 145
1605.01 141
1605.11 138
1605.20 135
1605.29 132
1605.38 131
1605.47 132
1605.56 136
1605.66 141
1605.75 148
1605.84 157
1605.93 165
1606.02 174
1606.12 181
1606.21 188
1606.30 193
1606.39 196
1606.48 198
1606.57 198
1606.67 196
1606.76 192
1606.85 187
1606.94 180
1607.03 172
1607.13 161
1607.22 150
1607.31 139
1607.40 129
1607.49 120
1607.59 113
1607.68 109
1607.77 105
1607.86 103
1607.95 101
1608.04 100
1608.14 98
1608.23 96
1608.32 95
1608.41 94
1608.50 94
1608.60 96
1608.69 98
1608.78 101
1608.87 105
1608.96 109
1609.06 113
1609.15 115
1609.24 117
1609.33 118
1609.42 117
1609.52 117
1609.61 118
1609.70 119
1609.79 122
1609.88 125
1609.97 128
1610.07 131
1610.16 133
1610.25 135
1610.34 135
1610.43 135
1610.53 134
1610.62 132
1610.71 129
1610.80 126
1610.89 122
1610.99 116
1611.08 109
1611.17 100
1611.26 89
1611.35 76
1611.45 62
1611.54 48
1611.63 35
1611.72 25
1611.81 20
1611.91 20
1612.00 25
1612.09 34
1612.18 44
1612.27 53
1612.37 60
1612.46 63
1612.55 62
1612.64 58
1612.73 53
1612.83 47
1612.92 43
1613.01 42
1613.10 45
1613.19 51
1613.29 60
1613.38 71
1613.47 82
1613.56 94
1613.65 105
1613.75 113
1613.84 117
1613.93 119
1614.02 117
1614.11 114
1614.21 110
1614.30 108
1614.39 110
1614.48 115
1614.58 124
1614.67 135
1614.76 145
1614.85 154
1614.94 158
1615.04 158
1615.13 153
1615.22 145
1615.31 135
1615.40 124
1615.50 113
1615.59 104
1615.68 96
1615.77 90
1615.86 85
1615.96 81
1616.05 79
1616.14 78
1616.23 78
1616.33 80
1616.42 80
1616.51 81
1616.60 79
1616.69 75
1616.79 69
1616.88 60
1616.97 51
1617.06 42
1617.15 37
1617.25 36
1617.34 39
1617.43 47
1617.52 57
1617.62 67
1617.71 74
1617.80 76
1617.89 73
1617.98 63
1618.08 48
1618.17 31
1618.26 15
1618.35 1
1618.44 0
1618.54 0
1618.63 0
1618.72 0
1618.81 0
1618.91 0
1619.00 0
1619.09 0
1619.18 3
1619.27 9
1619.37 17
1619.46 25
1619.55 33
1619.64 41
1619.74 46
1619.83 48
1619.92 47
1620.01 43
1620.10 36
1620.20 29
1620.29 21
1620.38 14
1620.47 9
1620.57 5
1620.66 2
1620.75 0
1620.84 0
1620.93 0
1621.03 0
1621.12 0
1621.21 0
1621.30 0
1621.40 2
1621.49 7
1621.58 13
1621.67 17
1621.77 21
1621.86 23
1621.95 25
1622.04 27
1622.13 28
1622.23 31
1622.32 34
1622.41 39
1622.50 45
1622.60 53
1622.69 64
1622.78 76
1622.87 89
1622.97 103
1623.06 115
1623.15 126
1623.24 134
1623.33 141
1623.43 146
1623.52 151
1623.61 156
1623.70 162
1623.80 168
1623.89 173
1623.98 176
1624.07 176
1624.17 172
1624.26 165
1624.35 155
1624.44 142
1624.54 128
1624.63 111
1624.72 94
1624.81 75
1624.90 56
1625.00 37
1625.09 18
1625.18 2
1625.27 0
1625.37 0
1625.46 0
1625.55 0
1625.64 0
1625.74 0
1625.83 3
1625.92 14
1626.01 23
1626.11 29
1626.20 31
1626.29 29
1626.38 23
1626.48 16
1626.57 9
1626.66 2
1626.75 0
1626.84 0
1626.94 0
1627.03 0
1627.12 0
1627.21 0
1627.31 0
1627.40 0
1627.49 0
1627.58 3
1627.68 8
1627.77 13
1627.86 18
1627.95 23
1628.05 26
1628.14 28
1628.23 28
1628.32 27
1628.42 23
1628.51 17
1628.60 11
1628.69 5
1628.79 0
1628.88 0
1628.97 2
1629.06 9
1629.16 21
1629.25 34
1629.34 48
1629.43 61
1629.53 73
1629.62 84
1629.71 93
1629.80 103
1629.90 112
1629.99 120
1630.08 127
1630.17 131
1630.27 131
1630.36 129
1630.45 124
1630.54 117
1630.64 110
1630.73 103
1630.82 95
1630.91 87
1631.01 78
1631.10 68
1631.19 58
1631.28 50
1631.38 46
1631.47 45
1631.56 48
1631.65 55
1631.75 66
1631.84 77
1631.93 88
1632.02 99
1632.12 107
1632.21 113
1632.30 116
1632.40 118
1632.49 117
1632.58 116
1632.67 114
1632.77 113
1632.86 112
1632.95 113
1633.04 113
1633.14 113
1633.23 112
1633.32 110
1633.41 105
1633.51 99
1633.60 91
1633.69 83
1633.78 75
1633.88 68
1633.97 62
1634.06 57
1634.15 52
1634.25 47
1634.34 43
1634.43 40
1634.53 39
1634.62 42
1634.71 49
1634.80 60
1634.90 74
1634.99 88
1635.08 101
1635.17 111
1635.27 116
1635.36 118
1635.45 117
1635.54 115
1635.64 112
1635.73 109
1635.82 105
1635.92 100
1636.01 92
1636.10 82
1636.19 70
1636.29 56
1636.38 43
1636.47 32
1636.56 23
1636.66 18
1636.75 14
1636.84 13
1636.94 13
1637.03 13
1637.12 14
1637.21 16
1637.31 20
1637.40 27
1637.49 37
1637.58 50
1637.68 66
1637.77 82
1637.86 97
1637.96 109
1638.05 117
1638.14 121
1638.23 119
1638.33 113
1638.42 106
1638.51 97
1638.60 89
1638.70 82
1638.79 78
1638.88 75
1638.98 75
1639.07 76
1639.16 78
1639.25 80
1639.35 82
1639.44 83
1639.53 83
1639.62 80
1639.72 74
1639.81 68
1639.90 60
1640.00 54
1640.09 49
1640.18 46
1640.27 47
1640.37 50
1640.46 55
1640.55 63
1640.65 71
1640.74 80
1640.83 90
1640.92 99
1641.02 106
1641.11 111
1641.20 113
1641.30 113
1641.39 110
1641.48 106
1641.57 101
1641.67 96
1641.76 90
1641.85 84
1641.95 79
1642.04 76
1642.13 74
1642.22 74
1642.32 75
1642.41 78
1642.50 80
1642.60 82
1642.69 82
1642.78 81
1642.87 80
1642.97 79
1643.06 79
1643.15 81
1643.25 84
1643.34 87
1643.43 91
1643.52 93
1643.62 95
1643.71 97
1643.80 100
1643.90 104
1643.99 108
1644.08 112
1644.17 116
1644.27 118
1644.36 118
1644.45 116
1644.55 111
1644.64 103
1644.73 92
1644.83 80
1644.92 66
1645.01 51
1645.10 38
1645.20 26
1645.29 15
1645.38 7
1645.48 1
1645.57 0
1645.66 0
1645.75 0
1645.85 0
1645.94 0
1646.03 0
1646.13 0
1646.22 0
1646.31 1
1646.41 8
1646.50 16
1646.59 26
1646.68 36
1646.78 48
1646.87 60
1646.96 70
1647.06 78
1647.15 83
1647.24 84
1647.34 82
1647.43 77
1647.52 70
1647.61 64
1647.71 58
1647.80 53
1647.89 49
1647.99 44
1648.08 40
1648.17 35
1648.27 28
1648.36 22
1648.45 15
1648.54 8
1648.64 2
1648.73 0
1648.82 0
1648.92 0
1649.01 0
1649.10 0
1649.20 0
1649.29 0
1649.38 0
1649.48 0
1649.57 13
1649.66 28
1649.75 45
1649.85 62
1649.94 77
1650.03 88
1650.13 96
1650.22 101
1650.31 103
1650.41 104
1650.50 103
1650.59 102
1650.69 101
1650.78 99
1650.87 96
1650.96 92
1651.06 88
1651.15 83
1651.24 78
1651.34 73
1651.43 68
1651.52 64
1651.62 60
1651.71 58
1651.80 58
1651.90 62
1651.99 69
1652.08 79
1652.18 89
1652.27 99
1652.36 106
1652.45 108
1652.55 106
1652.64 101
1652.73 93
1652.83 86
1652.92 83
1653.01 86
1653.11 96
1653.20 110
1653.29 129
1653.39 149
1653.48 168
1653.57 183
1653.67 193
1653.76 198
1653.85 198
1653.95 194
1654.04 188
1654.13 182
1654.23 177
1654.32 174
1654.41 175
1654.50 177
1654.60 181
1654.69 184
1654.78 186
1654.88 184
1654.97 180
1655.06 172
1655.16 164
1655.25 155
1655.34 148
1655.44 143
1655.53 140
1655.62 139
1655.72 139
1655.81 139
1655.90 139
1656.00 138
1656.09 135
1656.18 130
1656.28 123
1656.37 113
1656.46 103
1656.56 93
1656.65 85
1656.74 78
1656.84 74
1656.93 73
1657.02 75
1657.12 81
1657.21 89
1657.30 100
1657.40 112
1657.49 123
1657.58 133
1657.68 138
1657.77 140
1657.86 139
1657.96 134
1658.05 129
1658.14 124
1658.24 121
1658.33 119
1658.42 118
1658.52 117
1658.61 116
1658.70 113
1658.80 110
1658.89 106
1658.98 104
1659.08 103
1659.17 106
1659.26 111
1659.36 117
1659.45 123
1659.54 127
1659.64 128
1659.73 127
1659.82 125
1659.92 122
1660.01 119
1660.10 119
1660.20 122
1660.29 128
1660.38 134
1660.48 141
1660.57 146
1660.66 147
1660.76 144
1660.85 137
1660.94 127
1661.04 117
1661.13 107
1661.22 100
1661.32 96
1661.41 96
1661.50 98
1661.60 100
1661.69 101
1661.78 100
1661.88 97
1661.97 95
1662.06 93
1662.16 93
1662.25 96
1662.34 100
1662.44 104
1662.53 107
1662.62 110
1662.72 110
1662.81 110
1662.90 109
1663.00 106
1663.09 103
1663.18 97
1663.28 89
1663.37 79
1663.47 69
1663.56 60
1663.65 54
1663.75 53
1663.84 56
1663.93 62
1664.03 70
1664.12 79
1664.21 86
1664.31 90
1664.40 93
1664.49 94
1664.59 94
1664.68 95
1664.77 95
1664.87 96
1664.96 97
1665.05 98
1665.15 98
1665.24 99
1665.33 100
1665.43 102
1665.52 104
1665.62 107
1665.71 111
1665.80 114
1665.90 115
1665.99 115
1666.08 112
1666.18 106
1666.27 98
1666.36 88
1666.46 75
1666.55 63
1666.64 50
1666.74 37
1666.83 26
1666.93 16
1667.02 7
1667.11 0
1667.21 0
1667.30 0
1667.39 0
1667.49 0
1667.58 0
1667.67 0
1667.77 0
1667.86 4
1667.95 8
1668.05 11
1668.14 12
1668.24 11
1668.33 9
1668.42 7
1668.52 3
1668.61 0
1668.70 0
1668.80 0
1668.89 0
1668.98 0
1669.08 1
1669.17 5
1669.26 8
1669.36 10
1669.45 10
1669.55 7
1669.64 3
1669.73 0
1669.83 0
1669.92 0
1670.01 2
1670.11 11
1670.20 22
1670.29 36
1670.39 49
1670.48 61
1670.58 70
1670.67 77
1670.76 81
1670.86 83
1670.95 83
1671.04 82
1671.14 80
1671.23 78
1671.33 76
1671.42 72
1671.51 69
1671.61 66
1671.70 65
1671.79 65
1671.89 66
1671.98 68
1672.07 70
1672.17 71
1672.26 71
1672.36 70
1672.45 68
1672.54 66
1672.64 64
1672.73 64
1672.82 64
1672.92 66
1673.01 69
1673.11 71
1673.20 73
1673.29 73
1673.39 71
1673.48 65
1673.57 57
1673.67 48
1673.76 37
1673.86 28
1673.95 21
1674.04 16
1674.14 15
1674.23 16
1674.32 20
1674.42 26
1674.51 33
1674.61 40
1674.70 46
1674.79 50
1674.89 50
1674.98 46
1675.07 39
1675.17 28
1675.26 17
1675.36 7
1675.45 0
1675.54 0
1675.64 4
1675.73 16
1675.83 33
1675.92 53
1676.01 74
1676.11 95
1676.20 112
1676.29 125
1676.39 134
1676.48 139
1676.58 140
1676.67 140
1676.76 139
1676.86 140
1676.95 141
1677.04 143
1677.14 144
1677.23 144
1677.33 141
1677.42 135
1677.51 128
1677.61 119
1677.70 111
1677.80 104
1677.89 99
1677.98 96
1678.08 96
1678.17 96
1678.27 97
1678.36 98
1678.45 99
1678.55 100
1678.64 100
1678.73 99
1678.83 97
1678.92 96
1679.02 95
1679.11 93
1679.20 91
1679.30 90
1679.39 90
1679.49 90
1679.58 90
1679.67 91
1679.77 91
1679.86 91
1679.96 89
1680.05 86
1680.14 81
1680.24 75
1680.33 69
1680.42 63
1680.52 59
1680.61 56
1680.71 55
1680.80 55
1680.89 56
1680.99 59
1681.08 62
1681.18 66
1681.27 71
1681.36 76
1681.46 80
1681.55 82
1681.65 81
1681.74 77
1681.83 71
1681.93 64
1682.02 55
1682.12 47
1682.21 40
1682.30 34
1682.40 27
1682.49 21
1682.59 14
1682.68 8
1682.77 3
1682.87 0
1682.96 0
1683.06 0
1683.15 3
1683.24 6
1683.34 7
1683.43 6
1683.53 3
1683.62 0
1683.71 0
1683.81 0
1683.90 0
1684.00 0
1684.09 1
1684.18 8
1684.28 17
1684.37 27
1684.47 37
1684.56 48
1684.65 58
1684.75 67
1684.84 74
1684.94 80
1685.03 82
1685.13 82
1685.22 80
1685.31 77
1685.41 72
1685.50 68
1685.60 64
1685.69 60
1685.78 58
1685.88 58
1685.97 58
1686.07 58
1686.16 57
1686.25 53
1686.35 48
1686.44 41
1686.54 35
1686.63 30
1686.72 28
1686.82 30
1686.91 35
1687.01 41
1687.10 47
1687.20 51
1687.29 52
1687.38 51
1687.48 51
1687.57 52
1687.67 57
1687.76 65
1687.85 77
1687.95 90
1688.04 104
1688.14 116
1688.23 127
1688.33 135
1688.42 142
1688.51 148
1688.61 153
1688.70 157
1688.80 161
1688.89 164
1688.98 166
1689.08 166
1689.17 165
1689.27 163
1689.36 160
1689.46 155
1689.55 150
1689.64 143
1689.74 136
1689.83 126
1689.93 116
1690.02 103
1690.11 90
1690.21 78
1690.30 67
1690.40 60
1690.49 57
1690.59 58
1690.68 64
1690.77 72
1690.87 82
1690.96 90
1691.06 96
1691.15 99
1691.25 98
1691.34 94
1691.43 88
1691.53 81
1691.62 73
1691.72 65
1691.81 58
1691.90 52
1692.00 47
1692.09 43
1692.19 40
1692.28 36
1692.38 32
1692.47 27
1692.56 20
1692.66 11
1692.75 2
1692.85 0
1692.94 0
1693.04 0
1693.13 0
1693.22 0
1693.32 2
1693.41 14
1693.51 26
1693.60 35
1693.70 40
1693.79 42
1693.88 41
1693.98 37
1694.07 33
1694.17 30
1694.26 28
1694.36 28
1694.45 27
1694.55 27
1694.64 26
1694.73 24
1694.83 22
1694.92 20
1695.02 19
1695.11 20
1695.21 21
1695.30 23
1695.39 24
1695.49 24
1695.58 21
1695.68 18
1695.77 14
1695.87 12
1695.96 12
1696.05 14
1696.15 19
1696.24 26
1696.34 31
1696.43 35
1696.53 37
1696.62 35
1696.72 31
1696.81 25
1696.90 20
1697.00 15
1697.09 12
1697.19 10
1697.28 11
1697.38 12
1697.47 15
1697.57 19
1697.66 22
1697.75 26
1697.85 29
1697.94 31
1698.04 31
1698.13 29
1698.23 25
1698.32 21
1698.42 16
1698.51 11
1698.60 7
1698.70 5
1698.79 6
1698.89 10
1698.98 18
1699.08 29
1699.17 42
1699.27 57
1699.36 70
1699.45 81
1699.55 90
1699.64 95
1699.74 98
1699.83 99
1699.93 98
1700.02 97
1700.12 95
1700.21 93
1700.30 90
1700.40 87
1700.49 83
1700.59 79
1700.68 75
1700.78 71
1700.87 67
1700.97 63
1701.06 59
1701.15 55
1701.25 50
1701.34 45
1701.44 39
1701.53 33
1701.63 29
1701.72 26
1701.82 26
1701.91 29
1702.01 34
1702.10 39
1702.19 44
1702.29 46
1702.38 44
1702.48 38
1702.57 29
1702.67 20
1702.76 11
1702.86 5
1702.95 2
1703.05 2
1703.14 5
1703.23 9
1703.33 13
1703.42 16
1703.52 18
1703.61 18
1703.71 17
1703.80 14
1703.90 8
1703.99 1
1704.09 0
1704.18 0
1704.28 0
1704.37 0
1704.46 0
1704.56 0
1704.65 0
1704.75 5
1704.84 13
1704.94 18
1705.03 21
1705.13 22
1705.22 24
1705.32 28
1705.41 34
1705.51 44
1705.60 56
1705.69 69
1705.79 81
1705.88 90
1705.98 94
1706.07 93
1706.17 86
1706.26 74
1706.36 61
1706.45 47
1706.55 35
1706.64 26
1706.74 22
1706.83 22
1706.93 25
1707.02 31
1707.11 37
1707.21 43
1707.30 48
1707.40 53
1707.49 58
1707.59 63
1707.68 70
1707.78 79
1707.87 91
1707.97 103
1708.06 115
1708.16 125
1708.25 132
1708.35 136
1708.44 138
1708.54 137
1708.63 137
1708.72 138
1708.82 140
1708.91 145
1709.01 150
1709.10 154
1709.20 157
1709.29 157
1709.39 154
1709.48 148
1709.58 140
1709.67 129
1709.77 118
1709.86 106
1709.96 95
1710.05 85
1710.15 75
1710.24 67
1710.34 59
1710.43 53
1710.52 47
1710.62 43
1710.71 39
1710.81 38
1710.90 38
1711.00 39
1711.09 42
1711.19 46
1711.28 49
1711.38 51
1711.47 53
1711.57 52
1711.66 50
1711.76 46
1711.85 43
1711.95 40
1712.04 40
1712.14 42
1712.23 48
1712.33 57
1712.42 68
1712.52 81
1712.61 93
1712.71 104
1712.80 113
1712.90 119
1712.99 122
1713.08 123
1713.18 121
1713.27 116
1713.37 110
1713.46 103
1713.56 95
1713.65 86
1713.75 77
1713.84 69
1713.94 63
1714.03 58
1714.13 56
1714.22 56
1714.32 59
1714.41 63
1714.51 68
1714.60 73
1714.70 78
1714.79 83
1714.89 87
1714.98 92
1715.08 97
1715.17 102
1715.27 109
1715.36 116
1715.46 123
1715.55 130
1715.65 137
1715.74 144
1715.84 150
1715.93 154
1716.03 157
1716.12 157
1716.22 156
1716.31 154
1716.41 150
1716.50 146
1716.60 142
1716.69 138
1716.79 134
1716.88 129
1716.98 125
1717.07 120
1717.17 116
1717.26 112
1717.36 110
1717.45 108
1717.55 107
1717.64 105
1717.74 102
1717.83 97
1717.93 91
1718.02 84
1718.12 78
1718.21 74
1718.31 72
1718.40 74
1718.50 80
1718.59 88
1718.69 98
1718.78 109
1718.88 118
1718.97 126
1719.07 131
1719.16 134
1719.26 136
1719.35 137
1719.45 137
1719.54 137
1719.64 137
1719.73 136
1719.83 135
1719.92 133
1720.02 129
1720.11 123
1720.21 115
1720.30 106
1720.40 95
1720.49 84
1720.59 73
1720.68 63
1720.78 54
1720.87 46
1720.97 41
1721.06 39
1721.16 39
1721.25 40
1721.35 42
1721.44 44
1721.54 46
1721.63 47
1721.73 48
1721.82 49
1721.92 51
1722.01 55
1722.11 59
1722.20 64
1722.30 68
1722.39 71
1722.49 72
1722.58 72
1722.68 70
1722.77 69
1722.87 69
1722.96 69
1723.06 70
1723.15 69
1723.25 68
1723.34 66
1723.44 63
1723.53 61
1723.63 61
1723.72 62
1723.82 66
1723.91 69
1724.01 72
1724.10 74
1724.20 74
1724.30 71
1724.39 68
1724.49 63
1724.58 60
1724.68 57
1724.77 56
1724.87 56
1724.96 56
1725.06 57
1725.15 59
1725.25 60
1725.34 61
1725.44 62
1725.53 62
1725.63 62
1725.72 62
1725.82 61
1725.91 61
1726.01 61
1726.10 61
1726.20 60
1726.29 58
1726.39 56
1726.48 52
1726.58 47
1726.67 43
1726.77 39
1726.87 37
1726.96 36
1727.06 37
1727.15 38
1727.25 38
1727.34 37
1727.44 34
1727.53 29
1727.63 25
1727.72 23
1727.82 23
1727.91 28
1728.01 34
1728.10 42
1728.20 49
1728.29 53
1728.39 52
1728.48 47
1728.58 39
1728.68 30
1728.77 23
1728.87 20
1728.96 23
1729.06 31
1729.15 43
1729.25 55
1729.34 65
1729.44 70
1729.53 70
1729.63 64
1729.72 53
1729.82 41
1729.91 29
1730.01 19
1730.10 11
1730.20 6
1730.30 3
1730.39 0
1730.49 0
1730.58 0
1730.68 0
1730.77 0
1730.87 0
1730.96 0
1731.06 0
1731.15 3
1731.25 16
1731.34 29
1731.44 40
1731.53 48
1731.63 53
1731.73 55
1731.82 56
1731.92 56
1732.01 55
1732.11 54
1732.20 53
1732.30 51
1732.39 46
1732.49 39
1732.58 31
1732.68 22
1732.77 15
1732.87 10
1732.97 9
1733.06 11
1733.16 16
1733.25 24
1733.35 32
1733.44 40
1733.54 48
1733.63 54
1733.73 59
1733.82 62
1733.92 63
1734.01 62
1734.11 60
1734.21 56
1734.30 52
1734.40 48
1734.49 46
1734.59 46
1734.68 48
1734.78 53
1734.87 59
1734.97 64
1735.06 68
1735.16 70
1735.26 69
1735.35 67
1735.45 65
1735.54 64
1735.64 66
1735.73 69
1735.83 73
1735.92 77
1736.02 80
1736.11 81
1736.21 79
1736.31 77
1736.40 74
1736.50 72
1736.59 71
1736.69 71
1736.78 72
1736.88 73
1736.97 74
1737.07 76
1737.17 80
1737.26 86
1737.36 92
1737.45 100
1737.55 106
1737.64 111
1737.74 113
1737.83 112
1737.93 111
1738.02 110
1738.12 110
1738.22 109
1738.31 109
1738.41 107
1738.50 101
1738.60 92
1738.69 79
1738.79 63
1738.88 48
1738.98 33
1739.08 22
1739.17 15
1739.27 11
1739.36 9
1739.46 9
1739.55 10
1739.65 12
1739.75 16
1739.84 21
1739.94 28
1740.03 36
1740.13 43
1740.22 48
1740.32 49
1740.41 45
1740.51 37
1740.61 26
1740.70 14
1740.80 4
1740.89 0
1740.99 0
1741.08 0
1741.18 0
1741.27 0
1741.37 0
1741.47 0
1741.56 0
1741.66 0
1741.75 3
1741.85 13
1741.94 27
1742.04 42
1742.14 56
1742.23 66
1742.33 71
1742.42 70
1742.52 64
1742.61 54
1742.71 42
1742.81 30
1742.90 20
1743.00 14
1743.09 12
1743.19 13
1743.28 16
1743.38 20
1743.47 22
1743.57 23
1743.67 23
1743.76 20
1743.86 16
1743.95 12
1744.05 9
1744.14 7
1744.24 7
1744.34 10
1744.43 15
1744.53 23
1744.62 33
1744.72 44
1744.81 57
1744.91 70
1745.01 85
1745.10 100
1745.20 115
1745.29 128
1745.39 138
1745.48 144
1745.58 146
1745.68 145
1745.77 140
1745.87 135
1745.96 129
1746.06 125
1746.16 124
1746.25 126
1746.35 131
1746.44 139
1746.54 148
1746.63 156
1746.73 161
1746.83 163
1746.92 161
1747.02 155
1747.11 146
1747.21 136
1747.30 124
1747.40 113
1747.50 104
1747.59 97
1747.69 93
1747.78 91
1747.88 91
1747.97 91
1748.07 92
1748.17 92
1748.26 92
1748.36 92
1748.45 91
1748.55 91
1748.65 90
1748.74 89
1748.84 87
1748.93 84
1749.03 80
1749.12 75
1749.22 71
1749.32 67
1749.41 65
1749.51 66
1749.60 68
1749.70 71
1749.80 75
1749.89 77
1749.99 77
1750.08 76
1750.18 74
1750.28 71
1750.37 69
1750.47 68
1750.56 68
1750.66 69
1750.75 70
1750.85 72
1750.95 74
1751.04 75
1751.14 76
1751.23 77
1751.33 78
1751.43 80
1751.52 83
1751.62 86
1751.71 89
1751.81 91
1751.91 93
1752.00 94
1752.10 93
1752.19 91
1752.29 87
1752.38 83
1752.48 77
1752.58 69
1752.67 61
1752.77 53
1752.86 45
1752.96 37
1753.06 31
1753.15 25
1753.25 21
1753.34 17
1753.44 15
1753.54 12
1753.63 10
1753.73 8
1753.82 8
1753.92 9
1754.02 12
1754.11 16
1754.21 22
1754.30 29
1754.40 38
1754.50 47
1754.59 57
1754.69 66
1754.78 75
1754.88 83
1754.98 89
1755.07 93
1755.17 97
1755.26 99
1755.36 101
1755.46 102
1755.55 104
1755.65 104
1755.74 105
1755.84 105
1755.94 105
1756.03 103
1756.13 100
1756.22 93
1756.32 83
1756.42 70
1756.51 56
1756.61 41
1756.70 30
1756.80 23
1756.90 22
1756.99 28
1757.09 39
1757.18 55
1757.28 72
1757.38 89
1757.47 104
1757.57 115
1757.67 122
1757.76 124
1757.86 120
1757.95 110
1758.05 97
1758.15 81
1758.24 64
1758.34 49
1758.43 38
1758.53 31
1758.63 29
1758.72 31
1758.82 35
1758.91 40
1759.01 45
1759.11 49
1759.20 52
1759.30 55
1759.39 56
1759.49 56
1759.59 53
1759.68 48
1759.78 39
1759.88 27
1759.97 12
1760.07 0
1760.16 0
1760.26 0
1760.36 0
1760.45 0
1760.55 0
1760.64 0
1760.74 0
1760.84 6
1760.93 21
1761.03 35
1761.13 48
1761.22 60
1761.32 71
1761.41 81
1761.51 90
1761.61 96
1761.70 102
1761.80 105
1761.89 109
1761.99 113
1762.09 118
1762.18 125
1762.28 134
1762.38 143
1762.47 151
1762.57 158
1762.66 161
1762.76 162
1762.86 160
1762.95 157
1763.05 154
1763.15 154
1763.24 156
1763.34 161
1763.43 169
1763.53 179
1763.63 190
1763.72 201
1763.82 210
1763.92 215
1764.01 217
1764.11 215
1764.20 210
1764.30 204
1764.40 198
1764.49 192
1764.59 189
1764.69 188
1764.78 187
1764.88 187
1764.97 185
1765.07 182
1765.17 179
1765.26 176
1765.36 175
1765.46 176
1765.55 179
1765.65 182
1765.74 186
1765.84 188
1765.94 188
1766.03 184
1766.13 177
1766.23 167
1766.32 155
1766.42 142
1766.51 129
1766.61 117
1766.71 107
1766.80 98
1766.90 91
1767.00 84
1767.09 77
1767.19 68
1767.29 59
1767.38 49
1767.48 41
1767.57 35
1767.67 31
1767.77 29
1767.86 28
1767.96 27
1768.06 23
1768.15 18
1768.25 12
1768.35 6
1768.44 4
1768.54 5
1768.63 11
1768.73 21
1768.83 33
1768.92 46
1769.02 56
1769.12 64
1769.21 67
1769.31 66
1769.41 62
1769.50 56
1769.60 50
1769.69 45
1769.79 41
1769.89 38
1769.98 36
1770.08 34
1770.18 30
1770.27 25
1770.37 19
1770.47 14
1770.56 12
1770.66 14
1770.76 21
1770.85 33
1770.95 47
1771.04 62
1771.14 73
1771.24 80
1771.33 80
1771.43 76
1771.53 67
1771.62 56
1771.72 47
1771.82 39
1771.91 36
1772.01 37
1772.11 41
1772.20 47
1772.30 55
1772.40 63
1772.49 69
1772.59 73
1772.68 74
1772.78 71
1772.88 67
1772.97 60
1773.07 54
1773.17 48
1773.26 44
1773.36 42
1773.46 41
1773.55 43
1773.65 45
1773.75 49
1773.84 54
1773.94 58
1774.04 62
1774.13 66
1774.23 68
1774.33 69
1774.42 67
1774.52 64
1774.61 61
1774.71 58
1774.81 57
1774.90 55
1775.00 55
1775.10 54
1775.19 53
1775.29 51
1775.39 47
1775.48 43
1775.58 39
1775.68 35
1775.77 31
1775.87 27
1775.97 25
1776.06 25
1776.16 28
1776.26 35
1776.35 46
1776.45 61
1776.55 79
1776.64 98
1776.74 116
1776.84 132
1776.93 146
1777.03 156
1777.13 161
1777.22 163
1777.32 161
1777.42 154
1777.51 143
1777.61 129
1777.71 113
1777.80 96
1777.90 83
1778.00 73
1778.09 69
1778.19 71
1778.29 78
1778.38 88
1778.48 100
1778.58 112
1778.67 122
1778.77 128
1778.86 131
1778.96 130
1779.06 126
1779.15 120
1779.25 114
1779.35 109
1779.44 108
1779.54 112
1779.64 120
1779.73 134
1779.83 150
1779.93 167
1780.02 184
1780.12 199
1780.22 210
1780.32 219
1780.41 226
1780.51 230
1780.61 231
1780.70 229
1780.80 223
1780.90 213
1780.99 201
1781.09 187
1781.19 174
1781.28 163
1781.38 156
1781.48 153
1781.57 152
1781.67 152
1781.77 152
1781.86 149
1781.96 144
1782.06 138
1782.15 131
1782.25 125
1782.35 121
1782.44 119
1782.54 118
1782.64 117
1782.73 117
1782.83 116
1782.93 114
1783.02 110
1783.12 103
1783.22 94
1783.31 82
1783.41 68
1783.51 56
1783.60 46
1783.70 41
1783.80 42
1783.89 48
1783.99 58
1784.09 70
1784.18 80
1784.28 88
1784.38 90
1784.48 88
1784.57 82
1784.67 74
1784.77 66
1784.86 59
1784.96 55
1785.06 55
1785.15 58
1785.25 65
1785.35 71
1785.44 78
1785.54 82
1785.64 84
1785.73 82
1785.83 78
1785.93 73
1786.02 68
1786.12 66
1786.22 67
1786.31 70
1786.41 74
1786.51 77
1786.61 78
1786.70 75
1786.80 70
1786.90 62
1786.99 54
1787.09 47
1787.19 44
1787.28 44
1787.38 48
1787.48 55
1787.57 63
1787.67 71
1787.77 79
1787.86 83
1787.96 85
1788.06 84
1788.16 81
1788.25 77
1788.35 74
1788.45 72
1788.54 73
1788.64 76
1788.74 82
1788.83 90
1788.93 100
1789.03 111
1789.12 122
1789.22 132
1789.32 140
1789.42 145
1789.51 149
1789.61 150
1789.71 149
1789.80 147
1789.90 145
1790.00 142
1790.09 140
1790.19 138
1790.29 137
1790.39 136
1790.48 134
1790.58 132
1790.68 129
1790.77 126
1790.87 123
1790.97 121
1791.06 123
1791.16 129
1791.26 139
1791.35 152
1791.45 167
1791.55 181
1791.65 192
1791.74 199
1791.84 200
1791.94 195
1792.03 186
1792.13 174
1792.23 160
1792.33 146
1792.42 132
1792.52 119
1792.62 107
1792.71 97
1792.81 89
1792.91 83
1793.00 78
1793.10 76
1793.20 74
1793.30 74
1793.39 73
1793.49 71
1793.59 67
1793.68 62
1793.78 57
1793.88 53
1793.97 51
1794.07 52
1794.17 54
1794.27 56
1794.36 57
1794.46 53
1794.56 45
1794.65 33
1794.75 17
1794.85 1
1794.95 0
1795.04 0
1795.14 0
1795.24 0
1795.33 0
1795.43 0
1795.53 0
1795.63 0
1795.72 8
1795.82 22
1795.92 38
1796.01 56
1796.11 75
1796.21 95
1796.30 114
1796.40 132
1796.50 149
1796.60 165
1796.69 179
1796.79 190
1796.89 197
1796.98 199
1797.08 195
1797.18 186
1797.28 174
1797.37 161
1797.47 148
1797.57 138
1797.66 131
1797.76 127
1797.86 125
1797.96 123
1798.05 120
1798.15 116
1798.25 111
1798.35 105
1798.44 97
1798.54 90
1798.64 83
1798.73 77
1798.83 72
1798.93 68
1799.03 65
1799.12 63
1799.22 62
1799.32 63
1799.41 63
1799.51 65
1799.61 66
1799.71 67
1799.80 66
1799.90 63
1800.00 55
1800.09 44
1800.19 28
1800.29 10
1800.39 0
1800.48 0
1800.58 0
1800.68 0
1800.78 0
1800.87 0
1800.97 0
1801.07 0
1801.16 11
1801.26 34
1801.36 58
1801.46 80
1801.55 101
1801.65 119
1801.75 134
1801.85 145
1801.94 152
1802.04 155
1802.14 155
1802.23 152
1802.33 147
1802.43 141
1802.53 134
1802.62 126
1802.72 120
1802.82 114
1802.92 110
1803.01 106
1803.11 103
1803.21 100
1803.30 97
1803.40 94
1803.50 91
1803.60 89
1803.69 89
1803.79 89
1803.89 90
1803.99 92
1804.08 94
1804.18 95
1804.28 97
1804.38 98
1804.47 99
1804.57 99
1804.67 100
1804.76 100
1804.86 101
1804.96 103
1805.06 104
1805.15 106
1805.25 107
1805.35 108
1805.45 108
1805.54 107
1805.64 106
1805.74 105
1805.84 104
1805.93 104
1806.03 105
1806.13 106
1806.23 106
1806.32 104
1806.42 100
1806.52 93
1806.62 83
1806.71 73
1806.81 62
1806.91 53
1807.00 45
1807.10 38
1807.20 34
1807.30 32
1807.39 31
1807.49 32
1807.59 34
1807.69 37
1807.78 40
1807.88 43
1807.98 45
1808.08 46
1808.17 46
1808.27 44
1808.37 40
1808.47 37
1808.56 35
1808.66 35
1808.76 38
1808.86 42
1808.95 48
1809.05 54
1809.15 59
1809.25 62
1809.34 63
1809.44 62
1809.54 61
1809.64 61
1809.73 61
1809.83 63
1809.93 64
1810.03 65
1810.12 65
1810.22 62
1810.32 57
1810.42 49
1810.51 42
1810.61 35
1810.71 31
1810.81 31
1810.90 38
1811.00 49
1811.10 63
1811.20 78
1811.29 89
1811.39 95
1811.49 95
1811.59 89
1811.68 78
1811.78 66
1811.88 55
1811.98 47
1812.07 43
1812.17 42
1812.27 43
1812.37 44
1812.46 44
1812.56 43
1812.66 41
1812.76 39
1812.85 39
1812.95 42
1813.05 47
1813.15 54
1813.24 63
1813.34 70
1813.44 76
1813.54 78
1813.63 77
1813.73 73
1813.83 68
1813.93 63
1814.03 59
1814.12 56
1814.22 54
1814.32 53
1814.42 51
1814.51 49
1814.61 46
1814.71 42
1814.81 38
1814.90 36
1815.00 35
1815.10 37
1815.20 41
1815.29 46
1815.39 54
1815.49 61
1815.59 68
1815.68 74
1815.78 79
1815.88 84
1815.98 88
1816.08 91
1816.17 96
1816.27 101
1816.37 106
1816.47 111
1816.56 116
1816.66 120
1816.76 122
1816.86 123
1816.95 122
1817.05 122
1817.15 122
1817.25 125
1817.35 132
1817.44 143
1817.54 158
1817.64 175
1817.74 193
1817.83 209
1817.93 221
1818.03 228
1818.13 230
1818.22 227
1818.32 222
1818.42 215
1818.52 210
1818.62 206
1818.71 204
1818.81 205
1818.91 208
1819.01 212
1819.10 216
1819.20 221
1819.30 225
1819.40 227
1819.50 228
1819.59 228
1819.69 227
1819.79 226
1819.89 224
1819.98 223
1820.08 220
1820.18 216
1820.28 209
1820.38 200
1820.47 190
1820.57 177
1820.67 165
1820.77 152
1820.86 142
1820.96 133
1821.06 125
1821.16 117
1821.26 110
1821.35 103
1821.45 96
1821.55 91
1821.65 86
1821.74 83
1821.84 79
1821.94 76
1822.04 71
1822.14 64
1822.23 54
1822.33 41
1822.43 26
1822.53 9
1822.62 0
1822.72 0
1822.82 0
1822.92 0
1823.02 0
1823.11 0
1823.21 0
1823.31 0
1823.41 11
1823.51 33
1823.60 55
1823.70 75
1823.80 93
1823.90 109
1823.99 123
1824.09 135
1824.19 146
1824.29 155
1824.39 161
1824.48 164
1824.58 163
1824.68 159
1824.78 151
1824.88 141
1824.97 130
1825.07 121
1825.17 115
1825.27 111
1825.37 112
1825.46 115
1825.56 121
1825.66 127
1825.76 131
1825.85 134
1825.95 135
1826.05 133
1826.15 130
1826.25 126
1826.34 122
1826.44 120
1826.54 118
1826.64 117
1826.74 116
1826.83 114
1826.93 111
1827.03 107
1827.13 102
1827.23 96
1827.32 89
1827.42 83
1827.52 77
1827.62 72
1827.72 67
1827.81 62
1827.91 56
1828.01 48
1828.11 40
1828.21 33
1828.30 27
1828.40 25
1828.50 30
1828.60 39
1828.70 54
1828.79 71
1828.89 89
1828.99 105
1829.09 118
1829.19 126
1829.28 132
1829.38 135
1829.48 137
1829.58 137
1829.68 135
1829.77 130
1829.87 122
1829.97 113
1830.07 102
1830.17 91
1830.26 83
1830.36 77
1830.46 73
1830.56 70
1830.66 68
1830.75 65
1830.85 62
1830.95 57
1831.05 54
1831.15 52
1831.24 52
1831.34 56
1831.44 63
1831.54 72
1831.64 83
1831.73 93
1831.83 103
1831.93 110
1832.03 115
1832.13 116
1832.23 115
1832.32 110
1832.42 103
1832.52 95
1832.62 88
1832.72 81
1832.81 76
1832.91 74
1833.01 75
1833.11 78
1833.21 85
1833.30 94
1833.40 106
1833.50 119
1833.60 133
1833.70 145
1833.79 156
1833.89 163
1833.99 167
1834.09 168
1834.19 166
1834.29 162
1834.38 157
1834.48 152
1834.58 146
1834.68 139
1834.78 131
1834.87 122
1834.97 113
1835.07 104
1835.17 95
1835.27 89
1835.37 86
1835.46 85
1835.56 87
1835.66 89
1835.76 93
1835.86 97
1835.95 99
1836.05 100
1836.15 99
1836.25 95
1836.35 89
1836.45 79
1836.54 69
1836.64 58
1836.74 48
1836.84 42
1836.94 40
1837.03 42
1837.13 48
1837.23 55
1837.33 64
1837.43 72
1837.53 77
1837.62 79
1837.72 79
1837.82 77
1837.92 74
1838.02 71
1838.12 69
1838.21 69
1838.31 70
1838.41 72
1838.51 74
1838.61 75
1838.70 76
1838.80 75
1838.90 73
1839.00 70
1839.10 67
1839.20 65
1839.29 63
1839.39 62
1839.49 59
1839.59 56
1839.69 51
1839.79 46
1839.88 40
1839.98 35
1840.08 32
1840.18 30
1840.28 30
1840.38 30
1840.47 30
1840.57 28
1840.67 25
1840.77 21
1840.87 17
1840.97 14
1841.06 14
1841.16 15
1841.26 18
1841.36 23
1841.46 30
1841.56 40
1841.65 53
1841.75 66
1841.85 80
1841.95 93
1842.05 103
1842.15 108
1842.24 108
1842.34 103
1842.44 94
1842.54 84
1842.64 76
1842.74 70
1842.83 69
1842.93 72
1843.03 79
1843.13 87
1843.23 96
1843.33 102
1843.42 105
1843.52 105
1843.62 102
1843.72 96
1843.82 89
1843.92 81
1844.02 73
1844.11 65
1844.21 57
1844.31 50
1844.41 43
1844.51 36
1844.61 29
1844.70 22
1844.80 14
1844.90 7
1845.00 1
1845.10 0
1845.20 0
1845.29 0
1845.39 0
1845.49 0
1845.59 0
1845.69 0
1845.79 0
1845.89 4
1845.98 7
1846.08 10
1846.18 13
1846.28 15
1846.38 16
1846.48 16
1846.57 17
1846.67 16
1846.77 16
1846.87 16
1846.97 17
1847.07 20
1847.17 25
1847.26 32
1847.36 40
1847.46 49
1847.56 56
1847.66 61
1847.76 64
1847.85 64
1847.95 64
1848.05 65
1848.15 68
1848.25 73
1848.35 80
1848.45 87
1848.54 92
1848.64 93
1848.74 90
1848.84 82
1848.94 71
1849.04 60
1849.14 52
1849.23 47
1849.33 48
1849.43 55
1849.53 66
1849.63 80
1849.73 95
1849.83 108
1849.92 117
1850.02 120
1850.12 118
1850.22 111
1850.32 100
1850.42 87
1850.52 74
1850.61 62
1850.71 53
1850.81 46
1850.91 42
1851.01 38
1851.11 35
1851.21 31
1851.30 28
1851.40 24
1851.50 21
1851.60 20
1851.70 22
1851.80 26
1851.90 34
1851.99 44
1852.09 55
1852.19 66
1852.29 77
1852.39 86
1852.49 94
1852.59 98
1852.69 98
1852.78 95
1852.88 89
1852.98 81
1853.08 71
1853.18 63
1853.28 56
1853.38 51
1853.47 49
1853.57 49
1853.67 49
1853.77 49
1853.87 47
1853.97 44
1854.07 40
1854.17 36
1854.26 32
1854.36 28
1854.46 26
1854.56 24
1854.66 22
1854.76 21
1854.86 19
1854.95 16
1855.05 13
1855.15 9
1855.25 4
1855.35 0
1855.45 0
1855.55 0
1855.65 0
1855.74 0
1855.84 0
1855.94 0
1856.04 0
1856.14 5
1856.24 19
1856.34 34
1856.44 50
1856.53 66
1856.63 80
1856.73 91
1856.83 99
1856.93 103
1857.03 104
1857.13 103
1857.23 99
1857.32 96
1857.42 94
1857.52 94
1857.62 96
1857.72 100
1857.82 104
1857.92 108
1858.02 108
1858.11 104
1858.21 96
1858.31 81
1858.41 63
1858.51 41
1858.61 18
1858.71 0
1858.81 0
1858.90 0
1859.00 0
1859.10 0
1859.20 0
1859.30 0
1859.40 0
1859.50 3
1859.60 17
1859.70 30
1859.79 43
1859.89 52
1859.99 59
1860.09 60
1860.19 57
1860.29 49
1860.39 39
1860.49 27
1860.58 16
1860.68 8
1860.78 5
1860.88 5
1860.98 8
1861.08 14
1861.18 20
1861.28 26
1861.38 31
1861.47 34
1861.57 37
1861.67 40
1861.77 43
1861.87 47
1861.97 51
1862.07 52
1862.17 52
1862.27 48
1862.36 43
1862.46 37
1862.56 31
1862.66 26
1862.76 23
1862.86 21
1862.96 20
1863.06 19
1863.16 18
1863.25 18
1863.35 19
1863.45 21
1863.55 25
1863.65 31
1863.75 37
1863.85 43
1863.95 49
1864.05 55
1864.14 60
1864.24 65
1864.34 70
1864.44 74
1864.54 77
1864.64 80
1864.74 83
1864.84 87
1864.94 91
1865.04 97
1865.13 104
1865.23 110
1865.33 115
1865.43 116
1865.53 115
1865.63 109
1865.73 101
1865.83 90
1865.93 78
1866.03 65
1866.12 53
1866.22 42
1866.32 34
1866.42 28
1866.52 26
1866.62 29
1866.72 35
1866.82 44
1866.92 54
1867.02 64
1867.11 73
1867.21 79
1867.31 82
1867.41 82
1867.51 80
1867.61 77
1867.71 74
1867.81 73
1867.91 73
1868.01 74
1868.10 75
1868.20 75
1868.30 72
1868.40 69
1868.50 65
1868.60 62
1868.70 61
1868.80 61
1868.90 63
1869.00 64
1869.10 64
1869.19 60
1869.29 54
1869.39 46
1869.49 39
1869.59 34
1869.69 34
1869.79 39
1869.89 49
1869.99 61
1870.09 74
1870.19 84
1870.28 90
1870.38 91
1870.48 87
1870.58 80
1870.68 71
1870.78 62
1870.88 53
1870.98 45
1871.08 37
1871.18 29
1871.28 21
1871.37 13
1871.47 5
1871.57 0
1871.67 0
1871.77 0
1871.87 2
1871.97 12
1872.07 24
1872.17 38
1872.27 52
1872.37 67
1872.47 80
1872.56 92
1872.66 103
1872.76 111
1872.86 116
1872.96 117
1873.06 113
1873.16 104
1873.26 91
1873.36 75
1873.46 58
1873.56 43
1873.66 33
1873.75 30
1873.85 34
1873.95 44
1874.05 58
1874.15 73
1874.25 86
1874.35 94
1874.45 96
1874.55 94
1874.65 89
1874.75 84
1874.85 81
1874.95 82
1875.04 87
1875.14 94
1875.24 102
1875.34 108
1875.44 112
1875.54 114
1875.64 113
1875.74 110
1875.84 106
1875.94 99
1876.04 91
1876.14 80
1876.24 68
1876.33 55
1876.43 46
1876.53 41
1876.63 43
1876.73 52
1876.83 68
1876.93 89
1877.03 111
1877.13 131
1877.23 147
1877.33 158
1877.43 164
1877.53 166
1877.63 165
1877.72 164
1877.82 161
1877.92 157
1878.02 152
1878.12 145
1878.22 136
1878.32 126
1878.42 117
1878.52 108
1878.62 101
1878.72 96
1878.82 93
1878.92 90
1879.02 88
1879.12 85
1879.21 81
1879.31 75
1879.41 69
1879.51 64
1879.61 59
1879.71 56
1879.81 55
1879.91 57
1880.01 60
1880.11 64
1880.21 66
1880.31 67
1880.41 66
1880.51 64
1880.61 61
1880.71 59
1880.80 58
1880.90 60
1881.00 63
1881.10 68
1881.20 73
1881.30 77
1881.40 80
1881.50 81
1881.60 79
1881.70 74
1881.80 66
1881.90 56
1882.00 45
1882.10 33
1882.20 24
1882.30 19
1882.40 17
1882.49 20
1882.59 27
1882.69 35
1882.79 44
1882.89 52
1882.99 59
1883.09 63
1883.19 66
1883.29 66
1883.39 64
1883.49 59
1883.59 52
1883.69 46
1883.79 41
1883.89 38
1883.99 38
1884.09 40
1884.19 44
1884.28 48
1884.38 51
1884.48 52
1884.58 50
1884.68 48
1884.78 46
1884.88 46
1884.98 47
1885.08 49
1885.18 52
1885.28 54
1885.38 55
1885.48 54
1885.58 52
1885.68 50
1885.78 49
1885.88 49
1885.98 50
1886.08 52
1886.18 54
1886.27 55
1886.37 56
1886.47 56
1886.57 57
1886.67 59
1886.77 62
1886.87 68
1886.97 75
1887.07 82
1887.17 88
1887.27 92
1887.37 94
1887.47 94
1887.57 93
1887.67 91
1887.77 92
1887.87 94
1887.97 100
1888.07 108
1888.17 119
1888.27 129
1888.37 139
1888.47 147
1888.56 152
1888.66 153
1888.76 151
1888.86 145
1888.96 136
1889.06 126
1889.16 115
1889.26 105
1889.36 95
1889.46 88
1889.56 84
1889.66 82
1889.76 82
1889.86 82
1889.96 82
1890.06 80
1890.16 76
1890.26 70
1890.36 62
1890.46 54
1890.56 46
1890.66 39
1890.76 33
1890.86 27
1890.96 21
1891.06 15
1891.15 10
1891.25 5
1891.35 1
1891.45 0
1891.55 0
1891.65 0
1891.75 0
1891.85 0
1891.95 0
1892.05 0
1892.15 0
1892.25 0
1892.35 2
1892.45 8
1892.55 15
1892.65 21
1892.75 27
1892.85 31
1892.95 34
1893.05 34
1893.15 33
1893.25 29
1893.35 23
1893.45 16
1893.55 7
1893.65 0
1893.75 0
1893.85 0
1893.95 0
1894.05 0
1894.15 0
1894.25 0
1894.35 0
1894.45 8
1894.54 23
1894.64 36
1894.74 48
1894.84 57
1894.94 63
1895.04 69
1895.14 73
1895.24 76
1895.34 80
1895.44 83
1895.54 86
1895.64 88
1895.74 88
1895.84 86
1895.94 84
1896.04 81
1896.14 79
1896.24 79
1896.34 81
1896.44 86
1896.54 93
1896.64 101
1896.74 108
1896.84 113
1896.94 116
1897.04 117
1897.14 116
1897.24 113
1897.34 111
1897.44 109
1897.54 107
1897.64 105
1897.74 104
1897.84 103
1897.94 103
1898.04 103
1898.14 102
1898.24 102
1898.34 101
1898.44 100
1898.54 101
1898.64 102
1898.74 103
1898.84 106
1898.94 108
1899.04 110
1899.14 112
1899.24 113
1899.34 113
1899.44 113
1899.54 114
1899.64 114
1899.74 115
1899.84 116
1899.94 117
1900.03 118
1900.13 119
1900.23 120
1900.33 119
1900.43 118
1900.53 116
1900.63 113
1900.73 111
1900.83 108
1900.93 105
1901.03 102
1901.13 98
1901.23 93
1901.33 88
1901.43 83
1901.53 79
1901.63 76
1901.73 76
1901.83 77
1901.93 80
1902.03 82
1902.13 83
1902.23 81
1902.33 78
1902.43 72
1902.53 66
1902.63 59
1902.73 52
1902.83 46
1902.93 40
1903.03 33
1903.13 27
1903.23 22
1903.33 16
1903.43 12
1903.53 8
1903.63 4
1903.73 1
1903.83 0
1903.93 0
1904.03 0
1904.13 0
1904.23 0
1904.33 0
1904.43 0
1904.53 1
1904.63 2
1904.73 3
1904.83 3
1904.93 3
1905.03 5
1905.13 10
1905.23 16
1905.33 23
1905.43 31
1905.53 38
1905.63 43
1905.73 46
1905.83 45
1905.93 43
1906.03 39
1906.13 35
1906.23 32
1906.33 31
1906.43 32
1906.53 34
1906.63 39
1906.73 44
1906.83 51
1906.93 59
1907.03 66
1907.13 73
1907.23 77
1907.33 79
1907.43 78
1907.53 73
1907.63 64
1907.73 54
1907.83 42
1907.93 33
1908.03 27
1908.13 25
1908.23 29
1908.34 36
1908.44 47
1908.54 57
1908.64 66
1908.74 71
1908.84 73
1908.94 72
1909.04 68
1909.14 64
1909.24 61
1909.34 58
1909.44 57
1909.54 56
1909.64 55
1909.74 54
1909.84 51
1909.94 48
1910.04 46
1910.14 45
1910.24 44
1910.34 45
1910.44 48
1910.54 52
1910.64 58
1910.74 64
1910.84 71
1910.94 78
1911.04 85
1911.14 91
1911.24 96
1911.34 99
1911.44 102
1911.54 105
1911.64 106
1911.74 106
1911.84 104
1911.94 101
1912.04 95
1912.14 87
1912.24 78
1912.34 69
1912.44 62
1912.54 57
1912.64 55
1912.74 57
1912.84 62
1912.94 70
1913.04 78
1913.14 87
1913.24 96
1913.34 103
1913.44 108
1913.54 111
1913.64 111
1913.74 108
1913.85 103
1913.95 97
1914.05 89
1914.15 83
1914.25 79
1914.35 78
1914.45 81
1914.55 87
1914.65 95
1914.75 106
1914.85 118
1914.95 130
1915.05 142
1915.15 152
1915.25 161
1915.35 168
1915.45 174
1915.55 178
1915.65 182
1915.75 185
1915.85 189
1915.95 193
1916.05 196
1916.15 199
1916.25 201
1916.35 202
1916.45 201
1916.55 199
1916.65 195
1916.75 190
1916.85 185
1916.95 180
1917.05 176
1917.16 172
1917.26 170
1917.36 168
1917.46 168
1917.56 169
1917.66 171
1917.76 174
1917.86 177
1917.96 180
1918.06 181
1918.16 181
1918.26 179
1918.36 174
1918.46 167
1918.56 160
1918.66 151
1918.76 144
1918.86 140
1918.96 138
1919.06 141
1919.16 148
1919.26 159
1919.36 171
1919.46 185
1919.56 198
1919.66 208
1919.76 215
1919.87 217
1919.97 215
1920.07 209
1920.17 202
1920.27 195
1920.37 190
1920.47 186
1920.57 186
1920.67 187
1920.77 188
1920.87 189
1920.97 189
1921.07 187
1921.17 184
1921.27 180
1921.37 175
1921.47 171
1921.57 169
1921.67 168
1921.77 169
1921.87 173
1921.97 177
1922.07 183
1922.18 187
1922.28 190
1922.38 188
1922.48 183
1922.58 173
1922.68 160
1922.78 145
1922.88 129
1922.98 113
1923.08 100
1923.18 89
1923.28 80
1923.38 74
1923.48 71
1923.58 71
1923.68 74
1923.78 80
1923.88 88
1923.98 99
1924.08 112
1924.19 125
1924.29 136
1924.39 144
1924.49 148
1924.59 148
1924.69 143
1924.79 136
1924.89 127
1924.99 118
1925.09 112
1925.19 109
1925.29 111
1925.39 115
1925.49 122
1925.59 130
1925.69 136
1925.79 140
1925.89 140
1926.00 137
1926.10 131
1926.20 121
1926.30 110
1926.40 97
1926.50 83
1926.60 67
1926.70 50
1926.80 34
1926.90 19
1927.00 5
1927.10 0
1927.20 0
1927.30 0
1927.40 0
1927.50 0
1927.60 0
1927.71 0
1927.81 0
1927.91 2
1928.01 8
1928.11 16
1928.21 24
1928.31 34
1928.41 45
1928.51 56
1928.61 68
1928.71 78
1928.81 86
1928.91 90
1929.01 90
1929.11 87
1929.21 82
1929.32 75
1929.42 68
1929.52 61
1929.62 56
1929.72 53
1929.82 52
1929.92 53
1930.02 56
1930.12 61
1930.22 67
1930.32 73
1930.42 79
1930.52 84
1930.62 90
1930.73 95
1930.83 100
1930.93 103
1931.03 104
1931.13 101
1931.23 96
1931.33 86
1931.43 75
1931.53 62
1931.63 51
1931.73 42
1931.83 39
1931.93 40
1932.03 47
1932.14 57
1932.24 70
1932.34 83
1932.44 93
1932.54 100
1932.64 102
1932.74 100
1932.84 95
1932.94 88
1933.04 81
1933.14 75
1933.24 71
1933.34 67
1933.44 65
1933.55 63
1933.65 63
1933.75 62
1933.85 63
1933.95 65
1934.05 68
1934.15 72
1934.25 77
1934.35 82
1934.45 88
1934.55 93
1934.65 96
1934.76 97
1934.86 96
1934.96 94
1935.06 89
1935.16 85
1935.26 82
1935.36 81
1935.46 83
1935.56 89
1935.66 96
1935.76 105
1935.86 115
1935.96 124
1936.07 132
1936.17 138
1936.27 142
1936.37 143
1936.47 142
1936.57 140
1936.67 136
1936.77 131
1936.87 127
1936.97 125
1937.07 125
1937.18 129
1937.28 135
1937.38 144
1937.48 154
1937.58 163
1937.68 169
1937.78 171
1937.88 169
1937.98 162
1938.08 152
1938.18 139
1938.28 127
1938.39 115
1938.49 105
1938.59 97
1938.69 92
1938.79 89
1938.89 90
1938.99 93
1939.09 98
1939.19 103
1939.29 107
1939.39 107
1939.50 104
1939.60 97
1939.70 87
1939.80 76
1939.90 67
1940.00 63
1940.10 64
1940.20 70
1940.30 80
1940.40 92
1940.51 103
1940.61 112
1940.71 118
1940.81 122
1940.91 123
1941.01 123
1941.11 124
1941.21 125
1941.31 128
1941.41 132
1941.51 135
1941.62 138
1941.72 140
1941.82 141
1941.92 140
1942.02 138
1942.12 137
1942.22 136
1942.32 136
1942.42 136
1942.52 136
1942.63 135
1942.73 130
1942.83 122
1942.93 110
1943.03 96
1943.13 82
1943.23 70
1943.33 64
1943.43 64
1943.53 72
1943.64 85
1943.74 102
1943.84 118
1943.94 131
1944.04 140
1944.14 143
1944.24 141
1944.34 138
1944.44 135
1944.55 134
1944.65 137
1944.75 144
1944.85 156
1944.95 170
1945.05 185
1945.15 198
1945.25 209
1945.35 216
1945.45 220
1945.56 221
1945.66 219
1945.76 216
1945.86 213
1945.96 211
1946.06 211
1946.16 213
1946.26 218
1946.36 225
1946.47 234
1946.57 242
1946.67 247
1946.77 249
1946.87 248
1946.97 244
1947.07 240
1947.17 236
1947.27 233
1947.38 233
1947.48 234
1947.58 234
1947.68 233
1947.78 228
1947.88 220
1947.98 210
1948.08 197
1948.19 184
1948.29 172
1948.39 160
1948.49 150
1948.59 141
1948.69 132
1948.79 124
1948.89 114
1948.99 106
1949.10 98
1949.20 91
1949.30 85
1949.40 82
1949.50 81
1949.60 80
1949.70 80
1949.80 81
1949.90 82
1950.01 83
1950.11 85
1950.21 87
1950.31 89
1950.41 90
1950.51 89
1950.61 85
1950.71 80
1950.82 73
1950.92 66
1951.02 59
1951.12 52
1951.22 47
1951.32 41
1951.42 36
1951.52 30
1951.63 24
1951.73 19
1951.83 16
1951.93 14
1952.03 14
1952.13 16
1952.23 20
1952.33 25
1952.44 30
1952.54 35
1952.64 40
1952.74 42
1952.84 42
1952.94 40
1953.04 36
1953.14 33
1953.25 30
1953.35 30
1953.45 30
1953.55 32
1953.65 32
1953.75 30
1953.85 26
1953.95 18
1954.06 9
1954.16 0
1954.26 0
1954.36 0
1954.46 0
1954.56 0
1954.66 0
1954.77 0
1954.87 0
1954.97 0
1955.07 0
1955.17 0
1955.27 5
1955.37 13
1955.47 26
1955.58 42
1955.68 60
1955.78 77
1955.88 93
1955.98 106
1956.08 115
1956.18 120
1956.29 121
1956.39 118
1956.49 113
1956.59 106
1956.69 98
1956.79 90
1956.89 84
1957.00 80
1957.10 77
1957.20 76
1957.30 75
1957.40 73
1957.50 70
1957.60 66
1957.70 62
1957.81 58
1957.91 55
1958.01 53
1958.11 51
1958.21 50
1958.31 50
1958.41 48
1958.52 46
1958.62 43
1958.72 40
1958.82 35
1958.92 29
1959.02 23
1959.12 16
1959.23 9
1959.33 2
1959.43 0
1959.53 0
1959.63 0
1959.73 0
1959.83 0
1959.94 0
1960.04 0
1960.14 0
1960.24 7
1960.34 18
1960.44 30
1960.55 42
1960.65 54
1960.75 65
1960.85 76
1960.95 84
1961.05 90
1961.15 91
1961.26 89
1961.36 83
1961.46 75
1961.56 67
1961.66 61
1961.76 58
1961.86 59
1961.97 63
1962.07 69
1962.17 75
1962.27 78
1962.37 78
1962.47 74
1962.58 68
1962.68 61
1962.78 56
1962.88 53
1962.98 53
1963.08 55
1963.18 56
1963.29 57
1963.39 56
1963.49 52
1963.59 48
1963.69 44
1963.79 41
1963.90 38
1964.00 37
1964.10 34
1964.20 31
1964.30 26
1964.40 21
1964.50 17
1964.61 15
1964.71 15
1964.81 17
1964.91 21
1965.01 25
1965.11 29
1965.22 32
1965.32 35
1965.42 38
1965.52 43
1965.62 49
1965.72 57
1965.83 65
1965.93 72
1966.03 77
1966.13 78
1966.23 77
1966.33 72
1966.43 64
1966.54 55
1966.64 44
1966.74 33
1966.84 24
1966.94 17
1967.04 12
1967.15 10
1967.25 10
1967.35 12
1967.45 14
1967.55 16
1967.65 18
1967.76 19
1967.86 21
1967.96 23
1968.06 28
1968.16 33
1968.26 41
1968.37 50
1968.47 59
1968.57 66
1968.67 69
1968.77 68
1968.87 64
1968.98 55
1969.08 46
1969.18 36
1969.28 29
1969.38 24
1969.48 22
1969.59 23
1969.69 24
1969.79 25
1969.89 24
1969.99 23
1970.10 22
1970.20 23
1970.30 27
1970.40 33
1970.50 42
1970.60 53
1970.71 63
1970.81 72
1970.91 76
1971.01 77
1971.11 73
1971.21 66
1971.32 56
1971.42 45
1971.52 34
1971.62 25
1971.72 17
1971.82 13
1971.93 10
1972.03 9
1972.13 8
1972.23 7
1972.33 7
1972.44 7
1972.54 8
1972.64 11
1972.74 15
1972.84 19
1972.94 21
1973.05 22
1973.15 20
1973.25 17
1973.35 11
1973.45 6
1973.55 2
1973.66 0
1973.76 0
1973.86 0
1973.96 0
1974.06 0
1974.17 0
1974.27 0
1974.37 0
1974.47 0
1974.57 4
1974.68 16
1974.78 28
1974.88 41
1974.98 52
1975.08 61
1975.18 68
1975.29 73
1975.39 76
1975.49 79
1975.59 82
1975.69 84
1975.80 87
1975.90 90
1976.00 93
1976.10 96
1976.20 98
1976.30 99
1976.41 97
1976.51 92
1976.61 83
1976.71 71
1976.81 55
1976.92 39
1977.02 24
1977.12 11
1977.22 4
1977.32 1
1977.43 5
1977.53 13
1977.63 24
1977.73 37
1977.83 50
1977.94 61
1978.04 70
1978.14 76
1978.24 79
1978.34 81
1978.44 81
1978.55 78
1978.65 74
1978.75 68
1978.85 60
1978.95 50
1979.06 39
1979.16 29
1979.26 18
1979.36 8
1979.46 0
1979.57 0
1979.67 0
1979.77 0
1979.87 0
1979.97 0
1980.08 0
1980.18 0
1980.28 4
1980.38 13
1980.48 21
1980.59 25
1980.69 26
1980.79 25
1980.89 24
1980.99 23
1981.10 24
1981.20 27
1981.30 31
1981.40 36
1981.50 41
1981.61 45
1981.71 48
1981.81 52
1981.91 55
1982.01 59
1982.12 63
1982.22 68
1982.32 72
1982.42 76
1982.52 79
1982.63 80
1982.73 79
1982.83 78
1982.93 76
1983.03 73
1983.14 71
1983.24 70
1983.34 70
1983.44 72
1983.54 75
1983.65 77
1983.75 79
1983.85 79
1983.95 77
1984.06 73
1984.16 67
1984.26 62
1984.36 58
1984.46 56
1984.57 57
1984.67 60
1984.77 65
1984.87 72
1984.97 80
1985.08 87
1985.18 93
1985.28 97
1985.38 97
1985.48 95
1985.59 91
1985.69 85
1985.79 79
1985.89 75
1986.00 74
1986.10 75
1986.20 79
1986.30 85
1986.40 91
1986.51 97
1986.61 102
1986.71 107
1986.81 111
1986.91 116
1987.02 123
1987.12 133
1987.22 146
1987.32 160
1987.43 173
1987.53 185
1987.63 192
1987.73 194
1987.83 189
1987.94 179
1988.04 166
1988.14 149
1988.24 132
1988.34 116
1988.45 103
1988.55 95
1988.65 90
1988.75 90
1988.86 93
1988.96 98
1989.06 103
1989.16 106
1989.26 107
1989.37 105
1989.47 101
1989.57 97
1989.67 93
1989.78 89
1989.88 86
1989.98 84
1990.08 82
1990.18 80
1990.29 77
1990.39 73
1990.49 70
1990.59 66
1990.70 61
1990.80 55
1990.90 48
1991.00 39
1991.10 28
1991.21 16
1991.31 4
1991.41 0
1991.51 0
1991.62 0
1991.72 0
1991.82 0
1991.92 0
1992.03 0
1992.13 0
1992.23 4
1992.33 12
1992.43 21
1992.54 32
1992.64 47
1992.74 65
1992.84 87
1992.95 109
1993.05 131
1993.15 150
1993.25 164
1993.36 174
1993.46 179
1993.56 180
1993.66 178
1993.76 173
1993.87 166
1993.97 157
1994.07 146
1994.17 134
1994.28 122
1994.38 109
1994.48 96
1994.58 84
1994.69 73
1994.79 63
1994.89 54
1994.99 44
1995.10 34
1995.20 25
1995.30 17
1995.40 10
1995.50 6
1995.61 7
1995.71 14
1995.81 26
1995.91 43
1996.02 63
1996.12 84
1996.22 103
1996.32 120
1996.43 132
1996.53 138
1996.63 139
1996.73 136
1996.84 129
1996.94 120
1997.04 111
1997.14 102
1997.25 97
1997.35 94
1997.45 95
1997.55 100
1997.65 109
1997.76 121
1997.86 133
1997.96 144
1998.06 152
1998.17 156
1998.27 156
1998.37 152
1998.47 145
1998.58 137
1998.68 128
1998.78 119
1998.88 110
1998.99 102
1999.09 94
1999.19 85
1999.29 78
1999.40 70
1999.50 64
1999.60 61
1999.70 60
1999.81 61
1999.91 66
2000.01 74
2000.11 83
2000.22 93
2000.32 102
2000.42 110
2000.52 116
2000.63 117
2000.73 114
2000.83 106
2000.93 94
2001.04 80
2001.14 65
2001.24 51
2001.34 42
2001.45 38
2001.55 39
2001.65 45
2001.75 53
2001.86 61
2001.96 66
2002.06 67
2002.16 62
2002.27 53
2002.37 40
2002.47 26
2002.57 13
2002.68 2
2002.78 0
2002.88 0
2002.98 0
2003.09 3
2003.19 11
2003.29 21
2003.40 30
2003.50 39
2003.60 45
2003.70 49
2003.81 51
2003.91 51
2004.01 50
2004.11 50
2004.22 52
2004.32 58
2004.42 66
2004.52 77
2004.63 89
2004.73 101
2004.83 110
2004.93 115
2005.04 118
2005.14 117
2005.24 114
2005.34 110
2005.45 105
2005.55 100
2005.65 93
2005.76 86
2005.86 79
2005.96 73
2006.06 70
2006.17 71
2006.27 78
2006.37 89
2006.47 102
2006.58 115
2006.68 124
2006.78 129
2006.88 128
2006.99 123
2007.09 114
2007.19 106
2007.29 99
2007.40 96
2007.50 98
2007.60 104
2007.71 115
2007.81 128
2007.91 142
2008.01 153
2008.12 162
2008.22 165
2008.32 163
2008.42 156
2008.53 146
2008.63 135
2008.73 125
2008.84 116
2008.94 110
2009.04 106
2009.14 104
2009.25 102
2009.35 101
2009.45 99
2009.55 98
2009.66 98
2009.76 99
2009.86 102
2009.97 106
2010.07 111
2010.17 114
2010.27 116
2010.38 115
2010.48 112
2010.58 108
2010.68 104
2010.79 100
2010.89 96
2010.99 94
2011.10 92
2011.20 89
2011.30 86
2011.40 83
2011.51 78
2011.61 73
2011.71 68
2011.82 64
2011.92 61
2012.02 60
2012.12 58
2012.23 57
2012.33 54
2012.43 48
2012.53 39
2012.64 27
2012.74 12
2012.84 0
2012.95 0
2013.05 0
2013.15 0
2013.25 0
2013.36 0
2013.46 0
2013.56 0
2013.67 3
2013.77 12
2013.87 22
2013.97 31
2014.08 39
2014.18 48
2014.28 58
2014.39 68
2014.49 78
2014.59 89
2014.69 100
2014.80 110
2014.90 119
2015.00 124
2015.11 126
2015.21 124
2015.31 118
2015.41 111
2015.52 102
2015.62 94
2015.72 86
2015.83 81
2015.93 76
2016.03 72
2016.13 68
2016.24 63
2016.34 57
2016.44 49
2016.55 40
2016.65 30
2016.75 21
2016.86 12
2016.96 4
2017.06 0
2017.16 0
2017.27 0
2017.37 0
2017.47 0
2017.58 2
2017.68 12
2017.78 26
2017.88 42
2017.99 58
2018.09 74
2018.19 89
2018.30 101
2018.40 110
2018.50 116
2018.61 118
2018.71 118
2018.81 116
2018.91 112
2019.02 108
2019.12 104
2019.22 100
2019.33 96
2019.43 92
2019.53 87
2019.63 81
2019.74 73
2019.84 64
2019.94 53
2020.05 41
2020.15 29
2020.25 17
2020.36 5
2020.46 0
2020.56 0
2020.66 0
2020.77 0
2020.87 0
2020.97 0
2021.08 6
2021.18 21
2021.28 37
2021.39 52
2021.49 65
2021.59 76
2021.70 84
2021.80 90
2021.90 95
2022.00 98
2022.11 100
2022.21 100
2022.31 98
2022.42 93
2022.52 86
2022.62 77
2022.73 69
2022.83 62
2022.93 59
2023.04 59
2023.14 62
2023.24 66
2023.34 70
2023.45 73
2023.55 74
2023.65 72
2023.76 70
2023.86 67
2023.96 65
2024.07 64
2024.17 65
2024.27 68
2024.38 72
2024.48 76
2024.58 81
2024.68 85
2024.79 89
2024.89 92
2024.99 95
2025.10 98
2025.20 101
2025.30 105
2025.41 109
2025.51 114
2025.61 119
2025.72 124
2025.82 129
2025.92 133
2026.03 135
2026.13 134
2026.23 130
2026.33 123
2026.44 112
2026.54 100
2026.64 88
2026.75 80
2026.85 77
2026.95 79
2027.06 87
2027.16 99
2027.26 114
2027.37 128
2027.47 139
2027.57 146
2027.68 148
2027.78 146
2027.88 141
2027.99 133
2028.09 124
2028.19 115
2028.30 106
2028.40 99
2028.50 93
2028.61 89
2028.71 86
2028.81 83
2028.91 81
2029.02 78
2029.12 75
2029.22 71
2029.33 66
2029.43 62
2029.53 57
2029.64 52
2029.74 47
2029.84 41
2029.95 35
2030.05 29
2030.15 23
2030.26 18
2030.36 14
2030.46 12
2030.57 11
2030.67 12
2030.77 13
2030.88 15
2030.98 16
2031.08 17
2031.19 18
2031.29 19
2031.39 18
2031.50 16
2031.60 13
2031.70 7
2031.81 1
2031.91 0
2032.01 0
2032.12 0
2032.22 0
2032.32 0
2032.43 0
2032.53 0
2032.63 7
2032.74 18
2032.84 29
2032.94 38
2033.05 46
2033.15 52
2033.25 57
2033.36 63
2033.46 69
2033.56 75
2033.67 81
2033.77 85
2033.87 87
2033.98 88
2034.08 88
2034.18 89
2034.29 92
2034.39 98
2034.49 107
2034.60 118
2034.70 129
2034.80 139
2034.91 146
2035.01 151
2035.11 153
2035.22 155
2035.32 157
2035.42 162
2035.53 169
2035.63 177
2035.73 185
2035.84 191
2035.94 193
2036.04 191
2036.15 184
2036.25 173
2036.35 160
2036.46 146
2036.56 132
2036.66 119
2036.77 109
2036.87 101
2036.97 96
2037.08 96
2037.18 100
2037.28 107
2037.39 117
2037.49 127
2037.60 136
2037.70 143
2037.80 148
2037.91 152
2038.01 153
2038.11 153
2038.22 152
2038.32 150
2038.42 147
2038.53 143
2038.63 139
2038.73 136
2038.84 133
2038.94 131
2039.04 129
2039.15 127
2039.25 123
2039.35 119
2039.46 114
2039.56 111
2039.66 110
2039.77 112
2039.87 118
2039.98 126
2040.08 134
2040.18 142
2040.29 149
2040.39 153
2040.49 156
2040.60 156
2040.70 157
2040.80 157
2040.91 156
2041.01 155
2041.11 154
2041.22 151
2041.32 146
2041.42 140
2041.53 132
2041.63 124
2041.74 117
2041.84 112
2041.94 109
2042.05 109
2042.15 113
2042.25 119
2042.36 127
2042.46 135
2042.56 143
2042.67 149
2042.77 155
2042.87 160
2042.98 162
2043.08 162
2043.19 160
2043.29 154
2043.39 145
2043.50 136
2043.60 127
2043.70 121
2043.81 119
2043.91 123
2044.01 131
2044.12 144
2044.22 158
2044.32 172
2044.43 184
2044.53 191
2044.64 193
2044.74 190
2044.84 183
2044.95 174
2045.05 163
2045.15 154
2045.26 147
2045.36 143
2045.46 143
2045.57 145
2045.67 148
2045.78 150
2045.88 149
2045.98 146
2046.09 141
2046.19 135
2046.29 130
2046.40 126
2046.50 126
2046.61 129
2046.71 134
2046.81 140
2046.92 146
2047.02 150
2047.12 152
2047.23 152
2047.33 148
2047.43 142
2047.54 132
2047.64 119
2047.75 104
2047.85 88
2047.95 73
2048.06 60
2048.16 51
2048.26 46
2048.37 46
2048.47 50
2048.58 57
2048.68 65
2048.78 73
2048.89 79
2048.99 84
2049.09 88
2049.20 91
2049.30 94
2049.41 97
2049.51 100
2049.61 104
2049.72 107
2049.82 109
2049.92 110
2050.03 108
2050.13 103
2050.24 96
2050.34 86
2050.44 75
2050.55 65
2050.65 57
2050.75 54
2050.86 55
2050.96 61
2051.07 70
2051.17 81
2051.27 92
2051.38 100
2051.48 106
2051.58 108
2051.69 108
2051.79 106
2051.90 104
2052.00 103
2052.10 104
2052.21 106
2052.31 109
2052.42 112
2052.52 114
2052.62 117
2052.73 118
2052.83 119
2052.93 119
2053.04 118
2053.14 116
2053.25 111
2053.35 106
2053.45 100
2053.56 93
2053.66 86
2053.77 79
2053.87 73
2053.97 68
2054.08 65
2054.18 64
2054.28 64
2054.39 65
2054.49 66
2054.60 67
2054.70 66
2054.80 65
2054.91 63
2055.01 64
2055.12 67
2055.22 75
2055.32 88
2055.43 104
2055.53 121
2055.63 137
2055.74 151
2055.84 162
2055.95 169
2056.05 174
2056.15 176
2056.26 177
2056.36 178
2056.47 179
2056.57 180
2056.67 181
2056.78 182
2056.88 183
2056.99 184
2057.09 183
2057.19 182
2057.30 180
2057.40 177
2057.51 175
2057.61 173
2057.71 173
2057.82 175
2057.92 179
2058.03 184
2058.13 189
2058.23 192
2058.34 194
2058.44 193
2058.55 192
2058.65 190
2058.75 189
2058.86 191
2058.96 194
2059.07 199
2059.17 207
2059.27 214
2059.38 222
2059.48 229
2059.59 234
2059.69 238
2059.79 240
2059.90 240
2060.00 238
2060.11 233
2060.21 227
2060.31 217
2060.42 205
2060.52 191
2060.63 176
2060.73 161
2060.83 147
2060.94 134
2061.04 123
2061.15 114
2061.25 105
2061.35 97
2061.46 88
2061.56 80
2061.67 74
2061.77 71
2061.87 72
2061.98 77
2062.08 85
2062.19 94
2062.29 102
2062.39 106
2062.50 106
2062.60 103
2062.71 96
2062.81 87
2062.91 78
2063.02 71
2063.12 66
2063.23 63
2063.33 64
2063.44 67
2063.54 74
2063.64 84
2063.75 96
2063.85 110
2063.96 125
2064.06 138
2064.16 148
2064.27 154
2064.37 155
2064.48 151
2064.58 141
2064.68 127
2064.79 110
2064.89 91
2065.00 73
2065.10 56
2065.21 42
2065.31 31
2065.41 23
2065.52 17
2065.62 14
2065.73 13
2065.83 12
2065.93 12
2066.04 13
2066.14 14
2066.25 13
2066.35 11
2066.46 8
2066.56 3
2066.66 0
2066.77 0
2066.87 0
2066.98 0
2067.08 0
2067.18 0
2067.29 0
2067.39 0
2067.50 2
2067.60 8
2067.71 15
2067.81 24
2067.91 32
2068.02 40
2068.12 45
2068.23 48
2068.33 46
2068.44 41
2068.54 34
2068.64 27
2068.75 20
2068.85 14
2068.96 9
2069.06 3
2069.16 0
2069.27 0
2069.37 0
2069.48 0
2069.58 0
2069.69 0
2069.79 0
2069.89 0
2070.00 12
2070.10 27
2070.21 42
2070.31 54
2070.42 62
2070.52 67
2070.62 68
2070.73 66
2070.83 63
2070.94 58
2071.04 55
2071.15 53
2071.25 53
2071.35 56
2071.46 61
2071.56 68
2071.67 77
2071.77 88
2071.88 99
2071.98 110
2072.08 120
2072.19 126
2072.29 127
2072.40 122
2072.50 111
2072.61 95
2072.71 78
2072.82 63
2072.92 54
2073.02 52
2073.13 59
2073.23 73
2073.34 90
2073.44 107
2073.55 121
2073.65 131
2073.75 136
2073.86 137
2073.96 137
2074.07 135
2074.17 131
2074.28 127
2074.38 119
2074.48 109
2074.59 95
2074.69 79
2074.80 63
2074.90 49
2075.01 37
2075.11 30
2075.22 27
2075.32 30
2075.42 38
2075.53 48
2075.63 59
2075.74 71
2075.84 81
2075.95 89
2076.05 94
2076.16 97
2076.26 98
2076.36 99
2076.47 99
2076.57 101
2076.68 102
2076.78 104
2076.89 106
2076.99 109
2077.10 112
2077.20 117
2077.30 122
2077.41 128
2077.51 134
2077.62 138
2077.72 140
2077.83 139
2077.93 135
2078.04 128
2078.14 120
2078.24 111
2078.35 101
2078.45 93
2078.56 86
2078.66 81
2078.77 78
2078.87 76
2078.98 76
2079.08 77
2079.18 79
2079.29 81
2079.39 84
2079.50 86
2079.60 87
2079.71 89
2079.81 90
2079.92 91
2080.02 93
2080.13 95
2080.23 99
2080.33 103
2080.44 108
2080.54 112
2080.65 116
2080.75 118
2080.86 119
2080.96 118
2081.07 114
2081.17 110
2081.28 104
2081.38 97
2081.48 91
2081.59 87
2081.69 84
2081.80 83
2081.90 84
2082.01 87
2082.11 93
2082.22 98
2082.32 101
2082.43 102
2082.53 99
2082.63 91
2082.74 81
2082.84 67
2082.95 53
2083.05 40
2083.16 30
2083.26 24
2083.37 23
2083.47 26
2083.58 32
2083.68 40
2083.79 49
2083.89 57
2083.99 65
2084.10 71
2084.20 78
2084.31 83
2084.41 88
2084.52 92
2084.62 94
2084.73 93
2084.83 89
2084.94 83
2085.04 75
2085.15 67
2085.25 58
2085.35 50
2085.46 44
2085.56 39
2085.67 35
2085.77 34
2085.88 36
2085.98 41
2086.09 49
2086.19 61
2086.30 75
2086.40 88
2086.51 101
2086.61 112
2086.72 119
2086.82 123
2086.92 124
2087.03 123
2087.13 120
2087.24 117
2087.34 112
2087.45 107
2087.55 101
2087.66 93
2087.76 85
2087.87 75
2087.97 64
2088.08 52
2088.18 41
2088.29 31
2088.39 23
2088.50 16
2088.60 11
2088.71 8
2088.81 6
2088.91 5
2089.02 4
2089.12 3
2089.23 2
2089.33 0
2089.44 0
2089.54 0
2089.65 0
2089.75 0
2089.86 0
2089.96 0
2090.07 0
2090.17 3
2090.28 8
2090.38 13
2090.49 17
2090.59 19
2090.70 19
2090.80 18
2090.91 15
2091.01 12
2091.11 8
2091.22 4
2091.32 2
2091.43 1
2091.53 3
2091.64 7
2091.74 15
2091.85 25
2091.95 39
2092.06 54
2092.16 70
2092.27 87
2092.37 104
2092.48 120
2092.58 134
2092.69 146
2092.79 156
2092.90 163
2093.00 168
2093.11 170
2093.21 170
2093.32 169
2093.42 167
2093.53 165
2093.63 162
2093.74 158
2093.84 155
2093.95 150
2094.05 144
2094.16 137
2094.26 127
2094.36 116
2094.47 103
2094.57 91
2094.68 80
2094.78 71
2094.89 67
2094.99 66
2095.10 68
2095.20 71
2095.31 73
2095.41 74
2095.52 72
2095.62 68
2095.73 65
2095.83 62
2095.94 63
2096.04 66
2096.15 72
2096.25 81
2096.36 90
2096.46 100
2096.57 109
2096.67 116
2096.78 123
2096.88 127
2096.99 131
2097.09 134
2097.20 136
2097.30 139
2097.41 143
2097.51 148
2097.62 154
2097.72 161
2097.83 169
2097.93 176
2098.04 182
2098.14 186
2098.25 189
2098.35 192
2098.46 195
2098.56 199
2098.67 203
2098.77 206
2098.88 208
2098.98 208
2099.09 208
2099.19 206
2099.30 204
2099.40 202
2099.51 200
2099.61 198
2099.72 194
2099.82 186
2099.93 174
2100.03 157
2100.14 137
2100.24 116
2100.35 97
2100.45 83
2100.56 75
2100.66 75
2100.77 80
2100.87 90
2100.98 102
2101.08 115
2101.19 126
2101.29 134
2101.40 138
2101.50 140
2101.61 140
2101.71 140
2101.82 140
2101.92 142
2102.03 147
2102.13 155
2102.24 166
2102.34 178
2102.45 190
2102.55 200
2102.66 208
2102.76 213
2102.87 215
2102.97 216
2103.08 215
2103.18 213
2103.29 210
2103.39 205
2103.50 199
2103.60 190
2103.71 181
2103.81 171
2103.92 160
2104.02 149
2104.13 139
2104.24 131
2104.34 125
2104.45 121
2104.55 122
2104.66 125
2104.76 130
2104.87 136
2104.97 141
2105.08 143
2105.18 143
2105.29 139
2105.39 133
2105.50 123
2105.60 111
2105.71 98
2105.81 84
2105.92 68
2106.02 54
2106.13 41
2106.23 32
2106.34 26
2106.44 24
2106.55 26
2106.65 30
2106.76 35
2106.86 41
2106.97 46
2107.07 51
2107.18 55
2107.29 60
2107.39 65
2107.50 70
2107.60 76
2107.71 82
2107.81 87
2107.92 90
2108.02 91
2108.13 89
2108.23 85
2108.34 79
2108.44 71
2108.55 64
2108.65 55
2108.76 47
2108.86 40
2108.97 33
2109.07 26
2109.18 22
2109.28 19
2109.39 18
2109.49 19
2109.60 21
2109.71 23
2109.81 24
2109.92 24
2110.02 23
2110.13 20
2110.23 18
2110.34 16
2110.44 16
2110.55 16
2110.65 17
2110.76 16
2110.86 12
2110.97 6
2111.07 0
2111.18 0
2111.28 0
2111.39 0
2111.50 0
2111.60 0
2111.71 0
2111.81 5
2111.92 19
2112.02 32
2112.13 45
2112.23 54
2112.34 61
2112.44 65
2112.55 66
2112.65 66
2112.76 64
2112.86 64
2112.97 65
2113.08 70
2113.18 79
2113.29 92
2113.39 108
2113.50 127
2113.60 145
2113.71 161
2113.81 172
2113.92 176
2114.02 173
2114.13 165
2114.23 153
2114.34 140
2114.44 130
2114.55 123
2114.66 121
2114.76 123
2114.87 128
2114.97 135
2115.08 142
2115.18 147
2115.29 153
2115.39 157
2115.50 161
2115.60 164
2115.71 166
2115.82 165
2115.92 162
2116.03 156
2116.13 146
2116.24 136
2116.34 125
2116.45 115
2116.55 109
2116.66 105
2116.76 105
2116.87 106
2116.97 109
2117.08 112
2117.19 115
2117.29 116
2117.40 116
2117.50 116
2117.61 116
2117.71 117
2117.82 119
2117.92 121
2118.03 124
2118.13 127
2118.24 129
2118.35 131
2118.45 134
2118.56 138
2118.66 142
2118.77 147
2118.87 150
2118.98 151
2119.08 147
2119.19 139
2119.30 125
2119.40 109
2119.51 91
2119.61 74
2119.72 62
2119.82 53
2119.93 51
2120.03 54
2120.14 61
2120.25 72
2120.35 84
2120.46 98
2120.56 112
2120.67 126
2120.77 138
2120.88 149
2120.98 157
2121.09 162
2121.19 164
2121.30 163
2121.41 159
2121.51 153
2121.62 146
2121.72 140
2121.83 135
2121.93 130
2122.04 125
2122.14 120
2122.25 114
2122.36 107
2122.46 101
2122.57 95
2122.67 92
2122.78 91
2122.88 93
2122.99 95
2123.10 96
2123.20 94
2123.31 89
2123.41 79
2123.52 68
2123.62 55
2123.73 44
2123.83 36
2123.94 29
2124.05 23
2124.15 17
2124.26 8
2124.36 0
2124.47 0
2124.57 0
2124.68 0
2124.79 0
2124.89 0
2125.00 0
2125.10 0
2125.21 7
2125.31 22
2125.42 36
2125.52 48
2125.63 57
2125.74 62
2125.84 63
2125.95 61
2126.05 57
2126.16 52
2126.26 47
2126.37 44
2126.48 42
2126.58 42
2126.69 43
2126.79 44
2126.90 45
2127.00 46
2127.11 47
2127.22 47
2127.32 47
2127.43 47
2127.53 47
2127.64 46
2127.74 45
2127.85 44
2127.96 44
2128.06 45
2128.17 48
2128.27 54
2128.38 62
2128.48 73
2128.59 86
2128.70 99
2128.80 110
2128.91 119
2129.01 123
2129.12 123
2129.22 119
2129.33 111
2129.44 101
2129.54 92
2129.65 84
2129.75 78
2129.86 73
2129.96 69
2130.07 65
2130.18 62
2130.28 59
2130.39 57
2130.49 57
2130.60 59
2130.71 64
2130.81 71
2130.92 79
2131.02 86
2131.13 92
2131.23 97
2131.34 99
2131.45 101
2131.55 103
2131.66 105
2131.76 109
2131.87 113
2131.97 119
2132.08 126
2132.19 134
2132.29 143
2132.40 152
2132.50 160
2132.61 166
2132.72 168
2132.82 167
2132.93 162
2133.03 155
2133.14 148
2133.24 143
2133.35 141
2133.46 143
2133.56 148
2133.67 156
2133.77 163
2133.88 170
2133.99 176
2134.09 179
2134.20 182
2134.30 184
2134.41 185
2134.52 186
2134.62 186
2134.73 186
2134.83 184
2134.94 181
2135.04 177
2135.15 173
2135.26 169
2135.36 166
2135.47 163
2135.57 160
2135.68 157
2135.79 154
2135.89 150
2136.00 146
2136.10 141
2136.21 136
2136.32 130
2136.42 124
2136.53 116
2136.63 108
2136.74 99
2136.85 90
2136.95 80
2137.06 70
2137.16 60
2137.27 49
2137.37 38
2137.48 28
2137.59 18
2137.69 10
2137.80 5
2137.90 4
2138.01 9
2138.12 19
2138.22 35
2138.33 57
2138.43 82
2138.54 107
2138.65 130
2138.75 146
2138.86 154
2138.96 154
2139.07 147
2139.18 136
2139.28 125
2139.39 117
2139.49 115
2139.60 119
2139.71 129
2139.81 142
2139.92 156
2140.02 168
2140.13 176
2140.24 179
2140.34 178
2140.45 173
2140.55 166
2140.66 156
2140.77 147
2140.87 137
2140.98 129
2141.08 123
2141.19 119
2141.30 118
2141.40 120
2141.51 127
2141.62 135
2141.72 146
2141.83 157
2141.93 167
2142.04 174
2142.15 179
2142.25 181
2142.36 181
2142.46 178
2142.57 174
2142.68 170
2142.78 167
2142.89 164
2142.99 162
2143.10 161
2143.21 161
2143.31 161
2143.42 162
2143.52 161
2143.63 160
2143.74 158
2143.84 155
2143.95 153
2144.06 152
2144.16 152
2144.27 155
2144.37 161
2144.48 169
2144.59 179
2144.69 191
2144.80 202
2144.90 211
2145.01 217
2145.12 220
2145.22 218
2145.33 211
2145.43 201
2145.54 188
2145.65 175
2145.75 163
2145.86 153
2145.97 145
2146.07 140
2146.18 137
2146.28 136
2146.39 137
2146.50 140
2146.60 144
2146.71 150
2146.82 157
2146.92 164
2147.03 170
2147.13 175
2147.24 179
2147.35 179
2147.45 178
2147.56 172
2147.66 164
2147.77 152
2147.88 139
2147.98 126
2148.09 115
2148.20 107
2148.30 106
2148.41 109
2148.51 117
2148.62 128
2148.73 140
2148.83 150
2148.94 156
2149.05 158
2149.15 158
2149.26 154
2149.36 150
2149.47 147
2149.58 144
2149.68 144
2149.79 145
2149.90 146
2150.00 148
2150.11 148
2150.21 147
2150.32 144
2150.43 139
2150.53 133
2150.64 128
2150.75 123
2150.85 121
2150.96 121
2151.06 125
2151.17 130
2151.28 137
2151.38 144
2151.49 152
2151.60 160
2151.70 167
2151.81 173
2151.92 178
2152.02 182
2152.13 183
2152.23 183
2152.34 180
2152.45 176
2152.55 171
2152.66 164
2152.77 156
2152.87 145
2152.98 133
2153.08 118
2153.19 103
2153.30 87
2153.40 73
2153.51 62
2153.62 55
2153.72 52
2153.83 52
2153.94 56
2154.04 62
2154.15 69
2154.25 79
2154.36 89
2154.47 100
2154.57 110
2154.68 118
2154.79 123
2154.89 125
2155.00 124
2155.11 123
2155.21 121
2155.32 121
2155.42 121
2155.53 121
2155.64 119
2155.74 115
2155.85 108
2155.96 98
2156.06 87
2156.17 75
2156.28 65
2156.38 57
2156.49 52
2156.60 49
2156.70 47
2156.81 46
2156.91 43
2157.02 39
2157.13 32
2157.23 23
2157.34 12
2157.45 1
2157.55 0
2157.66 0
2157.77 0
2157.87 0
2157.98 0
2158.09 0
2158.19 0
2158.30 0
2158.41 12
2158.51 26
2158.62 39
2158.72 49
2158.83 55
2158.94 56
2159.04 53
2159.15 49
2159.26 44
2159.36 42
2159.47 43
2159.58 48
2159.68 56
2159.79 66
2159.90 77
2160.00 86
2160.11 92
2160.22 96
2160.32 96
2160.43 94
2160.54 90
2160.64 86
2160.75 83
2160.85 81
2160.96 81
2161.07 83
2161.17 87
2161.28 93
2161.39 101
2161.49 112
2161.60 124
2161.71 136
2161.81 147
2161.92 155
2162.03 158
2162.13 157
2162.24 152
2162.35 144
2162.45 135
2162.56 128
2162.67 123
2162.77 121
2162.88 122
2162.99 123
2163.09 125
2163.20 126
2163.31 126
2163.41 124
2163.52 121
2163.63 119
2163.73 116
2163.84 115
2163.95 114
2164.05 112
2164.16 111
2164.27 108
2164.37 105
2164.48 100
2164.59 94
2164.69 88
2164.80 82
2164.90 76
2165.01 71
2165.12 68
2165.22 68
2165.33 70
2165.44 75
2165.54 82
2165.65 90
2165.76 97
2165.86 103
2165.97 108
2166.08 113
2166.18 119
2166.29 125
2166.40 132
2166.50 137
2166.61 141
2166.72 140
2166.82 135
2166.93 126
2167.04 114
2167.14 100
2167.25 88
2167.36 79
2167.46 74
2167.57 71
2167.68 71
2167.79 72
2167.89 72
2168.00 72
2168.11 72
2168.21 73
2168.32 76
2168.43 82
2168.53 92
2168.64 104
2168.75 118
2168.85 132
2168.96 143
2169.07 150
2169.17 153
2169.28 151
2169.39 147
2169.49 140
2169.60 132
2169.71 123
2169.81 114
2169.92 104
2170.03 94
2170.13 83
2170.24 73
2170.35 64
2170.45 57
2170.56 54
2170.67 54
2170.77 58
2170.88 64
2170.99 73
2171.09 83
2171.20 94
2171.31 103
2171.41 111
2171.52 115
2171.63 116
2171.73 112
2171.84 105
2171.95 97
2172.06 90
2172.16 84
2172.27 82
2172.38 81
2172.48 83
2172.59 85
2172.70 87
2172.80 89
2172.91 92
2173.02 97
2173.12 105
2173.23 116
2173.34 129
2173.44 141
2173.55 150
2173.66 153
2173.76 148
2173.87 137
2173.98 120
2174.09 101
2174.19 84
2174.30 70
2174.41 62
2174.51 60
2174.62 63
2174.73 68
2174.83 73
2174.94 79
2175.05 83
2175.15 89
2175.26 96
2175.37 106
2175.47 119
2175.58 136
2175.69 154
2175.80 172
2175.90 187
2176.01 197
2176.12 202
2176.22 202
2176.33 197
2176.44 190
2176.54 182
2176.65 177
2176.76 175
2176.86 176
2176.97 179
2177.08 184
2177.19 189
2177.29 192
2177.40 192
2177.51 191
2177.61 188
2177.72 184
2177.83 179
2177.93 174
2178.04 168
2178.15 162
2178.25 155
2178.36 148
2178.47 143
2178.58 139
2178.68 137
2178.79 137
2178.90 139
2179.00 143
2179.11 147
2179.22 152
2179.32 156
2179.43 159
2179.54 162
2179.65 163
2179.75 162
2179.86 159
2179.97 153
2180.07 145
2180.18 134
2180.29 122
2180.39 108
2180.50 94
2180.61 80
2180.72 68
2180.82 58
2180.93 52
2181.04 48
2181.14 48
2181.25 50
2181.36 55
2181.46 61
2181.57 69
2181.68 77
2181.79 83
2181.89 89
2182.00 93
2182.11 95
2182.21 96
2182.32 95
2182.43 95
2182.54 94
2182.64 95
2182.75 96
2182.86 100
2182.96 105
2183.07 112
2183.18 119
2183.28 128
2183.39 136
2183.50 144
2183.61 152
2183.71 159
2183.82 164
2183.93 166
2184.03 165
2184.14 161
2184.25 153
2184.36 143
2184.46 131
2184.57 118
2184.68 107
2184.78 97
2184.89 89
2185.00 84
2185.11 80
2185.21 78
2185.32 77
2185.43 78
2185.53 79
2185.64 83
2185.75 88
2185.86 96
2185.96 107
2186.07 122
2186.18 143
2186.28 168
2186.39 196
2186.50 226
2186.61 257
2186.71 286
2186.82 311
2186.93 332
2187.03 349
2187.14 361
2187.25 371
2187.36 379
2187.46 384
2187.57 390
2187.68 396
2187.78 405
2187.89 416
2188.00 431
2188.11 448
2188.21 468
2188.32 487
2188.43 504
2188.54 516
2188.64 522
2188.75 521
2188.86 514
2188.96 500
2189.07 481
2189.18 459
2189.29 433
2189.39 408
2189.50 383
2189.61 360
2189.71 342
2189.82 328
2189.93 320
2190.04 314
2190.14 310
2190.25 306
2190.36 302
2190.47 295
2190.57 285
2190.68 273
2190.79 260
2190.89 247
2191.00 236
2191.11 227
2191.22 224
2191.32 226
2191.43 236
2191.54 251
2191.65 270
2191.75 291
2191.86 311
2191.97 329
2192.07 344
2192.18 356
2192.29 364
2192.40 368
2192.50 369
2192.61 367
2192.72 361
2192.83 351
2192.93 340
2193.04 327
2193.15 315
2193.26 303
2193.36 291
2193.47 279
2193.58 266
2193.68 253
2193.79 238
2193.90 224
2194.01 211
2194.11 200
2194.22 191
2194.33 185
2194.44 179
2194.54 174
2194.65 168
2194.76 163
2194.87 157
2194.97 153
2195.08 150
2195.19 150
2195.29 152
2195.40 155
2195.51 160
2195.62 165
2195.72 169
2195.83 171
2195.94 171
2196.05 170
2196.15 168
2196.26 164
2196.37 161
2196.48 159
2196.58 159
2196.69 160
2196.80 162
2196.91 164
2197.01 167
2197.12 168
2197.23 168
2197.34 167
2197.44 167
2197.55 166
2197.66 167
2197.77 168
2197.87 168
2197.98 166
2198.09 162
2198.20 155
2198.30 145
2198.41 133
2198.52 122
2198.63 112
2198.73 106
2198.84 103
2198.95 102
2199.05 103
2199.16 104
2199.27 104
2199.38 101
2199.48 95
2199.59 87
2199.70 77
2199.81 66
2199.91 54
2200.02 44
2200.13 36
2200.24 30
2200.34 28
2200.45 30
2200.56 35
2200.67 43
2200.77 52
2200.88 60
2200.99 65
2201.10 68
2201.20 66
2201.31 61
2201.42 54
2201.53 47
2201.63 42
2201.74 42
2201.85 45
2201.96 52
2202.07 59
2202.17 66
2202.28 69
2202.39 67
2202.50 58
2202.60 44
2202.71 27
2202.82 12
2202.93 0
2203.03 0
2203.14 0
2203.25 0
2203.36 5
2203.46 10
2203.57 13
2203.68 11
2203.79 6
2203.89 0
2204.00 0
2204.11 0
2204.22 0
2204.32 0
2204.43 2
2204.54 10
2204.65 19
2204.75 26
2204.86 32
2204.97 35
2205.08 37
2205.19 37
2205.29 35
2205.40 33
2205.51 30
2205.62 26
2205.72 22
2205.83 18
2205.94 14
2206.05 11
2206.15 10
2206.26 12
2206.37 15
2206.48 22
2206.58 30
2206.69 40
2206.80 49
2206.91 58
2207.02 65
2207.12 71
2207.23 75
2207.34 78
2207.45 80
2207.55 82
2207.66 84
2207.77 86
2207.88 87
2207.98 90
2208.09 93
2208.20 97
2208.31 102
2208.41 109
2208.52 117
2208.63 124
2208.74 130
2208.85 132
2208.95 131
2209.06 127
2209.17 120
2209.28 112
2209.38 106
2209.49 103
2209.60 105
2209.71 112
2209.82 123
2209.92 136
2210.03 149
2210.14 160
2210.25 168
2210.35 173
2210.46 175
2210.57 176
2210.68 177
2210.78 179
2210.89 181
2211.00 184
2211.11 186
2211.22 186
2211.32 182
2211.43 175
2211.54 164
2211.65 153
2211.75 142
2211.86 133
2211.97 129
2212.08 130
2212.19 135
2212.29 145
2212.40 158
2212.51 172
2212.62 184
2212.73 194
2212.83 199
2212.94 199
2213.05 193
2213.16 183
2213.26 168
2213.37 152
2213.48 135
2213.59 120
2213.70 107
2213.80 98
2213.91 93
2214.02 92
2214.13 94
2214.23 99
2214.34 104
2214.45 110
2214.56 114
2214.67 116
2214.77 117
2214.88 117
2214.99 116
2215.10 115
2215.21 113
2215.31 111
2215.42 108
2215.53 104
2215.64 99
2215.74 94
2215.85 89
2215.96 85
2216.07 81
2216.18 77
2216.28 72
2216.39 66
2216.50 57
2216.61 46
2216.72 34
2216.82 22
2216.93 13
2217.04 7
2217.15 6
2217.26 8
2217.36 11
2217.47 15
2217.58 15
2217.69 13
2217.79 7
2217.90 0
2218.01 0
2218.12 0
2218.23 0
2218.33 0
2218.44 0
2218.55 0
2218.66 9
2218.77 19
2218.87 29
2218.98 37
2219.09 43
2219.20 49
2219.31 54
2219.41 60
2219.52 65
2219.63 68
2219.74 69
2219.85 68
2219.95 65
2220.06 61
2220.17 57
2220.28 54
2220.39 52
2220.49 51
2220.60 51
2220.71 52
2220.82 53
2220.93 53
2221.03 52
2221.14 49
2221.25 45
2221.36 40
2221.47 36
2221.57 32
2221.68 31
2221.79 32
2221.90 35
2222.01 40
2222.11 45
2222.22 49
2222.33 50
2222.44 49
2222.55 46
2222.65 42
2222.76 37
2222.87 33
2222.98 30
2223.09 29
2223.19 30
2223.30 32
2223.41 36
2223.52 42
2223.63 50
2223.73 60
2223.84 70
2223.95 80
2224.06 87
2224.17 90
2224.28 87
2224.38 79
2224.49 68
2224.60 56
2224.71 46
2224.82 41
2224.92 40
2225.03 46
2225.14 55
2225.25 66
2225.36 78
2225.46 90
2225.57 99
2225.68 106
2225.79 110
2225.90 112
2226.01 110
2226.11 108
2226.22 104
2226.33 100
2226.44 97
2226.55 94
2226.65 92
2226.76 91
2226.87 91
2226.98 92
2227.09 96
2227.19 103
2227.30 113
2227.41 126
2227.52 141
2227.63 157
2227.74 173
2227.84 188
2227.95 199
2228.06 205
2228.17 206
2228.28 201
2228.38 193
2228.49 181
2228.60 169
2228.71 159
2228.82 151
2228.93 147
2229.03 146
2229.14 147
2229.25 148
2229.36 149
2229.47 147
2229.57 143
2229.68 137
2229.79 129
2229.90 121
2230.01 115
2230.12 110
2230.22 108
2230.33 110
2230.44 115
2230.55 123
2230.66 133
2230.77 143
2230.87 151
2230.98 156
2231.09 155
2231.20 148
2231.31 135
2231.41 117
2231.52 96
2231.63 72
2231.74 49
2231.85 28
2231.96 10
2232.06 0
2232.17 0
2232.28 0
2232.39 0
2232.50 0
2232.61 7
2232.71 24
2232.82 45
2232.93 65
2233.04 84
2233.15 100
2233.26 111
2233.36 117
2233.47 119
2233.58 117
2233.69 114
2233.80 110
2233.91 106
2234.01 103
2234.12 100
2234.23 97
2234.34 96
2234.45 95
2234.56 95
2234.66 96
2234.77 98
2234.88 100
2234.99 104
2235.10 107
2235.21 111
2235.31 115
2235.42 119
2235.53 122
2235.64 126
2235.75 129
2235.86 131
2235.96 132
2236.07 132
2236.18 131
2236.29 128
2236.40 124
2236.51 119
2236.61 111
2236.72 101
2236.83 90
2236.94 77
2237.05 65
2237.16 55
2237.26 49
2237.37 46
2237.48 49
2237.59 54
2237.70 60
2237.81 66
2237.92 70
2238.02 73
2238.13 74
2238.24 75
2238.35 77
2238.46 83
2238.57 90
2238.67 99
2238.78 109
2238.89 118
2239.00 124
2239.11 126
2239.22 123
2239.32 115
2239.43 103
2239.54 86
2239.65 67
2239.76 46
2239.87 26
2239.98 8
2240.08 0
2240.19 0
2240.30 0
2240.41 0
2240.52 0
2240.63 0
2240.74 0
2240.84 0
2240.95 3
2241.06 8
2241.17 13
2241.28 20
2241.39 30
2241.49 43
2241.60 56
2241.71 69
2241.82 79
2241.93 84
2242.04 83
2242.15 78
2242.25 69
2242.36 58
2242.47 46
2242.58 36
2242.69 27
2242.80 19
2242.91 12
2243.01 6
2243.12 2
2243.23 0
2243.34 0
2243.45 0
2243.56 0
2243.67 0
2243.77 0
2243.88 0
2243.99 0
2244.10 0
2244.21 6
2244.32 25
2244.43 49
2244.53 76
2244.64 100
2244.75 118
2244.86 130
2244.97 132
2245.08 128
2245.19 118
2245.29 107
2245.40 96
2245.51 88
2245.62 83
2245.73 79
2245.84 77
2245.95 75
2246.05 71
2246.16 65
2246.27 57
2246.38 49
2246.49 40
2246.60 34
2246.71 29
2246.81 28
2246.92 30
2247.03 35
2247.14 42
2247.25 50
2247.36 58
2247.47 66
2247.57 73
2247.68 80
2247.79 86
2247.90 93
2248.01 100
2248.12 107
2248.23 113
2248.34 118
2248.44 122
2248.55 125
2248.66 126
2248.77 128
2248.88 129
2248.99 131
2249.10 131
2249.20 130
2249.31 128
2249.42 125
2249.53 121
2249.64 117
2249.75 115
2249.86 114
2249.97 115
2250.07 116
2250.18 118
2250.29 120
2250.40 122
2250.51 124
2250.62 128
2250.73 134
2250.84 140
2250.94 147
2251.05 153
2251.16 158
2251.27 162
2251.38 164
2251.49 165
2251.60 167
2251.71 169
2251.81 171
2251.92 173
2252.03 174
2252.14 174
2252.25 171
2252.36 165
2252.47 157
2252.58 146
2252.68 134
2252.79 122
2252.90 112
2253.01 104
2253.12 100
2253.23 100
2253.34 104
2253.45 110
2253.55 116
2253.66 122
2253.77 126
2253.88 127
2253.99 123
2254.10 116
2254.21 106
2254.32 94
2254.43 80
2254.53 68
2254.64 57
2254.75 50
2254.86 47
2254.97 48
2255.08 53
2255.19 61
2255.30 69
2255.40 79
2255.51 88
2255.62 97
2255.73 106
2255.84 114
2255.95 121
2256.06 126
2256.17 128
2256.28 128
2256.38 126
2256.49 124
2256.60 122
2256.71 123
2256.82 126
2256.93 132
2257.04 137
2257.15 140
2257.26 140
2257.36 136
2257.47 128
2257.58 118
2257.69 108
2257.80 100
2257.91 95
2258.02 94
2258.13 95
2258.24 99
2258.34 103
2258.45 106
2258.56 106
2258.67 103
2258.78 98
2258.89 91
2259.00 84
2259.11 78
2259.22 76
2259.32 79
2259.43 87
2259.54 100
2259.65 115
2259.76 133
2259.87 149
2259.98 163
2260.09 173
2260.20 178
2260.31 179
2260.41 176
2260.52 169
2260.63 161
2260.74 151
2260.85 141
2260.96 132
2261.07 125
2261.18 122
2261.29 122
2261.39 126
2261.50 135
2261.61 145
2261.72 157
2261.83 167
2261.94 175
2262.05 180
2262.16 181
2262.27 178
2262.38 174
2262.48 168
2262.59 163
2262.70 159
2262.81 156
2262.92 153
2263.03 150
2263.14 145
2263.25 140
2263.36 133
2263.47 125
2263.58 118
2263.68 111
2263.79 105
2263.90 99
2264.01 94
2264.12 88
2264.23 82
2264.34 75
2264.45 68
2264.56 64
2264.67 63
2264.77 68
2264.88 78
2264.99 95
2265.10 115
2265.21 136
2265.32 155
2265.43 171
2265.54 182
2265.65 187
2265.76 188
2265.87 188
2265.97 187
2266.08 188
2266.19 192
2266.30 198
2266.41 205
2266.52 212
2266.63 217
2266.74 220
2266.85 219
2266.96 216
2267.07 211
2267.17 205
2267.28 201
2267.39 198
2267.50 198
2267.61 201
2267.72 206
2267.83 213
2267.94 220
2268.05 227
2268.16 234
2268.27 242
2268.38 249
2268.48 258
2268.59 265
2268.70 272
2268.81 277
2268.92 278
2269.03 277
2269.14 272
2269.25 264
2269.36 256
2269.47 249
2269.58 243
2269.69 240
2269.79 240
2269.90 243
2270.01 249
2270.12 254
2270.23 259
2270.34 261
2270.45 260
2270.56 254
2270.67 246
2270.78 235
2270.89 223
2271.00 212
2271.11 204
2271.21 200
2271.32 201
2271.43 206
2271.54 214
2271.65 225
2271.76 235
2271.87 244
2271.98 250
2272.09 252
2272.20 250
2272.31 243
2272.42 234
2272.53 224
2272.63 214
2272.74 205
2272.85 198
2272.96 195
2273.07 195
2273.18 198
2273.29 204
2273.40 212
2273.51 220
2273.62 227
2273.73 233
2273.84 236
2273.95 236
2274.06 234
2274.16 231
2274.27 228
2274.38 224
2274.49 221
2274.60 217
2274.71 214
2274.82 209
2274.93 204
2275.04 198
2275.15 192
2275.26 186
2275.37 181
2275.48 177
2275.59 174
2275.69 172
2275.80 172
2275.91 171
2276.02 171
2276.13 171
2276.24 169
2276.35 166
2276.46 161
2276.57 154
2276.68 146
2276.79 139
2276.90 134
2277.01 132
2277.12 132
2277.23 134
2277.33 136
2277.44 137
2277.55 136
2277.66 132
2277.77 126
2277.88 118
2277.99 109
2278.10 102
2278.21 98
2278.32 96
2278.43 97
2278.54 101
2278.65 107
2278.76 115
2278.87 124
2278.98 131
2279.09 136
2279.19 138
2279.30 136
2279.41 130
2279.52 122
2279.63 113
2279.74 104
2279.85 98
2279.96 96
2280.07 97
2280.18 100
2280.29 105
2280.40 110
2280.51 114
2280.62 116
2280.73 116
2280.84 114
2280.95 112
2281.06 109
2281.16 105
2281.27 101
2281.38 97
2281.49 94
2281.60 93
2281.71 93
2281.82 96
2281.93 100
2282.04 103
2282.15 105
2282.26 104
2282.37 98
2282.48 89
2282.59 78
2282.70 66
2282.81 56
2282.92 50
2283.03 48
2283.14 49
2283.24 53
2283.35 59
2283.46 64
2283.57 67
2283.68 67
2283.79 64
2283.90 57
2284.01 46
2284.12 34
2284.23 19
2284.34 5
2284.45 0
2284.56 0
2284.67 0
2284.78 0
2284.89 0
2285.00 0
2285.11 0
2285.22 0
2285.33 14
2285.44 40
2285.55 68
2285.65 93
2285.76 115
2285.87 131
2285.98 141
2286.09 146
2286.20 146
2286.31 144
2286.42 141
2286.53 139
2286.64 137
2286.75 137
2286.86 138
2286.97 141
2287.08 145
2287.19 150
2287.30 157
2287.41 163
2287.52 169
2287.63 172
2287.74 172
2287.85 170
2287.96 165
2288.07 158
2288.18 152
2288.29 149
2288.39 148
2288.50 152
2288.61 158
2288.72 167
2288.83 176
2288.94 185
2289.05 191
2289.16 196
2289.27 198
2289.38 199
2289.49 200
2289.60 199
2289.71 199
2289.82 198
2289.93 198
2290.04 198
2290.15 199
2290.26 200
2290.37 202
2290.48 205
2290.59 207
2290.70 208
2290.81 206
2290.92 202
2291.03 193
2291.14 183
2291.25 170
2291.36 159
2291.47 150
2291.58 144
2291.69 143
2291.79 144
2291.90 147
2292.01 149
2292.12 149
2292.23 148
2292.34 146
2292.45 144
2292.56 145
2292.67 149
2292.78 155
2292.89 162
2293.00 167
2293.11 169
2293.22 166
2293.33 158
2293.44 146
2293.55 131
2293.66 117
2293.77 104
2293.88 96
2293.99 92
2294.10 93
2294.21 98
2294.32 106
2294.43 114
2294.54 122
2294.65 129
2294.76 133
2294.87 136
2294.98 137
2295.09 138
2295.20 139
2295.31 140
2295.42 141
2295.53 141
2295.64 140
2295.75 136
2295.86 130
2295.97 123
2296.08 115
2296.19 108
2296.30 104
2296.41 102
2296.52 103
2296.62 105
2296.73 107
2296.84 109
2296.95 110
2297.06 111
2297.17 111
2297.28 112
2297.39 114
2297.50 118
2297.61 123
2297.72 128
2297.83 133
2297.94 136
2298.05 139
2298.16 139
2298.27 137
2298.38 134
2298.49 130
2298.60 124
2298.71 118
2298.82 112
2298.93 106
2299.04 102
2299.15 101
2299.26 102
2299.37 106
2299.48 111
2299.59 118
2299.70 124
2299.81 130
2299.92 133
2300.03 135
2300.14 135
2300.25 133
2300.36 130
2300.47 126
2300.58 120
2300.69 114
2300.80 108
2300.91 102
2301.02 96
2301.13 92
2301.24 89
2301.35 90
2301.46 92
2301.57 97
2301.68 103
2301.79 109
2301.90 113
2302.01 116
2302.12 117
2302.23 115
2302.34 113
2302.45 110
2302.56 110
2302.67 111
2302.78 115
2302.89 119
2303.00 124
2303.11 127
2303.22 129
2303.33 128
2303.44 125
2303.55 124
2303.66 123
2303.77 125
2303.88 130
2303.99 137
2304.10 145
2304.21 153
2304.32 161
2304.43 166
2304.54 168
2304.65 166
2304.76 160
2304.87 151
2304.98 138
2305.09 124
2305.20 111
2305.31 101
2305.42 96
2305.53 96
2305.64 100
2305.75 109
2305.86 118
2305.97 128
2306.08 136
2306.19 141
2306.30 143
2306.41 140
2306.52 134
2306.63 125
2306.74 113
2306.85 100
2306.96 88
2307.07 77
2307.18 70
2307.29 67
2307.40 68
2307.51 70
2307.62 74
2307.73 77
2307.84 78
2307.95 78
2308.06 76
2308.17 73
2308.28 71
2308.39 70
2308.50 69
2308.61 69
2308.72 68
2308.83 68
2308.94 66
2309.05 62
2309.16 57
2309.27 50
2309.38 43
2309.49 36
2309.60 29
2309.71 23
2309.82 19
2309.93 17
2310.04 17
2310.15 19
2310.26 21
2310.37 23
2310.48 25
2310.59 28
2310.70 30
2310.82 32
2310.93 34
2311.04 36
2311.15 39
2311.26 40
2311.37 40
2311.48 39
2311.59 34
2311.70 28
2311.81 19
2311.92 9
2312.03 0
2312.14 0
2312.25 0
2312.36 0
2312.47 0
2312.58 0
2312.69 0
2312.80 0
2312.91 0
2313.02 15
2313.13 33
2313.24 53
2313.35 76
2313.46 100
2313.57 124
2313.68 145
2313.79 162
2313.90 175
2314.01 184
2314.12 190
2314.23 192
2314.34 193
2314.45 193
2314.56 192
2314.67 191
2314.78 188
2314.89 183
2315.00 175
2315.11 165
2315.22 152
2315.33 138
2315.44 122
2315.55 107
2315.67 94
2315.78 82
2315.89 72
2316.00 63
2316.11 55
2316.22 47
2316.33 38
2316.44 29
2316.55 21
2316.66 14
2316.77 12
2316.88 14
2316.99 20
2317.10 30
2317.21 42
2317.32 53
2317.43 62
2317.54 67
2317.65 68
2317.76 65
2317.87 60
2317.98 53
2318.09 48
2318.20 44
2318.31 42
2318.42 44
2318.53 50
2318.64 61
2318.75 75
2318.86 92
2318.98 112
2319.09 131
2319.20 150
2319.31 166
2319.42 179
2319.53 187
2319.64 191
2319.75 190
2319.86 186
2319.97 178
2320.08 168
2320.19 155
2320.30 143
2320.41 131
2320.52 121
2320.63 114
2320.74 111
2320.85 113
2320.96 119
2321.07 128
2321.18 136
2321.29 143
2321.40 146
2321.51 144
2321.62 136
2321.74 122
2321.85 107
2321.96 91
2322.07 79
2322.18 73
2322.29 73
2322.40 80
2322.51 91
2322.62 103
2322.73 112
2322.84 115
2322.95 113
2323.06 105
2323.17 94
2323.28 83
2323.39 75
2323.50 71
2323.61 72
2323.72 77
2323.83 85
2323.94 93
2324.05 103
2324.17 113
2324.28 126
2324.39 139
2324.50 154
2324.61 168
2324.72 179
2324.83 186
2324.94 187
2325.05 182
2325.16 173
2325.27 160
2325.38 145
2325.49 131
2325.60 120
2325.71 111
2325.82 105
2325.93 103
2326.04 101
2326.15 100
2326.26 99
2326.38 97
2326.49 94
2326.60 89
2326.71 83
2326.82 77
2326.93 72
2327.04 69
2327.15 69
2327.26 72
2327.37 78
2327.48 86
2327.59 95
2327.70 104
2327.81 110
2327.92 112
2328.03 109
2328.14 100
2328.26 86
2328.37 68
2328.48 49
2328.59 32
2328.70 17
2328.81 7
2328.92 3
2329.03 5
2329.14 12
2329.25 24
2329.36 41
2329.47 61
2329.58 83
2329.69 106
2329.80 127
2329.91 144
2330.02 155
2330.14 160
2330.25 158
2330.36 150
2330.47 139
2330.58 127
2330.69 115
2330.80 104
2330.91 94
2331.02 85
2331.13 77
2331.24 69
2331.35 62
2331.46 56
2331.57 52
2331.68 50
2331.80 49
2331.91 50
2332.02 51
2332.13 52
2332.24 53
2332.35 53
2332.46 53
2332.57 51
2332.68 47
2332.79 42
2332.90 34
2333.01 26
2333.12 17
2333.23 9
2333.34 4
2333.46 2
2333.57 3
2333.68 8
2333.79 14
2333.90 20
2334.01 24
2334.12 25
2334.23 22
2334.34 15
2334.45 7
2334.56 0
2334.67 0
2334.78 0
2334.90 0
2335.01 0
2335.12 0
2335.23 0
2335.34 0
2335.45 1
2335.56 5
2335.67 9
2335.78 14
2335.89 21
2336.00 31
2336.11 44
2336.22 59
2336.33 74
2336.45 90
2336.56 104
2336.67 118
2336.78 129
2336.89 139
2337.00 147
2337.11 154
2337.22 159
2337.33 162
2337.44 163
2337.55 161
2337.66 157
2337.78 152
2337.89 146
2338.00 139
2338.11 129
2338.22 118
2338.33 104
2338.44 88
2338.55 72
2338.66 56
2338.77 42
2338.88 33
2338.99 27
2339.11 24
2339.22 24
2339.33 25
2339.44 27
2339.55 29
2339.66 33
2339.77 37
2339.88 43
2339.99 50
2340.10 60
2340.21 70
2340.32 80
2340.44 89
2340.55 96
2340.66 103
2340.77 107
2340.88 112
2340.99 116
2341.10 122
2341.21 130
2341.32 140
2341.43 153
2341.54 168
2341.66 183
2341.77 198
2341.88 208
2341.99 215
2342.10 216
2342.21 211
2342.32 201
2342.43 187
2342.54 169
2342.65 150
2342.76 132
2342.88 116
2342.99 103
2343.10 95
2343.21 92
2343.32 93
2343.43 96
2343.54 99
2343.65 100
2343.76 97
2343.87 90
2343.98 78
2344.10 64
2344.21 50
2344.32 37
2344.43 26
2344.54 19
2344.65 15
2344.76 12
2344.87 10
2344.98 7
2345.09 4
2345.21 2
2345.32 0
2345.43 1
2345.54 4
2345.65 9
2345.76 16
2345.87 22
2345.98 26
2346.09 27
2346.20 25
2346.32 21
2346.43 15
2346.54 9
2346.65 3
2346.76 0
2346.87 0
2346.98 0
2347.09 0
2347.20 0
2347.31 0
2347.43 0
2347.54 0
2347.65 3
2347.76 6
2347.87 9
2347.98 10
2348.09 9
2348.20 9
2348.31 8
2348.43 9
2348.54 13
2348.65 19
2348.76 27
2348.87 38
2348.98 49
2349.09 60
2349.20 69
2349.31 75
2349.43 76
2349.54 74
2349.65 68
2349.76 62
2349.87 56
2349.98 51
2350.09 48
2350.20 47
2350.31 45
2350.43 43
2350.54 40
2350.65 36
2350.76 33
2350.87 33
2350.98 37
2351.09 46
2351.20 58
2351.31 73
2351.43 88
2351.54 101
2351.65 111
2351.76 118
2351.87 122
2351.98 123
2352.09 123
2352.20 122
2352.31 119
2352.43 116
2352.54 113
2352.65 109
2352.76 103
2352.87 97
2352.98 88
2353.09 79
2353.20 68
2353.31 56
2353.43 45
2353.54 35
2353.65 28
2353.76 24
2353.87 24
2353.98 27
2354.09 33
2354.20 42
2354.32 52
2354.43 62
2354.54 71
2354.65 80
2354.76 88
2354.87 94
2354.98 99
2355.09 101
2355.21 102
2355.32 102
2355.43 102
2355.54 104
2355.65 107
2355.76 113
2355.87 121
2355.98 131
2356.10 141
2356.21 149
2356.32 155
2356.43 158
2356.54 160
2356.65 162
2356.76 164
2356.87 170
2356.99 178
2357.10 188
2357.21 198
2357.32 208
2357.43 215
2357.54 220
2357.65 223
2357.76 224
2357.88 223
2357.99 221
2358.10 217
2358.21 211
2358.32 204
2358.43 197
2358.54 189
2358.65 184
2358.77 180
2358.88 179
2358.99 179
2359.10 180
2359.21 180
2359.32 178
2359.43 174
2359.55 170
2359.66 164
2359.77 159
2359.88 155
2359.99 152
2360.10 149
2360.21 147
2360.32 145
2360.44 145
2360.55 147
2360.66 150
2360.77 154
2360.88 160
2360.99 164
2361.10 168
2361.22 169
2361.33 169
2361.44 168
2361.55 166
2361.66 164
2361.77 163
2361.88 162
2362.00 162
2362.11 161
2362.22 160
2362.33 159
2362.44 156
2362.55 153
2362.66 149
2362.77 146
2362.89 143
2363.00 142
2363.11 144
2363.22 146
2363.33 150
2363.44 155
2363.55 159
2363.67 162
2363.78 164
2363.89 165
2364.00 166
2364.11 167
2364.22 168
2364.33 169
2364.45 169
2364.56 166
2364.67 162
2364.78 155
2364.89 146
2365.00 135
2365.11 125
2365.23 116
2365.34 109
2365.45 105
2365.56 103
2365.67 100
2365.78 97
2365.90 90
2366.01 80
2366.12 66
2366.23 50
2366.34 34
2366.45 23
2366.56 19
2366.68 23
2366.79 35
2366.90 53
2367.01 76
2367.12 100
2367.23 121
2367.34 139
2367.46 151
2367.57 157
2367.68 158
2367.79 156
2367.90 152
2368.01 146
2368.13 140
2368.24 135
2368.35 132
2368.46 130
2368.57 129
2368.68 128
2368.79 125
2368.91 119
2369.02 109
2369.13 95
2369.24 77
2369.35 57
2369.46 38
2369.58 22
2369.69 10
2369.80 5
2369.91 5
2370.02 10
2370.13 20
2370.24 33
2370.36 45
2370.47 57
2370.58 66
2370.69 73
2370.80 76
2370.91 79
2371.03 81
2371.14 83
2371.25 87
2371.36 93
2371.47 98
2371.58 103
2371.70 105
2371.81 105
2371.92 102
2372.03 97
2372.14 91
2372.25 85
2372.37 80
2372.48 78
2372.59 78
2372.70 80
2372.81 83
2372.92 86
2373.04 88
2373.15 88
2373.26 84
2373.37 76
2373.48 64
2373.59 48
2373.71 29
2373.82 10
2373.93 0
2374.04 0
2374.15 0
2374.26 0
2374.38 0
2374.49 0
2374.60 0
2374.71 0
2374.82 7
2374.93 23
2375.05 38
2375.16 51
2375.27 63
2375.38 71
2375.49 77
2375.60 82
2375.72 85
2375.83 87
2375.94 89
2376.05 92
2376.16 95
2376.27 100
2376.39 105
2376.50 110
2376.61 114
2376.72 117
2376.83 118
2376.94 117
2377.06 114
2377.17 111
2377.28 108
2377.39 105
2377.50 101
2377.61 98
2377.73 95
2377.84 91
2377.95 87
2378.06 83
2378.17 79
2378.29 77
2378.40 77
2378.51 78
2378.62 80
2378.73 82
2378.84 85
2378.96 86
2379.07 87
2379.18 88
2379.29 88
2379.40 89
2379.52 90
2379.63 93
2379.74 96
2379.85 101
2379.96 106
2380.07 112
2380.19 117
2380.30 122
2380.41 127
2380.52 131
2380.63 134
2380.75 135
2380.86 135
2380.97 132
2381.08 128
2381.19 122
2381.30 116
2381.42 109
2381.53 104
2381.64 101
2381.75 99
2381.86 99
2381.98 102
2382.09 105
2382.20 110
2382.31 115
2382.42 119
2382.53 123
2382.65 124
2382.76 124
2382.87 122
2382.98 120
2383.09 118
2383.21 117
2383.32 117
2383.43 118
2383.54 120
2383.65 122
2383.77 124
2383.88 125
2383.99 126
2384.10 126
2384.21 126
2384.32 127
2384.44 127
2384.55 129
2384.66 131
2384.77 135
2384.88 139
2385.00 144
2385.11 148
2385.22 153
2385.33 157
2385.44 163
2385.56 170
2385.67 179
2385.78 191
2385.89 205
2386.00 219
2386.12 230
2386.23 238
2386.34 240
2386.45 237
2386.56 230
2386.68 220
2386.79 210
2386.90 201
2387.01 193
2387.12 186
2387.24 179
2387.35 172
2387.46 164
2387.57 157
2387.68 154
2387.80 154
2387.91 160
2388.02 172
2388.13 188
2388.24 207
2388.36 225
2388.47 239
2388.58 248
2388.69 249
2388.80 243
2388.92 229
2389.03 211
2389.14 189
2389.25 168
2389.36 148
2389.48 132
2389.59 119
2389.70 111
2389.81 105
2389.92 101
2390.04 96
2390.15 91
2390.26 85
2390.37 78
2390.48 70
2390.60 62
2390.71 53
2390.82 44
2390.93 35
2391.04 27
2391.16 20
2391.27 13
2391.38 8
2391.49 4
2391.60 1
2391.72 0
2391.83 0
2391.94 0
2392.05 0
2392.17 0
2392.28 0
2392.39 0
2392.50 0
2392.61 0
2392.73 2
2392.84 7
2392.95 13
2393.06 20
2393.17 27
2393.29 34
2393.40 41
2393.51 47
2393.62 54
2393.73 62
2393.85 72
2393.96 82
2394.07 93
2394.18 103
2394.30 112
2394.41 119
2394.52 122
2394.63 122
2394.74 119
2394.86 113
2394.97 104
2395.08 94
2395.19 83
2395.30 71
2395.42 62
2395.53 55
2395.64 52
2395.75 53
2395.87 58
2395.98 66
2396.09 76
2396.20 87
2396.31 99
2396.43 110
2396.54 120
2396.65 128
2396.76 134
2396.88 136
2396.99 133
2397.10 127
2397.21 117
2397.32 106
2397.44 94
2397.55 83
2397.66 75
2397.77 69
2397.89 67
2398.00 68
2398.11 71
2398.22 76
2398.33 84
2398.45 93
2398.56 103
2398.67 113
2398.78 122
2398.90 131
2399.01 137
2399.12 141
2399.23 141
2399.34 138
2399.46 133
2399.57 126
2399.68 118
2399.79 108
2399.91 99
2400.02 90
2400.13 82
2400.24 76
2400.36 72
2400.47 70
2400.58 70
2400.69 72
2400.80 77
2400.92 83
2401.03 90
2401.14 98
2401.25 104
2401.37 110
2401.48 113
2401.59 114
2401.70 113
2401.82 111
2401.93 107
2402.04 102
2402.15 97
2402.26 92
2402.38 87
2402.49 83
2402.60 80
2402.71 78
2402.83 77
2402.94 77
2403.05 77
2403.16 77
2403.28 76
2403.39 77
2403.50 79
2403.61 83
2403.72 90
2403.84 100
2403.95 111
2404.06 123
2404.17 134
2404.29 142
2404.40 147
2404.51 149
2404.62 148
2404.74 145
2404.85 142
2404.96 141
2405.07 142
2405.19 147
2405.30 153
2405.41 161
2405.52 169
2405.64 173
2405.75 174
2405.86 168
2405.97 157
2406.09 140
2406.20 119
2406.31 97
2406.42 75
2406.53 57
2406.65 43
2406.76 35
2406.87 31
2406.98 32
2407.10 34
2407.21 36
2407.32 36
2407.43 35
2407.55 33
2407.66 31
2407.77 32
2407.88 35
2408.00 42
2408.11 51
2408.22 62
2408.33 72
2408.45 81
2408.56 88
2408.67 94
2408.78 100
2408.90 105
2409.01 111
2409.12 116
2409.23 121
2409.35 126
2409.46 129
2409.57 133
2409.68 136
2409.80 138
2409.91 140
2410.02 142
2410.13 143
2410.25 141
2410.36 137
2410.47 130
2410.58 121
2410.70 110
2410.81 99
2410.92 89
2411.03 82
2411.15 79
2411.26 83
2411.37 91
2411.48 105
2411.60 122
2411.71 140
2411.82 158
2411.93 173
2412.05 184
2412.16 192
2412.27 196
2412.39 196
2412.50 194
2412.61 190
2412.72 184
2412.84 177
2412.95 168
2413.06 159
2413.17 150
2413.29 142
2413.40 136
2413.51 132
2413.62 131
2413.74 132
2413.85 134
2413.96 138
2414.07 143
2414.19 148
2414.30 154
2414.41 160
2414.52 166
2414.64 170
2414.75 174
2414.86 176
2414.97 176
2415.09 175
2415.20 174
2415.31 172
2415.43 171
2415.54 170
2415.65 168
2415.76 167
2415.88 166
2415.99 165
2416.10 164
2416.21 165
2416.33 166
2416.44 168
2416.55 170
2416.66 170
2416.78 168
2416.89 164
2417.00 157
2417.12 149
2417.23 141
2417.34 135
2417.45 131
2417.57 130
2417.68 132
2417.79 137
2417.90 142
2418.02 147
2418.13 150
2418.24 151
2418.35 150
2418.47 147
2418.58 142
2418.69 137
2418.81 131
2418.92 125
2419.03 118
2419.14 111
2419.26 103
2419.37 95
2419.48 86
2419.59 77
2419.71 70
2419.82 65
2419.93 62
2420.05 63
2420.16 69
2420.27 79
2420.38 91
2420.50 106
2420.61 120
2420.72 133
2420.84 142
2420.95 147
2421.06 149
2421.17 148
2421.29 146
2421.40 144
2421.51 144
2421.62 145
2421.74 147
2421.85 150
2421.96 153
2422.08 156
2422.19 156
2422.30 153
2422.41 147
2422.53 139
2422.64 129
2422.75 117
2422.87 106
2422.98 97
2423.09 90
2423.20 88
2423.32 88
2423.43 92
2423.54 96
2423.66 101
2423.77 104
2423.88 105
2423.99 103
2424.11 101
2424.22 98
2424.33 97
2424.44 97
2424.56 99
2424.67 102
2424.78 105
2424.90 107
2425.01 107
2425.12 104
2425.23 99
2425.35 92
2425.46 85
2425.57 79
2425.69 74
2425.80 70
2425.91 67
2426.03 64
2426.14 62
2426.25 61
2426.36 61
2426.48 61
2426.59 60
2426.70 60
2426.82 58
2426.93 54
2427.04 50
2427.15 46
2427.27 43
2427.38 42
2427.49 43
2427.61 47
2427.72 52
2427.83 57
2427.94 60
2428.06 61
2428.17 59
2428.28 53
2428.40 45
2428.51 36
2428.62 26
2428.74 18
2428.85 11
2428.96 7
2429.07 4
2429.19 1
2429.30 0
2429.41 0
2429.53 0
2429.64 0
2429.75 0
2429.86 0
2429.98 0
2430.09 0
2430.20 4
2430.32 9
2430.43 13
2430.54 16
2430.66 18
2430.77 19
2430.88 20
2430.99 20
2431.11 18
2431.22 14
2431.33 8
2431.45 1
2431.56 0
2431.67 0
2431.79 0
2431.90 0
2432.01 0
2432.12 10
2432.24 20
2432.35 31
2432.46 41
2432.58 50
2432.69 57
2432.80 63
2432.92 68
2433.03 71
2433.14 73
2433.26 74
2433.37 76
2433.48 78
2433.59 80
2433.71 82
2433.82 82
2433.93 81
2434.05 77
2434.16 70
2434.27 62
2434.39 54
2434.50 48
2434.61 45
2434.73 48
2434.84 56
2434.95 67
2435.06 81
2435.18 94
2435.29 105
2435.40 112
2435.52 114
2435.63 112
2435.74 107
2435.86 100
2435.97 94
2436.08 89
2436.20 86
2436.31 87
2436.42 89
2436.54 91
2436.65 93
2436.76 92
2436.87 87
2436.99 78
2437.10 66
2437.21 49
2437.33 31
2437.44 12
2437.55 0
2437.67 0
2437.78 0
2437.89 0
2438.01 0
2438.12 0
2438.23 0
2438.35 0
2438.46 8
2438.57 27
2438.68 44
2438.80 58
2438.91 67
2439.02 72
2439.14 75
2439.25 77
2439.36 79
2439.48 81
2439.59 82
2439.70 81
2439.82 79
2439.93 75
2440.04 70
2440.16 66
2440.27 62
2440.38 61
2440.50 63
2440.61 67
2440.72 71
2440.84 75
2440.95 77
2441.06 76
2441.18 73
2441.29 70
2441.40 67
2441.52 66
2441.63 68
2441.74 74
2441.86 81
2441.97 90
2442.08 97
2442.19 103
2442.31 105
2442.42 103
2442.53 97
2442.65 87
2442.76 74
2442.87 60
2442.99 46
2443.10 32
2443.21 19
2443.33 9
2443.44 0
2443.55 0
2443.67 0
2443.78 0
2443.89 0
2444.01 0
2444.12 0
2444.23 0
2444.35 2
2444.46 7
2444.57 11
2444.69 13
2444.80 13
2444.91 13
2445.03 14
2445.14 16
2445.25 22
2445.37 31
2445.48 42
2445.59 55
2445.71 69
2445.82 81
2445.93 90
2446.05 96
2446.16 98
2446.27 97
2446.39 93
2446.50 87
2446.61 81
2446.73 76
2446.84 75
2446.95 76
2447.07 81
2447.18 88
2447.29 94
2447.41 99
2447.52 101
2447.63 100
2447.75 97
2447.86 92
2447.97 88
2448.09 85
2448.20 85
2448.31 87
2448.43 93
2448.54 101
2448.66 110
2448.77 119
2448.88 125
2449.00 126
2449.11 120
2449.22 108
2449.34 89
2449.45 66
2449.56 41
2449.68 18
2449.79 0
2449.90 0
2450.02 0
2450.13 0
2450.24 0
2450.36 0
2450.47 4
2450.58 17
2450.70 28
2450.81 36
2450.92 39
2451.04 37
2451.15 30
2451.26 20
2451.38 10
2451.49 2
2451.60 0
2451.72 0
2451.83 1
2451.95 7
2452.06 14
2452.17 20
2452.29 22
2452.40 20
2452.51 15
2452.63 8
2452.74 0
2452.85 0
2452.97 0
2453.08 0
2453.19 0
2453.31 2
2453.42 7
2453.53 9
2453.65 8
2453.76 5
2453.87 1
2453.99 0
2454.10 0
2454.22 0
2454.33 0
2454.44 3
2454.56 7
2454.67 9
2454.78 11
2454.90 13
2455.01 16
2455.12 23
2455.24 33
2455.35 48
2455.46 64
2455.58 81
2455.69 97
2455.81 109
2455.92 117
2456.03 119
2456.15 118
2456.26 114
2456.37 109
2456.49 103
2456.60 97
2456.71 91
2456.83 85
2456.94 78
2457.05 68
2457.17 56
2457.28 41
2457.40 25
2457.51 10
2457.62 0
2457.74 0
2457.85 0
2457.96 0
2458.08 0
2458.19 0
2458.30 0
2458.42 4
2458.53 9
2458.65 12
2458.76 15
2458.87 16
2458.99 17
2459.10 16
2459.21 13
2459.33 8
2459.44 2
2459.55 0
2459.67 0
2459.78 0
2459.90 0
2460.01 0
2460.12 0
2460.24 0
2460.35 8
2460.46 19
2460.58 28
2460.69 35
2460.81 40
2460.92 41
2461.03 40
2461.15 38
2461.26 35
2461.37 31
2461.49 27
2461.60 23
2461.72 21
2461.83 19
2461.94 21
2462.06 25
2462.17 31
2462.28 40
2462.40 50
2462.51 60
2462.62 66
2462.74 69
2462.85 68
2462.97 63
2463.08 56
2463.19 48
2463.31 42
2463.42 38
2463.53 37
2463.65 38
2463.76 41
2463.88 44
2463.99 48
2464.10 50
2464.22 52
2464.33 52
2464.44 51
2464.56 47
2464.67 41
2464.79 33
2464.90 22
2465.01 9
2465.13 0
2465.24 0
2465.36 0
2465.47 0
2465.58 0
2465.70 0
2465.81 0
2465.92 0
2466.04 5
2466.15 20
2466.27 34
2466.38 47
2466.49 57
2466.61 63
2466.72 67
2466.83 68
2466.95 69
2467.06 68
2467.18 68
2467.29 67
2467.40 66
2467.52 64
2467.63 62
2467.75 58
2467.86 55
2467.97 52
2468.09 50
2468.20 49
2468.31 48
2468.43 49
2468.54 50
2468.66 51
2468.77 51
2468.88 52
2469.00 52
2469.11 52
2469.23 50
2469.34 47
2469.45 42
2469.57 36
2469.68 29
2469.80 22
2469.91 16
2470.02 12
2470.14 10
2470.25 10
2470.37 14
2470.48 19
2470.59 26
2470.71 34
2470.82 42
2470.93 48
2471.05 54
2471.16 58
2471.28 61
2471.39 63
2471.50 65
2471.62 66
2471.73 67
2471.85 66
2471.96 64
2472.07 58
2472.19 50
2472.30 40
2472.42 28
2472.53 16
2472.64 5
2472.76 0
2472.87 0
2472.99 0
2473.10 0
2473.21 9
2473.33 21
2473.44 33
2473.56 46
2473.67 56
2473.78 65
2473.90 70
2474.01 72
2474.13 70
2474.24 65
2474.35 57
2474.47 48
2474.58 40
2474.70 33
2474.81 28
2474.92 26
2475.04 24
2475.15 23
2475.27 19
2475.38 13
2475.49 6
2475.61 0
2475.72 0
2475.84 0
2475.95 0
2476.06 0
2476.18 0
2476.29 6
2476.41 11
2476.52 15
2476.63 16
2476.75 14
2476.86 9
2476.98 3
2477.09 0
2477.20 0
2477.32 0
2477.43 0
2477.55 0
2477.66 0
2477.78 9
2477.89 23
2478.00 38
2478.12 51
2478.23 59
2478.35 62
2478.46 60
2478.57 54
2478.69 46
2478.80 37
2478.92 30
2479.03 27
2479.14 26
2479.26 30
2479.37 37
2479.49 49
2479.60 64
2479.71 81
2479.83 98
2479.94 115
2480.06 128
2480.17 136
2480.29 138
2480.40 135
2480.51 126
2480.63 115
2480.74 102
2480.86 89
2480.97 79
2481.08 73
2481.20 69
2481.31 69
2481.43 70
2481.54 72
2481.66 74
2481.77 76
2481.88 77
2482.00 78
2482.11 78
2482.23 79
2482.34 80
2482.45 82
2482.57 86
2482.68 92
2482.80 99
2482.91 108
2483.03 118
2483.14 129
2483.25 141
2483.37 153
2483.48 163
2483.60 173
2483.71 181
2483.83 185
2483.94 187
2484.05 185
2484.17 179
2484.28 172
2484.40 165
2484.51 160
2484.62 159
2484.74 162
2484.85 168
2484.97 176
2485.08 182
2485.20 186
2485.31 185
2485.42 180
2485.54 174
2485.65 168
2485.77 165
2485.88 166
2486.00 170
2486.11 177
2486.22 183
2486.34 186
2486.45 184
2486.57 176
2486.68 163
2486.80 145
2486.91 126
2487.02 107
2487.14 92
2487.25 80
2487.37 74
2487.48 71
2487.60 71
2487.71 72
2487.82 73
2487.94 74
2488.05 73
2488.17 70
2488.28 67
2488.40 62
2488.51 57
2488.63 52
2488.74 49
2488.85 48
2488.97 50
2489.08 54
2489.20 61
2489.31 70
2489.43 80
2489.54 90
2489.65 100
2489.77 109
2489.88 118
2490.00 125
2490.11 133
2490.23 139
2490.34 145
2490.45 150
2490.57 153
2490.68 155
2490.80 154
2490.91 150
2491.03 142
2491.14 132
2491.26 120
2491.37 108
2491.48 95
2491.60 85
2491.71 79
2491.83 76
2491.94 77
2492.06 81
2492.17 87
2492.29 93
2492.40 101
2492.51 109
2492.63 117
2492.74 126
2492.86 135
2492.97 144
2493.09 152
2493.20 157
2493.32 158
2493.43 156
2493.54 150
2493.66 143
2493.77 136
2493.89 128
2494.00 123
2494.12 119
2494.23 116
2494.35 114
2494.46 113
2494.57 113
2494.69 114
2494.80 116
2494.92 121
2495.03 128
2495.15 139
2495.26 152
2495.38 166
2495.49 179
2495.60 191
2495.72 198
2495.83 202
2495.95 201
2496.06 197
2496.18 192
2496.29 187
2496.41 184
2496.52 183
2496.64 185
2496.75 190
2496.86 196
2496.98 204
2497.09 211
2497.21 217
2497.32 222
2497.44 225
2497.55 227
2497.67 226
2497.78 224
2497.89 220
2498.01 215
2498.12 208
2498.24 199
2498.35 190
2498.47 180
2498.58 170
2498.70 160
2498.81 152
2498.93 145
2499.04 141
2499.16 140
2499.27 140
2499.38 143
2499.50 146
2499.61 150
2499.73 154
2499.84 157
2499.96 160
2500.07 161
2500.19 161
2500.30 159
2500.42 155
2500.53 148
2500.64 139
2500.76 128
2500.87 118
2500.99 111
2501.10 106
2501.22 106
2501.33 109
2501.45 113
2501.56 117
2501.68 118
2501.79 116
2501.91 110
2502.02 103
2502.13 94
2502.25 88
2502.36 84
2502.48 85
2502.59 91
2502.71 101
2502.82 113
2502.94 127
2503.05 141
2503.17 152
2503.28 160
2503.40 163
2503.51 163
2503.63 160
2503.74 156
2503.85 151
2503.97 148
2504.08 145
2504.20 144
2504.31 143
2504.43 143
2504.54 142
2504.66 141
2504.77 139
2504.89 137
2505.00 135
2505.12 133
2505.23 129
2505.35 124
2505.46 116
2505.58 105
2505.69 91
2505.81 75
2505.92 59
2506.03 47
2506.15 40
2506.26 40
2506.38 47
2506.49 59
2506.61 74
2506.72 89
2506.84 101
2506.95 111
2507.07 117
2507.18 119
2507.30 119
2507.41 117
2507.53 113
2507.64 107
2507.76 100
2507.87 91
2507.99 82
2508.10 73
2508.21 65
2508.33 61
2508.44 61
2508.56 67
2508.67 79
2508.79 97
2508.90 119
2509.02 144
2509.13 167
2509.25 186
2509.36 198
2509.48 199
2509.59 190
2509.71 172
2509.82 148
2509.94 124
2510.05 101
2510.17 83
2510.28 69
2510.40 60
2510.51 53
2510.63 46
2510.74 36
2510.86 23
2510.97 9
2511.09 0
2511.20 0
2511.32 0
2511.43 0
2511.54 0
2511.66 0
2511.77 0
2511.89 7
2512.00 15
2512.12 20
2512.23 20
2512.35 19
2512.46 15
2512.58 11
2512.69 9
2512.81 7
2512.92 7
2513.04 7
2513.15 8
2513.27 9
2513.38 11
2513.50 15
2513.61 24
2513.73 38
2513.84 56
2513.96 78
2514.07 100
2514.19 120
2514.30 135
2514.42 144
2514.53 146
2514.65 142
2514.76 136
2514.88 129
2514.99 124
2515.11 121
2515.22 121
2515.34 123
2515.45 126
2515.57 129
2515.68 130
2515.80 129
2515.91 127
2516.03 122
2516.14 117
2516.26 111
2516.37 105
2516.49 99
2516.60 95
2516.72 91
2516.83 90
2516.95 90
2517.06 91
2517.18 93
2517.29 95
2517.41 96
2517.52 96
2517.64 93
2517.75 88
2517.87 81
2517.98 74
2518.10 68
2518.21 64
2518.33 64
2518.44 68
2518.56 74
2518.67 80
2518.79 85
2518.90 85
2519.02 82
2519.13 74
2519.25 65
2519.36 55
2519.48 49
2519.59 47
2519.71 49
2519.82 55
2519.94 63
2520.05 70
2520.17 75
2520.28 76
2520.40 74
2520.51 69
2520.63 64
2520.74 59
2520.86 57
2520.97 58
2521.09 62
2521.20 69
2521.32 78
2521.43 88
2521.55 99
2521.66 109
2521.78 118
2521.89 125
2522.01 130
2522.12 131
2522.24 130
2522.35 127
2522.47 123
2522.58 120
2522.70 118
2522.81 119
2522.93 121
2523.04 123
2523.16 124
2523.27 123
2523.39 120
2523.50 115
2523.62 110
2523.73 107
2523.85 108
2523.97 114
2524.08 122
2524.20 133
2524.31 144
2524.43 153
2524.54 159
2524.66 163
2524.77 164
2524.89 162
2525.00 159
2525.12 155
2525.23 151
2525.35 148
2525.46 145
2525.58 144
2525.69 144
2525.81 144
2525.92 146
2526.04 148
2526.15 151
2526.27 155
2526.38 159
2526.50 162
2526.61 164
2526.73 162
2526.84 157
2526.96 148
2527.08 135
2527.19 121
2527.31 107
2527.42 95
2527.54 86
2527.65 80
2527.77 79
2527.88 81
2528.00 86
2528.11 94
2528.23 104
2528.34 116
2528.46 128
2528.57 141
2528.69 152
2528.80 162
2528.92 170
2529.03 175
2529.15 177
2529.26 177
2529.38 174
2529.50 168
2529.61 160
2529.73 151
2529.84 139
2529.96 126
2530.07 112
2530.19 96
2530.30 80
2530.42 64
2530.53 51
2530.65 41
2530.76 36
2530.88 36
2530.99 39
2531.11 44
2531.22 50
2531.34 54
2531.46 56
2531.57 54
2531.69 48
2531.80 39
2531.92 28
2532.03 16
2532.15 4
2532.26 0
2532.38 0
2532.49 0
2532.61 0
2532.72 0
2532.84 0
2532.95 0
2533.07 0
2533.19 3
2533.30 9
2533.42 15
2533.53 21
2533.65 28
2533.76 34
2533.88 41
2533.99 46
2534.11 50
2534.22 51
2534.34 50
2534.45 45
2534.57 37
2534.69 25
2534.80 12
2534.92 0
2535.03 0
2535.15 0
2535.26 0
2535.38 11
2535.49 32
2535.61 58
2535.72 84
2535.84 109
2535.95 130
2536.07 146
2536.19 156
2536.30 161
2536.42 161
2536.53 158
2536.65 153
2536.76 146
2536.88 141
2536.99 137
2537.11 136
2537.22 138
2537.34 144
2537.46 151
2537.57 160
2537.69 168
2537.80 176
2537.92 180
2538.03 182
2538.15 180
2538.26 175
2538.38 168
2538.49 160
2538.61 151
2538.73 142
2538.84 134
2538.96 127
2539.07 119
2539.19 111
2539.30 102
2539.42 93
2539.53 85
2539.65 78
2539.76 73
2539.88 71
2540.00 70
2540.11 71
2540.23 74
2540.34 77
2540.46 81
2540.57 85
2540.69 89
2540.80 93
2540.92 96
2541.04 99
2541.15 100
2541.27 100
2541.38 99
2541.50 95
2541.61 90
2541.73 83
2541.84 76
2541.96 69
2542.08 63
2542.19 60
2542.31 60
2542.42 62
2542.54 67
2542.65 73
2542.77 80
2542.88 88
2543.00 95
2543.12 102
2543.23 107
2543.35 112
2543.46 115
2543.58 118
2543.69 120
2543.81 123
2543.92 127
2544.04 131
2544.16 137
2544.27 144
2544.39 151
2544.50 159
2544.62 167
2544.73 175
2544.85 182
2544.97 188
2545.08 192
2545.20 193
2545.31 191
2545.43 186
2545.54 176
2545.66 164
2545.77 151
2545.89 137
2546.01 126
2546.12 116
2546.24 111
2546.35 108
2546.47 107
2546.58 108
2546.70 109
2546.82 111
2546.93 114
2547.05 119
2547.16 126
2547.28 135
2547.39 147
2547.51 160
2547.63 173
2547.74 183
2547.86 189
2547.97 189
2548.09 182
2548.20 171
2548.32 155
2548.44 137
2548.55 120
2548.67 106
2548.78 95
2548.90 88
2549.01 84
2549.13 84
2549.25 85
2549.36 89
2549.48 94
2549.59 103
2549.71 114
2549.82 129
2549.94 147
2550.06 168
2550.17 188
2550.29 207
2550.40 222
2550.52 231
2550.63 234
2550.75 233
2550.87 227
2550.98 218
2551.10 208
2551.21 198
2551.33 188
2551.44 178
2551.56 171
2551.68 165
2551.79 162
2551.91 162
2552.02 165
2552.14 170
2552.25 175
2552.37 180
2552.49 182
2552.60 181
2552.72 177
2552.83 170
2552.95 161
2553.07 150
2553.18 140
2553.30 130
2553.41 122
2553.53 117
2553.64 116
2553.76 116
2553.88 119
2553.99 122
2554.11 124
2554.22 124
2554.34 123
2554.46 122
2554.57 121
2554.69 123
2554.80 128
2554.92 136
2555.03 145
2555.15 153
2555.27 160
2555.38 164
2555.50 164
2555.61 161
2555.73 157
2555.85 150
2555.96 142
2556.08 133
2556.19 121
2556.31 108
2556.42 94
2556.54 80
2556.66 66
2556.77 53
2556.89 42
2557.00 33
2557.12 25
2557.24 20
2557.35 18
2557.47 19
2557.58 24
2557.70 31
2557.82 39
2557.93 48
2558.05 55
2558.16 60
2558.28 62
2558.40 63
2558.51 62
2558.63 60
2558.74 58
2558.86 56
2558.97 54
2559.09 51
2559.21 47
2559.32 43
2559.44 39
2559.55 36
2559.67 34
2559.79 33
2559.90 32
2560.02 30
2560.13 27
2560.25 22
2560.37 14
2560.48 5
2560.60 0
2560.71 0
2560.83 0
2560.95 0
2561.06 0
2561.18 0
2561.29 0
2561.41 0
2561.53 8
2561.64 20
2561.76 30
2561.87 38
2561.99 42
2562.11 44
2562.22 43
2562.34 42
2562.45 39
2562.57 38
2562.69 38
2562.80 39
2562.92 42
2563.03 47
2563.15 52
2563.27 59
2563.38 65
2563.50 71
2563.61 75
2563.73 76
2563.85 73
2563.96 68
2564.08 60
2564.19 52
2564.31 44
2564.43 37
2564.54 33
2564.66 31
2564.78 32
2564.89 37
2565.01 44
2565.12 53
2565.24 64
2565.36 77
2565.47 90
2565.59 102
2565.70 113
2565.82 122
2565.94 130
2566.05 136
2566.17 142
2566.28 150
2566.40 158
2566.52 167
2566.63 177
2566.75 187
2566.87 196
2566.98 204
2567.10 209
2567.21 213
2567.33 215
2567.45 217
2567.56 219
2567.68 222
2567.79 226
2567.91 232
2568.03 240
2568.14 250
2568.26 262
2568.37 275
2568.49 288
2568.61 300
2568.72 309
2568.84 316
2568.96 320
2569.07 323
2569.19 325
2569.30 325
2569.42 323
2569.54 319
2569.65 312
2569.77 302
2569.89 290
2570.00 278
2570.12 265
2570.23 254
2570.35 245
2570.47 237
2570.58 229
2570.70 222
2570.81 213
2570.93 204
2571.05 194
2571.16 184
2571.28 172
2571.40 160
2571.51 146
2571.63 131
2571.74 115
2571.86 99
2571.98 84
2572.09 72
2572.21 64
2572.33 60
2572.44 61
2572.56 67
2572.67 76
2572.79 86
2572.91 96
2573.02 105
2573.14 111
2573.26 114
2573.37 113
2573.49 110
2573.60 105
2573.72 100
2573.84 96
2573.95 93
2574.07 93
2574.19 94
2574.30 96
2574.42 99
2574.53 101
2574.65 101
2574.77 99
2574.88 96
2575.00 91
2575.12 86
2575.23 79
2575.35 74
2575.47 69
2575.58 65
2575.70 63
2575.81 62
2575.93 61
2576.05 61
2576.16 61
2576.28 59
2576.40 56
2576.51 52
2576.63 47
2576.74 42
2576.86 39
2576.98 36
2577.09 36
2577.21 36
2577.33 36
2577.44 36
2577.56 35
2577.68 33
2577.79 30
2577.91 27
2578.02 26
2578.14 26
2578.26 27
2578.37 28
2578.49 28
2578.61 25
2578.72 20
2578.84 11
2578.96 0
2579.07 0
2579.19 0
2579.31 0
2579.42 0
2579.54 0
2579.65 0
2579.77 0
2579.89 10
2580.00 27
2580.12 43
2580.24 56
2580.35 66
2580.47 71
2580.59 71
2580.70 68
2580.82 61
2580.93 54
2581.05 46
2581.17 38
2581.28 32
2581.40 27
2581.52 24
2581.63 23
2581.75 26
2581.87 32
2581.98 41
2582.10 54
2582.22 70
2582.33 87
2582.45 104
2582.57 120
2582.68 132
2582.80 140
2582.91 144
2583.03 146
2583.15 144
2583.26 139
2583.38 132
2583.50 123
2583.61 112
2583.73 100
2583.85 86
2583.96 73
2584.08 61
2584.20 52
2584.31 44
2584.43 39
2584.55 35
2584.66 34
2584.78 33
2584.90 32
2585.01 32
2585.13 33
2585.24 34
2585.36 38
2585.48 44
2585.59 53
2585.71 65
2585.83 80
2585.94 95
2586.06 111
2586.18 125
2586.29 136
2586.41 144
2586.53 146
2586.64 143
2586.76 133
2586.88 118
2586.99 98
2587.11 74
2587.23 49
2587.34 27
2587.46 10
2587.58 0
2587.69 0
2587.81 0
2587.93 6
2588.04 16
2588.16 26
2588.28 35
2588.39 42
2588.51 48
2588.63 53
2588.74 57
2588.86 59
2588.98 59
2589.09 59
2589.21 57
2589.33 55
2589.44 51
2589.56 47
2589.68 41
2589.79 34
2589.91 27
2590.03 22
2590.14 20
2590.26 24
2590.38 34
2590.49 49
2590.61 67
2590.73 86
2590.84 102
2590.96 112
2591.08 117
2591.19 116
2591.31 112
2591.43 105
2591.54 99
2591.66 93
2591.78 88
2591.89 85
2592.01 82
2592.13 80
2592.24 80
2592.36 81
2592.48 84
2592.59 88
2592.71 93
2592.83 98
2592.94 100
2593.06 100
2593.18 97
2593.29 90
2593.41 81
2593.53 70
2593.64 59
2593.76 48
2593.88 39
2593.99 31
2594.11 26
2594.23 23
2594.34 21
2594.46 21
2594.58 23
2594.69 25
2594.81 28
2594.93 31
2595.04 35
2595.16 41
2595.28 47
2595.39 55
2595.51 63
2595.63 74
2595.74 85
2595.86 97
2595.98 108
2596.09 118
2596.21 125
2596.33 127
2596.44 124
2596.56 114
2596.68 101
2596.79 84
2596.91 66
2597.03 48
2597.15 33
2597.26 20
2597.38 12
2597.50 7
2597.61 7
2597.73 9
2597.85 16
2597.96 25
2598.08 35
2598.20 46
2598.31 56
2598.43 64
2598.55 70
2598.66 74
2598.78 75
2598.90 75
2599.01 74
2599.13 72
2599.25 70
2599.37 67
2599.48 65
2599.60 63
2599.72 62
2599.83 61
2599.95 61
2600.07 60
2600.18 58
2600.30 54
2600.42 46
2600.53 34
2600.65 20
2600.77 5
2600.88 0
2601.00 0
2601.12 0
2601.24 0
2601.35 0
2601.47 0
2601.59 0
2601.70 0
2601.82 13
2601.94 25
2602.05 34
2602.17 41
2602.29 46
2602.40 51
2602.52 55
2602.64 60
2602.75 65
2602.87 69
2602.99 72
2603.11 75
2603.22 76
2603.34 78
2603.46 80
2603.57 84
2603.69 90
2603.81 100
2603.92 111
2604.04 123
2604.16 134
2604.28 145
2604.39 153
2604.51 160
2604.63 164
2604.74 166
2604.86 167
2604.98 169
2605.09 170
2605.21 170
2605.33 169
2605.45 166
2605.56 162
2605.68 157
2605.80 150
2605.91 143
2606.03 135
2606.15 128
2606.26 120
2606.38 113
2606.50 106
2606.62 99
2606.73 93
2606.85 88
2606.97 83
2607.08 79
2607.20 75
2607.32 72
2607.43 70
2607.55 71
2607.67 73
2607.79 79
2607.90 88
2608.02 98
2608.14 108
2608.25 115
2608.37 118
2608.49 118
2608.60 114
2608.72 109
2608.84 105
2608.96 106
2609.07 113
2609.19 127
2609.31 146
2609.42 170
2609.54 193
2609.66 214
2609.78 230
2609.89 240
2610.01 243
2610.13 241
2610.24 234
2610.36 226
2610.48 218
2610.60 210
2610.71 203
2610.83 199
2610.95 196
2611.06 196
2611.18 198
2611.30 201
2611.41 205
2611.53 212
2611.65 219
2611.77 227
2611.88 235
2612.00 242
2612.12 247
2612.23 250
2612.35 250
2612.47 248
2612.59 245
2612.70 240
2612.82 235
2612.94 231
2613.06 227
2613.17 225
2613.29 225
2613.41 227
2613.52 232
2613.64 240
2613.76 250
2613.88 260
2613.99 270
2614.11 279
2614.23 284
2614.34 285
2614.46 282
2614.58 274
2614.70 262
2614.81 248
2614.93 234
2615.05 221
2615.16 212
2615.28 207
2615.40 207
2615.52 211
2615.63 218
2615.75 224
2615.87 229
2615.98 232
2616.10 234
2616.22 234
2616.34 235
2616.45 238
2616.57 242
2616.69 249
2616.81 257
2616.92 264
2617.04 270
2617.16 275
2617.27 276
2617.39 276
2617.51 274
2617.63 270
2617.74 263
2617.86 253
2617.98 242
2618.10 228
2618.21 214
2618.33 200
2618.45 188
2618.56 179
2618.68 172
2618.80 168
2618.92 166
2619.03 166
2619.15 166
2619.27 166
2619.39 167
2619.50 167
2619.62 167
2619.74 166
2619.85 163
2619.97 158
2620.09 152
2620.21 146
2620.32 140
2620.44 137
2620.56 138
2620.68 143
2620.79 149
2620.91 156
2621.03 161
2621.15 163
2621.26 160
2621.38 153
2621.50 143
2621.61 131
2621.73 120
2621.85 110
2621.97 101
2622.08 95
2622.20 92
2622.32 92
2622.44 97
2622.55 106
2622.67 120
2622.79 138
2622.91 159
2623.02 181
2623.14 201
2623.26 217
2623.38 229
2623.49 236
2623.61 238
2623.73 238
2623.85 237
2623.96 236
2624.08 236
2624.20 234
2624.31 231
2624.43 224
2624.55 213
2624.67 199
2624.78 183
2624.90 167
2625.02 153
2625.14 144
2625.25 139
2625.37 140
2625.49 144
2625.61 149
2625.72 152
2625.84 152
2625.96 150
2626.08 144
2626.19 137
2626.31 130
2626.43 125
2626.55 122
2626.66 122
2626.78 123
2626.90 125
2627.02 129
2627.13 134
2627.25 140
2627.37 147
2627.49 153
2627.60 156
2627.72 156
2627.84 152
2627.96 143
2628.07 132
2628.19 121
2628.31 113
2628.43 110
2628.54 111
2628.66 116
2628.78 122
2628.90 127
2629.01 129
2629.13 128
2629.25 122
2629.37 115
2629.48 109
2629.60 104
2629.72 103
2629.84 105
2629.95 110
2630.07 115
2630.19 120
2630.31 123
2630.42 125
2630.54 124
2630.66 123
2630.78 121
2630.89 119
2631.01 117
2631.13 115
2631.25 113
2631.36 112
2631.48 112
2631.60 114
2631.72 120
2631.83 130
2631.95 144
2632.07 160
2632.19 177
2632.30 192
2632.42 204
2632.54 211
2632.66 212
2632.78 208
2632.89 199
2633.01 186
2633.13 172
2633.25 157
2633.36 143
2633.48 130
2633.60 120
2633.72 111
2633.83 106
2633.95 101
2634.07 100
2634.19 100
2634.30 103
2634.42 109
2634.54 116
2634.66 123
2634.77 130
2634.89 135
2635.01 135
2635.13 130
2635.25 121
2635.36 108
2635.48 94
2635.60 80
2635.72 69
2635.83 60
2635.95 56
2636.07 54
2636.19 55
2636.30 58
2636.42 62
2636.54 65
2636.66 68
2636.78 69
2636.89 69
2637.01 68
2637.13 65
2637.25 63
2637.36 60
2637.48 59
2637.60 60
2637.72 62
2637.83 67
2637.95 73
2638.07 80
2638.19 87
2638.31 95
2638.42 102
2638.54 108
2638.66 111
2638.78 113
2638.89 113
2639.01 111
2639.13 108
2639.25 104
2639.37 100
2639.48 96
2639.60 92
2639.72 89
2639.84 86
2639.95 84
2640.07 82
2640.19 80
2640.31 77
2640.43 72
2640.54 63
2640.66 52
2640.78 39
2640.90 27
2641.01 15
2641.13 7
2641.25 2
2641.37 0
2641.49 0
2641.60 1
2641.72 0
2641.84 0
2641.96 0
2642.07 0
2642.19 0
2642.31 0
2642.43 0
2642.55 2
2642.66 15
2642.78 31
2642.90 49
2643.02 67
2643.13 82
2643.25 93
2643.37 99
2643.49 100
2643.61 97
2643.72 92
2643.84 85
2643.96 79
2644.08 74
2644.20 72
2644.31 71
2644.43 71
2644.55 73
2644.67 75
2644.78 78
2644.90 82
2645.02 85
2645.14 88
2645.26 90
2645.37 91
2645.49 92
2645.61 91
2645.73 90
2645.85 87
2645.96 84
2646.08 81
2646.20 76
2646.32 71
2646.43 65
2646.55 59
2646.67 54
2646.79 50
2646.91 48
2647.02 48
2647.14 52
2647.26 58
2647.38 67
2647.50 77
2647.61 88
2647.73 100
2647.85 111
2647.97 122
2648.09 130
2648.20 137
2648.32 140
2648.44 141
2648.56 138
2648.68 133
2648.79 126
2648.91 118
2649.03 110
2649.15 102
2649.27 95
2649.38 90
2649.50 86
2649.62 84
2649.74 82
2649.86 82
2649.97 81
2650.09 80
2650.21 78
2650.33 74
2650.45 67
2650.56 59
2650.68 48
2650.80 37
2650.92 27
2651.04 19
2651.15 15
2651.27 15
2651.39 20
2651.51 30
2651.63 42
2651.74 55
2651.86 66
2651.98 72
2652.10 72
2652.22 66
2652.33 56
2652.45 42
2652.57 29
2652.69 18
2652.81 10
2652.92 6
2653.04 5
2653.16 6
2653.28 8
2653.40 10
2653.51 11
2653.63 12
2653.75 14
2653.87 18
2653.99 23
2654.10 31
2654.22 40
2654.34 50
2654.46 60
2654.58 67
2654.70 70
2654.81 68
2654.93 60
2655.05 48
2655.17 32
2655.29 15
2655.40 0
2655.52 0
2655.64 0
2655.76 0
2655.88 0
2655.99 0
2656.11 0
2656.23 0
2656.35 0
2656.47 10
2656.58 24
2656.70 37
2656.82 48
2656.94 54
2657.06 56
2657.18 53
2657.29 47
2657.41 41
2657.53 38
2657.65 42
2657.77 53
2657.88 71
2658.00 93
2658.12 116
2658.24 137
2658.36 153
2658.48 161
2658.59 163
2658.71 159
2658.83 152
2658.95 144
2659.07 136
2659.18 129
2659.30 124
2659.42 120
2659.54 116
2659.66 113
2659.78 111
2659.89 109
2660.01 108
2660.13 109
2660.25 112
2660.37 117
2660.48 122
2660.60 126
2660.72 129
2660.84 130
2660.96 128
2661.08 123
2661.19 116
2661.31 109
2661.43 104
2661.55 102
2661.67 103
2661.79 107
2661.90 114
2662.02 124
2662.14 134
2662.26 144
2662.38 153
2662.49 160
2662.61 165
2662.73 167
2662.85 168
2662.97 166
2663.09 161
2663.20 155
2663.32 147
2663.44 137
2663.56 128
2663.68 119
2663.80 113
2663.91 109
2664.03 107
2664.15 108
2664.27 108
2664.39 107
2664.51 105
2664.62 100
2664.74 92
2664.86 84
2664.98 75
2665.10 67
2665.22 62
2665.33 59
2665.45 59
2665.57 63
2665.69 69
2665.81 77
2665.93 86
2666.04 94
2666.16 102
2666.28 108
2666.40 113
2666.52 115
2666.64 117
2666.75 117
2666.87 118
2666.99 119
2667.11 121
2667.23 124
2667.35 127
2667.46 130
2667.58 130
2667.70 127
2667.82 122
2667.94 113
2668.06 102
2668.17 90
2668.29 80
2668.41 71
2668.53 65
2668.65 63
2668.77 64
2668.89 69
2669.00 76
2669.12 87
2669.24 99
2669.36 112
2669.48 124
2669.60 136
2669.71 146
2669.83 154
2669.95 160
2670.07 165
2670.19 169
2670.31 172
2670.42 175
2670.54 179
2670.66 184
2670.78 191
2670.90 200
2671.02 210
2671.14 224
2671.25 239
2671.37 256
2671.49 273
2671.61 290
2671.73 306
2671.85 321
2671.96 333
2672.08 342
2672.20 349
2672.32 353
2672.44 356
2672.56 359
2672.68 363
2672.79 369
2672.91 377
2673.03 388
2673.15 401
2673.27 416
2673.39 430
2673.50 443
2673.62 454
2673.74 463
2673.86 470
2673.98 474
2674.10 474
2674.22 470
2674.33 461
2674.45 447
2674.57 428
2674.69 407
2674.81 386
2674.93 369
2675.05 357
2675.16 352
2675.28 352
2675.40 356
2675.52 362
2675.64 366
2675.76 367
2675.88 364
2675.99 356
2676.11 346
2676.23 335
2676.35 323
2676.47 311
2676.59 301
2676.71 291
2676.82 281
2676.94 273
2677.06 266
2677.18 261
2677.30 259
2677.42 259
2677.54 261
2677.65 264
2677.77 269
2677.89 274
2678.01 277
2678.13 279
2678.25 280
2678.37 278
2678.48 273
2678.60 265
2678.72 255
2678.84 244
2678.96 234
2679.08 226
2679.20 220
2679.32 216
2679.43 216
2679.55 217
2679.67 219
2679.79 222
2679.91 226
2680.03 231
2680.15 237
2680.26 245
2680.38 253
2680.50 261
2680.62 268
2680.74 274
2680.86 276
2680.98 275
2681.10 272
2681.21 267
2681.33 261
2681.45 256
2681.57 251
2681.69 248
2681.81 246
2681.93 244
2682.04 243
2682.16 240
2682.28 237
2682.40 232
2682.52 226
2682.64 220
2682.76 214
2682.88 209
2682.99 205
2683.11 203
2683.23 204
2683.35 206
2683.47 211
2683.59 218
2683.71 226
2683.83 234
2683.94 241
2684.06 247
2684.18 250
2684.30 251
2684.42 249
2684.54 244
2684.66 238
2684.78 231
2684.89 225
2685.01 222
2685.13 223
2685.25 228
2685.37 235
2685.49 243
2685.61 248
2685.73 248
2685.84 242
2685.96 229
2686.08 212
2686.20 192
2686.32 173
2686.44 156
2686.56 142
2686.68 132
2686.79 124
2686.91 119
2687.03 114
2687.15 110
2687.27 107
2687.39 107
2687.51 109
2687.63 113
2687.75 121
2687.86 131
2687.98 141
2688.10 150
2688.22 157
2688.34 160
2688.46 161
2688.58 158
2688.70 153
2688.81 148
2688.93 143
2689.05 141
2689.17 141
2689.29 144
2689.41 152
2689.53 162
2689.65 174
2689.77 186
2689.88 196
2690.00 203
2690.12 205
2690.24 201
2690.36 192
2690.48 181
2690.60 168
2690.72 156
2690.84 145
2690.95 136
2691.07 130
2691.19 126
2691.31 123
2691.43 121
2691.55 120
2691.67 120
2691.79 121
2691.91 122
2692.02 124
2692.14 126
2692.26 128
2692.38 127
2692.50 125
2692.62 120
2692.74 112
2692.86 102
2692.98 92
2693.10 85
2693.21 83
2693.33 88
2693.45 102
2693.57 122
2693.69 146
2693.81 168
2693.93 186
2694.05 195
2694.17 195
2694.28 186
2694.40 169
2694.52 148
2694.64 126
2694.76 103
2694.88 82
2695.00 62
2695.12 44
2695.24 29
2695.36 18
2695.47 8
2695.59 2
2695.71 0
2695.83 0
2695.95 0
2696.07 0
2696.19 0
2696.31 0
2696.43 0
2696.55 0
2696.66 0
2696.78 8
2696.90 15
2697.02 20
2697.14 21
2697.26 20
2697.38 15
2697.50 10
2697.62 5
2697.74 1
2697.85 0
2697.97 0
2698.09 0
2698.21 0
2698.33 0
2698.45 0
2698.57 0
2698.69 1
2698.81 8
2698.93 18
2699.05 29
2699.16 41
2699.28 51
2699.40 59
2699.52 64
2699.64 67
2699.76 67
2699.88 65
2700.00 60
2700.12 55
2700.24 49
2700.36 43
2700.47 39
2700.59 37
2700.71 37
2700.83 40
2700.95 45
2701.07 50
2701.19 55
2701.31 60
2701.43 64
2701.55 66
2701.67 67
2701.78 68
2701.90 70
2702.02 72
2702.14 77
2702.26 82
2702.38 88
2702.50 95
2702.62 100
2702.74 105
2702.86 110
2702.98 115
2703.10 122
2703.21 130
2703.33 139
2703.45 148
2703.57 155
2703.69 159
2703.81 157
2703.93 150
2704.05 138
2704.17 122
2704.29 103
2704.41 82
2704.53 62
2704.64 42
2704.76 24
2704.88 9
2705.00 0
2705.12 0
2705.24 0
2705.36 0
2705.48 0
2705.60 0
2705.72 0
2705.84 0
2705.96 0
2706.08 5
2706.19 12
2706.31 20
2706.43 29
2706.55 37
2706.67 45
2706.79 53
2706.91 61
2707.03 68
2707.15 77
2707.27 85
2707.39 93
2707.51 100
2707.63 105
2707.75 106
2707.86 105
2707.98 101
2708.10 97
2708.22 93
2708.34 90
2708.46 89
2708.58 87
2708.70 84
2708.82 78
2708.94 69
2709.06 56
2709.18 40
2709.30 25
2709.42 10
2709.53 0
2709.65 0
2709.77 0
2709.89 0
2710.01 0
2710.13 0
2710.25 0
2710.37 0
2710.49 0
2710.61 1
2710.73 9
2710.85 19
2710.97 28
2711.09 36
2711.20 42
2711.32 47
2711.44 49
2711.56 51
2711.68 53
2711.80 55
2711.92 58
2712.04 64
2712.16 72
2712.28 83
2712.40 95
2712.52 108
2712.64 122
2712.76 135
2712.88 145
2713.00 152
2713.11 154
2713.23 153
2713.35 148
2713.47 141
2713.59 133
2713.71 124
2713.83 117
2713.95 110
2714.07 104
2714.19 100
2714.31 95
2714.43 90
2714.55 84
2714.67 78
2714.79 70
2714.91 63
2715.03 56
2715.14 49
2715.26 44
2715.38 41
2715.50 39
2715.62 37
2715.74 35
2715.86 32
2715.98 28
2716.10 24
2716.22 21
2716.34 20
2716.46 22
2716.58 26
2716.70 32
2716.82 39
2716.94 44
2717.06 48
2717.18 51
2717.29 53
2717.41 56
2717.53 61
2717.65 68
2717.77 77
2717.89 86
2718.01 95
2718.13 101
2718.25 103
2718.37 102
2718.49 98
2718.61 91
2718.73 84
2718.85 77
2718.97 72
2719.09 70
2719.21 70
2719.33 71
2719.45 73
2719.57 75
2719.68 79
2719.80 84
2719.92 93
2720.04 108
2720.16 128
2720.28 154
2720.40 182
2720.52 210
2720.64 235
2720.76 256
2720.88 271
2721.00 281
2721.12 286
2721.24 289
2721.36 291
2721.48 293
2721.60 294
2721.72 293
2721.84 290
2721.96 281
2722.08 268
2722.20 250
2722.32 228
2722.43 205
2722.55 183
2722.67 164
2722.79 149
2722.91 139
2723.03 130
2723.15 123
2723.27 116
2723.39 108
2723.51 100
2723.63 93
2723.75 88
2723.87 85
2723.99 84
2724.11 84
2724.23 83
2724.35 82
2724.47 79
2724.59 76
2724.71 73
2724.83 73
2724.95 75
2725.07 80
2725.19 87
2725.31 93
2725.43 98
2725.55 101
2725.66 104
2725.78 106
2725.90 110
2726.02 118
2726.14 129
2726.26 142
2726.38 156
2726.50 168
2726.62 177
2726.74 182
2726.86 182
2726.98 179
2727.10 174
2727.22 169
2727.34 165
2727.46 163
2727.58 161
2727.70 162
2727.82 164
2727.94 166
2728.06 168
2728.18 170
2728.30 171
2728.42 171
2728.54 170
2728.66 167
2728.78 165
2728.90 163
2729.02 162
2729.14 163
2729.26 167
2729.38 173
2729.50 180
2729.62 187
2729.73 194
2729.85 200
2729.97 205
2730.09 207
2730.21 210
2730.33 212
2730.45 214
2730.57 217
2730.69 221
2730.81 224
2730.93 227
2731.05 228
2731.17 226
2731.29 221
2731.41 214
2731.53 204
2731.65 193
2731.77 182
2731.89 171
2732.01 162
2732.13 154
2732.25 148
2732.37 142
2732.49 137
2732.61 132
2732.73 126
2732.85 121
2732.97 116
2733.09 113
2733.21 112
2733.33 114
2733.45 117
2733.57 122
2733.69 127
2733.81 131
2733.93 131
2734.05 127
2734.17 120
2734.29 111
2734.41 100
2734.53 91
2734.65 84
2734.77 82
2734.89 85
2735.01 92
2735.13 102
2735.25 113
2735.37 124
2735.49 132
2735.61 136
2735.73 135
2735.85 130
2735.97 123
2736.09 115
2736.21 107
2736.33 101
2736.45 97
2736.56 97
2736.68 101
2736.80 106
2736.92 114
2737.04 122
2737.16 129
2737.28 134
2737.40 137
2737.52 137
2737.64 134
2737.76 129
2737.88 125
2738.00 122
2738.12 121
2738.24 124
2738.36 128
2738.48 134
2738.60 140
2738.72 145
2738.84 149
2738.96 152
2739.08 154
2739.20 158
2739.32 164
2739.44 172
2739.56 183
2739.68 194
2739.80 206
2739.92 214
2740.04 218
2740.16 217
2740.28 210
2740.40 199
2740.52 186
2740.64 172
2740.76 160
2740.88 152
2741.00 147
2741.12 145
2741.24 144
2741.36 142
2741.48 137
2741.60 128
2741.72 116
2741.84 104
2741.96 93
2742.08 87
2742.20 89
2742.32 98
2742.44 115
2742.56 137
2742.68 162
2742.80 186
2742.92 208
2743.04 226
2743.16 239
2743.28 246
2743.40 248
2743.52 245
2743.64 239
2743.76 230
2743.88 221
2744.00 210
2744.12 199
2744.24 188
2744.36 176
2744.48 165
2744.60 155
2744.72 147
2744.84 141
2744.96 138
2745.08 135
2745.20 134
2745.32 133
2745.44 130
2745.56 126
2745.69 119
2745.81 111
2745.93 100
2746.05 86
2746.17 70
2746.29 53
2746.41 35
2746.53 18
2746.65 4
2746.77 0
2746.89 0
2747.01 0
2747.13 0
2747.25 0
2747.37 0
2747.49 7
2747.61 15
2747.73 24
2747.85 31
2747.97 37
2748.09 40
2748.21 39
2748.33 35
2748.45 28
2748.57 19
2748.69 7
2748.81 0
2748.93 0
2749.05 0
2749.17 0
2749.29 0
2749.41 0
2749.53 0
2749.65 0
2749.77 20
2749.89 45
2750.01 68
2750.13 84
2750.25 91
2750.37 89
2750.49 79
2750.61 64
2750.73 49
2750.85 37
2750.97 31
2751.09 32
2751.21 40
2751.33 52
2751.45 64
2751.57 74
2751.69 79
2751.81 79
2751.93 73
2752.05 65
2752.17 56
2752.29 49
2752.41 45
2752.54 44
2752.66 46
2752.78 49
2752.90 52
2753.02 55
2753.14 57
2753.26 59
2753.38 60
2753.50 61
2753.62 62
2753.74 63
2753.86 64
2753.98 66
2754.10 68
2754.22 71
2754.34 73
2754.46 74
2754.58 72
2754.70 68
2754.82 61
2754.94 52
2755.06 45
2755.18 41
2755.30 41
2755.42 46
2755.54 54
2755.66 64
2755.78 72
2755.90 77
2756.02 77
2756.14 73
2756.26 66
2756.38 58
2756.50 50
2756.63 44
2756.75 41
2756.87 41
2756.99 42
2757.11 44
2757.23 47
2757.35 50
2757.47 53
2757.59 58
2757.71 64
2757.83 71
2757.95 80
2758.07 89
2758.19 99
2758.31 109
2758.43 120
2758.55 131
2758.67 142
2758.79 152
2758.91 157
2759.03 158
2759.15 151
2759.27 138
2759.39 119
2759.51 98
2759.63 77
2759.75 60
2759.88 49
2760.00 45
2760.12 46
2760.24 49
2760.36 53
2760.48 54
2760.60 52
2760.72 48
2760.84 42
2760.96 37
2761.08 35
2761.20 37
2761.32 40
2761.44 44
2761.56 48
2761.68 51
2761.80 52
2761.92 51
2762.04 49
2762.16 46
2762.28 42
2762.40 36
2762.52 28
2762.65 19
2762.77 8
2762.89 0
2763.01 0
2763.13 0
2763.25 0
2763.37 0
2763.49 0
2763.61 0
2763.73 0
2763.85 3
2763.97 21
2764.09 40
2764.21 60
2764.33 79
2764.45 94
2764.57 107
2764.69 115
2764.81 120
2764.93 122
2765.06 123
2765.18 124
2765.30 126
2765.42 129
2765.54 132
2765.66 134
2765.78 136
2765.90 135
2766.02 132
2766.14 128
2766.26 123
2766.38 118
2766.50 116
2766.62 114
2766.74 114
2766.86 114
2766.98 115
2767.10 115
2767.23 114
2767.35 112
2767.47 110
2767.59 110
2767.71 110
2767.83 112
2767.95 114
2768.07 116
2768.19 116
2768.31 115
2768.43 110
2768.55 102
2768.67 92
2768.79 79
2768.91 65
2769.03 51
2769.15 39
2769.28 31
2769.40 26
2769.52 26
2769.64 28
2769.76 33
2769.88 39
2770.00 44
2770.12 48
2770.24 50
2770.36 53
2770.48 55
2770.60 59
2770.72 66
2770.84 77
2770.96 91
2771.08 107
2771.21 124
2771.33 142
2771.45 158
2771.57 172
2771.69 182
2771.81 188
2771.93 189
2772.05 186
2772.17 179
2772.29 170
2772.41 161
2772.53 154
2772.65 151
2772.77 152
2772.90 156
2773.02 163
2773.14 170
2773.26 176
2773.38 179
2773.50 179
2773.62 177
2773.74 176
2773.86 175
2773.98 177
2774.10 180
2774.22 184
2774.34 186
2774.46 185
2774.59 181
2774.71 173
2774.83 164
2774.95 158
2775.07 154
2775.19 155
2775.31 161
2775.43 170
2775.55 182
2775.67 193
2775.79 204
2775.91 212
2776.03 217
2776.15 221
2776.28 222
2776.40 222
2776.52 222
2776.64 221
2776.76 222
2776.88 224
2777.00 228
2777.12 232
2777.24 236
2777.36 239
2777.48 240
2777.60 240
2777.72 239
2777.85 237
2777.97 236
2778.09 234
2778.21 230
2778.33 224
2778.45 216
2778.57 204
2778.69 190
2778.81 175
2778.93 162
2779.05 152
2779.17 145
2779.30 143
2779.42 145
2779.54 148
2779.66 151
2779.78 153
2779.90 152
2780.02 148
2780.14 142
2780.26 134
2780.38 126
2780.50 116
2780.62 106
2780.75 96
2780.87 84
2780.99 72
2781.11 60
2781.23 48
2781.35 39
2781.47 31
2781.59 26
2781.71 22
2781.83 19
2781.95 16
2782.08 13
2782.20 9
2782.32 4
2782.44 0
2782.56 0
2782.68 0
2782.80 0
2782.92 0
2783.04 0
2783.16 0
2783.28 0
2783.41 9
2783.53 22
2783.65 36
2783.77 50
2783.89 64
2784.01 77
2784.13 89
2784.25 97
2784.37 103
2784.49 105
2784.61 103
2784.74 97
2784.86 89
2784.98 81
2785.10 73
2785.22 66
2785.34 62
2785.46 59
2785.58 56
2785.70 53
2785.82 49
2785.95 45
2786.07 41
2786.19 38
2786.31 38
2786.43 41
2786.55 46
2786.67 53
2786.79 61
2786.91 67
2787.03 71
2787.16 73
2787.28 72
2787.40 70
2787.52 68
2787.64 66
2787.76 66
2787.88 68
2788.00 72
2788.12 77
2788.24 83
2788.37 89
2788.49 95
2788.61 100
2788.73 104
2788.85 109
2788.97 113
2789.09 117
2789.21 121
2789.33 124
2789.46 127
2789.58 129
2789.70 131
2789.82 132
2789.94 135
2790.06 137
2790.18 141
2790.30 143
2790.42 145
2790.54 147
2790.67 148
2790.79 150
2790.91 153
2791.03 157
2791.15 161
2791.27 167
2791.39 172
2791.51 176
2791.63 179
2791.76 181
2791.88 181
2792.00 181
2792.12 180
2792.24 179
2792.36 178
2792.48 179
2792.60 182
2792.72 186
2792.85 193
2792.97 200
2793.09 207
2793.21 212
2793.33 212
2793.45 209
2793.57 200
2793.69 188
2793.81 174
2793.94 161
2794.06 148
2794.18 139
2794.30 133
2794.42 131
2794.54 132
2794.66 135
2794.78 139
2794.91 143
2795.03 148
2795.15 152
2795.27 155
2795.39 156
2795.51 156
2795.63 155
2795.75 153
2795.87 152
2796.00 152
2796.12 153
2796.24 155
2796.36 158
2796.48 159
2796.60 158
2796.72 153
2796.84 145
2796.97 133
2797.09 120
2797.21 107
2797.33 95
2797.45 87
2797.57 81
2797.69 77
2797.81 75
2797.94 75
2798.06 75
2798.18 75
2798.30 76
2798.42 77
2798.54 80
2798.66 84
2798.78 89
2798.91 94
2799.03 100
2799.15 107
2799.27 113
2799.39 119
2799.51 122
2799.63 124
2799.75 122
2799.88 118
2800.00 111
2800.12 104
2800.24 98
2800.36 94
2800.48 92
2800.60 93
2800.72 97
2800.85 101
2800.97 105
2801.09 109
2801.21 112
2801.33 115
2801.45 118
2801.57 122
2801.70 126
2801.82 130
2801.94 133
2802.06 134
2802.18 134
2802.30 133
2802.42 134
2802.54 136
2802.67 142
2802.79 150
2802.91 160
2803.03 169
2803.15 176
2803.27 178
2803.39 175
2803.52 167
2803.64 156
2803.76 143
2803.88 131
2804.00 121
2804.12 116
2804.24 115
2804.36 119
2804.49 126
2804.61 136
2804.73 146
2804.85 155
2804.97 161
2805.09 163
2805.21 162
2805.34 159
2805.46 154
2805.58 150
2805.70 148
2805.82 148
2805.94 152
2806.06 158
2806.19 168
2806.31 180
2806.43 192
2806.55 204
2806.67 212
2806.79 214
2806.91 211
2807.04 201
2807.16 187
2807.28 170
2807.40 153
2807.52 139
2807.64 129
2807.76 124
2807.89 122
2808.01 123
2808.13 125
2808.25 126
2808.37 125
2808.49 122
2808.61 116
2808.74 108
2808.86 99
2808.98 89
2809.10 77
2809.22 63
2809.34 49
2809.46 34
2809.59 18
2809.71 3
2809.83 0
2809.95 0
2810.07 0
2810.19 0
2810.32 0
2810.44 0
2810.56 0
2810.68 0
2810.80 12
2810.92 30
2811.04 47
2811.17 64
2811.29 80
2811.41 94
2811.53 108
2811.65 121
2811.77 132
2811.90 142
2812.02 148
2812.14 150
2812.26 148
2812.38 142
2812.50 134
2812.62 125
2812.75 117
2812.87 111
2812.99 108
2813.11 107
2813.23 109
2813.35 112
2813.48 115
2813.60 118
2813.72 121
2813.84 121
2813.96 121
2814.08 119
2814.21 117
2814.33 114
2814.45 111
2814.57 108
2814.69 105
2814.81 102
2814.93 99
2815.06 95
2815.18 90
2815.30 85
2815.42 80
2815.54 75
2815.66 72
2815.79 68
2815.91 64
2816.03 58
2816.15 50
2816.27 42
2816.39 34
2816.52 29
2816.64 29
2816.76 34
2816.88 43
2817.00 56
2817.12 70
2817.25 83
2817.37 94
2817.49 102
2817.61 107
2817.73 111
2817.85 113
2817.98 116
2818.10 118
2818.22 119
2818.34 120
2818.46 121
2818.58 121
2818.71 119
2818.83 117
2818.95 114
2819.07 111
2819.19 107
2819.31 104
2819.44 102
2819.56 101
2819.68 103
2819.80 106
2819.92 111
2820.04 117
2820.17 124
2820.29 130
2820.41 134
2820.53 138
2820.65 139
2820.77 139
2820.90 137
2821.02 134
2821.14 129
2821.26 124
2821.38 118
2821.51 112
2821.63 108
2821.75 106
2821.87 108
2821.99 112
2822.11 120
2822.24 130
2822.36 140
2822.48 147
2822.60 151
2822.72 151
2822.84 146
2822.97 140
2823.09 132
2823.21 125
2823.33 119
2823.45 114
2823.58 111
2823.70 108
2823.82 105
2823.94 104
2824.06 105
2824.18 108
2824.31 112
2824.43 119
2824.55 127
2824.67 133
2824.79 137
2824.92 137
2825.04 134
2825.16 129
2825.28 123
2825.40 119
2825.52 116
2825.65 117
2825.77 120
2825.89 125
2826.01 132
2826.13 138
2826.26 144
2826.38 150
2826.50 155
2826.62 158
2826.74 160
2826.86 161
2826.99 160
2827.11 157
2827.23 153
2827.35 149
2827.47 147
2827.60 147
2827.72 149
2827.84 152
2827.96 157
2828.08 161
2828.21 163
2828.33 162
2828.45 159
2828.57 153
2828.69 148
2828.82 142
2828.94 138
2829.06 137
2829.18 137
2829.30 139
2829.42 141
2829.55 142
2829.67 140
2829.79 134
2829.91 126
2830.03 114
2830.16 102
2830.28 89
2830.40 79
2830.52 70
2830.64 65
2830.77 63
2830.89 62
2831.01 62
2831.13 61
2831.25 57
2831.38 52
2831.50 45
2831.62 37
2831.74 29
2831.86 21
2831.99 16
2832.11 13
2832.23 12
2832.35 12
2832.47 13
2832.60 15
2832.72 17
2832.84 19
2832.96 22
2833.08 24
2833.21 25
2833.33 23
2833.45 19
2833.57 11
2833.69 2
2833.82 0
2833.94 0
2834.06 0
2834.18 0
2834.30 0
2834.43 0
2834.55 0
2834.67 5
2834.79 22
2834.91 41
2835.04 63
2835.16 87
2835.28 111
2835.40 136
2835.52 159
2835.65 180
2835.77 196
2835.89 206
2836.01 210
2836.13 206
2836.26 197
2836.38 184
2836.50 170
2836.62 157
2836.74 148
2836.87 144
2836.99 144
2837.11 150
2837.23 158
2837.36 167
2837.48 175
2837.60 183
2837.72 189
2837.84 193
2837.97 196
2838.09 199
2838.21 200
2838.33 201
2838.45 201
2838.58 201
2838.70 199
2838.82 196
2838.94 192
2839.06 188
2839.19 182
2839.31 173
2839.43 163
2839.55 151
2839.68 136
2839.80 122
2839.92 109
2840.04 99
2840.16 95
2840.29 95
2840.41 100
2840.53 110
2840.65 122
2840.77 136
2840.90 150
2841.02 164
2841.14 177
2841.26 187
2841.39 195
2841.51 200
2841.63 201
2841.75 199
2841.87 193
2842.00 186
2842.12 177
2842.24 167
2842.36 155
2842.49 144
2842.61 133
2842.73 123
2842.85 116
2842.97 113
2843.10 113
2843.22 117
2843.34 123
2843.46 130
2843.59 137
2843.71 142
2843.83 147
2843.95 152
2844.07 157
2844.20 164
2844.32 173
2844.44 184
2844.56 196
2844.69 207
2844.81 216
2844.93 222
2845.05 224
2845.17 223
2845.30 219
2845.42 213
2845.54 208
2845.66 204
2845.79 202
2845.91 201
2846.03 200
2846.15 199
2846.27 195
2846.40 189
2846.52 181
2846.64 170
2846.76 157
2846.89 143
2847.01 128
2847.13 114
2847.25 101
2847.38 88
2847.50 77
2847.62 68
2847.74 59
2847.86 50
2847.99 40
2848.11 30
2848.23 19
2848.35 9
2848.48 0
2848.60 0
2848.72 0
2848.84 0
2848.97 0
2849.09 0
2849.21 0
2849.33 0
2849.45 0
2849.58 4
2849.70 20
2849.82 40
2849.94 62
2850.07 83
2850.19 100
2850.31 113
2850.43 119
2850.56 118
2850.68 112
2850.80 103
2850.92 91
2851.05 79
2851.17 69
2851.29 62
2851.41 57
2851.54 57
2851.66 60
2851.78 65
2851.90 71
2852.02 76
2852.15 80
2852.27 80
2852.39 78
2852.51 75
2852.64 72
2852.76 71
2852.88 73
2853.00 79
2853.13 89
2853.25 102
2853.37 116
2853.49 128
2853.62 137
2853.74 142
2853.86 143
2853.98 139
2854.11 132
2854.23 123
2854.35 112
2854.47 100
2854.60 88
2854.72 77
2854.84 68
2854.96 61
2855.09 57
2855.21 55
2855.33 57
2855.45 61
2855.58 66
2855.70 71
2855.82 75
2855.94 77
2856.07 77
2856.19 76
2856.31 75
2856.43 75
2856.56 78
2856.68 84
2856.80 92
2856.92 102
2857.05 111
2857.17 119
2857.29 124
2857.41 125
2857.54 124
2857.66 123
2857.78 123
2857.90 125
2858.03 127
2858.15 130
2858.27 132
2858.39 133
2858.52 132
2858.64 130
2858.76 128
2858.88 127
2859.01 129
2859.13 134
2859.25 140
2859.37 147
2859.50 154
2859.62 162
2859.74 170
2859.86 179
2859.99 189
2860.11 198
2860.23 207
2860.35 213
2860.48 215
2860.60 212
2860.72 205
2860.85 195
2860.97 182
2861.09 168
2861.21 154
2861.34 142
2861.46 131
2861.58 123
2861.70 117
2861.83 110
2861.95 103
2862.07 95
2862.19 83
2862.32 68
2862.44 51
2862.56 35
2862.68 21
2862.81 11
2862.93 5
2863.05 5
2863.17 7
2863.30 12
2863.42 18
2863.54 24
2863.67 31
2863.79 39
2863.91 49
2864.03 58
2864.16 67
2864.28 72
2864.40 73
2864.52 69
2864.65 61
2864.77 50
2864.89 39
2865.01 30
2865.14 23
2865.26 21
2865.38 22
2865.51 25
2865.63 29
2865.75 33
2865.87 36
2866.00 39
2866.12 40
2866.24 40
2866.36 39
2866.49 37
2866.61 34
2866.73 30
2866.86 26
2866.98 22
2867.10 18
2867.22 17
2867.35 16
2867.47 16
2867.59 17
2867.71 18
2867.84 20
2867.96 23
2868.08 28
2868.21 35
2868.33 44
2868.45 56
2868.57 67
2868.70 77
2868.82 84
2868.94 88
2869.06 86
2869.19 81
2869.31 73
2869.43 64
2869.56 53
2869.68 43
2869.80 32
2869.92 21
2870.05 10
2870.17 0
2870.29 0
2870.42 0
2870.54 0
2870.66 0
2870.78 0
2870.91 0
2871.03 0
2871.15 0
2871.28 18
2871.40 39
2871.52 63
2871.64 87
2871.77 111
2871.89 133
2872.01 151
2872.14 165
2872.26 174
2872.38 180
2872.50 184
2872.63 186
2872.75 189
2872.87 190
2873.00 190
2873.12 188
2873.24 182
2873.36 174
2873.49 165
2873.61 157
2873.73 152
2873.86 151
2873.98 155
2874.10 163
2874.22 171
2874.35 178
2874.47 182
2874.59 183
2874.72 180
2874.84 175
2874.96 169
2875.08 163
2875.21 158
2875.33 157
2875.45 159
2875.58 166
2875.70 177
2875.82 192
2875.94 207
2876.07 223
2876.19 236
2876.31 244
2876.44 247
2876.56 245
2876.68 239
2876.80 232
2876.93 224
2877.05 217
2877.17 214
2877.30 213
2877.42 214
2877.54 217
2877.67 220
2877.79 224
2877.91 226
2878.03 228
2878.16 229
2878.28 228
2878.40 226
2878.53 223
2878.65 218
2878.77 211
2878.90 203
2879.02 195
2879.14 188
2879.26 181
2879.39 176
2879.51 174
2879.63 174
2879.76 176
2879.88 179
2880.00 183
2880.13 187
2880.25 189
2880.37 188
2880.49 185
2880.62 178
2880.74 170
2880.86 159
2880.99 149
2881.11 139
2881.23 133
2881.36 131
2881.48 134
2881.60 142
2881.72 154
2881.85 169
2881.97 183
2882.09 194
2882.22 201
2882.34 202
2882.46 196
2882.59 187
2882.71 174
2882.83 159
2882.96 144
2883.08 130
2883.20 116
2883.32 103
2883.45 91
2883.57 81
2883.69 72
2883.82 67
2883.94 65
2884.06 65
2884.19 68
2884.31 72
2884.43 76
2884.56 78
2884.68 78
2884.80 75
2884.92 73
2885.05 71
2885.17 71
2885.29 75
2885.42 80
2885.54 88
2885.66 96
2885.79 105
2885.91 114
2886.03 124
2886.16 134
2886.28 145
2886.40 156
2886.53 165
2886.65 172
2886.77 175
2886.89 173
2887.02 168
2887.14 160
2887.26 152
2887.39 144
2887.51 139
2887.63 136
2887.76 135
2887.88 135
2888.00 136
2888.13 137
2888.25 135
2888.37 132
2888.50 124
2888.62 114
2888.74 101
2888.87 85
2888.99 70
2889.11 56
2889.24 46
2889.36 41
2889.48 40
2889.60 42
2889.73 45
2889.85 48
2889.97 48
2890.10 47
2890.22 44
2890.34 42
2890.47 41
2890.59 44
2890.71 50
2890.84 60
2890.96 72
2891.08 86
2891.21 101
2891.33 115
2891.45 127
2891.58 139
2891.70 148
2891.82 157
2891.95 165
2892.07 171
2892.19 175
2892.32 176
2892.44 174
2892.56 167
2892.69 156
2892.81 142
2892.93 127
2893.06 112
2893.18 100
2893.30 92
2893.43 87
2893.55 86
2893.67 86
2893.80 87
2893.92 88
2894.04 87
2894.17 84
2894.29 79
2894.41 71
2894.54 60
2894.66 47
2894.78 33
2894.91 17
2895.03 2
2895.15 0
2895.28 0
2895.40 0
2895.52 0
2895.65 0
2895.77 0
2895.89 0
2896.02 0
2896.14 7
2896.26 18
2896.39 29
2896.51 43
2896.63 57
2896.76 70
2896.88 81
2897.00 88
2897.13 91
2897.25 91
2897.37 88
2897.50 86
2897.62 86
2897.74 88
2897.87 93
2897.99 98
2898.11 103
2898.24 105
2898.36 104
2898.48 98
2898.61 89
2898.73 79
2898.85 69
2898.98 60
2899.10 54
2899.22 52
2899.35 54
2899.47 62
2899.59 75
2899.72 92
2899.84 113
2899.96 135
2900.09 156
2900.21 173
2900.33 183
2900.46 186
2900.58 181
2900.70 171
2900.83 158
2900.95 144
2901.07 132
2901.20 125
2901.32 124
2901.45 129
2901.57 140
2901.69 153
2901.82 167
2901.94 180
2902.06 189
2902.19 196
2902.31 199
2902.43 200
2902.56 202
2902.68 204
2902.80 209
2902.93 216
2903.05 225
2903.17 234
2903.30 244
2903.42 253
2903.54 259
2903.67 264
2903.79 267
2903.91 267
2904.04 264
2904.16 258
2904.29 251
2904.41 241
2904.53 231
2904.66 220
2904.78 209
2904.90 198
2905.03 189
2905.15 182
2905.27 176
2905.40 171
2905.52 167
2905.64 165
2905.77 164
2905.89 165
2906.02 166
2906.14 170
2906.26 174
2906.39 179
2906.51 183
2906.63 185
2906.76 185
2906.88 181
2907.00 173
2907.13 161
2907.25 147
2907.37 131
2907.50 115
2907.62 101
2907.75 90
2907.87 82
2907.99 78
2908.12 76
2908.24 75
2908.36 73
2908.49 71
2908.61 68
2908.73 65
2908.86 62
2908.98 61
2909.10 62
2909.23 65
2909.35 69
2909.48 73
2909.60 74
2909.72 72
2909.85 65
2909.97 52
2910.09 35
2910.22 15
2910.34 0
2910.46 0
2910.59 0
2910.71 0
2910.84 0
2910.96 0
2911.08 0
2911.21 0
2911.33 9
2911.45 24
2911.58 36
2911.70 46
2911.83 52
2911.95 56
2912.07 59
2912.20 59
2912.32 58
2912.44 55
2912.57 50
2912.69 44
2912.81 36
2912.94 29
2913.06 23
2913.19 18
2913.31 15
2913.43 12
2913.56 9
2913.68 6
2913.80 1
2913.93 0
2914.05 0
2914.18 0
2914.30 0
2914.42 0
2914.55 0
2914.67 0
2914.79 1
2914.92 6
2915.04 12
2915.17 16
2915.29 19
2915.41 22
2915.54 26
2915.66 31
2915.78 38
2915.91 47
2916.03 55
2916.16 63
2916.28 70
2916.40 74
2916.53 75
2916.65 72
2916.77 67
2916.90 59
2917.02 51
2917.15 42
2917.27 35
2917.39 30
2917.52 28
2917.64 29
2917.77 31
2917.89 35
2918.01 40
2918.14 45
2918.26 50
2918.38 56
2918.51 62
2918.63 67
2918.76 71
2918.88 74
2919.00 74
2919.13 70
2919.25 65
2919.38 59
2919.50 54
2919.62 51
2919.75 53
2919.87 57
2919.99 65
2920.12 73
2920.24 82
2920.37 88
2920.49 93
2920.61 98
2920.74 102
2920.86 108
2920.99 114
2921.11 121
2921.23 127
2921.36 130
2921.48 130
2921.60 128
2921.73 124
2921.85 119
2921.98 115
2922.10 111
2922.22 108
2922.35 103
2922.47 96
2922.60 85
2922.72 71
2922.84 54
2922.97 40
2923.09 29
2923.22 23
2923.34 24
2923.46 30
2923.59 40
2923.71 51
2923.84 61
2923.96 70
2924.08 77
2924.21 84
2924.33 90
2924.45 97
2924.58 104
2924.70 113
2924.83 123
2924.95 135
2925.07 148
2925.20 160
2925.32 172
2925.45 182
2925.57 190
2925.69 197
2925.82 201
2925.94 204
2926.07 205
2926.19 206
2926.31 204
2926.44 200
2926.56 194
2926.69 186
2926.81 176
2926.93 165
2927.06 153
2927.18 142
2927.31 132
2927.43 124
2927.55 116
2927.68 108
2927.80 102
2927.93 96
2928.05 91
2928.17 86
2928.30 82
2928.42 80
2928.55 77
2928.67 76
2928.79 74
2928.92 74
2929.04 73
2929.17 74
2929.29 75
2929.42 76
2929.54 78
2929.66 79
2929.79 79
2929.91 76
2930.04 71
2930.16 64
2930.28 54
2930.41 43
2930.53 32
2930.66 23
2930.78 17
2930.90 16
2931.03 21
2931.15 33
2931.28 48
2931.40 68
2931.52 87
2931.65 105
2931.77 119
2931.90 126
2932.02 128
2932.15 124
2932.27 115
2932.39 104
2932.52 93
2932.64 81
2932.77 71
2932.89 63
2933.01 57
2933.14 53
2933.26 51
2933.39 51
2933.51 52
2933.63 54
2933.76 56
2933.88 59
2934.01 61
2934.13 65
2934.26 71
2934.38 79
2934.50 91
2934.63 105
2934.75 119
2934.88 131
2935.00 138
2935.12 140
2935.25 136
2935.37 125
2935.50 110
2935.62 92
2935.75 74
2935.87 56
2935.99 39
2936.12 24
2936.24 11
2936.37 1
2936.49 0
2936.61 0
2936.74 0
2936.86 0
2936.99 9
2937.11 20
2937.24 31
2937.36 42
2937.48 51
2937.61 59
2937.73 65
2937.86 69
2937.98 72
2938.11 72
2938.23 69
2938.35 63
2938.48 52
2938.60 39
2938.73 25
2938.85 11
2938.98 0
2939.10 0
2939.22 0
2939.35 0
2939.47 0
2939.60 0
2939.72 0
2939.85 0
2939.97 0
2940.09 0
2940.22 10
2940.34 21
2940.47 32
2940.59 42
2940.72 51
2940.84 57
2940.96 62
2941.09 65
2941.21 68
2941.34 70
2941.46 73
2941.59 75
2941.71 75
2941.83 75
2941.96 74
2942.08 73
2942.21 72
2942.33 72
2942.46 74
2942.58 75
2942.70 77
2942.83 80
2942.95 84
2943.08 90
2943.20 99
2943.33 111
2943.45 126
2943.57 142
2943.70 157
2943.82 168
2943.95 173
2944.07 174
2944.20 170
2944.32 163
2944.45 156
2944.57 151
2944.69 148
2944.82 147
2944.94 149
2945.07 151
2945.19 155
2945.32 161
2945.44 167
2945.56 175
2945.69 183
2945.81 193
2945.94 204
2946.06 214
2946.19 225
2946.31 235
2946.44 242
2946.56 247
2946.68 248
2946.81 246
2946.93 239
2947.06 230
2947.18 219
2947.31 210
2947.43 203
2947.56 199
2947.68 200
2947.80 204
2947.93 211
2948.05 220
2948.18 228
2948.30 236
2948.43 243
2948.55 247
2948.68 248
2948.80 247
2948.92 244
2949.05 240
2949.17 236
2949.30 232
2949.42 231
2949.55 231
2949.67 234
2949.80 238
2949.92 243
2950.05 251
2950.17 261
2950.29 272
2950.42 283
2950.54 293
2950.67 300
2950.79 302
2950.92 298
2951.04 287
2951.17 271
2951.29 251
2951.41 231
2951.54 211
2951.66 195
2951.79 184
2951.91 177
2952.04 174
2952.16 173
2952.29 173
2952.41 173
2952.54 171
2952.66 165
2952.78 157
2952.91 146
2953.03 133
2953.16 120
2953.28 109
2953.41 102
2953.53 100
2953.66 102
2953.78 110
2953.91 120
2954.03 131
2954.15 141
2954.28 150
2954.40 156
2954.53 161
2954.65 164
2954.78 166
2954.90 166
2955.03 164
2955.15 159
2955.28 152
2955.40 143
2955.53 132
2955.65 123
2955.77 116
2955.90 111
2956.02 110
2956.15 111
2956.27 114
2956.40 116
2956.52 116
2956.65 112
2956.77 106
2956.90 97
2957.02 89
2957.15 82
2957.27 79
2957.39 80
2957.52 84
2957.64 88
2957.77 91
2957.89 92
2958.02 89
2958.14 82
2958.27 73
2958.39 64
2958.52 55
2958.64 48
2958.77 43
2958.89 40
2959.02 40
2959.14 42
2959.26 48
2959.39 56
2959.51 67
2959.64 78
2959.76 90
2959.89 101
2960.01 112
2960.14 122
2960.26 130
2960.39 138
2960.51 144
2960.64 148
2960.76 150
2960.89 149
2961.01 146
2961.14 142
2961.26 136
2961.38 131
2961.51 127
2961.63 125
2961.76 125
2961.88 127
2962.01 131
2962.13 135
2962.26 139
2962.38 142
2962.51 143
2962.63 142
2962.76 141
2962.88 139
2963.01 137
2963.13 136
2963.26 135
2963.38 134
2963.51 134
2963.63 133
2963.76 134
2963.88 135
2964.00 136
2964.13 138
2964.25 139
2964.38 139
2964.50 138
2964.63 135
2964.75 131
2964.88 126
2965.00 122
2965.13 117
2965.25 112
2965.38 107
2965.50 102
2965.63 94
2965.75 85
2965.88 73
2966.00 59
2966.13 45
2966.25 32
2966.38 21
2966.50 14
2966.63 13
2966.75 16
2966.88 24
2967.00 36
2967.13 49
2967.25 62
2967.38 75
2967.50 85
2967.62 93
2967.75 100
2967.87 105
2968.00 110
2968.12 114
2968.25 120
2968.37 127
2968.50 135
2968.62 143
2968.75 151
2968.87 159
2969.00 164
2969.12 168
2969.25 169
2969.37 167
2969.50 163
2969.62 157
2969.75 151
2969.87 147
2970.00 147
2970.12 150
2970.25 158
2970.37 168
2970.50 180
2970.62 191
2970.75 201
2970.87 207
2971.00 210
2971.12 211
2971.25 208
2971.37 203
2971.50 195
2971.62 183
2971.75 168
2971.87 150
2972.00 131
2972.12 112
2972.25 95
2972.37 81
2972.50 70
2972.62 64
2972.75 60
2972.87 59
2973.00 60
2973.12 62
2973.25 64
2973.37 66
2973.50 67
2973.62 67
2973.75 67
2973.87 66
2974.00 65
2974.12 66
2974.25 68
2974.37 73
2974.50 78
2974.62 83
2974.75 87
2974.87 88
2975.00 86
2975.12 82
2975.25 77
2975.37 73
2975.50 69
2975.62 68
2975.75 70
2975.87 74
2976.00 79
2976.12 85
2976.25 90
2976.37 94
2976.50 97
2976.62 98
2976.75 97
2976.87 94
2977.00 92
2977.12 90
2977.25 89
2977.37 90
2977.50 90
2977.62 91
2977.75 91
2977.87 90
2978.00 89
2978.12 88
2978.25 89
2978.37 90
2978.50 93
2978.62 95
2978.75 97
2978.87 96
2979.00 92
2979.12 87
2979.25 82
2979.37 77
2979.50 77
2979.62 80
2979.75 88
2979.87 99
2980.00 113
2980.12 126
2980.25 138
2980.37 145
2980.50 147
2980.63 144
2980.75 135
2980.88 124
2981.00 111
2981.13 100
2981.25 93
2981.38 89
2981.50 90
2981.63 92
2981.75 94
2981.88 93
2982.00 88
2982.13 80
2982.25 69
2982.38 59
2982.50 51
2982.63 46
2982.75 44
2982.88 44
2983.00 44
2983.13 42
2983.25 39
2983.38 35
2983.50 31
2983.63 29
2983.75 29
2983.88 31
2984.00 34
2984.13 38
2984.26 40
2984.38 41
2984.51 40
2984.63 38
2984.76 34
2984.88 31
2985.01 26
2985.13 22
2985.26 18
2985.38 15
2985.51 13
2985.63 12
2985.76 13
2985.88 13
2986.01 13
2986.13 11
2986.26 7
2986.38 3
2986.51 0
2986.63 0
2986.76 0
2986.89 0
2987.01 0
2987.14 0
2987.26 3
2987.39 4
2987.51 3
2987.64 2
2987.76 0
2987.89 0
2988.01 2
2988.14 7
2988.26 15
2988.39 26
2988.51 38
2988.64 51
2988.76 63
2988.89 74
2989.02 83
2989.14 91
2989.27 98
2989.39 104
2989.52 108
2989.64 110
2989.77 110
2989.89 108
2990.02 103
2990.14 96
2990.27 87
2990.39 77
2990.52 68
2990.64 61
2990.77 55
2990.90 52
2991.02 51
2991.15 53
2991.27 57
2991.40 63
2991.52 70
2991.65 79
2991.77 89
2991.90 98
2992.02 105
2992.15 109
2992.27 108
2992.40 101
2992.53 91
2992.65 78
2992.78 68
2992.90 63
2993.03 65
2993.15 77
2993.28 96
2993.40 121
2993.53 146
2993.65 168
2993.78 183
2993.90 191
2994.03 192
2994.16 187
2994.28 178
2994.41 168
2994.53 159
2994.66 150
2994.78 144
2994.91 140
2995.03 139
2995.16 142
2995.28 147
2995.41 155
2995.54 166
2995.66 176
2995.79 186
2995.91 193
2996.04 196
2996.16 194
2996.29 187
2996.41 177
2996.54 166
2996.66 153
2996.79 140
2996.92 126
2997.04 112
2997.17 95
2997.29 76
2997.42 55
2997.54 34
2997.67 13
2997.79 0
2997.92 0
2998.04 0
2998.17 0
2998.30 0
2998.42 0
2998.55 0
2998.67 2
2998.80 11
2998.92 19
2999.05 23
2999.17 24
2999.30 21
2999.43 17
2999.55 13
2999.68 11
2999.80 13
2999.93 18
3000.05 25
3000.18 32
3000.30 37
3000.43 39
3000.56 38
3000.68 35
3000.81 32
3000.93 32
3001.06 36
3001.18 45
3001.31 58
3001.43 73
3001.56 88
3001.69 101
3001.81 112
3001.94 121
3002.06 128
3002.19 133
3002.31 138
3002.44 141
3002.56 143
3002.69 143
3002.82 140
3002.94 134
3003.07 126
3003.19 119
3003.32 112
3003.44 108
3003.57 106
3003.70 106
3003.82 108
3003.95 109
3004.07 109
3004.20 106
3004.32 100
3004.45 93
3004.57 84
3004.70 75
3004.83 67
3004.95 61
3005.08 57
3005.20 54
3005.33 53
3005.45 54
3005.58 56
3005.71 60
3005.83 65
3005.96 71
3006.08 77
3006.21 81
3006.33 84
3006.46 84
3006.59 82
3006.71 79
3006.84 73
3006.96 67
3007.09 60
3007.21 54
3007.34 48
3007.47 44
3007.59 42
3007.72 43
3007.84 46
3007.97 50
3008.09 55
3008.22 60
3008.35 62
3008.47 61
3008.60 58
3008.72 52
3008.85 44
3008.97 36
3009.10 29
3009.23 23
3009.35 20
3009.48 20
3009.60 24
3009.73 32
3009.85 43
3009.98 57
3010.11 72
3010.23 87
3010.36 101
3010.48 112
3010.61 120
3010.73 125
3010.86 127
3010.99 126
3011.11 124
3011.24 122
3011.36 121
3011.49 121
3011.61 122
3011.74 123
3011.87 124
3011.99 124
3012.12 122
3012.24 118
3012.37 113
3012.50 107
3012.62 102
3012.75 99
3012.87 97
3013.00 96
3013.12 96
3013.25 96
3013.38 96
3013.50 95
3013.63 96
3013.75 97
3013.88 99
3014.01 103
3014.13 108
3014.26 112
3014.38 116
3014.51 119
3014.63 122
3014.76 126
3014.89 130
3015.01 137
3015.14 145
3015.26 153
3015.39 159
3015.52 161
3015.64 157
3015.77 147
3015.89 133
3016.02 115
3016.14 97
3016.27 82
3016.40 71
3016.52 66
3016.65 68
3016.77 76
3016.90 90
3017.03 107
3017.15 126
3017.28 144
3017.40 162
3017.53 177
3017.66 188
3017.78 194
3017.91 197
3018.03 195
3018.16 192
3018.29 186
3018.41 180
3018.54 175
3018.66 171
3018.79 168
3018.91 167
3019.04 167
3019.17 170
3019.29 174
3019.42 181
3019.54 191
3019.67 203
3019.80 214
3019.92 225
3020.05 232
3020.17 235
3020.30 233
3020.43 226
3020.55 215
3020.68 204
3020.80 192
3020.93 184
3021.06 178
3021.18 174
3021.31 173
3021.43 171
3021.56 169
3021.69 165
3021.81 159
3021.94 151
3022.06 144
3022.19 139
3022.32 136
3022.44 135
3022.57 138
3022.69 144
3022.82 151
3022.95 158
3023.07 164
3023.20 168
3023.32 169
3023.45 167
3023.58 164
3023.70 159
3023.83 154
3023.95 149
3024.08 144
3024.21 140
3024.33 135
3024.46 131
3024.58 129
3024.71 129
3024.84 133
3024.96 142
3025.09 156
3025.22 176
3025.34 200
3025.47 226
3025.59 253
3025.72 277
3025.85 298
3025.97 316
3026.10 329
3026.22 340
3026.35 348
3026.48 355
3026.60 360
3026.73 363
3026.85 362
3026.98 356
3027.11 344
3027.23 327
3027.36 306
3027.49 284
3027.61 262
3027.74 243
3027.86 229
3027.99 219
3028.12 213
3028.24 209
3028.37 205
3028.49 199
3028.62 190
3028.75 177
3028.87 160
3029.00 142
3029.12 123
3029.25 105
3029.38 89
3029.50 77
3029.63 68
3029.76 62
3029.88 60
3030.01 59
3030.13 60
3030.26 62
3030.39 63
3030.51 63
3030.64 61
3030.77 59
3030.89 58
3031.02 59
3031.14 62
3031.27 67
3031.40 73
3031.52 79
3031.65 84
3031.77 88
3031.90 91
3032.03 96
3032.15 102
3032.28 110
3032.41 120
3032.53 131
3032.66 139
3032.78 143
3032.91 142
3033.04 135
3033.16 125
3033.29 114
3033.42 104
3033.54 96
3033.67 91
3033.79 89
3033.92 88
3034.05 88
3034.17 87
3034.30 84
3034.43 80
3034.55 76
3034.68 73
3034.80 71
3034.93 70
3035.06 70
3035.18 71
3035.31 73
3035.44 73
3035.56 74
3035.69 76
3035.81 80
3035.94 87
3036.07 98
3036.19 113
3036.32 131
3036.45 150
3036.57 167
3036.70 181
3036.83 189
3036.95 191
3037.08 186
3037.20 178
3037.33 167
3037.46 157
3037.58 148
3037.71 142
3037.84 138
3037.96 136
3038.09 134
3038.21 131
3038.34 126
3038.47 118
3038.59 108
3038.72 95
3038.85 82
3038.97 67
3039.10 53
3039.23 40
3039.35 30
3039.48 21
3039.60 16
3039.73 14
3039.86 15
3039.98 18
3040.11 22
3040.24 27
3040.36 32
3040.49 37
3040.62 41
3040.74 46
3040.87 51
3040.99 58
3041.12 65
3041.25 73
3041.37 80
3041.50 84
3041.63 84
3041.75 80
3041.88 73
3042.01 64
3042.13 54
3042.26 45
3042.39 37
3042.51 31
3042.64 25
3042.76 19
3042.89 12
3043.02 4
3043.14 0
3043.27 0
3043.40 0
3043.52 0
3043.65 0
3043.78 0
3043.90 0
3044.03 0
3044.16 14
3044.28 30
3044.41 44
3044.54 54
3044.66 58
3044.79 56
3044.91 49
3045.04 40
3045.17 31
3045.29 22
3045.42 15
3045.55 11
3045.67 10
3045.80 10
3045.93 12
3046.05 16
3046.18 23
3046.31 31
3046.43 42
3046.56 54
3046.69 69
3046.81 86
3046.94 104
3047.07 122
3047.19 138
3047.32 150
3047.44 156
3047.57 158
3047.70 153
3047.82 145
3047.95 134
3048.08 123
3048.20 114
3048.33 108
3048.46 106
3048.58 107
3048.71 111
3048.84 115
3048.96 120
3049.09 122
3049.22 121
3049.34 117
3049.47 111
3049.60 103
3049.72 94
3049.85 87
3049.98 82
3050.10 81
3050.23 81
3050.36 82
3050.48 84
3050.61 84
3050.74 84
3050.86 82
3050.99 80
3051.12 79
3051.24 77
3051.37 76
3051.50 75
3051.62 72
3051.75 68
3051.88 62
3052.00 54
3052.13 45
3052.26 36
3052.38 28
3052.51 24
3052.63 23
3052.76 28
3052.89 37
3053.01 50
3053.14 64
3053.27 76
3053.39 84
3053.52 88
3053.65 85
3053.77 79
3053.90 68
3054.03 57
3054.15 45
3054.28 34
3054.41 25
3054.53 18
3054.66 12
3054.79 8
3054.91 5
3055.04 4
3055.17 4
3055.30 5
3055.42 6
3055.55 6
3055.68 4
3055.80 1
3055.93 0
3056.06 0
3056.18 0
3056.31 0
3056.44 0
3056.56 0
3056.69 8
3056.82 19
3056.94 30
3057.07 38
3057.20 43
3057.32 43
3057.45 41
3057.58 35
3057.70 29
3057.83 23
3057.96 19
3058.08 18
3058.21 20
3058.34 25
3058.46 33
3058.59 45
3058.72 59
3058.84 77
3058.97 95
3059.10 114
3059.22 131
3059.35 145
3059.48 152
3059.60 154
3059.73 149
3059.86 139
3059.98 127
3060.11 113
3060.24 99
3060.37 86
3060.49 74
3060.62 63
3060.75 52
3060.87 41
3061.00 31
3061.13 21
3061.25 12
3061.38 3
3061.51 0
3061.63 0
3061.76 0
3061.89 0
3062.01 0
3062.14 0
3062.27 0
3062.39 0
3062.52 3
3062.65 13
3062.77 23
3062.90 31
3063.03 38
3063.16 43
3063.28 46
3063.41 47
3063.54 48
3063.66 47
3063.79 47
3063.92 46
3064.04 45
3064.17 43
3064.30 41
3064.42 39
3064.55 39
3064.68 42
3064.80 47
3064.93 56
3065.06 68
3065.19 81
3065.31 95
3065.44 107
3065.57 118
3065.69 127
3065.82 135
3065.95 141
3066.07 148
3066.20 153
3066.33 159
3066.45 164
3066.58 169
3066.71 176
3066.84 186
3066.96 201
3067.09 218
3067.22 238
3067.34 258
3067.47 273
3067.60 281
3067.72 281
3067.85 272
3067.98 256
3068.10 236
3068.23 215
3068.36 196
3068.49 180
3068.61 169
3068.74 162
3068.87 158
3068.99 159
3069.12 162
3069.25 171
3069.37 183
3069.50 200
3069.63 219
3069.76 241
3069.88 261
3070.01 277
3070.14 288
3070.26 292
3070.39 289
3070.52 281
3070.64 269
3070.77 256
3070.90 243
3071.03 231
3071.15 219
3071.28 208
3071.41 195
3071.53 182
3071.66 168
3071.79 154
3071.92 142
3072.04 132
3072.17 125
3072.30 122
3072.42 120
3072.55 120
3072.68 118
3072.80 114
3072.93 109
3073.06 102
3073.19 93
3073.31 83
3073.44 73
3073.57 63
3073.69 53
3073.82 44
3073.95 37
3074.08 33
3074.20 33
3074.33 38
3074.46 47
3074.58 60
3074.71 74
3074.84 88
3074.96 100
3075.09 109
3075.22 115
3075.35 119
3075.47 123
3075.60 125
3075.73 127
3075.85 129
3075.98 131
3076.11 132
3076.24 133
3076.36 135
3076.49 136
3076.62 138
3076.74 138
3076.87 138
3077.00 137
3077.13 136
3077.25 134
3077.38 132
3077.51 130
3077.63 130
3077.76 130
3077.89 132
3078.02 134
3078.14 138
3078.27 142
3078.40 147
3078.52 152
3078.65 155
3078.78 156
3078.91 154
3079.03 149
3079.16 142
3079.29 134
3079.42 128
3079.54 125
3079.67 125
3079.80 129
3079.92 135
3080.05 142
3080.18 147
3080.31 148
3080.43 147
3080.56 144
3080.69 139
3080.81 135
3080.94 132
3081.07 131
3081.20 130
3081.32 131
3081.45 131
3081.58 130
3081.71 130
3081.83 129
3081.96 129
3082.09 131
3082.21 135
3082.34 140
3082.47 145
3082.60 151
3082.72 158
3082.85 164
3082.98 171
3083.11 178
3083.23 186
3083.36 193
3083.49 199
3083.61 203
3083.74 203
3083.87 200
3084.00 194
3084.12 184
3084.25 172
3084.38 159
3084.51 144
3084.63 130
3084.76 116
3084.89 101
3085.01 86
3085.14 71
3085.27 55
3085.40 38
3085.52 22
3085.65 7
3085.78 0
3085.91 0
3086.03 0
3086.16 0
3086.29 0
3086.42 0
3086.54 0
3086.67 1
3086.80 7
3086.92 12
3087.05 16
3087.18 20
3087.31 25
3087.43 29
3087.56 33
3087.69 35
3087.82 35
3087.94 34
3088.07 33
3088.20 34
3088.33 37
3088.45 42
3088.58 50
3088.71 59
3088.84 67
3088.96 73
3089.09 77
3089.22 77
3089.34 75
3089.47 69
3089.60 62
3089.73 54
3089.85 45
3089.98 36
3090.11 29
3090.24 24
3090.36 21
3090.49 21
3090.62 21
3090.75 22
3090.87 23
3091.00 23
3091.13 23
3091.26 26
3091.38 32
3091.51 41
3091.64 53
3091.77 66
3091.89 78
3092.02 85
3092.15 88
3092.28 85
3092.40 79
3092.53 70
3092.66 61
3092.79 54
3092.91 49
3093.04 47
3093.17 47
3093.30 49
3093.42 54
3093.55 60
3093.68 67
3093.81 75
3093.93 83
3094.06 88
3094.19 91
3094.32 90
3094.44 85
3094.57 77
3094.70 67
3094.83 56
3094.95 47
3095.08 38
3095.21 33
3095.34 29
3095.46 28
3095.59 28
3095.72 29
3095.85 30
3095.97 30
3096.10 29
3096.23 27
3096.36 24
3096.48 22
3096.61 19
3096.74 18
3096.87 19
3096.99 22
3097.12 27
3097.25 33
3097.38 41
3097.50 50
3097.63 59
3097.76 69
3097.89 78
3098.01 87
3098.14 96
3098.27 103
3098.40 108
3098.52 110
3098.65 110
3098.78 107
3098.91 103
3099.03 100
3099.16 99
3099.29 101
3099.42 106
3099.55 114
3099.67 123
3099.80 131
3099.93 137
3100.06 142
3100.18 145
3100.31 148
3100.44 152
3100.57 158
3100.69 165
3100.82 172
3100.95 179
3101.08 184
3101.20 187
3101.33 187
3101.46 184
3101.59 179
3101.72 172
3101.84 164
3101.97 155
3102.10 148
3102.23 142
3102.35 139
3102.48 140
3102.61 143
3102.74 148
3102.86 154
3102.99 160
3103.12 165
3103.25 170
3103.37 174
3103.50 176
3103.63 178
3103.76 177
3103.89 174
3104.01 169
3104.14 163
3104.27 157
3104.40 154
3104.52 157
3104.65 165
3104.78 180
3104.91 198
3105.04 217
3105.16 233
3105.29 244
3105.42 249
3105.55 248
3105.67 244
3105.80 239
3105.93 237
3106.06 238
3106.18 244
3106.31 254
3106.44 264
3106.57 273
3106.70 279
3106.82 282
3106.95 281
3107.08 278
3107.21 273
3107.33 269
3107.46 266
3107.59 263
3107.72 260
3107.85 257
3107.97 252
3108.10 245
3108.23 235
3108.36 225
3108.48 214
3108.61 206
3108.74 201
3108.87 198
3109.00 198
3109.12 199
3109.25 201
3109.38 201
3109.51 199
3109.64 195
3109.76 189
3109.89 182
3110.02 175
3110.15 166
3110.27 157
3110.40 148
3110.53 139
3110.66 132
3110.79 127
3110.91 126
3111.04 130
3111.17 139
3111.30 151
3111.42 165
3111.55 179
3111.68 189
3111.81 194
3111.94 192
3112.06 185
3112.19 173
3112.32 160
3112.45 148
3112.58 139
3112.70 132
3112.83 130
3112.96 130
3113.09 131
3113.22 131
3113.34 130
3113.47 128
3113.60 126
3113.73 127
3113.85 133
3113.98 146
3114.11 166
3114.24 193
3114.37 225
3114.49 259
3114.62 291
3114.75 318
3114.88 339
3115.01 353
3115.13 362
3115.26 367
3115.39 370
3115.52 372
3115.65 374
3115.77 374
3115.90 373
3116.03 369
3116.16 364
3116.29 357
3116.41 350
3116.54 344
3116.67 341
3116.80 341
3116.93 344
3117.05 349
3117.18 353
3117.31 356
3117.44 355
3117.56 351
3117.69 343
3117.82 330
3117.95 314
3118.08 295
3118.20 274
3118.33 252
3118.46 231
3118.59 211
3118.72 193
3118.84 179
3118.97 169
3119.10 163
3119.23 159
3119.36 157
3119.49 156
3119.61 156
3119.74 157
3119.87 158
3120.00 160
3120.13 161
3120.25 161
3120.38 159
3120.51 157
3120.64 153
3120.77 149
3120.89 145
3121.02 142
3121.15 138
3121.28 134
3121.41 129
3121.53 122
3121.66 116
3121.79 111
3121.92 108
3122.05 110
3122.17 117
3122.30 128
3122.43 144
3122.56 162
3122.69 179
3122.81 195
3122.94 208
3123.07 218
3123.20 225
3123.33 230
3123.46 232
3123.58 233
3123.71 232
3123.84 229
3123.97 226
3124.10 221
3124.22 216
3124.35 209
3124.48 201
3124.61 193
3124.74 185
3124.86 177
3124.99 169
3125.12 162
3125.25 155
3125.38 148
3125.51 139
3125.63 129
3125.76 117
3125.89 103
3126.02 87
3126.15 71
3126.27 55
3126.40 41
3126.53 29
3126.66 21
3126.79 18
3126.91 20
3127.04 26
3127.17 36
3127.30 47
3127.43 56
3127.56 64
3127.68 70
3127.81 73
3127.94 77
3128.07 81
3128.20 88
3128.32 97
3128.45 107
3128.58 115
3128.71 119
3128.84 118
3128.97 112
3129.09 102
3129.22 91
3129.35 79
3129.48 70
3129.61 64
3129.74 60
3129.86 57
3129.99 54
3130.12 51
3130.25 48
3130.38 46
3130.50 45
3130.63 47
3130.76 51
3130.89 58
3131.02 67
3131.15 77
3131.27 87
3131.40 96
3131.53 104
3131.66 109
3131.79 112
3131.92 112
3132.04 110
3132.17 107
3132.30 104
3132.43 101
3132.56 99
3132.69 96
3132.81 92
3132.94 86
3133.07 79
3133.20 70
3133.33 60
3133.46 51
3133.58 43
3133.71 37
3133.84 32
3133.97 29
3134.10 27
3134.23 25
3134.35 22
3134.48 19
3134.61 15
3134.74 10
3134.87 5
3135.00 0
3135.12 0
3135.25 0
3135.38 0
3135.51 0
3135.64 0
3135.77 0
3135.89 0
3136.02 3
3136.15 17
3136.28 32
3136.41 46
3136.54 59
3136.66 69
3136.79 76
3136.92 79
3137.05 82
3137.18 85
3137.31 90
3137.43 98
3137.56 110
3137.69 123
3137.82 136
3137.95 148
3138.08 158
3138.20 165
3138.33 170
3138.46 173
3138.59 174
3138.72 174
3138.85 173
3138.98 170
3139.10 165
3139.23 158
3139.36 150
3139.49 141
3139.62 132
3139.75 124
3139.87 117
3140.00 113
3140.13 110
3140.26 109
3140.39 109
3140.52 111
3140.64 113
3140.77 116
3140.90 120
3141.03 123
3141.16 126
3141.29 130
3141.42 133
3141.54 137
3141.67 141
3141.80 148
3141.93 157
3142.06 168
3142.19 180
3142.31 192
3142.44 202
3142.57 207
3142.70 208
3142.83 202
3142.96 190
3143.09 175
3143.21 157
3143.34 140
3143.47 125
3143.60 114
3143.73 107
3143.86 103
3143.99 101
3144.11 100
3144.24 97
3144.37 93
3144.50 86
3144.63 78
3144.76 69
3144.89 61
3145.01 53
3145.14 48
3145.27 44
3145.40 41
3145.53 41
3145.66 44
3145.79 50
3145.91 60
3146.04 72
3146.17 84
3146.30 94
3146.43 102
3146.56 104
3146.69 102
3146.81 97
3146.94 90
3147.07 84
3147.20 79
3147.33 76
3147.46 75
3147.59 72
3147.71 68
3147.84 60
3147.97 51
3148.10 40
3148.23 30
3148.36 23
3148.49 19
3148.61 20
3148.74 25
3148.87 31
3149.00 39
3149.13 45
3149.26 49
3149.39 51
3149.51 50
3149.64 48
3149.77 43
3149.90 36
3150.03 28
3150.16 17
3150.29 6
3150.42 0
3150.54 0
3150.67 0
3150.80 0
3150.93 0
3151.06 0
3151.19 0
3151.32 0
3151.44 10
3151.57 18
3151.70 22
3151.83 22
3151.96 18
3152.09 14
3152.22 10
3152.35 7
3152.47 8
3152.60 11
3152.73 17
3152.86 25
3152.99 34
3153.12 45
3153.25 57
3153.37 69
3153.50 82
3153.63 95
3153.76 106
3153.89 116
3154.02 123
3154.15 129
3154.28 134
3154.40 138
3154.53 142
3154.66 145
3154.79 148
3154.92 152
3155.05 155
3155.18 158
3155.31 161
3155.43 163
3155.56 166
3155.69 167
3155.82 166
3155.95 165
3156.08 162
3156.21 159
3156.34 156
3156.46 154
3156.59 153
3156.72 154
3156.85 155
3156.98 155
3157.11 155
3157.24 154
3157.37 152
3157.50 149
3157.62 146
3157.75 141
3157.88 136
3158.01 131
3158.14 125
3158.27 120
3158.40 115
3158.53 112
3158.65 110
3158.78 108
3158.91 107
3159.04 103
3159.17 96
3159.30 86
3159.43 72
3159.56 57
3159.69 43
3159.81 33
3159.94 28
3160.07 30
3160.20 38
3160.33 51
3160.46 64
3160.59 75
3160.72 81
3160.85 82
3160.97 76
3161.10 66
3161.23 55
3161.36 45
3161.49 38
3161.62 33
3161.75 31
3161.88 31
3162.00 31
3162.13 31
3162.26 30
3162.39 27
3162.52 25
3162.65 21
3162.78 19
3162.91 17
3163.04 17
3163.17 18
3163.29 22
3163.42 26
3163.55 31
3163.68 36
3163.81 40
3163.94 42
3164.07 44
3164.20 46
3164.33 47
3164.45 48
3164.58 49
3164.71 49
3164.84 48
3164.97 48
3165.10 47
3165.23 46
3165.36 47
3165.49 47
3165.62 45
3165.74 42
3165.87 36
3166.00 28
3166.13 20
3166.26 12
3166.39 8
3166.52 9
3166.65 15
3166.78 25
3166.90 37
3167.03 50
3167.16 60
3167.29 68
3167.42 71
3167.55 71
3167.68 68
3167.81 63
3167.94 56
3168.07 49
3168.19 42
3168.32 36
3168.45 30
3168.58 26
3168.71 24
3168.84 22
3168.97 22
3169.10 24
3169.23 26
3169.36 30
3169.49 37
3169.61 46
3169.74 59
3169.87 74
3170.00 91
3170.13 110
3170.26 130
3170.39 147
3170.52 162
3170.65 172
3170.78 177
3170.90 176
3171.03 171
3171.16 162
3171.29 152
3171.42 141
3171.55 133
3171.68 127
3171.81 122
3171.94 120
3172.07 117
3172.20 114
3172.32 109
3172.45 104
3172.58 100
3172.71 97
3172.84 99
3172.97 105
3173.10 115
3173.23 128
3173.36 143
3173.49 157
3173.62 167
3173.75 171
3173.87 171
3174.00 165
3174.13 155
3174.26 143
3174.39 131
3174.52 120
3174.65 112
3174.78 108
3174.91 105
3175.04 106
3175.17 108
3175.30 112
3175.42 117
3175.55 123
3175.68 131
3175.81 141
3175.94 152
3176.07 165
3176.20 178
3176.33 190
3176.46 202
3176.59 211
3176.72 218
3176.85 222
3176.97 224
3177.10 223
3177.23 220
3177.36 215
3177.49 208
3177.62 199
3177.75 189
3177.88 178
3178.01 168
3178.14 161
3178.27 156
3178.40 156
3178.52 159
3178.65 164
3178.78 170
3178.91 175
3179.04 180
3179.17 184
3179.30 187
3179.43 191
3179.56 193
3179.69 193
3179.82 192
3179.95 187
3180.08 181
3180.21 174
3180.33 168
3180.46 166
3180.59 169
3180.72 177
3180.85 190
3180.98 205
3181.11 219
3181.24 230
3181.37 237
3181.50 240
3181.63 238
3181.76 234
3181.89 228
3182.02 222
3182.14 217
3182.27 211
3182.40 204
3182.53 196
3182.66 187
3182.79 179
3182.92 173
3183.05 170
3183.18 171
3183.31 177
3183.44 186
3183.57 197
3183.70 209
3183.83 220
3183.96 230
3184.08 238
3184.21 246
3184.34 255
3184.47 264
3184.60 273
3184.73 283
3184.86 292
3184.99 300
3185.12 307
3185.25 312
3185.38 314
3185.51 313
3185.64 309
3185.77 301
3185.90 290
3186.02 277
3186.15 264
3186.28 253
3186.41 248
3186.54 250
3186.67 257
3186.80 269
3186.93 283
3187.06 296
3187.19 306
3187.32 310
3187.45 308
3187.58 301
3187.71 288
3187.84 270
3187.97 249
3188.10 225
3188.22 199
3188.35 172
3188.48 147
3188.61 124
3188.74 106
3188.87 92
3189.00 83
3189.13 79
3189.26 78
3189.39 80
3189.52 84
3189.65 90
3189.78 96
3189.91 104
3190.04 113
3190.17 125
3190.30 138
3190.43 150
3190.55 162
3190.68 169
3190.81 172
3190.94 171
3191.07 166
3191.20 162
3191.33 160
3191.46 161
3191.59 167
3191.72 177
3191.85 187
3191.98 195
3192.11 198
3192.24 196
3192.37 189
3192.50 177
3192.63 162
3192.76 148
3192.89 135
3193.02 125
3193.14 120
3193.27 118
3193.40 119
3193.53 120
3193.66 120
3193.79 118
3193.92 113
3194.05 106
3194.18 98
3194.31 90
3194.44 83
3194.57 78
3194.70 74
3194.83 70
3194.96 65
3195.09 57
3195.22 49
3195.35 39
3195.48 30
3195.61 22
3195.74 15
3195.87 10
3196.00 7
3196.12 6
3196.25 5
3196.38 6
3196.51 9
3196.64 13
3196.77 19
3196.90 26
3197.03 34
3197.16 42
3197.29 50
3197.42 58
3197.55 65
3197.68 72
3197.81 79
3197.94 85
3198.07 89
3198.20 90
3198.33 89
3198.46 85
3198.59 80
3198.72 73
3198.85 67
3198.98 61
3199.11 55
3199.24 49
3199.37 44
3199.49 41
3199.62 41
3199.75 43
3199.88 49
3200.01 55
3200.14 61
3200.27 63
3200.40 60
3200.53 53
3200.66 41
3200.79 27
3200.92 13
3201.05 1
3201.18 0
3201.31 0
3201.44 0
3201.57 0
3201.70 0
3201.83 0
3201.96 0
3202.09 5
3202.22 12
3202.35 16
3202.48 17
3202.61 15
3202.74 10
3202.87 4
3203.00 0
3203.13 0
3203.26 0
3203.39 1
3203.52 9
3203.65 18
3203.78 26
3203.90 32
3204.03 34
3204.16 33
3204.29 28
3204.42 21
3204.55 13
3204.68 4
3204.81 0
3204.94 0
3205.07 0
3205.20 0
3205.33 0
3205.46 0
3205.59 0
3205.72 0
3205.85 4
3205.98 10
3206.11 15
3206.24 18
3206.37 22
3206.50 25
3206.63 30
3206.76 35
3206.89 40
3207.02 45
3207.15 48
3207.28 50
3207.41 49
3207.54 46
3207.67 41
3207.80 34
3207.93 27
3208.06 20
3208.19 14
3208.32 9
3208.45 6
3208.58 6
3208.71 9
3208.84 15
3208.97 23
3209.10 34
3209.23 45
3209.36 55
3209.49 64
3209.62 69
3209.75 71
3209.88 70
3210.01 67
3210.14 64
3210.27 63
3210.40 64
3210.53 69
3210.66 78
3210.79 89
3210.91 103
3211.04 118
3211.17 133
3211.30 148
3211.43 162
3211.56 174
3211.69 183
3211.82 190
3211.95 193
3212.08 194
3212.21 194
3212.34 193
3212.47 193
3212.60 194
3212.73 196
3212.86 199
3212.99 201
3213.12 202
3213.25 200
3213.38 194
3213.51 185
3213.64 173
3213.77 159
3213.90 145
3214.03 130
3214.16 116
3214.29 105
3214.42 95
3214.55 89
3214.68 85
3214.81 85
3214.94 87
3215.07 91
3215.20 97
3215.33 103
3215.46 109
3215.59 113
3215.72 114
3215.85 113
3215.98 111
3216.11 109
3216.24 107
3216.37 107
3216.50 108
3216.63 110
3216.76 110
3216.89 108
3217.02 103
3217.15 94
3217.28 82
3217.41 68
3217.54 53
3217.67 40
3217.80 30
3217.93 21
3218.06 16
3218.19 12
3218.32 9
3218.45 7
3218.58 7
3218.71 8
3218.84 11
3218.97 18
3219.10 26
3219.23 35
3219.36 43
3219.49 48
3219.62 50
3219.75 48
3219.88 44
3220.01 38
3220.14 33
3220.27 30
3220.40 30
3220.53 31
3220.66 35
3220.79 38
3220.92 42
3221.05 43
3221.18 44
3221.31 43
3221.44 42
3221.57 41
3221.70 41
3221.83 41
3221.96 42
3222.10 42
3222.23 43
3222.36 42
3222.49 42
3222.62 43
3222.75 45
3222.88 50
3223.01 57
3223.14 66
3223.27 77
3223.40 88
3223.53 98
3223.66 105
3223.79 109
3223.92 110
3224.05 107
3224.18 103
3224.31 98
3224.44 95
3224.57 93
3224.70 92
3224.83 92
3224.96 91
3225.09 89
3225.22 84
3225.35 78
3225.48 70
3225.61 63
3225.74 58
3225.87 56
3226.00 57
3226.13 63
3226.26 70
3226.39 79
3226.52 88
3226.65 96
3226.78 103
3226.91 108
3227.04 113
3227.17 117
3227.30 121
3227.43 123
3227.56 123
3227.69 119
3227.82 112
3227.95 100
3228.08 84
3228.21 66
3228.34 47
3228.47 27
3228.60 8
3228.73 0
3228.86 0
3228.99 0
3229.13 0
3229.26 0
3229.39 0
3229.52 0
3229.65 0
3229.78 10
3229.91 33
3230.04 54
3230.17 74
3230.30 91
3230.43 106
3230.56 121
3230.69 135
3230.82 149
3230.95 162
3231.08 173
3231.21 181
3231.34 188
3231.47 192
3231.60 195
3231.73 196
3231.86 195
3231.99 192
3232.12 186
3232.25 178
3232.38 169
3232.51 160
3232.64 153
3232.77 148
3232.90 146
3233.03 147
3233.16 150
3233.29 154
3233.42 156
3233.56 157
3233.69 156
3233.82 154
3233.95 151
3234.08 148
3234.21 147
3234.34 149
3234.47 154
3234.60 162
3234.73 173
3234.86 185
3234.99 197
3235.12 207
3235.25 213
3235.38 215
3235.51 211
3235.64 202
3235.77 188
3235.90 169
3236.03 148
3236.16 125
3236.29 103
3236.42 83
3236.55 67
3236.68 54
3236.81 46
3236.95 42
3237.08 42
3237.21 44
3237.34 48
3237.47 53
3237.60 58
3237.73 62
3237.86 66
3237.99 68
3238.12 70
3238.25 70
3238.38 70
3238.51 68
3238.64 65
3238.77 61
3238.90 57
3239.03 54
3239.16 51
3239.29 50
3239.42 51
3239.55 53
3239.68 57
3239.81 61
3239.95 64
3240.08 67
3240.21 69
3240.34 70
3240.47 70
3240.60 69
3240.73 67
3240.86 64
3240.99 60
3241.12 56
3241.25 51
3241.38 47
3241.51 44
3241.64 43
3241.77 44
3241.90 48
3242.03 55
3242.16 64
3242.29 74
3242.42 85
3242.56 95
3242.69 102
3242.82 104
3242.95 101
3243.08 95
3243.21 86
3243.34 76
3243.47 69
3243.60 66
3243.73 67
3243.86 71
3243.99 77
3244.12 83
3244.25 87
3244.38 88
3244.51 87
3244.64 85
3244.77 82
3244.91 81
3245.04 83
3245.17 88
3245.30 96
3245.43 106
3245.56 116
3245.69 123
3245.82 127
3245.95 125
3246.08 118
3246.21 107
3246.34 95
3246.47 83
3246.60 74
3246.73 69
3246.86 69
3246.99 72
3247.13 79
3247.26 86
3247.39 92
3247.52 97
3247.65 101
3247.78 104
3247.91 106
3248.04 108
3248.17 112
3248.30 117
3248.43 124
3248.56 134
3248.69 145
3248.82 158
3248.95 170
3249.09 180
3249.22 188
3249.35 191
3249.48 190
3249.61 184
3249.74 173
3249.87 159
3250.00 143
3250.13 126
3250.26 111
3250.39 98
3250.52 88
3250.65 83
3250.78 82
3250.91 86
3251.05 93
3251.18 104
3251.31 118
3251.44 133
3251.57 150
3251.70 166
3251.83 181
3251.96 193
3252.09 201
3252.22 204
3252.35 201
3252.48 194
3252.61 182
3252.74 167
3252.88 150
3253.01 133
3253.14 116
3253.27 100
3253.40 85
3253.53 70
3253.66 57
3253.79 45
3253.92 36
3254.05 32
3254.18 33
3254.31 41
3254.44 55
3254.58 75
3254.71 99
3254.84 124
3254.97 148
3255.10 168
3255.23 182
3255.36 189
3255.49 190
3255.62 186
3255.75 177
3255.88 167
3256.01 156
3256.14 148
3256.28 142
3256.41 140
3256.54 141
3256.67 143
3256.80 147
3256.93 152
3257.06 156
3257.19 159
3257.32 160
3257.45 158
3257.58 152
3257.71 143
3257.85 131
3257.98 117
3258.11 103
3258.24 90
3258.37 79
3258.50 70
3258.63 64
3258.76 60
3258.89 59
3259.02 61
3259.15 66
3259.28 75
3259.42 87
3259.55 102
3259.68 119
3259.81 134
3259.94 148
3260.07 157
3260.20 162
3260.33 164
3260.46 164
3260.59 164
3260.72 166
3260.86 172
3260.99 182
3261.12 195
3261.25 210
3261.38 225
3261.51 237
3261.64 245
3261.77 248
3261.90 246
3262.03 241
3262.16 234
3262.30 227
3262.43 221
3262.56 216
3262.69 213
3262.82 210
3262.95 207
3263.08 202
3263.21 196
3263.34 189
3263.47 183
3263.60 178
3263.74 175
3263.87 176
3264.00 179
3264.13 183
3264.26 186
3264.39 187
3264.52 184
3264.65 179
3264.78 169
3264.91 157
3265.05 143
3265.18 128
3265.31 113
3265.44 98
3265.57 84
3265.70 73
3265.83 66
3265.96 61
3266.09 59
3266.22 58
3266.35 56
3266.49 52
3266.62 46
3266.75 38
3266.88 28
3267.01 19
3267.14 11
3267.27 5
3267.40 1
3267.53 0
3267.67 0
3267.80 0
3267.93 0
3268.06 0
3268.19 0
3268.32 0
3268.45 0
3268.58 4
3268.71 20
3268.84 37
3268.98 54
3269.11 68
3269.24 78
3269.37 84
3269.50 87
3269.63 87
3269.76 86
3269.89 86
3270.02 89
3270.16 96
3270.29 106
3270.42 118
3270.55 133
3270.68 148
3270.81 163
3270.94 176
3271.07 186
3271.20 191
3271.34 192
3271.47 188
3271.60 180
3271.73 170
3271.86 160
3271.99 151
3272.12 145
3272.25 141
3272.38 139
3272.52 138
3272.65 138
3272.78 139
3272.91 142
3273.04 147
3273.17 156
3273.30 167
3273.43 179
3273.56 191
3273.70 201
3273.83 208
3273.96 211
3274.09 210
3274.22 207
3274.35 201
3274.48 196
3274.61 190
3274.74 185
3274.88 179
3275.01 173
3275.14 166
3275.27 157
3275.40 145
3275.53 133
3275.66 119
3275.79 106
3275.93 96
3276.06 91
3276.19 89
3276.32 93
3276.45 101
3276.58 112
3276.71 126
3276.84 143
3276.98 161
3277.11 181
3277.24 202
3277.37 223
3277.50 241
3277.63 257
3277.76 267
3277.89 272
3278.02 272
3278.16 267
3278.29 258
3278.42 248
3278.55 238
3278.68 230
3278.81 222
3278.94 216
3279.07 211
3279.21 207
3279.34 201
3279.47 194
3279.60 187
3279.73 179
3279.86 171
3279.99 165
3280.13 161
3280.26 159
3280.39 158
3280.52 159
3280.65 161
3280.78 161
3280.91 160
3281.04 158
3281.18 154
3281.31 149
3281.44 144
3281.57 139
3281.70 135
3281.83 131
3281.96 128
3282.09 125
3282.23 122
3282.36 118
3282.49 115
3282.62 113
3282.75 112
3282.88 112
3283.01 114
3283.15 118
3283.28 123
3283.41 129
3283.54 135
3283.67 141
3283.80 147
3283.93 151
3284.06 153
3284.20 153
3284.33 149
3284.46 142
3284.59 132
3284.72 119
3284.85 104
3284.98 89
3285.12 74
3285.25 62
3285.38 54
3285.51 50
3285.64 51
3285.77 56
3285.90 65
3286.04 76
3286.17 89
3286.30 103
3286.43 117
3286.56 130
3286.69 143
3286.82 155
3286.96 165
3287.09 175
3287.22 185
3287.35 194
3287.48 202
3287.61 210
3287.74 218
3287.88 224
3288.01 229
3288.14 234
3288.27 237
3288.40 240
3288.53 243
3288.66 244
3288.80 245
3288.93 244
3289.06 243
3289.19 240
3289.32 238
3289.45 236
3289.58 235
3289.72 235
3289.85 234
3289.98 232
3290.11 229
3290.24 223
3290.37 214
3290.50 203
3290.64 189
3290.77 172
3290.90 155
3291.03 136
3291.16 120
3291.29 107
3291.43 101
3291.56 101
3291.69 108
3291.82 121
3291.95 137
3292.08 151
3292.21 162
3292.35 169
3292.48 170
3292.61 168
3292.74 164
3292.87 159
3293.00 153
3293.13 145
3293.27 136
3293.40 125
3293.53 112
3293.66 99
3293.79 87
3293.92 79
3294.06 74
3294.19 74
3294.32 75
3294.45 77
3294.58 76
3294.71 72
3294.85 65
3294.98 56
3295.11 46
3295.24 39
3295.37 35
3295.50 34
3295.63 36
3295.77 39
3295.90 42
3296.03 44
3296.16 45
3296.29 43
3296.42 41
3296.56 38
3296.69 35
3296.82 32
3296.95 27
3297.08 21
3297.21 15
3297.35 7
3297.48 0
3297.61 0
3297.74 0
3297.87 0
3298.00 0
3298.14 0
3298.27 0
3298.40 0
3298.53 7
3298.66 24
3298.79 40
3298.93 55
3299.06 66
3299.19 75
3299.32 81
3299.45 84
3299.58 86
3299.72 86
3299.85 86
3299.98 85
3300.11 83
3300.24 80
3300.37 77
3300.51 72
3300.64 66
3300.77 61
3300.90 56
3301.03 53
3301.16 53
3301.30 57
3301.43 65
3301.56 77
3301.69 91
3301.82 106
3301.95 119
3302.09 128
3302.22 133
3302.35 132
3302.48 126
3302.61 117
3302.74 105
3302.88 93
3303.01 80
3303.14 69
3303.27 59
3303.40 52
3303.53 46
3303.67 44
3303.80 43
3303.93 43
3304.06 44
3304.19 44
3304.33 44
3304.46 44
3304.59 43
3304.72 43
3304.85 44
3304.98 47
3305.12 54
3305.25 63
3305.38 74
3305.51 87
3305.64 99
3305.78 110
3305.91 118
3306.04 122
3306.17 125
3306.30 128
3306.43 130
3306.57 134
3306.70 138
3306.83 141
3306.96 143
3307.09 143
3307.23 139
3307.36 133
3307.49 125
3307.62 118
3307.75 114
3307.88 113
3308.02 115
3308.15 122
3308.28 132
3308.41 143
3308.54 156
3308.68 169
3308.81 181
3308.94 191
3309.07 200
3309.20 207
3309.33 213
3309.47 218
3309.60 221
3309.73 223
3309.86 221
3309.99 216
3310.13 208
3310.26 196
3310.39 182
3310.52 166
3310.65 150
3310.79 135
3310.92 123
3311.05 115
3311.18 109
3311.31 106
3311.44 103
3311.58 101
3311.71 98
3311.84 92
3311.97 85
3312.10 75
3312.24 66
3312.37 58
3312.50 53
3312.63 53
3312.76 57
3312.90 65
3313.03 76
3313.16 89
3313.29 102
3313.42 113
3313.56 122
3313.69 129
3313.82 133
3313.95 135
3314.08 135
3314.22 134
3314.35 132
3314.48 132
3314.61 134
3314.74 139
3314.88 148
3315.01 158
3315.14 169
3315.27 179
3315.40 187
3315.54 191
3315.67 193
3315.80 193
3315.93 195
3316.06 198
3316.20 205
3316.33 213
3316.46 221
3316.59 227
3316.72 231
3316.86 232
3316.99 230
3317.12 226
3317.25 221
3317.38 216
3317.52 209
3317.65 201
3317.78 191
3317.91 178
3318.04 164
3318.18 148
3318.31 134
3318.44 123
3318.57 117
3318.70 115
3318.84 118
3318.97 125
3319.10 132
3319.23 140
3319.36 145
3319.50 148
3319.63 147
3319.76 143
3319.89 136
3320.02 126
3320.16 114
3320.29 101
3320.42 87
3320.55 72
3320.68 59
3320.82 47
3320.95 38
3321.08 33
3321.21 31
3321.35 33
3321.48 39
3321.61 47
3321.74 57
3321.87 67
3322.01 75
3322.14 80
3322.27 81
3322.40 80
3322.53 76
3322.67 73
3322.80 72
3322.93 74
3323.06 80
3323.19 88
3323.33 98
3323.46 106
3323.59 112
3323.72 115
3323.86 113
3323.99 106
3324.12 97
3324.25 85
3324.38 73
3324.52 61
3324.65 51
3324.78 44
3324.91 39
3325.05 36
3325.18 33
3325.31 31
3325.44 28
3325.57 23
3325.71 16
3325.84 8
3325.97 0
3326.10 0
3326.23 0
3326.37 0
3326.50 0
3326.63 0
3326.76 0
3326.90 0
3327.03 2
3327.16 16
3327.29 31
3327.42 46
3327.56 60
3327.69 71
3327.82 80
3327.95 87
3328.09 92
3328.22 96
3328.35 100
3328.48 106
3328.61 113
3328.75 122
3328.88 132
3329.01 142
3329.14 153
3329.28 162
3329.41 170
3329.54 176
3329.67 181
3329.81 186
3329.94 190
3330.07 193
3330.20 196
3330.33 198
3330.47 200
3330.60 201
3330.73 200
3330.86 199
3331.00 198
3331.13 196
3331.26 193
3331.39 189
3331.53 184
3331.66 177
3331.79 170
3331.92 162
3332.05 156
3332.19 152
3332.32 151
3332.45 152
3332.58 155
3332.72 158
3332.85 161
3332.98 162
3333.11 162
3333.25 162
3333.38 162
3333.51 164
3333.64 169
3333.77 177
3333.91 187
3334.04 197
3334.17 206
3334.30 211
3334.44 211
3334.57 208
3334.70 200
3334.83 190
3334.97 181
3335.10 174
3335.23 169
3335.36 167
3335.50 167
3335.63 167
3335.76 167
3335.89 166
3336.03 163
3336.16 161
3336.29 160
3336.42 159
3336.55 159
3336.69 160
3336.82 159
3336.95 156
3337.08 151
3337.22 144
3337.35 136
3337.48 129
3337.61 125
3337.75 124
3337.88 128
3338.01 136
3338.14 148
3338.28 164
3338.41 183
3338.54 203
3338.67 225
3338.81 247
3338.94 267
3339.07 286
3339.20 301
3339.34 312
3339.47 318
3339.60 320
3339.73 319
3339.87 318
3340.00 319
3340.13 322
3340.26 330
3340.40 341
3340.53 355
3340.66 368
3340.79 380
3340.93 389
3341.06 394
3341.19 397
3341.32 397
3341.46 397
3341.59 396
3341.72 393
3341.85 389
3341.99 383
3342.12 374
3342.25 361
3342.38 346
3342.52 330
3342.65 314
3342.78 299
3342.91 287
3343.05 279
3343.18 275
3343.31 274
3343.44 276
3343.58 279
3343.71 282
3343.84 286
3343.97 290
3344.11 294
3344.24 299
3344.37 306
3344.50 313
3344.64 321
3344.77 329
3344.90 336
3345.03 340
3345.17 342
3345.30 341
3345.43 337
3345.56 330
3345.70 321
3345.83 310
3345.96 297
3346.09 285
3346.23 275
3346.36 266
3346.49 260
3346.63 254
3346.76 249
3346.89 242
3347.02 232
3347.16 219
3347.29 204
3347.42 188
3347.55 173
3347.69 161
3347.82 152
3347.95 145
3348.08 141
3348.22 140
3348.35 142
3348.48 148
3348.61 159
3348.75 175
3348.88 196
3349.01 219
3349.15 243
3349.28 263
3349.41 276
3349.54 282
3349.68 279
3349.81 269
3349.94 254
3350.07 236
3350.21 220
3350.34 206
3350.47 196
3350.60 189
3350.74 186
3350.87 185
3351.00 186
3351.14 188
3351.27 191
3351.40 194
3351.53 198
3351.67 201
3351.80 204
3351.93 206
3352.06 209
3352.20 211
3352.33 214
3352.46 217
3352.60 220
3352.73 223
3352.86 225
3352.99 226
3353.13 224
3353.26 220
3353.39 212
3353.52 202
3353.66 190
3353.79 176
3353.92 162
3354.06 150
3354.19 140
3354.32 133
3354.45 130
3354.59 129
3354.72 130
3354.85 131
3354.98 133
3355.12 133
3355.25 133
3355.38 131
3355.52 129
3355.65 127
3355.78 127
3355.91 128
3356.05 131
3356.18 134
3356.31 139
3356.45 143
3356.58 148
3356.71 152
3356.84 156
3356.98 161
3357.11 165
3357.24 169
3357.38 173
3357.51 175
3357.64 177
3357.77 178
3357.91 179
3358.04 180
3358.17 182
3358.30 184
3358.44 187
3358.57 191
3358.70 194
3358.84 197
3358.97 198
3359.10 198
3359.23 194
3359.37 187
3359.50 177
3359.63 164
3359.77 149
3359.90 133
3360.03 120
3360.16 109
3360.30 101
3360.43 96
3360.56 95
3360.70 96
3360.83 98
3360.96 102
3361.10 106
3361.23 110
3361.36 114
3361.49 117
3361.63 121
3361.76 124
3361.89 128
3362.03 131
3362.16 132
3362.29 132
3362.42 129
3362.56 123
3362.69 115
3362.82 107
3362.96 100
3363.09 95
3363.22 93
3363.35 94
3363.49 97
3363.62 100
3363.75 101
3363.89 101
3364.02 98
3364.15 94
3364.29 90
3364.42 85
3364.55 81
3364.68 79
3364.82 79
3364.95 80
3365.08 83
3365.22 87
3365.35 91
3365.48 96
3365.62 100
3365.75 102
3365.88 103
3366.01 100
3366.15 96
3366.28 89
3366.41 81
3366.55 74
3366.68 66
3366.81 59
3366.95 54
3367.08 49
3367.21 47
3367.34 46
3367.48 48
3367.61 52
3367.74 57
3367.88 64
3368.01 71
3368.14 78
3368.28 85
3368.41 92
3368.54 98
3368.67 104
3368.81 109
3368.94 111
3369.07 110
3369.21 105
3369.34 96
3369.47 84
3369.61 70
3369.74 57
3369.87 45
3370.00 36
3370.14 31
3370.27 28
3370.40 29
3370.54 30
3370.67 33
3370.80 35
3370.94 36
3371.07 36
3371.20 36
3371.34 37
3371.47 39
3371.60 45
3371.74 56
3371.87 71
3372.00 90
3372.13 110
3372.27 129
3372.40 144
3372.53 155
3372.67 161
3372.80 165
3372.93 168
3373.07 176
3373.20 189
3373.33 208
3373.47 234
3373.60 264
3373.73 295
3373.87 325
3374.00 351
3374.13 372
3374.26 388
3374.40 399
3374.53 406
3374.66 410
3374.80 414
3374.93 418
3375.06 422
3375.20 427
3375.33 433
3375.46 439
3375.60 444
3375.73 449
3375.86 452
3376.00 453
3376.13 453
3376.26 453
3376.40 453
3376.53 453
3376.66 455
3376.80 456
3376.93 455
3377.06 453
3377.19 447
3377.33 438
3377.46 426
3377.59 414
3377.73 402
3377.86 391
3377.99 382
3378.13 372
3378.26 360
3378.39 345
3378.53 324
3378.66 299
3378.79 271
3378.93 243
3379.06 219
3379.19 199
3379.33 184
3379.46 172
3379.59 159
3379.73 142
3379.86 120
3379.99 93
3380.13 62
3380.26 30
3380.39 3
3380.53 0
3380.66 0
3380.79 0
3380.93 0
3381.06 0
3381.19 2
3381.33 12
3381.46 19
3381.59 21
3381.73 19
3381.86 15
3381.99 10
3382.13 6
3382.26 1
3382.39 0
3382.53 0
3382.66 0
3382.79 0
3382.93 0
3383.06 1
3383.19 2
3383.33 3
3383.46 4
3383.59 2
3383.73 1
3383.86 0
3383.99 0
3384.13 0
3384.26 2
3384.39 6
3384.53 12
3384.66 20
3384.79 30
3384.93 40
3385.06 51
3385.19 61
3385.33 71
3385.46 79
3385.59 84
3385.73 88
3385.86 91
3385.99 92
3386.13 93
3386.26 94
3386.39 96
3386.53 98
3386.66 103
3386.79 109
3386.93 119
3387.06 131
3387.19 146
3387.33 163
3387.46 179
3387.59 194
3387.73 207
3387.86 218
3387.99 227
3388.13 236
3388.26 243
3388.39 252
3388.53 260
3388.66 269
3388.79 277
3388.93 284
3389.06 289
3389.19 292
3389.33 293
3389.46 291
3389.59 287
3389.73 283
3389.86 280
3390.00 277
3390.13 277
3390.26 278
3390.40 282
3390.53 286
3390.66 291
3390.80 295
3390.93 297
3391.06 297
3391.20 293
3391.33 285
3391.46 274
3391.60 259
3391.73 241
3391.86 223
3392.00 204
3392.13 186
3392.26 168
3392.40 152
3392.53 138
3392.66 125
3392.80 116
3392.93 109
3393.07 107
3393.20 108
3393.33 112
3393.47 116
3393.60 120
3393.73 122
3393.87 122
3394.00 122
3394.13 123
3394.27 124
3394.40 126
3394.53 130
3394.67 133
3394.80 135
3394.94 134
3395.07 131
3395.20 126
3395.34 123
3395.47 121
3395.60 122
3395.74 127
3395.87 133
3396.00 141
3396.14 147
3396.27 151
3396.40 150
3396.54 145
3396.67 136
3396.81 123
3396.94 108
3397.07 92
3397.21 76
3397.34 63
3397.47 54
3397.61 50
3397.74 52
3397.87 60
3398.01 73
3398.14 90
3398.28 109
3398.41 126
3398.54 139
3398.68 147
3398.81 148
3398.94 142
3399.08 131
3399.21 118
3399.34 106
3399.48 96
3399.61 93
3399.75 95
3399.88 102
3400.01 112
3400.15 123
3400.28 132
3400.41 138
3400.55 139
3400.68 137
3400.81 133
3400.95 129
3401.08 126
3401.22 126
3401.35 130
3401.48 136
3401.62 145
3401.75 155
3401.88 165
3402.02 176
3402.15 186
3402.29 198
3402.42 209
3402.55 219
3402.69 227
3402.82 231
3402.95 232
3403.09 228
3403.22 222
3403.35 214
3403.49 209
3403.62 205
3403.76 205
3403.89 208
3404.02 211
3404.16 215
3404.29 219
3404.42 221
3404.56 224
3404.69 226
3404.83 228
3404.96 230
3405.09 232
3405.23 231
3405.36 229
3405.49 224
3405.63 218
3405.76 212
3405.90 209
3406.03 209
3406.16 214
3406.30 224
3406.43 238
3406.57 255
3406.70 273
3406.83 289
3406.97 302
3407.10 310
3407.23 313
3407.37 310
3407.50 303
3407.64 293
3407.77 281
3407.90 270
3408.04 262
3408.17 255
3408.30 251
3408.44 249
3408.57 247
3408.71 244
3408.84 239
3408.97 233
3409.11 224
3409.24 214
3409.38 202
3409.51 190
3409.64 176
3409.78 162
3409.91 146
3410.04 130
3410.18 115
3410.31 102
3410.45 91
3410.58 84
3410.71 79
3410.85 78
3410.98 80
3411.12 84
3411.25 89
3411.38 94
3411.52 99
3411.65 104
3411.78 108
3411.92 110
3412.05 112
3412.19 112
3412.32 112
3412.45 111
3412.59 109
3412.72 107
3412.86 103
3412.99 99
3413.12 94
3413.26 89
3413.39 84
3413.53 80
3413.66 80
3413.79 84
3413.93 93
3414.06 106
3414.20 123
3414.33 142
3414.46 162
3414.60 181
3414.73 195
3414.87 204
3415.00 207
3415.13 204
3415.27 196
3415.40 184
3415.53 172
3415.67 162
3415.80 155
3415.94 152
3416.07 153
3416.20 156
3416.34 160
3416.47 164
3416.61 165
3416.74 165
3416.87 164
3417.01 163
3417.14 162
3417.28 162
3417.41 162
3417.54 162
3417.68 162
3417.81 161
3417.95 159
3418.08 157
3418.21 156
3418.35 155
3418.48 154
3418.62 153
3418.75 153
3418.88 153
3419.02 155
3419.15 158
3419.29 162
3419.42 166
3419.56 170
3419.69 170
3419.82 167
3419.96 160
3420.09 151
3420.23 142
3420.36 134
3420.49 129
3420.63 128
3420.76 131
3420.90 136
3421.03 140
3421.16 143
3421.30 143
3421.43 138
3421.57 129
3421.70 116
3421.83 101
3421.97 83
3422.10 64
3422.24 46
3422.37 29
3422.50 15
3422.64 4
3422.77 0
3422.91 0
3423.04 0
3423.18 0
3423.31 0
3423.44 0
3423.58 0
3423.71 0
3423.85 0
3423.98 0
3424.11 2
3424.25 6
3424.38 12
3424.52 19
3424.65 28
3424.78 39
3424.92 49
3425.05 60
3425.19 69
3425.32 76
3425.46 79
3425.59 78
3425.72 74
3425.86 66
3425.99 55
3426.13 42
3426.26 29
3426.39 17
3426.53 5
3426.66 0
3426.80 0
3426.93 0
3427.07 0
3427.20 0
3427.33 0
3427.47 0
3427.60 6
3427.74 20
3427.87 33
3428.01 46
3428.14 56
3428.27 62
3428.41 64
3428.54 62
3428.68 56
3428.81 50
3428.94 43
3429.08 37
3429.21 32
3429.35 29
3429.48 29
3429.62 32
3429.75 39
3429.88 51
3430.02 68
3430.15 89
3430.29 112
3430.42 135
3430.56 154
3430.69 166
3430.82 172
3430.96 170
3431.09 163
3431.23 151
3431.36 138
3431.50 126
3431.63 116
3431.76 107
3431.90 100
3432.03 94
3432.17 86
3432.30 78
3432.44 68
3432.57 57
3432.70 48
3432.84 41
3432.97 38
3433.11 39
3433.24 45
3433.38 54
3433.51 66
3433.64 79
3433.78 91
3433.91 103
3434.05 114
3434.18 123
3434.32 132
3434.45 140
3434.58 146
3434.72 151
3434.85 155
3434.99 158
3435.12 160
3435.26 161
3435.39 162
3435.53 163
3435.66 164
3435.79 163
3435.93 162
3436.06 159
3436.20 155
3436.33 150
3436.47 146
3436.60 143
3436.73 143
3436.87 148
3437.00 158
3437.14 171
3437.27 187
3437.41 204
3437.54 219
3437.68 231
3437.81 239
3437.94 243
3438.08 243
3438.21 241
3438.35 236
3438.48 230
3438.62 221
3438.75 210
3438.89 197
3439.02 184
3439.15 170
3439.29 159
3439.42 151
3439.56 147
3439.69 147
3439.83 150
3439.96 156
3440.10 162
3440.23 168
3440.36 174
3440.50 179
3440.63 184
3440.77 190
3440.90 197
3441.04 203
3441.17 208
3441.31 210
3441.44 209
3441.57 207
3441.71 202
3441.84 198
3441.98 196
3442.11 196
3442.25 197
3442.38 200
3442.52 202
3442.65 203
3442.78 202
3442.92 201
3443.05 200
3443.19 200
3443.32 201
3443.46 202
3443.59 202
3443.73 199
3443.86 192
3444.00 180
3444.13 165
3444.26 149
3444.40 133
3444.53 120
3444.67 111
3444.80 106
3444.94 105
3445.07 105
3445.21 106
3445.34 107
3445.48 109
3445.61 110
3445.74 113
3445.88 117
3446.01 122
3446.15 127
3446.28 131
3446.42 133
3446.55 134
3446.69 134
3446.82 135
3446.96 137
3447.09 143
3447.22 150
3447.36 159
3447.49 168
3447.63 175
3447.76 179
3447.90 178
3448.03 173
3448.17 164
3448.30 151
3448.44 135
3448.57 118
3448.71 100
3448.84 83
3448.97 69
3449.11 57
3449.24 50
3449.38 45
3449.51 44
3449.65 45
3449.78 49
3449.92 57
3450.05 68
3450.19 82
3450.32 99
3450.46 117
3450.59 133
3450.72 144
3450.86 148
3450.99 145
3451.13 136
3451.26 121
3451.40 104
3451.53 87
3451.67 73
3451.80 61
3451.94 53
3452.07 46
3452.21 41
3452.34 37
3452.48 32
3452.61 26
3452.74 21
3452.88 16
3453.01 14
3453.15 14
3453.28 18
3453.42 26
3453.55 37
3453.69 50
3453.82 63
3453.96 73
3454.09 80
3454.23 82
3454.36 79
3454.50 73
3454.63 65
3454.77 57
3454.90 50
3455.04 45
3455.17 40
3455.30 34
3455.44 27
3455.57 18
3455.71 5
3455.84 0
3455.98 0
3456.11 0
3456.25 0
3456.38 0
3456.52 0
3456.65 0
3456.79 3
3456.92 19
3457.06 31
3457.19 37
3457.33 37
3457.46 34
3457.60 30
3457.73 27
3457.87 28
3458.00 32
3458.13 39
3458.27 48
3458.40 56
3458.54 63
3458.67 66
3458.81 66
3458.94 64
3459.08 61
3459.21 58
3459.35 58
3459.48 62
3459.62 71
3459.75 84
3459.89 100
3460.02 115
3460.16 128
3460.29 136
3460.43 138
3460.56 134
3460.70 126
3460.83 116
3460.97 107
3461.10 101
3461.24 100
3461.37 102
3461.51 108
3461.64 115
3461.78 122
3461.91 127
3462.05 131
3462.18 132
3462.31 131
3462.45 128
3462.58 124
3462.72 119
3462.85 112
3462.99 103
3463.12 94
3463.26 84
3463.39 74
3463.53 66
3463.66 58
3463.80 53
3463.93 49
3464.07 46
3464.20 46
3464.34 48
3464.47 53
3464.61 61
3464.74 72
3464.88 83
3465.01 94
3465.15 101
3465.28 103
3465.42 99
3465.55 90
3465.69 77
3465.82 63
3465.96 50
3466.09 40
3466.23 33
3466.36 29
3466.50 29
3466.63 31
3466.77 35
3466.90 40
3467.04 47
3467.17 54
3467.31 62
3467.44 69
3467.58 75
3467.71 78
3467.85 79
3467.98 77
3468.12 73
3468.25 69
3468.39 64
3468.52 62
3468.66 61
3468.79 63
3468.93 67
3469.06 72
3469.20 79
3469.33 85
3469.47 92
3469.60 98
3469.74 103
3469.87 108
3470.01 113
3470.14 116
3470.28 119
3470.41 121
3470.55 122
3470.68 122
3470.82 121
3470.95 118
3471.09 112
3471.22 104
3471.36 91
3471.49 75
3471.63 56
3471.76 36
3471.90 16
3472.03 0
3472.17 0
3472.30 0
3472.44 0
3472.57 0
3472.71 0
3472.84 0
3472.98 0
3473.11 0
3473.25 5
3473.38 14
3473.52 24
3473.65 37
3473.79 52
3473.92 68
3474.06 84
3474.19 98
3474.33 107
3474.46 112
3474.60 110
3474.74 103
3474.87 91
3475.01 75
3475.14 60
3475.28 47
3475.41 39
3475.55 37
3475.68 40
3475.82 49
3475.95 61
3476.09 72
3476.22 80
3476.36 85
3476.49 85
3476.63 82
3476.76 79
3476.90 77
3477.03 78
3477.17 81
3477.30 88
3477.44 94
3477.57 100
3477.71 104
3477.84 105
3477.98 104
3478.11 102
3478.25 101
3478.38 100
3478.52 102
3478.65 105
3478.79 108
3478.93 110
3479.06 112
3479.20 111
3479.33 110
3479.47 107
3479.60 104
3479.74 101
3479.87 97
3480.01 94
3480.14 89
3480.28 81
3480.41 71
3480.55 59
3480.68 45
3480.82 31
3480.95 19
3481.09 8
3481.22 1
3481.36 0
3481.49 0
3481.63 0
3481.77 0
3481.90 0
3482.04 0
3482.17 0
3482.31 1
3482.44 2
3482.58 2
3482.71 4
3482.85 6
3482.98 9
3483.12 15
3483.25 23
3483.39 33
3483.52 45
3483.66 58
3483.79 71
3483.93 83
3484.07 95
3484.20 105
3484.34 114
3484.47 122
3484.61 129
3484.74 138
3484.88 148
3485.01 161
3485.15 176
3485.28 194
3485.42 214
3485.55 233
3485.69 252
3485.82 269
3485.96 284
3486.09 296
3486.23 304
3486.37 307
3486.50 305
3486.64 298
3486.77 289
3486.91 278
3487.04 268
3487.18 261
3487.31 257
3487.45 255
3487.58 252
3487.72 248
3487.85 240
3487.99 227
3488.13 212
3488.26 194
3488.40 177
3488.53 162
3488.67 150
3488.80 143
3488.94 141
3489.07 142
3489.21 146
3489.34 150
3489.48 154
3489.61 156
3489.75 156
3489.89 154
3490.02 150
3490.16 146
3490.29 143
3490.43 140
3490.56 137
3490.70 133
3490.83 127
3490.97 119
3491.10 111
3491.24 102
3491.38 95
3491.51 90
3491.65 88
3491.78 89
3491.92 90
3492.05 91
3492.19 91
3492.32 90
3492.46 88
3492.59 86
3492.73 86
3492.87 88
3493.00 92
3493.14 96
3493.27 100
3493.41 101
3493.54 99
3493.68 94
3493.81 89
3493.95 83
3494.08 78
3494.22 75
3494.36 74
3494.49 72
3494.63 70
3494.76 68
3494.90 64
3495.03 62
3495.17 61
3495.30 61
3495.44 64
3495.58 68
3495.71 73
3495.85 78
3495.98 80
3496.12 80
3496.25 75
3496.39 68
3496.52 56
3496.66 42
3496.80 28
3496.93 14
3497.07 1
3497.20 0
3497.34 0
3497.47 0
3497.61 0
3497.74 0
3497.88 0
3498.02 2
3498.15 10
3498.29 20
3498.42 30
3498.56 39
3498.69 47
3498.83 53
3498.96 56
3499.10 56
3499.24 54
3499.37 53
3499.51 54
3499.64 59
3499.78 68
3499.91 79
3500.05 91
3500.19 103
3500.32 112
3500.46 117
3500.59 118
3500.73 117
3500.86 115
3501.00 114
3501.13 114
3501.27 117
3501.41 121
3501.54 124
3501.68 127
3501.81 129
3501.95 129
3502.08 130
3502.22 133
3502.36 137
3502.49 143
3502.63 151
3502.76 160
3502.90 168
3503.03 176
3503.17 184
3503.31 191
3503.44 197
3503.58 203
3503.71 207
3503.85 211
3503.98 212
3504.12 212
3504.25 210
3504.39 208
3504.53 206
3504.66 202
3504.80 196
3504.93 187
3505.07 175
3505.20 159
3505.34 139
3505.48 118
3505.61 99
3505.75 84
3505.88 75
3506.02 74
3506.15 79
3506.29 88
3506.43 99
3506.56 109
3506.70 116
3506.83 121
3506.97 124
3507.11 126
3507.24 128
3507.38 132
3507.51 137
3507.65 143
3507.78 150
3507.92 157
3508.06 164
3508.19 171
3508.33 176
3508.46 180
3508.60 182
3508.73 182
3508.87 180
3509.01 177
3509.14 173
3509.28 169
3509.41 164
3509.55 159
3509.68 153
3509.82 144
3509.96 134
3510.09 123
3510.23 112
3510.36 103
3510.50 97
3510.64 96
3510.77 98
3510.91 103
3511.04 109
3511.18 112
3511.31 114
3511.45 112
3511.59 107
3511.72 101
3511.86 94
3511.99 88
3512.13 83
3512.27 79
3512.40 77
3512.54 76
3512.67 76
3512.81 75
3512.94 73
3513.08 69
3513.22 62
3513.35 52
3513.49 42
3513.62 31
3513.76 24
3513.90 20
3514.03 21
3514.17 24
3514.30 29
3514.44 33
3514.58 34
3514.71 33
3514.85 30
3514.98 26
3515.12 22
3515.26 19
3515.39 17
3515.53 15
3515.66 14
3515.80 13
3515.93 10
3516.07 7
3516.21 2
3516.34 0
3516.48 0
3516.61 0
3516.75 0
3516.89 0
3517.02 0
3517.16 0
3517.29 0
3517.43 5
3517.57 10
3517.70 14
3517.84 18
3517.97 23
3518.11 30
3518.25 41
3518.38 54
3518.52 69
3518.65 85
3518.79 98
3518.93 109
3519.06 114
3519.20 115
3519.33 112
3519.47 106
3519.61 100
3519.74 95
3519.88 91
3520.01 88
3520.15 85
3520.29 82
3520.42 77
3520.56 71
3520.69 65
3520.83 59
3520.97 53
3521.10 49
3521.24 44
3521.37 38
3521.51 31
3521.65 22
3521.78 12
3521.92 2
3522.05 0
3522.19 0
3522.33 0
3522.46 0
3522.60 0
3522.73 0
3522.87 0
3523.01 0
3523.14 0
3523.28 0
3523.41 4
3523.55 12
3523.69 23
3523.82 37
3523.96 51
3524.09 62
3524.23 70
3524.37 73
3524.50 70
3524.64 64
3524.78 54
3524.91 44
3525.05 35
3525.18 27
3525.32 21
3525.46 15
3525.59 11
3525.73 6
3525.86 3
3526.00 0
3526.14 0
3526.27 3
3526.41 10
3526.54 20
3526.68 32
3526.82 45
3526.95 56
3527.09 64
3527.23 68
3527.36 68
3527.50 65
3527.63 61
3527.77 56
3527.91 54
3528.04 55
3528.18 58
3528.31 65
3528.45 72
3528.59 79
3528.72 84
3528.86 86
3529.00 84
3529.13 81
3529.27 78
3529.40 76
3529.54 77
3529.68 81
3529.81 88
3529.95 95
3530.08 103
3530.22 109
3530.36 114
3530.49 117
3530.63 120
3530.77 123
3530.90 126
3531.04 129
3531.17 130
3531.31 129
3531.45 125
3531.58 116
3531.72 104
3531.86 89
3531.99 74
3532.13 61
3532.26 52
3532.40 48
3532.54 50
3532.67 54
3532.81 62
3532.95 70
3533.08 77
3533.22 82
3533.35 84
3533.49 84
3533.63 83
3533.76 80
3533.90 76
3534.04 71
3534.17 64
3534.31 57
3534.44 50
3534.58 42
3534.72 35
3534.85 31
3534.99 28
3535.13 27
3535.26 28
3535.40 30
3535.54 33
3535.67 36
3535.81 40
3535.94 45
3536.08 51
3536.22 58
3536.35 66
3536.49 75
3536.63 82
3536.76 86
3536.90 88
3537.03 85
3537.17 80
3537.31 73
3537.44 67
3537.58 63
3537.72 62
3537.85 64
3537.99 69
3538.13 76
3538.26 83
3538.40 88
3538.53 92
3538.67 93
3538.81 90
3538.94 85
3539.08 77
3539.22 68
3539.35 59
3539.49 52
3539.63 48
3539.76 48
3539.90 52
3540.03 59
3540.17 67
3540.31 74
3540.44 80
3540.58 82
3540.72 83
3540.85 82
3540.99 83
3541.13 88
3541.26 96
3541.40 108
3541.53 122
3541.67 135
3541.81 147
3541.94 155
3542.08 159
3542.22 160
3542.35 161
3542.49 163
3542.63 168
3542.76 175
3542.90 184
3543.04 193
3543.17 200
3543.31 204
3543.45 205
3543.58 204
3543.72 203
3543.85 204
3543.99 207
3544.13 215
3544.26 225
3544.40 237
3544.54 248
3544.67 257
3544.81 264
3544.95 269
3545.08 274
3545.22 279
3545.36 288
3545.49 298
3545.63 310
3545.77 323
3545.90 334
3546.04 344
3546.17 351
3546.31 355
3546.45 355
3546.58 352
3546.72 346
3546.86 337
3546.99 325
3547.13 313
3547.27 300
3547.40 288
3547.54 280
3547.68 275
3547.81 274
3547.95 275
3548.09 277
3548.22 278
3548.36 279
3548.50 277
3548.63 274
3548.77 267
3548.91 260
3549.04 251
3549.18 242
3549.32 232
3549.45 221
3549.59 208
3549.72 193
3549.86 176
3550.00 156
3550.13 136
3550.27 116
3550.41 101
3550.54 91
3550.68 89
3550.82 96
3550.95 110
3551.09 128
3551.23 147
3551.36 162
3551.50 172
3551.64 173
3551.77 168
3551.91 157
3552.05 144
3552.18 132
3552.32 125
3552.46 125
3552.59 132
3552.73 147
3552.87 167
3553.00 192
3553.14 218
3553.28 245
3553.41 270
3553.55 291
3553.69 307
3553.82 318
3553.96 324
3554.10 326
3554.23 326
3554.37 325
3554.51 324
3554.64 322
3554.78 320
3554.92 317
3555.05 311
3555.19 302
3555.33 290
3555.46 276
3555.60 261
3555.74 247
3555.87 236
3556.01 230
3556.15 228
3556.28 231
3556.42 237
3556.56 245
3556.69 255
3556.83 265
3556.97 273
3557.10 281
3557.24 286
3557.38 291
3557.51 295
3557.65 297
3557.79 298
3557.92 298
3558.06 297
3558.20 295
3558.33 293
3558.47 290
3558.61 286
3558.74 280
3558.88 272
3559.02 262
3559.15 250
3559.29 236
3559.43 222
3559.57 209
3559.70 197
3559.84 187
3559.98 180
3560.11 175
3560.25 172
3560.39 170
3560.52 168
3560.66 167
3560.80 164
3560.93 161
3561.07 157
3561.21 153
3561.34 150
3561.48 148
3561.62 147
3561.75 147
3561.89 147
3562.03 147
3562.16 145
3562.30 142
3562.44 136
3562.57 131
3562.71 126
3562.85 125
3562.99 127
3563.12 135
3563.26 148
3563.40 165
3563.53 182
3563.67 199
3563.81 212
3563.94 220
3564.08 221
3564.22 216
3564.35 204
3564.49 189
3564.63 171
3564.76 153
3564.90 137
3565.04 124
3565.17 116
3565.31 111
3565.45 109
3565.59 107
3565.72 105
3565.86 102
3566.00 95
3566.13 85
3566.27 72
3566.41 58
3566.54 44
3566.68 33
3566.82 26
3566.95 23
3567.09 25
3567.23 31
3567.36 40
3567.50 50
3567.64 60
3567.78 69
3567.91 75
3568.05 78
3568.19 79
3568.32 78
3568.46 77
3568.60 75
3568.73 76
3568.87 79
3569.01 84
3569.15 91
3569.28 100
3569.42 110
3569.56 119
3569.69 127
3569.83 133
3569.97 137
3570.10 138
3570.24 137
3570.38 134
3570.51 131
3570.65 128
3570.79 128
3570.93 131
3571.06 137
3571.20 145
3571.34 154
3571.47 161
3571.61 166
3571.75 166
3571.88 164
3572.02 158
3572.16 150
3572.30 140
3572.43 128
3572.57 115
3572.71 100
3572.84 85
3572.98 72
3573.12 61
3573.25 56
3573.39 56
3573.53 62
3573.67 73
3573.80 86
3573.94 98
3574.08 108
3574.21 113
3574.35 115
3574.49 114
3574.63 111
3574.76 109
3574.90 109
3575.04 112
3575.17 117
3575.31 124
3575.45 133
3575.58 144
3575.72 154
3575.86 164
3576.00 171
3576.13 176
3576.27 177
3576.41 174
3576.54 167
3576.68 159
3576.82 148
3576.96 137
3577.09 125
3577.23 114
3577.37 101
3577.50 88
3577.64 73
3577.78 58
3577.92 44
3578.05 32
3578.19 23
3578.33 16
3578.46 11
3578.60 8
3578.74 5
3578.88 1
3579.01 0
3579.15 0
3579.29 0
3579.42 0
3579.56 0
3579.70 0
3579.84 0
3579.97 2
3580.11 13
3580.25 23
3580.38 31
3580.52 38
3580.66 41
3580.80 42
3580.93 41
3581.07 37
3581.21 31
3581.34 27
3581.48 24
3581.62 24
3581.76 28
3581.89 36
3582.03 46
3582.17 57
3582.30 68
3582.44 79
3582.58 87
3582.72 93
3582.85 96
3582.99 98
3583.13 98
3583.26 98
3583.40 98
3583.54 100
3583.68 104
3583.81 112
3583.95 121
3584.09 131
3584.23 140
3584.36 146
3584.50 147
3584.64 144
3584.77 137
3584.91 127
3585.05 116
3585.19 107
3585.32 101
3585.46 98
3585.60 100
3585.74 104
3585.87 111
3586.01 118
3586.15 125
3586.28 131
3586.42 137
3586.56 142
3586.70 147
3586.83 153
3586.97 158
3587.11 160
3587.25 160
3587.38 157
3587.52 151
3587.66 143
3587.79 133
3587.93 124
3588.07 116
3588.21 109
3588.34 102
3588.48 94
3588.62 85
3588.76 73
3588.89 61
3589.03 48
3589.17 37
3589.31 29
3589.44 26
3589.58 29
3589.72 37
3589.85 49
3589.99 64
3590.13 80
3590.27 97
3590.40 112
3590.54 125
3590.68 134
3590.82 140
3590.95 141
3591.09 139
3591.23 134
3591.37 128
3591.50 121
3591.64 116
3591.78 114
3591.92 116
3592.05 120
3592.19 128
3592.33 137
3592.46 146
3592.60 155
3592.74 162
3592.88 169
3593.01 175
3593.15 179
3593.29 182
3593.43 184
3593.56 184
3593.70 181
3593.84 177
3593.98 172
3594.11 165
3594.25 158
3594.39 149
3594.53 140
3594.66 130
3594.80 119
3594.94 107
3595.08 96
3595.21 85
3595.35 75
3595.49 67
3595.63 62
3595.76 58
3595.90 56
3596.04 57
3596.18 59
3596.31 62
3596.45 66
3596.59 68
3596.73 69
3596.86 69
3597.00 68
3597.14 67
3597.28 67
3597.41 69
3597.55 72
3597.69 78
3597.83 84
3597.96 90
3598.10 96
3598.24 99
3598.38 102
3598.51 103
3598.65 104
3598.79 104
3598.93 106
3599.06 109
3599.20 113
3599.34 117
3599.48 123
3599.61 128
3599.75 132
3599.89 135
3600.03 136
3600.16 136
3600.30 136
3600.44 136
3600.58 136
3600.71 137
3600.85 138
3600.99 139
3601.13 138
3601.26 135
3601.40 128
3601.54 119
3601.68 107
3601.81 95
3601.95 84
3602.09 75
3602.23 69
3602.36 66
3602.50 68
3602.64 72
3602.78 78
3602.91 86
3603.05 93
3603.19 99
3603.33 103
3603.46 104
3603.60 101
3603.74 96
3603.88 89
3604.02 81
3604.15 74
3604.29 69
3604.43 66
3604.57 67
3604.70 71
3604.84 76
3604.98 82
3605.12 88
3605.25 94
3605.39 99
3605.53 103
3605.67 107
3605.80 113
3605.94 119
3606.08 126
3606.22 133
3606.36 138
3606.49 142
3606.63 145
3606.77 147
3606.91 150
3607.04 155
3607.18 162
3607.32 171
3607.46 180
3607.59 189
3607.73 194
3607.87 197
3608.01 196
3608.15 191
3608.28 184
3608.42 175
3608.56 167
3608.70 159
3608.83 153
3608.97 148
3609.11 146
3609.25 146
3609.38 147
3609.52 149
3609.66 153
3609.80 158
3609.94 165
3610.07 173
3610.21 182
3610.35 192
3610.49 202
3610.62 211
3610.76 218
3610.90 223
3611.04 225
3611.17 224
3611.31 221
3611.45 217
3611.59 213
3611.73 209
3611.86 206
3612.00 204
3612.14 203
3612.28 203
3612.41 203
3612.55 204
3612.69 206
3612.83 209
3612.97 213
3613.10 220
3613.24 229
3613.38 241
3613.52 253
3613.65 266
3613.79 276
3613.93 284
3614.07 287
3614.21 286
3614.34 283
3614.48 277
3614.62 272
3614.76 268
3614.90 266
3615.03 266
3615.17 267
3615.31 267
3615.45 266
3615.58 262
3615.72 256
3615.86 248
3616.00 240
3616.14 234
3616.27 230
3616.41 229
3616.55 230
3616.69 233
3616.83 237
3616.96 239
3617.10 240
3617.24 240
3617.38 239
3617.51 237
3617.65 235
3617.79 234
3617.93 233
3618.07 233
3618.20 235
3618.34 239
3618.48 245
3618.62 254
3618.76 264
3618.89 274
3619.03 281
3619.17 284
3619.31 281
3619.45 275
3619.58 265
3619.72 255
3619.86 247
3620.00 242
3620.13 240
3620.27 239
3620.41 236
3620.55 231
3620.69 222
3620.82 210
3620.96 197
3621.10 186
3621.24 179
3621.38 179
3621.51 186
3621.65 198
3621.79 212
3621.93 226
3622.07 235
3622.20 239
3622.34 237
3622.48 229
3622.62 217
3622.76 204
3622.89 192
3623.03 181
3623.17 173
3623.31 168
3623.45 165
3623.58 164
3623.72 164
3623.86 164
3624.00 163
3624.14 162
3624.27 161
3624.41 159
3624.55 157
3624.69 156
3624.83 156
3624.96 157
3625.10 160
3625.24 165
3625.38 173
3625.52 181
3625.65 190
3625.79 198
3625.93 202
3626.07 204
3626.21 204
3626.34 204
3626.48 206
3626.62 213
3626.76 224
3626.90 239
3627.03 256
3627.17 271
3627.31 281
3627.45 285
3627.59 284
3627.72 277
3627.86 268
3628.00 258
3628.14 248
3628.28 239
3628.41 229
3628.55 219
3628.69 208
3628.83 196
3628.97 183
3629.11 173
3629.24 163
3629.38 157
3629.52 152
3629.66 149
3629.80 147
3629.93 145
3630.07 143
3630.21 141
3630.35 139
3630.49 138
3630.62 137
3630.76 136
3630.90 135
3631.04 133
3631.18 127
3631.32 119
3631.45 108
3631.59 96
3631.73 85
3631.87 76
3632.01 71
3632.14 70
3632.28 71
3632.42 75
3632.56 79
3632.70 83
3632.83 89
3632.97 96
3633.11 105
3633.25 116
3633.39 129
3633.53 140
3633.66 147
3633.80 148
3633.94 141
3634.08 129
3634.22 112
3634.35 93
3634.49 73
3634.63 55
3634.77 41
3634.91 30
3635.05 24
3635.18 22
3635.32 25
3635.46 32
3635.60 42
3635.74 52
3635.88 62
3636.01 68
3636.15 70
3636.29 68
3636.43 62
3636.57 53
3636.70 43
3636.84 34
3636.98 25
3637.12 18
3637.26 12
3637.40 7
3637.53 3
3637.67 0
3637.81 0
3637.95 0
3638.09 0
3638.23 0
3638.36 0
3638.50 0
3638.64 0
3638.78 3
3638.92 13
3639.06 25
3639.19 36
3639.33 44
3639.47 48
3639.61 48
3639.75 44
3639.88 38
3640.02 31
3640.16 26
3640.30 24
3640.44 24
3640.58 25
3640.71 25
3640.85 24
3640.99 21
3641.13 17
3641.27 14
3641.41 15
3641.54 20
3641.68 32
3641.82 49
3641.96 71
3642.10 94
3642.24 117
3642.37 137
3642.51 152
3642.65 163
3642.79 169
3642.93 170
3643.07 169
3643.20 166
3643.34 163
3643.48 161
3643.62 160
3643.76 161
3643.90 162
3644.04 163
3644.17 163
3644.31 164
3644.45 165
3644.59 168
3644.73 173
3644.87 179
3645.00 187
3645.14 196
3645.28 203
3645.42 208
3645.56 210
3645.70 209
3645.83 204
3645.97 197
3646.11 187
3646.25 176
3646.39 164
3646.53 152
3646.66 142
3646.80 134
3646.94 129
3647.08 128
3647.22 131
3647.36 137
3647.50 145
3647.63 154
3647.77 161
3647.91 165
3648.05 167
3648.19 166
3648.33 163
3648.46 160
3648.60 158
3648.74 157
3648.88 156
3649.02 156
3649.16 154
3649.30 150
3649.43 144
3649.57 137
3649.71 128
3649.85 120
3649.99 111
3650.13 104
3650.26 97
3650.40 89
3650.54 79
3650.68 67
3650.82 53
3650.96 37
3651.10 21
3651.23 5
3651.37 0
3651.51 0
3651.65 0
3651.79 0
3651.93 0
3652.07 0
3652.20 0
3652.34 8
3652.48 14
3652.62 17
3652.76 17
3652.90 15
3653.04 11
3653.17 6
3653.31 1
3653.45 0
3653.59 0
3653.73 0
3653.87 3
3654.01 11
3654.14 20
3654.28 31
3654.42 43
3654.56 53
3654.70 63
3654.84 73
3654.98 82
3655.11 92
3655.25 104
3655.39 116
3655.53 130
3655.67 142
3655.81 152
3655.95 159
3656.08 162
3656.22 162
3656.36 159
3656.50 154
3656.64 148
3656.78 142
3656.92 135
3657.05 127
3657.19 119
3657.33 111
3657.47 102
3657.61 95
3657.75 90
3657.89 87
3658.03 88
3658.16 93
3658.30 101
3658.44 110
3658.58 120
3658.72 129
3658.86 136
3659.00 141
3659.13 142
3659.27 140
3659.41 136
3659.55 129
3659.69 119
3659.83 107
3659.97 94
3660.11 81
3660.24 69
3660.38 60
3660.52 55
3660.66 53
3660.80 53
3660.94 54
3661.08 55
3661.21 54
3661.35 52
3661.49 49
3661.63 47
3661.77 46
3661.91 49
3662.05 56
3662.19 67
3662.32 81
3662.46 95
3662.60 109
3662.74 120
3662.88 128
3663.02 131
3663.16 130
3663.30 125
3663.43 116
3663.57 104
3663.71 92
3663.85 80
3663.99 69
3664.13 61
3664.27 54
3664.41 50
3664.54 47
3664.68 44
3664.82 41
3664.96 39
3665.10 37
3665.24 35
3665.38 34
3665.52 34
3665.65 34
3665.79 33
3665.93 32
3666.07 30
3666.21 28
3666.35 26
3666.49 24
3666.63 22
3666.76 19
3666.90 16
3667.04 12
3667.18 9
3667.32 7
3667.46 7
3667.60 8
3667.74 10
3667.88 12
3668.01 13
3668.15 12
3668.29 9
3668.43 4
3668.57 0
3668.71 0
3668.85 0
3668.99 0
3669.13 0
3669.26 2
3669.40 4
3669.54 4
3669.68 3
3669.82 1
3669.96 0
3670.10 0
3670.24 0
3670.37 0
3670.51 0
3670.65 0
3670.79 0
3670.93 0
3671.07 0
3671.21 0
3671.35 0
3671.49 5
3671.63 13
3671.76 21
3671.90 26
3672.04 29
3672.18 27
3672.32 23
3672.46 19
3672.60 15
3672.74 13
3672.88 14
3673.01 17
3673.15 19
3673.29 21
3673.43 21
3673.57 20
3673.71 17
3673.85 15
3673.99 13
3674.13 14
3674.26 17
3674.40 21
3674.54 27
3674.68 33
3674.82 39
3674.96 44
3675.10 47
3675.24 49
3675.38 51
3675.52 52
3675.65 55
3675.79 58
3675.93 62
3676.07 65
3676.21 66
3676.35 66
3676.49 64
3676.63 63
3676.77 64
3676.91 68
3677.04 76
3677.18 88
3677.32 102
3677.46 115
3677.60 127
3677.74 135
3677.88 139
3678.02 139
3678.16 134
3678.30 125
3678.43 113
3678.57 100
3678.71 87
3678.85 76
3678.99 67
3679.13 61
3679.27 58
3679.41 57
3679.55 57
3679.69 56
3679.82 54
3679.96 52
3680.10 49
3680.24 47
3680.38 45
3680.52 46
3680.66 49
3680.80 54
3680.94 60
3681.08 67
3681.22 75
3681.35 84
3681.49 92
3681.63 99
3681.77 106
3681.91 112
3682.05 117
3682.19 120
3682.33 122
3682.47 122
3682.61 119
3682.75 114
3682.88 105
3683.02 96
3683.16 85
3683.30 77
3683.44 72
3683.58 72
3683.72 77
3683.86 86
3684.00 98
3684.14 109
3684.28 118
3684.42 124
3684.55 126
3684.69 125
3684.83 122
3684.97 118
3685.11 116
3685.25 115
3685.39 116
3685.53 117
3685.67 118
3685.81 118
3685.95 116
3686.09 112
3686.22 104
3686.36 94
3686.50 82
3686.64 70
3686.78 58
3686.92 50
3687.06 45
3687.20 46
3687.34 51
3687.48 61
3687.62 75
3687.76 91
3687.89 109
3688.03 127
3688.17 145
3688.31 162
3688.45 178
3688.59 193
3688.73 207
3688.87 219
3689.01 230
3689.15 240
3689.29 247
3689.43 252
3689.57 253
3689.70 250
3689.84 242
3689.98 230
3690.12 215
3690.26 197
3690.40 180
3690.54 163
3690.68 151
3690.82 143
3690.96 140
3691.10 142
3691.24 148
3691.38 156
3691.52 164
3691.65 170
3691.79 173
3691.93 173
3692.07 171
3692.21 167
3692.35 162
3692.49 159
3692.63 157
3692.77 155
3692.91 154
3693.05 152
3693.19 148
3693.33 142
3693.47 134
3693.60 125
3693.74 116
3693.88 108
3694.02 100
3694.16 93
3694.30 87
3694.44 82
3694.58 77
3694.72 73
3694.86 69
3695.00 65
3695.14 62
3695.28 60
3695.42 59
3695.56 59
3695.69 59
3695.83 60
3695.97 60
3696.11 58
3696.25 53
3696.39 46
3696.53 38
3696.67 28
3696.81 20
3696.95 15
3697.09 15
3697.23 22
3697.37 35
3697.51 53
3697.65 74
3697.79 95
3697.92 115
3698.06 132
3698.20 146
3698.34 157
3698.48 165
3698.62 171
3698.76 177
3698.90 180
3699.04 182
3699.18 181
3699.32 178
3699.46 172
3699.60 163
3699.74 151
3699.88 139
3700.02 128
3700.16 118
3700.30 111
3700.43 107
3700.57 105
3700.71 105
3700.85 106
3700.99 108
3701.13 110
3701.27 112
3701.41 113
3701.55 115
3701.69 117
3701.83 119
3701.97 122
3702.11 125
3702.25 128
3702.39 129
3702.53 128
3702.67 125
3702.81 119
3702.95 112
3703.08 103
3703.22 95
3703.36 88
3703.50 81
3703.64 75
3703.78 69
3703.92 60
3704.06 51
3704.20 40
3704.34 30
3704.48 22
3704.62 17
3704.76 16
3704.90 18
3705.04 22
3705.18 26
3705.32 28
3705.46 27
3705.60 24
3705.74 18
3705.88 11
3706.01 4
3706.15 0
3706.29 0
3706.43 0
3706.57 0
3706.71 0
3706.85 0
3706.99 0
3707.13 0
3707.27 3
3707.41 7
3707.55 9
3707.69 11
3707.83 10
3707.97 8
3708.11 4
3708.25 1
3708.39 0
3708.53 0
3708.67 5
3708.81 14
3708.95 27
3709.09 42
3709.23 57
3709.36 71
3709.50 84
3709.64 93
3709.78 99
3709.92 102
3710.06 103
3710.20 104
3710.34 104
3710.48 103
3710.62 99
3710.76 93
3710.90 83
3711.04 68
3711.18 49
3711.32 28
3711.46 7
3711.60 0
3711.74 0
3711.88 0
3712.02 0
3712.16 0
3712.30 0
3712.44 0
3712.58 0
3712.72 10
3712.86 23
3713.00 35
3713.14 47
3713.28 58
3713.41 70
3713.55 80
3713.69 89
3713.83 96
3713.97 99
3714.11 98
3714.25 92
3714.39 82
3714.53 69
3714.67 55
3714.81 41
3714.95 30
3715.09 23
3715.23 20
3715.37 22
3715.51 26
3715.65 31
3715.79 36
3715.93 39
3716.07 40
3716.21 41
3716.35 44
3716.49 48
3716.63 55
3716.77 64
3716.91 74
3717.05 82
3717.19 88
3717.33 91
3717.47 90
3717.61 88
3717.75 84
3717.89 80
3718.03 76
3718.17 72
3718.31 67
3718.45 63
3718.59 58
3718.72 53
3718.86 47
3719.00 42
3719.14 36
3719.28 30
3719.42 24
3719.56 18
3719.70 15
3719.84 14
3719.98 18
3720.12 26
3720.26 39
3720.40 54
3720.54 70
3720.68 86
3720.82 100
3720.96 111
3721.10 119
3721.24 123
3721.38 123
3721.52 119
3721.66 111
3721.80 100
3721.94 87
3722.08 74
3722.22 61
3722.36 50
3722.50 41
3722.64 33
3722.78 28
3722.92 23
3723.06 20
3723.20 18
3723.34 17
3723.48 17
3723.62 19
3723.76 23
3723.90 29
3724.04 37
3724.18 46
3724.32 56
3724.46 68
3724.60 81
3724.74 93
3724.88 104
3725.02 113
3725.16 120
3725.30 125
3725.44 128
3725.58 130
3725.72 132
3725.86 134
3726.00 135
3726.14 134
3726.28 132
3726.42 128
3726.56 123
3726.70 116
3726.84 108
3726.98 101
3727.12 96
3727.26 92
3727.40 91
3727.54 92
3727.68 95
3727.82 99
3727.96 105
3728.10 110
3728.24 115
3728.38 118
3728.52 119
3728.66 118
3728.80 116
3728.94 112
3729.08 107
3729.22 102
3729.36 96
3729.50 92
3729.64 90
3729.78 90
3729.92 95
3730.06 102
3730.20 113
3730.34 126
3730.48 138
3730.62 147
3730.76 154
3730.90 155
3731.04 153
3731.18 147
3731.32 139
3731.46 132
3731.60 126
3731.74 123
3731.88 122
3732.02 122
3732.16 123
3732.30 124
3732.44 123
3732.58 122
3732.72 120
3732.86 117
3733.00 114
3733.14 110
3733.28 106
3733.42 101
3733.56 97
3733.70 92
3733.84 88
3733.98 83
3734.12 78
3734.26 71
3734.40 64
3734.54 55
3734.68 45
3734.82 36
3734.96 28
3735.10 22
3735.24 18
3735.38 15
3735.52 13
3735.66 11
3735.80 8
3735.94 4
3736.08 1
3736.22 0
3736.36 0
3736.50 0
3736.64 4
3736.78 9
3736.92 15
3737.06 20
3737.20 23
3737.34 26
3737.48 27
3737.62 27
3737.76 25
3737.90 23
3738.04 20
3738.18 17
3738.32 15
3738.46 15
3738.60 17
3738.74 22
3738.88 28
3739.02 37
3739.16 45
3739.30 52
3739.44 56
3739.58 57
3739.72 54
3739.86 48
3740.00 39
3740.14 28
3740.28 16
3740.42 5
3740.56 0
3740.70 0
3740.85 0
3740.99 0
3741.13 0
3741.27 0
3741.41 0
3741.55 0
3741.69 0
3741.83 4
3741.97 8
3742.11 15
3742.25 22
3742.39 30
3742.53 38
3742.67 45
3742.81 52
3742.95 57
3743.09 61
3743.23 67
3743.37 73
3743.51 80
3743.65 88
3743.79 96
3743.93 103
3744.07 110
3744.21 115
3744.35 119
3744.49 121
3744.63 124
3744.77 126
3744.91 129
3745.05 133
3745.19 137
3745.33 143
3745.47 149
3745.61 154
3745.75 158
3745.89 159
3746.03 157
3746.17 152
3746.32 145
3746.46 136
3746.60 126
3746.74 117
3746.88 110
3747.02 104
3747.16 99
3747.30 95
3747.44 92
3747.58 90
3747.72 88
3747.86 86
3748.00 83
3748.14 80
3748.28 76
3748.42 72
3748.56 67
3748.70 61
3748.84 57
3748.98 54
3749.12 53
3749.26 56
3749.40 61
3749.54 69
3749.68 76
3749.82 84
3749.96 89
3750.10 92
3750.25 91
3750.39 88
3750.53 83
3750.67 77
3750.81 72
3750.95 69
3751.09 67
3751.23 68
3751.37 71
3751.51 77
3751.65 83
3751.79 91
3751.93 100
3752.07 108
3752.21 116
3752.35 122
3752.49 125
3752.63 125
3752.77 122
3752.91 115
3753.05 105
3753.19 91
3753.33 76
3753.47 60
3753.62 45
3753.76 33
3753.90 24
3754.04 20
3754.18 19
3754.32 22
3754.46 29
3754.60 38
3754.74 50
3754.88 62
3755.02 76
3755.16 88
3755.30 99
3755.44 107
3755.58 112
3755.72 114
3755.86 114
3756.00 115
3756.14 118
3756.28 124
3756.42 134
3756.57 146
3756.71 160
3756.85 173
3756.99 185
3757.13 196
3757.27 205
3757.41 214
3757.55 222
3757.69 230
3757.83 235
3757.97 238
3758.11 238
3758.25 235
3758.39 231
3758.53 226
3758.67 223
3758.81 223
3758.95 225
3759.09 229
3759.24 233
3759.38 236
3759.52 238
3759.66 240
3759.80 242
3759.94 246
3760.08 252
3760.22 259
3760.36 267
3760.50 274
3760.64 279
3760.78 283
3760.92 285
3761.06 286
3761.20 287
3761.34 288
3761.48 288
3761.62 288
3761.77 285
3761.91 280
3762.05 272
3762.19 262
3762.33 253
3762.47 245
3762.61 239
3762.75 237
3762.89 238
3763.03 240
3763.17 244
3763.31 247
3763.45 249
3763.59 250
3763.73 248
3763.87 244
3764.02 237
3764.16 226
3764.30 214
3764.44 199
3764.58 184
3764.72 169
3764.86 156
3765.00 143
3765.14 131
3765.28 122
3765.42 114
3765.56 110
3765.70 109
3765.84 113
3765.98 119
3766.13 128
3766.27 139
3766.41 148
3766.55 156
3766.69 161
3766.83 163
3766.97 164
3767.11 164
3767.25 163
3767.39 162
3767.53 159
3767.67 156
3767.81 152
3767.95 146
3768.10 139
3768.24 132
3768.38 125
3768.52 121
3768.66 120
3768.80 122
3768.94 127
3769.08 134
3769.22 140
3769.36 143
3769.50 140
3769.64 130
3769.78 115
3769.92 95
3770.07 72
3770.21 51
3770.35 33
3770.49 19
3770.63 10
3770.77 5
3770.91 3
3771.05 2
3771.19 2
3771.33 4
3771.47 7
3771.61 13
3771.75 21
3771.90 30
3772.04 41
3772.18 53
3772.32 64
3772.46 75
3772.60 85
3772.74 93
3772.88 101
3773.02 108
3773.16 116
3773.30 124
3773.44 134
3773.59 144
3773.73 154
3773.87 164
3774.01 170
3774.15 174
3774.29 174
3774.43 171
3774.57 165
3774.71 157
3774.85 150
3774.99 144
3775.13 139
3775.28 136
3775.42 134
3775.56 132
3775.70 129
3775.84 124
3775.98 117
3776.12 108
3776.26 96
3776.40 82
3776.54 66
3776.68 48
3776.82 30
3776.97 12
3777.11 0
3777.25 0
3777.39 0
3777.53 0
3777.67 0
3777.81 0
3777.95 0
3778.09 0
3778.23 0
3778.37 13
3778.52 34
3778.66 57
3778.80 81
3778.94 105
3779.08 125
3779.22 139
3779.36 146
3779.50 147
3779.64 144
3779.78 138
3779.92 134
3780.07 132
3780.21 133
3780.35 138
3780.49 143
3780.63 145
3780.77 144
3780.91 139
3781.05 130
3781.19 119
3781.33 108
3781.48 101
3781.62 97
3781.76 97
3781.90 99
3782.04 100
3782.18 101
3782.32 99
3782.46 95
3782.60 90
3782.74 85
3782.89 81
3783.03 78
3783.17 76
3783.31 74
3783.45 70
3783.59 65
3783.73 58
3783.87 51
3784.01 45
3784.15 40
3784.30 38
3784.44 38
3784.58 39
3784.72 41
3784.86 43
3785.00 45
3785.14 49
3785.28 55
3785.42 63
3785.56 72
3785.71 80
3785.85 86
3785.99 89
3786.13 86
3786.27 79
3786.41 70
3786.55 61
3786.69 55
3786.83 54
3786.98 58
3787.12 68
3787.26 82
3787.40 100
3787.54 117
3787.68 132
3787.82 144
3787.96 150
3788.10 149
3788.24 144
3788.39 134
3788.53 122
3788.67 111
3788.81 103
3788.95 100
3789.09 103
3789.23 109
3789.37 118
3789.51 127
3789.66 135
3789.80 139
3789.94 140
3790.08 138
3790.22 134
3790.36 129
3790.50 124
3790.64 119
3790.79 114
3790.93 109
3791.07 105
3791.21 100
3791.35 97
3791.49 94
3791.63 93
3791.77 94
3791.91 97
3792.06 102
3792.20 109
3792.34 116
3792.48 124
3792.62 132
3792.76 138
3792.90 143
3793.04 147
3793.18 150
3793.33 153
3793.47 155
3793.61 157
3793.75 160
3793.89 162
3794.03 165
3794.17 168
3794.31 172
3794.46 177
3794.60 183
3794.74 189
3794.88 194
3795.02 197
3795.16 197
3795.30 195
3795.44 189
3795.59 181
3795.73 171
3795.87 159
3796.01 147
3796.15 134
3796.29 121
3796.43 108
3796.57 96
3796.72 85
3796.86 76
3797.00 69
3797.14 64
3797.28 63
3797.42 67
3797.56 74
3797.70 84
3797.85 95
3797.99 108
3798.13 119
3798.27 128
3798.41 135
3798.55 139
3798.69 140
3798.83 140
3798.98 140
3799.12 140
3799.26 142
3799.40 146
3799.54 151
3799.68 156
3799.82 160
3799.96 163
3800.11 165
3800.25 164
3800.39 162
3800.53 161
3800.67 160
3800.81 162
3800.95 165
3801.10 170
3801.24 175
3801.38 180
3801.52 182
3801.66 182
3801.80 180
3801.94 176
3802.08 174
3802.23 174
3802.37 178
3802.51 185
3802.65 195
3802.79 206
3802.93 216
3803.07 224
3803.22 228
3803.36 228
3803.50 225
3803.64 220
3803.78 214
3803.92 208
3804.06 202
3804.21 195
3804.35 189
3804.49 182
3804.63 174
3804.77 166
3804.91 158
3805.05 151
3805.20 145
3805.34 140
3805.48 137
3805.62 133
3805.76 129
3805.90 125
3806.04 119
3806.19 112
3806.33 107
3806.47 103
3806.61 102
3806.75 104
3806.89 108
3807.03 112
3807.18 116
3807.32 118
3807.46 119
3807.60 119
3807.74 119
3807.88 121
3808.02 123
3808.17 123
3808.31 121
3808.45 115
3808.59 104
3808.73 89
3808.87 72
3809.01 56
3809.16 43
3809.30 33
3809.44 28
3809.58 25
3809.72 26
3809.86 27
3810.00 31
3810.15 35
3810.29 42
3810.43 52
3810.57 65
3810.71 78
3810.85 91
3811.00 102
3811.14 110
3811.28 114
3811.42 114
3811.56 113
3811.70 112
3811.84 113
3811.99 117
3812.13 125
3812.27 136
3812.41 146
3812.55 153
3812.69 155
3812.84 150
3812.98 138
3813.12 121
3813.26 103
3813.40 85
3813.54 71
3813.68 64
3813.83 62
3813.97 64
3814.11 68
3814.25 72
3814.39 72
3814.53 69
3814.68 61
3814.82 52
3814.96 41
3815.10 32
3815.24 26
3815.38 22
3815.53 21
3815.67 19
3815.81 17
3815.95 13
3816.09 7
3816.23 0
3816.38 0
3816.52 0
3816.66 0
3816.80 0
3816.94 0
3817.08 0
3817.22 0
3817.37 0
3817.51 5
3817.65 11
3817.79 16
3817.93 19
3818.07 22
3818.22 25
3818.36 31
3818.50 40
3818.64 53
3818.78 71
3818.92 91
3819.07 113
3819.21 133
3819.35 150
3819.49 163
3819.63 170
3819.77 173
3819.92 173
3820.06 171
3820.20 168
3820.34 165
3820.48 161
3820.62 157
3820.77 151
3820.91 142
3821.05 131
3821.19 118
3821.33 105
3821.48 92
3821.62 81
3821.76 74
3821.90 71
3822.04 72
3822.18 76
3822.33 82
3822.47 90
3822.61 99
3822.75 107
3822.89 115
3823.03 121
3823.18 127
3823.32 131
3823.46 135
3823.60 137
3823.74 139
3823.88 139
3824.03 138
3824.17 135
3824.31 129
3824.45 122
3824.59 113
3824.74 105
3824.88 97
3825.02 91
3825.16 88
3825.30 87
3825.44 87
3825.59 89
3825.73 91
3825.87 95
3826.01 99
3826.15 105
3826.29 113
3826.44 123
3826.58 134
3826.72 147
3826.86 161
3827.00 173
3827.15 184
3827.29 193
3827.43 198
3827.57 201
3827.71 203
3827.85 203
3828.00 204
3828.14 205
3828.28 207
3828.42 209
3828.56 212
3828.71 212
3828.85 209
3828.99 202
3829.13 192
3829.27 179
3829.42 166
3829.56 154
3829.70 145
3829.84 141
3829.98 142
3830.12 148
3830.27 156
3830.41 164
3830.55 172
3830.69 178
3830.83 180
3830.98 179
3831.12 175
3831.26 168
3831.40 160
3831.54 150
3831.69 139
3831.83 128
3831.97 118
3832.11 109
3832.25 101
3832.39 97
3832.54 94
3832.68 94
3832.82 95
3832.96 96
3833.10 99
3833.25 101
3833.39 104
3833.53 108
3833.67 112
3833.81 117
3833.96 122
3834.10 126
3834.24 130
3834.38 134
3834.52 137
3834.67 140
3834.81 143
3834.95 144
3835.09 144
3835.23 142
3835.38 140
3835.52 138
3835.66 139
3835.80 143
3835.94 152
3836.09 164
3836.23 179
3836.37 193
3836.51 204
3836.65 210
3836.80 208
3836.94 200
3837.08 185
3837.22 168
3837.36 149
3837.51 132
3837.65 118
3837.79 108
3837.93 103
3838.07 102
3838.22 103
3838.36 107
3838.50 112
3838.64 117
3838.78 121
3838.93 125
3839.07 128
3839.21 131
3839.35 135
3839.49 140
3839.64 147
3839.78 157
3839.92 168
3840.06 180
3840.20 190
3840.35 198
3840.49 200
3840.63 197
3840.77 190
3840.91 179
3841.06 168
3841.20 159
3841.34 154
3841.48 155
3841.62 161
3841.77 171
3841.91 183
3842.05 197
3842.19 209
3842.34 220
3842.48 228
3842.62 232
3842.76 234
3842.90 235
3843.05 234
3843.19 234
3843.33 234
3843.47 236
3843.61 237
3843.76 239
3843.90 238
3844.04 236
3844.18 232
3844.33 227
3844.47 222
3844.61 216
3844.75 212
3844.89 209
3845.04 207
3845.18 205
3845.32 204
3845.46 203
3845.60 200
3845.75 197
3845.89 192
3846.03 186
3846.17 178
3846.32 169
3846.46 160
3846.60 152
3846.74 147
3846.88 145
3847.03 147
3847.17 154
3847.31 166
3847.45 181
3847.59 198
3847.74 213
3847.88 225
3848.02 233
3848.16 236
3848.31 236
3848.45 234
3848.59 231
3848.73 230
3848.87 231
3849.02 234
3849.16 238
3849.30 240
3849.44 238
3849.59 231
3849.73 218
3849.87 202
3850.01 183
3850.15 164
3850.30 149
3850.44 139
3850.58 134
3850.72 133
3850.87 134
3851.01 136
3851.15 136
3851.29 136
3851.44 135
3851.58 136
3851.72 139
3851.86 146
3852.00 155
3852.15 166
3852.29 176
3852.43 183
3852.57 186
3852.72 185
3852.86 182
3853.00 178
3853.14 176
3853.28 174
3853.43 175
3853.57 175
3853.71 174
3853.85 170
3854.00 163
3854.14 154
3854.28 143
3854.42 133
3854.57 123
3854.71 116
3854.85 109
3854.99 103
3855.14 96
3855.28 89
3855.42 80
3855.56 72
3855.70 64
3855.85 60
3855.99 59
3856.13 62
3856.27 69
3856.42 79
3856.56 89
3856.70 99
3856.84 105
3856.99 107
3857.13 105
3857.27 99
3857.41 90
3857.56 80
3857.70 71
3857.84 66
3857.98 64
3858.12 65
3858.27 68
3858.41 72
3858.55 74
3858.69 76
3858.84 75
3858.98 72
3859.12 68
3859.26 64
3859.41 60
3859.55 57
3859.69 55
3859.83 55
3859.98 58
3860.12 65
3860.26 76
3860.40 90
3860.55 106
3860.69 122
3860.83 135
3860.97 146
3861.12 151
3861.26 151
3861.40 146
3861.54 137
3861.69 125
3861.83 113
3861.97 102
3862.11 93
3862.26 87
3862.40 86
3862.54 89
3862.68 95
3862.83 103
3862.97 111
3863.11 118
3863.25 122
3863.40 122
3863.54 120
3863.68 115
3863.82 109
3863.97 102
3864.11 96
3864.25 89
3864.39 83
3864.54 75
3864.68 67
3864.82 57
3864.96 46
3865.11 36
3865.25 26
3865.39 19
3865.53 14
3865.68 13
3865.82 15
3865.96 20
3866.10 28
3866.25 37
3866.39 48
3866.53 59
3866.67 69
3866.82 78
3866.96 86
3867.10 93
3867.24 96
3867.39 97
3867.53 95
3867.67 88
3867.81 79
3867.96 67
3868.10 54
3868.24 41
3868.38 31
3868.53 24
3868.67 21
3868.81 22
3868.95 27
3869.10 35
3869.24 46
3869.38 60
3869.52 76
3869.67 93
3869.81 112
3869.95 131
3870.10 149
3870.24 167
3870.38 182
3870.52 196
3870.67 207
3870.81 214
3870.95 219
3871.09 219
3871.24 216
3871.38 208
3871.52 197
3871.66 184
3871.81 167
3871.95 149
3872.09 130
3872.23 112
3872.38 93
3872.52 76
3872.66 60
3872.81 47
3872.95 35
3873.09 27
3873.23 21
3873.38 17
3873.52 16
3873.66 16
3873.80 16
3873.95 17
3874.09 18
3874.23 18
3874.37 17
3874.52 15
3874.66 12
3874.80 7
3874.95 2
3875.09 0
3875.23 0
3875.37 0
3875.52 0
3875.66 0
3875.80 0
3875.94 0
3876.09 5
3876.23 18
3876.37 30
3876.52 40
3876.66 48
3876.80 52
3876.94 54
3877.09 54
3877.23 53
3877.37 54
3877.51 57
3877.66 61
3877.80 67
3877.94 76
3878.09 85
3878.23 95
3878.37 104
3878.51 113
3878.66 122
3878.80 129
3878.94 136
3879.08 141
3879.23 145
3879.37 147
3879.51 146
3879.66 143
3879.80 137
3879.94 129
3880.08 119
3880.23 108
3880.37 97
3880.51 88
3880.66 81
3880.80 77
3880.94 75
3881.08 76
3881.23 78
3881.37 81
3881.51 84
3881.66 87
3881.80 87
3881.94 87
3882.08 84
3882.23 80
3882.37 74
3882.51 68
3882.66 62
3882.80 58
3882.94 56
3883.08 57
3883.23 61
3883.37 68
3883.51 76
3883.66 86
3883.80 96
3883.94 106
3884.08 116
3884.23 125
3884.37 133
3884.51 142
3884.66 151
3884.80 161
3884.94 172
3885.08 184
3885.23 195
3885.37 204
3885.51 209
3885.66 210
3885.80 206
3885.94 199
3886.08 190
3886.23 180
3886.37 171
3886.51 164
3886.66 158
3886.80 153
3886.94 151
3887.08 151
3887.23 152
3887.37 154
3887.51 157
3887.66 158
3887.80 158
3887.94 155
3888.09 149
3888.23 141
3888.37 134
3888.51 130
3888.66 130
3888.80 135
3888.94 145
3889.09 155
3889.23 165
3889.37 170
3889.51 169
3889.66 161
3889.80 149
3889.94 135
3890.09 123
3890.23 118
3890.37 121
3890.52 132
3890.66 149
3890.80 171
3890.94 195
3891.09 216
3891.23 234
3891.37 247
3891.52 255
3891.66 259
3891.80 260
3891.95 257
3892.09 252
3892.23 244
3892.37 233
3892.52 221
3892.66 209
3892.80 197
3892.95 187
3893.09 179
3893.23 172
3893.38 166
3893.52 159
3893.66 152
3893.81 144
3893.95 136
3894.09 129
3894.23 124
3894.38 120
3894.52 120
3894.66 122
3894.81 125
3894.95 128
3895.09 131
3895.24 132
3895.38 133
3895.52 131
3895.66 127
3895.81 120
3895.95 111
3896.09 98
3896.24 84
3896.38 69
3896.52 55
3896.67 44
3896.81 38
3896.95 38
3897.10 44
3897.24 55
3897.38 68
3897.53 80
3897.67 91
3897.81 97
3897.95 98
3898.10 94
3898.24 87
3898.38 79
3898.53 72
3898.67 67
3898.81 66
3898.96 69
3899.10 77
3899.24 90
3899.39 106
3899.53 124
3899.67 141
3899.82 156
3899.96 166
3900.10 170
3900.24 167
3900.39 158
3900.53 145
3900.67 131
3900.82 119
3900.96 109
3901.10 103
3901.25 101
3901.39 101
3901.53 101
3901.68 99
3901.82 96
3901.96 90
3902.11 84
3902.25 78
3902.39 72
3902.54 68
3902.68 65
3902.82 63
3902.97 62
3903.11 60
3903.25 60
3903.40 60
3903.54 62
3903.68 67
3903.83 75
3903.97 87
3904.11 101
3904.25 117
3904.40 132
3904.54 147
3904.68 158
3904.83 166
3904.97 171
3905.11 173
3905.26 173
3905.40 171
3905.54 168
3905.69 162
3905.83 153
3905.97 141
3906.12 126
3906.26 109
3906.40 92
3906.55 76
3906.69 62
3906.83 52
3906.98 44
3907.12 37
3907.26 31
3907.41 23
3907.55 15
3907.69 5
3907.84 0
3907.98 0
3908.12 0
3908.27 0
3908.41 0
3908.55 0
3908.70 0
3908.84 0
3908.98 9
3909.13 23
3909.27 37
3909.41 49
3909.56 59
3909.70 68
3909.84 75
3909.99 81
3910.13 87
3910.27 92
3910.42 96
3910.56 99
3910.70 101
3910.85 103
3910.99 104
3911.13 105
3911.28 105
3911.42 105
3911.56 103
3911.71 100
3911.85 95
3911.99 90
3912.14 87
3912.28 87
3912.42 90
3912.57 96
3912.71 105
3912.85 114
3913.00 123
3913.14 130
3913.28 135
3913.43 139
3913.57 142
3913.71 147
3913.86 153
3914.00 161
3914.14 170
3914.29 178
3914.43 184
3914.57 186
3914.72 184
3914.86 177
3915.01 167
3915.15 156
3915.29 146
3915.44 138
3915.58 133
3915.72 130
3915.87 130
3916.01 130
3916.15 128
3916.30 124
3916.44 118
3916.58 109
3916.73 100
3916.87 91
3917.01 83
3917.16 78
3917.30 76
3917.44 78
3917.59 81
3917.73 86
3917.87 90
3918.02 95
3918.16 98
3918.31 101
3918.45 103
3918.59 106
3918.74 109
3918.88 112
3919.02 117
3919.17 122
3919.31 129
3919.45 135
3919.60 142
3919.74 150
3919.88 156
3920.03 162
3920.17 165
3920.31 166
3920.46 162
3920.60 155
3920.74 144
3920.89 131
3921.03 117
3921.18 104
3921.32 94
3921.46 88
3921.61 87
3921.75 89
3921.89 94
3922.04 100
3922.18 104
3922.32 107
3922.47 107
3922.61 105
3922.75 102
3922.90 99
3923.04 97
3923.19 99
3923.33 103
3923.47 112
3923.62 124
3923.76 136
3923.90 147
3924.05 154
3924.19 158
3924.33 156
3924.48 151
3924.62 145
3924.77 140
3924.91 137
3925.05 138
3925.20 142
3925.34 147
3925.48 153
3925.63 157
3925.77 160
3925.91 162
3926.06 164
3926.20 168
3926.35 174
3926.49 180
3926.63 187
3926.78 193
3926.92 197
3927.06 198
3927.21 196
3927.35 190
3927.49 182
3927.64 172
3927.78 161
3927.93 151
3928.07 142
3928.21 136
3928.36 134
3928.50 136
3928.64 142
3928.79 148
3928.93 154
3929.07 159
3929.22 161
3929.36 160
3929.51 156
3929.65 150
3929.79 142
3929.94 135
3930.08 127
3930.22 121
3930.37 117
3930.51 116
3930.66 116
3930.80 118
3930.94 121
3931.09 123
3931.23 125
3931.37 127
3931.52 129
3931.66 133
3931.81 138
3931.95 143
3932.09 147
3932.24 147
3932.38 143
3932.52 132
3932.67 116
3932.81 95
3932.96 72
3933.10 49
3933.24 28
3933.39 11
3933.53 0
3933.67 0
3933.82 0
3933.96 0
3934.11 0
3934.25 2
3934.39 12
3934.54 23
3934.68 33
3934.82 40
3934.97 43
3935.11 42
3935.26 37
3935.40 29
3935.54 20
3935.69 12
3935.83 5
3935.98 1
3936.12 0
3936.26 0
3936.41 0
3936.55 0
3936.69 0
3936.84 0
3936.98 0
3937.13 0
3937.27 0
3937.41 0
3937.56 4
3937.70 8
3937.85 11
3937.99 13
3938.13 15
3938.28 16
3938.42 18
3938.56 21
3938.71 25
3938.85 30
3939.00 36
3939.14 43
3939.28 49
3939.43 55
3939.57 61
3939.72 68
3939.86 77
3940.00 87
3940.15 97
3940.29 108
3940.44 117
3940.58 125
3940.72 129
3940.87 129
3941.01 125
3941.15 117
3941.30 107
3941.44 94
3941.59 81
3941.73 69
3941.87 57
3942.02 48
3942.16 42
3942.31 37
3942.45 35
3942.59 33
3942.74 31
3942.88 29
3943.03 24
3943.17 18
3943.31 11
3943.46 4
3943.60 0
3943.75 0
3943.89 0
3944.03 2
3944.18 9
3944.32 17
3944.47 26
3944.61 33
3944.75 40
3944.90 46
3945.04 52
3945.19 57
3945.33 62
3945.47 65
3945.62 67
3945.76 65
3945.91 61
3946.05 54
3946.19 46
3946.34 38
3946.48 31
3946.63 26
3946.77 24
3946.91 23
3947.06 25
3947.20 27
3947.35 31
3947.49 34
3947.63 37
3947.78 38
3947.92 37
3948.07 33
3948.21 26
3948.35 17
3948.50 7
3948.64 0
3948.79 0
3948.93 0
3949.07 0
3949.22 0
3949.36 0
3949.51 3
3949.65 7
3949.79 11
3949.94 15
3950.08 19
3950.23 24
3950.37 27
3950.52 28
3950.66 26
3950.80 21
3950.95 14
3951.09 7
3951.24 1
3951.38 0
3951.52 0
3951.67 0
3951.81 0
3951.96 0
3952.10 0
3952.24 0
3952.39 0
3952.53 2
3952.68 10
3952.82 19
3952.96 27
3953.11 33
3953.25 36
3953.40 36
3953.54 34
3953.69 32
3953.83 30
3953.97 29
3954.12 30
3954.26 33
3954.41 37
3954.55 44
3954.69 53
3954.84 64
3954.98 76
3955.13 89
3955.27 102
3955.42 115
3955.56 127
3955.70 139
3955.85 149
3955.99 157
3956.14 164
3956.28 168
3956.42 171
3956.57 171
3956.71 169
3956.86 165
3957.00 160
3957.15 155
3957.29 150
3957.43 145
3957.58 141
3957.72 138
3957.87 136
3958.01 136
3958.16 135
3958.30 134
3958.44 133
3958.59 130
3958.73 127
3958.88 122
3959.02 117
3959.17 112
3959.31 105
3959.45 98
3959.60 87
3959.74 74
3959.89 59
3960.03 43
3960.17 29
3960.32 19
3960.46 13
3960.61 15
3960.75 22
3960.90 34
3961.04 49
3961.18 64
3961.33 77
3961.47 87
3961.62 92
3961.76 94
3961.91 91
3962.05 86
3962.19 81
3962.34 76
3962.48 71
3962.63 68
3962.77 65
3962.92 62
3963.06 58
3963.21 53
3963.35 46
3963.49 39
3963.64 32
3963.78 24
3963.93 16
3964.07 8
3964.22 3
3964.36 0
3964.50 0
3964.65 5
3964.79 15
3964.94 27
3965.08 40
3965.23 51
3965.37 59
3965.51 63
3965.66 61
3965.80 57
3965.95 51
3966.09 44
3966.24 39
3966.38 36
3966.53 34
3966.67 34
3966.81 35
3966.96 37
3967.10 39
3967.25 41
3967.39 44
3967.54 45
3967.68 45
3967.82 45
3967.97 44
3968.11 43
3968.26 44
3968.40 45
3968.55 49
3968.69 53
3968.84 58
3968.98 63
3969.12 68
3969.27 72
3969.41 76
3969.56 79
3969.70 83
3969.85 87
3969.99 90
3970.14 94
3970.28 98
3970.42 102
3970.57 108
3970.71 115
3970.86 125
3971.00 137
3971.15 151
3971.29 165
3971.44 180
3971.58 193
3971.72 204
3971.87 212
3972.01 217
3972.16 222
3972.30 228
3972.45 237
3972.59 247
3972.74 261
3972.88 276
3973.03 291
3973.17 306
3973.31 319
3973.46 329
3973.60 339
3973.75 346
3973.89 352
3974.04 357
3974.18 361
3974.33 363
3974.47 363
3974.61 361
3974.76 356
3974.90 350
3975.05 342
3975.19 334
3975.34 325
3975.48 317
3975.63 309
3975.77 301
3975.92 294
3976.06 288
3976.20 282
3976.35 276
3976.49 270
3976.64 263
3976.78 257
3976.93 249
3977.07 241
3977.22 231
3977.36 220
3977.51 209
3977.65 198
3977.79 188
3977.94 180
3978.08 174
3978.23 171
3978.37 169
3978.52 170
3978.66 172
3978.81 174
3978.95 176
3979.10 177
3979.24 177
3979.39 175
3979.53 173
3979.67 169
3979.82 164
3979.96 159
3980.11 154
3980.25 146
3980.40 138
3980.54 127
3980.69 115
3980.83 101
3980.98 87
3981.12 74
3981.27 64
3981.41 58
3981.56 57
3981.70 60
3981.84 66
3981.99 76
3982.13 86
3982.28 95
3982.42 103
3982.57 109
3982.71 113
3982.86 114
3983.00 114
3983.15 112
3983.29 108
3983.44 102
3983.58 97
3983.73 93
3983.87 92
3984.01 94
3984.16 101
3984.30 111
3984.45 124
3984.59 138
3984.74 151
3984.88 162
3985.03 170
3985.17 174
3985.32 174
3985.46 171
3985.61 165
3985.75 159
3985.90 152
3986.04 147
3986.19 145
3986.33 145
3986.47 148
3986.62 151
3986.76 154
3986.91 156
3987.05 156
3987.20 155
3987.34 154
3987.49 153
3987.63 152
3987.78 152
3987.92 151
3988.07 149
3988.21 146
3988.36 143
3988.50 138
3988.65 134
3988.79 131
3988.94 128
3989.08 126
3989.23 124
3989.37 122
3989.52 119
3989.66 117
3989.80 116
3989.95 116
3990.09 118
3990.24 121
3990.38 123
3990.53 123
3990.67 120
3990.82 112
3990.96 99
3991.11 83
3991.25 67
3991.40 52
3991.54 41
3991.69 34
3991.83 30
3991.98 29
3992.12 29
3992.27 29
3992.41 29
3992.56 30
3992.70 31
3992.85 32
3992.99 33
3993.14 33
3993.28 32
3993.43 28
3993.57 22
3993.72 15
3993.86 9
3994.01 4
3994.15 1
3994.29 0
3994.44 0
3994.58 0
3994.73 0
3994.87 0
3995.02 0
3995.16 0
3995.31 0
3995.45 0
3995.60 0
3995.74 0
3995.89 3
3996.03 9
3996.18 17
3996.32 28
3996.47 41
3996.61 56
3996.76 70
3996.90 83
3997.05 94
3997.19 101
3997.34 103
3997.48 102
3997.63 99
3997.77 96
3997.92 94
3998.06 96
3998.21 102
3998.35 113
3998.50 128
3998.64 146
3998.79 165
3998.93 182
3999.08 195
3999.22 203
3999.37 207
3999.51 206
3999.66 202
3999.80 195
3999.95 189
4000.09 183
4000.24 178
4000.38 173
4000.53 168
4000.67 164
4000.82 160
4000.96 156
4001.11 152
4001.25 149
4001.40 145
4001.54 143
4001.69 141
4001.83 140
4001.98 141
4002.12 144
4002.27 149
4002.41 155
4002.56 163
4002.70 172
4002.85 182
4002.99 193
4003.14 205
4003.28 217
4003.43 227
4003.57 233
4003.72 233
4003.86 227
4004.01 214
4004.15 195
4004.30 173
4004.44 150
4004.59 128
4004.73 108
4004.88 90
4005.02 76
4005.17 64
4005.31 55
4005.46 49
4005.60 45
4005.75 44
4005.89 45
4006.04 47
4006.18 50
4006.33 53
4006.47 54
4006.62 54
4006.76 53
4006.91 50
4007.06 45
4007.20 39
4007.35 32
4007.49 24
4007.64 16
4007.78 9
4007.93 3
4008.07 0
4008.22 0
4008.36 0
4008.51 0
4008.65 0
4008.80 3
4008.94 6
4009.09 9
4009.23 14
4009.38 19
4009.52 24
4009.67 28
4009.81 30
4009.96 30
4010.10 27
4010.25 23
4010.39 19
4010.54 16
4010.68 16
4010.83 18
4010.97 22
4011.12 26
4011.26 28
4011.41 27
4011.55 23
4011.70 14
4011.85 4
4011.99 0
4012.14 0
4012.28 0
4012.43 0
4012.57 0
4012.72 0
4012.86 0
4013.01 0
4013.15 17
4013.30 36
4013.44 54
4013.59 72
4013.73 89
4013.88 104
4014.02 119
4014.17 132
4014.31 143
4014.46 152
4014.60 158
4014.75 160
4014.90 158
4015.04 152
4015.19 144
4015.33 135
4015.48 125
4015.62 114
4015.77 102
4015.91 89
4016.06 75
4016.20 61
4016.35 48
4016.49 37
4016.64 29
4016.78 24
4016.93 21
4017.07 20
4017.22 19
4017.37 17
4017.51 14
4017.66 11
4017.80 8
4017.95 6
4018.09 7
4018.24 10
4018.38 15
4018.53 22
4018.67 28
4018.82 33
4018.96 37
4019.11 38
4019.25 38
4019.40 37
4019.54 36
4019.69 36
4019.84 36
4019.98 37
4020.13 38
4020.27 38
4020.42 36
4020.56 32
4020.71 25
4020.85 16
4021.00 5
4021.14 0
4021.29 0
4021.43 0
4021.58 0
4021.73 0
4021.87 0
4022.02 0
4022.16 0
4022.31 5
4022.45 20
4022.60 36
4022.74 52
4022.89 66
4023.03 75
4023.18 79
4023.32 79
4023.47 77
4023.62 75
4023.76 75
4023.91 78
4024.05 86
4024.20 96
4024.34 108
4024.49 118
4024.63 124
4024.78 126
4024.92 122
4025.07 115
4025.22 105
4025.36 93
4025.51 81
4025.65 69
4025.80 58
4025.94 49
4026.09 41
4026.23 37
4026.38 34
4026.52 35
4026.67 38
4026.82 42
4026.96 47
4027.11 52
4027.25 57
4027.40 61
4027.54 65
4027.69 69
4027.83 71
4027.98 74
4028.12 74
4028.27 74
4028.42 71
4028.56 66
4028.71 59
4028.85 51
4029.00 40
4029.14 29
4029.29 17
4029.43 6
4029.58 0
4029.73 0
4029.87 0
4030.02 0
4030.16 0
4030.31 0
4030.45 5
4030.60 15
4030.74 22
4030.89 27
4031.04 29
4031.18 27
4031.33 23
4031.47 17
4031.62 12
4031.76 7
4031.91 4
4032.05 2
4032.20 2
4032.35 3
4032.49 4
4032.64 6
4032.78 6
4032.93 7
4033.07 7
4033.22 7
4033.36 7
4033.51 7
4033.66 8
4033.80 11
4033.95 16
4034.09 23
4034.24 32
4034.38 41
4034.53 49
4034.67 54
4034.82 54
4034.97 50
4035.11 41
4035.26 31
4035.40 21
4035.55 12
4035.69 5
4035.84 1
4035.99 0
4036.13 0
4036.28 0
4036.42 0
4036.57 0
4036.71 0
4036.86 0
4037.01 0
4037.15 0
4037.30 1
4037.44 9
4037.59 20
4037.73 34
4037.88 51
4038.02 69
4038.17 87
4038.32 104
4038.46 119
4038.61 129
4038.75 136
4038.90 137
4039.04 135
4039.19 129
4039.34 121
4039.48 111
4039.63 101
4039.77 91
4039.92 82
4040.06 75
4040.21 70
4040.36 66
4040.50 64
4040.65 63
4040.79 63
4040.94 63
4041.08 63
4041.23 63
4041.38 63
4041.52 62
4041.67 59
4041.81 56
4041.96 52
4042.10 48
4042.25 44
4042.40 41
4042.54 39
4042.69 37
4042.83 36
4042.98 34
4043.13 30
4043.27 24
4043.42 16
4043.56 8
4043.71 2
4043.85 0
4044.00 0
4044.15 0
4044.29 5
4044.44 13
4044.58 20
4044.73 26
4044.87 31
4045.02 35
4045.17 38
4045.31 41
4045.46 44
4045.60 47
4045.75 51
4045.90 55
4046.04 59
4046.19 63
4046.33 67
4046.48 70
4046.62 71
4046.77 69
4046.92 63
4047.06 53
4047.21 40
4047.35 24
4047.50 9
4047.65 0
4047.79 0
4047.94 0
4048.08 0
4048.23 3
4048.37 14
4048.52 26
4048.67 36
4048.81 44
4048.96 51
4049.10 56
4049.25 61
4049.40 65
4049.54 69
4049.69 70
4049.83 69
4049.98 64
4050.13 55
4050.27 43
4050.42 29
4050.56 15
4050.71 2
4050.85 0
4051.00 0
4051.15 0
4051.29 0
4051.44 0
4051.58 0
4051.73 0
4051.88 0
4052.02 2
4052.17 11
4052.31 20
4052.46 29
4052.61 37
4052.75 41
4052.90 42
4053.04 39
4053.19 33
4053.34 26
4053.48 20
4053.63 17
4053.77 19
4053.92 27
4054.07 40
4054.21 57
4054.36 76
4054.50 94
4054.65 111
4054.80 123
4054.94 132
4055.09 137
4055.23 140
4055.38 141
4055.53 143
4055.67 147
4055.82 151
4055.96 157
4056.11 164
4056.26 169
4056.40 172
4056.55 173
4056.69 171
4056.84 167
4056.99 162
4057.13 157
4057.28 152
4057.42 148
4057.57 145
4057.72 142
4057.86 138
4058.01 134
4058.15 127
4058.30 120
4058.45 112
4058.59 104
4058.74 97
4058.88 92
4059.03 89
4059.18 86
4059.32 83
4059.47 78
4059.61 70
4059.76 60
4059.91 48
4060.05 36
4060.20 26
4060.34 17
4060.49 11
4060.64 8
4060.78 7
4060.93 7
4061.07 8
4061.22 10
4061.37 13
4061.51 17
4061.66 21
4061.81 26
4061.95 30
4062.10 34
4062.24 35
4062.39 35
4062.54 33
4062.68 28
4062.83 23
4062.97 17
4063.12 11
4063.27 5
4063.41 1
4063.56 0
4063.70 0
4063.85 0
4064.00 0
4064.14 0
4064.29 0
4064.44 1
4064.58 1
4064.73 1
4064.87 1
4065.02 1
4065.17 3
4065.31 6
4065.46 10
4065.60 14
4065.75 18
4065.90 23
4066.04 29
4066.19 35
4066.34 42
4066.48 48
4066.63 53
4066.77 57
4066.92 60
4067.07 61
4067.21 63
4067.36 65
4067.51 70
4067.65 75
4067.80 80
4067.94 83
4068.09 83
4068.24 77
4068.38 67
4068.53 53
4068.68 36
4068.82 21
4068.97 10
4069.11 4
4069.26 4
4069.41 10
4069.55 20
4069.70 32
4069.85 45
4069.99 56
4070.14 66
4070.28 74
4070.43 82
4070.58 89
4070.72 97
4070.87 105
4071.02 114
4071.16 121
4071.31 126
4071.45 129
4071.60 127
4071.75 122
4071.89 113
4072.04 102
4072.19 90
4072.33 78
4072.48 68
4072.62 60
4072.77 54
4072.92 50
4073.06 49
4073.21 50
4073.36 52
4073.50 55
4073.65 59
4073.79 64
4073.94 68
4074.09 73
4074.23 76
4074.38 79
4074.53 81
4074.67 81
4074.82 79
4074.97 77
4075.11 73
4075.26 69
4075.40 64
4075.55 60
4075.70 57
4075.84 56
4075.99 57
4076.14 57
4076.28 57
4076.43 56
4076.58 53
4076.72 48
4076.87 42
4077.01 38
4077.16 36
4077.31 36
4077.45 39
4077.60 43
4077.75 46
4077.89 46
4078.04 44
4078.19 37
4078.33 28
4078.48 17
4078.63 6
4078.77 0
4078.92 0
4079.06 0
4079.21 0
4079.36 0
4079.50 0
4079.65 0
4079.80 0
4079.94 0
4080.09 7
4080.24 15
4080.38 23
4080.53 32
4080.68 40
4080.82 47
4080.97 54
4081.11 59
4081.26 62
4081.41 65
4081.55 68
4081.70 70
4081.85 73
4081.99 76
4082.14 80
4082.29 84
4082.43 88
4082.58 92
4082.73 95
4082.87 96
4083.02 95
4083.16 91
4083.31 84
4083.46 74
4083.60 63
4083.75 52
4083.90 43
4084.04 38
4084.19 36
4084.34 40
4084.48 47
4084.63 55
4084.78 65
4084.92 72
4085.07 77
4085.22 78
4085.36 75
4085.51 69
4085.66 61
4085.80 54
4085.95 47
4086.10 43
4086.24 42
4086.39 44
4086.53 49
4086.68 57
4086.83 65
4086.97 72
4087.12 78
4087.27 81
4087.41 80
4087.56 78
4087.71 74
4087.85 68
4088.00 63
4088.15 58
4088.29 53
4088.44 47
4088.59 41
4088.73 34
4088.88 26
4089.03 18
4089.17 9
4089.32 0
4089.47 0
4089.61 0
4089.76 0
4089.91 0
4090.05 0
4090.20 0
4090.35 0
4090.49 2
4090.64 12
4090.79 18
4090.93 22
4091.08 21
4091.23 17
4091.37 11
4091.52 5
4091.67 0
4091.81 0
4091.96 0
4092.11 0
4092.25 0
4092.40 0
4092.55 0
4092.69 0
4092.84 0
4092.99 0
4093.13 0
4093.28 6
4093.43 12
4093.57 19
4093.72 25
4093.87 29
4094.01 32
4094.16 33
4094.31 33
4094.45 33
4094.60 33
4094.75 33
4094.89 35
4095.04 38
4095.19 42
4095.33 48
4095.48 52
4095.63 56
4095.77 58
4095.92 58
4096.07 57
4096.21 55
4096.36 54
4096.51 55
4096.65 59
4096.80 65
4096.95 73
4097.09 82
4097.24 91
4097.39 100
4097.53 109
4097.68 117
4097.83 126
4097.97 137
4098.12 148
4098.27 160
4098.41 172
4098.56 183
4098.71 190
4098.85 194
4099.00 192
4099.15 186
4099.29 174
4099.44 161
4099.59 146
4099.74 133
4099.88 123
4100.03 117
4100.18 116
4100.32 120
4100.47 127
4100.62 137
4100.76 148
4100.91 159
4101.06 169
4101.20 179
4101.35 188
4101.50 196
4101.64 204
4101.79 211
4101.94 216
4102.08 219
4102.23 219
4102.38 217
4102.52 213
4102.67 208
4102.82 204
4102.97 201
4103.11 199
4103.26 198
4103.41 197
4103.55 194
4103.70 188
4103.85 180
4103.99 169
4104.14 156
4104.29 143
4104.43 130
4104.58 119
4104.73 111
4104.87 104
4105.02 99
4105.17 95
4105.32 92
4105.46 89
4105.61 87
4105.76 84
4105.90 82
4106.05 81
4106.20 80
4106.34 81
4106.49 83
4106.64 87
4106.78 93
4106.93 101
4107.08 109
4107.22 118
4107.37 124
4107.52 128
4107.67 127
4107.81 124
4107.96 118
4108.11 112
4108.25 108
4108.40 106
4108.55 109
4108.69 115
4108.84 123
4108.99 132
4109.14 142
4109.28 152
4109.43 162
4109.58 170
4109.72 178
4109.87 184
4110.02 188
4110.16 190
4110.31 189
4110.46 185
4110.60 178
4110.75 169
4110.90 157
4111.05 143
4111.19 130
4111.34 118
4111.49 109
4111.63 103
4111.78 101
4111.93 101
4112.07 101
4112.22 101
4112.37 99
4112.52 93
4112.66 85
4112.81 75
4112.96 65
4113.10 57
4113.25 54
4113.40 55
4113.55 60
4113.69 68
4113.84 77
4113.99 85
4114.13 90
4114.28 94
4114.43 96
4114.57 98
4114.72 100
4114.87 102
4115.02 106
4115.16 108
4115.31 110
4115.46 109
4115.60 106
4115.75 101
4115.90 96
4116.04 90
4116.19 85
4116.34 81
4116.49 78
4116.63 76
4116.78 76
4116.93 78
4117.07 83
4117.22 91
4117.37 102
4117.52 113
4117.66 125
4117.81 136
4117.96 143
4118.10 147
4118.25 147
4118.40 143
4118.55 138
4118.69 132
4118.84 125
4118.99 120
4119.13 117
4119.28 117
4119.43 120
4119.58 127
4119.72 138
4119.87 151
4120.02 164
4120.16 177
4120.31 187
4120.46 194
4120.61 198
4120.75 199
4120.90 199
4121.05 199
4121.19 201
4121.34 204
4121.49 208
4121.64 211
4121.78 212
4121.93 208
4122.08 201
4122.22 191
4122.37 179
4122.52 167
4122.67 159
4122.81 154
4122.96 153
4123.11 154
4123.26 157
4123.40 159
4123.55 162
4123.70 162
4123.84 162
4123.99 161
4124.14 159
4124.29 156
4124.43 152
4124.58 146
4124.73 140
4124.87 133
4125.02 127
4125.17 121
4125.32 118
4125.46 115
4125.61 113
4125.76 111
4125.91 108
4126.05 106
4126.20 104
4126.35 104
4126.49 107
4126.64 111
4126.79 117
4126.94 123
4127.08 127
4127.23 128
4127.38 125
4127.53 120
4127.67 114
4127.82 108
4127.97 104
4128.11 103
4128.26 103
4128.41 106
4128.56 111
4128.70 116
4128.85 123
4129.00 130
4129.15 139
4129.29 149
4129.44 160
4129.59 172
4129.73 185
4129.88 198
4130.03 212
4130.18 225
4130.32 236
4130.47 244
4130.62 248
4130.77 246
4130.91 239
4131.06 228
4131.21 215
4131.36 202
4131.50 190
4131.65 182
4131.80 177
4131.95 176
4132.09 177
4132.24 177
4132.39 177
4132.53 175
4132.68 172
4132.83 168
4132.98 164
4133.12 159
4133.27 155
4133.42 149
4133.57 143
4133.71 136
4133.86 128
4134.01 119
4134.16 110
4134.30 102
4134.45 96
4134.60 93
4134.75 92
4134.89 94
4135.04 97
4135.19 100
4135.34 102
4135.48 101
4135.63 97
4135.78 89
4135.92 79
4136.07 67
4136.22 55
4136.37 45
4136.51 38
4136.66 37
4136.81 40
4136.96 48
4137.10 60
4137.25 73
4137.40 87
4137.55 98
4137.69 106
4137.84 110
4137.99 109
4138.14 105
4138.28 99
4138.43 92
4138.58 86
4138.73 81
4138.87 78
4139.02 76
4139.17 74
4139.32 71
4139.46 70
4139.61 68
4139.76 65
4139.91 62
4140.05 59
4140.20 55
4140.35 50
4140.50 44
4140.64 36
4140.79 29
4140.94 24
4141.09 21
4141.23 20
4141.38 20
4141.53 21
4141.68 20
4141.82 18
4141.97 15
4142.12 11
4142.27 9
4142.41 10
4142.56 16
4142.71 27
4142.86 44
4143.00 63
4143.15 84
4143.30 104
4143.45 121
4143.60 134
4143.74 140
4143.89 141
4144.04 137
4144.19 128
4144.33 116
4144.48 99
4144.63 81
4144.78 60
4144.92 38
4145.07 15
4145.22 0
4145.37 0
4145.51 0
4145.66 0
4145.81 0
4145.96 0
4146.10 0
4146.25 0
4146.40 11
4146.55 23
4146.69 31
4146.84 35
4146.99 37
4147.14 37
4147.29 37
4147.43 38
4147.58 41
4147.73 46
4147.88 51
4148.02 55
4148.17 57
4148.32 58
4148.47 57
4148.61 56
4148.76 55
4148.91 57
4149.06 62
4149.20 70
4149.35 80
4149.50 92
4149.65 104
4149.80 114
4149.94 122
4150.09 128
4150.24 132
4150.39 134
4150.53 135
4150.68 133
4150.83 129
4150.98 121
4151.12 109
4151.27 94
4151.42 78
4151.57 63
4151.72 52
4151.86 47
4152.01 50
4152.16 60
4152.31 75
4152.45 93
4152.60 112
4152.75 127
4152.90 137
4153.05 141
4153.19 141
4153.34 136
4153.49 130
4153.64 124
4153.78 117
4153.93 111
4154.08 104
4154.23 96
4154.37 87
4154.52 77
4154.67 68
4154.82 59
4154.97 54
4155.11 52
4155.26 52
4155.41 56
4155.56 60
4155.70 64
4155.85 68
4156.00 69
4156.15 70
4156.30 70
4156.44 70
4156.59 70
4156.74 71
4156.89 71
4157.04 71
4157.18 69
4157.33 66
4157.48 63
4157.63 60
4157.77 58
4157.92 58
4158.07 61
4158.22 66
4158.37 72
4158.51 78
4158.66 84
4158.81 90
4158.96 94
4159.10 97
4159.25 99
4159.40 100
4159.55 99
4159.70 97
4159.84 93
4159.99 87
4160.14 82
4160.29 77
4160.44 75
4160.58 75
4160.73 77
4160.88 79
4161.03 81
4161.17 81
4161.32 80
4161.47 79
4161.62 80
4161.77 86
4161.91 97
4162.06 111
4162.21 127
4162.36 142
4162.51 153
4162.65 157
4162.80 155
4162.95 147
4163.10 135
4163.25 118
4163.39 100
4163.54 81
4163.69 62
4163.84 44
4163.99 29
4164.13 16
4164.28 6
4164.43 0
4164.58 0
4164.72 0
4164.87 0
4165.02 0
4165.17 0
4165.32 0
4165.46 0
4165.61 0
4165.76 6
4165.91 25
4166.06 44
4166.20 63
4166.35 79
4166.50 91
4166.65 99
4166.80 106
4166.94 113
4167.09 123
4167.24 134
4167.39 147
4167.54 160
4167.68 170
4167.83 177
4167.98 181
4168.13 182
4168.28 182
4168.42 183
4168.57 185
4168.72 187
4168.87 189
4169.02 189
4169.16 186
4169.31 181
4169.46 174
4169.61 166
4169.76 158
4169.90 152
4170.05 147
4170.20 145
4170.35 145
4170.50 145
4170.64 145
4170.79 144
4170.94 143
4171.09 142
4171.24 142
4171.39 143
4171.53 146
4171.68 152
4171.83 160
4171.98 170
4172.13 183
4172.27 196
4172.42 209
4172.57 221
4172.72 231
4172.87 237
4173.01 240
4173.16 240
4173.31 238
4173.46 236
4173.61 233
4173.75 230
4173.90 227
4174.05 221
4174.20 214
4174.35 204
4174.50 192
4174.64 180
4174.79 168
4174.94 158
4175.09 150
4175.24 146
4175.38 144
4175.53 145
4175.68 147
4175.83 152
4175.98 158
4176.12 165
4176.27 172
4176.42 179
4176.57 185
4176.72 191
4176.87 196
4177.01 201
4177.16 208
4177.31 216
4177.46 225
4177.61 235
4177.75 245
4177.90 253
4178.05 257
4178.20 256
4178.35 251
4178.50 241
4178.64 230
4178.79 219
4178.94 210
4179.09 206
4179.24 206
4179.38 213
4179.53 224
4179.68 239
4179.83 257
4179.98 274
4180.13 291
4180.27 306
4180.42 318
4180.57 328
4180.72 336
4180.87 342
4181.02 346
4181.16 349
4181.31 350
4181.46 351
4181.61 350
4181.76 349
4181.90 346
4182.05 342
4182.20 337
4182.35 330
4182.50 322
4182.65 312
4182.79 301
4182.94 293
4183.09 287
4183.24 286
4183.39 289
4183.54 297
4183.68 309
4183.83 326
4183.98 345
4184.13 367
4184.28 391
4184.43 415
4184.57 439
4184.72 460
4184.87 479
4185.02 495
4185.17 510
4185.32 524
4185.46 538
4185.61 553
4185.76 568
4185.91 582
4186.06 593
4186.21 601
4186.35 603
4186.50 602
4186.65 599
4186.80 596
4186.95 594
4187.10 594
4187.24 597
4187.39 601
4187.54 607
4187.69 613
4187.84 622
4187.99 633
4188.13 647
4188.28 663
4188.43 682
4188.58 701
4188.73 719
4188.88 735
4189.02 748
4189.17 760
4189.32 772
4189.47 787
4189.62 808
4189.77 835
4189.91 870
4190.06 912
4190.21 959
4190.36 1010
4190.51 1060
4190.66 1108
4190.80 1150
4190.95 1184
4191.10 1210
4191.25 1229
4191.40 1243
4191.55 1255
4191.70 1269
4191.84 1288
4191.99 1313
4192.14 1345
4192.29 1382
4192.44 1421
4192.59 1458
4192.73 1492
4192.88 1519
4193.03 1539
4193.18 1554
4193.33 1565
4193.48 1574
4193.62 1582
4193.77 1591
4193.92 1600
4194.07 1610
4194.22 1620
4194.37 1628
4194.52 1635
4194.66 1638
4194.81 1635
4194.96 1625
4195.11 1605
4195.26 1574
4195.41 1533
4195.56 1485
4195.70 1432
4195.85 1378
4196.00 1327
4196.15 1282
4196.30 1243
4196.45 1210
4196.59 1181
4196.74 1153
4196.89 1127
4197.04 1099
4197.19 1072
4197.34 1043
4197.49 1014
4197.63 983
4197.78 951
4197.93 916
4198.08 879
4198.23 838
4198.38 797
4198.53 756
4198.67 718
4198.82 683
4198.97 655
4199.12 632
4199.27 615
4199.42 602
4199.57 593
4199.71 588
4199.86 584
4200.01 581
4200.16 577
4200.31 573
4200.46 567
4200.61 560
4200.75 551
4200.90 541
4201.05 532
4201.20 523
4201.35 516
4201.50 510
4201.65 507
4201.79 506
4201.94 506
4202.09 507
4202.24 509
4202.39 511
4202.54 511
4202.69 511
4202.83 509
4202.98 505
4203.13 498
4203.28 489
4203.43 478
4203.58 465
4203.73 450
4203.87 435
4204.02 419
4204.17 402
4204.32 385
4204.47 369
4204.62 352
4204.77 336
4204.92 323
4205.06 313
4205.21 307
4205.36 306
4205.51 308
4205.66 314
4205.81 322
4205.96 330
4206.10 337
4206.25 341
4206.40 344
4206.55 343
4206.70 339
4206.85 332
4207.00 321
4207.15 306
4207.29 289
4207.44 270
4207.59 250
4207.74 232
4207.89 218
4208.04 209
4208.19 205
4208.34 206
4208.48 210
4208.63 215
4208.78 219
4208.93 220
4209.08 219
4209.23 216
4209.38 212
4209.53 206
4209.67 201
4209.82 195
4209.97 188
4210.12 180
4210.27 172
4210.42 165
4210.57 158
4210.72 154
4210.86 154
4211.01 157
4211.16 163
4211.31 172
4211.46 181
4211.61 190
4211.76 198
4211.91 204
4212.05 207
4212.20 208
4212.35 208
4212.50 207
4212.65 206
4212.80 205
4212.95 206
4213.10 208
4213.24 211
4213.39 215
4213.54 218
4213.69 221
4213.84 222
4213.99 223
4214.14 223
4214.29 223
4214.44 223
4214.58 222
4214.73 222
4214.88 220
4215.03 219
4215.18 215
4215.33 211
4215.48 205
4215.63 198
4215.77 190
4215.92 182
4216.07 174
4216.22 167
4216.37 164
4216.52 164
4216.67 168
4216.82 176
4216.97 186
4217.11 198
4217.26 208
4217.41 217
4217.56 223
4217.71 224
4217.86 220
4218.01 212
4218.16 201
4218.31 189
4218.45 177
4218.60 167
4218.75 161
4218.90 159
4219.05 161
4219.20 166
4219.35 172
4219.50 177
4219.65 178
4219.79 174
4219.94 165
4220.09 153
4220.24 138
4220.39 124
4220.54 112
4220.69 102
4220.84 94
4220.99 89
4221.14 85
4221.28 82
4221.43 80
4221.58 78
4221.73 78
4221.88 77
4222.03 77
4222.18 75
4222.33 73
4222.48 69
4222.62 65
4222.77 60
4222.92 57
4223.07 55
4223.22 54
4223.37 54
4223.52 56
4223.67 58
4223.82 61
4223.97 65
4224.11 69
4224.26 74
4224.41 79
4224.56 83
4224.71 86
4224.86 89
4225.01 91
4225.16 92
4225.31 95
4225.46 100
4225.60 105
4225.75 112
4225.90 118
4226.05 125
4226.20 131
4226.35 135
4226.50 137
4226.65 138
4226.80 137
4226.95 134
4227.10 130
4227.24 124
4227.39 116
4227.54 107
4227.69 97
4227.84 87
4227.99 77
4228.14 69
4228.29 65
4228.44 65
4228.59 69
4228.74 76
4228.88 86
4229.03 97
4229.18 106
4229.33 112
4229.48 115
4229.63 116
4229.78 114
4229.93 112
4230.08 110
4230.23 108
4230.38 108
4230.52 108
4230.67 108
4230.82 108
4230.97 108
4231.12 108
4231.27 109
4231.42 110
4231.57 112
4231.72 115
4231.87 117
4232.02 118
4232.16 118
4232.31 116
4232.46 111
4232.61 104
4232.76 96
4232.91 86
4233.06 76
4233.21 67
4233.36 60
4233.51 55
4233.66 54
4233.81 56
4233.95 62
4234.10 69
4234.25 78
4234.40 88
4234.55 96
4234.70 103
4234.85 107
4235.00 109
4235.15 110
4235.30 111
4235.45 112
4235.60 115
4235.74 117
4235.89 120
4236.04 122
4236.19 121
4236.34 117
4236.49 110
4236.64 101
4236.79 90
4236.94 79
4237.09 70
4237.24 62
4237.39 55
4237.54 50
4237.68 45
4237.83 40
4237.98 35
4238.13 32
4238.28 29
4238.43 28
4238.58 30
4238.73 34
4238.88 41
4239.03 48
4239.18 54
4239.33 57
4239.48 58
4239.63 55
4239.77 50
4239.92 42
4240.07 33
4240.22 24
4240.37 15
4240.52 8
4240.67 2
4240.82 0
4240.97 0
4241.12 0
4241.27 2
4241.42 9
4241.57 19
4241.72 30
4241.86 41
4242.01 50
4242.16 57
4242.31 59
4242.46 59
4242.61 58
4242.76 57
4242.91 57
4243.06 60
4243.21 64
4243.36 68
4243.51 71
4243.66 72
4243.81 70
4243.96 65
4244.10 58
4244.25 50
4244.40 43
4244.55 35
4244.70 28
4244.85 21
4245.00 14
4245.15 7
4245.30 0
4245.45 0
4245.60 0
4245.75 0
4245.90 0
4246.05 0
4246.20 0
4246.35 0
4246.49 0
4246.64 1
4246.79 6
4246.94 12
4247.09 21
4247.24 33
4247.39 47
4247.54 63
4247.69 78
4247.84 90
4247.99 99
4248.14 103
4248.29 102
4248.44 99
4248.59 94
4248.74 89
4248.89 85
4249.03 82
4249.18 80
4249.33 77
4249.48 75
4249.63 73
4249.78 72
4249.93 74
4250.08 77
4250.23 81
4250.38 86
4250.53 88
4250.68 86
4250.83 80
4250.98 70
4251.13 58
4251.28 46
4251.43 37
4251.58 30
4251.72 27
4251.87 28
4252.02 30
4252.17 32
4252.32 34
4252.47 36
4252.62 36
4252.77 35
4252.92 34
4253.07 31
4253.22 27
4253.37 24
4253.52 21
4253.67 19
4253.82 19
4253.97 20
4254.12 22
4254.27 25
4254.42 26
4254.57 27
4254.72 26
4254.86 25
4255.01 23
4255.16 21
4255.31 21
4255.46 20
4255.61 19
4255.76 18
4255.91 16
4256.06 12
4256.21 7
4256.36 1
4256.51 0
4256.66 0
4256.81 0
4256.96 0
4257.11 0
4257.26 0
4257.41 0
4257.56 3
4257.71 7
4257.86 9
4258.01 10
4258.16 9
4258.30 6
4258.45 2
4258.60 0
4258.75 0
4258.90 0
4259.05 3
4259.20 11
4259.35 22
4259.50 33
4259.65 44
4259.80 53
4259.95 58
4260.10 62
4260.25 62
4260.40 62
4260.55 62
4260.70 61
4260.85 60
4261.00 60
4261.15 60
4261.30 61
4261.45 64
4261.60 71
4261.75 80
4261.90 92
4262.05 104
4262.20 117
4262.35 127
4262.49 135
4262.64 139
4262.79 141
4262.94 142
4263.09 140
4263.24 138
4263.39 135
4263.54 132
4263.69 128
4263.84 124
4263.99 121
4264.14 120
4264.29 121
4264.44 124
4264.59 129
4264.74 132
4264.89 133
4265.04 131
4265.19 126
4265.34 117
4265.49 106
4265.64 94
4265.79 85
4265.94 78
4266.09 74
4266.24 73
4266.39 72
4266.54 73
4266.69 73
4266.84 73
4266.99 72
4267.14 70
4267.29 69
4267.44 69
4267.59 69
4267.74 70
4267.88 72
4268.03 75
4268.18 78
4268.33 81
4268.48 84
4268.63 87
4268.78 89
4268.93 90
4269.08 90
4269.23 91
4269.38 93
4269.53 97
4269.68 105
4269.83 114
4269.98 124
4270.13 133
4270.28 140
4270.43 143
4270.58 144
4270.73 141
4270.88 137
4271.03 134
4271.18 134
4271.33 136
4271.48 140
4271.63 147
4271.78 153
4271.93 159
4272.08 163
4272.23 164
4272.38 162
4272.53 156
4272.68 146
4272.83 133
4272.98 117
4273.13 102
4273.28 89
4273.43 80
4273.58 77
4273.73 79
4273.88 85
4274.03 93
4274.18 101
4274.33 107
4274.48 111
4274.63 112
4274.78 111
4274.93 109
4275.08 105
4275.23 99
4275.38 90
4275.53 77
4275.68 61
4275.83 44
4275.98 29
4276.13 16
4276.28 10
4276.43 8
4276.58 13
4276.73 21
4276.88 32
4277.03 43
4277.18 53
4277.33 62
4277.48 69
4277.63 72
4277.78 73
4277.93 70
4278.08 64
4278.23 56
4278.38 48
4278.53 41
4278.68 36
4278.83 35
4278.98 39
4279.13 46
4279.28 55
4279.43 65
4279.58 74
4279.73 80
4279.88 83
4280.03 84
4280.18 83
4280.33 81
4280.48 77
4280.63 72
4280.78 65
4280.93 56
4281.08 44
4281.23 29
4281.38 12
4281.53 0
4281.68 0
4281.83 0
4281.98 0
4282.13 0
4282.28 0
4282.43 0
4282.58 0
4282.73 8
4282.88 24
4283.03 38
4283.18 48
4283.33 54
4283.48 56
4283.63 56
4283.78 55
4283.93 54
4284.08 56
4284.23 60
4284.38 67
4284.53 74
4284.68 81
4284.83 86
4284.98 88
4285.13 88
4285.28 85
4285.43 81
4285.58 78
4285.73 76
4285.88 76
4286.03 77
4286.18 80
4286.33 83
4286.48 86
4286.63 88
4286.78 90
4286.93 90
4287.08 89
4287.23 87
4287.38 85
4287.53 83
4287.68 83
4287.83 85
4287.98 90
4288.13 97
4288.28 107
4288.43 118
4288.58 130
4288.73 143
4288.88 157
4289.03 171
4289.18 185
4289.33 199
4289.48 211
4289.63 222
4289.78 231
4289.93 237
4290.08 241
4290.23 242
4290.38 241
4290.53 236
4290.68 229
4290.83 218
4290.98 203
4291.13 186
4291.28 166
4291.43 146
4291.58 128
4291.73 112
4291.88 100
4292.03 92
4292.18 86
4292.33 83
4292.48 83
4292.63 85
4292.78 89
4292.93 97
4293.08 108
4293.23 121
4293.38 137
4293.53 154
4293.68 170
4293.83 185
4293.99 198
4294.14 209
4294.29 218
4294.44 226
4294.59 230
4294.74 231
4294.89 225
4295.04 213
4295.19 194
4295.34 169
4295.49 141
4295.64 114
4295.79 91
4295.94 76
4296.09 69
4296.24 71
4296.39 80
4296.54 91
4296.69 104
4296.84 115
4296.99 122
4297.14 127
4297.29 128
4297.44 128
4297.59 126
4297.74 124
4297.89 122
4298.04 121
4298.19 119
4298.34 118
4298.49 117
4298.64 116
4298.79 114
4298.94 111
4299.09 107
4299.24 103
4299.40 100
4299.55 99
4299.70 99
4299.85 101
4300.00 105
4300.15 109
4300.30 113
4300.45 115
4300.60 114
4300.75 112
4300.90 107
4301.05 102
4301.20 96
4301.35 90
4301.50 85
4301.65 79
4301.80 74
4301.95 69
4302.10 64
4302.25 61
4302.40 60
4302.55 62
4302.70 67
4302.85 73
4303.00 80
4303.15 86
4303.30 91
4303.45 93
4303.61 93
4303.76 92
4303.91 91
4304.06 91
4304.21 92
4304.36 96
4304.51 100
4304.66 104
4304.81 107
4304.96 107
4305.11 105
4305.26 101
4305.41 97
4305.56 94
4305.71 94
4305.86 95
4306.01 97
4306.16 98
4306.31 97
4306.46 92
4306.61 83
4306.76 73
4306.91 63
4307.07 56
4307.22 54
4307.37 57
4307.52 67
4307.67 81
4307.82 96
4307.97 111
4308.12 123
4308.27 130
4308.42 130
4308.57 126
4308.72 116
4308.87 103
4309.02 89
4309.17 75
4309.32 61
4309.47 50
4309.62 40
4309.77 32
4309.92 26
4310.07 21
4310.23 19
4310.38 21
4310.53 25
4310.68 34
4310.83 45
4310.98 59
4311.13 74
4311.28 88
4311.43 99
4311.58 106
4311.73 111
4311.88 114
4312.03 116
4312.18 119
4312.33 122
4312.48 127
4312.63 131
4312.78 135
4312.93 138
4313.09 137
4313.24 134
4313.39 128
4313.54 120
4313.69 112
4313.84 103
4313.99 94
4314.14 88
4314.29 84
4314.44 83
4314.59 85
4314.74 88
4314.89 91
4315.04 93
4315.19 91
4315.34 86
4315.49 78
4315.65 68
4315.80 59
4315.95 52
4316.10 49
4316.25 50
4316.40 54
4316.55 61
4316.70 68
4316.85 75
4317.00 80
4317.15 83
4317.30 83
4317.45 81
4317.60 76
4317.75 69
4317.90 57
4318.06 43
4318.21 27
4318.36 10
4318.51 0
4318.66 0
4318.81 0
4318.96 0
4319.11 0
4319.26 0
4319.41 0
4319.56 0
4319.71 2
4319.86 15
4320.01 27
4320.16 39
4320.32 49
4320.47 55
4320.62 58
4320.77 57
4320.92 52
4321.07 47
4321.22 42
4321.37 39
4321.52 40
4321.67 43
4321.82 48
4321.97 55
4322.12 62
4322.27 69
4322.43 76
4322.58 83
4322.73 90
4322.88 97
4323.03 103
4323.18 108
4323.33 110
4323.48 110
4323.63 107
4323.78 102
4323.93 94
4324.08 84
4324.23 73
4324.39 60
4324.54 47
4324.69 35
4324.84 24
4324.99 16
4325.14 11
4325.29 8
4325.44 8
4325.59 8
4325.74 7
4325.89 5
4326.04 1
4326.19 0
4326.35 0
4326.50 0
4326.65 0
4326.80 0
4326.95 0
4327.10 7
4327.25 23
4327.40 41
4327.55 58
4327.70 73
4327.85 85
4328.00 93
4328.16 98
4328.31 100
4328.46 102
4328.61 104
4328.76 108
4328.91 114
4329.06 122
4329.21 132
4329.36 140
4329.51 147
4329.66 149
4329.81 147
4329.97 141
4330.12 133
4330.27 124
4330.42 118
4330.57 116
4330.72 116
4330.87 119
4331.02 124
4331.17 127
4331.32 127
4331.47 124
4331.62 119
4331.78 115
4331.93 113
4332.08 115
4332.23 123
4332.38 137
4332.53 154
4332.68 173
4332.83 191
4332.98 205
4333.13 214
4333.28 218
4333.44 218
4333.59 216
4333.74 213
4333.89 212
4334.04 214
4334.19 218
4334.34 225
4334.49 235
4334.64 248
4334.79 262
4334.94 277
4335.10 292
4335.25 306
4335.40 319
4335.55 332
4335.70 347
4335.85 363
4336.00 381
4336.15 403
4336.30 426
4336.45 449
4336.61 469
4336.76 483
4336.91 490
4337.06 491
4337.21 486
4337.36 478
4337.51 469
4337.66 462
4337.81 458
4337.96 458
4338.12 461
4338.27 466
4338.42 473
4338.57 480
4338.72 486
4338.87 490
4339.02 492
4339.17 492
4339.32 488
4339.47 482
4339.63 475
4339.78 467
4339.93 460
4340.08 456
4340.23 456
4340.38 460
4340.53 466
4340.68 473
4340.83 480
4340.98 486
4341.14 489
4341.29 489
4341.44 487
4341.59 481
4341.74 472
4341.89 460
4342.04 447
4342.19 432
4342.34 416
4342.50 399
4342.65 382
4342.80 365
4342.95 348
4343.10 331
4343.25 316
4343.40 305
4343.55 296
4343.70 291
4343.86 287
4344.01 283
4344.16 279
4344.31 273
4344.46 263
4344.61 251
4344.76 238
4344.91 223
4345.06 209
4345.22 195
4345.37 183
4345.52 173
4345.67 166
4345.82 160
4345.97 157
4346.12 154
4346.27 153
4346.42 153
4346.58 152
4346.73 150
4346.88 145
4347.03 139
4347.18 130
4347.33 118
4347.48 103
4347.63 86
4347.78 67
4347.94 48
4348.09 30
4348.24 13
4348.39 0
4348.54 0
4348.69 0
4348.84 0
4348.99 0
4349.15 0
4349.30 0
4349.45 0
4349.60 0
4349.75 3
4349.90 15
4350.05 28
4350.20 41
4350.36 53
4350.51 61
4350.66 64
4350.81 62
4350.96 54
4351.11 42
4351.26 29
4351.41 17
4351.56 8
4351.72 3
4351.87 1
4352.02 1
4352.17 5
4352.32 9
4352.47 14
4352.62 19
4352.77 24
4352.93 29
4353.08 33
4353.23 36
4353.38 40
4353.53 45
4353.68 51
4353.83 60
4353.98 70
4354.14 81
4354.29 93
4354.44 105
4354.59 117
4354.74 129
4354.89 141
4355.04 152
4355.20 163
4355.35 172
4355.50 177
4355.65 179
4355.80 175
4355.95 166
4356.10 151
4356.25 132
4356.41 110
4356.56 86
4356.71 62
4356.86 39
4357.01 20
4357.16 6
4357.31 0
4357.47 0
4357.62 0
4357.77 0
4357.92 0
4358.07 4
4358.22 7
4358.37 8
4358.52 6
4358.68 3
4358.83 0
4358.98 0
4359.13 0
4359.28 0
4359.43 9
4359.58 23
4359.74 41
4359.89 64
4360.04 90
4360.19 118
4360.34 145
4360.49 170
4360.64 191
4360.80 206
4360.95 212
4361.10 211
4361.25 203
4361.40 188
4361.55 172
4361.70 154
4361.85 137
4362.01 121
4362.16 108
4362.31 96
4362.46 87
4362.61 79
4362.76 72
4362.91 69
4363.07 67
4363.22 66
4363.37 66
4363.52 64
4363.67 60
4363.82 52
4363.97 42
4364.13 30
4364.28 18
4364.43 8
4364.58 1
4364.73 0
4364.88 0
4365.04 0
4365.19 2
4365.34 4
4365.49 6
4365.64 5
4365.79 2
4365.94 0
4366.10 0
4366.25 0
4366.40 0
4366.55 1
4366.70 10
4366.85 23
4367.00 37
4367.16 50
4367.31 61
4367.46 69
4367.61 72
4367.76 72
4367.91 70
4368.07 67
4368.22 64
4368.37 61
4368.52 60
4368.67 60
4368.82 60
4368.97 59
4369.13 58
4369.28 56
4369.43 55
4369.58 53
4369.73 52
4369.88 50
4370.04 47
4370.19 45
4370.34 44
4370.49 45
4370.64 48
4370.79 54
4370.94 63
4371.10 73
4371.25 83
4371.40 92
4371.55 98
4371.70 101
4371.85 100
4372.01 96
4372.16 88
4372.31 78
4372.46 66
4372.61 54
4372.76 42
4372.92 31
4373.07 22
4373.22 15
4373.37 10
4373.52 7
4373.67 4
4373.82 2
4373.98 0
4374.13 0
4374.28 0
4374.43 0
4374.58 0
4374.73 0
4374.89 0
4375.04 0
4375.19 0
4375.34 7
4375.49 14
4375.64 21
4375.80 28
4375.95 33
4376.10 36
4376.25 37
4376.40 38
4376.55 36
4376.71 33
4376.86 28
4377.01 23
4377.16 17
4377.31 11
4377.46 6
4377.62 3
4377.77 3
4377.92 7
4378.07 13
4378.22 23
4378.37 33
4378.53 43
4378.68 52
4378.83 59
4378.98 62
4379.13 64
4379.28 62
4379.44 59
4379.59 54
4379.74 49
4379.89 44
4380.04 38
4380.20 33
4380.35 28
4380.50 24
4380.65 21
4380.80 20
4380.95 22
4381.11 25
4381.26 29
4381.41 33
4381.56 37
4381.71 38
4381.86 37
4382.02 34
4382.17 29
4382.32 23
4382.47 19
4382.62 17
4382.78 19
4382.93 25
4383.08 34
4383.23 44
4383.38 55
4383.53 64
4383.69 71
4383.84 76
4383.99 78
4384.14 81
4384.29 84
4384.44 89
4384.60 97
4384.75 107
4384.90 117
4385.05 127
4385.20 133
4385.36 135
4385.51 133
4385.66 127
4385.81 119
4385.96 111
4386.11 104
4386.27 100
4386.42 99
4386.57 101
4386.72 106
4386.87 111
4387.03 116
4387.18 118
4387.33 118
4387.48 115
4387.63 111
4387.79 107
4387.94 103
4388.09 102
4388.24 102
4388.39 104
4388.54 104
4388.70 103
4388.85 99
4389.00 91
4389.15 81
4389.30 70
4389.46 60
4389.61 53
4389.76 48
4389.91 47
4390.06 48
4390.22 50
4390.37 53
4390.52 56
4390.67 57
4390.82 56
4390.97 52
4391.13 47
4391.28 39
4391.43 29
4391.58 18
4391.73 8
4391.89 0
4392.04 0
4392.19 0
4392.34 0
4392.49 0
4392.65 0
4392.80 0
4392.95 0
4393.10 0
4393.25 12
4393.41 31
4393.56 52
4393.71 72
4393.86 89
4394.01 99
4394.17 102
4394.32 97
4394.47 86
4394.62 71
4394.77 56
4394.93 44
4395.08 37
4395.23 36
4395.38 40
4395.53 48
4395.69 57
4395.84 66
4395.99 71
4396.14 72
4396.29 69
4396.45 62
4396.60 53
4396.75 41
4396.90 30
4397.05 19
4397.21 10
4397.36 4
4397.51 1
4397.66 2
4397.81 5
4397.97 11
4398.12 18
4398.27 26
4398.42 35
4398.57 45
4398.73 57
4398.88 71
4399.03 86
4399.18 102
4399.33 119
4399.49 134
4399.64 145
4399.79 152
4399.94 153
4400.09 150
4400.25 143
4400.40 134
4400.55 124
4400.70 114
4400.86 105
4401.01 98
4401.16 93
4401.31 89
4401.46 86
4401.62 84
4401.77 83
4401.92 83
4402.07 86
4402.22 91
4402.38 101
4402.53 114
4402.68 129
4402.83 146
4402.98 163
4403.14 178
4403.29 191
4403.44 203
4403.59 213
4403.75 224
4403.90 236
4404.05 248
4404.20 260
4404.35 271
4404.51 280
4404.66 286
4404.81 288
4404.96 286
4405.11 279
4405.27 269
4405.42 257
4405.57 242
4405.72 227
4405.88 212
4406.03 200
4406.18 190
4406.33 184
4406.48 180
4406.64 180
4406.79 181
4406.94 183
4407.09 185
4407.25 187
4407.40 190
4407.55 193
4407.70 197
4407.85 202
4408.01 207
4408.16 212
4408.31 219
4408.46 226
4408.62 235
4408.77 245
4408.92 257
4409.07 269
4409.22 282
4409.38 292
4409.53 301
4409.68 307
4409.83 311
4409.99 313
4410.14 315
4410.29 317
4410.44 320
4410.59 323
4410.75 327
4410.90 332
4411.05 337
4411.20 343
4411.36 352
4411.51 364
4411.66 378
4411.81 394
4411.96 413
4412.12 432
4412.27 451
4412.42 469
4412.57 485
4412.73 498
4412.88 510
4413.03 520
4413.18 529
4413.34 537
4413.49 546
4413.64 556
4413.79 569
4413.94 585
4414.10 605
4414.25 628
4414.40 653
4414.55 676
4414.71 697
4414.86 713
4415.01 724
4415.16 731
4415.32 735
4415.47 738
4415.62 742
4415.77 748
4415.92 755
4416.08 762
4416.23 767
4416.38 770
4416.53 769
4416.69 766
4416.84 760
4416.99 753
4417.14 748
4417.30 745
4417.45 745
4417.60 747
4417.75 751
4417.91 755
4418.06 756
4418.21 754
4418.36 747
4418.52 736
4418.67 723
4418.82 708
4418.97 692
4419.12 677
4419.28 661
4419.43 644
4419.58 624
4419.73 601
4419.89 576
4420.04 550
4420.19 524
4420.34 500
4420.50 481
4420.65 466
4420.80 455
4420.95 447
4421.11 442
4421.26 437
4421.41 431
4421.56 424
4421.72 415
4421.87 404
4422.02 390
4422.17 375
4422.33 358
4422.48 341
4422.63 325
4422.78 311
4422.94 299
4423.09 290
4423.24 283
4423.39 278
4423.55 273
4423.70 268
4423.85 261
4424.00 251
4424.16 241
4424.31 229
4424.46 219
4424.61 210
4424.77 204
4424.92 201
4425.07 203
4425.22 208
4425.38 214
4425.53 222
4425.68 228
4425.83 232
4425.99 234
4426.14 232
4426.29 228
4426.44 222
4426.60 216
4426.75 209
4426.90 203
4427.05 198
4427.21 192
4427.36 187
4427.51 181
4427.66 175
4427.82 169
4427.97 164
4428.12 161
4428.27 161
4428.43 163
4428.58 167
4428.73 174
4428.88 182
4429.04 190
4429.19 196
4429.34 200
4429.49 202
4429.65 202
4429.80 201
4429.95 198
4430.10 195
4430.26 191
4430.41 186
4430.56 180
4430.72 172
4430.87 161
4431.02 148
4431.17 134
4431.33 121
4431.48 111
4431.63 104
4431.78 101
4431.94 101
4432.09 105
4432.24 110
4432.39 115
4432.55 120
4432.70 123
4432.85 125
4433.00 125
4433.16 122
4433.31 119
4433.46 114
4433.62 110
4433.77 105
4433.92 102
4434.07 99
4434.23 97
4434.38 96
4434.53 96
4434.68 96
4434.84 96
4434.99 97
4435.14 98
4435.29 100
4435.45 103
4435.60 106
4435.75 108
4435.91 110
4436.06 112
4436.21 113
4436.36 114
4436.52 115
4436.67 117
4436.82 120
4436.97 124
4437.13 127
4437.28 130
4437.43 132
4437.59 133
4437.74 134
4437.89 136
4438.04 139
4438.20 143
4438.35 149
4438.50 155
4438.65 159
4438.81 160
4438.96 158
4439.11 151
4439.27 141
4439.42 128
4439.57 114
4439.72 102
4439.88 92
4440.03 87
4440.18 85
4440.33 88
4440.49 95
4440.64 104
4440.79 113
4440.95 123
4441.10 131
4441.25 137
4441.40 140
4441.56 140
4441.71 138
4441.86 135
4442.02 130
4442.17 125
4442.32 121
4442.47 116
4442.63 111
4442.78 107
4442.93 103
4443.09 100
4443.24 99
4443.39 102
4443.54 108
4443.70 119
4443.85 131
4444.00 142
4444.15 151
4444.31 155
4444.46 153
4444.61 145
4444.77 133
4444.92 120
4445.07 107
4445.22 96
4445.38 88
4445.53 82
4445.68 78
4445.84 74
4445.99 71
4446.14 66
4446.29 60
4446.45 53
4446.60 44
4446.75 35
4446.91 27
4447.06 19
4447.21 12
4447.36 7
4447.52 2
4447.67 0
4447.82 0
4447.98 0
4448.13 0
4448.28 0
4448.44 0
4448.59 0
4448.74 0
4448.89 4
4449.05 18
4449.20 36
4449.35 54
4449.51 73
4449.66 89
4449.81 103
4449.96 112
4450.12 116
4450.27 114
4450.42 107
4450.58 97
4450.73 86
4450.88 74
4451.04 62
4451.19 51
4451.34 42
4451.49 34
4451.65 28
4451.80 24
4451.95 22
4452.11 22
4452.26 25
4452.41 30
4452.56 35
4452.72 41
4452.87 47
4453.02 53
4453.18 60
4453.33 68
4453.48 77
4453.64 88
4453.79 98
4453.94 107
4454.09 116
4454.25 122
4454.40 127
4454.55 131
4454.71 134
4454.86 136
4455.01 138
4455.17 139
4455.32 139
4455.47 141
4455.63 143
4455.78 148
4455.93 155
4456.08 164
4456.24 172
4456.39 178
4456.54 181
4456.70 178
4456.85 170
4457.00 158
4457.16 143
4457.31 128
4457.46 114
4457.61 103
4457.77 97
4457.92 94
4458.07 94
4458.23 97
4458.38 101
4458.53 105
4458.69 108
4458.84 110
4458.99 111
4459.15 113
4459.30 115
4459.45 117
4459.60 120
4459.76 123
4459.91 124
4460.06 123
4460.22 121
4460.37 117
4460.52 114
4460.68 112
4460.83 112
4460.98 113
4461.14 116
4461.29 119
4461.44 122
4461.60 124
4461.75 126
4461.90 126
4462.05 125
4462.21 123
4462.36 120
4462.51 114
4462.67 106
4462.82 95
4462.97 82
4463.13 66
4463.28 50
4463.43 34
4463.59 21
4463.74 12
4463.89 8
4464.05 9
4464.20 13
4464.35 17
4464.51 21
4464.66 21
4464.81 17
4464.97 9
4465.12 0
4465.27 0
4465.42 0
4465.58 0
4465.73 0
4465.88 0
4466.04 0
4466.19 3
4466.34 16
4466.50 27
4466.65 37
4466.80 43
4466.96 47
4467.11 47
4467.26 46
4467.42 44
4467.57 42
4467.72 41
4467.88 41
4468.03 41
4468.18 42
4468.34 42
4468.49 42
4468.64 41
4468.80 40
4468.95 39
4469.10 39
4469.26 40
4469.41 41
4469.56 41
4469.72 41
4469.87 39
4470.02 36
4470.18 33
4470.33 30
4470.48 30
4470.64 32
4470.79 38
4470.94 46
4471.09 56
4471.25 66
4471.40 76
4471.55 84
4471.71 92
4471.86 98
4472.01 104
4472.17 110
4472.32 116
4472.47 122
4472.63 129
4472.78 135
4472.93 141
4473.09 146
4473.24 150
4473.39 152
4473.55 153
4473.70 152
4473.85 150
4474.01 147
4474.16 143
4474.31 138
4474.47 132
4474.62 126
4474.77 118
4474.93 109
4475.08 99
4475.23 90
4475.39 82
4475.54 77
4475.70 76
4475.85 79
4476.00 85
4476.16 92
4476.31 98
4476.46 102
4476.62 103
4476.77 101
4476.92 98
4477.08 96
4477.23 95
4477.38 98
4477.54 103
4477.69 109
4477.84 113
4478.00 115
4478.15 114
4478.30 110
4478.46 103
4478.61 94
4478.76 84
4478.92 75
4479.07 67
4479.22 62
4479.38 59
4479.53 58
4479.68 60
4479.84 61
4479.99 62
4480.14 61
4480.30 56
4480.45 49
4480.60 39
4480.76 29
4480.91 21
4481.07 16
4481.22 16
4481.37 21
4481.53 30
4481.68 41
4481.83 52
4481.99 62
4482.14 70
4482.29 75
4482.45 79
4482.60 81
4482.75 82
4482.91 83
4483.06 83
4483.21 82
4483.37 79
4483.52 74
4483.67 66
4483.83 55
4483.98 43
4484.13 31
4484.29 19
4484.44 11
4484.60 8
4484.75 9
4484.90 16
4485.06 26
4485.21 38
4485.36 49
4485.52 59
4485.67 65
4485.82 70
4485.98 72
4486.13 74
4486.28 78
4486.44 82
4486.59 88
4486.75 93
4486.90 96
4487.05 96
4487.21 93
4487.36 88
4487.51 83
4487.67 78
4487.82 75
4487.97 74
4488.13 76
4488.28 79
4488.43 83
4488.59 85
4488.74 86
4488.90 84
4489.05 81
4489.20 78
4489.36 75
4489.51 73
4489.66 72
4489.82 74
4489.97 76
4490.12 78
4490.28 80
4490.43 82
4490.59 84
4490.74 84
4490.89 85
4491.05 84
4491.20 83
4491.35 79
4491.51 72
4491.66 64
4491.81 54
4491.97 45
4492.12 37
4492.28 32
4492.43 31
4492.58 34
4492.74 39
4492.89 46
4493.04 53
4493.20 58
4493.35 62
4493.50 62
4493.66 60
4493.81 54
4493.97 45
4494.12 35
4494.27 23
4494.43 11
4494.58 0
4494.73 0
4494.89 0
4495.04 0
4495.20 0
4495.35 4
4495.50 17
4495.66 29
4495.81 38
4495.96 44
4496.12 47
4496.27 46
4496.43 45
4496.58 45
4496.73 46
4496.89 48
4497.04 51
4497.19 54
4497.35 57
4497.50 60
4497.66 64
4497.81 68
4497.96 73
4498.12 78
4498.27 82
4498.42 83
4498.58 81
4498.73 76
4498.89 70
4499.04 63
4499.19 55
4499.35 49
4499.50 43
4499.65 37
4499.81 31
4499.96 26
4500.12 21
4500.27 17
4500.42 14
4500.58 14
4500.73 15
4500.88 16
4501.04 17
4501.19 17
4501.35 15
4501.50 10
4501.65 4
4501.81 0
4501.96 0
4502.12 0
4502.27 0
4502.42 0
4502.58 0
4502.73 0
4502.88 2
4503.04 15
4503.19 27
4503.35 39
4503.50 50
4503.65 59
4503.81 67
4503.96 74
4504.12 80
4504.27 87
4504.42 95
4504.58 104
4504.73 114
4504.88 125
4505.04 136
4505.19 144
4505.35 149
4505.50 150
4505.65 148
4505.81 142
4505.96 135
4506.12 127
4506.27 120
4506.42 115
4506.58 112
4506.73 111
4506.89 110
4507.04 110
4507.19 110
4507.35 110
4507.50 109
4507.65 107
4507.81 103
4507.96 96
4508.12 88
4508.27 78
4508.42 66
4508.58 54
4508.73 43
4508.89 33
4509.04 26
4509.19 20
4509.35 15
4509.50 12
4509.66 10
4509.81 9
4509.96 8
4510.12 9
4510.27 12
4510.43 17
4510.58 22
4510.73 28
4510.89 32
4511.04 34
4511.20 33
4511.35 29
4511.50 23
4511.66 15
4511.81 7
4511.97 0
4512.12 0
4512.27 0
4512.43 0
4512.58 0
4512.74 0
4512.89 0
4513.04 1
4513.20 2
4513.35 3
4513.51 3
4513.66 4
4513.81 6
4513.97 12
4514.12 20
4514.28 30
4514.43 41
4514.58 52
4514.74 60
4514.89 65
4515.05 66
4515.20 65
4515.35 62
4515.51 60
4515.66 59
4515.82 60
4515.97 63
4516.12 67
4516.28 71
4516.43 74
4516.59 78
4516.74 81
4516.90 86
4517.05 91
4517.20 100
4517.36 110
4517.51 121
4517.67 133
4517.82 144
4517.97 154
4518.13 162
4518.28 168
4518.44 173
4518.59 175
4518.74 175
4518.90 173
4519.05 169
4519.21 163
4519.36 156
4519.52 150
4519.67 144
4519.82 141
4519.98 138
4520.13 137
4520.29 136
4520.44 133
4520.59 127
4520.75 119
4520.90 110
4521.06 100
4521.21 91
4521.36 84
4521.52 81
4521.67 81
4521.83 83
4521.98 86
4522.14 86
4522.29 84
4522.44 77
4522.60 66
4522.75 51
4522.91 34
4523.06 17
4523.21 2
4523.37 0
4523.52 0
4523.68 0
4523.83 0
4523.99 0
4524.14 0
4524.29 0
4524.45 6
4524.60 10
4524.76 13
4524.91 13
4525.07 13
4525.22 13
4525.37 15
4525.53 20
4525.68 28
4525.84 39
4525.99 52
4526.15 65
4526.30 75
4526.45 81
4526.61 81
4526.76 77
4526.92 70
4527.07 61
4527.22 53
4527.38 46
4527.53 40
4527.69 34
4527.84 28
4528.00 21
4528.15 14
4528.30 10
4528.46 8
4528.61 11
4528.77 17
4528.92 27
4529.08 39
4529.23 52
4529.38 64
4529.54 73
4529.69 80
4529.85 83
4530.00 83
4530.16 81
4530.31 77
4530.46 75
4530.62 75
4530.77 78
4530.93 85
4531.08 95
4531.24 108
4531.39 122
4531.55 136
4531.70 148
4531.85 160
4532.01 170
4532.16 178
4532.32 183
4532.47 186
4532.63 185
4532.78 180
4532.93 171
4533.09 160
4533.24 146
4533.40 131
4533.55 117
4533.71 104
4533.86 94
4534.01 87
4534.17 82
4534.32 81
4534.48 82
4534.63 85
4534.79 91
4534.94 98
4535.10 106
4535.25 115
4535.40 124
4535.56 132
4535.71 140
4535.87 148
4536.02 154
4536.18 160
4536.33 166
4536.49 171
4536.64 176
4536.79 180
4536.95 182
4537.10 182
4537.26 177
4537.41 169
4537.57 156
4537.72 140
4537.88 122
4538.03 105
4538.18 90
4538.34 79
4538.49 74
4538.65 74
4538.80 81
4538.96 92
4539.11 108
4539.27 128
4539.42 149
4539.57 172
4539.73 193
4539.88 213
4540.04 230
4540.19 244
4540.35 256
4540.50 265
4540.66 273
4540.81 280
4540.96 286
4541.12 290
4541.27 293
4541.43 295
4541.58 297
4541.74 300
4541.89 304
4542.05 311
4542.20 319
4542.36 328
4542.51 336
4542.66 342
4542.82 345
4542.97 344
4543.13 338
4543.28 329
4543.44 316
4543.59 301
4543.75 285
4543.90 269
4544.05 255
4544.21 244
4544.36 236
4544.52 233
4544.67 232
4544.83 234
4544.98 238
4545.14 243
4545.29 249
4545.45 256
4545.60 263
4545.76 270
4545.91 275
4546.06 279
4546.22 281
4546.37 280
4546.53 276
4546.68 269
4546.84 261
4546.99 250
4547.15 239
4547.30 227
4547.46 215
4547.61 204
4547.76 194
4547.92 186
4548.07 180
4548.23 175
4548.38 173
4548.54 172
4548.69 174
4548.85 177
4549.00 182
4549.16 188
4549.31 194
4549.47 199
4549.62 202
4549.77 204
4549.93 204
4550.08 204
4550.24 203
4550.39 203
4550.55 203
4550.70 203
4550.86 203
4551.01 202
4551.17 200
4551.32 197
4551.48 193
4551.63 190
4551.79 188
4551.94 188
4552.09 189
4552.25 192
4552.40 196
4552.56 200
4552.71 203
4552.87 204
4553.02 203
4553.18 200
4553.33 195
4553.49 187
4553.64 179
4553.80 170
4553.95 161
4554.11 151
4554.26 141
4554.42 130
4554.57 115
4554.72 98
4554.88 77
4555.03 55
4555.19 33
4555.34 14
4555.50 0
4555.65 0
4555.81 0
4555.96 0
4556.12 7
4556.27 22
4556.43 39
4556.58 55
4556.74 69
4556.89 81
4557.05 89
4557.20 94
4557.36 96
4557.51 97
4557.67 96
4557.82 96
4557.97 96
4558.13 97
4558.28 97
4558.44 98
4558.59 97
4558.75 95
4558.90 92
4559.06 87
4559.21 82
4559.37 76
4559.52 71
4559.68 68
4559.83 65
4559.99 65
4560.14 65
4560.30 65
4560.45 65
4560.61 63
4560.76 60
4560.92 55
4561.07 48
4561.23 40
4561.38 31
4561.54 22
4561.69 14
4561.85 9
4562.00 6
4562.15 7
4562.31 10
4562.46 15
4562.62 21
4562.77 25
4562.93 29
4563.08 30
4563.24 28
4563.39 25
4563.55 20
4563.70 16
4563.86 13
4564.01 12
4564.17 13
4564.32 16
4564.48 21
4564.63 26
4564.79 31
4564.94 36
4565.10 38
4565.25 39
4565.41 38
4565.56 36
4565.72 31
4565.87 24
4566.03 15
4566.18 6
4566.34 0
4566.49 0
4566.65 0
4566.80 0
4566.96 0
4567.11 0
4567.27 0
4567.42 0
4567.58 8
4567.73 22
4567.89 35
4568.04 48
4568.20 60
4568.35 71
4568.51 82
4568.66 93
4568.82 105
4568.97 117
4569.13 131
4569.28 143
4569.44 155
4569.59 164
4569.75 169
4569.90 170
4570.06 167
4570.21 160
4570.37 150
4570.52 138
4570.68 125
4570.83 110
4570.99 94
4571.14 78
4571.30 60
4571.45 43
4571.61 27
4571.76 12
4571.92 0
4572.07 0
4572.23 0
4572.38 0
4572.54 0
4572.69 0
4572.85 0
4573.00 0
4573.16 0
4573.31 16
4573.47 30
4573.62 42
4573.78 48
4573.93 50
4574.09 47
4574.24 42
4574.40 37
4574.55 32
4574.71 30
4574.86 29
4575.02 31
4575.17 34
4575.33 37
4575.48 40
4575.64 44
4575.79 48
4575.95 54
4576.10 60
4576.26 67
4576.41 76
4576.57 85
4576.72 93
4576.88 99
4577.03 102
4577.19 101
4577.34 96
4577.50 85
4577.65 72
4577.81 57
4577.96 42
4578.12 30
4578.27 22
4578.43 18
4578.58 17
4578.74 19
4578.89 21
4579.05 23
4579.20 22
4579.36 19
4579.52 13
4579.67 4
4579.83 0
4579.98 0
4580.14 0
4580.29 0
4580.45 0
4580.60 0
4580.76 0
4580.91 0
4581.07 9
4581.22 16
4581.38 23
4581.53 28
4581.69 33
4581.84 37
4582.00 43
4582.15 49
4582.31 57
4582.46 65
4582.62 75
4582.77 85
4582.93 96
4583.08 106
4583.24 114
4583.39 120
4583.55 124
4583.71 124
4583.86 121
4584.02 116
4584.17 109
4584.33 102
4584.48 95
4584.64 89
4584.79 83
4584.95 76
4585.10 69
4585.26 60
4585.41 51
4585.57 42
4585.72 35
4585.88 30
4586.03 29
4586.19 31
4586.34 35
4586.50 40
4586.65 46
4586.81 51
4586.97 54
4587.12 54
4587.28 54
4587.43 53
4587.59 53
4587.74 55
4587.90 58
4588.05 64
4588.21 72
4588.36 79
4588.52 84
4588.67 88
4588.83 90
4588.98 91
4589.14 91
4589.29 92
4589.45 94
4589.61 97
4589.76 101
4589.92 104
4590.07 106
4590.23 106
4590.38 104
4590.54 98
4590.69 91
4590.85 81
4591.00 71
4591.16 62
4591.31 56
4591.47 53
4591.63 54
4591.78 58
4591.94 63
4592.09 69
4592.25 74
4592.40 78
4592.56 81
4592.71 84
4592.87 87
4593.02 92
4593.18 97
4593.33 102
4593.49 107
4593.64 111
4593.80 115
4593.96 118
4594.11 121
4594.27 124
4594.42 127
4594.58 128
4594.73 127
4594.89 122
4595.04 113
4595.20 101
4595.35 87
4595.51 72
4595.67 58
4595.82 46
4595.98 38
4596.13 33
4596.29 31
4596.44 30
4596.60 29
4596.75 27
4596.91 24
4597.06 18
4597.22 13
4597.37 8
4597.53 6
4597.69 7
4597.84 13
4598.00 23
4598.15 36
4598.31 52
4598.46 68
4598.62 83
4598.77 95
4598.93 103
4599.09 107
4599.24 106
4599.40 103
4599.55 97
4599.71 92
4599.86 87
4600.02 85
4600.17 83
4600.33 83
4600.48 83
4600.64 83
4600.80 82
4600.95 82
4601.11 82
4601.26 83
4601.42 84
4601.57 86
4601.73 88
4601.88 89
4602.04 89
4602.20 89
4602.35 88
4602.51 86
4602.66 84
4602.82 80
4602.97 77
4603.13 73
4603.28 71
4603.44 71
4603.60 72
4603.75 74
4603.91 78
4604.06 81
4604.22 83
4604.37 84
4604.53 83
4604.68 82
4604.84 82
4605.00 84
4605.15 87
4605.31 92
4605.46 98
4605.62 104
4605.77 107
4605.93 107
4606.08 104
4606.24 98
4606.40 90
4606.55 81
4606.71 71
4606.86 61
4607.02 53
4607.17 46
4607.33 41
4607.48 36
4607.64 32
4607.80 28
4607.95 24
4608.11 19
4608.26 15
4608.42 9
4608.57 4
4608.73 0
4608.89 0
4609.04 0
4609.20 0
4609.35 0
4609.51 0
4609.66 0
4609.82 0
4609.98 4
4610.13 7
4610.29 8
4610.44 8
4610.60 7
4610.75 6
4610.91 7
4611.06 9
4611.22 13
4611.38 18
4611.53 23
4611.69 26
4611.84 28
4612.00 27
4612.15 25
4612.31 22
4612.47 19
4612.62 16
4612.78 14
4612.93 13
4613.09 14
4613.24 15
4613.40 17
4613.56 19
4613.71 22
4613.87 25
4614.02 29
4614.18 34
4614.33 40
4614.49 47
4614.65 56
4614.80 66
4614.96 77
4615.11 88
4615.27 100
4615.43 111
4615.58 120
4615.74 127
4615.89 132
4616.05 135
4616.20 137
4616.36 138
4616.52 140
4616.67 143
4616.83 148
4616.98 154
4617.14 160
4617.29 164
4617.45 167
4617.61 167
4617.76 166
4617.92 161
4618.07 155
4618.23 147
4618.39 139
4618.54 130
4618.70 121
4618.85 112
4619.01 105
4619.16 100
4619.32 98
4619.48 97
4619.63 96
4619.79 95
4619.94 92
4620.10 88
4620.25 82
4620.41 75
4620.57 68
4620.72 63
4620.88 59
4621.03 57
4621.19 57
4621.35 57
4621.50 58
4621.66 60
4621.81 63
4621.97 66
4622.13 69
4622.28 72
4622.44 75
4622.59 76
4622.75 77
4622.90 75
4623.06 73
4623.22 69
4623.37 65
4623.53 60
4623.68 56
4623.84 51
4624.00 47
4624.15 45
4624.31 45
4624.46 47
4624.62 52
4624.78 58
4624.93 66
4625.09 73
4625.24 80
4625.40 85
4625.56 88
4625.71 89
4625.87 89
4626.02 88
4626.18 87
4626.33 85
4626.49 82
4626.65 78
4626.80 72
4626.96 65
4627.11 59
4627.27 55
4627.43 53
4627.58 53
4627.74 55
4627.89 57
4628.05 57
4628.21 55
4628.36 50
4628.52 43
4628.67 37
4628.83 34
4628.99 36
4629.14 43
4629.30 54
4629.45 67
4629.61 79
4629.77 88
4629.92 91
4630.08 89
4630.23 83
4630.39 73
4630.55 64
4630.70 56
4630.86 51
4631.01 51
4631.17 53
4631.33 59
4631.48 65
4631.64 71
4631.79 75
4631.95 77
4632.11 77
4632.26 75
4632.42 70
4632.57 63
4632.73 55
4632.89 46
4633.04 38
4633.20 30
4633.35 23
4633.51 19
4633.67 16
4633.82 16
4633.98 16
4634.14 16
4634.29 16
4634.45 16
4634.60 16
4634.76 15
4634.92 16
4635.07 17
4635.23 19
4635.38 23
4635.54 28
4635.70 34
4635.85 40
4636.01 46
4636.16 50
4636.32 52
4636.48 52
4636.63 51
4636.79 50
4636.94 51
4637.10 54
4637.26 60
4637.41 69
4637.57 79
4637.73 89
4637.88 98
4638.04 104
4638.19 108
4638.35 111
4638.51 111
4638.66 111
4638.82 110
4638.97 109
4639.13 106
4639.29 101
4639.44 96
4639.60 90
4639.76 83
4639.91 77
4640.07 73
4640.22 71
4640.38 72
4640.54 76
4640.69 82
4640.85 92
4641.00 103
4641.16 115
4641.32 128
4641.47 140
4641.63 153
4641.79 166
4641.94 178
4642.10 191
4642.25 202
4642.41 211
4642.57 216
4642.72 216
4642.88 211
4643.04 202
4643.19 191
4643.35 181
4643.50 172
4643.66 166
4643.82 163
4643.97 164
4644.13 166
4644.29 169
4644.44 172
4644.60 174
4644.75 174
4644.91 174
4645.07 172
4645.22 169
4645.38 166
4645.54 163
4645.69 159
4645.85 153
4646.00 146
4646.16 138
4646.32 128
4646.47 117
4646.63 106
4646.79 95
4646.94 85
4647.10 75
4647.25 65
4647.41 56
4647.57 47
4647.72 40
4647.88 36
4648.04 34
4648.19 34
4648.35 35
4648.51 36
4648.66 35
4648.82 32
4648.97 27
4649.13 22
4649.29 17
4649.44 13
4649.60 12
4649.76 13
4649.91 15
4650.07 17
4650.22 16
4650.38 12
4650.54 6
4650.69 0
4650.85 0
4651.01 0
4651.16 0
4651.32 0
4651.48 0
4651.63 0
4651.79 2
4651.94 12
4652.10 21
4652.26 27
4652.41 31
4652.57 32
4652.73 31
4652.88 28
4653.04 26
4653.20 23
4653.35 20
4653.51 16
4653.66 12
4653.82 6
4653.98 0
4654.13 0
4654.29 0
4654.45 0
4654.60 0
4654.76 3
4654.92 14
4655.07 26
4655.23 37
4655.39 46
4655.54 54
4655.70 59
4655.85 62
4656.01 64
4656.17 65
4656.32 64
4656.48 62
4656.64 58
4656.79 53
4656.95 48
4657.11 42
4657.26 38
4657.42 36
4657.58 36
4657.73 39
4657.89 42
4658.05 45
4658.20 47
4658.36 47
4658.51 45
4658.67 41
4658.83 37
4658.98 34
4659.14 33
4659.30 35
4659.45 40
4659.61 47
4659.77 53
4659.92 60
4660.08 64
4660.24 65
4660.39 65
4660.55 63
4660.71 61
4660.86 59
4661.02 58
4661.18 59
4661.33 63
4661.49 69
4661.64 76
4661.80 85
4661.96 93
4662.11 101
4662.27 107
4662.43 110
4662.58 111
4662.74 109
4662.90 105
4663.05 101
4663.21 97
4663.37 94
4663.52 92
4663.68 91
4663.84 90
4663.99 89
4664.15 87
4664.31 85
4664.46 82
4664.62 80
4664.78 78
4664.93 77
4665.09 77
4665.25 77
4665.40 78
4665.56 79
4665.72 80
4665.87 83
4666.03 86
4666.19 90
4666.34 96
4666.50 102
4666.66 109
4666.81 115
4666.97 121
4667.13 126
4667.28 131
4667.44 135
4667.60 138
4667.75 140
4667.91 141
4668.07 139
4668.22 134
4668.38 126
4668.54 116
4668.69 104
4668.85 91
4669.01 79
4669.16 69
4669.32 62
4669.47 57
4669.63 54
4669.79 53
4669.95 52
4670.10 51
4670.26 49
4670.42 44
4670.57 37
4670.73 28
4670.89 17
4671.04 6
4671.20 0
4671.36 0
4671.51 0
4671.67 0
4671.83 0
4671.98 0
4672.14 0
4672.30 0
4672.45 4
4672.61 18
4672.77 33
4672.92 48
4673.08 62
4673.24 73
4673.39 81
4673.55 87
4673.71 89
4673.86 90
4674.02 91
4674.18 93
4674.33 96
4674.49 101
4674.65 106
4674.80 112
4674.96 116
4675.12 118
4675.27 116
4675.43 111
4675.59 103
4675.74 92
4675.90 79
4676.06 65
4676.21 52
4676.37 40
4676.53 30
4676.68 23
4676.84 19
4677.00 17
4677.15 17
4677.31 17
4677.47 17
4677.63 17
4677.78 17
4677.94 19
4678.10 23
4678.25 31
4678.41 42
4678.57 56
4678.72 70
4678.88 82
4679.04 91
4679.19 96
4679.35 96
4679.51 92
4679.66 86
4679.82 78
4679.98 72
4680.13 68
4680.29 68
4680.45 70
4680.61 75
4680.76 82
4680.92 89
4681.08 94
4681.23 97
4681.39 97
4681.55 92
4681.70 84
4681.86 73
4682.02 60
4682.17 47
4682.33 34
4682.49 23
4682.64 14
4682.80 10
4682.96 10
4683.12 14
4683.27 24
4683.43 38
4683.59 55
4683.74 74
4683.90 92
4684.06 109
4684.21 121
4684.37 128
4684.53 130
4684.68 127
4684.84 120
4685.00 112
4685.16 104
4685.31 100
4685.47 99
4685.63 102
4685.78 108
4685.94 117
4686.10 126
4686.25 132
4686.41 136
4686.57 135
4686.72 131
4686.88 124
4687.04 113
4687.20 100
4687.35 86
4687.51 72
4687.67 59
4687.82 49
4687.98 42
4688.14 39
4688.29 40
4688.45 43
4688.61 48
4688.77 54
4688.92 59
4689.08 63
4689.24 67
4689.39 69
4689.55 72
4689.71 74
4689.86 75
4690.02 76
4690.18 75
4690.34 75
4690.49 76
4690.65 78
4690.81 83
4690.96 90
4691.12 101
4691.28 113
4691.43 126
4691.59 138
4691.75 148
4691.91 156
4692.06 160
4692.22 163
4692.38 164
4692.53 164
4692.69 164
4692.85 166
4693.00 167
4693.16 169
4693.32 170
4693.48 170
4693.63 170
4693.79 169
4693.95 169
4694.10 170
4694.26 174
4694.42 180
4694.58 188
4694.73 196
4694.89 204
4695.05 210
4695.20 214
4695.36 217
4695.52 220
4695.68 222
4695.83 224
4695.99 228
4696.15 233
4696.30 239
4696.46 246
4696.62 253
4696.78 261
4696.93 266
4697.09 269
4697.25 268
4697.40 263
4697.56 255
4697.72 245
4697.88 236
4698.03 231
4698.19 232
4698.35 239
4698.50 252
4698.66 269
4698.82 287
4698.98 303
4699.13 317
4699.29 328
4699.45 335
4699.60 339
4699.76 340
4699.92 340
4700.08 336
4700.23 330
4700.39 320
4700.55 308
4700.70 294
4700.86 280
4701.02 269
4701.18 261
4701.33 257
4701.49 258
4701.65 263
4701.80 270
4701.96 276
4702.12 282
4702.28 284
4702.43 284
4702.59 280
4702.75 273
4702.91 263
4703.06 252
4703.22 240
4703.38 226
4703.53 213
4703.69 200
4703.85 188
4704.01 178
4704.16 170
4704.32 164
4704.48 159
4704.63 155
4704.79 150
4704.95 145
4705.11 139
4705.26 133
4705.42 127
4705.58 123
4705.74 120
4705.89 120
4706.05 123
4706.21 129
4706.36 136
4706.52 143
4706.68 150
4706.84 154
4706.99 157
4707.15 157
4707.31 154
4707.47 151
4707.62 148
4707.78 145
4707.94 145
4708.10 146
4708.25 150
4708.41 158
4708.57 168
4708.72 179
4708.88 191
4709.04 203
4709.20 213
4709.35 221
4709.51 227
4709.67 232
4709.83 236
4709.98 239
4710.14 243
4710.30 246
4710.46 249
4710.61 249
4710.77 246
4710.93 240
4711.08 231
4711.24 220
4711.40 210
4711.56 203
4711.71 199
4711.87 198
4712.03 201
4712.19 204
4712.34 205
4712.50 203
4712.66 196
4712.82 186
4712.97 172
4713.13 157
4713.29 143
4713.45 132
4713.60 124
4713.76 121
4713.92 121
4714.07 124
4714.23 127
4714.39 131
4714.55 134
4714.70 137
4714.86 140
4715.02 143
4715.18 147
4715.33 151
4715.49 154
4715.65 155
4715.81 153
4715.96 148
4716.12 141
4716.28 131
4716.44 120
4716.59 110
4716.75 101
4716.91 95
4717.07 90
4717.22 86
4717.38 82
4717.54 77
4717.70 72
4717.85 67
4718.01 62
4718.17 58
4718.33 58
4718.48 60
4718.64 65
4718.80 72
4718.96 78
4719.11 84
4719.27 88
4719.43 89
4719.59 89
4719.74 87
4719.90 85
4720.06 83
4720.22 82
4720.37 81
4720.53 82
4720.69 84
4720.85 87
4721.00 91
4721.16 96
4721.32 99
4721.48 102
4721.63 102
4721.79 99
4721.95 94
4722.11 88
4722.26 82
4722.42 79
4722.58 78
4722.74 80
4722.89 86
4723.05 93
4723.21 101
4723.37 108
4723.52 112
4723.68 114
4723.84 115
4724.00 115
4724.16 116
4724.31 119
4724.47 124
4724.63 131
4724.79 139
4724.94 146
4725.10 151
4725.26 152
4725.42 149
4725.57 142
4725.73 132
4725.89 122
4726.05 113
4726.20 107
4726.36 102
4726.52 100
4726.68 99
4726.83 99
4726.99 99
4727.15 99
4727.31 99
4727.46 98
4727.62 96
4727.78 94
4727.94 91
4728.10 88
4728.25 84
4728.41 78
4728.57 71
4728.73 62
4728.88 51
4729.04 40
4729.20 28
4729.36 16
4729.51 6
4729.67 0
4729.83 0
4729.99 0
4730.15 0
4730.30 0
4730.46 0
4730.62 0
4730.78 0
4730.93 0
4731.09 8
4731.25 22
4731.41 36
4731.56 49
4731.72 59
4731.88 65
4732.04 67
4732.20 65
4732.35 62
4732.51 58
4732.67 55
4732.83 53
4732.98 53
4733.14 53
4733.30 52
4733.46 50
4733.61 46
4733.77 41
4733.93 35
4734.09 29
4734.25 26
4734.40 26
4734.56 30
4734.72 39
4734.88 51
4735.03 66
4735.19 81
4735.35 96
4735.51 108
4735.67 115
4735.82 119
4735.98 117
4736.14 112
4736.30 104
4736.45 95
4736.61 87
4736.77 78
4736.93 72
4737.09 68
4737.24 67
4737.40 68
4737.56 71
4737.72 76
4737.87 83
4738.03 89
4738.19 96
4738.35 102
4738.51 109
4738.66 116
4738.82 125
4738.98 136
4739.14 148
4739.30 162
4739.45 178
4739.61 194
4739.77 211
4739.93 228
4740.08 245
4740.24 262
4740.40 279
4740.56 295
4740.72 312
4740.87 328
4741.03 345
4741.19 362
4741.35 379
4741.51 395
4741.66 411
4741.82 424
4741.98 435
4742.14 442
4742.29 445
4742.45 443
4742.61 438
4742.77 428
4742.93 416
4743.08 402
4743.24 388
4743.40 376
4743.56 366
4743.72 359
4743.87 356
4744.03 355
4744.19 356
4744.35 357
4744.51 357
4744.66 355
4744.82 352
4744.98 346
4745.14 341
4745.29 335
4745.45 329
4745.61 325
4745.77 321
4745.93 318
4746.08 316
4746.24 314
4746.40 313
4746.56 313
4746.72 314
4746.87 315
4747.03 315
4747.19 314
4747.35 312
4747.51 307
4747.66 302
4747.82 296
4747.98 291
4748.14 285
4748.30 280
4748.45 275
4748.61 268
4748.77 260
4748.93 249
4749.09 236
4749.24 221
4749.40 207
4749.56 194
4749.72 182
4749.88 173
4750.03 165
4750.19 157
4750.35 149
4750.51 138
4750.67 125
4750.82 109
4750.98 90
4751.14 71
4751.30 52
4751.46 35
4751.61 21
4751.77 12
4751.93 9
4752.09 11
4752.25 18
4752.40 31
4752.56 46
4752.72 63
4752.88 80
4753.04 95
4753.20 107
4753.35 115
4753.51 120
4753.67 122
4753.83 123
4753.99 123
4754.14 124
4754.30 124
4754.46 124
4754.62 123
4754.78 120
4754.93 117
4755.09 112
4755.25 108
4755.41 106
4755.57 105
4755.72 107
4755.88 109
4756.04 113
4756.20 116
4756.36 120
4756.52 123
4756.67 128
4756.83 133
4756.99 140
4757.15 149
4757.31 160
4757.46 171
4757.62 181
4757.78 189
4757.94 195
4758.10 198
4758.25 198
4758.41 193
4758.57 186
4758.73 177
4758.89 166
4759.05 155
4759.20 144
4759.36 134
4759.52 125
4759.68 119
4759.84 114
4759.99 110
4760.15 107
4760.31 104
4760.47 99
4760.63 93
4760.79 84
4760.94 74
4761.10 61
4761.26 48
4761.42 34
4761.58 22
4761.73 10
4761.89 0
4762.05 0
4762.21 0
4762.37 0
4762.53 0
4762.68 0
4762.84 0
4763.00 2
4763.16 8
4763.32 12
4763.48 13
4763.63 12
4763.79 9
4763.95 5
4764.11 1
4764.27 0
4764.42 0
4764.58 2
4764.74 6
4764.90 11
4765.06 16
4765.22 20
4765.37 22
4765.53 24
4765.69 24
4765.85 23
4766.01 21
4766.17 18
4766.32 12
4766.48 5
4766.64 0
4766.80 0
4766.96 0
4767.12 0
4767.27 0
4767.43 0
4767.59 0
4767.75 7
4767.91 13
4768.07 16
4768.22 15
4768.38 11
4768.54 6
4768.70 2
4768.86 0
4769.02 0
4769.17 2
4769.33 6
4769.49 13
4769.65 21
4769.81 30
4769.97 42
4770.12 55
4770.28 69
4770.44 83
4770.60 94
4770.76 103
4770.92 108
4771.07 109
4771.23 107
4771.39 102
4771.55 96
4771.71 88
4771.87 79
4772.02 69
4772.18 58
4772.34 48
4772.50 39
4772.66 32
4772.82 28
4772.97 25
4773.13 24
4773.29 24
4773.45 24
4773.61 24
4773.77 24
4773.92 23
4774.08 23
4774.24 22
4774.40 21
4774.56 19
4774.72 17
4774.88 13
4775.03 10
4775.19 8
4775.35 6
4775.51 6
4775.67 8
4775.83 10
4775.98 14
4776.14 17
4776.30 19
4776.46 20
4776.62 19
4776.78 16
4776.93 13
4777.09 9
4777.25 5
4777.41 4
4777.57 5
4777.73 9
4777.89 15
4778.04 23
4778.20 31
4778.36 38
4778.52 43
4778.68 45
4778.84 44
4779.00 41
4779.15 35
4779.31 28
4779.47 21
4779.63 15
4779.79 10
4779.95 7
4780.10 6
4780.26 6
4780.42 8
4780.58 11
4780.74 17
4780.90 24
4781.06 34
4781.21 45
4781.37 56
4781.53 66
4781.69 73
4781.85 78
4782.01 79
4782.17 77
4782.32 72
4782.48 67
4782.64 62
4782.80 58
4782.96 56
4783.12 57
4783.28 60
4783.43 64
4783.59 67
4783.75 68
4783.91 67
4784.07 62
4784.23 54
4784.39 44
4784.54 33
4784.70 23
4784.86 15
4785.02 11
4785.18 9
4785.34 9
4785.50 10
4785.65 10
4785.81 9
4785.97 8
4786.13 7
4786.29 7
4786.45 10
4786.61 16
4786.76 26
4786.92 39
4787.08 55
4787.24 72
4787.40 88
4787.56 103
4787.72 113
4787.88 119
4788.03 119
4788.19 114
4788.35 104
4788.51 92
4788.67 80
4788.83 70
4788.99 62
4789.14 58
4789.30 57
4789.46 57
4789.62 59
4789.78 62
4789.94 64
4790.10 67
4790.26 70
4790.41 73
4790.57 76
4790.73 79
4790.89 81
4791.05 81
4791.21 81
4791.37 79
4791.52 78
4791.68 78
4791.84 78
4792.00 80
4792.16 82
4792.32 84
4792.48 84
4792.64 80
4792.79 73
4792.95 63
4793.11 52
4793.27 42
4793.43 35
4793.59 31
4793.75 31
4793.91 34
4794.06 37
4794.22 40
4794.38 40
4794.54 37
4794.70 32
4794.86 24
4795.02 15
4795.18 7
4795.33 1
4795.49 0
4795.65 0
4795.81 0
4795.97 0
4796.13 2
4796.29 8
4796.45 16
4796.60 26
4796.76 36
4796.92 46
4797.08 57
4797.24 67
4797.40 77
4797.56 88
4797.72 99
4797.88 111
4798.03 122
4798.19 133
4798.35 143
4798.51 152
4798.67 157
4798.83 160
4798.99 160
4799.15 157
4799.30 153
4799.46 147
4799.62 141
4799.78 135
4799.94 130
4800.10 127
4800.26 125
4800.42 123
4800.58 122
4800.73 121
4800.89 119
4801.05 116
4801.21 114
4801.37 112
4801.53 111
4801.69 112
4801.85 114
4802.00 116
4802.16 118
4802.32 120
4802.48 120
4802.64 119
4802.80 116
4802.96 111
4803.12 106
4803.28 101
4803.44 96
4803.59 92
4803.75 92
4803.91 94
4804.07 99
4804.23 106
4804.39 114
4804.55 122
4804.71 128
4804.87 133
4805.02 135
4805.18 136
4805.34 135
4805.50 134
4805.66 131
[truncated: 744,895 more chars]
