# Supplementary material for: Methylobacterium Species Promoting Rice and Barley Growth and Interaction Specificity Revealed with Whole-Cell Matrix-Assisted Laser Desorption / Ionization-Time-of-Flight Mass Spectrometry (MALDI-TOF/MS) Analysis
Source: PLoS One. 2015 Jun 8;10(6):e0129509. doi: 10.1371/journal.pone.0129509 (PMC4460032; doi:10.1371/journal.pone.0129509)
Supplement: S2 Data — (ZIP) [file pone.0129509.s002.zip › Supplementary data 2 (ms from inoculated rice)/92a-20 .txt]

782.21 0
782.28 0
782.34 0
782.40 0
782.47 0
782.53 0
782.60 0
782.66 0
782.72 0
782.79 0
782.85 0
782.92 0
782.98 0
783.04 0
783.11 0
783.17 0
783.24 0
783.30 0
783.36 0
783.43 0
783.49 0
783.56 0
783.62 0
783.68 0
783.75 0
783.81 0
783.88 0
783.94 0
784.01 0
784.07 0
784.13 0
784.20 0
784.26 0
784.33 0
784.39 0
784.45 0
784.52 0
784.58 0
784.65 0
784.71 0
784.77 0
784.84 0
784.90 0
784.97 0
785.03 0
785.09 0
785.16 0
785.22 0
785.29 0
785.35 0
785.42 0
785.48 0
785.54 0
785.61 0
785.67 0
785.74 0
785.80 0
785.86 0
785.93 0
785.99 0
786.06 0
786.12 0
786.19 0
786.25 0
786.31 0
786.38 0
786.44 0
786.51 0
786.57 0
786.63 0
786.70 0
786.76 0
786.83 0
786.89 0
786.96 0
787.02 0
787.08 0
787.15 0
787.21 0
787.28 0
787.34 0
787.41 0
787.47 0
787.53 0
787.60 0
787.66 0
787.73 0
787.79 0
787.85 0
787.92 0
787.98 0
788.05 0
788.11 0
788.18 0
788.24 0
788.30 0
788.37 0
788.43 0
788.50 0
788.56 0
788.63 0
788.69 0
788.75 0
788.82 0
788.88 0
788.95 0
789.01 0
789.08 0
789.14 0
789.20 0
789.27 0
789.33 0
789.40 0
789.46 0
789.53 0
789.59 0
789.65 0
789.72 0
789.78 0
789.85 0
789.91 0
789.98 0
790.04 0
790.10 0
790.17 0
790.23 0
790.30 0
790.36 0
790.43 0
790.49 0
790.56 0
790.62 0
790.68 0
790.75 0
790.81 0
790.88 0
790.94 0
791.01 0
791.07 0
791.13 0
791.20 0
791.26 0
791.33 0
791.39 0
791.46 0
791.52 0
791.59 0
791.65 0
791.71 0
791.78 0
791.84 0
791.91 0
791.97 0
792.04 0
792.10 0
792.16 0
792.23 0
792.29 0
792.36 0
792.42 0
792.49 0
792.55 0
792.62 0
792.68 0
792.74 0
792.81 0
792.87 0
792.94 0
793.00 0
793.07 0
793.13 0
793.20 0
793.26 0
793.32 0
793.39 0
793.45 0
793.52 0
793.58 0
793.65 0
793.71 0
793.78 0
793.84 0
793.91 0
793.97 0
794.03 0
794.10 0
794.16 0
794.23 0
794.29 0
794.36 0
794.42 0
794.49 0
794.55 0
794.61 0
794.68 0
794.74 0
794.81 0
794.87 0
794.94 0
795.00 0
795.07 0
795.13 0
795.20 0
795.26 0
795.32 0
795.39 0
795.45 0
795.52 0
795.58 0
795.65 0
795.71 0
795.78 0
795.84 0
795.91 0
795.97 0
796.03 0
796.10 0
796.16 0
796.23 0
796.29 0
796.36 0
796.42 0
796.49 0
796.55 0
796.62 0
796.68 0
796.75 0
796.81 0
796.87 0
796.94 0
797.00 0
797.07 0
797.13 0
797.20 0
797.26 0
797.33 0
797.39 0
797.46 0
797.52 0
797.59 0
797.65 0
797.71 0
797.78 0
797.84 0
797.91 0
797.97 0
798.04 0
798.10 0
798.17 0
798.23 0
798.30 0
798.36 0
798.43 0
798.49 0
798.56 0
798.62 0
798.68 0
798.75 0
798.81 0
798.88 0
798.94 0
799.01 0
799.07 0
799.14 0
799.20 0
799.27 0
799.33 0
799.40 0
799.46 0
799.53 0
799.59 0
799.65 0
799.72 0
799.78 0
799.85 0
799.91 0
799.98 0
800.04 0
800.11 0
800.17 0
800.24 0
800.30 0
800.37 0
800.43 0
800.50 0
800.56 0
800.63 0
800.69 0
800.76 0
800.82 0
800.89 0
800.95 0
801.01 0
801.08 0
801.14 0
801.21 0
801.27 0
801.34 0
801.40 0
801.47 0
801.53 0
801.60 0
801.66 0
801.73 0
801.79 0
801.86 0
801.92 0
801.99 0
802.05 0
802.12 0
802.18 0
802.25 0
802.31 0
802.38 0
802.44 0
802.51 0
802.57 0
802.63 0
802.70 0
802.76 0
802.83 0
802.89 0
802.96 0
803.02 0
803.09 0
803.15 0
803.22 0
803.28 0
803.35 0
803.41 0
803.48 0
803.54 0
803.61 0
803.67 0
803.74 0
803.80 0
803.87 0
803.93 0
804.00 0
804.06 0
804.13 0
804.19 0
804.26 0
804.32 0
804.39 0
804.45 0
804.52 0
804.58 0
804.65 0
804.71 0
804.78 0
804.84 0
804.91 0
804.97 0
805.04 0
805.10 0
805.17 0
805.23 0
805.30 0
805.36 0
805.43 0
805.49 0
805.56 0
805.62 0
805.69 0
805.75 0
805.82 0
805.88 0
805.95 0
806.01 0
806.08 0
806.14 0
806.21 0
806.27 0
806.34 0
806.40 0
806.47 0
806.53 0
806.60 0
806.66 0
806.73 0
806.79 0
806.86 0
806.92 0
806.99 0
807.05 0
807.12 0
807.18 0
807.25 0
807.31 0
807.38 0
807.44 0
807.51 0
807.57 0
807.64 0
807.70 0
807.77 0
807.83 0
807.90 0
807.96 0
808.03 0
808.09 0
808.16 0
808.22 0
808.29 0
808.35 0
808.42 0
808.48 0
808.55 0
808.61 0
808.68 0
808.74 0
808.81 0
808.87 0
808.94 0
809.00 0
809.07 0
809.13 0
809.20 0
809.26 0
809.33 0
809.39 0
809.46 0
809.52 0
809.59 0
809.65 0
809.72 0
809.78 0
809.85 0
809.91 0
809.98 0
810.04 0
810.11 0
810.17 0
810.24 0
810.30 0
810.37 0
810.43 0
810.50 0
810.57 0
810.63 0
810.70 0
810.76 0
810.83 0
810.89 0
810.96 0
811.02 0
811.09 0
811.15 0
811.22 0
811.28 0
811.35 0
811.41 0
811.48 0
811.54 0
811.61 0
811.67 0
811.74 0
811.80 0
811.87 0
811.93 0
812.00 0
812.06 0
812.13 0
812.20 0
812.26 0
812.33 0
812.39 0
812.46 0
812.52 0
812.59 0
812.65 0
812.72 0
812.78 0
812.85 0
812.91 0
812.98 0
813.04 0
813.11 0
813.17 0
813.24 0
813.30 0
813.37 0
813.43 0
813.50 0
813.57 0
813.63 0
813.70 0
813.76 0
813.83 0
813.89 0
813.96 0
814.02 0
814.09 0
814.15 0
814.22 0
814.28 0
814.35 0
814.41 0
814.48 0
814.54 0
814.61 0
814.68 0
814.74 0
814.81 0
814.87 0
814.94 0
815.00 0
815.07 0
815.13 0
815.20 0
815.26 0
815.33 0
815.39 0
815.46 0
815.53 0
815.59 0
815.66 0
815.72 0
815.79 0
815.85 0
815.92 0
815.98 0
816.05 0
816.11 0
816.18 0
816.24 0
816.31 0
816.37 0
816.44 0
816.51 0
816.57 0
816.64 0
816.70 0
816.77 0
816.83 0
816.90 0
816.96 0
817.03 0
817.09 0
817.16 0
817.23 0
817.29 0
817.36 0
817.42 0
817.49 0
817.55 0
817.62 0
817.68 0
817.75 0
817.81 0
817.88 0
817.95 0
818.01 0
818.08 0
818.14 0
818.21 0
818.27 0
818.34 0
818.40 0
818.47 0
818.53 0
818.60 0
818.67 0
818.73 0
818.80 0
818.86 0
818.93 0
818.99 0
819.06 0
819.12 0
819.19 0
819.25 0
819.32 0
819.39 0
819.45 0
819.52 0
819.58 0
819.65 0
819.71 0
819.78 0
819.84 0
819.91 0
819.98 0
820.04 0
820.11 0
820.17 0
820.24 0
820.30 0
820.37 0
820.43 0
820.50 0
820.57 0
820.63 0
820.70 0
820.76 0
820.83 0
820.89 0
820.96 0
821.02 0
821.09 0
821.16 0
821.22 0
821.29 0
821.35 0
821.42 0
821.48 0
821.55 0
821.61 0
821.68 0
821.75 0
821.81 0
821.88 0
821.94 0
822.01 0
822.07 0
822.14 0
822.21 0
822.27 0
822.34 0
822.40 0
822.47 0
822.53 0
822.60 0
822.66 0
822.73 0
822.80 0
822.86 0
822.93 0
822.99 0
823.06 0
823.12 0
823.19 0
823.26 0
823.32 0
823.39 0
823.45 0
823.52 0
823.58 0
823.65 0
823.72 0
823.78 0
823.85 0
823.91 0
823.98 0
824.04 0
824.11 0
824.18 0
824.24 0
824.31 0
824.37 0
824.44 0
824.50 0
824.57 0
824.64 0
824.70 0
824.77 0
824.83 0
824.90 0
824.96 0
825.03 0
825.10 0
825.16 0
825.23 0
825.29 0
825.36 0
825.42 0
825.49 0
825.56 0
825.62 0
825.69 0
825.75 0
825.82 0
825.88 0
825.95 0
826.02 0
826.08 0
826.15 0
826.21 0
826.28 0
826.35 0
826.41 0
826.48 0
826.54 0
826.61 0
826.67 0
826.74 0
826.81 0
826.87 0
826.94 0
827.00 0
827.07 0
827.14 0
827.20 0
827.27 0
827.33 0
827.40 0
827.46 0
827.53 0
827.60 0
827.66 0
827.73 0
827.79 0
827.86 0
827.93 0
827.99 0
828.06 0
828.12 0
828.19 0
828.25 0
828.32 0
828.39 0
828.45 0
828.52 0
828.58 0
828.65 0
828.72 0
828.78 0
828.85 0
828.91 0
828.98 0
829.05 0
829.11 0
829.18 0
829.24 0
829.31 0
829.37 0
829.44 0
829.51 0
829.57 0
829.64 0
829.70 0
829.77 0
829.84 0
829.90 0
829.97 0
830.03 0
830.10 0
830.17 0
830.23 0
830.30 0
830.36 0
830.43 0
830.50 0
830.56 0
830.63 0
830.69 0
830.76 0
830.83 0
830.89 0
830.96 0
831.02 0
831.09 0
831.16 0
831.22 0
831.29 0
831.35 0
831.42 0
831.49 0
831.55 0
831.62 0
831.68 0
831.75 0
831.82 0
831.88 0
831.95 0
832.01 0
832.08 0
832.15 0
832.21 0
832.28 0
832.34 0
832.41 0
832.48 0
832.54 0
832.61 0
832.67 0
832.74 0
832.81 0
832.87 0
832.94 0
833.00 0
833.07 0
833.14 0
833.20 0
833.27 0
833.33 0
833.40 0
833.47 0
833.53 0
833.60 0
833.66 0
833.73 0
833.80 0
833.86 0
833.93 0
834.00 0
834.06 0
834.13 0
834.19 0
834.26 0
834.33 0
834.39 0
834.46 0
834.52 0
834.59 0
834.66 0
834.72 0
834.79 0
834.85 0
834.92 0
834.99 0
835.05 0
835.12 0
835.19 0
835.25 0
835.32 0
835.38 0
835.45 0
835.52 0
835.58 0
835.65 0
835.71 0
835.78 0
835.85 0
835.91 0
835.98 0
836.05 0
836.11 0
836.18 0
836.24 0
836.31 0
836.38 0
836.44 0
836.51 0
836.57 0
836.64 0
836.71 0
836.77 0
836.84 0
836.91 0
836.97 0
837.04 0
837.10 0
837.17 0
837.24 0
837.30 0
837.37 0
837.44 0
837.50 0
837.57 0
837.63 0
837.70 0
837.77 0
837.83 0
837.90 0
837.97 0
838.03 0
838.10 0
838.16 0
838.23 0
838.30 0
838.36 0
838.43 0
838.50 0
838.56 0
838.63 0
838.69 0
838.76 0
838.83 0
838.89 0
838.96 0
839.03 0
839.09 0
839.16 0
839.23 0
839.29 0
839.36 0
839.42 0
839.49 0
839.56 0
839.62 0
839.69 0
839.76 0
839.82 0
839.89 0
839.95 0
840.02 0
840.09 0
840.15 0
840.22 0
840.29 0
840.35 0
840.42 0
840.49 0
840.55 0
840.62 0
840.68 0
840.75 0
840.82 0
840.88 0
840.95 0
841.02 0
841.08 0
841.15 0
841.22 0
841.28 0
841.35 0
841.41 0
841.48 0
841.55 0
841.61 0
841.68 0
841.75 0
841.81 0
841.88 0
841.95 0
842.01 0
842.08 0
842.15 0
842.21 0
842.28 0
842.34 0
842.41 0
842.48 0
842.54 0
842.61 0
842.68 0
842.74 0
842.81 0
842.88 0
842.94 0
843.01 0
843.08 0
843.14 0
843.21 0
843.27 0
843.34 0
843.41 0
843.47 0
843.54 0
843.61 0
843.67 0
843.74 0
843.81 0
843.87 0
843.94 0
844.01 0
844.07 0
844.14 0
844.21 0
844.27 0
844.34 0
844.40 0
844.47 0
844.54 0
844.60 0
844.67 0
844.74 0
844.80 0
844.87 0
844.94 0
845.00 0
845.07 0
845.14 0
845.20 0
845.27 0
845.34 0
845.40 0
845.47 0
845.54 0
845.60 0
845.67 0
845.74 0
845.80 0
845.87 0
845.94 0
846.00 0
846.07 0
846.14 0
846.20 0
846.27 0
846.33 0
846.40 0
846.47 0
846.53 0
846.60 0
846.67 0
846.73 0
846.80 0
846.87 0
846.93 0
847.00 0
847.07 0
847.13 0
847.20 0
847.27 0
847.33 0
847.40 0
847.47 0
847.53 0
847.60 0
847.67 0
847.73 0
847.80 0
847.87 0
847.93 0
848.00 0
848.07 0
848.13 0
848.20 0
848.27 0
848.33 0
848.40 0
848.47 0
848.53 0
848.60 0
848.67 0
848.73 0
848.80 0
848.87 0
848.93 0
849.00 0
849.07 0
849.13 0
849.20 0
849.27 0
849.33 0
849.40 0
849.47 0
849.53 0
849.60 0
849.67 0
849.73 0
849.80 0
849.87 0
849.93 0
850.00 0
850.07 0
850.13 0
850.20 0
850.27 0
850.33 0
850.40 0
850.47 0
850.53 0
850.60 0
850.67 0
850.74 0
850.80 0
850.87 0
850.94 0
851.00 0
851.07 0
851.14 0
851.20 0
851.27 0
851.34 0
851.40 0
851.47 0
851.54 0
851.60 0
851.67 0
851.74 0
851.80 0
851.87 0
851.94 0
852.00 0
852.07 0
852.14 0
852.20 0
852.27 0
852.34 0
852.40 0
852.47 0
852.54 0
852.61 0
852.67 0
852.74 0
852.81 0
852.87 0
852.94 0
853.01 0
853.07 0
853.14 0
853.21 0
853.27 0
853.34 0
853.41 0
853.47 0
853.54 0
853.61 0
853.68 0
853.74 0
853.81 0
853.88 0
853.94 0
854.01 0
854.08 0
854.14 0
854.21 0
854.28 0
854.34 0
854.41 0
854.48 0
854.54 0
854.61 0
854.68 0
854.75 0
854.81 0
854.88 0
854.95 0
855.01 0
855.08 0
855.15 0
855.21 0
855.28 0
855.35 0
855.41 0
855.48 0
855.55 0
855.62 0
855.68 0
855.75 0
855.82 0
855.88 0
855.95 0
856.02 0
856.08 0
856.15 0
856.22 0
856.29 0
856.35 0
856.42 0
856.49 0
856.55 0
856.62 0
856.69 0
856.75 0
856.82 0
856.89 0
856.96 0
857.02 0
857.09 0
857.16 0
857.22 0
857.29 0
857.36 0
857.42 0
857.49 0
857.56 0
857.63 0
857.69 0
857.76 0
857.83 0
857.89 0
857.96 0
858.03 0
858.09 0
858.16 0
858.23 0
858.30 0
858.36 0
858.43 0
858.50 0
858.56 0
858.63 0
858.70 0
858.77 0
858.83 0
858.90 0
858.97 0
859.03 0
859.10 0
859.17 0
859.23 0
859.30 0
859.37 0
859.44 0
859.50 0
859.57 0
859.64 0
859.70 0
859.77 0
859.84 0
859.91 0
859.97 0
860.04 0
860.11 0
860.17 0
860.24 0
860.31 0
860.38 0
860.44 0
860.51 0
860.58 0
860.64 0
860.71 0
860.78 0
860.85 0
860.91 0
860.98 0
861.05 0
861.11 0
861.18 0
861.25 0
861.32 0
861.38 0
861.45 0
861.52 0
861.58 0
861.65 0
861.72 0
861.79 0
861.85 0
861.92 0
861.99 0
862.05 0
862.12 0
862.19 0
862.26 0
862.32 0
862.39 0
862.46 0
862.53 0
862.59 0
862.66 0
862.73 0
862.79 0
862.86 0
862.93 0
863.00 0
863.06 0
863.13 0
863.20 0
863.27 0
863.33 0
863.40 0
863.47 0
863.53 0
863.60 0
863.67 0
863.74 0
863.80 0
863.87 0
863.94 0
864.00 0
864.07 0
864.14 0
864.21 0
864.27 0
864.34 0
864.41 0
864.48 0
864.54 0
864.61 0
864.68 0
864.75 0
864.81 0
864.88 0
864.95 0
865.01 0
865.08 0
865.15 0
865.22 0
865.28 0
865.35 0
865.42 0
865.49 0
865.55 0
865.62 0
865.69 0
865.76 0
865.82 0
865.89 0
865.96 0
866.02 0
866.09 0
866.16 0
866.23 0
866.29 0
866.36 0
866.43 0
866.50 0
866.56 0
866.63 0
866.70 0
866.77 0
866.83 0
866.90 0
866.97 0
867.04 0
867.10 0
867.17 0
867.24 0
867.30 0
867.37 0
867.44 0
867.51 0
867.57 0
867.64 0
867.71 0
867.78 0
867.84 0
867.91 0
867.98 0
868.05 0
868.11 0
868.18 0
868.25 0
868.32 0
868.38 0
868.45 0
868.52 0
868.59 0
868.65 0
868.72 0
868.79 0
868.86 0
868.92 0
868.99 0
869.06 0
869.13 0
869.19 0
869.26 0
869.33 0
869.40 0
869.46 0
869.53 0
869.60 0
869.67 0
869.73 0
869.80 0
869.87 0
869.94 0
870.00 0
870.07 0
870.14 0
870.21 0
870.27 0
870.34 0
870.41 0
870.48 0
870.54 0
870.61 0
870.68 0
870.75 0
870.81 0
870.88 0
870.95 0
871.02 0
871.08 0
871.15 0
871.22 0
871.29 0
871.35 0
871.42 0
871.49 0
871.56 0
871.62 0
871.69 0
871.76 0
871.83 0
871.89 0
871.96 0
872.03 0
872.10 0
872.16 0
872.23 0
872.30 0
872.37 0
872.44 0
872.50 0
872.57 0
872.64 0
872.71 0
872.77 0
872.84 0
872.91 0
872.98 0
873.04 0
873.11 0
873.18 0
873.25 0
873.31 0
873.38 0
873.45 0
873.52 0
873.59 0
873.65 0
873.72 0
873.79 0
873.86 0
873.92 0
873.99 0
874.06 0
874.13 0
874.19 0
874.26 0
874.33 0
874.40 0
874.46 0
874.53 0
874.60 0
874.67 0
874.74 0
874.80 0
874.87 0
874.94 0
875.01 0
875.07 0
875.14 0
875.21 0
875.28 0
875.34 0
875.41 0
875.48 0
875.55 0
875.62 0
875.68 0
875.75 0
875.82 0
875.89 0
875.95 0
876.02 0
876.09 0
876.16 0
876.23 0
876.29 0
876.36 0
876.43 0
876.50 0
876.56 0
876.63 0
876.70 0
876.77 0
876.84 0
876.90 0
876.97 0
877.04 0
877.11 0
877.17 0
877.24 0
877.31 0
877.38 0
877.45 0
877.51 0
877.58 0
877.65 0
877.72 0
877.78 0
877.85 0
877.92 0
877.99 0
878.06 0
878.12 0
878.19 0
878.26 0
878.33 0
878.39 0
878.46 0
878.53 0
878.60 0
878.67 0
878.73 0
878.80 0
878.87 0
878.94 0
879.01 0
879.07 0
879.14 0
879.21 0
879.28 0
879.34 0
879.41 0
879.48 0
879.55 0
879.62 0
879.68 0
879.75 0
879.82 0
879.89 0
879.96 0
880.02 0
880.09 0
880.16 0
880.23 0
880.30 0
880.36 0
880.43 0
880.50 0
880.57 0
880.63 0
880.70 0
880.77 0
880.84 0
880.91 0
880.97 0
881.04 0
881.11 0
881.18 0
881.25 0
881.31 0
881.38 0
881.45 0
881.52 0
881.59 0
881.65 0
881.72 0
881.79 0
881.86 0
881.93 0
881.99 0
882.06 0
882.13 0
882.20 0
882.27 0
882.33 0
882.40 0
882.47 0
882.54 0
882.61 0
882.67 0
882.74 0
882.81 0
882.88 0
882.95 0
883.01 0
883.08 0
883.15 0
883.22 0
883.29 0
883.35 0
883.42 0
883.49 0
883.56 0
883.63 0
883.69 0
883.76 0
883.83 0
883.90 0
883.97 0
884.03 0
884.10 0
884.17 0
884.24 0
884.31 0
884.37 0
884.44 0
884.51 0
884.58 0
884.65 0
884.72 0
884.78 0
884.85 0
884.92 0
884.99 0
885.06 0
885.12 0
885.19 0
885.26 0
885.33 0
885.40 0
885.46 0
885.53 0
885.60 0
885.67 0
885.74 0
885.80 0
885.87 0
885.94 0
886.01 0
886.08 0
886.15 0
886.21 0
886.28 0
886.35 0
886.42 0
886.49 0
886.55 0
886.62 0
886.69 0
886.76 0
886.83 0
886.90 0
886.96 0
887.03 0
887.10 0
887.17 0
887.24 0
887.30 0
887.37 0
887.44 0
887.51 0
887.58 0
887.65 0
887.71 0
887.78 0
887.85 0
887.92 0
887.99 0
888.05 0
888.12 0
888.19 0
888.26 0
888.33 0
888.40 0
888.46 0
888.53 0
888.60 0
888.67 0
888.74 0
888.80 0
888.87 0
888.94 0
889.01 0
889.08 0
889.15 0
889.21 0
889.28 0
889.35 0
889.42 0
889.49 0
889.56 0
889.62 0
889.69 0
889.76 0
889.83 0
889.90 0
889.97 0
890.03 0
890.10 0
890.17 0
890.24 0
890.31 0
890.37 0
890.44 0
890.51 0
890.58 0
890.65 0
890.72 0
890.78 0
890.85 0
890.92 0
890.99 0
891.06 0
891.13 0
891.19 0
891.26 0
891.33 0
891.40 0
891.47 0
891.54 0
891.60 0
891.67 0
891.74 0
891.81 0
891.88 0
891.95 0
892.01 0
892.08 0
892.15 0
892.22 0
892.29 0
892.36 0
892.43 0
892.49 0
892.56 0
892.63 0
892.70 0
892.77 0
892.84 0
892.90 0
892.97 0
893.04 0
893.11 0
893.18 0
893.25 0
893.31 0
893.38 0
893.45 0
893.52 0
893.59 0
893.66 0
893.72 0
893.79 0
893.86 0
893.93 0
894.00 0
894.07 0
894.14 0
894.20 0
894.27 0
894.34 0
894.41 0
894.48 0
894.55 0
894.61 0
894.68 0
894.75 0
894.82 0
894.89 0
894.96 0
895.03 0
895.09 0
895.16 0
895.23 0
895.30 0
895.37 0
895.44 0
895.50 0
895.57 0
895.64 0
895.71 0
895.78 0
895.85 0
895.92 0
895.98 0
896.05 0
896.12 0
896.19 0
896.26 0
896.33 0
896.40 0
896.46 0
896.53 0
896.60 0
896.67 0
896.74 0
896.81 0
896.88 0
896.94 0
897.01 0
897.08 0
897.15 0
897.22 0
897.29 0
897.36 0
897.42 0
897.49 0
897.56 0
897.63 0
897.70 0
897.77 0
897.84 0
897.90 0
897.97 0
898.04 0
898.11 0
898.18 0
898.25 0
898.32 0
898.38 0
898.45 0
898.52 0
898.59 0
898.66 0
898.73 0
898.80 0
898.86 0
898.93 0
899.00 0
899.07 0
899.14 0
899.21 0
899.28 0
899.34 0
899.41 0
899.48 0
899.55 0
899.62 0
899.69 0
899.76 0
899.83 0
899.89 0
899.96 0
900.03 0
900.10 0
900.17 0
900.24 0
900.31 0
900.37 0
900.44 0
900.51 0
900.58 0
900.65 0
900.72 0
900.79 0
900.86 0
900.92 0
900.99 0
901.06 0
901.13 0
901.20 0
901.27 0
901.34 0
901.41 0
901.47 0
901.54 0
901.61 0
901.68 0
901.75 0
901.82 0
901.89 0
901.95 0
902.02 0
902.09 0
902.16 0
902.23 0
902.30 0
902.37 0
902.44 0
902.51 0
902.57 0
902.64 0
902.71 0
902.78 0
902.85 0
902.92 0
902.99 0
903.06 0
903.12 0
903.19 0
903.26 0
903.33 0
903.40 0
903.47 0
903.54 0
903.61 0
903.67 0
903.74 0
903.81 0
903.88 0
903.95 0
904.02 0
904.09 0
904.16 0
904.22 0
904.29 0
904.36 0
904.43 0
904.50 0
904.57 0
904.64 0
904.71 0
904.78 0
904.84 0
904.91 0
904.98 0
905.05 0
905.12 0
905.19 0
905.26 0
905.33 0
905.40 0
905.46 0
905.53 0
905.60 0
905.67 0
905.74 0
905.81 0
905.88 0
905.95 0
906.02 0
906.08 0
906.15 0
906.22 0
906.29 0
906.36 0
906.43 0
906.50 0
906.57 0
906.64 0
906.70 0
906.77 0
906.84 0
906.91 0
906.98 0
907.05 0
907.12 0
907.19 0
907.26 0
907.32 0
907.39 0
907.46 0
907.53 0
907.60 0
907.67 0
907.74 0
907.81 0
907.88 0
907.95 0
908.01 0
908.08 0
908.15 0
908.22 0
908.29 0
908.36 0
908.43 0
908.50 0
908.57 0
908.64 0
908.70 0
908.77 0
908.84 0
908.91 0
908.98 0
909.05 0
909.12 0
909.19 0
909.26 0
909.33 0
909.39 0
909.46 0
909.53 0
909.60 0
909.67 0
909.74 0
909.81 0
909.88 0
909.95 0
910.02 0
910.08 0
910.15 0
910.22 0
910.29 0
910.36 0
910.43 0
910.50 0
910.57 0
910.64 0
910.71 0
910.78 0
910.84 0
910.91 0
910.98 0
911.05 0
911.12 0
911.19 0
911.26 0
911.33 0
911.40 0
911.47 0
911.54 0
911.60 0
911.67 0
911.74 0
911.81 0
911.88 0
911.95 0
912.02 0
912.09 0
912.16 0
912.23 0
912.30 0
912.37 0
912.43 0
912.50 0
912.57 0
912.64 0
912.71 0
912.78 0
912.85 0
912.92 0
912.99 0
913.06 0
913.13 0
913.19 0
913.26 0
913.33 0
913.40 0
913.47 0
913.54 0
913.61 0
913.68 0
913.75 0
913.82 0
913.89 0
913.96 0
914.03 0
914.09 0
914.16 0
914.23 0
914.30 0
914.37 0
914.44 0
914.51 0
914.58 0
914.65 0
914.72 0
914.79 0
914.86 0
914.92 0
914.99 0
915.06 0
915.13 0
915.20 0
915.27 0
915.34 0
915.41 0
915.48 0
915.55 0
915.62 0
915.69 0
915.76 0
915.83 0
915.89 0
915.96 0
916.03 0
916.10 0
916.17 0
916.24 0
916.31 0
916.38 0
916.45 0
916.52 0
916.59 0
916.66 0
916.73 0
916.80 0
916.86 0
916.93 0
917.00 0
917.07 0
917.14 0
917.21 0
917.28 0
917.35 0
917.42 0
917.49 0
917.56 0
917.63 0
917.70 0
917.77 0
917.84 0
917.90 0
917.97 0
918.04 0
918.11 0
918.18 0
918.25 0
918.32 0
918.39 0
918.46 0
918.53 0
918.60 0
918.67 0
918.74 0
918.81 0
918.88 0
918.95 0
919.01 0
919.08 0
919.15 0
919.22 0
919.29 0
919.36 0
919.43 0
919.50 0
919.57 0
919.64 0
919.71 0
919.78 0
919.85 0
919.92 0
919.99 0
920.06 0
920.13 0
920.19 0
920.26 0
920.33 0
920.40 0
920.47 0
920.54 0
920.61 0
920.68 0
920.75 0
920.82 0
920.89 0
920.96 0
921.03 0
921.10 0
921.17 0
921.24 0
921.31 0
921.38 0
921.44 0
921.51 0
921.58 0
921.65 0
921.72 0
921.79 0
921.86 0
921.93 0
922.00 0
922.07 0
922.14 0
922.21 0
922.28 0
922.35 0
922.42 0
922.49 0
922.56 0
922.63 0
922.70 0
922.77 0
922.83 0
922.90 0
922.97 0
923.04 0
923.11 0
923.18 0
923.25 0
923.32 0
923.39 0
923.46 0
923.53 0
923.60 0
923.67 0
923.74 0
923.81 0
923.88 0
923.95 0
924.02 0
924.09 0
924.16 0
924.23 0
924.30 0
924.37 0
924.43 0
924.50 0
924.57 0
924.64 0
924.71 0
924.78 0
924.85 0
924.92 0
924.99 0
925.06 0
925.13 0
925.20 0
925.27 0
925.34 0
925.41 0
925.48 0
925.55 0
925.62 0
925.69 0
925.76 0
925.83 0
925.90 0
925.97 0
926.04 0
926.11 0
926.18 0
926.25 0
926.31 0
926.38 0
926.45 0
926.52 0
926.59 0
926.66 0
926.73 0
926.80 0
926.87 0
926.94 0
927.01 0
927.08 0
927.15 0
927.22 0
927.29 0
927.36 0
927.43 0
927.50 0
927.57 0
927.64 0
927.71 0
927.78 0
927.85 0
927.92 0
927.99 0
928.06 0
928.13 0
928.20 0
928.27 0
928.34 0
928.41 0
928.48 0
928.55 0
928.62 0
928.69 0
928.75 0
928.82 0
928.89 0
928.96 0
929.03 0
929.10 0
929.17 0
929.24 0
929.31 0
929.38 0
929.45 0
929.52 0
929.59 0
929.66 0
929.73 0
929.80 0
929.87 0
929.94 0
930.01 0
930.08 0
930.15 0
930.22 0
930.29 0
930.36 0
930.43 0
930.50 0
930.57 0
930.64 0
930.71 0
930.78 0
930.85 0
930.92 0
930.99 0
931.06 0
931.13 0
931.20 0
931.27 0
931.34 0
931.41 0
931.48 0
931.55 0
931.62 0
931.69 0
931.76 0
931.83 0
931.90 0
931.97 0
932.04 0
932.11 0
932.18 0
932.25 0
932.32 0
932.39 0
932.46 0
932.53 0
932.60 0
932.67 0
932.74 0
932.81 0
932.88 0
932.95 0
933.02 0
933.08 0
933.15 0
933.22 0
933.29 0
933.36 0
933.43 0
933.50 0
933.57 0
933.64 0
933.71 0
933.78 0
933.85 0
933.92 0
933.99 0
934.06 0
934.13 0
934.20 0
934.27 0
934.34 0
934.41 0
934.48 0
934.55 0
934.62 0
934.69 0
934.76 0
934.83 0
934.90 0
934.97 0
935.04 0
935.11 0
935.18 0
935.25 0
935.32 0
935.39 0
935.46 0
935.53 0
935.60 0
935.67 0
935.74 0
935.81 0
935.88 0
935.95 0
936.02 0
936.09 0
936.16 0
936.23 0
936.30 0
936.37 0
936.44 0
936.51 0
936.58 0
936.65 0
936.72 0
936.79 0
936.86 0
936.93 0
937.00 0
937.07 0
937.14 0
937.21 0
937.28 0
937.36 0
937.43 0
937.50 0
937.57 0
937.64 0
937.71 0
937.78 0
937.85 0
937.92 0
937.99 0
938.06 0
938.13 0
938.20 0
938.27 0
938.34 0
938.41 0
938.48 0
938.55 0
938.62 0
938.69 0
938.76 0
938.83 0
938.90 0
938.97 0
939.04 0
939.11 0
939.18 0
939.25 0
939.32 0
939.39 0
939.46 0
939.53 0
939.60 0
939.67 0
939.74 0
939.81 0
939.88 0
939.95 0
940.02 0
940.09 0
940.16 0
940.23 0
940.30 0
940.37 0
940.44 0
940.51 0
940.58 0
940.65 0
940.72 0
940.79 0
940.86 0
940.93 0
941.00 0
941.07 0
941.14 0
941.21 0
941.28 0
941.35 0
941.42 0
941.49 0
941.56 0
941.63 0
941.71 0
941.78 0
941.85 0
941.92 0
941.99 0
942.06 0
942.13 0
942.20 0
942.27 0
942.34 0
942.41 0
942.48 0
942.55 0
942.62 0
942.69 0
942.76 0
942.83 0
942.90 0
942.97 0
943.04 0
943.11 0
943.18 0
943.25 0
943.32 0
943.39 0
943.46 0
943.53 0
943.60 0
943.67 0
943.74 0
943.81 0
943.88 0
943.95 0
944.02 0
944.09 0
944.17 0
944.24 0
944.31 0
944.38 0
944.45 0
944.52 0
944.59 0
944.66 0
944.73 0
944.80 0
944.87 0
944.94 0
945.01 0
945.08 0
945.15 0
945.22 0
945.29 0
945.36 0
945.43 0
945.50 0
945.57 0
945.64 0
945.71 0
945.78 0
945.85 0
945.92 0
945.99 0
946.07 0
946.14 0
946.21 0
946.28 0
946.35 0
946.42 0
946.49 0
946.56 0
946.63 0
946.70 0
946.77 0
946.84 0
946.91 0
946.98 0
947.05 0
947.12 0
947.19 0
947.26 0
947.33 0
947.40 0
947.47 0
947.54 0
947.61 0
947.69 0
947.76 0
947.83 0
947.90 0
947.97 0
948.04 0
948.11 0
948.18 0
948.25 0
948.32 0
948.39 0
948.46 0
948.53 0
948.60 0
948.67 0
948.74 0
948.81 0
948.88 0
948.95 0
949.02 0
949.10 0
949.17 0
949.24 0
949.31 0
949.38 0
949.45 0
949.52 0
949.59 0
949.66 0
949.73 0
949.80 0
949.87 0
949.94 0
950.01 0
950.08 0
950.15 0
950.22 0
950.29 0
950.36 0
950.44 0
950.51 0
950.58 0
950.65 0
950.72 0
950.79 0
950.86 0
950.93 0
951.00 0
951.07 0
951.14 0
951.21 0
951.28 0
951.35 0
951.42 0
951.49 0
951.56 0
951.64 0
951.71 0
951.78 0
951.85 0
951.92 0
951.99 0
952.06 0
952.13 0
952.20 0
952.27 0
952.34 0
952.41 0
952.48 0
952.55 0
952.62 0
952.69 0
952.77 0
952.84 0
952.91 1
952.98 1
953.05 1
953.12 1
953.19 1
953.26 1
953.33 1
953.40 1
953.47 1
953.54 1
953.61 0
953.68 0
953.76 0
953.83 0
953.90 1
953.97 1
954.04 1
954.11 0
954.18 0
954.25 0
954.32 0
954.39 0
954.46 0
954.53 0
954.60 0
954.67 0
954.75 0
954.82 0
954.89 0
954.96 0
955.03 0
955.10 0
955.17 0
955.24 0
955.31 0
955.38 0
955.45 0
955.52 0
955.59 0
955.66 0
955.74 0
955.81 0
955.88 0
955.95 0
956.02 0
956.09 0
956.16 0
956.23 0
956.30 0
956.37 0
956.44 0
956.51 0
956.58 0
956.66 0
956.73 0
956.80 0
956.87 0
956.94 0
957.01 0
957.08 0
957.15 0
957.22 0
957.29 0
957.36 0
957.43 0
957.51 0
957.58 0
957.65 0
957.72 0
957.79 0
957.86 0
957.93 0
958.00 0
958.07 0
958.14 0
958.21 0
958.28 0
958.36 0
958.43 0
958.50 0
958.57 0
958.64 0
958.71 0
958.78 0
958.85 0
958.92 0
958.99 0
959.06 0
959.14 0
959.21 0
959.28 0
959.35 0
959.42 0
959.49 0
959.56 0
959.63 0
959.70 0
959.77 0
959.84 0
959.92 0
959.99 0
960.06 0
960.13 0
960.20 0
960.27 0
960.34 0
960.41 0
960.48 0
960.55 0
960.62 0
960.70 0
960.77 0
960.84 0
960.91 0
960.98 0
961.05 0
961.12 0
961.19 0
961.26 0
961.33 0
961.41 0
961.48 0
961.55 0
961.62 0
961.69 0
961.76 0
961.83 0
961.90 0
961.97 0
962.04 0
962.12 0
962.19 0
962.26 0
962.33 0
962.40 0
962.47 0
962.54 0
962.61 0
962.68 0
962.75 0
962.83 0
962.90 0
962.97 0
963.04 0
963.11 0
963.18 0
963.25 0
963.32 0
963.39 0
963.46 0
963.54 0
963.61 0
963.68 0
963.75 0
963.82 0
963.89 0
963.96 0
964.03 0
964.10 0
964.18 0
964.25 0
964.32 0
964.39 0
964.46 0
964.53 0
964.60 0
964.67 0
964.74 0
964.82 0
964.89 0
964.96 0
965.03 0
965.10 0
965.17 0
965.24 0
965.31 0
965.38 0
965.46 0
965.53 0
965.60 0
965.67 0
965.74 0
965.81 0
965.88 0
965.95 0
966.02 0
966.10 0
966.17 0
966.24 0
966.31 0
966.38 0
966.45 0
966.52 0
966.59 0
966.66 0
966.74 0
966.81 0
966.88 0
966.95 0
967.02 0
967.09 0
967.16 0
967.23 0
967.31 0
967.38 0
967.45 0
967.52 0
967.59 0
967.66 0
967.73 0
967.80 0
967.87 0
967.95 0
968.02 0
968.09 0
968.16 0
968.23 0
968.30 0
968.37 0
968.44 0
968.52 0
968.59 0
968.66 0
968.73 0
968.80 0
968.87 0
968.94 0
969.01 0
969.09 0
969.16 0
969.23 0
969.30 0
969.37 0
969.44 0
969.51 0
969.58 0
969.66 0
969.73 0
969.80 0
969.87 0
969.94 0
970.01 0
970.08 0
970.16 0
970.23 0
970.30 0
970.37 0
970.44 0
970.51 0
970.58 0
970.65 0
970.73 0
970.80 0
970.87 0
970.94 0
971.01 0
971.08 0
971.15 0
971.22 0
971.30 0
971.37 0
971.44 0
971.51 0
971.58 0
971.65 0
971.72 0
971.80 0
971.87 0
971.94 0
972.01 0
972.08 0
972.15 0
972.22 0
972.30 0
972.37 0
972.44 0
972.51 0
972.58 0
972.65 0
972.72 0
972.79 0
972.87 0
972.94 0
973.01 0
973.08 0
973.15 0
973.22 0
973.29 0
973.37 0
973.44 0
973.51 0
973.58 0
973.65 0
973.72 0
973.79 0
973.87 0
973.94 0
974.01 0
974.08 0
974.15 0
974.22 0
974.29 0
974.37 0
974.44 0
974.51 0
974.58 0
974.65 0
974.72 0
974.79 0
974.87 0
974.94 0
975.01 0
975.08 0
975.15 0
975.22 0
975.30 0
975.37 0
975.44 0
975.51 0
975.58 0
975.65 0
975.72 0
975.80 0
975.87 0
975.94 0
976.01 0
976.08 0
976.15 0
976.22 0
976.30 0
976.37 0
976.44 0
976.51 0
976.58 0
976.65 0
976.73 0
976.80 0
976.87 0
976.94 0
977.01 0
977.08 0
977.15 0
977.23 0
977.30 0
977.37 0
977.44 0
977.51 0
977.58 0
977.66 0
977.73 0
977.80 0
977.87 0
977.94 0
978.01 0
978.09 0
978.16 0
978.23 0
978.30 0
978.37 0
978.44 0
978.51 0
978.59 0
978.66 0
978.73 0
978.80 0
978.87 0
978.94 0
979.02 0
979.09 0
979.16 0
979.23 0
979.30 0
979.37 0
979.45 0
979.52 0
979.59 0
979.66 0
979.73 0
979.80 0
979.88 0
979.95 0
980.02 0
980.09 0
980.16 0
980.23 0
980.31 0
980.38 0
980.45 0
980.52 0
980.59 0
980.66 0
980.74 0
980.81 0
980.88 0
980.95 0
981.02 0
981.09 0
981.17 0
981.24 0
981.31 0
981.38 0
981.45 0
981.52 0
981.60 0
981.67 0
981.74 0
981.81 0
981.88 0
981.95 0
982.03 0
982.10 0
982.17 0
982.24 0
982.31 0
982.39 0
982.46 0
982.53 0
982.60 0
982.67 0
982.74 0
982.82 0
982.89 0
982.96 0
983.03 0
983.10 0
983.17 0
983.25 0
983.32 0
983.39 0
983.46 0
983.53 0
983.61 0
983.68 0
983.75 0
983.82 0
983.89 0
983.96 0
984.04 0
984.11 0
984.18 0
984.25 0
984.32 0
984.40 0
984.47 0
984.54 0
984.61 0
984.68 0
984.75 0
984.83 0
984.90 0
984.97 0
985.04 0
985.11 0
985.19 0
985.26 0
985.33 0
985.40 0
985.47 0
985.54 0
985.62 0
985.69 0
985.76 0
985.83 0
985.90 0
985.98 0
986.05 0
986.12 0
986.19 0
986.26 0
986.34 0
986.41 0
986.48 0
986.55 0
986.62 0
986.69 0
986.77 0
986.84 0
986.91 0
986.98 0
987.05 0
987.13 0
987.20 0
987.27 0
987.34 0
987.41 0
987.49 0
987.56 0
987.63 0
987.70 0
987.77 0
987.85 0
987.92 0
987.99 0
988.06 0
988.13 0
988.21 0
988.28 0
988.35 0
988.42 0
988.49 0
988.57 0
988.64 0
988.71 0
988.78 1
988.85 1
988.93 1
989.00 1
989.07 1
989.14 1
989.21 1
989.29 0
989.36 0
989.43 0
989.50 0
989.57 0
989.65 0
989.72 0
989.79 0
989.86 0
989.93 0
990.01 0
990.08 0
990.15 0
990.22 0
990.29 0
990.37 0
990.44 0
990.51 0
990.58 0
990.65 0
990.73 0
990.80 0
990.87 0
990.94 0
991.01 0
991.09 0
991.16 0
991.23 0
991.30 0
991.37 0
991.45 0
991.52 0
991.59 0
991.66 0
991.73 0
991.81 0
991.88 0
991.95 0
992.02 0
992.10 0
992.17 0
992.24 0
992.31 0
992.38 0
992.46 0
992.53 0
992.60 0
992.67 0
992.74 0
992.82 0
992.89 0
992.96 0
993.03 0
993.10 0
993.18 0
993.25 0
993.32 0
993.39 0
993.47 0
993.54 0
993.61 0
993.68 0
993.75 0
993.83 0
993.90 0
993.97 0
994.04 0
994.12 0
994.19 0
994.26 0
994.33 0
994.40 0
994.48 0
994.55 0
994.62 0
994.69 0
994.76 0
994.84 0
994.91 0
994.98 0
995.05 0
995.13 0
995.20 0
995.27 0
995.34 0
995.41 0
995.49 0
995.56 0
995.63 0
995.70 0
995.78 0
995.85 0
995.92 0
995.99 0
996.06 0
996.14 0
996.21 0
996.28 0
996.35 0
996.43 0
996.50 0
996.57 0
996.64 0
996.72 0
996.79 0
996.86 0
996.93 0
997.00 0
997.08 0
997.15 0
997.22 0
997.29 0
997.37 0
997.44 0
997.51 0
997.58 0
997.65 0
997.73 0
997.80 0
997.87 0
997.94 0
998.02 0
998.09 0
998.16 0
998.23 0
998.31 0
998.38 0
998.45 0
998.52 0
998.59 0
998.67 0
998.74 0
998.81 0
998.88 0
998.96 0
999.03 0
999.10 0
999.17 0
999.25 0
999.32 0
999.39 0
999.46 0
999.54 0
999.61 0
999.68 0
999.75 0
999.83 0
999.90 0
999.97 0
1000.04 0
1000.11 0
1000.19 0
1000.26 0
1000.33 0
1000.40 0
1000.48 0
1000.55 0
1000.62 0
1000.69 0
1000.77 0
1000.84 0
1000.91 0
1000.98 0
1001.06 0
1001.13 0
1001.20 0
1001.27 0
1001.35 0
1001.42 0
1001.49 0
1001.56 0
1001.64 0
1001.71 0
1001.78 0
1001.85 0
1001.93 0
1002.00 0
1002.07 0
1002.14 0
1002.22 0
1002.29 0
1002.36 0
1002.43 0
1002.50 0
1002.58 0
1002.65 0
1002.72 0
1002.79 0
1002.87 0
1002.94 0
1003.01 0
1003.08 0
1003.16 0
1003.23 0
1003.30 0
1003.37 0
1003.45 0
1003.52 0
1003.59 0
1003.66 0
1003.74 0
1003.81 0
1003.88 0
1003.96 0
1004.03 0
1004.10 0
1004.17 0
1004.25 0
1004.32 0
1004.39 0
1004.46 0
1004.54 0
1004.61 1
1004.68 1
1004.75 1
1004.83 1
1004.90 1
1004.97 1
1005.04 0
1005.12 0
1005.19 0
1005.26 0
1005.33 0
1005.41 0
1005.48 0
1005.55 0
1005.62 0
1005.70 0
1005.77 0
1005.84 1
1005.91 1
1005.99 1
1006.06 1
1006.13 1
1006.20 1
1006.28 1
1006.35 1
1006.42 1
1006.50 2
1006.57 2
1006.64 2
1006.71 2
1006.79 2
1006.86 2
1006.93 2
1007.00 2
1007.08 2
1007.15 2
1007.22 1
1007.29 1
1007.37 1
1007.44 1
1007.51 1
1007.58 1
1007.66 0
1007.73 0
1007.80 0
1007.88 0
1007.95 1
1008.02 1
1008.09 1
1008.17 1
1008.24 1
1008.31 1
1008.38 1
1008.46 1
1008.53 1
1008.60 1
1008.68 1
1008.75 1
1008.82 1
1008.89 1
1008.97 1
1009.04 1
1009.11 1
1009.18 0
1009.26 0
1009.33 0
1009.40 0
1009.48 0
1009.55 0
1009.62 0
1009.69 0
1009.77 0
1009.84 0
1009.91 0
1009.98 0
1010.06 0
1010.13 0
1010.20 1
1010.28 1
1010.35 1
1010.42 1
1010.49 1
1010.57 1
1010.64 1
1010.71 1
1010.78 0
1010.86 0
1010.93 0
1011.00 0
1011.08 0
1011.15 0
1011.22 0
1011.29 0
1011.37 0
1011.44 0
1011.51 0
1011.59 0
1011.66 0
1011.73 0
1011.80 0
1011.88 0
1011.95 0
1012.02 0
1012.10 0
1012.17 0
1012.24 0
1012.31 0
1012.39 0
1012.46 0
1012.53 0
1012.60 0
1012.68 0
1012.75 0
1012.82 0
1012.90 0
1012.97 0
1013.04 0
1013.11 0
1013.19 0
1013.26 0
1013.33 0
1013.41 0
1013.48 0
1013.55 0
1013.63 0
1013.70 0
1013.77 0
1013.84 0
1013.92 0
1013.99 0
1014.06 0
1014.14 0
1014.21 0
1014.28 0
1014.35 0
1014.43 0
1014.50 0
1014.57 0
1014.65 0
1014.72 0
1014.79 0
1014.86 0
1014.94 0
1015.01 0
1015.08 0
1015.16 0
1015.23 0
1015.30 0
1015.37 0
1015.45 0
1015.52 0
1015.59 0
1015.67 0
1015.74 0
1015.81 0
1015.89 0
1015.96 0
1016.03 0
1016.10 1
1016.18 1
1016.25 1
1016.32 1
1016.40 1
1016.47 1
1016.54 1
1016.62 1
1016.69 1
1016.76 0
1016.83 0
1016.91 0
1016.98 0
1017.05 0
1017.13 0
1017.20 0
1017.27 0
1017.35 0
1017.42 0
1017.49 0
1017.56 0
1017.64 0
1017.71 0
1017.78 0
1017.86 0
1017.93 0
1018.00 0
1018.08 0
1018.15 0
1018.22 0
1018.29 0
1018.37 0
1018.44 0
1018.51 0
1018.59 0
1018.66 0
1018.73 0
1018.81 0
1018.88 0
1018.95 0
1019.03 0
1019.10 0
1019.17 0
1019.24 0
1019.32 0
1019.39 0
1019.46 0
1019.54 0
1019.61 0
1019.68 0
1019.76 0
1019.83 0
1019.90 0
1019.98 0
1020.05 0
1020.12 0
1020.19 0
1020.27 0
1020.34 0
1020.41 0
1020.49 0
1020.56 0
1020.63 0
1020.71 0
1020.78 0
1020.85 0
1020.93 0
1021.00 0
1021.07 0
1021.15 0
1021.22 0
1021.29 0
1021.37 0
1021.44 0
1021.51 0
1021.58 0
1021.66 0
1021.73 0
1021.80 0
1021.88 0
1021.95 0
1022.02 0
1022.10 0
1022.17 0
1022.24 0
1022.32 0
1022.39 0
1022.46 0
1022.54 0
1022.61 0
1022.68 0
1022.76 0
1022.83 0
1022.90 0
1022.98 0
1023.05 0
1023.12 0
1023.19 0
1023.27 0
1023.34 0
1023.41 0
1023.49 0
1023.56 0
1023.63 1
1023.71 1
1023.78 1
1023.85 1
1023.93 2
1024.00 3
1024.07 3
1024.15 4
1024.22 5
1024.29 5
1024.37 5
1024.44 5
1024.51 5
1024.59 5
1024.66 5
1024.73 5
1024.81 5
1024.88 5
1024.95 5
1025.03 5
1025.10 5
1025.17 5
1025.25 5
1025.32 5
1025.39 5
1025.47 4
1025.54 4
1025.61 4
1025.69 4
1025.76 4
1025.83 4
1025.91 4
1025.98 4
1026.05 3
1026.13 3
1026.20 3
1026.27 3
1026.35 3
1026.42 3
1026.49 3
1026.57 3
1026.64 3
1026.71 3
1026.79 3
1026.86 3
1026.93 2
1027.01 2
1027.08 2
1027.15 2
1027.23 1
1027.30 1
1027.37 1
1027.45 1
1027.52 1
1027.59 1
1027.67 1
1027.74 1
1027.81 1
1027.89 1
1027.96 1
1028.03 1
1028.11 1
1028.18 1
1028.25 1
1028.33 1
1028.40 1
1028.47 1
1028.55 1
1028.62 1
1028.69 1
1028.77 1
1028.84 1
1028.91 1
1028.99 1
1029.06 1
1029.13 1
1029.21 1
1029.28 1
1029.36 1
1029.43 1
1029.50 1
1029.58 1
1029.65 1
1029.72 1
1029.80 1
1029.87 1
1029.94 0
1030.02 0
1030.09 0
1030.16 0
1030.24 0
1030.31 0
1030.38 1
1030.46 1
1030.53 1
1030.60 1
1030.68 1
1030.75 1
1030.82 1
1030.90 1
1030.97 1
1031.04 1
1031.12 0
1031.19 0
1031.27 0
1031.34 0
1031.41 0
1031.49 0
1031.56 0
1031.63 0
1031.71 0
1031.78 1
1031.85 1
1031.93 1
1032.00 1
1032.07 1
1032.15 1
1032.22 1
1032.29 1
1032.37 1
1032.44 0
1032.52 0
1032.59 1
1032.66 1
1032.74 1
1032.81 1
1032.88 1
1032.96 1
1033.03 1
1033.10 1
1033.18 0
1033.25 0
1033.32 0
1033.40 0
1033.47 0
1033.55 0
1033.62 0
1033.69 0
1033.77 0
1033.84 0
1033.91 0
1033.99 0
1034.06 0
1034.13 0
1034.21 0
1034.28 0
1034.36 0
1034.43 0
1034.50 0
1034.58 0
1034.65 0
1034.72 0
1034.80 0
1034.87 0
1034.94 0
1035.02 0
1035.09 0
1035.17 0
1035.24 0
1035.31 0
1035.39 0
1035.46 0
1035.53 0
1035.61 1
1035.68 1
1035.75 1
1035.83 1
1035.90 1
1035.98 1
1036.05 1
1036.12 1
1036.20 0
1036.27 0
1036.34 0
1036.42 0
1036.49 0
1036.57 0
1036.64 0
1036.71 0
1036.79 1
1036.86 1
1036.93 1
1037.01 1
1037.08 1
1037.15 1
1037.23 1
1037.30 1
1037.38 1
1037.45 1
1037.52 0
1037.60 0
1037.67 0
1037.74 0
1037.82 0
1037.89 0
1037.97 1
1038.04 1
1038.11 1
1038.19 1
1038.26 2
1038.33 2
1038.41 2
1038.48 1
1038.56 1
1038.63 1
1038.70 0
1038.78 0
1038.85 0
1038.93 0
1039.00 0
1039.07 0
1039.15 0
1039.22 0
1039.29 0
1039.37 1
1039.44 1
1039.52 1
1039.59 1
1039.66 1
1039.74 1
1039.81 1
1039.88 1
1039.96 0
1040.03 0
1040.11 0
1040.18 0
1040.25 0
1040.33 0
1040.40 0
1040.48 0
1040.55 0
1040.62 0
1040.70 1
1040.77 1
1040.84 1
1040.92 1
1040.99 1
1041.07 1
1041.14 1
1041.21 1
1041.29 1
1041.36 1
1041.44 1
1041.51 1
1041.58 1
1041.66 1
1041.73 1
1041.80 1
1041.88 1
1041.95 1
1042.03 1
1042.10 1
1042.17 1
1042.25 1
1042.32 1
1042.40 1
1042.47 1
1042.54 1
1042.62 1
1042.69 1
1042.77 1
1042.84 1
1042.91 1
1042.99 1
1043.06 0
1043.14 0
1043.21 0
1043.28 0
1043.36 0
1043.43 1
1043.50 1
1043.58 1
1043.65 1
1043.73 2
1043.80 2
1043.87 2
1043.95 3
1044.02 3
1044.10 4
1044.17 4
1044.24 4
1044.32 5
1044.39 6
1044.47 6
1044.54 7
1044.61 8
1044.69 9
1044.76 9
1044.84 9
1044.91 9
1044.98 9
1045.06 9
1045.13 9
1045.21 10
1045.28 10
1045.35 10
1045.43 10
1045.50 9
1045.58 9
1045.65 9
1045.72 8
1045.80 8
1045.87 8
1045.95 9
1046.02 9
1046.09 9
1046.17 9
1046.24 9
1046.32 9
1046.39 9
1046.46 9
1046.54 8
1046.61 8
1046.69 8
1046.76 7
1046.84 7
1046.91 6
1046.98 6
1047.06 6
1047.13 6
1047.21 5
1047.28 5
1047.35 5
1047.43 5
1047.50 5
1047.58 5
1047.65 5
1047.72 4
1047.80 4
1047.87 4
1047.95 4
1048.02 3
1048.09 3
1048.17 3
1048.24 2
1048.32 2
1048.39 2
1048.47 2
1048.54 3
1048.61 3
1048.69 3
1048.76 3
1048.84 3
1048.91 2
1048.98 2
1049.06 2
1049.13 1
1049.21 1
1049.28 0
1049.36 0
1049.43 0
1049.50 1
1049.58 1
1049.65 1
1049.73 1
1049.80 2
1049.87 2
1049.95 2
1050.02 2
1050.10 2
1050.17 2
1050.25 2
1050.32 3
1050.39 3
1050.47 4
1050.54 4
1050.62 4
1050.69 4
1050.76 4
1050.84 3
1050.91 3
1050.99 2
1051.06 2
1051.14 2
1051.21 2
1051.28 2
1051.36 2
1051.43 2
1051.51 2
1051.58 3
1051.66 3
1051.73 2
1051.80 2
1051.88 2
1051.95 2
1052.03 2
1052.10 2
1052.17 2
1052.25 2
1052.32 2
1052.40 2
1052.47 2
1052.55 2
1052.62 2
1052.69 2
1052.77 2
1052.84 2
1052.92 2
1052.99 2
1053.07 2
1053.14 2
1053.21 2
1053.29 2
1053.36 2
1053.44 2
1053.51 2
1053.59 1
1053.66 1
1053.73 1
1053.81 1
1053.88 2
1053.96 1
1054.03 1
1054.11 1
1054.18 1
1054.26 1
1054.33 1
1054.40 1
1054.48 1
1054.55 1
1054.63 1
1054.70 1
1054.78 2
1054.85 2
1054.92 2
1055.00 1
1055.07 1
1055.15 1
1055.22 1
1055.30 0
1055.37 0
1055.44 0
1055.52 0
1055.59 0
1055.67 1
1055.74 1
1055.82 1
1055.89 1
1055.97 1
1056.04 1
1056.11 0
1056.19 0
1056.26 0
1056.34 0
1056.41 0
1056.49 0
1056.56 0
1056.63 0
1056.71 0
1056.78 0
1056.86 0
1056.93 0
1057.01 0
1057.08 0
1057.16 0
1057.23 0
1057.30 0
1057.38 0
1057.45 0
1057.53 0
1057.60 0
1057.68 0
1057.75 0
1057.83 1
1057.90 1
1057.97 1
1058.05 1
1058.12 1
1058.20 1
1058.27 1
1058.35 1
1058.42 1
1058.50 1
1058.57 1
1058.65 1
1058.72 2
1058.79 2
1058.87 2
1058.94 2
1059.02 2
1059.09 1
1059.17 1
1059.24 2
1059.32 2
1059.39 2
1059.46 2
1059.54 2
1059.61 3
1059.69 3
1059.76 2
1059.84 2
1059.91 2
1059.99 2
1060.06 1
1060.14 1
1060.21 1
1060.28 0
1060.36 0
1060.43 0
1060.51 0
1060.58 0
1060.66 0
1060.73 0
1060.81 0
1060.88 0
1060.96 1
1061.03 1
1061.10 2
1061.18 2
1061.25 2
1061.33 3
1061.40 3
1061.48 3
1061.55 2
1061.63 2
1061.70 2
1061.78 2
1061.85 2
1061.92 2
1062.00 2
1062.07 2
1062.15 1
1062.22 1
1062.30 1
1062.37 1
1062.45 2
1062.52 2
1062.60 3
1062.67 4
1062.75 4
1062.82 4
1062.89 3
1062.97 3
1063.04 2
1063.12 2
1063.19 2
1063.27 2
1063.34 2
1063.42 2
1063.49 2
1063.57 2
1063.64 2
1063.72 2
1063.79 2
1063.87 2
1063.94 2
1064.01 2
1064.09 3
1064.16 3
1064.24 4
1064.31 4
1064.39 4
1064.46 4
1064.54 3
1064.61 3
1064.69 2
1064.76 2
1064.84 2
1064.91 1
1064.99 1
1065.06 1
1065.14 1
1065.21 1
1065.28 1
1065.36 1
1065.43 1
1065.51 1
1065.58 1
1065.66 1
1065.73 1
1065.81 2
1065.88 3
1065.96 3
1066.03 4
1066.11 4
1066.18 4
1066.26 4
1066.33 3
1066.41 3
1066.48 3
1066.56 3
1066.63 3
1066.70 3
1066.78 3
1066.85 4
1066.93 4
1067.00 4
1067.08 3
1067.15 3
1067.23 3
1067.30 3
1067.38 3
1067.45 3
1067.53 4
1067.60 4
1067.68 4
1067.75 4
1067.83 4
1067.90 3
1067.98 3
1068.05 3
1068.13 2
1068.20 2
1068.28 2
1068.35 3
1068.43 3
1068.50 4
1068.57 4
1068.65 5
1068.72 5
1068.80 5
1068.87 5
1068.95 5
1069.02 5
1069.10 4
1069.17 4
1069.25 4
1069.32 4
1069.40 4
1069.47 4
1069.55 4
1069.62 5
1069.70 5
1069.77 5
1069.85 5
1069.92 5
1070.00 5
1070.07 4
1070.15 4
1070.22 4
1070.30 4
1070.37 4
1070.45 4
1070.52 4
1070.60 3
1070.67 3
1070.75 3
1070.82 3
1070.90 3
1070.97 3
1071.05 3
1071.12 3
1071.20 3
1071.27 4
1071.35 4
1071.42 4
1071.50 4
1071.57 4
1071.65 3
1071.72 3
1071.79 3
1071.87 3
1071.94 3
1072.02 3
1072.09 3
1072.17 4
1072.24 3
1072.32 3
1072.39 3
1072.47 2
1072.54 2
1072.62 1
1072.69 1
1072.77 1
1072.84 1
1072.92 1
1072.99 0
1073.07 1
1073.14 1
1073.22 1
1073.29 1
1073.37 2
1073.44 2
1073.52 2
1073.59 2
1073.67 2
1073.74 2
1073.82 2
1073.89 2
1073.97 2
1074.04 1
1074.12 1
1074.19 1
1074.27 1
1074.34 1
1074.42 1
1074.49 1
1074.57 1
1074.64 1
1074.72 1
1074.79 1
1074.87 0
1074.95 0
1075.02 0
1075.10 0
1075.17 1
1075.25 1
1075.32 1
1075.40 1
1075.47 1
1075.55 1
1075.62 1
1075.70 1
1075.77 1
1075.85 1
1075.92 1
1076.00 1
1076.07 2
1076.15 2
1076.22 2
1076.30 2
1076.37 2
1076.45 1
1076.52 1
1076.60 1
1076.67 1
1076.75 1
1076.82 1
1076.90 1
1076.97 1
1077.05 2
1077.12 2
1077.20 2
1077.27 3
1077.35 3
1077.42 4
1077.50 4
1077.57 4
1077.65 4
1077.72 4
1077.80 4
1077.87 4
1077.95 3
1078.02 3
1078.10 3
1078.17 3
1078.25 3
1078.33 3
1078.40 3
1078.48 3
1078.55 3
1078.63 3
1078.70 4
1078.78 5
1078.85 5
1078.93 6
1079.00 7
1079.08 7
1079.15 7
1079.23 7
1079.30 7
1079.38 6
1079.45 6
1079.53 6
1079.60 5
1079.68 5
1079.75 5
1079.83 6
1079.90 6
1079.98 6
1080.05 6
1080.13 7
1080.21 7
1080.28 7
1080.36 6
1080.43 6
1080.51 5
1080.58 5
1080.66 4
1080.73 4
1080.81 4
1080.88 4
1080.96 4
1081.03 5
1081.11 6
1081.18 6
1081.26 7
1081.33 7
1081.41 7
1081.48 7
1081.56 7
1081.64 7
1081.71 7
1081.79 7
1081.86 8
1081.94 8
1082.01 8
1082.09 8
1082.16 8
1082.24 8
1082.31 9
1082.39 10
1082.46 11
1082.54 12
1082.61 13
1082.69 14
1082.77 15
1082.84 15
1082.92 14
1082.99 13
1083.07 11
1083.14 10
1083.22 8
1083.29 7
1083.37 7
1083.44 6
1083.52 6
1083.59 6
1083.67 6
1083.74 7
1083.82 7
1083.90 8
1083.97 8
1084.05 9
1084.12 9
1084.20 9
1084.27 9
1084.35 8
1084.42 8
1084.50 7
1084.57 6
1084.65 5
1084.72 3
1084.80 2
1084.88 2
1084.95 1
1085.03 1
1085.10 1
1085.18 1
1085.25 1
1085.33 2
1085.40 2
1085.48 2
1085.55 2
1085.63 2
1085.70 2
1085.78 2
1085.86 3
1085.93 3
1086.01 2
1086.08 2
1086.16 2
1086.23 1
1086.31 0
1086.38 0
1086.46 0
1086.53 0
1086.61 0
1086.69 0
1086.76 0
1086.84 0
1086.91 0
1086.99 0
1087.06 0
1087.14 0
1087.21 1
1087.29 1
1087.37 2
1087.44 2
1087.52 2
1087.59 2
1087.67 2
1087.74 2
1087.82 1
1087.89 1
1087.97 1
1088.04 1
1088.12 2
1088.20 2
1088.27 2
1088.35 2
1088.42 2
1088.50 2
1088.57 1
1088.65 1
1088.72 1
1088.80 1
1088.88 1
1088.95 2
1089.03 2
1089.10 3
1089.18 4
1089.25 4
1089.33 4
1089.40 4
1089.48 4
1089.56 4
1089.63 3
1089.71 2
1089.78 1
1089.86 1
1089.93 0
1090.01 0
1090.08 0
1090.16 0
1090.24 0
1090.31 1
1090.39 1
1090.46 2
1090.54 3
1090.61 4
1090.69 4
1090.76 5
1090.84 5
1090.92 5
1090.99 5
1091.07 5
1091.14 5
1091.22 5
1091.29 5
1091.37 4
1091.45 4
1091.52 4
1091.60 4
1091.67 4
1091.75 4
1091.82 4
1091.90 5
1091.97 5
1092.05 6
1092.13 6
1092.20 7
1092.28 7
1092.35 8
1092.43 8
1092.50 8
1092.58 8
1092.66 8
1092.73 9
1092.81 9
1092.88 10
1092.96 11
1093.03 11
1093.11 12
1093.19 12
1093.26 11
1093.34 11
1093.41 10
1093.49 10
1093.56 10
1093.64 10
1093.72 10
1093.79 9
1093.87 9
1093.94 9
1094.02 8
1094.09 8
1094.17 8
1094.25 8
1094.32 8
1094.40 8
1094.47 9
1094.55 9
1094.62 10
1094.70 10
1094.78 10
1094.85 10
1094.93 10
1095.00 10
1095.08 9
1095.15 9
1095.23 9
1095.31 9
1095.38 8
1095.46 8
1095.53 8
1095.61 8
1095.68 8
1095.76 7
1095.84 6
1095.91 5
1095.99 4
1096.06 3
1096.14 3
1096.22 3
1096.29 3
1096.37 5
1096.44 6
1096.52 8
1096.59 10
1096.67 11
1096.75 11
1096.82 11
1096.90 11
1096.97 10
1097.05 10
1097.13 10
1097.20 10
1097.28 10
1097.35 10
1097.43 10
1097.50 10
1097.58 9
1097.66 9
1097.73 9
1097.81 9
1097.88 10
1097.96 10
1098.04 10
1098.11 9
1098.19 9
1098.26 9
1098.34 8
1098.41 8
1098.49 8
1098.57 8
1098.64 8
1098.72 8
1098.79 9
1098.87 9
1098.95 10
1099.02 10
1099.10 10
1099.17 10
1099.25 9
1099.33 9
1099.40 9
1099.48 8
1099.55 8
1099.63 8
1099.70 8
1099.78 8
1099.86 8
1099.93 8
1100.01 7
1100.08 7
1100.16 7
1100.24 7
1100.31 7
1100.39 6
1100.46 6
1100.54 5
1100.62 5
1100.69 4
1100.77 3
1100.84 3
1100.92 2
1101.00 3
1101.07 3
1101.15 4
1101.22 4
1101.30 5
1101.38 5
1101.45 4
1101.53 4
1101.60 3
1101.68 2
1101.76 2
1101.83 1
1101.91 1
1101.98 1
1102.06 1
1102.14 1
1102.21 1
1102.29 1
1102.36 1
1102.44 1
1102.52 2
1102.59 2
1102.67 2
1102.74 2
1102.82 2
1102.90 2
1102.97 1
1103.05 0
1103.12 0
1103.20 0
1103.28 0
1103.35 0
1103.43 0
1103.50 0
1103.58 0
1103.66 0
1103.73 0
1103.81 0
1103.88 1
1103.96 1
1104.04 1
1104.11 1
1104.19 1
1104.26 2
1104.34 2
1104.42 3
1104.49 3
1104.57 3
1104.64 3
1104.72 3
1104.80 3
1104.87 3
1104.95 2
1105.03 2
1105.10 2
1105.18 1
1105.25 1
1105.33 2
1105.41 2
1105.48 3
1105.56 3
1105.63 4
1105.71 4
1105.79 5
1105.86 5
1105.94 5
1106.02 5
1106.09 5
1106.17 5
1106.24 5
1106.32 5
1106.40 5
1106.47 5
1106.55 5
1106.62 6
1106.70 6
1106.78 7
1106.85 8
1106.93 8
1107.00 8
1107.08 8
1107.16 8
1107.23 8
1107.31 8
1107.39 8
1107.46 8
1107.54 8
1107.61 8
1107.69 9
1107.77 9
1107.84 9
1107.92 9
1108.00 8
1108.07 7
1108.15 7
1108.22 6
1108.30 5
1108.38 5
1108.45 5
1108.53 6
1108.61 8
1108.68 9
1108.76 10
1108.83 12
1108.91 13
1108.99 14
1109.06 14
1109.14 15
1109.22 16
1109.29 17
1109.37 18
1109.44 20
1109.52 21
1109.60 22
1109.67 23
1109.75 24
1109.83 24
1109.90 23
1109.98 22
1110.05 21
1110.13 20
1110.21 18
1110.28 17
1110.36 15
1110.44 14
1110.51 13
1110.59 12
1110.66 11
1110.74 11
1110.82 11
1110.89 12
1110.97 13
1111.05 15
1111.12 16
1111.20 17
1111.27 17
1111.35 17
1111.43 15
1111.50 14
1111.58 12
1111.66 11
1111.73 10
1111.81 9
1111.89 9
1111.96 10
1112.04 10
1112.11 10
1112.19 10
1112.27 10
1112.34 10
1112.42 10
1112.50 10
1112.57 11
1112.65 11
1112.73 12
1112.80 12
1112.88 13
1112.95 13
1113.03 13
1113.11 13
1113.18 12
1113.26 12
1113.34 10
1113.41 9
1113.49 8
1113.57 7
1113.64 6
1113.72 6
1113.79 6
1113.87 6
1113.95 7
1114.02 7
1114.10 8
1114.18 8
1114.25 9
1114.33 10
1114.41 10
1114.48 11
1114.56 12
1114.64 13
1114.71 13
1114.79 14
1114.86 13
1114.94 13
1115.02 13
1115.09 12
1115.17 12
1115.25 13
1115.32 13
1115.40 14
1115.48 16
1115.55 17
1115.63 18
1115.71 19
1115.78 19
1115.86 19
1115.93 18
1116.01 18
1116.09 17
1116.16 16
1116.24 15
1116.32 14
1116.39 13
1116.47 13
1116.55 12
1116.62 12
1116.70 11
1116.78 10
1116.85 8
1116.93 7
1117.01 6
1117.08 5
1117.16 4
1117.24 3
1117.31 3
1117.39 2
1117.46 2
1117.54 2
1117.62 3
1117.69 4
1117.77 5
1117.85 6
1117.92 8
1118.00 9
1118.08 9
1118.15 9
1118.23 9
1118.31 8
1118.38 7
1118.46 6
1118.54 5
1118.61 4
1118.69 4
1118.77 4
1118.84 4
1118.92 5
1119.00 5
1119.07 6
1119.15 6
1119.23 7
1119.30 7
1119.38 8
1119.46 8
1119.53 8
1119.61 8
1119.69 8
1119.76 8
1119.84 8
1119.92 7
1119.99 7
1120.07 6
1120.14 6
1120.22 5
1120.30 4
1120.37 4
1120.45 4
1120.53 4
1120.60 4
1120.68 4
1120.76 4
1120.83 3
1120.91 3
1120.99 2
1121.06 2
1121.14 2
1121.22 3
1121.29 3
1121.37 4
1121.45 6
1121.52 6
1121.60 7
1121.68 8
1121.75 8
1121.83 8
1121.91 8
1121.98 8
1122.06 8
1122.14 9
1122.21 10
1122.29 11
1122.37 12
1122.44 13
1122.52 14
1122.60 16
1122.67 17
1122.75 18
1122.83 18
1122.91 17
1122.98 17
1123.06 15
1123.14 14
1123.21 13
1123.29 11
1123.37 10
1123.44 9
1123.52 8
1123.60 7
1123.67 6
1123.75 6
1123.83 6
1123.90 6
1123.98 7
1124.06 8
1124.13 9
1124.21 10
1124.29 11
1124.36 11
1124.44 10
1124.52 9
1124.59 8
1124.67 6
1124.75 5
1124.82 4
1124.90 3
1124.98 3
1125.05 3
1125.13 3
1125.21 3
1125.28 3
1125.36 3
1125.44 3
1125.51 3
1125.59 3
1125.67 3
1125.75 3
1125.82 3
1125.90 3
1125.98 3
1126.05 3
1126.13 4
1126.21 4
1126.28 5
1126.36 5
1126.44 5
1126.51 5
1126.59 4
1126.67 4
1126.74 3
1126.82 2
1126.90 2
1126.97 2
1127.05 1
1127.13 1
1127.21 2
1127.28 2
1127.36 3
1127.44 3
1127.51 4
1127.59 5
1127.67 5
1127.74 5
1127.82 5
1127.90 5
1127.97 4
1128.05 3
1128.13 2
1128.20 2
1128.28 2
1128.36 2
1128.44 2
1128.51 2
1128.59 2
1128.67 2
1128.74 2
1128.82 2
1128.90 2
1128.97 2
1129.05 2
1129.13 3
1129.20 4
1129.28 5
1129.36 7
1129.44 7
1129.51 8
1129.59 7
1129.67 7
1129.74 6
1129.82 6
1129.90 5
1129.97 5
1130.05 5
1130.13 5
1130.20 5
1130.28 4
1130.36 4
1130.44 4
1130.51 3
1130.59 3
1130.67 3
1130.74 4
1130.82 4
1130.90 4
1130.97 5
1131.05 5
1131.13 5
1131.21 5
1131.28 5
1131.36 5
1131.44 5
1131.51 5
1131.59 4
1131.67 4
1131.74 3
1131.82 3
1131.90 3
1131.98 2
1132.05 2
1132.13 2
1132.21 2
1132.28 3
1132.36 3
1132.44 3
1132.51 3
1132.59 3
1132.67 2
1132.75 2
1132.82 1
1132.90 0
1132.98 0
1133.05 0
1133.13 0
1133.21 0
1133.29 0
1133.36 0
1133.44 1
1133.52 1
1133.59 1
1133.67 1
1133.75 1
1133.83 0
1133.90 0
1133.98 0
1134.06 0
1134.13 0
1134.21 0
1134.29 1
1134.36 1
1134.44 2
1134.52 4
1134.60 5
1134.67 6
1134.75 8
1134.83 9
1134.90 10
1134.98 11
1135.06 13
1135.14 14
1135.21 15
1135.29 16
1135.37 17
1135.44 18
1135.52 18
1135.60 18
1135.68 17
1135.75 16
1135.83 16
1135.91 15
1135.98 15
1136.06 16
1136.14 16
1136.22 16
1136.29 17
1136.37 17
1136.45 17
1136.52 17
1136.60 17
1136.68 17
1136.76 17
1136.83 18
1136.91 18
1136.99 18
1137.07 18
1137.14 19
1137.22 19
1137.30 20
1137.37 21
1137.45 22
1137.53 23
1137.61 25
1137.68 26
1137.76 26
1137.84 26
1137.91 26
1137.99 24
1138.07 23
1138.15 22
1138.22 21
1138.30 21
1138.38 22
1138.46 23
1138.53 24
1138.61 26
1138.69 27
1138.76 27
1138.84 26
1138.92 25
1139.00 23
1139.07 21
1139.15 20
1139.23 18
1139.30 16
1139.38 14
1139.46 13
1139.54 12
1139.61 11
1139.69 10
1139.77 9
1139.85 8
1139.92 8
1140.00 8
1140.08 9
1140.16 9
1140.23 10
1140.31 11
1140.39 12
1140.46 13
1140.54 13
1140.62 14
1140.70 14
1140.77 14
1140.85 14
1140.93 14
1141.01 14
1141.08 13
1141.16 13
1141.24 13
1141.32 14
1141.39 14
1141.47 14
1141.55 14
1141.62 13
1141.70 13
1141.78 12
1141.86 12
1141.93 11
1142.01 11
1142.09 11
1142.17 11
1142.24 10
1142.32 10
1142.40 9
1142.48 8
1142.55 7
1142.63 6
1142.71 6
1142.78 6
1142.86 6
1142.94 7
1143.02 7
1143.09 8
1143.17 8
1143.25 8
1143.33 9
1143.40 9
1143.48 10
1143.56 10
1143.64 10
1143.71 11
1143.79 11
1143.87 10
1143.95 10
1144.02 9
1144.10 8
1144.18 8
1144.26 7
1144.33 7
1144.41 6
1144.49 6
1144.57 5
1144.64 4
1144.72 3
1144.80 2
1144.88 1
1144.95 1
1145.03 1
1145.11 1
1145.19 1
1145.26 0
1145.34 0
1145.42 0
1145.50 0
1145.57 0
1145.65 0
1145.73 0
1145.81 0
1145.88 0
1145.96 1
1146.04 2
1146.12 2
1146.19 2
1146.27 2
1146.35 3
1146.43 3
1146.50 4
1146.58 5
1146.66 6
1146.74 7
1146.81 8
1146.89 8
1146.97 7
1147.05 7
1147.12 6
1147.20 5
1147.28 4
1147.36 3
1147.43 2
1147.51 2
1147.59 3
1147.67 4
1147.74 5
1147.82 7
1147.90 10
1147.98 12
1148.05 14
1148.13 15
1148.21 15
1148.29 15
1148.36 14
1148.44 12
1148.52 10
1148.60 9
1148.67 8
1148.75 8
1148.83 8
1148.91 8
1148.98 8
1149.06 8
1149.14 8
1149.22 8
1149.30 8
1149.37 8
1149.45 8
1149.53 9
1149.61 10
1149.68 11
1149.76 13
1149.84 15
1149.92 16
1149.99 17
1150.07 17
1150.15 16
1150.23 15
1150.30 13
1150.38 11
1150.46 9
1150.54 7
1150.62 7
1150.69 7
1150.77 8
1150.85 9
1150.93 10
1151.00 11
1151.08 12
1151.16 13
1151.24 13
1151.31 13
1151.39 13
1151.47 14
1151.55 14
1151.62 15
1151.70 15
1151.78 16
1151.86 16
1151.94 17
1152.01 17
1152.09 18
1152.17 19
1152.25 21
1152.32 24
1152.40 27
1152.48 30
1152.56 34
1152.64 38
1152.71 41
1152.79 45
1152.87 48
1152.95 51
1153.02 53
1153.10 54
1153.18 55
1153.26 56
1153.33 57
1153.41 58
1153.49 59
1153.57 61
1153.65 62
1153.72 64
1153.80 66
1153.88 68
1153.96 68
1154.03 69
1154.11 69
1154.19 68
1154.27 68
1154.35 67
1154.42 66
1154.50 65
1154.58 63
1154.66 60
1154.73 57
1154.81 54
1154.89 49
1154.97 45
1155.05 42
1155.12 39
1155.20 38
1155.28 37
1155.36 38
1155.43 40
1155.51 42
1155.59 44
1155.67 47
1155.75 48
1155.82 50
1155.90 50
1155.98 50
1156.06 49
1156.14 48
1156.21 45
1156.29 43
1156.37 39
1156.45 36
1156.52 33
1156.60 31
1156.68 29
1156.76 27
1156.84 26
1156.91 25
1156.99 25
1157.07 24
1157.15 24
1157.23 24
1157.30 24
1157.38 24
1157.46 25
1157.54 25
1157.61 26
1157.69 26
1157.77 26
1157.85 25
1157.93 24
1158.00 23
1158.08 21
1158.16 20
1158.24 19
1158.32 19
1158.39 19
1158.47 20
1158.55 20
1158.63 20
1158.71 20
1158.78 19
1158.86 18
1158.94 17
1159.02 16
1159.10 15
1159.17 14
1159.25 14
1159.33 14
1159.41 14
1159.49 15
1159.56 16
1159.64 18
1159.72 19
1159.80 20
1159.87 21
1159.95 21
1160.03 22
1160.11 22
1160.19 22
1160.26 22
1160.34 21
1160.42 20
1160.50 18
1160.58 16
1160.65 14
1160.73 12
1160.81 10
1160.89 8
1160.97 6
1161.04 3
1161.12 1
1161.20 0
1161.28 0
1161.36 0
1161.43 0
1161.51 0
1161.59 0
1161.67 1
1161.75 3
1161.83 4
1161.90 4
1161.98 5
1162.06 5
1162.14 5
1162.22 6
1162.29 6
1162.37 7
1162.45 8
1162.53 9
1162.61 10
1162.68 11
1162.76 11
1162.84 11
1162.92 12
1163.00 12
1163.07 11
1163.15 11
1163.23 10
1163.31 8
1163.39 7
1163.46 5
1163.54 4
1163.62 3
1163.70 3
1163.78 3
1163.85 4
1163.93 5
1164.01 6
1164.09 7
1164.17 7
1164.25 7
1164.32 7
1164.40 8
1164.48 9
1164.56 10
1164.64 11
1164.71 11
1164.79 11
1164.87 10
1164.95 8
1165.03 7
1165.10 6
1165.18 4
1165.26 4
1165.34 3
1165.42 3
1165.50 3
1165.57 2
1165.65 1
1165.73 1
1165.81 0
1165.89 0
1165.96 1
1166.04 1
1166.12 2
1166.20 2
1166.28 3
1166.36 3
1166.43 4
1166.51 4
1166.59 6
1166.67 7
1166.75 9
1166.82 11
1166.90 12
1166.98 13
1167.06 13
1167.14 13
1167.22 12
1167.29 10
1167.37 9
1167.45 7
1167.53 5
1167.61 4
1167.69 3
1167.76 3
1167.84 3
1167.92 3
1168.00 3
1168.08 3
1168.15 3
1168.23 4
1168.31 5
1168.39 6
1168.47 7
1168.55 9
1168.62 10
1168.70 11
1168.78 11
1168.86 11
1168.94 10
1169.02 10
1169.09 10
1169.17 10
1169.25 11
1169.33 12
1169.41 14
1169.49 15
1169.56 16
1169.64 17
1169.72 18
1169.80 18
1169.88 18
1169.95 17
1170.03 17
1170.11 16
1170.19 15
1170.27 14
1170.35 14
1170.42 15
1170.50 16
1170.58 17
1170.66 19
1170.74 21
1170.82 22
1170.89 23
1170.97 23
1171.05 23
1171.13 22
1171.21 21
1171.29 19
1171.36 17
1171.44 16
1171.52 14
1171.60 12
1171.68 11
1171.76 10
1171.84 10
1171.91 10
1171.99 11
1172.07 12
1172.15 14
1172.23 15
1172.31 17
1172.38 18
1172.46 19
1172.54 19
1172.62 18
1172.70 17
1172.78 16
1172.85 15
1172.93 14
1173.01 14
1173.09 14
1173.17 14
1173.25 14
1173.32 15
1173.40 15
1173.48 14
1173.56 13
1173.64 11
1173.72 9
1173.80 6
1173.87 3
1173.95 1
1174.03 0
1174.11 0
1174.19 0
1174.27 0
1174.34 1
1174.42 2
1174.50 4
1174.58 4
1174.66 4
1174.74 4
1174.82 4
1174.89 4
1174.97 4
1175.05 5
1175.13 6
1175.21 8
1175.29 8
1175.36 8
1175.44 7
1175.52 6
1175.60 5
1175.68 3
1175.76 2
1175.84 1
1175.91 1
1175.99 1
1176.07 1
1176.15 1
1176.23 1
1176.31 1
1176.39 0
1176.46 0
1176.54 1
1176.62 1
1176.70 2
1176.78 2
1176.86 2
1176.93 1
1177.01 1
1177.09 0
1177.17 0
1177.25 0
1177.33 0
1177.41 0
1177.48 0
1177.56 0
1177.64 2
1177.72 3
1177.80 4
1177.88 4
1177.96 5
1178.03 5
1178.11 5
1178.19 4
1178.27 4
1178.35 4
1178.43 4
1178.51 5
1178.58 6
1178.66 8
1178.74 9
1178.82 11
1178.90 12
1178.98 14
1179.06 15
1179.14 16
1179.21 17
1179.29 17
1179.37 18
1179.45 18
1179.53 19
1179.61 19
1179.69 19
1179.76 18
1179.84 18
1179.92 17
1180.00 16
1180.08 14
1180.16 12
1180.24 10
1180.31 7
1180.39 4
1180.47 2
1180.55 0
1180.63 0
1180.71 0
1180.79 0
1180.87 0
1180.94 0
1181.02 3
1181.10 6
1181.18 9
1181.26 11
1181.34 12
1181.42 12
1181.49 11
1181.57 9
1181.65 7
1181.73 6
1181.81 5
1181.89 6
1181.97 7
1182.05 9
1182.12 12
1182.20 15
1182.28 17
1182.36 19
1182.44 20
1182.52 21
1182.60 21
1182.68 22
1182.75 22
1182.83 23
1182.91 23
1182.99 23
1183.07 22
1183.15 21
1183.23 19
1183.31 17
1183.38 14
1183.46 12
1183.54 11
1183.62 10
1183.70 9
1183.78 8
1183.86 8
1183.94 7
1184.01 7
1184.09 6
1184.17 6
1184.25 6
1184.33 6
1184.41 7
1184.49 7
1184.57 7
1184.64 8
1184.72 8
1184.80 9
1184.88 11
1184.96 14
1185.04 18
1185.12 23
1185.20 28
1185.28 33
1185.35 37
1185.43 40
1185.51 42
1185.59 43
1185.67 43
1185.75 43
1185.83 42
1185.91 41
1185.98 41
1186.06 43
1186.14 45
1186.22 49
1186.30 55
1186.38 61
1186.46 68
1186.54 75
1186.62 82
1186.69 89
1186.77 95
1186.85 101
1186.93 106
1187.01 110
1187.09 114
1187.17 117
1187.25 118
1187.33 119
1187.40 118
1187.48 116
1187.56 114
1187.64 112
1187.72 111
1187.80 110
1187.88 110
1187.96 112
1188.04 114
1188.11 118
1188.19 121
1188.27 124
1188.35 126
1188.43 126
1188.51 125
1188.59 121
1188.67 116
1188.75 110
1188.82 103
1188.90 97
1188.98 91
1189.06 86
1189.14 81
1189.22 78
1189.30 75
1189.38 72
1189.46 69
1189.54 66
1189.61 63
1189.69 60
1189.77 56
1189.85 51
1189.93 47
1190.01 43
1190.09 39
1190.17 37
1190.25 35
1190.33 35
1190.40 36
1190.48 37
1190.56 38
1190.64 39
1190.72 40
1190.80 39
1190.88 39
1190.96 38
1191.04 37
1191.12 36
1191.19 35
1191.27 34
1191.35 33
1191.43 31
1191.51 28
1191.59 26
1191.67 23
1191.75 21
1191.83 19
1191.91 19
1191.98 20
1192.06 22
1192.14 24
1192.22 27
1192.30 29
1192.38 30
1192.46 31
1192.54 30
1192.62 30
1192.70 29
1192.77 28
1192.85 27
1192.93 27
1193.01 27
1193.09 27
1193.17 27
1193.25 27
1193.33 27
1193.41 27
1193.49 26
1193.57 24
1193.64 23
1193.72 21
1193.80 19
1193.88 17
1193.96 16
1194.04 15
1194.12 14
1194.20 14
1194.28 14
1194.36 15
1194.44 15
1194.52 16
1194.59 17
1194.67 17
1194.75 18
1194.83 18
1194.91 17
1194.99 16
1195.07 15
1195.15 14
1195.23 12
1195.31 11
1195.39 11
1195.46 10
1195.54 11
1195.62 11
1195.70 13
1195.78 14
1195.86 16
1195.94 18
1196.02 20
1196.10 22
1196.18 24
1196.26 25
1196.34 25
1196.41 25
1196.49 25
1196.57 23
1196.65 22
1196.73 20
1196.81 18
1196.89 17
1196.97 16
1197.05 16
1197.13 17
1197.21 17
1197.29 18
1197.37 19
1197.44 19
1197.52 19
1197.60 19
1197.68 19
1197.76 19
1197.84 18
1197.92 17
1198.00 15
1198.08 13
1198.16 11
1198.24 9
1198.32 8
1198.40 7
1198.47 6
1198.55 7
1198.63 7
1198.71 7
1198.79 8
1198.87 8
1198.95 7
1199.03 7
1199.11 7
1199.19 6
1199.27 6
1199.35 6
1199.43 6
1199.51 6
1199.58 6
1199.66 6
1199.74 7
1199.82 7
1199.90 8
1199.98 8
1200.06 9
1200.14 9
1200.22 9
1200.30 9
1200.38 10
1200.46 10
1200.54 11
1200.62 12
1200.70 12
1200.77 13
1200.85 14
1200.93 14
1201.01 15
1201.09 15
1201.17 16
1201.25 18
1201.33 20
1201.41 23
1201.49 26
1201.57 29
1201.65 32
1201.73 34
1201.81 36
1201.89 36
1201.96 36
1202.04 35
1202.12 34
1202.20 33
1202.28 32
1202.36 31
1202.44 30
1202.52 28
1202.60 27
1202.68 25
1202.76 24
1202.84 24
1202.92 24
1203.00 26
1203.08 29
1203.16 32
1203.24 35
1203.31 37
1203.39 38
1203.47 38
1203.55 37
1203.63 35
1203.71 32
1203.79 30
1203.87 29
1203.95 27
1204.03 26
1204.11 25
1204.19 23
1204.27 21
1204.35 19
1204.43 17
1204.51 15
1204.59 14
1204.67 13
1204.74 12
1204.82 12
1204.90 13
1204.98 14
1205.06 15
1205.14 16
1205.22 18
1205.30 19
1205.38 20
1205.46 20
1205.54 21
1205.62 21
1205.70 21
1205.78 22
1205.86 22
1205.94 22
1206.02 22
1206.10 22
1206.18 23
1206.25 23
1206.33 22
1206.41 22
1206.49 22
1206.57 21
1206.65 21
1206.73 21
1206.81 20
1206.89 20
1206.97 20
1207.05 20
1207.13 20
1207.21 20
1207.29 20
1207.37 21
1207.45 21
1207.53 21
1207.61 20
1207.69 19
1207.77 17
1207.85 15
1207.93 13
1208.00 11
1208.08 10
1208.16 9
1208.24 9
1208.32 8
1208.40 8
1208.48 8
1208.56 7
1208.64 7
1208.72 7
1208.80 7
1208.88 8
1208.96 9
1209.04 10
1209.12 11
1209.20 12
1209.28 12
1209.36 12
1209.44 12
1209.52 12
1209.60 12
1209.68 11
1209.76 10
1209.84 9
1209.92 7
1210.00 6
1210.07 4
1210.15 3
1210.23 3
1210.31 4
1210.39 5
1210.47 7
1210.55 9
1210.63 11
1210.71 13
1210.79 14
1210.87 14
1210.95 14
1211.03 13
1211.11 12
1211.19 10
1211.27 8
1211.35 6
1211.43 5
1211.51 5
1211.59 5
1211.67 6
1211.75 7
1211.83 8
1211.91 10
1211.99 12
1212.07 13
1212.15 15
1212.23 17
1212.31 18
1212.39 19
1212.47 19
1212.54 19
1212.62 19
1212.70 17
1212.78 16
1212.86 14
1212.94 12
1213.02 11
1213.10 10
1213.18 10
1213.26 10
1213.34 11
1213.42 13
1213.50 15
1213.58 17
1213.66 19
1213.74 20
1213.82 20
1213.90 19
1213.98 18
1214.06 18
1214.14 17
1214.22 18
1214.30 19
1214.38 21
1214.46 23
1214.54 25
1214.62 26
1214.70 27
1214.78 29
1214.86 31
1214.94 33
1215.02 37
1215.10 40
1215.18 44
1215.26 48
1215.34 50
1215.42 51
1215.50 50
1215.58 48
1215.66 44
1215.74 41
1215.82 37
1215.90 34
1215.98 32
1216.06 30
1216.14 28
1216.21 27
1216.29 27
1216.37 27
1216.45 27
1216.53 27
1216.61 26
1216.69 24
1216.77 21
1216.85 18
1216.93 15
1217.01 13
1217.09 11
1217.17 10
1217.25 9
1217.33 10
1217.41 11
1217.49 12
1217.57 13
1217.65 14
1217.73 15
1217.81 15
1217.89 15
1217.97 14
1218.05 14
1218.13 13
1218.21 12
1218.29 10
1218.37 8
1218.45 5
1218.53 3
1218.61 0
1218.69 0
1218.77 0
1218.85 0
1218.93 0
1219.01 0
1219.09 1
1219.17 2
1219.25 2
1219.33 3
1219.41 2
1219.49 1
1219.57 0
1219.65 0
1219.73 0
1219.81 2
1219.89 4
1219.97 7
1220.05 9
1220.13 11
1220.21 11
1220.29 11
1220.37 10
1220.45 9
1220.53 8
1220.61 7
1220.69 7
1220.77 7
1220.85 7
1220.93 6
1221.01 6
1221.09 5
1221.17 5
1221.25 4
1221.33 5
1221.41 5
1221.49 6
1221.57 7
1221.65 7
1221.73 7
1221.81 7
1221.89 8
1221.97 8
1222.05 8
1222.13 9
1222.21 10
1222.29 11
1222.37 12
1222.45 13
1222.53 13
1222.61 13
1222.69 12
1222.77 11
1222.85 10
1222.93 8
1223.01 7
1223.09 7
1223.17 7
1223.25 9
1223.33 12
1223.41 14
1223.49 17
1223.57 18
1223.65 19
1223.73 19
1223.81 19
1223.89 18
1223.97 18
1224.05 19
1224.13 19
1224.21 19
1224.29 18
1224.37 17
1224.45 15
1224.53 13
1224.61 10
1224.69 9
1224.77 8
1224.85 8
1224.93 8
1225.01 9
1225.09 11
1225.17 12
1225.25 14
1225.33 15
1225.41 17
1225.49 18
1225.57 19
1225.65 19
1225.74 19
1225.82 17
1225.90 15
1225.98 14
1226.06 12
1226.14 11
1226.22 11
1226.30 11
1226.38 12
1226.46 14
1226.54 15
1226.62 17
1226.70 18
1226.78 19
1226.86 20
1226.94 21
1227.02 22
1227.10 23
1227.18 24
1227.26 26
1227.34 27
1227.42 28
1227.50 29
1227.58 30
1227.66 30
1227.74 29
1227.82 28
1227.90 27
1227.98 26
1228.06 26
1228.14 27
1228.22 28
1228.30 31
1228.38 35
1228.46 38
1228.54 42
1228.62 44
1228.70 45
1228.78 45
1228.86 44
1228.94 42
1229.02 41
1229.10 39
1229.18 38
1229.26 37
1229.34 37
1229.43 37
1229.51 36
1229.59 36
1229.67 34
1229.75 33
1229.83 32
1229.91 31
1229.99 31
1230.07 31
1230.15 32
1230.23 33
1230.31 34
1230.39 36
1230.47 38
1230.55 40
1230.63 42
1230.71 45
1230.79 47
1230.87 49
1230.95 51
1231.03 53
1231.11 54
1231.19 55
1231.27 54
1231.35 53
1231.43 51
1231.51 49
1231.59 46
1231.67 43
1231.75 40
1231.83 38
1231.91 37
1232.00 37
1232.08 38
1232.16 40
1232.24 43
1232.32 47
1232.40 51
1232.48 53
1232.56 55
1232.64 55
1232.72 54
1232.80 52
1232.88 50
1232.96 47
1233.04 45
1233.12 43
1233.20 41
1233.28 40
1233.36 38
1233.44 36
1233.52 34
1233.60 32
1233.68 31
1233.76 30
1233.84 30
1233.92 30
1234.01 31
1234.09 31
1234.17 31
1234.25 31
1234.33 30
1234.41 28
1234.49 26
1234.57 24
1234.65 22
1234.73 21
1234.81 20
1234.89 19
1234.97 18
1235.05 17
1235.13 16
1235.21 14
1235.29 14
1235.37 13
1235.45 14
1235.53 15
1235.61 17
1235.69 19
1235.78 21
1235.86 22
1235.94 23
1236.02 23
1236.10 23
1236.18 22
1236.26 21
1236.34 20
1236.42 19
1236.50 17
1236.58 16
1236.66 16
1236.74 16
1236.82 17
1236.90 19
1236.98 20
1237.06 20
1237.14 20
1237.22 19
1237.30 18
1237.39 16
1237.47 14
1237.55 12
1237.63 11
1237.71 11
1237.79 11
1237.87 11
1237.95 11
1238.03 11
1238.11 10
1238.19 9
1238.27 8
1238.35 7
1238.43 6
1238.51 6
1238.59 6
1238.67 6
1238.76 5
1238.84 4
1238.92 4
1239.00 4
1239.08 4
1239.16 6
1239.24 8
1239.32 11
1239.40 13
1239.48 16
1239.56 17
1239.64 18
1239.72 17
1239.80 16
1239.88 13
1239.96 10
1240.04 8
1240.13 6
1240.21 6
1240.29 7
1240.37 9
1240.45 13
1240.53 17
1240.61 21
1240.69 24
1240.77 25
1240.85 25
1240.93 24
1241.01 21
1241.09 17
1241.17 12
1241.25 7
1241.34 3
1241.42 0
1241.50 0
1241.58 0
1241.66 0
1241.74 0
1241.82 0
1241.90 1
1241.98 2
1242.06 3
1242.14 3
1242.22 2
1242.30 1
1242.38 1
1242.46 1
1242.55 2
1242.63 4
1242.71 6
1242.79 9
1242.87 12
1242.95 14
1243.03 16
1243.11 17
1243.19 17
1243.27 18
1243.35 19
1243.43 21
1243.51 23
1243.59 25
1243.68 27
1243.76 28
1243.84 28
1243.92 28
1244.00 27
1244.08 25
1244.16 24
1244.24 23
1244.32 22
1244.40 21
1244.48 20
1244.56 19
1244.64 19
1244.73 18
1244.81 17
1244.89 16
1244.97 15
1245.05 14
1245.13 14
1245.21 14
1245.29 14
1245.37 15
1245.45 16
1245.53 16
1245.61 16
1245.69 16
1245.78 15
1245.86 14
1245.94 13
1246.02 12
1246.10 11
1246.18 11
1246.26 11
1246.34 10
1246.42 9
1246.50 8
1246.58 7
1246.66 7
1246.75 7
1246.83 7
1246.91 7
1246.99 8
1247.07 8
1247.15 9
1247.23 9
1247.31 9
1247.39 10
1247.47 10
1247.55 11
1247.63 11
1247.72 11
1247.80 12
1247.88 12
1247.96 12
1248.04 11
1248.12 11
1248.20 11
1248.28 12
1248.36 12
1248.44 13
1248.52 15
1248.61 16
1248.69 17
1248.77 18
1248.85 18
1248.93 18
1249.01 18
1249.09 17
1249.17 17
1249.25 16
1249.33 14
1249.41 13
1249.50 10
1249.58 8
1249.66 6
1249.74 5
1249.82 6
1249.90 7
1249.98 9
1250.06 12
1250.14 14
1250.22 15
1250.31 16
1250.39 17
1250.47 17
1250.55 17
1250.63 18
1250.71 19
1250.79 20
1250.87 22
1250.95 24
1251.03 26
1251.11 28
1251.20 29
1251.28 28
1251.36 27
1251.44 24
1251.52 21
1251.60 17
1251.68 14
1251.76 11
1251.84 10
1251.92 9
1252.01 10
1252.09 12
1252.17 14
1252.25 16
1252.33 18
1252.41 19
1252.49 21
1252.57 23
1252.65 25
1252.74 29
1252.82 33
1252.90 38
1252.98 42
1253.06 44
1253.14 45
1253.22 45
1253.30 43
1253.38 41
1253.46 39
1253.55 37
1253.63 35
1253.71 33
1253.79 31
1253.87 30
1253.95 29
1254.03 28
1254.11 27
1254.19 26
1254.28 26
1254.36 26
1254.44 26
1254.52 26
1254.60 26
1254.68 28
1254.76 30
1254.84 32
1254.92 34
1255.01 37
1255.09 38
1255.17 38
1255.25 37
1255.33 34
1255.41 31
1255.49 28
1255.57 25
1255.65 23
1255.74 22
1255.82 22
1255.90 23
1255.98 25
1256.06 28
1256.14 29
1256.22 30
1256.30 30
1256.38 29
1256.47 26
1256.55 23
1256.63 19
1256.71 15
1256.79 13
1256.87 12
1256.95 13
1257.03 15
1257.11 19
1257.20 24
1257.28 29
1257.36 33
1257.44 36
1257.52 37
1257.60 36
1257.68 35
1257.76 34
1257.85 32
1257.93 30
1258.01 29
1258.09 28
1258.17 28
1258.25 27
1258.33 26
1258.41 25
1258.50 24
1258.58 24
1258.66 24
1258.74 24
1258.82 24
1258.90 23
1258.98 22
1259.06 21
1259.15 20
1259.23 19
1259.31 19
1259.39 20
1259.47 21
1259.55 22
1259.63 23
1259.71 23
1259.80 22
1259.88 21
1259.96 19
1260.04 17
1260.12 15
1260.20 14
1260.28 13
1260.36 13
1260.45 13
1260.53 14
1260.61 15
1260.69 15
1260.77 15
1260.85 16
1260.93 17
1261.01 18
1261.10 19
1261.18 20
1261.26 22
1261.34 24
1261.42 26
1261.50 28
1261.58 31
1261.67 32
1261.75 34
1261.83 34
1261.91 33
1261.99 32
1262.07 31
1262.15 31
1262.23 31
1262.32 31
1262.40 33
1262.48 34
1262.56 35
1262.64 35
1262.72 34
1262.80 33
1262.89 32
1262.97 29
1263.05 27
1263.13 24
1263.21 22
1263.29 20
1263.37 20
1263.45 21
1263.54 23
1263.62 27
1263.70 30
1263.78 33
1263.86 34
1263.94 34
1264.02 32
1264.11 28
1264.19 24
1264.27 19
1264.35 15
1264.43 13
1264.51 11
1264.59 12
1264.68 14
1264.76 17
1264.84 22
1264.92 26
1265.00 30
1265.08 32
1265.16 33
1265.25 33
1265.33 30
1265.41 27
1265.49 24
1265.57 21
1265.65 18
1265.73 16
1265.82 15
1265.90 14
1265.98 14
1266.06 14
1266.14 14
1266.22 13
1266.30 13
1266.39 13
1266.47 13
1266.55 13
1266.63 14
1266.71 14
1266.79 15
1266.88 17
1266.96 18
1267.04 21
1267.12 23
1267.20 26
1267.28 30
1267.36 33
1267.45 36
1267.53 40
1267.61 43
1267.69 46
1267.77 49
1267.85 52
1267.93 53
1268.02 54
1268.10 54
1268.18 53
1268.26 52
1268.34 51
1268.42 51
1268.51 51
1268.59 52
1268.67 54
1268.75 57
1268.83 62
1268.91 67
1269.00 72
1269.08 78
1269.16 82
1269.24 86
1269.32 88
1269.40 88
1269.48 87
1269.57 86
1269.65 85
1269.73 84
1269.81 84
1269.89 83
1269.97 82
1270.06 81
1270.14 78
1270.22 75
1270.30 72
1270.38 68
1270.46 65
1270.55 63
1270.63 62
1270.71 60
1270.79 59
1270.87 58
1270.95 58
1271.03 58
1271.12 58
1271.20 60
1271.28 64
1271.36 68
1271.44 73
1271.52 78
1271.61 83
1271.69 86
1271.77 88
1271.85 89
1271.93 88
1272.01 86
1272.10 84
1272.18 83
1272.26 83
1272.34 83
1272.42 84
1272.50 84
1272.59 83
1272.67 81
1272.75 77
1272.83 73
1272.91 69
1272.99 65
1273.08 62
1273.16 60
1273.24 58
1273.32 57
1273.40 56
1273.48 54
1273.57 53
1273.65 52
1273.73 51
1273.81 51
1273.89 51
1273.98 51
1274.06 51
1274.14 49
1274.22 46
1274.30 42
1274.38 39
1274.47 36
1274.55 34
1274.63 34
1274.71 36
1274.79 38
1274.87 41
1274.96 45
1275.04 48
1275.12 51
1275.20 54
1275.28 57
1275.36 60
1275.45 62
1275.53 64
1275.61 65
1275.69 64
1275.77 62
1275.86 61
1275.94 59
1276.02 58
1276.10 58
1276.18 58
1276.26 58
1276.35 59
1276.43 58
1276.51 58
1276.59 57
1276.67 57
1276.76 58
1276.84 59
1276.92 62
1277.00 65
1277.08 68
1277.16 70
1277.25 71
1277.33 70
1277.41 68
1277.49 65
1277.57 61
1277.66 58
1277.74 55
1277.82 54
1277.90 54
1277.98 54
1278.06 55
1278.15 57
1278.23 58
1278.31 60
1278.39 61
1278.47 62
1278.56 63
1278.64 64
1278.72 64
1278.80 63
1278.88 62
1278.97 59
1279.05 56
1279.13 53
1279.21 49
1279.29 45
1279.37 42
1279.46 40
1279.54 38
1279.62 38
1279.70 38
1279.78 39
1279.87 40
1279.95 42
1280.03 43
1280.11 43
1280.19 42
1280.28 39
1280.36 34
1280.44 28
1280.52 22
1280.60 15
1280.69 10
1280.77 6
1280.85 4
1280.93 2
1281.01 2
1281.09 1
1281.18 1
1281.26 0
1281.34 0
1281.42 0
1281.50 0
1281.59 0
1281.67 0
1281.75 0
1281.83 0
1281.91 2
1282.00 5
1282.08 7
1282.16 9
1282.24 11
1282.32 13
1282.41 14
1282.49 14
1282.57 13
1282.65 12
1282.73 10
1282.82 8
1282.90 6
1282.98 5
1283.06 4
1283.14 4
1283.23 5
1283.31 7
1283.39 10
1283.47 12
1283.55 15
1283.64 18
1283.72 20
1283.80 22
1283.88 23
1283.96 23
1284.05 22
1284.13 21
1284.21 19
1284.29 17
1284.38 15
1284.46 14
1284.54 15
1284.62 18
1284.70 23
1284.79 29
1284.87 36
1284.95 43
1285.03 48
1285.11 52
1285.20 53
1285.28 53
1285.36 52
1285.44 50
1285.52 48
1285.61 46
1285.69 45
1285.77 44
1285.85 44
1285.93 45
1286.02 47
1286.10 49
1286.18 53
1286.26 56
1286.35 60
1286.43 64
1286.51 68
1286.59 71
1286.67 74
1286.76 76
1286.84 76
1286.92 76
1287.00 74
1287.08 72
1287.17 68
1287.25 64
1287.33 60
1287.41 56
1287.50 54
1287.58 52
1287.66 52
1287.74 53
1287.82 55
1287.91 59
1287.99 63
1288.07 66
1288.15 69
1288.23 71
1288.32 70
1288.40 68
1288.48 65
1288.56 61
1288.65 57
1288.73 53
1288.81 51
1288.89 49
1288.97 49
1289.06 49
1289.14 49
1289.22 49
1289.30 49
1289.39 48
1289.47 47
1289.55 46
1289.63 45
1289.71 45
1289.80 44
1289.88 44
1289.96 43
1290.04 42
1290.13 41
1290.21 39
1290.29 37
1290.37 35
1290.45 33
1290.54 33
1290.62 33
1290.70 34
1290.78 36
1290.87 40
1290.95 44
1291.03 48
1291.11 52
1291.19 57
1291.28 60
1291.36 64
1291.44 67
1291.52 70
1291.61 73
1291.69 75
1291.77 75
1291.85 73
1291.94 70
1292.02 66
1292.10 61
1292.18 58
1292.26 57
1292.35 58
1292.43 62
1292.51 66
1292.59 71
1292.68 75
1292.76 78
1292.84 80
1292.92 80
1293.01 80
1293.09 79
1293.17 79
1293.25 79
1293.33 80
1293.42 81
1293.50 81
1293.58 81
1293.66 80
1293.75 79
1293.83 76
1293.91 73
1293.99 69
1294.08 65
1294.16 61
1294.24 57
1294.32 55
1294.41 53
1294.49 52
1294.57 52
1294.65 51
1294.73 50
1294.82 47
1294.90 44
1294.98 41
1295.06 37
1295.15 33
1295.23 31
1295.31 29
1295.39 29
1295.48 29
1295.56 30
1295.64 32
1295.72 32
1295.81 32
1295.89 31
1295.97 28
1296.05 25
1296.14 22
1296.22 18
1296.30 15
1296.38 12
1296.47 10
1296.55 9
1296.63 9
1296.71 9
1296.80 9
1296.88 9
1296.96 10
1297.04 10
1297.13 12
1297.21 14
1297.29 17
1297.37 20
1297.46 24
1297.54 27
1297.62 29
1297.70 30
1297.79 30
1297.87 29
1297.95 28
1298.03 26
1298.12 23
1298.20 21
1298.28 19
1298.36 18
1298.45 16
1298.53 16
1298.61 16
1298.69 16
1298.78 17
1298.86 18
1298.94 19
1299.02 20
1299.11 19
1299.19 19
1299.27 18
1299.35 16
1299.44 16
1299.52 16
1299.60 16
1299.68 17
1299.77 18
1299.85 18
1299.93 19
1300.01 19
1300.10 20
1300.18 22
1300.26 25
1300.34 29
1300.43 35
1300.51 40
1300.59 45
1300.67 48
1300.76 51
1300.84 52
1300.92 54
1301.00 55
1301.09 57
1301.17 59
1301.25 61
1301.33 62
1301.42 62
1301.50 60
1301.58 58
1301.66 55
1301.75 52
1301.83 52
1301.91 53
1302.00 56
1302.08 61
1302.16 65
1302.24 69
1302.33 71
1302.41 73
1302.49 73
1302.57 73
1302.66 73
1302.74 74
1302.82 76
1302.90 78
1302.99 82
1303.07 86
1303.15 92
1303.23 99
1303.32 105
1303.40 110
1303.48 114
1303.57 116
1303.65 117
1303.73 116
1303.81 116
1303.90 115
1303.98 114
1304.06 114
1304.14 114
1304.23 114
1304.31 113
1304.39 112
1304.47 111
1304.56 109
1304.64 107
1304.72 104
1304.81 101
1304.89 97
1304.97 94
1305.05 90
1305.14 87
1305.22 85
1305.30 85
1305.38 85
1305.47 87
1305.55 90
1305.63 93
1305.72 96
1305.80 98
1305.88 100
1305.96 101
1306.05 101
1306.13 99
1306.21 96
1306.29 92
1306.38 88
1306.46 84
1306.54 83
1306.63 83
1306.71 86
1306.79 90
1306.87 94
1306.96 99
1307.04 103
1307.12 107
1307.21 110
1307.29 114
1307.37 117
1307.45 122
1307.54 127
1307.62 132
1307.70 137
1307.78 139
1307.87 139
1307.95 135
1308.03 129
1308.12 122
1308.20 113
1308.28 106
1308.36 99
1308.45 94
1308.53 91
1308.61 88
1308.70 86
1308.78 85
1308.86 83
1308.94 81
1309.03 80
1309.11 80
1309.19 80
1309.28 81
1309.36 83
1309.44 86
1309.52 90
1309.61 96
1309.69 104
1309.77 112
1309.86 121
1309.94 129
1310.02 136
1310.10 141
1310.19 145
1310.27 147
1310.35 150
1310.44 152
1310.52 156
1310.60 160
1310.68 164
1310.77 168
1310.85 170
1310.93 171
1311.02 169
1311.10 166
1311.18 162
1311.26 156
1311.35 150
1311.43 144
1311.51 138
1311.60 132
1311.68 126
1311.76 120
1311.85 115
1311.93 111
1312.01 108
1312.09 105
1312.18 104
1312.26 105
1312.34 106
1312.43 108
1312.51 110
1312.59 112
1312.67 112
1312.76 112
1312.84 111
1312.92 109
1313.01 106
1313.09 102
1313.17 99
1313.26 95
1313.34 92
1313.42 88
1313.50 84
1313.59 80
1313.67 76
1313.75 73
1313.84 70
1313.92 68
1314.00 67
1314.09 66
1314.17 65
1314.25 64
1314.33 63
1314.42 60
1314.50 57
1314.58 53
1314.67 49
1314.75 46
1314.83 43
1314.92 43
1315.00 46
1315.08 51
1315.16 59
1315.25 67
1315.33 75
1315.41 82
1315.50 85
1315.58 86
1315.66 83
1315.75 78
1315.83 72
1315.91 65
1316.00 58
1316.08 53
1316.16 48
1316.24 44
1316.33 41
1316.41 40
1316.49 40
1316.58 41
1316.66 43
1316.74 46
1316.83 49
1316.91 51
1316.99 52
1317.08 52
1317.16 52
1317.24 52
1317.32 52
1317.41 53
1317.49 54
1317.57 55
1317.66 57
1317.74 59
1317.82 61
1317.91 63
1317.99 65
1318.07 66
1318.16 65
1318.24 63
1318.32 58
1318.40 52
1318.49 45
1318.57 38
1318.65 33
1318.74 29
1318.82 26
1318.90 25
1318.99 25
1319.07 25
1319.15 25
1319.24 26
1319.32 26
1319.40 27
1319.49 29
1319.57 32
1319.65 36
1319.74 42
1319.82 48
1319.90 55
1319.99 60
1320.07 65
1320.15 66
1320.23 66
1320.32 63
1320.40 58
1320.48 52
1320.57 45
1320.65 39
1320.73 32
1320.82 27
1320.90 23
1320.98 21
1321.07 21
1321.15 22
1321.23 26
1321.32 30
1321.40 35
1321.48 39
1321.57 42
1321.65 43
1321.73 42
1321.82 40
1321.90 37
1321.98 35
1322.07 33
1322.15 32
1322.23 32
1322.32 33
1322.40 34
1322.48 37
1322.57 39
1322.65 42
1322.73 44
1322.81 46
1322.90 47
1322.98 48
1323.06 48
1323.15 48
1323.23 47
1323.31 45
1323.40 43
1323.48 42
1323.56 41
1323.65 41
1323.73 42
1323.81 44
1323.90 47
1323.98 50
1324.06 53
1324.15 57
1324.23 60
1324.31 63
1324.40 66
1324.48 69
1324.56 72
1324.65 75
1324.73 78
1324.81 80
1324.90 82
1324.98 85
1325.06 87
1325.15 89
1325.23 93
1325.31 98
1325.40 104
1325.48 110
1325.56 117
1325.65 124
1325.73 131
1325.81 138
1325.90 146
1325.98 154
1326.06 161
1326.15 167
1326.23 170
1326.31 169
1326.40 166
1326.48 161
1326.57 156
1326.65 150
1326.73 147
1326.82 145
1326.90 145
1326.98 146
1327.07 147
1327.15 148
1327.23 147
1327.32 145
1327.40 141
1327.48 136
1327.57 131
1327.65 126
1327.73 121
1327.82 115
1327.90 109
1327.98 102
1328.07 94
1328.15 88
1328.23 82
1328.32 78
1328.40 76
1328.48 76
1328.57 77
1328.65 79
1328.73 81
1328.82 82
1328.90 83
1328.98 82
1329.07 82
1329.15 80
1329.24 78
1329.32 74
1329.40 70
1329.49 64
1329.57 58
1329.65 51
1329.74 45
1329.82 40
1329.90 37
1329.99 36
1330.07 37
1330.15 40
1330.24 45
1330.32 52
1330.40 60
1330.49 67
1330.57 74
1330.65 79
1330.74 82
1330.82 83
1330.91 81
1330.99 78
1331.07 74
1331.16 71
1331.24 69
1331.32 69
1331.41 70
1331.49 73
1331.57 76
1331.66 80
1331.74 85
1331.82 91
1331.91 97
1331.99 106
1332.07 115
1332.16 125
1332.24 135
1332.33 145
1332.41 153
1332.49 160
1332.58 165
1332.66 168
1332.74 169
1332.83 169
1332.91 168
1332.99 166
1333.08 164
1333.16 162
1333.25 161
1333.33 161
1333.41 161
1333.50 162
1333.58 162
1333.66 163
1333.75 163
1333.83 163
1333.91 162
1334.00 162
1334.08 162
1334.16 162
1334.25 162
1334.33 161
1334.42 160
1334.50 157
1334.58 153
1334.67 148
1334.75 142
1334.83 136
1334.92 129
1335.00 122
1335.09 115
1335.17 108
1335.25 101
1335.34 95
1335.42 89
1335.50 83
1335.59 77
1335.67 72
1335.75 68
1335.84 65
1335.92 65
1336.01 67
1336.09 71
1336.17 75
1336.26 80
1336.34 83
1336.42 84
1336.51 83
1336.59 80
1336.68 76
1336.76 71
1336.84 67
1336.93 64
1337.01 62
1337.09 62
1337.18 63
1337.26 65
1337.34 66
1337.43 66
1337.51 66
1337.60 64
1337.68 61
1337.76 58
1337.85 55
1337.93 52
1338.01 50
1338.10 48
1338.18 46
1338.27 45
1338.35 43
1338.43 42
1338.52 39
1338.60 37
1338.68 35
1338.77 33
1338.85 31
1338.94 29
1339.02 27
1339.10 24
1339.19 21
1339.27 17
1339.36 12
1339.44 6
1339.52 1
1339.61 0
1339.69 0
1339.77 0
1339.86 0
1339.94 0
1340.03 0
1340.11 0
1340.19 0
1340.28 1
1340.36 5
1340.44 9
1340.53 14
1340.61 18
1340.70 22
1340.78 24
1340.86 25
1340.95 25
1341.03 24
1341.12 24
1341.20 24
1341.28 26
1341.37 29
1341.45 33
1341.53 37
1341.62 41
1341.70 44
1341.79 48
1341.87 51
1341.95 53
1342.04 55
1342.12 55
1342.21 53
1342.29 50
1342.37 45
1342.46 38
1342.54 31
1342.63 25
1342.71 20
1342.79 16
1342.88 14
1342.96 14
1343.04 14
1343.13 15
1343.21 17
1343.30 20
1343.38 23
1343.46 27
1343.55 31
1343.63 35
1343.72 39
1343.80 42
1343.88 44
1343.97 44
1344.05 42
1344.14 40
1344.22 36
1344.30 33
1344.39 29
1344.47 27
1344.56 26
1344.64 25
1344.72 26
1344.81 27
1344.89 29
1344.98 32
1345.06 35
1345.14 38
1345.23 40
1345.31 43
1345.40 45
1345.48 46
1345.56 46
1345.65 46
1345.73 45
1345.82 44
1345.90 43
1345.98 43
1346.07 43
1346.15 43
1346.24 44
1346.32 45
1346.40 47
1346.49 49
1346.57 52
1346.66 56
1346.74 59
1346.82 62
1346.91 66
1346.99 69
1347.08 72
1347.16 77
1347.24 83
1347.33 92
1347.41 104
1347.50 121
1347.58 144
1347.66 171
1347.75 204
1347.83 241
1347.92 281
1348.00 323
1348.08 364
1348.17 403
1348.25 440
1348.34 473
1348.42 503
1348.50 529
1348.59 553
1348.67 573
1348.76 590
1348.84 603
1348.93 610
1349.01 612
1349.09 608
1349.18 600
1349.26 589
1349.35 577
1349.43 565
1349.51 553
1349.60 542
1349.68 530
1349.77 518
1349.85 504
1349.93 488
1350.02 472
1350.10 456
1350.19 440
1350.27 426
1350.36 413
1350.44 401
1350.52 389
1350.61 378
1350.69 366
1350.78 353
1350.86 341
1350.94 330
1351.03 318
1351.11 306
1351.20 294
1351.28 280
1351.37 265
1351.45 248
1351.53 232
1351.62 215
1351.70 198
1351.79 182
1351.87 167
1351.95 152
1352.04 138
1352.12 124
1352.21 111
1352.29 99
1352.38 88
1352.46 78
1352.54 70
1352.63 62
1352.71 56
1352.80 51
1352.88 46
1352.96 41
1353.05 37
1353.13 34
1353.22 33
1353.30 33
1353.39 34
1353.47 37
1353.55 41
1353.64 46
1353.72 50
1353.81 53
1353.89 54
1353.98 54
1354.06 51
1354.14 47
1354.23 42
1354.31 37
1354.40 33
1354.48 30
1354.57 28
1354.65 27
1354.73 27
1354.82 26
1354.90 24
1354.99 21
1355.07 18
1355.16 14
1355.24 10
1355.32 8
1355.41 6
1355.49 5
1355.58 5
1355.66 5
1355.75 5
1355.83 5
1355.91 5
1356.00 6
1356.08 7
1356.17 9
1356.25 13
1356.34 16
1356.42 20
1356.50 24
1356.59 26
1356.67 26
1356.76 25
1356.84 23
1356.93 20
1357.01 17
1357.09 15
1357.18 13
1357.26 11
1357.35 10
1357.43 9
1357.52 8
1357.60 6
1357.69 5
1357.77 4
1357.85 4
1357.94 4
1358.02 4
1358.11 6
1358.19 8
1358.28 11
1358.36 15
1358.44 20
1358.53 25
1358.61 30
1358.70 34
1358.78 38
1358.87 41
1358.95 41
1359.04 41
1359.12 40
1359.20 38
1359.29 37
1359.37 36
1359.46 37
1359.54 38
1359.63 40
1359.71 42
1359.80 44
1359.88 46
1359.96 47
1360.05 48
1360.13 48
1360.22 47
1360.30 47
1360.39 47
1360.47 47
1360.56 47
1360.64 48
1360.72 50
1360.81 52
1360.89 55
1360.98 58
1361.06 62
1361.15 66
1361.23 70
1361.32 74
1361.40 78
1361.48 81
1361.57 85
1361.65 87
1361.74 90
1361.82 94
1361.91 97
1361.99 101
1362.08 106
1362.16 110
1362.25 115
1362.33 118
1362.41 120
1362.50 120
1362.58 118
1362.67 116
1362.75 112
1362.84 107
1362.92 103
1363.01 99
1363.09 96
1363.17 93
1363.26 92
1363.34 92
1363.43 94
1363.51 97
1363.60 100
1363.68 102
1363.77 103
1363.85 101
1363.94 96
1364.02 89
1364.11 81
1364.19 72
1364.27 64
1364.36 58
1364.44 53
1364.53 50
1364.61 49
1364.70 49
1364.78 49
1364.87 50
1364.95 50
1365.04 50
1365.12 50
1365.20 50
1365.29 48
1365.37 46
1365.46 43
1365.54 41
1365.63 38
1365.71 37
1365.80 36
1365.88 36
1365.97 36
1366.05 36
1366.14 35
1366.22 34
1366.30 33
1366.39 31
1366.47 28
1366.56 25
1366.64 21
1366.73 18
1366.81 15
1366.90 12
1366.98 9
1367.07 7
1367.15 6
1367.24 4
1367.32 4
1367.41 4
1367.49 4
1367.57 5
1367.66 6
1367.74 8
1367.83 9
1367.91 11
1368.00 12
1368.08 12
1368.17 12
1368.25 11
1368.34 9
1368.42 7
1368.51 5
1368.59 3
1368.68 1
1368.76 0
1368.85 0
1368.93 0
1369.01 0
1369.10 2
1369.18 5
1369.27 9
1369.35 12
1369.44 15
1369.52 17
1369.61 17
1369.69 17
1369.78 16
1369.86 16
1369.95 17
1370.03 18
1370.12 19
1370.20 20
1370.29 19
1370.37 17
1370.46 15
1370.54 12
1370.62 9
1370.71 6
1370.79 4
1370.88 3
1370.96 2
1371.05 1
1371.13 0
1371.22 0
1371.30 0
1371.39 0
1371.47 0
1371.56 0
1371.64 0
1371.73 0
1371.81 2
1371.90 5
1371.98 8
1372.07 10
1372.15 11
1372.24 12
1372.32 13
1372.41 14
1372.49 16
1372.58 17
1372.66 18
1372.74 19
1372.83 18
1372.91 17
1373.00 15
1373.08 13
1373.17 12
1373.25 11
1373.34 12
1373.42 13
1373.51 16
1373.59 19
1373.68 23
1373.76 26
1373.85 29
1373.93 31
1374.02 31
1374.10 31
1374.19 30
1374.27 28
1374.36 27
1374.44 26
1374.53 25
1374.61 25
1374.70 24
1374.78 23
1374.87 22
1374.95 21
1375.04 20
1375.12 20
1375.21 20
1375.29 22
1375.38 26
1375.46 32
1375.55 40
1375.63 50
1375.72 60
1375.80 70
1375.89 80
1375.97 86
1376.06 91
1376.14 92
1376.23 92
1376.31 89
1376.40 86
1376.48 84
1376.57 82
1376.65 80
1376.73 79
1376.82 78
1376.90 78
1376.99 77
1377.07 77
1377.16 77
1377.24 77
1377.33 79
1377.41 81
1377.50 83
1377.58 86
1377.67 88
1377.75 90
1377.84 91
1377.92 92
1378.01 91
1378.09 89
1378.18 87
1378.26 83
1378.35 80
1378.43 76
1378.52 73
1378.60 70
1378.69 68
1378.77 66
1378.86 65
1378.94 64
1379.03 63
1379.11 63
1379.20 64
1379.28 66
1379.37 69
1379.46 72
1379.54 75
1379.63 77
1379.71 79
1379.80 80
1379.88 79
1379.97 78
1380.05 77
1380.14 76
1380.22 76
1380.31 77
1380.39 78
1380.48 80
1380.56 80
1380.65 79
1380.73 78
1380.82 74
1380.90 71
1380.99 67
1381.07 65
1381.16 63
1381.24 62
1381.33 62
1381.41 62
1381.50 62
1381.58 61
1381.67 59
1381.75 56
1381.84 52
1381.92 48
1382.01 45
1382.09 43
1382.18 42
1382.26 42
1382.35 44
1382.43 46
1382.52 48
1382.60 50
1382.69 51
1382.77 52
1382.86 51
1382.94 50
1383.03 47
1383.11 44
1383.20 39
1383.28 35
1383.37 30
1383.46 26
1383.54 23
1383.63 21
1383.71 20
1383.80 20
1383.88 21
1383.97 21
1384.05 22
1384.14 22
1384.22 22
1384.31 22
1384.39 22
1384.48 20
1384.56 19
1384.65 17
1384.73 15
1384.82 14
1384.90 13
1384.99 13
1385.07 15
1385.16 17
1385.24 20
1385.33 23
1385.41 27
1385.50 31
1385.59 35
1385.67 39
1385.76 44
1385.84 50
1385.93 56
1386.01 60
1386.10 64
1386.18 65
1386.27 65
1386.35 63
1386.44 59
1386.52 54
1386.61 49
1386.69 45
1386.78 41
1386.86 38
1386.95 35
1387.03 32
1387.12 28
1387.20 24
1387.29 20
1387.38 17
1387.46 14
1387.55 13
1387.63 14
1387.72 17
1387.80 21
1387.89 26
1387.97 31
1388.06 35
1388.14 37
1388.23 38
1388.31 37
1388.40 34
1388.48 30
1388.57 25
1388.66 20
1388.74 15
1388.83 11
1388.91 7
1389.00 3
1389.08 0
1389.17 0
1389.25 0
1389.34 0
1389.42 0
1389.51 0
1389.59 0
1389.68 0
1389.76 1
1389.85 4
1389.94 7
1390.02 9
1390.11 12
1390.19 16
1390.28 21
1390.36 26
1390.45 32
1390.53 37
1390.62 41
1390.70 43
1390.79 44
1390.87 42
1390.96 39
1391.05 35
1391.13 31
1391.22 28
1391.30 26
1391.39 26
1391.47 26
1391.56 28
1391.64 30
1391.73 33
1391.81 34
1391.90 35
1391.98 35
1392.07 34
1392.16 33
1392.24 33
1392.33 32
1392.41 31
1392.50 30
1392.58 30
1392.67 29
1392.75 28
1392.84 28
1392.92 29
1393.01 30
1393.10 33
1393.18 36
1393.27 40
1393.35 44
1393.44 47
1393.52 49
1393.61 49
1393.69 48
1393.78 45
1393.87 41
1393.95 38
1394.04 34
1394.12 31
1394.21 30
1394.29 29
1394.38 29
1394.46 29
1394.55 28
1394.63 28
1394.72 27
1394.81 27
1394.89 25
1394.98 24
1395.06 23
1395.15 22
1395.23 21
1395.32 21
1395.40 20
1395.49 20
1395.58 19
1395.66 18
1395.75 18
1395.83 18
1395.92 20
1396.00 22
1396.09 25
1396.17 28
1396.26 30
1396.35 31
1396.43 30
1396.52 28
1396.60 25
1396.69 21
1396.77 19
1396.86 16
1396.94 15
1397.03 14
1397.12 14
1397.20 12
1397.29 10
1397.37 7
1397.46 4
1397.54 1
1397.63 0
1397.71 0
1397.80 0
1397.89 0
1397.97 0
1398.06 0
1398.14 0
1398.23 0
1398.31 1
1398.40 2
1398.49 3
1398.57 5
1398.66 7
1398.74 9
1398.83 12
1398.91 15
1399.00 19
1399.08 22
1399.17 26
1399.26 28
1399.34 28
1399.43 27
1399.51 23
1399.60 18
1399.68 13
1399.77 9
1399.86 6
1399.94 5
1400.03 6
1400.11 8
1400.20 11
1400.28 13
1400.37 15
1400.46 17
1400.54 17
1400.63 17
1400.71 16
1400.80 14
1400.88 12
1400.97 10
1401.06 8
1401.14 7
1401.23 6
1401.31 6
1401.40 6
1401.48 6
1401.57 7
1401.66 8
1401.74 9
1401.83 11
1401.91 13
1402.00 15
1402.08 16
1402.17 17
1402.26 18
1402.34 18
1402.43 18
1402.51 18
1402.60 17
1402.68 17
1402.77 17
1402.86 17
1402.94 17
1403.03 16
1403.11 16
1403.20 15
1403.28 14
1403.37 14
1403.46 14
1403.54 14
1403.63 15
1403.71 16
1403.80 16
1403.89 17
1403.97 16
1404.06 14
1404.14 12
1404.23 9
1404.31 6
1404.40 3
1404.49 3
1404.57 3
1404.66 5
1404.74 9
1404.83 13
1404.91 18
1405.00 22
1405.09 27
1405.17 31
1405.26 36
1405.34 40
1405.43 43
1405.52 45
1405.60 46
1405.69 45
1405.77 42
1405.86 38
1405.95 32
1406.03 26
1406.12 20
1406.20 14
1406.29 9
1406.37 6
1406.46 3
1406.55 2
1406.63 2
1406.72 2
1406.80 4
1406.89 6
1406.98 8
1407.06 9
1407.15 9
1407.23 8
1407.32 6
1407.41 4
1407.49 2
1407.58 2
1407.66 2
1407.75 5
1407.83 9
1407.92 15
1408.01 21
1408.09 27
1408.18 32
1408.26 36
1408.35 39
1408.44 41
1408.52 42
1408.61 42
1408.69 42
1408.78 43
1408.87 43
1408.95 42
1409.04 41
1409.12 39
1409.21 38
1409.30 36
1409.38 34
1409.47 33
1409.55 34
1409.64 36
1409.73 38
1409.81 42
1409.90 46
1409.98 49
1410.07 52
1410.16 53
1410.24 53
1410.33 50
1410.41 46
1410.50 40
1410.59 34
1410.67 28
1410.76 23
1410.84 19
1410.93 16
1411.02 15
1411.10 14
1411.19 13
1411.27 12
1411.36 11
1411.45 9
1411.53 7
1411.62 5
1411.70 3
1411.79 3
1411.88 3
1411.96 4
1412.05 5
1412.13 6
1412.22 7
1412.31 7
1412.39 8
1412.48 8
1412.56 9
1412.65 11
1412.74 12
1412.82 12
1412.91 12
1412.99 12
1413.08 10
1413.17 9
1413.25 7
1413.34 6
1413.42 5
1413.51 5
1413.60 6
1413.68 7
1413.77 9
1413.86 10
1413.94 12
1414.03 13
1414.11 14
1414.20 14
1414.29 14
1414.37 12
1414.46 9
1414.54 6
1414.63 3
1414.72 0
1414.80 0
1414.89 0
1414.97 0
1415.06 0
1415.15 2
1415.23 8
1415.32 15
1415.41 22
1415.49 28
1415.58 32
1415.66 35
1415.75 35
1415.84 35
1415.92 33
1416.01 31
1416.09 28
1416.18 26
1416.27 24
1416.35 24
1416.44 24
1416.53 25
1416.61 26
1416.70 26
1416.78 25
1416.87 23
1416.96 19
1417.04 15
1417.13 11
1417.22 9
1417.30 7
1417.39 6
1417.47 7
1417.56 8
1417.65 9
1417.73 12
1417.82 16
1417.90 20
1417.99 25
1418.08 30
1418.16 33
1418.25 35
1418.34 35
1418.42 33
1418.51 31
1418.59 27
1418.68 22
1418.77 18
1418.85 14
1418.94 11
1419.03 8
1419.11 8
1419.20 8
1419.28 9
1419.37 10
1419.46 11
1419.54 11
1419.63 11
1419.72 10
1419.80 8
1419.89 7
1419.97 5
1420.06 4
1420.15 1
1420.23 0
1420.32 0
1420.41 0
1420.49 0
1420.58 0
1420.67 0
1420.75 0
1420.84 0
1420.92 3
1421.01 7
1421.10 11
1421.18 14
1421.27 16
1421.36 17
1421.44 18
1421.53 18
1421.61 19
1421.70 21
1421.79 24
1421.87 29
1421.96 33
1422.05 37
1422.13 40
1422.22 41
1422.31 40
1422.39 38
1422.48 35
1422.56 33
1422.65 30
1422.74 29
1422.82 27
1422.91 27
1423.00 27
1423.08 27
1423.17 29
1423.26 32
1423.34 35
1423.43 40
1423.51 45
1423.60 49
1423.69 53
1423.77 56
1423.86 57
1423.95 57
1424.03 55
1424.12 52
1424.21 49
1424.29 46
1424.38 43
1424.47 40
1424.55 37
1424.64 34
1424.72 31
1424.81 28
1424.90 25
1424.98 22
1425.07 21
1425.16 19
1425.24 18
1425.33 17
1425.42 16
1425.50 15
1425.59 13
1425.68 10
1425.76 8
1425.85 6
1425.93 5
1426.02 6
1426.11 8
1426.19 12
1426.28 17
1426.37 23
1426.45 29
1426.54 35
1426.63 41
1426.71 45
1426.80 48
1426.89 48
1426.97 46
1427.06 41
1427.15 35
1427.23 26
1427.32 17
1427.41 8
1427.49 0
1427.58 0
1427.66 0
1427.75 0
1427.84 0
1427.92 0
1428.01 0
1428.10 0
1428.18 0
1428.27 4
1428.36 10
1428.44 17
1428.53 24
1428.62 30
1428.70 34
1428.79 37
1428.88 38
1428.96 38
1429.05 36
1429.14 34
1429.22 32
1429.31 29
1429.40 28
1429.48 27
1429.57 26
1429.66 26
1429.74 27
1429.83 28
1429.92 30
1430.00 31
1430.09 32
1430.18 32
1430.26 31
1430.35 30
1430.43 28
1430.52 27
1430.61 26
1430.69 26
1430.78 28
1430.87 30
1430.95 32
1431.04 33
1431.13 33
1431.21 31
1431.30 28
1431.39 24
1431.47 19
1431.56 15
1431.65 12
1431.73 11
1431.82 11
1431.91 12
1431.99 13
1432.08 13
1432.17 13
1432.25 12
1432.34 10
1432.43 7
1432.51 5
1432.60 2
1432.69 1
1432.77 0
1432.86 0
1432.95 2
1433.03 5
1433.12 10
1433.21 17
1433.29 24
1433.38 31
1433.47 38
1433.55 43
1433.64 47
1433.73 49
1433.81 50
1433.90 49
1433.99 49
1434.07 47
1434.16 46
1434.25 44
1434.33 41
1434.42 37
1434.51 33
1434.59 29
1434.68 26
1434.77 24
1434.86 22
1434.94 21
1435.03 20
1435.12 18
1435.20 16
1435.29 13
1435.38 11
1435.46 10
1435.55 10
1435.64 12
1435.72 16
1435.81 20
1435.90 24
1435.98 26
1436.07 26
1436.16 25
1436.24 22
1436.33 19
1436.42 15
1436.50 12
1436.59 11
1436.68 11
1436.76 12
1436.85 14
1436.94 16
1437.02 17
1437.11 17
1437.20 17
1437.28 15
1437.37 13
1437.46 11
1437.55 10
1437.63 10
1437.72 12
1437.81 15
1437.89 20
1437.98 26
1438.07 32
1438.15 38
1438.24 43
1438.33 47
1438.41 49
1438.50 49
1438.59 47
1438.67 45
1438.76 44
1438.85 44
1438.93 46
1439.02 50
1439.11 55
1439.20 59
1439.28 63
1439.37 65
1439.46 64
1439.54 61
1439.63 57
1439.72 52
1439.80 48
1439.89 45
1439.98 45
1440.06 45
1440.15 47
1440.24 49
1440.32 51
1440.41 51
1440.50 49
1440.59 46
1440.67 41
1440.76 35
1440.85 27
1440.93 20
1441.02 13
1441.11 6
1441.19 1
1441.28 0
1441.37 0
1441.45 0
1441.54 0
1441.63 4
1441.72 9
1441.80 14
1441.89 19
1441.98 22
1442.06 23
1442.15 23
1442.24 20
1442.32 17
1442.41 13
1442.50 8
1442.59 5
1442.67 4
1442.76 4
1442.85 7
1442.93 10
1443.02 14
1443.11 18
1443.19 20
1443.28 20
1443.37 19
1443.46 17
1443.54 15
1443.63 14
1443.72 13
1443.80 12
1443.89 12
1443.98 12
1444.06 11
1444.15 10
1444.24 8
1444.33 5
1444.41 1
1444.50 0
1444.59 0
1444.67 0
1444.76 0
1444.85 0
1444.93 0
1445.02 0
1445.11 4
1445.20 12
1445.28 19
1445.37 23
1445.46 25
1445.54 25
1445.63 24
1445.72 22
1445.81 20
1445.89 19
1445.98 19
1446.07 21
1446.15 23
1446.24 27
1446.33 31
1446.41 36
1446.50 39
1446.59 41
1446.68 42
1446.76 40
1446.85 35
1446.94 30
1447.02 23
1447.11 17
1447.20 13
1447.29 11
1447.37 12
1447.46 15
1447.55 19
1447.63 23
1447.72 28
1447.81 33
1447.90 39
1447.98 45
1448.07 54
1448.16 63
1448.24 74
1448.33 85
1448.42 96
1448.51 105
1448.59 114
1448.68 121
1448.77 127
1448.85 134
1448.94 140
1449.03 148
1449.12 157
1449.20 166
1449.29 176
1449.38 185
1449.46 194
1449.55 201
1449.64 207
1449.73 212
1449.81 216
1449.90 219
1449.99 221
1450.07 222
1450.16 223
1450.25 222
1450.34 221
1450.42 217
1450.51 213
1450.60 209
1450.69 203
1450.77 196
1450.86 189
1450.95 180
1451.03 169
1451.12 158
1451.21 147
1451.30 137
1451.38 129
1451.47 123
1451.56 120
1451.64 120
1451.73 121
1451.82 124
1451.91 127
1451.99 130
1452.08 132
1452.17 133
1452.26 133
1452.34 132
1452.43 131
1452.52 128
1452.60 125
1452.69 121
1452.78 116
1452.87 111
1452.95 105
1453.04 98
1453.13 90
1453.22 82
1453.30 74
1453.39 66
1453.48 59
1453.56 54
1453.65 50
1453.74 48
1453.83 47
1453.91 47
1454.00 48
1454.09 50
1454.18 54
1454.26 60
1454.35 66
1454.44 73
1454.53 78
1454.61 81
1454.70 82
1454.79 80
1454.87 77
1454.96 73
1455.05 70
1455.14 68
1455.22 68
1455.31 68
1455.40 68
1455.49 68
1455.57 67
1455.66 65
1455.75 64
1455.84 63
1455.92 64
1456.01 67
1456.10 71
1456.18 75
1456.27 79
1456.36 81
1456.45 82
1456.53 79
1456.62 74
1456.71 68
1456.80 62
1456.88 58
1456.97 55
1457.06 56
1457.15 61
1457.23 68
1457.32 76
1457.41 84
1457.50 90
1457.58 94
1457.67 96
1457.76 96
1457.85 96
1457.93 99
1458.02 105
1458.11 114
1458.20 125
1458.28 137
1458.37 148
1458.46 156
1458.55 160
1458.63 158
1458.72 151
1458.81 140
1458.90 126
1458.98 111
1459.07 96
1459.16 82
1459.24 70
1459.33 62
1459.42 58
1459.51 57
1459.59 60
1459.68 66
1459.77 74
1459.86 83
1459.94 91
1460.03 98
1460.12 102
1460.21 105
1460.29 106
1460.38 106
1460.47 106
1460.56 106
1460.64 106
1460.73 107
1460.82 109
1460.91 112
1460.99 115
1461.08 119
1461.17 123
1461.26 127
1461.35 131
1461.43 135
1461.52 139
1461.61 143
1461.70 147
1461.78 151
1461.87 155
1461.96 160
1462.05 165
1462.13 171
1462.22 178
1462.31 186
1462.40 195
1462.48 203
1462.57 209
1462.66 214
1462.75 216
1462.83 217
1462.92 218
1463.01 219
1463.10 223
1463.18 230
1463.27 238
1463.36 246
1463.45 253
1463.53 258
1463.62 258
1463.71 255
1463.80 249
1463.88 242
1463.97 235
1464.06 228
1464.15 224
1464.24 221
1464.32 220
1464.41 219
1464.50 218
1464.59 215
1464.67 211
1464.76 203
1464.85 194
1464.94 183
1465.02 172
1465.11 162
1465.20 154
1465.29 148
1465.37 144
1465.46 141
1465.55 139
1465.64 138
1465.73 135
1465.81 132
1465.90 129
1465.99 126
1466.08 122
1466.16 118
1466.25 115
1466.34 111
1466.43 108
1466.51 103
1466.60 98
1466.69 92
1466.78 84
1466.87 76
1466.95 68
1467.04 60
1467.13 53
1467.22 48
1467.30 45
1467.39 45
1467.48 48
1467.57 52
1467.65 58
1467.74 63
1467.83 68
1467.92 70
1468.01 70
1468.09 66
1468.18 61
1468.27 55
1468.36 49
1468.44 42
1468.53 37
1468.62 32
1468.71 29
1468.80 26
1468.88 25
1468.97 25
1469.06 27
1469.15 29
1469.23 32
1469.32 34
1469.41 37
1469.50 39
1469.59 41
1469.67 43
1469.76 43
1469.85 43
1469.94 42
1470.02 39
1470.11 36
1470.20 33
1470.29 30
1470.38 29
1470.46 29
1470.55 31
1470.64 35
1470.73 40
1470.81 46
1470.90 52
1470.99 56
1471.08 60
1471.17 61
1471.25 62
1471.34 61
1471.43 60
1471.52 60
1471.60 60
1471.69 61
1471.78 62
1471.87 63
1471.96 64
1472.04 63
1472.13 61
1472.22 57
1472.31 52
1472.40 45
1472.48 38
1472.57 32
1472.66 26
1472.75 20
1472.83 15
1472.92 10
1473.01 6
1473.10 2
1473.19 0
1473.27 0
1473.36 0
1473.45 0
1473.54 1
1473.63 3
1473.71 4
1473.80 4
1473.89 3
1473.98 1
1474.07 0
1474.15 0
1474.24 0
1474.33 0
1474.42 0
1474.51 0
1474.59 0
1474.68 3
1474.77 6
1474.86 8
1474.94 10
1475.03 12
1475.12 13
1475.21 15
1475.30 17
1475.38 20
1475.47 25
1475.56 30
1475.65 37
1475.74 42
1475.82 47
1475.91 49
1476.00 49
1476.09 46
1476.18 43
1476.26 38
1476.35 35
1476.44 33
1476.53 32
1476.62 32
1476.70 32
1476.79 30
1476.88 27
1476.97 22
1477.06 15
1477.14 8
1477.23 2
1477.32 0
1477.41 0
1477.50 0
1477.58 2
1477.67 7
1477.76 13
1477.85 20
1477.94 25
1478.02 30
1478.11 34
1478.20 37
1478.29 39
1478.38 39
1478.46 38
1478.55 36
1478.64 33
1478.73 31
1478.82 31
1478.90 31
1478.99 34
1479.08 37
1479.17 39
1479.26 40
1479.35 38
1479.43 35
1479.52 30
1479.61 27
1479.70 25
1479.79 25
1479.87 28
1479.96 31
1480.05 33
1480.14 34
1480.23 34
1480.31 32
1480.40 29
1480.49 28
1480.58 28
1480.67 29
1480.75 32
1480.84 33
1480.93 34
1481.02 33
1481.11 31
1481.20 27
1481.28 23
1481.37 20
1481.46 19
1481.55 18
1481.64 20
1481.72 23
1481.81 26
1481.90 30
1481.99 34
1482.08 36
1482.17 37
1482.25 38
1482.34 36
1482.43 34
1482.52 30
1482.61 25
1482.69 21
1482.78 16
1482.87 12
1482.96 9
1483.05 8
1483.14 7
1483.22 7
1483.31 8
1483.40 8
1483.49 8
1483.58 9
1483.66 10
1483.75 12
1483.84 17
1483.93 23
1484.02 32
1484.11 41
1484.19 50
1484.28 57
1484.37 63
1484.46 66
1484.55 66
1484.63 65
1484.72 63
1484.81 62
1484.90 62
1484.99 62
1485.08 63
1485.16 63
1485.25 62
1485.34 60
1485.43 57
1485.52 54
1485.61 52
1485.69 53
1485.78 58
1485.87 69
1485.96 85
1486.05 104
1486.13 124
1486.22 143
1486.31 158
1486.40 169
1486.49 174
1486.58 175
1486.66 171
1486.75 166
1486.84 162
1486.93 159
1487.02 159
1487.11 161
1487.19 166
1487.28 173
1487.37 180
1487.46 186
1487.55 191
1487.64 193
1487.72 193
1487.81 190
1487.90 186
1487.99 182
1488.08 180
1488.17 179
1488.25 181
1488.34 185
1488.43 190
1488.52 196
1488.61 200
1488.70 201
1488.78 199
1488.87 194
1488.96 186
1489.05 175
1489.14 164
1489.23 154
1489.31 145
1489.40 138
1489.49 135
1489.58 135
1489.67 138
1489.76 143
1489.84 147
1489.93 150
1490.02 151
1490.11 149
1490.20 142
1490.29 132
1490.38 120
1490.46 108
1490.55 98
1490.64 90
1490.73 85
1490.82 82
1490.91 82
1490.99 83
1491.08 83
1491.17 82
1491.26 81
1491.35 79
1491.44 77
1491.52 76
1491.61 77
1491.70 79
1491.79 82
1491.88 84
1491.97 86
1492.06 85
1492.14 81
1492.23 75
1492.32 67
1492.41 58
1492.50 49
1492.59 42
1492.67 37
1492.76 35
1492.85 36
1492.94 38
1493.03 41
1493.12 44
1493.21 44
1493.29 43
1493.38 41
1493.47 36
1493.56 32
1493.65 28
1493.74 25
1493.83 24
1493.91 25
1494.00 26
1494.09 28
1494.18 30
1494.27 31
1494.36 30
1494.44 29
1494.53 26
1494.62 22
1494.71 18
1494.80 14
1494.89 10
1494.98 6
1495.06 1
1495.15 0
1495.24 0
1495.33 0
1495.42 0
1495.51 0
1495.60 0
1495.68 0
1495.77 1
1495.86 9
1495.95 16
1496.04 23
1496.13 29
1496.22 33
1496.30 36
1496.39 37
1496.48 36
1496.57 36
1496.66 36
1496.75 36
1496.84 38
1496.92 41
1497.01 44
1497.10 48
1497.19 52
1497.28 54
1497.37 54
1497.46 52
1497.54 48
1497.63 41
1497.72 31
1497.81 21
1497.90 10
1497.99 0
1498.08 0
1498.17 0
1498.25 0
1498.34 0
1498.43 0
1498.52 0
1498.61 0
1498.70 0
1498.79 0
1498.87 4
1498.96 10
1499.05 15
1499.14 20
1499.23 24
1499.32 28
1499.41 32
1499.49 35
1499.58 38
1499.67 41
1499.76 43
1499.85 45
1499.94 46
1500.03 47
1500.12 47
1500.20 47
1500.29 46
1500.38 45
1500.47 44
1500.56 42
1500.65 40
1500.74 38
1500.83 35
1500.91 32
1501.00 30
1501.09 29
1501.18 29
1501.27 29
1501.36 30
1501.45 31
1501.54 33
1501.62 34
1501.71 36
1501.80 38
1501.89 40
1501.98 44
1502.07 47
1502.16 51
1502.25 56
1502.33 60
1502.42 65
1502.51 69
1502.60 73
1502.69 76
1502.78 78
1502.87 78
1502.96 77
1503.04 75
1503.13 72
1503.22 70
1503.31 68
1503.40 68
1503.49 69
1503.58 71
1503.67 74
1503.75 78
1503.84 80
1503.93 82
1504.02 82
1504.11 81
1504.20 79
1504.29 76
1504.38 74
1504.46 71
1504.55 70
1504.64 68
1504.73 67
1504.82 64
1504.91 61
1505.00 58
1505.09 56
1505.18 55
1505.26 56
1505.35 60
1505.44 65
1505.53 72
1505.62 79
1505.71 85
1505.80 90
1505.89 92
1505.98 92
1506.06 90
1506.15 86
1506.24 80
1506.33 73
1506.42 64
1506.51 56
1506.60 47
1506.69 40
1506.78 36
1506.86 33
1506.95 34
1507.04 36
1507.13 38
1507.22 40
1507.31 41
1507.40 40
1507.49 39
1507.58 37
1507.66 36
1507.75 36
1507.84 39
1507.93 44
1508.02 50
1508.11 58
1508.20 66
1508.29 74
1508.38 82
1508.46 88
1508.55 94
1508.64 98
1508.73 101
1508.82 102
1508.91 101
1509.00 98
1509.09 92
1509.18 85
1509.26 76
1509.35 67
1509.44 60
1509.53 53
1509.62 48
1509.71 45
1509.80 42
1509.89 41
1509.98 40
1510.07 40
1510.15 42
1510.24 46
1510.33 53
1510.42 60
1510.51 68
1510.60 75
1510.69 80
1510.78 82
1510.87 81
1510.96 80
1511.04 78
1511.13 79
1511.22 82
1511.31 88
1511.40 99
1511.49 113
1511.58 131
1511.67 150
1511.76 169
1511.85 188
1511.94 205
1512.02 221
1512.11 235
1512.20 247
1512.29 259
1512.38 270
1512.47 281
1512.56 292
1512.65 303
1512.74 315
1512.83 327
1512.91 340
1513.00 353
1513.09 366
1513.18 376
1513.27 383
1513.36 387
1513.45 386
1513.54 383
1513.63 376
1513.72 369
1513.81 361
1513.89 355
1513.98 351
1514.07 349
1514.16 349
1514.25 350
1514.34 352
1514.43 353
1514.52 354
1514.61 354
1514.70 353
1514.79 351
1514.87 350
1514.96 351
1515.05 354
1515.14 358
1515.23 364
1515.32 372
1515.41 382
1515.50 393
1515.59 404
1515.68 416
1515.77 426
1515.86 435
1515.94 440
1516.03 442
1516.12 439
1516.21 434
1516.30 427
1516.39 419
1516.48 412
1516.57 406
1516.66 402
1516.75 398
1516.84 395
1516.93 391
1517.01 385
1517.10 378
1517.19 369
1517.28 357
1517.37 344
1517.46 329
1517.55 312
1517.64 294
1517.73 276
1517.82 260
1517.91 246
1518.00 235
1518.09 229
1518.17 226
1518.26 226
1518.35 228
1518.44 231
1518.53 233
1518.62 234
1518.71 233
1518.80 230
1518.89 225
1518.98 220
1519.07 212
1519.16 204
1519.25 193
1519.33 181
1519.42 167
1519.51 154
1519.60 140
1519.69 129
1519.78 119
1519.87 113
1519.96 108
1520.05 105
1520.14 102
1520.23 98
1520.32 92
1520.41 86
1520.50 80
1520.58 74
1520.67 70
1520.76 67
1520.85 65
1520.94 64
1521.03 61
1521.12 57
1521.21 51
1521.30 42
1521.39 33
1521.48 23
1521.57 14
1521.66 8
1521.75 3
1521.83 0
1521.92 0
1522.01 0
1522.10 0
1522.19 0
1522.28 0
1522.37 0
1522.46 0
1522.55 0
1522.64 4
1522.73 8
1522.82 11
1522.91 14
1523.00 16
1523.09 19
1523.18 23
1523.26 29
1523.35 36
1523.44 45
1523.53 55
1523.62 66
1523.71 79
1523.80 91
1523.89 103
1523.98 113
1524.07 119
1524.16 122
1524.25 120
1524.34 114
1524.43 105
1524.52 95
1524.61 85
1524.70 78
1524.78 74
1524.87 73
1524.96 74
1525.05 76
1525.14 77
1525.23 77
1525.32 75
1525.41 71
1525.50 68
1525.59 65
1525.68 64
1525.77 64
1525.86 64
1525.95 64
1526.04 62
1526.13 59
1526.22 54
1526.30 47
1526.39 40
1526.48 33
1526.57 27
1526.66 23
1526.75 21
1526.84 21
1526.93 22
1527.02 26
1527.11 29
1527.20 33
1527.29 38
1527.38 42
1527.47 48
1527.56 53
1527.65 59
1527.74 66
1527.83 73
1527.92 80
1528.01 85
1528.09 89
1528.18 92
1528.27 94
1528.36 94
1528.45 94
1528.54 92
1528.63 88
1528.72 83
1528.81 76
1528.90 67
1528.99 58
1529.08 50
1529.17 44
1529.26 41
1529.35 42
1529.44 47
1529.53 56
1529.62 67
1529.71 80
1529.80 92
1529.89 103
1529.98 112
1530.06 118
1530.15 121
1530.24 121
1530.33 119
1530.42 116
1530.51 111
1530.60 106
1530.69 102
1530.78 99
1530.87 98
1530.96 98
1531.05 101
1531.14 105
1531.23 111
1531.32 119
1531.41 128
1531.50 137
1531.59 147
1531.68 155
1531.77 163
1531.86 168
1531.95 172
1532.04 174
1532.13 175
1532.22 175
1532.31 174
1532.39 172
1532.48 170
1532.57 168
1532.66 166
1532.75 162
1532.84 158
1532.93 154
1533.02 149
1533.11 145
1533.20 142
1533.29 140
1533.38 140
1533.47 141
1533.56 143
1533.65 144
1533.74 144
1533.83 142
1533.92 139
1534.01 136
1534.10 132
1534.19 130
1534.28 130
1534.37 133
1534.46 138
1534.55 144
1534.64 150
1534.73 155
1534.82 158
1534.91 159
1535.00 159
1535.09 158
1535.17 157
1535.26 157
1535.35 159
1535.44 163
1535.53 168
1535.62 174
1535.71 181
1535.80 188
1535.89 196
1535.98 203
1536.07 209
1536.16 215
1536.25 219
1536.34 223
1536.43 226
1536.52 229
1536.61 231
1536.70 234
1536.79 239
1536.88 244
1536.97 251
1537.06 259
1537.15 268
1537.24 277
1537.33 286
1537.42 295
1537.51 306
1537.60 319
1537.69 334
1537.78 353
1537.87 374
1537.96 397
1538.05 421
1538.14 445
1538.23 469
1538.32 492
1538.41 514
1538.50 536
1538.59 556
1538.68 577
1538.77 600
1538.86 625
1538.95 653
1539.04 685
1539.13 722
1539.22 762
1539.31 804
1539.39 848
1539.48 892
1539.57 937
1539.66 983
1539.75 1030
1539.84 1080
1539.93 1132
1540.02 1186
1540.11 1241
1540.20 1294
1540.29 1346
1540.38 1396
1540.47 1446
1540.56 1498
1540.65 1553
1540.74 1612
1540.83 1676
1540.92 1743
1541.01 1811
1541.10 1877
1541.19 1938
1541.28 1993
1541.37 2043
1541.46 2087
1541.55 2128
1541.64 2167
1541.73 2204
1541.82 2240
1541.91 2274
1542.00 2304
1542.09 2329
1542.18 2348
1542.27 2362
1542.36 2370
1542.45 2374
1542.54 2377
1542.63 2378
1542.72 2377
1542.81 2373
1542.90 2365
1542.99 2351
1543.08 2332
1543.17 2308
1543.26 2282
1543.35 2256
1543.44 2232
1543.53 2212
1543.62 2197
1543.71 2185
1543.80 2175
1543.89 2164
1543.98 2150
1544.07 2130
1544.16 2104
1544.25 2073
1544.34 2036
1544.43 1998
1544.52 1959
1544.61 1923
1544.70 1890
1544.79 1860
1544.88 1831
1544.97 1801
1545.06 1769
1545.15 1734
1545.24 1694
1545.33 1651
1545.42 1606
1545.51 1560
1545.60 1517
1545.69 1478
1545.78 1445
1545.87 1417
1545.96 1395
1546.05 1379
1546.14 1367
1546.23 1356
1546.32 1344
1546.41 1330
1546.50 1312
1546.59 1290
1546.68 1264
1546.77 1235
1546.86 1204
1546.95 1171
1547.04 1139
1547.13 1106
1547.22 1073
1547.31 1040
1547.40 1008
1547.49 976
1547.58 946
1547.67 918
1547.76 892
1547.85 867
1547.94 843
1548.03 821
1548.12 799
1548.21 777
1548.30 756
1548.39 734
1548.48 711
1548.57 688
1548.66 666
1548.75 644
1548.84 626
1548.93 610
1549.02 597
1549.11 588
1549.20 580
1549.29 574
1549.38 569
1549.47 565
1549.56 563
1549.65 563
1549.74 566
1549.84 573
1549.93 581
1550.02 591
1550.11 598
1550.20 602
1550.29 600
1550.38 593
1550.47 580
1550.56 564
1550.65 545
1550.74 526
1550.83 510
1550.92 495
1551.01 483
1551.10 473
1551.19 466
1551.28 460
1551.37 455
1551.46 450
1551.55 445
1551.64 437
1551.73 428
1551.82 418
1551.91 406
1552.00 394
1552.09 383
1552.18 374
1552.27 369
1552.36 366
1552.45 366
1552.54 366
1552.63 367
1552.72 366
1552.81 362
1552.90 357
1552.99 349
1553.08 340
1553.17 331
1553.26 323
1553.35 316
1553.44 311
1553.53 306
1553.62 302
1553.71 297
1553.80 291
1553.89 282
1553.98 274
1554.08 265
1554.17 258
1554.26 252
1554.35 249
1554.44 249
1554.53 250
1554.62 253
1554.71 257
1554.80 262
1554.89 267
1554.98 272
1555.07 276
1555.16 278
1555.25 278
1555.34 275
1555.43 269
1555.52 262
1555.61 253
1555.70 246
1555.79 240
1555.88 237
1555.97 236
1556.06 238
1556.15 240
1556.24 241
1556.33 242
1556.42 240
1556.51 236
1556.60 231
1556.69 224
1556.78 215
1556.88 206
1556.97 197
1557.06 189
1557.15 183
1557.24 179
1557.33 177
1557.42 178
1557.51 180
1557.60 183
1557.69 186
1557.78 189
1557.87 192
1557.96 196
1558.05 202
1558.14 208
1558.23 216
1558.32 225
1558.41 233
1558.50 242
1558.59 250
1558.68 258
1558.77 266
1558.86 274
1558.95 281
1559.04 287
1559.13 289
1559.23 286
1559.32 279
1559.41 268
1559.50 254
1559.59 240
1559.68 227
1559.77 218
1559.86 211
1559.95 208
1560.04 208
1560.13 210
1560.22 214
1560.31 219
1560.40 224
1560.49 229
1560.58 233
1560.67 236
1560.76 236
1560.85 236
1560.94 234
1561.03 232
1561.12 232
1561.22 235
1561.31 240
1561.40 249
1561.49 261
1561.58 273
1561.67 286
1561.76 297
1561.85 306
1561.94 314
1562.03 320
1562.12 326
1562.21 333
1562.30 341
1562.39 349
1562.48 358
1562.57 366
1562.66 372
1562.75 375
1562.84 375
1562.94 374
1563.03 371
1563.12 369
1563.21 370
1563.30 374
1563.39 384
1563.48 399
1563.57 419
1563.66 445
1563.75 474
1563.84 506
1563.93 539
1564.02 572
1564.11 605
1564.20 636
1564.29 666
1564.38 695
1564.47 725
1564.57 754
1564.66 784
1564.75 814
1564.84 843
1564.93 870
1565.02 897
1565.11 921
1565.20 942
1565.29 962
1565.38 981
1565.47 999
1565.56 1018
1565.65 1038
1565.74 1060
1565.83 1084
1565.92 1110
1566.01 1135
1566.11 1161
1566.20 1186
1566.29 1211
1566.38 1237
1566.47 1267
1566.56 1304
1566.65 1349
1566.74 1403
1566.83 1465
1566.92 1534
1567.01 1607
1567.10 1684
1567.19 1761
1567.28 1839
1567.37 1916
1567.47 1994
1567.56 2075
1567.65 2158
1567.74 2244
1567.83 2333
1567.92 2424
1568.01 2515
1568.10 2606
1568.19 2696
1568.28 2786
1568.37 2878
1568.46 2974
1568.55 3073
1568.64 3178
1568.73 3285
1568.83 3393
1568.92 3497
1569.01 3595
1569.10 3684
1569.19 3763
1569.28 3830
1569.37 3887
1569.46 3935
1569.55 3975
1569.64 4010
1569.73 4041
1569.82 4068
1569.91 4091
1570.00 4108
1570.10 4118
1570.19 4119
1570.28 4109
1570.37 4088
1570.46 4059
1570.55 4024
1570.64 3988
1570.73 3954
1570.82 3925
1570.91 3900
1571.00 3878
1571.09 3857
1571.18 3833
1571.28 3804
1571.37 3769
1571.46 3726
1571.55 3677
1571.64 3623
1571.73 3568
1571.82 3512
1571.91 3457
1572.00 3405
1572.09 3357
1572.18 3312
1572.27 3268
1572.36 3226
1572.46 3183
1572.55 3139
1572.64 3094
1572.73 3048
1572.82 3001
1572.91 2953
1573.00 2906
1573.09 2858
1573.18 2809
1573.27 2760
1573.36 2711
1573.45 2661
1573.55 2612
1573.64 2563
1573.73 2514
1573.82 2465
1573.91 2415
1574.00 2363
1574.09 2309
1574.18 2251
1574.27 2192
1574.36 2134
1574.45 2077
1574.55 2025
1574.64 1978
1574.73 1936
1574.82 1898
1574.91 1862
1575.00 1827
1575.09 1789
1575.18 1749
1575.27 1707
1575.36 1666
1575.45 1625
1575.54 1587
1575.64 1552
1575.73 1518
1575.82 1484
1575.91 1447
1576.00 1406
1576.09 1363
1576.18 1318
1576.27 1274
1576.36 1234
1576.45 1200
1576.54 1173
1576.64 1153
1576.73 1137
1576.82 1123
1576.91 1108
1577.00 1092
1577.09 1076
1577.18 1059
1577.27 1043
1577.36 1030
1577.45 1020
1577.55 1012
1577.64 1004
1577.73 996
1577.82 985
1577.91 971
1578.00 956
1578.09 940
1578.18 924
1578.27 912
1578.36 902
1578.45 894
1578.55 889
1578.64 885
1578.73 881
1578.82 876
1578.91 870
1579.00 862
1579.09 854
1579.18 845
1579.27 834
1579.36 823
1579.46 812
1579.55 799
1579.64 787
1579.73 774
1579.82 762
1579.91 749
1580.00 737
1580.09 725
1580.18 712
1580.28 699
1580.37 685
1580.46 672
1580.55 660
1580.64 650
1580.73 643
1580.82 637
1580.91 632
1581.00 629
1581.09 625
1581.19 621
1581.28 617
1581.37 613
1581.46 608
1581.55 604
1581.64 600
1581.73 597
1581.82 592
1581.91 587
1582.01 579
1582.10 570
1582.19 558
1582.28 544
1582.37 529
1582.46 514
1582.55 500
1582.64 485
1582.73 472
1582.83 461
1582.92 451
1583.01 445
1583.10 441
1583.19 440
1583.28 443
1583.37 446
1583.46 450
1583.55 453
1583.65 452
1583.74 448
1583.83 441
1583.92 431
1584.01 422
1584.10 413
1584.19 405
1584.28 399
1584.37 394
1584.47 391
1584.56 388
1584.65 386
1584.74 385
1584.83 384
1584.92 386
1585.01 387
1585.10 389
1585.19 390
1585.29 388
1585.38 384
1585.47 376
1585.56 366
1585.65 354
1585.74 343
1585.83 334
1585.92 327
1586.02 323
1586.11 322
1586.20 322
1586.29 323
1586.38 322
1586.47 321
1586.56 317
1586.65 313
1586.75 308
1586.84 304
1586.93 301
1587.02 300
1587.11 300
1587.20 301
1587.29 303
1587.38 305
1587.48 307
1587.57 307
1587.66 306
1587.75 304
1587.84 301
1587.93 299
1588.02 300
1588.11 304
1588.21 312
1588.30 323
1588.39 335
1588.48 345
1588.57 353
1588.66 358
1588.75 360
1588.84 358
1588.94 355
1589.03 351
1589.12 348
1589.21 344
1589.30 342
1589.39 339
1589.48 338
1589.57 337
1589.67 337
1589.76 337
1589.85 338
1589.94 338
1590.03 340
1590.12 341
1590.21 343
1590.31 345
1590.40 347
1590.49 348
1590.58 348
1590.67 347
1590.76 345
1590.85 343
1590.94 341
1591.04 341
1591.13 343
1591.22 347
1591.31 352
1591.40 358
1591.49 362
1591.58 365
1591.68 368
1591.77 370
1591.86 373
1591.95 376
1592.04 381
1592.13 386
1592.22 390
1592.31 391
1592.41 388
1592.50 383
1592.59 375
1592.68 366
1592.77 358
1592.86 353
1592.95 351
1593.05 352
1593.14 353
1593.23 354
1593.32 351
1593.41 345
1593.50 335
1593.59 322
1593.69 309
1593.78 296
1593.87 286
1593.96 280
1594.05 277
1594.14 276
1594.23 277
1594.33 279
1594.42 279
1594.51 279
1594.60 277
1594.69 274
1594.78 271
1594.87 267
1594.97 264
1595.06 262
1595.15 260
1595.24 258
1595.33 258
1595.42 258
1595.51 259
1595.61 259
1595.70 258
1595.79 257
1595.88 255
1595.97 252
1596.06 248
1596.16 244
1596.25 240
1596.34 237
1596.43 235
1596.52 235
1596.61 237
1596.70 241
1596.80 247
1596.89 251
1596.98 254
1597.07 253
1597.16 249
1597.25 243
1597.34 235
1597.44 228
1597.53 223
1597.62 221
1597.71 224
1597.80 229
1597.89 237
1597.99 246
1598.08 254
1598.17 261
1598.26 267
1598.35 272
1598.44 275
1598.53 277
1598.63 279
1598.72 280
1598.81 278
1598.90 275
1598.99 269
1599.08 262
1599.18 254
1599.27 244
1599.36 236
1599.45 229
1599.54 223
1599.63 220
1599.73 219
1599.82 219
1599.91 221
1600.00 225
1600.09 229
1600.18 232
1600.28 236
1600.37 239
1600.46 242
1600.55 244
1600.64 246
1600.73 246
1600.82 246
1600.92 244
1601.01 239
1601.10 232
1601.19 223
1601.28 213
1601.37 204
1601.47 195
1601.56 188
1601.65 185
1601.74 184
1601.83 187
1601.92 192
1602.02 198
1602.11 206
1602.20 213
1602.29 221
1602.38 229
1602.47 235
1602.57 241
1602.66 245
1602.75 248
1602.84 249
1602.93 249
1603.02 246
1603.12 242
1603.21 237
1603.30 232
1603.39 226
1603.48 222
1603.57 219
1603.67 218
1603.76 219
1603.85 223
1603.94 227
1604.03 232
1604.13 236
1604.22 239
1604.31 240
1604.40 241
1604.49 242
1604.58 244
1604.68 249
1604.77 258
1604.86 270
1604.95 285
1605.04 301
1605.13 316
1605.23 329
1605.32 338
1605.41 345
1605.50 347
1605.59 348
1605.68 347
1605.78 345
1605.87 343
1605.96 341
1606.05 340
1606.14 339
1606.24 338
1606.33 338
1606.42 339
1606.51 342
1606.60 347
1606.69 355
1606.79 365
1606.88 376
1606.97 389
1607.06 403
1607.15 417
1607.25 431
1607.34 445
1607.43 457
1607.52 468
1607.61 476
1607.70 482
1607.80 487
1607.89 491
1607.98 494
1608.07 499
1608.16 504
1608.26 510
1608.35 515
1608.44 520
1608.53 523
1608.62 524
1608.71 522
1608.81 520
1608.90 517
1608.99 515
1609.08 512
1609.17 510
1609.27 509
1609.36 507
1609.45 504
1609.54 500
1609.63 494
1609.73 487
1609.82 478
1609.91 467
1610.00 455
1610.09 444
1610.18 432
1610.28 421
1610.37 412
1610.46 403
1610.55 394
1610.64 387
1610.74 379
1610.83 373
1610.92 367
1611.01 362
1611.10 359
1611.20 358
1611.29 359
1611.38 361
1611.47 363
1611.56 363
1611.66 361
1611.75 357
1611.84 349
1611.93 338
1612.02 326
1612.11 312
1612.21 298
1612.30 284
1612.39 272
1612.48 261
1612.57 254
1612.67 249
1612.76 248
1612.85 250
1612.94 254
1613.03 261
1613.13 268
1613.22 273
1613.31 277
1613.40 278
1613.49 276
1613.59 274
1613.68 272
1613.77 271
1613.86 272
1613.95 276
1614.05 280
1614.14 285
1614.23 288
1614.32 288
1614.41 286
1614.51 282
1614.60 276
1614.69 269
1614.78 264
1614.87 260
1614.97 258
1615.06 259
1615.15 260
1615.24 263
1615.33 264
1615.43 265
1615.52 264
1615.61 261
1615.70 256
1615.80 248
1615.89 239
1615.98 229
1616.07 218
1616.16 207
1616.26 198
1616.35 191
1616.44 186
1616.53 183
1616.62 182
1616.72 181
1616.81 181
1616.90 180
1616.99 177
1617.08 173
1617.18 167
1617.27 160
1617.36 153
1617.45 146
1617.54 139
1617.64 133
1617.73 127
1617.82 122
1617.91 118
1618.01 114
1618.10 111
1618.19 109
1618.28 107
1618.37 105
1618.47 104
1618.56 102
1618.65 101
1618.74 100
1618.83 100
1618.93 99
1619.02 99
1619.11 99
1619.20 99
1619.30 99
1619.39 99
1619.48 99
1619.57 100
1619.66 100
1619.76 100
1619.85 100
1619.94 100
1620.03 100
1620.12 100
1620.22 100
1620.31 102
1620.40 104
1620.49 106
1620.59 109
1620.68 111
1620.77 114
1620.86 117
1620.95 121
1621.05 126
1621.14 133
1621.23 139
1621.32 146
1621.42 152
1621.51 156
1621.60 159
1621.69 160
1621.78 159
1621.88 157
1621.97 153
1622.06 149
1622.15 144
1622.25 140
1622.34 135
1622.43 130
1622.52 124
1622.61 118
1622.71 110
1622.80 103
1622.89 95
1622.98 89
1623.08 82
1623.17 77
1623.26 71
1623.35 65
1623.44 59
1623.54 51
1623.63 43
1623.72 34
1623.81 26
1623.91 18
1624.00 13
1624.09 9
1624.18 6
1624.28 6
1624.37 7
1624.46 9
1624.55 11
1624.64 13
1624.74 16
1624.83 18
1624.92 19
1625.01 20
1625.11 21
1625.20 21
1625.29 20
1625.38 19
1625.48 17
1625.57 14
1625.66 11
1625.75 8
1625.84 5
1625.94 3
1626.03 1
1626.12 0
1626.21 0
1626.31 0
1626.40 0
1626.49 0
1626.58 0
1626.68 0
1626.77 0
1626.86 1
1626.95 6
1627.05 11
1627.14 17
1627.23 23
1627.32 28
1627.42 33
1627.51 38
1627.60 44
1627.69 49
1627.78 54
1627.88 57
1627.97 60
1628.06 61
1628.15 61
1628.25 61
1628.34 60
1628.43 59
1628.52 60
1628.62 60
1628.71 61
1628.80 61
1628.89 60
1628.99 58
1629.08 53
1629.17 46
1629.26 39
1629.36 32
1629.45 27
1629.54 25
1629.63 26
1629.73 30
1629.82 36
1629.91 42
1630.00 47
1630.10 49
1630.19 47
1630.28 42
1630.37 34
1630.47 25
1630.56 16
1630.65 9
1630.74 5
1630.84 3
1630.93 3
1631.02 4
1631.11 5
1631.21 5
1631.30 6
1631.39 5
1631.48 5
1631.58 5
1631.67 6
1631.76 8
1631.85 11
1631.95 14
1632.04 20
1632.13 26
1632.22 34
1632.32 43
1632.41 53
1632.50 63
1632.59 72
1632.69 79
1632.78 84
1632.87 85
1632.96 83
1633.06 76
1633.15 67
1633.24 55
1633.33 42
1633.43 30
1633.52 20
1633.61 13
1633.70 8
1633.80 6
1633.89 5
1633.98 6
1634.07 7
1634.17 8
1634.26 9
1634.35 9
1634.44 10
1634.54 10
1634.63 11
1634.72 14
1634.81 17
1634.91 22
1635.00 28
1635.09 35
1635.18 43
1635.28 49
1635.37 54
1635.46 57
1635.56 57
1635.65 56
1635.74 53
1635.83 49
1635.93 46
1636.02 44
1636.11 42
1636.20 42
1636.30 42
1636.39 43
1636.48 43
1636.57 43
1636.67 43
1636.76 42
1636.85 42
1636.94 41
1637.04 40
1637.13 40
1637.22 40
1637.32 40
1637.41 40
1637.50 39
1637.59 39
1637.69 39
1637.78 39
1637.87 39
1637.96 39
1638.06 39
1638.15 38
1638.24 37
1638.34 36
1638.43 34
1638.52 33
1638.61 31
1638.71 29
1638.80 27
1638.89 24
1638.98 21
1639.08 18
1639.17 15
1639.26 12
1639.35 9
1639.45 7
1639.54 5
1639.63 4
1639.73 2
1639.82 1
1639.91 0
1640.00 0
1640.10 0
1640.19 0
1640.28 0
1640.38 0
1640.47 0
1640.56 0
1640.65 4
1640.75 10
1640.84 16
1640.93 22
1641.02 27
1641.12 30
1641.21 31
1641.30 29
1641.40 25
1641.49 21
1641.58 16
1641.67 11
1641.77 7
1641.86 5
1641.95 4
1642.05 4
1642.14 4
1642.23 4
1642.32 4
1642.42 3
1642.51 2
1642.60 0
1642.69 0
1642.79 0
1642.88 0
1642.97 0
1643.07 0
1643.16 0
1643.25 2
1643.34 8
1643.44 15
1643.53 21
1643.62 28
1643.72 34
1643.81 40
1643.90 44
1643.99 47
1644.09 49
1644.18 50
1644.27 48
1644.37 45
1644.46 40
1644.55 35
1644.64 31
1644.74 28
1644.83 27
1644.92 30
1645.02 35
1645.11 42
1645.20 50
1645.29 56
1645.39 60
1645.48 62
1645.57 61
1645.67 58
1645.76 55
1645.85 51
1645.95 49
1646.04 46
1646.13 44
1646.22 41
1646.32 37
1646.41 32
1646.50 26
1646.60 22
1646.69 18
1646.78 16
1646.87 16
1646.97 15
1647.06 15
1647.15 13
1647.25 11
1647.34 8
1647.43 5
1647.52 4
1647.62 5
1647.71 8
1647.80 13
1647.90 20
1647.99 26
1648.08 30
1648.18 33
1648.27 35
1648.36 36
1648.45 36
1648.55 37
1648.64 39
1648.73 42
1648.83 45
1648.92 48
1649.01 52
1649.11 54
1649.20 56
1649.29 57
1649.38 55
1649.48 52
1649.57 48
1649.66 42
1649.76 35
1649.85 30
1649.94 28
1650.04 28
1650.13 32
1650.22 38
1650.31 45
1650.41 52
1650.50 57
1650.59 60
1650.69 61
1650.78 59
1650.87 57
1650.97 53
1651.06 50
1651.15 47
1651.25 44
1651.34 42
1651.43 42
1651.52 44
1651.62 48
1651.71 53
1651.80 58
1651.90 62
1651.99 64
1652.08 63
1652.18 60
1652.27 53
1652.36 46
1652.46 38
1652.55 30
1652.64 25
1652.73 21
1652.83 20
1652.92 21
1653.01 23
1653.11 27
1653.20 30
1653.29 33
1653.39 35
1653.48 36
1653.57 36
1653.67 34
1653.76 32
1653.85 29
1653.95 25
1654.04 21
1654.13 17
1654.22 14
1654.32 12
1654.41 11
1654.50 12
1654.60 14
1654.69 15
1654.78 16
1654.88 16
1654.97 13
1655.06 10
1655.16 4
1655.25 0
1655.34 0
1655.44 0
1655.53 0
1655.62 0
1655.72 0
1655.81 3
1655.90 8
1655.99 14
1656.09 20
1656.18 26
1656.27 32
1656.37 37
1656.46 43
1656.55 49
1656.65 54
1656.74 59
1656.83 62
1656.93 63
1657.02 63
1657.11 62
1657.21 60
1657.30 58
1657.39 56
1657.49 54
1657.58 53
1657.67 51
1657.77 48
1657.86 44
1657.95 40
1658.05 34
1658.14 27
1658.23 20
1658.33 13
1658.42 7
1658.51 3
1658.61 0
1658.70 0
1658.79 0
1658.89 0
1658.98 1
1659.07 1
1659.17 0
1659.26 0
1659.35 0
1659.45 0
1659.54 4
1659.63 10
1659.72 17
1659.82 25
1659.91 33
1660.00 39
1660.10 43
1660.19 45
1660.28 46
1660.38 46
1660.47 46
1660.56 45
1660.66 45
1660.75 46
1660.84 46
1660.94 44
1661.03 41
1661.12 36
1661.22 29
1661.31 21
1661.40 11
1661.50 3
1661.59 0
1661.68 0
1661.78 0
1661.87 0
1661.96 0
1662.06 0
1662.15 0
1662.25 0
1662.34 1
1662.43 2
1662.53 4
1662.62 6
1662.71 9
1662.81 13
1662.90 16
1662.99 18
1663.09 19
1663.18 18
1663.27 17
1663.37 15
1663.46 13
1663.55 12
1663.65 10
1663.74 8
1663.83 7
1663.93 7
1664.02 8
1664.11 10
1664.21 14
1664.30 20
1664.39 27
1664.49 35
1664.58 43
1664.67 50
1664.77 56
1664.86 59
1664.95 61
1665.05 61
1665.14 59
1665.23 56
1665.33 52
1665.42 48
1665.51 43
1665.61 39
1665.70 36
1665.80 32
1665.89 29
1665.98 26
1666.08 24
1666.17 22
1666.26 21
1666.36 21
1666.45 24
1666.54 28
1666.64 33
1666.73 38
1666.82 43
1666.92 47
1667.01 49
1667.10 50
1667.20 48
1667.29 46
1667.38 42
1667.48 38
1667.57 34
1667.67 31
1667.76 27
1667.85 23
1667.95 19
1668.04 15
1668.13 10
1668.23 6
1668.32 4
1668.41 5
1668.51 8
1668.60 15
1668.69 23
1668.79 32
1668.88 40
1668.97 45
1669.07 47
1669.16 46
1669.26 43
1669.35 38
1669.44 33
1669.54 29
1669.63 26
1669.72 25
1669.82 24
1669.91 25
1670.00 27
1670.10 28
1670.19 29
1670.28 29
1670.38 27
1670.47 23
1670.57 19
1670.66 14
1670.75 9
1670.85 6
1670.94 4
1671.03 5
1671.13 7
1671.22 12
1671.31 18
1671.41 26
1671.50 33
1671.60 41
1671.69 48
1671.78 54
1671.88 60
1671.97 63
1672.06 65
1672.16 65
1672.25 62
1672.34 58
1672.44 53
1672.53 46
1672.63 41
1672.72 36
1672.81 33
1672.91 33
1673.00 34
1673.09 36
1673.19 39
1673.28 41
1673.38 42
1673.47 42
1673.56 39
1673.66 34
1673.75 29
1673.84 23
1673.94 18
1674.03 14
1674.12 13
1674.22 14
1674.31 17
1674.41 22
1674.50 27
1674.59 34
1674.69 40
1674.78 46
1674.87 51
1674.97 55
1675.06 57
1675.16 58
1675.25 58
1675.34 57
1675.44 57
1675.53 56
1675.62 55
1675.72 53
1675.81 51
1675.91 47
1676.00 44
1676.09 40
1676.19 38
1676.28 37
1676.37 38
1676.47 40
1676.56 43
1676.66 45
1676.75 47
1676.84 47
1676.94 47
1677.03 46
1677.12 45
1677.22 44
1677.31 44
1677.41 43
1677.50 42
1677.59 39
1677.69 36
1677.78 31
1677.87 27
1677.97 23
1678.06 20
1678.16 19
1678.25 20
1678.34 21
1678.44 23
1678.53 25
1678.63 25
1678.72 24
1678.81 22
1678.91 19
1679.00 15
1679.09 12
1679.19 8
1679.28 4
1679.38 0
1679.47 0
1679.56 0
1679.66 0
1679.75 0
1679.85 0
1679.94 0
1680.03 0
1680.13 1
1680.22 11
1680.31 23
1680.41 37
1680.50 49
1680.60 61
1680.69 70
1680.78 77
1680.88 81
1680.97 85
1681.07 87
1681.16 88
1681.25 89
1681.35 89
1681.44 88
1681.54 86
1681.63 83
1681.72 80
1681.82 78
1681.91 77
1682.01 76
1682.10 77
1682.19 79
1682.29 81
1682.38 84
1682.47 87
1682.57 89
1682.66 92
1682.76 95
1682.85 97
1682.94 98
1683.04 97
1683.13 95
1683.23 90
1683.32 83
1683.41 74
1683.51 64
1683.60 54
1683.70 45
1683.79 38
1683.88 33
1683.98 31
1684.07 32
1684.17 36
1684.26 42
1684.35 49
1684.45 55
1684.54 61
1684.64 65
1684.73 68
1684.82 72
1684.92 75
1685.01 79
1685.11 84
1685.20 89
1685.29 93
1685.39 96
1685.48 97
1685.58 97
1685.67 97
1685.76 97
1685.86 97
1685.95 98
1686.05 99
1686.14 100
1686.23 100
1686.33 97
1686.42 92
1686.52 85
1686.61 76
1686.70 68
1686.80 60
1686.89 55
1686.99 52
1687.08 50
1687.18 50
1687.27 50
1687.36 49
1687.46 48
1687.55 45
1687.65 42
1687.74 38
1687.83 35
1687.93 31
1688.02 28
1688.12 25
1688.21 24
1688.30 23
1688.40 25
1688.49 28
1688.59 32
1688.68 39
1688.77 46
1688.87 53
1688.96 58
1689.06 61
1689.15 61
1689.25 59
1689.34 56
1689.43 52
1689.53 50
1689.62 51
1689.72 55
1689.81 62
1689.90 72
1690.00 83
1690.09 96
1690.19 108
1690.28 120
1690.38 131
1690.47 141
1690.56 151
1690.66 158
1690.75 164
1690.85 167
1690.94 166
1691.03 164
1691.13 160
1691.22 156
1691.32 152
1691.41 149
1691.51 146
1691.60 144
1691.69 143
1691.79 141
1691.88 140
1691.98 140
1692.07 140
1692.16 140
1692.26 140
1692.35 140
1692.45 138
1692.54 135
1692.64 130
1692.73 123
1692.82 116
1692.92 108
1693.01 101
1693.11 93
1693.20 87
1693.30 81
1693.39 78
1693.48 77
1693.58 79
1693.67 83
1693.77 89
1693.86 96
1693.96 103
1694.05 108
1694.14 112
1694.24 115
1694.33 116
1694.43 117
1694.52 117
1694.62 117
1694.71 118
1694.80 118
1694.90 117
1694.99 115
1695.09 113
1695.18 111
1695.28 110
1695.37 109
1695.46 110
1695.56 113
1695.65 115
1695.75 117
1695.84 117
1695.94 114
1696.03 109
1696.12 101
1696.22 93
1696.31 84
1696.41 76
1696.50 69
1696.60 64
1696.69 60
1696.78 57
1696.88 55
1696.97 53
1697.07 53
1697.16 55
1697.26 57
1697.35 60
1697.44 63
1697.54 65
1697.63 67
1697.73 67
1697.82 65
1697.92 62
1698.01 59
1698.11 55
1698.20 52
1698.29 49
1698.39 47
1698.48 46
1698.58 45
1698.67 43
1698.77 40
1698.86 38
1698.95 35
1699.05 33
1699.14 32
1699.24 32
1699.33 35
1699.43 38
1699.52 42
1699.62 46
1699.71 49
1699.80 52
1699.90 55
1699.99 58
1700.09 63
1700.18 69
1700.28 77
1700.37 86
1700.47 94
1700.56 101
1700.65 106
1700.75 108
1700.84 107
1700.94 103
1701.03 98
1701.13 92
1701.22 86
1701.32 82
1701.41 79
1701.50 78
1701.60 78
1701.69 78
1701.79 79
1701.88 78
1701.98 77
1702.07 75
1702.17 73
1702.26 72
1702.35 73
1702.45 77
1702.54 83
1702.64 91
1702.73 98
1702.83 104
1702.92 107
1703.02 107
1703.11 104
1703.21 99
1703.30 92
1703.39 85
1703.49 78
1703.58 72
1703.68 66
1703.77 59
1703.87 54
1703.96 49
1704.06 45
1704.15 44
1704.25 44
1704.34 46
1704.43 50
1704.53 55
1704.62 59
1704.72 61
1704.81 62
1704.91 62
1705.00 60
1705.10 59
1705.19 57
1705.29 55
1705.38 54
1705.47 53
1705.57 52
1705.66 52
1705.76 52
1705.85 52
1705.95 53
1706.04 55
1706.14 56
1706.23 56
1706.33 56
1706.42 54
1706.52 50
1706.61 45
1706.70 40
1706.80 34
1706.89 30
1706.99 27
1707.08 26
1707.18 28
1707.27 32
1707.37 39
1707.46 47
1707.56 56
1707.65 64
1707.75 71
1707.84 76
1707.93 78
1708.03 76
1708.12 72
1708.22 67
1708.31 61
1708.41 56
1708.50 52
1708.60 50
1708.69 49
1708.79 50
1708.88 52
1708.98 54
1709.07 56
1709.17 57
1709.26 59
1709.35 62
1709.45 65
1709.54 69
1709.64 72
1709.73 75
1709.83 75
1709.92 73
1710.02 68
1710.11 61
1710.21 54
1710.30 47
1710.40 42
1710.49 39
1710.59 39
1710.68 42
1710.78 47
1710.87 54
1710.96 61
1711.06 68
1711.15 74
1711.25 80
1711.34 85
1711.44 89
1711.53 91
1711.63 92
1711.72 90
1711.82 86
1711.91 81
1712.01 74
1712.10 67
1712.20 60
1712.29 56
1712.39 53
1712.48 51
1712.58 52
1712.67 54
1712.77 57
1712.86 61
1712.95 66
1713.05 71
1713.14 75
1713.24 77
1713.33 77
1713.43 75
1713.52 70
1713.62 62
1713.71 53
1713.81 42
1713.90 33
1714.00 25
1714.09 20
1714.19 18
1714.28 20
1714.38 24
1714.47 28
1714.57 32
1714.66 35
1714.76 36
1714.85 36
1714.95 35
1715.04 36
1715.14 38
1715.23 42
1715.33 46
1715.42 51
1715.51 55
1715.61 57
1715.70 59
1715.80 58
1715.89 57
1715.99 56
1716.08 55
1716.18 53
1716.27 52
1716.37 51
1716.46 50
1716.56 50
1716.65 51
1716.75 54
1716.84 57
1716.94 62
1717.03 67
1717.13 72
1717.22 76
1717.32 78
1717.41 79
1717.51 80
1717.60 80
1717.70 80
1717.79 81
1717.89 82
1717.98 85
1718.08 87
1718.17 89
1718.27 89
1718.36 86
1718.46 81
1718.55 74
1718.65 65
1718.74 56
1718.84 48
1718.93 42
1719.03 39
1719.12 39
1719.22 42
1719.31 45
1719.41 50
1719.50 54
1719.60 56
1719.69 57
1719.79 55
1719.88 52
1719.98 48
1720.07 43
1720.17 38
1720.26 35
1720.36 32
1720.45 31
1720.55 32
1720.64 34
1720.74 38
1720.83 42
1720.93 48
1721.02 54
1721.12 60
1721.21 66
1721.31 72
1721.40 78
1721.50 84
1721.59 88
1721.69 91
1721.78 92
1721.88 92
1721.97 89
1722.07 86
1722.16 81
1722.26 78
1722.35 75
1722.45 75
1722.54 76
1722.64 77
1722.73 80
1722.83 81
1722.92 81
1723.02 80
1723.11 77
1723.21 73
1723.30 68
1723.40 64
1723.49 60
1723.59 58
1723.68 58
1723.78 58
1723.87 61
1723.97 64
1724.06 68
1724.16 73
1724.25 77
1724.35 81
1724.44 85
1724.54 87
1724.63 89
1724.73 91
1724.82 92
1724.92 93
1725.01 93
1725.11 93
1725.20 91
1725.30 88
1725.39 85
1725.49 81
1725.58 76
1725.68 71
1725.78 65
1725.87 61
1725.97 56
1726.06 52
1726.16 49
1726.25 46
1726.35 43
1726.44 40
1726.54 37
1726.63 35
1726.73 33
1726.82 31
1726.92 29
1727.01 27
1727.11 24
1727.20 20
1727.30 15
1727.39 9
1727.49 3
1727.58 0
1727.68 0
1727.77 0
1727.87 0
1727.96 0
1728.06 0
1728.15 1
1728.25 2
1728.35 2
1728.44 1
1728.54 1
1728.63 1
1728.73 3
1728.82 7
1728.92 13
1729.01 20
1729.11 29
1729.20 37
1729.30 45
1729.39 51
1729.49 54
1729.58 54
1729.68 51
1729.77 46
1729.87 42
1729.96 38
1730.06 37
1730.15 38
1730.25 41
1730.35 45
1730.44 47
1730.54 48
1730.63 46
1730.73 42
1730.82 37
1730.92 32
1731.01 27
1731.11 23
1731.20 20
1731.30 18
1731.39 17
1731.49 16
1731.58 15
1731.68 15
1731.77 15
1731.87 15
1731.97 16
1732.06 16
1732.16 17
1732.25 18
1732.35 20
1732.44 21
1732.54 23
1732.63 25
1732.73 28
1732.82 30
1732.92 33
1733.01 35
1733.11 37
1733.20 40
1733.30 42
1733.40 44
1733.49 46
1733.59 48
1733.68 49
1733.78 49
1733.87 48
1733.97 44
1734.06 39
1734.16 34
1734.25 29
1734.35 27
1734.44 28
1734.54 32
1734.63 38
1734.73 46
1734.83 53
1734.92 58
1735.02 62
1735.11 64
1735.21 66
1735.30 67
1735.40 70
1735.49 73
1735.59 76
1735.68 79
1735.78 80
1735.88 79
1735.97 76
1736.07 72
1736.16 68
1736.26 64
1736.35 62
1736.45 62
1736.54 65
1736.64 69
1736.73 73
1736.83 77
1736.93 80
1737.02 79
1737.12 76
1737.21 71
1737.31 63
1737.40 56
1737.50 49
1737.59 45
1737.69 43
1737.78 43
1737.88 46
1737.98 51
1738.07 56
1738.17 62
1738.26 69
1738.36 75
1738.45 81
1738.55 87
1738.64 93
1738.74 97
1738.83 101
1738.93 103
1739.03 104
1739.12 103
1739.22 100
1739.31 94
1739.41 87
1739.50 79
1739.60 71
1739.69 63
1739.79 56
1739.89 52
1739.98 49
1740.08 48
1740.17 47
1740.27 48
1740.36 48
1740.46 49
1740.55 49
1740.65 50
1740.75 51
1740.84 53
1740.94 56
1741.03 59
1741.13 62
1741.22 65
1741.32 67
1741.41 68
1741.51 68
1741.61 66
1741.70 63
1741.80 59
1741.89 54
1741.99 50
1742.08 47
1742.18 46
1742.27 46
1742.37 49
1742.47 55
1742.56 63
1742.66 72
1742.75 80
1742.85 88
1742.94 94
1743.04 97
1743.13 99
1743.23 99
1743.33 97
1743.42 96
1743.52 93
1743.61 90
1743.71 87
1743.80 84
1743.90 80
1744.00 77
1744.09 73
1744.19 71
1744.28 71
1744.38 72
1744.47 76
1744.57 81
1744.67 87
1744.76 93
1744.86 100
1744.95 105
1745.05 108
1745.14 109
1745.24 107
1745.33 102
1745.43 94
1745.53 84
1745.62 73
1745.72 62
1745.81 53
1745.91 46
1746.00 40
1746.10 37
1746.20 36
1746.29 36
1746.39 37
1746.48 38
1746.58 39
1746.67 40
1746.77 39
1746.87 38
1746.96 37
1747.06 36
1747.15 36
1747.25 40
1747.34 46
1747.44 54
1747.54 65
1747.63 78
1747.73 90
1747.82 101
1747.92 111
1748.02 119
1748.11 124
1748.21 129
1748.30 131
1748.40 132
1748.49 131
1748.59 128
1748.69 123
1748.78 116
1748.88 110
1748.97 105
1749.07 103
1749.16 105
1749.26 109
1749.36 116
1749.45 124
1749.55 132
1749.64 138
1749.74 142
1749.83 145
1749.93 145
1750.03 145
1750.12 144
1750.22 142
1750.31 140
1750.41 136
1750.51 131
1750.60 123
1750.70 114
1750.79 104
1750.89 93
1750.98 84
1751.08 76
1751.18 69
1751.27 65
1751.37 61
1751.46 59
1751.56 56
1751.66 54
1751.75 51
1751.85 49
1751.94 47
1752.04 46
1752.14 45
1752.23 45
1752.33 44
1752.42 44
1752.52 44
1752.61 45
1752.71 46
1752.81 48
1752.90 51
1753.00 53
1753.09 55
1753.19 56
1753.29 57
1753.38 56
1753.48 53
1753.57 51
1753.67 48
1753.77 46
1753.86 45
1753.96 45
1754.05 47
1754.15 49
1754.24 53
1754.34 57
1754.44 61
1754.53 65
1754.63 68
1754.72 70
1754.82 71
1754.92 72
1755.01 73
1755.11 73
1755.20 73
1755.30 71
1755.40 69
1755.49 67
1755.59 64
1755.68 62
1755.78 61
1755.88 62
1755.97 63
1756.07 65
1756.16 67
1756.26 68
1756.36 69
1756.45 69
1756.55 70
1756.64 72
1756.74 75
1756.84 80
1756.93 86
1757.03 91
1757.12 94
1757.22 94
1757.32 92
1757.41 87
1757.51 82
1757.60 76
1757.70 71
1757.80 67
1757.89 64
1757.99 61
1758.08 56
1758.18 50
1758.28 44
1758.37 37
1758.47 30
1758.56 25
1758.66 22
1758.76 20
1758.85 20
1758.95 19
1759.04 19
1759.14 19
1759.24 20
1759.33 20
1759.43 21
1759.52 22
1759.62 22
1759.72 21
1759.81 17
1759.91 13
1760.01 7
1760.10 0
1760.20 0
1760.29 0
1760.39 0
1760.49 0
1760.58 0
1760.68 0
1760.77 0
1760.87 0
1760.97 5
1761.06 12
1761.16 19
1761.25 25
1761.35 30
1761.45 31
1761.54 29
1761.64 24
1761.74 17
1761.83 9
1761.93 3
1762.02 1
1762.12 2
1762.22 7
1762.31 15
1762.41 24
1762.50 31
1762.60 37
1762.70 39
1762.79 39
1762.89 38
1762.99 37
1763.08 37
1763.18 38
1763.27 39
1763.37 41
1763.47 43
1763.56 44
1763.66 44
1763.75 44
1763.85 45
1763.95 49
1764.04 54
1764.14 62
1764.24 71
1764.33 80
1764.43 88
1764.52 93
1764.62 96
1764.72 98
1764.81 99
1764.91 100
1765.01 101
1765.10 104
1765.20 107
1765.29 109
1765.39 110
1765.49 108
1765.58 103
1765.68 95
1765.78 86
1765.87 75
1765.97 65
1766.06 56
1766.16 48
1766.26 43
1766.35 38
1766.45 35
1766.55 32
1766.64 29
1766.74 27
1766.83 25
1766.93 25
1767.03 25
1767.12 26
1767.22 27
1767.32 28
1767.41 28
1767.51 29
1767.60 29
1767.70 30
1767.80 32
1767.89 36
1767.99 40
1768.09 45
1768.18 49
1768.28 53
1768.37 56
1768.47 58
1768.57 58
1768.66 58
1768.76 57
1768.86 56
1768.95 55
1769.05 53
1769.15 51
1769.24 49
1769.34 46
1769.43 43
1769.53 40
1769.63 37
1769.72 36
1769.82 35
1769.92 35
1770.01 34
1770.11 34
1770.21 35
1770.30 36
1770.40 38
1770.49 41
1770.59 45
1770.69 49
1770.78 53
1770.88 57
1770.98 58
1771.07 57
1771.17 55
1771.27 51
1771.36 48
1771.46 46
1771.55 45
1771.65 46
1771.75 49
1771.84 54
1771.94 59
1772.04 65
1772.13 69
1772.23 72
1772.33 73
1772.42 72
1772.52 69
1772.61 66
1772.71 62
1772.81 58
1772.90 55
1773.00 52
1773.10 51
1773.19 50
1773.29 51
1773.39 52
1773.48 54
1773.58 57
1773.68 60
1773.77 64
1773.87 67
1773.97 69
1774.06 71
1774.16 72
1774.25 71
1774.35 70
1774.45 69
1774.54 67
1774.64 65
1774.74 64
1774.83 63
1774.93 63
1775.03 63
1775.12 63
1775.22 63
1775.32 63
1775.41 62
1775.51 61
1775.61 60
1775.70 59
1775.80 58
1775.90 58
1775.99 59
1776.09 60
1776.18 61
1776.28 61
1776.38 60
1776.47 59
1776.57 57
1776.67 55
1776.76 54
1776.86 54
1776.96 55
1777.05 57
1777.15 60
1777.25 62
1777.34 64
1777.44 65
1777.54 66
1777.63 68
1777.73 72
1777.83 76
1777.92 80
1778.02 85
1778.12 90
1778.21 93
1778.31 94
1778.41 95
1778.50 94
1778.60 92
1778.70 89
1778.79 85
1778.89 81
1778.98 77
1779.08 72
1779.18 68
1779.27 65
1779.37 63
1779.47 64
1779.56 65
1779.66 69
1779.76 74
1779.85 79
1779.95 86
1780.05 93
1780.14 99
1780.24 104
1780.34 109
1780.43 113
1780.53 115
1780.63 116
1780.72 116
1780.82 115
1780.92 112
1781.01 109
1781.11 103
1781.21 98
1781.30 92
1781.40 87
1781.50 82
1781.59 79
1781.69 76
1781.79 74
1781.88 72
1781.98 70
1782.08 69
1782.17 68
1782.27 68
1782.37 69
1782.46 71
1782.56 74
1782.66 77
1782.75 80
1782.85 82
1782.95 84
1783.04 85
1783.14 86
1783.24 87
1783.33 90
1783.43 92
1783.53 95
1783.62 97
1783.72 97
1783.82 96
1783.92 93
1784.01 89
1784.11 84
1784.21 80
1784.30 78
1784.40 78
1784.50 81
1784.59 88
1784.69 97
1784.79 107
1784.88 116
1784.98 125
1785.08 132
1785.17 136
1785.27 138
1785.37 137
1785.46 133
1785.56 128
1785.66 122
1785.75 116
1785.85 112
1785.95 109
1786.04 109
1786.14 110
1786.24 112
1786.33 114
1786.43 115
1786.53 114
1786.62 111
1786.72 106
1786.82 101
1786.92 97
1787.01 95
1787.11 96
1787.21 98
1787.30 103
1787.40 107
1787.50 111
1787.59 112
1787.69 111
1787.79 108
1787.88 103
1787.98 97
1788.08 91
1788.17 86
1788.27 84
1788.37 84
1788.46 86
1788.56 90
1788.66 93
1788.76 97
1788.85 98
1788.95 98
1789.05 96
1789.14 93
1789.24 90
1789.34 87
1789.43 85
1789.53 85
1789.63 86
1789.72 88
1789.82 91
1789.92 94
1790.01 98
1790.11 102
1790.21 106
1790.31 109
1790.40 110
1790.50 111
1790.60 109
1790.69 105
1790.79 100
1790.89 93
1790.98 87
1791.08 82
1791.18 80
1791.27 78
1791.37 79
1791.47 80
1791.57 81
1791.66 82
1791.76 82
1791.86 81
1791.95 81
1792.05 81
1792.15 83
1792.24 85
1792.34 90
1792.44 95
1792.54 101
1792.63 107
1792.73 112
1792.83 116
1792.92 120
1793.02 123
1793.12 127
1793.21 130
1793.31 133
1793.41 136
1793.50 139
1793.60 141
1793.70 143
1793.80 144
1793.89 145
1793.99 146
1794.09 146
1794.18 146
1794.28 145
1794.38 144
1794.48 143
1794.57 141
1794.67 140
1794.77 138
1794.86 136
1794.96 132
1795.06 128
1795.15 123
1795.25 118
1795.35 114
1795.45 113
1795.54 115
1795.64 119
1795.74 127
1795.83 136
1795.93 144
1796.03 151
1796.12 156
1796.22 157
1796.32 156
1796.42 153
1796.51 149
1796.61 145
1796.71 141
1796.80 136
1796.90 131
1797.00 125
1797.10 118
1797.19 111
1797.29 103
1797.39 97
1797.48 93
1797.58 91
1797.68 92
1797.78 95
1797.87 101
1797.97 107
1798.07 114
1798.16 120
1798.26 125
1798.36 128
1798.46 128
1798.55 126
1798.65 122
1798.75 116
1798.84 109
1798.94 103
1799.04 96
1799.14 91
1799.23 87
1799.33 85
1799.43 84
1799.52 86
1799.62 89
1799.72 93
1799.82 97
1799.91 100
1800.01 101
1800.11 101
1800.20 99
1800.30 96
1800.40 93
1800.50 90
1800.59 89
1800.69 88
1800.79 89
1800.88 90
1800.98 90
1801.08 91
1801.18 90
1801.27 89
1801.37 88
1801.47 87
1801.56 86
1801.66 86
1801.76 86
1801.86 86
1801.95 86
1802.05 86
1802.15 85
1802.25 83
1802.34 82
1802.44 82
1802.54 83
1802.63 86
1802.73 91
1802.83 97
1802.93 103
1803.02 109
1803.12 112
1803.22 114
1803.32 114
1803.41 112
1803.51 110
1803.61 107
1803.70 105
1803.80 102
1803.90 99
1804.00 96
1804.09 93
1804.19 91
1804.29 89
1804.39 89
1804.48 90
1804.58 92
1804.68 94
1804.77 96
1804.87 96
1804.97 96
1805.07 95
1805.16 94
1805.26 93
1805.36 95
1805.46 98
1805.55 104
1805.65 111
1805.75 117
1805.84 123
1805.94 126
1806.04 126
1806.14 124
1806.23 120
1806.33 115
1806.43 110
1806.53 106
1806.62 104
1806.72 104
1806.82 104
1806.92 104
1807.01 104
1807.11 102
1807.21 100
1807.31 98
1807.40 96
1807.50 96
1807.60 98
1807.69 100
1807.79 103
1807.89 104
1807.99 103
1808.08 101
1808.18 98
1808.28 95
1808.38 94
1808.47 94
1808.57 97
1808.67 100
1808.77 103
1808.86 106
1808.96 107
1809.06 107
1809.16 106
1809.25 105
1809.35 105
1809.45 106
1809.55 109
1809.64 113
1809.74 119
1809.84 125
1809.94 130
1810.03 134
1810.13 137
1810.23 137
1810.32 134
1810.42 128
1810.52 121
1810.62 114
1810.71 106
1810.81 100
1810.91 94
1811.01 89
1811.10 85
1811.20 81
1811.30 77
1811.40 74
1811.49 72
1811.59 71
1811.69 70
1811.79 70
1811.88 70
1811.98 68
1812.08 66
1812.18 64
1812.27 62
1812.37 60
1812.47 60
1812.57 60
1812.66 62
1812.76 65
1812.86 70
1812.96 75
1813.05 82
1813.15 90
1813.25 98
1813.35 106
1813.44 111
1813.54 112
1813.64 110
1813.74 104
1813.83 96
1813.93 87
1814.03 80
1814.13 74
1814.23 72
1814.32 73
1814.42 77
1814.52 83
1814.62 91
1814.71 101
1814.81 111
1814.91 120
1815.01 127
1815.10 132
1815.20 133
1815.30 133
1815.40 131
1815.49 128
1815.59 125
1815.69 124
1815.79 122
1815.88 121
1815.98 119
1816.08 117
1816.18 114
1816.27 111
1816.37 107
1816.47 104
1816.57 101
1816.66 99
1816.76 96
1816.86 93
1816.96 90
1817.06 86
1817.15 84
1817.25 82
1817.35 82
1817.45 84
1817.54 88
1817.64 93
1817.74 99
1817.84 106
1817.93 111
1818.03 116
1818.13 119
1818.23 123
1818.32 126
1818.42 129
1818.52 132
1818.62 135
1818.72 137
1818.81 137
1818.91 135
1819.01 132
1819.11 129
1819.20 125
1819.30 121
1819.40 117
1819.50 113
1819.59 108
1819.69 103
1819.79 97
1819.89 91
1819.99 85
1820.08 80
1820.18 77
1820.28 75
1820.38 74
1820.47 73
1820.57 73
1820.67 72
1820.77 70
1820.86 68
1820.96 65
1821.06 62
1821.16 58
1821.26 54
1821.35 50
1821.45 47
1821.55 46
1821.65 47
1821.74 50
1821.84 56
1821.94 63
1822.04 71
1822.14 79
1822.23 87
1822.33 95
1822.43 101
1822.53 107
1822.62 113
1822.72 117
1822.82 119
1822.92 119
1823.02 116
1823.11 111
1823.21 104
1823.31 95
1823.41 86
1823.50 77
1823.60 69
1823.70 62
1823.80 58
1823.90 57
1823.99 59
1824.09 63
1824.19 69
1824.29 75
1824.39 81
1824.48 86
1824.58 89
1824.68 91
1824.78 91
1824.87 92
1824.97 93
1825.07 96
1825.17 99
1825.27 103
1825.36 109
1825.46 114
1825.56 119
1825.66 123
1825.76 127
1825.85 129
1825.95 130
1826.05 129
1826.15 127
1826.24 122
1826.34 116
1826.44 109
1826.54 102
1826.64 97
1826.73 93
1826.83 92
1826.93 93
1827.03 95
1827.13 98
1827.22 101
1827.32 104
1827.42 107
1827.52 109
1827.61 112
1827.71 115
1827.81 117
1827.91 119
1828.01 119
1828.10 118
1828.20 116
1828.30 113
1828.40 109
1828.50 107
1828.59 105
1828.69 105
1828.79 107
1828.89 109
1828.99 112
1829.08 115
1829.18 118
1829.28 120
1829.38 122
1829.48 123
1829.57 124
1829.67 125
1829.77 125
1829.87 125
1829.97 126
1830.06 126
1830.16 128
1830.26 130
1830.36 132
1830.46 136
1830.55 140
1830.65 144
1830.75 149
1830.85 153
1830.95 157
1831.04 159
1831.14 160
1831.24 160
1831.34 158
1831.44 155
1831.53 151
1831.63 146
1831.73 141
1831.83 136
1831.93 131
1832.02 126
1832.12 122
1832.22 118
1832.32 113
1832.42 110
1832.51 106
1832.61 104
1832.71 103
1832.81 103
1832.91 104
1833.00 106
1833.10 110
1833.20 114
1833.30 118
1833.40 123
1833.49 129
1833.59 134
1833.69 138
1833.79 142
1833.89 145
1833.99 147
1834.08 147
1834.18 146
1834.28 145
1834.38 142
1834.48 140
1834.57 139
1834.67 137
1834.77 137
1834.87 136
1834.97 135
1835.06 134
1835.16 132
1835.26 130
1835.36 128
1835.46 127
1835.55 127
1835.65 129
1835.75 132
1835.85 136
1835.95 139
1836.05 140
1836.14 139
1836.24 135
1836.34 129
1836.44 122
1836.54 114
1836.63 107
1836.73 103
1836.83 102
1836.93 104
1837.03 109
1837.13 115
1837.22 121
1837.32 127
1837.42 130
1837.52 130
1837.62 128
1837.71 123
1837.81 115
1837.91 107
1838.01 98
1838.11 91
1838.21 85
1838.30 81
1838.40 79
1838.50 80
1838.60 82
1838.70 86
1838.79 90
1838.89 93
1838.99 97
1839.09 100
1839.19 101
1839.29 102
1839.38 101
1839.48 99
1839.58 96
1839.68 91
1839.78 84
1839.88 76
1839.97 67
1840.07 58
1840.17 49
1840.27 42
1840.37 36
1840.46 32
1840.56 30
1840.66 29
1840.76 29
1840.86 29
1840.96 30
1841.05 32
1841.15 34
1841.25 36
1841.35 38
1841.45 40
1841.55 41
1841.64 41
1841.74 39
1841.84 35
1841.94 31
1842.04 27
1842.14 22
1842.23 18
1842.33 15
1842.43 11
1842.53 8
1842.63 4
1842.73 0
1842.82 0
1842.92 0
1843.02 0
1843.12 0
1843.22 0
1843.32 0
1843.41 0
1843.51 2
1843.61 11
1843.71 20
1843.81 29
1843.91 35
1844.00 39
1844.10 39
1844.20 38
1844.30 36
1844.40 33
1844.50 32
1844.59 32
1844.69 34
1844.79 36
1844.89 36
1844.99 35
1845.09 30
1845.18 22
1845.28 13
1845.38 3
1845.48 0
1845.58 0
1845.68 0
1845.77 0
1845.87 0
1845.97 0
1846.07 0
1846.17 3
1846.27 5
1846.37 6
1846.46 7
1846.56 8
1846.66 9
1846.76 12
1846.86 15
1846.96 19
1847.05 24
1847.15 30
1847.25 37
1847.35 44
1847.45 52
1847.55 58
1847.64 62
1847.74 65
1847.84 65
1847.94 64
1848.04 62
1848.14 61
1848.24 60
1848.33 61
1848.43 64
1848.53 66
1848.63 70
1848.73 73
1848.83 75
1848.92 77
1849.02 79
1849.12 80
1849.22 82
1849.32 83
1849.42 85
1849.52 85
1849.61 84
1849.71 81
1849.81 74
1849.91 65
1850.01 54
1850.11 43
1850.21 33
1850.30 25
1850.40 20
1850.50 18
1850.60 20
1850.70 23
1850.80 27
1850.90 31
1850.99 35
1851.09 38
1851.19 41
1851.29 45
1851.39 50
1851.49 56
1851.59 62
1851.68 68
1851.78 74
1851.88 80
1851.98 85
1852.08 91
1852.18 97
1852.28 104
1852.37 111
1852.47 119
1852.57 126
1852.67 132
1852.77 135
1852.87 136
1852.97 135
1853.06 132
1853.16 129
1853.26 124
1853.36 120
1853.46 115
1853.56 110
1853.66 105
1853.75 99
1853.85 92
1853.95 85
1854.05 78
1854.15 73
1854.25 68
1854.35 65
1854.44 63
1854.54 62
1854.64 60
1854.74 58
1854.84 55
1854.94 52
1855.04 50
1855.13 49
1855.23 50
1855.33 52
1855.43 56
1855.53 61
1855.63 66
1855.73 70
1855.83 73
1855.92 76
1856.02 78
1856.12 80
1856.22 82
1856.32 84
1856.42 86
1856.52 87
1856.61 89
1856.71 90
1856.81 90
1856.91 88
1857.01 84
1857.11 78
1857.21 69
1857.31 59
1857.40 48
1857.50 39
1857.60 33
1857.70 30
1857.80 31
1857.90 34
1858.00 38
1858.10 42
1858.19 45
1858.29 47
1858.39 48
1858.49 47
1858.59 46
1858.69 44
1858.79 42
1858.89 38
1858.98 35
1859.08 31
1859.18 28
1859.28 26
1859.38 26
1859.48 29
1859.58 33
1859.68 40
1859.77 47
1859.87 55
1859.97 62
1860.07 68
1860.17 71
1860.27 72
1860.37 72
1860.47 72
1860.56 72
1860.66 73
1860.76 75
1860.86 79
1860.96 83
1861.06 88
1861.16 94
1861.26 99
1861.36 104
1861.45 108
1861.55 112
1861.65 114
1861.75 114
1861.85 111
1861.95 106
1862.05 100
1862.15 92
1862.24 84
1862.34 77
1862.44 73
1862.54 70
1862.64 68
1862.74 69
1862.84 70
1862.94 72
1863.04 74
1863.13 75
1863.23 75
1863.33 75
1863.43 73
1863.53 69
1863.63 64
1863.73 58
1863.83 50
1863.93 43
1864.02 35
1864.12 29
1864.22 24
1864.32 21
1864.42 19
1864.52 20
1864.62 21
1864.72 24
1864.82 28
1864.91 32
1865.01 37
1865.11 42
1865.21 48
1865.31 54
1865.41 60
1865.51 64
1865.61 68
1865.71 69
1865.80 69
1865.90 68
1866.00 66
1866.10 65
1866.20 65
1866.30 66
1866.40 67
1866.50 67
1866.60 67
1866.70 66
1866.79 65
1866.89 63
1866.99 62
1867.09 61
1867.19 62
1867.29 65
1867.39 69
1867.49 74
1867.59 79
1867.69 84
1867.78 87
1867.88 89
1867.98 88
1868.08 85
1868.18 81
1868.28 77
1868.38 75
1868.48 75
1868.58 77
1868.68 82
1868.77 89
1868.87 95
1868.97 99
1869.07 100
1869.17 98
1869.27 93
1869.37 87
1869.47 80
1869.57 74
1869.67 69
1869.76 66
1869.86 64
1869.96 62
1870.06 60
1870.16 58
1870.26 55
1870.36 52
1870.46 50
1870.56 49
1870.66 50
1870.75 51
1870.85 53
1870.95 55
1871.05 56
1871.15 56
1871.25 53
1871.35 49
1871.45 44
1871.55 38
1871.65 33
1871.75 30
1871.84 29
1871.94 30
1872.04 32
1872.14 33
1872.24 35
1872.34 36
1872.44 36
1872.54 36
1872.64 37
1872.74 39
1872.84 43
1872.94 47
1873.03 52
1873.13 58
1873.23 63
1873.33 66
1873.43 68
1873.53 69
1873.63 68
1873.73 67
1873.83 64
1873.93 61
1874.03 57
1874.12 54
1874.22 52
1874.32 50
1874.42 49
1874.52 48
1874.62 47
1874.72 45
1874.82 44
1874.92 42
1875.02 42
1875.12 42
1875.22 44
1875.31 46
1875.41 49
1875.51 51
1875.61 52
1875.71 53
1875.81 53
1875.91 53
1876.01 56
1876.11 60
1876.21 67
1876.31 75
1876.41 84
1876.51 92
1876.60 100
1876.70 107
1876.80 112
1876.90 115
1877.00 116
1877.10 116
1877.20 115
1877.30 113
1877.40 110
1877.50 107
1877.60 105
1877.70 104
1877.80 103
1877.89 102
1877.99 101
1878.09 98
1878.19 93
1878.29 87
1878.39 80
1878.49 73
1878.59 67
1878.69 64
1878.79 62
1878.89 63
1878.99 65
1879.09 68
1879.19 70
1879.28 71
1879.38 71
1879.48 68
1879.58 64
1879.68 59
1879.78 53
1879.88 47
1879.98 42
1880.08 37
1880.18 32
1880.28 27
1880.38 22
1880.48 18
1880.58 15
1880.67 14
1880.77 14
1880.87 17
1880.97 22
1881.07 29
1881.17 36
1881.27 44
1881.37 52
1881.47 58
1881.57 62
1881.67 65
1881.77 67
1881.87 66
1881.97 64
1882.07 61
1882.17 57
1882.26 53
1882.36 49
1882.46 45
1882.56 42
1882.66 39
1882.76 36
1882.86 32
1882.96 27
1883.06 21
1883.16 14
1883.26 6
1883.36 0
1883.46 0
1883.56 0
1883.66 0
1883.76 0
1883.85 0
1883.95 0
1884.05 0
1884.15 1
1884.25 4
1884.35 7
1884.45 11
1884.55 16
1884.65 22
1884.75 28
1884.85 35
1884.95 41
1885.05 46
1885.15 49
1885.25 51
1885.35 52
1885.45 53
1885.55 54
1885.64 54
1885.74 54
1885.84 52
1885.94 49
1886.04 44
1886.14 38
1886.24 33
1886.34 29
1886.44 27
1886.54 29
1886.64 33
1886.74 38
1886.84 45
1886.94 51
1887.04 56
1887.14 59
1887.24 60
1887.34 59
1887.44 57
1887.54 53
1887.63 48
1887.73 42
1887.83 36
1887.93 31
1888.03 26
1888.13 22
1888.23 20
1888.33 19
1888.43 20
1888.53 23
1888.63 26
1888.73 29
1888.83 32
1888.93 34
1889.03 35
1889.13 34
1889.23 34
1889.33 34
1889.43 34
1889.53 34
1889.63 34
1889.72 33
1889.82 31
1889.92 28
1890.02 23
1890.12 19
1890.22 15
1890.32 13
1890.42 11
1890.52 11
1890.62 11
1890.72 11
1890.82 11
1890.92 12
1891.02 13
1891.12 17
1891.22 23
1891.32 32
1891.42 42
1891.52 52
1891.62 61
1891.72 67
1891.82 70
1891.92 70
1892.02 66
1892.12 60
1892.22 53
1892.31 47
1892.41 43
1892.51 41
1892.61 43
1892.71 48
1892.81 54
1892.91 62
1893.01 68
1893.11 72
1893.21 74
1893.31 74
1893.41 72
1893.51 70
1893.61 67
1893.71 65
1893.81 63
1893.91 63
1894.01 64
1894.11 67
1894.21 70
1894.31 75
1894.41 79
1894.51 84
1894.61 88
1894.71 92
1894.81 96
1894.91 99
1895.01 102
1895.11 104
1895.21 105
1895.31 105
1895.40 103
1895.50 99
1895.60 92
1895.70 83
1895.80 72
1895.90 59
1896.00 45
1896.10 33
1896.20 23
1896.30 17
1896.40 15
1896.50 18
1896.60 23
1896.70 29
1896.80 35
1896.90 38
1897.00 39
1897.10 36
1897.20 31
1897.30 25
1897.40 20
1897.50 18
1897.60 18
1897.70 20
1897.80 24
1897.90 28
1898.00 30
1898.10 31
1898.20 29
1898.30 25
1898.40 21
1898.50 18
1898.60 16
1898.70 15
1898.80 16
1898.90 18
1899.00 20
1899.10 21
1899.20 20
1899.30 19
1899.40 18
1899.50 18
1899.60 19
1899.70 22
1899.79 27
1899.89 34
1899.99 42
1900.09 50
1900.19 55
1900.29 58
1900.39 58
1900.49 55
1900.59 51
1900.69 47
1900.79 43
1900.89 42
1900.99 42
1901.09 45
1901.19 48
1901.29 51
1901.39 55
1901.49 57
1901.59 58
1901.69 57
1901.79 55
1901.89 52
1901.99 49
1902.09 46
1902.19 45
1902.29 44
1902.39 46
1902.49 48
1902.59 51
1902.69 53
1902.79 53
1902.89 52
1902.99 48
1903.09 44
1903.19 40
1903.29 36
1903.39 33
1903.49 31
1903.59 31
1903.69 30
1903.79 30
1903.89 29
1903.99 29
1904.09 29
1904.19 30
1904.29 31
1904.39 33
1904.49 36
1904.59 38
1904.69 39
1904.79 39
1904.89 39
1904.99 39
1905.09 40
1905.19 42
1905.29 44
1905.39 48
1905.49 51
1905.59 54
1905.69 54
1905.79 53
1905.89 49
1905.99 44
1906.09 39
1906.19 34
1906.29 30
1906.39 28
1906.49 28
1906.59 30
1906.69 34
1906.79 38
1906.89 43
1906.99 48
1907.09 53
1907.19 57
1907.29 61
1907.39 65
1907.49 68
1907.59 71
1907.69 74
1907.79 76
1907.89 77
1907.99 78
1908.09 77
1908.19 76
1908.29 75
1908.39 74
1908.49 74
1908.59 74
1908.69 76
1908.79 78
1908.89 79
1908.99 80
1909.09 79
1909.19 78
1909.29 76
1909.39 74
1909.49 73
1909.59 74
1909.69 75
1909.79 76
1909.89 77
1909.99 76
1910.09 73
1910.19 68
1910.29 61
1910.39 53
1910.49 45
1910.59 37
1910.69 30
1910.79 26
1910.89 24
1910.99 25
1911.09 28
1911.19 33
1911.29 39
1911.39 45
1911.49 48
1911.59 48
1911.69 45
1911.79 41
1911.89 35
1911.99 30
1912.09 27
1912.19 26
1912.30 28
1912.40 32
1912.50 36
1912.60 41
1912.70 45
1912.80 47
1912.90 48
1913.00 47
1913.10 45
1913.20 41
1913.30 35
1913.40 28
1913.50 21
1913.60 12
1913.70 4
1913.80 0
1913.90 0
1914.00 0
1914.10 0
1914.20 0
1914.30 0
1914.40 0
1914.50 0
1914.60 0
1914.70 10
1914.80 21
1914.90 32
1915.00 42
1915.10 50
1915.20 55
1915.30 58
1915.40 60
1915.50 59
1915.60 58
1915.70 56
1915.80 53
1915.90 50
1916.00 47
1916.10 45
1916.20 45
1916.30 46
1916.40 51
1916.50 58
1916.60 66
1916.70 75
1916.81 83
1916.91 89
1917.01 94
1917.11 96
1917.21 97
1917.31 97
1917.41 96
1917.51 96
1917.61 95
1917.71 95
1917.81 94
1917.91 94
1918.01 95
1918.11 97
1918.21 100
1918.31 105
1918.41 110
1918.51 116
1918.61 122
1918.71 126
1918.81 128
1918.91 127
1919.01 124
1919.11 119
1919.21 113
1919.31 105
1919.41 96
1919.51 88
1919.61 80
1919.71 72
1919.81 67
1919.92 64
1920.02 63
1920.12 65
1920.22 69
1920.32 74
1920.42 79
1920.52 83
1920.62 86
1920.72 87
1920.82 86
1920.92 83
1921.02 80
1921.12 76
1921.22 73
1921.32 71
1921.42 72
1921.52 75
1921.62 79
1921.72 84
1921.82 89
1921.92 91
1922.02 92
1922.12 91
1922.22 88
1922.32 86
1922.43 84
1922.53 83
1922.63 82
1922.73 80
1922.83 76
1922.93 71
1923.03 65
1923.13 58
1923.23 53
1923.33 48
1923.43 47
1923.53 47
1923.63 48
1923.73 50
1923.83 51
1923.93 51
1924.03 50
1924.13 47
1924.23 43
1924.33 40
1924.43 36
1924.53 33
1924.64 31
1924.74 30
1924.84 31
1924.94 32
1925.04 33
1925.14 35
1925.24 36
1925.34 37
1925.44 37
1925.54 37
1925.64 38
1925.74 40
1925.84 43
1925.94 49
1926.04 56
1926.14 63
1926.24 71
1926.34 78
1926.44 83
1926.54 85
1926.65 85
1926.75 83
1926.85 81
1926.95 78
1927.05 76
1927.15 76
1927.25 77
1927.35 80
1927.45 82
1927.55 84
1927.65 84
1927.75 82
1927.85 78
1927.95 73
1928.05 69
1928.15 65
1928.25 64
1928.36 66
1928.46 69
1928.56 74
1928.66 79
1928.76 83
1928.86 84
1928.96 84
1929.06 83
1929.16 82
1929.26 82
1929.36 84
1929.46 88
1929.56 94
1929.66 100
1929.76 107
1929.86 112
1929.96 115
1930.07 116
1930.17 115
1930.27 113
1930.37 110
1930.47 106
1930.57 102
1930.67 98
1930.77 93
1930.87 87
1930.97 81
1931.07 75
1931.17 69
1931.27 64
1931.37 60
1931.47 57
1931.58 56
1931.68 57
1931.78 58
1931.88 61
1931.98 64
1932.08 67
1932.18 72
1932.28 77
1932.38 83
1932.48 88
1932.58 92
1932.68 95
1932.78 96
1932.88 94
1932.98 90
1933.09 85
1933.19 81
1933.29 79
1933.39 80
1933.49 84
1933.59 89
1933.69 95
1933.79 101
1933.89 106
1933.99 107
1934.09 107
1934.19 104
1934.29 99
1934.39 92
1934.50 85
1934.60 78
1934.70 71
1934.80 64
1934.90 59
1935.00 54
1935.10 50
1935.20 47
1935.30 45
1935.40 44
1935.50 45
1935.60 49
1935.70 56
1935.81 64
1935.91 74
1936.01 84
1936.11 92
1936.21 97
1936.31 98
1936.41 95
1936.51 89
1936.61 82
1936.71 74
1936.81 67
1936.91 63
1937.02 62
1937.12 64
1937.22 68
1937.32 74
1937.42 80
1937.52 84
1937.62 87
1937.72 88
1937.82 86
1937.92 82
1938.02 75
1938.12 66
1938.23 57
1938.33 46
1938.43 36
1938.53 26
1938.63 19
1938.73 13
1938.83 10
1938.93 9
1939.03 10
1939.13 12
1939.23 15
1939.33 17
1939.44 19
1939.54 22
1939.64 24
1939.74 27
1939.84 31
1939.94 35
1940.04 41
1940.14 47
1940.24 54
1940.34 60
1940.44 66
1940.55 69
1940.65 71
1940.75 70
1940.85 66
1940.95 59
1941.05 51
1941.15 41
1941.25 32
1941.35 23
1941.45 16
1941.55 10
1941.66 7
1941.76 6
1941.86 8
1941.96 12
1942.06 20
1942.16 29
1942.26 41
1942.36 54
1942.46 66
1942.56 77
1942.66 86
1942.77 92
1942.87 95
1942.97 96
1943.07 95
1943.17 92
1943.27 87
1943.37 82
1943.47 78
1943.57 74
1943.67 70
1943.78 67
1943.88 65
1943.98 62
1944.08 57
1944.18 52
1944.28 46
1944.38 39
1944.48 32
1944.58 26
1944.68 21
1944.79 17
1944.89 14
1944.99 12
1945.09 10
1945.19 8
1945.29 6
1945.39 4
1945.49 2
1945.59 0
1945.69 0
1945.80 0
1945.90 2
1946.00 4
1946.10 7
1946.20 8
1946.30 8
1946.40 6
1946.50 3
1946.60 0
1946.71 0
1946.81 0
1946.91 0
1947.01 0
1947.11 0
1947.21 0
1947.31 7
1947.41 15
1947.51 24
1947.61 32
1947.72 39
1947.82 45
1947.92 50
1948.02 52
1948.12 53
1948.22 52
1948.32 49
1948.42 45
1948.52 41
1948.63 36
1948.73 30
1948.83 25
1948.93 20
1949.03 16
1949.13 12
1949.23 9
1949.33 8
1949.43 7
1949.54 6
1949.64 6
1949.74 4
1949.84 3
1949.94 1
1950.04 0
1950.14 0
1950.24 0
1950.35 0
1950.45 2
1950.55 6
1950.65 11
1950.75 15
1950.85 17
1950.95 16
1951.05 13
1951.15 8
1951.26 1
1951.36 0
1951.46 0
1951.56 0
1951.66 0
1951.76 0
1951.86 0
1951.96 4
1952.07 14
1952.17 22
1952.27 30
1952.37 35
1952.47 38
1952.57 39
1952.67 37
1952.77 35
1952.88 32
1952.98 29
1953.08 28
1953.18 29
1953.28 31
1953.38 35
1953.48 40
1953.58 45
1953.68 50
1953.79 53
1953.89 53
1953.99 52
1954.09 48
1954.19 42
1954.29 35
1954.39 29
1954.49 24
1954.60 21
1954.70 20
1954.80 20
1954.90 21
1955.00 23
1955.10 23
1955.20 23
1955.31 21
1955.41 18
1955.51 16
1955.61 16
1955.71 17
1955.81 21
1955.91 26
1956.01 33
1956.12 40
1956.22 47
1956.32 52
1956.42 54
1956.52 54
1956.62 52
1956.72 48
1956.82 43
1956.93 38
1957.03 33
1957.13 28
1957.23 25
1957.33 23
1957.43 22
1957.53 23
1957.64 24
1957.74 27
1957.84 31
1957.94 34
1958.04 37
1958.14 39
1958.24 40
1958.34 41
1958.45 42
1958.55 44
1958.65 47
1958.75 52
1958.85 56
1958.95 60
1959.05 63
1959.16 62
1959.26 60
1959.36 55
1959.46 49
1959.56 44
1959.66 41
1959.76 40
1959.87 42
1959.97 46
1960.07 51
1960.17 56
1960.27 60
1960.37 62
1960.47 62
1960.58 60
1960.68 57
1960.78 54
1960.88 51
1960.98 50
1961.08 50
1961.18 50
1961.29 50
1961.39 48
1961.49 44
1961.59 39
1961.69 33
1961.79 28
1961.89 24
1962.00 22
1962.10 22
1962.20 23
1962.30 24
1962.40 23
1962.50 21
1962.60 17
1962.71 11
1962.81 5
1962.91 0
1963.01 0
1963.11 0
1963.21 0
1963.32 0
1963.42 0
1963.52 0
1963.62 0
1963.72 0
1963.82 7
1963.92 14
1964.03 20
1964.13 25
1964.23 28
1964.33 28
1964.43 28
1964.53 26
1964.63 25
1964.74 24
1964.84 24
1964.94 24
1965.04 25
1965.14 25
1965.24 26
1965.35 27
1965.45 28
1965.55 30
1965.65 34
1965.75 38
1965.85 42
1965.95 47
1966.06 52
1966.16 57
1966.26 61
1966.36 66
1966.46 72
1966.56 78
1966.67 85
1966.77 91
1966.87 96
1966.97 99
1967.07 100
1967.17 98
1967.28 94
1967.38 89
1967.48 83
1967.58 78
1967.68 75
1967.78 74
1967.89 75
1967.99 76
1968.09 77
1968.19 79
1968.29 79
1968.39 79
1968.49 79
1968.60 80
1968.70 81
1968.80 83
1968.90 86
1969.00 89
1969.10 91
1969.21 94
1969.31 96
1969.41 97
1969.51 98
1969.61 97
1969.71 97
1969.82 95
1969.92 94
1970.02 93
1970.12 93
1970.22 93
1970.32 95
1970.43 97
1970.53 98
1970.63 98
1970.73 97
1970.83 94
1970.93 89
1971.04 85
1971.14 82
1971.24 80
1971.34 80
1971.44 81
1971.54 82
1971.65 84
1971.75 84
1971.85 84
1971.95 82
1972.05 80
1972.16 79
1972.26 80
1972.36 82
1972.46 85
1972.56 90
1972.66 96
1972.77 101
1972.87 106
1972.97 109
1973.07 111
1973.17 112
1973.27 112
1973.38 111
1973.48 111
1973.58 112
1973.68 115
1973.78 119
1973.88 126
1973.99 135
1974.09 145
1974.19 156
1974.29 164
1974.39 170
1974.50 172
1974.60 172
1974.70 168
1974.80 163
1974.90 158
1975.00 153
1975.11 148
1975.21 142
1975.31 136
1975.41 128
1975.51 119
1975.62 108
1975.72 97
1975.82 87
1975.92 78
1976.02 71
1976.12 65
1976.23 62
1976.33 59
1976.43 57
1976.53 54
1976.63 50
1976.74 46
1976.84 41
1976.94 36
1977.04 32
1977.14 28
1977.24 27
1977.35 27
1977.45 29
1977.55 32
1977.65 36
1977.75 39
1977.86 42
1977.96 43
1978.06 42
1978.16 40
1978.26 37
1978.37 33
1978.47 28
1978.57 24
1978.67 19
1978.77 16
1978.87 14
1978.98 14
1979.08 15
1979.18 18
1979.28 23
1979.38 28
1979.49 35
1979.59 42
1979.69 48
1979.79 54
1979.89 59
1980.00 62
1980.10 64
1980.20 64
1980.30 64
1980.40 64
1980.51 65
1980.61 66
1980.71 69
1980.81 71
1980.91 73
1981.02 73
1981.12 71
1981.22 68
1981.32 65
1981.42 62
1981.52 61
1981.63 61
1981.73 63
1981.83 66
1981.93 70
1982.03 73
1982.14 76
1982.24 77
1982.34 77
1982.44 75
1982.54 72
1982.65 67
1982.75 62
1982.85 57
1982.95 51
1983.05 45
1983.16 40
1983.26 35
1983.36 32
1983.46 30
1983.56 29
1983.67 31
1983.77 33
1983.87 36
1983.97 39
1984.07 41
1984.18 43
1984.28 43
1984.38 42
1984.48 41
1984.59 39
1984.69 37
1984.79 35
1984.89 32
1984.99 28
1985.10 24
1985.20 19
1985.30 12
1985.40 6
1985.50 0
1985.61 0
1985.71 0
1985.81 0
1985.91 1
1986.01 9
1986.12 18
1986.22 27
1986.32 34
1986.42 39
1986.52 42
1986.63 43
1986.73 42
1986.83 41
1986.93 40
1987.03 39
1987.14 39
1987.24 39
1987.34 41
1987.44 43
1987.55 46
1987.65 50
1987.75 54
1987.85 58
1987.95 63
1988.06 67
1988.16 71
1988.26 74
1988.36 76
1988.46 77
1988.57 76
1988.67 72
1988.77 67
1988.87 61
1988.98 55
1989.08 50
1989.18 48
1989.28 48
1989.38 50
1989.49 54
1989.59 58
1989.69 63
1989.79 67
1989.89 70
1990.00 73
1990.10 74
1990.20 75
1990.30 76
1990.41 76
1990.51 77
1990.61 78
1990.71 80
1990.81 82
1990.92 85
1991.02 88
1991.12 89
1991.22 88
1991.33 85
1991.43 80
1991.53 74
1991.63 67
1991.73 62
1991.84 58
1991.94 56
1992.04 55
1992.14 55
1992.25 55
1992.35 55
1992.45 54
1992.55 53
1992.65 53
1992.76 53
1992.86 54
1992.96 55
1993.06 55
1993.17 54
1993.27 53
1993.37 50
1993.47 46
1993.58 43
1993.68 41
1993.78 39
1993.88 37
1993.98 36
1994.09 34
1994.19 33
1994.29 33
1994.39 33
1994.50 35
1994.60 39
1994.70 44
1994.80 49
1994.91 51
1995.01 51
1995.11 48
1995.21 41
1995.31 33
1995.42 24
1995.52 16
1995.62 11
1995.72 8
1995.83 8
1995.93 11
1996.03 16
1996.13 22
1996.24 28
1996.34 33
1996.44 36
1996.54 37
1996.64 37
1996.75 34
1996.85 31
1996.95 26
1997.05 22
1997.16 18
1997.26 14
1997.36 11
1997.46 8
1997.57 7
1997.67 6
1997.77 5
1997.87 6
1997.98 7
1998.08 8
1998.18 9
1998.28 9
1998.39 7
1998.49 4
1998.59 1
1998.69 0
1998.79 0
1998.90 0
1999.00 0
1999.10 0
1999.20 0
1999.31 0
1999.41 2
1999.51 7
1999.61 13
1999.72 19
1999.82 25
1999.92 32
2000.02 39
2000.13 45
2000.23 51
2000.33 55
2000.43 58
2000.54 59
2000.64 59
2000.74 57
2000.84 55
2000.95 52
2001.05 50
2001.15 49
2001.25 48
2001.36 48
2001.46 48
2001.56 48
2001.66 49
2001.77 51
2001.87 53
2001.97 56
2002.07 59
2002.18 63
2002.28 66
2002.38 68
2002.48 68
2002.59 67
2002.69 64
2002.79 59
2002.89 54
2003.00 48
2003.10 42
2003.20 37
2003.30 33
2003.41 30
2003.51 27
2003.61 25
2003.71 23
2003.82 22
2003.92 21
2004.02 20
2004.12 21
2004.23 22
2004.33 25
2004.43 30
2004.53 36
2004.64 43
2004.74 50
2004.84 58
2004.94 66
2005.05 73
2005.15 78
2005.25 81
2005.35 81
2005.46 78
2005.56 73
2005.66 65
2005.76 56
2005.87 48
2005.97 42
2006.07 38
2006.18 36
2006.28 35
2006.38 36
2006.48 36
2006.59 36
2006.69 34
2006.79 32
2006.89 29
2007.00 26
2007.10 22
2007.20 18
2007.30 14
2007.41 11
2007.51 7
2007.61 5
2007.71 5
2007.82 6
2007.92 8
2008.02 12
2008.12 16
2008.23 22
2008.33 28
2008.43 34
2008.54 39
2008.64 43
2008.74 46
2008.84 46
2008.95 45
2009.05 43
2009.15 39
2009.25 35
2009.36 31
2009.46 26
2009.56 21
2009.66 16
2009.77 12
2009.87 8
2009.97 7
2010.08 7
2010.18 10
2010.28 14
2010.38 20
2010.49 25
2010.59 29
2010.69 32
2010.79 33
2010.90 34
2011.00 34
2011.10 34
2011.21 34
2011.31 34
2011.41 36
2011.51 38
2011.62 40
2011.72 43
2011.82 46
2011.92 50
2012.03 53
2012.13 56
2012.23 58
2012.34 60
2012.44 60
2012.54 60
2012.64 60
2012.75 59
2012.85 59
2012.95 60
2013.06 60
2013.16 60
2013.26 60
2013.36 59
2013.47 57
2013.57 54
2013.67 50
2013.77 45
2013.88 40
2013.98 34
2014.08 30
2014.19 26
2014.29 25
2014.39 24
2014.49 25
2014.60 27
2014.70 28
2014.80 27
2014.91 26
2015.01 24
2015.11 20
2015.21 17
2015.32 15
2015.42 14
2015.52 15
2015.63 17
2015.73 21
2015.83 25
2015.93 29
2016.04 31
2016.14 31
2016.24 28
2016.35 24
2016.45 18
2016.55 13
2016.65 9
2016.76 8
2016.86 10
2016.96 14
2017.07 19
2017.17 25
2017.27 29
2017.37 32
2017.48 32
2017.58 31
2017.68 28
2017.79 26
2017.89 25
2017.99 26
2018.09 27
2018.20 30
2018.30 34
2018.40 37
2018.51 41
2018.61 45
2018.71 49
2018.81 53
2018.92 58
2019.02 63
2019.12 67
2019.23 70
2019.33 71
2019.43 70
2019.54 67
2019.64 62
2019.74 56
2019.84 49
2019.95 42
2020.05 37
2020.15 33
2020.26 32
2020.36 31
2020.46 32
2020.56 33
2020.67 34
2020.77 34
2020.87 32
2020.98 29
2021.08 24
2021.18 17
2021.29 10
2021.39 2
2021.49 0
2021.59 0
2021.70 0
2021.80 0
2021.90 0
2022.01 0
2022.11 0
2022.21 0
2022.32 8
2022.42 15
2022.52 20
2022.62 24
2022.73 26
2022.83 27
2022.93 29
2023.04 30
2023.14 30
2023.24 30
2023.35 30
2023.45 29
2023.55 27
2023.66 26
2023.76 25
2023.86 26
2023.96 29
2024.07 34
2024.17 39
2024.27 44
2024.38 50
2024.48 55
2024.58 60
2024.69 64
2024.79 67
2024.89 69
2024.99 71
2025.10 72
2025.20 71
2025.30 70
2025.41 69
2025.51 68
2025.61 68
2025.72 70
2025.82 73
2025.92 77
2026.03 81
2026.13 85
2026.23 86
2026.34 84
2026.44 80
2026.54 74
2026.64 66
2026.75 58
2026.85 52
2026.95 48
2027.06 48
2027.16 50
2027.26 55
2027.37 62
2027.47 70
2027.57 78
2027.68 84
2027.78 88
2027.88 89
2027.99 87
2028.09 84
2028.19 78
2028.29 73
2028.40 66
2028.50 60
2028.60 53
2028.71 46
2028.81 39
2028.91 32
2029.02 24
2029.12 18
2029.22 12
2029.33 8
2029.43 5
2029.53 4
2029.64 5
2029.74 9
2029.84 15
2029.95 22
2030.05 30
2030.15 39
2030.26 48
2030.36 56
2030.46 61
2030.57 65
2030.67 67
2030.77 67
2030.87 66
2030.98 64
2031.08 63
2031.18 62
2031.29 61
2031.39 60
2031.49 58
2031.60 56
2031.70 53
2031.80 50
2031.91 47
2032.01 43
2032.11 39
2032.22 34
2032.32 29
2032.42 23
2032.53 18
2032.63 14
2032.73 12
2032.84 14
2032.94 19
2033.04 26
2033.15 36
2033.25 45
2033.35 52
2033.46 58
2033.56 61
2033.66 61
2033.77 59
2033.87 56
2033.97 53
2034.08 51
2034.18 48
2034.28 46
2034.39 45
2034.49 44
2034.59 43
2034.70 43
2034.80 42
2034.90 42
2035.01 41
2035.11 39
2035.21 37
2035.32 34
2035.42 31
2035.52 28
2035.63 26
2035.73 26
2035.83 29
2035.94 34
2036.04 41
2036.14 50
2036.25 58
2036.35 65
2036.45 70
2036.56 73
2036.66 74
2036.76 73
2036.87 71
2036.97 69
2037.07 66
2037.18 64
2037.28 63
2037.38 63
2037.49 63
2037.59 64
2037.69 65
2037.80 66
2037.90 66
2038.00 67
2038.11 69
2038.21 71
2038.31 75
2038.42 81
2038.52 87
2038.62 94
2038.73 100
2038.83 104
2038.93 106
2039.04 106
2039.14 104
2039.25 101
2039.35 97
2039.45 93
2039.56 88
2039.66 81
2039.76 74
2039.87 67
2039.97 60
2040.07 55
2040.18 51
2040.28 50
2040.38 50
2040.49 52
2040.59 54
2040.69 55
2040.80 55
2040.90 53
2041.00 52
2041.11 51
2041.21 52
2041.31 54
2041.42 58
2041.52 63
2041.62 67
2041.73 71
2041.83 72
2041.94 70
2042.04 66
2042.14 61
2042.25 54
2042.35 46
2042.45 37
2042.56 29
2042.66 21
2042.76 14
2042.87 10
2042.97 8
2043.07 10
2043.18 16
2043.28 26
2043.38 38
2043.49 50
2043.59 63
2043.70 73
2043.80 81
2043.90 86
2044.01 89
2044.11 90
2044.21 91
2044.32 92
2044.42 93
2044.52 93
2044.63 94
2044.73 94
2044.83 95
2044.94 94
2045.04 93
2045.15 90
2045.25 86
2045.35 80
2045.46 72
2045.56 63
2045.66 54
2045.77 44
2045.87 34
2045.97 26
2046.08 18
2046.18 12
2046.29 8
2046.39 5
2046.49 4
2046.60 5
2046.70 8
2046.80 11
2046.91 16
2047.01 22
2047.11 28
2047.22 34
2047.32 39
2047.43 45
2047.53 51
2047.63 56
2047.74 61
2047.84 63
2047.94 64
2048.05 63
2048.15 60
2048.25 55
2048.36 50
2048.46 45
2048.57 42
2048.67 39
2048.77 38
2048.88 39
2048.98 42
2049.08 47
2049.19 54
2049.29 62
2049.40 71
2049.50 81
2049.60 89
2049.71 96
2049.81 99
2049.91 100
2050.02 98
2050.12 93
2050.22 88
2050.33 83
2050.43 80
2050.54 77
2050.64 77
2050.74 78
2050.85 79
2050.95 80
2051.05 81
2051.16 80
2051.26 79
2051.37 77
2051.47 75
2051.57 73
2051.68 73
2051.78 73
2051.88 74
2051.99 76
2052.09 78
2052.20 79
2052.30 80
2052.40 81
2052.51 82
2052.61 83
2052.71 86
2052.82 90
2052.92 94
2053.03 99
2053.13 102
2053.23 104
2053.34 103
2053.44 100
2053.55 96
2053.65 91
2053.75 87
2053.86 83
2053.96 80
2054.06 78
2054.17 77
2054.27 76
2054.38 75
2054.48 74
2054.58 73
2054.69 71
2054.79 68
2054.90 63
2055.00 56
2055.10 49
2055.21 43
2055.31 37
2055.41 35
2055.52 35
2055.62 37
2055.73 40
2055.83 42
2055.93 44
2056.04 43
2056.14 41
2056.25 37
2056.35 34
2056.45 31
2056.56 29
2056.66 29
2056.76 31
2056.87 34
2056.97 39
2057.08 44
2057.18 50
2057.28 57
2057.39 64
2057.49 71
2057.60 78
2057.70 85
2057.80 92
2057.91 97
2058.01 102
2058.12 106
2058.22 109
2058.32 112
2058.43 115
2058.53 118
2058.64 120
2058.74 121
2058.84 121
2058.95 121
2059.05 120
2059.15 118
2059.26 115
2059.36 111
2059.47 105
2059.57 98
2059.67 90
2059.78 80
2059.88 71
2059.99 64
2060.09 59
2060.19 59
2060.30 63
2060.40 70
2060.51 79
2060.61 88
2060.71 96
2060.82 100
2060.92 102
2061.03 100
2061.13 98
2061.23 95
2061.34 93
2061.44 92
2061.55 93
2061.65 95
2061.75 98
2061.86 101
2061.96 104
2062.07 106
2062.17 108
2062.27 110
2062.38 111
2062.48 112
2062.59 113
2062.69 113
2062.79 114
2062.90 114
2063.00 113
2063.11 111
2063.21 107
2063.31 102
2063.42 95
2063.52 88
2063.63 80
2063.73 73
2063.84 66
2063.94 60
2064.04 55
2064.15 52
2064.25 49
2064.36 46
2064.46 44
2064.56 41
2064.67 37
2064.77 32
2064.88 28
2064.98 26
2065.08 25
2065.19 26
2065.29 30
2065.40 35
2065.50 42
2065.60 50
2065.71 57
2065.81 62
2065.92 67
2066.02 70
2066.13 71
2066.23 71
2066.33 71
2066.44 70
2066.54 68
2066.65 66
2066.75 63
2066.85 60
2066.96 57
2067.06 54
2067.17 51
2067.27 48
2067.37 45
2067.48 43
2067.58 40
2067.69 36
2067.79 32
2067.90 27
2068.00 22
2068.10 16
2068.21 10
2068.31 5
2068.42 1
2068.52 0
2068.62 0
2068.73 0
2068.83 0
2068.94 0
2069.04 2
2069.15 5
2069.25 9
2069.35 11
2069.46 12
2069.56 12
2069.67 9
2069.77 5
2069.88 0
2069.98 0
2070.08 0
2070.19 0
2070.29 0
2070.40 0
2070.50 0
2070.61 5
2070.71 16
2070.81 26
2070.92 35
2071.02 41
2071.13 43
2071.23 43
2071.33 40
2071.44 37
2071.54 33
2071.65 31
2071.75 31
2071.86 32
2071.96 35
2072.06 38
2072.17 43
2072.27 47
2072.38 50
2072.48 52
2072.59 53
2072.69 53
2072.79 52
2072.90 51
2073.00 49
2073.11 46
2073.21 44
2073.32 42
2073.42 39
2073.52 38
2073.63 36
2073.73 35
2073.84 34
2073.94 33
2074.05 32
2074.15 32
2074.25 33
2074.36 35
2074.46 40
2074.57 47
2074.67 57
2074.78 68
2074.88 80
2074.99 92
2075.09 102
2075.19 109
2075.30 113
2075.40 115
2075.51 114
2075.61 113
2075.72 111
2075.82 108
2075.92 106
2076.03 103
2076.13 99
2076.24 95
2076.34 90
2076.45 85
2076.55 81
2076.66 78
2076.76 78
2076.86 79
2076.97 82
2077.07 85
2077.18 87
2077.28 88
2077.39 89
2077.49 88
2077.59 88
2077.70 87
2077.80 87
2077.91 87
2078.01 88
2078.12 89
2078.22 89
2078.33 90
2078.43 90
2078.53 92
2078.64 95
2078.74 100
2078.85 107
2078.95 115
2079.06 125
2079.16 133
2079.27 140
2079.37 145
2079.47 147
2079.58 147
2079.68 145
2079.79 142
2079.89 139
2080.00 137
2080.10 135
2080.21 134
2080.31 133
2080.42 131
2080.52 130
2080.62 130
2080.73 131
2080.83 132
2080.94 134
2081.04 136
2081.15 136
2081.25 135
2081.36 131
2081.46 124
2081.56 116
2081.67 106
2081.77 95
2081.88 84
2081.98 74
2082.09 65
2082.19 57
2082.30 50
2082.40 46
2082.51 43
2082.61 43
2082.71 44
2082.82 46
2082.92 49
2083.03 51
2083.13 52
2083.24 52
2083.34 52
2083.45 51
2083.55 50
2083.66 51
2083.76 53
2083.86 57
2083.97 62
2084.07 67
2084.18 71
2084.28 74
2084.39 76
2084.49 76
2084.60 76
2084.70 77
2084.81 79
2084.91 82
2085.01 86
2085.12 89
2085.22 93
2085.33 96
2085.43 99
2085.54 102
2085.64 105
2085.75 109
2085.85 114
2085.96 118
2086.06 121
2086.17 123
2086.27 123
2086.37 123
2086.48 122
2086.58 122
2086.69 123
2086.79 125
2086.90 129
2087.00 132
2087.11 135
2087.21 137
2087.32 138
2087.42 139
2087.53 139
2087.63 141
2087.74 145
2087.84 149
2087.94 154
2088.05 158
2088.15 162
2088.26 164
2088.36 165
2088.47 166
2088.57 165
2088.68 164
2088.78 163
2088.89 162
2088.99 160
2089.10 157
2089.20 153
2089.31 148
2089.41 142
2089.52 135
2089.62 128
2089.72 121
2089.83 115
2089.93 111
2090.04 107
2090.14 104
2090.25 101
2090.35 98
2090.46 95
2090.56 92
2090.67 91
2090.77 92
2090.88 94
2090.98 98
2091.09 103
2091.19 107
2091.30 108
2091.40 106
2091.51 101
2091.61 91
2091.71 80
2091.82 68
2091.92 56
2092.03 46
2092.13 39
2092.24 34
2092.34 32
2092.45 33
2092.55 36
2092.66 40
2092.76 46
2092.87 52
2092.97 59
2093.08 64
2093.18 70
2093.29 75
2093.39 80
2093.50 86
2093.60 94
2093.71 101
2093.81 109
2093.92 116
2094.02 121
2094.13 124
2094.23 125
2094.33 124
2094.44 121
2094.54 117
2094.65 114
2094.75 110
2094.86 108
2094.96 107
2095.07 106
2095.17 105
2095.28 103
2095.38 102
2095.49 100
2095.59 98
2095.70 96
2095.80 96
2095.91 96
2096.01 96
2096.12 97
2096.22 98
2096.33 98
2096.43 97
2096.54 97
2096.64 97
2096.75 99
2096.85 104
2096.96 110
2097.06 119
2097.17 127
2097.27 134
2097.38 138
2097.48 138
2097.59 135
2097.69 129
2097.80 121
2097.90 114
2098.01 108
2098.11 103
2098.22 101
2098.32 98
2098.43 96
2098.53 93
2098.64 88
2098.74 83
2098.85 77
2098.95 71
2099.06 66
2099.16 63
2099.26 60
2099.37 59
2099.47 58
2099.58 57
2099.68 56
2099.79 56
2099.89 57
2100.00 58
2100.10 62
2100.21 65
2100.31 69
2100.42 71
2100.52 71
2100.63 68
2100.73 63
2100.84 56
2100.94 49
2101.05 43
2101.15 37
2101.26 34
2101.36 32
2101.47 32
2101.57 32
2101.68 32
2101.78 32
2101.89 32
2101.99 31
2102.10 31
2102.20 32
2102.31 34
2102.41 39
2102.52 46
2102.62 55
2102.73 66
2102.84 78
2102.94 89
2103.05 98
2103.15 105
2103.26 108
2103.36 106
2103.47 102
2103.57 95
2103.68 87
2103.78 79
2103.89 70
2103.99 61
2104.10 53
2104.20 47
2104.31 42
2104.41 41
2104.52 44
2104.62 50
2104.73 59
2104.83 71
2104.94 83
2105.04 94
2105.15 103
2105.25 109
2105.36 112
2105.46 111
2105.57 108
2105.67 103
2105.78 97
2105.88 89
2105.99 81
2106.09 72
2106.20 64
2106.30 56
2106.41 49
2106.51 44
2106.62 40
2106.72 39
2106.83 39
2106.93 39
2107.04 40
2107.14 41
2107.25 40
2107.35 39
2107.46 37
2107.56 36
2107.67 35
2107.78 36
2107.88 37
2107.99 39
2108.09 41
2108.20 42
2108.30 42
2108.41 41
2108.51 40
2108.62 38
2108.72 37
2108.83 36
2108.93 34
2109.04 33
2109.14 31
2109.25 28
2109.35 25
2109.46 23
2109.56 22
2109.67 22
2109.77 26
2109.88 32
2109.98 40
2110.09 50
2110.19 60
2110.30 69
2110.41 77
2110.51 82
2110.62 84
2110.72 83
2110.83 78
2110.93 72
2111.04 64
2111.14 56
2111.25 48
2111.35 42
2111.46 38
2111.56 36
2111.67 35
2111.77 35
2111.88 37
2111.98 39
2112.09 41
2112.19 42
2112.30 44
2112.41 46
2112.51 47
2112.62 48
2112.72 48
2112.83 49
2112.93 48
2113.04 47
2113.14 46
2113.25 43
2113.35 40
2113.46 37
2113.56 34
2113.67 31
2113.77 28
2113.88 26
2113.98 24
2114.09 23
2114.20 23
2114.30 24
2114.41 25
2114.51 28
2114.62 31
2114.72 36
2114.83 40
2114.93 46
2115.04 51
2115.14 56
2115.25 61
2115.35 64
2115.46 67
2115.57 68
2115.67 68
2115.78 67
2115.88 64
2115.99 60
2116.09 56
2116.20 51
2116.30 46
2116.41 40
2116.51 33
2116.62 25
2116.72 18
2116.83 11
2116.94 5
2117.04 0
2117.15 0
2117.25 0
2117.36 0
2117.46 0
2117.57 0
2117.67 0
2117.78 0
2117.88 0
2117.99 0
2118.09 0
2118.20 1
2118.31 3
2118.41 5
2118.52 8
2118.62 11
2118.73 13
2118.83 15
2118.94 16
2119.04 16
2119.15 15
2119.25 14
2119.36 14
2119.47 15
2119.57 18
2119.68 22
2119.78 28
2119.89 35
2119.99 41
2120.10 47
2120.20 50
2120.31 51
2120.41 50
2120.52 48
2120.63 45
2120.73 42
2120.84 40
2120.94 38
2121.05 36
2121.15 33
2121.26 29
2121.36 24
2121.47 19
2121.58 15
2121.68 12
2121.79 10
2121.89 11
2122.00 14
2122.10 18
2122.21 21
2122.31 24
2122.42 26
2122.53 27
2122.63 27
2122.74 26
2122.84 25
2122.95 25
2123.05 24
2123.16 24
2123.26 24
2123.37 25
2123.47 25
2123.58 26
2123.69 26
2123.79 26
2123.90 26
2124.00 26
2124.11 25
2124.21 25
2124.32 25
2124.43 26
2124.53 27
2124.64 28
2124.74 30
2124.85 31
2124.95 33
2125.06 34
2125.16 34
2125.27 35
2125.38 34
2125.48 32
2125.59 28
2125.69 24
2125.80 19
2125.90 13
2126.01 6
2126.11 0
2126.22 0
2126.33 0
2126.43 0
2126.54 0
2126.64 0
2126.75 0
2126.85 0
2126.96 3
2127.07 5
2127.17 8
2127.28 10
2127.38 12
2127.49 14
2127.59 17
2127.70 21
2127.81 24
2127.91 27
2128.02 28
2128.12 29
2128.23 29
2128.33 28
2128.44 28
2128.55 27
2128.65 27
2128.76 27
2128.86 27
2128.97 26
2129.07 24
2129.18 23
2129.28 22
2129.39 22
2129.50 23
2129.60 25
2129.71 28
2129.81 30
2129.92 32
2130.02 33
2130.13 33
2130.24 34
2130.34 35
2130.45 37
2130.55 39
2130.66 42
2130.77 45
2130.87 46
2130.98 45
2131.08 42
2131.19 37
2131.29 31
2131.40 25
2131.51 19
2131.61 16
2131.72 14
2131.82 15
2131.93 18
2132.03 22
2132.14 28
2132.25 34
2132.35 39
2132.46 43
2132.56 46
2132.67 48
2132.77 49
2132.88 50
2132.99 52
2133.09 55
2133.20 59
2133.30 64
2133.41 70
2133.52 76
2133.62 81
2133.73 84
2133.83 85
2133.94 84
2134.04 83
2134.15 81
2134.26 79
2134.36 77
2134.47 75
2134.57 73
2134.68 69
2134.79 63
2134.89 56
2135.00 46
2135.10 36
2135.21 26
2135.31 18
2135.42 12
2135.53 8
2135.63 8
2135.74 10
2135.84 14
2135.95 20
2136.06 26
2136.16 31
2136.27 36
2136.37 38
2136.48 39
2136.59 38
2136.69 36
2136.80 34
2136.90 33
2137.01 33
2137.11 36
2137.22 40
2137.33 43
2137.43 46
2137.54 48
2137.64 47
2137.75 45
2137.86 41
2137.96 37
2138.07 33
2138.17 29
2138.28 25
2138.39 21
2138.49 18
2138.60 16
2138.70 15
2138.81 14
2138.92 14
2139.02 14
2139.13 13
2139.23 13
2139.34 12
2139.45 11
2139.55 11
2139.66 12
2139.76 14
2139.87 17
2139.97 19
2140.08 21
2140.19 22
2140.29 22
2140.40 22
2140.50 22
2140.61 23
2140.72 25
2140.82 27
2140.93 29
2141.03 30
2141.14 30
2141.25 28
2141.35 25
2141.46 22
2141.56 20
2141.67 21
2141.78 24
2141.88 30
2141.99 36
2142.09 43
2142.20 48
2142.31 51
2142.41 51
2142.52 49
2142.63 45
2142.73 40
2142.84 35
2142.94 30
2143.05 26
2143.16 22
2143.26 19
2143.37 18
2143.47 19
2143.58 21
2143.69 26
2143.79 32
2143.90 39
2144.00 44
2144.11 48
2144.22 50
2144.32 49
2144.43 45
2144.53 38
2144.64 31
2144.75 22
2144.85 15
2144.96 10
2145.06 7
2145.17 7
2145.28 10
2145.38 15
2145.49 21
2145.60 26
2145.70 31
2145.81 33
2145.91 33
2146.02 30
2146.13 24
2146.23 16
2146.34 7
2146.44 0
2146.55 0
2146.66 0
2146.76 0
2146.87 0
2146.97 0
2147.08 0
2147.19 2
2147.29 8
2147.40 13
2147.51 16
2147.61 18
2147.72 19
2147.82 21
2147.93 22
2148.04 24
2148.14 28
2148.25 31
2148.36 35
2148.46 37
2148.57 39
2148.67 39
2148.78 37
2148.89 34
2148.99 29
2149.10 25
2149.20 19
2149.31 14
2149.42 10
2149.52 6
2149.63 2
2149.74 0
2149.84 0
2149.95 0
2150.05 0
2150.16 0
2150.27 0
2150.37 0
2150.48 0
2150.59 0
2150.69 0
2150.80 0
2150.90 2
2151.01 6
2151.12 10
2151.22 15
2151.33 21
2151.44 25
2151.54 28
2151.65 29
2151.75 27
2151.86 24
2151.97 21
2152.07 17
2152.18 15
2152.29 15
2152.39 17
2152.50 20
2152.60 26
2152.71 31
2152.82 37
2152.92 42
2153.03 46
2153.14 48
2153.24 47
2153.35 43
2153.45 38
2153.56 31
2153.67 24
2153.77 18
2153.88 14
2153.99 12
2154.09 13
2154.20 14
2154.31 15
2154.41 16
2154.52 16
2154.62 17
2154.73 17
2154.84 19
2154.94 22
2155.05 24
2155.16 25
2155.26 24
2155.37 22
2155.48 18
2155.58 15
2155.69 12
2155.79 11
2155.90 11
2156.01 13
2156.11 15
2156.22 17
2156.33 18
2156.43 20
2156.54 21
2156.65 23
2156.75 25
2156.86 27
2156.96 28
2157.07 27
2157.18 26
2157.28 24
2157.39 21
2157.50 19
2157.60 18
2157.71 19
2157.82 21
2157.92 25
2158.03 29
2158.13 34
2158.24 37
2158.35 40
2158.45 41
2158.56 40
2158.67 39
2158.77 38
2158.88 38
2158.99 39
2159.09 41
2159.20 44
2159.31 47
2159.41 49
2159.52 50
2159.63 49
2159.73 46
2159.84 42
2159.94 36
2160.05 31
2160.16 25
2160.26 21
2160.37 18
2160.48 16
2160.58 15
2160.69 16
2160.80 18
2160.90 20
2161.01 24
2161.12 27
2161.22 31
2161.33 34
2161.44 37
2161.54 39
2161.65 40
2161.75 40
2161.86 40
2161.97 39
2162.07 38
2162.18 37
2162.29 37
2162.39 37
2162.50 39
2162.61 42
2162.71 46
2162.82 51
2162.93 56
2163.03 60
2163.14 64
2163.25 67
2163.35 70
2163.46 72
2163.57 73
2163.67 73
2163.78 72
2163.89 69
2163.99 65
2164.10 61
2164.21 57
2164.31 54
2164.42 52
2164.53 51
2164.63 53
2164.74 55
2164.84 58
2164.95 60
2165.06 60
2165.16 59
2165.27 57
2165.38 54
2165.48 52
2165.59 52
2165.70 52
2165.80 54
2165.91 55
2166.02 55
2166.12 53
2166.23 50
2166.34 45
2166.44 40
2166.55 35
2166.66 30
2166.76 26
2166.87 22
2166.98 19
2167.08 16
2167.19 14
2167.30 12
2167.40 11
2167.51 12
2167.62 13
2167.72 15
2167.83 17
2167.94 19
2168.04 20
2168.15 20
2168.26 19
2168.36 17
2168.47 15
2168.58 12
2168.68 8
2168.79 5
2168.90 1
2169.00 0
2169.11 0
2169.22 0
2169.32 0
2169.43 0
2169.54 0
2169.64 1
2169.75 3
2169.86 3
2169.96 3
2170.07 2
2170.18 1
2170.28 1
2170.39 2
2170.50 3
2170.60 6
2170.71 9
2170.82 12
2170.92 16
2171.03 18
2171.14 21
2171.24 22
2171.35 23
2171.46 24
2171.57 25
2171.67 27
2171.78 29
2171.89 32
2171.99 35
2172.10 38
2172.21 41
2172.31 42
2172.42 41
2172.53 39
2172.63 36
2172.74 31
2172.85 26
2172.95 20
2173.06 14
2173.17 8
2173.27 3
2173.38 0
2173.49 0
2173.59 0
2173.70 0
2173.81 0
2173.91 0
2174.02 1
2174.13 3
2174.23 5
2174.34 8
2174.45 11
2174.56 14
2174.66 16
2174.77 19
2174.88 21
2174.98 22
2175.09 25
2175.20 28
2175.30 33
2175.41 38
2175.52 44
2175.62 49
2175.73 53
2175.84 54
2175.94 54
2176.05 53
2176.16 51
2176.26 51
2176.37 53
2176.48 57
2176.59 63
2176.69 69
2176.80 75
2176.91 81
2177.01 85
2177.12 87
2177.23 88
2177.33 87
2177.44 85
2177.55 81
2177.65 75
2177.76 69
2177.87 63
2177.98 59
2178.08 57
2178.19 59
2178.30 64
2178.40 71
2178.51 80
2178.62 88
2178.72 96
2178.83 101
2178.94 104
2179.04 104
2179.15 101
2179.26 97
2179.37 92
2179.47 87
2179.58 83
2179.69 81
2179.79 80
2179.90 81
2180.01 82
2180.11 82
2180.22 81
2180.33 78
2180.43 75
2180.54 71
2180.65 69
2180.76 69
2180.86 72
2180.97 78
2181.08 84
2181.18 90
2181.29 94
2181.40 96
2181.50 94
2181.61 89
2181.72 82
2181.83 73
2181.93 63
2182.04 52
2182.15 42
2182.25 33
2182.36 26
2182.47 21
2182.57 19
2182.68 18
2182.79 19
2182.90 21
2183.00 24
2183.11 26
2183.22 28
2183.32 31
2183.43 34
2183.54 37
2183.65 42
2183.75 48
2183.86 56
2183.97 63
2184.07 70
2184.18 76
2184.29 78
2184.39 78
2184.50 75
2184.61 69
2184.72 62
2184.82 54
2184.93 47
2185.04 42
2185.14 37
2185.25 34
2185.36 31
2185.47 28
2185.57 25
2185.68 21
2185.79 18
2185.89 15
2186.00 13
2186.11 12
2186.22 12
2186.32 13
2186.43 15
2186.54 18
2186.64 22
2186.75 27
2186.86 32
2186.97 37
2187.07 42
2187.18 48
2187.29 54
2187.39 60
2187.50 66
2187.61 73
2187.72 78
2187.82 81
2187.93 80
2188.04 76
2188.14 67
2188.25 56
2188.36 44
2188.47 32
2188.57 22
2188.68 15
2188.79 10
2188.89 7
2189.00 6
2189.11 3
2189.22 0
2189.32 0
2189.43 0
2189.54 0
2189.64 0
2189.75 0
2189.86 0
2189.97 0
2190.07 6
2190.18 14
2190.29 23
2190.39 29
2190.50 34
2190.61 35
2190.72 35
2190.82 33
2190.93 32
2191.04 30
2191.15 30
2191.25 31
2191.36 34
2191.47 37
2191.57 41
2191.68 44
2191.79 47
2191.90 50
2192.00 53
2192.11 57
2192.22 60
2192.33 63
2192.43 65
2192.54 64
2192.65 63
2192.75 61
2192.86 58
2192.97 57
2193.08 57
2193.18 58
2193.29 61
2193.40 65
2193.51 70
2193.61 75
2193.72 79
2193.83 83
2193.93 87
2194.04 88
2194.15 88
2194.26 86
2194.36 81
2194.47 75
2194.58 67
2194.69 59
2194.79 52
2194.90 45
2195.01 40
2195.11 35
2195.22 32
2195.33 29
2195.44 26
2195.54 22
2195.65 18
2195.76 14
2195.87 10
2195.97 6
2196.08 4
2196.19 3
2196.30 5
2196.40 9
2196.51 16
2196.62 23
2196.73 31
2196.83 38
2196.94 44
2197.05 46
2197.15 46
2197.26 42
2197.37 35
2197.48 25
2197.58 16
2197.69 7
2197.80 1
2197.91 0
2198.01 0
2198.12 4
2198.23 8
2198.34 13
2198.44 17
2198.55 20
2198.66 22
2198.77 24
2198.87 26
2198.98 30
2199.09 36
2199.20 41
2199.30 47
2199.41 50
2199.52 52
2199.63 51
2199.73 48
2199.84 44
2199.95 40
2200.06 38
2200.16 37
2200.27 37
2200.38 39
2200.48 41
2200.59 43
2200.70 44
2200.81 45
2200.91 45
2201.02 44
2201.13 43
2201.24 40
2201.34 37
2201.45 32
2201.56 25
2201.67 17
2201.77 9
2201.88 1
2201.99 0
2202.10 0
2202.20 0
2202.31 0
2202.42 0
2202.53 0
2202.63 0
2202.74 1
2202.85 6
2202.96 11
2203.06 15
2203.17 16
2203.28 16
2203.39 14
2203.49 11
2203.60 9
2203.71 7
2203.82 6
2203.93 7
2204.03 8
2204.14 11
2204.25 14
2204.36 18
2204.46 21
2204.57 24
2204.68 26
2204.79 27
2204.89 27
2205.00 27
2205.11 25
2205.22 23
2205.32 21
2205.43 19
2205.54 16
2205.65 14
2205.75 12
2205.86 10
2205.97 9
2206.08 8
2206.18 9
2206.29 10
2206.40 11
2206.51 13
2206.61 14
2206.72 15
2206.83 16
2206.94 17
2207.05 17
2207.15 17
2207.26 16
2207.37 14
2207.48 10
2207.58 6
2207.69 1
2207.80 0
2207.91 0
2208.01 0
2208.12 0
2208.23 2
2208.34 7
2208.44 13
2208.55 19
2208.66 25
2208.77 30
2208.88 34
2208.98 37
2209.09 39
2209.20 39
2209.31 36
2209.41 31
2209.52 24
2209.63 14
2209.74 4
2209.84 0
2209.95 0
2210.06 0
2210.17 0
2210.28 0
2210.38 0
2210.49 5
2210.60 14
2210.71 22
2210.81 26
2210.92 26
2211.03 24
2211.14 20
2211.24 16
2211.35 13
2211.46 12
2211.57 13
2211.68 15
2211.78 18
2211.89 22
2212.00 26
2212.11 30
2212.21 32
2212.32 35
2212.43 37
2212.54 38
2212.65 40
2212.75 41
2212.86 42
2212.97 44
2213.08 46
2213.18 47
2213.29 48
2213.40 49
2213.51 50
2213.62 50
2213.72 51
2213.83 52
2213.94 54
2214.05 56
2214.15 57
2214.26 58
2214.37 57
2214.48 55
2214.59 51
2214.69 47
2214.80 42
2214.91 37
2215.02 35
2215.12 33
2215.23 33
2215.34 35
2215.45 38
2215.56 42
2215.66 47
2215.77 51
2215.88 54
2215.99 56
2216.09 56
2216.20 54
2216.31 51
2216.42 48
2216.53 46
2216.63 47
2216.74 50
2216.85 55
2216.96 62
2217.07 69
2217.17 74
2217.28 78
2217.39 80
2217.50 80
2217.61 78
2217.71 77
2217.82 76
2217.93 76
2218.04 78
2218.14 83
2218.25 90
2218.36 99
2218.47 109
2218.58 119
2218.68 126
2218.79 131
2218.90 131
2219.01 129
2219.12 123
2219.22 116
2219.33 107
2219.44 98
2219.55 88
2219.66 79
2219.76 71
2219.87 65
2219.98 62
2220.09 62
2220.20 65
2220.30 71
2220.41 78
2220.52 85
2220.63 91
2220.73 94
2220.84 96
2220.95 96
2221.06 95
2221.17 93
2221.27 92
2221.38 92
2221.49 92
2221.60 92
2221.71 92
2221.81 91
2221.92 89
2222.03 86
2222.14 83
2222.25 80
2222.35 76
2222.46 74
2222.57 73
2222.68 72
2222.79 72
2222.89 72
2223.00 70
2223.11 67
2223.22 62
2223.33 55
2223.43 47
2223.54 40
2223.65 35
2223.76 32
2223.87 31
2223.97 33
2224.08 36
2224.19 41
2224.30 45
2224.41 50
2224.52 55
2224.62 60
2224.73 67
2224.84 75
2224.95 84
2225.06 94
2225.16 103
2225.27 112
2225.38 119
2225.49 123
2225.60 126
2225.70 126
2225.81 124
2225.92 121
2226.03 116
2226.14 109
2226.24 100
2226.35 90
2226.46 80
2226.57 70
2226.68 62
2226.78 55
2226.89 51
2227.00 48
2227.11 46
2227.22 44
2227.33 43
2227.43 43
2227.54 44
2227.65 45
2227.76 46
2227.87 47
2227.97 47
2228.08 45
2228.19 41
2228.30 34
2228.41 27
2228.51 18
2228.62 10
2228.73 3
2228.84 0
2228.95 0
2229.06 0
2229.16 1
2229.27 6
2229.38 12
2229.49 18
2229.60 21
2229.70 24
2229.81 24
2229.92 24
2230.03 25
2230.14 26
2230.25 30
2230.35 35
2230.46 41
2230.57 47
2230.68 51
2230.79 54
2230.89 54
2231.00 53
2231.11 51
2231.22 49
2231.33 47
2231.44 45
2231.54 43
2231.65 39
2231.76 35
2231.87 28
2231.98 21
2232.09 13
2232.19 5
2232.30 0
2232.41 0
2232.52 0
2232.63 0
2232.73 0
2232.84 0
2232.95 2
2233.06 4
2233.17 6
2233.28 6
2233.38 4
2233.49 2
2233.60 0
2233.71 0
2233.82 0
2233.93 2
2234.03 6
2234.14 11
2234.25 15
2234.36 19
2234.47 23
2234.58 25
2234.68 28
2234.79 30
2234.90 32
2235.01 34
2235.12 36
2235.23 37
2235.33 38
2235.44 38
2235.55 37
2235.66 37
2235.77 37
2235.87 38
2235.98 39
2236.09 40
2236.20 42
2236.31 43
2236.42 44
2236.52 44
2236.63 43
2236.74 42
2236.85 40
2236.96 39
2237.07 38
2237.18 38
2237.28 38
2237.39 39
2237.50 40
2237.61 40
2237.72 38
2237.83 36
2237.93 31
2238.04 26
2238.15 21
2238.26 16
2238.37 14
2238.48 14
2238.58 18
2238.69 25
2238.80 35
2238.91 45
2239.02 56
2239.13 66
2239.23 74
2239.34 80
2239.45 83
2239.56 84
2239.67 83
2239.78 81
2239.88 78
2239.99 73
2240.10 68
2240.21 62
2240.32 55
2240.43 48
2240.54 41
2240.64 34
2240.75 28
2240.86 23
2240.97 19
2241.08 16
2241.19 13
2241.29 10
2241.40 7
2241.51 2
2241.62 0
2241.73 0
2241.84 0
2241.95 0
2242.05 0
2242.16 0
2242.27 0
2242.38 3
2242.49 15
2242.60 27
2242.70 37
2242.81 45
2242.92 51
2243.03 55
2243.14 58
2243.25 60
2243.36 63
2243.46 66
2243.57 69
2243.68 73
2243.79 75
2243.90 78
2244.01 80
2244.12 83
2244.22 85
2244.33 86
2244.44 87
2244.55 86
2244.66 82
2244.77 77
2244.88 69
2244.98 60
2245.09 51
2245.20 43
2245.31 36
2245.42 33
2245.53 32
2245.64 33
2245.74 35
2245.85 38
2245.96 41
2246.07 42
2246.18 42
2246.29 40
2246.40 38
2246.50 36
2246.61 35
2246.72 35
2246.83 38
2246.94 42
2247.05 49
2247.16 56
2247.26 66
2247.37 76
2247.48 86
2247.59 95
2247.70 101
2247.81 105
2247.92 105
2248.02 101
2248.13 94
2248.24 83
2248.35 72
2248.46 59
2248.57 48
2248.68 39
2248.78 32
2248.89 29
2249.00 28
2249.11 29
2249.22 32
2249.33 37
2249.44 42
2249.55 46
2249.65 51
2249.76 56
2249.87 61
2249.98 66
2250.09 70
2250.20 75
2250.31 80
2250.41 84
2250.52 89
2250.63 93
2250.74 97
2250.85 101
2250.96 103
2251.07 102
2251.18 100
2251.28 95
2251.39 89
2251.50 83
2251.61 77
2251.72 73
2251.83 72
2251.94 74
2252.05 78
2252.15 83
2252.26 88
2252.37 92
2252.48 94
2252.59 93
2252.70 91
2252.81 87
2252.91 82
2253.02 76
2253.13 70
2253.24 63
2253.35 57
2253.46 52
2253.57 48
2253.68 45
2253.78 45
2253.89 47
2254.00 51
2254.11 55
2254.22 59
2254.33 63
2254.44 66
2254.55 69
2254.66 71
2254.76 74
2254.87 77
2254.98 79
2255.09 81
2255.20 82
2255.31 80
2255.42 76
2255.53 70
2255.63 61
2255.74 51
2255.85 39
2255.96 28
2256.07 19
2256.18 12
2256.29 10
2256.40 11
2256.50 16
2256.61 24
2256.72 34
2256.83 45
2256.94 56
2257.05 66
2257.16 73
2257.27 79
2257.38 83
2257.48 84
2257.59 83
2257.70 82
2257.81 79
2257.92 76
2258.03 72
2258.14 69
2258.25 66
2258.36 64
2258.46 62
2258.57 61
2258.68 62
2258.79 63
2258.90 66
2259.01 69
2259.12 72
2259.23 74
2259.34 74
2259.44 71
2259.55 66
2259.66 59
2259.77 51
2259.88 44
2259.99 37
2260.10 32
2260.21 28
2260.32 26
2260.42 26
2260.53 27
2260.64 29
2260.75 31
2260.86 34
2260.97 36
2261.08 39
2261.19 41
2261.30 43
2261.40 46
2261.51 49
2261.62 53
2261.73 57
2261.84 63
2261.95 70
2262.06 77
2262.17 84
2262.28 92
2262.39 98
2262.49 102
2262.60 106
2262.71 108
2262.82 109
2262.93 111
2263.04 112
2263.15 113
2263.26 113
2263.37 112
2263.48 110
2263.58 107
2263.69 104
2263.80 101
2263.91 99
2264.02 99
2264.13 101
2264.24 103
2264.35 106
2264.46 109
2264.57 113
2264.67 116
2264.78 118
2264.89 119
2265.00 118
2265.11 114
2265.22 109
2265.33 101
2265.44 91
2265.55 82
2265.66 73
2265.76 65
2265.87 59
2265.98 54
2266.09 49
2266.20 45
2266.31 40
2266.42 35
2266.53 30
2266.64 26
2266.75 21
2266.86 17
2266.96 13
2267.07 9
2267.18 5
2267.29 0
2267.40 0
2267.51 0
2267.62 0
2267.73 0
2267.84 0
2267.95 0
2268.06 0
2268.16 5
2268.27 16
2268.38 27
2268.49 38
2268.60 48
2268.71 56
2268.82 64
2268.93 73
2269.04 82
2269.15 92
2269.26 103
2269.36 114
2269.47 123
2269.58 132
2269.69 138
2269.80 142
2269.91 145
2270.02 146
2270.13 146
2270.24 145
2270.35 145
2270.46 144
2270.57 143
2270.67 143
2270.78 143
2270.89 144
2271.00 145
2271.11 146
2271.22 147
2271.33 147
2271.44 147
2271.55 147
2271.66 145
2271.77 142
2271.88 138
2271.98 131
2272.09 123
2272.20 114
2272.31 104
2272.42 95
2272.53 88
2272.64 82
2272.75 79
2272.86 77
2272.97 76
2273.08 75
2273.19 73
2273.30 72
2273.40 69
2273.51 66
2273.62 62
2273.73 57
2273.84 52
2273.95 45
2274.06 39
2274.17 32
2274.28 26
2274.39 23
2274.50 21
2274.61 21
2274.72 23
2274.82 27
2274.93 30
2275.04 33
2275.15 35
2275.26 34
2275.37 33
2275.48 31
2275.59 30
2275.70 30
2275.81 33
2275.92 39
2276.03 46
2276.14 54
2276.25 61
2276.36 68
2276.46 72
2276.57 75
2276.68 75
2276.79 73
2276.90 71
2277.01 68
2277.12 67
2277.23 66
2277.34 65
2277.45 66
2277.56 66
2277.67 65
2277.78 64
2277.89 61
2277.99 58
2278.10 54
2278.21 51
2278.32 49
2278.43 49
2278.54 50
2278.65 52
2278.76 54
2278.87 55
2278.98 56
2279.09 56
2279.20 55
2279.31 55
2279.42 55
2279.53 57
2279.64 58
2279.74 60
2279.85 61
2279.96 63
2280.07 64
2280.18 65
2280.29 65
2280.40 65
2280.51 64
2280.62 62
2280.73 58
2280.84 51
2280.95 44
2281.06 37
2281.17 31
2281.28 26
2281.39 24
2281.50 24
2281.60 26
2281.71 29
2281.82 32
2281.93 36
2282.04 38
2282.15 40
2282.26 42
2282.37 42
2282.48 43
2282.59 44
2282.70 44
2282.81 45
2282.92 45
2283.03 44
2283.14 42
2283.25 38
2283.36 33
2283.47 26
2283.57 18
2283.68 10
2283.79 3
2283.90 0
2284.01 0
2284.12 0
2284.23 0
2284.34 0
2284.45 0
2284.56 3
2284.67 4
2284.78 5
2284.89 5
2285.00 3
2285.11 2
2285.22 1
2285.33 1
2285.44 3
2285.55 7
2285.66 14
2285.77 23
2285.87 32
2285.98 41
2286.09 49
2286.20 54
2286.31 56
2286.42 57
2286.53 56
2286.64 54
2286.75 53
2286.86 52
2286.97 51
2287.08 49
2287.19 47
2287.30 44
2287.41 41
2287.52 38
2287.63 37
2287.74 37
2287.85 39
2287.96 42
2288.07 46
2288.18 50
2288.29 54
2288.39 58
2288.50 61
2288.61 64
2288.72 65
2288.83 66
2288.94 66
2289.05 66
2289.16 65
2289.27 63
2289.38 61
2289.49 57
2289.60 53
2289.71 48
2289.82 41
2289.93 34
2290.04 28
2290.15 23
2290.26 19
2290.37 17
2290.48 17
2290.59 20
2290.70 24
2290.81 30
2290.92 35
2291.03 40
2291.14 44
2291.25 46
2291.35 47
2291.46 45
2291.57 43
2291.68 41
2291.79 39
2291.90 37
2292.01 38
2292.12 40
2292.23 45
2292.34 50
2292.45 57
2292.56 63
2292.67 69
2292.78 73
2292.89 74
2293.00 73
2293.11 69
2293.22 64
2293.33 58
2293.44 51
2293.55 45
2293.66 40
2293.77 36
2293.88 34
2293.99 34
2294.10 35
2294.21 37
2294.32 40
2294.43 45
2294.54 49
2294.65 53
2294.76 57
2294.87 60
2294.98 61
2295.08 61
2295.19 58
2295.30 55
2295.41 50
2295.52 44
2295.63 39
2295.74 36
2295.85 34
2295.96 36
2296.07 40
2296.18 46
2296.29 54
2296.40 61
2296.51 68
2296.62 73
2296.73 76
2296.84 78
2296.95 79
2297.06 79
2297.17 79
2297.28 79
2297.39 80
2297.50 80
2297.61 80
2297.72 81
2297.83 82
2297.94 82
2298.05 82
2298.16 80
2298.27 75
2298.38 68
2298.49 58
2298.60 49
2298.71 40
2298.82 33
2298.93 30
2299.04 31
2299.15 35
2299.26 40
2299.37 45
2299.48 48
2299.59 49
2299.70 49
2299.81 48
2299.92 48
2300.03 48
2300.14 50
2300.25 54
2300.36 57
2300.47 60
2300.58 62
2300.69 61
2300.80 59
2300.91 56
2301.02 54
2301.13 52
2301.24 51
2301.35 52
2301.46 55
2301.57 58
2301.68 61
2301.78 64
2301.89 67
2302.00 68
2302.11 68
2302.22 66
2302.33 63
2302.44 58
2302.55 53
2302.66 48
2302.77 43
2302.88 41
2302.99 42
2303.10 45
2303.21 51
2303.32 59
2303.43 67
2303.54 75
2303.65 82
2303.76 86
2303.87 89
2303.98 90
2304.09 90
2304.20 91
2304.31 91
2304.42 94
2304.53 97
2304.64 103
2304.75 109
2304.86 115
2304.97 119
2305.08 122
2305.19 121
2305.30 119
2305.41 114
2305.52 108
2305.63 102
2305.74 97
2305.85 91
2305.96 87
2306.07 84
2306.18 81
2306.29 78
2306.40 76
2306.51 73
2306.62 71
2306.73 69
2306.84 66
2306.95 62
2307.06 59
2307.17 56
2307.28 55
2307.39 54
2307.50 56
2307.61 58
2307.72 60
2307.83 62
2307.94 62
2308.05 61
2308.16 58
2308.27 54
2308.38 50
2308.49 46
2308.60 42
2308.71 40
2308.83 39
2308.94 39
2309.05 38
2309.16 36
2309.27 34
2309.38 30
2309.49 25
2309.60 19
2309.71 13
2309.82 9
2309.93 6
2310.04 6
2310.15 8
2310.26 12
2310.37 16
2310.48 19
2310.59 22
2310.70 24
2310.81 26
2310.92 29
2311.03 33
2311.14 38
2311.25 45
2311.36 52
2311.47 58
2311.58 62
2311.69 63
2311.80 61
2311.91 56
2312.02 49
2312.13 41
2312.24 33
2312.35 27
2312.46 22
2312.57 19
2312.68 16
2312.79 15
2312.90 15
2313.01 17
2313.12 20
2313.23 26
2313.34 34
2313.45 44
2313.56 55
2313.67 65
2313.78 73
2313.89 78
2314.00 80
2314.11 80
2314.22 78
2314.33 75
2314.44 73
2314.55 72
2314.66 73
2314.77 73
2314.88 73
2314.99 71
2315.10 67
2315.21 61
2315.32 53
2315.43 44
2315.55 37
2315.66 31
2315.77 26
2315.88 23
2315.99 21
2316.10 20
2316.21 18
2316.32 15
2316.43 11
2316.54 6
2316.65 1
2316.76 0
2316.87 0
2316.98 0
2317.09 0
2317.20 0
2317.31 1
2317.42 3
2317.53 4
2317.64 4
2317.75 3
2317.86 1
2317.97 0
2318.08 0
2318.19 0
2318.30 1
2318.41 3
2318.52 5
2318.63 7
2318.74 10
2318.85 11
2318.96 12
2319.07 13
2319.18 14
2319.30 16
2319.41 19
2319.52 25
2319.63 34
2319.74 45
2319.85 56
2319.96 66
2320.07 74
2320.18 79
2320.29 80
2320.40 80
2320.51 78
2320.62 78
2320.73 78
2320.84 80
2320.95 82
2321.06 83
2321.17 83
2321.28 82
2321.39 81
2321.50 79
2321.61 78
2321.72 79
2321.83 81
2321.94 83
2322.05 86
2322.16 87
2322.28 87
2322.39 87
2322.50 86
2322.61 85
2322.72 85
2322.83 85
2322.94 83
2323.05 81
2323.16 76
2323.27 69
2323.38 61
2323.49 53
2323.60 46
2323.71 41
2323.82 39
2323.93 39
2324.04 39
2324.15 40
2324.26 39
2324.37 37
2324.48 33
2324.59 29
2324.70 25
2324.82 24
2324.93 26
2325.04 31
2325.15 39
2325.26 50
2325.37 62
2325.48 73
2325.59 82
2325.70 87
2325.81 89
2325.92 87
2326.03 81
2326.14 74
2326.25 67
2326.36 62
2326.47 59
2326.58 58
2326.69 59
2326.80 61
2326.91 62
2327.02 61
2327.14 59
2327.25 57
2327.36 54
2327.47 52
2327.58 51
2327.69 49
2327.80 46
2327.91 41
2328.02 34
2328.13 25
2328.24 16
2328.35 8
2328.46 2
2328.57 1
2328.68 3
2328.79 8
2328.90 16
2329.01 25
2329.13 34
2329.24 44
2329.35 53
2329.46 62
2329.57 70
2329.68 77
2329.79 82
2329.90 85
2330.01 88
2330.12 90
2330.23 92
2330.34 96
2330.45 101
2330.56 108
2330.67 115
2330.78 121
2330.89 125
2331.01 126
2331.12 124
2331.23 119
2331.34 112
2331.45 105
2331.56 98
2331.67 91
2331.78 86
2331.89 82
2332.00 78
2332.11 75
2332.22 71
2332.33 68
2332.44 65
2332.55 65
2332.66 67
2332.78 72
2332.89 80
2333.00 89
2333.11 97
2333.22 103
2333.33 106
2333.44 106
2333.55 102
2333.66 97
2333.77 89
2333.88 80
2333.99 70
2334.10 59
2334.21 49
2334.32 38
2334.44 30
2334.55 25
2334.66 24
2334.77 27
2334.88 34
2334.99 42
2335.10 51
2335.21 58
2335.32 63
2335.43 65
2335.54 65
2335.65 64
2335.76 61
2335.87 58
2335.99 54
2336.10 49
2336.21 44
2336.32 40
2336.43 37
2336.54 35
2336.65 37
2336.76 42
2336.87 48
2336.98 56
2337.09 64
2337.20 70
2337.31 73
2337.43 74
2337.54 72
2337.65 69
2337.76 65
2337.87 61
2337.98 57
2338.09 54
2338.20 51
2338.31 49
2338.42 46
2338.53 44
2338.64 42
2338.75 41
2338.87 41
2338.98 43
2339.09 46
2339.20 49
2339.31 53
2339.42 58
2339.53 63
2339.64 70
2339.75 78
2339.86 88
2339.97 97
2340.08 105
2340.20 110
2340.31 110
2340.42 105
2340.53 95
2340.64 83
2340.75 71
2340.86 61
2340.97 54
2341.08 52
2341.19 53
2341.30 58
2341.41 66
2341.53 75
2341.64 84
2341.75 93
2341.86 102
2341.97 111
2342.08 119
2342.19 126
2342.30 131
2342.41 135
2342.52 136
2342.63 135
2342.75 133
2342.86 130
2342.97 128
2343.08 125
2343.19 123
2343.30 122
2343.41 119
2343.52 116
2343.63 111
2343.74 106
2343.85 100
2343.97 95
2344.08 90
2344.19 88
2344.30 87
2344.41 88
2344.52 90
2344.63 93
2344.74 95
2344.85 97
2344.96 98
2345.07 97
2345.19 95
2345.30 92
2345.41 89
2345.52 85
2345.63 83
2345.74 81
2345.85 82
2345.96 83
2346.07 85
2346.18 88
2346.30 91
2346.41 94
2346.52 94
2346.63 94
2346.74 92
2346.85 90
2346.96 88
2347.07 88
2347.18 89
2347.29 92
2347.41 96
2347.52 101
2347.63 106
2347.74 109
2347.85 112
2347.96 113
2348.07 115
2348.18 117
2348.29 120
2348.40 123
2348.52 126
2348.63 128
2348.74 126
2348.85 122
2348.96 115
2349.07 106
2349.18 95
2349.29 86
2349.40 78
2349.51 73
2349.63 73
2349.74 77
2349.85 84
2349.96 93
2350.07 103
2350.18 110
2350.29 115
2350.40 116
2350.51 112
2350.63 106
2350.74 98
2350.85 90
2350.96 84
2351.07 80
2351.18 79
2351.29 79
2351.40 81
2351.51 83
2351.63 85
2351.74 87
2351.85 90
2351.96 93
2352.07 99
2352.18 105
2352.29 113
2352.40 120
2352.51 126
2352.63 130
2352.74 132
2352.85 133
2352.96 133
2353.07 134
2353.18 135
2353.29 139
2353.40 143
2353.51 149
2353.63 154
2353.74 157
2353.85 160
2353.96 160
2354.07 160
2354.18 161
2354.29 163
2354.40 167
2354.51 174
2354.63 182
2354.74 191
2354.85 199
2354.96 203
2355.07 205
2355.18 203
2355.29 199
2355.40 193
2355.52 188
2355.63 183
2355.74 179
2355.85 175
2355.96 172
2356.07 168
2356.18 162
2356.29 154
2356.40 145
2356.52 135
2356.63 124
2356.74 114
2356.85 105
2356.96 98
2357.07 91
2357.18 86
2357.29 82
2357.41 79
2357.52 76
2357.63 75
2357.74 74
2357.85 74
2357.96 75
2358.07 77
2358.18 81
2358.30 85
2358.41 91
2358.52 97
2358.63 103
2358.74 109
2358.85 113
2358.96 117
2359.07 119
2359.19 120
2359.30 119
2359.41 117
2359.52 113
2359.63 107
2359.74 100
2359.85 92
2359.97 82
2360.08 73
2360.19 65
2360.30 60
2360.41 59
2360.52 62
2360.63 69
2360.74 78
2360.86 86
2360.97 93
2361.08 96
2361.19 96
2361.30 93
2361.41 89
2361.52 85
2361.64 83
2361.75 82
2361.86 83
2361.97 85
2362.08 86
2362.19 88
2362.30 90
2362.41 94
2362.53 99
2362.64 108
2362.75 118
2362.86 129
2362.97 139
2363.08 147
2363.19 152
2363.31 154
2363.42 153
2363.53 151
2363.64 148
2363.75 146
2363.86 143
2363.97 140
2364.09 136
2364.20 132
2364.31 127
2364.42 123
2364.53 118
2364.64 115
2364.75 112
2364.87 111
2364.98 110
2365.09 110
2365.20 111
2365.31 112
2365.42 113
2365.53 115
2365.65 117
2365.76 119
2365.87 121
2365.98 124
2366.09 127
2366.20 131
2366.31 136
2366.43 141
2366.54 146
2366.65 152
2366.76 158
2366.87 164
2366.98 170
2367.09 175
2367.21 180
2367.32 184
2367.43 186
2367.54 188
2367.65 188
2367.76 188
2367.87 188
2367.99 188
2368.10 188
2368.21 189
2368.32 190
2368.43 193
2368.54 196
2368.65 199
2368.77 201
2368.88 201
2368.99 199
2369.10 193
2369.21 184
2369.32 174
2369.44 163
2369.55 154
2369.66 147
2369.77 144
2369.88 144
2369.99 148
2370.10 152
2370.22 155
2370.33 156
2370.44 154
2370.55 149
2370.66 142
2370.77 135
2370.89 129
2371.00 124
2371.11 121
2371.22 119
2371.33 117
2371.44 115
2371.55 112
2371.67 108
2371.78 104
2371.89 100
2372.00 96
2372.11 93
2372.22 91
2372.34 88
2372.45 85
2372.56 81
2372.67 76
2372.78 71
2372.89 66
2373.01 62
2373.12 59
2373.23 57
2373.34 55
2373.45 54
2373.56 53
2373.68 51
2373.79 50
2373.90 50
2374.01 50
2374.12 51
2374.23 53
2374.34 54
2374.46 55
2374.57 54
2374.68 51
2374.79 48
2374.90 43
2375.01 39
2375.13 35
2375.24 33
2375.35 33
2375.46 34
2375.57 37
2375.68 43
2375.80 51
2375.91 60
2376.02 70
2376.13 79
2376.24 87
2376.35 90
2376.47 90
2376.58 87
2376.69 81
2376.80 74
2376.91 69
2377.03 67
2377.14 68
2377.25 73
2377.36 79
2377.47 84
2377.58 88
2377.70 88
2377.81 85
2377.92 79
2378.03 70
2378.14 61
2378.25 53
2378.37 45
2378.48 39
2378.59 34
2378.70 29
2378.81 24
2378.92 20
2379.04 18
2379.15 16
2379.26 17
2379.37 21
2379.48 28
2379.59 35
2379.71 44
2379.82 52
2379.93 58
2380.04 64
2380.15 68
2380.27 71
2380.38 73
2380.49 74
2380.60 74
2380.71 73
2380.82 70
2380.94 66
2381.05 62
2381.16 58
2381.27 56
2381.38 57
2381.50 59
2381.61 64
2381.72 69
2381.83 75
2381.94 81
2382.05 86
2382.17 91
2382.28 94
2382.39 97
2382.50 98
2382.61 98
2382.73 97
2382.84 96
2382.95 96
2383.06 98
2383.17 100
2383.28 104
2383.40 107
2383.51 108
2383.62 106
2383.73 102
2383.84 95
2383.96 89
2384.07 83
2384.18 80
2384.29 80
2384.40 83
2384.52 87
2384.63 93
2384.74 97
2384.85 101
2384.96 103
2385.07 104
2385.19 105
2385.30 107
2385.41 109
2385.52 112
2385.63 114
2385.75 115
2385.86 114
2385.97 112
2386.08 108
2386.19 105
2386.31 103
2386.42 103
2386.53 105
2386.64 110
2386.75 118
2386.87 127
2386.98 136
2387.09 145
2387.20 152
2387.31 157
2387.42 159
2387.54 159
2387.65 156
2387.76 151
2387.87 145
2387.98 138
2388.10 129
2388.21 119
2388.32 108
2388.43 97
2388.54 86
2388.66 75
2388.77 67
2388.88 61
2388.99 56
2389.10 54
2389.22 53
2389.33 52
2389.44 51
2389.55 49
2389.66 46
2389.78 43
2389.89 39
2390.00 36
2390.11 33
2390.22 31
2390.34 31
2390.45 31
2390.56 31
2390.67 33
2390.78 34
2390.90 36
2391.01 37
2391.12 36
2391.23 35
2391.34 32
2391.46 28
2391.57 23
2391.68 19
2391.79 15
2391.90 13
2392.02 12
2392.13 14
2392.24 17
2392.35 22
2392.47 29
2392.58 36
2392.69 44
2392.80 52
2392.91 60
2393.03 66
2393.14 70
2393.25 73
2393.36 75
2393.47 74
2393.59 74
2393.70 73
2393.81 73
2393.92 74
2394.03 77
2394.15 81
2394.26 86
2394.37 93
2394.48 101
2394.59 109
2394.71 118
2394.82 126
2394.93 134
2395.04 140
2395.16 144
2395.27 145
2395.38 142
2395.49 138
2395.60 132
2395.72 127
2395.83 123
2395.94 121
2396.05 123
2396.16 128
2396.28 133
2396.39 139
2396.50 142
2396.61 142
2396.73 140
2396.84 135
2396.95 128
2397.06 121
2397.17 114
2397.29 110
2397.40 108
2397.51 109
2397.62 111
2397.74 114
2397.85 117
2397.96 120
2398.07 120
2398.18 119
2398.30 116
2398.41 112
2398.52 108
2398.63 104
2398.75 102
2398.86 101
2398.97 100
2399.08 100
2399.19 98
2399.31 95
2399.42 90
2399.53 83
2399.64 76
2399.76 67
2399.87 60
2399.98 54
2400.09 49
2400.20 45
2400.32 41
2400.43 38
2400.54 35
2400.65 32
2400.77 30
2400.88 28
2400.99 28
2401.10 29
2401.21 30
2401.33 31
2401.44 31
2401.55 31
2401.66 29
2401.78 26
2401.89 23
2402.00 18
2402.11 13
2402.22 8
2402.34 3
2402.45 0
2402.56 0
2402.67 0
2402.79 0
2402.90 0
2403.01 0
2403.12 0
2403.24 5
2403.35 11
2403.46 17
2403.57 23
2403.69 28
2403.80 32
2403.91 35
2404.02 38
2404.13 40
2404.25 41
2404.36 43
2404.47 43
2404.58 42
2404.70 40
2404.81 38
2404.92 35
2405.03 33
2405.15 33
2405.26 34
2405.37 37
2405.48 42
2405.59 48
2405.71 53
2405.82 56
2405.93 56
2406.04 55
2406.16 50
2406.27 44
2406.38 37
2406.49 29
2406.61 21
2406.72 15
2406.83 9
2406.94 4
2407.06 2
2407.17 1
2407.28 2
2407.39 4
2407.51 7
2407.62 10
2407.73 12
2407.84 13
2407.96 12
2408.07 10
2408.18 7
2408.29 3
2408.41 0
2408.52 0
2408.63 0
2408.74 0
2408.85 0
2408.97 0
2409.08 0
2409.19 0
2409.30 2
2409.42 8
2409.53 14
2409.64 20
2409.75 26
2409.87 30
2409.98 33
2410.09 33
2410.20 32
2410.32 29
2410.43 25
2410.54 21
2410.65 16
2410.77 13
2410.88 12
2410.99 11
2411.10 12
2411.22 13
2411.33 14
2411.44 14
2411.55 14
2411.67 12
2411.78 11
2411.89 9
2412.00 8
2412.12 9
2412.23 11
2412.34 14
2412.45 19
2412.57 27
2412.68 36
2412.79 47
2412.90 58
2413.02 68
2413.13 76
2413.24 81
2413.36 82
2413.47 78
2413.58 72
2413.69 63
2413.81 52
2413.92 42
2414.03 32
2414.14 23
2414.26 16
2414.37 11
2414.48 8
2414.59 7
2414.71 8
2414.82 11
2414.93 15
2415.04 21
2415.16 28
2415.27 35
2415.38 42
2415.49 48
2415.61 53
2415.72 55
2415.83 55
2415.94 52
2416.06 47
2416.17 41
2416.28 35
2416.40 29
2416.51 25
2416.62 23
2416.73 22
2416.85 23
2416.96 25
2417.07 28
2417.18 31
2417.30 34
2417.41 36
2417.52 36
2417.63 34
2417.75 31
2417.86 28
2417.97 24
2418.08 21
2418.20 21
2418.31 24
2418.42 30
2418.54 38
2418.65 47
2418.76 56
2418.87 61
2418.99 63
2419.10 61
2419.21 55
2419.32 47
2419.44 38
2419.55 28
2419.66 20
2419.78 13
2419.89 7
2420.00 3
2420.11 0
2420.23 0
2420.34 0
2420.45 0
2420.56 0
2420.68 0
2420.79 0
2420.90 0
2421.01 0
2421.13 0
2421.24 1
2421.35 5
2421.47 10
2421.58 15
2421.69 20
2421.80 23
2421.92 23
2422.03 22
2422.14 18
2422.26 14
2422.37 11
2422.48 9
2422.59 10
2422.71 13
2422.82 18
2422.93 24
2423.04 31
2423.16 37
2423.27 42
2423.38 46
2423.50 48
2423.61 49
2423.72 50
2423.83 50
2423.95 50
2424.06 51
2424.17 53
2424.29 57
2424.40 61
2424.51 65
2424.62 70
2424.74 73
2424.85 75
2424.96 77
2425.08 77
2425.19 77
2425.30 77
2425.41 78
2425.53 79
2425.64 79
2425.75 79
2425.87 77
2425.98 74
2426.09 71
2426.20 68
2426.32 65
2426.43 64
2426.54 64
2426.66 65
2426.77 66
2426.88 66
2426.99 65
2427.11 62
2427.22 57
2427.33 51
2427.45 45
2427.56 39
2427.67 34
2427.78 30
2427.90 28
2428.01 26
2428.12 26
2428.24 26
2428.35 26
2428.46 26
2428.57 25
2428.69 25
2428.80 24
2428.91 24
2429.03 24
2429.14 25
2429.25 26
2429.36 27
2429.48 29
2429.59 30
2429.70 32
2429.82 33
2429.93 35
2430.04 37
2430.16 40
2430.27 42
2430.38 44
2430.49 46
2430.61 48
2430.72 49
2430.83 48
2430.95 46
2431.06 43
2431.17 38
2431.28 33
2431.40 27
2431.51 22
2431.62 19
2431.74 19
2431.85 20
2431.96 24
2432.08 29
2432.19 34
2432.30 40
2432.41 44
2432.53 47
2432.64 49
2432.75 50
2432.87 49
2432.98 48
2433.09 46
2433.21 43
2433.32 40
2433.43 37
2433.54 34
2433.66 30
2433.77 26
2433.88 22
2434.00 18
2434.11 14
2434.22 12
2434.34 12
2434.45 13
2434.56 16
2434.68 20
2434.79 24
2434.90 29
2435.01 33
2435.13 38
2435.24 42
2435.35 47
2435.47 51
2435.58 54
2435.69 56
2435.81 56
2435.92 54
2436.03 49
2436.15 43
2436.26 35
2436.37 28
2436.48 21
2436.60 17
2436.71 16
2436.82 17
2436.94 20
2437.05 24
2437.16 27
2437.28 30
2437.39 31
2437.50 31
2437.62 29
2437.73 28
2437.84 26
2437.95 26
2438.07 27
2438.18 28
2438.29 31
2438.41 33
2438.52 34
2438.63 35
2438.75 35
2438.86 35
2438.97 36
2439.09 38
2439.20 41
2439.31 46
2439.43 51
2439.54 57
2439.65 63
2439.77 70
2439.88 76
2439.99 83
2440.10 89
2440.22 94
2440.33 97
2440.44 97
2440.56 94
2440.67 89
2440.78 83
2440.90 76
2441.01 69
2441.12 62
2441.24 56
2441.35 50
2441.46 44
2441.58 38
2441.69 33
2441.80 27
2441.92 21
2442.03 16
2442.14 12
2442.26 8
2442.37 7
2442.48 8
2442.60 11
2442.71 17
2442.82 26
2442.94 36
2443.05 46
2443.16 57
2443.27 67
2443.39 75
2443.50 81
2443.61 84
2443.73 85
2443.84 83
2443.95 78
2444.07 73
2444.18 68
2444.29 63
2444.41 60
2444.52 59
2444.63 59
2444.75 59
2444.86 59
2444.97 59
2445.09 59
2445.20 58
2445.31 56
2445.43 55
2445.54 53
2445.65 52
2445.77 50
2445.88 48
2445.99 46
2446.11 44
2446.22 43
2446.33 44
2446.45 46
2446.56 48
2446.67 50
2446.79 52
2446.90 52
2447.01 51
2447.13 49
2447.24 46
2447.35 43
2447.47 41
2447.58 40
2447.69 39
2447.81 38
2447.92 37
2448.03 35
2448.15 33
2448.26 30
2448.37 26
2448.49 23
2448.60 20
2448.71 16
2448.83 13
2448.94 9
2449.05 5
2449.17 1
2449.28 0
2449.39 0
2449.51 0
2449.62 0
2449.73 0
2449.85 0
2449.96 0
2450.07 5
2450.19 11
2450.30 16
2450.41 19
2450.53 18
2450.64 14
2450.76 7
2450.87 0
2450.98 0
2451.10 0
2451.21 0
2451.32 0
2451.44 0
2451.55 0
2451.66 0
2451.78 3
2451.89 10
2452.00 16
2452.12 19
2452.23 20
2452.34 19
2452.46 17
2452.57 13
2452.68 10
2452.80 7
2452.91 5
2453.02 5
2453.14 6
2453.25 10
2453.36 15
2453.48 22
2453.59 29
2453.71 35
2453.82 39
2453.93 40
2454.05 40
2454.16 37
2454.27 32
2454.39 27
2454.50 22
2454.61 18
2454.73 15
2454.84 14
2454.95 15
2455.07 18
2455.18 20
2455.29 23
2455.41 25
2455.52 25
2455.64 23
2455.75 20
2455.86 15
2455.98 9
2456.09 3
2456.20 0
2456.32 0
2456.43 0
2456.54 0
2456.66 0
2456.77 1
2456.88 11
2457.00 23
2457.11 36
2457.22 47
2457.34 56
2457.45 60
2457.57 61
2457.68 58
2457.79 53
2457.91 45
2458.02 36
2458.13 28
2458.25 21
2458.36 16
2458.47 12
2458.59 10
2458.70 8
2458.82 6
2458.93 5
2459.04 2
2459.16 0
2459.27 0
2459.38 0
2459.50 0
2459.61 0
2459.72 0
2459.84 0
2459.95 0
2460.07 6
2460.18 16
2460.29 26
2460.41 37
2460.52 46
2460.63 52
2460.75 56
2460.86 56
2460.97 54
2461.09 50
2461.20 44
2461.32 39
2461.43 35
2461.54 33
2461.66 32
2461.77 34
2461.88 38
2462.00 44
2462.11 50
2462.22 57
2462.34 63
2462.45 67
2462.57 69
2462.68 69
2462.79 67
2462.91 63
2463.02 59
2463.13 55
2463.25 52
2463.36 49
2463.48 47
2463.59 46
2463.70 45
2463.82 44
2463.93 44
2464.04 45
2464.16 47
2464.27 49
2464.39 52
2464.50 56
2464.61 61
2464.73 66
2464.84 70
2464.95 74
2465.07 77
2465.18 78
2465.30 77
2465.41 74
2465.52 69
2465.64 61
2465.75 52
2465.86 41
2465.98 30
2466.09 20
2466.21 10
2466.32 4
2466.43 0
2466.55 0
2466.66 2
2466.77 8
2466.89 14
2467.00 22
2467.12 28
2467.23 34
2467.34 38
2467.46 41
2467.57 43
2467.69 44
2467.80 45
2467.91 46
2468.03 46
2468.14 46
2468.25 44
2468.37 42
2468.48 37
2468.60 32
2468.71 27
2468.82 22
2468.94 19
2469.05 18
2469.16 20
2469.28 25
2469.39 30
2469.51 36
2469.62 42
2469.73 45
2469.85 47
2469.96 46
2470.08 44
2470.19 42
2470.30 40
2470.42 40
2470.53 41
2470.65 44
2470.76 47
2470.87 50
2470.99 50
2471.10 47
2471.21 40
2471.33 32
2471.44 22
2471.56 12
2471.67 4
2471.78 0
2471.90 0
2472.01 0
2472.13 1
2472.24 5
2472.35 9
2472.47 12
2472.58 13
2472.70 12
2472.81 10
2472.92 7
2473.04 4
2473.15 4
2473.27 5
2473.38 9
2473.49 13
2473.61 18
2473.72 22
2473.84 24
2473.95 25
2474.06 24
2474.18 22
2474.29 21
2474.40 20
2474.52 20
2474.63 21
2474.75 21
2474.86 22
2474.97 22
2475.09 23
2475.20 25
2475.32 29
2475.43 34
2475.54 41
2475.66 48
2475.77 54
2475.89 59
2476.00 61
2476.11 61
2476.23 60
2476.34 60
2476.46 60
2476.57 62
2476.68 65
2476.80 67
2476.91 68
2477.03 67
2477.14 64
2477.26 59
2477.37 54
2477.48 49
2477.60 47
2477.71 48
2477.83 50
2477.94 55
2478.05 60
2478.17 64
2478.28 66
2478.40 65
2478.51 64
2478.62 61
2478.74 59
2478.85 57
2478.97 56
2479.08 57
2479.19 58
2479.31 60
2479.42 62
2479.54 64
2479.65 66
2479.76 67
2479.88 68
2479.99 66
2480.11 65
2480.22 63
2480.34 62
2480.45 63
2480.56 67
2480.68 73
2480.79 81
2480.91 89
2481.02 95
2481.13 99
2481.25 101
2481.36 100
2481.48 97
2481.59 93
2481.70 88
2481.82 84
2481.93 81
2482.05 78
2482.16 77
2482.28 75
2482.39 75
2482.50 75
2482.62 75
2482.73 77
2482.85 78
2482.96 80
2483.07 80
2483.19 78
2483.30 75
2483.42 70
2483.53 64
2483.65 59
2483.76 56
2483.87 54
2483.99 54
2484.10 54
2484.22 53
2484.33 52
2484.44 50
2484.56 48
2484.67 46
2484.79 45
2484.90 45
2485.02 46
2485.13 47
2485.24 47
2485.36 47
2485.47 45
2485.59 43
2485.70 41
2485.82 39
2485.93 38
2486.04 38
2486.16 40
2486.27 43
2486.39 47
2486.50 53
2486.62 59
2486.73 67
2486.84 74
2486.96 80
2487.07 85
2487.19 86
2487.30 84
2487.42 78
2487.53 69
2487.64 58
2487.76 47
2487.87 37
2487.99 30
2488.10 27
2488.22 26
2488.33 28
2488.44 32
2488.56 36
2488.67 38
2488.79 39
2488.90 36
2489.02 32
2489.13 25
2489.24 19
2489.36 13
2489.47 9
2489.59 8
2489.70 11
2489.82 19
2489.93 29
2490.04 41
2490.16 54
2490.27 66
2490.39 76
2490.50 82
2490.62 85
2490.73 85
2490.84 82
2490.96 78
2491.07 73
2491.19 68
2491.30 63
2491.42 58
2491.53 53
2491.65 50
2491.76 48
2491.87 48
2491.99 49
2492.10 50
2492.22 52
2492.33 54
2492.45 54
2492.56 55
2492.67 55
2492.79 56
2492.90 56
2493.02 57
2493.13 58
2493.25 60
2493.36 61
2493.48 62
2493.59 63
2493.70 62
2493.82 61
2493.93 59
2494.05 56
2494.16 54
2494.28 52
2494.39 52
2494.51 54
2494.62 57
2494.73 60
2494.85 64
2494.96 65
2495.08 65
2495.19 62
2495.31 58
2495.42 53
2495.54 49
2495.65 47
2495.76 46
2495.88 48
2495.99 50
2496.11 53
2496.22 56
2496.34 59
2496.45 59
2496.57 59
2496.68 57
2496.79 55
2496.91 52
2497.02 48
2497.14 45
2497.25 42
2497.37 39
2497.48 36
2497.60 34
2497.71 32
2497.83 32
2497.94 32
2498.05 34
2498.17 35
2498.28 37
2498.40 37
2498.51 37
2498.63 35
2498.74 34
2498.86 33
2498.97 33
2499.08 35
2499.20 38
2499.31 43
2499.43 49
2499.54 54
2499.66 58
2499.77 60
2499.89 60
2500.00 58
2500.12 54
2500.23 50
2500.34 47
2500.46 45
2500.57 44
2500.69 46
2500.80 48
2500.92 51
2501.03 53
2501.15 53
2501.26 50
2501.38 45
2501.49 37
2501.61 28
2501.72 19
2501.83 10
2501.95 5
2502.06 2
2502.18 4
2502.29 7
2502.41 12
2502.52 17
2502.64 21
2502.75 22
2502.87 22
2502.98 21
2503.10 19
2503.21 18
2503.32 17
2503.44 16
2503.55 16
2503.67 15
2503.78 14
2503.90 13
2504.01 11
2504.13 9
2504.24 7
2504.36 6
2504.47 6
2504.59 7
2504.70 8
2504.82 11
2504.93 14
2505.04 18
2505.16 22
2505.27 27
2505.39 31
2505.50 36
2505.62 40
2505.73 44
2505.85 48
2505.96 50
2506.08 52
2506.19 52
2506.31 51
2506.42 49
2506.54 45
2506.65 41
2506.77 36
2506.88 30
2506.99 26
2507.11 22
2507.22 19
2507.34 17
2507.45 16
2507.57 15
2507.68 15
2507.80 15
2507.91 14
2508.03 12
2508.14 9
2508.26 5
2508.37 1
2508.49 0
2508.60 0
2508.72 0
2508.83 0
2508.95 0
2509.06 0
2509.17 0
2509.29 0
2509.40 2
2509.52 7
2509.63 14
2509.75 22
2509.86 30
2509.98 38
2510.09 44
2510.21 48
2510.32 49
2510.44 48
2510.55 46
2510.67 42
2510.78 38
2510.90 36
2511.01 36
2511.13 39
2511.24 44
2511.36 50
2511.47 56
2511.59 63
2511.70 69
2511.82 73
2511.93 76
2512.04 78
2512.16 78
2512.27 76
2512.39 73
2512.50 67
2512.62 59
2512.73 50
2512.85 40
2512.96 30
2513.08 20
2513.19 12
2513.31 5
2513.42 0
2513.54 0
2513.65 0
2513.77 0
2513.88 0
2514.00 2
2514.11 6
2514.23 11
2514.34 16
2514.46 21
2514.57 26
2514.69 31
2514.80 35
2514.92 39
2515.03 42
2515.15 44
2515.26 44
2515.38 43
2515.49 39
2515.61 34
2515.72 26
2515.84 18
2515.95 8
2516.07 0
2516.18 0
2516.30 0
2516.41 0
2516.53 0
2516.64 0
2516.76 0
2516.87 7
2516.99 15
2517.10 23
2517.22 30
2517.33 36
2517.45 43
2517.56 49
2517.68 57
2517.79 64
2517.91 72
2518.02 79
2518.14 84
2518.25 87
2518.37 89
2518.48 87
2518.60 84
2518.71 77
2518.83 68
2518.94 57
2519.06 45
2519.17 34
2519.29 24
2519.40 15
2519.52 9
2519.63 6
2519.75 4
2519.86 5
2519.98 8
2520.09 12
2520.21 18
2520.32 26
2520.44 34
2520.55 44
2520.67 53
2520.78 61
2520.90 68
2521.01 74
2521.13 77
2521.24 78
2521.36 77
2521.47 73
2521.59 68
2521.70 62
2521.82 55
2521.93 48
2522.05 41
2522.16 35
2522.28 31
2522.39 29
2522.51 28
2522.62 28
2522.74 28
2522.85 28
2522.97 27
2523.08 26
2523.20 24
2523.31 22
2523.43 22
2523.54 22
2523.66 24
2523.77 27
2523.89 28
2524.00 28
2524.12 26
2524.23 21
2524.35 14
2524.46 6
2524.58 0
2524.69 0
2524.81 0
2524.92 0
2525.04 0
2525.15 0
2525.27 0
2525.38 2
2525.50 5
2525.61 7
2525.73 8
2525.84 8
2525.96 8
2526.08 7
2526.19 6
2526.31 6
2526.42 6
2526.54 7
2526.65 7
2526.77 8
2526.88 9
2527.00 10
2527.11 11
2527.23 12
2527.34 13
2527.46 13
2527.57 14
2527.69 16
2527.80 18
2527.92 21
2528.03 26
2528.15 32
2528.26 39
2528.38 47
2528.49 55
2528.61 63
2528.72 70
2528.84 77
2528.95 83
2529.07 87
2529.19 88
2529.30 87
2529.42 84
2529.53 78
2529.65 70
2529.76 61
2529.88 52
2529.99 43
2530.11 36
2530.22 30
2530.34 26
2530.45 25
2530.57 25
2530.68 27
2530.80 29
2530.91 32
2531.03 33
2531.14 33
2531.26 31
2531.38 28
2531.49 25
2531.61 21
2531.72 19
2531.84 18
2531.95 18
2532.07 20
2532.18 23
2532.30 25
2532.41 27
2532.53 28
2532.64 27
2532.76 24
2532.87 21
2532.99 18
2533.10 17
2533.22 17
2533.34 20
2533.45 25
2533.57 32
2533.68 40
2533.80 47
2533.91 53
2534.03 55
2534.14 55
2534.26 53
2534.37 50
2534.49 47
2534.60 45
2534.72 44
2534.83 46
2534.95 48
2535.07 50
2535.18 51
2535.30 51
2535.41 50
2535.53 47
2535.64 45
2535.76 42
2535.87 40
2535.99 39
2536.10 37
2536.22 35
2536.33 33
2536.45 31
2536.57 30
2536.68 29
2536.80 30
2536.91 32
2537.03 36
2537.14 39
2537.26 44
2537.37 48
2537.49 53
2537.60 57
2537.72 62
2537.84 68
2537.95 74
2538.07 81
2538.18 87
2538.30 92
2538.41 95
2538.53 96
2538.64 94
2538.76 90
2538.87 86
2538.99 82
2539.11 79
2539.22 78
2539.34 78
2539.45 80
2539.57 80
2539.68 80
2539.80 79
2539.91 77
2540.03 74
2540.14 71
2540.26 69
2540.38 69
2540.49 70
2540.61 71
2540.72 72
2540.84 73
2540.95 72
2541.07 70
2541.18 68
2541.30 66
2541.41 64
2541.53 62
2541.65 61
2541.76 61
2541.88 61
2541.99 62
2542.11 62
2542.22 63
2542.34 64
2542.45 65
2542.57 66
2542.69 65
2542.80 65
2542.92 64
2543.03 63
2543.15 62
2543.26 62
2543.38 62
2543.49 62
2543.61 61
2543.73 60
2543.84 58
2543.96 56
2544.07 52
2544.19 49
2544.30 45
2544.42 42
2544.53 40
2544.65 39
2544.77 39
2544.88 40
2545.00 41
2545.11 43
2545.23 45
2545.34 47
2545.46 47
2545.57 48
2545.69 48
2545.81 48
2545.92 50
2546.04 53
2546.15 56
2546.27 61
2546.38 66
2546.50 72
2546.62 77
2546.73 81
2546.85 84
2546.96 86
2547.08 88
2547.19 89
2547.31 90
2547.42 90
2547.54 90
2547.66 89
2547.77 87
2547.89 85
2548.00 83
2548.12 80
2548.23 77
2548.35 74
2548.47 71
2548.58 68
2548.70 65
2548.81 62
2548.93 59
2549.04 55
2549.16 51
2549.28 45
2549.39 39
2549.51 32
2549.62 25
2549.74 18
2549.85 12
2549.97 7
2550.09 5
2550.20 5
2550.32 7
2550.43 11
2550.55 15
2550.66 20
2550.78 24
2550.90 27
2551.01 29
2551.13 29
2551.24 28
2551.36 26
2551.47 25
2551.59 24
2551.71 24
2551.82 23
2551.94 24
2552.05 24
2552.17 25
2552.28 27
2552.40 28
2552.52 28
2552.63 27
2552.75 24
2552.86 20
2552.98 17
2553.09 13
2553.21 12
2553.33 12
2553.44 15
2553.56 19
2553.67 26
2553.79 32
2553.91 39
2554.02 47
2554.14 54
2554.25 62
2554.37 69
2554.48 75
2554.60 81
2554.72 84
2554.83 85
2554.95 84
2555.06 80
2555.18 76
2555.30 70
2555.41 64
2555.53 58
2555.64 53
2555.76 49
2555.87 46
2555.99 46
2556.11 48
2556.22 53
2556.34 60
2556.45 69
2556.57 79
2556.69 90
2556.80 100
2556.92 108
2557.03 113
2557.15 116
2557.26 116
2557.38 113
2557.50 108
2557.61 102
2557.73 94
2557.84 87
2557.96 80
2558.08 72
2558.19 65
2558.31 57
2558.42 49
2558.54 41
2558.66 33
2558.77 27
2558.89 21
2559.00 18
2559.12 16
2559.23 15
2559.35 17
2559.47 20
2559.58 25
2559.70 32
2559.81 41
2559.93 50
2560.05 59
2560.16 68
2560.28 75
2560.39 81
2560.51 85
2560.63 90
2560.74 94
2560.86 97
2560.97 101
2561.09 102
2561.21 102
2561.32 98
2561.44 92
2561.55 83
2561.67 75
2561.79 67
2561.90 61
2562.02 58
2562.13 57
2562.25 57
2562.37 57
2562.48 56
2562.60 55
2562.71 52
2562.83 47
2562.95 41
2563.06 35
2563.18 27
2563.29 20
2563.41 13
2563.53 7
2563.64 3
2563.76 2
2563.87 3
2563.99 7
2564.11 11
2564.22 16
2564.34 20
2564.45 23
2564.57 25
2564.69 26
2564.80 26
2564.92 26
2565.03 25
2565.15 23
2565.27 21
2565.38 17
2565.50 12
2565.61 5
2565.73 0
2565.85 0
2565.96 0
2566.08 0
2566.19 0
2566.31 0
2566.43 0
2566.54 0
2566.66 3
2566.77 10
2566.89 15
2567.01 19
2567.12 21
2567.24 21
2567.36 20
2567.47 18
2567.59 15
2567.70 12
2567.82 8
2567.94 6
2568.05 4
2568.17 4
2568.28 6
2568.40 8
2568.52 12
2568.63 17
2568.75 23
2568.86 29
2568.98 36
2569.10 42
2569.21 48
2569.33 54
2569.45 60
2569.56 66
2569.68 72
2569.79 76
2569.91 77
2570.03 75
2570.14 70
2570.26 62
2570.37 51
2570.49 41
2570.61 32
2570.72 25
2570.84 21
2570.96 20
2571.07 22
2571.19 26
2571.30 32
2571.42 38
2571.54 45
2571.65 51
2571.77 57
2571.89 63
2572.00 69
2572.12 75
2572.23 83
2572.35 92
2572.47 102
2572.58 112
2572.70 121
2572.81 127
2572.93 131
2573.05 132
2573.16 129
2573.28 125
2573.40 119
2573.51 113
2573.63 108
2573.74 102
2573.86 96
2573.98 90
2574.09 85
2574.21 81
2574.33 79
2574.44 78
2574.56 81
2574.67 85
2574.79 91
2574.91 97
2575.02 103
2575.14 109
2575.26 114
2575.37 117
2575.49 121
2575.61 124
2575.72 128
2575.84 132
2575.95 136
2576.07 140
2576.19 143
2576.30 144
2576.42 142
2576.54 138
2576.65 130
2576.77 119
2576.88 107
2577.00 94
2577.12 82
2577.23 72
2577.35 64
2577.47 60
2577.58 59
2577.70 59
2577.82 59
2577.93 58
2578.05 55
2578.16 49
2578.28 42
2578.40 33
2578.51 25
2578.63 20
2578.75 17
2578.86 18
2578.98 21
2579.09 25
2579.21 31
2579.33 35
2579.44 39
2579.56 42
2579.68 45
2579.79 47
2579.91 49
2580.03 51
2580.14 53
2580.26 54
2580.38 55
2580.49 54
2580.61 53
2580.72 51
2580.84 48
2580.96 44
2581.07 41
2581.19 37
2581.31 34
2581.42 32
2581.54 30
2581.66 30
2581.77 29
2581.89 29
2582.00 28
2582.12 26
2582.24 22
2582.35 18
2582.47 13
2582.59 8
2582.70 3
2582.82 0
2582.94 0
2583.05 0
2583.17 0
2583.29 2
2583.40 6
2583.52 11
2583.64 16
2583.75 19
2583.87 22
2583.98 23
2584.10 22
2584.22 21
2584.33 20
2584.45 19
2584.57 19
2584.68 21
2584.80 24
2584.92 28
2585.03 33
2585.15 38
2585.27 42
2585.38 46
2585.50 49
2585.62 50
2585.73 52
2585.85 54
2585.97 56
2586.08 58
2586.20 60
2586.31 62
2586.43 63
2586.55 63
2586.66 61
2586.78 58
2586.90 54
2587.01 50
2587.13 45
2587.25 40
2587.36 36
2587.48 34
2587.60 33
2587.71 35
2587.83 39
2587.95 45
2588.06 53
2588.18 62
2588.30 71
2588.41 79
2588.53 86
2588.65 93
2588.76 99
2588.88 105
2589.00 110
2589.11 114
2589.23 118
2589.35 121
2589.46 123
2589.58 123
2589.70 122
2589.81 119
2589.93 115
2590.04 108
2590.16 99
2590.28 89
2590.39 79
2590.51 70
2590.63 62
2590.74 58
2590.86 57
2590.98 59
2591.09 65
2591.21 72
2591.33 79
2591.44 86
2591.56 92
2591.68 95
2591.79 96
2591.91 96
2592.03 95
2592.14 93
2592.26 90
2592.38 88
2592.49 86
2592.61 83
2592.73 82
2592.84 80
2592.96 79
2593.08 78
2593.19 78
2593.31 79
2593.43 81
2593.54 84
2593.66 86
2593.78 88
2593.89 90
2594.01 91
2594.13 92
2594.24 92
2594.36 94
2594.48 97
2594.59 100
2594.71 104
2594.83 106
2594.95 106
2595.06 103
2595.18 96
2595.30 86
2595.41 74
2595.53 63
2595.65 54
2595.76 49
2595.88 47
2596.00 49
2596.11 54
2596.23 60
2596.35 66
2596.46 72
2596.58 75
2596.70 78
2596.81 79
2596.93 80
2597.05 80
2597.16 81
2597.28 82
2597.40 82
2597.51 81
2597.63 79
2597.75 76
2597.86 72
2597.98 68
2598.10 64
2598.21 62
2598.33 60
2598.45 60
2598.56 60
2598.68 61
2598.80 61
2598.92 61
2599.03 62
2599.15 64
2599.27 66
2599.38 69
2599.50 72
2599.62 74
2599.73 76
2599.85 77
2599.97 76
2600.08 75
2600.20 75
2600.32 74
2600.43 75
2600.55 78
2600.67 82
2600.78 87
2600.90 93
2601.02 100
2601.14 107
2601.25 115
2601.37 122
2601.49 129
2601.60 135
2601.72 141
2601.84 145
2601.95 148
2602.07 150
2602.19 151
2602.30 150
2602.42 147
2602.54 142
2602.65 135
2602.77 125
2602.89 114
2603.01 102
2603.12 91
2603.24 80
2603.36 71
2603.47 64
2603.59 58
2603.71 54
2603.82 50
2603.94 48
2604.06 48
2604.17 48
2604.29 50
2604.41 53
2604.53 55
2604.64 57
2604.76 57
2604.88 56
2604.99 54
2605.11 52
2605.23 50
2605.34 49
2605.46 51
2605.58 54
2605.69 60
2605.81 66
2605.93 74
2606.05 80
2606.16 85
2606.28 87
2606.40 87
2606.51 85
2606.63 82
2606.75 78
2606.86 75
2606.98 74
2607.10 73
2607.22 74
2607.33 76
2607.45 78
2607.57 81
2607.68 83
2607.80 85
2607.92 85
2608.03 85
2608.15 84
2608.27 83
2608.39 82
2608.50 81
2608.62 81
2608.74 82
2608.85 84
2608.97 86
2609.09 87
2609.21 88
2609.32 88
2609.44 86
2609.56 84
2609.67 82
2609.79 79
2609.91 78
2610.02 77
2610.14 76
2610.26 75
2610.38 72
2610.49 69
2610.61 64
2610.73 58
2610.84 52
2610.96 46
2611.08 40
2611.20 36
2611.31 33
2611.43 32
2611.55 31
2611.66 32
2611.78 33
2611.90 35
2612.01 38
2612.13 40
2612.25 42
2612.37 45
2612.48 47
2612.60 50
2612.72 53
2612.83 56
2612.95 61
2613.07 67
2613.19 73
2613.30 81
2613.42 91
2613.54 100
2613.65 111
2613.77 121
2613.89 131
2614.01 141
2614.12 149
2614.24 156
2614.36 163
2614.47 169
2614.59 175
2614.71 181
2614.83 186
2614.94 190
2615.06 193
2615.18 194
2615.30 192
2615.41 188
2615.53 182
2615.65 174
2615.76 166
2615.88 159
2616.00 152
2616.12 149
2616.23 148
2616.35 150
2616.47 156
2616.58 163
2616.70 171
2616.82 179
2616.94 185
2617.05 188
2617.17 188
2617.29 184
2617.40 177
2617.52 166
2617.64 154
2617.76 141
2617.87 130
2617.99 122
2618.11 118
2618.23 117
2618.34 118
2618.46 122
2618.58 125
2618.69 127
2618.81 128
2618.93 127
2619.05 125
2619.16 123
2619.28 120
2619.40 118
2619.52 115
2619.63 111
2619.75 106
2619.87 101
2619.98 96
2620.10 93
2620.22 92
2620.34 94
2620.45 99
2620.57 106
2620.69 116
2620.81 126
2620.92 136
2621.04 144
2621.16 151
2621.27 155
2621.39 158
2621.51 158
2621.63 157
2621.74 154
2621.86 151
2621.98 148
2622.10 144
2622.21 140
2622.33 134
2622.45 126
2622.57 116
2622.68 104
2622.80 92
2622.92 80
2623.03 72
2623.15 67
2623.27 67
2623.39 70
2623.50 75
2623.62 82
2623.74 88
2623.86 93
2623.97 97
2624.09 98
2624.21 98
2624.33 97
2624.44 94
2624.56 90
2624.68 85
2624.80 81
2624.91 77
2625.03 74
2625.15 73
2625.27 73
2625.38 73
2625.50 73
2625.62 72
2625.73 69
2625.85 64
2625.97 59
2626.09 54
2626.20 50
2626.32 46
2626.44 44
2626.56 41
2626.67 38
2626.79 33
2626.91 28
2627.03 21
2627.14 14
2627.26 7
2627.38 1
2627.50 0
2627.61 0
2627.73 0
2627.85 0
2627.97 6
2628.08 14
2628.20 22
2628.32 28
2628.44 32
2628.55 33
2628.67 32
2628.79 29
2628.91 26
2629.02 23
2629.14 22
2629.26 22
2629.38 23
2629.49 25
2629.61 26
2629.73 25
2629.85 23
2629.96 19
2630.08 14
2630.20 9
2630.32 4
2630.43 0
2630.55 0
2630.67 0
2630.79 0
2630.90 0
2631.02 0
2631.14 0
2631.26 2
2631.37 3
2631.49 3
2631.61 3
2631.73 2
2631.84 1
2631.96 1
2632.08 1
2632.20 2
2632.31 6
2632.43 12
2632.55 19
2632.67 27
2632.78 35
2632.90 43
2633.02 50
2633.14 55
2633.25 60
2633.37 64
2633.49 66
2633.61 68
2633.73 69
2633.84 69
2633.96 67
2634.08 65
2634.20 62
2634.31 59
2634.43 56
2634.55 53
2634.67 51
2634.78 49
2634.90 48
2635.02 47
2635.14 45
2635.25 42
2635.37 38
2635.49 33
2635.61 28
2635.72 23
2635.84 19
2635.96 16
2636.08 13
2636.20 10
2636.31 7
2636.43 4
2636.55 1
2636.67 0
2636.78 0
2636.90 1
2637.02 6
2637.14 14
2637.25 23
2637.37 33
2637.49 41
2637.61 48
2637.72 51
2637.84 52
2637.96 51
2638.08 49
2638.20 47
2638.31 46
2638.43 45
2638.55 44
2638.67 43
2638.78 41
2638.90 39
2639.02 37
2639.14 35
2639.26 34
2639.37 35
2639.49 38
2639.61 43
2639.73 50
2639.84 58
2639.96 67
2640.08 77
2640.20 86
2640.31 94
2640.43 100
2640.55 104
2640.67 104
2640.79 102
2640.90 98
2641.02 91
2641.14 85
2641.26 79
2641.37 74
2641.49 71
2641.61 70
2641.73 71
2641.85 72
2641.96 73
2642.08 73
2642.20 72
2642.32 70
2642.43 67
2642.55 64
2642.67 60
2642.79 57
2642.91 55
2643.02 53
2643.14 52
2643.26 50
2643.38 48
2643.49 45
2643.61 41
2643.73 36
2643.85 30
2643.97 24
2644.08 19
2644.20 16
2644.32 15
2644.44 15
2644.56 16
2644.67 17
2644.79 19
2644.91 20
2645.03 22
2645.14 23
2645.26 26
2645.38 30
2645.50 34
2645.62 39
2645.73 44
2645.85 49
2645.97 54
2646.09 59
2646.21 63
2646.32 66
2646.44 69
2646.56 71
2646.68 72
2646.79 72
2646.91 72
2647.03 73
2647.15 73
2647.27 74
2647.38 74
2647.50 72
2647.62 69
2647.74 65
2647.86 59
2647.97 54
2648.09 51
2648.21 50
2648.33 53
2648.45 59
2648.56 67
2648.68 76
2648.80 83
2648.92 87
2649.03 88
2649.15 86
2649.27 82
2649.39 76
2649.51 71
2649.62 67
2649.74 64
2649.86 64
2649.98 66
2650.10 69
2650.21 73
2650.33 77
2650.45 80
2650.57 82
2650.69 82
2650.80 81
2650.92 77
2651.04 72
2651.16 65
2651.28 58
2651.39 50
2651.51 42
2651.63 36
2651.75 33
2651.87 31
2651.98 30
2652.10 30
2652.22 30
2652.34 28
2652.46 25
2652.57 20
2652.69 15
2652.81 8
2652.93 2
2653.05 0
2653.16 0
2653.28 0
2653.40 0
2653.52 0
2653.64 0
2653.75 0
2653.87 3
2653.99 12
2654.11 22
2654.23 32
2654.34 42
2654.46 50
2654.58 56
2654.70 59
2654.82 58
2654.94 53
2655.05 45
2655.17 35
2655.29 25
2655.41 15
2655.53 9
2655.64 5
2655.76 4
2655.88 5
2656.00 10
2656.12 15
2656.23 21
2656.35 27
2656.47 31
2656.59 34
2656.71 34
2656.82 33
2656.94 30
2657.06 27
2657.18 23
2657.30 20
2657.42 17
2657.53 14
2657.65 12
2657.77 9
2657.89 7
2658.01 4
2658.12 2
2658.24 0
2658.36 0
2658.48 0
2658.60 0
2658.71 0
2658.83 0
2658.95 0
2659.07 0
2659.19 2
2659.31 7
2659.42 12
2659.54 16
2659.66 19
2659.78 21
2659.90 22
2660.01 24
2660.13 26
2660.25 31
2660.37 37
2660.49 44
2660.61 52
2660.72 60
2660.84 66
2660.96 70
2661.08 71
2661.20 70
2661.31 67
2661.43 63
2661.55 61
2661.67 61
2661.79 64
2661.91 69
2662.02 76
2662.14 82
2662.26 86
2662.38 87
2662.50 87
2662.62 85
2662.73 84
2662.85 84
2662.97 86
2663.09 90
2663.21 94
2663.32 96
2663.44 96
2663.56 92
2663.68 85
2663.80 76
2663.92 68
2664.03 63
2664.15 60
2664.27 62
2664.39 66
2664.51 71
2664.63 77
2664.74 81
2664.86 82
2664.98 82
2665.10 80
2665.22 77
2665.34 75
2665.45 73
2665.57 71
2665.69 70
2665.81 68
2665.93 65
2666.05 62
2666.16 58
2666.28 54
2666.40 52
2666.52 51
2666.64 53
2666.76 56
2666.87 60
2666.99 64
2667.11 68
2667.23 70
2667.35 70
2667.47 68
2667.58 65
2667.70 61
2667.82 57
2667.94 53
2668.06 51
2668.18 51
2668.29 53
2668.41 58
2668.53 64
2668.65 72
2668.77 80
2668.89 87
2669.00 93
2669.12 97
2669.24 98
2669.36 97
2669.48 94
2669.60 89
2669.71 82
2669.83 74
2669.95 66
2670.07 58
2670.19 52
2670.31 47
2670.42 45
2670.54 44
2670.66 45
2670.78 46
2670.90 46
2671.02 45
2671.14 42
2671.25 40
2671.37 37
2671.49 34
2671.61 33
2671.73 33
2671.85 36
2671.96 42
2672.08 50
2672.20 60
2672.32 73
2672.44 87
2672.56 104
2672.68 121
2672.79 138
2672.91 155
2673.03 172
2673.15 186
2673.27 198
2673.39 207
2673.50 214
2673.62 218
2673.74 222
2673.86 225
2673.98 228
2674.10 232
2674.22 236
2674.33 238
2674.45 236
2674.57 230
2674.69 220
2674.81 205
2674.93 187
2675.04 168
2675.16 149
2675.28 133
2675.40 120
2675.52 111
2675.64 106
2675.76 104
2675.87 105
2675.99 109
2676.11 113
2676.23 117
2676.35 121
2676.47 124
2676.59 128
2676.70 132
2676.82 136
2676.94 140
2677.06 143
2677.18 145
2677.30 145
2677.42 142
2677.53 137
2677.65 130
2677.77 123
2677.89 116
2678.01 110
2678.13 105
2678.25 101
2678.36 97
2678.48 94
2678.60 89
2678.72 84
2678.84 78
2678.96 72
2679.08 65
2679.19 59
2679.31 52
2679.43 47
2679.55 43
2679.67 40
2679.79 38
2679.91 37
2680.02 36
2680.14 36
2680.26 34
2680.38 31
2680.50 26
2680.62 20
2680.74 14
2680.86 8
2680.97 3
2681.09 1
2681.21 2
2681.33 6
2681.45 14
2681.57 24
2681.69 36
2681.80 49
2681.92 61
2682.04 70
2682.16 77
2682.28 80
2682.40 81
2682.52 81
2682.64 80
2682.75 80
2682.87 81
2682.99 84
2683.11 88
2683.23 93
2683.35 96
2683.47 97
2683.58 95
2683.70 91
2683.82 85
2683.94 78
2684.06 71
2684.18 63
2684.30 56
2684.42 50
2684.53 44
2684.65 38
2684.77 31
2684.89 25
2685.01 20
2685.13 15
2685.25 10
2685.37 6
2685.48 2
2685.60 0
2685.72 0
2685.84 0
2685.96 0
2686.08 0
2686.20 0
2686.32 0
2686.43 0
2686.55 3
2686.67 9
2686.79 15
2686.91 21
2687.03 28
2687.15 35
2687.27 42
2687.38 49
2687.50 56
2687.62 62
2687.74 67
2687.86 68
2687.98 67
2688.10 64
2688.22 58
2688.34 50
2688.45 43
2688.57 36
2688.69 30
2688.81 27
2688.93 28
2689.05 31
2689.17 37
2689.29 44
2689.40 52
2689.52 60
2689.64 65
2689.76 68
2689.88 70
2690.00 69
2690.12 68
2690.24 66
2690.36 64
2690.47 63
2690.59 62
2690.71 64
2690.83 66
2690.95 71
2691.07 76
2691.19 82
2691.31 88
2691.43 92
2691.54 93
2691.66 92
2691.78 88
2691.90 83
2692.02 77
2692.14 73
2692.26 70
2692.38 70
2692.50 71
2692.61 73
2692.73 77
2692.85 79
2692.97 81
2693.09 81
2693.21 80
2693.33 77
2693.45 73
2693.57 69
2693.68 65
2693.80 61
2693.92 59
2694.04 57
2694.16 56
2694.28 55
2694.40 54
2694.52 53
2694.64 51
2694.75 48
2694.87 45
2694.99 42
2695.11 39
2695.23 36
2695.35 32
2695.47 29
2695.59 25
2695.71 22
2695.83 20
2695.94 21
2696.06 23
2696.18 28
2696.30 34
2696.42 42
2696.54 49
2696.66 55
2696.78 60
2696.90 62
2697.02 62
2697.13 61
2697.25 58
2697.37 55
2697.49 52
2697.61 49
2697.73 45
2697.85 43
2697.97 41
2698.09 40
2698.21 42
2698.32 45
2698.44 49
2698.56 54
2698.68 58
2698.80 61
2698.92 60
2699.04 57
2699.16 51
2699.28 44
2699.40 37
2699.52 32
2699.63 29
2699.75 28
2699.87 29
2699.99 31
2700.11 33
2700.23 33
2700.35 30
2700.47 26
2700.59 21
2700.71 16
2700.83 13
2700.94 13
2701.06 15
2701.18 22
2701.30 30
2701.42 41
2701.54 52
2701.66 63
2701.78 72
2701.90 80
2702.02 85
2702.14 89
2702.25 90
2702.37 90
2702.49 89
2702.61 87
2702.73 83
2702.85 79
2702.97 76
2703.09 73
2703.21 71
2703.33 70
2703.45 71
2703.56 72
2703.68 74
2703.80 75
2703.92 76
2704.04 77
2704.16 79
2704.28 82
2704.40 87
2704.52 93
2704.64 101
2704.76 108
2704.88 116
2704.99 121
2705.11 124
2705.23 124
2705.35 121
2705.47 116
2705.59 109
2705.71 101
2705.83 93
2705.95 86
2706.07 80
2706.19 76
2706.31 71
2706.43 67
2706.54 63
2706.66 59
2706.78 56
2706.90 54
2707.02 54
2707.14 54
2707.26 56
2707.38 57
2707.50 58
2707.62 57
2707.74 56
2707.86 54
2707.98 53
2708.09 53
2708.21 54
2708.33 57
2708.45 61
2708.57 65
2708.69 69
2708.81 73
2708.93 76
2709.05 79
2709.17 82
2709.29 83
2709.41 84
2709.53 84
2709.64 82
2709.76 79
2709.88 74
2710.00 67
2710.12 61
2710.24 54
2710.36 47
2710.48 41
2710.60 36
2710.72 32
2710.84 30
2710.96 28
2711.08 28
2711.20 29
2711.32 30
2711.43 33
2711.55 36
2711.67 39
2711.79 42
2711.91 45
2712.03 47
2712.15 48
2712.27 48
2712.39 45
2712.51 41
2712.63 35
2712.75 29
2712.87 22
2712.99 15
2713.11 10
2713.22 8
2713.34 7
2713.46 9
2713.58 11
2713.70 15
2713.82 18
2713.94 21
2714.06 24
2714.18 27
2714.30 30
2714.42 34
2714.54 38
2714.66 43
2714.78 47
2714.90 50
2715.02 51
2715.13 50
2715.25 48
2715.37 44
2715.49 40
2715.61 37
2715.73 35
2715.85 33
2715.97 32
2716.09 31
2716.21 29
2716.33 27
2716.45 23
2716.57 19
2716.69 15
2716.81 11
2716.93 8
2717.05 8
2717.16 10
2717.28 15
2717.40 22
2717.52 31
2717.64 41
2717.76 50
2717.88 57
2718.00 61
2718.12 63
2718.24 62
2718.36 59
2718.48 55
2718.60 50
2718.72 45
2718.84 42
2718.96 40
2719.08 39
2719.20 40
2719.32 42
2719.43 43
2719.55 44
2719.67 44
2719.79 43
2719.91 40
2720.03 37
2720.15 33
2720.27 30
2720.39 27
2720.51 26
2720.63 26
2720.75 26
2720.87 27
2720.99 28
2721.11 28
2721.23 26
2721.35 23
2721.47 19
2721.59 14
2721.71 10
2721.83 7
2721.94 7
2722.06 11
2722.18 18
2722.30 27
2722.42 37
2722.54 46
2722.66 53
2722.78 57
2722.90 59
2723.02 58
2723.14 57
2723.26 56
2723.38 55
2723.50 54
2723.62 54
2723.74 54
2723.86 54
2723.98 52
2724.10 50
2724.22 46
2724.34 43
2724.46 41
2724.58 39
2724.70 38
2724.81 38
2724.93 39
2725.05 40
2725.17 41
2725.29 42
2725.41 43
2725.53 44
2725.65 45
2725.77 46
2725.89 48
2726.01 49
2726.13 49
2726.25 48
2726.37 45
2726.49 42
2726.61 37
2726.73 33
2726.85 30
2726.97 28
2727.09 27
2727.21 27
2727.33 26
2727.45 24
2727.57 22
2727.69 19
2727.81 15
2727.93 11
2728.05 9
2728.17 8
2728.29 10
2728.40 13
2728.52 18
2728.64 25
2728.76 33
2728.88 42
2729.00 52
2729.12 62
2729.24 70
2729.36 76
2729.48 79
2729.60 78
2729.72 75
2729.84 69
2729.96 61
2730.08 53
2730.20 45
2730.32 39
2730.44 34
2730.56 31
2730.68 29
2730.80 29
2730.92 30
2731.04 33
2731.16 36
2731.28 39
2731.40 42
2731.52 43
2731.64 43
2731.76 41
2731.88 39
2732.00 36
2732.12 34
2732.24 32
2732.36 30
2732.48 28
2732.60 27
2732.72 26
2732.84 26
2732.96 27
2733.07 29
2733.19 33
2733.31 38
2733.43 43
2733.55 47
2733.67 50
2733.79 51
2733.91 51
2734.03 48
2734.15 45
2734.27 42
2734.39 39
2734.51 37
2734.63 35
2734.75 33
2734.87 32
2734.99 31
2735.11 30
2735.23 31
2735.35 32
2735.47 36
2735.59 41
2735.71 47
2735.83 52
2735.95 56
2736.07 59
2736.19 60
2736.31 60
2736.43 61
2736.55 63
2736.67 66
2736.79 70
2736.91 74
2737.03 77
2737.15 78
2737.27 75
2737.39 69
2737.51 62
2737.63 55
2737.75 48
2737.87 44
2737.99 43
2738.11 44
2738.23 46
2738.35 50
2738.47 53
2738.59 55
2738.71 56
2738.83 56
2738.95 54
2739.07 52
2739.19 49
2739.31 45
2739.43 41
2739.55 36
2739.67 33
2739.79 30
2739.91 29
2740.03 30
2740.15 32
2740.27 34
2740.39 35
2740.51 36
2740.63 36
2740.75 34
2740.87 31
2740.99 27
2741.11 23
2741.23 19
2741.35 16
2741.47 13
2741.59 12
2741.71 12
2741.83 14
2741.95 18
2742.07 25
2742.19 33
2742.31 42
2742.43 50
2742.55 58
2742.67 63
2742.79 66
2742.91 65
2743.03 61
2743.15 55
2743.27 48
2743.39 41
2743.51 36
2743.63 34
2743.75 34
2743.87 36
2743.99 37
2744.11 37
2744.23 34
2744.35 27
2744.47 18
2744.59 6
2744.71 0
2744.83 0
2744.95 0
2745.07 0
2745.19 0
2745.31 0
2745.43 0
2745.55 0
2745.67 4
2745.79 9
2745.91 13
2746.03 17
2746.15 22
2746.27 28
2746.39 34
2746.51 39
2746.63 45
2746.75 49
2746.87 52
2746.99 55
2747.11 56
2747.23 57
2747.35 56
2747.47 55
2747.59 53
2747.71 52
2747.83 51
2747.95 52
2748.07 55
2748.19 59
2748.31 65
2748.43 72
2748.55 77
2748.67 81
2748.79 84
2748.91 86
2749.03 86
2749.15 86
2749.27 86
2749.39 86
2749.51 86
2749.63 86
2749.75 87
2749.87 88
2749.99 89
2750.11 90
2750.23 91
2750.35 90
2750.47 87
2750.59 83
2750.71 78
2750.83 73
2750.95 68
2751.07 64
2751.19 61
2751.31 59
2751.43 59
2751.56 59
2751.68 59
2751.80 60
2751.92 60
2752.04 60
2752.16 61
2752.28 61
2752.40 62
2752.52 63
2752.64 62
2752.76 61
2752.88 58
2753.00 54
2753.12 50
2753.24 46
2753.36 44
2753.48 43
2753.60 44
2753.72 46
2753.84 49
2753.96 53
2754.08 57
2754.20 61
2754.32 66
2754.44 70
2754.56 75
2754.68 78
2754.80 80
2754.92 81
2755.04 79
2755.16 76
2755.28 72
2755.40 69
2755.52 68
2755.64 67
2755.76 68
2755.88 69
2756.00 69
2756.12 68
2756.25 66
2756.37 62
2756.49 57
2756.61 53
2756.73 49
2756.85 45
2756.97 41
2757.09 37
2757.21 33
2757.33 28
2757.45 23
2757.57 18
2757.69 15
2757.81 14
2757.93 13
2758.05 13
2758.17 12
2758.29 9
2758.41 5
2758.53 0
2758.65 0
2758.77 0
2758.89 0
2759.01 0
2759.13 0
2759.25 0
2759.37 0
2759.49 6
2759.61 13
2759.74 19
2759.86 24
2759.98 27
2760.10 28
2760.22 27
2760.34 26
2760.46 24
2760.58 24
2760.70 25
2760.82 27
2760.94 30
2761.06 33
2761.18 34
2761.30 34
2761.42 31
2761.54 26
2761.66 21
2761.78 17
2761.90 15
2762.02 16
2762.14 21
2762.26 28
2762.38 37
2762.50 47
2762.63 55
2762.75 61
2762.87 64
2762.99 63
2763.11 59
2763.23 53
2763.35 45
2763.47 37
2763.59 30
2763.71 25
2763.83 22
2763.95 21
2764.07 24
2764.19 28
2764.31 34
2764.43 41
2764.55 49
2764.67 57
2764.79 65
2764.91 72
2765.03 78
2765.16 84
2765.28 88
2765.40 92
2765.52 94
2765.64 95
2765.76 94
2765.88 91
2766.00 85
2766.12 76
2766.24 66
2766.36 54
2766.48 42
2766.60 32
2766.72 24
2766.84 20
2766.96 19
2767.08 21
2767.20 26
2767.32 31
2767.45 36
2767.57 40
2767.69 43
2767.81 44
2767.93 45
2768.05 47
2768.17 50
2768.29 54
2768.41 58
2768.53 62
2768.65 64
2768.77 64
2768.89 63
2769.01 60
2769.13 57
2769.25 54
2769.37 54
2769.49 55
2769.62 59
2769.74 64
2769.86 68
2769.98 70
2770.10 70
2770.22 67
2770.34 61
2770.46 52
2770.58 41
2770.70 31
2770.82 21
2770.94 14
2771.06 9
2771.18 7
2771.30 8
2771.42 11
2771.55 15
2771.67 19
2771.79 22
2771.91 24
2772.03 24
2772.15 23
2772.27 20
2772.39 17
2772.51 14
2772.63 13
2772.75 14
2772.87 17
2772.99 22
2773.11 29
2773.23 36
2773.36 42
2773.48 46
2773.60 48
2773.72 48
2773.84 45
2773.96 42
2774.08 39
2774.20 37
2774.32 36
2774.44 37
2774.56 40
2774.68 43
2774.80 46
2774.92 47
2775.05 46
2775.17 43
2775.29 37
2775.41 30
2775.53 23
2775.65 17
2775.77 14
2775.89 14
2776.01 18
2776.13 24
2776.25 31
2776.37 39
2776.49 46
2776.61 52
2776.74 56
2776.86 58
2776.98 59
2777.10 59
2777.22 59
2777.34 60
2777.46 60
2777.58 61
2777.70 62
2777.82 64
2777.94 65
2778.06 67
2778.18 68
2778.31 70
2778.43 72
2778.55 75
2778.67 77
2778.79 80
2778.91 82
2779.03 85
2779.15 87
2779.27 89
2779.39 91
2779.51 94
2779.63 96
2779.76 98
2779.88 99
2780.00 99
2780.12 97
2780.24 94
2780.36 90
2780.48 86
2780.60 81
2780.72 77
2780.84 74
2780.96 71
2781.08 70
2781.21 69
2781.33 70
2781.45 72
2781.57 77
2781.69 83
2781.81 90
2781.93 99
2782.05 109
2782.17 120
2782.29 131
2782.41 143
2782.53 155
2782.66 167
2782.78 178
2782.90 188
2783.02 195
2783.14 199
2783.26 201
2783.38 199
2783.50 197
2783.62 192
2783.74 188
2783.86 182
2783.99 174
2784.11 165
2784.23 154
2784.35 141
2784.47 127
2784.59 112
2784.71 99
2784.83 88
2784.95 80
2785.07 75
2785.19 72
2785.32 71
2785.44 71
2785.56 72
2785.68 74
2785.80 78
2785.92 83
2786.04 89
2786.16 97
2786.28 106
2786.40 114
2786.53 120
2786.65 123
2786.77 125
2786.89 125
2787.01 123
2787.13 122
2787.25 122
2787.37 122
2787.49 124
2787.61 127
2787.73 131
2787.86 135
2787.98 140
2788.10 145
2788.22 150
2788.34 154
2788.46 158
2788.58 160
2788.70 160
2788.82 158
2788.95 155
2789.07 150
2789.19 146
2789.31 143
2789.43 142
2789.55 143
2789.67 146
2789.79 150
2789.91 154
2790.03 158
2790.16 161
2790.28 164
2790.40 167
2790.52 170
2790.64 173
2790.76 176
2790.88 177
2791.00 176
2791.12 174
2791.24 170
2791.37 165
2791.49 159
2791.61 154
2791.73 149
2791.85 144
2791.97 140
2792.09 137
2792.21 133
2792.33 128
2792.46 122
2792.58 115
2792.70 105
2792.82 94
2792.94 81
2793.06 68
2793.18 56
2793.30 45
2793.42 38
2793.55 33
2793.67 33
2793.79 36
2793.91 41
2794.03 47
2794.15 53
2794.27 57
2794.39 59
2794.51 58
2794.64 56
2794.76 50
2794.88 44
2795.00 37
2795.12 32
2795.24 28
2795.36 27
2795.48 27
2795.61 30
2795.73 33
2795.85 36
2795.97 38
2796.09 38
2796.21 36
2796.33 34
2796.45 31
2796.57 31
2796.70 32
2796.82 36
2796.94 43
2797.06 51
2797.18 60
2797.30 68
2797.42 75
2797.54 81
2797.67 84
2797.79 85
2797.91 84
2798.03 81
2798.15 78
2798.27 75
2798.39 73
2798.51 72
2798.64 72
2798.76 73
2798.88 75
2799.00 77
2799.12 79
2799.24 82
2799.36 85
2799.48 87
2799.61 89
2799.73 90
2799.85 90
2799.97 88
2800.09 84
2800.21 78
2800.33 70
2800.45 61
2800.58 52
2800.70 44
2800.82 37
2800.94 33
2801.06 31
2801.18 31
2801.30 33
2801.42 36
2801.55 39
2801.67 41
2801.79 43
2801.91 45
2802.03 45
2802.15 45
2802.27 44
2802.39 42
2802.52 39
2802.64 36
2802.76 33
2802.88 31
2803.00 30
2803.12 31
2803.24 34
2803.37 39
2803.49 44
2803.61 51
2803.73 58
2803.85 64
2803.97 69
2804.09 73
2804.21 75
2804.34 76
2804.46 75
2804.58 74
2804.70 72
2804.82 71
2804.94 70
2805.06 68
2805.19 65
2805.31 62
2805.43 56
2805.55 50
2805.67 44
2805.79 38
2805.91 34
2806.04 32
2806.16 32
2806.28 35
2806.40 41
2806.52 47
2806.64 54
2806.76 61
2806.88 68
2807.01 73
2807.13 77
2807.25 79
2807.37 79
2807.49 76
2807.61 70
2807.73 63
2807.86 54
2807.98 46
2808.10 39
2808.22 34
2808.34 29
2808.46 24
2808.58 19
2808.71 13
2808.83 7
2808.95 1
2809.07 0
2809.19 0
2809.31 0
2809.44 0
2809.56 0
2809.68 5
2809.80 11
2809.92 15
2810.04 19
2810.16 21
2810.29 22
2810.41 23
2810.53 23
2810.65 23
2810.77 22
2810.89 21
2811.01 18
2811.14 15
2811.26 10
2811.38 4
2811.50 0
2811.62 0
2811.74 0
2811.86 0
2811.99 0
2812.11 0
2812.23 0
2812.35 0
2812.47 3
2812.59 9
2812.72 14
2812.84 20
2812.96 25
2813.08 30
2813.20 34
2813.32 36
2813.44 37
2813.57 34
2813.69 30
2813.81 24
2813.93 18
2814.05 13
2814.17 9
2814.30 8
2814.42 8
2814.54 9
2814.66 10
2814.78 11
2814.90 12
2815.03 12
2815.15 13
2815.27 13
2815.39 13
2815.51 14
2815.63 14
2815.75 15
2815.88 16
2816.00 18
2816.12 19
2816.24 21
2816.36 22
2816.48 24
2816.61 26
2816.73 27
2816.85 28
2816.97 29
2817.09 30
2817.21 30
2817.34 30
2817.46 29
2817.58 28
2817.70 26
2817.82 25
2817.94 24
2818.07 25
2818.19 27
2818.31 30
2818.43 33
2818.55 37
2818.67 39
2818.80 41
2818.92 43
2819.04 45
2819.16 47
2819.28 50
2819.40 53
2819.53 56
2819.65 59
2819.77 60
2819.89 60
2820.01 60
2820.13 59
2820.26 59
2820.38 61
2820.50 66
2820.62 73
2820.74 81
2820.86 90
2820.99 98
2821.11 104
2821.23 108
2821.35 109
2821.47 108
2821.59 105
2821.72 100
2821.84 95
2821.96 89
2822.08 84
2822.20 79
2822.33 75
2822.45 70
2822.57 66
2822.69 61
2822.81 56
2822.93 50
2823.06 43
2823.18 37
2823.30 30
2823.42 25
2823.54 21
2823.66 18
2823.79 17
2823.91 15
2824.03 14
2824.15 13
2824.27 10
2824.40 7
2824.52 3
2824.64 1
2824.76 0
2824.88 0
2825.00 0
2825.13 2
2825.25 4
2825.37 6
2825.49 8
2825.61 11
2825.74 16
2825.86 23
2825.98 33
2826.10 46
2826.22 60
2826.34 73
2826.47 83
2826.59 89
2826.71 91
2826.83 89
2826.95 84
2827.08 79
2827.20 74
2827.32 70
2827.44 68
2827.56 65
2827.68 63
2827.81 59
2827.93 55
2828.05 49
2828.17 42
2828.29 35
2828.42 27
2828.54 21
2828.66 16
2828.78 13
2828.90 13
2829.03 15
2829.15 18
2829.27 23
2829.39 27
2829.51 30
2829.63 33
2829.76 35
2829.88 37
2830.00 37
2830.12 38
2830.24 38
2830.37 37
2830.49 36
2830.61 34
2830.73 33
2830.85 31
2830.98 31
2831.10 31
2831.22 31
2831.34 33
2831.46 35
2831.59 36
2831.71 38
2831.83 39
2831.95 40
2832.07 40
2832.20 40
2832.32 38
2832.44 37
2832.56 34
2832.68 32
2832.81 31
2832.93 31
2833.05 32
2833.17 34
2833.29 36
2833.41 38
2833.54 40
2833.66 41
2833.78 42
2833.90 43
2834.02 45
2834.15 48
2834.27 50
2834.39 52
2834.51 54
2834.63 54
2834.76 52
2834.88 50
2835.00 48
2835.12 47
2835.25 45
2835.37 44
2835.49 42
2835.61 39
2835.73 36
2835.86 31
2835.98 26
2836.10 21
2836.22 16
2836.34 11
2836.47 6
2836.59 1
2836.71 0
2836.83 0
2836.95 0
2837.08 1
2837.20 9
2837.32 18
2837.44 29
2837.56 38
2837.69 45
2837.81 49
2837.93 50
2838.05 49
2838.17 48
2838.30 46
2838.42 45
2838.54 44
2838.66 43
2838.78 41
2838.91 39
2839.03 37
2839.15 35
2839.27 33
2839.40 33
2839.52 33
2839.64 34
2839.76 36
2839.88 40
2840.01 44
2840.13 49
2840.25 56
2840.37 63
2840.49 72
2840.62 80
2840.74 88
2840.86 95
2840.98 101
2841.11 105
2841.23 106
2841.35 106
2841.47 104
2841.59 100
2841.72 95
2841.84 90
2841.96 84
2842.08 79
2842.20 73
2842.33 67
2842.45 62
2842.57 57
2842.69 53
2842.82 51
2842.94 50
2843.06 52
2843.18 55
2843.30 60
2843.43 65
2843.55 69
2843.67 71
2843.79 70
2843.92 67
2844.04 61
2844.16 53
2844.28 46
2844.40 40
2844.53 36
2844.65 34
2844.77 35
2844.89 36
2845.02 37
2845.14 36
2845.26 34
2845.38 31
2845.50 27
2845.63 25
2845.75 24
2845.87 25
2845.99 28
2846.12 31
2846.24 35
2846.36 39
2846.48 41
2846.60 42
2846.73 41
2846.85 39
2846.97 37
2847.09 36
2847.22 36
2847.34 38
2847.46 41
2847.58 46
2847.71 53
2847.83 61
2847.95 71
2848.07 82
2848.19 93
2848.32 103
2848.44 110
2848.56 113
2848.68 111
2848.81 106
2848.93 97
2849.05 87
2849.17 78
2849.30 72
2849.42 69
2849.54 69
2849.66 70
2849.78 73
2849.91 74
2850.03 73
2850.15 71
2850.27 66
2850.40 60
2850.52 53
2850.64 47
2850.76 40
2850.89 33
2851.01 26
2851.13 19
2851.25 13
2851.38 6
2851.50 2
2851.62 0
2851.74 1
2851.86 5
2851.99 12
2852.11 22
2852.23 32
2852.35 42
2852.48 50
2852.60 55
2852.72 57
2852.84 57
2852.97 54
2853.09 52
2853.21 48
2853.33 46
2853.46 43
2853.58 42
2853.70 41
2853.82 42
2853.95 44
2854.07 47
2854.19 50
2854.31 53
2854.44 55
2854.56 55
2854.68 54
2854.80 51
2854.92 47
2855.05 43
2855.17 38
2855.29 33
2855.41 30
2855.54 27
2855.66 25
2855.78 25
2855.90 25
2856.03 25
2856.15 25
2856.27 24
2856.39 22
2856.52 18
2856.64 12
2856.76 4
2856.88 0
2857.01 0
2857.13 0
2857.25 0
2857.37 0
2857.50 0
2857.62 0
2857.74 0
2857.86 7
2857.99 13
2858.11 17
2858.23 18
2858.35 18
2858.48 18
2858.60 16
2858.72 15
2858.84 14
2858.97 14
2859.09 15
2859.21 16
2859.33 17
2859.46 20
2859.58 23
2859.70 27
2859.82 30
2859.95 33
2860.07 35
2860.19 35
2860.32 33
2860.44 30
2860.56 26
2860.68 22
2860.81 20
2860.93 19
2861.05 20
2861.17 23
2861.30 29
2861.42 35
2861.54 41
2861.66 46
2861.79 49
2861.91 49
2862.03 46
2862.15 40
2862.28 31
2862.40 21
2862.52 12
2862.64 5
2862.77 2
2862.89 2
2863.01 5
2863.13 12
2863.26 19
2863.38 26
2863.50 31
2863.63 35
2863.75 37
2863.87 37
2863.99 36
2864.12 33
2864.24 31
2864.36 28
2864.48 26
2864.61 24
2864.73 23
2864.85 22
2864.97 21
2865.10 19
2865.22 17
2865.34 15
2865.47 12
2865.59 9
2865.71 8
2865.83 7
2865.96 8
2866.08 10
2866.20 11
2866.32 12
2866.45 13
2866.57 12
2866.69 10
2866.81 8
2866.94 5
2867.06 4
2867.18 2
2867.31 2
2867.43 2
2867.55 3
2867.67 5
2867.80 8
2867.92 11
2868.04 14
2868.16 17
2868.29 20
2868.41 23
2868.53 26
2868.66 30
2868.78 35
2868.90 43
2869.02 52
2869.15 62
2869.27 72
2869.39 79
2869.51 85
2869.64 88
2869.76 89
2869.88 89
2870.01 87
2870.13 85
2870.25 83
2870.37 80
2870.50 76
2870.62 72
2870.74 67
2870.87 63
2870.99 59
2871.11 55
2871.23 53
2871.36 52
2871.48 53
2871.60 57
2871.73 63
2871.85 71
2871.97 79
2872.09 86
2872.22 91
2872.34 93
2872.46 92
2872.58 89
2872.71 84
2872.83 79
2872.95 75
2873.08 72
2873.20 70
2873.32 68
2873.44 68
2873.57 68
2873.69 69
2873.81 69
2873.94 69
2874.06 69
2874.18 68
2874.30 65
2874.43 60
2874.55 55
2874.67 50
2874.80 46
2874.92 44
2875.04 42
2875.16 42
2875.29 41
2875.41 41
2875.53 39
2875.66 37
2875.78 34
2875.90 31
2876.02 28
2876.15 27
2876.27 28
2876.39 29
2876.52 31
2876.64 33
2876.76 35
2876.89 37
2877.01 38
2877.13 39
2877.25 39
2877.38 39
2877.50 39
2877.62 41
2877.75 43
2877.87 46
2877.99 50
2878.11 53
2878.24 54
2878.36 53
2878.48 50
2878.61 45
2878.73 39
2878.85 35
2878.98 34
2879.10 37
2879.22 44
2879.34 54
2879.47 67
2879.59 80
2879.71 92
2879.84 101
2879.96 107
2880.08 109
2880.21 109
2880.33 105
2880.45 100
2880.57 94
2880.70 87
2880.82 80
2880.94 72
2881.07 65
2881.19 57
2881.31 49
2881.44 41
2881.56 33
2881.68 25
2881.80 18
2881.93 11
2882.05 6
2882.17 1
2882.30 0
2882.42 0
2882.54 0
2882.67 0
2882.79 0
2882.91 0
2883.03 0
2883.16 0
2883.28 1
2883.40 6
2883.53 12
2883.65 18
2883.77 24
2883.90 30
2884.02 36
2884.14 42
2884.27 49
2884.39 56
2884.51 63
2884.63 69
2884.76 73
2884.88 74
2885.00 71
2885.13 66
2885.25 58
2885.37 51
2885.50 45
2885.62 42
2885.74 41
2885.87 42
2885.99 46
2886.11 51
2886.23 57
2886.36 64
2886.48 71
2886.60 78
2886.73 84
2886.85 88
2886.97 91
2887.10 91
2887.22 89
2887.34 86
2887.47 82
2887.59 79
2887.71 78
2887.84 77
2887.96 76
2888.08 75
2888.21 73
2888.33 70
2888.45 66
2888.57 61
2888.70 57
2888.82 55
2888.94 54
2889.07 55
2889.19 57
2889.31 60
2889.44 61
2889.56 61
2889.68 59
2889.81 55
2889.93 50
2890.05 44
2890.18 37
2890.30 32
2890.42 27
2890.55 23
2890.67 22
2890.79 22
2890.92 24
2891.04 27
2891.16 31
2891.28 36
2891.41 41
2891.53 45
2891.65 49
2891.78 51
2891.90 51
2892.02 48
2892.15 43
2892.27 36
2892.39 28
2892.52 20
2892.64 13
2892.76 8
2892.89 6
2893.01 6
2893.13 9
2893.26 13
2893.38 17
2893.50 22
2893.63 26
2893.75 29
2893.87 31
2894.00 32
2894.12 33
2894.24 32
2894.37 31
2894.49 30
2894.61 29
2894.74 29
2894.86 30
2894.98 33
2895.11 37
2895.23 42
2895.35 47
2895.48 52
2895.60 56
2895.72 60
2895.85 62
2895.97 63
2896.09 64
2896.22 64
2896.34 64
2896.46 62
2896.59 59
2896.71 55
2896.83 51
2896.96 47
2897.08 44
2897.20 42
2897.33 42
2897.45 45
2897.57 49
2897.70 54
2897.82 58
2897.94 63
2898.07 66
2898.19 69
2898.31 71
2898.44 72
2898.56 74
2898.68 75
2898.81 77
2898.93 80
2899.05 84
2899.18 89
2899.30 94
2899.42 101
2899.55 109
2899.67 117
2899.79 125
2899.92 133
2900.04 139
2900.16 144
2900.29 149
2900.41 154
2900.53 159
2900.66 167
2900.78 177
2900.90 191
2901.03 207
2901.15 226
2901.27 245
2901.40 265
2901.52 283
2901.65 300
2901.77 314
2901.89 327
2902.02 338
2902.14 348
2902.26 355
2902.39 361
2902.51 364
2902.63 364
2902.76 361
2902.88 356
2903.00 350
2903.13 343
2903.25 337
2903.37 332
2903.50 330
2903.62 329
2903.74 330
2903.87 332
2903.99 333
2904.11 332
2904.24 328
2904.36 320
2904.49 309
2904.61 295
2904.73 281
2904.86 267
2904.98 255
2905.10 245
2905.23 238
2905.35 233
2905.47 228
2905.60 222
2905.72 214
2905.84 205
2905.97 195
2906.09 183
2906.21 170
2906.34 158
2906.46 147
2906.59 137
2906.71 128
2906.83 120
2906.96 114
2907.08 107
2907.20 102
2907.33 96
2907.45 90
2907.57 83
2907.70 77
2907.82 70
2907.94 64
2908.07 57
2908.19 52
2908.32 47
2908.44 42
2908.56 39
2908.69 38
2908.81 39
2908.93 42
2909.06 48
2909.18 56
2909.30 67
2909.43 79
2909.55 91
2909.67 102
2909.80 110
2909.92 116
2910.05 119
2910.17 119
2910.29 117
2910.42 113
2910.54 107
2910.66 101
2910.79 93
2910.91 84
2911.03 74
2911.16 64
2911.28 54
2911.41 45
2911.53 38
2911.65 31
2911.78 26
2911.90 23
2912.02 22
2912.15 21
2912.27 20
2912.40 19
2912.52 18
2912.64 17
2912.77 17
2912.89 18
2913.01 21
2913.14 25
2913.26 32
2913.38 40
2913.51 49
2913.63 58
2913.76 66
2913.88 73
2914.00 77
2914.13 80
2914.25 81
2914.37 82
2914.50 82
2914.62 82
2914.75 81
2914.87 80
2914.99 79
2915.12 78
2915.24 77
2915.36 76
2915.49 77
2915.61 78
2915.74 80
2915.86 80
2915.98 80
2916.11 79
2916.23 78
2916.35 78
2916.48 79
2916.60 83
2916.73 88
2916.85 93
2916.97 98
2917.10 101
2917.22 101
2917.34 99
2917.47 95
2917.59 90
2917.72 85
2917.84 82
2917.96 81
2918.09 82
2918.21 86
2918.33 90
2918.46 96
2918.58 102
2918.71 108
2918.83 114
2918.95 120
2919.08 126
2919.20 131
2919.33 135
2919.45 138
2919.57 141
2919.70 144
2919.82 147
2919.94 148
2920.07 150
2920.19 149
2920.32 147
2920.44 143
2920.56 137
2920.69 129
2920.81 120
2920.94 110
2921.06 99
2921.18 88
2921.31 77
2921.43 66
2921.55 56
2921.68 48
2921.80 42
2921.93 38
2922.05 37
2922.17 39
2922.30 42
2922.42 46
2922.55 49
2922.67 52
2922.79 53
2922.92 53
2923.04 51
2923.17 47
2923.29 43
2923.41 40
2923.54 38
2923.66 38
2923.78 41
2923.91 46
2924.03 53
2924.16 60
2924.28 68
2924.40 76
2924.53 83
2924.65 90
2924.78 96
2924.90 102
2925.02 105
2925.15 105
2925.27 102
2925.40 95
2925.52 85
2925.64 72
2925.77 58
2925.89 45
2926.02 33
2926.14 24
2926.26 19
2926.39 17
2926.51 19
2926.64 24
2926.76 32
2926.88 40
2927.01 50
2927.13 58
2927.26 66
2927.38 72
2927.50 76
2927.63 77
2927.75 76
2927.88 75
2928.00 73
2928.12 71
2928.25 69
2928.37 68
2928.50 66
2928.62 64
2928.74 62
2928.87 59
2928.99 56
2929.12 53
2929.24 51
2929.36 48
2929.49 46
2929.61 44
2929.74 41
2929.86 38
2929.98 33
2930.11 28
2930.23 21
2930.36 14
2930.48 8
2930.60 2
2930.73 0
2930.85 0
2930.98 0
2931.10 0
2931.22 2
2931.35 10
2931.47 20
2931.60 32
2931.72 44
2931.85 56
2931.97 67
2932.09 75
2932.22 79
2932.34 80
2932.47 77
2932.59 71
2932.71 64
2932.84 57
2932.96 49
2933.09 42
2933.21 35
2933.33 30
2933.46 25
2933.58 22
2933.71 20
2933.83 19
2933.95 21
2934.08 23
2934.20 26
2934.33 29
2934.45 32
2934.58 34
2934.70 35
2934.82 36
2934.95 37
2935.07 39
2935.20 39
2935.32 40
2935.44 40
2935.57 40
2935.69 39
2935.82 39
2935.94 39
2936.07 40
2936.19 43
2936.31 46
2936.44 51
2936.56 55
2936.69 58
2936.81 60
2936.93 59
2937.06 58
2937.18 55
2937.31 50
2937.43 46
2937.56 43
2937.68 41
2937.80 41
2937.93 43
2938.05 48
2938.18 54
2938.30 62
2938.43 71
2938.55 79
2938.67 85
2938.80 89
2938.92 91
2939.05 91
2939.17 89
2939.30 85
2939.42 81
2939.54 76
2939.67 72
2939.79 68
2939.92 66
2940.04 64
2940.17 64
2940.29 65
2940.41 66
2940.54 67
2940.66 66
2940.79 64
2940.91 61
2941.03 57
2941.16 53
2941.28 50
2941.41 48
2941.53 47
2941.66 46
2941.78 45
2941.91 45
2942.03 45
2942.15 46
2942.28 47
2942.40 50
2942.53 53
2942.65 55
2942.78 55
2942.90 53
2943.02 48
2943.15 40
2943.27 31
2943.40 22
2943.52 13
2943.65 7
2943.77 4
2943.89 3
2944.02 5
2944.14 9
2944.27 14
2944.39 18
2944.52 21
2944.64 23
2944.76 22
2944.89 18
2945.01 13
2945.14 8
2945.26 2
2945.39 0
2945.51 0
2945.64 0
2945.76 0
2945.88 0
2946.01 0
2946.13 0
2946.26 0
2946.38 1
2946.51 4
2946.63 7
2946.75 9
2946.88 10
2947.00 10
2947.13 10
2947.25 10
2947.38 10
2947.50 12
2947.63 16
2947.75 21
2947.87 26
2948.00 32
2948.12 36
2948.25 38
2948.37 38
2948.50 36
2948.62 34
2948.75 30
2948.87 27
2948.99 25
2949.12 23
2949.24 23
2949.37 24
2949.49 26
2949.62 29
2949.74 33
2949.87 39
2949.99 45
2950.11 51
2950.24 57
2950.36 61
2950.49 65
2950.61 68
2950.74 70
2950.86 72
2950.99 74
2951.11 76
2951.24 77
2951.36 77
2951.48 75
2951.61 73
2951.73 69
2951.86 66
2951.98 64
2952.11 63
2952.23 64
2952.36 66
2952.48 67
2952.60 68
2952.73 66
2952.85 61
2952.98 54
2953.10 45
2953.23 35
2953.35 26
2953.48 19
2953.60 14
2953.73 11
2953.85 10
2953.97 11
2954.10 13
2954.22 17
2954.35 22
2954.47 28
2954.60 37
2954.72 46
2954.85 56
2954.97 65
2955.10 73
2955.22 79
2955.35 82
2955.47 82
2955.59 81
2955.72 80
2955.84 80
2955.97 81
2956.09 84
2956.22 88
2956.34 92
2956.47 95
2956.59 96
2956.72 95
2956.84 92
2956.97 87
2957.09 83
2957.21 80
2957.34 79
2957.46 81
2957.59 84
2957.71 88
2957.84 91
2957.96 92
2958.09 90
2958.21 87
2958.34 81
2958.46 75
2958.59 70
2958.71 68
2958.83 68
2958.96 71
2959.08 78
2959.21 86
2959.33 96
2959.46 106
2959.58 115
2959.71 122
2959.83 128
2959.96 133
2960.08 136
2960.21 137
2960.33 138
2960.46 138
2960.58 136
2960.70 134
2960.83 132
2960.95 130
2961.08 128
2961.20 127
2961.33 126
2961.45 125
2961.58 123
2961.70 119
2961.83 113
2961.95 106
2962.08 99
2962.20 93
2962.33 88
2962.45 86
2962.58 86
2962.70 86
2962.83 87
2962.95 86
2963.07 84
2963.20 82
2963.32 78
2963.45 75
2963.57 73
2963.70 74
2963.82 77
2963.95 83
2964.07 90
2964.20 98
2964.32 105
2964.45 111
2964.57 115
2964.70 117
2964.82 118
2964.95 117
2965.07 115
2965.20 113
2965.32 109
2965.45 104
2965.57 97
2965.70 90
2965.82 81
2965.94 72
2966.07 64
2966.19 58
2966.32 54
2966.44 52
2966.57 52
2966.69 53
2966.82 55
2966.94 58
2967.07 61
2967.19 63
2967.32 66
2967.44 68
2967.57 71
2967.69 72
2967.82 73
2967.94 73
2968.07 72
2968.19 70
2968.32 66
2968.44 63
2968.57 59
2968.69 56
2968.82 53
2968.94 52
2969.07 52
2969.19 54
2969.32 56
2969.44 59
2969.57 63
2969.69 66
2969.82 68
2969.94 70
2970.07 71
2970.19 71
2970.31 71
2970.44 71
2970.56 71
2970.69 71
2970.81 71
2970.94 70
2971.06 68
2971.19 66
2971.31 63
2971.44 59
2971.56 56
2971.69 54
2971.81 53
2971.94 53
2972.06 54
2972.19 56
2972.31 59
2972.44 62
2972.56 64
2972.69 66
2972.81 68
2972.94 70
2973.06 70
2973.19 70
2973.31 69
2973.44 67
2973.56 64
2973.69 61
2973.81 58
2973.94 55
2974.06 52
2974.19 49
2974.31 48
2974.44 47
2974.56 48
2974.69 51
2974.81 56
2974.94 62
2975.06 69
2975.19 76
2975.31 82
2975.44 85
2975.56 86
2975.69 85
2975.81 81
2975.94 76
2976.06 71
2976.19 67
2976.31 65
2976.44 64
2976.56 64
2976.69 66
2976.81 69
2976.94 73
2977.06 77
2977.19 81
2977.31 85
2977.44 88
2977.56 88
2977.69 86
2977.81 82
2977.94 75
2978.06 67
2978.19 59
2978.31 51
2978.44 44
2978.56 38
2978.69 33
2978.81 28
2978.94 24
2979.06 21
2979.19 18
2979.31 17
2979.44 18
2979.56 21
2979.69 26
2979.82 31
2979.94 37
2980.07 43
2980.19 47
2980.32 50
2980.44 53
2980.57 54
2980.69 56
2980.82 59
2980.94 62
2981.07 66
2981.19 71
2981.32 76
2981.44 81
2981.57 86
2981.69 91
2981.82 94
2981.94 97
2982.07 98
2982.19 98
2982.32 98
2982.44 97
2982.57 96
2982.69 95
2982.82 94
2982.94 94
2983.07 93
2983.19 92
2983.32 91
2983.44 89
2983.57 86
2983.69 83
2983.82 81
2983.95 79
2984.07 78
2984.20 78
2984.32 78
2984.45 79
2984.57 81
2984.70 83
2984.82 85
2984.95 87
2985.07 89
2985.20 91
2985.32 93
2985.45 94
2985.57 95
2985.70 94
2985.82 93
2985.95 91
2986.07 88
2986.20 85
2986.32 81
2986.45 78
2986.57 75
2986.70 72
2986.83 70
2986.95 68
2987.08 67
2987.20 67
2987.33 66
2987.45 66
2987.58 65
2987.70 63
2987.83 62
2987.95 61
2988.08 61
2988.20 62
2988.33 64
2988.45 67
2988.58 70
2988.70 74
2988.83 78
2988.95 83
2989.08 88
2989.21 94
2989.33 100
2989.46 106
2989.58 111
2989.71 116
2989.83 119
2989.96 121
2990.08 121
2990.21 120
2990.33 118
2990.46 115
2990.58 112
2990.71 108
2990.83 105
2990.96 103
2991.09 101
2991.21 99
2991.34 97
2991.46 95
2991.59 92
2991.71 87
2991.84 82
2991.96 76
2992.09 70
2992.21 64
2992.34 58
2992.46 54
2992.59 50
2992.71 47
2992.84 43
2992.97 38
2993.09 33
2993.22 25
2993.34 17
2993.47 9
2993.59 1
2993.72 0
2993.84 0
2993.97 0
2994.09 0
2994.22 0
2994.35 0
2994.47 0
2994.60 0
2994.72 4
2994.85 8
2994.97 12
2995.10 17
2995.22 23
2995.35 31
2995.47 40
2995.60 49
2995.72 57
2995.85 63
2995.98 68
2996.10 71
2996.23 74
2996.35 78
2996.48 85
2996.60 94
2996.73 106
2996.85 120
2996.98 133
2997.10 143
2997.23 150
2997.36 152
2997.48 149
2997.61 142
2997.73 133
2997.86 123
2997.98 112
2998.11 102
2998.23 93
2998.36 85
2998.48 77
2998.61 71
2998.74 66
2998.86 63
2998.99 62
2999.11 64
2999.24 68
2999.36 74
2999.49 82
2999.61 90
2999.74 99
2999.87 107
2999.99 114
3000.12 118
3000.24 120
3000.37 120
3000.49 118
3000.62 114
3000.74 108
3000.87 103
3001.00 98
3001.12 93
3001.25 88
3001.37 83
3001.50 78
3001.62 73
3001.75 70
3001.87 67
3002.00 67
3002.13 68
3002.25 71
3002.38 75
3002.50 78
3002.63 80
3002.75 80
3002.88 78
3003.00 74
3003.13 71
3003.26 68
3003.38 68
3003.51 71
3003.63 76
3003.76 83
3003.88 92
3004.01 101
3004.14 110
3004.26 118
3004.39 126
3004.51 133
3004.64 139
3004.76 145
3004.89 150
3005.01 154
3005.14 156
3005.27 157
3005.39 156
3005.52 154
3005.64 152
3005.77 151
3005.89 152
3006.02 157
3006.15 165
3006.27 176
3006.40 188
3006.52 200
3006.65 208
3006.77 212
3006.90 212
3007.02 206
3007.15 198
3007.28 188
3007.40 179
3007.53 171
3007.65 164
3007.78 158
3007.90 152
3008.03 145
3008.16 136
3008.28 126
3008.41 114
3008.53 103
3008.66 92
3008.78 84
3008.91 77
3009.04 71
3009.16 67
3009.29 64
3009.41 62
3009.54 61
3009.66 61
3009.79 61
3009.92 61
3010.04 61
3010.17 60
3010.29 58
3010.42 55
3010.54 53
3010.67 50
3010.80 48
3010.92 47
3011.05 48
3011.17 51
3011.30 55
3011.43 60
3011.55 66
3011.68 70
3011.80 73
3011.93 73
3012.05 71
3012.18 67
3012.31 64
3012.43 61
3012.56 60
3012.68 62
3012.81 65
3012.93 70
3013.06 75
3013.19 78
3013.31 80
3013.44 80
3013.56 80
3013.69 79
3013.82 79
3013.94 80
3014.07 82
3014.19 85
3014.32 88
3014.44 89
3014.57 89
3014.70 86
3014.82 81
3014.95 73
3015.07 64
3015.20 54
3015.33 44
3015.45 36
3015.58 30
3015.70 27
3015.83 26
3015.95 27
3016.08 29
3016.21 31
3016.33 33
3016.46 34
3016.58 36
3016.71 37
3016.84 38
3016.96 40
3017.09 42
3017.21 45
3017.34 47
3017.47 49
3017.59 51
3017.72 52
3017.84 53
3017.97 53
3018.09 54
3018.22 54
3018.35 56
3018.47 57
3018.60 60
3018.72 62
3018.85 63
3018.98 64
3019.10 64
3019.23 62
3019.35 60
3019.48 58
3019.61 56
3019.73 55
3019.86 55
3019.98 56
3020.11 58
3020.24 60
3020.36 62
3020.49 63
3020.61 64
3020.74 63
3020.87 62
3020.99 60
3021.12 60
3021.24 61
3021.37 65
3021.50 71
3021.62 80
3021.75 90
3021.87 101
3022.00 112
3022.12 122
3022.25 130
3022.38 135
3022.50 138
3022.63 138
3022.75 136
3022.88 132
3023.01 126
3023.13 120
3023.26 114
3023.39 109
3023.51 104
3023.64 100
3023.76 96
3023.89 92
3024.02 87
3024.14 82
3024.27 77
3024.39 73
3024.52 72
3024.65 72
3024.77 76
3024.90 82
3025.02 88
3025.15 95
3025.28 100
3025.40 102
3025.53 102
3025.65 100
3025.78 96
3025.91 90
3026.03 83
3026.16 76
3026.28 68
3026.41 61
3026.54 56
3026.66 52
3026.79 50
3026.91 51
3027.04 55
3027.17 61
3027.29 67
3027.42 72
3027.55 76
3027.67 76
3027.80 72
3027.92 65
3028.05 55
3028.18 44
3028.30 34
3028.43 26
3028.55 21
3028.68 19
3028.81 20
3028.93 23
3029.06 27
3029.18 31
3029.31 35
3029.44 38
3029.56 41
3029.69 44
3029.82 46
3029.94 48
3030.07 50
3030.19 52
3030.32 52
3030.45 52
3030.57 51
3030.70 48
3030.82 46
3030.95 45
3031.08 45
3031.20 46
3031.33 50
3031.46 53
3031.58 57
3031.71 60
3031.83 61
3031.96 60
3032.09 57
3032.21 52
3032.34 47
3032.47 43
3032.59 39
3032.72 36
3032.84 35
3032.97 35
3033.10 36
3033.22 39
3033.35 43
3033.47 48
3033.60 54
3033.73 59
3033.85 64
3033.98 67
3034.11 69
3034.23 68
3034.36 65
3034.48 60
3034.61 54
3034.74 48
3034.86 41
3034.99 35
3035.12 30
3035.24 25
3035.37 20
3035.49 16
3035.62 12
3035.75 10
3035.87 8
3036.00 8
3036.13 11
3036.25 17
3036.38 26
3036.51 38
3036.63 51
3036.76 65
3036.88 78
3037.01 88
3037.14 94
3037.26 96
3037.39 95
3037.52 91
3037.64 87
3037.77 83
3037.89 80
3038.02 80
3038.15 81
3038.27 85
3038.40 90
3038.53 96
3038.65 102
3038.78 107
3038.91 110
3039.03 110
3039.16 108
3039.28 104
3039.41 99
3039.54 93
3039.66 88
3039.79 85
3039.92 84
3040.04 84
3040.17 86
3040.30 88
3040.42 90
3040.55 90
3040.67 89
3040.80 87
3040.93 85
3041.05 83
3041.18 83
3041.31 85
3041.43 87
3041.56 91
3041.69 93
3041.81 95
3041.94 95
3042.06 93
3042.19 90
3042.32 86
3042.44 81
3042.57 76
3042.70 71
3042.82 67
3042.95 62
3043.08 58
3043.20 53
3043.33 49
3043.46 45
3043.58 42
3043.71 40
3043.83 37
3043.96 35
3044.09 31
3044.21 26
3044.34 19
3044.47 11
3044.59 1
3044.72 0
3044.85 0
3044.97 0
3045.10 0
3045.23 0
3045.35 0
3045.48 0
3045.61 2
3045.73 14
3045.86 25
3045.98 34
3046.11 40
3046.24 44
3046.36 46
3046.49 46
3046.62 45
3046.74 44
3046.87 42
3047.00 41
3047.12 39
3047.25 38
3047.38 38
3047.50 39
3047.63 41
3047.76 43
3047.88 44
3048.01 43
3048.14 41
3048.26 38
3048.39 33
3048.51 28
3048.64 23
3048.77 19
3048.89 17
3049.02 15
3049.15 14
3049.27 14
3049.40 14
3049.53 14
3049.65 12
3049.78 9
3049.91 4
3050.03 0
3050.16 0
3050.29 0
3050.41 0
3050.54 0
3050.67 0
3050.79 0
3050.92 10
3051.05 22
3051.17 33
3051.30 43
3051.43 49
3051.55 51
3051.68 50
3051.81 46
3051.93 41
3052.06 36
3052.19 33
3052.31 31
3052.44 31
3052.57 33
3052.69 35
3052.82 36
3052.95 36
3053.07 36
3053.20 35
3053.33 34
3053.45 34
3053.58 35
3053.71 36
3053.83 39
3053.96 41
3054.09 42
3054.21 43
3054.34 42
3054.47 41
3054.59 40
3054.72 38
3054.85 36
3054.97 34
3055.10 32
3055.23 30
3055.35 27
3055.48 24
3055.61 21
3055.73 17
3055.86 11
3055.99 5
3056.11 0
3056.24 0
3056.37 0
3056.49 0
3056.62 0
3056.75 0
3056.87 0
3057.00 2
3057.13 10
3057.25 16
3057.38 20
3057.51 20
3057.63 18
3057.76 15
3057.89 11
3058.01 8
3058.14 8
3058.27 9
3058.39 13
3058.52 17
3058.65 23
3058.77 28
3058.90 32
3059.03 34
3059.15 35
3059.28 36
3059.41 36
3059.53 38
3059.66 39
3059.79 41
3059.91 43
3060.04 42
3060.17 40
3060.29 34
3060.42 27
3060.55 17
3060.68 8
3060.80 0
3060.93 0
3061.06 0
3061.18 0
3061.31 0
3061.44 0
3061.56 1
3061.69 4
3061.82 6
3061.94 6
3062.07 6
3062.20 5
3062.32 3
3062.45 2
3062.58 2
3062.70 3
3062.83 5
3062.96 6
3063.08 8
3063.21 8
3063.34 9
3063.47 9
3063.59 11
3063.72 13
3063.85 16
3063.97 20
3064.10 25
3064.23 29
3064.35 31
3064.48 31
3064.61 29
3064.73 27
3064.86 25
3064.99 24
3065.11 25
3065.24 29
3065.37 36
3065.50 43
3065.62 51
3065.75 59
3065.88 65
3066.00 70
3066.13 74
3066.26 76
3066.38 76
3066.51 74
3066.64 71
3066.76 66
3066.89 61
3067.02 56
3067.15 53
3067.27 52
3067.40 55
3067.53 61
3067.65 68
3067.78 75
3067.91 80
3068.03 84
3068.16 86
3068.29 85
3068.41 83
3068.54 80
3068.67 75
3068.80 70
3068.92 64
3069.05 58
3069.18 51
3069.30 45
3069.43 40
3069.56 37
3069.68 36
3069.81 37
3069.94 38
3070.07 41
3070.19 44
3070.32 49
3070.45 53
3070.57 58
3070.70 63
3070.83 68
3070.95 71
3071.08 72
3071.21 71
3071.34 68
3071.46 64
3071.59 59
3071.72 55
3071.84 51
3071.97 49
3072.10 49
3072.22 50
3072.35 51
3072.48 53
3072.61 55
3072.73 57
3072.86 58
3072.99 58
3073.11 58
3073.24 57
3073.37 58
3073.49 59
3073.62 62
3073.75 67
3073.88 73
3074.00 78
3074.13 82
3074.26 84
3074.38 83
3074.51 79
3074.64 74
3074.77 69
3074.89 66
3075.02 64
3075.15 64
3075.27 66
3075.40 67
3075.53 68
3075.66 68
3075.78 66
3075.91 63
3076.04 58
3076.16 53
3076.29 46
3076.42 38
3076.55 31
3076.67 24
3076.80 18
3076.93 14
3077.05 13
3077.18 13
3077.31 16
3077.44 20
3077.56 24
3077.69 29
3077.82 34
3077.94 40
3078.07 45
3078.20 49
3078.33 53
3078.45 56
3078.58 60
3078.71 64
3078.83 68
3078.96 75
3079.09 84
3079.22 94
3079.34 104
3079.47 113
3079.60 119
3079.72 121
3079.85 118
3079.98 112
3080.11 105
3080.23 96
3080.36 89
3080.49 84
3080.61 81
3080.74 80
3080.87 81
3081.00 85
3081.12 91
3081.25 99
3081.38 109
3081.51 119
3081.63 127
3081.76 132
3081.89 133
3082.01 129
3082.14 121
3082.27 111
3082.40 101
3082.52 93
3082.65 89
3082.78 89
3082.90 92
3083.03 98
3083.16 104
3083.29 111
3083.41 118
3083.54 123
3083.67 127
3083.80 130
3083.92 132
3084.05 132
3084.18 131
3084.30 128
3084.43 124
3084.56 119
3084.69 113
3084.81 107
3084.94 103
3085.07 99
3085.20 96
3085.32 93
3085.45 90
3085.58 86
3085.70 80
3085.83 72
3085.96 63
3086.09 53
3086.21 43
3086.34 34
3086.47 27
3086.60 23
3086.72 21
3086.85 22
3086.98 24
3087.11 28
3087.23 31
3087.36 34
3087.49 37
3087.61 39
3087.74 40
3087.87 40
3088.00 39
3088.12 38
3088.25 36
3088.38 35
3088.51 35
3088.63 38
3088.76 44
3088.89 52
3089.02 61
3089.14 70
3089.27 79
3089.40 86
3089.53 92
3089.65 96
3089.78 99
3089.91 101
3090.04 101
3090.16 98
3090.29 92
3090.42 83
3090.54 73
3090.67 62
3090.80 52
3090.93 46
3091.05 44
3091.18 47
3091.31 53
3091.44 60
3091.56 68
3091.69 72
3091.82 73
3091.95 70
3092.07 65
3092.20 59
3092.33 54
3092.46 50
3092.58 48
3092.71 48
3092.84 49
3092.97 52
3093.09 55
3093.22 59
3093.35 64
3093.48 70
3093.60 76
3093.73 82
3093.86 86
3093.99 88
3094.11 87
3094.24 84
3094.37 78
3094.50 73
3094.62 69
3094.75 68
3094.88 71
3095.01 77
3095.13 86
3095.26 94
3095.39 102
3095.52 106
3095.64 106
3095.77 103
3095.90 97
3096.03 89
3096.15 81
3096.28 73
3096.41 67
3096.54 61
3096.66 57
3096.79 53
3096.92 52
3097.05 52
3097.17 54
3097.30 57
3097.43 60
3097.56 63
3097.68 64
3097.81 63
3097.94 59
3098.07 55
3098.19 50
3098.32 46
3098.45 44
3098.58 43
3098.70 46
3098.83 49
3098.96 54
3099.09 58
3099.22 61
3099.34 64
3099.47 66
3099.60 69
3099.73 72
3099.85 77
3099.98 83
3100.11 91
3100.24 98
3100.36 104
3100.49 109
3100.62 110
3100.75 110
3100.87 109
3101.00 107
3101.13 107
3101.26 108
3101.38 111
3101.51 115
3101.64 119
3101.77 120
3101.90 120
3102.02 116
3102.15 110
3102.28 103
3102.41 97
3102.53 92
3102.66 89
3102.79 89
3102.92 90
3103.04 92
3103.17 92
3103.30 90
3103.43 86
3103.55 81
3103.68 76
3103.81 72
3103.94 70
3104.07 68
3104.19 67
3104.32 65
3104.45 62
3104.58 58
3104.70 53
3104.83 49
3104.96 47
3105.09 49
3105.21 53
3105.34 59
3105.47 66
3105.60 72
3105.73 75
3105.85 75
3105.98 73
3106.11 70
3106.24 67
3106.36 64
3106.49 63
3106.62 63
3106.75 64
3106.88 66
3107.00 68
3107.13 68
3107.26 68
3107.39 66
3107.51 63
3107.64 61
3107.77 59
3107.90 58
3108.03 58
3108.15 60
3108.28 63
3108.41 66
3108.54 69
3108.66 71
3108.79 74
3108.92 77
3109.05 81
3109.18 87
3109.30 94
3109.43 100
3109.56 105
3109.69 107
3109.81 105
3109.94 99
3110.07 89
3110.20 78
3110.33 67
3110.45 59
3110.58 56
3110.71 57
3110.84 61
3110.96 67
3111.09 74
3111.22 78
3111.35 81
3111.48 83
3111.60 84
3111.73 86
3111.86 89
3111.99 94
3112.12 99
3112.24 103
3112.37 105
3112.50 105
3112.63 103
3112.75 100
3112.88 94
3113.01 88
3113.14 82
3113.27 76
3113.39 69
3113.52 64
3113.65 61
3113.78 61
3113.91 63
3114.03 68
3114.16 76
3114.29 84
3114.42 91
3114.55 95
3114.67 97
3114.80 96
3114.93 93
3115.06 89
3115.18 84
3115.31 79
3115.44 75
3115.57 70
3115.70 64
3115.82 58
3115.95 53
3116.08 49
3116.21 48
3116.34 50
3116.46 55
3116.59 63
3116.72 73
3116.85 81
3116.98 87
3117.10 88
3117.23 85
3117.36 78
3117.49 70
3117.62 61
3117.74 55
3117.87 52
3118.00 53
3118.13 58
3118.26 66
3118.38 73
3118.51 80
3118.64 84
3118.77 85
3118.90 83
3119.02 80
3119.15 75
3119.28 70
3119.41 64
3119.54 58
3119.66 53
3119.79 47
3119.92 42
3120.05 38
3120.18 36
3120.30 35
3120.43 37
3120.56 42
3120.69 50
3120.82 60
3120.94 72
3121.07 83
3121.20 93
3121.33 100
3121.46 105
3121.58 107
3121.71 107
3121.84 105
3121.97 102
3122.10 99
3122.22 96
3122.35 94
3122.48 93
3122.61 93
3122.74 95
3122.86 97
3122.99 99
3123.12 101
3123.25 101
3123.38 99
3123.51 95
3123.63 90
3123.76 84
3123.89 78
3124.02 74
3124.15 71
3124.27 70
3124.40 70
3124.53 71
3124.66 72
3124.79 74
3124.91 75
3125.04 77
3125.17 78
3125.30 78
3125.43 79
3125.56 79
3125.68 79
3125.81 79
3125.94 79
3126.07 79
3126.20 79
3126.32 77
3126.45 75
3126.58 72
3126.71 69
3126.84 65
3126.96 63
3127.09 64
3127.22 70
3127.35 79
3127.48 93
3127.61 109
3127.73 126
3127.86 143
3127.99 156
3128.12 165
3128.25 170
3128.37 170
3128.50 168
3128.63 165
3128.76 160
3128.89 157
3129.02 154
3129.14 153
3129.27 152
3129.40 151
3129.53 151
3129.66 150
3129.79 149
3129.91 148
3130.04 147
3130.17 146
3130.30 144
3130.43 142
3130.55 139
3130.68 135
3130.81 130
3130.94 124
3131.07 120
3131.20 117
3131.32 116
3131.45 117
3131.58 120
3131.71 123
3131.84 126
3131.97 127
3132.09 127
3132.22 125
3132.35 121
3132.48 116
3132.61 111
3132.74 105
3132.86 100
3132.99 95
3133.12 91
3133.25 86
3133.38 82
3133.50 78
3133.63 75
3133.76 73
3133.89 73
3134.02 75
3134.15 77
3134.27 80
3134.40 81
3134.53 81
3134.66 78
3134.79 73
3134.92 68
3135.04 62
3135.17 58
3135.30 55
3135.43 53
3135.56 53
3135.69 53
3135.81 53
3135.94 52
3136.07 51
3136.20 50
3136.33 49
3136.46 48
3136.58 47
3136.71 47
3136.84 46
3136.97 46
3137.10 45
3137.23 44
3137.35 43
3137.48 43
3137.61 43
3137.74 45
3137.87 49
3138.00 52
3138.13 56
3138.25 60
3138.38 63
3138.51 65
3138.64 66
3138.77 68
3138.90 71
3139.02 76
3139.15 80
3139.28 84
3139.41 86
3139.54 86
3139.67 82
3139.79 76
3139.92 67
3140.05 58
3140.18 51
3140.31 45
3140.44 42
3140.57 42
3140.69 44
3140.82 47
3140.95 51
3141.08 56
3141.21 60
3141.34 63
3141.46 66
3141.59 68
3141.72 68
3141.85 68
3141.98 65
3142.11 62
3142.24 56
3142.36 48
3142.49 40
3142.62 32
3142.75 24
3142.88 19
3143.01 17
3143.13 18
3143.26 22
3143.39 28
3143.52 34
3143.65 41
3143.78 47
3143.91 51
3144.03 54
3144.16 56
3144.29 58
3144.42 59
3144.55 61
3144.68 63
3144.81 64
3144.93 64
3145.06 63
3145.19 62
3145.32 61
3145.45 62
3145.58 64
3145.71 69
3145.83 74
3145.96 80
3146.09 85
3146.22 89
3146.35 92
3146.48 93
3146.61 93
3146.73 91
3146.86 87
3146.99 82
3147.12 75
3147.25 67
3147.38 59
3147.51 52
3147.63 46
3147.76 43
3147.89 41
3148.02 42
3148.15 45
3148.28 49
3148.41 54
3148.53 60
3148.66 66
3148.79 74
3148.92 83
3149.05 93
3149.18 104
3149.31 115
3149.43 126
3149.56 137
3149.69 147
3149.82 157
3149.95 167
3150.08 175
3150.21 181
3150.33 184
3150.46 183
3150.59 178
3150.72 170
3150.85 161
3150.98 151
3151.11 145
3151.24 144
3151.36 147
3151.49 156
3151.62 167
3151.75 181
3151.88 194
3152.01 207
3152.14 218
3152.26 228
3152.39 237
3152.52 244
3152.65 249
3152.78 254
3152.91 256
3153.04 256
3153.17 255
3153.29 253
3153.42 250
3153.55 247
3153.68 243
3153.81 240
3153.94 236
3154.07 233
3154.20 229
3154.32 225
3154.45 221
3154.58 217
3154.71 212
3154.84 208
3154.97 204
3155.10 200
3155.23 197
3155.35 195
3155.48 193
3155.61 192
3155.74 191
3155.87 190
3156.00 187
3156.13 182
3156.26 177
3156.38 170
3156.51 163
3156.64 155
3156.77 147
3156.90 138
3157.03 128
3157.16 119
3157.29 109
3157.41 99
3157.54 89
3157.67 80
3157.80 72
3157.93 65
3158.06 58
3158.19 52
3158.32 46
3158.44 41
3158.57 36
3158.70 31
3158.83 26
3158.96 23
3159.09 19
3159.22 15
3159.35 11
3159.48 7
3159.60 2
3159.73 0
3159.86 0
3159.99 0
3160.12 0
3160.25 0
3160.38 0
3160.51 0
3160.63 0
3160.76 4
3160.89 12
3161.02 21
3161.15 30
3161.28 39
3161.41 47
3161.54 54
3161.67 60
3161.79 65
3161.92 69
3162.05 71
3162.18 74
3162.31 76
3162.44 79
3162.57 82
3162.70 85
3162.83 88
3162.95 90
3163.08 92
3163.21 93
3163.34 93
3163.47 93
3163.60 93
3163.73 94
3163.86 95
3163.99 97
3164.11 101
3164.24 106
3164.37 111
3164.50 117
3164.63 122
3164.76 125
3164.89 128
3165.02 129
3165.15 129
3165.28 130
3165.40 131
3165.53 132
3165.66 134
3165.79 137
3165.92 140
3166.05 143
3166.18 145
3166.31 146
3166.44 145
3166.56 142
3166.69 137
3166.82 132
3166.95 127
3167.08 123
3167.21 122
3167.34 122
3167.47 123
3167.60 125
3167.73 127
3167.85 129
3167.98 130
3168.11 130
3168.24 130
3168.37 128
3168.50 126
3168.63 122
3168.76 117
3168.89 111
3169.02 104
3169.14 98
3169.27 93
3169.40 90
3169.53 87
3169.66 86
3169.79 86
3169.92 86
3170.05 87
3170.18 87
3170.31 88
3170.44 88
3170.56 87
3170.69 85
3170.82 80
3170.95 72
3171.08 63
3171.21 52
3171.34 40
3171.47 29
3171.60 20
3171.73 13
3171.85 10
3171.98 9
3172.11 11
3172.24 15
3172.37 21
3172.50 27
3172.63 34
3172.76 40
3172.89 46
3173.02 52
3173.15 56
3173.28 59
3173.40 61
3173.53 62
3173.66 61
3173.79 60
3173.92 57
3174.05 55
3174.18 53
3174.31 51
3174.44 48
3174.57 45
3174.70 41
3174.82 36
3174.95 30
3175.08 25
3175.21 20
3175.34 16
3175.47 13
3175.60 10
3175.73 7
3175.86 4
3175.99 1
3176.12 0
3176.25 0
3176.37 0
3176.50 1
3176.63 5
3176.76 12
3176.89 19
3177.02 26
3177.15 33
3177.28 38
3177.41 43
3177.54 46
3177.67 47
3177.80 48
3177.92 48
3178.05 49
3178.18 50
3178.31 52
3178.44 55
3178.57 58
3178.70 61
3178.83 63
3178.96 66
3179.09 67
3179.22 70
3179.35 74
3179.48 80
3179.60 89
3179.73 100
3179.86 112
3179.99 124
3180.12 132
3180.25 137
3180.38 137
3180.51 134
3180.64 127
3180.77 118
3180.90 110
3181.03 102
3181.16 96
3181.29 92
3181.41 90
3181.54 89
3181.67 89
3181.80 90
3181.93 93
3182.06 96
3182.19 99
3182.32 101
3182.45 103
3182.58 102
3182.71 101
3182.84 98
3182.97 94
3183.10 89
3183.22 84
3183.35 79
3183.48 74
3183.61 70
3183.74 65
3183.87 61
3184.00 58
3184.13 57
3184.26 57
3184.39 60
3184.52 63
3184.65 67
3184.78 71
3184.91 76
3185.04 79
3185.16 82
3185.29 84
3185.42 86
3185.55 89
3185.68 92
3185.81 96
3185.94 99
3186.07 102
3186.20 103
3186.33 103
3186.46 101
3186.59 98
3186.72 94
3186.85 89
3186.98 84
3187.11 79
3187.23 74
3187.36 70
3187.49 65
3187.62 60
3187.75 55
3187.88 50
3188.01 45
3188.14 40
3188.27 36
3188.40 31
3188.53 25
3188.66 20
3188.79 14
3188.92 9
3189.05 5
3189.18 2
3189.31 3
3189.43 6
3189.56 12
3189.69 21
3189.82 32
3189.95 44
3190.08 56
3190.21 67
3190.34 78
3190.47 88
3190.60 96
3190.73 101
3190.86 104
3190.99 104
3191.12 100
3191.25 91
3191.38 80
3191.51 66
3191.64 52
3191.77 39
3191.89 27
3192.02 19
3192.15 14
3192.28 12
3192.41 12
3192.54 14
3192.67 17
3192.80 21
3192.93 25
3193.06 30
3193.19 34
3193.32 37
3193.45 38
3193.58 39
3193.71 39
3193.84 39
3193.97 39
3194.10 40
3194.23 42
3194.36 45
3194.49 49
3194.61 54
3194.74 59
3194.87 64
3195.00 69
3195.13 73
3195.26 77
3195.39 80
3195.52 82
3195.65 84
3195.78 85
3195.91 87
3196.04 88
3196.17 90
3196.30 91
3196.43 91
3196.56 91
3196.69 90
3196.82 87
3196.95 85
3197.08 82
3197.21 80
3197.34 78
3197.47 76
3197.59 73
3197.72 68
3197.85 62
3197.98 55
3198.11 46
3198.24 38
3198.37 30
3198.50 23
3198.63 16
3198.76 10
3198.89 5
3199.02 0
3199.15 0
3199.28 0
3199.41 0
3199.54 0
3199.67 0
3199.80 0
3199.93 0
3200.06 0
3200.19 2
3200.32 7
3200.45 13
3200.58 22
3200.71 32
3200.84 43
3200.97 54
3201.10 63
3201.23 70
3201.35 74
3201.48 76
3201.61 76
3201.74 74
3201.87 72
3202.00 70
3202.13 67
3202.26 64
3202.39 60
3202.52 56
3202.65 51
3202.78 47
3202.91 42
3203.04 38
3203.17 35
3203.30 32
3203.43 30
3203.56 28
3203.69 26
3203.82 25
3203.95 25
3204.08 26
3204.21 29
3204.34 32
3204.47 36
3204.60 40
3204.73 42
3204.86 42
3204.99 38
3205.12 33
3205.25 25
3205.38 17
3205.51 10
3205.64 6
3205.77 5
3205.90 6
3206.03 10
3206.15 15
3206.28 21
3206.41 26
3206.54 29
3206.67 32
3206.80 33
3206.93 34
3207.06 36
3207.19 38
3207.32 40
3207.45 43
3207.58 46
3207.71 48
3207.84 50
3207.97 51
3208.10 50
3208.23 49
3208.36 49
3208.49 48
3208.62 49
3208.75 52
3208.88 56
3209.01 61
3209.14 67
3209.27 72
3209.40 75
3209.53 77
3209.66 77
3209.79 75
3209.92 73
3210.05 71
3210.18 69
3210.31 66
3210.44 64
3210.57 61
3210.70 59
3210.83 58
3210.96 57
3211.09 57
3211.22 57
3211.35 56
3211.48 54
3211.61 51
3211.74 46
3211.87 41
3212.00 36
3212.13 33
3212.26 31
3212.39 31
3212.52 31
3212.65 33
3212.78 34
3212.91 36
3213.04 37
3213.17 39
3213.30 42
3213.43 45
3213.56 50
3213.69 55
3213.82 60
3213.95 65
3214.08 69
3214.21 71
3214.34 71
3214.47 70
3214.60 68
3214.73 65
3214.86 62
3214.99 60
3215.12 59
3215.25 59
3215.38 61
3215.51 64
3215.64 69
3215.77 75
3215.90 82
3216.03 88
3216.16 93
3216.29 98
3216.42 102
3216.55 105
3216.68 109
3216.81 112
3216.94 115
3217.07 118
3217.20 120
3217.33 120
3217.46 118
3217.59 115
3217.72 110
3217.85 104
3217.98 98
3218.11 92
3218.24 87
3218.37 84
3218.50 81
3218.63 80
3218.76 79
3218.89 78
3219.02 75
3219.15 72
3219.28 66
3219.41 60
3219.54 54
3219.67 49
3219.80 45
3219.93 42
3220.06 41
3220.19 40
3220.32 39
3220.45 37
3220.58 35
3220.71 33
3220.84 31
3220.97 31
3221.10 31
3221.23 32
3221.36 34
3221.49 37
3221.62 38
3221.75 40
3221.88 41
3222.01 41
3222.14 42
3222.27 42
3222.40 43
3222.53 45
3222.66 47
3222.79 50
3222.92 53
3223.05 57
3223.18 61
3223.31 65
3223.44 69
3223.57 71
3223.70 72
3223.83 72
3223.96 69
3224.09 65
3224.22 60
3224.35 54
3224.48 49
3224.61 45
3224.74 42
3224.87 40
3225.00 38
3225.13 37
3225.26 36
3225.39 36
3225.52 35
3225.65 34
3225.78 33
3225.91 32
3226.04 30
3226.17 29
3226.30 27
3226.43 24
3226.56 22
3226.69 19
3226.82 15
3226.95 12
3227.08 10
3227.21 9
3227.34 10
3227.47 15
3227.60 22
3227.74 31
3227.87 42
3228.00 52
3228.13 60
3228.26 64
3228.39 64
3228.52 60
3228.65 54
3228.78 47
3228.91 40
3229.04 36
3229.17 35
3229.30 35
3229.43 38
3229.56 42
3229.69 47
3229.82 52
3229.95 58
3230.08 64
3230.21 69
3230.34 73
3230.47 74
3230.60 72
3230.73 65
3230.86 56
3230.99 44
3231.12 31
3231.25 19
3231.38 9
3231.51 0
3231.64 0
3231.77 0
3231.90 0
3232.03 0
3232.16 0
3232.29 3
3232.42 10
3232.56 17
3232.69 23
3232.82 30
3232.95 35
3233.08 40
3233.21 44
3233.34 48
3233.47 53
3233.60 57
3233.73 61
3233.86 65
3233.99 66
3234.12 67
3234.25 65
3234.38 63
3234.51 61
3234.64 59
3234.77 56
3234.90 55
3235.03 53
3235.16 52
3235.29 51
3235.42 51
3235.55 51
3235.68 53
3235.81 55
3235.94 58
3236.07 61
3236.20 63
3236.34 63
3236.47 62
3236.60 58
3236.73 53
3236.86 46
3236.99 38
3237.12 30
3237.25 23
3237.38 16
3237.51 11
3237.64 7
3237.77 5
3237.90 5
3238.03 6
3238.16 7
3238.29 8
3238.42 8
3238.55 8
3238.68 6
3238.81 4
3238.94 0
3239.07 0
3239.20 0
3239.34 0
3239.47 0
3239.60 0
3239.73 0
3239.86 0
3239.99 5
3240.12 13
3240.25 20
3240.38 28
3240.51 34
3240.64 40
3240.77 43
3240.90 46
3241.03 46
3241.16 45
3241.29 42
3241.42 37
3241.55 33
3241.68 28
3241.81 24
3241.94 22
3242.08 21
3242.21 21
3242.34 23
3242.47 26
3242.60 31
3242.73 38
3242.86 46
3242.99 54
3243.12 61
3243.25 67
3243.38 70
3243.51 71
3243.64 70
3243.77 69
3243.90 66
3244.03 65
3244.16 64
3244.29 64
3244.42 64
3244.56 64
3244.69 64
3244.82 64
3244.95 63
3245.08 63
3245.21 63
3245.34 65
3245.47 68
3245.60 73
3245.73 78
3245.86 83
3245.99 87
3246.12 89
3246.25 89
3246.38 88
3246.51 86
3246.64 83
3246.78 80
3246.91 78
3247.04 76
3247.17 75
3247.30 75
3247.43 75
3247.56 75
3247.69 75
3247.82 75
3247.95 75
3248.08 74
3248.21 72
3248.34 70
3248.47 68
3248.60 67
3248.73 67
3248.87 68
3249.00 70
3249.13 73
3249.26 76
3249.39 80
3249.52 82
3249.65 84
3249.78 84
3249.91 84
3250.04 82
3250.17 79
3250.30 75
3250.43 71
3250.56 67
3250.69 63
3250.83 59
3250.96 56
3251.09 55
3251.22 54
3251.35 54
3251.48 55
3251.61 57
3251.74 58
3251.87 59
3252.00 59
3252.13 59
3252.26 59
3252.39 59
3252.52 57
3252.66 54
3252.79 50
3252.92 45
3253.05 38
3253.18 32
3253.31 27
3253.44 26
3253.57 27
3253.70 32
3253.83 38
3253.96 45
3254.09 51
3254.22 55
3254.35 55
3254.49 54
3254.62 52
3254.75 50
3254.88 50
3255.01 53
3255.14 59
3255.27 66
3255.40 74
3255.53 82
3255.66 87
3255.79 89
3255.92 89
3256.05 88
3256.19 86
3256.32 84
3256.45 84
3256.58 85
3256.71 87
3256.84 90
3256.97 92
3257.10 93
3257.23 93
3257.36 93
3257.49 94
3257.62 95
3257.76 98
3257.89 102
3258.02 106
3258.15 110
3258.28 113
3258.41 114
3258.54 113
3258.67 110
3258.80 106
3258.93 103
3259.06 100
3259.19 98
3259.33 97
3259.46 99
3259.59 101
3259.72 103
3259.85 106
3259.98 109
3260.11 111
3260.24 112
3260.37 113
3260.50 113
3260.63 111
3260.77 108
3260.90 104
3261.03 98
3261.16 92
3261.29 86
3261.42 81
3261.55 78
3261.68 75
3261.81 74
3261.94 73
3262.07 73
3262.20 72
3262.34 72
3262.47 71
3262.60 70
3262.73 70
3262.86 70
3262.99 71
3263.12 72
3263.25 74
3263.38 77
3263.51 80
3263.65 83
3263.78 86
3263.91 87
3264.04 88
3264.17 87
3264.30 84
3264.43 80
3264.56 75
3264.69 70
3264.82 66
3264.95 64
3265.09 63
3265.22 63
3265.35 64
3265.48 64
3265.61 63
3265.74 61
3265.87 58
3266.00 54
3266.13 51
3266.26 49
3266.40 47
3266.53 47
3266.66 46
3266.79 46
3266.92 46
3267.05 46
3267.18 48
3267.31 51
3267.44 55
3267.57 61
3267.71 67
3267.84 73
3267.97 79
3268.10 83
3268.23 87
3268.36 89
3268.49 91
3268.62 93
3268.75 94
3268.89 94
3269.02 93
3269.15 90
3269.28 86
3269.41 81
3269.54 75
3269.67 70
3269.80 66
3269.93 64
3270.06 62
3270.20 62
3270.33 62
3270.46 63
3270.59 62
3270.72 61
3270.85 60
3270.98 58
3271.11 55
3271.24 51
3271.38 48
3271.51 43
3271.64 39
3271.77 34
3271.90 30
3272.03 27
3272.16 27
3272.29 29
3272.42 33
3272.56 40
3272.69 47
3272.82 55
3272.95 60
3273.08 63
3273.21 62
3273.34 59
3273.47 53
3273.60 47
3273.74 40
3273.87 33
3274.00 28
3274.13 23
3274.26 20
3274.39 17
3274.52 15
3274.65 14
3274.78 12
3274.92 10
3275.05 9
3275.18 7
3275.31 6
3275.44 5
3275.57 5
3275.70 6
3275.83 9
3275.97 11
3276.10 14
3276.23 15
3276.36 15
3276.49 14
3276.62 10
3276.75 5
3276.88 0
3277.02 0
3277.15 0
3277.28 0
3277.41 0
3277.54 0
3277.67 0
3277.80 0
3277.93 1
3278.07 4
3278.20 8
3278.33 11
3278.46 15
3278.59 20
3278.72 24
3278.85 29
3278.98 33
3279.11 36
3279.25 39
3279.38 40
3279.51 39
3279.64 38
3279.77 37
3279.90 35
3280.03 35
3280.17 36
3280.30 38
3280.43 40
3280.56 44
3280.69 47
3280.82 50
3280.95 51
3281.08 51
3281.22 50
3281.35 48
3281.48 46
3281.61 45
3281.74 45
3281.87 47
3282.00 51
3282.13 56
3282.27 62
3282.40 68
3282.53 74
3282.66 78
3282.79 81
3282.92 83
3283.05 83
3283.19 81
3283.32 78
3283.45 72
3283.58 65
3283.71 58
3283.84 51
3283.97 46
3284.10 43
3284.24 43
3284.37 45
3284.50 49
3284.63 53
3284.76 57
3284.89 59
3285.02 59
3285.16 58
3285.29 56
3285.42 54
3285.55 53
3285.68 53
3285.81 55
3285.94 58
3286.08 61
3286.21 63
3286.34 65
3286.47 65
3286.60 63
3286.73 61
3286.86 58
3287.00 55
3287.13 53
3287.26 52
3287.39 52
3287.52 53
3287.65 54
3287.78 55
3287.91 56
3288.05 56
3288.18 56
3288.31 55
3288.44 54
3288.57 53
3288.70 52
3288.84 51
3288.97 51
3289.10 52
3289.23 53
3289.36 55
3289.49 56
3289.62 57
3289.76 58
3289.89 59
3290.02 59
3290.15 59
3290.28 59
3290.41 60
3290.54 62
3290.68 64
3290.81 67
3290.94 70
3291.07 73
3291.20 77
3291.33 79
3291.46 81
3291.60 81
3291.73 81
3291.86 79
3291.99 76
3292.12 74
3292.25 73
3292.39 74
3292.52 78
3292.65 85
3292.78 94
3292.91 104
3293.04 114
3293.17 123
3293.31 130
3293.44 135
3293.57 138
3293.70 141
3293.83 143
3293.96 145
3294.10 144
3294.23 142
3294.36 136
3294.49 129
3294.62 120
3294.75 111
3294.88 104
3295.02 99
3295.15 96
3295.28 94
3295.41 93
3295.54 91
3295.67 88
3295.81 84
3295.94 80
3296.07 76
3296.20 75
3296.33 75
3296.46 77
3296.60 80
3296.73 83
3296.86 84
3296.99 83
3297.12 81
3297.25 77
3297.38 73
3297.52 71
3297.65 69
3297.78 69
3297.91 70
3298.04 71
3298.17 71
3298.31 70
3298.44 67
3298.57 62
3298.70 56
3298.83 49
3298.96 43
3299.10 37
3299.23 32
3299.36 27
3299.49 22
3299.62 17
3299.75 10
3299.89 3
3300.02 0
3300.15 0
3300.28 0
3300.41 0
3300.54 0
3300.68 0
3300.81 0
3300.94 0
3301.07 5
3301.20 10
3301.33 13
3301.47 15
3301.60 17
3301.73 18
3301.86 18
3301.99 18
3302.12 19
3302.26 19
3302.39 20
3302.52 21
3302.65 22
3302.78 24
3302.92 27
3303.05 29
3303.18 30
3303.31 32
3303.44 33
3303.57 35
3303.71 37
3303.84 39
3303.97 42
3304.10 45
3304.23 48
3304.36 49
3304.50 49
3304.63 47
3304.76 44
3304.89 41
3305.02 37
3305.16 34
3305.29 32
3305.42 31
3305.55 31
3305.68 31
3305.81 31
3305.95 30
3306.08 28
3306.21 25
3306.34 23
3306.47 22
3306.60 22
3306.74 23
3306.87 25
3307.00 26
3307.13 27
3307.26 27
3307.40 25
3307.53 22
3307.66 18
3307.79 14
3307.92 8
3308.05 3
3308.19 0
3308.32 0
3308.45 0
3308.58 0
3308.71 0
3308.85 0
3308.98 6
3309.11 13
3309.24 20
3309.37 25
3309.51 28
3309.64 29
3309.77 29
3309.90 29
3310.03 29
3310.16 32
3310.30 37
3310.43 45
3310.56 53
3310.69 60
3310.82 65
3310.96 68
3311.09 68
3311.22 66
3311.35 63
3311.48 60
3311.62 58
3311.75 57
3311.88 56
3312.01 55
3312.14 55
3312.27 54
3312.41 54
3312.54 55
3312.67 57
3312.80 60
3312.93 66
3313.07 72
3313.20 79
3313.33 85
3313.46 89
3313.59 91
3313.73 90
3313.86 87
3313.99 82
3314.12 77
3314.25 73
3314.39 71
3314.52 70
3314.65 70
3314.78 70
3314.91 70
3315.05 68
3315.18 64
3315.31 60
3315.44 55
3315.57 51
3315.71 49
3315.84 49
3315.97 50
3316.10 53
3316.23 57
3316.37 60
3316.50 63
3316.63 65
3316.76 66
3316.89 65
3317.03 63
3317.16 59
3317.29 54
3317.42 48
3317.55 41
3317.69 34
3317.82 28
3317.95 22
3318.08 17
3318.21 14
3318.35 13
3318.48 14
3318.61 16
3318.74 19
3318.87 22
3319.01 24
3319.14 26
3319.27 29
3319.40 32
3319.53 36
3319.67 42
3319.80 48
3319.93 56
3320.06 64
3320.19 71
3320.33 78
3320.46 84
3320.59 89
3320.72 93
3320.86 95
3320.99 96
3321.12 95
3321.25 92
3321.38 88
3321.52 83
3321.65 77
3321.78 70
3321.91 62
3322.04 55
3322.18 47
3322.31 41
3322.44 37
3322.57 36
3322.70 38
3322.84 42
3322.97 48
3323.10 55
3323.23 61
3323.37 66
3323.50 69
3323.63 70
3323.76 69
3323.89 67
3324.03 63
3324.16 59
3324.29 53
3324.42 47
3324.55 41
3324.69 36
3324.82 31
3324.95 27
3325.08 24
3325.22 21
3325.35 17
3325.48 14
3325.61 10
3325.74 7
3325.88 4
3326.01 2
3326.14 1
3326.27 1
3326.41 2
3326.54 3
3326.67 4
3326.80 4
3326.93 3
3327.07 1
3327.20 0
3327.33 0
3327.46 0
3327.60 0
3327.73 0
3327.86 0
3327.99 1
3328.12 3
3328.26 5
3328.39 6
3328.52 6
3328.65 6
3328.79 7
3328.92 7
3329.05 8
3329.18 10
3329.31 11
3329.45 12
3329.58 13
3329.71 13
3329.84 13
3329.98 14
3330.11 14
3330.24 14
3330.37 13
3330.50 12
3330.64 10
3330.77 6
3330.90 2
3331.03 0
3331.17 0
3331.30 0
3331.43 0
3331.56 0
3331.70 0
3331.83 6
3331.96 16
3332.09 27
3332.22 39
3332.36 51
3332.49 62
3332.62 71
3332.75 77
3332.89 80
3333.02 79
3333.15 75
3333.28 69
3333.42 62
3333.55 56
3333.68 52
3333.81 50
3333.95 50
3334.08 50
3334.21 51
3334.34 52
3334.47 52
3334.61 51
3334.74 50
3334.87 51
3335.00 52
3335.14 53
3335.27 55
3335.40 57
3335.53 56
3335.67 54
3335.80 49
3335.93 41
3336.06 33
3336.20 24
3336.33 17
3336.46 12
3336.59 9
3336.73 10
3336.86 13
3336.99 17
3337.12 22
3337.25 26
3337.39 28
3337.52 29
3337.65 28
3337.78 26
3337.92 22
3338.05 18
3338.18 13
3338.31 8
3338.45 3
3338.58 0
3338.71 0
3338.84 0
3338.98 3
3339.11 10
3339.24 18
3339.37 26
3339.51 33
3339.64 39
3339.77 43
3339.90 44
3340.04 44
3340.17 44
3340.30 44
3340.43 45
3340.57 45
3340.70 46
3340.83 45
3340.96 44
3341.10 40
3341.23 36
3341.36 32
3341.49 28
3341.63 27
3341.76 28
3341.89 32
3342.02 37
3342.16 43
3342.29 48
3342.42 52
3342.55 54
3342.69 53
3342.82 49
3342.95 44
3343.08 39
3343.22 33
3343.35 29
3343.48 27
3343.61 27
3343.75 29
3343.88 31
3344.01 33
3344.14 35
3344.28 34
3344.41 32
3344.54 29
3344.67 27
3344.81 26
3344.94 28
3345.07 32
3345.20 38
3345.34 44
3345.47 49
3345.60 51
3345.73 50
3345.87 47
3346.00 41
3346.13 35
3346.27 28
3346.40 24
3346.53 21
3346.66 22
3346.80 25
3346.93 30
3347.06 37
3347.19 44
3347.33 52
3347.46 60
3347.59 66
3347.72 73
3347.86 78
3347.99 83
3348.12 87
3348.25 91
3348.39 94
3348.52 96
3348.65 98
3348.78 100
3348.92 102
3349.05 103
3349.18 104
3349.32 105
3349.45 105
3349.58 104
3349.71 104
3349.85 105
3349.98 109
3350.11 117
3350.24 128
3350.38 141
3350.51 155
3350.64 167
3350.77 176
3350.91 181
3351.04 181
3351.17 178
3351.31 173
3351.44 165
3351.57 158
3351.70 150
3351.84 143
3351.97 135
3352.10 128
3352.23 120
3352.37 114
3352.50 107
3352.63 102
3352.77 96
3352.90 91
3353.03 86
3353.16 80
3353.30 73
3353.43 67
3353.56 61
3353.69 56
3353.83 53
3353.96 53
3354.09 53
3354.23 55
3354.36 58
3354.49 60
3354.62 60
3354.76 58
3354.89 53
3355.02 47
3355.16 41
3355.29 36
3355.42 32
3355.55 32
3355.69 34
3355.82 39
3355.95 44
3356.08 49
3356.22 52
3356.35 53
3356.48 54
3356.62 53
3356.75 53
3356.88 54
3357.01 56
3357.15 58
3357.28 60
3357.41 61
3357.55 61
3357.68 60
3357.81 58
3357.94 54
3358.08 51
3358.21 48
3358.34 46
3358.48 45
3358.61 45
3358.74 47
3358.87 50
3359.01 53
3359.14 56
3359.27 59
3359.41 60
3359.54 61
3359.67 61
3359.80 61
3359.94 61
3360.07 60
3360.20 59
3360.34 58
3360.47 56
3360.60 54
3360.73 53
3360.87 53
3361.00 55
3361.13 58
3361.27 64
3361.40 71
3361.53 77
3361.66 83
3361.80 87
3361.93 88
3362.06 85
3362.20 80
3362.33 73
3362.46 64
3362.59 55
3362.73 47
3362.86 40
3362.99 36
3363.13 33
3363.26 33
3363.39 33
3363.52 32
3363.66 31
3363.79 27
3363.92 22
3364.06 15
3364.19 8
3364.32 1
3364.46 0
3364.59 0
3364.72 0
3364.85 0
3364.99 5
3365.12 12
3365.25 20
3365.39 28
3365.52 35
3365.65 43
3365.79 50
3365.92 57
3366.05 64
3366.18 70
3366.32 76
3366.45 81
3366.58 84
3366.72 86
3366.85 87
3366.98 86
3367.12 84
3367.25 81
3367.38 77
3367.51 73
3367.65 70
3367.78 69
3367.91 69
3368.05 72
3368.18 77
3368.31 83
3368.45 89
3368.58 93
3368.71 93
3368.84 90
3368.98 84
3369.11 76
3369.24 69
3369.38 62
3369.51 58
3369.64 57
3369.78 59
3369.91 62
3370.04 66
3370.18 70
3370.31 75
3370.44 81
3370.57 88
3370.71 96
3370.84 106
3370.97 117
3371.11 127
3371.24 137
3371.37 145
3371.51 149
3371.64 152
3371.77 153
3371.91 153
3372.04 153
3372.17 154
3372.30 157
3372.44 162
3372.57 170
3372.70 180
3372.84 192
3372.97 204
3373.10 217
3373.24 229
3373.37 241
3373.50 252
3373.64 263
3373.77 272
3373.90 281
3374.04 289
3374.17 296
3374.30 302
3374.43 308
3374.57 314
3374.70 319
3374.83 322
3374.97 322
3375.10 319
3375.23 312
3375.37 302
3375.50 289
3375.63 274
3375.77 259
3375.90 245
3376.03 234
3376.17 225
3376.30 217
3376.43 210
3376.57 203
3376.70 195
3376.83 188
3376.97 181
3377.10 176
3377.23 172
3377.36 171
3377.50 172
3377.63 173
3377.76 175
3377.90 176
3378.03 175
3378.16 172
3378.30 168
3378.43 163
3378.56 157
3378.70 150
3378.83 143
3378.96 136
3379.10 128
3379.23 121
3379.36 115
3379.50 110
3379.63 108
3379.76 106
3379.90 105
3380.03 105
3380.16 104
3380.30 102
3380.43 100
3380.56 99
3380.70 100
3380.83 103
3380.96 108
3381.10 113
3381.23 119
3381.36 122
3381.50 124
3381.63 122
3381.76 119
3381.90 114
3382.03 109
3382.16 105
3382.30 102
3382.43 102
3382.56 103
3382.70 105
3382.83 108
3382.96 112
3383.10 116
3383.23 120
3383.36 124
3383.50 128
3383.63 132
3383.76 136
3383.90 140
3384.03 143
3384.16 145
3384.30 149
3384.43 153
3384.56 158
3384.70 166
3384.83 177
3384.96 190
3385.10 206
3385.23 223
3385.36 239
3385.50 255
3385.63 267
3385.76 277
3385.90 283
3386.03 286
3386.16 287
3386.30 287
3386.43 285
3386.56 283
3386.70 279
3386.83 275
3386.96 271
3387.10 267
3387.23 265
3387.36 264
3387.50 265
3387.63 268
3387.76 271
3387.90 275
3388.03 278
3388.16 278
3388.30 277
3388.43 274
3388.56 269
3388.70 264
3388.83 258
3388.96 251
3389.10 244
3389.23 235
3389.36 224
3389.50 212
3389.63 199
3389.77 186
3389.90 173
3390.03 162
3390.17 151
3390.30 142
3390.43 134
3390.57 128
3390.70 122
3390.83 118
3390.97 114
3391.10 111
3391.23 108
3391.37 104
3391.50 99
3391.63 92
3391.77 85
3391.90 79
3392.03 74
3392.17 71
3392.30 71
3392.43 74
3392.57 79
3392.70 84
3392.84 90
3392.97 94
3393.10 97
3393.24 97
3393.37 96
3393.50 93
3393.64 90
3393.77 87
3393.90 83
3394.04 80
3394.17 77
3394.30 75
3394.44 72
3394.57 71
3394.70 71
3394.84 72
3394.97 74
3395.11 77
3395.24 80
3395.37 83
3395.51 85
3395.64 86
3395.77 86
3395.91 86
3396.04 86
3396.17 87
3396.31 88
3396.44 91
3396.57 94
3396.71 98
3396.84 102
3396.98 106
3397.11 111
3397.24 115
3397.38 119
3397.51 122
3397.64 123
3397.78 122
3397.91 119
3398.04 113
3398.18 105
3398.31 97
3398.45 90
3398.58 84
3398.71 82
3398.85 82
3398.98 84
3399.11 88
3399.25 91
3399.38 93
3399.51 93
3399.65 90
3399.78 85
3399.92 78
3400.05 72
3400.18 66
3400.32 62
3400.45 60
3400.58 59
3400.72 58
3400.85 57
3400.98 55
3401.12 53
3401.25 51
3401.39 50
3401.52 49
3401.65 49
3401.79 50
3401.92 52
3402.05 54
3402.19 55
3402.32 57
3402.46 58
3402.59 58
3402.72 58
3402.86 57
3402.99 55
3403.12 53
3403.26 52
3403.39 51
3403.53 53
3403.66 56
3403.79 62
3403.93 71
3404.06 79
3404.19 88
3404.33 95
3404.46 99
3404.60 100
3404.73 99
3404.86 96
3405.00 92
3405.13 87
3405.26 82
3405.40 75
3405.53 68
3405.67 60
3405.80 52
3405.93 42
3406.07 33
3406.20 25
3406.33 18
3406.47 12
3406.60 7
3406.74 3
3406.87 0
3407.00 0
3407.14 0
3407.27 0
3407.40 0
3407.54 0
3407.67 0
3407.81 2
3407.94 8
3408.07 14
3408.21 20
3408.34 24
3408.48 28
3408.61 30
3408.74 31
3408.88 32
3409.01 33
3409.14 34
3409.28 37
3409.41 41
3409.55 47
3409.68 53
3409.81 59
3409.95 65
3410.08 68
3410.21 69
3410.35 67
3410.48 62
3410.62 56
3410.75 48
3410.88 40
3411.02 32
3411.15 26
3411.29 22
3411.42 17
3411.55 14
3411.69 9
3411.82 5
3411.96 0
3412.09 0
3412.22 0
3412.36 0
3412.49 0
3412.62 0
3412.76 0
3412.89 0
3413.03 2
3413.16 8
3413.29 13
3413.43 17
3413.56 21
3413.70 23
3413.83 26
3413.96 28
3414.10 30
3414.23 32
3414.37 35
3414.50 38
3414.63 40
3414.77 42
3414.90 43
3415.04 45
3415.17 47
3415.30 49
3415.44 52
3415.57 55
3415.71 59
3415.84 61
3415.97 62
3416.11 61
3416.24 58
3416.38 55
3416.51 50
3416.64 46
3416.78 41
3416.91 37
3417.05 34
3417.18 31
3417.31 29
3417.45 28
3417.58 29
3417.72 32
3417.85 36
3417.98 42
3418.12 48
3418.25 55
3418.39 62
3418.52 68
3418.65 73
3418.79 78
3418.92 81
3419.06 83
3419.19 85
3419.32 86
3419.46 87
3419.59 88
3419.73 87
3419.86 85
3419.99 83
3420.13 80
3420.26 78
3420.40 78
3420.53 79
3420.66 83
3420.80 88
3420.93 94
3421.07 100
3421.20 107
3421.33 113
3421.47 121
3421.60 129
3421.74 139
3421.87 150
3422.00 161
3422.14 172
3422.27 180
3422.41 186
3422.54 188
3422.68 187
3422.81 184
3422.94 179
3423.08 175
3423.21 171
3423.35 168
3423.48 166
3423.61 165
3423.75 165
3423.88 165
3424.02 165
3424.15 166
3424.28 168
3424.42 171
3424.55 175
3424.69 180
3424.82 186
3424.96 192
3425.09 197
3425.22 200
3425.36 201
3425.49 201
3425.63 198
3425.76 195
3425.89 190
3426.03 184
3426.16 177
3426.30 169
3426.43 159
3426.57 148
3426.70 137
3426.83 126
3426.97 117
3427.10 110
3427.24 105
3427.37 103
3427.50 104
3427.64 107
3427.77 111
3427.91 114
3428.04 116
3428.18 116
3428.31 115
3428.44 111
3428.58 107
3428.71 102
3428.85 98
3428.98 95
3429.12 93
3429.25 93
3429.38 94
3429.52 95
3429.65 96
3429.79 96
3429.92 95
3430.06 94
3430.19 92
3430.32 90
3430.46 88
3430.59 87
3430.73 87
3430.86 87
3431.00 87
3431.13 86
3431.26 85
3431.40 84
3431.53 82
3431.67 80
3431.80 78
3431.94 76
3432.07 74
3432.20 72
3432.34 70
3432.47 69
3432.61 68
3432.74 68
3432.88 68
3433.01 68
3433.14 68
3433.28 68
3433.41 68
3433.55 68
3433.68 68
3433.82 70
3433.95 73
3434.08 78
3434.22 85
3434.35 92
3434.49 99
3434.62 104
3434.76 109
3434.89 111
3435.02 112
3435.16 113
3435.29 114
3435.43 114
3435.56 114
3435.70 113
3435.83 111
3435.96 106
3436.10 100
3436.23 93
3436.37 84
3436.50 77
3436.64 70
3436.77 66
3436.91 64
3437.04 63
3437.17 65
3437.31 67
3437.44 70
3437.58 74
3437.71 79
3437.85 86
3437.98 93
3438.12 102
3438.25 111
3438.38 120
3438.52 128
3438.65 134
3438.79 138
3438.92 140
3439.06 139
3439.19 138
3439.32 135
3439.46 131
3439.59 126
3439.73 121
3439.86 116
3440.00 110
3440.13 104
3440.27 99
3440.40 95
3440.53 91
3440.67 88
3440.80 85
3440.94 84
3441.07 82
3441.21 82
3441.34 82
3441.48 83
3441.61 84
3441.75 85
3441.88 87
3442.01 87
3442.15 85
3442.28 83
3442.42 79
3442.55 74
3442.69 69
3442.82 64
3442.96 61
3443.09 59
3443.22 59
3443.36 60
3443.49 63
3443.63 65
3443.76 68
3443.90 69
3444.03 68
3444.17 67
3444.30 66
3444.44 64
3444.57 62
3444.70 61
3444.84 61
3444.97 61
3445.11 61
3445.24 63
3445.38 67
3445.51 72
3445.65 79
3445.78 86
3445.92 93
3446.05 98
3446.18 100
3446.32 99
3446.45 96
3446.59 92
3446.72 87
3446.86 83
3446.99 79
3447.13 77
3447.26 77
3447.40 77
3447.53 77
3447.66 77
3447.80 77
3447.93 75
3448.07 73
3448.20 70
3448.34 66
3448.47 63
3448.61 60
3448.74 58
3448.88 56
3449.01 56
3449.15 56
3449.28 56
3449.41 57
3449.55 58
3449.68 60
3449.82 63
3449.95 66
3450.09 70
3450.22 74
3450.36 78
3450.49 82
3450.63 85
3450.76 88
3450.90 92
3451.03 96
3451.17 101
3451.30 106
3451.43 110
3451.57 112
3451.70 113
3451.84 110
3451.97 105
3452.11 97
3452.24 88
3452.38 78
3452.51 69
3452.65 63
3452.78 62
3452.92 65
3453.05 72
3453.19 83
3453.32 96
3453.45 109
3453.59 118
3453.72 124
3453.86 125
3453.99 122
3454.13 117
3454.26 111
3454.40 106
3454.53 103
3454.67 101
3454.80 101
3454.94 99
3455.07 97
3455.21 92
3455.34 85
3455.48 78
3455.61 71
3455.75 67
3455.88 65
3456.01 65
3456.15 67
3456.28 69
3456.42 70
3456.55 71
3456.69 69
3456.82 68
3456.96 67
3457.09 67
3457.23 68
3457.36 70
3457.50 73
3457.63 74
3457.77 74
3457.90 73
3458.04 69
3458.17 66
3458.31 63
3458.44 61
3458.58 61
3458.71 63
3458.85 65
3458.98 68
3459.12 72
3459.25 74
3459.38 75
3459.52 76
3459.65 77
3459.79 77
3459.92 79
3460.06 82
3460.19 86
3460.33 92
3460.46 99
3460.60 105
3460.73 110
3460.87 112
3461.00 112
3461.14 110
3461.27 106
3461.41 102
3461.54 99
3461.68 97
3461.81 97
3461.95 98
3462.08 100
3462.22 102
3462.35 102
3462.49 101
3462.62 99
3462.76 97
3462.89 96
3463.03 97
3463.16 99
3463.30 103
3463.43 108
3463.57 112
3463.70 114
3463.84 114
3463.97 113
3464.11 109
3464.24 104
3464.37 98
3464.51 92
3464.64 86
3464.78 79
3464.91 74
3465.05 69
3465.18 66
3465.32 64
3465.45 64
3465.59 64
3465.72 65
3465.86 66
3465.99 68
3466.13 69
3466.26 71
3466.40 73
3466.53 74
3466.67 75
3466.80 76
3466.94 76
3467.07 75
3467.21 73
3467.34 70
3467.48 67
3467.61 64
3467.75 61
3467.88 59
3468.02 59
3468.15 61
3468.29 65
3468.42 70
3468.56 75
3468.69 79
3468.83 81
3468.96 81
3469.10 79
3469.23 77
3469.37 74
3469.50 71
3469.64 69
3469.77 67
3469.91 64
3470.04 61
3470.18 58
3470.31 55
3470.45 52
3470.58 51
3470.72 51
3470.85 52
3470.99 55
3471.12 59
3471.26 65
3471.39 71
3471.53 79
3471.66 86
3471.80 93
3471.93 98
3472.07 102
3472.20 105
3472.34 107
3472.48 109
3472.61 110
3472.75 112
3472.88 113
3473.02 113
3473.15 112
3473.29 109
3473.42 105
3473.56 101
3473.69 96
3473.83 92
3473.96 87
3474.10 83
3474.23 78
3474.37 72
3474.50 66
3474.64 59
3474.77 54
3474.91 51
3475.04 50
3475.18 51
3475.31 56
3475.45 62
3475.58 70
3475.72 79
3475.85 87
3475.99 95
3476.12 102
3476.26 108
3476.39 114
3476.53 118
3476.66 121
3476.80 122
3476.93 120
3477.07 117
3477.20 112
3477.34 106
3477.47 99
3477.61 94
3477.75 90
3477.88 87
3478.02 87
3478.15 89
3478.29 93
3478.42 100
3478.56 109
3478.69 118
3478.83 125
3478.96 131
3479.10 133
3479.23 133
3479.37 130
3479.50 125
3479.64 121
3479.77 118
3479.91 117
3480.04 117
3480.18 118
3480.31 118
3480.45 118
3480.58 117
3480.72 116
3480.86 115
3480.99 114
3481.13 113
3481.26 112
3481.40 109
3481.53 105
3481.67 97
3481.80 87
3481.94 75
3482.07 62
3482.21 50
3482.34 40
3482.48 34
3482.61 31
3482.75 31
3482.88 33
3483.02 35
3483.15 38
3483.29 40
3483.43 41
3483.56 42
3483.70 43
3483.83 46
3483.97 49
3484.10 54
3484.24 58
3484.37 61
3484.51 61
3484.64 60
3484.78 56
3484.91 51
3485.05 46
3485.18 42
3485.32 41
3485.46 41
3485.59 43
3485.73 46
3485.86 49
3486.00 52
3486.13 54
3486.27 55
3486.40 55
3486.54 55
3486.67 56
3486.81 57
3486.94 59
3487.08 61
3487.21 64
3487.35 68
3487.49 70
3487.62 72
3487.76 73
3487.89 72
3488.03 71
3488.16 68
3488.30 66
3488.43 63
3488.57 61
3488.70 58
3488.84 57
3488.97 56
3489.11 55
3489.25 55
3489.38 56
3489.52 56
3489.65 56
3489.79 55
3489.92 53
3490.06 49
3490.19 44
3490.33 39
3490.46 34
3490.60 32
3490.74 33
3490.87 38
3491.01 46
3491.14 58
3491.28 70
3491.41 81
3491.55 89
3491.68 95
3491.82 97
3491.95 98
3492.09 96
3492.23 95
3492.36 94
3492.50 93
3492.63 92
3492.77 90
3492.90 87
3493.04 83
3493.17 78
3493.31 72
3493.44 66
3493.58 60
3493.72 55
3493.85 50
3493.99 45
3494.12 41
3494.26 38
3494.39 35
3494.53 33
3494.66 32
3494.80 31
3494.93 31
3495.07 32
3495.21 32
3495.34 32
3495.48 32
3495.61 31
3495.75 30
3495.88 29
3496.02 30
3496.15 32
3496.29 37
3496.43 43
3496.56 50
3496.70 58
3496.83 66
3496.97 74
3497.10 80
3497.24 85
3497.37 87
3497.51 88
3497.65 88
3497.78 86
3497.92 82
3498.05 79
3498.19 74
3498.32 70
3498.46 65
3498.59 60
3498.73 55
3498.87 51
3499.00 48
3499.14 47
3499.27 47
3499.41 50
3499.54 54
3499.68 60
3499.82 65
3499.95 70
3500.09 74
3500.22 77
3500.36 80
3500.49 83
3500.63 88
3500.76 93
3500.90 98
3501.04 104
3501.17 108
3501.31 110
3501.44 110
3501.58 108
3501.71 105
3501.85 101
3501.99 98
3502.12 96
3502.26 94
3502.39 94
3502.53 95
3502.66 95
3502.80 96
3502.94 97
3503.07 98
3503.21 98
3503.34 97
3503.48 95
3503.61 92
3503.75 87
3503.88 81
3504.02 73
3504.16 64
3504.29 55
3504.43 46
3504.56 39
3504.70 34
3504.83 31
3504.97 31
3505.11 35
3505.24 39
3505.38 45
3505.51 49
3505.65 52
3505.78 54
3505.92 54
3506.06 54
3506.19 55
3506.33 58
3506.46 62
3506.60 69
3506.74 75
3506.87 80
3507.01 84
3507.14 85
3507.28 84
3507.41 81
3507.55 78
3507.69 76
3507.82 74
3507.96 73
3508.09 72
3508.23 71
3508.36 69
3508.50 65
3508.64 59
3508.77 51
3508.91 42
3509.04 33
3509.18 25
3509.31 18
3509.45 14
3509.59 11
3509.72 9
3509.86 8
3509.99 7
3510.13 6
3510.27 4
3510.40 2
3510.54 0
3510.67 0
3510.81 0
3510.94 0
3511.08 0
3511.22 0
3511.35 0
3511.49 0
3511.62 1
3511.76 4
3511.90 8
3512.03 12
3512.17 17
3512.30 21
3512.44 26
3512.57 31
3512.71 36
3512.85 42
3512.98 49
3513.12 57
3513.25 64
3513.39 70
3513.53 75
3513.66 78
3513.80 79
3513.93 78
3514.07 76
3514.21 73
3514.34 71
3514.48 68
3514.61 66
3514.75 64
3514.88 61
3515.02 58
3515.16 53
3515.29 47
3515.43 40
3515.56 33
3515.70 25
3515.84 18
3515.97 11
3516.11 5
3516.24 0
3516.38 0
3516.52 0
3516.65 0
3516.79 0
3516.92 6
3517.06 17
3517.20 29
3517.33 41
3517.47 51
3517.60 59
3517.74 63
3517.88 63
3518.01 61
3518.15 58
3518.28 55
3518.42 52
3518.56 51
3518.69 50
3518.83 50
3518.96 51
3519.10 52
3519.23 54
3519.37 55
3519.51 57
3519.64 58
3519.78 58
3519.91 58
3520.05 57
3520.19 56
3520.32 57
3520.46 59
3520.60 64
3520.73 72
3520.87 80
3521.00 90
3521.14 98
3521.28 106
3521.41 112
3521.55 116
3521.68 120
3521.82 123
3521.96 126
3522.09 129
3522.23 134
3522.36 138
3522.50 142
3522.64 145
3522.77 147
3522.91 147
3523.04 146
3523.18 144
3523.32 142
3523.45 141
3523.59 141
3523.72 143
3523.86 144
3524.00 144
3524.13 142
3524.27 137
3524.40 130
3524.54 120
3524.68 109
3524.81 99
3524.95 88
3525.09 78
3525.22 69
3525.36 61
3525.49 52
3525.63 45
3525.77 37
3525.90 31
3526.04 26
3526.17 23
3526.31 21
3526.45 21
3526.58 22
3526.72 24
3526.85 27
3526.99 31
3527.13 36
3527.26 40
3527.40 46
3527.54 51
3527.67 58
3527.81 64
3527.94 71
3528.08 77
3528.22 82
3528.35 85
3528.49 86
3528.62 85
3528.76 82
3528.90 77
3529.03 72
3529.17 66
3529.31 61
3529.44 56
3529.58 52
3529.71 49
3529.85 47
3529.99 45
3530.12 45
3530.26 46
3530.40 47
3530.53 50
3530.67 53
3530.80 55
3530.94 56
3531.08 56
3531.21 54
3531.35 50
3531.48 46
3531.62 41
3531.76 37
3531.89 34
3532.03 34
3532.17 37
3532.30 43
3532.44 50
3532.57 58
3532.71 67
3532.85 74
3532.98 79
3533.12 83
3533.26 84
3533.39 84
3533.53 81
3533.66 78
3533.80 73
3533.94 67
3534.07 62
3534.21 57
3534.35 52
3534.48 49
3534.62 47
3534.76 46
3534.89 46
3535.03 45
3535.16 44
3535.30 42
3535.44 38
3535.57 34
3535.71 30
3535.85 27
3535.98 24
3536.12 24
3536.25 25
3536.39 28
3536.53 33
3536.66 38
3536.80 45
3536.94 51
3537.07 57
3537.21 62
3537.35 66
3537.48 68
3537.62 68
3537.75 66
3537.89 63
3538.03 59
3538.16 56
3538.30 54
3538.44 54
3538.57 59
3538.71 67
3538.84 78
3538.98 91
3539.12 105
3539.25 118
3539.39 130
3539.53 138
3539.66 144
3539.80 148
3539.94 150
3540.07 150
3540.21 149
3540.35 147
3540.48 143
3540.62 137
3540.75 130
3540.89 122
3541.03 114
3541.16 106
3541.30 100
3541.44 95
3541.57 91
3541.71 88
3541.85 85
3541.98 82
3542.12 78
3542.25 73
3542.39 67
3542.53 62
3542.66 58
3542.80 55
3542.94 54
3543.07 55
3543.21 56
3543.35 57
3543.48 58
3543.62 57
3543.76 56
3543.89 55
3544.03 54
3544.17 53
3544.30 53
3544.44 54
3544.57 56
3544.71 57
3544.85 60
3544.98 64
3545.12 69
3545.26 77
3545.39 86
3545.53 97
3545.67 108
3545.80 117
3545.94 124
3546.08 126
3546.21 125
3546.35 121
3546.49 115
3546.62 107
3546.76 100
3546.90 93
3547.03 88
3547.17 84
3547.30 81
3547.44 80
3547.58 80
3547.71 81
3547.85 83
3547.99 86
3548.12 89
3548.26 92
3548.40 94
3548.53 95
3548.67 95
3548.81 93
3548.94 91
3549.08 88
3549.22 84
3549.35 79
3549.49 73
3549.63 66
3549.76 60
3549.90 53
3550.04 47
3550.17 40
3550.31 35
3550.45 30
3550.58 26
3550.72 23
3550.86 19
3550.99 16
3551.13 14
3551.27 13
3551.40 13
3551.54 15
3551.68 18
3551.81 21
3551.95 24
3552.09 25
3552.22 24
3552.36 21
3552.50 16
3552.63 10
3552.77 4
3552.91 0
3553.04 0
3553.18 0
3553.31 0
3553.45 0
3553.59 0
3553.72 0
3553.86 0
3554.00 0
3554.13 3
3554.27 5
3554.41 8
3554.54 11
3554.68 14
3554.82 17
3554.95 21
3555.09 26
3555.23 31
3555.36 35
3555.50 39
3555.64 41
3555.78 41
3555.91 40
3556.05 37
3556.19 34
3556.32 31
3556.46 29
3556.60 28
3556.73 30
3556.87 35
3557.01 42
3557.14 52
3557.28 64
3557.42 76
3557.55 89
3557.69 102
3557.83 112
3557.96 120
3558.10 126
3558.24 130
3558.37 132
3558.51 134
3558.65 135
3558.78 138
3558.92 141
3559.06 146
3559.19 152
3559.33 158
3559.47 163
3559.60 167
3559.74 168
3559.88 167
3560.01 162
3560.15 155
3560.29 147
3560.42 138
3560.56 130
3560.70 122
3560.83 117
3560.97 113
3561.11 110
3561.25 107
3561.38 103
3561.52 97
3561.66 90
3561.79 83
3561.93 77
3562.07 72
3562.20 70
3562.34 71
3562.48 75
3562.61 81
3562.75 89
3562.89 98
3563.02 108
3563.16 117
3563.30 124
3563.43 128
3563.57 128
3563.71 125
3563.84 118
3563.98 108
3564.12 96
3564.26 83
3564.39 72
3564.53 63
3564.67 56
3564.80 51
3564.94 49
3565.08 49
3565.21 52
3565.35 55
3565.49 59
3565.62 63
3565.76 65
3565.90 67
3566.03 66
3566.17 63
3566.31 59
3566.45 53
3566.58 47
3566.72 41
3566.86 35
3566.99 30
3567.13 27
3567.27 26
3567.40 26
3567.54 26
3567.68 27
3567.81 27
3567.95 26
3568.09 25
3568.23 22
3568.36 20
3568.50 18
3568.64 17
3568.77 17
3568.91 19
3569.05 20
3569.18 23
3569.32 25
3569.46 26
3569.59 28
3569.73 29
3569.87 30
3570.01 31
3570.14 31
3570.28 30
3570.42 28
3570.55 25
3570.69 20
3570.83 15
3570.96 10
3571.10 5
3571.24 2
3571.38 0
3571.51 0
3571.65 0
3571.79 0
3571.92 0
3572.06 0
3572.20 0
3572.33 0
3572.47 0
3572.61 0
3572.75 4
3572.88 10
3573.02 18
3573.16 25
3573.29 31
3573.43 36
3573.57 39
3573.70 41
3573.84 42
3573.98 42
3574.12 42
3574.25 43
3574.39 43
3574.53 44
3574.66 44
3574.80 43
3574.94 42
3575.08 42
3575.21 41
3575.35 39
3575.49 37
3575.62 34
3575.76 30
3575.90 24
3576.04 19
3576.17 12
3576.31 6
3576.45 1
3576.58 0
3576.72 0
3576.86 0
3576.99 0
3577.13 0
3577.27 0
3577.41 0
3577.54 0
3577.68 1
3577.82 4
3577.95 8
3578.09 11
3578.23 14
3578.37 16
3578.50 17
3578.64 18
3578.78 17
3578.91 15
3579.05 13
3579.19 11
3579.33 10
3579.46 8
3579.60 7
3579.74 6
3579.87 5
3580.01 5
3580.15 5
3580.29 7
3580.42 10
3580.56 14
3580.70 19
3580.83 25
3580.97 31
3581.11 36
3581.25 39
3581.38 40
3581.52 39
3581.66 36
3581.79 32
3581.93 28
3582.07 26
3582.21 25
3582.34 26
3582.48 28
3582.62 30
3582.76 31
3582.89 31
3583.03 28
3583.17 24
3583.30 19
3583.44 14
3583.58 11
3583.72 9
3583.85 10
3583.99 12
3584.13 17
3584.26 22
3584.40 28
3584.54 32
3584.68 36
3584.81 37
3584.95 36
3585.09 33
3585.23 28
3585.36 23
3585.50 18
3585.64 14
3585.77 12
3585.91 12
3586.05 13
3586.19 16
3586.32 19
3586.46 22
3586.60 24
3586.74 26
3586.87 27
3587.01 28
3587.15 28
3587.29 28
3587.42 28
3587.56 28
3587.70 28
3587.83 28
3587.97 27
3588.11 26
3588.25 24
3588.38 21
3588.52 16
3588.66 11
3588.80 6
3588.93 2
3589.07 0
3589.21 1
3589.34 3
3589.48 8
3589.62 14
3589.76 20
3589.89 26
3590.03 32
3590.17 36
3590.31 39
3590.44 40
3590.58 40
3590.72 38
3590.86 36
3590.99 32
3591.13 28
3591.27 24
3591.41 20
3591.54 16
3591.68 12
3591.82 8
3591.95 6
3592.09 5
3592.23 7
3592.37 11
3592.50 15
3592.64 21
3592.78 25
3592.92 29
3593.05 30
3593.19 30
3593.33 28
3593.47 26
3593.60 25
3593.74 23
3593.88 22
3594.02 22
3594.15 23
3594.29 23
3594.43 23
3594.57 23
3594.70 23
3594.84 22
3594.98 22
3595.12 21
3595.25 21
3595.39 21
3595.53 21
3595.67 22
3595.80 23
3595.94 25
3596.08 27
3596.22 29
3596.35 31
3596.49 34
3596.63 36
3596.77 38
3596.90 40
3597.04 41
3597.18 42
3597.32 41
3597.45 40
3597.59 38
3597.73 36
3597.87 36
3598.00 36
3598.14 39
3598.28 43
3598.42 48
3598.55 54
3598.69 59
3598.83 63
3598.97 64
3599.10 64
3599.24 62
3599.38 57
3599.52 50
3599.65 42
3599.79 33
3599.93 23
3600.07 13
3600.20 4
3600.34 0
3600.48 0
3600.62 0
3600.75 0
3600.89 0
3601.03 0
3601.17 5
3601.30 13
3601.44 22
3601.58 30
3601.72 40
3601.85 49
3601.99 59
3602.13 69
3602.27 79
3602.40 88
3602.54 96
3602.68 101
3602.82 104
3602.95 104
3603.09 101
3603.23 97
3603.37 92
3603.51 87
3603.64 84
3603.78 84
3603.92 85
3604.06 88
3604.19 92
3604.33 94
3604.47 96
3604.61 95
3604.74 93
3604.88 89
3605.02 86
3605.16 85
3605.29 84
3605.43 85
3605.57 87
3605.71 88
3605.84 89
3605.98 90
3606.12 88
3606.26 87
3606.40 84
3606.53 81
3606.67 78
3606.81 75
3606.95 73
3607.08 71
3607.22 69
3607.36 69
3607.50 68
3607.63 68
3607.77 67
3607.91 67
3608.05 66
3608.19 64
3608.32 63
3608.46 61
3608.60 60
3608.74 59
3608.87 59
3609.01 60
3609.15 62
3609.29 65
3609.42 67
3609.56 69
3609.70 70
3609.84 71
3609.98 70
3610.11 70
3610.25 69
3610.39 69
3610.53 67
3610.66 65
3610.80 62
3610.94 57
3611.08 51
3611.22 45
3611.35 39
3611.49 35
3611.63 33
3611.77 32
3611.90 33
3612.04 34
3612.18 34
3612.32 33
3612.46 31
3612.59 28
3612.73 24
3612.87 21
3613.01 20
3613.14 21
3613.28 22
3613.42 25
3613.56 27
3613.70 28
3613.83 28
3613.97 27
3614.11 24
3614.25 21
3614.38 17
3614.52 14
3614.66 11
3614.80 8
3614.94 6
3615.07 5
3615.21 5
3615.35 5
3615.49 5
3615.63 4
3615.76 3
3615.90 1
3616.04 0
3616.18 0
3616.31 0
3616.45 0
3616.59 0
3616.73 0
3616.87 0
3617.00 0
3617.14 4
3617.28 9
3617.42 14
3617.56 20
3617.69 25
3617.83 30
3617.97 34
3618.11 38
3618.24 41
3618.38 44
3618.52 45
3618.66 45
3618.80 45
3618.93 45
3619.07 43
3619.21 42
3619.35 41
3619.49 40
3619.62 39
3619.76 37
3619.90 36
3620.04 34
3620.18 32
3620.31 29
3620.45 27
3620.59 25
3620.73 25
3620.87 27
3621.00 31
3621.14 35
3621.28 39
3621.42 43
3621.56 44
3621.69 43
3621.83 40
3621.97 36
3622.11 31
3622.24 26
3622.38 23
3622.52 22
3622.66 23
3622.80 26
3622.93 31
3623.07 37
3623.21 45
3623.35 52
3623.49 59
3623.62 67
3623.76 73
3623.90 78
3624.04 82
3624.18 85
3624.31 87
3624.45 87
3624.59 88
3624.73 88
3624.87 88
3625.00 88
3625.14 89
3625.28 89
3625.42 88
3625.56 86
3625.70 84
3625.83 82
3625.97 79
3626.11 76
3626.25 73
3626.39 70
3626.52 66
3626.66 62
3626.80 57
3626.94 53
3627.08 50
3627.21 49
3627.35 50
3627.49 53
3627.63 57
3627.77 63
3627.90 69
3628.04 76
3628.18 83
3628.32 89
3628.46 96
3628.59 104
3628.73 111
3628.87 117
3629.01 123
3629.15 127
3629.28 131
3629.42 133
3629.56 133
3629.70 133
3629.84 132
3629.98 129
3630.11 127
3630.25 123
3630.39 117
3630.53 111
3630.67 103
3630.80 94
3630.94 83
3631.08 73
3631.22 62
3631.36 53
3631.50 46
3631.63 42
3631.77 41
3631.91 43
3632.05 47
3632.19 52
3632.32 58
3632.46 63
3632.60 65
3632.74 66
3632.88 63
3633.01 60
3633.15 55
3633.29 52
3633.43 50
3633.57 49
3633.71 50
3633.84 52
3633.98 54
3634.12 56
3634.26 56
3634.40 56
3634.53 56
3634.67 58
3634.81 60
3634.95 64
3635.09 69
3635.23 74
3635.36 79
3635.50 81
3635.64 80
3635.78 76
3635.92 70
3636.06 63
3636.19 55
3636.33 48
3636.47 43
3636.61 42
3636.75 43
3636.88 47
3637.02 52
3637.16 57
3637.30 61
3637.44 62
3637.58 62
3637.71 59
3637.85 56
3637.99 52
3638.13 49
3638.27 46
3638.41 45
3638.54 45
3638.68 45
3638.82 45
3638.96 46
3639.10 45
3639.24 44
3639.37 42
3639.51 40
3639.65 39
3639.79 39
3639.93 40
3640.07 44
3640.20 49
3640.34 56
3640.48 63
3640.62 70
3640.76 75
3640.90 78
3641.03 79
3641.17 79
3641.31 77
3641.45 75
3641.59 73
3641.73 71
3641.86 69
3642.00 67
3642.14 65
3642.28 63
3642.42 61
3642.56 61
3642.69 62
3642.83 65
3642.97 69
3643.11 73
3643.25 77
3643.39 79
3643.52 80
3643.66 78
3643.80 76
3643.94 72
3644.08 67
3644.22 62
3644.35 57
3644.49 53
3644.63 48
3644.77 44
3644.91 42
3645.05 40
3645.18 41
3645.32 43
3645.46 46
3645.60 49
3645.74 51
3645.88 51
3646.02 48
3646.15 43
3646.29 37
3646.43 31
3646.57 26
3646.71 22
3646.85 20
3646.98 20
3647.12 20
3647.26 22
3647.40 24
3647.54 27
3647.68 31
3647.81 34
3647.95 38
3648.09 42
3648.23 45
3648.37 48
3648.51 49
3648.65 50
3648.78 49
3648.92 47
3649.06 43
3649.20 39
3649.34 33
3649.48 28
3649.62 22
3649.75 16
3649.89 11
3650.03 6
3650.17 3
3650.31 0
3650.45 0
3650.58 0
3650.72 0
3650.86 0
3651.00 0
3651.14 1
3651.28 4
3651.42 6
3651.55 6
3651.69 5
3651.83 3
3651.97 1
3652.11 0
3652.25 0
3652.39 0
3652.52 0
3652.66 0
3652.80 1
3652.94 4
3653.08 7
3653.22 10
3653.36 13
3653.49 17
3653.63 21
3653.77 25
3653.91 30
3654.05 35
3654.19 40
3654.33 45
3654.46 49
3654.60 52
3654.74 54
3654.88 55
3655.02 54
3655.16 53
3655.30 52
3655.43 50
3655.57 48
3655.71 46
3655.85 42
3655.99 38
3656.13 33
3656.27 28
3656.40 23
3656.54 19
3656.68 17
3656.82 17
3656.96 17
3657.10 18
3657.24 20
3657.37 21
3657.51 22
3657.65 22
3657.79 22
3657.93 22
3658.07 21
3658.21 22
3658.35 23
3658.48 25
3658.62 29
3658.76 36
3658.90 44
3659.04 52
3659.18 60
3659.32 65
3659.45 66
3659.59 63
3659.73 57
3659.87 49
3660.01 41
3660.15 35
3660.29 31
3660.43 33
3660.56 38
3660.70 47
3660.84 58
3660.98 70
3661.12 82
3661.26 92
3661.40 99
3661.54 103
3661.67 103
3661.81 99
3661.95 92
3662.09 83
3662.23 73
3662.37 64
3662.51 55
3662.65 48
3662.78 44
3662.92 42
3663.06 42
3663.20 44
3663.34 49
3663.48 54
3663.62 61
3663.76 67
3663.89 73
3664.03 77
3664.17 79
3664.31 79
3664.45 78
3664.59 75
3664.73 71
3664.87 68
3665.00 65
3665.14 63
3665.28 61
3665.42 60
3665.56 59
3665.70 59
3665.84 59
3665.98 60
3666.11 61
3666.25 64
3666.39 68
3666.53 73
3666.67 77
3666.81 81
3666.95 85
3667.09 88
3667.23 90
3667.36 92
3667.50 93
3667.64 94
3667.78 94
3667.92 93
3668.06 92
3668.20 92
3668.34 91
3668.47 92
3668.61 95
3668.75 98
3668.89 101
3669.03 104
3669.17 106
3669.31 105
3669.45 102
3669.59 98
3669.72 93
3669.86 87
3670.00 83
3670.14 80
3670.28 78
3670.42 76
3670.56 73
3670.70 69
3670.84 63
3670.97 56
3671.11 49
3671.25 43
3671.39 39
3671.53 37
3671.67 38
3671.81 41
3671.95 45
3672.09 48
3672.22 50
3672.36 49
3672.50 47
3672.64 42
3672.78 37
3672.92 33
3673.06 29
3673.20 29
3673.34 31
3673.48 35
3673.61 41
3673.75 47
3673.89 52
3674.03 55
3674.17 56
3674.31 55
3674.45 52
3674.59 49
3674.73 47
3674.86 46
3675.00 46
3675.14 45
3675.28 44
3675.42 42
3675.56 38
3675.70 34
3675.84 31
3675.98 28
3676.12 28
3676.25 31
3676.39 36
3676.53 43
3676.67 53
3676.81 64
3676.95 76
3677.09 88
3677.23 99
3677.37 110
3677.51 118
3677.64 124
3677.78 128
3677.92 129
3678.06 130
3678.20 129
3678.34 128
3678.48 126
3678.62 124
3678.76 120
3678.90 114
3679.04 107
3679.17 99
3679.31 91
3679.45 84
3679.59 77
3679.73 72
3679.87 70
3680.01 70
3680.15 71
3680.29 73
3680.43 75
3680.56 77
3680.70 76
3680.84 74
3680.98 71
3681.12 68
3681.26 67
3681.40 67
3681.54 70
3681.68 75
3681.82 82
3681.96 89
3682.09 94
3682.23 98
3682.37 100
3682.51 98
3682.65 95
3682.79 90
3682.93 83
3683.07 76
3683.21 68
3683.35 60
3683.49 52
3683.63 45
3683.76 39
3683.90 34
3684.04 32
3684.18 32
3684.32 33
3684.46 36
3684.60 39
3684.74 41
3684.88 43
3685.02 43
3685.16 43
3685.30 41
3685.43 39
3685.57 37
3685.71 37
3685.85 38
3685.99 40
3686.13 43
3686.27 47
3686.41 52
3686.55 55
3686.69 56
3686.83 54
3686.97 50
3687.10 44
3687.24 37
3687.38 30
3687.52 26
3687.66 25
3687.80 27
3687.94 34
3688.08 42
3688.22 50
3688.36 57
3688.50 61
3688.64 60
3688.78 57
3688.91 49
3689.05 40
3689.19 30
3689.33 19
3689.47 10
3689.61 3
3689.75 0
3689.89 0
3690.03 2
3690.17 6
3690.31 11
3690.45 14
3690.59 14
3690.72 12
3690.86 6
3691.00 0
3691.14 0
3691.28 0
3691.42 0
3691.56 0
3691.70 0
3691.84 0
3691.98 3
3692.12 9
3692.26 15
3692.40 20
3692.54 24
3692.68 28
3692.81 32
3692.95 37
3693.09 41
3693.23 45
3693.37 48
3693.51 49
3693.65 48
3693.79 46
3693.93 42
3694.07 37
3694.21 32
3694.35 27
3694.49 22
3694.63 17
3694.77 12
3694.90 7
3695.04 3
3695.18 0
3695.32 0
3695.46 0
3695.60 0
3695.74 0
3695.88 0
3696.02 3
3696.16 6
3696.30 11
3696.44 16
3696.58 23
3696.72 30
3696.86 38
3696.99 45
3697.13 51
3697.27 55
3697.41 57
3697.55 57
3697.69 55
3697.83 53
3697.97 51
3698.11 50
3698.25 48
3698.39 47
3698.53 46
3698.67 45
3698.81 44
3698.95 42
3699.09 42
3699.23 43
3699.37 46
3699.50 51
3699.64 57
3699.78 64
3699.92 70
3700.06 74
3700.20 75
3700.34 73
3700.48 68
3700.62 63
3700.76 57
3700.90 51
3701.04 45
3701.18 39
3701.32 33
3701.46 27
3701.60 21
3701.74 17
3701.88 14
3702.01 15
3702.15 18
3702.29 24
3702.43 32
3702.57 41
3702.71 50
3702.85 57
3702.99 61
3703.13 63
3703.27 63
3703.41 62
3703.55 61
3703.69 60
3703.83 60
3703.97 61
3704.11 63
3704.25 65
3704.39 66
3704.53 64
3704.67 61
3704.81 56
3704.94 51
3705.08 47
3705.22 45
3705.36 47
3705.50 50
3705.64 55
3705.78 59
3705.92 62
3706.06 62
3706.20 58
3706.34 53
3706.48 46
3706.62 38
3706.76 32
3706.90 26
3707.04 23
3707.18 21
3707.32 21
3707.46 22
3707.60 25
3707.74 27
3707.88 30
3708.02 31
3708.15 32
3708.29 31
3708.43 30
3708.57 29
3708.71 28
3708.85 29
3708.99 30
3709.13 31
3709.27 33
3709.41 33
3709.55 32
3709.69 31
3709.83 28
3709.97 25
3710.11 22
3710.25 20
3710.39 18
3710.53 17
3710.67 18
3710.81 19
3710.95 22
3711.09 26
3711.23 31
3711.37 35
3711.51 38
3711.65 40
3711.79 40
3711.93 38
3712.06 35
3712.20 33
3712.34 31
3712.48 32
3712.62 35
3712.76 39
3712.90 44
3713.04 49
3713.18 54
3713.32 59
3713.46 62
3713.60 64
3713.74 66
3713.88 67
3714.02 69
3714.16 70
3714.30 71
3714.44 71
3714.58 71
3714.72 70
3714.86 68
3715.00 64
3715.14 60
3715.28 55
3715.42 52
3715.56 51
3715.70 52
3715.84 54
3715.98 58
3716.12 61
3716.26 64
3716.40 65
3716.54 66
3716.68 67
3716.82 68
3716.96 68
3717.09 69
3717.23 69
3717.37 69
3717.51 68
3717.65 67
3717.79 64
3717.93 61
3718.07 58
3718.21 55
3718.35 51
3718.49 48
3718.63 46
3718.77 43
3718.91 42
3719.05 41
3719.19 42
3719.33 42
3719.47 44
3719.61 46
3719.75 49
3719.89 52
3720.03 56
3720.17 60
3720.31 64
3720.45 66
3720.59 68
3720.73 69
3720.87 68
3721.01 66
3721.15 63
3721.29 60
3721.43 55
3721.57 49
3721.71 42
3721.85 34
3721.99 26
3722.13 17
3722.27 10
3722.41 3
3722.55 0
3722.69 0
3722.83 0
3722.97 0
3723.11 0
3723.25 5
3723.39 12
3723.53 19
3723.67 25
3723.81 31
3723.95 34
3724.09 35
3724.23 34
3724.37 30
3724.51 25
3724.65 19
3724.79 14
3724.93 10
3725.07 8
3725.21 8
3725.35 10
3725.49 13
3725.63 16
3725.77 20
3725.91 24
3726.05 27
3726.19 29
3726.33 32
3726.47 34
3726.61 37
3726.75 40
3726.89 44
3727.03 49
3727.17 53
3727.31 56
3727.45 58
3727.59 58
3727.73 56
3727.87 52
3728.01 49
3728.15 46
3728.29 43
3728.43 43
3728.57 43
3728.71 45
3728.85 47
3728.99 49
3729.13 51
3729.27 52
3729.41 53
3729.55 53
3729.69 53
3729.83 54
3729.97 54
3730.11 54
3730.25 53
3730.39 52
3730.53 50
3730.67 48
3730.81 44
3730.95 41
3731.09 38
3731.23 37
3731.37 36
3731.51 37
3731.65 39
3731.79 40
3731.93 42
3732.07 44
3732.21 45
3732.35 48
3732.49 50
3732.63 51
3732.77 52
3732.91 50
3733.05 47
3733.19 42
3733.33 37
3733.47 31
3733.61 28
3733.75 27
3733.89 29
3734.03 32
3734.17 37
3734.31 41
3734.45 43
3734.59 44
3734.73 44
3734.87 43
3735.01 42
3735.15 43
3735.29 44
3735.43 46
3735.57 46
3735.71 46
3735.85 42
3735.99 37
3736.13 30
3736.27 23
3736.41 18
3736.55 16
3736.69 17
3736.83 22
3736.97 30
3737.11 38
3737.25 46
3737.39 52
3737.53 55
3737.67 55
3737.81 52
3737.95 48
3738.09 42
3738.23 38
3738.37 34
3738.51 33
3738.65 33
3738.79 34
3738.93 34
3739.07 34
3739.21 32
3739.35 28
3739.49 21
3739.63 14
3739.77 6
3739.91 0
3740.05 0
3740.19 0
3740.33 0
3740.47 0
3740.61 0
3740.75 0
3740.89 1
3741.03 3
3741.17 4
3741.32 5
3741.46 6
3741.60 6
3741.74 7
3741.88 9
3742.02 10
3742.16 12
3742.30 12
3742.44 13
3742.58 13
3742.72 13
3742.86 13
3743.00 15
3743.14 17
3743.28 20
3743.42 23
3743.56 27
3743.70 30
3743.84 33
3743.98 37
3744.12 40
3744.26 44
3744.40 47
3744.54 50
3744.68 51
3744.82 50
3744.96 48
3745.10 45
3745.24 40
3745.38 36
3745.52 33
3745.66 32
3745.80 33
3745.94 35
3746.08 38
3746.22 43
3746.36 47
3746.51 50
3746.65 53
3746.79 54
3746.93 53
3747.07 52
3747.21 48
3747.35 44
3747.49 40
3747.63 36
3747.77 33
3747.91 31
3748.05 30
3748.19 30
3748.33 30
3748.47 31
3748.61 32
3748.75 31
3748.89 31
3749.03 30
3749.17 29
3749.31 29
3749.45 30
3749.59 32
3749.73 36
3749.87 40
3750.01 43
3750.15 44
3750.30 43
3750.44 40
3750.58 34
3750.72 27
3750.86 20
3751.00 13
3751.14 9
3751.28 6
3751.42 6
3751.56 7
3751.70 9
3751.84 12
3751.98 16
3752.12 20
3752.26 26
3752.40 32
3752.54 39
3752.68 46
3752.82 54
3752.96 61
3753.10 67
3753.24 72
3753.38 74
3753.52 74
3753.67 72
3753.81 68
3753.95 63
3754.09 57
3754.23 52
3754.37 48
3754.51 47
3754.65 48
3754.79 52
3754.93 57
3755.07 62
3755.21 66
3755.35 68
3755.49 68
3755.63 67
3755.77 64
3755.91 63
3756.05 63
3756.19 64
3756.33 66
3756.48 69
3756.62 71
3756.76 71
3756.90 69
3757.04 65
3757.18 61
3757.32 56
3757.46 52
3757.60 50
3757.74 49
3757.88 49
3758.02 49
3758.16 48
3758.30 46
3758.44 44
3758.58 42
3758.72 41
3758.86 41
3759.00 43
3759.15 47
3759.29 52
3759.43 58
3759.57 63
3759.71 68
3759.85 72
3759.99 73
3760.13 72
3760.27 68
3760.41 63
3760.55 57
3760.69 51
3760.83 47
3760.97 43
3761.11 41
3761.25 41
3761.39 41
3761.54 41
3761.68 41
3761.82 41
3761.96 42
3762.10 43
3762.24 46
3762.38 50
3762.52 54
3762.66 60
3762.80 66
3762.94 71
3763.08 76
3763.22 79
3763.36 82
3763.50 83
3763.64 85
3763.79 85
3763.93 86
3764.07 85
3764.21 84
3764.35 81
3764.49 78
3764.63 73
3764.77 68
3764.91 63
3765.05 60
3765.19 59
3765.33 60
3765.47 61
3765.61 64
3765.75 66
3765.90 69
3766.04 71
3766.18 72
3766.32 74
3766.46 75
3766.60 76
3766.74 75
3766.88 73
3767.02 70
3767.16 67
3767.30 64
3767.44 62
3767.58 62
3767.72 65
3767.87 68
3768.01 73
3768.15 78
3768.29 83
3768.43 88
3768.57 91
3768.71 94
3768.85 95
3768.99 95
3769.13 94
3769.27 92
3769.41 89
3769.55 85
3769.70 81
3769.84 78
3769.98 76
3770.12 77
3770.26 79
3770.40 82
3770.54 86
3770.68 89
3770.82 91
3770.96 91
3771.10 89
3771.24 87
3771.38 84
3771.53 81
3771.67 79
3771.81 76
3771.95 73
3772.09 70
3772.23 66
3772.37 63
3772.51 60
3772.65 58
3772.79 57
3772.93 58
3773.07 61
3773.21 65
3773.36 71
3773.50 76
3773.64 82
3773.78 86
3773.92 87
3774.06 86
3774.20 83
3774.34 76
3774.48 68
3774.62 59
3774.76 50
3774.91 43
3775.05 37
3775.19 35
3775.33 35
3775.47 38
3775.61 43
3775.75 48
3775.89 53
3776.03 56
3776.17 58
3776.31 59
3776.45 58
3776.60 55
3776.74 51
3776.88 47
3777.02 42
3777.16 37
3777.30 32
3777.44 27
3777.58 22
3777.72 19
3777.86 18
3778.00 18
3778.15 21
3778.29 26
3778.43 33
3778.57 39
3778.71 45
3778.85 48
3778.99 49
3779.13 49
3779.27 46
3779.41 44
3779.55 42
3779.70 41
3779.84 41
3779.98 42
3780.12 43
3780.26 43
3780.40 42
3780.54 42
3780.68 43
3780.82 46
3780.96 50
3781.11 55
3781.25 60
3781.39 64
3781.53 67
3781.67 67
3781.81 66
3781.95 64
3782.09 61
3782.23 56
3782.37 52
3782.52 47
3782.66 43
3782.80 40
3782.94 39
3783.08 39
3783.22 41
3783.36 42
3783.50 44
3783.64 44
3783.78 42
3783.93 39
3784.07 35
3784.21 31
3784.35 29
3784.49 29
3784.63 30
3784.77 33
3784.91 37
3785.05 40
3785.19 43
3785.34 46
3785.48 49
3785.62 53
3785.76 59
3785.90 67
3786.04 75
3786.18 83
3786.32 90
3786.46 95
3786.61 97
3786.75 96
3786.89 93
3787.03 89
3787.17 84
3787.31 79
3787.45 75
3787.59 70
3787.73 66
3787.88 62
3788.02 57
3788.16 52
3788.30 46
3788.44 40
3788.58 34
3788.72 27
3788.86 21
3789.00 16
3789.15 11
3789.29 6
3789.43 2
3789.57 0
3789.71 0
3789.85 0
3789.99 0
3790.13 0
3790.27 0
3790.42 0
3790.56 0
3790.70 2
3790.84 9
3790.98 17
3791.12 23
3791.26 29
3791.40 33
3791.54 35
3791.69 36
3791.83 36
3791.97 34
3792.11 32
3792.25 29
3792.39 26
3792.53 22
3792.67 18
3792.82 14
3792.96 11
3793.10 8
3793.24 6
3793.38 6
3793.52 9
3793.66 14
3793.80 21
3793.94 29
3794.09 38
3794.23 46
3794.37 51
3794.51 53
3794.65 52
3794.79 46
3794.93 39
3795.07 29
3795.22 20
3795.36 13
3795.50 8
3795.64 5
3795.78 4
3795.92 5
3796.06 6
3796.20 7
3796.35 8
3796.49 8
3796.63 9
3796.77 11
3796.91 15
3797.05 20
3797.19 27
3797.33 35
3797.48 43
3797.62 50
3797.76 56
3797.90 60
3798.04 63
3798.18 65
3798.32 65
3798.47 66
3798.61 68
3798.75 69
3798.89 71
3799.03 72
3799.17 72
3799.31 72
3799.45 71
3799.60 69
3799.74 67
3799.88 65
3800.02 64
3800.16 63
3800.30 62
3800.44 62
3800.58 62
3800.73 63
3800.87 63
3801.01 63
3801.15 63
3801.29 62
3801.43 61
3801.57 60
3801.72 58
3801.86 56
3802.00 53
3802.14 50
3802.28 46
3802.42 42
3802.56 39
3802.71 35
3802.85 32
3802.99 29
3803.13 28
3803.27 29
3803.41 30
3803.55 34
3803.70 39
3803.84 44
3803.98 50
3804.12 55
3804.26 60
3804.40 63
3804.54 65
3804.68 67
3804.83 69
3804.97 70
3805.11 71
3805.25 70
3805.39 69
3805.53 66
3805.67 64
3805.82 62
3805.96 63
3806.10 66
3806.24 73
3806.38 83
3806.52 93
3806.66 103
3806.81 109
3806.95 112
3807.09 110
3807.23 105
3807.37 98
3807.51 91
3807.66 85
3807.80 82
3807.94 81
3808.08 83
3808.22 87
3808.36 92
3808.50 96
3808.65 100
3808.79 102
3808.93 102
3809.07 102
3809.21 99
3809.35 96
3809.49 91
3809.64 85
3809.78 79
3809.92 71
3810.06 62
3810.20 53
3810.34 45
3810.49 37
3810.63 32
3810.77 29
3810.91 28
3811.05 30
3811.19 33
3811.33 38
3811.48 42
3811.62 46
3811.76 48
3811.90 49
3812.04 49
3812.18 47
3812.33 45
3812.47 42
3812.61 39
3812.75 36
3812.89 32
3813.03 29
3813.17 26
3813.32 24
3813.46 22
3813.60 21
3813.74 19
3813.88 19
3814.02 19
3814.17 21
3814.31 24
3814.45 29
3814.59 36
3814.73 44
3814.87 53
3815.02 62
3815.16 70
3815.30 76
3815.44 79
3815.58 82
3815.72 83
3815.86 84
3816.01 84
3816.15 85
3816.29 84
3816.43 83
3816.57 80
3816.71 76
3816.86 72
3817.00 67
3817.14 63
3817.28 59
3817.42 58
3817.56 57
3817.71 56
3817.85 56
3817.99 56
3818.13 55
3818.27 52
3818.41 49
3818.56 45
3818.70 40
3818.84 34
3818.98 29
3819.12 25
3819.26 22
3819.41 22
3819.55 24
3819.69 28
3819.83 34
3819.97 40
3820.11 46
3820.26 52
3820.40 56
3820.54 58
3820.68 60
3820.82 60
3820.97 60
3821.11 60
3821.25 60
3821.39 60
3821.53 60
3821.67 58
3821.82 56
3821.96 52
3822.10 47
3822.24 41
3822.38 36
3822.52 31
3822.67 27
3822.81 25
3822.95 24
3823.09 24
3823.23 24
3823.37 25
3823.52 25
3823.66 25
3823.80 25
3823.94 26
3824.08 27
3824.23 29
3824.37 31
3824.51 33
3824.65 33
3824.79 34
3824.93 33
3825.08 32
3825.22 31
3825.36 31
3825.50 32
3825.64 35
3825.79 38
3825.93 41
3826.07 45
3826.21 47
3826.35 49
3826.49 50
3826.64 49
3826.78 49
3826.92 48
3827.06 47
3827.20 46
3827.35 45
3827.49 44
3827.63 42
3827.77 39
3827.91 36
3828.05 32
3828.20 29
3828.34 26
3828.48 24
3828.62 23
3828.76 25
3828.91 27
3829.05 31
3829.19 36
3829.33 41
3829.47 45
3829.61 46
3829.76 45
3829.90 42
3830.04 39
3830.18 36
3830.32 35
3830.47 37
3830.61 41
3830.75 47
3830.89 53
3831.03 59
3831.18 63
3831.32 65
3831.46 65
3831.60 64
3831.74 63
3831.89 61
3832.03 61
3832.17 61
3832.31 61
3832.45 61
3832.59 60
3832.74 59
3832.88 57
3833.02 53
3833.16 50
3833.30 46
3833.45 43
3833.59 41
3833.73 42
3833.87 45
3834.01 50
3834.16 56
3834.30 63
3834.44 69
3834.58 74
3834.72 77
3834.87 79
3835.01 78
3835.15 78
3835.29 78
3835.43 79
3835.58 82
3835.72 86
3835.86 91
3836.00 94
3836.14 96
3836.29 95
3836.43 92
3836.57 87
3836.71 82
3836.85 77
3837.00 74
3837.14 72
3837.28 71
3837.42 71
3837.56 72
3837.71 73
3837.85 74
3837.99 74
3838.13 74
3838.27 74
3838.42 74
3838.56 73
3838.70 71
3838.84 69
3838.98 67
3839.13 64
3839.27 62
3839.41 61
3839.55 61
3839.69 62
3839.84 63
3839.98 64
3840.12 64
3840.26 63
3840.41 59
3840.55 55
3840.69 50
3840.83 46
3840.97 42
3841.12 41
3841.26 41
3841.40 42
3841.54 44
3841.68 47
3841.83 49
3841.97 51
3842.11 52
3842.25 51
3842.39 50
3842.54 47
3842.68 44
3842.82 41
3842.96 38
3843.11 36
3843.25 35
3843.39 34
3843.53 33
3843.67 33
3843.82 33
3843.96 34
3844.10 35
3844.24 37
3844.38 39
3844.53 41
3844.67 42
3844.81 43
3844.95 43
3845.10 43
3845.24 43
3845.38 43
3845.52 43
3845.66 45
3845.81 47
3845.95 50
3846.09 53
3846.23 56
3846.37 58
3846.52 59
3846.66 58
3846.80 56
3846.94 52
3847.09 47
3847.23 42
3847.37 38
3847.51 35
3847.65 33
3847.80 34
3847.94 36
3848.08 39
3848.22 42
3848.37 44
3848.51 46
3848.65 46
3848.79 46
3848.93 45
3849.08 45
3849.22 45
3849.36 46
3849.50 47
3849.65 48
3849.79 49
3849.93 49
3850.07 48
3850.22 46
3850.36 44
3850.50 43
3850.64 41
3850.78 40
3850.93 40
3851.07 40
3851.21 40
3851.35 39
3851.50 39
3851.64 38
3851.78 37
3851.92 36
3852.06 36
3852.21 35
3852.35 36
3852.49 36
3852.63 37
3852.78 39
3852.92 41
3853.06 45
3853.20 49
3853.35 54
3853.49 59
3853.63 63
3853.77 65
3853.91 65
3854.06 63
3854.20 58
3854.34 53
3854.48 47
3854.63 41
3854.77 37
3854.91 34
3855.05 32
3855.20 32
3855.34 34
3855.48 35
3855.62 37
3855.77 39
3855.91 41
3856.05 43
3856.19 43
3856.33 42
3856.48 41
3856.62 38
3856.76 35
3856.90 32
3857.05 30
3857.19 29
3857.33 30
3857.47 32
3857.62 34
3857.76 36
3857.90 38
3858.04 38
3858.19 37
3858.33 34
3858.47 30
3858.61 25
3858.76 20
3858.90 15
3859.04 12
3859.18 11
3859.33 11
3859.47 11
3859.61 13
3859.75 14
3859.89 15
3860.04 16
3860.18 16
3860.32 16
3860.46 16
3860.61 15
3860.75 14
3860.89 12
3861.03 10
3861.18 7
3861.32 4
3861.46 0
3861.60 0
3861.75 0
3861.89 0
3862.03 0
3862.17 0
3862.32 0
3862.46 0
3862.60 0
3862.74 5
3862.89 11
3863.03 17
3863.17 23
3863.31 28
3863.46 30
3863.60 32
3863.74 32
3863.88 31
3864.03 29
3864.17 27
3864.31 24
3864.45 21
3864.60 18
3864.74 14
3864.88 10
3865.02 7
3865.17 6
3865.31 7
3865.45 10
3865.59 16
3865.74 24
3865.88 34
3866.02 45
3866.16 56
3866.31 67
3866.45 76
3866.59 83
3866.74 89
3866.88 92
3867.02 94
3867.16 93
3867.31 92
3867.45 89
3867.59 85
3867.73 80
3867.88 75
3868.02 69
3868.16 64
3868.30 60
3868.45 56
3868.59 52
3868.73 49
3868.87 46
3869.02 44
3869.16 42
3869.30 41
3869.44 41
3869.59 41
3869.73 42
3869.87 43
3870.01 44
3870.16 45
3870.30 45
3870.44 44
3870.59 42
3870.73 39
3870.87 36
3871.01 33
3871.16 30
3871.30 27
3871.44 24
3871.58 21
3871.73 18
3871.87 14
3872.01 11
3872.15 7
3872.30 4
3872.44 1
3872.58 0
3872.73 0
3872.87 1
3873.01 5
3873.15 9
3873.30 14
3873.44 18
3873.58 20
3873.72 22
3873.87 22
3874.01 22
3874.15 23
3874.29 24
3874.44 27
3874.58 31
3874.72 36
3874.87 41
3875.01 44
3875.15 47
3875.29 47
3875.44 45
3875.58 41
3875.72 36
3875.86 30
3876.01 24
3876.15 20
3876.29 18
3876.44 20
3876.58 25
3876.72 33
3876.86 42
3877.01 52
3877.15 59
3877.29 64
3877.44 65
3877.58 63
3877.72 59
3877.86 53
3878.01 48
3878.15 44
3878.29 40
3878.43 38
3878.58 37
3878.72 35
3878.86 34
3879.01 32
3879.15 31
3879.29 29
3879.43 28
3879.58 26
3879.72 24
3879.86 21
3880.01 18
3880.15 13
3880.29 7
3880.43 1
3880.58 0
3880.72 0
3880.86 0
3881.00 0
3881.15 0
3881.29 0
3881.43 0
3881.58 0
3881.72 5
3881.86 13
3882.00 21
3882.15 29
3882.29 37
3882.43 43
3882.58 47
3882.72 49
3882.86 49
3883.00 47
3883.15 44
3883.29 40
3883.43 37
3883.58 34
3883.72 32
3883.86 32
3884.01 32
3884.15 34
3884.29 36
3884.43 38
3884.58 42
3884.72 46
3884.86 50
3885.01 56
3885.15 61
3885.29 65
3885.43 68
3885.58 70
3885.72 69
3885.86 68
3886.01 66
3886.15 65
3886.29 64
3886.43 64
3886.58 64
3886.72 63
3886.86 60
3887.01 57
3887.15 51
3887.29 45
3887.44 39
3887.58 34
3887.72 30
3887.86 27
3888.01 25
3888.15 25
3888.29 25
3888.44 26
3888.58 28
3888.72 30
3888.86 34
3889.01 40
3889.15 47
3889.29 56
3889.44 65
3889.58 75
3889.72 84
3889.87 92
3890.01 98
3890.15 104
3890.29 107
3890.44 110
3890.58 111
3890.72 112
3890.87 111
3891.01 108
3891.15 103
3891.30 97
3891.44 91
3891.58 85
3891.72 81
3891.87 79
3892.01 79
3892.15 81
3892.30 83
3892.44 85
3892.58 85
3892.73 83
3892.87 79
3893.01 72
3893.16 65
3893.30 57
3893.44 49
3893.58 43
3893.73 38
3893.87 36
3894.01 34
3894.16 35
3894.30 37
3894.44 41
3894.59 47
3894.73 54
3894.87 64
3895.02 76
3895.16 89
3895.30 103
3895.44 116
3895.59 128
3895.73 137
3895.87 143
3896.02 145
3896.16 144
3896.30 139
3896.45 132
3896.59 122
3896.73 112
3896.88 101
3897.02 93
3897.16 87
3897.30 86
3897.45 90
3897.59 98
3897.73 111
3897.88 125
3898.02 140
3898.16 154
3898.31 164
3898.45 170
3898.59 171
3898.74 168
3898.88 161
3899.02 152
3899.17 143
3899.31 135
3899.45 128
3899.60 122
3899.74 118
3899.88 116
3900.02 115
3900.17 116
3900.31 119
3900.45 124
3900.60 131
3900.74 139
3900.88 147
3901.03 155
3901.17 161
3901.31 165
3901.46 168
3901.60 169
3901.74 168
3901.89 167
3902.03 165
3902.17 162
3902.32 160
3902.46 158
3902.60 156
3902.75 153
3902.89 151
3903.03 148
3903.18 145
3903.32 142
3903.46 139
3903.61 136
3903.75 134
3903.89 132
3904.03 131
3904.18 128
3904.32 125
3904.46 122
3904.61 118
3904.75 114
3904.89 111
3905.04 109
3905.18 108
3905.32 107
3905.47 106
3905.61 105
3905.75 103
3905.90 100
3906.04 98
3906.18 96
3906.33 96
3906.47 96
3906.61 98
3906.76 100
3906.90 103
3907.04 105
3907.19 107
3907.33 109
3907.47 111
3907.62 113
3907.76 115
3907.90 115
3908.05 114
3908.19 112
3908.33 109
3908.48 104
3908.62 99
3908.76 94
3908.91 90
3909.05 85
3909.19 81
3909.34 77
3909.48 74
3909.62 72
3909.77 71
3909.91 71
3910.05 73
3910.20 77
3910.34 81
3910.48 86
3910.63 91
3910.77 96
3910.91 99
3911.06 101
3911.20 101
3911.34 100
3911.49 97
3911.63 93
3911.77 88
3911.92 83
3912.06 79
3912.20 76
3912.35 73
3912.49 72
3912.64 71
3912.78 72
3912.92 74
3913.07 77
3913.21 82
3913.35 87
3913.50 94
3913.64 101
3913.78 109
3913.93 116
3914.07 123
3914.21 129
3914.36 134
3914.50 136
3914.64 137
3914.79 136
3914.93 133
3915.07 129
3915.22 125
3915.36 121
3915.50 118
3915.65 115
3915.79 113
3915.93 112
3916.08 110
3916.22 107
3916.36 103
3916.51 98
3916.65 93
3916.80 89
3916.94 86
3917.08 84
3917.23 83
3917.37 83
3917.51 82
3917.66 81
3917.80 78
3917.94 75
3918.09 72
3918.23 69
3918.37 67
3918.52 66
3918.66 65
3918.80 66
3918.95 67
3919.09 68
3919.23 70
3919.38 72
3919.52 75
3919.67 78
3919.81 82
3919.95 86
3920.10 89
3920.24 92
3920.38 94
3920.53 95
3920.67 94
3920.81 92
3920.96 89
3921.10 87
3921.24 86
3921.39 86
3921.53 87
3921.68 89
3921.82 91
3921.96 92
3922.11 91
3922.25 89
3922.39 85
3922.54 82
3922.68 78
3922.82 76
3922.97 75
3923.11 75
3923.25 76
3923.40 75
3923.54 73
3923.69 70
3923.83 65
3923.97 60
3924.12 56
3924.26 53
3924.40 52
3924.55 53
3924.69 55
3924.83 57
3924.98 58
3925.12 58
3925.27 57
3925.41 55
3925.55 53
3925.70 51
3925.84 50
3925.98 50
3926.13 52
3926.27 53
3926.41 55
3926.56 56
3926.70 57
3926.85 56
3926.99 55
3927.13 54
3927.28 53
3927.42 53
3927.56 54
3927.71 56
3927.85 58
3928.00 61
3928.14 62
3928.28 63
3928.43 63
3928.57 62
3928.71 61
3928.86 60
3929.00 61
3929.15 63
3929.29 66
3929.43 70
3929.58 75
3929.72 79
3929.86 82
3930.01 83
3930.15 82
3930.29 80
3930.44 77
3930.58 73
3930.73 70
3930.87 67
3931.01 65
3931.16 63
3931.30 62
3931.44 62
3931.59 63
3931.73 64
3931.88 66
3932.02 69
3932.16 72
3932.31 75
3932.45 78
3932.59 80
3932.74 81
3932.88 81
3933.03 81
3933.17 80
3933.31 78
3933.46 77
3933.60 76
3933.75 76
3933.89 77
3934.03 78
3934.18 80
3934.32 82
3934.46 83
3934.61 83
3934.75 83
3934.90 82
3935.04 81
3935.18 81
3935.33 83
3935.47 85
3935.61 88
3935.76 91
3935.90 94
3936.05 96
3936.19 98
3936.33 101
3936.48 104
3936.62 108
3936.77 112
3936.91 117
3937.05 121
3937.20 126
3937.34 131
3937.49 136
3937.63 143
3937.77 150
3937.92 157
3938.06 163
3938.20 167
3938.35 168
3938.49 167
3938.64 163
3938.78 156
3938.92 148
3939.07 139
3939.21 130
3939.36 122
3939.50 114
3939.64 108
3939.79 103
3939.93 100
3940.08 98
3940.22 97
3940.36 98
3940.51 99
3940.65 102
3940.79 106
3940.94 111
3941.08 115
3941.23 118
3941.37 121
3941.51 123
3941.66 125
3941.80 127
3941.95 130
3942.09 133
3942.23 137
3942.38 140
3942.52 141
3942.67 140
3942.81 137
3942.95 130
3943.10 123
3943.24 114
3943.39 106
3943.53 99
3943.67 94
3943.82 90
3943.96 87
3944.11 84
3944.25 83
3944.39 82
3944.54 82
3944.68 83
3944.83 85
3944.97 89
3945.11 93
3945.26 97
3945.40 100
3945.55 101
3945.69 100
3945.83 98
3945.98 95
3946.12 91
3946.27 87
3946.41 85
3946.55 84
3946.70 85
3946.84 88
3946.99 94
3947.13 101
3947.27 109
3947.42 117
3947.56 124
3947.71 130
3947.85 133
3947.99 135
3948.14 135
3948.28 135
3948.43 134
3948.57 134
3948.71 134
3948.86 135
3949.00 135
3949.15 135
3949.29 132
3949.44 128
3949.58 122
3949.72 114
3949.87 107
3950.01 99
3950.16 92
3950.30 87
3950.44 84
3950.59 84
3950.73 86
3950.88 90
3951.02 96
3951.16 102
3951.31 107
3951.45 111
3951.60 114
3951.74 114
3951.89 113
3952.03 111
3952.17 108
3952.32 104
3952.46 102
3952.61 99
3952.75 97
3952.89 96
3953.04 96
3953.18 97
3953.33 99
3953.47 101
3953.61 102
3953.76 103
3953.90 102
3954.05 100
3954.19 96
3954.34 90
3954.48 85
3954.62 79
3954.77 75
3954.91 72
3955.06 71
3955.20 71
3955.35 73
3955.49 75
3955.63 77
3955.78 79
3955.92 80
3956.07 81
3956.21 82
3956.35 81
3956.50 81
3956.64 81
3956.79 82
3956.93 84
3957.08 86
3957.22 89
3957.36 91
3957.51 91
3957.65 90
3957.80 89
3957.94 87
3958.09 85
3958.23 85
3958.37 87
3958.52 90
3958.66 95
3958.81 102
3958.95 108
3959.10 114
3959.24 119
3959.38 123
3959.53 124
3959.67 124
3959.82 122
3959.96 119
3960.11 114
3960.25 109
3960.39 103
3960.54 97
3960.68 92
3960.83 88
3960.97 85
3961.12 83
3961.26 84
3961.40 86
3961.55 90
3961.69 94
3961.84 97
3961.98 99
3962.13 100
3962.27 99
3962.41 97
3962.56 94
3962.70 90
3962.85 86
3962.99 83
3963.14 80
3963.28 77
3963.42 75
3963.57 72
3963.71 70
3963.86 68
3964.00 67
3964.15 67
3964.29 67
3964.43 66
3964.58 66
3964.72 65
3964.87 63
3965.01 60
3965.16 57
3965.30 54
3965.45 51
3965.59 47
3965.73 43
3965.88 40
3966.02 36
3966.17 32
3966.31 28
3966.46 25
3966.60 22
3966.74 21
3966.89 21
3967.03 22
3967.18 26
3967.32 31
3967.47 38
3967.61 45
3967.76 53
3967.90 60
3968.04 67
3968.19 73
3968.33 78
3968.48 82
3968.62 85
3968.77 86
3968.91 86
3969.06 84
3969.20 81
3969.34 77
3969.49 72
3969.63 68
3969.78 64
3969.92 60
3970.07 58
3970.21 56
3970.36 55
3970.50 53
3970.64 52
3970.79 51
3970.93 50
3971.08 50
3971.22 52
3971.37 55
3971.51 59
3971.66 64
3971.80 69
3971.95 74
3972.09 78
3972.23 80
3972.38 80
3972.52 78
3972.67 76
3972.81 72
3972.96 68
3973.10 64
3973.25 60
3973.39 58
3973.53 58
3973.68 59
3973.82 60
3973.97 62
3974.11 63
3974.26 63
3974.40 61
3974.55 58
3974.69 54
3974.84 50
3974.98 45
3975.12 41
3975.27 38
3975.41 35
3975.56 33
3975.70 30
3975.85 28
3975.99 25
3976.14 23
3976.28 21
3976.43 21
3976.57 22
3976.72 25
3976.86 29
3977.00 33
3977.15 38
3977.29 42
3977.44 45
3977.58 46
3977.73 47
3977.87 47
3978.02 47
3978.16 46
3978.31 45
3978.45 44
3978.60 41
3978.74 39
3978.88 36
3979.03 33
3979.17 31
3979.32 29
3979.46 28
3979.61 28
3979.75 29
3979.90 31
3980.04 34
3980.19 37
3980.33 39
3980.48 42
3980.62 43
3980.76 42
3980.91 41
3981.05 39
3981.20 37
3981.34 36
3981.49 36
3981.63 38
3981.78 42
3981.92 48
3982.07 54
3982.21 59
3982.36 62
3982.50 63
3982.65 62
3982.79 58
3982.93 54
3983.08 51
3983.22 49
3983.37 49
3983.51 51
3983.66 54
3983.80 57
3983.95 60
3984.09 62
3984.24 63
3984.38 63
3984.53 64
3984.67 64
3984.82 64
3984.96 64
3985.11 63
3985.25 61
3985.40 58
3985.54 55
3985.68 53
3985.83 51
3985.97 50
3986.12 49
3986.26 49
3986.41 48
3986.55 48
3986.70 48
3986.84 49
3986.99 50
3987.13 51
3987.28 52
3987.42 53
3987.57 53
3987.71 51
3987.86 48
3988.00 44
3988.15 39
3988.29 35
3988.44 31
3988.58 28
3988.72 25
3988.87 22
3989.01 19
3989.16 14
3989.30 8
3989.45 2
3989.59 0
3989.74 0
3989.88 0
3990.03 0
3990.17 0
3990.32 0
3990.46 0
3990.61 0
3990.75 5
3990.90 11
3991.04 17
3991.19 24
3991.33 31
3991.48 38
3991.62 46
3991.77 53
3991.91 60
3992.06 65
3992.20 69
3992.35 70
3992.49 71
3992.64 70
3992.78 68
3992.93 66
3993.07 65
3993.22 63
3993.36 61
3993.50 59
3993.65 57
3993.79 55
3993.94 54
3994.08 54
3994.23 56
3994.37 59
3994.52 63
3994.66 68
3994.81 72
3994.95 75
3995.10 77
3995.24 77
3995.39 77
3995.53 77
3995.68 78
3995.82 79
3995.97 81
3996.11 84
3996.26 86
3996.40 88
3996.55 89
3996.69 90
3996.84 90
3996.98 89
3997.13 89
3997.27 89
3997.42 88
3997.56 86
3997.71 83
3997.85 78
3998.00 73
3998.14 67
3998.29 62
3998.43 57
3998.58 53
3998.72 51
3998.87 49
3999.01 48
3999.16 47
3999.30 46
3999.45 45
3999.59 44
3999.74 44
3999.88 45
4000.03 47
4000.17 48
4000.32 50
4000.46 51
4000.61 50
4000.75 49
4000.90 46
4001.04 42
4001.19 39
4001.33 37
4001.48 37
4001.62 38
4001.77 40
4001.91 43
4002.06 47
4002.20 51
4002.35 54
4002.49 57
4002.64 60
4002.78 64
4002.93 67
4003.07 71
4003.22 75
4003.36 78
4003.51 80
4003.65 79
4003.80 76
4003.94 71
4004.09 65
4004.23 58
4004.38 51
4004.52 44
4004.67 39
4004.81 34
4004.96 31
4005.10 29
4005.25 28
4005.40 29
4005.54 32
4005.69 35
4005.83 39
4005.98 42
4006.12 45
4006.27 47
4006.41 48
4006.56 48
4006.70 48
4006.85 48
4006.99 49
4007.14 49
4007.28 50
4007.43 48
4007.57 45
4007.72 40
4007.86 34
4008.01 26
4008.15 18
4008.30 11
4008.44 6
4008.59 2
4008.73 0
4008.88 0
4009.02 0
4009.17 0
4009.31 0
4009.46 0
4009.60 0
4009.75 0
4009.89 0
4010.04 2
4010.19 6
4010.33 11
4010.48 16
4010.62 22
4010.77 28
4010.91 34
4011.06 41
4011.20 47
4011.35 53
4011.49 58
4011.64 63
4011.78 66
4011.93 68
4012.07 67
4012.22 64
4012.36 59
4012.51 52
4012.65 45
4012.80 37
4012.94 30
4013.09 24
4013.23 18
4013.38 14
4013.53 10
4013.67 8
4013.82 8
4013.96 8
4014.11 9
4014.25 11
4014.40 13
4014.54 15
4014.69 18
4014.83 21
4014.98 24
4015.12 27
4015.27 28
4015.41 29
4015.56 27
4015.70 24
4015.85 20
4016.00 15
4016.14 11
4016.29 6
4016.43 3
4016.58 2
4016.72 1
4016.87 2
4017.01 3
4017.16 5
4017.30 8
4017.45 11
4017.59 15
4017.74 18
4017.88 22
4018.03 25
4018.17 29
4018.32 32
4018.47 36
4018.61 41
4018.76 46
4018.90 51
4019.05 56
4019.19 60
4019.34 63
4019.48 64
4019.63 64
4019.77 61
4019.92 57
4020.06 53
4020.21 48
4020.36 44
4020.50 40
4020.65 38
4020.79 37
4020.94 38
4021.08 41
4021.23 44
4021.37 48
4021.52 53
4021.66 56
4021.81 59
4021.95 61
4022.10 62
4022.25 63
4022.39 63
4022.54 65
4022.68 67
4022.83 69
4022.97 71
4023.12 73
4023.26 74
4023.41 74
4023.55 74
4023.70 73
4023.85 71
4023.99 69
4024.14 65
4024.28 62
4024.43 58
4024.57 55
4024.72 55
4024.86 56
4025.01 61
4025.15 68
4025.30 75
4025.45 82
4025.59 88
4025.74 91
4025.88 92
4026.03 91
4026.17 89
4026.32 87
4026.46 84
4026.61 81
4026.75 79
4026.90 76
4027.05 73
4027.19 71
4027.34 70
4027.48 69
4027.63 70
4027.77 71
4027.92 73
4028.06 76
4028.21 79
4028.36 83
4028.50 88
4028.65 93
4028.79 100
4028.94 106
4029.08 113
4029.23 118
4029.37 122
4029.52 124
4029.67 125
4029.81 124
4029.96 124
4030.10 122
4030.25 121
4030.39 120
4030.54 118
4030.68 116
4030.83 113
4030.98 108
4031.12 102
4031.27 94
4031.41 85
4031.56 75
4031.70 64
4031.85 54
4031.99 46
4032.14 39
4032.29 35
4032.43 34
4032.58 34
4032.72 37
4032.87 39
4033.01 42
4033.16 44
4033.30 44
4033.45 43
4033.60 42
4033.74 41
4033.89 39
4034.03 38
4034.18 36
4034.32 35
4034.47 34
4034.62 32
4034.76 29
4034.91 26
4035.05 22
4035.20 17
4035.34 11
4035.49 6
4035.63 2
4035.78 1
4035.93 2
4036.07 8
4036.22 17
4036.36 29
4036.51 43
4036.65 59
4036.80 73
4036.95 87
4037.09 98
4037.24 106
4037.38 111
4037.53 114
4037.67 114
4037.82 112
4037.97 108
4038.11 103
4038.26 97
4038.40 92
4038.55 88
4038.69 87
4038.84 87
4038.99 90
4039.13 94
4039.28 99
4039.42 104
4039.57 108
4039.71 111
4039.86 113
4040.01 114
4040.15 115
4040.30 115
4040.44 114
4040.59 111
4040.73 107
4040.88 102
4041.03 95
4041.17 88
4041.32 81
4041.46 76
4041.61 73
4041.75 73
4041.90 74
4042.05 75
4042.19 75
4042.34 74
4042.48 70
4042.63 64
4042.78 56
4042.92 47
4043.07 39
4043.21 31
4043.36 25
4043.50 21
4043.65 18
4043.80 16
4043.94 15
4044.09 14
4044.23 12
4044.38 9
4044.52 5
4044.67 0
4044.82 0
4044.96 0
4045.11 0
4045.25 0
4045.40 0
4045.55 2
4045.69 8
4045.84 14
4045.98 19
4046.13 22
4046.27 24
4046.42 25
4046.57 24
4046.71 23
4046.86 22
4047.00 20
4047.15 18
4047.30 15
4047.44 13
4047.59 10
4047.73 8
4047.88 6
4048.03 4
4048.17 3
4048.32 2
4048.46 2
4048.61 2
4048.75 2
4048.90 2
4049.05 2
4049.19 1
4049.34 0
4049.48 0
4049.63 0
4049.78 0
4049.92 0
4050.07 0
4050.21 5
4050.36 13
4050.51 21
4050.65 30
4050.80 38
4050.94 45
4051.09 49
4051.24 51
4051.38 51
4051.53 50
4051.67 48
4051.82 46
4051.97 45
4052.11 44
4052.26 43
4052.40 42
4052.55 40
4052.69 37
4052.84 33
4052.99 27
4053.13 22
4053.28 16
4053.42 13
4053.57 11
4053.72 12
4053.86 15
4054.01 20
4054.15 26
4054.30 31
4054.45 35
4054.59 37
4054.74 38
4054.88 36
4055.03 34
4055.18 31
4055.32 28
4055.47 26
4055.61 24
4055.76 23
4055.91 23
4056.05 24
4056.20 27
4056.34 31
4056.49 35
4056.64 40
4056.78 44
4056.93 46
4057.07 46
4057.22 45
4057.37 42
4057.51 40
4057.66 37
4057.81 35
4057.95 32
4058.10 30
4058.24 27
4058.39 22
4058.54 17
4058.68 11
4058.83 5
4058.97 0
4059.12 0
4059.27 0
4059.41 0
4059.56 0
4059.70 0
4059.85 0
4060.00 0
4060.14 0
4060.29 0
4060.43 4
4060.58 9
4060.73 17
4060.87 25
4061.02 35
4061.17 45
4061.31 54
4061.46 62
4061.60 68
4061.75 72
4061.90 75
4062.04 76
4062.19 77
4062.33 77
4062.48 76
4062.63 75
4062.77 74
4062.92 73
4063.07 73
4063.21 73
4063.36 73
4063.50 73
4063.65 73
4063.80 72
4063.94 71
4064.09 71
4064.23 72
4064.38 76
4064.53 84
4064.67 94
4064.82 106
4064.97 120
4065.11 134
4065.26 146
4065.40 156
4065.55 162
4065.70 165
4065.84 165
4065.99 164
4066.13 163
4066.28 162
4066.43 162
4066.57 164
4066.72 168
4066.87 174
4067.01 181
4067.16 187
4067.30 193
4067.45 197
4067.60 199
4067.74 198
4067.89 195
4068.04 191
4068.18 185
4068.33 179
4068.47 173
4068.62 167
4068.77 160
4068.91 154
4069.06 149
4069.21 144
4069.35 140
4069.50 138
4069.64 136
4069.79 134
4069.94 131
4070.08 127
4070.23 121
4070.38 113
4070.52 104
4070.67 94
4070.81 84
4070.96 77
4071.11 71
4071.25 67
4071.40 66
4071.55 66
4071.69 66
4071.84 68
4071.99 69
4072.13 70
4072.28 70
4072.42 69
4072.57 68
4072.72 68
4072.86 67
4073.01 66
4073.16 65
4073.30 64
4073.45 62
4073.59 61
4073.74 60
4073.89 59
4074.03 61
4074.18 64
4074.33 67
4074.47 72
4074.62 75
4074.77 76
4074.91 74
4075.06 71
4075.20 66
4075.35 61
4075.50 57
4075.64 54
4075.79 54
4075.94 55
4076.08 58
4076.23 61
4076.38 63
4076.52 65
4076.67 66
4076.82 66
4076.96 65
4077.11 63
4077.25 60
4077.40 57
4077.55 54
4077.69 50
4077.84 46
4077.99 42
4078.13 38
4078.28 34
4078.43 31
4078.57 29
4078.72 28
4078.87 28
4079.01 29
4079.16 31
4079.30 33
4079.45 35
4079.60 38
4079.74 41
4079.89 44
4080.04 47
4080.18 52
4080.33 57
4080.48 64
4080.62 71
4080.77 78
4080.92 84
4081.06 89
4081.21 93
4081.35 95
4081.50 96
4081.65 95
4081.79 93
4081.94 91
4082.09 90
4082.23 90
4082.38 92
4082.53 96
4082.67 103
4082.82 110
4082.97 117
4083.11 124
4083.26 129
4083.41 131
4083.55 132
4083.70 130
4083.85 126
4083.99 121
4084.14 116
4084.29 110
4084.43 104
4084.58 99
4084.72 95
4084.87 91
4085.02 86
4085.16 81
4085.31 76
4085.46 71
4085.60 66
4085.75 60
4085.90 56
4086.04 51
4086.19 46
4086.34 40
4086.48 33
4086.63 26
4086.78 20
4086.92 15
4087.07 14
4087.22 16
4087.36 22
4087.51 30
4087.66 38
4087.80 45
4087.95 50
4088.10 51
4088.24 50
4088.39 46
4088.54 43
4088.68 39
4088.83 35
4088.98 32
4089.12 29
4089.27 26
4089.42 23
4089.56 21
4089.71 19
4089.86 20
4090.00 22
4090.15 24
4090.30 27
4090.44 28
4090.59 28
4090.74 27
4090.88 25
4091.03 23
4091.18 22
4091.32 22
4091.47 23
4091.62 24
4091.76 27
4091.91 29
4092.06 32
4092.20 34
4092.35 36
4092.50 39
4092.64 40
4092.79 42
4092.94 42
4093.08 42
4093.23 40
4093.38 37
4093.52 33
4093.67 29
4093.82 25
4093.96 23
4094.11 22
4094.26 24
4094.40 28
4094.55 33
4094.70 38
4094.84 43
4094.99 47
4095.14 48
4095.28 48
4095.43 46
4095.58 43
4095.72 40
4095.87 37
4096.02 36
4096.16 36
4096.31 36
4096.46 38
4096.60 39
4096.75 40
4096.90 41
4097.04 41
4097.19 41
4097.34 40
4097.48 39
4097.63 37
4097.78 34
4097.92 30
4098.07 26
4098.22 22
4098.36 18
4098.51 14
4098.66 10
4098.81 7
4098.95 6
4099.10 6
4099.25 8
4099.39 11
4099.54 15
4099.69 20
4099.83 24
4099.98 27
4100.13 28
4100.27 29
4100.42 29
4100.57 30
4100.71 32
4100.86 37
4101.01 43
4101.15 52
4101.30 62
4101.45 71
4101.59 79
4101.74 85
4101.89 88
4102.04 89
4102.18 88
4102.33 86
4102.48 84
4102.62 82
4102.77 81
4102.92 80
4103.06 79
4103.21 77
4103.36 72
4103.50 67
4103.65 60
4103.80 52
4103.94 47
4104.09 44
4104.24 44
4104.39 48
4104.53 55
4104.68 63
4104.83 71
4104.97 77
4105.12 80
4105.27 80
4105.41 78
4105.56 76
4105.71 74
4105.85 74
4106.00 76
4106.15 80
4106.30 85
4106.44 90
4106.59 93
4106.74 96
4106.88 96
4107.03 95
4107.18 93
4107.32 91
4107.47 90
4107.62 90
4107.76 91
4107.91 92
4108.06 92
4108.21 92
4108.35 91
4108.50 90
4108.65 88
4108.79 88
4108.94 88
4109.09 89
4109.23 90
4109.38 91
4109.53 90
4109.68 88
4109.82 82
4109.97 74
4110.12 64
4110.26 54
4110.41 43
4110.56 35
4110.70 28
4110.85 25
4111.00 24
4111.15 27
4111.29 31
4111.44 36
4111.59 41
4111.73 45
4111.88 47
4112.03 47
4112.17 45
4112.32 42
4112.47 39
4112.62 36
4112.76 33
4112.91 31
4113.06 30
4113.20 30
4113.35 30
4113.50 30
4113.64 31
4113.79 32
4113.94 33
4114.09 35
4114.23 36
4114.38 38
4114.53 40
4114.67 41
4114.82 42
4114.97 42
4115.12 42
4115.26 41
4115.41 40
4115.56 38
4115.70 37
4115.85 34
4116.00 32
4116.15 30
4116.29 27
4116.44 24
4116.59 21
4116.73 19
4116.88 18
4117.03 19
4117.18 20
4117.32 22
4117.47 24
4117.62 26
4117.76 26
4117.91 26
4118.06 24
4118.21 22
4118.35 20
4118.50 19
4118.65 20
4118.79 21
4118.94 24
4119.09 26
4119.24 28
4119.38 29
4119.53 28
4119.68 26
4119.82 23
4119.97 20
4120.12 18
4120.27 17
4120.41 18
4120.56 21
4120.71 25
4120.85 31
4121.00 36
4121.15 40
4121.30 41
4121.44 40
4121.59 36
4121.74 31
4121.88 25
4122.03 19
4122.18 14
4122.33 11
4122.47 8
4122.62 6
4122.77 4
4122.92 1
4123.06 0
4123.21 0
4123.36 0
4123.50 0
4123.65 0
4123.80 0
4123.95 0
4124.09 3
4124.24 11
4124.39 19
4124.53 27
4124.68 35
4124.83 42
4124.98 48
4125.12 52
4125.27 55
4125.42 56
4125.57 55
4125.71 52
4125.86 47
4126.01 43
4126.15 38
4126.30 36
4126.45 35
4126.60 38
4126.74 43
4126.89 50
4127.04 57
4127.19 63
4127.33 67
4127.48 67
4127.63 67
4127.78 65
4127.92 64
4128.07 64
4128.22 66
4128.36 68
4128.51 70
4128.66 71
4128.81 69
4128.95 65
4129.10 59
4129.25 53
4129.40 47
4129.54 42
4129.69 39
4129.84 38
4129.99 39
4130.13 41
4130.28 45
4130.43 49
4130.57 55
4130.72 60
4130.87 65
4131.02 70
4131.16 73
4131.31 75
4131.46 75
4131.61 74
4131.75 72
4131.90 68
4132.05 65
4132.20 61
4132.34 58
4132.49 55
4132.64 53
4132.79 51
4132.93 49
4133.08 48
4133.23 47
4133.38 47
4133.52 46
4133.67 45
4133.82 43
4133.96 40
4134.11 37
4134.26 34
4134.41 30
4134.55 26
4134.70 24
4134.85 22
4135.00 21
4135.14 20
4135.29 18
4135.44 17
4135.59 15
4135.73 12
4135.88 9
4136.03 7
4136.18 7
4136.32 8
4136.47 11
4136.62 15
4136.77 19
4136.91 22
4137.06 25
4137.21 25
4137.36 25
4137.50 25
4137.65 26
4137.80 29
4137.95 35
4138.09 42
4138.24 50
4138.39 57
4138.54 63
4138.68 67
4138.83 69
4138.98 70
4139.13 71
4139.27 74
4139.42 79
4139.57 86
4139.72 94
4139.86 102
4140.01 110
4140.16 115
4140.31 119
4140.45 121
4140.60 121
4140.75 121
4140.90 121
4141.04 121
4141.19 122
4141.34 123
4141.49 123
4141.63 123
4141.78 122
4141.93 120
4142.08 116
4142.22 111
4142.37 105
4142.52 97
4142.67 88
4142.82 78
4142.96 68
4143.11 60
4143.26 54
4143.41 52
4143.55 52
4143.70 55
4143.85 60
4144.00 67
4144.14 73
4144.29 78
4144.44 82
4144.59 85
4144.73 88
4144.88 92
4145.03 95
4145.18 98
4145.32 101
4145.47 103
4145.62 103
4145.77 101
4145.92 97
4146.06 91
4146.21 83
4146.36 74
4146.51 65
4146.65 56
4146.80 48
4146.95 41
4147.10 35
4147.24 30
4147.39 27
4147.54 25
4147.69 24
4147.83 24
4147.98 23
4148.13 22
4148.28 19
4148.43 14
4148.57 8
4148.72 1
4148.87 0
4149.02 0
4149.16 0
4149.31 0
4149.46 0
4149.61 0
4149.75 0
4149.90 0
4150.05 7
4150.20 14
4150.35 21
4150.49 26
4150.64 31
4150.79 35
4150.94 38
4151.08 41
4151.23 43
4151.38 46
4151.53 49
4151.68 52
4151.82 56
4151.97 59
4152.12 62
4152.27 65
4152.41 67
4152.56 68
4152.71 70
4152.86 72
4153.00 75
4153.15 79
4153.30 83
4153.45 86
4153.60 89
4153.74 91
4153.89 91
4154.04 90
4154.19 89
4154.33 88
4154.48 88
4154.63 90
4154.78 93
4154.93 96
4155.07 99
4155.22 99
4155.37 98
4155.52 94
4155.67 88
4155.81 81
4155.96 75
4156.11 69
4156.26 65
4156.40 63
4156.55 63
4156.70 63
4156.85 64
4157.00 64
4157.14 63
4157.29 62
4157.44 61
4157.59 59
4157.73 58
4157.88 57
4158.03 58
4158.18 59
4158.33 60
4158.47 60
4158.62 60
4158.77 60
4158.92 59
4159.07 59
4159.21 60
4159.36 61
4159.51 63
4159.66 65
4159.80 66
4159.95 66
4160.10 65
4160.25 64
4160.40 63
4160.54 64
4160.69 66
4160.84 69
4160.99 75
4161.14 82
4161.28 90
4161.43 97
4161.58 103
4161.73 107
4161.88 108
4162.02 108
4162.17 105
4162.32 101
4162.47 96
4162.62 92
4162.76 87
4162.91 83
4163.06 79
4163.21 75
4163.36 69
4163.50 62
4163.65 55
4163.80 46
4163.95 38
4164.09 31
4164.24 26
4164.39 22
4164.54 20
4164.69 20
4164.83 21
4164.98 23
4165.13 26
4165.28 30
4165.43 36
4165.57 43
4165.72 52
4165.87 62
4166.02 71
4166.17 80
4166.31 88
4166.46 94
4166.61 99
4166.76 103
4166.91 108
4167.05 113
4167.20 118
4167.35 122
4167.50 126
4167.65 128
4167.79 130
4167.94 131
4168.09 132
4168.24 135
4168.39 140
4168.54 146
4168.68 152
4168.83 157
4168.98 160
4169.13 160
4169.28 157
4169.42 152
4169.57 144
4169.72 137
4169.87 129
4170.02 123
4170.16 118
4170.31 115
4170.46 114
4170.61 115
4170.76 119
4170.90 125
4171.05 132
4171.20 141
4171.35 151
4171.50 163
4171.64 176
4171.79 191
4171.94 208
4172.09 227
4172.24 247
4172.39 267
4172.53 287
4172.68 306
4172.83 325
4172.98 344
4173.13 367
4173.27 395
4173.42 431
4173.57 476
4173.72 529
4173.87 587
4174.01 650
4174.16 715
4174.31 780
4174.46 843
4174.61 904
4174.76 962
4174.90 1016
4175.05 1066
4175.20 1111
4175.35 1151
4175.50 1185
4175.64 1215
4175.79 1242
4175.94 1266
4176.09 1288
4176.24 1308
4176.39 1327
4176.53 1346
4176.68 1363
4176.83 1380
4176.98 1396
4177.13 1411
4177.27 1423
4177.42 1432
4177.57 1433
4177.72 1427
4177.87 1410
4178.02 1382
4178.16 1343
4178.31 1296
4178.46 1243
4178.61 1187
4178.76 1131
4178.90 1076
4179.05 1023
4179.20 973
4179.35 925
4179.50 879
4179.65 834
4179.79 791
4179.94 750
4180.09 712
4180.24 677
4180.39 645
4180.54 615
4180.68 586
4180.83 558
4180.98 530
4181.13 501
4181.28 471
4181.42 441
4181.57 410
4181.72 380
4181.87 351
4182.02 325
4182.17 302
4182.31 282
4182.46 266
4182.61 254
4182.76 245
4182.91 240
4183.06 237
4183.20 236
4183.35 235
4183.50 234
4183.65 234
4183.80 233
4183.95 231
4184.09 230
4184.24 227
4184.39 223
4184.54 217
4184.69 209
4184.84 200
4184.98 189
4185.13 178
4185.28 168
4185.43 158
4185.58 150
4185.73 144
4185.87 140
4186.02 138
4186.17 137
4186.32 136
4186.47 137
4186.62 139
4186.76 141
4186.91 145
4187.06 149
4187.21 154
4187.36 159
4187.51 164
4187.65 167
4187.80 168
4187.95 168
4188.10 166
4188.25 163
4188.40 160
4188.55 159
4188.69 157
4188.84 157
4188.99 157
4189.14 156
4189.29 154
4189.44 151
4189.58 146
4189.73 139
4189.88 132
4190.03 124
4190.18 116
4190.33 110
4190.47 104
4190.62 100
4190.77 97
4190.92 96
4191.07 95
4191.22 95
4191.37 96
4191.51 99
4191.66 103
4191.81 108
4191.96 115
4192.11 122
4192.26 128
4192.40 133
4192.55 137
4192.70 138
4192.85 138
4193.00 137
4193.15 135
4193.30 134
4193.44 134
4193.59 134
4193.74 136
4193.89 137
4194.04 138
4194.19 139
4194.33 138
4194.48 136
4194.63 134
4194.78 132
4194.93 129
4195.08 125
4195.23 120
4195.37 114
4195.52 105
4195.67 95
4195.82 84
4195.97 73
4196.12 63
4196.27 56
4196.41 50
4196.56 48
4196.71 48
4196.86 49
4197.01 51
4197.16 54
4197.31 57
4197.45 59
4197.60 60
4197.75 61
4197.90 61
4198.05 62
4198.20 63
4198.35 65
4198.49 69
4198.64 73
4198.79 79
4198.94 84
4199.09 88
4199.24 90
4199.39 90
4199.53 89
4199.68 86
4199.83 83
4199.98 80
4200.13 78
4200.28 78
4200.43 78
4200.57 79
4200.72 79
4200.87 79
4201.02 79
4201.17 80
4201.32 82
4201.47 86
4201.61 92
4201.76 99
4201.91 106
4202.06 112
4202.21 115
4202.36 116
4202.51 114
4202.66 110
4202.80 106
4202.95 103
4203.10 102
4203.25 104
4203.40 108
4203.55 114
4203.70 121
4203.84 126
4203.99 129
4204.14 129
4204.29 126
4204.44 120
4204.59 114
4204.74 107
4204.89 101
4205.03 98
4205.18 95
4205.33 94
4205.48 94
4205.63 94
4205.78 93
4205.93 91
4206.07 88
4206.22 85
4206.37 83
4206.52 82
4206.67 82
4206.82 83
4206.97 86
4207.12 90
4207.26 93
4207.41 95
4207.56 96
4207.71 95
4207.86 92
4208.01 89
4208.16 85
4208.31 81
4208.45 77
4208.60 75
4208.75 73
4208.90 72
4209.05 73
4209.20 74
4209.35 76
4209.50 78
4209.64 79
4209.79 81
4209.94 81
4210.09 81
4210.24 80
4210.39 79
4210.54 78
4210.69 76
4210.83 75
4210.98 74
4211.13 73
4211.28 73
4211.43 73
4211.58 72
4211.73 71
4211.88 70
4212.03 68
4212.17 66
4212.32 64
4212.47 62
4212.62 60
4212.77 57
4212.92 55
4213.07 53
4213.22 52
4213.36 52
4213.51 54
4213.66 57
4213.81 62
4213.96 68
4214.11 73
4214.26 76
4214.41 78
4214.56 76
4214.70 72
4214.85 66
4215.00 60
4215.15 55
4215.30 52
4215.45 52
4215.60 53
4215.75 56
4215.90 58
4216.04 60
4216.19 60
4216.34 58
4216.49 56
4216.64 54
4216.79 54
4216.94 55
4217.09 57
4217.24 61
4217.38 65
4217.53 69
4217.68 72
4217.83 75
4217.98 78
4218.13 80
4218.28 80
4218.43 79
4218.58 77
4218.72 73
4218.87 67
4219.02 61
4219.17 55
4219.32 50
4219.47 45
4219.62 42
4219.77 39
4219.92 37
4220.07 37
4220.21 38
4220.36 42
4220.51 47
4220.66 54
4220.81 63
4220.96 71
4221.11 77
4221.26 82
4221.41 84
4221.55 83
4221.70 80
4221.85 76
4222.00 73
4222.15 70
4222.30 68
4222.45 67
4222.60 64
4222.75 60
4222.90 53
4223.04 45
4223.19 37
4223.34 29
4223.49 22
4223.64 19
4223.79 18
4223.94 19
4224.09 22
4224.24 26
4224.39 30
4224.54 33
4224.68 37
4224.83 40
4224.98 43
4225.13 47
4225.28 50
4225.43 53
4225.58 55
4225.73 55
4225.88 54
4226.03 52
4226.17 49
4226.32 45
4226.47 43
4226.62 41
4226.77 41
4226.92 41
4227.07 42
4227.22 44
4227.37 47
4227.52 50
4227.67 55
4227.81 61
4227.96 69
4228.11 78
4228.26 86
4228.41 93
4228.56 99
4228.71 103
4228.86 105
4229.01 107
4229.16 108
4229.31 109
4229.45 110
4229.60 111
4229.75 110
4229.90 110
4230.05 108
4230.20 107
4230.35 107
4230.50 108
4230.65 111
4230.80 116
4230.95 122
4231.10 128
4231.24 135
4231.39 142
4231.54 149
4231.69 156
4231.84 163
4231.99 168
4232.14 171
4232.29 171
4232.44 169
4232.59 163
4232.74 155
4232.89 147
4233.03 139
4233.18 132
4233.33 126
4233.48 121
4233.63 117
4233.78 112
4233.93 106
4234.08 100
4234.23 93
4234.38 86
4234.53 80
4234.68 75
4234.83 72
4234.97 71
4235.12 70
4235.27 70
4235.42 70
4235.57 69
4235.72 67
4235.87 65
4236.02 63
4236.17 60
4236.32 58
4236.47 57
4236.62 54
4236.77 52
4236.91 49
4237.06 47
4237.21 44
4237.36 42
4237.51 41
4237.66 41
4237.81 42
4237.96 44
4238.11 48
4238.26 51
4238.41 55
4238.56 58
4238.71 60
4238.86 62
4239.00 62
4239.15 62
4239.30 61
4239.45 60
4239.60 58
4239.75 55
4239.90 52
4240.05 49
4240.20 44
4240.35 37
4240.50 29
4240.65 19
4240.80 8
4240.95 0
4241.09 0
4241.24 0
4241.39 0
4241.54 0
4241.69 0
4241.84 0
4241.99 0
4242.14 4
4242.29 12
4242.44 20
4242.59 26
4242.74 31
4242.89 33
4243.04 34
4243.19 34
4243.34 33
4243.48 31
4243.63 31
4243.78 33
4243.93 37
4244.08 43
4244.23 51
4244.38 59
4244.53 66
4244.68 72
4244.83 75
4244.98 75
4245.13 74
4245.28 71
4245.43 66
4245.58 61
4245.73 57
4245.87 53
4246.02 51
4246.17 52
4246.32 56
4246.47 61
4246.62 69
4246.77 76
4246.92 83
4247.07 88
4247.22 91
4247.37 93
4247.52 95
4247.67 98
4247.82 102
4247.97 108
4248.12 116
4248.27 125
4248.42 134
4248.56 141
4248.71 147
4248.86 150
4249.01 152
4249.16 152
4249.31 151
4249.46 149
4249.61 145
4249.76 139
4249.91 131
4250.06 122
4250.21 113
4250.36 104
4250.51 96
4250.66 91
4250.81 90
4250.96 91
4251.11 95
4251.26 100
4251.40 105
4251.55 110
4251.70 114
4251.85 116
4252.00 117
4252.15 118
4252.30 118
4252.45 117
4252.60 116
4252.75 114
4252.90 111
4253.05 107
4253.20 101
4253.35 95
4253.50 89
4253.65 82
4253.80 77
4253.95 72
4254.10 67
4254.25 64
4254.40 62
4254.55 61
4254.69 60
4254.84 61
4254.99 61
4255.14 62
4255.29 62
4255.44 63
4255.59 65
4255.74 67
4255.89 71
4256.04 75
4256.19 80
4256.34 86
4256.49 91
4256.64 96
4256.79 99
4256.94 101
4257.09 101
4257.24 98
4257.39 94
4257.54 88
4257.69 81
4257.84 75
4257.99 70
4258.14 69
4258.29 72
4258.44 78
4258.58 88
4258.73 100
4258.88 112
4259.03 124
4259.18 132
4259.33 137
4259.48 137
4259.63 134
4259.78 129
4259.93 121
4260.08 112
4260.23 104
4260.38 98
4260.53 92
4260.68 89
4260.83 88
4260.98 89
4261.13 91
4261.28 95
4261.43 100
4261.58 106
4261.73 111
4261.88 116
4262.03 119
4262.18 122
4262.33 123
4262.48 123
4262.63 121
4262.78 118
4262.93 113
4263.08 107
4263.22 101
4263.37 94
4263.52 88
4263.67 82
4263.82 76
4263.97 71
4264.12 66
4264.27 61
4264.42 55
4264.57 50
4264.72 45
4264.87 41
4265.02 37
4265.17 35
4265.32 34
4265.47 34
4265.62 36
4265.77 40
4265.92 45
4266.07 50
4266.22 55
4266.37 60
4266.52 62
4266.67 62
4266.82 59
4266.97 55
4267.12 51
4267.27 47
4267.42 45
4267.57 45
4267.72 47
4267.87 49
4268.02 52
4268.17 52
4268.32 51
4268.47 48
4268.62 43
4268.77 37
4268.92 31
4269.07 24
4269.22 18
4269.37 13
4269.52 8
4269.67 3
4269.82 0
4269.96 0
4270.11 0
4270.26 0
4270.41 0
4270.56 0
4270.71 7
4270.86 15
4271.01 23
4271.16 31
4271.31 37
4271.46 42
4271.61 46
4271.76 48
4271.91 49
4272.06 50
4272.21 51
4272.36 51
4272.51 52
4272.66 52
4272.81 52
4272.96 52
4273.11 53
4273.26 55
4273.41 59
4273.56 64
4273.71 70
4273.86 76
4274.01 82
4274.16 86
4274.31 89
4274.46 89
4274.61 88
4274.76 86
4274.91 83
4275.06 80
4275.21 77
4275.36 75
4275.51 74
4275.66 75
4275.81 77
4275.96 81
4276.11 86
4276.26 91
4276.41 96
4276.56 101
4276.71 105
4276.86 108
4277.01 111
4277.16 114
4277.31 118
4277.46 122
4277.61 126
4277.76 131
4277.91 136
4278.06 143
4278.21 150
4278.36 160
4278.51 171
4278.66 184
4278.81 196
4278.96 208
4279.11 218
4279.26 227
4279.41 235
4279.56 242
4279.71 248
4279.86 256
4280.01 264
4280.16 273
4280.31 282
4280.46 292
4280.61 302
4280.76 312
4280.91 320
4281.06 325
4281.21 326
4281.36 324
4281.51 317
4281.66 308
4281.81 296
4281.96 284
4282.11 273
4282.26 265
4282.41 259
4282.56 256
4282.71 255
4282.86 254
4283.01 251
4283.16 248
4283.31 242
4283.46 235
4283.61 228
4283.76 220
4283.91 214
4284.06 210
4284.21 209
4284.36 210
4284.51 213
4284.66 217
4284.81 220
4284.96 223
4285.11 225
4285.26 225
4285.41 224
4285.56 224
4285.71 224
4285.86 225
4286.01 227
4286.16 230
4286.31 234
4286.46 239
4286.61 245
4286.76 252
4286.91 260
4287.06 270
4287.21 281
4287.36 293
4287.51 306
4287.66 319
4287.81 330
4287.96 339
4288.11 344
4288.27 346
4288.42 344
4288.57 340
4288.72 333
4288.87 325
4289.02 316
4289.17 307
4289.32 298
4289.47 289
4289.62 281
4289.77 275
4289.92 272
4290.07 272
4290.22 274
4290.37 277
4290.52 281
4290.67 283
4290.82 285
4290.97 286
4291.12 286
4291.27 287
4291.42 288
4291.57 289
4291.72 288
4291.87 284
4292.02 276
4292.17 264
4292.32 250
4292.47 233
4292.62 217
4292.77 203
4292.92 191
4293.07 182
4293.22 176
4293.37 171
4293.52 167
4293.67 165
4293.82 164
4293.97 162
4294.12 161
4294.27 158
4294.42 153
4294.57 145
4294.72 134
4294.87 122
4295.03 108
4295.18 94
4295.33 82
4295.48 72
4295.63 64
4295.78 57
4295.93 53
4296.08 50
4296.23 48
4296.38 48
4296.53 50
4296.68 54
4296.83 60
4296.98 66
4297.13 71
4297.28 75
4297.43 77
4297.58 78
4297.73 76
4297.88 74
4298.03 73
4298.18 72
4298.33 72
4298.48 71
4298.63 71
4298.78 69
4298.93 66
4299.08 62
4299.23 57
4299.38 53
4299.53 48
4299.69 45
4299.84 43
4299.99 41
4300.14 39
4300.29 36
4300.44 32
4300.59 28
4300.74 24
4300.89 19
4301.04 16
4301.19 13
4301.34 11
4301.49 10
4301.64 9
4301.79 9
4301.94 8
4302.09 8
4302.24 8
4302.39 9
4302.54 10
4302.69 12
4302.84 15
4302.99 18
4303.14 21
4303.29 24
4303.44 28
4303.60 32
4303.75 38
4303.90 43
4304.05 48
4304.20 52
4304.35 54
4304.50 54
4304.65 51
4304.80 47
4304.95 42
4305.10 37
4305.25 32
4305.40 27
4305.55 24
4305.70 22
4305.85 20
4306.00 19
4306.15 17
4306.30 17
4306.45 16
4306.60 18
4306.76 20
4306.91 25
4307.06 31
4307.21 39
4307.36 46
4307.51 52
4307.66 56
4307.81 57
4307.96 56
4308.11 54
4308.26 51
4308.41 48
4308.56 46
4308.71 44
4308.86 41
4309.01 39
4309.16 36
4309.31 32
4309.46 29
4309.61 26
4309.77 25
4309.92 26
4310.07 29
4310.22 33
4310.37 37
4310.52 42
4310.67 45
4310.82 47
4310.97 49
4311.12 50
4311.27 51
4311.42 51
4311.57 51
4311.72 51
4311.87 50
4312.02 48
4312.17 45
4312.32 41
4312.48 37
4312.63 33
4312.78 28
4312.93 24
4313.08 19
4313.23 15
4313.38 12
4313.53 10
4313.68 10
4313.83 13
4313.98 18
4314.13 26
4314.28 35
4314.43 43
4314.58 51
4314.73 56
4314.89 58
4315.04 58
4315.19 56
4315.34 53
4315.49 51
4315.64 50
4315.79 50
4315.94 52
4316.09 54
4316.24 56
4316.39 57
4316.54 55
4316.69 52
4316.84 47
4316.99 42
4317.14 37
4317.30 34
4317.45 33
4317.60 34
4317.75 38
4317.90 43
4318.05 49
4318.20 55
4318.35 60
4318.50 63
4318.65 63
4318.80 62
4318.95 59
4319.10 54
4319.25 49
4319.41 43
4319.56 38
4319.71 33
4319.86 29
4320.01 25
4320.16 21
4320.31 16
4320.46 12
4320.61 7
4320.76 3
4320.91 0
4321.06 0
4321.21 0
4321.36 0
4321.52 0
4321.67 0
4321.82 0
4321.97 3
4322.12 5
4322.27 7
4322.42 7
4322.57 6
4322.72 3
4322.87 0
4323.02 0
4323.17 0
4323.32 0
4323.48 0
4323.63 0
4323.78 3
4323.93 8
4324.08 12
4324.23 17
4324.38 20
4324.53 22
4324.68 23
4324.83 24
4324.98 24
4325.13 24
4325.28 25
4325.44 28
4325.59 32
4325.74 36
4325.89 41
4326.04 45
4326.19 48
4326.34 49
4326.49 50
4326.64 51
4326.79 52
4326.94 55
4327.09 60
4327.25 65
4327.40 70
4327.55 74
4327.70 75
4327.85 73
4328.00 68
4328.15 61
4328.30 54
4328.45 48
4328.60 45
4328.75 44
4328.91 46
4329.06 51
4329.21 56
4329.36 61
4329.51 64
4329.66 65
4329.81 64
4329.96 61
4330.11 56
4330.26 50
4330.41 44
4330.56 40
4330.72 37
4330.87 37
4331.02 38
4331.17 41
4331.32 45
4331.47 48
4331.62 50
4331.77 50
4331.92 49
4332.07 47
4332.23 45
4332.38 42
4332.53 39
4332.68 36
4332.83 34
4332.98 31
4333.13 29
4333.28 27
4333.43 27
4333.58 27
4333.73 28
4333.89 31
4334.04 34
4334.19 38
4334.34 43
4334.49 46
4334.64 49
4334.79 51
4334.94 51
4335.09 51
4335.24 51
4335.40 50
4335.55 50
4335.70 51
4335.85 51
4336.00 51
4336.15 50
4336.30 47
4336.45 43
4336.60 38
4336.75 34
4336.91 32
4337.06 32
4337.21 34
4337.36 37
4337.51 41
4337.66 44
4337.81 46
4337.96 45
4338.11 43
4338.26 40
4338.42 37
4338.57 36
4338.72 36
4338.87 39
4339.02 43
4339.17 48
4339.32 54
4339.47 59
4339.62 62
4339.78 64
4339.93 62
4340.08 57
4340.23 51
4340.38 42
4340.53 33
4340.68 24
4340.83 17
4340.98 11
4341.13 8
4341.29 8
4341.44 10
4341.59 13
4341.74 19
4341.89 24
4342.04 30
4342.19 36
4342.34 41
4342.49 45
4342.65 48
4342.80 49
4342.95 49
4343.10 47
4343.25 45
4343.40 42
4343.55 39
4343.70 38
4343.85 38
4344.01 41
4344.16 45
4344.31 51
4344.46 58
4344.61 65
4344.76 70
4344.91 74
4345.06 77
4345.22 79
4345.37 79
4345.52 79
4345.67 78
4345.82 75
4345.97 71
4346.12 66
4346.27 60
4346.42 52
4346.58 45
4346.73 38
4346.88 32
4347.03 26
4347.18 21
4347.33 18
4347.48 16
4347.63 15
4347.79 15
4347.94 17
4348.09 22
4348.24 28
4348.39 35
4348.54 44
4348.69 54
4348.84 62
4348.99 70
4349.15 75
4349.30 78
4349.45 79
4349.60 78
4349.75 77
4349.90 76
4350.05 76
4350.20 75
4350.36 75
4350.51 74
4350.66 73
4350.81 72
4350.96 70
4351.11 69
4351.26 68
4351.41 69
4351.57 71
4351.72 74
4351.87 77
4352.02 82
4352.17 86
4352.32 89
4352.47 91
4352.63 92
4352.78 92
4352.93 90
4353.08 88
4353.23 85
4353.38 82
4353.53 79
4353.68 78
4353.84 77
4353.99 77
4354.14 78
4354.29 79
4354.44 78
4354.59 77
4354.74 76
4354.89 73
4355.05 71
4355.20 68
4355.35 64
4355.50 62
4355.65 60
4355.80 59
4355.95 59
4356.11 61
4356.26 65
4356.41 70
4356.56 76
4356.71 80
4356.86 82
4357.01 83
4357.16 83
4357.32 83
4357.47 85
4357.62 89
4357.77 97
4357.92 108
4358.07 118
4358.22 127
4358.38 133
4358.53 133
4358.68 128
4358.83 120
4358.98 109
4359.13 99
4359.28 91
4359.44 85
4359.59 81
4359.74 81
4359.89 81
4360.04 82
4360.19 83
4360.34 84
4360.50 85
4360.65 85
4360.80 85
4360.95 85
4361.10 84
4361.25 83
4361.40 80
4361.56 76
4361.71 71
4361.86 64
4362.01 57
4362.16 51
4362.31 46
4362.46 43
4362.62 44
4362.77 48
4362.92 55
4363.07 62
4363.22 70
4363.37 76
4363.52 80
4363.68 80
4363.83 77
4363.98 74
4364.13 70
4364.28 66
4364.43 64
4364.59 63
4364.74 63
4364.89 64
4365.04 65
4365.19 65
4365.34 65
4365.49 65
4365.65 64
4365.80 64
4365.95 62
4366.10 60
4366.25 57
4366.40 53
4366.55 48
4366.71 43
4366.86 37
4367.01 33
4367.16 29
4367.31 27
4367.46 26
4367.62 27
4367.77 27
4367.92 28
4368.07 28
4368.22 27
4368.37 26
4368.52 25
4368.68 23
4368.83 21
4368.98 20
4369.13 18
4369.28 17
4369.43 17
4369.59 17
4369.74 18
4369.89 20
4370.04 22
4370.19 26
4370.34 29
4370.50 33
4370.65 36
4370.80 39
4370.95 42
4371.10 44
4371.25 44
4371.41 44
4371.56 42
4371.71 40
4371.86 38
4372.01 37
4372.16 37
4372.31 39
4372.47 41
4372.62 45
4372.77 48
4372.92 50
4373.07 51
4373.22 51
4373.38 50
4373.53 47
4373.68 43
4373.83 40
4373.98 36
4374.13 34
4374.29 32
4374.44 32
4374.59 31
4374.74 32
4374.89 32
4375.04 32
4375.20 31
4375.35 30
4375.50 30
4375.65 31
4375.80 34
4375.95 38
4376.11 44
4376.26 50
4376.41 56
4376.56 59
4376.71 61
4376.87 60
4377.02 57
4377.17 53
4377.32 49
4377.47 45
4377.62 41
4377.78 38
4377.93 35
4378.08 31
4378.23 27
4378.38 24
4378.53 22
4378.69 21
4378.84 22
4378.99 26
4379.14 31
4379.29 37
4379.44 45
4379.60 52
4379.75 57
4379.90 61
4380.05 63
4380.20 63
4380.36 61
4380.51 58
4380.66 55
4380.81 52
4380.96 50
4381.11 49
4381.27 47
4381.42 45
4381.57 43
4381.72 41
4381.87 38
4382.02 36
4382.18 34
4382.33 32
4382.48 30
4382.63 29
4382.78 27
4382.94 25
4383.09 24
4383.24 23
4383.39 22
4383.54 22
4383.69 23
4383.85 24
4384.00 25
4384.15 25
4384.30 25
4384.45 25
4384.61 24
4384.76 24
4384.91 25
4385.06 28
4385.21 32
4385.37 38
4385.52 44
4385.67 50
4385.82 55
4385.97 58
4386.12 58
4386.28 56
4386.43 53
4386.58 50
4386.73 47
4386.88 45
4387.04 43
4387.19 42
4387.34 41
4387.49 39
4387.64 38
4387.80 36
4387.95 35
4388.10 35
4388.25 35
4388.40 36
4388.55 38
4388.71 40
4388.86 42
4389.01 43
4389.16 43
4389.31 42
4389.47 41
4389.62 39
4389.77 37
4389.92 36
4390.07 35
4390.23 34
4390.38 34
4390.53 32
4390.68 29
4390.83 25
4390.99 19
4391.14 14
4391.29 9
4391.44 6
4391.59 6
4391.75 10
4391.90 18
4392.05 28
4392.20 39
4392.35 50
4392.51 57
4392.66 61
4392.81 61
4392.96 56
4393.11 47
4393.27 37
4393.42 26
4393.57 16
4393.72 8
4393.87 3
4394.03 1
4394.18 2
4394.33 5
4394.48 10
4394.63 16
4394.79 22
4394.94 28
4395.09 32
4395.24 36
4395.39 37
4395.55 38
4395.70 37
4395.85 36
4396.00 35
4396.15 34
4396.31 33
4396.46 34
4396.61 34
4396.76 35
4396.91 37
4397.07 38
4397.22 39
4397.37 41
4397.52 43
4397.67 44
4397.83 46
4397.98 48
4398.13 49
4398.28 49
4398.43 48
4398.59 45
4398.74 40
4398.89 35
4399.04 28
4399.20 22
4399.35 15
4399.50 8
4399.65 2
4399.80 0
4399.96 0
4400.11 0
4400.26 0
4400.41 0
4400.56 0
4400.72 0
4400.87 0
4401.02 2
4401.17 4
4401.32 6
4401.48 10
4401.63 15
4401.78 21
4401.93 30
4402.09 39
4402.24 47
4402.39 53
4402.54 56
4402.69 55
4402.85 52
4403.00 47
4403.15 40
4403.30 32
4403.45 24
4403.61 15
4403.76 7
4403.91 0
4404.06 0
4404.22 0
4404.37 0
4404.52 0
4404.67 4
4404.82 15
4404.98 26
4405.13 35
4405.28 42
4405.43 45
4405.59 45
4405.74 42
4405.89 37
4406.04 32
4406.19 28
4406.35 26
4406.50 25
4406.65 27
4406.80 30
4406.96 34
4407.11 37
4407.26 41
4407.41 42
4407.56 42
4407.72 40
4407.87 36
4408.02 31
4408.17 26
4408.33 22
4408.48 21
4408.63 21
4408.78 24
4408.93 28
4409.09 32
4409.24 35
4409.39 37
4409.54 37
4409.70 36
4409.85 34
4410.00 31
4410.15 29
4410.31 29
4410.46 29
4410.61 31
4410.76 34
4410.91 37
4411.07 39
4411.22 42
4411.37 44
4411.52 46
4411.68 48
4411.83 51
4411.98 53
4412.13 56
4412.29 57
4412.44 56
4412.59 55
4412.74 53
4412.89 51
4413.05 49
4413.20 48
4413.35 48
4413.50 48
4413.66 50
4413.81 51
4413.96 52
4414.11 53
4414.27 53
4414.42 53
4414.57 52
4414.72 50
4414.88 48
4415.03 46
4415.18 44
4415.33 41
4415.48 37
4415.64 33
4415.79 30
4415.94 26
4416.09 22
4416.25 18
4416.40 16
4416.55 14
4416.70 13
4416.86 13
4417.01 14
4417.16 15
4417.31 16
4417.47 17
4417.62 18
4417.77 18
4417.92 19
4418.08 20
4418.23 21
4418.38 23
4418.53 27
4418.69 30
4418.84 35
4418.99 40
4419.14 45
4419.30 51
4419.45 58
4419.60 64
4419.75 71
4419.90 77
4420.06 82
4420.21 86
4420.36 88
4420.51 88
4420.67 87
4420.82 85
4420.97 83
4421.12 83
4421.28 83
4421.43 86
4421.58 92
4421.73 99
4421.89 107
4422.04 114
4422.19 120
4422.34 124
4422.50 126
4422.65 127
4422.80 128
4422.95 131
4423.11 136
4423.26 144
4423.41 154
4423.56 166
4423.72 178
4423.87 189
4424.02 199
4424.17 208
4424.33 216
4424.48 223
4424.63 229
4424.78 234
4424.94 236
4425.09 236
4425.24 234
4425.40 231
4425.55 226
4425.70 222
4425.85 219
4426.01 219
4426.16 221
4426.31 224
4426.46 229
4426.62 234
4426.77 238
4426.92 240
4427.07 239
4427.23 236
4427.38 230
4427.53 221
4427.68 211
4427.84 200
4427.99 188
4428.14 177
4428.29 168
4428.45 161
4428.60 155
4428.75 153
4428.90 152
4429.06 153
4429.21 155
4429.36 157
4429.52 160
4429.67 162
4429.82 162
4429.97 162
4430.13 159
4430.28 153
4430.43 145
4430.58 134
4430.74 121
4430.89 107
4431.04 93
4431.19 80
4431.35 68
4431.50 59
4431.65 53
4431.80 49
4431.96 47
4432.11 46
4432.26 47
4432.42 48
4432.57 49
4432.72 51
4432.87 54
4433.03 57
4433.18 62
4433.33 67
4433.48 73
4433.64 80
4433.79 89
4433.94 97
4434.09 105
4434.25 112
4434.40 116
4434.55 118
4434.71 117
4434.86 112
4435.01 104
4435.16 94
4435.32 84
4435.47 76
4435.62 70
4435.77 68
4435.93 70
4436.08 75
4436.23 81
4436.39 86
4436.54 89
4436.69 89
4436.84 86
4437.00 81
4437.15 75
4437.30 68
4437.46 61
4437.61 54
4437.76 47
4437.91 40
4438.07 33
4438.22 26
4438.37 20
4438.52 15
4438.68 10
4438.83 6
4438.98 1
4439.14 0
4439.29 0
4439.44 0
4439.59 0
4439.75 0
4439.90 0
4440.05 0
4440.21 0
4440.36 2
4440.51 5
4440.66 7
4440.82 10
4440.97 12
4441.12 15
4441.27 17
4441.43 20
4441.58 21
4441.73 22
4441.89 23
4442.04 23
4442.19 24
4442.34 26
4442.50 29
4442.65 33
4442.80 38
4442.96 44
4443.11 50
4443.26 56
4443.41 62
4443.57 67
4443.72 72
4443.87 76
4444.03 80
4444.18 84
4444.33 87
4444.48 90
4444.64 93
4444.79 95
4444.94 97
4445.10 97
4445.25 96
4445.40 94
4445.56 91
4445.71 87
4445.86 83
4446.01 79
4446.17 76
4446.32 73
4446.47 72
4446.63 72
4446.78 73
4446.93 73
4447.08 73
4447.24 72
4447.39 71
4447.54 70
4447.70 68
4447.85 66
4448.00 65
4448.15 64
4448.31 63
4448.46 62
4448.61 60
4448.77 58
4448.92 56
4449.07 53
4449.23 50
4449.38 47
4449.53 43
4449.68 40
4449.84 36
4449.99 34
4450.14 33
4450.30 34
4450.45 37
4450.60 42
4450.76 48
4450.91 55
4451.06 61
4451.21 66
4451.37 69
4451.52 72
4451.67 72
4451.83 71
4451.98 69
4452.13 65
4452.29 61
4452.44 55
4452.59 50
4452.74 44
4452.90 38
4453.05 32
4453.20 27
4453.36 23
4453.51 19
4453.66 16
4453.82 13
4453.97 9
4454.12 7
4454.27 5
4454.43 5
4454.58 7
4454.73 12
4454.89 19
4455.04 27
4455.19 35
4455.35 42
4455.50 46
4455.65 48
4455.81 47
4455.96 44
4456.11 41
4456.26 38
4456.42 37
4456.57 38
4456.72 41
4456.88 45
4457.03 49
4457.18 54
4457.34 57
4457.49 59
4457.64 60
4457.80 60
4457.95 59
4458.10 57
4458.25 55
4458.41 54
4458.56 52
4458.71 50
4458.87 49
4459.02 49
4459.17 50
4459.33 51
4459.48 54
4459.63 56
4459.79 59
4459.94 62
4460.09 64
4460.25 65
4460.40 67
4460.55 67
4460.71 68
4460.86 68
4461.01 68
4461.16 68
4461.32 68
4461.47 69
4461.62 69
4461.78 70
4461.93 72
4462.08 74
4462.24 77
4462.39 81
4462.54 84
4462.70 87
4462.85 90
4463.00 93
4463.16 95
4463.31 97
4463.46 99
4463.62 100
4463.77 100
4463.92 99
4464.08 97
4464.23 93
4464.38 89
4464.54 85
4464.69 80
4464.84 75
4464.99 70
4465.15 66
4465.30 61
4465.45 56
4465.61 52
4465.76 48
4465.91 46
4466.07 45
4466.22 45
4466.37 47
4466.53 49
4466.68 52
4466.83 54
4466.99 54
4467.14 51
4467.29 46
4467.45 40
4467.60 32
4467.75 24
4467.91 17
4468.06 13
4468.21 12
4468.37 14
4468.52 19
4468.67 25
4468.83 32
4468.98 37
4469.13 41
4469.29 42
4469.44 40
4469.59 38
4469.75 36
4469.90 35
4470.05 36
4470.21 38
4470.36 41
4470.51 46
4470.67 50
4470.82 54
4470.97 56
4471.13 59
4471.28 60
4471.43 61
4471.59 61
4471.74 60
4471.89 59
4472.05 57
4472.20 56
4472.35 54
4472.51 53
4472.66 53
4472.81 54
4472.97 56
4473.12 58
4473.27 60
4473.43 62
4473.58 63
4473.73 64
4473.89 66
4474.04 69
4474.19 72
4474.35 76
4474.50 80
4474.65 84
4474.81 87
4474.96 88
4475.11 88
4475.27 86
4475.42 82
4475.57 79
4475.73 74
4475.88 71
4476.03 68
4476.19 67
4476.34 66
4476.49 66
4476.65 65
4476.80 63
4476.96 60
4477.11 54
4477.26 47
4477.42 40
4477.57 33
4477.72 28
4477.88 25
4478.03 23
4478.18 23
4478.34 23
4478.49 23
4478.64 22
4478.80 20
4478.95 17
4479.10 14
4479.26 12
4479.41 11
4479.56 12
4479.72 15
4479.87 20
4480.02 26
4480.18 33
4480.33 39
4480.49 45
4480.64 51
4480.79 56
4480.95 61
4481.10 66
4481.25 70
4481.41 74
4481.56 75
4481.71 75
4481.87 71
4482.02 65
4482.17 57
4482.33 48
4482.48 39
4482.63 31
4482.79 25
4482.94 22
4483.10 20
4483.25 20
4483.40 21
4483.56 23
4483.71 26
4483.86 30
4484.02 34
4484.17 38
4484.32 43
4484.48 48
4484.63 54
4484.78 59
4484.94 64
4485.09 68
4485.24 71
4485.40 72
4485.55 72
4485.71 71
4485.86 69
4486.01 67
4486.17 65
4486.32 65
4486.47 65
4486.63 67
4486.78 69
4486.93 71
4487.09 72
4487.24 72
4487.40 70
4487.55 65
4487.70 59
4487.86 50
4488.01 41
4488.16 32
4488.32 25
4488.47 20
4488.62 19
4488.78 20
4488.93 25
4489.09 30
4489.24 35
4489.39 39
4489.55 40
4489.70 39
4489.85 36
4490.01 32
4490.16 30
4490.31 28
4490.47 28
4490.62 30
4490.78 31
4490.93 31
4491.08 30
4491.24 27
4491.39 24
4491.54 21
4491.70 19
4491.85 17
4492.01 17
4492.16 18
4492.31 20
4492.47 21
4492.62 24
4492.77 26
4492.93 29
4493.08 33
4493.23 37
4493.39 41
4493.54 43
4493.70 44
4493.85 42
4494.00 38
4494.16 32
4494.31 25
4494.46 18
4494.62 12
4494.77 7
4494.93 3
4495.08 1
4495.23 0
4495.39 1
4495.54 2
4495.69 5
4495.85 9
4496.00 14
4496.16 20
4496.31 26
4496.46 33
4496.62 40
4496.77 47
4496.92 54
4497.08 61
4497.23 67
4497.39 72
4497.54 76
4497.69 77
4497.85 75
4498.00 72
4498.16 66
4498.31 59
4498.46 51
4498.62 44
4498.77 38
4498.92 35
4499.08 34
4499.23 35
4499.39 38
4499.54 41
4499.69 45
4499.85 48
4500.00 49
4500.16 49
4500.31 48
4500.46 47
4500.62 46
4500.77 44
4500.92 43
4501.08 42
4501.23 42
4501.39 42
4501.54 43
4501.69 45
4501.85 48
4502.00 51
4502.16 55
4502.31 57
4502.46 57
4502.62 56
4502.77 54
4502.92 51
4503.08 48
4503.23 45
4503.39 42
4503.54 41
4503.69 41
4503.85 42
4504.00 46
4504.16 51
4504.31 57
4504.46 64
4504.62 71
4504.77 77
4504.93 82
4505.08 85
4505.23 87
4505.39 88
4505.54 88
4505.69 88
4505.85 87
4506.00 86
4506.16 85
4506.31 83
4506.46 80
4506.62 77
4506.77 73
4506.93 68
4507.08 63
4507.23 59
4507.39 55
4507.54 52
4507.70 51
4507.85 51
4508.00 53
4508.16 54
4508.31 55
4508.47 56
4508.62 54
4508.77 51
4508.93 46
4509.08 39
4509.24 31
4509.39 23
4509.54 16
4509.70 10
4509.85 6
4510.01 4
4510.16 4
4510.31 7
4510.47 10
4510.62 15
4510.78 20
4510.93 25
4511.08 31
4511.24 37
4511.39 44
4511.55 52
4511.70 60
4511.85 67
4512.01 73
4512.16 77
4512.32 79
4512.47 77
4512.62 73
4512.78 68
4512.93 62
4513.09 55
4513.24 50
4513.40 45
4513.55 42
4513.70 39
4513.86 38
4514.01 38
4514.17 39
4514.32 40
4514.47 42
4514.63 43
4514.78 43
4514.94 41
4515.09 39
4515.24 36
4515.40 33
4515.55 31
4515.71 29
4515.86 29
4516.01 29
4516.17 30
4516.32 29
4516.48 27
4516.63 24
4516.79 20
4516.94 14
4517.09 10
4517.25 6
4517.40 4
4517.56 5
4517.71 9
4517.86 15
4518.02 22
4518.17 30
4518.33 36
4518.48 39
4518.63 40
4518.79 37
4518.94 32
4519.10 25
4519.25 18
4519.41 10
4519.56 4
4519.71 0
4519.87 0
4520.02 0
4520.18 0
4520.33 0
4520.48 0
4520.64 1
4520.79 0
4520.95 0
4521.10 0
4521.26 0
4521.41 0
4521.56 3
4521.72 8
4521.87 15
4522.03 22
4522.18 30
4522.34 36
4522.49 42
4522.64 46
4522.80 48
4522.95 49
4523.11 47
4523.26 43
4523.41 37
4523.57 30
4523.72 23
4523.88 17
4524.03 14
4524.19 12
4524.34 12
4524.49 14
4524.65 16
4524.80 18
4524.96 21
4525.11 24
4525.27 28
4525.42 33
4525.57 38
4525.73 43
4525.88 48
4526.04 52
4526.19 54
4526.35 54
4526.50 54
4526.65 53
4526.81 52
4526.96 51
4527.12 51
4527.27 50
4527.43 51
4527.58 51
4527.73 51
4527.89 51
4528.04 50
4528.20 49
4528.35 49
4528.51 49
4528.66 50
4528.81 52
4528.97 55
4529.12 58
4529.28 61
4529.43 63
4529.59 64
4529.74 64
4529.90 64
4530.05 64
4530.20 64
4530.36 65
4530.51 66
4530.67 67
4530.82 68
4530.98 69
4531.13 70
4531.28 71
4531.44 73
4531.59 76
4531.75 79
4531.90 81
4532.06 82
4532.21 80
4532.37 77
4532.52 72
4532.67 65
4532.83 57
4532.98 50
4533.14 44
4533.29 39
4533.45 36
4533.60 36
4533.75 38
4533.91 41
4534.06 46
4534.22 50
4534.37 55
4534.53 59
4534.68 62
4534.84 66
4534.99 69
4535.14 73
4535.30 77
4535.45 82
4535.61 86
4535.76 91
4535.92 94
4536.07 96
4536.23 96
4536.38 95
4536.53 92
4536.69 90
4536.84 90
4537.00 93
4537.15 100
4537.31 110
4537.46 122
4537.62 136
4537.77 149
4537.93 161
4538.08 172
4538.23 180
4538.39 188
4538.54 196
4538.70 203
4538.85 211
4539.01 217
4539.16 224
4539.32 229
4539.47 236
4539.62 244
4539.78 254
4539.93 267
4540.09 284
4540.24 301
4540.40 320
4540.55 340
4540.71 360
4540.86 381
4541.02 406
4541.17 437
4541.32 475
4541.48 520
4541.63 571
4541.79 626
4541.94 681
4542.10 732
4542.25 777
4542.41 815
4542.56 845
4542.72 868
4542.87 886
4543.02 902
4543.18 915
4543.33 929
4543.49 943
4543.64 957
4543.80 971
4543.95 985
4544.11 1000
4544.26 1014
4544.42 1028
4544.57 1041
4544.73 1050
4544.88 1053
4545.03 1049
4545.19 1037
4545.34 1018
4545.50 992
4545.65 963
4545.81 933
4545.96 905
4546.12 881
4546.27 859
4546.43 840
4546.58 822
4546.74 805
4546.89 787
4547.04 769
4547.20 750
4547.35 731
4547.51 712
4547.66 691
4547.82 669
4547.97 644
4548.13 616
4548.28 585
4548.44 551
4548.59 516
4548.75 482
4548.90 450
4549.05 420
4549.21 394
4549.36 371
4549.52 352
4549.67 335
4549.83 320
4549.98 306
4550.14 294
4550.29 284
4550.45 277
4550.60 272
4550.76 269
4550.91 267
4551.07 265
4551.22 262
4551.38 256
4551.53 247
4551.68 234
4551.84 220
4551.99 205
4552.15 191
4552.30 177
4552.46 164
4552.61 152
4552.77 141
4552.92 131
4553.08 123
4553.23 117
4553.39 113
4553.54 111
4553.70 112
4553.85 113
4554.01 114
4554.16 116
4554.32 117
4554.47 118
4554.63 121
4554.78 125
4554.93 131
4555.09 138
4555.24 145
4555.40 151
4555.55 155
4555.71 158
4555.86 158
4556.02 157
4556.17 156
4556.33 156
4556.48 157
4556.64 159
4556.79 162
4556.95 165
4557.10 168
4557.26 171
4557.41 173
4557.57 174
4557.72 174
4557.88 174
4558.03 173
4558.19 171
4558.34 168
4558.50 165
4558.65 163
4558.80 160
4558.96 158
4559.11 154
4559.27 149
4559.42 143
4559.58 135
4559.73 125
4559.89 115
4560.04 106
4560.20 98
4560.35 92
4560.51 88
4560.66 86
4560.82 85
4560.97 84
4561.13 83
4561.28 81
4561.44 78
4561.59 75
4561.75 72
4561.90 71
4562.06 71
4562.21 73
4562.37 78
4562.52 85
4562.68 93
4562.83 102
4562.99 109
4563.14 115
4563.30 118
4563.45 119
4563.61 118
4563.76 116
4563.92 113
4564.07 110
4564.23 107
4564.38 105
4564.54 103
4564.69 102
4564.85 101
4565.00 101
4565.16 101
4565.31 102
4565.47 102
4565.62 101
4565.78 98
4565.93 93
4566.09 86
4566.24 79
4566.40 72
4566.55 67
4566.71 64
4566.86 64
4567.02 65
4567.17 68
4567.33 73
4567.48 77
4567.64 82
4567.79 87
4567.95 91
4568.10 95
4568.26 97
4568.41 99
4568.57 100
4568.72 103
4568.88 107
4569.03 113
4569.19 121
4569.34 130
4569.50 139
4569.65 147
4569.81 154
4569.96 160
4570.12 163
4570.27 166
4570.43 167
4570.58 167
4570.74 165
4570.89 162
4571.05 157
4571.20 152
4571.36 146
4571.51 140
4571.67 135
4571.82 130
4571.98 126
4572.13 122
4572.29 118
4572.44 114
4572.60 111
4572.75 108
4572.91 105
4573.06 102
4573.22 99
4573.37 94
4573.53 89
4573.68 83
4573.84 76
4573.99 70
4574.15 64
4574.30 60
4574.46 57
4574.61 56
4574.77 56
4574.92 56
4575.08 55
4575.23 54
4575.39 52
4575.54 50
4575.70 49
4575.85 49
4576.01 50
4576.16 54
4576.32 58
4576.47 63
4576.63 67
4576.78 70
4576.94 73
4577.09 75
4577.25 76
4577.41 77
4577.56 79
4577.72 82
4577.87 86
4578.03 90
4578.18 94
4578.34 97
4578.49 98
4578.65 96
4578.80 91
4578.96 84
4579.11 74
4579.27 65
4579.42 56
4579.58 49
4579.73 44
4579.89 41
4580.04 41
4580.20 41
4580.35 42
4580.51 43
4580.66 44
4580.82 45
4580.97 46
4581.13 48
4581.28 52
4581.44 55
4581.60 58
4581.75 60
4581.91 61
4582.06 59
4582.22 56
4582.37 51
4582.53 45
4582.68 40
4582.84 35
4582.99 33
4583.15 32
4583.30 34
4583.46 38
4583.61 42
4583.77 46
4583.92 49
4584.08 50
4584.23 50
4584.39 47
4584.55 44
4584.70 41
4584.86 38
4585.01 37
4585.17 37
4585.32 39
4585.48 43
4585.63 49
4585.79 55
4585.94 62
4586.10 69
4586.25 75
4586.41 80
4586.56 83
4586.72 85
4586.87 86
4587.03 87
4587.19 88
4587.34 91
4587.50 94
4587.65 97
4587.81 99
4587.96 100
4588.12 99
4588.27 97
4588.43 93
4588.58 89
4588.74 86
4588.89 85
4589.05 85
4589.20 89
4589.36 95
4589.52 104
4589.67 113
4589.83 123
4589.98 132
4590.14 139
4590.29 143
4590.45 144
4590.60 143
4590.76 140
4590.91 136
4591.07 132
4591.22 128
4591.38 125
4591.54 121
4591.69 117
4591.85 112
4592.00 105
4592.16 97
4592.31 88
4592.47 79
4592.62 72
4592.78 65
4592.93 60
4593.09 56
4593.25 54
4593.40 52
4593.56 51
4593.71 51
4593.87 50
4594.02 51
4594.18 52
4594.33 53
4594.49 55
4594.64 58
4594.80 61
4594.95 64
4595.11 66
4595.27 68
4595.42 68
4595.58 69
4595.73 70
4595.89 71
4596.04 72
4596.20 73
4596.35 74
4596.51 74
4596.67 75
4596.82 75
4596.98 76
4597.13 78
4597.29 80
4597.44 82
4597.60 83
4597.75 84
4597.91 83
4598.06 81
4598.22 78
4598.38 75
4598.53 72
4598.69 70
4598.84 68
4599.00 65
4599.15 63
4599.31 61
4599.46 59
4599.62 57
4599.78 56
4599.93 56
4600.09 55
4600.24 55
4600.40 54
4600.55 54
4600.71 54
4600.86 54
4601.02 55
4601.18 57
4601.33 58
4601.49 60
4601.64 60
4601.80 59
4601.95 57
4602.11 54
4602.26 49
4602.42 44
4602.58 38
4602.73 32
4602.89 26
4603.04 21
4603.20 17
4603.35 14
4603.51 14
4603.66 14
4603.82 16
4603.98 18
4604.13 21
4604.29 24
4604.44 26
4604.60 27
4604.75 26
4604.91 23
4605.07 19
4605.22 14
4605.38 10
4605.53 6
4605.69 4
4605.84 4
4606.00 5
4606.15 8
4606.31 12
4606.47 15
4606.62 19
4606.78 21
4606.93 23
4607.09 24
4607.24 25
4607.40 24
4607.56 23
4607.71 22
4607.87 21
4608.02 21
4608.18 22
4608.33 24
4608.49 27
4608.65 31
4608.80 35
4608.96 38
4609.11 41
4609.27 44
4609.42 45
4609.58 45
4609.74 44
4609.89 42
4610.05 39
4610.20 34
4610.36 29
4610.51 25
4610.67 22
4610.83 21
4610.98 22
4611.14 25
4611.29 28
4611.45 30
4611.60 31
4611.76 30
4611.92 28
4612.07 25
4612.23 21
4612.38 19
4612.54 17
4612.69 18
4612.85 20
4613.01 24
4613.16 28
4613.32 33
4613.47 38
4613.63 41
4613.78 43
4613.94 43
4614.10 41
4614.25 39
4614.41 36
4614.56 33
4614.72 32
4614.88 32
4615.03 33
4615.19 35
4615.34 38
4615.50 42
4615.65 44
4615.81 46
4615.97 46
4616.12 45
4616.28 42
4616.43 38
4616.59 35
4616.74 32
4616.90 30
4617.06 29
4617.21 29
4617.37 29
4617.52 29
4617.68 27
4617.84 22
4617.99 16
4618.15 9
4618.30 1
4618.46 0
4618.61 0
4618.77 0
4618.93 0
4619.08 0
4619.24 0
4619.39 0
4619.55 0
4619.71 3
4619.86 7
4620.02 11
4620.17 16
4620.33 22
4620.49 28
4620.64 33
4620.80 38
4620.95 40
4621.11 40
4621.26 38
4621.42 34
4621.58 29
4621.73 23
4621.89 18
4622.04 13
4622.20 10
4622.36 7
4622.51 6
4622.67 7
4622.82 10
4622.98 14
4623.14 20
4623.29 26
4623.45 33
4623.60 40
4623.76 45
4623.92 48
4624.07 50
4624.23 49
4624.38 47
4624.54 44
4624.70 40
4624.85 35
4625.01 30
4625.16 24
4625.32 18
4625.48 13
4625.63 10
4625.79 7
4625.94 7
4626.10 8
4626.26 11
4626.41 15
4626.57 21
4626.72 27
4626.88 34
4627.04 43
4627.19 51
4627.35 60
4627.50 69
4627.66 77
4627.82 85
4627.97 92
4628.13 97
4628.28 103
4628.44 107
4628.60 112
4628.75 116
4628.91 119
4629.06 120
4629.22 120
4629.38 119
4629.53 116
4629.69 112
4629.84 107
4630.00 101
4630.16 95
4630.31 90
4630.47 85
4630.62 80
4630.78 75
4630.94 72
4631.09 69
4631.25 69
4631.40 69
4631.56 71
4631.72 72
4631.87 74
4632.03 74
4632.18 73
4632.34 71
4632.50 69
4632.65 68
4632.81 69
4632.97 71
4633.12 75
4633.28 79
4633.43 83
4633.59 85
4633.75 86
4633.90 85
4634.06 83
4634.21 81
4634.37 80
4634.53 79
4634.68 78
4634.84 76
4634.99 71
4635.15 65
4635.31 57
4635.46 48
4635.62 40
4635.78 32
4635.93 25
4636.09 19
4636.24 15
4636.40 11
4636.56 8
4636.71 5
4636.87 2
4637.02 0
4637.18 0
4637.34 0
4637.49 0
4637.65 3
4637.81 6
4637.96 10
4638.12 15
4638.27 19
4638.43 23
4638.59 26
4638.74 29
4638.90 30
4639.06 30
4639.21 29
4639.37 26
4639.52 23
4639.68 20
4639.84 16
4639.99 14
4640.15 13
4640.30 14
4640.46 16
4640.62 21
4640.77 27
4640.93 34
4641.09 42
4641.24 50
4641.40 57
4641.55 63
4641.71 67
4641.87 69
4642.02 70
4642.18 71
4642.34 71
4642.49 72
4642.65 74
4642.80 75
4642.96 75
4643.12 75
4643.27 72
4643.43 69
4643.59 64
4643.74 59
4643.90 54
4644.06 50
4644.21 46
4644.37 44
4644.52 43
4644.68 42
4644.84 42
4644.99 43
4645.15 45
4645.31 47
4645.46 49
4645.62 52
4645.77 54
4645.93 57
4646.09 60
4646.24 63
4646.40 66
4646.56 69
4646.71 73
4646.87 75
4647.03 77
4647.18 77
4647.34 77
4647.49 75
4647.65 74
4647.81 74
4647.96 76
4648.12 79
4648.28 83
4648.43 89
4648.59 93
4648.74 97
4648.90 97
4649.06 95
4649.21 90
4649.37 82
4649.53 72
4649.68 61
4649.84 52
4650.00 46
4650.15 43
4650.31 43
4650.47 47
4650.62 53
4650.78 60
4650.93 66
4651.09 71
4651.25 74
4651.40 74
4651.56 72
4651.72 68
4651.87 64
4652.03 61
4652.19 61
4652.34 62
4652.50 66
4652.65 72
4652.81 78
4652.97 84
4653.12 90
4653.28 93
4653.44 96
4653.59 99
4653.75 102
4653.91 106
4654.06 110
4654.22 114
4654.38 117
4654.53 117
4654.69 114
4654.85 108
4655.00 99
4655.16 89
4655.31 80
4655.47 71
4655.63 66
4655.78 63
4655.94 63
4656.10 66
4656.25 70
4656.41 75
4656.57 78
4656.72 81
4656.88 82
4657.04 81
4657.19 79
4657.35 77
4657.51 75
4657.66 74
4657.82 73
4657.98 73
4658.13 73
4658.29 72
4658.44 71
4658.60 70
4658.76 70
4658.91 70
4659.07 71
4659.23 73
4659.38 76
4659.54 81
4659.70 86
4659.85 92
4660.01 96
4660.17 100
4660.32 101
4660.48 100
4660.64 96
4660.79 91
4660.95 84
4661.11 77
4661.26 71
4661.42 67
4661.58 64
4661.73 63
4661.89 62
4662.05 62
4662.20 60
4662.36 58
4662.52 56
4662.67 53
4662.83 52
4662.99 52
4663.14 53
4663.30 57
4663.46 62
4663.61 67
4663.77 72
4663.93 76
4664.08 79
4664.24 79
4664.39 77
4664.55 73
4664.71 67
4664.86 60
4665.02 52
4665.18 45
4665.33 40
4665.49 37
4665.65 35
4665.80 35
4665.96 35
4666.12 35
4666.27 35
4666.43 34
4666.59 34
4666.74 35
4666.90 37
4667.06 40
4667.21 45
4667.37 51
4667.53 58
4667.68 66
4667.84 74
4668.00 84
4668.15 94
4668.31 104
4668.47 115
4668.62 126
4668.78 135
4668.94 142
4669.10 147
4669.25 150
4669.41 150
4669.57 148
4669.72 146
4669.88 144
4670.04 142
4670.19 141
4670.35 139
4670.51 138
4670.66 135
4670.82 131
4670.98 126
4671.13 121
4671.29 116
4671.45 112
4671.60 110
4671.76 109
4671.92 111
4672.07 114
4672.23 117
4672.39 119
4672.54 122
4672.70 123
4672.86 124
4673.01 124
4673.17 123
4673.33 120
4673.48 118
4673.64 114
4673.80 111
4673.95 107
4674.11 104
4674.27 101
4674.42 99
4674.58 98
4674.74 98
4674.90 98
4675.05 99
4675.21 100
4675.37 101
4675.52 102
4675.68 105
4675.84 108
4675.99 112
4676.15 117
4676.31 122
4676.46 128
4676.62 133
4676.78 137
4676.93 139
4677.09 138
4677.25 135
4677.40 130
4677.56 123
4677.72 116
4677.88 108
4678.03 101
4678.19 93
4678.35 87
4678.50 82
4678.66 78
4678.82 77
4678.97 79
4679.13 82
4679.29 87
4679.44 91
4679.60 94
4679.76 94
4679.91 92
4680.07 86
4680.23 79
4680.39 71
4680.54 64
4680.70 57
4680.86 51
4681.01 45
4681.17 39
4681.33 31
4681.48 23
4681.64 13
4681.80 3
4681.95 0
4682.11 0
4682.27 0
4682.43 0
4682.58 0
4682.74 0
4682.90 0
4683.05 0
4683.21 6
4683.37 11
4683.52 15
4683.68 18
4683.84 20
4683.99 21
4684.15 20
4684.31 19
4684.47 17
4684.62 15
4684.78 14
4684.94 14
4685.09 14
4685.25 15
4685.41 17
4685.56 18
4685.72 19
4685.88 19
4686.04 18
4686.19 17
4686.35 16
4686.51 14
4686.66 13
4686.82 13
4686.98 14
4687.13 16
4687.29 19
4687.45 22
4687.61 27
4687.76 31
4687.92 35
4688.08 38
4688.23 40
4688.39 41
4688.55 41
4688.70 39
4688.86 36
4689.02 31
4689.18 27
4689.33 24
4689.49 22
4689.65 22
4689.80 25
4689.96 29
4690.12 34
4690.28 38
4690.43 42
4690.59 44
4690.75 45
4690.90 44
4691.06 43
4691.22 41
4691.37 39
4691.53 37
4691.69 35
4691.85 35
4692.00 36
4692.16 38
4692.32 42
4692.47 49
4692.63 55
4692.79 61
4692.95 65
4693.10 68
4693.26 68
4693.42 67
4693.57 64
4693.73 61
4693.89 59
4694.05 59
4694.20 60
4694.36 62
4694.52 66
4694.67 72
4694.83 78
4694.99 85
4695.15 91
4695.30 96
4695.46 100
4695.62 102
4695.77 104
4695.93 106
4696.09 108
4696.25 111
4696.40 115
4696.56 117
4696.72 119
4696.87 119
4697.03 117
4697.19 113
4697.35 110
4697.50 108
4697.66 108
4697.82 110
4697.97 114
4698.13 118
4698.29 122
4698.45 125
4698.60 126
4698.76 125
4698.92 122
4699.08 119
4699.23 116
4699.39 114
4699.55 115
4699.70 117
4699.86 121
4700.02 127
4700.18 132
4700.33 137
4700.49 141
4700.65 143
4700.80 143
4700.96 142
4701.12 140
4701.28 138
4701.43 136
4701.59 134
4701.75 133
4701.91 134
4702.06 135
4702.22 136
4702.38 137
4702.53 137
4702.69 137
4702.85 135
4703.01 132
4703.16 127
4703.32 120
4703.48 112
4703.64 104
4703.79 95
4703.95 86
4704.11 79
4704.26 73
4704.42 69
4704.58 66
4704.74 63
4704.89 59
4705.05 55
4705.21 50
4705.37 44
4705.52 38
4705.68 34
4705.84 31
4706.00 30
4706.15 30
4706.31 30
4706.47 30
4706.62 29
4706.78 29
4706.94 30
4707.10 33
4707.25 39
4707.41 48
4707.57 59
4707.73 70
4707.88 81
4708.04 88
4708.20 92
4708.36 91
4708.51 86
4708.67 77
4708.83 65
4708.98 52
4709.14 40
4709.30 29
4709.46 20
4709.61 14
4709.77 12
4709.93 12
4710.09 16
4710.24 22
4710.40 28
4710.56 34
4710.72 38
4710.87 41
4711.03 43
4711.19 43
4711.35 44
4711.50 45
4711.66 47
4711.82 51
4711.98 55
4712.13 59
4712.29 63
4712.45 66
4712.61 67
4712.76 67
4712.92 67
4713.08 68
4713.24 69
4713.39 70
4713.55 72
4713.71 73
4713.86 75
4714.02 76
4714.18 77
4714.34 77
4714.49 77
4714.65 76
4714.81 74
4714.97 72
4715.12 69
4715.28 67
4715.44 66
4715.60 68
4715.75 73
4715.91 80
4716.07 89
4716.23 99
4716.38 107
4716.54 113
4716.70 116
4716.86 117
4717.01 115
4717.17 113
4717.33 109
4717.49 104
4717.64 98
4717.80 91
4717.96 84
4718.12 76
4718.28 69
4718.43 63
4718.59 59
4718.75 55
4718.91 54
4719.06 52
4719.22 51
4719.38 49
4719.54 48
4719.69 45
4719.85 42
4720.01 40
4720.17 37
4720.32 35
4720.48 33
4720.64 33
4720.80 34
4720.95 36
4721.11 38
4721.27 42
4721.43 46
4721.58 50
4721.74 54
4721.90 58
4722.06 60
4722.21 61
4722.37 61
4722.53 60
4722.69 59
4722.84 57
4723.00 57
4723.16 58
4723.32 60
4723.48 64
4723.63 69
4723.79 73
4723.95 75
4724.11 76
4724.26 74
4724.42 71
4724.58 68
4724.74 65
4724.89 62
4725.05 59
4725.21 56
4725.37 53
4725.52 47
4725.68 41
4725.84 35
4726.00 29
4726.16 25
4726.31 25
4726.47 27
4726.63 32
4726.79 39
4726.94 46
4727.10 51
4727.26 53
4727.42 52
4727.57 49
4727.73 44
4727.89 39
4728.05 34
4728.21 30
4728.36 29
4728.52 29
4728.68 30
4728.84 31
4728.99 32
4729.15 32
4729.31 31
4729.47 28
4729.62 24
4729.78 19
4729.94 15
4730.10 12
4730.26 10
4730.41 10
4730.57 12
4730.73 14
4730.89 17
4731.04 19
4731.20 20
4731.36 19
4731.52 17
4731.68 14
4731.83 11
4731.99 8
4732.15 6
4732.31 6
4732.46 7
4732.62 11
4732.78 15
4732.94 21
4733.10 25
4733.25 29
4733.41 31
4733.57 33
4733.73 32
4733.88 31
4734.04 29
4734.20 26
4734.36 23
4734.52 20
4734.67 18
4734.83 16
4734.99 15
4735.15 15
4735.30 16
4735.46 15
4735.62 13
4735.78 10
4735.94 5
4736.09 0
4736.25 0
4736.41 0
4736.57 0
4736.72 0
4736.88 0
4737.04 0
4737.20 0
4737.36 1
4737.51 3
4737.67 5
4737.83 8
4737.99 10
4738.15 14
4738.30 20
4738.46 26
4738.62 34
4738.78 43
4738.94 51
4739.09 59
4739.25 65
4739.41 68
4739.57 69
4739.72 67
4739.88 62
4740.04 57
4740.20 50
4740.36 45
4740.51 40
4740.67 38
4740.83 36
4740.99 36
4741.15 35
4741.30 32
4741.46 28
4741.62 21
4741.78 13
4741.94 5
4742.09 0
4742.25 0
4742.41 0
4742.57 0
4742.73 0
4742.88 6
4743.04 13
4743.20 19
4743.36 23
4743.51 25
4743.67 26
4743.83 26
4743.99 25
4744.15 23
4744.30 21
4744.46 18
4744.62 14
4744.78 11
4744.94 9
4745.09 7
4745.25 7
4745.41 7
4745.57 9
4745.73 11
4745.88 14
4746.04 17
4746.20 21
4746.36 25
4746.52 30
4746.67 35
4746.83 39
4746.99 43
4747.15 46
4747.31 48
4747.46 50
4747.62 52
4747.78 54
4747.94 57
4748.10 60
4748.25 63
4748.41 67
4748.57 70
4748.73 74
4748.89 78
4749.04 82
4749.20 86
4749.36 89
4749.52 90
4749.68 91
4749.84 92
4749.99 92
4750.15 93
4750.31 94
4750.47 96
4750.63 99
4750.78 102
4750.94 104
4751.10 106
4751.26 107
4751.42 106
4751.57 105
4751.73 103
4751.89 100
4752.05 96
4752.21 92
4752.36 88
4752.52 85
4752.68 84
4752.84 84
4753.00 87
4753.16 91
4753.31 96
4753.47 101
4753.63 106
4753.79 109
4753.95 111
4754.10 112
4754.26 113
4754.42 113
4754.58 114
4754.74 115
4754.89 116
4755.05 117
4755.21 118
4755.37 119
4755.53 119
4755.69 118
4755.84 117
4756.00 116
4756.16 115
4756.32 113
4756.48 112
4756.63 110
4756.79 107
4756.95 104
4757.11 98
4757.27 92
4757.43 85
4757.58 77
4757.74 70
4757.90 64
4758.06 59
4758.22 56
4758.37 54
4758.53 53
4758.69 54
4758.85 55
4759.01 58
4759.17 61
4759.32 65
4759.48 68
4759.64 70
4759.80 71
4759.96 71
4760.12 70
4760.27 68
4760.43 67
4760.59 67
4760.75 67
4760.91 67
4761.06 69
4761.22 71
4761.38 73
4761.54 75
4761.70 76
4761.86 76
4762.01 75
4762.17 73
4762.33 72
4762.49 72
4762.65 73
4762.81 76
4762.96 81
4763.12 86
4763.28 92
4763.44 96
4763.60 98
4763.76 98
4763.91 95
4764.07 92
4764.23 87
4764.39 82
4764.55 77
4764.71 71
4764.86 66
4765.02 62
4765.18 57
4765.34 53
4765.50 50
4765.65 48
4765.81 47
4765.97 46
4766.13 47
4766.29 48
4766.45 49
4766.61 51
4766.76 53
4766.92 55
4767.08 58
4767.24 60
4767.40 63
4767.56 65
4767.71 68
4767.87 69
4768.03 70
4768.19 71
4768.35 71
4768.51 71
4768.66 72
4768.82 75
4768.98 78
4769.14 83
4769.30 88
4769.46 92
4769.61 96
4769.77 97
4769.93 96
4770.09 94
4770.25 91
4770.41 89
4770.56 89
4770.72 91
4770.88 96
4771.04 103
4771.20 112
4771.36 119
4771.51 125
4771.67 127
4771.83 125
4771.99 121
4772.15 114
4772.31 107
4772.47 100
4772.62 95
4772.78 90
4772.94 87
4773.10 85
4773.26 82
4773.42 78
4773.57 73
4773.73 68
4773.89 64
4774.05 60
4774.21 58
4774.37 59
4774.53 60
4774.68 63
4774.84 65
4775.00 66
4775.16 64
4775.32 60
4775.48 54
4775.63 47
4775.79 38
4775.95 29
4776.11 21
4776.27 13
4776.43 6
4776.59 2
4776.74 0
4776.90 0
4777.06 0
4777.22 4
4777.38 8
4777.54 13
4777.70 18
4777.85 22
4778.01 25
4778.17 28
4778.33 31
4778.49 33
4778.65 34
4778.81 35
4778.96 36
4779.12 36
4779.28 36
4779.44 36
4779.60 37
4779.76 38
4779.92 39
4780.07 41
4780.23 42
4780.39 44
4780.55 47
4780.71 50
4780.87 54
4781.03 57
4781.18 60
4781.34 63
4781.50 64
4781.66 64
4781.82 62
4781.98 59
4782.14 56
4782.29 52
4782.45 49
4782.61 46
4782.77 43
4782.93 40
4783.09 38
4783.25 36
4783.40 33
4783.56 31
4783.72 28
4783.88 26
4784.04 23
4784.20 20
4784.36 17
4784.51 14
4784.67 11
4784.83 8
4784.99 6
4785.15 4
4785.31 3
4785.47 3
4785.63 4
4785.78 5
4785.94 7
4786.10 9
4786.26 12
4786.42 16
4786.58 21
4786.74 28
4786.89 35
4787.05 42
4787.21 48
4787.37 51
4787.53 51
4787.69 48
4787.85 43
4788.01 36
4788.16 28
4788.32 21
4788.48 14
4788.64 8
4788.80 3
4788.96 0
4789.12 0
4789.28 0
4789.43 0
4789.59 0
4789.75 0
4789.91 0
4790.07 0
4790.23 0
4790.39 0
4790.55 0
4790.70 3
4790.86 8
4791.02 13
4791.18 18
4791.34 21
4791.50 24
4791.66 24
4791.82 23
4791.97 22
4792.13 21
4792.29 21
4792.45 22
4792.61 25
4792.77 28
4792.93 31
4793.09 34
4793.24 36
4793.40 36
4793.56 35
4793.72 33
4793.88 30
4794.04 28
4794.20 27
4794.36 29
4794.51 32
4794.67 36
4794.83 42
4794.99 48
4795.15 55
4795.31 61
4795.47 66
4795.63 70
4795.79 73
4795.94 75
4796.10 75
4796.26 73
4796.42 69
4796.58 65
4796.74 60
4796.90 56
4797.06 53
4797.21 52
4797.37 53
4797.53 56
4797.69 60
4797.85 65
4798.01 69
4798.17 72
4798.33 74
4798.49 73
4798.64 72
4798.80 69
4798.96 65
4799.12 61
4799.28 56
4799.44 51
4799.60 45
4799.76 39
4799.92 32
4800.07 27
4800.23 22
4800.39 19
4800.55 17
4800.71 16
4800.87 16
4801.03 16
4801.19 16
4801.35 16
4801.50 16
4801.66 15
4801.82 16
4801.98 17
4802.14 21
4802.30 27
4802.46 34
4802.62 42
4802.78 51
4802.94 58
4803.09 63
4803.25 65
4803.41 66
4803.57 64
4803.73 62
4803.89 59
4804.05 57
4804.21 56
4804.37 55
4804.52 56
4804.68 58
4804.84 59
4805.00 60
4805.16 59
4805.32 58
4805.48 55
4805.64 51
4805.80 47
4805.96 41
4806.11 36
4806.27 31
4806.43 27
4806.59 24
4806.75 23
4806.91 24
4807.07 25
4807.23 27
4807.39 29
4807.55 30
4807.70 30
4807.86 29
4808.02 28
4808.18 27
4808.34 25
4808.50 24
4808.66 24
4808.82 23
4808.98 23
4809.14 23
4809.30 22
4809.45 20
4809.61 19
4809.77 18
4809.93 16
4810.09 15
4810.25 13
4810.41 10
4810.57 7
4810.73 4
4810.89 0
4811.05 0
4811.20 0
4811.36 0
4811.52 0
4811.68 0
4811.84 0
4812.00 0
4812.16 2
4812.32 5
4812.48 7
4812.64 8
4812.80 7
4812.95 6
4813.11 5
4813.27 4
4813.43 4
4813.59 5
4813.75 5
4813.91 6
4814.07 5
4814.23 4
4814.39 1
4814.55 0
4814.70 0
4814.86 0
4815.02 0
4815.18 0
4815.34 0
4815.50 6
4815.66 13
4815.82 19
4815.98 24
4816.14 28
4816.30 30
4816.46 32
4816.61 32
4816.77 33
4816.93 34
4817.09 35
4817.25 38
4817.41 42
4817.57 46
4817.73 50
4817.89 54
4818.05 56
4818.21 58
4818.37 58
4818.52 57
4818.68 55
4818.84 52
4819.00 49
4819.16 45
4819.32 40
4819.48 33
4819.64 26
4819.80 18
4819.96 10
4820.12 2
4820.28 0
4820.44 0
4820.59 0
4820.75 0
4820.91 0
4821.07 0
4821.23 0
4821.39 3
4821.55 7
4821.71 9
4821.87 10
4822.03 10
4822.19 8
4822.35 8
4822.51 8
4822.67 10
4822.82 15
4822.98 23
4823.14 32
4823.30 44
4823.46 56
4823.62 67
4823.78 76
4823.94 82
4824.10 85
4824.26 85
4824.42 82
4824.58 78
4824.74 74
4824.90 72
4825.05 70
4825.21 69
4825.37 69
4825.53 69
4825.69 68
4825.85 67
4826.01 66
4826.17 64
4826.33 63
4826.49 63
4826.65 63
4826.81 64
4826.97 66
4827.13 71
4827.29 78
4827.44 89
4827.60 103
4827.76 120
4827.92 138
4828.08 155
4828.24 171
4828.40 183
4828.56 193
4828.72 198
4828.88 201
4829.04 202
4829.20 203
4829.36 203
4829.52 203
4829.68 205
4829.84 208
4829.99 211
4830.15 213
4830.31 214
4830.47 213
4830.63 210
4830.79 205
4830.95 199
4831.11 194
4831.27 189
4831.43 185
4831.59 183
4831.75 180
4831.91 177
4832.07 173
4832.23 169
4832.39 163
4832.55 158
4832.70 152
4832.86 147
4833.02 143
4833.18 139
4833.34 134
4833.50 128
4833.66 121
4833.82 112
4833.98 101
4834.14 89
4834.30 77
4834.46 66
4834.62 55
4834.78 47
4834.94 40
4835.10 35
4835.26 30
4835.42 27
4835.58 24
4835.73 23
4835.89 22
4836.05 23
4836.21 24
4836.37 27
4836.53 29
4836.69 30
4836.85 29
4837.01 27
4837.17 24
4837.33 19
4837.49 15
4837.65 11
4837.81 10
4837.97 9
4838.13 11
4838.29 14
4838.45 18
4838.61 22
4838.77 25
4838.93 27
4839.08 28
4839.24 28
4839.40 28
4839.56 27
4839.72 26
4839.88 26
4840.04 26
4840.20 26
4840.36 27
4840.52 28
4840.68 28
4840.84 29
4841.00 31
4841.16 34
4841.32 37
4841.48 41
4841.64 45
4841.80 49
4841.96 52
4842.12 55
4842.28 58
4842.44 60
4842.60 62
4842.76 63
4842.91 65
4843.07 65
4843.23 66
4843.39 65
4843.55 63
4843.71 61
4843.87 58
4844.03 54
4844.19 50
4844.35 47
4844.51 45
4844.67 44
4844.83 44
4844.99 47
4845.15 50
4845.31 55
4845.47 62
4845.63 70
4845.79 79
4845.95 88
4846.11 97
4846.27 104
4846.43 108
4846.59 110
4846.75 110
4846.91 106
4847.07 101
4847.23 94
4847.38 87
4847.54 80
4847.70 73
4847.86 66
4848.02 61
4848.18 56
4848.34 53
4848.50 51
4848.66 49
4848.82 47
4848.98 44
4849.14 42
4849.30 40
4849.46 38
4849.62 38
4849.78 39
4849.94 43
4850.10 47
4850.26 53
4850.42 58
4850.58 64
4850.74 69
4850.90 73
4851.06 77
4851.22 79
4851.38 81
4851.54 82
4851.70 83
4851.86 83
4852.02 83
4852.18 84
4852.34 86
4852.50 89
4852.66 92
4852.82 94
4852.98 94
4853.14 93
4853.30 90
4853.45 86
4853.61 81
4853.77 77
4853.93 74
4854.09 73
4854.25 73
4854.41 73
4854.57 73
4854.73 72
4854.89 70
4855.05 69
4855.21 67
4855.37 67
4855.53 69
4855.69 72
4855.85 75
4856.01 78
4856.17 81
4856.33 82
4856.49 82
4856.65 81
4856.81 79
4856.97 76
4857.13 72
4857.29 67
4857.45 61
4857.61 53
4857.77 44
4857.93 36
4858.09 28
4858.25 23
4858.41 20
4858.57 20
4858.73 21
4858.89 23
4859.05 25
4859.21 26
4859.37 26
4859.53 25
4859.69 25
4859.85 25
4860.01 26
4860.17 28
4860.33 31
4860.49 33
4860.65 34
4860.81 36
4860.97 37
4861.13 38
4861.29 40
4861.45 44
4861.61 49
4861.77 55
4861.93 62
4862.09 69
4862.25 75
4862.41 81
4862.57 85
4862.73 88
4862.89 89
4863.05 89
4863.21 88
4863.37 85
4863.53 81
4863.69 76
4863.85 69
4864.01 62
4864.17 56
4864.33 50
4864.49 46
4864.65 43
4864.81 41
4864.97 39
4865.13 38
4865.29 37
4865.45 36
4865.61 36
4865.77 37
4865.93 39
4866.09 43
4866.25 47
4866.41 53
4866.57 58
4866.73 62
4866.89 65
4867.05 67
4867.21 66
4867.37 64
4867.53 61
4867.69 57
4867.85 53
4868.01 50
4868.17 49
4868.33 48
4868.49 50
4868.65 52
4868.81 54
4868.97 57
4869.13 58
4869.29 59
4869.45 59
4869.61 58
4869.77 57
4869.93 55
4870.09 54
4870.25 53
4870.41 52
4870.57 51
4870.73 52
4870.89 53
4871.05 55
4871.21 58
4871.37 63
4871.53 69
4871.69 74
4871.85 80
4872.01 84
4872.17 88
4872.33 90
4872.49 91
4872.65 91
4872.81 90
4872.97 89
4873.13 88
4873.29 88
4873.45 88
4873.61 88
4873.77 88
4873.93 88
4874.09 87
4874.25 85
4874.41 83
4874.57 82
4874.73 83
4874.89 87
4875.05 91
4875.21 97
4875.37 101
4875.53 103
4875.69 102
4875.85 98
4876.01 93
4876.17 88
4876.33 83
4876.49 80
4876.65 79
4876.81 80
4876.97 81
4877.13 82
4877.29 81
4877.45 80
4877.61 79
4877.77 76
4877.93 74
4878.09 72
4878.25 70
4878.41 69
4878.57 67
4878.73 65
4878.89 63
4879.05 62
4879.21 61
4879.37 61
4879.54 62
4879.70 65
4879.86 69
4880.02 73
4880.18 77
4880.34 80
4880.50 82
4880.66 82
4880.82 81
4880.98 80
4881.14 77
4881.30 74
4881.46 70
4881.62 67
4881.78 64
4881.94 62
4882.10 62
4882.26 64
4882.42 68
4882.58 74
4882.74 81
4882.90 87
4883.06 92
4883.22 96
4883.38 98
4883.54 99
4883.70 99
4883.86 98
4884.02 98
4884.18 98
4884.34 98
4884.50 98
4884.66 99
4884.82 99
4884.98 98
4885.14 96
4885.30 93
4885.46 90
4885.63 88
4885.79 86
4885.95 85
4886.11 85
4886.27 84
4886.43 83
4886.59 81
4886.75 79
4886.91 75
4887.07 70
4887.23 65
4887.39 60
4887.55 55
4887.71 51
4887.87 48
4888.03 46
4888.19 45
4888.35 46
4888.51 47
4888.67 49
4888.83 50
4888.99 52
4889.15 52
4889.31 51
4889.47 51
4889.63 49
4889.79 48
4889.95 47
4890.12 45
4890.28 44
4890.44 43
4890.60 42
4890.76 43
4890.92 44
4891.08 45
4891.24 47
4891.40 48
4891.56 49
4891.72 51
4891.88 53
4892.04 55
4892.20 57
4892.36 60
4892.52 62
4892.68 63
4892.84 64
4893.00 63
4893.16 63
4893.32 62
4893.48 60
4893.64 58
4893.80 55
4893.97 51
4894.13 45
4894.29 39
4894.45 32
4894.61 27
4894.77 23
4894.93 22
4895.09 23
4895.25 25
4895.41 29
4895.57 34
4895.73 39
4895.89 43
4896.05 47
4896.21 49
4896.37 50
4896.53 49
4896.69 48
4896.85 47
4897.01 46
4897.17 47
4897.34 48
4897.50 52
4897.66 56
4897.82 62
4897.98 70
4898.14 78
4898.30 86
4898.46 94
4898.62 101
4898.78 106
4898.94 108
4899.10 109
4899.26 107
4899.42 103
4899.58 99
4899.74 94
4899.90 90
4900.06 86
4900.22 83
4900.39 81
4900.55 80
4900.71 80
4900.87 81
4901.03 83
4901.19 86
4901.35 88
4901.51 89
4901.67 88
4901.83 85
4901.99 80
4902.15 72
4902.31 63
4902.47 54
4902.63 45
4902.79 38
4902.95 32
4903.12 28
4903.28 24
4903.44 20
4903.60 16
4903.76 12
4903.92 6
4904.08 0
4904.24 0
4904.40 0
4904.56 0
4904.72 0
4904.88 0
4905.04 0
4905.20 0
4905.36 0
4905.52 3
4905.69 8
4905.85 12
4906.01 16
4906.17 20
4906.33 22
4906.49 22
4906.65 22
4906.81 20
4906.97 18
4907.13 16
4907.29 14
4907.45 13
4907.61 12
4907.77 14
4907.93 16
4908.10 21
4908.26 26
4908.42 33
4908.58 40
4908.74 46
4908.90 52
4909.06 55
4909.22 57
4909.38 58
4909.54 57
4909.70 55
4909.86 54
4910.02 53
4910.18 55
4910.35 59
4910.51 64
4910.67 71
4910.83 78
4910.99 83
4911.15 87
4911.31 87
4911.47 84
4911.63 79
4911.79 74
4911.95 68
4912.11 64
4912.27 59
4912.43 56
4912.60 52
4912.76 49
4912.92 47
4913.08 46
4913.24 46
4913.40 49
4913.56 54
4913.72 59
4913.88 65
4914.04 71
4914.20 76
4914.36 80
4914.52 84
4914.69 88
4914.85 91
4915.01 93
4915.17 92
4915.33 88
4915.49 82
4915.65 73
4915.81 64
4915.97 55
4916.13 48
4916.29 44
4916.45 42
4916.62 42
4916.78 43
4916.94 44
4917.10 44
4917.26 43
4917.42 41
4917.58 38
4917.74 35
4917.90 30
4918.06 25
4918.22 20
4918.38 15
4918.55 11
4918.71 8
4918.87 7
4919.03 7
4919.19 9
4919.35 12
4919.51 17
4919.67 22
4919.83 28
4919.99 34
4920.15 41
4920.32 48
4920.48 56
4920.64 64
4920.80 71
4920.96 79
4921.12 86
4921.28 92
4921.44 98
4921.60 102
4921.76 104
4921.92 103
4922.09 101
4922.25 95
4922.41 88
4922.57 78
4922.73 69
4922.89 60
[truncated: 730,334 more chars]
